# Supplementary material for: CoMetGeNe: mining conserved neighborhood patterns in metabolic and genomic contexts
Source: BMC Bioinformatics. 2019 Jan 10;20:19. doi: 10.1186/s12859-018-2542-2 (PMC6327494; doi:10.1186/s12859-018-2542-2)
Supplement: Supplementary file 4 — Trail finding results for the 50 species in Table 2. Trail finding has been performed for all combinations of gap parameters δG (allowing to skip genes) and δD (allowing to skip reactions) ranging from 0 to 3. (ZIP 5466 kb) [file 12859_2018_2542_MOESM4_ESM.zip]

Archive with 800 entries (800 files):
- results/aae_dG0_dD0.hnet
- results/aae_dG0_dD1.hnet
- results/aae_dG0_dD2.hnet
- results/aae_dG0_dD3.hnet
- results/aae_dG1_dD0.hnet
- results/aae_dG1_dD1.hnet
- results/aae_dG1_dD2.hnet
- results/aae_dG1_dD3.hnet
- results/aae_dG2_dD0.hnet
- results/aae_dG2_dD1.hnet
- results/aae_dG2_dD2.hnet
- results/aae_dG2_dD3.hnet
- results/aae_dG3_dD0.hnet
- results/aae_dG3_dD1.hnet
- results/aae_dG3_dD2.hnet
- results/aae_dG3_dD3.hnet
- results/aca_dG0_dD0.hnet
- results/aca_dG0_dD1.hnet
- results/aca_dG0_dD2.hnet
- results/aca_dG0_dD3.hnet
- results/aca_dG1_dD0.hnet
- results/aca_dG1_dD1.hnet
- results/aca_dG1_dD2.hnet
- results/aca_dG1_dD3.hnet
- results/aca_dG2_dD0.hnet
- results/aca_dG2_dD1.hnet
- results/aca_dG2_dD2.hnet
- results/aca_dG2_dD3.hnet
- results/aca_dG3_dD0.hnet
- results/aca_dG3_dD1.hnet
- results/aca_dG3_dD2.hnet
- results/aca_dG3_dD3.hnet
- results/afi_dG0_dD0.hnet
- results/afi_dG0_dD1.hnet
- results/afi_dG0_dD2.hnet
- results/afi_dG0_dD3.hnet
- results/afi_dG1_dD0.hnet
- results/afi_dG1_dD1.hnet
- results/afi_dG1_dD2.hnet
- results/afi_dG1_dD3.hnet
- results/afi_dG2_dD0.hnet
- results/afi_dG2_dD1.hnet
- results/afi_dG2_dD2.hnet
- results/afi_dG2_dD3.hnet
- results/afi_dG3_dD0.hnet
- results/afi_dG3_dD1.hnet
- results/afi_dG3_dD2.hnet
- results/afi_dG3_dD3.hnet
- results/amo_dG0_dD0.hnet
- results/amo_dG0_dD1.hnet
- results/amo_dG0_dD2.hnet
- results/amo_dG0_dD3.hnet
- results/amo_dG1_dD0.hnet
- results/amo_dG1_dD1.hnet
- results/amo_dG1_dD2.hnet
- results/amo_dG1_dD3.hnet
- results/amo_dG2_dD0.hnet
- results/amo_dG2_dD1.hnet
- results/amo_dG2_dD2.hnet
- results/amo_dG2_dD3.hnet
- results/amo_dG3_dD0.hnet
- results/amo_dG3_dD1.hnet
- results/amo_dG3_dD2.hnet
- results/amo_dG3_dD3.hnet
- results/ara_dG0_dD0.hnet
- results/ara_dG0_dD1.hnet
- results/ara_dG0_dD2.hnet
- results/ara_dG0_dD3.hnet
- results/ara_dG1_dD0.hnet
- results/ara_dG1_dD1.hnet
- results/ara_dG1_dD2.hnet
- results/ara_dG1_dD3.hnet
- results/ara_dG2_dD0.hnet
- results/ara_dG2_dD1.hnet
- results/ara_dG2_dD2.hnet
- results/ara_dG2_dD3.hnet
- results/ara_dG3_dD0.hnet
- results/ara_dG3_dD1.hnet
- results/ara_dG3_dD2.hnet
- results/ara_dG3_dD3.hnet
- results/bbn_dG0_dD0.hnet
- results/bbn_dG0_dD1.hnet
- results/bbn_dG0_dD2.hnet
- results/bbn_dG0_dD3.hnet
- results/bbn_dG1_dD0.hnet
- results/bbn_dG1_dD1.hnet
- results/bbn_dG1_dD2.hnet
- results/bbn_dG1_dD3.hnet
- results/bbn_dG2_dD0.hnet
- results/bbn_dG2_dD1.hnet
- results/bbn_dG2_dD2.hnet
- results/bbn_dG2_dD3.hnet
- results/bbn_dG3_dD0.hnet
- results/bbn_dG3_dD1.hnet
- results/bbn_dG3_dD2.hnet
- results/bbn_dG3_dD3.hnet
- results/bbv_dG0_dD0.hnet
- results/bbv_dG0_dD1.hnet
- results/bbv_dG0_dD2.hnet
- results/bbv_dG0_dD3.hnet
- results/bbv_dG1_dD0.hnet
- results/bbv_dG1_dD1.hnet
- results/bbv_dG1_dD2.hnet
- results/bbv_dG1_dD3.hnet
- results/bbv_dG2_dD0.hnet
- results/bbv_dG2_dD1.hnet
- results/bbv_dG2_dD2.hnet
- results/bbv_dG2_dD3.hnet
- results/bbv_dG3_dD0.hnet
- results/bbv_dG3_dD1.hnet
- results/bbv_dG3_dD2.hnet
- results/bbv_dG3_dD3.hnet
- results/bfr_dG0_dD0.hnet
- results/bfr_dG0_dD1.hnet
- results/bfr_dG0_dD2.hnet
- results/bfr_dG0_dD3.hnet
- results/bfr_dG1_dD0.hnet
- results/bfr_dG1_dD1.hnet
- results/bfr_dG1_dD2.hnet
- results/bfr_dG1_dD3.hnet
- results/bfr_dG2_dD0.hnet
- results/bfr_dG2_dD1.hnet
- results/bfr_dG2_dD2.hnet
- results/bfr_dG2_dD3.hnet
- results/bfr_dG3_dD0.hnet
- results/bfr_dG3_dD1.hnet
- results/bfr_dG3_dD2.hnet
- results/bfr_dG3_dD3.hnet
- results/bsu_dG0_dD0.hnet
- results/bsu_dG0_dD1.hnet
- results/bsu_dG0_dD2.hnet
- results/bsu_dG0_dD3.hnet
- results/bsu_dG1_dD0.hnet
- results/bsu_dG1_dD1.hnet
- results/bsu_dG1_dD2.hnet
- results/bsu_dG1_dD3.hnet
- results/bsu_dG2_dD0.hnet
- results/bsu_dG2_dD1.hnet
- results/bsu_dG2_dD2.hnet
- results/bsu_dG2_dD3.hnet
- results/bsu_dG3_dD0.hnet
- results/bsu_dG3_dD1.hnet
- results/bsu_dG3_dD2.hnet
- results/bsu_dG3_dD3.hnet
- results/cau_dG0_dD0.hnet
- results/cau_dG0_dD1.hnet
- results/cau_dG0_dD2.hnet
- results/cau_dG0_dD3.hnet
- results/cau_dG1_dD0.hnet
- results/cau_dG1_dD1.hnet
- results/cau_dG1_dD2.hnet
- results/cau_dG1_dD3.hnet
- results/cau_dG2_dD0.hnet
- results/cau_dG2_dD1.hnet
- results/cau_dG2_dD2.hnet
- results/cau_dG2_dD3.hnet
- results/cau_dG3_dD0.hnet
- results/cau_dG3_dD1.hnet
- results/cau_dG3_dD2.hnet
- results/cau_dG3_dD3.hnet
- results/cex_dG0_dD0.hnet
- results/cex_dG0_dD1.hnet
- results/cex_dG0_dD2.hnet
- results/cex_dG0_dD3.hnet
- results/cex_dG1_dD0.hnet
- results/cex_dG1_dD1.hnet
- results/cex_dG1_dD2.hnet
- results/cex_dG1_dD3.hnet
- results/cex_dG2_dD0.hnet
- results/cex_dG2_dD1.hnet
- results/cex_dG2_dD2.hnet
- results/cex_dG2_dD3.hnet
- results/cex_dG3_dD0.hnet
- results/cex_dG3_dD1.hnet
- results/cex_dG3_dD2.hnet
- results/cex_dG3_dD3.hnet
- results/cgl_dG0_dD0.hnet
- results/cgl_dG0_dD1.hnet
- results/cgl_dG0_dD2.hnet
- results/cgl_dG0_dD3.hnet
- results/cgl_dG1_dD0.hnet
- results/cgl_dG1_dD1.hnet
- results/cgl_dG1_dD2.hnet
- results/cgl_dG1_dD3.hnet
- results/cgl_dG2_dD0.hnet
- results/cgl_dG2_dD1.hnet
- results/cgl_dG2_dD2.hnet
- results/cgl_dG2_dD3.hnet
- results/cgl_dG3_dD0.hnet
- results/cgl_dG3_dD1.hnet
- results/cgl_dG3_dD2.hnet
- results/cgl_dG3_dD3.hnet
- results/cpe_dG0_dD0.hnet
- results/cpe_dG0_dD1.hnet
- results/cpe_dG0_dD2.hnet
- results/cpe_dG0_dD3.hnet
- results/cpe_dG1_dD0.hnet
- results/cpe_dG1_dD1.hnet
- results/cpe_dG1_dD2.hnet
- results/cpe_dG1_dD3.hnet
- results/cpe_dG2_dD0.hnet
- results/cpe_dG2_dD1.hnet
- results/cpe_dG2_dD2.hnet
- results/cpe_dG2_dD3.hnet
- results/cpe_dG3_dD0.hnet
- results/cpe_dG3_dD1.hnet
- results/cpe_dG3_dD2.hnet
- results/cpe_dG3_dD3.hnet
- results/cph_dG0_dD0.hnet
- results/cph_dG0_dD1.hnet
- results/cph_dG0_dD2.hnet
- results/cph_dG0_dD3.hnet
- results/cph_dG1_dD0.hnet
- results/cph_dG1_dD1.hnet
- results/cph_dG1_dD2.hnet
- results/cph_dG1_dD3.hnet
- results/cph_dG2_dD0.hnet
- results/cph_dG2_dD1.hnet
- results/cph_dG2_dD2.hnet
- results/cph_dG2_dD3.hnet
- results/cph_dG3_dD0.hnet
- results/cph_dG3_dD1.hnet
- results/cph_dG3_dD2.hnet
- results/cph_dG3_dD3.hnet
- results/cpn_dG0_dD0.hnet
- results/cpn_dG0_dD1.hnet
- results/cpn_dG0_dD2.hnet
- results/cpn_dG0_dD3.hnet
- results/cpn_dG1_dD0.hnet
- results/cpn_dG1_dD1.hnet
- results/cpn_dG1_dD2.hnet
- results/cpn_dG1_dD3.hnet
- results/cpn_dG2_dD0.hnet
- results/cpn_dG2_dD1.hnet
- results/cpn_dG2_dD2.hnet
- results/cpn_dG2_dD3.hnet
- results/cpn_dG3_dD0.hnet
- results/cpn_dG3_dD1.hnet
- results/cpn_dG3_dD2.hnet
- results/cpn_dG3_dD3.hnet
- results/dap_dG0_dD0.hnet
- results/dap_dG0_dD1.hnet
- results/dap_dG0_dD2.hnet
- results/dap_dG0_dD3.hnet
- results/dap_dG1_dD0.hnet
- results/dap_dG1_dD1.hnet
- results/dap_dG1_dD2.hnet
- results/dap_dG1_dD3.hnet
- results/dap_dG2_dD0.hnet
- results/dap_dG2_dD1.hnet
- results/dap_dG2_dD2.hnet
- results/dap_dG2_dD3.hnet
- results/dap_dG3_dD0.hnet
- results/dap_dG3_dD1.hnet
- results/dap_dG3_dD2.hnet
- results/dap_dG3_dD3.hnet
- results/din_dG0_dD0.hnet
- results/din_dG0_dD1.hnet
- results/din_dG0_dD2.hnet
- results/din_dG0_dD3.hnet
- results/din_dG1_dD0.hnet
- results/din_dG1_dD1.hnet
- results/din_dG1_dD2.hnet
- results/din_dG1_dD3.hnet
- results/din_dG2_dD0.hnet
- results/din_dG2_dD1.hnet
- results/din_dG2_dD2.hnet
- results/din_dG2_dD3.hnet
- results/din_dG3_dD0.hnet
- results/din_dG3_dD1.hnet
- results/din_dG3_dD2.hnet
- results/din_dG3_dD3.hnet
- results/dra_dG0_dD0.hnet
- results/dra_dG0_dD1.hnet
- results/dra_dG0_dD2.hnet
- results/dra_dG0_dD3.hnet
- results/dra_dG1_dD0.hnet
- results/dra_dG1_dD1.hnet
- results/dra_dG1_dD2.hnet
- results/dra_dG1_dD3.hnet
- results/dra_dG2_dD0.hnet
- results/dra_dG2_dD1.hnet
- results/dra_dG2_dD2.hnet
- results/dra_dG2_dD3.hnet
- results/dra_dG3_dD0.hnet
- results/dra_dG3_dD1.hnet
- results/dra_dG3_dD2.hnet
- results/dra_dG3_dD3.hnet
- results/dth_dG0_dD0.hnet
- results/dth_dG0_dD1.hnet
- results/dth_dG0_dD2.hnet
- results/dth_dG0_dD3.hnet
- results/dth_dG1_dD0.hnet
- results/dth_dG1_dD1.hnet
- results/dth_dG1_dD2.hnet
- results/dth_dG1_dD3.hnet
- results/dth_dG2_dD0.hnet
- results/dth_dG2_dD1.hnet
- results/dth_dG2_dD2.hnet
- results/dth_dG2_dD3.hnet
[truncated: 500 more entries]
