# Supplementary material for: CoMetGeNe: mining conserved neighborhood patterns in metabolic and genomic contexts
Source: BMC Bioinformatics. 2019 Jan 10;20:19. doi: 10.1186/s12859-018-2542-2 (PMC6327494; doi:10.1186/s12859-018-2542-2)
Supplement: Supplementary file 4 — Trail finding results for the 50 species in Table 2. Trail finding has been performed for all combinations of gap parameters δG (allowing to skip genes) and δD (allowing to skip reactions) ranging from 0 to 3. (ZIP 5466 kb) [file 12859_2018_2542_MOESM4_ESM.zip › results/aae_dG2_dD1.hnet]

--- delta_G = 2, delta_D = 1 ---

path_aae00010.kgml: Glycolysis / Gluconeogenesis
path_aae00010.kgml: Initialization took 0.52 seconds
path_aae00010.kgml: (not found)
path_aae00010.kgml: --- 0.59 seconds ---

path_aae00020.kgml: Citrate cycle (TCA cycle)
path_aae00020.kgml: Initialization took 0.42 seconds
path_aae00020.kgml:
path_aae00020.kgml: Found a trail of span 2 without skipping any vertex
path_aae00020.kgml: 38 -> 42
path_aae00020.kgml: R01082 -> R00342
path_aae00020.kgml: {aae:aq_1679, aae:aq_1780} -> {aae:aq_1665, aae:aq_1782}
path_aae00020.kgml: 4.2.1.2 -> {1.1.1.299, 1.1.1.37}
path_aae00020.kgml:
path_aae00020.kgml: --- 0.48 seconds ---

path_aae00030.kgml: Pentose phosphate pathway
path_aae00030.kgml: Initialization took 0.33 seconds
path_aae00030.kgml: (not found)
path_aae00030.kgml: --- 0.50 seconds ---

path_aae00040.kgml: Pentose and glucuronate interconversions
path_aae00040.kgml: Initialization took 0.05 seconds
path_aae00040.kgml: (not found)
path_aae00040.kgml: --- 0.07 seconds ---

path_aae00051.kgml: Fructose and mannose metabolism
path_aae00051.kgml: Initialization took 0.23 seconds
path_aae00051.kgml: (not found)
path_aae00051.kgml: --- 0.26 seconds ---

path_aae00052.kgml: Galactose metabolism
path_aae00052.kgml: Initialization took 0.07 seconds
path_aae00052.kgml: (not found)
path_aae00052.kgml: --- 0.08 seconds ---

path_aae00061.kgml: Fatty acid biosynthesis
path_aae00061.kgml: Initialization took 0.21 seconds
path_aae00061.kgml:
path_aae00061.kgml: Found a trail of span 2 containing skipped vertices
path_aae00061.kgml: 259 -> 142
path_aae00061.kgml: R04355 -> R04533
path_aae00061.kgml: aae:aq_1717 -> aae:aq_1716
path_aae00061.kgml: {2.3.1.179, 2.3.1.41, 2.3.1.85, 2.3.1.86} -> {1.1.1.100, 2.3.1.85, 2.3.1.86}
path_aae00061.kgml: Skipped genes: aae:aq_1717a
path_aae00061.kgml:
path_aae00061.kgml: Found a trail of span 2 containing skipped vertices
path_aae00061.kgml: 53 -> 54
path_aae00061.kgml: R07762 -> R07763
path_aae00061.kgml: aae:aq_1717 -> aae:aq_1716
path_aae00061.kgml: {2.3.1.179, 2.3.1.199, 2.3.1.41} -> 1.1.1.100
path_aae00061.kgml: Skipped genes: aae:aq_1717a
path_aae00061.kgml:
path_aae00061.kgml: Found a trail of span 2 containing skipped vertices
path_aae00061.kgml: 61 -> 108
path_aae00061.kgml: R04960 -> R04534
path_aae00061.kgml: aae:aq_1717 -> aae:aq_1716
path_aae00061.kgml: {2.3.1.179, 2.3.1.41, 2.3.1.85, 2.3.1.86} -> {1.1.1.100, 2.3.1.85, 2.3.1.86}
path_aae00061.kgml: Skipped genes: aae:aq_1717a
path_aae00061.kgml:
path_aae00061.kgml: Found a trail of span 2 containing skipped vertices
path_aae00061.kgml: 58 -> 75
path_aae00061.kgml: R04968 -> R04543
path_aae00061.kgml: aae:aq_1717 -> aae:aq_1716
path_aae00061.kgml: {2.3.1.179, 2.3.1.41, 2.3.1.85, 2.3.1.86} -> {1.1.1.100, 2.3.1.85, 2.3.1.86}
path_aae00061.kgml: Skipped genes: aae:aq_1717a
path_aae00061.kgml:
path_aae00061.kgml: Found a trail of span 2 containing skipped vertices
path_aae00061.kgml: 59 -> 86
path_aae00061.kgml: R04726 -> R04566
path_aae00061.kgml: aae:aq_1717 -> aae:aq_1716
path_aae00061.kgml: {2.3.1.179, 2.3.1.41, 2.3.1.85, 2.3.1.86} -> {1.1.1.100, 2.3.1.85, 2.3.1.86}
path_aae00061.kgml: Skipped genes: aae:aq_1717a
path_aae00061.kgml:
path_aae00061.kgml: Found a trail of span 2 containing skipped vertices
path_aae00061.kgml: 63 -> 130
path_aae00061.kgml: R04952 -> R04953
path_aae00061.kgml: aae:aq_1717 -> aae:aq_1716
path_aae00061.kgml: {2.3.1.179, 2.3.1.41, 2.3.1.85, 2.3.1.86} -> {1.1.1.100, 2.3.1.85, 2.3.1.86}
path_aae00061.kgml: Skipped genes: aae:aq_1717a
path_aae00061.kgml:
path_aae00061.kgml: Found a trail of span 2 containing skipped vertices
path_aae00061.kgml: 62 -> 119
path_aae00061.kgml: R04957 -> R04536
path_aae00061.kgml: aae:aq_1717 -> aae:aq_1716
path_aae00061.kgml: {2.3.1.179, 2.3.1.41, 2.3.1.85, 2.3.1.86} -> {1.1.1.100, 2.3.1.85, 2.3.1.86}
path_aae00061.kgml: Skipped genes: aae:aq_1717a
path_aae00061.kgml:
path_aae00061.kgml: Found a trail of span 2 containing skipped vertices
path_aae00061.kgml: 60 -> 97
path_aae00061.kgml: R04963 -> R04964
path_aae00061.kgml: aae:aq_1717 -> aae:aq_1716
path_aae00061.kgml: {2.3.1.179, 2.3.1.41, 2.3.1.85, 2.3.1.86} -> {1.1.1.100, 2.3.1.85, 2.3.1.86}
path_aae00061.kgml: Skipped genes: aae:aq_1717a
path_aae00061.kgml:
path_aae00061.kgml: --- 0.92 seconds ---

path_aae00071.kgml: Fatty acid degradation
path_aae00071.kgml: Initialization took 0.03 seconds
path_aae00071.kgml: (not found)
path_aae00071.kgml: --- 0.06 seconds ---

path_aae00130.kgml: Ubiquinone and other terpenoid-quinone biosynthesis
path_aae00130.kgml: Initialization took 0.17 seconds
path_aae00130.kgml: (not found)
path_aae00130.kgml: --- 0.19 seconds ---

path_aae00190.kgml: Oxidative phosphorylation
path_aae00190.kgml: Initialization took 2.37 seconds
path_aae00190.kgml: (not found)
path_aae00190.kgml: --- 2.39 seconds ---

path_aae00220.kgml: Arginine biosynthesis
path_aae00220.kgml: Initialization took 0.17 seconds
path_aae00220.kgml: (not found)
path_aae00220.kgml: --- 0.19 seconds ---

path_aae00230.kgml: Purine metabolism
path_aae00230.kgml: Initialization took 2.49 seconds
path_aae00230.kgml:
path_aae00230.kgml: Found a trail of span 3 containing skipped vertices
path_aae00230.kgml: 182 -> 180 -> 287
path_aae00230.kgml: R00127 -> R02017 -> R01547
path_aae00230.kgml: aae:aq_078 -> {aae:aq_094, aae:aq_1505} -> aae:aq_078
path_aae00230.kgml: 2.7.4.3 -> 1.17.4.1 -> {2.7.4.11, 2.7.4.3}
path_aae00230.kgml: Skipped genes: aae:aq_079, aae:aq_083
path_aae00230.kgml:
path_aae00230.kgml: --- 2.78 seconds ---

path_aae00240.kgml: Pyrimidine metabolism
path_aae00240.kgml: Initialization took 1.58 seconds
path_aae00240.kgml:
path_aae00240.kgml: Found a trail of span 2 without skipping any vertex
path_aae00240.kgml: 91 -> 97
path_aae00240.kgml: R00575 -> R01397
path_aae00240.kgml: {aae:aq_1172, aae:aq_2101, aae:aq_410} -> aae:aq_409
path_aae00240.kgml: 6.3.5.5 -> 2.1.3.2
path_aae00240.kgml:
path_aae00240.kgml: --- 1.88 seconds ---

path_aae00250.kgml: Alanine, aspartate and glutamate metabolism
path_aae00250.kgml: Initialization took 0.32 seconds
path_aae00250.kgml: (not found)
path_aae00250.kgml: --- 0.34 seconds ---

path_aae00260.kgml: Glycine, serine and threonine metabolism
path_aae00260.kgml: Initialization took 0.57 seconds
path_aae00260.kgml: (not found)
path_aae00260.kgml: --- 0.61 seconds ---

path_aae00261.kgml: Monobactam biosynthesis
path_aae00261.kgml: Initialization took 0.07 seconds
path_aae00261.kgml: (not found)
path_aae00261.kgml: --- 0.09 seconds ---

path_aae00270.kgml: Cysteine and methionine metabolism
path_aae00270.kgml: Initialization took 0.72 seconds
path_aae00270.kgml:
path_aae00270.kgml: Found a trail of span 3 containing skipped vertices
path_aae00270.kgml: 74 -> 120 -> 72
path_aae00270.kgml: R07392 -> R07395 -> R07363
path_aae00270.kgml: aae:aq_1979 -> aae:aq_1977 -> aae:aq_1975
path_aae00270.kgml: 4.2.1.109 -> 3.1.3.77 -> 1.13.11.53
path_aae00270.kgml: Skipped genes: aae:aq_1978
path_aae00270.kgml:
path_aae00270.kgml: Found a trail of span 3 containing skipped vertices
path_aae00270.kgml: 74 -> 120 -> 71
path_aae00270.kgml: R07392 -> R07395 -> R07364
path_aae00270.kgml: aae:aq_1979 -> aae:aq_1977 -> aae:aq_1975
path_aae00270.kgml: 4.2.1.109 -> 3.1.3.77 -> 1.13.11.54
path_aae00270.kgml: Skipped genes: aae:aq_1978
path_aae00270.kgml:
path_aae00270.kgml: Found a trail of span 2 containing skipped vertices
path_aae00270.kgml: 74 -> [120] -> 71
path_aae00270.kgml: R07392 -> [R07395] -> R07364
path_aae00270.kgml: aae:aq_1979 -> [aae:aq_1977] -> aae:aq_1975
path_aae00270.kgml: 4.2.1.109 -> [3.1.3.77] -> 1.13.11.54
path_aae00270.kgml: Skipped genes: aae:aq_1977, aae:aq_1978
path_aae00270.kgml:
path_aae00270.kgml: Found a trail of span 2 containing skipped vertices
path_aae00270.kgml: 74 -> [120] -> 72
path_aae00270.kgml: R07392 -> [R07395] -> R07363
path_aae00270.kgml: aae:aq_1979 -> [aae:aq_1977] -> aae:aq_1975
path_aae00270.kgml: 4.2.1.109 -> [3.1.3.77] -> 1.13.11.53
path_aae00270.kgml: Skipped genes: aae:aq_1977, aae:aq_1978
path_aae00270.kgml:
path_aae00270.kgml: --- 0.91 seconds ---

path_aae00280.kgml: Valine, leucine and isoleucine degradation
path_aae00280.kgml: Initialization took 0.04 seconds
path_aae00280.kgml: (not found)
path_aae00280.kgml: --- 0.05 seconds ---

path_aae00290.kgml: Valine, leucine and isoleucine biosynthesis
path_aae00290.kgml: Initialization took 0.22 seconds
path_aae00290.kgml: (not found)
path_aae00290.kgml: --- 0.25 seconds ---

path_aae00300.kgml: Lysine biosynthesis
path_aae00300.kgml: Initialization took 0.22 seconds
path_aae00300.kgml: (not found)
path_aae00300.kgml: --- 0.25 seconds ---

path_aae00330.kgml: Arginine and proline metabolism
path_aae00330.kgml: Initialization took 0.18 seconds
path_aae00330.kgml: (not found)
path_aae00330.kgml: --- 0.20 seconds ---

path_aae00332.kgml: Carbapenem biosynthesis
path_aae00332.kgml: Initialization took 0.02 seconds
path_aae00332.kgml: (not found)
path_aae00332.kgml: --- 0.04 seconds ---

path_aae00340.kgml: Histidine metabolism
path_aae00340.kgml: Initialization took 0.17 seconds
path_aae00340.kgml: (not found)
path_aae00340.kgml: --- 0.19 seconds ---

path_aae00350.kgml: Tyrosine metabolism
path_aae00350.kgml: Initialization took 0.05 seconds
path_aae00350.kgml: (not found)
path_aae00350.kgml: --- 0.06 seconds ---

path_aae00360.kgml: Phenylalanine metabolism
path_aae00360.kgml: Initialization took 0.04 seconds
path_aae00360.kgml: (not found)
path_aae00360.kgml: --- 0.06 seconds ---

path_aae00361.kgml: Chlorocyclohexane and chlorobenzene degradation
path_aae00361.kgml: Initialization took 0.04 seconds
path_aae00361.kgml: (not found)
path_aae00361.kgml: --- 0.05 seconds ---

path_aae00364.kgml: Fluorobenzoate degradation
path_aae00364.kgml: Initialization took 0.02 seconds
path_aae00364.kgml: (not found)
path_aae00364.kgml: --- 0.04 seconds ---

path_aae00400.kgml: Phenylalanine, tyrosine and tryptophan biosynthesis
path_aae00400.kgml: Initialization took 0.57 seconds
path_aae00400.kgml: (not found)
path_aae00400.kgml: --- 0.69 seconds ---

path_aae00401.kgml: Novobiocin biosynthesis
path_aae00401.kgml: Initialization took 0.04 seconds
path_aae00401.kgml: (not found)
path_aae00401.kgml: --- 0.05 seconds ---

path_aae00410.kgml: beta-Alanine metabolism
path_aae00410.kgml: Initialization took 0.04 seconds
path_aae00410.kgml: (not found)
path_aae00410.kgml: --- 0.06 seconds ---

path_aae00450.kgml: Selenocompound metabolism
path_aae00450.kgml: Initialization took 0.12 seconds
path_aae00450.kgml:
path_aae00450.kgml: Found a trail of span 2 without skipping any vertex
path_aae00450.kgml: 12 -> 80
path_aae00450.kgml: R03595 -> R08219
path_aae00450.kgml: aae:aq_1030 -> aae:aq_1031
path_aae00450.kgml: 2.7.9.3 -> 2.9.1.1
path_aae00450.kgml:
path_aae00450.kgml: --- 0.16 seconds ---

path_aae00471.kgml: D-Glutamine and D-glutamate metabolism
path_aae00471.kgml: Initialization took 0.04 seconds
path_aae00471.kgml: (not found)
path_aae00471.kgml: --- 0.05 seconds ---

path_aae00473.kgml: D-Alanine metabolism
path_aae00473.kgml: Initialization took 0.04 seconds
path_aae00473.kgml: (not found)
path_aae00473.kgml: --- 0.05 seconds ---

path_aae00480.kgml: Glutathione metabolism
path_aae00480.kgml: Initialization took 0.12 seconds
path_aae00480.kgml: (not found)
path_aae00480.kgml: --- 0.14 seconds ---

path_aae00500.kgml: Starch and sucrose metabolism
path_aae00500.kgml: Initialization took 0.12 seconds
path_aae00500.kgml:
path_aae00500.kgml: Found a trail of span 3 containing skipped vertices
path_aae00500.kgml: 137 -> 120 -> 133
path_aae00500.kgml: R02421 -> R02110 -> R02111
path_aae00500.kgml: aae:aq_721 -> aae:aq_722 -> aae:aq_717
path_aae00500.kgml: {2.4.1.21, 2.4.1.242} -> 2.4.1.18 -> 2.4.1.1
path_aae00500.kgml: Skipped genes: aae:aq_718, aae:aq_720
path_aae00500.kgml:
path_aae00500.kgml: Found a trail of span 2 without skipping any vertex
path_aae00500.kgml: 134 -> 120
path_aae00500.kgml: R05196 -> R02110
path_aae00500.kgml: aae:aq_723 -> aae:aq_722
path_aae00500.kgml: 2.4.1.25 -> 2.4.1.18
path_aae00500.kgml:
path_aae00500.kgml: Found a trail of span 2 containing skipped vertices
path_aae00500.kgml: 137 -> [120] -> 133
path_aae00500.kgml: R02421 -> [R02110] -> R02111
path_aae00500.kgml: aae:aq_721 -> [aae:aq_722] -> aae:aq_717
path_aae00500.kgml: {2.4.1.21, 2.4.1.242} -> [2.4.1.18] -> 2.4.1.1
path_aae00500.kgml: Skipped genes: aae:aq_718, aae:aq_720
path_aae00500.kgml:
path_aae00500.kgml: --- 0.25 seconds ---

path_aae00520.kgml: Amino sugar and nucleotide sugar metabolism
path_aae00520.kgml: Initialization took 0.23 seconds
path_aae00520.kgml: (not found)
path_aae00520.kgml: --- 0.26 seconds ---

path_aae00521.kgml: Streptomycin biosynthesis
path_aae00521.kgml: Initialization took 0.04 seconds
path_aae00521.kgml: (not found)
path_aae00521.kgml: --- 0.06 seconds ---

path_aae00540.kgml: Lipopolysaccharide biosynthesis
path_aae00540.kgml: Initialization took 0.22 seconds
path_aae00540.kgml: (not found)
path_aae00540.kgml: --- 0.24 seconds ---

path_aae00550.kgml: Peptidoglycan biosynthesis
path_aae00550.kgml: Initialization took 0.27 seconds
path_aae00550.kgml: (not found)
path_aae00550.kgml: --- 0.31 seconds ---

path_aae00561.kgml: Glycerolipid metabolism
path_aae00561.kgml: Initialization took 0.08 seconds
path_aae00561.kgml: (not found)
path_aae00561.kgml: --- 0.09 seconds ---

path_aae00562.kgml: Inositol phosphate metabolism
path_aae00562.kgml: Initialization took 0.08 seconds
path_aae00562.kgml: (not found)
path_aae00562.kgml: --- 0.12 seconds ---

path_aae00564.kgml: Glycerophospholipid metabolism
path_aae00564.kgml: Initialization took 0.12 seconds
path_aae00564.kgml: (not found)
path_aae00564.kgml: --- 0.14 seconds ---

path_aae00601.kgml: Glycosphingolipid biosynthesis - lacto and neolacto series
path_aae00601.kgml: Initialization took 0.02 seconds
path_aae00601.kgml: (not found)
path_aae00601.kgml: --- 0.04 seconds ---

path_aae00620.kgml: Pyruvate metabolism
path_aae00620.kgml: Initialization took 0.72 seconds
path_aae00620.kgml:
path_aae00620.kgml: Found a trail of span 2 containing skipped vertices
path_aae00620.kgml: 85 -> 116
path_aae00620.kgml: R01196 -> R00742
path_aae00620.kgml: {aae:aq_1167, aae:aq_1168, aae:aq_1169, aae:aq_1171a, aae:aq_1195, aae:aq_1196, aae:aq_1200} -> {aae:aq_1206, aae:aq_1363, aae:aq_1664, aae:aq_445}
path_aae00620.kgml: {1.2.7.1, 1.2.7.11} -> 6.4.1.2
path_aae00620.kgml: Skipped genes: aae:aq_1202
path_aae00620.kgml:
path_aae00620.kgml: Found a trail of span 2 without skipping any vertex
path_aae00620.kgml: 174 -> 86
path_aae00620.kgml: R01082 -> R00342
path_aae00620.kgml: {aae:aq_1679, aae:aq_1780} -> {aae:aq_1665, aae:aq_1782}
path_aae00620.kgml: 4.2.1.2 -> {1.1.1.299, 1.1.1.37}
path_aae00620.kgml:
path_aae00620.kgml: --- 0.81 seconds ---

path_aae00623.kgml: Toluene degradation
path_aae00623.kgml: Initialization took 0.02 seconds
path_aae00623.kgml: (not found)
path_aae00623.kgml: --- 0.03 seconds ---

path_aae00625.kgml: Chloroalkane and chloroalkene degradation
path_aae00625.kgml: Initialization took 0.02 seconds
path_aae00625.kgml: (not found)
path_aae00625.kgml: --- 0.04 seconds ---

path_aae00626.kgml: Naphthalene degradation
path_aae00626.kgml: Initialization took 0.02 seconds
path_aae00626.kgml: (not found)
path_aae00626.kgml: --- 0.03 seconds ---

path_aae00630.kgml: Glyoxylate and dicarboxylate metabolism
path_aae00630.kgml: Initialization took 0.37 seconds
path_aae00630.kgml: (not found)
path_aae00630.kgml: --- 0.39 seconds ---

path_aae00633.kgml: Nitrotoluene degradation
path_aae00633.kgml: Initialization took 0.17 seconds
path_aae00633.kgml: (not found)
path_aae00633.kgml: --- 0.18 seconds ---

path_aae00640.kgml: Propanoate metabolism
path_aae00640.kgml: Initialization took 0.27 seconds
path_aae00640.kgml: (not found)
path_aae00640.kgml: --- 0.29 seconds ---

path_aae00650.kgml: Butanoate metabolism
path_aae00650.kgml: Initialization took 0.12 seconds
path_aae00650.kgml: (not found)
path_aae00650.kgml: --- 0.13 seconds ---

path_aae00660.kgml: C5-Branched dibasic acid metabolism
path_aae00660.kgml: Initialization took 0.12 seconds
path_aae00660.kgml: (not found)
path_aae00660.kgml: --- 0.14 seconds ---

path_aae00670.kgml: One carbon pool by folate
path_aae00670.kgml: Initialization took 0.17 seconds
path_aae00670.kgml: (not found)
path_aae00670.kgml: --- 0.29 seconds ---

path_aae00680.kgml: Methane metabolism
path_aae00680.kgml: Initialization took 0.89 seconds
path_aae00680.kgml: (not found)
path_aae00680.kgml: --- 0.91 seconds ---

path_aae00720.kgml: Carbon fixation pathways in prokaryotes
path_aae00720.kgml: Initialization took 1.27 seconds
path_aae00720.kgml:
path_aae00720.kgml: Found a trail of span 2 without skipping any vertex
path_aae00720.kgml: 60 -> 61
path_aae00720.kgml: R00342 -> R01082
path_aae00720.kgml: {aae:aq_1665, aae:aq_1782} -> {aae:aq_1679, aae:aq_1780}
path_aae00720.kgml: {1.1.1.299, 1.1.1.37} -> 4.2.1.2
path_aae00720.kgml:
path_aae00720.kgml: --- 1.40 seconds ---

path_aae00730.kgml: Thiamine metabolism
path_aae00730.kgml: Initialization took 0.23 seconds
path_aae00730.kgml: (not found)
path_aae00730.kgml: --- 0.25 seconds ---

path_aae00740.kgml: Riboflavin metabolism
path_aae00740.kgml: Initialization took 0.07 seconds
path_aae00740.kgml: (not found)
path_aae00740.kgml: --- 0.09 seconds ---

path_aae00750.kgml: Vitamin B6 metabolism
path_aae00750.kgml: Initialization took 0.04 seconds
path_aae00750.kgml: (not found)
path_aae00750.kgml: --- 0.06 seconds ---

path_aae00760.kgml: Nicotinate and nicotinamide metabolism
path_aae00760.kgml: Initialization took 0.17 seconds
path_aae00760.kgml: (not found)
path_aae00760.kgml: --- 0.21 seconds ---

path_aae00770.kgml: Pantothenate and CoA biosynthesis
path_aae00770.kgml: Initialization took 0.27 seconds
path_aae00770.kgml: (not found)
path_aae00770.kgml: --- 0.29 seconds ---

path_aae00780.kgml: Biotin metabolism
path_aae00780.kgml: Initialization took 0.17 seconds
path_aae00780.kgml:
path_aae00780.kgml: Found a trail of span 2 containing skipped vertices
path_aae00780.kgml: 95 -> 53
path_aae00780.kgml: R10115 -> R10116
path_aae00780.kgml: aae:aq_1717 -> aae:aq_1716
path_aae00780.kgml: {2.3.1.179, 2.3.1.41} -> 1.1.1.100
path_aae00780.kgml: Skipped genes: aae:aq_1717a
path_aae00780.kgml:
path_aae00780.kgml: Found a trail of span 2 containing skipped vertices
path_aae00780.kgml: 74 -> 67
path_aae00780.kgml: R10119 -> R10120
path_aae00780.kgml: aae:aq_1717 -> aae:aq_1716
path_aae00780.kgml: {2.3.1.179, 2.3.1.41} -> 1.1.1.100
path_aae00780.kgml: Skipped genes: aae:aq_1717a
path_aae00780.kgml:
path_aae00780.kgml: --- 0.26 seconds ---

path_aae00785.kgml: Lipoic acid metabolism
path_aae00785.kgml: Initialization took 0.03 seconds
path_aae00785.kgml: (not found)
path_aae00785.kgml: --- 0.05 seconds ---

path_aae00790.kgml: Folate biosynthesis
path_aae00790.kgml: Initialization took 0.57 seconds
path_aae00790.kgml:
path_aae00790.kgml: Found a trail of span 2 containing skipped vertices
path_aae00790.kgml: 93 -> [117] -> 94
path_aae00790.kgml: R09394 -> [R11372] -> R09395
path_aae00790.kgml: aae:aq_2183 -> [aae:aq_527] -> aae:aq_2181
path_aae00790.kgml: 4.1.99.22 -> [4.6.1.17] -> 2.8.1.12
path_aae00790.kgml:
path_aae00790.kgml: --- 0.67 seconds ---

path_aae00860.kgml: Porphyrin and chlorophyll metabolism
path_aae00860.kgml: Initialization took 0.32 seconds
path_aae00860.kgml:
path_aae00860.kgml: Found a trail of span 2 without skipping any vertex
path_aae00860.kgml: 263 -> 315
path_aae00860.kgml: R07411 -> R07412
path_aae00860.kgml: aae:aq_154 -> aae:aq_153
path_aae00860.kgml: 2.5.1.141 -> ?
path_aae00860.kgml:
path_aae00860.kgml: --- 0.37 seconds ---

path_aae00900.kgml: Terpenoid backbone biosynthesis
path_aae00900.kgml: Initialization took 0.17 seconds
path_aae00900.kgml: (not found)
path_aae00900.kgml: --- 0.21 seconds ---

path_aae00910.kgml: Nitrogen metabolism
path_aae00910.kgml: Initialization took 0.15 seconds
path_aae00910.kgml: (not found)
path_aae00910.kgml: --- 0.17 seconds ---

path_aae00920.kgml: Sulfur metabolism
path_aae00920.kgml: Initialization took 0.37 seconds
path_aae00920.kgml: (not found)
path_aae00920.kgml: --- 0.39 seconds ---

path_aae00970.kgml: Aminoacyl-tRNA biosynthesis
path_aae00970.kgml: Initialization took 0.98 seconds
path_aae00970.kgml: (not found)
path_aae00970.kgml: --- 1.00 seconds ---

path_aae01040.kgml: Biosynthesis of unsaturated fatty acids
path_aae01040.kgml: Initialization took 0.23 seconds
path_aae01040.kgml: (not found)
path_aae01040.kgml: --- 0.25 seconds ---

--- 26.90 seconds ---
