# Supplementary material for: CoMetGeNe: mining conserved neighborhood patterns in metabolic and genomic contexts
Source: BMC Bioinformatics. 2019 Jan 10;20:19. doi: 10.1186/s12859-018-2542-2 (PMC6327494; doi:10.1186/s12859-018-2542-2)
Supplement: Supplementary file 4 — Trail finding results for the 50 species in Table 2. Trail finding has been performed for all combinations of gap parameters δG (allowing to skip genes) and δD (allowing to skip reactions) ranging from 0 to 3. (ZIP 5466 kb) [file 12859_2018_2542_MOESM4_ESM.zip › results/aca_dG0_dD1.hnet]

--- delta_G = 0, delta_D = 1 ---

path_aca00010.kgml: Glycolysis / Gluconeogenesis
path_aca00010.kgml: Initialization took 0.07 seconds
path_aca00010.kgml:
path_aca00010.kgml: Found a trail of span 3 containing skipped vertices
path_aca00010.kgml: 76 -> [57] -> 58 -> 57
path_aca00010.kgml: R01512 -> [R01061] -> R01015 -> R01061
path_aca00010.kgml: aca:ACP_0631 -> [aca:ACP_0629] -> aca:ACP_0634 -> aca:ACP_0629
path_aca00010.kgml: 2.7.2.3 -> [{1.2.1.12, 1.2.1.59}] -> 5.3.1.1 -> {1.2.1.12, 1.2.1.59}
path_aca00010.kgml:
path_aca00010.kgml: --- 0.31 seconds ---

path_aca00020.kgml: Citrate cycle (TCA cycle)
path_aca00020.kgml: Initialization took 0.07 seconds
path_aca00020.kgml: (not found)
path_aca00020.kgml: --- 0.29 seconds ---

path_aca00030.kgml: Pentose phosphate pathway
path_aca00030.kgml: Initialization took 0.07 seconds
path_aca00030.kgml:
path_aca00030.kgml: Found a trail of span 3 without skipping any vertex
path_aca00030.kgml: 157 -> 57 -> 56
path_aca00030.kgml: {R02736, R10907} -> R02035 -> R01528
path_aca00030.kgml: {aca:ACP_0572, aca:ACP_2280} -> aca:ACP_2281 -> aca:ACP_2279
path_aca00030.kgml: {1.1.1.363, 1.1.1.49, 1.1.1.363, 1.1.1.388} -> 3.1.1.31 -> {1.1.1.351, 1.1.1.44}
path_aca00030.kgml:
path_aca00030.kgml: Found a trail of span 3 without skipping any vertex
path_aca00030.kgml: 58 -> 57 -> 156
path_aca00030.kgml: R02736 -> R02035 -> R10221
path_aca00030.kgml: {aca:ACP_0572, aca:ACP_2280} -> aca:ACP_2281 -> aca:ACP_2279
path_aca00030.kgml: {1.1.1.363, 1.1.1.49} -> 3.1.1.31 -> {1.1.1.343, 1.1.1.351}
path_aca00030.kgml:
path_aca00030.kgml: Found a trail of span 3 containing skipped vertices
path_aca00030.kgml: 40 -> 42 -> [46] -> 45
path_aca00030.kgml: R02750 -> R01066 -> [R01641] -> R01051
path_aca00030.kgml: aca:ACP_3481 -> aca:ACP_3482 -> [aca:ACP_2276] -> aca:ACP_3481
path_aca00030.kgml: 2.7.1.15 -> 4.1.2.4 -> [2.2.1.1] -> 2.7.1.15
path_aca00030.kgml:
path_aca00030.kgml: Found a trail of span 3 without skipping any vertex
path_aca00030.kgml: 47 -> 46 -> 49
path_aca00030.kgml: R01056 -> R01641 -> R01830
path_aca00030.kgml: aca:ACP_2277 -> aca:ACP_2276 -> aca:ACP_2276
path_aca00030.kgml: 5.3.1.6 -> 2.2.1.1 -> 2.2.1.1
path_aca00030.kgml:
path_aca00030.kgml: Found a trail of span 3 without skipping any vertex
path_aca00030.kgml: 157 -> 57 -> 156
path_aca00030.kgml: {R02736, R10907} -> R02035 -> R10221
path_aca00030.kgml: {aca:ACP_0572, aca:ACP_2280} -> aca:ACP_2281 -> aca:ACP_2279
path_aca00030.kgml: {1.1.1.363, 1.1.1.49, 1.1.1.363, 1.1.1.388} -> 3.1.1.31 -> {1.1.1.343, 1.1.1.351}
path_aca00030.kgml:
path_aca00030.kgml: Found a trail of span 2 containing skipped vertices
path_aca00030.kgml: 58 -> [57] -> 156
path_aca00030.kgml: R02736 -> [R02035] -> R10221
path_aca00030.kgml: {aca:ACP_0572, aca:ACP_2280} -> [aca:ACP_2281] -> aca:ACP_2279
path_aca00030.kgml: {1.1.1.363, 1.1.1.49} -> [3.1.1.31] -> {1.1.1.343, 1.1.1.351}
path_aca00030.kgml:
path_aca00030.kgml: Found a trail of span 2 containing skipped vertices
path_aca00030.kgml: 58 -> [57] -> 56
path_aca00030.kgml: R02736 -> [R02035] -> R01528
path_aca00030.kgml: {aca:ACP_0572, aca:ACP_2280} -> [aca:ACP_2281] -> aca:ACP_2279
path_aca00030.kgml: {1.1.1.363, 1.1.1.49} -> [3.1.1.31] -> {1.1.1.351, 1.1.1.44}
path_aca00030.kgml:
path_aca00030.kgml: Found a trail of span 2 without skipping any vertex
path_aca00030.kgml: 60 -> 38
path_aca00030.kgml: R01541 -> R05605
path_aca00030.kgml: aca:ACP_1124 -> aca:ACP_1125
path_aca00030.kgml: {2.7.1.178, 2.7.1.45} -> {4.1.2.14, 4.1.2.55}
path_aca00030.kgml:
path_aca00030.kgml: Found a trail of span 2 containing skipped vertices
path_aca00030.kgml: 157 -> [57] -> 156
path_aca00030.kgml: {R02736, R10907} -> [R02035] -> R10221
path_aca00030.kgml: {aca:ACP_0572, aca:ACP_2280} -> [aca:ACP_2281] -> aca:ACP_2279
path_aca00030.kgml: {1.1.1.363, 1.1.1.49, 1.1.1.363, 1.1.1.388} -> [3.1.1.31] -> {1.1.1.343, 1.1.1.351}
path_aca00030.kgml:
path_aca00030.kgml: Found a trail of span 2 containing skipped vertices
path_aca00030.kgml: 157 -> [57] -> 56
path_aca00030.kgml: {R02736, R10907} -> [R02035] -> R01528
path_aca00030.kgml: {aca:ACP_0572, aca:ACP_2280} -> [aca:ACP_2281] -> aca:ACP_2279
path_aca00030.kgml: {1.1.1.363, 1.1.1.49, 1.1.1.363, 1.1.1.388} -> [3.1.1.31] -> {1.1.1.351, 1.1.1.44}
path_aca00030.kgml:
path_aca00030.kgml: --- 0.84 seconds ---

path_aca00040.kgml: Pentose and glucuronate interconversions
path_aca00040.kgml: Initialization took 0.07 seconds
path_aca00040.kgml:
path_aca00040.kgml: Found a trail of span 2 without skipping any vertex
path_aca00040.kgml: 83 -> 202
path_aca00040.kgml: R02429 -> R09186
path_aca00040.kgml: aca:ACP_0197 -> aca:ACP_0198
path_aca00040.kgml: 4.2.1.82 -> 4.2.1.141
path_aca00040.kgml:
path_aca00040.kgml: --- 0.15 seconds ---

path_aca00051.kgml: Fructose and mannose metabolism
path_aca00051.kgml: Initialization took 0.02 seconds
path_aca00051.kgml: (not found)
path_aca00051.kgml: --- 0.04 seconds ---

path_aca00052.kgml: Galactose metabolism
path_aca00052.kgml: Initialization took 0.04 seconds
path_aca00052.kgml: (not found)
path_aca00052.kgml: --- 0.07 seconds ---

path_aca00053.kgml: Ascorbate and aldarate metabolism
path_aca00053.kgml: Initialization took 0.02 seconds
path_aca00053.kgml: (not found)
path_aca00053.kgml: --- 0.03 seconds ---

path_aca00061.kgml: Fatty acid biosynthesis
path_aca00061.kgml: Initialization took 0.07 seconds
path_aca00061.kgml: (not found)
path_aca00061.kgml: --- 0.24 seconds ---

path_aca00071.kgml: Fatty acid degradation
path_aca00071.kgml: Initialization took 0.04 seconds
path_aca00071.kgml: (not found)
path_aca00071.kgml: --- 0.25 seconds ---

path_aca00072.kgml: Synthesis and degradation of ketone bodies
path_aca00072.kgml: Initialization took 0.02 seconds
path_aca00072.kgml: (not found)
path_aca00072.kgml: --- 0.04 seconds ---

path_aca00130.kgml: Ubiquinone and other terpenoid-quinone biosynthesis
path_aca00130.kgml: Initialization took 0.02 seconds
path_aca00130.kgml: (not found)
path_aca00130.kgml: --- 0.04 seconds ---

path_aca00190.kgml: Oxidative phosphorylation
path_aca00190.kgml: Initialization took 0.04 seconds
path_aca00190.kgml: (not found)
path_aca00190.kgml: --- 0.06 seconds ---

path_aca00220.kgml: Arginine biosynthesis
path_aca00220.kgml: Initialization took 0.04 seconds
path_aca00220.kgml:
path_aca00220.kgml: Found a trail of span 5 containing skipped vertices
path_aca00220.kgml: 50 -> 51 -> 52 -> [55] -> 44 -> [45] -> 47 -> [48] -> 44
path_aca00220.kgml: R02649 -> R03443 -> R02283 -> [R02282] -> R01398 -> [R01954] -> R01086 -> [R00551] -> R01398
path_aca00220.kgml: aca:ACP_2994 -> aca:ACP_2995 -> aca:ACP_2993 -> [aca:ACP_0361] -> aca:ACP_2992 -> [aca:ACP_3096] -> aca:ACP_2991 -> [aca:ACP_2205] -> aca:ACP_2992
path_aca00220.kgml: 2.7.2.8 -> 1.2.1.38 -> 2.6.1.11 -> [2.3.1.35] -> 2.1.3.3 -> [6.3.4.5] -> 4.3.2.1 -> [3.5.3.1] -> 2.1.3.3
path_aca00220.kgml:
path_aca00220.kgml: Found a trail of span 4 containing skipped vertices
path_aca00220.kgml: 50 -> [51] -> 52 -> [55] -> 44 -> [45] -> 47
path_aca00220.kgml: R02649 -> [R03443] -> R02283 -> [R02282] -> R01398 -> [R01954] -> R01086
path_aca00220.kgml: aca:ACP_2994 -> [aca:ACP_2995] -> aca:ACP_2993 -> [aca:ACP_0361] -> aca:ACP_2992 -> [aca:ACP_3096] -> aca:ACP_2991
path_aca00220.kgml: 2.7.2.8 -> [1.2.1.38] -> 2.6.1.11 -> [2.3.1.35] -> 2.1.3.3 -> [6.3.4.5] -> 4.3.2.1
path_aca00220.kgml:
path_aca00220.kgml: --- 0.18 seconds ---

path_aca00230.kgml: Purine metabolism
path_aca00230.kgml: Initialization took 0.28 seconds
path_aca00230.kgml:
path_aca00230.kgml: Found a trail of span 3 containing skipped vertices
path_aca00230.kgml: 244 -> [300] -> 220 -> [139] -> 239
path_aca00230.kgml: R00441 -> [R00430] -> R00332 -> [R02019] -> R02090
path_aca00230.kgml: {aca:ACP_0615, aca:ACP_1423, aca:ACP_2928, aca:ACP_2929} -> [aca:ACP_1882] -> aca:ACP_0616 -> [{aca:ACP_1586, aca:ACP_2110, aca:ACP_2111}] -> aca:ACP_0616
path_aca00230.kgml: {2.7.7.48, 2.7.7.6} -> [2.7.1.40] -> 2.7.4.8 -> [1.17.4.1] -> {2.7.4.12, 2.7.4.8}
path_aca00230.kgml:
path_aca00230.kgml: Found a trail of span 2 without skipping any vertex
path_aca00230.kgml: 428 -> 429
path_aca00230.kgml: R07404 -> R07405
path_aca00230.kgml: aca:ACP_2355 -> aca:ACP_2356
path_aca00230.kgml: 6.3.4.18 -> 5.4.99.18
path_aca00230.kgml:
path_aca00230.kgml: Found a trail of span 2 without skipping any vertex
path_aca00230.kgml: 258 -> 259
path_aca00230.kgml: R01768 -> R02103
path_aca00230.kgml: {aca:ACP_2319, aca:ACP_2320, aca:ACP_2321} -> {aca:ACP_2319, aca:ACP_2320, aca:ACP_2321}
path_aca00230.kgml: 1.17.1.4 -> 1.17.1.4
path_aca00230.kgml:
path_aca00230.kgml: --- 1.73 seconds ---

path_aca00240.kgml: Pyrimidine metabolism
path_aca00240.kgml: Initialization took 0.13 seconds
path_aca00240.kgml:
path_aca00240.kgml: Found a trail of span 2 without skipping any vertex
path_aca00240.kgml: 97 -> 98
path_aca00240.kgml: R01397 -> R01993
path_aca00240.kgml: aca:ACP_2012 -> aca:ACP_2013
path_aca00240.kgml: 2.1.3.2 -> 3.5.2.3
path_aca00240.kgml:
path_aca00240.kgml: Found a trail of span 2 without skipping any vertex
path_aca00240.kgml: 131 -> 129
path_aca00240.kgml: R02296 -> R01878
path_aca00240.kgml: aca:ACP_1719 -> aca:ACP_1718
path_aca00240.kgml: 2.4.2.2 -> 3.5.4.5
path_aca00240.kgml:
path_aca00240.kgml: Found a trail of span 2 without skipping any vertex
path_aca00240.kgml: 152 -> 153
path_aca00240.kgml: R02485 -> R02484
path_aca00240.kgml: aca:ACP_1718 -> aca:ACP_1719
path_aca00240.kgml: 3.5.4.5 -> {2.4.2.1, 2.4.2.2, 2.4.2.3, 2.4.2.4}
path_aca00240.kgml:
path_aca00240.kgml: --- 0.63 seconds ---

path_aca00250.kgml: Alanine, aspartate and glutamate metabolism
path_aca00250.kgml: Initialization took 0.02 seconds
path_aca00250.kgml: (not found)
path_aca00250.kgml: --- 0.09 seconds ---

path_aca00260.kgml: Glycine, serine and threonine metabolism
path_aca00260.kgml: Initialization took 0.04 seconds
path_aca00260.kgml:
path_aca00260.kgml: Found a trail of span 2 without skipping any vertex
path_aca00260.kgml: 76 -> 93
path_aca00260.kgml: R00480 -> R02291
path_aca00260.kgml: aca:ACP_1464 -> {aca:ACP_1016, aca:ACP_1463}
path_aca00260.kgml: 2.7.2.4 -> 1.2.1.11
path_aca00260.kgml:
path_aca00260.kgml: Found a trail of span 2 without skipping any vertex
path_aca00260.kgml: 99 -> 87
path_aca00260.kgml: R01771 -> R01466
path_aca00260.kgml: aca:ACP_0229 -> {aca:ACP_0228, aca:ACP_3389}
path_aca00260.kgml: 2.7.1.39 -> 4.2.3.1
path_aca00260.kgml:
path_aca00260.kgml: --- 0.24 seconds ---

path_aca00261.kgml: Monobactam biosynthesis
path_aca00261.kgml: Initialization took 0.02 seconds
path_aca00261.kgml:
path_aca00261.kgml: Found a trail of span 2 without skipping any vertex
path_aca00261.kgml: 97 -> 96
path_aca00261.kgml: R10147 -> {R04198, R04199}
path_aca00261.kgml: aca:ACP_1467 -> aca:ACP_1466
path_aca00261.kgml: 4.3.3.7 -> {1.17.1.8, 1.17.1.8}
path_aca00261.kgml:
path_aca00261.kgml: --- 0.05 seconds ---

path_aca00270.kgml: Cysteine and methionine metabolism
path_aca00270.kgml: Initialization took 0.07 seconds
path_aca00270.kgml:
path_aca00270.kgml: Found a trail of span 2 without skipping any vertex
path_aca00270.kgml: 124 -> 123
path_aca00270.kgml: R00586 -> R00897
path_aca00270.kgml: aca:ACP_2728 -> {aca:ACP_1007, aca:ACP_2729, aca:ACP_2892}
path_aca00270.kgml: 2.3.1.30 -> {2.5.1.47, 2.5.1.65}
path_aca00270.kgml:
path_aca00270.kgml: Found a trail of span 2 without skipping any vertex
path_aca00270.kgml: 218 -> 215
path_aca00270.kgml: R00480 -> R02291
path_aca00270.kgml: aca:ACP_1464 -> {aca:ACP_1016, aca:ACP_1463}
path_aca00270.kgml: 2.7.2.4 -> 1.2.1.11
path_aca00270.kgml:
path_aca00270.kgml: --- 0.12 seconds ---

path_aca00280.kgml: Valine, leucine and isoleucine degradation
path_aca00280.kgml: Initialization took 0.04 seconds
path_aca00280.kgml: (not found)
path_aca00280.kgml: --- 0.06 seconds ---

path_aca00281.kgml: Geraniol degradation
path_aca00281.kgml: Initialization took 0.02 seconds
path_aca00281.kgml: (not found)
path_aca00281.kgml: --- 0.04 seconds ---

path_aca00290.kgml: Valine, leucine and isoleucine biosynthesis
path_aca00290.kgml: Initialization took 0.04 seconds
path_aca00290.kgml:
path_aca00290.kgml: --- 1.09 seconds ---

path_aca00300.kgml: Lysine biosynthesis
path_aca00300.kgml: Initialization took 0.02 seconds
path_aca00300.kgml:
path_aca00300.kgml: Found a trail of span 5 without skipping any vertex
path_aca00300.kgml: 50 -> 51 -> 53 -> 54 -> 57
path_aca00300.kgml: R00480 -> R02291 -> R10147 -> {R04198, R04199} -> R04365
path_aca00300.kgml: aca:ACP_1464 -> {aca:ACP_1016, aca:ACP_1463} -> aca:ACP_1467 -> aca:ACP_1466 -> aca:ACP_1468
path_aca00300.kgml: 2.7.2.4 -> 1.2.1.11 -> 4.3.3.7 -> {1.17.1.8, 1.17.1.8} -> 2.3.1.117
path_aca00300.kgml:
path_aca00300.kgml: Found a trail of span 4 containing skipped vertices
path_aca00300.kgml: 50 -> [51] -> 53 -> 54 -> 57
path_aca00300.kgml: R00480 -> [R02291] -> R10147 -> {R04198, R04199} -> R04365
path_aca00300.kgml: aca:ACP_1464 -> [{aca:ACP_1016, aca:ACP_1463}] -> aca:ACP_1467 -> aca:ACP_1466 -> aca:ACP_1468
path_aca00300.kgml: 2.7.2.4 -> [1.2.1.11] -> 4.3.3.7 -> {1.17.1.8, 1.17.1.8} -> 2.3.1.117
path_aca00300.kgml:
path_aca00300.kgml: Found a trail of span 3 containing skipped vertices
path_aca00300.kgml: 50 -> 51 -> [53] -> 54
path_aca00300.kgml: R00480 -> R02291 -> [R10147] -> {R04198, R04199}
path_aca00300.kgml: aca:ACP_1464 -> {aca:ACP_1016, aca:ACP_1463} -> [aca:ACP_1467] -> aca:ACP_1466
path_aca00300.kgml: 2.7.2.4 -> 1.2.1.11 -> [4.3.3.7] -> {1.17.1.8, 1.17.1.8}
path_aca00300.kgml:
path_aca00300.kgml: Found a trail of span 2 without skipping any vertex
path_aca00300.kgml: 77 -> 46
path_aca00300.kgml: R02788 -> R04617
path_aca00300.kgml: aca:ACP_1091 -> aca:ACP_1090
path_aca00300.kgml: 6.3.2.13 -> 6.3.2.10
path_aca00300.kgml:
path_aca00300.kgml: Found a trail of span 2 containing skipped vertices
path_aca00300.kgml: 53 -> [54] -> 57
path_aca00300.kgml: R10147 -> [{R04198, R04199}] -> R04365
path_aca00300.kgml: aca:ACP_1467 -> [aca:ACP_1466] -> aca:ACP_1468
path_aca00300.kgml: 4.3.3.7 -> [{1.17.1.8, 1.17.1.8}] -> 2.3.1.117
path_aca00300.kgml:
path_aca00300.kgml: --- 0.14 seconds ---

path_aca00310.kgml: Lysine degradation
path_aca00310.kgml: Initialization took 0.04 seconds
path_aca00310.kgml: (not found)
path_aca00310.kgml: --- 0.05 seconds ---

path_aca00311.kgml: Penicillin and cephalosporin biosynthesis
path_aca00311.kgml: Initialization took 0.02 seconds
path_aca00311.kgml: (not found)
path_aca00311.kgml: --- 0.03 seconds ---

path_aca00330.kgml: Arginine and proline metabolism
path_aca00330.kgml: Initialization took 0.04 seconds
path_aca00330.kgml:
path_aca00330.kgml: Found a trail of span 3 without skipping any vertex
path_aca00330.kgml: 149 -> 151 -> 152
path_aca00330.kgml: R00566 -> R01416 -> R01152
path_aca00330.kgml: aca:ACP_1744 -> aca:ACP_1746 -> aca:ACP_1745
path_aca00330.kgml: 4.1.1.19 -> 3.5.3.12 -> 3.5.1.53
path_aca00330.kgml:
path_aca00330.kgml: Found a trail of span 2 containing skipped vertices
path_aca00330.kgml: 149 -> [151] -> 152
path_aca00330.kgml: R00566 -> [R01416] -> R01152
path_aca00330.kgml: aca:ACP_1744 -> [aca:ACP_1746] -> aca:ACP_1745
path_aca00330.kgml: 4.1.1.19 -> [3.5.3.12] -> 3.5.1.53
path_aca00330.kgml:
path_aca00330.kgml: --- 0.14 seconds ---

path_aca00340.kgml: Histidine metabolism
path_aca00340.kgml: Initialization took 0.02 seconds
path_aca00340.kgml:
path_aca00340.kgml: Found a trail of span 3 without skipping any vertex
path_aca00340.kgml: 124 -> 63 -> 62
path_aca00340.kgml: R04558 -> R03457 -> R03243
path_aca00340.kgml: aca:ACP_2337 -> aca:ACP_2338 -> aca:ACP_2339
path_aca00340.kgml: ? -> 4.2.1.19 -> 2.6.1.9
path_aca00340.kgml:
path_aca00340.kgml: Found a trail of span 3 without skipping any vertex
path_aca00340.kgml: 58 -> 67 -> 66
path_aca00340.kgml: R01071 -> R04035 -> R04037
path_aca00340.kgml: aca:ACP_2341 -> aca:ACP_2342 -> aca:ACP_2342
path_aca00340.kgml: 2.4.2.17 -> 3.6.1.31 -> 3.5.4.19
path_aca00340.kgml:
path_aca00340.kgml: Found a trail of span 2 without skipping any vertex
path_aca00340.kgml: 65 -> 69
path_aca00340.kgml: R04640 -> R04558
path_aca00340.kgml: aca:ACP_2335 -> aca:ACP_2336
path_aca00340.kgml: 5.3.1.16 -> ?
path_aca00340.kgml:
path_aca00340.kgml: Found a trail of span 2 containing skipped vertices
path_aca00340.kgml: 58 -> [67] -> 66
path_aca00340.kgml: R01071 -> [R04035] -> R04037
path_aca00340.kgml: aca:ACP_2341 -> [aca:ACP_2342] -> aca:ACP_2342
path_aca00340.kgml: 2.4.2.17 -> [3.6.1.31] -> 3.5.4.19
path_aca00340.kgml:
path_aca00340.kgml: --- 0.18 seconds ---

path_aca00350.kgml: Tyrosine metabolism
path_aca00350.kgml: Initialization took 0.02 seconds
path_aca00350.kgml: (not found)
path_aca00350.kgml: --- 0.04 seconds ---

path_aca00360.kgml: Phenylalanine metabolism
path_aca00360.kgml: Initialization took 0.02 seconds
path_aca00360.kgml: (not found)
path_aca00360.kgml: --- 0.04 seconds ---

path_aca00361.kgml: Chlorocyclohexane and chlorobenzene degradation
path_aca00361.kgml: Initialization took 0.02 seconds
path_aca00361.kgml: (not found)
path_aca00361.kgml: --- 0.03 seconds ---

path_aca00362.kgml: Benzoate degradation
path_aca00362.kgml: Initialization took 0.02 seconds
path_aca00362.kgml: (not found)
path_aca00362.kgml: --- 0.06 seconds ---

path_aca00364.kgml: Fluorobenzoate degradation
path_aca00364.kgml: Initialization took 0.02 seconds
path_aca00364.kgml: (not found)
path_aca00364.kgml: --- 0.03 seconds ---

path_aca00380.kgml: Tryptophan metabolism
path_aca00380.kgml: Initialization took 0.02 seconds
path_aca00380.kgml: (not found)
path_aca00380.kgml: --- 0.03 seconds ---

path_aca00400.kgml: Phenylalanine, tyrosine and tryptophan biosynthesis
path_aca00400.kgml: Initialization took 0.04 seconds
path_aca00400.kgml: Aborted (analysis takes longer than 300 seconds)

path_aca00401.kgml: Novobiocin biosynthesis
path_aca00401.kgml: Initialization took 0.02 seconds
path_aca00401.kgml: (not found)
path_aca00401.kgml: --- 0.04 seconds ---

path_aca00405.kgml: Phenazine biosynthesis
path_aca00405.kgml: Initialization took 0.02 seconds
path_aca00405.kgml: (not found)
path_aca00405.kgml: --- 0.03 seconds ---

path_aca00410.kgml: beta-Alanine metabolism
path_aca00410.kgml: Initialization took 0.02 seconds
path_aca00410.kgml: (not found)
path_aca00410.kgml: --- 0.03 seconds ---

path_aca00430.kgml: Taurine and hypotaurine metabolism
path_aca00430.kgml: Initialization took 0.02 seconds
path_aca00430.kgml: (not found)
path_aca00430.kgml: --- 0.03 seconds ---

path_aca00450.kgml: Selenocompound metabolism
path_aca00450.kgml: Initialization took 0.02 seconds
path_aca00450.kgml: (not found)
path_aca00450.kgml: --- 0.03 seconds ---

path_aca00460.kgml: Cyanoamino acid metabolism
path_aca00460.kgml: Initialization took 0.02 seconds
path_aca00460.kgml:
path_aca00460.kgml: Found a trail of span 2 without skipping any vertex
path_aca00460.kgml: 151 -> 147
path_aca00460.kgml: R02985 -> R02558
path_aca00460.kgml: {aca:ACP_0020, aca:ACP_1071, aca:ACP_2108, aca:ACP_2412, aca:ACP_2415, aca:ACP_2957} -> {aca:ACP_0020, aca:ACP_1071, aca:ACP_2108, aca:ACP_2412, aca:ACP_2415, aca:ACP_2957}
path_aca00460.kgml: {3.2.1.117, 3.2.1.21} -> {3.2.1.118, 3.2.1.21}
path_aca00460.kgml:
path_aca00460.kgml: --- 0.05 seconds ---

path_aca00471.kgml: D-Glutamine and D-glutamate metabolism
path_aca00471.kgml: Initialization took 0.02 seconds
path_aca00471.kgml: (not found)
path_aca00471.kgml: --- 0.05 seconds ---

path_aca00473.kgml: D-Alanine metabolism
path_aca00473.kgml: Initialization took 0.02 seconds
path_aca00473.kgml: (not found)
path_aca00473.kgml: --- 0.04 seconds ---

path_aca00480.kgml: Glutathione metabolism
path_aca00480.kgml: Initialization took 0.02 seconds
path_aca00480.kgml:
path_aca00480.kgml: Found a trail of span 2 containing skipped vertices
path_aca00480.kgml: 136 -> [87] -> 45
path_aca00480.kgml: R01528 -> [R00115] -> R02736
path_aca00480.kgml: aca:ACP_2279 -> [aca:ACP_1229] -> {aca:ACP_0572, aca:ACP_2280}
path_aca00480.kgml: {1.1.1.351, 1.1.1.44} -> [1.8.1.7] -> {1.1.1.363, 1.1.1.49}
path_aca00480.kgml:
path_aca00480.kgml: --- 0.08 seconds ---

path_aca00500.kgml: Starch and sucrose metabolism
path_aca00500.kgml: Initialization took 0.04 seconds
path_aca00500.kgml:
path_aca00500.kgml: Found a trail of span 2 without skipping any vertex
path_aca00500.kgml: 111 -> 121
path_aca00500.kgml: R02737 -> R02778
path_aca00500.kgml: aca:ACP_2972 -> aca:ACP_2971
path_aca00500.kgml: 2.4.1.15 -> 3.1.3.12
path_aca00500.kgml:
path_aca00500.kgml: Found a trail of span 2 without skipping any vertex
path_aca00500.kgml: 206 -> 205
path_aca00500.kgml: R01824 -> R11256
path_aca00500.kgml: aca:ACP_2719 -> aca:ACP_2720
path_aca00500.kgml: 5.4.99.15 -> 3.2.1.141
path_aca00500.kgml:
path_aca00500.kgml: Found a trail of span 2 without skipping any vertex
path_aca00500.kgml: 82 -> 83
path_aca00500.kgml: R02887 -> R00306
path_aca00500.kgml: {aca:ACP_0020, aca:ACP_1071, aca:ACP_2108, aca:ACP_2412, aca:ACP_2415, aca:ACP_2957} -> {aca:ACP_0020, aca:ACP_1071, aca:ACP_2108, aca:ACP_2412, aca:ACP_2415, aca:ACP_2957}
path_aca00500.kgml: {3.2.1.21, 3.2.1.74} -> {3.2.1.21, 3.2.1.74}
path_aca00500.kgml:
path_aca00500.kgml: --- 0.26 seconds ---

path_aca00511.kgml: Other glycan degradation
path_aca00511.kgml: Initialization took 0.02 seconds
path_aca00511.kgml: (not found)
path_aca00511.kgml: --- 0.04 seconds ---

path_aca00520.kgml: Amino sugar and nucleotide sugar metabolism
path_aca00520.kgml: Initialization took 0.04 seconds
path_aca00520.kgml:
path_aca00520.kgml: Found a trail of span 2 without skipping any vertex
path_aca00520.kgml: 239 -> 284
path_aca00520.kgml: R00956 -> R02426
path_aca00520.kgml: aca:ACP_0580 -> aca:ACP_0579
path_aca00520.kgml: 2.7.7.33 -> 4.2.1.45
path_aca00520.kgml:
path_aca00520.kgml: --- 0.17 seconds ---

path_aca00521.kgml: Streptomycin biosynthesis
path_aca00521.kgml: Initialization took 0.02 seconds
path_aca00521.kgml:
path_aca00521.kgml: Found a trail of span 4 without skipping any vertex
path_aca00521.kgml: 44 -> 43 -> 42 -> 24
path_aca00521.kgml: R02328 -> R06513 -> R06514 -> R02777
path_aca00521.kgml: aca:ACP_1869 -> {aca:ACP_1870, aca:ACP_3115} -> aca:ACP_1868 -> aca:ACP_1867
path_aca00521.kgml: 2.7.7.24 -> 4.2.1.46 -> 5.1.3.13 -> 1.1.1.133
path_aca00521.kgml:
path_aca00521.kgml: Found a trail of span 3 containing skipped vertices
path_aca00521.kgml: 44 -> [43] -> 42 -> 24
path_aca00521.kgml: R02328 -> [R06513] -> R06514 -> R02777
path_aca00521.kgml: aca:ACP_1869 -> [{aca:ACP_1870, aca:ACP_3115}] -> aca:ACP_1868 -> aca:ACP_1867
path_aca00521.kgml: 2.7.7.24 -> [4.2.1.46] -> 5.1.3.13 -> 1.1.1.133
path_aca00521.kgml:
path_aca00521.kgml: --- 0.08 seconds ---

path_aca00523.kgml: Polyketide sugar unit biosynthesis
path_aca00523.kgml: Initialization took 0.02 seconds
path_aca00523.kgml:
path_aca00523.kgml: Found a trail of span 4 without skipping any vertex
path_aca00523.kgml: 27 -> 26 -> 63 -> 28
path_aca00523.kgml: R02328 -> R06513 -> R06514 -> R02777
path_aca00523.kgml: aca:ACP_1869 -> {aca:ACP_1870, aca:ACP_3115} -> aca:ACP_1868 -> aca:ACP_1867
path_aca00523.kgml: 2.7.7.24 -> 4.2.1.46 -> 5.1.3.13 -> 1.1.1.133
path_aca00523.kgml:
path_aca00523.kgml: Found a trail of span 3 containing skipped vertices
path_aca00523.kgml: 27 -> [26] -> 63 -> 28
path_aca00523.kgml: R02328 -> [R06513] -> R06514 -> R02777
path_aca00523.kgml: aca:ACP_1869 -> [{aca:ACP_1870, aca:ACP_3115}] -> aca:ACP_1868 -> aca:ACP_1867
path_aca00523.kgml: 2.7.7.24 -> [4.2.1.46] -> 5.1.3.13 -> 1.1.1.133
path_aca00523.kgml:
path_aca00523.kgml: --- 0.08 seconds ---

path_aca00525.kgml: Acarbose and validamycin biosynthesis
path_aca00525.kgml: Initialization took 0.02 seconds
path_aca00525.kgml:
path_aca00525.kgml: Found a trail of span 2 without skipping any vertex
path_aca00525.kgml: 58 -> 59
path_aca00525.kgml: R02328 -> R06513
path_aca00525.kgml: aca:ACP_1869 -> {aca:ACP_1870, aca:ACP_3115}
path_aca00525.kgml: 2.7.7.24 -> 4.2.1.46
path_aca00525.kgml:
path_aca00525.kgml: --- 0.06 seconds ---

path_aca00540.kgml: Lipopolysaccharide biosynthesis
path_aca00540.kgml: Initialization took 0.04 seconds
path_aca00540.kgml:
path_aca00540.kgml: Found a trail of span 4 containing skipped vertices
path_aca00540.kgml: 71 -> 73 -> [72] -> 74 -> 85
path_aca00540.kgml: R05645 -> R05646 -> [R05647] -> R05644 -> R05176
path_aca00540.kgml: {aca:ACP_0745, aca:ACP_0834} -> aca:ACP_0744 -> [aca:ACP_0747] -> aca:ACP_0744 -> aca:ACP_0746
path_aca00540.kgml: 5.3.1.28 -> 2.7.1.167 -> [3.1.3.82] -> 2.7.7.70 -> 5.1.3.20
path_aca00540.kgml:
path_aca00540.kgml: Found a trail of span 3 without skipping any vertex
path_aca00540.kgml: 45 -> 80 -> 79
path_aca00540.kgml: R04657 -> R04658 -> R05074
path_aca00540.kgml: aca:ACP_1607 -> aca:ACP_1608 -> aca:ACP_1608
path_aca00540.kgml: 2.7.1.130 -> 2.4.99.12 -> 2.4.99.13
path_aca00540.kgml:
path_aca00540.kgml: Found a trail of span 2 containing skipped vertices
path_aca00540.kgml: 45 -> [80] -> 79
path_aca00540.kgml: R04657 -> [R04658] -> R05074
path_aca00540.kgml: aca:ACP_1607 -> [aca:ACP_1608] -> aca:ACP_1608
path_aca00540.kgml: 2.7.1.130 -> [2.4.99.12] -> 2.4.99.13
path_aca00540.kgml:
path_aca00540.kgml: --- 0.25 seconds ---

path_aca00550.kgml: Peptidoglycan biosynthesis
path_aca00550.kgml: Initialization took 0.02 seconds
path_aca00550.kgml:
path_aca00550.kgml: Found a trail of span 4 without skipping any vertex
path_aca00550.kgml: 32 -> 34 -> 23 -> 35
path_aca00550.kgml: R02783 -> R02788 -> R04617 -> R05630
path_aca00550.kgml: aca:ACP_1088 -> aca:ACP_1091 -> aca:ACP_1090 -> aca:ACP_1089
path_aca00550.kgml: 6.3.2.9 -> 6.3.2.13 -> 6.3.2.10 -> 2.7.8.13
path_aca00550.kgml:
path_aca00550.kgml: Found a trail of span 3 containing skipped vertices
path_aca00550.kgml: 32 -> [34] -> 23 -> 35
path_aca00550.kgml: R02783 -> [R02788] -> R04617 -> R05630
path_aca00550.kgml: aca:ACP_1088 -> [aca:ACP_1091] -> aca:ACP_1090 -> aca:ACP_1089
path_aca00550.kgml: 6.3.2.9 -> [6.3.2.13] -> 6.3.2.10 -> 2.7.8.13
path_aca00550.kgml:
path_aca00550.kgml: Found a trail of span 2 without skipping any vertex
path_aca00550.kgml: 29 -> 28
path_aca00550.kgml: R04573 -> R05629
path_aca00550.kgml: aca:ACP_1090 -> aca:ACP_1089
path_aca00550.kgml: 6.3.2.10 -> 2.7.8.13
path_aca00550.kgml:
path_aca00550.kgml: --- 0.20 seconds ---

path_aca00561.kgml: Glycerolipid metabolism
path_aca00561.kgml: Initialization took 0.02 seconds
path_aca00561.kgml: (not found)
path_aca00561.kgml: --- 0.04 seconds ---

path_aca00562.kgml: Inositol phosphate metabolism
path_aca00562.kgml: Initialization took 0.02 seconds
path_aca00562.kgml: (not found)
path_aca00562.kgml: --- 0.04 seconds ---

path_aca00564.kgml: Glycerophospholipid metabolism
path_aca00564.kgml: Initialization took 0.02 seconds
path_aca00564.kgml:
path_aca00564.kgml: Found a trail of span 2 without skipping any vertex
path_aca00564.kgml: 103 -> 135
path_aca00564.kgml: R01800 -> R02055
path_aca00564.kgml: aca:ACP_1017 -> aca:ACP_1018
path_aca00564.kgml: 2.7.8.8 -> 4.1.1.65
path_aca00564.kgml:
path_aca00564.kgml: Found a trail of span 2 without skipping any vertex
path_aca00564.kgml: 115 -> 113
path_aca00564.kgml: {R00842, R00844} -> R00851
path_aca00564.kgml: aca:ACP_3411 -> {aca:ACP_1925, aca:ACP_3410}
path_aca00564.kgml: {1.1.1.8, 1.1.1.94, 1.1.1.94} -> 2.3.1.15
path_aca00564.kgml:
path_aca00564.kgml: --- 0.09 seconds ---

path_aca00592.kgml: alpha-Linolenic acid metabolism
path_aca00592.kgml: Initialization took 0.01 seconds
path_aca00592.kgml: (not found)
path_aca00592.kgml: --- 0.03 seconds ---

path_aca00600.kgml: Sphingolipid metabolism
path_aca00600.kgml: Initialization took 0.02 seconds
path_aca00600.kgml: (not found)
path_aca00600.kgml: --- 0.05 seconds ---

path_aca00620.kgml: Pyruvate metabolism
path_aca00620.kgml: Initialization took 0.04 seconds
path_aca00620.kgml: (not found)
path_aca00620.kgml: --- 0.26 seconds ---

path_aca00623.kgml: Toluene degradation
path_aca00623.kgml: Initialization took 0.04 seconds
path_aca00623.kgml: (not found)
path_aca00623.kgml: --- 0.05 seconds ---

path_aca00625.kgml: Chloroalkane and chloroalkene degradation
path_aca00625.kgml: Initialization took 0.02 seconds
path_aca00625.kgml: (not found)
path_aca00625.kgml: --- 0.05 seconds ---

path_aca00626.kgml: Naphthalene degradation
path_aca00626.kgml: Initialization took 0.02 seconds
path_aca00626.kgml: (not found)
path_aca00626.kgml: --- 0.04 seconds ---

path_aca00627.kgml: Aminobenzoate degradation
path_aca00627.kgml: Initialization took 0.02 seconds
path_aca00627.kgml: (not found)
path_aca00627.kgml: --- 0.04 seconds ---

path_aca00630.kgml: Glyoxylate and dicarboxylate metabolism
path_aca00630.kgml: Initialization took 0.02 seconds
path_aca00630.kgml: (not found)
path_aca00630.kgml: --- 0.04 seconds ---

path_aca00633.kgml: Nitrotoluene degradation
path_aca00633.kgml: Initialization took 0.02 seconds
path_aca00633.kgml: (not found)
path_aca00633.kgml: --- 0.04 seconds ---

path_aca00640.kgml: Propanoate metabolism
path_aca00640.kgml: Initialization took 0.02 seconds
path_aca00640.kgml: (not found)
path_aca00640.kgml: --- 0.05 seconds ---

path_aca00643.kgml: Styrene degradation
path_aca00643.kgml: Initialization took 0.02 seconds
path_aca00643.kgml: (not found)
path_aca00643.kgml: --- 0.04 seconds ---

path_aca00650.kgml: Butanoate metabolism
path_aca00650.kgml: Initialization took 0.02 seconds
path_aca00650.kgml: (not found)
path_aca00650.kgml: --- 0.09 seconds ---

path_aca00660.kgml: C5-Branched dibasic acid metabolism
path_aca00660.kgml: Initialization took 0.02 seconds
path_aca00660.kgml:
path_aca00660.kgml: Found a trail of span 3 without skipping any vertex
path_aca00660.kgml: 31 -> 96 -> 97
path_aca00660.kgml: R03896 -> R03898 -> R00994
path_aca00660.kgml: {aca:ACP_3468, aca:ACP_3469} -> {aca:ACP_3468, aca:ACP_3469} -> aca:ACP_3470
path_aca00660.kgml: 4.2.1.35 -> 4.2.1.35 -> 1.1.1.85
path_aca00660.kgml:
path_aca00660.kgml: --- 0.11 seconds ---

path_aca00670.kgml: One carbon pool by folate
path_aca00670.kgml: Initialization took 0.04 seconds
path_aca00670.kgml: (not found)
path_aca00670.kgml: --- 0.25 seconds ---

path_aca00680.kgml: Methane metabolism
path_aca00680.kgml: Initialization took 0.04 seconds
path_aca00680.kgml: (not found)
path_aca00680.kgml: --- 0.06 seconds ---

path_aca00730.kgml: Thiamine metabolism
path_aca00730.kgml: Initialization took 0.02 seconds
path_aca00730.kgml: (not found)
path_aca00730.kgml: --- 0.04 seconds ---

path_aca00740.kgml: Riboflavin metabolism
path_aca00740.kgml: Initialization took 0.02 seconds
path_aca00740.kgml: (not found)
path_aca00740.kgml: --- 0.04 seconds ---

path_aca00750.kgml: Vitamin B6 metabolism
path_aca00750.kgml: Initialization took 0.02 seconds
path_aca00750.kgml: (not found)
path_aca00750.kgml: --- 0.04 seconds ---

path_aca00760.kgml: Nicotinate and nicotinamide metabolism
path_aca00760.kgml: Initialization took 0.03 seconds
path_aca00760.kgml: (not found)
path_aca00760.kgml: --- 0.10 seconds ---

path_aca00770.kgml: Pantothenate and CoA biosynthesis
path_aca00770.kgml: Initialization took 0.02 seconds
path_aca00770.kgml:
path_aca00770.kgml: Found a trail of span 2 containing skipped vertices
path_aca00770.kgml: 82 -> [81] -> 80
path_aca00770.kgml: R00006 -> [R03051] -> R01209
path_aca00770.kgml: {aca:ACP_0577, aca:ACP_3465, aca:ACP_3466} -> [aca:ACP_3464] -> aca:ACP_3467
path_aca00770.kgml: 2.2.1.6 -> [1.1.1.86] -> 4.2.1.9
path_aca00770.kgml:
path_aca00770.kgml: --- 0.12 seconds ---

path_aca00780.kgml: Biotin metabolism
path_aca00780.kgml: Initialization took 0.04 seconds
path_aca00780.kgml: (not found)
path_aca00780.kgml: --- 0.07 seconds ---

path_aca00785.kgml: Lipoic acid metabolism
path_aca00785.kgml: Initialization took 0.02 seconds
path_aca00785.kgml: (not found)
path_aca00785.kgml: --- 0.04 seconds ---

path_aca00790.kgml: Folate biosynthesis
path_aca00790.kgml: Initialization took 0.03 seconds
path_aca00790.kgml:
path_aca00790.kgml: Found a trail of span 2 without skipping any vertex
path_aca00790.kgml: 96 -> 102
path_aca00790.kgml: R09959 -> R10002
path_aca00790.kgml: aca:ACP_2697 -> aca:ACP_2696
path_aca00790.kgml: 4.1.2.50 -> 4.3.99.3
path_aca00790.kgml:
path_aca00790.kgml: --- 0.11 seconds ---

path_aca00860.kgml: Porphyrin and chlorophyll metabolism
path_aca00860.kgml: Initialization took 0.04 seconds
path_aca00860.kgml:
path_aca00860.kgml: Found a trail of span 3 without skipping any vertex
path_aca00860.kgml: 270 -> 409 -> 413
path_aca00860.kgml: R03197 -> R04178 -> R11329
path_aca00860.kgml: aca:ACP_2432 -> {aca:ACP_2434, aca:ACP_2693} -> aca:ACP_2433
path_aca00860.kgml: 4.1.1.37 -> 1.3.3.15 -> 4.99.1.9
path_aca00860.kgml:
path_aca00860.kgml: Found a trail of span 2 without skipping any vertex
path_aca00860.kgml: 269 -> 264
path_aca00860.kgml: R03222 -> R00310
path_aca00860.kgml: {aca:ACP_2434, aca:ACP_2693} -> aca:ACP_2433
path_aca00860.kgml: 1.3.3.4 -> 4.99.1.1
path_aca00860.kgml:
path_aca00860.kgml: Found a trail of span 2 without skipping any vertex
path_aca00860.kgml: 274 -> 271
path_aca00860.kgml: R00084 -> R03165
path_aca00860.kgml: aca:ACP_0711 -> aca:ACP_0710
path_aca00860.kgml: 2.5.1.61 -> 4.2.1.75
path_aca00860.kgml:
path_aca00860.kgml: Found a trail of span 2 containing skipped vertices
path_aca00860.kgml: 270 -> [409] -> 413
path_aca00860.kgml: R03197 -> [R04178] -> R11329
path_aca00860.kgml: aca:ACP_2432 -> [{aca:ACP_2434, aca:ACP_2693}] -> aca:ACP_2433
path_aca00860.kgml: 4.1.1.37 -> [1.3.3.15] -> 4.99.1.9
path_aca00860.kgml:
path_aca00860.kgml: --- 0.22 seconds ---

path_aca00900.kgml: Terpenoid backbone biosynthesis
path_aca00900.kgml: Initialization took 0.02 seconds
path_aca00900.kgml:
path_aca00900.kgml: Found a trail of span 2 containing skipped vertices
path_aca00900.kgml: 64 -> [65] -> 66
path_aca00900.kgml: R05633 -> [R05634] -> R05637
path_aca00900.kgml: aca:ACP_1617 -> [aca:ACP_2071] -> aca:ACP_1616
path_aca00900.kgml: 2.7.7.60 -> [2.7.1.148] -> 4.6.1.12
path_aca00900.kgml:
path_aca00900.kgml: --- 0.11 seconds ---

path_aca00906.kgml: Carotenoid biosynthesis
path_aca00906.kgml: Initialization took 0.03 seconds
path_aca00906.kgml: (not found)
path_aca00906.kgml: --- 0.07 seconds ---

path_aca00909.kgml: Sesquiterpenoid and triterpenoid biosynthesis
path_aca00909.kgml: Initialization took 0.03 seconds
path_aca00909.kgml: (not found)
path_aca00909.kgml: --- 0.04 seconds ---

path_aca00910.kgml: Nitrogen metabolism
path_aca00910.kgml: Initialization took 0.03 seconds
path_aca00910.kgml: (not found)
path_aca00910.kgml: --- 0.07 seconds ---

path_aca00920.kgml: Sulfur metabolism
path_aca00920.kgml: Initialization took 0.02 seconds
path_aca00920.kgml:
path_aca00920.kgml: Found a trail of span 2 containing skipped vertices
path_aca00920.kgml: 160 -> [159] -> 150
path_aca00920.kgml: R00529 -> [R00509] -> R02021
path_aca00920.kgml: {aca:ACP_1804, aca:ACP_1805} -> [aca:ACP_1166] -> aca:ACP_1803
path_aca00920.kgml: 2.7.7.4 -> [2.7.1.25] -> 1.8.4.8
path_aca00920.kgml:
path_aca00920.kgml: Found a trail of span 2 without skipping any vertex
path_aca00920.kgml: 109 -> 103
path_aca00920.kgml: R00586 -> R00897
path_aca00920.kgml: aca:ACP_2728 -> {aca:ACP_1007, aca:ACP_2729, aca:ACP_2892}
path_aca00920.kgml: 2.3.1.30 -> {2.5.1.47, 2.5.1.65}
path_aca00920.kgml:
path_aca00920.kgml: Found a trail of span 2 containing skipped vertices
path_aca00920.kgml: 42 -> [39] -> 48
path_aca00920.kgml: R00529 -> [R00509] -> R02021
path_aca00920.kgml: {aca:ACP_1804, aca:ACP_1805} -> [aca:ACP_1166] -> aca:ACP_1803
path_aca00920.kgml: 2.7.7.4 -> [2.7.1.25] -> 1.8.4.8
path_aca00920.kgml:
path_aca00920.kgml: --- 0.17 seconds ---

path_aca00970.kgml: Aminoacyl-tRNA biosynthesis
path_aca00970.kgml: Initialization took 0.04 seconds
path_aca00970.kgml: (not found)
path_aca00970.kgml: --- 0.05 seconds ---

path_aca01040.kgml: Biosynthesis of unsaturated fatty acids
path_aca01040.kgml: Initialization took 0.03 seconds
path_aca01040.kgml: (not found)
path_aca01040.kgml: --- 0.05 seconds ---

--- 313.40 seconds ---
