# Supplementary material for: CoMetGeNe: mining conserved neighborhood patterns in metabolic and genomic contexts
Source: BMC Bioinformatics. 2019 Jan 10;20:19. doi: 10.1186/s12859-018-2542-2 (PMC6327494; doi:10.1186/s12859-018-2542-2)
Supplement: Supplementary file 4 — Trail finding results for the 50 species in Table 2. Trail finding has been performed for all combinations of gap parameters δG (allowing to skip genes) and δD (allowing to skip reactions) ranging from 0 to 3. (ZIP 5466 kb) [file 12859_2018_2542_MOESM4_ESM.zip › results/afi_dG2_dD0.hnet]

--- delta_G = 2, delta_D = 0 ---

path_afi00010.kgml: Glycolysis / Gluconeogenesis
path_afi00010.kgml: Initialization took 3.58 seconds
path_afi00010.kgml:
path_afi00010.kgml: --- 9.22 seconds ---

path_afi00020.kgml: Citrate cycle (TCA cycle)
path_afi00020.kgml: Initialization took 0.72 seconds
path_afi00020.kgml:
path_afi00020.kgml: Found a trail of span 4 without skipping any vertex
path_afi00020.kgml: 34 -> 36 -> 39 -> 40
path_afi00020.kgml: R00268 -> R01899 -> R01900 -> R01325
path_afi00020.kgml: afi:Acife_0627 -> afi:Acife_0627 -> afi:Acife_0626 -> afi:Acife_0626
path_afi00020.kgml: 1.1.1.42 -> 1.1.1.42 -> 4.2.1.3 -> 4.2.1.3
path_afi00020.kgml:
path_afi00020.kgml: --- 0.94 seconds ---

path_afi00030.kgml: Pentose phosphate pathway
path_afi00030.kgml: Initialization took 1.38 seconds
path_afi00030.kgml:
path_afi00030.kgml: Found a trail of span 3 without skipping any vertex
path_afi00030.kgml: 77 -> 53 -> 37
path_afi00030.kgml: R01827 -> R02740 -> R02739
path_afi00030.kgml: {afi:Acife_0622, afi:Acife_0785} -> {afi:Acife_0223, afi:Acife_0784} -> {afi:Acife_0223, afi:Acife_0784}
path_afi00030.kgml: 2.2.1.2 -> 5.3.1.9 -> {5.1.3.15, 5.3.1.9}
path_afi00030.kgml:
path_afi00030.kgml: Found a trail of span 3 without skipping any vertex
path_afi00030.kgml: 52 -> 49 -> 46
path_afi00030.kgml: R04780 -> R01830 -> R01641
path_afi00030.kgml: {afi:Acife_0189, afi:Acife_2855} -> afi:Acife_0188 -> afi:Acife_0188
path_afi00030.kgml: 3.1.3.11 -> 2.2.1.1 -> 2.2.1.1
path_afi00030.kgml:
path_afi00030.kgml: Found a trail of span 2 containing skipped vertices
path_afi00030.kgml: 51 -> 50
path_afi00030.kgml: R04779 -> R01070
path_afi00030.kgml: afi:Acife_2015 -> {afi:Acife_0184, afi:Acife_0795, afi:Acife_2018, afi:Acife_3131}
path_afi00030.kgml: 2.7.1.11 -> 4.1.2.13
path_afi00030.kgml: Skipped genes: afi:Acife_2017
path_afi00030.kgml:
path_afi00030.kgml: --- 1.61 seconds ---

path_afi00040.kgml: Pentose and glucuronate interconversions
path_afi00040.kgml: Initialization took 0.12 seconds
path_afi00040.kgml: (not found)
path_afi00040.kgml: --- 0.16 seconds ---

path_afi00051.kgml: Fructose and mannose metabolism
path_afi00051.kgml: Initialization took 0.67 seconds
path_afi00051.kgml:
path_afi00051.kgml: Found a trail of span 3 containing skipped vertices
path_afi00051.kgml: 84 -> 83 -> 150
path_afi00051.kgml: R00885 -> R00888 -> {R03397, R03399}
path_afi00051.kgml: afi:Acife_1155 -> afi:Acife_1158 -> {afi:Acife_1159, afi:Acife_2355}
path_afi00051.kgml: 2.7.7.13 -> 4.2.1.47 -> {1.1.1.187, 1.1.1.281, 1.1.1.187, 1.1.1.281}
path_afi00051.kgml: Skipped genes: afi:Acife_1156, afi:Acife_1157
path_afi00051.kgml:
path_afi00051.kgml: Found a trail of span 2 containing skipped vertices
path_afi00051.kgml: 88 -> 96
path_afi00051.kgml: R04779 -> R01070
path_afi00051.kgml: afi:Acife_2015 -> {afi:Acife_0184, afi:Acife_0795, afi:Acife_2018, afi:Acife_3131}
path_afi00051.kgml: 2.7.1.11 -> 4.1.2.13
path_afi00051.kgml: Skipped genes: afi:Acife_2017
path_afi00051.kgml:
path_afi00051.kgml: --- 0.78 seconds ---

path_afi00052.kgml: Galactose metabolism
path_afi00052.kgml: Initialization took 0.27 seconds
path_afi00052.kgml: (not found)
path_afi00052.kgml: --- 0.28 seconds ---

path_afi00053.kgml: Ascorbate and aldarate metabolism
path_afi00053.kgml: Initialization took 0.07 seconds
path_afi00053.kgml: (not found)
path_afi00053.kgml: --- 0.09 seconds ---

path_afi00061.kgml: Fatty acid biosynthesis
path_afi00061.kgml: Initialization took 0.48 seconds
path_afi00061.kgml:
path_afi00061.kgml: Found a trail of span 3 containing skipped vertices
path_afi00061.kgml: 147 -> 259 -> 142
path_afi00061.kgml: R01626 -> R04355 -> R04533
path_afi00061.kgml: afi:Acife_1442 -> afi:Acife_1445 -> {afi:Acife_1443, afi:Acife_2843}
path_afi00061.kgml: {2.3.1.39, 2.3.1.85, 2.3.1.86} -> {2.3.1.179, 2.3.1.41, 2.3.1.85, 2.3.1.86} -> {1.1.1.100, 2.3.1.85, 2.3.1.86}
path_afi00061.kgml: Skipped genes: afi:Acife_1444
path_afi00061.kgml:
path_afi00061.kgml: Found a trail of span 3 without skipping any vertex
path_afi00061.kgml: 147 -> 262 -> 142
path_afi00061.kgml: R01626 -> R10707 -> R04533
path_afi00061.kgml: afi:Acife_1442 -> afi:Acife_1441 -> {afi:Acife_1443, afi:Acife_2843}
path_afi00061.kgml: {2.3.1.39, 2.3.1.85, 2.3.1.86} -> 2.3.1.180 -> {1.1.1.100, 2.3.1.85, 2.3.1.86}
path_afi00061.kgml:
path_afi00061.kgml: Found a trail of span 3 containing skipped vertices
path_afi00061.kgml: 147 -> 53 -> 54
path_afi00061.kgml: R01626 -> R07762 -> R07763
path_afi00061.kgml: afi:Acife_1442 -> afi:Acife_1445 -> {afi:Acife_1443, afi:Acife_2843}
path_afi00061.kgml: {2.3.1.39, 2.3.1.85, 2.3.1.86} -> {2.3.1.179, 2.3.1.199, 2.3.1.41} -> 1.1.1.100
path_afi00061.kgml: Skipped genes: afi:Acife_1444
path_afi00061.kgml:
path_afi00061.kgml: Found a trail of span 3 containing skipped vertices
path_afi00061.kgml: 147 -> 58 -> 75
path_afi00061.kgml: R01626 -> R04968 -> R04543
path_afi00061.kgml: afi:Acife_1442 -> afi:Acife_1445 -> {afi:Acife_1443, afi:Acife_2843}
path_afi00061.kgml: {2.3.1.39, 2.3.1.85, 2.3.1.86} -> {2.3.1.179, 2.3.1.41, 2.3.1.85, 2.3.1.86} -> {1.1.1.100, 2.3.1.85, 2.3.1.86}
path_afi00061.kgml: Skipped genes: afi:Acife_1444
path_afi00061.kgml:
path_afi00061.kgml: Found a trail of span 3 containing skipped vertices
path_afi00061.kgml: 147 -> 59 -> 86
path_afi00061.kgml: R01626 -> R04726 -> R04566
path_afi00061.kgml: afi:Acife_1442 -> afi:Acife_1445 -> {afi:Acife_1443, afi:Acife_2843}
path_afi00061.kgml: {2.3.1.39, 2.3.1.85, 2.3.1.86} -> {2.3.1.179, 2.3.1.41, 2.3.1.85, 2.3.1.86} -> {1.1.1.100, 2.3.1.85, 2.3.1.86}
path_afi00061.kgml: Skipped genes: afi:Acife_1444
path_afi00061.kgml:
path_afi00061.kgml: Found a trail of span 3 containing skipped vertices
path_afi00061.kgml: 147 -> 63 -> 130
path_afi00061.kgml: R01626 -> R04952 -> R04953
path_afi00061.kgml: afi:Acife_1442 -> afi:Acife_1445 -> {afi:Acife_1443, afi:Acife_2843}
path_afi00061.kgml: {2.3.1.39, 2.3.1.85, 2.3.1.86} -> {2.3.1.179, 2.3.1.41, 2.3.1.85, 2.3.1.86} -> {1.1.1.100, 2.3.1.85, 2.3.1.86}
path_afi00061.kgml: Skipped genes: afi:Acife_1444
path_afi00061.kgml:
path_afi00061.kgml: Found a trail of span 3 containing skipped vertices
path_afi00061.kgml: 147 -> 62 -> 119
path_afi00061.kgml: R01626 -> R04957 -> R04536
path_afi00061.kgml: afi:Acife_1442 -> afi:Acife_1445 -> {afi:Acife_1443, afi:Acife_2843}
path_afi00061.kgml: {2.3.1.39, 2.3.1.85, 2.3.1.86} -> {2.3.1.179, 2.3.1.41, 2.3.1.85, 2.3.1.86} -> {1.1.1.100, 2.3.1.85, 2.3.1.86}
path_afi00061.kgml: Skipped genes: afi:Acife_1444
path_afi00061.kgml:
path_afi00061.kgml: Found a trail of span 3 containing skipped vertices
path_afi00061.kgml: 147 -> 61 -> 108
path_afi00061.kgml: R01626 -> R04960 -> R04534
path_afi00061.kgml: afi:Acife_1442 -> afi:Acife_1445 -> {afi:Acife_1443, afi:Acife_2843}
path_afi00061.kgml: {2.3.1.39, 2.3.1.85, 2.3.1.86} -> {2.3.1.179, 2.3.1.41, 2.3.1.85, 2.3.1.86} -> {1.1.1.100, 2.3.1.85, 2.3.1.86}
path_afi00061.kgml: Skipped genes: afi:Acife_1444
path_afi00061.kgml:
path_afi00061.kgml: Found a trail of span 3 containing skipped vertices
path_afi00061.kgml: 147 -> 60 -> 97
path_afi00061.kgml: R01626 -> R04963 -> R04964
path_afi00061.kgml: afi:Acife_1442 -> afi:Acife_1445 -> {afi:Acife_1443, afi:Acife_2843}
path_afi00061.kgml: {2.3.1.39, 2.3.1.85, 2.3.1.86} -> {2.3.1.179, 2.3.1.41, 2.3.1.85, 2.3.1.86} -> {1.1.1.100, 2.3.1.85, 2.3.1.86}
path_afi00061.kgml: Skipped genes: afi:Acife_1444
path_afi00061.kgml:
path_afi00061.kgml: --- 3.99 seconds ---

path_afi00071.kgml: Fatty acid degradation
path_afi00071.kgml: Initialization took 0.07 seconds
path_afi00071.kgml: (not found)
path_afi00071.kgml: --- 0.08 seconds ---

path_afi00100.kgml: Steroid biosynthesis
path_afi00100.kgml: Initialization took 0.07 seconds
path_afi00100.kgml: (not found)
path_afi00100.kgml: --- 0.11 seconds ---

path_afi00130.kgml: Ubiquinone and other terpenoid-quinone biosynthesis
path_afi00130.kgml: Initialization took 0.32 seconds
path_afi00130.kgml: (not found)
path_afi00130.kgml: --- 0.34 seconds ---

path_afi00190.kgml: Oxidative phosphorylation
path_afi00190.kgml: Initialization took 7.26 seconds
path_afi00190.kgml: (not found)
path_afi00190.kgml: --- 7.27 seconds ---

path_afi00220.kgml: Arginine biosynthesis
path_afi00220.kgml: Initialization took 0.42 seconds
path_afi00220.kgml:
path_afi00220.kgml: Found a trail of span 2 without skipping any vertex
path_afi00220.kgml: 44 -> 45
path_afi00220.kgml: R01398 -> R01954
path_afi00220.kgml: afi:Acife_2637 -> afi:Acife_2638
path_afi00220.kgml: 2.1.3.3 -> 6.3.4.5
path_afi00220.kgml:
path_afi00220.kgml: --- 0.47 seconds ---

path_afi00230.kgml: Purine metabolism
path_afi00230.kgml: Initialization took 8.67 seconds
path_afi00230.kgml:
path_afi00230.kgml: Found a trail of span 2 containing skipped vertices
path_afi00230.kgml: 233 -> 220
path_afi00230.kgml: R00336 -> R00332
path_afi00230.kgml: afi:Acife_2223 -> afi:Acife_2225
path_afi00230.kgml: 3.1.7.2 -> 2.7.4.8
path_afi00230.kgml: Skipped genes: afi:Acife_2224
path_afi00230.kgml:
path_afi00230.kgml: Found a trail of span 2 without skipping any vertex
path_afi00230.kgml: 167 -> 166
path_afi00230.kgml: R04591 -> R04559
path_afi00230.kgml: afi:Acife_2407 -> afi:Acife_2408
path_afi00230.kgml: 6.3.2.6 -> 4.3.2.2
path_afi00230.kgml:
path_afi00230.kgml: Found a trail of span 2 without skipping any vertex
path_afi00230.kgml: 244 -> 245
path_afi00230.kgml: R00441 -> R00429
path_afi00230.kgml: {afi:Acife_2224, afi:Acife_2683, afi:Acife_2716, afi:Acife_2717} -> afi:Acife_2223
path_afi00230.kgml: {2.7.7.48, 2.7.7.6} -> 2.7.6.5
path_afi00230.kgml:
path_afi00230.kgml: Found a trail of span 2 without skipping any vertex
path_afi00230.kgml: 205 -> 206
path_afi00230.kgml: R01130 -> {R01230, R01231}
path_afi00230.kgml: afi:Acife_2040 -> afi:Acife_2039
path_afi00230.kgml: 1.1.1.205 -> {6.3.5.2, 6.3.5.2}
path_afi00230.kgml:
path_afi00230.kgml: Found a trail of span 2 without skipping any vertex
path_afi00230.kgml: 428 -> 429
path_afi00230.kgml: R07404 -> R07405
path_afi00230.kgml: afi:Acife_2757 -> afi:Acife_2758
path_afi00230.kgml: 6.3.4.18 -> 5.4.99.18
path_afi00230.kgml:
path_afi00230.kgml: --- 9.79 seconds ---

path_afi00240.kgml: Pyrimidine metabolism
path_afi00240.kgml: Initialization took 4.04 seconds
path_afi00240.kgml:
path_afi00240.kgml: Found a trail of span 2 without skipping any vertex
path_afi00240.kgml: 97 -> 98
path_afi00240.kgml: R01397 -> R01993
path_afi00240.kgml: afi:Acife_2940 -> {afi:Acife_0448, afi:Acife_1316, afi:Acife_1880, afi:Acife_2939}
path_afi00240.kgml: 2.1.3.2 -> 3.5.2.3
path_afi00240.kgml:
path_afi00240.kgml: Found a trail of span 2 without skipping any vertex
path_afi00240.kgml: 101 -> 178
path_afi00240.kgml: R01870 -> R00965
path_afi00240.kgml: afi:Acife_1399 -> afi:Acife_1398
path_afi00240.kgml: 2.4.2.10 -> 4.1.1.23
path_afi00240.kgml:
path_afi00240.kgml: --- 4.24 seconds ---

path_afi00250.kgml: Alanine, aspartate and glutamate metabolism
path_afi00250.kgml: Initialization took 0.83 seconds
path_afi00250.kgml: (not found)
path_afi00250.kgml: --- 0.85 seconds ---

path_afi00260.kgml: Glycine, serine and threonine metabolism
path_afi00260.kgml: Initialization took 1.73 seconds
path_afi00260.kgml:
path_afi00260.kgml: Found a trail of span 2 containing skipped vertices
path_afi00260.kgml: 101 -> 110
path_afi00260.kgml: R03425 -> R04125
path_afi00260.kgml: {afi:Acife_1785, afi:Acife_1786} -> afi:Acife_1788
path_afi00260.kgml: 1.4.4.2 -> 2.1.2.10
path_afi00260.kgml: Skipped genes: afi:Acife_1787
path_afi00260.kgml:
path_afi00260.kgml: --- 1.79 seconds ---

path_afi00261.kgml: Monobactam biosynthesis
path_afi00261.kgml: Initialization took 0.17 seconds
path_afi00261.kgml: (not found)
path_afi00261.kgml: --- 0.19 seconds ---

path_afi00270.kgml: Cysteine and methionine metabolism
path_afi00270.kgml: Initialization took 2.09 seconds
path_afi00270.kgml:
path_afi00270.kgml: Found a trail of span 4 without skipping any vertex
path_afi00270.kgml: 74 -> 73 -> 70 -> 72
path_afi00270.kgml: R07392 -> R07393 -> R07394 -> R07363
path_afi00270.kgml: afi:Acife_0639 -> afi:Acife_0637 -> afi:Acife_0638 -> afi:Acife_0636
path_afi00270.kgml: 4.2.1.109 -> {3.1.3.77, 5.3.2.5} -> {3.1.3.77, 3.1.3.87} -> 1.13.11.53
path_afi00270.kgml:
path_afi00270.kgml: Found a trail of span 4 without skipping any vertex
path_afi00270.kgml: 74 -> 73 -> 70 -> 71
path_afi00270.kgml: R07392 -> R07393 -> R07394 -> R07364
path_afi00270.kgml: afi:Acife_0639 -> afi:Acife_0637 -> afi:Acife_0638 -> afi:Acife_0636
path_afi00270.kgml: 4.2.1.109 -> {3.1.3.77, 5.3.2.5} -> {3.1.3.77, 3.1.3.87} -> 1.13.11.54
path_afi00270.kgml:
path_afi00270.kgml: Found a trail of span 2 without skipping any vertex
path_afi00270.kgml: 248 -> 251
path_afi00270.kgml: R10993 -> R10994
path_afi00270.kgml: afi:Acife_3077 -> afi:Acife_3076
path_afi00270.kgml: 6.3.2.2 -> 6.3.2.3
path_afi00270.kgml:
path_afi00270.kgml: Found a trail of span 2 without skipping any vertex
path_afi00270.kgml: 81 -> 80
path_afi00270.kgml: R00178 -> R01920
path_afi00270.kgml: afi:Acife_2887 -> {afi:Acife_1238, afi:Acife_2888}
path_afi00270.kgml: 4.1.1.50 -> 2.5.1.16
path_afi00270.kgml:
path_afi00270.kgml: --- 2.33 seconds ---

path_afi00280.kgml: Valine, leucine and isoleucine degradation
path_afi00280.kgml: Initialization took 0.08 seconds
path_afi00280.kgml: (not found)
path_afi00280.kgml: --- 0.09 seconds ---

path_afi00290.kgml: Valine, leucine and isoleucine biosynthesis
path_afi00290.kgml: Initialization took 0.32 seconds
path_afi00290.kgml:
path_afi00290.kgml: Found a trail of span 3 without skipping any vertex
path_afi00290.kgml: 79 -> 44 -> 46 -> 44
path_afi00290.kgml: R00226 -> R05071 -> R04440 -> R05071
path_afi00290.kgml: {afi:Acife_2152, afi:Acife_2153} -> afi:Acife_2151 -> afi:Acife_2151 -> afi:Acife_2151
path_afi00290.kgml: 2.2.1.6 -> {1.1.1.86, 5.4.99.3} -> 1.1.1.86 -> {1.1.1.86, 5.4.99.3}
path_afi00290.kgml:
path_afi00290.kgml: Found a trail of span 3 without skipping any vertex
path_afi00290.kgml: 47 -> 42 -> 34
path_afi00290.kgml: R08648 -> R05069 -> R05068
path_afi00290.kgml: {afi:Acife_2152, afi:Acife_2153} -> afi:Acife_2151 -> afi:Acife_2151
path_afi00290.kgml: 2.2.1.6 -> {1.1.1.86, 5.4.99.3} -> 1.1.1.86
path_afi00290.kgml:
path_afi00290.kgml: Found a trail of span 2 without skipping any vertex
path_afi00290.kgml: 78 -> 21
path_afi00290.kgml: R03896 -> R03898
path_afi00290.kgml: {afi:Acife_1009, afi:Acife_1010} -> {afi:Acife_1009, afi:Acife_1010}
path_afi00290.kgml: 4.2.1.35 -> 4.2.1.35
path_afi00290.kgml:
path_afi00290.kgml: Found a trail of span 2 without skipping any vertex
path_afi00290.kgml: 35 -> 37
path_afi00290.kgml: R03968 -> R04001
path_afi00290.kgml: {afi:Acife_1009, afi:Acife_1010} -> {afi:Acife_1009, afi:Acife_1010}
path_afi00290.kgml: 4.2.1.33 -> 4.2.1.33
path_afi00290.kgml:
path_afi00290.kgml: --- 0.52 seconds ---

path_afi00300.kgml: Lysine biosynthesis
path_afi00300.kgml: Initialization took 0.52 seconds
path_afi00300.kgml:
path_afi00300.kgml: Found a trail of span 3 without skipping any vertex
path_afi00300.kgml: 57 -> 59 -> 61
path_afi00300.kgml: R04365 -> R04475 -> R02734
path_afi00300.kgml: afi:Acife_2005 -> {afi:Acife_2004, afi:Acife_2636} -> afi:Acife_2006
path_afi00300.kgml: 2.3.1.117 -> 2.6.1.17 -> 3.5.1.18
path_afi00300.kgml:
path_afi00300.kgml: Found a trail of span 2 without skipping any vertex
path_afi00300.kgml: 77 -> 46
path_afi00300.kgml: R02788 -> R04617
path_afi00300.kgml: afi:Acife_2814 -> afi:Acife_2815
path_afi00300.kgml: 6.3.2.13 -> 6.3.2.10
path_afi00300.kgml:
path_afi00300.kgml: --- 0.59 seconds ---

path_afi00330.kgml: Arginine and proline metabolism
path_afi00330.kgml: Initialization took 0.43 seconds
path_afi00330.kgml:
path_afi00330.kgml: Found a trail of span 3 without skipping any vertex
path_afi00330.kgml: 80 -> 79 -> 143
path_afi00330.kgml: R00178 -> R01920 -> R02869
path_afi00330.kgml: afi:Acife_2887 -> {afi:Acife_1238, afi:Acife_2888} -> {afi:Acife_1238, afi:Acife_2888}
path_afi00330.kgml: 4.1.1.50 -> 2.5.1.16 -> {2.5.1.16, 2.5.1.22}
path_afi00330.kgml:
path_afi00330.kgml: Found a trail of span 2 without skipping any vertex
path_afi00330.kgml: 80 -> 143
path_afi00330.kgml: R00178 -> R02869
path_afi00330.kgml: afi:Acife_2887 -> {afi:Acife_1238, afi:Acife_2888}
path_afi00330.kgml: 4.1.1.50 -> {2.5.1.16, 2.5.1.22}
path_afi00330.kgml:
path_afi00330.kgml: --- 0.50 seconds ---

path_afi00332.kgml: Carbapenem biosynthesis
path_afi00332.kgml: Initialization took 0.07 seconds
path_afi00332.kgml: (not found)
path_afi00332.kgml: --- 0.08 seconds ---

path_afi00340.kgml: Histidine metabolism
path_afi00340.kgml: Initialization took 0.37 seconds
path_afi00340.kgml:
path_afi00340.kgml: Found a trail of span 7 containing skipped vertices
path_afi00340.kgml: 58 -> 67 -> 66 -> 65 -> 124 -> 63 -> 62
path_afi00340.kgml: R01071 -> R04035 -> R04037 -> R04640 -> R04558 -> R03457 -> R03243
path_afi00340.kgml: {afi:Acife_1425, afi:Acife_2919} -> afi:Acife_2926 -> afi:Acife_2926 -> afi:Acife_2924 -> afi:Acife_2923 -> afi:Acife_2922 -> {afi:Acife_1390, afi:Acife_1485, afi:Acife_2921}
path_afi00340.kgml: 2.4.2.17 -> 3.6.1.31 -> 3.5.4.19 -> 5.3.1.16 -> ? -> 4.2.1.19 -> 2.6.1.9
path_afi00340.kgml: Skipped genes: afi:Acife_2920, afi:Acife_2925
path_afi00340.kgml:
path_afi00340.kgml: Found a trail of span 7 containing skipped vertices
path_afi00340.kgml: 58 -> 67 -> 66 -> 65 -> 69 -> 63 -> 62
path_afi00340.kgml: R01071 -> R04035 -> R04037 -> R04640 -> R04558 -> R03457 -> R03243
path_afi00340.kgml: {afi:Acife_1425, afi:Acife_2919} -> afi:Acife_2926 -> afi:Acife_2926 -> afi:Acife_2924 -> afi:Acife_2925 -> afi:Acife_2922 -> {afi:Acife_1390, afi:Acife_1485, afi:Acife_2921}
path_afi00340.kgml: 2.4.2.17 -> 3.6.1.31 -> 3.5.4.19 -> 5.3.1.16 -> ? -> 4.2.1.19 -> 2.6.1.9
path_afi00340.kgml: Skipped genes: afi:Acife_2923, afi:Acife_2920
path_afi00340.kgml:
path_afi00340.kgml: --- 0.52 seconds ---

path_afi00350.kgml: Tyrosine metabolism
path_afi00350.kgml: Initialization took 0.24 seconds
path_afi00350.kgml: (not found)
path_afi00350.kgml: --- 0.25 seconds ---

path_afi00360.kgml: Phenylalanine metabolism
path_afi00360.kgml: Initialization took 0.12 seconds
path_afi00360.kgml: (not found)
path_afi00360.kgml: --- 0.14 seconds ---

path_afi00361.kgml: Chlorocyclohexane and chlorobenzene degradation
path_afi00361.kgml: Initialization took 0.02 seconds
path_afi00361.kgml: (not found)
path_afi00361.kgml: --- 0.04 seconds ---

path_afi00364.kgml: Fluorobenzoate degradation
path_afi00364.kgml: Initialization took 0.02 seconds
path_afi00364.kgml: (not found)
path_afi00364.kgml: --- 0.04 seconds ---

path_afi00380.kgml: Tryptophan metabolism
path_afi00380.kgml: Initialization took 0.05 seconds
path_afi00380.kgml: (not found)
path_afi00380.kgml: --- 0.06 seconds ---

path_afi00400.kgml: Phenylalanine, tyrosine and tryptophan biosynthesis
path_afi00400.kgml: Initialization took 1.33 seconds
path_afi00400.kgml:
path_afi00400.kgml: Found a trail of span 6 containing skipped vertices
path_afi00400.kgml: 67 -> 88 -> 60 -> 69 -> 89 -> 69 -> 58
path_afi00400.kgml: R00691 -> R00694 -> R01373 -> R01728 -> R00734 -> R01728 -> R01715
path_afi00400.kgml: afi:Acife_1389 -> {afi:Acife_1390, afi:Acife_1485, afi:Acife_2921} -> afi:Acife_1389 -> afi:Acife_1392 -> {afi:Acife_1390, afi:Acife_1485, afi:Acife_2921} -> afi:Acife_1392 -> afi:Acife_1389
path_afi00400.kgml: {4.2.1.51, 4.2.1.91} -> {2.6.1.1, 2.6.1.5, 2.6.1.57, 2.6.1.9} -> {4.2.1.51, 4.2.1.91} -> 1.3.1.12 -> {2.6.1.1, 2.6.1.5, 2.6.1.57, 2.6.1.9} -> 1.3.1.12 -> 5.4.99.5
path_afi00400.kgml: Skipped genes: afi:Acife_1391
path_afi00400.kgml:
path_afi00400.kgml: Found a trail of span 3 without skipping any vertex
path_afi00400.kgml: 53 -> 51 -> 52
path_afi00400.kgml: R00674 -> R02722 -> R02340
path_afi00400.kgml: {afi:Acife_1474, afi:Acife_2198} -> {afi:Acife_1474, afi:Acife_2197, afi:Acife_2198} -> afi:Acife_2197
path_afi00400.kgml: {4.2.1.122, 4.2.1.20} -> 4.2.1.20 -> {4.1.2.8, 4.2.1.20}
path_afi00400.kgml:
path_afi00400.kgml: Found a trail of span 2 without skipping any vertex
path_afi00400.kgml: 57 -> 56
path_afi00400.kgml: {R00985, R00986} -> R01073
path_afi00400.kgml: {afi:Acife_0176, afi:Acife_0181} -> afi:Acife_0175
path_afi00400.kgml: {4.1.3.27, 4.1.3.27} -> 2.4.2.18
path_afi00400.kgml:
path_afi00400.kgml: --- 1.81 seconds ---

path_afi00401.kgml: Novobiocin biosynthesis
path_afi00401.kgml: Initialization took 0.12 seconds
path_afi00401.kgml:
path_afi00401.kgml: Found a trail of span 2 containing skipped vertices
path_afi00401.kgml: 66 -> 64
path_afi00401.kgml: R01728 -> R00734
path_afi00401.kgml: afi:Acife_1392 -> {afi:Acife_1390, afi:Acife_1485, afi:Acife_2921}
path_afi00401.kgml: 1.3.1.12 -> {2.6.1.1, 2.6.1.5, 2.6.1.57, 2.6.1.9}
path_afi00401.kgml: Skipped genes: afi:Acife_1391
path_afi00401.kgml:
path_afi00401.kgml: --- 0.18 seconds ---

path_afi00410.kgml: beta-Alanine metabolism
path_afi00410.kgml: Initialization took 0.12 seconds
path_afi00410.kgml: (not found)
path_afi00410.kgml: --- 0.19 seconds ---

path_afi00430.kgml: Taurine and hypotaurine metabolism
path_afi00430.kgml: Initialization took 0.04 seconds
path_afi00430.kgml: (not found)
path_afi00430.kgml: --- 0.05 seconds ---

path_afi00450.kgml: Selenocompound metabolism
path_afi00450.kgml: Initialization took 0.12 seconds
path_afi00450.kgml: (not found)
path_afi00450.kgml: --- 0.13 seconds ---

path_afi00471.kgml: D-Glutamine and D-glutamate metabolism
path_afi00471.kgml: Initialization took 0.07 seconds
path_afi00471.kgml:
path_afi00471.kgml: Found a trail of span 2 containing skipped vertices
path_afi00471.kgml: 19 -> 20
path_afi00471.kgml: R03193 -> R02783
path_afi00471.kgml: afi:Acife_2820 -> afi:Acife_2817
path_afi00471.kgml: 6.3.2.8 -> 6.3.2.9
path_afi00471.kgml: Skipped genes: afi:Acife_2818, afi:Acife_2819
path_afi00471.kgml:
path_afi00471.kgml: --- 0.15 seconds ---

path_afi00473.kgml: D-Alanine metabolism
path_afi00473.kgml: Initialization took 0.04 seconds
path_afi00473.kgml: (not found)
path_afi00473.kgml: --- 0.05 seconds ---

path_afi00480.kgml: Glutathione metabolism
path_afi00480.kgml: Initialization took 0.53 seconds
path_afi00480.kgml:
path_afi00480.kgml: Found a trail of span 2 without skipping any vertex
path_afi00480.kgml: 49 -> 48
path_afi00480.kgml: R00894 -> R00497
path_afi00480.kgml: afi:Acife_3077 -> afi:Acife_3076
path_afi00480.kgml: 6.3.2.2 -> 6.3.2.3
path_afi00480.kgml:
path_afi00480.kgml: --- 0.56 seconds ---

path_afi00500.kgml: Starch and sucrose metabolism
path_afi00500.kgml: Initialization took 1.59 seconds
path_afi00500.kgml:
path_afi00500.kgml: Found a trail of span 5 without skipping any vertex
path_afi00500.kgml: 203 -> 206 -> 205 -> 149 -> 134
path_afi00500.kgml: R11261 -> R01824 -> R11256 -> R01557 -> R05196
path_afi00500.kgml: afi:Acife_0607 -> afi:Acife_0609 -> afi:Acife_0608 -> afi:Acife_0606 -> {afi:Acife_0311, afi:Acife_0609}
path_afi00500.kgml: 3.2.1.68 -> 5.4.99.15 -> 3.2.1.141 -> 5.4.99.16 -> 2.4.1.25
path_afi00500.kgml:
path_afi00500.kgml: Found a trail of span 5 containing skipped vertices
path_afi00500.kgml: 203 -> 206 -> 130 -> 149 -> 134
path_afi00500.kgml: R11261 -> R01824 -> R11262 -> R01557 -> R05196
path_afi00500.kgml: afi:Acife_0607 -> afi:Acife_0609 -> afi:Acife_0606 -> afi:Acife_0606 -> {afi:Acife_0311, afi:Acife_0609}
path_afi00500.kgml: 3.2.1.68 -> 5.4.99.15 -> {3.2.1.1, 3.2.1.133, 3.2.1.2} -> 5.4.99.16 -> 2.4.1.25
path_afi00500.kgml: Skipped genes: afi:Acife_0608
path_afi00500.kgml:
path_afi00500.kgml: Found a trail of span 4 containing skipped vertices
path_afi00500.kgml: 203 -> 130 -> 149 -> 134
path_afi00500.kgml: R11261 -> R11262 -> R01557 -> R05196
path_afi00500.kgml: afi:Acife_0607 -> afi:Acife_0606 -> afi:Acife_0606 -> {afi:Acife_0311, afi:Acife_0609}
path_afi00500.kgml: 3.2.1.68 -> {3.2.1.1, 3.2.1.133, 3.2.1.2} -> 5.4.99.16 -> 2.4.1.25
path_afi00500.kgml: Skipped genes: afi:Acife_0608
path_afi00500.kgml:
path_afi00500.kgml: Found a trail of span 4 containing skipped vertices
path_afi00500.kgml: 203 -> 206 -> 130 -> 134
path_afi00500.kgml: R11261 -> R01824 -> R11262 -> R05196
path_afi00500.kgml: afi:Acife_0607 -> afi:Acife_0609 -> afi:Acife_0606 -> {afi:Acife_0311, afi:Acife_0609}
path_afi00500.kgml: 3.2.1.68 -> 5.4.99.15 -> {3.2.1.1, 3.2.1.133, 3.2.1.2} -> 2.4.1.25
path_afi00500.kgml: Skipped genes: afi:Acife_0608
path_afi00500.kgml:
path_afi00500.kgml: Found a trail of span 3 containing skipped vertices
path_afi00500.kgml: 238 -> 149 -> 134
path_afi00500.kgml: R02112 -> R01557 -> R05196
path_afi00500.kgml: afi:Acife_0606 -> afi:Acife_0606 -> {afi:Acife_0311, afi:Acife_0609}
path_afi00500.kgml: {3.2.1.1, 3.2.1.133, 3.2.1.2} -> 5.4.99.16 -> 2.4.1.25
path_afi00500.kgml: Skipped genes: afi:Acife_0608, afi:Acife_0607
path_afi00500.kgml:
path_afi00500.kgml: Found a trail of span 2 containing skipped vertices
path_afi00500.kgml: 238 -> 134
path_afi00500.kgml: R02112 -> R05196
path_afi00500.kgml: afi:Acife_0606 -> {afi:Acife_0311, afi:Acife_0609}
path_afi00500.kgml: {3.2.1.1, 3.2.1.133, 3.2.1.2} -> 2.4.1.25
path_afi00500.kgml: Skipped genes: afi:Acife_0608, afi:Acife_0607
path_afi00500.kgml:
path_afi00500.kgml: --- 2.13 seconds ---

path_afi00520.kgml: Amino sugar and nucleotide sugar metabolism
path_afi00520.kgml: Initialization took 3.54 seconds
path_afi00520.kgml:
path_afi00520.kgml: Found a trail of span 3 containing skipped vertices
path_afi00520.kgml: 203 -> 244 -> 273
path_afi00520.kgml: R00885 -> R00888 -> {R03397, R03399}
path_afi00520.kgml: afi:Acife_1155 -> afi:Acife_1158 -> {afi:Acife_1159, afi:Acife_2355}
path_afi00520.kgml: 2.7.7.13 -> 4.2.1.47 -> {1.1.1.187, 1.1.1.281, 1.1.1.187, 1.1.1.281}
path_afi00520.kgml: Skipped genes: afi:Acife_1156, afi:Acife_1157
path_afi00520.kgml:
path_afi00520.kgml: Found a trail of span 3 without skipping any vertex
path_afi00520.kgml: 239 -> 284 -> 311
path_afi00520.kgml: R00956 -> R02426 -> {R03391, R03392}
path_afi00520.kgml: afi:Acife_1177 -> afi:Acife_1176 -> {afi:Acife_1175, afi:Acife_2067, afi:Acife_2776}
path_afi00520.kgml: 2.7.7.33 -> 4.2.1.45 -> {1.17.1.1, 1.17.1.1}
path_afi00520.kgml:
path_afi00520.kgml: Found a trail of span 2 without skipping any vertex
path_afi00520.kgml: 420 -> 422
path_afi00520.kgml: R11024 -> R11025
path_afi00520.kgml: afi:Acife_2912 -> afi:Acife_2911
path_afi00520.kgml: 2.7.1.221 -> 2.7.7.99
path_afi00520.kgml:
path_afi00520.kgml: --- 3.77 seconds ---

path_afi00521.kgml: Streptomycin biosynthesis
path_afi00521.kgml: Initialization took 0.47 seconds
path_afi00521.kgml:
path_afi00521.kgml: Found a trail of span 4 without skipping any vertex
path_afi00521.kgml: 44 -> 43 -> 42 -> 24
path_afi00521.kgml: R02328 -> R06513 -> R06514 -> R02777
path_afi00521.kgml: afi:Acife_3253 -> afi:Acife_3250 -> {afi:Acife_1174, afi:Acife_3252} -> afi:Acife_3251
path_afi00521.kgml: 2.7.7.24 -> 4.2.1.46 -> 5.1.3.13 -> 1.1.1.133
path_afi00521.kgml:
path_afi00521.kgml: --- 0.53 seconds ---

path_afi00523.kgml: Polyketide sugar unit biosynthesis
path_afi00523.kgml: Initialization took 0.12 seconds
path_afi00523.kgml:
path_afi00523.kgml: Found a trail of span 4 without skipping any vertex
path_afi00523.kgml: 27 -> 26 -> 63 -> 28
path_afi00523.kgml: R02328 -> R06513 -> R06514 -> R02777
path_afi00523.kgml: afi:Acife_3253 -> afi:Acife_3250 -> {afi:Acife_1174, afi:Acife_3252} -> afi:Acife_3251
path_afi00523.kgml: 2.7.7.24 -> 4.2.1.46 -> 5.1.3.13 -> 1.1.1.133
path_afi00523.kgml:
path_afi00523.kgml: --- 0.18 seconds ---

path_afi00525.kgml: Acarbose and validamycin biosynthesis
path_afi00525.kgml: Initialization took 0.04 seconds
path_afi00525.kgml:
path_afi00525.kgml: Found a trail of span 2 containing skipped vertices
path_afi00525.kgml: 58 -> 59
path_afi00525.kgml: R02328 -> R06513
path_afi00525.kgml: afi:Acife_3253 -> afi:Acife_3250
path_afi00525.kgml: 2.7.7.24 -> 4.2.1.46
path_afi00525.kgml: Skipped genes: afi:Acife_3252, afi:Acife_3251
path_afi00525.kgml:
path_afi00525.kgml: --- 0.07 seconds ---

path_afi00540.kgml: Lipopolysaccharide biosynthesis
path_afi00540.kgml: Initialization took 1.07 seconds
path_afi00540.kgml: (not found)
path_afi00540.kgml: --- 1.09 seconds ---

path_afi00550.kgml: Peptidoglycan biosynthesis
path_afi00550.kgml: Initialization took 0.92 seconds
path_afi00550.kgml:
path_afi00550.kgml: Found a trail of span 7 containing skipped vertices
path_afi00550.kgml: 59 -> 33 -> 32 -> 34 -> 23 -> 35 -> 36
path_afi00550.kgml: {R03191, R03192} -> R03193 -> R02783 -> R02788 -> R04617 -> R05630 -> R05032
path_afi00550.kgml: afi:Acife_2821 -> afi:Acife_2820 -> afi:Acife_2817 -> afi:Acife_2814 -> afi:Acife_2815 -> afi:Acife_2816 -> afi:Acife_2819
path_afi00550.kgml: {1.3.1.98, 1.3.1.98} -> 6.3.2.8 -> 6.3.2.9 -> 6.3.2.13 -> 6.3.2.10 -> 2.7.8.13 -> 2.4.1.227
path_afi00550.kgml: Skipped genes: afi:Acife_2818
path_afi00550.kgml:
path_afi00550.kgml: Found a trail of span 3 containing skipped vertices
path_afi00550.kgml: 29 -> 28 -> 27
path_afi00550.kgml: R04573 -> R05629 -> R05662
path_afi00550.kgml: afi:Acife_2815 -> afi:Acife_2816 -> afi:Acife_2819
path_afi00550.kgml: 6.3.2.10 -> 2.7.8.13 -> 2.4.1.227
path_afi00550.kgml: Skipped genes: afi:Acife_2817, afi:Acife_2818
path_afi00550.kgml:
path_afi00550.kgml: --- 1.17 seconds ---

path_afi00561.kgml: Glycerolipid metabolism
path_afi00561.kgml: Initialization took 0.12 seconds
path_afi00561.kgml: (not found)
path_afi00561.kgml: --- 0.15 seconds ---

path_afi00562.kgml: Inositol phosphate metabolism
path_afi00562.kgml: Initialization took 0.07 seconds
path_afi00562.kgml: (not found)
path_afi00562.kgml: --- 0.08 seconds ---

path_afi00564.kgml: Glycerophospholipid metabolism
path_afi00564.kgml: Initialization took 0.67 seconds
path_afi00564.kgml:
path_afi00564.kgml: Found a trail of span 2 without skipping any vertex
path_afi00564.kgml: 103 -> 135
path_afi00564.kgml: R01800 -> R02055
path_afi00564.kgml: afi:Acife_2149 -> afi:Acife_2150
path_afi00564.kgml: 2.7.8.8 -> 4.1.1.65
path_afi00564.kgml:
path_afi00564.kgml: --- 0.72 seconds ---

path_afi00620.kgml: Pyruvate metabolism
path_afi00620.kgml: Initialization took 2.48 seconds
path_afi00620.kgml:
path_afi00620.kgml: Found a trail of span 2 containing skipped vertices
path_afi00620.kgml: 65 -> 72
path_afi00620.kgml: {R00200, R02320} -> R00704
path_afi00620.kgml: {afi:Acife_0185, afi:Acife_0794, afi:Acife_2148} -> afi:Acife_0792
path_afi00620.kgml: {2.7.1.40, 2.7.1.40} -> 1.1.1.28
path_afi00620.kgml: Skipped genes: afi:Acife_0793
path_afi00620.kgml:
path_afi00620.kgml: Found a trail of span 2 without skipping any vertex
path_afi00620.kgml: 70 -> 74
path_afi00620.kgml: R02530 -> R01736
path_afi00620.kgml: {afi:Acife_2342, afi:Acife_2640} -> afi:Acife_2644
path_afi00620.kgml: 4.4.1.5 -> 3.1.2.6
path_afi00620.kgml:
path_afi00620.kgml: --- 2.71 seconds ---

path_afi00623.kgml: Toluene degradation
path_afi00623.kgml: Initialization took 0.04 seconds
path_afi00623.kgml: (not found)
path_afi00623.kgml: --- 0.05 seconds ---

path_afi00625.kgml: Chloroalkane and chloroalkene degradation
path_afi00625.kgml: Initialization took 0.07 seconds
path_afi00625.kgml: (not found)
path_afi00625.kgml: --- 0.08 seconds ---

path_afi00626.kgml: Naphthalene degradation
path_afi00626.kgml: Initialization took 0.04 seconds
path_afi00626.kgml: (not found)
path_afi00626.kgml: --- 0.05 seconds ---

path_afi00630.kgml: Glyoxylate and dicarboxylate metabolism
path_afi00630.kgml: Initialization took 1.62 seconds
path_afi00630.kgml: (not found)
path_afi00630.kgml: --- 1.64 seconds ---

path_afi00640.kgml: Propanoate metabolism
path_afi00640.kgml: Initialization took 0.37 seconds
path_afi00640.kgml: (not found)
path_afi00640.kgml: --- 0.39 seconds ---

path_afi00650.kgml: Butanoate metabolism
path_afi00650.kgml: Initialization took 0.07 seconds
path_afi00650.kgml: (not found)
path_afi00650.kgml: --- 0.08 seconds ---

path_afi00660.kgml: C5-Branched dibasic acid metabolism
path_afi00660.kgml: Initialization took 0.12 seconds
path_afi00660.kgml:
path_afi00660.kgml: Found a trail of span 2 without skipping any vertex
path_afi00660.kgml: 31 -> 96
path_afi00660.kgml: R03896 -> R03898
path_afi00660.kgml: {afi:Acife_1009, afi:Acife_1010} -> {afi:Acife_1009, afi:Acife_1010}
path_afi00660.kgml: 4.2.1.35 -> 4.2.1.35
path_afi00660.kgml:
path_afi00660.kgml: --- 0.15 seconds ---

path_afi00670.kgml: One carbon pool by folate
path_afi00670.kgml: Initialization took 0.32 seconds
path_afi00670.kgml: (not found)
path_afi00670.kgml: --- 0.39 seconds ---

path_afi00680.kgml: Methane metabolism
path_afi00680.kgml: Initialization took 2.23 seconds
path_afi00680.kgml:
path_afi00680.kgml: Found a trail of span 3 without skipping any vertex
path_afi00680.kgml: 102 -> 101 -> 100
path_afi00680.kgml: R06982 -> R06983 -> R00527
path_afi00680.kgml: afi:Acife_0709 -> {afi:Acife_0708, afi:Acife_2295} -> {afi:Acife_0707, afi:Acife_1111}
path_afi00680.kgml: 4.4.1.22 -> 1.1.1.284 -> 3.1.2.12
path_afi00680.kgml:
path_afi00680.kgml: Found a trail of span 2 containing skipped vertices
path_afi00680.kgml: 180 -> 192
path_afi00680.kgml: R00756 -> R01068
path_afi00680.kgml: afi:Acife_2015 -> {afi:Acife_0184, afi:Acife_0795, afi:Acife_2018, afi:Acife_3131}
path_afi00680.kgml: 2.7.1.11 -> 4.1.2.13
path_afi00680.kgml: Skipped genes: afi:Acife_2017
path_afi00680.kgml:
path_afi00680.kgml: --- 2.33 seconds ---

path_afi00710.kgml: Carbon fixation in photosynthetic organisms
path_afi00710.kgml: Initialization took 1.62 seconds
path_afi00710.kgml:
path_afi00710.kgml: Found a trail of span 6 containing skipped vertices
path_afi00710.kgml: 44 -> 86 -> 41 -> 40 -> 52 -> 37
path_afi00710.kgml: R01512 -> R01061 -> R01068 -> R00762 -> R01067 -> R01529
path_afi00710.kgml: {afi:Acife_0186, afi:Acife_0804} -> {afi:Acife_0187, afi:Acife_0805} -> {afi:Acife_0184, afi:Acife_0795, afi:Acife_2018, afi:Acife_3131} -> {afi:Acife_0189, afi:Acife_2855} -> afi:Acife_0188 -> afi:Acife_0183
path_afi00710.kgml: 2.7.2.3 -> {1.2.1.12, 1.2.1.59} -> 4.1.2.13 -> 3.1.3.11 -> 2.2.1.1 -> 5.1.3.1
path_afi00710.kgml: Skipped genes: afi:Acife_0185
path_afi00710.kgml:
path_afi00710.kgml: Found a trail of span 6 containing skipped vertices
path_afi00710.kgml: 44 -> 86 -> 41 -> 40 -> 52 -> 32
path_afi00710.kgml: R01512 -> R01061 -> R01068 -> R00762 -> R01067 -> R01829
path_afi00710.kgml: {afi:Acife_0186, afi:Acife_0804} -> {afi:Acife_0187, afi:Acife_0805} -> {afi:Acife_0184, afi:Acife_0795, afi:Acife_2018, afi:Acife_3131} -> {afi:Acife_0189, afi:Acife_2855} -> afi:Acife_0188 -> {afi:Acife_0184, afi:Acife_0795, afi:Acife_2018, afi:Acife_3131}
path_afi00710.kgml: 2.7.2.3 -> {1.2.1.12, 1.2.1.59} -> 4.1.2.13 -> 3.1.3.11 -> 2.2.1.1 -> 4.1.2.13
path_afi00710.kgml: Skipped genes: afi:Acife_0185
path_afi00710.kgml:
path_afi00710.kgml: Found a trail of span 4 containing skipped vertices
path_afi00710.kgml: 44 -> 86 -> 52 -> 37
path_afi00710.kgml: R01512 -> R01061 -> R01067 -> R01529
path_afi00710.kgml: {afi:Acife_0186, afi:Acife_0804} -> {afi:Acife_0187, afi:Acife_0805} -> afi:Acife_0188 -> afi:Acife_0183
path_afi00710.kgml: 2.7.2.3 -> {1.2.1.12, 1.2.1.59} -> 2.2.1.1 -> 5.1.3.1
path_afi00710.kgml: Skipped genes: afi:Acife_0184, afi:Acife_0185
path_afi00710.kgml:
path_afi00710.kgml: Found a trail of span 4 containing skipped vertices
path_afi00710.kgml: 44 -> 86 -> 34 -> 37
path_afi00710.kgml: R01512 -> R01061 -> R01641 -> R01529
path_afi00710.kgml: {afi:Acife_0186, afi:Acife_0804} -> {afi:Acife_0187, afi:Acife_0805} -> afi:Acife_0188 -> afi:Acife_0183
path_afi00710.kgml: 2.7.2.3 -> {1.2.1.12, 1.2.1.59} -> 2.2.1.1 -> 5.1.3.1
path_afi00710.kgml: Skipped genes: afi:Acife_0184, afi:Acife_0185
path_afi00710.kgml:
path_afi00710.kgml: --- 1.86 seconds ---

path_afi00730.kgml: Thiamine metabolism
path_afi00730.kgml: Initialization took 0.52 seconds
path_afi00730.kgml:
path_afi00730.kgml: Found a trail of span 3 without skipping any vertex
path_afi00730.kgml: 76 -> 75 -> 93
path_afi00730.kgml: R03471 -> R04509 -> R03223
path_afi00730.kgml: afi:Acife_3263 -> afi:Acife_3263 -> afi:Acife_3262
path_afi00730.kgml: 2.7.1.49 -> 2.7.4.7 -> 2.5.1.3
path_afi00730.kgml:
path_afi00730.kgml: Found a trail of span 3 without skipping any vertex
path_afi00730.kgml: 76 -> 75 -> 97
path_afi00730.kgml: R03471 -> R04509 -> R10712
path_afi00730.kgml: afi:Acife_3263 -> afi:Acife_3263 -> afi:Acife_3262
path_afi00730.kgml: 2.7.1.49 -> 2.7.4.7 -> 2.5.1.3
path_afi00730.kgml:
path_afi00730.kgml: --- 0.61 seconds ---

path_afi00740.kgml: Riboflavin metabolism
path_afi00740.kgml: Initialization took 0.07 seconds
path_afi00740.kgml:
path_afi00740.kgml: Found a trail of span 3 without skipping any vertex
path_afi00740.kgml: 32 -> 41 -> 42
path_afi00740.kgml: R07281 -> R04457 -> R00066
path_afi00740.kgml: afi:Acife_2732 -> afi:Acife_2731 -> afi:Acife_2733
path_afi00740.kgml: 4.1.99.12 -> 2.5.1.78 -> 2.5.1.9
path_afi00740.kgml:
path_afi00740.kgml: Found a trail of span 3 containing skipped vertices
path_afi00740.kgml: 38 -> 39 -> 40
path_afi00740.kgml: R00425 -> R03459 -> R03458
path_afi00740.kgml: afi:Acife_2732 -> afi:Acife_2734 -> afi:Acife_2734
path_afi00740.kgml: 3.5.4.25 -> 3.5.4.26 -> 1.1.1.193
path_afi00740.kgml: Skipped genes: afi:Acife_2733
path_afi00740.kgml:
path_afi00740.kgml: --- 0.13 seconds ---

path_afi00750.kgml: Vitamin B6 metabolism
path_afi00750.kgml: Initialization took 0.12 seconds
path_afi00750.kgml: (not found)
path_afi00750.kgml: --- 0.14 seconds ---

path_afi00760.kgml: Nicotinate and nicotinamide metabolism
path_afi00760.kgml: Initialization took 0.22 seconds
path_afi00760.kgml: (not found)
path_afi00760.kgml: --- 0.26 seconds ---

path_afi00770.kgml: Pantothenate and CoA biosynthesis
path_afi00770.kgml: Initialization took 0.52 seconds
path_afi00770.kgml:
path_afi00770.kgml: Found a trail of span 2 without skipping any vertex
path_afi00770.kgml: 82 -> 81
path_afi00770.kgml: R00006 -> R03051
path_afi00770.kgml: {afi:Acife_2152, afi:Acife_2153} -> afi:Acife_2151
path_afi00770.kgml: 2.2.1.6 -> 1.1.1.86
path_afi00770.kgml:
path_afi00770.kgml: --- 0.56 seconds ---

path_afi00780.kgml: Biotin metabolism
path_afi00780.kgml: Initialization took 0.52 seconds
path_afi00780.kgml:
path_afi00780.kgml: Found a trail of span 2 containing skipped vertices
path_afi00780.kgml: 94 -> 53
path_afi00780.kgml: R10115 -> R10116
path_afi00780.kgml: afi:Acife_2846 -> {afi:Acife_1443, afi:Acife_2843}
path_afi00780.kgml: {2.3.1.179, 2.3.1.41} -> 1.1.1.100
path_afi00780.kgml: Skipped genes: afi:Acife_2845, afi:Acife_2844
path_afi00780.kgml:
path_afi00780.kgml: Found a trail of span 2 containing skipped vertices
path_afi00780.kgml: 95 -> 53
path_afi00780.kgml: R10115 -> R10116
path_afi00780.kgml: afi:Acife_1445 -> {afi:Acife_1443, afi:Acife_2843}
path_afi00780.kgml: {2.3.1.179, 2.3.1.41} -> 1.1.1.100
path_afi00780.kgml: Skipped genes: afi:Acife_1444
path_afi00780.kgml:
path_afi00780.kgml: Found a trail of span 2 containing skipped vertices
path_afi00780.kgml: 64 -> 67
path_afi00780.kgml: R10119 -> R10120
path_afi00780.kgml: afi:Acife_2846 -> {afi:Acife_1443, afi:Acife_2843}
path_afi00780.kgml: {2.3.1.179, 2.3.1.41} -> 1.1.1.100
path_afi00780.kgml: Skipped genes: afi:Acife_2845, afi:Acife_2844
path_afi00780.kgml:
path_afi00780.kgml: Found a trail of span 2 containing skipped vertices
path_afi00780.kgml: 74 -> 67
path_afi00780.kgml: R10119 -> R10120
path_afi00780.kgml: afi:Acife_1445 -> {afi:Acife_1443, afi:Acife_2843}
path_afi00780.kgml: {2.3.1.179, 2.3.1.41} -> 1.1.1.100
path_afi00780.kgml: Skipped genes: afi:Acife_1444
path_afi00780.kgml:
path_afi00780.kgml: Found a trail of span 2 without skipping any vertex
path_afi00780.kgml: 42 -> 45
path_afi00780.kgml: R09725 -> R10124
path_afi00780.kgml: afi:Acife_2784 -> afi:Acife_2785
path_afi00780.kgml: 3.1.1.85 -> 2.3.1.47
path_afi00780.kgml:
path_afi00780.kgml: --- 0.72 seconds ---

path_afi00785.kgml: Lipoic acid metabolism
path_afi00785.kgml: Initialization took 0.07 seconds
path_afi00785.kgml:
path_afi00785.kgml: Found a trail of span 2 without skipping any vertex
path_afi00785.kgml: 5 -> 6
path_afi00785.kgml: R07768 -> R07769
path_afi00785.kgml: afi:Acife_2503 -> afi:Acife_2502
path_afi00785.kgml: 2.8.1.8 -> 2.3.1.181
path_afi00785.kgml:
path_afi00785.kgml: Found a trail of span 2 without skipping any vertex
path_afi00785.kgml: 11 -> 10
path_afi00785.kgml: R07766 -> R07767
path_afi00785.kgml: afi:Acife_2502 -> afi:Acife_2503
path_afi00785.kgml: 2.3.1.181 -> 2.8.1.8
path_afi00785.kgml:
path_afi00785.kgml: --- 0.11 seconds ---

path_afi00790.kgml: Folate biosynthesis
path_afi00790.kgml: Initialization took 0.88 seconds
path_afi00790.kgml:
path_afi00790.kgml: Found a trail of span 2 without skipping any vertex
path_afi00790.kgml: 102 -> 103
path_afi00790.kgml: R10002 -> R09978
path_afi00790.kgml: afi:Acife_0134 -> afi:Acife_0135
path_afi00790.kgml: 4.3.99.3 -> 6.3.4.20
path_afi00790.kgml:
path_afi00790.kgml: Found a trail of span 2 containing skipped vertices
path_afi00790.kgml: 122 -> 126
path_afi00790.kgml: R09735 -> R11581
path_afi00790.kgml: afi:Acife_2207 -> afi:Acife_2205
path_afi00790.kgml: 2.10.1.1 -> 2.7.7.77
path_afi00790.kgml: Skipped genes: afi:Acife_2206
path_afi00790.kgml:
path_afi00790.kgml: --- 0.98 seconds ---

path_afi00791.kgml: Atrazine degradation
path_afi00791.kgml: Initialization took 0.04 seconds
path_afi00791.kgml:
path_afi00791.kgml: Found a trail of span 2 containing skipped vertices
path_afi00791.kgml: 50 -> 57
path_afi00791.kgml: R05561 -> R05563
path_afi00791.kgml: afi:Acife_0653 -> afi:Acife_0656
path_afi00791.kgml: 3.5.2.15 -> 3.5.1.84
path_afi00791.kgml: Skipped genes: afi:Acife_0654, afi:Acife_0655
path_afi00791.kgml:
path_afi00791.kgml: --- 0.07 seconds ---

path_afi00860.kgml: Porphyrin and chlorophyll metabolism
path_afi00860.kgml: Initialization took 0.83 seconds
path_afi00860.kgml:
path_afi00860.kgml: Found a trail of span 4 containing skipped vertices
path_afi00860.kgml: 277 -> 275 -> 274 -> 271
path_afi00860.kgml: R02272 -> R00036 -> R00084 -> R03165
path_afi00860.kgml: afi:Acife_3261 -> afi:Acife_3256 -> afi:Acife_3258 -> afi:Acife_3257
path_afi00860.kgml: 5.4.3.8 -> 4.2.1.24 -> 2.5.1.61 -> 4.2.1.75
path_afi00860.kgml: Skipped genes: afi:Acife_3259, afi:Acife_3260
path_afi00860.kgml:
path_afi00860.kgml: --- 0.96 seconds ---

path_afi00900.kgml: Terpenoid backbone biosynthesis
path_afi00900.kgml: Initialization took 0.42 seconds
path_afi00900.kgml: (not found)
path_afi00900.kgml: --- 0.44 seconds ---

path_afi00909.kgml: Sesquiterpenoid and triterpenoid biosynthesis
path_afi00909.kgml: Initialization took 0.03 seconds
path_afi00909.kgml:
path_afi00909.kgml: Found a trail of span 3 without skipping any vertex
path_afi00909.kgml: 169 -> 170 -> 210
path_afi00909.kgml: R00702 -> R02872 -> R07323
path_afi00909.kgml: afi:Acife_1269 -> afi:Acife_1269 -> afi:Acife_1270
path_afi00909.kgml: {2.5.1.103, 2.5.1.21, 2.5.1.96} -> {1.3.1.96, 2.5.1.21} -> 4.2.1.129
path_afi00909.kgml:
path_afi00909.kgml: Found a trail of span 3 without skipping any vertex
path_afi00909.kgml: 169 -> 170 -> 205
path_afi00909.kgml: R00702 -> R02872 -> R07322
path_afi00909.kgml: afi:Acife_1269 -> afi:Acife_1269 -> afi:Acife_1270
path_afi00909.kgml: {2.5.1.103, 2.5.1.21, 2.5.1.96} -> {1.3.1.96, 2.5.1.21} -> 5.4.99.17
path_afi00909.kgml:
path_afi00909.kgml: --- 0.09 seconds ---

path_afi00910.kgml: Nitrogen metabolism
path_afi00910.kgml: Initialization took 0.77 seconds
path_afi00910.kgml:
path_afi00910.kgml: --- 0.86 seconds ---

path_afi00920.kgml: Sulfur metabolism
path_afi00920.kgml: Initialization took 1.52 seconds
path_afi00920.kgml:
path_afi00920.kgml: Found a trail of span 2 without skipping any vertex
path_afi00920.kgml: 87 -> 77
path_afi00920.kgml: R07365 -> R10152
path_afi00920.kgml: afi:Acife_2601 -> {afi:Acife_0494, afi:Acife_0889, afi:Acife_2028, afi:Acife_2600, afi:Acife_2633}
path_afi00920.kgml: 1.13.11.55 -> 1.8.5.4
path_afi00920.kgml:
path_afi00920.kgml: Found a trail of span 2 without skipping any vertex
path_afi00920.kgml: 48 -> 31
path_afi00920.kgml: R02021 -> R00858
path_afi00920.kgml: afi:Acife_2627 -> {afi:Acife_2625, afi:Acife_2626}
path_afi00920.kgml: 1.8.4.8 -> 1.8.1.2
path_afi00920.kgml:
path_afi00920.kgml: --- 1.64 seconds ---

path_afi00970.kgml: Aminoacyl-tRNA biosynthesis
path_afi00970.kgml: Initialization took 1.71 seconds
path_afi00970.kgml: (not found)
path_afi00970.kgml: --- 1.78 seconds ---

path_afi01040.kgml: Biosynthesis of unsaturated fatty acids
path_afi01040.kgml: Initialization took 0.05 seconds
path_afi01040.kgml: (not found)
path_afi01040.kgml: --- 0.12 seconds ---

--- 81.44 seconds ---
