# Supplementary material for: CoMetGeNe: mining conserved neighborhood patterns in metabolic and genomic contexts
Source: BMC Bioinformatics. 2019 Jan 10;20:19. doi: 10.1186/s12859-018-2542-2 (PMC6327494; doi:10.1186/s12859-018-2542-2)
Supplement: Supplementary file 4 — Trail finding results for the 50 species in Table 2. Trail finding has been performed for all combinations of gap parameters δG (allowing to skip genes) and δD (allowing to skip reactions) ranging from 0 to 3. (ZIP 5466 kb) [file 12859_2018_2542_MOESM4_ESM.zip › results/amo_dG1_dD0.hnet]

--- delta_G = 1, delta_D = 0 ---

path_amo00010.kgml: Glycolysis / Gluconeogenesis
path_amo00010.kgml: Initialization took 1.12 seconds
path_amo00010.kgml:
path_amo00010.kgml: Found a trail of span 3 without skipping any vertex
path_amo00010.kgml: 76 -> 57 -> 58
path_amo00010.kgml: R01512 -> R01061 -> R01015
path_amo00010.kgml: amo:Anamo_0864 -> amo:Anamo_0865 -> amo:Anamo_0863
path_amo00010.kgml: 2.7.2.3 -> {1.2.1.12, 1.2.1.59} -> 5.3.1.1
path_amo00010.kgml:
path_amo00010.kgml: --- 1.32 seconds ---

path_amo00020.kgml: Citrate cycle (TCA cycle)
path_amo00020.kgml: Initialization took 0.62 seconds
path_amo00020.kgml: (not found)
path_amo00020.kgml: --- 0.64 seconds ---

path_amo00030.kgml: Pentose phosphate pathway
path_amo00030.kgml: Initialization took 0.92 seconds
path_amo00030.kgml:
path_amo00030.kgml: Found a trail of span 2 without skipping any vertex
path_amo00030.kgml: 49 -> 46
path_amo00030.kgml: R01830 -> R01641
path_amo00030.kgml: {amo:Anamo_0408, amo:Anamo_0557, amo:Anamo_0558} -> {amo:Anamo_0408, amo:Anamo_0557, amo:Anamo_0558}
path_amo00030.kgml: 2.2.1.1 -> 2.2.1.1
path_amo00030.kgml:
path_amo00030.kgml: Found a trail of span 2 without skipping any vertex
path_amo00030.kgml: 60 -> 38
path_amo00030.kgml: R01541 -> R05605
path_amo00030.kgml: amo:Anamo_1841 -> amo:Anamo_1840
path_amo00030.kgml: {2.7.1.178, 2.7.1.45} -> {4.1.2.14, 4.1.2.55}
path_amo00030.kgml:
path_amo00030.kgml: --- 1.07 seconds ---

path_amo00040.kgml: Pentose and glucuronate interconversions
path_amo00040.kgml: Initialization took 0.17 seconds
path_amo00040.kgml:
path_amo00040.kgml: Found a trail of span 2 without skipping any vertex
path_amo00040.kgml: 104 -> 103
path_amo00040.kgml: R05606 -> R02454
path_amo00040.kgml: amo:Anamo_1106 -> amo:Anamo_1107
path_amo00040.kgml: 4.2.1.8 -> 1.1.1.57
path_amo00040.kgml:
path_amo00040.kgml: --- 0.21 seconds ---

path_amo00051.kgml: Fructose and mannose metabolism
path_amo00051.kgml: Initialization took 0.27 seconds
path_amo00051.kgml:
path_amo00051.kgml: Found a trail of span 2 containing skipped vertices
path_amo00051.kgml: 54 -> 92
path_amo00051.kgml: R03232 -> R02071
path_amo00051.kgml: amo:Anamo_1890 -> {amo:Anamo_0655, amo:Anamo_1888}
path_amo00051.kgml: 2.7.1.202 -> 2.7.1.56
path_amo00051.kgml: Skipped genes: amo:Anamo_1889
path_amo00051.kgml:
path_amo00051.kgml: --- 0.32 seconds ---

path_amo00052.kgml: Galactose metabolism
path_amo00052.kgml: Initialization took 0.07 seconds
path_amo00052.kgml: (not found)
path_amo00052.kgml: --- 0.09 seconds ---

path_amo00061.kgml: Fatty acid biosynthesis
path_amo00061.kgml: Initialization took 0.17 seconds
path_amo00061.kgml:
path_amo00061.kgml: Found a trail of span 3 containing skipped vertices
path_amo00061.kgml: 51 -> 63 -> 130
path_amo00061.kgml: R04429 -> R04952 -> R04953
path_amo00061.kgml: amo:Anamo_0617 -> amo:Anamo_0621 -> {amo:Anamo_0194, amo:Anamo_0619, amo:Anamo_2078}
path_amo00061.kgml: 1.3.1.9 -> {2.3.1.179, 2.3.1.41, 2.3.1.85, 2.3.1.86} -> {1.1.1.100, 2.3.1.85, 2.3.1.86}
path_amo00061.kgml: Skipped genes: amo:Anamo_0620, amo:Anamo_0618
path_amo00061.kgml:
path_amo00061.kgml: Found a trail of span 3 containing skipped vertices
path_amo00061.kgml: 18 -> 53 -> 54
path_amo00061.kgml: R04969 -> R07762 -> R07763
path_amo00061.kgml: amo:Anamo_0617 -> amo:Anamo_0621 -> {amo:Anamo_0194, amo:Anamo_0619, amo:Anamo_2078}
path_amo00061.kgml: 1.3.1.9 -> {2.3.1.179, 2.3.1.199, 2.3.1.41} -> 1.1.1.100
path_amo00061.kgml: Skipped genes: amo:Anamo_0620, amo:Anamo_0618
path_amo00061.kgml:
path_amo00061.kgml: Found a trail of span 3 containing skipped vertices
path_amo00061.kgml: 19 -> 58 -> 75
path_amo00061.kgml: R04966 -> R04968 -> R04543
path_amo00061.kgml: amo:Anamo_0617 -> amo:Anamo_0621 -> {amo:Anamo_0194, amo:Anamo_0619, amo:Anamo_2078}
path_amo00061.kgml: 1.3.1.9 -> {2.3.1.179, 2.3.1.41, 2.3.1.85, 2.3.1.86} -> {1.1.1.100, 2.3.1.85, 2.3.1.86}
path_amo00061.kgml: Skipped genes: amo:Anamo_0620, amo:Anamo_0618
path_amo00061.kgml:
path_amo00061.kgml: Found a trail of span 3 containing skipped vertices
path_amo00061.kgml: 147 -> 63 -> 130
path_amo00061.kgml: R01626 -> R04952 -> R04953
path_amo00061.kgml: amo:Anamo_0618 -> amo:Anamo_0621 -> {amo:Anamo_0194, amo:Anamo_0619, amo:Anamo_2078}
path_amo00061.kgml: {2.3.1.39, 2.3.1.85, 2.3.1.86} -> {2.3.1.179, 2.3.1.41, 2.3.1.85, 2.3.1.86} -> {1.1.1.100, 2.3.1.85, 2.3.1.86}
path_amo00061.kgml: Skipped genes: amo:Anamo_0620
path_amo00061.kgml:
path_amo00061.kgml: Found a trail of span 3 containing skipped vertices
path_amo00061.kgml: 147 -> 262 -> 142
path_amo00061.kgml: R01626 -> R10707 -> R04533
path_amo00061.kgml: amo:Anamo_0618 -> amo:Anamo_0616 -> {amo:Anamo_0194, amo:Anamo_0619, amo:Anamo_2078}
path_amo00061.kgml: {2.3.1.39, 2.3.1.85, 2.3.1.86} -> 2.3.1.180 -> {1.1.1.100, 2.3.1.85, 2.3.1.86}
path_amo00061.kgml: Skipped genes: amo:Anamo_0617
path_amo00061.kgml:
path_amo00061.kgml: Found a trail of span 3 containing skipped vertices
path_amo00061.kgml: 147 -> 60 -> 97
path_amo00061.kgml: R01626 -> R04963 -> R04964
path_amo00061.kgml: amo:Anamo_0618 -> amo:Anamo_0621 -> {amo:Anamo_0194, amo:Anamo_0619, amo:Anamo_2078}
path_amo00061.kgml: {2.3.1.39, 2.3.1.85, 2.3.1.86} -> {2.3.1.179, 2.3.1.41, 2.3.1.85, 2.3.1.86} -> {1.1.1.100, 2.3.1.85, 2.3.1.86}
path_amo00061.kgml: Skipped genes: amo:Anamo_0620
path_amo00061.kgml:
path_amo00061.kgml: Found a trail of span 3 containing skipped vertices
path_amo00061.kgml: 147 -> 53 -> 54
path_amo00061.kgml: R01626 -> R07762 -> R07763
path_amo00061.kgml: amo:Anamo_0618 -> amo:Anamo_0621 -> {amo:Anamo_0194, amo:Anamo_0619, amo:Anamo_2078}
path_amo00061.kgml: {2.3.1.39, 2.3.1.85, 2.3.1.86} -> {2.3.1.179, 2.3.1.199, 2.3.1.41} -> 1.1.1.100
path_amo00061.kgml: Skipped genes: amo:Anamo_0620
path_amo00061.kgml:
path_amo00061.kgml: Found a trail of span 3 containing skipped vertices
path_amo00061.kgml: 147 -> 61 -> 108
path_amo00061.kgml: R01626 -> R04960 -> R04534
path_amo00061.kgml: amo:Anamo_0618 -> amo:Anamo_0621 -> {amo:Anamo_0194, amo:Anamo_0619, amo:Anamo_2078}
path_amo00061.kgml: {2.3.1.39, 2.3.1.85, 2.3.1.86} -> {2.3.1.179, 2.3.1.41, 2.3.1.85, 2.3.1.86} -> {1.1.1.100, 2.3.1.85, 2.3.1.86}
path_amo00061.kgml: Skipped genes: amo:Anamo_0620
path_amo00061.kgml:
path_amo00061.kgml: Found a trail of span 3 containing skipped vertices
path_amo00061.kgml: 147 -> 58 -> 75
path_amo00061.kgml: R01626 -> R04968 -> R04543
path_amo00061.kgml: amo:Anamo_0618 -> amo:Anamo_0621 -> {amo:Anamo_0194, amo:Anamo_0619, amo:Anamo_2078}
path_amo00061.kgml: {2.3.1.39, 2.3.1.85, 2.3.1.86} -> {2.3.1.179, 2.3.1.41, 2.3.1.85, 2.3.1.86} -> {1.1.1.100, 2.3.1.85, 2.3.1.86}
path_amo00061.kgml: Skipped genes: amo:Anamo_0620
path_amo00061.kgml:
path_amo00061.kgml: Found a trail of span 3 containing skipped vertices
path_amo00061.kgml: 147 -> 59 -> 86
path_amo00061.kgml: R01626 -> R04726 -> R04566
path_amo00061.kgml: amo:Anamo_0618 -> amo:Anamo_0621 -> {amo:Anamo_0194, amo:Anamo_0619, amo:Anamo_2078}
path_amo00061.kgml: {2.3.1.39, 2.3.1.85, 2.3.1.86} -> {2.3.1.179, 2.3.1.41, 2.3.1.85, 2.3.1.86} -> {1.1.1.100, 2.3.1.85, 2.3.1.86}
path_amo00061.kgml: Skipped genes: amo:Anamo_0620
path_amo00061.kgml:
path_amo00061.kgml: Found a trail of span 3 containing skipped vertices
path_amo00061.kgml: 147 -> 259 -> 142
path_amo00061.kgml: R01626 -> R04355 -> R04533
path_amo00061.kgml: amo:Anamo_0618 -> amo:Anamo_0621 -> {amo:Anamo_0194, amo:Anamo_0619, amo:Anamo_2078}
path_amo00061.kgml: {2.3.1.39, 2.3.1.85, 2.3.1.86} -> {2.3.1.179, 2.3.1.41, 2.3.1.85, 2.3.1.86} -> {1.1.1.100, 2.3.1.85, 2.3.1.86}
path_amo00061.kgml: Skipped genes: amo:Anamo_0620
path_amo00061.kgml:
path_amo00061.kgml: Found a trail of span 3 containing skipped vertices
path_amo00061.kgml: 23 -> 62 -> 119
path_amo00061.kgml: R04955 -> R04957 -> R04536
path_amo00061.kgml: amo:Anamo_0617 -> amo:Anamo_0621 -> {amo:Anamo_0194, amo:Anamo_0619, amo:Anamo_2078}
path_amo00061.kgml: 1.3.1.9 -> {2.3.1.179, 2.3.1.41, 2.3.1.85, 2.3.1.86} -> {1.1.1.100, 2.3.1.85, 2.3.1.86}
path_amo00061.kgml: Skipped genes: amo:Anamo_0620, amo:Anamo_0618
path_amo00061.kgml:
path_amo00061.kgml: Found a trail of span 3 containing skipped vertices
path_amo00061.kgml: 20 -> 59 -> 86
path_amo00061.kgml: R04724 -> R04726 -> R04566
path_amo00061.kgml: amo:Anamo_0617 -> amo:Anamo_0621 -> {amo:Anamo_0194, amo:Anamo_0619, amo:Anamo_2078}
path_amo00061.kgml: 1.3.1.9 -> {2.3.1.179, 2.3.1.41, 2.3.1.85, 2.3.1.86} -> {1.1.1.100, 2.3.1.85, 2.3.1.86}
path_amo00061.kgml: Skipped genes: amo:Anamo_0620, amo:Anamo_0618
path_amo00061.kgml:
path_amo00061.kgml: Found a trail of span 3 containing skipped vertices
path_amo00061.kgml: 147 -> 62 -> 119
path_amo00061.kgml: R01626 -> R04957 -> R04536
path_amo00061.kgml: amo:Anamo_0618 -> amo:Anamo_0621 -> {amo:Anamo_0194, amo:Anamo_0619, amo:Anamo_2078}
path_amo00061.kgml: {2.3.1.39, 2.3.1.85, 2.3.1.86} -> {2.3.1.179, 2.3.1.41, 2.3.1.85, 2.3.1.86} -> {1.1.1.100, 2.3.1.85, 2.3.1.86}
path_amo00061.kgml: Skipped genes: amo:Anamo_0620
path_amo00061.kgml:
path_amo00061.kgml: Found a trail of span 3 containing skipped vertices
path_amo00061.kgml: 22 -> 61 -> 108
path_amo00061.kgml: R04958 -> R04960 -> R04534
path_amo00061.kgml: amo:Anamo_0617 -> amo:Anamo_0621 -> {amo:Anamo_0194, amo:Anamo_0619, amo:Anamo_2078}
path_amo00061.kgml: 1.3.1.9 -> {2.3.1.179, 2.3.1.41, 2.3.1.85, 2.3.1.86} -> {1.1.1.100, 2.3.1.85, 2.3.1.86}
path_amo00061.kgml: Skipped genes: amo:Anamo_0620, amo:Anamo_0618
path_amo00061.kgml:
path_amo00061.kgml: Found a trail of span 3 containing skipped vertices
path_amo00061.kgml: 21 -> 60 -> 97
path_amo00061.kgml: R04961 -> R04963 -> R04964
path_amo00061.kgml: amo:Anamo_0617 -> amo:Anamo_0621 -> {amo:Anamo_0194, amo:Anamo_0619, amo:Anamo_2078}
path_amo00061.kgml: 1.3.1.9 -> {2.3.1.179, 2.3.1.41, 2.3.1.85, 2.3.1.86} -> {1.1.1.100, 2.3.1.85, 2.3.1.86}
path_amo00061.kgml: Skipped genes: amo:Anamo_0620, amo:Anamo_0618
path_amo00061.kgml:
path_amo00061.kgml: --- 2.41 seconds ---

path_amo00071.kgml: Fatty acid degradation
path_amo00071.kgml: Initialization took 0.04 seconds
path_amo00071.kgml: (not found)
path_amo00071.kgml: --- 0.06 seconds ---

path_amo00190.kgml: Oxidative phosphorylation
path_amo00190.kgml: Initialization took 1.87 seconds
path_amo00190.kgml: (not found)
path_amo00190.kgml: --- 1.88 seconds ---

path_amo00220.kgml: Arginine biosynthesis
path_amo00220.kgml: Initialization took 0.32 seconds
path_amo00220.kgml:
path_amo00220.kgml: Found a trail of span 4 without skipping any vertex
path_amo00220.kgml: 92 -> 93 -> 94 -> 95
path_amo00220.kgml: R10930 -> R10931 -> R10932 -> R10933
path_amo00220.kgml: amo:Anamo_0988 -> amo:Anamo_0989 -> amo:Anamo_0987 -> amo:Anamo_0986
path_amo00220.kgml: ? -> ? -> ? -> ?
path_amo00220.kgml:
path_amo00220.kgml: Found a trail of span 2 without skipping any vertex
path_amo00220.kgml: 44 -> 59
path_amo00220.kgml: R01398 -> R00552
path_amo00220.kgml: amo:Anamo_0697 -> amo:Anamo_0696
path_amo00220.kgml: 2.1.3.3 -> 3.5.3.6
path_amo00220.kgml:
path_amo00220.kgml: --- 0.42 seconds ---

path_amo00230.kgml: Purine metabolism
path_amo00230.kgml: Initialization took 3.45 seconds
path_amo00230.kgml:
path_amo00230.kgml: Found a trail of span 5 containing skipped vertices
path_amo00230.kgml: 160 -> 162 -> 163 -> 260 -> 164
path_amo00230.kgml: R01072 -> R04144 -> R04325 -> R04463 -> R04208
path_amo00230.kgml: amo:Anamo_1338 -> amo:Anamo_1342 -> amo:Anamo_1340 -> {amo:Anamo_1336, amo:Anamo_1337} -> amo:Anamo_1339
path_amo00230.kgml: 2.4.2.14 -> 6.3.4.13 -> 2.1.2.2 -> 6.3.5.3 -> 6.3.3.1
path_amo00230.kgml: Skipped genes: amo:Anamo_1341
path_amo00230.kgml:
path_amo00230.kgml: Found a trail of span 2 containing skipped vertices
path_amo00230.kgml: 282 -> 281
path_amo00230.kgml: R01054 -> R01057
path_amo00230.kgml: amo:Anamo_0791 -> amo:Anamo_0793
path_amo00230.kgml: {3.6.1.13, 3.6.1.21, 3.6.1.53} -> {5.4.2.2, 5.4.2.7}
path_amo00230.kgml: Skipped genes: amo:Anamo_0792
path_amo00230.kgml:
path_amo00230.kgml: Found a trail of span 2 without skipping any vertex
path_amo00230.kgml: 301 -> 247
path_amo00230.kgml: R01858 -> R00376
path_amo00230.kgml: amo:Anamo_0663 -> {amo:Anamo_0002, amo:Anamo_0640, amo:Anamo_0661, amo:Anamo_0662, amo:Anamo_1444}
path_amo00230.kgml: 2.7.1.40 -> 2.7.7.7
path_amo00230.kgml:
path_amo00230.kgml: Found a trail of span 2 without skipping any vertex
path_amo00230.kgml: 312 -> 175
path_amo00230.kgml: R01138 -> R00375
path_amo00230.kgml: amo:Anamo_0663 -> {amo:Anamo_0002, amo:Anamo_0640, amo:Anamo_0661, amo:Anamo_0662, amo:Anamo_1444}
path_amo00230.kgml: 2.7.1.40 -> 2.7.7.7
path_amo00230.kgml:
path_amo00230.kgml: --- 4.59 seconds ---

path_amo00240.kgml: Pyrimidine metabolism
path_amo00240.kgml: Initialization took 1.78 seconds
path_amo00240.kgml:
path_amo00240.kgml: Found a trail of span 6 without skipping any vertex
path_amo00240.kgml: 97 -> 98 -> 99 -> 101 -> 178 -> 112
path_amo00240.kgml: R01397 -> R01993 -> R01869 -> R01870 -> R00965 -> R00966
path_amo00240.kgml: amo:Anamo_0624 -> amo:Anamo_0625 -> {amo:Anamo_0626, amo:Anamo_0627} -> amo:Anamo_0629 -> amo:Anamo_0628 -> {amo:Anamo_0623, amo:Anamo_0758}
path_amo00240.kgml: 2.1.3.2 -> 3.5.2.3 -> 1.3.1.14 -> 2.4.2.10 -> 4.1.1.23 -> 2.4.2.9
path_amo00240.kgml:
path_amo00240.kgml: Found a trail of span 5 containing skipped vertices
path_amo00240.kgml: 99 -> 98 -> 99 -> 101 -> 178 -> 112
path_amo00240.kgml: R01869 -> R01993 -> R01869 -> R01870 -> R00965 -> R00966
path_amo00240.kgml: {amo:Anamo_0626, amo:Anamo_0627} -> amo:Anamo_0625 -> {amo:Anamo_0626, amo:Anamo_0627} -> amo:Anamo_0629 -> amo:Anamo_0628 -> {amo:Anamo_0623, amo:Anamo_0758}
path_amo00240.kgml: 1.3.1.14 -> 3.5.2.3 -> 1.3.1.14 -> 2.4.2.10 -> 4.1.1.23 -> 2.4.2.9
path_amo00240.kgml: Skipped genes: amo:Anamo_0624
path_amo00240.kgml:
path_amo00240.kgml: --- 2.19 seconds ---

path_amo00250.kgml: Alanine, aspartate and glutamate metabolism
path_amo00250.kgml: Initialization took 0.63 seconds
path_amo00250.kgml: (not found)
path_amo00250.kgml: --- 0.65 seconds ---

path_amo00260.kgml: Glycine, serine and threonine metabolism
path_amo00260.kgml: Initialization took 2.83 seconds
path_amo00260.kgml:
path_amo00260.kgml: Found a trail of span 3 containing skipped vertices
path_amo00260.kgml: 110 -> 113 -> 101
path_amo00260.kgml: R04125 -> R03815 -> R03425
path_amo00260.kgml: amo:Anamo_1903 -> {amo:Anamo_1266, amo:Anamo_1899} -> {amo:Anamo_0134, amo:Anamo_0135, amo:Anamo_1487, amo:Anamo_1488, amo:Anamo_1900, amo:Anamo_1901}
path_amo00260.kgml: 2.1.2.10 -> 1.8.1.4 -> 1.4.4.2
path_amo00260.kgml: Skipped genes: amo:Anamo_1902
path_amo00260.kgml:
path_amo00260.kgml: Found a trail of span 2 without skipping any vertex
path_amo00260.kgml: 76 -> 93
path_amo00260.kgml: R00480 -> R02291
path_amo00260.kgml: {amo:Anamo_0415, amo:Anamo_0978} -> amo:Anamo_0416
path_amo00260.kgml: 2.7.2.4 -> 1.2.1.11
path_amo00260.kgml:
path_amo00260.kgml: Found a trail of span 2 without skipping any vertex
path_amo00260.kgml: 99 -> 87
path_amo00260.kgml: R01771 -> R01466
path_amo00260.kgml: amo:Anamo_0414 -> {amo:Anamo_0413, amo:Anamo_1362}
path_amo00260.kgml: 2.7.1.39 -> 4.2.3.1
path_amo00260.kgml:
path_amo00260.kgml: --- 3.07 seconds ---

path_amo00261.kgml: Monobactam biosynthesis
path_amo00261.kgml: Initialization took 0.07 seconds
path_amo00261.kgml:
path_amo00261.kgml: Found a trail of span 2 without skipping any vertex
path_amo00261.kgml: 97 -> 96
path_amo00261.kgml: R10147 -> {R04198, R04199}
path_amo00261.kgml: amo:Anamo_0981 -> amo:Anamo_0980
path_amo00261.kgml: 4.3.3.7 -> {1.17.1.8, 1.17.1.8}
path_amo00261.kgml:
path_amo00261.kgml: --- 0.11 seconds ---

path_amo00270.kgml: Cysteine and methionine metabolism
path_amo00270.kgml: Initialization took 1.29 seconds
path_amo00270.kgml:
path_amo00270.kgml: Found a trail of span 2 without skipping any vertex
path_amo00270.kgml: 124 -> 123
path_amo00270.kgml: R00586 -> R00897
path_amo00270.kgml: amo:Anamo_1852 -> amo:Anamo_1851
path_amo00270.kgml: 2.3.1.30 -> {2.5.1.47, 2.5.1.65}
path_amo00270.kgml:
path_amo00270.kgml: Found a trail of span 2 containing skipped vertices
path_amo00270.kgml: 81 -> 80
path_amo00270.kgml: R00178 -> R01920
path_amo00270.kgml: {amo:Anamo_0543, amo:Anamo_0695} -> amo:Anamo_0693
path_amo00270.kgml: 4.1.1.50 -> 2.5.1.16
path_amo00270.kgml: Skipped genes: amo:Anamo_0694
path_amo00270.kgml:
path_amo00270.kgml: Found a trail of span 2 without skipping any vertex
path_amo00270.kgml: 218 -> 215
path_amo00270.kgml: R00480 -> R02291
path_amo00270.kgml: {amo:Anamo_0415, amo:Anamo_0978} -> amo:Anamo_0416
path_amo00270.kgml: 2.7.2.4 -> 1.2.1.11
path_amo00270.kgml:
path_amo00270.kgml: Found a trail of span 2 without skipping any vertex
path_amo00270.kgml: 197 -> 205
path_amo00270.kgml: R01776 -> {R01287, R02026}
path_amo00270.kgml: amo:Anamo_0214 -> amo:Anamo_0213
path_amo00270.kgml: 2.3.1.31 -> 2.5.1.49
path_amo00270.kgml:
path_amo00270.kgml: --- 1.46 seconds ---

path_amo00280.kgml: Valine, leucine and isoleucine degradation
path_amo00280.kgml: Initialization took 0.13 seconds
path_amo00280.kgml:
path_amo00280.kgml: Found a trail of span 2 without skipping any vertex
path_amo00280.kgml: 95 -> 94
path_amo00280.kgml: R02765 -> R00833
path_amo00280.kgml: amo:Anamo_2043 -> {amo:Anamo_2044, amo:Anamo_2045}
path_amo00280.kgml: 5.1.99.1 -> 5.4.99.2
path_amo00280.kgml:
path_amo00280.kgml: --- 0.16 seconds ---

path_amo00290.kgml: Valine, leucine and isoleucine biosynthesis
path_amo00290.kgml: Initialization took 0.62 seconds
path_amo00290.kgml:
path_amo00290.kgml: Found a trail of span 4 containing skipped vertices
path_amo00290.kgml: 22 -> 47 -> 42 -> 34
path_amo00290.kgml: R00994 -> R08648 -> R05069 -> R05068
path_amo00290.kgml: amo:Anamo_0151 -> {amo:Anamo_0148, amo:Anamo_0152, amo:Anamo_1291} -> amo:Anamo_0149 -> amo:Anamo_0149
path_amo00290.kgml: 1.1.1.85 -> 2.2.1.6 -> {1.1.1.86, 5.4.99.3} -> 1.1.1.86
path_amo00290.kgml: Skipped genes: amo:Anamo_0150
path_amo00290.kgml:
path_amo00290.kgml: Found a trail of span 3 without skipping any vertex
path_amo00290.kgml: 79 -> 44 -> 46 -> 44
path_amo00290.kgml: R00226 -> R05071 -> R04440 -> R05071
path_amo00290.kgml: {amo:Anamo_0148, amo:Anamo_0152, amo:Anamo_1291} -> amo:Anamo_0149 -> amo:Anamo_0149 -> amo:Anamo_0149
path_amo00290.kgml: 2.2.1.6 -> {1.1.1.86, 5.4.99.3} -> 1.1.1.86 -> {1.1.1.86, 5.4.99.3}
path_amo00290.kgml:
path_amo00290.kgml: Found a trail of span 2 without skipping any vertex
path_amo00290.kgml: 78 -> 21
path_amo00290.kgml: R03896 -> R03898
path_amo00290.kgml: {amo:Anamo_1302, amo:Anamo_1303, amo:Anamo_1377, amo:Anamo_1378, amo:Anamo_1756, amo:Anamo_1757} -> {amo:Anamo_1302, amo:Anamo_1303, amo:Anamo_1377, amo:Anamo_1378, amo:Anamo_1756, amo:Anamo_1757}
path_amo00290.kgml: 4.2.1.35 -> 4.2.1.35
path_amo00290.kgml:
path_amo00290.kgml: Found a trail of span 2 without skipping any vertex
path_amo00290.kgml: 35 -> 37
path_amo00290.kgml: R03968 -> R04001
path_amo00290.kgml: {amo:Anamo_1302, amo:Anamo_1303, amo:Anamo_1377, amo:Anamo_1378, amo:Anamo_1756, amo:Anamo_1757} -> {amo:Anamo_1302, amo:Anamo_1303, amo:Anamo_1377, amo:Anamo_1378, amo:Anamo_1756, amo:Anamo_1757}
path_amo00290.kgml: 4.2.1.33 -> 4.2.1.33
path_amo00290.kgml:
path_amo00290.kgml: --- 0.90 seconds ---

path_amo00300.kgml: Lysine biosynthesis
path_amo00300.kgml: Initialization took 0.77 seconds
path_amo00300.kgml:
path_amo00300.kgml: Found a trail of span 5 without skipping any vertex
path_amo00300.kgml: 44 -> 43 -> 42 -> 41 -> 40
path_amo00300.kgml: R09775 -> R09776 -> R09777 -> R09778 -> R09779
path_amo00300.kgml: amo:Anamo_0990 -> amo:Anamo_0988 -> amo:Anamo_0989 -> amo:Anamo_0987 -> amo:Anamo_0986
path_amo00300.kgml: 6.3.2.43 -> ? -> ? -> ? -> ?
path_amo00300.kgml:
path_amo00300.kgml: Found a trail of span 2 without skipping any vertex
path_amo00300.kgml: 77 -> 46
path_amo00300.kgml: R02788 -> R04617
path_amo00300.kgml: amo:Anamo_0885 -> amo:Anamo_0884
path_amo00300.kgml: 6.3.2.13 -> 6.3.2.10
path_amo00300.kgml:
path_amo00300.kgml: --- 0.93 seconds ---

path_amo00310.kgml: Lysine degradation
path_amo00310.kgml: Initialization took 0.04 seconds
path_amo00310.kgml: (not found)
path_amo00310.kgml: --- 0.06 seconds ---

path_amo00330.kgml: Arginine and proline metabolism
path_amo00330.kgml: Initialization took 0.37 seconds
path_amo00330.kgml:
path_amo00330.kgml: Found a trail of span 4 without skipping any vertex
path_amo00330.kgml: 149 -> 150 -> 79 -> 143
path_amo00330.kgml: R00566 -> R01157 -> R01920 -> R02869
path_amo00330.kgml: amo:Anamo_0692 -> amo:Anamo_0694 -> amo:Anamo_0693 -> amo:Anamo_0693
path_amo00330.kgml: 4.1.1.19 -> 3.5.3.11 -> 2.5.1.16 -> {2.5.1.16, 2.5.1.22}
path_amo00330.kgml:
path_amo00330.kgml: Found a trail of span 3 containing skipped vertices
path_amo00330.kgml: 80 -> 79 -> 143
path_amo00330.kgml: R00178 -> R01920 -> R02869
path_amo00330.kgml: {amo:Anamo_0543, amo:Anamo_0695} -> amo:Anamo_0693 -> amo:Anamo_0693
path_amo00330.kgml: 4.1.1.50 -> 2.5.1.16 -> {2.5.1.16, 2.5.1.22}
path_amo00330.kgml: Skipped genes: amo:Anamo_0694
path_amo00330.kgml:
path_amo00330.kgml: Found a trail of span 2 containing skipped vertices
path_amo00330.kgml: 80 -> 143
path_amo00330.kgml: R00178 -> R02869
path_amo00330.kgml: {amo:Anamo_0543, amo:Anamo_0695} -> amo:Anamo_0693
path_amo00330.kgml: 4.1.1.50 -> {2.5.1.16, 2.5.1.22}
path_amo00330.kgml: Skipped genes: amo:Anamo_0694
path_amo00330.kgml:
path_amo00330.kgml: --- 0.48 seconds ---

path_amo00340.kgml: Histidine metabolism
path_amo00340.kgml: Initialization took 0.47 seconds
path_amo00340.kgml:
path_amo00340.kgml: Found a trail of span 6 containing skipped vertices
path_amo00340.kgml: 58 -> 67 -> 66 -> 65 -> 124 -> 63
path_amo00340.kgml: R01071 -> R04035 -> R04037 -> R04640 -> R04558 -> R03457
path_amo00340.kgml: {amo:Anamo_0589, amo:Anamo_0590} -> amo:Anamo_0584 -> amo:Anamo_0584 -> {amo:Anamo_0586, amo:Anamo_1257} -> amo:Anamo_0587 -> amo:Anamo_0588
path_amo00340.kgml: 2.4.2.17 -> 3.6.1.31 -> 3.5.4.19 -> 5.3.1.16 -> ? -> 4.2.1.19
path_amo00340.kgml: Skipped genes: amo:Anamo_0585
path_amo00340.kgml:
path_amo00340.kgml: Found a trail of span 6 containing skipped vertices
path_amo00340.kgml: 58 -> 67 -> 66 -> 65 -> 69 -> 63
path_amo00340.kgml: R01071 -> R04035 -> R04037 -> R04640 -> R04558 -> R03457
path_amo00340.kgml: {amo:Anamo_0589, amo:Anamo_0590} -> amo:Anamo_0584 -> amo:Anamo_0584 -> {amo:Anamo_0586, amo:Anamo_1257} -> amo:Anamo_0585 -> amo:Anamo_0588
path_amo00340.kgml: 2.4.2.17 -> 3.6.1.31 -> 3.5.4.19 -> 5.3.1.16 -> ? -> 4.2.1.19
path_amo00340.kgml: Skipped genes: amo:Anamo_0587
path_amo00340.kgml:
path_amo00340.kgml: Found a trail of span 2 without skipping any vertex
path_amo00340.kgml: 42 -> 41
path_amo00340.kgml: R02288 -> R02287
path_amo00340.kgml: amo:Anamo_0713 -> amo:Anamo_0712
path_amo00340.kgml: 3.5.2.7 -> 2.1.2.5
path_amo00340.kgml:
path_amo00340.kgml: --- 0.63 seconds ---

path_amo00350.kgml: Tyrosine metabolism
path_amo00350.kgml: Initialization took 0.07 seconds
path_amo00350.kgml: (not found)
path_amo00350.kgml: --- 0.09 seconds ---

path_amo00360.kgml: Phenylalanine metabolism
path_amo00360.kgml: Initialization took 0.07 seconds
path_amo00360.kgml: (not found)
path_amo00360.kgml: --- 0.09 seconds ---

path_amo00400.kgml: Phenylalanine, tyrosine and tryptophan biosynthesis
path_amo00400.kgml: Initialization took 0.42 seconds
path_amo00400.kgml:
path_amo00400.kgml: Found a trail of span 7 without skipping any vertex
path_amo00400.kgml: 57 -> 56 -> 55 -> 54 -> 52 -> 53 -> 51
path_amo00400.kgml: {R00985, R00986} -> R01073 -> R03509 -> R03508 -> R02340 -> R00674 -> R02722
path_amo00400.kgml: amo:Anamo_1806 -> amo:Anamo_1807 -> amo:Anamo_1809 -> amo:Anamo_1808 -> amo:Anamo_1811 -> amo:Anamo_1810 -> {amo:Anamo_1810, amo:Anamo_1811}
path_amo00400.kgml: {4.1.3.27, 4.1.3.27} -> 2.4.2.18 -> 5.3.1.24 -> 4.1.1.48 -> {4.1.2.8, 4.2.1.20} -> {4.2.1.122, 4.2.1.20} -> 4.2.1.20
path_amo00400.kgml:
path_amo00400.kgml: Found a trail of span 3 without skipping any vertex
path_amo00400.kgml: 75 -> 74 -> 50
path_amo00400.kgml: R02412 -> R03460 -> R01714
path_amo00400.kgml: amo:Anamo_1987 -> amo:Anamo_1985 -> amo:Anamo_1986
path_amo00400.kgml: 2.7.1.71 -> 2.5.1.19 -> 4.2.3.5
path_amo00400.kgml:
path_amo00400.kgml: --- 0.93 seconds ---

path_amo00401.kgml: Novobiocin biosynthesis
path_amo00401.kgml: Initialization took 0.07 seconds
path_amo00401.kgml: (not found)
path_amo00401.kgml: --- 0.09 seconds ---

path_amo00410.kgml: beta-Alanine metabolism
path_amo00410.kgml: Initialization took 0.04 seconds
path_amo00410.kgml: (not found)
path_amo00410.kgml: --- 0.05 seconds ---

path_amo00430.kgml: Taurine and hypotaurine metabolism
path_amo00430.kgml: Initialization took 0.12 seconds
path_amo00430.kgml: (not found)
path_amo00430.kgml: --- 0.13 seconds ---

path_amo00450.kgml: Selenocompound metabolism
path_amo00450.kgml: Initialization took 0.07 seconds
path_amo00450.kgml: (not found)
path_amo00450.kgml: --- 0.08 seconds ---

path_amo00460.kgml: Cyanoamino acid metabolism
path_amo00460.kgml: Initialization took 0.07 seconds
path_amo00460.kgml: (not found)
path_amo00460.kgml: --- 0.09 seconds ---

path_amo00471.kgml: D-Glutamine and D-glutamate metabolism
path_amo00471.kgml: Initialization took 0.04 seconds
path_amo00471.kgml: (not found)
path_amo00471.kgml: --- 0.05 seconds ---

path_amo00473.kgml: D-Alanine metabolism
path_amo00473.kgml: Initialization took 0.07 seconds
path_amo00473.kgml: (not found)
path_amo00473.kgml: --- 0.10 seconds ---

path_amo00480.kgml: Glutathione metabolism
path_amo00480.kgml: Initialization took 0.07 seconds
path_amo00480.kgml: (not found)
path_amo00480.kgml: --- 0.08 seconds ---

path_amo00500.kgml: Starch and sucrose metabolism
path_amo00500.kgml: Initialization took 0.28 seconds
path_amo00500.kgml:
path_amo00500.kgml: Found a trail of span 3 without skipping any vertex
path_amo00500.kgml: 133 -> 113 -> 137
path_amo00500.kgml: R02111 -> R00948 -> R02421
path_amo00500.kgml: amo:Anamo_1687 -> amo:Anamo_1689 -> amo:Anamo_1688
path_amo00500.kgml: 2.4.1.1 -> 2.7.7.27 -> {2.4.1.21, 2.4.1.242}
path_amo00500.kgml:
path_amo00500.kgml: --- 0.36 seconds ---

path_amo00520.kgml: Amino sugar and nucleotide sugar metabolism
path_amo00520.kgml: Initialization took 0.64 seconds
path_amo00520.kgml:
path_amo00520.kgml: Found a trail of span 3 containing skipped vertices
path_amo00520.kgml: 24 -> 26 -> 9
path_amo00520.kgml: R02060 -> R05332 -> R00416
path_amo00520.kgml: amo:Anamo_0669 -> amo:Anamo_0674 -> amo:Anamo_0674
path_amo00520.kgml: 5.4.2.10 -> 2.3.1.157 -> 2.7.7.23
path_amo00520.kgml: Skipped genes: amo:Anamo_0670
path_amo00520.kgml:
path_amo00520.kgml: Found a trail of span 2 without skipping any vertex
path_amo00520.kgml: 188 -> 270
path_amo00520.kgml: R00286 -> R01385
path_amo00520.kgml: amo:Anamo_1184 -> amo:Anamo_1185
path_amo00520.kgml: 1.1.1.22 -> 5.1.3.6
path_amo00520.kgml:
path_amo00520.kgml: --- 0.74 seconds ---

path_amo00521.kgml: Streptomycin biosynthesis
path_amo00521.kgml: Initialization took 0.04 seconds
path_amo00521.kgml:
path_amo00521.kgml: Found a trail of span 4 containing skipped vertices
path_amo00521.kgml: 44 -> 43 -> 42 -> 24
path_amo00521.kgml: R02328 -> R06513 -> R06514 -> R02777
path_amo00521.kgml: amo:Anamo_1229 -> amo:Anamo_1231 -> amo:Anamo_1228 -> amo:Anamo_1232
path_amo00521.kgml: 2.7.7.24 -> 4.2.1.46 -> 5.1.3.13 -> 1.1.1.133
path_amo00521.kgml: Skipped genes: amo:Anamo_1230
path_amo00521.kgml:
path_amo00521.kgml: --- 0.08 seconds ---

path_amo00523.kgml: Polyketide sugar unit biosynthesis
path_amo00523.kgml: Initialization took 0.04 seconds
path_amo00523.kgml:
path_amo00523.kgml: Found a trail of span 4 containing skipped vertices
path_amo00523.kgml: 27 -> 26 -> 63 -> 28
path_amo00523.kgml: R02328 -> R06513 -> R06514 -> R02777
path_amo00523.kgml: amo:Anamo_1229 -> amo:Anamo_1231 -> amo:Anamo_1228 -> amo:Anamo_1232
path_amo00523.kgml: 2.7.7.24 -> 4.2.1.46 -> 5.1.3.13 -> 1.1.1.133
path_amo00523.kgml: Skipped genes: amo:Anamo_1230
path_amo00523.kgml:
path_amo00523.kgml: --- 0.08 seconds ---

path_amo00525.kgml: Acarbose and validamycin biosynthesis
path_amo00525.kgml: Initialization took 0.02 seconds
path_amo00525.kgml:
path_amo00525.kgml: Found a trail of span 2 containing skipped vertices
path_amo00525.kgml: 58 -> 59
path_amo00525.kgml: R02328 -> R06513
path_amo00525.kgml: amo:Anamo_1229 -> amo:Anamo_1231
path_amo00525.kgml: 2.7.7.24 -> 4.2.1.46
path_amo00525.kgml: Skipped genes: amo:Anamo_1230
path_amo00525.kgml:
path_amo00525.kgml: --- 0.06 seconds ---

path_amo00540.kgml: Lipopolysaccharide biosynthesis
path_amo00540.kgml: Initialization took 0.71 seconds
path_amo00540.kgml:
path_amo00540.kgml: Found a trail of span 3 containing skipped vertices
path_amo00540.kgml: 90 -> 89 -> 88
path_amo00540.kgml: R04567 -> R04587 -> R04550
path_amo00540.kgml: amo:Anamo_0314 -> amo:Anamo_0312 -> amo:Anamo_0311
path_amo00540.kgml: 2.3.1.129 -> 3.5.1.108 -> 2.3.1.191
path_amo00540.kgml: Skipped genes: amo:Anamo_0313
path_amo00540.kgml:
path_amo00540.kgml: Found a trail of span 2 without skipping any vertex
path_amo00540.kgml: 131 -> 87
path_amo00540.kgml: R01530 -> R03254
path_amo00540.kgml: amo:Anamo_0325 -> amo:Anamo_0324
path_amo00540.kgml: 5.3.1.13 -> 2.5.1.55
path_amo00540.kgml:
path_amo00540.kgml: Found a trail of span 2 containing skipped vertices
path_amo00540.kgml: 53 -> 45
path_amo00540.kgml: R04606 -> R04657
path_amo00540.kgml: {amo:Anamo_0318, amo:Anamo_0319} -> amo:Anamo_0322
path_amo00540.kgml: 2.4.1.182 -> 2.7.1.130
path_amo00540.kgml: Skipped genes: amo:Anamo_0320
path_amo00540.kgml:
path_amo00540.kgml: --- 0.89 seconds ---

path_amo00550.kgml: Peptidoglycan biosynthesis
path_amo00550.kgml: Initialization took 0.32 seconds
path_amo00550.kgml:
path_amo00550.kgml: Found a trail of span 6 containing skipped vertices
path_amo00550.kgml: 33 -> 32 -> 34 -> 23 -> 35 -> 36
path_amo00550.kgml: R03193 -> R02783 -> R02788 -> R04617 -> R05630 -> R05032
path_amo00550.kgml: amo:Anamo_0879 -> amo:Anamo_0882 -> amo:Anamo_0885 -> amo:Anamo_0884 -> amo:Anamo_0883 -> amo:Anamo_0880
path_amo00550.kgml: 6.3.2.8 -> 6.3.2.9 -> 6.3.2.13 -> 6.3.2.10 -> 2.7.8.13 -> 2.4.1.227
path_amo00550.kgml: Skipped genes: amo:Anamo_0881
path_amo00550.kgml:
path_amo00550.kgml: Found a trail of span 2 without skipping any vertex
path_amo00550.kgml: 29 -> 28
path_amo00550.kgml: R04573 -> R05629
path_amo00550.kgml: amo:Anamo_0884 -> amo:Anamo_0883
path_amo00550.kgml: 6.3.2.10 -> 2.7.8.13
path_amo00550.kgml:
path_amo00550.kgml: --- 0.47 seconds ---

path_amo00561.kgml: Glycerolipid metabolism
path_amo00561.kgml: Initialization took 0.17 seconds
path_amo00561.kgml: (not found)
path_amo00561.kgml: --- 0.19 seconds ---

path_amo00564.kgml: Glycerophospholipid metabolism
path_amo00564.kgml: Initialization took 0.27 seconds
path_amo00564.kgml:
path_amo00564.kgml: Found a trail of span 2 without skipping any vertex
path_amo00564.kgml: 103 -> 135
path_amo00564.kgml: R01800 -> R02055
path_amo00564.kgml: amo:Anamo_0169 -> amo:Anamo_0168
path_amo00564.kgml: 2.7.8.8 -> 4.1.1.65
path_amo00564.kgml:
path_amo00564.kgml: --- 0.30 seconds ---

path_amo00620.kgml: Pyruvate metabolism
path_amo00620.kgml: Initialization took 1.19 seconds
path_amo00620.kgml:
path_amo00620.kgml: Found a trail of span 3 without skipping any vertex
path_amo00620.kgml: 85 -> 177 -> 64
path_amo00620.kgml: R01196 -> R10866 -> R00199
path_amo00620.kgml: amo:Anamo_1752 -> amo:Anamo_1752 -> amo:Anamo_1753
path_amo00620.kgml: {1.2.7.1, 1.2.7.11} -> ? -> 2.7.9.2
path_amo00620.kgml:
path_amo00620.kgml: --- 1.38 seconds ---

path_amo00624.kgml: Polycyclic aromatic hydrocarbon degradation
path_amo00624.kgml: Initialization took 0.02 seconds
path_amo00624.kgml: (not found)
path_amo00624.kgml: --- 0.03 seconds ---

path_amo00625.kgml: Chloroalkane and chloroalkene degradation
path_amo00625.kgml: Initialization took 0.02 seconds
path_amo00625.kgml: (not found)
path_amo00625.kgml: --- 0.04 seconds ---

path_amo00626.kgml: Naphthalene degradation
path_amo00626.kgml: Initialization took 0.07 seconds
path_amo00626.kgml: (not found)
path_amo00626.kgml: --- 0.08 seconds ---

path_amo00627.kgml: Aminobenzoate degradation
path_amo00627.kgml: Initialization took 0.04 seconds
path_amo00627.kgml: (not found)
path_amo00627.kgml: --- 0.06 seconds ---

path_amo00630.kgml: Glyoxylate and dicarboxylate metabolism
path_amo00630.kgml: Initialization took 0.98 seconds
path_amo00630.kgml:
path_amo00630.kgml: Found a trail of span 2 without skipping any vertex
path_amo00630.kgml: 202 -> 204
path_amo00630.kgml: R02765 -> R00833
path_amo00630.kgml: amo:Anamo_2043 -> {amo:Anamo_2044, amo:Anamo_2045}
path_amo00630.kgml: 5.1.99.1 -> 5.4.99.2
path_amo00630.kgml:
path_amo00630.kgml: --- 1.02 seconds ---

path_amo00640.kgml: Propanoate metabolism
path_amo00640.kgml: Initialization took 0.28 seconds
path_amo00640.kgml:
path_amo00640.kgml: Found a trail of span 2 without skipping any vertex
path_amo00640.kgml: 58 -> 104
path_amo00640.kgml: R02765 -> R00833
path_amo00640.kgml: amo:Anamo_2043 -> {amo:Anamo_2044, amo:Anamo_2045}
path_amo00640.kgml: 5.1.99.1 -> 5.4.99.2
path_amo00640.kgml:
path_amo00640.kgml: --- 0.35 seconds ---

path_amo00643.kgml: Styrene degradation
path_amo00643.kgml: Initialization took 0.02 seconds
path_amo00643.kgml: (not found)
path_amo00643.kgml: --- 0.03 seconds ---

path_amo00650.kgml: Butanoate metabolism
path_amo00650.kgml: Initialization took 0.58 seconds
path_amo00650.kgml:
path_amo00650.kgml: Found a trail of span 2 containing skipped vertices
path_amo00650.kgml: 81 -> 73
path_amo00650.kgml: R01688 -> R01174
path_amo00650.kgml: {amo:Anamo_1855, amo:Anamo_1858} -> amo:Anamo_1856
path_amo00650.kgml: 2.7.2.7 -> 2.3.1.19
path_amo00650.kgml: Skipped genes: amo:Anamo_1857
path_amo00650.kgml:
path_amo00650.kgml: --- 0.61 seconds ---

path_amo00660.kgml: C5-Branched dibasic acid metabolism
path_amo00660.kgml: Initialization took 0.17 seconds
path_amo00660.kgml:
path_amo00660.kgml: Found a trail of span 2 without skipping any vertex
path_amo00660.kgml: 31 -> 96
path_amo00660.kgml: R03896 -> R03898
path_amo00660.kgml: {amo:Anamo_1302, amo:Anamo_1303, amo:Anamo_1377, amo:Anamo_1378, amo:Anamo_1756, amo:Anamo_1757} -> {amo:Anamo_1302, amo:Anamo_1303, amo:Anamo_1377, amo:Anamo_1378, amo:Anamo_1756, amo:Anamo_1757}
path_amo00660.kgml: 4.2.1.35 -> 4.2.1.35
path_amo00660.kgml:
path_amo00660.kgml: --- 0.22 seconds ---

path_amo00670.kgml: One carbon pool by folate
path_amo00670.kgml: Initialization took 0.27 seconds
path_amo00670.kgml:
path_amo00670.kgml: Found a trail of span 3 without skipping any vertex
path_amo00670.kgml: 20 -> 51 -> 50
path_amo00670.kgml: R04326 -> R04560 -> R04325
path_amo00670.kgml: amo:Anamo_1340 -> amo:Anamo_1341 -> amo:Anamo_1340
path_amo00670.kgml: 2.1.2.2 -> 2.1.2.3 -> 2.1.2.2
path_amo00670.kgml:
path_amo00670.kgml: Found a trail of span 2 without skipping any vertex
path_amo00670.kgml: 26 -> 54
path_amo00670.kgml: {R01224, R07168} -> R00946
path_amo00670.kgml: amo:Anamo_0211 -> amo:Anamo_0210
path_amo00670.kgml: {1.5.1.20, 1.5.1.20} -> 2.1.1.13
path_amo00670.kgml:
path_amo00670.kgml: --- 0.42 seconds ---

path_amo00680.kgml: Methane metabolism
path_amo00680.kgml: Initialization took 1.17 seconds
path_amo00680.kgml:
path_amo00680.kgml: Found a trail of span 3 containing skipped vertices
path_amo00680.kgml: 57 -> 52 -> 50
path_amo00680.kgml: R03015 -> R03390 -> R03464
path_amo00680.kgml: {amo:Anamo_1136, amo:Anamo_1143, amo:Anamo_1144, amo:Anamo_1145} -> amo:Anamo_1138 -> amo:Anamo_1135
path_amo00680.kgml: 1.2.7.12 -> 2.3.1.101 -> 3.5.4.27
path_amo00680.kgml: Skipped genes: amo:Anamo_1137
path_amo00680.kgml:
path_amo00680.kgml: Found a trail of span 3 containing skipped vertices
path_amo00680.kgml: 52 -> 57 -> 53
path_amo00680.kgml: R03390 -> R03015 -> R08060
path_amo00680.kgml: amo:Anamo_1138 -> {amo:Anamo_1136, amo:Anamo_1143, amo:Anamo_1144, amo:Anamo_1145} -> {amo:Anamo_1136, amo:Anamo_1143, amo:Anamo_1144, amo:Anamo_1145}
path_amo00680.kgml: 2.3.1.101 -> 1.2.7.12 -> 1.2.7.12
path_amo00680.kgml: Skipped genes: amo:Anamo_1137
path_amo00680.kgml:
path_amo00680.kgml: --- 1.28 seconds ---

path_amo00730.kgml: Thiamine metabolism
path_amo00730.kgml: Initialization took 0.22 seconds
path_amo00730.kgml:
path_amo00730.kgml: Found a trail of span 3 containing skipped vertices
path_amo00730.kgml: 76 -> 75 -> 93
path_amo00730.kgml: R03471 -> R04509 -> R03223
path_amo00730.kgml: amo:Anamo_1645 -> amo:Anamo_1645 -> amo:Anamo_1643
path_amo00730.kgml: 2.7.1.49 -> 2.7.4.7 -> 2.5.1.3
path_amo00730.kgml: Skipped genes: amo:Anamo_1644
path_amo00730.kgml:
path_amo00730.kgml: Found a trail of span 3 containing skipped vertices
path_amo00730.kgml: 76 -> 75 -> 97
path_amo00730.kgml: R03471 -> R04509 -> R10712
path_amo00730.kgml: amo:Anamo_1645 -> amo:Anamo_1645 -> amo:Anamo_1643
path_amo00730.kgml: 2.7.1.49 -> 2.7.4.7 -> 2.5.1.3
path_amo00730.kgml: Skipped genes: amo:Anamo_1644
path_amo00730.kgml:
path_amo00730.kgml: Found a trail of span 2 without skipping any vertex
path_amo00730.kgml: 74 -> 93
path_amo00730.kgml: R04448 -> R03223
path_amo00730.kgml: amo:Anamo_1644 -> amo:Anamo_1643
path_amo00730.kgml: 2.7.1.50 -> 2.5.1.3
path_amo00730.kgml:
path_amo00730.kgml: --- 0.37 seconds ---

path_amo00740.kgml: Riboflavin metabolism
path_amo00740.kgml: Initialization took 0.07 seconds
path_amo00740.kgml:
path_amo00740.kgml: Found a trail of span 3 without skipping any vertex
path_amo00740.kgml: 32 -> 41 -> 42
path_amo00740.kgml: R07281 -> R04457 -> R00066
path_amo00740.kgml: amo:Anamo_0802 -> amo:Anamo_0803 -> amo:Anamo_0801
path_amo00740.kgml: 4.1.99.12 -> 2.5.1.78 -> 2.5.1.9
path_amo00740.kgml:
path_amo00740.kgml: Found a trail of span 3 containing skipped vertices
path_amo00740.kgml: 38 -> 39 -> 40
path_amo00740.kgml: R00425 -> R03459 -> R03458
path_amo00740.kgml: amo:Anamo_0802 -> amo:Anamo_0800 -> amo:Anamo_0800
path_amo00740.kgml: 3.5.4.25 -> 3.5.4.26 -> 1.1.1.193
path_amo00740.kgml: Skipped genes: amo:Anamo_0801
path_amo00740.kgml:
path_amo00740.kgml: --- 0.17 seconds ---

path_amo00750.kgml: Vitamin B6 metabolism
path_amo00750.kgml: Initialization took 0.07 seconds
path_amo00750.kgml: (not found)
path_amo00750.kgml: --- 0.14 seconds ---

path_amo00760.kgml: Nicotinate and nicotinamide metabolism
path_amo00760.kgml: Initialization took 0.22 seconds
path_amo00760.kgml: (not found)
path_amo00760.kgml: --- 0.26 seconds ---

path_amo00770.kgml: Pantothenate and CoA biosynthesis
path_amo00770.kgml: Initialization took 0.57 seconds
path_amo00770.kgml:
path_amo00770.kgml: Found a trail of span 2 without skipping any vertex
path_amo00770.kgml: 82 -> 81
path_amo00770.kgml: R00006 -> R03051
path_amo00770.kgml: {amo:Anamo_0148, amo:Anamo_0152, amo:Anamo_1291} -> amo:Anamo_0149
path_amo00770.kgml: 2.2.1.6 -> 1.1.1.86
path_amo00770.kgml:
path_amo00770.kgml: Found a trail of span 2 without skipping any vertex
path_amo00770.kgml: 78 -> 77
path_amo00770.kgml: R01226 -> R02472
path_amo00770.kgml: {amo:Anamo_1589, amo:Anamo_2027} -> amo:Anamo_1588
path_amo00770.kgml: 2.1.2.11 -> 1.1.1.169
path_amo00770.kgml:
path_amo00770.kgml: --- 0.64 seconds ---

path_amo00780.kgml: Biotin metabolism
path_amo00780.kgml: Initialization took 0.17 seconds
path_amo00780.kgml:
path_amo00780.kgml: Found a trail of span 2 containing skipped vertices
path_amo00780.kgml: 95 -> 53
path_amo00780.kgml: R10115 -> R10116
path_amo00780.kgml: amo:Anamo_0621 -> {amo:Anamo_0194, amo:Anamo_0619, amo:Anamo_2078}
path_amo00780.kgml: {2.3.1.179, 2.3.1.41} -> 1.1.1.100
path_amo00780.kgml: Skipped genes: amo:Anamo_0620
path_amo00780.kgml:
path_amo00780.kgml: Found a trail of span 2 containing skipped vertices
path_amo00780.kgml: 74 -> 67
path_amo00780.kgml: R10119 -> R10120
path_amo00780.kgml: amo:Anamo_0621 -> {amo:Anamo_0194, amo:Anamo_0619, amo:Anamo_2078}
path_amo00780.kgml: {2.3.1.179, 2.3.1.41} -> 1.1.1.100
path_amo00780.kgml: Skipped genes: amo:Anamo_0620
path_amo00780.kgml:
path_amo00780.kgml: --- 0.24 seconds ---

path_amo00785.kgml: Lipoic acid metabolism
path_amo00785.kgml: Initialization took 0.04 seconds
path_amo00785.kgml: (not found)
path_amo00785.kgml: --- 0.05 seconds ---

path_amo00790.kgml: Folate biosynthesis
path_amo00790.kgml: Initialization took 0.32 seconds
path_amo00790.kgml:
path_amo00790.kgml: Found a trail of span 2 without skipping any vertex
path_amo00790.kgml: 93 -> 117
path_amo00790.kgml: R09394 -> R11372
path_amo00790.kgml: amo:Anamo_0871 -> amo:Anamo_0870
path_amo00790.kgml: 4.1.99.22 -> 4.6.1.17
path_amo00790.kgml:
path_amo00790.kgml: Found a trail of span 2 without skipping any vertex
path_amo00790.kgml: 74 -> 72
path_amo00790.kgml: R03503 -> R03067
path_amo00790.kgml: amo:Anamo_0339 -> amo:Anamo_0340
path_amo00790.kgml: 2.7.6.3 -> 2.5.1.15
path_amo00790.kgml:
path_amo00790.kgml: --- 0.40 seconds ---

path_amo00860.kgml: Porphyrin and chlorophyll metabolism
path_amo00860.kgml: Initialization took 0.12 seconds
path_amo00860.kgml:
path_amo00860.kgml: Found a trail of span 3 without skipping any vertex
path_amo00860.kgml: 306 -> 309 -> 311
path_amo00860.kgml: {R05221, R06558} -> R05222 -> R05223
path_amo00860.kgml: amo:Anamo_2103 -> amo:Anamo_2103 -> amo:Anamo_2104
path_amo00860.kgml: {2.7.1.156, 2.7.1.156} -> 2.7.7.62 -> 2.7.8.26
path_amo00860.kgml:
path_amo00860.kgml: --- 0.16 seconds ---

path_amo00900.kgml: Terpenoid backbone biosynthesis
path_amo00900.kgml: Initialization took 0.12 seconds
path_amo00900.kgml: (not found)
path_amo00900.kgml: --- 0.14 seconds ---

path_amo00910.kgml: Nitrogen metabolism
path_amo00910.kgml: Initialization took 0.07 seconds
path_amo00910.kgml: (not found)
path_amo00910.kgml: --- 0.10 seconds ---

path_amo00920.kgml: Sulfur metabolism
path_amo00920.kgml: Initialization took 0.04 seconds
path_amo00920.kgml:
path_amo00920.kgml: Found a trail of span 2 without skipping any vertex
path_amo00920.kgml: 109 -> 103
path_amo00920.kgml: R00586 -> R00897
path_amo00920.kgml: amo:Anamo_1852 -> amo:Anamo_1851
path_amo00920.kgml: 2.3.1.30 -> {2.5.1.47, 2.5.1.65}
path_amo00920.kgml:
path_amo00920.kgml: --- 0.07 seconds ---

path_amo00970.kgml: Aminoacyl-tRNA biosynthesis
path_amo00970.kgml: Initialization took 1.17 seconds
path_amo00970.kgml: (not found)
path_amo00970.kgml: --- 1.19 seconds ---

path_amo01040.kgml: Biosynthesis of unsaturated fatty acids
path_amo01040.kgml: Initialization took 0.07 seconds
path_amo01040.kgml: (not found)
path_amo01040.kgml: --- 0.09 seconds ---

path_amo01054.kgml: Nonribosomal peptide structures
path_amo01054.kgml: Initialization took 0.04 seconds
path_amo01054.kgml: (not found)
path_amo01054.kgml: --- 0.06 seconds ---

--- 39.90 seconds ---
