# Supplementary material for: CoMetGeNe: mining conserved neighborhood patterns in metabolic and genomic contexts
Source: BMC Bioinformatics. 2019 Jan 10;20:19. doi: 10.1186/s12859-018-2542-2 (PMC6327494; doi:10.1186/s12859-018-2542-2)
Supplement: Supplementary file 4 — Trail finding results for the 50 species in Table 2. Trail finding has been performed for all combinations of gap parameters δG (allowing to skip genes) and δD (allowing to skip reactions) ranging from 0 to 3. (ZIP 5466 kb) [file 12859_2018_2542_MOESM4_ESM.zip › results/ara_dG3_dD3.hnet]

--- delta_G = 3, delta_D = 3 ---

path_ara00010.kgml: Glycolysis / Gluconeogenesis
path_ara00010.kgml: Initialization took 4.23 seconds
path_ara00010.kgml:
path_ara00010.kgml: Found a trail of span 5 containing skipped vertices
path_ara00010.kgml: 55 -> [53 -> 48 -> 49] -> 50 -> [75 -> 49] -> 48 -> [49 -> 50] -> 75 -> 49
path_ara00010.kgml: R00658 -> [R00200 -> R00014 -> R03270] -> R02569 -> [R07618 -> R03270] -> R00014 -> [R03270 -> R02569] -> R07618 -> R03270
path_ara00010.kgml: ara:Arad_2243 -> [ara:Arad_3783 -> {ara:Arad_2246, ara:Arad_2247} -> {ara:Arad_2246, ara:Arad_2247}] -> ara:Arad_2249 -> [{ara:Arad_2251, ara:Arad_4324} -> {ara:Arad_2246, ara:Arad_2247}] -> {ara:Arad_2246, ara:Arad_2247} -> [{ara:Arad_2246, ara:Arad_2247} -> ara:Arad_2249] -> {ara:Arad_2251, ara:Arad_4324} -> {ara:Arad_2246, ara:Arad_2247}
path_ara00010.kgml: 4.2.1.11 -> [2.7.1.40 -> {1.2.4.1, 2.2.1.6, 4.1.1.1} -> 1.2.4.1] -> 2.3.1.12 -> [1.8.1.4 -> 1.2.4.1] -> {1.2.4.1, 2.2.1.6, 4.1.1.1} -> [1.2.4.1 -> 2.3.1.12] -> 1.8.1.4 -> 1.2.4.1
path_ara00010.kgml: Skipped genes: ara:Arad_2245, ara:Arad_2250
path_ara00010.kgml:
path_ara00010.kgml: Found a trail of span 3 containing skipped vertices
path_ara00010.kgml: 76 -> [57] -> 14 -> 57
path_ara00010.kgml: R01512 -> [R01061] -> R01070 -> R01061
path_ara00010.kgml: ara:Arad_3732 -> [ara:Arad_3729] -> {ara:Arad_3734, ara:Arad_7471, ara:Arad_8983} -> ara:Arad_3729
path_ara00010.kgml: 2.7.2.3 -> [{1.2.1.12, 1.2.1.59}] -> 4.1.2.13 -> {1.2.1.12, 1.2.1.59}
path_ara00010.kgml: Skipped genes: ara:Arad_3731, ara:Arad_3730
path_ara00010.kgml:
path_ara00010.kgml: --- 22.73 seconds ---

path_ara00030.kgml: Pentose phosphate pathway
path_ara00030.kgml: Initialization took 4.84 seconds
path_ara00030.kgml:
path_ara00030.kgml: Found a trail of span 3 without skipping any vertex
path_ara00030.kgml: 58 -> 57 -> 61
path_ara00030.kgml: R02736 -> R02035 -> R02036
path_ara00030.kgml: {ara:Arad_0944, ara:Arad_1403} -> {ara:Arad_0943, ara:Arad_9705} -> ara:Arad_0942
path_ara00030.kgml: {1.1.1.363, 1.1.1.49} -> 3.1.1.31 -> 4.2.1.12
path_ara00030.kgml:
path_ara00030.kgml: Found a trail of span 3 without skipping any vertex
path_ara00030.kgml: 157 -> 57 -> 61
path_ara00030.kgml: {R02736, R10907} -> R02035 -> R02036
path_ara00030.kgml: {ara:Arad_0944, ara:Arad_1403} -> {ara:Arad_0943, ara:Arad_9705} -> ara:Arad_0942
path_ara00030.kgml: {1.1.1.363, 1.1.1.49, 1.1.1.363, 1.1.1.388} -> 3.1.1.31 -> 4.2.1.12
path_ara00030.kgml:
path_ara00030.kgml: Found a trail of span 2 containing skipped vertices
path_ara00030.kgml: 58 -> [57] -> 61
path_ara00030.kgml: R02736 -> [R02035] -> R02036
path_ara00030.kgml: {ara:Arad_0944, ara:Arad_1403} -> [{ara:Arad_0943, ara:Arad_9705}] -> ara:Arad_0942
path_ara00030.kgml: {1.1.1.363, 1.1.1.49} -> [3.1.1.31] -> 4.2.1.12
path_ara00030.kgml: Skipped genes: ara:Arad_0943
path_ara00030.kgml:
path_ara00030.kgml: Found a trail of span 2 without skipping any vertex
path_ara00030.kgml: 49 -> 46
path_ara00030.kgml: R01830 -> R01641
path_ara00030.kgml: {ara:Arad_3727, ara:Arad_8183, ara:Arad_8184} -> {ara:Arad_3727, ara:Arad_8183, ara:Arad_8184}
path_ara00030.kgml: 2.2.1.1 -> 2.2.1.1
path_ara00030.kgml:
path_ara00030.kgml: Found a trail of span 2 containing skipped vertices
path_ara00030.kgml: 157 -> [57] -> 61
path_ara00030.kgml: {R02736, R10907} -> [R02035] -> R02036
path_ara00030.kgml: {ara:Arad_0944, ara:Arad_1403} -> [{ara:Arad_0943, ara:Arad_9705}] -> ara:Arad_0942
path_ara00030.kgml: {1.1.1.363, 1.1.1.49, 1.1.1.363, 1.1.1.388} -> [3.1.1.31] -> 4.2.1.12
path_ara00030.kgml: Skipped genes: ara:Arad_0943
path_ara00030.kgml:
path_ara00030.kgml: --- 6.03 seconds ---

path_ara00040.kgml: Pentose and glucuronate interconversions
path_ara00040.kgml: Initialization took 2.48 seconds
path_ara00040.kgml:
path_ara00040.kgml: Found a trail of span 3 containing skipped vertices
path_ara00040.kgml: 103 -> 104 -> [103] -> 199
path_ara00040.kgml: R02454 -> R05606 -> [R02454] -> R10848
path_ara00040.kgml: ara:Arad_8887 -> {ara:Arad_8485, ara:Arad_8885, ara:Arad_9703} -> [ara:Arad_8887] -> ara:Arad_8888
path_ara00040.kgml: 1.1.1.57 -> 4.2.1.8 -> [1.1.1.57] -> 1.1.1.380
path_ara00040.kgml:
path_ara00040.kgml: Found a trail of span 2 without skipping any vertex
path_ara00040.kgml: 80 -> 87
path_ara00040.kgml: R01639 -> R01432
path_ara00040.kgml: {ara:Arad_3939, ara:Arad_9879} -> ara:Arad_3938
path_ara00040.kgml: 2.7.1.17 -> 5.3.1.5
path_ara00040.kgml:
path_ara00040.kgml: Found a trail of span 2 without skipping any vertex
path_ara00040.kgml: 72 -> 71
path_ara00040.kgml: R01526 -> R01895
path_ara00040.kgml: ara:Arad_9648 -> {ara:Arad_12389, ara:Arad_9649}
path_ara00040.kgml: {2.7.1.16, 2.7.1.47} -> 1.1.1.56
path_ara00040.kgml:
path_ara00040.kgml: --- 2.81 seconds ---

path_ara00051.kgml: Fructose and mannose metabolism
path_ara00051.kgml: Initialization took 1.33 seconds
path_ara00051.kgml: (not found)
path_ara00051.kgml: --- 1.40 seconds ---

path_ara00052.kgml: Galactose metabolism
path_ara00052.kgml: Initialization took 2.17 seconds
path_ara00052.kgml:
path_ara00052.kgml: Found a trail of span 5 containing skipped vertices
path_ara00052.kgml: 94 -> 70 -> 69 -> 72 -> 71
path_ara00052.kgml: R01105 -> R01329 -> R01104 -> R01194 -> R02926
path_ara00052.kgml: {ara:Arad_8320, ara:Arad_9044, ara:Arad_9548} -> {ara:Arad_8317, ara:Arad_9538, ara:Arad_9545} -> {ara:Arad_8317, ara:Arad_9538, ara:Arad_9545} -> {ara:Arad_8317, ara:Arad_9538, ara:Arad_9545} -> {ara:Arad_8317, ara:Arad_9538, ara:Arad_9545}
path_ara00052.kgml: 3.2.1.23 -> 3.2.1.22 -> 3.2.1.22 -> 3.2.1.22 -> 3.2.1.22
path_ara00052.kgml: Skipped genes: ara:Arad_8319
path_ara00052.kgml:
path_ara00052.kgml: Found a trail of span 2 without skipping any vertex
path_ara00052.kgml: 96 -> 179
path_ara00052.kgml: R02927 -> R11623
path_ara00052.kgml: ara:Arad_12387 -> ara:Arad_12388
path_ara00052.kgml: 2.7.1.101 -> 5.1.3.40
path_ara00052.kgml:
path_ara00052.kgml: Found a trail of span 2 without skipping any vertex
path_ara00052.kgml: 83 -> 59
path_ara00052.kgml: R03387 -> R01064
path_ara00052.kgml: ara:Arad_1103 -> ara:Arad_1102
path_ara00052.kgml: {2.7.1.178, 2.7.1.58} -> {4.1.2.21, 4.1.2.55}
path_ara00052.kgml:
path_ara00052.kgml: --- 26.51 seconds ---

path_ara00053.kgml: Ascorbate and aldarate metabolism
path_ara00053.kgml: Initialization took 0.92 seconds
path_ara00053.kgml: (not found)
path_ara00053.kgml: --- 0.94 seconds ---

path_ara00072.kgml: Synthesis and degradation of ketone bodies
path_ara00072.kgml: Initialization took 0.12 seconds
path_ara00072.kgml: (not found)
path_ara00072.kgml: --- 0.14 seconds ---

path_ara00130.kgml: Ubiquinone and other terpenoid-quinone biosynthesis
path_ara00130.kgml: Initialization took 0.47 seconds
path_ara00130.kgml: (not found)
path_ara00130.kgml: --- 0.49 seconds ---

path_ara00190.kgml: Oxidative phosphorylation
path_ara00190.kgml: Initialization took 10.00 seconds
path_ara00190.kgml: (not found)
path_ara00190.kgml: --- 10.02 seconds ---

path_ara00220.kgml: Arginine biosynthesis
path_ara00220.kgml: Initialization took 2.83 seconds
path_ara00220.kgml:
path_ara00220.kgml: Found a trail of span 2 containing skipped vertices
path_ara00220.kgml: 52 -> [55] -> 44
path_ara00220.kgml: R02283 -> [R02282] -> R01398
path_ara00220.kgml: ara:Arad_0775 -> [ara:Arad_4154] -> ara:Arad_0776
path_ara00220.kgml: 2.6.1.11 -> [2.3.1.35] -> 2.1.3.3
path_ara00220.kgml:
path_ara00220.kgml: Found a trail of span 2 without skipping any vertex
path_ara00220.kgml: 56 -> 57
path_ara00220.kgml: R00774 -> R00005
path_ara00220.kgml: ara:Arad_10038 -> ara:Arad_10039
path_ara00220.kgml: 6.3.4.6 -> 3.5.1.54
path_ara00220.kgml:
path_ara00220.kgml: --- 2.98 seconds ---

path_ara00232.kgml: Caffeine metabolism
path_ara00232.kgml: Initialization took 0.07 seconds
path_ara00232.kgml: (not found)
path_ara00232.kgml: --- 0.09 seconds ---

path_ara00240.kgml: Pyrimidine metabolism
path_ara00240.kgml: Initialization took 14.68 seconds
path_ara00240.kgml:
path_ara00240.kgml: Found a trail of span 3 without skipping any vertex
path_ara00240.kgml: 169 -> 172 -> 173
path_ara00240.kgml: R11026 -> R03055 -> R04666
path_ara00240.kgml: {ara:Arad_3439, ara:Arad_3441} -> {ara:Arad_3447, ara:Arad_9605} -> {ara:Arad_0590, ara:Arad_3446, ara:Arad_7235, ara:Arad_7973}
path_ara00240.kgml: 1.3.1.1 -> 3.5.2.2 -> 3.5.1.6
path_ara00240.kgml:
path_ara00240.kgml: Found a trail of span 3 without skipping any vertex
path_ara00240.kgml: 117 -> 119 -> 120
path_ara00240.kgml: R00977 -> R02269 -> R00905
path_ara00240.kgml: {ara:Arad_3439, ara:Arad_3441} -> {ara:Arad_3447, ara:Arad_9605} -> {ara:Arad_0590, ara:Arad_3446, ara:Arad_7235, ara:Arad_7973}
path_ara00240.kgml: 1.3.1.1 -> 3.5.2.2 -> 3.5.1.6
path_ara00240.kgml:
path_ara00240.kgml: Found a trail of span 2 containing skipped vertices
path_ara00240.kgml: 276 -> 271
path_ara00240.kgml: R09980 -> R09983
path_ara00240.kgml: ara:Arad_7072 -> ara:Arad_7070
path_ara00240.kgml: 3.5.1.110 -> ?
path_ara00240.kgml: Skipped genes: ara:Arad_7071
path_ara00240.kgml:
path_ara00240.kgml: Found a trail of span 2 containing skipped vertices
path_ara00240.kgml: 121 -> [102 -> 104] -> 103
path_ara00240.kgml: R00442 -> [R00438 -> R00156] -> R00443
path_ara00240.kgml: {ara:Arad_1586, ara:Arad_1962, ara:Arad_1963, ara:Arad_2005} -> [ara:Arad_0165 -> ara:Arad_1702] -> {ara:Arad_1586, ara:Arad_1962, ara:Arad_1963, ara:Arad_2005}
path_ara00240.kgml: {2.7.7.48, 2.7.7.6} -> [2.7.7.8 -> 2.7.4.6] -> {2.7.7.48, 2.7.7.52, 2.7.7.6}
path_ara00240.kgml:
path_ara00240.kgml: Found a trail of span 2 containing skipped vertices
path_ara00240.kgml: 129 -> [115 -> 277] -> 154
path_ara00240.kgml: R01878 -> [R01876 -> R02484] -> R02484
path_ara00240.kgml: ara:Arad_0341 -> [ara:Arad_9873 -> ara:Arad_9873] -> ara:Arad_0344
path_ara00240.kgml: 3.5.4.5 -> [{2.4.2.2, 2.4.2.3} -> {2.4.2.1, 2.4.2.2, 2.4.2.3, 2.4.2.4}] -> {2.4.2.1, 2.4.2.2, 2.4.2.3, 2.4.2.4}
path_ara00240.kgml:
path_ara00240.kgml: Found a trail of span 2 containing skipped vertices
path_ara00240.kgml: 129 -> [115 -> 277] -> 155
path_ara00240.kgml: R01878 -> [R01876 -> R02484] -> R02484
path_ara00240.kgml: ara:Arad_0341 -> [ara:Arad_9873 -> ara:Arad_9873] -> ara:Arad_0347
path_ara00240.kgml: 3.5.4.5 -> [{2.4.2.2, 2.4.2.3} -> {2.4.2.1, 2.4.2.2, 2.4.2.3, 2.4.2.4}] -> {2.4.2.1, 2.4.2.2, 2.4.2.3, 2.4.2.4}
path_ara00240.kgml: Skipped genes: ara:Arad_0346, ara:Arad_0344
path_ara00240.kgml:
path_ara00240.kgml: Found a trail of span 2 containing skipped vertices
path_ara00240.kgml: 129 -> [115 -> 277] -> 155 -> [277] -> 154
path_ara00240.kgml: R01878 -> [R01876 -> R02484] -> R02484 -> [R02484] -> R02484
path_ara00240.kgml: ara:Arad_0341 -> [ara:Arad_9873 -> ara:Arad_9873] -> ara:Arad_0347 -> [ara:Arad_9873] -> ara:Arad_0344
path_ara00240.kgml: 3.5.4.5 -> [{2.4.2.2, 2.4.2.3} -> {2.4.2.1, 2.4.2.2, 2.4.2.3, 2.4.2.4}] -> {2.4.2.1, 2.4.2.2, 2.4.2.3, 2.4.2.4} -> [{2.4.2.1, 2.4.2.2, 2.4.2.3, 2.4.2.4}] -> {2.4.2.1, 2.4.2.2, 2.4.2.3, 2.4.2.4}
path_ara00240.kgml: Skipped genes: ara:Arad_0346
path_ara00240.kgml:
path_ara00240.kgml: Found a trail of span 2 containing skipped vertices
path_ara00240.kgml: 152 -> [151 -> 156 -> 163] -> 166
path_ara00240.kgml: R02485 -> [R02099 -> R02101 -> R01569] -> R01570
path_ara00240.kgml: ara:Arad_0341 -> [ara:Arad_3270 -> ara:Arad_2934 -> {ara:Arad_2132, ara:Arad_3820}] -> ara:Arad_0347
path_ara00240.kgml: 3.5.4.5 -> [2.7.1.21 -> 2.1.1.45 -> {3.1.3.35, 3.1.3.5, 3.1.3.89}] -> {2.4.2.2, 2.4.2.4}
path_ara00240.kgml: Skipped genes: ara:Arad_0346, ara:Arad_0344
path_ara00240.kgml:
path_ara00240.kgml: Found a trail of span 2 without skipping any vertex
path_ara00240.kgml: 152 -> 154
path_ara00240.kgml: R02485 -> R02484
path_ara00240.kgml: ara:Arad_0341 -> ara:Arad_0344
path_ara00240.kgml: 3.5.4.5 -> {2.4.2.1, 2.4.2.2, 2.4.2.3, 2.4.2.4}
path_ara00240.kgml:
path_ara00240.kgml: Found a trail of span 2 containing skipped vertices
path_ara00240.kgml: 152 -> 155
path_ara00240.kgml: R02485 -> R02484
path_ara00240.kgml: ara:Arad_0341 -> ara:Arad_0347
path_ara00240.kgml: 3.5.4.5 -> {2.4.2.1, 2.4.2.2, 2.4.2.3, 2.4.2.4}
path_ara00240.kgml: Skipped genes: ara:Arad_0346, ara:Arad_0344
path_ara00240.kgml:
path_ara00240.kgml: --- 42.09 seconds ---

path_ara00250.kgml: Alanine, aspartate and glutamate metabolism
path_ara00250.kgml: Initialization took 4.30 seconds
path_ara00250.kgml:
path_ara00250.kgml: Found a trail of span 2 containing skipped vertices
path_ara00250.kgml: 81 -> [83] -> 80
path_ara00250.kgml: R00093 -> [R00243] -> R00114
path_ara00250.kgml: {ara:Arad_3834, ara:Arad_3836} -> [ara:Arad_4924] -> {ara:Arad_3834, ara:Arad_3836}
path_ara00250.kgml: 1.4.1.14 -> [{1.4.1.2, 1.4.1.3}] -> 1.4.1.13
path_ara00250.kgml:
path_ara00250.kgml: Found a trail of span 2 without skipping any vertex
path_ara00250.kgml: 88 -> 134
path_ara00250.kgml: R01648 -> R00714
path_ara00250.kgml: ara:Arad_0138 -> {ara:Arad_0102, ara:Arad_0136, ara:Arad_12156, ara:Arad_7566, ara:Arad_9170}
path_ara00250.kgml: 2.6.1.19 -> {1.2.1.16, 1.2.1.79}
path_ara00250.kgml:
path_ara00250.kgml: Found a trail of span 2 without skipping any vertex
path_ara00250.kgml: 88 -> 76
path_ara00250.kgml: R01648 -> {R00713, R00714}
path_ara00250.kgml: ara:Arad_0138 -> {ara:Arad_0102, ara:Arad_0136, ara:Arad_12156, ara:Arad_7566, ara:Arad_9170}
path_ara00250.kgml: 2.6.1.19 -> {1.2.1.16, 1.2.1.24, 1.2.1.16, 1.2.1.79}
path_ara00250.kgml:
path_ara00250.kgml: --- 4.51 seconds ---

path_ara00260.kgml: Glycine, serine and threonine metabolism
path_ara00260.kgml: Initialization took 10.06 seconds
path_ara00260.kgml:
path_ara00260.kgml: Found a trail of span 2 without skipping any vertex
path_ara00260.kgml: 58 -> 60
path_ara00260.kgml: R01025 -> {R02565, R02566}
path_ara00260.kgml: {ara:Arad_12217, ara:Arad_1351, ara:Arad_8608} -> {ara:Arad_1352, ara:Arad_7226}
path_ara00260.kgml: 1.1.99.1 -> {1.2.1.8, 1.2.1.8}
path_ara00260.kgml:
path_ara00260.kgml: Found a trail of span 2 without skipping any vertex
path_ara00260.kgml: 78 -> 70
path_ara00260.kgml: R04173 -> R01513
path_ara00260.kgml: ara:Arad_3666 -> {ara:Arad_0100, ara:Arad_10005, ara:Arad_3664, ara:Arad_7653, ara:Arad_7972}
path_ara00260.kgml: 2.6.1.52 -> 1.1.1.95
path_ara00260.kgml:
path_ara00260.kgml: Found a trail of span 2 containing skipped vertices
path_ara00260.kgml: 92 -> [84] -> 89
path_ara00260.kgml: R00371 -> [R00751] -> R01465
path_ara00260.kgml: ara:Arad_3119 -> [ara:Arad_3838] -> ara:Arad_3118
path_ara00260.kgml: 2.3.1.29 -> [{4.1.2.48, 4.1.2.5}] -> 1.1.1.103
path_ara00260.kgml:
path_ara00260.kgml: --- 10.79 seconds ---

path_ara00261.kgml: Monobactam biosynthesis
path_ara00261.kgml: Initialization took 0.77 seconds
path_ara00261.kgml: (not found)
path_ara00261.kgml: --- 0.79 seconds ---

path_ara00270.kgml: Cysteine and methionine metabolism
path_ara00270.kgml: Initialization took 3.83 seconds
path_ara00270.kgml:
path_ara00270.kgml: Found a trail of span 2 containing skipped vertices
path_ara00270.kgml: 124 -> [123] -> 185
path_ara00270.kgml: R00586 -> [R00897] -> R00782
path_ara00270.kgml: {ara:Arad_12452, ara:Arad_2206, ara:Arad_3906} -> [{ara:Arad_0552, ara:Arad_2081}] -> ara:Arad_2201
path_ara00270.kgml: 2.3.1.30 -> [{2.5.1.47, 2.5.1.65}] -> {4.4.1.1, 4.4.1.28, 4.4.1.8}
path_ara00270.kgml: Skipped genes: ara:Arad_2203
path_ara00270.kgml:
path_ara00270.kgml: Found a trail of span 2 containing skipped vertices
path_ara00270.kgml: 123 -> [190] -> 189
path_ara00270.kgml: R00897 -> [R00896] -> R03105
path_ara00270.kgml: {ara:Arad_0552, ara:Arad_2081} -> [{ara:Arad_3156, ara:Arad_7482, ara:Arad_8100}] -> ara:Arad_2078
path_ara00270.kgml: {2.5.1.47, 2.5.1.65} -> [2.6.1.1] -> 2.8.1.2
path_ara00270.kgml: Skipped genes: ara:Arad_2079
path_ara00270.kgml:
path_ara00270.kgml: --- 3.99 seconds ---

path_ara00280.kgml: Valine, leucine and isoleucine degradation
path_ara00280.kgml: Initialization took 4.19 seconds
path_ara00280.kgml:
path_ara00280.kgml: Found a trail of span 4 containing skipped vertices
path_ara00280.kgml: 81 -> 79 -> 78 -> 77
path_ara00280.kgml: R04095 -> R04138 -> R02085 -> R01360
path_ara00280.kgml: ara:Arad_1373 -> {ara:Arad_1374, ara:Arad_1376} -> ara:Arad_1378 -> ara:Arad_1377
path_ara00280.kgml: {1.3.8.4, 1.3.8.7} -> 6.4.1.4 -> 4.2.1.18 -> 4.1.3.4
path_ara00280.kgml: Skipped genes: ara:Arad_1375
path_ara00280.kgml:
path_ara00280.kgml: Found a trail of span 3 containing skipped vertices
path_ara00280.kgml: 81 -> 79 -> [78] -> 77
path_ara00280.kgml: R04095 -> R04138 -> [R02085] -> R01360
path_ara00280.kgml: ara:Arad_1373 -> {ara:Arad_1374, ara:Arad_1376} -> [ara:Arad_1378] -> ara:Arad_1377
path_ara00280.kgml: {1.3.8.4, 1.3.8.7} -> 6.4.1.4 -> [4.2.1.18] -> 4.1.3.4
path_ara00280.kgml: Skipped genes: ara:Arad_1375
path_ara00280.kgml:
path_ara00280.kgml: Found a trail of span 3 containing skipped vertices
path_ara00280.kgml: 81 -> [79] -> 78 -> 77
path_ara00280.kgml: R04095 -> [R04138] -> R02085 -> R01360
path_ara00280.kgml: ara:Arad_1373 -> [{ara:Arad_1374, ara:Arad_1376}] -> ara:Arad_1378 -> ara:Arad_1377
path_ara00280.kgml: {1.3.8.4, 1.3.8.7} -> [6.4.1.4] -> 4.2.1.18 -> 4.1.3.4
path_ara00280.kgml: Skipped genes: ara:Arad_1375, ara:Arad_1374, ara:Arad_1376
path_ara00280.kgml:
path_ara00280.kgml: Found a trail of span 2 containing skipped vertices
path_ara00280.kgml: 80 -> [79 -> 78 -> 77] -> 72
path_ara00280.kgml: R04137 -> [R04138 -> R02085 -> R01360] -> R00238
path_ara00280.kgml: {ara:Arad_0598, ara:Arad_0816, ara:Arad_0836} -> [{ara:Arad_1374, ara:Arad_1376} -> ara:Arad_1378 -> ara:Arad_1377] -> {ara:Arad_0815, ara:Arad_4554, ara:Arad_4682}
path_ara00280.kgml: 4.2.1.17 -> [6.4.1.4 -> 4.2.1.18 -> 4.1.3.4] -> 2.3.1.9
path_ara00280.kgml:
path_ara00280.kgml: Found a trail of span 2 containing skipped vertices
path_ara00280.kgml: 81 -> [79 -> 78] -> 77
path_ara00280.kgml: R04095 -> [R04138 -> R02085] -> R01360
path_ara00280.kgml: ara:Arad_1373 -> [{ara:Arad_1374, ara:Arad_1376} -> ara:Arad_1378] -> ara:Arad_1377
path_ara00280.kgml: {1.3.8.4, 1.3.8.7} -> [6.4.1.4 -> 4.2.1.18] -> 4.1.3.4
path_ara00280.kgml: Skipped genes: ara:Arad_1375, ara:Arad_1374, ara:Arad_1376
path_ara00280.kgml:
path_ara00280.kgml: --- 4.59 seconds ---

path_ara00281.kgml: Geraniol degradation
path_ara00281.kgml: Initialization took 0.07 seconds
path_ara00281.kgml: (not found)
path_ara00281.kgml: --- 0.09 seconds ---

path_ara00290.kgml: Valine, leucine and isoleucine biosynthesis
path_ara00290.kgml: Initialization took 1.07 seconds
path_ara00290.kgml:
path_ara00290.kgml: Found a trail of span 3 containing skipped vertices
path_ara00290.kgml: 36 -> 37 -> 35
path_ara00290.kgml: R04426 -> R04001 -> R03968
path_ara00290.kgml: ara:Arad_4909 -> {ara:Arad_4434, ara:Arad_4906} -> {ara:Arad_4434, ara:Arad_4906}
path_ara00290.kgml: 1.1.1.85 -> 4.2.1.33 -> 4.2.1.33
path_ara00290.kgml: Skipped genes: ara:Arad_4908
path_ara00290.kgml:
path_ara00290.kgml: Found a trail of span 3 containing skipped vertices
path_ara00290.kgml: 78 -> 21 -> 22
path_ara00290.kgml: R03896 -> R03898 -> R00994
path_ara00290.kgml: {ara:Arad_4434, ara:Arad_4906} -> {ara:Arad_4434, ara:Arad_4906} -> ara:Arad_4909
path_ara00290.kgml: 4.2.1.35 -> 4.2.1.35 -> 1.1.1.85
path_ara00290.kgml: Skipped genes: ara:Arad_4908
path_ara00290.kgml:
path_ara00290.kgml: Found a trail of span 2 containing skipped vertices
path_ara00290.kgml: 78 -> [21] -> 22
path_ara00290.kgml: R03896 -> [R03898] -> R00994
path_ara00290.kgml: {ara:Arad_4434, ara:Arad_4906} -> [{ara:Arad_4434, ara:Arad_4906}] -> ara:Arad_4909
path_ara00290.kgml: 4.2.1.35 -> [4.2.1.35] -> 1.1.1.85
path_ara00290.kgml: Skipped genes: ara:Arad_4908
path_ara00290.kgml:
path_ara00290.kgml: --- 1.29 seconds ---

path_ara00300.kgml: Lysine biosynthesis
path_ara00300.kgml: Initialization took 1.67 seconds
path_ara00300.kgml:
path_ara00300.kgml: Found a trail of span 2 without skipping any vertex
path_ara00300.kgml: 77 -> 46
path_ara00300.kgml: R02788 -> R04617
path_ara00300.kgml: ara:Arad_3002 -> ara:Arad_3001
path_ara00300.kgml: 6.3.2.13 -> 6.3.2.10
path_ara00300.kgml:
path_ara00300.kgml: Found a trail of span 2 containing skipped vertices
path_ara00300.kgml: 57 -> [59] -> 61
path_ara00300.kgml: R04365 -> [R04475] -> R02734
path_ara00300.kgml: ara:Arad_0685 -> [ara:Arad_0775] -> {ara:Arad_0684, ara:Arad_8269}
path_ara00300.kgml: 2.3.1.117 -> [2.6.1.17] -> 3.5.1.18
path_ara00300.kgml:
path_ara00300.kgml: --- 1.74 seconds ---

path_ara00310.kgml: Lysine degradation
path_ara00310.kgml: Initialization took 1.73 seconds
path_ara00310.kgml:
path_ara00310.kgml: Found a trail of span 3 without skipping any vertex
path_ara00310.kgml: 44 -> 45 -> 56
path_ara00310.kgml: R03026 -> R01975 -> R00238
path_ara00310.kgml: {ara:Arad_0598, ara:Arad_0816, ara:Arad_0836} -> ara:Arad_0816 -> {ara:Arad_0815, ara:Arad_4554, ara:Arad_4682}
path_ara00310.kgml: 4.2.1.17 -> 1.1.1.35 -> 2.3.1.9
path_ara00310.kgml:
path_ara00310.kgml: Found a trail of span 2 containing skipped vertices
path_ara00310.kgml: 44 -> [45] -> 56
path_ara00310.kgml: R03026 -> [R01975] -> R00238
path_ara00310.kgml: {ara:Arad_0598, ara:Arad_0816, ara:Arad_0836} -> [ara:Arad_0816] -> {ara:Arad_0815, ara:Arad_4554, ara:Arad_4682}
path_ara00310.kgml: 4.2.1.17 -> [1.1.1.35] -> 2.3.1.9
path_ara00310.kgml:
path_ara00310.kgml: Found a trail of span 2 containing skipped vertices
path_ara00310.kgml: 55 -> 73
path_ara00310.kgml: R01940 -> R02571
path_ara00310.kgml: ara:Arad_4332 -> ara:Arad_4330
path_ara00310.kgml: 1.2.4.2 -> 2.3.1.61
path_ara00310.kgml: Skipped genes: ara:Arad_4331
path_ara00310.kgml:
path_ara00310.kgml: --- 1.85 seconds ---

path_ara00311.kgml: Penicillin and cephalosporin biosynthesis
path_ara00311.kgml: Initialization took 0.07 seconds
path_ara00311.kgml: (not found)
path_ara00311.kgml: --- 0.09 seconds ---

path_ara00330.kgml: Arginine and proline metabolism
path_ara00330.kgml: Initialization took 9.37 seconds
path_ara00330.kgml:
path_ara00330.kgml: Found a trail of span 2 containing skipped vertices
path_ara00330.kgml: 124 -> 128
path_ara00330.kgml: R01884 -> R02922
path_ara00330.kgml: {ara:Arad_3523, ara:Arad_3902, ara:Arad_7365} -> {ara:Arad_3518, ara:Arad_3529, ara:Arad_9086}
path_ara00330.kgml: 3.5.2.10 -> {3.5.4.1, 3.5.4.21}
path_ara00330.kgml: Skipped genes: ara:Arad_3527, ara:Arad_3525, ara:Arad_3528
path_ara00330.kgml:
path_ara00330.kgml: Found a trail of span 2 containing skipped vertices
path_ara00330.kgml: 219 -> [217] -> 218
path_ara00330.kgml: R03313 -> [R00245] -> R00239
path_ara00330.kgml: ara:Arad_4878 -> [ara:Arad_9603] -> ara:Arad_4877
path_ara00330.kgml: 1.2.1.41 -> [1.2.1.88] -> 2.7.2.11
path_ara00330.kgml:
path_ara00330.kgml: --- 9.80 seconds ---

path_ara00332.kgml: Carbapenem biosynthesis
path_ara00332.kgml: Initialization took 0.04 seconds
path_ara00332.kgml:
path_ara00332.kgml: Found a trail of span 2 without skipping any vertex
path_ara00332.kgml: 5 -> 8
path_ara00332.kgml: R00239 -> R03313
path_ara00332.kgml: ara:Arad_4877 -> ara:Arad_4878
path_ara00332.kgml: 2.7.2.11 -> 1.2.1.41
path_ara00332.kgml:
path_ara00332.kgml: --- 0.07 seconds ---

path_ara00340.kgml: Histidine metabolism
path_ara00340.kgml: Initialization took 2.57 seconds
path_ara00340.kgml:
path_ara00340.kgml: Found a trail of span 4 containing skipped vertices
path_ara00340.kgml: 67 -> [66] -> 65 -> 69 -> 63
path_ara00340.kgml: R04035 -> [R04037] -> R04640 -> R04558 -> R03457
path_ara00340.kgml: ara:Arad_0053 -> [ara:Arad_2477] -> ara:Arad_0056 -> ara:Arad_0055 -> ara:Arad_0060
path_ara00340.kgml: 3.6.1.31 -> [3.5.4.19] -> 5.3.1.16 -> ? -> 4.2.1.19
path_ara00340.kgml: Skipped genes: ara:Arad_0059, ara:Arad_0057
path_ara00340.kgml:
path_ara00340.kgml: Found a trail of span 4 containing skipped vertices
path_ara00340.kgml: 67 -> [66] -> 65 -> 124 -> 63
path_ara00340.kgml: R04035 -> [R04037] -> R04640 -> R04558 -> R03457
path_ara00340.kgml: ara:Arad_0053 -> [ara:Arad_2477] -> ara:Arad_0056 -> ara:Arad_0057 -> ara:Arad_0060
path_ara00340.kgml: 3.6.1.31 -> [3.5.4.19] -> 5.3.1.16 -> ? -> 4.2.1.19
path_ara00340.kgml: Skipped genes: ara:Arad_0059, ara:Arad_0055
path_ara00340.kgml:
path_ara00340.kgml: Found a trail of span 3 containing skipped vertices
path_ara00340.kgml: 67 -> [66 -> 65] -> 124 -> 63
path_ara00340.kgml: R04035 -> [R04037 -> R04640] -> R04558 -> R03457
path_ara00340.kgml: ara:Arad_0053 -> [ara:Arad_2477 -> ara:Arad_0056] -> ara:Arad_0057 -> ara:Arad_0060
path_ara00340.kgml: 3.6.1.31 -> [3.5.4.19 -> 5.3.1.16] -> ? -> 4.2.1.19
path_ara00340.kgml: Skipped genes: ara:Arad_0059, ara:Arad_0056, ara:Arad_0055
path_ara00340.kgml:
path_ara00340.kgml: Found a trail of span 3 containing skipped vertices
path_ara00340.kgml: 67 -> [66 -> 65] -> 69 -> 63
path_ara00340.kgml: R04035 -> [R04037 -> R04640] -> R04558 -> R03457
path_ara00340.kgml: ara:Arad_0053 -> [ara:Arad_2477 -> ara:Arad_0056] -> ara:Arad_0055 -> ara:Arad_0060
path_ara00340.kgml: 3.6.1.31 -> [3.5.4.19 -> 5.3.1.16] -> ? -> 4.2.1.19
path_ara00340.kgml: Skipped genes: ara:Arad_0059, ara:Arad_0057, ara:Arad_0056
path_ara00340.kgml:
path_ara00340.kgml: Found a trail of span 3 containing skipped vertices
path_ara00340.kgml: 67 -> [66] -> 65 -> [69] -> 63
path_ara00340.kgml: R04035 -> [R04037] -> R04640 -> [R04558] -> R03457
path_ara00340.kgml: ara:Arad_0053 -> [ara:Arad_2477] -> ara:Arad_0056 -> [ara:Arad_0055] -> ara:Arad_0060
path_ara00340.kgml: 3.6.1.31 -> [3.5.4.19] -> 5.3.1.16 -> [?] -> 4.2.1.19
path_ara00340.kgml: Skipped genes: ara:Arad_0059, ara:Arad_0057, ara:Arad_0055
path_ara00340.kgml:
path_ara00340.kgml: Found a trail of span 3 containing skipped vertices
path_ara00340.kgml: 44 -> 43 -> 42
path_ara00340.kgml: R01168 -> R02914 -> R02288
path_ara00340.kgml: {ara:Arad_0592, ara:Arad_4563, ara:Arad_4568, ara:Arad_8393, ara:Arad_8403} -> {ara:Arad_0586, ara:Arad_4562} -> ara:Arad_4564
path_ara00340.kgml: 4.3.1.3 -> 4.2.1.49 -> 3.5.2.7
path_ara00340.kgml: Skipped genes: ara:Arad_0588, ara:Arad_0590, ara:Arad_0591
path_ara00340.kgml:
path_ara00340.kgml: Found a trail of span 2 containing skipped vertices
path_ara00340.kgml: 44 -> [43] -> 42
path_ara00340.kgml: R01168 -> [R02914] -> R02288
path_ara00340.kgml: {ara:Arad_0592, ara:Arad_4563, ara:Arad_4568, ara:Arad_8393, ara:Arad_8403} -> [{ara:Arad_0586, ara:Arad_4562}] -> ara:Arad_4564
path_ara00340.kgml: 4.3.1.3 -> [4.2.1.49] -> 3.5.2.7
path_ara00340.kgml:
path_ara00340.kgml: --- 2.94 seconds ---

path_ara00350.kgml: Tyrosine metabolism
path_ara00350.kgml: Initialization took 2.63 seconds
path_ara00350.kgml:
path_ara00350.kgml: Found a trail of span 4 without skipping any vertex
path_ara00350.kgml: 68 -> 63 -> 62 -> 152
path_ara00350.kgml: R02521 -> R02519 -> R03181 -> R01364
path_ara00350.kgml: {ara:Arad_8211, ara:Arad_8810} -> ara:Arad_8212 -> ara:Arad_8214 -> {ara:Arad_12310, ara:Arad_8213}
path_ara00350.kgml: 1.13.11.27 -> 1.13.11.5 -> 5.2.1.2 -> 3.7.1.2
path_ara00350.kgml:
path_ara00350.kgml: Found a trail of span 3 without skipping any vertex
path_ara00350.kgml: 59 -> 57 -> 280
path_ara00350.kgml: R02656 -> R03868 -> R01085
path_ara00350.kgml: ara:Arad_7203 -> {ara:Arad_7201, ara:Arad_7204} -> {ara:Arad_2760, ara:Arad_7200}
path_ara00350.kgml: 1.13.11.4 -> {5.2.1.2, 5.2.1.4} -> {3.7.1.20, 3.7.1.5}
path_ara00350.kgml:
path_ara00350.kgml: Found a trail of span 3 containing skipped vertices
path_ara00350.kgml: 68 -> [63] -> 62 -> 152
path_ara00350.kgml: R02521 -> [R02519] -> R03181 -> R01364
path_ara00350.kgml: {ara:Arad_8211, ara:Arad_8810} -> [ara:Arad_8212] -> ara:Arad_8214 -> {ara:Arad_12310, ara:Arad_8213}
path_ara00350.kgml: 1.13.11.27 -> [1.13.11.5] -> 5.2.1.2 -> 3.7.1.2
path_ara00350.kgml: Skipped genes: ara:Arad_8212
path_ara00350.kgml:
path_ara00350.kgml: Found a trail of span 3 containing skipped vertices
path_ara00350.kgml: 68 -> 63 -> [62] -> 152
path_ara00350.kgml: R02521 -> R02519 -> [R03181] -> R01364
path_ara00350.kgml: {ara:Arad_8211, ara:Arad_8810} -> ara:Arad_8212 -> [ara:Arad_8214] -> {ara:Arad_12310, ara:Arad_8213}
path_ara00350.kgml: 1.13.11.27 -> 1.13.11.5 -> [5.2.1.2] -> 3.7.1.2
path_ara00350.kgml:
path_ara00350.kgml: Found a trail of span 2 without skipping any vertex
path_ara00350.kgml: 89 -> 90
path_ara00350.kgml: R01647 -> {R00713, R00714}
path_ara00350.kgml: {ara:Arad_0101, ara:Arad_8106, ara:Arad_8653} -> {ara:Arad_0102, ara:Arad_0136, ara:Arad_12156, ara:Arad_7566, ara:Arad_9170}
path_ara00350.kgml: 4.1.2.52 -> {1.2.1.16, 1.2.1.24, 1.2.1.16, 1.2.1.79}
path_ara00350.kgml:
path_ara00350.kgml: Found a trail of span 2 containing skipped vertices
path_ara00350.kgml: 59 -> [57] -> 280
path_ara00350.kgml: R02656 -> [R03868] -> R01085
path_ara00350.kgml: ara:Arad_7203 -> [{ara:Arad_7201, ara:Arad_7204}] -> {ara:Arad_2760, ara:Arad_7200}
path_ara00350.kgml: 1.13.11.4 -> [{5.2.1.2, 5.2.1.4}] -> {3.7.1.20, 3.7.1.5}
path_ara00350.kgml: Skipped genes: ara:Arad_7201
path_ara00350.kgml:
path_ara00350.kgml: Found a trail of span 2 containing skipped vertices
path_ara00350.kgml: 68 -> [63 -> 62] -> 152
path_ara00350.kgml: R02521 -> [R02519 -> R03181] -> R01364
path_ara00350.kgml: {ara:Arad_8211, ara:Arad_8810} -> [ara:Arad_8212 -> ara:Arad_8214] -> {ara:Arad_12310, ara:Arad_8213}
path_ara00350.kgml: 1.13.11.27 -> [1.13.11.5 -> 5.2.1.2] -> 3.7.1.2
path_ara00350.kgml: Skipped genes: ara:Arad_8212
path_ara00350.kgml:
path_ara00350.kgml: --- 3.01 seconds ---

path_ara00360.kgml: Phenylalanine metabolism
path_ara00360.kgml: Initialization took 3.68 seconds
path_ara00360.kgml:
path_ara00360.kgml: Found a trail of span 2 without skipping any vertex
path_ara00360.kgml: 251 -> 55
path_ara00360.kgml: R00228 -> R00750
path_ara00360.kgml: ara:Arad_7256 -> ara:Arad_7255
path_ara00360.kgml: 1.2.1.10 -> 4.1.3.39
path_ara00360.kgml:
path_ara00360.kgml: --- 3.78 seconds ---

path_ara00361.kgml: Chlorocyclohexane and chlorobenzene degradation
path_ara00361.kgml: Initialization took 0.42 seconds
path_ara00361.kgml:
path_ara00361.kgml: Found a trail of span 2 containing skipped vertices
path_ara00361.kgml: 183 -> 190
path_ara00361.kgml: R04258 -> R05390
path_ara00361.kgml: {ara:Arad_12211, ara:Arad_7159} -> ara:Arad_12213
path_ara00361.kgml: 1.13.11.1 -> 5.5.1.1
path_ara00361.kgml: Skipped genes: ara:Arad_12212
path_ara00361.kgml:
path_ara00361.kgml: --- 0.46 seconds ---

path_ara00362.kgml: Benzoate degradation
path_ara00362.kgml: Initialization took 6.14 seconds
path_ara00362.kgml:
path_ara00362.kgml: Found a trail of span 5 containing skipped vertices
path_ara00362.kgml: 149 -> 141 -> 148 -> [147] -> 146 -> 147
path_ara00362.kgml: {R05621, R05622} -> R00813 -> R00817 -> [R06989] -> R06990 -> R06989
path_ara00362.kgml: {ara:Arad_12207, ara:Arad_12208, ara:Arad_12209} -> ara:Arad_12206 -> {ara:Arad_12211, ara:Arad_7159} -> [ara:Arad_12213] -> ara:Arad_12212 -> ara:Arad_12213
path_ara00362.kgml: {1.14.12.10, 1.14.12.10} -> 1.3.1.25 -> 1.13.11.1 -> [5.5.1.1] -> 5.3.3.4 -> 5.5.1.1
path_ara00362.kgml:
path_ara00362.kgml: Found a trail of span 5 without skipping any vertex
path_ara00362.kgml: 36 -> 48 -> 60 -> 61 -> 145
path_ara00362.kgml: R01298 -> R01631 -> R03307 -> R03470 -> R02991
path_ara00362.kgml: ara:Arad_9498 -> {ara:Arad_9503, ara:Arad_9504} -> ara:Arad_9505 -> {ara:Arad_7430, ara:Arad_9502} -> {ara:Arad_12413, ara:Arad_9500}
path_ara00362.kgml: {1.14.13.2, 1.14.13.33} -> 1.13.11.3 -> 5.5.1.2 -> 4.1.1.44 -> 3.1.1.24
path_ara00362.kgml:
path_ara00362.kgml: Found a trail of span 5 containing skipped vertices
path_ara00362.kgml: 182 -> 229 -> 191 -> [189] -> 192 -> 180
path_ara00362.kgml: R01507 -> R02763 -> R02762 -> [R03966] -> R02602 -> R02601
path_ara00362.kgml: {ara:Arad_7267, ara:Arad_7268} -> ara:Arad_7270 -> ara:Arad_7263 -> [{ara:Arad_12163, ara:Arad_4160}] -> ara:Arad_7266 -> ara:Arad_7264
path_ara00362.kgml: 1.13.11.14 -> ? -> 1.2.1.85 -> [5.3.2.6] -> 4.1.1.77 -> 4.2.1.80
path_ara00362.kgml:
path_ara00362.kgml: Found a trail of span 4 containing skipped vertices
path_ara00362.kgml: 36 -> [48] -> 60 -> 61 -> 145
path_ara00362.kgml: R01298 -> [R01631] -> R03307 -> R03470 -> R02991
path_ara00362.kgml: ara:Arad_9498 -> [{ara:Arad_9503, ara:Arad_9504}] -> ara:Arad_9505 -> {ara:Arad_7430, ara:Arad_9502} -> {ara:Arad_12413, ara:Arad_9500}
path_ara00362.kgml: {1.14.13.2, 1.14.13.33} -> [1.13.11.3] -> 5.5.1.2 -> 4.1.1.44 -> 3.1.1.24
path_ara00362.kgml: Skipped genes: ara:Arad_9503, ara:Arad_9504
path_ara00362.kgml:
path_ara00362.kgml: Found a trail of span 4 containing skipped vertices
path_ara00362.kgml: 149 -> [141] -> 148 -> 147 -> 146
path_ara00362.kgml: {R05621, R05622} -> [R00813] -> R00817 -> R06989 -> R06990
path_ara00362.kgml: {ara:Arad_12207, ara:Arad_12208, ara:Arad_12209} -> [ara:Arad_12206] -> {ara:Arad_12211, ara:Arad_7159} -> ara:Arad_12213 -> ara:Arad_12212
path_ara00362.kgml: {1.14.12.10, 1.14.12.10} -> [1.3.1.25] -> 1.13.11.1 -> 5.5.1.1 -> 5.3.3.4
path_ara00362.kgml:
path_ara00362.kgml: Found a trail of span 4 containing skipped vertices
path_ara00362.kgml: 149 -> 141 -> [148 -> 147] -> 146 -> 147
path_ara00362.kgml: {R05621, R05622} -> R00813 -> [R00817 -> R06989] -> R06990 -> R06989
path_ara00362.kgml: {ara:Arad_12207, ara:Arad_12208, ara:Arad_12209} -> ara:Arad_12206 -> [{ara:Arad_12211, ara:Arad_7159} -> ara:Arad_12213] -> ara:Arad_12212 -> ara:Arad_12213
path_ara00362.kgml: {1.14.12.10, 1.14.12.10} -> 1.3.1.25 -> [1.13.11.1 -> 5.5.1.1] -> 5.3.3.4 -> 5.5.1.1
path_ara00362.kgml: Skipped genes: ara:Arad_12211
path_ara00362.kgml:
path_ara00362.kgml: Found a trail of span 4 containing skipped vertices
path_ara00362.kgml: 182 -> [229] -> 191 -> [189] -> 192 -> 180
path_ara00362.kgml: R01507 -> [R02763] -> R02762 -> [R03966] -> R02602 -> R02601
path_ara00362.kgml: {ara:Arad_7267, ara:Arad_7268} -> [ara:Arad_7270] -> ara:Arad_7263 -> [{ara:Arad_12163, ara:Arad_4160}] -> ara:Arad_7266 -> ara:Arad_7264
path_ara00362.kgml: 1.13.11.14 -> [?] -> 1.2.1.85 -> [5.3.2.6] -> 4.1.1.77 -> 4.2.1.80
path_ara00362.kgml:
path_ara00362.kgml: Found a trail of span 4 containing skipped vertices
path_ara00362.kgml: 36 -> 48 -> [60] -> 61 -> 145
path_ara00362.kgml: R01298 -> R01631 -> [R03307] -> R03470 -> R02991
path_ara00362.kgml: ara:Arad_9498 -> {ara:Arad_9503, ara:Arad_9504} -> [ara:Arad_9505] -> {ara:Arad_7430, ara:Arad_9502} -> {ara:Arad_12413, ara:Arad_9500}
path_ara00362.kgml: {1.14.13.2, 1.14.13.33} -> 1.13.11.3 -> [5.5.1.2] -> 4.1.1.44 -> 3.1.1.24
path_ara00362.kgml:
path_ara00362.kgml: Found a trail of span 4 containing skipped vertices
path_ara00362.kgml: 36 -> 48 -> 60 -> [61] -> 145
path_ara00362.kgml: R01298 -> R01631 -> R03307 -> [R03470] -> R02991
path_ara00362.kgml: ara:Arad_9498 -> {ara:Arad_9503, ara:Arad_9504} -> ara:Arad_9505 -> [{ara:Arad_7430, ara:Arad_9502}] -> {ara:Arad_12413, ara:Arad_9500}
path_ara00362.kgml: {1.14.13.2, 1.14.13.33} -> 1.13.11.3 -> 5.5.1.2 -> [4.1.1.44] -> 3.1.1.24
path_ara00362.kgml: Skipped genes: ara:Arad_9502
path_ara00362.kgml:
path_ara00362.kgml: Found a trail of span 4 containing skipped vertices
path_ara00362.kgml: 182 -> 229 -> 191 -> [189 -> 192] -> 180
path_ara00362.kgml: R01507 -> R02763 -> R02762 -> [R03966 -> R02602] -> R02601
path_ara00362.kgml: {ara:Arad_7267, ara:Arad_7268} -> ara:Arad_7270 -> ara:Arad_7263 -> [{ara:Arad_12163, ara:Arad_4160} -> ara:Arad_7266] -> ara:Arad_7264
path_ara00362.kgml: 1.13.11.14 -> ? -> 1.2.1.85 -> [5.3.2.6 -> 4.1.1.77] -> 4.2.1.80
path_ara00362.kgml: Skipped genes: ara:Arad_7266
path_ara00362.kgml:
path_ara00362.kgml: Found a trail of span 4 containing skipped vertices
path_ara00362.kgml: 182 -> 229 -> [191 -> 189] -> 192 -> 180
path_ara00362.kgml: R01507 -> R02763 -> [R02762 -> R03966] -> R02602 -> R02601
path_ara00362.kgml: {ara:Arad_7267, ara:Arad_7268} -> ara:Arad_7270 -> [ara:Arad_7263 -> {ara:Arad_12163, ara:Arad_4160}] -> ara:Arad_7266 -> ara:Arad_7264
path_ara00362.kgml: 1.13.11.14 -> ? -> [1.2.1.85 -> 5.3.2.6] -> 4.1.1.77 -> 4.2.1.80
path_ara00362.kgml:
path_ara00362.kgml: Found a trail of span 3 containing skipped vertices
path_ara00362.kgml: 36 -> [48 -> 60] -> 61 -> 145
path_ara00362.kgml: R01298 -> [R01631 -> R03307] -> R03470 -> R02991
path_ara00362.kgml: ara:Arad_9498 -> [{ara:Arad_9503, ara:Arad_9504} -> ara:Arad_9505] -> {ara:Arad_7430, ara:Arad_9502} -> {ara:Arad_12413, ara:Arad_9500}
path_ara00362.kgml: {1.14.13.2, 1.14.13.33} -> [1.13.11.3 -> 5.5.1.2] -> 4.1.1.44 -> 3.1.1.24
path_ara00362.kgml:
path_ara00362.kgml: Found a trail of span 3 containing skipped vertices
path_ara00362.kgml: 51 -> 50 -> 54
path_ara00362.kgml: R07839 -> R04478 -> R00350
path_ara00362.kgml: ara:Arad_2914 -> ara:Arad_2918 -> {ara:Arad_2915, ara:Arad_7492}
path_ara00362.kgml: 5.3.2.8 -> 4.2.1.83 -> 4.1.3.17
path_ara00362.kgml: Skipped genes: ara:Arad_2917
path_ara00362.kgml:
path_ara00362.kgml: Found a trail of span 3 containing skipped vertices
path_ara00362.kgml: 149 -> [141 -> 148 -> 147] -> 146 -> 147
path_ara00362.kgml: {R05621, R05622} -> [R00813 -> R00817 -> R06989] -> R06990 -> R06989
path_ara00362.kgml: {ara:Arad_12207, ara:Arad_12208, ara:Arad_12209} -> [ara:Arad_12206 -> {ara:Arad_12211, ara:Arad_7159} -> ara:Arad_12213] -> ara:Arad_12212 -> ara:Arad_12213
path_ara00362.kgml: {1.14.12.10, 1.14.12.10} -> [1.3.1.25 -> 1.13.11.1 -> 5.5.1.1] -> 5.3.3.4 -> 5.5.1.1
path_ara00362.kgml: Skipped genes: ara:Arad_12211
path_ara00362.kgml:
path_ara00362.kgml: Found a trail of span 3 containing skipped vertices
path_ara00362.kgml: 182 -> [229 -> 191 -> 189] -> 192 -> 180
path_ara00362.kgml: R01507 -> [R02763 -> R02762 -> R03966] -> R02602 -> R02601
path_ara00362.kgml: {ara:Arad_7267, ara:Arad_7268} -> [ara:Arad_7270 -> ara:Arad_7263 -> {ara:Arad_12163, ara:Arad_4160}] -> ara:Arad_7266 -> ara:Arad_7264
path_ara00362.kgml: 1.13.11.14 -> [? -> 1.2.1.85 -> 5.3.2.6] -> 4.1.1.77 -> 4.2.1.80
path_ara00362.kgml:
path_ara00362.kgml: Found a trail of span 3 containing skipped vertices
path_ara00362.kgml: 36 -> 48 -> [60 -> 61] -> 145
path_ara00362.kgml: R01298 -> R01631 -> [R03307 -> R03470] -> R02991
path_ara00362.kgml: ara:Arad_9498 -> {ara:Arad_9503, ara:Arad_9504} -> [ara:Arad_9505 -> {ara:Arad_7430, ara:Arad_9502}] -> {ara:Arad_12413, ara:Arad_9500}
path_ara00362.kgml: {1.14.13.2, 1.14.13.33} -> 1.13.11.3 -> [5.5.1.2 -> 4.1.1.44] -> 3.1.1.24
path_ara00362.kgml: Skipped genes: ara:Arad_9502
path_ara00362.kgml:
path_ara00362.kgml: Found a trail of span 3 containing skipped vertices
path_ara00362.kgml: 182 -> 229 -> [191 -> 189 -> 192] -> 180
path_ara00362.kgml: R01507 -> R02763 -> [R02762 -> R03966 -> R02602] -> R02601
path_ara00362.kgml: {ara:Arad_7267, ara:Arad_7268} -> ara:Arad_7270 -> [ara:Arad_7263 -> {ara:Arad_12163, ara:Arad_4160} -> ara:Arad_7266] -> ara:Arad_7264
path_ara00362.kgml: 1.13.11.14 -> ? -> [1.2.1.85 -> 5.3.2.6 -> 4.1.1.77] -> 4.2.1.80
path_ara00362.kgml: Skipped genes: ara:Arad_7266
path_ara00362.kgml:
path_ara00362.kgml: Found a trail of span 2 containing skipped vertices
path_ara00362.kgml: 36 -> [48 -> 60 -> 61] -> 145
path_ara00362.kgml: R01298 -> [R01631 -> R03307 -> R03470] -> R02991
path_ara00362.kgml: ara:Arad_9498 -> [{ara:Arad_9503, ara:Arad_9504} -> ara:Arad_9505 -> {ara:Arad_7430, ara:Arad_9502}] -> {ara:Arad_12413, ara:Arad_9500}
path_ara00362.kgml: {1.14.13.2, 1.14.13.33} -> [1.13.11.3 -> 5.5.1.2 -> 4.1.1.44] -> 3.1.1.24
path_ara00362.kgml:
path_ara00362.kgml: Found a trail of span 2 containing skipped vertices
path_ara00362.kgml: 51 -> [50] -> 54
path_ara00362.kgml: R07839 -> [R04478] -> R00350
path_ara00362.kgml: ara:Arad_2914 -> [ara:Arad_2918] -> {ara:Arad_2915, ara:Arad_7492}
path_ara00362.kgml: 5.3.2.8 -> [4.2.1.83] -> 4.1.3.17
path_ara00362.kgml:
path_ara00362.kgml: Found a trail of span 2 without skipping any vertex
path_ara00362.kgml: 243 -> 245
path_ara00362.kgml: R11353 -> R11348
path_ara00362.kgml: ara:Arad_7160 -> ara:Arad_7161
path_ara00362.kgml: 4.1.1.103 -> 1.14.14.27
path_ara00362.kgml:
path_ara00362.kgml: Found a trail of span 2 containing skipped vertices
path_ara00362.kgml: 121 -> [124] -> 127
path_ara00362.kgml: R03026 -> [R01976] -> R00238
path_ara00362.kgml: {ara:Arad_0598, ara:Arad_0816, ara:Arad_0836} -> [{ara:Arad_4195, ara:Arad_8405}] -> {ara:Arad_0815, ara:Arad_4554, ara:Arad_4682}
path_ara00362.kgml: 4.2.1.17 -> [1.1.1.157] -> 2.3.1.9
path_ara00362.kgml:
path_ara00362.kgml: Found a trail of span 2 without skipping any vertex
path_ara00362.kgml: 179 -> 208
path_ara00362.kgml: R00750 -> R00228
path_ara00362.kgml: ara:Arad_7255 -> ara:Arad_7256
path_ara00362.kgml: 4.1.3.39 -> 1.2.1.10
path_ara00362.kgml:
path_ara00362.kgml: --- 7.94 seconds ---

path_ara00364.kgml: Fluorobenzoate degradation
path_ara00364.kgml: Initialization took 0.27 seconds
path_ara00364.kgml:
path_ara00364.kgml: Found a trail of span 4 containing skipped vertices
path_ara00364.kgml: 41 -> 42 -> 56 -> 52
path_ara00364.kgml: R08110 -> R08113 -> R08115 -> R08116
path_ara00364.kgml: {ara:Arad_12207, ara:Arad_12208, ara:Arad_12209} -> ara:Arad_12206 -> {ara:Arad_12211, ara:Arad_7159} -> ara:Arad_12213
path_ara00364.kgml: 1.14.12.10 -> 1.3.1.25 -> 1.13.11.1 -> 5.5.1.1
path_ara00364.kgml: Skipped genes: ara:Arad_12212
path_ara00364.kgml:
path_ara00364.kgml: Found a trail of span 4 containing skipped vertices
path_ara00364.kgml: 39 -> 55 -> 56 -> 52
path_ara00364.kgml: R08109 -> R08112 -> R08115 -> R08116
path_ara00364.kgml: {ara:Arad_12207, ara:Arad_12208, ara:Arad_12209} -> ara:Arad_12206 -> {ara:Arad_12211, ara:Arad_7159} -> ara:Arad_12213
path_ara00364.kgml: 1.14.12.10 -> 1.3.1.25 -> 1.13.11.1 -> 5.5.1.1
path_ara00364.kgml: Skipped genes: ara:Arad_12212
path_ara00364.kgml:
path_ara00364.kgml: Found a trail of span 3 containing skipped vertices
path_ara00364.kgml: 39 -> 55 -> [56] -> 52
path_ara00364.kgml: R08109 -> R08112 -> [R08115] -> R08116
path_ara00364.kgml: {ara:Arad_12207, ara:Arad_12208, ara:Arad_12209} -> ara:Arad_12206 -> [{ara:Arad_12211, ara:Arad_7159}] -> ara:Arad_12213
path_ara00364.kgml: 1.14.12.10 -> 1.3.1.25 -> [1.13.11.1] -> 5.5.1.1
path_ara00364.kgml: Skipped genes: ara:Arad_12212, ara:Arad_12211
path_ara00364.kgml:
path_ara00364.kgml: Found a trail of span 3 containing skipped vertices
path_ara00364.kgml: 41 -> [42] -> 56 -> 52
path_ara00364.kgml: R08110 -> [R08113] -> R08115 -> R08116
path_ara00364.kgml: {ara:Arad_12207, ara:Arad_12208, ara:Arad_12209} -> [ara:Arad_12206] -> {ara:Arad_12211, ara:Arad_7159} -> ara:Arad_12213
path_ara00364.kgml: 1.14.12.10 -> [1.3.1.25] -> 1.13.11.1 -> 5.5.1.1
path_ara00364.kgml: Skipped genes: ara:Arad_12212
path_ara00364.kgml:
path_ara00364.kgml: Found a trail of span 3 containing skipped vertices
path_ara00364.kgml: 41 -> 42 -> [56] -> 52
path_ara00364.kgml: R08110 -> R08113 -> [R08115] -> R08116
path_ara00364.kgml: {ara:Arad_12207, ara:Arad_12208, ara:Arad_12209} -> ara:Arad_12206 -> [{ara:Arad_12211, ara:Arad_7159}] -> ara:Arad_12213
path_ara00364.kgml: 1.14.12.10 -> 1.3.1.25 -> [1.13.11.1] -> 5.5.1.1
path_ara00364.kgml: Skipped genes: ara:Arad_12212, ara:Arad_12211
path_ara00364.kgml:
path_ara00364.kgml: Found a trail of span 3 without skipping any vertex
path_ara00364.kgml: 57 -> 53 -> 38
path_ara00364.kgml: R08108 -> R08111 -> R08114
path_ara00364.kgml: {ara:Arad_12207, ara:Arad_12208, ara:Arad_12209} -> ara:Arad_12206 -> {ara:Arad_12211, ara:Arad_7159}
path_ara00364.kgml: 1.14.12.10 -> 1.3.1.25 -> 1.13.11.1
path_ara00364.kgml:
path_ara00364.kgml: Found a trail of span 3 containing skipped vertices
path_ara00364.kgml: 39 -> [55] -> 56 -> 52
path_ara00364.kgml: R08109 -> [R08112] -> R08115 -> R08116
path_ara00364.kgml: {ara:Arad_12207, ara:Arad_12208, ara:Arad_12209} -> [ara:Arad_12206] -> {ara:Arad_12211, ara:Arad_7159} -> ara:Arad_12213
path_ara00364.kgml: 1.14.12.10 -> [1.3.1.25] -> 1.13.11.1 -> 5.5.1.1
path_ara00364.kgml: Skipped genes: ara:Arad_12212
path_ara00364.kgml:
path_ara00364.kgml: Found a trail of span 2 containing skipped vertices
path_ara00364.kgml: 41 -> [42 -> 56] -> 52
path_ara00364.kgml: R08110 -> [R08113 -> R08115] -> R08116
path_ara00364.kgml: {ara:Arad_12207, ara:Arad_12208, ara:Arad_12209} -> [ara:Arad_12206 -> {ara:Arad_12211, ara:Arad_7159}] -> ara:Arad_12213
path_ara00364.kgml: 1.14.12.10 -> [1.3.1.25 -> 1.13.11.1] -> 5.5.1.1
path_ara00364.kgml: Skipped genes: ara:Arad_12212, ara:Arad_12211
path_ara00364.kgml:
path_ara00364.kgml: Found a trail of span 2 containing skipped vertices
path_ara00364.kgml: 57 -> [53] -> 38
path_ara00364.kgml: R08108 -> [R08111] -> R08114
path_ara00364.kgml: {ara:Arad_12207, ara:Arad_12208, ara:Arad_12209} -> [ara:Arad_12206] -> {ara:Arad_12211, ara:Arad_7159}
path_ara00364.kgml: 1.14.12.10 -> [1.3.1.25] -> 1.13.11.1
path_ara00364.kgml:
path_ara00364.kgml: Found a trail of span 2 containing skipped vertices
path_ara00364.kgml: 39 -> [55 -> 56] -> 52
path_ara00364.kgml: R08109 -> [R08112 -> R08115] -> R08116
path_ara00364.kgml: {ara:Arad_12207, ara:Arad_12208, ara:Arad_12209} -> [ara:Arad_12206 -> {ara:Arad_12211, ara:Arad_7159}] -> ara:Arad_12213
path_ara00364.kgml: 1.14.12.10 -> [1.3.1.25 -> 1.13.11.1] -> 5.5.1.1
path_ara00364.kgml: Skipped genes: ara:Arad_12212, ara:Arad_12211
path_ara00364.kgml:
path_ara00364.kgml: --- 0.61 seconds ---

path_ara00365.kgml: Furfural degradation
path_ara00365.kgml: Initialization took 0.04 seconds
path_ara00365.kgml: (not found)
path_ara00365.kgml: --- 0.06 seconds ---

path_ara00380.kgml: Tryptophan metabolism
path_ara00380.kgml: Initialization took 1.73 seconds
path_ara00380.kgml:
path_ara00380.kgml: Found a trail of span 3 without skipping any vertex
path_ara00380.kgml: 98 -> 31 -> 97
path_ara00380.kgml: R03026 -> R01975 -> R00238
path_ara00380.kgml: {ara:Arad_0598, ara:Arad_0816, ara:Arad_0836} -> ara:Arad_0816 -> {ara:Arad_0815, ara:Arad_4554, ara:Arad_4682}
path_ara00380.kgml: 4.2.1.17 -> 1.1.1.35 -> 2.3.1.9
path_ara00380.kgml:
path_ara00380.kgml: Found a trail of span 2 containing skipped vertices
path_ara00380.kgml: 98 -> [31] -> 97
path_ara00380.kgml: R03026 -> [R01975] -> R00238
path_ara00380.kgml: {ara:Arad_0598, ara:Arad_0816, ara:Arad_0836} -> [ara:Arad_0816] -> {ara:Arad_0815, ara:Arad_4554, ara:Arad_4682}
path_ara00380.kgml: 4.2.1.17 -> [1.1.1.35] -> 2.3.1.9
path_ara00380.kgml:
path_ara00380.kgml: --- 1.83 seconds ---

path_ara00400.kgml: Phenylalanine, tyrosine and tryptophan biosynthesis
path_ara00400.kgml: Initialization took 2.64 seconds
path_ara00400.kgml:
path_ara00400.kgml: Found a trail of span 4 containing skipped vertices
path_ara00400.kgml: 52 -> 51 -> [54] -> 55 -> [54 -> 52] -> 53
path_ara00400.kgml: R02340 -> R02722 -> [R03508] -> R03509 -> [R03508 -> R02340] -> R00674
path_ara00400.kgml: ara:Arad_0028 -> {ara:Arad_0026, ara:Arad_0028} -> [ara:Arad_2438] -> ara:Arad_0024 -> [ara:Arad_2438 -> ara:Arad_0028] -> ara:Arad_0026
path_ara00400.kgml: {4.1.2.8, 4.2.1.20} -> 4.2.1.20 -> [4.1.1.48] -> 5.3.1.24 -> [4.1.1.48 -> {4.1.2.8, 4.2.1.20}] -> {4.2.1.122, 4.2.1.20}
path_ara00400.kgml:
path_ara00400.kgml: Found a trail of span 4 containing skipped vertices
path_ara00400.kgml: 70 -> [83 -> 69 -> 60] -> 88 -> [71] -> 89 -> 69
path_ara00400.kgml: R00732 -> [R00734 -> R01728 -> R01373] -> R00694 -> [R01795] -> R00734 -> R01728
path_ara00400.kgml: ara:Arad_4216 -> [{ara:Arad_3156, ara:Arad_7482, ara:Arad_8100} -> ara:Arad_4216 -> {ara:Arad_0193, ara:Arad_7421}] -> {ara:Arad_1547, ara:Arad_4217} -> [ara:Arad_8207] -> {ara:Arad_1547, ara:Arad_4217} -> ara:Arad_4216
path_ara00400.kgml: {1.3.1.43, 1.3.1.79} -> [{2.6.1.1, 2.6.1.5, 2.6.1.57, 2.6.1.9} -> 1.3.1.12 -> {4.2.1.51, 4.2.1.91}] -> {2.6.1.1, 2.6.1.5, 2.6.1.57, 2.6.1.9} -> [1.14.16.1] -> {2.6.1.1, 2.6.1.5, 2.6.1.57, 2.6.1.9} -> 1.3.1.12
path_ara00400.kgml:
path_ara00400.kgml: Found a trail of span 2 containing skipped vertices
path_ara00400.kgml: 56 -> [55] -> 54
path_ara00400.kgml: R01073 -> [R03509] -> R03508
path_ara00400.kgml: ara:Arad_2437 -> [ara:Arad_0024] -> ara:Arad_2438
path_ara00400.kgml: 2.4.2.18 -> [5.3.1.24] -> 4.1.1.48
path_ara00400.kgml:
path_ara00400.kgml: Found a trail of span 2 containing skipped vertices
path_ara00400.kgml: 79 -> [77 -> 76] -> 75
path_ara00400.kgml: R03083 -> [R03084 -> R02413] -> R02412
path_ara00400.kgml: ara:Arad_4234 -> [{ara:Arad_1928, ara:Arad_8201} -> {ara:Arad_0002, ara:Arad_7777, ara:Arad_8808}] -> ara:Arad_4236
path_ara00400.kgml: 4.2.3.4 -> [4.2.1.10 -> {1.1.1.25, 1.1.1.282}] -> 2.7.1.71
path_ara00400.kgml:
path_ara00400.kgml: --- 14.20 seconds ---

path_ara00401.kgml: Novobiocin biosynthesis
path_ara00401.kgml: Initialization took 0.17 seconds
path_ara00401.kgml:
path_ara00401.kgml: Found a trail of span 2 without skipping any vertex
path_ara00401.kgml: 66 -> 64
path_ara00401.kgml: R01728 -> R00734
path_ara00401.kgml: ara:Arad_4216 -> {ara:Arad_1547, ara:Arad_4217}
path_ara00401.kgml: 1.3.1.12 -> {2.6.1.1, 2.6.1.5, 2.6.1.57, 2.6.1.9}
path_ara00401.kgml:
path_ara00401.kgml: Found a trail of span 2 without skipping any vertex
path_ara00401.kgml: 65 -> 64
path_ara00401.kgml: R01728 -> R00734
path_ara00401.kgml: ara:Arad_4216 -> {ara:Arad_1547, ara:Arad_4217}
path_ara00401.kgml: 1.3.1.12 -> {2.6.1.1, 2.6.1.5, 2.6.1.57, 2.6.1.9}
path_ara00401.kgml:
path_ara00401.kgml: --- 0.23 seconds ---

path_ara00410.kgml: beta-Alanine metabolism
path_ara00410.kgml: Initialization took 1.57 seconds
path_ara00410.kgml:
path_ara00410.kgml: Found a trail of span 2 containing skipped vertices
path_ara00410.kgml: 65 -> 63
path_ara00410.kgml: R00977 -> R02269
path_ara00410.kgml: {ara:Arad_3439, ara:Arad_3441} -> {ara:Arad_3447, ara:Arad_9605}
path_ara00410.kgml: 1.3.1.1 -> 3.5.2.2
path_ara00410.kgml: Skipped genes: ara:Arad_3446
path_ara00410.kgml:
path_ara00410.kgml: --- 1.63 seconds ---

path_ara00430.kgml: Taurine and hypotaurine metabolism
path_ara00430.kgml: Initialization took 0.28 seconds
path_ara00430.kgml: (not found)
path_ara00430.kgml: --- 0.29 seconds ---

path_ara00440.kgml: Phosphonate and phosphinate metabolism
path_ara00440.kgml: Initialization took 0.72 seconds
path_ara00440.kgml:
path_ara00440.kgml: Found a trail of span 3 containing skipped vertices
path_ara00440.kgml: 64 -> 65 -> 111
path_ara00440.kgml: R00661 -> R04053 -> R04152
path_ara00440.kgml: ara:Arad_7864 -> ara:Arad_7868 -> ara:Arad_7867
path_ara00440.kgml: 5.4.2.9 -> 4.1.1.82 -> 2.6.1.37
path_ara00440.kgml: Skipped genes: ara:Arad_7865
path_ara00440.kgml:
path_ara00440.kgml: Found a trail of span 2 containing skipped vertices
path_ara00440.kgml: 124 -> [127] -> 130
path_ara00440.kgml: R10185 -> [R10186] -> R10204
path_ara00440.kgml: {ara:Arad_0285, ara:Arad_0289, ara:Arad_0291, ara:Arad_0292} -> [{ara:Arad_0274, ara:Arad_1723}] -> ara:Arad_0288
path_ara00440.kgml: 2.7.8.37 -> [3.6.1.63] -> 4.7.1.1
path_ara00440.kgml: Skipped genes: ara:Arad_0287
path_ara00440.kgml:
path_ara00440.kgml: Found a trail of span 2 containing skipped vertices
path_ara00440.kgml: 64 -> [65] -> 111
path_ara00440.kgml: R00661 -> [R04053] -> R04152
path_ara00440.kgml: ara:Arad_7864 -> [ara:Arad_7868] -> ara:Arad_7867
path_ara00440.kgml: 5.4.2.9 -> [4.1.1.82] -> 2.6.1.37
path_ara00440.kgml: Skipped genes: ara:Arad_7865
path_ara00440.kgml:
path_ara00440.kgml: --- 0.88 seconds ---

path_ara00450.kgml: Selenocompound metabolism
path_ara00450.kgml: Initialization took 0.37 seconds
path_ara00450.kgml: (not found)
path_ara00450.kgml: --- 0.40 seconds ---

path_ara00460.kgml: Cyanoamino acid metabolism
path_ara00460.kgml: Initialization took 0.42 seconds
path_ara00460.kgml: (not found)
path_ara00460.kgml: --- 0.44 seconds ---

path_ara00471.kgml: D-Glutamine and D-glutamate metabolism
path_ara00471.kgml: Initialization took 0.07 seconds
path_ara00471.kgml:
path_ara00471.kgml: Found a trail of span 2 containing skipped vertices
path_ara00471.kgml: 19 -> 20
path_ara00471.kgml: R03193 -> R02783
path_ara00471.kgml: ara:Arad_2995 -> ara:Arad_2998
path_ara00471.kgml: 6.3.2.8 -> 6.3.2.9
path_ara00471.kgml: Skipped genes: ara:Arad_2996, ara:Arad_2997
path_ara00471.kgml:
path_ara00471.kgml: --- 0.10 seconds ---

path_ara00472.kgml: D-Arginine and D-ornithine metabolism
path_ara00472.kgml: Initialization took 0.07 seconds
path_ara00472.kgml: (not found)
path_ara00472.kgml: --- 0.08 seconds ---

path_ara00473.kgml: D-Alanine metabolism
path_ara00473.kgml: Initialization took 0.17 seconds
path_ara00473.kgml: (not found)
path_ara00473.kgml: --- 0.19 seconds ---

path_ara00480.kgml: Glutathione metabolism
path_ara00480.kgml: Initialization took 3.45 seconds
path_ara00480.kgml:
path_ara00480.kgml: Found a trail of span 4 containing skipped vertices
path_ara00480.kgml: 50 -> [51 -> 48] -> 54 -> [51 -> 48] -> 35 -> [87 -> 57] -> 34
path_ara00480.kgml: R00494 -> [R00899 -> R00497] -> R01262 -> [R00899 -> R00497] -> R00274 -> [R00115 -> R03522] -> R03916
path_ara00480.kgml: {ara:Arad_3585, ara:Arad_7356, ara:Arad_8651, ara:Arad_8660, ara:Arad_8914} -> [ara:Arad_1504 -> ara:Arad_0549] -> {ara:Arad_3585, ara:Arad_7356, ara:Arad_8651, ara:Arad_8660, ara:Arad_8914} -> [ara:Arad_1504 -> ara:Arad_0549] -> ara:Arad_8656 -> [ara:Arad_2684 -> {ara:Arad_0530, ara:Arad_12012, ara:Arad_1353, ara:Arad_1365, ara:Arad_1370, ara:Arad_1718, ara:Arad_2615, ara:Arad_2717, ara:Arad_4161, ara:Arad_4687, ara:Arad_7543, ara:Arad_8633, ara:Arad_8960, ara:Arad_9486}] -> {ara:Arad_3585, ara:Arad_7356, ara:Arad_8651, ara:Arad_8660, ara:Arad_8914}
path_ara00480.kgml: 3.4.19.13 -> [{3.4.11.1, 3.4.11.2, 3.4.11.23} -> 6.3.2.3] -> 2.3.2.2 -> [{3.4.11.1, 3.4.11.2, 3.4.11.23} -> 6.3.2.3] -> 1.11.1.9 -> [1.8.1.7 -> 2.5.1.18] -> 2.3.2.2
path_ara00480.kgml: Skipped genes: ara:Arad_8652, ara:Arad_8655
path_ara00480.kgml:
path_ara00480.kgml: Found a trail of span 2 containing skipped vertices
path_ara00480.kgml: 47 -> [87] -> 57
path_ara00480.kgml: R00267 -> [R00115] -> R03522
path_ara00480.kgml: ara:Arad_2613 -> [ara:Arad_2684] -> {ara:Arad_0530, ara:Arad_12012, ara:Arad_1353, ara:Arad_1365, ara:Arad_1370, ara:Arad_1718, ara:Arad_2615, ara:Arad_2717, ara:Arad_4161, ara:Arad_4687, ara:Arad_7543, ara:Arad_8633, ara:Arad_8960, ara:Arad_9486}
path_ara00480.kgml: 1.1.1.42 -> [1.8.1.7] -> 2.5.1.18
path_ara00480.kgml:
path_ara00480.kgml: --- 3.85 seconds ---

path_ara00511.kgml: Other glycan degradation
path_ara00511.kgml: Initialization took 0.27 seconds
path_ara00511.kgml: (not found)
path_ara00511.kgml: --- 0.30 seconds ---

path_ara00520.kgml: Amino sugar and nucleotide sugar metabolism
path_ara00520.kgml: Initialization took 5.40 seconds
path_ara00520.kgml:
path_ara00520.kgml: Found a trail of span 3 containing skipped vertices
path_ara00520.kgml: 188 -> 190 -> 192
path_ara00520.kgml: R00286 -> R01384 -> R01473
path_ara00520.kgml: {ara:Arad_3519, ara:Arad_7616} -> ara:Arad_7613 -> ara:Arad_7614
path_ara00520.kgml: 1.1.1.22 -> 4.1.1.35 -> 5.1.3.5
path_ara00520.kgml: Skipped genes: ara:Arad_7615
path_ara00520.kgml:
path_ara00520.kgml: Found a trail of span 3 containing skipped vertices
path_ara00520.kgml: 28 -> [24] -> 26 -> 9
path_ara00520.kgml: R00768 -> [R02060] -> R05332 -> R00416
path_ara00520.kgml: {ara:Arad_2357, ara:Arad_4652} -> [ara:Arad_3674] -> ara:Arad_2356 -> ara:Arad_2356
path_ara00520.kgml: 2.6.1.16 -> [5.4.2.10] -> 2.3.1.157 -> 2.7.7.23
path_ara00520.kgml:
path_ara00520.kgml: Found a trail of span 2 containing skipped vertices
path_ara00520.kgml: 78 -> [24 -> 26 -> 9] -> 46
path_ara00520.kgml: R01961 -> [R02060 -> R05332 -> R00416] -> R00660
path_ara00520.kgml: {ara:Arad_3067, ara:Arad_8935} -> [ara:Arad_3674 -> ara:Arad_2356 -> ara:Arad_2356] -> {ara:Arad_4043, ara:Arad_8934}
path_ara00520.kgml: {2.7.1.1, 2.7.1.8} -> [5.4.2.10 -> 2.3.1.157 -> 2.7.7.23] -> 2.5.1.7
path_ara00520.kgml:
path_ara00520.kgml: Found a trail of span 2 without skipping any vertex
path_ara00520.kgml: 420 -> 422
path_ara00520.kgml: R11024 -> R11025
path_ara00520.kgml: ara:Arad_0037 -> ara:Arad_0036
path_ara00520.kgml: 2.7.1.221 -> 2.7.7.99
path_ara00520.kgml:
path_ara00520.kgml: Found a trail of span 2 containing skipped vertices
path_ara00520.kgml: 287 -> 232
path_ara00520.kgml: R00948 -> R00959
path_ara00520.kgml: ara:Arad_3871 -> ara:Arad_3873
path_ara00520.kgml: 2.7.7.27 -> {5.4.2.2, 5.4.2.5}
path_ara00520.kgml: Skipped genes: ara:Arad_3872
path_ara00520.kgml:
path_ara00520.kgml: Found a trail of span 2 containing skipped vertices
path_ara00520.kgml: 188 -> [190] -> 192
path_ara00520.kgml: R00286 -> [R01384] -> R01473
path_ara00520.kgml: {ara:Arad_3519, ara:Arad_7616} -> [ara:Arad_7613] -> ara:Arad_7614
path_ara00520.kgml: 1.1.1.22 -> [4.1.1.35] -> 5.1.3.5
path_ara00520.kgml: Skipped genes: ara:Arad_7615
path_ara00520.kgml:
path_ara00520.kgml: Found a trail of span 2 containing skipped vertices
path_ara00520.kgml: 28 -> [24 -> 26] -> 9
path_ara00520.kgml: R00768 -> [R02060 -> R05332] -> R00416
path_ara00520.kgml: {ara:Arad_2357, ara:Arad_4652} -> [ara:Arad_3674 -> ara:Arad_2356] -> ara:Arad_2356
path_ara00520.kgml: 2.6.1.16 -> [5.4.2.10 -> 2.3.1.157] -> 2.7.7.23
path_ara00520.kgml:
path_ara00520.kgml: --- 6.19 seconds ---

path_ara00521.kgml: Streptomycin biosynthesis
path_ara00521.kgml: Initialization took 0.87 seconds
path_ara00521.kgml:
path_ara00521.kgml: Found a trail of span 3 containing skipped vertices
path_ara00521.kgml: 44 -> 43 -> [42] -> 24
path_ara00521.kgml: R02328 -> R06513 -> [R06514] -> R02777
path_ara00521.kgml: ara:Arad_4835 -> ara:Arad_4837 -> [ara:Arad_4836] -> ara:Arad_4838
path_ara00521.kgml: 2.7.7.24 -> 4.2.1.46 -> [5.1.3.13] -> 1.1.1.133
path_ara00521.kgml:
path_ara00521.kgml: Found a trail of span 2 containing skipped vertices
path_ara00521.kgml: 44 -> [43 -> 42] -> 24
path_ara00521.kgml: R02328 -> [R06513 -> R06514] -> R02777
path_ara00521.kgml: ara:Arad_4835 -> [ara:Arad_4837 -> ara:Arad_4836] -> ara:Arad_4838
path_ara00521.kgml: 2.7.7.24 -> [4.2.1.46 -> 5.1.3.13] -> 1.1.1.133
path_ara00521.kgml: Skipped genes: ara:Arad_4837
path_ara00521.kgml:
path_ara00521.kgml: --- 0.94 seconds ---

path_ara00523.kgml: Polyketide sugar unit biosynthesis
path_ara00523.kgml: Initialization took 0.08 seconds
path_ara00523.kgml:
path_ara00523.kgml: Found a trail of span 3 containing skipped vertices
path_ara00523.kgml: 27 -> 26 -> [63] -> 28
path_ara00523.kgml: R02328 -> R06513 -> [R06514] -> R02777
path_ara00523.kgml: ara:Arad_4835 -> ara:Arad_4837 -> [ara:Arad_4836] -> ara:Arad_4838
path_ara00523.kgml: 2.7.7.24 -> 4.2.1.46 -> [5.1.3.13] -> 1.1.1.133
path_ara00523.kgml:
path_ara00523.kgml: Found a trail of span 2 containing skipped vertices
path_ara00523.kgml: 27 -> [26 -> 63] -> 28
path_ara00523.kgml: R02328 -> [R06513 -> R06514] -> R02777
path_ara00523.kgml: ara:Arad_4835 -> [ara:Arad_4837 -> ara:Arad_4836] -> ara:Arad_4838
path_ara00523.kgml: 2.7.7.24 -> [4.2.1.46 -> 5.1.3.13] -> 1.1.1.133
path_ara00523.kgml: Skipped genes: ara:Arad_4837
path_ara00523.kgml:
path_ara00523.kgml: --- 0.13 seconds ---

path_ara00525.kgml: Acarbose and validamycin biosynthesis
path_ara00525.kgml: Initialization took 0.04 seconds
path_ara00525.kgml:
path_ara00525.kgml: Found a trail of span 2 without skipping any vertex
path_ara00525.kgml: 58 -> 59
path_ara00525.kgml: R02328 -> R06513
path_ara00525.kgml: ara:Arad_4835 -> ara:Arad_4837
path_ara00525.kgml: 2.7.7.24 -> 4.2.1.46
path_ara00525.kgml:
path_ara00525.kgml: --- 0.09 seconds ---

path_ara00540.kgml: Lipopolysaccharide biosynthesis
path_ara00540.kgml: Initialization took 0.32 seconds
path_ara00540.kgml:
path_ara00540.kgml: Found a trail of span 3 containing skipped vertices
path_ara00540.kgml: 90 -> [89] -> 88 -> 53
path_ara00540.kgml: R04567 -> [R04587] -> R04550 -> R04606
path_ara00540.kgml: ara:Arad_2232 -> [ara:Arad_2984] -> ara:Arad_2229 -> ara:Arad_2234
path_ara00540.kgml: 2.3.1.129 -> [3.5.1.108] -> 2.3.1.191 -> 2.4.1.182
path_ara00540.kgml: Skipped genes: ara:Arad_2231, ara:Arad_2233
path_ara00540.kgml:
path_ara00540.kgml: Found a trail of span 3 containing skipped vertices
path_ara00540.kgml: 45 -> 80 -> 79
path_ara00540.kgml: R04657 -> R04658 -> R05074
path_ara00540.kgml: ara:Arad_1092 -> ara:Arad_1090 -> ara:Arad_1090
path_ara00540.kgml: 2.7.1.130 -> 2.4.99.12 -> 2.4.99.13
path_ara00540.kgml: Skipped genes: ara:Arad_1091
path_ara00540.kgml:
path_ara00540.kgml: Found a trail of span 2 containing skipped vertices
path_ara00540.kgml: 90 -> [89 -> 88] -> 53
path_ara00540.kgml: R04567 -> [R04587 -> R04550] -> R04606
path_ara00540.kgml: ara:Arad_2232 -> [ara:Arad_2984 -> ara:Arad_2229] -> ara:Arad_2234
path_ara00540.kgml: 2.3.1.129 -> [3.5.1.108 -> 2.3.1.191] -> 2.4.1.182
path_ara00540.kgml: Skipped genes: ara:Arad_2233
path_ara00540.kgml:
path_ara00540.kgml: Found a trail of span 2 containing skipped vertices
path_ara00540.kgml: 45 -> [80] -> 79
path_ara00540.kgml: R04657 -> [R04658] -> R05074
path_ara00540.kgml: ara:Arad_1092 -> [ara:Arad_1090] -> ara:Arad_1090
path_ara00540.kgml: 2.7.1.130 -> [2.4.99.12] -> 2.4.99.13
path_ara00540.kgml: Skipped genes: ara:Arad_1091
path_ara00540.kgml:
path_ara00540.kgml: --- 0.45 seconds ---

path_ara00550.kgml: Peptidoglycan biosynthesis
path_ara00550.kgml: Initialization took 1.52 seconds
path_ara00550.kgml:
path_ara00550.kgml: Found a trail of span 7 containing skipped vertices
path_ara00550.kgml: 59 -> 33 -> 32 -> 34 -> 23 -> 35 -> 36
path_ara00550.kgml: {R03191, R03192} -> R03193 -> R02783 -> R02788 -> R04617 -> R05630 -> R05032
path_ara00550.kgml: ara:Arad_2994 -> ara:Arad_2995 -> ara:Arad_2998 -> ara:Arad_3002 -> ara:Arad_3001 -> ara:Arad_3000 -> ara:Arad_2996
path_ara00550.kgml: {1.3.1.98, 1.3.1.98} -> 6.3.2.8 -> 6.3.2.9 -> 6.3.2.13 -> 6.3.2.10 -> 2.7.8.13 -> 2.4.1.227
path_ara00550.kgml: Skipped genes: ara:Arad_2997
path_ara00550.kgml:
path_ara00550.kgml: Found a trail of span 6 containing skipped vertices
path_ara00550.kgml: 59 -> 33 -> 32 -> 34 -> [23] -> 35 -> 36
path_ara00550.kgml: {R03191, R03192} -> R03193 -> R02783 -> R02788 -> [R04617] -> R05630 -> R05032
path_ara00550.kgml: ara:Arad_2994 -> ara:Arad_2995 -> ara:Arad_2998 -> ara:Arad_3002 -> [ara:Arad_3001] -> ara:Arad_3000 -> ara:Arad_2996
path_ara00550.kgml: {1.3.1.98, 1.3.1.98} -> 6.3.2.8 -> 6.3.2.9 -> 6.3.2.13 -> [6.3.2.10] -> 2.7.8.13 -> 2.4.1.227
path_ara00550.kgml: Skipped genes: ara:Arad_3001, ara:Arad_2997
path_ara00550.kgml:
path_ara00550.kgml: Found a trail of span 6 containing skipped vertices
path_ara00550.kgml: 59 -> 33 -> 32 -> [34] -> 23 -> 35 -> 36
path_ara00550.kgml: {R03191, R03192} -> R03193 -> R02783 -> [R02788] -> R04617 -> R05630 -> R05032
path_ara00550.kgml: ara:Arad_2994 -> ara:Arad_2995 -> ara:Arad_2998 -> [ara:Arad_3002] -> ara:Arad_3001 -> ara:Arad_3000 -> ara:Arad_2996
path_ara00550.kgml: {1.3.1.98, 1.3.1.98} -> 6.3.2.8 -> 6.3.2.9 -> [6.3.2.13] -> 6.3.2.10 -> 2.7.8.13 -> 2.4.1.227
path_ara00550.kgml: Skipped genes: ara:Arad_2997
path_ara00550.kgml:
path_ara00550.kgml: Found a trail of span 6 containing skipped vertices
path_ara00550.kgml: 59 -> 33 -> [32] -> 34 -> 23 -> 35 -> 36
path_ara00550.kgml: {R03191, R03192} -> R03193 -> [R02783] -> R02788 -> R04617 -> R05630 -> R05032
path_ara00550.kgml: ara:Arad_2994 -> ara:Arad_2995 -> [ara:Arad_2998] -> ara:Arad_3002 -> ara:Arad_3001 -> ara:Arad_3000 -> ara:Arad_2996
path_ara00550.kgml: {1.3.1.98, 1.3.1.98} -> 6.3.2.8 -> [6.3.2.9] -> 6.3.2.13 -> 6.3.2.10 -> 2.7.8.13 -> 2.4.1.227
path_ara00550.kgml: Skipped genes: ara:Arad_2997, ara:Arad_2998
path_ara00550.kgml:
path_ara00550.kgml: Found a trail of span 6 containing skipped vertices
path_ara00550.kgml: 59 -> [33] -> 32 -> 34 -> 23 -> 35 -> 36
path_ara00550.kgml: {R03191, R03192} -> [R03193] -> R02783 -> R02788 -> R04617 -> R05630 -> R05032
path_ara00550.kgml: ara:Arad_2994 -> [ara:Arad_2995] -> ara:Arad_2998 -> ara:Arad_3002 -> ara:Arad_3001 -> ara:Arad_3000 -> ara:Arad_2996
path_ara00550.kgml: {1.3.1.98, 1.3.1.98} -> [6.3.2.8] -> 6.3.2.9 -> 6.3.2.13 -> 6.3.2.10 -> 2.7.8.13 -> 2.4.1.227
path_ara00550.kgml: Skipped genes: ara:Arad_2995, ara:Arad_2997
path_ara00550.kgml:
path_ara00550.kgml: Found a trail of span 6 containing skipped vertices
path_ara00550.kgml: 59 -> 33 -> 32 -> 34 -> 23 -> [35] -> 36
path_ara00550.kgml: {R03191, R03192} -> R03193 -> R02783 -> R02788 -> R04617 -> [R05630] -> R05032
path_ara00550.kgml: ara:Arad_2994 -> ara:Arad_2995 -> ara:Arad_2998 -> ara:Arad_3002 -> ara:Arad_3001 -> [ara:Arad_3000] -> ara:Arad_2996
path_ara00550.kgml: {1.3.1.98, 1.3.1.98} -> 6.3.2.8 -> 6.3.2.9 -> 6.3.2.13 -> 6.3.2.10 -> [2.7.8.13] -> 2.4.1.227
path_ara00550.kgml: Skipped genes: ara:Arad_3000, ara:Arad_2997
path_ara00550.kgml:
path_ara00550.kgml: Found a trail of span 5 containing skipped vertices
path_ara00550.kgml: 59 -> 33 -> 32 -> 34 -> [23 -> 35] -> 36
path_ara00550.kgml: {R03191, R03192} -> R03193 -> R02783 -> R02788 -> [R04617 -> R05630] -> R05032
path_ara00550.kgml: ara:Arad_2994 -> ara:Arad_2995 -> ara:Arad_2998 -> ara:Arad_3002 -> [ara:Arad_3001 -> ara:Arad_3000] -> ara:Arad_2996
path_ara00550.kgml: {1.3.1.98, 1.3.1.98} -> 6.3.2.8 -> 6.3.2.9 -> 6.3.2.13 -> [6.3.2.10 -> 2.7.8.13] -> 2.4.1.227
path_ara00550.kgml: Skipped genes: ara:Arad_3001, ara:Arad_3000, ara:Arad_2997
path_ara00550.kgml:
path_ara00550.kgml: Found a trail of span 5 containing skipped vertices
path_ara00550.kgml: 59 -> 33 -> 32 -> [34 -> 23] -> 35 -> 36
path_ara00550.kgml: {R03191, R03192} -> R03193 -> R02783 -> [R02788 -> R04617] -> R05630 -> R05032
path_ara00550.kgml: ara:Arad_2994 -> ara:Arad_2995 -> ara:Arad_2998 -> [ara:Arad_3002 -> ara:Arad_3001] -> ara:Arad_3000 -> ara:Arad_2996
path_ara00550.kgml: {1.3.1.98, 1.3.1.98} -> 6.3.2.8 -> 6.3.2.9 -> [6.3.2.13 -> 6.3.2.10] -> 2.7.8.13 -> 2.4.1.227
path_ara00550.kgml: Skipped genes: ara:Arad_2997
path_ara00550.kgml:
path_ara00550.kgml: Found a trail of span 5 containing skipped vertices
path_ara00550.kgml: 59 -> 33 -> [32 -> 34] -> 23 -> 35 -> 36
path_ara00550.kgml: {R03191, R03192} -> R03193 -> [R02783 -> R02788] -> R04617 -> R05630 -> R05032
path_ara00550.kgml: ara:Arad_2994 -> ara:Arad_2995 -> [ara:Arad_2998 -> ara:Arad_3002] -> ara:Arad_3001 -> ara:Arad_3000 -> ara:Arad_2996
path_ara00550.kgml: {1.3.1.98, 1.3.1.98} -> 6.3.2.8 -> [6.3.2.9 -> 6.3.2.13] -> 6.3.2.10 -> 2.7.8.13 -> 2.4.1.227
path_ara00550.kgml: Skipped genes: ara:Arad_2997, ara:Arad_2998
path_ara00550.kgml:
path_ara00550.kgml: Found a trail of span 5 containing skipped vertices
path_ara00550.kgml: 59 -> [33 -> 32] -> 34 -> 23 -> 35 -> 36
path_ara00550.kgml: {R03191, R03192} -> [R03193 -> R02783] -> R02788 -> R04617 -> R05630 -> R05032
path_ara00550.kgml: ara:Arad_2994 -> [ara:Arad_2995 -> ara:Arad_2998] -> ara:Arad_3002 -> ara:Arad_3001 -> ara:Arad_3000 -> ara:Arad_2996
path_ara00550.kgml: {1.3.1.98, 1.3.1.98} -> [6.3.2.8 -> 6.3.2.9] -> 6.3.2.13 -> 6.3.2.10 -> 2.7.8.13 -> 2.4.1.227
path_ara00550.kgml: Skipped genes: ara:Arad_2995, ara:Arad_2997, ara:Arad_2998
path_ara00550.kgml:
path_ara00550.kgml: Found a trail of span 4 containing skipped vertices
path_ara00550.kgml: 59 -> 33 -> 32 -> [34 -> 23 -> 35] -> 36
path_ara00550.kgml: {R03191, R03192} -> R03193 -> R02783 -> [R02788 -> R04617 -> R05630] -> R05032
path_ara00550.kgml: ara:Arad_2994 -> ara:Arad_2995 -> ara:Arad_2998 -> [ara:Arad_3002 -> ara:Arad_3001 -> ara:Arad_3000] -> ara:Arad_2996
path_ara00550.kgml: {1.3.1.98, 1.3.1.98} -> 6.3.2.8 -> 6.3.2.9 -> [6.3.2.13 -> 6.3.2.10 -> 2.7.8.13] -> 2.4.1.227
path_ara00550.kgml: Skipped genes: ara:Arad_2997
path_ara00550.kgml:
path_ara00550.kgml: Found a trail of span 4 containing skipped vertices
path_ara00550.kgml: 59 -> 33 -> [32 -> 34 -> 23] -> 35 -> 36
path_ara00550.kgml: {R03191, R03192} -> R03193 -> [R02783 -> R02788 -> R04617] -> R05630 -> R05032
path_ara00550.kgml: ara:Arad_2994 -> ara:Arad_2995 -> [ara:Arad_2998 -> ara:Arad_3002 -> ara:Arad_3001] -> ara:Arad_3000 -> ara:Arad_2996
path_ara00550.kgml: {1.3.1.98, 1.3.1.98} -> 6.3.2.8 -> [6.3.2.9 -> 6.3.2.13 -> 6.3.2.10] -> 2.7.8.13 -> 2.4.1.227
path_ara00550.kgml: Skipped genes: ara:Arad_2997, ara:Arad_2998
path_ara00550.kgml:
path_ara00550.kgml: Found a trail of span 4 containing skipped vertices
path_ara00550.kgml: 59 -> [33 -> 32 -> 34] -> 23 -> 35 -> 36
path_ara00550.kgml: {R03191, R03192} -> [R03193 -> R02783 -> R02788] -> R04617 -> R05630 -> R05032
path_ara00550.kgml: ara:Arad_2994 -> [ara:Arad_2995 -> ara:Arad_2998 -> ara:Arad_3002] -> ara:Arad_3001 -> ara:Arad_3000 -> ara:Arad_2996
path_ara00550.kgml: {1.3.1.98, 1.3.1.98} -> [6.3.2.8 -> 6.3.2.9 -> 6.3.2.13] -> 6.3.2.10 -> 2.7.8.13 -> 2.4.1.227
path_ara00550.kgml: Skipped genes: ara:Arad_2995, ara:Arad_2997, ara:Arad_2998
path_ara00550.kgml:
path_ara00550.kgml: Found a trail of span 3 containing skipped vertices
path_ara00550.kgml: 29 -> 28 -> 27
path_ara00550.kgml: R04573 -> R05629 -> R05662
path_ara00550.kgml: ara:Arad_3001 -> ara:Arad_3000 -> ara:Arad_2996
path_ara00550.kgml: 6.3.2.10 -> 2.7.8.13 -> 2.4.1.227
path_ara00550.kgml: Skipped genes: ara:Arad_2997, ara:Arad_2998
path_ara00550.kgml:
path_ara00550.kgml: Found a trail of span 2 containing skipped vertices
path_ara00550.kgml: 29 -> [28] -> 27
path_ara00550.kgml: R04573 -> [R05629] -> R05662
path_ara00550.kgml: ara:Arad_3001 -> [ara:Arad_3000] -> ara:Arad_2996
path_ara00550.kgml: 6.3.2.10 -> [2.7.8.13] -> 2.4.1.227
path_ara00550.kgml: Skipped genes: ara:Arad_3000, ara:Arad_2997, ara:Arad_2998
path_ara00550.kgml:
path_ara00550.kgml: --- 2.37 seconds ---

path_ara00561.kgml: Glycerolipid metabolism
path_ara00561.kgml: Initialization took 1.62 seconds
path_ara00561.kgml: (not found)
path_ara00561.kgml: --- 1.64 seconds ---

path_ara00562.kgml: Inositol phosphate metabolism
path_ara00562.kgml: Initialization took 1.33 seconds
path_ara00562.kgml:
path_ara00562.kgml: Found a trail of span 4 without skipping any vertex
path_ara00562.kgml: 83 -> 115 -> 116 -> 118
path_ara00562.kgml: R02782 -> R08603 -> R08503 -> R05661
path_ara00562.kgml: {ara:Arad_0106, ara:Arad_1557, ara:Arad_3958} -> {ara:Arad_0105, ara:Arad_1558} -> ara:Arad_1555 -> ara:Arad_1559
path_ara00562.kgml: 4.2.1.44 -> 3.7.1.22 -> 5.3.1.30 -> 2.7.1.92
path_ara00562.kgml:
path_ara00562.kgml: Found a trail of span 3 containing skipped vertices
path_ara00562.kgml: 83 -> [115] -> 116 -> 118
path_ara00562.kgml: R02782 -> [R08603] -> R08503 -> R05661
path_ara00562.kgml: {ara:Arad_0106, ara:Arad_1557, ara:Arad_3958} -> [{ara:Arad_0105, ara:Arad_1558}] -> ara:Arad_1555 -> ara:Arad_1559
path_ara00562.kgml: 4.2.1.44 -> [3.7.1.22] -> 5.3.1.30 -> 2.7.1.92
path_ara00562.kgml: Skipped genes: ara:Arad_1558
path_ara00562.kgml:
path_ara00562.kgml: Found a trail of span 3 containing skipped vertices
path_ara00562.kgml: 83 -> 115 -> [116] -> 118
path_ara00562.kgml: R02782 -> R08603 -> [R08503] -> R05661
path_ara00562.kgml: {ara:Arad_0106, ara:Arad_1557, ara:Arad_3958} -> {ara:Arad_0105, ara:Arad_1558} -> [ara:Arad_1555] -> ara:Arad_1559
path_ara00562.kgml: 4.2.1.44 -> 3.7.1.22 -> [5.3.1.30] -> 2.7.1.92
path_ara00562.kgml:
path_ara00562.kgml: Found a trail of span 2 containing skipped vertices
path_ara00562.kgml: 83 -> [115 -> 116] -> 118
path_ara00562.kgml: R02782 -> [R08603 -> R08503] -> R05661
path_ara00562.kgml: {ara:Arad_0106, ara:Arad_1557, ara:Arad_3958} -> [{ara:Arad_0105, ara:Arad_1558} -> ara:Arad_1555] -> ara:Arad_1559
path_ara00562.kgml: 4.2.1.44 -> [3.7.1.22 -> 5.3.1.30] -> 2.7.1.92
path_ara00562.kgml: Skipped genes: ara:Arad_1558
path_ara00562.kgml:
path_ara00562.kgml: --- 1.52 seconds ---

path_ara00564.kgml: Glycerophospholipid metabolism
path_ara00564.kgml: Initialization took 1.79 seconds
path_ara00564.kgml:
path_ara00564.kgml: Found a trail of span 2 containing skipped vertices
path_ara00564.kgml: 135 -> [109 -> 97 -> 128] -> 103
path_ara00564.kgml: R02055 -> [R02052 -> R02240 -> R01799] -> R01800
path_ara00564.kgml: ara:Arad_1622 -> [ara:Arad_3908 -> ara:Arad_2732 -> {ara:Arad_2225, ara:Arad_3662}] -> ara:Arad_1620
path_ara00564.kgml: 4.1.1.65 -> [3.1.4.3 -> 2.7.1.107 -> 2.7.7.41] -> 2.7.8.8
path_ara00564.kgml:
path_ara00564.kgml: Found a trail of span 2 without skipping any vertex
path_ara00564.kgml: 219 -> 221
path_ara00564.kgml: R09072 -> R09073
path_ara00564.kgml: ara:Arad_3020 -> ara:Arad_3021
path_ara00564.kgml: ? -> ?
path_ara00564.kgml:
path_ara00564.kgml: --- 2.00 seconds ---

path_ara00590.kgml: Arachidonic acid metabolism
path_ara00590.kgml: Initialization took 0.04 seconds
path_ara00590.kgml: (not found)
path_ara00590.kgml: --- 0.05 seconds ---

path_ara00600.kgml: Sphingolipid metabolism
path_ara00600.kgml: Initialization took 0.12 seconds
path_ara00600.kgml: (not found)
path_ara00600.kgml: --- 0.13 seconds ---

path_ara00620.kgml: Pyruvate metabolism
path_ara00620.kgml: Initialization took 9.15 seconds
path_ara00620.kgml:
path_ara00620.kgml: Found a trail of span 4 containing skipped vertices
path_ara00620.kgml: 123 -> 55 -> [124] -> 125 -> 124
path_ara00620.kgml: R00014 -> R03270 -> [R02569] -> R07618 -> R02569
path_ara00620.kgml: {ara:Arad_2246, ara:Arad_2247} -> {ara:Arad_2246, ara:Arad_2247} -> [ara:Arad_2249] -> {ara:Arad_2251, ara:Arad_4324} -> ara:Arad_2249
path_ara00620.kgml: {1.2.4.1, 2.2.1.6, 4.1.1.1} -> 1.2.4.1 -> [2.3.1.12] -> 1.8.1.4 -> 2.3.1.12
path_ara00620.kgml: Skipped genes: ara:Arad_2250
path_ara00620.kgml:
path_ara00620.kgml: --- 21.31 seconds ---

path_ara00621.kgml: Dioxin degradation
path_ara00621.kgml: Initialization took 0.17 seconds
path_ara00621.kgml:
path_ara00621.kgml: Found a trail of span 2 without skipping any vertex
path_ara00621.kgml: 114 -> 96
path_ara00621.kgml: R02602 -> R02601
path_ara00621.kgml: ara:Arad_7266 -> ara:Arad_7264
path_ara00621.kgml: 4.1.1.77 -> 4.2.1.80
path_ara00621.kgml:
path_ara00621.kgml: Found a trail of span 2 without skipping any vertex
path_ara00621.kgml: 12 -> 107
path_ara00621.kgml: R00750 -> R00228
path_ara00621.kgml: ara:Arad_7255 -> ara:Arad_7256
path_ara00621.kgml: 4.1.3.39 -> 1.2.1.10
path_ara00621.kgml:
path_ara00621.kgml: --- 0.22 seconds ---

path_ara00622.kgml: Xylene degradation
path_ara00622.kgml: Initialization took 0.57 seconds
path_ara00622.kgml:
path_ara00622.kgml: Found a trail of span 2 without skipping any vertex
path_ara00622.kgml: 96 -> 117
path_ara00622.kgml: R00750 -> R00228
path_ara00622.kgml: ara:Arad_7255 -> ara:Arad_7256
path_ara00622.kgml: 4.1.3.39 -> 1.2.1.10
path_ara00622.kgml:
path_ara00622.kgml: Found a trail of span 2 without skipping any vertex
path_ara00622.kgml: 73 -> 76
path_ara00622.kgml: R05248 -> R05377
path_ara00622.kgml: {ara:Arad_7267, ara:Arad_7268} -> ara:Arad_7270
path_ara00622.kgml: ? -> ?
path_ara00622.kgml:
path_ara00622.kgml: Found a trail of span 2 containing skipped vertices
path_ara00622.kgml: 109 -> [112] -> 114
path_ara00622.kgml: R05353 -> [R05389] -> R05374
path_ara00622.kgml: ara:Arad_7263 -> [{ara:Arad_12163, ara:Arad_4160}] -> ara:Arad_7266
path_ara00622.kgml: 1.2.1.85 -> [5.3.2.6] -> 4.1.1.77
path_ara00622.kgml: Skipped genes: ara:Arad_7264
path_ara00622.kgml:
path_ara00622.kgml: Found a trail of span 2 without skipping any vertex
path_ara00622.kgml: 18 -> 29
path_ara00622.kgml: {R05290, R05291} -> {R05292, R05293}
path_ara00622.kgml: {ara:Arad_12207, ara:Arad_12208, ara:Arad_12209} -> ara:Arad_12206
path_ara00622.kgml: ? -> {1.3.1.67, 1.3.1.67}
path_ara00622.kgml:
path_ara00622.kgml: Found a trail of span 2 without skipping any vertex
path_ara00622.kgml: 19 -> 30
path_ara00622.kgml: R05428 -> R05314
path_ara00622.kgml: {ara:Arad_12207, ara:Arad_12208, ara:Arad_12209} -> ara:Arad_12206
path_ara00622.kgml: ? -> 1.3.1.68
path_ara00622.kgml:
path_ara00622.kgml: Found a trail of span 2 without skipping any vertex
path_ara00622.kgml: 20 -> 53
path_ara00622.kgml: R05665 -> R05309
path_ara00622.kgml: {ara:Arad_12207, ara:Arad_12208, ara:Arad_12209} -> ara:Arad_12206
path_ara00622.kgml: ? -> ?
path_ara00622.kgml:
path_ara00622.kgml: --- 0.73 seconds ---

path_ara00623.kgml: Toluene degradation
path_ara00623.kgml: Initialization took 0.12 seconds
path_ara00623.kgml:
path_ara00623.kgml: Found a trail of span 2 containing skipped vertices
path_ara00623.kgml: 117 -> 127
path_ara00623.kgml: R05299 -> R09229
path_ara00623.kgml: {ara:Arad_12211, ara:Arad_7159} -> ara:Arad_12213
path_ara00623.kgml: 1.13.11.1 -> 5.5.1.1
path_ara00623.kgml: Skipped genes: ara:Arad_12212
path_ara00623.kgml:
path_ara00623.kgml: Found a trail of span 2 containing skipped vertices
path_ara00623.kgml: 117 -> 116
path_ara00623.kgml: R05299 -> R05300
path_ara00623.kgml: {ara:Arad_12211, ara:Arad_7159} -> ara:Arad_12213
path_ara00623.kgml: 1.13.11.1 -> 5.5.1.1
path_ara00623.kgml: Skipped genes: ara:Arad_12212
path_ara00623.kgml:
path_ara00623.kgml: --- 0.20 seconds ---

path_ara00624.kgml: Polycyclic aromatic hydrocarbon degradation
path_ara00624.kgml: Initialization took 0.08 seconds
path_ara00624.kgml: (not found)
path_ara00624.kgml: --- 0.09 seconds ---

path_ara00625.kgml: Chloroalkane and chloroalkene degradation
path_ara00625.kgml: Initialization took 0.62 seconds
path_ara00625.kgml: (not found)
path_ara00625.kgml: --- 0.64 seconds ---

path_ara00626.kgml: Naphthalene degradation
path_ara00626.kgml: Initialization took 0.12 seconds
path_ara00626.kgml: (not found)
path_ara00626.kgml: --- 0.13 seconds ---

path_ara00627.kgml: Aminobenzoate degradation
path_ara00627.kgml: Initialization took 0.42 seconds
path_ara00627.kgml:
path_ara00627.kgml: Found a trail of span 3 without skipping any vertex
path_ara00627.kgml: 188 -> 187 -> 186
path_ara00627.kgml: R03791 -> R07664 -> R01764
path_ara00627.kgml: ara:Arad_12220 -> ara:Arad_12221 -> ara:Arad_12222
path_ara00627.kgml: 5.1.2.2 -> 1.1.99.31 -> 4.1.1.7
path_ara00627.kgml:
path_ara00627.kgml: Found a trail of span 2 containing skipped vertices
path_ara00627.kgml: 188 -> [187] -> 186
path_ara00627.kgml: R03791 -> [R07664] -> R01764
path_ara00627.kgml: ara:Arad_12220 -> [ara:Arad_12221] -> ara:Arad_12222
path_ara00627.kgml: 5.1.2.2 -> [1.1.99.31] -> 4.1.1.7
path_ara00627.kgml: Skipped genes: ara:Arad_12221
path_ara00627.kgml:
path_ara00627.kgml: Found a trail of span 2 without skipping any vertex
path_ara00627.kgml: 195 -> 197
path_ara00627.kgml: R04160 -> R02672
path_ara00627.kgml: ara:Arad_12221 -> ara:Arad_12222
path_ara00627.kgml: 1.1.99.31 -> 4.1.1.7
path_ara00627.kgml:
path_ara00627.kgml: --- 0.55 seconds ---

path_ara00630.kgml: Glyoxylate and dicarboxylate metabolism
path_ara00630.kgml: Initialization took 12.82 seconds
path_ara00630.kgml:
path_ara00630.kgml: Found a trail of span 2 without skipping any vertex
path_ara00630.kgml: 193 -> 194
path_ara00630.kgml: R00238 -> R01977
path_ara00630.kgml: {ara:Arad_0815, ara:Arad_4554, ara:Arad_4682} -> {ara:Arad_4680, ara:Arad_8221}
path_ara00630.kgml: 2.3.1.9 -> 1.1.1.36
path_ara00630.kgml:
path_ara00630.kgml: --- 12.95 seconds ---

path_ara00633.kgml: Nitrotoluene degradation
path_ara00633.kgml: Initialization took 0.07 seconds
path_ara00633.kgml: (not found)
path_ara00633.kgml: --- 0.09 seconds ---

path_ara00640.kgml: Propanoate metabolism
path_ara00640.kgml: Initialization took 4.26 seconds
path_ara00640.kgml: (not found)
path_ara00640.kgml: --- 4.32 seconds ---

path_ara00643.kgml: Styrene degradation
path_ara00643.kgml: Initialization took 0.52 seconds
path_ara00643.kgml:
path_ara00643.kgml: Found a trail of span 3 without skipping any vertex
path_ara00643.kgml: 63 -> 39 -> 37
path_ara00643.kgml: R02519 -> R03181 -> R01364
path_ara00643.kgml: ara:Arad_8212 -> ara:Arad_8214 -> {ara:Arad_12310, ara:Arad_8213}
path_ara00643.kgml: 1.13.11.5 -> 5.2.1.2 -> 3.7.1.2
path_ara00643.kgml:
path_ara00643.kgml: Found a trail of span 2 containing skipped vertices
path_ara00643.kgml: 63 -> [39] -> 37
path_ara00643.kgml: R02519 -> [R03181] -> R01364
path_ara00643.kgml: ara:Arad_8212 -> [ara:Arad_8214] -> {ara:Arad_12310, ara:Arad_8213}
path_ara00643.kgml: 1.13.11.5 -> [5.2.1.2] -> 3.7.1.2
path_ara00643.kgml:
path_ara00643.kgml: --- 0.61 seconds ---

path_ara00660.kgml: C5-Branched dibasic acid metabolism
path_ara00660.kgml: Initialization took 0.33 seconds
path_ara00660.kgml:
path_ara00660.kgml: Found a trail of span 3 containing skipped vertices
path_ara00660.kgml: 31 -> 96 -> 97
path_ara00660.kgml: R03896 -> R03898 -> R00994
path_ara00660.kgml: {ara:Arad_4434, ara:Arad_4906} -> {ara:Arad_4434, ara:Arad_4906} -> ara:Arad_4909
path_ara00660.kgml: 4.2.1.35 -> 4.2.1.35 -> 1.1.1.85
path_ara00660.kgml: Skipped genes: ara:Arad_4908
path_ara00660.kgml:
path_ara00660.kgml: --- 0.42 seconds ---

path_ara00680.kgml: Methane metabolism
path_ara00680.kgml: Initialization took 3.48 seconds
path_ara00680.kgml:
path_ara00680.kgml: Found a trail of span 2 containing skipped vertices
path_ara00680.kgml: 101 -> 100
path_ara00680.kgml: R06983 -> R00527
path_ara00680.kgml: ara:Arad_2510 -> ara:Arad_2513
path_ara00680.kgml: 1.1.1.284 -> 3.1.2.12
path_ara00680.kgml: Skipped genes: ara:Arad_2512
path_ara00680.kgml:
path_ara00680.kgml: Found a trail of span 2 without skipping any vertex
path_ara00680.kgml: 146 -> 149
path_ara00680.kgml: R01513 -> R04173
path_ara00680.kgml: {ara:Arad_0100, ara:Arad_10005, ara:Arad_3664, ara:Arad_7653, ara:Arad_7972} -> ara:Arad_3666
path_ara00680.kgml: 1.1.1.95 -> 2.6.1.52
path_ara00680.kgml:
path_ara00680.kgml: --- 3.55 seconds ---

path_ara00730.kgml: Thiamine metabolism
path_ara00730.kgml: Initialization took 0.42 seconds
path_ara00730.kgml:
path_ara00730.kgml: Found a trail of span 3 without skipping any vertex
path_ara00730.kgml: 76 -> 75 -> 93
path_ara00730.kgml: R03471 -> R04509 -> R03223
path_ara00730.kgml: ara:Arad_9221 -> ara:Arad_9221 -> {ara:Arad_3764, ara:Arad_7391, ara:Arad_9220}
path_ara00730.kgml: 2.7.1.49 -> 2.7.4.7 -> 2.5.1.3
path_ara00730.kgml:
path_ara00730.kgml: Found a trail of span 3 without skipping any vertex
path_ara00730.kgml: 76 -> 75 -> 97
path_ara00730.kgml: R03471 -> R04509 -> R10712
path_ara00730.kgml: ara:Arad_9221 -> ara:Arad_9221 -> {ara:Arad_3764, ara:Arad_7391, ara:Arad_9220}
path_ara00730.kgml: 2.7.1.49 -> 2.7.4.7 -> 2.5.1.3
path_ara00730.kgml:
path_ara00730.kgml: Found a trail of span 2 containing skipped vertices
path_ara00730.kgml: 94 -> [75] -> 97
path_ara00730.kgml: R03472 -> [R04509] -> R10712
path_ara00730.kgml: ara:Arad_7398 -> [ara:Arad_9221] -> {ara:Arad_3764, ara:Arad_7391, ara:Arad_9220}
path_ara00730.kgml: 4.1.99.17 -> [2.7.4.7] -> 2.5.1.3
path_ara00730.kgml: Skipped genes: ara:Arad_7394, ara:Arad_7396, ara:Arad_7393
path_ara00730.kgml:
path_ara00730.kgml: Found a trail of span 2 containing skipped vertices
path_ara00730.kgml: 94 -> [75] -> 93
path_ara00730.kgml: R03472 -> [R04509] -> R03223
path_ara00730.kgml: ara:Arad_7398 -> [ara:Arad_9221] -> {ara:Arad_3764, ara:Arad_7391, ara:Arad_9220}
path_ara00730.kgml: 4.1.99.17 -> [2.7.4.7] -> 2.5.1.3
path_ara00730.kgml: Skipped genes: ara:Arad_7394, ara:Arad_7396, ara:Arad_7393
path_ara00730.kgml:
path_ara00730.kgml: Found a trail of span 2 containing skipped vertices
path_ara00730.kgml: 70 -> 69
path_ara00730.kgml: R07463 -> R10247
path_ara00730.kgml: ara:Arad_7396 -> ara:Arad_7393
path_ara00730.kgml: 1.4.3.19 -> 2.8.1.10
path_ara00730.kgml: Skipped genes: ara:Arad_7394
path_ara00730.kgml:
path_ara00730.kgml: Found a trail of span 2 without skipping any vertex
path_ara00730.kgml: 74 -> 93
path_ara00730.kgml: R04448 -> R03223
path_ara00730.kgml: ara:Arad_9219 -> {ara:Arad_3764, ara:Arad_7391, ara:Arad_9220}
path_ara00730.kgml: 2.7.1.50 -> 2.5.1.3
path_ara00730.kgml:
path_ara00730.kgml: Found a trail of span 2 containing skipped vertices
path_ara00730.kgml: 76 -> [75] -> 97
path_ara00730.kgml: R03471 -> [R04509] -> R10712
path_ara00730.kgml: ara:Arad_9221 -> [ara:Arad_9221] -> {ara:Arad_3764, ara:Arad_7391, ara:Arad_9220}
path_ara00730.kgml: 2.7.1.49 -> [2.7.4.7] -> 2.5.1.3
path_ara00730.kgml:
path_ara00730.kgml: Found a trail of span 2 containing skipped vertices
path_ara00730.kgml: 76 -> [75] -> 93
path_ara00730.kgml: R03471 -> [R04509] -> R03223
path_ara00730.kgml: ara:Arad_9221 -> [ara:Arad_9221] -> {ara:Arad_3764, ara:Arad_7391, ara:Arad_9220}
path_ara00730.kgml: 2.7.1.49 -> [2.7.4.7] -> 2.5.1.3
path_ara00730.kgml:
path_ara00730.kgml: --- 0.67 seconds ---

path_ara00740.kgml: Riboflavin metabolism
path_ara00740.kgml: Initialization took 0.37 seconds
path_ara00740.kgml:
path_ara00740.kgml: Found a trail of span 2 containing skipped vertices
path_ara00740.kgml: 41 -> 42
path_ara00740.kgml: R04457 -> R00066
path_ara00740.kgml: {ara:Arad_1760, ara:Arad_3053} -> ara:Arad_1755
path_ara00740.kgml: 2.5.1.78 -> 2.5.1.9
path_ara00740.kgml: Skipped genes: ara:Arad_1759
path_ara00740.kgml:
path_ara00740.kgml: --- 0.43 seconds ---

path_ara00750.kgml: Vitamin B6 metabolism
path_ara00750.kgml: Initialization took 0.27 seconds
path_ara00750.kgml: (not found)
path_ara00750.kgml: --- 0.29 seconds ---

path_ara00760.kgml: Nicotinate and nicotinamide metabolism
path_ara00760.kgml: Initialization took 3.20 seconds
path_ara00760.kgml:
path_ara00760.kgml: Found a trail of span 3 without skipping any vertex
path_ara00760.kgml: 71 -> 72 -> 73
path_ara00760.kgml: R00481 -> R04292 -> R03348
path_ara00760.kgml: ara:Arad_8930 -> ara:Arad_8928 -> ara:Arad_8931
path_ara00760.kgml: 1.4.3.16 -> 2.5.1.72 -> 2.4.2.19
path_ara00760.kgml:
path_ara00760.kgml: Found a trail of span 3 containing skipped vertices
path_ara00760.kgml: 79 -> [83 -> 86] -> 92 -> 87
path_ara00760.kgml: R03004 -> [R03005 -> R00189] -> R00103 -> R02322
path_ara00760.kgml: ara:Arad_2273 -> [ara:Arad_4880 -> {ara:Arad_2676, ara:Arad_7634}] -> ara:Arad_2273 -> ara:Arad_2261
path_ara00760.kgml: {3.6.1.22, 3.6.1.9} -> [{2.7.7.1, 2.7.7.18} -> {6.3.1.5, 6.3.5.1}] -> {3.6.1.22, 3.6.1.9} -> 3.5.1.42
path_ara00760.kgml: Skipped genes: ara:Arad_2262
path_ara00760.kgml:
path_ara00760.kgml: Found a trail of span 2 containing skipped vertices
path_ara00760.kgml: 71 -> [72] -> 73
path_ara00760.kgml: R00481 -> [R04292] -> R03348
path_ara00760.kgml: ara:Arad_8930 -> [ara:Arad_8928] -> ara:Arad_8931
path_ara00760.kgml: 1.4.3.16 -> [2.5.1.72] -> 2.4.2.19
path_ara00760.kgml:
path_ara00760.kgml: Found a trail of span 2 without skipping any vertex
path_ara00760.kgml: 184 -> 59
path_ara00760.kgml: R09473 -> R03164
path_ara00760.kgml: {ara:Arad_8291, ara:Arad_8292} -> ara:Arad_8284
path_ara00760.kgml: 1.17.2.1 -> 1.3.7.1
path_ara00760.kgml:
path_ara00760.kgml: --- 4.15 seconds ---

path_ara00770.kgml: Pantothenate and CoA biosynthesis
path_ara00770.kgml: Initialization took 1.92 seconds
path_ara00770.kgml:
path_ara00770.kgml: Found a trail of span 2 containing skipped vertices
path_ara00770.kgml: 75 -> 73
path_ara00770.kgml: R00977 -> R02269
path_ara00770.kgml: {ara:Arad_3439, ara:Arad_3441} -> {ara:Arad_3447, ara:Arad_9605}
path_ara00770.kgml: 1.3.1.1 -> 3.5.2.2
path_ara00770.kgml: Skipped genes: ara:Arad_3446
path_ara00770.kgml:
path_ara00770.kgml: Found a trail of span 2 containing skipped vertices
path_ara00770.kgml: 78 -> [77] -> 76
path_ara00770.kgml: R01226 -> [R02472] -> R02473
path_ara00770.kgml: {ara:Arad_2963, ara:Arad_8727} -> [ara:Arad_2032] -> ara:Arad_2962
path_ara00770.kgml: 2.1.2.11 -> [1.1.1.169] -> 6.3.2.1
path_ara00770.kgml:
path_ara00770.kgml: --- 2.03 seconds ---

path_ara00780.kgml: Biotin metabolism
path_ara00780.kgml: Initialization took 2.08 seconds
path_ara00780.kgml:
path_ara00780.kgml: Found a trail of span 4 containing skipped vertices
path_ara00780.kgml: 94 -> [53 -> 56] -> 59 -> 64 -> [67 -> 70] -> 73
path_ara00780.kgml: R10115 -> [R10116 -> R10117] -> R10118 -> R10119 -> [R10120 -> R10121] -> R10122
path_ara00780.kgml: ara:Arad_0159 -> [{ara:Arad_14029, ara:Arad_1515, ara:Arad_1668, ara:Arad_1834, ara:Arad_3575, ara:Arad_4291, ara:Arad_4914, ara:Arad_7211, ara:Arad_7307, ara:Arad_7507, ara:Arad_7509, ara:Arad_9222, ara:Arad_9489} -> {ara:Arad_2231, ara:Arad_2778}] -> {ara:Arad_0161, ara:Arad_1217} -> ara:Arad_0159 -> [{ara:Arad_14029, ara:Arad_1515, ara:Arad_1668, ara:Arad_1834, ara:Arad_3575, ara:Arad_4291, ara:Arad_4914, ara:Arad_7211, ara:Arad_7307, ara:Arad_7507, ara:Arad_7509, ara:Arad_9222, ara:Arad_9489} -> {ara:Arad_2231, ara:Arad_2778}] -> {ara:Arad_0161, ara:Arad_1217}
path_ara00780.kgml: {2.3.1.179, 2.3.1.41} -> [1.1.1.100 -> 4.2.1.59] -> 1.3.1.10 -> {2.3.1.179, 2.3.1.41} -> [1.1.1.100 -> 4.2.1.59] -> 1.3.1.10
path_ara00780.kgml:
path_ara00780.kgml: Found a trail of span 3 containing skipped vertices
path_ara00780.kgml: 94 -> [53 -> 56 -> 59] -> 64 -> [67 -> 70] -> 73
path_ara00780.kgml: R10115 -> [R10116 -> R10117 -> R10118] -> R10119 -> [R10120 -> R10121] -> R10122
path_ara00780.kgml: ara:Arad_0159 -> [{ara:Arad_14029, ara:Arad_1515, ara:Arad_1668, ara:Arad_1834, ara:Arad_3575, ara:Arad_4291, ara:Arad_4914, ara:Arad_7211, ara:Arad_7307, ara:Arad_7507, ara:Arad_7509, ara:Arad_9222, ara:Arad_9489} -> {ara:Arad_2231, ara:Arad_2778} -> {ara:Arad_0161, ara:Arad_1217}] -> ara:Arad_0159 -> [{ara:Arad_14029, ara:Arad_1515, ara:Arad_1668, ara:Arad_1834, ara:Arad_3575, ara:Arad_4291, ara:Arad_4914, ara:Arad_7211, ara:Arad_7307, ara:Arad_7507, ara:Arad_7509, ara:Arad_9222, ara:Arad_9489} -> {ara:Arad_2231, ara:Arad_2778}] -> {ara:Arad_0161, ara:Arad_1217}
path_ara00780.kgml: {2.3.1.179, 2.3.1.41} -> [1.1.1.100 -> 4.2.1.59 -> 1.3.1.10] -> {2.3.1.179, 2.3.1.41} -> [1.1.1.100 -> 4.2.1.59] -> 1.3.1.10
path_ara00780.kgml:
path_ara00780.kgml: Found a trail of span 3 containing skipped vertices
path_ara00780.kgml: 94 -> [53 -> 56] -> 59 -> [74 -> 67 -> 70] -> 73
path_ara00780.kgml: R10115 -> [R10116 -> R10117] -> R10118 -> [R10119 -> R10120 -> R10121] -> R10122
path_ara00780.kgml: ara:Arad_0159 -> [{ara:Arad_14029, ara:Arad_1515, ara:Arad_1668, ara:Arad_1834, ara:Arad_3575, ara:Arad_4291, ara:Arad_4914, ara:Arad_7211, ara:Arad_7307, ara:Arad_7507, ara:Arad_7509, ara:Arad_9222, ara:Arad_9489} -> {ara:Arad_2231, ara:Arad_2778}] -> {ara:Arad_0161, ara:Arad_1217} -> [{ara:Arad_1671, ara:Arad_2401, ara:Arad_2775, ara:Arad_2776, ara:Arad_8554} -> {ara:Arad_14029, ara:Arad_1515, ara:Arad_1668, ara:Arad_1834, ara:Arad_3575, ara:Arad_4291, ara:Arad_4914, ara:Arad_7211, ara:Arad_7307, ara:Arad_7507, ara:Arad_7509, ara:Arad_9222, ara:Arad_9489} -> {ara:Arad_2231, ara:Arad_2778}] -> {ara:Arad_0161, ara:Arad_1217}
path_ara00780.kgml: {2.3.1.179, 2.3.1.41} -> [1.1.1.100 -> 4.2.1.59] -> 1.3.1.10 -> [{2.3.1.179, 2.3.1.41} -> 1.1.1.100 -> 4.2.1.59] -> 1.3.1.10
path_ara00780.kgml:
path_ara00780.kgml: --- 4.87 seconds ---

path_ara00785.kgml: Lipoic acid metabolism
path_ara00785.kgml: Initialization took 0.04 seconds
path_ara00785.kgml: (not found)
path_ara00785.kgml: --- 0.05 seconds ---

path_ara00790.kgml: Folate biosynthesis
path_ara00790.kgml: Initialization took 1.77 seconds
path_ara00790.kgml:
path_ara00790.kgml: Found a trail of span 4 without skipping any vertex
path_ara00790.kgml: 171 -> 75 -> 74 -> 72
path_ara00790.kgml: R11073 -> R03504 -> R03503 -> R03067
path_ara00790.kgml: ara:Arad_2636 -> ara:Arad_2636 -> ara:Arad_2634 -> ara:Arad_2637
path_ara00790.kgml: 5.1.99.8 -> 4.1.2.25 -> 2.7.6.3 -> 2.5.1.15
path_ara00790.kgml:
path_ara00790.kgml: Found a trail of span 3 containing skipped vertices
path_ara00790.kgml: 171 -> 75 -> [74] -> 72
path_ara00790.kgml: R11073 -> R03504 -> [R03503] -> R03067
path_ara00790.kgml: ara:Arad_2636 -> ara:Arad_2636 -> [ara:Arad_2634] -> ara:Arad_2637
path_ara00790.kgml: 5.1.99.8 -> 4.1.2.25 -> [2.7.6.3] -> 2.5.1.15
path_ara00790.kgml:
path_ara00790.kgml: Found a trail of span 3 without skipping any vertex
path_ara00790.kgml: 171 -> 75 -> 73
path_ara00790.kgml: R11073 -> R03504 -> R03066
path_ara00790.kgml: ara:Arad_2636 -> ara:Arad_2636 -> ara:Arad_2637
path_ara00790.kgml: 5.1.99.8 -> 4.1.2.25 -> 2.5.1.15
path_ara00790.kgml:
path_ara00790.kgml: Found a trail of span 3 containing skipped vertices
path_ara00790.kgml: 171 -> [75] -> 74 -> 72
path_ara00790.kgml: R11073 -> [R03504] -> R03503 -> R03067
path_ara00790.kgml: ara:Arad_2636 -> [ara:Arad_2636] -> ara:Arad_2634 -> ara:Arad_2637
path_ara00790.kgml: 5.1.99.8 -> [4.1.2.25] -> 2.7.6.3 -> 2.5.1.15
path_ara00790.kgml:
path_ara00790.kgml: Found a trail of span 2 without skipping any vertex
path_ara00790.kgml: 102 -> 103
path_ara00790.kgml: R10002 -> R09978
path_ara00790.kgml: ara:Arad_9732 -> ara:Arad_9733
path_ara00790.kgml: 4.3.99.3 -> 6.3.4.20
path_ara00790.kgml:
path_ara00790.kgml: Found a trail of span 2 containing skipped vertices
path_ara00790.kgml: 171 -> [75 -> 74] -> 72
path_ara00790.kgml: R11073 -> [R03504 -> R03503] -> R03067
path_ara00790.kgml: ara:Arad_2636 -> [ara:Arad_2636 -> ara:Arad_2634] -> ara:Arad_2637
path_ara00790.kgml: 5.1.99.8 -> [4.1.2.25 -> 2.7.6.3] -> 2.5.1.15
path_ara00790.kgml:
path_ara00790.kgml: Found a trail of span 2 containing skipped vertices
path_ara00790.kgml: 171 -> [75] -> 73
path_ara00790.kgml: R11073 -> [R03504] -> R03066
path_ara00790.kgml: ara:Arad_2636 -> [ara:Arad_2636] -> ara:Arad_2637
path_ara00790.kgml: 5.1.99.8 -> [4.1.2.25] -> 2.5.1.15
path_ara00790.kgml:
path_ara00790.kgml: Found a trail of span 2 without skipping any vertex
path_ara00790.kgml: 65 -> 66
path_ara00790.kgml: R01716 -> R05553
path_ara00790.kgml: ara:Arad_3808 -> ara:Arad_3809
path_ara00790.kgml: 2.6.1.85 -> 4.1.3.38
path_ara00790.kgml:
path_ara00790.kgml: Found a trail of span 2 containing skipped vertices
path_ara00790.kgml: 117 -> [94 -> 118] -> 122
path_ara00790.kgml: R11372 -> [R09395 -> R09726] -> R09735
path_ara00790.kgml: ara:Arad_2440 -> [ara:Arad_1709 -> ara:Arad_1128] -> {ara:Arad_2441, ara:Arad_7917}
path_ara00790.kgml: 4.6.1.17 -> [2.8.1.12 -> 2.7.7.75] -> 2.10.1.1
path_ara00790.kgml:
path_ara00790.kgml: --- 2.40 seconds ---

path_ara00791.kgml: Atrazine degradation
path_ara00791.kgml: Initialization took 0.12 seconds
path_ara00791.kgml:
path_ara00791.kgml: Found a trail of span 2 without skipping any vertex
path_ara00791.kgml: 70 -> 41
path_ara00791.kgml: R00774 -> R00005
path_ara00791.kgml: ara:Arad_10038 -> ara:Arad_10039
path_ara00791.kgml: 6.3.4.6 -> 3.5.1.54
path_ara00791.kgml:
path_ara00791.kgml: --- 0.15 seconds ---

path_ara00860.kgml: Porphyrin and chlorophyll metabolism
path_ara00860.kgml: Initialization took 3.88 seconds
path_ara00860.kgml:
path_ara00860.kgml: Found a trail of span 7 containing skipped vertices
path_ara00860.kgml: 297 -> 298 -> [301] -> 302 -> 303 -> 316 -> 306 -> 309
path_ara00860.kgml: R05224 -> R05227 -> [R05218] -> R05220 -> R05225 -> R07302 -> {R05221, R06558} -> R05222
path_ara00860.kgml: ara:Arad_2785 -> {ara:Arad_2797, ara:Arad_4228, ara:Arad_4229} -> [ara:Arad_2564] -> {ara:Arad_2795, ara:Arad_4189} -> ara:Arad_2802 -> {ara:Arad_2783, ara:Arad_2784} -> ara:Arad_2800 -> ara:Arad_2800
path_ara00860.kgml: 6.3.5.9 -> 6.6.1.2 -> [1.16.8.1] -> 2.5.1.17 -> 6.3.5.10 -> 6.3.1.10 -> {2.7.1.156, 2.7.1.156} -> 2.7.7.62
path_ara00860.kgml: Skipped genes: ara:Arad_2796, ara:Arad_2787, ara:Arad_2786, ara:Arad_2789, ara:Arad_2799
path_ara00860.kgml:
path_ara00860.kgml: Found a trail of span 7 containing skipped vertices
path_ara00860.kgml: 290 -> 291 -> 292 -> 293 -> 294 -> [295] -> 318 -> 296
path_ara00860.kgml: R03948 -> R05217 -> R05180 -> R05181 -> R05219 -> [R05150] -> R05149 -> R05177
path_ara00860.kgml: ara:Arad_9594 -> ara:Arad_9596 -> ara:Arad_9593 -> ara:Arad_9589 -> ara:Arad_9597 -> [ara:Arad_9592] -> ara:Arad_9591 -> ara:Arad_9595
path_ara00860.kgml: 2.1.1.130 -> 1.14.13.83 -> 2.1.1.131 -> 2.1.1.133 -> 2.1.1.152 -> [1.3.1.54] -> 2.1.1.132 -> 5.4.99.61
path_ara00860.kgml:
path_ara00860.kgml: Found a trail of span 6 containing skipped vertices
path_ara00860.kgml: 290 -> 291 -> [292] -> 293 -> 294 -> [295] -> 318 -> 296
path_ara00860.kgml: R03948 -> R05217 -> [R05180] -> R05181 -> R05219 -> [R05150] -> R05149 -> R05177
path_ara00860.kgml: ara:Arad_9594 -> ara:Arad_9596 -> [ara:Arad_9593] -> ara:Arad_9589 -> ara:Arad_9597 -> [ara:Arad_9592] -> ara:Arad_9591 -> ara:Arad_9595
path_ara00860.kgml: 2.1.1.130 -> 1.14.13.83 -> [2.1.1.131] -> 2.1.1.133 -> 2.1.1.152 -> [1.3.1.54] -> 2.1.1.132 -> 5.4.99.61
path_ara00860.kgml: Skipped genes: ara:Arad_9593
path_ara00860.kgml:
path_ara00860.kgml: Found a trail of span 6 containing skipped vertices
path_ara00860.kgml: 290 -> [291] -> 292 -> 293 -> 294 -> [295] -> 318 -> 296
path_ara00860.kgml: R03948 -> [R05217] -> R05180 -> R05181 -> R05219 -> [R05150] -> R05149 -> R05177
path_ara00860.kgml: ara:Arad_9594 -> [ara:Arad_9596] -> ara:Arad_9593 -> ara:Arad_9589 -> ara:Arad_9597 -> [ara:Arad_9592] -> ara:Arad_9591 -> ara:Arad_9595
path_ara00860.kgml: 2.1.1.130 -> [1.14.13.83] -> 2.1.1.131 -> 2.1.1.133 -> 2.1.1.152 -> [1.3.1.54] -> 2.1.1.132 -> 5.4.99.61
path_ara00860.kgml: Skipped genes: ara:Arad_9596
path_ara00860.kgml:
path_ara00860.kgml: Found a trail of span 6 containing skipped vertices
path_ara00860.kgml: 290 -> 291 -> 292 -> 293 -> [294 -> 295] -> 318 -> 296
path_ara00860.kgml: R03948 -> R05217 -> R05180 -> R05181 -> [R05219 -> R05150] -> R05149 -> R05177
path_ara00860.kgml: ara:Arad_9594 -> ara:Arad_9596 -> ara:Arad_9593 -> ara:Arad_9589 -> [ara:Arad_9597 -> ara:Arad_9592] -> ara:Arad_9591 -> ara:Arad_9595
path_ara00860.kgml: 2.1.1.130 -> 1.14.13.83 -> 2.1.1.131 -> 2.1.1.133 -> [2.1.1.152 -> 1.3.1.54] -> 2.1.1.132 -> 5.4.99.61
path_ara00860.kgml:
path_ara00860.kgml: Found a trail of span 6 containing skipped vertices
path_ara00860.kgml: 290 -> 291 -> 292 -> [293] -> 294 -> [295] -> 318 -> 296
path_ara00860.kgml: R03948 -> R05217 -> R05180 -> [R05181] -> R05219 -> [R05150] -> R05149 -> R05177
path_ara00860.kgml: ara:Arad_9594 -> ara:Arad_9596 -> ara:Arad_9593 -> [ara:Arad_9589] -> ara:Arad_9597 -> [ara:Arad_9592] -> ara:Arad_9591 -> ara:Arad_9595
path_ara00860.kgml: 2.1.1.130 -> 1.14.13.83 -> 2.1.1.131 -> [2.1.1.133] -> 2.1.1.152 -> [1.3.1.54] -> 2.1.1.132 -> 5.4.99.61
path_ara00860.kgml:
path_ara00860.kgml: Found a trail of span 6 containing skipped vertices
path_ara00860.kgml: 290 -> 291 -> 292 -> 293 -> 294 -> [295 -> 318] -> 296
path_ara00860.kgml: R03948 -> R05217 -> R05180 -> R05181 -> R05219 -> [R05150 -> R05149] -> R05177
path_ara00860.kgml: ara:Arad_9594 -> ara:Arad_9596 -> ara:Arad_9593 -> ara:Arad_9589 -> ara:Arad_9597 -> [ara:Arad_9592 -> ara:Arad_9591] -> ara:Arad_9595
path_ara00860.kgml: 2.1.1.130 -> 1.14.13.83 -> 2.1.1.131 -> 2.1.1.133 -> 2.1.1.152 -> [1.3.1.54 -> 2.1.1.132] -> 5.4.99.61
path_ara00860.kgml: Skipped genes: ara:Arad_9591
path_ara00860.kgml:
path_ara00860.kgml: Found a trail of span 6 containing skipped vertices
path_ara00860.kgml: 297 -> [298 -> 301] -> 302 -> 303 -> 316 -> 306 -> 309
path_ara00860.kgml: R05224 -> [R05227 -> R05218] -> R05220 -> R05225 -> R07302 -> {R05221, R06558} -> R05222
path_ara00860.kgml: ara:Arad_2785 -> [{ara:Arad_2797, ara:Arad_4228, ara:Arad_4229} -> ara:Arad_2564] -> {ara:Arad_2795, ara:Arad_4189} -> ara:Arad_2802 -> {ara:Arad_2783, ara:Arad_2784} -> ara:Arad_2800 -> ara:Arad_2800
path_ara00860.kgml: 6.3.5.9 -> [6.6.1.2 -> 1.16.8.1] -> 2.5.1.17 -> 6.3.5.10 -> 6.3.1.10 -> {2.7.1.156, 2.7.1.156} -> 2.7.7.62
path_ara00860.kgml: Skipped genes: ara:Arad_2789, ara:Arad_2799, ara:Arad_2796, ara:Arad_2797, ara:Arad_2787, ara:Arad_2786
path_ara00860.kgml:
path_ara00860.kgml: Found a trail of span 6 containing skipped vertices
path_ara00860.kgml: 297 -> 298 -> [301] -> 302 -> 303 -> [316] -> 306 -> 309
path_ara00860.kgml: R05224 -> R05227 -> [R05218] -> R05220 -> R05225 -> [R07302] -> {R05221, R06558} -> R05222
path_ara00860.kgml: ara:Arad_2785 -> {ara:Arad_2797, ara:Arad_4228, ara:Arad_4229} -> [ara:Arad_2564] -> {ara:Arad_2795, ara:Arad_4189} -> ara:Arad_2802 -> [{ara:Arad_2783, ara:Arad_2784}] -> ara:Arad_2800 -> ara:Arad_2800
path_ara00860.kgml: 6.3.5.9 -> 6.6.1.2 -> [1.16.8.1] -> 2.5.1.17 -> 6.3.5.10 -> [6.3.1.10] -> {2.7.1.156, 2.7.1.156} -> 2.7.7.62
path_ara00860.kgml: Skipped genes: ara:Arad_2796, ara:Arad_2787, ara:Arad_2786, ara:Arad_2789, ara:Arad_2799
path_ara00860.kgml:
path_ara00860.kgml: Found a trail of span 6 containing skipped vertices
path_ara00860.kgml: 297 -> 298 -> [301] -> 302 -> [303] -> 316 -> 306 -> 309
path_ara00860.kgml: R05224 -> R05227 -> [R05218] -> R05220 -> [R05225] -> R07302 -> {R05221, R06558} -> R05222
path_ara00860.kgml: ara:Arad_2785 -> {ara:Arad_2797, ara:Arad_4228, ara:Arad_4229} -> [ara:Arad_2564] -> {ara:Arad_2795, ara:Arad_4189} -> [ara:Arad_2802] -> {ara:Arad_2783, ara:Arad_2784} -> ara:Arad_2800 -> ara:Arad_2800
path_ara00860.kgml: 6.3.5.9 -> 6.6.1.2 -> [1.16.8.1] -> 2.5.1.17 -> [6.3.5.10] -> 6.3.1.10 -> {2.7.1.156, 2.7.1.156} -> 2.7.7.62
path_ara00860.kgml: Skipped genes: ara:Arad_2796, ara:Arad_2787, ara:Arad_2786, ara:Arad_2789, ara:Arad_2799
path_ara00860.kgml:
path_ara00860.kgml: Found a trail of span 6 containing skipped vertices
path_ara00860.kgml: 300 -> [301] -> 302 -> 303 -> 316 -> 306 -> 309
path_ara00860.kgml: R05815 -> [R05218] -> R05220 -> R05225 -> R07302 -> {R05221, R06558} -> R05222
path_ara00860.kgml: ara:Arad_2785 -> [ara:Arad_2564] -> {ara:Arad_2795, ara:Arad_4189} -> ara:Arad_2802 -> {ara:Arad_2783, ara:Arad_2784} -> ara:Arad_2800 -> ara:Arad_2800
path_ara00860.kgml: 6.3.5.11 -> [1.16.8.1] -> 2.5.1.17 -> 6.3.5.10 -> 6.3.1.10 -> {2.7.1.156, 2.7.1.156} -> 2.7.7.62
path_ara00860.kgml: Skipped genes: ara:Arad_2789, ara:Arad_2799, ara:Arad_2796, ara:Arad_2797, ara:Arad_2787, ara:Arad_2786
path_ara00860.kgml:
path_ara00860.kgml: Found a trail of span 6 containing skipped vertices
path_ara00860.kgml: 297 -> 298 -> [301] -> 302 -> 303 -> 316 -> [306] -> 309
path_ara00860.kgml: R05224 -> R05227 -> [R05218] -> R05220 -> R05225 -> R07302 -> [{R05221, R06558}] -> R05222
path_ara00860.kgml: ara:Arad_2785 -> {ara:Arad_2797, ara:Arad_4228, ara:Arad_4229} -> [ara:Arad_2564] -> {ara:Arad_2795, ara:Arad_4189} -> ara:Arad_2802 -> {ara:Arad_2783, ara:Arad_2784} -> [ara:Arad_2800] -> ara:Arad_2800
path_ara00860.kgml: 6.3.5.9 -> 6.6.1.2 -> [1.16.8.1] -> 2.5.1.17 -> 6.3.5.10 -> 6.3.1.10 -> [{2.7.1.156, 2.7.1.156}] -> 2.7.7.62
path_ara00860.kgml: Skipped genes: ara:Arad_2796, ara:Arad_2787, ara:Arad_2786, ara:Arad_2789, ara:Arad_2799
path_ara00860.kgml:
path_ara00860.kgml: Found a trail of span 6 containing skipped vertices
path_ara00860.kgml: 297 -> 298 -> [301] -> 302 -> 303 -> 317 -> 309
path_ara00860.kgml: R05224 -> R05227 -> [R05218] -> R05220 -> R05225 -> R06529 -> R05222
path_ara00860.kgml: ara:Arad_2785 -> {ara:Arad_2797, ara:Arad_4228, ara:Arad_4229} -> [ara:Arad_2564] -> {ara:Arad_2795, ara:Arad_4189} -> ara:Arad_2802 -> {ara:Arad_2783, ara:Arad_2784} -> ara:Arad_2800
path_ara00860.kgml: 6.3.5.9 -> 6.6.1.2 -> [1.16.8.1] -> 2.5.1.17 -> 6.3.5.10 -> 6.3.1.10 -> 2.7.7.62
path_ara00860.kgml: Skipped genes: ara:Arad_2796, ara:Arad_2787, ara:Arad_2786, ara:Arad_2789, ara:Arad_2799
path_ara00860.kgml:
path_ara00860.kgml: Found a trail of span 5 containing skipped vertices
path_ara00860.kgml: 290 -> 291 -> [292 -> 293] -> 294 -> [295] -> 318 -> 296
path_ara00860.kgml: R03948 -> R05217 -> [R05180 -> R05181] -> R05219 -> [R05150] -> R05149 -> R05177
path_ara00860.kgml: ara:Arad_9594 -> ara:Arad_9596 -> [ara:Arad_9593 -> ara:Arad_9589] -> ara:Arad_9597 -> [ara:Arad_9592] -> ara:Arad_9591 -> ara:Arad_9595
path_ara00860.kgml: 2.1.1.130 -> 1.14.13.83 -> [2.1.1.131 -> 2.1.1.133] -> 2.1.1.152 -> [1.3.1.54] -> 2.1.1.132 -> 5.4.99.61
path_ara00860.kgml: Skipped genes: ara:Arad_9593
path_ara00860.kgml:
path_ara00860.kgml: Found a trail of span 5 containing skipped vertices
path_ara00860.kgml: 290 -> [291 -> 292] -> 293 -> 294 -> [295] -> 318 -> 296
path_ara00860.kgml: R03948 -> [R05217 -> R05180] -> R05181 -> R05219 -> [R05150] -> R05149 -> R05177
path_ara00860.kgml: ara:Arad_9594 -> [ara:Arad_9596 -> ara:Arad_9593] -> ara:Arad_9589 -> ara:Arad_9597 -> [ara:Arad_9592] -> ara:Arad_9591 -> ara:Arad_9595
path_ara00860.kgml: 2.1.1.130 -> [1.14.13.83 -> 2.1.1.131] -> 2.1.1.133 -> 2.1.1.152 -> [1.3.1.54] -> 2.1.1.132 -> 5.4.99.61
path_ara00860.kgml: Skipped genes: ara:Arad_9593, ara:Arad_9596
path_ara00860.kgml:
path_ara00860.kgml: Found a trail of span 5 containing skipped vertices
path_ara00860.kgml: 290 -> 291 -> 292 -> 293 -> [294 -> 295 -> 318] -> 296
path_ara00860.kgml: R03948 -> R05217 -> R05180 -> R05181 -> [R05219 -> R05150 -> R05149] -> R05177
path_ara00860.kgml: ara:Arad_9594 -> ara:Arad_9596 -> ara:Arad_9593 -> ara:Arad_9589 -> [ara:Arad_9597 -> ara:Arad_9592 -> ara:Arad_9591] -> ara:Arad_9595
path_ara00860.kgml: 2.1.1.130 -> 1.14.13.83 -> 2.1.1.131 -> 2.1.1.133 -> [2.1.1.152 -> 1.3.1.54 -> 2.1.1.132] -> 5.4.99.61
path_ara00860.kgml: Skipped genes: ara:Arad_9591
path_ara00860.kgml:
path_ara00860.kgml: Found a trail of span 5 containing skipped vertices
path_ara00860.kgml: 290 -> 291 -> 292 -> [293 -> 294 -> 295] -> 318 -> 296
path_ara00860.kgml: R03948 -> R05217 -> R05180 -> [R05181 -> R05219 -> R05150] -> R05149 -> R05177
path_ara00860.kgml: ara:Arad_9594 -> ara:Arad_9596 -> ara:Arad_9593 -> [ara:Arad_9589 -> ara:Arad_9597 -> ara:Arad_9592] -> ara:Arad_9591 -> ara:Arad_9595
path_ara00860.kgml: 2.1.1.130 -> 1.14.13.83 -> 2.1.1.131 -> [2.1.1.133 -> 2.1.1.152 -> 1.3.1.54] -> 2.1.1.132 -> 5.4.99.61
path_ara00860.kgml:
path_ara00860.kgml: Found a trail of span 5 containing skipped vertices
path_ara00860.kgml: 297 -> 298 -> [301] -> 302 -> 303 -> [317] -> 309
path_ara00860.kgml: R05224 -> R05227 -> [R05218] -> R05220 -> R05225 -> [R06529] -> R05222
path_ara00860.kgml: ara:Arad_2785 -> {ara:Arad_2797, ara:Arad_4228, ara:Arad_4229} -> [ara:Arad_2564] -> {ara:Arad_2795, ara:Arad_4189} -> ara:Arad_2802 -> [{ara:Arad_2783, ara:Arad_2784}] -> ara:Arad_2800
path_ara00860.kgml: 6.3.5.9 -> 6.6.1.2 -> [1.16.8.1] -> 2.5.1.17 -> 6.3.5.10 -> [6.3.1.10] -> 2.7.7.62
path_ara00860.kgml: Skipped genes: ara:Arad_2796, ara:Arad_2787, ara:Arad_2786, ara:Arad_2789, ara:Arad_2799
path_ara00860.kgml:
path_ara00860.kgml: Found a trail of span 5 containing skipped vertices
path_ara00860.kgml: 297 -> 298 -> [301] -> 302 -> [303 -> 316] -> 306 -> 309
path_ara00860.kgml: R05224 -> R05227 -> [R05218] -> R05220 -> [R05225 -> R07302] -> {R05221, R06558} -> R05222
path_ara00860.kgml: ara:Arad_2785 -> {ara:Arad_2797, ara:Arad_4228, ara:Arad_4229} -> [ara:Arad_2564] -> {ara:Arad_2795, ara:Arad_4189} -> [ara:Arad_2802 -> {ara:Arad_2783, ara:Arad_2784}] -> ara:Arad_2800 -> ara:Arad_2800
path_ara00860.kgml: 6.3.5.9 -> 6.6.1.2 -> [1.16.8.1] -> 2.5.1.17 -> [6.3.5.10 -> 6.3.1.10] -> {2.7.1.156, 2.7.1.156} -> 2.7.7.62
path_ara00860.kgml: Skipped genes: ara:Arad_2796, ara:Arad_2787, ara:Arad_2786, ara:Arad_2789, ara:Arad_2799
path_ara00860.kgml:
path_ara00860.kgml: Found a trail of span 5 containing skipped vertices
path_ara00860.kgml: 297 -> 298 -> [301] -> 302 -> [303] -> 317 -> 309
path_ara00860.kgml: R05224 -> R05227 -> [R05218] -> R05220 -> [R05225] -> R06529 -> R05222
path_ara00860.kgml: ara:Arad_2785 -> {ara:Arad_2797, ara:Arad_4228, ara:Arad_4229} -> [ara:Arad_2564] -> {ara:Arad_2795, ara:Arad_4189} -> [ara:Arad_2802] -> {ara:Arad_2783, ara:Arad_2784} -> ara:Arad_2800
path_ara00860.kgml: 6.3.5.9 -> 6.6.1.2 -> [1.16.8.1] -> 2.5.1.17 -> [6.3.5.10] -> 6.3.1.10 -> 2.7.7.62
path_ara00860.kgml: Skipped genes: ara:Arad_2796, ara:Arad_2787, ara:Arad_2786, ara:Arad_2789, ara:Arad_2799
path_ara00860.kgml:
path_ara00860.kgml: Found a trail of span 4 containing skipped vertices
path_ara00860.kgml: 290 -> [291 -> 292 -> 293] -> 294 -> [295] -> 318 -> 296
path_ara00860.kgml: R03948 -> [R05217 -> R05180 -> R05181] -> R05219 -> [R05150] -> R05149 -> R05177
path_ara00860.kgml: ara:Arad_9594 -> [ara:Arad_9596 -> ara:Arad_9593 -> ara:Arad_9589] -> ara:Arad_9597 -> [ara:Arad_9592] -> ara:Arad_9591 -> ara:Arad_9595
path_ara00860.kgml: 2.1.1.130 -> [1.14.13.83 -> 2.1.1.131 -> 2.1.1.133] -> 2.1.1.152 -> [1.3.1.54] -> 2.1.1.132 -> 5.4.99.61
path_ara00860.kgml: Skipped genes: ara:Arad_9593, ara:Arad_9596
path_ara00860.kgml:
path_ara00860.kgml: Found a trail of span 4 containing skipped vertices
path_ara00860.kgml: 298 -> [301 -> 302] -> 303 -> [316] -> 306 -> 309
path_ara00860.kgml: R05227 -> [R05218 -> R05220] -> R05225 -> [R07302] -> {R05221, R06558} -> R05222
path_ara00860.kgml: {ara:Arad_2797, ara:Arad_4228, ara:Arad_4229} -> [ara:Arad_2564 -> {ara:Arad_2795, ara:Arad_4189}] -> ara:Arad_2802 -> [{ara:Arad_2783, ara:Arad_2784}] -> ara:Arad_2800 -> ara:Arad_2800
path_ara00860.kgml: 6.6.1.2 -> [1.16.8.1 -> 2.5.1.17] -> 6.3.5.10 -> [6.3.1.10] -> {2.7.1.156, 2.7.1.156} -> 2.7.7.62
path_ara00860.kgml: Skipped genes: ara:Arad_2799
path_ara00860.kgml:
path_ara00860.kgml: Found a trail of span 4 containing skipped vertices
path_ara00860.kgml: 297 -> 298 -> [301] -> 302 -> [303 -> 317] -> 309
path_ara00860.kgml: R05224 -> R05227 -> [R05218] -> R05220 -> [R05225 -> R06529] -> R05222
path_ara00860.kgml: ara:Arad_2785 -> {ara:Arad_2797, ara:Arad_4228, ara:Arad_4229} -> [ara:Arad_2564] -> {ara:Arad_2795, ara:Arad_4189} -> [ara:Arad_2802 -> {ara:Arad_2783, ara:Arad_2784}] -> ara:Arad_2800
path_ara00860.kgml: 6.3.5.9 -> 6.6.1.2 -> [1.16.8.1] -> 2.5.1.17 -> [6.3.5.10 -> 6.3.1.10] -> 2.7.7.62
path_ara00860.kgml: Skipped genes: ara:Arad_2796, ara:Arad_2787, ara:Arad_2786, ara:Arad_2789, ara:Arad_2799
path_ara00860.kgml:
path_ara00860.kgml: Found a trail of span 3 containing skipped vertices
path_ara00860.kgml: 305 -> 306 -> 309
path_ara00860.kgml: R07268 -> {R05221, R06558} -> R05222
path_ara00860.kgml: {ara:Arad_2795, ara:Arad_4189} -> ara:Arad_2800 -> ara:Arad_2800
path_ara00860.kgml: 2.5.1.17 -> {2.7.1.156, 2.7.1.156} -> 2.7.7.62
path_ara00860.kgml: Skipped genes: ara:Arad_2796, ara:Arad_2797, ara:Arad_2799
path_ara00860.kgml:
path_ara00860.kgml: Found a trail of span 2 containing skipped vertices
path_ara00860.kgml: 305 -> [306] -> 309
path_ara00860.kgml: R07268 -> [{R05221, R06558}] -> R05222
path_ara00860.kgml: {ara:Arad_2795, ara:Arad_4189} -> [ara:Arad_2800] -> ara:Arad_2800
path_ara00860.kgml: 2.5.1.17 -> [{2.7.1.156, 2.7.1.156}] -> 2.7.7.62
path_ara00860.kgml: Skipped genes: ara:Arad_2796, ara:Arad_2797, ara:Arad_2799
path_ara00860.kgml:
path_ara00860.kgml: Found a trail of span 2 containing skipped vertices
path_ara00860.kgml: 300 -> [301 -> 302 -> 303] -> 316
path_ara00860.kgml: R05815 -> [R05218 -> R05220 -> R05225] -> R07302
path_ara00860.kgml: ara:Arad_2785 -> [ara:Arad_2564 -> {ara:Arad_2795, ara:Arad_4189} -> ara:Arad_2802] -> {ara:Arad_2783, ara:Arad_2784}
path_ara00860.kgml: 6.3.5.11 -> [1.16.8.1 -> 2.5.1.17 -> 6.3.5.10] -> 6.3.1.10
path_ara00860.kgml:
path_ara00860.kgml: Found a trail of span 2 containing skipped vertices
path_ara00860.kgml: 300 -> [301 -> 302 -> 303] -> 317
path_ara00860.kgml: R05815 -> [R05218 -> R05220 -> R05225] -> R06529
path_ara00860.kgml: ara:Arad_2785 -> [ara:Arad_2564 -> {ara:Arad_2795, ara:Arad_4189} -> ara:Arad_2802] -> {ara:Arad_2783, ara:Arad_2784}
path_ara00860.kgml: 6.3.5.11 -> [1.16.8.1 -> 2.5.1.17 -> 6.3.5.10] -> 6.3.1.10
path_ara00860.kgml:
path_ara00860.kgml: Found a trail of span 2 containing skipped vertices
path_ara00860.kgml: 285 -> 286
path_ara00860.kgml: R05809 -> R05810
path_ara00860.kgml: ara:Arad_9593 -> ara:Arad_9589
path_ara00860.kgml: 2.1.1.131 -> 2.1.1.271
path_ara00860.kgml: Skipped genes: ara:Arad_9591
path_ara00860.kgml:
path_ara00860.kgml: Found a trail of span 2 without skipping any vertex
path_ara00860.kgml: 274 -> 271
path_ara00860.kgml: R00084 -> R03165
path_ara00860.kgml: ara:Arad_4356 -> ara:Arad_4357
path_ara00860.kgml: 2.5.1.61 -> 4.2.1.75
path_ara00860.kgml:
path_ara00860.kgml: --- 7.72 seconds ---

path_ara00900.kgml: Terpenoid backbone biosynthesis
path_ara00900.kgml: Initialization took 0.57 seconds
path_ara00900.kgml: (not found)
path_ara00900.kgml: --- 0.64 seconds ---

path_ara00903.kgml: Limonene and pinene degradation
path_ara00903.kgml: Initialization took 0.34 seconds
path_ara00903.kgml: (not found)
path_ara00903.kgml: --- 0.35 seconds ---

path_ara00906.kgml: Carotenoid biosynthesis
path_ara00906.kgml: Initialization took 0.04 seconds
path_ara00906.kgml: (not found)
path_ara00906.kgml: --- 0.05 seconds ---

path_ara00910.kgml: Nitrogen metabolism
path_ara00910.kgml: Initialization took 1.23 seconds
path_ara00910.kgml:
path_ara00910.kgml: Found a trail of span 2 containing skipped vertices
path_ara00910.kgml: 81 -> [86 -> 77] -> 82
path_ara00910.kgml: R00114 -> [R00243 -> R00253] -> R00093
path_ara00910.kgml: {ara:Arad_3834, ara:Arad_3836} -> [ara:Arad_4924 -> {ara:Arad_0799, ara:Arad_0947, ara:Arad_1528, ara:Arad_2372, ara:Arad_3043, ara:Arad_8367}] -> {ara:Arad_3834, ara:Arad_3836}
path_ara00910.kgml: 1.4.1.13 -> [{1.4.1.2, 1.4.1.3} -> 6.3.1.2] -> 1.4.1.14
path_ara00910.kgml:
path_ara00910.kgml: Found a trail of span 2 without skipping any vertex
path_ara00910.kgml: 25 -> 148
path_ara00910.kgml: R00798 -> R00787
path_ara00910.kgml: ara:Arad_8702 -> {ara:Arad_8703, ara:Arad_8704}
path_ara00910.kgml: ? -> {1.7.1.15, 1.7.1.4}
path_ara00910.kgml:
path_ara00910.kgml: --- 1.32 seconds ---

path_ara00920.kgml: Sulfur metabolism
path_ara00920.kgml: Initialization took 5.68 seconds
path_ara00920.kgml:
path_ara00920.kgml: Found a trail of span 2 containing skipped vertices
path_ara00920.kgml: 90 -> [31] -> 103
path_ara00920.kgml: R01931 -> [R00858] -> R00897
path_ara00920.kgml: ara:Arad_2078 -> [ara:Arad_2279] -> {ara:Arad_0552, ara:Arad_2081}
path_ara00920.kgml: 2.8.1.1 -> [1.8.1.2] -> {2.5.1.47, 2.5.1.65}
path_ara00920.kgml: Skipped genes: ara:Arad_2079
path_ara00920.kgml:
path_ara00920.kgml: --- 5.74 seconds ---

path_ara00930.kgml: Caprolactam degradation
path_ara00930.kgml: Initialization took 0.22 seconds
path_ara00930.kgml: (not found)
path_ara00930.kgml: --- 0.23 seconds ---

path_ara00970.kgml: Aminoacyl-tRNA biosynthesis
path_ara00970.kgml: Initialization took 3.59 seconds
path_ara00970.kgml: (not found)
path_ara00970.kgml: --- 3.61 seconds ---

path_ara01040.kgml: Biosynthesis of unsaturated fatty acids
path_ara01040.kgml: Initialization took 0.93 seconds
path_ara01040.kgml: (not found)
path_ara01040.kgml: --- 0.94 seconds ---

path_ara01053.kgml: Biosynthesis of siderophore group nonribosomal peptides
path_ara01053.kgml: Initialization took 0.04 seconds
path_ara01053.kgml: (not found)
path_ara01053.kgml: --- 0.05 seconds ---

path_ara01054.kgml: Nonribosomal peptide structures
path_ara01054.kgml: Initialization took 0.04 seconds
path_ara01054.kgml: (not found)
path_ara01054.kgml: --- 0.05 seconds ---

--- 298.09 seconds ---
