# Supplementary material for: CoMetGeNe: mining conserved neighborhood patterns in metabolic and genomic contexts
Source: BMC Bioinformatics. 2019 Jan 10;20:19. doi: 10.1186/s12859-018-2542-2 (PMC6327494; doi:10.1186/s12859-018-2542-2)
Supplement: Supplementary file 4 — Trail finding results for the 50 species in Table 2. Trail finding has been performed for all combinations of gap parameters δG (allowing to skip genes) and δD (allowing to skip reactions) ranging from 0 to 3. (ZIP 5466 kb) [file 12859_2018_2542_MOESM4_ESM.zip › results/bbn_dG3_dD2.hnet]

--- delta_G = 3, delta_D = 2 ---

path_bbn00010.kgml: Glycolysis / Gluconeogenesis
path_bbn00010.kgml: Initialization took 0.27 seconds
path_bbn00010.kgml:
path_bbn00010.kgml: Found a trail of span 3 containing skipped vertices
path_bbn00010.kgml: 76 -> [57] -> 58 -> 57
path_bbn00010.kgml: R01512 -> [R01061] -> R01015 -> R01061
path_bbn00010.kgml: bbn:BbuN40_0056 -> [bbn:BbuN40_0057] -> bbn:BbuN40_0055 -> bbn:BbuN40_0057
path_bbn00010.kgml: 2.7.2.3 -> [{1.2.1.12, 1.2.1.59}] -> 5.3.1.1 -> {1.2.1.12, 1.2.1.59}
path_bbn00010.kgml:
path_bbn00010.kgml: Found a trail of span 2 containing skipped vertices
path_bbn00010.kgml: 55 -> 53
path_bbn00010.kgml: R00658 -> R00200
path_bbn00010.kgml: bbn:BbuN40_0337 -> bbn:BbuN40_0348
path_bbn00010.kgml: 4.2.1.11 -> 2.7.1.40
path_bbn00010.kgml: Skipped genes: bbn:BbuN40_0347
path_bbn00010.kgml:
path_bbn00010.kgml: --- 0.46 seconds ---

path_bbn00030.kgml: Pentose phosphate pathway
path_bbn00030.kgml: Initialization took 0.07 seconds
path_bbn00030.kgml: (not found)
path_bbn00030.kgml: --- 0.11 seconds ---

path_bbn00051.kgml: Fructose and mannose metabolism
path_bbn00051.kgml: Initialization took 0.14 seconds
path_bbn00051.kgml:
path_bbn00051.kgml: Found a trail of span 2 containing skipped vertices
path_bbn00051.kgml: 54 -> [92 -> 89] -> 78
path_bbn00051.kgml: R03232 -> [R02071 -> R02073] -> R01819
path_bbn00051.kgml: {bbn:BbuN40_0408, bbn:BbuN40_0629} -> [bbn:BbuN40_0630 -> bbn:BbuN40_0020] -> bbn:BbuN40_0407
path_bbn00051.kgml: 2.7.1.202 -> [2.7.1.56 -> 2.7.1.90] -> 5.3.1.8
path_bbn00051.kgml:
path_bbn00051.kgml: --- 0.23 seconds ---

path_bbn00052.kgml: Galactose metabolism
path_bbn00052.kgml: Initialization took 0.04 seconds
path_bbn00052.kgml: (not found)
path_bbn00052.kgml: --- 0.07 seconds ---

path_bbn00071.kgml: Fatty acid degradation
path_bbn00071.kgml: Initialization took 0.07 seconds
path_bbn00071.kgml: (not found)
path_bbn00071.kgml: --- 0.09 seconds ---

path_bbn00072.kgml: Synthesis and degradation of ketone bodies
path_bbn00072.kgml: Initialization took 0.04 seconds
path_bbn00072.kgml: (not found)
path_bbn00072.kgml: --- 0.07 seconds ---

path_bbn00190.kgml: Oxidative phosphorylation
path_bbn00190.kgml: Initialization took 0.04 seconds
path_bbn00190.kgml: (not found)
path_bbn00190.kgml: --- 0.05 seconds ---

path_bbn00220.kgml: Arginine biosynthesis
path_bbn00220.kgml: Initialization took 0.04 seconds
path_bbn00220.kgml:
path_bbn00220.kgml: Found a trail of span 2 without skipping any vertex
path_bbn00220.kgml: 44 -> 59
path_bbn00220.kgml: R01398 -> R00552
path_bbn00220.kgml: bbn:BbuN40_0842 -> bbn:BbuN40_0841
path_bbn00220.kgml: 2.1.3.3 -> 3.5.3.6
path_bbn00220.kgml:
path_bbn00220.kgml: --- 0.07 seconds ---

path_bbn00230.kgml: Purine metabolism
path_bbn00230.kgml: Initialization took 0.39 seconds
path_bbn00230.kgml:
path_bbn00230.kgml: Found a trail of span 2 containing skipped vertices
path_bbn00230.kgml: 247 -> 240
path_bbn00230.kgml: R00376 -> R01857
path_bbn00230.kgml: {bbn:BbuN40_0438, bbn:BbuN40_0455, bbn:BbuN40_0461, bbn:BbuN40_0548, bbn:BbuN40_0579, bbn:BbuN40_0765} -> bbn:BbuN40_0463
path_bbn00230.kgml: 2.7.7.7 -> 2.7.4.6
path_bbn00230.kgml: Skipped genes: bbn:BbuN40_0462
path_bbn00230.kgml:
path_bbn00230.kgml: Found a trail of span 2 without skipping any vertex
path_bbn00230.kgml: 205 -> 206
path_bbn00230.kgml: R01130 -> {R01230, R01231}
path_bbn00230.kgml: bbn:BbuN40_B17 -> bbn:BbuN40_B18
path_bbn00230.kgml: 1.1.1.205 -> {6.3.5.2, 6.3.5.2}
path_bbn00230.kgml:
path_bbn00230.kgml: Found a trail of span 2 containing skipped vertices
path_bbn00230.kgml: 175 -> 179
path_bbn00230.kgml: R00375 -> R01137
path_bbn00230.kgml: {bbn:BbuN40_0438, bbn:BbuN40_0455, bbn:BbuN40_0461, bbn:BbuN40_0548, bbn:BbuN40_0579, bbn:BbuN40_0765} -> bbn:BbuN40_0463
path_bbn00230.kgml: 2.7.7.7 -> 2.7.4.6
path_bbn00230.kgml: Skipped genes: bbn:BbuN40_0462
path_bbn00230.kgml:
path_bbn00230.kgml: --- 0.65 seconds ---

path_bbn00240.kgml: Pyrimidine metabolism
path_bbn00240.kgml: Initialization took 0.32 seconds
path_bbn00240.kgml:
path_bbn00240.kgml: Found a trail of span 2 containing skipped vertices
path_bbn00240.kgml: 121 -> [102 -> 104] -> 103
path_bbn00240.kgml: R00442 -> [R00438 -> R00156] -> R00443
path_bbn00240.kgml: {bbn:BbuN40_0388, bbn:BbuN40_0389, bbn:BbuN40_0502} -> [bbn:BbuN40_0805 -> bbn:BbuN40_0463] -> {bbn:BbuN40_0388, bbn:BbuN40_0389, bbn:BbuN40_0502}
path_bbn00240.kgml: {2.7.7.48, 2.7.7.6} -> [2.7.7.8 -> 2.7.4.6] -> {2.7.7.48, 2.7.7.52, 2.7.7.6}
path_bbn00240.kgml:
path_bbn00240.kgml: Found a trail of span 2 containing skipped vertices
path_bbn00240.kgml: 139 -> 141
path_bbn00240.kgml: R02326 -> R00377
path_bbn00240.kgml: bbn:BbuN40_0463 -> {bbn:BbuN40_0438, bbn:BbuN40_0455, bbn:BbuN40_0461, bbn:BbuN40_0548, bbn:BbuN40_0579, bbn:BbuN40_0765}
path_bbn00240.kgml: 2.7.4.6 -> 2.7.7.7
path_bbn00240.kgml: Skipped genes: bbn:BbuN40_0462
path_bbn00240.kgml:
path_bbn00240.kgml: Found a trail of span 2 containing skipped vertices
path_bbn00240.kgml: 158 -> 157
path_bbn00240.kgml: R02093 -> R00378
path_bbn00240.kgml: bbn:BbuN40_0463 -> {bbn:BbuN40_0438, bbn:BbuN40_0455, bbn:BbuN40_0461, bbn:BbuN40_0548, bbn:BbuN40_0579, bbn:BbuN40_0765}
path_bbn00240.kgml: 2.7.4.6 -> 2.7.7.7
path_bbn00240.kgml: Skipped genes: bbn:BbuN40_0462
path_bbn00240.kgml:
path_bbn00240.kgml: --- 0.59 seconds ---

path_bbn00260.kgml: Glycine, serine and threonine metabolism
path_bbn00260.kgml: Initialization took 0.02 seconds
path_bbn00260.kgml: (not found)
path_bbn00260.kgml: --- 0.04 seconds ---

path_bbn00270.kgml: Cysteine and methionine metabolism
path_bbn00270.kgml: Initialization took 0.08 seconds
path_bbn00270.kgml:
path_bbn00270.kgml: Found a trail of span 3 containing skipped vertices
path_bbn00270.kgml: 92 -> [94] -> 100 -> 99
path_bbn00270.kgml: R00177 -> [R04858] -> R00194 -> R01291
path_bbn00270.kgml: bbn:BbuN40_0376 -> [bbn:BbuN40_Y07] -> {bbn:BbuN40_0375, bbn:BbuN40_0588, bbn:BbuN40_I09} -> bbn:BbuN40_0377
path_bbn00270.kgml: 2.5.1.6 -> [2.1.1.37] -> 3.2.2.9 -> 4.4.1.21
path_bbn00270.kgml:
path_bbn00270.kgml: Found a trail of span 2 containing skipped vertices
path_bbn00270.kgml: 92 -> [94 -> 100] -> 99
path_bbn00270.kgml: R00177 -> [R04858 -> R00194] -> R01291
path_bbn00270.kgml: bbn:BbuN40_0376 -> [bbn:BbuN40_Y07 -> {bbn:BbuN40_0375, bbn:BbuN40_0588, bbn:BbuN40_I09}] -> bbn:BbuN40_0377
path_bbn00270.kgml: 2.5.1.6 -> [2.1.1.37 -> 3.2.2.9] -> 4.4.1.21
path_bbn00270.kgml:
path_bbn00270.kgml: --- 0.32 seconds ---

path_bbn00280.kgml: Valine, leucine and isoleucine degradation
path_bbn00280.kgml: Initialization took 0.03 seconds
path_bbn00280.kgml: (not found)
path_bbn00280.kgml: --- 0.04 seconds ---

path_bbn00300.kgml: Lysine biosynthesis
path_bbn00300.kgml: Initialization took 0.02 seconds
path_bbn00300.kgml: (not found)
path_bbn00300.kgml: --- 0.04 seconds ---

path_bbn00430.kgml: Taurine and hypotaurine metabolism
path_bbn00430.kgml: Initialization took 0.02 seconds
path_bbn00430.kgml: (not found)
path_bbn00430.kgml: --- 0.04 seconds ---

path_bbn00450.kgml: Selenocompound metabolism
path_bbn00450.kgml: Initialization took 0.04 seconds
path_bbn00450.kgml: (not found)
path_bbn00450.kgml: --- 0.05 seconds ---

path_bbn00471.kgml: D-Glutamine and D-glutamate metabolism
path_bbn00471.kgml: Initialization took 0.04 seconds
path_bbn00471.kgml: (not found)
path_bbn00471.kgml: --- 0.05 seconds ---

path_bbn00473.kgml: D-Alanine metabolism
path_bbn00473.kgml: Initialization took 0.04 seconds
path_bbn00473.kgml: (not found)
path_bbn00473.kgml: --- 0.05 seconds ---

path_bbn00480.kgml: Glutathione metabolism
path_bbn00480.kgml: Initialization took 0.02 seconds
path_bbn00480.kgml: (not found)
path_bbn00480.kgml: --- 0.04 seconds ---

path_bbn00500.kgml: Starch and sucrose metabolism
path_bbn00500.kgml: Initialization took 0.12 seconds
path_bbn00500.kgml: (not found)
path_bbn00500.kgml: --- 0.14 seconds ---

path_bbn00520.kgml: Amino sugar and nucleotide sugar metabolism
path_bbn00520.kgml: Initialization took 0.18 seconds
path_bbn00520.kgml:
path_bbn00520.kgml: Found a trail of span 2 without skipping any vertex
path_bbn00520.kgml: 22 -> 20
path_bbn00520.kgml: R02059 -> R00765
path_bbn00520.kgml: bbn:BbuN40_0151 -> bbn:BbuN40_0152
path_bbn00520.kgml: 3.5.1.25 -> 3.5.99.6
path_bbn00520.kgml:
path_bbn00520.kgml: --- 0.22 seconds ---

path_bbn00550.kgml: Peptidoglycan biosynthesis
path_bbn00550.kgml: Initialization took 0.27 seconds
path_bbn00550.kgml:
path_bbn00550.kgml: Found a trail of span 2 without skipping any vertex
path_bbn00550.kgml: 29 -> 28
path_bbn00550.kgml: R04573 -> R05629
path_bbn00550.kgml: bbn:BbuN40_0304 -> bbn:BbuN40_0303
path_bbn00550.kgml: 6.3.2.10 -> 2.7.8.13
path_bbn00550.kgml:
path_bbn00550.kgml: Found a trail of span 2 without skipping any vertex
path_bbn00550.kgml: 23 -> 35
path_bbn00550.kgml: R04617 -> R05630
path_bbn00550.kgml: bbn:BbuN40_0304 -> bbn:BbuN40_0303
path_bbn00550.kgml: 6.3.2.10 -> 2.7.8.13
path_bbn00550.kgml:
path_bbn00550.kgml: --- 0.37 seconds ---

path_bbn00561.kgml: Glycerolipid metabolism
path_bbn00561.kgml: Initialization took 0.04 seconds
path_bbn00561.kgml: (not found)
path_bbn00561.kgml: --- 0.07 seconds ---

path_bbn00562.kgml: Inositol phosphate metabolism
path_bbn00562.kgml: Initialization took 0.02 seconds
path_bbn00562.kgml: (not found)
path_bbn00562.kgml: --- 0.04 seconds ---

path_bbn00564.kgml: Glycerophospholipid metabolism
path_bbn00564.kgml: Initialization took 0.07 seconds
path_bbn00564.kgml: (not found)
path_bbn00564.kgml: --- 0.09 seconds ---

path_bbn00620.kgml: Pyruvate metabolism
path_bbn00620.kgml: Initialization took 0.04 seconds
path_bbn00620.kgml: (not found)
path_bbn00620.kgml: --- 0.06 seconds ---

path_bbn00630.kgml: Glyoxylate and dicarboxylate metabolism
path_bbn00630.kgml: Initialization took 0.04 seconds
path_bbn00630.kgml: (not found)
path_bbn00630.kgml: --- 0.06 seconds ---

path_bbn00640.kgml: Propanoate metabolism
path_bbn00640.kgml: Initialization took 0.07 seconds
path_bbn00640.kgml: (not found)
path_bbn00640.kgml: --- 0.09 seconds ---

path_bbn00650.kgml: Butanoate metabolism
path_bbn00650.kgml: Initialization took 0.07 seconds
path_bbn00650.kgml: (not found)
path_bbn00650.kgml: --- 0.08 seconds ---

path_bbn00670.kgml: One carbon pool by folate
path_bbn00670.kgml: Initialization took 0.04 seconds
path_bbn00670.kgml: (not found)
path_bbn00670.kgml: --- 0.07 seconds ---

path_bbn00680.kgml: Methane metabolism
path_bbn00680.kgml: Initialization took 0.13 seconds
path_bbn00680.kgml: (not found)
path_bbn00680.kgml: --- 0.15 seconds ---

path_bbn00730.kgml: Thiamine metabolism
path_bbn00730.kgml: Initialization took 0.02 seconds
path_bbn00730.kgml: (not found)
path_bbn00730.kgml: --- 0.04 seconds ---

path_bbn00750.kgml: Vitamin B6 metabolism
path_bbn00750.kgml: Initialization took 0.03 seconds
path_bbn00750.kgml: (not found)
path_bbn00750.kgml: --- 0.04 seconds ---

path_bbn00760.kgml: Nicotinate and nicotinamide metabolism
path_bbn00760.kgml: Initialization took 0.04 seconds
path_bbn00760.kgml: (not found)
path_bbn00760.kgml: --- 0.06 seconds ---

path_bbn00770.kgml: Pantothenate and CoA biosynthesis
path_bbn00770.kgml: Initialization took 0.04 seconds
path_bbn00770.kgml: (not found)
path_bbn00770.kgml: --- 0.05 seconds ---

path_bbn00900.kgml: Terpenoid backbone biosynthesis
path_bbn00900.kgml: Initialization took 0.07 seconds
path_bbn00900.kgml:
path_bbn00900.kgml: Found a trail of span 6 without skipping any vertex
path_bbn00900.kgml: 70 -> 72 -> 68 -> 99 -> 98 -> 96
path_bbn00900.kgml: R01978 -> R02081 -> R02245 -> R03245 -> R01121 -> R01123
path_bbn00900.kgml: bbn:BbuN40_0683 -> bbn:BbuN40_0685 -> bbn:BbuN40_0688 -> bbn:BbuN40_0687 -> bbn:BbuN40_0686 -> bbn:BbuN40_0684
path_bbn00900.kgml: 2.3.3.10 -> 1.1.1.88 -> 2.7.1.36 -> 2.7.4.2 -> 4.1.1.33 -> 5.3.3.2
path_bbn00900.kgml:
path_bbn00900.kgml: Found a trail of span 5 containing skipped vertices
path_bbn00900.kgml: 70 -> 72 -> 68 -> [99] -> 98 -> 96
path_bbn00900.kgml: R01978 -> R02081 -> R02245 -> [R03245] -> R01121 -> R01123
path_bbn00900.kgml: bbn:BbuN40_0683 -> bbn:BbuN40_0685 -> bbn:BbuN40_0688 -> [bbn:BbuN40_0687] -> bbn:BbuN40_0686 -> bbn:BbuN40_0684
path_bbn00900.kgml: 2.3.3.10 -> 1.1.1.88 -> 2.7.1.36 -> [2.7.4.2] -> 4.1.1.33 -> 5.3.3.2
path_bbn00900.kgml: Skipped genes: bbn:BbuN40_0687
path_bbn00900.kgml:
path_bbn00900.kgml: Found a trail of span 5 containing skipped vertices
path_bbn00900.kgml: 70 -> [72] -> 68 -> 99 -> 98 -> 96
path_bbn00900.kgml: R01978 -> [R02081] -> R02245 -> R03245 -> R01121 -> R01123
path_bbn00900.kgml: bbn:BbuN40_0683 -> [bbn:BbuN40_0685] -> bbn:BbuN40_0688 -> bbn:BbuN40_0687 -> bbn:BbuN40_0686 -> bbn:BbuN40_0684
path_bbn00900.kgml: 2.3.3.10 -> [1.1.1.88] -> 2.7.1.36 -> 2.7.4.2 -> 4.1.1.33 -> 5.3.3.2
path_bbn00900.kgml: Skipped genes: bbn:BbuN40_0685
path_bbn00900.kgml:
path_bbn00900.kgml: Found a trail of span 5 containing skipped vertices
path_bbn00900.kgml: 70 -> 72 -> [68] -> 99 -> 98 -> 96
path_bbn00900.kgml: R01978 -> R02081 -> [R02245] -> R03245 -> R01121 -> R01123
path_bbn00900.kgml: bbn:BbuN40_0683 -> bbn:BbuN40_0685 -> [bbn:BbuN40_0688] -> bbn:BbuN40_0687 -> bbn:BbuN40_0686 -> bbn:BbuN40_0684
path_bbn00900.kgml: 2.3.3.10 -> 1.1.1.88 -> [2.7.1.36] -> 2.7.4.2 -> 4.1.1.33 -> 5.3.3.2
path_bbn00900.kgml:
path_bbn00900.kgml: Found a trail of span 5 containing skipped vertices
path_bbn00900.kgml: 70 -> 72 -> 68 -> 99 -> [98] -> 96
path_bbn00900.kgml: R01978 -> R02081 -> R02245 -> R03245 -> [R01121] -> R01123
path_bbn00900.kgml: bbn:BbuN40_0683 -> bbn:BbuN40_0685 -> bbn:BbuN40_0688 -> bbn:BbuN40_0687 -> [bbn:BbuN40_0686] -> bbn:BbuN40_0684
path_bbn00900.kgml: 2.3.3.10 -> 1.1.1.88 -> 2.7.1.36 -> 2.7.4.2 -> [4.1.1.33] -> 5.3.3.2
path_bbn00900.kgml: Skipped genes: bbn:BbuN40_0686
path_bbn00900.kgml:
path_bbn00900.kgml: Found a trail of span 4 containing skipped vertices
path_bbn00900.kgml: 70 -> 72 -> 68 -> [99 -> 98] -> 96
path_bbn00900.kgml: R01978 -> R02081 -> R02245 -> [R03245 -> R01121] -> R01123
path_bbn00900.kgml: bbn:BbuN40_0683 -> bbn:BbuN40_0685 -> bbn:BbuN40_0688 -> [bbn:BbuN40_0687 -> bbn:BbuN40_0686] -> bbn:BbuN40_0684
path_bbn00900.kgml: 2.3.3.10 -> 1.1.1.88 -> 2.7.1.36 -> [2.7.4.2 -> 4.1.1.33] -> 5.3.3.2
path_bbn00900.kgml: Skipped genes: bbn:BbuN40_0687, bbn:BbuN40_0686
path_bbn00900.kgml:
path_bbn00900.kgml: Found a trail of span 4 containing skipped vertices
path_bbn00900.kgml: 70 -> [72 -> 68] -> 99 -> 98 -> 96
path_bbn00900.kgml: R01978 -> [R02081 -> R02245] -> R03245 -> R01121 -> R01123
path_bbn00900.kgml: bbn:BbuN40_0683 -> [bbn:BbuN40_0685 -> bbn:BbuN40_0688] -> bbn:BbuN40_0687 -> bbn:BbuN40_0686 -> bbn:BbuN40_0684
path_bbn00900.kgml: 2.3.3.10 -> [1.1.1.88 -> 2.7.1.36] -> 2.7.4.2 -> 4.1.1.33 -> 5.3.3.2
path_bbn00900.kgml: Skipped genes: bbn:BbuN40_0685
path_bbn00900.kgml:
path_bbn00900.kgml: Found a trail of span 4 containing skipped vertices
path_bbn00900.kgml: 70 -> 72 -> [68 -> 99] -> 98 -> 96
path_bbn00900.kgml: R01978 -> R02081 -> [R02245 -> R03245] -> R01121 -> R01123
path_bbn00900.kgml: bbn:BbuN40_0683 -> bbn:BbuN40_0685 -> [bbn:BbuN40_0688 -> bbn:BbuN40_0687] -> bbn:BbuN40_0686 -> bbn:BbuN40_0684
path_bbn00900.kgml: 2.3.3.10 -> 1.1.1.88 -> [2.7.1.36 -> 2.7.4.2] -> 4.1.1.33 -> 5.3.3.2
path_bbn00900.kgml:
path_bbn00900.kgml: --- 0.49 seconds ---

path_bbn00970.kgml: Aminoacyl-tRNA biosynthesis
path_bbn00970.kgml: Initialization took 0.47 seconds
path_bbn00970.kgml: (not found)
path_bbn00970.kgml: --- 0.48 seconds ---

--- 7.19 seconds ---
