# Supplementary material for: CoMetGeNe: mining conserved neighborhood patterns in metabolic and genomic contexts
Source: BMC Bioinformatics. 2019 Jan 10;20:19. doi: 10.1186/s12859-018-2542-2 (PMC6327494; doi:10.1186/s12859-018-2542-2)
Supplement: Supplementary file 4 — Trail finding results for the 50 species in Table 2. Trail finding has been performed for all combinations of gap parameters δG (allowing to skip genes) and δD (allowing to skip reactions) ranging from 0 to 3. (ZIP 5466 kb) [file 12859_2018_2542_MOESM4_ESM.zip › results/bbv_dG2_dD1.hnet]

--- delta_G = 2, delta_D = 1 ---

path_bbv00010.kgml: Glycolysis / Gluconeogenesis
path_bbv00010.kgml: Initialization took 0.82 seconds
path_bbv00010.kgml:
path_bbv00010.kgml: Found a trail of span 2 containing skipped vertices
path_bbv00010.kgml: 76 -> [57] -> 58
path_bbv00010.kgml: R01512 -> [R01061] -> R01015
path_bbv00010.kgml: bbv:HMPREF9228_0868 -> [bbv:HMPREF9228_0638] -> bbv:HMPREF9228_0867
path_bbv00010.kgml: 2.7.2.3 -> [{1.2.1.12, 1.2.1.59}] -> 5.3.1.1
path_bbv00010.kgml:
path_bbv00010.kgml: --- 0.96 seconds ---

path_bbv00020.kgml: Citrate cycle (TCA cycle)
path_bbv00020.kgml: Initialization took 0.12 seconds
path_bbv00020.kgml: (not found)
path_bbv00020.kgml: --- 0.15 seconds ---

path_bbv00030.kgml: Pentose phosphate pathway
path_bbv00030.kgml: Initialization took 0.67 seconds
path_bbv00030.kgml:
path_bbv00030.kgml: Found a trail of span 3 without skipping any vertex
path_bbv00030.kgml: 77 -> 46 -> 49
path_bbv00030.kgml: R01827 -> R01641 -> R01830
path_bbv00030.kgml: bbv:HMPREF9228_0860 -> bbv:HMPREF9228_0859 -> bbv:HMPREF9228_0859
path_bbv00030.kgml: 2.2.1.2 -> 2.2.1.1 -> 2.2.1.1
path_bbv00030.kgml:
path_bbv00030.kgml: Found a trail of span 2 containing skipped vertices
path_bbv00030.kgml: 157 -> 57
path_bbv00030.kgml: {R02736, R10907} -> R02035
path_bbv00030.kgml: bbv:HMPREF9228_0249 -> bbv:HMPREF9228_0247
path_bbv00030.kgml: {1.1.1.363, 1.1.1.49, 1.1.1.363, 1.1.1.388} -> 3.1.1.31
path_bbv00030.kgml: Skipped genes: bbv:HMPREF9228_0248
path_bbv00030.kgml:
path_bbv00030.kgml: Found a trail of span 2 containing skipped vertices
path_bbv00030.kgml: 58 -> 57
path_bbv00030.kgml: R02736 -> R02035
path_bbv00030.kgml: bbv:HMPREF9228_0249 -> bbv:HMPREF9228_0247
path_bbv00030.kgml: {1.1.1.363, 1.1.1.49} -> 3.1.1.31
path_bbv00030.kgml: Skipped genes: bbv:HMPREF9228_0248
path_bbv00030.kgml:
path_bbv00030.kgml: --- 1.04 seconds ---

path_bbv00040.kgml: Pentose and glucuronate interconversions
path_bbv00040.kgml: Initialization took 0.12 seconds
path_bbv00040.kgml: (not found)
path_bbv00040.kgml: --- 0.14 seconds ---

path_bbv00051.kgml: Fructose and mannose metabolism
path_bbv00051.kgml: Initialization took 0.22 seconds
path_bbv00051.kgml: (not found)
path_bbv00051.kgml: --- 0.24 seconds ---

path_bbv00052.kgml: Galactose metabolism
path_bbv00052.kgml: Initialization took 1.17 seconds
path_bbv00052.kgml:
path_bbv00052.kgml: Found a trail of span 2 without skipping any vertex
path_bbv00052.kgml: 171 -> 82
path_bbv00052.kgml: R01092 -> R00955
path_bbv00052.kgml: bbv:HMPREF9228_1405 -> {bbv:HMPREF9228_1406, bbv:HMPREF9228_1974}
path_bbv00052.kgml: 2.7.1.6 -> 2.7.7.12
path_bbv00052.kgml:
path_bbv00052.kgml: --- 1.37 seconds ---

path_bbv00053.kgml: Ascorbate and aldarate metabolism
path_bbv00053.kgml: Initialization took 0.04 seconds
path_bbv00053.kgml: (not found)
path_bbv00053.kgml: --- 0.06 seconds ---

path_bbv00071.kgml: Fatty acid degradation
path_bbv00071.kgml: Initialization took 0.12 seconds
path_bbv00071.kgml: (not found)
path_bbv00071.kgml: --- 0.14 seconds ---

path_bbv00121.kgml: Secondary bile acid biosynthesis
path_bbv00121.kgml: Initialization took 0.02 seconds
path_bbv00121.kgml: (not found)
path_bbv00121.kgml: --- 0.03 seconds ---

path_bbv00130.kgml: Ubiquinone and other terpenoid-quinone biosynthesis
path_bbv00130.kgml: Initialization took 0.03 seconds
path_bbv00130.kgml: (not found)
path_bbv00130.kgml: --- 0.10 seconds ---

path_bbv00190.kgml: Oxidative phosphorylation
path_bbv00190.kgml: Initialization took 0.22 seconds
path_bbv00190.kgml: (not found)
path_bbv00190.kgml: --- 0.23 seconds ---

path_bbv00220.kgml: Arginine biosynthesis
path_bbv00220.kgml: Initialization took 0.27 seconds
path_bbv00220.kgml:
path_bbv00220.kgml: Found a trail of span 8 containing skipped vertices
path_bbv00220.kgml: 49 -> 50 -> 51 -> 52 -> 55 -> 44 -> 45 -> 47
path_bbv00220.kgml: R00259 -> R02649 -> R03443 -> R02283 -> R02282 -> R01398 -> R01954 -> R01086
path_bbv00220.kgml: {bbv:HMPREF9228_0222, bbv:HMPREF9228_1182} -> bbv:HMPREF9228_1181 -> bbv:HMPREF9228_1183 -> bbv:HMPREF9228_1180 -> bbv:HMPREF9228_1182 -> bbv:HMPREF9228_1179 -> bbv:HMPREF9228_1177 -> bbv:HMPREF9228_1170
path_bbv00220.kgml: 2.3.1.1 -> 2.7.2.8 -> 1.2.1.38 -> 2.6.1.11 -> 2.3.1.35 -> 2.1.3.3 -> 6.3.4.5 -> 4.3.2.1
path_bbv00220.kgml: Skipped genes: bbv:HMPREF9228_1178
path_bbv00220.kgml:
path_bbv00220.kgml: Found a trail of span 7 containing skipped vertices
path_bbv00220.kgml: 49 -> 50 -> 51 -> 52 -> [55] -> 44 -> 45 -> 47
path_bbv00220.kgml: R00259 -> R02649 -> R03443 -> R02283 -> [R02282] -> R01398 -> R01954 -> R01086
path_bbv00220.kgml: {bbv:HMPREF9228_0222, bbv:HMPREF9228_1182} -> bbv:HMPREF9228_1181 -> bbv:HMPREF9228_1183 -> bbv:HMPREF9228_1180 -> [bbv:HMPREF9228_1182] -> bbv:HMPREF9228_1179 -> bbv:HMPREF9228_1177 -> bbv:HMPREF9228_1170
path_bbv00220.kgml: 2.3.1.1 -> 2.7.2.8 -> 1.2.1.38 -> 2.6.1.11 -> [2.3.1.35] -> 2.1.3.3 -> 6.3.4.5 -> 4.3.2.1
path_bbv00220.kgml: Skipped genes: bbv:HMPREF9228_1178
path_bbv00220.kgml:
path_bbv00220.kgml: Found a trail of span 7 containing skipped vertices
path_bbv00220.kgml: 49 -> 50 -> [51] -> 52 -> 55 -> 44 -> 45 -> 47
path_bbv00220.kgml: R00259 -> R02649 -> [R03443] -> R02283 -> R02282 -> R01398 -> R01954 -> R01086
path_bbv00220.kgml: {bbv:HMPREF9228_0222, bbv:HMPREF9228_1182} -> bbv:HMPREF9228_1181 -> [bbv:HMPREF9228_1183] -> bbv:HMPREF9228_1180 -> bbv:HMPREF9228_1182 -> bbv:HMPREF9228_1179 -> bbv:HMPREF9228_1177 -> bbv:HMPREF9228_1170
path_bbv00220.kgml: 2.3.1.1 -> 2.7.2.8 -> [1.2.1.38] -> 2.6.1.11 -> 2.3.1.35 -> 2.1.3.3 -> 6.3.4.5 -> 4.3.2.1
path_bbv00220.kgml: Skipped genes: bbv:HMPREF9228_1178
path_bbv00220.kgml:
path_bbv00220.kgml: Found a trail of span 7 containing skipped vertices
path_bbv00220.kgml: 49 -> 50 -> 51 -> [52] -> 55 -> 44 -> 45 -> 47
path_bbv00220.kgml: R00259 -> R02649 -> R03443 -> [R02283] -> R02282 -> R01398 -> R01954 -> R01086
path_bbv00220.kgml: {bbv:HMPREF9228_0222, bbv:HMPREF9228_1182} -> bbv:HMPREF9228_1181 -> bbv:HMPREF9228_1183 -> [bbv:HMPREF9228_1180] -> bbv:HMPREF9228_1182 -> bbv:HMPREF9228_1179 -> bbv:HMPREF9228_1177 -> bbv:HMPREF9228_1170
path_bbv00220.kgml: 2.3.1.1 -> 2.7.2.8 -> 1.2.1.38 -> [2.6.1.11] -> 2.3.1.35 -> 2.1.3.3 -> 6.3.4.5 -> 4.3.2.1
path_bbv00220.kgml: Skipped genes: bbv:HMPREF9228_1178, bbv:HMPREF9228_1180
path_bbv00220.kgml:
path_bbv00220.kgml: Found a trail of span 7 containing skipped vertices
path_bbv00220.kgml: 49 -> 50 -> 51 -> 52 -> 55 -> 44 -> [45] -> 47
path_bbv00220.kgml: R00259 -> R02649 -> R03443 -> R02283 -> R02282 -> R01398 -> [R01954] -> R01086
path_bbv00220.kgml: {bbv:HMPREF9228_0222, bbv:HMPREF9228_1182} -> bbv:HMPREF9228_1181 -> bbv:HMPREF9228_1183 -> bbv:HMPREF9228_1180 -> bbv:HMPREF9228_1182 -> bbv:HMPREF9228_1179 -> [bbv:HMPREF9228_1177] -> bbv:HMPREF9228_1170
path_bbv00220.kgml: 2.3.1.1 -> 2.7.2.8 -> 1.2.1.38 -> 2.6.1.11 -> 2.3.1.35 -> 2.1.3.3 -> [6.3.4.5] -> 4.3.2.1
path_bbv00220.kgml: Skipped genes: bbv:HMPREF9228_1178, bbv:HMPREF9228_1177
path_bbv00220.kgml:
path_bbv00220.kgml: Found a trail of span 7 containing skipped vertices
path_bbv00220.kgml: 49 -> 50 -> 51 -> 52 -> 55 -> [44] -> 45 -> 47
path_bbv00220.kgml: R00259 -> R02649 -> R03443 -> R02283 -> R02282 -> [R01398] -> R01954 -> R01086
path_bbv00220.kgml: {bbv:HMPREF9228_0222, bbv:HMPREF9228_1182} -> bbv:HMPREF9228_1181 -> bbv:HMPREF9228_1183 -> bbv:HMPREF9228_1180 -> bbv:HMPREF9228_1182 -> [bbv:HMPREF9228_1179] -> bbv:HMPREF9228_1177 -> bbv:HMPREF9228_1170
path_bbv00220.kgml: 2.3.1.1 -> 2.7.2.8 -> 1.2.1.38 -> 2.6.1.11 -> 2.3.1.35 -> [2.1.3.3] -> 6.3.4.5 -> 4.3.2.1
path_bbv00220.kgml: Skipped genes: bbv:HMPREF9228_1178, bbv:HMPREF9228_1179
path_bbv00220.kgml:
path_bbv00220.kgml: Found a trail of span 7 containing skipped vertices
path_bbv00220.kgml: 49 -> [50] -> 51 -> 52 -> 55 -> 44 -> 45 -> 47
path_bbv00220.kgml: R00259 -> [R02649] -> R03443 -> R02283 -> R02282 -> R01398 -> R01954 -> R01086
path_bbv00220.kgml: {bbv:HMPREF9228_0222, bbv:HMPREF9228_1182} -> [bbv:HMPREF9228_1181] -> bbv:HMPREF9228_1183 -> bbv:HMPREF9228_1180 -> bbv:HMPREF9228_1182 -> bbv:HMPREF9228_1179 -> bbv:HMPREF9228_1177 -> bbv:HMPREF9228_1170
path_bbv00220.kgml: 2.3.1.1 -> [2.7.2.8] -> 1.2.1.38 -> 2.6.1.11 -> 2.3.1.35 -> 2.1.3.3 -> 6.3.4.5 -> 4.3.2.1
path_bbv00220.kgml: Skipped genes: bbv:HMPREF9228_1181, bbv:HMPREF9228_1178
path_bbv00220.kgml:
path_bbv00220.kgml: --- 0.66 seconds ---

path_bbv00230.kgml: Purine metabolism
path_bbv00230.kgml: Initialization took 3.94 seconds
path_bbv00230.kgml:
path_bbv00230.kgml: Found a trail of span 3 containing skipped vertices
path_bbv00230.kgml: 300 -> [139] -> 301 -> 247
path_bbv00230.kgml: R00430 -> [R02019] -> R01858 -> R00376
path_bbv00230.kgml: bbv:HMPREF9228_1101 -> [{bbv:HMPREF9228_1993, bbv:HMPREF9228_1994}] -> bbv:HMPREF9228_1101 -> {bbv:HMPREF9228_0002, bbv:HMPREF9228_0144, bbv:HMPREF9228_0192, bbv:HMPREF9228_0569, bbv:HMPREF9228_0747, bbv:HMPREF9228_1097, bbv:HMPREF9228_1234}
path_bbv00230.kgml: 2.7.1.40 -> [1.17.4.1] -> 2.7.1.40 -> 2.7.7.7
path_bbv00230.kgml: Skipped genes: bbv:HMPREF9228_1098
path_bbv00230.kgml:
path_bbv00230.kgml: Found a trail of span 3 containing skipped vertices
path_bbv00230.kgml: 313 -> [180] -> 312 -> 175
path_bbv00230.kgml: R00200 -> [R02017] -> R01138 -> R00375
path_bbv00230.kgml: bbv:HMPREF9228_1101 -> [{bbv:HMPREF9228_1993, bbv:HMPREF9228_1994}] -> bbv:HMPREF9228_1101 -> {bbv:HMPREF9228_0002, bbv:HMPREF9228_0144, bbv:HMPREF9228_0192, bbv:HMPREF9228_0569, bbv:HMPREF9228_0747, bbv:HMPREF9228_1097, bbv:HMPREF9228_1234}
path_bbv00230.kgml: 2.7.1.40 -> [1.17.4.1] -> 2.7.1.40 -> 2.7.7.7
path_bbv00230.kgml: Skipped genes: bbv:HMPREF9228_1098
path_bbv00230.kgml:
path_bbv00230.kgml: Found a trail of span 2 containing skipped vertices
path_bbv00230.kgml: 160 -> 162
path_bbv00230.kgml: R01072 -> R04144
path_bbv00230.kgml: bbv:HMPREF9228_1304 -> bbv:HMPREF9228_1306
path_bbv00230.kgml: 2.4.2.14 -> 6.3.4.13
path_bbv00230.kgml: Skipped genes: bbv:HMPREF9228_1305
path_bbv00230.kgml:
path_bbv00230.kgml: Found a trail of span 2 containing skipped vertices
path_bbv00230.kgml: 300 -> [447] -> 247
path_bbv00230.kgml: R00430 -> [R11633] -> R00376
path_bbv00230.kgml: bbv:HMPREF9228_1101 -> [bbv:HMPREF9228_1492] -> {bbv:HMPREF9228_0002, bbv:HMPREF9228_0144, bbv:HMPREF9228_0192, bbv:HMPREF9228_0569, bbv:HMPREF9228_0747, bbv:HMPREF9228_1097, bbv:HMPREF9228_1234}
path_bbv00230.kgml: 2.7.1.40 -> [1.1.98.6] -> 2.7.7.7
path_bbv00230.kgml: Skipped genes: bbv:HMPREF9228_1098
path_bbv00230.kgml:
path_bbv00230.kgml: Found a trail of span 2 containing skipped vertices
path_bbv00230.kgml: 163 -> 260
path_bbv00230.kgml: R04325 -> R04463
path_bbv00230.kgml: bbv:HMPREF9228_1290 -> bbv:HMPREF9228_1292
path_bbv00230.kgml: 2.1.2.2 -> 6.3.5.3
path_bbv00230.kgml: Skipped genes: bbv:HMPREF9228_1291
path_bbv00230.kgml:
path_bbv00230.kgml: Found a trail of span 2 without skipping any vertex
path_bbv00230.kgml: 428 -> 429
path_bbv00230.kgml: R07404 -> R07405
path_bbv00230.kgml: bbv:HMPREF9228_1327 -> bbv:HMPREF9228_1328
path_bbv00230.kgml: 6.3.4.18 -> 5.4.99.18
path_bbv00230.kgml:
path_bbv00230.kgml: --- 5.23 seconds ---

path_bbv00240.kgml: Pyrimidine metabolism
path_bbv00240.kgml: Initialization took 1.93 seconds
path_bbv00240.kgml:
path_bbv00240.kgml: --- 2.68 seconds ---

path_bbv00250.kgml: Alanine, aspartate and glutamate metabolism
path_bbv00250.kgml: Initialization took 0.58 seconds
path_bbv00250.kgml:
path_bbv00250.kgml: Found a trail of span 2 containing skipped vertices
path_bbv00250.kgml: 81 -> [85] -> 80
path_bbv00250.kgml: R00093 -> [R00248] -> R00114
path_bbv00250.kgml: {bbv:HMPREF9228_0924, bbv:HMPREF9228_0926} -> [bbv:HMPREF9228_0013] -> {bbv:HMPREF9228_0924, bbv:HMPREF9228_0926}
path_bbv00250.kgml: 1.4.1.14 -> [{1.4.1.13, 1.4.1.3, 1.4.1.4}] -> 1.4.1.13
path_bbv00250.kgml:
path_bbv00250.kgml: Found a trail of span 2 without skipping any vertex
path_bbv00250.kgml: 48 -> 51
path_bbv00250.kgml: R01954 -> R01086
path_bbv00250.kgml: bbv:HMPREF9228_1177 -> bbv:HMPREF9228_1170
path_bbv00250.kgml: 6.3.4.5 -> 4.3.2.1
path_bbv00250.kgml:
path_bbv00250.kgml: --- 0.68 seconds ---

path_bbv00260.kgml: Glycine, serine and threonine metabolism
path_bbv00260.kgml: Initialization took 0.67 seconds
path_bbv00260.kgml:
path_bbv00260.kgml: Found a trail of span 2 without skipping any vertex
path_bbv00260.kgml: 103 -> 99
path_bbv00260.kgml: {R01773, R01775} -> R01771
path_bbv00260.kgml: bbv:HMPREF9228_1831 -> bbv:HMPREF9228_1830
path_bbv00260.kgml: {1.1.1.3, 1.1.1.3} -> 2.7.1.39
path_bbv00260.kgml:
path_bbv00260.kgml: --- 0.76 seconds ---

path_bbv00261.kgml: Monobactam biosynthesis
path_bbv00261.kgml: Initialization took 0.07 seconds
path_bbv00261.kgml:
path_bbv00261.kgml: Found a trail of span 2 without skipping any vertex
path_bbv00261.kgml: 97 -> 96
path_bbv00261.kgml: R10147 -> {R04198, R04199}
path_bbv00261.kgml: {bbv:HMPREF9228_0179, bbv:HMPREF9228_1388} -> bbv:HMPREF9228_1389
path_bbv00261.kgml: 4.3.3.7 -> {1.17.1.8, 1.17.1.8}
path_bbv00261.kgml:
path_bbv00261.kgml: --- 0.11 seconds ---

path_bbv00270.kgml: Cysteine and methionine metabolism
path_bbv00270.kgml: Initialization took 0.73 seconds
path_bbv00270.kgml:
path_bbv00270.kgml: Found a trail of span 2 containing skipped vertices
path_bbv00270.kgml: 99 -> 87
path_bbv00270.kgml: R01291 -> R01290
path_bbv00270.kgml: bbv:HMPREF9228_1355 -> bbv:HMPREF9228_1358
path_bbv00270.kgml: 4.4.1.21 -> 4.2.1.22
path_bbv00270.kgml: Skipped genes: bbv:HMPREF9228_1356, bbv:HMPREF9228_1357
path_bbv00270.kgml:
path_bbv00270.kgml: Found a trail of span 2 without skipping any vertex
path_bbv00270.kgml: 204 -> 87
path_bbv00270.kgml: R02026 -> R01290
path_bbv00270.kgml: bbv:HMPREF9228_1357 -> bbv:HMPREF9228_1358
path_bbv00270.kgml: ? -> 4.2.1.22
path_bbv00270.kgml:
path_bbv00270.kgml: Found a trail of span 2 containing skipped vertices
path_bbv00270.kgml: 202 -> [89] -> 87
path_bbv00270.kgml: R03260 -> [R01286] -> R01290
path_bbv00270.kgml: bbv:HMPREF9228_1357 -> [{bbv:HMPREF9228_1053, bbv:HMPREF9228_1230}] -> bbv:HMPREF9228_1358
path_bbv00270.kgml: 2.5.1.48 -> [4.4.1.8] -> 4.2.1.22
path_bbv00270.kgml:
path_bbv00270.kgml: Found a trail of span 2 containing skipped vertices
path_bbv00270.kgml: 203 -> [89] -> 87
path_bbv00270.kgml: R03217 -> [R01286] -> R01290
path_bbv00270.kgml: bbv:HMPREF9228_1357 -> [{bbv:HMPREF9228_1053, bbv:HMPREF9228_1230}] -> bbv:HMPREF9228_1358
path_bbv00270.kgml: 2.5.1.48 -> [4.4.1.8] -> 4.2.1.22
path_bbv00270.kgml:
path_bbv00270.kgml: Found a trail of span 2 without skipping any vertex
path_bbv00270.kgml: 101 -> 87
path_bbv00270.kgml: R01288 -> R01290
path_bbv00270.kgml: bbv:HMPREF9228_1357 -> bbv:HMPREF9228_1358
path_bbv00270.kgml: 2.5.1.48 -> 4.2.1.22
path_bbv00270.kgml:
path_bbv00270.kgml: --- 0.97 seconds ---

path_bbv00280.kgml: Valine, leucine and isoleucine degradation
path_bbv00280.kgml: Initialization took 0.12 seconds
path_bbv00280.kgml: (not found)
path_bbv00280.kgml: --- 0.16 seconds ---

path_bbv00290.kgml: Valine, leucine and isoleucine biosynthesis
path_bbv00290.kgml: Initialization took 0.37 seconds
path_bbv00290.kgml:
path_bbv00290.kgml: Found a trail of span 2 without skipping any vertex
path_bbv00290.kgml: 78 -> 21
path_bbv00290.kgml: R03896 -> R03898
path_bbv00290.kgml: {bbv:HMPREF9228_1848, bbv:HMPREF9228_1849} -> {bbv:HMPREF9228_1848, bbv:HMPREF9228_1849}
path_bbv00290.kgml: 4.2.1.35 -> 4.2.1.35
path_bbv00290.kgml:
path_bbv00290.kgml: Found a trail of span 2 without skipping any vertex
path_bbv00290.kgml: 44 -> 46
path_bbv00290.kgml: R05071 -> R04440
path_bbv00290.kgml: {bbv:HMPREF9228_0107, bbv:HMPREF9228_0108} -> {bbv:HMPREF9228_0107, bbv:HMPREF9228_0108}
path_bbv00290.kgml: {1.1.1.86, 5.4.99.3} -> 1.1.1.86
path_bbv00290.kgml:
path_bbv00290.kgml: Found a trail of span 2 without skipping any vertex
path_bbv00290.kgml: 34 -> 42
path_bbv00290.kgml: R05068 -> R05069
path_bbv00290.kgml: {bbv:HMPREF9228_0107, bbv:HMPREF9228_0108} -> {bbv:HMPREF9228_0107, bbv:HMPREF9228_0108}
path_bbv00290.kgml: 1.1.1.86 -> {1.1.1.86, 5.4.99.3}
path_bbv00290.kgml:
path_bbv00290.kgml: Found a trail of span 2 without skipping any vertex
path_bbv00290.kgml: 35 -> 37
path_bbv00290.kgml: R03968 -> R04001
path_bbv00290.kgml: {bbv:HMPREF9228_1848, bbv:HMPREF9228_1849} -> {bbv:HMPREF9228_1848, bbv:HMPREF9228_1849}
path_bbv00290.kgml: 4.2.1.33 -> 4.2.1.33
path_bbv00290.kgml:
path_bbv00290.kgml: --- 0.65 seconds ---

path_bbv00300.kgml: Lysine biosynthesis
path_bbv00300.kgml: Initialization took 0.38 seconds
path_bbv00300.kgml:
path_bbv00300.kgml: Found a trail of span 2 without skipping any vertex
path_bbv00300.kgml: 53 -> 54
path_bbv00300.kgml: R10147 -> {R04198, R04199}
path_bbv00300.kgml: {bbv:HMPREF9228_0179, bbv:HMPREF9228_1388} -> bbv:HMPREF9228_1389
path_bbv00300.kgml: 4.3.3.7 -> {1.17.1.8, 1.17.1.8}
path_bbv00300.kgml:
path_bbv00300.kgml: --- 0.48 seconds ---

path_bbv00311.kgml: Penicillin and cephalosporin biosynthesis
path_bbv00311.kgml: Initialization took 0.04 seconds
path_bbv00311.kgml: (not found)
path_bbv00311.kgml: --- 0.07 seconds ---

path_bbv00330.kgml: Arginine and proline metabolism
path_bbv00330.kgml: Initialization took 0.12 seconds
path_bbv00330.kgml: (not found)
path_bbv00330.kgml: --- 0.14 seconds ---

path_bbv00332.kgml: Carbapenem biosynthesis
path_bbv00332.kgml: Initialization took 0.04 seconds
path_bbv00332.kgml: (not found)
path_bbv00332.kgml: --- 0.07 seconds ---

path_bbv00340.kgml: Histidine metabolism
path_bbv00340.kgml: Initialization took 0.17 seconds
path_bbv00340.kgml:
path_bbv00340.kgml: Found a trail of span 4 containing skipped vertices
path_bbv00340.kgml: 65 -> 124 -> 63 -> 62
path_bbv00340.kgml: R04640 -> R04558 -> R03457 -> R03243
path_bbv00340.kgml: bbv:HMPREF9228_0588 -> bbv:HMPREF9228_0587 -> bbv:HMPREF9228_0585 -> bbv:HMPREF9228_0584
path_bbv00340.kgml: 5.3.1.16 -> ? -> 4.2.1.19 -> 2.6.1.9
path_bbv00340.kgml: Skipped genes: bbv:HMPREF9228_0586
path_bbv00340.kgml:
path_bbv00340.kgml: Found a trail of span 3 containing skipped vertices
path_bbv00340.kgml: 65 -> [69] -> 63 -> 62
path_bbv00340.kgml: R04640 -> [R04558] -> R03457 -> R03243
path_bbv00340.kgml: bbv:HMPREF9228_0588 -> [bbv:HMPREF9228_0780] -> bbv:HMPREF9228_0585 -> bbv:HMPREF9228_0584
path_bbv00340.kgml: 5.3.1.16 -> [?] -> 4.2.1.19 -> 2.6.1.9
path_bbv00340.kgml: Skipped genes: bbv:HMPREF9228_0586, bbv:HMPREF9228_0587
path_bbv00340.kgml:
path_bbv00340.kgml: Found a trail of span 3 containing skipped vertices
path_bbv00340.kgml: 65 -> 124 -> [63] -> 62
path_bbv00340.kgml: R04640 -> R04558 -> [R03457] -> R03243
path_bbv00340.kgml: bbv:HMPREF9228_0588 -> bbv:HMPREF9228_0587 -> [bbv:HMPREF9228_0585] -> bbv:HMPREF9228_0584
path_bbv00340.kgml: 5.3.1.16 -> ? -> [4.2.1.19] -> 2.6.1.9
path_bbv00340.kgml: Skipped genes: bbv:HMPREF9228_0586, bbv:HMPREF9228_0585
path_bbv00340.kgml:
path_bbv00340.kgml: Found a trail of span 2 containing skipped vertices
path_bbv00340.kgml: 66 -> [65] -> 69
path_bbv00340.kgml: R04037 -> [R04640] -> R04558
path_bbv00340.kgml: bbv:HMPREF9228_0781 -> [bbv:HMPREF9228_0588] -> bbv:HMPREF9228_0780
path_bbv00340.kgml: 3.5.4.19 -> [5.3.1.16] -> ?
path_bbv00340.kgml:
path_bbv00340.kgml: Found a trail of span 2 without skipping any vertex
path_bbv00340.kgml: 58 -> 67
path_bbv00340.kgml: R01071 -> R04035
path_bbv00340.kgml: bbv:HMPREF9228_0817 -> bbv:HMPREF9228_0816
path_bbv00340.kgml: 2.4.2.17 -> 3.6.1.31
path_bbv00340.kgml:
path_bbv00340.kgml: --- 0.37 seconds ---

path_bbv00350.kgml: Tyrosine metabolism
path_bbv00350.kgml: Initialization took 0.07 seconds
path_bbv00350.kgml: (not found)
path_bbv00350.kgml: --- 0.09 seconds ---

path_bbv00360.kgml: Phenylalanine metabolism
path_bbv00360.kgml: Initialization took 0.08 seconds
path_bbv00360.kgml: (not found)
path_bbv00360.kgml: --- 0.09 seconds ---

path_bbv00380.kgml: Tryptophan metabolism
path_bbv00380.kgml: Initialization took 0.04 seconds
path_bbv00380.kgml: (not found)
path_bbv00380.kgml: --- 0.05 seconds ---

path_bbv00400.kgml: Phenylalanine, tyrosine and tryptophan biosynthesis
path_bbv00400.kgml: Initialization took 0.52 seconds
path_bbv00400.kgml:
path_bbv00400.kgml: Found a trail of span 4 containing skipped vertices
path_bbv00400.kgml: 79 -> 77 -> [76] -> 75 -> [74] -> 50
path_bbv00400.kgml: R03083 -> R03084 -> [R02413] -> R02412 -> [R03460] -> R01714
path_bbv00400.kgml: bbv:HMPREF9228_0959 -> bbv:HMPREF9228_0958 -> [bbv:HMPREF9228_0872] -> bbv:HMPREF9228_0959 -> [bbv:HMPREF9228_1085] -> bbv:HMPREF9228_0960
path_bbv00400.kgml: 4.2.3.4 -> 4.2.1.10 -> [{1.1.1.25, 1.1.1.282}] -> 2.7.1.71 -> [2.5.1.19] -> 4.2.3.5
path_bbv00400.kgml:
path_bbv00400.kgml: Found a trail of span 4 containing skipped vertices
path_bbv00400.kgml: 67 -> [82] -> 60 -> 58 -> 69
path_bbv00400.kgml: R00691 -> [R00694] -> R01373 -> R01715 -> R01728
path_bbv00400.kgml: bbv:HMPREF9228_0663 -> [bbv:HMPREF9228_0875] -> bbv:HMPREF9228_0663 -> {bbv:HMPREF9228_0309, bbv:HMPREF9228_0663} -> bbv:HMPREF9228_0664
path_bbv00400.kgml: {4.2.1.51, 4.2.1.91} -> [{2.6.1.1, 2.6.1.5, 2.6.1.57, 2.6.1.9}] -> {4.2.1.51, 4.2.1.91} -> 5.4.99.5 -> 1.3.1.12
path_bbv00400.kgml:
path_bbv00400.kgml: Found a trail of span 3 containing skipped vertices
path_bbv00400.kgml: 52 -> 51 -> [52] -> 53
path_bbv00400.kgml: R02340 -> R02722 -> [R02340] -> R00674
path_bbv00400.kgml: bbv:HMPREF9228_0813 -> {bbv:HMPREF9228_0812, bbv:HMPREF9228_0813} -> [bbv:HMPREF9228_0813] -> bbv:HMPREF9228_0812
path_bbv00400.kgml: {4.1.2.8, 4.2.1.20} -> 4.2.1.20 -> [{4.1.2.8, 4.2.1.20}] -> {4.2.1.122, 4.2.1.20}
path_bbv00400.kgml:
path_bbv00400.kgml: --- 0.94 seconds ---

path_bbv00401.kgml: Novobiocin biosynthesis
path_bbv00401.kgml: Initialization took 0.04 seconds
path_bbv00401.kgml: (not found)
path_bbv00401.kgml: --- 0.05 seconds ---

path_bbv00430.kgml: Taurine and hypotaurine metabolism
path_bbv00430.kgml: Initialization took 0.02 seconds
path_bbv00430.kgml:
path_bbv00430.kgml: Found a trail of span 2 without skipping any vertex
path_bbv00430.kgml: 58 -> 36
path_bbv00430.kgml: R00315 -> R00230
path_bbv00430.kgml: bbv:HMPREF9228_1084 -> bbv:HMPREF9228_1083
path_bbv00430.kgml: {2.7.2.1, 2.7.2.15} -> 2.3.1.8
path_bbv00430.kgml:
path_bbv00430.kgml: --- 0.06 seconds ---

path_bbv00440.kgml: Phosphonate and phosphinate metabolism
path_bbv00440.kgml: Initialization took 0.07 seconds
path_bbv00440.kgml: (not found)
path_bbv00440.kgml: --- 0.09 seconds ---

path_bbv00450.kgml: Selenocompound metabolism
path_bbv00450.kgml: Initialization took 0.17 seconds
path_bbv00450.kgml: (not found)
path_bbv00450.kgml: --- 0.24 seconds ---

path_bbv00460.kgml: Cyanoamino acid metabolism
path_bbv00460.kgml: Initialization took 0.12 seconds
path_bbv00460.kgml:
path_bbv00460.kgml: Found a trail of span 2 containing skipped vertices
path_bbv00460.kgml: 151 -> 147
path_bbv00460.kgml: R02985 -> R02558
path_bbv00460.kgml: {bbv:HMPREF9228_1266, bbv:HMPREF9228_1477, bbv:HMPREF9228_1487, bbv:HMPREF9228_1715, bbv:HMPREF9228_1998, bbv:HMPREF9228_2002} -> {bbv:HMPREF9228_1266, bbv:HMPREF9228_1477, bbv:HMPREF9228_1487, bbv:HMPREF9228_1715, bbv:HMPREF9228_1998, bbv:HMPREF9228_2002}
path_bbv00460.kgml: {3.2.1.117, 3.2.1.21} -> {3.2.1.118, 3.2.1.21}
path_bbv00460.kgml: Skipped genes: bbv:HMPREF9228_2000, bbv:HMPREF9228_1999
path_bbv00460.kgml:
path_bbv00460.kgml: --- 0.15 seconds ---

path_bbv00471.kgml: D-Glutamine and D-glutamate metabolism
path_bbv00471.kgml: Initialization took 0.04 seconds
path_bbv00471.kgml:
path_bbv00471.kgml: Found a trail of span 2 containing skipped vertices
path_bbv00471.kgml: 19 -> 20
path_bbv00471.kgml: R03193 -> R02783
path_bbv00471.kgml: bbv:HMPREF9228_0613 -> bbv:HMPREF9228_0610
path_bbv00471.kgml: 6.3.2.8 -> 6.3.2.9
path_bbv00471.kgml: Skipped genes: bbv:HMPREF9228_0612, bbv:HMPREF9228_0611
path_bbv00471.kgml:
path_bbv00471.kgml: --- 0.07 seconds ---

path_bbv00473.kgml: D-Alanine metabolism
path_bbv00473.kgml: Initialization took 0.04 seconds
path_bbv00473.kgml: (not found)
path_bbv00473.kgml: --- 0.05 seconds ---

path_bbv00480.kgml: Glutathione metabolism
path_bbv00480.kgml: Initialization took 0.07 seconds
path_bbv00480.kgml: (not found)
path_bbv00480.kgml: --- 0.09 seconds ---

path_bbv00500.kgml: Starch and sucrose metabolism
path_bbv00500.kgml: Initialization took 1.78 seconds
path_bbv00500.kgml:
path_bbv00500.kgml: Found a trail of span 5 containing skipped vertices
path_bbv00500.kgml: 130 -> 134 -> [120] -> 238 -> 149 -> 132
path_bbv00500.kgml: R11262 -> R05196 -> [R02110] -> R02112 -> R01557 -> R00028
path_bbv00500.kgml: bbv:HMPREF9228_0117 -> {bbv:HMPREF9228_0116, bbv:HMPREF9228_1710} -> [bbv:HMPREF9228_1112] -> bbv:HMPREF9228_0117 -> bbv:HMPREF9228_0117 -> bbv:HMPREF9228_0111
path_bbv00500.kgml: {3.2.1.1, 3.2.1.133, 3.2.1.2} -> 2.4.1.25 -> [2.4.1.18] -> {3.2.1.1, 3.2.1.133, 3.2.1.2} -> 5.4.99.16 -> 3.2.1.20
path_bbv00500.kgml: Skipped genes: bbv:HMPREF9228_0112
path_bbv00500.kgml:
path_bbv00500.kgml: Found a trail of span 4 containing skipped vertices
path_bbv00500.kgml: 238 -> 134 -> [120] -> 238 -> 149 -> 132
path_bbv00500.kgml: R02112 -> R05196 -> [R02110] -> R02112 -> R01557 -> R00028
path_bbv00500.kgml: bbv:HMPREF9228_0117 -> {bbv:HMPREF9228_0116, bbv:HMPREF9228_1710} -> [bbv:HMPREF9228_1112] -> bbv:HMPREF9228_0117 -> bbv:HMPREF9228_0117 -> bbv:HMPREF9228_0111
path_bbv00500.kgml: {3.2.1.1, 3.2.1.133, 3.2.1.2} -> 2.4.1.25 -> [2.4.1.18] -> {3.2.1.1, 3.2.1.133, 3.2.1.2} -> 5.4.99.16 -> 3.2.1.20
path_bbv00500.kgml: Skipped genes: bbv:HMPREF9228_0112
path_bbv00500.kgml:
path_bbv00500.kgml: Found a trail of span 2 containing skipped vertices
path_bbv00500.kgml: 82 -> 83
path_bbv00500.kgml: R02887 -> R00306
path_bbv00500.kgml: {bbv:HMPREF9228_1266, bbv:HMPREF9228_1477, bbv:HMPREF9228_1487, bbv:HMPREF9228_1715, bbv:HMPREF9228_1998, bbv:HMPREF9228_2002} -> {bbv:HMPREF9228_1266, bbv:HMPREF9228_1477, bbv:HMPREF9228_1487, bbv:HMPREF9228_1715, bbv:HMPREF9228_1998, bbv:HMPREF9228_2002}
path_bbv00500.kgml: {3.2.1.21, 3.2.1.74} -> {3.2.1.21, 3.2.1.74}
path_bbv00500.kgml: Skipped genes: bbv:HMPREF9228_2000, bbv:HMPREF9228_1999
path_bbv00500.kgml:
path_bbv00500.kgml: Found a trail of span 2 containing skipped vertices
path_bbv00500.kgml: 130 -> 132
path_bbv00500.kgml: R11262 -> R00028
path_bbv00500.kgml: bbv:HMPREF9228_0117 -> bbv:HMPREF9228_0111
path_bbv00500.kgml: {3.2.1.1, 3.2.1.133, 3.2.1.2} -> 3.2.1.20
path_bbv00500.kgml: Skipped genes: bbv:HMPREF9228_0116, bbv:HMPREF9228_0112
path_bbv00500.kgml:
path_bbv00500.kgml: --- 2.22 seconds ---

path_bbv00511.kgml: Other glycan degradation
path_bbv00511.kgml: Initialization took 0.12 seconds
path_bbv00511.kgml: (not found)
path_bbv00511.kgml: --- 0.15 seconds ---

path_bbv00520.kgml: Amino sugar and nucleotide sugar metabolism
path_bbv00520.kgml: Initialization took 1.29 seconds
path_bbv00520.kgml:
path_bbv00520.kgml: Found a trail of span 2 without skipping any vertex
path_bbv00520.kgml: 200 -> 184
path_bbv00520.kgml: R01092 -> R00955
path_bbv00520.kgml: bbv:HMPREF9228_1405 -> {bbv:HMPREF9228_1406, bbv:HMPREF9228_1974}
path_bbv00520.kgml: 2.7.1.6 -> 2.7.7.12
path_bbv00520.kgml:
path_bbv00520.kgml: Found a trail of span 2 without skipping any vertex
path_bbv00520.kgml: 22 -> 20
path_bbv00520.kgml: R02059 -> R00765
path_bbv00520.kgml: {bbv:HMPREF9228_0623, bbv:HMPREF9228_1013} -> {bbv:HMPREF9228_0180, bbv:HMPREF9228_0622, bbv:HMPREF9228_1012}
path_bbv00520.kgml: 3.5.1.25 -> 3.5.99.6
path_bbv00520.kgml:
path_bbv00520.kgml: --- 1.44 seconds ---

path_bbv00521.kgml: Streptomycin biosynthesis
path_bbv00521.kgml: Initialization took 0.12 seconds
path_bbv00521.kgml:
path_bbv00521.kgml: Found a trail of span 4 without skipping any vertex
path_bbv00521.kgml: 44 -> 43 -> 42 -> 24
path_bbv00521.kgml: R02328 -> R06513 -> R06514 -> R02777
path_bbv00521.kgml: bbv:HMPREF9228_1883 -> bbv:HMPREF9228_1885 -> bbv:HMPREF9228_1884 -> bbv:HMPREF9228_1884
path_bbv00521.kgml: 2.7.7.24 -> 4.2.1.46 -> 5.1.3.13 -> 1.1.1.133
path_bbv00521.kgml:
path_bbv00521.kgml: Found a trail of span 3 containing skipped vertices
path_bbv00521.kgml: 44 -> 43 -> [42] -> 24
path_bbv00521.kgml: R02328 -> R06513 -> [R06514] -> R02777
path_bbv00521.kgml: bbv:HMPREF9228_1883 -> bbv:HMPREF9228_1885 -> [bbv:HMPREF9228_1884] -> bbv:HMPREF9228_1884
path_bbv00521.kgml: 2.7.7.24 -> 4.2.1.46 -> [5.1.3.13] -> 1.1.1.133
path_bbv00521.kgml:
path_bbv00521.kgml: Found a trail of span 3 containing skipped vertices
path_bbv00521.kgml: 44 -> [43] -> 42 -> 24
path_bbv00521.kgml: R02328 -> [R06513] -> R06514 -> R02777
path_bbv00521.kgml: bbv:HMPREF9228_1883 -> [bbv:HMPREF9228_1885] -> bbv:HMPREF9228_1884 -> bbv:HMPREF9228_1884
path_bbv00521.kgml: 2.7.7.24 -> [4.2.1.46] -> 5.1.3.13 -> 1.1.1.133
path_bbv00521.kgml:
path_bbv00521.kgml: --- 0.21 seconds ---

path_bbv00523.kgml: Polyketide sugar unit biosynthesis
path_bbv00523.kgml: Initialization took 0.02 seconds
path_bbv00523.kgml:
path_bbv00523.kgml: Found a trail of span 4 without skipping any vertex
path_bbv00523.kgml: 27 -> 26 -> 63 -> 28
path_bbv00523.kgml: R02328 -> R06513 -> R06514 -> R02777
path_bbv00523.kgml: bbv:HMPREF9228_1883 -> bbv:HMPREF9228_1885 -> bbv:HMPREF9228_1884 -> bbv:HMPREF9228_1884
path_bbv00523.kgml: 2.7.7.24 -> 4.2.1.46 -> 5.1.3.13 -> 1.1.1.133
path_bbv00523.kgml:
path_bbv00523.kgml: Found a trail of span 3 containing skipped vertices
path_bbv00523.kgml: 27 -> 26 -> [63] -> 28
path_bbv00523.kgml: R02328 -> R06513 -> [R06514] -> R02777
path_bbv00523.kgml: bbv:HMPREF9228_1883 -> bbv:HMPREF9228_1885 -> [bbv:HMPREF9228_1884] -> bbv:HMPREF9228_1884
path_bbv00523.kgml: 2.7.7.24 -> 4.2.1.46 -> [5.1.3.13] -> 1.1.1.133
path_bbv00523.kgml:
path_bbv00523.kgml: Found a trail of span 3 containing skipped vertices
path_bbv00523.kgml: 27 -> [26] -> 63 -> 28
path_bbv00523.kgml: R02328 -> [R06513] -> R06514 -> R02777
path_bbv00523.kgml: bbv:HMPREF9228_1883 -> [bbv:HMPREF9228_1885] -> bbv:HMPREF9228_1884 -> bbv:HMPREF9228_1884
path_bbv00523.kgml: 2.7.7.24 -> [4.2.1.46] -> 5.1.3.13 -> 1.1.1.133
path_bbv00523.kgml:
path_bbv00523.kgml: --- 0.10 seconds ---

path_bbv00525.kgml: Acarbose and validamycin biosynthesis
path_bbv00525.kgml: Initialization took 0.02 seconds
path_bbv00525.kgml:
path_bbv00525.kgml: Found a trail of span 2 containing skipped vertices
path_bbv00525.kgml: 58 -> 59
path_bbv00525.kgml: R02328 -> R06513
path_bbv00525.kgml: bbv:HMPREF9228_1883 -> bbv:HMPREF9228_1885
path_bbv00525.kgml: 2.7.7.24 -> 4.2.1.46
path_bbv00525.kgml: Skipped genes: bbv:HMPREF9228_1884
path_bbv00525.kgml:
path_bbv00525.kgml: --- 0.07 seconds ---

path_bbv00550.kgml: Peptidoglycan biosynthesis
path_bbv00550.kgml: Initialization took 0.32 seconds
path_bbv00550.kgml:
path_bbv00550.kgml: Found a trail of span 5 containing skipped vertices
path_bbv00550.kgml: 33 -> 32 -> [34] -> 23 -> 35 -> 36
path_bbv00550.kgml: R03193 -> R02783 -> [R02788] -> R04617 -> R05630 -> R05032
path_bbv00550.kgml: bbv:HMPREF9228_0613 -> bbv:HMPREF9228_0610 -> [bbv:HMPREF9228_0631] -> bbv:HMPREF9228_0608 -> bbv:HMPREF9228_0609 -> bbv:HMPREF9228_0612
path_bbv00550.kgml: 6.3.2.8 -> 6.3.2.9 -> [6.3.2.13] -> 6.3.2.10 -> 2.7.8.13 -> 2.4.1.227
path_bbv00550.kgml: Skipped genes: bbv:HMPREF9228_0611
path_bbv00550.kgml:
path_bbv00550.kgml: Found a trail of span 4 containing skipped vertices
path_bbv00550.kgml: 33 -> 32 -> [34] -> 23 -> [35] -> 36
path_bbv00550.kgml: R03193 -> R02783 -> [R02788] -> R04617 -> [R05630] -> R05032
path_bbv00550.kgml: bbv:HMPREF9228_0613 -> bbv:HMPREF9228_0610 -> [bbv:HMPREF9228_0631] -> bbv:HMPREF9228_0608 -> [bbv:HMPREF9228_0609] -> bbv:HMPREF9228_0612
path_bbv00550.kgml: 6.3.2.8 -> 6.3.2.9 -> [6.3.2.13] -> 6.3.2.10 -> [2.7.8.13] -> 2.4.1.227
path_bbv00550.kgml: Skipped genes: bbv:HMPREF9228_0611, bbv:HMPREF9228_0609
path_bbv00550.kgml:
path_bbv00550.kgml: Found a trail of span 3 containing skipped vertices
path_bbv00550.kgml: 29 -> 28 -> 27
path_bbv00550.kgml: R04573 -> R05629 -> R05662
path_bbv00550.kgml: bbv:HMPREF9228_0608 -> bbv:HMPREF9228_0609 -> bbv:HMPREF9228_0612
path_bbv00550.kgml: 6.3.2.10 -> 2.7.8.13 -> 2.4.1.227
path_bbv00550.kgml: Skipped genes: bbv:HMPREF9228_0610, bbv:HMPREF9228_0611
path_bbv00550.kgml:
path_bbv00550.kgml: --- 0.49 seconds ---

path_bbv00561.kgml: Glycerolipid metabolism
path_bbv00561.kgml: Initialization took 0.12 seconds
path_bbv00561.kgml: (not found)
path_bbv00561.kgml: --- 0.14 seconds ---

path_bbv00562.kgml: Inositol phosphate metabolism
path_bbv00562.kgml: Initialization took 0.04 seconds
path_bbv00562.kgml: (not found)
path_bbv00562.kgml: --- 0.05 seconds ---

path_bbv00564.kgml: Glycerophospholipid metabolism
path_bbv00564.kgml: Initialization took 0.07 seconds
path_bbv00564.kgml: (not found)
path_bbv00564.kgml: --- 0.10 seconds ---

path_bbv00600.kgml: Sphingolipid metabolism
path_bbv00600.kgml: Initialization took 0.07 seconds
path_bbv00600.kgml: (not found)
path_bbv00600.kgml: --- 0.09 seconds ---

path_bbv00620.kgml: Pyruvate metabolism
path_bbv00620.kgml: Initialization took 0.33 seconds
path_bbv00620.kgml:
path_bbv00620.kgml: Found a trail of span 2 without skipping any vertex
path_bbv00620.kgml: 97 -> 129
path_bbv00620.kgml: R00230 -> R00315
path_bbv00620.kgml: bbv:HMPREF9228_1083 -> bbv:HMPREF9228_1084
path_bbv00620.kgml: 2.3.1.8 -> {2.7.2.1, 2.7.2.15}
path_bbv00620.kgml:
path_bbv00620.kgml: --- 0.48 seconds ---

path_bbv00625.kgml: Chloroalkane and chloroalkene degradation
path_bbv00625.kgml: Initialization took 0.07 seconds
path_bbv00625.kgml: (not found)
path_bbv00625.kgml: --- 0.09 seconds ---

path_bbv00626.kgml: Naphthalene degradation
path_bbv00626.kgml: Initialization took 0.07 seconds
path_bbv00626.kgml: (not found)
path_bbv00626.kgml: --- 0.09 seconds ---

path_bbv00630.kgml: Glyoxylate and dicarboxylate metabolism
path_bbv00630.kgml: Initialization took 0.22 seconds
path_bbv00630.kgml: (not found)
path_bbv00630.kgml: --- 0.29 seconds ---

path_bbv00640.kgml: Propanoate metabolism
path_bbv00640.kgml: Initialization took 0.22 seconds
path_bbv00640.kgml:
path_bbv00640.kgml: Found a trail of span 2 without skipping any vertex
path_bbv00640.kgml: 52 -> 68
path_bbv00640.kgml: R00921 -> R01353
path_bbv00640.kgml: bbv:HMPREF9228_1083 -> bbv:HMPREF9228_1084
path_bbv00640.kgml: {2.3.1.222, 2.3.1.8} -> {2.7.2.1, 2.7.2.15}
path_bbv00640.kgml:
path_bbv00640.kgml: --- 0.32 seconds ---

path_bbv00650.kgml: Butanoate metabolism
path_bbv00650.kgml: Initialization took 0.12 seconds
path_bbv00650.kgml: (not found)
path_bbv00650.kgml: --- 0.14 seconds ---

path_bbv00660.kgml: C5-Branched dibasic acid metabolism
path_bbv00660.kgml: Initialization took 0.17 seconds
path_bbv00660.kgml:
path_bbv00660.kgml: Found a trail of span 2 without skipping any vertex
path_bbv00660.kgml: 31 -> 96
path_bbv00660.kgml: R03896 -> R03898
path_bbv00660.kgml: {bbv:HMPREF9228_1848, bbv:HMPREF9228_1849} -> {bbv:HMPREF9228_1848, bbv:HMPREF9228_1849}
path_bbv00660.kgml: 4.2.1.35 -> 4.2.1.35
path_bbv00660.kgml:
path_bbv00660.kgml: --- 0.25 seconds ---

path_bbv00670.kgml: One carbon pool by folate
path_bbv00670.kgml: Initialization took 0.22 seconds
path_bbv00670.kgml:
path_bbv00670.kgml: Found a trail of span 4 containing skipped vertices
path_bbv00670.kgml: 24 -> 23 -> 52 -> [24] -> 68
path_bbv00670.kgml: {R02235, R02236} -> {R00936, R00939} -> R02101 -> [{R02235, R02236}] -> {R00937, R00940}
path_bbv00670.kgml: bbv:HMPREF9228_1613 -> bbv:HMPREF9228_1613 -> bbv:HMPREF9228_1614 -> [bbv:HMPREF9228_1613] -> bbv:HMPREF9228_1613
path_bbv00670.kgml: {1.5.1.3, 1.5.1.3} -> {1.5.1.3, 1.5.1.3} -> 2.1.1.45 -> [{1.5.1.3, 1.5.1.3}] -> {1.5.1.3, 1.5.1.3}
path_bbv00670.kgml:
path_bbv00670.kgml: --- 13.08 seconds ---

path_bbv00680.kgml: Methane metabolism
path_bbv00680.kgml: Initialization took 0.34 seconds
path_bbv00680.kgml:
path_bbv00680.kgml: Found a trail of span 2 without skipping any vertex
path_bbv00680.kgml: 202 -> 201
path_bbv00680.kgml: R00230 -> R00315
path_bbv00680.kgml: bbv:HMPREF9228_1083 -> bbv:HMPREF9228_1084
path_bbv00680.kgml: 2.3.1.8 -> {2.7.2.1, 2.7.2.15}
path_bbv00680.kgml:
path_bbv00680.kgml: --- 0.37 seconds ---

path_bbv00730.kgml: Thiamine metabolism
path_bbv00730.kgml: Initialization took 0.17 seconds
path_bbv00730.kgml:
path_bbv00730.kgml: Found a trail of span 2 without skipping any vertex
path_bbv00730.kgml: 94 -> 75
path_bbv00730.kgml: R03472 -> R04509
path_bbv00730.kgml: bbv:HMPREF9228_0557 -> bbv:HMPREF9228_0555
path_bbv00730.kgml: 4.1.99.17 -> 2.7.4.7
path_bbv00730.kgml:
path_bbv00730.kgml: --- 0.21 seconds ---

path_bbv00740.kgml: Riboflavin metabolism
path_bbv00740.kgml: Initialization took 0.02 seconds
path_bbv00740.kgml: (not found)
path_bbv00740.kgml: --- 0.04 seconds ---

path_bbv00750.kgml: Vitamin B6 metabolism
path_bbv00750.kgml: Initialization took 0.07 seconds
path_bbv00750.kgml: (not found)
path_bbv00750.kgml: --- 0.09 seconds ---

path_bbv00760.kgml: Nicotinate and nicotinamide metabolism
path_bbv00760.kgml: Initialization took 0.27 seconds
path_bbv00760.kgml:
path_bbv00760.kgml: Found a trail of span 3 without skipping any vertex
path_bbv00760.kgml: 71 -> 72 -> 73
path_bbv00760.kgml: R00481 -> R04292 -> R03348
path_bbv00760.kgml: bbv:HMPREF9228_0654 -> bbv:HMPREF9228_0653 -> bbv:HMPREF9228_0655
path_bbv00760.kgml: 1.4.3.16 -> 2.5.1.72 -> 2.4.2.19
path_bbv00760.kgml:
path_bbv00760.kgml: Found a trail of span 2 containing skipped vertices
path_bbv00760.kgml: 71 -> [72] -> 73
path_bbv00760.kgml: R00481 -> [R04292] -> R03348
path_bbv00760.kgml: bbv:HMPREF9228_0654 -> [bbv:HMPREF9228_0653] -> bbv:HMPREF9228_0655
path_bbv00760.kgml: 1.4.3.16 -> [2.5.1.72] -> 2.4.2.19
path_bbv00760.kgml:
path_bbv00760.kgml: --- 0.43 seconds ---

path_bbv00770.kgml: Pantothenate and CoA biosynthesis
path_bbv00770.kgml: Initialization took 0.22 seconds
path_bbv00770.kgml: (not found)
path_bbv00770.kgml: --- 0.24 seconds ---

path_bbv00780.kgml: Biotin metabolism
path_bbv00780.kgml: Initialization took 0.04 seconds
path_bbv00780.kgml: (not found)
path_bbv00780.kgml: --- 0.05 seconds ---

path_bbv00790.kgml: Folate biosynthesis
path_bbv00790.kgml: Initialization took 0.07 seconds
path_bbv00790.kgml:
path_bbv00790.kgml: Found a trail of span 3 without skipping any vertex
path_bbv00790.kgml: 75 -> 74 -> 72
path_bbv00790.kgml: R03504 -> R03503 -> R03067
path_bbv00790.kgml: bbv:HMPREF9228_1544 -> bbv:HMPREF9228_1544 -> bbv:HMPREF9228_1545
path_bbv00790.kgml: 4.1.2.25 -> 2.7.6.3 -> 2.5.1.15
path_bbv00790.kgml:
path_bbv00790.kgml: Found a trail of span 2 containing skipped vertices
path_bbv00790.kgml: 75 -> [74] -> 72
path_bbv00790.kgml: R03504 -> [R03503] -> R03067
path_bbv00790.kgml: bbv:HMPREF9228_1544 -> [bbv:HMPREF9228_1544] -> bbv:HMPREF9228_1545
path_bbv00790.kgml: 4.1.2.25 -> [2.7.6.3] -> 2.5.1.15
path_bbv00790.kgml:
path_bbv00790.kgml: Found a trail of span 2 without skipping any vertex
path_bbv00790.kgml: 75 -> 73
path_bbv00790.kgml: R03504 -> R03066
path_bbv00790.kgml: bbv:HMPREF9228_1544 -> bbv:HMPREF9228_1545
path_bbv00790.kgml: 4.1.2.25 -> 2.5.1.15
path_bbv00790.kgml:
path_bbv00790.kgml: --- 0.26 seconds ---

path_bbv00900.kgml: Terpenoid backbone biosynthesis
path_bbv00900.kgml: Initialization took 0.18 seconds
path_bbv00900.kgml: (not found)
path_bbv00900.kgml: --- 0.22 seconds ---

path_bbv00910.kgml: Nitrogen metabolism
path_bbv00910.kgml: Initialization took 0.08 seconds
path_bbv00910.kgml: (not found)
path_bbv00910.kgml: --- 0.10 seconds ---

path_bbv00920.kgml: Sulfur metabolism
path_bbv00920.kgml: Initialization took 0.02 seconds
path_bbv00920.kgml: (not found)
path_bbv00920.kgml: --- 0.04 seconds ---

path_bbv00970.kgml: Aminoacyl-tRNA biosynthesis
path_bbv00970.kgml: Initialization took 1.03 seconds
path_bbv00970.kgml: (not found)
path_bbv00970.kgml: --- 1.05 seconds ---

path_bbv01040.kgml: Biosynthesis of unsaturated fatty acids
path_bbv01040.kgml: Initialization took 0.04 seconds
path_bbv01040.kgml: (not found)
path_bbv01040.kgml: --- 0.06 seconds ---

--- 44.16 seconds ---
