# Supplementary material for: CoMetGeNe: mining conserved neighborhood patterns in metabolic and genomic contexts
Source: BMC Bioinformatics. 2019 Jan 10;20:19. doi: 10.1186/s12859-018-2542-2 (PMC6327494; doi:10.1186/s12859-018-2542-2)
Supplement: Supplementary file 4 — Trail finding results for the 50 species in Table 2. Trail finding has been performed for all combinations of gap parameters δG (allowing to skip genes) and δD (allowing to skip reactions) ranging from 0 to 3. (ZIP 5466 kb) [file 12859_2018_2542_MOESM4_ESM.zip › results/bfr_dG3_dD2.hnet]

--- delta_G = 3, delta_D = 2 ---

path_bfr00010.kgml: Glycolysis / Gluconeogenesis
path_bfr00010.kgml: Initialization took 4.93 seconds
path_bfr00010.kgml:
path_bfr00010.kgml: Found a trail of span 2 containing skipped vertices
path_bfr00010.kgml: 14 -> [57 -> 76] -> 56
path_bfr00010.kgml: R01070 -> [R01061 -> R01512] -> R01518
path_bfr00010.kgml: {bfr:BF3251, bfr:BF3299} -> [bfr:BF0967 -> bfr:BF3269] -> bfr:BF3252
path_bfr00010.kgml: 4.1.2.13 -> [{1.2.1.12, 1.2.1.59} -> 2.7.2.3] -> {5.4.2.11, 5.4.2.12}
path_bfr00010.kgml:
path_bfr00010.kgml: Found a trail of span 2 containing skipped vertices
path_bfr00010.kgml: 116 -> [53] -> 144
path_bfr00010.kgml: R00341 -> [R00200] -> R01196
path_bfr00010.kgml: bfr:BF4446 -> [bfr:BF4482] -> {bfr:BF1646, bfr:BF1648, bfr:BF4440, bfr:BF4441}
path_bfr00010.kgml: 4.1.1.49 -> [2.7.1.40] -> {1.2.7.1, 1.2.7.11}
path_bfr00010.kgml:
path_bfr00010.kgml: --- 5.40 seconds ---

path_bfr00030.kgml: Pentose phosphate pathway
path_bfr00030.kgml: Initialization took 1.84 seconds
path_bfr00030.kgml:
path_bfr00030.kgml: Found a trail of span 3 without skipping any vertex
path_bfr00030.kgml: 157 -> 57 -> 156
path_bfr00030.kgml: {R02736, R10907} -> R02035 -> R10221
path_bfr00030.kgml: bfr:BF1854 -> bfr:BF1855 -> bfr:BF1853
path_bfr00030.kgml: {1.1.1.363, 1.1.1.49, 1.1.1.363, 1.1.1.388} -> 3.1.1.31 -> {1.1.1.343, 1.1.1.351}
path_bfr00030.kgml:
path_bfr00030.kgml: Found a trail of span 3 without skipping any vertex
path_bfr00030.kgml: 157 -> 57 -> 56
path_bfr00030.kgml: {R02736, R10907} -> R02035 -> R01528
path_bfr00030.kgml: bfr:BF1854 -> bfr:BF1855 -> bfr:BF1853
path_bfr00030.kgml: {1.1.1.363, 1.1.1.49, 1.1.1.363, 1.1.1.388} -> 3.1.1.31 -> {1.1.1.351, 1.1.1.44}
path_bfr00030.kgml:
path_bfr00030.kgml: Found a trail of span 3 without skipping any vertex
path_bfr00030.kgml: 47 -> 46 -> 49
path_bfr00030.kgml: R01056 -> R01641 -> R01830
path_bfr00030.kgml: {bfr:BF1651, bfr:BF3677} -> bfr:BF1652 -> bfr:BF1652
path_bfr00030.kgml: 5.3.1.6 -> 2.2.1.1 -> 2.2.1.1
path_bfr00030.kgml:
path_bfr00030.kgml: Found a trail of span 3 without skipping any vertex
path_bfr00030.kgml: 58 -> 57 -> 156
path_bfr00030.kgml: R02736 -> R02035 -> R10221
path_bfr00030.kgml: bfr:BF1854 -> bfr:BF1855 -> bfr:BF1853
path_bfr00030.kgml: {1.1.1.363, 1.1.1.49} -> 3.1.1.31 -> {1.1.1.343, 1.1.1.351}
path_bfr00030.kgml:
path_bfr00030.kgml: Found a trail of span 2 containing skipped vertices
path_bfr00030.kgml: 157 -> [57] -> 156
path_bfr00030.kgml: {R02736, R10907} -> [R02035] -> R10221
path_bfr00030.kgml: bfr:BF1854 -> [bfr:BF1855] -> bfr:BF1853
path_bfr00030.kgml: {1.1.1.363, 1.1.1.49, 1.1.1.363, 1.1.1.388} -> [3.1.1.31] -> {1.1.1.343, 1.1.1.351}
path_bfr00030.kgml:
path_bfr00030.kgml: Found a trail of span 2 containing skipped vertices
path_bfr00030.kgml: 157 -> [57] -> 56
path_bfr00030.kgml: {R02736, R10907} -> [R02035] -> R01528
path_bfr00030.kgml: bfr:BF1854 -> [bfr:BF1855] -> bfr:BF1853
path_bfr00030.kgml: {1.1.1.363, 1.1.1.49, 1.1.1.363, 1.1.1.388} -> [3.1.1.31] -> {1.1.1.351, 1.1.1.44}
path_bfr00030.kgml:
path_bfr00030.kgml: Found a trail of span 2 containing skipped vertices
path_bfr00030.kgml: 58 -> [57] -> 156
path_bfr00030.kgml: R02736 -> [R02035] -> R10221
path_bfr00030.kgml: bfr:BF1854 -> [bfr:BF1855] -> bfr:BF1853
path_bfr00030.kgml: {1.1.1.363, 1.1.1.49} -> [3.1.1.31] -> {1.1.1.343, 1.1.1.351}
path_bfr00030.kgml:
path_bfr00030.kgml: Found a trail of span 2 containing skipped vertices
path_bfr00030.kgml: 58 -> [57] -> 56
path_bfr00030.kgml: R02736 -> [R02035] -> R01528
path_bfr00030.kgml: bfr:BF1854 -> [bfr:BF1855] -> bfr:BF1853
path_bfr00030.kgml: {1.1.1.363, 1.1.1.49} -> [3.1.1.31] -> {1.1.1.351, 1.1.1.44}
path_bfr00030.kgml:
path_bfr00030.kgml: Found a trail of span 2 without skipping any vertex
path_bfr00030.kgml: 60 -> 38
path_bfr00030.kgml: R01541 -> R05605
path_bfr00030.kgml: bfr:BF2700 -> bfr:BF2699
path_bfr00030.kgml: {2.7.1.178, 2.7.1.45} -> {4.1.2.14, 4.1.2.55}
path_bfr00030.kgml:
path_bfr00030.kgml: --- 2.74 seconds ---

path_bfr00040.kgml: Pentose and glucuronate interconversions
path_bfr00040.kgml: Initialization took 0.48 seconds
path_bfr00040.kgml:
path_bfr00040.kgml: Found a trail of span 2 without skipping any vertex
path_bfr00040.kgml: 80 -> 87
path_bfr00040.kgml: R01639 -> R01432
path_bfr00040.kgml: bfr:BF2261 -> bfr:BF2262
path_bfr00040.kgml: 2.7.1.17 -> 5.3.1.5
path_bfr00040.kgml:
path_bfr00040.kgml: --- 0.51 seconds ---

path_bfr00051.kgml: Fructose and mannose metabolism
path_bfr00051.kgml: Initialization took 2.58 seconds
path_bfr00051.kgml:
path_bfr00051.kgml: Found a trail of span 2 without skipping any vertex
path_bfr00051.kgml: 83 -> 82
path_bfr00051.kgml: R00888 -> R05692
path_bfr00051.kgml: bfr:BF1823 -> bfr:BF1822
path_bfr00051.kgml: 4.2.1.47 -> 1.1.1.271
path_bfr00051.kgml:
path_bfr00051.kgml: Found a trail of span 2 containing skipped vertices
path_bfr00051.kgml: 182 -> 74
path_bfr00051.kgml: R00879 -> R00867
path_bfr00051.kgml: bfr:BF3342 -> {bfr:BF0171, bfr:BF3340}
path_bfr00051.kgml: 3.2.1.80 -> {2.7.1.1, 2.7.1.4}
path_bfr00051.kgml: Skipped genes: bfr:BF3341
path_bfr00051.kgml:
path_bfr00051.kgml: --- 2.71 seconds ---

path_bfr00052.kgml: Galactose metabolism
path_bfr00052.kgml: Initialization took 4.83 seconds
path_bfr00052.kgml:
path_bfr00052.kgml: Found a trail of span 2 containing skipped vertices
path_bfr00052.kgml: 172 -> 171
path_bfr00052.kgml: R10619 -> R01092
path_bfr00052.kgml: {bfr:BF0352, bfr:BF1655, bfr:BF4385} -> bfr:BF1653
path_bfr00052.kgml: 5.1.3.3 -> 2.7.1.6
path_bfr00052.kgml: Skipped genes: bfr:BF1654
path_bfr00052.kgml:
path_bfr00052.kgml: --- 4.91 seconds ---

path_bfr00061.kgml: Fatty acid biosynthesis
path_bfr00061.kgml: Initialization took 1.29 seconds
path_bfr00061.kgml: (not found)
path_bfr00061.kgml: --- 1.66 seconds ---

path_bfr00071.kgml: Fatty acid degradation
path_bfr00071.kgml: Initialization took 0.12 seconds
path_bfr00071.kgml: (not found)
path_bfr00071.kgml: --- 0.16 seconds ---

path_bfr00121.kgml: Secondary bile acid biosynthesis
path_bfr00121.kgml: Initialization took 0.04 seconds
path_bfr00121.kgml: (not found)
path_bfr00121.kgml: --- 0.06 seconds ---

path_bfr00130.kgml: Ubiquinone and other terpenoid-quinone biosynthesis
path_bfr00130.kgml: Initialization took 0.17 seconds
path_bfr00130.kgml:
path_bfr00130.kgml: Found a trail of span 2 without skipping any vertex
path_bfr00130.kgml: 69 -> 61
path_bfr00130.kgml: R01717 -> R08165
path_bfr00130.kgml: bfr:BF1315 -> bfr:BF1316
path_bfr00130.kgml: 5.4.4.2 -> 2.2.1.9
path_bfr00130.kgml:
path_bfr00130.kgml: Found a trail of span 2 containing skipped vertices
path_bfr00130.kgml: 59 -> 58
path_bfr00130.kgml: R04030 -> R07263
path_bfr00130.kgml: bfr:BF1321 -> bfr:BF1318
path_bfr00130.kgml: 6.2.1.26 -> 4.1.3.36
path_bfr00130.kgml: Skipped genes: bfr:BF1319
path_bfr00130.kgml:
path_bfr00130.kgml: --- 0.26 seconds ---

path_bfr00190.kgml: Oxidative phosphorylation
path_bfr00190.kgml: Initialization took 4.19 seconds
path_bfr00190.kgml: (not found)
path_bfr00190.kgml: --- 4.23 seconds ---

path_bfr00220.kgml: Arginine biosynthesis
path_bfr00220.kgml: Initialization took 0.77 seconds
path_bfr00220.kgml:
path_bfr00220.kgml: Found a trail of span 2 without skipping any vertex
path_bfr00220.kgml: 51 -> 52
path_bfr00220.kgml: R03443 -> R02283
path_bfr00220.kgml: bfr:BF0532 -> bfr:BF0531
path_bfr00220.kgml: 1.2.1.38 -> 2.6.1.11
path_bfr00220.kgml:
path_bfr00220.kgml: --- 0.83 seconds ---

path_bfr00230.kgml: Purine metabolism
path_bfr00230.kgml: Initialization took 16.31 seconds
path_bfr00230.kgml:
path_bfr00230.kgml: Found a trail of span 3 containing skipped vertices
path_bfr00230.kgml: 209 -> [184 -> 183] -> 182 -> [180] -> 287
path_bfr00230.kgml: R01132 -> [R01135 -> R01083] -> R00127 -> [R02017] -> R01547
path_bfr00230.kgml: bfr:BF1119 -> [bfr:BF3421 -> bfr:BF4018] -> bfr:BF1120 -> [{bfr:BF2693, bfr:BF2694, bfr:BF3827}] -> bfr:BF1120
path_bfr00230.kgml: 2.4.2.8 -> [6.3.4.4 -> 4.3.2.2] -> 2.7.4.3 -> [1.17.4.1] -> {2.7.4.11, 2.7.4.3}
path_bfr00230.kgml:
path_bfr00230.kgml: Found a trail of span 2 without skipping any vertex
path_bfr00230.kgml: 252 -> 253
path_bfr00230.kgml: R00529 -> R00509
path_bfr00230.kgml: {bfr:BF1668, bfr:BF1669} -> bfr:BF1667
path_bfr00230.kgml: 2.7.7.4 -> 2.7.1.25
path_bfr00230.kgml:
path_bfr00230.kgml: --- 20.84 seconds ---

path_bfr00240.kgml: Pyrimidine metabolism
path_bfr00240.kgml: Initialization took 10.30 seconds
path_bfr00240.kgml:
path_bfr00240.kgml: Found a trail of span 3 containing skipped vertices
path_bfr00240.kgml: 302 -> [138] -> 301 -> [147] -> 156
path_bfr00240.kgml: R00512 -> [R02024] -> R01665 -> [R01663] -> R02101
path_bfr00240.kgml: bfr:BF3747 -> [{bfr:BF2693, bfr:BF2694, bfr:BF3827}] -> bfr:BF3747 -> [bfr:BF0964] -> bfr:BF3734
path_bfr00240.kgml: {2.7.4.14, 2.7.4.25} -> [1.17.4.1] -> {2.7.4.14, 2.7.4.25} -> [3.5.4.12] -> 2.1.1.45
path_bfr00240.kgml: Skipped genes: bfr:BF3735, bfr:BF3737
path_bfr00240.kgml:
path_bfr00240.kgml: Found a trail of span 2 containing skipped vertices
path_bfr00240.kgml: 121 -> [102 -> 104] -> 103
path_bfr00240.kgml: R00442 -> [R00438 -> R00156] -> R00443
path_bfr00240.kgml: {bfr:BF4155, bfr:BF4191, bfr:BF4192} -> [bfr:BF4326 -> bfr:BF3960] -> {bfr:BF4155, bfr:BF4191, bfr:BF4192}
path_bfr00240.kgml: {2.7.7.48, 2.7.7.6} -> [2.7.7.8 -> 2.7.4.6] -> {2.7.7.48, 2.7.7.52, 2.7.7.6}
path_bfr00240.kgml:
path_bfr00240.kgml: --- 11.97 seconds ---

path_bfr00250.kgml: Alanine, aspartate and glutamate metabolism
path_bfr00250.kgml: Initialization took 4.34 seconds
path_bfr00250.kgml:
path_bfr00250.kgml: Found a trail of span 2 without skipping any vertex
path_bfr00250.kgml: 96 -> 90
path_bfr00250.kgml: R00256 -> R00261
path_bfr00250.kgml: bfr:BF0455 -> bfr:BF0454
path_bfr00250.kgml: {1.4.1.13, 1.4.7.1, 3.5.1.2, 3.5.1.38, 4.3.3.6, 6.3.4.2, 6.3.5.2, 6.3.5.4, 6.3.5.5} -> 4.1.1.15
path_bfr00250.kgml:
path_bfr00250.kgml: --- 4.52 seconds ---

path_bfr00260.kgml: Glycine, serine and threonine metabolism
path_bfr00260.kgml: Initialization took 2.88 seconds
path_bfr00260.kgml:
path_bfr00260.kgml: Found a trail of span 2 without skipping any vertex
path_bfr00260.kgml: 78 -> 70
path_bfr00260.kgml: R04173 -> R01513
path_bfr00260.kgml: bfr:BF2018 -> bfr:BF2019
path_bfr00260.kgml: 2.6.1.52 -> 1.1.1.95
path_bfr00260.kgml:
path_bfr00260.kgml: --- 3.05 seconds ---

path_bfr00261.kgml: Monobactam biosynthesis
path_bfr00261.kgml: Initialization took 0.32 seconds
path_bfr00261.kgml: (not found)
path_bfr00261.kgml: --- 0.34 seconds ---

path_bfr00270.kgml: Cysteine and methionine metabolism
path_bfr00270.kgml: Initialization took 3.54 seconds
path_bfr00270.kgml:
path_bfr00270.kgml: Found a trail of span 3 containing skipped vertices
path_bfr00270.kgml: 218 -> [215] -> 212 -> 198
path_bfr00270.kgml: R00480 -> [R02291] -> {R01773, R01775} -> R01777
path_bfr00270.kgml: {bfr:BF0576, bfr:BF0608, bfr:BF3050} -> [bfr:BF0444] -> bfr:BF0608 -> bfr:BF0598
path_bfr00270.kgml: 2.7.2.4 -> [1.2.1.11] -> {1.1.1.3, 1.1.1.3} -> 2.3.1.46
path_bfr00270.kgml: Skipped genes: bfr:BF0600, bfr:BF0599
path_bfr00270.kgml:
path_bfr00270.kgml: --- 3.74 seconds ---

path_bfr00280.kgml: Valine, leucine and isoleucine degradation
path_bfr00280.kgml: Initialization took 0.32 seconds
path_bfr00280.kgml:
path_bfr00280.kgml: Found a trail of span 3 containing skipped vertices
path_bfr00280.kgml: 68 -> [69] -> 109 -> 69
path_bfr00280.kgml: R07618 -> [R07602] -> R07601 -> R07602
path_bfr00280.kgml: {bfr:BF0024, bfr:BF1618} -> [bfr:BF1622] -> bfr:BF1622 -> bfr:BF1622
path_bfr00280.kgml: 1.8.1.4 -> [1.2.4.4] -> 1.2.4.4 -> 1.2.4.4
path_bfr00280.kgml: Skipped genes: bfr:BF1621, bfr:BF1619
path_bfr00280.kgml:
path_bfr00280.kgml: Found a trail of span 3 containing skipped vertices
path_bfr00280.kgml: 54 -> [53] -> 82 -> 53
path_bfr00280.kgml: R07618 -> [R07604] -> R07603 -> R07604
path_bfr00280.kgml: {bfr:BF0024, bfr:BF1618} -> [bfr:BF1622] -> bfr:BF1622 -> bfr:BF1622
path_bfr00280.kgml: 1.8.1.4 -> [1.2.4.4] -> 1.2.4.4 -> 1.2.4.4
path_bfr00280.kgml: Skipped genes: bfr:BF1621, bfr:BF1619
path_bfr00280.kgml:
path_bfr00280.kgml: Found a trail of span 3 containing skipped vertices
path_bfr00280.kgml: 62 -> 63 -> 91
path_bfr00280.kgml: R07618 -> R07600 -> R07599
path_bfr00280.kgml: {bfr:BF0024, bfr:BF1618} -> bfr:BF1622 -> bfr:BF1622
path_bfr00280.kgml: 1.8.1.4 -> 1.2.4.4 -> 1.2.4.4
path_bfr00280.kgml: Skipped genes: bfr:BF1621, bfr:BF1619
path_bfr00280.kgml:
path_bfr00280.kgml: --- 0.54 seconds ---

path_bfr00290.kgml: Valine, leucine and isoleucine biosynthesis
path_bfr00290.kgml: Initialization took 0.22 seconds
path_bfr00290.kgml:
path_bfr00290.kgml: Found a trail of span 4 containing skipped vertices
path_bfr00290.kgml: 79 -> [44] -> 46 -> 44 -> [46] -> 41
path_bfr00290.kgml: R00226 -> [R05071] -> R04440 -> R05071 -> [R04440] -> R04441
path_bfr00290.kgml: {bfr:BF3761, bfr:BF3762} -> [bfr:BF3758] -> bfr:BF3758 -> bfr:BF3758 -> [bfr:BF3758] -> bfr:BF3763
path_bfr00290.kgml: 2.2.1.6 -> [{1.1.1.86, 5.4.99.3}] -> 1.1.1.86 -> {1.1.1.86, 5.4.99.3} -> [1.1.1.86] -> 4.2.1.9
path_bfr00290.kgml: Skipped genes: bfr:BF3760, bfr:BF3759
path_bfr00290.kgml:
path_bfr00290.kgml: Found a trail of span 4 containing skipped vertices
path_bfr00290.kgml: 47 -> [42] -> 34 -> 42 -> [34] -> 45
path_bfr00290.kgml: R08648 -> [R05069] -> R05068 -> R05069 -> [R05068] -> R05070
path_bfr00290.kgml: {bfr:BF3761, bfr:BF3762} -> [bfr:BF3758] -> bfr:BF3758 -> bfr:BF3758 -> [bfr:BF3758] -> bfr:BF3763
path_bfr00290.kgml: 2.2.1.6 -> [{1.1.1.86, 5.4.99.3}] -> 1.1.1.86 -> {1.1.1.86, 5.4.99.3} -> [1.1.1.86] -> 4.2.1.9
path_bfr00290.kgml: Skipped genes: bfr:BF3760, bfr:BF3759
path_bfr00290.kgml:
path_bfr00290.kgml: Found a trail of span 4 without skipping any vertex
path_bfr00290.kgml: 20 -> 78 -> 21 -> 22
path_bfr00290.kgml: R07399 -> R03896 -> R03898 -> R00994
path_bfr00290.kgml: bfr:BF3445 -> {bfr:BF3446, bfr:BF3447} -> {bfr:BF3446, bfr:BF3447} -> bfr:BF3444
path_bfr00290.kgml: 2.3.1.182 -> 4.2.1.35 -> 4.2.1.35 -> 1.1.1.85
path_bfr00290.kgml:
path_bfr00290.kgml: Found a trail of span 4 containing skipped vertices
path_bfr00290.kgml: 38 -> [35] -> 37 -> 35 -> [37] -> 36
path_bfr00290.kgml: R01213 -> [R03968] -> R04001 -> R03968 -> [R04001] -> R04426
path_bfr00290.kgml: bfr:BF3448 -> [{bfr:BF3446, bfr:BF3447}] -> {bfr:BF3446, bfr:BF3447} -> {bfr:BF3446, bfr:BF3447} -> [{bfr:BF3446, bfr:BF3447}] -> bfr:BF3444
path_bfr00290.kgml: 2.3.3.13 -> [4.2.1.33] -> 4.2.1.33 -> 4.2.1.33 -> [4.2.1.33] -> 1.1.1.85
path_bfr00290.kgml: Skipped genes: bfr:BF3445
path_bfr00290.kgml:
path_bfr00290.kgml: Found a trail of span 3 containing skipped vertices
path_bfr00290.kgml: 20 -> 78 -> [21] -> 22
path_bfr00290.kgml: R07399 -> R03896 -> [R03898] -> R00994
path_bfr00290.kgml: bfr:BF3445 -> {bfr:BF3446, bfr:BF3447} -> [{bfr:BF3446, bfr:BF3447}] -> bfr:BF3444
path_bfr00290.kgml: 2.3.1.182 -> 4.2.1.35 -> [4.2.1.35] -> 1.1.1.85
path_bfr00290.kgml:
path_bfr00290.kgml: Found a trail of span 3 containing skipped vertices
path_bfr00290.kgml: 20 -> [78] -> 21 -> 22
path_bfr00290.kgml: R07399 -> [R03896] -> R03898 -> R00994
path_bfr00290.kgml: bfr:BF3445 -> [{bfr:BF3446, bfr:BF3447}] -> {bfr:BF3446, bfr:BF3447} -> bfr:BF3444
path_bfr00290.kgml: 2.3.1.182 -> [4.2.1.35] -> 4.2.1.35 -> 1.1.1.85
path_bfr00290.kgml:
path_bfr00290.kgml: Found a trail of span 2 containing skipped vertices
path_bfr00290.kgml: 79 -> [44 -> 46] -> 41
path_bfr00290.kgml: R00226 -> [R05071 -> R04440] -> R04441
path_bfr00290.kgml: {bfr:BF3761, bfr:BF3762} -> [bfr:BF3758 -> bfr:BF3758] -> bfr:BF3763
path_bfr00290.kgml: 2.2.1.6 -> [{1.1.1.86, 5.4.99.3} -> 1.1.1.86] -> 4.2.1.9
path_bfr00290.kgml:
path_bfr00290.kgml: Found a trail of span 2 containing skipped vertices
path_bfr00290.kgml: 47 -> [42 -> 34] -> 45
path_bfr00290.kgml: R08648 -> [R05069 -> R05068] -> R05070
path_bfr00290.kgml: {bfr:BF3761, bfr:BF3762} -> [bfr:BF3758 -> bfr:BF3758] -> bfr:BF3763
path_bfr00290.kgml: 2.2.1.6 -> [{1.1.1.86, 5.4.99.3} -> 1.1.1.86] -> 4.2.1.9
path_bfr00290.kgml:
path_bfr00290.kgml: Found a trail of span 2 containing skipped vertices
path_bfr00290.kgml: 20 -> [78 -> 21] -> 22
path_bfr00290.kgml: R07399 -> [R03896 -> R03898] -> R00994
path_bfr00290.kgml: bfr:BF3445 -> [{bfr:BF3446, bfr:BF3447} -> {bfr:BF3446, bfr:BF3447}] -> bfr:BF3444
path_bfr00290.kgml: 2.3.1.182 -> [4.2.1.35 -> 4.2.1.35] -> 1.1.1.85
path_bfr00290.kgml:
path_bfr00290.kgml: --- 0.89 seconds ---

path_bfr00300.kgml: Lysine biosynthesis
path_bfr00300.kgml: Initialization took 0.92 seconds
path_bfr00300.kgml:
path_bfr00300.kgml: Found a trail of span 2 without skipping any vertex
path_bfr00300.kgml: 62 -> 34
path_bfr00300.kgml: R02735 -> R07613
path_bfr00300.kgml: bfr:BF2642 -> {bfr:BF2643, bfr:BF3943}
path_bfr00300.kgml: 5.1.1.7 -> 2.6.1.83
path_bfr00300.kgml:
path_bfr00300.kgml: --- 1.03 seconds ---

path_bfr00310.kgml: Lysine degradation
path_bfr00310.kgml: Initialization took 0.12 seconds
path_bfr00310.kgml: (not found)
path_bfr00310.kgml: --- 0.14 seconds ---

path_bfr00330.kgml: Arginine and proline metabolism
path_bfr00330.kgml: Initialization took 0.42 seconds
path_bfr00330.kgml:
path_bfr00330.kgml: Found a trail of span 2 without skipping any vertex
path_bfr00330.kgml: 218 -> 219
path_bfr00330.kgml: R00239 -> R03313
path_bfr00330.kgml: bfr:BF0499 -> bfr:BF0498
path_bfr00330.kgml: 2.7.2.11 -> 1.2.1.41
path_bfr00330.kgml:
path_bfr00330.kgml: --- 0.46 seconds ---

path_bfr00332.kgml: Carbapenem biosynthesis
path_bfr00332.kgml: Initialization took 0.04 seconds
path_bfr00332.kgml:
path_bfr00332.kgml: Found a trail of span 2 without skipping any vertex
path_bfr00332.kgml: 5 -> 8
path_bfr00332.kgml: R00239 -> R03313
path_bfr00332.kgml: bfr:BF0499 -> bfr:BF0498
path_bfr00332.kgml: 2.7.2.11 -> 1.2.1.41
path_bfr00332.kgml:
path_bfr00332.kgml: --- 0.06 seconds ---

path_bfr00340.kgml: Histidine metabolism
path_bfr00340.kgml: Initialization took 0.73 seconds
path_bfr00340.kgml:
path_bfr00340.kgml: Found a trail of span 5 without skipping any vertex
path_bfr00340.kgml: 63 -> 62 -> 61 -> 60 -> 59
path_bfr00340.kgml: R03457 -> R03243 -> R03013 -> R03012 -> R01163
path_bfr00340.kgml: bfr:BF3187 -> bfr:BF3188 -> {bfr:BF0961, bfr:BF1583, bfr:BF3187} -> bfr:BF3189 -> bfr:BF3189
path_bfr00340.kgml: 4.2.1.19 -> 2.6.1.9 -> 3.1.3.15 -> 1.1.1.23 -> 1.1.1.23
path_bfr00340.kgml:
path_bfr00340.kgml: Found a trail of span 4 containing skipped vertices
path_bfr00340.kgml: 67 -> 66 -> 65 -> 124
path_bfr00340.kgml: R04035 -> R04037 -> R04640 -> R04558
path_bfr00340.kgml: bfr:BF3052 -> bfr:BF3052 -> bfr:BF3054 -> bfr:BF3055
path_bfr00340.kgml: 3.6.1.31 -> 3.5.4.19 -> 5.3.1.16 -> ?
path_bfr00340.kgml: Skipped genes: bfr:BF3053
path_bfr00340.kgml:
path_bfr00340.kgml: Found a trail of span 4 without skipping any vertex
path_bfr00340.kgml: 67 -> 66 -> 65 -> 69
path_bfr00340.kgml: R04035 -> R04037 -> R04640 -> R04558
path_bfr00340.kgml: bfr:BF3052 -> bfr:BF3052 -> bfr:BF3054 -> bfr:BF3053
path_bfr00340.kgml: 3.6.1.31 -> 3.5.4.19 -> 5.3.1.16 -> ?
path_bfr00340.kgml:
path_bfr00340.kgml: Found a trail of span 4 containing skipped vertices
path_bfr00340.kgml: 63 -> [62] -> 61 -> 60 -> 59
path_bfr00340.kgml: R03457 -> [R03243] -> R03013 -> R03012 -> R01163
path_bfr00340.kgml: bfr:BF3187 -> [bfr:BF3188] -> {bfr:BF0961, bfr:BF1583, bfr:BF3187} -> bfr:BF3189 -> bfr:BF3189
path_bfr00340.kgml: 4.2.1.19 -> [2.6.1.9] -> 3.1.3.15 -> 1.1.1.23 -> 1.1.1.23
path_bfr00340.kgml: Skipped genes: bfr:BF3188
path_bfr00340.kgml:
path_bfr00340.kgml: Found a trail of span 4 containing skipped vertices
path_bfr00340.kgml: 63 -> 62 -> [61] -> 60 -> 59
path_bfr00340.kgml: R03457 -> R03243 -> [R03013] -> R03012 -> R01163
path_bfr00340.kgml: bfr:BF3187 -> bfr:BF3188 -> [{bfr:BF0961, bfr:BF1583, bfr:BF3187}] -> bfr:BF3189 -> bfr:BF3189
path_bfr00340.kgml: 4.2.1.19 -> 2.6.1.9 -> [3.1.3.15] -> 1.1.1.23 -> 1.1.1.23
path_bfr00340.kgml:
path_bfr00340.kgml: Found a trail of span 4 containing skipped vertices
path_bfr00340.kgml: 63 -> 62 -> 61 -> [60] -> 59
path_bfr00340.kgml: R03457 -> R03243 -> R03013 -> [R03012] -> R01163
path_bfr00340.kgml: bfr:BF3187 -> bfr:BF3188 -> {bfr:BF0961, bfr:BF1583, bfr:BF3187} -> [bfr:BF3189] -> bfr:BF3189
path_bfr00340.kgml: 4.2.1.19 -> 2.6.1.9 -> 3.1.3.15 -> [1.1.1.23] -> 1.1.1.23
path_bfr00340.kgml:
path_bfr00340.kgml: Found a trail of span 4 containing skipped vertices
path_bfr00340.kgml: 44 -> 43 -> 42 -> 41
path_bfr00340.kgml: R01168 -> R02914 -> R02288 -> R02287
path_bfr00340.kgml: bfr:BF4144 -> bfr:BF4148 -> bfr:BF4146 -> bfr:BF4147
path_bfr00340.kgml: 4.3.1.3 -> 4.2.1.49 -> 3.5.2.7 -> 2.1.2.5
path_bfr00340.kgml: Skipped genes: bfr:BF4145
path_bfr00340.kgml:
path_bfr00340.kgml: Found a trail of span 3 containing skipped vertices
path_bfr00340.kgml: 67 -> [66] -> 65 -> 69
path_bfr00340.kgml: R04035 -> [R04037] -> R04640 -> R04558
path_bfr00340.kgml: bfr:BF3052 -> [bfr:BF3052] -> bfr:BF3054 -> bfr:BF3053
path_bfr00340.kgml: 3.6.1.31 -> [3.5.4.19] -> 5.3.1.16 -> ?
path_bfr00340.kgml:
path_bfr00340.kgml: Found a trail of span 3 containing skipped vertices
path_bfr00340.kgml: 67 -> 66 -> [65] -> 124
path_bfr00340.kgml: R04035 -> R04037 -> [R04640] -> R04558
path_bfr00340.kgml: bfr:BF3052 -> bfr:BF3052 -> [bfr:BF3054] -> bfr:BF3055
path_bfr00340.kgml: 3.6.1.31 -> 3.5.4.19 -> [5.3.1.16] -> ?
path_bfr00340.kgml: Skipped genes: bfr:BF3054, bfr:BF3053
path_bfr00340.kgml:
path_bfr00340.kgml: Found a trail of span 3 containing skipped vertices
path_bfr00340.kgml: 67 -> 66 -> [65] -> 69
path_bfr00340.kgml: R04035 -> R04037 -> [R04640] -> R04558
path_bfr00340.kgml: bfr:BF3052 -> bfr:BF3052 -> [bfr:BF3054] -> bfr:BF3053
path_bfr00340.kgml: 3.6.1.31 -> 3.5.4.19 -> [5.3.1.16] -> ?
path_bfr00340.kgml:
path_bfr00340.kgml: Found a trail of span 3 containing skipped vertices
path_bfr00340.kgml: 63 -> [62 -> 61] -> 60 -> 59
path_bfr00340.kgml: R03457 -> [R03243 -> R03013] -> R03012 -> R01163
path_bfr00340.kgml: bfr:BF3187 -> [bfr:BF3188 -> {bfr:BF0961, bfr:BF1583, bfr:BF3187}] -> bfr:BF3189 -> bfr:BF3189
path_bfr00340.kgml: 4.2.1.19 -> [2.6.1.9 -> 3.1.3.15] -> 1.1.1.23 -> 1.1.1.23
path_bfr00340.kgml: Skipped genes: bfr:BF3188
path_bfr00340.kgml:
path_bfr00340.kgml: Found a trail of span 3 containing skipped vertices
path_bfr00340.kgml: 63 -> 62 -> [61 -> 60] -> 59
path_bfr00340.kgml: R03457 -> R03243 -> [R03013 -> R03012] -> R01163
path_bfr00340.kgml: bfr:BF3187 -> bfr:BF3188 -> [{bfr:BF0961, bfr:BF1583, bfr:BF3187} -> bfr:BF3189] -> bfr:BF3189
path_bfr00340.kgml: 4.2.1.19 -> 2.6.1.9 -> [3.1.3.15 -> 1.1.1.23] -> 1.1.1.23
path_bfr00340.kgml:
path_bfr00340.kgml: Found a trail of span 3 containing skipped vertices
path_bfr00340.kgml: 44 -> 43 -> [42] -> 41
path_bfr00340.kgml: R01168 -> R02914 -> [R02288] -> R02287
path_bfr00340.kgml: bfr:BF4144 -> bfr:BF4148 -> [bfr:BF4146] -> bfr:BF4147
path_bfr00340.kgml: 4.3.1.3 -> 4.2.1.49 -> [3.5.2.7] -> 2.1.2.5
path_bfr00340.kgml: Skipped genes: bfr:BF4146, bfr:BF4145
path_bfr00340.kgml:
path_bfr00340.kgml: Found a trail of span 3 containing skipped vertices
path_bfr00340.kgml: 44 -> [43] -> 42 -> 41
path_bfr00340.kgml: R01168 -> [R02914] -> R02288 -> R02287
path_bfr00340.kgml: bfr:BF4144 -> [bfr:BF4148] -> bfr:BF4146 -> bfr:BF4147
path_bfr00340.kgml: 4.3.1.3 -> [4.2.1.49] -> 3.5.2.7 -> 2.1.2.5
path_bfr00340.kgml: Skipped genes: bfr:BF4145
path_bfr00340.kgml:
path_bfr00340.kgml: Found a trail of span 2 containing skipped vertices
path_bfr00340.kgml: 67 -> [66 -> 65] -> 124
path_bfr00340.kgml: R04035 -> [R04037 -> R04640] -> R04558
path_bfr00340.kgml: bfr:BF3052 -> [bfr:BF3052 -> bfr:BF3054] -> bfr:BF3055
path_bfr00340.kgml: 3.6.1.31 -> [3.5.4.19 -> 5.3.1.16] -> ?
path_bfr00340.kgml: Skipped genes: bfr:BF3054, bfr:BF3053
path_bfr00340.kgml:
path_bfr00340.kgml: Found a trail of span 2 containing skipped vertices
path_bfr00340.kgml: 67 -> [66 -> 65] -> 69
path_bfr00340.kgml: R04035 -> [R04037 -> R04640] -> R04558
path_bfr00340.kgml: bfr:BF3052 -> [bfr:BF3052 -> bfr:BF3054] -> bfr:BF3053
path_bfr00340.kgml: 3.6.1.31 -> [3.5.4.19 -> 5.3.1.16] -> ?
path_bfr00340.kgml:
path_bfr00340.kgml: Found a trail of span 2 containing skipped vertices
path_bfr00340.kgml: 44 -> [43 -> 42] -> 41
path_bfr00340.kgml: R01168 -> [R02914 -> R02288] -> R02287
path_bfr00340.kgml: bfr:BF4144 -> [bfr:BF4148 -> bfr:BF4146] -> bfr:BF4147
path_bfr00340.kgml: 4.3.1.3 -> [4.2.1.49 -> 3.5.2.7] -> 2.1.2.5
path_bfr00340.kgml: Skipped genes: bfr:BF4146, bfr:BF4145
path_bfr00340.kgml:
path_bfr00340.kgml: --- 1.36 seconds ---

path_bfr00350.kgml: Tyrosine metabolism
path_bfr00350.kgml: Initialization took 0.07 seconds
path_bfr00350.kgml: (not found)
path_bfr00350.kgml: --- 0.09 seconds ---

path_bfr00360.kgml: Phenylalanine metabolism
path_bfr00360.kgml: Initialization took 0.17 seconds
path_bfr00360.kgml: (not found)
path_bfr00360.kgml: --- 0.18 seconds ---

path_bfr00362.kgml: Benzoate degradation
path_bfr00362.kgml: Initialization took 0.07 seconds
path_bfr00362.kgml: (not found)
path_bfr00362.kgml: --- 0.08 seconds ---

path_bfr00401.kgml: Novobiocin biosynthesis
path_bfr00401.kgml: Initialization took 0.12 seconds
path_bfr00401.kgml: (not found)
path_bfr00401.kgml: --- 0.14 seconds ---

path_bfr00410.kgml: beta-Alanine metabolism
path_bfr00410.kgml: Initialization took 0.04 seconds
path_bfr00410.kgml:
path_bfr00410.kgml: Found a trail of span 2 without skipping any vertex
path_bfr00410.kgml: 54 -> 50
path_bfr00410.kgml: R00489 -> R02473
path_bfr00410.kgml: bfr:BF1004 -> bfr:BF1003
path_bfr00410.kgml: {4.1.1.11, 4.1.1.15} -> 6.3.2.1
path_bfr00410.kgml:
path_bfr00410.kgml: --- 0.07 seconds ---

path_bfr00430.kgml: Taurine and hypotaurine metabolism
path_bfr00430.kgml: Initialization took 0.07 seconds
path_bfr00430.kgml:
path_bfr00430.kgml: Found a trail of span 2 without skipping any vertex
path_bfr00430.kgml: 36 -> 58
path_bfr00430.kgml: R00230 -> R00315
path_bfr00430.kgml: bfr:BF0478 -> bfr:BF0479
path_bfr00430.kgml: 2.3.1.8 -> {2.7.2.1, 2.7.2.15}
path_bfr00430.kgml:
path_bfr00430.kgml: --- 0.11 seconds ---

path_bfr00440.kgml: Phosphonate and phosphinate metabolism
path_bfr00440.kgml: Initialization took 0.27 seconds
path_bfr00440.kgml:
path_bfr00440.kgml: Found a trail of span 2 without skipping any vertex
path_bfr00440.kgml: 64 -> 65
path_bfr00440.kgml: R00661 -> R04053
path_bfr00440.kgml: {bfr:BF1832, bfr:BF2578} -> {bfr:BF1833, bfr:BF2577}
path_bfr00440.kgml: 5.4.2.9 -> 4.1.1.82
path_bfr00440.kgml:
path_bfr00440.kgml: Found a trail of span 2 without skipping any vertex
path_bfr00440.kgml: 111 -> 67
path_bfr00440.kgml: R04152 -> R00747
path_bfr00440.kgml: bfr:BF3695 -> bfr:BF3696
path_bfr00440.kgml: 2.6.1.37 -> 3.11.1.1
path_bfr00440.kgml:
path_bfr00440.kgml: --- 0.33 seconds ---

path_bfr00450.kgml: Selenocompound metabolism
path_bfr00450.kgml: Initialization took 0.27 seconds
path_bfr00450.kgml: (not found)
path_bfr00450.kgml: --- 0.29 seconds ---

path_bfr00460.kgml: Cyanoamino acid metabolism
path_bfr00460.kgml: Initialization took 0.68 seconds
path_bfr00460.kgml: (not found)
path_bfr00460.kgml: --- 0.70 seconds ---

path_bfr00471.kgml: D-Glutamine and D-glutamate metabolism
path_bfr00471.kgml: Initialization took 0.12 seconds
path_bfr00471.kgml:
path_bfr00471.kgml: Found a trail of span 2 containing skipped vertices
path_bfr00471.kgml: 19 -> 20
path_bfr00471.kgml: R03193 -> R02783
path_bfr00471.kgml: bfr:BF0305 -> bfr:BF0308
path_bfr00471.kgml: 6.3.2.8 -> 6.3.2.9
path_bfr00471.kgml: Skipped genes: bfr:BF0307, bfr:BF0306
path_bfr00471.kgml:
path_bfr00471.kgml: --- 0.16 seconds ---

path_bfr00473.kgml: D-Alanine metabolism
path_bfr00473.kgml: Initialization took 0.08 seconds
path_bfr00473.kgml: (not found)
path_bfr00473.kgml: --- 0.12 seconds ---

path_bfr00480.kgml: Glutathione metabolism
path_bfr00480.kgml: Initialization took 0.27 seconds
path_bfr00480.kgml: (not found)
path_bfr00480.kgml: --- 0.29 seconds ---

path_bfr00500.kgml: Starch and sucrose metabolism
path_bfr00500.kgml: Initialization took 3.43 seconds
path_bfr00500.kgml: (not found)
path_bfr00500.kgml: --- 3.47 seconds ---

path_bfr00511.kgml: Other glycan degradation
path_bfr00511.kgml: Initialization took 4.28 seconds
path_bfr00511.kgml: (not found)
path_bfr00511.kgml: --- 4.29 seconds ---

path_bfr00520.kgml: Amino sugar and nucleotide sugar metabolism
path_bfr00520.kgml: Initialization took 14.07 seconds
path_bfr00520.kgml:
path_bfr00520.kgml: Found a trail of span 2 without skipping any vertex
path_bfr00520.kgml: 75 -> 64
path_bfr00520.kgml: R01811 -> R01207
path_bfr00520.kgml: {bfr:BF1706, bfr:BF3940} -> bfr:BF1707
path_bfr00520.kgml: 4.1.3.3 -> 5.1.3.8
path_bfr00520.kgml:
path_bfr00520.kgml: Found a trail of span 2 without skipping any vertex
path_bfr00520.kgml: 244 -> 246
path_bfr00520.kgml: R00888 -> R05692
path_bfr00520.kgml: bfr:BF1823 -> bfr:BF1822
path_bfr00520.kgml: 4.2.1.47 -> 1.1.1.271
path_bfr00520.kgml:
path_bfr00520.kgml: Found a trail of span 2 without skipping any vertex
path_bfr00520.kgml: 188 -> 270
path_bfr00520.kgml: R00286 -> R01385
path_bfr00520.kgml: {bfr:BF1839, bfr:BF2297, bfr:BF3920} -> {bfr:BF1838, bfr:BF3440, bfr:BF3921}
path_bfr00520.kgml: 1.1.1.22 -> 5.1.3.6
path_bfr00520.kgml:
path_bfr00520.kgml: Found a trail of span 2 without skipping any vertex
path_bfr00520.kgml: 41 -> 42
path_bfr00520.kgml: R00420 -> R03317
path_bfr00520.kgml: {bfr:BF1100, bfr:BF1108, bfr:BF1844.1, bfr:BF1886, bfr:BF2569.1, bfr:BF3656, bfr:BF4509} -> {bfr:BF1099, bfr:BF4510}
path_bfr00520.kgml: 5.1.3.14 -> 1.1.1.336
path_bfr00520.kgml:
path_bfr00520.kgml: Found a trail of span 2 without skipping any vertex
path_bfr00520.kgml: 22 -> 20
path_bfr00520.kgml: R02059 -> R00765
path_bfr00520.kgml: {bfr:BF2735, bfr:BF3115} -> {bfr:BF0984, bfr:BF3116}
path_bfr00520.kgml: 3.5.1.25 -> 3.5.99.6
path_bfr00520.kgml:
path_bfr00520.kgml: Found a trail of span 2 containing skipped vertices
path_bfr00520.kgml: 239 -> 284
path_bfr00520.kgml: R00956 -> R02426
path_bfr00520.kgml: bfr:BF1534 -> bfr:BF1536
path_bfr00520.kgml: 2.7.7.33 -> 4.2.1.45
path_bfr00520.kgml: Skipped genes: bfr:BF1535
path_bfr00520.kgml:
path_bfr00520.kgml: --- 14.59 seconds ---

path_bfr00521.kgml: Streptomycin biosynthesis
path_bfr00521.kgml: Initialization took 1.22 seconds
path_bfr00521.kgml:
path_bfr00521.kgml: Found a trail of span 3 without skipping any vertex
path_bfr00521.kgml: 44 -> 43 -> 42
path_bfr00521.kgml: R02328 -> R06513 -> R06514
path_bfr00521.kgml: {bfr:BF0805, bfr:BF1094, bfr:BF2583, bfr:BF3664, bfr:BF3712} -> {bfr:BF0807, bfr:BF3711} -> {bfr:BF0806, bfr:BF2296}
path_bfr00521.kgml: 2.7.7.24 -> 4.2.1.46 -> 5.1.3.13
path_bfr00521.kgml:
path_bfr00521.kgml: Found a trail of span 2 containing skipped vertices
path_bfr00521.kgml: 44 -> [43] -> 42
path_bfr00521.kgml: R02328 -> [R06513] -> R06514
path_bfr00521.kgml: {bfr:BF0805, bfr:BF1094, bfr:BF2583, bfr:BF3664, bfr:BF3712} -> [{bfr:BF0807, bfr:BF3711}] -> {bfr:BF0806, bfr:BF2296}
path_bfr00521.kgml: 2.7.7.24 -> [4.2.1.46] -> 5.1.3.13
path_bfr00521.kgml:
path_bfr00521.kgml: --- 1.29 seconds ---

path_bfr00523.kgml: Polyketide sugar unit biosynthesis
path_bfr00523.kgml: Initialization took 0.72 seconds
path_bfr00523.kgml:
path_bfr00523.kgml: Found a trail of span 4 containing skipped vertices
path_bfr00523.kgml: 27 -> 26 -> 23 -> 72
path_bfr00523.kgml: R02328 -> R06513 -> R05518 -> R05526
path_bfr00523.kgml: {bfr:BF0805, bfr:BF1094, bfr:BF2583, bfr:BF3664, bfr:BF3712} -> {bfr:BF0807, bfr:BF3711} -> bfr:BF0809 -> bfr:BF0810
path_bfr00523.kgml: 2.7.7.24 -> 4.2.1.46 -> 4.2.1.159 -> 1.1.1.384
path_bfr00523.kgml: Skipped genes: bfr:BF0806, bfr:BF0808
path_bfr00523.kgml:
path_bfr00523.kgml: Found a trail of span 3 containing skipped vertices
path_bfr00523.kgml: 27 -> [26] -> 23 -> 72
path_bfr00523.kgml: R02328 -> [R06513] -> R05518 -> R05526
path_bfr00523.kgml: {bfr:BF0805, bfr:BF1094, bfr:BF2583, bfr:BF3664, bfr:BF3712} -> [{bfr:BF0807, bfr:BF3711}] -> bfr:BF0809 -> bfr:BF0810
path_bfr00523.kgml: 2.7.7.24 -> [4.2.1.46] -> 4.2.1.159 -> 1.1.1.384
path_bfr00523.kgml: Skipped genes: bfr:BF0806, bfr:BF0807, bfr:BF0808
path_bfr00523.kgml:
path_bfr00523.kgml: Found a trail of span 3 containing skipped vertices
path_bfr00523.kgml: 27 -> 26 -> [23] -> 72
path_bfr00523.kgml: R02328 -> R06513 -> [R05518] -> R05526
path_bfr00523.kgml: {bfr:BF0805, bfr:BF1094, bfr:BF2583, bfr:BF3664, bfr:BF3712} -> {bfr:BF0807, bfr:BF3711} -> [bfr:BF0809] -> bfr:BF0810
path_bfr00523.kgml: 2.7.7.24 -> 4.2.1.46 -> [4.2.1.159] -> 1.1.1.384
path_bfr00523.kgml: Skipped genes: bfr:BF0806, bfr:BF0808, bfr:BF0809
path_bfr00523.kgml:
path_bfr00523.kgml: Found a trail of span 3 without skipping any vertex
path_bfr00523.kgml: 27 -> 26 -> 63
path_bfr00523.kgml: R02328 -> R06513 -> R06514
path_bfr00523.kgml: {bfr:BF0805, bfr:BF1094, bfr:BF2583, bfr:BF3664, bfr:BF3712} -> {bfr:BF0807, bfr:BF3711} -> {bfr:BF0806, bfr:BF2296}
path_bfr00523.kgml: 2.7.7.24 -> 4.2.1.46 -> 5.1.3.13
path_bfr00523.kgml:
path_bfr00523.kgml: Found a trail of span 2 containing skipped vertices
path_bfr00523.kgml: 27 -> [26] -> 63
path_bfr00523.kgml: R02328 -> [R06513] -> R06514
path_bfr00523.kgml: {bfr:BF0805, bfr:BF1094, bfr:BF2583, bfr:BF3664, bfr:BF3712} -> [{bfr:BF0807, bfr:BF3711}] -> {bfr:BF0806, bfr:BF2296}
path_bfr00523.kgml: 2.7.7.24 -> [4.2.1.46] -> 5.1.3.13
path_bfr00523.kgml:
path_bfr00523.kgml: --- 0.89 seconds ---

path_bfr00524.kgml: Neomycin, kanamycin and gentamicin biosynthesis
path_bfr00524.kgml: Initialization took 0.07 seconds
path_bfr00524.kgml: (not found)
path_bfr00524.kgml: --- 0.09 seconds ---

path_bfr00525.kgml: Acarbose and validamycin biosynthesis
path_bfr00525.kgml: Initialization took 0.17 seconds
path_bfr00525.kgml:
path_bfr00525.kgml: Found a trail of span 2 containing skipped vertices
path_bfr00525.kgml: 58 -> 59
path_bfr00525.kgml: R02328 -> R06513
path_bfr00525.kgml: {bfr:BF0805, bfr:BF1094, bfr:BF2583, bfr:BF3664, bfr:BF3712} -> {bfr:BF0807, bfr:BF3711}
path_bfr00525.kgml: 2.7.7.24 -> 4.2.1.46
path_bfr00525.kgml: Skipped genes: bfr:BF0806
path_bfr00525.kgml:
path_bfr00525.kgml: --- 0.21 seconds ---

path_bfr00540.kgml: Lipopolysaccharide biosynthesis
path_bfr00540.kgml: Initialization took 0.82 seconds
path_bfr00540.kgml:
path_bfr00540.kgml: Found a trail of span 3 without skipping any vertex
path_bfr00540.kgml: 90 -> 89 -> 88
path_bfr00540.kgml: R04567 -> R04587 -> R04550
path_bfr00540.kgml: {bfr:BF0188, bfr:BF0905} -> bfr:BF0906 -> bfr:BF0907
path_bfr00540.kgml: 2.3.1.129 -> 3.5.1.108 -> 2.3.1.191
path_bfr00540.kgml:
path_bfr00540.kgml: Found a trail of span 2 containing skipped vertices
path_bfr00540.kgml: 90 -> [89] -> 88
path_bfr00540.kgml: R04567 -> [R04587] -> R04550
path_bfr00540.kgml: {bfr:BF0188, bfr:BF0905} -> [bfr:BF0906] -> bfr:BF0907
path_bfr00540.kgml: 2.3.1.129 -> [3.5.1.108] -> 2.3.1.191
path_bfr00540.kgml: Skipped genes: bfr:BF0906
path_bfr00540.kgml:
path_bfr00540.kgml: --- 0.93 seconds ---

path_bfr00550.kgml: Peptidoglycan biosynthesis
path_bfr00550.kgml: Initialization took 1.22 seconds
path_bfr00550.kgml:
path_bfr00550.kgml: Found a trail of span 5 containing skipped vertices
path_bfr00550.kgml: 33 -> 32 -> 34 -> [23] -> 35 -> 36
path_bfr00550.kgml: R03193 -> R02783 -> R02788 -> [R04617] -> R05630 -> R05032
path_bfr00550.kgml: bfr:BF0305 -> bfr:BF0308 -> bfr:BF0310 -> [bfr:BF0451] -> bfr:BF0309 -> bfr:BF0306
path_bfr00550.kgml: 6.3.2.8 -> 6.3.2.9 -> 6.3.2.13 -> [6.3.2.10] -> 2.7.8.13 -> 2.4.1.227
path_bfr00550.kgml: Skipped genes: bfr:BF0307
path_bfr00550.kgml:
path_bfr00550.kgml: Found a trail of span 4 containing skipped vertices
path_bfr00550.kgml: 33 -> 32 -> 34 -> [23 -> 35] -> 36
path_bfr00550.kgml: R03193 -> R02783 -> R02788 -> [R04617 -> R05630] -> R05032
path_bfr00550.kgml: bfr:BF0305 -> bfr:BF0308 -> bfr:BF0310 -> [bfr:BF0451 -> bfr:BF0309] -> bfr:BF0306
path_bfr00550.kgml: 6.3.2.8 -> 6.3.2.9 -> 6.3.2.13 -> [6.3.2.10 -> 2.7.8.13] -> 2.4.1.227
path_bfr00550.kgml: Skipped genes: bfr:BF0307, bfr:BF0309
path_bfr00550.kgml:
path_bfr00550.kgml: Found a trail of span 4 containing skipped vertices
path_bfr00550.kgml: 33 -> 32 -> [34 -> 23] -> 35 -> 36
path_bfr00550.kgml: R03193 -> R02783 -> [R02788 -> R04617] -> R05630 -> R05032
path_bfr00550.kgml: bfr:BF0305 -> bfr:BF0308 -> [bfr:BF0310 -> bfr:BF0451] -> bfr:BF0309 -> bfr:BF0306
path_bfr00550.kgml: 6.3.2.8 -> 6.3.2.9 -> [6.3.2.13 -> 6.3.2.10] -> 2.7.8.13 -> 2.4.1.227
path_bfr00550.kgml: Skipped genes: bfr:BF0307
path_bfr00550.kgml:
path_bfr00550.kgml: Found a trail of span 4 containing skipped vertices
path_bfr00550.kgml: 33 -> [32] -> 34 -> [23] -> 35 -> 36
path_bfr00550.kgml: R03193 -> [R02783] -> R02788 -> [R04617] -> R05630 -> R05032
path_bfr00550.kgml: bfr:BF0305 -> [bfr:BF0308] -> bfr:BF0310 -> [bfr:BF0451] -> bfr:BF0309 -> bfr:BF0306
path_bfr00550.kgml: 6.3.2.8 -> [6.3.2.9] -> 6.3.2.13 -> [6.3.2.10] -> 2.7.8.13 -> 2.4.1.227
path_bfr00550.kgml: Skipped genes: bfr:BF0307, bfr:BF0308
path_bfr00550.kgml:
path_bfr00550.kgml: Found a trail of span 2 containing skipped vertices
path_bfr00550.kgml: 28 -> 27
path_bfr00550.kgml: R05629 -> R05662
path_bfr00550.kgml: bfr:BF0309 -> bfr:BF0306
path_bfr00550.kgml: 2.7.8.13 -> 2.4.1.227
path_bfr00550.kgml: Skipped genes: bfr:BF0307, bfr:BF0308
path_bfr00550.kgml:
path_bfr00550.kgml: --- 1.48 seconds ---

path_bfr00561.kgml: Glycerolipid metabolism
path_bfr00561.kgml: Initialization took 0.22 seconds
path_bfr00561.kgml: (not found)
path_bfr00561.kgml: --- 0.24 seconds ---

path_bfr00562.kgml: Inositol phosphate metabolism
path_bfr00562.kgml: Initialization took 0.08 seconds
path_bfr00562.kgml: (not found)
path_bfr00562.kgml: --- 0.10 seconds ---

path_bfr00564.kgml: Glycerophospholipid metabolism
path_bfr00564.kgml: Initialization took 0.57 seconds
path_bfr00564.kgml:
path_bfr00564.kgml: Found a trail of span 2 without skipping any vertex
path_bfr00564.kgml: 103 -> 135
path_bfr00564.kgml: R01800 -> R02055
path_bfr00564.kgml: bfr:BF0710 -> bfr:BF0711
path_bfr00564.kgml: 2.7.8.8 -> 4.1.1.65
path_bfr00564.kgml:
path_bfr00564.kgml: --- 0.61 seconds ---

path_bfr00590.kgml: Arachidonic acid metabolism
path_bfr00590.kgml: Initialization took 0.04 seconds
path_bfr00590.kgml: (not found)
path_bfr00590.kgml: --- 0.06 seconds ---

path_bfr00600.kgml: Sphingolipid metabolism
path_bfr00600.kgml: Initialization took 1.37 seconds
path_bfr00600.kgml: (not found)
path_bfr00600.kgml: --- 1.41 seconds ---

path_bfr00620.kgml: Pyruvate metabolism
path_bfr00620.kgml: Initialization took 4.79 seconds
path_bfr00620.kgml:
path_bfr00620.kgml: Found a trail of span 2 without skipping any vertex
path_bfr00620.kgml: 78 -> 79
path_bfr00620.kgml: R00217 -> R00344
path_bfr00620.kgml: {bfr:BF1137, bfr:BF2936, bfr:BF2938, bfr:BF3292} -> {bfr:BF1892, bfr:BF2937}
path_bfr00620.kgml: {1.1.1.38, 1.1.1.40, 4.1.1.3} -> 6.4.1.1
path_bfr00620.kgml:
path_bfr00620.kgml: Found a trail of span 2 without skipping any vertex
path_bfr00620.kgml: 97 -> 129
path_bfr00620.kgml: R00230 -> R00315
path_bfr00620.kgml: bfr:BF0478 -> bfr:BF0479
path_bfr00620.kgml: 2.3.1.8 -> {2.7.2.1, 2.7.2.15}
path_bfr00620.kgml:
path_bfr00620.kgml: Found a trail of span 2 containing skipped vertices
path_bfr00620.kgml: 62 -> [65] -> 179
path_bfr00620.kgml: R00341 -> [{R00200, R02320}] -> R01196
path_bfr00620.kgml: bfr:BF4446 -> [bfr:BF4482] -> {bfr:BF1646, bfr:BF1648, bfr:BF4440, bfr:BF4441}
path_bfr00620.kgml: 4.1.1.49 -> [{2.7.1.40, 2.7.1.40}] -> {1.2.7.1, 1.2.7.11}
path_bfr00620.kgml:
path_bfr00620.kgml: --- 5.47 seconds ---

path_bfr00625.kgml: Chloroalkane and chloroalkene degradation
path_bfr00625.kgml: Initialization took 0.04 seconds
path_bfr00625.kgml: (not found)
path_bfr00625.kgml: --- 0.05 seconds ---

path_bfr00626.kgml: Naphthalene degradation
path_bfr00626.kgml: Initialization took 0.04 seconds
path_bfr00626.kgml: (not found)
path_bfr00626.kgml: --- 0.06 seconds ---

path_bfr00630.kgml: Glyoxylate and dicarboxylate metabolism
path_bfr00630.kgml: Initialization took 2.73 seconds
path_bfr00630.kgml:
path_bfr00630.kgml: Found a trail of span 3 containing skipped vertices
path_bfr00630.kgml: 106 -> [90] -> 76 -> 90
path_bfr00630.kgml: R00351 -> [R01325] -> R01900 -> R01325
path_bfr00630.kgml: bfr:BF3753 -> [bfr:BF3755] -> bfr:BF3755 -> bfr:BF3755
path_bfr00630.kgml: {2.3.3.1, 2.3.3.16, 2.3.3.3} -> [4.2.1.3] -> 4.2.1.3 -> 4.2.1.3
path_bfr00630.kgml: Skipped genes: bfr:BF3754
path_bfr00630.kgml:
path_bfr00630.kgml: --- 2.87 seconds ---

path_bfr00640.kgml: Propanoate metabolism
path_bfr00640.kgml: Initialization took 1.69 seconds
path_bfr00640.kgml:
path_bfr00640.kgml: Found a trail of span 3 containing skipped vertices
path_bfr00640.kgml: 185 -> 186 -> 187
path_bfr00640.kgml: R07618 -> R10997 -> R10996
path_bfr00640.kgml: {bfr:BF0024, bfr:BF1618} -> bfr:BF1622 -> bfr:BF1622
path_bfr00640.kgml: 1.8.1.4 -> 1.2.4.4 -> 1.2.4.4
path_bfr00640.kgml: Skipped genes: bfr:BF1621, bfr:BF1619
path_bfr00640.kgml:
path_bfr00640.kgml: Found a trail of span 2 without skipping any vertex
path_bfr00640.kgml: 52 -> 68
path_bfr00640.kgml: R00921 -> R01353
path_bfr00640.kgml: bfr:BF0478 -> bfr:BF0479
path_bfr00640.kgml: {2.3.1.222, 2.3.1.8} -> {2.7.2.1, 2.7.2.15}
path_bfr00640.kgml:
path_bfr00640.kgml: --- 1.85 seconds ---

path_bfr00650.kgml: Butanoate metabolism
path_bfr00650.kgml: Initialization took 0.98 seconds
path_bfr00650.kgml:
path_bfr00650.kgml: Found a trail of span 2 without skipping any vertex
path_bfr00650.kgml: 81 -> 73
path_bfr00650.kgml: R01688 -> R01174
path_bfr00650.kgml: bfr:BF4336 -> bfr:BF4337
path_bfr00650.kgml: 2.7.2.7 -> 2.3.1.19
path_bfr00650.kgml:
path_bfr00650.kgml: --- 1.04 seconds ---

path_bfr00660.kgml: C5-Branched dibasic acid metabolism
path_bfr00660.kgml: Initialization took 0.22 seconds
path_bfr00660.kgml:
path_bfr00660.kgml: Found a trail of span 4 containing skipped vertices
path_bfr00660.kgml: 99 -> 31 -> [96] -> 97 -> 96
path_bfr00660.kgml: R07399 -> R03896 -> [R03898] -> R00994 -> R03898
path_bfr00660.kgml: bfr:BF3445 -> {bfr:BF3446, bfr:BF3447} -> [{bfr:BF3446, bfr:BF3447}] -> bfr:BF3444 -> {bfr:BF3446, bfr:BF3447}
path_bfr00660.kgml: 2.3.1.182 -> 4.2.1.35 -> [4.2.1.35] -> 1.1.1.85 -> 4.2.1.35
path_bfr00660.kgml:
path_bfr00660.kgml: --- 0.37 seconds ---

path_bfr00670.kgml: One carbon pool by folate
path_bfr00670.kgml: Initialization took 0.97 seconds
path_bfr00670.kgml:
path_bfr00670.kgml: Found a trail of span 4 containing skipped vertices
path_bfr00670.kgml: 24 -> 23 -> 52 -> [24] -> 68
path_bfr00670.kgml: {R02235, R02236} -> {R00936, R00939} -> R02101 -> [{R02235, R02236}] -> {R00937, R00940}
path_bfr00670.kgml: bfr:BF3735 -> bfr:BF3735 -> bfr:BF3734 -> [bfr:BF3735] -> bfr:BF3735
path_bfr00670.kgml: {1.5.1.3, 1.5.1.3} -> {1.5.1.3, 1.5.1.3} -> 2.1.1.45 -> [{1.5.1.3, 1.5.1.3}] -> {1.5.1.3, 1.5.1.3}
path_bfr00670.kgml:
path_bfr00670.kgml: --- 13.42 seconds ---

path_bfr00680.kgml: Methane metabolism
path_bfr00680.kgml: Initialization took 1.48 seconds
path_bfr00680.kgml:
path_bfr00680.kgml: Found a trail of span 2 without skipping any vertex
path_bfr00680.kgml: 202 -> 201
path_bfr00680.kgml: R00230 -> R00315
path_bfr00680.kgml: bfr:BF0478 -> bfr:BF0479
path_bfr00680.kgml: 2.3.1.8 -> {2.7.2.1, 2.7.2.15}
path_bfr00680.kgml:
path_bfr00680.kgml: Found a trail of span 2 without skipping any vertex
path_bfr00680.kgml: 146 -> 149
path_bfr00680.kgml: R01513 -> R04173
path_bfr00680.kgml: bfr:BF2019 -> bfr:BF2018
path_bfr00680.kgml: 1.1.1.95 -> 2.6.1.52
path_bfr00680.kgml:
path_bfr00680.kgml: --- 1.60 seconds ---

path_bfr00730.kgml: Thiamine metabolism
path_bfr00730.kgml: Initialization took 0.87 seconds
path_bfr00730.kgml:
path_bfr00730.kgml: Found a trail of span 2 containing skipped vertices
path_bfr00730.kgml: 94 -> [75] -> 97
path_bfr00730.kgml: R03472 -> [R04509] -> R10712
path_bfr00730.kgml: bfr:BF2531 -> [bfr:BF2259] -> {bfr:BF2529, bfr:BF2535}
path_bfr00730.kgml: 4.1.99.17 -> [2.7.4.7] -> 2.5.1.3
path_bfr00730.kgml: Skipped genes: bfr:BF2530
path_bfr00730.kgml:
path_bfr00730.kgml: Found a trail of span 2 containing skipped vertices
path_bfr00730.kgml: 94 -> [75] -> 93
path_bfr00730.kgml: R03472 -> [R04509] -> R03223
path_bfr00730.kgml: bfr:BF2531 -> [bfr:BF2259] -> {bfr:BF2529, bfr:BF2535}
path_bfr00730.kgml: 4.1.99.17 -> [2.7.4.7] -> 2.5.1.3
path_bfr00730.kgml: Skipped genes: bfr:BF2530
path_bfr00730.kgml:
path_bfr00730.kgml: Found a trail of span 2 containing skipped vertices
path_bfr00730.kgml: 91 -> 69
path_bfr00730.kgml: R10246 -> R10247
path_bfr00730.kgml: {bfr:BF2533, bfr:BF3894} -> bfr:BF2530
path_bfr00730.kgml: 4.1.99.19 -> 2.8.1.10
path_bfr00730.kgml: Skipped genes: bfr:BF2531, bfr:BF2532
path_bfr00730.kgml:
path_bfr00730.kgml: --- 0.99 seconds ---

path_bfr00740.kgml: Riboflavin metabolism
path_bfr00740.kgml: Initialization took 0.17 seconds
path_bfr00740.kgml: (not found)
path_bfr00740.kgml: --- 0.19 seconds ---

path_bfr00750.kgml: Vitamin B6 metabolism
path_bfr00750.kgml: Initialization took 0.27 seconds
path_bfr00750.kgml: (not found)
path_bfr00750.kgml: --- 0.29 seconds ---

path_bfr00760.kgml: Nicotinate and nicotinamide metabolism
path_bfr00760.kgml: Initialization took 0.62 seconds
path_bfr00760.kgml: (not found)
path_bfr00760.kgml: --- 0.79 seconds ---

path_bfr00770.kgml: Pantothenate and CoA biosynthesis
path_bfr00770.kgml: Initialization took 0.67 seconds
path_bfr00770.kgml:
path_bfr00770.kgml: Found a trail of span 3 containing skipped vertices
path_bfr00770.kgml: 82 -> 81 -> 80
path_bfr00770.kgml: R00006 -> R03051 -> R01209
path_bfr00770.kgml: {bfr:BF3761, bfr:BF3762} -> bfr:BF3758 -> bfr:BF3763
path_bfr00770.kgml: 2.2.1.6 -> 1.1.1.86 -> 4.2.1.9
path_bfr00770.kgml: Skipped genes: bfr:BF3760, bfr:BF3759
path_bfr00770.kgml:
path_bfr00770.kgml: Found a trail of span 2 without skipping any vertex
path_bfr00770.kgml: 93 -> 76
path_bfr00770.kgml: R00489 -> R02473
path_bfr00770.kgml: bfr:BF1004 -> bfr:BF1003
path_bfr00770.kgml: {4.1.1.11, 4.1.1.15} -> 6.3.2.1
path_bfr00770.kgml:
path_bfr00770.kgml: Found a trail of span 2 containing skipped vertices
path_bfr00770.kgml: 82 -> [81] -> 80
path_bfr00770.kgml: R00006 -> [R03051] -> R01209
path_bfr00770.kgml: {bfr:BF3761, bfr:BF3762} -> [bfr:BF3758] -> bfr:BF3763
path_bfr00770.kgml: 2.2.1.6 -> [1.1.1.86] -> 4.2.1.9
path_bfr00770.kgml:
path_bfr00770.kgml: --- 0.79 seconds ---

path_bfr00780.kgml: Biotin metabolism
path_bfr00780.kgml: Initialization took 0.52 seconds
path_bfr00780.kgml:
path_bfr00780.kgml: Found a trail of span 4 without skipping any vertex
path_bfr00780.kgml: 42 -> 45 -> 32 -> 31
path_bfr00780.kgml: R09725 -> R10124 -> R03231 -> R03182
path_bfr00780.kgml: bfr:BF1601 -> {bfr:BF1602, bfr:BF2377} -> bfr:BF1603 -> bfr:BF1600
path_bfr00780.kgml: 3.1.1.85 -> 2.3.1.47 -> 2.6.1.62 -> 6.3.3.3
path_bfr00780.kgml:
path_bfr00780.kgml: Found a trail of span 3 containing skipped vertices
path_bfr00780.kgml: 42 -> [45] -> 32 -> 31
path_bfr00780.kgml: R09725 -> [R10124] -> R03231 -> R03182
path_bfr00780.kgml: bfr:BF1601 -> [{bfr:BF1602, bfr:BF2377}] -> bfr:BF1603 -> bfr:BF1600
path_bfr00780.kgml: 3.1.1.85 -> [2.3.1.47] -> 2.6.1.62 -> 6.3.3.3
path_bfr00780.kgml: Skipped genes: bfr:BF1602
path_bfr00780.kgml:
path_bfr00780.kgml: Found a trail of span 3 containing skipped vertices
path_bfr00780.kgml: 34 -> 32 -> 31
path_bfr00780.kgml: R03210 -> R03231 -> R03182
path_bfr00780.kgml: {bfr:BF1602, bfr:BF2377} -> bfr:BF1603 -> bfr:BF1600
path_bfr00780.kgml: 2.3.1.47 -> 2.6.1.62 -> 6.3.3.3
path_bfr00780.kgml: Skipped genes: bfr:BF1601
path_bfr00780.kgml:
path_bfr00780.kgml: Found a trail of span 3 containing skipped vertices
path_bfr00780.kgml: 42 -> 45 -> [32] -> 31
path_bfr00780.kgml: R09725 -> R10124 -> [R03231] -> R03182
path_bfr00780.kgml: bfr:BF1601 -> {bfr:BF1602, bfr:BF2377} -> [bfr:BF1603] -> bfr:BF1600
path_bfr00780.kgml: 3.1.1.85 -> 2.3.1.47 -> [2.6.1.62] -> 6.3.3.3
path_bfr00780.kgml:
path_bfr00780.kgml: Found a trail of span 2 containing skipped vertices
path_bfr00780.kgml: 42 -> [45 -> 32] -> 31
path_bfr00780.kgml: R09725 -> [R10124 -> R03231] -> R03182
path_bfr00780.kgml: bfr:BF1601 -> [{bfr:BF1602, bfr:BF2377} -> bfr:BF1603] -> bfr:BF1600
path_bfr00780.kgml: 3.1.1.85 -> [2.3.1.47 -> 2.6.1.62] -> 6.3.3.3
path_bfr00780.kgml:
path_bfr00780.kgml: Found a trail of span 2 containing skipped vertices
path_bfr00780.kgml: 34 -> [32] -> 31
path_bfr00780.kgml: R03210 -> [R03231] -> R03182
path_bfr00780.kgml: {bfr:BF1602, bfr:BF2377} -> [bfr:BF1603] -> bfr:BF1600
path_bfr00780.kgml: 2.3.1.47 -> [2.6.1.62] -> 6.3.3.3
path_bfr00780.kgml: Skipped genes: bfr:BF1601
path_bfr00780.kgml:
path_bfr00780.kgml: --- 0.72 seconds ---

path_bfr00785.kgml: Lipoic acid metabolism
path_bfr00785.kgml: Initialization took 0.07 seconds
path_bfr00785.kgml: (not found)
path_bfr00785.kgml: --- 0.09 seconds ---

path_bfr00790.kgml: Folate biosynthesis
path_bfr00790.kgml: Initialization took 1.22 seconds
path_bfr00790.kgml:
path_bfr00790.kgml: Found a trail of span 2 without skipping any vertex
path_bfr00790.kgml: 96 -> 102
path_bfr00790.kgml: R09959 -> R10002
path_bfr00790.kgml: bfr:BF3596 -> bfr:BF3595
path_bfr00790.kgml: 4.1.2.50 -> 4.3.99.3
path_bfr00790.kgml:
path_bfr00790.kgml: Found a trail of span 2 without skipping any vertex
path_bfr00790.kgml: 103 -> 104
path_bfr00790.kgml: R09978 -> R07605
path_bfr00790.kgml: bfr:BF1465 -> bfr:BF1466
path_bfr00790.kgml: 6.3.4.20 -> 1.7.1.13
path_bfr00790.kgml:
path_bfr00790.kgml: Found a trail of span 2 without skipping any vertex
path_bfr00790.kgml: 65 -> 66
path_bfr00790.kgml: R01716 -> R05553
path_bfr00790.kgml: bfr:BF2239 -> bfr:BF2240
path_bfr00790.kgml: 2.6.1.85 -> 4.1.3.38
path_bfr00790.kgml:
path_bfr00790.kgml: --- 1.44 seconds ---

path_bfr00860.kgml: Porphyrin and chlorophyll metabolism
path_bfr00860.kgml: Initialization took 1.39 seconds
path_bfr00860.kgml:
path_bfr00860.kgml: Found a trail of span 3 containing skipped vertices
path_bfr00860.kgml: 306 -> 309 -> 311
path_bfr00860.kgml: {R05221, R06558} -> R05222 -> R05223
path_bfr00860.kgml: bfr:BF2485 -> bfr:BF2485 -> bfr:BF2487
path_bfr00860.kgml: {2.7.1.156, 2.7.1.156} -> 2.7.7.62 -> 2.7.8.26
path_bfr00860.kgml: Skipped genes: bfr:BF2486
path_bfr00860.kgml:
path_bfr00860.kgml: Found a trail of span 3 without skipping any vertex
path_bfr00860.kgml: 313 -> 312 -> 311
path_bfr00860.kgml: R04148 -> R04594 -> R05223
path_bfr00860.kgml: bfr:BF2486 -> bfr:BF2488 -> bfr:BF2487
path_bfr00860.kgml: 2.4.2.21 -> 3.1.3.73 -> 2.7.8.26
path_bfr00860.kgml:
path_bfr00860.kgml: Found a trail of span 2 containing skipped vertices
path_bfr00860.kgml: 306 -> [309] -> 311
path_bfr00860.kgml: {R05221, R06558} -> [R05222] -> R05223
path_bfr00860.kgml: bfr:BF2485 -> [bfr:BF2485] -> bfr:BF2487
path_bfr00860.kgml: {2.7.1.156, 2.7.1.156} -> [2.7.7.62] -> 2.7.8.26
path_bfr00860.kgml: Skipped genes: bfr:BF2486
path_bfr00860.kgml:
path_bfr00860.kgml: Found a trail of span 2 containing skipped vertices
path_bfr00860.kgml: 303 -> 316
path_bfr00860.kgml: R05225 -> R07302
path_bfr00860.kgml: bfr:BF2491 -> bfr:BF2489
path_bfr00860.kgml: 6.3.5.10 -> 6.3.1.10
path_bfr00860.kgml: Skipped genes: bfr:BF2490
path_bfr00860.kgml:
path_bfr00860.kgml: Found a trail of span 2 containing skipped vertices
path_bfr00860.kgml: 303 -> 317
path_bfr00860.kgml: R05225 -> R06529
path_bfr00860.kgml: bfr:BF2491 -> bfr:BF2489
path_bfr00860.kgml: 6.3.5.10 -> 6.3.1.10
path_bfr00860.kgml: Skipped genes: bfr:BF2490
path_bfr00860.kgml:
path_bfr00860.kgml: Found a trail of span 2 without skipping any vertex
path_bfr00860.kgml: 310 -> 317
path_bfr00860.kgml: R06530 -> R06529
path_bfr00860.kgml: bfr:BF2490 -> bfr:BF2489
path_bfr00860.kgml: 4.1.1.81 -> 6.3.1.10
path_bfr00860.kgml:
path_bfr00860.kgml: Found a trail of span 2 containing skipped vertices
path_bfr00860.kgml: 313 -> [312] -> 311
path_bfr00860.kgml: R04148 -> [R04594] -> R05223
path_bfr00860.kgml: bfr:BF2486 -> [bfr:BF2488] -> bfr:BF2487
path_bfr00860.kgml: 2.4.2.21 -> [3.1.3.73] -> 2.7.8.26
path_bfr00860.kgml:
path_bfr00860.kgml: --- 1.77 seconds ---

path_bfr00900.kgml: Terpenoid backbone biosynthesis
path_bfr00900.kgml: Initialization took 0.62 seconds
path_bfr00900.kgml: (not found)
path_bfr00900.kgml: --- 0.66 seconds ---

path_bfr00910.kgml: Nitrogen metabolism
path_bfr00910.kgml: Initialization took 0.37 seconds
path_bfr00910.kgml: (not found)
path_bfr00910.kgml: --- 0.39 seconds ---

path_bfr00920.kgml: Sulfur metabolism
path_bfr00920.kgml: Initialization took 0.48 seconds
path_bfr00920.kgml:
path_bfr00920.kgml: Found a trail of span 3 containing skipped vertices
path_bfr00920.kgml: 42 -> 39 -> 38
path_bfr00920.kgml: R00529 -> R00509 -> R00508
path_bfr00920.kgml: {bfr:BF1668, bfr:BF1669} -> bfr:BF1667 -> {bfr:BF1665, bfr:BF3900}
path_bfr00920.kgml: 2.7.7.4 -> 2.7.1.25 -> 3.1.3.7
path_bfr00920.kgml: Skipped genes: bfr:BF1666
path_bfr00920.kgml:
path_bfr00920.kgml: Found a trail of span 2 without skipping any vertex
path_bfr00920.kgml: 160 -> 159
path_bfr00920.kgml: R00529 -> R00509
path_bfr00920.kgml: {bfr:BF1668, bfr:BF1669} -> bfr:BF1667
path_bfr00920.kgml: 2.7.7.4 -> 2.7.1.25
path_bfr00920.kgml:
path_bfr00920.kgml: --- 0.57 seconds ---

path_bfr00970.kgml: Aminoacyl-tRNA biosynthesis
path_bfr00970.kgml: Initialization took 2.39 seconds
path_bfr00970.kgml: (not found)
path_bfr00970.kgml: --- 2.41 seconds ---

path_bfr01040.kgml: Biosynthesis of unsaturated fatty acids
path_bfr01040.kgml: Initialization took 0.07 seconds
path_bfr01040.kgml: (not found)
path_bfr01040.kgml: --- 0.09 seconds ---

path_bfr01055.kgml: Biosynthesis of vancomycin group antibiotics
path_bfr01055.kgml: Initialization took 0.07 seconds
path_bfr01055.kgml:
path_bfr01055.kgml: Found a trail of span 2 containing skipped vertices
path_bfr01055.kgml: 57 -> 56
path_bfr01055.kgml: R06513 -> R05518
path_bfr01055.kgml: {bfr:BF0807, bfr:BF3711} -> bfr:BF0809
path_bfr01055.kgml: 4.2.1.46 -> 4.2.1.159
path_bfr01055.kgml: Skipped genes: bfr:BF0808
path_bfr01055.kgml:
path_bfr01055.kgml: --- 0.11 seconds ---

--- 144.33 seconds ---
