# Supplementary material for: CoMetGeNe: mining conserved neighborhood patterns in metabolic and genomic contexts
Source: BMC Bioinformatics. 2019 Jan 10;20:19. doi: 10.1186/s12859-018-2542-2 (PMC6327494; doi:10.1186/s12859-018-2542-2)
Supplement: Supplementary file 4 — Trail finding results for the 50 species in Table 2. Trail finding has been performed for all combinations of gap parameters δG (allowing to skip genes) and δD (allowing to skip reactions) ranging from 0 to 3. (ZIP 5466 kb) [file 12859_2018_2542_MOESM4_ESM.zip › results/bsu_dG1_dD3.hnet]

--- delta_G = 1, delta_D = 3 ---

path_bsu00020.kgml: Citrate cycle (TCA cycle)
path_bsu00020.kgml: Initialization took 1.72 seconds
path_bsu00020.kgml:
path_bsu00020.kgml: Found a trail of span 4 containing skipped vertices
path_bsu00020.kgml: 41 -> 42 -> [41 -> 40 -> 39] -> 36 -> 34
path_bsu00020.kgml: R00351 -> R00342 -> [R00351 -> R01325 -> R01900] -> R01899 -> R00268
path_bsu00020.kgml: {bsu:BSU09440, bsu:BSU24140, bsu:BSU29140} -> bsu:BSU29120 -> [{bsu:BSU09440, bsu:BSU24140, bsu:BSU29140} -> bsu:BSU18000 -> bsu:BSU18000] -> bsu:BSU29130 -> bsu:BSU29130
path_bsu00020.kgml: {2.3.3.1, 2.3.3.16, 2.3.3.3} -> {1.1.1.299, 1.1.1.37} -> [{2.3.3.1, 2.3.3.16, 2.3.3.3} -> 4.2.1.3 -> 4.2.1.3] -> 1.1.1.42 -> 1.1.1.42
path_bsu00020.kgml:
path_bsu00020.kgml: Found a trail of span 4 containing skipped vertices
path_bsu00020.kgml: 80 -> 82 -> [80 -> 77] -> 75 -> 77
path_bsu00020.kgml: R07618 -> R02569 -> [R07618 -> R03270] -> R00014 -> R03270
path_bsu00020.kgml: {bsu:BSU08090, bsu:BSU14610, bsu:BSU24060} -> {bsu:BSU08080, bsu:BSU14600} -> [{bsu:BSU08090, bsu:BSU14610, bsu:BSU24060} -> {bsu:BSU14580, bsu:BSU14590}] -> {bsu:BSU14580, bsu:BSU14590} -> {bsu:BSU14580, bsu:BSU14590}
path_bsu00020.kgml: 1.8.1.4 -> 2.3.1.12 -> [1.8.1.4 -> 1.2.4.1] -> {1.2.4.1, 2.2.1.6, 4.1.1.1} -> 1.2.4.1
path_bsu00020.kgml:
path_bsu00020.kgml: Found a trail of span 3 containing skipped vertices
path_bsu00020.kgml: 30 -> 31 -> [28 -> 30] -> 29
path_bsu00020.kgml: R03316 -> R02570 -> [R07618 -> R03316] -> R00621
path_bsu00020.kgml: bsu:BSU19370 -> bsu:BSU19360 -> [{bsu:BSU08090, bsu:BSU14610, bsu:BSU24060} -> bsu:BSU19370] -> bsu:BSU19370
path_bsu00020.kgml: 1.2.4.2 -> 2.3.1.61 -> [1.8.1.4 -> 1.2.4.2] -> 1.2.4.2
path_bsu00020.kgml:
path_bsu00020.kgml: --- 14.77 seconds ---

path_bsu00030.kgml: Pentose phosphate pathway
path_bsu00030.kgml: Initialization took 2.98 seconds
path_bsu00030.kgml:
path_bsu00030.kgml: Found a trail of span 3 containing skipped vertices
path_bsu00030.kgml: 52 -> [77] -> 50 -> 77
path_bsu00030.kgml: R04780 -> [R01827] -> R01070 -> R01827
path_bsu00030.kgml: {bsu:BSU37090, bsu:BSU40190} -> [bsu:BSU37110] -> bsu:BSU37120 -> bsu:BSU37110
path_bsu00030.kgml: 3.1.3.11 -> [2.2.1.2] -> 4.1.2.13 -> 2.2.1.2
path_bsu00030.kgml: Skipped genes: bsu:BSU37100
path_bsu00030.kgml:
path_bsu00030.kgml: Found a trail of span 2 without skipping any vertex
path_bsu00030.kgml: 135 -> 137
path_bsu00030.kgml: R05338 -> R09780
path_bsu00030.kgml: bsu:BSU03460 -> bsu:BSU03450
path_bsu00030.kgml: 4.1.2.43 -> 5.3.1.27
path_bsu00030.kgml:
path_bsu00030.kgml: Found a trail of span 2 containing skipped vertices
path_bsu00030.kgml: 62 -> 156
path_bsu00030.kgml: R01737 -> R10221
path_bsu00030.kgml: bsu:BSU40060 -> {bsu:BSU23860, bsu:BSU25730, bsu:BSU40080}
path_bsu00030.kgml: 2.7.1.12 -> {1.1.1.343, 1.1.1.351}
path_bsu00030.kgml: Skipped genes: bsu:BSU40070
path_bsu00030.kgml:
path_bsu00030.kgml: Found a trail of span 2 containing skipped vertices
path_bsu00030.kgml: 62 -> 56
path_bsu00030.kgml: R01737 -> R01528
path_bsu00030.kgml: bsu:BSU40060 -> {bsu:BSU23860, bsu:BSU25730, bsu:BSU40080}
path_bsu00030.kgml: 2.7.1.12 -> {1.1.1.351, 1.1.1.44}
path_bsu00030.kgml: Skipped genes: bsu:BSU40070
path_bsu00030.kgml:
path_bsu00030.kgml: Found a trail of span 2 without skipping any vertex
path_bsu00030.kgml: 60 -> 38
path_bsu00030.kgml: R01541 -> R05605
path_bsu00030.kgml: bsu:BSU22110 -> bsu:BSU22100
path_bsu00030.kgml: {2.7.1.178, 2.7.1.45} -> {4.1.2.14, 4.1.2.55}
path_bsu00030.kgml:
path_bsu00030.kgml: --- 4.69 seconds ---

path_bsu00040.kgml: Pentose and glucuronate interconversions
path_bsu00040.kgml: Initialization took 2.42 seconds
path_bsu00040.kgml:
path_bsu00040.kgml: Found a trail of span 4 containing skipped vertices
path_bsu00040.kgml: 75 -> 70 -> [75 -> 74] -> 73 -> [74 -> 75 -> 70] -> 68
path_bsu00040.kgml: R05850 -> R02439 -> [R05850 -> R01529] -> R01526 -> [R01529 -> R05850 -> R02439] -> R01761
path_bsu00040.kgml: bsu:BSU28780 -> bsu:BSU28790 -> [bsu:BSU28780 -> bsu:BSU15790] -> bsu:BSU28790 -> [bsu:BSU15790 -> bsu:BSU28780 -> bsu:BSU28790] -> bsu:BSU28800
path_bsu00040.kgml: 5.1.3.4 -> 2.7.1.16 -> [5.1.3.4 -> 5.1.3.1] -> {2.7.1.16, 2.7.1.47} -> [5.1.3.1 -> 5.1.3.4 -> 2.7.1.16] -> 5.3.1.4
path_bsu00040.kgml:
path_bsu00040.kgml: Found a trail of span 2 without skipping any vertex
path_bsu00040.kgml: 107 -> 105
path_bsu00040.kgml: R02555 -> R01540
path_bsu00040.kgml: bsu:BSU12380 -> bsu:BSU12390
path_bsu00040.kgml: 1.1.1.58 -> 4.2.1.7
path_bsu00040.kgml:
path_bsu00040.kgml: Found a trail of span 2 without skipping any vertex
path_bsu00040.kgml: 125 -> 126
path_bsu00040.kgml: R04383 -> R01542
path_bsu00040.kgml: bsu:BSU22130 -> bsu:BSU22140
path_bsu00040.kgml: 5.3.1.17 -> {1.1.1.125, 1.1.1.127}
path_bsu00040.kgml:
path_bsu00040.kgml: Found a trail of span 2 without skipping any vertex
path_bsu00040.kgml: 80 -> 87
path_bsu00040.kgml: R01639 -> R01432
path_bsu00040.kgml: bsu:BSU17610 -> bsu:BSU17600
path_bsu00040.kgml: 2.7.1.17 -> 5.3.1.5
path_bsu00040.kgml:
path_bsu00040.kgml: --- 13.76 seconds ---

path_bsu00051.kgml: Fructose and mannose metabolism
path_bsu00051.kgml: Initialization took 2.38 seconds
path_bsu00051.kgml:
path_bsu00051.kgml: Found a trail of span 2 without skipping any vertex
path_bsu00051.kgml: 67 -> 77
path_bsu00051.kgml: R02704 -> R02703
path_bsu00051.kgml: {bsu:BSU03981, bsu:BSU03982} -> bsu:BSU03990
path_bsu00051.kgml: 2.7.1.197 -> 1.1.1.17
path_bsu00051.kgml:
path_bsu00051.kgml: Found a trail of span 2 containing skipped vertices
path_bsu00051.kgml: 98 -> 99
path_bsu00051.kgml: R02437 -> R03014
path_bsu00051.kgml: bsu:BSU31180 -> bsu:BSU31200
path_bsu00051.kgml: 5.3.1.14 -> 2.7.1.5
path_bsu00051.kgml: Skipped genes: bsu:BSU31190
path_bsu00051.kgml:
path_bsu00051.kgml: --- 2.96 seconds ---

path_bsu00052.kgml: Galactose metabolism
path_bsu00052.kgml: Initialization took 1.12 seconds
path_bsu00052.kgml:
path_bsu00052.kgml: Found a trail of span 2 without skipping any vertex
path_bsu00052.kgml: 171 -> 82
path_bsu00052.kgml: R01092 -> R00955
path_bsu00052.kgml: bsu:BSU38200 -> bsu:BSU38190
path_bsu00052.kgml: 2.7.1.6 -> 2.7.7.12
path_bsu00052.kgml:
path_bsu00052.kgml: --- 1.26 seconds ---

path_bsu00053.kgml: Ascorbate and aldarate metabolism
path_bsu00053.kgml: Initialization took 0.52 seconds
path_bsu00053.kgml:
path_bsu00053.kgml: Found a trail of span 3 containing skipped vertices
path_bsu00053.kgml: 90 -> 99 -> [90] -> 92
path_bsu00053.kgml: R02752 -> R08056 -> [R02752] -> R05608
path_bsu00053.kgml: bsu:BSU02490 -> bsu:BSU02490 -> [bsu:BSU02490] -> bsu:BSU02510
path_bsu00053.kgml: 4.2.1.40 -> 4.2.1.40 -> [4.2.1.40] -> 4.2.1.42
path_bsu00053.kgml: Skipped genes: bsu:BSU02500
path_bsu00053.kgml:
path_bsu00053.kgml: --- 0.61 seconds ---

path_bsu00061.kgml: Fatty acid biosynthesis
path_bsu00061.kgml: Initialization took 1.13 seconds
path_bsu00061.kgml:
path_bsu00061.kgml: Found a trail of span 9 containing skipped vertices
path_bsu00061.kgml: 147 -> [259] -> 142 -> [268 -> 24 -> 63] -> 130 -> [270 -> 125 -> 62] -> 119 -> [276 -> 114 -> 61] -> 108 -> [278 -> 103 -> 60] -> 97 -> [280 -> 47 -> 59] -> 86 -> [283 -> 46 -> 58] -> 75 -> [286 -> 45 -> 53] -> 54
path_bsu00061.kgml: R01626 -> [R04355] -> R04533 -> [R04428 -> R04430 -> R04952] -> R04953 -> [R04954 -> {R04955, R04956} -> R04957] -> R04536 -> [R04537 -> {R04958, R04959} -> R04960] -> R04534 -> [R04535 -> {R04961, R04962} -> R04963] -> R04964 -> [R04965 -> R04725 -> R04726] -> R04566 -> [R04568 -> R04967 -> R04968] -> R04543 -> [R04544 -> R04970 -> R07762] -> R07763
path_bsu00061.kgml: bsu:BSU15900 -> [bsu:BSU11340] -> {bsu:BSU15910, bsu:BSU16870, bsu:BSU29420} -> [bsu:BSU36370 -> bsu:BSU08650 -> bsu:BSU11340] -> {bsu:BSU15910, bsu:BSU16870, bsu:BSU29420} -> [bsu:BSU36370 -> bsu:BSU11720 -> bsu:BSU11340] -> {bsu:BSU15910, bsu:BSU16870, bsu:BSU29420} -> [bsu:BSU36370 -> bsu:BSU11720 -> bsu:BSU11340] -> {bsu:BSU15910, bsu:BSU16870, bsu:BSU29420} -> [bsu:BSU36370 -> bsu:BSU11720 -> bsu:BSU11340] -> {bsu:BSU15910, bsu:BSU16870, bsu:BSU29420} -> [bsu:BSU36370 -> bsu:BSU08650 -> bsu:BSU11340] -> {bsu:BSU15910, bsu:BSU16870, bsu:BSU29420} -> [bsu:BSU36370 -> bsu:BSU08650 -> bsu:BSU11340] -> {bsu:BSU15910, bsu:BSU16870, bsu:BSU29420} -> [bsu:BSU36370 -> bsu:BSU08650 -> bsu:BSU11340] -> {bsu:BSU15910, bsu:BSU16870, bsu:BSU29420}
path_bsu00061.kgml: {2.3.1.39, 2.3.1.85, 2.3.1.86} -> [{2.3.1.179, 2.3.1.41, 2.3.1.85, 2.3.1.86}] -> {1.1.1.100, 2.3.1.85, 2.3.1.86} -> [{2.3.1.85, 2.3.1.86, 4.2.1.59} -> {1.3.1.10, 1.3.1.104, 1.3.1.39, 2.3.1.85, 2.3.1.86} -> {2.3.1.179, 2.3.1.41, 2.3.1.85, 2.3.1.86}] -> {1.1.1.100, 2.3.1.85, 2.3.1.86} -> [{2.3.1.85, 2.3.1.86, 4.2.1.59} -> {1.3.1.9, 1.3.1.10, 1.3.1.104, 1.3.1.39, 2.3.1.85, 2.3.1.86} -> {2.3.1.179, 2.3.1.41, 2.3.1.85, 2.3.1.86}] -> {1.1.1.100, 2.3.1.85, 2.3.1.86} -> [{2.3.1.85, 2.3.1.86, 4.2.1.59} -> {1.3.1.9, 1.3.1.10, 1.3.1.104, 1.3.1.39, 2.3.1.85, 2.3.1.86} -> {2.3.1.179, 2.3.1.41, 2.3.1.85, 2.3.1.86}] -> {1.1.1.100, 2.3.1.85, 2.3.1.86} -> [{2.3.1.85, 2.3.1.86, 4.2.1.59} -> {1.3.1.9, 1.3.1.10, 1.3.1.104, 1.3.1.39, 2.3.1.85, 2.3.1.86} -> {2.3.1.179, 2.3.1.41, 2.3.1.85, 2.3.1.86}] -> {1.1.1.100, 2.3.1.85, 2.3.1.86} -> [{2.3.1.85, 2.3.1.86, 4.2.1.59} -> {1.3.1.10, 1.3.1.104, 1.3.1.39, 2.3.1.85, 2.3.1.86} -> {2.3.1.179, 2.3.1.41, 2.3.1.85, 2.3.1.86}] -> {1.1.1.100, 2.3.1.85, 2.3.1.86} -> [{2.3.1.85, 2.3.1.86, 4.2.1.59} -> {1.3.1.10, 1.3.1.104, 1.3.1.39, 2.3.1.85, 2.3.1.86} -> {2.3.1.179, 2.3.1.41, 2.3.1.85, 2.3.1.86}] -> {1.1.1.100, 2.3.1.85, 2.3.1.86} -> [{2.3.1.85, 2.3.1.86, 4.2.1.59} -> {1.3.1.10, 1.3.1.104, 1.3.1.39, 2.3.1.85, 2.3.1.86} -> {2.3.1.179, 2.3.1.199, 2.3.1.41}] -> 1.1.1.100
path_bsu00061.kgml:
path_bsu00061.kgml: Found a trail of span 8 containing skipped vertices
path_bsu00061.kgml: 147 -> [63] -> 130 -> [270 -> 125 -> 62] -> 119 -> [276 -> 114 -> 61] -> 108 -> [278 -> 103 -> 60] -> 97 -> [280 -> 47 -> 59] -> 86 -> [283 -> 46 -> 58] -> 75 -> [286 -> 45 -> 53] -> 54
path_bsu00061.kgml: R01626 -> [R04952] -> R04953 -> [R04954 -> {R04955, R04956} -> R04957] -> R04536 -> [R04537 -> {R04958, R04959} -> R04960] -> R04534 -> [R04535 -> {R04961, R04962} -> R04963] -> R04964 -> [R04965 -> R04725 -> R04726] -> R04566 -> [R04568 -> R04967 -> R04968] -> R04543 -> [R04544 -> R04970 -> R07762] -> R07763
path_bsu00061.kgml: bsu:BSU15900 -> [bsu:BSU11340] -> {bsu:BSU15910, bsu:BSU16870, bsu:BSU29420} -> [bsu:BSU36370 -> bsu:BSU11720 -> bsu:BSU11340] -> {bsu:BSU15910, bsu:BSU16870, bsu:BSU29420} -> [bsu:BSU36370 -> bsu:BSU11720 -> bsu:BSU11340] -> {bsu:BSU15910, bsu:BSU16870, bsu:BSU29420} -> [bsu:BSU36370 -> bsu:BSU11720 -> bsu:BSU11340] -> {bsu:BSU15910, bsu:BSU16870, bsu:BSU29420} -> [bsu:BSU36370 -> bsu:BSU08650 -> bsu:BSU11340] -> {bsu:BSU15910, bsu:BSU16870, bsu:BSU29420} -> [bsu:BSU36370 -> bsu:BSU08650 -> bsu:BSU11340] -> {bsu:BSU15910, bsu:BSU16870, bsu:BSU29420} -> [bsu:BSU36370 -> bsu:BSU08650 -> bsu:BSU11340] -> {bsu:BSU15910, bsu:BSU16870, bsu:BSU29420}
path_bsu00061.kgml: {2.3.1.39, 2.3.1.85, 2.3.1.86} -> [{2.3.1.179, 2.3.1.41, 2.3.1.85, 2.3.1.86}] -> {1.1.1.100, 2.3.1.85, 2.3.1.86} -> [{2.3.1.85, 2.3.1.86, 4.2.1.59} -> {1.3.1.9, 1.3.1.10, 1.3.1.104, 1.3.1.39, 2.3.1.85, 2.3.1.86} -> {2.3.1.179, 2.3.1.41, 2.3.1.85, 2.3.1.86}] -> {1.1.1.100, 2.3.1.85, 2.3.1.86} -> [{2.3.1.85, 2.3.1.86, 4.2.1.59} -> {1.3.1.9, 1.3.1.10, 1.3.1.104, 1.3.1.39, 2.3.1.85, 2.3.1.86} -> {2.3.1.179, 2.3.1.41, 2.3.1.85, 2.3.1.86}] -> {1.1.1.100, 2.3.1.85, 2.3.1.86} -> [{2.3.1.85, 2.3.1.86, 4.2.1.59} -> {1.3.1.9, 1.3.1.10, 1.3.1.104, 1.3.1.39, 2.3.1.85, 2.3.1.86} -> {2.3.1.179, 2.3.1.41, 2.3.1.85, 2.3.1.86}] -> {1.1.1.100, 2.3.1.85, 2.3.1.86} -> [{2.3.1.85, 2.3.1.86, 4.2.1.59} -> {1.3.1.10, 1.3.1.104, 1.3.1.39, 2.3.1.85, 2.3.1.86} -> {2.3.1.179, 2.3.1.41, 2.3.1.85, 2.3.1.86}] -> {1.1.1.100, 2.3.1.85, 2.3.1.86} -> [{2.3.1.85, 2.3.1.86, 4.2.1.59} -> {1.3.1.10, 1.3.1.104, 1.3.1.39, 2.3.1.85, 2.3.1.86} -> {2.3.1.179, 2.3.1.41, 2.3.1.85, 2.3.1.86}] -> {1.1.1.100, 2.3.1.85, 2.3.1.86} -> [{2.3.1.85, 2.3.1.86, 4.2.1.59} -> {1.3.1.10, 1.3.1.104, 1.3.1.39, 2.3.1.85, 2.3.1.86} -> {2.3.1.179, 2.3.1.199, 2.3.1.41}] -> 1.1.1.100
path_bsu00061.kgml:
path_bsu00061.kgml: Found a trail of span 8 containing skipped vertices
path_bsu00061.kgml: 262 -> [142 -> 268 -> 24] -> 63 -> [130 -> 270 -> 125] -> 62 -> [119 -> 276 -> 114] -> 61 -> [108 -> 278 -> 48] -> 60 -> [97 -> 280 -> 47] -> 59 -> [86 -> 283 -> 46] -> 58 -> [75 -> 286 -> 45] -> 53
path_bsu00061.kgml: R10707 -> [R04533 -> R04428 -> R04430] -> R04952 -> [R04953 -> R04954 -> {R04955, R04956}] -> R04957 -> [R04536 -> R04537 -> {R04958, R04959}] -> R04960 -> [R04534 -> R04535 -> R04962] -> R04963 -> [R04964 -> R04965 -> R04725] -> R04726 -> [R04566 -> R04568 -> R04967] -> R04968 -> [R04543 -> R04544 -> R04970] -> R07762
path_bsu00061.kgml: {bsu:BSU10170, bsu:BSU11330} -> [{bsu:BSU15910, bsu:BSU16870, bsu:BSU29420} -> bsu:BSU36370 -> bsu:BSU08650] -> bsu:BSU11340 -> [{bsu:BSU15910, bsu:BSU16870, bsu:BSU29420} -> bsu:BSU36370 -> bsu:BSU11720] -> bsu:BSU11340 -> [{bsu:BSU15910, bsu:BSU16870, bsu:BSU29420} -> bsu:BSU36370 -> bsu:BSU11720] -> bsu:BSU11340 -> [{bsu:BSU15910, bsu:BSU16870, bsu:BSU29420} -> bsu:BSU36370 -> bsu:BSU08650] -> bsu:BSU11340 -> [{bsu:BSU15910, bsu:BSU16870, bsu:BSU29420} -> bsu:BSU36370 -> bsu:BSU08650] -> bsu:BSU11340 -> [{bsu:BSU15910, bsu:BSU16870, bsu:BSU29420} -> bsu:BSU36370 -> bsu:BSU08650] -> bsu:BSU11340 -> [{bsu:BSU15910, bsu:BSU16870, bsu:BSU29420} -> bsu:BSU36370 -> bsu:BSU08650] -> bsu:BSU11340
path_bsu00061.kgml: 2.3.1.180 -> [{1.1.1.100, 2.3.1.85, 2.3.1.86} -> {2.3.1.85, 2.3.1.86, 4.2.1.59} -> {1.3.1.10, 1.3.1.104, 1.3.1.39, 2.3.1.85, 2.3.1.86}] -> {2.3.1.179, 2.3.1.41, 2.3.1.85, 2.3.1.86} -> [{1.1.1.100, 2.3.1.85, 2.3.1.86} -> {2.3.1.85, 2.3.1.86, 4.2.1.59} -> {1.3.1.9, 1.3.1.10, 1.3.1.104, 1.3.1.39, 2.3.1.85, 2.3.1.86}] -> {2.3.1.179, 2.3.1.41, 2.3.1.85, 2.3.1.86} -> [{1.1.1.100, 2.3.1.85, 2.3.1.86} -> {2.3.1.85, 2.3.1.86, 4.2.1.59} -> {1.3.1.9, 1.3.1.10, 1.3.1.104, 1.3.1.39, 2.3.1.85, 2.3.1.86}] -> {2.3.1.179, 2.3.1.41, 2.3.1.85, 2.3.1.86} -> [{1.1.1.100, 2.3.1.85, 2.3.1.86} -> {2.3.1.85, 2.3.1.86, 4.2.1.59} -> {1.3.1.10, 1.3.1.104, 1.3.1.39, 2.3.1.85, 2.3.1.86}] -> {2.3.1.179, 2.3.1.41, 2.3.1.85, 2.3.1.86} -> [{1.1.1.100, 2.3.1.85, 2.3.1.86} -> {2.3.1.85, 2.3.1.86, 4.2.1.59} -> {1.3.1.10, 1.3.1.104, 1.3.1.39, 2.3.1.85, 2.3.1.86}] -> {2.3.1.179, 2.3.1.41, 2.3.1.85, 2.3.1.86} -> [{1.1.1.100, 2.3.1.85, 2.3.1.86} -> {2.3.1.85, 2.3.1.86, 4.2.1.59} -> {1.3.1.10, 1.3.1.104, 1.3.1.39, 2.3.1.85, 2.3.1.86}] -> {2.3.1.179, 2.3.1.41, 2.3.1.85, 2.3.1.86} -> [{1.1.1.100, 2.3.1.85, 2.3.1.86} -> {2.3.1.85, 2.3.1.86, 4.2.1.59} -> {1.3.1.10, 1.3.1.104, 1.3.1.39, 2.3.1.85, 2.3.1.86}] -> {2.3.1.179, 2.3.1.199, 2.3.1.41}
path_bsu00061.kgml:
path_bsu00061.kgml: Found a trail of span 7 containing skipped vertices
path_bsu00061.kgml: 147 -> [62] -> 119 -> [276 -> 114 -> 61] -> 108 -> [278 -> 103 -> 60] -> 97 -> [280 -> 47 -> 59] -> 86 -> [283 -> 46 -> 58] -> 75 -> [286 -> 45 -> 53] -> 54
path_bsu00061.kgml: R01626 -> [R04957] -> R04536 -> [R04537 -> {R04958, R04959} -> R04960] -> R04534 -> [R04535 -> {R04961, R04962} -> R04963] -> R04964 -> [R04965 -> R04725 -> R04726] -> R04566 -> [R04568 -> R04967 -> R04968] -> R04543 -> [R04544 -> R04970 -> R07762] -> R07763
path_bsu00061.kgml: bsu:BSU15900 -> [bsu:BSU11340] -> {bsu:BSU15910, bsu:BSU16870, bsu:BSU29420} -> [bsu:BSU36370 -> bsu:BSU11720 -> bsu:BSU11340] -> {bsu:BSU15910, bsu:BSU16870, bsu:BSU29420} -> [bsu:BSU36370 -> bsu:BSU11720 -> bsu:BSU11340] -> {bsu:BSU15910, bsu:BSU16870, bsu:BSU29420} -> [bsu:BSU36370 -> bsu:BSU08650 -> bsu:BSU11340] -> {bsu:BSU15910, bsu:BSU16870, bsu:BSU29420} -> [bsu:BSU36370 -> bsu:BSU08650 -> bsu:BSU11340] -> {bsu:BSU15910, bsu:BSU16870, bsu:BSU29420} -> [bsu:BSU36370 -> bsu:BSU08650 -> bsu:BSU11340] -> {bsu:BSU15910, bsu:BSU16870, bsu:BSU29420}
path_bsu00061.kgml: {2.3.1.39, 2.3.1.85, 2.3.1.86} -> [{2.3.1.179, 2.3.1.41, 2.3.1.85, 2.3.1.86}] -> {1.1.1.100, 2.3.1.85, 2.3.1.86} -> [{2.3.1.85, 2.3.1.86, 4.2.1.59} -> {1.3.1.9, 1.3.1.10, 1.3.1.104, 1.3.1.39, 2.3.1.85, 2.3.1.86} -> {2.3.1.179, 2.3.1.41, 2.3.1.85, 2.3.1.86}] -> {1.1.1.100, 2.3.1.85, 2.3.1.86} -> [{2.3.1.85, 2.3.1.86, 4.2.1.59} -> {1.3.1.9, 1.3.1.10, 1.3.1.104, 1.3.1.39, 2.3.1.85, 2.3.1.86} -> {2.3.1.179, 2.3.1.41, 2.3.1.85, 2.3.1.86}] -> {1.1.1.100, 2.3.1.85, 2.3.1.86} -> [{2.3.1.85, 2.3.1.86, 4.2.1.59} -> {1.3.1.10, 1.3.1.104, 1.3.1.39, 2.3.1.85, 2.3.1.86} -> {2.3.1.179, 2.3.1.41, 2.3.1.85, 2.3.1.86}] -> {1.1.1.100, 2.3.1.85, 2.3.1.86} -> [{2.3.1.85, 2.3.1.86, 4.2.1.59} -> {1.3.1.10, 1.3.1.104, 1.3.1.39, 2.3.1.85, 2.3.1.86} -> {2.3.1.179, 2.3.1.41, 2.3.1.85, 2.3.1.86}] -> {1.1.1.100, 2.3.1.85, 2.3.1.86} -> [{2.3.1.85, 2.3.1.86, 4.2.1.59} -> {1.3.1.10, 1.3.1.104, 1.3.1.39, 2.3.1.85, 2.3.1.86} -> {2.3.1.179, 2.3.1.199, 2.3.1.41}] -> 1.1.1.100
path_bsu00061.kgml:
path_bsu00061.kgml: Found a trail of span 6 containing skipped vertices
path_bsu00061.kgml: 147 -> [61] -> 108 -> [278 -> 103 -> 60] -> 97 -> [280 -> 47 -> 59] -> 86 -> [283 -> 46 -> 58] -> 75 -> [286 -> 45 -> 53] -> 54
path_bsu00061.kgml: R01626 -> [R04960] -> R04534 -> [R04535 -> {R04961, R04962} -> R04963] -> R04964 -> [R04965 -> R04725 -> R04726] -> R04566 -> [R04568 -> R04967 -> R04968] -> R04543 -> [R04544 -> R04970 -> R07762] -> R07763
path_bsu00061.kgml: bsu:BSU15900 -> [bsu:BSU11340] -> {bsu:BSU15910, bsu:BSU16870, bsu:BSU29420} -> [bsu:BSU36370 -> bsu:BSU11720 -> bsu:BSU11340] -> {bsu:BSU15910, bsu:BSU16870, bsu:BSU29420} -> [bsu:BSU36370 -> bsu:BSU08650 -> bsu:BSU11340] -> {bsu:BSU15910, bsu:BSU16870, bsu:BSU29420} -> [bsu:BSU36370 -> bsu:BSU08650 -> bsu:BSU11340] -> {bsu:BSU15910, bsu:BSU16870, bsu:BSU29420} -> [bsu:BSU36370 -> bsu:BSU08650 -> bsu:BSU11340] -> {bsu:BSU15910, bsu:BSU16870, bsu:BSU29420}
path_bsu00061.kgml: {2.3.1.39, 2.3.1.85, 2.3.1.86} -> [{2.3.1.179, 2.3.1.41, 2.3.1.85, 2.3.1.86}] -> {1.1.1.100, 2.3.1.85, 2.3.1.86} -> [{2.3.1.85, 2.3.1.86, 4.2.1.59} -> {1.3.1.9, 1.3.1.10, 1.3.1.104, 1.3.1.39, 2.3.1.85, 2.3.1.86} -> {2.3.1.179, 2.3.1.41, 2.3.1.85, 2.3.1.86}] -> {1.1.1.100, 2.3.1.85, 2.3.1.86} -> [{2.3.1.85, 2.3.1.86, 4.2.1.59} -> {1.3.1.10, 1.3.1.104, 1.3.1.39, 2.3.1.85, 2.3.1.86} -> {2.3.1.179, 2.3.1.41, 2.3.1.85, 2.3.1.86}] -> {1.1.1.100, 2.3.1.85, 2.3.1.86} -> [{2.3.1.85, 2.3.1.86, 4.2.1.59} -> {1.3.1.10, 1.3.1.104, 1.3.1.39, 2.3.1.85, 2.3.1.86} -> {2.3.1.179, 2.3.1.41, 2.3.1.85, 2.3.1.86}] -> {1.1.1.100, 2.3.1.85, 2.3.1.86} -> [{2.3.1.85, 2.3.1.86, 4.2.1.59} -> {1.3.1.10, 1.3.1.104, 1.3.1.39, 2.3.1.85, 2.3.1.86} -> {2.3.1.179, 2.3.1.199, 2.3.1.41}] -> 1.1.1.100
path_bsu00061.kgml:
path_bsu00061.kgml: Found a trail of span 5 containing skipped vertices
path_bsu00061.kgml: 147 -> [60] -> 97 -> [280 -> 47 -> 59] -> 86 -> [283 -> 46 -> 58] -> 75 -> [286 -> 45 -> 53] -> 54
path_bsu00061.kgml: R01626 -> [R04963] -> R04964 -> [R04965 -> R04725 -> R04726] -> R04566 -> [R04568 -> R04967 -> R04968] -> R04543 -> [R04544 -> R04970 -> R07762] -> R07763
path_bsu00061.kgml: bsu:BSU15900 -> [bsu:BSU11340] -> {bsu:BSU15910, bsu:BSU16870, bsu:BSU29420} -> [bsu:BSU36370 -> bsu:BSU08650 -> bsu:BSU11340] -> {bsu:BSU15910, bsu:BSU16870, bsu:BSU29420} -> [bsu:BSU36370 -> bsu:BSU08650 -> bsu:BSU11340] -> {bsu:BSU15910, bsu:BSU16870, bsu:BSU29420} -> [bsu:BSU36370 -> bsu:BSU08650 -> bsu:BSU11340] -> {bsu:BSU15910, bsu:BSU16870, bsu:BSU29420}
path_bsu00061.kgml: {2.3.1.39, 2.3.1.85, 2.3.1.86} -> [{2.3.1.179, 2.3.1.41, 2.3.1.85, 2.3.1.86}] -> {1.1.1.100, 2.3.1.85, 2.3.1.86} -> [{2.3.1.85, 2.3.1.86, 4.2.1.59} -> {1.3.1.10, 1.3.1.104, 1.3.1.39, 2.3.1.85, 2.3.1.86} -> {2.3.1.179, 2.3.1.41, 2.3.1.85, 2.3.1.86}] -> {1.1.1.100, 2.3.1.85, 2.3.1.86} -> [{2.3.1.85, 2.3.1.86, 4.2.1.59} -> {1.3.1.10, 1.3.1.104, 1.3.1.39, 2.3.1.85, 2.3.1.86} -> {2.3.1.179, 2.3.1.41, 2.3.1.85, 2.3.1.86}] -> {1.1.1.100, 2.3.1.85, 2.3.1.86} -> [{2.3.1.85, 2.3.1.86, 4.2.1.59} -> {1.3.1.10, 1.3.1.104, 1.3.1.39, 2.3.1.85, 2.3.1.86} -> {2.3.1.179, 2.3.1.199, 2.3.1.41}] -> 1.1.1.100
path_bsu00061.kgml:
path_bsu00061.kgml: Found a trail of span 4 containing skipped vertices
path_bsu00061.kgml: 147 -> [59] -> 86 -> [283 -> 46 -> 58] -> 75 -> [286 -> 45 -> 53] -> 54
path_bsu00061.kgml: R01626 -> [R04726] -> R04566 -> [R04568 -> R04967 -> R04968] -> R04543 -> [R04544 -> R04970 -> R07762] -> R07763
path_bsu00061.kgml: bsu:BSU15900 -> [bsu:BSU11340] -> {bsu:BSU15910, bsu:BSU16870, bsu:BSU29420} -> [bsu:BSU36370 -> bsu:BSU08650 -> bsu:BSU11340] -> {bsu:BSU15910, bsu:BSU16870, bsu:BSU29420} -> [bsu:BSU36370 -> bsu:BSU08650 -> bsu:BSU11340] -> {bsu:BSU15910, bsu:BSU16870, bsu:BSU29420}
path_bsu00061.kgml: {2.3.1.39, 2.3.1.85, 2.3.1.86} -> [{2.3.1.179, 2.3.1.41, 2.3.1.85, 2.3.1.86}] -> {1.1.1.100, 2.3.1.85, 2.3.1.86} -> [{2.3.1.85, 2.3.1.86, 4.2.1.59} -> {1.3.1.10, 1.3.1.104, 1.3.1.39, 2.3.1.85, 2.3.1.86} -> {2.3.1.179, 2.3.1.41, 2.3.1.85, 2.3.1.86}] -> {1.1.1.100, 2.3.1.85, 2.3.1.86} -> [{2.3.1.85, 2.3.1.86, 4.2.1.59} -> {1.3.1.10, 1.3.1.104, 1.3.1.39, 2.3.1.85, 2.3.1.86} -> {2.3.1.179, 2.3.1.199, 2.3.1.41}] -> 1.1.1.100
path_bsu00061.kgml:
path_bsu00061.kgml: Found a trail of span 3 containing skipped vertices
path_bsu00061.kgml: 147 -> [58] -> 75 -> [286 -> 45 -> 53] -> 54
path_bsu00061.kgml: R01626 -> [R04968] -> R04543 -> [R04544 -> R04970 -> R07762] -> R07763
path_bsu00061.kgml: bsu:BSU15900 -> [bsu:BSU11340] -> {bsu:BSU15910, bsu:BSU16870, bsu:BSU29420} -> [bsu:BSU36370 -> bsu:BSU08650 -> bsu:BSU11340] -> {bsu:BSU15910, bsu:BSU16870, bsu:BSU29420}
path_bsu00061.kgml: {2.3.1.39, 2.3.1.85, 2.3.1.86} -> [{2.3.1.179, 2.3.1.41, 2.3.1.85, 2.3.1.86}] -> {1.1.1.100, 2.3.1.85, 2.3.1.86} -> [{2.3.1.85, 2.3.1.86, 4.2.1.59} -> {1.3.1.10, 1.3.1.104, 1.3.1.39, 2.3.1.85, 2.3.1.86} -> {2.3.1.179, 2.3.1.199, 2.3.1.41}] -> 1.1.1.100
path_bsu00061.kgml:
path_bsu00061.kgml: Found a trail of span 2 containing skipped vertices
path_bsu00061.kgml: 147 -> [53] -> 54
path_bsu00061.kgml: R01626 -> [R07762] -> R07763
path_bsu00061.kgml: bsu:BSU15900 -> [bsu:BSU11340] -> {bsu:BSU15910, bsu:BSU16870, bsu:BSU29420}
path_bsu00061.kgml: {2.3.1.39, 2.3.1.85, 2.3.1.86} -> [{2.3.1.179, 2.3.1.199, 2.3.1.41}] -> 1.1.1.100
path_bsu00061.kgml:
path_bsu00061.kgml: --- 3.66 seconds ---

path_bsu00072.kgml: Synthesis and degradation of ketone bodies
path_bsu00072.kgml: Initialization took 0.22 seconds
path_bsu00072.kgml:
path_bsu00072.kgml: Found a trail of span 2 without skipping any vertex
path_bsu00072.kgml: 15 -> 18
path_bsu00072.kgml: R01361 -> R00410
path_bsu00072.kgml: bsu:BSU38970 -> {bsu:BSU38980, bsu:BSU38990}
path_bsu00072.kgml: 1.1.1.30 -> 2.8.3.5
path_bsu00072.kgml:
path_bsu00072.kgml: --- 0.29 seconds ---

path_bsu00121.kgml: Secondary bile acid biosynthesis
path_bsu00121.kgml: Initialization took 0.04 seconds
path_bsu00121.kgml: (not found)
path_bsu00121.kgml: --- 0.06 seconds ---

path_bsu00130.kgml: Ubiquinone and other terpenoid-quinone biosynthesis
path_bsu00130.kgml: Initialization took 0.27 seconds
path_bsu00130.kgml:
path_bsu00130.kgml: Found a trail of span 6 without skipping any vertex
path_bsu00130.kgml: 69 -> 61 -> 54 -> 60 -> 59 -> 58
path_bsu00130.kgml: R01717 -> R08165 -> R08166 -> R04031 -> R04030 -> R07263
path_bsu00130.kgml: {bsu:BSU30830, bsu:BSU31990} -> bsu:BSU30820 -> bsu:BSU30810 -> bsu:BSU30780 -> bsu:BSU30790 -> bsu:BSU30800
path_bsu00130.kgml: 5.4.4.2 -> 2.2.1.9 -> 4.2.99.20 -> 4.2.1.113 -> 6.2.1.26 -> 4.1.3.36
path_bsu00130.kgml:
path_bsu00130.kgml: Found a trail of span 5 containing skipped vertices
path_bsu00130.kgml: 69 -> [61] -> 54 -> 60 -> 59 -> 58
path_bsu00130.kgml: R01717 -> [R08165] -> R08166 -> R04031 -> R04030 -> R07263
path_bsu00130.kgml: {bsu:BSU30830, bsu:BSU31990} -> [bsu:BSU30820] -> bsu:BSU30810 -> bsu:BSU30780 -> bsu:BSU30790 -> bsu:BSU30800
path_bsu00130.kgml: 5.4.4.2 -> [2.2.1.9] -> 4.2.99.20 -> 4.2.1.113 -> 6.2.1.26 -> 4.1.3.36
path_bsu00130.kgml: Skipped genes: bsu:BSU30820
path_bsu00130.kgml:
path_bsu00130.kgml: Found a trail of span 5 containing skipped vertices
path_bsu00130.kgml: 69 -> 61 -> [54] -> 60 -> 59 -> 58
path_bsu00130.kgml: R01717 -> R08165 -> [R08166] -> R04031 -> R04030 -> R07263
path_bsu00130.kgml: {bsu:BSU30830, bsu:BSU31990} -> bsu:BSU30820 -> [bsu:BSU30810] -> bsu:BSU30780 -> bsu:BSU30790 -> bsu:BSU30800
path_bsu00130.kgml: 5.4.4.2 -> 2.2.1.9 -> [4.2.99.20] -> 4.2.1.113 -> 6.2.1.26 -> 4.1.3.36
path_bsu00130.kgml: Skipped genes: bsu:BSU30810
path_bsu00130.kgml:
path_bsu00130.kgml: Found a trail of span 5 containing skipped vertices
path_bsu00130.kgml: 69 -> 61 -> 54 -> 60 -> [59] -> 58
path_bsu00130.kgml: R01717 -> R08165 -> R08166 -> R04031 -> [R04030] -> R07263
path_bsu00130.kgml: {bsu:BSU30830, bsu:BSU31990} -> bsu:BSU30820 -> bsu:BSU30810 -> bsu:BSU30780 -> [bsu:BSU30790] -> bsu:BSU30800
path_bsu00130.kgml: 5.4.4.2 -> 2.2.1.9 -> 4.2.99.20 -> 4.2.1.113 -> [6.2.1.26] -> 4.1.3.36
path_bsu00130.kgml: Skipped genes: bsu:BSU30790
path_bsu00130.kgml:
path_bsu00130.kgml: Found a trail of span 5 containing skipped vertices
path_bsu00130.kgml: 69 -> 61 -> 54 -> [60] -> 59 -> 58
path_bsu00130.kgml: R01717 -> R08165 -> R08166 -> [R04031] -> R04030 -> R07263
path_bsu00130.kgml: {bsu:BSU30830, bsu:BSU31990} -> bsu:BSU30820 -> bsu:BSU30810 -> [bsu:BSU30780] -> bsu:BSU30790 -> bsu:BSU30800
path_bsu00130.kgml: 5.4.4.2 -> 2.2.1.9 -> 4.2.99.20 -> [4.2.1.113] -> 6.2.1.26 -> 4.1.3.36
path_bsu00130.kgml:
path_bsu00130.kgml: Found a trail of span 4 containing skipped vertices
path_bsu00130.kgml: 69 -> 61 -> [54 -> 60] -> 59 -> 58
path_bsu00130.kgml: R01717 -> R08165 -> [R08166 -> R04031] -> R04030 -> R07263
path_bsu00130.kgml: {bsu:BSU30830, bsu:BSU31990} -> bsu:BSU30820 -> [bsu:BSU30810 -> bsu:BSU30780] -> bsu:BSU30790 -> bsu:BSU30800
path_bsu00130.kgml: 5.4.4.2 -> 2.2.1.9 -> [4.2.99.20 -> 4.2.1.113] -> 6.2.1.26 -> 4.1.3.36
path_bsu00130.kgml: Skipped genes: bsu:BSU30810
path_bsu00130.kgml:
path_bsu00130.kgml: Found a trail of span 4 containing skipped vertices
path_bsu00130.kgml: 69 -> 61 -> 54 -> [60 -> 59] -> 58
path_bsu00130.kgml: R01717 -> R08165 -> R08166 -> [R04031 -> R04030] -> R07263
path_bsu00130.kgml: {bsu:BSU30830, bsu:BSU31990} -> bsu:BSU30820 -> bsu:BSU30810 -> [bsu:BSU30780 -> bsu:BSU30790] -> bsu:BSU30800
path_bsu00130.kgml: 5.4.4.2 -> 2.2.1.9 -> 4.2.99.20 -> [4.2.1.113 -> 6.2.1.26] -> 4.1.3.36
path_bsu00130.kgml:
path_bsu00130.kgml: Found a trail of span 3 containing skipped vertices
path_bsu00130.kgml: 69 -> 61 -> [54 -> 60 -> 59] -> 58
path_bsu00130.kgml: R01717 -> R08165 -> [R08166 -> R04031 -> R04030] -> R07263
path_bsu00130.kgml: {bsu:BSU30830, bsu:BSU31990} -> bsu:BSU30820 -> [bsu:BSU30810 -> bsu:BSU30780 -> bsu:BSU30790] -> bsu:BSU30800
path_bsu00130.kgml: 5.4.4.2 -> 2.2.1.9 -> [4.2.99.20 -> 4.2.1.113 -> 6.2.1.26] -> 4.1.3.36
path_bsu00130.kgml: Skipped genes: bsu:BSU30810
path_bsu00130.kgml:
path_bsu00130.kgml: --- 0.61 seconds ---

path_bsu00190.kgml: Oxidative phosphorylation
path_bsu00190.kgml: Initialization took 4.38 seconds
path_bsu00190.kgml: (not found)
path_bsu00190.kgml: --- 4.40 seconds ---

path_bsu00220.kgml: Arginine biosynthesis
path_bsu00220.kgml: Initialization took 1.42 seconds
path_bsu00220.kgml:
path_bsu00220.kgml: Found a trail of span 5 without skipping any vertex
path_bsu00220.kgml: 49 -> 50 -> 51 -> 52 -> 55
path_bsu00220.kgml: R00259 -> R02649 -> R03443 -> R02283 -> R02282
path_bsu00220.kgml: bsu:BSU11200 -> bsu:BSU11210 -> bsu:BSU11190 -> bsu:BSU11220 -> bsu:BSU11200
path_bsu00220.kgml: 2.3.1.1 -> 2.7.2.8 -> 1.2.1.38 -> 2.6.1.11 -> 2.3.1.35
path_bsu00220.kgml:
path_bsu00220.kgml: Found a trail of span 4 containing skipped vertices
path_bsu00220.kgml: 49 -> 50 -> [51] -> 52 -> 55
path_bsu00220.kgml: R00259 -> R02649 -> [R03443] -> R02283 -> R02282
path_bsu00220.kgml: bsu:BSU11200 -> bsu:BSU11210 -> [bsu:BSU11190] -> bsu:BSU11220 -> bsu:BSU11200
path_bsu00220.kgml: 2.3.1.1 -> 2.7.2.8 -> [1.2.1.38] -> 2.6.1.11 -> 2.3.1.35
path_bsu00220.kgml:
path_bsu00220.kgml: Found a trail of span 4 containing skipped vertices
path_bsu00220.kgml: 49 -> 50 -> 51 -> [52] -> 55
path_bsu00220.kgml: R00259 -> R02649 -> R03443 -> [R02283] -> R02282
path_bsu00220.kgml: bsu:BSU11200 -> bsu:BSU11210 -> bsu:BSU11190 -> [bsu:BSU11220] -> bsu:BSU11200
path_bsu00220.kgml: 2.3.1.1 -> 2.7.2.8 -> 1.2.1.38 -> [2.6.1.11] -> 2.3.1.35
path_bsu00220.kgml:
path_bsu00220.kgml: Found a trail of span 4 containing skipped vertices
path_bsu00220.kgml: 49 -> [50] -> 51 -> 52 -> 55
path_bsu00220.kgml: R00259 -> [R02649] -> R03443 -> R02283 -> R02282
path_bsu00220.kgml: bsu:BSU11200 -> [bsu:BSU11210] -> bsu:BSU11190 -> bsu:BSU11220 -> bsu:BSU11200
path_bsu00220.kgml: 2.3.1.1 -> [2.7.2.8] -> 1.2.1.38 -> 2.6.1.11 -> 2.3.1.35
path_bsu00220.kgml: Skipped genes: bsu:BSU11210
path_bsu00220.kgml:
path_bsu00220.kgml: Found a trail of span 3 containing skipped vertices
path_bsu00220.kgml: 49 -> 50 -> [51 -> 52] -> 55
path_bsu00220.kgml: R00259 -> R02649 -> [R03443 -> R02283] -> R02282
path_bsu00220.kgml: bsu:BSU11200 -> bsu:BSU11210 -> [bsu:BSU11190 -> bsu:BSU11220] -> bsu:BSU11200
path_bsu00220.kgml: 2.3.1.1 -> 2.7.2.8 -> [1.2.1.38 -> 2.6.1.11] -> 2.3.1.35
path_bsu00220.kgml:
path_bsu00220.kgml: Found a trail of span 3 containing skipped vertices
path_bsu00220.kgml: 49 -> [50 -> 51] -> 52 -> 55
path_bsu00220.kgml: R00259 -> [R02649 -> R03443] -> R02283 -> R02282
path_bsu00220.kgml: bsu:BSU11200 -> [bsu:BSU11210 -> bsu:BSU11190] -> bsu:BSU11220 -> bsu:BSU11200
path_bsu00220.kgml: 2.3.1.1 -> [2.7.2.8 -> 1.2.1.38] -> 2.6.1.11 -> 2.3.1.35
path_bsu00220.kgml: Skipped genes: bsu:BSU11210
path_bsu00220.kgml:
path_bsu00220.kgml: Found a trail of span 2 without skipping any vertex
path_bsu00220.kgml: 45 -> 47
path_bsu00220.kgml: R01954 -> R01086
path_bsu00220.kgml: bsu:BSU29450 -> bsu:BSU29440
path_bsu00220.kgml: 6.3.4.5 -> 4.3.2.1
path_bsu00220.kgml:
path_bsu00220.kgml: --- 1.79 seconds ---

path_bsu00240.kgml: Pyrimidine metabolism
path_bsu00240.kgml: Initialization took 8.54 seconds
path_bsu00240.kgml:
path_bsu00240.kgml: Found a trail of span 7 containing skipped vertices
path_bsu00240.kgml: 91 -> 97 -> 98 -> [99] -> 101 -> 99 -> [101] -> 178 -> 112
path_bsu00240.kgml: R00575 -> R01397 -> R01993 -> [R01869] -> R01870 -> R01869 -> [R01870] -> R00965 -> R00966
path_bsu00240.kgml: {bsu:BSU11230, bsu:BSU11240, bsu:BSU15510, bsu:BSU15520} -> bsu:BSU15490 -> bsu:BSU15500 -> [{bsu:BSU15530, bsu:BSU15540}] -> bsu:BSU15560 -> {bsu:BSU15530, bsu:BSU15540} -> [bsu:BSU15560] -> bsu:BSU15550 -> {bsu:BSU15470, bsu:BSU36890}
path_bsu00240.kgml: 6.3.5.5 -> 2.1.3.2 -> 3.5.2.3 -> [1.3.1.14] -> 2.4.2.10 -> 1.3.1.14 -> [2.4.2.10] -> 4.1.1.23 -> 2.4.2.9
path_bsu00240.kgml: Skipped genes: bsu:BSU15480
path_bsu00240.kgml:
path_bsu00240.kgml: Found a trail of span 6 containing skipped vertices
path_bsu00240.kgml: 91 -> 97 -> [98 -> 99] -> 101 -> [99] -> 98 -> 99 -> [101 -> 178] -> 112
path_bsu00240.kgml: R00575 -> R01397 -> [R01993 -> R01869] -> R01870 -> [R01869] -> R01993 -> R01869 -> [R01870 -> R00965] -> R00966
path_bsu00240.kgml: {bsu:BSU11230, bsu:BSU11240, bsu:BSU15510, bsu:BSU15520} -> bsu:BSU15490 -> [bsu:BSU15500 -> {bsu:BSU15530, bsu:BSU15540}] -> bsu:BSU15560 -> [{bsu:BSU15530, bsu:BSU15540}] -> bsu:BSU15500 -> {bsu:BSU15530, bsu:BSU15540} -> [bsu:BSU15560 -> bsu:BSU15550] -> {bsu:BSU15470, bsu:BSU36890}
path_bsu00240.kgml: 6.3.5.5 -> 2.1.3.2 -> [3.5.2.3 -> 1.3.1.14] -> 2.4.2.10 -> [1.3.1.14] -> 3.5.2.3 -> 1.3.1.14 -> [2.4.2.10 -> 4.1.1.23] -> 2.4.2.9
path_bsu00240.kgml: Skipped genes: bsu:BSU15480, bsu:BSU15550
path_bsu00240.kgml:
path_bsu00240.kgml: Found a trail of span 5 containing skipped vertices
path_bsu00240.kgml: 91 -> [97 -> 98] -> 99 -> 98 -> [99] -> 101 -> 178
path_bsu00240.kgml: R00575 -> [R01397 -> R01993] -> R01869 -> R01993 -> [R01869] -> R01870 -> R00965
path_bsu00240.kgml: {bsu:BSU11230, bsu:BSU11240, bsu:BSU15510, bsu:BSU15520} -> [bsu:BSU15490 -> bsu:BSU15500] -> {bsu:BSU15530, bsu:BSU15540} -> bsu:BSU15500 -> [{bsu:BSU15530, bsu:BSU15540}] -> bsu:BSU15560 -> bsu:BSU15550
path_bsu00240.kgml: 6.3.5.5 -> [2.1.3.2 -> 3.5.2.3] -> 1.3.1.14 -> 3.5.2.3 -> [1.3.1.14] -> 2.4.2.10 -> 4.1.1.23
path_bsu00240.kgml:
path_bsu00240.kgml: Found a trail of span 3 containing skipped vertices
path_bsu00240.kgml: 103 -> [102 -> 104] -> 107 -> 121
path_bsu00240.kgml: R00443 -> [R00438 -> R00156] -> {R00571, R00573} -> R00442
path_bsu00240.kgml: {bsu:BSU01070, bsu:BSU01080, bsu:BSU01430, bsu:BSU15690, bsu:BSU37160} -> [bsu:BSU16690 -> bsu:BSU22730] -> bsu:BSU37150 -> {bsu:BSU01070, bsu:BSU01080, bsu:BSU01430, bsu:BSU15690, bsu:BSU37160}
path_bsu00240.kgml: {2.7.7.48, 2.7.7.52, 2.7.7.6} -> [2.7.7.8 -> 2.7.4.6] -> {6.3.4.2, 6.3.4.2} -> {2.7.7.48, 2.7.7.6}
path_bsu00240.kgml:
path_bsu00240.kgml: Found a trail of span 2 containing skipped vertices
path_bsu00240.kgml: 147 -> [156 -> 161 -> 158] -> 157
path_bsu00240.kgml: R01663 -> [R02101 -> R02094 -> R02093] -> R00378
path_bsu00240.kgml: bsu:BSU25580 -> [{bsu:BSU17680, bsu:BSU21820} -> bsu:BSU00280 -> bsu:BSU22730] -> {bsu:BSU00020, bsu:BSU00190, bsu:BSU00310, bsu:BSU16580, bsu:BSU20340, bsu:BSU25560, bsu:BSU29090, bsu:BSU29230}
path_bsu00240.kgml: 3.5.4.12 -> [2.1.1.45 -> {2.7.4.12, 2.7.4.9} -> 2.7.4.6] -> 2.7.7.7
path_bsu00240.kgml: Skipped genes: bsu:BSU25570
path_bsu00240.kgml:
path_bsu00240.kgml: --- 16.40 seconds ---

path_bsu00250.kgml: Alanine, aspartate and glutamate metabolism
path_bsu00250.kgml: Initialization took 4.64 seconds
path_bsu00250.kgml:
path_bsu00250.kgml: Found a trail of span 2 without skipping any vertex
path_bsu00250.kgml: 31 -> 50
path_bsu00250.kgml: R00485 -> R00490
path_bsu00250.kgml: {bsu:BSU02690, bsu:BSU23580} -> bsu:BSU23570
path_bsu00250.kgml: {3.5.1.1, 3.5.1.38, 3.5.5.4} -> 4.3.1.1
path_bsu00250.kgml:
path_bsu00250.kgml: Found a trail of span 2 without skipping any vertex
path_bsu00250.kgml: 48 -> 51
path_bsu00250.kgml: R01954 -> R01086
path_bsu00250.kgml: bsu:BSU29450 -> bsu:BSU29440
path_bsu00250.kgml: 6.3.4.5 -> 4.3.2.1
path_bsu00250.kgml:
path_bsu00250.kgml: Found a trail of span 2 containing skipped vertices
path_bsu00250.kgml: 81 -> [83] -> 80
path_bsu00250.kgml: R00093 -> [R00243] -> R00114
path_bsu00250.kgml: {bsu:BSU18440, bsu:BSU18450} -> [{bsu:BSU22960, bsu:BSU37790}] -> {bsu:BSU18440, bsu:BSU18450}
path_bsu00250.kgml: 1.4.1.14 -> [{1.4.1.2, 1.4.1.3}] -> 1.4.1.13
path_bsu00250.kgml:
path_bsu00250.kgml: Found a trail of span 2 without skipping any vertex
path_bsu00250.kgml: 88 -> 134
path_bsu00250.kgml: R01648 -> R00714
path_bsu00250.kgml: bsu:BSU03900 -> bsu:BSU03910
path_bsu00250.kgml: 2.6.1.19 -> {1.2.1.16, 1.2.1.79}
path_bsu00250.kgml:
path_bsu00250.kgml: Found a trail of span 2 without skipping any vertex
path_bsu00250.kgml: 88 -> 76
path_bsu00250.kgml: R01648 -> {R00713, R00714}
path_bsu00250.kgml: bsu:BSU03900 -> bsu:BSU03910
path_bsu00250.kgml: 2.6.1.19 -> {1.2.1.16, 1.2.1.24, 1.2.1.16, 1.2.1.79}
path_bsu00250.kgml:
path_bsu00250.kgml: Found a trail of span 2 without skipping any vertex
path_bsu00250.kgml: 112 -> 83
path_bsu00250.kgml: {R00707, R00708} -> R00243
path_bsu00250.kgml: {bsu:BSU03210, bsu:BSU37780} -> {bsu:BSU22960, bsu:BSU37790}
path_bsu00250.kgml: {1.2.1.88, 1.2.1.88} -> {1.4.1.2, 1.4.1.3}
path_bsu00250.kgml:
path_bsu00250.kgml: --- 5.04 seconds ---

path_bsu00260.kgml: Glycine, serine and threonine metabolism
path_bsu00260.kgml: Initialization took 3.88 seconds
path_bsu00260.kgml:
path_bsu00260.kgml: Found a trail of span 3 without skipping any vertex
path_bsu00260.kgml: 103 -> 99 -> 87
path_bsu00260.kgml: {R01773, R01775} -> R01771 -> R01466
path_bsu00260.kgml: bsu:BSU32260 -> bsu:BSU32240 -> bsu:BSU32250
path_bsu00260.kgml: {1.1.1.3, 1.1.1.3} -> 2.7.1.39 -> 4.2.3.1
path_bsu00260.kgml:
path_bsu00260.kgml: Found a trail of span 2 without skipping any vertex
path_bsu00260.kgml: 89 -> 92
path_bsu00260.kgml: R01465 -> R00371
path_bsu00260.kgml: bsu:BSU16990 -> bsu:BSU17000
path_bsu00260.kgml: 1.1.1.103 -> 2.3.1.29
path_bsu00260.kgml:
path_bsu00260.kgml: Found a trail of span 2 without skipping any vertex
path_bsu00260.kgml: 165 -> 60
path_bsu00260.kgml: {R08557, R08558} -> {R02565, R02566}
path_bsu00260.kgml: bsu:BSU31050 -> bsu:BSU31060
path_bsu00260.kgml: {1.1.1.1, 1.1.1.1} -> {1.2.1.8, 1.2.1.8}
path_bsu00260.kgml:
path_bsu00260.kgml: Found a trail of span 2 without skipping any vertex
path_bsu00260.kgml: 76 -> 93
path_bsu00260.kgml: R00480 -> R02291
path_bsu00260.kgml: {bsu:BSU03790, bsu:BSU16760, bsu:BSU28470} -> bsu:BSU16750
path_bsu00260.kgml: 2.7.2.4 -> 1.2.1.11
path_bsu00260.kgml:
path_bsu00260.kgml: Found a trail of span 2 containing skipped vertices
path_bsu00260.kgml: 103 -> [99] -> 87
path_bsu00260.kgml: {R01773, R01775} -> [R01771] -> R01466
path_bsu00260.kgml: bsu:BSU32260 -> [bsu:BSU32240] -> bsu:BSU32250
path_bsu00260.kgml: {1.1.1.3, 1.1.1.3} -> [2.7.1.39] -> 4.2.3.1
path_bsu00260.kgml:
path_bsu00260.kgml: Found a trail of span 2 containing skipped vertices
path_bsu00260.kgml: 110 -> [82] -> 101
path_bsu00260.kgml: R04125 -> [R00945] -> R03425
path_bsu00260.kgml: bsu:BSU24570 -> [bsu:BSU36900] -> {bsu:BSU24550, bsu:BSU24560}
path_bsu00260.kgml: 2.1.2.10 -> [2.1.2.1] -> 1.4.4.2
path_bsu00260.kgml:
path_bsu00260.kgml: --- 4.25 seconds ---

path_bsu00261.kgml: Monobactam biosynthesis
path_bsu00261.kgml: Initialization took 0.22 seconds
path_bsu00261.kgml: (not found)
path_bsu00261.kgml: --- 0.23 seconds ---

path_bsu00270.kgml: Cysteine and methionine metabolism
path_bsu00270.kgml: Initialization took 6.79 seconds
path_bsu00270.kgml:
path_bsu00270.kgml: Found a trail of span 5 without skipping any vertex
path_bsu00270.kgml: 74 -> 73 -> 70 -> 71 -> 58
path_bsu00270.kgml: R07392 -> R07393 -> R07394 -> R07364 -> R07396
path_bsu00270.kgml: bsu:BSU13610 -> bsu:BSU13590 -> bsu:BSU13600 -> bsu:BSU13620 -> bsu:BSU13580
path_bsu00270.kgml: 4.2.1.109 -> {3.1.3.77, 5.3.2.5} -> {3.1.3.77, 3.1.3.87} -> 1.13.11.54 -> {2.6.1.5, 2.6.1.57}
path_bsu00270.kgml:
path_bsu00270.kgml: Found a trail of span 5 containing skipped vertices
path_bsu00270.kgml: 238 -> 100 -> [99 -> 237 -> 85] -> 186 -> 85 -> [89] -> 237
path_bsu00270.kgml: R10404 -> R00194 -> [R01291 -> R10305 -> R01001] -> R00782 -> R01001 -> [R01286] -> R10305
path_bsu00270.kgml: bsu:BSU27280 -> bsu:BSU27270 -> [bsu:BSU30670 -> bsu:BSU27260 -> bsu:BSU27250] -> bsu:BSU27250 -> bsu:BSU27250 -> [{bsu:BSU11880, bsu:BSU31440}] -> bsu:BSU27260
path_bsu00270.kgml: ? -> 3.2.2.9 -> [4.4.1.21 -> 2.5.1.134 -> 4.4.1.1] -> {4.4.1.1, 4.4.1.28, 4.4.1.8} -> 4.4.1.1 -> [4.4.1.8] -> 2.5.1.134
path_bsu00270.kgml:
path_bsu00270.kgml: Found a trail of span 4 containing skipped vertices
path_bsu00270.kgml: 74 -> [73] -> 70 -> 71 -> 58
path_bsu00270.kgml: R07392 -> [R07393] -> R07394 -> R07364 -> R07396
path_bsu00270.kgml: bsu:BSU13610 -> [bsu:BSU13590] -> bsu:BSU13600 -> bsu:BSU13620 -> bsu:BSU13580
path_bsu00270.kgml: 4.2.1.109 -> [{3.1.3.77, 5.3.2.5}] -> {3.1.3.77, 3.1.3.87} -> 1.13.11.54 -> {2.6.1.5, 2.6.1.57}
path_bsu00270.kgml: Skipped genes: bsu:BSU13590
path_bsu00270.kgml:
path_bsu00270.kgml: Found a trail of span 4 without skipping any vertex
path_bsu00270.kgml: 74 -> 73 -> 70 -> 72
path_bsu00270.kgml: R07392 -> R07393 -> R07394 -> R07363
path_bsu00270.kgml: bsu:BSU13610 -> bsu:BSU13590 -> bsu:BSU13600 -> bsu:BSU13620
path_bsu00270.kgml: 4.2.1.109 -> {3.1.3.77, 5.3.2.5} -> {3.1.3.77, 3.1.3.87} -> 1.13.11.53
path_bsu00270.kgml:
path_bsu00270.kgml: Found a trail of span 4 containing skipped vertices
path_bsu00270.kgml: 74 -> 73 -> 70 -> [71] -> 58
path_bsu00270.kgml: R07392 -> R07393 -> R07394 -> [R07364] -> R07396
path_bsu00270.kgml: bsu:BSU13610 -> bsu:BSU13590 -> bsu:BSU13600 -> [bsu:BSU13620] -> bsu:BSU13580
path_bsu00270.kgml: 4.2.1.109 -> {3.1.3.77, 5.3.2.5} -> {3.1.3.77, 3.1.3.87} -> [1.13.11.54] -> {2.6.1.5, 2.6.1.57}
path_bsu00270.kgml:
path_bsu00270.kgml: Found a trail of span 4 containing skipped vertices
path_bsu00270.kgml: 74 -> 73 -> [70] -> 71 -> 58
path_bsu00270.kgml: R07392 -> R07393 -> [R07394] -> R07364 -> R07396
path_bsu00270.kgml: bsu:BSU13610 -> bsu:BSU13590 -> [bsu:BSU13600] -> bsu:BSU13620 -> bsu:BSU13580
path_bsu00270.kgml: 4.2.1.109 -> {3.1.3.77, 5.3.2.5} -> [{3.1.3.77, 3.1.3.87}] -> 1.13.11.54 -> {2.6.1.5, 2.6.1.57}
path_bsu00270.kgml: Skipped genes: bsu:BSU13600
path_bsu00270.kgml:
path_bsu00270.kgml: Found a trail of span 3 containing skipped vertices
path_bsu00270.kgml: 74 -> 73 -> [70] -> 72
path_bsu00270.kgml: R07392 -> R07393 -> [R07394] -> R07363
path_bsu00270.kgml: bsu:BSU13610 -> bsu:BSU13590 -> [bsu:BSU13600] -> bsu:BSU13620
path_bsu00270.kgml: 4.2.1.109 -> {3.1.3.77, 5.3.2.5} -> [{3.1.3.77, 3.1.3.87}] -> 1.13.11.53
path_bsu00270.kgml: Skipped genes: bsu:BSU13600
path_bsu00270.kgml:
path_bsu00270.kgml: Found a trail of span 3 containing skipped vertices
path_bsu00270.kgml: 74 -> 73 -> [70 -> 71] -> 58
path_bsu00270.kgml: R07392 -> R07393 -> [R07394 -> R07364] -> R07396
path_bsu00270.kgml: bsu:BSU13610 -> bsu:BSU13590 -> [bsu:BSU13600 -> bsu:BSU13620] -> bsu:BSU13580
path_bsu00270.kgml: 4.2.1.109 -> {3.1.3.77, 5.3.2.5} -> [{3.1.3.77, 3.1.3.87} -> 1.13.11.54] -> {2.6.1.5, 2.6.1.57}
path_bsu00270.kgml: Skipped genes: bsu:BSU13600
path_bsu00270.kgml:
path_bsu00270.kgml: Found a trail of span 3 containing skipped vertices
path_bsu00270.kgml: 204 -> [237] -> 89 -> [237 -> 85] -> 185
path_bsu00270.kgml: R02026 -> [R10305] -> R01286 -> [R10305 -> R01001] -> R00782
path_bsu00270.kgml: bsu:BSU11870 -> [bsu:BSU27260] -> {bsu:BSU11880, bsu:BSU31440} -> [bsu:BSU27260 -> bsu:BSU27250] -> {bsu:BSU11880, bsu:BSU31440}
path_bsu00270.kgml: ? -> [2.5.1.134] -> 4.4.1.8 -> [2.5.1.134 -> 4.4.1.1] -> {4.4.1.1, 4.4.1.28, 4.4.1.8}
path_bsu00270.kgml:
path_bsu00270.kgml: Found a trail of span 3 containing skipped vertices
path_bsu00270.kgml: 202 -> 89 -> [237 -> 85] -> 185
path_bsu00270.kgml: R03260 -> R01286 -> [R10305 -> R01001] -> R00782
path_bsu00270.kgml: bsu:BSU11870 -> {bsu:BSU11880, bsu:BSU31440} -> [bsu:BSU27260 -> bsu:BSU27250] -> {bsu:BSU11880, bsu:BSU31440}
path_bsu00270.kgml: 2.5.1.48 -> 4.4.1.8 -> [2.5.1.134 -> 4.4.1.1] -> {4.4.1.1, 4.4.1.28, 4.4.1.8}
path_bsu00270.kgml:
path_bsu00270.kgml: Found a trail of span 3 containing skipped vertices
path_bsu00270.kgml: 203 -> 89 -> [237 -> 85] -> 185
path_bsu00270.kgml: R03217 -> R01286 -> [R10305 -> R01001] -> R00782
path_bsu00270.kgml: bsu:BSU11870 -> {bsu:BSU11880, bsu:BSU31440} -> [bsu:BSU27260 -> bsu:BSU27250] -> {bsu:BSU11880, bsu:BSU31440}
path_bsu00270.kgml: 2.5.1.48 -> 4.4.1.8 -> [2.5.1.134 -> 4.4.1.1] -> {4.4.1.1, 4.4.1.28, 4.4.1.8}
path_bsu00270.kgml:
path_bsu00270.kgml: Found a trail of span 3 containing skipped vertices
path_bsu00270.kgml: 101 -> [237] -> 89 -> [237 -> 85] -> 185
path_bsu00270.kgml: R01288 -> [R10305] -> R01286 -> [R10305 -> R01001] -> R00782
path_bsu00270.kgml: bsu:BSU11870 -> [bsu:BSU27260] -> {bsu:BSU11880, bsu:BSU31440} -> [bsu:BSU27260 -> bsu:BSU27250] -> {bsu:BSU11880, bsu:BSU31440}
path_bsu00270.kgml: 2.5.1.48 -> [2.5.1.134] -> 4.4.1.8 -> [2.5.1.134 -> 4.4.1.1] -> {4.4.1.1, 4.4.1.28, 4.4.1.8}
path_bsu00270.kgml:
path_bsu00270.kgml: Found a trail of span 3 containing skipped vertices
path_bsu00270.kgml: 207 -> [85] -> 89 -> [237 -> 85] -> 185
path_bsu00270.kgml: R00999 -> [R01001] -> R01286 -> [R10305 -> R01001] -> R00782
path_bsu00270.kgml: bsu:BSU11870 -> [bsu:BSU27250] -> {bsu:BSU11880, bsu:BSU31440} -> [bsu:BSU27260 -> bsu:BSU27250] -> {bsu:BSU11880, bsu:BSU31440}
path_bsu00270.kgml: 2.5.1.48 -> [4.4.1.1] -> 4.4.1.8 -> [2.5.1.134 -> 4.4.1.1] -> {4.4.1.1, 4.4.1.28, 4.4.1.8}
path_bsu00270.kgml:
path_bsu00270.kgml: Found a trail of span 2 containing skipped vertices
path_bsu00270.kgml: 74 -> [73 -> 70] -> 72
path_bsu00270.kgml: R07392 -> [R07393 -> R07394] -> R07363
path_bsu00270.kgml: bsu:BSU13610 -> [bsu:BSU13590 -> bsu:BSU13600] -> bsu:BSU13620
path_bsu00270.kgml: 4.2.1.109 -> [{3.1.3.77, 5.3.2.5} -> {3.1.3.77, 3.1.3.87}] -> 1.13.11.53
path_bsu00270.kgml:
path_bsu00270.kgml: Found a trail of span 2 containing skipped vertices
path_bsu00270.kgml: 74 -> [73 -> 70] -> 71
path_bsu00270.kgml: R07392 -> [R07393 -> R07394] -> R07364
path_bsu00270.kgml: bsu:BSU13610 -> [bsu:BSU13590 -> bsu:BSU13600] -> bsu:BSU13620
path_bsu00270.kgml: 4.2.1.109 -> [{3.1.3.77, 5.3.2.5} -> {3.1.3.77, 3.1.3.87}] -> 1.13.11.54
path_bsu00270.kgml:
path_bsu00270.kgml: Found a trail of span 2 without skipping any vertex
path_bsu00270.kgml: 76 -> 75
path_bsu00270.kgml: R04143 -> R04420
path_bsu00270.kgml: bsu:BSU13560 -> bsu:BSU13550
path_bsu00270.kgml: 2.7.1.100 -> 5.3.1.23
path_bsu00270.kgml:
path_bsu00270.kgml: Found a trail of span 2 without skipping any vertex
path_bsu00270.kgml: 218 -> 215
path_bsu00270.kgml: R00480 -> R02291
path_bsu00270.kgml: {bsu:BSU03790, bsu:BSU16760, bsu:BSU28470} -> bsu:BSU16750
path_bsu00270.kgml: 2.7.2.4 -> 1.2.1.11
path_bsu00270.kgml:
path_bsu00270.kgml: --- 35.40 seconds ---

path_bsu00280.kgml: Valine, leucine and isoleucine degradation
path_bsu00280.kgml: Initialization took 1.97 seconds
path_bsu00280.kgml:
path_bsu00280.kgml: Found a trail of span 5 containing skipped vertices
path_bsu00280.kgml: 83 -> 109 -> [69] -> 110 -> 68 -> 69
path_bsu00280.kgml: R01088 -> R07601 -> [R07602] -> R04097 -> R07618 -> R07602
path_bsu00280.kgml: bsu:BSU24080 -> {bsu:BSU24040, bsu:BSU24050} -> [{bsu:BSU24040, bsu:BSU24050}] -> bsu:BSU24030 -> {bsu:BSU08090, bsu:BSU14610, bsu:BSU24060} -> {bsu:BSU24040, bsu:BSU24050}
path_bsu00280.kgml: 1.4.1.9 -> 1.2.4.4 -> [1.2.4.4] -> 2.3.1.168 -> 1.8.1.4 -> 1.2.4.4
path_bsu00280.kgml: Skipped genes: bsu:BSU24070
path_bsu00280.kgml:
path_bsu00280.kgml: Found a trail of span 4 containing skipped vertices
path_bsu00280.kgml: 82 -> [53 -> 90] -> 54 -> 53 -> 90
path_bsu00280.kgml: R07603 -> [R07604 -> R03174] -> R07618 -> R07604 -> R03174
path_bsu00280.kgml: {bsu:BSU24040, bsu:BSU24050} -> [{bsu:BSU24040, bsu:BSU24050} -> bsu:BSU24030] -> {bsu:BSU08090, bsu:BSU14610, bsu:BSU24060} -> {bsu:BSU24040, bsu:BSU24050} -> bsu:BSU24030
path_bsu00280.kgml: 1.2.4.4 -> [1.2.4.4 -> 2.3.1.168] -> 1.8.1.4 -> 1.2.4.4 -> 2.3.1.168
path_bsu00280.kgml:
path_bsu00280.kgml: Found a trail of span 4 containing skipped vertices
path_bsu00280.kgml: 91 -> 63 -> [108] -> 62 -> [63] -> 108
path_bsu00280.kgml: R07599 -> R07600 -> [R02662] -> R07618 -> [R07600] -> R02662
path_bsu00280.kgml: {bsu:BSU24040, bsu:BSU24050} -> {bsu:BSU24040, bsu:BSU24050} -> [bsu:BSU24030] -> {bsu:BSU08090, bsu:BSU14610, bsu:BSU24060} -> [{bsu:BSU24040, bsu:BSU24050}] -> bsu:BSU24030
path_bsu00280.kgml: 1.2.4.4 -> 1.2.4.4 -> [2.3.1.168] -> 1.8.1.4 -> [1.2.4.4] -> 2.3.1.168
path_bsu00280.kgml:
path_bsu00280.kgml: Found a trail of span 2 without skipping any vertex
path_bsu00280.kgml: 96 -> 95
path_bsu00280.kgml: R01859 -> R02765
path_bsu00280.kgml: bsu:BSU23920 -> bsu:BSU23930
path_bsu00280.kgml: 6.4.1.3 -> 5.1.99.1
path_bsu00280.kgml:
path_bsu00280.kgml: --- 50.12 seconds ---

path_bsu00281.kgml: Geraniol degradation
path_bsu00281.kgml: Initialization took 0.07 seconds
path_bsu00281.kgml: (not found)
path_bsu00281.kgml: --- 0.09 seconds ---

path_bsu00290.kgml: Valine, leucine and isoleucine biosynthesis
path_bsu00290.kgml: Initialization took 0.52 seconds
path_bsu00290.kgml:
path_bsu00290.kgml: Found a trail of span 7 containing skipped vertices
path_bsu00290.kgml: 79 -> [44] -> 46 -> 44 -> [46 -> 41] -> 38 -> [35] -> 37 -> 36 -> [37] -> 35
path_bsu00290.kgml: R00226 -> [R05071] -> R04440 -> R05071 -> [R04440 -> R04441] -> R01213 -> [R03968] -> R04001 -> R04426 -> [R04001] -> R03968
path_bsu00290.kgml: {bsu:BSU28300, bsu:BSU28310, bsu:BSU36010} -> [bsu:BSU28290] -> bsu:BSU28290 -> bsu:BSU28290 -> [bsu:BSU28290 -> bsu:BSU21870] -> bsu:BSU28280 -> [{bsu:BSU28250, bsu:BSU28260}] -> {bsu:BSU28250, bsu:BSU28260} -> bsu:BSU28270 -> [{bsu:BSU28250, bsu:BSU28260}] -> {bsu:BSU28250, bsu:BSU28260}
path_bsu00290.kgml: 2.2.1.6 -> [{1.1.1.86, 5.4.99.3}] -> 1.1.1.86 -> {1.1.1.86, 5.4.99.3} -> [1.1.1.86 -> 4.2.1.9] -> 2.3.3.13 -> [4.2.1.33] -> 4.2.1.33 -> 1.1.1.85 -> [4.2.1.33] -> 4.2.1.33
path_bsu00290.kgml:
path_bsu00290.kgml: Found a trail of span 6 containing skipped vertices
path_bsu00290.kgml: 79 -> 44 -> 46 -> [41 -> 38 -> 35] -> 37 -> 35 -> [37] -> 36
path_bsu00290.kgml: R00226 -> R05071 -> R04440 -> [R04441 -> R01213 -> R03968] -> R04001 -> R03968 -> [R04001] -> R04426
path_bsu00290.kgml: {bsu:BSU28300, bsu:BSU28310, bsu:BSU36010} -> bsu:BSU28290 -> bsu:BSU28290 -> [bsu:BSU21870 -> bsu:BSU28280 -> {bsu:BSU28250, bsu:BSU28260}] -> {bsu:BSU28250, bsu:BSU28260} -> {bsu:BSU28250, bsu:BSU28260} -> [{bsu:BSU28250, bsu:BSU28260}] -> bsu:BSU28270
path_bsu00290.kgml: 2.2.1.6 -> {1.1.1.86, 5.4.99.3} -> 1.1.1.86 -> [4.2.1.9 -> 2.3.3.13 -> 4.2.1.33] -> 4.2.1.33 -> 4.2.1.33 -> [4.2.1.33] -> 1.1.1.85
path_bsu00290.kgml: Skipped genes: bsu:BSU28280
path_bsu00290.kgml:
path_bsu00290.kgml: Found a trail of span 6 containing skipped vertices
path_bsu00290.kgml: 78 -> 21 -> 22 -> 47 -> 42 -> 34
path_bsu00290.kgml: R03896 -> R03898 -> R00994 -> R08648 -> R05069 -> R05068
path_bsu00290.kgml: {bsu:BSU28250, bsu:BSU28260} -> {bsu:BSU28250, bsu:BSU28260} -> bsu:BSU28270 -> {bsu:BSU28300, bsu:BSU28310, bsu:BSU36010} -> bsu:BSU28290 -> bsu:BSU28290
path_bsu00290.kgml: 4.2.1.35 -> 4.2.1.35 -> 1.1.1.85 -> 2.2.1.6 -> {1.1.1.86, 5.4.99.3} -> 1.1.1.86
path_bsu00290.kgml: Skipped genes: bsu:BSU28280
path_bsu00290.kgml:
path_bsu00290.kgml: Found a trail of span 5 containing skipped vertices
path_bsu00290.kgml: 78 -> [21] -> 22 -> 47 -> 42 -> 34
path_bsu00290.kgml: R03896 -> [R03898] -> R00994 -> R08648 -> R05069 -> R05068
path_bsu00290.kgml: {bsu:BSU28250, bsu:BSU28260} -> [{bsu:BSU28250, bsu:BSU28260}] -> bsu:BSU28270 -> {bsu:BSU28300, bsu:BSU28310, bsu:BSU36010} -> bsu:BSU28290 -> bsu:BSU28290
path_bsu00290.kgml: 4.2.1.35 -> [4.2.1.35] -> 1.1.1.85 -> 2.2.1.6 -> {1.1.1.86, 5.4.99.3} -> 1.1.1.86
path_bsu00290.kgml: Skipped genes: bsu:BSU28280
path_bsu00290.kgml:
path_bsu00290.kgml: Found a trail of span 5 containing skipped vertices
path_bsu00290.kgml: 79 -> [44 -> 46 -> 41] -> 38 -> [35] -> 37 -> 35 -> [37] -> 36
path_bsu00290.kgml: R00226 -> [R05071 -> R04440 -> R04441] -> R01213 -> [R03968] -> R04001 -> R03968 -> [R04001] -> R04426
path_bsu00290.kgml: {bsu:BSU28300, bsu:BSU28310, bsu:BSU36010} -> [bsu:BSU28290 -> bsu:BSU28290 -> bsu:BSU21870] -> bsu:BSU28280 -> [{bsu:BSU28250, bsu:BSU28260}] -> {bsu:BSU28250, bsu:BSU28260} -> {bsu:BSU28250, bsu:BSU28260} -> [{bsu:BSU28250, bsu:BSU28260}] -> bsu:BSU28270
path_bsu00290.kgml: 2.2.1.6 -> [{1.1.1.86, 5.4.99.3} -> 1.1.1.86 -> 4.2.1.9] -> 2.3.3.13 -> [4.2.1.33] -> 4.2.1.33 -> 4.2.1.33 -> [4.2.1.33] -> 1.1.1.85
path_bsu00290.kgml: Skipped genes: bsu:BSU28290
path_bsu00290.kgml:
path_bsu00290.kgml: Found a trail of span 5 containing skipped vertices
path_bsu00290.kgml: 78 -> 21 -> 22 -> [47] -> 42 -> 34
path_bsu00290.kgml: R03896 -> R03898 -> R00994 -> [R08648] -> R05069 -> R05068
path_bsu00290.kgml: {bsu:BSU28250, bsu:BSU28260} -> {bsu:BSU28250, bsu:BSU28260} -> bsu:BSU28270 -> [{bsu:BSU28300, bsu:BSU28310, bsu:BSU36010}] -> bsu:BSU28290 -> bsu:BSU28290
path_bsu00290.kgml: 4.2.1.35 -> 4.2.1.35 -> 1.1.1.85 -> [2.2.1.6] -> {1.1.1.86, 5.4.99.3} -> 1.1.1.86
path_bsu00290.kgml: Skipped genes: bsu:BSU28280
path_bsu00290.kgml:
path_bsu00290.kgml: --- 2.05 seconds ---

path_bsu00300.kgml: Lysine biosynthesis
path_bsu00300.kgml: Initialization took 0.92 seconds
path_bsu00300.kgml:
path_bsu00300.kgml: Found a trail of span 3 without skipping any vertex
path_bsu00300.kgml: 50 -> 51 -> 53
path_bsu00300.kgml: R00480 -> R02291 -> R10147
path_bsu00300.kgml: {bsu:BSU03790, bsu:BSU16760, bsu:BSU28470} -> bsu:BSU16750 -> bsu:BSU16770
path_bsu00300.kgml: 2.7.2.4 -> 1.2.1.11 -> 4.3.3.7
path_bsu00300.kgml:
path_bsu00300.kgml: Found a trail of span 2 containing skipped vertices
path_bsu00300.kgml: 50 -> [51] -> 53
path_bsu00300.kgml: R00480 -> [R02291] -> R10147
path_bsu00300.kgml: {bsu:BSU03790, bsu:BSU16760, bsu:BSU28470} -> [bsu:BSU16750] -> bsu:BSU16770
path_bsu00300.kgml: 2.7.2.4 -> [1.2.1.11] -> 4.3.3.7
path_bsu00300.kgml:
path_bsu00300.kgml: Found a trail of span 2 containing skipped vertices
path_bsu00300.kgml: 56 -> [58] -> 60
path_bsu00300.kgml: R04364 -> [R04467] -> R02733
path_bsu00300.kgml: bsu:BSU14180 -> [bsu:BSU14000] -> bsu:BSU14190
path_bsu00300.kgml: 2.3.1.89 -> [?] -> 3.5.1.47
path_bsu00300.kgml:
path_bsu00300.kgml: --- 1.11 seconds ---

path_bsu00310.kgml: Lysine degradation
path_bsu00310.kgml: Initialization took 0.47 seconds
path_bsu00310.kgml:
path_bsu00310.kgml: Found a trail of span 2 without skipping any vertex
path_bsu00310.kgml: 55 -> 73
path_bsu00310.kgml: R01940 -> R02571
path_bsu00310.kgml: bsu:BSU19370 -> bsu:BSU19360
path_bsu00310.kgml: 1.2.4.2 -> 2.3.1.61
path_bsu00310.kgml:
path_bsu00310.kgml: --- 0.51 seconds ---

path_bsu00311.kgml: Penicillin and cephalosporin biosynthesis
path_bsu00311.kgml: Initialization took 0.07 seconds
path_bsu00311.kgml: (not found)
path_bsu00311.kgml: --- 0.09 seconds ---

path_bsu00330.kgml: Arginine and proline metabolism
path_bsu00330.kgml: Initialization took 2.47 seconds
path_bsu00330.kgml:
path_bsu00330.kgml: Found a trail of span 3 without skipping any vertex
path_bsu00330.kgml: 224 -> 223 -> 217
path_bsu00330.kgml: R10507 -> {R00707, R00708} -> R00245
path_bsu00330.kgml: {bsu:BSU03200, bsu:BSU32850} -> {bsu:BSU03210, bsu:BSU37780} -> {bsu:BSU03210, bsu:BSU37780}
path_bsu00330.kgml: ? -> {1.2.1.88, 1.2.1.88} -> 1.2.1.88
path_bsu00330.kgml:
path_bsu00330.kgml: Found a trail of span 3 without skipping any vertex
path_bsu00330.kgml: 150 -> 79 -> 143
path_bsu00330.kgml: R01157 -> R01920 -> R02869
path_bsu00330.kgml: bsu:BSU37490 -> bsu:BSU37500 -> bsu:BSU37500
path_bsu00330.kgml: 3.5.3.11 -> 2.5.1.16 -> {2.5.1.16, 2.5.1.22}
path_bsu00330.kgml:
path_bsu00330.kgml: Found a trail of span 2 containing skipped vertices
path_bsu00330.kgml: 59 -> 214
path_bsu00330.kgml: R00551 -> R00667
path_bsu00330.kgml: bsu:BSU40320 -> bsu:BSU40340
path_bsu00330.kgml: 3.5.3.1 -> 2.6.1.13
path_bsu00330.kgml: Skipped genes: bsu:BSU40330
path_bsu00330.kgml:
path_bsu00330.kgml: Found a trail of span 2 containing skipped vertices
path_bsu00330.kgml: 224 -> [223] -> 217
path_bsu00330.kgml: R10507 -> [{R00707, R00708}] -> R00245
path_bsu00330.kgml: {bsu:BSU03200, bsu:BSU32850} -> [{bsu:BSU03210, bsu:BSU37780}] -> {bsu:BSU03210, bsu:BSU37780}
path_bsu00330.kgml: ? -> [{1.2.1.88, 1.2.1.88}] -> 1.2.1.88
path_bsu00330.kgml:
path_bsu00330.kgml: Found a trail of span 2 containing skipped vertices
path_bsu00330.kgml: 150 -> [79] -> 143
path_bsu00330.kgml: R01157 -> [R01920] -> R02869
path_bsu00330.kgml: bsu:BSU37490 -> [bsu:BSU37500] -> bsu:BSU37500
path_bsu00330.kgml: 3.5.3.11 -> [2.5.1.16] -> {2.5.1.16, 2.5.1.22}
path_bsu00330.kgml:
path_bsu00330.kgml: --- 2.80 seconds ---

path_bsu00332.kgml: Carbapenem biosynthesis
path_bsu00332.kgml: Initialization took 0.07 seconds
path_bsu00332.kgml:
path_bsu00332.kgml: Found a trail of span 2 without skipping any vertex
path_bsu00332.kgml: 5 -> 8
path_bsu00332.kgml: R00239 -> R03313
path_bsu00332.kgml: {bsu:BSU13120, bsu:BSU18470} -> bsu:BSU13130
path_bsu00332.kgml: 2.7.2.11 -> 1.2.1.41
path_bsu00332.kgml:
path_bsu00332.kgml: --- 0.10 seconds ---

path_bsu00340.kgml: Histidine metabolism
path_bsu00340.kgml: Initialization took 0.92 seconds
path_bsu00340.kgml:
path_bsu00340.kgml: Found a trail of span 8 containing skipped vertices
path_bsu00340.kgml: 58 -> 67 -> 66 -> 65 -> 124 -> 63 -> [62 -> 61] -> 60 -> 59
path_bsu00340.kgml: R01071 -> R04035 -> R04037 -> R04640 -> R04558 -> R03457 -> [R03243 -> R03013] -> R03012 -> R01163
path_bsu00340.kgml: {bsu:BSU34920, bsu:BSU34930} -> bsu:BSU34860 -> bsu:BSU34860 -> bsu:BSU34880 -> bsu:BSU34890 -> bsu:BSU34900 -> [bsu:BSU22620 -> bsu:BSU29620] -> bsu:BSU34910 -> bsu:BSU34910
path_bsu00340.kgml: 2.4.2.17 -> 3.6.1.31 -> 3.5.4.19 -> 5.3.1.16 -> ? -> 4.2.1.19 -> [2.6.1.9 -> 3.1.3.15] -> 1.1.1.23 -> 1.1.1.23
path_bsu00340.kgml: Skipped genes: bsu:BSU34870
path_bsu00340.kgml:
path_bsu00340.kgml: Found a trail of span 8 containing skipped vertices
path_bsu00340.kgml: 58 -> 67 -> 66 -> 65 -> 69 -> 63 -> [62 -> 61] -> 60 -> 59
path_bsu00340.kgml: R01071 -> R04035 -> R04037 -> R04640 -> R04558 -> R03457 -> [R03243 -> R03013] -> R03012 -> R01163
path_bsu00340.kgml: {bsu:BSU34920, bsu:BSU34930} -> bsu:BSU34860 -> bsu:BSU34860 -> bsu:BSU34880 -> bsu:BSU34870 -> bsu:BSU34900 -> [bsu:BSU22620 -> bsu:BSU29620] -> bsu:BSU34910 -> bsu:BSU34910
path_bsu00340.kgml: 2.4.2.17 -> 3.6.1.31 -> 3.5.4.19 -> 5.3.1.16 -> ? -> 4.2.1.19 -> [2.6.1.9 -> 3.1.3.15] -> 1.1.1.23 -> 1.1.1.23
path_bsu00340.kgml: Skipped genes: bsu:BSU34890
path_bsu00340.kgml:
path_bsu00340.kgml: Found a trail of span 7 containing skipped vertices
path_bsu00340.kgml: 58 -> 67 -> [66] -> 65 -> 124 -> 63 -> [62 -> 61] -> 60 -> 59
path_bsu00340.kgml: R01071 -> R04035 -> [R04037] -> R04640 -> R04558 -> R03457 -> [R03243 -> R03013] -> R03012 -> R01163
path_bsu00340.kgml: {bsu:BSU34920, bsu:BSU34930} -> bsu:BSU34860 -> [bsu:BSU34860] -> bsu:BSU34880 -> bsu:BSU34890 -> bsu:BSU34900 -> [bsu:BSU22620 -> bsu:BSU29620] -> bsu:BSU34910 -> bsu:BSU34910
path_bsu00340.kgml: 2.4.2.17 -> 3.6.1.31 -> [3.5.4.19] -> 5.3.1.16 -> ? -> 4.2.1.19 -> [2.6.1.9 -> 3.1.3.15] -> 1.1.1.23 -> 1.1.1.23
path_bsu00340.kgml: Skipped genes: bsu:BSU34870
path_bsu00340.kgml:
path_bsu00340.kgml: Found a trail of span 7 containing skipped vertices
path_bsu00340.kgml: 58 -> 67 -> 66 -> 65 -> [69] -> 63 -> [62 -> 61] -> 60 -> 59
path_bsu00340.kgml: R01071 -> R04035 -> R04037 -> R04640 -> [R04558] -> R03457 -> [R03243 -> R03013] -> R03012 -> R01163
path_bsu00340.kgml: {bsu:BSU34920, bsu:BSU34930} -> bsu:BSU34860 -> bsu:BSU34860 -> bsu:BSU34880 -> [bsu:BSU34870] -> bsu:BSU34900 -> [bsu:BSU22620 -> bsu:BSU29620] -> bsu:BSU34910 -> bsu:BSU34910
path_bsu00340.kgml: 2.4.2.17 -> 3.6.1.31 -> 3.5.4.19 -> 5.3.1.16 -> [?] -> 4.2.1.19 -> [2.6.1.9 -> 3.1.3.15] -> 1.1.1.23 -> 1.1.1.23
path_bsu00340.kgml: Skipped genes: bsu:BSU34870, bsu:BSU34890
path_bsu00340.kgml:
path_bsu00340.kgml: Found a trail of span 7 containing skipped vertices
path_bsu00340.kgml: 58 -> 67 -> 66 -> 65 -> 124 -> [63 -> 62 -> 61] -> 60 -> 59
path_bsu00340.kgml: R01071 -> R04035 -> R04037 -> R04640 -> R04558 -> [R03457 -> R03243 -> R03013] -> R03012 -> R01163
path_bsu00340.kgml: {bsu:BSU34920, bsu:BSU34930} -> bsu:BSU34860 -> bsu:BSU34860 -> bsu:BSU34880 -> bsu:BSU34890 -> [bsu:BSU34900 -> bsu:BSU22620 -> bsu:BSU29620] -> bsu:BSU34910 -> bsu:BSU34910
path_bsu00340.kgml: 2.4.2.17 -> 3.6.1.31 -> 3.5.4.19 -> 5.3.1.16 -> ? -> [4.2.1.19 -> 2.6.1.9 -> 3.1.3.15] -> 1.1.1.23 -> 1.1.1.23
path_bsu00340.kgml: Skipped genes: bsu:BSU34900, bsu:BSU34870
path_bsu00340.kgml:
path_bsu00340.kgml: Found a trail of span 7 containing skipped vertices
path_bsu00340.kgml: 58 -> 67 -> 66 -> 65 -> 69 -> 63 -> [62 -> 61 -> 60] -> 59
path_bsu00340.kgml: R01071 -> R04035 -> R04037 -> R04640 -> R04558 -> R03457 -> [R03243 -> R03013 -> R03012] -> R01163
path_bsu00340.kgml: {bsu:BSU34920, bsu:BSU34930} -> bsu:BSU34860 -> bsu:BSU34860 -> bsu:BSU34880 -> bsu:BSU34870 -> bsu:BSU34900 -> [bsu:BSU22620 -> bsu:BSU29620 -> bsu:BSU34910] -> bsu:BSU34910
path_bsu00340.kgml: 2.4.2.17 -> 3.6.1.31 -> 3.5.4.19 -> 5.3.1.16 -> ? -> 4.2.1.19 -> [2.6.1.9 -> 3.1.3.15 -> 1.1.1.23] -> 1.1.1.23
path_bsu00340.kgml: Skipped genes: bsu:BSU34890
path_bsu00340.kgml:
path_bsu00340.kgml: Found a trail of span 7 containing skipped vertices
path_bsu00340.kgml: 58 -> [67] -> 66 -> 65 -> 124 -> 63 -> [62 -> 61] -> 60 -> 59
path_bsu00340.kgml: R01071 -> [R04035] -> R04037 -> R04640 -> R04558 -> R03457 -> [R03243 -> R03013] -> R03012 -> R01163
path_bsu00340.kgml: {bsu:BSU34920, bsu:BSU34930} -> [bsu:BSU34860] -> bsu:BSU34860 -> bsu:BSU34880 -> bsu:BSU34890 -> bsu:BSU34900 -> [bsu:BSU22620 -> bsu:BSU29620] -> bsu:BSU34910 -> bsu:BSU34910
path_bsu00340.kgml: 2.4.2.17 -> [3.6.1.31] -> 3.5.4.19 -> 5.3.1.16 -> ? -> 4.2.1.19 -> [2.6.1.9 -> 3.1.3.15] -> 1.1.1.23 -> 1.1.1.23
path_bsu00340.kgml: Skipped genes: bsu:BSU34870
path_bsu00340.kgml:
path_bsu00340.kgml: Found a trail of span 6 containing skipped vertices
path_bsu00340.kgml: 58 -> [67 -> 66] -> 65 -> 124 -> 63 -> [62 -> 61] -> 60 -> 59
path_bsu00340.kgml: R01071 -> [R04035 -> R04037] -> R04640 -> R04558 -> R03457 -> [R03243 -> R03013] -> R03012 -> R01163
path_bsu00340.kgml: {bsu:BSU34920, bsu:BSU34930} -> [bsu:BSU34860 -> bsu:BSU34860] -> bsu:BSU34880 -> bsu:BSU34890 -> bsu:BSU34900 -> [bsu:BSU22620 -> bsu:BSU29620] -> bsu:BSU34910 -> bsu:BSU34910
path_bsu00340.kgml: 2.4.2.17 -> [3.6.1.31 -> 3.5.4.19] -> 5.3.1.16 -> ? -> 4.2.1.19 -> [2.6.1.9 -> 3.1.3.15] -> 1.1.1.23 -> 1.1.1.23
path_bsu00340.kgml:
path_bsu00340.kgml: Found a trail of span 5 containing skipped vertices
path_bsu00340.kgml: 58 -> [67 -> 66 -> 65] -> 124 -> 63 -> [62 -> 61] -> 60 -> 59
path_bsu00340.kgml: R01071 -> [R04035 -> R04037 -> R04640] -> R04558 -> R03457 -> [R03243 -> R03013] -> R03012 -> R01163
path_bsu00340.kgml: {bsu:BSU34920, bsu:BSU34930} -> [bsu:BSU34860 -> bsu:BSU34860 -> bsu:BSU34880] -> bsu:BSU34890 -> bsu:BSU34900 -> [bsu:BSU22620 -> bsu:BSU29620] -> bsu:BSU34910 -> bsu:BSU34910
path_bsu00340.kgml: 2.4.2.17 -> [3.6.1.31 -> 3.5.4.19 -> 5.3.1.16] -> ? -> 4.2.1.19 -> [2.6.1.9 -> 3.1.3.15] -> 1.1.1.23 -> 1.1.1.23
path_bsu00340.kgml:
path_bsu00340.kgml: Found a trail of span 4 without skipping any vertex
path_bsu00340.kgml: 44 -> 43 -> 42 -> 40
path_bsu00340.kgml: R01168 -> R02914 -> R02288 -> R02285
path_bsu00340.kgml: bsu:BSU39350 -> bsu:BSU39360 -> bsu:BSU39370 -> bsu:BSU39380
path_bsu00340.kgml: 4.3.1.3 -> 4.2.1.49 -> 3.5.2.7 -> 3.5.3.8
path_bsu00340.kgml:
path_bsu00340.kgml: Found a trail of span 3 containing skipped vertices
path_bsu00340.kgml: 67 -> 66 -> [65] -> 69
path_bsu00340.kgml: R04035 -> R04037 -> [R04640] -> R04558
path_bsu00340.kgml: bsu:BSU34860 -> bsu:BSU34860 -> [bsu:BSU34880] -> bsu:BSU34870
path_bsu00340.kgml: 3.6.1.31 -> 3.5.4.19 -> [5.3.1.16] -> ?
path_bsu00340.kgml:
path_bsu00340.kgml: Found a trail of span 3 containing skipped vertices
path_bsu00340.kgml: 44 -> 43 -> [42] -> 40
path_bsu00340.kgml: R01168 -> R02914 -> [R02288] -> R02285
path_bsu00340.kgml: bsu:BSU39350 -> bsu:BSU39360 -> [bsu:BSU39370] -> bsu:BSU39380
path_bsu00340.kgml: 4.3.1.3 -> 4.2.1.49 -> [3.5.2.7] -> 3.5.3.8
path_bsu00340.kgml: Skipped genes: bsu:BSU39370
path_bsu00340.kgml:
path_bsu00340.kgml: Found a trail of span 3 containing skipped vertices
path_bsu00340.kgml: 44 -> [43] -> 42 -> 40
path_bsu00340.kgml: R01168 -> [R02914] -> R02288 -> R02285
path_bsu00340.kgml: bsu:BSU39350 -> [bsu:BSU39360] -> bsu:BSU39370 -> bsu:BSU39380
path_bsu00340.kgml: 4.3.1.3 -> [4.2.1.49] -> 3.5.2.7 -> 3.5.3.8
path_bsu00340.kgml: Skipped genes: bsu:BSU39360
path_bsu00340.kgml:
path_bsu00340.kgml: Found a trail of span 2 containing skipped vertices
path_bsu00340.kgml: 67 -> [66 -> 65] -> 69
path_bsu00340.kgml: R04035 -> [R04037 -> R04640] -> R04558
path_bsu00340.kgml: bsu:BSU34860 -> [bsu:BSU34860 -> bsu:BSU34880] -> bsu:BSU34870
path_bsu00340.kgml: 3.6.1.31 -> [3.5.4.19 -> 5.3.1.16] -> ?
path_bsu00340.kgml:
path_bsu00340.kgml: --- 1.84 seconds ---

path_bsu00350.kgml: Tyrosine metabolism
path_bsu00350.kgml: Initialization took 0.18 seconds
path_bsu00350.kgml: (not found)
path_bsu00350.kgml: --- 0.21 seconds ---

path_bsu00360.kgml: Phenylalanine metabolism
path_bsu00360.kgml: Initialization took 0.17 seconds
path_bsu00360.kgml: (not found)
path_bsu00360.kgml: --- 0.21 seconds ---

path_bsu00361.kgml: Chlorocyclohexane and chlorobenzene degradation
path_bsu00361.kgml: Initialization took 0.05 seconds
path_bsu00361.kgml: (not found)
path_bsu00361.kgml: --- 0.07 seconds ---

path_bsu00362.kgml: Benzoate degradation
path_bsu00362.kgml: Initialization took 0.27 seconds
path_bsu00362.kgml:
path_bsu00362.kgml: Found a trail of span 2 without skipping any vertex
path_bsu00362.kgml: 238 -> 90
path_bsu00362.kgml: R05305 -> R05586
path_bsu00362.kgml: bsu:BSU32840 -> bsu:BSU32830
path_bsu00362.kgml: {1.1.1.259, 1.1.1.35} -> 2.3.1.16
path_bsu00362.kgml:
path_bsu00362.kgml: Found a trail of span 2 without skipping any vertex
path_bsu00362.kgml: 124 -> 127
path_bsu00362.kgml: R01976 -> R00238
path_bsu00362.kgml: bsu:BSU24160 -> {bsu:BSU10350, bsu:BSU24170}
path_bsu00362.kgml: 1.1.1.157 -> 2.3.1.9
path_bsu00362.kgml:
path_bsu00362.kgml: --- 0.33 seconds ---

path_bsu00380.kgml: Tryptophan metabolism
path_bsu00380.kgml: Initialization took 0.53 seconds
path_bsu00380.kgml: (not found)
path_bsu00380.kgml: --- 0.55 seconds ---

path_bsu00401.kgml: Novobiocin biosynthesis
path_bsu00401.kgml: Initialization took 0.07 seconds
path_bsu00401.kgml:
path_bsu00401.kgml: Found a trail of span 2 without skipping any vertex
path_bsu00401.kgml: 66 -> 64
path_bsu00401.kgml: R01728 -> R00734
path_bsu00401.kgml: bsu:BSU22610 -> bsu:BSU22620
path_bsu00401.kgml: 1.3.1.12 -> {2.6.1.1, 2.6.1.5, 2.6.1.57, 2.6.1.9}
path_bsu00401.kgml:
path_bsu00401.kgml: --- 0.11 seconds ---

path_bsu00410.kgml: beta-Alanine metabolism
path_bsu00410.kgml: Initialization took 0.32 seconds
path_bsu00410.kgml:
path_bsu00410.kgml: Found a trail of span 2 without skipping any vertex
path_bsu00410.kgml: 54 -> 50
path_bsu00410.kgml: R00489 -> R02473
path_bsu00410.kgml: bsu:BSU22410 -> bsu:BSU22420
path_bsu00410.kgml: {4.1.1.11, 4.1.1.15} -> 6.3.2.1
path_bsu00410.kgml:
path_bsu00410.kgml: --- 0.36 seconds ---

path_bsu00430.kgml: Taurine and hypotaurine metabolism
path_bsu00430.kgml: Initialization took 0.27 seconds
path_bsu00430.kgml: (not found)
path_bsu00430.kgml: --- 0.29 seconds ---

path_bsu00440.kgml: Phosphonate and phosphinate metabolism
path_bsu00440.kgml: Initialization took 0.04 seconds
path_bsu00440.kgml: (not found)
path_bsu00440.kgml: --- 0.06 seconds ---

path_bsu00450.kgml: Selenocompound metabolism
path_bsu00450.kgml: Initialization took 0.37 seconds
path_bsu00450.kgml:
path_bsu00450.kgml: Found a trail of span 2 without skipping any vertex
path_bsu00450.kgml: 59 -> 81
path_bsu00450.kgml: {R04944, R04946} -> R04941
path_bsu00450.kgml: bsu:BSU11870 -> {bsu:BSU11880, bsu:BSU31440}
path_bsu00450.kgml: {2.5.1.48, 2.5.1.48} -> 4.4.1.8
path_bsu00450.kgml:
path_bsu00450.kgml: --- 0.42 seconds ---

path_bsu00460.kgml: Cyanoamino acid metabolism
path_bsu00460.kgml: Initialization took 0.12 seconds
path_bsu00460.kgml: (not found)
path_bsu00460.kgml: --- 0.14 seconds ---

path_bsu00471.kgml: D-Glutamine and D-glutamate metabolism
path_bsu00471.kgml: Initialization took 0.17 seconds
path_bsu00471.kgml: (not found)
path_bsu00471.kgml: --- 0.19 seconds ---

path_bsu00472.kgml: D-Arginine and D-ornithine metabolism
path_bsu00472.kgml: Initialization took 0.02 seconds
path_bsu00472.kgml: (not found)
path_bsu00472.kgml: --- 0.04 seconds ---

path_bsu00473.kgml: D-Alanine metabolism
path_bsu00473.kgml: Initialization took 0.17 seconds
path_bsu00473.kgml: (not found)
path_bsu00473.kgml: --- 0.18 seconds ---

path_bsu00480.kgml: Glutathione metabolism
path_bsu00480.kgml: Initialization took 0.42 seconds
path_bsu00480.kgml: (not found)
path_bsu00480.kgml: --- 0.44 seconds ---

path_bsu00500.kgml: Starch and sucrose metabolism
path_bsu00500.kgml: Initialization took 7.34 seconds
path_bsu00500.kgml:
path_bsu00500.kgml: Found a trail of span 4 containing skipped vertices
path_bsu00500.kgml: 113 -> 137 -> [120] -> 133 -> [113 -> 137] -> 120
path_bsu00500.kgml: R00948 -> R02421 -> [R02110] -> R02111 -> [R00948 -> R02421] -> R02110
path_bsu00500.kgml: {bsu:BSU30960, bsu:BSU30970} -> bsu:BSU30950 -> [bsu:BSU30980] -> {bsu:BSU29930, bsu:BSU30940} -> [{bsu:BSU30960, bsu:BSU30970} -> bsu:BSU30950] -> bsu:BSU30980
path_bsu00500.kgml: 2.7.7.27 -> {2.4.1.21, 2.4.1.242} -> [2.4.1.18] -> 2.4.1.1 -> [2.7.7.27 -> {2.4.1.21, 2.4.1.242}] -> 2.4.1.18
path_bsu00500.kgml:
path_bsu00500.kgml: Found a trail of span 2 containing skipped vertices
path_bsu00500.kgml: 128 -> 126
path_bsu00500.kgml: R01555 -> R11310
path_bsu00500.kgml: bsu:BSU34570 -> bsu:BSU34550
path_bsu00500.kgml: 2.4.1.8 -> 5.4.2.6
path_bsu00500.kgml: Skipped genes: bsu:BSU34560
path_bsu00500.kgml:
path_bsu00500.kgml: Found a trail of span 2 without skipping any vertex
path_bsu00500.kgml: 98 -> 87
path_bsu00500.kgml: R00811 -> R03921
path_bsu00500.kgml: {bsu:BSU01680, bsu:BSU38050, bsu:BSU38410} -> bsu:BSU38040
path_bsu00500.kgml: 2.7.1.211 -> 3.2.1.26
path_bsu00500.kgml:
path_bsu00500.kgml: Found a trail of span 2 containing skipped vertices
path_bsu00500.kgml: 148 -> 127
path_bsu00500.kgml: R04111 -> R00838
path_bsu00500.kgml: {bsu:BSU08200, bsu:BSU22230, bsu:BSU40120} -> bsu:BSU08180
path_bsu00500.kgml: 2.7.1.208 -> 3.2.1.122
path_bsu00500.kgml: Skipped genes: bsu:BSU08190
path_bsu00500.kgml:
path_bsu00500.kgml: Found a trail of span 2 without skipping any vertex
path_bsu00500.kgml: 140 -> 141
path_bsu00500.kgml: R05140 -> R11311
path_bsu00500.kgml: bsu:BSU34450 -> bsu:BSU34460
path_bsu00500.kgml: 2.4.1.10 -> 3.2.1.65
path_bsu00500.kgml:
path_bsu00500.kgml: Found a trail of span 2 without skipping any vertex
path_bsu00500.kgml: 233 -> 232
path_bsu00500.kgml: R11172 -> R00839
path_bsu00500.kgml: {bsu:BSU05810, bsu:BSU05820, bsu:BSU05830, bsu:BSU38390, bsu:BSU38570, bsu:BSU38580, bsu:BSU38590} -> {bsu:BSU03410, bsu:BSU05840, bsu:BSU38560, bsu:BSU39260, bsu:BSU40110}
path_bsu00500.kgml: 2.7.1.205 -> 3.2.1.86
path_bsu00500.kgml:
path_bsu00500.kgml: Found a trail of span 2 without skipping any vertex
path_bsu00500.kgml: 147 -> 125
path_bsu00500.kgml: R02780 -> R00837
path_bsu00500.kgml: {bsu:BSU07800, bsu:BSU22230, bsu:BSU40120} -> bsu:BSU07810
path_bsu00500.kgml: 2.7.1.201 -> {3.2.1.122, 3.2.1.93}
path_bsu00500.kgml:
path_bsu00500.kgml: --- 19.80 seconds ---

path_bsu00511.kgml: Other glycan degradation
path_bsu00511.kgml: Initialization took 0.04 seconds
path_bsu00511.kgml: (not found)
path_bsu00511.kgml: --- 0.05 seconds ---

path_bsu00520.kgml: Amino sugar and nucleotide sugar metabolism
path_bsu00520.kgml: Initialization took 7.65 seconds
path_bsu00520.kgml:
path_bsu00520.kgml: Found a trail of span 2 without skipping any vertex
path_bsu00520.kgml: 200 -> 184
path_bsu00520.kgml: R01092 -> R00955
path_bsu00520.kgml: bsu:BSU38200 -> bsu:BSU38190
path_bsu00520.kgml: 2.7.1.6 -> 2.7.7.12
path_bsu00520.kgml:
path_bsu00520.kgml: Found a trail of span 2 without skipping any vertex
path_bsu00520.kgml: 84 -> 20
path_bsu00520.kgml: R02631 -> R00765
path_bsu00520.kgml: bsu:BSU02350 -> {bsu:BSU02360, bsu:BSU35020}
path_bsu00520.kgml: ? -> 3.5.99.6
path_bsu00520.kgml:
path_bsu00520.kgml: Found a trail of span 2 without skipping any vertex
path_bsu00520.kgml: 28 -> 24
path_bsu00520.kgml: R00768 -> R02060
path_bsu00520.kgml: {bsu:BSU01780, bsu:BSU01900} -> bsu:BSU01770
path_bsu00520.kgml: 2.6.1.16 -> 5.4.2.10
path_bsu00520.kgml:
path_bsu00520.kgml: Found a trail of span 2 without skipping any vertex
path_bsu00520.kgml: 22 -> 20
path_bsu00520.kgml: R02059 -> R00765
path_bsu00520.kgml: bsu:BSU35010 -> {bsu:BSU02360, bsu:BSU35020}
path_bsu00520.kgml: 3.5.1.25 -> 3.5.99.6
path_bsu00520.kgml:
path_bsu00520.kgml: Found a trail of span 2 without skipping any vertex
path_bsu00520.kgml: 80 -> 193
path_bsu00520.kgml: R03920 -> R01819
path_bsu00520.kgml: {bsu:BSU05860, bsu:BSU06170} -> {bsu:BSU05870, bsu:BSU12020, bsu:BSU35790}
path_bsu00520.kgml: {2.7.1.1, 2.7.1.4} -> 5.3.1.8
path_bsu00520.kgml:
path_bsu00520.kgml: --- 8.09 seconds ---

path_bsu00521.kgml: Streptomycin biosynthesis
path_bsu00521.kgml: Initialization took 0.27 seconds
path_bsu00521.kgml:
path_bsu00521.kgml: Found a trail of span 4 without skipping any vertex
path_bsu00521.kgml: 44 -> 43 -> 42 -> 24
path_bsu00521.kgml: R02328 -> R06513 -> R06514 -> R02777
path_bsu00521.kgml: bsu:BSU37840 -> bsu:BSU37830 -> bsu:BSU37810 -> bsu:BSU37820
path_bsu00521.kgml: 2.7.7.24 -> 4.2.1.46 -> 5.1.3.13 -> 1.1.1.133
path_bsu00521.kgml:
path_bsu00521.kgml: Found a trail of span 3 containing skipped vertices
path_bsu00521.kgml: 44 -> 43 -> [42] -> 24
path_bsu00521.kgml: R02328 -> R06513 -> [R06514] -> R02777
path_bsu00521.kgml: bsu:BSU37840 -> bsu:BSU37830 -> [bsu:BSU37810] -> bsu:BSU37820
path_bsu00521.kgml: 2.7.7.24 -> 4.2.1.46 -> [5.1.3.13] -> 1.1.1.133
path_bsu00521.kgml:
path_bsu00521.kgml: Found a trail of span 3 containing skipped vertices
path_bsu00521.kgml: 44 -> [43] -> 42 -> 24
path_bsu00521.kgml: R02328 -> [R06513] -> R06514 -> R02777
path_bsu00521.kgml: bsu:BSU37840 -> [bsu:BSU37830] -> bsu:BSU37810 -> bsu:BSU37820
path_bsu00521.kgml: 2.7.7.24 -> [4.2.1.46] -> 5.1.3.13 -> 1.1.1.133
path_bsu00521.kgml: Skipped genes: bsu:BSU37830
path_bsu00521.kgml:
path_bsu00521.kgml: Found a trail of span 2 containing skipped vertices
path_bsu00521.kgml: 44 -> [43 -> 42] -> 24
path_bsu00521.kgml: R02328 -> [R06513 -> R06514] -> R02777
path_bsu00521.kgml: bsu:BSU37840 -> [bsu:BSU37830 -> bsu:BSU37810] -> bsu:BSU37820
path_bsu00521.kgml: 2.7.7.24 -> [4.2.1.46 -> 5.1.3.13] -> 1.1.1.133
path_bsu00521.kgml: Skipped genes: bsu:BSU37830
path_bsu00521.kgml:
path_bsu00521.kgml: --- 0.38 seconds ---

path_bsu00523.kgml: Polyketide sugar unit biosynthesis
path_bsu00523.kgml: Initialization took 0.03 seconds
path_bsu00523.kgml:
path_bsu00523.kgml: Found a trail of span 4 without skipping any vertex
path_bsu00523.kgml: 27 -> 26 -> 63 -> 28
path_bsu00523.kgml: R02328 -> R06513 -> R06514 -> R02777
path_bsu00523.kgml: bsu:BSU37840 -> bsu:BSU37830 -> bsu:BSU37810 -> bsu:BSU37820
path_bsu00523.kgml: 2.7.7.24 -> 4.2.1.46 -> 5.1.3.13 -> 1.1.1.133
path_bsu00523.kgml:
path_bsu00523.kgml: Found a trail of span 3 containing skipped vertices
path_bsu00523.kgml: 27 -> 26 -> [63] -> 28
path_bsu00523.kgml: R02328 -> R06513 -> [R06514] -> R02777
path_bsu00523.kgml: bsu:BSU37840 -> bsu:BSU37830 -> [bsu:BSU37810] -> bsu:BSU37820
path_bsu00523.kgml: 2.7.7.24 -> 4.2.1.46 -> [5.1.3.13] -> 1.1.1.133
path_bsu00523.kgml:
path_bsu00523.kgml: Found a trail of span 3 containing skipped vertices
path_bsu00523.kgml: 27 -> [26] -> 63 -> 28
path_bsu00523.kgml: R02328 -> [R06513] -> R06514 -> R02777
path_bsu00523.kgml: bsu:BSU37840 -> [bsu:BSU37830] -> bsu:BSU37810 -> bsu:BSU37820
path_bsu00523.kgml: 2.7.7.24 -> [4.2.1.46] -> 5.1.3.13 -> 1.1.1.133
path_bsu00523.kgml: Skipped genes: bsu:BSU37830
path_bsu00523.kgml:
path_bsu00523.kgml: Found a trail of span 2 containing skipped vertices
path_bsu00523.kgml: 27 -> [26 -> 63] -> 28
path_bsu00523.kgml: R02328 -> [R06513 -> R06514] -> R02777
path_bsu00523.kgml: bsu:BSU37840 -> [bsu:BSU37830 -> bsu:BSU37810] -> bsu:BSU37820
path_bsu00523.kgml: 2.7.7.24 -> [4.2.1.46 -> 5.1.3.13] -> 1.1.1.133
path_bsu00523.kgml: Skipped genes: bsu:BSU37830
path_bsu00523.kgml:
path_bsu00523.kgml: --- 0.14 seconds ---

path_bsu00525.kgml: Acarbose and validamycin biosynthesis
path_bsu00525.kgml: Initialization took 0.04 seconds
path_bsu00525.kgml:
path_bsu00525.kgml: Found a trail of span 2 without skipping any vertex
path_bsu00525.kgml: 58 -> 59
path_bsu00525.kgml: R02328 -> R06513
path_bsu00525.kgml: bsu:BSU37840 -> bsu:BSU37830
path_bsu00525.kgml: 2.7.7.24 -> 4.2.1.46
path_bsu00525.kgml:
path_bsu00525.kgml: --- 0.07 seconds ---

path_bsu00550.kgml: Peptidoglycan biosynthesis
path_bsu00550.kgml: Initialization took 2.87 seconds
path_bsu00550.kgml:
path_bsu00550.kgml: Found a trail of span 5 containing skipped vertices
path_bsu00550.kgml: 59 -> [33] -> 32 -> 34 -> [23] -> 35 -> 36
path_bsu00550.kgml: {R03191, R03192} -> [R03193] -> R02783 -> R02788 -> [R04617] -> R05630 -> R05032
path_bsu00550.kgml: bsu:BSU15230 -> [bsu:BSU29790] -> bsu:BSU15200 -> bsu:BSU15180 -> [bsu:BSU04570] -> bsu:BSU15190 -> bsu:BSU15220
path_bsu00550.kgml: {1.3.1.98, 1.3.1.98} -> [6.3.2.8] -> 6.3.2.9 -> 6.3.2.13 -> [6.3.2.10] -> 2.7.8.13 -> 2.4.1.227
path_bsu00550.kgml: Skipped genes: bsu:BSU15210
path_bsu00550.kgml:
path_bsu00550.kgml: Found a trail of span 4 containing skipped vertices
path_bsu00550.kgml: 59 -> [33] -> 32 -> 34 -> [23 -> 35] -> 36
path_bsu00550.kgml: {R03191, R03192} -> [R03193] -> R02783 -> R02788 -> [R04617 -> R05630] -> R05032
path_bsu00550.kgml: bsu:BSU15230 -> [bsu:BSU29790] -> bsu:BSU15200 -> bsu:BSU15180 -> [bsu:BSU04570 -> bsu:BSU15190] -> bsu:BSU15220
path_bsu00550.kgml: {1.3.1.98, 1.3.1.98} -> [6.3.2.8] -> 6.3.2.9 -> 6.3.2.13 -> [6.3.2.10 -> 2.7.8.13] -> 2.4.1.227
path_bsu00550.kgml: Skipped genes: bsu:BSU15210, bsu:BSU15190
path_bsu00550.kgml:
path_bsu00550.kgml: Found a trail of span 4 containing skipped vertices
path_bsu00550.kgml: 59 -> [33] -> 32 -> [34 -> 23] -> 35 -> 36
path_bsu00550.kgml: {R03191, R03192} -> [R03193] -> R02783 -> [R02788 -> R04617] -> R05630 -> R05032
path_bsu00550.kgml: bsu:BSU15230 -> [bsu:BSU29790] -> bsu:BSU15200 -> [bsu:BSU15180 -> bsu:BSU04570] -> bsu:BSU15190 -> bsu:BSU15220
path_bsu00550.kgml: {1.3.1.98, 1.3.1.98} -> [6.3.2.8] -> 6.3.2.9 -> [6.3.2.13 -> 6.3.2.10] -> 2.7.8.13 -> 2.4.1.227
path_bsu00550.kgml: Skipped genes: bsu:BSU15210
path_bsu00550.kgml:
path_bsu00550.kgml: Found a trail of span 3 containing skipped vertices
path_bsu00550.kgml: 59 -> [33] -> 32 -> [34 -> 23 -> 35] -> 36
path_bsu00550.kgml: {R03191, R03192} -> [R03193] -> R02783 -> [R02788 -> R04617 -> R05630] -> R05032
path_bsu00550.kgml: bsu:BSU15230 -> [bsu:BSU29790] -> bsu:BSU15200 -> [bsu:BSU15180 -> bsu:BSU04570 -> bsu:BSU15190] -> bsu:BSU15220
path_bsu00550.kgml: {1.3.1.98, 1.3.1.98} -> [6.3.2.8] -> 6.3.2.9 -> [6.3.2.13 -> 6.3.2.10 -> 2.7.8.13] -> 2.4.1.227
path_bsu00550.kgml: Skipped genes: bsu:BSU15210
path_bsu00550.kgml:
path_bsu00550.kgml: --- 3.22 seconds ---

path_bsu00561.kgml: Glycerolipid metabolism
path_bsu00561.kgml: Initialization took 1.12 seconds
path_bsu00561.kgml: (not found)
path_bsu00561.kgml: --- 1.16 seconds ---

path_bsu00562.kgml: Inositol phosphate metabolism
path_bsu00562.kgml: Initialization took 0.78 seconds
path_bsu00562.kgml:
path_bsu00562.kgml: Found a trail of span 9 containing skipped vertices
path_bsu00562.kgml: 82 -> [149] -> 150 -> 149 -> 83 -> 115 -> 116 -> 118 -> 128 -> 129
path_bsu00562.kgml: R01183 -> [R09952] -> R09951 -> R09952 -> R02782 -> R08603 -> R08503 -> R05661 -> R05378 -> {R00705, R00706}
path_bsu00562.kgml: {bsu:BSU27770, bsu:BSU39700} -> [bsu:BSU39680] -> {bsu:BSU27770, bsu:BSU39700} -> bsu:BSU39680 -> bsu:BSU39720 -> bsu:BSU39730 -> bsu:BSU39750 -> bsu:BSU39740 -> bsu:BSU39670 -> bsu:BSU39760
path_bsu00562.kgml: 1.1.1.18 -> [5.3.99.11] -> 1.1.1.369 -> 5.3.99.11 -> 4.2.1.44 -> 3.7.1.22 -> 5.3.1.30 -> 2.7.1.92 -> 4.1.2.29 -> {1.2.1.18, 1.2.1.27, 1.2.1.18}
path_bsu00562.kgml: Skipped genes: bsu:BSU39710, bsu:BSU39690
path_bsu00562.kgml:
path_bsu00562.kgml: Found a trail of span 8 containing skipped vertices
path_bsu00562.kgml: 82 -> 149 -> 150 -> [149] -> 83 -> 115 -> 116 -> 118 -> [128] -> 129
path_bsu00562.kgml: R01183 -> R09952 -> R09951 -> [R09952] -> R02782 -> R08603 -> R08503 -> R05661 -> [R05378] -> {R00705, R00706}
path_bsu00562.kgml: {bsu:BSU27770, bsu:BSU39700} -> bsu:BSU39680 -> {bsu:BSU27770, bsu:BSU39700} -> [bsu:BSU39680] -> bsu:BSU39720 -> bsu:BSU39730 -> bsu:BSU39750 -> bsu:BSU39740 -> [bsu:BSU39670] -> bsu:BSU39760
path_bsu00562.kgml: 1.1.1.18 -> 5.3.99.11 -> 1.1.1.369 -> [5.3.99.11] -> 4.2.1.44 -> 3.7.1.22 -> 5.3.1.30 -> 2.7.1.92 -> [4.1.2.29] -> {1.2.1.18, 1.2.1.27, 1.2.1.18}
path_bsu00562.kgml: Skipped genes: bsu:BSU39710, bsu:BSU39690
path_bsu00562.kgml:
path_bsu00562.kgml: Found a trail of span 8 containing skipped vertices
path_bsu00562.kgml: 82 -> 149 -> 150 -> [149] -> 83 -> 115 -> 116 -> [118] -> 128 -> 129
path_bsu00562.kgml: R01183 -> R09952 -> R09951 -> [R09952] -> R02782 -> R08603 -> R08503 -> [R05661] -> R05378 -> {R00705, R00706}
path_bsu00562.kgml: {bsu:BSU27770, bsu:BSU39700} -> bsu:BSU39680 -> {bsu:BSU27770, bsu:BSU39700} -> [bsu:BSU39680] -> bsu:BSU39720 -> bsu:BSU39730 -> bsu:BSU39750 -> [bsu:BSU39740] -> bsu:BSU39670 -> bsu:BSU39760
path_bsu00562.kgml: 1.1.1.18 -> 5.3.99.11 -> 1.1.1.369 -> [5.3.99.11] -> 4.2.1.44 -> 3.7.1.22 -> 5.3.1.30 -> [2.7.1.92] -> 4.1.2.29 -> {1.2.1.18, 1.2.1.27, 1.2.1.18}
path_bsu00562.kgml: Skipped genes: bsu:BSU39740, bsu:BSU39710, bsu:BSU39690
path_bsu00562.kgml:
path_bsu00562.kgml: Found a trail of span 8 containing skipped vertices
path_bsu00562.kgml: 82 -> 149 -> 150 -> [149] -> 83 -> 115 -> [116] -> 118 -> 128 -> 129
path_bsu00562.kgml: R01183 -> R09952 -> R09951 -> [R09952] -> R02782 -> R08603 -> [R08503] -> R05661 -> R05378 -> {R00705, R00706}
path_bsu00562.kgml: {bsu:BSU27770, bsu:BSU39700} -> bsu:BSU39680 -> {bsu:BSU27770, bsu:BSU39700} -> [bsu:BSU39680] -> bsu:BSU39720 -> bsu:BSU39730 -> [bsu:BSU39750] -> bsu:BSU39740 -> bsu:BSU39670 -> bsu:BSU39760
path_bsu00562.kgml: 1.1.1.18 -> 5.3.99.11 -> 1.1.1.369 -> [5.3.99.11] -> 4.2.1.44 -> 3.7.1.22 -> [5.3.1.30] -> 2.7.1.92 -> 4.1.2.29 -> {1.2.1.18, 1.2.1.27, 1.2.1.18}
path_bsu00562.kgml: Skipped genes: bsu:BSU39710, bsu:BSU39750, bsu:BSU39690
path_bsu00562.kgml:
path_bsu00562.kgml: Found a trail of span 8 containing skipped vertices
path_bsu00562.kgml: 149 -> 83 -> 82 -> [149] -> 150 -> [149 -> 83 -> 115] -> 116 -> 118 -> 128 -> 129
path_bsu00562.kgml: R09952 -> R02782 -> R01183 -> [R09952] -> R09951 -> [R09952 -> R02782 -> R08603] -> R08503 -> R05661 -> R05378 -> {R00705, R00706}
path_bsu00562.kgml: bsu:BSU39680 -> bsu:BSU39720 -> {bsu:BSU27770, bsu:BSU39700} -> [bsu:BSU39680] -> {bsu:BSU27770, bsu:BSU39700} -> [bsu:BSU39680 -> bsu:BSU39720 -> bsu:BSU39730] -> bsu:BSU39750 -> bsu:BSU39740 -> bsu:BSU39670 -> bsu:BSU39760
path_bsu00562.kgml: 5.3.99.11 -> 4.2.1.44 -> 1.1.1.18 -> [5.3.99.11] -> 1.1.1.369 -> [5.3.99.11 -> 4.2.1.44 -> 3.7.1.22] -> 5.3.1.30 -> 2.7.1.92 -> 4.1.2.29 -> {1.2.1.18, 1.2.1.27, 1.2.1.18}
path_bsu00562.kgml: Skipped genes: bsu:BSU39710, bsu:BSU39730, bsu:BSU39690
path_bsu00562.kgml:
path_bsu00562.kgml: Found a trail of span 7 containing skipped vertices
path_bsu00562.kgml: 82 -> 149 -> 150 -> [149] -> 83 -> 115 -> 116 -> [118 -> 128] -> 129
path_bsu00562.kgml: R01183 -> R09952 -> R09951 -> [R09952] -> R02782 -> R08603 -> R08503 -> [R05661 -> R05378] -> {R00705, R00706}
path_bsu00562.kgml: {bsu:BSU27770, bsu:BSU39700} -> bsu:BSU39680 -> {bsu:BSU27770, bsu:BSU39700} -> [bsu:BSU39680] -> bsu:BSU39720 -> bsu:BSU39730 -> bsu:BSU39750 -> [bsu:BSU39740 -> bsu:BSU39670] -> bsu:BSU39760
path_bsu00562.kgml: 1.1.1.18 -> 5.3.99.11 -> 1.1.1.369 -> [5.3.99.11] -> 4.2.1.44 -> 3.7.1.22 -> 5.3.1.30 -> [2.7.1.92 -> 4.1.2.29] -> {1.2.1.18, 1.2.1.27, 1.2.1.18}
path_bsu00562.kgml: Skipped genes: bsu:BSU39740, bsu:BSU39710, bsu:BSU39690
path_bsu00562.kgml:
path_bsu00562.kgml: Found a trail of span 7 containing skipped vertices
path_bsu00562.kgml: 82 -> 149 -> 150 -> [149] -> 83 -> [115 -> 116] -> 118 -> 128 -> 129
path_bsu00562.kgml: R01183 -> R09952 -> R09951 -> [R09952] -> R02782 -> [R08603 -> R08503] -> R05661 -> R05378 -> {R00705, R00706}
path_bsu00562.kgml: {bsu:BSU27770, bsu:BSU39700} -> bsu:BSU39680 -> {bsu:BSU27770, bsu:BSU39700} -> [bsu:BSU39680] -> bsu:BSU39720 -> [bsu:BSU39730 -> bsu:BSU39750] -> bsu:BSU39740 -> bsu:BSU39670 -> bsu:BSU39760
path_bsu00562.kgml: 1.1.1.18 -> 5.3.99.11 -> 1.1.1.369 -> [5.3.99.11] -> 4.2.1.44 -> [3.7.1.22 -> 5.3.1.30] -> 2.7.1.92 -> 4.1.2.29 -> {1.2.1.18, 1.2.1.27, 1.2.1.18}
path_bsu00562.kgml: Skipped genes: bsu:BSU39710, bsu:BSU39730, bsu:BSU39750, bsu:BSU39690
path_bsu00562.kgml:
path_bsu00562.kgml: Found a trail of span 6 containing skipped vertices
path_bsu00562.kgml: 82 -> 149 -> 150 -> [149] -> 83 -> 115 -> [116 -> 118] -> 128
path_bsu00562.kgml: R01183 -> R09952 -> R09951 -> [R09952] -> R02782 -> R08603 -> [R08503 -> R05661] -> R05378
path_bsu00562.kgml: {bsu:BSU27770, bsu:BSU39700} -> bsu:BSU39680 -> {bsu:BSU27770, bsu:BSU39700} -> [bsu:BSU39680] -> bsu:BSU39720 -> bsu:BSU39730 -> [bsu:BSU39750 -> bsu:BSU39740] -> bsu:BSU39670
path_bsu00562.kgml: 1.1.1.18 -> 5.3.99.11 -> 1.1.1.369 -> [5.3.99.11] -> 4.2.1.44 -> 3.7.1.22 -> [5.3.1.30 -> 2.7.1.92] -> 4.1.2.29
path_bsu00562.kgml: Skipped genes: bsu:BSU39710, bsu:BSU39690
path_bsu00562.kgml:
path_bsu00562.kgml: Found a trail of span 5 containing skipped vertices
path_bsu00562.kgml: 82 -> 149 -> 150 -> [149] -> 83 -> [115 -> 116 -> 118] -> 128
path_bsu00562.kgml: R01183 -> R09952 -> R09951 -> [R09952] -> R02782 -> [R08603 -> R08503 -> R05661] -> R05378
path_bsu00562.kgml: {bsu:BSU27770, bsu:BSU39700} -> bsu:BSU39680 -> {bsu:BSU27770, bsu:BSU39700} -> [bsu:BSU39680] -> bsu:BSU39720 -> [bsu:BSU39730 -> bsu:BSU39750 -> bsu:BSU39740] -> bsu:BSU39670
path_bsu00562.kgml: 1.1.1.18 -> 5.3.99.11 -> 1.1.1.369 -> [5.3.99.11] -> 4.2.1.44 -> [3.7.1.22 -> 5.3.1.30 -> 2.7.1.92] -> 4.1.2.29
path_bsu00562.kgml: Skipped genes: bsu:BSU39710, bsu:BSU39690
path_bsu00562.kgml:
path_bsu00562.kgml: --- 136.63 seconds ---

path_bsu00564.kgml: Glycerophospholipid metabolism
path_bsu00564.kgml: Initialization took 1.52 seconds
path_bsu00564.kgml:
path_bsu00564.kgml: Found a trail of span 2 containing skipped vertices
path_bsu00564.kgml: 103 -> 135
path_bsu00564.kgml: R01800 -> R02055
path_bsu00564.kgml: bsu:BSU02270 -> bsu:BSU02290
path_bsu00564.kgml: 2.7.8.8 -> 4.1.1.65
path_bsu00564.kgml: Skipped genes: bsu:BSU02280
path_bsu00564.kgml:
path_bsu00564.kgml: --- 1.61 seconds ---

path_bsu00590.kgml: Arachidonic acid metabolism
path_bsu00590.kgml: Initialization took 0.04 seconds
path_bsu00590.kgml: (not found)
path_bsu00590.kgml: --- 0.06 seconds ---

path_bsu00592.kgml: alpha-Linolenic acid metabolism
path_bsu00592.kgml: Initialization took 0.04 seconds
path_bsu00592.kgml: (not found)
path_bsu00592.kgml: --- 0.06 seconds ---

path_bsu00600.kgml: Sphingolipid metabolism
path_bsu00600.kgml: Initialization took 0.07 seconds
path_bsu00600.kgml: (not found)
path_bsu00600.kgml: --- 0.09 seconds ---

path_bsu00620.kgml: Pyruvate metabolism
path_bsu00620.kgml: Initialization took 6.13 seconds
path_bsu00620.kgml:
path_bsu00620.kgml: Found a trail of span 4 containing skipped vertices
path_bsu00620.kgml: 123 -> 55 -> [124] -> 125 -> 124
path_bsu00620.kgml: R00014 -> R03270 -> [R02569] -> R07618 -> R02569
path_bsu00620.kgml: {bsu:BSU14580, bsu:BSU14590} -> {bsu:BSU14580, bsu:BSU14590} -> [{bsu:BSU08080, bsu:BSU14600}] -> {bsu:BSU08090, bsu:BSU14610, bsu:BSU24060} -> {bsu:BSU08080, bsu:BSU14600}
path_bsu00620.kgml: {1.2.4.1, 2.2.1.6, 4.1.1.1} -> 1.2.4.1 -> [2.3.1.12] -> 1.8.1.4 -> 2.3.1.12
path_bsu00620.kgml:
path_bsu00620.kgml: Found a trail of span 3 containing skipped vertices
path_bsu00620.kgml: 80 -> [64] -> 65 -> [96 -> 97] -> 116
path_bsu00620.kgml: R00214 -> [R00199] -> {R00200, R02320} -> [R00207 -> R00230] -> R00742
path_bsu00620.kgml: {bsu:BSU23550, bsu:BSU29220, bsu:BSU29880, bsu:BSU37050} -> [bsu:BSU35190] -> bsu:BSU29180 -> [bsu:BSU04340 -> bsu:BSU37660] -> {bsu:BSU18240, bsu:BSU24340, bsu:BSU24350, bsu:BSU29200, bsu:BSU29210}
path_bsu00620.kgml: {1.1.1.38, 1.1.1.39} -> [2.7.9.2] -> {2.7.1.40, 2.7.1.40} -> [1.2.3.3 -> 2.3.1.8] -> 6.4.1.2
path_bsu00620.kgml: Skipped genes: bsu:BSU29190
path_bsu00620.kgml:
path_bsu00620.kgml: --- 18.03 seconds ---

path_bsu00622.kgml: Xylene degradation
path_bsu00622.kgml: Initialization took 0.07 seconds
path_bsu00622.kgml: (not found)
path_bsu00622.kgml: --- 0.09 seconds ---

path_bsu00625.kgml: Chloroalkane and chloroalkene degradation
path_bsu00625.kgml: Initialization took 0.17 seconds
path_bsu00625.kgml: (not found)
path_bsu00625.kgml: --- 0.19 seconds ---

path_bsu00626.kgml: Naphthalene degradation
path_bsu00626.kgml: Initialization took 0.04 seconds
path_bsu00626.kgml: (not found)
path_bsu00626.kgml: --- 0.05 seconds ---

path_bsu00627.kgml: Aminobenzoate degradation
path_bsu00627.kgml: Initialization took 0.23 seconds
path_bsu00627.kgml: (not found)
path_bsu00627.kgml: --- 0.25 seconds ---

path_bsu00630.kgml: Glyoxylate and dicarboxylate metabolism
path_bsu00630.kgml: Initialization took 3.78 seconds
path_bsu00630.kgml:
path_bsu00630.kgml: Found a trail of span 2 containing skipped vertices
path_bsu00630.kgml: 123 -> 106
path_bsu00630.kgml: R00342 -> R00351
path_bsu00630.kgml: bsu:BSU29120 -> {bsu:BSU09440, bsu:BSU24140, bsu:BSU29140}
path_bsu00630.kgml: {1.1.1.299, 1.1.1.37} -> {2.3.3.1, 2.3.3.16, 2.3.3.3}
path_bsu00630.kgml: Skipped genes: bsu:BSU29130
path_bsu00630.kgml:
path_bsu00630.kgml: Found a trail of span 2 without skipping any vertex
path_bsu00630.kgml: 203 -> 202
path_bsu00630.kgml: R01859 -> R02765
path_bsu00630.kgml: bsu:BSU23920 -> bsu:BSU23930
path_bsu00630.kgml: 6.4.1.3 -> 5.1.99.1
path_bsu00630.kgml:
path_bsu00630.kgml: --- 3.94 seconds ---

path_bsu00640.kgml: Propanoate metabolism
path_bsu00640.kgml: Initialization took 2.33 seconds
path_bsu00640.kgml:
path_bsu00640.kgml: Found a trail of span 4 containing skipped vertices
path_bsu00640.kgml: 186 -> 188 -> [185 -> 186] -> 187 -> [186 -> 188] -> 185
path_bsu00640.kgml: R10997 -> R10998 -> [R07618 -> R10997] -> R10996 -> [R10997 -> R10998] -> R07618
path_bsu00640.kgml: {bsu:BSU24040, bsu:BSU24050} -> bsu:BSU24030 -> [{bsu:BSU08090, bsu:BSU14610, bsu:BSU24060} -> {bsu:BSU24040, bsu:BSU24050}] -> {bsu:BSU24040, bsu:BSU24050} -> [{bsu:BSU24040, bsu:BSU24050} -> bsu:BSU24030] -> {bsu:BSU08090, bsu:BSU14610, bsu:BSU24060}
path_bsu00640.kgml: 1.2.4.4 -> 2.3.1.168 -> [1.8.1.4 -> 1.2.4.4] -> 1.2.4.4 -> [1.2.4.4 -> 2.3.1.168] -> 1.8.1.4
path_bsu00640.kgml:
path_bsu00640.kgml: Found a trail of span 2 without skipping any vertex
path_bsu00640.kgml: 59 -> 58
path_bsu00640.kgml: R01859 -> R02765
path_bsu00640.kgml: bsu:BSU23920 -> bsu:BSU23930
path_bsu00640.kgml: 6.4.1.3 -> 5.1.99.1
path_bsu00640.kgml:
path_bsu00640.kgml: --- 13.36 seconds ---

path_bsu00650.kgml: Butanoate metabolism
path_bsu00650.kgml: Initialization took 1.72 seconds
path_bsu00650.kgml:
path_bsu00650.kgml: Found a trail of span 2 containing skipped vertices
path_bsu00650.kgml: 81 -> 73
path_bsu00650.kgml: R01688 -> R01174
path_bsu00650.kgml: bsu:BSU24070 -> bsu:BSU24090
path_bsu00650.kgml: 2.7.2.7 -> 2.3.1.19
path_bsu00650.kgml: Skipped genes: bsu:BSU24080
path_bsu00650.kgml:
path_bsu00650.kgml: Found a trail of span 2 without skipping any vertex
path_bsu00650.kgml: 68 -> 157
path_bsu00650.kgml: R01648 -> R00714
path_bsu00650.kgml: bsu:BSU03900 -> bsu:BSU03910
path_bsu00650.kgml: 2.6.1.19 -> {1.2.1.16, 1.2.1.79}
path_bsu00650.kgml:
path_bsu00650.kgml: Found a trail of span 2 without skipping any vertex
path_bsu00650.kgml: 68 -> 78
path_bsu00650.kgml: R01648 -> {R00713, R00714}
path_bsu00650.kgml: bsu:BSU03900 -> bsu:BSU03910
path_bsu00650.kgml: 2.6.1.19 -> {1.2.1.16, 1.2.1.24, 1.2.1.16, 1.2.1.79}
path_bsu00650.kgml:
path_bsu00650.kgml: Found a trail of span 2 without skipping any vertex
path_bsu00650.kgml: 53 -> 51
path_bsu00650.kgml: R00410 -> R01361
path_bsu00650.kgml: {bsu:BSU38980, bsu:BSU38990} -> bsu:BSU38970
path_bsu00650.kgml: 2.8.3.5 -> 1.1.1.30
path_bsu00650.kgml:
path_bsu00650.kgml: Found a trail of span 2 without skipping any vertex
path_bsu00650.kgml: 57 -> 58
path_bsu00650.kgml: R00238 -> R01976
path_bsu00650.kgml: {bsu:BSU10350, bsu:BSU24170} -> bsu:BSU24160
path_bsu00650.kgml: 2.3.1.9 -> 1.1.1.157
path_bsu00650.kgml:
path_bsu00650.kgml: Found a trail of span 2 without skipping any vertex
path_bsu00650.kgml: 151 -> 86
path_bsu00650.kgml: R00226 -> R02948
path_bsu00650.kgml: {bsu:BSU28300, bsu:BSU28310, bsu:BSU36010} -> bsu:BSU36000
path_bsu00650.kgml: 2.2.1.6 -> 4.1.1.5
path_bsu00650.kgml:
path_bsu00650.kgml: --- 2.02 seconds ---

path_bsu00660.kgml: C5-Branched dibasic acid metabolism
path_bsu00660.kgml: Initialization took 0.22 seconds
path_bsu00660.kgml:
path_bsu00660.kgml: Found a trail of span 3 without skipping any vertex
path_bsu00660.kgml: 31 -> 96 -> 97
path_bsu00660.kgml: R03896 -> R03898 -> R00994
path_bsu00660.kgml: {bsu:BSU28250, bsu:BSU28260} -> {bsu:BSU28250, bsu:BSU28260} -> bsu:BSU28270
path_bsu00660.kgml: 4.2.1.35 -> 4.2.1.35 -> 1.1.1.85
path_bsu00660.kgml:
path_bsu00660.kgml: Found a trail of span 2 without skipping any vertex
path_bsu00660.kgml: 44 -> 45
path_bsu00660.kgml: R00226 -> R02948
path_bsu00660.kgml: {bsu:BSU28300, bsu:BSU28310, bsu:BSU36010} -> bsu:BSU36000
path_bsu00660.kgml: 2.2.1.6 -> 4.1.1.5
path_bsu00660.kgml:
path_bsu00660.kgml: --- 0.34 seconds ---

path_bsu00670.kgml: One carbon pool by folate
path_bsu00670.kgml: Initialization took 0.62 seconds
path_bsu00670.kgml:
path_bsu00670.kgml: Found a trail of span 4 containing skipped vertices
path_bsu00670.kgml: 24 -> 23 -> 52 -> [24] -> 68
path_bsu00670.kgml: {R02235, R02236} -> {R00936, R00939} -> R02101 -> [{R02235, R02236}] -> {R00937, R00940}
path_bsu00670.kgml: bsu:BSU21810 -> bsu:BSU21810 -> {bsu:BSU17680, bsu:BSU21820} -> [bsu:BSU21810] -> bsu:BSU21810
path_bsu00670.kgml: {1.5.1.3, 1.5.1.3} -> {1.5.1.3, 1.5.1.3} -> 2.1.1.45 -> [{1.5.1.3, 1.5.1.3}] -> {1.5.1.3, 1.5.1.3}
path_bsu00670.kgml:
path_bsu00670.kgml: Found a trail of span 3 containing skipped vertices
path_bsu00670.kgml: 50 -> 51 -> [28] -> 20
path_bsu00670.kgml: R04325 -> R04560 -> [R01655] -> R04326
path_bsu00670.kgml: {bsu:BSU02230, bsu:BSU06510} -> bsu:BSU06520 -> [bsu:BSU24310] -> {bsu:BSU02230, bsu:BSU06510}
path_bsu00670.kgml: 2.1.2.2 -> 2.1.2.3 -> [3.5.4.9] -> 2.1.2.2
path_bsu00670.kgml:
path_bsu00670.kgml: --- 13.81 seconds ---

path_bsu00680.kgml: Methane metabolism
path_bsu00680.kgml: Initialization took 2.29 seconds
path_bsu00680.kgml:
path_bsu00680.kgml: Found a trail of span 2 without skipping any vertex
path_bsu00680.kgml: 254 -> 255
path_bsu00680.kgml: R07476 -> R05789
path_bsu00680.kgml: bsu:BSU10950 -> bsu:BSU10940
path_bsu00680.kgml: 4.4.1.19 -> 3.1.3.71
path_bsu00680.kgml:
path_bsu00680.kgml: Found a trail of span 2 without skipping any vertex
path_bsu00680.kgml: 185 -> 181
path_bsu00680.kgml: R05338 -> R05339
path_bsu00680.kgml: bsu:BSU03460 -> bsu:BSU03450
path_bsu00680.kgml: 4.1.2.43 -> 5.3.1.27
path_bsu00680.kgml:
path_bsu00680.kgml: Found a trail of span 2 without skipping any vertex
path_bsu00680.kgml: 140 -> 295
path_bsu00680.kgml: R00658 -> R01518
path_bsu00680.kgml: bsu:BSU33900 -> bsu:BSU33910
path_bsu00680.kgml: 4.2.1.11 -> {5.4.2.11, 5.4.2.12}
path_bsu00680.kgml:
path_bsu00680.kgml: --- 2.40 seconds ---

path_bsu00730.kgml: Thiamine metabolism
path_bsu00730.kgml: Initialization took 1.52 seconds
path_bsu00730.kgml:
path_bsu00730.kgml: Found a trail of span 6 containing skipped vertices
path_bsu00730.kgml: 70 -> 69 -> 89 -> [97 -> 103] -> 68 -> 76 -> 75
path_bsu00730.kgml: R07463 -> R10247 -> R09977 -> [R10712 -> R02135] -> R02133 -> R03471 -> R04509
path_bsu00730.kgml: bsu:BSU11670 -> bsu:BSU11690 -> bsu:BSU11660 -> [bsu:BSU38290 -> {bsu:BSU05740, bsu:BSU09410}] -> bsu:BSU11650 -> bsu:BSU11710 -> bsu:BSU11710
path_bsu00730.kgml: 1.4.3.19 -> 2.8.1.10 -> 5.3.99.10 -> [2.5.1.3 -> {3.1.3.1, 3.1.3.100, 3.1.3.2}] -> 3.5.99.2 -> 2.7.1.49 -> 2.7.4.7
path_bsu00730.kgml: Skipped genes: bsu:BSU11680, bsu:BSU11700
path_bsu00730.kgml:
path_bsu00730.kgml: Found a trail of span 5 containing skipped vertices
path_bsu00730.kgml: 70 -> 69 -> [89 -> 97 -> 103] -> 68 -> [76] -> 75 -> [93 -> 103 -> 68] -> 76
path_bsu00730.kgml: R07463 -> R10247 -> [R09977 -> R10712 -> R02135] -> R02133 -> [R03471] -> R04509 -> [R03223 -> R02135 -> R02133] -> R03471
path_bsu00730.kgml: bsu:BSU11670 -> bsu:BSU11690 -> [bsu:BSU11660 -> bsu:BSU38290 -> {bsu:BSU05740, bsu:BSU09410}] -> bsu:BSU11650 -> [bsu:BSU11710] -> bsu:BSU11710 -> [bsu:BSU38290 -> {bsu:BSU05740, bsu:BSU09410} -> bsu:BSU11650] -> bsu:BSU11710
path_bsu00730.kgml: 1.4.3.19 -> 2.8.1.10 -> [5.3.99.10 -> 2.5.1.3 -> {3.1.3.1, 3.1.3.100, 3.1.3.2}] -> 3.5.99.2 -> [2.7.1.49] -> 2.7.4.7 -> [2.5.1.3 -> {3.1.3.1, 3.1.3.100, 3.1.3.2} -> 3.5.99.2] -> 2.7.1.49
path_bsu00730.kgml: Skipped genes: bsu:BSU11660, bsu:BSU11680, bsu:BSU11700
path_bsu00730.kgml:
path_bsu00730.kgml: Found a trail of span 3 containing skipped vertices
path_bsu00730.kgml: 70 -> [69] -> 89 -> [97 -> 103] -> 68
path_bsu00730.kgml: R07463 -> [R10247] -> R09977 -> [R10712 -> R02135] -> R02133
path_bsu00730.kgml: bsu:BSU11670 -> [bsu:BSU11690] -> bsu:BSU11660 -> [bsu:BSU38290 -> {bsu:BSU05740, bsu:BSU09410}] -> bsu:BSU11650
path_bsu00730.kgml: 1.4.3.19 -> [2.8.1.10] -> 5.3.99.10 -> [2.5.1.3 -> {3.1.3.1, 3.1.3.100, 3.1.3.2}] -> 3.5.99.2
path_bsu00730.kgml:
path_bsu00730.kgml: Found a trail of span 3 containing skipped vertices
path_bsu00730.kgml: 97 -> [103 -> 68] -> 74 -> 93
path_bsu00730.kgml: R10712 -> [R02135 -> R02133] -> R04448 -> R03223
path_bsu00730.kgml: bsu:BSU38290 -> [{bsu:BSU05740, bsu:BSU09410} -> bsu:BSU11650] -> bsu:BSU38300 -> bsu:BSU38290
path_bsu00730.kgml: 2.5.1.3 -> [{3.1.3.1, 3.1.3.100, 3.1.3.2} -> 3.5.99.2] -> 2.7.1.50 -> 2.5.1.3
path_bsu00730.kgml:
path_bsu00730.kgml: Found a trail of span 3 containing skipped vertices
path_bsu00730.kgml: 66 -> 64 -> 114
path_bsu00730.kgml: R02135 -> R00619 -> R00615
path_bsu00730.kgml: bsu:BSU15780 -> bsu:BSU15800 -> bsu:BSU15780
path_bsu00730.kgml: {3.1.3.1, 3.1.3.100, 3.1.3.2} -> 2.7.6.2 -> 3.6.1.15
path_bsu00730.kgml: Skipped genes: bsu:BSU15790
path_bsu00730.kgml:
path_bsu00730.kgml: Found a trail of span 2 without skipping any vertex
path_bsu00730.kgml: 72 -> 71
path_bsu00730.kgml: R07460 -> R07461
path_bsu00730.kgml: {bsu:BSU27510, bsu:BSU27880, bsu:BSU29590} -> bsu:BSU29580
path_bsu00730.kgml: 2.8.1.7 -> {2.8.1.11, 2.8.1.4}
path_bsu00730.kgml:
path_bsu00730.kgml: Found a trail of span 2 containing skipped vertices
path_bsu00730.kgml: 73 -> [71] -> 69
path_bsu00730.kgml: R07459 -> [R07461] -> R10247
path_bsu00730.kgml: bsu:BSU11700 -> [bsu:BSU29580] -> bsu:BSU11690
path_bsu00730.kgml: {2.7.7.73, 2.7.7.80} -> [{2.8.1.11, 2.8.1.4}] -> 2.8.1.10
path_bsu00730.kgml:
path_bsu00730.kgml: --- 2.67 seconds ---

path_bsu00740.kgml: Riboflavin metabolism
path_bsu00740.kgml: Initialization took 0.37 seconds
path_bsu00740.kgml:
path_bsu00740.kgml: Found a trail of span 5 containing skipped vertices
path_bsu00740.kgml: 38 -> 39 -> 40 -> [43 -> 41] -> 42 -> 41
path_bsu00740.kgml: R00425 -> R03459 -> R03458 -> [R07280 -> R04457] -> R00066 -> R04457
path_bsu00740.kgml: bsu:BSU23260 -> bsu:BSU23280 -> bsu:BSU23280 -> [{bsu:BSU04040, bsu:BSU11140, bsu:BSU35850} -> bsu:BSU23250] -> bsu:BSU23270 -> bsu:BSU23250
path_bsu00740.kgml: 3.5.4.25 -> 3.5.4.26 -> 1.1.1.193 -> [3.1.3.104 -> 2.5.1.78] -> 2.5.1.9 -> 2.5.1.78
path_bsu00740.kgml:
path_bsu00740.kgml: Found a trail of span 4 containing skipped vertices
path_bsu00740.kgml: 38 -> [39] -> 40 -> [43 -> 41] -> 42 -> 41
path_bsu00740.kgml: R00425 -> [R03459] -> R03458 -> [R07280 -> R04457] -> R00066 -> R04457
path_bsu00740.kgml: bsu:BSU23260 -> [bsu:BSU23280] -> bsu:BSU23280 -> [{bsu:BSU04040, bsu:BSU11140, bsu:BSU35850} -> bsu:BSU23250] -> bsu:BSU23270 -> bsu:BSU23250
path_bsu00740.kgml: 3.5.4.25 -> [3.5.4.26] -> 1.1.1.193 -> [3.1.3.104 -> 2.5.1.78] -> 2.5.1.9 -> 2.5.1.78
path_bsu00740.kgml:
path_bsu00740.kgml: Found a trail of span 4 containing skipped vertices
path_bsu00740.kgml: 38 -> 39 -> [40 -> 43 -> 41] -> 42 -> 41
path_bsu00740.kgml: R00425 -> R03459 -> [R03458 -> R07280 -> R04457] -> R00066 -> R04457
path_bsu00740.kgml: bsu:BSU23260 -> bsu:BSU23280 -> [bsu:BSU23280 -> {bsu:BSU04040, bsu:BSU11140, bsu:BSU35850} -> bsu:BSU23250] -> bsu:BSU23270 -> bsu:BSU23250
path_bsu00740.kgml: 3.5.4.25 -> 3.5.4.26 -> [1.1.1.193 -> 3.1.3.104 -> 2.5.1.78] -> 2.5.1.9 -> 2.5.1.78
path_bsu00740.kgml:
path_bsu00740.kgml: Found a trail of span 3 containing skipped vertices
path_bsu00740.kgml: 32 -> [41] -> 42 -> 41
path_bsu00740.kgml: R07281 -> [R04457] -> R00066 -> R04457
path_bsu00740.kgml: bsu:BSU23260 -> [bsu:BSU23250] -> bsu:BSU23270 -> bsu:BSU23250
path_bsu00740.kgml: 4.1.99.12 -> [2.5.1.78] -> 2.5.1.9 -> 2.5.1.78
path_bsu00740.kgml:
path_bsu00740.kgml: Found a trail of span 3 containing skipped vertices
path_bsu00740.kgml: 38 -> [39 -> 40 -> 43] -> 41 -> 42
path_bsu00740.kgml: R00425 -> [R03459 -> R03458 -> R07280] -> R04457 -> R00066
path_bsu00740.kgml: bsu:BSU23260 -> [bsu:BSU23280 -> bsu:BSU23280 -> {bsu:BSU04040, bsu:BSU11140, bsu:BSU35850}] -> bsu:BSU23250 -> bsu:BSU23270
path_bsu00740.kgml: 3.5.4.25 -> [3.5.4.26 -> 1.1.1.193 -> 3.1.3.104] -> 2.5.1.78 -> 2.5.1.9
path_bsu00740.kgml:
path_bsu00740.kgml: --- 0.61 seconds ---

path_bsu00750.kgml: Vitamin B6 metabolism
path_bsu00750.kgml: Initialization took 0.17 seconds
path_bsu00750.kgml: (not found)
path_bsu00750.kgml: --- 0.19 seconds ---

path_bsu00760.kgml: Nicotinate and nicotinamide metabolism
path_bsu00760.kgml: Initialization took 0.62 seconds
path_bsu00760.kgml:
path_bsu00760.kgml: Found a trail of span 3 without skipping any vertex
path_bsu00760.kgml: 71 -> 72 -> 73
path_bsu00760.kgml: R00481 -> R04292 -> R03348
path_bsu00760.kgml: bsu:BSU27870 -> bsu:BSU27850 -> bsu:BSU27860
path_bsu00760.kgml: 1.4.3.16 -> 2.5.1.72 -> 2.4.2.19
path_bsu00760.kgml:
path_bsu00760.kgml: Found a trail of span 2 containing skipped vertices
path_bsu00760.kgml: 71 -> [72] -> 73
path_bsu00760.kgml: R00481 -> [R04292] -> R03348
path_bsu00760.kgml: bsu:BSU27870 -> [bsu:BSU27850] -> bsu:BSU27860
path_bsu00760.kgml: 1.4.3.16 -> [2.5.1.72] -> 2.4.2.19
path_bsu00760.kgml:
path_bsu00760.kgml: --- 0.83 seconds ---

path_bsu00770.kgml: Pantothenate and CoA biosynthesis
path_bsu00770.kgml: Initialization took 1.27 seconds
path_bsu00770.kgml:
path_bsu00770.kgml: Found a trail of span 2 without skipping any vertex
path_bsu00770.kgml: 93 -> 76
path_bsu00770.kgml: R00489 -> R02473
path_bsu00770.kgml: bsu:BSU22410 -> bsu:BSU22420
path_bsu00770.kgml: {4.1.1.11, 4.1.1.15} -> 6.3.2.1
path_bsu00770.kgml:
path_bsu00770.kgml: Found a trail of span 2 without skipping any vertex
path_bsu00770.kgml: 82 -> 81
path_bsu00770.kgml: R00006 -> R03051
path_bsu00770.kgml: {bsu:BSU28300, bsu:BSU28310, bsu:BSU36010} -> bsu:BSU28290
path_bsu00770.kgml: 2.2.1.6 -> 1.1.1.86
path_bsu00770.kgml:
path_bsu00770.kgml: Found a trail of span 2 containing skipped vertices
path_bsu00770.kgml: 78 -> [77] -> 76
path_bsu00770.kgml: R01226 -> [R02472] -> R02473
path_bsu00770.kgml: bsu:BSU22430 -> [{bsu:BSU14440, bsu:BSU15110}] -> bsu:BSU22420
path_bsu00770.kgml: 2.1.2.11 -> [1.1.1.169] -> 6.3.2.1
path_bsu00770.kgml:
path_bsu00770.kgml: --- 1.44 seconds ---

path_bsu00780.kgml: Biotin metabolism
path_bsu00780.kgml: Initialization took 0.52 seconds
path_bsu00780.kgml:
path_bsu00780.kgml: Found a trail of span 5 without skipping any vertex
path_bsu00780.kgml: 35 -> 34 -> 96 -> 31 -> 30
path_bsu00780.kgml: R03209 -> R03210 -> R10699 -> R03182 -> R01078
path_bsu00780.kgml: bsu:BSU30240 -> bsu:BSU30220 -> bsu:BSU30230 -> bsu:BSU30210 -> bsu:BSU30200
path_bsu00780.kgml: 6.2.1.14 -> 2.3.1.47 -> 2.6.1.105 -> 6.3.3.3 -> 2.8.1.6
path_bsu00780.kgml:
path_bsu00780.kgml: Found a trail of span 5 without skipping any vertex
path_bsu00780.kgml: 76 -> 45 -> 96 -> 31 -> 30
path_bsu00780.kgml: R10123 -> R10124 -> R10699 -> R03182 -> R01078
path_bsu00780.kgml: bsu:BSU30190 -> bsu:BSU30220 -> bsu:BSU30230 -> bsu:BSU30210 -> bsu:BSU30200
path_bsu00780.kgml: 1.14.14.46 -> 2.3.1.47 -> 2.6.1.105 -> 6.3.3.3 -> 2.8.1.6
path_bsu00780.kgml:
path_bsu00780.kgml: Found a trail of span 4 containing skipped vertices
path_bsu00780.kgml: 76 -> 45 -> 96 -> [31] -> 30
path_bsu00780.kgml: R10123 -> R10124 -> R10699 -> [R03182] -> R01078
path_bsu00780.kgml: bsu:BSU30190 -> bsu:BSU30220 -> bsu:BSU30230 -> [bsu:BSU30210] -> bsu:BSU30200
path_bsu00780.kgml: 1.14.14.46 -> 2.3.1.47 -> 2.6.1.105 -> [6.3.3.3] -> 2.8.1.6
path_bsu00780.kgml: Skipped genes: bsu:BSU30210
path_bsu00780.kgml:
path_bsu00780.kgml: Found a trail of span 4 containing skipped vertices
path_bsu00780.kgml: 76 -> [45] -> 96 -> 31 -> 30
path_bsu00780.kgml: R10123 -> [R10124] -> R10699 -> R03182 -> R01078
path_bsu00780.kgml: bsu:BSU30190 -> [bsu:BSU30220] -> bsu:BSU30230 -> bsu:BSU30210 -> bsu:BSU30200
path_bsu00780.kgml: 1.14.14.46 -> [2.3.1.47] -> 2.6.1.105 -> 6.3.3.3 -> 2.8.1.6
path_bsu00780.kgml: Skipped genes: bsu:BSU30220
path_bsu00780.kgml:
path_bsu00780.kgml: Found a trail of span 4 containing skipped vertices
path_bsu00780.kgml: 35 -> 34 -> [96] -> 31 -> 30
path_bsu00780.kgml: R03209 -> R03210 -> [R10699] -> R03182 -> R01078
path_bsu00780.kgml: bsu:BSU30240 -> bsu:BSU30220 -> [bsu:BSU30230] -> bsu:BSU30210 -> bsu:BSU30200
path_bsu00780.kgml: 6.2.1.14 -> 2.3.1.47 -> [2.6.1.105] -> 6.3.3.3 -> 2.8.1.6
path_bsu00780.kgml: Skipped genes: bsu:BSU30230
path_bsu00780.kgml:
path_bsu00780.kgml: Found a trail of span 4 containing skipped vertices
path_bsu00780.kgml: 35 -> [34] -> 96 -> 31 -> 30
path_bsu00780.kgml: R03209 -> [R03210] -> R10699 -> R03182 -> R01078
path_bsu00780.kgml: bsu:BSU30240 -> [bsu:BSU30220] -> bsu:BSU30230 -> bsu:BSU30210 -> bsu:BSU30200
path_bsu00780.kgml: 6.2.1.14 -> [2.3.1.47] -> 2.6.1.105 -> 6.3.3.3 -> 2.8.1.6
path_bsu00780.kgml: Skipped genes: bsu:BSU30220
path_bsu00780.kgml:
path_bsu00780.kgml: Found a trail of span 4 containing skipped vertices
path_bsu00780.kgml: 76 -> 45 -> [96] -> 31 -> 30
path_bsu00780.kgml: R10123 -> R10124 -> [R10699] -> R03182 -> R01078
path_bsu00780.kgml: bsu:BSU30190 -> bsu:BSU30220 -> [bsu:BSU30230] -> bsu:BSU30210 -> bsu:BSU30200
path_bsu00780.kgml: 1.14.14.46 -> 2.3.1.47 -> [2.6.1.105] -> 6.3.3.3 -> 2.8.1.6
path_bsu00780.kgml:
path_bsu00780.kgml: Found a trail of span 3 containing skipped vertices
path_bsu00780.kgml: 76 -> [45 -> 96] -> 31 -> 30
path_bsu00780.kgml: R10123 -> [R10124 -> R10699] -> R03182 -> R01078
path_bsu00780.kgml: bsu:BSU30190 -> [bsu:BSU30220 -> bsu:BSU30230] -> bsu:BSU30210 -> bsu:BSU30200
path_bsu00780.kgml: 1.14.14.46 -> [2.3.1.47 -> 2.6.1.105] -> 6.3.3.3 -> 2.8.1.6
path_bsu00780.kgml:
path_bsu00780.kgml: Found a trail of span 3 containing skipped vertices
path_bsu00780.kgml: 35 -> 34 -> [96 -> 31] -> 30
path_bsu00780.kgml: R03209 -> R03210 -> [R10699 -> R03182] -> R01078
path_bsu00780.kgml: bsu:BSU30240 -> bsu:BSU30220 -> [bsu:BSU30230 -> bsu:BSU30210] -> bsu:BSU30200
path_bsu00780.kgml: 6.2.1.14 -> 2.3.1.47 -> [2.6.1.105 -> 6.3.3.3] -> 2.8.1.6
path_bsu00780.kgml: Skipped genes: bsu:BSU30230, bsu:BSU30210
path_bsu00780.kgml:
path_bsu00780.kgml: Found a trail of span 3 containing skipped vertices
path_bsu00780.kgml: 76 -> 45 -> [96 -> 31] -> 30
path_bsu00780.kgml: R10123 -> R10124 -> [R10699 -> R03182] -> R01078
path_bsu00780.kgml: bsu:BSU30190 -> bsu:BSU30220 -> [bsu:BSU30230 -> bsu:BSU30210] -> bsu:BSU30200
path_bsu00780.kgml: 1.14.14.46 -> 2.3.1.47 -> [2.6.1.105 -> 6.3.3.3] -> 2.8.1.6
path_bsu00780.kgml: Skipped genes: bsu:BSU30210
path_bsu00780.kgml:
path_bsu00780.kgml: Found a trail of span 2 containing skipped vertices
path_bsu00780.kgml: 76 -> [45 -> 96 -> 31] -> 30
path_bsu00780.kgml: R10123 -> [R10124 -> R10699 -> R03182] -> R01078
path_bsu00780.kgml: bsu:BSU30190 -> [bsu:BSU30220 -> bsu:BSU30230 -> bsu:BSU30210] -> bsu:BSU30200
path_bsu00780.kgml: 1.14.14.46 -> [2.3.1.47 -> 2.6.1.105 -> 6.3.3.3] -> 2.8.1.6
path_bsu00780.kgml:
path_bsu00780.kgml: --- 0.98 seconds ---

path_bsu00785.kgml: Lipoic acid metabolism
path_bsu00785.kgml: Initialization took 0.07 seconds
path_bsu00785.kgml: (not found)
path_bsu00785.kgml: --- 0.09 seconds ---

path_bsu00790.kgml: Folate biosynthesis
path_bsu00790.kgml: Initialization took 1.99 seconds
path_bsu00790.kgml:
path_bsu00790.kgml: Found a trail of span 4 without skipping any vertex
path_bsu00790.kgml: 96 -> 102 -> 103 -> 104
path_bsu00790.kgml: R09959 -> R10002 -> R09978 -> R07605
path_bsu00790.kgml: bsu:BSU13730 -> bsu:BSU13740 -> bsu:BSU13720 -> bsu:BSU13750
path_bsu00790.kgml: 4.1.2.50 -> 4.3.99.3 -> 6.3.4.20 -> 1.7.1.13
path_bsu00790.kgml:
path_bsu00790.kgml: Found a trail of span 4 without skipping any vertex
path_bsu00790.kgml: 171 -> 75 -> 74 -> 72
path_bsu00790.kgml: R11073 -> R03504 -> R03503 -> R03067
path_bsu00790.kgml: bsu:BSU00780 -> bsu:BSU00780 -> bsu:BSU00790 -> bsu:BSU00770
path_bsu00790.kgml: 5.1.99.8 -> 4.1.2.25 -> 2.7.6.3 -> 2.5.1.15
path_bsu00790.kgml:
path_bsu00790.kgml: Found a trail of span 3 containing skipped vertices
path_bsu00790.kgml: 96 -> [102] -> 103 -> 104
path_bsu00790.kgml: R09959 -> [R10002] -> R09978 -> R07605
path_bsu00790.kgml: bsu:BSU13730 -> [bsu:BSU13740] -> bsu:BSU13720 -> bsu:BSU13750
path_bsu00790.kgml: 4.1.2.50 -> [4.3.99.3] -> 6.3.4.20 -> 1.7.1.13
path_bsu00790.kgml: Skipped genes: bsu:BSU13740
path_bsu00790.kgml:
path_bsu00790.kgml: Found a trail of span 3 containing skipped vertices
path_bsu00790.kgml: 94 -> [118] -> 122 -> 126
path_bsu00790.kgml: R09395 -> [R09726] -> R09735 -> R11581
path_bsu00790.kgml: bsu:BSU14300 -> [bsu:BSU29460] -> bsu:BSU14280 -> bsu:BSU14260
path_bsu00790.kgml: 2.8.1.12 -> [2.7.7.75] -> 2.10.1.1 -> 2.7.7.77
path_bsu00790.kgml: Skipped genes: bsu:BSU14270, bsu:BSU14290
path_bsu00790.kgml:
path_bsu00790.kgml: Found a trail of span 3 containing skipped vertices
path_bsu00790.kgml: 96 -> 102 -> [103] -> 104
path_bsu00790.kgml: R09959 -> R10002 -> [R09978] -> R07605
path_bsu00790.kgml: bsu:BSU13730 -> bsu:BSU13740 -> [bsu:BSU13720] -> bsu:BSU13750
path_bsu00790.kgml: 4.1.2.50 -> 4.3.99.3 -> [6.3.4.20] -> 1.7.1.13
path_bsu00790.kgml:
path_bsu00790.kgml: Found a trail of span 3 containing skipped vertices
path_bsu00790.kgml: 171 -> 75 -> [74] -> 72
path_bsu00790.kgml: R11073 -> R03504 -> [R03503] -> R03067
path_bsu00790.kgml: bsu:BSU00780 -> bsu:BSU00780 -> [bsu:BSU00790] -> bsu:BSU00770
path_bsu00790.kgml: 5.1.99.8 -> 4.1.2.25 -> [2.7.6.3] -> 2.5.1.15
path_bsu00790.kgml:
path_bsu00790.kgml: Found a trail of span 3 without skipping any vertex
path_bsu00790.kgml: 171 -> 75 -> 73
path_bsu00790.kgml: R11073 -> R03504 -> R03066
path_bsu00790.kgml: bsu:BSU00780 -> bsu:BSU00780 -> bsu:BSU00770
path_bsu00790.kgml: 5.1.99.8 -> 4.1.2.25 -> 2.5.1.15
path_bsu00790.kgml:
path_bsu00790.kgml: Found a trail of span 3 containing skipped vertices
path_bsu00790.kgml: 171 -> [75] -> 74 -> 72
path_bsu00790.kgml: R11073 -> [R03504] -> R03503 -> R03067
path_bsu00790.kgml: bsu:BSU00780 -> [bsu:BSU00780] -> bsu:BSU00790 -> bsu:BSU00770
path_bsu00790.kgml: 5.1.99.8 -> [4.1.2.25] -> 2.7.6.3 -> 2.5.1.15
path_bsu00790.kgml:
path_bsu00790.kgml: Found a trail of span 3 without skipping any vertex
path_bsu00790.kgml: 65 -> 66 -> 72
path_bsu00790.kgml: R01716 -> R05553 -> R03067
path_bsu00790.kgml: {bsu:BSU00740, bsu:BSU00750} -> bsu:BSU00760 -> bsu:BSU00770
path_bsu00790.kgml: 2.6.1.85 -> 4.1.3.38 -> 2.5.1.15
path_bsu00790.kgml:
path_bsu00790.kgml: Found a trail of span 3 without skipping any vertex
path_bsu00790.kgml: 65 -> 66 -> 73
path_bsu00790.kgml: R01716 -> R05553 -> R03066
path_bsu00790.kgml: {bsu:BSU00740, bsu:BSU00750} -> bsu:BSU00760 -> bsu:BSU00770
path_bsu00790.kgml: 2.6.1.85 -> 4.1.3.38 -> 2.5.1.15
path_bsu00790.kgml:
path_bsu00790.kgml: Found a trail of span 2 containing skipped vertices
path_bsu00790.kgml: 96 -> [102 -> 103] -> 104
path_bsu00790.kgml: R09959 -> [R10002 -> R09978] -> R07605
path_bsu00790.kgml: bsu:BSU13730 -> [bsu:BSU13740 -> bsu:BSU13720] -> bsu:BSU13750
path_bsu00790.kgml: 4.1.2.50 -> [4.3.99.3 -> 6.3.4.20] -> 1.7.1.13
path_bsu00790.kgml: Skipped genes: bsu:BSU13740
path_bsu00790.kgml:
path_bsu00790.kgml: Found a trail of span 2 containing skipped vertices
path_bsu00790.kgml: 171 -> [75 -> 74] -> 72
path_bsu00790.kgml: R11073 -> [R03504 -> R03503] -> R03067
path_bsu00790.kgml: bsu:BSU00780 -> [bsu:BSU00780 -> bsu:BSU00790] -> bsu:BSU00770
path_bsu00790.kgml: 5.1.99.8 -> [4.1.2.25 -> 2.7.6.3] -> 2.5.1.15
path_bsu00790.kgml:
path_bsu00790.kgml: Found a trail of span 2 containing skipped vertices
path_bsu00790.kgml: 171 -> [75] -> 73
path_bsu00790.kgml: R11073 -> [R03504] -> R03066
path_bsu00790.kgml: bsu:BSU00780 -> [bsu:BSU00780] -> bsu:BSU00770
path_bsu00790.kgml: 5.1.99.8 -> [4.1.2.25] -> 2.5.1.15
path_bsu00790.kgml:
path_bsu00790.kgml: Found a trail of span 2 containing skipped vertices
path_bsu00790.kgml: 65 -> [66] -> 72
path_bsu00790.kgml: R01716 -> [R05553] -> R03067
path_bsu00790.kgml: {bsu:BSU00740, bsu:BSU00750} -> [bsu:BSU00760] -> bsu:BSU00770
path_bsu00790.kgml: 2.6.1.85 -> [4.1.3.38] -> 2.5.1.15
path_bsu00790.kgml: Skipped genes: bsu:BSU00760
path_bsu00790.kgml:
path_bsu00790.kgml: Found a trail of span 2 containing skipped vertices
path_bsu00790.kgml: 65 -> [66] -> 73
path_bsu00790.kgml: R01716 -> [R05553] -> R03066
path_bsu00790.kgml: {bsu:BSU00740, bsu:BSU00750} -> [bsu:BSU00760] -> bsu:BSU00770
path_bsu00790.kgml: 2.6.1.85 -> [4.1.3.38] -> 2.5.1.15
path_bsu00790.kgml: Skipped genes: bsu:BSU00760
path_bsu00790.kgml:
path_bsu00790.kgml: --- 3.15 seconds ---

path_bsu00860.kgml: Porphyrin and chlorophyll metabolism
path_bsu00860.kgml: Initialization took 1.43 seconds
path_bsu00860.kgml:
path_bsu00860.kgml: Found a trail of span 5 containing skipped vertices
path_bsu00860.kgml: 279 -> 277 -> 275 -> 274 -> 271
path_bsu00860.kgml: R04109 -> R02272 -> R00036 -> R00084 -> R03165
path_bsu00860.kgml: bsu:BSU28170 -> {bsu:BSU08710, bsu:BSU28120} -> bsu:BSU28130 -> bsu:BSU28150 -> {bsu:BSU03280, bsu:BSU12230, bsu:BSU28140}
path_bsu00860.kgml: 1.2.1.70 -> 5.4.3.8 -> 4.2.1.24 -> 2.5.1.61 -> 4.2.1.75
path_bsu00860.kgml: Skipped genes: bsu:BSU28160
path_bsu00860.kgml:
path_bsu00860.kgml: Found a trail of span 4 containing skipped vertices
path_bsu00860.kgml: 279 -> [277] -> 275 -> 274 -> 271
path_bsu00860.kgml: R04109 -> [R02272] -> R00036 -> R00084 -> R03165
path_bsu00860.kgml: bsu:BSU28170 -> [{bsu:BSU08710, bsu:BSU28120}] -> bsu:BSU28130 -> bsu:BSU28150 -> {bsu:BSU03280, bsu:BSU12230, bsu:BSU28140}
path_bsu00860.kgml: 1.2.1.70 -> [5.4.3.8] -> 4.2.1.24 -> 2.5.1.61 -> 4.2.1.75
path_bsu00860.kgml: Skipped genes: bsu:BSU28160
path_bsu00860.kgml:
path_bsu00860.kgml: Found a trail of span 4 containing skipped vertices
path_bsu00860.kgml: 279 -> 277 -> [275] -> 274 -> 271
path_bsu00860.kgml: R04109 -> R02272 -> [R00036] -> R00084 -> R03165
path_bsu00860.kgml: bsu:BSU28170 -> {bsu:BSU08710, bsu:BSU28120} -> [bsu:BSU28130] -> bsu:BSU28150 -> {bsu:BSU03280, bsu:BSU12230, bsu:BSU28140}
path_bsu00860.kgml: 1.2.1.70 -> 5.4.3.8 -> [4.2.1.24] -> 2.5.1.61 -> 4.2.1.75
path_bsu00860.kgml: Skipped genes: bsu:BSU28160, bsu:BSU28130
path_bsu00860.kgml:
path_bsu00860.kgml: Found a trail of span 4 containing skipped vertices
path_bsu00860.kgml: 270 -> 409 -> [413 -> 415 -> 418] -> 264 -> [418] -> 413
path_bsu00860.kgml: R03197 -> R04178 -> [R11329 -> R11522 -> R10468] -> R00310 -> [R10468] -> R11329
path_bsu00860.kgml: bsu:BSU10120 -> bsu:BSU10140 -> [bsu:BSU10130 -> bsu:BSU37670 -> bsu:BSU07150] -> bsu:BSU10130 -> [bsu:BSU07150] -> bsu:BSU10130
path_bsu00860.kgml: 4.1.1.37 -> 1.3.3.15 -> [4.99.1.9 -> ? -> 1.14.99.48] -> 4.99.1.1 -> [1.14.99.48] -> 4.99.1.9
path_bsu00860.kgml:
path_bsu00860.kgml: Found a trail of span 3 containing skipped vertices
path_bsu00860.kgml: 269 -> 264 -> [418] -> 413
path_bsu00860.kgml: R03222 -> R00310 -> [R10468] -> R11329
path_bsu00860.kgml: bsu:BSU10140 -> bsu:BSU10130 -> [bsu:BSU07150] -> bsu:BSU10130
path_bsu00860.kgml: 1.3.3.4 -> 4.99.1.1 -> [1.14.99.48] -> 4.99.1.9
path_bsu00860.kgml:
path_bsu00860.kgml: Found a trail of span 3 containing skipped vertices
path_bsu00860.kgml: 279 -> [277 -> 275] -> 274 -> 271
path_bsu00860.kgml: R04109 -> [R02272 -> R00036] -> R00084 -> R03165
path_bsu00860.kgml: bsu:BSU28170 -> [{bsu:BSU08710, bsu:BSU28120} -> bsu:BSU28130] -> bsu:BSU28150 -> {bsu:BSU03280, bsu:BSU12230, bsu:BSU28140}
path_bsu00860.kgml: 1.2.1.70 -> [5.4.3.8 -> 4.2.1.24] -> 2.5.1.61 -> 4.2.1.75
path_bsu00860.kgml: Skipped genes: bsu:BSU28160
path_bsu00860.kgml:
path_bsu00860.kgml: Found a trail of span 3 containing skipped vertices
path_bsu00860.kgml: 277 -> 275 -> [274] -> 271
path_bsu00860.kgml: R02272 -> R00036 -> [R00084] -> R03165
path_bsu00860.kgml: {bsu:BSU08710, bsu:BSU28120} -> bsu:BSU28130 -> [bsu:BSU28150] -> {bsu:BSU03280, bsu:BSU12230, bsu:BSU28140}
path_bsu00860.kgml: 5.4.3.8 -> 4.2.1.24 -> [2.5.1.61] -> 4.2.1.75
path_bsu00860.kgml:
path_bsu00860.kgml: Found a trail of span 3 without skipping any vertex
path_bsu00860.kgml: 272 -> 282 -> 281
path_bsu00860.kgml: R03194 -> R03947 -> R02864
path_bsu00860.kgml: {bsu:BSU03280, bsu:BSU15610} -> bsu:BSU15630 -> {bsu:BSU15620, bsu:BSU15630}
path_bsu00860.kgml: 2.1.1.107 -> 1.3.1.76 -> 4.99.1.4
path_bsu00860.kgml:
path_bsu00860.kgml: Found a trail of span 3 containing skipped vertices
path_bsu00860.kgml: 270 -> [409] -> 413 -> [415 -> 418] -> 264
path_bsu00860.kgml: R03197 -> [R04178] -> R11329 -> [R11522 -> R10468] -> R00310
path_bsu00860.kgml: bsu:BSU10120 -> [bsu:BSU10140] -> bsu:BSU10130 -> [bsu:BSU37670 -> bsu:BSU07150] -> bsu:BSU10130
path_bsu00860.kgml: 4.1.1.37 -> [1.3.3.15] -> 4.99.1.9 -> [? -> 1.14.99.48] -> 4.99.1.1
path_bsu00860.kgml:
path_bsu00860.kgml: Found a trail of span 2 containing skipped vertices
path_bsu00860.kgml: 277 -> [275 -> 274] -> 271
path_bsu00860.kgml: R02272 -> [R00036 -> R00084] -> R03165
path_bsu00860.kgml: {bsu:BSU08710, bsu:BSU28120} -> [bsu:BSU28130 -> bsu:BSU28150] -> {bsu:BSU03280, bsu:BSU12230, bsu:BSU28140}
path_bsu00860.kgml: 5.4.3.8 -> [4.2.1.24 -> 2.5.1.61] -> 4.2.1.75
path_bsu00860.kgml: Skipped genes: bsu:BSU28130
path_bsu00860.kgml:
path_bsu00860.kgml: Found a trail of span 2 containing skipped vertices
path_bsu00860.kgml: 272 -> [282] -> 281
path_bsu00860.kgml: R03194 -> [R03947] -> R02864
path_bsu00860.kgml: {bsu:BSU03280, bsu:BSU15610} -> [bsu:BSU15630] -> {bsu:BSU15620, bsu:BSU15630}
path_bsu00860.kgml: 2.1.1.107 -> [1.3.1.76] -> 4.99.1.4
path_bsu00860.kgml:
path_bsu00860.kgml: --- 2.13 seconds ---

path_bsu00900.kgml: Terpenoid backbone biosynthesis
path_bsu00900.kgml: Initialization took 0.77 seconds
path_bsu00900.kgml:
path_bsu00900.kgml: Found a trail of span 2 containing skipped vertices
path_bsu00900.kgml: 64 -> [65] -> 66
path_bsu00900.kgml: R05633 -> [R05634] -> R05637
path_bsu00900.kgml: bsu:BSU00900 -> [bsu:BSU00460] -> bsu:BSU00910
path_bsu00900.kgml: 2.7.7.60 -> [2.7.1.148] -> 4.6.1.12
path_bsu00900.kgml:
path_bsu00900.kgml: --- 0.88 seconds ---

path_bsu00906.kgml: Carotenoid biosynthesis
path_bsu00906.kgml: Initialization took 0.03 seconds
path_bsu00906.kgml: (not found)
path_bsu00906.kgml: --- 0.05 seconds ---

path_bsu00910.kgml: Nitrogen metabolism
path_bsu00910.kgml: Initialization took 1.38 seconds
path_bsu00910.kgml:
path_bsu00910.kgml: Found a trail of span 2 containing skipped vertices
path_bsu00910.kgml: 81 -> [86 -> 77] -> 82
path_bsu00910.kgml: R00114 -> [R00243 -> R00253] -> R00093
path_bsu00910.kgml: {bsu:BSU18440, bsu:BSU18450} -> [{bsu:BSU22960, bsu:BSU37790} -> bsu:BSU17460] -> {bsu:BSU18440, bsu:BSU18450}
path_bsu00910.kgml: 1.4.1.13 -> [{1.4.1.2, 1.4.1.3} -> 6.3.1.2] -> 1.4.1.14
path_bsu00910.kgml:
path_bsu00910.kgml: --- 1.53 seconds ---

path_bsu00920.kgml: Sulfur metabolism
path_bsu00920.kgml: Initialization took 1.28 seconds
path_bsu00920.kgml:
path_bsu00920.kgml: Found a trail of span 3 containing skipped vertices
path_bsu00920.kgml: 158 -> 159 -> 150
path_bsu00920.kgml: R00529 -> R00509 -> R02021
path_bsu00920.kgml: {bsu:BSU10920, bsu:BSU15590} -> {bsu:BSU10910, bsu:BSU15600} -> {bsu:BSU10930, bsu:BSU15570}
path_bsu00920.kgml: 2.7.7.4 -> 2.7.1.25 -> 1.8.4.8
path_bsu00920.kgml: Skipped genes: bsu:BSU15580
path_bsu00920.kgml:
path_bsu00920.kgml: Found a trail of span 3 containing skipped vertices
path_bsu00920.kgml: 42 -> 39 -> 48
path_bsu00920.kgml: R00529 -> R00509 -> R02021
path_bsu00920.kgml: {bsu:BSU10920, bsu:BSU15590} -> {bsu:BSU10910, bsu:BSU15600} -> {bsu:BSU10930, bsu:BSU15570}
path_bsu00920.kgml: 2.7.7.4 -> 2.7.1.25 -> 1.8.4.8
path_bsu00920.kgml: Skipped genes: bsu:BSU15580
path_bsu00920.kgml:
path_bsu00920.kgml: Found a trail of span 2 containing skipped vertices
path_bsu00920.kgml: 158 -> [159] -> 150
path_bsu00920.kgml: R00529 -> [R00509] -> R02021
path_bsu00920.kgml: {bsu:BSU10920, bsu:BSU15590} -> [{bsu:BSU10910, bsu:BSU15600}] -> {bsu:BSU10930, bsu:BSU15570}
path_bsu00920.kgml: 2.7.7.4 -> [2.7.1.25] -> 1.8.4.8
path_bsu00920.kgml: Skipped genes: bsu:BSU15580
path_bsu00920.kgml:
path_bsu00920.kgml: --- 1.43 seconds ---

path_bsu00970.kgml: Aminoacyl-tRNA biosynthesis
path_bsu00970.kgml: Initialization took 2.48 seconds
path_bsu00970.kgml: (not found)
path_bsu00970.kgml: --- 2.49 seconds ---

path_bsu01040.kgml: Biosynthesis of unsaturated fatty acids
path_bsu01040.kgml: Initialization took 0.07 seconds
path_bsu01040.kgml: (not found)
path_bsu01040.kgml: --- 0.08 seconds ---

path_bsu01053.kgml: Biosynthesis of siderophore group nonribosomal peptides
path_bsu01053.kgml: Initialization took 0.07 seconds
path_bsu01053.kgml:
path_bsu01053.kgml: Found a trail of span 4 without skipping any vertex
path_bsu01053.kgml: 20 -> 43 -> 18 -> 64
path_bsu01053.kgml: R01717 -> R03037 -> R01505 -> R07644
path_bsu01053.kgml: {bsu:BSU30830, bsu:BSU31990} -> bsu:BSU31970 -> bsu:BSU32000 -> {bsu:BSU31970, bsu:BSU31980}
path_bsu01053.kgml: 5.4.4.2 -> 3.3.2.1 -> 1.3.1.28 -> 6.3.2.14
path_bsu01053.kgml:
path_bsu01053.kgml: Found a trail of span 3 containing skipped vertices
path_bsu01053.kgml: 20 -> 43 -> [18] -> 64
path_bsu01053.kgml: R01717 -> R03037 -> [R01505] -> R07644
path_bsu01053.kgml: {bsu:BSU30830, bsu:BSU31990} -> bsu:BSU31970 -> [bsu:BSU32000] -> {bsu:BSU31970, bsu:BSU31980}
path_bsu01053.kgml: 5.4.4.2 -> 3.3.2.1 -> [1.3.1.28] -> 6.3.2.14
path_bsu01053.kgml:
path_bsu01053.kgml: Found a trail of span 3 containing skipped vertices
path_bsu01053.kgml: 20 -> [43] -> 18 -> 64
path_bsu01053.kgml: R01717 -> [R03037] -> R01505 -> R07644
path_bsu01053.kgml: {bsu:BSU30830, bsu:BSU31990} -> [bsu:BSU31970] -> bsu:BSU32000 -> {bsu:BSU31970, bsu:BSU31980}
path_bsu01053.kgml: 5.4.4.2 -> [3.3.2.1] -> 1.3.1.28 -> 6.3.2.14
path_bsu01053.kgml:
path_bsu01053.kgml: Found a trail of span 2 containing skipped vertices
path_bsu01053.kgml: 20 -> [43 -> 18] -> 64
path_bsu01053.kgml: R01717 -> [R03037 -> R01505] -> R07644
path_bsu01053.kgml: {bsu:BSU30830, bsu:BSU31990} -> [bsu:BSU31970 -> bsu:BSU32000] -> {bsu:BSU31970, bsu:BSU31980}
path_bsu01053.kgml: 5.4.4.2 -> [3.3.2.1 -> 1.3.1.28] -> 6.3.2.14
path_bsu01053.kgml:
path_bsu01053.kgml: --- 0.24 seconds ---

path_bsu01054.kgml: Nonribosomal peptide structures
path_bsu01054.kgml: Initialization took 0.32 seconds
path_bsu01054.kgml: (not found)
path_bsu01054.kgml: --- 0.33 seconds ---

--- 419.29 seconds ---
