# Supplementary material for: CoMetGeNe: mining conserved neighborhood patterns in metabolic and genomic contexts
Source: BMC Bioinformatics. 2019 Jan 10;20:19. doi: 10.1186/s12859-018-2542-2 (PMC6327494; doi:10.1186/s12859-018-2542-2)
Supplement: Supplementary file 4 — Trail finding results for the 50 species in Table 2. Trail finding has been performed for all combinations of gap parameters δG (allowing to skip genes) and δD (allowing to skip reactions) ranging from 0 to 3. (ZIP 5466 kb) [file 12859_2018_2542_MOESM4_ESM.zip › results/cau_dG1_dD2.hnet]

--- delta_G = 1, delta_D = 2 ---

path_cau00010.kgml: Glycolysis / Gluconeogenesis
path_cau00010.kgml: Initialization took 4.48 seconds
path_cau00010.kgml:
path_cau00010.kgml: Found a trail of span 3 without skipping any vertex
path_cau00010.kgml: 48 -> 49 -> 50
path_cau00010.kgml: R00014 -> R03270 -> R02569
path_cau00010.kgml: {cau:Caur_1972, cau:Caur_1973, cau:Caur_2805, cau:Caur_3121} -> {cau:Caur_1972, cau:Caur_1973, cau:Caur_2805, cau:Caur_3121} -> {cau:Caur_1333, cau:Caur_1974}
path_cau00010.kgml: {1.2.4.1, 2.2.1.6, 4.1.1.1} -> 1.2.4.1 -> 2.3.1.12
path_cau00010.kgml:
path_cau00010.kgml: --- 4.81 seconds ---

path_cau00020.kgml: Citrate cycle (TCA cycle)
path_cau00020.kgml: Initialization took 2.57 seconds
path_cau00020.kgml:
path_cau00020.kgml: Found a trail of span 3 containing skipped vertices
path_cau00020.kgml: 30 -> 31 -> [103] -> 29
path_cau00020.kgml: R03316 -> R02570 -> [R01197] -> R00621
path_cau00020.kgml: cau:Caur_3727 -> {cau:Caur_1691, cau:Caur_3726} -> [{cau:Caur_0249, cau:Caur_0250, cau:Caur_0952, cau:Caur_0953}] -> cau:Caur_3727
path_cau00020.kgml: 1.2.4.2 -> 2.3.1.61 -> [{1.2.7.11, 1.2.7.3}] -> 1.2.4.2
path_cau00020.kgml:
path_cau00020.kgml: Found a trail of span 3 containing skipped vertices
path_cau00020.kgml: 82 -> [101] -> 75 -> 77
path_cau00020.kgml: R02569 -> [R01196] -> R00014 -> R03270
path_cau00020.kgml: {cau:Caur_1333, cau:Caur_1974} -> [cau:Caur_2080] -> {cau:Caur_1972, cau:Caur_1973, cau:Caur_2805, cau:Caur_3121} -> {cau:Caur_1972, cau:Caur_1973, cau:Caur_2805, cau:Caur_3121}
path_cau00020.kgml: 2.3.1.12 -> [{1.2.7.1, 1.2.7.11}] -> {1.2.4.1, 2.2.1.6, 4.1.1.1} -> 1.2.4.1
path_cau00020.kgml:
path_cau00020.kgml: --- 3.48 seconds ---

path_cau00030.kgml: Pentose phosphate pathway
path_cau00030.kgml: Initialization took 1.43 seconds
path_cau00030.kgml:
path_cau00030.kgml: Found a trail of span 2 containing skipped vertices
path_cau00030.kgml: 157 -> [57] -> 156
path_cau00030.kgml: {R02736, R10907} -> [R02035] -> R10221
path_cau00030.kgml: cau:Caur_0501 -> [cau:Caur_2552] -> cau:Caur_0500
path_cau00030.kgml: {1.1.1.363, 1.1.1.49, 1.1.1.363, 1.1.1.388} -> [3.1.1.31] -> {1.1.1.343, 1.1.1.351}
path_cau00030.kgml:
path_cau00030.kgml: Found a trail of span 2 containing skipped vertices
path_cau00030.kgml: 157 -> [57] -> 56
path_cau00030.kgml: {R02736, R10907} -> [R02035] -> R01528
path_cau00030.kgml: cau:Caur_0501 -> [cau:Caur_2552] -> cau:Caur_0500
path_cau00030.kgml: {1.1.1.363, 1.1.1.49, 1.1.1.363, 1.1.1.388} -> [3.1.1.31] -> {1.1.1.351, 1.1.1.44}
path_cau00030.kgml:
path_cau00030.kgml: Found a trail of span 2 without skipping any vertex
path_cau00030.kgml: 48 -> 47
path_cau00030.kgml: R01529 -> R01056
path_cau00030.kgml: cau:Caur_3197 -> {cau:Caur_3092, cau:Caur_3198}
path_cau00030.kgml: 5.1.3.1 -> 5.3.1.6
path_cau00030.kgml:
path_cau00030.kgml: Found a trail of span 2 containing skipped vertices
path_cau00030.kgml: 58 -> [57] -> 156
path_cau00030.kgml: R02736 -> [R02035] -> R10221
path_cau00030.kgml: cau:Caur_0501 -> [cau:Caur_2552] -> cau:Caur_0500
path_cau00030.kgml: {1.1.1.363, 1.1.1.49} -> [3.1.1.31] -> {1.1.1.343, 1.1.1.351}
path_cau00030.kgml:
path_cau00030.kgml: Found a trail of span 2 containing skipped vertices
path_cau00030.kgml: 58 -> [57] -> 56
path_cau00030.kgml: R02736 -> [R02035] -> R01528
path_cau00030.kgml: cau:Caur_0501 -> [cau:Caur_2552] -> cau:Caur_0500
path_cau00030.kgml: {1.1.1.363, 1.1.1.49} -> [3.1.1.31] -> {1.1.1.351, 1.1.1.44}
path_cau00030.kgml:
path_cau00030.kgml: --- 2.03 seconds ---

path_cau00040.kgml: Pentose and glucuronate interconversions
path_cau00040.kgml: Initialization took 0.12 seconds
path_cau00040.kgml: (not found)
path_cau00040.kgml: --- 0.14 seconds ---

path_cau00051.kgml: Fructose and mannose metabolism
path_cau00051.kgml: Initialization took 2.58 seconds
path_cau00051.kgml:
path_cau00051.kgml: Found a trail of span 2 containing skipped vertices
path_cau00051.kgml: 84 -> [83] -> 150
path_cau00051.kgml: R00885 -> [R00888] -> {R03397, R03399}
path_cau00051.kgml: {cau:Caur_2687, cau:Caur_2960} -> [cau:Caur_1119] -> {cau:Caur_1970, cau:Caur_2686}
path_cau00051.kgml: 2.7.7.13 -> [4.2.1.47] -> {1.1.1.187, 1.1.1.281, 1.1.1.187, 1.1.1.281}
path_cau00051.kgml:
path_cau00051.kgml: Found a trail of span 2 containing skipped vertices
path_cau00051.kgml: 98 -> 99
path_cau00051.kgml: R02437 -> R03014
path_cau00051.kgml: cau:Caur_2284 -> cau:Caur_2282
path_cau00051.kgml: 5.3.1.14 -> 2.7.1.5
path_cau00051.kgml: Skipped genes: cau:Caur_2283
path_cau00051.kgml:
path_cau00051.kgml: Found a trail of span 2 without skipping any vertex
path_cau00051.kgml: 54 -> 92
path_cau00051.kgml: R03232 -> R02071
path_cau00051.kgml: {cau:Caur_0801, cau:Caur_0803} -> {cau:Caur_0802, cau:Caur_2662}
path_cau00051.kgml: 2.7.1.202 -> 2.7.1.56
path_cau00051.kgml:
path_cau00051.kgml: --- 2.75 seconds ---

path_cau00052.kgml: Galactose metabolism
path_cau00052.kgml: Initialization took 0.92 seconds
path_cau00052.kgml: (not found)
path_cau00052.kgml: --- 0.94 seconds ---

path_cau00061.kgml: Fatty acid biosynthesis
path_cau00061.kgml: Initialization took 1.09 seconds
path_cau00061.kgml:
path_cau00061.kgml: Found a trail of span 2 without skipping any vertex
path_cau00061.kgml: 147 -> 262
path_cau00061.kgml: R01626 -> R10707
path_cau00061.kgml: cau:Caur_2407 -> cau:Caur_2406
path_cau00061.kgml: {2.3.1.39, 2.3.1.85, 2.3.1.86} -> 2.3.1.180
path_cau00061.kgml:
path_cau00061.kgml: Found a trail of span 2 containing skipped vertices
path_cau00061.kgml: 153 -> [147 -> 60] -> 97
path_cau00061.kgml: R00742 -> [R01626 -> R04963] -> R04964
path_cau00061.kgml: {cau:Caur_1378, cau:Caur_1647, cau:Caur_1648, cau:Caur_3421, cau:Caur_3739} -> [cau:Caur_2407 -> {cau:Caur_1116, cau:Caur_1931}] -> {cau:Caur_2733, cau:Caur_3262, cau:Caur_3422, cau:Caur_3773}
path_cau00061.kgml: 6.4.1.2 -> [{2.3.1.39, 2.3.1.85, 2.3.1.86} -> {2.3.1.179, 2.3.1.41, 2.3.1.85, 2.3.1.86}] -> {1.1.1.100, 2.3.1.85, 2.3.1.86}
path_cau00061.kgml:
path_cau00061.kgml: Found a trail of span 2 containing skipped vertices
path_cau00061.kgml: 153 -> [147 -> 59] -> 86
path_cau00061.kgml: R00742 -> [R01626 -> R04726] -> R04566
path_cau00061.kgml: {cau:Caur_1378, cau:Caur_1647, cau:Caur_1648, cau:Caur_3421, cau:Caur_3739} -> [cau:Caur_2407 -> {cau:Caur_1116, cau:Caur_1931}] -> {cau:Caur_2733, cau:Caur_3262, cau:Caur_3422, cau:Caur_3773}
path_cau00061.kgml: 6.4.1.2 -> [{2.3.1.39, 2.3.1.85, 2.3.1.86} -> {2.3.1.179, 2.3.1.41, 2.3.1.85, 2.3.1.86}] -> {1.1.1.100, 2.3.1.85, 2.3.1.86}
path_cau00061.kgml:
path_cau00061.kgml: Found a trail of span 2 containing skipped vertices
path_cau00061.kgml: 153 -> [147 -> 61] -> 108
path_cau00061.kgml: R00742 -> [R01626 -> R04960] -> R04534
path_cau00061.kgml: {cau:Caur_1378, cau:Caur_1647, cau:Caur_1648, cau:Caur_3421, cau:Caur_3739} -> [cau:Caur_2407 -> {cau:Caur_1116, cau:Caur_1931}] -> {cau:Caur_2733, cau:Caur_3262, cau:Caur_3422, cau:Caur_3773}
path_cau00061.kgml: 6.4.1.2 -> [{2.3.1.39, 2.3.1.85, 2.3.1.86} -> {2.3.1.179, 2.3.1.41, 2.3.1.85, 2.3.1.86}] -> {1.1.1.100, 2.3.1.85, 2.3.1.86}
path_cau00061.kgml:
path_cau00061.kgml: Found a trail of span 2 containing skipped vertices
path_cau00061.kgml: 153 -> [147 -> 58] -> 75
path_cau00061.kgml: R00742 -> [R01626 -> R04968] -> R04543
path_cau00061.kgml: {cau:Caur_1378, cau:Caur_1647, cau:Caur_1648, cau:Caur_3421, cau:Caur_3739} -> [cau:Caur_2407 -> {cau:Caur_1116, cau:Caur_1931}] -> {cau:Caur_2733, cau:Caur_3262, cau:Caur_3422, cau:Caur_3773}
path_cau00061.kgml: 6.4.1.2 -> [{2.3.1.39, 2.3.1.85, 2.3.1.86} -> {2.3.1.179, 2.3.1.41, 2.3.1.85, 2.3.1.86}] -> {1.1.1.100, 2.3.1.85, 2.3.1.86}
path_cau00061.kgml:
path_cau00061.kgml: Found a trail of span 2 containing skipped vertices
path_cau00061.kgml: 153 -> [147 -> 63] -> 130
path_cau00061.kgml: R00742 -> [R01626 -> R04952] -> R04953
path_cau00061.kgml: {cau:Caur_1378, cau:Caur_1647, cau:Caur_1648, cau:Caur_3421, cau:Caur_3739} -> [cau:Caur_2407 -> {cau:Caur_1116, cau:Caur_1931}] -> {cau:Caur_2733, cau:Caur_3262, cau:Caur_3422, cau:Caur_3773}
path_cau00061.kgml: 6.4.1.2 -> [{2.3.1.39, 2.3.1.85, 2.3.1.86} -> {2.3.1.179, 2.3.1.41, 2.3.1.85, 2.3.1.86}] -> {1.1.1.100, 2.3.1.85, 2.3.1.86}
path_cau00061.kgml:
path_cau00061.kgml: Found a trail of span 2 containing skipped vertices
path_cau00061.kgml: 153 -> [147 -> 62] -> 119
path_cau00061.kgml: R00742 -> [R01626 -> R04957] -> R04536
path_cau00061.kgml: {cau:Caur_1378, cau:Caur_1647, cau:Caur_1648, cau:Caur_3421, cau:Caur_3739} -> [cau:Caur_2407 -> {cau:Caur_1116, cau:Caur_1931}] -> {cau:Caur_2733, cau:Caur_3262, cau:Caur_3422, cau:Caur_3773}
path_cau00061.kgml: 6.4.1.2 -> [{2.3.1.39, 2.3.1.85, 2.3.1.86} -> {2.3.1.179, 2.3.1.41, 2.3.1.85, 2.3.1.86}] -> {1.1.1.100, 2.3.1.85, 2.3.1.86}
path_cau00061.kgml:
path_cau00061.kgml: Found a trail of span 2 containing skipped vertices
path_cau00061.kgml: 153 -> [147 -> 53] -> 54
path_cau00061.kgml: R00742 -> [R01626 -> R07762] -> R07763
path_cau00061.kgml: {cau:Caur_1378, cau:Caur_1647, cau:Caur_1648, cau:Caur_3421, cau:Caur_3739} -> [cau:Caur_2407 -> {cau:Caur_1116, cau:Caur_1931}] -> {cau:Caur_2733, cau:Caur_3262, cau:Caur_3422, cau:Caur_3773}
path_cau00061.kgml: 6.4.1.2 -> [{2.3.1.39, 2.3.1.85, 2.3.1.86} -> {2.3.1.179, 2.3.1.199, 2.3.1.41}] -> 1.1.1.100
path_cau00061.kgml:
path_cau00061.kgml: Found a trail of span 2 containing skipped vertices
path_cau00061.kgml: 153 -> [262] -> 142
path_cau00061.kgml: R00742 -> [R10707] -> R04533
path_cau00061.kgml: {cau:Caur_1378, cau:Caur_1647, cau:Caur_1648, cau:Caur_3421, cau:Caur_3739} -> [cau:Caur_2406] -> {cau:Caur_2733, cau:Caur_3262, cau:Caur_3422, cau:Caur_3773}
path_cau00061.kgml: 6.4.1.2 -> [2.3.1.180] -> {1.1.1.100, 2.3.1.85, 2.3.1.86}
path_cau00061.kgml:
path_cau00061.kgml: --- 1.94 seconds ---

path_cau00072.kgml: Synthesis and degradation of ketone bodies
path_cau00072.kgml: Initialization took 0.17 seconds
path_cau00072.kgml:
path_cau00072.kgml: Found a trail of span 2 containing skipped vertices
path_cau00072.kgml: 11 -> [12] -> 14
path_cau00072.kgml: R01978 -> [R01360] -> R00238
path_cau00072.kgml: cau:Caur_0235 -> [cau:Caur_0371] -> {cau:Caur_0234, cau:Caur_1461, cau:Caur_1540}
path_cau00072.kgml: 2.3.3.10 -> [4.1.3.4] -> 2.3.1.9
path_cau00072.kgml:
path_cau00072.kgml: --- 0.22 seconds ---

path_cau00130.kgml: Ubiquinone and other terpenoid-quinone biosynthesis
path_cau00130.kgml: Initialization took 0.58 seconds
path_cau00130.kgml:
path_cau00130.kgml: Found a trail of span 3 containing skipped vertices
path_cau00130.kgml: 54 -> [60] -> 59 -> 58
path_cau00130.kgml: R08166 -> [R04031] -> R04030 -> R07263
path_cau00130.kgml: cau:Caur_0087 -> [cau:Caur_0861] -> cau:Caur_0096 -> cau:Caur_0094
path_cau00130.kgml: 4.2.99.20 -> [4.2.1.113] -> 6.2.1.26 -> 4.1.3.36
path_cau00130.kgml: Skipped genes: cau:Caur_0095
path_cau00130.kgml:
path_cau00130.kgml: Found a trail of span 2 without skipping any vertex
path_cau00130.kgml: 69 -> 61
path_cau00130.kgml: R01717 -> R08165
path_cau00130.kgml: cau:Caur_3654 -> cau:Caur_3655
path_cau00130.kgml: 5.4.4.2 -> 2.2.1.9
path_cau00130.kgml:
path_cau00130.kgml: Found a trail of span 2 containing skipped vertices
path_cau00130.kgml: 54 -> [60 -> 59] -> 58
path_cau00130.kgml: R08166 -> [R04031 -> R04030] -> R07263
path_cau00130.kgml: cau:Caur_0087 -> [cau:Caur_0861 -> cau:Caur_0096] -> cau:Caur_0094
path_cau00130.kgml: 4.2.99.20 -> [4.2.1.113 -> 6.2.1.26] -> 4.1.3.36
path_cau00130.kgml:
path_cau00130.kgml: --- 0.70 seconds ---

path_cau00190.kgml: Oxidative phosphorylation
path_cau00190.kgml: Initialization took 8.50 seconds
path_cau00190.kgml: (not found)
path_cau00190.kgml: --- 8.51 seconds ---

path_cau00220.kgml: Arginine biosynthesis
path_cau00220.kgml: Initialization took 1.62 seconds
path_cau00220.kgml:
path_cau00220.kgml: Found a trail of span 2 containing skipped vertices
path_cau00220.kgml: 55 -> [44 -> 45] -> 47
path_cau00220.kgml: R02282 -> [R01398 -> R01954] -> R01086
path_cau00220.kgml: {cau:Caur_1252, cau:Caur_3350} -> [cau:Caur_1579 -> cau:Caur_3544] -> cau:Caur_3348
path_cau00220.kgml: 2.3.1.35 -> [2.1.3.3 -> 6.3.4.5] -> 4.3.2.1
path_cau00220.kgml: Skipped genes: cau:Caur_3349
path_cau00220.kgml:
path_cau00220.kgml: --- 1.75 seconds ---

path_cau00230.kgml: Purine metabolism
path_cau00230.kgml: Initialization took 11.82 seconds
path_cau00230.kgml:
path_cau00230.kgml: Found a trail of span 2 without skipping any vertex
path_cau00230.kgml: 162 -> 163
path_cau00230.kgml: R04144 -> R04325
path_cau00230.kgml: {cau:Caur_0629, cau:Caur_3282} -> cau:Caur_0630
path_cau00230.kgml: 6.3.4.13 -> 2.1.2.2
path_cau00230.kgml:
path_cau00230.kgml: Found a trail of span 2 containing skipped vertices
path_cau00230.kgml: 164 -> [428 -> 429] -> 167
path_cau00230.kgml: R04208 -> [R07404 -> R07405] -> R04591
path_cau00230.kgml: cau:Caur_1262 -> [cau:Caur_2314 -> cau:Caur_2313] -> cau:Caur_1261
path_cau00230.kgml: 6.3.3.1 -> [6.3.4.18 -> 5.4.99.18] -> 6.3.2.6
path_cau00230.kgml:
path_cau00230.kgml: Found a trail of span 2 without skipping any vertex
path_cau00230.kgml: 428 -> 429
path_cau00230.kgml: R07404 -> R07405
path_cau00230.kgml: cau:Caur_2314 -> cau:Caur_2313
path_cau00230.kgml: 6.3.4.18 -> 5.4.99.18
path_cau00230.kgml:
path_cau00230.kgml: Found a trail of span 2 containing skipped vertices
path_cau00230.kgml: 252 -> 253
path_cau00230.kgml: R00529 -> R00509
path_cau00230.kgml: {cau:Caur_0690, cau:Caur_2113} -> cau:Caur_0692
path_cau00230.kgml: 2.7.7.4 -> 2.7.1.25
path_cau00230.kgml: Skipped genes: cau:Caur_0691
path_cau00230.kgml:
path_cau00230.kgml: --- 16.54 seconds ---

path_cau00240.kgml: Pyrimidine metabolism
path_cau00240.kgml: Initialization took 6.49 seconds
path_cau00240.kgml:
path_cau00240.kgml: Found a trail of span 3 containing skipped vertices
path_cau00240.kgml: 101 -> 174 -> [101] -> 178
path_cau00240.kgml: R01870 -> R01868 -> [R01870] -> R00965
path_cau00240.kgml: cau:Caur_3926 -> cau:Caur_3923 -> [cau:Caur_3926] -> cau:Caur_3925
path_cau00240.kgml: 2.4.2.10 -> 1.3.5.2 -> [2.4.2.10] -> 4.1.1.23
path_cau00240.kgml: Skipped genes: cau:Caur_3924
path_cau00240.kgml:
path_cau00240.kgml: Found a trail of span 2 without skipping any vertex
path_cau00240.kgml: 97 -> 98
path_cau00240.kgml: R01397 -> R01993
path_cau00240.kgml: cau:Caur_1891 -> {cau:Caur_1892, cau:Caur_2748}
path_cau00240.kgml: 2.1.3.2 -> 3.5.2.3
path_cau00240.kgml:
path_cau00240.kgml: Found a trail of span 2 containing skipped vertices
path_cau00240.kgml: 121 -> [102 -> 104] -> 103
path_cau00240.kgml: R00442 -> [R00438 -> R00156] -> R00443
path_cau00240.kgml: {cau:Caur_0873, cau:Caur_0874, cau:Caur_2396, cau:Caur_2500} -> [cau:Caur_2047 -> cau:Caur_0697] -> {cau:Caur_0873, cau:Caur_0874, cau:Caur_2396, cau:Caur_2500}
path_cau00240.kgml: {2.7.7.48, 2.7.7.6} -> [2.7.7.8 -> 2.7.4.6] -> {2.7.7.48, 2.7.7.52, 2.7.7.6}
path_cau00240.kgml:
path_cau00240.kgml: --- 7.81 seconds ---

path_cau00250.kgml: Alanine, aspartate and glutamate metabolism
path_cau00250.kgml: Initialization took 1.62 seconds
path_cau00250.kgml: (not found)
path_cau00250.kgml: --- 1.66 seconds ---

path_cau00260.kgml: Glycine, serine and threonine metabolism
path_cau00260.kgml: Initialization took 3.33 seconds
path_cau00260.kgml:
path_cau00260.kgml: Found a trail of span 3 containing skipped vertices
path_cau00260.kgml: 128 -> 84 -> [82] -> 116
path_cau00260.kgml: R06171 -> R00751 -> [R00945] -> R00220
path_cau00260.kgml: cau:Caur_2587 -> cau:Caur_2587 -> [cau:Caur_2543] -> {cau:Caur_1249, cau:Caur_2585, cau:Caur_3892}
path_cau00260.kgml: {4.1.2.48, 4.1.2.49} -> {4.1.2.48, 4.1.2.5} -> [2.1.2.1] -> {4.3.1.17, 4.3.1.19}
path_cau00260.kgml: Skipped genes: cau:Caur_2586
path_cau00260.kgml:
path_cau00260.kgml: Found a trail of span 3 containing skipped vertices
path_cau00260.kgml: 84 -> 128 -> [84] -> 83
path_cau00260.kgml: R00751 -> R06171 -> [R00751] -> R00996
path_cau00260.kgml: cau:Caur_2587 -> cau:Caur_2587 -> [cau:Caur_2587] -> {cau:Caur_1249, cau:Caur_2585, cau:Caur_3892}
path_cau00260.kgml: {4.1.2.48, 4.1.2.5} -> {4.1.2.48, 4.1.2.49} -> [{4.1.2.48, 4.1.2.5}] -> 4.3.1.19
path_cau00260.kgml: Skipped genes: cau:Caur_2586
path_cau00260.kgml:
path_cau00260.kgml: Found a trail of span 2 containing skipped vertices
path_cau00260.kgml: 110 -> [82] -> 101
path_cau00260.kgml: R04125 -> [R00945] -> R03425
path_cau00260.kgml: {cau:Caur_2612, cau:Caur_3497} -> [cau:Caur_2543] -> {cau:Caur_3499, cau:Caur_3501}
path_cau00260.kgml: 2.1.2.10 -> [2.1.2.1] -> 1.4.4.2
path_cau00260.kgml: Skipped genes: cau:Caur_3498
path_cau00260.kgml:
path_cau00260.kgml: --- 3.59 seconds ---

path_cau00261.kgml: Monobactam biosynthesis
path_cau00261.kgml: Initialization took 0.17 seconds
path_cau00261.kgml: (not found)
path_cau00261.kgml: --- 0.18 seconds ---

path_cau00270.kgml: Cysteine and methionine metabolism
path_cau00270.kgml: Initialization took 2.53 seconds
path_cau00270.kgml:
path_cau00270.kgml: Found a trail of span 2 containing skipped vertices
path_cau00270.kgml: 92 -> [94] -> 93
path_cau00270.kgml: R00177 -> [R04858] -> R00192
path_cau00270.kgml: cau:Caur_3020 -> [cau:Caur_2921] -> cau:Caur_3021
path_cau00270.kgml: 2.5.1.6 -> [2.1.1.37] -> 3.3.1.1
path_cau00270.kgml:
path_cau00270.kgml: Found a trail of span 2 containing skipped vertices
path_cau00270.kgml: 123 -> [190] -> 189
path_cau00270.kgml: R00897 -> [R00896] -> R03105
path_cau00270.kgml: {cau:Caur_1341, cau:Caur_3489} -> [cau:Caur_2355] -> cau:Caur_3487
path_cau00270.kgml: {2.5.1.47, 2.5.1.65} -> [2.6.1.1] -> 2.8.1.2
path_cau00270.kgml: Skipped genes: cau:Caur_3488
path_cau00270.kgml:
path_cau00270.kgml: Found a trail of span 2 without skipping any vertex
path_cau00270.kgml: 197 -> 205
path_cau00270.kgml: R01776 -> {R01287, R02026}
path_cau00270.kgml: cau:Caur_3472 -> cau:Caur_3471
path_cau00270.kgml: 2.3.1.31 -> 2.5.1.49
path_cau00270.kgml:
path_cau00270.kgml: --- 2.75 seconds ---

path_cau00280.kgml: Valine, leucine and isoleucine degradation
path_cau00280.kgml: Initialization took 1.92 seconds
path_cau00280.kgml:
path_cau00280.kgml: Found a trail of span 2 without skipping any vertex
path_cau00280.kgml: 109 -> 69
path_cau00280.kgml: R07601 -> R07602
path_cau00280.kgml: {cau:Caur_1692, cau:Caur_1693} -> {cau:Caur_1692, cau:Caur_1693}
path_cau00280.kgml: 1.2.4.4 -> 1.2.4.4
path_cau00280.kgml:
path_cau00280.kgml: Found a trail of span 2 containing skipped vertices
path_cau00280.kgml: 75 -> [77] -> 72
path_cau00280.kgml: R01978 -> [R01360] -> R00238
path_cau00280.kgml: cau:Caur_0235 -> [cau:Caur_0371] -> {cau:Caur_0234, cau:Caur_1461, cau:Caur_1540}
path_cau00280.kgml: 2.3.3.10 -> [4.1.3.4] -> 2.3.1.9
path_cau00280.kgml:
path_cau00280.kgml: Found a trail of span 2 without skipping any vertex
path_cau00280.kgml: 82 -> 53
path_cau00280.kgml: R07603 -> R07604
path_cau00280.kgml: {cau:Caur_1692, cau:Caur_1693} -> {cau:Caur_1692, cau:Caur_1693}
path_cau00280.kgml: 1.2.4.4 -> 1.2.4.4
path_cau00280.kgml:
path_cau00280.kgml: Found a trail of span 2 without skipping any vertex
path_cau00280.kgml: 63 -> 91
path_cau00280.kgml: R07600 -> R07599
path_cau00280.kgml: {cau:Caur_1692, cau:Caur_1693} -> {cau:Caur_1692, cau:Caur_1693}
path_cau00280.kgml: 1.2.4.4 -> 1.2.4.4
path_cau00280.kgml:
path_cau00280.kgml: --- 2.25 seconds ---

path_cau00281.kgml: Geraniol degradation
path_cau00281.kgml: Initialization took 0.07 seconds
path_cau00281.kgml: (not found)
path_cau00281.kgml: --- 0.09 seconds ---

path_cau00290.kgml: Valine, leucine and isoleucine biosynthesis
path_cau00290.kgml: Initialization took 0.57 seconds
path_cau00290.kgml:
path_cau00290.kgml: Found a trail of span 6 containing skipped vertices
path_cau00290.kgml: 79 -> [44] -> 46 -> 44 -> [46 -> 41] -> 38 -> [35] -> 37 -> 35
path_cau00290.kgml: R00226 -> [R05071] -> R04440 -> R05071 -> [R04440 -> R04441] -> R01213 -> [R03968] -> R04001 -> R03968
path_cau00290.kgml: {cau:Caur_0163, cau:Caur_0164} -> [cau:Caur_0165] -> cau:Caur_0165 -> cau:Caur_0165 -> [cau:Caur_0165 -> cau:Caur_2851] -> cau:Caur_0166 -> [{cau:Caur_0168, cau:Caur_0169}] -> {cau:Caur_0168, cau:Caur_0169} -> {cau:Caur_0168, cau:Caur_0169}
path_cau00290.kgml: 2.2.1.6 -> [{1.1.1.86, 5.4.99.3}] -> 1.1.1.86 -> {1.1.1.86, 5.4.99.3} -> [1.1.1.86 -> 4.2.1.9] -> 2.3.3.13 -> [4.2.1.33] -> 4.2.1.33 -> 4.2.1.33
path_cau00290.kgml: Skipped genes: cau:Caur_0167
path_cau00290.kgml:
path_cau00290.kgml: Found a trail of span 3 without skipping any vertex
path_cau00290.kgml: 47 -> 42 -> 34
path_cau00290.kgml: R08648 -> R05069 -> R05068
path_cau00290.kgml: {cau:Caur_0163, cau:Caur_0164} -> cau:Caur_0165 -> cau:Caur_0165
path_cau00290.kgml: 2.2.1.6 -> {1.1.1.86, 5.4.99.3} -> 1.1.1.86
path_cau00290.kgml:
path_cau00290.kgml: Found a trail of span 2 without skipping any vertex
path_cau00290.kgml: 78 -> 21
path_cau00290.kgml: R03896 -> R03898
path_cau00290.kgml: {cau:Caur_0168, cau:Caur_0169} -> {cau:Caur_0168, cau:Caur_0169}
path_cau00290.kgml: 4.2.1.35 -> 4.2.1.35
path_cau00290.kgml:
path_cau00290.kgml: --- 0.94 seconds ---

path_cau00300.kgml: Lysine biosynthesis
path_cau00300.kgml: Initialization took 1.38 seconds
path_cau00300.kgml:
path_cau00300.kgml: Found a trail of span 4 containing skipped vertices
path_cau00300.kgml: 71 -> [106] -> 108 -> 69 -> [108] -> 106
path_cau00300.kgml: R00271 -> [R03444] -> R04371 -> R01934 -> [R04371] -> R03444
path_cau00300.kgml: cau:Caur_0328 -> [{cau:Caur_0329, cau:Caur_0330}] -> {cau:Caur_0329, cau:Caur_0330} -> cau:Caur_0331 -> [{cau:Caur_0329, cau:Caur_0330}] -> {cau:Caur_0329, cau:Caur_0330}
path_cau00300.kgml: 2.3.3.14 -> [4.2.1.114] -> {4.2.1.114, 4.2.1.36} -> {1.1.1.286, 1.1.1.87} -> [{4.2.1.114, 4.2.1.36}] -> 4.2.1.114
path_cau00300.kgml:
path_cau00300.kgml: Found a trail of span 2 containing skipped vertices
path_cau00300.kgml: 44 -> [43] -> 42
path_cau00300.kgml: R09775 -> [R09776] -> R09777
path_cau00300.kgml: cau:Caur_0334 -> [cau:Caur_1087] -> cau:Caur_0335
path_cau00300.kgml: 6.3.2.43 -> [?] -> ?
path_cau00300.kgml:
path_cau00300.kgml: --- 1.62 seconds ---

path_cau00310.kgml: Lysine degradation
path_cau00310.kgml: Initialization took 0.47 seconds
path_cau00310.kgml:
path_cau00310.kgml: Found a trail of span 2 without skipping any vertex
path_cau00310.kgml: 55 -> 73
path_cau00310.kgml: R01940 -> R02571
path_cau00310.kgml: cau:Caur_3727 -> {cau:Caur_1691, cau:Caur_3726}
path_cau00310.kgml: 1.2.4.2 -> 2.3.1.61
path_cau00310.kgml:
path_cau00310.kgml: --- 0.57 seconds ---

path_cau00311.kgml: Penicillin and cephalosporin biosynthesis
path_cau00311.kgml: Initialization took 0.17 seconds
path_cau00311.kgml: (not found)
path_cau00311.kgml: --- 0.20 seconds ---

path_cau00330.kgml: Arginine and proline metabolism
path_cau00330.kgml: Initialization took 0.97 seconds
path_cau00330.kgml:
path_cau00330.kgml: Found a trail of span 2 without skipping any vertex
path_cau00330.kgml: 151 -> 152
path_cau00330.kgml: R01416 -> R01152
path_cau00330.kgml: cau:Caur_3305 -> cau:Caur_3304
path_cau00330.kgml: 3.5.3.12 -> 3.5.1.53
path_cau00330.kgml:
path_cau00330.kgml: --- 1.06 seconds ---

path_cau00332.kgml: Carbapenem biosynthesis
path_cau00332.kgml: Initialization took 0.07 seconds
path_cau00332.kgml: (not found)
path_cau00332.kgml: --- 0.09 seconds ---

path_cau00340.kgml: Histidine metabolism
path_cau00340.kgml: Initialization took 0.57 seconds
path_cau00340.kgml:
path_cau00340.kgml: Found a trail of span 3 without skipping any vertex
path_cau00340.kgml: 44 -> 43 -> 42
path_cau00340.kgml: R01168 -> R02914 -> R02288
path_cau00340.kgml: cau:Caur_0974 -> cau:Caur_0976 -> cau:Caur_0975
path_cau00340.kgml: 4.3.1.3 -> 4.2.1.49 -> 3.5.2.7
path_cau00340.kgml:
path_cau00340.kgml: Found a trail of span 2 without skipping any vertex
path_cau00340.kgml: 65 -> 124
path_cau00340.kgml: R04640 -> R04558
path_cau00340.kgml: cau:Caur_0344 -> cau:Caur_0343
path_cau00340.kgml: 5.3.1.16 -> ?
path_cau00340.kgml:
path_cau00340.kgml: Found a trail of span 2 containing skipped vertices
path_cau00340.kgml: 44 -> [43] -> 42
path_cau00340.kgml: R01168 -> [R02914] -> R02288
path_cau00340.kgml: cau:Caur_0974 -> [cau:Caur_0976] -> cau:Caur_0975
path_cau00340.kgml: 4.3.1.3 -> [4.2.1.49] -> 3.5.2.7
path_cau00340.kgml:
path_cau00340.kgml: --- 0.69 seconds ---

path_cau00350.kgml: Tyrosine metabolism
path_cau00350.kgml: Initialization took 0.68 seconds
path_cau00350.kgml: (not found)
path_cau00350.kgml: --- 0.79 seconds ---

path_cau00360.kgml: Phenylalanine metabolism
path_cau00360.kgml: Initialization took 0.97 seconds
path_cau00360.kgml:
path_cau00360.kgml: Found a trail of span 2 without skipping any vertex
path_cau00360.kgml: 251 -> 55
path_cau00360.kgml: R00228 -> R00750
path_cau00360.kgml: cau:Caur_1350 -> cau:Caur_1351
path_cau00360.kgml: 1.2.1.10 -> 4.1.3.39
path_cau00360.kgml:
path_cau00360.kgml: --- 1.03 seconds ---

path_cau00361.kgml: Chlorocyclohexane and chlorobenzene degradation
path_cau00361.kgml: Initialization took 0.12 seconds
path_cau00361.kgml: (not found)
path_cau00361.kgml: --- 0.13 seconds ---

path_cau00362.kgml: Benzoate degradation
path_cau00362.kgml: Initialization took 0.72 seconds
path_cau00362.kgml:
path_cau00362.kgml: Found a trail of span 2 without skipping any vertex
path_cau00362.kgml: 179 -> 208
path_cau00362.kgml: R00750 -> R00228
path_cau00362.kgml: cau:Caur_1351 -> cau:Caur_1350
path_cau00362.kgml: 4.1.3.39 -> 1.2.1.10
path_cau00362.kgml:
path_cau00362.kgml: Found a trail of span 2 without skipping any vertex
path_cau00362.kgml: 238 -> 90
path_cau00362.kgml: R05305 -> R05586
path_cau00362.kgml: cau:Caur_3221 -> cau:Caur_3220
path_cau00362.kgml: {1.1.1.259, 1.1.1.35} -> 2.3.1.16
path_cau00362.kgml:
path_cau00362.kgml: Found a trail of span 2 containing skipped vertices
path_cau00362.kgml: 191 -> 189
path_cau00362.kgml: R02762 -> R03966
path_cau00362.kgml: cau:Caur_1356 -> cau:Caur_1354
path_cau00362.kgml: 1.2.1.85 -> 5.3.2.6
path_cau00362.kgml: Skipped genes: cau:Caur_1355
path_cau00362.kgml:
path_cau00362.kgml: --- 0.83 seconds ---

path_cau00364.kgml: Fluorobenzoate degradation
path_cau00364.kgml: Initialization took 0.04 seconds
path_cau00364.kgml: (not found)
path_cau00364.kgml: --- 0.11 seconds ---

path_cau00380.kgml: Tryptophan metabolism
path_cau00380.kgml: Initialization took 0.62 seconds
path_cau00380.kgml: (not found)
path_cau00380.kgml: --- 0.66 seconds ---

path_cau00400.kgml: Phenylalanine, tyrosine and tryptophan biosynthesis
path_cau00400.kgml: Initialization took 2.03 seconds
path_cau00400.kgml:
path_cau00400.kgml: Found a trail of span 2 containing skipped vertices
path_cau00400.kgml: 50 -> [58] -> 69
path_cau00400.kgml: R01714 -> [R01715] -> R01728
path_cau00400.kgml: cau:Caur_2519 -> [cau:Caur_2228] -> cau:Caur_2517
path_cau00400.kgml: 4.2.3.5 -> [5.4.99.5] -> 1.3.1.12
path_cau00400.kgml: Skipped genes: cau:Caur_2518
path_cau00400.kgml:
path_cau00400.kgml: --- 2.26 seconds ---

path_cau00401.kgml: Novobiocin biosynthesis
path_cau00401.kgml: Initialization took 0.12 seconds
path_cau00401.kgml: (not found)
path_cau00401.kgml: --- 0.14 seconds ---

path_cau00405.kgml: Phenazine biosynthesis
path_cau00405.kgml: Initialization took 0.07 seconds
path_cau00405.kgml: (not found)
path_cau00405.kgml: --- 0.08 seconds ---

path_cau00410.kgml: beta-Alanine metabolism
path_cau00410.kgml: Initialization took 0.12 seconds
path_cau00410.kgml: (not found)
path_cau00410.kgml: --- 0.14 seconds ---

path_cau00440.kgml: Phosphonate and phosphinate metabolism
path_cau00440.kgml: Initialization took 0.17 seconds
path_cau00440.kgml:
path_cau00440.kgml: Found a trail of span 3 containing skipped vertices
path_cau00440.kgml: 124 -> 127 -> 130
path_cau00440.kgml: R10185 -> R10186 -> R10204
path_cau00440.kgml: {cau:Caur_2981, cau:Caur_2984, cau:Caur_2985, cau:Caur_2986} -> cau:Caur_2980 -> cau:Caur_2983
path_cau00440.kgml: 2.7.8.37 -> 3.6.1.63 -> 4.7.1.1
path_cau00440.kgml: Skipped genes: cau:Caur_2982
path_cau00440.kgml:
path_cau00440.kgml: Found a trail of span 2 containing skipped vertices
path_cau00440.kgml: 124 -> [127] -> 130
path_cau00440.kgml: R10185 -> [R10186] -> R10204
path_cau00440.kgml: {cau:Caur_2981, cau:Caur_2984, cau:Caur_2985, cau:Caur_2986} -> [cau:Caur_2980] -> cau:Caur_2983
path_cau00440.kgml: 2.7.8.37 -> [3.6.1.63] -> 4.7.1.1
path_cau00440.kgml: Skipped genes: cau:Caur_2982
path_cau00440.kgml:
path_cau00440.kgml: --- 0.23 seconds ---

path_cau00450.kgml: Selenocompound metabolism
path_cau00450.kgml: Initialization took 0.62 seconds
path_cau00450.kgml: (not found)
path_cau00450.kgml: --- 0.64 seconds ---

path_cau00460.kgml: Cyanoamino acid metabolism
path_cau00460.kgml: Initialization took 0.32 seconds
path_cau00460.kgml:
path_cau00460.kgml: Found a trail of span 2 containing skipped vertices
path_cau00460.kgml: 151 -> 147
path_cau00460.kgml: R02985 -> R02558
path_cau00460.kgml: {cau:Caur_0360, cau:Caur_0379, cau:Caur_1073, cau:Caur_1075, cau:Caur_1548, cau:Caur_3869} -> {cau:Caur_0360, cau:Caur_0379, cau:Caur_1073, cau:Caur_1075, cau:Caur_1548, cau:Caur_3869}
path_cau00460.kgml: {3.2.1.117, 3.2.1.21} -> {3.2.1.118, 3.2.1.21}
path_cau00460.kgml: Skipped genes: cau:Caur_1074
path_cau00460.kgml:
path_cau00460.kgml: --- 0.45 seconds ---

path_cau00471.kgml: D-Glutamine and D-glutamate metabolism
path_cau00471.kgml: Initialization took 0.17 seconds
path_cau00471.kgml: (not found)
path_cau00471.kgml: --- 0.19 seconds ---

path_cau00473.kgml: D-Alanine metabolism
path_cau00473.kgml: Initialization took 0.04 seconds
path_cau00473.kgml: (not found)
path_cau00473.kgml: --- 0.04 seconds ---

path_cau00480.kgml: Glutathione metabolism
path_cau00480.kgml: Initialization took 0.27 seconds
path_cau00480.kgml: (not found)
path_cau00480.kgml: --- 0.28 seconds ---

path_cau00500.kgml: Starch and sucrose metabolism
path_cau00500.kgml: Initialization took 3.44 seconds
path_cau00500.kgml:
path_cau00500.kgml: Found a trail of span 7 containing skipped vertices
path_cau00500.kgml: 194 -> 120 -> [203] -> 130 -> [134 -> 120] -> 238 -> [134] -> 120 -> [203] -> 206 -> 205 -> 149
path_cau00500.kgml: R09994 -> R02110 -> [R11261] -> R11262 -> [R05196 -> R02110] -> R02112 -> [R05196] -> R02110 -> [R11261] -> R01824 -> R11256 -> R01557
path_cau00500.kgml: cau:Caur_1159 -> cau:Caur_1161 -> [cau:Caur_3107] -> {cau:Caur_0517, cau:Caur_1160, cau:Caur_3528} -> [{cau:Caur_3182, cau:Caur_3875} -> cau:Caur_1161] -> {cau:Caur_0517, cau:Caur_1160, cau:Caur_3528} -> [{cau:Caur_3182, cau:Caur_3875}] -> cau:Caur_1161 -> [cau:Caur_3107] -> cau:Caur_1164 -> cau:Caur_1162 -> cau:Caur_1160
path_cau00500.kgml: 2.4.99.16 -> 2.4.1.18 -> [3.2.1.68] -> {3.2.1.1, 3.2.1.133, 3.2.1.2} -> [2.4.1.25 -> 2.4.1.18] -> {3.2.1.1, 3.2.1.133, 3.2.1.2} -> [2.4.1.25] -> 2.4.1.18 -> [3.2.1.68] -> 5.4.99.15 -> 3.2.1.141 -> 5.4.99.16
path_cau00500.kgml: Skipped genes: cau:Caur_1163
path_cau00500.kgml:
path_cau00500.kgml: Found a trail of span 2 containing skipped vertices
path_cau00500.kgml: 82 -> 83
path_cau00500.kgml: R02887 -> R00306
path_cau00500.kgml: {cau:Caur_0360, cau:Caur_0379, cau:Caur_1073, cau:Caur_1075, cau:Caur_1548, cau:Caur_3869} -> {cau:Caur_0360, cau:Caur_0379, cau:Caur_1073, cau:Caur_1075, cau:Caur_1548, cau:Caur_3869}
path_cau00500.kgml: {3.2.1.21, 3.2.1.74} -> {3.2.1.21, 3.2.1.74}
path_cau00500.kgml: Skipped genes: cau:Caur_1074
path_cau00500.kgml:
path_cau00500.kgml: --- 230.84 seconds ---

path_cau00511.kgml: Other glycan degradation
path_cau00511.kgml: Initialization took 0.07 seconds
path_cau00511.kgml: (not found)
path_cau00511.kgml: --- 0.09 seconds ---

path_cau00520.kgml: Amino sugar and nucleotide sugar metabolism
path_cau00520.kgml: Initialization took 3.90 seconds
path_cau00520.kgml:
path_cau00520.kgml: Found a trail of span 2 containing skipped vertices
path_cau00520.kgml: 203 -> [244] -> 273
path_cau00520.kgml: R00885 -> [R00888] -> {R03397, R03399}
path_cau00520.kgml: {cau:Caur_2687, cau:Caur_2960} -> [cau:Caur_1119] -> {cau:Caur_1970, cau:Caur_2686}
path_cau00520.kgml: 2.7.7.13 -> [4.2.1.47] -> {1.1.1.187, 1.1.1.281, 1.1.1.187, 1.1.1.281}
path_cau00520.kgml:
path_cau00520.kgml: --- 3.99 seconds ---

path_cau00521.kgml: Streptomycin biosynthesis
path_cau00521.kgml: Initialization took 0.47 seconds
path_cau00521.kgml: (not found)
path_cau00521.kgml: --- 0.48 seconds ---

path_cau00523.kgml: Polyketide sugar unit biosynthesis
path_cau00523.kgml: Initialization took 0.22 seconds
path_cau00523.kgml: (not found)
path_cau00523.kgml: --- 0.24 seconds ---

path_cau00525.kgml: Acarbose and validamycin biosynthesis
path_cau00525.kgml: Initialization took 0.12 seconds
path_cau00525.kgml: (not found)
path_cau00525.kgml: --- 0.13 seconds ---

path_cau00540.kgml: Lipopolysaccharide biosynthesis
path_cau00540.kgml: Initialization took 0.17 seconds
path_cau00540.kgml: (not found)
path_cau00540.kgml: --- 0.18 seconds ---

path_cau00550.kgml: Peptidoglycan biosynthesis
path_cau00550.kgml: Initialization took 0.42 seconds
path_cau00550.kgml:
path_cau00550.kgml: Found a trail of span 3 containing skipped vertices
path_cau00550.kgml: 32 -> [34] -> 23 -> 35
path_cau00550.kgml: R02783 -> [R02788] -> R04617 -> R05630
path_cau00550.kgml: cau:Caur_0758 -> [cau:Caur_2339] -> cau:Caur_0760 -> cau:Caur_0759
path_cau00550.kgml: 6.3.2.9 -> [6.3.2.13] -> 6.3.2.10 -> 2.7.8.13
path_cau00550.kgml:
path_cau00550.kgml: Found a trail of span 2 without skipping any vertex
path_cau00550.kgml: 29 -> 28
path_cau00550.kgml: R04573 -> R05629
path_cau00550.kgml: cau:Caur_0760 -> cau:Caur_0759
path_cau00550.kgml: 6.3.2.10 -> 2.7.8.13
path_cau00550.kgml:
path_cau00550.kgml: Found a trail of span 2 containing skipped vertices
path_cau00550.kgml: 32 -> [34 -> 23] -> 35
path_cau00550.kgml: R02783 -> [R02788 -> R04617] -> R05630
path_cau00550.kgml: cau:Caur_0758 -> [cau:Caur_2339 -> cau:Caur_0760] -> cau:Caur_0759
path_cau00550.kgml: 6.3.2.9 -> [6.3.2.13 -> 6.3.2.10] -> 2.7.8.13
path_cau00550.kgml:
path_cau00550.kgml: Found a trail of span 2 without skipping any vertex
path_cau00550.kgml: 59 -> 33
path_cau00550.kgml: {R03191, R03192} -> R03193
path_cau00550.kgml: cau:Caur_0752 -> cau:Caur_0753
path_cau00550.kgml: {1.3.1.98, 1.3.1.98} -> 6.3.2.8
path_cau00550.kgml:
path_cau00550.kgml: --- 0.63 seconds ---

path_cau00561.kgml: Glycerolipid metabolism
path_cau00561.kgml: Initialization took 0.37 seconds
path_cau00561.kgml: (not found)
path_cau00561.kgml: --- 0.39 seconds ---

path_cau00562.kgml: Inositol phosphate metabolism
path_cau00562.kgml: Initialization took 0.12 seconds
path_cau00562.kgml: (not found)
path_cau00562.kgml: --- 0.14 seconds ---

path_cau00564.kgml: Glycerophospholipid metabolism
path_cau00564.kgml: Initialization took 0.62 seconds
path_cau00564.kgml: (not found)
path_cau00564.kgml: --- 0.64 seconds ---

path_cau00590.kgml: Arachidonic acid metabolism
path_cau00590.kgml: Initialization took 0.04 seconds
path_cau00590.kgml: (not found)
path_cau00590.kgml: --- 0.05 seconds ---

path_cau00592.kgml: alpha-Linolenic acid metabolism
path_cau00592.kgml: Initialization took 0.04 seconds
path_cau00592.kgml: (not found)
path_cau00592.kgml: --- 0.05 seconds ---

path_cau00600.kgml: Sphingolipid metabolism
path_cau00600.kgml: Initialization took 0.04 seconds
path_cau00600.kgml: (not found)
path_cau00600.kgml: --- 0.06 seconds ---

path_cau00620.kgml: Pyruvate metabolism
path_cau00620.kgml: Initialization took 5.78 seconds
path_cau00620.kgml:
path_cau00620.kgml: Found a trail of span 3 without skipping any vertex
path_cau00620.kgml: 123 -> 55 -> 124
path_cau00620.kgml: R00014 -> R03270 -> R02569
path_cau00620.kgml: {cau:Caur_1972, cau:Caur_1973, cau:Caur_2805, cau:Caur_3121} -> {cau:Caur_1972, cau:Caur_1973, cau:Caur_2805, cau:Caur_3121} -> {cau:Caur_1333, cau:Caur_1974}
path_cau00620.kgml: {1.2.4.1, 2.2.1.6, 4.1.1.1} -> 1.2.4.1 -> 2.3.1.12
path_cau00620.kgml:
path_cau00620.kgml: --- 7.32 seconds ---

path_cau00621.kgml: Dioxin degradation
path_cau00621.kgml: Initialization took 0.04 seconds
path_cau00621.kgml:
path_cau00621.kgml: Found a trail of span 2 without skipping any vertex
path_cau00621.kgml: 12 -> 107
path_cau00621.kgml: R00750 -> R00228
path_cau00621.kgml: cau:Caur_1351 -> cau:Caur_1350
path_cau00621.kgml: 4.1.3.39 -> 1.2.1.10
path_cau00621.kgml:
path_cau00621.kgml: --- 0.07 seconds ---

path_cau00622.kgml: Xylene degradation
path_cau00622.kgml: Initialization took 0.12 seconds
path_cau00622.kgml:
path_cau00622.kgml: Found a trail of span 2 without skipping any vertex
path_cau00622.kgml: 96 -> 117
path_cau00622.kgml: R00750 -> R00228
path_cau00622.kgml: cau:Caur_1351 -> cau:Caur_1350
path_cau00622.kgml: 4.1.3.39 -> 1.2.1.10
path_cau00622.kgml:
path_cau00622.kgml: Found a trail of span 2 containing skipped vertices
path_cau00622.kgml: 109 -> 112
path_cau00622.kgml: R05353 -> R05389
path_cau00622.kgml: cau:Caur_1356 -> cau:Caur_1354
path_cau00622.kgml: 1.2.1.85 -> 5.3.2.6
path_cau00622.kgml: Skipped genes: cau:Caur_1355
path_cau00622.kgml:
path_cau00622.kgml: --- 0.19 seconds ---

path_cau00623.kgml: Toluene degradation
path_cau00623.kgml: Initialization took 0.02 seconds
path_cau00623.kgml: (not found)
path_cau00623.kgml: --- 0.04 seconds ---

path_cau00625.kgml: Chloroalkane and chloroalkene degradation
path_cau00625.kgml: Initialization took 0.12 seconds
path_cau00625.kgml: (not found)
path_cau00625.kgml: --- 0.14 seconds ---

path_cau00626.kgml: Naphthalene degradation
path_cau00626.kgml: Initialization took 0.07 seconds
path_cau00626.kgml: (not found)
path_cau00626.kgml: --- 0.09 seconds ---

path_cau00627.kgml: Aminobenzoate degradation
path_cau00627.kgml: Initialization took 0.12 seconds
path_cau00627.kgml: (not found)
path_cau00627.kgml: --- 0.13 seconds ---

path_cau00630.kgml: Glyoxylate and dicarboxylate metabolism
path_cau00630.kgml: Initialization took 5.13 seconds
path_cau00630.kgml:
path_cau00630.kgml: Found a trail of span 3 without skipping any vertex
path_cau00630.kgml: 199 -> 200 -> 116
path_cau00630.kgml: R05076 -> R00934 -> R00473
path_cau00630.kgml: cau:Caur_0173 -> cau:Caur_0174 -> cau:Caur_0174
path_cau00630.kgml: 4.2.1.148 -> 4.1.3.24 -> 4.1.3.24
path_cau00630.kgml:
path_cau00630.kgml: Found a trail of span 2 without skipping any vertex
path_cau00630.kgml: 193 -> 194
path_cau00630.kgml: R00238 -> R01977
path_cau00630.kgml: {cau:Caur_0234, cau:Caur_1461, cau:Caur_1540} -> cau:Caur_1462
path_cau00630.kgml: 2.3.1.9 -> 1.1.1.36
path_cau00630.kgml:
path_cau00630.kgml: Found a trail of span 2 containing skipped vertices
path_cau00630.kgml: 199 -> [200] -> 116
path_cau00630.kgml: R05076 -> [R00934] -> R00473
path_cau00630.kgml: cau:Caur_0173 -> [cau:Caur_0174] -> cau:Caur_0174
path_cau00630.kgml: 4.2.1.148 -> [4.1.3.24] -> 4.1.3.24
path_cau00630.kgml:
path_cau00630.kgml: --- 5.34 seconds ---

path_cau00640.kgml: Propanoate metabolism
path_cau00640.kgml: Initialization took 2.84 seconds
path_cau00640.kgml:
path_cau00640.kgml: Found a trail of span 2 without skipping any vertex
path_cau00640.kgml: 186 -> 187
path_cau00640.kgml: R10997 -> R10996
path_cau00640.kgml: {cau:Caur_1692, cau:Caur_1693} -> {cau:Caur_1692, cau:Caur_1693}
path_cau00640.kgml: 1.2.4.4 -> 1.2.4.4
path_cau00640.kgml:
path_cau00640.kgml: Found a trail of span 2 without skipping any vertex
path_cau00640.kgml: 66 -> 64
path_cau00640.kgml: R00926 -> R01354
path_cau00640.kgml: cau:Caur_0003 -> cau:Caur_0002
path_cau00640.kgml: {6.2.1.1, 6.2.1.17} -> {6.2.1.1, 6.2.1.17}
path_cau00640.kgml:
path_cau00640.kgml: --- 13.29 seconds ---

path_cau00643.kgml: Styrene degradation
path_cau00643.kgml: Initialization took 0.17 seconds
path_cau00643.kgml: (not found)
path_cau00643.kgml: --- 0.19 seconds ---

path_cau00650.kgml: Butanoate metabolism
path_cau00650.kgml: Initialization took 2.07 seconds
path_cau00650.kgml:
path_cau00650.kgml: --- 2.33 seconds ---

path_cau00660.kgml: C5-Branched dibasic acid metabolism
path_cau00660.kgml: Initialization took 0.37 seconds
path_cau00660.kgml:
path_cau00660.kgml: Found a trail of span 2 without skipping any vertex
path_cau00660.kgml: 93 -> 95
path_cau00660.kgml: R00934 -> R05076
path_cau00660.kgml: cau:Caur_0174 -> cau:Caur_0173
path_cau00660.kgml: 4.1.3.24 -> 4.2.1.148
path_cau00660.kgml:
path_cau00660.kgml: Found a trail of span 2 without skipping any vertex
path_cau00660.kgml: 31 -> 96
path_cau00660.kgml: R03896 -> R03898
path_cau00660.kgml: {cau:Caur_0168, cau:Caur_0169} -> {cau:Caur_0168, cau:Caur_0169}
path_cau00660.kgml: 4.2.1.35 -> 4.2.1.35
path_cau00660.kgml:
path_cau00660.kgml: --- 0.46 seconds ---

path_cau00670.kgml: One carbon pool by folate
path_cau00670.kgml: Initialization took 0.52 seconds
path_cau00670.kgml: (not found)
path_cau00670.kgml: --- 0.69 seconds ---

path_cau00680.kgml: Methane metabolism
path_cau00680.kgml: Initialization took 1.98 seconds
path_cau00680.kgml:
path_cau00680.kgml: Found a trail of span 2 without skipping any vertex
path_cau00680.kgml: 288 -> 291
path_cau00680.kgml: R10395 -> R10396
path_cau00680.kgml: {cau:Caur_0329, cau:Caur_0330} -> {cau:Caur_0329, cau:Caur_0330}
path_cau00680.kgml: 4.2.1.114 -> 4.2.1.114
path_cau00680.kgml:
path_cau00680.kgml: Found a trail of span 2 without skipping any vertex
path_cau00680.kgml: 235 -> 231
path_cau00680.kgml: R09397 -> R09398
path_cau00680.kgml: cau:Caur_0203 -> cau:Caur_0204
path_cau00680.kgml: 2.7.7.68 -> 2.7.8.28
path_cau00680.kgml:
path_cau00680.kgml: Found a trail of span 2 without skipping any vertex
path_cau00680.kgml: 276 -> 279
path_cau00680.kgml: R10392 -> R10393
path_cau00680.kgml: {cau:Caur_0329, cau:Caur_0330} -> {cau:Caur_0329, cau:Caur_0330}
path_cau00680.kgml: 4.2.1.114 -> 4.2.1.114
path_cau00680.kgml:
path_cau00680.kgml: --- 2.10 seconds ---

path_cau00720.kgml: Carbon fixation pathways in prokaryotes
path_cau00720.kgml: Initialization took 6.54 seconds
path_cau00720.kgml:
path_cau00720.kgml: Found a trail of span 4 containing skipped vertices
path_cau00720.kgml: 174 -> 100 -> 99 -> [98] -> 113
path_cau00720.kgml: R00934 -> R05076 -> R09283 -> [R09282] -> R00237
path_cau00720.kgml: cau:Caur_0174 -> cau:Caur_0173 -> cau:Caur_0175 -> [cau:Caur_0180] -> cau:Caur_0174
path_cau00720.kgml: 4.1.3.24 -> 4.2.1.148 -> 5.4.1.3 -> [4.2.1.153] -> 4.1.3.25
path_cau00720.kgml:
path_cau00720.kgml: Found a trail of span 3 containing skipped vertices
path_cau00720.kgml: 174 -> 100 -> [99 -> 98] -> 113
path_cau00720.kgml: R00934 -> R05076 -> [R09283 -> R09282] -> R00237
path_cau00720.kgml: cau:Caur_0174 -> cau:Caur_0173 -> [cau:Caur_0175 -> cau:Caur_0180] -> cau:Caur_0174
path_cau00720.kgml: 4.1.3.24 -> 4.2.1.148 -> [5.4.1.3 -> 4.2.1.153] -> 4.1.3.25
path_cau00720.kgml:
path_cau00720.kgml: Found a trail of span 3 containing skipped vertices
path_cau00720.kgml: 174 -> [100] -> 99 -> [98] -> 113
path_cau00720.kgml: R00934 -> [R05076] -> R09283 -> [R09282] -> R00237
path_cau00720.kgml: cau:Caur_0174 -> [cau:Caur_0173] -> cau:Caur_0175 -> [cau:Caur_0180] -> cau:Caur_0174
path_cau00720.kgml: 4.1.3.24 -> [4.2.1.148] -> 5.4.1.3 -> [4.2.1.153] -> 4.1.3.25
path_cau00720.kgml:
path_cau00720.kgml: --- 7.28 seconds ---

path_cau00730.kgml: Thiamine metabolism
path_cau00730.kgml: Initialization took 0.27 seconds
path_cau00730.kgml:
path_cau00730.kgml: Found a trail of span 5 containing skipped vertices
path_cau00730.kgml: 76 -> 75 -> 97 -> [103 -> 68] -> 74 -> 93
path_cau00730.kgml: R03471 -> R04509 -> R10712 -> [R02135 -> R02133] -> R04448 -> R03223
path_cau00730.kgml: cau:Caur_0373 -> cau:Caur_0373 -> cau:Caur_0374 -> [cau:Caur_2536 -> cau:Caur_0797] -> cau:Caur_0375 -> cau:Caur_0374
path_cau00730.kgml: 2.7.1.49 -> 2.7.4.7 -> 2.5.1.3 -> [{3.1.3.1, 3.1.3.100, 3.1.3.2} -> 3.5.99.2] -> 2.7.1.50 -> 2.5.1.3
path_cau00730.kgml:
path_cau00730.kgml: --- 0.63 seconds ---

path_cau00740.kgml: Riboflavin metabolism
path_cau00740.kgml: Initialization took 0.17 seconds
path_cau00740.kgml:
path_cau00740.kgml: Found a trail of span 3 containing skipped vertices
path_cau00740.kgml: 32 -> [41] -> 42 -> 41
path_cau00740.kgml: R07281 -> [R04457] -> R00066 -> R04457
path_cau00740.kgml: cau:Caur_2201 -> [cau:Caur_2202] -> cau:Caur_2200 -> cau:Caur_2202
path_cau00740.kgml: 4.1.99.12 -> [2.5.1.78] -> 2.5.1.9 -> 2.5.1.78
path_cau00740.kgml:
path_cau00740.kgml: Found a trail of span 3 containing skipped vertices
path_cau00740.kgml: 38 -> 39 -> 40
path_cau00740.kgml: R00425 -> R03459 -> R03458
path_cau00740.kgml: {cau:Caur_0359, cau:Caur_2201} -> cau:Caur_2199 -> {cau:Caur_0157, cau:Caur_2199}
path_cau00740.kgml: 3.5.4.25 -> 3.5.4.26 -> 1.1.1.193
path_cau00740.kgml: Skipped genes: cau:Caur_2200
path_cau00740.kgml:
path_cau00740.kgml: Found a trail of span 2 containing skipped vertices
path_cau00740.kgml: 38 -> [39] -> 40
path_cau00740.kgml: R00425 -> [R03459] -> R03458
path_cau00740.kgml: {cau:Caur_0359, cau:Caur_2201} -> [cau:Caur_2199] -> {cau:Caur_0157, cau:Caur_2199}
path_cau00740.kgml: 3.5.4.25 -> [3.5.4.26] -> 1.1.1.193
path_cau00740.kgml: Skipped genes: cau:Caur_2200
path_cau00740.kgml:
path_cau00740.kgml: --- 0.28 seconds ---

path_cau00750.kgml: Vitamin B6 metabolism
path_cau00750.kgml: Initialization took 0.07 seconds
path_cau00750.kgml: (not found)
path_cau00750.kgml: --- 0.08 seconds ---

path_cau00760.kgml: Nicotinate and nicotinamide metabolism
path_cau00760.kgml: Initialization took 0.72 seconds
path_cau00760.kgml:
path_cau00760.kgml: Found a trail of span 2 without skipping any vertex
path_cau00760.kgml: 71 -> 72
path_cau00760.kgml: R00481 -> R04292
path_cau00760.kgml: cau:Caur_1401 -> cau:Caur_1400
path_cau00760.kgml: 1.4.3.16 -> 2.5.1.72
path_cau00760.kgml:
path_cau00760.kgml: --- 0.80 seconds ---

path_cau00770.kgml: Pantothenate and CoA biosynthesis
path_cau00770.kgml: Initialization took 0.97 seconds
path_cau00770.kgml:
path_cau00770.kgml: Found a trail of span 2 without skipping any vertex
path_cau00770.kgml: 82 -> 81
path_cau00770.kgml: R00006 -> R03051
path_cau00770.kgml: {cau:Caur_0163, cau:Caur_0164} -> cau:Caur_0165
path_cau00770.kgml: 2.2.1.6 -> 1.1.1.86
path_cau00770.kgml:
path_cau00770.kgml: Found a trail of span 2 containing skipped vertices
path_cau00770.kgml: 77 -> [76] -> 71
path_cau00770.kgml: R02472 -> [R02473] -> R03018
path_cau00770.kgml: {cau:Caur_2002, cau:Caur_2042, cau:Caur_2859, cau:Caur_3356} -> [cau:Caur_2207] -> cau:Caur_2043
path_cau00770.kgml: 1.1.1.169 -> [6.3.2.1] -> 2.7.1.33
path_cau00770.kgml:
path_cau00770.kgml: Found a trail of span 2 containing skipped vertices
path_cau00770.kgml: 78 -> [77] -> 76
path_cau00770.kgml: R01226 -> [R02472] -> R02473
path_cau00770.kgml: cau:Caur_2208 -> [{cau:Caur_2002, cau:Caur_2042, cau:Caur_2859, cau:Caur_3356}] -> cau:Caur_2207
path_cau00770.kgml: 2.1.2.11 -> [1.1.1.169] -> 6.3.2.1
path_cau00770.kgml:
path_cau00770.kgml: --- 1.09 seconds ---

path_cau00780.kgml: Biotin metabolism
path_cau00780.kgml: Initialization took 0.32 seconds
path_cau00780.kgml: (not found)
path_cau00780.kgml: --- 0.35 seconds ---

path_cau00785.kgml: Lipoic acid metabolism
path_cau00785.kgml: Initialization took 0.07 seconds
path_cau00785.kgml: (not found)
path_cau00785.kgml: --- 0.09 seconds ---

path_cau00790.kgml: Folate biosynthesis
path_cau00790.kgml: Initialization took 1.03 seconds
path_cau00790.kgml:
path_cau00790.kgml: Found a trail of span 5 without skipping any vertex
path_cau00790.kgml: 180 -> 81 -> 80 -> 79 -> 96
path_cau00790.kgml: R00428 -> R05046 -> R05048 -> R04639 -> R09959
path_cau00790.kgml: cau:Caur_2641 -> cau:Caur_2641 -> cau:Caur_2641 -> cau:Caur_2641 -> {cau:Caur_0159, cau:Caur_2640}
path_cau00790.kgml: 3.5.4.16 -> 3.5.4.16 -> 3.5.4.16 -> 3.5.4.16 -> 4.1.2.50
path_cau00790.kgml:
path_cau00790.kgml: Found a trail of span 5 without skipping any vertex
path_cau00790.kgml: 180 -> 81 -> 80 -> 79 -> 86
path_cau00790.kgml: R00428 -> R05046 -> R05048 -> R04639 -> R04286
path_cau00790.kgml: cau:Caur_2641 -> cau:Caur_2641 -> cau:Caur_2641 -> cau:Caur_2641 -> {cau:Caur_0159, cau:Caur_2640}
path_cau00790.kgml: 3.5.4.16 -> 3.5.4.16 -> 3.5.4.16 -> 3.5.4.16 -> 4.2.3.12
path_cau00790.kgml:
path_cau00790.kgml: Found a trail of span 4 containing skipped vertices
path_cau00790.kgml: 180 -> [81] -> 80 -> 79 -> 86
path_cau00790.kgml: R00428 -> [R05046] -> R05048 -> R04639 -> R04286
path_cau00790.kgml: cau:Caur_2641 -> [cau:Caur_2641] -> cau:Caur_2641 -> cau:Caur_2641 -> {cau:Caur_0159, cau:Caur_2640}
path_cau00790.kgml: 3.5.4.16 -> [3.5.4.16] -> 3.5.4.16 -> 3.5.4.16 -> 4.2.3.12
path_cau00790.kgml:
path_cau00790.kgml: Found a trail of span 4 containing skipped vertices
path_cau00790.kgml: 180 -> 81 -> [80] -> 79 -> 86
path_cau00790.kgml: R00428 -> R05046 -> [R05048] -> R04639 -> R04286
path_cau00790.kgml: cau:Caur_2641 -> cau:Caur_2641 -> [cau:Caur_2641] -> cau:Caur_2641 -> {cau:Caur_0159, cau:Caur_2640}
path_cau00790.kgml: 3.5.4.16 -> 3.5.4.16 -> [3.5.4.16] -> 3.5.4.16 -> 4.2.3.12
path_cau00790.kgml:
path_cau00790.kgml: Found a trail of span 4 containing skipped vertices
path_cau00790.kgml: 180 -> 81 -> 80 -> [79] -> 86
path_cau00790.kgml: R00428 -> R05046 -> R05048 -> [R04639] -> R04286
path_cau00790.kgml: cau:Caur_2641 -> cau:Caur_2641 -> cau:Caur_2641 -> [cau:Caur_2641] -> {cau:Caur_0159, cau:Caur_2640}
path_cau00790.kgml: 3.5.4.16 -> 3.5.4.16 -> 3.5.4.16 -> [3.5.4.16] -> 4.2.3.12
path_cau00790.kgml:
path_cau00790.kgml: Found a trail of span 4 containing skipped vertices
path_cau00790.kgml: 180 -> 81 -> 80 -> [79] -> 96
path_cau00790.kgml: R00428 -> R05046 -> R05048 -> [R04639] -> R09959
path_cau00790.kgml: cau:Caur_2641 -> cau:Caur_2641 -> cau:Caur_2641 -> [cau:Caur_2641] -> {cau:Caur_0159, cau:Caur_2640}
path_cau00790.kgml: 3.5.4.16 -> 3.5.4.16 -> 3.5.4.16 -> [3.5.4.16] -> 4.1.2.50
path_cau00790.kgml:
path_cau00790.kgml: Found a trail of span 3 containing skipped vertices
path_cau00790.kgml: 180 -> [81 -> 80] -> 79 -> 86
path_cau00790.kgml: R00428 -> [R05046 -> R05048] -> R04639 -> R04286
path_cau00790.kgml: cau:Caur_2641 -> [cau:Caur_2641 -> cau:Caur_2641] -> cau:Caur_2641 -> {cau:Caur_0159, cau:Caur_2640}
path_cau00790.kgml: 3.5.4.16 -> [3.5.4.16 -> 3.5.4.16] -> 3.5.4.16 -> 4.2.3.12
path_cau00790.kgml:
path_cau00790.kgml: Found a trail of span 3 containing skipped vertices
path_cau00790.kgml: 180 -> 81 -> [80 -> 79] -> 86
path_cau00790.kgml: R00428 -> R05046 -> [R05048 -> R04639] -> R04286
path_cau00790.kgml: cau:Caur_2641 -> cau:Caur_2641 -> [cau:Caur_2641 -> cau:Caur_2641] -> {cau:Caur_0159, cau:Caur_2640}
path_cau00790.kgml: 3.5.4.16 -> 3.5.4.16 -> [3.5.4.16 -> 3.5.4.16] -> 4.2.3.12
path_cau00790.kgml:
path_cau00790.kgml: Found a trail of span 3 containing skipped vertices
path_cau00790.kgml: 180 -> 81 -> [80 -> 79] -> 96
path_cau00790.kgml: R00428 -> R05046 -> [R05048 -> R04639] -> R09959
path_cau00790.kgml: cau:Caur_2641 -> cau:Caur_2641 -> [cau:Caur_2641 -> cau:Caur_2641] -> {cau:Caur_0159, cau:Caur_2640}
path_cau00790.kgml: 3.5.4.16 -> 3.5.4.16 -> [3.5.4.16 -> 3.5.4.16] -> 4.1.2.50
path_cau00790.kgml:
path_cau00790.kgml: --- 1.63 seconds ---

path_cau00860.kgml: Porphyrin and chlorophyll metabolism
path_cau00860.kgml: Initialization took 9.56 seconds
path_cau00860.kgml:
path_cau00860.kgml: Found a trail of span 4 without skipping any vertex
path_cau00860.kgml: 50 -> 49 -> 48 -> 47
path_cau00860.kgml: R06268 -> R06269 -> R06270 -> R06271
path_cau00860.kgml: cau:Caur_3676 -> cau:Caur_3676 -> cau:Caur_3676 -> cau:Caur_3677
path_cau00860.kgml: 1.21.98.3 -> 1.21.98.3 -> 1.21.98.3 -> ?
path_cau00860.kgml:
path_cau00860.kgml: Found a trail of span 4 containing skipped vertices
path_cau00860.kgml: 277 -> 275 -> [274 -> 271] -> 270 -> 74
path_cau00860.kgml: R02272 -> R00036 -> [R00084 -> R03165] -> R03197 -> R03220
path_cau00860.kgml: {cau:Caur_2598, cau:Caur_3802} -> cau:Caur_2596 -> [cau:Caur_2594 -> cau:Caur_2595] -> cau:Caur_2597 -> cau:Caur_2599
path_cau00860.kgml: 5.4.3.8 -> 4.2.1.24 -> [2.5.1.61 -> 4.2.1.75] -> 4.1.1.37 -> 1.3.3.3
path_cau00860.kgml:
path_cau00860.kgml: Found a trail of span 3 containing skipped vertices
path_cau00860.kgml: 50 -> [52] -> 48 -> 47
path_cau00860.kgml: R06268 -> [R06266] -> R06270 -> R06271
path_cau00860.kgml: cau:Caur_3676 -> [cau:Caur_2590] -> cau:Caur_3676 -> cau:Caur_3677
path_cau00860.kgml: 1.21.98.3 -> [1.14.13.81] -> 1.21.98.3 -> ?
path_cau00860.kgml:
path_cau00860.kgml: Found a trail of span 3 containing skipped vertices
path_cau00860.kgml: 303 -> [316] -> 306 -> 309
path_cau00860.kgml: R05225 -> [R07302] -> {R05221, R06558} -> R05222
path_cau00860.kgml: cau:Caur_2560 -> [cau:Caur_2573] -> cau:Caur_2562 -> cau:Caur_2562
path_cau00860.kgml: 6.3.5.10 -> [6.3.1.10] -> {2.7.1.156, 2.7.1.156} -> 2.7.7.62
path_cau00860.kgml: Skipped genes: cau:Caur_2561
path_cau00860.kgml:
path_cau00860.kgml: Found a trail of span 3 without skipping any vertex
path_cau00860.kgml: 285 -> 286 -> 319
path_cau00860.kgml: R05809 -> R05810 -> R07772
path_cau00860.kgml: cau:Caur_2565 -> cau:Caur_2566 -> cau:Caur_2565
path_cau00860.kgml: 2.1.1.131 -> 2.1.1.271 -> 3.7.1.12
path_cau00860.kgml:
path_cau00860.kgml: Found a trail of span 3 containing skipped vertices
path_cau00860.kgml: 50 -> 49 -> [51] -> 47
path_cau00860.kgml: R06268 -> R06269 -> [R06267] -> R06271
path_cau00860.kgml: cau:Caur_3676 -> cau:Caur_3676 -> [cau:Caur_2590] -> cau:Caur_3677
path_cau00860.kgml: 1.21.98.3 -> 1.21.98.3 -> [1.14.13.81] -> ?
path_cau00860.kgml:
path_cau00860.kgml: Found a trail of span 3 without skipping any vertex
path_cau00860.kgml: 272 -> 282 -> 281
path_cau00860.kgml: R03194 -> R03947 -> R02864
path_cau00860.kgml: {cau:Caur_0687, cau:Caur_2564} -> cau:Caur_0688 -> cau:Caur_0688
path_cau00860.kgml: 2.1.1.107 -> 1.3.1.76 -> 4.99.1.4
path_cau00860.kgml:
path_cau00860.kgml: Found a trail of span 2 without skipping any vertex
path_cau00860.kgml: 292 -> 293
path_cau00860.kgml: R05180 -> R05181
path_cau00860.kgml: cau:Caur_2565 -> cau:Caur_2566
path_cau00860.kgml: 2.1.1.131 -> 2.1.1.133
path_cau00860.kgml:
path_cau00860.kgml: Found a trail of span 2 without skipping any vertex
path_cau00860.kgml: 408 -> 260
path_cau00860.kgml: R11519 -> R06282
path_cau00860.kgml: cau:Caur_2555 -> {cau:Caur_2554, cau:Caur_2556, cau:Caur_2557}
path_cau00860.kgml: 1.3.7.13 -> 1.3.7.7
path_cau00860.kgml:
path_cau00860.kgml: Found a trail of span 2 containing skipped vertices
path_cau00860.kgml: 354 -> [359] -> 362
path_cau00860.kgml: R09059 -> [R09060] -> R09055
path_cau00860.kgml: cau:Caur_0415 -> [{cau:Caur_0417, cau:Caur_3805, cau:Caur_3806}] -> cau:Caur_0416
path_cau00860.kgml: 4.2.1.165 -> [1.3.7.15] -> 1.1.1.396
path_cau00860.kgml:
path_cau00860.kgml: Found a trail of span 2 containing skipped vertices
path_cau00860.kgml: 50 -> [49 -> 51] -> 47
path_cau00860.kgml: R06268 -> [R06269 -> R06267] -> R06271
path_cau00860.kgml: cau:Caur_3676 -> [cau:Caur_3676 -> cau:Caur_2590] -> cau:Caur_3677
path_cau00860.kgml: 1.21.98.3 -> [1.21.98.3 -> 1.14.13.81] -> ?
path_cau00860.kgml:
path_cau00860.kgml: Found a trail of span 2 containing skipped vertices
path_cau00860.kgml: 303 -> [317] -> 309
path_cau00860.kgml: R05225 -> [R06529] -> R05222
path_cau00860.kgml: cau:Caur_2560 -> [cau:Caur_2573] -> cau:Caur_2562
path_cau00860.kgml: 6.3.5.10 -> [6.3.1.10] -> 2.7.7.62
path_cau00860.kgml: Skipped genes: cau:Caur_2561
path_cau00860.kgml:
path_cau00860.kgml: Found a trail of span 2 containing skipped vertices
path_cau00860.kgml: 272 -> [282] -> 281
path_cau00860.kgml: R03194 -> [R03947] -> R02864
path_cau00860.kgml: {cau:Caur_0687, cau:Caur_2564} -> [cau:Caur_0688] -> cau:Caur_0688
path_cau00860.kgml: 2.1.1.107 -> [1.3.1.76] -> 4.99.1.4
path_cau00860.kgml:
path_cau00860.kgml: Found a trail of span 2 without skipping any vertex
path_cau00860.kgml: 312 -> 311
path_cau00860.kgml: R04594 -> R05223
path_cau00860.kgml: cau:Caur_1199 -> cau:Caur_1198
path_cau00860.kgml: 3.1.3.73 -> 2.7.8.26
path_cau00860.kgml:
path_cau00860.kgml: Found a trail of span 2 containing skipped vertices
path_cau00860.kgml: 318 -> 296
path_cau00860.kgml: R05149 -> R05177
path_cau00860.kgml: cau:Caur_2568 -> cau:Caur_2570
path_cau00860.kgml: 2.1.1.132 -> 5.4.99.61
path_cau00860.kgml: Skipped genes: cau:Caur_2569
path_cau00860.kgml:
path_cau00860.kgml: --- 33.72 seconds ---

path_cau00900.kgml: Terpenoid backbone biosynthesis
path_cau00900.kgml: Initialization took 0.57 seconds
path_cau00900.kgml:
path_cau00900.kgml: Found a trail of span 3 without skipping any vertex
path_cau00900.kgml: 69 -> 70 -> 72
path_cau00900.kgml: R00238 -> R01978 -> R02081
path_cau00900.kgml: {cau:Caur_0234, cau:Caur_1461, cau:Caur_1540} -> cau:Caur_0235 -> cau:Caur_0236
path_cau00900.kgml: 2.3.1.9 -> 2.3.3.10 -> 1.1.1.88
path_cau00900.kgml:
path_cau00900.kgml: Found a trail of span 2 containing skipped vertices
path_cau00900.kgml: 69 -> [70] -> 72
path_cau00900.kgml: R00238 -> [R01978] -> R02081
path_cau00900.kgml: {cau:Caur_0234, cau:Caur_1461, cau:Caur_1540} -> [cau:Caur_0235] -> cau:Caur_0236
path_cau00900.kgml: 2.3.1.9 -> [2.3.3.10] -> 1.1.1.88
path_cau00900.kgml: Skipped genes: cau:Caur_0235
path_cau00900.kgml:
path_cau00900.kgml: --- 0.63 seconds ---

path_cau00903.kgml: Limonene and pinene degradation
path_cau00903.kgml: Initialization took 0.04 seconds
path_cau00903.kgml: (not found)
path_cau00903.kgml: --- 0.05 seconds ---

path_cau00906.kgml: Carotenoid biosynthesis
path_cau00906.kgml: Initialization took 0.12 seconds
path_cau00906.kgml: (not found)
path_cau00906.kgml: --- 0.16 seconds ---

path_cau00910.kgml: Nitrogen metabolism
path_cau00910.kgml: Initialization took 0.22 seconds
path_cau00910.kgml: (not found)
path_cau00910.kgml: --- 0.24 seconds ---

path_cau00920.kgml: Sulfur metabolism
path_cau00920.kgml: Initialization took 1.03 seconds
path_cau00920.kgml:
path_cau00920.kgml: Found a trail of span 3 without skipping any vertex
path_cau00920.kgml: 158 -> 159 -> 150
path_cau00920.kgml: R00529 -> R00509 -> R02021
path_cau00920.kgml: {cau:Caur_0690, cau:Caur_2113} -> cau:Caur_0692 -> cau:Caur_0691
path_cau00920.kgml: 2.7.7.4 -> 2.7.1.25 -> 1.8.4.8
path_cau00920.kgml:
path_cau00920.kgml: Found a trail of span 3 without skipping any vertex
path_cau00920.kgml: 42 -> 39 -> 48
path_cau00920.kgml: R00529 -> R00509 -> R02021
path_cau00920.kgml: {cau:Caur_0690, cau:Caur_2113} -> cau:Caur_0692 -> cau:Caur_0691
path_cau00920.kgml: 2.7.7.4 -> 2.7.1.25 -> 1.8.4.8
path_cau00920.kgml:
path_cau00920.kgml: Found a trail of span 2 containing skipped vertices
path_cau00920.kgml: 90 -> [29] -> 103
path_cau00920.kgml: R01931 -> [R00859] -> R00897
path_cau00920.kgml: cau:Caur_3487 -> [cau:Caur_0686] -> {cau:Caur_1341, cau:Caur_3489}
path_cau00920.kgml: 2.8.1.1 -> [1.8.7.1] -> {2.5.1.47, 2.5.1.65}
path_cau00920.kgml: Skipped genes: cau:Caur_3488
path_cau00920.kgml:
path_cau00920.kgml: Found a trail of span 2 containing skipped vertices
path_cau00920.kgml: 158 -> [159] -> 150
path_cau00920.kgml: R00529 -> [R00509] -> R02021
path_cau00920.kgml: {cau:Caur_0690, cau:Caur_2113} -> [cau:Caur_0692] -> cau:Caur_0691
path_cau00920.kgml: 2.7.7.4 -> [2.7.1.25] -> 1.8.4.8
path_cau00920.kgml:
path_cau00920.kgml: --- 1.21 seconds ---

path_cau00970.kgml: Aminoacyl-tRNA biosynthesis
path_cau00970.kgml: Initialization took 3.44 seconds
path_cau00970.kgml: (not found)
path_cau00970.kgml: --- 3.51 seconds ---

path_cau01040.kgml: Biosynthesis of unsaturated fatty acids
path_cau01040.kgml: Initialization took 0.12 seconds
path_cau01040.kgml: (not found)
path_cau01040.kgml: --- 0.13 seconds ---

--- 399.35 seconds ---
