# Supplementary material for: CoMetGeNe: mining conserved neighborhood patterns in metabolic and genomic contexts
Source: BMC Bioinformatics. 2019 Jan 10;20:19. doi: 10.1186/s12859-018-2542-2 (PMC6327494; doi:10.1186/s12859-018-2542-2)
Supplement: Supplementary file 4 — Trail finding results for the 50 species in Table 2. Trail finding has been performed for all combinations of gap parameters δG (allowing to skip genes) and δD (allowing to skip reactions) ranging from 0 to 3. (ZIP 5466 kb) [file 12859_2018_2542_MOESM4_ESM.zip › results/cex_dG2_dD0.hnet]

--- delta_G = 2, delta_D = 0 ---

path_cex00010.kgml: Glycolysis / Gluconeogenesis
path_cex00010.kgml: Initialization took 1.02 seconds
path_cex00010.kgml:
path_cex00010.kgml: Found a trail of span 2 without skipping any vertex
path_cex00010.kgml: 76 -> 57
path_cex00010.kgml: R01512 -> R01061
path_cex00010.kgml: cex:CSE_06490 -> cex:CSE_06480
path_cex00010.kgml: 2.7.2.3 -> {1.2.1.12, 1.2.1.59}
path_cex00010.kgml:
path_cex00010.kgml: Found a trail of span 2 without skipping any vertex
path_cex00010.kgml: 59 -> 146
path_cex00010.kgml: R04779 -> R02073
path_cex00010.kgml: {cex:CSE_07990, cex:CSE_08000, cex:CSE_14840} -> {cex:CSE_07990, cex:CSE_14840}
path_cex00010.kgml: 2.7.1.11 -> 2.7.1.90
path_cex00010.kgml:
path_cex00010.kgml: --- 1.18 seconds ---

path_cex00020.kgml: Citrate cycle (TCA cycle)
path_cex00020.kgml: Initialization took 0.62 seconds
path_cex00020.kgml:
path_cex00020.kgml: Found a trail of span 2 containing skipped vertices
path_cex00020.kgml: 99 -> 32
path_cex00020.kgml: R01197 -> R00405
path_cex00020.kgml: {cex:CSE_01850, cex:CSE_01860, cex:CSE_02130, cex:CSE_02140, cex:CSE_10160, cex:CSE_10170, cex:CSE_15790, cex:CSE_15800} -> {cex:CSE_10190, cex:CSE_10200}
path_cex00020.kgml: {1.2.7.11, 1.2.7.3} -> 6.2.1.5
path_cex00020.kgml: Skipped genes: cex:CSE_10180
path_cex00020.kgml:
path_cex00020.kgml: --- 0.71 seconds ---

path_cex00030.kgml: Pentose phosphate pathway
path_cex00030.kgml: Initialization took 0.42 seconds
path_cex00030.kgml:
path_cex00030.kgml: Found a trail of span 3 without skipping any vertex
path_cex00030.kgml: 77 -> 46 -> 49
path_cex00030.kgml: R01827 -> R01641 -> R01830
path_cex00030.kgml: cex:CSE_05000 -> cex:CSE_05010 -> cex:CSE_05010
path_cex00030.kgml: 2.2.1.2 -> 2.2.1.1 -> 2.2.1.1
path_cex00030.kgml:
path_cex00030.kgml: Found a trail of span 2 without skipping any vertex
path_cex00030.kgml: 160 -> 51
path_cex00030.kgml: R02073 -> R04779
path_cex00030.kgml: {cex:CSE_07990, cex:CSE_14840} -> {cex:CSE_07990, cex:CSE_08000, cex:CSE_14840}
path_cex00030.kgml: 2.7.1.90 -> 2.7.1.11
path_cex00030.kgml:
path_cex00030.kgml: --- 0.68 seconds ---

path_cex00040.kgml: Pentose and glucuronate interconversions
path_cex00040.kgml: Initialization took 0.07 seconds
path_cex00040.kgml: (not found)
path_cex00040.kgml: --- 0.09 seconds ---

path_cex00051.kgml: Fructose and mannose metabolism
path_cex00051.kgml: Initialization took 0.13 seconds
path_cex00051.kgml:
path_cex00051.kgml: Found a trail of span 2 without skipping any vertex
path_cex00051.kgml: 89 -> 88
path_cex00051.kgml: R02073 -> R04779
path_cex00051.kgml: {cex:CSE_07990, cex:CSE_14840} -> {cex:CSE_07990, cex:CSE_08000, cex:CSE_14840}
path_cex00051.kgml: 2.7.1.90 -> 2.7.1.11
path_cex00051.kgml:
path_cex00051.kgml: --- 0.19 seconds ---

path_cex00052.kgml: Galactose metabolism
path_cex00052.kgml: Initialization took 0.12 seconds
path_cex00052.kgml: (not found)
path_cex00052.kgml: --- 0.14 seconds ---

path_cex00061.kgml: Fatty acid biosynthesis
path_cex00061.kgml: Initialization took 0.27 seconds
path_cex00061.kgml:
path_cex00061.kgml: Found a trail of span 4 without skipping any vertex
path_cex00061.kgml: 147 -> 262 -> 142 -> 268
path_cex00061.kgml: R01626 -> R10707 -> R04533 -> R04428
path_cex00061.kgml: cex:CSE_01810 -> cex:CSE_01800 -> {cex:CSE_01820, cex:CSE_12920} -> {cex:CSE_01790, cex:CSE_07950}
path_cex00061.kgml: {2.3.1.39, 2.3.1.85, 2.3.1.86} -> 2.3.1.180 -> {1.1.1.100, 2.3.1.85, 2.3.1.86} -> {2.3.1.85, 2.3.1.86, 4.2.1.59}
path_cex00061.kgml:
path_cex00061.kgml: Found a trail of span 4 containing skipped vertices
path_cex00061.kgml: 147 -> 53 -> 54 -> 52
path_cex00061.kgml: R01626 -> R07762 -> R07763 -> R07764
path_cex00061.kgml: cex:CSE_01810 -> cex:CSE_01840 -> {cex:CSE_01820, cex:CSE_12920} -> {cex:CSE_01790, cex:CSE_07950}
path_cex00061.kgml: {2.3.1.39, 2.3.1.85, 2.3.1.86} -> {2.3.1.179, 2.3.1.199, 2.3.1.41} -> 1.1.1.100 -> ?
path_cex00061.kgml: Skipped genes: cex:CSE_01830, cex:CSE_01800
path_cex00061.kgml:
path_cex00061.kgml: Found a trail of span 4 containing skipped vertices
path_cex00061.kgml: 147 -> 58 -> 75 -> 286 -> 75
path_cex00061.kgml: R01626 -> R04968 -> R04543 -> R04544 -> R04543
path_cex00061.kgml: cex:CSE_01810 -> cex:CSE_01840 -> {cex:CSE_01820, cex:CSE_12920} -> {cex:CSE_01790, cex:CSE_07950} -> {cex:CSE_01820, cex:CSE_12920}
path_cex00061.kgml: {2.3.1.39, 2.3.1.85, 2.3.1.86} -> {2.3.1.179, 2.3.1.41, 2.3.1.85, 2.3.1.86} -> {1.1.1.100, 2.3.1.85, 2.3.1.86} -> {2.3.1.85, 2.3.1.86, 4.2.1.59} -> {1.1.1.100, 2.3.1.85, 2.3.1.86}
path_cex00061.kgml: Skipped genes: cex:CSE_01830, cex:CSE_01800
path_cex00061.kgml:
path_cex00061.kgml: Found a trail of span 4 containing skipped vertices
path_cex00061.kgml: 147 -> 63 -> 130 -> 270
path_cex00061.kgml: R01626 -> R04952 -> R04953 -> R04954
path_cex00061.kgml: cex:CSE_01810 -> cex:CSE_01840 -> {cex:CSE_01820, cex:CSE_12920} -> {cex:CSE_01790, cex:CSE_07950}
path_cex00061.kgml: {2.3.1.39, 2.3.1.85, 2.3.1.86} -> {2.3.1.179, 2.3.1.41, 2.3.1.85, 2.3.1.86} -> {1.1.1.100, 2.3.1.85, 2.3.1.86} -> {2.3.1.85, 2.3.1.86, 4.2.1.59}
path_cex00061.kgml: Skipped genes: cex:CSE_01830, cex:CSE_01800
path_cex00061.kgml:
path_cex00061.kgml: Found a trail of span 4 containing skipped vertices
path_cex00061.kgml: 147 -> 59 -> 86 -> 283
path_cex00061.kgml: R01626 -> R04726 -> R04566 -> R04568
path_cex00061.kgml: cex:CSE_01810 -> cex:CSE_01840 -> {cex:CSE_01820, cex:CSE_12920} -> {cex:CSE_01790, cex:CSE_07950}
path_cex00061.kgml: {2.3.1.39, 2.3.1.85, 2.3.1.86} -> {2.3.1.179, 2.3.1.41, 2.3.1.85, 2.3.1.86} -> {1.1.1.100, 2.3.1.85, 2.3.1.86} -> {2.3.1.85, 2.3.1.86, 4.2.1.59}
path_cex00061.kgml: Skipped genes: cex:CSE_01830, cex:CSE_01800
path_cex00061.kgml:
path_cex00061.kgml: Found a trail of span 4 containing skipped vertices
path_cex00061.kgml: 147 -> 259 -> 142 -> 268
path_cex00061.kgml: R01626 -> R04355 -> R04533 -> R04428
path_cex00061.kgml: cex:CSE_01810 -> cex:CSE_01840 -> {cex:CSE_01820, cex:CSE_12920} -> {cex:CSE_01790, cex:CSE_07950}
path_cex00061.kgml: {2.3.1.39, 2.3.1.85, 2.3.1.86} -> {2.3.1.179, 2.3.1.41, 2.3.1.85, 2.3.1.86} -> {1.1.1.100, 2.3.1.85, 2.3.1.86} -> {2.3.1.85, 2.3.1.86, 4.2.1.59}
path_cex00061.kgml: Skipped genes: cex:CSE_01830, cex:CSE_01800
path_cex00061.kgml:
path_cex00061.kgml: Found a trail of span 4 containing skipped vertices
path_cex00061.kgml: 147 -> 62 -> 119 -> 276
path_cex00061.kgml: R01626 -> R04957 -> R04536 -> R04537
path_cex00061.kgml: cex:CSE_01810 -> cex:CSE_01840 -> {cex:CSE_01820, cex:CSE_12920} -> {cex:CSE_01790, cex:CSE_07950}
path_cex00061.kgml: {2.3.1.39, 2.3.1.85, 2.3.1.86} -> {2.3.1.179, 2.3.1.41, 2.3.1.85, 2.3.1.86} -> {1.1.1.100, 2.3.1.85, 2.3.1.86} -> {2.3.1.85, 2.3.1.86, 4.2.1.59}
path_cex00061.kgml: Skipped genes: cex:CSE_01830, cex:CSE_01800
path_cex00061.kgml:
path_cex00061.kgml: Found a trail of span 4 containing skipped vertices
path_cex00061.kgml: 147 -> 61 -> 108 -> 278
path_cex00061.kgml: R01626 -> R04960 -> R04534 -> R04535
path_cex00061.kgml: cex:CSE_01810 -> cex:CSE_01840 -> {cex:CSE_01820, cex:CSE_12920} -> {cex:CSE_01790, cex:CSE_07950}
path_cex00061.kgml: {2.3.1.39, 2.3.1.85, 2.3.1.86} -> {2.3.1.179, 2.3.1.41, 2.3.1.85, 2.3.1.86} -> {1.1.1.100, 2.3.1.85, 2.3.1.86} -> {2.3.1.85, 2.3.1.86, 4.2.1.59}
path_cex00061.kgml: Skipped genes: cex:CSE_01830, cex:CSE_01800
path_cex00061.kgml:
path_cex00061.kgml: Found a trail of span 4 containing skipped vertices
path_cex00061.kgml: 147 -> 60 -> 97 -> 280
path_cex00061.kgml: R01626 -> R04963 -> R04964 -> R04965
path_cex00061.kgml: cex:CSE_01810 -> cex:CSE_01840 -> {cex:CSE_01820, cex:CSE_12920} -> {cex:CSE_01790, cex:CSE_07950}
path_cex00061.kgml: {2.3.1.39, 2.3.1.85, 2.3.1.86} -> {2.3.1.179, 2.3.1.41, 2.3.1.85, 2.3.1.86} -> {1.1.1.100, 2.3.1.85, 2.3.1.86} -> {2.3.1.85, 2.3.1.86, 4.2.1.59}
path_cex00061.kgml: Skipped genes: cex:CSE_01830, cex:CSE_01800
path_cex00061.kgml:
path_cex00061.kgml: --- 1.92 seconds ---

path_cex00071.kgml: Fatty acid degradation
path_cex00071.kgml: Initialization took 0.04 seconds
path_cex00071.kgml: (not found)
path_cex00071.kgml: --- 0.06 seconds ---

path_cex00190.kgml: Oxidative phosphorylation
path_cex00190.kgml: Initialization took 0.32 seconds
path_cex00190.kgml: (not found)
path_cex00190.kgml: --- 0.34 seconds ---

path_cex00220.kgml: Arginine biosynthesis
path_cex00220.kgml: Initialization took 0.07 seconds
path_cex00220.kgml:
path_cex00220.kgml: Found a trail of span 2 without skipping any vertex
path_cex00220.kgml: 45 -> 47
path_cex00220.kgml: R01954 -> R01086
path_cex00220.kgml: cex:CSE_02780 -> cex:CSE_02790
path_cex00220.kgml: 6.3.4.5 -> 4.3.2.1
path_cex00220.kgml:
path_cex00220.kgml: --- 0.11 seconds ---

path_cex00230.kgml: Purine metabolism
path_cex00230.kgml: Initialization took 1.84 seconds
path_cex00230.kgml: (not found)
path_cex00230.kgml: --- 2.01 seconds ---

path_cex00240.kgml: Pyrimidine metabolism
path_cex00240.kgml: Initialization took 1.73 seconds
path_cex00240.kgml:
path_cex00240.kgml: Found a trail of span 3 without skipping any vertex
path_cex00240.kgml: 176 -> 115 -> 277
path_cex00240.kgml: R01055 -> R01876 -> R02484
path_cex00240.kgml: cex:CSE_08280 -> cex:CSE_08290 -> cex:CSE_08290
path_cex00240.kgml: 4.2.1.70 -> {2.4.2.2, 2.4.2.3} -> {2.4.2.1, 2.4.2.2, 2.4.2.3, 2.4.2.4}
path_cex00240.kgml:
path_cex00240.kgml: --- 2.47 seconds ---

path_cex00250.kgml: Alanine, aspartate and glutamate metabolism
path_cex00250.kgml: Initialization took 0.17 seconds
path_cex00250.kgml:
path_cex00250.kgml: Found a trail of span 2 without skipping any vertex
path_cex00250.kgml: 48 -> 51
path_cex00250.kgml: R01954 -> R01086
path_cex00250.kgml: cex:CSE_02780 -> cex:CSE_02790
path_cex00250.kgml: 6.3.4.5 -> 4.3.2.1
path_cex00250.kgml:
path_cex00250.kgml: --- 0.22 seconds ---

path_cex00260.kgml: Glycine, serine and threonine metabolism
path_cex00260.kgml: Initialization took 0.42 seconds
path_cex00260.kgml:
path_cex00260.kgml: Found a trail of span 3 without skipping any vertex
path_cex00260.kgml: 76 -> 93 -> 103
path_cex00260.kgml: R00480 -> R02291 -> {R01773, R01775}
path_cex00260.kgml: cex:CSE_05370 -> cex:CSE_05380 -> cex:CSE_05370
path_cex00260.kgml: 2.7.2.4 -> 1.2.1.11 -> {1.1.1.3, 1.1.1.3}
path_cex00260.kgml:
path_cex00260.kgml: Found a trail of span 2 without skipping any vertex
path_cex00260.kgml: 89 -> 92
path_cex00260.kgml: R01465 -> R00371
path_cex00260.kgml: cex:CSE_04790 -> cex:CSE_04800
path_cex00260.kgml: 1.1.1.103 -> 2.3.1.29
path_cex00260.kgml:
path_cex00260.kgml: --- 0.56 seconds ---

path_cex00261.kgml: Monobactam biosynthesis
path_cex00261.kgml: Initialization took 0.04 seconds
path_cex00261.kgml: (not found)
path_cex00261.kgml: --- 0.06 seconds ---

path_cex00270.kgml: Cysteine and methionine metabolism
path_cex00270.kgml: Initialization took 0.37 seconds
path_cex00270.kgml:
path_cex00270.kgml: Found a trail of span 3 without skipping any vertex
path_cex00270.kgml: 218 -> 215 -> 212
path_cex00270.kgml: R00480 -> R02291 -> {R01773, R01775}
path_cex00270.kgml: cex:CSE_05370 -> cex:CSE_05380 -> cex:CSE_05370
path_cex00270.kgml: 2.7.2.4 -> 1.2.1.11 -> {1.1.1.3, 1.1.1.3}
path_cex00270.kgml:
path_cex00270.kgml: Found a trail of span 3 without skipping any vertex
path_cex00270.kgml: 81 -> 80 -> 256
path_cex00270.kgml: R00178 -> R01920 -> R09660
path_cex00270.kgml: cex:CSE_04940 -> cex:CSE_04950 -> {cex:CSE_04960, cex:CSE_14690}
path_cex00270.kgml: 4.1.1.50 -> 2.5.1.16 -> 3.5.4.31
path_cex00270.kgml:
path_cex00270.kgml: Found a trail of span 2 without skipping any vertex
path_cex00270.kgml: 124 -> 123
path_cex00270.kgml: R00586 -> R00897
path_cex00270.kgml: cex:CSE_13830 -> cex:CSE_13840
path_cex00270.kgml: 2.3.1.30 -> {2.5.1.47, 2.5.1.65}
path_cex00270.kgml:
path_cex00270.kgml: --- 0.50 seconds ---

path_cex00280.kgml: Valine, leucine and isoleucine degradation
path_cex00280.kgml: Initialization took 0.12 seconds
path_cex00280.kgml: (not found)
path_cex00280.kgml: --- 0.14 seconds ---

path_cex00290.kgml: Valine, leucine and isoleucine biosynthesis
path_cex00290.kgml: Initialization took 0.02 seconds
path_cex00290.kgml: (not found)
path_cex00290.kgml: --- 0.04 seconds ---

path_cex00300.kgml: Lysine biosynthesis
path_cex00300.kgml: Initialization took 0.22 seconds
path_cex00300.kgml:
path_cex00300.kgml: Found a trail of span 3 without skipping any vertex
path_cex00300.kgml: 50 -> 51 -> 52
path_cex00300.kgml: R00480 -> R02291 -> {R01773, R01775}
path_cex00300.kgml: cex:CSE_05370 -> cex:CSE_05380 -> cex:CSE_05370
path_cex00300.kgml: 2.7.2.4 -> 1.2.1.11 -> {1.1.1.3, 1.1.1.3}
path_cex00300.kgml:
path_cex00300.kgml: Found a trail of span 2 without skipping any vertex
path_cex00300.kgml: 77 -> 46
path_cex00300.kgml: R02788 -> R04617
path_cex00300.kgml: cex:CSE_11860 -> cex:CSE_11850
path_cex00300.kgml: 6.3.2.13 -> 6.3.2.10
path_cex00300.kgml:
path_cex00300.kgml: --- 0.29 seconds ---

path_cex00330.kgml: Arginine and proline metabolism
path_cex00330.kgml: Initialization took 0.12 seconds
path_cex00330.kgml:
path_cex00330.kgml: Found a trail of span 3 without skipping any vertex
path_cex00330.kgml: 80 -> 79 -> 143
path_cex00330.kgml: R00178 -> R01920 -> R02869
path_cex00330.kgml: cex:CSE_04940 -> cex:CSE_04950 -> cex:CSE_04950
path_cex00330.kgml: 4.1.1.50 -> 2.5.1.16 -> {2.5.1.16, 2.5.1.22}
path_cex00330.kgml:
path_cex00330.kgml: Found a trail of span 2 without skipping any vertex
path_cex00330.kgml: 80 -> 143
path_cex00330.kgml: R00178 -> R02869
path_cex00330.kgml: cex:CSE_04940 -> cex:CSE_04950
path_cex00330.kgml: 4.1.1.50 -> {2.5.1.16, 2.5.1.22}
path_cex00330.kgml:
path_cex00330.kgml: --- 0.18 seconds ---

path_cex00340.kgml: Histidine metabolism
path_cex00340.kgml: Initialization took 0.07 seconds
path_cex00340.kgml:
path_cex00340.kgml: Found a trail of span 2 without skipping any vertex
path_cex00340.kgml: 42 -> 41
path_cex00340.kgml: R02288 -> R02287
path_cex00340.kgml: cex:CSE_13380 -> cex:CSE_13370
path_cex00340.kgml: 3.5.2.7 -> 2.1.2.5
path_cex00340.kgml:
path_cex00340.kgml: --- 0.11 seconds ---

path_cex00410.kgml: beta-Alanine metabolism
path_cex00410.kgml: Initialization took 0.04 seconds
path_cex00410.kgml: (not found)
path_cex00410.kgml: --- 0.06 seconds ---

path_cex00450.kgml: Selenocompound metabolism
path_cex00450.kgml: Initialization took 0.04 seconds
path_cex00450.kgml: (not found)
path_cex00450.kgml: --- 0.06 seconds ---

path_cex00471.kgml: D-Glutamine and D-glutamate metabolism
path_cex00471.kgml: Initialization took 0.04 seconds
path_cex00471.kgml:
path_cex00471.kgml: Found a trail of span 2 containing skipped vertices
path_cex00471.kgml: 19 -> 20
path_cex00471.kgml: R03193 -> R02783
path_cex00471.kgml: cex:CSE_11800 -> cex:CSE_11830
path_cex00471.kgml: 6.3.2.8 -> 6.3.2.9
path_cex00471.kgml: Skipped genes: cex:CSE_11810, cex:CSE_11820
path_cex00471.kgml:
path_cex00471.kgml: --- 0.13 seconds ---

path_cex00473.kgml: D-Alanine metabolism
path_cex00473.kgml: Initialization took 0.07 seconds
path_cex00473.kgml: (not found)
path_cex00473.kgml: --- 0.09 seconds ---

path_cex00480.kgml: Glutathione metabolism
path_cex00480.kgml: Initialization took 0.02 seconds
path_cex00480.kgml: (not found)
path_cex00480.kgml: --- 0.04 seconds ---

path_cex00500.kgml: Starch and sucrose metabolism
path_cex00500.kgml: Initialization took 0.13 seconds
path_cex00500.kgml: (not found)
path_cex00500.kgml: --- 0.15 seconds ---

path_cex00520.kgml: Amino sugar and nucleotide sugar metabolism
path_cex00520.kgml: Initialization took 0.42 seconds
path_cex00520.kgml:
path_cex00520.kgml: Found a trail of span 2 without skipping any vertex
path_cex00520.kgml: 28 -> 24
path_cex00520.kgml: R00768 -> R02060
path_cex00520.kgml: {cex:CSE_03040, cex:CSE_05780} -> cex:CSE_05790
path_cex00520.kgml: 2.6.1.16 -> 5.4.2.10
path_cex00520.kgml:
path_cex00520.kgml: --- 0.47 seconds ---

path_cex00521.kgml: Streptomycin biosynthesis
path_cex00521.kgml: Initialization took 0.07 seconds
path_cex00521.kgml: (not found)
path_cex00521.kgml: --- 0.09 seconds ---

path_cex00550.kgml: Peptidoglycan biosynthesis
path_cex00550.kgml: Initialization took 0.37 seconds
path_cex00550.kgml:
path_cex00550.kgml: Found a trail of span 7 containing skipped vertices
path_cex00550.kgml: 59 -> 33 -> 32 -> 34 -> 23 -> 35 -> 36
path_cex00550.kgml: {R03191, R03192} -> R03193 -> R02783 -> R02788 -> R04617 -> R05630 -> R05032
path_cex00550.kgml: cex:CSE_11790 -> cex:CSE_11800 -> cex:CSE_11830 -> cex:CSE_11860 -> cex:CSE_11850 -> cex:CSE_11840 -> cex:CSE_11810
path_cex00550.kgml: {1.3.1.98, 1.3.1.98} -> 6.3.2.8 -> 6.3.2.9 -> 6.3.2.13 -> 6.3.2.10 -> 2.7.8.13 -> 2.4.1.227
path_cex00550.kgml: Skipped genes: cex:CSE_11820
path_cex00550.kgml:
path_cex00550.kgml: Found a trail of span 3 containing skipped vertices
path_cex00550.kgml: 29 -> 28 -> 27
path_cex00550.kgml: R04573 -> R05629 -> R05662
path_cex00550.kgml: cex:CSE_11850 -> cex:CSE_11840 -> cex:CSE_11810
path_cex00550.kgml: 6.3.2.10 -> 2.7.8.13 -> 2.4.1.227
path_cex00550.kgml: Skipped genes: cex:CSE_11820, cex:CSE_11830
path_cex00550.kgml:
path_cex00550.kgml: --- 0.62 seconds ---

path_cex00561.kgml: Glycerolipid metabolism
path_cex00561.kgml: Initialization took 0.17 seconds
path_cex00561.kgml: (not found)
path_cex00561.kgml: --- 0.19 seconds ---

path_cex00562.kgml: Inositol phosphate metabolism
path_cex00562.kgml: Initialization took 0.04 seconds
path_cex00562.kgml: (not found)
path_cex00562.kgml: --- 0.06 seconds ---

path_cex00564.kgml: Glycerophospholipid metabolism
path_cex00564.kgml: Initialization took 0.17 seconds
path_cex00564.kgml: (not found)
path_cex00564.kgml: --- 0.19 seconds ---

path_cex00620.kgml: Pyruvate metabolism
path_cex00620.kgml: Initialization took 0.92 seconds
path_cex00620.kgml: (not found)
path_cex00620.kgml: --- 0.96 seconds ---

path_cex00625.kgml: Chloroalkane and chloroalkene degradation
path_cex00625.kgml: Initialization took 0.02 seconds
path_cex00625.kgml: (not found)
path_cex00625.kgml: --- 0.03 seconds ---

path_cex00626.kgml: Naphthalene degradation
path_cex00626.kgml: Initialization took 0.04 seconds
path_cex00626.kgml: (not found)
path_cex00626.kgml: --- 0.06 seconds ---

path_cex00630.kgml: Glyoxylate and dicarboxylate metabolism
path_cex00630.kgml: Initialization took 0.17 seconds
path_cex00630.kgml: (not found)
path_cex00630.kgml: --- 0.18 seconds ---

path_cex00640.kgml: Propanoate metabolism
path_cex00640.kgml: Initialization took 0.37 seconds
path_cex00640.kgml: (not found)
path_cex00640.kgml: --- 0.39 seconds ---

path_cex00650.kgml: Butanoate metabolism
path_cex00650.kgml: Initialization took 0.57 seconds
path_cex00650.kgml:
path_cex00650.kgml: Found a trail of span 2 without skipping any vertex
path_cex00650.kgml: 81 -> 73
path_cex00650.kgml: R01688 -> R01174
path_cex00650.kgml: {cex:CSE_02100, cex:CSE_02400, cex:CSE_07920} -> cex:CSE_07930
path_cex00650.kgml: 2.7.2.7 -> 2.3.1.19
path_cex00650.kgml:
path_cex00650.kgml: --- 0.61 seconds ---

path_cex00670.kgml: One carbon pool by folate
path_cex00670.kgml: Initialization took 0.12 seconds
path_cex00670.kgml:
path_cex00670.kgml: Found a trail of span 4 containing skipped vertices
path_cex00670.kgml: 42 -> 25 -> 18 -> 64
path_cex00670.kgml: R02300 -> R03189 -> R02287 -> R04125
path_cex00670.kgml: cex:CSE_13390 -> cex:CSE_13370 -> cex:CSE_13370 -> cex:CSE_13390
path_cex00670.kgml: 2.1.2.10 -> 2.1.2.5 -> 2.1.2.5 -> 2.1.2.10
path_cex00670.kgml: Skipped genes: cex:CSE_13380
path_cex00670.kgml:
path_cex00670.kgml: --- 0.20 seconds ---

path_cex00680.kgml: Methane metabolism
path_cex00680.kgml: Initialization took 0.33 seconds
path_cex00680.kgml: (not found)
path_cex00680.kgml: --- 0.35 seconds ---

path_cex00730.kgml: Thiamine metabolism
path_cex00730.kgml: Initialization took 0.12 seconds
path_cex00730.kgml: (not found)
path_cex00730.kgml: --- 0.14 seconds ---

path_cex00740.kgml: Riboflavin metabolism
path_cex00740.kgml: Initialization took 0.02 seconds
path_cex00740.kgml: (not found)
path_cex00740.kgml: --- 0.04 seconds ---

path_cex00750.kgml: Vitamin B6 metabolism
path_cex00750.kgml: Initialization took 0.04 seconds
path_cex00750.kgml: (not found)
path_cex00750.kgml: --- 0.05 seconds ---

path_cex00760.kgml: Nicotinate and nicotinamide metabolism
path_cex00760.kgml: Initialization took 0.28 seconds
path_cex00760.kgml: (not found)
path_cex00760.kgml: --- 0.31 seconds ---

path_cex00770.kgml: Pantothenate and CoA biosynthesis
path_cex00770.kgml: Initialization took 0.17 seconds
path_cex00770.kgml: (not found)
path_cex00770.kgml: --- 0.21 seconds ---

path_cex00780.kgml: Biotin metabolism
path_cex00780.kgml: Initialization took 0.12 seconds
path_cex00780.kgml:
path_cex00780.kgml: Found a trail of span 3 containing skipped vertices
path_cex00780.kgml: 95 -> 53 -> 56
path_cex00780.kgml: R10115 -> R10116 -> R10117
path_cex00780.kgml: cex:CSE_01840 -> {cex:CSE_01820, cex:CSE_12920} -> {cex:CSE_01790, cex:CSE_07950}
path_cex00780.kgml: {2.3.1.179, 2.3.1.41} -> 1.1.1.100 -> 4.2.1.59
path_cex00780.kgml: Skipped genes: cex:CSE_01830, cex:CSE_01810, cex:CSE_01800
path_cex00780.kgml:
path_cex00780.kgml: Found a trail of span 3 containing skipped vertices
path_cex00780.kgml: 74 -> 67 -> 70
path_cex00780.kgml: R10119 -> R10120 -> R10121
path_cex00780.kgml: cex:CSE_01840 -> {cex:CSE_01820, cex:CSE_12920} -> {cex:CSE_01790, cex:CSE_07950}
path_cex00780.kgml: {2.3.1.179, 2.3.1.41} -> 1.1.1.100 -> 4.2.1.59
path_cex00780.kgml: Skipped genes: cex:CSE_01830, cex:CSE_01810, cex:CSE_01800
path_cex00780.kgml:
path_cex00780.kgml: --- 0.19 seconds ---

path_cex00790.kgml: Folate biosynthesis
path_cex00790.kgml: Initialization took 0.22 seconds
path_cex00790.kgml:
path_cex00790.kgml: Found a trail of span 5 without skipping any vertex
path_cex00790.kgml: 180 -> 81 -> 80 -> 79 -> 86
path_cex00790.kgml: R00428 -> R05046 -> R05048 -> R04639 -> R04286
path_cex00790.kgml: cex:CSE_08160 -> cex:CSE_08160 -> cex:CSE_08160 -> cex:CSE_08160 -> cex:CSE_08150
path_cex00790.kgml: 3.5.4.16 -> 3.5.4.16 -> 3.5.4.16 -> 3.5.4.16 -> 4.2.3.12
path_cex00790.kgml:
path_cex00790.kgml: Found a trail of span 5 without skipping any vertex
path_cex00790.kgml: 180 -> 81 -> 80 -> 79 -> 96
path_cex00790.kgml: R00428 -> R05046 -> R05048 -> R04639 -> R09959
path_cex00790.kgml: cex:CSE_08160 -> cex:CSE_08160 -> cex:CSE_08160 -> cex:CSE_08160 -> cex:CSE_08150
path_cex00790.kgml: 3.5.4.16 -> 3.5.4.16 -> 3.5.4.16 -> 3.5.4.16 -> 4.1.2.50
path_cex00790.kgml:
path_cex00790.kgml: Found a trail of span 2 without skipping any vertex
path_cex00790.kgml: 93 -> 117
path_cex00790.kgml: R09394 -> R11372
path_cex00790.kgml: cex:CSE_11510 -> cex:CSE_11500
path_cex00790.kgml: 4.1.99.22 -> 4.6.1.17
path_cex00790.kgml:
path_cex00790.kgml: Found a trail of span 2 containing skipped vertices
path_cex00790.kgml: 74 -> 72
path_cex00790.kgml: R03503 -> R03067
path_cex00790.kgml: cex:CSE_04210 -> cex:CSE_04190
path_cex00790.kgml: 2.7.6.3 -> 2.5.1.15
path_cex00790.kgml: Skipped genes: cex:CSE_04200
path_cex00790.kgml:
path_cex00790.kgml: --- 0.43 seconds ---

path_cex00900.kgml: Terpenoid backbone biosynthesis
path_cex00900.kgml: Initialization took 0.18 seconds
path_cex00900.kgml: (not found)
path_cex00900.kgml: --- 0.22 seconds ---

path_cex00910.kgml: Nitrogen metabolism
path_cex00910.kgml: Initialization took 0.07 seconds
path_cex00910.kgml: (not found)
path_cex00910.kgml: --- 0.09 seconds ---

path_cex00920.kgml: Sulfur metabolism
path_cex00920.kgml: Initialization took 0.02 seconds
path_cex00920.kgml:
path_cex00920.kgml: Found a trail of span 2 without skipping any vertex
path_cex00920.kgml: 109 -> 103
path_cex00920.kgml: R00586 -> R00897
path_cex00920.kgml: cex:CSE_13830 -> cex:CSE_13840
path_cex00920.kgml: 2.3.1.30 -> {2.5.1.47, 2.5.1.65}
path_cex00920.kgml:
path_cex00920.kgml: --- 0.06 seconds ---

path_cex00970.kgml: Aminoacyl-tRNA biosynthesis
path_cex00970.kgml: Initialization took 1.04 seconds
path_cex00970.kgml: (not found)
path_cex00970.kgml: --- 1.07 seconds ---

path_cex01040.kgml: Biosynthesis of unsaturated fatty acids
path_cex01040.kgml: Initialization took 0.04 seconds
path_cex01040.kgml: (not found)
path_cex01040.kgml: --- 0.06 seconds ---

--- 21.40 seconds ---
