# Supplementary material for: CoMetGeNe: mining conserved neighborhood patterns in metabolic and genomic contexts
Source: BMC Bioinformatics. 2019 Jan 10;20:19. doi: 10.1186/s12859-018-2542-2 (PMC6327494; doi:10.1186/s12859-018-2542-2)
Supplement: Supplementary file 4 — Trail finding results for the 50 species in Table 2. Trail finding has been performed for all combinations of gap parameters δG (allowing to skip genes) and δD (allowing to skip reactions) ranging from 0 to 3. (ZIP 5466 kb) [file 12859_2018_2542_MOESM4_ESM.zip › results/cgl_dG1_dD2.hnet]

--- delta_G = 1, delta_D = 2 ---

path_cgl00010.kgml: Glycolysis / Gluconeogenesis
path_cgl00010.kgml: Initialization took 2.08 seconds
path_cgl00010.kgml:
path_cgl00010.kgml: Found a trail of span 3 containing skipped vertices
path_cgl00010.kgml: 76 -> [57] -> 58 -> 57
path_cgl00010.kgml: R01512 -> [R01061] -> R01015 -> R01061
path_cgl00010.kgml: cgl:NCgl1525 -> [{cgl:NCgl0900, cgl:NCgl1526}] -> cgl:NCgl1524 -> {cgl:NCgl0900, cgl:NCgl1526}
path_cgl00010.kgml: 2.7.2.3 -> [{1.2.1.12, 1.2.1.59}] -> 5.3.1.1 -> {1.2.1.12, 1.2.1.59}
path_cgl00010.kgml:
path_cgl00010.kgml: Found a trail of span 2 without skipping any vertex
path_cgl00010.kgml: 53 -> 51
path_cgl00010.kgml: R00200 -> R00703
path_cgl00010.kgml: {cgl:NCgl2008, cgl:NCgl2809} -> cgl:NCgl2810
path_cgl00010.kgml: 2.7.1.40 -> 1.1.1.27
path_cgl00010.kgml:
path_cgl00010.kgml: --- 2.53 seconds ---

path_cgl00020.kgml: Citrate cycle (TCA cycle)
path_cgl00020.kgml: Initialization took 0.92 seconds
path_cgl00020.kgml: (not found)
path_cgl00020.kgml: --- 1.14 seconds ---

path_cgl00030.kgml: Pentose phosphate pathway
path_cgl00030.kgml: Initialization took 0.88 seconds
path_cgl00030.kgml:
path_cgl00030.kgml: Found a trail of span 6 containing skipped vertices
path_cgl00030.kgml: 58 -> 57 -> [56 -> 48] -> 49 -> 46 -> 77 -> [53 -> 37] -> 157
path_cgl00030.kgml: R02736 -> R02035 -> [R01528 -> R01529] -> R01830 -> R01641 -> R01827 -> [R02740 -> R02739] -> {R02736, R10907}
path_cgl00030.kgml: cgl:NCgl1514 -> cgl:NCgl1516 -> [cgl:NCgl1396 -> cgl:NCgl1536] -> cgl:NCgl1512 -> cgl:NCgl1512 -> cgl:NCgl1513 -> [cgl:NCgl0817 -> cgl:NCgl0817] -> cgl:NCgl1514
path_cgl00030.kgml: {1.1.1.363, 1.1.1.49} -> 3.1.1.31 -> [{1.1.1.351, 1.1.1.44} -> 5.1.3.1] -> 2.2.1.1 -> 2.2.1.1 -> 2.2.1.2 -> [5.3.1.9 -> {5.1.3.15, 5.3.1.9}] -> {1.1.1.363, 1.1.1.49, 1.1.1.363, 1.1.1.388}
path_cgl00030.kgml: Skipped genes: cgl:NCgl1515
path_cgl00030.kgml:
path_cgl00030.kgml: --- 7.93 seconds ---

path_cgl00040.kgml: Pentose and glucuronate interconversions
path_cgl00040.kgml: Initialization took 0.23 seconds
path_cgl00040.kgml: (not found)
path_cgl00040.kgml: --- 0.26 seconds ---

path_cgl00051.kgml: Fructose and mannose metabolism
path_cgl00051.kgml: Initialization took 0.48 seconds
path_cgl00051.kgml:
path_cgl00051.kgml: Found a trail of span 2 without skipping any vertex
path_cgl00051.kgml: 54 -> 92
path_cgl00051.kgml: R03232 -> R02071
path_cgl00051.kgml: cgl:NCgl1861 -> {cgl:NCgl1857, cgl:NCgl1860}
path_cgl00051.kgml: 2.7.1.202 -> 2.7.1.56
path_cgl00051.kgml:
path_cgl00051.kgml: Found a trail of span 2 containing skipped vertices
path_cgl00051.kgml: 78 -> 79
path_cgl00051.kgml: R01819 -> R01818
path_cgl00051.kgml: cgl:NCgl0716 -> {cgl:NCgl0656, cgl:NCgl0714}
path_cgl00051.kgml: 5.3.1.8 -> 5.4.2.8
path_cgl00051.kgml: Skipped genes: cgl:NCgl0715
path_cgl00051.kgml:
path_cgl00051.kgml: --- 0.63 seconds ---

path_cgl00052.kgml: Galactose metabolism
path_cgl00052.kgml: Initialization took 0.42 seconds
path_cgl00052.kgml: (not found)
path_cgl00052.kgml: --- 0.44 seconds ---

path_cgl00053.kgml: Ascorbate and aldarate metabolism
path_cgl00053.kgml: Initialization took 0.17 seconds
path_cgl00053.kgml:
path_cgl00053.kgml: Found a trail of span 2 without skipping any vertex
path_cgl00053.kgml: 93 -> 94
path_cgl00053.kgml: R02279 -> R00264
path_cgl00053.kgml: cgl:NCgl0438 -> cgl:NCgl0437
path_cgl00053.kgml: 4.2.1.41 -> {1.2.1.26, 1.2.1.3}
path_cgl00053.kgml:
path_cgl00053.kgml: --- 0.22 seconds ---

path_cgl00061.kgml: Fatty acid biosynthesis
path_cgl00061.kgml: Initialization took 0.33 seconds
path_cgl00061.kgml: (not found)
path_cgl00061.kgml: --- 0.75 seconds ---

path_cgl00071.kgml: Fatty acid degradation
path_cgl00071.kgml: Initialization took 0.33 seconds
path_cgl00071.kgml: (not found)
path_cgl00071.kgml: --- 0.35 seconds ---

path_cgl00072.kgml: Synthesis and degradation of ketone bodies
path_cgl00072.kgml: Initialization took 0.04 seconds
path_cgl00072.kgml: (not found)
path_cgl00072.kgml: --- 0.07 seconds ---

path_cgl00130.kgml: Ubiquinone and other terpenoid-quinone biosynthesis
path_cgl00130.kgml: Initialization took 0.27 seconds
path_cgl00130.kgml: (not found)
path_cgl00130.kgml: --- 0.29 seconds ---

path_cgl00190.kgml: Oxidative phosphorylation
path_cgl00190.kgml: Initialization took 1.42 seconds
path_cgl00190.kgml: (not found)
path_cgl00190.kgml: --- 1.44 seconds ---

path_cgl00220.kgml: Arginine biosynthesis
path_cgl00220.kgml: Initialization took 0.77 seconds
path_cgl00220.kgml:
path_cgl00220.kgml: Found a trail of span 8 containing skipped vertices
path_cgl00220.kgml: 49 -> 50 -> 51 -> 52 -> 55 -> 44 -> 45 -> 47
path_cgl00220.kgml: R00259 -> R02649 -> R03443 -> R02283 -> R02282 -> R01398 -> R01954 -> R01086
path_cgl00220.kgml: {cgl:NCgl1341, cgl:NCgl2644} -> cgl:NCgl1342 -> cgl:NCgl1340 -> cgl:NCgl1343 -> cgl:NCgl1341 -> cgl:NCgl1344 -> cgl:NCgl1346 -> cgl:NCgl1347
path_cgl00220.kgml: 2.3.1.1 -> 2.7.2.8 -> 1.2.1.38 -> 2.6.1.11 -> 2.3.1.35 -> 2.1.3.3 -> 6.3.4.5 -> 4.3.2.1
path_cgl00220.kgml: Skipped genes: cgl:NCgl1345
path_cgl00220.kgml:
path_cgl00220.kgml: Found a trail of span 7 containing skipped vertices
path_cgl00220.kgml: 49 -> 50 -> 51 -> 52 -> [55] -> 44 -> 45 -> 47
path_cgl00220.kgml: R00259 -> R02649 -> R03443 -> R02283 -> [R02282] -> R01398 -> R01954 -> R01086
path_cgl00220.kgml: {cgl:NCgl1341, cgl:NCgl2644} -> cgl:NCgl1342 -> cgl:NCgl1340 -> cgl:NCgl1343 -> [cgl:NCgl1341] -> cgl:NCgl1344 -> cgl:NCgl1346 -> cgl:NCgl1347
path_cgl00220.kgml: 2.3.1.1 -> 2.7.2.8 -> 1.2.1.38 -> 2.6.1.11 -> [2.3.1.35] -> 2.1.3.3 -> 6.3.4.5 -> 4.3.2.1
path_cgl00220.kgml: Skipped genes: cgl:NCgl1345
path_cgl00220.kgml:
path_cgl00220.kgml: Found a trail of span 7 containing skipped vertices
path_cgl00220.kgml: 49 -> 50 -> [51] -> 52 -> 55 -> 44 -> 45 -> 47
path_cgl00220.kgml: R00259 -> R02649 -> [R03443] -> R02283 -> R02282 -> R01398 -> R01954 -> R01086
path_cgl00220.kgml: {cgl:NCgl1341, cgl:NCgl2644} -> cgl:NCgl1342 -> [cgl:NCgl1340] -> cgl:NCgl1343 -> cgl:NCgl1341 -> cgl:NCgl1344 -> cgl:NCgl1346 -> cgl:NCgl1347
path_cgl00220.kgml: 2.3.1.1 -> 2.7.2.8 -> [1.2.1.38] -> 2.6.1.11 -> 2.3.1.35 -> 2.1.3.3 -> 6.3.4.5 -> 4.3.2.1
path_cgl00220.kgml: Skipped genes: cgl:NCgl1345
path_cgl00220.kgml:
path_cgl00220.kgml: Found a trail of span 7 containing skipped vertices
path_cgl00220.kgml: 49 -> 50 -> 51 -> [52] -> 55 -> 44 -> 45 -> 47
path_cgl00220.kgml: R00259 -> R02649 -> R03443 -> [R02283] -> R02282 -> R01398 -> R01954 -> R01086
path_cgl00220.kgml: {cgl:NCgl1341, cgl:NCgl2644} -> cgl:NCgl1342 -> cgl:NCgl1340 -> [cgl:NCgl1343] -> cgl:NCgl1341 -> cgl:NCgl1344 -> cgl:NCgl1346 -> cgl:NCgl1347
path_cgl00220.kgml: 2.3.1.1 -> 2.7.2.8 -> 1.2.1.38 -> [2.6.1.11] -> 2.3.1.35 -> 2.1.3.3 -> 6.3.4.5 -> 4.3.2.1
path_cgl00220.kgml: Skipped genes: cgl:NCgl1343, cgl:NCgl1345
path_cgl00220.kgml:
path_cgl00220.kgml: Found a trail of span 7 containing skipped vertices
path_cgl00220.kgml: 49 -> [50] -> 51 -> 52 -> 55 -> 44 -> 45 -> 47
path_cgl00220.kgml: R00259 -> [R02649] -> R03443 -> R02283 -> R02282 -> R01398 -> R01954 -> R01086
path_cgl00220.kgml: {cgl:NCgl1341, cgl:NCgl2644} -> [cgl:NCgl1342] -> cgl:NCgl1340 -> cgl:NCgl1343 -> cgl:NCgl1341 -> cgl:NCgl1344 -> cgl:NCgl1346 -> cgl:NCgl1347
path_cgl00220.kgml: 2.3.1.1 -> [2.7.2.8] -> 1.2.1.38 -> 2.6.1.11 -> 2.3.1.35 -> 2.1.3.3 -> 6.3.4.5 -> 4.3.2.1
path_cgl00220.kgml: Skipped genes: cgl:NCgl1342, cgl:NCgl1345
path_cgl00220.kgml:
path_cgl00220.kgml: Found a trail of span 6 containing skipped vertices
path_cgl00220.kgml: 49 -> 50 -> [51 -> 52] -> 55 -> 44 -> 45 -> 47
path_cgl00220.kgml: R00259 -> R02649 -> [R03443 -> R02283] -> R02282 -> R01398 -> R01954 -> R01086
path_cgl00220.kgml: {cgl:NCgl1341, cgl:NCgl2644} -> cgl:NCgl1342 -> [cgl:NCgl1340 -> cgl:NCgl1343] -> cgl:NCgl1341 -> cgl:NCgl1344 -> cgl:NCgl1346 -> cgl:NCgl1347
path_cgl00220.kgml: 2.3.1.1 -> 2.7.2.8 -> [1.2.1.38 -> 2.6.1.11] -> 2.3.1.35 -> 2.1.3.3 -> 6.3.4.5 -> 4.3.2.1
path_cgl00220.kgml: Skipped genes: cgl:NCgl1343, cgl:NCgl1345
path_cgl00220.kgml:
path_cgl00220.kgml: Found a trail of span 6 containing skipped vertices
path_cgl00220.kgml: 49 -> 50 -> 51 -> [52 -> 55] -> 44 -> 45 -> 47
path_cgl00220.kgml: R00259 -> R02649 -> R03443 -> [R02283 -> R02282] -> R01398 -> R01954 -> R01086
path_cgl00220.kgml: {cgl:NCgl1341, cgl:NCgl2644} -> cgl:NCgl1342 -> cgl:NCgl1340 -> [cgl:NCgl1343 -> cgl:NCgl1341] -> cgl:NCgl1344 -> cgl:NCgl1346 -> cgl:NCgl1347
path_cgl00220.kgml: 2.3.1.1 -> 2.7.2.8 -> 1.2.1.38 -> [2.6.1.11 -> 2.3.1.35] -> 2.1.3.3 -> 6.3.4.5 -> 4.3.2.1
path_cgl00220.kgml: Skipped genes: cgl:NCgl1343, cgl:NCgl1345
path_cgl00220.kgml:
path_cgl00220.kgml: Found a trail of span 6 containing skipped vertices
path_cgl00220.kgml: 49 -> [50 -> 51] -> 52 -> 55 -> 44 -> 45 -> 47
path_cgl00220.kgml: R00259 -> [R02649 -> R03443] -> R02283 -> R02282 -> R01398 -> R01954 -> R01086
path_cgl00220.kgml: {cgl:NCgl1341, cgl:NCgl2644} -> [cgl:NCgl1342 -> cgl:NCgl1340] -> cgl:NCgl1343 -> cgl:NCgl1341 -> cgl:NCgl1344 -> cgl:NCgl1346 -> cgl:NCgl1347
path_cgl00220.kgml: 2.3.1.1 -> [2.7.2.8 -> 1.2.1.38] -> 2.6.1.11 -> 2.3.1.35 -> 2.1.3.3 -> 6.3.4.5 -> 4.3.2.1
path_cgl00220.kgml: Skipped genes: cgl:NCgl1342, cgl:NCgl1345
path_cgl00220.kgml:
path_cgl00220.kgml: --- 1.29 seconds ---

path_cgl00230.kgml: Purine metabolism
path_cgl00230.kgml: Initialization took 10.59 seconds
path_cgl00230.kgml:
path_cgl00230.kgml: Found a trail of span 3 containing skipped vertices
path_cgl00230.kgml: 220 -> [300] -> 244 -> [300 -> 139] -> 239
path_cgl00230.kgml: R00332 -> [R00430] -> R00441 -> [R00430 -> R02019] -> R02090
path_cgl00230.kgml: cgl:NCgl1544 -> [{cgl:NCgl2008, cgl:NCgl2809}] -> {cgl:NCgl0471, cgl:NCgl0472, cgl:NCgl0540, cgl:NCgl1543} -> [{cgl:NCgl2008, cgl:NCgl2809} -> {cgl:NCgl2438, cgl:NCgl2443}] -> cgl:NCgl1544
path_cgl00230.kgml: 2.7.4.8 -> [2.7.1.40] -> {2.7.7.48, 2.7.7.6} -> [2.7.1.40 -> 1.17.4.1] -> {2.7.4.12, 2.7.4.8}
path_cgl00230.kgml:
path_cgl00230.kgml: Found a trail of span 2 containing skipped vertices
path_cgl00230.kgml: 236 -> [220 -> 213] -> 293
path_cgl00230.kgml: R00439 -> [R00332 -> R01227] -> R01677
path_cgl00230.kgml: cgl:NCgl1900 -> [cgl:NCgl1544 -> cgl:NCgl0322] -> {cgl:NCgl1309, cgl:NCgl1902, cgl:NCgl2736}
path_cgl00230.kgml: 2.7.7.8 -> [2.7.4.8 -> 3.1.3.5] -> {3.2.2.1, 3.2.2.8}
path_cgl00230.kgml: Skipped genes: cgl:NCgl1901
path_cgl00230.kgml:
path_cgl00230.kgml: Found a trail of span 2 without skipping any vertex
path_cgl00230.kgml: 167 -> 166
path_cgl00230.kgml: R04591 -> R04559
path_cgl00230.kgml: cgl:NCgl2508 -> cgl:NCgl2509
path_cgl00230.kgml: 6.3.2.6 -> 4.3.2.2
path_cgl00230.kgml:
path_cgl00230.kgml: Found a trail of span 2 containing skipped vertices
path_cgl00230.kgml: 302 -> [220 -> 300] -> 245
path_cgl00230.kgml: R01229 -> [R00332 -> R00430] -> R00429
path_cgl00230.kgml: cgl:NCgl1591 -> [cgl:NCgl1544 -> {cgl:NCgl2008, cgl:NCgl2809}] -> {cgl:NCgl1130, cgl:NCgl1590}
path_cgl00230.kgml: {2.4.2.22, 2.4.2.7, 2.4.2.8} -> [2.7.4.8 -> 2.7.1.40] -> 2.7.6.5
path_cgl00230.kgml:
path_cgl00230.kgml: Found a trail of span 2 containing skipped vertices
path_cgl00230.kgml: 205 -> 206
path_cgl00230.kgml: R01130 -> {R01230, R01231}
path_cgl00230.kgml: {cgl:NCgl0578, cgl:NCgl0579, cgl:NCgl2586} -> {cgl:NCgl0582, cgl:NCgl1484}
path_cgl00230.kgml: 1.1.1.205 -> {6.3.5.2, 6.3.5.2}
path_cgl00230.kgml: Skipped genes: cgl:NCgl0581
path_cgl00230.kgml:
path_cgl00230.kgml: Found a trail of span 2 containing skipped vertices
path_cgl00230.kgml: 170 -> [182 -> 186] -> 199
path_cgl00230.kgml: R00437 -> [R00127 -> R00183] -> R01245
path_cgl00230.kgml: cgl:NCgl1900 -> [cgl:NCgl0533 -> cgl:NCgl0322] -> {cgl:NCgl1309, cgl:NCgl1902, cgl:NCgl2736}
path_cgl00230.kgml: 2.7.7.8 -> [2.7.4.3 -> 3.1.3.5] -> {3.2.2.1, 3.2.2.7, 3.2.2.8}
path_cgl00230.kgml: Skipped genes: cgl:NCgl1901
path_cgl00230.kgml:
path_cgl00230.kgml: --- 13.46 seconds ---

path_cgl00240.kgml: Pyrimidine metabolism
path_cgl00240.kgml: Initialization took 2.99 seconds
path_cgl00240.kgml:
path_cgl00240.kgml: Found a trail of span 5 containing skipped vertices
path_cgl00240.kgml: 91 -> 97 -> 98 -> [174 -> 101] -> 178 -> 112
path_cgl00240.kgml: R00575 -> R01397 -> R01993 -> [R01868 -> R01870] -> R00965 -> R00966
path_cgl00240.kgml: {cgl:NCgl1547, cgl:NCgl1548} -> cgl:NCgl1550 -> cgl:NCgl1549 -> [cgl:NCgl1461 -> cgl:NCgl2676] -> cgl:NCgl1546 -> {cgl:NCgl0654, cgl:NCgl1551}
path_cgl00240.kgml: 6.3.5.5 -> 2.1.3.2 -> 3.5.2.3 -> [1.3.5.2 -> 2.4.2.10] -> 4.1.1.23 -> 2.4.2.9
path_cgl00240.kgml:
path_cgl00240.kgml: Found a trail of span 4 containing skipped vertices
path_cgl00240.kgml: 91 -> [97] -> 98 -> [174 -> 101] -> 178 -> 112
path_cgl00240.kgml: R00575 -> [R01397] -> R01993 -> [R01868 -> R01870] -> R00965 -> R00966
path_cgl00240.kgml: {cgl:NCgl1547, cgl:NCgl1548} -> [cgl:NCgl1550] -> cgl:NCgl1549 -> [cgl:NCgl1461 -> cgl:NCgl2676] -> cgl:NCgl1546 -> {cgl:NCgl0654, cgl:NCgl1551}
path_cgl00240.kgml: 6.3.5.5 -> [2.1.3.2] -> 3.5.2.3 -> [1.3.5.2 -> 2.4.2.10] -> 4.1.1.23 -> 2.4.2.9
path_cgl00240.kgml: Skipped genes: cgl:NCgl1550
path_cgl00240.kgml:
path_cgl00240.kgml: Found a trail of span 2 containing skipped vertices
path_cgl00240.kgml: 121 -> [102 -> 104] -> 103
path_cgl00240.kgml: R00442 -> [R00438 -> R00156] -> R00443
path_cgl00240.kgml: {cgl:NCgl0471, cgl:NCgl0472, cgl:NCgl0540, cgl:NCgl1543} -> [cgl:NCgl1900 -> cgl:NCgl2287] -> {cgl:NCgl0471, cgl:NCgl0472, cgl:NCgl0540, cgl:NCgl1543}
path_cgl00240.kgml: {2.7.7.48, 2.7.7.6} -> [2.7.7.8 -> 2.7.4.6] -> {2.7.7.48, 2.7.7.52, 2.7.7.6}
path_cgl00240.kgml:
path_cgl00240.kgml: --- 3.65 seconds ---

path_cgl00250.kgml: Alanine, aspartate and glutamate metabolism
path_cgl00250.kgml: Initialization took 1.33 seconds
path_cgl00250.kgml:
path_cgl00250.kgml: Found a trail of span 2 without skipping any vertex
path_cgl00250.kgml: 88 -> 134
path_cgl00250.kgml: R01648 -> R00714
path_cgl00250.kgml: cgl:NCgl0462 -> {cgl:NCgl0049, cgl:NCgl0463, cgl:NCgl2619}
path_cgl00250.kgml: 2.6.1.19 -> {1.2.1.16, 1.2.1.79}
path_cgl00250.kgml:
path_cgl00250.kgml: Found a trail of span 2 without skipping any vertex
path_cgl00250.kgml: 88 -> 76
path_cgl00250.kgml: R01648 -> {R00713, R00714}
path_cgl00250.kgml: cgl:NCgl0462 -> {cgl:NCgl0049, cgl:NCgl0463, cgl:NCgl2619}
path_cgl00250.kgml: 2.6.1.19 -> {1.2.1.16, 1.2.1.24, 1.2.1.16, 1.2.1.79}
path_cgl00250.kgml:
path_cgl00250.kgml: Found a trail of span 2 without skipping any vertex
path_cgl00250.kgml: 48 -> 51
path_cgl00250.kgml: R01954 -> R01086
path_cgl00250.kgml: cgl:NCgl1346 -> cgl:NCgl1347
path_cgl00250.kgml: 6.3.4.5 -> 4.3.2.1
path_cgl00250.kgml:
path_cgl00250.kgml: Found a trail of span 2 containing skipped vertices
path_cgl00250.kgml: 81 -> [85] -> 80
path_cgl00250.kgml: R00093 -> [R00248] -> R00114
path_cgl00250.kgml: {cgl:NCgl0181, cgl:NCgl0182} -> [cgl:NCgl1999] -> {cgl:NCgl0181, cgl:NCgl0182}
path_cgl00250.kgml: 1.4.1.14 -> [{1.4.1.13, 1.4.1.3, 1.4.1.4}] -> 1.4.1.13
path_cgl00250.kgml:
path_cgl00250.kgml: --- 1.51 seconds ---

path_cgl00260.kgml: Glycine, serine and threonine metabolism
path_cgl00260.kgml: Initialization took 0.92 seconds
path_cgl00260.kgml:
path_cgl00260.kgml: Found a trail of span 2 without skipping any vertex
path_cgl00260.kgml: 103 -> 99
path_cgl00260.kgml: {R01773, R01775} -> R01771
path_cgl00260.kgml: cgl:NCgl1136 -> cgl:NCgl1137
path_cgl00260.kgml: {1.1.1.3, 1.1.1.3} -> 2.7.1.39
path_cgl00260.kgml:
path_cgl00260.kgml: Found a trail of span 2 without skipping any vertex
path_cgl00260.kgml: 76 -> 93
path_cgl00260.kgml: R00480 -> R02291
path_cgl00260.kgml: cgl:NCgl0247 -> cgl:NCgl0248
path_cgl00260.kgml: 2.7.2.4 -> 1.2.1.11
path_cgl00260.kgml:
path_cgl00260.kgml: --- 1.04 seconds ---

path_cgl00261.kgml: Monobactam biosynthesis
path_cgl00261.kgml: Initialization took 0.17 seconds
path_cgl00261.kgml:
path_cgl00261.kgml: Found a trail of span 2 containing skipped vertices
path_cgl00261.kgml: 97 -> 96
path_cgl00261.kgml: R10147 -> {R04198, R04199}
path_cgl00261.kgml: {cgl:NCgl1896, cgl:NCgl2557} -> cgl:NCgl1898
path_cgl00261.kgml: 4.3.3.7 -> {1.17.1.8, 1.17.1.8}
path_cgl00261.kgml: Skipped genes: cgl:NCgl1897
path_cgl00261.kgml:
path_cgl00261.kgml: --- 0.21 seconds ---

path_cgl00270.kgml: Cysteine and methionine metabolism
path_cgl00270.kgml: Initialization took 1.72 seconds
path_cgl00270.kgml:
path_cgl00270.kgml: Found a trail of span 2 without skipping any vertex
path_cgl00270.kgml: 218 -> 215
path_cgl00270.kgml: R00480 -> R02291
path_cgl00270.kgml: cgl:NCgl0247 -> cgl:NCgl0248
path_cgl00270.kgml: 2.7.2.4 -> 1.2.1.11
path_cgl00270.kgml:
path_cgl00270.kgml: Found a trail of span 2 without skipping any vertex
path_cgl00270.kgml: 124 -> 123
path_cgl00270.kgml: R00586 -> R00897
path_cgl00270.kgml: cgl:NCgl2474 -> cgl:NCgl2473
path_cgl00270.kgml: 2.3.1.30 -> {2.5.1.47, 2.5.1.65}
path_cgl00270.kgml:
path_cgl00270.kgml: Found a trail of span 2 without skipping any vertex
path_cgl00270.kgml: 197 -> 205
path_cgl00270.kgml: R01776 -> {R01287, R02026}
path_cgl00270.kgml: {cgl:NCgl0624, cgl:NCgl0805} -> cgl:NCgl0625
path_cgl00270.kgml: 2.3.1.31 -> 2.5.1.49
path_cgl00270.kgml:
path_cgl00270.kgml: --- 1.88 seconds ---

path_cgl00280.kgml: Valine, leucine and isoleucine degradation
path_cgl00280.kgml: Initialization took 0.62 seconds
path_cgl00280.kgml: (not found)
path_cgl00280.kgml: --- 0.66 seconds ---

path_cgl00290.kgml: Valine, leucine and isoleucine biosynthesis
path_cgl00290.kgml: Initialization took 0.37 seconds
path_cgl00290.kgml:
path_cgl00290.kgml: Found a trail of span 3 containing skipped vertices
path_cgl00290.kgml: 79 -> [44] -> 46 -> 44
path_cgl00290.kgml: R00226 -> [R05071] -> R04440 -> R05071
path_cgl00290.kgml: {cgl:NCgl1222, cgl:NCgl1223} -> [cgl:NCgl1224] -> cgl:NCgl1224 -> cgl:NCgl1224
path_cgl00290.kgml: 2.2.1.6 -> [{1.1.1.86, 5.4.99.3}] -> 1.1.1.86 -> {1.1.1.86, 5.4.99.3}
path_cgl00290.kgml:
path_cgl00290.kgml: Found a trail of span 3 without skipping any vertex
path_cgl00290.kgml: 47 -> 42 -> 34
path_cgl00290.kgml: R08648 -> R05069 -> R05068
path_cgl00290.kgml: {cgl:NCgl1222, cgl:NCgl1223} -> cgl:NCgl1224 -> cgl:NCgl1224
path_cgl00290.kgml: 2.2.1.6 -> {1.1.1.86, 5.4.99.3} -> 1.1.1.86
path_cgl00290.kgml:
path_cgl00290.kgml: Found a trail of span 2 without skipping any vertex
path_cgl00290.kgml: 78 -> 21
path_cgl00290.kgml: R03896 -> R03898
path_cgl00290.kgml: {cgl:NCgl1262, cgl:NCgl1263} -> {cgl:NCgl1262, cgl:NCgl1263}
path_cgl00290.kgml: 4.2.1.35 -> 4.2.1.35
path_cgl00290.kgml:
path_cgl00290.kgml: Found a trail of span 2 without skipping any vertex
path_cgl00290.kgml: 35 -> 37
path_cgl00290.kgml: R03968 -> R04001
path_cgl00290.kgml: {cgl:NCgl1262, cgl:NCgl1263} -> {cgl:NCgl1262, cgl:NCgl1263}
path_cgl00290.kgml: 4.2.1.33 -> 4.2.1.33
path_cgl00290.kgml:
path_cgl00290.kgml: --- 0.60 seconds ---

path_cgl00300.kgml: Lysine biosynthesis
path_cgl00300.kgml: Initialization took 0.67 seconds
path_cgl00300.kgml:
path_cgl00300.kgml: Found a trail of span 2 without skipping any vertex
path_cgl00300.kgml: 77 -> 46
path_cgl00300.kgml: R02788 -> R04617
path_cgl00300.kgml: cgl:NCgl2083 -> cgl:NCgl2082
path_cgl00300.kgml: 6.3.2.13 -> 6.3.2.10
path_cgl00300.kgml:
path_cgl00300.kgml: Found a trail of span 2 containing skipped vertices
path_cgl00300.kgml: 53 -> 54
path_cgl00300.kgml: R10147 -> {R04198, R04199}
path_cgl00300.kgml: {cgl:NCgl1896, cgl:NCgl2557} -> cgl:NCgl1898
path_cgl00300.kgml: 4.3.3.7 -> {1.17.1.8, 1.17.1.8}
path_cgl00300.kgml: Skipped genes: cgl:NCgl1897
path_cgl00300.kgml:
path_cgl00300.kgml: Found a trail of span 2 without skipping any vertex
path_cgl00300.kgml: 50 -> 51
path_cgl00300.kgml: R00480 -> R02291
path_cgl00300.kgml: cgl:NCgl0247 -> cgl:NCgl0248
path_cgl00300.kgml: 2.7.2.4 -> 1.2.1.11
path_cgl00300.kgml:
path_cgl00300.kgml: --- 0.79 seconds ---

path_cgl00310.kgml: Lysine degradation
path_cgl00310.kgml: Initialization took 0.27 seconds
path_cgl00310.kgml: (not found)
path_cgl00310.kgml: --- 0.28 seconds ---

path_cgl00330.kgml: Arginine and proline metabolism
path_cgl00330.kgml: Initialization took 0.32 seconds
path_cgl00330.kgml:
path_cgl00330.kgml: Found a trail of span 2 containing skipped vertices
path_cgl00330.kgml: 219 -> [217] -> 218
path_cgl00330.kgml: R03313 -> [R00245] -> R00239
path_cgl00330.kgml: cgl:NCgl2272 -> [cgl:NCgl0098] -> cgl:NCgl2274
path_cgl00330.kgml: 1.2.1.41 -> [1.2.1.88] -> 2.7.2.11
path_cgl00330.kgml: Skipped genes: cgl:NCgl2273
path_cgl00330.kgml:
path_cgl00330.kgml: --- 0.37 seconds ---

path_cgl00332.kgml: Carbapenem biosynthesis
path_cgl00332.kgml: Initialization took 0.02 seconds
path_cgl00332.kgml:
path_cgl00332.kgml: Found a trail of span 2 containing skipped vertices
path_cgl00332.kgml: 5 -> 8
path_cgl00332.kgml: R00239 -> R03313
path_cgl00332.kgml: cgl:NCgl2274 -> cgl:NCgl2272
path_cgl00332.kgml: 2.7.2.11 -> 1.2.1.41
path_cgl00332.kgml: Skipped genes: cgl:NCgl2273
path_cgl00332.kgml:
path_cgl00332.kgml: --- 0.05 seconds ---

path_cgl00340.kgml: Histidine metabolism
path_cgl00340.kgml: Initialization took 0.42 seconds
path_cgl00340.kgml:
path_cgl00340.kgml: Found a trail of span 4 containing skipped vertices
path_cgl00340.kgml: 63 -> 62 -> [61] -> 60 -> 59
path_cgl00340.kgml: R03457 -> R03243 -> [R03013] -> R03012 -> R01163
path_cgl00340.kgml: cgl:NCgl2019 -> {cgl:NCgl0215, cgl:NCgl2020} -> [cgl:NCgl0765] -> cgl:NCgl2021 -> cgl:NCgl2021
path_cgl00340.kgml: 4.2.1.19 -> 2.6.1.9 -> [3.1.3.15] -> 1.1.1.23 -> 1.1.1.23
path_cgl00340.kgml:
path_cgl00340.kgml: Found a trail of span 3 containing skipped vertices
path_cgl00340.kgml: 66 -> 65 -> 69
path_cgl00340.kgml: R04037 -> R04640 -> R04558
path_cgl00340.kgml: cgl:NCgl2012 -> cgl:NCgl2015 -> cgl:NCgl2013
path_cgl00340.kgml: 3.5.4.19 -> 5.3.1.16 -> ?
path_cgl00340.kgml: Skipped genes: cgl:NCgl2014
path_cgl00340.kgml:
path_cgl00340.kgml: Found a trail of span 3 containing skipped vertices
path_cgl00340.kgml: 63 -> [62 -> 61] -> 60 -> 59
path_cgl00340.kgml: R03457 -> [R03243 -> R03013] -> R03012 -> R01163
path_cgl00340.kgml: cgl:NCgl2019 -> [{cgl:NCgl0215, cgl:NCgl2020} -> cgl:NCgl0765] -> cgl:NCgl2021 -> cgl:NCgl2021
path_cgl00340.kgml: 4.2.1.19 -> [2.6.1.9 -> 3.1.3.15] -> 1.1.1.23 -> 1.1.1.23
path_cgl00340.kgml: Skipped genes: cgl:NCgl2020
path_cgl00340.kgml:
path_cgl00340.kgml: Found a trail of span 3 containing skipped vertices
path_cgl00340.kgml: 63 -> 62 -> [61 -> 60] -> 59
path_cgl00340.kgml: R03457 -> R03243 -> [R03013 -> R03012] -> R01163
path_cgl00340.kgml: cgl:NCgl2019 -> {cgl:NCgl0215, cgl:NCgl2020} -> [cgl:NCgl0765 -> cgl:NCgl2021] -> cgl:NCgl2021
path_cgl00340.kgml: 4.2.1.19 -> 2.6.1.9 -> [3.1.3.15 -> 1.1.1.23] -> 1.1.1.23
path_cgl00340.kgml:
path_cgl00340.kgml: Found a trail of span 2 containing skipped vertices
path_cgl00340.kgml: 66 -> [65] -> 69
path_cgl00340.kgml: R04037 -> [R04640] -> R04558
path_cgl00340.kgml: cgl:NCgl2012 -> [cgl:NCgl2015] -> cgl:NCgl2013
path_cgl00340.kgml: 3.5.4.19 -> [5.3.1.16] -> ?
path_cgl00340.kgml:
path_cgl00340.kgml: Found a trail of span 2 without skipping any vertex
path_cgl00340.kgml: 65 -> 124
path_cgl00340.kgml: R04640 -> R04558
path_cgl00340.kgml: cgl:NCgl2015 -> cgl:NCgl2016
path_cgl00340.kgml: 5.3.1.16 -> ?
path_cgl00340.kgml:
path_cgl00340.kgml: Found a trail of span 2 without skipping any vertex
path_cgl00340.kgml: 58 -> 67
path_cgl00340.kgml: R01071 -> R04035
path_cgl00340.kgml: cgl:NCgl1447 -> cgl:NCgl1448
path_cgl00340.kgml: 2.4.2.17 -> 3.6.1.31
path_cgl00340.kgml:
path_cgl00340.kgml: --- 0.63 seconds ---

path_cgl00350.kgml: Tyrosine metabolism
path_cgl00350.kgml: Initialization took 0.42 seconds
path_cgl00350.kgml:
path_cgl00350.kgml: Found a trail of span 3 without skipping any vertex
path_cgl00350.kgml: 59 -> 57 -> 56
path_cgl00350.kgml: R02656 -> R03868 -> R01085
path_cgl00350.kgml: cgl:NCgl2920 -> cgl:NCgl2918 -> cgl:NCgl2919
path_cgl00350.kgml: 1.13.11.4 -> {5.2.1.2, 5.2.1.4} -> {3.7.1.20, 3.7.1.5}
path_cgl00350.kgml:
path_cgl00350.kgml: Found a trail of span 2 containing skipped vertices
path_cgl00350.kgml: 59 -> [57] -> 56
path_cgl00350.kgml: R02656 -> [R03868] -> R01085
path_cgl00350.kgml: cgl:NCgl2920 -> [cgl:NCgl2918] -> cgl:NCgl2919
path_cgl00350.kgml: 1.13.11.4 -> [{5.2.1.2, 5.2.1.4}] -> {3.7.1.20, 3.7.1.5}
path_cgl00350.kgml:
path_cgl00350.kgml: --- 0.46 seconds ---

path_cgl00360.kgml: Phenylalanine metabolism
path_cgl00360.kgml: Initialization took 0.07 seconds
path_cgl00360.kgml: (not found)
path_cgl00360.kgml: --- 0.08 seconds ---

path_cgl00361.kgml: Chlorocyclohexane and chlorobenzene degradation
path_cgl00361.kgml: Initialization took 0.12 seconds
path_cgl00361.kgml:
path_cgl00361.kgml: Found a trail of span 2 without skipping any vertex
path_cgl00361.kgml: 183 -> 190
path_cgl00361.kgml: R04258 -> R05390
path_cgl00361.kgml: {cgl:NCgl1113, cgl:NCgl2319} -> cgl:NCgl2318
path_cgl00361.kgml: 1.13.11.1 -> 5.5.1.1
path_cgl00361.kgml:
path_cgl00361.kgml: --- 0.16 seconds ---

path_cgl00362.kgml: Benzoate degradation
path_cgl00362.kgml: Initialization took 1.02 seconds
path_cgl00362.kgml:
path_cgl00362.kgml: Found a trail of span 5 containing skipped vertices
path_cgl00362.kgml: 48 -> 60 -> 61 -> 146 -> 147
path_cgl00362.kgml: R01631 -> R03307 -> R03470 -> R06990 -> R06989
path_cgl00362.kgml: {cgl:NCgl2314, cgl:NCgl2315} -> {cgl:NCgl1969, cgl:NCgl2313} -> cgl:NCgl2312 -> cgl:NCgl2317 -> cgl:NCgl2318
path_cgl00362.kgml: 1.13.11.3 -> 5.5.1.2 -> 4.1.1.44 -> 5.3.3.4 -> 5.5.1.1
path_cgl00362.kgml: Skipped genes: cgl:NCgl2316
path_cgl00362.kgml:
path_cgl00362.kgml: Found a trail of span 3 containing skipped vertices
path_cgl00362.kgml: 148 -> [147] -> 146 -> 147
path_cgl00362.kgml: R00817 -> [R06989] -> R06990 -> R06989
path_cgl00362.kgml: {cgl:NCgl1113, cgl:NCgl2319} -> [cgl:NCgl2318] -> cgl:NCgl2317 -> cgl:NCgl2318
path_cgl00362.kgml: 1.13.11.1 -> [5.5.1.1] -> 5.3.3.4 -> 5.5.1.1
path_cgl00362.kgml:
path_cgl00362.kgml: Found a trail of span 2 without skipping any vertex
path_cgl00362.kgml: 149 -> 141
path_cgl00362.kgml: {R05621, R05622} -> R00813
path_cgl00362.kgml: {cgl:NCgl2320, cgl:NCgl2321, cgl:NCgl2322} -> cgl:NCgl2323
path_cgl00362.kgml: {1.14.12.10, 1.14.12.10} -> 1.3.1.25
path_cgl00362.kgml:
path_cgl00362.kgml: --- 1.50 seconds ---

path_cgl00364.kgml: Fluorobenzoate degradation
path_cgl00364.kgml: Initialization took 0.17 seconds
path_cgl00364.kgml:
path_cgl00364.kgml: Found a trail of span 2 without skipping any vertex
path_cgl00364.kgml: 41 -> 42
path_cgl00364.kgml: R08110 -> R08113
path_cgl00364.kgml: {cgl:NCgl2320, cgl:NCgl2321, cgl:NCgl2322} -> cgl:NCgl2323
path_cgl00364.kgml: 1.14.12.10 -> 1.3.1.25
path_cgl00364.kgml:
path_cgl00364.kgml: Found a trail of span 2 without skipping any vertex
path_cgl00364.kgml: 56 -> 52
path_cgl00364.kgml: R08115 -> R08116
path_cgl00364.kgml: {cgl:NCgl1113, cgl:NCgl2319} -> cgl:NCgl2318
path_cgl00364.kgml: 1.13.11.1 -> 5.5.1.1
path_cgl00364.kgml:
path_cgl00364.kgml: Found a trail of span 2 without skipping any vertex
path_cgl00364.kgml: 57 -> 53
path_cgl00364.kgml: R08108 -> R08111
path_cgl00364.kgml: {cgl:NCgl2320, cgl:NCgl2321, cgl:NCgl2322} -> cgl:NCgl2323
path_cgl00364.kgml: 1.14.12.10 -> 1.3.1.25
path_cgl00364.kgml:
path_cgl00364.kgml: Found a trail of span 2 without skipping any vertex
path_cgl00364.kgml: 39 -> 55
path_cgl00364.kgml: R08109 -> R08112
path_cgl00364.kgml: {cgl:NCgl2320, cgl:NCgl2321, cgl:NCgl2322} -> cgl:NCgl2323
path_cgl00364.kgml: 1.14.12.10 -> 1.3.1.25
path_cgl00364.kgml:
path_cgl00364.kgml: --- 0.30 seconds ---

path_cgl00380.kgml: Tryptophan metabolism
path_cgl00380.kgml: Initialization took 0.12 seconds
path_cgl00380.kgml: (not found)
path_cgl00380.kgml: --- 0.13 seconds ---

path_cgl00401.kgml: Novobiocin biosynthesis
path_cgl00401.kgml: Initialization took 0.04 seconds
path_cgl00401.kgml: (not found)
path_cgl00401.kgml: --- 0.04 seconds ---

path_cgl00410.kgml: beta-Alanine metabolism
path_cgl00410.kgml: Initialization took 0.32 seconds
path_cgl00410.kgml:
path_cgl00410.kgml: Found a trail of span 2 containing skipped vertices
path_cgl00410.kgml: 61 -> [48] -> 45
path_cgl00410.kgml: R00904 -> [R00908] -> {R00705, R00706}
path_cgl00410.kgml: {cgl:NCgl0523, cgl:NCgl2578} -> [cgl:NCgl2355] -> {cgl:NCgl0157, cgl:NCgl0521}
path_cgl00410.kgml: {1.2.1.19, 1.2.1.3, 1.2.1.5} -> [{2.6.1.19, 2.6.1.55}] -> {1.2.1.18, 1.2.1.27, 1.2.1.18}
path_cgl00410.kgml: Skipped genes: cgl:NCgl0522
path_cgl00410.kgml:
path_cgl00410.kgml: --- 0.34 seconds ---

path_cgl00430.kgml: Taurine and hypotaurine metabolism
path_cgl00430.kgml: Initialization took 0.07 seconds
path_cgl00430.kgml:
path_cgl00430.kgml: Found a trail of span 2 without skipping any vertex
path_cgl00430.kgml: 58 -> 36
path_cgl00430.kgml: R00315 -> R00230
path_cgl00430.kgml: cgl:NCgl2656 -> cgl:NCgl2657
path_cgl00430.kgml: {2.7.2.1, 2.7.2.15} -> 2.3.1.8
path_cgl00430.kgml:
path_cgl00430.kgml: --- 0.10 seconds ---

path_cgl00440.kgml: Phosphonate and phosphinate metabolism
path_cgl00440.kgml: Initialization took 0.02 seconds
path_cgl00440.kgml: (not found)
path_cgl00440.kgml: --- 0.03 seconds ---

path_cgl00450.kgml: Selenocompound metabolism
path_cgl00450.kgml: Initialization took 0.37 seconds
path_cgl00450.kgml: (not found)
path_cgl00450.kgml: --- 0.41 seconds ---

path_cgl00460.kgml: Cyanoamino acid metabolism
path_cgl00460.kgml: Initialization took 0.07 seconds
path_cgl00460.kgml: (not found)
path_cgl00460.kgml: --- 0.08 seconds ---

path_cgl00471.kgml: D-Glutamine and D-glutamate metabolism
path_cgl00471.kgml: Initialization took 0.07 seconds
path_cgl00471.kgml: (not found)
path_cgl00471.kgml: --- 0.09 seconds ---

path_cgl00473.kgml: D-Alanine metabolism
path_cgl00473.kgml: Initialization took 0.04 seconds
path_cgl00473.kgml: (not found)
path_cgl00473.kgml: --- 0.05 seconds ---

path_cgl00480.kgml: Glutathione metabolism
path_cgl00480.kgml: Initialization took 0.27 seconds
path_cgl00480.kgml: (not found)
path_cgl00480.kgml: --- 0.29 seconds ---

path_cgl00500.kgml: Starch and sucrose metabolism
path_cgl00500.kgml: Initialization took 1.43 seconds
path_cgl00500.kgml:
path_cgl00500.kgml: Found a trail of span 2 without skipping any vertex
path_cgl00500.kgml: 98 -> 87
path_cgl00500.kgml: R00811 -> R03921
path_cgl00500.kgml: cgl:NCgl2553 -> {cgl:NCgl1071, cgl:NCgl2554}
path_cgl00500.kgml: 2.7.1.211 -> 3.2.1.26
path_cgl00500.kgml:
path_cgl00500.kgml: Found a trail of span 2 containing skipped vertices
path_cgl00500.kgml: 120 -> [133 -> 246] -> 194
path_cgl00500.kgml: R02110 -> [R02111 -> R11530] -> R09994
path_cgl00500.kgml: cgl:NCgl1177 -> [{cgl:NCgl1255, cgl:NCgl2006} -> cgl:NCgl1072] -> cgl:NCgl1178
path_cgl00500.kgml: 2.4.1.18 -> [2.4.1.1 -> 2.4.1.342] -> 2.4.99.16
path_cgl00500.kgml:
path_cgl00500.kgml: Found a trail of span 2 containing skipped vertices
path_cgl00500.kgml: 111 -> 121
path_cgl00500.kgml: R02737 -> R02778
path_cgl00500.kgml: cgl:NCgl2535 -> cgl:NCgl2537
path_cgl00500.kgml: 2.4.1.15 -> 3.1.3.12
path_cgl00500.kgml: Skipped genes: cgl:NCgl2536
path_cgl00500.kgml:
path_cgl00500.kgml: --- 1.70 seconds ---

path_cgl00514.kgml: Other types of O-glycan biosynthesis
path_cgl00514.kgml: Initialization took 0.02 seconds
path_cgl00514.kgml: (not found)
path_cgl00514.kgml: --- 0.03 seconds ---

path_cgl00515.kgml: Mannose type O-glycan biosynthesis
path_cgl00515.kgml: Initialization took 0.02 seconds
path_cgl00515.kgml: (not found)
path_cgl00515.kgml: --- 0.03 seconds ---

path_cgl00520.kgml: Amino sugar and nucleotide sugar metabolism
path_cgl00520.kgml: Initialization took 2.23 seconds
path_cgl00520.kgml:
path_cgl00520.kgml: Found a trail of span 2 without skipping any vertex
path_cgl00520.kgml: 46 -> 47
path_cgl00520.kgml: R00660 -> {R03191, R03192}
path_cgl00520.kgml: {cgl:NCgl0345, cgl:NCgl2470} -> {cgl:NCgl0346, cgl:NCgl0386}
path_cgl00520.kgml: 2.5.1.7 -> {1.3.1.98, 1.3.1.98}
path_cgl00520.kgml:
path_cgl00520.kgml: Found a trail of span 2 without skipping any vertex
path_cgl00520.kgml: 22 -> 20
path_cgl00520.kgml: R02059 -> R00765
path_cgl00520.kgml: cgl:NCgl2556 -> cgl:NCgl2555
path_cgl00520.kgml: 3.5.1.25 -> 3.5.99.6
path_cgl00520.kgml:
path_cgl00520.kgml: Found a trail of span 2 containing skipped vertices
path_cgl00520.kgml: 193 -> 194
path_cgl00520.kgml: R01819 -> R01818
path_cgl00520.kgml: cgl:NCgl0716 -> {cgl:NCgl0656, cgl:NCgl0714}
path_cgl00520.kgml: 5.3.1.8 -> 5.4.2.8
path_cgl00520.kgml: Skipped genes: cgl:NCgl0715
path_cgl00520.kgml:
path_cgl00520.kgml: --- 2.51 seconds ---

path_cgl00521.kgml: Streptomycin biosynthesis
path_cgl00521.kgml: Initialization took 0.47 seconds
path_cgl00521.kgml:
path_cgl00521.kgml: Found a trail of span 4 without skipping any vertex
path_cgl00521.kgml: 44 -> 43 -> 42 -> 24
path_cgl00521.kgml: R02328 -> R06513 -> R06514 -> R02777
path_cgl00521.kgml: cgl:NCgl0325 -> cgl:NCgl0327 -> cgl:NCgl0326 -> cgl:NCgl0326
path_cgl00521.kgml: 2.7.7.24 -> 4.2.1.46 -> 5.1.3.13 -> 1.1.1.133
path_cgl00521.kgml:
path_cgl00521.kgml: Found a trail of span 3 containing skipped vertices
path_cgl00521.kgml: 44 -> 43 -> [42] -> 24
path_cgl00521.kgml: R02328 -> R06513 -> [R06514] -> R02777
path_cgl00521.kgml: cgl:NCgl0325 -> cgl:NCgl0327 -> [cgl:NCgl0326] -> cgl:NCgl0326
path_cgl00521.kgml: 2.7.7.24 -> 4.2.1.46 -> [5.1.3.13] -> 1.1.1.133
path_cgl00521.kgml:
path_cgl00521.kgml: Found a trail of span 3 containing skipped vertices
path_cgl00521.kgml: 44 -> [43] -> 42 -> 24
path_cgl00521.kgml: R02328 -> [R06513] -> R06514 -> R02777
path_cgl00521.kgml: cgl:NCgl0325 -> [cgl:NCgl0327] -> cgl:NCgl0326 -> cgl:NCgl0326
path_cgl00521.kgml: 2.7.7.24 -> [4.2.1.46] -> 5.1.3.13 -> 1.1.1.133
path_cgl00521.kgml:
path_cgl00521.kgml: Found a trail of span 2 containing skipped vertices
path_cgl00521.kgml: 44 -> [43 -> 42] -> 24
path_cgl00521.kgml: R02328 -> [R06513 -> R06514] -> R02777
path_cgl00521.kgml: cgl:NCgl0325 -> [cgl:NCgl0327 -> cgl:NCgl0326] -> cgl:NCgl0326
path_cgl00521.kgml: 2.7.7.24 -> [4.2.1.46 -> 5.1.3.13] -> 1.1.1.133
path_cgl00521.kgml:
path_cgl00521.kgml: --- 0.59 seconds ---

path_cgl00523.kgml: Polyketide sugar unit biosynthesis
path_cgl00523.kgml: Initialization took 0.04 seconds
path_cgl00523.kgml:
path_cgl00523.kgml: Found a trail of span 4 without skipping any vertex
path_cgl00523.kgml: 27 -> 26 -> 63 -> 28
path_cgl00523.kgml: R02328 -> R06513 -> R06514 -> R02777
path_cgl00523.kgml: cgl:NCgl0325 -> cgl:NCgl0327 -> cgl:NCgl0326 -> cgl:NCgl0326
path_cgl00523.kgml: 2.7.7.24 -> 4.2.1.46 -> 5.1.3.13 -> 1.1.1.133
path_cgl00523.kgml:
path_cgl00523.kgml: Found a trail of span 3 containing skipped vertices
path_cgl00523.kgml: 27 -> 26 -> [63] -> 28
path_cgl00523.kgml: R02328 -> R06513 -> [R06514] -> R02777
path_cgl00523.kgml: cgl:NCgl0325 -> cgl:NCgl0327 -> [cgl:NCgl0326] -> cgl:NCgl0326
path_cgl00523.kgml: 2.7.7.24 -> 4.2.1.46 -> [5.1.3.13] -> 1.1.1.133
path_cgl00523.kgml:
path_cgl00523.kgml: Found a trail of span 3 containing skipped vertices
path_cgl00523.kgml: 27 -> [26] -> 63 -> 28
path_cgl00523.kgml: R02328 -> [R06513] -> R06514 -> R02777
path_cgl00523.kgml: cgl:NCgl0325 -> [cgl:NCgl0327] -> cgl:NCgl0326 -> cgl:NCgl0326
path_cgl00523.kgml: 2.7.7.24 -> [4.2.1.46] -> 5.1.3.13 -> 1.1.1.133
path_cgl00523.kgml:
path_cgl00523.kgml: Found a trail of span 2 containing skipped vertices
path_cgl00523.kgml: 27 -> [26 -> 63] -> 28
path_cgl00523.kgml: R02328 -> [R06513 -> R06514] -> R02777
path_cgl00523.kgml: cgl:NCgl0325 -> [cgl:NCgl0327 -> cgl:NCgl0326] -> cgl:NCgl0326
path_cgl00523.kgml: 2.7.7.24 -> [4.2.1.46 -> 5.1.3.13] -> 1.1.1.133
path_cgl00523.kgml:
path_cgl00523.kgml: --- 0.12 seconds ---

path_cgl00525.kgml: Acarbose and validamycin biosynthesis
path_cgl00525.kgml: Initialization took 0.02 seconds
path_cgl00525.kgml:
path_cgl00525.kgml: Found a trail of span 2 containing skipped vertices
path_cgl00525.kgml: 58 -> 59
path_cgl00525.kgml: R02328 -> R06513
path_cgl00525.kgml: cgl:NCgl0325 -> cgl:NCgl0327
path_cgl00525.kgml: 2.7.7.24 -> 4.2.1.46
path_cgl00525.kgml: Skipped genes: cgl:NCgl0326
path_cgl00525.kgml:
path_cgl00525.kgml: --- 0.05 seconds ---

path_cgl00550.kgml: Peptidoglycan biosynthesis
path_cgl00550.kgml: Initialization took 0.72 seconds
path_cgl00550.kgml:
path_cgl00550.kgml: Found a trail of span 6 containing skipped vertices
path_cgl00550.kgml: 33 -> 32 -> 34 -> 23 -> 35 -> 36
path_cgl00550.kgml: R03193 -> R02783 -> R02788 -> R04617 -> R05630 -> R05032
path_cgl00550.kgml: cgl:NCgl2077 -> cgl:NCgl2080 -> cgl:NCgl2083 -> cgl:NCgl2082 -> cgl:NCgl2081 -> cgl:NCgl2078
path_cgl00550.kgml: 6.3.2.8 -> 6.3.2.9 -> 6.3.2.13 -> 6.3.2.10 -> 2.7.8.13 -> 2.4.1.227
path_cgl00550.kgml: Skipped genes: cgl:NCgl2079
path_cgl00550.kgml:
path_cgl00550.kgml: Found a trail of span 5 containing skipped vertices
path_cgl00550.kgml: 33 -> 32 -> 34 -> [23] -> 35 -> 36
path_cgl00550.kgml: R03193 -> R02783 -> R02788 -> [R04617] -> R05630 -> R05032
path_cgl00550.kgml: cgl:NCgl2077 -> cgl:NCgl2080 -> cgl:NCgl2083 -> [cgl:NCgl2082] -> cgl:NCgl2081 -> cgl:NCgl2078
path_cgl00550.kgml: 6.3.2.8 -> 6.3.2.9 -> 6.3.2.13 -> [6.3.2.10] -> 2.7.8.13 -> 2.4.1.227
path_cgl00550.kgml: Skipped genes: cgl:NCgl2082, cgl:NCgl2079
path_cgl00550.kgml:
path_cgl00550.kgml: Found a trail of span 5 containing skipped vertices
path_cgl00550.kgml: 33 -> 32 -> [34] -> 23 -> 35 -> 36
path_cgl00550.kgml: R03193 -> R02783 -> [R02788] -> R04617 -> R05630 -> R05032
path_cgl00550.kgml: cgl:NCgl2077 -> cgl:NCgl2080 -> [cgl:NCgl2083] -> cgl:NCgl2082 -> cgl:NCgl2081 -> cgl:NCgl2078
path_cgl00550.kgml: 6.3.2.8 -> 6.3.2.9 -> [6.3.2.13] -> 6.3.2.10 -> 2.7.8.13 -> 2.4.1.227
path_cgl00550.kgml: Skipped genes: cgl:NCgl2079
path_cgl00550.kgml:
path_cgl00550.kgml: Found a trail of span 5 containing skipped vertices
path_cgl00550.kgml: 33 -> 32 -> 34 -> 23 -> [35] -> 36
path_cgl00550.kgml: R03193 -> R02783 -> R02788 -> R04617 -> [R05630] -> R05032
path_cgl00550.kgml: cgl:NCgl2077 -> cgl:NCgl2080 -> cgl:NCgl2083 -> cgl:NCgl2082 -> [cgl:NCgl2081] -> cgl:NCgl2078
path_cgl00550.kgml: 6.3.2.8 -> 6.3.2.9 -> 6.3.2.13 -> 6.3.2.10 -> [2.7.8.13] -> 2.4.1.227
path_cgl00550.kgml: Skipped genes: cgl:NCgl2079, cgl:NCgl2081
path_cgl00550.kgml:
path_cgl00550.kgml: Found a trail of span 4 containing skipped vertices
path_cgl00550.kgml: 33 -> 32 -> [34 -> 23] -> 35 -> 36
path_cgl00550.kgml: R03193 -> R02783 -> [R02788 -> R04617] -> R05630 -> R05032
path_cgl00550.kgml: cgl:NCgl2077 -> cgl:NCgl2080 -> [cgl:NCgl2083 -> cgl:NCgl2082] -> cgl:NCgl2081 -> cgl:NCgl2078
path_cgl00550.kgml: 6.3.2.8 -> 6.3.2.9 -> [6.3.2.13 -> 6.3.2.10] -> 2.7.8.13 -> 2.4.1.227
path_cgl00550.kgml: Skipped genes: cgl:NCgl2079
path_cgl00550.kgml:
path_cgl00550.kgml: Found a trail of span 2 without skipping any vertex
path_cgl00550.kgml: 29 -> 28
path_cgl00550.kgml: R04573 -> R05629
path_cgl00550.kgml: cgl:NCgl2082 -> cgl:NCgl2081
path_cgl00550.kgml: 6.3.2.10 -> 2.7.8.13
path_cgl00550.kgml:
path_cgl00550.kgml: Found a trail of span 2 without skipping any vertex
path_cgl00550.kgml: 58 -> 59
path_cgl00550.kgml: R00660 -> {R03191, R03192}
path_cgl00550.kgml: {cgl:NCgl0345, cgl:NCgl2470} -> {cgl:NCgl0346, cgl:NCgl0386}
path_cgl00550.kgml: 2.5.1.7 -> {1.3.1.98, 1.3.1.98}
path_cgl00550.kgml:
path_cgl00550.kgml: --- 0.98 seconds ---

path_cgl00561.kgml: Glycerolipid metabolism
path_cgl00561.kgml: Initialization took 0.22 seconds
path_cgl00561.kgml:
path_cgl00561.kgml: Found a trail of span 2 without skipping any vertex
path_cgl00561.kgml: 38 -> 44
path_cgl00561.kgml: R02250 -> R02687
path_cgl00561.kgml: {cgl:NCgl0079, cgl:NCgl0080, cgl:NCgl1426} -> {cgl:NCgl0079, cgl:NCgl0080, cgl:NCgl1426}
path_cgl00561.kgml: 3.1.1.3 -> 3.1.1.3
path_cgl00561.kgml:
path_cgl00561.kgml: --- 0.27 seconds ---

path_cgl00562.kgml: Inositol phosphate metabolism
path_cgl00562.kgml: Initialization took 0.52 seconds
path_cgl00562.kgml:
path_cgl00562.kgml: Found a trail of span 4 without skipping any vertex
path_cgl00562.kgml: 82 -> 83 -> 115 -> 116
path_cgl00562.kgml: R01183 -> R02782 -> R08603 -> R08503
path_cgl00562.kgml: {cgl:NCgl0161, cgl:NCgl2029, cgl:NCgl2957, cgl:NCgl2958} -> cgl:NCgl0160 -> cgl:NCgl0159 -> cgl:NCgl0158
path_cgl00562.kgml: 1.1.1.18 -> 4.2.1.44 -> 3.7.1.22 -> 5.3.1.30
path_cgl00562.kgml:
path_cgl00562.kgml: Found a trail of span 3 containing skipped vertices
path_cgl00562.kgml: 82 -> 83 -> [115] -> 116
path_cgl00562.kgml: R01183 -> R02782 -> [R08603] -> R08503
path_cgl00562.kgml: {cgl:NCgl0161, cgl:NCgl2029, cgl:NCgl2957, cgl:NCgl2958} -> cgl:NCgl0160 -> [cgl:NCgl0159] -> cgl:NCgl0158
path_cgl00562.kgml: 1.1.1.18 -> 4.2.1.44 -> [3.7.1.22] -> 5.3.1.30
path_cgl00562.kgml: Skipped genes: cgl:NCgl0159
path_cgl00562.kgml:
path_cgl00562.kgml: --- 0.67 seconds ---

path_cgl00564.kgml: Glycerophospholipid metabolism
path_cgl00564.kgml: Initialization took 0.22 seconds
path_cgl00564.kgml: (not found)
path_cgl00564.kgml: --- 0.24 seconds ---

path_cgl00590.kgml: Arachidonic acid metabolism
path_cgl00590.kgml: Initialization took 0.02 seconds
path_cgl00590.kgml: (not found)
path_cgl00590.kgml: --- 0.04 seconds ---

path_cgl00620.kgml: Pyruvate metabolism
path_cgl00620.kgml: Initialization took 2.68 seconds
path_cgl00620.kgml:
path_cgl00620.kgml: Found a trail of span 2 containing skipped vertices
path_cgl00620.kgml: 93 -> [64] -> 65
path_cgl00620.kgml: R00703 -> [R00199] -> {R00200, R02320}
path_cgl00620.kgml: cgl:NCgl2810 -> [{cgl:NCgl0528, cgl:NCgl0529}] -> {cgl:NCgl2008, cgl:NCgl2809}
path_cgl00620.kgml: 1.1.1.27 -> [2.7.9.2] -> {2.7.1.40, 2.7.1.40}
path_cgl00620.kgml:
path_cgl00620.kgml: Found a trail of span 2 without skipping any vertex
path_cgl00620.kgml: 97 -> 129
path_cgl00620.kgml: R00230 -> R00315
path_cgl00620.kgml: cgl:NCgl2657 -> cgl:NCgl2656
path_cgl00620.kgml: 2.3.1.8 -> {2.7.2.1, 2.7.2.15}
path_cgl00620.kgml:
path_cgl00620.kgml: --- 3.33 seconds ---

path_cgl00622.kgml: Xylene degradation
path_cgl00622.kgml: Initialization took 0.07 seconds
path_cgl00622.kgml:
path_cgl00622.kgml: Found a trail of span 2 without skipping any vertex
path_cgl00622.kgml: 18 -> 29
path_cgl00622.kgml: {R05290, R05291} -> {R05292, R05293}
path_cgl00622.kgml: {cgl:NCgl2320, cgl:NCgl2321, cgl:NCgl2322} -> cgl:NCgl2323
path_cgl00622.kgml: ? -> {1.3.1.67, 1.3.1.67}
path_cgl00622.kgml:
path_cgl00622.kgml: Found a trail of span 2 without skipping any vertex
path_cgl00622.kgml: 19 -> 30
path_cgl00622.kgml: R05428 -> R05314
path_cgl00622.kgml: {cgl:NCgl2320, cgl:NCgl2321, cgl:NCgl2322} -> cgl:NCgl2323
path_cgl00622.kgml: ? -> 1.3.1.68
path_cgl00622.kgml:
path_cgl00622.kgml: Found a trail of span 2 without skipping any vertex
path_cgl00622.kgml: 20 -> 53
path_cgl00622.kgml: R05665 -> R05309
path_cgl00622.kgml: {cgl:NCgl2320, cgl:NCgl2321, cgl:NCgl2322} -> cgl:NCgl2323
path_cgl00622.kgml: ? -> ?
path_cgl00622.kgml:
path_cgl00622.kgml: --- 0.15 seconds ---

path_cgl00623.kgml: Toluene degradation
path_cgl00623.kgml: Initialization took 0.17 seconds
path_cgl00623.kgml:
path_cgl00623.kgml: Found a trail of span 2 without skipping any vertex
path_cgl00623.kgml: 117 -> 127
path_cgl00623.kgml: R05299 -> R09229
path_cgl00623.kgml: {cgl:NCgl1113, cgl:NCgl2319} -> cgl:NCgl2318
path_cgl00623.kgml: 1.13.11.1 -> 5.5.1.1
path_cgl00623.kgml:
path_cgl00623.kgml: Found a trail of span 2 without skipping any vertex
path_cgl00623.kgml: 117 -> 116
path_cgl00623.kgml: R05299 -> R05300
path_cgl00623.kgml: {cgl:NCgl1113, cgl:NCgl2319} -> cgl:NCgl2318
path_cgl00623.kgml: 1.13.11.1 -> 5.5.1.1
path_cgl00623.kgml:
path_cgl00623.kgml: --- 0.23 seconds ---

path_cgl00625.kgml: Chloroalkane and chloroalkene degradation
path_cgl00625.kgml: Initialization took 0.12 seconds
path_cgl00625.kgml: (not found)
path_cgl00625.kgml: --- 0.14 seconds ---

path_cgl00626.kgml: Naphthalene degradation
path_cgl00626.kgml: Initialization took 0.04 seconds
path_cgl00626.kgml: (not found)
path_cgl00626.kgml: --- 0.06 seconds ---

path_cgl00627.kgml: Aminobenzoate degradation
path_cgl00627.kgml: Initialization took 0.07 seconds
path_cgl00627.kgml: (not found)
path_cgl00627.kgml: --- 0.08 seconds ---

path_cgl00630.kgml: Glyoxylate and dicarboxylate metabolism
path_cgl00630.kgml: Initialization took 1.12 seconds
path_cgl00630.kgml: (not found)
path_cgl00630.kgml: --- 1.16 seconds ---

path_cgl00640.kgml: Propanoate metabolism
path_cgl00640.kgml: Initialization took 1.28 seconds
path_cgl00640.kgml:
path_cgl00640.kgml: Found a trail of span 2 containing skipped vertices
path_cgl00640.kgml: 105 -> 102
path_cgl00640.kgml: R00931 -> R04424
path_cgl00640.kgml: {cgl:NCgl0630, cgl:NCgl0666} -> {cgl:NCgl0664, cgl:NCgl2450}
path_cgl00640.kgml: 2.3.3.5 -> 4.2.1.79
path_cgl00640.kgml: Skipped genes: cgl:NCgl0665
path_cgl00640.kgml:
path_cgl00640.kgml: Found a trail of span 2 without skipping any vertex
path_cgl00640.kgml: 52 -> 68
path_cgl00640.kgml: R00921 -> R01353
path_cgl00640.kgml: cgl:NCgl2657 -> cgl:NCgl2656
path_cgl00640.kgml: {2.3.1.222, 2.3.1.8} -> {2.7.2.1, 2.7.2.15}
path_cgl00640.kgml:
path_cgl00640.kgml: --- 1.38 seconds ---

path_cgl00650.kgml: Butanoate metabolism
path_cgl00650.kgml: Initialization took 0.53 seconds
path_cgl00650.kgml:
path_cgl00650.kgml: Found a trail of span 2 without skipping any vertex
path_cgl00650.kgml: 68 -> 157
path_cgl00650.kgml: R01648 -> R00714
path_cgl00650.kgml: cgl:NCgl0462 -> {cgl:NCgl0049, cgl:NCgl0463, cgl:NCgl2619}
path_cgl00650.kgml: 2.6.1.19 -> {1.2.1.16, 1.2.1.79}
path_cgl00650.kgml:
path_cgl00650.kgml: Found a trail of span 2 without skipping any vertex
path_cgl00650.kgml: 68 -> 78
path_cgl00650.kgml: R01648 -> {R00713, R00714}
path_cgl00650.kgml: cgl:NCgl0462 -> {cgl:NCgl0049, cgl:NCgl0463, cgl:NCgl2619}
path_cgl00650.kgml: 2.6.1.19 -> {1.2.1.16, 1.2.1.24, 1.2.1.16, 1.2.1.79}
path_cgl00650.kgml:
path_cgl00650.kgml: --- 0.63 seconds ---

path_cgl00660.kgml: C5-Branched dibasic acid metabolism
path_cgl00660.kgml: Initialization took 0.12 seconds
path_cgl00660.kgml:
path_cgl00660.kgml: Found a trail of span 2 without skipping any vertex
path_cgl00660.kgml: 31 -> 96
path_cgl00660.kgml: R03896 -> R03898
path_cgl00660.kgml: {cgl:NCgl1262, cgl:NCgl1263} -> {cgl:NCgl1262, cgl:NCgl1263}
path_cgl00660.kgml: 4.2.1.35 -> 4.2.1.35
path_cgl00660.kgml:
path_cgl00660.kgml: --- 0.16 seconds ---

path_cgl00670.kgml: One carbon pool by folate
path_cgl00670.kgml: Initialization took 0.47 seconds
path_cgl00670.kgml:
path_cgl00670.kgml: Found a trail of span 4 containing skipped vertices
path_cgl00670.kgml: 24 -> 23 -> 52 -> [24] -> 68
path_cgl00670.kgml: {R02235, R02236} -> {R00936, R00939} -> R02101 -> [{R02235, R02236}] -> {R00937, R00940}
path_cgl00670.kgml: cgl:NCgl0809 -> cgl:NCgl0809 -> cgl:NCgl0810 -> [cgl:NCgl0809] -> cgl:NCgl0809
path_cgl00670.kgml: {1.5.1.3, 1.5.1.3} -> {1.5.1.3, 1.5.1.3} -> 2.1.1.45 -> [{1.5.1.3, 1.5.1.3}] -> {1.5.1.3, 1.5.1.3}
path_cgl00670.kgml:
path_cgl00670.kgml: Found a trail of span 3 containing skipped vertices
path_cgl00670.kgml: 50 -> 51 -> [28] -> 20
path_cgl00670.kgml: R04325 -> R04560 -> [R01655] -> R04326
path_cgl00670.kgml: {cgl:NCgl0826, cgl:NCgl2663} -> cgl:NCgl0827 -> [cgl:NCgl0620] -> {cgl:NCgl0826, cgl:NCgl2663}
path_cgl00670.kgml: 2.1.2.2 -> 2.1.2.3 -> [3.5.4.9] -> 2.1.2.2
path_cgl00670.kgml:
path_cgl00670.kgml: --- 12.91 seconds ---

path_cgl00680.kgml: Methane metabolism
path_cgl00680.kgml: Initialization took 0.68 seconds
path_cgl00680.kgml:
path_cgl00680.kgml: Found a trail of span 2 without skipping any vertex
path_cgl00680.kgml: 202 -> 201
path_cgl00680.kgml: R00230 -> R00315
path_cgl00680.kgml: cgl:NCgl2657 -> cgl:NCgl2656
path_cgl00680.kgml: 2.3.1.8 -> {2.7.2.1, 2.7.2.15}
path_cgl00680.kgml:
path_cgl00680.kgml: --- 0.73 seconds ---

path_cgl00730.kgml: Thiamine metabolism
path_cgl00730.kgml: Initialization took 0.47 seconds
path_cgl00730.kgml:
path_cgl00730.kgml: Found a trail of span 2 containing skipped vertices
path_cgl00730.kgml: 70 -> 69
path_cgl00730.kgml: R07463 -> R10247
path_cgl00730.kgml: cgl:NCgl1962 -> cgl:NCgl1964
path_cgl00730.kgml: 1.4.3.19 -> 2.8.1.10
path_cgl00730.kgml: Skipped genes: cgl:NCgl1963
path_cgl00730.kgml:
path_cgl00730.kgml: Found a trail of span 2 without skipping any vertex
path_cgl00730.kgml: 74 -> 93
path_cgl00730.kgml: R04448 -> R03223
path_cgl00730.kgml: cgl:NCgl1408 -> {cgl:NCgl1407, cgl:NCgl1961}
path_cgl00730.kgml: 2.7.1.50 -> 2.5.1.3
path_cgl00730.kgml:
path_cgl00730.kgml: --- 0.57 seconds ---

path_cgl00740.kgml: Riboflavin metabolism
path_cgl00740.kgml: Initialization took 0.04 seconds
path_cgl00740.kgml:
path_cgl00740.kgml: Found a trail of span 3 containing skipped vertices
path_cgl00740.kgml: 32 -> [41] -> 42 -> 41
path_cgl00740.kgml: R07281 -> [R04457] -> R00066 -> R04457
path_cgl00740.kgml: cgl:NCgl1533 -> [cgl:NCgl1532] -> cgl:NCgl1534 -> cgl:NCgl1532
path_cgl00740.kgml: 4.1.99.12 -> [2.5.1.78] -> 2.5.1.9 -> 2.5.1.78
path_cgl00740.kgml:
path_cgl00740.kgml: Found a trail of span 3 containing skipped vertices
path_cgl00740.kgml: 38 -> 39 -> 40
path_cgl00740.kgml: R00425 -> R03459 -> R03458
path_cgl00740.kgml: cgl:NCgl1533 -> cgl:NCgl1535 -> cgl:NCgl1535
path_cgl00740.kgml: 3.5.4.25 -> 3.5.4.26 -> 1.1.1.193
path_cgl00740.kgml: Skipped genes: cgl:NCgl1534
path_cgl00740.kgml:
path_cgl00740.kgml: Found a trail of span 2 containing skipped vertices
path_cgl00740.kgml: 38 -> [39] -> 40
path_cgl00740.kgml: R00425 -> [R03459] -> R03458
path_cgl00740.kgml: cgl:NCgl1533 -> [cgl:NCgl1535] -> cgl:NCgl1535
path_cgl00740.kgml: 3.5.4.25 -> [3.5.4.26] -> 1.1.1.193
path_cgl00740.kgml: Skipped genes: cgl:NCgl1534
path_cgl00740.kgml:
path_cgl00740.kgml: --- 0.16 seconds ---

path_cgl00750.kgml: Vitamin B6 metabolism
path_cgl00750.kgml: Initialization took 0.17 seconds
path_cgl00750.kgml: (not found)
path_cgl00750.kgml: --- 0.19 seconds ---

path_cgl00760.kgml: Nicotinate and nicotinamide metabolism
path_cgl00760.kgml: Initialization took 0.82 seconds
path_cgl00760.kgml:
path_cgl00760.kgml: Found a trail of span 2 without skipping any vertex
path_cgl00760.kgml: 72 -> 73
path_cgl00760.kgml: R04292 -> R03348
path_cgl00760.kgml: cgl:NCgl1024 -> cgl:NCgl1023
path_cgl00760.kgml: 2.5.1.72 -> 2.4.2.19
path_cgl00760.kgml:
path_cgl00760.kgml: --- 0.96 seconds ---

path_cgl00770.kgml: Pantothenate and CoA biosynthesis
path_cgl00770.kgml: Initialization took 0.62 seconds
path_cgl00770.kgml:
path_cgl00770.kgml: Found a trail of span 2 without skipping any vertex
path_cgl00770.kgml: 82 -> 81
path_cgl00770.kgml: R00006 -> R03051
path_cgl00770.kgml: {cgl:NCgl1222, cgl:NCgl1223} -> cgl:NCgl1224
path_cgl00770.kgml: 2.2.1.6 -> 1.1.1.86
path_cgl00770.kgml:
path_cgl00770.kgml: Found a trail of span 2 containing skipped vertices
path_cgl00770.kgml: 78 -> [77] -> 76
path_cgl00770.kgml: R01226 -> [R02472] -> R02473
path_cgl00770.kgml: cgl:NCgl0113 -> [cgl:NCgl1044] -> {cgl:NCgl0112, cgl:NCgl2595}
path_cgl00770.kgml: 2.1.2.11 -> [1.1.1.169] -> 6.3.2.1
path_cgl00770.kgml:
path_cgl00770.kgml: --- 0.72 seconds ---

path_cgl00780.kgml: Biotin metabolism
path_cgl00780.kgml: Initialization took 0.17 seconds
path_cgl00780.kgml:
path_cgl00780.kgml: Found a trail of span 2 without skipping any vertex
path_cgl00780.kgml: 32 -> 31
path_cgl00780.kgml: R03231 -> R03182
path_cgl00780.kgml: cgl:NCgl2515 -> cgl:NCgl2516
path_cgl00780.kgml: 2.6.1.62 -> 6.3.3.3
path_cgl00780.kgml:
path_cgl00780.kgml: --- 0.21 seconds ---

path_cgl00785.kgml: Lipoic acid metabolism
path_cgl00785.kgml: Initialization took 0.04 seconds
path_cgl00785.kgml:
path_cgl00785.kgml: Found a trail of span 2 without skipping any vertex
path_cgl00785.kgml: 5 -> 6
path_cgl00785.kgml: R07768 -> R07769
path_cgl00785.kgml: cgl:NCgl2128 -> cgl:NCgl2127
path_cgl00785.kgml: 2.8.1.8 -> 2.3.1.181
path_cgl00785.kgml:
path_cgl00785.kgml: Found a trail of span 2 without skipping any vertex
path_cgl00785.kgml: 11 -> 10
path_cgl00785.kgml: R07766 -> R07767
path_cgl00785.kgml: cgl:NCgl2127 -> cgl:NCgl2128
path_cgl00785.kgml: 2.3.1.181 -> 2.8.1.8
path_cgl00785.kgml:
path_cgl00785.kgml: --- 0.09 seconds ---

path_cgl00790.kgml: Folate biosynthesis
path_cgl00790.kgml: Initialization took 1.03 seconds
path_cgl00790.kgml:
path_cgl00790.kgml: Found a trail of span 8 containing skipped vertices
path_cgl00790.kgml: 180 -> 81 -> 80 -> 79 -> [85] -> 171 -> 75 -> 74 -> 72
path_cgl00790.kgml: R00428 -> R05046 -> R05048 -> R04639 -> [R04620] -> R11073 -> R03504 -> R03503 -> R03067
path_cgl00790.kgml: cgl:NCgl2602 -> cgl:NCgl2602 -> cgl:NCgl2602 -> cgl:NCgl2602 -> [{cgl:NCgl2185, cgl:NCgl2371}] -> cgl:NCgl2600 -> cgl:NCgl2600 -> cgl:NCgl2599 -> {cgl:NCgl1066, cgl:NCgl2601}
path_cgl00790.kgml: 3.5.4.16 -> 3.5.4.16 -> 3.5.4.16 -> 3.5.4.16 -> [3.1.3.1] -> 5.1.99.8 -> 4.1.2.25 -> 2.7.6.3 -> 2.5.1.15
path_cgl00790.kgml:
path_cgl00790.kgml: Found a trail of span 7 containing skipped vertices
path_cgl00790.kgml: 180 -> 81 -> 80 -> 79 -> [85] -> 171 -> 75 -> [74] -> 72
path_cgl00790.kgml: R00428 -> R05046 -> R05048 -> R04639 -> [R04620] -> R11073 -> R03504 -> [R03503] -> R03067
path_cgl00790.kgml: cgl:NCgl2602 -> cgl:NCgl2602 -> cgl:NCgl2602 -> cgl:NCgl2602 -> [{cgl:NCgl2185, cgl:NCgl2371}] -> cgl:NCgl2600 -> cgl:NCgl2600 -> [cgl:NCgl2599] -> {cgl:NCgl1066, cgl:NCgl2601}
path_cgl00790.kgml: 3.5.4.16 -> 3.5.4.16 -> 3.5.4.16 -> 3.5.4.16 -> [3.1.3.1] -> 5.1.99.8 -> 4.1.2.25 -> [2.7.6.3] -> 2.5.1.15
path_cgl00790.kgml:
path_cgl00790.kgml: Found a trail of span 7 containing skipped vertices
path_cgl00790.kgml: 180 -> 81 -> 80 -> 79 -> [85] -> 171 -> 75 -> 73
path_cgl00790.kgml: R00428 -> R05046 -> R05048 -> R04639 -> [R04620] -> R11073 -> R03504 -> R03066
path_cgl00790.kgml: cgl:NCgl2602 -> cgl:NCgl2602 -> cgl:NCgl2602 -> cgl:NCgl2602 -> [{cgl:NCgl2185, cgl:NCgl2371}] -> cgl:NCgl2600 -> cgl:NCgl2600 -> {cgl:NCgl1066, cgl:NCgl2601}
path_cgl00790.kgml: 3.5.4.16 -> 3.5.4.16 -> 3.5.4.16 -> 3.5.4.16 -> [3.1.3.1] -> 5.1.99.8 -> 4.1.2.25 -> 2.5.1.15
path_cgl00790.kgml:
path_cgl00790.kgml: Found a trail of span 7 containing skipped vertices
path_cgl00790.kgml: 180 -> 81 -> 80 -> 79 -> [85] -> 75 -> 74 -> 72
path_cgl00790.kgml: R00428 -> R05046 -> R05048 -> R04639 -> [R04620] -> R03504 -> R03503 -> R03067
path_cgl00790.kgml: cgl:NCgl2602 -> cgl:NCgl2602 -> cgl:NCgl2602 -> cgl:NCgl2602 -> [{cgl:NCgl2185, cgl:NCgl2371}] -> cgl:NCgl2600 -> cgl:NCgl2599 -> {cgl:NCgl1066, cgl:NCgl2601}
path_cgl00790.kgml: 3.5.4.16 -> 3.5.4.16 -> 3.5.4.16 -> 3.5.4.16 -> [3.1.3.1] -> 4.1.2.25 -> 2.7.6.3 -> 2.5.1.15
path_cgl00790.kgml:
path_cgl00790.kgml: Found a trail of span 7 containing skipped vertices
path_cgl00790.kgml: 180 -> [81] -> 80 -> 79 -> [85] -> 171 -> 75 -> 74 -> 72
path_cgl00790.kgml: R00428 -> [R05046] -> R05048 -> R04639 -> [R04620] -> R11073 -> R03504 -> R03503 -> R03067
path_cgl00790.kgml: cgl:NCgl2602 -> [cgl:NCgl2602] -> cgl:NCgl2602 -> cgl:NCgl2602 -> [{cgl:NCgl2185, cgl:NCgl2371}] -> cgl:NCgl2600 -> cgl:NCgl2600 -> cgl:NCgl2599 -> {cgl:NCgl1066, cgl:NCgl2601}
path_cgl00790.kgml: 3.5.4.16 -> [3.5.4.16] -> 3.5.4.16 -> 3.5.4.16 -> [3.1.3.1] -> 5.1.99.8 -> 4.1.2.25 -> 2.7.6.3 -> 2.5.1.15
path_cgl00790.kgml:
path_cgl00790.kgml: Found a trail of span 7 containing skipped vertices
path_cgl00790.kgml: 180 -> 81 -> 80 -> 79 -> [85] -> 171 -> [75] -> 74 -> 72
path_cgl00790.kgml: R00428 -> R05046 -> R05048 -> R04639 -> [R04620] -> R11073 -> [R03504] -> R03503 -> R03067
path_cgl00790.kgml: cgl:NCgl2602 -> cgl:NCgl2602 -> cgl:NCgl2602 -> cgl:NCgl2602 -> [{cgl:NCgl2185, cgl:NCgl2371}] -> cgl:NCgl2600 -> [cgl:NCgl2600] -> cgl:NCgl2599 -> {cgl:NCgl1066, cgl:NCgl2601}
path_cgl00790.kgml: 3.5.4.16 -> 3.5.4.16 -> 3.5.4.16 -> 3.5.4.16 -> [3.1.3.1] -> 5.1.99.8 -> [4.1.2.25] -> 2.7.6.3 -> 2.5.1.15
path_cgl00790.kgml:
path_cgl00790.kgml: Found a trail of span 7 containing skipped vertices
path_cgl00790.kgml: 180 -> 81 -> [80] -> 79 -> [85] -> 171 -> 75 -> 74 -> 72
path_cgl00790.kgml: R00428 -> R05046 -> [R05048] -> R04639 -> [R04620] -> R11073 -> R03504 -> R03503 -> R03067
path_cgl00790.kgml: cgl:NCgl2602 -> cgl:NCgl2602 -> [cgl:NCgl2602] -> cgl:NCgl2602 -> [{cgl:NCgl2185, cgl:NCgl2371}] -> cgl:NCgl2600 -> cgl:NCgl2600 -> cgl:NCgl2599 -> {cgl:NCgl1066, cgl:NCgl2601}
path_cgl00790.kgml: 3.5.4.16 -> 3.5.4.16 -> [3.5.4.16] -> 3.5.4.16 -> [3.1.3.1] -> 5.1.99.8 -> 4.1.2.25 -> 2.7.6.3 -> 2.5.1.15
path_cgl00790.kgml:
path_cgl00790.kgml: Found a trail of span 7 containing skipped vertices
path_cgl00790.kgml: 180 -> 81 -> 80 -> [79 -> 85] -> 171 -> 75 -> 74 -> 72
path_cgl00790.kgml: R00428 -> R05046 -> R05048 -> [R04639 -> R04620] -> R11073 -> R03504 -> R03503 -> R03067
path_cgl00790.kgml: cgl:NCgl2602 -> cgl:NCgl2602 -> cgl:NCgl2602 -> [cgl:NCgl2602 -> {cgl:NCgl2185, cgl:NCgl2371}] -> cgl:NCgl2600 -> cgl:NCgl2600 -> cgl:NCgl2599 -> {cgl:NCgl1066, cgl:NCgl2601}
path_cgl00790.kgml: 3.5.4.16 -> 3.5.4.16 -> 3.5.4.16 -> [3.5.4.16 -> 3.1.3.1] -> 5.1.99.8 -> 4.1.2.25 -> 2.7.6.3 -> 2.5.1.15
path_cgl00790.kgml:
path_cgl00790.kgml: Found a trail of span 6 containing skipped vertices
path_cgl00790.kgml: 180 -> 81 -> 80 -> 79 -> [85 -> 75] -> 74 -> 72
path_cgl00790.kgml: R00428 -> R05046 -> R05048 -> R04639 -> [R04620 -> R03504] -> R03503 -> R03067
path_cgl00790.kgml: cgl:NCgl2602 -> cgl:NCgl2602 -> cgl:NCgl2602 -> cgl:NCgl2602 -> [{cgl:NCgl2185, cgl:NCgl2371} -> cgl:NCgl2600] -> cgl:NCgl2599 -> {cgl:NCgl1066, cgl:NCgl2601}
path_cgl00790.kgml: 3.5.4.16 -> 3.5.4.16 -> 3.5.4.16 -> 3.5.4.16 -> [3.1.3.1 -> 4.1.2.25] -> 2.7.6.3 -> 2.5.1.15
path_cgl00790.kgml: Skipped genes: cgl:NCgl2600
path_cgl00790.kgml:
path_cgl00790.kgml: Found a trail of span 6 containing skipped vertices
path_cgl00790.kgml: 180 -> [81 -> 80] -> 79 -> [85] -> 171 -> 75 -> 74 -> 72
path_cgl00790.kgml: R00428 -> [R05046 -> R05048] -> R04639 -> [R04620] -> R11073 -> R03504 -> R03503 -> R03067
path_cgl00790.kgml: cgl:NCgl2602 -> [cgl:NCgl2602 -> cgl:NCgl2602] -> cgl:NCgl2602 -> [{cgl:NCgl2185, cgl:NCgl2371}] -> cgl:NCgl2600 -> cgl:NCgl2600 -> cgl:NCgl2599 -> {cgl:NCgl1066, cgl:NCgl2601}
path_cgl00790.kgml: 3.5.4.16 -> [3.5.4.16 -> 3.5.4.16] -> 3.5.4.16 -> [3.1.3.1] -> 5.1.99.8 -> 4.1.2.25 -> 2.7.6.3 -> 2.5.1.15
path_cgl00790.kgml:
path_cgl00790.kgml: Found a trail of span 6 containing skipped vertices
path_cgl00790.kgml: 180 -> 81 -> 80 -> 79 -> [85] -> 171 -> [75 -> 74] -> 72
path_cgl00790.kgml: R00428 -> R05046 -> R05048 -> R04639 -> [R04620] -> R11073 -> [R03504 -> R03503] -> R03067
path_cgl00790.kgml: cgl:NCgl2602 -> cgl:NCgl2602 -> cgl:NCgl2602 -> cgl:NCgl2602 -> [{cgl:NCgl2185, cgl:NCgl2371}] -> cgl:NCgl2600 -> [cgl:NCgl2600 -> cgl:NCgl2599] -> {cgl:NCgl1066, cgl:NCgl2601}
path_cgl00790.kgml: 3.5.4.16 -> 3.5.4.16 -> 3.5.4.16 -> 3.5.4.16 -> [3.1.3.1] -> 5.1.99.8 -> [4.1.2.25 -> 2.7.6.3] -> 2.5.1.15
path_cgl00790.kgml:
path_cgl00790.kgml: Found a trail of span 6 containing skipped vertices
path_cgl00790.kgml: 180 -> 81 -> 80 -> 79 -> [85] -> 171 -> [75] -> 73
path_cgl00790.kgml: R00428 -> R05046 -> R05048 -> R04639 -> [R04620] -> R11073 -> [R03504] -> R03066
path_cgl00790.kgml: cgl:NCgl2602 -> cgl:NCgl2602 -> cgl:NCgl2602 -> cgl:NCgl2602 -> [{cgl:NCgl2185, cgl:NCgl2371}] -> cgl:NCgl2600 -> [cgl:NCgl2600] -> {cgl:NCgl1066, cgl:NCgl2601}
path_cgl00790.kgml: 3.5.4.16 -> 3.5.4.16 -> 3.5.4.16 -> 3.5.4.16 -> [3.1.3.1] -> 5.1.99.8 -> [4.1.2.25] -> 2.5.1.15
path_cgl00790.kgml:
path_cgl00790.kgml: Found a trail of span 6 containing skipped vertices
path_cgl00790.kgml: 180 -> 81 -> 80 -> 79 -> [85] -> 171 -> 148
path_cgl00790.kgml: R00428 -> R05046 -> R05048 -> R04639 -> [R04620] -> R11073 -> R11037
path_cgl00790.kgml: cgl:NCgl2602 -> cgl:NCgl2602 -> cgl:NCgl2602 -> cgl:NCgl2602 -> [{cgl:NCgl2185, cgl:NCgl2371}] -> cgl:NCgl2600 -> cgl:NCgl2600
path_cgl00790.kgml: 3.5.4.16 -> 3.5.4.16 -> 3.5.4.16 -> 3.5.4.16 -> [3.1.3.1] -> 5.1.99.8 -> 1.13.11.81
path_cgl00790.kgml: Skipped genes: cgl:NCgl2601
path_cgl00790.kgml:
path_cgl00790.kgml: Found a trail of span 6 containing skipped vertices
path_cgl00790.kgml: 180 -> 81 -> 80 -> [79 -> 85] -> 75 -> 74 -> 72
path_cgl00790.kgml: R00428 -> R05046 -> R05048 -> [R04639 -> R04620] -> R03504 -> R03503 -> R03067
path_cgl00790.kgml: cgl:NCgl2602 -> cgl:NCgl2602 -> cgl:NCgl2602 -> [cgl:NCgl2602 -> {cgl:NCgl2185, cgl:NCgl2371}] -> cgl:NCgl2600 -> cgl:NCgl2599 -> {cgl:NCgl1066, cgl:NCgl2601}
path_cgl00790.kgml: 3.5.4.16 -> 3.5.4.16 -> 3.5.4.16 -> [3.5.4.16 -> 3.1.3.1] -> 4.1.2.25 -> 2.7.6.3 -> 2.5.1.15
path_cgl00790.kgml:
path_cgl00790.kgml: Found a trail of span 5 containing skipped vertices
path_cgl00790.kgml: 180 -> 81 -> 80 -> 79 -> [85 -> 75] -> 73
path_cgl00790.kgml: R00428 -> R05046 -> R05048 -> R04639 -> [R04620 -> R03504] -> R03066
path_cgl00790.kgml: cgl:NCgl2602 -> cgl:NCgl2602 -> cgl:NCgl2602 -> cgl:NCgl2602 -> [{cgl:NCgl2185, cgl:NCgl2371} -> cgl:NCgl2600] -> {cgl:NCgl1066, cgl:NCgl2601}
path_cgl00790.kgml: 3.5.4.16 -> 3.5.4.16 -> 3.5.4.16 -> 3.5.4.16 -> [3.1.3.1 -> 4.1.2.25] -> 2.5.1.15
path_cgl00790.kgml:
path_cgl00790.kgml: Found a trail of span 5 containing skipped vertices
path_cgl00790.kgml: 180 -> 81 -> 80 -> 79 -> [85] -> 148
path_cgl00790.kgml: R00428 -> R05046 -> R05048 -> R04639 -> [R04620] -> R11037
path_cgl00790.kgml: cgl:NCgl2602 -> cgl:NCgl2602 -> cgl:NCgl2602 -> cgl:NCgl2602 -> [{cgl:NCgl2185, cgl:NCgl2371}] -> cgl:NCgl2600
path_cgl00790.kgml: 3.5.4.16 -> 3.5.4.16 -> 3.5.4.16 -> 3.5.4.16 -> [3.1.3.1] -> 1.13.11.81
path_cgl00790.kgml: Skipped genes: cgl:NCgl2601
path_cgl00790.kgml:
path_cgl00790.kgml: Found a trail of span 4 containing skipped vertices
path_cgl00790.kgml: 180 -> 81 -> 80 -> [79 -> 85] -> 148
path_cgl00790.kgml: R00428 -> R05046 -> R05048 -> [R04639 -> R04620] -> R11037
path_cgl00790.kgml: cgl:NCgl2602 -> cgl:NCgl2602 -> cgl:NCgl2602 -> [cgl:NCgl2602 -> {cgl:NCgl2185, cgl:NCgl2371}] -> cgl:NCgl2600
path_cgl00790.kgml: 3.5.4.16 -> 3.5.4.16 -> 3.5.4.16 -> [3.5.4.16 -> 3.1.3.1] -> 1.13.11.81
path_cgl00790.kgml: Skipped genes: cgl:NCgl2601
path_cgl00790.kgml:
path_cgl00790.kgml: Found a trail of span 2 containing skipped vertices
path_cgl00790.kgml: 117 -> 94
path_cgl00790.kgml: R11372 -> R09395
path_cgl00790.kgml: cgl:NCgl0208 -> cgl:NCgl0206
path_cgl00790.kgml: 4.6.1.17 -> 2.8.1.12
path_cgl00790.kgml: Skipped genes: cgl:NCgl0207
path_cgl00790.kgml:
path_cgl00790.kgml: --- 2.40 seconds ---

path_cgl00860.kgml: Porphyrin and chlorophyll metabolism
path_cgl00860.kgml: Initialization took 1.39 seconds
path_cgl00860.kgml:
path_cgl00860.kgml: Found a trail of span 3 containing skipped vertices
path_cgl00860.kgml: 306 -> 309 -> 311
path_cgl00860.kgml: {R05221, R06558} -> R05222 -> R05223
path_cgl00860.kgml: cgl:NCgl2119 -> cgl:NCgl2119 -> cgl:NCgl2121
path_cgl00860.kgml: {2.7.1.156, 2.7.1.156} -> 2.7.7.62 -> 2.7.8.26
path_cgl00860.kgml: Skipped genes: cgl:NCgl2120
path_cgl00860.kgml:
path_cgl00860.kgml: Found a trail of span 3 containing skipped vertices
path_cgl00860.kgml: 275 -> [274] -> 271 -> 272
path_cgl00860.kgml: R00036 -> [R00084] -> R03165 -> R03194
path_cgl00860.kgml: cgl:NCgl0416 -> [cgl:NCgl0403] -> cgl:NCgl0414 -> {cgl:NCgl0414, cgl:NCgl1923}
path_cgl00860.kgml: 4.2.1.24 -> [2.5.1.61] -> 4.2.1.75 -> 2.1.1.107
path_cgl00860.kgml: Skipped genes: cgl:NCgl0415
path_cgl00860.kgml:
path_cgl00860.kgml: Found a trail of span 2 containing skipped vertices
path_cgl00860.kgml: 306 -> [309] -> 311
path_cgl00860.kgml: {R05221, R06558} -> [R05222] -> R05223
path_cgl00860.kgml: cgl:NCgl2119 -> [cgl:NCgl2119] -> cgl:NCgl2121
path_cgl00860.kgml: {2.7.1.156, 2.7.1.156} -> [2.7.7.62] -> 2.7.8.26
path_cgl00860.kgml: Skipped genes: cgl:NCgl2120
path_cgl00860.kgml:
path_cgl00860.kgml: Found a trail of span 2 containing skipped vertices
path_cgl00860.kgml: 279 -> [277 -> 275] -> 274
path_cgl00860.kgml: R04109 -> [R02272 -> R00036] -> R00084
path_cgl00860.kgml: cgl:NCgl0402 -> [cgl:NCgl0422 -> cgl:NCgl0416] -> cgl:NCgl0403
path_cgl00860.kgml: 1.2.1.70 -> [5.4.3.8 -> 4.2.1.24] -> 2.5.1.61
path_cgl00860.kgml:
path_cgl00860.kgml: Found a trail of span 2 containing skipped vertices
path_cgl00860.kgml: 275 -> [274 -> 271] -> 272
path_cgl00860.kgml: R00036 -> [R00084 -> R03165] -> R03194
path_cgl00860.kgml: cgl:NCgl0416 -> [cgl:NCgl0403 -> cgl:NCgl0414] -> {cgl:NCgl0414, cgl:NCgl1923}
path_cgl00860.kgml: 4.2.1.24 -> [2.5.1.61 -> 4.2.1.75] -> 2.1.1.107
path_cgl00860.kgml: Skipped genes: cgl:NCgl0415
path_cgl00860.kgml:
path_cgl00860.kgml: Found a trail of span 2 without skipping any vertex
path_cgl00860.kgml: 270 -> 409
path_cgl00860.kgml: R03197 -> R04178
path_cgl00860.kgml: cgl:NCgl0420 -> cgl:NCgl0421
path_cgl00860.kgml: 4.1.1.37 -> 1.3.3.15
path_cgl00860.kgml:
path_cgl00860.kgml: Found a trail of span 2 containing skipped vertices
path_cgl00860.kgml: 313 -> [312] -> 311
path_cgl00860.kgml: R04148 -> [R04594] -> R05223
path_cgl00860.kgml: cgl:NCgl2120 -> [cgl:NCgl2155] -> cgl:NCgl2121
path_cgl00860.kgml: 2.4.2.21 -> [3.1.3.73] -> 2.7.8.26
path_cgl00860.kgml:
path_cgl00860.kgml: --- 1.74 seconds ---

path_cgl00900.kgml: Terpenoid backbone biosynthesis
path_cgl00900.kgml: Initialization took 0.52 seconds
path_cgl00900.kgml:
path_cgl00900.kgml: Found a trail of span 2 containing skipped vertices
path_cgl00900.kgml: 64 -> [65] -> 66
path_cgl00900.kgml: R05633 -> [R05634] -> R05637
path_cgl00900.kgml: cgl:NCgl2570 -> [cgl:NCgl0874] -> cgl:NCgl2569
path_cgl00900.kgml: 2.7.7.60 -> [2.7.1.148] -> 4.6.1.12
path_cgl00900.kgml:
path_cgl00900.kgml: --- 0.61 seconds ---

path_cgl00910.kgml: Nitrogen metabolism
path_cgl00910.kgml: Initialization took 0.42 seconds
path_cgl00910.kgml:
path_cgl00910.kgml: Found a trail of span 2 containing skipped vertices
path_cgl00910.kgml: 81 -> [88 -> 77] -> 82
path_cgl00910.kgml: R00114 -> [R00248 -> R00253] -> R00093
path_cgl00910.kgml: {cgl:NCgl0181, cgl:NCgl0182} -> [cgl:NCgl1999 -> {cgl:NCgl2133, cgl:NCgl2148}] -> {cgl:NCgl0181, cgl:NCgl0182}
path_cgl00910.kgml: 1.4.1.13 -> [{1.4.1.13, 1.4.1.3, 1.4.1.4} -> 6.3.1.2] -> 1.4.1.14
path_cgl00910.kgml:
path_cgl00910.kgml: Found a trail of span 2 containing skipped vertices
path_cgl00910.kgml: 150 -> 25
path_cgl00910.kgml: R09497 -> R00798
path_cgl00910.kgml: {cgl:NCgl1139, cgl:NCgl1141, cgl:NCgl1142} -> {cgl:NCgl1139, cgl:NCgl1141, cgl:NCgl1142}
path_cgl00910.kgml: 1.7.5.1 -> ?
path_cgl00910.kgml: Skipped genes: cgl:NCgl1140
path_cgl00910.kgml:
path_cgl00910.kgml: --- 0.53 seconds ---

path_cgl00920.kgml: Sulfur metabolism
path_cgl00920.kgml: Initialization took 0.82 seconds
path_cgl00920.kgml:
path_cgl00920.kgml: Found a trail of span 2 without skipping any vertex
path_cgl00920.kgml: 109 -> 103
path_cgl00920.kgml: R00586 -> R00897
path_cgl00920.kgml: cgl:NCgl2474 -> cgl:NCgl2473
path_cgl00920.kgml: 2.3.1.30 -> {2.5.1.47, 2.5.1.65}
path_cgl00920.kgml:
path_cgl00920.kgml: Found a trail of span 2 without skipping any vertex
path_cgl00920.kgml: 48 -> 29
path_cgl00920.kgml: R02021 -> R00859
path_cgl00920.kgml: cgl:NCgl2717 -> cgl:NCgl2718
path_cgl00920.kgml: 1.8.4.8 -> 1.8.7.1
path_cgl00920.kgml:
path_cgl00920.kgml: Found a trail of span 2 without skipping any vertex
path_cgl00920.kgml: 150 -> 149
path_cgl00920.kgml: R02021 -> R00859
path_cgl00920.kgml: cgl:NCgl2717 -> cgl:NCgl2718
path_cgl00920.kgml: 1.8.4.8 -> 1.8.7.1
path_cgl00920.kgml:
path_cgl00920.kgml: --- 0.95 seconds ---

path_cgl00970.kgml: Aminoacyl-tRNA biosynthesis
path_cgl00970.kgml: Initialization took 1.32 seconds
path_cgl00970.kgml: (not found)
path_cgl00970.kgml: --- 1.34 seconds ---

path_cgl01040.kgml: Biosynthesis of unsaturated fatty acids
path_cgl01040.kgml: Initialization took 0.07 seconds
path_cgl01040.kgml: (not found)
path_cgl01040.kgml: --- 0.09 seconds ---

--- 87.10 seconds ---
