# Supplementary material for: CoMetGeNe: mining conserved neighborhood patterns in metabolic and genomic contexts
Source: BMC Bioinformatics. 2019 Jan 10;20:19. doi: 10.1186/s12859-018-2542-2 (PMC6327494; doi:10.1186/s12859-018-2542-2)
Supplement: Supplementary file 4 — Trail finding results for the 50 species in Table 2. Trail finding has been performed for all combinations of gap parameters δG (allowing to skip genes) and δD (allowing to skip reactions) ranging from 0 to 3. (ZIP 5466 kb) [file 12859_2018_2542_MOESM4_ESM.zip › results/cpe_dG0_dD2.hnet]

--- delta_G = 0, delta_D = 2 ---

path_cpe00010.kgml: Glycolysis / Gluconeogenesis
path_cpe00010.kgml: Initialization took 0.07 seconds
path_cpe00010.kgml:
path_cpe00010.kgml: Found a trail of span 4 containing skipped vertices
path_cpe00010.kgml: 76 -> [57] -> 58 -> [122] -> 137 -> [76] -> 57
path_cpe00010.kgml: R01512 -> [R01061] -> R01015 -> [R01058] -> R01518 -> [R01512] -> R01061
path_cpe00010.kgml: cpe:CPE1303 -> [cpe:CPE1304] -> cpe:CPE1302 -> [cpe:CPE2438] -> cpe:CPE1301 -> [cpe:CPE1303] -> cpe:CPE1304
path_cpe00010.kgml: 2.7.2.3 -> [{1.2.1.12, 1.2.1.59}] -> 5.3.1.1 -> [{1.2.1.9, 1.2.1.90}] -> {5.4.2.11, 5.4.2.12} -> [2.7.2.3] -> {1.2.1.12, 1.2.1.59}
path_cpe00010.kgml:
path_cpe00010.kgml: --- 11.22 seconds ---

path_cpe00030.kgml: Pentose phosphate pathway
path_cpe00030.kgml: Initialization took 0.04 seconds
path_cpe00030.kgml:
path_cpe00030.kgml: Found a trail of span 2 without skipping any vertex
path_cpe00030.kgml: 49 -> 46
path_cpe00030.kgml: R01830 -> R01641
path_cpe00030.kgml: {cpe:CPE0296, cpe:CPE0297} -> {cpe:CPE0296, cpe:CPE0297}
path_cpe00030.kgml: 2.2.1.1 -> 2.2.1.1
path_cpe00030.kgml:
path_cpe00030.kgml: --- 0.37 seconds ---

path_cpe00040.kgml: Pentose and glucuronate interconversions
path_cpe00040.kgml: Initialization took 0.02 seconds
path_cpe00040.kgml: (not found)
path_cpe00040.kgml: --- 0.04 seconds ---

path_cpe00051.kgml: Fructose and mannose metabolism
path_cpe00051.kgml: Initialization took 0.02 seconds
path_cpe00051.kgml:
path_cpe00051.kgml: Found a trail of span 3 without skipping any vertex
path_cpe00051.kgml: 168 -> 166 -> 167
path_cpe00051.kgml: R03163 -> R03241 -> R02262
path_cpe00051.kgml: cpe:CPE0318 -> cpe:CPE0317 -> cpe:CPE0319
path_cpe00051.kgml: {5.3.1.25, 5.3.1.3} -> 2.7.1.51 -> 4.1.2.17
path_cpe00051.kgml:
path_cpe00051.kgml: Found a trail of span 2 containing skipped vertices
path_cpe00051.kgml: 168 -> [166] -> 167
path_cpe00051.kgml: R03163 -> [R03241] -> R02262
path_cpe00051.kgml: cpe:CPE0318 -> [cpe:CPE0317] -> cpe:CPE0319
path_cpe00051.kgml: {5.3.1.25, 5.3.1.3} -> [2.7.1.51] -> 4.1.2.17
path_cpe00051.kgml:
path_cpe00051.kgml: Found a trail of span 2 without skipping any vertex
path_cpe00051.kgml: 54 -> 92
path_cpe00051.kgml: R03232 -> R02071
path_cpe00051.kgml: cpe:CPE0584 -> cpe:CPE0585
path_cpe00051.kgml: 2.7.1.202 -> 2.7.1.56
path_cpe00051.kgml:
path_cpe00051.kgml: --- 0.17 seconds ---

path_cpe00052.kgml: Galactose metabolism
path_cpe00052.kgml: Initialization took 0.04 seconds
path_cpe00052.kgml:
path_cpe00052.kgml: Found a trail of span 2 without skipping any vertex
path_cpe00052.kgml: 79 -> 80
path_cpe00052.kgml: R00291 -> R00289
path_cpe00052.kgml: {cpe:CPE0286, cpe:CPE0509} -> {cpe:CPE0506, cpe:CPE0510}
path_cpe00052.kgml: 5.1.3.2 -> {2.7.7.64, 2.7.7.9}
path_cpe00052.kgml:
path_cpe00052.kgml: Found a trail of span 2 without skipping any vertex
path_cpe00052.kgml: 100 -> 56
path_cpe00052.kgml: R03240 -> R03236
path_cpe00052.kgml: {cpe:CPE0326, cpe:CPE0327} -> cpe:CPE0328
path_cpe00052.kgml: 5.3.1.26 -> {2.7.1.11, 2.7.1.144, 2.7.1.56}
path_cpe00052.kgml:
path_cpe00052.kgml: Found a trail of span 2 without skipping any vertex
path_cpe00052.kgml: 171 -> 82
path_cpe00052.kgml: R01092 -> R00955
path_cpe00052.kgml: cpe:CPE1345 -> cpe:CPE1346
path_cpe00052.kgml: 2.7.1.6 -> 2.7.7.12
path_cpe00052.kgml:
path_cpe00052.kgml: --- 0.19 seconds ---

path_cpe00053.kgml: Ascorbate and aldarate metabolism
path_cpe00053.kgml: Initialization took 0.02 seconds
path_cpe00053.kgml: (not found)
path_cpe00053.kgml: --- 0.04 seconds ---

path_cpe00071.kgml: Fatty acid degradation
path_cpe00071.kgml: Initialization took 0.02 seconds
path_cpe00071.kgml: (not found)
path_cpe00071.kgml: --- 0.04 seconds ---

path_cpe00121.kgml: Secondary bile acid biosynthesis
path_cpe00121.kgml: Initialization took 0.01 seconds
path_cpe00121.kgml: (not found)
path_cpe00121.kgml: --- 0.02 seconds ---

path_cpe00190.kgml: Oxidative phosphorylation
path_cpe00190.kgml: Initialization took 0.03 seconds
path_cpe00190.kgml: (not found)
path_cpe00190.kgml: --- 0.04 seconds ---

path_cpe00220.kgml: Arginine biosynthesis
path_cpe00220.kgml: Initialization took 0.02 seconds
path_cpe00220.kgml:
path_cpe00220.kgml: Found a trail of span 2 without skipping any vertex
path_cpe00220.kgml: 45 -> 47
path_cpe00220.kgml: R01954 -> R01086
path_cpe00220.kgml: cpe:CPE0691 -> cpe:CPE0690
path_cpe00220.kgml: 6.3.4.5 -> 4.3.2.1
path_cpe00220.kgml:
path_cpe00220.kgml: Found a trail of span 2 without skipping any vertex
path_cpe00220.kgml: 44 -> 59
path_cpe00220.kgml: R01398 -> R00552
path_cpe00220.kgml: cpe:CPE0169 -> cpe:CPE0168
path_cpe00220.kgml: 2.1.3.3 -> 3.5.3.6
path_cpe00220.kgml:
path_cpe00220.kgml: --- 0.08 seconds ---

path_cpe00230.kgml: Purine metabolism
path_cpe00230.kgml: Initialization took 0.28 seconds
path_cpe00230.kgml:
path_cpe00230.kgml: Found a trail of span 3 containing skipped vertices
path_cpe00230.kgml: 220 -> [300] -> 244 -> [300 -> 139] -> 239
path_cpe00230.kgml: R00332 -> [R00430] -> R00441 -> [R00430 -> R02019] -> R02090
path_cpe00230.kgml: cpe:CPE1748 -> [{cpe:CPE0362, cpe:CPE1025, cpe:CPE2149}] -> {cpe:CPE1747, cpe:CPE2376, cpe:CPE2412, cpe:CPE2413} -> [{cpe:CPE0362, cpe:CPE1025, cpe:CPE2149} -> {cpe:CPE2360, cpe:CPE2361}] -> cpe:CPE1748
path_cpe00230.kgml: 2.7.4.8 -> [2.7.1.40] -> {2.7.7.48, 2.7.7.6} -> [2.7.1.40 -> 1.17.4.1] -> {2.7.4.12, 2.7.4.8}
path_cpe00230.kgml:
path_cpe00230.kgml: Found a trail of span 3 containing skipped vertices
path_cpe00230.kgml: 160 -> [162] -> 163 -> [260] -> 164
path_cpe00230.kgml: R01072 -> [R04144] -> R04325 -> [R04463] -> R04208
path_cpe00230.kgml: cpe:CPE0683 -> [cpe:CPE0687] -> cpe:CPE0685 -> [cpe:CPE0680] -> cpe:CPE0684
path_cpe00230.kgml: 2.4.2.14 -> [6.3.4.13] -> 2.1.2.2 -> [6.3.5.3] -> 6.3.3.1
path_cpe00230.kgml:
path_cpe00230.kgml: Found a trail of span 2 without skipping any vertex
path_cpe00230.kgml: 167 -> 429
path_cpe00230.kgml: R04591 -> R07405
path_cpe00230.kgml: cpe:CPE0682 -> cpe:CPE0681
path_cpe00230.kgml: 6.3.2.6 -> 5.4.99.18
path_cpe00230.kgml:
path_cpe00230.kgml: Found a trail of span 2 containing skipped vertices
path_cpe00230.kgml: 302 -> [220 -> 300] -> 245
path_cpe00230.kgml: R01229 -> [R00332 -> R00430] -> R00429
path_cpe00230.kgml: cpe:CPE1939 -> [cpe:CPE1748 -> {cpe:CPE0362, cpe:CPE1025, cpe:CPE2149}] -> {cpe:CPE0654, cpe:CPE1938}
path_cpe00230.kgml: {2.4.2.22, 2.4.2.7, 2.4.2.8} -> [2.7.4.8 -> 2.7.1.40] -> 2.7.6.5
path_cpe00230.kgml:
path_cpe00230.kgml: Found a trail of span 2 without skipping any vertex
path_cpe00230.kgml: 205 -> 206
path_cpe00230.kgml: R01130 -> {R01230, R01231}
path_cpe00230.kgml: cpe:CPE2276 -> cpe:CPE2275
path_cpe00230.kgml: 1.1.1.205 -> {6.3.5.2, 6.3.5.2}
path_cpe00230.kgml:
path_cpe00230.kgml: --- 3.70 seconds ---

path_cpe00240.kgml: Pyrimidine metabolism
path_cpe00240.kgml: Initialization took 0.12 seconds
path_cpe00240.kgml:
path_cpe00240.kgml: Found a trail of span 2 containing skipped vertices
path_cpe00240.kgml: 121 -> [102 -> 104] -> 103
path_cpe00240.kgml: R00442 -> [R00438 -> R00156] -> R00443
path_cpe00240.kgml: {cpe:CPE1747, cpe:CPE2376, cpe:CPE2412, cpe:CPE2413} -> [cpe:CPE1680 -> cpe:CPE1972] -> {cpe:CPE1747, cpe:CPE2376, cpe:CPE2412, cpe:CPE2413}
path_cpe00240.kgml: {2.7.7.48, 2.7.7.6} -> [2.7.7.8 -> 2.7.4.6] -> {2.7.7.48, 2.7.7.52, 2.7.7.6}
path_cpe00240.kgml:
path_cpe00240.kgml: --- 1.67 seconds ---

path_cpe00250.kgml: Alanine, aspartate and glutamate metabolism
path_cpe00250.kgml: Initialization took 0.02 seconds
path_cpe00250.kgml:
path_cpe00250.kgml: Found a trail of span 2 without skipping any vertex
path_cpe00250.kgml: 48 -> 51
path_cpe00250.kgml: R01954 -> R01086
path_cpe00250.kgml: cpe:CPE0691 -> cpe:CPE0690
path_cpe00250.kgml: 6.3.4.5 -> 4.3.2.1
path_cpe00250.kgml:
path_cpe00250.kgml: --- 0.10 seconds ---

path_cpe00260.kgml: Glycine, serine and threonine metabolism
path_cpe00260.kgml: Initialization took 0.04 seconds
path_cpe00260.kgml: (not found)
path_cpe00260.kgml: --- 0.06 seconds ---

path_cpe00261.kgml: Monobactam biosynthesis
path_cpe00261.kgml: Initialization took 0.02 seconds
path_cpe00261.kgml:
path_cpe00261.kgml: Found a trail of span 2 without skipping any vertex
path_cpe00261.kgml: 97 -> 96
path_cpe00261.kgml: R10147 -> {R04198, R04199}
path_cpe00261.kgml: cpe:CPE1905 -> cpe:CPE1906
path_cpe00261.kgml: 4.3.3.7 -> {1.17.1.8, 1.17.1.8}
path_cpe00261.kgml:
path_cpe00261.kgml: --- 0.04 seconds ---

path_cpe00270.kgml: Cysteine and methionine metabolism
path_cpe00270.kgml: Initialization took 0.01 seconds
path_cpe00270.kgml:
path_cpe00270.kgml: --- 0.06 seconds ---

path_cpe00280.kgml: Valine, leucine and isoleucine degradation
path_cpe00280.kgml: Initialization took 0.02 seconds
path_cpe00280.kgml: (not found)
path_cpe00280.kgml: --- 0.04 seconds ---

path_cpe00290.kgml: Valine, leucine and isoleucine biosynthesis
path_cpe00290.kgml: Initialization took 0.01 seconds
path_cpe00290.kgml: (not found)
path_cpe00290.kgml: --- 0.02 seconds ---

path_cpe00300.kgml: Lysine biosynthesis
path_cpe00300.kgml: Initialization took 0.02 seconds
path_cpe00300.kgml:
path_cpe00300.kgml: Found a trail of span 4 without skipping any vertex
path_cpe00300.kgml: 51 -> 53 -> 54 -> 57
path_cpe00300.kgml: R02291 -> R10147 -> {R04198, R04199} -> R04365
path_cpe00300.kgml: cpe:CPE1904 -> cpe:CPE1905 -> cpe:CPE1906 -> cpe:CPE1909
path_cpe00300.kgml: 1.2.1.11 -> 4.3.3.7 -> {1.17.1.8, 1.17.1.8} -> 2.3.1.117
path_cpe00300.kgml:
path_cpe00300.kgml: Found a trail of span 2 without skipping any vertex
path_cpe00300.kgml: 77 -> 46
path_cpe00300.kgml: R02788 -> R04617
path_cpe00300.kgml: cpe:CPE1862 -> cpe:CPE1861
path_cpe00300.kgml: 6.3.2.13 -> 6.3.2.10
path_cpe00300.kgml:
path_cpe00300.kgml: --- 0.09 seconds ---

path_cpe00310.kgml: Lysine degradation
path_cpe00310.kgml: Initialization took 0.02 seconds
path_cpe00310.kgml: (not found)
path_cpe00310.kgml: --- 0.04 seconds ---

path_cpe00311.kgml: Penicillin and cephalosporin biosynthesis
path_cpe00311.kgml: Initialization took 0.02 seconds
path_cpe00311.kgml: (not found)
path_cpe00311.kgml: --- 0.03 seconds ---

path_cpe00330.kgml: Arginine and proline metabolism
path_cpe00330.kgml: Initialization took 0.02 seconds
path_cpe00330.kgml:
path_cpe00330.kgml: Found a trail of span 3 without skipping any vertex
path_cpe00330.kgml: 150 -> 79 -> 143
path_cpe00330.kgml: R01157 -> R01920 -> R02869
path_cpe00330.kgml: cpe:CPE0551 -> cpe:CPE0550 -> cpe:CPE0550
path_cpe00330.kgml: 3.5.3.11 -> 2.5.1.16 -> {2.5.1.16, 2.5.1.22}
path_cpe00330.kgml:
path_cpe00330.kgml: Found a trail of span 2 without skipping any vertex
path_cpe00330.kgml: 218 -> 219
path_cpe00330.kgml: R00239 -> R03313
path_cpe00330.kgml: cpe:CPE2579 -> cpe:CPE2578
path_cpe00330.kgml: 2.7.2.11 -> 1.2.1.41
path_cpe00330.kgml:
path_cpe00330.kgml: Found a trail of span 2 containing skipped vertices
path_cpe00330.kgml: 150 -> [79] -> 143
path_cpe00330.kgml: R01157 -> [R01920] -> R02869
path_cpe00330.kgml: cpe:CPE0551 -> [cpe:CPE0550] -> cpe:CPE0550
path_cpe00330.kgml: 3.5.3.11 -> [2.5.1.16] -> {2.5.1.16, 2.5.1.22}
path_cpe00330.kgml:
path_cpe00330.kgml: --- 0.09 seconds ---

path_cpe00332.kgml: Carbapenem biosynthesis
path_cpe00332.kgml: Initialization took 0.02 seconds
path_cpe00332.kgml:
path_cpe00332.kgml: Found a trail of span 2 without skipping any vertex
path_cpe00332.kgml: 5 -> 8
path_cpe00332.kgml: R00239 -> R03313
path_cpe00332.kgml: cpe:CPE2579 -> cpe:CPE2578
path_cpe00332.kgml: 2.7.2.11 -> 1.2.1.41
path_cpe00332.kgml:
path_cpe00332.kgml: --- 0.04 seconds ---

path_cpe00340.kgml: Histidine metabolism
path_cpe00340.kgml: Initialization took 0.02 seconds
path_cpe00340.kgml: (not found)
path_cpe00340.kgml: --- 0.03 seconds ---

path_cpe00350.kgml: Tyrosine metabolism
path_cpe00350.kgml: Initialization took 0.01 seconds
path_cpe00350.kgml: (not found)
path_cpe00350.kgml: --- 0.02 seconds ---

path_cpe00360.kgml: Phenylalanine metabolism
path_cpe00360.kgml: Initialization took 0.01 seconds
path_cpe00360.kgml: (not found)
path_cpe00360.kgml: --- 0.02 seconds ---

path_cpe00362.kgml: Benzoate degradation
path_cpe00362.kgml: Initialization took 0.02 seconds
path_cpe00362.kgml: (not found)
path_cpe00362.kgml: --- 0.04 seconds ---

path_cpe00380.kgml: Tryptophan metabolism
path_cpe00380.kgml: Initialization took 0.02 seconds
path_cpe00380.kgml: (not found)
path_cpe00380.kgml: --- 0.03 seconds ---

path_cpe00400.kgml: Phenylalanine, tyrosine and tryptophan biosynthesis
path_cpe00400.kgml: Initialization took 0.02 seconds
path_cpe00400.kgml:
path_cpe00400.kgml: Found a trail of span 3 without skipping any vertex
path_cpe00400.kgml: 77 -> 76 -> 75
path_cpe00400.kgml: R03084 -> R02413 -> R02412
path_cpe00400.kgml: cpe:CPE0702 -> cpe:CPE0700 -> cpe:CPE0701
path_cpe00400.kgml: 4.2.1.10 -> {1.1.1.25, 1.1.1.282} -> 2.7.1.71
path_cpe00400.kgml:
path_cpe00400.kgml: Found a trail of span 3 without skipping any vertex
path_cpe00400.kgml: 74 -> 50 -> 58
path_cpe00400.kgml: R03460 -> R01714 -> R01715
path_cpe00400.kgml: cpe:CPE0696 -> cpe:CPE0697 -> {cpe:CPE0698, cpe:CPE1414}
path_cpe00400.kgml: 2.5.1.19 -> 4.2.3.5 -> 5.4.99.5
path_cpe00400.kgml:
path_cpe00400.kgml: Found a trail of span 2 without skipping any vertex
path_cpe00400.kgml: 10 -> 79
path_cpe00400.kgml: R01826 -> R03083
path_cpe00400.kgml: cpe:CPE0694 -> cpe:CPE0695
path_cpe00400.kgml: 2.5.1.54 -> 4.2.3.4
path_cpe00400.kgml:
path_cpe00400.kgml: --- 0.12 seconds ---

path_cpe00410.kgml: beta-Alanine metabolism
path_cpe00410.kgml: Initialization took 0.01 seconds
path_cpe00410.kgml: (not found)
path_cpe00410.kgml: --- 0.03 seconds ---

path_cpe00430.kgml: Taurine and hypotaurine metabolism
path_cpe00430.kgml: Initialization took 0.01 seconds
path_cpe00430.kgml:
path_cpe00430.kgml: Found a trail of span 2 without skipping any vertex
path_cpe00430.kgml: 58 -> 36
path_cpe00430.kgml: R00315 -> R00230
path_cpe00430.kgml: {cpe:CPE0217, cpe:CPE1724} -> cpe:CPE1725
path_cpe00430.kgml: {2.7.2.1, 2.7.2.15} -> 2.3.1.8
path_cpe00430.kgml:
path_cpe00430.kgml: --- 0.04 seconds ---

path_cpe00450.kgml: Selenocompound metabolism
path_cpe00450.kgml: Initialization took 0.02 seconds
path_cpe00450.kgml:
path_cpe00450.kgml: Found a trail of span 2 without skipping any vertex
path_cpe00450.kgml: 12 -> 80
path_cpe00450.kgml: R03595 -> R08219
path_cpe00450.kgml: cpe:CPE2118 -> cpe:CPE2117
path_cpe00450.kgml: 2.7.9.3 -> 2.9.1.1
path_cpe00450.kgml:
path_cpe00450.kgml: --- 0.05 seconds ---

path_cpe00460.kgml: Cyanoamino acid metabolism
path_cpe00460.kgml: Initialization took 0.02 seconds
path_cpe00460.kgml: (not found)
path_cpe00460.kgml: --- 0.03 seconds ---

path_cpe00471.kgml: D-Glutamine and D-glutamate metabolism
path_cpe00471.kgml: Initialization took 0.02 seconds
path_cpe00471.kgml: (not found)
path_cpe00471.kgml: --- 0.03 seconds ---

path_cpe00473.kgml: D-Alanine metabolism
path_cpe00473.kgml: Initialization took 0.02 seconds
path_cpe00473.kgml: (not found)
path_cpe00473.kgml: --- 0.03 seconds ---

path_cpe00480.kgml: Glutathione metabolism
path_cpe00480.kgml: Initialization took 0.02 seconds
path_cpe00480.kgml: (not found)
path_cpe00480.kgml: --- 0.04 seconds ---

path_cpe00500.kgml: Starch and sucrose metabolism
path_cpe00500.kgml: Initialization took 0.04 seconds
path_cpe00500.kgml:
path_cpe00500.kgml: Found a trail of span 3 without skipping any vertex
path_cpe00500.kgml: 148 -> 198 -> 132
path_cpe00500.kgml: R04111 -> R10486 -> R00028
path_cpe00500.kgml: {cpe:CPE0075, cpe:CPE0196, cpe:CPE0419} -> cpe:CPE0420 -> {cpe:CPE0418, cpe:CPE2076, cpe:CPE2339}
path_cpe00500.kgml: 2.7.1.208 -> 3.1.3.90 -> 3.2.1.20
path_cpe00500.kgml:
path_cpe00500.kgml: Found a trail of span 2 without skipping any vertex
path_cpe00500.kgml: 91 -> 88
path_cpe00500.kgml: R00801 -> R00760
path_cpe00500.kgml: cpe:CPE1532 -> cpe:CPE1531
path_cpe00500.kgml: {3.2.1.10, 3.2.1.20, 3.2.1.26, 3.2.1.48} -> {2.7.1.1, 2.7.1.4}
path_cpe00500.kgml:
path_cpe00500.kgml: Found a trail of span 2 containing skipped vertices
path_cpe00500.kgml: 148 -> [198] -> 132
path_cpe00500.kgml: R04111 -> [R10486] -> R00028
path_cpe00500.kgml: {cpe:CPE0075, cpe:CPE0196, cpe:CPE0419} -> [cpe:CPE0420] -> {cpe:CPE0418, cpe:CPE2076, cpe:CPE2339}
path_cpe00500.kgml: 2.7.1.208 -> [3.1.3.90] -> 3.2.1.20
path_cpe00500.kgml:
path_cpe00500.kgml: Found a trail of span 2 without skipping any vertex
path_cpe00500.kgml: 87 -> 88
path_cpe00500.kgml: R03921 -> R00760
path_cpe00500.kgml: cpe:CPE1532 -> cpe:CPE1531
path_cpe00500.kgml: 3.2.1.26 -> {2.7.1.1, 2.7.1.4}
path_cpe00500.kgml:
path_cpe00500.kgml: Found a trail of span 2 without skipping any vertex
path_cpe00500.kgml: 147 -> 125
path_cpe00500.kgml: R02780 -> R00837
path_cpe00500.kgml: {cpe:CPE0075, cpe:CPE0561} -> cpe:CPE0562
path_cpe00500.kgml: 2.7.1.201 -> {3.2.1.122, 3.2.1.93}
path_cpe00500.kgml:
path_cpe00500.kgml: --- 6.55 seconds ---

path_cpe00511.kgml: Other glycan degradation
path_cpe00511.kgml: Initialization took 0.02 seconds
path_cpe00511.kgml: (not found)
path_cpe00511.kgml: --- 0.04 seconds ---

path_cpe00520.kgml: Amino sugar and nucleotide sugar metabolism
path_cpe00520.kgml: Initialization took 0.04 seconds
path_cpe00520.kgml:
path_cpe00520.kgml: Found a trail of span 2 without skipping any vertex
path_cpe00520.kgml: 200 -> 184
path_cpe00520.kgml: R01092 -> R00955
path_cpe00520.kgml: cpe:CPE1345 -> cpe:CPE1346
path_cpe00520.kgml: 2.7.1.6 -> 2.7.7.12
path_cpe00520.kgml:
path_cpe00520.kgml: Found a trail of span 2 without skipping any vertex
path_cpe00520.kgml: 28 -> 24
path_cpe00520.kgml: R00768 -> R02060
path_cpe00520.kgml: cpe:CPE2327 -> cpe:CPE2329
path_cpe00520.kgml: 2.6.1.16 -> 5.4.2.10
path_cpe00520.kgml:
path_cpe00520.kgml: Found a trail of span 2 without skipping any vertex
path_cpe00520.kgml: 274 -> 186
path_cpe00520.kgml: R00289 -> R00291
path_cpe00520.kgml: {cpe:CPE0506, cpe:CPE0510} -> {cpe:CPE0286, cpe:CPE0509}
path_cpe00520.kgml: {2.7.7.64, 2.7.7.9} -> 5.1.3.2
path_cpe00520.kgml:
path_cpe00520.kgml: --- 0.34 seconds ---

path_cpe00521.kgml: Streptomycin biosynthesis
path_cpe00521.kgml: Initialization took 0.02 seconds
path_cpe00521.kgml:
path_cpe00521.kgml: Found a trail of span 4 without skipping any vertex
path_cpe00521.kgml: 44 -> 43 -> 42 -> 24
path_cpe00521.kgml: R02328 -> R06513 -> R06514 -> R02777
path_cpe00521.kgml: cpe:CPE0616 -> cpe:CPE0619 -> cpe:CPE0617 -> cpe:CPE0618
path_cpe00521.kgml: 2.7.7.24 -> 4.2.1.46 -> 5.1.3.13 -> 1.1.1.133
path_cpe00521.kgml:
path_cpe00521.kgml: Found a trail of span 3 containing skipped vertices
path_cpe00521.kgml: 44 -> [43] -> 42 -> 24
path_cpe00521.kgml: R02328 -> [R06513] -> R06514 -> R02777
path_cpe00521.kgml: cpe:CPE0616 -> [cpe:CPE0619] -> cpe:CPE0617 -> cpe:CPE0618
path_cpe00521.kgml: 2.7.7.24 -> [4.2.1.46] -> 5.1.3.13 -> 1.1.1.133
path_cpe00521.kgml:
path_cpe00521.kgml: Found a trail of span 2 containing skipped vertices
path_cpe00521.kgml: 43 -> [42] -> 24
path_cpe00521.kgml: R06513 -> [R06514] -> R02777
path_cpe00521.kgml: cpe:CPE0619 -> [cpe:CPE0617] -> cpe:CPE0618
path_cpe00521.kgml: 4.2.1.46 -> [5.1.3.13] -> 1.1.1.133
path_cpe00521.kgml:
path_cpe00521.kgml: --- 0.09 seconds ---

path_cpe00523.kgml: Polyketide sugar unit biosynthesis
path_cpe00523.kgml: Initialization took 0.02 seconds
path_cpe00523.kgml:
path_cpe00523.kgml: Found a trail of span 4 without skipping any vertex
path_cpe00523.kgml: 27 -> 26 -> 63 -> 28
path_cpe00523.kgml: R02328 -> R06513 -> R06514 -> R02777
path_cpe00523.kgml: cpe:CPE0616 -> cpe:CPE0619 -> cpe:CPE0617 -> cpe:CPE0618
path_cpe00523.kgml: 2.7.7.24 -> 4.2.1.46 -> 5.1.3.13 -> 1.1.1.133
path_cpe00523.kgml:
path_cpe00523.kgml: Found a trail of span 3 containing skipped vertices
path_cpe00523.kgml: 27 -> [26] -> 63 -> 28
path_cpe00523.kgml: R02328 -> [R06513] -> R06514 -> R02777
path_cpe00523.kgml: cpe:CPE0616 -> [cpe:CPE0619] -> cpe:CPE0617 -> cpe:CPE0618
path_cpe00523.kgml: 2.7.7.24 -> [4.2.1.46] -> 5.1.3.13 -> 1.1.1.133
path_cpe00523.kgml:
path_cpe00523.kgml: Found a trail of span 2 containing skipped vertices
path_cpe00523.kgml: 26 -> [63] -> 28
path_cpe00523.kgml: R06513 -> [R06514] -> R02777
path_cpe00523.kgml: cpe:CPE0619 -> [cpe:CPE0617] -> cpe:CPE0618
path_cpe00523.kgml: 4.2.1.46 -> [5.1.3.13] -> 1.1.1.133
path_cpe00523.kgml:
path_cpe00523.kgml: --- 0.10 seconds ---

path_cpe00525.kgml: Acarbose and validamycin biosynthesis
path_cpe00525.kgml: Initialization took 0.02 seconds
path_cpe00525.kgml: (not found)
path_cpe00525.kgml: --- 0.04 seconds ---

path_cpe00550.kgml: Peptidoglycan biosynthesis
path_cpe00550.kgml: Initialization took 0.02 seconds
path_cpe00550.kgml:
path_cpe00550.kgml: Found a trail of span 3 without skipping any vertex
path_cpe00550.kgml: 34 -> 23 -> 35
path_cpe00550.kgml: R02788 -> R04617 -> R05630
path_cpe00550.kgml: cpe:CPE1862 -> cpe:CPE1861 -> cpe:CPE1860
path_cpe00550.kgml: 6.3.2.13 -> 6.3.2.10 -> 2.7.8.13
path_cpe00550.kgml:
path_cpe00550.kgml: Found a trail of span 2 without skipping any vertex
path_cpe00550.kgml: 29 -> 28
path_cpe00550.kgml: R04573 -> R05629
path_cpe00550.kgml: cpe:CPE1861 -> cpe:CPE1860
path_cpe00550.kgml: 6.3.2.10 -> 2.7.8.13
path_cpe00550.kgml:
path_cpe00550.kgml: --- 0.17 seconds ---

path_cpe00561.kgml: Glycerolipid metabolism
path_cpe00561.kgml: Initialization took 0.02 seconds
path_cpe00561.kgml:
path_cpe00561.kgml: Found a trail of span 2 without skipping any vertex
path_cpe00561.kgml: 53 -> 50
path_cpe00561.kgml: R01034 -> R01011
path_cpe00561.kgml: cpe:CPE0099 -> cpe:CPE0100
path_cpe00561.kgml: 1.1.1.6 -> 2.7.1.29
path_cpe00561.kgml:
path_cpe00561.kgml: --- 0.05 seconds ---

path_cpe00562.kgml: Inositol phosphate metabolism
path_cpe00562.kgml: Initialization took 0.02 seconds
path_cpe00562.kgml:
path_cpe00562.kgml: Found a trail of span 5 without skipping any vertex
path_cpe00562.kgml: 82 -> 83 -> 115 -> 116 -> 118
path_cpe00562.kgml: R01183 -> R02782 -> R08603 -> R08503 -> R05661
path_cpe00562.kgml: {cpe:CPE0090, cpe:CPE0093} -> cpe:CPE0091 -> cpe:CPE0089 -> cpe:CPE0088 -> cpe:CPE0087
path_cpe00562.kgml: 1.1.1.18 -> 4.2.1.44 -> 3.7.1.22 -> 5.3.1.30 -> 2.7.1.92
path_cpe00562.kgml:
path_cpe00562.kgml: --- 0.15 seconds ---

path_cpe00564.kgml: Glycerophospholipid metabolism
path_cpe00564.kgml: Initialization took 0.02 seconds
path_cpe00564.kgml: (not found)
path_cpe00564.kgml: --- 0.06 seconds ---

path_cpe00590.kgml: Arachidonic acid metabolism
path_cpe00590.kgml: Initialization took 0.02 seconds
path_cpe00590.kgml: (not found)
path_cpe00590.kgml: --- 0.03 seconds ---

path_cpe00600.kgml: Sphingolipid metabolism
path_cpe00600.kgml: Initialization took 0.01 seconds
path_cpe00600.kgml: (not found)
path_cpe00600.kgml: --- 0.02 seconds ---

path_cpe00620.kgml: Pyruvate metabolism
path_cpe00620.kgml: Initialization took 0.07 seconds
path_cpe00620.kgml:
path_cpe00620.kgml: Found a trail of span 2 without skipping any vertex
path_cpe00620.kgml: 97 -> 129
path_cpe00620.kgml: R00230 -> R00315
path_cpe00620.kgml: cpe:CPE1725 -> {cpe:CPE0217, cpe:CPE1724}
path_cpe00620.kgml: 2.3.1.8 -> {2.7.2.1, 2.7.2.15}
path_cpe00620.kgml:
path_cpe00620.kgml: --- 0.45 seconds ---

path_cpe00625.kgml: Chloroalkane and chloroalkene degradation
path_cpe00625.kgml: Initialization took 0.02 seconds
path_cpe00625.kgml: (not found)
path_cpe00625.kgml: --- 0.03 seconds ---

path_cpe00626.kgml: Naphthalene degradation
path_cpe00626.kgml: Initialization took 0.02 seconds
path_cpe00626.kgml: (not found)
path_cpe00626.kgml: --- 0.03 seconds ---

path_cpe00630.kgml: Glyoxylate and dicarboxylate metabolism
path_cpe00630.kgml: Initialization took 0.02 seconds
path_cpe00630.kgml: (not found)
path_cpe00630.kgml: --- 0.03 seconds ---

path_cpe00640.kgml: Propanoate metabolism
path_cpe00640.kgml: Initialization took 0.03 seconds
path_cpe00640.kgml:
path_cpe00640.kgml: Found a trail of span 2 without skipping any vertex
path_cpe00640.kgml: 52 -> 68
path_cpe00640.kgml: R00921 -> R01353
path_cpe00640.kgml: cpe:CPE1725 -> {cpe:CPE0217, cpe:CPE1724}
path_cpe00640.kgml: {2.3.1.222, 2.3.1.8} -> {2.7.2.1, 2.7.2.15}
path_cpe00640.kgml:
path_cpe00640.kgml: --- 0.08 seconds ---

path_cpe00650.kgml: Butanoate metabolism
path_cpe00650.kgml: Initialization took 0.02 seconds
path_cpe00650.kgml:
path_cpe00650.kgml: Found a trail of span 2 without skipping any vertex
path_cpe00650.kgml: 81 -> 73
path_cpe00650.kgml: R01688 -> R01174
path_cpe00650.kgml: cpe:CPE2347 -> cpe:CPE2348
path_cpe00650.kgml: 2.7.2.7 -> 2.3.1.19
path_cpe00650.kgml:
path_cpe00650.kgml: Found a trail of span 2 containing skipped vertices
path_cpe00650.kgml: 64 -> [166] -> 72
path_cpe00650.kgml: R03026 -> [R01171] -> R01175
path_cpe00650.kgml: {cpe:CPE0095, cpe:CPE2301} -> [cpe:CPE2074] -> {cpe:CPE0097, cpe:CPE2300}
path_cpe00650.kgml: 4.2.1.17 -> [1.3.1.44] -> {1.3.3.6, 1.3.8.1, 1.3.8.7}
path_cpe00650.kgml:
path_cpe00650.kgml: --- 0.17 seconds ---

path_cpe00670.kgml: One carbon pool by folate
path_cpe00670.kgml: Initialization took 0.04 seconds
path_cpe00670.kgml:
path_cpe00670.kgml: Found a trail of span 3 containing skipped vertices
path_cpe00670.kgml: 50 -> 51 -> [28] -> 20
path_cpe00670.kgml: R04325 -> R04560 -> [R01655] -> R04326
path_cpe00670.kgml: cpe:CPE0685 -> cpe:CPE0686 -> [cpe:CPE1823] -> cpe:CPE0685
path_cpe00670.kgml: 2.1.2.2 -> 2.1.2.3 -> [3.5.4.9] -> 2.1.2.2
path_cpe00670.kgml:
path_cpe00670.kgml: --- 0.26 seconds ---

path_cpe00680.kgml: Methane metabolism
path_cpe00680.kgml: Initialization took 0.02 seconds
path_cpe00680.kgml:
path_cpe00680.kgml: Found a trail of span 2 without skipping any vertex
path_cpe00680.kgml: 202 -> 201
path_cpe00680.kgml: R00230 -> R00315
path_cpe00680.kgml: cpe:CPE1725 -> {cpe:CPE0217, cpe:CPE1724}
path_cpe00680.kgml: 2.3.1.8 -> {2.7.2.1, 2.7.2.15}
path_cpe00680.kgml:
path_cpe00680.kgml: --- 0.07 seconds ---

path_cpe00730.kgml: Thiamine metabolism
path_cpe00730.kgml: Initialization took 0.02 seconds
path_cpe00730.kgml:
path_cpe00730.kgml: Found a trail of span 5 containing skipped vertices
path_cpe00730.kgml: 76 -> 75 -> 97 -> [66 -> 68] -> 74 -> 93
path_cpe00730.kgml: R03471 -> R04509 -> R10712 -> [R02135 -> R02133] -> R04448 -> R03223
path_cpe00730.kgml: cpe:CPE1338 -> cpe:CPE1338 -> {cpe:CPE1336, cpe:CPE1599} -> [cpe:CPE1737 -> cpe:CPE2546] -> cpe:CPE1337 -> {cpe:CPE1336, cpe:CPE1599}
path_cpe00730.kgml: 2.7.1.49 -> 2.7.4.7 -> 2.5.1.3 -> [{3.1.3.1, 3.1.3.100, 3.1.3.2} -> 3.5.99.2] -> 2.7.1.50 -> 2.5.1.3
path_cpe00730.kgml:
path_cpe00730.kgml: Found a trail of span 2 containing skipped vertices
path_cpe00730.kgml: 73 -> [71] -> 69
path_cpe00730.kgml: R07459 -> [R07461] -> R10247
path_cpe00730.kgml: cpe:CPE1602 -> [cpe:CPE1412] -> cpe:CPE1601
path_cpe00730.kgml: {2.7.7.73, 2.7.7.80} -> [{2.8.1.11, 2.8.1.4}] -> 2.8.1.10
path_cpe00730.kgml:
path_cpe00730.kgml: Found a trail of span 2 without skipping any vertex
path_cpe00730.kgml: 72 -> 71
path_cpe00730.kgml: R07460 -> R07461
path_cpe00730.kgml: {cpe:CPE1413, cpe:CPE1785} -> cpe:CPE1412
path_cpe00730.kgml: 2.8.1.7 -> {2.8.1.11, 2.8.1.4}
path_cpe00730.kgml:
path_cpe00730.kgml: Found a trail of span 2 without skipping any vertex
path_cpe00730.kgml: 91 -> 69
path_cpe00730.kgml: R10246 -> R10247
path_cpe00730.kgml: {cpe:CPE0110, cpe:CPE1600} -> cpe:CPE1601
path_cpe00730.kgml: 4.1.99.19 -> 2.8.1.10
path_cpe00730.kgml:
path_cpe00730.kgml: --- 0.47 seconds ---

path_cpe00740.kgml: Riboflavin metabolism
path_cpe00740.kgml: Initialization took 0.02 seconds
path_cpe00740.kgml:
path_cpe00740.kgml: Found a trail of span 3 containing skipped vertices
path_cpe00740.kgml: 32 -> [41] -> 42 -> 41
path_cpe00740.kgml: R07281 -> [R04457] -> R00066 -> R04457
path_cpe00740.kgml: cpe:CPE0568 -> [cpe:CPE0569] -> cpe:CPE0567 -> cpe:CPE0569
path_cpe00740.kgml: 4.1.99.12 -> [2.5.1.78] -> 2.5.1.9 -> 2.5.1.78
path_cpe00740.kgml:
path_cpe00740.kgml: --- 0.07 seconds ---

path_cpe00750.kgml: Vitamin B6 metabolism
path_cpe00750.kgml: Initialization took 0.01 seconds
path_cpe00750.kgml: (not found)
path_cpe00750.kgml: --- 0.02 seconds ---

path_cpe00760.kgml: Nicotinate and nicotinamide metabolism
path_cpe00760.kgml: Initialization took 0.02 seconds
path_cpe00760.kgml:
path_cpe00760.kgml: Found a trail of span 4 containing skipped vertices
path_cpe00760.kgml: 71 -> 72 -> 73 -> [88] -> 82
path_cpe00760.kgml: R00481 -> R04292 -> R03348 -> [R01724] -> R02295
path_cpe00760.kgml: cpe:CPE0395 -> cpe:CPE0394 -> cpe:CPE0396 -> [cpe:CPE1207] -> {cpe:CPE0398, cpe:CPE1398, cpe:CPE2495}
path_cpe00760.kgml: 1.4.3.16 -> 2.5.1.72 -> 2.4.2.19 -> [6.3.4.21] -> 2.4.2.1
path_cpe00760.kgml:
path_cpe00760.kgml: Found a trail of span 3 containing skipped vertices
path_cpe00760.kgml: 71 -> [72] -> 73 -> [88] -> 82
path_cpe00760.kgml: R00481 -> [R04292] -> R03348 -> [R01724] -> R02295
path_cpe00760.kgml: cpe:CPE0395 -> [cpe:CPE0394] -> cpe:CPE0396 -> [cpe:CPE1207] -> {cpe:CPE0398, cpe:CPE1398, cpe:CPE2495}
path_cpe00760.kgml: 1.4.3.16 -> [2.5.1.72] -> 2.4.2.19 -> [6.3.4.21] -> 2.4.2.1
path_cpe00760.kgml:
path_cpe00760.kgml: --- 0.16 seconds ---

path_cpe00770.kgml: Pantothenate and CoA biosynthesis
path_cpe00770.kgml: Initialization took 0.02 seconds
path_cpe00770.kgml: (not found)
path_cpe00770.kgml: --- 0.04 seconds ---

path_cpe00780.kgml: Biotin metabolism
path_cpe00780.kgml: Initialization took 0.02 seconds
path_cpe00780.kgml:
path_cpe00780.kgml: Found a trail of span 2 without skipping any vertex
path_cpe00780.kgml: 95 -> 53
path_cpe00780.kgml: R10115 -> R10116
path_cpe00780.kgml: cpe:CPE1071 -> {cpe:CPE1070, cpe:CPE1927}
path_cpe00780.kgml: {2.3.1.179, 2.3.1.41} -> 1.1.1.100
path_cpe00780.kgml:
path_cpe00780.kgml: Found a trail of span 2 without skipping any vertex
path_cpe00780.kgml: 74 -> 67
path_cpe00780.kgml: R10119 -> R10120
path_cpe00780.kgml: cpe:CPE1071 -> {cpe:CPE1070, cpe:CPE1927}
path_cpe00780.kgml: {2.3.1.179, 2.3.1.41} -> 1.1.1.100
path_cpe00780.kgml:
path_cpe00780.kgml: Found a trail of span 2 without skipping any vertex
path_cpe00780.kgml: 31 -> 30
path_cpe00780.kgml: R03182 -> R01078
path_cpe00780.kgml: cpe:CPE1543 -> {cpe:CPE1544, cpe:CPE2460}
path_cpe00780.kgml: 6.3.3.3 -> 2.8.1.6
path_cpe00780.kgml:
path_cpe00780.kgml: --- 0.09 seconds ---

path_cpe00790.kgml: Folate biosynthesis
path_cpe00790.kgml: Initialization took 0.02 seconds
path_cpe00790.kgml:
path_cpe00790.kgml: Found a trail of span 3 without skipping any vertex
path_cpe00790.kgml: 75 -> 74 -> 72
path_cpe00790.kgml: R03504 -> R03503 -> R03067
path_cpe00790.kgml: cpe:CPE1022 -> cpe:CPE1022 -> cpe:CPE1021
path_cpe00790.kgml: 4.1.2.25 -> 2.7.6.3 -> 2.5.1.15
path_cpe00790.kgml:
path_cpe00790.kgml: Found a trail of span 2 containing skipped vertices
path_cpe00790.kgml: 75 -> [74] -> 72
path_cpe00790.kgml: R03504 -> [R03503] -> R03067
path_cpe00790.kgml: cpe:CPE1022 -> [cpe:CPE1022] -> cpe:CPE1021
path_cpe00790.kgml: 4.1.2.25 -> [2.7.6.3] -> 2.5.1.15
path_cpe00790.kgml:
path_cpe00790.kgml: Found a trail of span 2 without skipping any vertex
path_cpe00790.kgml: 75 -> 73
path_cpe00790.kgml: R03504 -> R03066
path_cpe00790.kgml: cpe:CPE1022 -> cpe:CPE1021
path_cpe00790.kgml: 4.1.2.25 -> 2.5.1.15
path_cpe00790.kgml:
path_cpe00790.kgml: Found a trail of span 2 without skipping any vertex
path_cpe00790.kgml: 122 -> 126
path_cpe00790.kgml: R09735 -> R11581
path_cpe00790.kgml: cpe:CPE1793 -> cpe:CPE1792
path_cpe00790.kgml: 2.10.1.1 -> 2.7.7.77
path_cpe00790.kgml:
path_cpe00790.kgml: Found a trail of span 2 without skipping any vertex
path_cpe00790.kgml: 65 -> 66
path_cpe00790.kgml: R01716 -> R05553
path_cpe00790.kgml: {cpe:CPE1016, cpe:CPE1017} -> cpe:CPE1018
path_cpe00790.kgml: 2.6.1.85 -> 4.1.3.38
path_cpe00790.kgml:
path_cpe00790.kgml: --- 0.26 seconds ---

path_cpe00860.kgml: Porphyrin and chlorophyll metabolism
path_cpe00860.kgml: Initialization took 0.04 seconds
path_cpe00860.kgml:
path_cpe00860.kgml: Found a trail of span 8 without skipping any vertex
path_cpe00860.kgml: 279 -> 277 -> 275 -> 274 -> 271 -> 272 -> 282 -> 281
path_cpe00860.kgml: R04109 -> R02272 -> R00036 -> R00084 -> R03165 -> R03194 -> R03947 -> R02864
path_cpe00860.kgml: cpe:CPE1437 -> cpe:CPE1432 -> cpe:CPE1433 -> cpe:CPE1435 -> cpe:CPE1434 -> cpe:CPE1434 -> cpe:CPE1436 -> cpe:CPE1436
path_cpe00860.kgml: 1.2.1.70 -> 5.4.3.8 -> 4.2.1.24 -> 2.5.1.61 -> 4.2.1.75 -> 2.1.1.107 -> 1.3.1.76 -> 4.99.1.4
path_cpe00860.kgml:
path_cpe00860.kgml: Found a trail of span 7 containing skipped vertices
path_cpe00860.kgml: 279 -> [277] -> 275 -> 274 -> 271 -> 272 -> 282 -> 281
path_cpe00860.kgml: R04109 -> [R02272] -> R00036 -> R00084 -> R03165 -> R03194 -> R03947 -> R02864
path_cpe00860.kgml: cpe:CPE1437 -> [cpe:CPE1432] -> cpe:CPE1433 -> cpe:CPE1435 -> cpe:CPE1434 -> cpe:CPE1434 -> cpe:CPE1436 -> cpe:CPE1436
path_cpe00860.kgml: 1.2.1.70 -> [5.4.3.8] -> 4.2.1.24 -> 2.5.1.61 -> 4.2.1.75 -> 2.1.1.107 -> 1.3.1.76 -> 4.99.1.4
path_cpe00860.kgml:
path_cpe00860.kgml: Found a trail of span 7 containing skipped vertices
path_cpe00860.kgml: 279 -> 277 -> 275 -> 274 -> [271] -> 272 -> 282 -> 281
path_cpe00860.kgml: R04109 -> R02272 -> R00036 -> R00084 -> [R03165] -> R03194 -> R03947 -> R02864
path_cpe00860.kgml: cpe:CPE1437 -> cpe:CPE1432 -> cpe:CPE1433 -> cpe:CPE1435 -> [cpe:CPE1434] -> cpe:CPE1434 -> cpe:CPE1436 -> cpe:CPE1436
path_cpe00860.kgml: 1.2.1.70 -> 5.4.3.8 -> 4.2.1.24 -> 2.5.1.61 -> [4.2.1.75] -> 2.1.1.107 -> 1.3.1.76 -> 4.99.1.4
path_cpe00860.kgml:
path_cpe00860.kgml: Found a trail of span 7 containing skipped vertices
path_cpe00860.kgml: 279 -> 277 -> 275 -> 274 -> 271 -> 272 -> [282] -> 281
path_cpe00860.kgml: R04109 -> R02272 -> R00036 -> R00084 -> R03165 -> R03194 -> [R03947] -> R02864
path_cpe00860.kgml: cpe:CPE1437 -> cpe:CPE1432 -> cpe:CPE1433 -> cpe:CPE1435 -> cpe:CPE1434 -> cpe:CPE1434 -> [cpe:CPE1436] -> cpe:CPE1436
path_cpe00860.kgml: 1.2.1.70 -> 5.4.3.8 -> 4.2.1.24 -> 2.5.1.61 -> 4.2.1.75 -> 2.1.1.107 -> [1.3.1.76] -> 4.99.1.4
path_cpe00860.kgml:
path_cpe00860.kgml: Found a trail of span 7 containing skipped vertices
path_cpe00860.kgml: 279 -> 277 -> 275 -> 274 -> 271 -> [272] -> 282 -> 281
path_cpe00860.kgml: R04109 -> R02272 -> R00036 -> R00084 -> R03165 -> [R03194] -> R03947 -> R02864
path_cpe00860.kgml: cpe:CPE1437 -> cpe:CPE1432 -> cpe:CPE1433 -> cpe:CPE1435 -> cpe:CPE1434 -> [cpe:CPE1434] -> cpe:CPE1436 -> cpe:CPE1436
path_cpe00860.kgml: 1.2.1.70 -> 5.4.3.8 -> 4.2.1.24 -> 2.5.1.61 -> 4.2.1.75 -> [2.1.1.107] -> 1.3.1.76 -> 4.99.1.4
path_cpe00860.kgml:
path_cpe00860.kgml: Found a trail of span 6 containing skipped vertices
path_cpe00860.kgml: 279 -> [277 -> 275] -> 274 -> 271 -> 272 -> 282 -> 281
path_cpe00860.kgml: R04109 -> [R02272 -> R00036] -> R00084 -> R03165 -> R03194 -> R03947 -> R02864
path_cpe00860.kgml: cpe:CPE1437 -> [cpe:CPE1432 -> cpe:CPE1433] -> cpe:CPE1435 -> cpe:CPE1434 -> cpe:CPE1434 -> cpe:CPE1436 -> cpe:CPE1436
path_cpe00860.kgml: 1.2.1.70 -> [5.4.3.8 -> 4.2.1.24] -> 2.5.1.61 -> 4.2.1.75 -> 2.1.1.107 -> 1.3.1.76 -> 4.99.1.4
path_cpe00860.kgml:
path_cpe00860.kgml: Found a trail of span 6 containing skipped vertices
path_cpe00860.kgml: 279 -> 277 -> 275 -> 274 -> 271 -> [272 -> 282] -> 281
path_cpe00860.kgml: R04109 -> R02272 -> R00036 -> R00084 -> R03165 -> [R03194 -> R03947] -> R02864
path_cpe00860.kgml: cpe:CPE1437 -> cpe:CPE1432 -> cpe:CPE1433 -> cpe:CPE1435 -> cpe:CPE1434 -> [cpe:CPE1434 -> cpe:CPE1436] -> cpe:CPE1436
path_cpe00860.kgml: 1.2.1.70 -> 5.4.3.8 -> 4.2.1.24 -> 2.5.1.61 -> 4.2.1.75 -> [2.1.1.107 -> 1.3.1.76] -> 4.99.1.4
path_cpe00860.kgml:
path_cpe00860.kgml: Found a trail of span 4 containing skipped vertices
path_cpe00860.kgml: 320 -> [287] -> 289 -> 288 -> 299
path_cpe00860.kgml: R07773 -> [R05812] -> R07774 -> R07775 -> R05814
path_cpe00860.kgml: cpe:CPE1226 -> [cpe:CPE1219] -> cpe:CPE1224 -> cpe:CPE1225 -> cpe:CPE1227
path_cpe00860.kgml: 2.1.1.195 -> [1.3.1.106] -> 2.1.1.196 -> 2.1.1.289 -> 5.4.99.60
path_cpe00860.kgml:
path_cpe00860.kgml: Found a trail of span 4 containing skipped vertices
path_cpe00860.kgml: 277 -> 275 -> [274] -> 271 -> 272
path_cpe00860.kgml: R02272 -> R00036 -> [R00084] -> R03165 -> R03194
path_cpe00860.kgml: cpe:CPE1432 -> cpe:CPE1433 -> [cpe:CPE1435] -> cpe:CPE1434 -> cpe:CPE1434
path_cpe00860.kgml: 5.4.3.8 -> 4.2.1.24 -> [2.5.1.61] -> 4.2.1.75 -> 2.1.1.107
path_cpe00860.kgml:
path_cpe00860.kgml: Found a trail of span 4 containing skipped vertices
path_cpe00860.kgml: 279 -> [277 -> 275] -> 274 -> [271 -> 272] -> 282 -> 281
path_cpe00860.kgml: R04109 -> [R02272 -> R00036] -> R00084 -> [R03165 -> R03194] -> R03947 -> R02864
path_cpe00860.kgml: cpe:CPE1437 -> [cpe:CPE1432 -> cpe:CPE1433] -> cpe:CPE1435 -> [cpe:CPE1434 -> cpe:CPE1434] -> cpe:CPE1436 -> cpe:CPE1436
path_cpe00860.kgml: 1.2.1.70 -> [5.4.3.8 -> 4.2.1.24] -> 2.5.1.61 -> [4.2.1.75 -> 2.1.1.107] -> 1.3.1.76 -> 4.99.1.4
path_cpe00860.kgml:
path_cpe00860.kgml: Found a trail of span 4 containing skipped vertices
path_cpe00860.kgml: 285 -> 286 -> 319 -> [320] -> 287
path_cpe00860.kgml: R05809 -> R05810 -> R07772 -> [R07773] -> R05812
path_cpe00860.kgml: cpe:CPE1220 -> cpe:CPE1222 -> cpe:CPE1221 -> [cpe:CPE1226] -> cpe:CPE1219
path_cpe00860.kgml: 2.1.1.131 -> 2.1.1.271 -> 3.7.1.12 -> [2.1.1.195] -> 1.3.1.106
path_cpe00860.kgml:
path_cpe00860.kgml: Found a trail of span 3 without skipping any vertex
path_cpe00860.kgml: 306 -> 309 -> 311
path_cpe00860.kgml: {R05221, R06558} -> R05222 -> R05223
path_cpe00860.kgml: cpe:CPE1035 -> cpe:CPE1035 -> cpe:CPE1036
path_cpe00860.kgml: {2.7.1.156, 2.7.1.156} -> 2.7.7.62 -> 2.7.8.26
path_cpe00860.kgml:
path_cpe00860.kgml: Found a trail of span 3 containing skipped vertices
path_cpe00860.kgml: 285 -> [286] -> 319 -> [320] -> 287
path_cpe00860.kgml: R05809 -> [R05810] -> R07772 -> [R07773] -> R05812
path_cpe00860.kgml: cpe:CPE1220 -> [cpe:CPE1222] -> cpe:CPE1221 -> [cpe:CPE1226] -> cpe:CPE1219
path_cpe00860.kgml: 2.1.1.131 -> [2.1.1.271] -> 3.7.1.12 -> [2.1.1.195] -> 1.3.1.106
path_cpe00860.kgml:
path_cpe00860.kgml: Found a trail of span 3 containing skipped vertices
path_cpe00860.kgml: 320 -> [287 -> 289] -> 288 -> 299
path_cpe00860.kgml: R07773 -> [R05812 -> R07774] -> R07775 -> R05814
path_cpe00860.kgml: cpe:CPE1226 -> [cpe:CPE1219 -> cpe:CPE1224] -> cpe:CPE1225 -> cpe:CPE1227
path_cpe00860.kgml: 2.1.1.195 -> [1.3.1.106 -> 2.1.1.196] -> 2.1.1.289 -> 5.4.99.60
path_cpe00860.kgml:
path_cpe00860.kgml: Found a trail of span 3 containing skipped vertices
path_cpe00860.kgml: 277 -> 275 -> [274 -> 271] -> 272
path_cpe00860.kgml: R02272 -> R00036 -> [R00084 -> R03165] -> R03194
path_cpe00860.kgml: cpe:CPE1432 -> cpe:CPE1433 -> [cpe:CPE1435 -> cpe:CPE1434] -> cpe:CPE1434
path_cpe00860.kgml: 5.4.3.8 -> 4.2.1.24 -> [2.5.1.61 -> 4.2.1.75] -> 2.1.1.107
path_cpe00860.kgml:
path_cpe00860.kgml: Found a trail of span 2 containing skipped vertices
path_cpe00860.kgml: 306 -> [309] -> 311
path_cpe00860.kgml: {R05221, R06558} -> [R05222] -> R05223
path_cpe00860.kgml: cpe:CPE1035 -> [cpe:CPE1035] -> cpe:CPE1036
path_cpe00860.kgml: {2.7.1.156, 2.7.1.156} -> [2.7.7.62] -> 2.7.8.26
path_cpe00860.kgml:
path_cpe00860.kgml: --- 1.59 seconds ---

path_cpe00900.kgml: Terpenoid backbone biosynthesis
path_cpe00900.kgml: Initialization took 0.02 seconds
path_cpe00900.kgml: (not found)
path_cpe00900.kgml: --- 0.06 seconds ---

path_cpe00910.kgml: Nitrogen metabolism
path_cpe00910.kgml: Initialization took 0.02 seconds
path_cpe00910.kgml: (not found)
path_cpe00910.kgml: --- 0.04 seconds ---

path_cpe00920.kgml: Sulfur metabolism
path_cpe00920.kgml: Initialization took 0.04 seconds
path_cpe00920.kgml:
path_cpe00920.kgml: Found a trail of span 2 without skipping any vertex
path_cpe00920.kgml: 109 -> 103
path_cpe00920.kgml: R00586 -> R00897
path_cpe00920.kgml: cpe:CPE1321 -> {cpe:CPE0177, cpe:CPE1322}
path_cpe00920.kgml: 2.3.1.30 -> {2.5.1.47, 2.5.1.65}
path_cpe00920.kgml:
path_cpe00920.kgml: --- 0.06 seconds ---

path_cpe00970.kgml: Aminoacyl-tRNA biosynthesis
path_cpe00970.kgml: Initialization took 0.04 seconds
path_cpe00970.kgml: (not found)
path_cpe00970.kgml: --- 0.05 seconds ---

path_cpe01040.kgml: Biosynthesis of unsaturated fatty acids
path_cpe01040.kgml: Initialization took 0.02 seconds
path_cpe01040.kgml: (not found)
path_cpe01040.kgml: --- 0.03 seconds ---

--- 32.11 seconds ---
