# Supplementary material for: CoMetGeNe: mining conserved neighborhood patterns in metabolic and genomic contexts
Source: BMC Bioinformatics. 2019 Jan 10;20:19. doi: 10.1186/s12859-018-2542-2 (PMC6327494; doi:10.1186/s12859-018-2542-2)
Supplement: Supplementary file 5 — Input pathways. Metabolic pathways for the selected bacterial species in KGML format, archived. All pathways were retrieved from KEGG June 1, 2018. (ZIP 199,117 kb) [file 12859_2018_2542_MOESM5_ESM.zip]

Archive with 4 entries (4 files):
- additional file/Additional file 16.zip
- additional file/Additional file 4.zip
- additional file/Additional file 8.zip
- additional file/CoMetGeNe_results_1467_bacteria.tar.gz
