# Supplementary material for: CoMetGeNe: mining conserved neighborhood patterns in metabolic and genomic contexts
Source: BMC Bioinformatics. 2019 Jan 10;20:19. doi: 10.1186/s12859-018-2542-2 (PMC6327494; doi:10.1186/s12859-018-2542-2)
Supplement: Supplementary file 9 — Comparison between CoMetGeNe and C3Part/Isofun. Both programs were executed on the genome and metabolic pathways of Escherichia coli, without skipping any genes or reactions. (ZIP 2853 kb) [file 12859_2018_2542_MOESM9_ESM.zip]

Archive with 96 entries (94 files):
- CoMetGeNe_Isofun_comparison/
- CoMetGeNe_Isofun_comparison/eco/
- CoMetGeNe_Isofun_comparison/eco/path_eco00521.dimacs
- CoMetGeNe_Isofun_comparison/eco/path_eco00930.dimacs
- CoMetGeNe_Isofun_comparison/eco/path_eco00565.dimacs
- CoMetGeNe_Isofun_comparison/eco/path_eco00785.dimacs
- CoMetGeNe_Isofun_comparison/eco/path_eco00562.dimacs
- CoMetGeNe_Isofun_comparison/eco/path_eco00332.dimacs
- CoMetGeNe_Isofun_comparison/eco/path_eco00621.dimacs
- CoMetGeNe_Isofun_comparison/eco/path_eco00052.dimacs
- CoMetGeNe_Isofun_comparison/eco/path_eco00740.dimacs
- CoMetGeNe_Isofun_comparison/eco/path_eco00450.dimacs
- CoMetGeNe_Isofun_comparison/eco/path_eco00030.dimacs
- CoMetGeNe_Isofun_comparison/eco/path_eco00523.dimacs
- CoMetGeNe_Isofun_comparison/eco/path_eco00230.dimacs
- CoMetGeNe_Isofun_comparison/eco/path_eco00970.dimacs
- CoMetGeNe_Isofun_comparison/eco/path_eco01040.dimacs
- CoMetGeNe_Isofun_comparison/eco/path_eco00400.dimacs
- CoMetGeNe_Isofun_comparison/eco/path_eco00520.dimacs
- CoMetGeNe_Isofun_comparison/eco/path_eco00590.dimacs
- CoMetGeNe_Isofun_comparison/eco/path_eco00440.dimacs
- CoMetGeNe_Isofun_comparison/eco/path_eco00564.dimacs
- CoMetGeNe_Isofun_comparison/eco/path_eco00020.dimacs
- CoMetGeNe_Isofun_comparison/eco/path_eco00330.dimacs
- CoMetGeNe_Isofun_comparison/eco/path_eco00592.dimacs
- CoMetGeNe_Isofun_comparison/eco/path_eco00360.dimacs
- CoMetGeNe_Isofun_comparison/eco/path_eco00660.dimacs
- CoMetGeNe_Isofun_comparison/eco/path_eco00300.dimacs
- CoMetGeNe_Isofun_comparison/eco/path_eco00650.dimacs
- CoMetGeNe_Isofun_comparison/eco/path_eco00480.dimacs
- CoMetGeNe_Isofun_comparison/eco/path_eco00430.dimacs
- CoMetGeNe_Isofun_comparison/eco/path_eco00500.dimacs
- CoMetGeNe_Isofun_comparison/eco/path_eco00460.dimacs
- CoMetGeNe_Isofun_comparison/eco/path_eco00051.dimacs
- CoMetGeNe_Isofun_comparison/eco/path_eco00130.dimacs
- CoMetGeNe_Isofun_comparison/eco/path_eco00525.dimacs
- CoMetGeNe_Isofun_comparison/eco/path_eco00401.dimacs
- CoMetGeNe_Isofun_comparison/eco/path_eco00281.dimacs
- CoMetGeNe_Isofun_comparison/eco/path_eco00010.dimacs
- CoMetGeNe_Isofun_comparison/eco/path_eco00860.dimacs
- CoMetGeNe_Isofun_comparison/eco/path_eco00903.dimacs
- CoMetGeNe_Isofun_comparison/eco/path_eco00730.dimacs
- CoMetGeNe_Isofun_comparison/eco/path_eco00630.dimacs
- CoMetGeNe_Isofun_comparison/eco/path_eco00362.dimacs
- CoMetGeNe_Isofun_comparison/eco/path_eco00040.dimacs
- CoMetGeNe_Isofun_comparison/eco/path_eco00625.dimacs
- CoMetGeNe_Isofun_comparison/eco/path_eco00121.dimacs
- CoMetGeNe_Isofun_comparison/eco/path_eco00770.dimacs
- CoMetGeNe_Isofun_comparison/eco/path_eco00410.dimacs
- CoMetGeNe_Isofun_comparison/eco/path_eco00670.dimacs
- CoMetGeNe_Isofun_comparison/eco/path_eco00900.dimacs
- CoMetGeNe_Isofun_comparison/eco/path_eco00190.dimacs
- CoMetGeNe_Isofun_comparison/eco/path_eco00340.dimacs
- CoMetGeNe_Isofun_comparison/eco/path_eco00622.dimacs
- CoMetGeNe_Isofun_comparison/eco/path_eco00511.dimacs
- CoMetGeNe_Isofun_comparison/eco/path_eco00910.dimacs
- CoMetGeNe_Isofun_comparison/eco/path_eco00361.dimacs
- CoMetGeNe_Isofun_comparison/eco/path_eco00600.dimacs
- CoMetGeNe_Isofun_comparison/eco/path_eco00620.dimacs
- CoMetGeNe_Isofun_comparison/eco/path_eco00633.dimacs
- CoMetGeNe_Isofun_comparison/eco/path_eco00250.dimacs
- CoMetGeNe_Isofun_comparison/eco/path_eco00790.dimacs
- CoMetGeNe_Isofun_comparison/eco/path_eco00380.dimacs
- CoMetGeNe_Isofun_comparison/eco/path_eco00627.dimacs
- CoMetGeNe_Isofun_comparison/eco/path_eco00471.dimacs
- CoMetGeNe_Isofun_comparison/eco/path_eco00071.dimacs
- CoMetGeNe_Isofun_comparison/eco/path_eco00640.dimacs
- CoMetGeNe_Isofun_comparison/eco/path_eco00540.dimacs
- CoMetGeNe_Isofun_comparison/eco/path_eco00350.dimacs
- CoMetGeNe_Isofun_comparison/eco/path_eco00240.dimacs
- CoMetGeNe_Isofun_comparison/eco/path_eco00550.dimacs
- CoMetGeNe_Isofun_comparison/eco/path_eco00750.dimacs
- CoMetGeNe_Isofun_comparison/eco/path_eco00270.dimacs
- CoMetGeNe_Isofun_comparison/eco/path_eco00261.dimacs
- CoMetGeNe_Isofun_comparison/eco/path_eco00780.dimacs
- CoMetGeNe_Isofun_comparison/eco/path_eco00920.dimacs
- CoMetGeNe_Isofun_comparison/eco/path_eco00473.dimacs
- CoMetGeNe_Isofun_comparison/eco/path_eco00561.dimacs
- CoMetGeNe_Isofun_comparison/eco/path_eco00061.dimacs
- CoMetGeNe_Isofun_comparison/eco/path_eco00290.dimacs
- CoMetGeNe_Isofun_comparison/eco/path_eco01053.dimacs
- CoMetGeNe_Isofun_comparison/eco/path_eco00280.dimacs
- CoMetGeNe_Isofun_comparison/eco/path_eco00364.dimacs
- CoMetGeNe_Isofun_comparison/eco/path_eco00260.dimacs
- CoMetGeNe_Isofun_comparison/eco/path_eco00623.dimacs
- CoMetGeNe_Isofun_comparison/eco/path_eco00760.dimacs
- CoMetGeNe_Isofun_comparison/eco/path_eco00626.dimacs
- CoMetGeNe_Isofun_comparison/eco/path_eco00053.dimacs
- CoMetGeNe_Isofun_comparison/eco/path_eco00310.dimacs
- CoMetGeNe_Isofun_comparison/eco/path_eco00220.dimacs
- CoMetGeNe_Isofun_comparison/eco/path_eco00680.dimacs
- CoMetGeNe_Isofun_comparison/eco_CoMetGeNe.out
- CoMetGeNe_Isofun_comparison/extra_CoMetGeNe.txt
- CoMetGeNe_Isofun_comparison/extra_Isofun.txt
- CoMetGeNe_Isofun_comparison/eco_Isofun.out
- CoMetGeNe_Isofun_comparison/README
