# Supplementary material for: CoMetGeNe: mining conserved neighborhood patterns in metabolic and genomic contexts
Source: BMC Bioinformatics. 2019 Jan 10;20:19. doi: 10.1186/s12859-018-2542-2 (PMC6327494; doi:10.1186/s12859-018-2542-2)
Supplement: Supplementary file 9 — Comparison between CoMetGeNe and C3Part/Isofun. Both programs were executed on the genome and metabolic pathways of Escherichia coli, without skipping any genes or reactions. (ZIP 2853 kb) [file 12859_2018_2542_MOESM9_ESM.zip › CoMetGeNe_Isofun_comparison/eco/path_eco00450.dimacs]

n label=eco:b0001 color=1
n label=eco:b0002 color=1
n label=eco:b0003 color=1
n label=eco:b0004 color=1
n label=eco:b0005 color=1
n label=eco:b0008 color=1
n label=eco:b0009 color=1
n label=eco:b0014 color=1
n label=eco:b0015 color=1
n label=eco:b0016 color=1
n label=eco:b0019 color=1
n label=eco:b0020 color=1
n label=eco:b0024 color=1
n label=eco:b0025 color=1
n label=eco:b0026 color=1
n label=eco:b0027 color=1
n label=eco:b0028 color=1
n label=eco:b0029 color=1
n label=eco:b0030 color=1
n label=eco:b0031 color=1
n label=eco:b0032 color=1
n label=eco:b0033 color=1
n label=eco:b0034 color=1
n label=eco:b0041 color=1
n label=eco:b0042 color=1
n label=eco:b0043 color=1
n label=eco:b0044 color=1
n label=eco:b0045 color=1
n label=eco:b0046 color=1
n label=eco:b0047 color=1
n label=eco:b0048 color=1
n label=eco:b0055 color=1
n label=eco:b0064 color=1
n label=eco:b0065 color=1
n label=eco:b4662 color=1
n label=eco:b0070 color=1
n label=eco:b0076 color=1
n label=eco:b0077 color=1
n label=eco:b0078 color=1
n label=eco:b0080 color=1
n label=eco:b0081 color=1
n label=eco:b0082 color=1
n label=eco:b0083 color=1
n label=eco:b0084 color=1
n label=eco:b0085 color=1
n label=eco:b0086 color=1
n label=eco:b0087 color=1
n label=eco:b0088 color=1
n label=eco:b0089 color=1
n label=eco:b0090 color=1
n label=eco:b0091 color=1
n label=eco:b0092 color=1
n label=eco:b0093 color=1
n label=eco:b0094 color=1
n label=eco:b0095 color=1
n label=eco:b0096 color=1
n label=eco:b0097 color=1
n label=eco:b0098 color=1
n label=eco:b0099 color=1
n label=eco:b0104 color=1
n label=eco:b0110 color=1
n label=eco:b0111 color=1
n label=eco:b0113 color=1
n label=eco:b0114 color=1
n label=eco:b0115 color=1
n label=eco:b0116 color=1
n label=eco:b0118 color=1
n label=eco:b0119 color=1
n label=eco:b0123 color=1
n label=eco:b0125 color=1
n label=eco:b0127 color=1
n label=eco:b0128 color=1
n label=eco:b0129 color=1
n label=eco:b0130 color=1
n label=eco:b0132 color=1
n label=eco:b0148 color=1
n label=eco:b0149 color=1
n label=eco:b0150 color=1
n label=eco:b0151 color=1
n label=eco:b0152 color=1
n label=eco:b0153 color=1
n label=eco:b0155 color=1
n label=eco:b0156 color=1
n label=eco:b0160 color=1
n label=eco:b0161 color=1
n label=eco:b0162 color=1
n label=eco:b0169 color=1
n label=eco:b0170 color=1
n label=eco:b0171 color=1
n label=eco:b0172 color=1
n label=eco:b0173 color=1
n label=eco:b0174 color=1
n label=eco:b0175 color=1
n label=eco:b0176 color=1
n label=eco:b0177 color=1
n label=eco:b0178 color=1
n label=eco:b0179 color=1
n label=eco:b0180 color=1
n label=eco:b0181 color=1
n label=eco:b0182 color=1
n label=eco:b0183 color=1
n label=eco:b0184 color=1
n label=eco:b0185 color=1
n label=eco:b0186 color=1
n label=eco:b0187 color=1
n label=eco:b0188 color=1
n label=eco:b0190 color=1
n label=eco:b0191 color=1
n label=eco:b0192 color=1
n label=eco:b0200 color=1
n label=eco:b0207 color=1
n label=eco:b0209 color=1
n label=eco:b0210 color=1
n label=eco:b0213 color=1
n label=eco:b0215 color=1
n label=eco:b0217 color=1
n label=eco:b0220 color=1
n label=eco:b0222 color=1
n label=eco:b0223 color=1
n label=eco:b0227 color=1
n label=eco:b0228 color=1
n label=eco:b0231 color=1
n label=eco:b0232 color=1
n label=eco:b0233 color=1
n label=eco:b0234 color=1
n label=eco:b0238 color=1
n label=eco:b0239 color=1
n label=eco:b0242 color=1
n label=eco:b0243 color=1
n label=eco:b0256 color=1
n label=eco:b0260 color=1
n label=eco:b0261 color=1
n label=eco:b0268 color=1
n label=eco:b0269 color=1
n label=eco:b0270 color=1
n label=eco:b0271 color=1
n label=eco:b0287 color=1
n label=eco:b0295 color=1
n label=eco:b0298 color=1
n label=eco:b0299 color=1
n label=eco:b0305 color=1
n label=eco:b0306 color=1
n label=eco:b0307 color=1
n label=eco:b0308 color=1
n label=eco:b0314 color=1
n label=eco:b0315 color=1
n label=eco:b0318 color=1
n label=eco:b0319 color=1
n label=eco:b0320 color=1
n label=eco:b0321 color=1
n label=eco:b0323 color=1
n label=eco:b0324 color=1
n label=eco:b0325 color=1
n label=eco:b0326 color=1
n label=eco:b0327 color=1
n label=eco:b0329 color=1
n label=eco:b0331 color=1
n label=eco:b0333 color=1
n label=eco:b0334 color=1
n label=eco:b0335 color=1
n label=eco:b0336 color=1
n label=eco:b0337 color=1
n label=eco:b0339 color=1
n label=eco:b0340 color=1
n label=eco:b0341 color=1
n label=eco:b0347 color=1
n label=eco:b0348 color=1
n label=eco:b0349 color=1
n label=eco:b0350 color=1
n label=eco:b0351 color=1
n label=eco:b0352 color=1
n label=eco:b0353 color=1
n label=eco:b0354 color=1
n label=eco:b0360 color=1
n label=eco:b0361 color=1
n label=eco:b0365 color=1
n label=eco:b0366 color=1
n label=eco:b0367 color=1
n label=eco:b0368 color=1
n label=eco:b0375 color=1
n label=eco:b0377 color=1
n label=eco:b0378 color=1
n label=eco:b0380 color=1
n label=eco:b0382 color=1
n label=eco:b0383 color=1
n label=eco:b0384 color=1
n label=eco:b0385 color=1
n label=eco:b0387 color=1
n label=eco:b0388 color=1
n label=eco:b0389 color=1
n label=eco:b0390 color=1
n label=eco:b0391 color=1
n label=eco:b0394 color=1
n label=eco:b0399 color=1
n label=eco:b0400 color=1
n label=eco:b0401 color=1
n label=eco:b0402 color=1
n label=eco:b0403 color=1
n label=eco:b0405 color=1
n label=eco:b0406 color=1
n label=eco:b0407 color=1
n label=eco:b0408 color=1
n label=eco:b0409 color=1
n label=eco:b0410 color=1
n label=eco:b0413 color=1
n label=eco:b0414 color=1
n label=eco:b0415 color=1
n label=eco:b0416 color=1
n label=eco:b0417 color=1
n label=eco:b0418 color=1
n label=eco:b0423 color=1
n label=eco:b0426 color=1
n label=eco:b0435 color=1
n label=eco:b0436 color=1
n label=eco:b0437 color=1
n label=eco:b0438 color=1
n label=eco:b0439 color=1
n label=eco:b0440 color=1
n label=eco:b0441 color=1
n label=eco:b0442 color=1
n label=eco:b0443 color=1
n label=eco:b0446 color=1
n label=eco:b0447 color=1
n label=eco:b0448 color=1
n label=eco:b0449 color=1
n label=eco:b0450 color=1
n label=eco:b0451 color=1
n label=eco:b0453 color=1
n label=eco:b0456 color=1
n label=eco:b0464 color=1
n label=eco:b0465 color=1
n label=eco:b0468 color=1
n label=eco:b0469 color=1
n label=eco:b0470 color=1
n label=eco:b0471 color=1
n label=eco:b0472 color=1
n label=eco:b0473 color=1
n label=eco:b0474 color=1
n label=eco:b0475 color=1
n label=eco:b0477 color=1
n label=eco:b0480 color=1
n label=eco:b0483 color=1
n label=eco:b0485 color=1
n label=eco:b0486 color=1
n label=eco:b0487 color=1
n label=eco:b0490 color=1
n label=eco:b0491 color=1
n label=eco:b0495 color=1
n label=eco:b0496 color=1
n label=eco:b0497 color=1
n label=eco:b0498 color=1
n label=eco:b0505 color=1
n label=eco:b0506 color=1
n label=eco:b0507 color=1
n label=eco:b0508 color=1
n label=eco:b0509 color=1
n label=eco:b0511 color=1
n label=eco:b0512 color=1
n label=eco:b0513 color=1
n label=eco:b0514 color=1
n label=eco:b0518 color=1
n label=eco:b4572 color=1
n label=eco:b0520 color=1
n label=eco:b0521 color=1
n label=eco:b0526 color=1
n label=eco:b0530 color=1
n label=eco:b0531 color=1
n label=eco:b0532 color=1
n label=eco:b0533 color=1
n label=eco:b0534 color=1
n label=eco:b0540 color=1
n label=eco:b0541 color=1
n label=eco:b0543 color=1
n label=eco:b0544 color=1
n label=eco:b0545 color=1
n label=eco:b0546 color=1
n label=eco:b4588 color=1
n label=eco:b0547 color=1
n label=eco:b0548 color=1
n label=eco:b0549 color=1
n label=eco:b0550 color=1
n label=eco:b4509 color=1
n label=eco:b0551 color=1
n label=eco:b0554 color=1
n label=eco:b0555 color=1
n label=eco:b0556 color=1
n label=eco:b4510 color=1
n label=eco:b0559 color=1
n label=eco:b0560 color=1
n label=eco:b0564 color=1
n label=eco:b0572 color=1
n label=eco:b0573 color=1
n label=eco:b0574 color=1
n label=eco:b0575 color=1
n label=eco:b0576 color=1
n label=eco:b4415 color=1
n label=eco:b0582 color=1
n label=eco:b0585 color=1
n label=eco:b4511 color=1
n label=eco:b0586 color=1
n label=eco:b0587 color=1
n label=eco:b0591 color=1
n label=eco:b0593 color=1
n label=eco:b0594 color=1
n label=eco:b0595 color=1
n label=eco:b0596 color=1
n label=eco:b0597 color=1
n label=eco:b0598 color=1
n label=eco:b4512 color=1
n label=eco:b0600 color=1
n label=eco:b0605 color=1
n label=eco:b0606 color=1
n label=eco:b0608 color=1
n label=eco:b0619 color=1
n label=eco:b0620 color=1
n label=eco:b0622 color=1
n label=eco:b0623 color=1
n label=eco:b0627 color=1
n label=eco:b0643 color=1
n label=eco:b0645 color=1
n label=eco:b0646 color=1
n label=eco:b0648 color=1
n label=eco:b0649 color=1
n label=eco:b0662 color=1
n label=eco:b0679 color=1
n label=eco:b0680 color=1
n label=eco:b0681 color=1
n label=eco:b0682 color=1
n label=eco:b0687 color=1
n label=eco:b0688 color=1
n label=eco:b0689 color=1
n label=eco:b4590 color=1
n label=eco:b0699 color=1
n label=eco:b0700 color=1
n label=eco:b0702 color=1
n label=eco:b0704 color=1
n label=eco:b0706 color=1
n label=eco:b0707 color=1
n label=eco:b0708 color=1
n label=eco:b0710 color=1
n label=eco:b0711 color=1
n label=eco:b0712 color=1
n label=eco:b0713 color=1
n label=eco:b0714 color=1
n label=eco:b0721 color=1
n label=eco:b0722 color=1
n label=eco:b0723 color=1
n label=eco:b0724 color=1
n label=eco:b0726 color=1
n label=eco:b0727 color=1
n label=eco:b0728 color=1
n label=eco:b0729 color=1
n label=eco:b0731 color=1
n label=eco:b0732 color=1
n label=eco:b0733 color=1
n label=eco:b0734 color=1
n label=eco:b4515 color=1
n label=eco:b0735 color=1
n label=eco:b0736 color=1
n label=eco:b0737 color=1
n label=eco:b0738 color=1
n label=eco:b0739 color=1
n label=eco:b0740 color=1
n label=eco:b0741 color=1
n label=eco:b0742 color=1
n label=eco:b0750 color=1
n label=eco:b0751 color=1
n label=eco:b0754 color=1
n label=eco:b0762 color=1
n label=eco:b0763 color=1
n label=eco:b0764 color=1
n label=eco:b0765 color=1
n label=eco:b0767 color=1
n label=eco:b0769 color=1
n label=eco:b0770 color=1
n label=eco:b0771 color=1
n label=eco:b0775 color=1
n label=eco:b0776 color=1
n label=eco:b0777 color=1
n label=eco:b0778 color=1
n label=eco:b0779 color=1
n label=eco:b0781 color=1
n label=eco:b0782 color=1
n label=eco:b0783 color=1
n label=eco:b0784 color=1
n label=eco:b0785 color=1
n label=eco:b0786 color=1
n label=eco:b0787 color=1
n label=eco:b0791 color=1
n label=eco:b0797 color=1
n label=eco:b0799 color=1
n label=eco:b0800 color=1
n label=eco:b0801 color=1
n label=eco:b0807 color=1
n label=eco:b0814 color=1
n label=eco:b0817 color=1
n label=eco:b0818 color=1
n label=eco:b0820 color=1
n label=eco:b0825 color=1
n label=eco:b0828 color=1
n label=eco:b0829 color=1
n label=eco:b0830 color=1
n label=eco:b0831 color=1
n label=eco:b0832 color=1
n label=eco:b0833 color=1
n label=eco:b0834 color=1
n label=eco:b0836 color=1
n label=eco:b0837 color=1
n label=eco:b0839 color=1
n label=eco:b0842 color=1
n label=eco:b0846 color=1
n label=eco:b0848 color=1
n label=eco:b0850 color=1
n label=eco:b0851 color=1
n label=eco:b0852 color=1
n label=eco:b0853 color=1
n label=eco:b0854 color=1
n label=eco:b0855 color=1
n label=eco:b0856 color=1
n label=eco:b0857 color=1
n label=eco:b0858 color=1
n label=eco:b0859 color=1
n label=eco:b0866 color=1
n label=eco:b0867 color=1
n label=eco:b0876 color=1
n label=eco:b0878 color=1
n label=eco:b0879 color=1
n label=eco:b0881 color=1
n label=eco:b0882 color=1
n label=eco:b0889 color=1
n label=eco:b0890 color=1
n label=eco:b0891 color=1
n label=eco:b0892 color=1
n label=eco:b0893 color=1
n label=eco:b0894 color=1
n label=eco:b0895 color=1
n label=eco:b0896 color=1
n label=eco:b0898 color=1
n label=eco:b0899 color=1
n label=eco:b0901 color=1
n label=eco:b0906 color=1
n label=eco:b0907 color=1
n label=eco:b0908 color=1
n label=eco:b0909 color=1
n label=eco:b0910 color=1
n label=eco:b0911 color=1
n label=eco:b0912 color=1
n label=eco:b0913 color=1
n label=eco:b0914 color=1
n label=eco:b0915 color=1
n label=eco:b0916 color=1
n label=eco:b0917 color=1
n label=eco:b0918 color=1
n label=eco:b0919 color=1
n label=eco:b0921 color=1
n label=eco:b0922 color=1
n label=eco:b0923 color=1
n label=eco:b0924 color=1
n label=eco:b0925 color=1
n label=eco:b0926 color=1
n label=eco:b0927 color=1
n label=eco:b0932 color=1
n label=eco:b0938 color=1
n label=eco:b0939 color=1
n label=eco:b0940 color=1
n label=eco:b0941 color=1
n label=eco:b0942 color=1
n label=eco:b0943 color=1
n label=eco:b0944 color=1
n label=eco:b0945 color=1
n label=eco:b0946 color=1
n label=eco:b0948 color=1
n label=eco:b0949 color=1
n label=eco:b0950 color=1
n label=eco:b0951 color=1
n label=eco:b0952 color=1
n label=eco:b0953 color=1
n label=eco:b0956 color=1
n label=eco:b0959 color=1
n label=eco:b0962 color=1
n label=eco:b0965 color=1
n label=eco:b0968 color=1
n label=eco:b0972 color=1
n label=eco:b0973 color=1
n label=eco:b0974 color=1
n label=eco:b0975 color=1
n label=eco:b0976 color=1
n label=eco:b0977 color=1
n label=eco:b0978 color=1
n label=eco:b0979 color=1
n label=eco:b4592 color=1
n label=eco:b0980 color=1
n label=eco:b4516 color=1
n label=eco:b0988 color=1
n label=eco:b0990 color=1
n label=eco:b0991 color=1
n label=eco:b4517 color=1
n label=eco:b0994 color=1
n label=eco:b0996 color=1
n label=eco:b0997 color=1
n label=eco:b0998 color=1
n label=eco:b1001 color=1
n label=eco:b1002 color=1
n label=eco:b4518 color=1
n label=eco:b1013 color=1
n label=eco:b1015 color=1
n label=eco:b1018 color=1
n label=eco:b1019 color=1
n label=eco:b1020 color=1
n label=eco:b1025 color=1
n label=eco:b1029 color=1
n label=eco:b1033 color=1
n label=eco:b1034 color=1
n label=eco:b1035 color=1
n label=eco:b1036 color=1
n label=eco:b1041 color=1
n label=eco:b1042 color=1
n label=eco:b1043 color=1
n label=eco:b1044 color=1
n label=eco:b1045 color=1
n label=eco:b1046 color=1
n label=eco:b1048 color=1
n label=eco:b1049 color=1
n label=eco:b1050 color=1
n label=eco:b1055 color=1
n label=eco:b1066 color=1
n label=eco:b1067 color=1
n label=eco:b1068 color=1
n label=eco:b1069 color=1
n label=eco:b1073 color=1
n label=eco:b1074 color=1
n label=eco:b1075 color=1
n label=eco:b1076 color=1
n label=eco:b1077 color=1
n label=eco:b1078 color=1
n label=eco:b1079 color=1
n label=eco:b1080 color=1
n label=eco:b1081 color=1
n label=eco:b1082 color=1
n label=eco:b1083 color=1
n label=eco:b1085 color=1
n label=eco:b1086 color=1
n label=eco:b1088 color=1
n label=eco:b1089 color=1
n label=eco:b1090 color=1
n label=eco:b1091 color=1
n label=eco:b1092 color=1
n label=eco:b1093 color=1
n label=eco:b1094 color=1
n label=eco:b1095 color=1
n label=eco:b1096 color=1
n label=eco:b1097 color=1
n label=eco:b1098 color=1
n label=eco:b1099 color=1
n label=eco:b1100 color=1
n label=eco:b1101 color=1
n label=eco:b1103 color=1
n label=eco:b1104 color=1
n label=eco:b1105 color=1
n label=eco:b1106 color=1
n label=eco:b1107 color=1
n label=eco:b1108 color=1
n label=eco:b1109 color=1
n label=eco:b1110 color=1
n label=eco:b1112 color=1
n label=eco:b1116 color=1
n label=eco:b1117 color=1
n label=eco:b1118 color=1
n label=eco:b1119 color=1
n label=eco:b1120 color=1
n label=eco:b1127 color=1
n label=eco:b1136 color=1
n label=eco:b1139 color=1
n label=eco:b1143 color=1
n label=eco:b1146 color=1
n label=eco:b1147 color=1
n label=eco:b1148 color=1
n label=eco:b1150 color=1
n label=eco:b1153 color=1
n label=eco:b1154 color=1
n label=eco:b1155 color=1
n label=eco:b1158 color=1
n label=eco:b1159 color=1
n label=eco:b1164 color=1
n label=eco:b1165 color=1
n label=eco:b1166 color=1
n label=eco:b1167 color=1
n label=eco:b1168 color=1
n label=eco:b4520 color=1
n label=eco:b4594 color=1
n label=eco:b1177 color=1
n label=eco:b1179 color=1
n label=eco:b1180 color=1
n label=eco:b1181 color=1
n label=eco:b1183 color=1
n label=eco:b1184 color=1
n label=eco:b1187 color=1
n label=eco:b1189 color=1
n label=eco:b1190 color=1
n label=eco:b1193 color=1
n label=eco:b1195 color=1
n label=eco:b1196 color=1
n label=eco:b1201 color=1
n label=eco:b1205 color=1
n label=eco:b1210 color=1
n label=eco:b1211 color=1
n label=eco:b1212 color=1
n label=eco:b1213 color=1
n label=eco:b1214 color=1
n label=eco:b1215 color=1
n label=eco:b1217 color=1
n label=eco:b1218 color=1
n label=eco:b1220 color=1
n label=eco:b1223 color=1
n label=eco:b1224 color=1
n label=eco:b1225 color=1
n label=eco:b1226 color=1
n label=eco:b1227 color=1
n label=eco:b1234 color=1
n label=eco:b1235 color=1
n label=eco:b1236 color=1
n label=eco:b1238 color=1
n label=eco:b1242 color=1
n label=eco:b1243 color=1
n label=eco:b1244 color=1
n label=eco:b1245 color=1
n label=eco:b1246 color=1
n label=eco:b1247 color=1
n label=eco:b4595 color=1
n label=eco:b1252 color=1
n label=eco:b1256 color=1
n label=eco:b1266 color=1
n label=eco:b1267 color=1
n label=eco:b1268 color=1
n label=eco:b1269 color=1
n label=eco:b1272 color=1
n label=eco:b1274 color=1
n label=eco:b1275 color=1
n label=eco:b4522 color=1
n label=eco:b4523 color=1
n label=eco:b1276 color=1
n label=eco:b1278 color=1
n label=eco:b1279 color=1
n label=eco:b1280 color=1
n label=eco:b1281 color=1
n label=eco:b1282 color=1
n label=eco:b4672 color=1
n label=eco:b1298 color=1
n label=eco:b1299 color=1
n label=eco:b1300 color=1
n label=eco:b1301 color=1
n label=eco:b1302 color=1
n label=eco:b1304 color=1
n label=eco:b1305 color=1
n label=eco:b1306 color=1
n label=eco:b1307 color=1
n label=eco:b1308 color=1
n label=eco:b1309 color=1
n label=eco:b1310 color=1
n label=eco:b1311 color=1
n label=eco:b1312 color=1
n label=eco:b1313 color=1
n label=eco:b1314 color=1
n label=eco:b1315 color=1
n label=eco:b1316 color=1
n label=eco:b1317 color=1
n label=eco:b1319 color=1
n label=eco:b1321 color=1
n label=eco:b1322 color=1
n label=eco:b1323 color=1
n label=eco:b1325 color=1
n label=eco:b1328 color=1
n label=eco:b1329 color=1
n label=eco:b1331 color=1
n label=eco:b1332 color=1
n label=eco:b1339 color=1
n label=eco:b1340 color=1
n label=eco:b1342 color=1
n label=eco:b1343 color=1
n label=eco:b1353 color=1
n label=eco:b1357 color=1
n label=eco:b1358 color=1
n label=eco:b1359 color=1
n label=eco:b1360 color=1
n label=eco:b4528 color=1
n label=eco:b1363 color=1
n label=eco:b1365 color=1
n label=eco:b1372 color=1
n label=eco:b1373 color=1
n label=eco:b4529 color=1
n label=eco:b1381 color=1
n label=eco:b1382 color=1
n label=eco:b1383 color=1
n label=eco:b1385 color=1
n label=eco:b1388 color=1
n label=eco:b1389 color=1
n label=eco:b1390 color=1
n label=eco:b1391 color=1
n label=eco:b1392 color=1
n label=eco:b1393 color=1
n label=eco:b1394 color=1
n label=eco:b1395 color=1
n label=eco:b1396 color=1
n label=eco:b1397 color=1
n label=eco:b1398 color=1
n label=eco:b1399 color=1
n label=eco:b1400 color=1
n label=eco:b1404 color=1
n label=eco:b1406 color=1
n label=eco:b1407 color=1
n label=eco:b1408 color=1
n label=eco:b1409 color=1
n label=eco:b1410 color=1
n label=eco:b1411 color=1
n label=eco:b1413 color=1
n label=eco:b1414 color=1
n label=eco:b1415 color=1
n label=eco:b1418 color=1
n label=eco:b1419 color=1
n label=eco:b1421 color=1
n label=eco:b1423 color=1
n label=eco:b1424 color=1
n label=eco:b1426 color=1
n label=eco:b1427 color=1
n label=eco:b1429 color=1
n label=eco:b1430 color=1
n label=eco:b1431 color=1
n label=eco:b1432 color=1
n label=eco:b1434 color=1
n label=eco:b1435 color=1
n label=eco:b4532 color=1
n label=eco:b1438 color=1
n label=eco:b1439 color=1
n label=eco:b1440 color=1
n label=eco:b1441 color=1
n label=eco:b1442 color=1
n label=eco:b1443 color=1
n label=eco:b1444 color=1
n label=eco:b1445 color=1
n label=eco:b1446 color=1
n label=eco:b1449 color=1
n label=eco:b1450 color=1
n label=eco:b1452 color=1
n label=eco:b1454 color=1
n label=eco:b1455 color=1
n label=eco:b1457 color=1
n label=eco:b1460 color=1
n label=eco:b1461 color=1
n label=eco:b1463 color=1
n label=eco:b1474 color=1
n label=eco:b1475 color=1
n label=eco:b1476 color=1
n label=eco:b1482 color=1
n label=eco:b1513 color=1
n label=eco:b1514 color=1
n label=eco:b1515 color=1
n label=eco:b1516 color=1
n label=eco:b1517 color=1
n label=eco:b1518 color=1
n label=eco:b1519 color=1
n label=eco:b1526 color=1
n label=eco:b1527 color=1
n label=eco:b1528 color=1
n label=eco:b1530 color=1
n label=eco:b1531 color=1
n label=eco:b1532 color=1
n label=eco:b1534 color=1
n label=eco:b4599 color=1
n label=eco:b1537 color=1
n label=eco:b1539 color=1
n label=eco:b1540 color=1
n label=eco:b1541 color=1
n label=eco:b1544 color=1
n label=eco:b1545 color=1
n label=eco:b4533 color=1
n label=eco:b1549 color=1
n label=eco:b1558 color=1
n label=eco:b1565 color=1
n label=eco:b1566 color=1
n label=eco:b1570 color=1
n label=eco:b1571 color=1
n label=eco:b1572 color=1
n label=eco:b1573 color=1
n label=eco:b1575 color=1
n label=eco:b1576 color=1
n label=eco:b1583 color=1
n label=eco:b1584 color=1
n label=eco:b1586 color=1
n label=eco:b1587 color=1
n label=eco:b1588 color=1
n label=eco:b1589 color=1
n label=eco:b1590 color=1
n label=eco:b1591 color=1
n label=eco:b1592 color=1
n label=eco:b1596 color=1
n label=eco:b1597 color=1
n label=eco:b4601 color=1
n label=eco:b1598 color=1
n label=eco:b1601 color=1
n label=eco:b1604 color=1
n label=eco:b1605 color=1
n label=eco:b1606 color=1
n label=eco:b1608 color=1
n label=eco:b1609 color=1
n label=eco:b1610 color=1
n label=eco:b1613 color=1
n label=eco:b1614 color=1
n label=eco:b1621 color=1
n label=eco:b1622 color=1
n label=eco:b1623 color=1
n label=eco:b4409 color=1
n label=eco:b1625 color=1
n label=eco:b1626 color=1
n label=eco:b1627 color=1
n label=eco:b1628 color=1
n label=eco:b1629 color=1
n label=eco:b1630 color=1
n label=eco:b1631 color=1
n label=eco:b1632 color=1
n label=eco:b1633 color=1
n label=eco:b1634 color=1
n label=eco:b1635 color=1
n label=eco:b1641 color=1
n label=eco:b1643 color=1
n label=eco:b1644 color=1
n label=eco:b1645 color=1
n label=eco:b1649 color=1
n label=eco:b1650 color=1
n label=eco:b1651 color=1
n label=eco:b1652 color=1
n label=eco:b1653 color=1
n label=eco:b1655 color=1
n label=eco:b1656 color=1
n label=eco:b1658 color=1
n label=eco:b1660 color=1
n label=eco:b1661 color=1
n label=eco:b1663 color=1
n label=eco:b1667 color=1
n label=eco:b1668 color=1
n label=eco:b1676 color=1
n label=eco:b1677 color=1
n label=eco:b1688 color=1
n label=eco:b1689 color=1
n label=eco:b1690 color=1
n label=eco:b1691 color=1
n label=eco:b1692 color=1
n label=eco:b1693 color=1
n label=eco:b1694 color=1
n label=eco:b1695 color=1
n label=eco:b1697 color=1
n label=eco:b1698 color=1
n label=eco:b1699 color=1
n label=eco:b1700 color=1
n label=eco:b1701 color=1
n label=eco:b1703 color=1
n label=eco:b1704 color=1
n label=eco:b1705 color=1
n label=eco:b4535 color=1
n label=eco:b1723 color=1
n label=eco:b1724 color=1
n label=eco:b1725 color=1
n label=eco:b1727 color=1
n label=eco:b1728 color=1
n label=eco:b1729 color=1
n label=eco:b1732 color=1
n label=eco:b1740 color=1
n label=eco:b1741 color=1
n label=eco:b1749 color=1
n label=eco:b1750 color=1
n label=eco:b1751 color=1
n label=eco:b1752 color=1
n label=eco:b1753 color=1
n label=eco:b1754 color=1
n label=eco:b1755 color=1
n label=eco:b1756 color=1
n label=eco:b1757 color=1
n label=eco:b1759 color=1
n label=eco:b1761 color=1
n label=eco:b1766 color=1
n label=eco:b1767 color=1
n label=eco:b1768 color=1
n label=eco:b1779 color=1
n label=eco:b1780 color=1
n label=eco:b1783 color=1
n label=eco:b1784 color=1
n label=eco:b1785 color=1
n label=eco:b1786 color=1
n label=eco:b1787 color=1
n label=eco:b1789 color=1
n label=eco:b1791 color=1
n label=eco:b1792 color=1
n label=eco:b1794 color=1
n label=eco:b4676 color=1
n label=eco:b4675 color=1
n label=eco:b1800 color=1
n label=eco:b1801 color=1
n label=eco:b1802 color=1
n label=eco:b1803 color=1
n label=eco:b1809 color=1
n label=eco:b1810 color=1
n label=eco:b1812 color=1
n label=eco:b1813 color=1
n label=eco:b1814 color=1
n label=eco:b1815 color=1
n label=eco:b1817 color=1
n label=eco:b1818 color=1
n label=eco:b1819 color=1
n label=eco:b1820 color=1
n label=eco:b1821 color=1
n label=eco:b4536 color=1
n label=eco:b1828 color=1
n label=eco:b1833 color=1
n label=eco:b1834 color=1
n label=eco:b1835 color=1
n label=eco:b1836 color=1
n label=eco:b1837 color=1
n label=eco:b1842 color=1
n label=eco:b1843 color=1
n label=eco:b1844 color=1
n label=eco:b1849 color=1
n label=eco:b1853 color=1
n label=eco:b1854 color=1
n label=eco:b1858 color=1
n label=eco:b1859 color=1
n label=eco:b1862 color=1
n label=eco:b1867 color=1
n label=eco:b1868 color=1
n label=eco:b1869 color=1
n label=eco:b1870 color=1
n label=eco:b1871 color=1
n label=eco:b1876 color=1
n label=eco:b1877 color=1
n label=eco:b1895 color=1
n label=eco:b1902 color=1
n label=eco:b1904 color=1
n label=eco:b1905 color=1
n label=eco:b1907 color=1
n label=eco:b1915 color=1
n label=eco:b1924 color=1
n label=eco:b1925 color=1
n label=eco:b1926 color=1
n label=eco:b1927 color=1
n label=eco:b1929 color=1
n label=eco:b1930 color=1
n label=eco:b1931 color=1
n label=eco:b1932 color=1
n label=eco:b1938 color=1
n label=eco:b1939 color=1
n label=eco:b1940 color=1
n label=eco:b1941 color=1
n label=eco:b1942 color=1
n label=eco:b1943 color=1
n label=eco:b1944 color=1
n label=eco:b1945 color=1
n label=eco:b1946 color=1
n label=eco:b1947 color=1
n label=eco:b1948 color=1
n label=eco:b1949 color=1
n label=eco:b1950 color=1
n label=eco:b1951 color=1
n label=eco:b1953 color=1
n label=eco:b1955 color=1
n label=eco:b1959 color=1
n label=eco:b1967 color=1
n label=eco:b1970 color=1
n label=eco:b1971 color=1
n label=eco:b1972 color=1
n label=eco:b1973 color=1
n label=eco:b1974 color=1
n label=eco:b1976 color=1
n label=eco:b1978 color=1
n label=eco:b1981 color=1
n label=eco:b1982 color=1
n label=eco:b1983 color=1
n label=eco:b2000 color=1
n label=eco:b2001 color=1
n label=eco:b2002 color=1
n label=eco:b2003 color=1
n label=eco:b2004 color=1
n label=eco:b2005 color=1
n label=eco:b2011 color=1
n label=eco:b2018 color=1
n label=eco:b2019 color=1
n label=eco:b2020 color=1
n label=eco:b2021 color=1
n label=eco:b2022 color=1
n label=eco:b2023 color=1
n label=eco:b2024 color=1
n label=eco:b2025 color=1
n label=eco:b2026 color=1
n label=eco:b2063 color=1
n label=eco:b2067 color=1
n label=eco:b2069 color=1
n label=eco:b2071 color=1
n label=eco:b2074 color=1
n label=eco:b2075 color=1
n label=eco:b2076 color=1
n label=eco:b2077 color=1
n label=eco:b2078 color=1
n label=eco:b2079 color=1
n label=eco:b2080 color=1
n label=eco:b2081 color=1
n label=eco:b2086 color=1
n label=eco:b2088 color=1
n label=eco:b2089 color=1
n label=eco:b2098 color=1
n label=eco:b2099 color=1
n label=eco:b2100 color=1
n label=eco:b2106 color=1
n label=eco:b2107 color=1
n label=eco:b2114 color=1
n label=eco:b2118 color=1
n label=eco:b4541 color=1
n label=eco:b2119 color=1
n label=eco:b2120 color=1
n label=eco:b2121 color=1
n label=eco:b2123 color=1
n label=eco:b2127 color=1
n label=eco:b4542 color=1
n label=eco:b2133 color=1
n label=eco:b2136 color=1
n label=eco:b4679 color=1
n label=eco:b2141 color=1
n label=eco:b2142 color=1
n label=eco:b2143 color=1
n label=eco:b2144 color=1
n label=eco:b2145 color=1
n label=eco:b2146 color=1
n label=eco:b2147 color=1
n label=eco:b2154 color=1
n label=eco:b2158 color=1
n label=eco:b2159 color=1
n label=eco:b2160 color=1
n label=eco:b2163 color=1
n label=eco:b2170 color=1
n label=eco:b2171 color=1
n label=eco:b2172 color=1
n label=eco:b2173 color=1
n label=eco:b2174 color=1
n label=eco:b2175 color=1
n label=eco:b2176 color=1
n label=eco:b2177 color=1
n label=eco:b2178 color=1
n label=eco:b2179 color=1
n label=eco:b2180 color=1
n label=eco:b2184 color=1
n label=eco:b2185 color=1
n label=eco:b2187 color=1
n label=eco:b2188 color=1
n label=eco:b2193 color=1
n label=eco:b2209 color=1
n label=eco:b2216 color=1
n label=eco:b2217 color=1
n label=eco:b2219 color=1
n label=eco:b2220 color=1
n label=eco:b2221 color=1
n label=eco:b2222 color=1
n label=eco:b2223 color=1
n label=eco:b2224 color=1
n label=eco:b2232 color=1
n label=eco:b2234 color=1
n label=eco:b2235 color=1
n label=eco:b2236 color=1
n label=eco:b2241 color=1
n label=eco:b2242 color=1
n label=eco:b2243 color=1
n label=eco:b2244 color=1
n label=eco:b2251 color=1
n label=eco:b2253 color=1
n label=eco:b2254 color=1
n label=eco:b2255 color=1
n label=eco:b2256 color=1
n label=eco:b2257 color=1
n label=eco:b4544 color=1
n label=eco:b2258 color=1
n label=eco:b2268 color=1
n label=eco:b2269 color=1
n label=eco:b2271 color=1
n label=eco:b2272 color=1
n label=eco:b2274 color=1
n label=eco:b2275 color=1
n label=eco:b2290 color=1
n label=eco:b2291 color=1
n label=eco:b2296 color=1
n label=eco:b2297 color=1
n label=eco:b2298 color=1
n label=eco:b2302 color=1
n label=eco:b2303 color=1
n label=eco:b2304 color=1
n label=eco:b2321 color=1
n label=eco:b2324 color=1
n label=eco:b2331 color=1
n label=eco:b2344 color=1
n label=eco:b2345 color=1
n label=eco:b2347 color=1
n label=eco:b2349 color=1
n label=eco:b2350 color=1
n label=eco:b2351 color=1
n label=eco:b2352 color=1
n label=eco:b2359 color=1
n label=eco:b2360 color=1
n label=eco:b2361 color=1
n label=eco:b2362 color=1
n label=eco:b2363 color=1
n label=eco:b4501 color=1
n label=eco:b2365 color=1
n label=eco:b2366 color=1
n label=eco:b2369 color=1
n label=eco:b2370 color=1
n label=eco:b2376 color=1
n label=eco:b2378 color=1
n label=eco:b4680 color=1
n label=eco:b2380 color=1
n label=eco:b2381 color=1
n label=eco:b2382 color=1
n label=eco:b2389 color=1
n label=eco:b2390 color=1
n label=eco:b2393 color=1
n label=eco:b2394 color=1
n label=eco:b2398 color=1
n label=eco:b2399 color=1
n label=eco:b2408 color=1
n label=eco:b2410 color=1
n label=eco:b2413 color=1
n label=eco:b2414 color=1
n label=eco:b2415 color=1
n label=eco:b2416 color=1
n label=eco:b2417 color=1
n label=eco:b2419 color=1
n label=eco:b2420 color=1
n label=eco:b2428 color=1
n label=eco:b2429 color=1
n label=eco:b2430 color=1
n label=eco:b2435 color=1
n label=eco:b2436 color=1
n label=eco:b2442 color=1
n label=eco:b2443 color=1
n label=eco:b2444 color=1
n label=eco:b2445 color=1
n label=eco:b2446 color=1
n label=eco:b2447 color=1
n label=eco:b2448 color=1
n label=eco:b2449 color=1
n label=eco:b2450 color=1
n label=eco:b2464 color=1
n label=eco:b2465 color=1
n label=eco:b2469 color=1
n label=eco:b2470 color=1
n label=eco:b2471 color=1
n label=eco:b2472 color=1
n label=eco:b4547 color=1
n label=eco:b2479 color=1
n label=eco:b2480 color=1
n label=eco:b2481 color=1
n label=eco:b2482 color=1
n label=eco:b2483 color=1
n label=eco:b2484 color=1
n label=eco:b2485 color=1
n label=eco:b2486 color=1
n label=eco:b2487 color=1
n label=eco:b2488 color=1
n label=eco:b2489 color=1
n label=eco:b2490 color=1
n label=eco:b2491 color=1
n label=eco:b2492 color=1
n label=eco:b2494 color=1
n label=eco:b2495 color=1
n label=eco:b2499 color=1
n label=eco:b2500 color=1
n label=eco:b2501 color=1
n label=eco:b2502 color=1
n label=eco:b2504 color=1
n label=eco:b2505 color=1
n label=eco:b2506 color=1
n label=eco:b2509 color=1
n label=eco:b2521 color=1
n label=eco:b2533 color=1
n label=eco:b2534 color=1
n label=eco:b2535 color=1
n label=eco:b2538 color=1
n label=eco:b2539 color=1
n label=eco:b2540 color=1
n label=eco:b2541 color=1
n label=eco:b2542 color=1
n label=eco:b2543 color=1
n label=eco:b2550 color=1
n label=eco:b2552 color=1
n label=eco:b2558 color=1
n label=eco:b2561 color=1
n label=eco:b2562 color=1
n label=eco:b2574 color=1
n label=eco:b2576 color=1
n label=eco:b2578 color=1
n label=eco:b2580 color=1
n label=eco:b2582 color=1
n label=eco:b2583 color=1
n label=eco:b2584 color=1
n label=eco:b2585 color=1
n label=eco:b2586 color=1
n label=eco:b2595 color=1
n label=eco:b2597 color=1
n label=eco:b2598 color=1
n label=eco:b2599 color=1
n label=eco:b2602 color=1
n label=eco:b2603 color=1
n label=eco:b2604 color=1
n label=eco:b2605 color=1
n label=eco:b2611 color=1
n label=eco:b4461 color=1
n label=eco:b2615 color=1
n label=eco:b2616 color=1
n label=eco:b2617 color=1
n label=eco:b2620 color=1
n label=eco:b2622 color=1
n label=eco:b2624 color=1
n label=eco:b2625 color=1
n label=eco:b2626 color=1
n label=eco:b2630 color=1
n label=eco:b2631 color=1
n label=eco:b2632 color=1
n label=eco:b2633 color=1
n label=eco:b2634 color=1
n label=eco:b2635 color=1
n label=eco:b2636 color=1
n label=eco:b2637 color=1
n label=eco:b2642 color=1
n label=eco:b2643 color=1
n label=eco:b2644 color=1
n label=eco:b4548 color=1
n label=eco:b2645 color=1
n label=eco:b2646 color=1
n label=eco:b2659 color=1
n label=eco:b2660 color=1
n label=eco:b2661 color=1
n label=eco:b2662 color=1
n label=eco:b2663 color=1
n label=eco:b2664 color=1
n label=eco:b2667 color=1
n label=eco:b2668 color=1
n label=eco:b2670 color=1
n label=eco:b2672 color=1
n label=eco:b2673 color=1
n label=eco:b2674 color=1
n label=eco:b2675 color=1
n label=eco:b2676 color=1
n label=eco:b2677 color=1
n label=eco:b2678 color=1
n label=eco:b2679 color=1
n label=eco:b2682 color=1
n label=eco:b2683 color=1
n label=eco:b2684 color=1
n label=eco:b2685 color=1
n label=eco:b2686 color=1
n label=eco:b2702 color=1
n label=eco:b2703 color=1
n label=eco:b2704 color=1
n label=eco:b2705 color=1
n label=eco:b2706 color=1
n label=eco:b2707 color=1
n label=eco:b2708 color=1
n label=eco:b2710 color=1
n label=eco:b2711 color=1
n label=eco:b2715 color=1
n label=eco:b2716 color=1
n label=eco:b2726 color=1
n label=eco:b2727 color=1
n label=eco:b2728 color=1
n label=eco:b2729 color=1
n label=eco:b2730 color=1
n label=eco:b2731 color=1
n label=eco:b2733 color=1
n label=eco:b2734 color=1
n label=eco:b2736 color=1
n label=eco:b2737 color=1
n label=eco:b2738 color=1
n label=eco:b2739 color=1
n label=eco:b2740 color=1
n label=eco:b2753 color=1
n label=eco:b2765 color=1
n label=eco:b2766 color=1
n label=eco:b2767 color=1
n label=eco:b2768 color=1
n label=eco:b2775 color=1
n label=eco:b2776 color=1
n label=eco:b4682 color=1
n label=eco:b2778 color=1
n label=eco:b2786 color=1
n label=eco:b2794 color=1
n label=eco:b2795 color=1
n label=eco:b2796 color=1
n label=eco:b2797 color=1
n label=eco:b2798 color=1
n label=eco:b2801 color=1
n label=eco:b2802 color=1
n label=eco:b2803 color=1
n label=eco:b2804 color=1
n label=eco:b2805 color=1
n label=eco:b2810 color=1
n label=eco:b2811 color=1
n label=eco:b2818 color=1
n label=eco:b2831 color=1
n label=eco:b2832 color=1
n label=eco:b2833 color=1
n label=eco:b2834 color=1
n label=eco:b2837 color=1
n label=eco:b2839 color=1
n label=eco:b2845 color=1
n label=eco:b2846 color=1
n label=eco:b2847 color=1
n label=eco:b2848 color=1
n label=eco:b2851 color=1
n label=eco:b2852 color=1
n label=eco:b2853 color=1
n label=eco:b2866 color=1
n label=eco:b2867 color=1
n label=eco:b2868 color=1
n label=eco:b2870 color=1
n label=eco:b2871 color=1
n label=eco:b2872 color=1
n label=eco:b2873 color=1
n label=eco:b2874 color=1
n label=eco:b2877 color=1
n label=eco:b2878 color=1
n label=eco:b2879 color=1
n label=eco:b2880 color=1
n label=eco:b2881 color=1
n label=eco:b2882 color=1
n label=eco:b2883 color=1
n label=eco:b4464 color=1
n label=eco:b2888 color=1
n label=eco:b4684 color=1
n label=eco:b2889 color=1
n label=eco:b2895 color=1
n label=eco:b2898 color=1
n label=eco:b2901 color=1
n label=eco:b2910 color=1
n label=eco:b2912 color=1
n label=eco:b2916 color=1
n label=eco:b2917 color=1
n label=eco:b2918 color=1
n label=eco:b2919 color=1
n label=eco:b2920 color=1
n label=eco:b2936 color=1
n label=eco:b2940 color=1
n label=eco:b2942 color=1
n label=eco:b2943 color=1
n label=eco:b2944 color=1
n label=eco:b2945 color=1
n label=eco:b2946 color=1
n label=eco:b2947 color=1
n label=eco:b2948 color=1
n label=eco:b2949 color=1
n label=eco:b2951 color=1
n label=eco:b2952 color=1
n label=eco:b2953 color=1
n label=eco:b2954 color=1
n label=eco:b2955 color=1
n label=eco:b2961 color=1
n label=eco:b2962 color=1
n label=eco:b2963 color=1
n label=eco:b2964 color=1
n label=eco:b2966 color=1
n label=eco:b2980 color=1
n label=eco:b2982 color=1
n label=eco:b2986 color=1
n label=eco:b2989 color=1
n label=eco:b3001 color=1
n label=eco:b3003 color=1
n label=eco:b3008 color=1
n label=eco:b3009 color=1
n label=eco:b3011 color=1
n label=eco:b3012 color=1
n label=eco:b3013 color=1
n label=eco:b3014 color=1
n label=eco:b3025 color=1
n label=eco:b3026 color=1
n label=eco:b3028 color=1
n label=eco:b3029 color=1
n label=eco:b3035 color=1
n label=eco:b3037 color=1
n label=eco:b3038 color=1
n label=eco:b3040 color=1
n label=eco:b3042 color=1
n label=eco:b3043 color=1
n label=eco:b3044 color=1
n label=eco:b3045 color=1
n label=eco:b3047 color=1
n label=eco:b3048 color=1
n label=eco:b3050 color=1
n label=eco:b3051 color=1
n label=eco:b4664 color=1
n label=eco:b4666 color=1
n label=eco:b3055 color=1
n label=eco:b3056 color=1
n label=eco:b3059 color=1
n label=eco:b3061 color=1
n label=eco:b3062 color=1
n label=eco:b3063 color=1
n label=eco:b3065 color=1
n label=eco:b3066 color=1
n label=eco:b3067 color=1
n label=eco:b3071 color=1
n label=eco:b3073 color=1
n label=eco:b3075 color=1
n label=eco:b3076 color=1
n label=eco:b3077 color=1
n label=eco:b3078 color=1
n label=eco:b3079 color=1
n label=eco:b3080 color=1
n label=eco:b3081 color=1
n label=eco:b3085 color=1
n label=eco:b3086 color=1
n label=eco:b3087 color=1
n label=eco:b3088 color=1
n label=eco:b3089 color=1
n label=eco:b3093 color=1
n label=eco:b3094 color=1
n label=eco:b3095 color=1
n label=eco:b3096 color=1
n label=eco:b3097 color=1
n label=eco:b3098 color=1
n label=eco:b3099 color=1
n label=eco:b3100 color=1
n label=eco:b3101 color=1
n label=eco:b3102 color=1
n label=eco:b3103 color=1
n label=eco:b3104 color=1
n label=eco:b3106 color=1
n label=eco:b3107 color=1
n label=eco:b3119 color=1
n label=eco:b3120 color=1
n label=eco:b3121 color=1
n label=eco:b3128 color=1
n label=eco:b3129 color=1
n label=eco:b3130 color=1
n label=eco:b3132 color=1
n label=eco:b3133 color=1
n label=eco:b3136 color=1
n label=eco:b3137 color=1
n label=eco:b3138 color=1
n label=eco:b3139 color=1
n label=eco:b3140 color=1
n label=eco:b3141 color=1
n label=eco:b3142 color=1
n label=eco:b3143 color=1
n label=eco:b3144 color=1
n label=eco:b3145 color=1
n label=eco:b3147 color=1
n label=eco:b3148 color=1
n label=eco:b3149 color=1
n label=eco:b3150 color=1
n label=eco:b3153 color=1
n label=eco:b3155 color=1
n label=eco:b3158 color=1
n label=eco:b3159 color=1
n label=eco:b3160 color=1
n label=eco:b3172 color=1
n label=eco:b3180 color=1
n label=eco:b3182 color=1
n label=eco:b3187 color=1
n label=eco:b3188 color=1
n label=eco:b3196 color=1
n label=eco:b3197 color=1
n label=eco:b3198 color=1
n label=eco:b3199 color=1
n label=eco:b3200 color=1
n label=eco:b3201 color=1
n label=eco:b3202 color=1
n label=eco:b3203 color=1
n label=eco:b3204 color=1
n label=eco:b3205 color=1
n label=eco:b3206 color=1
n label=eco:b3207 color=1
n label=eco:b3212 color=1
n label=eco:b3213 color=1
n label=eco:b3214 color=1
n label=eco:b3215 color=1
n label=eco:b3216 color=1
n label=eco:b3219 color=1
n label=eco:b3220 color=1
n label=eco:b3227 color=1
n label=eco:b3233 color=1
n label=eco:b3234 color=1
n label=eco:b3235 color=1
n label=eco:b3237 color=1
n label=eco:b3238 color=1
n label=eco:b3243 color=1
n label=eco:b3253 color=1
n label=eco:b3255 color=1
n label=eco:b3256 color=1
n label=eco:b3257 color=1
n label=eco:b3258 color=1
n label=eco:b3259 color=1
n label=eco:b3260 color=1
n label=eco:b3261 color=1
n label=eco:b3262 color=1
n label=eco:b3263 color=1
n label=eco:b3265 color=1
n label=eco:b3266 color=1
n label=eco:b3267 color=1
n label=eco:b3269 color=1
n label=eco:b3270 color=1
n label=eco:b3271 color=1
n label=eco:b3279 color=1
n label=eco:b3287 color=1
n label=eco:b3288 color=1
n label=eco:b3289 color=1
n label=eco:b3290 color=1
n label=eco:b3291 color=1
n label=eco:b3324 color=1
n label=eco:b3325 color=1
n label=eco:b3326 color=1
n label=eco:b3327 color=1
n label=eco:b3328 color=1
n label=eco:b3329 color=1
n label=eco:b3330 color=1
n label=eco:b3331 color=1
n label=eco:b3332 color=1
n label=eco:b3333 color=1
n label=eco:b3334 color=1
n label=eco:b3335 color=1
n label=eco:b3348 color=1
n label=eco:b3352 color=1
n label=eco:b3353 color=1
n label=eco:b3354 color=1
n label=eco:b3355 color=1
n label=eco:b3357 color=1
n label=eco:b3358 color=1
n label=eco:b3364 color=1
n label=eco:b3365 color=1
n label=eco:b3366 color=1
n label=eco:b3367 color=1
n label=eco:b3368 color=1
n label=eco:b3369 color=1
n label=eco:b3370 color=1
n label=eco:b3371 color=1
n label=eco:b4474 color=1
n label=eco:b3374 color=1
n label=eco:b3375 color=1
n label=eco:b3396 color=1
n label=eco:b3398 color=1
n label=eco:b3399 color=1
n label=eco:b3400 color=1
n label=eco:b3401 color=1
n label=eco:b3403 color=1
n label=eco:b3406 color=1
n label=eco:b3407 color=1
n label=eco:b3408 color=1
n label=eco:b3409 color=1
n label=eco:b3410 color=1
n label=eco:b3411 color=1
n label=eco:b3413 color=1
n label=eco:b3414 color=1
n label=eco:b3415 color=1
n label=eco:b3418 color=1
n label=eco:b3422 color=1
n label=eco:b3426 color=1
n label=eco:b3434 color=1
n label=eco:b3441 color=1
n label=eco:b3442 color=1
n label=eco:b3444 color=1
n label=eco:b3445 color=1
n label=eco:b3446 color=1
n label=eco:b3448 color=1
n label=eco:b3459 color=1
n label=eco:b3465 color=1
n label=eco:b3466 color=1
n label=eco:b3468 color=1
n label=eco:b3469 color=1
n label=eco:b3471 color=1
n label=eco:b3472 color=1
n label=eco:b3474 color=1
n label=eco:b3475 color=1
n label=eco:b3476 color=1
n label=eco:b3477 color=1
n label=eco:b3478 color=1
n label=eco:b3479 color=1
n label=eco:b3480 color=1
n label=eco:b3481 color=1
n label=eco:b3482 color=1
n label=eco:b3483 color=1
n label=eco:b3484 color=1
n label=eco:b3491 color=1
n label=eco:b3493 color=1
n label=eco:b3495 color=1
n label=eco:b3496 color=1
n label=eco:b3499 color=1
n label=eco:b3500 color=1
n label=eco:b3501 color=1
n label=eco:b3502 color=1
n label=eco:b3503 color=1
n label=eco:b3506 color=1
n label=eco:b3507 color=1
n label=eco:b3511 color=1
n label=eco:b3512 color=1
n label=eco:b3513 color=1
n label=eco:b3514 color=1
n label=eco:b3519 color=1
n label=eco:b3521 color=1
n label=eco:b3522 color=1
n label=eco:b3523 color=1
n label=eco:b3526 color=1
n label=eco:b3536 color=1
n label=eco:b3537 color=1
n label=eco:b3538 color=1
n label=eco:b3539 color=1
n label=eco:b3549 color=1
n label=eco:b3550 color=1
n label=eco:b3552 color=1
n label=eco:b3553 color=1
n label=eco:b3555 color=1
n label=eco:b3556 color=1
n label=eco:b3557 color=1
n label=eco:b3558 color=1
n label=eco:b3561 color=1
n label=eco:b3566 color=1
n label=eco:b3567 color=1
n label=eco:b3568 color=1
n label=eco:b3569 color=1
n label=eco:b3571 color=1
n label=eco:b3572 color=1
n label=eco:b3575 color=1
n label=eco:b3576 color=1
n label=eco:b3577 color=1
n label=eco:b3578 color=1
n label=eco:b3579 color=1
n label=eco:b3580 color=1
n label=eco:b3581 color=1
n label=eco:b3582 color=1
n label=eco:b3583 color=1
n label=eco:b3585 color=1
n label=eco:b3593 color=1
n label=eco:b3594 color=1
n label=eco:b3596 color=1
n label=eco:b3599 color=1
n label=eco:b3600 color=1
n label=eco:b3601 color=1
n label=eco:b3602 color=1
n label=eco:b3603 color=1
n label=eco:b3604 color=1
n label=eco:b3605 color=1
n label=eco:b3606 color=1
n label=eco:b3612 color=1
n label=eco:b3613 color=1
n label=eco:b3614 color=1
n label=eco:b3619 color=1
n label=eco:b3620 color=1
n label=eco:b3621 color=1
n label=eco:b3622 color=1
n label=eco:b3633 color=1
n label=eco:b3634 color=1
n label=eco:b3639 color=1
n label=eco:b3640 color=1
n label=eco:b3641 color=1
n label=eco:b3644 color=1
n label=eco:b3645 color=1
n label=eco:b3646 color=1
n label=eco:b3648 color=1
n label=eco:b3649 color=1
n label=eco:b3650 color=1
n label=eco:b3651 color=1
n label=eco:b3652 color=1
n label=eco:b3654 color=1
n label=eco:b3655 color=1
n label=eco:b3659 color=1
n label=eco:b3660 color=1
n label=eco:b4555 color=1
n label=eco:b3665 color=1
n label=eco:b4618 color=1
n label=eco:b3673 color=1
n label=eco:b3677 color=1
n label=eco:b3680 color=1
n label=eco:b3684 color=1
n label=eco:b3688 color=1
n label=eco:b3690 color=1
n label=eco:b3696 color=1
n label=eco:b3703 color=1
n label=eco:b3704 color=1
n label=eco:b4557 color=1
n label=eco:b3705 color=1
n label=eco:b3706 color=1
n label=eco:b3707 color=1
n label=eco:b3708 color=1
n label=eco:b3709 color=1
n label=eco:b3710 color=1
n label=eco:b3711 color=1
n label=eco:b3712 color=1
n label=eco:b3713 color=1
n label=eco:b3715 color=1
n label=eco:b3716 color=1
n label=eco:b3717 color=1
n label=eco:b3744 color=1
n label=eco:b3747 color=1
n label=eco:b3748 color=1
n label=eco:b3749 color=1
n label=eco:b3750 color=1
n label=eco:b3751 color=1
n label=eco:b3752 color=1
n label=eco:b3753 color=1
n label=eco:b3764 color=1
n label=eco:b3766 color=1
n label=eco:b4669 color=1
n label=eco:b3769 color=1
n label=eco:b3770 color=1
n label=eco:b3771 color=1
n label=eco:b3772 color=1
n label=eco:b3774 color=1
n label=eco:b3778 color=1
n label=eco:b3781 color=1
n label=eco:b3783 color=1
n label=eco:b3784 color=1
n label=eco:b3785 color=1
n label=eco:b3786 color=1
n label=eco:b3787 color=1
n label=eco:b3788 color=1
n label=eco:b3789 color=1
n label=eco:b3790 color=1
n label=eco:b3791 color=1
n label=eco:b3792 color=1
n label=eco:b4481 color=1
n label=eco:b3793 color=1
n label=eco:b3794 color=1
n label=eco:b3795 color=1
n label=eco:b3800 color=1
n label=eco:b3806 color=1
n label=eco:b4558 color=1
n label=eco:b3809 color=1
n label=eco:b3810 color=1
n label=eco:b3811 color=1
n label=eco:b3812 color=1
n label=eco:b3813 color=1
n label=eco:b3816 color=1
n label=eco:b3821 color=1
n label=eco:b3822 color=1
n label=eco:b3823 color=1
n label=eco:b3825 color=1
n label=eco:b3826 color=1
n label=eco:b3827 color=1
n label=eco:b3829 color=1
n label=eco:b3831 color=1
n label=eco:b3832 color=1
n label=eco:b3833 color=1
n label=eco:b3834 color=1
n label=eco:b3835 color=1
n label=eco:b3836 color=1
n label=eco:b3838 color=1
n label=eco:b3839 color=1
n label=eco:b4483 color=1
n label=eco:b3843 color=1
n label=eco:b3844 color=1
n label=eco:b3847 color=1
n label=eco:b3848 color=1
n label=eco:b3849 color=1
n label=eco:b3850 color=1
n label=eco:b3858 color=1
n label=eco:b3859 color=1
n label=eco:b3860 color=1
n label=eco:b3861 color=1
n label=eco:b3863 color=1
n label=eco:b3866 color=1
n label=eco:b3867 color=1
n label=eco:b3871 color=1
n label=eco:b3872 color=1
n label=eco:b3873 color=1
n label=eco:b3874 color=1
n label=eco:b3883 color=1
n label=eco:b3884 color=1
n label=eco:b3885 color=1
n label=eco:b3886 color=1
n label=eco:b3887 color=1
n label=eco:b3888 color=1
n label=eco:b3889 color=1
n label=eco:b3890 color=1
n label=eco:b3895 color=1
n label=eco:b3896 color=1
n label=eco:b3905 color=1
n label=eco:b3906 color=1
n label=eco:b3908 color=1
n label=eco:b3909 color=1
n label=eco:b3910 color=1
n label=eco:b4484 color=1
n label=eco:b3915 color=1
n label=eco:b3916 color=1
n label=eco:b3917 color=1
n label=eco:b3918 color=1
n label=eco:b3921 color=1
n label=eco:b3922 color=1
n label=eco:b3923 color=1
n label=eco:b3928 color=1
n label=eco:b3936 color=1
n label=eco:b3939 color=1
n label=eco:b3940 color=1
n label=eco:b3941 color=1
n label=eco:b3942 color=1
n label=eco:b3943 color=1
n label=eco:b3949 color=1
n label=eco:b3950 color=1
n label=eco:b3951 color=1
n label=eco:b3952 color=1
n label=eco:b3953 color=1
n label=eco:b3958 color=1
n label=eco:b3959 color=1
n label=eco:b3960 color=1
n label=eco:b3961 color=1
n label=eco:b3963 color=1
n label=eco:b3964 color=1
n label=eco:b3966 color=1
n label=eco:b3967 color=1
n label=eco:b3972 color=1
n label=eco:b3973 color=1
n label=eco:b3980 color=1
n label=eco:b3981 color=1
n label=eco:b3982 color=1
n label=eco:b3983 color=1
n label=eco:b3984 color=1
n label=eco:b3985 color=1
n label=eco:b3986 color=1
n label=eco:b3987 color=1
n label=eco:b3988 color=1
n label=eco:b3989 color=1
n label=eco:b3996 color=1
n label=eco:b3997 color=1
n label=eco:b3998 color=1
n label=eco:b3999 color=1
n label=eco:b4000 color=1
n label=eco:b4001 color=1
n label=eco:b4003 color=1
n label=eco:b4004 color=1
n label=eco:b4011 color=1
n label=eco:b4013 color=1
n label=eco:b4014 color=1
n label=eco:b4015 color=1
n label=eco:b4016 color=1
n label=eco:b4019 color=1
n label=eco:b4020 color=1
n label=eco:b4022 color=1
n label=eco:b4025 color=1
n label=eco:b4026 color=1
n label=eco:b4027 color=1
n label=eco:b4028 color=1
n label=eco:b4029 color=1
n label=eco:b4030 color=1
n label=eco:b4035 color=1
n label=eco:b4036 color=1
n label=eco:b4037 color=1
n label=eco:b4039 color=1
n label=eco:b4040 color=1
n label=eco:b4042 color=1
n label=eco:b4043 color=1
n label=eco:b4044 color=1
n label=eco:b4045 color=1
n label=eco:b4047 color=1
n label=eco:b4048 color=1
n label=eco:b4049 color=1
n label=eco:b4050 color=1
n label=eco:b4052 color=1
n label=eco:b4053 color=1
n label=eco:b4054 color=1
n label=eco:b4055 color=1
n label=eco:b4056 color=1
n label=eco:b4057 color=1
n label=eco:b4059 color=1
n label=eco:b4061 color=1
n label=eco:b4063 color=1
n label=eco:b4064 color=1
n label=eco:b4065 color=1
n label=eco:b4070 color=1
n label=eco:b4071 color=1
n label=eco:b4072 color=1
n label=eco:b4073 color=1
n label=eco:b4074 color=1
n label=eco:b4075 color=1
n label=eco:b4076 color=1
n label=eco:b4077 color=1
n label=eco:b4090 color=1
n label=eco:b4487 color=1
n label=eco:b4109 color=1
n label=eco:b4110 color=1
n label=eco:b4111 color=1
n label=eco:b4703 color=1
n label=eco:b4119 color=1
n label=eco:b4120 color=1
n label=eco:b4126 color=1
n label=eco:b4127 color=1
n label=eco:b4128 color=1
n label=eco:b4559 color=1
n label=eco:b4140 color=1
n label=eco:b4142 color=1
n label=eco:b4143 color=1
n label=eco:b4144 color=1
n label=eco:b4147 color=1
n label=eco:b4410 color=1
n label=eco:b4411 color=1
n label=eco:b4148 color=1
n label=eco:b4155 color=1
n label=eco:b4156 color=1
n label=eco:b4157 color=1
n label=eco:b4158 color=1
n label=eco:b4162 color=1
n label=eco:b4670 color=1
n label=eco:b4167 color=1
n label=eco:b4168 color=1
n label=eco:b4169 color=1
n label=eco:b4170 color=1
n label=eco:b4171 color=1
n label=eco:b4172 color=1
n label=eco:b4173 color=1
n label=eco:b4174 color=1
n label=eco:b4175 color=1
n label=eco:b4176 color=1
n label=eco:b4177 color=1
n label=eco:b4178 color=1
n label=eco:b4179 color=1
n label=eco:b4180 color=1
n label=eco:b4181 color=1
n label=eco:b4182 color=1
n label=eco:b4183 color=1
n label=eco:b4184 color=1
n label=eco:b4185 color=1
n label=eco:b4186 color=1
n label=eco:b4187 color=1
n label=eco:b4190 color=1
n label=eco:b4193 color=1
n label=eco:b4194 color=1
n label=eco:b4195 color=1
n label=eco:b4196 color=1
n label=eco:b4197 color=1
n label=eco:b4198 color=1
n label=eco:b4200 color=1
n label=eco:b4201 color=1
n label=eco:b4202 color=1
n label=eco:b4203 color=1
n label=eco:b4207 color=1
n label=eco:b4208 color=1
n label=eco:b4212 color=1
n label=eco:b4214 color=1
n label=eco:b4215 color=1
n label=eco:b4217 color=1
n label=eco:b4220 color=1
n label=eco:b4221 color=1
n label=eco:b4222 color=1
n label=eco:b4224 color=1
n label=eco:b4225 color=1
n label=eco:b4227 color=1
n label=eco:b4485 color=1
n label=eco:b4230 color=1
n label=eco:b4231 color=1
n label=eco:b4233 color=1
n label=eco:b4235 color=1
n label=eco:b4702 color=1
n label=eco:b4242 color=1
n label=eco:b4251 color=1
n label=eco:b4252 color=1
n label=eco:b4253 color=1
n label=eco:b4255 color=1
n label=eco:b4257 color=1
n label=eco:b4261 color=1
n label=eco:b4262 color=1
n label=eco:b4268 color=1
n label=eco:b4272 color=1
n label=eco:b4273 color=1
n label=eco:b4277 color=1
n label=eco:b4279 color=1
n label=eco:b4280 color=1
n label=eco:b4655 color=1
n label=eco:b4294 color=1
n label=eco:b4312 color=1
n label=eco:b4313 color=1
n label=eco:b4314 color=1
n label=eco:b4315 color=1
n label=eco:b4316 color=1
n label=eco:b4317 color=1
n label=eco:b4318 color=1
n label=eco:b4319 color=1
n label=eco:b4320 color=1
n label=eco:b4322 color=1
n label=eco:b4323 color=1
n label=eco:b4324 color=1
n label=eco:b4326 color=1
n label=eco:b4331 color=1
n label=eco:b4341 color=1
n label=eco:b4351 color=1
n label=eco:b4355 color=1
n label=eco:b4358 color=1
n label=eco:b4365 color=1
n label=eco:b4366 color=1
n label=eco:b4567 color=1
n label=eco:b4372 color=1
n label=eco:b4373 color=1
n label=eco:b4374 color=1
n label=eco:b4375 color=1
n label=eco:b4376 color=1
n label=eco:b4568 color=1
n label=eco:b4377 color=1
n label=eco:b4378 color=1
n label=eco:b4381 color=1
n label=eco:b4382 color=1
n label=eco:b4383 color=1
n label=eco:b4384 color=1
n label=eco:b4385 color=1
n label=eco:b4388 color=1
n label=eco:b4389 color=1
n label=eco:b4390 color=1
n label=eco:b4392 color=1
n label=eco:b4393 color=1
n label=eco:b4395 color=1
n label=eco:b4397 color=1
n label=eco:b4398 color=1
n label=eco:b4399 color=1
n label=eco:b4400 color=1
n label=eco:b4402 color=1
n label=eco:b4403 color=1
n label=eco:b0001 color=1
n label=eco:b0002 color=1
n label=eco:b0003 color=1
n label=eco:b0004 color=1
n label=eco:b0005 color=1
n label=eco:b0008 color=1
n label=eco:b0009 color=1
n label=eco:b0014 color=1
n label=eco:b0015 color=1
n label=eco:b0016 color=1
n label=eco:b0019 color=1
n label=eco:b0020 color=1
n label=eco:b0024 color=1
n label=eco:b0025 color=1
n label=eco:b0026 color=1
n label=eco:b0027 color=1
n label=eco:b0028 color=1
n label=eco:b0029 color=1
n label=eco:b0030 color=1
n label=eco:b0031 color=1
n label=eco:b0032 color=1
n label=eco:b0033 color=1
n label=eco:b0034 color=1
n label=eco:b0041 color=1
n label=eco:b0042 color=1
n label=eco:b0043 color=1
n label=eco:b0044 color=1
n label=eco:b0045 color=1
n label=eco:b0046 color=1
n label=eco:b0047 color=1
n label=eco:b0048 color=1
n label=eco:b0055 color=1
n label=eco:b0064 color=1
n label=eco:b0065 color=1
n label=eco:b4662 color=1
n label=eco:b0070 color=1
n label=eco:b0076 color=1
n label=eco:b0077 color=1
n label=eco:b0078 color=1
n label=eco:b0080 color=1
n label=eco:b0081 color=1
n label=eco:b0082 color=1
n label=eco:b0083 color=1
n label=eco:b0084 color=1
n label=eco:b0085 color=1
n label=eco:b0086 color=1
n label=eco:b0087 color=1
n label=eco:b0088 color=1
n label=eco:b0089 color=1
n label=eco:b0090 color=1
n label=eco:b0091 color=1
n label=eco:b0092 color=1
n label=eco:b0093 color=1
n label=eco:b0094 color=1
n label=eco:b0095 color=1
n label=eco:b0096 color=1
n label=eco:b0097 color=1
n label=eco:b0098 color=1
n label=eco:b0099 color=1
n label=eco:b0104 color=1
n label=eco:b0110 color=1
n label=eco:b0111 color=1
n label=eco:b0113 color=1
n label=eco:b0114 color=1
n label=eco:b0115 color=1
n label=eco:b0116 color=1
n label=eco:b0118 color=1
n label=eco:b0119 color=1
n label=eco:b0123 color=1
n label=eco:b0125 color=1
n label=eco:b0127 color=1
n label=eco:b0128 color=1
n label=eco:b0129 color=1
n label=eco:b0130 color=1
n label=eco:b0132 color=1
n label=eco:b0148 color=1
n label=eco:b0149 color=1
n label=eco:b0150 color=1
n label=eco:b0151 color=1
n label=eco:b0152 color=1
n label=eco:b0153 color=1
n label=eco:b0155 color=1
n label=eco:b0156 color=1
n label=eco:b0160 color=1
n label=eco:b0161 color=1
n label=eco:b0162 color=1
n label=eco:b0169 color=1
n label=eco:b0170 color=1
n label=eco:b0171 color=1
n label=eco:b0172 color=1
n label=eco:b0173 color=1
n label=eco:b0174 color=1
n label=eco:b0175 color=1
n label=eco:b0176 color=1
n label=eco:b0177 color=1
n label=eco:b0178 color=1
n label=eco:b0179 color=1
n label=eco:b0180 color=1
n label=eco:b0181 color=1
n label=eco:b0182 color=1
n label=eco:b0183 color=1
n label=eco:b0184 color=1
n label=eco:b0185 color=1
n label=eco:b0186 color=1
n label=eco:b0187 color=1
n label=eco:b0188 color=1
n label=eco:b0190 color=1
n label=eco:b0191 color=1
n label=eco:b0192 color=1
n label=eco:b0200 color=1
n label=eco:b0207 color=1
n label=eco:b0209 color=1
n label=eco:b0210 color=1
n label=eco:b0213 color=1
n label=eco:b0215 color=1
n label=eco:b0217 color=1
n label=eco:b0220 color=1
n label=eco:b0222 color=1
n label=eco:b0223 color=1
n label=eco:b0227 color=1
n label=eco:b0228 color=1
n label=eco:b0231 color=1
n label=eco:b0232 color=1
n label=eco:b0233 color=1
n label=eco:b0234 color=1
n label=eco:b0238 color=1
n label=eco:b0239 color=1
n label=eco:b0242 color=1
n label=eco:b0243 color=1
n label=eco:b0256 color=1
n label=eco:b0260 color=1
n label=eco:b0261 color=1
n label=eco:b0268 color=1
n label=eco:b0269 color=1
n label=eco:b0270 color=1
n label=eco:b0271 color=1
n label=eco:b0287 color=1
n label=eco:b0295 color=1
n label=eco:b0298 color=1
n label=eco:b0299 color=1
n label=eco:b0305 color=1
n label=eco:b0306 color=1
n label=eco:b0307 color=1
n label=eco:b0308 color=1
n label=eco:b0314 color=1
n label=eco:b0315 color=1
n label=eco:b0318 color=1
n label=eco:b0319 color=1
n label=eco:b0320 color=1
n label=eco:b0321 color=1
n label=eco:b0323 color=1
n label=eco:b0324 color=1
n label=eco:b0325 color=1
n label=eco:b0326 color=1
n label=eco:b0327 color=1
n label=eco:b0329 color=1
n label=eco:b0331 color=1
n label=eco:b0333 color=1
n label=eco:b0334 color=1
n label=eco:b0335 color=1
n label=eco:b0336 color=1
n label=eco:b0337 color=1
n label=eco:b0339 color=1
n label=eco:b0340 color=1
n label=eco:b0341 color=1
n label=eco:b0347 color=1
n label=eco:b0348 color=1
n label=eco:b0349 color=1
n label=eco:b0350 color=1
n label=eco:b0351 color=1
n label=eco:b0352 color=1
n label=eco:b0353 color=1
n label=eco:b0354 color=1
n label=eco:b0360 color=1
n label=eco:b0361 color=1
n label=eco:b0365 color=1
n label=eco:b0366 color=1
n label=eco:b0367 color=1
n label=eco:b0368 color=1
n label=eco:b0375 color=1
n label=eco:b0377 color=1
n label=eco:b0378 color=1
n label=eco:b0380 color=1
n label=eco:b0382 color=1
n label=eco:b0383 color=1
n label=eco:b0384 color=1
n label=eco:b0385 color=1
n label=eco:b0387 color=1
n label=eco:b0388 color=1
n label=eco:b0389 color=1
n label=eco:b0390 color=1
n label=eco:b0391 color=1
n label=eco:b0394 color=1
n label=eco:b0399 color=1
n label=eco:b0400 color=1
n label=eco:b0401 color=1
n label=eco:b0402 color=1
n label=eco:b0403 color=1
n label=eco:b0405 color=1
n label=eco:b0406 color=1
n label=eco:b0407 color=1
n label=eco:b0408 color=1
n label=eco:b0409 color=1
n label=eco:b0410 color=1
n label=eco:b0413 color=1
n label=eco:b0414 color=1
n label=eco:b0415 color=1
n label=eco:b0416 color=1
n label=eco:b0417 color=1
n label=eco:b0418 color=1
n label=eco:b0423 color=1
n label=eco:b0426 color=1
n label=eco:b0435 color=1
n label=eco:b0436 color=1
n label=eco:b0437 color=1
n label=eco:b0438 color=1
n label=eco:b0439 color=1
n label=eco:b0440 color=1
n label=eco:b0441 color=1
n label=eco:b0442 color=1
n label=eco:b0443 color=1
n label=eco:b0446 color=1
n label=eco:b0447 color=1
n label=eco:b0448 color=1
n label=eco:b0449 color=1
n label=eco:b0450 color=1
n label=eco:b0451 color=1
n label=eco:b0453 color=1
n label=eco:b0456 color=1
n label=eco:b0464 color=1
n label=eco:b0465 color=1
n label=eco:b0468 color=1
n label=eco:b0469 color=1
n label=eco:b0470 color=1
n label=eco:b0471 color=1
n label=eco:b0472 color=1
n label=eco:b0473 color=1
n label=eco:b0474 color=1
n label=eco:b0475 color=1
n label=eco:b0477 color=1
n label=eco:b0480 color=1
n label=eco:b0483 color=1
n label=eco:b0485 color=1
n label=eco:b0486 color=1
n label=eco:b0487 color=1
n label=eco:b0490 color=1
n label=eco:b0491 color=1
n label=eco:b0495 color=1
n label=eco:b0496 color=1
n label=eco:b0497 color=1
n label=eco:b0498 color=1
n label=eco:b0505 color=1
n label=eco:b0506 color=1
n label=eco:b0507 color=1
n label=eco:b0508 color=1
n label=eco:b0509 color=1
n label=eco:b0511 color=1
n label=eco:b0512 color=1
n label=eco:b0513 color=1
n label=eco:b0514 color=1
n label=eco:b0518 color=1
n label=eco:b4572 color=1
n label=eco:b0520 color=1
n label=eco:b0521 color=1
n label=eco:b0526 color=1
n label=eco:b0530 color=1
n label=eco:b0531 color=1
n label=eco:b0532 color=1
n label=eco:b0533 color=1
n label=eco:b0534 color=1
n label=eco:b0540 color=1
n label=eco:b0541 color=1
n label=eco:b0543 color=1
n label=eco:b0544 color=1
n label=eco:b0545 color=1
n label=eco:b0546 color=1
n label=eco:b4588 color=1
n label=eco:b0547 color=1
n label=eco:b0548 color=1
n label=eco:b0549 color=1
n label=eco:b0550 color=1
n label=eco:b4509 color=1
n label=eco:b0551 color=1
n label=eco:b0554 color=1
n label=eco:b0555 color=1
n label=eco:b0556 color=1
n label=eco:b4510 color=1
n label=eco:b0559 color=1
n label=eco:b0560 color=1
n label=eco:b0564 color=1
n label=eco:b0572 color=1
n label=eco:b0573 color=1
n label=eco:b0574 color=1
n label=eco:b0575 color=1
n label=eco:b0576 color=1
n label=eco:b4415 color=1
n label=eco:b0582 color=1
n label=eco:b0585 color=1
n label=eco:b4511 color=1
n label=eco:b0586 color=1
n label=eco:b0587 color=1
n label=eco:b0591 color=1
n label=eco:b0593 color=1
n label=eco:b0594 color=1
n label=eco:b0595 color=1
n label=eco:b0596 color=1
n label=eco:b0597 color=1
n label=eco:b0598 color=1
n label=eco:b4512 color=1
n label=eco:b0600 color=1
n label=eco:b0605 color=1
n label=eco:b0606 color=1
n label=eco:b0608 color=1
n label=eco:b0619 color=1
n label=eco:b0620 color=1
n label=eco:b0622 color=1
n label=eco:b0623 color=1
n label=eco:b0627 color=1
n label=eco:b0643 color=1
n label=eco:b0645 color=1
n label=eco:b0646 color=1
n label=eco:b0648 color=1
n label=eco:b0649 color=1
n label=eco:b0662 color=1
n label=eco:b0679 color=1
n label=eco:b0680 color=1
n label=eco:b0681 color=1
n label=eco:b0682 color=1
n label=eco:b0687 color=1
n label=eco:b0688 color=1
n label=eco:b0689 color=1
n label=eco:b4590 color=1
n label=eco:b0699 color=1
n label=eco:b0700 color=1
n label=eco:b0702 color=1
n label=eco:b0704 color=1
n label=eco:b0706 color=1
n label=eco:b0707 color=1
n label=eco:b0708 color=1
n label=eco:b0710 color=1
n label=eco:b0711 color=1
n label=eco:b0712 color=1
n label=eco:b0713 color=1
n label=eco:b0714 color=1
n label=eco:b0721 color=1
n label=eco:b0722 color=1
n label=eco:b0723 color=1
n label=eco:b0724 color=1
n label=eco:b0726 color=1
n label=eco:b0727 color=1
n label=eco:b0728 color=1
n label=eco:b0729 color=1
n label=eco:b0731 color=1
n label=eco:b0732 color=1
n label=eco:b0733 color=1
n label=eco:b0734 color=1
n label=eco:b4515 color=1
n label=eco:b0735 color=1
n label=eco:b0736 color=1
n label=eco:b0737 color=1
n label=eco:b0738 color=1
n label=eco:b0739 color=1
n label=eco:b0740 color=1
n label=eco:b0741 color=1
n label=eco:b0742 color=1
n label=eco:b0750 color=1
n label=eco:b0751 color=1
n label=eco:b0754 color=1
n label=eco:b0762 color=1
n label=eco:b0763 color=1
n label=eco:b0764 color=1
n label=eco:b0765 color=1
n label=eco:b0767 color=1
n label=eco:b0769 color=1
n label=eco:b0770 color=1
n label=eco:b0771 color=1
n label=eco:b0775 color=1
n label=eco:b0776 color=1
n label=eco:b0777 color=1
n label=eco:b0778 color=1
n label=eco:b0779 color=1
n label=eco:b0781 color=1
n label=eco:b0782 color=1
n label=eco:b0783 color=1
n label=eco:b0784 color=1
n label=eco:b0785 color=1
n label=eco:b0786 color=1
n label=eco:b0787 color=1
n label=eco:b0791 color=1
n label=eco:b0797 color=1
n label=eco:b0799 color=1
n label=eco:b0800 color=1
n label=eco:b0801 color=1
n label=eco:b0807 color=1
n label=eco:b0814 color=1
n label=eco:b0817 color=1
n label=eco:b0818 color=1
n label=eco:b0820 color=1
n label=eco:b0825 color=1
n label=eco:b0828 color=1
n label=eco:b0829 color=1
n label=eco:b0830 color=1
n label=eco:b0831 color=1
n label=eco:b0832 color=1
n label=eco:b0833 color=1
n label=eco:b0834 color=1
n label=eco:b0836 color=1
n label=eco:b0837 color=1
n label=eco:b0839 color=1
n label=eco:b0842 color=1
n label=eco:b0846 color=1
n label=eco:b0848 color=1
n label=eco:b0850 color=1
n label=eco:b0851 color=1
n label=eco:b0852 color=1
n label=eco:b0853 color=1
n label=eco:b0854 color=1
n label=eco:b0855 color=1
n label=eco:b0856 color=1
n label=eco:b0857 color=1
n label=eco:b0858 color=1
n label=eco:b0859 color=1
n label=eco:b0866 color=1
n label=eco:b0867 color=1
n label=eco:b0876 color=1
n label=eco:b0878 color=1
n label=eco:b0879 color=1
n label=eco:b0881 color=1
n label=eco:b0882 color=1
n label=eco:b0889 color=1
n label=eco:b0890 color=1
n label=eco:b0891 color=1
n label=eco:b0892 color=1
n label=eco:b0893 color=1
n label=eco:b0894 color=1
n label=eco:b0895 color=1
n label=eco:b0896 color=1
n label=eco:b0898 color=1
n label=eco:b0899 color=1
n label=eco:b0901 color=1
n label=eco:b0906 color=1
n label=eco:b0907 color=1
n label=eco:b0908 color=1
n label=eco:b0909 color=1
n label=eco:b0910 color=1
n label=eco:b0911 color=1
n label=eco:b0912 color=1
n label=eco:b0913 color=1
n label=eco:b0914 color=1
n label=eco:b0915 color=1
n label=eco:b0916 color=1
n label=eco:b0917 color=1
n label=eco:b0918 color=1
n label=eco:b0919 color=1
n label=eco:b0921 color=1
n label=eco:b0922 color=1
n label=eco:b0923 color=1
n label=eco:b0924 color=1
n label=eco:b0925 color=1
n label=eco:b0926 color=1
n label=eco:b0927 color=1
n label=eco:b0932 color=1
n label=eco:b0938 color=1
n label=eco:b0939 color=1
n label=eco:b0940 color=1
n label=eco:b0941 color=1
n label=eco:b0942 color=1
n label=eco:b0943 color=1
n label=eco:b0944 color=1
n label=eco:b0945 color=1
n label=eco:b0946 color=1
n label=eco:b0948 color=1
n label=eco:b0949 color=1
n label=eco:b0950 color=1
n label=eco:b0951 color=1
n label=eco:b0952 color=1
n label=eco:b0953 color=1
n label=eco:b0956 color=1
n label=eco:b0959 color=1
n label=eco:b0962 color=1
n label=eco:b0965 color=1
n label=eco:b0968 color=1
n label=eco:b0972 color=1
n label=eco:b0973 color=1
n label=eco:b0974 color=1
n label=eco:b0975 color=1
n label=eco:b0976 color=1
n label=eco:b0977 color=1
n label=eco:b0978 color=1
n label=eco:b0979 color=1
n label=eco:b4592 color=1
n label=eco:b0980 color=1
n label=eco:b4516 color=1
n label=eco:b0988 color=1
n label=eco:b0990 color=1
n label=eco:b0991 color=1
n label=eco:b4517 color=1
n label=eco:b0994 color=1
n label=eco:b0996 color=1
n label=eco:b0997 color=1
n label=eco:b0998 color=1
n label=eco:b1001 color=1
n label=eco:b1002 color=1
n label=eco:b4518 color=1
n label=eco:b1013 color=1
n label=eco:b1015 color=1
n label=eco:b1018 color=1
n label=eco:b1019 color=1
n label=eco:b1020 color=1
n label=eco:b1025 color=1
n label=eco:b1029 color=1
n label=eco:b1033 color=1
n label=eco:b1034 color=1
n label=eco:b1035 color=1
n label=eco:b1036 color=1
n label=eco:b1041 color=1
n label=eco:b1042 color=1
n label=eco:b1043 color=1
n label=eco:b1044 color=1
n label=eco:b1045 color=1
n label=eco:b1046 color=1
n label=eco:b1048 color=1
n label=eco:b1049 color=1
n label=eco:b1050 color=1
n label=eco:b1055 color=1
n label=eco:b1066 color=1
n label=eco:b1067 color=1
n label=eco:b1068 color=1
n label=eco:b1069 color=1
n label=eco:b1073 color=1
n label=eco:b1074 color=1
n label=eco:b1075 color=1
n label=eco:b1076 color=1
n label=eco:b1077 color=1
n label=eco:b1078 color=1
n label=eco:b1079 color=1
n label=eco:b1080 color=1
n label=eco:b1081 color=1
n label=eco:b1082 color=1
n label=eco:b1083 color=1
n label=eco:b1085 color=1
n label=eco:b1086 color=1
n label=eco:b1088 color=1
n label=eco:b1089 color=1
n label=eco:b1090 color=1
n label=eco:b1091 color=1
n label=eco:b1092 color=1
n label=eco:b1093 color=1
n label=eco:b1094 color=1
n label=eco:b1095 color=1
n label=eco:b1096 color=1
n label=eco:b1097 color=1
n label=eco:b1098 color=1
n label=eco:b1099 color=1
n label=eco:b1100 color=1
n label=eco:b1101 color=1
n label=eco:b1103 color=1
n label=eco:b1104 color=1
n label=eco:b1105 color=1
n label=eco:b1106 color=1
n label=eco:b1107 color=1
n label=eco:b1108 color=1
n label=eco:b1109 color=1
n label=eco:b1110 color=1
n label=eco:b1112 color=1
n label=eco:b1116 color=1
n label=eco:b1117 color=1
n label=eco:b1118 color=1
n label=eco:b1119 color=1
n label=eco:b1120 color=1
n label=eco:b1127 color=1
n label=eco:b1136 color=1
n label=eco:b1139 color=1
n label=eco:b1143 color=1
n label=eco:b1146 color=1
n label=eco:b1147 color=1
n label=eco:b1148 color=1
n label=eco:b1150 color=1
n label=eco:b1153 color=1
n label=eco:b1154 color=1
n label=eco:b1155 color=1
n label=eco:b1158 color=1
n label=eco:b1159 color=1
n label=eco:b1164 color=1
n label=eco:b1165 color=1
n label=eco:b1166 color=1
n label=eco:b1167 color=1
n label=eco:b1168 color=1
n label=eco:b4520 color=1
n label=eco:b4594 color=1
n label=eco:b1177 color=1
n label=eco:b1179 color=1
n label=eco:b1180 color=1
n label=eco:b1181 color=1
n label=eco:b1183 color=1
n label=eco:b1184 color=1
n label=eco:b1187 color=1
n label=eco:b1189 color=1
n label=eco:b1190 color=1
n label=eco:b1193 color=1
n label=eco:b1195 color=1
n label=eco:b1196 color=1
n label=eco:b1201 color=1
n label=eco:b1205 color=1
n label=eco:b1210 color=1
n label=eco:b1211 color=1
n label=eco:b1212 color=1
n label=eco:b1213 color=1
n label=eco:b1214 color=1
n label=eco:b1215 color=1
n label=eco:b1217 color=1
n label=eco:b1218 color=1
n label=eco:b1220 color=1
n label=eco:b1223 color=1
n label=eco:b1224 color=1
n label=eco:b1225 color=1
n label=eco:b1226 color=1
n label=eco:b1227 color=1
n label=eco:b1234 color=1
n label=eco:b1235 color=1
n label=eco:b1236 color=1
n label=eco:b1238 color=1
n label=eco:b1242 color=1
n label=eco:b1243 color=1
n label=eco:b1244 color=1
n label=eco:b1245 color=1
n label=eco:b1246 color=1
n label=eco:b1247 color=1
n label=eco:b4595 color=1
n label=eco:b1252 color=1
n label=eco:b1256 color=1
n label=eco:b1266 color=1
n label=eco:b1267 color=1
n label=eco:b1268 color=1
n label=eco:b1269 color=1
n label=eco:b1272 color=1
n label=eco:b1274 color=1
n label=eco:b1275 color=1
n label=eco:b4522 color=1
n label=eco:b4523 color=1
n label=eco:b1276 color=1
n label=eco:b1278 color=1
n label=eco:b1279 color=1
n label=eco:b1280 color=1
n label=eco:b1281 color=1
n label=eco:b1282 color=1
n label=eco:b4672 color=1
n label=eco:b1298 color=1
n label=eco:b1299 color=1
n label=eco:b1300 color=1
n label=eco:b1301 color=1
n label=eco:b1302 color=1
n label=eco:b1304 color=1
n label=eco:b1305 color=1
n label=eco:b1306 color=1
n label=eco:b1307 color=1
n label=eco:b1308 color=1
n label=eco:b1309 color=1
n label=eco:b1310 color=1
n label=eco:b1311 color=1
n label=eco:b1312 color=1
n label=eco:b1313 color=1
n label=eco:b1314 color=1
n label=eco:b1315 color=1
n label=eco:b1316 color=1
n label=eco:b1317 color=1
n label=eco:b1319 color=1
n label=eco:b1321 color=1
n label=eco:b1322 color=1
n label=eco:b1323 color=1
n label=eco:b1325 color=1
n label=eco:b1328 color=1
n label=eco:b1329 color=1
n label=eco:b1331 color=1
n label=eco:b1332 color=1
n label=eco:b1339 color=1
n label=eco:b1340 color=1
n label=eco:b1342 color=1
n label=eco:b1343 color=1
n label=eco:b1353 color=1
n label=eco:b1357 color=1
n label=eco:b1358 color=1
n label=eco:b1359 color=1
n label=eco:b1360 color=1
n label=eco:b4528 color=1
n label=eco:b1363 color=1
n label=eco:b1365 color=1
n label=eco:b1372 color=1
n label=eco:b1373 color=1
n label=eco:b4529 color=1
n label=eco:b1381 color=1
n label=eco:b1382 color=1
n label=eco:b1383 color=1
n label=eco:b1385 color=1
n label=eco:b1388 color=1
n label=eco:b1389 color=1
n label=eco:b1390 color=1
n label=eco:b1391 color=1
n label=eco:b1392 color=1
n label=eco:b1393 color=1
n label=eco:b1394 color=1
n label=eco:b1395 color=1
n label=eco:b1396 color=1
n label=eco:b1397 color=1
n label=eco:b1398 color=1
n label=eco:b1399 color=1
n label=eco:b1400 color=1
n label=eco:b1404 color=1
n label=eco:b1406 color=1
n label=eco:b1407 color=1
n label=eco:b1408 color=1
n label=eco:b1409 color=1
n label=eco:b1410 color=1
n label=eco:b1411 color=1
n label=eco:b1413 color=1
n label=eco:b1414 color=1
n label=eco:b1415 color=1
n label=eco:b1418 color=1
n label=eco:b1419 color=1
n label=eco:b1421 color=1
n label=eco:b1423 color=1
n label=eco:b1424 color=1
n label=eco:b1426 color=1
n label=eco:b1427 color=1
n label=eco:b1429 color=1
n label=eco:b1430 color=1
n label=eco:b1431 color=1
n label=eco:b1432 color=1
n label=eco:b1434 color=1
n label=eco:b1435 color=1
n label=eco:b4532 color=1
n label=eco:b1438 color=1
n label=eco:b1439 color=1
n label=eco:b1440 color=1
n label=eco:b1441 color=1
n label=eco:b1442 color=1
n label=eco:b1443 color=1
n label=eco:b1444 color=1
n label=eco:b1445 color=1
n label=eco:b1446 color=1
n label=eco:b1449 color=1
n label=eco:b1450 color=1
n label=eco:b1452 color=1
n label=eco:b1454 color=1
n label=eco:b1455 color=1
n label=eco:b1457 color=1
n label=eco:b1460 color=1
n label=eco:b1461 color=1
n label=eco:b1463 color=1
n label=eco:b1474 color=1
n label=eco:b1475 color=1
n label=eco:b1476 color=1
n label=eco:b1482 color=1
n label=eco:b1513 color=1
n label=eco:b1514 color=1
n label=eco:b1515 color=1
n label=eco:b1516 color=1
n label=eco:b1517 color=1
n label=eco:b1518 color=1
n label=eco:b1519 color=1
n label=eco:b1526 color=1
n label=eco:b1527 color=1
n label=eco:b1528 color=1
n label=eco:b1530 color=1
n label=eco:b1531 color=1
n label=eco:b1532 color=1
n label=eco:b1534 color=1
n label=eco:b4599 color=1
n label=eco:b1537 color=1
n label=eco:b1539 color=1
n label=eco:b1540 color=1
n label=eco:b1541 color=1
n label=eco:b1544 color=1
n label=eco:b1545 color=1
n label=eco:b4533 color=1
n label=eco:b1549 color=1
n label=eco:b1558 color=1
n label=eco:b1565 color=1
n label=eco:b1566 color=1
n label=eco:b1570 color=1
n label=eco:b1571 color=1
n label=eco:b1572 color=1
n label=eco:b1573 color=1
n label=eco:b1575 color=1
n label=eco:b1576 color=1
n label=eco:b1583 color=1
n label=eco:b1584 color=1
n label=eco:b1586 color=1
n label=eco:b1587 color=1
n label=eco:b1588 color=1
n label=eco:b1589 color=1
n label=eco:b1590 color=1
n label=eco:b1591 color=1
n label=eco:b1592 color=1
n label=eco:b1596 color=1
n label=eco:b1597 color=1
n label=eco:b4601 color=1
n label=eco:b1598 color=1
n label=eco:b1601 color=1
n label=eco:b1604 color=1
n label=eco:b1605 color=1
n label=eco:b1606 color=1
n label=eco:b1608 color=1
n label=eco:b1609 color=1
n label=eco:b1610 color=1
n label=eco:b1613 color=1
n label=eco:b1614 color=1
n label=eco:b1621 color=1
n label=eco:b1622 color=1
n label=eco:b1623 color=1
n label=eco:b4409 color=1
n label=eco:b1625 color=1
n label=eco:b1626 color=1
n label=eco:b1627 color=1
n label=eco:b1628 color=1
n label=eco:b1629 color=1
n label=eco:b1630 color=1
n label=eco:b1631 color=1
n label=eco:b1632 color=1
n label=eco:b1633 color=1
n label=eco:b1634 color=1
n label=eco:b1635 color=1
n label=eco:b1641 color=1
n label=eco:b1643 color=1
n label=eco:b1644 color=1
n label=eco:b1645 color=1
n label=eco:b1649 color=1
n label=eco:b1650 color=1
n label=eco:b1651 color=1
n label=eco:b1652 color=1
n label=eco:b1653 color=1
n label=eco:b1655 color=1
n label=eco:b1656 color=1
n label=eco:b1658 color=1
n label=eco:b1660 color=1
n label=eco:b1661 color=1
n label=eco:b1663 color=1
n label=eco:b1667 color=1
n label=eco:b1668 color=1
n label=eco:b1676 color=1
n label=eco:b1677 color=1
n label=eco:b1688 color=1
n label=eco:b1689 color=1
n label=eco:b1690 color=1
n label=eco:b1691 color=1
n label=eco:b1692 color=1
n label=eco:b1693 color=1
n label=eco:b1694 color=1
n label=eco:b1695 color=1
n label=eco:b1697 color=1
n label=eco:b1698 color=1
n label=eco:b1699 color=1
n label=eco:b1700 color=1
n label=eco:b1701 color=1
n label=eco:b1703 color=1
n label=eco:b1704 color=1
n label=eco:b1705 color=1
n label=eco:b4535 color=1
n label=eco:b1723 color=1
n label=eco:b1724 color=1
n label=eco:b1725 color=1
n label=eco:b1727 color=1
n label=eco:b1728 color=1
n label=eco:b1729 color=1
n label=eco:b1732 color=1
n label=eco:b1740 color=1
n label=eco:b1741 color=1
n label=eco:b1749 color=1
n label=eco:b1750 color=1
n label=eco:b1751 color=1
n label=eco:b1752 color=1
n label=eco:b1753 color=1
n label=eco:b1754 color=1
n label=eco:b1755 color=1
n label=eco:b1756 color=1
n label=eco:b1757 color=1
n label=eco:b1759 color=1
n label=eco:b1761 color=1
n label=eco:b1766 color=1
n label=eco:b1767 color=1
n label=eco:b1768 color=1
n label=eco:b1779 color=1
n label=eco:b1780 color=1
n label=eco:b1783 color=1
n label=eco:b1784 color=1
n label=eco:b1785 color=1
n label=eco:b1786 color=1
n label=eco:b1787 color=1
n label=eco:b1789 color=1
n label=eco:b1791 color=1
n label=eco:b1792 color=1
n label=eco:b1794 color=1
n label=eco:b4676 color=1
n label=eco:b4675 color=1
n label=eco:b1800 color=1
n label=eco:b1801 color=1
n label=eco:b1802 color=1
n label=eco:b1803 color=1
n label=eco:b1809 color=1
n label=eco:b1810 color=1
n label=eco:b1812 color=1
n label=eco:b1813 color=1
n label=eco:b1814 color=1
n label=eco:b1815 color=1
n label=eco:b1817 color=1
n label=eco:b1818 color=1
n label=eco:b1819 color=1
n label=eco:b1820 color=1
n label=eco:b1821 color=1
n label=eco:b4536 color=1
n label=eco:b1828 color=1
n label=eco:b1833 color=1
n label=eco:b1834 color=1
n label=eco:b1835 color=1
n label=eco:b1836 color=1
n label=eco:b1837 color=1
n label=eco:b1842 color=1
n label=eco:b1843 color=1
n label=eco:b1844 color=1
n label=eco:b1849 color=1
n label=eco:b1853 color=1
n label=eco:b1854 color=1
n label=eco:b1858 color=1
n label=eco:b1859 color=1
n label=eco:b1862 color=1
n label=eco:b1867 color=1
n label=eco:b1868 color=1
n label=eco:b1869 color=1
n label=eco:b1870 color=1
n label=eco:b1871 color=1
n label=eco:b1876 color=1
n label=eco:b1877 color=1
n label=eco:b1895 color=1
n label=eco:b1902 color=1
n label=eco:b1904 color=1
n label=eco:b1905 color=1
n label=eco:b1907 color=1
n label=eco:b1915 color=1
n label=eco:b1924 color=1
n label=eco:b1925 color=1
n label=eco:b1926 color=1
n label=eco:b1927 color=1
n label=eco:b1929 color=1
n label=eco:b1930 color=1
n label=eco:b1931 color=1
n label=eco:b1932 color=1
n label=eco:b1938 color=1
n label=eco:b1939 color=1
n label=eco:b1940 color=1
n label=eco:b1941 color=1
n label=eco:b1942 color=1
n label=eco:b1943 color=1
n label=eco:b1944 color=1
n label=eco:b1945 color=1
n label=eco:b1946 color=1
n label=eco:b1947 color=1
n label=eco:b1948 color=1
n label=eco:b1949 color=1
n label=eco:b1950 color=1
n label=eco:b1951 color=1
n label=eco:b1953 color=1
n label=eco:b1955 color=1
n label=eco:b1959 color=1
n label=eco:b1967 color=1
n label=eco:b1970 color=1
n label=eco:b1971 color=1
n label=eco:b1972 color=1
n label=eco:b1973 color=1
n label=eco:b1974 color=1
n label=eco:b1976 color=1
n label=eco:b1978 color=1
n label=eco:b1981 color=1
n label=eco:b1982 color=1
n label=eco:b1983 color=1
n label=eco:b2000 color=1
n label=eco:b2001 color=1
n label=eco:b2002 color=1
n label=eco:b2003 color=1
n label=eco:b2004 color=1
n label=eco:b2005 color=1
n label=eco:b2011 color=1
n label=eco:b2018 color=1
n label=eco:b2019 color=1
n label=eco:b2020 color=1
n label=eco:b2021 color=1
n label=eco:b2022 color=1
n label=eco:b2023 color=1
n label=eco:b2024 color=1
n label=eco:b2025 color=1
n label=eco:b2026 color=1
n label=eco:b2063 color=1
n label=eco:b2067 color=1
n label=eco:b2069 color=1
n label=eco:b2071 color=1
n label=eco:b2074 color=1
n label=eco:b2075 color=1
n label=eco:b2076 color=1
n label=eco:b2077 color=1
n label=eco:b2078 color=1
n label=eco:b2079 color=1
n label=eco:b2080 color=1
n label=eco:b2081 color=1
n label=eco:b2086 color=1
n label=eco:b2088 color=1
n label=eco:b2089 color=1
n label=eco:b2098 color=1
n label=eco:b2099 color=1
n label=eco:b2100 color=1
n label=eco:b2106 color=1
n label=eco:b2107 color=1
n label=eco:b2114 color=1
n label=eco:b2118 color=1
n label=eco:b4541 color=1
n label=eco:b2119 color=1
n label=eco:b2120 color=1
n label=eco:b2121 color=1
n label=eco:b2123 color=1
n label=eco:b2127 color=1
n label=eco:b4542 color=1
n label=eco:b2133 color=1
n label=eco:b2136 color=1
n label=eco:b4679 color=1
n label=eco:b2141 color=1
n label=eco:b2142 color=1
n label=eco:b2143 color=1
n label=eco:b2144 color=1
n label=eco:b2145 color=1
n label=eco:b2146 color=1
n label=eco:b2147 color=1
n label=eco:b2154 color=1
n label=eco:b2158 color=1
n label=eco:b2159 color=1
n label=eco:b2160 color=1
n label=eco:b2163 color=1
n label=eco:b2170 color=1
n label=eco:b2171 color=1
n label=eco:b2172 color=1
n label=eco:b2173 color=1
n label=eco:b2174 color=1
n label=eco:b2175 color=1
n label=eco:b2176 color=1
n label=eco:b2177 color=1
n label=eco:b2178 color=1
n label=eco:b2179 color=1
n label=eco:b2180 color=1
n label=eco:b2184 color=1
n label=eco:b2185 color=1
n label=eco:b2187 color=1
n label=eco:b2188 color=1
n label=eco:b2193 color=1
n label=eco:b2209 color=1
n label=eco:b2216 color=1
n label=eco:b2217 color=1
n label=eco:b2219 color=1
n label=eco:b2220 color=1
n label=eco:b2221 color=1
n label=eco:b2222 color=1
n label=eco:b2223 color=1
n label=eco:b2224 color=1
n label=eco:b2232 color=1
n label=eco:b2234 color=1
n label=eco:b2235 color=1
n label=eco:b2236 color=1
n label=eco:b2241 color=1
n label=eco:b2242 color=1
n label=eco:b2243 color=1
n label=eco:b2244 color=1
n label=eco:b2251 color=1
n label=eco:b2253 color=1
n label=eco:b2254 color=1
n label=eco:b2255 color=1
n label=eco:b2256 color=1
n label=eco:b2257 color=1
n label=eco:b4544 color=1
n label=eco:b2258 color=1
n label=eco:b2268 color=1
n label=eco:b2269 color=1
n label=eco:b2271 color=1
n label=eco:b2272 color=1
n label=eco:b2274 color=1
n label=eco:b2275 color=1
n label=eco:b2290 color=1
n label=eco:b2291 color=1
n label=eco:b2296 color=1
n label=eco:b2297 color=1
n label=eco:b2298 color=1
n label=eco:b2302 color=1
n label=eco:b2303 color=1
n label=eco:b2304 color=1
n label=eco:b2321 color=1
n label=eco:b2324 color=1
n label=eco:b2331 color=1
n label=eco:b2344 color=1
n label=eco:b2345 color=1
n label=eco:b2347 color=1
n label=eco:b2349 color=1
n label=eco:b2350 color=1
n label=eco:b2351 color=1
n label=eco:b2352 color=1
n label=eco:b2359 color=1
n label=eco:b2360 color=1
n label=eco:b2361 color=1
n label=eco:b2362 color=1
n label=eco:b2363 color=1
n label=eco:b4501 color=1
n label=eco:b2365 color=1
n label=eco:b2366 color=1
n label=eco:b2369 color=1
n label=eco:b2370 color=1
n label=eco:b2376 color=1
n label=eco:b2378 color=1
n label=eco:b4680 color=1
n label=eco:b2380 color=1
n label=eco:b2381 color=1
n label=eco:b2382 color=1
n label=eco:b2389 color=1
n label=eco:b2390 color=1
n label=eco:b2393 color=1
n label=eco:b2394 color=1
n label=eco:b2398 color=1
n label=eco:b2399 color=1
n label=eco:b2408 color=1
n label=eco:b2410 color=1
n label=eco:b2413 color=1
n label=eco:b2414 color=1
n label=eco:b2415 color=1
n label=eco:b2416 color=1
n label=eco:b2417 color=1
n label=eco:b2419 color=1
n label=eco:b2420 color=1
n label=eco:b2428 color=1
n label=eco:b2429 color=1
n label=eco:b2430 color=1
n label=eco:b2435 color=1
n label=eco:b2436 color=1
n label=eco:b2442 color=1
n label=eco:b2443 color=1
n label=eco:b2444 color=1
n label=eco:b2445 color=1
n label=eco:b2446 color=1
n label=eco:b2447 color=1
n label=eco:b2448 color=1
n label=eco:b2449 color=1
n label=eco:b2450 color=1
n label=eco:b2464 color=1
n label=eco:b2465 color=1
n label=eco:b2469 color=1
n label=eco:b2470 color=1
n label=eco:b2471 color=1
n label=eco:b2472 color=1
n label=eco:b4547 color=1
n label=eco:b2479 color=1
n label=eco:b2480 color=1
n label=eco:b2481 color=1
n label=eco:b2482 color=1
n label=eco:b2483 color=1
n label=eco:b2484 color=1
n label=eco:b2485 color=1
n label=eco:b2486 color=1
n label=eco:b2487 color=1
n label=eco:b2488 color=1
n label=eco:b2489 color=1
n label=eco:b2490 color=1
n label=eco:b2491 color=1
n label=eco:b2492 color=1
n label=eco:b2494 color=1
n label=eco:b2495 color=1
n label=eco:b2499 color=1
n label=eco:b2500 color=1
n label=eco:b2501 color=1
n label=eco:b2502 color=1
n label=eco:b2504 color=1
n label=eco:b2505 color=1
n label=eco:b2506 color=1
n label=eco:b2509 color=1
n label=eco:b2521 color=1
n label=eco:b2533 color=1
n label=eco:b2534 color=1
n label=eco:b2535 color=1
n label=eco:b2538 color=1
n label=eco:b2539 color=1
n label=eco:b2540 color=1
n label=eco:b2541 color=1
n label=eco:b2542 color=1
n label=eco:b2543 color=1
n label=eco:b2550 color=1
n label=eco:b2552 color=1
n label=eco:b2558 color=1
n label=eco:b2561 color=1
n label=eco:b2562 color=1
n label=eco:b2574 color=1
n label=eco:b2576 color=1
n label=eco:b2578 color=1
n label=eco:b2580 color=1
n label=eco:b2582 color=1
n label=eco:b2583 color=1
n label=eco:b2584 color=1
n label=eco:b2585 color=1
n label=eco:b2586 color=1
n label=eco:b2595 color=1
n label=eco:b2597 color=1
n label=eco:b2598 color=1
n label=eco:b2599 color=1
n label=eco:b2602 color=1
n label=eco:b2603 color=1
n label=eco:b2604 color=1
n label=eco:b2605 color=1
n label=eco:b2611 color=1
n label=eco:b4461 color=1
n label=eco:b2615 color=1
n label=eco:b2616 color=1
n label=eco:b2617 color=1
n label=eco:b2620 color=1
n label=eco:b2622 color=1
n label=eco:b2624 color=1
n label=eco:b2625 color=1
n label=eco:b2626 color=1
n label=eco:b2630 color=1
n label=eco:b2631 color=1
n label=eco:b2632 color=1
n label=eco:b2633 color=1
n label=eco:b2634 color=1
n label=eco:b2635 color=1
n label=eco:b2636 color=1
n label=eco:b2637 color=1
n label=eco:b2642 color=1
n label=eco:b2643 color=1
n label=eco:b2644 color=1
n label=eco:b4548 color=1
n label=eco:b2645 color=1
n label=eco:b2646 color=1
n label=eco:b2659 color=1
n label=eco:b2660 color=1
n label=eco:b2661 color=1
n label=eco:b2662 color=1
n label=eco:b2663 color=1
n label=eco:b2664 color=1
n label=eco:b2667 color=1
n label=eco:b2668 color=1
n label=eco:b2670 color=1
n label=eco:b2672 color=1
n label=eco:b2673 color=1
n label=eco:b2674 color=1
n label=eco:b2675 color=1
n label=eco:b2676 color=1
n label=eco:b2677 color=1
n label=eco:b2678 color=1
n label=eco:b2679 color=1
n label=eco:b2682 color=1
n label=eco:b2683 color=1
n label=eco:b2684 color=1
n label=eco:b2685 color=1
n label=eco:b2686 color=1
n label=eco:b2702 color=1
n label=eco:b2703 color=1
n label=eco:b2704 color=1
n label=eco:b2705 color=1
n label=eco:b2706 color=1
n label=eco:b2707 color=1
n label=eco:b2708 color=1
n label=eco:b2710 color=1
n label=eco:b2711 color=1
n label=eco:b2715 color=1
n label=eco:b2716 color=1
n label=eco:b2726 color=1
n label=eco:b2727 color=1
n label=eco:b2728 color=1
n label=eco:b2729 color=1
n label=eco:b2730 color=1
n label=eco:b2731 color=1
n label=eco:b2733 color=1
n label=eco:b2734 color=1
n label=eco:b2736 color=1
n label=eco:b2737 color=1
n label=eco:b2738 color=1
n label=eco:b2739 color=1
n label=eco:b2740 color=1
n label=eco:b2753 color=1
n label=eco:b2765 color=1
n label=eco:b2766 color=1
n label=eco:b2767 color=1
n label=eco:b2768 color=1
n label=eco:b2775 color=1
n label=eco:b2776 color=1
n label=eco:b4682 color=1
n label=eco:b2778 color=1
n label=eco:b2786 color=1
n label=eco:b2794 color=1
n label=eco:b2795 color=1
n label=eco:b2796 color=1
n label=eco:b2797 color=1
n label=eco:b2798 color=1
n label=eco:b2801 color=1
n label=eco:b2802 color=1
n label=eco:b2803 color=1
n label=eco:b2804 color=1
n label=eco:b2805 color=1
n label=eco:b2810 color=1
n label=eco:b2811 color=1
n label=eco:b2818 color=1
n label=eco:b2831 color=1
n label=eco:b2832 color=1
n label=eco:b2833 color=1
n label=eco:b2834 color=1
n label=eco:b2837 color=1
n label=eco:b2839 color=1
n label=eco:b2845 color=1
n label=eco:b2846 color=1
n label=eco:b2847 color=1
n label=eco:b2848 color=1
n label=eco:b2851 color=1
n label=eco:b2852 color=1
n label=eco:b2853 color=1
n label=eco:b2866 color=1
n label=eco:b2867 color=1
n label=eco:b2868 color=1
n label=eco:b2870 color=1
n label=eco:b2871 color=1
n label=eco:b2872 color=1
n label=eco:b2873 color=1
n label=eco:b2874 color=1
n label=eco:b2877 color=1
n label=eco:b2878 color=1
n label=eco:b2879 color=1
n label=eco:b2880 color=1
n label=eco:b2881 color=1
n label=eco:b2882 color=1
n label=eco:b2883 color=1
n label=eco:b4464 color=1
n label=eco:b2888 color=1
n label=eco:b4684 color=1
n label=eco:b2889 color=1
n label=eco:b2895 color=1
n label=eco:b2898 color=1
n label=eco:b2901 color=1
n label=eco:b2910 color=1
n label=eco:b2912 color=1
n label=eco:b2916 color=1
n label=eco:b2917 color=1
n label=eco:b2918 color=1
n label=eco:b2919 color=1
n label=eco:b2920 color=1
n label=eco:b2936 color=1
n label=eco:b2940 color=1
n label=eco:b2942 color=1
n label=eco:b2943 color=1
n label=eco:b2944 color=1
n label=eco:b2945 color=1
n label=eco:b2946 color=1
n label=eco:b2947 color=1
n label=eco:b2948 color=1
n label=eco:b2949 color=1
n label=eco:b2951 color=1
n label=eco:b2952 color=1
n label=eco:b2953 color=1
n label=eco:b2954 color=1
n label=eco:b2955 color=1
n label=eco:b2961 color=1
n label=eco:b2962 color=1
n label=eco:b2963 color=1
n label=eco:b2964 color=1
n label=eco:b2966 color=1
n label=eco:b2980 color=1
n label=eco:b2982 color=1
n label=eco:b2986 color=1
n label=eco:b2989 color=1
n label=eco:b3001 color=1
n label=eco:b3003 color=1
n label=eco:b3008 color=1
n label=eco:b3009 color=1
n label=eco:b3011 color=1
n label=eco:b3012 color=1
n label=eco:b3013 color=1
n label=eco:b3014 color=1
n label=eco:b3025 color=1
n label=eco:b3026 color=1
n label=eco:b3028 color=1
n label=eco:b3029 color=1
n label=eco:b3035 color=1
n label=eco:b3037 color=1
n label=eco:b3038 color=1
n label=eco:b3040 color=1
n label=eco:b3042 color=1
n label=eco:b3043 color=1
n label=eco:b3044 color=1
n label=eco:b3045 color=1
n label=eco:b3047 color=1
n label=eco:b3048 color=1
n label=eco:b3050 color=1
n label=eco:b3051 color=1
n label=eco:b4664 color=1
n label=eco:b4666 color=1
n label=eco:b3055 color=1
n label=eco:b3056 color=1
n label=eco:b3059 color=1
n label=eco:b3061 color=1
n label=eco:b3062 color=1
n label=eco:b3063 color=1
n label=eco:b3065 color=1
n label=eco:b3066 color=1
n label=eco:b3067 color=1
n label=eco:b3071 color=1
n label=eco:b3073 color=1
n label=eco:b3075 color=1
n label=eco:b3076 color=1
n label=eco:b3077 color=1
n label=eco:b3078 color=1
n label=eco:b3079 color=1
n label=eco:b3080 color=1
n label=eco:b3081 color=1
n label=eco:b3085 color=1
n label=eco:b3086 color=1
n label=eco:b3087 color=1
n label=eco:b3088 color=1
n label=eco:b3089 color=1
n label=eco:b3093 color=1
n label=eco:b3094 color=1
n label=eco:b3095 color=1
n label=eco:b3096 color=1
n label=eco:b3097 color=1
n label=eco:b3098 color=1
n label=eco:b3099 color=1
n label=eco:b3100 color=1
n label=eco:b3101 color=1
n label=eco:b3102 color=1
n label=eco:b3103 color=1
n label=eco:b3104 color=1
n label=eco:b3106 color=1
n label=eco:b3107 color=1
n label=eco:b3119 color=1
n label=eco:b3120 color=1
n label=eco:b3121 color=1
n label=eco:b3128 color=1
n label=eco:b3129 color=1
n label=eco:b3130 color=1
n label=eco:b3132 color=1
n label=eco:b3133 color=1
n label=eco:b3136 color=1
n label=eco:b3137 color=1
n label=eco:b3138 color=1
n label=eco:b3139 color=1
n label=eco:b3140 color=1
n label=eco:b3141 color=1
n label=eco:b3142 color=1
n label=eco:b3143 color=1
n label=eco:b3144 color=1
n label=eco:b3145 color=1
n label=eco:b3147 color=1
n label=eco:b3148 color=1
n label=eco:b3149 color=1
n label=eco:b3150 color=1
n label=eco:b3153 color=1
n label=eco:b3155 color=1
n label=eco:b3158 color=1
n label=eco:b3159 color=1
n label=eco:b3160 color=1
n label=eco:b3172 color=1
n label=eco:b3180 color=1
n label=eco:b3182 color=1
n label=eco:b3187 color=1
n label=eco:b3188 color=1
n label=eco:b3196 color=1
n label=eco:b3197 color=1
n label=eco:b3198 color=1
n label=eco:b3199 color=1
n label=eco:b3200 color=1
n label=eco:b3201 color=1
n label=eco:b3202 color=1
n label=eco:b3203 color=1
n label=eco:b3204 color=1
n label=eco:b3205 color=1
n label=eco:b3206 color=1
n label=eco:b3207 color=1
n label=eco:b3212 color=1
n label=eco:b3213 color=1
n label=eco:b3214 color=1
n label=eco:b3215 color=1
n label=eco:b3216 color=1
n label=eco:b3219 color=1
n label=eco:b3220 color=1
n label=eco:b3227 color=1
n label=eco:b3233 color=1
n label=eco:b3234 color=1
n label=eco:b3235 color=1
n label=eco:b3237 color=1
n label=eco:b3238 color=1
n label=eco:b3243 color=1
n label=eco:b3253 color=1
n label=eco:b3255 color=1
n label=eco:b3256 color=1
n label=eco:b3257 color=1
n label=eco:b3258 color=1
n label=eco:b3259 color=1
n label=eco:b3260 color=1
n label=eco:b3261 color=1
n label=eco:b3262 color=1
n label=eco:b3263 color=1
n label=eco:b3265 color=1
n label=eco:b3266 color=1
n label=eco:b3267 color=1
n label=eco:b3269 color=1
n label=eco:b3270 color=1
n label=eco:b3271 color=1
n label=eco:b3279 color=1
n label=eco:b3287 color=1
n label=eco:b3288 color=1
n label=eco:b3289 color=1
n label=eco:b3290 color=1
n label=eco:b3291 color=1
n label=eco:b3324 color=1
n label=eco:b3325 color=1
n label=eco:b3326 color=1
n label=eco:b3327 color=1
n label=eco:b3328 color=1
n label=eco:b3329 color=1
n label=eco:b3330 color=1
n label=eco:b3331 color=1
n label=eco:b3332 color=1
n label=eco:b3333 color=1
n label=eco:b3334 color=1
n label=eco:b3335 color=1
n label=eco:b3348 color=1
n label=eco:b3352 color=1
n label=eco:b3353 color=1
n label=eco:b3354 color=1
n label=eco:b3355 color=1
n label=eco:b3357 color=1
n label=eco:b3358 color=1
n label=eco:b3364 color=1
n label=eco:b3365 color=1
n label=eco:b3366 color=1
n label=eco:b3367 color=1
n label=eco:b3368 color=1
n label=eco:b3369 color=1
n label=eco:b3370 color=1
n label=eco:b3371 color=1
n label=eco:b4474 color=1
n label=eco:b3374 color=1
n label=eco:b3375 color=1
n label=eco:b3396 color=1
n label=eco:b3398 color=1
n label=eco:b3399 color=1
n label=eco:b3400 color=1
n label=eco:b3401 color=1
n label=eco:b3403 color=1
n label=eco:b3406 color=1
n label=eco:b3407 color=1
n label=eco:b3408 color=1
n label=eco:b3409 color=1
n label=eco:b3410 color=1
n label=eco:b3411 color=1
n label=eco:b3413 color=1
n label=eco:b3414 color=1
n label=eco:b3415 color=1
n label=eco:b3418 color=1
n label=eco:b3422 color=1
n label=eco:b3426 color=1
n label=eco:b3434 color=1
n label=eco:b3441 color=1
n label=eco:b3442 color=1
n label=eco:b3444 color=1
n label=eco:b3445 color=1
n label=eco:b3446 color=1
n label=eco:b3448 color=1
n label=eco:b3459 color=1
n label=eco:b3465 color=1
n label=eco:b3466 color=1
n label=eco:b3468 color=1
n label=eco:b3469 color=1
n label=eco:b3471 color=1
n label=eco:b3472 color=1
n label=eco:b3474 color=1
n label=eco:b3475 color=1
n label=eco:b3476 color=1
n label=eco:b3477 color=1
n label=eco:b3478 color=1
n label=eco:b3479 color=1
n label=eco:b3480 color=1
n label=eco:b3481 color=1
n label=eco:b3482 color=1
n label=eco:b3483 color=1
n label=eco:b3484 color=1
n label=eco:b3491 color=1
n label=eco:b3493 color=1
n label=eco:b3495 color=1
n label=eco:b3496 color=1
n label=eco:b3499 color=1
n label=eco:b3500 color=1
n label=eco:b3501 color=1
n label=eco:b3502 color=1
n label=eco:b3503 color=1
n label=eco:b3506 color=1
n label=eco:b3507 color=1
n label=eco:b3511 color=1
n label=eco:b3512 color=1
n label=eco:b3513 color=1
n label=eco:b3514 color=1
n label=eco:b3519 color=1
n label=eco:b3521 color=1
n label=eco:b3522 color=1
n label=eco:b3523 color=1
n label=eco:b3526 color=1
n label=eco:b3536 color=1
n label=eco:b3537 color=1
n label=eco:b3538 color=1
n label=eco:b3539 color=1
n label=eco:b3549 color=1
n label=eco:b3550 color=1
n label=eco:b3552 color=1
n label=eco:b3553 color=1
n label=eco:b3555 color=1
n label=eco:b3556 color=1
n label=eco:b3557 color=1
n label=eco:b3558 color=1
n label=eco:b3561 color=1
n label=eco:b3566 color=1
n label=eco:b3567 color=1
n label=eco:b3568 color=1
n label=eco:b3569 color=1
n label=eco:b3571 color=1
n label=eco:b3572 color=1
n label=eco:b3575 color=1
n label=eco:b3576 color=1
n label=eco:b3577 color=1
n label=eco:b3578 color=1
n label=eco:b3579 color=1
n label=eco:b3580 color=1
n label=eco:b3581 color=1
n label=eco:b3582 color=1
n label=eco:b3583 color=1
n label=eco:b3585 color=1
n label=eco:b3593 color=1
n label=eco:b3594 color=1
n label=eco:b3596 color=1
n label=eco:b3599 color=1
n label=eco:b3600 color=1
n label=eco:b3601 color=1
n label=eco:b3602 color=1
n label=eco:b3603 color=1
n label=eco:b3604 color=1
n label=eco:b3605 color=1
n label=eco:b3606 color=1
n label=eco:b3612 color=1
n label=eco:b3613 color=1
n label=eco:b3614 color=1
n label=eco:b3619 color=1
n label=eco:b3620 color=1
n label=eco:b3621 color=1
n label=eco:b3622 color=1
n label=eco:b3633 color=1
n label=eco:b3634 color=1
n label=eco:b3639 color=1
n label=eco:b3640 color=1
n label=eco:b3641 color=1
n label=eco:b3644 color=1
n label=eco:b3645 color=1
n label=eco:b3646 color=1
n label=eco:b3648 color=1
n label=eco:b3649 color=1
n label=eco:b3650 color=1
n label=eco:b3651 color=1
n label=eco:b3652 color=1
n label=eco:b3654 color=1
n label=eco:b3655 color=1
n label=eco:b3659 color=1
n label=eco:b3660 color=1
n label=eco:b4555 color=1
n label=eco:b3665 color=1
n label=eco:b4618 color=1
n label=eco:b3673 color=1
n label=eco:b3677 color=1
n label=eco:b3680 color=1
n label=eco:b3684 color=1
n label=eco:b3688 color=1
n label=eco:b3690 color=1
n label=eco:b3696 color=1
n label=eco:b3703 color=1
n label=eco:b3704 color=1
n label=eco:b4557 color=1
n label=eco:b3705 color=1
n label=eco:b3706 color=1
n label=eco:b3707 color=1
n label=eco:b3708 color=1
n label=eco:b3709 color=1
n label=eco:b3710 color=1
n label=eco:b3711 color=1
n label=eco:b3712 color=1
n label=eco:b3713 color=1
n label=eco:b3715 color=1
n label=eco:b3716 color=1
n label=eco:b3717 color=1
n label=eco:b3744 color=1
n label=eco:b3747 color=1
n label=eco:b3748 color=1
n label=eco:b3749 color=1
n label=eco:b3750 color=1
n label=eco:b3751 color=1
n label=eco:b3752 color=1
n label=eco:b3753 color=1
n label=eco:b3764 color=1
n label=eco:b3766 color=1
n label=eco:b4669 color=1
n label=eco:b3769 color=1
n label=eco:b3770 color=1
n label=eco:b3771 color=1
n label=eco:b3772 color=1
n label=eco:b3774 color=1
n label=eco:b3778 color=1
n label=eco:b3781 color=1
n label=eco:b3783 color=1
n label=eco:b3784 color=1
n label=eco:b3785 color=1
n label=eco:b3786 color=1
n label=eco:b3787 color=1
n label=eco:b3788 color=1
n label=eco:b3789 color=1
n label=eco:b3790 color=1
n label=eco:b3791 color=1
n label=eco:b3792 color=1
n label=eco:b4481 color=1
n label=eco:b3793 color=1
n label=eco:b3794 color=1
n label=eco:b3795 color=1
n label=eco:b3800 color=1
n label=eco:b3806 color=1
n label=eco:b4558 color=1
n label=eco:b3809 color=1
n label=eco:b3810 color=1
n label=eco:b3811 color=1
n label=eco:b3812 color=1
n label=eco:b3813 color=1
n label=eco:b3816 color=1
n label=eco:b3821 color=1
n label=eco:b3822 color=1
n label=eco:b3823 color=1
n label=eco:b3825 color=1
n label=eco:b3826 color=1
n label=eco:b3827 color=1
n label=eco:b3829 color=1
n label=eco:b3831 color=1
n label=eco:b3832 color=1
n label=eco:b3833 color=1
n label=eco:b3834 color=1
n label=eco:b3835 color=1
n label=eco:b3836 color=1
n label=eco:b3838 color=1
n label=eco:b3839 color=1
n label=eco:b4483 color=1
n label=eco:b3843 color=1
n label=eco:b3844 color=1
n label=eco:b3847 color=1
n label=eco:b3848 color=1
n label=eco:b3849 color=1
n label=eco:b3850 color=1
n label=eco:b3858 color=1
n label=eco:b3859 color=1
n label=eco:b3860 color=1
n label=eco:b3861 color=1
n label=eco:b3863 color=1
n label=eco:b3866 color=1
n label=eco:b3867 color=1
n label=eco:b3871 color=1
n label=eco:b3872 color=1
n label=eco:b3873 color=1
n label=eco:b3874 color=1
n label=eco:b3883 color=1
n label=eco:b3884 color=1
n label=eco:b3885 color=1
n label=eco:b3886 color=1
n label=eco:b3887 color=1
n label=eco:b3888 color=1
n label=eco:b3889 color=1
n label=eco:b3890 color=1
n label=eco:b3895 color=1
n label=eco:b3896 color=1
n label=eco:b3905 color=1
n label=eco:b3906 color=1
n label=eco:b3908 color=1
n label=eco:b3909 color=1
n label=eco:b3910 color=1
n label=eco:b4484 color=1
n label=eco:b3915 color=1
n label=eco:b3916 color=1
n label=eco:b3917 color=1
n label=eco:b3918 color=1
n label=eco:b3921 color=1
n label=eco:b3922 color=1
n label=eco:b3923 color=1
n label=eco:b3928 color=1
n label=eco:b3936 color=1
n label=eco:b3939 color=1
n label=eco:b3940 color=1
n label=eco:b3941 color=1
n label=eco:b3942 color=1
n label=eco:b3943 color=1
n label=eco:b3949 color=1
n label=eco:b3950 color=1
n label=eco:b3951 color=1
n label=eco:b3952 color=1
n label=eco:b3953 color=1
n label=eco:b3958 color=1
n label=eco:b3959 color=1
n label=eco:b3960 color=1
n label=eco:b3961 color=1
n label=eco:b3963 color=1
n label=eco:b3964 color=1
n label=eco:b3966 color=1
n label=eco:b3967 color=1
n label=eco:b3972 color=1
n label=eco:b3973 color=1
n label=eco:b3980 color=1
n label=eco:b3981 color=1
n label=eco:b3982 color=1
n label=eco:b3983 color=1
n label=eco:b3984 color=1
n label=eco:b3985 color=1
n label=eco:b3986 color=1
n label=eco:b3987 color=1
n label=eco:b3988 color=1
n label=eco:b3989 color=1
n label=eco:b3996 color=1
n label=eco:b3997 color=1
n label=eco:b3998 color=1
n label=eco:b3999 color=1
n label=eco:b4000 color=1
n label=eco:b4001 color=1
n label=eco:b4003 color=1
n label=eco:b4004 color=1
n label=eco:b4011 color=1
n label=eco:b4013 color=1
n label=eco:b4014 color=1
n label=eco:b4015 color=1
n label=eco:b4016 color=1
n label=eco:b4019 color=1
n label=eco:b4020 color=1
n label=eco:b4022 color=1
n label=eco:b4025 color=1
n label=eco:b4026 color=1
n label=eco:b4027 color=1
n label=eco:b4028 color=1
n label=eco:b4029 color=1
n label=eco:b4030 color=1
n label=eco:b4035 color=1
n label=eco:b4036 color=1
n label=eco:b4037 color=1
n label=eco:b4039 color=1
n label=eco:b4040 color=1
n label=eco:b4042 color=1
n label=eco:b4043 color=1
n label=eco:b4044 color=1
n label=eco:b4045 color=1
n label=eco:b4047 color=1
n label=eco:b4048 color=1
n label=eco:b4049 color=1
n label=eco:b4050 color=1
n label=eco:b4052 color=1
n label=eco:b4053 color=1
n label=eco:b4054 color=1
n label=eco:b4055 color=1
n label=eco:b4056 color=1
n label=eco:b4057 color=1
n label=eco:b4059 color=1
n label=eco:b4061 color=1
n label=eco:b4063 color=1
n label=eco:b4064 color=1
n label=eco:b4065 color=1
n label=eco:b4070 color=1
n label=eco:b4071 color=1
n label=eco:b4072 color=1
n label=eco:b4073 color=1
n label=eco:b4074 color=1
n label=eco:b4075 color=1
n label=eco:b4076 color=1
n label=eco:b4077 color=1
n label=eco:b4090 color=1
n label=eco:b4487 color=1
n label=eco:b4109 color=1
n label=eco:b4110 color=1
n label=eco:b4111 color=1
n label=eco:b4703 color=1
n label=eco:b4119 color=1
n label=eco:b4120 color=1
n label=eco:b4126 color=1
n label=eco:b4127 color=1
n label=eco:b4128 color=1
n label=eco:b4559 color=1
n label=eco:b4140 color=1
n label=eco:b4142 color=1
n label=eco:b4143 color=1
n label=eco:b4144 color=1
n label=eco:b4147 color=1
n label=eco:b4410 color=1
n label=eco:b4411 color=1
n label=eco:b4148 color=1
n label=eco:b4155 color=1
n label=eco:b4156 color=1
n label=eco:b4157 color=1
n label=eco:b4158 color=1
n label=eco:b4162 color=1
n label=eco:b4670 color=1
n label=eco:b4167 color=1
n label=eco:b4168 color=1
n label=eco:b4169 color=1
n label=eco:b4170 color=1
n label=eco:b4171 color=1
n label=eco:b4172 color=1
n label=eco:b4173 color=1
n label=eco:b4174 color=1
n label=eco:b4175 color=1
n label=eco:b4176 color=1
n label=eco:b4177 color=1
n label=eco:b4178 color=1
n label=eco:b4179 color=1
n label=eco:b4180 color=1
n label=eco:b4181 color=1
n label=eco:b4182 color=1
n label=eco:b4183 color=1
n label=eco:b4184 color=1
n label=eco:b4185 color=1
n label=eco:b4186 color=1
n label=eco:b4187 color=1
n label=eco:b4190 color=1
n label=eco:b4193 color=1
n label=eco:b4194 color=1
n label=eco:b4195 color=1
n label=eco:b4196 color=1
n label=eco:b4197 color=1
n label=eco:b4198 color=1
n label=eco:b4200 color=1
n label=eco:b4201 color=1
n label=eco:b4202 color=1
n label=eco:b4203 color=1
n label=eco:b4207 color=1
n label=eco:b4208 color=1
n label=eco:b4212 color=1
n label=eco:b4214 color=1
n label=eco:b4215 color=1
n label=eco:b4217 color=1
n label=eco:b4220 color=1
n label=eco:b4221 color=1
n label=eco:b4222 color=1
n label=eco:b4224 color=1
n label=eco:b4225 color=1
n label=eco:b4227 color=1
n label=eco:b4485 color=1
n label=eco:b4230 color=1
n label=eco:b4231 color=1
n label=eco:b4233 color=1
n label=eco:b4235 color=1
n label=eco:b4702 color=1
n label=eco:b4242 color=1
n label=eco:b4251 color=1
n label=eco:b4252 color=1
n label=eco:b4253 color=1
n label=eco:b4255 color=1
n label=eco:b4257 color=1
n label=eco:b4261 color=1
n label=eco:b4262 color=1
n label=eco:b4268 color=1
n label=eco:b4272 color=1
n label=eco:b4273 color=1
n label=eco:b4277 color=1
n label=eco:b4279 color=1
n label=eco:b4280 color=1
n label=eco:b4655 color=1
n label=eco:b4294 color=1
n label=eco:b4312 color=1
n label=eco:b4313 color=1
n label=eco:b4314 color=1
n label=eco:b4315 color=1
n label=eco:b4316 color=1
n label=eco:b4317 color=1
n label=eco:b4318 color=1
n label=eco:b4319 color=1
n label=eco:b4320 color=1
n label=eco:b4322 color=1
n label=eco:b4323 color=1
n label=eco:b4324 color=1
n label=eco:b4326 color=1
n label=eco:b4331 color=1
n label=eco:b4341 color=1
n label=eco:b4351 color=1
n label=eco:b4355 color=1
n label=eco:b4358 color=1
n label=eco:b4365 color=1
n label=eco:b4366 color=1
n label=eco:b4567 color=1
n label=eco:b4372 color=1
n label=eco:b4373 color=1
n label=eco:b4374 color=1
n label=eco:b4375 color=1
n label=eco:b4376 color=1
n label=eco:b4568 color=1
n label=eco:b4377 color=1
n label=eco:b4378 color=1
n label=eco:b4381 color=1
n label=eco:b4382 color=1
n label=eco:b4383 color=1
n label=eco:b4384 color=1
n label=eco:b4385 color=1
n label=eco:b4388 color=1
n label=eco:b4389 color=1
n label=eco:b4390 color=1
n label=eco:b4392 color=1
n label=eco:b4393 color=1
n label=eco:b4395 color=1
n label=eco:b4397 color=1
n label=eco:b4398 color=1
n label=eco:b4399 color=1
n label=eco:b4400 color=1
n label=eco:b4402 color=1
n label=eco:b4403 color=1
n label=11 rn=rn:R03596 ec=1.8.1.9 genes=eco:b0888 color=2
n label=12 rn=rn:R03595 ec=2.7.9.3 genes=eco:b1764 color=2
n label=15 rn=rn:R04773 ec=6.1.1.10 genes=eco:b2114 color=2
n label=35 rn=rn:R07229 ec=1.97.1.9 genes=eco:b1587 eco:b1588 eco:b2878 eco:b2880 eco:b2881 color=2
n label=59 rn=rn:R04944 rn:R04946 ec=2.5.1.48 2.5.1.48 genes=eco:b3939 color=2
n label=60 rn=rn:R03599 ec=4.4.1.16 genes=eco:b1680 color=2
n label=72 rn=rn:R04929 ec=2.7.7.4 genes=eco:b2751 eco:b2752 color=2
n label=80 rn=rn:R08219 ec=2.9.1.1 genes=eco:b3591 color=2
n label=81 rn=rn:R04941 ec=4.4.1.13 genes=eco:b1622 eco:b3008 color=2
n label=82 rn=rn:R09365 ec=2.1.1.13 2.1.1.14 genes=eco:b3829 eco:b4019 color=2
n label=89 rn=rn:R09372 ec=1.8.1.9 genes=eco:b0888 color=2
e 2 1 color=1
e 3 2 color=1
e 4 3 color=1
e 5 4 color=1
e 6 5 color=1
e 7 6 color=1
e 8 7 color=1
e 9 8 color=1
e 10 9 color=1
e 11 10 color=1
e 12 11 color=1
e 13 12 color=1
e 14 13 color=1
e 15 14 color=1
e 16 15 color=1
e 17 16 color=1
e 18 17 color=1
e 19 18 color=1
e 20 19 color=1
e 21 20 color=1
e 22 21 color=1
e 23 22 color=1
e 24 23 color=1
e 25 24 color=1
e 26 25 color=1
e 27 26 color=1
e 28 27 color=1
e 29 28 color=1
e 30 29 color=1
e 31 30 color=1
e 32 31 color=1
e 33 32 color=1
e 34 33 color=1
e 35 34 color=1
e 36 35 color=1
e 37 36 color=1
e 38 37 color=1
e 39 38 color=1
e 40 39 color=1
e 41 40 color=1
e 42 41 color=1
e 43 42 color=1
e 44 43 color=1
e 45 44 color=1
e 46 45 color=1
e 47 46 color=1
e 48 47 color=1
e 49 48 color=1
e 50 49 color=1
e 51 50 color=1
e 52 51 color=1
e 53 52 color=1
e 54 53 color=1
e 55 54 color=1
e 56 55 color=1
e 57 56 color=1
e 58 57 color=1
e 59 58 color=1
e 60 59 color=1
e 61 60 color=1
e 62 61 color=1
e 63 62 color=1
e 64 63 color=1
e 65 64 color=1
e 66 65 color=1
e 67 66 color=1
e 68 67 color=1
e 69 68 color=1
e 70 69 color=1
e 71 70 color=1
e 72 71 color=1
e 73 72 color=1
e 74 73 color=1
e 75 74 color=1
e 76 75 color=1
e 77 76 color=1
e 78 77 color=1
e 79 78 color=1
e 80 79 color=1
e 81 80 color=1
e 82 81 color=1
e 83 82 color=1
e 84 83 color=1
e 85 84 color=1
e 86 85 color=1
e 87 86 color=1
e 88 87 color=1
e 89 88 color=1
e 90 89 color=1
e 91 90 color=1
e 92 91 color=1
e 93 92 color=1
e 94 93 color=1
e 95 94 color=1
e 96 95 color=1
e 97 96 color=1
e 98 97 color=1
e 99 98 color=1
e 100 99 color=1
e 101 100 color=1
e 102 101 color=1
e 103 102 color=1
e 104 103 color=1
e 105 104 color=1
e 106 105 color=1
e 107 106 color=1
e 108 107 color=1
e 109 108 color=1
e 110 109 color=1
e 111 110 color=1
e 112 111 color=1
e 113 112 color=1
e 114 113 color=1
e 115 114 color=1
e 116 115 color=1
e 117 116 color=1
e 118 117 color=1
e 119 118 color=1
e 120 119 color=1
e 121 120 color=1
e 122 121 color=1
e 123 122 color=1
e 124 123 color=1
e 125 124 color=1
e 126 125 color=1
e 127 126 color=1
e 128 127 color=1
e 129 128 color=1
e 130 129 color=1
e 131 130 color=1
e 132 131 color=1
e 133 132 color=1
e 134 133 color=1
e 135 134 color=1
e 136 135 color=1
e 137 136 color=1
e 138 137 color=1
e 139 138 color=1
e 140 139 color=1
e 141 140 color=1
e 142 141 color=1
e 143 142 color=1
e 144 143 color=1
e 145 144 color=1
e 146 145 color=1
e 147 146 color=1
e 148 147 color=1
e 149 148 color=1
e 150 149 color=1
e 151 150 color=1
e 152 151 color=1
e 153 152 color=1
e 154 153 color=1
e 155 154 color=1
e 156 155 color=1
e 157 156 color=1
e 158 157 color=1
e 159 158 color=1
e 160 159 color=1
e 161 160 color=1
e 162 161 color=1
e 163 162 color=1
e 164 163 color=1
e 165 164 color=1
e 166 165 color=1
e 167 166 color=1
e 168 167 color=1
e 169 168 color=1
e 170 169 color=1
e 171 170 color=1
e 172 171 color=1
e 173 172 color=1
e 174 173 color=1
e 175 174 color=1
e 176 175 color=1
e 177 176 color=1
e 178 177 color=1
e 179 178 color=1
e 180 179 color=1
e 181 180 color=1
e 182 181 color=1
e 183 182 color=1
e 184 183 color=1
e 185 184 color=1
e 186 185 color=1
e 187 186 color=1
e 188 187 color=1
e 189 188 color=1
e 190 189 color=1
e 191 190 color=1
e 192 191 color=1
e 193 192 color=1
e 194 193 color=1
e 195 194 color=1
e 196 195 color=1
e 197 196 color=1
e 198 197 color=1
e 199 198 color=1
e 200 199 color=1
e 201 200 color=1
e 202 201 color=1
e 203 202 color=1
e 204 203 color=1
e 205 204 color=1
e 206 205 color=1
e 207 206 color=1
e 208 207 color=1
e 209 208 color=1
e 210 209 color=1
e 211 210 color=1
e 212 211 color=1
e 213 212 color=1
e 214 213 color=1
e 215 214 color=1
e 216 215 color=1
e 217 216 color=1
e 218 217 color=1
e 219 218 color=1
e 220 219 color=1
e 221 220 color=1
e 222 221 color=1
e 223 222 color=1
e 224 223 color=1
e 225 224 color=1
e 226 225 color=1
e 227 226 color=1
e 228 227 color=1
e 229 228 color=1
e 230 229 color=1
e 231 230 color=1
e 232 231 color=1
e 233 232 color=1
e 234 233 color=1
e 235 234 color=1
e 236 235 color=1
e 237 236 color=1
e 238 237 color=1
e 239 238 color=1
e 240 239 color=1
e 241 240 color=1
e 242 241 color=1
e 243 242 color=1
e 244 243 color=1
e 245 244 color=1
e 246 245 color=1
e 247 246 color=1
e 248 247 color=1
e 249 248 color=1
e 250 249 color=1
e 251 250 color=1
e 252 251 color=1
e 253 252 color=1
e 254 253 color=1
e 255 254 color=1
e 256 255 color=1
e 257 256 color=1
e 258 257 color=1
e 259 258 color=1
e 260 259 color=1
e 261 260 color=1
e 262 261 color=1
e 263 262 color=1
e 264 263 color=1
e 265 264 color=1
e 266 265 color=1
e 267 266 color=1
e 268 267 color=1
e 269 268 color=1
e 270 269 color=1
e 271 270 color=1
e 272 271 color=1
e 273 272 color=1
e 274 273 color=1
e 275 274 color=1
e 276 275 color=1
e 277 276 color=1
e 278 277 color=1
e 279 278 color=1
e 280 279 color=1
e 281 280 color=1
e 282 281 color=1
e 283 282 color=1
e 284 283 color=1
e 285 284 color=1
e 286 285 color=1
e 287 286 color=1
e 288 287 color=1
e 289 288 color=1
e 290 289 color=1
e 291 290 color=1
e 292 291 color=1
e 293 292 color=1
e 294 293 color=1
e 295 294 color=1
e 296 295 color=1
e 297 296 color=1
e 298 297 color=1
e 299 298 color=1
e 300 299 color=1
e 301 300 color=1
e 302 301 color=1
e 303 302 color=1
e 304 303 color=1
e 305 304 color=1
e 306 305 color=1
e 307 306 color=1
e 308 307 color=1
e 309 308 color=1
e 310 309 color=1
e 311 310 color=1
e 312 311 color=1
e 313 312 color=1
e 314 313 color=1
e 315 314 color=1
e 316 315 color=1
e 317 316 color=1
e 318 317 color=1
e 319 318 color=1
e 320 319 color=1
e 321 320 color=1
e 322 321 color=1
e 323 322 color=1
e 324 323 color=1
e 325 324 color=1
e 326 325 color=1
e 327 326 color=1
e 328 327 color=1
e 329 328 color=1
e 330 329 color=1
e 331 330 color=1
e 332 331 color=1
e 333 332 color=1
e 334 333 color=1
e 335 334 color=1
e 336 335 color=1
e 337 336 color=1
e 338 337 color=1
e 339 338 color=1
e 340 339 color=1
e 341 340 color=1
e 342 341 color=1
e 343 342 color=1
e 344 343 color=1
e 345 344 color=1
e 346 345 color=1
e 347 346 color=1
e 348 347 color=1
e 349 348 color=1
e 350 349 color=1
e 351 350 color=1
e 352 351 color=1
e 353 352 color=1
e 354 353 color=1
e 355 354 color=1
e 356 355 color=1
e 357 356 color=1
e 358 357 color=1
e 359 358 color=1
e 360 359 color=1
e 361 360 color=1
e 362 361 color=1
e 363 362 color=1
e 364 363 color=1
e 365 364 color=1
e 366 365 color=1
e 367 366 color=1
e 368 367 color=1
e 369 368 color=1
e 370 369 color=1
e 371 370 color=1
e 372 371 color=1
e 373 372 color=1
e 374 373 color=1
e 375 374 color=1
e 376 375 color=1
e 377 376 color=1
e 378 377 color=1
e 379 378 color=1
e 380 379 color=1
e 381 380 color=1
e 382 381 color=1
e 383 382 color=1
e 384 383 color=1
e 385 384 color=1
e 386 385 color=1
e 387 386 color=1
e 388 387 color=1
e 389 388 color=1
e 390 389 color=1
e 391 390 color=1
e 392 391 color=1
e 393 392 color=1
e 394 393 color=1
e 395 394 color=1
e 396 395 color=1
e 397 396 color=1
e 398 397 color=1
e 399 398 color=1
e 400 399 color=1
e 401 400 color=1
e 402 401 color=1
e 403 402 color=1
e 404 403 color=1
e 405 404 color=1
e 406 405 color=1
e 407 406 color=1
e 408 407 color=1
e 409 408 color=1
e 410 409 color=1
e 411 410 color=1
e 412 411 color=1
e 413 412 color=1
e 414 413 color=1
e 415 414 color=1
e 416 415 color=1
e 417 416 color=1
e 418 417 color=1
e 419 418 color=1
e 420 419 color=1
e 421 420 color=1
e 422 421 color=1
e 423 422 color=1
e 424 423 color=1
e 425 424 color=1
e 426 425 color=1
e 427 426 color=1
e 428 427 color=1
e 429 428 color=1
e 430 429 color=1
e 431 430 color=1
e 432 431 color=1
e 433 432 color=1
e 434 433 color=1
e 435 434 color=1
e 436 435 color=1
e 437 436 color=1
e 438 437 color=1
e 439 438 color=1
e 440 439 color=1
e 441 440 color=1
e 442 441 color=1
e 443 442 color=1
e 444 443 color=1
e 445 444 color=1
e 446 445 color=1
e 447 446 color=1
e 448 447 color=1
e 449 448 color=1
e 450 449 color=1
e 451 450 color=1
e 452 451 color=1
e 453 452 color=1
e 454 453 color=1
e 455 454 color=1
e 456 455 color=1
e 457 456 color=1
e 458 457 color=1
e 459 458 color=1
e 460 459 color=1
e 461 460 color=1
e 462 461 color=1
e 463 462 color=1
e 464 463 color=1
e 465 464 color=1
e 466 465 color=1
e 467 466 color=1
e 468 467 color=1
e 469 468 color=1
e 470 469 color=1
e 471 470 color=1
e 472 471 color=1
e 473 472 color=1
e 474 473 color=1
e 475 474 color=1
e 476 475 color=1
e 477 476 color=1
e 478 477 color=1
e 479 478 color=1
e 480 479 color=1
e 481 480 color=1
e 482 481 color=1
e 483 482 color=1
e 484 483 color=1
e 485 484 color=1
e 486 485 color=1
e 487 486 color=1
e 488 487 color=1
e 489 488 color=1
e 490 489 color=1
e 491 490 color=1
e 492 491 color=1
e 493 492 color=1
e 494 493 color=1
e 495 494 color=1
e 496 495 color=1
e 497 496 color=1
e 498 497 color=1
e 499 498 color=1
e 500 499 color=1
e 501 500 color=1
e 502 501 color=1
e 503 502 color=1
e 504 503 color=1
e 505 504 color=1
e 506 505 color=1
e 507 506 color=1
e 508 507 color=1
e 509 508 color=1
e 510 509 color=1
e 511 510 color=1
e 512 511 color=1
e 513 512 color=1
e 514 513 color=1
e 515 514 color=1
e 516 515 color=1
e 517 516 color=1
e 518 517 color=1
e 519 518 color=1
e 520 519 color=1
e 521 520 color=1
e 522 521 color=1
e 523 522 color=1
e 524 523 color=1
e 525 524 color=1
e 526 525 color=1
e 527 526 color=1
e 528 527 color=1
e 529 528 color=1
e 530 529 color=1
e 531 530 color=1
e 532 531 color=1
e 533 532 color=1
e 534 533 color=1
e 535 534 color=1
e 536 535 color=1
e 537 536 color=1
e 538 537 color=1
e 539 538 color=1
e 540 539 color=1
e 541 540 color=1
e 542 541 color=1
e 543 542 color=1
e 544 543 color=1
e 545 544 color=1
e 546 545 color=1
e 547 546 color=1
e 548 547 color=1
e 549 548 color=1
e 550 549 color=1
e 551 550 color=1
e 552 551 color=1
e 553 552 color=1
e 554 553 color=1
e 555 554 color=1
e 556 555 color=1
e 557 556 color=1
e 558 557 color=1
e 559 558 color=1
e 560 559 color=1
e 561 560 color=1
e 562 561 color=1
e 563 562 color=1
e 564 563 color=1
e 565 564 color=1
e 566 565 color=1
e 567 566 color=1
e 568 567 color=1
e 569 568 color=1
e 570 569 color=1
e 571 570 color=1
e 572 571 color=1
e 573 572 color=1
e 574 573 color=1
e 575 574 color=1
e 576 575 color=1
e 577 576 color=1
e 578 577 color=1
e 579 578 color=1
e 580 579 color=1
e 581 580 color=1
e 582 581 color=1
e 583 582 color=1
e 584 583 color=1
e 585 584 color=1
e 586 585 color=1
e 587 586 color=1
e 588 587 color=1
e 589 588 color=1
e 590 589 color=1
e 591 590 color=1
e 592 591 color=1
e 593 592 color=1
e 594 593 color=1
e 595 594 color=1
e 596 595 color=1
e 597 596 color=1
e 598 597 color=1
e 599 598 color=1
e 600 599 color=1
e 601 600 color=1
e 602 601 color=1
e 603 602 color=1
e 604 603 color=1
e 605 604 color=1
e 606 605 color=1
e 607 606 color=1
e 608 607 color=1
e 609 608 color=1
e 610 609 color=1
e 611 610 color=1
e 612 611 color=1
e 613 612 color=1
e 614 613 color=1
e 615 614 color=1
e 616 615 color=1
e 617 616 color=1
e 618 617 color=1
e 619 618 color=1
e 620 619 color=1
e 621 620 color=1
e 622 621 color=1
e 623 622 color=1
e 624 623 color=1
e 625 624 color=1
e 626 625 color=1
e 627 626 color=1
e 628 627 color=1
e 629 628 color=1
e 630 629 color=1
e 631 630 color=1
e 632 631 color=1
e 633 632 color=1
e 634 633 color=1
e 635 634 color=1
e 636 635 color=1
e 637 636 color=1
e 638 637 color=1
e 639 638 color=1
e 640 639 color=1
e 641 640 color=1
e 642 641 color=1
e 643 642 color=1
e 644 643 color=1
e 645 644 color=1
e 646 645 color=1
e 647 646 color=1
e 648 647 color=1
e 649 648 color=1
e 650 649 color=1
e 651 650 color=1
e 652 651 color=1
e 653 652 color=1
e 654 653 color=1
e 655 654 color=1
e 656 655 color=1
e 657 656 color=1
e 658 657 color=1
e 659 658 color=1
e 660 659 color=1
e 661 660 color=1
e 662 661 color=1
e 663 662 color=1
e 664 663 color=1
e 665 664 color=1
e 666 665 color=1
e 667 666 color=1
e 668 667 color=1
e 669 668 color=1
e 670 669 color=1
e 671 670 color=1
e 672 671 color=1
e 673 672 color=1
e 674 673 color=1
e 675 674 color=1
e 676 675 color=1
e 677 676 color=1
e 678 677 color=1
e 679 678 color=1
e 680 679 color=1
e 681 680 color=1
e 682 681 color=1
e 683 682 color=1
e 684 683 color=1
e 685 684 color=1
e 686 685 color=1
e 687 686 color=1
e 688 687 color=1
e 689 688 color=1
e 690 689 color=1
e 691 690 color=1
e 692 691 color=1
e 693 692 color=1
e 694 693 color=1
e 695 694 color=1
e 696 695 color=1
e 697 696 color=1
e 698 697 color=1
e 699 698 color=1
e 700 699 color=1
e 701 700 color=1
e 702 701 color=1
e 703 702 color=1
e 704 703 color=1
e 705 704 color=1
e 706 705 color=1
e 707 706 color=1
e 708 707 color=1
e 709 708 color=1
e 710 709 color=1
e 711 710 color=1
e 712 711 color=1
e 713 712 color=1
e 714 713 color=1
e 715 714 color=1
e 716 715 color=1
e 717 716 color=1
e 718 717 color=1
e 719 718 color=1
e 720 719 color=1
e 721 720 color=1
e 722 721 color=1
e 723 722 color=1
e 724 723 color=1
e 725 724 color=1
e 726 725 color=1
e 727 726 color=1
e 728 727 color=1
e 729 728 color=1
e 730 729 color=1
e 731 730 color=1
e 732 731 color=1
e 733 732 color=1
e 734 733 color=1
e 735 734 color=1
e 736 735 color=1
e 737 736 color=1
e 738 737 color=1
e 739 738 color=1
e 740 739 color=1
e 741 740 color=1
e 742 741 color=1
e 743 742 color=1
e 744 743 color=1
e 745 744 color=1
e 746 745 color=1
e 747 746 color=1
e 748 747 color=1
e 749 748 color=1
e 750 749 color=1
e 751 750 color=1
e 752 751 color=1
e 753 752 color=1
e 754 753 color=1
e 755 754 color=1
e 756 755 color=1
e 757 756 color=1
e 758 757 color=1
e 759 758 color=1
e 760 759 color=1
e 761 760 color=1
e 762 761 color=1
e 763 762 color=1
e 764 763 color=1
e 765 764 color=1
e 766 765 color=1
e 767 766 color=1
e 768 767 color=1
e 769 768 color=1
e 770 769 color=1
e 771 770 color=1
e 772 771 color=1
e 773 772 color=1
e 774 773 color=1
e 775 774 color=1
e 776 775 color=1
e 777 776 color=1
e 778 777 color=1
e 779 778 color=1
e 780 779 color=1
e 781 780 color=1
e 782 781 color=1
e 783 782 color=1
e 784 783 color=1
e 785 784 color=1
e 786 785 color=1
e 787 786 color=1
e 788 787 color=1
e 789 788 color=1
e 790 789 color=1
e 791 790 color=1
e 792 791 color=1
e 793 792 color=1
e 794 793 color=1
e 795 794 color=1
e 796 795 color=1
e 797 796 color=1
e 798 797 color=1
e 799 798 color=1
e 800 799 color=1
e 801 800 color=1
e 802 801 color=1
e 803 802 color=1
e 804 803 color=1
e 805 804 color=1
e 806 805 color=1
e 807 806 color=1
e 808 807 color=1
e 809 808 color=1
e 810 809 color=1
e 811 810 color=1
e 812 811 color=1
e 813 812 color=1
e 814 813 color=1
e 815 814 color=1
e 816 815 color=1
e 817 816 color=1
e 818 817 color=1
e 819 818 color=1
e 820 819 color=1
e 821 820 color=1
e 822 821 color=1
e 823 822 color=1
e 824 823 color=1
e 825 824 color=1
e 826 825 color=1
e 827 826 color=1
e 828 827 color=1
e 829 828 color=1
e 830 829 color=1
e 831 830 color=1
e 832 831 color=1
e 833 832 color=1
e 834 833 color=1
e 835 834 color=1
e 836 835 color=1
e 837 836 color=1
e 838 837 color=1
e 839 838 color=1
e 840 839 color=1
e 841 840 color=1
e 842 841 color=1
e 843 842 color=1
e 844 843 color=1
e 845 844 color=1
e 846 845 color=1
e 847 846 color=1
e 848 847 color=1
e 849 848 color=1
e 850 849 color=1
e 851 850 color=1
e 852 851 color=1
e 853 852 color=1
e 854 853 color=1
e 855 854 color=1
e 856 855 color=1
e 857 856 color=1
e 858 857 color=1
e 859 858 color=1
e 860 859 color=1
e 861 860 color=1
e 862 861 color=1
e 863 862 color=1
e 864 863 color=1
e 865 864 color=1
e 866 865 color=1
e 867 866 color=1
e 868 867 color=1
e 869 868 color=1
e 870 869 color=1
e 871 870 color=1
e 872 871 color=1
e 873 872 color=1
e 874 873 color=1
e 875 874 color=1
e 876 875 color=1
e 877 876 color=1
e 878 877 color=1
e 879 878 color=1
e 880 879 color=1
e 881 880 color=1
e 882 881 color=1
e 883 882 color=1
e 884 883 color=1
e 885 884 color=1
e 886 885 color=1
e 887 886 color=1
e 888 887 color=1
e 889 888 color=1
e 890 889 color=1
e 891 890 color=1
e 892 891 color=1
e 893 892 color=1
e 894 893 color=1
e 895 894 color=1
e 896 895 color=1
e 897 896 color=1
e 898 897 color=1
e 899 898 color=1
e 900 899 color=1
e 901 900 color=1
e 902 901 color=1
e 903 902 color=1
e 904 903 color=1
e 905 904 color=1
e 906 905 color=1
e 907 906 color=1
e 908 907 color=1
e 909 908 color=1
e 910 909 color=1
e 911 910 color=1
e 912 911 color=1
e 913 912 color=1
e 914 913 color=1
e 915 914 color=1
e 916 915 color=1
e 917 916 color=1
e 918 917 color=1
e 919 918 color=1
e 920 919 color=1
e 921 920 color=1
e 922 921 color=1
e 923 922 color=1
e 924 923 color=1
e 925 924 color=1
e 926 925 color=1
e 927 926 color=1
e 928 927 color=1
e 929 928 color=1
e 930 929 color=1
e 931 930 color=1
e 932 931 color=1
e 933 932 color=1
e 934 933 color=1
e 935 934 color=1
e 936 935 color=1
e 937 936 color=1
e 938 937 color=1
e 939 938 color=1
e 940 939 color=1
e 941 940 color=1
e 942 941 color=1
e 943 942 color=1
e 944 943 color=1
e 945 944 color=1
e 946 945 color=1
e 947 946 color=1
e 948 947 color=1
e 949 948 color=1
e 950 949 color=1
e 951 950 color=1
e 952 951 color=1
e 953 952 color=1
e 954 953 color=1
e 955 954 color=1
e 956 955 color=1
e 957 956 color=1
e 958 957 color=1
e 959 958 color=1
e 960 959 color=1
e 961 960 color=1
e 962 961 color=1
e 963 962 color=1
e 964 963 color=1
e 965 964 color=1
e 966 965 color=1
e 967 966 color=1
e 968 967 color=1
e 969 968 color=1
e 970 969 color=1
e 971 970 color=1
e 972 971 color=1
e 973 972 color=1
e 974 973 color=1
e 975 974 color=1
e 976 975 color=1
e 977 976 color=1
e 978 977 color=1
e 979 978 color=1
e 980 979 color=1
e 981 980 color=1
e 982 981 color=1
e 983 982 color=1
e 984 983 color=1
e 985 984 color=1
e 986 985 color=1
e 987 986 color=1
e 988 987 color=1
e 989 988 color=1
e 990 989 color=1
e 991 990 color=1
e 992 991 color=1
e 993 992 color=1
e 994 993 color=1
e 995 994 color=1
e 996 995 color=1
e 997 996 color=1
e 998 997 color=1
e 999 998 color=1
e 1000 999 color=1
e 1001 1000 color=1
e 1002 1001 color=1
e 1003 1002 color=1
e 1004 1003 color=1
e 1005 1004 color=1
e 1006 1005 color=1
e 1007 1006 color=1
e 1008 1007 color=1
e 1009 1008 color=1
e 1010 1009 color=1
e 1011 1010 color=1
e 1012 1011 color=1
e 1013 1012 color=1
e 1014 1013 color=1
e 1015 1014 color=1
e 1016 1015 color=1
e 1017 1016 color=1
e 1018 1017 color=1
e 1019 1018 color=1
e 1020 1019 color=1
e 1021 1020 color=1
e 1022 1021 color=1
e 1023 1022 color=1
e 1024 1023 color=1
e 1025 1024 color=1
e 1026 1025 color=1
e 1027 1026 color=1
e 1028 1027 color=1
e 1029 1028 color=1
e 1030 1029 color=1
e 1031 1030 color=1
e 1032 1031 color=1
e 1033 1032 color=1
e 1034 1033 color=1
e 1035 1034 color=1
e 1036 1035 color=1
e 1037 1036 color=1
e 1038 1037 color=1
e 1039 1038 color=1
e 1040 1039 color=1
e 1041 1040 color=1
e 1042 1041 color=1
e 1043 1042 color=1
e 1044 1043 color=1
e 1045 1044 color=1
e 1046 1045 color=1
e 1047 1046 color=1
e 1048 1047 color=1
e 1049 1048 color=1
e 1050 1049 color=1
e 1051 1050 color=1
e 1052 1051 color=1
e 1053 1052 color=1
e 1054 1053 color=1
e 1055 1054 color=1
e 1056 1055 color=1
e 1057 1056 color=1
e 1058 1057 color=1
e 1059 1058 color=1
e 1060 1059 color=1
e 1061 1060 color=1
e 1062 1061 color=1
e 1063 1062 color=1
e 1064 1063 color=1
e 1065 1064 color=1
e 1066 1065 color=1
e 1067 1066 color=1
e 1068 1067 color=1
e 1069 1068 color=1
e 1070 1069 color=1
e 1071 1070 color=1
e 1072 1071 color=1
e 1073 1072 color=1
e 1074 1073 color=1
e 1075 1074 color=1
e 1076 1075 color=1
e 1077 1076 color=1
e 1078 1077 color=1
e 1079 1078 color=1
e 1080 1079 color=1
e 1081 1080 color=1
e 1082 1081 color=1
e 1083 1082 color=1
e 1084 1083 color=1
e 1085 1084 color=1
e 1086 1085 color=1
e 1087 1086 color=1
e 1088 1087 color=1
e 1089 1088 color=1
e 1090 1089 color=1
e 1091 1090 color=1
e 1092 1091 color=1
e 1093 1092 color=1
e 1094 1093 color=1
e 1095 1094 color=1
e 1096 1095 color=1
e 1097 1096 color=1
e 1098 1097 color=1
e 1099 1098 color=1
e 1100 1099 color=1
e 1101 1100 color=1
e 1102 1101 color=1
e 1103 1102 color=1
e 1104 1103 color=1
e 1105 1104 color=1
e 1106 1105 color=1
e 1107 1106 color=1
e 1108 1107 color=1
e 1109 1108 color=1
e 1110 1109 color=1
e 1111 1110 color=1
e 1112 1111 color=1
e 1113 1112 color=1
e 1114 1113 color=1
e 1115 1114 color=1
e 1116 1115 color=1
e 1117 1116 color=1
e 1118 1117 color=1
e 1119 1118 color=1
e 1120 1119 color=1
e 1121 1120 color=1
e 1122 1121 color=1
e 1123 1122 color=1
e 1124 1123 color=1
e 1125 1124 color=1
e 1126 1125 color=1
e 1127 1126 color=1
e 1128 1127 color=1
e 1129 1128 color=1
e 1130 1129 color=1
e 1131 1130 color=1
e 1132 1131 color=1
e 1133 1132 color=1
e 1134 1133 color=1
e 1135 1134 color=1
e 1136 1135 color=1
e 1137 1136 color=1
e 1138 1137 color=1
e 1139 1138 color=1
e 1140 1139 color=1
e 1141 1140 color=1
e 1142 1141 color=1
e 1143 1142 color=1
e 1144 1143 color=1
e 1145 1144 color=1
e 1146 1145 color=1
e 1147 1146 color=1
e 1148 1147 color=1
e 1149 1148 color=1
e 1150 1149 color=1
e 1151 1150 color=1
e 1152 1151 color=1
e 1153 1152 color=1
e 1154 1153 color=1
e 1155 1154 color=1
e 1156 1155 color=1
e 1157 1156 color=1
e 1158 1157 color=1
e 1159 1158 color=1
e 1160 1159 color=1
e 1161 1160 color=1
e 1162 1161 color=1
e 1163 1162 color=1
e 1164 1163 color=1
e 1165 1164 color=1
e 1166 1165 color=1
e 1167 1166 color=1
e 1168 1167 color=1
e 1169 1168 color=1
e 1170 1169 color=1
e 1171 1170 color=1
e 1172 1171 color=1
e 1173 1172 color=1
e 1174 1173 color=1
e 1175 1174 color=1
e 1176 1175 color=1
e 1177 1176 color=1
e 1178 1177 color=1
e 1179 1178 color=1
e 1180 1179 color=1
e 1181 1180 color=1
e 1182 1181 color=1
e 1183 1182 color=1
e 1184 1183 color=1
e 1185 1184 color=1
e 1186 1185 color=1
e 1187 1186 color=1
e 1188 1187 color=1
e 1189 1188 color=1
e 1190 1189 color=1
e 1191 1190 color=1
e 1192 1191 color=1
e 1193 1192 color=1
e 1194 1193 color=1
e 1195 1194 color=1
e 1196 1195 color=1
e 1197 1196 color=1
e 1198 1197 color=1
e 1199 1198 color=1
e 1200 1199 color=1
e 1201 1200 color=1
e 1202 1201 color=1
e 1203 1202 color=1
e 1204 1203 color=1
e 1205 1204 color=1
e 1206 1205 color=1
e 1207 1206 color=1
e 1208 1207 color=1
e 1209 1208 color=1
e 1210 1209 color=1
e 1211 1210 color=1
e 1212 1211 color=1
e 1213 1212 color=1
e 1214 1213 color=1
e 1215 1214 color=1
e 1216 1215 color=1
e 1217 1216 color=1
e 1218 1217 color=1
e 1219 1218 color=1
e 1220 1219 color=1
e 1221 1220 color=1
e 1222 1221 color=1
e 1223 1222 color=1
e 1224 1223 color=1
e 1225 1224 color=1
e 1226 1225 color=1
e 1227 1226 color=1
e 1228 1227 color=1
e 1229 1228 color=1
e 1230 1229 color=1
e 1231 1230 color=1
e 1232 1231 color=1
e 1233 1232 color=1
e 1234 1233 color=1
e 1235 1234 color=1
e 1236 1235 color=1
e 1237 1236 color=1
e 1238 1237 color=1
e 1239 1238 color=1
e 1240 1239 color=1
e 1241 1240 color=1
e 1242 1241 color=1
e 1243 1242 color=1
e 1244 1243 color=1
e 1245 1244 color=1
e 1246 1245 color=1
e 1247 1246 color=1
e 1248 1247 color=1
e 1249 1248 color=1
e 1250 1249 color=1
e 1251 1250 color=1
e 1252 1251 color=1
e 1253 1252 color=1
e 1254 1253 color=1
e 1255 1254 color=1
e 1256 1255 color=1
e 1257 1256 color=1
e 1258 1257 color=1
e 1259 1258 color=1
e 1260 1259 color=1
e 1261 1260 color=1
e 1262 1261 color=1
e 1263 1262 color=1
e 1264 1263 color=1
e 1265 1264 color=1
e 1266 1265 color=1
e 1267 1266 color=1
e 1268 1267 color=1
e 1269 1268 color=1
e 1270 1269 color=1
e 1271 1270 color=1
e 1272 1271 color=1
e 1273 1272 color=1
e 1274 1273 color=1
e 1275 1274 color=1
e 1276 1275 color=1
e 1277 1276 color=1
e 1278 1277 color=1
e 1279 1278 color=1
e 1280 1279 color=1
e 1281 1280 color=1
e 1282 1281 color=1
e 1283 1282 color=1
e 1284 1283 color=1
e 1285 1284 color=1
e 1286 1285 color=1
e 1287 1286 color=1
e 1288 1287 color=1
e 1289 1288 color=1
e 1290 1289 color=1
e 1291 1290 color=1
e 1292 1291 color=1
e 1293 1292 color=1
e 1294 1293 color=1
e 1295 1294 color=1
e 1296 1295 color=1
e 1297 1296 color=1
e 1298 1297 color=1
e 1299 1298 color=1
e 1300 1299 color=1
e 1301 1300 color=1
e 1302 1301 color=1
e 1303 1302 color=1
e 1304 1303 color=1
e 1305 1304 color=1
e 1306 1305 color=1
e 1307 1306 color=1
e 1308 1307 color=1
e 1309 1308 color=1
e 1310 1309 color=1
e 1311 1310 color=1
e 1312 1311 color=1
e 1313 1312 color=1
e 1314 1313 color=1
e 1315 1314 color=1
e 1316 1315 color=1
e 1317 1316 color=1
e 1318 1317 color=1
e 1319 1318 color=1
e 1320 1319 color=1
e 1321 1320 color=1
e 1322 1321 color=1
e 1323 1322 color=1
e 1324 1323 color=1
e 1325 1324 color=1
e 1326 1325 color=1
e 1327 1326 color=1
e 1328 1327 color=1
e 1329 1328 color=1
e 1330 1329 color=1
e 1331 1330 color=1
e 1332 1331 color=1
e 1333 1332 color=1
e 1334 1333 color=1
e 1335 1334 color=1
e 1336 1335 color=1
e 1337 1336 color=1
e 1338 1337 color=1
e 1339 1338 color=1
e 1340 1339 color=1
e 1341 1340 color=1
e 1342 1341 color=1
e 1343 1342 color=1
e 1344 1343 color=1
e 1345 1344 color=1
e 1346 1345 color=1
e 1347 1346 color=1
e 1348 1347 color=1
e 1349 1348 color=1
e 1350 1349 color=1
e 1351 1350 color=1
e 1352 1351 color=1
e 1353 1352 color=1
e 1354 1353 color=1
e 1355 1354 color=1
e 1356 1355 color=1
e 1357 1356 color=1
e 1358 1357 color=1
e 1359 1358 color=1
e 1360 1359 color=1
e 1361 1360 color=1
e 1362 1361 color=1
e 1363 1362 color=1
e 1364 1363 color=1
e 1365 1364 color=1
e 1366 1365 color=1
e 1367 1366 color=1
e 1368 1367 color=1
e 1369 1368 color=1
e 1370 1369 color=1
e 1371 1370 color=1
e 1372 1371 color=1
e 1373 1372 color=1
e 1374 1373 color=1
e 1375 1374 color=1
e 1376 1375 color=1
e 1377 1376 color=1
e 1378 1377 color=1
e 1379 1378 color=1
e 1380 1379 color=1
e 1381 1380 color=1
e 1382 1381 color=1
e 1383 1382 color=1
e 1384 1383 color=1
e 1385 1384 color=1
e 1386 1385 color=1
e 1387 1386 color=1
e 1388 1387 color=1
e 1389 1388 color=1
e 1390 1389 color=1
e 1391 1390 color=1
e 1392 1391 color=1
e 1393 1392 color=1
e 1394 1393 color=1
e 1395 1394 color=1
e 1396 1395 color=1
e 1397 1396 color=1
e 1398 1397 color=1
e 1399 1398 color=1
e 1400 1399 color=1
e 1401 1400 color=1
e 1402 1401 color=1
e 1403 1402 color=1
e 1404 1403 color=1
e 1405 1404 color=1
e 1406 1405 color=1
e 1407 1406 color=1
e 1408 1407 color=1
e 1409 1408 color=1
e 1410 1409 color=1
e 1411 1410 color=1
e 1412 1411 color=1
e 1413 1412 color=1
e 1414 1413 color=1
e 1415 1414 color=1
e 1416 1415 color=1
e 1417 1416 color=1
e 1418 1417 color=1
e 1419 1418 color=1
e 1420 1419 color=1
e 1421 1420 color=1
e 1422 1421 color=1
e 1423 1422 color=1
e 1424 1423 color=1
e 1425 1424 color=1
e 1426 1425 color=1
e 1427 1426 color=1
e 1428 1427 color=1
e 1429 1428 color=1
e 1430 1429 color=1
e 1431 1430 color=1
e 1432 1431 color=1
e 1433 1432 color=1
e 1434 1433 color=1
e 1435 1434 color=1
e 1436 1435 color=1
e 1437 1436 color=1
e 1438 1437 color=1
e 1439 1438 color=1
e 1440 1439 color=1
e 1441 1440 color=1
e 1442 1441 color=1
e 1443 1442 color=1
e 1444 1443 color=1
e 1445 1444 color=1
e 1446 1445 color=1
e 1447 1446 color=1
e 1448 1447 color=1
e 1449 1448 color=1
e 1450 1449 color=1
e 1451 1450 color=1
e 1452 1451 color=1
e 1453 1452 color=1
e 1454 1453 color=1
e 1455 1454 color=1
e 1456 1455 color=1
e 1457 1456 color=1
e 1458 1457 color=1
e 1459 1458 color=1
e 1460 1459 color=1
e 1461 1460 color=1
e 1462 1461 color=1
e 1463 1462 color=1
e 1464 1463 color=1
e 1465 1464 color=1
e 1466 1465 color=1
e 1467 1466 color=1
e 1468 1467 color=1
e 1469 1468 color=1
e 1470 1469 color=1
e 1471 1470 color=1
e 1472 1471 color=1
e 1473 1472 color=1
e 1474 1473 color=1
e 1475 1474 color=1
e 1476 1475 color=1
e 1477 1476 color=1
e 1478 1477 color=1
e 1479 1478 color=1
e 1480 1479 color=1
e 1481 1480 color=1
e 1482 1481 color=1
e 1483 1482 color=1
e 1484 1483 color=1
e 1485 1484 color=1
e 1486 1485 color=1
e 1487 1486 color=1
e 1488 1487 color=1
e 1489 1488 color=1
e 1490 1489 color=1
e 1491 1490 color=1
e 1492 1491 color=1
e 1493 1492 color=1
e 1494 1493 color=1
e 1495 1494 color=1
e 1496 1495 color=1
e 1497 1496 color=1
e 1498 1497 color=1
e 1499 1498 color=1
e 1500 1499 color=1
e 1501 1500 color=1
e 1502 1501 color=1
e 1503 1502 color=1
e 1504 1503 color=1
e 1505 1504 color=1
e 1506 1505 color=1
e 1507 1506 color=1
e 1508 1507 color=1
e 1509 1508 color=1
e 1510 1509 color=1
e 1511 1510 color=1
e 1512 1511 color=1
e 1513 1512 color=1
e 1514 1513 color=1
e 1515 1514 color=1
e 1516 1515 color=1
e 1517 1516 color=1
e 1518 1517 color=1
e 1519 1518 color=1
e 1520 1519 color=1
e 1521 1520 color=1
e 1522 1521 color=1
e 1523 1522 color=1
e 1524 1523 color=1
e 1525 1524 color=1
e 1526 1525 color=1
e 1527 1526 color=1
e 1528 1527 color=1
e 1529 1528 color=1
e 1530 1529 color=1
e 1531 1530 color=1
e 1532 1531 color=1
e 1533 1532 color=1
e 1534 1533 color=1
e 1535 1534 color=1
e 1536 1535 color=1
e 1537 1536 color=1
e 1538 1537 color=1
e 1539 1538 color=1
e 1540 1539 color=1
e 1541 1540 color=1
e 1542 1541 color=1
e 1543 1542 color=1
e 1544 1543 color=1
e 1545 1544 color=1
e 1546 1545 color=1
e 1547 1546 color=1
e 1548 1547 color=1
e 1549 1548 color=1
e 1550 1549 color=1
e 1551 1550 color=1
e 1552 1551 color=1
e 1553 1552 color=1
e 1554 1553 color=1
e 1555 1554 color=1
e 1556 1555 color=1
e 1557 1556 color=1
e 1558 1557 color=1
e 1559 1558 color=1
e 1560 1559 color=1
e 1561 1560 color=1
e 1562 1561 color=1
e 1563 1562 color=1
e 1564 1563 color=1
e 1565 1564 color=1
e 1566 1565 color=1
e 1567 1566 color=1
e 1568 1567 color=1
e 1569 1568 color=1
e 1570 1569 color=1
e 1571 1570 color=1
e 1572 1571 color=1
e 1573 1572 color=1
e 1574 1573 color=1
e 1575 1574 color=1
e 1576 1575 color=1
e 1577 1576 color=1
e 1578 1577 color=1
e 1579 1578 color=1
e 1580 1579 color=1
e 1581 1580 color=1
e 1582 1581 color=1
e 1583 1582 color=1
e 1584 1583 color=1
e 1585 1584 color=1
e 1586 1585 color=1
e 1587 1586 color=1
e 1588 1587 color=1
e 1589 1588 color=1
e 1590 1589 color=1
e 1591 1590 color=1
e 1592 1591 color=1
e 1593 1592 color=1
e 1594 1593 color=1
e 1595 1594 color=1
e 1596 1595 color=1
e 1597 1596 color=1
e 1598 1597 color=1
e 1599 1598 color=1
e 1600 1599 color=1
e 1601 1600 color=1
e 1602 1601 color=1
e 1603 1602 color=1
e 1604 1603 color=1
e 1605 1604 color=1
e 1606 1605 color=1
e 1607 1606 color=1
e 1608 1607 color=1
e 1609 1608 color=1
e 1610 1609 color=1
e 1611 1610 color=1
e 1612 1611 color=1
e 1613 1612 color=1
e 1614 1613 color=1
e 1615 1614 color=1
e 1616 1615 color=1
e 1617 1616 color=1
e 1618 1617 color=1
e 1619 1618 color=1
e 1620 1619 color=1
e 1621 1620 color=1
e 1622 1621 color=1
e 1623 1622 color=1
e 1624 1623 color=1
e 1625 1624 color=1
e 1626 1625 color=1
e 1627 1626 color=1
e 1628 1627 color=1
e 1629 1628 color=1
e 1630 1629 color=1
e 1631 1630 color=1
e 1632 1631 color=1
e 1633 1632 color=1
e 1634 1633 color=1
e 1635 1634 color=1
e 1636 1635 color=1
e 1637 1636 color=1
e 1638 1637 color=1
e 1639 1638 color=1
e 1640 1639 color=1
e 1641 1640 color=1
e 1642 1641 color=1
e 1643 1642 color=1
e 1644 1643 color=1
e 1645 1644 color=1
e 1646 1645 color=1
e 1647 1646 color=1
e 1648 1647 color=1
e 1649 1648 color=1
e 1650 1649 color=1
e 1651 1650 color=1
e 1652 1651 color=1
e 1653 1652 color=1
e 1654 1653 color=1
e 1655 1654 color=1
e 1656 1655 color=1
e 1657 1656 color=1
e 1658 1657 color=1
e 1659 1658 color=1
e 1660 1659 color=1
e 1661 1660 color=1
e 1662 1661 color=1
e 1663 1662 color=1
e 1664 1663 color=1
e 1665 1664 color=1
e 1666 1665 color=1
e 1667 1666 color=1
e 1668 1667 color=1
e 1669 1668 color=1
e 1670 1669 color=1
e 1671 1670 color=1
e 1672 1671 color=1
e 1673 1672 color=1
e 1674 1673 color=1
e 1675 1674 color=1
e 1676 1675 color=1
e 1677 1676 color=1
e 1678 1677 color=1
e 1679 1678 color=1
e 1680 1679 color=1
e 1681 1680 color=1
e 1682 1681 color=1
e 1683 1682 color=1
e 1684 1683 color=1
e 1685 1684 color=1
e 1686 1685 color=1
e 1687 1686 color=1
e 1688 1687 color=1
e 1689 1688 color=1
e 1690 1689 color=1
e 1691 1690 color=1
e 1692 1691 color=1
e 1693 1692 color=1
e 1694 1693 color=1
e 1695 1694 color=1
e 1696 1695 color=1
e 1697 1696 color=1
e 1698 1697 color=1
e 1699 1698 color=1
e 1700 1699 color=1
e 1701 1700 color=1
e 1702 1701 color=1
e 1703 1702 color=1
e 1704 1703 color=1
e 1705 1704 color=1
e 1706 1705 color=1
e 1707 1706 color=1
e 1708 1707 color=1
e 1709 1708 color=1
e 1710 1709 color=1
e 1711 1710 color=1
e 1712 1711 color=1
e 1713 1712 color=1
e 1714 1713 color=1
e 1715 1714 color=1
e 1716 1715 color=1
e 1717 1716 color=1
e 1718 1717 color=1
e 1719 1718 color=1
e 1720 1719 color=1
e 1721 1720 color=1
e 1722 1721 color=1
e 1723 1722 color=1
e 1724 1723 color=1
e 1725 1724 color=1
e 1726 1725 color=1
e 1727 1726 color=1
e 1728 1727 color=1
e 1729 1728 color=1
e 1730 1729 color=1
e 1731 1730 color=1
e 1732 1731 color=1
e 1733 1732 color=1
e 1734 1733 color=1
e 1735 1734 color=1
e 1736 1735 color=1
e 1737 1736 color=1
e 1738 1737 color=1
e 1739 1738 color=1
e 1740 1739 color=1
e 1741 1740 color=1
e 1742 1741 color=1
e 1743 1742 color=1
e 1744 1743 color=1
e 1745 1744 color=1
e 1746 1745 color=1
e 1747 1746 color=1
e 1748 1747 color=1
e 1749 1748 color=1
e 1750 1749 color=1
e 1751 1750 color=1
e 1752 1751 color=1
e 1753 1752 color=1
e 1754 1753 color=1
e 1755 1754 color=1
e 1756 1755 color=1
e 1757 1756 color=1
e 1758 1757 color=1
e 1759 1758 color=1
e 1760 1759 color=1
e 1761 1760 color=1
e 1762 1761 color=1
e 1763 1762 color=1
e 1764 1763 color=1
e 1765 1764 color=1
e 1766 1765 color=1
e 1767 1766 color=1
e 1768 1767 color=1
e 1769 1768 color=1
e 1770 1769 color=1
e 1771 1770 color=1
e 1772 1771 color=1
e 1773 1772 color=1
e 1774 1773 color=1
e 1775 1774 color=1
e 1776 1775 color=1
e 1777 1776 color=1
e 1778 1777 color=1
e 1779 1778 color=1
e 1780 1779 color=1
e 1781 1780 color=1
e 1782 1781 color=1
e 1783 1782 color=1
e 1784 1783 color=1
e 1785 1784 color=1
e 1786 1785 color=1
e 1787 1786 color=1
e 1788 1787 color=1
e 1789 1788 color=1
e 1790 1789 color=1
e 1791 1790 color=1
e 1792 1791 color=1
e 1793 1792 color=1
e 1794 1793 color=1
e 1795 1794 color=1
e 1796 1795 color=1
e 1797 1796 color=1
e 1798 1797 color=1
e 1799 1798 color=1
e 1800 1799 color=1
e 1801 1800 color=1
e 1802 1801 color=1
e 1803 1802 color=1
e 1804 1803 color=1
e 1805 1804 color=1
e 1806 1805 color=1
e 1807 1806 color=1
e 1808 1807 color=1
e 1809 1808 color=1
e 1810 1809 color=1
e 1811 1810 color=1
e 1812 1811 color=1
e 1813 1812 color=1
e 1814 1813 color=1
e 1815 1814 color=1
e 1816 1815 color=1
e 1817 1816 color=1
e 1818 1817 color=1
e 1819 1818 color=1
e 1820 1819 color=1
e 1821 1820 color=1
e 1822 1821 color=1
e 1823 1822 color=1
e 1824 1823 color=1
e 1825 1824 color=1
e 1826 1825 color=1
e 1827 1826 color=1
e 1828 1827 color=1
e 1829 1828 color=1
e 1830 1829 color=1
e 1831 1830 color=1
e 1832 1831 color=1
e 1833 1832 color=1
e 1834 1833 color=1
e 1835 1834 color=1
e 1836 1835 color=1
e 1837 1836 color=1
e 1838 1837 color=1
e 1839 1838 color=1
e 1840 1839 color=1
e 1841 1840 color=1
e 1842 1841 color=1
e 1843 1842 color=1
e 1844 1843 color=1
e 1845 1844 color=1
e 1846 1845 color=1
e 1847 1846 color=1
e 1848 1847 color=1
e 1849 1848 color=1
e 1850 1849 color=1
e 1851 1850 color=1
e 1852 1851 color=1
e 1853 1852 color=1
e 1854 1853 color=1
e 1855 1854 color=1
e 1856 1855 color=1
e 1857 1856 color=1
e 1858 1857 color=1
e 1859 1858 color=1
e 1860 1859 color=1
e 1861 1860 color=1
e 1862 1861 color=1
e 1863 1862 color=1
e 1864 1863 color=1
e 1865 1864 color=1
e 1866 1865 color=1
e 1867 1866 color=1
e 1868 1867 color=1
e 1869 1868 color=1
e 1870 1869 color=1
e 1871 1870 color=1
e 1872 1871 color=1
e 1873 1872 color=1
e 1874 1873 color=1
e 1875 1874 color=1
e 1876 1875 color=1
e 1877 1876 color=1
e 1878 1877 color=1
e 1879 1878 color=1
e 1880 1879 color=1
e 1881 1880 color=1
e 1882 1881 color=1
e 1883 1882 color=1
e 1884 1883 color=1
e 1885 1884 color=1
e 1886 1885 color=1
e 1887 1886 color=1
e 1888 1887 color=1
e 1889 1888 color=1
e 1890 1889 color=1
e 1891 1890 color=1
e 1892 1891 color=1
e 1893 1892 color=1
e 1894 1893 color=1
e 1895 1894 color=1
e 1896 1895 color=1
e 1897 1896 color=1
e 1898 1897 color=1
e 1899 1898 color=1
e 1900 1899 color=1
e 1901 1900 color=1
e 1902 1901 color=1
e 1903 1902 color=1
e 1904 1903 color=1
e 1905 1904 color=1
e 1906 1905 color=1
e 1907 1906 color=1
e 1908 1907 color=1
e 1909 1908 color=1
e 1910 1909 color=1
e 1911 1910 color=1
e 1912 1911 color=1
e 1913 1912 color=1
e 1914 1913 color=1
e 1915 1914 color=1
e 1916 1915 color=1
e 1917 1916 color=1
e 1918 1917 color=1
e 1919 1918 color=1
e 1920 1919 color=1
e 1921 1920 color=1
e 1922 1921 color=1
e 1923 1922 color=1
e 1924 1923 color=1
e 1925 1924 color=1
e 1926 1925 color=1
e 1927 1926 color=1
e 1928 1927 color=1
e 1929 1928 color=1
e 1930 1929 color=1
e 1931 1930 color=1
e 1932 1931 color=1
e 1933 1932 color=1
e 1934 1933 color=1
e 1935 1934 color=1
e 1936 1935 color=1
e 1937 1936 color=1
e 1938 1937 color=1
e 1939 1938 color=1
e 1940 1939 color=1
e 1941 1940 color=1
e 1942 1941 color=1
e 1943 1942 color=1
e 1944 1943 color=1
e 1945 1944 color=1
e 1946 1945 color=1
e 1947 1946 color=1
e 1948 1947 color=1
e 1949 1948 color=1
e 1950 1949 color=1
e 1951 1950 color=1
e 1952 1951 color=1
e 1953 1952 color=1
e 1954 1953 color=1
e 1955 1954 color=1
e 1956 1955 color=1
e 1957 1956 color=1
e 1958 1957 color=1
e 1959 1958 color=1
e 1960 1959 color=1
e 1961 1960 color=1
e 1962 1961 color=1
e 1963 1962 color=1
e 1964 1963 color=1
e 1965 1964 color=1
e 1966 1965 color=1
e 1967 1966 color=1
e 1968 1967 color=1
e 1969 1968 color=1
e 1970 1969 color=1
e 1971 1970 color=1
e 1972 1971 color=1
e 1973 1972 color=1
e 1974 1973 color=1
e 1975 1974 color=1
e 1976 1975 color=1
e 1977 1976 color=1
e 1978 1977 color=1
e 1979 1978 color=1
e 1980 1979 color=1
e 1981 1980 color=1
e 1982 1981 color=1
e 1983 1982 color=1
e 1984 1983 color=1
e 1985 1984 color=1
e 1986 1985 color=1
e 1987 1986 color=1
e 1988 1987 color=1
e 1989 1988 color=1
e 1990 1989 color=1
e 1991 1990 color=1
e 1992 1991 color=1
e 1993 1992 color=1
e 1994 1993 color=1
e 1995 1994 color=1
e 1996 1995 color=1
e 1997 1996 color=1
e 1998 1997 color=1
e 1999 1998 color=1
e 2000 1999 color=1
e 2001 2000 color=1
e 2002 2001 color=1
e 2003 2002 color=1
e 2004 2003 color=1
e 2005 2004 color=1
e 2006 2005 color=1
e 2007 2006 color=1
e 2008 2007 color=1
e 2009 2008 color=1
e 2010 2009 color=1
e 2011 2010 color=1
e 2012 2011 color=1
e 1 2012 color=1
e 2 1 color=1
e 3 2 color=1
e 4 3 color=1
e 5 4 color=1
e 6 5 color=1
e 7 6 color=1
e 8 7 color=1
e 9 8 color=1
e 10 9 color=1
e 11 10 color=1
e 12 11 color=1
e 13 12 color=1
e 14 13 color=1
e 15 14 color=1
e 16 15 color=1
e 17 16 color=1
e 18 17 color=1
e 19 18 color=1
e 20 19 color=1
e 21 20 color=1
e 22 21 color=1
e 23 22 color=1
e 24 23 color=1
e 25 24 color=1
e 26 25 color=1
e 27 26 color=1
e 28 27 color=1
e 29 28 color=1
e 30 29 color=1
e 31 30 color=1
e 32 31 color=1
e 33 32 color=1
e 34 33 color=1
e 35 34 color=1
e 36 35 color=1
e 37 36 color=1
e 38 37 color=1
e 39 38 color=1
e 40 39 color=1
e 41 40 color=1
e 42 41 color=1
e 43 42 color=1
e 44 43 color=1
e 45 44 color=1
e 46 45 color=1
e 47 46 color=1
e 48 47 color=1
e 49 48 color=1
e 50 49 color=1
e 51 50 color=1
e 52 51 color=1
e 53 52 color=1
e 54 53 color=1
e 55 54 color=1
e 56 55 color=1
e 57 56 color=1
e 58 57 color=1
e 59 58 color=1
e 60 59 color=1
e 61 60 color=1
e 62 61 color=1
e 63 62 color=1
e 64 63 color=1
e 65 64 color=1
e 66 65 color=1
e 67 66 color=1
e 68 67 color=1
e 69 68 color=1
e 70 69 color=1
e 71 70 color=1
e 72 71 color=1
e 73 72 color=1
e 74 73 color=1
e 75 74 color=1
e 76 75 color=1
e 77 76 color=1
e 78 77 color=1
e 79 78 color=1
e 80 79 color=1
e 81 80 color=1
e 82 81 color=1
e 83 82 color=1
e 84 83 color=1
e 85 84 color=1
e 86 85 color=1
e 87 86 color=1
e 88 87 color=1
e 89 88 color=1
e 90 89 color=1
e 91 90 color=1
e 92 91 color=1
e 93 92 color=1
e 94 93 color=1
e 95 94 color=1
e 96 95 color=1
e 97 96 color=1
e 98 97 color=1
e 99 98 color=1
e 100 99 color=1
e 101 100 color=1
e 102 101 color=1
e 103 102 color=1
e 104 103 color=1
e 105 104 color=1
e 106 105 color=1
e 107 106 color=1
e 108 107 color=1
e 109 108 color=1
e 110 109 color=1
e 111 110 color=1
e 112 111 color=1
e 113 112 color=1
e 114 113 color=1
e 115 114 color=1
e 116 115 color=1
e 117 116 color=1
e 118 117 color=1
e 119 118 color=1
e 120 119 color=1
e 121 120 color=1
e 122 121 color=1
e 123 122 color=1
e 124 123 color=1
e 125 124 color=1
e 126 125 color=1
e 127 126 color=1
e 128 127 color=1
e 129 128 color=1
e 130 129 color=1
e 131 130 color=1
e 132 131 color=1
e 133 132 color=1
e 134 133 color=1
e 135 134 color=1
e 136 135 color=1
e 137 136 color=1
e 138 137 color=1
e 139 138 color=1
e 140 139 color=1
e 141 140 color=1
e 142 141 color=1
e 143 142 color=1
e 144 143 color=1
e 145 144 color=1
e 146 145 color=1
e 147 146 color=1
e 148 147 color=1
e 149 148 color=1
e 150 149 color=1
e 151 150 color=1
e 152 151 color=1
e 153 152 color=1
e 154 153 color=1
e 155 154 color=1
e 156 155 color=1
e 157 156 color=1
e 158 157 color=1
e 159 158 color=1
e 160 159 color=1
e 161 160 color=1
e 162 161 color=1
e 163 162 color=1
e 164 163 color=1
e 165 164 color=1
e 166 165 color=1
e 167 166 color=1
e 168 167 color=1
e 169 168 color=1
e 170 169 color=1
e 171 170 color=1
e 172 171 color=1
e 173 172 color=1
e 174 173 color=1
e 175 174 color=1
e 176 175 color=1
e 177 176 color=1
e 178 177 color=1
e 179 178 color=1
e 180 179 color=1
e 181 180 color=1
e 182 181 color=1
e 183 182 color=1
e 184 183 color=1
e 185 184 color=1
e 186 185 color=1
e 187 186 color=1
e 188 187 color=1
e 189 188 color=1
e 190 189 color=1
e 191 190 color=1
e 192 191 color=1
e 193 192 color=1
e 194 193 color=1
e 195 194 color=1
e 196 195 color=1
e 197 196 color=1
e 198 197 color=1
e 199 198 color=1
e 200 199 color=1
e 201 200 color=1
e 202 201 color=1
e 203 202 color=1
e 204 203 color=1
e 205 204 color=1
e 206 205 color=1
e 207 206 color=1
e 208 207 color=1
e 209 208 color=1
e 210 209 color=1
e 211 210 color=1
e 212 211 color=1
e 213 212 color=1
e 214 213 color=1
e 215 214 color=1
e 216 215 color=1
e 217 216 color=1
e 218 217 color=1
e 219 218 color=1
e 220 219 color=1
e 221 220 color=1
e 222 221 color=1
e 223 222 color=1
e 224 223 color=1
e 225 224 color=1
e 226 225 color=1
e 227 226 color=1
e 228 227 color=1
e 229 228 color=1
e 230 229 color=1
e 231 230 color=1
e 232 231 color=1
e 233 232 color=1
e 234 233 color=1
e 235 234 color=1
e 236 235 color=1
e 237 236 color=1
e 238 237 color=1
e 239 238 color=1
e 240 239 color=1
e 241 240 color=1
e 242 241 color=1
e 243 242 color=1
e 244 243 color=1
e 245 244 color=1
e 246 245 color=1
e 247 246 color=1
e 248 247 color=1
e 249 248 color=1
e 250 249 color=1
e 251 250 color=1
e 252 251 color=1
e 253 252 color=1
e 254 253 color=1
e 255 254 color=1
e 256 255 color=1
e 257 256 color=1
e 258 257 color=1
e 259 258 color=1
e 260 259 color=1
e 261 260 color=1
e 262 261 color=1
e 263 262 color=1
e 264 263 color=1
e 265 264 color=1
e 266 265 color=1
e 267 266 color=1
e 268 267 color=1
e 269 268 color=1
e 270 269 color=1
e 271 270 color=1
e 272 271 color=1
e 273 272 color=1
e 274 273 color=1
e 275 274 color=1
e 276 275 color=1
e 277 276 color=1
e 278 277 color=1
e 279 278 color=1
e 280 279 color=1
e 281 280 color=1
e 282 281 color=1
e 283 282 color=1
e 284 283 color=1
e 285 284 color=1
e 286 285 color=1
e 287 286 color=1
e 288 287 color=1
e 289 288 color=1
e 290 289 color=1
e 291 290 color=1
e 292 291 color=1
e 293 292 color=1
e 294 293 color=1
e 295 294 color=1
e 296 295 color=1
e 297 296 color=1
e 298 297 color=1
e 299 298 color=1
e 300 299 color=1
e 301 300 color=1
e 302 301 color=1
e 303 302 color=1
e 304 303 color=1
e 305 304 color=1
e 306 305 color=1
e 307 306 color=1
e 308 307 color=1
e 309 308 color=1
e 310 309 color=1
e 311 310 color=1
e 312 311 color=1
e 313 312 color=1
e 314 313 color=1
e 315 314 color=1
e 316 315 color=1
e 317 316 color=1
e 318 317 color=1
e 319 318 color=1
e 320 319 color=1
e 321 320 color=1
e 322 321 color=1
e 323 322 color=1
e 324 323 color=1
e 325 324 color=1
e 326 325 color=1
e 327 326 color=1
e 328 327 color=1
e 329 328 color=1
e 330 329 color=1
e 331 330 color=1
e 332 331 color=1
e 333 332 color=1
e 334 333 color=1
e 335 334 color=1
e 336 335 color=1
e 337 336 color=1
e 338 337 color=1
e 339 338 color=1
e 340 339 color=1
e 341 340 color=1
e 342 341 color=1
e 343 342 color=1
e 344 343 color=1
e 345 344 color=1
e 346 345 color=1
e 347 346 color=1
e 348 347 color=1
e 349 348 color=1
e 350 349 color=1
e 351 350 color=1
e 352 351 color=1
e 353 352 color=1
e 354 353 color=1
e 355 354 color=1
e 356 355 color=1
e 357 356 color=1
e 358 357 color=1
e 359 358 color=1
e 360 359 color=1
e 361 360 color=1
e 362 361 color=1
e 363 362 color=1
e 364 363 color=1
e 365 364 color=1
e 366 365 color=1
e 367 366 color=1
e 368 367 color=1
e 369 368 color=1
e 370 369 color=1
e 371 370 color=1
e 372 371 color=1
e 373 372 color=1
e 374 373 color=1
e 375 374 color=1
e 376 375 color=1
e 377 376 color=1
e 378 377 color=1
e 379 378 color=1
e 380 379 color=1
e 381 380 color=1
e 382 381 color=1
e 383 382 color=1
e 384 383 color=1
e 385 384 color=1
e 386 385 color=1
e 387 386 color=1
e 388 387 color=1
e 389 388 color=1
e 390 389 color=1
e 391 390 color=1
e 392 391 color=1
e 393 392 color=1
e 394 393 color=1
e 395 394 color=1
e 396 395 color=1
e 397 396 color=1
e 398 397 color=1
e 399 398 color=1
e 400 399 color=1
e 401 400 color=1
e 402 401 color=1
e 403 402 color=1
e 404 403 color=1
e 405 404 color=1
e 406 405 color=1
e 407 406 color=1
e 408 407 color=1
e 409 408 color=1
e 410 409 color=1
e 411 410 color=1
e 412 411 color=1
e 413 412 color=1
e 414 413 color=1
e 415 414 color=1
e 416 415 color=1
e 417 416 color=1
e 418 417 color=1
e 419 418 color=1
e 420 419 color=1
e 421 420 color=1
e 422 421 color=1
e 423 422 color=1
e 424 423 color=1
e 425 424 color=1
e 426 425 color=1
e 427 426 color=1
e 428 427 color=1
e 429 428 color=1
e 430 429 color=1
e 431 430 color=1
e 432 431 color=1
e 433 432 color=1
e 434 433 color=1
e 435 434 color=1
e 436 435 color=1
e 437 436 color=1
e 438 437 color=1
e 439 438 color=1
e 440 439 color=1
e 441 440 color=1
e 442 441 color=1
e 443 442 color=1
e 444 443 color=1
e 445 444 color=1
e 446 445 color=1
e 447 446 color=1
e 448 447 color=1
e 449 448 color=1
e 450 449 color=1
e 451 450 color=1
e 452 451 color=1
e 453 452 color=1
e 454 453 color=1
e 455 454 color=1
e 456 455 color=1
e 457 456 color=1
e 458 457 color=1
e 459 458 color=1
e 460 459 color=1
e 461 460 color=1
e 462 461 color=1
e 463 462 color=1
e 464 463 color=1
e 465 464 color=1
e 466 465 color=1
e 467 466 color=1
e 468 467 color=1
e 469 468 color=1
e 470 469 color=1
e 471 470 color=1
e 472 471 color=1
e 473 472 color=1
e 474 473 color=1
e 475 474 color=1
e 476 475 color=1
e 477 476 color=1
e 478 477 color=1
e 479 478 color=1
e 480 479 color=1
e 481 480 color=1
e 482 481 color=1
e 483 482 color=1
e 484 483 color=1
e 485 484 color=1
e 486 485 color=1
e 487 486 color=1
e 488 487 color=1
e 489 488 color=1
e 490 489 color=1
e 491 490 color=1
e 492 491 color=1
e 493 492 color=1
e 494 493 color=1
e 495 494 color=1
e 496 495 color=1
e 497 496 color=1
e 498 497 color=1
e 499 498 color=1
e 500 499 color=1
e 501 500 color=1
e 502 501 color=1
e 503 502 color=1
e 504 503 color=1
e 505 504 color=1
e 506 505 color=1
e 507 506 color=1
e 508 507 color=1
e 509 508 color=1
e 510 509 color=1
e 511 510 color=1
e 512 511 color=1
e 513 512 color=1
e 514 513 color=1
e 515 514 color=1
e 516 515 color=1
e 517 516 color=1
e 518 517 color=1
e 519 518 color=1
e 520 519 color=1
e 521 520 color=1
e 522 521 color=1
e 523 522 color=1
e 524 523 color=1
e 525 524 color=1
e 526 525 color=1
e 527 526 color=1
e 528 527 color=1
e 529 528 color=1
e 530 529 color=1
e 531 530 color=1
e 532 531 color=1
e 533 532 color=1
e 534 533 color=1
e 535 534 color=1
e 536 535 color=1
e 537 536 color=1
e 538 537 color=1
e 539 538 color=1
e 540 539 color=1
e 541 540 color=1
e 542 541 color=1
e 543 542 color=1
e 544 543 color=1
e 545 544 color=1
e 546 545 color=1
e 547 546 color=1
e 548 547 color=1
e 549 548 color=1
e 550 549 color=1
e 551 550 color=1
e 552 551 color=1
e 553 552 color=1
e 554 553 color=1
e 555 554 color=1
e 556 555 color=1
e 557 556 color=1
e 558 557 color=1
e 559 558 color=1
e 560 559 color=1
e 561 560 color=1
e 562 561 color=1
e 563 562 color=1
e 564 563 color=1
e 565 564 color=1
e 566 565 color=1
e 567 566 color=1
e 568 567 color=1
e 569 568 color=1
e 570 569 color=1
e 571 570 color=1
e 572 571 color=1
e 573 572 color=1
e 574 573 color=1
e 575 574 color=1
e 576 575 color=1
e 577 576 color=1
e 578 577 color=1
e 579 578 color=1
e 580 579 color=1
e 581 580 color=1
e 582 581 color=1
e 583 582 color=1
e 584 583 color=1
e 585 584 color=1
e 586 585 color=1
e 587 586 color=1
e 588 587 color=1
e 589 588 color=1
e 590 589 color=1
e 591 590 color=1
e 592 591 color=1
e 593 592 color=1
e 594 593 color=1
e 595 594 color=1
e 596 595 color=1
e 597 596 color=1
e 598 597 color=1
e 599 598 color=1
e 600 599 color=1
e 601 600 color=1
e 602 601 color=1
e 603 602 color=1
e 604 603 color=1
e 605 604 color=1
e 606 605 color=1
e 607 606 color=1
e 608 607 color=1
e 609 608 color=1
e 610 609 color=1
e 611 610 color=1
e 612 611 color=1
e 613 612 color=1
e 614 613 color=1
e 615 614 color=1
e 616 615 color=1
e 617 616 color=1
e 618 617 color=1
e 619 618 color=1
e 620 619 color=1
e 621 620 color=1
e 622 621 color=1
e 623 622 color=1
e 624 623 color=1
e 625 624 color=1
e 626 625 color=1
e 627 626 color=1
e 628 627 color=1
e 629 628 color=1
e 630 629 color=1
e 631 630 color=1
e 632 631 color=1
e 633 632 color=1
e 634 633 color=1
e 635 634 color=1
e 636 635 color=1
e 637 636 color=1
e 638 637 color=1
e 639 638 color=1
e 640 639 color=1
e 641 640 color=1
e 642 641 color=1
e 643 642 color=1
e 644 643 color=1
e 645 644 color=1
e 646 645 color=1
e 647 646 color=1
e 648 647 color=1
e 649 648 color=1
e 650 649 color=1
e 651 650 color=1
e 652 651 color=1
e 653 652 color=1
e 654 653 color=1
e 655 654 color=1
e 656 655 color=1
e 657 656 color=1
e 658 657 color=1
e 659 658 color=1
e 660 659 color=1
e 661 660 color=1
e 662 661 color=1
e 663 662 color=1
e 664 663 color=1
e 665 664 color=1
e 666 665 color=1
e 667 666 color=1
e 668 667 color=1
e 669 668 color=1
e 670 669 color=1
e 671 670 color=1
e 672 671 color=1
e 673 672 color=1
e 674 673 color=1
e 675 674 color=1
e 676 675 color=1
e 677 676 color=1
e 678 677 color=1
e 679 678 color=1
e 680 679 color=1
e 681 680 color=1
e 682 681 color=1
e 683 682 color=1
e 684 683 color=1
e 685 684 color=1
e 686 685 color=1
e 687 686 color=1
e 688 687 color=1
e 689 688 color=1
e 690 689 color=1
e 691 690 color=1
e 692 691 color=1
e 693 692 color=1
e 694 693 color=1
e 695 694 color=1
e 696 695 color=1
e 697 696 color=1
e 698 697 color=1
e 699 698 color=1
e 700 699 color=1
e 701 700 color=1
e 702 701 color=1
e 703 702 color=1
e 704 703 color=1
e 705 704 color=1
e 706 705 color=1
e 707 706 color=1
e 708 707 color=1
e 709 708 color=1
e 710 709 color=1
e 711 710 color=1
e 712 711 color=1
e 713 712 color=1
e 714 713 color=1
e 715 714 color=1
e 716 715 color=1
e 717 716 color=1
e 718 717 color=1
e 719 718 color=1
e 720 719 color=1
e 721 720 color=1
e 722 721 color=1
e 723 722 color=1
e 724 723 color=1
e 725 724 color=1
e 726 725 color=1
e 727 726 color=1
e 728 727 color=1
e 729 728 color=1
e 730 729 color=1
e 731 730 color=1
e 732 731 color=1
e 733 732 color=1
e 734 733 color=1
e 735 734 color=1
e 736 735 color=1
e 737 736 color=1
e 738 737 color=1
e 739 738 color=1
e 740 739 color=1
e 741 740 color=1
e 742 741 color=1
e 743 742 color=1
e 744 743 color=1
e 745 744 color=1
e 746 745 color=1
e 747 746 color=1
e 748 747 color=1
e 749 748 color=1
e 750 749 color=1
e 751 750 color=1
e 752 751 color=1
e 753 752 color=1
e 754 753 color=1
e 755 754 color=1
e 756 755 color=1
e 757 756 color=1
e 758 757 color=1
e 759 758 color=1
e 760 759 color=1
e 761 760 color=1
e 762 761 color=1
e 763 762 color=1
e 764 763 color=1
e 765 764 color=1
e 766 765 color=1
e 767 766 color=1
e 768 767 color=1
e 769 768 color=1
e 770 769 color=1
e 771 770 color=1
e 772 771 color=1
e 773 772 color=1
e 774 773 color=1
e 775 774 color=1
e 776 775 color=1
e 777 776 color=1
e 778 777 color=1
e 779 778 color=1
e 780 779 color=1
e 781 780 color=1
e 782 781 color=1
e 783 782 color=1
e 784 783 color=1
e 785 784 color=1
e 786 785 color=1
e 787 786 color=1
e 788 787 color=1
e 789 788 color=1
e 790 789 color=1
e 791 790 color=1
e 792 791 color=1
e 793 792 color=1
e 794 793 color=1
e 795 794 color=1
e 796 795 color=1
e 797 796 color=1
e 798 797 color=1
e 799 798 color=1
e 800 799 color=1
e 801 800 color=1
e 802 801 color=1
e 803 802 color=1
e 804 803 color=1
e 805 804 color=1
e 806 805 color=1
e 807 806 color=1
e 808 807 color=1
e 809 808 color=1
e 810 809 color=1
e 811 810 color=1
e 812 811 color=1
e 813 812 color=1
e 814 813 color=1
e 815 814 color=1
e 816 815 color=1
e 817 816 color=1
e 818 817 color=1
e 819 818 color=1
e 820 819 color=1
e 821 820 color=1
e 822 821 color=1
e 823 822 color=1
e 824 823 color=1
e 825 824 color=1
e 826 825 color=1
e 827 826 color=1
e 828 827 color=1
e 829 828 color=1
e 830 829 color=1
e 831 830 color=1
e 832 831 color=1
e 833 832 color=1
e 834 833 color=1
e 835 834 color=1
e 836 835 color=1
e 837 836 color=1
e 838 837 color=1
e 839 838 color=1
e 840 839 color=1
e 841 840 color=1
e 842 841 color=1
e 843 842 color=1
e 844 843 color=1
e 845 844 color=1
e 846 845 color=1
e 847 846 color=1
e 848 847 color=1
e 849 848 color=1
e 850 849 color=1
e 851 850 color=1
e 852 851 color=1
e 853 852 color=1
e 854 853 color=1
e 855 854 color=1
e 856 855 color=1
e 857 856 color=1
e 858 857 color=1
e 859 858 color=1
e 860 859 color=1
e 861 860 color=1
e 862 861 color=1
e 863 862 color=1
e 864 863 color=1
e 865 864 color=1
e 866 865 color=1
e 867 866 color=1
e 868 867 color=1
e 869 868 color=1
e 870 869 color=1
e 871 870 color=1
e 872 871 color=1
e 873 872 color=1
e 874 873 color=1
e 875 874 color=1
e 876 875 color=1
e 877 876 color=1
e 878 877 color=1
e 879 878 color=1
e 880 879 color=1
e 881 880 color=1
e 882 881 color=1
e 883 882 color=1
e 884 883 color=1
e 885 884 color=1
e 886 885 color=1
e 887 886 color=1
e 888 887 color=1
e 889 888 color=1
e 890 889 color=1
e 891 890 color=1
e 892 891 color=1
e 893 892 color=1
e 894 893 color=1
e 895 894 color=1
e 896 895 color=1
e 897 896 color=1
e 898 897 color=1
e 899 898 color=1
e 900 899 color=1
e 901 900 color=1
e 902 901 color=1
e 903 902 color=1
e 904 903 color=1
e 905 904 color=1
e 906 905 color=1
e 907 906 color=1
e 908 907 color=1
e 909 908 color=1
e 910 909 color=1
e 911 910 color=1
e 912 911 color=1
e 913 912 color=1
e 914 913 color=1
e 915 914 color=1
e 916 915 color=1
e 917 916 color=1
e 918 917 color=1
e 919 918 color=1
e 920 919 color=1
e 921 920 color=1
e 922 921 color=1
e 923 922 color=1
e 924 923 color=1
e 925 924 color=1
e 926 925 color=1
e 927 926 color=1
e 928 927 color=1
e 929 928 color=1
e 930 929 color=1
e 931 930 color=1
e 932 931 color=1
e 933 932 color=1
e 934 933 color=1
e 935 934 color=1
e 936 935 color=1
e 937 936 color=1
e 938 937 color=1
e 939 938 color=1
e 940 939 color=1
e 941 940 color=1
e 942 941 color=1
e 943 942 color=1
e 944 943 color=1
e 945 944 color=1
e 946 945 color=1
e 947 946 color=1
e 948 947 color=1
e 949 948 color=1
e 950 949 color=1
e 951 950 color=1
e 952 951 color=1
e 953 952 color=1
e 954 953 color=1
e 955 954 color=1
e 956 955 color=1
e 957 956 color=1
e 958 957 color=1
e 959 958 color=1
e 960 959 color=1
e 961 960 color=1
e 962 961 color=1
e 963 962 color=1
e 964 963 color=1
e 965 964 color=1
e 966 965 color=1
e 967 966 color=1
e 968 967 color=1
e 969 968 color=1
e 970 969 color=1
e 971 970 color=1
e 972 971 color=1
e 973 972 color=1
e 974 973 color=1
e 975 974 color=1
e 976 975 color=1
e 977 976 color=1
e 978 977 color=1
e 979 978 color=1
e 980 979 color=1
e 981 980 color=1
e 982 981 color=1
e 983 982 color=1
e 984 983 color=1
e 985 984 color=1
e 986 985 color=1
e 987 986 color=1
e 988 987 color=1
e 989 988 color=1
e 990 989 color=1
e 991 990 color=1
e 992 991 color=1
e 993 992 color=1
e 994 993 color=1
e 995 994 color=1
e 996 995 color=1
e 997 996 color=1
e 998 997 color=1
e 999 998 color=1
e 1000 999 color=1
e 1001 1000 color=1
e 1002 1001 color=1
e 1003 1002 color=1
e 1004 1003 color=1
e 1005 1004 color=1
e 1006 1005 color=1
e 1007 1006 color=1
e 1008 1007 color=1
e 1009 1008 color=1
e 1010 1009 color=1
e 1011 1010 color=1
e 1012 1011 color=1
e 1013 1012 color=1
e 1014 1013 color=1
e 1015 1014 color=1
e 1016 1015 color=1
e 1017 1016 color=1
e 1018 1017 color=1
e 1019 1018 color=1
e 1020 1019 color=1
e 1021 1020 color=1
e 1022 1021 color=1
e 1023 1022 color=1
e 1024 1023 color=1
e 1025 1024 color=1
e 1026 1025 color=1
e 1027 1026 color=1
e 1028 1027 color=1
e 1029 1028 color=1
e 1030 1029 color=1
e 1031 1030 color=1
e 1032 1031 color=1
e 1033 1032 color=1
e 1034 1033 color=1
e 1035 1034 color=1
e 1036 1035 color=1
e 1037 1036 color=1
e 1038 1037 color=1
e 1039 1038 color=1
e 1040 1039 color=1
e 1041 1040 color=1
e 1042 1041 color=1
e 1043 1042 color=1
e 1044 1043 color=1
e 1045 1044 color=1
e 1046 1045 color=1
e 1047 1046 color=1
e 1048 1047 color=1
e 1049 1048 color=1
e 1050 1049 color=1
e 1051 1050 color=1
e 1052 1051 color=1
e 1053 1052 color=1
e 1054 1053 color=1
e 1055 1054 color=1
e 1056 1055 color=1
e 1057 1056 color=1
e 1058 1057 color=1
e 1059 1058 color=1
e 1060 1059 color=1
e 1061 1060 color=1
e 1062 1061 color=1
e 1063 1062 color=1
e 1064 1063 color=1
e 1065 1064 color=1
e 1066 1065 color=1
e 1067 1066 color=1
e 1068 1067 color=1
e 1069 1068 color=1
e 1070 1069 color=1
e 1071 1070 color=1
e 1072 1071 color=1
e 1073 1072 color=1
e 1074 1073 color=1
e 1075 1074 color=1
e 1076 1075 color=1
e 1077 1076 color=1
e 1078 1077 color=1
e 1079 1078 color=1
e 1080 1079 color=1
e 1081 1080 color=1
e 1082 1081 color=1
e 1083 1082 color=1
e 1084 1083 color=1
e 1085 1084 color=1
e 1086 1085 color=1
e 1087 1086 color=1
e 1088 1087 color=1
e 1089 1088 color=1
e 1090 1089 color=1
e 1091 1090 color=1
e 1092 1091 color=1
e 1093 1092 color=1
e 1094 1093 color=1
e 1095 1094 color=1
e 1096 1095 color=1
e 1097 1096 color=1
e 1098 1097 color=1
e 1099 1098 color=1
e 1100 1099 color=1
e 1101 1100 color=1
e 1102 1101 color=1
e 1103 1102 color=1
e 1104 1103 color=1
e 1105 1104 color=1
e 1106 1105 color=1
e 1107 1106 color=1
e 1108 1107 color=1
e 1109 1108 color=1
e 1110 1109 color=1
e 1111 1110 color=1
e 1112 1111 color=1
e 1113 1112 color=1
e 1114 1113 color=1
e 1115 1114 color=1
e 1116 1115 color=1
e 1117 1116 color=1
e 1118 1117 color=1
e 1119 1118 color=1
e 1120 1119 color=1
e 1121 1120 color=1
e 1122 1121 color=1
e 1123 1122 color=1
e 1124 1123 color=1
e 1125 1124 color=1
e 1126 1125 color=1
e 1127 1126 color=1
e 1128 1127 color=1
e 1129 1128 color=1
e 1130 1129 color=1
e 1131 1130 color=1
e 1132 1131 color=1
e 1133 1132 color=1
e 1134 1133 color=1
e 1135 1134 color=1
e 1136 1135 color=1
e 1137 1136 color=1
e 1138 1137 color=1
e 1139 1138 color=1
e 1140 1139 color=1
e 1141 1140 color=1
e 1142 1141 color=1
e 1143 1142 color=1
e 1144 1143 color=1
e 1145 1144 color=1
e 1146 1145 color=1
e 1147 1146 color=1
e 1148 1147 color=1
e 1149 1148 color=1
e 1150 1149 color=1
e 1151 1150 color=1
e 1152 1151 color=1
e 1153 1152 color=1
e 1154 1153 color=1
e 1155 1154 color=1
e 1156 1155 color=1
e 1157 1156 color=1
e 1158 1157 color=1
e 1159 1158 color=1
e 1160 1159 color=1
e 1161 1160 color=1
e 1162 1161 color=1
e 1163 1162 color=1
e 1164 1163 color=1
e 1165 1164 color=1
e 1166 1165 color=1
e 1167 1166 color=1
e 1168 1167 color=1
e 1169 1168 color=1
e 1170 1169 color=1
e 1171 1170 color=1
e 1172 1171 color=1
e 1173 1172 color=1
e 1174 1173 color=1
e 1175 1174 color=1
e 1176 1175 color=1
e 1177 1176 color=1
e 1178 1177 color=1
e 1179 1178 color=1
e 1180 1179 color=1
e 1181 1180 color=1
e 1182 1181 color=1
e 1183 1182 color=1
e 1184 1183 color=1
e 1185 1184 color=1
e 1186 1185 color=1
e 1187 1186 color=1
e 1188 1187 color=1
e 1189 1188 color=1
e 1190 1189 color=1
e 1191 1190 color=1
e 1192 1191 color=1
e 1193 1192 color=1
e 1194 1193 color=1
e 1195 1194 color=1
e 1196 1195 color=1
e 1197 1196 color=1
e 1198 1197 color=1
e 1199 1198 color=1
e 1200 1199 color=1
e 1201 1200 color=1
e 1202 1201 color=1
e 1203 1202 color=1
e 1204 1203 color=1
e 1205 1204 color=1
e 1206 1205 color=1
e 1207 1206 color=1
e 1208 1207 color=1
e 1209 1208 color=1
e 1210 1209 color=1
e 1211 1210 color=1
e 1212 1211 color=1
e 1213 1212 color=1
e 1214 1213 color=1
e 1215 1214 color=1
e 1216 1215 color=1
e 1217 1216 color=1
e 1218 1217 color=1
e 1219 1218 color=1
e 1220 1219 color=1
e 1221 1220 color=1
e 1222 1221 color=1
e 1223 1222 color=1
e 1224 1223 color=1
e 1225 1224 color=1
e 1226 1225 color=1
e 1227 1226 color=1
e 1228 1227 color=1
e 1229 1228 color=1
e 1230 1229 color=1
e 1231 1230 color=1
e 1232 1231 color=1
e 1233 1232 color=1
e 1234 1233 color=1
e 1235 1234 color=1
e 1236 1235 color=1
e 1237 1236 color=1
e 1238 1237 color=1
e 1239 1238 color=1
e 1240 1239 color=1
e 1241 1240 color=1
e 1242 1241 color=1
e 1243 1242 color=1
e 1244 1243 color=1
e 1245 1244 color=1
e 1246 1245 color=1
e 1247 1246 color=1
e 1248 1247 color=1
e 1249 1248 color=1
e 1250 1249 color=1
e 1251 1250 color=1
e 1252 1251 color=1
e 1253 1252 color=1
e 1254 1253 color=1
e 1255 1254 color=1
e 1256 1255 color=1
e 1257 1256 color=1
e 1258 1257 color=1
e 1259 1258 color=1
e 1260 1259 color=1
e 1261 1260 color=1
e 1262 1261 color=1
e 1263 1262 color=1
e 1264 1263 color=1
e 1265 1264 color=1
e 1266 1265 color=1
e 1267 1266 color=1
e 1268 1267 color=1
e 1269 1268 color=1
e 1270 1269 color=1
e 1271 1270 color=1
e 1272 1271 color=1
e 1273 1272 color=1
e 1274 1273 color=1
e 1275 1274 color=1
e 1276 1275 color=1
e 1277 1276 color=1
e 1278 1277 color=1
e 1279 1278 color=1
e 1280 1279 color=1
e 1281 1280 color=1
e 1282 1281 color=1
e 1283 1282 color=1
e 1284 1283 color=1
e 1285 1284 color=1
e 1286 1285 color=1
e 1287 1286 color=1
e 1288 1287 color=1
e 1289 1288 color=1
e 1290 1289 color=1
e 1291 1290 color=1
e 1292 1291 color=1
e 1293 1292 color=1
e 1294 1293 color=1
e 1295 1294 color=1
e 1296 1295 color=1
e 1297 1296 color=1
e 1298 1297 color=1
e 1299 1298 color=1
e 1300 1299 color=1
e 1301 1300 color=1
e 1302 1301 color=1
e 1303 1302 color=1
e 1304 1303 color=1
e 1305 1304 color=1
e 1306 1305 color=1
e 1307 1306 color=1
e 1308 1307 color=1
e 1309 1308 color=1
e 1310 1309 color=1
e 1311 1310 color=1
e 1312 1311 color=1
e 1313 1312 color=1
e 1314 1313 color=1
e 1315 1314 color=1
e 1316 1315 color=1
e 1317 1316 color=1
e 1318 1317 color=1
e 1319 1318 color=1
e 1320 1319 color=1
e 1321 1320 color=1
e 1322 1321 color=1
e 1323 1322 color=1
e 1324 1323 color=1
e 1325 1324 color=1
e 1326 1325 color=1
e 1327 1326 color=1
e 1328 1327 color=1
e 1329 1328 color=1
e 1330 1329 color=1
e 1331 1330 color=1
e 1332 1331 color=1
e 1333 1332 color=1
e 1334 1333 color=1
e 1335 1334 color=1
e 1336 1335 color=1
e 1337 1336 color=1
e 1338 1337 color=1
e 1339 1338 color=1
e 1340 1339 color=1
e 1341 1340 color=1
e 1342 1341 color=1
e 1343 1342 color=1
e 1344 1343 color=1
e 1345 1344 color=1
e 1346 1345 color=1
e 1347 1346 color=1
e 1348 1347 color=1
e 1349 1348 color=1
e 1350 1349 color=1
e 1351 1350 color=1
e 1352 1351 color=1
e 1353 1352 color=1
e 1354 1353 color=1
e 1355 1354 color=1
e 1356 1355 color=1
e 1357 1356 color=1
e 1358 1357 color=1
e 1359 1358 color=1
e 1360 1359 color=1
e 1361 1360 color=1
e 1362 1361 color=1
e 1363 1362 color=1
e 1364 1363 color=1
e 1365 1364 color=1
e 1366 1365 color=1
e 1367 1366 color=1
e 1368 1367 color=1
e 1369 1368 color=1
e 1370 1369 color=1
e 1371 1370 color=1
e 1372 1371 color=1
e 1373 1372 color=1
e 1374 1373 color=1
e 1375 1374 color=1
e 1376 1375 color=1
e 1377 1376 color=1
e 1378 1377 color=1
e 1379 1378 color=1
e 1380 1379 color=1
e 1381 1380 color=1
e 1382 1381 color=1
e 1383 1382 color=1
e 1384 1383 color=1
e 1385 1384 color=1
e 1386 1385 color=1
e 1387 1386 color=1
e 1388 1387 color=1
e 1389 1388 color=1
e 1390 1389 color=1
e 1391 1390 color=1
e 1392 1391 color=1
e 1393 1392 color=1
e 1394 1393 color=1
e 1395 1394 color=1
e 1396 1395 color=1
e 1397 1396 color=1
e 1398 1397 color=1
e 1399 1398 color=1
e 1400 1399 color=1
e 1401 1400 color=1
e 1402 1401 color=1
e 1403 1402 color=1
e 1404 1403 color=1
e 1405 1404 color=1
e 1406 1405 color=1
e 1407 1406 color=1
e 1408 1407 color=1
e 1409 1408 color=1
e 1410 1409 color=1
e 1411 1410 color=1
e 1412 1411 color=1
e 1413 1412 color=1
e 1414 1413 color=1
e 1415 1414 color=1
e 1416 1415 color=1
e 1417 1416 color=1
e 1418 1417 color=1
e 1419 1418 color=1
e 1420 1419 color=1
e 1421 1420 color=1
e 1422 1421 color=1
e 1423 1422 color=1
e 1424 1423 color=1
e 1425 1424 color=1
e 1426 1425 color=1
e 1427 1426 color=1
e 1428 1427 color=1
e 1429 1428 color=1
e 1430 1429 color=1
e 1431 1430 color=1
e 1432 1431 color=1
e 1433 1432 color=1
e 1434 1433 color=1
e 1435 1434 color=1
e 1436 1435 color=1
e 1437 1436 color=1
e 1438 1437 color=1
e 1439 1438 color=1
e 1440 1439 color=1
e 1441 1440 color=1
e 1442 1441 color=1
e 1443 1442 color=1
e 1444 1443 color=1
e 1445 1444 color=1
e 1446 1445 color=1
e 1447 1446 color=1
e 1448 1447 color=1
e 1449 1448 color=1
e 1450 1449 color=1
e 1451 1450 color=1
e 1452 1451 color=1
e 1453 1452 color=1
e 1454 1453 color=1
e 1455 1454 color=1
e 1456 1455 color=1
e 1457 1456 color=1
e 1458 1457 color=1
e 1459 1458 color=1
e 1460 1459 color=1
e 1461 1460 color=1
e 1462 1461 color=1
e 1463 1462 color=1
e 1464 1463 color=1
e 1465 1464 color=1
e 1466 1465 color=1
e 1467 1466 color=1
e 1468 1467 color=1
e 1469 1468 color=1
e 1470 1469 color=1
e 1471 1470 color=1
e 1472 1471 color=1
e 1473 1472 color=1
e 1474 1473 color=1
e 1475 1474 color=1
e 1476 1475 color=1
e 1477 1476 color=1
e 1478 1477 color=1
e 1479 1478 color=1
e 1480 1479 color=1
e 1481 1480 color=1
e 1482 1481 color=1
e 1483 1482 color=1
e 1484 1483 color=1
e 1485 1484 color=1
e 1486 1485 color=1
e 1487 1486 color=1
e 1488 1487 color=1
e 1489 1488 color=1
e 1490 1489 color=1
e 1491 1490 color=1
e 1492 1491 color=1
e 1493 1492 color=1
e 1494 1493 color=1
e 1495 1494 color=1
e 1496 1495 color=1
e 1497 1496 color=1
e 1498 1497 color=1
e 1499 1498 color=1
e 1500 1499 color=1
e 1501 1500 color=1
e 1502 1501 color=1
e 1503 1502 color=1
e 1504 1503 color=1
e 1505 1504 color=1
e 1506 1505 color=1
e 1507 1506 color=1
e 1508 1507 color=1
e 1509 1508 color=1
e 1510 1509 color=1
e 1511 1510 color=1
e 1512 1511 color=1
e 1513 1512 color=1
e 1514 1513 color=1
e 1515 1514 color=1
e 1516 1515 color=1
e 1517 1516 color=1
e 1518 1517 color=1
e 1519 1518 color=1
e 1520 1519 color=1
e 1521 1520 color=1
e 1522 1521 color=1
e 1523 1522 color=1
e 1524 1523 color=1
e 1525 1524 color=1
e 1526 1525 color=1
e 1527 1526 color=1
e 1528 1527 color=1
e 1529 1528 color=1
e 1530 1529 color=1
e 1531 1530 color=1
e 1532 1531 color=1
e 1533 1532 color=1
e 1534 1533 color=1
e 1535 1534 color=1
e 1536 1535 color=1
e 1537 1536 color=1
e 1538 1537 color=1
e 1539 1538 color=1
e 1540 1539 color=1
e 1541 1540 color=1
e 1542 1541 color=1
e 1543 1542 color=1
e 1544 1543 color=1
e 1545 1544 color=1
e 1546 1545 color=1
e 1547 1546 color=1
e 1548 1547 color=1
e 1549 1548 color=1
e 1550 1549 color=1
e 1551 1550 color=1
e 1552 1551 color=1
e 1553 1552 color=1
e 1554 1553 color=1
e 1555 1554 color=1
e 1556 1555 color=1
e 1557 1556 color=1
e 1558 1557 color=1
e 1559 1558 color=1
e 1560 1559 color=1
e 1561 1560 color=1
e 1562 1561 color=1
e 1563 1562 color=1
e 1564 1563 color=1
e 1565 1564 color=1
e 1566 1565 color=1
e 1567 1566 color=1
e 1568 1567 color=1
e 1569 1568 color=1
e 1570 1569 color=1
e 1571 1570 color=1
e 1572 1571 color=1
e 1573 1572 color=1
e 1574 1573 color=1
e 1575 1574 color=1
e 1576 1575 color=1
e 1577 1576 color=1
e 1578 1577 color=1
e 1579 1578 color=1
e 1580 1579 color=1
e 1581 1580 color=1
e 1582 1581 color=1
e 1583 1582 color=1
e 1584 1583 color=1
e 1585 1584 color=1
e 1586 1585 color=1
e 1587 1586 color=1
e 1588 1587 color=1
e 1589 1588 color=1
e 1590 1589 color=1
e 1591 1590 color=1
e 1592 1591 color=1
e 1593 1592 color=1
e 1594 1593 color=1
e 1595 1594 color=1
e 1596 1595 color=1
e 1597 1596 color=1
e 1598 1597 color=1
e 1599 1598 color=1
e 1600 1599 color=1
e 1601 1600 color=1
e 1602 1601 color=1
e 1603 1602 color=1
e 1604 1603 color=1
e 1605 1604 color=1
e 1606 1605 color=1
e 1607 1606 color=1
e 1608 1607 color=1
e 1609 1608 color=1
e 1610 1609 color=1
e 1611 1610 color=1
e 1612 1611 color=1
e 1613 1612 color=1
e 1614 1613 color=1
e 1615 1614 color=1
e 1616 1615 color=1
e 1617 1616 color=1
e 1618 1617 color=1
e 1619 1618 color=1
e 1620 1619 color=1
e 1621 1620 color=1
e 1622 1621 color=1
e 1623 1622 color=1
e 1624 1623 color=1
e 1625 1624 color=1
e 1626 1625 color=1
e 1627 1626 color=1
e 1628 1627 color=1
e 1629 1628 color=1
e 1630 1629 color=1
e 1631 1630 color=1
e 1632 1631 color=1
e 1633 1632 color=1
e 1634 1633 color=1
e 1635 1634 color=1
e 1636 1635 color=1
e 1637 1636 color=1
e 1638 1637 color=1
e 1639 1638 color=1
e 1640 1639 color=1
e 1641 1640 color=1
e 1642 1641 color=1
e 1643 1642 color=1
e 1644 1643 color=1
e 1645 1644 color=1
e 1646 1645 color=1
e 1647 1646 color=1
e 1648 1647 color=1
e 1649 1648 color=1
e 1650 1649 color=1
e 1651 1650 color=1
e 1652 1651 color=1
e 1653 1652 color=1
e 1654 1653 color=1
e 1655 1654 color=1
e 1656 1655 color=1
e 1657 1656 color=1
e 1658 1657 color=1
e 1659 1658 color=1
e 1660 1659 color=1
e 1661 1660 color=1
e 1662 1661 color=1
e 1663 1662 color=1
e 1664 1663 color=1
e 1665 1664 color=1
e 1666 1665 color=1
e 1667 1666 color=1
e 1668 1667 color=1
e 1669 1668 color=1
e 1670 1669 color=1
e 1671 1670 color=1
e 1672 1671 color=1
e 1673 1672 color=1
e 1674 1673 color=1
e 1675 1674 color=1
e 1676 1675 color=1
e 1677 1676 color=1
e 1678 1677 color=1
e 1679 1678 color=1
e 1680 1679 color=1
e 1681 1680 color=1
e 1682 1681 color=1
e 1683 1682 color=1
e 1684 1683 color=1
e 1685 1684 color=1
e 1686 1685 color=1
e 1687 1686 color=1
e 1688 1687 color=1
e 1689 1688 color=1
e 1690 1689 color=1
e 1691 1690 color=1
e 1692 1691 color=1
e 1693 1692 color=1
e 1694 1693 color=1
e 1695 1694 color=1
e 1696 1695 color=1
e 1697 1696 color=1
e 1698 1697 color=1
e 1699 1698 color=1
e 1700 1699 color=1
e 1701 1700 color=1
e 1702 1701 color=1
e 1703 1702 color=1
e 1704 1703 color=1
e 1705 1704 color=1
e 1706 1705 color=1
e 1707 1706 color=1
e 1708 1707 color=1
e 1709 1708 color=1
e 1710 1709 color=1
e 1711 1710 color=1
e 1712 1711 color=1
e 1713 1712 color=1
e 1714 1713 color=1
e 1715 1714 color=1
e 1716 1715 color=1
e 1717 1716 color=1
e 1718 1717 color=1
e 1719 1718 color=1
e 1720 1719 color=1
e 1721 1720 color=1
e 1722 1721 color=1
e 1723 1722 color=1
e 1724 1723 color=1
e 1725 1724 color=1
e 1726 1725 color=1
e 1727 1726 color=1
e 1728 1727 color=1
e 1729 1728 color=1
e 1730 1729 color=1
e 1731 1730 color=1
e 1732 1731 color=1
e 1733 1732 color=1
e 1734 1733 color=1
e 1735 1734 color=1
e 1736 1735 color=1
e 1737 1736 color=1
e 1738 1737 color=1
e 1739 1738 color=1
e 1740 1739 color=1
e 1741 1740 color=1
e 1742 1741 color=1
e 1743 1742 color=1
e 1744 1743 color=1
e 1745 1744 color=1
e 1746 1745 color=1
e 1747 1746 color=1
e 1748 1747 color=1
e 1749 1748 color=1
e 1750 1749 color=1
e 1751 1750 color=1
e 1752 1751 color=1
e 1753 1752 color=1
e 1754 1753 color=1
e 1755 1754 color=1
e 1756 1755 color=1
e 1757 1756 color=1
e 1758 1757 color=1
e 1759 1758 color=1
e 1760 1759 color=1
e 1761 1760 color=1
e 1762 1761 color=1
e 1763 1762 color=1
e 1764 1763 color=1
e 1765 1764 color=1
e 1766 1765 color=1
e 1767 1766 color=1
e 1768 1767 color=1
e 1769 1768 color=1
e 1770 1769 color=1
e 1771 1770 color=1
e 1772 1771 color=1
e 1773 1772 color=1
e 1774 1773 color=1
e 1775 1774 color=1
e 1776 1775 color=1
e 1777 1776 color=1
e 1778 1777 color=1
e 1779 1778 color=1
e 1780 1779 color=1
e 1781 1780 color=1
e 1782 1781 color=1
e 1783 1782 color=1
e 1784 1783 color=1
e 1785 1784 color=1
e 1786 1785 color=1
e 1787 1786 color=1
e 1788 1787 color=1
e 1789 1788 color=1
e 1790 1789 color=1
e 1791 1790 color=1
e 1792 1791 color=1
e 1793 1792 color=1
e 1794 1793 color=1
e 1795 1794 color=1
e 1796 1795 color=1
e 1797 1796 color=1
e 1798 1797 color=1
e 1799 1798 color=1
e 1800 1799 color=1
e 1801 1800 color=1
e 1802 1801 color=1
e 1803 1802 color=1
e 1804 1803 color=1
e 1805 1804 color=1
e 1806 1805 color=1
e 1807 1806 color=1
e 1808 1807 color=1
e 1809 1808 color=1
e 1810 1809 color=1
e 1811 1810 color=1
e 1812 1811 color=1
e 1813 1812 color=1
e 1814 1813 color=1
e 1815 1814 color=1
e 1816 1815 color=1
e 1817 1816 color=1
e 1818 1817 color=1
e 1819 1818 color=1
e 1820 1819 color=1
e 1821 1820 color=1
e 1822 1821 color=1
e 1823 1822 color=1
e 1824 1823 color=1
e 1825 1824 color=1
e 1826 1825 color=1
e 1827 1826 color=1
e 1828 1827 color=1
e 1829 1828 color=1
e 1830 1829 color=1
e 1831 1830 color=1
e 1832 1831 color=1
e 1833 1832 color=1
e 1834 1833 color=1
e 1835 1834 color=1
e 1836 1835 color=1
e 1837 1836 color=1
e 1838 1837 color=1
e 1839 1838 color=1
e 1840 1839 color=1
e 1841 1840 color=1
e 1842 1841 color=1
e 1843 1842 color=1
e 1844 1843 color=1
e 1845 1844 color=1
e 1846 1845 color=1
e 1847 1846 color=1
e 1848 1847 color=1
e 1849 1848 color=1
e 1850 1849 color=1
e 1851 1850 color=1
e 1852 1851 color=1
e 1853 1852 color=1
e 1854 1853 color=1
e 1855 1854 color=1
e 1856 1855 color=1
e 1857 1856 color=1
e 1858 1857 color=1
e 1859 1858 color=1
e 1860 1859 color=1
e 1861 1860 color=1
e 1862 1861 color=1
e 1863 1862 color=1
e 1864 1863 color=1
e 1865 1864 color=1
e 1866 1865 color=1
e 1867 1866 color=1
e 1868 1867 color=1
e 1869 1868 color=1
e 1870 1869 color=1
e 1871 1870 color=1
e 1872 1871 color=1
e 1873 1872 color=1
e 1874 1873 color=1
e 1875 1874 color=1
e 1876 1875 color=1
e 1877 1876 color=1
e 1878 1877 color=1
e 1879 1878 color=1
e 1880 1879 color=1
e 1881 1880 color=1
e 1882 1881 color=1
e 1883 1882 color=1
e 1884 1883 color=1
e 1885 1884 color=1
e 1886 1885 color=1
e 1887 1886 color=1
e 1888 1887 color=1
e 1889 1888 color=1
e 1890 1889 color=1
e 1891 1890 color=1
e 1892 1891 color=1
e 1893 1892 color=1
e 1894 1893 color=1
e 1895 1894 color=1
e 1896 1895 color=1
e 1897 1896 color=1
e 1898 1897 color=1
e 1899 1898 color=1
e 1900 1899 color=1
e 1901 1900 color=1
e 1902 1901 color=1
e 1903 1902 color=1
e 1904 1903 color=1
e 1905 1904 color=1
e 1906 1905 color=1
e 1907 1906 color=1
e 1908 1907 color=1
e 1909 1908 color=1
e 1910 1909 color=1
e 1911 1910 color=1
e 1912 1911 color=1
e 1913 1912 color=1
e 1914 1913 color=1
e 1915 1914 color=1
e 1916 1915 color=1
e 1917 1916 color=1
e 1918 1917 color=1
e 1919 1918 color=1
e 1920 1919 color=1
e 1921 1920 color=1
e 1922 1921 color=1
e 1923 1922 color=1
e 1924 1923 color=1
e 1925 1924 color=1
e 1926 1925 color=1
e 1927 1926 color=1
e 1928 1927 color=1
e 1929 1928 color=1
e 1930 1929 color=1
e 1931 1930 color=1
e 1932 1931 color=1
e 1933 1932 color=1
e 1934 1933 color=1
e 1935 1934 color=1
e 1936 1935 color=1
e 1937 1936 color=1
e 1938 1937 color=1
e 1939 1938 color=1
e 1940 1939 color=1
e 1941 1940 color=1
e 1942 1941 color=1
e 1943 1942 color=1
e 1944 1943 color=1
e 1945 1944 color=1
e 1946 1945 color=1
e 1947 1946 color=1
e 1948 1947 color=1
e 1949 1948 color=1
e 1950 1949 color=1
e 1951 1950 color=1
e 1952 1951 color=1
e 1953 1952 color=1
e 1954 1953 color=1
e 1955 1954 color=1
e 1956 1955 color=1
e 1957 1956 color=1
e 1958 1957 color=1
e 1959 1958 color=1
e 1960 1959 color=1
e 1961 1960 color=1
e 1962 1961 color=1
e 1963 1962 color=1
e 1964 1963 color=1
e 1965 1964 color=1
e 1966 1965 color=1
e 1967 1966 color=1
e 1968 1967 color=1
e 1969 1968 color=1
e 1970 1969 color=1
e 1971 1970 color=1
e 1972 1971 color=1
e 1973 1972 color=1
e 1974 1973 color=1
e 1975 1974 color=1
e 1976 1975 color=1
e 1977 1976 color=1
e 1978 1977 color=1
e 1979 1978 color=1
e 1980 1979 color=1
e 1981 1980 color=1
e 1982 1981 color=1
e 1983 1982 color=1
e 1984 1983 color=1
e 1985 1984 color=1
e 1986 1985 color=1
e 1987 1986 color=1
e 1988 1987 color=1
e 1989 1988 color=1
e 1990 1989 color=1
e 1991 1990 color=1
e 1992 1991 color=1
e 1993 1992 color=1
e 1994 1993 color=1
e 1995 1994 color=1
e 1996 1995 color=1
e 1997 1996 color=1
e 1998 1997 color=1
e 1999 1998 color=1
e 2000 1999 color=1
e 2001 2000 color=1
e 2002 2001 color=1
e 2003 2002 color=1
e 2004 2003 color=1
e 2005 2004 color=1
e 2006 2005 color=1
e 2007 2006 color=1
e 2008 2007 color=1
e 2009 2008 color=1
e 2010 2009 color=1
e 2011 2010 color=1
e 2012 2011 color=1
e 1 2012 color=1
e 4025 4026 color=2
e 4026 4032 color=2
e 4029 4033 color=2
e 4028 4025 color=2
e 4030 4026 color=2
e 4034 4027 color=2
e 4033 4034 color=2
e 1791 4029 color=0
e 789 4028 color=0
e 790 4028 color=0
e 1323 4028 color=0
e 1325 4028 color=0
e 1326 4028 color=0
e 1739 4034 color=0
e 1834 4034 color=0
e 1011 4027 color=0
e 809 4033 color=0
e 1369 4033 color=0
