# Supplementary material for: CoMetGeNe: mining conserved neighborhood patterns in metabolic and genomic contexts
Source: BMC Bioinformatics. 2019 Jan 10;20:19. doi: 10.1186/s12859-018-2542-2 (PMC6327494; doi:10.1186/s12859-018-2542-2)
Supplement: Supplementary file 9 — Comparison between CoMetGeNe and C3Part/Isofun. Both programs were executed on the genome and metabolic pathways of Escherichia coli, without skipping any genes or reactions. (ZIP 2853 kb) [file 12859_2018_2542_MOESM9_ESM.zip › CoMetGeNe_Isofun_comparison/eco_CoMetGeNe.out]

--- delta_G = 0, delta_D = 0 ---

path_eco00010.kgml: Glycolysis / Gluconeogenesis
path_eco00010.kgml: Initialization took 0.04 seconds
path_eco00010.kgml:
path_eco00010.kgml: Found a trail of span 4 without skipping any vertex
path_eco00010.kgml: 48 -> 49 -> 50 -> 75
path_eco00010.kgml: R00014 -> R03270 -> R02569 -> R07618
path_eco00010.kgml: eco:b0114 -> eco:b0114 -> eco:b0115 -> eco:b0116
path_eco00010.kgml: {1.2.4.1, 2.2.1.6, 4.1.1.1} -> 1.2.4.1 -> 2.3.1.12 -> 1.8.1.4
path_eco00010.kgml:
path_eco00010.kgml: Found a trail of span 2 without skipping any vertex
path_eco00010.kgml: 79 -> 81
path_eco00010.kgml: R05132 -> R05133
path_eco00010.kgml: {eco:b2417, eco:b2715} -> {eco:b1734, eco:b2716, eco:b2901, eco:b3721}
path_eco00010.kgml: ? -> 3.2.1.86
path_eco00010.kgml:
path_eco00010.kgml: Found a trail of span 2 without skipping any vertex
path_eco00010.kgml: 138 -> 46
path_eco00010.kgml: R00711 -> R00754
path_eco00010.kgml: eco:b3588 -> {eco:b0356, eco:b1241, eco:b1478, eco:b3589}
path_eco00010.kgml: {1.2.1.4, 1.2.1.5} -> {1.1.1.1, 1.1.1.71}
path_eco00010.kgml:
path_eco00010.kgml: Found a trail of span 2 without skipping any vertex
path_eco00010.kgml: 80 -> 82
path_eco00010.kgml: R04394 -> R05134
path_eco00010.kgml: {eco:b2417, eco:b2715} -> {eco:b1734, eco:b2716, eco:b2901, eco:b3721}
path_eco00010.kgml: ? -> 3.2.1.86
path_eco00010.kgml:
path_eco00010.kgml: --- 0.53 seconds ---

path_eco00020.kgml: Citrate cycle (TCA cycle)
path_eco00020.kgml: Initialization took 0.04 seconds
path_eco00020.kgml:
path_eco00020.kgml: Found a trail of span 5 without skipping any vertex
path_eco00020.kgml: 29 -> 30 -> 31 -> 32 -> 92 -> 95
path_eco00020.kgml: R00621 -> R03316 -> R02570 -> R00405 -> R02164 -> R02164
path_eco00020.kgml: eco:b0726 -> eco:b0726 -> eco:b0727 -> {eco:b0728, eco:b0729} -> {eco:b0721, eco:b0722, eco:b0723, eco:b0724} -> {eco:b0721, eco:b0722, eco:b0723, eco:b0724, eco:b4151, eco:b4152, eco:b4153, eco:b4154}
path_eco00020.kgml: 1.2.4.2 -> 1.2.4.2 -> 2.3.1.61 -> 6.2.1.5 -> {1.3.5.1, 1.3.5.4} -> {1.3.5.1, 1.3.5.4}
path_eco00020.kgml:
path_eco00020.kgml: Found a trail of span 5 without skipping any vertex
path_eco00020.kgml: 29 -> 30 -> 31 -> 32 -> 95
path_eco00020.kgml: R00621 -> R03316 -> R02570 -> R00405 -> R02164
path_eco00020.kgml: eco:b0726 -> eco:b0726 -> eco:b0727 -> {eco:b0728, eco:b0729} -> {eco:b0721, eco:b0722, eco:b0723, eco:b0724, eco:b4151, eco:b4152, eco:b4153, eco:b4154}
path_eco00020.kgml: 1.2.4.2 -> 1.2.4.2 -> 2.3.1.61 -> 6.2.1.5 -> {1.3.5.1, 1.3.5.4}
path_eco00020.kgml:
path_eco00020.kgml: Found a trail of span 5 without skipping any vertex
path_eco00020.kgml: 29 -> 30 -> 31 -> 32 -> 92 -> 32 -> 31
path_eco00020.kgml: R00621 -> R03316 -> R02570 -> R00405 -> R02164 -> R00405 -> R02570
path_eco00020.kgml: eco:b0726 -> eco:b0726 -> eco:b0727 -> {eco:b0728, eco:b0729} -> {eco:b0721, eco:b0722, eco:b0723, eco:b0724} -> {eco:b0728, eco:b0729} -> eco:b0727
path_eco00020.kgml: 1.2.4.2 -> 1.2.4.2 -> 2.3.1.61 -> 6.2.1.5 -> {1.3.5.1, 1.3.5.4} -> 6.2.1.5 -> 2.3.1.61
path_eco00020.kgml:
path_eco00020.kgml: Found a trail of span 4 without skipping any vertex
path_eco00020.kgml: 82 -> 80 -> 77 -> 75
path_eco00020.kgml: R02569 -> R07618 -> R03270 -> R00014
path_eco00020.kgml: eco:b0115 -> eco:b0116 -> eco:b0114 -> eco:b0114
path_eco00020.kgml: 2.3.1.12 -> 1.8.1.4 -> 1.2.4.1 -> {1.2.4.1, 2.2.1.6, 4.1.1.1}
path_eco00020.kgml:
path_eco00020.kgml: --- 0.50 seconds ---

path_eco00030.kgml: Pentose phosphate pathway
path_eco00030.kgml: Initialization took 0.04 seconds
path_eco00030.kgml:
path_eco00030.kgml: Found a trail of span 3 without skipping any vertex
path_eco00030.kgml: 77 -> 46 -> 49
path_eco00030.kgml: R01827 -> R01641 -> R01830
path_eco00030.kgml: {eco:b0008, eco:b2464} -> {eco:b2465, eco:b2935} -> {eco:b2465, eco:b2935}
path_eco00030.kgml: 2.2.1.2 -> 2.2.1.1 -> 2.2.1.1
path_eco00030.kgml:
path_eco00030.kgml: Found a trail of span 2 without skipping any vertex
path_eco00030.kgml: 61 -> 38
path_eco00030.kgml: R02036 -> R05605
path_eco00030.kgml: eco:b1851 -> eco:b1850
path_eco00030.kgml: 4.2.1.12 -> {4.1.2.14, 4.1.2.55}
path_eco00030.kgml:
path_eco00030.kgml: --- 0.46 seconds ---

path_eco00040.kgml: Pentose and glucuronate interconversions
path_eco00040.kgml: Initialization took 0.04 seconds
path_eco00040.kgml:
path_eco00040.kgml: Found a trail of span 2 without skipping any vertex
path_eco00040.kgml: 125 -> 126
path_eco00040.kgml: R04383 -> R01542
path_eco00040.kgml: eco:b2843 -> eco:b2842
path_eco00040.kgml: 5.3.1.17 -> {1.1.1.125, 1.1.1.127}
path_eco00040.kgml:
path_eco00040.kgml: Found a trail of span 2 without skipping any vertex
path_eco00040.kgml: 80 -> 87
path_eco00040.kgml: R01639 -> R01432
path_eco00040.kgml: eco:b3564 -> eco:b3565
path_eco00040.kgml: 2.7.1.17 -> 5.3.1.5
path_eco00040.kgml:
path_eco00040.kgml: Found a trail of span 2 without skipping any vertex
path_eco00040.kgml: 82 -> 83
path_eco00040.kgml: R01782 -> R02429
path_eco00040.kgml: {eco:b0268, eco:b4298} -> {eco:b0269, eco:b4297}
path_eco00040.kgml: 4.1.2.28 -> 4.2.1.82
path_eco00040.kgml:
path_eco00040.kgml: --- 1.20 seconds ---

path_eco00051.kgml: Fructose and mannose metabolism
path_eco00051.kgml: Initialization took 0.05 seconds
path_eco00051.kgml:
path_eco00051.kgml: Found a trail of span 3 without skipping any vertex
path_eco00051.kgml: 98 -> 99 -> 101
path_eco00051.kgml: R02437 -> R03014 -> R02263
path_eco00051.kgml: eco:b3903 -> eco:b3904 -> eco:b3902
path_eco00051.kgml: 5.3.1.14 -> 2.7.1.5 -> 4.1.2.19
path_eco00051.kgml:
path_eco00051.kgml: Found a trail of span 2 without skipping any vertex
path_eco00051.kgml: 54 -> 92
path_eco00051.kgml: R03232 -> R02071
path_eco00051.kgml: {eco:b2167, eco:b2169} -> eco:b2168
path_eco00051.kgml: 2.7.1.202 -> 2.7.1.56
path_eco00051.kgml:
path_eco00051.kgml: Found a trail of span 2 without skipping any vertex
path_eco00051.kgml: 168 -> 166
path_eco00051.kgml: R03163 -> R03241
path_eco00051.kgml: eco:b2802 -> eco:b2803
path_eco00051.kgml: {5.3.1.25, 5.3.1.3} -> 2.7.1.51
path_eco00051.kgml:
path_eco00051.kgml: Found a trail of span 2 without skipping any vertex
path_eco00051.kgml: 79 -> 84
path_eco00051.kgml: R01818 -> R00885
path_eco00051.kgml: eco:b2048 -> eco:b2049
path_eco00051.kgml: 5.4.2.8 -> 2.7.7.13
path_eco00051.kgml:
path_eco00051.kgml: Found a trail of span 2 without skipping any vertex
path_eco00051.kgml: 87 -> 86
path_eco00051.kgml: R05820 -> R05607
path_eco00051.kgml: {eco:b2702, eco:b2703, eco:b2704} -> eco:b2705
path_eco00051.kgml: 2.7.1.198 -> 1.1.1.140
path_eco00051.kgml:
path_eco00051.kgml: Found a trail of span 2 without skipping any vertex
path_eco00051.kgml: 83 -> 82
path_eco00051.kgml: R00888 -> R05692
path_eco00051.kgml: eco:b2053 -> eco:b2052
path_eco00051.kgml: 4.2.1.47 -> 1.1.1.271
path_eco00051.kgml:
path_eco00051.kgml: Found a trail of span 2 without skipping any vertex
path_eco00051.kgml: 67 -> 77
path_eco00051.kgml: R02704 -> R02703
path_eco00051.kgml: {eco:b2933, eco:b2934, eco:b3599} -> eco:b3600
path_eco00051.kgml: 2.7.1.197 -> 1.1.1.17
path_eco00051.kgml:
path_eco00051.kgml: --- 0.55 seconds ---

path_eco00052.kgml: Galactose metabolism
path_eco00052.kgml: Initialization took 0.04 seconds
path_eco00052.kgml:
path_eco00052.kgml: Found a trail of span 4 without skipping any vertex
path_eco00052.kgml: 172 -> 171 -> 82 -> 79
path_eco00052.kgml: R10619 -> R01092 -> R00955 -> R00291
path_eco00052.kgml: {eco:b0756, eco:b3879} -> eco:b0757 -> eco:b0758 -> eco:b0759
path_eco00052.kgml: 5.1.3.3 -> 2.7.1.6 -> 2.7.7.12 -> 5.1.3.2
path_eco00052.kgml:
path_eco00052.kgml: Found a trail of span 3 without skipping any vertex
path_eco00052.kgml: 84 -> 83 -> 59
path_eco00052.kgml: R03033 -> R03387 -> R01064
path_eco00052.kgml: eco:b4478 -> eco:b3693 -> eco:b4477
path_eco00052.kgml: {4.2.1.140, 4.2.1.6} -> {2.7.1.178, 2.7.1.58} -> {4.1.2.21, 4.1.2.55}
path_eco00052.kgml:
path_eco00052.kgml: Found a trail of span 2 without skipping any vertex
path_eco00052.kgml: 110 -> 103
path_eco00052.kgml: R08367 -> R08365
path_eco00052.kgml: {eco:b3138, eco:b3139, eco:b3140} -> eco:b3141
path_eco00052.kgml: ? -> ?
path_eco00052.kgml:
path_eco00052.kgml: Found a trail of span 2 without skipping any vertex
path_eco00052.kgml: 54 -> 53
path_eco00052.kgml: R05570 -> R05571
path_eco00052.kgml: {eco:b2093, eco:b2094, eco:b4302, eco:b4304, eco:b4565} -> eco:b2091
path_eco00052.kgml: 2.7.1.200 -> 1.1.1.251
path_eco00052.kgml:
path_eco00052.kgml: --- 0.31 seconds ---

path_eco00053.kgml: Ascorbate and aldarate metabolism
path_eco00053.kgml: Initialization took 0.03 seconds
path_eco00053.kgml:
path_eco00053.kgml: Found a trail of span 4 without skipping any vertex
path_eco00053.kgml: 133 -> 166 -> 167 -> 165
path_eco00053.kgml: R07127 -> R07125 -> R03244 -> R05850
path_eco00053.kgml: eco:b3580 -> {eco:b3581, eco:b4196} -> {eco:b3582, eco:b4197} -> {eco:b0061, eco:b3583, eco:b4198}
path_eco00053.kgml: 2.7.1.53 -> 4.1.1.85 -> 5.1.3.22 -> 5.1.3.4
path_eco00053.kgml:
path_eco00053.kgml: --- 0.12 seconds ---

path_eco00061.kgml: Fatty acid biosynthesis
path_eco00061.kgml: Initialization took 0.03 seconds
path_eco00061.kgml:
path_eco00061.kgml: Found a trail of span 3 without skipping any vertex
path_eco00061.kgml: 147 -> 262 -> 142
path_eco00061.kgml: R01626 -> R10707 -> R04533
path_eco00061.kgml: eco:b1092 -> eco:b1091 -> eco:b1093
path_eco00061.kgml: {2.3.1.39, 2.3.1.85, 2.3.1.86} -> 2.3.1.180 -> {1.1.1.100, 2.3.1.85, 2.3.1.86}
path_eco00061.kgml:
path_eco00061.kgml: --- 0.36 seconds ---

path_eco00071.kgml: Fatty acid degradation
path_eco00071.kgml: Initialization took 0.04 seconds
path_eco00071.kgml: Aborted (analysis takes longer than 300 seconds)

path_eco00121.kgml: Secondary bile acid biosynthesis
path_eco00121.kgml: Initialization took 0.02 seconds
path_eco00121.kgml: (not found)
path_eco00121.kgml: --- 0.03 seconds ---

path_eco00130.kgml: Ubiquinone and other terpenoid-quinone biosynthesis
path_eco00130.kgml: Initialization took 0.02 seconds
path_eco00130.kgml:
path_eco00130.kgml: Found a trail of span 6 without skipping any vertex
path_eco00130.kgml: 69 -> 61 -> 54 -> 60 -> 59 -> 58
path_eco00130.kgml: R01717 -> R08165 -> R08166 -> R04031 -> R04030 -> R07263
path_eco00130.kgml: {eco:b0593, eco:b2265} -> eco:b2264 -> eco:b2263 -> eco:b2261 -> eco:b2260 -> eco:b2262
path_eco00130.kgml: 5.4.4.2 -> 2.2.1.9 -> 4.2.99.20 -> 4.2.1.113 -> 6.2.1.26 -> 4.1.3.36
path_eco00130.kgml:
path_eco00130.kgml: --- 0.16 seconds ---

path_eco00190.kgml: Oxidative phosphorylation
path_eco00190.kgml: Initialization took 0.04 seconds
path_eco00190.kgml: (not found)
path_eco00190.kgml: --- 0.06 seconds ---

path_eco00220.kgml: Arginine biosynthesis
path_eco00220.kgml: Initialization took 0.02 seconds
path_eco00220.kgml:
path_eco00220.kgml: Found a trail of span 2 without skipping any vertex
path_eco00220.kgml: 50 -> 51
path_eco00220.kgml: R02649 -> R03443
path_eco00220.kgml: eco:b3959 -> eco:b3958
path_eco00220.kgml: 2.7.2.8 -> 1.2.1.38
path_eco00220.kgml:
path_eco00220.kgml: --- 0.07 seconds ---

path_eco00230.kgml: Purine metabolism
path_eco00230.kgml: Initialization took 0.08 seconds
path_eco00230.kgml:
path_eco00230.kgml: Found a trail of span 3 without skipping any vertex
path_eco00230.kgml: 144 -> 143 -> 437
path_eco00230.kgml: R02423 -> R05554 -> R02935
path_eco00230.kgml: eco:b0516 -> eco:b0515 -> eco:b0517
path_eco00230.kgml: 3.5.3.9 -> 3.5.3.26 -> {1.1.1.154, 1.1.1.350}
path_eco00230.kgml:
path_eco00230.kgml: Found a trail of span 2 without skipping any vertex
path_eco00230.kgml: 205 -> 206
path_eco00230.kgml: R01130 -> {R01230, R01231}
path_eco00230.kgml: eco:b2508 -> eco:b2507
path_eco00230.kgml: 1.1.1.205 -> {6.3.5.2, 6.3.5.2}
path_eco00230.kgml:
path_eco00230.kgml: Found a trail of span 2 without skipping any vertex
path_eco00230.kgml: 252 -> 253
path_eco00230.kgml: R00529 -> R00509
path_eco00230.kgml: {eco:b2751, eco:b2752} -> eco:b2750
path_eco00230.kgml: 2.7.7.4 -> 2.7.1.25
path_eco00230.kgml:
path_eco00230.kgml: Found a trail of span 2 without skipping any vertex
path_eco00230.kgml: 258 -> 259
path_eco00230.kgml: R01768 -> R02103
path_eco00230.kgml: {eco:b0284, eco:b0285, eco:b0286, eco:b2866, eco:b2867, eco:b2868} -> {eco:b0284, eco:b0285, eco:b0286, eco:b2866, eco:b2867, eco:b2868}
path_eco00230.kgml: 1.17.1.4 -> 1.17.1.4
path_eco00230.kgml:
path_eco00230.kgml: Found a trail of span 2 without skipping any vertex
path_eco00230.kgml: 244 -> 245
path_eco00230.kgml: R00441 -> R00429
path_eco00230.kgml: {eco:b3295, eco:b3649, eco:b3987, eco:b3988} -> {eco:b2784, eco:b3650}
path_eco00230.kgml: {2.7.7.48, 2.7.7.6} -> 2.7.6.5
path_eco00230.kgml:
path_eco00230.kgml: Found a trail of span 2 without skipping any vertex
path_eco00230.kgml: 428 -> 429
path_eco00230.kgml: R07404 -> R07405
path_eco00230.kgml: eco:b0522 -> eco:b0523
path_eco00230.kgml: 6.3.4.18 -> 5.4.99.18
path_eco00230.kgml:
path_eco00230.kgml: Found a trail of span 2 without skipping any vertex
path_eco00230.kgml: 196 -> 195
path_eco00230.kgml: R01126 -> R01131
path_eco00230.kgml: {eco:b0480, eco:b2744, eco:b3399, eco:b4374} -> eco:b0477
path_eco00230.kgml: {3.1.3.5, 3.1.3.99} -> 2.7.1.73
path_eco00230.kgml:
path_eco00230.kgml: Found a trail of span 2 without skipping any vertex
path_eco00230.kgml: 217 -> 213
path_eco00230.kgml: R01228 -> R01227
path_eco00230.kgml: eco:b0477 -> {eco:b0480, eco:b2744, eco:b3399, eco:b4374}
path_eco00230.kgml: 2.7.1.73 -> 3.1.3.5
path_eco00230.kgml:
path_eco00230.kgml: --- 4.07 seconds ---

path_eco00240.kgml: Pyrimidine metabolism
path_eco00240.kgml: Initialization took 0.04 seconds
path_eco00240.kgml:
path_eco00240.kgml: Found a trail of span 5 without skipping any vertex
path_eco00240.kgml: 259 -> 260 -> 268 -> 271 -> 272
path_eco00240.kgml: R09936 -> R09947 -> R09982 -> R09983 -> R09289
path_eco00240.kgml: {eco:b1007, eco:b1012} -> eco:b1011 -> eco:b1010 -> eco:b1009 -> eco:b1008
path_eco00240.kgml: 1.14.99.46 -> 3.5.1.110 -> ? -> ? -> 1.1.1.298
path_eco00240.kgml:
path_eco00240.kgml: Found a trail of span 2 without skipping any vertex
path_eco00240.kgml: 107 -> 299
path_eco00240.kgml: {R00571, R00573} -> R00515
path_eco00240.kgml: eco:b2780 -> eco:b2781
path_eco00240.kgml: {6.3.4.2, 6.3.4.2} -> {3.6.1.65, 3.6.1.8, 3.6.1.9}
path_eco00240.kgml:
path_eco00240.kgml: Found a trail of span 2 without skipping any vertex
path_eco00240.kgml: 177 -> 176
path_eco00240.kgml: R03315 -> R01055
path_eco00240.kgml: eco:b2166 -> eco:b2165
path_eco00240.kgml: 2.7.1.83 -> 4.2.1.70
path_eco00240.kgml:
path_eco00240.kgml: --- 1.20 seconds ---

path_eco00250.kgml: Alanine, aspartate and glutamate metabolism
path_eco00250.kgml: Initialization took 0.02 seconds
path_eco00250.kgml:
path_eco00250.kgml: Found a trail of span 2 without skipping any vertex
path_eco00250.kgml: 88 -> 134
path_eco00250.kgml: R01648 -> R00714
path_eco00250.kgml: {eco:b1302, eco:b2662} -> eco:b2661
path_eco00250.kgml: 2.6.1.19 -> {1.2.1.16, 1.2.1.79}
path_eco00250.kgml:
path_eco00250.kgml: Found a trail of span 2 without skipping any vertex
path_eco00250.kgml: 88 -> 76
path_eco00250.kgml: R01648 -> {R00713, R00714}
path_eco00250.kgml: {eco:b1302, eco:b2662} -> {eco:b1525, eco:b2661}
path_eco00250.kgml: 2.6.1.19 -> {1.2.1.16, 1.2.1.24, 1.2.1.16, 1.2.1.79}
path_eco00250.kgml:
path_eco00250.kgml: --- 0.17 seconds ---

path_eco00260.kgml: Glycine, serine and threonine metabolism
path_eco00260.kgml: Initialization took 0.04 seconds
path_eco00260.kgml:
path_eco00260.kgml: Found a trail of span 3 without skipping any vertex
path_eco00260.kgml: 103 -> 99 -> 87
path_eco00260.kgml: {R01773, R01775} -> R01771 -> R01466
path_eco00260.kgml: {eco:b0002, eco:b3940} -> eco:b0003 -> eco:b0004
path_eco00260.kgml: {1.1.1.3, 1.1.1.3} -> 2.7.1.39 -> 4.2.3.1
path_eco00260.kgml:
path_eco00260.kgml: Found a trail of span 2 without skipping any vertex
path_eco00260.kgml: 58 -> 60
path_eco00260.kgml: R01025 -> {R02565, R02566}
path_eco00260.kgml: eco:b0311 -> eco:b0312
path_eco00260.kgml: 1.1.99.1 -> {1.2.1.8, 1.2.1.8}
path_eco00260.kgml:
path_eco00260.kgml: Found a trail of span 2 without skipping any vertex
path_eco00260.kgml: 89 -> 92
path_eco00260.kgml: R01465 -> R00371
path_eco00260.kgml: eco:b3616 -> eco:b3617
path_eco00260.kgml: 1.1.1.103 -> 2.3.1.29
path_eco00260.kgml:
path_eco00260.kgml: --- 0.26 seconds ---

path_eco00261.kgml: Monobactam biosynthesis
path_eco00261.kgml: Initialization took 0.02 seconds
path_eco00261.kgml: (not found)
path_eco00261.kgml: --- 0.04 seconds ---

path_eco00270.kgml: Cysteine and methionine metabolism
path_eco00270.kgml: Initialization took 0.04 seconds
path_eco00270.kgml:
path_eco00270.kgml: Found a trail of span 2 without skipping any vertex
path_eco00270.kgml: 81 -> 80
path_eco00270.kgml: R00178 -> R01920
path_eco00270.kgml: eco:b0120 -> eco:b0121
path_eco00270.kgml: 4.1.1.50 -> 2.5.1.16
path_eco00270.kgml:
path_eco00270.kgml: --- 0.12 seconds ---

path_eco00280.kgml: Valine, leucine and isoleucine degradation
path_eco00280.kgml: Initialization took 0.02 seconds
path_eco00280.kgml:
path_eco00280.kgml: Found a trail of span 3 without skipping any vertex
path_eco00280.kgml: 88 -> 101 -> 86
path_eco00280.kgml: R04204 -> R04203 -> R00927
path_eco00280.kgml: {eco:b1393, eco:b2341, eco:b3846} -> {eco:b2341, eco:b3846} -> {eco:b2342, eco:b3845}
path_eco00280.kgml: 4.2.1.17 -> {1.1.1.178, 1.1.1.35} -> {2.3.1.16, 2.3.1.9}
path_eco00280.kgml:
path_eco00280.kgml: --- 0.07 seconds ---

path_eco00281.kgml: Geraniol degradation
path_eco00281.kgml: Initialization took 0.02 seconds
path_eco00281.kgml:
path_eco00281.kgml: Found a trail of span 3 without skipping any vertex
path_eco00281.kgml: 29 -> 22 -> 21
path_eco00281.kgml: R08093 -> R08094 -> R08095
path_eco00281.kgml: {eco:b1393, eco:b2341, eco:b3846} -> {eco:b2341, eco:b3846} -> {eco:b2342, eco:b3845}
path_eco00281.kgml: 4.2.1.17 -> 1.1.1.35 -> 2.3.1.16
path_eco00281.kgml:
path_eco00281.kgml: --- 0.05 seconds ---

path_eco00290.kgml: Valine, leucine and isoleucine biosynthesis
path_eco00290.kgml: Initialization took 0.02 seconds
path_eco00290.kgml:
path_eco00290.kgml: Found a trail of span 6 without skipping any vertex
path_eco00290.kgml: 23 -> 47 -> 42 -> 34 -> 45 -> 31
path_eco00290.kgml: R00996 -> R08648 -> R05069 -> R05068 -> R05070 -> R02199
path_eco00290.kgml: {eco:b3117, eco:b3772} -> {eco:b0077, eco:b0078, eco:b3670, eco:b3671, eco:b3769} -> eco:b3774 -> eco:b3774 -> eco:b3771 -> eco:b3770
path_eco00290.kgml: 4.3.1.19 -> 2.2.1.6 -> {1.1.1.86, 5.4.99.3} -> 1.1.1.86 -> 4.2.1.9 -> 2.6.1.42
path_eco00290.kgml:
path_eco00290.kgml: Found a trail of span 4 without skipping any vertex
path_eco00290.kgml: 38 -> 35 -> 37 -> 36
path_eco00290.kgml: R01213 -> R03968 -> R04001 -> R04426
path_eco00290.kgml: eco:b0074 -> {eco:b0071, eco:b0072} -> {eco:b0071, eco:b0072} -> eco:b0073
path_eco00290.kgml: 2.3.3.13 -> 4.2.1.33 -> 4.2.1.33 -> 1.1.1.85
path_eco00290.kgml:
path_eco00290.kgml: Found a trail of span 3 without skipping any vertex
path_eco00290.kgml: 78 -> 21 -> 22
path_eco00290.kgml: R03896 -> R03898 -> R00994
path_eco00290.kgml: {eco:b0071, eco:b0072} -> {eco:b0071, eco:b0072} -> eco:b0073
path_eco00290.kgml: 4.2.1.35 -> 4.2.1.35 -> 1.1.1.85
path_eco00290.kgml:
path_eco00290.kgml: Found a trail of span 2 without skipping any vertex
path_eco00290.kgml: 41 -> 40
path_eco00290.kgml: R04441 -> R01214
path_eco00290.kgml: eco:b3771 -> eco:b3770
path_eco00290.kgml: 4.2.1.9 -> {2.6.1.42, 2.6.1.6}
path_eco00290.kgml:
path_eco00290.kgml: --- 0.30 seconds ---

path_eco00300.kgml: Lysine biosynthesis
path_eco00300.kgml: Initialization took 0.02 seconds
path_eco00300.kgml:
path_eco00300.kgml: Found a trail of span 2 without skipping any vertex
path_eco00300.kgml: 77 -> 46
path_eco00300.kgml: R02788 -> R04617
path_eco00300.kgml: eco:b0085 -> eco:b0086
path_eco00300.kgml: 6.3.2.13 -> 6.3.2.10
path_eco00300.kgml:
path_eco00300.kgml: --- 0.07 seconds ---

path_eco00310.kgml: Lysine degradation
path_eco00310.kgml: Initialization took 0.02 seconds
path_eco00310.kgml:
path_eco00310.kgml: Found a trail of span 2 without skipping any vertex
path_eco00310.kgml: 55 -> 73
path_eco00310.kgml: R01940 -> R02571
path_eco00310.kgml: eco:b0726 -> eco:b0727
path_eco00310.kgml: 1.2.4.2 -> 2.3.1.61
path_eco00310.kgml:
path_eco00310.kgml: --- 0.05 seconds ---

path_eco00330.kgml: Arginine and proline metabolism
path_eco00330.kgml: Initialization took 0.04 seconds
path_eco00330.kgml:
path_eco00330.kgml: Found a trail of span 5 without skipping any vertex
path_eco00330.kgml: 194 -> 199 -> 200 -> 201 -> 202
path_eco00330.kgml: R00832 -> R04189 -> R04217 -> R05049 -> R00411
path_eco00330.kgml: eco:b1747 -> eco:b1745 -> eco:b1748 -> eco:b1746 -> eco:b1744
path_eco00330.kgml: 2.3.1.109 -> 3.5.3.23 -> 2.6.1.81 -> 1.2.1.71 -> 3.5.1.96
path_eco00330.kgml:
path_eco00330.kgml: Found a trail of span 3 without skipping any vertex
path_eco00330.kgml: 80 -> 79 -> 143
path_eco00330.kgml: R00178 -> R01920 -> R02869
path_eco00330.kgml: eco:b0120 -> eco:b0121 -> eco:b0121
path_eco00330.kgml: 4.1.1.50 -> 2.5.1.16 -> {2.5.1.16, 2.5.1.22}
path_eco00330.kgml:
path_eco00330.kgml: Found a trail of span 2 without skipping any vertex
path_eco00330.kgml: 149 -> 150
path_eco00330.kgml: R00566 -> R01157
path_eco00330.kgml: {eco:b2938, eco:b4117} -> eco:b2937
path_eco00330.kgml: 4.1.1.19 -> 3.5.3.11
path_eco00330.kgml:
path_eco00330.kgml: Found a trail of span 2 without skipping any vertex
path_eco00330.kgml: 80 -> 143
path_eco00330.kgml: R00178 -> R02869
path_eco00330.kgml: eco:b0120 -> eco:b0121
path_eco00330.kgml: 4.1.1.50 -> {2.5.1.16, 2.5.1.22}
path_eco00330.kgml:
path_eco00330.kgml: Found a trail of span 2 without skipping any vertex
path_eco00330.kgml: 68 -> 69
path_eco00330.kgml: R07415 -> {R07417, R07418}
path_eco00330.kgml: eco:b1301 -> eco:b1300
path_eco00330.kgml: ? -> {1.2.1.99, 1.2.1.99}
path_eco00330.kgml:
path_eco00330.kgml: Found a trail of span 2 without skipping any vertex
path_eco00330.kgml: 218 -> 219
path_eco00330.kgml: R00239 -> R03313
path_eco00330.kgml: eco:b0242 -> eco:b0243
path_eco00330.kgml: 2.7.2.11 -> 1.2.1.41
path_eco00330.kgml:
path_eco00330.kgml: --- 0.35 seconds ---

path_eco00332.kgml: Carbapenem biosynthesis
path_eco00332.kgml: Initialization took 0.02 seconds
path_eco00332.kgml:
path_eco00332.kgml: Found a trail of span 2 without skipping any vertex
path_eco00332.kgml: 5 -> 8
path_eco00332.kgml: R00239 -> R03313
path_eco00332.kgml: eco:b0242 -> eco:b0243
path_eco00332.kgml: 2.7.2.11 -> 1.2.1.41
path_eco00332.kgml:
path_eco00332.kgml: --- 0.05 seconds ---

path_eco00340.kgml: Histidine metabolism
path_eco00340.kgml: Initialization took 0.02 seconds
path_eco00340.kgml:
path_eco00340.kgml: Found a trail of span 7 without skipping any vertex
path_eco00340.kgml: 65 -> 124 -> 63 -> 62 -> 61 -> 60 -> 59
path_eco00340.kgml: R04640 -> R04558 -> R03457 -> R03243 -> R03013 -> R03012 -> R01163
path_eco00340.kgml: eco:b2024 -> eco:b2023 -> eco:b2022 -> eco:b2021 -> eco:b2022 -> eco:b2020 -> eco:b2020
path_eco00340.kgml: 5.3.1.16 -> ? -> 4.2.1.19 -> 2.6.1.9 -> 3.1.3.15 -> 1.1.1.23 -> 1.1.1.23
path_eco00340.kgml:
path_eco00340.kgml: Found a trail of span 4 without skipping any vertex
path_eco00340.kgml: 67 -> 66 -> 65 -> 69
path_eco00340.kgml: R04035 -> R04037 -> R04640 -> R04558
path_eco00340.kgml: eco:b2026 -> eco:b2026 -> eco:b2024 -> eco:b2025
path_eco00340.kgml: 3.6.1.31 -> 3.5.4.19 -> 5.3.1.16 -> ?
path_eco00340.kgml:
path_eco00340.kgml: --- 0.18 seconds ---

path_eco00350.kgml: Tyrosine metabolism
path_eco00350.kgml: Initialization took 0.02 seconds
path_eco00350.kgml: (not found)
path_eco00350.kgml: --- 0.04 seconds ---

path_eco00360.kgml: Phenylalanine metabolism
path_eco00360.kgml: Initialization took 0.04 seconds
path_eco00360.kgml:
path_eco00360.kgml: Found a trail of span 4 without skipping any vertex
path_eco00360.kgml: 68 -> 66 -> 64 -> 62
path_eco00360.kgml: R06787 -> R06788 -> R06789 -> R02601
path_eco00360.kgml: eco:b0347 -> eco:b0348 -> eco:b0349 -> eco:b0350
path_eco00360.kgml: 1.14.13.127 -> 1.13.11.16 -> 3.7.1.14 -> 4.2.1.80
path_eco00360.kgml:
path_eco00360.kgml: Found a trail of span 4 without skipping any vertex
path_eco00360.kgml: 97 -> 65 -> 63 -> 62
path_eco00360.kgml: R06786 -> R04376 -> R02603 -> R02601
path_eco00360.kgml: eco:b0347 -> eco:b0348 -> eco:b0349 -> eco:b0350
path_eco00360.kgml: 1.14.13.127 -> 1.13.11.16 -> 3.7.1.14 -> 4.2.1.80
path_eco00360.kgml:
path_eco00360.kgml: Found a trail of span 3 without skipping any vertex
path_eco00360.kgml: 238 -> 240 -> 242
path_eco00360.kgml: R09839 -> R06942 -> R06941
path_eco00360.kgml: {eco:b1394, eco:b1397} -> eco:b1393 -> eco:b1395
path_eco00360.kgml: 2.3.1.223 -> 4.2.1.17 -> {1.1.1.157, 1.1.1.35}
path_eco00360.kgml:
path_eco00360.kgml: Found a trail of span 2 without skipping any vertex
path_eco00360.kgml: 99 -> 98
path_eco00360.kgml: R06782 -> R06784
path_eco00360.kgml: {eco:b2538, eco:b2539, eco:b2540, eco:b2542} -> eco:b2541
path_eco00360.kgml: 1.14.12.19 -> 1.3.1.87
path_eco00360.kgml:
path_eco00360.kgml: Found a trail of span 2 without skipping any vertex
path_eco00360.kgml: 94 -> 95
path_eco00360.kgml: R06783 -> R06785
path_eco00360.kgml: {eco:b2538, eco:b2539, eco:b2540, eco:b2542} -> eco:b2541
path_eco00360.kgml: 1.14.12.19 -> 1.3.1.87
path_eco00360.kgml:
path_eco00360.kgml: Found a trail of span 2 without skipping any vertex
path_eco00360.kgml: 251 -> 55
path_eco00360.kgml: R00228 -> R00750
path_eco00360.kgml: eco:b0351 -> eco:b0352
path_eco00360.kgml: 1.2.1.10 -> 4.1.3.39
path_eco00360.kgml:
path_eco00360.kgml: --- 0.41 seconds ---

path_eco00361.kgml: Chlorocyclohexane and chlorobenzene degradation
path_eco00361.kgml: Initialization took 0.02 seconds
path_eco00361.kgml: (not found)
path_eco00361.kgml: --- 0.04 seconds ---

path_eco00362.kgml: Benzoate degradation
path_eco00362.kgml: Initialization took 0.04 seconds
path_eco00362.kgml:
path_eco00362.kgml: Found a trail of span 3 without skipping any vertex
path_eco00362.kgml: 180 -> 179 -> 208
path_eco00362.kgml: R02601 -> R00750 -> R00228
path_eco00362.kgml: eco:b0350 -> eco:b0352 -> eco:b0351
path_eco00362.kgml: 4.2.1.80 -> 4.1.3.39 -> 1.2.1.10
path_eco00362.kgml:
path_eco00362.kgml: Found a trail of span 2 without skipping any vertex
path_eco00362.kgml: 238 -> 90
path_eco00362.kgml: R05305 -> R05586
path_eco00362.kgml: {eco:b2341, eco:b3846} -> {eco:b2342, eco:b3845}
path_eco00362.kgml: {1.1.1.259, 1.1.1.35} -> 2.3.1.16
path_eco00362.kgml:
path_eco00362.kgml: --- 0.10 seconds ---

path_eco00364.kgml: Fluorobenzoate degradation
path_eco00364.kgml: Initialization took 0.02 seconds
path_eco00364.kgml: (not found)
path_eco00364.kgml: --- 0.03 seconds ---

path_eco00380.kgml: Tryptophan metabolism
path_eco00380.kgml: Initialization took 0.04 seconds
path_eco00380.kgml: (not found)
path_eco00380.kgml: --- 0.06 seconds ---

path_eco00400.kgml: Phenylalanine, tyrosine and tryptophan biosynthesis
path_eco00400.kgml: Initialization took 0.04 seconds
path_eco00400.kgml:
path_eco00400.kgml: Found a trail of span 7 without skipping any vertex
path_eco00400.kgml: 57 -> 56 -> 55 -> 54 -> 52 -> 53 -> 51
path_eco00400.kgml: {R00985, R00986} -> R01073 -> R03509 -> R03508 -> R02340 -> R00674 -> R02722
path_eco00400.kgml: {eco:b1263, eco:b1264} -> eco:b1263 -> eco:b1262 -> eco:b1262 -> eco:b1260 -> eco:b1261 -> {eco:b1260, eco:b1261}
path_eco00400.kgml: {4.1.3.27, 4.1.3.27} -> 2.4.2.18 -> 5.3.1.24 -> 4.1.1.48 -> {4.1.2.8, 4.2.1.20} -> {4.2.1.122, 4.2.1.20} -> 4.2.1.20
path_eco00400.kgml:
path_eco00400.kgml: Found a trail of span 3 without skipping any vertex
path_eco00400.kgml: 38 -> 77 -> 39
path_eco00400.kgml: {R02413, R06847} -> R03084 -> {R01872, R06846}
path_eco00400.kgml: eco:b1692 -> eco:b1693 -> eco:b1692
path_eco00400.kgml: {1.1.1.25, 1.1.1.282, 1.1.1.282} -> 4.2.1.10 -> {1.1.1.24, 1.1.1.282, 1.1.1.282}
path_eco00400.kgml:
path_eco00400.kgml: --- 0.59 seconds ---

path_eco00401.kgml: Novobiocin biosynthesis
path_eco00401.kgml: Initialization took 0.01 seconds
path_eco00401.kgml: (not found)
path_eco00401.kgml: --- 0.03 seconds ---

path_eco00410.kgml: beta-Alanine metabolism
path_eco00410.kgml: Initialization took 0.04 seconds
path_eco00410.kgml:
path_eco00410.kgml: Found a trail of span 2 without skipping any vertex
path_eco00410.kgml: 54 -> 50
path_eco00410.kgml: R00489 -> R02473
path_eco00410.kgml: eco:b0131 -> eco:b0133
path_eco00410.kgml: {4.1.1.11, 4.1.1.15} -> 6.3.2.1
path_eco00410.kgml:
path_eco00410.kgml: --- 0.08 seconds ---

path_eco00430.kgml: Taurine and hypotaurine metabolism
path_eco00430.kgml: Initialization took 0.02 seconds
path_eco00430.kgml:
path_eco00430.kgml: Found a trail of span 2 without skipping any vertex
path_eco00430.kgml: 36 -> 58
path_eco00430.kgml: R00230 -> R00315
path_eco00430.kgml: eco:b2297 -> eco:b2296
path_eco00430.kgml: 2.3.1.8 -> {2.7.2.1, 2.7.2.15}
path_eco00430.kgml:
path_eco00430.kgml: --- 0.09 seconds ---

path_eco00440.kgml: Phosphonate and phosphinate metabolism
path_eco00440.kgml: Initialization took 0.02 seconds
path_eco00440.kgml:
path_eco00440.kgml: --- 0.09 seconds ---

path_eco00450.kgml: Selenocompound metabolism
path_eco00450.kgml: Initialization took 0.02 seconds
path_eco00450.kgml: (not found)
path_eco00450.kgml: --- 0.04 seconds ---

path_eco00460.kgml: Cyanoamino acid metabolism
path_eco00460.kgml: Initialization took 0.05 seconds
path_eco00460.kgml: (not found)
path_eco00460.kgml: --- 0.09 seconds ---

path_eco00471.kgml: D-Glutamine and D-glutamate metabolism
path_eco00471.kgml: Initialization took 0.03 seconds
path_eco00471.kgml: (not found)
path_eco00471.kgml: --- 0.04 seconds ---

path_eco00473.kgml: D-Alanine metabolism
path_eco00473.kgml: Initialization took 0.02 seconds
path_eco00473.kgml: (not found)
path_eco00473.kgml: --- 0.04 seconds ---

path_eco00480.kgml: Glutathione metabolism
path_eco00480.kgml: Initialization took 0.04 seconds
path_eco00480.kgml: (not found)
path_eco00480.kgml: --- 0.11 seconds ---

path_eco00500.kgml: Starch and sucrose metabolism
path_eco00500.kgml: Initialization took 0.03 seconds
path_eco00500.kgml:
path_eco00500.kgml: Found a trail of span 2 without skipping any vertex
path_eco00500.kgml: 111 -> 121
path_eco00500.kgml: R02737 -> R02778
path_eco00500.kgml: eco:b1896 -> eco:b1897
path_eco00500.kgml: 2.4.1.15 -> 3.1.3.12
path_eco00500.kgml:
path_eco00500.kgml: Found a trail of span 2 without skipping any vertex
path_eco00500.kgml: 147 -> 125
path_eco00500.kgml: R02780 -> R00837
path_eco00500.kgml: {eco:b2417, eco:b4240} -> eco:b4239
path_eco00500.kgml: 2.7.1.201 -> {3.2.1.122, 3.2.1.93}
path_eco00500.kgml:
path_eco00500.kgml: --- 0.25 seconds ---

path_eco00511.kgml: Other glycan degradation
path_eco00511.kgml: Initialization took 0.02 seconds
path_eco00511.kgml: (not found)
path_eco00511.kgml: --- 0.04 seconds ---

path_eco00520.kgml: Amino sugar and nucleotide sugar metabolism
path_eco00520.kgml: Initialization took 0.09 seconds
path_eco00520.kgml:
path_eco00520.kgml: Found a trail of span 5 without skipping any vertex
path_eco00520.kgml: 308 -> 210 -> 212 -> 214 -> 409
path_eco00520.kgml: R07658 -> R07659 -> R07660 -> R07661 -> R07662
path_eco00520.kgml: eco:b2255 -> eco:b2253 -> eco:b2255 -> eco:b2254 -> eco:b2256
path_eco00520.kgml: 1.1.1.305 -> 2.6.1.87 -> 2.1.2.13 -> 2.4.2.53 -> ?
path_eco00520.kgml:
path_eco00520.kgml: Found a trail of span 3 without skipping any vertex
path_eco00520.kgml: 200 -> 184 -> 186
path_eco00520.kgml: R01092 -> R00955 -> R00291
path_eco00520.kgml: eco:b0757 -> eco:b0758 -> eco:b0759
path_eco00520.kgml: 2.7.1.6 -> 2.7.7.12 -> 5.1.3.2
path_eco00520.kgml:
path_eco00520.kgml: Found a trail of span 2 without skipping any vertex
path_eco00520.kgml: 54 -> 56
path_eco00520.kgml: R08559 -> R08555
path_eco00520.kgml: {eco:b2417, eco:b2429} -> eco:b2428
path_eco00520.kgml: 2.7.1.192 -> 4.2.1.126
path_eco00520.kgml:
path_eco00520.kgml: Found a trail of span 2 without skipping any vertex
path_eco00520.kgml: 13 -> 52
path_eco00520.kgml: R02705 -> R02087
path_eco00520.kgml: eco:b3222 -> eco:b3223
path_eco00520.kgml: 2.7.1.60 -> 5.1.3.9
path_eco00520.kgml:
path_eco00520.kgml: Found a trail of span 2 without skipping any vertex
path_eco00520.kgml: 244 -> 246
path_eco00520.kgml: R00888 -> R05692
path_eco00520.kgml: eco:b2053 -> eco:b2052
path_eco00520.kgml: 4.2.1.47 -> 1.1.1.271
path_eco00520.kgml:
path_eco00520.kgml: Found a trail of span 2 without skipping any vertex
path_eco00520.kgml: 194 -> 203
path_eco00520.kgml: R01818 -> R00885
path_eco00520.kgml: eco:b2048 -> eco:b2049
path_eco00520.kgml: 5.4.2.8 -> 2.7.7.13
path_eco00520.kgml:
path_eco00520.kgml: Found a trail of span 2 without skipping any vertex
path_eco00520.kgml: 41 -> 42
path_eco00520.kgml: R00420 -> R03317
path_eco00520.kgml: eco:b3786 -> eco:b3787
path_eco00520.kgml: 5.1.3.14 -> 1.1.1.336
path_eco00520.kgml:
path_eco00520.kgml: Found a trail of span 2 without skipping any vertex
path_eco00520.kgml: 22 -> 20
path_eco00520.kgml: R02059 -> R00765
path_eco00520.kgml: eco:b0677 -> eco:b0678
path_eco00520.kgml: 3.5.1.25 -> 3.5.99.6
path_eco00520.kgml:
path_eco00520.kgml: --- 0.87 seconds ---

path_eco00521.kgml: Streptomycin biosynthesis
path_eco00521.kgml: Initialization took 0.02 seconds
path_eco00521.kgml:
path_eco00521.kgml: Found a trail of span 4 without skipping any vertex
path_eco00521.kgml: 44 -> 43 -> 42 -> 24
path_eco00521.kgml: R02328 -> R06513 -> R06514 -> R02777
path_eco00521.kgml: {eco:b2039, eco:b3789} -> {eco:b2041, eco:b3788} -> eco:b2038 -> eco:b2040
path_eco00521.kgml: 2.7.7.24 -> 4.2.1.46 -> 5.1.3.13 -> 1.1.1.133
path_eco00521.kgml:
path_eco00521.kgml: --- 0.07 seconds ---

path_eco00523.kgml: Polyketide sugar unit biosynthesis
path_eco00523.kgml: Initialization took 0.01 seconds
path_eco00523.kgml:
path_eco00523.kgml: Found a trail of span 4 without skipping any vertex
path_eco00523.kgml: 27 -> 26 -> 63 -> 28
path_eco00523.kgml: R02328 -> R06513 -> R06514 -> R02777
path_eco00523.kgml: {eco:b2039, eco:b3789} -> {eco:b2041, eco:b3788} -> eco:b2038 -> eco:b2040
path_eco00523.kgml: 2.7.7.24 -> 4.2.1.46 -> 5.1.3.13 -> 1.1.1.133
path_eco00523.kgml:
path_eco00523.kgml: --- 0.07 seconds ---

path_eco00525.kgml: Acarbose and validamycin biosynthesis
path_eco00525.kgml: Initialization took 0.02 seconds
path_eco00525.kgml:
path_eco00525.kgml: Found a trail of span 2 without skipping any vertex
path_eco00525.kgml: 58 -> 59
path_eco00525.kgml: R02328 -> R06513
path_eco00525.kgml: {eco:b2039, eco:b3789} -> {eco:b2041, eco:b3788}
path_eco00525.kgml: 2.7.7.24 -> 4.2.1.46
path_eco00525.kgml:
path_eco00525.kgml: --- 0.06 seconds ---

path_eco00540.kgml: Lipopolysaccharide biosynthesis
path_eco00540.kgml: Initialization took 0.02 seconds
path_eco00540.kgml: (not found)
path_eco00540.kgml: --- 0.04 seconds ---

path_eco00550.kgml: Peptidoglycan biosynthesis
path_eco00550.kgml: Initialization took 0.04 seconds
path_eco00550.kgml:
path_eco00550.kgml: Found a trail of span 4 without skipping any vertex
path_eco00550.kgml: 32 -> 34 -> 23 -> 35
path_eco00550.kgml: R02783 -> R02788 -> R04617 -> R05630
path_eco00550.kgml: eco:b0088 -> eco:b0085 -> eco:b0086 -> eco:b0087
path_eco00550.kgml: 6.3.2.9 -> 6.3.2.13 -> 6.3.2.10 -> 2.7.8.13
path_eco00550.kgml:
path_eco00550.kgml: Found a trail of span 2 without skipping any vertex
path_eco00550.kgml: 29 -> 28
path_eco00550.kgml: R04573 -> R05629
path_eco00550.kgml: eco:b0086 -> eco:b0087
path_eco00550.kgml: 6.3.2.10 -> 2.7.8.13
path_eco00550.kgml:
path_eco00550.kgml: --- 0.19 seconds ---

path_eco00561.kgml: Glycerolipid metabolism
path_eco00561.kgml: Initialization took 0.02 seconds
path_eco00561.kgml: (not found)
path_eco00561.kgml: --- 0.04 seconds ---

path_eco00562.kgml: Inositol phosphate metabolism
path_eco00562.kgml: Initialization took 0.02 seconds
path_eco00562.kgml: (not found)
path_eco00562.kgml: --- 0.04 seconds ---

path_eco00564.kgml: Glycerophospholipid metabolism
path_eco00564.kgml: Initialization took 0.04 seconds
path_eco00564.kgml: (not found)
path_eco00564.kgml: --- 0.08 seconds ---

path_eco00565.kgml: Ether lipid metabolism
path_eco00565.kgml: Initialization took 0.05 seconds
path_eco00565.kgml: (not found)
path_eco00565.kgml: --- 0.06 seconds ---

path_eco00590.kgml: Arachidonic acid metabolism
path_eco00590.kgml: Initialization took 0.04 seconds
path_eco00590.kgml: (not found)
path_eco00590.kgml: --- 0.06 seconds ---

path_eco00592.kgml: alpha-Linolenic acid metabolism
path_eco00592.kgml: Initialization took 0.02 seconds
path_eco00592.kgml: (not found)
path_eco00592.kgml: --- 0.03 seconds ---

path_eco00600.kgml: Sphingolipid metabolism
path_eco00600.kgml: Initialization took 0.02 seconds
path_eco00600.kgml: (not found)
path_eco00600.kgml: --- 0.04 seconds ---

path_eco00620.kgml: Pyruvate metabolism
path_eco00620.kgml: Initialization took 0.04 seconds
path_eco00620.kgml:
path_eco00620.kgml: Found a trail of span 4 without skipping any vertex
path_eco00620.kgml: 123 -> 55 -> 124 -> 125
path_eco00620.kgml: R00014 -> R03270 -> R02569 -> R07618
path_eco00620.kgml: eco:b0114 -> eco:b0114 -> eco:b0115 -> eco:b0116
path_eco00620.kgml: {1.2.4.1, 2.2.1.6, 4.1.1.1} -> 1.2.4.1 -> 2.3.1.12 -> 1.8.1.4
path_eco00620.kgml:
path_eco00620.kgml: Found a trail of span 2 without skipping any vertex
path_eco00620.kgml: 97 -> 129
path_eco00620.kgml: R00230 -> R00315
path_eco00620.kgml: eco:b2297 -> eco:b2296
path_eco00620.kgml: 2.3.1.8 -> {2.7.2.1, 2.7.2.15}
path_eco00620.kgml:
path_eco00620.kgml: --- 0.80 seconds ---

path_eco00621.kgml: Dioxin degradation
path_eco00621.kgml: Initialization took 0.02 seconds
path_eco00621.kgml:
path_eco00621.kgml: Found a trail of span 3 without skipping any vertex
path_eco00621.kgml: 96 -> 12 -> 107
path_eco00621.kgml: R02601 -> R00750 -> R00228
path_eco00621.kgml: eco:b0350 -> eco:b0352 -> eco:b0351
path_eco00621.kgml: 4.2.1.80 -> 4.1.3.39 -> 1.2.1.10
path_eco00621.kgml:
path_eco00621.kgml: --- 0.05 seconds ---

path_eco00622.kgml: Xylene degradation
path_eco00622.kgml: Initialization took 0.02 seconds
path_eco00622.kgml:
path_eco00622.kgml: Found a trail of span 3 without skipping any vertex
path_eco00622.kgml: 93 -> 96 -> 117
path_eco00622.kgml: R02601 -> R00750 -> R00228
path_eco00622.kgml: eco:b0350 -> eco:b0352 -> eco:b0351
path_eco00622.kgml: 4.2.1.80 -> 4.1.3.39 -> 1.2.1.10
path_eco00622.kgml:
path_eco00622.kgml: --- 0.06 seconds ---

path_eco00623.kgml: Toluene degradation
path_eco00623.kgml: Initialization took 0.02 seconds
path_eco00623.kgml: (not found)
path_eco00623.kgml: --- 0.03 seconds ---

path_eco00625.kgml: Chloroalkane and chloroalkene degradation
path_eco00625.kgml: Initialization took 0.02 seconds
path_eco00625.kgml: (not found)
path_eco00625.kgml: --- 0.03 seconds ---

path_eco00626.kgml: Naphthalene degradation
path_eco00626.kgml: Initialization took 0.02 seconds
path_eco00626.kgml: (not found)
path_eco00626.kgml: --- 0.03 seconds ---

path_eco00627.kgml: Aminobenzoate degradation
path_eco00627.kgml: Initialization took 0.02 seconds
path_eco00627.kgml: (not found)
path_eco00627.kgml: --- 0.04 seconds ---

path_eco00630.kgml: Glyoxylate and dicarboxylate metabolism
path_eco00630.kgml: Initialization took 0.04 seconds
path_eco00630.kgml:
path_eco00630.kgml: Found a trail of span 2 without skipping any vertex
path_eco00630.kgml: 82 -> 115
path_eco00630.kgml: R00479 -> R00472
path_eco00630.kgml: eco:b4015 -> {eco:b2976, eco:b4014}
path_eco00630.kgml: 4.1.3.1 -> 2.3.3.9
path_eco00630.kgml:
path_eco00630.kgml: --- 0.21 seconds ---

path_eco00633.kgml: Nitrotoluene degradation
path_eco00633.kgml: Initialization took 0.02 seconds
path_eco00633.kgml: (not found)
path_eco00633.kgml: --- 0.05 seconds ---

path_eco00640.kgml: Propanoate metabolism
path_eco00640.kgml: Initialization took 0.04 seconds
path_eco00640.kgml:
path_eco00640.kgml: Found a trail of span 4 without skipping any vertex
path_eco00640.kgml: 63 -> 64 -> 63 -> 105 -> 102
path_eco00640.kgml: R00926 -> R01354 -> R00926 -> R00931 -> R04424
path_eco00640.kgml: eco:b0335 -> eco:b0335 -> eco:b0335 -> eco:b0333 -> eco:b0334
path_eco00640.kgml: {6.2.1.1, 6.2.1.17} -> {6.2.1.1, 6.2.1.17} -> {6.2.1.1, 6.2.1.17} -> 2.3.3.5 -> 4.2.1.79
path_eco00640.kgml:
path_eco00640.kgml: Found a trail of span 2 without skipping any vertex
path_eco00640.kgml: 52 -> 68
path_eco00640.kgml: R00921 -> R01353
path_eco00640.kgml: eco:b2297 -> eco:b2296
path_eco00640.kgml: {2.3.1.222, 2.3.1.8} -> {2.7.2.1, 2.7.2.15}
path_eco00640.kgml:
path_eco00640.kgml: Found a trail of span 2 without skipping any vertex
path_eco00640.kgml: 61 -> 199
path_eco00640.kgml: R00923 -> R11773
path_eco00640.kgml: eco:b2919 -> eco:b2920
path_eco00640.kgml: 4.1.1.41 -> ?
path_eco00640.kgml:
path_eco00640.kgml: --- 0.40 seconds ---

path_eco00650.kgml: Butanoate metabolism
path_eco00650.kgml: Initialization took 0.04 seconds
path_eco00650.kgml:
path_eco00650.kgml: Found a trail of span 2 without skipping any vertex
path_eco00650.kgml: 68 -> 78
path_eco00650.kgml: R01648 -> {R00713, R00714}
path_eco00650.kgml: {eco:b1302, eco:b2662} -> {eco:b1525, eco:b2661}
path_eco00650.kgml: 2.6.1.19 -> {1.2.1.16, 1.2.1.24, 1.2.1.16, 1.2.1.79}
path_eco00650.kgml:
path_eco00650.kgml: Found a trail of span 2 without skipping any vertex
path_eco00650.kgml: 68 -> 157
path_eco00650.kgml: R01648 -> R00714
path_eco00650.kgml: {eco:b1302, eco:b2662} -> eco:b2661
path_eco00650.kgml: 2.6.1.19 -> {1.2.1.16, 1.2.1.79}
path_eco00650.kgml:
path_eco00650.kgml: --- 0.14 seconds ---

path_eco00660.kgml: C5-Branched dibasic acid metabolism
path_eco00660.kgml: Initialization took 0.02 seconds
path_eco00660.kgml:
path_eco00660.kgml: Found a trail of span 3 without skipping any vertex
path_eco00660.kgml: 31 -> 96 -> 97
path_eco00660.kgml: R03896 -> R03898 -> R00994
path_eco00660.kgml: {eco:b0071, eco:b0072} -> {eco:b0071, eco:b0072} -> eco:b0073
path_eco00660.kgml: 4.2.1.35 -> 4.2.1.35 -> 1.1.1.85
path_eco00660.kgml:
path_eco00660.kgml: --- 0.09 seconds ---

path_eco00670.kgml: One carbon pool by folate
path_eco00670.kgml: Initialization took 0.02 seconds
path_eco00670.kgml: (not found)
path_eco00670.kgml: --- 0.14 seconds ---

path_eco00680.kgml: Methane metabolism
path_eco00680.kgml: Initialization took 0.03 seconds
path_eco00680.kgml:
path_eco00680.kgml: Found a trail of span 2 without skipping any vertex
path_eco00680.kgml: 101 -> 100
path_eco00680.kgml: R06983 -> R00527
path_eco00680.kgml: eco:b0356 -> {eco:b0355, eco:b2154}
path_eco00680.kgml: 1.1.1.284 -> 3.1.2.12
path_eco00680.kgml:
path_eco00680.kgml: Found a trail of span 2 without skipping any vertex
path_eco00680.kgml: 202 -> 201
path_eco00680.kgml: R00230 -> R00315
path_eco00680.kgml: eco:b2297 -> eco:b2296
path_eco00680.kgml: 2.3.1.8 -> {2.7.2.1, 2.7.2.15}
path_eco00680.kgml:
path_eco00680.kgml: --- 0.14 seconds ---

path_eco00730.kgml: Thiamine metabolism
path_eco00730.kgml: Initialization took 0.04 seconds
path_eco00730.kgml:
path_eco00730.kgml: Found a trail of span 2 without skipping any vertex
path_eco00730.kgml: 91 -> 69
path_eco00730.kgml: R10246 -> R10247
path_eco00730.kgml: eco:b3990 -> eco:b3991
path_eco00730.kgml: 4.1.99.19 -> 2.8.1.10
path_eco00730.kgml:
path_eco00730.kgml: --- 0.13 seconds ---

path_eco00740.kgml: Riboflavin metabolism
path_eco00740.kgml: Initialization took 0.03 seconds
path_eco00740.kgml: (not found)
path_eco00740.kgml: --- 0.07 seconds ---

path_eco00750.kgml: Vitamin B6 metabolism
path_eco00750.kgml: Initialization took 0.02 seconds
path_eco00750.kgml: (not found)
path_eco00750.kgml: --- 0.04 seconds ---

path_eco00760.kgml: Nicotinate and nicotinamide metabolism
path_eco00760.kgml: Initialization took 0.04 seconds
path_eco00760.kgml: (not found)
path_eco00760.kgml: --- 0.17 seconds ---

path_eco00770.kgml: Pantothenate and CoA biosynthesis
path_eco00770.kgml: Initialization took 0.04 seconds
path_eco00770.kgml:
path_eco00770.kgml: Found a trail of span 3 without skipping any vertex
path_eco00770.kgml: 70 -> 67 -> 87
path_eco00770.kgml: R04231 -> R03269 -> R03035
path_eco00770.kgml: eco:b3639 -> eco:b3639 -> eco:b3634
path_eco00770.kgml: 6.3.2.5 -> 4.1.1.36 -> 2.7.7.3
path_eco00770.kgml:
path_eco00770.kgml: Found a trail of span 2 without skipping any vertex
path_eco00770.kgml: 93 -> 76
path_eco00770.kgml: R00489 -> R02473
path_eco00770.kgml: eco:b0131 -> eco:b0133
path_eco00770.kgml: {4.1.1.11, 4.1.1.15} -> 6.3.2.1
path_eco00770.kgml:
path_eco00770.kgml: Found a trail of span 2 without skipping any vertex
path_eco00770.kgml: 80 -> 85
path_eco00770.kgml: R01209 -> R01214
path_eco00770.kgml: eco:b3771 -> eco:b3770
path_eco00770.kgml: 4.2.1.9 -> {2.6.1.42, 2.6.1.6}
path_eco00770.kgml:
path_eco00770.kgml: --- 0.25 seconds ---

path_eco00780.kgml: Biotin metabolism
path_eco00780.kgml: Initialization took 0.02 seconds
path_eco00780.kgml: (not found)
path_eco00780.kgml: --- 0.06 seconds ---

path_eco00785.kgml: Lipoic acid metabolism
path_eco00785.kgml: Initialization took 0.02 seconds
path_eco00785.kgml: (not found)
path_eco00785.kgml: --- 0.04 seconds ---

path_eco00790.kgml: Folate biosynthesis
path_eco00790.kgml: Initialization took 0.02 seconds
path_eco00790.kgml: (not found)
path_eco00790.kgml: --- 0.09 seconds ---

path_eco00860.kgml: Porphyrin and chlorophyll metabolism
path_eco00860.kgml: Initialization took 0.04 seconds
path_eco00860.kgml:
path_eco00860.kgml: Found a trail of span 3 without skipping any vertex
path_eco00860.kgml: 306 -> 309 -> 311
path_eco00860.kgml: {R05221, R06558} -> R05222 -> R05223
path_eco00860.kgml: eco:b1993 -> eco:b1993 -> eco:b1992
path_eco00860.kgml: {2.7.1.156, 2.7.1.156} -> 2.7.7.62 -> 2.7.8.26
path_eco00860.kgml:
path_eco00860.kgml: Found a trail of span 3 without skipping any vertex
path_eco00860.kgml: 274 -> 271 -> 272
path_eco00860.kgml: R00084 -> R03165 -> R03194
path_eco00860.kgml: eco:b3805 -> eco:b3804 -> {eco:b3368, eco:b3803}
path_eco00860.kgml: 2.5.1.61 -> 4.2.1.75 -> 2.1.1.107
path_eco00860.kgml:
path_eco00860.kgml: --- 0.23 seconds ---

path_eco00900.kgml: Terpenoid backbone biosynthesis
path_eco00900.kgml: Initialization took 0.04 seconds
path_eco00900.kgml: (not found)
path_eco00900.kgml: --- 0.07 seconds ---

path_eco00903.kgml: Limonene and pinene degradation
path_eco00903.kgml: Initialization took 0.02 seconds
path_eco00903.kgml: (not found)
path_eco00903.kgml: --- 0.04 seconds ---

path_eco00910.kgml: Nitrogen metabolism
path_eco00910.kgml: Initialization took 0.03 seconds
path_eco00910.kgml:
path_eco00910.kgml: Found a trail of span 2 without skipping any vertex
path_eco00910.kgml: 64 -> 57
path_eco00910.kgml: R10092 -> R03546
path_eco00910.kgml: {eco:b0126, eco:b0339} -> eco:b0340
path_eco00910.kgml: 4.2.1.1 -> 4.2.1.104
path_eco00910.kgml:
path_eco00910.kgml: Found a trail of span 2 without skipping any vertex
path_eco00910.kgml: 150 -> 25
path_eco00910.kgml: R09497 -> R00798
path_eco00910.kgml: {eco:b1224, eco:b1225, eco:b1227, eco:b1465, eco:b1467, eco:b1468} -> {eco:b1224, eco:b1225, eco:b1227, eco:b1465, eco:b1467, eco:b1468, eco:b2203, eco:b2206}
path_eco00910.kgml: 1.7.5.1 -> ?
path_eco00910.kgml:
path_eco00910.kgml: --- 0.12 seconds ---

path_eco00920.kgml: Sulfur metabolism
path_eco00920.kgml: Initialization took 0.07 seconds
path_eco00920.kgml:
path_eco00920.kgml: Found a trail of span 2 without skipping any vertex
path_eco00920.kgml: 160 -> 159
path_eco00920.kgml: R00529 -> R00509
path_eco00920.kgml: {eco:b2751, eco:b2752} -> eco:b2750
path_eco00920.kgml: 2.7.7.4 -> 2.7.1.25
path_eco00920.kgml:
path_eco00920.kgml: Found a trail of span 2 without skipping any vertex
path_eco00920.kgml: 42 -> 39
path_eco00920.kgml: R00529 -> R00509
path_eco00920.kgml: {eco:b2751, eco:b2752} -> eco:b2750
path_eco00920.kgml: 2.7.7.4 -> 2.7.1.25
path_eco00920.kgml:
path_eco00920.kgml: Found a trail of span 2 without skipping any vertex
path_eco00920.kgml: 48 -> 31
path_eco00920.kgml: R02021 -> R00858
path_eco00920.kgml: eco:b2762 -> {eco:b2763, eco:b2764}
path_eco00920.kgml: 1.8.4.8 -> 1.8.1.2
path_eco00920.kgml:
path_eco00920.kgml: --- 0.19 seconds ---

path_eco00930.kgml: Caprolactam degradation
path_eco00930.kgml: Initialization took 0.02 seconds
path_eco00930.kgml: (not found)
path_eco00930.kgml: --- 0.04 seconds ---

path_eco00970.kgml: Aminoacyl-tRNA biosynthesis
path_eco00970.kgml: Initialization took 0.04 seconds
path_eco00970.kgml: (not found)
path_eco00970.kgml: --- 0.06 seconds ---

path_eco01040.kgml: Biosynthesis of unsaturated fatty acids
path_eco01040.kgml: Initialization took 0.03 seconds
path_eco01040.kgml: (not found)
path_eco01040.kgml: --- 0.06 seconds ---

path_eco01053.kgml: Biosynthesis of siderophore group nonribosomal peptides
path_eco01053.kgml: Initialization took 0.04 seconds
path_eco01053.kgml:
path_eco01053.kgml: Found a trail of span 4 without skipping any vertex
path_eco01053.kgml: 20 -> 43 -> 18 -> 64
path_eco01053.kgml: R01717 -> R03037 -> R01505 -> R07644
path_eco01053.kgml: {eco:b0593, eco:b2265} -> eco:b0595 -> eco:b0596 -> {eco:b0583, eco:b0586, eco:b0594, eco:b0595}
path_eco01053.kgml: 5.4.4.2 -> 3.3.2.1 -> 1.3.1.28 -> 6.3.2.14
path_eco01053.kgml:
path_eco01053.kgml: --- 0.14 seconds ---

--- 321.10 seconds ---
