# Supplementary material for: CoMetGeNe: mining conserved neighborhood patterns in metabolic and genomic contexts
Source: BMC Bioinformatics. 2019 Jan 10;20:19. doi: 10.1186/s12859-018-2542-2 (PMC6327494; doi:10.1186/s12859-018-2542-2)
Supplement: Supplementary file 9 — Comparison between CoMetGeNe and C3Part/Isofun. Both programs were executed on the genome and metabolic pathways of Escherichia coli, without skipping any genes or reactions. (ZIP 2853 kb) [file 12859_2018_2542_MOESM9_ESM.zip › CoMetGeNe_Isofun_comparison/extra_CoMetGeNe.txt]

path_eco00010.kgml: Found a trail of span 2 without skipping any vertex
path_eco00010.kgml: 138 -> 46
path_eco00010.kgml: R00711 -> R00754
path_eco00010.kgml: eco:b3588 -> {eco:b0356, eco:b1241, eco:b1478, eco:b3589}
path_eco00010.kgml: {1.2.1.4, 1.2.1.5} -> {1.1.1.1, 1.1.1.71}

path_eco00030.kgml: Found a trail of span 2 without skipping any vertex
path_eco00030.kgml: 61 -> 38
path_eco00030.kgml: R02036 -> R05605
path_eco00030.kgml: eco:b1851 -> eco:b1850
path_eco00030.kgml: 4.2.1.12 -> {4.1.2.14, 4.1.2.55}

path_eco00040.kgml: Found a trail of span 2 without skipping any vertex
path_eco00040.kgml: 125 -> 126
path_eco00040.kgml: R04383 -> R01542
path_eco00040.kgml: eco:b2843 -> eco:b2842
path_eco00040.kgml: 5.3.1.17 -> {1.1.1.125, 1.1.1.127}

path_eco00040.kgml: Found a trail of span 2 without skipping any vertex
path_eco00040.kgml: 80 -> 87
path_eco00040.kgml: R01639 -> R01432
path_eco00040.kgml: eco:b3564 -> eco:b3565
path_eco00040.kgml: 2.7.1.17 -> 5.3.1.5

path_eco00051.kgml: Found a trail of span 3 without skipping any vertex
path_eco00051.kgml: 98 -> 99 -> 101
path_eco00051.kgml: R02437 -> R03014 -> R02263
path_eco00051.kgml: eco:b3903 -> eco:b3904 -> eco:b3902
path_eco00051.kgml: 5.3.1.14 -> 2.7.1.5 -> 4.1.2.19

path_eco00051.kgml: Found a trail of span 2 without skipping any vertex
path_eco00051.kgml: 54 -> 92
path_eco00051.kgml: R03232 -> R02071
path_eco00051.kgml: {eco:b2167, eco:b2169} -> eco:b2168
path_eco00051.kgml: 2.7.1.202 -> 2.7.1.56

path_eco00051.kgml: Found a trail of span 2 without skipping any vertex
path_eco00051.kgml: 83 -> 82
path_eco00051.kgml: R00888 -> R05692
path_eco00051.kgml: eco:b2053 -> eco:b2052
path_eco00051.kgml: 4.2.1.47 -> 1.1.1.271

path_eco00052.kgml: Found a trail of span 4 without skipping any vertex
path_eco00052.kgml: 172 -> 171 -> 82 -> 79
path_eco00052.kgml: R10619 -> R01092 -> R00955 -> R00291
path_eco00052.kgml: {eco:b0756, eco:b3879} -> eco:b0757 -> eco:b0758 -> eco:b0759
path_eco00052.kgml: 5.1.3.3 -> 2.7.1.6 -> 2.7.7.12 -> 5.1.3.2

path_eco00052.kgml: Found a trail of span 3 without skipping any vertex
path_eco00052.kgml: 84 -> 83 -> 59
path_eco00052.kgml: R03033 -> R03387 -> R01064
path_eco00052.kgml: eco:b4478 -> eco:b3693 -> eco:b4477
path_eco00052.kgml: {4.2.1.140, 4.2.1.6} -> {2.7.1.178, 2.7.1.58} -> {4.1.2.21, 4.1.2.55}

path_eco00052.kgml: Found a trail of span 2 without skipping any vertex
path_eco00052.kgml: 54 -> 53
path_eco00052.kgml: R05570 -> R05571
path_eco00052.kgml: {eco:b2093, eco:b2094, eco:b4302, eco:b4304, eco:b4565} -> eco:b2091
path_eco00052.kgml: 2.7.1.200 -> 1.1.1.251

path_eco00130.kgml: Found a trail of span 6 without skipping any vertex
path_eco00130.kgml: 69 -> 61 -> 54 -> 60 -> 59 -> 58
path_eco00130.kgml: R01717 -> R08165 -> R08166 -> R04031 -> R04030 -> R07263
path_eco00130.kgml: {eco:b0593, eco:b2265} -> eco:b2264 -> eco:b2263 -> eco:b2261 -> eco:b2260 -> eco:b2262
path_eco00130.kgml: 5.4.4.2 -> 2.2.1.9 -> 4.2.99.20 -> 4.2.1.113 -> 6.2.1.26 -> 4.1.3.36

path_eco00230.kgml: Found a trail of span 3 without skipping any vertex
path_eco00230.kgml: 144 -> 143 -> 437
path_eco00230.kgml: R02423 -> R05554 -> R02935
path_eco00230.kgml: eco:b0516 -> eco:b0515 -> eco:b0517
path_eco00230.kgml: 3.5.3.9 -> 3.5.3.26 -> {1.1.1.154, 1.1.1.350}

path_eco00230.kgml: Found a trail of span 2 without skipping any vertex
path_eco00230.kgml: 205 -> 206
path_eco00230.kgml: R01130 -> {R01230, R01231}
path_eco00230.kgml: eco:b2508 -> eco:b2507
path_eco00230.kgml: 1.1.1.205 -> {6.3.5.2, 6.3.5.2}

path_eco00230.kgml: Found a trail of span 2 without skipping any vertex
path_eco00230.kgml: 252 -> 253
path_eco00230.kgml: R00529 -> R00509
path_eco00230.kgml: {eco:b2751, eco:b2752} -> eco:b2750
path_eco00230.kgml: 2.7.7.4 -> 2.7.1.25

path_eco00230.kgml: Found a trail of span 2 without skipping any vertex
path_eco00230.kgml: 428 -> 429
path_eco00230.kgml: R07404 -> R07405
path_eco00230.kgml: eco:b0522 -> eco:b0523
path_eco00230.kgml: 6.3.4.18 -> 5.4.99.18

path_eco00240.kgml: Found a trail of span 5 without skipping any vertex
path_eco00240.kgml: 259 -> 260 -> 268 -> 271 -> 272
path_eco00240.kgml: R09936 -> R09947 -> R09982 -> R09983 -> R09289
path_eco00240.kgml: {eco:b1007, eco:b1012} -> eco:b1011 -> eco:b1010 -> eco:b1009 -> eco:b1008
path_eco00240.kgml: 1.14.99.46 -> 3.5.1.110 -> ? -> ? -> 1.1.1.298

path_eco00240.kgml: Found a trail of span 2 without skipping any vertex
path_eco00240.kgml: 107 -> 299
path_eco00240.kgml: {R00571, R00573} -> R00515
path_eco00240.kgml: eco:b2780 -> eco:b2781
path_eco00240.kgml: {6.3.4.2, 6.3.4.2} -> {3.6.1.65, 3.6.1.8, 3.6.1.9}

path_eco00240.kgml: Found a trail of span 2 without skipping any vertex
path_eco00240.kgml: 177 -> 176
path_eco00240.kgml: R03315 -> R01055
path_eco00240.kgml: eco:b2166 -> eco:b2165
path_eco00240.kgml: 2.7.1.83 -> 4.2.1.70

path_eco00260.kgml: Found a trail of span 2 without skipping any vertex
path_eco00260.kgml: 58 -> 60
path_eco00260.kgml: R01025 -> {R02565, R02566}
path_eco00260.kgml: eco:b0311 -> eco:b0312
path_eco00260.kgml: 1.1.99.1 -> {1.2.1.8, 1.2.1.8}

path_eco00260.kgml: Found a trail of span 2 without skipping any vertex
path_eco00260.kgml: 89 -> 92
path_eco00260.kgml: R01465 -> R00371
path_eco00260.kgml: eco:b3616 -> eco:b3617
path_eco00260.kgml: 1.1.1.103 -> 2.3.1.29

path_eco00270.kgml: Found a trail of span 2 without skipping any vertex
path_eco00270.kgml: 81 -> 80
path_eco00270.kgml: R00178 -> R01920
path_eco00270.kgml: eco:b0120 -> eco:b0121
path_eco00270.kgml: 4.1.1.50 -> 2.5.1.16

path_eco00280.kgml: Found a trail of span 3 without skipping any vertex
path_eco00280.kgml: 88 -> 101 -> 86
path_eco00280.kgml: R04204 -> R04203 -> R00927
path_eco00280.kgml: {eco:b1393, eco:b2341, eco:b3846} -> {eco:b2341, eco:b3846} -> {eco:b2342, eco:b3845}
path_eco00280.kgml: 4.2.1.17 -> {1.1.1.178, 1.1.1.35} -> {2.3.1.16, 2.3.1.9}

path_eco00281.kgml: Found a trail of span 3 without skipping any vertex
path_eco00281.kgml: 29 -> 22 -> 21
path_eco00281.kgml: R08093 -> R08094 -> R08095
path_eco00281.kgml: {eco:b1393, eco:b2341, eco:b3846} -> {eco:b2341, eco:b3846} -> {eco:b2342, eco:b3845}
path_eco00281.kgml: 4.2.1.17 -> 1.1.1.35 -> 2.3.1.16

path_eco00290.kgml: Found a trail of span 4 without skipping any vertex
path_eco00290.kgml: 38 -> 35 -> 37 -> 36
path_eco00290.kgml: R01213 -> R03968 -> R04001 -> R04426
path_eco00290.kgml: eco:b0074 -> {eco:b0071, eco:b0072} -> {eco:b0071, eco:b0072} -> eco:b0073
path_eco00290.kgml: 2.3.3.13 -> 4.2.1.33 -> 4.2.1.33 -> 1.1.1.85

path_eco00290.kgml: Found a trail of span 3 without skipping any vertex
path_eco00290.kgml: 78 -> 21 -> 22
path_eco00290.kgml: R03896 -> R03898 -> R00994
path_eco00290.kgml: {eco:b0071, eco:b0072} -> {eco:b0071, eco:b0072} -> eco:b0073
path_eco00290.kgml: 4.2.1.35 -> 4.2.1.35 -> 1.1.1.85

path_eco00330.kgml: Found a trail of span 5 without skipping any vertex
path_eco00330.kgml: 194 -> 199 -> 200 -> 201 -> 202
path_eco00330.kgml: R00832 -> R04189 -> R04217 -> R05049 -> R00411
path_eco00330.kgml: eco:b1747 -> eco:b1745 -> eco:b1748 -> eco:b1746 -> eco:b1744
path_eco00330.kgml: 2.3.1.109 -> 3.5.3.23 -> 2.6.1.81 -> 1.2.1.71 -> 3.5.1.96

path_eco00330.kgml: Found a trail of span 3 without skipping any vertex
path_eco00330.kgml: 80 -> 79 -> 143
path_eco00330.kgml: R00178 -> R01920 -> R02869
path_eco00330.kgml: eco:b0120 -> eco:b0121 -> eco:b0121
path_eco00330.kgml: 4.1.1.50 -> 2.5.1.16 -> {2.5.1.16, 2.5.1.22}

path_eco00330.kgml: Found a trail of span 2 without skipping any vertex
path_eco00330.kgml: 149 -> 150
path_eco00330.kgml: R00566 -> R01157
path_eco00330.kgml: {eco:b2938, eco:b4117} -> eco:b2937
path_eco00330.kgml: 4.1.1.19 -> 3.5.3.11

path_eco00330.kgml: Found a trail of span 2 without skipping any vertex
path_eco00330.kgml: 80 -> 143
path_eco00330.kgml: R00178 -> R02869
path_eco00330.kgml: eco:b0120 -> eco:b0121
path_eco00330.kgml: 4.1.1.50 -> {2.5.1.16, 2.5.1.22}

path_eco00362.kgml: Found a trail of span 2 without skipping any vertex
path_eco00362.kgml: 238 -> 90
path_eco00362.kgml: R05305 -> R05586
path_eco00362.kgml: {eco:b2341, eco:b3846} -> {eco:b2342, eco:b3845}
path_eco00362.kgml: {1.1.1.259, 1.1.1.35} -> 2.3.1.16

path_eco00400.kgml: Found a trail of span 7 without skipping any vertex
path_eco00400.kgml: 57 -> 56 -> 55 -> 54 -> 52 -> 53 -> 51
path_eco00400.kgml: {R00985, R00986} -> R01073 -> R03509 -> R03508 -> R02340 -> R00674 -> R02722
path_eco00400.kgml: {eco:b1263, eco:b1264} -> eco:b1263 -> eco:b1262 -> eco:b1262 -> eco:b1260 -> eco:b1261 -> {eco:b1260, eco:b1261}
path_eco00400.kgml: {4.1.3.27, 4.1.3.27} -> 2.4.2.18 -> 5.3.1.24 -> 4.1.1.48 -> {4.1.2.8, 4.2.1.20} -> {4.2.1.122, 4.2.1.20} -> 4.2.1.20

path_eco00410.kgml: Found a trail of span 2 without skipping any vertex
path_eco00410.kgml: 54 -> 50
path_eco00410.kgml: R00489 -> R02473
path_eco00410.kgml: eco:b0131 -> eco:b0133
path_eco00410.kgml: {4.1.1.11, 4.1.1.15} -> 6.3.2.1

path_eco00500.kgml: Found a trail of span 2 without skipping any vertex
path_eco00500.kgml: 111 -> 121
path_eco00500.kgml: R02737 -> R02778
path_eco00500.kgml: eco:b1896 -> eco:b1897
path_eco00500.kgml: 2.4.1.15 -> 3.1.3.12

path_eco00500.kgml: Found a trail of span 2 without skipping any vertex
path_eco00500.kgml: 147 -> 125
path_eco00500.kgml: R02780 -> R00837
path_eco00500.kgml: {eco:b2417, eco:b4240} -> eco:b4239
path_eco00500.kgml: 2.7.1.201 -> {3.2.1.122, 3.2.1.93}

path_eco00520.kgml: Found a trail of span 3 without skipping any vertex
path_eco00520.kgml: 200 -> 184 -> 186
path_eco00520.kgml: R01092 -> R00955 -> R00291
path_eco00520.kgml: eco:b0757 -> eco:b0758 -> eco:b0759
path_eco00520.kgml: 2.7.1.6 -> 2.7.7.12 -> 5.1.3.2

path_eco00520.kgml: Found a trail of span 2 without skipping any vertex
path_eco00520.kgml: 13 -> 52
path_eco00520.kgml: R02705 -> R02087
path_eco00520.kgml: eco:b3222 -> eco:b3223
path_eco00520.kgml: 2.7.1.60 -> 5.1.3.9

path_eco00520.kgml: Found a trail of span 2 without skipping any vertex
path_eco00520.kgml: 244 -> 246
path_eco00520.kgml: R00888 -> R05692
path_eco00520.kgml: eco:b2053 -> eco:b2052
path_eco00520.kgml: 4.2.1.47 -> 1.1.1.271

path_eco00520.kgml: Found a trail of span 2 without skipping any vertex
path_eco00520.kgml: 194 -> 203
path_eco00520.kgml: R01818 -> R00885
path_eco00520.kgml: eco:b2048 -> eco:b2049
path_eco00520.kgml: 5.4.2.8 -> 2.7.7.13

path_eco00520.kgml: Found a trail of span 2 without skipping any vertex
path_eco00520.kgml: 22 -> 20
path_eco00520.kgml: R02059 -> R00765
path_eco00520.kgml: eco:b0677 -> eco:b0678
path_eco00520.kgml: 3.5.1.25 -> 3.5.99.6

path_eco00521.kgml: Found a trail of span 4 without skipping any vertex
path_eco00521.kgml: 44 -> 43 -> 42 -> 24
path_eco00521.kgml: R02328 -> R06513 -> R06514 -> R02777
path_eco00521.kgml: {eco:b2039, eco:b3789} -> {eco:b2041, eco:b3788} -> eco:b2038 -> eco:b2040
path_eco00521.kgml: 2.7.7.24 -> 4.2.1.46 -> 5.1.3.13 -> 1.1.1.133

path_eco00523.kgml: Found a trail of span 4 without skipping any vertex
path_eco00523.kgml: 27 -> 26 -> 63 -> 28
path_eco00523.kgml: R02328 -> R06513 -> R06514 -> R02777
path_eco00523.kgml: {eco:b2039, eco:b3789} -> {eco:b2041, eco:b3788} -> eco:b2038 -> eco:b2040
path_eco00523.kgml: 2.7.7.24 -> 4.2.1.46 -> 5.1.3.13 -> 1.1.1.133

path_eco00660.kgml: Found a trail of span 3 without skipping any vertex
path_eco00660.kgml: 31 -> 96 -> 97
path_eco00660.kgml: R03896 -> R03898 -> R00994
path_eco00660.kgml: {eco:b0071, eco:b0072} -> {eco:b0071, eco:b0072} -> eco:b0073
path_eco00660.kgml: 4.2.1.35 -> 4.2.1.35 -> 1.1.1.85

path_eco00680.kgml: Found a trail of span 2 without skipping any vertex
path_eco00680.kgml: 101 -> 100
path_eco00680.kgml: R06983 -> R00527
path_eco00680.kgml: eco:b0356 -> {eco:b0355, eco:b2154}
path_eco00680.kgml: 1.1.1.284 -> 3.1.2.12

path_eco00730.kgml: Found a trail of span 2 without skipping any vertex
path_eco00730.kgml: 91 -> 69
path_eco00730.kgml: R10246 -> R10247
path_eco00730.kgml: eco:b3990 -> eco:b3991
path_eco00730.kgml: 4.1.99.19 -> 2.8.1.10

path_eco00770.kgml: Found a trail of span 2 without skipping any vertex
path_eco00770.kgml: 93 -> 76
path_eco00770.kgml: R00489 -> R02473
path_eco00770.kgml: eco:b0131 -> eco:b0133
path_eco00770.kgml: {4.1.1.11, 4.1.1.15} -> 6.3.2.1

path_eco00860.kgml: Found a trail of span 3 without skipping any vertex
path_eco00860.kgml: 306 -> 309 -> 311
path_eco00860.kgml: {R05221, R06558} -> R05222 -> R05223
path_eco00860.kgml: eco:b1993 -> eco:b1993 -> eco:b1992
path_eco00860.kgml: {2.7.1.156, 2.7.1.156} -> 2.7.7.62 -> 2.7.8.26

path_eco00860.kgml: Found a trail of span 3 without skipping any vertex
path_eco00860.kgml: 274 -> 271 -> 272
path_eco00860.kgml: R00084 -> R03165 -> R03194
path_eco00860.kgml: eco:b3805 -> eco:b3804 -> {eco:b3368, eco:b3803}
path_eco00860.kgml: 2.5.1.61 -> 4.2.1.75 -> 2.1.1.107

path_eco00920.kgml: Found a trail of span 2 without skipping any vertex
path_eco00920.kgml: 160 -> 159
path_eco00920.kgml: R00529 -> R00509
path_eco00920.kgml: {eco:b2751, eco:b2752} -> eco:b2750
path_eco00920.kgml: 2.7.7.4 -> 2.7.1.25

path_eco00920.kgml: Found a trail of span 2 without skipping any vertex
path_eco00920.kgml: 42 -> 39
path_eco00920.kgml: R00529 -> R00509
path_eco00920.kgml: {eco:b2751, eco:b2752} -> eco:b2750
path_eco00920.kgml: 2.7.7.4 -> 2.7.1.25

path_eco00920.kgml: Found a trail of span 2 without skipping any vertex
path_eco00920.kgml: 48 -> 31
path_eco00920.kgml: R02021 -> R00858
path_eco00920.kgml: eco:b2762 -> {eco:b2763, eco:b2764}
path_eco00920.kgml: 1.8.4.8 -> 1.8.1.2
