# Supplementary material for: CoMetGeNe: mining conserved neighborhood patterns in metabolic and genomic contexts
Source: BMC Bioinformatics. 2019 Jan 10;20:19. doi: 10.1186/s12859-018-2542-2 (PMC6327494; doi:10.1186/s12859-018-2542-2)
Supplement: Supplementary file 9 — Comparison between CoMetGeNe and C3Part/Isofun. Both programs were executed on the genome and metabolic pathways of Escherichia coli, without skipping any genes or reactions. (ZIP 2853 kb) [file 12859_2018_2542_MOESM9_ESM.zip › CoMetGeNe_Isofun_comparison/extra_Isofun.txt]

../../additional_files/comparison/eco/path_eco00040.dimacs
q 5 4 5
v eco:b3583 75 0 0 |   |  
v eco:b3580 84 0 0 |   |  
v eco:b3580 65 0 0 |   |  
v eco:b3582 78 0 0 |   |  
v eco:b3581 64 0 0 |   |  

../../additional_files/comparison/eco/path_eco00250.dimacs
q 3 2 3
v eco:b2662 88 0 0 |   |  
v eco:b2661 76 0 0 |   |  
v eco:b2661 134 0 0 |   |  

../../additional_files/comparison/eco/path_eco00340.dimacs
q 11 8 11
v eco:b2020 59 0 0 |   |  
v eco:b2023 124 0 0 |   |  
v eco:b2021 62 0 0 |   |  
v eco:b2024 65 0 0 |   |  
v eco:b2019 58 0 0 |   |  
v eco:b2025 69 0 0 |   |  
v eco:b2026 67 0 0 |   |  
v eco:b2020 60 0 0 |   |  
v eco:b2026 66 0 0 |   |  
v eco:b2022 61 0 0 |   |  
v eco:b2022 63 0 0 |   |  

../../additional_files/comparison/eco/path_eco00360.dimacs
q 7 4 7
v eco:b0348 65 0 0 |   |  
v eco:b0348 66 0 0 |   |  
v eco:b0347 68 0 0 |   |  
v eco:b0350 62 0 0 |   |  
v eco:b0349 63 0 0 |   |  
v eco:b0349 64 0 0 |   |  
v eco:b0347 97 0 0 |   |  

../../additional_files/comparison/eco/path_eco00630.dimacs
q 3 3 3
v eco:b0509 113 0 0 |   |  
v eco:b0507 114 0 0 |   |  
v eco:b0508 75 0 0 |   |  

../../additional_files/comparison/eco/path_eco00650.dimacs
q 3 2 3
v eco:b2661 157 0 0 |   |  
v eco:b2661 78 0 0 |   |  
v eco:b2662 68 0 0 |   |  
q 8 4 2
v eco:b0722 169 0 0 |   |  
v eco:b0724 169 0 0 |   |  
v eco:b0722 85 0 0 |   |  
v eco:b0721 85 0 0 |   |  
v eco:b0723 85 0 0 |   |  
v eco:b0723 169 0 0 |   |  
v eco:b0724 85 0 0 |   |  
v eco:b0721 169 0 0 |   |  
