# Supplementary material for: CoMetGeNe: mining conserved neighborhood patterns in metabolic and genomic contexts
Source: BMC Bioinformatics. 2019 Jan 10;20:19. doi: 10.1186/s12859-018-2542-2 (PMC6327494; doi:10.1186/s12859-018-2542-2)
Supplement: Supplementary file 9 — Comparison between CoMetGeNe and C3Part/Isofun. Both programs were executed on the genome and metabolic pathways of Escherichia coli, without skipping any genes or reactions. (ZIP 2853 kb) [file 12859_2018_2542_MOESM9_ESM.zip › CoMetGeNe_Isofun_comparison/eco_Isofun.out]

../../additional_files/comparison/eco/path_eco00010.dimacs
q 2 2 2
v eco:b2715 80 0 0 |   |  
v eco:b2716 82 0 0 |   |  
q 4 3 4
v eco:b0114 48 0 0 |   |  
v eco:b0116 75 0 0 |   |  
v eco:b0115 50 0 0 |   |  
v eco:b0114 49 0 0 |   |  
q 2 2 2
v eco:b2715 79 0 0 |   |  
v eco:b2716 81 0 0 |   |  
../../additional_files/comparison/eco/path_eco00020.dimacs
q 4 3 4
v eco:b0115 82 0 0 |   |  
v eco:b0114 77 0 0 |   |  
v eco:b0116 80 0 0 |   |  
v eco:b0114 75 0 0 |   |  
q 13 8 6
v eco:b0724 95 0 0 |   |  
v eco:b0726 29 0 0 |   |  
v eco:b0728 32 0 0 |   |  
v eco:b0723 95 0 0 |   |  
v eco:b0722 92 0 0 |   |  
v eco:b0729 32 0 0 |   |  
v eco:b0721 95 0 0 |   |  
v eco:b0724 92 0 0 |   |  
v eco:b0721 92 0 0 |   |  
v eco:b0722 95 0 0 |   |  
v eco:b0727 31 0 0 |   |  
v eco:b0726 30 0 0 |   |  
v eco:b0723 92 0 0 |   |  
../../additional_files/comparison/eco/path_eco00030.dimacs
q 3 2 3
v eco:b2465 49 0 0 |   |  
v eco:b2465 46 0 0 |   |  
v eco:b2464 77 0 0 |   |  
../../additional_files/comparison/eco/path_eco00040.dimacs
q 5 4 5
v eco:b3583 75 0 0 |   |  
v eco:b3580 84 0 0 |   |  
v eco:b3580 65 0 0 |   |  
v eco:b3582 78 0 0 |   |  
v eco:b3581 64 0 0 |   |  
q 2 2 2
v eco:b0269 83 0 0 |   |  
v eco:b0268 82 0 0 |   |  
q 2 2 2
v eco:b4323 103 0 0 |   |  
v eco:b4322 104 0 0 |   |  
q 3 3 3
v eco:b4198 75 0 0 |   |  
v eco:b4196 64 0 0 |   |  
v eco:b4197 78 0 0 |   |  
../../additional_files/comparison/eco/path_eco00051.dimacs
q 2 2 2
v eco:b2803 166 0 0 |   |  
v eco:b2802 168 0 0 |   |  
q 2 2 2
v eco:b3599 67 0 0 |   |  
v eco:b3600 77 0 0 |   |  
q 4 4 2
v eco:b2704 87 0 0 |   |  
v eco:b2705 86 0 0 |   |  
v eco:b2703 87 0 0 |   |  
v eco:b2702 87 0 0 |   |  
../../additional_files/comparison/eco/path_eco00052.dimacs
q 4 4 2
v eco:b3139 110 0 0 |   |  
v eco:b3140 110 0 0 |   |  
v eco:b3141 103 0 0 |   |  
v eco:b3138 110 0 0 |   |  
../../additional_files/comparison/eco/path_eco00053.dimacs
q 4 4 4
v eco:b3583 165 0 0 |   |  
v eco:b3582 167 0 0 |   |  
v eco:b3581 166 0 0 |   |  
v eco:b3580 133 0 0 |   |  
q 3 3 3
v eco:b4197 167 0 0 |   |  
v eco:b4198 165 0 0 |   |  
v eco:b4196 166 0 0 |   |  
../../additional_files/comparison/eco/path_eco00061.dimacs
q 3 3 3
v eco:b1092 147 0 0 |   |  
v eco:b1091 262 0 0 |   |  
v eco:b1093 142 0 0 |   |  
../../additional_files/comparison/eco/path_eco00071.dimacs
../../additional_files/comparison/eco/path_eco00121.dimacs
../../additional_files/comparison/eco/path_eco00130.dimacs
../../additional_files/comparison/eco/path_eco00190.dimacs
../../additional_files/comparison/eco/path_eco00220.dimacs
q 2 2 2
v eco:b3959 50 0 0 |   |  
v eco:b3958 51 0 0 |   |  
../../additional_files/comparison/eco/path_eco00230.dimacs
q 2 2 2
v eco:b0480 213 0 0 |   |  
v eco:b0477 217 0 0 |   |  
q 2 2 2
v eco:b0480 196 0 0 |   |  
v eco:b0477 195 0 0 |   |  
q 6 3 2
v eco:b2867 258 0 0 |   |  
v eco:b2866 258 0 0 |   |  
v eco:b2867 259 0 0 |   |  
v eco:b2866 259 0 0 |   |  
v eco:b2868 258 0 0 |   |  
v eco:b2868 259 0 0 |   |  
q 2 2 2
v eco:b3650 245 0 0 |   |  
v eco:b3649 244 0 0 |   |  
../../additional_files/comparison/eco/path_eco00240.dimacs
../../additional_files/comparison/eco/path_eco00250.dimacs
q 3 2 3
v eco:b2662 88 0 0 |   |  
v eco:b2661 76 0 0 |   |  
v eco:b2661 134 0 0 |   |  
../../additional_files/comparison/eco/path_eco00260.dimacs
q 3 3 3
v eco:b0004 87 0 0 |   |  
v eco:b0003 99 0 0 |   |  
v eco:b0002 103 0 0 |   |  
../../additional_files/comparison/eco/path_eco00261.dimacs
../../additional_files/comparison/eco/path_eco00270.dimacs
../../additional_files/comparison/eco/path_eco00280.dimacs
../../additional_files/comparison/eco/path_eco00281.dimacs
../../additional_files/comparison/eco/path_eco00290.dimacs
q 2 2 2
v eco:b3770 40 0 0 |   |  
v eco:b3771 41 0 0 |   |  
q 6 5 6
v eco:b3774 34 0 0 |   |  
v eco:b3770 31 0 0 |   |  
v eco:b3774 42 0 0 |   |  
v eco:b3769 47 0 0 |   |  
v eco:b3772 23 0 0 |   |  
v eco:b3771 45 0 0 |   |  
../../additional_files/comparison/eco/path_eco00300.dimacs
q 2 2 2
v eco:b0085 77 0 0 |   |  
v eco:b0086 46 0 0 |   |  
../../additional_files/comparison/eco/path_eco00310.dimacs
q 2 2 2
v eco:b0727 73 0 0 |   |  
v eco:b0726 55 0 0 |   |  
../../additional_files/comparison/eco/path_eco00330.dimacs
q 2 2 2
v eco:b0243 219 0 0 |   |  
v eco:b0242 218 0 0 |   |  
q 2 2 2
v eco:b1301 68 0 0 |   |  
v eco:b1300 69 0 0 |   |  
../../additional_files/comparison/eco/path_eco00332.dimacs
q 2 2 2
v eco:b0243 8 0 0 |   |  
v eco:b0242 5 0 0 |   |  
../../additional_files/comparison/eco/path_eco00340.dimacs
q 11 8 11
v eco:b2020 59 0 0 |   |  
v eco:b2023 124 0 0 |   |  
v eco:b2021 62 0 0 |   |  
v eco:b2024 65 0 0 |   |  
v eco:b2019 58 0 0 |   |  
v eco:b2025 69 0 0 |   |  
v eco:b2026 67 0 0 |   |  
v eco:b2020 60 0 0 |   |  
v eco:b2026 66 0 0 |   |  
v eco:b2022 61 0 0 |   |  
v eco:b2022 63 0 0 |   |  
../../additional_files/comparison/eco/path_eco00350.dimacs
../../additional_files/comparison/eco/path_eco00360.dimacs
q 3 3 3
v eco:b1394 238 0 0 |   |  
v eco:b1393 240 0 0 |   |  
v eco:b1395 242 0 0 |   |  
q 5 5 2
v eco:b2542 94 0 0 |   |  
v eco:b2540 94 0 0 |   |  
v eco:b2539 94 0 0 |   |  
v eco:b2538 94 0 0 |   |  
v eco:b2541 95 0 0 |   |  
q 5 5 2
v eco:b2541 98 0 0 |   |  
v eco:b2540 99 0 0 |   |  
v eco:b2539 99 0 0 |   |  
v eco:b2542 99 0 0 |   |  
v eco:b2538 99 0 0 |   |  
q 2 2 2
v eco:b0351 251 0 0 |   |  
v eco:b0352 55 0 0 |   |  
q 7 4 7
v eco:b0348 65 0 0 |   |  
v eco:b0348 66 0 0 |   |  
v eco:b0347 68 0 0 |   |  
v eco:b0350 62 0 0 |   |  
v eco:b0349 63 0 0 |   |  
v eco:b0349 64 0 0 |   |  
v eco:b0347 97 0 0 |   |  
../../additional_files/comparison/eco/path_eco00361.dimacs
../../additional_files/comparison/eco/path_eco00362.dimacs
q 3 3 3
v eco:b0351 208 0 0 |   |  
v eco:b0352 179 0 0 |   |  
v eco:b0350 180 0 0 |   |  
../../additional_files/comparison/eco/path_eco00364.dimacs
../../additional_files/comparison/eco/path_eco00380.dimacs
../../additional_files/comparison/eco/path_eco00400.dimacs
q 3 2 3
v eco:b1692 38 0 0 |   |  
v eco:b1693 77 0 0 |   |  
v eco:b1692 39 0 0 |   |  
../../additional_files/comparison/eco/path_eco00401.dimacs
../../additional_files/comparison/eco/path_eco00410.dimacs
../../additional_files/comparison/eco/path_eco00430.dimacs
q 2 2 2
v eco:b2296 58 0 0 |   |  
v eco:b2297 36 0 0 |   |  
../../additional_files/comparison/eco/path_eco00440.dimacs
../../additional_files/comparison/eco/path_eco00450.dimacs
../../additional_files/comparison/eco/path_eco00460.dimacs
../../additional_files/comparison/eco/path_eco00471.dimacs
../../additional_files/comparison/eco/path_eco00473.dimacs
../../additional_files/comparison/eco/path_eco00480.dimacs
../../additional_files/comparison/eco/path_eco00500.dimacs
../../additional_files/comparison/eco/path_eco00511.dimacs
../../additional_files/comparison/eco/path_eco00520.dimacs
q 2 2 2
v eco:b3786 41 0 0 |   |  
v eco:b3787 42 0 0 |   |  
q 2 2 2
v eco:b2429 54 0 0 |   |  
v eco:b2428 56 0 0 |   |  
q 5 4 5
v eco:b2255 212 0 0 |   |  
v eco:b2253 210 0 0 |   |  
v eco:b2256 409 0 0 |   |  
v eco:b2255 308 0 0 |   |  
v eco:b2254 214 0 0 |   |  
../../additional_files/comparison/eco/path_eco00521.dimacs
q 2 2 2
v eco:b3788 43 0 0 |   |  
v eco:b3789 44 0 0 |   |  
../../additional_files/comparison/eco/path_eco00523.dimacs
q 2 2 2
v eco:b3788 26 0 0 |   |  
v eco:b3789 27 0 0 |   |  
../../additional_files/comparison/eco/path_eco00525.dimacs
q 2 2 2
v eco:b3789 58 0 0 |   |  
v eco:b3788 59 0 0 |   |  
../../additional_files/comparison/eco/path_eco00540.dimacs
../../additional_files/comparison/eco/path_eco00550.dimacs
q 2 2 2
v eco:b0086 29 0 0 |   |  
v eco:b0087 28 0 0 |   |  
q 4 4 4
v eco:b0086 23 0 0 |   |  
v eco:b0085 34 0 0 |   |  
v eco:b0088 32 0 0 |   |  
v eco:b0087 35 0 0 |   |  
../../additional_files/comparison/eco/path_eco00561.dimacs
../../additional_files/comparison/eco/path_eco00562.dimacs
../../additional_files/comparison/eco/path_eco00564.dimacs
../../additional_files/comparison/eco/path_eco00565.dimacs
../../additional_files/comparison/eco/path_eco00590.dimacs
../../additional_files/comparison/eco/path_eco00592.dimacs
../../additional_files/comparison/eco/path_eco00600.dimacs
../../additional_files/comparison/eco/path_eco00620.dimacs
q 2 2 2
v eco:b2296 129 0 0 |   |  
v eco:b2297 97 0 0 |   |  
q 4 3 4
v eco:b0115 124 0 0 |   |  
v eco:b0116 125 0 0 |   |  
v eco:b0114 123 0 0 |   |  
v eco:b0114 55 0 0 |   |  
../../additional_files/comparison/eco/path_eco00621.dimacs
q 3 3 3
v eco:b0352 12 0 0 |   |  
v eco:b0351 107 0 0 |   |  
v eco:b0350 96 0 0 |   |  
../../additional_files/comparison/eco/path_eco00622.dimacs
q 3 3 3
v eco:b0352 96 0 0 |   |  
v eco:b0351 117 0 0 |   |  
v eco:b0350 93 0 0 |   |  
../../additional_files/comparison/eco/path_eco00623.dimacs
../../additional_files/comparison/eco/path_eco00625.dimacs
../../additional_files/comparison/eco/path_eco00626.dimacs
../../additional_files/comparison/eco/path_eco00627.dimacs
../../additional_files/comparison/eco/path_eco00630.dimacs
q 2 2 2
v eco:b4014 115 0 0 |   |  
v eco:b4015 82 0 0 |   |  
q 3 3 3
v eco:b0509 113 0 0 |   |  
v eco:b0507 114 0 0 |   |  
v eco:b0508 75 0 0 |   |  
../../additional_files/comparison/eco/path_eco00633.dimacs
../../additional_files/comparison/eco/path_eco00640.dimacs
q 2 2 2
v eco:b2920 199 0 0 |   |  
v eco:b2919 61 0 0 |   |  
q 2 2 2
v eco:b2297 52 0 0 |   |  
v eco:b2296 68 0 0 |   |  
q 4 3 4
v eco:b0335 64 0 0 |   |  
v eco:b0334 102 0 0 |   |  
v eco:b0335 63 0 0 |   |  
v eco:b0333 105 0 0 |   |  
../../additional_files/comparison/eco/path_eco00650.dimacs
q 3 2 3
v eco:b2661 157 0 0 |   |  
v eco:b2661 78 0 0 |   |  
v eco:b2662 68 0 0 |   |  
q 8 4 2
v eco:b0722 169 0 0 |   |  
v eco:b0724 169 0 0 |   |  
v eco:b0722 85 0 0 |   |  
v eco:b0721 85 0 0 |   |  
v eco:b0723 85 0 0 |   |  
v eco:b0723 169 0 0 |   |  
v eco:b0724 85 0 0 |   |  
v eco:b0721 169 0 0 |   |  
../../additional_files/comparison/eco/path_eco00660.dimacs
../../additional_files/comparison/eco/path_eco00670.dimacs
../../additional_files/comparison/eco/path_eco00680.dimacs
q 2 2 2
v eco:b2296 201 0 0 |   |  
v eco:b2297 202 0 0 |   |  
../../additional_files/comparison/eco/path_eco00730.dimacs
../../additional_files/comparison/eco/path_eco00740.dimacs
../../additional_files/comparison/eco/path_eco00750.dimacs
../../additional_files/comparison/eco/path_eco00760.dimacs
../../additional_files/comparison/eco/path_eco00770.dimacs
q 3 2 3
v eco:b3639 70 0 0 |   |  
v eco:b3634 87 0 0 |   |  
v eco:b3639 67 0 0 |   |  
q 2 2 2
v eco:b3770 85 0 0 |   |  
v eco:b3771 80 0 0 |   |  
../../additional_files/comparison/eco/path_eco00780.dimacs
../../additional_files/comparison/eco/path_eco00785.dimacs
../../additional_files/comparison/eco/path_eco00790.dimacs
../../additional_files/comparison/eco/path_eco00860.dimacs
../../additional_files/comparison/eco/path_eco00900.dimacs
../../additional_files/comparison/eco/path_eco00903.dimacs
../../additional_files/comparison/eco/path_eco00910.dimacs
q 4 2 2
v eco:b1224 150 0 0 |   |  
v eco:b1225 25 0 0 |   |  
v eco:b1224 25 0 0 |   |  
v eco:b1225 150 0 0 |   |  
q 2 2 2
v eco:b0340 57 0 0 |   |  
v eco:b0339 64 0 0 |   |  
../../additional_files/comparison/eco/path_eco00920.dimacs
../../additional_files/comparison/eco/path_eco00930.dimacs
../../additional_files/comparison/eco/path_eco00970.dimacs
../../additional_files/comparison/eco/path_eco01040.dimacs
../../additional_files/comparison/eco/path_eco01053.dimacs
q 5 4 4
v eco:b0595 43 0 0 |   |  
v eco:b0593 20 0 0 |   |  
v eco:b0596 18 0 0 |   |  
v eco:b0594 64 0 0 |   |  
v eco:b0595 64 0 0 |   |  
