# Supplementary material for: CoMetGeNe: mining conserved neighborhood patterns in metabolic and genomic contexts
Source: BMC Bioinformatics. 2019 Jan 10;20:19. doi: 10.1186/s12859-018-2542-2 (PMC6327494; doi:10.1186/s12859-018-2542-2)
Supplement: Supplementary file 9 — Comparison between CoMetGeNe and C3Part/Isofun. Both programs were executed on the genome and metabolic pathways of Escherichia coli, without skipping any genes or reactions. (ZIP 2853 kb) [file 12859_2018_2542_MOESM9_ESM.zip › CoMetGeNe_Isofun_comparison/README]

================================================================================

                                   CoMetGeNe: 
                     mining conserved neighborhood patterns                     
                        in metabolic and genomic contexts

                 === CoMetGeNe and C3Part/Isofun comparison ===     

================================================================================

The contents of this archive is as follows:
-------------------------------------------

    * eco/ -- directory containing input files for C3Part/Isofun in extended
            DIMACS format. Every file describes the genome of E. coli and one of
            its metabolic pathways.
            
    * eco_CoMetGeNe.out -- trail finding results obtained with CoMetGeNe for 
            every pathway in E. coli, without skipping any genes or reactions 
            (i.e. gap parameters delta_G and delta_D are set to zero). This file
            contains 114 CoMetGeNe trails.
            
    * eco_Isofun.out -- results obtained with C3Part/Isofun for every input file
            in the eco/ directory. This file contains 65 subgraphs common to 
            both the genome and pathway layer of the multigraphs described in 
            the DIMACS files in eco/. C3Part/Isofun was ran as follows, from its
            root package:
            
            for x in path/to/eco/* ; do 
                echo $x 
                java -cp lib/Isofun.jar helix.graph.program.isofun.Main $x 
            done 
            
    * extra_CoMetGeNe.txt -- results obtained with CoMetGeNe without a C3Part/
        Isofun equivalent. This file contains 50 trails that CoMetGeNe 
        identified but C3Part/Isofun did not.
    
    * extra_Isofun.txt -- results obtained with C3Part/Isofun without a 
        CoMetGeNe equivalent. This file contains 7 subgraphs that C3Part/Isofun
        identified but CoMetGeNe did not.
    
================================================================================

Comparison between CoMetGeNe and C3Part/Isofun results:
-------------------------------------------------------

    The two programs do not output the same type of information: CoMetGeNe 
    produces trails, whereas C3Part/Isofun outputs (undirected) subgraphs. In 
    order to compare the outputs of the two programs, CoMetGeNe trails were 
    treated as reaction sets; it was checked whether these reaction sets were 
    found among C3Part/Isofun results, and whether subgraphs identified by 
    C3Part/Isofun correspond to reaction sets derived from CoMetGeNe trails. 
    
    Vertices (in both CoMetGeNe trails and C3Part/Isofun subgraphs) are integers
    representing internal KEGG reaction identifiers, unique to every KGML file
    representing a metabolic pathway. Using these internal identifiers instead 
    of R numbers directly has the advantage of solving the 'hub' problem, 
    meaning that if a reaction with R number Rxxxxx appears more than once in a
    metabolic pathway, it will only get linked to relevant reactions by 
    assigning a unique identifier to each occurrence of Rxxxxx in the given 
    pathway.
    
    For example, the following results are considered equivalent (in eco00010), 
    the first one being produced by CoMetGeNe, and the second one by 
    C3Part/Isofun:
    
    path_eco00010.kgml: Found a trail of span 4 without skipping any vertex
    path_eco00010.kgml: 48 -> 49 -> 50 -> 75
    path_eco00010.kgml: R00014 -> R03270 -> R02569 -> R07618
    path_eco00010.kgml: eco:b0114 -> eco:b0114 -> eco:b0115 -> eco:b0116
    path_eco00010.kgml: {1.2.4.1, 2.2.1.6, 4.1.1.1} -> 1.2.4.1 -> 2.3.1.12 -> 1.8.1.4

    and 
    
    q 4 3 4
    v eco:b0114 48 0 0 |   |  
    v eco:b0116 75 0 0 |   |  
    v eco:b0115 50 0 0 |   |  
    v eco:b0114 49 0 0 |   |  
    
    In this example, the internal KEGG reaction identifiers are 48, 49, 50, and 
    75, corresponding to the R numbers R00014, R03270, R02569, and R07618,
    respectively.

================================================================================

Subgraphs obtained by C3Part/Isofun without a CoMetGeNe equivalent:
-------------------------------------------------------------------

    * eco00040, subgraph {75, 84, 65, 78, 64} -- not an actual metabolic route
    (valid routes are 65 -> 64 -> 78 -> 75 and 65 -> 64 -> 84).
    
    * eco00250, subgraph {88, 76, 134} -- not an actual metabolic route (valid 
    routes are 88 -> 134 and 88 -> 76).
    
    * eco00340, subgraph {59, 124, 62, 65, 58, 69, 67, 60, 66, 61, 63} -- 
    CoMetGeNe detects a trail missing vertices {58, 67, 66} due to a KGML 
    parsing issue: vertices 69 and 124 are artificially fused as a group with
    internal identifier 153, which has the effect of "hiding" genes eco:b2023 
    and eco:b2025 from CoMetGeNe, thereby preventing it from linking these genes
    to the ones involved in the reactions identified by IDs 58 (eco:b2019), 67
    (eco:b2026) and 66 (eco:b2026).
    
    * eco00360, subgraph {65, 66, 68, 62, 63, 64, 97} -- not an actual metabolic
    route (valid routes are 68 -> 66 -> 64 -> 62 and 97 -> 65 -> 63 -> 62).
    
    * eco00630, subgraph {113, 114, 75} -- not an actual metabolic route (valid 
    routes are 75 -> 113 and 114 -> 113).
    
    * eco00650, subgraph {157, 78, 68} -- not an actual metabolic route (valid
    routes are 68 -> 78 and 68 -> 157).
    
    * eco00650, subgraph {169, 85} -- the two internal identifiers 169 and 85 
    correspond to the same actual reaction (R number R02164).
