# Supplementary material for: CoMetGeNe: mining conserved neighborhood patterns in metabolic and genomic contexts
Source: BMC Bioinformatics. 2019 Jan 10;20:19. doi: 10.1186/s12859-018-2542-2 (PMC6327494; doi:10.1186/s12859-018-2542-2)
Supplement: Supplementary file 14 — Trail finding results for completely assembled representative bacterial genomes present in NCBI Genomes. Of the 1,545 fully assembled representative bacterial genomes in NCBI, corresponding entries have been identified in KEGG for 1,467 species, for which trail finding has been performed for all combinations of gap parameters δG and δD ranging from 0 to 3. This additional file is available from https://doi.org/10.6084/m9.figshare.7288769. (GZ 178,532 kb) [file 12859_2018_2542_MOESM14_ESM.gz]

Archive with 23,473 entries (23,472 files):
- results
- results/salv_dG2_dD2.hnet
- results/alv_dG3_dD1.hnet
- results/ttu_dG1_dD3.hnet
- results/fsu_dG1_dD1.hnet
- results/lst_dG0_dD1.hnet
- results/rce_dG2_dD2.hnet
- results/pah_dG1_dD1.hnet
- results/baus_dG0_dD0.hnet
- results/slp_dG3_dD1.hnet
- results/eru_dG2_dD1.hnet
- results/kal_dG1_dD3.hnet
- results/gbm_dG0_dD0.hnet
- results/odi_dG3_dD3.hnet
- results/swo_dG1_dD3.hnet
- results/lku_dG3_dD2.hnet
- results/csta_dG1_dD0.hnet
- results/tol_dG2_dD0.hnet
- results/hcs_dG1_dD3.hnet
- results/lmd_dG2_dD3.hnet
- results/mph_dG0_dD1.hnet
- results/ssm_dG3_dD2.hnet
- results/btr_dG3_dD2.hnet
- results/dar_dG2_dD1.hnet
- results/mfm_dG3_dD0.hnet
- results/lbt_dG2_dD1.hnet
- results/pca_dG1_dD2.hnet
- results/fco_dG1_dD3.hnet
- results/php_dG3_dD0.hnet
- results/bgr_dG1_dD3.hnet
- results/ehr_dG0_dD2.hnet
- results/mec_dG2_dD0.hnet
- results/nsr_dG2_dD3.hnet
- results/asr_dG1_dD1.hnet
- results/mrd_dG2_dD3.hnet
- results/cut_dG1_dD2.hnet
- results/btr_dG0_dD3.hnet
- results/lip_dG0_dD1.hnet
- results/asy_dG2_dD0.hnet
- results/stai_dG3_dD3.hnet
- results/dsw_dG1_dD1.hnet
- results/ccv_dG0_dD2.hnet
- results/mcw_dG1_dD1.hnet
- results/ptp_dG3_dD2.hnet
- results/cis_dG2_dD1.hnet
- results/bif_dG1_dD2.hnet
- results/tea_dG1_dD2.hnet
- results/psl_dG0_dD2.hnet
- results/ahe_dG3_dD2.hnet
- results/sod_dG0_dD1.hnet
- results/gho_dG0_dD2.hnet
- results/des_dG2_dD3.hnet
- results/cgd_dG2_dD1.hnet
- results/rab_dG2_dD2.hnet
- results/hsi_dG1_dD0.hnet
- results/ran_dG0_dD2.hnet
- results/csh_dG0_dD3.hnet
- results/ppd_dG3_dD3.hnet
- results/tnr_dG2_dD1.hnet
- results/ahe_dG3_dD1.hnet
- results/hhg_dG3_dD0.hnet
- results/msl_dG1_dD3.hnet
- results/mhc_dG2_dD2.hnet
- results/xop_dG3_dD2.hnet
- results/cgz_dG3_dD3.hnet
- results/cna_dG2_dD2.hnet
- results/pre_dG3_dD0.hnet
- results/pdh_dG1_dD1.hnet
- results/bsb_dG1_dD2.hnet
- results/nml_dG2_dD2.hnet
- results/svt_dG2_dD0.hnet
- results/cbat_dG1_dD1.hnet
- results/gbe_dG3_dD1.hnet
- results/dth_dG0_dD3.hnet
- results/tme_dG0_dD2.hnet
- results/csta_dG2_dD1.hnet
- results/pami_dG0_dD3.hnet
- results/shj_dG0_dD0.hnet
- results/wch_dG0_dD3.hnet
- results/egn_dG2_dD2.hnet
- results/nmu_dG0_dD0.hnet
- results/bkw_dG3_dD0.hnet
- results/slp_dG3_dD3.hnet
- results/agn_dG0_dD1.hnet
- results/pfre_dG3_dD2.hnet
- results/mmae_dG0_dD2.hnet
- results/wch_dG2_dD3.hnet
- results/fal_dG2_dD0.hnet
- results/cmv_dG2_dD1.hnet
- results/rxy_dG2_dD2.hnet
- results/nsi_dG2_dD1.hnet
- results/sfw_dG1_dD1.hnet
- results/fper_dG3_dD3.hnet
- results/mhad_dG2_dD0.hnet
- results/emu_dG2_dD1.hnet
- results/psi_dG3_dD1.hnet
- results/coc_dG2_dD0.hnet
- results/dti_dG0_dD1.hnet
- results/bao_dG2_dD2.hnet
- results/nko_dG3_dD0.hnet
- results/sdc_dG2_dD0.hnet
- results/php_dG2_dD1.hnet
- results/ech_dG1_dD0.hnet
- results/sgo_dG1_dD3.hnet
- results/pmx_dG1_dD2.hnet
- results/mpal_dG3_dD1.hnet
- results/pmm_dG0_dD2.hnet
- results/csta_dG1_dD1.hnet
- results/mfq_dG0_dD3.hnet
- results/bhk_dG0_dD2.hnet
- results/dto_dG1_dD3.hnet
- results/sacz_dG2_dD3.hnet
- results/aca_dG2_dD0.hnet
- results/tsa_dG0_dD3.hnet
- results/sje_dG1_dD3.hnet
- results/dmt_dG1_dD3.hnet
- results/tfa_dG0_dD3.hnet
- results/gpo_dG0_dD0.hnet
- results/gta_dG1_dD0.hnet
- results/tit_dG1_dD1.hnet
- results/caby_dG0_dD0.hnet
- results/sil_dG3_dD1.hnet
- results/bbs_dG3_dD1.hnet
- results/cga_dG3_dD1.hnet
- results/tme_dG2_dD1.hnet
- results/osg_dG0_dD1.hnet
- results/smul_dG0_dD2.hnet
- results/mec_dG0_dD0.hnet
- results/scv_dG3_dD3.hnet
- results/bse_dG3_dD2.hnet
- results/sio_dG1_dD2.hnet
- results/smir_dG2_dD1.hnet
- results/ssil_dG1_dD0.hnet
- results/rdp_dG3_dD2.hnet
- results/sscu_dG3_dD3.hnet
- results/aym_dG3_dD2.hnet
- results/ahe_dG0_dD2.hnet
- results/hhg_dG0_dD2.hnet
- results/ecly_dG1_dD0.hnet
- results/mau_dG1_dD2.hnet
- results/mfq_dG1_dD2.hnet
- results/mpe_dG0_dD2.hnet
- results/cle_dG0_dD2.hnet
- results/smag_dG2_dD2.hnet
- results/lmoi_dG1_dD2.hnet
- results/eel_dG2_dD1.hnet
- results/bcy_dG2_dD2.hnet
- results/mmr_dG3_dD0.hnet
- results/scv_dG2_dD3.hnet
- results/dol_dG3_dD3.hnet
- results/bbrd_dG2_dD0.hnet
- results/abg_dG1_dD3.hnet
- results/mso_dG1_dD3.hnet
- results/toc_dG0_dD1.hnet
- results/aeq_dG3_dD0.hnet
- results/elq_dG3_dD3.hnet
- results/mgm_dG1_dD3.hnet
- results/cle_dG2_dD3.hnet
- results/rli_dG3_dD0.hnet
- results/kol_dG0_dD2.hnet
- results/avs_dG3_dD2.hnet
- results/hba_dG1_dD2.hnet
- results/mlt_dG2_dD1.hnet
- results/lut_dG2_dD1.hnet
- results/lvn_dG1_dD3.hnet
- results/stq_dG0_dD0.hnet
- results/bsb_dG0_dD2.hnet
- results/sgu_dG3_dD3.hnet
- results/rde_dG2_dD2.hnet
- results/doa_dG0_dD1.hnet
- results/bkw_dG0_dD2.hnet
- results/bab_dG3_dD1.hnet
- results/sku_dG0_dD0.hnet
- results/pprc_dG1_dD0.hnet
- results/puv_dG2_dD3.hnet
- results/dge_dG3_dD1.hnet
- results/kau_dG3_dD3.hnet
- results/fco_dG1_dD2.hnet
- results/rhd_dG1_dD3.hnet
- results/skr_dG0_dD2.hnet
- results/dpg_dG1_dD3.hnet
- results/maqu_dG3_dD0.hnet
- results/dgi_dG1_dD3.hnet
- results/mll_dG3_dD1.hnet
- results/nhm_dG2_dD1.hnet
- results/stk_dG3_dD1.hnet
- results/bcoa_dG2_dD1.hnet
- results/jag_dG3_dD2.hnet
- results/sci_dG3_dD0.hnet
- results/dma_dG1_dD3.hnet
- results/ppe_dG1_dD0.hnet
- results/ati_dG1_dD1.hnet
- results/nmv_dG2_dD2.hnet
- results/ncn_dG2_dD3.hnet
- results/smon_dG2_dD0.hnet
- results/sdr_dG1_dD2.hnet
- results/pfv_dG1_dD0.hnet
- results/bao_dG3_dD0.hnet
- results/btp_dG2_dD1.hnet
- results/strs_dG2_dD2.hnet
- results/scd_dG2_dD2.hnet
- results/bmeg_dG3_dD2.hnet
- results/vcy_dG0_dD3.hnet
- results/wcb_dG2_dD1.hnet
- results/ome_dG2_dD1.hnet
- results/lcn_dG1_dD2.hnet
- results/ksa_dG3_dD3.hnet
- results/dtn_dG2_dD2.hnet
- results/ahe_dG2_dD3.hnet
- results/hmo_dG1_dD0.hnet
- results/ntr_dG0_dD2.hnet
- results/nfa_dG3_dD1.hnet
- results/hch_dG3_dD2.hnet
- results/lvs_dG0_dD1.hnet
- results/scl_dG1_dD2.hnet
- results/mhc_dG0_dD1.hnet
- results/ado_dG1_dD2.hnet
- results/bbd_dG1_dD3.hnet
- results/agn_dG3_dD0.hnet
- results/nsi_dG2_dD3.hnet
- results/van_dG0_dD0.hnet
- results/krh_dG3_dD3.hnet
- results/pprc_dG3_dD3.hnet
- results/cpm_dG1_dD3.hnet
- results/pct_dG1_dD0.hnet
- results/lpk_dG2_dD1.hnet
- results/npu_dG0_dD2.hnet
- results/bsca_dG1_dD0.hnet
- results/lhh_dG3_dD0.hnet
- results/prt_dG2_dD2.hnet
- results/malg_dG1_dD0.hnet
- results/ilo_dG0_dD3.hnet
- results/hhg_dG2_dD2.hnet
- results/saq_dG3_dD2.hnet
- results/tni_dG0_dD3.hnet
- results/sgy_dG1_dD0.hnet
- results/clw_dG2_dD0.hnet
- results/spat_dG0_dD2.hnet
- results/xbo_dG2_dD0.hnet
- results/ptp_dG0_dD0.hnet
- results/mge_dG0_dD1.hnet
- results/llf_dG2_dD1.hnet
- results/rva_dG2_dD2.hnet
- results/msd_dG3_dD1.hnet
- results/sphk_dG0_dD3.hnet
- results/mpw_dG0_dD2.hnet
- results/adk_dG2_dD0.hnet
- results/lba_dG3_dD3.hnet
- results/kau_dG2_dD2.hnet
- results/rre_dG2_dD1.hnet
- results/ldb_dG0_dD1.hnet
- results/nel_dG3_dD2.hnet
- results/bhe_dG3_dD0.hnet
- results/har_dG1_dD3.hnet
- results/camp_dG3_dD0.hnet
- results/blq_dG3_dD2.hnet
- results/dps_dG1_dD1.hnet
- results/lki_dG3_dD2.hnet
- results/cter_dG1_dD3.hnet
- results/swo_dG3_dD3.hnet
- results/dva_dG3_dD1.hnet
- results/tvr_dG1_dD3.hnet
- results/sdf_dG1_dD3.hnet
- results/aak_dG1_dD1.hnet
- results/gbe_dG3_dD2.hnet
- results/ial_dG1_dD3.hnet
- results/bpt_dG0_dD1.hnet
- results/mei_dG1_dD1.hnet
- results/bmeg_dG1_dD1.hnet
- results/bly_dG2_dD2.hnet
- results/scj_dG0_dD0.hnet
- results/dte_dG1_dD3.hnet
- results/cfd_dG3_dD0.hnet
- results/ndo_dG2_dD3.hnet
- results/sdr_dG1_dD1.hnet
- results/vsa_dG0_dD2.hnet
- results/wma_dG3_dD0.hnet
- results/rbc_dG0_dD1.hnet
- results/chq_dG2_dD2.hnet
- results/cpb_dG1_dD3.hnet
- results/bhz_dG0_dD2.hnet
- results/dno_dG2_dD2.hnet
- results/cth_dG0_dD1.hnet
- results/lvn_dG3_dD0.hnet
- results/ech_dG3_dD3.hnet
- results/ppn_dG1_dD0.hnet
- results/ddo_dG0_dD2.hnet
- results/baj_dG1_dD2.hnet
- results/amq_dG1_dD0.hnet
- results/thu_dG0_dD2.hnet
- results/jeo_dG2_dD1.hnet
- results/kge_dG1_dD3.hnet
- results/bmx_dG2_dD2.hnet
- results/cca_dG1_dD0.hnet
- results/cno_dG3_dD3.hnet
- results/nhl_dG0_dD1.hnet
- results/awd_dG3_dD0.hnet
- results/sapi_dG3_dD3.hnet
- results/mmar_dG3_dD2.hnet
- results/ndk_dG3_dD0.hnet
[truncated: 9,700 more entries]
