# Supplementary material for: CoMetGeNe: mining conserved neighborhood patterns in metabolic and genomic contexts
Source: BMC Bioinformatics. 2019 Jan 10;20:19. doi: 10.1186/s12859-018-2542-2 (PMC6327494; doi:10.1186/s12859-018-2542-2)
Supplement: Supplementary file 14 — Trail finding results for completely assembled representative bacterial genomes present in NCBI Genomes. Of the 1,545 fully assembled representative bacterial genomes in NCBI, corresponding entries have been identified in KEGG for 1,467 species, for which trail finding has been performed for all combinations of gap parameters δG and δD ranging from 0 to 3. This additional file is available from https://doi.org/10.6084/m9.figshare.7288769. (GZ 178,532 kb) [file 12859_2018_2542_MOESM14_ESM.gz › results/salv_dG2_dD2.hnet]

--- delta_G = 2, delta_D = 2 ---

path_salv00010.kgml: Glycolysis / Gluconeogenesis
path_salv00010.kgml: Initialization took 0.93 seconds
path_salv00010.kgml:
path_salv00010.kgml: Found a trail of span 4 containing skipped vertices
path_salv00010.kgml: 75 -> 49 -> 50 -> [75 -> 49] -> 48
path_salv00010.kgml: R07618 -> R03270 -> R02569 -> [R07618 -> R03270] -> R00014
path_salv00010.kgml: {salv:SALWKB2_0789, salv:SALWKB2_1291} -> salv:SALWKB2_0787 -> salv:SALWKB2_0788 -> [{salv:SALWKB2_0789, salv:SALWKB2_1291} -> salv:SALWKB2_0787] -> salv:SALWKB2_0787
path_salv00010.kgml: 1.8.1.4 -> 1.2.4.1 -> 2.3.1.12 -> [1.8.1.4 -> 1.2.4.1] -> {1.2.4.1, 2.2.1.6, 4.1.1.1}
path_salv00010.kgml:
path_salv00010.kgml: --- 13.42 seconds ---

path_salv00030.kgml: Pentose phosphate pathway
path_salv00030.kgml: Initialization took 0.38 seconds
path_salv00030.kgml: (not found)
path_salv00030.kgml: --- 0.51 seconds ---

path_salv00040.kgml: Pentose and glucuronate interconversions
path_salv00040.kgml: Initialization took 0.08 seconds
path_salv00040.kgml: (not found)
path_salv00040.kgml: --- 0.12 seconds ---

path_salv00051.kgml: Fructose and mannose metabolism
path_salv00051.kgml: Initialization took 0.08 seconds
path_salv00051.kgml: (not found)
path_salv00051.kgml: --- 0.13 seconds ---

path_salv00052.kgml: Galactose metabolism
path_salv00052.kgml: Initialization took 0.13 seconds
path_salv00052.kgml: (not found)
path_salv00052.kgml: --- 0.17 seconds ---

path_salv00061.kgml: Fatty acid biosynthesis
path_salv00061.kgml: Initialization took 0.49 seconds
path_salv00061.kgml:
path_salv00061.kgml: Found a trail of span 2 containing skipped vertices
path_salv00061.kgml: 147 -> [256] -> 54
path_salv00061.kgml: R01626 -> [R07762] -> R07763
path_salv00061.kgml: salv:SALWKB2_1780 -> [salv:SALWKB2_0438] -> {salv:SALWKB2_0440, salv:SALWKB2_1779}
path_salv00061.kgml: {2.3.1.39, 2.3.1.85, 2.3.1.86} -> [{2.3.1.179, 2.3.1.199, 2.3.1.41}] -> 1.1.1.100
path_salv00061.kgml:
path_salv00061.kgml: --- 67.23 seconds ---

path_salv00071.kgml: Fatty acid degradation
path_salv00071.kgml: Initialization took 0.12 seconds
path_salv00071.kgml: (not found)
path_salv00071.kgml: --- 0.17 seconds ---

path_salv00130.kgml: Ubiquinone and other terpenoid-quinone biosynthesis
path_salv00130.kgml: Initialization took 0.18 seconds
path_salv00130.kgml: (not found)
path_salv00130.kgml: --- 0.23 seconds ---

path_salv00190.kgml: Oxidative phosphorylation
path_salv00190.kgml: Initialization took 2.94 seconds
path_salv00190.kgml: (not found)
path_salv00190.kgml: --- 2.98 seconds ---

path_salv00220.kgml: Arginine biosynthesis
path_salv00220.kgml: Initialization took 0.48 seconds
path_salv00220.kgml: (not found)
path_salv00220.kgml: --- 0.53 seconds ---

path_salv00230.kgml: Purine metabolism
path_salv00230.kgml: Initialization took 6.96 seconds
path_salv00230.kgml:
path_salv00230.kgml: Found a trail of span 5 containing skipped vertices
path_salv00230.kgml: 244 -> [236] -> 233 -> [238] -> 245 -> [234 -> 233] -> 220 -> [139] -> 239
path_salv00230.kgml: R00441 -> [R00439] -> R00336 -> [R00330] -> R00429 -> [R03409 -> R00336] -> R00332 -> [R02019] -> R02090
path_salv00230.kgml: {salv:SALWKB2_0250, salv:SALWKB2_0251, salv:SALWKB2_1472, salv:SALWKB2_2144} -> [salv:SALWKB2_0682] -> salv:SALWKB2_1473 -> [salv:SALWKB2_1223] -> {salv:SALWKB2_1473, salv:SALWKB2_1501} -> [salv:SALWKB2_0777 -> salv:SALWKB2_1473] -> salv:SALWKB2_1471 -> [{salv:SALWKB2_0836, salv:SALWKB2_0838}] -> salv:SALWKB2_1471
path_salv00230.kgml: {2.7.7.48, 2.7.7.6} -> [2.7.7.8] -> 3.1.7.2 -> [2.7.4.6] -> 2.7.6.5 -> [{3.6.1.11, 3.6.1.40} -> 3.1.7.2] -> 2.7.4.8 -> [1.17.4.1] -> {2.7.4.12, 2.7.4.8}
path_salv00230.kgml:
path_salv00230.kgml: Found a trail of span 4 containing skipped vertices
path_salv00230.kgml: 209 -> [205] -> 216 -> [206] -> 219 -> [220 -> 238] -> 446
path_salv00230.kgml: R01132 -> [R01130] -> R02142 -> [{R01230, R01231}] -> R01229 -> [R00332 -> R00330] -> R11633
path_salv00230.kgml: salv:SALWKB2_2094 -> [salv:SALWKB2_1492] -> salv:SALWKB2_2094 -> [{salv:SALWKB2_1177, salv:SALWKB2_1196}] -> salv:SALWKB2_2094 -> [salv:SALWKB2_1471 -> salv:SALWKB2_1223] -> salv:SALWKB2_2091
path_salv00230.kgml: 2.4.2.8 -> [1.1.1.205] -> {2.4.2.22, 2.4.2.8} -> [{6.3.5.2, 6.3.5.2}] -> {2.4.2.22, 2.4.2.7, 2.4.2.8} -> [2.7.4.8 -> 2.7.4.6] -> 1.1.98.6
path_salv00230.kgml: Skipped genes: salv:SALWKB2_2093, salv:SALWKB2_2092
path_salv00230.kgml:
path_salv00230.kgml: Found a trail of span 3 containing skipped vertices
path_salv00230.kgml: 209 -> [205 -> 206] -> 219 -> [220 -> 238] -> 446
path_salv00230.kgml: R01132 -> [R01130 -> {R01230, R01231}] -> R01229 -> [R00332 -> R00330] -> R11633
path_salv00230.kgml: salv:SALWKB2_2094 -> [salv:SALWKB2_1492 -> {salv:SALWKB2_1177, salv:SALWKB2_1196}] -> salv:SALWKB2_2094 -> [salv:SALWKB2_1471 -> salv:SALWKB2_1223] -> salv:SALWKB2_2091
path_salv00230.kgml: 2.4.2.8 -> [1.1.1.205 -> {6.3.5.2, 6.3.5.2}] -> {2.4.2.22, 2.4.2.7, 2.4.2.8} -> [2.7.4.8 -> 2.7.4.6] -> 1.1.98.6
path_salv00230.kgml: Skipped genes: salv:SALWKB2_2093, salv:SALWKB2_2092
path_salv00230.kgml:
path_salv00230.kgml: --- 12.48 seconds ---

path_salv00240.kgml: Pyrimidine metabolism
path_salv00240.kgml: Initialization took 3.04 seconds
path_salv00240.kgml:
path_salv00240.kgml: Found a trail of span 3 containing skipped vertices
path_salv00240.kgml: 150 -> [156] -> 161 -> [158] -> 157
path_salv00240.kgml: R02098 -> [R02101] -> R02094 -> [R02093] -> R00378
path_salv00240.kgml: salv:SALWKB2_0460 -> [salv:SALWKB2_1209] -> salv:SALWKB2_0460 -> [salv:SALWKB2_1223] -> {salv:SALWKB2_0266, salv:SALWKB2_0459, salv:SALWKB2_0669, salv:SALWKB2_0819, salv:SALWKB2_1084, salv:SALWKB2_1099, salv:SALWKB2_1429, salv:SALWKB2_1738, salv:SALWKB2_1833, salv:SALWKB2_1989}
path_salv00240.kgml: {2.7.4.4, 2.7.4.9} -> [2.1.1.45] -> {2.7.4.12, 2.7.4.9} -> [2.7.4.6] -> 2.7.7.7
path_salv00240.kgml:
path_salv00240.kgml: Found a trail of span 2 containing skipped vertices
path_salv00240.kgml: 121 -> [102 -> 104] -> 103
path_salv00240.kgml: R00442 -> [R00438 -> R00156] -> R00443
path_salv00240.kgml: {salv:SALWKB2_0250, salv:SALWKB2_0251, salv:SALWKB2_1472, salv:SALWKB2_2144} -> [salv:SALWKB2_0682 -> salv:SALWKB2_1223] -> {salv:SALWKB2_0250, salv:SALWKB2_0251, salv:SALWKB2_1472, salv:SALWKB2_2144}
path_salv00240.kgml: {2.7.7.48, 2.7.7.6} -> [2.7.7.8 -> 2.7.4.6] -> {2.7.7.48, 2.7.7.52, 2.7.7.6}
path_salv00240.kgml:
path_salv00240.kgml: --- 3.80 seconds ---

path_salv00250.kgml: Alanine, aspartate and glutamate metabolism
path_salv00250.kgml: Initialization took 1.18 seconds
path_salv00250.kgml:
path_salv00250.kgml: Found a trail of span 2 without skipping any vertex
path_salv00250.kgml: 88 -> 134
path_salv00250.kgml: R01648 -> R00714
path_salv00250.kgml: salv:SALWKB2_0720 -> {salv:SALWKB2_0660, salv:SALWKB2_0719, salv:SALWKB2_1973}
path_salv00250.kgml: 2.6.1.19 -> {1.2.1.16, 1.2.1.79}
path_salv00250.kgml:
path_salv00250.kgml: Found a trail of span 2 without skipping any vertex
path_salv00250.kgml: 88 -> 76
path_salv00250.kgml: R01648 -> {R00713, R00714}
path_salv00250.kgml: salv:SALWKB2_0720 -> {salv:SALWKB2_0660, salv:SALWKB2_0719, salv:SALWKB2_1156, salv:SALWKB2_1973}
path_salv00250.kgml: 2.6.1.19 -> {1.2.1.16, 1.2.1.24, 1.2.1.16, 1.2.1.79}
path_salv00250.kgml:
path_salv00250.kgml: --- 1.35 seconds ---

path_salv00260.kgml: Glycine, serine and threonine metabolism
path_salv00260.kgml: Initialization took 0.94 seconds
path_salv00260.kgml:
path_salv00260.kgml: Found a trail of span 2 containing skipped vertices
path_salv00260.kgml: 93 -> [103] -> 99
path_salv00260.kgml: R02291 -> [{R01773, R01775}] -> R01771
path_salv00260.kgml: salv:SALWKB2_0067 -> [salv:SALWKB2_1025] -> salv:SALWKB2_0065
path_salv00260.kgml: 1.2.1.11 -> [{1.1.1.3, 1.1.1.3}] -> 2.7.1.39
path_salv00260.kgml:
path_salv00260.kgml: --- 1.06 seconds ---

path_salv00261.kgml: Monobactam biosynthesis
path_salv00261.kgml: Initialization took 0.18 seconds
path_salv00261.kgml: (not found)
path_salv00261.kgml: --- 0.22 seconds ---

path_salv00270.kgml: Cysteine and methionine metabolism
path_salv00270.kgml: Initialization took 1.23 seconds
path_salv00270.kgml:
path_salv00270.kgml: Found a trail of span 2 containing skipped vertices
path_salv00270.kgml: 247 -> 250
path_salv00270.kgml: R10993 -> R10994
path_salv00270.kgml: salv:SALWKB2_1387 -> salv:SALWKB2_1385
path_salv00270.kgml: 6.3.2.2 -> 6.3.2.3
path_salv00270.kgml: Skipped genes: salv:SALWKB2_1386
path_salv00270.kgml:
path_salv00270.kgml: --- 1.36 seconds ---

path_salv00280.kgml: Valine, leucine and isoleucine degradation
path_salv00280.kgml: Initialization took 0.13 seconds
path_salv00280.kgml: (not found)
path_salv00280.kgml: --- 0.18 seconds ---

path_salv00290.kgml: Valine, leucine and isoleucine biosynthesis
path_salv00290.kgml: Initialization took 0.23 seconds
path_salv00290.kgml:
path_salv00290.kgml: Found a trail of span 3 containing skipped vertices
path_salv00290.kgml: 79 -> [44] -> 46 -> 44
path_salv00290.kgml: R00226 -> [R05071] -> R04440 -> R05071
path_salv00290.kgml: {salv:SALWKB2_1186, salv:SALWKB2_1187} -> [salv:SALWKB2_1188] -> salv:SALWKB2_1188 -> salv:SALWKB2_1188
path_salv00290.kgml: 2.2.1.6 -> [{1.1.1.86, 5.4.99.3}] -> 1.1.1.86 -> {1.1.1.86, 5.4.99.3}
path_salv00290.kgml:
path_salv00290.kgml: Found a trail of span 3 without skipping any vertex
path_salv00290.kgml: 47 -> 42 -> 34
path_salv00290.kgml: R08648 -> R05069 -> R05068
path_salv00290.kgml: {salv:SALWKB2_1186, salv:SALWKB2_1187} -> salv:SALWKB2_1188 -> salv:SALWKB2_1188
path_salv00290.kgml: 2.2.1.6 -> {1.1.1.86, 5.4.99.3} -> 1.1.1.86
path_salv00290.kgml:
path_salv00290.kgml: Found a trail of span 3 containing skipped vertices
path_salv00290.kgml: 36 -> 37 -> 35
path_salv00290.kgml: R04426 -> R04001 -> R03968
path_salv00290.kgml: salv:SALWKB2_1392 -> {salv:SALWKB2_1388, salv:SALWKB2_1391} -> {salv:SALWKB2_1388, salv:SALWKB2_1391}
path_salv00290.kgml: 1.1.1.85 -> 4.2.1.33 -> 4.2.1.33
path_salv00290.kgml: Skipped genes: salv:SALWKB2_1390, salv:SALWKB2_1389
path_salv00290.kgml:
path_salv00290.kgml: Found a trail of span 3 containing skipped vertices
path_salv00290.kgml: 78 -> 21 -> 22
path_salv00290.kgml: R03896 -> R03898 -> R00994
path_salv00290.kgml: {salv:SALWKB2_1388, salv:SALWKB2_1391} -> {salv:SALWKB2_1388, salv:SALWKB2_1391} -> salv:SALWKB2_1392
path_salv00290.kgml: 4.2.1.35 -> 4.2.1.35 -> 1.1.1.85
path_salv00290.kgml: Skipped genes: salv:SALWKB2_1390, salv:SALWKB2_1389
path_salv00290.kgml:
path_salv00290.kgml: Found a trail of span 2 containing skipped vertices
path_salv00290.kgml: 78 -> [21] -> 22
path_salv00290.kgml: R03896 -> [R03898] -> R00994
path_salv00290.kgml: {salv:SALWKB2_1388, salv:SALWKB2_1391} -> [{salv:SALWKB2_1388, salv:SALWKB2_1391}] -> salv:SALWKB2_1392
path_salv00290.kgml: 4.2.1.35 -> [4.2.1.35] -> 1.1.1.85
path_salv00290.kgml:
path_salv00290.kgml: --- 0.78 seconds ---

path_salv00300.kgml: Lysine biosynthesis
path_salv00300.kgml: Initialization took 0.53 seconds
path_salv00300.kgml:
path_salv00300.kgml: Found a trail of span 2 without skipping any vertex
path_salv00300.kgml: 77 -> 46
path_salv00300.kgml: R02788 -> R04617
path_salv00300.kgml: salv:SALWKB2_1677 -> salv:SALWKB2_1676
path_salv00300.kgml: 6.3.2.13 -> 6.3.2.10
path_salv00300.kgml:
path_salv00300.kgml: --- 0.65 seconds ---

path_salv00310.kgml: Lysine degradation
path_salv00310.kgml: Initialization took 0.28 seconds
path_salv00310.kgml:
path_salv00310.kgml: Found a trail of span 2 containing skipped vertices
path_salv00310.kgml: 175 -> 56
path_salv00310.kgml: R01365 -> R00238
path_salv00310.kgml: {salv:SALWKB2_0335, salv:SALWKB2_0336, salv:SALWKB2_1749, salv:SALWKB2_1750} -> {salv:SALWKB2_0337, salv:SALWKB2_1752}
path_salv00310.kgml: 2.8.3.9 -> 2.3.1.9
path_salv00310.kgml: Skipped genes: salv:SALWKB2_1751
path_salv00310.kgml:
path_salv00310.kgml: Found a trail of span 2 without skipping any vertex
path_salv00310.kgml: 55 -> 73
path_salv00310.kgml: R01940 -> R02571
path_salv00310.kgml: salv:SALWKB2_1293 -> salv:SALWKB2_1292
path_salv00310.kgml: 1.2.4.2 -> 2.3.1.61
path_salv00310.kgml:
path_salv00310.kgml: --- 0.40 seconds ---

path_salv00330.kgml: Arginine and proline metabolism
path_salv00330.kgml: Initialization took 0.24 seconds
path_salv00330.kgml: (not found)
path_salv00330.kgml: --- 0.27 seconds ---

path_salv00332.kgml: Carbapenem biosynthesis
path_salv00332.kgml: Initialization took 0.05 seconds
path_salv00332.kgml: (not found)
path_salv00332.kgml: --- 0.09 seconds ---

path_salv00340.kgml: Histidine metabolism
path_salv00340.kgml: Initialization took 0.28 seconds
path_salv00340.kgml:
path_salv00340.kgml: Found a trail of span 5 containing skipped vertices
path_salv00340.kgml: 67 -> 66 -> 65 -> 69 -> 63
path_salv00340.kgml: R04035 -> R04037 -> R04640 -> R04558 -> R03457
path_salv00340.kgml: salv:SALWKB2_1723 -> salv:SALWKB2_1724 -> salv:SALWKB2_1727 -> {salv:SALWKB2_1725, salv:SALWKB2_1728} -> salv:SALWKB2_1729
path_salv00340.kgml: 3.6.1.31 -> 3.5.4.19 -> 5.3.1.16 -> 4.3.2.10 -> 4.2.1.19
path_salv00340.kgml: Skipped genes: salv:SALWKB2_1726
path_salv00340.kgml:
path_salv00340.kgml: Found a trail of span 4 containing skipped vertices
path_salv00340.kgml: 67 -> [66] -> 65 -> 69 -> 63
path_salv00340.kgml: R04035 -> [R04037] -> R04640 -> R04558 -> R03457
path_salv00340.kgml: salv:SALWKB2_1723 -> [salv:SALWKB2_1724] -> salv:SALWKB2_1727 -> {salv:SALWKB2_1725, salv:SALWKB2_1728} -> salv:SALWKB2_1729
path_salv00340.kgml: 3.6.1.31 -> [3.5.4.19] -> 5.3.1.16 -> 4.3.2.10 -> 4.2.1.19
path_salv00340.kgml: Skipped genes: salv:SALWKB2_1726, salv:SALWKB2_1724
path_salv00340.kgml:
path_salv00340.kgml: Found a trail of span 4 containing skipped vertices
path_salv00340.kgml: 67 -> 66 -> 65 -> [69] -> 63
path_salv00340.kgml: R04035 -> R04037 -> R04640 -> [R04558] -> R03457
path_salv00340.kgml: salv:SALWKB2_1723 -> salv:SALWKB2_1724 -> salv:SALWKB2_1727 -> [{salv:SALWKB2_1725, salv:SALWKB2_1728}] -> salv:SALWKB2_1729
path_salv00340.kgml: 3.6.1.31 -> 3.5.4.19 -> 5.3.1.16 -> [4.3.2.10] -> 4.2.1.19
path_salv00340.kgml: Skipped genes: salv:SALWKB2_1728, salv:SALWKB2_1726, salv:SALWKB2_1725
path_salv00340.kgml:
path_salv00340.kgml: --- 0.63 seconds ---

path_salv00350.kgml: Tyrosine metabolism
path_salv00350.kgml: Initialization took 0.23 seconds
path_salv00350.kgml: (not found)
path_salv00350.kgml: --- 0.29 seconds ---

path_salv00360.kgml: Phenylalanine metabolism
path_salv00360.kgml: Initialization took 0.08 seconds
path_salv00360.kgml: (not found)
path_salv00360.kgml: --- 0.12 seconds ---

path_salv00362.kgml: Benzoate degradation
path_salv00362.kgml: Initialization took 0.08 seconds
path_salv00362.kgml: (not found)
path_salv00362.kgml: --- 0.12 seconds ---

path_salv00380.kgml: Tryptophan metabolism
path_salv00380.kgml: Initialization took 0.13 seconds
path_salv00380.kgml: (not found)
path_salv00380.kgml: --- 0.17 seconds ---

path_salv00400.kgml: Phenylalanine, tyrosine and tryptophan biosynthesis
path_salv00400.kgml: Initialization took 0.78 seconds
path_salv00400.kgml:
path_salv00400.kgml: Found a trail of span 3 containing skipped vertices
path_salv00400.kgml: 55 -> [54 -> 52] -> 53 -> 51
path_salv00400.kgml: R03509 -> [R03508 -> R02340] -> R00674 -> R02722
path_salv00400.kgml: salv:SALWKB2_1819 -> [salv:SALWKB2_1018 -> salv:SALWKB2_1812] -> salv:SALWKB2_1817 -> {salv:SALWKB2_1812, salv:SALWKB2_1817}
path_salv00400.kgml: 5.3.1.24 -> [4.1.1.48 -> {4.1.2.8, 4.2.1.20}] -> {4.2.1.122, 4.2.1.20} -> 4.2.1.20
path_salv00400.kgml: Skipped genes: salv:SALWKB2_1818
path_salv00400.kgml:
path_salv00400.kgml: Found a trail of span 2 without skipping any vertex
path_salv00400.kgml: 57 -> 56
path_salv00400.kgml: {R00985, R00986} -> R01073
path_salv00400.kgml: {salv:SALWKB2_0270, salv:SALWKB2_1093} -> salv:SALWKB2_1092
path_salv00400.kgml: {4.1.3.27, 4.1.3.27} -> 2.4.2.18
path_salv00400.kgml:
path_salv00400.kgml: Found a trail of span 2 containing skipped vertices
path_salv00400.kgml: 79 -> [77 -> 76] -> 75
path_salv00400.kgml: R03083 -> [R03084 -> R02413] -> R02412
path_salv00400.kgml: salv:SALWKB2_1465 -> [salv:SALWKB2_1613 -> salv:SALWKB2_0782] -> salv:SALWKB2_1464
path_salv00400.kgml: 4.2.3.4 -> [4.2.1.10 -> {1.1.1.25, 1.1.1.282}] -> 2.7.1.71
path_salv00400.kgml:
path_salv00400.kgml: --- 1.38 seconds ---

path_salv00401.kgml: Novobiocin biosynthesis
path_salv00401.kgml: Initialization took 0.08 seconds
path_salv00401.kgml: (not found)
path_salv00401.kgml: --- 0.11 seconds ---

path_salv00410.kgml: beta-Alanine metabolism
path_salv00410.kgml: Initialization took 0.08 seconds
path_salv00410.kgml: (not found)
path_salv00410.kgml: --- 0.12 seconds ---

path_salv00430.kgml: Taurine and hypotaurine metabolism
path_salv00430.kgml: Initialization took 0.04 seconds
path_salv00430.kgml: (not found)
path_salv00430.kgml: --- 0.09 seconds ---

path_salv00440.kgml: Phosphonate and phosphinate metabolism
path_salv00440.kgml: Initialization took 0.05 seconds
path_salv00440.kgml: (not found)
path_salv00440.kgml: --- 0.08 seconds ---

path_salv00450.kgml: Selenocompound metabolism
path_salv00450.kgml: Initialization took 0.09 seconds
path_salv00450.kgml: (not found)
path_salv00450.kgml: --- 0.11 seconds ---

path_salv00460.kgml: Cyanoamino acid metabolism
path_salv00460.kgml: Initialization took 0.04 seconds
path_salv00460.kgml: (not found)
path_salv00460.kgml: --- 0.06 seconds ---

path_salv00471.kgml: D-Glutamine and D-glutamate metabolism
path_salv00471.kgml: Initialization took 0.04 seconds
path_salv00471.kgml:
path_salv00471.kgml: Found a trail of span 2 containing skipped vertices
path_salv00471.kgml: 19 -> 20
path_salv00471.kgml: R03193 -> R02783
path_salv00471.kgml: salv:SALWKB2_1671 -> salv:SALWKB2_1674
path_salv00471.kgml: 6.3.2.8 -> 6.3.2.9
path_salv00471.kgml: Skipped genes: salv:SALWKB2_1672, salv:SALWKB2_1673
path_salv00471.kgml:
path_salv00471.kgml: --- 0.13 seconds ---

path_salv00473.kgml: D-Alanine metabolism
path_salv00473.kgml: Initialization took 0.05 seconds
path_salv00473.kgml: (not found)
path_salv00473.kgml: --- 0.09 seconds ---

path_salv00480.kgml: Glutathione metabolism
path_salv00480.kgml: Initialization took 0.28 seconds
path_salv00480.kgml:
path_salv00480.kgml: Found a trail of span 2 containing skipped vertices
path_salv00480.kgml: 49 -> 48
path_salv00480.kgml: R00894 -> R00497
path_salv00480.kgml: salv:SALWKB2_1387 -> salv:SALWKB2_1385
path_salv00480.kgml: 6.3.2.2 -> 6.3.2.3
path_salv00480.kgml: Skipped genes: salv:SALWKB2_1386
path_salv00480.kgml:
path_salv00480.kgml: --- 0.36 seconds ---

path_salv00500.kgml: Starch and sucrose metabolism
path_salv00500.kgml: Initialization took 0.08 seconds
path_salv00500.kgml: (not found)
path_salv00500.kgml: --- 0.11 seconds ---

path_salv00520.kgml: Amino sugar and nucleotide sugar metabolism
path_salv00520.kgml: Initialization took 0.64 seconds
path_salv00520.kgml: (not found)
path_salv00520.kgml: --- 0.71 seconds ---

path_salv00521.kgml: Streptomycin biosynthesis
path_salv00521.kgml: Initialization took 0.18 seconds
path_salv00521.kgml:
path_salv00521.kgml: Found a trail of span 3 without skipping any vertex
path_salv00521.kgml: 44 -> 43 -> 42
path_salv00521.kgml: R02328 -> R06513 -> R06514
path_salv00521.kgml: salv:SALWKB2_2123 -> {salv:SALWKB2_0325, salv:SALWKB2_2122} -> salv:SALWKB2_2124
path_salv00521.kgml: 2.7.7.24 -> 4.2.1.46 -> 5.1.3.13
path_salv00521.kgml:
path_salv00521.kgml: Found a trail of span 2 containing skipped vertices
path_salv00521.kgml: 44 -> [43] -> 42
path_salv00521.kgml: R02328 -> [R06513] -> R06514
path_salv00521.kgml: salv:SALWKB2_2123 -> [{salv:SALWKB2_0325, salv:SALWKB2_2122}] -> salv:SALWKB2_2124
path_salv00521.kgml: 2.7.7.24 -> [4.2.1.46] -> 5.1.3.13
path_salv00521.kgml:
path_salv00521.kgml: --- 0.30 seconds ---

path_salv00523.kgml: Polyketide sugar unit biosynthesis
path_salv00523.kgml: Initialization took 0.13 seconds
path_salv00523.kgml:
path_salv00523.kgml: Found a trail of span 3 without skipping any vertex
path_salv00523.kgml: 27 -> 26 -> 63
path_salv00523.kgml: R02328 -> R06513 -> R06514
path_salv00523.kgml: salv:SALWKB2_2123 -> {salv:SALWKB2_0325, salv:SALWKB2_2122} -> salv:SALWKB2_2124
path_salv00523.kgml: 2.7.7.24 -> 4.2.1.46 -> 5.1.3.13
path_salv00523.kgml:
path_salv00523.kgml: Found a trail of span 2 containing skipped vertices
path_salv00523.kgml: 27 -> [26] -> 63
path_salv00523.kgml: R02328 -> [R06513] -> R06514
path_salv00523.kgml: salv:SALWKB2_2123 -> [{salv:SALWKB2_0325, salv:SALWKB2_2122}] -> salv:SALWKB2_2124
path_salv00523.kgml: 2.7.7.24 -> [4.2.1.46] -> 5.1.3.13
path_salv00523.kgml:
path_salv00523.kgml: --- 0.26 seconds ---

path_salv00525.kgml: Acarbose and validamycin biosynthesis
path_salv00525.kgml: Initialization took 0.08 seconds
path_salv00525.kgml:
path_salv00525.kgml: Found a trail of span 2 without skipping any vertex
path_salv00525.kgml: 58 -> 59
path_salv00525.kgml: R02328 -> R06513
path_salv00525.kgml: salv:SALWKB2_2123 -> {salv:SALWKB2_0325, salv:SALWKB2_2122}
path_salv00525.kgml: 2.7.7.24 -> 4.2.1.46
path_salv00525.kgml:
path_salv00525.kgml: --- 0.17 seconds ---

path_salv00540.kgml: Lipopolysaccharide biosynthesis
path_salv00540.kgml: Initialization took 0.63 seconds
path_salv00540.kgml:
path_salv00540.kgml: Found a trail of span 2 containing skipped vertices
path_salv00540.kgml: 131 -> [87] -> 44
path_salv00540.kgml: R01530 -> [R03254] -> R03350
path_salv00540.kgml: salv:SALWKB2_1707 -> [salv:SALWKB2_1503] -> salv:SALWKB2_1708
path_salv00540.kgml: 5.3.1.13 -> [2.5.1.55] -> 3.1.3.45
path_salv00540.kgml:
path_salv00540.kgml: Found a trail of span 2 containing skipped vertices
path_salv00540.kgml: 90 -> [89] -> 88
path_salv00540.kgml: R04567 -> [R04587] -> R04550
path_salv00540.kgml: salv:SALWKB2_0051 -> [salv:SALWKB2_2299] -> salv:SALWKB2_0049
path_salv00540.kgml: 2.3.1.129 -> [3.5.1.108] -> 2.3.1.191
path_salv00540.kgml: Skipped genes: salv:SALWKB2_0050
path_salv00540.kgml:
path_salv00540.kgml: --- 0.80 seconds ---

path_salv00550.kgml: Peptidoglycan biosynthesis
path_salv00550.kgml: Initialization took 0.43 seconds
path_salv00550.kgml:
path_salv00550.kgml: Found a trail of span 6 containing skipped vertices
path_salv00550.kgml: 33 -> 32 -> 34 -> 23 -> 35 -> 36
path_salv00550.kgml: R03193 -> R02783 -> R02788 -> R04617 -> R05630 -> R05032
path_salv00550.kgml: salv:SALWKB2_1671 -> salv:SALWKB2_1674 -> salv:SALWKB2_1677 -> salv:SALWKB2_1676 -> salv:SALWKB2_1675 -> salv:SALWKB2_1672
path_salv00550.kgml: 6.3.2.8 -> 6.3.2.9 -> 6.3.2.13 -> 6.3.2.10 -> 2.7.8.13 -> 2.4.1.227
path_salv00550.kgml: Skipped genes: salv:SALWKB2_1673
path_salv00550.kgml:
path_salv00550.kgml: Found a trail of span 5 containing skipped vertices
path_salv00550.kgml: 33 -> 32 -> 34 -> [23] -> 35 -> 36
path_salv00550.kgml: R03193 -> R02783 -> R02788 -> [R04617] -> R05630 -> R05032
path_salv00550.kgml: salv:SALWKB2_1671 -> salv:SALWKB2_1674 -> salv:SALWKB2_1677 -> [salv:SALWKB2_1676] -> salv:SALWKB2_1675 -> salv:SALWKB2_1672
path_salv00550.kgml: 6.3.2.8 -> 6.3.2.9 -> 6.3.2.13 -> [6.3.2.10] -> 2.7.8.13 -> 2.4.1.227
path_salv00550.kgml: Skipped genes: salv:SALWKB2_1676, salv:SALWKB2_1673
path_salv00550.kgml:
path_salv00550.kgml: Found a trail of span 5 containing skipped vertices
path_salv00550.kgml: 33 -> 32 -> [34] -> 23 -> 35 -> 36
path_salv00550.kgml: R03193 -> R02783 -> [R02788] -> R04617 -> R05630 -> R05032
path_salv00550.kgml: salv:SALWKB2_1671 -> salv:SALWKB2_1674 -> [salv:SALWKB2_1677] -> salv:SALWKB2_1676 -> salv:SALWKB2_1675 -> salv:SALWKB2_1672
path_salv00550.kgml: 6.3.2.8 -> 6.3.2.9 -> [6.3.2.13] -> 6.3.2.10 -> 2.7.8.13 -> 2.4.1.227
path_salv00550.kgml: Skipped genes: salv:SALWKB2_1673
path_salv00550.kgml:
path_salv00550.kgml: Found a trail of span 5 containing skipped vertices
path_salv00550.kgml: 33 -> [32] -> 34 -> 23 -> 35 -> 36
path_salv00550.kgml: R03193 -> [R02783] -> R02788 -> R04617 -> R05630 -> R05032
path_salv00550.kgml: salv:SALWKB2_1671 -> [salv:SALWKB2_1674] -> salv:SALWKB2_1677 -> salv:SALWKB2_1676 -> salv:SALWKB2_1675 -> salv:SALWKB2_1672
path_salv00550.kgml: 6.3.2.8 -> [6.3.2.9] -> 6.3.2.13 -> 6.3.2.10 -> 2.7.8.13 -> 2.4.1.227
path_salv00550.kgml: Skipped genes: salv:SALWKB2_1674, salv:SALWKB2_1673
path_salv00550.kgml:
path_salv00550.kgml: Found a trail of span 5 containing skipped vertices
path_salv00550.kgml: 33 -> 32 -> 34 -> 23 -> [35] -> 36
path_salv00550.kgml: R03193 -> R02783 -> R02788 -> R04617 -> [R05630] -> R05032
path_salv00550.kgml: salv:SALWKB2_1671 -> salv:SALWKB2_1674 -> salv:SALWKB2_1677 -> salv:SALWKB2_1676 -> [salv:SALWKB2_1675] -> salv:SALWKB2_1672
path_salv00550.kgml: 6.3.2.8 -> 6.3.2.9 -> 6.3.2.13 -> 6.3.2.10 -> [2.7.8.13] -> 2.4.1.227
path_salv00550.kgml: Skipped genes: salv:SALWKB2_1675, salv:SALWKB2_1673
path_salv00550.kgml:
path_salv00550.kgml: Found a trail of span 4 containing skipped vertices
path_salv00550.kgml: 33 -> 32 -> 34 -> [23 -> 35] -> 36
path_salv00550.kgml: R03193 -> R02783 -> R02788 -> [R04617 -> R05630] -> R05032
path_salv00550.kgml: salv:SALWKB2_1671 -> salv:SALWKB2_1674 -> salv:SALWKB2_1677 -> [salv:SALWKB2_1676 -> salv:SALWKB2_1675] -> salv:SALWKB2_1672
path_salv00550.kgml: 6.3.2.8 -> 6.3.2.9 -> 6.3.2.13 -> [6.3.2.10 -> 2.7.8.13] -> 2.4.1.227
path_salv00550.kgml: Skipped genes: salv:SALWKB2_1675, salv:SALWKB2_1676, salv:SALWKB2_1673
path_salv00550.kgml:
path_salv00550.kgml: Found a trail of span 4 containing skipped vertices
path_salv00550.kgml: 30 -> 23 -> 35 -> 36
path_salv00550.kgml: R01150 -> R04617 -> R05630 -> R05032
path_salv00550.kgml: salv:SALWKB2_1670 -> salv:SALWKB2_1676 -> salv:SALWKB2_1675 -> salv:SALWKB2_1672
path_salv00550.kgml: 6.3.2.4 -> 6.3.2.10 -> 2.7.8.13 -> 2.4.1.227
path_salv00550.kgml: Skipped genes: salv:SALWKB2_1674, salv:SALWKB2_1671, salv:SALWKB2_1673
path_salv00550.kgml:
path_salv00550.kgml: Found a trail of span 4 containing skipped vertices
path_salv00550.kgml: 33 -> 32 -> [34 -> 23] -> 35 -> 36
path_salv00550.kgml: R03193 -> R02783 -> [R02788 -> R04617] -> R05630 -> R05032
path_salv00550.kgml: salv:SALWKB2_1671 -> salv:SALWKB2_1674 -> [salv:SALWKB2_1677 -> salv:SALWKB2_1676] -> salv:SALWKB2_1675 -> salv:SALWKB2_1672
path_salv00550.kgml: 6.3.2.8 -> 6.3.2.9 -> [6.3.2.13 -> 6.3.2.10] -> 2.7.8.13 -> 2.4.1.227
path_salv00550.kgml: Skipped genes: salv:SALWKB2_1673
path_salv00550.kgml:
path_salv00550.kgml: Found a trail of span 4 containing skipped vertices
path_salv00550.kgml: 33 -> [32 -> 34] -> 23 -> 35 -> 36
path_salv00550.kgml: R03193 -> [R02783 -> R02788] -> R04617 -> R05630 -> R05032
path_salv00550.kgml: salv:SALWKB2_1671 -> [salv:SALWKB2_1674 -> salv:SALWKB2_1677] -> salv:SALWKB2_1676 -> salv:SALWKB2_1675 -> salv:SALWKB2_1672
path_salv00550.kgml: 6.3.2.8 -> [6.3.2.9 -> 6.3.2.13] -> 6.3.2.10 -> 2.7.8.13 -> 2.4.1.227
path_salv00550.kgml: Skipped genes: salv:SALWKB2_1674, salv:SALWKB2_1673
path_salv00550.kgml:
path_salv00550.kgml: Found a trail of span 4 containing skipped vertices
path_salv00550.kgml: 30 -> 29 -> 28 -> 27
path_salv00550.kgml: R01150 -> R04573 -> R05629 -> R05662
path_salv00550.kgml: salv:SALWKB2_1670 -> salv:SALWKB2_1676 -> salv:SALWKB2_1675 -> salv:SALWKB2_1672
path_salv00550.kgml: 6.3.2.4 -> 6.3.2.10 -> 2.7.8.13 -> 2.4.1.227
path_salv00550.kgml: Skipped genes: salv:SALWKB2_1674, salv:SALWKB2_1671, salv:SALWKB2_1673
path_salv00550.kgml:
path_salv00550.kgml: Found a trail of span 3 containing skipped vertices
path_salv00550.kgml: 30 -> [23] -> 35 -> 36
path_salv00550.kgml: R01150 -> [R04617] -> R05630 -> R05032
path_salv00550.kgml: salv:SALWKB2_1670 -> [salv:SALWKB2_1676] -> salv:SALWKB2_1675 -> salv:SALWKB2_1672
path_salv00550.kgml: 6.3.2.4 -> [6.3.2.10] -> 2.7.8.13 -> 2.4.1.227
path_salv00550.kgml: Skipped genes: salv:SALWKB2_1674, salv:SALWKB2_1671, salv:SALWKB2_1673
path_salv00550.kgml:
path_salv00550.kgml: Found a trail of span 3 containing skipped vertices
path_salv00550.kgml: 30 -> [29] -> 28 -> 27
path_salv00550.kgml: R01150 -> [R04573] -> R05629 -> R05662
path_salv00550.kgml: salv:SALWKB2_1670 -> [salv:SALWKB2_1676] -> salv:SALWKB2_1675 -> salv:SALWKB2_1672
path_salv00550.kgml: 6.3.2.4 -> [6.3.2.10] -> 2.7.8.13 -> 2.4.1.227
path_salv00550.kgml: Skipped genes: salv:SALWKB2_1674, salv:SALWKB2_1671, salv:SALWKB2_1673
path_salv00550.kgml:
path_salv00550.kgml: Found a trail of span 2 containing skipped vertices
path_salv00550.kgml: 30 -> [23 -> 35] -> 36
path_salv00550.kgml: R01150 -> [R04617 -> R05630] -> R05032
path_salv00550.kgml: salv:SALWKB2_1670 -> [salv:SALWKB2_1676 -> salv:SALWKB2_1675] -> salv:SALWKB2_1672
path_salv00550.kgml: 6.3.2.4 -> [6.3.2.10 -> 2.7.8.13] -> 2.4.1.227
path_salv00550.kgml: Skipped genes: salv:SALWKB2_1671
path_salv00550.kgml:
path_salv00550.kgml: Found a trail of span 2 containing skipped vertices
path_salv00550.kgml: 30 -> [29 -> 28] -> 27
path_salv00550.kgml: R01150 -> [R04573 -> R05629] -> R05662
path_salv00550.kgml: salv:SALWKB2_1670 -> [salv:SALWKB2_1676 -> salv:SALWKB2_1675] -> salv:SALWKB2_1672
path_salv00550.kgml: 6.3.2.4 -> [6.3.2.10 -> 2.7.8.13] -> 2.4.1.227
path_salv00550.kgml: Skipped genes: salv:SALWKB2_1671
path_salv00550.kgml:
path_salv00550.kgml: --- 1.56 seconds ---

path_salv00561.kgml: Glycerolipid metabolism
path_salv00561.kgml: Initialization took 0.18 seconds
path_salv00561.kgml: (not found)
path_salv00561.kgml: --- 0.22 seconds ---

path_salv00562.kgml: Inositol phosphate metabolism
path_salv00562.kgml: Initialization took 0.05 seconds
path_salv00562.kgml: (not found)
path_salv00562.kgml: --- 0.09 seconds ---

path_salv00564.kgml: Glycerophospholipid metabolism
path_salv00564.kgml: Initialization took 0.38 seconds
path_salv00564.kgml:
path_salv00564.kgml: Found a trail of span 2 containing skipped vertices
path_salv00564.kgml: 103 -> 135
path_salv00564.kgml: R01800 -> R02055
path_salv00564.kgml: salv:SALWKB2_1687 -> salv:SALWKB2_1689
path_salv00564.kgml: 2.7.8.8 -> 4.1.1.65
path_salv00564.kgml: Skipped genes: salv:SALWKB2_1688
path_salv00564.kgml:
path_salv00564.kgml: --- 0.47 seconds ---

path_salv00620.kgml: Pyruvate metabolism
path_salv00620.kgml: Initialization took 1.70 seconds
path_salv00620.kgml:
path_salv00620.kgml: Found a trail of span 4 containing skipped vertices
path_salv00620.kgml: 123 -> 55 -> [124] -> 125 -> 124
path_salv00620.kgml: R00014 -> R03270 -> [R02569] -> R07618 -> R02569
path_salv00620.kgml: salv:SALWKB2_0787 -> salv:SALWKB2_0787 -> [salv:SALWKB2_0788] -> {salv:SALWKB2_0789, salv:SALWKB2_1291} -> salv:SALWKB2_0788
path_salv00620.kgml: {1.2.4.1, 2.2.1.6, 4.1.1.1} -> 1.2.4.1 -> [2.3.1.12] -> 1.8.1.4 -> 2.3.1.12
path_salv00620.kgml:
path_salv00620.kgml: --- 12.79 seconds ---

path_salv00625.kgml: Chloroalkane and chloroalkene degradation
path_salv00625.kgml: Initialization took 0.04 seconds
path_salv00625.kgml: (not found)
path_salv00625.kgml: --- 0.07 seconds ---

path_salv00626.kgml: Naphthalene degradation
path_salv00626.kgml: Initialization took 0.05 seconds
path_salv00626.kgml: (not found)
path_salv00626.kgml: --- 0.07 seconds ---

path_salv00627.kgml: Aminobenzoate degradation
path_salv00627.kgml: Initialization took 0.13 seconds
path_salv00627.kgml: (not found)
path_salv00627.kgml: --- 0.16 seconds ---

path_salv00630.kgml: Glyoxylate and dicarboxylate metabolism
path_salv00630.kgml: Initialization took 0.49 seconds
path_salv00630.kgml: (not found)
path_salv00630.kgml: --- 0.54 seconds ---

path_salv00633.kgml: Nitrotoluene degradation
path_salv00633.kgml: Initialization took 0.04 seconds
path_salv00633.kgml: (not found)
path_salv00633.kgml: --- 0.09 seconds ---

path_salv00640.kgml: Propanoate metabolism
path_salv00640.kgml: Initialization took 0.78 seconds
path_salv00640.kgml:
path_salv00640.kgml: Found a trail of span 2 containing skipped vertices
path_salv00640.kgml: 119 -> 128
path_salv00640.kgml: R00238 -> R01359
path_salv00640.kgml: {salv:SALWKB2_0337, salv:SALWKB2_1752} -> {salv:SALWKB2_0335, salv:SALWKB2_0336, salv:SALWKB2_1749, salv:SALWKB2_1750}
path_salv00640.kgml: 2.3.1.9 -> 2.8.3.8
path_salv00640.kgml: Skipped genes: salv:SALWKB2_1751
path_salv00640.kgml:
path_salv00640.kgml: --- 0.87 seconds ---

path_salv00650.kgml: Butanoate metabolism
path_salv00650.kgml: Initialization took 0.88 seconds
path_salv00650.kgml:
path_salv00650.kgml: Found a trail of span 2 without skipping any vertex
path_salv00650.kgml: 68 -> 78
path_salv00650.kgml: R01648 -> {R00713, R00714}
path_salv00650.kgml: salv:SALWKB2_0720 -> {salv:SALWKB2_0660, salv:SALWKB2_0719, salv:SALWKB2_1156, salv:SALWKB2_1973}
path_salv00650.kgml: 2.6.1.19 -> {1.2.1.16, 1.2.1.24, 1.2.1.16, 1.2.1.79}
path_salv00650.kgml:
path_salv00650.kgml: Found a trail of span 2 without skipping any vertex
path_salv00650.kgml: 68 -> 157
path_salv00650.kgml: R01648 -> R00714
path_salv00650.kgml: salv:SALWKB2_0720 -> {salv:SALWKB2_0660, salv:SALWKB2_0719, salv:SALWKB2_1973}
path_salv00650.kgml: 2.6.1.19 -> {1.2.1.16, 1.2.1.79}
path_salv00650.kgml:
path_salv00650.kgml: --- 1.05 seconds ---

path_salv00660.kgml: C5-Branched dibasic acid metabolism
path_salv00660.kgml: Initialization took 0.13 seconds
path_salv00660.kgml:
path_salv00660.kgml: Found a trail of span 3 containing skipped vertices
path_salv00660.kgml: 31 -> 96 -> 97
path_salv00660.kgml: R03896 -> R03898 -> R00994
path_salv00660.kgml: {salv:SALWKB2_1388, salv:SALWKB2_1391} -> {salv:SALWKB2_1388, salv:SALWKB2_1391} -> salv:SALWKB2_1392
path_salv00660.kgml: 4.2.1.35 -> 4.2.1.35 -> 1.1.1.85
path_salv00660.kgml: Skipped genes: salv:SALWKB2_1390, salv:SALWKB2_1389
path_salv00660.kgml:
path_salv00660.kgml: --- 0.25 seconds ---

path_salv00670.kgml: One carbon pool by folate
path_salv00670.kgml: Initialization took 0.28 seconds
path_salv00670.kgml:
path_salv00670.kgml: Found a trail of span 4 containing skipped vertices
path_salv00670.kgml: 24 -> 23 -> 52 -> [24] -> 68
path_salv00670.kgml: {R02235, R02236} -> {R00936, R00939} -> R02101 -> [{R02235, R02236}] -> {R00937, R00940}
path_salv00670.kgml: salv:SALWKB2_1210 -> salv:SALWKB2_1210 -> salv:SALWKB2_1209 -> [salv:SALWKB2_1210] -> salv:SALWKB2_1210
path_salv00670.kgml: {1.5.1.3, 1.5.1.3} -> {1.5.1.3, 1.5.1.3} -> 2.1.1.45 -> [{1.5.1.3, 1.5.1.3}] -> {1.5.1.3, 1.5.1.3}
path_salv00670.kgml:
path_salv00670.kgml: --- 14.22 seconds ---

path_salv00680.kgml: Methane metabolism
path_salv00680.kgml: Initialization took 1.03 seconds
path_salv00680.kgml:
path_salv00680.kgml: Found a trail of span 2 without skipping any vertex
path_salv00680.kgml: 103 -> 102
path_salv00680.kgml: R06983 -> R00527
path_salv00680.kgml: salv:SALWKB2_2103 -> salv:SALWKB2_2104
path_salv00680.kgml: 1.1.1.284 -> 3.1.2.12
path_salv00680.kgml:
path_salv00680.kgml: --- 1.14 seconds ---

path_salv00730.kgml: Thiamine metabolism
path_salv00730.kgml: Initialization took 0.33 seconds
path_salv00730.kgml:
path_salv00730.kgml: Found a trail of span 2 containing skipped vertices
path_salv00730.kgml: 70 -> 69
path_salv00730.kgml: R07463 -> R10247
path_salv00730.kgml: salv:SALWKB2_2049 -> salv:SALWKB2_2043
path_salv00730.kgml: 1.4.3.19 -> 2.8.1.10
path_salv00730.kgml: Skipped genes: salv:SALWKB2_2047, salv:SALWKB2_2048
path_salv00730.kgml:
path_salv00730.kgml: --- 0.44 seconds ---

path_salv00740.kgml: Riboflavin metabolism
path_salv00740.kgml: Initialization took 0.18 seconds
path_salv00740.kgml:
path_salv00740.kgml: Found a trail of span 3 containing skipped vertices
path_salv00740.kgml: 32 -> [41] -> 42 -> 41
path_salv00740.kgml: R07281 -> [R04457] -> R00066 -> R04457
path_salv00740.kgml: salv:SALWKB2_0771 -> [salv:SALWKB2_0769] -> salv:SALWKB2_0774 -> salv:SALWKB2_0769
path_salv00740.kgml: 4.1.99.12 -> [2.5.1.78] -> 2.5.1.9 -> 2.5.1.78
path_salv00740.kgml: Skipped genes: salv:SALWKB2_0772, salv:SALWKB2_0770
path_salv00740.kgml:
path_salv00740.kgml: --- 0.30 seconds ---

path_salv00750.kgml: Vitamin B6 metabolism
path_salv00750.kgml: Initialization took 0.13 seconds
path_salv00750.kgml: (not found)
path_salv00750.kgml: --- 0.17 seconds ---

path_salv00760.kgml: Nicotinate and nicotinamide metabolism
path_salv00760.kgml: Initialization took 0.63 seconds
path_salv00760.kgml:
path_salv00760.kgml: Found a trail of span 2 without skipping any vertex
path_salv00760.kgml: 71 -> 72
path_salv00760.kgml: R00481 -> R04292
path_salv00760.kgml: salv:SALWKB2_0976 -> salv:SALWKB2_0977
path_salv00760.kgml: 1.4.3.16 -> 2.5.1.72
path_salv00760.kgml:
path_salv00760.kgml: --- 0.76 seconds ---

path_salv00770.kgml: Pantothenate and CoA biosynthesis
path_salv00770.kgml: Initialization took 0.32 seconds
path_salv00770.kgml:
path_salv00770.kgml: Found a trail of span 2 without skipping any vertex
path_salv00770.kgml: 82 -> 81
path_salv00770.kgml: R00006 -> R03051
path_salv00770.kgml: {salv:SALWKB2_1186, salv:SALWKB2_1187} -> salv:SALWKB2_1188
path_salv00770.kgml: 2.2.1.6 -> 1.1.1.86
path_salv00770.kgml:
path_salv00770.kgml: --- 0.44 seconds ---

path_salv00780.kgml: Biotin metabolism
path_salv00780.kgml: Initialization took 0.38 seconds
path_salv00780.kgml:
path_salv00780.kgml: Found a trail of span 4 containing skipped vertices
path_salv00780.kgml: 95 -> 53 -> [56 -> 59] -> 74 -> 67
path_salv00780.kgml: R10115 -> R10116 -> [R10117 -> R10118] -> R10119 -> R10120
path_salv00780.kgml: {salv:SALWKB2_0441, salv:SALWKB2_1839} -> {salv:SALWKB2_0440, salv:SALWKB2_1779} -> [salv:SALWKB2_0050 -> salv:SALWKB2_1251] -> {salv:SALWKB2_0441, salv:SALWKB2_1839} -> {salv:SALWKB2_0440, salv:SALWKB2_1779}
path_salv00780.kgml: {2.3.1.179, 2.3.1.41} -> 1.1.1.100 -> [4.2.1.59 -> 1.3.1.10] -> {2.3.1.179, 2.3.1.41} -> 1.1.1.100
path_salv00780.kgml:
path_salv00780.kgml: Found a trail of span 4 containing skipped vertices
path_salv00780.kgml: 94 -> 53 -> [56 -> 59] -> 74 -> 67
path_salv00780.kgml: R10115 -> R10116 -> [R10117 -> R10118] -> R10119 -> R10120
path_salv00780.kgml: salv:SALWKB2_0438 -> {salv:SALWKB2_0440, salv:SALWKB2_1779} -> [salv:SALWKB2_0050 -> salv:SALWKB2_1251] -> {salv:SALWKB2_0441, salv:SALWKB2_1839} -> {salv:SALWKB2_0440, salv:SALWKB2_1779}
path_salv00780.kgml: {2.3.1.179, 2.3.1.41} -> 1.1.1.100 -> [4.2.1.59 -> 1.3.1.10] -> {2.3.1.179, 2.3.1.41} -> 1.1.1.100
path_salv00780.kgml: Skipped genes: salv:SALWKB2_0439
path_salv00780.kgml:
path_salv00780.kgml: Found a trail of span 4 containing skipped vertices
path_salv00780.kgml: 94 -> 53 -> [56 -> 59] -> 64 -> 67
path_salv00780.kgml: R10115 -> R10116 -> [R10117 -> R10118] -> R10119 -> R10120
path_salv00780.kgml: salv:SALWKB2_0438 -> {salv:SALWKB2_0440, salv:SALWKB2_1779} -> [salv:SALWKB2_0050 -> salv:SALWKB2_1251] -> salv:SALWKB2_0438 -> {salv:SALWKB2_0440, salv:SALWKB2_1779}
path_salv00780.kgml: {2.3.1.179, 2.3.1.41} -> 1.1.1.100 -> [4.2.1.59 -> 1.3.1.10] -> {2.3.1.179, 2.3.1.41} -> 1.1.1.100
path_salv00780.kgml: Skipped genes: salv:SALWKB2_0439
path_salv00780.kgml:
path_salv00780.kgml: --- 0.64 seconds ---

path_salv00785.kgml: Lipoic acid metabolism
path_salv00785.kgml: Initialization took 0.04 seconds
path_salv00785.kgml:
path_salv00785.kgml: Found a trail of span 2 without skipping any vertex
path_salv00785.kgml: 5 -> 6
path_salv00785.kgml: R07768 -> R07769
path_salv00785.kgml: salv:SALWKB2_0410 -> salv:SALWKB2_0409
path_salv00785.kgml: 2.8.1.8 -> 2.3.1.181
path_salv00785.kgml:
path_salv00785.kgml: Found a trail of span 2 without skipping any vertex
path_salv00785.kgml: 11 -> 10
path_salv00785.kgml: R07766 -> R07767
path_salv00785.kgml: salv:SALWKB2_0409 -> salv:SALWKB2_0410
path_salv00785.kgml: 2.3.1.181 -> 2.8.1.8
path_salv00785.kgml:
path_salv00785.kgml: --- 0.18 seconds ---

path_salv00790.kgml: Folate biosynthesis
path_salv00790.kgml: Initialization took 0.84 seconds
path_salv00790.kgml:
path_salv00790.kgml: Found a trail of span 3 containing skipped vertices
path_salv00790.kgml: 94 -> [118] -> 122 -> 126
path_salv00790.kgml: R09395 -> [R09726] -> R09735 -> R11581
path_salv00790.kgml: salv:SALWKB2_0630 -> [salv:SALWKB2_1606] -> salv:SALWKB2_0628 -> salv:SALWKB2_0629
path_salv00790.kgml: 2.8.1.12 -> [2.7.7.75] -> 2.10.1.1 -> 2.7.7.77
path_salv00790.kgml:
path_salv00790.kgml: Found a trail of span 3 containing skipped vertices
path_salv00790.kgml: 171 -> 75 -> 73
path_salv00790.kgml: R11073 -> R03504 -> R03066
path_salv00790.kgml: salv:SALWKB2_1636 -> salv:SALWKB2_1636 -> salv:SALWKB2_1640
path_salv00790.kgml: 5.1.99.8 -> 4.1.2.25 -> 2.5.1.15
path_salv00790.kgml: Skipped genes: salv:SALWKB2_1638, salv:SALWKB2_1639
path_salv00790.kgml:
path_salv00790.kgml: Found a trail of span 3 containing skipped vertices
path_salv00790.kgml: 171 -> 75 -> [74] -> 72
path_salv00790.kgml: R11073 -> R03504 -> [R03503] -> R03067
path_salv00790.kgml: salv:SALWKB2_1636 -> salv:SALWKB2_1636 -> [salv:SALWKB2_0736] -> salv:SALWKB2_1640
path_salv00790.kgml: 5.1.99.8 -> 4.1.2.25 -> [2.7.6.3] -> 2.5.1.15
path_salv00790.kgml: Skipped genes: salv:SALWKB2_1638, salv:SALWKB2_1639
path_salv00790.kgml:
path_salv00790.kgml: Found a trail of span 2 without skipping any vertex
path_salv00790.kgml: 96 -> 102
path_salv00790.kgml: R09959 -> R10002
path_salv00790.kgml: salv:SALWKB2_0578 -> salv:SALWKB2_0577
path_salv00790.kgml: 4.1.2.50 -> 4.3.99.3
path_salv00790.kgml:
path_salv00790.kgml: Found a trail of span 2 containing skipped vertices
path_salv00790.kgml: 94 -> [118 -> 122] -> 126
path_salv00790.kgml: R09395 -> [R09726 -> R09735] -> R11581
path_salv00790.kgml: salv:SALWKB2_0630 -> [salv:SALWKB2_1606 -> salv:SALWKB2_0628] -> salv:SALWKB2_0629
path_salv00790.kgml: 2.8.1.12 -> [2.7.7.75 -> 2.10.1.1] -> 2.7.7.77
path_salv00790.kgml:
path_salv00790.kgml: Found a trail of span 2 containing skipped vertices
path_salv00790.kgml: 171 -> [75 -> 74] -> 72
path_salv00790.kgml: R11073 -> [R03504 -> R03503] -> R03067
path_salv00790.kgml: salv:SALWKB2_1636 -> [salv:SALWKB2_1636 -> salv:SALWKB2_0736] -> salv:SALWKB2_1640
path_salv00790.kgml: 5.1.99.8 -> [4.1.2.25 -> 2.7.6.3] -> 2.5.1.15
path_salv00790.kgml: Skipped genes: salv:SALWKB2_1638, salv:SALWKB2_1639
path_salv00790.kgml:
path_salv00790.kgml: Found a trail of span 2 containing skipped vertices
path_salv00790.kgml: 171 -> [75] -> 73
path_salv00790.kgml: R11073 -> [R03504] -> R03066
path_salv00790.kgml: salv:SALWKB2_1636 -> [salv:SALWKB2_1636] -> salv:SALWKB2_1640
path_salv00790.kgml: 5.1.99.8 -> [4.1.2.25] -> 2.5.1.15
path_salv00790.kgml: Skipped genes: salv:SALWKB2_1638, salv:SALWKB2_1639
path_salv00790.kgml:
path_salv00790.kgml: --- 1.44 seconds ---

path_salv00860.kgml: Porphyrin and chlorophyll metabolism
path_salv00860.kgml: Initialization took 0.69 seconds
path_salv00860.kgml:
path_salv00860.kgml: Found a trail of span 3 containing skipped vertices
path_salv00860.kgml: 273 -> 270 -> 269
path_salv00860.kgml: R00084 -> R03165 -> R03197
path_salv00860.kgml: salv:SALWKB2_1452 -> salv:SALWKB2_1451 -> salv:SALWKB2_1448
path_salv00860.kgml: 2.5.1.61 -> 4.2.1.75 -> 4.1.1.37
path_salv00860.kgml: Skipped genes: salv:SALWKB2_1450, salv:SALWKB2_1449
path_salv00860.kgml:
path_salv00860.kgml: Found a trail of span 3 without skipping any vertex
path_salv00860.kgml: 273 -> 270 -> 271
path_salv00860.kgml: R00084 -> R03165 -> R03194
path_salv00860.kgml: salv:SALWKB2_1452 -> salv:SALWKB2_1451 -> {salv:SALWKB2_1450, salv:SALWKB2_2227}
path_salv00860.kgml: 2.5.1.61 -> 4.2.1.75 -> 2.1.1.107
path_salv00860.kgml:
path_salv00860.kgml: Found a trail of span 2 containing skipped vertices
path_salv00860.kgml: 273 -> [270] -> 271
path_salv00860.kgml: R00084 -> [R03165] -> R03194
path_salv00860.kgml: salv:SALWKB2_1452 -> [salv:SALWKB2_1451] -> {salv:SALWKB2_1450, salv:SALWKB2_2227}
path_salv00860.kgml: 2.5.1.61 -> [4.2.1.75] -> 2.1.1.107
path_salv00860.kgml: Skipped genes: salv:SALWKB2_1451
path_salv00860.kgml:
path_salv00860.kgml: --- 0.96 seconds ---

path_salv00900.kgml: Terpenoid backbone biosynthesis
path_salv00900.kgml: Initialization took 0.33 seconds
path_salv00900.kgml:
path_salv00900.kgml: Found a trail of span 2 containing skipped vertices
path_salv00900.kgml: 66 -> [67] -> 68
path_salv00900.kgml: R05633 -> [R05634] -> R05637
path_salv00900.kgml: salv:SALWKB2_0670 -> [salv:SALWKB2_1007] -> salv:SALWKB2_0671
path_salv00900.kgml: 2.7.7.60 -> [2.7.1.148] -> 4.6.1.12
path_salv00900.kgml:
path_salv00900.kgml: --- 0.44 seconds ---

path_salv00906.kgml: Carotenoid biosynthesis
path_salv00906.kgml: Initialization took 0.05 seconds
path_salv00906.kgml: (not found)
path_salv00906.kgml: --- 0.08 seconds ---

path_salv00910.kgml: Nitrogen metabolism
path_salv00910.kgml: Initialization took 0.33 seconds
path_salv00910.kgml:
path_salv00910.kgml: Found a trail of span 2 containing skipped vertices
path_salv00910.kgml: 150 -> 25
path_salv00910.kgml: R09497 -> R00798
path_salv00910.kgml: {salv:SALWKB2_0900, salv:SALWKB2_0901, salv:SALWKB2_0903} -> {salv:SALWKB2_0900, salv:SALWKB2_0901, salv:SALWKB2_0903}
path_salv00910.kgml: 1.7.5.1 -> ?
path_salv00910.kgml: Skipped genes: salv:SALWKB2_0902
path_salv00910.kgml:
path_salv00910.kgml: --- 0.42 seconds ---

path_salv00920.kgml: Sulfur metabolism
path_salv00920.kgml: Initialization took 0.53 seconds
path_salv00920.kgml: (not found)
path_salv00920.kgml: --- 0.55 seconds ---

path_salv00970.kgml: Aminoacyl-tRNA biosynthesis
path_salv00970.kgml: Initialization took 1.48 seconds
path_salv00970.kgml: (not found)
path_salv00970.kgml: --- 1.53 seconds ---

path_salv01040.kgml: Biosynthesis of unsaturated fatty acids
path_salv01040.kgml: Initialization took 0.05 seconds
path_salv01040.kgml: (not found)
path_salv01040.kgml: --- 0.09 seconds ---

path_salv01053.kgml: Biosynthesis of siderophore group nonribosomal peptides
path_salv01053.kgml: Initialization took 0.08 seconds
path_salv01053.kgml:
path_salv01053.kgml: Found a trail of span 4 containing skipped vertices
path_salv01053.kgml: 20 -> 43 -> 18 -> 64
path_salv01053.kgml: R01717 -> R03037 -> R01505 -> R07644
path_salv01053.kgml: salv:SALWKB2_2022 -> salv:SALWKB2_2018 -> salv:SALWKB2_2023 -> {salv:SALWKB2_2017, salv:SALWKB2_2018, salv:SALWKB2_2021}
path_salv01053.kgml: 5.4.4.2 -> 3.3.2.1 -> 1.3.1.28 -> 6.3.2.14
path_salv01053.kgml: Skipped genes: salv:SALWKB2_2019, salv:SALWKB2_2020
path_salv01053.kgml:
path_salv01053.kgml: Found a trail of span 3 containing skipped vertices
path_salv01053.kgml: 20 -> 43 -> [18] -> 64
path_salv01053.kgml: R01717 -> R03037 -> [R01505] -> R07644
path_salv01053.kgml: salv:SALWKB2_2022 -> salv:SALWKB2_2018 -> [salv:SALWKB2_2023] -> {salv:SALWKB2_2017, salv:SALWKB2_2018, salv:SALWKB2_2021}
path_salv01053.kgml: 5.4.4.2 -> 3.3.2.1 -> [1.3.1.28] -> 6.3.2.14
path_salv01053.kgml: Skipped genes: salv:SALWKB2_2019, salv:SALWKB2_2020
path_salv01053.kgml:
path_salv01053.kgml: Found a trail of span 3 containing skipped vertices
path_salv01053.kgml: 20 -> [43] -> 18 -> 64
path_salv01053.kgml: R01717 -> [R03037] -> R01505 -> R07644
path_salv01053.kgml: salv:SALWKB2_2022 -> [salv:SALWKB2_2018] -> salv:SALWKB2_2023 -> {salv:SALWKB2_2017, salv:SALWKB2_2018, salv:SALWKB2_2021}
path_salv01053.kgml: 5.4.4.2 -> [3.3.2.1] -> 1.3.1.28 -> 6.3.2.14
path_salv01053.kgml:
path_salv01053.kgml: Found a trail of span 2 containing skipped vertices
path_salv01053.kgml: 20 -> [43 -> 18] -> 64
path_salv01053.kgml: R01717 -> [R03037 -> R01505] -> R07644
path_salv01053.kgml: salv:SALWKB2_2022 -> [salv:SALWKB2_2018 -> salv:SALWKB2_2023] -> {salv:SALWKB2_2017, salv:SALWKB2_2018, salv:SALWKB2_2021}
path_salv01053.kgml: 5.4.4.2 -> [3.3.2.1 -> 1.3.1.28] -> 6.3.2.14
path_salv01053.kgml:
path_salv01053.kgml: --- 0.39 seconds ---

path_salv01054.kgml: Nonribosomal peptide structures
path_salv01054.kgml: Initialization took 0.05 seconds
path_salv01054.kgml: (not found)
path_salv01054.kgml: --- 0.09 seconds ---

--- 169.18 seconds ---
