# Supplementary material for: CoMetGeNe: mining conserved neighborhood patterns in metabolic and genomic contexts
Source: BMC Bioinformatics. 2019 Jan 10;20:19. doi: 10.1186/s12859-018-2542-2 (PMC6327494; doi:10.1186/s12859-018-2542-2)
Supplement: Supplementary file 14 — Trail finding results for completely assembled representative bacterial genomes present in NCBI Genomes. Of the 1,545 fully assembled representative bacterial genomes in NCBI, corresponding entries have been identified in KEGG for 1,467 species, for which trail finding has been performed for all combinations of gap parameters δG and δD ranging from 0 to 3. This additional file is available from https://doi.org/10.6084/m9.figshare.7288769. (GZ 178,532 kb) [file 12859_2018_2542_MOESM14_ESM.gz › results/alv_dG3_dD1.hnet]

--- delta_G = 3, delta_D = 1 ---

path_alv00010.kgml: Glycolysis / Gluconeogenesis
path_alv00010.kgml: Initialization took 0.53 seconds
path_alv00010.kgml:
path_alv00010.kgml: Found a trail of span 4 containing skipped vertices
path_alv00010.kgml: 75 -> 49 -> 50 -> [124] -> 48
path_alv00010.kgml: R07618 -> R03270 -> R02569 -> [R01196] -> R00014
path_alv00010.kgml: alv:Alvin_0803 -> alv:Alvin_0805 -> alv:Alvin_0804 -> [{alv:Alvin_0264, alv:Alvin_1172}] -> alv:Alvin_0805
path_alv00010.kgml: 1.8.1.4 -> 1.2.4.1 -> 2.3.1.12 -> [{1.2.7.1, 1.2.7.11}] -> {1.2.4.1, 2.2.1.6, 4.1.1.1}
path_alv00010.kgml:
path_alv00010.kgml: Found a trail of span 3 containing skipped vertices
path_alv00010.kgml: 76 -> [57] -> 14 -> 57
path_alv00010.kgml: R01512 -> [R01061] -> R01070 -> R01061
path_alv00010.kgml: alv:Alvin_0314 -> [alv:Alvin_0315] -> alv:Alvin_0312 -> alv:Alvin_0315
path_alv00010.kgml: 2.7.2.3 -> [{1.2.1.12, 1.2.1.59}] -> 4.1.2.13 -> {1.2.1.12, 1.2.1.59}
path_alv00010.kgml: Skipped genes: alv:Alvin_0313
path_alv00010.kgml:
path_alv00010.kgml: --- 1.75 seconds ---

path_alv00020.kgml: Citrate cycle (TCA cycle)
path_alv00020.kgml: Initialization took 0.58 seconds
path_alv00020.kgml:
path_alv00020.kgml: Found a trail of span 4 containing skipped vertices
path_alv00020.kgml: 80 -> 82 -> [101] -> 75 -> 77
path_alv00020.kgml: R07618 -> R02569 -> [R01196] -> R00014 -> R03270
path_alv00020.kgml: alv:Alvin_0803 -> alv:Alvin_0804 -> [{alv:Alvin_0264, alv:Alvin_1172}] -> alv:Alvin_0805 -> alv:Alvin_0805
path_alv00020.kgml: 1.8.1.4 -> 2.3.1.12 -> [{1.2.7.1, 1.2.7.11}] -> {1.2.4.1, 2.2.1.6, 4.1.1.1} -> 1.2.4.1
path_alv00020.kgml:
path_alv00020.kgml: Found a trail of span 3 containing skipped vertices
path_alv00020.kgml: 29 -> [30] -> 31 -> [28] -> 30
path_alv00020.kgml: R00621 -> [R03316] -> R02570 -> [R07618] -> R03316
path_alv00020.kgml: alv:Alvin_0293 -> [alv:Alvin_0293] -> alv:Alvin_0292 -> [alv:Alvin_0803] -> alv:Alvin_0293
path_alv00020.kgml: 1.2.4.2 -> [1.2.4.2] -> 2.3.1.61 -> [1.8.1.4] -> 1.2.4.2
path_alv00020.kgml:
path_alv00020.kgml: --- 1.75 seconds ---

path_alv00030.kgml: Pentose phosphate pathway
path_alv00030.kgml: Initialization took 0.38 seconds
path_alv00030.kgml:
path_alv00030.kgml: Found a trail of span 3 containing skipped vertices
path_alv00030.kgml: 46 -> 50 -> 49
path_alv00030.kgml: R01641 -> R01070 -> R01830
path_alv00030.kgml: alv:Alvin_0316 -> alv:Alvin_0312 -> alv:Alvin_0316
path_alv00030.kgml: 2.2.1.1 -> 4.1.2.13 -> 2.2.1.1
path_alv00030.kgml: Skipped genes: alv:Alvin_0314, alv:Alvin_0315, alv:Alvin_0313
path_alv00030.kgml:
path_alv00030.kgml: --- 0.60 seconds ---

path_alv00040.kgml: Pentose and glucuronate interconversions
path_alv00040.kgml: Initialization took 0.08 seconds
path_alv00040.kgml: (not found)
path_alv00040.kgml: --- 0.12 seconds ---

path_alv00051.kgml: Fructose and mannose metabolism
path_alv00051.kgml: Initialization took 0.13 seconds
path_alv00051.kgml: (not found)
path_alv00051.kgml: --- 0.17 seconds ---

path_alv00052.kgml: Galactose metabolism
path_alv00052.kgml: Initialization took 0.13 seconds
path_alv00052.kgml: (not found)
path_alv00052.kgml: --- 0.18 seconds ---

path_alv00053.kgml: Ascorbate and aldarate metabolism
path_alv00053.kgml: Initialization took 0.05 seconds
path_alv00053.kgml: (not found)
path_alv00053.kgml: --- 0.10 seconds ---

path_alv00061.kgml: Fatty acid biosynthesis
path_alv00061.kgml: Initialization took 0.24 seconds
path_alv00061.kgml:
path_alv00061.kgml: Found a trail of span 3 containing skipped vertices
path_alv00061.kgml: 147 -> 259 -> 142
path_alv00061.kgml: R01626 -> R04355 -> R04533
path_alv00061.kgml: alv:Alvin_1892 -> alv:Alvin_1889 -> alv:Alvin_1891
path_alv00061.kgml: {2.3.1.39, 2.3.1.85, 2.3.1.86} -> {2.3.1.179, 2.3.1.41, 2.3.1.85, 2.3.1.86} -> {1.1.1.100, 2.3.1.85, 2.3.1.86}
path_alv00061.kgml: Skipped genes: alv:Alvin_1890
path_alv00061.kgml:
path_alv00061.kgml: Found a trail of span 3 containing skipped vertices
path_alv00061.kgml: 147 -> 61 -> 108
path_alv00061.kgml: R01626 -> R04960 -> R04534
path_alv00061.kgml: alv:Alvin_1892 -> alv:Alvin_1889 -> alv:Alvin_1891
path_alv00061.kgml: {2.3.1.39, 2.3.1.85, 2.3.1.86} -> {2.3.1.179, 2.3.1.41, 2.3.1.85, 2.3.1.86} -> {1.1.1.100, 2.3.1.85, 2.3.1.86}
path_alv00061.kgml: Skipped genes: alv:Alvin_1890
path_alv00061.kgml:
path_alv00061.kgml: Found a trail of span 3 containing skipped vertices
path_alv00061.kgml: 147 -> 53 -> 54
path_alv00061.kgml: R01626 -> R07762 -> R07763
path_alv00061.kgml: alv:Alvin_1892 -> alv:Alvin_1889 -> alv:Alvin_1891
path_alv00061.kgml: {2.3.1.39, 2.3.1.85, 2.3.1.86} -> {2.3.1.179, 2.3.1.199, 2.3.1.41} -> 1.1.1.100
path_alv00061.kgml: Skipped genes: alv:Alvin_1890
path_alv00061.kgml:
path_alv00061.kgml: Found a trail of span 3 without skipping any vertex
path_alv00061.kgml: 147 -> 262 -> 142
path_alv00061.kgml: R01626 -> R10707 -> R04533
path_alv00061.kgml: alv:Alvin_1892 -> alv:Alvin_1893 -> alv:Alvin_1891
path_alv00061.kgml: {2.3.1.39, 2.3.1.85, 2.3.1.86} -> 2.3.1.180 -> {1.1.1.100, 2.3.1.85, 2.3.1.86}
path_alv00061.kgml:
path_alv00061.kgml: Found a trail of span 3 containing skipped vertices
path_alv00061.kgml: 147 -> 58 -> 75
path_alv00061.kgml: R01626 -> R04968 -> R04543
path_alv00061.kgml: alv:Alvin_1892 -> alv:Alvin_1889 -> alv:Alvin_1891
path_alv00061.kgml: {2.3.1.39, 2.3.1.85, 2.3.1.86} -> {2.3.1.179, 2.3.1.41, 2.3.1.85, 2.3.1.86} -> {1.1.1.100, 2.3.1.85, 2.3.1.86}
path_alv00061.kgml: Skipped genes: alv:Alvin_1890
path_alv00061.kgml:
path_alv00061.kgml: Found a trail of span 3 containing skipped vertices
path_alv00061.kgml: 147 -> 59 -> 86
path_alv00061.kgml: R01626 -> R04726 -> R04566
path_alv00061.kgml: alv:Alvin_1892 -> alv:Alvin_1889 -> alv:Alvin_1891
path_alv00061.kgml: {2.3.1.39, 2.3.1.85, 2.3.1.86} -> {2.3.1.179, 2.3.1.41, 2.3.1.85, 2.3.1.86} -> {1.1.1.100, 2.3.1.85, 2.3.1.86}
path_alv00061.kgml: Skipped genes: alv:Alvin_1890
path_alv00061.kgml:
path_alv00061.kgml: Found a trail of span 3 containing skipped vertices
path_alv00061.kgml: 147 -> 63 -> 130
path_alv00061.kgml: R01626 -> R04952 -> R04953
path_alv00061.kgml: alv:Alvin_1892 -> alv:Alvin_1889 -> alv:Alvin_1891
path_alv00061.kgml: {2.3.1.39, 2.3.1.85, 2.3.1.86} -> {2.3.1.179, 2.3.1.41, 2.3.1.85, 2.3.1.86} -> {1.1.1.100, 2.3.1.85, 2.3.1.86}
path_alv00061.kgml: Skipped genes: alv:Alvin_1890
path_alv00061.kgml:
path_alv00061.kgml: Found a trail of span 3 containing skipped vertices
path_alv00061.kgml: 147 -> 62 -> 119
path_alv00061.kgml: R01626 -> R04957 -> R04536
path_alv00061.kgml: alv:Alvin_1892 -> alv:Alvin_1889 -> alv:Alvin_1891
path_alv00061.kgml: {2.3.1.39, 2.3.1.85, 2.3.1.86} -> {2.3.1.179, 2.3.1.41, 2.3.1.85, 2.3.1.86} -> {1.1.1.100, 2.3.1.85, 2.3.1.86}
path_alv00061.kgml: Skipped genes: alv:Alvin_1890
path_alv00061.kgml:
path_alv00061.kgml: Found a trail of span 3 containing skipped vertices
path_alv00061.kgml: 147 -> 60 -> 97
path_alv00061.kgml: R01626 -> R04963 -> R04964
path_alv00061.kgml: alv:Alvin_1892 -> alv:Alvin_1889 -> alv:Alvin_1891
path_alv00061.kgml: {2.3.1.39, 2.3.1.85, 2.3.1.86} -> {2.3.1.179, 2.3.1.41, 2.3.1.85, 2.3.1.86} -> {1.1.1.100, 2.3.1.85, 2.3.1.86}
path_alv00061.kgml: Skipped genes: alv:Alvin_1890
path_alv00061.kgml:
path_alv00061.kgml: Found a trail of span 2 containing skipped vertices
path_alv00061.kgml: 147 -> [60] -> 97
path_alv00061.kgml: R01626 -> [R04963] -> R04964
path_alv00061.kgml: alv:Alvin_1892 -> [alv:Alvin_1889] -> alv:Alvin_1891
path_alv00061.kgml: {2.3.1.39, 2.3.1.85, 2.3.1.86} -> [{2.3.1.179, 2.3.1.41, 2.3.1.85, 2.3.1.86}] -> {1.1.1.100, 2.3.1.85, 2.3.1.86}
path_alv00061.kgml:
path_alv00061.kgml: Found a trail of span 2 containing skipped vertices
path_alv00061.kgml: 147 -> [62] -> 119
path_alv00061.kgml: R01626 -> [R04957] -> R04536
path_alv00061.kgml: alv:Alvin_1892 -> [alv:Alvin_1889] -> alv:Alvin_1891
path_alv00061.kgml: {2.3.1.39, 2.3.1.85, 2.3.1.86} -> [{2.3.1.179, 2.3.1.41, 2.3.1.85, 2.3.1.86}] -> {1.1.1.100, 2.3.1.85, 2.3.1.86}
path_alv00061.kgml:
path_alv00061.kgml: Found a trail of span 2 containing skipped vertices
path_alv00061.kgml: 147 -> [59] -> 86
path_alv00061.kgml: R01626 -> [R04726] -> R04566
path_alv00061.kgml: alv:Alvin_1892 -> [alv:Alvin_1889] -> alv:Alvin_1891
path_alv00061.kgml: {2.3.1.39, 2.3.1.85, 2.3.1.86} -> [{2.3.1.179, 2.3.1.41, 2.3.1.85, 2.3.1.86}] -> {1.1.1.100, 2.3.1.85, 2.3.1.86}
path_alv00061.kgml:
path_alv00061.kgml: Found a trail of span 2 containing skipped vertices
path_alv00061.kgml: 147 -> [61] -> 108
path_alv00061.kgml: R01626 -> [R04960] -> R04534
path_alv00061.kgml: alv:Alvin_1892 -> [alv:Alvin_1889] -> alv:Alvin_1891
path_alv00061.kgml: {2.3.1.39, 2.3.1.85, 2.3.1.86} -> [{2.3.1.179, 2.3.1.41, 2.3.1.85, 2.3.1.86}] -> {1.1.1.100, 2.3.1.85, 2.3.1.86}
path_alv00061.kgml:
path_alv00061.kgml: Found a trail of span 2 containing skipped vertices
path_alv00061.kgml: 147 -> [58] -> 75
path_alv00061.kgml: R01626 -> [R04968] -> R04543
path_alv00061.kgml: alv:Alvin_1892 -> [alv:Alvin_1889] -> alv:Alvin_1891
path_alv00061.kgml: {2.3.1.39, 2.3.1.85, 2.3.1.86} -> [{2.3.1.179, 2.3.1.41, 2.3.1.85, 2.3.1.86}] -> {1.1.1.100, 2.3.1.85, 2.3.1.86}
path_alv00061.kgml:
path_alv00061.kgml: Found a trail of span 2 containing skipped vertices
path_alv00061.kgml: 147 -> [63] -> 130
path_alv00061.kgml: R01626 -> [R04952] -> R04953
path_alv00061.kgml: alv:Alvin_1892 -> [alv:Alvin_1889] -> alv:Alvin_1891
path_alv00061.kgml: {2.3.1.39, 2.3.1.85, 2.3.1.86} -> [{2.3.1.179, 2.3.1.41, 2.3.1.85, 2.3.1.86}] -> {1.1.1.100, 2.3.1.85, 2.3.1.86}
path_alv00061.kgml:
path_alv00061.kgml: Found a trail of span 2 containing skipped vertices
path_alv00061.kgml: 147 -> [259] -> 142
path_alv00061.kgml: R01626 -> [R04355] -> R04533
path_alv00061.kgml: alv:Alvin_1892 -> [alv:Alvin_1889] -> alv:Alvin_1891
path_alv00061.kgml: {2.3.1.39, 2.3.1.85, 2.3.1.86} -> [{2.3.1.179, 2.3.1.41, 2.3.1.85, 2.3.1.86}] -> {1.1.1.100, 2.3.1.85, 2.3.1.86}
path_alv00061.kgml:
path_alv00061.kgml: Found a trail of span 2 containing skipped vertices
path_alv00061.kgml: 147 -> [53] -> 54
path_alv00061.kgml: R01626 -> [R07762] -> R07763
path_alv00061.kgml: alv:Alvin_1892 -> [alv:Alvin_1889] -> alv:Alvin_1891
path_alv00061.kgml: {2.3.1.39, 2.3.1.85, 2.3.1.86} -> [{2.3.1.179, 2.3.1.199, 2.3.1.41}] -> 1.1.1.100
path_alv00061.kgml:
path_alv00061.kgml: --- 2.11 seconds ---

path_alv00071.kgml: Fatty acid degradation
path_alv00071.kgml: Initialization took 0.09 seconds
path_alv00071.kgml: (not found)
path_alv00071.kgml: --- 0.15 seconds ---

path_alv00130.kgml: Ubiquinone and other terpenoid-quinone biosynthesis
path_alv00130.kgml: Initialization took 0.44 seconds
path_alv00130.kgml:
path_alv00130.kgml: Found a trail of span 2 without skipping any vertex
path_alv00130.kgml: 69 -> 61
path_alv00130.kgml: R01717 -> R08165
path_alv00130.kgml: alv:Alvin_0628 -> alv:Alvin_0627
path_alv00130.kgml: 5.4.4.2 -> 2.2.1.9
path_alv00130.kgml:
path_alv00130.kgml: Found a trail of span 2 containing skipped vertices
path_alv00130.kgml: 58 -> [85] -> 107
path_alv00130.kgml: R07263 -> [R07262] -> R05617
path_alv00130.kgml: alv:Alvin_0624 -> [alv:Alvin_0597] -> alv:Alvin_0623
path_alv00130.kgml: 4.1.3.36 -> [3.1.2.28] -> 2.5.1.74
path_alv00130.kgml:
path_alv00130.kgml: Found a trail of span 2 containing skipped vertices
path_alv00130.kgml: 58 -> [85] -> 108
path_alv00130.kgml: R07263 -> [R07262] -> R06858
path_alv00130.kgml: alv:Alvin_0624 -> [alv:Alvin_0597] -> alv:Alvin_0623
path_alv00130.kgml: 4.1.3.36 -> [3.1.2.28] -> ?
path_alv00130.kgml:
path_alv00130.kgml: --- 0.66 seconds ---

path_alv00190.kgml: Oxidative phosphorylation
path_alv00190.kgml: Initialization took 2.95 seconds
path_alv00190.kgml: (not found)
path_alv00190.kgml: --- 2.99 seconds ---

path_alv00220.kgml: Arginine biosynthesis
path_alv00220.kgml: Initialization took 0.19 seconds
path_alv00220.kgml:
path_alv00220.kgml: Found a trail of span 2 containing skipped vertices
path_alv00220.kgml: 52 -> [55] -> 44
path_alv00220.kgml: R02283 -> [R02282] -> R01398
path_alv00220.kgml: alv:Alvin_1921 -> [alv:Alvin_0144] -> alv:Alvin_1922
path_alv00220.kgml: 2.6.1.11 -> [2.3.1.35] -> 2.1.3.3
path_alv00220.kgml:
path_alv00220.kgml: --- 0.30 seconds ---

path_alv00230.kgml: Purine metabolism
path_alv00230.kgml: Initialization took 4.00 seconds
path_alv00230.kgml:
path_alv00230.kgml: Found a trail of span 3 containing skipped vertices
path_alv00230.kgml: 244 -> [300] -> 220 -> [139] -> 239
path_alv00230.kgml: R00441 -> [R00430] -> R00332 -> [R02019] -> R02090
path_alv00230.kgml: {alv:Alvin_2338, alv:Alvin_2369, alv:Alvin_2370, alv:Alvin_2982} -> [alv:Alvin_0313] -> alv:Alvin_2983 -> [{alv:Alvin_1659, alv:Alvin_1847}] -> alv:Alvin_2983
path_alv00230.kgml: {2.7.7.48, 2.7.7.6} -> [2.7.1.40] -> 2.7.4.8 -> [1.17.4.1] -> {2.7.4.12, 2.7.4.8}
path_alv00230.kgml:
path_alv00230.kgml: Found a trail of span 2 without skipping any vertex
path_alv00230.kgml: 427 -> 428
path_alv00230.kgml: R07404 -> R07405
path_alv00230.kgml: alv:Alvin_2614 -> alv:Alvin_2615
path_alv00230.kgml: 6.3.4.18 -> 5.4.99.18
path_alv00230.kgml:
path_alv00230.kgml: Found a trail of span 2 without skipping any vertex
path_alv00230.kgml: 205 -> 206
path_alv00230.kgml: R01130 -> {R01230, R01231}
path_alv00230.kgml: alv:Alvin_2708 -> {alv:Alvin_2665, alv:Alvin_2707}
path_alv00230.kgml: 1.1.1.205 -> {6.3.5.2, 6.3.5.2}
path_alv00230.kgml:
path_alv00230.kgml: Found a trail of span 2 containing skipped vertices
path_alv00230.kgml: 163 -> [260] -> 164
path_alv00230.kgml: R04325 -> [R04463] -> R04208
path_alv00230.kgml: {alv:Alvin_1637, alv:Alvin_1671} -> [alv:Alvin_1592] -> alv:Alvin_1636
path_alv00230.kgml: 2.1.2.2 -> [6.3.5.3] -> 6.3.3.1
path_alv00230.kgml:
path_alv00230.kgml: --- 4.93 seconds ---

path_alv00240.kgml: Pyrimidine metabolism
path_alv00240.kgml: Initialization took 1.99 seconds
path_alv00240.kgml:
path_alv00240.kgml: Found a trail of span 3 containing skipped vertices
path_alv00240.kgml: 302 -> [138] -> 301 -> [139] -> 140
path_alv00240.kgml: R00512 -> [R02024] -> R01665 -> [R02326] -> R02325
path_alv00240.kgml: alv:Alvin_1646 -> [{alv:Alvin_1659, alv:Alvin_1847}] -> alv:Alvin_1646 -> [alv:Alvin_1280] -> alv:Alvin_1649
path_alv00240.kgml: {2.7.4.14, 2.7.4.25} -> [1.17.4.1] -> {2.7.4.14, 2.7.4.25} -> [2.7.4.6] -> 3.5.4.13
path_alv00240.kgml: Skipped genes: alv:Alvin_1647
path_alv00240.kgml:
path_alv00240.kgml: Found a trail of span 3 containing skipped vertices
path_alv00240.kgml: 150 -> [156] -> 161 -> [158] -> 157
path_alv00240.kgml: R02098 -> [R02101] -> R02094 -> [R02093] -> R00378
path_alv00240.kgml: alv:Alvin_1886 -> [alv:Alvin_1551] -> alv:Alvin_1886 -> [alv:Alvin_1280] -> {alv:Alvin_0002, alv:Alvin_0166, alv:Alvin_0387, alv:Alvin_0419, alv:Alvin_0467, alv:Alvin_1215, alv:Alvin_1290, alv:Alvin_1488, alv:Alvin_1885}
path_alv00240.kgml: {2.7.4.4, 2.7.4.9} -> [2.1.1.45] -> {2.7.4.12, 2.7.4.9} -> [2.7.4.6] -> 2.7.7.7
path_alv00240.kgml:
path_alv00240.kgml: Found a trail of span 2 without skipping any vertex
path_alv00240.kgml: 97 -> 98
path_alv00240.kgml: R01397 -> R01993
path_alv00240.kgml: alv:Alvin_0203 -> {alv:Alvin_0204, alv:Alvin_1132}
path_alv00240.kgml: 2.1.3.2 -> 3.5.2.3
path_alv00240.kgml:
path_alv00240.kgml: Found a trail of span 2 containing skipped vertices
path_alv00240.kgml: 302 -> [124] -> 106
path_alv00240.kgml: R00512 -> [R00570] -> R00568
path_alv00240.kgml: alv:Alvin_1646 -> [alv:Alvin_1280] -> alv:Alvin_1649
path_alv00240.kgml: {2.7.4.14, 2.7.4.25} -> [2.7.4.6] -> 3.5.4.13
path_alv00240.kgml: Skipped genes: alv:Alvin_1647
path_alv00240.kgml:
path_alv00240.kgml: Found a trail of span 2 containing skipped vertices
path_alv00240.kgml: 107 -> [304] -> 141
path_alv00240.kgml: {R00571, R00573} -> [R11636] -> R00377
path_alv00240.kgml: alv:Alvin_0389 -> [alv:Alvin_2294] -> {alv:Alvin_0002, alv:Alvin_0166, alv:Alvin_0387, alv:Alvin_0419, alv:Alvin_0467, alv:Alvin_1215, alv:Alvin_1290, alv:Alvin_1488, alv:Alvin_1885}
path_alv00240.kgml: {6.3.4.2, 6.3.4.2} -> [1.1.98.6] -> 2.7.7.7
path_alv00240.kgml:
path_alv00240.kgml: --- 2.62 seconds ---

path_alv00250.kgml: Alanine, aspartate and glutamate metabolism
path_alv00250.kgml: Initialization took 0.54 seconds
path_alv00250.kgml: (not found)
path_alv00250.kgml: --- 0.59 seconds ---

path_alv00260.kgml: Glycine, serine and threonine metabolism
path_alv00260.kgml: Initialization took 0.54 seconds
path_alv00260.kgml:
path_alv00260.kgml: Found a trail of span 2 containing skipped vertices
path_alv00260.kgml: 110 -> [82] -> 101
path_alv00260.kgml: R04125 -> [R00945] -> R03425
path_alv00260.kgml: alv:Alvin_0915 -> [alv:Alvin_1774] -> {alv:Alvin_0911, alv:Alvin_0913}
path_alv00260.kgml: 2.1.2.10 -> [2.1.2.1] -> 1.4.4.2
path_alv00260.kgml: Skipped genes: alv:Alvin_0912, alv:Alvin_0914
path_alv00260.kgml:
path_alv00260.kgml: --- 0.66 seconds ---

path_alv00261.kgml: Monobactam biosynthesis
path_alv00261.kgml: Initialization took 0.14 seconds
path_alv00261.kgml: (not found)
path_alv00261.kgml: --- 0.19 seconds ---

path_alv00270.kgml: Cysteine and methionine metabolism
path_alv00270.kgml: Initialization took 0.43 seconds
path_alv00270.kgml:
path_alv00270.kgml: Found a trail of span 2 containing skipped vertices
path_alv00270.kgml: 92 -> [94] -> 93
path_alv00270.kgml: R00177 -> [R04858] -> R00192
path_alv00270.kgml: alv:Alvin_0318 -> [alv:Alvin_1461] -> alv:Alvin_0320
path_alv00270.kgml: 2.5.1.6 -> [2.1.1.37] -> 3.3.1.1
path_alv00270.kgml: Skipped genes: alv:Alvin_0319
path_alv00270.kgml:
path_alv00270.kgml: --- 0.57 seconds ---

path_alv00280.kgml: Valine, leucine and isoleucine degradation
path_alv00280.kgml: Initialization took 0.09 seconds
path_alv00280.kgml: (not found)
path_alv00280.kgml: --- 0.13 seconds ---

path_alv00290.kgml: Valine, leucine and isoleucine biosynthesis
path_alv00290.kgml: Initialization took 0.24 seconds
path_alv00290.kgml:
path_alv00290.kgml: Found a trail of span 3 containing skipped vertices
path_alv00290.kgml: 79 -> [44] -> 46 -> 44
path_alv00290.kgml: R00226 -> [R05071] -> R04440 -> R05071
path_alv00290.kgml: {alv:Alvin_0948, alv:Alvin_0949} -> [alv:Alvin_0950] -> alv:Alvin_0950 -> alv:Alvin_0950
path_alv00290.kgml: 2.2.1.6 -> [{1.1.1.86, 5.4.99.3}] -> 1.1.1.86 -> {1.1.1.86, 5.4.99.3}
path_alv00290.kgml:
path_alv00290.kgml: Found a trail of span 3 without skipping any vertex
path_alv00290.kgml: 47 -> 42 -> 34
path_alv00290.kgml: R08648 -> R05069 -> R05068
path_alv00290.kgml: {alv:Alvin_0948, alv:Alvin_0949} -> alv:Alvin_0950 -> alv:Alvin_0950
path_alv00290.kgml: 2.2.1.6 -> {1.1.1.86, 5.4.99.3} -> 1.1.1.86
path_alv00290.kgml:
path_alv00290.kgml: Found a trail of span 3 without skipping any vertex
path_alv00290.kgml: 36 -> 37 -> 35
path_alv00290.kgml: R04426 -> R04001 -> R03968
path_alv00290.kgml: alv:Alvin_1606 -> {alv:Alvin_1607, alv:Alvin_1608} -> {alv:Alvin_1607, alv:Alvin_1608}
path_alv00290.kgml: 1.1.1.85 -> 4.2.1.33 -> 4.2.1.33
path_alv00290.kgml:
path_alv00290.kgml: Found a trail of span 3 without skipping any vertex
path_alv00290.kgml: 78 -> 21 -> 22
path_alv00290.kgml: R03896 -> R03898 -> R00994
path_alv00290.kgml: {alv:Alvin_1607, alv:Alvin_1608} -> {alv:Alvin_1607, alv:Alvin_1608} -> alv:Alvin_1606
path_alv00290.kgml: 4.2.1.35 -> 4.2.1.35 -> 1.1.1.85
path_alv00290.kgml:
path_alv00290.kgml: Found a trail of span 2 containing skipped vertices
path_alv00290.kgml: 78 -> [21] -> 22
path_alv00290.kgml: R03896 -> [R03898] -> R00994
path_alv00290.kgml: {alv:Alvin_1607, alv:Alvin_1608} -> [{alv:Alvin_1607, alv:Alvin_1608}] -> alv:Alvin_1606
path_alv00290.kgml: 4.2.1.35 -> [4.2.1.35] -> 1.1.1.85
path_alv00290.kgml:
path_alv00290.kgml: --- 0.68 seconds ---

path_alv00300.kgml: Lysine biosynthesis
path_alv00300.kgml: Initialization took 0.28 seconds
path_alv00300.kgml:
path_alv00300.kgml: Found a trail of span 3 without skipping any vertex
path_alv00300.kgml: 57 -> 59 -> 61
path_alv00300.kgml: R04365 -> R04475 -> R02734
path_alv00300.kgml: alv:Alvin_0411 -> {alv:Alvin_0410, alv:Alvin_1921} -> alv:Alvin_0412
path_alv00300.kgml: 2.3.1.117 -> 2.6.1.17 -> 3.5.1.18
path_alv00300.kgml:
path_alv00300.kgml: Found a trail of span 2 containing skipped vertices
path_alv00300.kgml: 62 -> 63
path_alv00300.kgml: R02735 -> R00451
path_alv00300.kgml: alv:Alvin_2089 -> {alv:Alvin_1810, alv:Alvin_2087}
path_alv00300.kgml: 5.1.1.7 -> 4.1.1.20
path_alv00300.kgml: Skipped genes: alv:Alvin_2088
path_alv00300.kgml:
path_alv00300.kgml: Found a trail of span 2 containing skipped vertices
path_alv00300.kgml: 57 -> [59] -> 61
path_alv00300.kgml: R04365 -> [R04475] -> R02734
path_alv00300.kgml: alv:Alvin_0411 -> [{alv:Alvin_0410, alv:Alvin_1921}] -> alv:Alvin_0412
path_alv00300.kgml: 2.3.1.117 -> [2.6.1.17] -> 3.5.1.18
path_alv00300.kgml:
path_alv00300.kgml: --- 0.48 seconds ---

path_alv00310.kgml: Lysine degradation
path_alv00310.kgml: Initialization took 0.08 seconds
path_alv00310.kgml:
path_alv00310.kgml: Found a trail of span 2 without skipping any vertex
path_alv00310.kgml: 55 -> 73
path_alv00310.kgml: R01940 -> R02571
path_alv00310.kgml: alv:Alvin_0293 -> alv:Alvin_0292
path_alv00310.kgml: 1.2.4.2 -> 2.3.1.61
path_alv00310.kgml:
path_alv00310.kgml: --- 0.19 seconds ---

path_alv00330.kgml: Arginine and proline metabolism
path_alv00330.kgml: Initialization took 0.14 seconds
path_alv00330.kgml: (not found)
path_alv00330.kgml: --- 0.18 seconds ---

path_alv00332.kgml: Carbapenem biosynthesis
path_alv00332.kgml: Initialization took 0.06 seconds
path_alv00332.kgml: (not found)
path_alv00332.kgml: --- 0.11 seconds ---

path_alv00340.kgml: Histidine metabolism
path_alv00340.kgml: Initialization took 0.19 seconds
path_alv00340.kgml:
path_alv00340.kgml: Found a trail of span 4 containing skipped vertices
path_alv00340.kgml: 67 -> 66 -> 65 -> [69] -> 63
path_alv00340.kgml: R04035 -> R04037 -> R04640 -> [R04558] -> R03457
path_alv00340.kgml: alv:Alvin_2793 -> alv:Alvin_2792 -> alv:Alvin_2791 -> [alv:Alvin_1138] -> alv:Alvin_2790
path_alv00340.kgml: 3.6.1.31 -> 3.5.4.19 -> 5.3.1.16 -> [4.3.2.10] -> 4.2.1.19
path_alv00340.kgml:
path_alv00340.kgml: Found a trail of span 3 containing skipped vertices
path_alv00340.kgml: 67 -> [66] -> 65 -> [69] -> 63
path_alv00340.kgml: R04035 -> [R04037] -> R04640 -> [R04558] -> R03457
path_alv00340.kgml: alv:Alvin_2793 -> [alv:Alvin_2792] -> alv:Alvin_2791 -> [alv:Alvin_1138] -> alv:Alvin_2790
path_alv00340.kgml: 3.6.1.31 -> [3.5.4.19] -> 5.3.1.16 -> [4.3.2.10] -> 4.2.1.19
path_alv00340.kgml: Skipped genes: alv:Alvin_2792
path_alv00340.kgml:
path_alv00340.kgml: --- 0.36 seconds ---

path_alv00350.kgml: Tyrosine metabolism
path_alv00350.kgml: Initialization took 0.09 seconds
path_alv00350.kgml: (not found)
path_alv00350.kgml: --- 0.14 seconds ---

path_alv00360.kgml: Phenylalanine metabolism
path_alv00360.kgml: Initialization took 0.19 seconds
path_alv00360.kgml: (not found)
path_alv00360.kgml: --- 0.25 seconds ---

path_alv00362.kgml: Benzoate degradation
path_alv00362.kgml: Initialization took 0.06 seconds
path_alv00362.kgml: (not found)
path_alv00362.kgml: --- 0.11 seconds ---

path_alv00380.kgml: Tryptophan metabolism
path_alv00380.kgml: Initialization took 0.09 seconds
path_alv00380.kgml: (not found)
path_alv00380.kgml: --- 0.14 seconds ---

path_alv00401.kgml: Novobiocin biosynthesis
path_alv00401.kgml: Initialization took 0.09 seconds
path_alv00401.kgml:
path_alv00401.kgml: Found a trail of span 2 without skipping any vertex
path_alv00401.kgml: 65 -> 63
path_alv00401.kgml: R01728 -> R00734
path_alv00401.kgml: alv:Alvin_2082 -> {alv:Alvin_2083, alv:Alvin_2833}
path_alv00401.kgml: 1.3.1.12 -> {2.6.1.1, 2.6.1.5, 2.6.1.57, 2.6.1.9}
path_alv00401.kgml:
path_alv00401.kgml: --- 0.18 seconds ---

path_alv00410.kgml: beta-Alanine metabolism
path_alv00410.kgml: Initialization took 0.06 seconds
path_alv00410.kgml:
path_alv00410.kgml: Found a trail of span 2 without skipping any vertex
path_alv00410.kgml: 54 -> 50
path_alv00410.kgml: R00489 -> R02473
path_alv00410.kgml: alv:Alvin_2755 -> alv:Alvin_2756
path_alv00410.kgml: {4.1.1.11, 4.1.1.15} -> 6.3.2.1
path_alv00410.kgml:
path_alv00410.kgml: --- 0.16 seconds ---

path_alv00430.kgml: Taurine and hypotaurine metabolism
path_alv00430.kgml: Initialization took 0.05 seconds
path_alv00430.kgml:
path_alv00430.kgml: Found a trail of span 2 without skipping any vertex
path_alv00430.kgml: 58 -> 36
path_alv00430.kgml: R00315 -> R00230
path_alv00430.kgml: alv:Alvin_0610 -> alv:Alvin_0609
path_alv00430.kgml: {2.7.2.1, 2.7.2.15} -> 2.3.1.8
path_alv00430.kgml:
path_alv00430.kgml: --- 0.16 seconds ---

path_alv00450.kgml: Selenocompound metabolism
path_alv00450.kgml: Initialization took 0.14 seconds
path_alv00450.kgml: (not found)
path_alv00450.kgml: --- 0.18 seconds ---

path_alv00460.kgml: Cyanoamino acid metabolism
path_alv00460.kgml: Initialization took 0.05 seconds
path_alv00460.kgml: (not found)
path_alv00460.kgml: --- 0.10 seconds ---

path_alv00471.kgml: D-Glutamine and D-glutamate metabolism
path_alv00471.kgml: Initialization took 0.05 seconds
path_alv00471.kgml:
path_alv00471.kgml: Found a trail of span 2 containing skipped vertices
path_alv00471.kgml: 19 -> 20
path_alv00471.kgml: R03193 -> R02783
path_alv00471.kgml: alv:Alvin_0134 -> alv:Alvin_0131
path_alv00471.kgml: 6.3.2.8 -> 6.3.2.9
path_alv00471.kgml: Skipped genes: alv:Alvin_0132, alv:Alvin_0133
path_alv00471.kgml:
path_alv00471.kgml: --- 0.14 seconds ---

path_alv00472.kgml: D-Arginine and D-ornithine metabolism
path_alv00472.kgml: Initialization took 0.04 seconds
path_alv00472.kgml: (not found)
path_alv00472.kgml: --- 0.09 seconds ---

path_alv00473.kgml: D-Alanine metabolism
path_alv00473.kgml: Initialization took 0.09 seconds
path_alv00473.kgml: (not found)
path_alv00473.kgml: --- 0.14 seconds ---

path_alv00480.kgml: Glutathione metabolism
path_alv00480.kgml: Initialization took 0.18 seconds
path_alv00480.kgml: (not found)
path_alv00480.kgml: --- 0.22 seconds ---

path_alv00500.kgml: Starch and sucrose metabolism
path_alv00500.kgml: Initialization took 0.63 seconds
path_alv00500.kgml:
path_alv00500.kgml: Found a trail of span 2 containing skipped vertices
path_alv00500.kgml: 133 -> 113
path_alv00500.kgml: R02111 -> R00948
path_alv00500.kgml: {alv:Alvin_1503, alv:Alvin_2021, alv:Alvin_2714} -> {alv:Alvin_1519, alv:Alvin_1857, alv:Alvin_2726}
path_alv00500.kgml: 2.4.1.1 -> 2.7.7.27
path_alv00500.kgml: Skipped genes: alv:Alvin_2723, alv:Alvin_2722
path_alv00500.kgml:
path_alv00500.kgml: --- 0.78 seconds ---

path_alv00520.kgml: Amino sugar and nucleotide sugar metabolism
path_alv00520.kgml: Initialization took 1.30 seconds
path_alv00520.kgml:
path_alv00520.kgml: Found a trail of span 3 containing skipped vertices
path_alv00520.kgml: 28 -> [24] -> 26 -> 9
path_alv00520.kgml: R00768 -> [R02060] -> R05332 -> R00416
path_alv00520.kgml: {alv:Alvin_0049, alv:Alvin_0239} -> [alv:Alvin_2270] -> alv:Alvin_0048 -> alv:Alvin_0048
path_alv00520.kgml: 2.6.1.16 -> [5.4.2.10] -> 2.3.1.157 -> 2.7.7.23
path_alv00520.kgml:
path_alv00520.kgml: Found a trail of span 2 without skipping any vertex
path_alv00520.kgml: 190 -> 192
path_alv00520.kgml: R01384 -> R01473
path_alv00520.kgml: alv:Alvin_1966 -> alv:Alvin_1965
path_alv00520.kgml: 4.1.1.35 -> 5.1.3.5
path_alv00520.kgml:
path_alv00520.kgml: Found a trail of span 2 without skipping any vertex
path_alv00520.kgml: 239 -> 284
path_alv00520.kgml: R00956 -> R02426
path_alv00520.kgml: alv:Alvin_1933 -> alv:Alvin_1934
path_alv00520.kgml: 2.7.7.33 -> 4.2.1.45
path_alv00520.kgml:
path_alv00520.kgml: --- 1.58 seconds ---

path_alv00521.kgml: Streptomycin biosynthesis
path_alv00521.kgml: Initialization took 0.14 seconds
path_alv00521.kgml:
path_alv00521.kgml: Found a trail of span 4 without skipping any vertex
path_alv00521.kgml: 44 -> 43 -> 42 -> 24
path_alv00521.kgml: R02328 -> R06513 -> R06514 -> R02777
path_alv00521.kgml: alv:Alvin_2735 -> alv:Alvin_2734 -> {alv:Alvin_1935, alv:Alvin_2736} -> alv:Alvin_2737
path_alv00521.kgml: 2.7.7.24 -> 4.2.1.46 -> 5.1.3.13 -> 1.1.1.133
path_alv00521.kgml:
path_alv00521.kgml: Found a trail of span 3 containing skipped vertices
path_alv00521.kgml: 44 -> 43 -> [42] -> 24
path_alv00521.kgml: R02328 -> R06513 -> [R06514] -> R02777
path_alv00521.kgml: alv:Alvin_2735 -> alv:Alvin_2734 -> [{alv:Alvin_1935, alv:Alvin_2736}] -> alv:Alvin_2737
path_alv00521.kgml: 2.7.7.24 -> 4.2.1.46 -> [5.1.3.13] -> 1.1.1.133
path_alv00521.kgml: Skipped genes: alv:Alvin_2736
path_alv00521.kgml:
path_alv00521.kgml: Found a trail of span 3 containing skipped vertices
path_alv00521.kgml: 44 -> [43] -> 42 -> 24
path_alv00521.kgml: R02328 -> [R06513] -> R06514 -> R02777
path_alv00521.kgml: alv:Alvin_2735 -> [alv:Alvin_2734] -> {alv:Alvin_1935, alv:Alvin_2736} -> alv:Alvin_2737
path_alv00521.kgml: 2.7.7.24 -> [4.2.1.46] -> 5.1.3.13 -> 1.1.1.133
path_alv00521.kgml:
path_alv00521.kgml: --- 0.32 seconds ---

path_alv00523.kgml: Polyketide sugar unit biosynthesis
path_alv00523.kgml: Initialization took 0.09 seconds
path_alv00523.kgml:
path_alv00523.kgml: Found a trail of span 4 without skipping any vertex
path_alv00523.kgml: 27 -> 26 -> 63 -> 28
path_alv00523.kgml: R02328 -> R06513 -> R06514 -> R02777
path_alv00523.kgml: alv:Alvin_2735 -> alv:Alvin_2734 -> {alv:Alvin_1935, alv:Alvin_2736} -> alv:Alvin_2737
path_alv00523.kgml: 2.7.7.24 -> 4.2.1.46 -> 5.1.3.13 -> 1.1.1.133
path_alv00523.kgml:
path_alv00523.kgml: Found a trail of span 3 containing skipped vertices
path_alv00523.kgml: 27 -> 26 -> [63] -> 28
path_alv00523.kgml: R02328 -> R06513 -> [R06514] -> R02777
path_alv00523.kgml: alv:Alvin_2735 -> alv:Alvin_2734 -> [{alv:Alvin_1935, alv:Alvin_2736}] -> alv:Alvin_2737
path_alv00523.kgml: 2.7.7.24 -> 4.2.1.46 -> [5.1.3.13] -> 1.1.1.133
path_alv00523.kgml: Skipped genes: alv:Alvin_2736
path_alv00523.kgml:
path_alv00523.kgml: --- 0.33 seconds ---

path_alv00525.kgml: Acarbose and validamycin biosynthesis
path_alv00525.kgml: Initialization took 0.04 seconds
path_alv00525.kgml:
path_alv00525.kgml: Found a trail of span 2 without skipping any vertex
path_alv00525.kgml: 58 -> 59
path_alv00525.kgml: R02328 -> R06513
path_alv00525.kgml: alv:Alvin_2735 -> alv:Alvin_2734
path_alv00525.kgml: 2.7.7.24 -> 4.2.1.46
path_alv00525.kgml:
path_alv00525.kgml: --- 0.15 seconds ---

path_alv00540.kgml: Lipopolysaccharide biosynthesis
path_alv00540.kgml: Initialization took 0.43 seconds
path_alv00540.kgml:
path_alv00540.kgml: Found a trail of span 3 containing skipped vertices
path_alv00540.kgml: 90 -> [89] -> 88 -> 53
path_alv00540.kgml: R04567 -> [R04587] -> R04550 -> R04606
path_alv00540.kgml: {alv:Alvin_0821, alv:Alvin_2056} -> [alv:Alvin_0140] -> alv:Alvin_2054 -> alv:Alvin_2057
path_alv00540.kgml: 2.3.1.129 -> [3.5.1.108] -> 2.3.1.191 -> 2.4.1.182
path_alv00540.kgml: Skipped genes: alv:Alvin_2055
path_alv00540.kgml:
path_alv00540.kgml: Found a trail of span 2 containing skipped vertices
path_alv00540.kgml: 131 -> [87] -> 44
path_alv00540.kgml: R01530 -> [R03254] -> R03350
path_alv00540.kgml: alv:Alvin_2842 -> [alv:Alvin_0390] -> alv:Alvin_2843
path_alv00540.kgml: 5.3.1.13 -> [2.5.1.55] -> 3.1.3.45
path_alv00540.kgml:
path_alv00540.kgml: --- 0.60 seconds ---

path_alv00550.kgml: Peptidoglycan biosynthesis
path_alv00550.kgml: Initialization took 0.49 seconds
path_alv00550.kgml:
path_alv00550.kgml: Found a trail of span 6 containing skipped vertices
path_alv00550.kgml: 59 -> 33 -> 32 -> [34] -> 23 -> 35 -> 36
path_alv00550.kgml: {R03191, R03192} -> R03193 -> R02783 -> [R02788] -> R04617 -> R05630 -> R05032
path_alv00550.kgml: alv:Alvin_0135 -> alv:Alvin_0134 -> alv:Alvin_0131 -> [alv:Alvin_0427] -> alv:Alvin_0129 -> alv:Alvin_0130 -> alv:Alvin_0133
path_alv00550.kgml: {1.3.1.98, 1.3.1.98} -> 6.3.2.8 -> 6.3.2.9 -> [6.3.2.13] -> 6.3.2.10 -> 2.7.8.13 -> 2.4.1.227
path_alv00550.kgml: Skipped genes: alv:Alvin_0132
path_alv00550.kgml:
path_alv00550.kgml: Found a trail of span 5 containing skipped vertices
path_alv00550.kgml: 59 -> [33] -> 32 -> [34] -> 23 -> 35 -> 36
path_alv00550.kgml: {R03191, R03192} -> [R03193] -> R02783 -> [R02788] -> R04617 -> R05630 -> R05032
path_alv00550.kgml: alv:Alvin_0135 -> [alv:Alvin_0134] -> alv:Alvin_0131 -> [alv:Alvin_0427] -> alv:Alvin_0129 -> alv:Alvin_0130 -> alv:Alvin_0133
path_alv00550.kgml: {1.3.1.98, 1.3.1.98} -> [6.3.2.8] -> 6.3.2.9 -> [6.3.2.13] -> 6.3.2.10 -> 2.7.8.13 -> 2.4.1.227
path_alv00550.kgml: Skipped genes: alv:Alvin_0134, alv:Alvin_0132
path_alv00550.kgml:
path_alv00550.kgml: Found a trail of span 5 containing skipped vertices
path_alv00550.kgml: 59 -> 33 -> 32 -> [34] -> 23 -> [35] -> 36
path_alv00550.kgml: {R03191, R03192} -> R03193 -> R02783 -> [R02788] -> R04617 -> [R05630] -> R05032
path_alv00550.kgml: alv:Alvin_0135 -> alv:Alvin_0134 -> alv:Alvin_0131 -> [alv:Alvin_0427] -> alv:Alvin_0129 -> [alv:Alvin_0130] -> alv:Alvin_0133
path_alv00550.kgml: {1.3.1.98, 1.3.1.98} -> 6.3.2.8 -> 6.3.2.9 -> [6.3.2.13] -> 6.3.2.10 -> [2.7.8.13] -> 2.4.1.227
path_alv00550.kgml: Skipped genes: alv:Alvin_0130, alv:Alvin_0132
path_alv00550.kgml:
path_alv00550.kgml: Found a trail of span 4 containing skipped vertices
path_alv00550.kgml: 30 -> 23 -> 35 -> 36
path_alv00550.kgml: R01150 -> R04617 -> R05630 -> R05032
path_alv00550.kgml: alv:Alvin_0136 -> alv:Alvin_0129 -> alv:Alvin_0130 -> alv:Alvin_0133
path_alv00550.kgml: 6.3.2.4 -> 6.3.2.10 -> 2.7.8.13 -> 2.4.1.227
path_alv00550.kgml: Skipped genes: alv:Alvin_0134, alv:Alvin_0135, alv:Alvin_0131, alv:Alvin_0132
path_alv00550.kgml:
path_alv00550.kgml: Found a trail of span 4 containing skipped vertices
path_alv00550.kgml: 30 -> 29 -> 28 -> 27
path_alv00550.kgml: R01150 -> R04573 -> R05629 -> R05662
path_alv00550.kgml: alv:Alvin_0136 -> alv:Alvin_0129 -> alv:Alvin_0130 -> alv:Alvin_0133
path_alv00550.kgml: 6.3.2.4 -> 6.3.2.10 -> 2.7.8.13 -> 2.4.1.227
path_alv00550.kgml: Skipped genes: alv:Alvin_0134, alv:Alvin_0135, alv:Alvin_0131, alv:Alvin_0132
path_alv00550.kgml:
path_alv00550.kgml: Found a trail of span 3 containing skipped vertices
path_alv00550.kgml: 30 -> [23] -> 35 -> 36
path_alv00550.kgml: R01150 -> [R04617] -> R05630 -> R05032
path_alv00550.kgml: alv:Alvin_0136 -> [alv:Alvin_0129] -> alv:Alvin_0130 -> alv:Alvin_0133
path_alv00550.kgml: 6.3.2.4 -> [6.3.2.10] -> 2.7.8.13 -> 2.4.1.227
path_alv00550.kgml: Skipped genes: alv:Alvin_0134, alv:Alvin_0135, alv:Alvin_0131, alv:Alvin_0132
path_alv00550.kgml:
path_alv00550.kgml: Found a trail of span 3 containing skipped vertices
path_alv00550.kgml: 30 -> [29] -> 28 -> 27
path_alv00550.kgml: R01150 -> [R04573] -> R05629 -> R05662
path_alv00550.kgml: alv:Alvin_0136 -> [alv:Alvin_0129] -> alv:Alvin_0130 -> alv:Alvin_0133
path_alv00550.kgml: 6.3.2.4 -> [6.3.2.10] -> 2.7.8.13 -> 2.4.1.227
path_alv00550.kgml: Skipped genes: alv:Alvin_0134, alv:Alvin_0135, alv:Alvin_0131, alv:Alvin_0132
path_alv00550.kgml:
path_alv00550.kgml: Found a trail of span 3 containing skipped vertices
path_alv00550.kgml: 30 -> 29 -> [28] -> 27
path_alv00550.kgml: R01150 -> R04573 -> [R05629] -> R05662
path_alv00550.kgml: alv:Alvin_0136 -> alv:Alvin_0129 -> [alv:Alvin_0130] -> alv:Alvin_0133
path_alv00550.kgml: 6.3.2.4 -> 6.3.2.10 -> [2.7.8.13] -> 2.4.1.227
path_alv00550.kgml: Skipped genes: alv:Alvin_0134, alv:Alvin_0135, alv:Alvin_0130, alv:Alvin_0131, alv:Alvin_0132
path_alv00550.kgml:
path_alv00550.kgml: --- 1.02 seconds ---

path_alv00561.kgml: Glycerolipid metabolism
path_alv00561.kgml: Initialization took 0.14 seconds
path_alv00561.kgml: (not found)
path_alv00561.kgml: --- 0.18 seconds ---

path_alv00562.kgml: Inositol phosphate metabolism
path_alv00562.kgml: Initialization took 0.05 seconds
path_alv00562.kgml: (not found)
path_alv00562.kgml: --- 0.10 seconds ---

path_alv00564.kgml: Glycerophospholipid metabolism
path_alv00564.kgml: Initialization took 0.24 seconds
path_alv00564.kgml: (not found)
path_alv00564.kgml: --- 0.28 seconds ---

path_alv00590.kgml: Arachidonic acid metabolism
path_alv00590.kgml: Initialization took 0.06 seconds
path_alv00590.kgml: (not found)
path_alv00590.kgml: --- 0.11 seconds ---

path_alv00620.kgml: Pyruvate metabolism
path_alv00620.kgml: Initialization took 1.39 seconds
path_alv00620.kgml:
path_alv00620.kgml: Found a trail of span 4 containing skipped vertices
path_alv00620.kgml: 123 -> 55 -> [124] -> 125 -> 124
path_alv00620.kgml: R00014 -> R03270 -> [R02569] -> R07618 -> R02569
path_alv00620.kgml: alv:Alvin_0805 -> alv:Alvin_0805 -> [alv:Alvin_0804] -> alv:Alvin_0803 -> alv:Alvin_0804
path_alv00620.kgml: {1.2.4.1, 2.2.1.6, 4.1.1.1} -> 1.2.4.1 -> [2.3.1.12] -> 1.8.1.4 -> 2.3.1.12
path_alv00620.kgml:
path_alv00620.kgml: Found a trail of span 2 without skipping any vertex
path_alv00620.kgml: 97 -> 129
path_alv00620.kgml: R00230 -> R00315
path_alv00620.kgml: alv:Alvin_0609 -> alv:Alvin_0610
path_alv00620.kgml: 2.3.1.8 -> {2.7.2.1, 2.7.2.15}
path_alv00620.kgml:
path_alv00620.kgml: --- 2.91 seconds ---

path_alv00627.kgml: Aminobenzoate degradation
path_alv00627.kgml: Initialization took 0.06 seconds
path_alv00627.kgml: (not found)
path_alv00627.kgml: --- 0.10 seconds ---

path_alv00630.kgml: Glyoxylate and dicarboxylate metabolism
path_alv00630.kgml: Initialization took 1.34 seconds
path_alv00630.kgml:
path_alv00630.kgml: Found a trail of span 2 containing skipped vertices
path_alv00630.kgml: 194 -> 195
path_alv00630.kgml: R00238 -> R01977
path_alv00630.kgml: alv:Alvin_0063 -> alv:Alvin_0066
path_alv00630.kgml: 2.3.1.9 -> 1.1.1.36
path_alv00630.kgml: Skipped genes: alv:Alvin_0064, alv:Alvin_0065
path_alv00630.kgml:
path_alv00630.kgml: --- 1.45 seconds ---

path_alv00633.kgml: Nitrotoluene degradation
path_alv00633.kgml: Initialization took 0.09 seconds
path_alv00633.kgml: (not found)
path_alv00633.kgml: --- 0.14 seconds ---

path_alv00640.kgml: Propanoate metabolism
path_alv00640.kgml: Initialization took 0.29 seconds
path_alv00640.kgml:
path_alv00640.kgml: Found a trail of span 2 without skipping any vertex
path_alv00640.kgml: 52 -> 68
path_alv00640.kgml: R00921 -> R01353
path_alv00640.kgml: alv:Alvin_0609 -> alv:Alvin_0610
path_alv00640.kgml: {2.3.1.222, 2.3.1.8} -> {2.7.2.1, 2.7.2.15}
path_alv00640.kgml:
path_alv00640.kgml: Found a trail of span 2 without skipping any vertex
path_alv00640.kgml: 195 -> 197
path_alv00640.kgml: R11263 -> R11264
path_alv00640.kgml: alv:Alvin_0079 -> alv:Alvin_0080
path_alv00640.kgml: 4.2.1.117 -> ?
path_alv00640.kgml:
path_alv00640.kgml: --- 0.45 seconds ---

path_alv00650.kgml: Butanoate metabolism
path_alv00650.kgml: Initialization took 0.24 seconds
path_alv00650.kgml:
path_alv00650.kgml: Found a trail of span 2 containing skipped vertices
path_alv00650.kgml: 57 -> 60
path_alv00650.kgml: R00238 -> R01977
path_alv00650.kgml: alv:Alvin_0063 -> alv:Alvin_0066
path_alv00650.kgml: 2.3.1.9 -> 1.1.1.36
path_alv00650.kgml: Skipped genes: alv:Alvin_0064, alv:Alvin_0065
path_alv00650.kgml:
path_alv00650.kgml: --- 0.33 seconds ---

path_alv00660.kgml: C5-Branched dibasic acid metabolism
path_alv00660.kgml: Initialization took 0.14 seconds
path_alv00660.kgml:
path_alv00660.kgml: Found a trail of span 3 without skipping any vertex
path_alv00660.kgml: 31 -> 96 -> 97
path_alv00660.kgml: R03896 -> R03898 -> R00994
path_alv00660.kgml: {alv:Alvin_1607, alv:Alvin_1608} -> {alv:Alvin_1607, alv:Alvin_1608} -> alv:Alvin_1606
path_alv00660.kgml: 4.2.1.35 -> 4.2.1.35 -> 1.1.1.85
path_alv00660.kgml:
path_alv00660.kgml: --- 0.27 seconds ---

path_alv00670.kgml: One carbon pool by folate
path_alv00670.kgml: Initialization took 0.24 seconds
path_alv00670.kgml: (not found)
path_alv00670.kgml: --- 0.37 seconds ---

path_alv00680.kgml: Methane metabolism
path_alv00680.kgml: Initialization took 0.54 seconds
path_alv00680.kgml:
path_alv00680.kgml: Found a trail of span 2 without skipping any vertex
path_alv00680.kgml: 203 -> 204
path_alv00680.kgml: R00315 -> R00230
path_alv00680.kgml: alv:Alvin_0610 -> alv:Alvin_0609
path_alv00680.kgml: {2.7.2.1, 2.7.2.15} -> 2.3.1.8
path_alv00680.kgml:
path_alv00680.kgml: --- 0.65 seconds ---

path_alv00710.kgml: Carbon fixation in photosynthetic organisms
path_alv00710.kgml: Initialization took 0.54 seconds
path_alv00710.kgml:
path_alv00710.kgml: Found a trail of span 6 containing skipped vertices
path_alv00710.kgml: 44 -> 86 -> 34 -> [53] -> 41 -> [40] -> 52 -> 32
path_alv00710.kgml: R01512 -> R01061 -> R01641 -> [R01621] -> R01068 -> [R00762] -> R01067 -> R01829
path_alv00710.kgml: alv:Alvin_0314 -> alv:Alvin_0315 -> alv:Alvin_0316 -> [alv:Alvin_1034] -> alv:Alvin_0312 -> [alv:Alvin_0677] -> alv:Alvin_0316 -> alv:Alvin_0312
path_alv00710.kgml: 2.7.2.3 -> {1.2.1.12, 1.2.1.59} -> 2.2.1.1 -> [4.1.2.9] -> 4.1.2.13 -> [3.1.3.11] -> 2.2.1.1 -> 4.1.2.13
path_alv00710.kgml: Skipped genes: alv:Alvin_0313
path_alv00710.kgml:
path_alv00710.kgml: Found a trail of span 5 containing skipped vertices
path_alv00710.kgml: 44 -> [86] -> 34 -> [53] -> 41 -> [40] -> 52 -> 32
path_alv00710.kgml: R01512 -> [R01061] -> R01641 -> [R01621] -> R01068 -> [R00762] -> R01067 -> R01829
path_alv00710.kgml: alv:Alvin_0314 -> [alv:Alvin_0315] -> alv:Alvin_0316 -> [alv:Alvin_1034] -> alv:Alvin_0312 -> [alv:Alvin_0677] -> alv:Alvin_0316 -> alv:Alvin_0312
path_alv00710.kgml: 2.7.2.3 -> [{1.2.1.12, 1.2.1.59}] -> 2.2.1.1 -> [4.1.2.9] -> 4.1.2.13 -> [3.1.3.11] -> 2.2.1.1 -> 4.1.2.13
path_alv00710.kgml: Skipped genes: alv:Alvin_0315, alv:Alvin_0313
path_alv00710.kgml:
path_alv00710.kgml: Found a trail of span 3 containing skipped vertices
path_alv00710.kgml: 44 -> 86 -> [42] -> 32
path_alv00710.kgml: R01512 -> R01061 -> [R01015] -> R01829
path_alv00710.kgml: alv:Alvin_0314 -> alv:Alvin_0315 -> [alv:Alvin_2432] -> alv:Alvin_0312
path_alv00710.kgml: 2.7.2.3 -> {1.2.1.12, 1.2.1.59} -> [5.3.1.1] -> 4.1.2.13
path_alv00710.kgml: Skipped genes: alv:Alvin_0313
path_alv00710.kgml:
path_alv00710.kgml: --- 0.94 seconds ---

path_alv00730.kgml: Thiamine metabolism
path_alv00730.kgml: Initialization took 0.19 seconds
path_alv00730.kgml:
path_alv00730.kgml: Found a trail of span 3 without skipping any vertex
path_alv00730.kgml: 76 -> 75 -> 93
path_alv00730.kgml: R03471 -> R04509 -> R03223
path_alv00730.kgml: alv:Alvin_0105 -> alv:Alvin_0105 -> alv:Alvin_0104
path_alv00730.kgml: 2.7.1.49 -> 2.7.4.7 -> 2.5.1.3
path_alv00730.kgml:
path_alv00730.kgml: Found a trail of span 3 without skipping any vertex
path_alv00730.kgml: 76 -> 75 -> 97
path_alv00730.kgml: R03471 -> R04509 -> R10712
path_alv00730.kgml: alv:Alvin_0105 -> alv:Alvin_0105 -> alv:Alvin_0104
path_alv00730.kgml: 2.7.1.49 -> 2.7.4.7 -> 2.5.1.3
path_alv00730.kgml:
path_alv00730.kgml: Found a trail of span 2 containing skipped vertices
path_alv00730.kgml: 76 -> [75] -> 97
path_alv00730.kgml: R03471 -> [R04509] -> R10712
path_alv00730.kgml: alv:Alvin_0105 -> [alv:Alvin_0105] -> alv:Alvin_0104
path_alv00730.kgml: 2.7.1.49 -> [2.7.4.7] -> 2.5.1.3
path_alv00730.kgml:
path_alv00730.kgml: Found a trail of span 2 containing skipped vertices
path_alv00730.kgml: 76 -> [75] -> 93
path_alv00730.kgml: R03471 -> [R04509] -> R03223
path_alv00730.kgml: alv:Alvin_0105 -> [alv:Alvin_0105] -> alv:Alvin_0104
path_alv00730.kgml: 2.7.1.49 -> [2.7.4.7] -> 2.5.1.3
path_alv00730.kgml:
path_alv00730.kgml: --- 0.44 seconds ---

path_alv00740.kgml: Riboflavin metabolism
path_alv00740.kgml: Initialization took 0.09 seconds
path_alv00740.kgml:
path_alv00740.kgml: Found a trail of span 3 containing skipped vertices
path_alv00740.kgml: 32 -> [41] -> 42 -> 41
path_alv00740.kgml: R07281 -> [R04457] -> R00066 -> R04457
path_alv00740.kgml: alv:Alvin_1769 -> [alv:Alvin_1768] -> alv:Alvin_1770 -> alv:Alvin_1768
path_alv00740.kgml: 4.1.99.12 -> [2.5.1.78] -> 2.5.1.9 -> 2.5.1.78
path_alv00740.kgml:
path_alv00740.kgml: Found a trail of span 3 containing skipped vertices
path_alv00740.kgml: 38 -> 39 -> 40
path_alv00740.kgml: R00425 -> R03459 -> R03458
path_alv00740.kgml: alv:Alvin_1769 -> alv:Alvin_1772 -> alv:Alvin_1772
path_alv00740.kgml: 3.5.4.25 -> 3.5.4.26 -> 1.1.1.193
path_alv00740.kgml: Skipped genes: alv:Alvin_1771, alv:Alvin_1770
path_alv00740.kgml:
path_alv00740.kgml: Found a trail of span 2 containing skipped vertices
path_alv00740.kgml: 38 -> [39] -> 40
path_alv00740.kgml: R00425 -> [R03459] -> R03458
path_alv00740.kgml: alv:Alvin_1769 -> [alv:Alvin_1772] -> alv:Alvin_1772
path_alv00740.kgml: 3.5.4.25 -> [3.5.4.26] -> 1.1.1.193
path_alv00740.kgml: Skipped genes: alv:Alvin_1771, alv:Alvin_1770
path_alv00740.kgml:
path_alv00740.kgml: --- 0.27 seconds ---

path_alv00750.kgml: Vitamin B6 metabolism
path_alv00750.kgml: Initialization took 0.09 seconds
path_alv00750.kgml: (not found)
path_alv00750.kgml: --- 0.14 seconds ---

path_alv00760.kgml: Nicotinate and nicotinamide metabolism
path_alv00760.kgml: Initialization took 0.29 seconds
path_alv00760.kgml: (not found)
path_alv00760.kgml: --- 0.37 seconds ---

path_alv00770.kgml: Pantothenate and CoA biosynthesis
path_alv00770.kgml: Initialization took 0.29 seconds
path_alv00770.kgml:
path_alv00770.kgml: Found a trail of span 2 without skipping any vertex
path_alv00770.kgml: 93 -> 76
path_alv00770.kgml: R00489 -> R02473
path_alv00770.kgml: alv:Alvin_2755 -> alv:Alvin_2756
path_alv00770.kgml: {4.1.1.11, 4.1.1.15} -> 6.3.2.1
path_alv00770.kgml:
path_alv00770.kgml: Found a trail of span 2 without skipping any vertex
path_alv00770.kgml: 82 -> 81
path_alv00770.kgml: R00006 -> R03051
path_alv00770.kgml: {alv:Alvin_0948, alv:Alvin_0949} -> alv:Alvin_0950
path_alv00770.kgml: 2.2.1.6 -> 1.1.1.86
path_alv00770.kgml:
path_alv00770.kgml: Found a trail of span 2 containing skipped vertices
path_alv00770.kgml: 78 -> [77] -> 76
path_alv00770.kgml: R01226 -> [R02472] -> R02473
path_alv00770.kgml: alv:Alvin_2757 -> [alv:Alvin_2715] -> alv:Alvin_2756
path_alv00770.kgml: 2.1.2.11 -> [1.1.1.169] -> 6.3.2.1
path_alv00770.kgml:
path_alv00770.kgml: --- 0.54 seconds ---

path_alv00780.kgml: Biotin metabolism
path_alv00780.kgml: Initialization took 0.19 seconds
path_alv00780.kgml:
path_alv00780.kgml: Found a trail of span 4 containing skipped vertices
path_alv00780.kgml: 42 -> 45 -> [32] -> 31 -> 30
path_alv00780.kgml: R09725 -> R10124 -> [R03231] -> R03182 -> R01078
path_alv00780.kgml: alv:Alvin_0524 -> alv:Alvin_0525 -> [alv:Alvin_1233] -> alv:Alvin_0522 -> {alv:Alvin_0526, alv:Alvin_1972}
path_alv00780.kgml: 3.1.1.85 -> 2.3.1.47 -> [2.6.1.62] -> 6.3.3.3 -> 2.8.1.6
path_alv00780.kgml: Skipped genes: alv:Alvin_0523
path_alv00780.kgml:
path_alv00780.kgml: Found a trail of span 3 containing skipped vertices
path_alv00780.kgml: 34 -> [32] -> 31 -> 30
path_alv00780.kgml: R03210 -> [R03231] -> R03182 -> R01078
path_alv00780.kgml: alv:Alvin_0525 -> [alv:Alvin_1233] -> alv:Alvin_0522 -> {alv:Alvin_0526, alv:Alvin_1972}
path_alv00780.kgml: 2.3.1.47 -> [2.6.1.62] -> 6.3.3.3 -> 2.8.1.6
path_alv00780.kgml: Skipped genes: alv:Alvin_0524, alv:Alvin_0523
path_alv00780.kgml:
path_alv00780.kgml: Found a trail of span 2 containing skipped vertices
path_alv00780.kgml: 95 -> 53
path_alv00780.kgml: R10115 -> R10116
path_alv00780.kgml: alv:Alvin_1889 -> alv:Alvin_1891
path_alv00780.kgml: {2.3.1.179, 2.3.1.41} -> 1.1.1.100
path_alv00780.kgml: Skipped genes: alv:Alvin_1890
path_alv00780.kgml:
path_alv00780.kgml: Found a trail of span 2 containing skipped vertices
path_alv00780.kgml: 74 -> 67
path_alv00780.kgml: R10119 -> R10120
path_alv00780.kgml: alv:Alvin_1889 -> alv:Alvin_1891
path_alv00780.kgml: {2.3.1.179, 2.3.1.41} -> 1.1.1.100
path_alv00780.kgml: Skipped genes: alv:Alvin_1890
path_alv00780.kgml:
path_alv00780.kgml: --- 0.49 seconds ---

path_alv00785.kgml: Lipoic acid metabolism
path_alv00785.kgml: Initialization took 0.05 seconds
path_alv00785.kgml: (not found)
path_alv00785.kgml: --- 0.11 seconds ---

path_alv00790.kgml: Folate biosynthesis
path_alv00790.kgml: Initialization took 0.64 seconds
path_alv00790.kgml:
path_alv00790.kgml: Found a trail of span 3 without skipping any vertex
path_alv00790.kgml: 96 -> 102 -> 103
path_alv00790.kgml: R09959 -> R10002 -> R09978
path_alv00790.kgml: {alv:Alvin_1560, alv:Alvin_2762} -> alv:Alvin_2761 -> alv:Alvin_2763
path_alv00790.kgml: 4.1.2.50 -> 4.3.99.3 -> 6.3.4.20
path_alv00790.kgml:
path_alv00790.kgml: Found a trail of span 2 containing skipped vertices
path_alv00790.kgml: 96 -> [102] -> 103
path_alv00790.kgml: R09959 -> [R10002] -> R09978
path_alv00790.kgml: {alv:Alvin_1560, alv:Alvin_2762} -> [alv:Alvin_2761] -> alv:Alvin_2763
path_alv00790.kgml: 4.1.2.50 -> [4.3.99.3] -> 6.3.4.20
path_alv00790.kgml:
path_alv00790.kgml: Found a trail of span 2 without skipping any vertex
path_alv00790.kgml: 118 -> 122
path_alv00790.kgml: R09726 -> R09735
path_alv00790.kgml: alv:Alvin_1926 -> alv:Alvin_1927
path_alv00790.kgml: 2.7.7.75 -> 2.10.1.1
path_alv00790.kgml:
path_alv00790.kgml: --- 0.94 seconds ---

path_alv00860.kgml: Porphyrin and chlorophyll metabolism
path_alv00860.kgml: Initialization took 2.40 seconds
path_alv00860.kgml:
path_alv00860.kgml: Found a trail of span 3 without skipping any vertex
path_alv00860.kgml: 312 -> 311 -> 310
path_alv00860.kgml: R04148 -> R04594 -> R05223
path_alv00860.kgml: alv:Alvin_0851 -> alv:Alvin_0850 -> alv:Alvin_0849
path_alv00860.kgml: 2.4.2.21 -> 3.1.3.73 -> 2.7.8.26
path_alv00860.kgml:
path_alv00860.kgml: Found a trail of span 2 without skipping any vertex
path_alv00860.kgml: 358 -> 361
path_alv00860.kgml: R09060 -> R09055
path_alv00860.kgml: {alv:Alvin_2556, alv:Alvin_2561, alv:Alvin_2562} -> alv:Alvin_2563
path_alv00860.kgml: 1.3.7.15 -> 1.1.1.396
path_alv00860.kgml:
path_alv00860.kgml: Found a trail of span 2 containing skipped vertices
path_alv00860.kgml: 259 -> [351] -> 359
path_alv00860.kgml: R06282 -> [R09053] -> R09054
path_alv00860.kgml: {alv:Alvin_2639, alv:Alvin_2641, alv:Alvin_2642} -> [{alv:Alvin_2556, alv:Alvin_2561, alv:Alvin_2562}] -> alv:Alvin_2643
path_alv00860.kgml: 1.3.7.7 -> [1.3.7.15] -> 4.2.1.165
path_alv00860.kgml:
path_alv00860.kgml: Found a trail of span 2 without skipping any vertex
path_alv00860.kgml: 259 -> 353
path_alv00860.kgml: R06282 -> R09059
path_alv00860.kgml: {alv:Alvin_2639, alv:Alvin_2641, alv:Alvin_2642} -> alv:Alvin_2643
path_alv00860.kgml: 1.3.7.7 -> 4.2.1.165
path_alv00860.kgml:
path_alv00860.kgml: Found a trail of span 2 without skipping any vertex
path_alv00860.kgml: 378 -> 393
path_alv00860.kgml: R11514 -> R11226
path_alv00860.kgml: alv:Alvin_2645 -> alv:Alvin_2646
path_alv00860.kgml: 2.5.1.133 -> 1.3.1.111
path_alv00860.kgml:
path_alv00860.kgml: Found a trail of span 2 without skipping any vertex
path_alv00860.kgml: 291 -> 292
path_alv00860.kgml: R05180 -> R05181
path_alv00860.kgml: alv:Alvin_1077 -> alv:Alvin_1083
path_alv00860.kgml: 2.1.1.131 -> 2.1.1.133
path_alv00860.kgml:
path_alv00860.kgml: Found a trail of span 2 without skipping any vertex
path_alv00860.kgml: 388 -> 394
path_alv00860.kgml: R11517 -> R11518
path_alv00860.kgml: alv:Alvin_2645 -> alv:Alvin_2646
path_alv00860.kgml: 2.5.1.133 -> 1.3.1.111
path_alv00860.kgml:
path_alv00860.kgml: Found a trail of span 2 containing skipped vertices
path_alv00860.kgml: 267 -> 266
path_alv00860.kgml: R03877 -> R04237
path_alv00860.kgml: {alv:Alvin_1182, alv:Alvin_1183, alv:Alvin_2640} -> alv:Alvin_2638
path_alv00860.kgml: 6.6.1.1 -> 2.1.1.11
path_alv00860.kgml: Skipped genes: alv:Alvin_2639
path_alv00860.kgml:
path_alv00860.kgml: Found a trail of span 2 containing skipped vertices
path_alv00860.kgml: 351 -> [359] -> 361
path_alv00860.kgml: R09053 -> [R09054] -> R09055
path_alv00860.kgml: {alv:Alvin_2556, alv:Alvin_2561, alv:Alvin_2562} -> [alv:Alvin_2643] -> alv:Alvin_2563
path_alv00860.kgml: 1.3.7.15 -> [4.2.1.165] -> 1.1.1.396
path_alv00860.kgml:
path_alv00860.kgml: Found a trail of span 2 without skipping any vertex
path_alv00860.kgml: 284 -> 285
path_alv00860.kgml: R05809 -> R05810
path_alv00860.kgml: alv:Alvin_1077 -> alv:Alvin_1083
path_alv00860.kgml: 2.1.1.131 -> 2.1.1.271
path_alv00860.kgml:
path_alv00860.kgml: Found a trail of span 2 without skipping any vertex
path_alv00860.kgml: 273 -> 270
path_alv00860.kgml: R00084 -> R03165
path_alv00860.kgml: alv:Alvin_0295 -> alv:Alvin_0296
path_alv00860.kgml: 2.5.1.61 -> 4.2.1.75
path_alv00860.kgml:
path_alv00860.kgml: Found a trail of span 2 containing skipped vertices
path_alv00860.kgml: 312 -> [311] -> 310
path_alv00860.kgml: R04148 -> [R04594] -> R05223
path_alv00860.kgml: alv:Alvin_0851 -> [alv:Alvin_0850] -> alv:Alvin_0849
path_alv00860.kgml: 2.4.2.21 -> [3.1.3.73] -> 2.7.8.26
path_alv00860.kgml: Skipped genes: alv:Alvin_0850
path_alv00860.kgml:
path_alv00860.kgml: --- 3.48 seconds ---

path_alv00900.kgml: Terpenoid backbone biosynthesis
path_alv00900.kgml: Initialization took 0.29 seconds
path_alv00900.kgml:
path_alv00900.kgml: Found a trail of span 2 containing skipped vertices
path_alv00900.kgml: 66 -> [67] -> 68
path_alv00900.kgml: R05633 -> [R05634] -> R05637
path_alv00900.kgml: alv:Alvin_0393 -> [alv:Alvin_2383] -> alv:Alvin_0394
path_alv00900.kgml: 2.7.7.60 -> [2.7.1.148] -> 4.6.1.12
path_alv00900.kgml:
path_alv00900.kgml: --- 0.43 seconds ---

path_alv00906.kgml: Carotenoid biosynthesis
path_alv00906.kgml: Initialization took 0.09 seconds
path_alv00906.kgml:
path_alv00906.kgml: Found a trail of span 5 containing skipped vertices
path_alv00906.kgml: 358 -> 360 -> 365 -> [206] -> 199 -> [204] -> 198
path_alv00906.kgml: R04787 -> R04798 -> R04800 -> [R07519] -> R07527 -> [R07528] -> R07529
path_alv00906.kgml: alv:Alvin_2570 -> alv:Alvin_2570 -> alv:Alvin_2570 -> [alv:Alvin_2567] -> alv:Alvin_2564 -> [alv:Alvin_2567] -> alv:Alvin_2564
path_alv00906.kgml: {1.3.5.5, 1.3.99.28, 1.3.99.29, 1.3.99.30, 1.3.99.31} -> {1.3.5.6, 1.3.99.26, 1.3.99.28, 1.3.99.30, 1.3.99.31} -> {1.3.5.6, 1.3.99.26, 1.3.99.30, 1.3.99.31} -> [4.2.1.131] -> 2.1.1.210 -> [4.2.1.131] -> 2.1.1.210
path_alv00906.kgml: Skipped genes: alv:Alvin_2565, alv:Alvin_2569, alv:Alvin_2568
path_alv00906.kgml:
path_alv00906.kgml: Found a trail of span 5 containing skipped vertices
path_alv00906.kgml: 358 -> 367 -> 365 -> [206] -> 199 -> [204] -> 198
path_alv00906.kgml: R04787 -> R04798 -> R04800 -> [R07519] -> R07527 -> [R07528] -> R07529
path_alv00906.kgml: alv:Alvin_2570 -> alv:Alvin_2570 -> alv:Alvin_2570 -> [alv:Alvin_2567] -> alv:Alvin_2564 -> [alv:Alvin_2567] -> alv:Alvin_2564
path_alv00906.kgml: {1.3.5.5, 1.3.99.28, 1.3.99.29, 1.3.99.30, 1.3.99.31} -> {1.3.5.6, 1.3.99.26, 1.3.99.28, 1.3.99.30, 1.3.99.31} -> {1.3.5.6, 1.3.99.26, 1.3.99.30, 1.3.99.31} -> [4.2.1.131] -> 2.1.1.210 -> [4.2.1.131] -> 2.1.1.210
path_alv00906.kgml: Skipped genes: alv:Alvin_2565, alv:Alvin_2569, alv:Alvin_2568
path_alv00906.kgml:
path_alv00906.kgml: Found a trail of span 5 containing skipped vertices
path_alv00906.kgml: 358 -> 322 -> 365 -> [206] -> 199 -> [204] -> 198
path_alv00906.kgml: R04787 -> R04798 -> R04800 -> [R07519] -> R07527 -> [R07528] -> R07529
path_alv00906.kgml: alv:Alvin_2570 -> alv:Alvin_2570 -> alv:Alvin_2570 -> [alv:Alvin_2567] -> alv:Alvin_2564 -> [alv:Alvin_2567] -> alv:Alvin_2564
path_alv00906.kgml: {1.3.5.5, 1.3.99.28, 1.3.99.29, 1.3.99.30, 1.3.99.31} -> {1.3.5.6, 1.3.99.26, 1.3.99.28, 1.3.99.30, 1.3.99.31} -> {1.3.5.6, 1.3.99.26, 1.3.99.30, 1.3.99.31} -> [4.2.1.131] -> 2.1.1.210 -> [4.2.1.131] -> 2.1.1.210
path_alv00906.kgml: Skipped genes: alv:Alvin_2565, alv:Alvin_2569, alv:Alvin_2568
path_alv00906.kgml:
path_alv00906.kgml: Found a trail of span 5 containing skipped vertices
path_alv00906.kgml: 366 -> 360 -> 362 -> [206] -> 199 -> [204] -> 198
path_alv00906.kgml: R04787 -> R04798 -> R04800 -> [R07519] -> R07527 -> [R07528] -> R07529
path_alv00906.kgml: alv:Alvin_2570 -> alv:Alvin_2570 -> alv:Alvin_2570 -> [alv:Alvin_2567] -> alv:Alvin_2564 -> [alv:Alvin_2567] -> alv:Alvin_2564
path_alv00906.kgml: {1.3.5.5, 1.3.99.28, 1.3.99.29, 1.3.99.30, 1.3.99.31} -> {1.3.5.6, 1.3.99.26, 1.3.99.28, 1.3.99.30, 1.3.99.31} -> {1.3.5.6, 1.3.99.26, 1.3.99.30, 1.3.99.31} -> [4.2.1.131] -> 2.1.1.210 -> [4.2.1.131] -> 2.1.1.210
path_alv00906.kgml: Skipped genes: alv:Alvin_2565, alv:Alvin_2569, alv:Alvin_2568
path_alv00906.kgml:
path_alv00906.kgml: Found a trail of span 5 containing skipped vertices
path_alv00906.kgml: 364 -> 367 -> 365 -> [206] -> 199 -> [204] -> 198
path_alv00906.kgml: R04787 -> R04798 -> R04800 -> [R07519] -> R07527 -> [R07528] -> R07529
path_alv00906.kgml: alv:Alvin_2570 -> alv:Alvin_2570 -> alv:Alvin_2570 -> [alv:Alvin_2567] -> alv:Alvin_2564 -> [alv:Alvin_2567] -> alv:Alvin_2564
path_alv00906.kgml: {1.3.5.5, 1.3.99.28, 1.3.99.29, 1.3.99.30, 1.3.99.31} -> {1.3.5.6, 1.3.99.26, 1.3.99.28, 1.3.99.30, 1.3.99.31} -> {1.3.5.6, 1.3.99.26, 1.3.99.30, 1.3.99.31} -> [4.2.1.131] -> 2.1.1.210 -> [4.2.1.131] -> 2.1.1.210
path_alv00906.kgml: Skipped genes: alv:Alvin_2565, alv:Alvin_2569, alv:Alvin_2568
path_alv00906.kgml:
path_alv00906.kgml: Found a trail of span 5 containing skipped vertices
path_alv00906.kgml: 364 -> 322 -> 362 -> [206] -> 199 -> [204] -> 198
path_alv00906.kgml: R04787 -> R04798 -> R04800 -> [R07519] -> R07527 -> [R07528] -> R07529
path_alv00906.kgml: alv:Alvin_2570 -> alv:Alvin_2570 -> alv:Alvin_2570 -> [alv:Alvin_2567] -> alv:Alvin_2564 -> [alv:Alvin_2567] -> alv:Alvin_2564
path_alv00906.kgml: {1.3.5.5, 1.3.99.28, 1.3.99.29, 1.3.99.30, 1.3.99.31} -> {1.3.5.6, 1.3.99.26, 1.3.99.28, 1.3.99.30, 1.3.99.31} -> {1.3.5.6, 1.3.99.26, 1.3.99.30, 1.3.99.31} -> [4.2.1.131] -> 2.1.1.210 -> [4.2.1.131] -> 2.1.1.210
path_alv00906.kgml: Skipped genes: alv:Alvin_2565, alv:Alvin_2569, alv:Alvin_2568
path_alv00906.kgml:
path_alv00906.kgml: Found a trail of span 5 containing skipped vertices
path_alv00906.kgml: 366 -> 367 -> 362 -> [206] -> 199 -> [204] -> 198
path_alv00906.kgml: R04787 -> R04798 -> R04800 -> [R07519] -> R07527 -> [R07528] -> R07529
path_alv00906.kgml: alv:Alvin_2570 -> alv:Alvin_2570 -> alv:Alvin_2570 -> [alv:Alvin_2567] -> alv:Alvin_2564 -> [alv:Alvin_2567] -> alv:Alvin_2564
path_alv00906.kgml: {1.3.5.5, 1.3.99.28, 1.3.99.29, 1.3.99.30, 1.3.99.31} -> {1.3.5.6, 1.3.99.26, 1.3.99.28, 1.3.99.30, 1.3.99.31} -> {1.3.5.6, 1.3.99.26, 1.3.99.30, 1.3.99.31} -> [4.2.1.131] -> 2.1.1.210 -> [4.2.1.131] -> 2.1.1.210
path_alv00906.kgml: Skipped genes: alv:Alvin_2565, alv:Alvin_2569, alv:Alvin_2568
path_alv00906.kgml:
path_alv00906.kgml: Found a trail of span 5 containing skipped vertices
path_alv00906.kgml: 366 -> 360 -> 365 -> [206] -> 199 -> [204] -> 198
path_alv00906.kgml: R04787 -> R04798 -> R04800 -> [R07519] -> R07527 -> [R07528] -> R07529
path_alv00906.kgml: alv:Alvin_2570 -> alv:Alvin_2570 -> alv:Alvin_2570 -> [alv:Alvin_2567] -> alv:Alvin_2564 -> [alv:Alvin_2567] -> alv:Alvin_2564
path_alv00906.kgml: {1.3.5.5, 1.3.99.28, 1.3.99.29, 1.3.99.30, 1.3.99.31} -> {1.3.5.6, 1.3.99.26, 1.3.99.28, 1.3.99.30, 1.3.99.31} -> {1.3.5.6, 1.3.99.26, 1.3.99.30, 1.3.99.31} -> [4.2.1.131] -> 2.1.1.210 -> [4.2.1.131] -> 2.1.1.210
path_alv00906.kgml: Skipped genes: alv:Alvin_2565, alv:Alvin_2569, alv:Alvin_2568
path_alv00906.kgml:
path_alv00906.kgml: Found a trail of span 5 containing skipped vertices
path_alv00906.kgml: 366 -> 367 -> 365 -> [206] -> 199 -> [204] -> 198
path_alv00906.kgml: R04787 -> R04798 -> R04800 -> [R07519] -> R07527 -> [R07528] -> R07529
path_alv00906.kgml: alv:Alvin_2570 -> alv:Alvin_2570 -> alv:Alvin_2570 -> [alv:Alvin_2567] -> alv:Alvin_2564 -> [alv:Alvin_2567] -> alv:Alvin_2564
path_alv00906.kgml: {1.3.5.5, 1.3.99.28, 1.3.99.29, 1.3.99.30, 1.3.99.31} -> {1.3.5.6, 1.3.99.26, 1.3.99.28, 1.3.99.30, 1.3.99.31} -> {1.3.5.6, 1.3.99.26, 1.3.99.30, 1.3.99.31} -> [4.2.1.131] -> 2.1.1.210 -> [4.2.1.131] -> 2.1.1.210
path_alv00906.kgml: Skipped genes: alv:Alvin_2565, alv:Alvin_2569, alv:Alvin_2568
path_alv00906.kgml:
path_alv00906.kgml: Found a trail of span 5 containing skipped vertices
path_alv00906.kgml: 366 -> 322 -> 362 -> [206] -> 199 -> [204] -> 198
path_alv00906.kgml: R04787 -> R04798 -> R04800 -> [R07519] -> R07527 -> [R07528] -> R07529
path_alv00906.kgml: alv:Alvin_2570 -> alv:Alvin_2570 -> alv:Alvin_2570 -> [alv:Alvin_2567] -> alv:Alvin_2564 -> [alv:Alvin_2567] -> alv:Alvin_2564
path_alv00906.kgml: {1.3.5.5, 1.3.99.28, 1.3.99.29, 1.3.99.30, 1.3.99.31} -> {1.3.5.6, 1.3.99.26, 1.3.99.28, 1.3.99.30, 1.3.99.31} -> {1.3.5.6, 1.3.99.26, 1.3.99.30, 1.3.99.31} -> [4.2.1.131] -> 2.1.1.210 -> [4.2.1.131] -> 2.1.1.210
path_alv00906.kgml: Skipped genes: alv:Alvin_2565, alv:Alvin_2569, alv:Alvin_2568
path_alv00906.kgml:
path_alv00906.kgml: Found a trail of span 5 containing skipped vertices
path_alv00906.kgml: 366 -> 322 -> 365 -> [206] -> 199 -> [204] -> 198
path_alv00906.kgml: R04787 -> R04798 -> R04800 -> [R07519] -> R07527 -> [R07528] -> R07529
path_alv00906.kgml: alv:Alvin_2570 -> alv:Alvin_2570 -> alv:Alvin_2570 -> [alv:Alvin_2567] -> alv:Alvin_2564 -> [alv:Alvin_2567] -> alv:Alvin_2564
path_alv00906.kgml: {1.3.5.5, 1.3.99.28, 1.3.99.29, 1.3.99.30, 1.3.99.31} -> {1.3.5.6, 1.3.99.26, 1.3.99.28, 1.3.99.30, 1.3.99.31} -> {1.3.5.6, 1.3.99.26, 1.3.99.30, 1.3.99.31} -> [4.2.1.131] -> 2.1.1.210 -> [4.2.1.131] -> 2.1.1.210
path_alv00906.kgml: Skipped genes: alv:Alvin_2565, alv:Alvin_2569, alv:Alvin_2568
path_alv00906.kgml:
path_alv00906.kgml: Found a trail of span 5 containing skipped vertices
path_alv00906.kgml: 364 -> 360 -> 365 -> [206] -> 199 -> [204] -> 198
path_alv00906.kgml: R04787 -> R04798 -> R04800 -> [R07519] -> R07527 -> [R07528] -> R07529
path_alv00906.kgml: alv:Alvin_2570 -> alv:Alvin_2570 -> alv:Alvin_2570 -> [alv:Alvin_2567] -> alv:Alvin_2564 -> [alv:Alvin_2567] -> alv:Alvin_2564
path_alv00906.kgml: {1.3.5.5, 1.3.99.28, 1.3.99.29, 1.3.99.30, 1.3.99.31} -> {1.3.5.6, 1.3.99.26, 1.3.99.28, 1.3.99.30, 1.3.99.31} -> {1.3.5.6, 1.3.99.26, 1.3.99.30, 1.3.99.31} -> [4.2.1.131] -> 2.1.1.210 -> [4.2.1.131] -> 2.1.1.210
path_alv00906.kgml: Skipped genes: alv:Alvin_2565, alv:Alvin_2569, alv:Alvin_2568
path_alv00906.kgml:
path_alv00906.kgml: Found a trail of span 4 containing skipped vertices
path_alv00906.kgml: 358 -> [322] -> 362 -> [206] -> 199 -> [204] -> 198
path_alv00906.kgml: R04787 -> [R04798] -> R04800 -> [R07519] -> R07527 -> [R07528] -> R07529
path_alv00906.kgml: alv:Alvin_2570 -> [alv:Alvin_2570] -> alv:Alvin_2570 -> [alv:Alvin_2567] -> alv:Alvin_2564 -> [alv:Alvin_2567] -> alv:Alvin_2564
path_alv00906.kgml: {1.3.5.5, 1.3.99.28, 1.3.99.29, 1.3.99.30, 1.3.99.31} -> [{1.3.5.6, 1.3.99.26, 1.3.99.28, 1.3.99.30, 1.3.99.31}] -> {1.3.5.6, 1.3.99.26, 1.3.99.30, 1.3.99.31} -> [4.2.1.131] -> 2.1.1.210 -> [4.2.1.131] -> 2.1.1.210
path_alv00906.kgml: Skipped genes: alv:Alvin_2565, alv:Alvin_2569, alv:Alvin_2568
path_alv00906.kgml:
path_alv00906.kgml: Found a trail of span 4 containing skipped vertices
path_alv00906.kgml: 358 -> [322] -> 365 -> [206] -> 199 -> [204] -> 198
path_alv00906.kgml: R04787 -> [R04798] -> R04800 -> [R07519] -> R07527 -> [R07528] -> R07529
path_alv00906.kgml: alv:Alvin_2570 -> [alv:Alvin_2570] -> alv:Alvin_2570 -> [alv:Alvin_2567] -> alv:Alvin_2564 -> [alv:Alvin_2567] -> alv:Alvin_2564
path_alv00906.kgml: {1.3.5.5, 1.3.99.28, 1.3.99.29, 1.3.99.30, 1.3.99.31} -> [{1.3.5.6, 1.3.99.26, 1.3.99.28, 1.3.99.30, 1.3.99.31}] -> {1.3.5.6, 1.3.99.26, 1.3.99.30, 1.3.99.31} -> [4.2.1.131] -> 2.1.1.210 -> [4.2.1.131] -> 2.1.1.210
path_alv00906.kgml: Skipped genes: alv:Alvin_2565, alv:Alvin_2569, alv:Alvin_2568
path_alv00906.kgml:
path_alv00906.kgml: Found a trail of span 4 containing skipped vertices
path_alv00906.kgml: 206 -> 203 -> [200] -> 205 -> 201
path_alv00906.kgml: R07519 -> R07520 -> [R07521] -> R07522 -> R07523
path_alv00906.kgml: alv:Alvin_2567 -> alv:Alvin_2566 -> [alv:Alvin_2564] -> alv:Alvin_2567 -> alv:Alvin_2566
path_alv00906.kgml: 4.2.1.131 -> 1.3.99.27 -> [2.1.1.210] -> 4.2.1.131 -> 1.3.99.27
path_alv00906.kgml:
path_alv00906.kgml: Found a trail of span 4 containing skipped vertices
path_alv00906.kgml: 364 -> [322] -> 362 -> [206] -> 199 -> [204] -> 198
path_alv00906.kgml: R04787 -> [R04798] -> R04800 -> [R07519] -> R07527 -> [R07528] -> R07529
path_alv00906.kgml: alv:Alvin_2570 -> [alv:Alvin_2570] -> alv:Alvin_2570 -> [alv:Alvin_2567] -> alv:Alvin_2564 -> [alv:Alvin_2567] -> alv:Alvin_2564
path_alv00906.kgml: {1.3.5.5, 1.3.99.28, 1.3.99.29, 1.3.99.30, 1.3.99.31} -> [{1.3.5.6, 1.3.99.26, 1.3.99.28, 1.3.99.30, 1.3.99.31}] -> {1.3.5.6, 1.3.99.26, 1.3.99.30, 1.3.99.31} -> [4.2.1.131] -> 2.1.1.210 -> [4.2.1.131] -> 2.1.1.210
path_alv00906.kgml: Skipped genes: alv:Alvin_2565, alv:Alvin_2569, alv:Alvin_2568
path_alv00906.kgml:
path_alv00906.kgml: Found a trail of span 4 containing skipped vertices
path_alv00906.kgml: 364 -> [322] -> 365 -> [206] -> 199 -> [204] -> 198
path_alv00906.kgml: R04787 -> [R04798] -> R04800 -> [R07519] -> R07527 -> [R07528] -> R07529
path_alv00906.kgml: alv:Alvin_2570 -> [alv:Alvin_2570] -> alv:Alvin_2570 -> [alv:Alvin_2567] -> alv:Alvin_2564 -> [alv:Alvin_2567] -> alv:Alvin_2564
path_alv00906.kgml: {1.3.5.5, 1.3.99.28, 1.3.99.29, 1.3.99.30, 1.3.99.31} -> [{1.3.5.6, 1.3.99.26, 1.3.99.28, 1.3.99.30, 1.3.99.31}] -> {1.3.5.6, 1.3.99.26, 1.3.99.30, 1.3.99.31} -> [4.2.1.131] -> 2.1.1.210 -> [4.2.1.131] -> 2.1.1.210
path_alv00906.kgml: Skipped genes: alv:Alvin_2565, alv:Alvin_2569, alv:Alvin_2568
path_alv00906.kgml:
path_alv00906.kgml: Found a trail of span 4 containing skipped vertices
path_alv00906.kgml: 366 -> [322] -> 362 -> [206] -> 199 -> [204] -> 198
path_alv00906.kgml: R04787 -> [R04798] -> R04800 -> [R07519] -> R07527 -> [R07528] -> R07529
path_alv00906.kgml: alv:Alvin_2570 -> [alv:Alvin_2570] -> alv:Alvin_2570 -> [alv:Alvin_2567] -> alv:Alvin_2564 -> [alv:Alvin_2567] -> alv:Alvin_2564
path_alv00906.kgml: {1.3.5.5, 1.3.99.28, 1.3.99.29, 1.3.99.30, 1.3.99.31} -> [{1.3.5.6, 1.3.99.26, 1.3.99.28, 1.3.99.30, 1.3.99.31}] -> {1.3.5.6, 1.3.99.26, 1.3.99.30, 1.3.99.31} -> [4.2.1.131] -> 2.1.1.210 -> [4.2.1.131] -> 2.1.1.210
path_alv00906.kgml: Skipped genes: alv:Alvin_2565, alv:Alvin_2569, alv:Alvin_2568
path_alv00906.kgml:
path_alv00906.kgml: Found a trail of span 4 containing skipped vertices
path_alv00906.kgml: 366 -> [322] -> 365 -> [206] -> 199 -> [204] -> 198
path_alv00906.kgml: R04787 -> [R04798] -> R04800 -> [R07519] -> R07527 -> [R07528] -> R07529
path_alv00906.kgml: alv:Alvin_2570 -> [alv:Alvin_2570] -> alv:Alvin_2570 -> [alv:Alvin_2567] -> alv:Alvin_2564 -> [alv:Alvin_2567] -> alv:Alvin_2564
path_alv00906.kgml: {1.3.5.5, 1.3.99.28, 1.3.99.29, 1.3.99.30, 1.3.99.31} -> [{1.3.5.6, 1.3.99.26, 1.3.99.28, 1.3.99.30, 1.3.99.31}] -> {1.3.5.6, 1.3.99.26, 1.3.99.30, 1.3.99.31} -> [4.2.1.131] -> 2.1.1.210 -> [4.2.1.131] -> 2.1.1.210
path_alv00906.kgml: Skipped genes: alv:Alvin_2565, alv:Alvin_2569, alv:Alvin_2568
path_alv00906.kgml:
path_alv00906.kgml: Found a trail of span 3 containing skipped vertices
path_alv00906.kgml: 366 -> 360 -> [211] -> 85
path_alv00906.kgml: R04787 -> R04798 -> [R07532] -> R07533
path_alv00906.kgml: alv:Alvin_2570 -> alv:Alvin_2570 -> [alv:Alvin_2567] -> alv:Alvin_2564
path_alv00906.kgml: {1.3.5.5, 1.3.99.28, 1.3.99.29, 1.3.99.30, 1.3.99.31} -> {1.3.5.6, 1.3.99.26, 1.3.99.28, 1.3.99.30, 1.3.99.31} -> [4.2.1.131] -> 2.1.1.210
path_alv00906.kgml: Skipped genes: alv:Alvin_2565, alv:Alvin_2569, alv:Alvin_2568
path_alv00906.kgml:
path_alv00906.kgml: Found a trail of span 3 containing skipped vertices
path_alv00906.kgml: 366 -> 367 -> [211] -> 85
path_alv00906.kgml: R04787 -> R04798 -> [R07532] -> R07533
path_alv00906.kgml: alv:Alvin_2570 -> alv:Alvin_2570 -> [alv:Alvin_2567] -> alv:Alvin_2564
path_alv00906.kgml: {1.3.5.5, 1.3.99.28, 1.3.99.29, 1.3.99.30, 1.3.99.31} -> {1.3.5.6, 1.3.99.26, 1.3.99.28, 1.3.99.30, 1.3.99.31} -> [4.2.1.131] -> 2.1.1.210
path_alv00906.kgml: Skipped genes: alv:Alvin_2565, alv:Alvin_2569, alv:Alvin_2568
path_alv00906.kgml:
path_alv00906.kgml: Found a trail of span 3 containing skipped vertices
path_alv00906.kgml: 364 -> 322 -> [211] -> 85
path_alv00906.kgml: R04787 -> R04798 -> [R07532] -> R07533
path_alv00906.kgml: alv:Alvin_2570 -> alv:Alvin_2570 -> [alv:Alvin_2567] -> alv:Alvin_2564
path_alv00906.kgml: {1.3.5.5, 1.3.99.28, 1.3.99.29, 1.3.99.30, 1.3.99.31} -> {1.3.5.6, 1.3.99.26, 1.3.99.28, 1.3.99.30, 1.3.99.31} -> [4.2.1.131] -> 2.1.1.210
path_alv00906.kgml: Skipped genes: alv:Alvin_2565, alv:Alvin_2569, alv:Alvin_2568
path_alv00906.kgml:
path_alv00906.kgml: Found a trail of span 3 containing skipped vertices
path_alv00906.kgml: 211 -> 202 -> [196] -> 209
path_alv00906.kgml: R07532 -> R07534 -> [R07535] -> R07536
path_alv00906.kgml: alv:Alvin_2567 -> alv:Alvin_2566 -> [alv:Alvin_2564] -> alv:Alvin_2567
path_alv00906.kgml: 4.2.1.131 -> 1.3.99.27 -> [2.1.1.210] -> 4.2.1.131
path_alv00906.kgml:
path_alv00906.kgml: --- 1.90 seconds ---

path_alv00910.kgml: Nitrogen metabolism
path_alv00910.kgml: Initialization took 0.19 seconds
path_alv00910.kgml: (not found)
path_alv00910.kgml: --- 0.24 seconds ---

path_alv00920.kgml: Sulfur metabolism
path_alv00920.kgml: Initialization took 0.89 seconds
path_alv00920.kgml:
path_alv00920.kgml: Found a trail of span 2 containing skipped vertices
path_alv00920.kgml: 160 -> [159] -> 150
path_alv00920.kgml: R00529 -> [R00509] -> R02021
path_alv00920.kgml: {alv:Alvin_2448, alv:Alvin_2449} -> [alv:Alvin_1127] -> alv:Alvin_2447
path_alv00920.kgml: 2.7.7.4 -> [2.7.1.25] -> 1.8.4.8
path_alv00920.kgml:
path_alv00920.kgml: Found a trail of span 2 containing skipped vertices
path_alv00920.kgml: 164 -> 169
path_alv00920.kgml: R00529 -> R08553
path_alv00920.kgml: alv:Alvin_1118 -> {alv:Alvin_1120, alv:Alvin_1121}
path_alv00920.kgml: 2.7.7.4 -> 1.8.99.2
path_alv00920.kgml: Skipped genes: alv:Alvin_1119
path_alv00920.kgml:
path_alv00920.kgml: --- 2.15 seconds ---

path_alv00970.kgml: Aminoacyl-tRNA biosynthesis
path_alv00970.kgml: Initialization took 0.83 seconds
path_alv00970.kgml: (not found)
path_alv00970.kgml: --- 0.89 seconds ---

path_alv01040.kgml: Biosynthesis of unsaturated fatty acids
path_alv01040.kgml: Initialization took 0.09 seconds
path_alv01040.kgml: (not found)
path_alv01040.kgml: --- 0.13 seconds ---

--- 69.56 seconds ---
