# Supplementary material for: CoMetGeNe: mining conserved neighborhood patterns in metabolic and genomic contexts
Source: BMC Bioinformatics. 2019 Jan 10;20:19. doi: 10.1186/s12859-018-2542-2 (PMC6327494; doi:10.1186/s12859-018-2542-2)
Supplement: Supplementary file 14 — Trail finding results for completely assembled representative bacterial genomes present in NCBI Genomes. Of the 1,545 fully assembled representative bacterial genomes in NCBI, corresponding entries have been identified in KEGG for 1,467 species, for which trail finding has been performed for all combinations of gap parameters δG and δD ranging from 0 to 3. This additional file is available from https://doi.org/10.6084/m9.figshare.7288769. (GZ 178,532 kb) [file 12859_2018_2542_MOESM14_ESM.gz › results/ttu_dG1_dD3.hnet]

--- delta_G = 1, delta_D = 3 ---

path_ttu00010.kgml: Glycolysis / Gluconeogenesis
path_ttu00010.kgml: Initialization took 2.88 seconds
path_ttu00010.kgml:
path_ttu00010.kgml: Found a trail of span 4 containing skipped vertices
path_ttu00010.kgml: 62 -> 67 -> [62 -> 59] -> 14 -> [60] -> 64
path_ttu00010.kgml: R02740 -> R02739 -> [R02740 -> R04779] -> R01070 -> [R04780] -> R03321
path_ttu00010.kgml: ttu:TERTU_0957 -> ttu:TERTU_0957 -> [ttu:TERTU_0957 -> ttu:TERTU_0635] -> ttu:TERTU_0959 -> [ttu:TERTU_2731] -> ttu:TERTU_0957
path_ttu00010.kgml: 5.3.1.9 -> {5.1.3.15, 5.3.1.9} -> [5.3.1.9 -> 2.7.1.11] -> 4.1.2.13 -> [3.1.3.11] -> 5.3.1.9
path_ttu00010.kgml: Skipped genes: ttu:TERTU_0958
path_ttu00010.kgml:
path_ttu00010.kgml: Found a trail of span 3 without skipping any vertex
path_ttu00010.kgml: 48 -> 49 -> 50
path_ttu00010.kgml: R00014 -> R03270 -> R02569
path_ttu00010.kgml: ttu:TERTU_1029 -> ttu:TERTU_1029 -> ttu:TERTU_1030
path_ttu00010.kgml: {1.2.4.1, 2.2.1.6, 4.1.1.1} -> 1.2.4.1 -> 2.3.1.12
path_ttu00010.kgml:
path_ttu00010.kgml: --- 14.52 seconds ---

path_ttu00030.kgml: Pentose phosphate pathway
path_ttu00030.kgml: Initialization took 1.39 seconds
path_ttu00030.kgml:
path_ttu00030.kgml: Found a trail of span 3 containing skipped vertices
path_ttu00030.kgml: 50 -> [77 -> 53] -> 37 -> 53
path_ttu00030.kgml: R01070 -> [R01827 -> R02740] -> R02739 -> R02740
path_ttu00030.kgml: ttu:TERTU_0959 -> [ttu:TERTU_2586 -> ttu:TERTU_0957] -> ttu:TERTU_0957 -> ttu:TERTU_0957
path_ttu00030.kgml: 4.1.2.13 -> [2.2.1.2 -> 5.3.1.9] -> {5.1.3.15, 5.3.1.9} -> 5.3.1.9
path_ttu00030.kgml: Skipped genes: ttu:TERTU_0958
path_ttu00030.kgml:
path_ttu00030.kgml: Found a trail of span 2 without skipping any vertex
path_ttu00030.kgml: 60 -> 38
path_ttu00030.kgml: R01541 -> R05605
path_ttu00030.kgml: {ttu:TERTU_0894, ttu:TERTU_0897} -> ttu:TERTU_0896
path_ttu00030.kgml: {2.7.1.178, 2.7.1.45} -> {4.1.2.14, 4.1.2.55}
path_ttu00030.kgml:
path_ttu00030.kgml: --- 1.85 seconds ---

path_ttu00040.kgml: Pentose and glucuronate interconversions
path_ttu00040.kgml: Initialization took 0.88 seconds
path_ttu00040.kgml:
path_ttu00040.kgml: Found a trail of span 2 containing skipped vertices
path_ttu00040.kgml: 80 -> 87
path_ttu00040.kgml: R01639 -> R01432
path_ttu00040.kgml: ttu:TERTU_4668 -> ttu:TERTU_4666
path_ttu00040.kgml: 2.7.1.17 -> 5.3.1.5
path_ttu00040.kgml: Skipped genes: ttu:TERTU_4667
path_ttu00040.kgml:
path_ttu00040.kgml: Found a trail of span 2 without skipping any vertex
path_ttu00040.kgml: 102 -> 103
path_ttu00040.kgml: R01482 -> R02454
path_ttu00040.kgml: ttu:TERTU_0898 -> ttu:TERTU_0899
path_ttu00040.kgml: 5.3.1.12 -> 1.1.1.57
path_ttu00040.kgml:
path_ttu00040.kgml: --- 1.04 seconds ---

path_ttu00051.kgml: Fructose and mannose metabolism
path_ttu00051.kgml: Initialization took 1.08 seconds
path_ttu00051.kgml: (not found)
path_ttu00051.kgml: --- 1.16 seconds ---

path_ttu00052.kgml: Galactose metabolism
path_ttu00052.kgml: Initialization took 0.53 seconds
path_ttu00052.kgml:
path_ttu00052.kgml: Found a trail of span 2 without skipping any vertex
path_ttu00052.kgml: 171 -> 82
path_ttu00052.kgml: R01092 -> R00955
path_ttu00052.kgml: ttu:TERTU_2307 -> ttu:TERTU_2306
path_ttu00052.kgml: 2.7.1.6 -> 2.7.7.12
path_ttu00052.kgml:
path_ttu00052.kgml: --- 0.70 seconds ---

path_ttu00053.kgml: Ascorbate and aldarate metabolism
path_ttu00053.kgml: Initialization took 0.13 seconds
path_ttu00053.kgml: (not found)
path_ttu00053.kgml: --- 0.18 seconds ---

path_ttu00061.kgml: Fatty acid biosynthesis
path_ttu00061.kgml: Initialization took 1.64 seconds
path_ttu00061.kgml:
path_ttu00061.kgml: Found a trail of span 17 containing skipped vertices
path_ttu00061.kgml: 147 -> 259 -> 142 -> [139 -> 263] -> 63 -> 130 -> [270 -> 265] -> 62 -> 119 -> [275 -> 266] -> 61 -> 108 -> [278 -> 274] -> 60 -> 97 -> [279 -> 281] -> 59 -> 86 -> [283 -> 284] -> 58 -> 75 -> [285 -> 287] -> 53 -> 54
path_ttu00061.kgml: R01626 -> R04355 -> R04533 -> [R04428 -> R04429] -> R04952 -> R04953 -> [R04954 -> R04955] -> R04957 -> R04536 -> [R04537 -> R04958] -> R04960 -> R04534 -> [R04535 -> R04961] -> R04963 -> R04964 -> [R04965 -> R04724] -> R04726 -> R04566 -> [R04568 -> R04966] -> R04968 -> R04543 -> [R04544 -> R04969] -> R07762 -> R07763
path_ttu00061.kgml: ttu:TERTU_1718 -> {ttu:TERTU_1722, ttu:TERTU_3289} -> {ttu:TERTU_1720, ttu:TERTU_3288} -> [ttu:TERTU_0948 -> ttu:TERTU_0977] -> {ttu:TERTU_1722, ttu:TERTU_3289} -> {ttu:TERTU_1720, ttu:TERTU_3288} -> [ttu:TERTU_1015 -> ttu:TERTU_0977] -> {ttu:TERTU_1722, ttu:TERTU_3289} -> {ttu:TERTU_1720, ttu:TERTU_3288} -> [ttu:TERTU_0948 -> ttu:TERTU_0977] -> {ttu:TERTU_1722, ttu:TERTU_3289} -> {ttu:TERTU_1720, ttu:TERTU_3288} -> [ttu:TERTU_1015 -> ttu:TERTU_0977] -> {ttu:TERTU_1722, ttu:TERTU_3289} -> {ttu:TERTU_1720, ttu:TERTU_3288} -> [ttu:TERTU_0948 -> ttu:TERTU_0977] -> {ttu:TERTU_1722, ttu:TERTU_3289} -> {ttu:TERTU_1720, ttu:TERTU_3288} -> [ttu:TERTU_1015 -> ttu:TERTU_0977] -> {ttu:TERTU_1722, ttu:TERTU_3289} -> {ttu:TERTU_1720, ttu:TERTU_3288} -> [ttu:TERTU_0948 -> ttu:TERTU_0977] -> {ttu:TERTU_1722, ttu:TERTU_3289} -> {ttu:TERTU_1720, ttu:TERTU_3288}
path_ttu00061.kgml: {2.3.1.39, 2.3.1.85, 2.3.1.86} -> {2.3.1.179, 2.3.1.41, 2.3.1.85, 2.3.1.86} -> {1.1.1.100, 2.3.1.85, 2.3.1.86} -> [{2.3.1.85, 2.3.1.86, 4.2.1.59} -> 1.3.1.9] -> {2.3.1.179, 2.3.1.41, 2.3.1.85, 2.3.1.86} -> {1.1.1.100, 2.3.1.85, 2.3.1.86} -> [{2.3.1.85, 2.3.1.86, 4.2.1.59} -> 1.3.1.9] -> {2.3.1.179, 2.3.1.41, 2.3.1.85, 2.3.1.86} -> {1.1.1.100, 2.3.1.85, 2.3.1.86} -> [{2.3.1.85, 2.3.1.86, 4.2.1.59} -> 1.3.1.9] -> {2.3.1.179, 2.3.1.41, 2.3.1.85, 2.3.1.86} -> {1.1.1.100, 2.3.1.85, 2.3.1.86} -> [{2.3.1.85, 2.3.1.86, 4.2.1.59} -> 1.3.1.9] -> {2.3.1.179, 2.3.1.41, 2.3.1.85, 2.3.1.86} -> {1.1.1.100, 2.3.1.85, 2.3.1.86} -> [{2.3.1.85, 2.3.1.86, 4.2.1.59} -> 1.3.1.9] -> {2.3.1.179, 2.3.1.41, 2.3.1.85, 2.3.1.86} -> {1.1.1.100, 2.3.1.85, 2.3.1.86} -> [{2.3.1.85, 2.3.1.86, 4.2.1.59} -> 1.3.1.9] -> {2.3.1.179, 2.3.1.41, 2.3.1.85, 2.3.1.86} -> {1.1.1.100, 2.3.1.85, 2.3.1.86} -> [{2.3.1.85, 2.3.1.86, 4.2.1.59} -> 1.3.1.9] -> {2.3.1.179, 2.3.1.199, 2.3.1.41} -> 1.1.1.100
path_ttu00061.kgml: Skipped genes: ttu:TERTU_1721
path_ttu00061.kgml:
path_ttu00061.kgml: Found a trail of span 16 containing skipped vertices
path_ttu00061.kgml: 147 -> 259 -> [142 -> 139 -> 263] -> 63 -> 130 -> [270 -> 265] -> 62 -> 119 -> [275 -> 266] -> 61 -> 108 -> [278 -> 274] -> 60 -> 97 -> [279 -> 281] -> 59 -> 86 -> [283 -> 284] -> 58 -> 75 -> [285 -> 287] -> 53 -> 54
path_ttu00061.kgml: R01626 -> R04355 -> [R04533 -> R04428 -> R04429] -> R04952 -> R04953 -> [R04954 -> R04955] -> R04957 -> R04536 -> [R04537 -> R04958] -> R04960 -> R04534 -> [R04535 -> R04961] -> R04963 -> R04964 -> [R04965 -> R04724] -> R04726 -> R04566 -> [R04568 -> R04966] -> R04968 -> R04543 -> [R04544 -> R04969] -> R07762 -> R07763
path_ttu00061.kgml: ttu:TERTU_1718 -> {ttu:TERTU_1722, ttu:TERTU_3289} -> [{ttu:TERTU_1720, ttu:TERTU_3288} -> ttu:TERTU_0948 -> ttu:TERTU_0977] -> {ttu:TERTU_1722, ttu:TERTU_3289} -> {ttu:TERTU_1720, ttu:TERTU_3288} -> [ttu:TERTU_1015 -> ttu:TERTU_0977] -> {ttu:TERTU_1722, ttu:TERTU_3289} -> {ttu:TERTU_1720, ttu:TERTU_3288} -> [ttu:TERTU_0948 -> ttu:TERTU_0977] -> {ttu:TERTU_1722, ttu:TERTU_3289} -> {ttu:TERTU_1720, ttu:TERTU_3288} -> [ttu:TERTU_1015 -> ttu:TERTU_0977] -> {ttu:TERTU_1722, ttu:TERTU_3289} -> {ttu:TERTU_1720, ttu:TERTU_3288} -> [ttu:TERTU_0948 -> ttu:TERTU_0977] -> {ttu:TERTU_1722, ttu:TERTU_3289} -> {ttu:TERTU_1720, ttu:TERTU_3288} -> [ttu:TERTU_1015 -> ttu:TERTU_0977] -> {ttu:TERTU_1722, ttu:TERTU_3289} -> {ttu:TERTU_1720, ttu:TERTU_3288} -> [ttu:TERTU_0948 -> ttu:TERTU_0977] -> {ttu:TERTU_1722, ttu:TERTU_3289} -> {ttu:TERTU_1720, ttu:TERTU_3288}
path_ttu00061.kgml: {2.3.1.39, 2.3.1.85, 2.3.1.86} -> {2.3.1.179, 2.3.1.41, 2.3.1.85, 2.3.1.86} -> [{1.1.1.100, 2.3.1.85, 2.3.1.86} -> {2.3.1.85, 2.3.1.86, 4.2.1.59} -> 1.3.1.9] -> {2.3.1.179, 2.3.1.41, 2.3.1.85, 2.3.1.86} -> {1.1.1.100, 2.3.1.85, 2.3.1.86} -> [{2.3.1.85, 2.3.1.86, 4.2.1.59} -> 1.3.1.9] -> {2.3.1.179, 2.3.1.41, 2.3.1.85, 2.3.1.86} -> {1.1.1.100, 2.3.1.85, 2.3.1.86} -> [{2.3.1.85, 2.3.1.86, 4.2.1.59} -> 1.3.1.9] -> {2.3.1.179, 2.3.1.41, 2.3.1.85, 2.3.1.86} -> {1.1.1.100, 2.3.1.85, 2.3.1.86} -> [{2.3.1.85, 2.3.1.86, 4.2.1.59} -> 1.3.1.9] -> {2.3.1.179, 2.3.1.41, 2.3.1.85, 2.3.1.86} -> {1.1.1.100, 2.3.1.85, 2.3.1.86} -> [{2.3.1.85, 2.3.1.86, 4.2.1.59} -> 1.3.1.9] -> {2.3.1.179, 2.3.1.41, 2.3.1.85, 2.3.1.86} -> {1.1.1.100, 2.3.1.85, 2.3.1.86} -> [{2.3.1.85, 2.3.1.86, 4.2.1.59} -> 1.3.1.9] -> {2.3.1.179, 2.3.1.41, 2.3.1.85, 2.3.1.86} -> {1.1.1.100, 2.3.1.85, 2.3.1.86} -> [{2.3.1.85, 2.3.1.86, 4.2.1.59} -> 1.3.1.9] -> {2.3.1.179, 2.3.1.199, 2.3.1.41} -> 1.1.1.100
path_ttu00061.kgml: Skipped genes: ttu:TERTU_1721
path_ttu00061.kgml:
path_ttu00061.kgml: Found a trail of span 16 containing skipped vertices
path_ttu00061.kgml: 147 -> 259 -> 142 -> [139 -> 263] -> 63 -> 130 -> [270 -> 265] -> 62 -> 119 -> [275 -> 266] -> 61 -> 108 -> [278 -> 274] -> 60 -> 97 -> [279 -> 281] -> 59 -> 86 -> [283 -> 284] -> 58 -> [75 -> 285 -> 287] -> 53 -> 54
path_ttu00061.kgml: R01626 -> R04355 -> R04533 -> [R04428 -> R04429] -> R04952 -> R04953 -> [R04954 -> R04955] -> R04957 -> R04536 -> [R04537 -> R04958] -> R04960 -> R04534 -> [R04535 -> R04961] -> R04963 -> R04964 -> [R04965 -> R04724] -> R04726 -> R04566 -> [R04568 -> R04966] -> R04968 -> [R04543 -> R04544 -> R04969] -> R07762 -> R07763
path_ttu00061.kgml: ttu:TERTU_1718 -> {ttu:TERTU_1722, ttu:TERTU_3289} -> {ttu:TERTU_1720, ttu:TERTU_3288} -> [ttu:TERTU_0948 -> ttu:TERTU_0977] -> {ttu:TERTU_1722, ttu:TERTU_3289} -> {ttu:TERTU_1720, ttu:TERTU_3288} -> [ttu:TERTU_1015 -> ttu:TERTU_0977] -> {ttu:TERTU_1722, ttu:TERTU_3289} -> {ttu:TERTU_1720, ttu:TERTU_3288} -> [ttu:TERTU_0948 -> ttu:TERTU_0977] -> {ttu:TERTU_1722, ttu:TERTU_3289} -> {ttu:TERTU_1720, ttu:TERTU_3288} -> [ttu:TERTU_1015 -> ttu:TERTU_0977] -> {ttu:TERTU_1722, ttu:TERTU_3289} -> {ttu:TERTU_1720, ttu:TERTU_3288} -> [ttu:TERTU_0948 -> ttu:TERTU_0977] -> {ttu:TERTU_1722, ttu:TERTU_3289} -> {ttu:TERTU_1720, ttu:TERTU_3288} -> [ttu:TERTU_1015 -> ttu:TERTU_0977] -> {ttu:TERTU_1722, ttu:TERTU_3289} -> [{ttu:TERTU_1720, ttu:TERTU_3288} -> ttu:TERTU_0948 -> ttu:TERTU_0977] -> {ttu:TERTU_1722, ttu:TERTU_3289} -> {ttu:TERTU_1720, ttu:TERTU_3288}
path_ttu00061.kgml: {2.3.1.39, 2.3.1.85, 2.3.1.86} -> {2.3.1.179, 2.3.1.41, 2.3.1.85, 2.3.1.86} -> {1.1.1.100, 2.3.1.85, 2.3.1.86} -> [{2.3.1.85, 2.3.1.86, 4.2.1.59} -> 1.3.1.9] -> {2.3.1.179, 2.3.1.41, 2.3.1.85, 2.3.1.86} -> {1.1.1.100, 2.3.1.85, 2.3.1.86} -> [{2.3.1.85, 2.3.1.86, 4.2.1.59} -> 1.3.1.9] -> {2.3.1.179, 2.3.1.41, 2.3.1.85, 2.3.1.86} -> {1.1.1.100, 2.3.1.85, 2.3.1.86} -> [{2.3.1.85, 2.3.1.86, 4.2.1.59} -> 1.3.1.9] -> {2.3.1.179, 2.3.1.41, 2.3.1.85, 2.3.1.86} -> {1.1.1.100, 2.3.1.85, 2.3.1.86} -> [{2.3.1.85, 2.3.1.86, 4.2.1.59} -> 1.3.1.9] -> {2.3.1.179, 2.3.1.41, 2.3.1.85, 2.3.1.86} -> {1.1.1.100, 2.3.1.85, 2.3.1.86} -> [{2.3.1.85, 2.3.1.86, 4.2.1.59} -> 1.3.1.9] -> {2.3.1.179, 2.3.1.41, 2.3.1.85, 2.3.1.86} -> {1.1.1.100, 2.3.1.85, 2.3.1.86} -> [{2.3.1.85, 2.3.1.86, 4.2.1.59} -> 1.3.1.9] -> {2.3.1.179, 2.3.1.41, 2.3.1.85, 2.3.1.86} -> [{1.1.1.100, 2.3.1.85, 2.3.1.86} -> {2.3.1.85, 2.3.1.86, 4.2.1.59} -> 1.3.1.9] -> {2.3.1.179, 2.3.1.199, 2.3.1.41} -> 1.1.1.100
path_ttu00061.kgml: Skipped genes: ttu:TERTU_1721
path_ttu00061.kgml:
path_ttu00061.kgml: Found a trail of span 16 containing skipped vertices
path_ttu00061.kgml: 147 -> 259 -> 142 -> [139 -> 263] -> 63 -> 130 -> [270 -> 265] -> 62 -> 119 -> [275 -> 266] -> 61 -> 108 -> [278 -> 274] -> 60 -> 97 -> [279 -> 281] -> 59 -> [86 -> 283 -> 284] -> 58 -> 75 -> [285 -> 287] -> 53 -> 54
path_ttu00061.kgml: R01626 -> R04355 -> R04533 -> [R04428 -> R04429] -> R04952 -> R04953 -> [R04954 -> R04955] -> R04957 -> R04536 -> [R04537 -> R04958] -> R04960 -> R04534 -> [R04535 -> R04961] -> R04963 -> R04964 -> [R04965 -> R04724] -> R04726 -> [R04566 -> R04568 -> R04966] -> R04968 -> R04543 -> [R04544 -> R04969] -> R07762 -> R07763
path_ttu00061.kgml: ttu:TERTU_1718 -> {ttu:TERTU_1722, ttu:TERTU_3289} -> {ttu:TERTU_1720, ttu:TERTU_3288} -> [ttu:TERTU_0948 -> ttu:TERTU_0977] -> {ttu:TERTU_1722, ttu:TERTU_3289} -> {ttu:TERTU_1720, ttu:TERTU_3288} -> [ttu:TERTU_1015 -> ttu:TERTU_0977] -> {ttu:TERTU_1722, ttu:TERTU_3289} -> {ttu:TERTU_1720, ttu:TERTU_3288} -> [ttu:TERTU_0948 -> ttu:TERTU_0977] -> {ttu:TERTU_1722, ttu:TERTU_3289} -> {ttu:TERTU_1720, ttu:TERTU_3288} -> [ttu:TERTU_1015 -> ttu:TERTU_0977] -> {ttu:TERTU_1722, ttu:TERTU_3289} -> {ttu:TERTU_1720, ttu:TERTU_3288} -> [ttu:TERTU_0948 -> ttu:TERTU_0977] -> {ttu:TERTU_1722, ttu:TERTU_3289} -> [{ttu:TERTU_1720, ttu:TERTU_3288} -> ttu:TERTU_1015 -> ttu:TERTU_0977] -> {ttu:TERTU_1722, ttu:TERTU_3289} -> {ttu:TERTU_1720, ttu:TERTU_3288} -> [ttu:TERTU_0948 -> ttu:TERTU_0977] -> {ttu:TERTU_1722, ttu:TERTU_3289} -> {ttu:TERTU_1720, ttu:TERTU_3288}
path_ttu00061.kgml: {2.3.1.39, 2.3.1.85, 2.3.1.86} -> {2.3.1.179, 2.3.1.41, 2.3.1.85, 2.3.1.86} -> {1.1.1.100, 2.3.1.85, 2.3.1.86} -> [{2.3.1.85, 2.3.1.86, 4.2.1.59} -> 1.3.1.9] -> {2.3.1.179, 2.3.1.41, 2.3.1.85, 2.3.1.86} -> {1.1.1.100, 2.3.1.85, 2.3.1.86} -> [{2.3.1.85, 2.3.1.86, 4.2.1.59} -> 1.3.1.9] -> {2.3.1.179, 2.3.1.41, 2.3.1.85, 2.3.1.86} -> {1.1.1.100, 2.3.1.85, 2.3.1.86} -> [{2.3.1.85, 2.3.1.86, 4.2.1.59} -> 1.3.1.9] -> {2.3.1.179, 2.3.1.41, 2.3.1.85, 2.3.1.86} -> {1.1.1.100, 2.3.1.85, 2.3.1.86} -> [{2.3.1.85, 2.3.1.86, 4.2.1.59} -> 1.3.1.9] -> {2.3.1.179, 2.3.1.41, 2.3.1.85, 2.3.1.86} -> {1.1.1.100, 2.3.1.85, 2.3.1.86} -> [{2.3.1.85, 2.3.1.86, 4.2.1.59} -> 1.3.1.9] -> {2.3.1.179, 2.3.1.41, 2.3.1.85, 2.3.1.86} -> [{1.1.1.100, 2.3.1.85, 2.3.1.86} -> {2.3.1.85, 2.3.1.86, 4.2.1.59} -> 1.3.1.9] -> {2.3.1.179, 2.3.1.41, 2.3.1.85, 2.3.1.86} -> {1.1.1.100, 2.3.1.85, 2.3.1.86} -> [{2.3.1.85, 2.3.1.86, 4.2.1.59} -> 1.3.1.9] -> {2.3.1.179, 2.3.1.199, 2.3.1.41} -> 1.1.1.100
path_ttu00061.kgml: Skipped genes: ttu:TERTU_1721
path_ttu00061.kgml:
path_ttu00061.kgml: Found a trail of span 16 containing skipped vertices
path_ttu00061.kgml: 147 -> 259 -> 142 -> [139 -> 263] -> 63 -> 130 -> [270 -> 265] -> 62 -> 119 -> [275 -> 266] -> 61 -> 108 -> [278 -> 274] -> 60 -> [97 -> 279 -> 281] -> 59 -> 86 -> [283 -> 284] -> 58 -> 75 -> [285 -> 287] -> 53 -> 54
path_ttu00061.kgml: R01626 -> R04355 -> R04533 -> [R04428 -> R04429] -> R04952 -> R04953 -> [R04954 -> R04955] -> R04957 -> R04536 -> [R04537 -> R04958] -> R04960 -> R04534 -> [R04535 -> R04961] -> R04963 -> [R04964 -> R04965 -> R04724] -> R04726 -> R04566 -> [R04568 -> R04966] -> R04968 -> R04543 -> [R04544 -> R04969] -> R07762 -> R07763
path_ttu00061.kgml: ttu:TERTU_1718 -> {ttu:TERTU_1722, ttu:TERTU_3289} -> {ttu:TERTU_1720, ttu:TERTU_3288} -> [ttu:TERTU_0948 -> ttu:TERTU_0977] -> {ttu:TERTU_1722, ttu:TERTU_3289} -> {ttu:TERTU_1720, ttu:TERTU_3288} -> [ttu:TERTU_1015 -> ttu:TERTU_0977] -> {ttu:TERTU_1722, ttu:TERTU_3289} -> {ttu:TERTU_1720, ttu:TERTU_3288} -> [ttu:TERTU_0948 -> ttu:TERTU_0977] -> {ttu:TERTU_1722, ttu:TERTU_3289} -> {ttu:TERTU_1720, ttu:TERTU_3288} -> [ttu:TERTU_1015 -> ttu:TERTU_0977] -> {ttu:TERTU_1722, ttu:TERTU_3289} -> [{ttu:TERTU_1720, ttu:TERTU_3288} -> ttu:TERTU_0948 -> ttu:TERTU_0977] -> {ttu:TERTU_1722, ttu:TERTU_3289} -> {ttu:TERTU_1720, ttu:TERTU_3288} -> [ttu:TERTU_1015 -> ttu:TERTU_0977] -> {ttu:TERTU_1722, ttu:TERTU_3289} -> {ttu:TERTU_1720, ttu:TERTU_3288} -> [ttu:TERTU_0948 -> ttu:TERTU_0977] -> {ttu:TERTU_1722, ttu:TERTU_3289} -> {ttu:TERTU_1720, ttu:TERTU_3288}
path_ttu00061.kgml: {2.3.1.39, 2.3.1.85, 2.3.1.86} -> {2.3.1.179, 2.3.1.41, 2.3.1.85, 2.3.1.86} -> {1.1.1.100, 2.3.1.85, 2.3.1.86} -> [{2.3.1.85, 2.3.1.86, 4.2.1.59} -> 1.3.1.9] -> {2.3.1.179, 2.3.1.41, 2.3.1.85, 2.3.1.86} -> {1.1.1.100, 2.3.1.85, 2.3.1.86} -> [{2.3.1.85, 2.3.1.86, 4.2.1.59} -> 1.3.1.9] -> {2.3.1.179, 2.3.1.41, 2.3.1.85, 2.3.1.86} -> {1.1.1.100, 2.3.1.85, 2.3.1.86} -> [{2.3.1.85, 2.3.1.86, 4.2.1.59} -> 1.3.1.9] -> {2.3.1.179, 2.3.1.41, 2.3.1.85, 2.3.1.86} -> {1.1.1.100, 2.3.1.85, 2.3.1.86} -> [{2.3.1.85, 2.3.1.86, 4.2.1.59} -> 1.3.1.9] -> {2.3.1.179, 2.3.1.41, 2.3.1.85, 2.3.1.86} -> [{1.1.1.100, 2.3.1.85, 2.3.1.86} -> {2.3.1.85, 2.3.1.86, 4.2.1.59} -> 1.3.1.9] -> {2.3.1.179, 2.3.1.41, 2.3.1.85, 2.3.1.86} -> {1.1.1.100, 2.3.1.85, 2.3.1.86} -> [{2.3.1.85, 2.3.1.86, 4.2.1.59} -> 1.3.1.9] -> {2.3.1.179, 2.3.1.41, 2.3.1.85, 2.3.1.86} -> {1.1.1.100, 2.3.1.85, 2.3.1.86} -> [{2.3.1.85, 2.3.1.86, 4.2.1.59} -> 1.3.1.9] -> {2.3.1.179, 2.3.1.199, 2.3.1.41} -> 1.1.1.100
path_ttu00061.kgml: Skipped genes: ttu:TERTU_1721
path_ttu00061.kgml:
path_ttu00061.kgml: Found a trail of span 16 containing skipped vertices
path_ttu00061.kgml: 147 -> 259 -> 142 -> [139 -> 263] -> 63 -> 130 -> [270 -> 265] -> 62 -> 119 -> [275 -> 266] -> 61 -> 108 -> [278 -> 274] -> 60 -> 97 -> [279 -> 281 -> 89] -> 86 -> [283 -> 284] -> 58 -> 75 -> [285 -> 287] -> 53 -> 54
path_ttu00061.kgml: R01626 -> R04355 -> R04533 -> [R04428 -> R04429] -> R04952 -> R04953 -> [R04954 -> R04955] -> R04957 -> R04536 -> [R04537 -> R04958] -> R04960 -> R04534 -> [R04535 -> R04961] -> R04963 -> R04964 -> [R04965 -> R04724 -> R04726] -> R04566 -> [R04568 -> R04966] -> R04968 -> R04543 -> [R04544 -> R04969] -> R07762 -> R07763
path_ttu00061.kgml: ttu:TERTU_1718 -> {ttu:TERTU_1722, ttu:TERTU_3289} -> {ttu:TERTU_1720, ttu:TERTU_3288} -> [ttu:TERTU_0948 -> ttu:TERTU_0977] -> {ttu:TERTU_1722, ttu:TERTU_3289} -> {ttu:TERTU_1720, ttu:TERTU_3288} -> [ttu:TERTU_1015 -> ttu:TERTU_0977] -> {ttu:TERTU_1722, ttu:TERTU_3289} -> {ttu:TERTU_1720, ttu:TERTU_3288} -> [ttu:TERTU_0948 -> ttu:TERTU_0977] -> {ttu:TERTU_1722, ttu:TERTU_3289} -> {ttu:TERTU_1720, ttu:TERTU_3288} -> [ttu:TERTU_1015 -> ttu:TERTU_0977] -> {ttu:TERTU_1722, ttu:TERTU_3289} -> {ttu:TERTU_1720, ttu:TERTU_3288} -> [ttu:TERTU_0948 -> ttu:TERTU_0977 -> {ttu:TERTU_0947, ttu:TERTU_3272, ttu:TERTU_4187, ttu:TERTU_4608}] -> {ttu:TERTU_1720, ttu:TERTU_3288} -> [ttu:TERTU_1015 -> ttu:TERTU_0977] -> {ttu:TERTU_1722, ttu:TERTU_3289} -> {ttu:TERTU_1720, ttu:TERTU_3288} -> [ttu:TERTU_0948 -> ttu:TERTU_0977] -> {ttu:TERTU_1722, ttu:TERTU_3289} -> {ttu:TERTU_1720, ttu:TERTU_3288}
path_ttu00061.kgml: {2.3.1.39, 2.3.1.85, 2.3.1.86} -> {2.3.1.179, 2.3.1.41, 2.3.1.85, 2.3.1.86} -> {1.1.1.100, 2.3.1.85, 2.3.1.86} -> [{2.3.1.85, 2.3.1.86, 4.2.1.59} -> 1.3.1.9] -> {2.3.1.179, 2.3.1.41, 2.3.1.85, 2.3.1.86} -> {1.1.1.100, 2.3.1.85, 2.3.1.86} -> [{2.3.1.85, 2.3.1.86, 4.2.1.59} -> 1.3.1.9] -> {2.3.1.179, 2.3.1.41, 2.3.1.85, 2.3.1.86} -> {1.1.1.100, 2.3.1.85, 2.3.1.86} -> [{2.3.1.85, 2.3.1.86, 4.2.1.59} -> 1.3.1.9] -> {2.3.1.179, 2.3.1.41, 2.3.1.85, 2.3.1.86} -> {1.1.1.100, 2.3.1.85, 2.3.1.86} -> [{2.3.1.85, 2.3.1.86, 4.2.1.59} -> 1.3.1.9] -> {2.3.1.179, 2.3.1.41, 2.3.1.85, 2.3.1.86} -> {1.1.1.100, 2.3.1.85, 2.3.1.86} -> [{2.3.1.85, 2.3.1.86, 4.2.1.59} -> 1.3.1.9 -> {2.3.1.179, 2.3.1.41, 2.3.1.85, 2.3.1.86}] -> {1.1.1.100, 2.3.1.85, 2.3.1.86} -> [{2.3.1.85, 2.3.1.86, 4.2.1.59} -> 1.3.1.9] -> {2.3.1.179, 2.3.1.41, 2.3.1.85, 2.3.1.86} -> {1.1.1.100, 2.3.1.85, 2.3.1.86} -> [{2.3.1.85, 2.3.1.86, 4.2.1.59} -> 1.3.1.9] -> {2.3.1.179, 2.3.1.199, 2.3.1.41} -> 1.1.1.100
path_ttu00061.kgml: Skipped genes: ttu:TERTU_1721
path_ttu00061.kgml:
path_ttu00061.kgml: Found a trail of span 16 containing skipped vertices
path_ttu00061.kgml: 147 -> 259 -> 142 -> [139 -> 263 -> 133] -> 130 -> [270 -> 265] -> 62 -> 119 -> [275 -> 266] -> 61 -> 108 -> [278 -> 274] -> 60 -> 97 -> [279 -> 281] -> 59 -> 86 -> [283 -> 284] -> 58 -> 75 -> [285 -> 287] -> 53 -> 54
path_ttu00061.kgml: R01626 -> R04355 -> R04533 -> [R04428 -> R04429 -> R04952] -> R04953 -> [R04954 -> R04955] -> R04957 -> R04536 -> [R04537 -> R04958] -> R04960 -> R04534 -> [R04535 -> R04961] -> R04963 -> R04964 -> [R04965 -> R04724] -> R04726 -> R04566 -> [R04568 -> R04966] -> R04968 -> R04543 -> [R04544 -> R04969] -> R07762 -> R07763
path_ttu00061.kgml: ttu:TERTU_1718 -> {ttu:TERTU_1722, ttu:TERTU_3289} -> {ttu:TERTU_1720, ttu:TERTU_3288} -> [ttu:TERTU_0948 -> ttu:TERTU_0977 -> {ttu:TERTU_0947, ttu:TERTU_3272, ttu:TERTU_4187, ttu:TERTU_4608}] -> {ttu:TERTU_1720, ttu:TERTU_3288} -> [ttu:TERTU_1015 -> ttu:TERTU_0977] -> {ttu:TERTU_1722, ttu:TERTU_3289} -> {ttu:TERTU_1720, ttu:TERTU_3288} -> [ttu:TERTU_0948 -> ttu:TERTU_0977] -> {ttu:TERTU_1722, ttu:TERTU_3289} -> {ttu:TERTU_1720, ttu:TERTU_3288} -> [ttu:TERTU_1015 -> ttu:TERTU_0977] -> {ttu:TERTU_1722, ttu:TERTU_3289} -> {ttu:TERTU_1720, ttu:TERTU_3288} -> [ttu:TERTU_0948 -> ttu:TERTU_0977] -> {ttu:TERTU_1722, ttu:TERTU_3289} -> {ttu:TERTU_1720, ttu:TERTU_3288} -> [ttu:TERTU_1015 -> ttu:TERTU_0977] -> {ttu:TERTU_1722, ttu:TERTU_3289} -> {ttu:TERTU_1720, ttu:TERTU_3288} -> [ttu:TERTU_0948 -> ttu:TERTU_0977] -> {ttu:TERTU_1722, ttu:TERTU_3289} -> {ttu:TERTU_1720, ttu:TERTU_3288}
path_ttu00061.kgml: {2.3.1.39, 2.3.1.85, 2.3.1.86} -> {2.3.1.179, 2.3.1.41, 2.3.1.85, 2.3.1.86} -> {1.1.1.100, 2.3.1.85, 2.3.1.86} -> [{2.3.1.85, 2.3.1.86, 4.2.1.59} -> 1.3.1.9 -> {2.3.1.179, 2.3.1.41, 2.3.1.85, 2.3.1.86}] -> {1.1.1.100, 2.3.1.85, 2.3.1.86} -> [{2.3.1.85, 2.3.1.86, 4.2.1.59} -> 1.3.1.9] -> {2.3.1.179, 2.3.1.41, 2.3.1.85, 2.3.1.86} -> {1.1.1.100, 2.3.1.85, 2.3.1.86} -> [{2.3.1.85, 2.3.1.86, 4.2.1.59} -> 1.3.1.9] -> {2.3.1.179, 2.3.1.41, 2.3.1.85, 2.3.1.86} -> {1.1.1.100, 2.3.1.85, 2.3.1.86} -> [{2.3.1.85, 2.3.1.86, 4.2.1.59} -> 1.3.1.9] -> {2.3.1.179, 2.3.1.41, 2.3.1.85, 2.3.1.86} -> {1.1.1.100, 2.3.1.85, 2.3.1.86} -> [{2.3.1.85, 2.3.1.86, 4.2.1.59} -> 1.3.1.9] -> {2.3.1.179, 2.3.1.41, 2.3.1.85, 2.3.1.86} -> {1.1.1.100, 2.3.1.85, 2.3.1.86} -> [{2.3.1.85, 2.3.1.86, 4.2.1.59} -> 1.3.1.9] -> {2.3.1.179, 2.3.1.41, 2.3.1.85, 2.3.1.86} -> {1.1.1.100, 2.3.1.85, 2.3.1.86} -> [{2.3.1.85, 2.3.1.86, 4.2.1.59} -> 1.3.1.9] -> {2.3.1.179, 2.3.1.199, 2.3.1.41} -> 1.1.1.100
path_ttu00061.kgml: Skipped genes: ttu:TERTU_1721
path_ttu00061.kgml:
path_ttu00061.kgml: Found a trail of span 16 containing skipped vertices
path_ttu00061.kgml: 147 -> [259] -> 142 -> [139 -> 263] -> 63 -> 130 -> [270 -> 265] -> 62 -> 119 -> [275 -> 266] -> 61 -> 108 -> [278 -> 274] -> 60 -> 97 -> [279 -> 281] -> 59 -> 86 -> [283 -> 284] -> 58 -> 75 -> [285 -> 287] -> 53 -> 54
path_ttu00061.kgml: R01626 -> [R04355] -> R04533 -> [R04428 -> R04429] -> R04952 -> R04953 -> [R04954 -> R04955] -> R04957 -> R04536 -> [R04537 -> R04958] -> R04960 -> R04534 -> [R04535 -> R04961] -> R04963 -> R04964 -> [R04965 -> R04724] -> R04726 -> R04566 -> [R04568 -> R04966] -> R04968 -> R04543 -> [R04544 -> R04969] -> R07762 -> R07763
path_ttu00061.kgml: ttu:TERTU_1718 -> [{ttu:TERTU_1722, ttu:TERTU_3289}] -> {ttu:TERTU_1720, ttu:TERTU_3288} -> [ttu:TERTU_0948 -> ttu:TERTU_0977] -> {ttu:TERTU_1722, ttu:TERTU_3289} -> {ttu:TERTU_1720, ttu:TERTU_3288} -> [ttu:TERTU_1015 -> ttu:TERTU_0977] -> {ttu:TERTU_1722, ttu:TERTU_3289} -> {ttu:TERTU_1720, ttu:TERTU_3288} -> [ttu:TERTU_0948 -> ttu:TERTU_0977] -> {ttu:TERTU_1722, ttu:TERTU_3289} -> {ttu:TERTU_1720, ttu:TERTU_3288} -> [ttu:TERTU_1015 -> ttu:TERTU_0977] -> {ttu:TERTU_1722, ttu:TERTU_3289} -> {ttu:TERTU_1720, ttu:TERTU_3288} -> [ttu:TERTU_0948 -> ttu:TERTU_0977] -> {ttu:TERTU_1722, ttu:TERTU_3289} -> {ttu:TERTU_1720, ttu:TERTU_3288} -> [ttu:TERTU_1015 -> ttu:TERTU_0977] -> {ttu:TERTU_1722, ttu:TERTU_3289} -> {ttu:TERTU_1720, ttu:TERTU_3288} -> [ttu:TERTU_0948 -> ttu:TERTU_0977] -> {ttu:TERTU_1722, ttu:TERTU_3289} -> {ttu:TERTU_1720, ttu:TERTU_3288}
path_ttu00061.kgml: {2.3.1.39, 2.3.1.85, 2.3.1.86} -> [{2.3.1.179, 2.3.1.41, 2.3.1.85, 2.3.1.86}] -> {1.1.1.100, 2.3.1.85, 2.3.1.86} -> [{2.3.1.85, 2.3.1.86, 4.2.1.59} -> 1.3.1.9] -> {2.3.1.179, 2.3.1.41, 2.3.1.85, 2.3.1.86} -> {1.1.1.100, 2.3.1.85, 2.3.1.86} -> [{2.3.1.85, 2.3.1.86, 4.2.1.59} -> 1.3.1.9] -> {2.3.1.179, 2.3.1.41, 2.3.1.85, 2.3.1.86} -> {1.1.1.100, 2.3.1.85, 2.3.1.86} -> [{2.3.1.85, 2.3.1.86, 4.2.1.59} -> 1.3.1.9] -> {2.3.1.179, 2.3.1.41, 2.3.1.85, 2.3.1.86} -> {1.1.1.100, 2.3.1.85, 2.3.1.86} -> [{2.3.1.85, 2.3.1.86, 4.2.1.59} -> 1.3.1.9] -> {2.3.1.179, 2.3.1.41, 2.3.1.85, 2.3.1.86} -> {1.1.1.100, 2.3.1.85, 2.3.1.86} -> [{2.3.1.85, 2.3.1.86, 4.2.1.59} -> 1.3.1.9] -> {2.3.1.179, 2.3.1.41, 2.3.1.85, 2.3.1.86} -> {1.1.1.100, 2.3.1.85, 2.3.1.86} -> [{2.3.1.85, 2.3.1.86, 4.2.1.59} -> 1.3.1.9] -> {2.3.1.179, 2.3.1.41, 2.3.1.85, 2.3.1.86} -> {1.1.1.100, 2.3.1.85, 2.3.1.86} -> [{2.3.1.85, 2.3.1.86, 4.2.1.59} -> 1.3.1.9] -> {2.3.1.179, 2.3.1.199, 2.3.1.41} -> 1.1.1.100
path_ttu00061.kgml: Skipped genes: ttu:TERTU_1721
path_ttu00061.kgml:
path_ttu00061.kgml: Found a trail of span 16 containing skipped vertices
path_ttu00061.kgml: 147 -> 259 -> 142 -> [139 -> 263] -> 63 -> 130 -> [270 -> 265] -> 62 -> 119 -> [275 -> 266] -> 61 -> 108 -> [278 -> 274] -> 60 -> 97 -> [279 -> 281] -> 59 -> 86 -> [283 -> 284] -> 58 -> 75 -> [285 -> 287 -> 256] -> 54
path_ttu00061.kgml: R01626 -> R04355 -> R04533 -> [R04428 -> R04429] -> R04952 -> R04953 -> [R04954 -> R04955] -> R04957 -> R04536 -> [R04537 -> R04958] -> R04960 -> R04534 -> [R04535 -> R04961] -> R04963 -> R04964 -> [R04965 -> R04724] -> R04726 -> R04566 -> [R04568 -> R04966] -> R04968 -> R04543 -> [R04544 -> R04969 -> R07762] -> R07763
path_ttu00061.kgml: ttu:TERTU_1718 -> {ttu:TERTU_1722, ttu:TERTU_3289} -> {ttu:TERTU_1720, ttu:TERTU_3288} -> [ttu:TERTU_0948 -> ttu:TERTU_0977] -> {ttu:TERTU_1722, ttu:TERTU_3289} -> {ttu:TERTU_1720, ttu:TERTU_3288} -> [ttu:TERTU_1015 -> ttu:TERTU_0977] -> {ttu:TERTU_1722, ttu:TERTU_3289} -> {ttu:TERTU_1720, ttu:TERTU_3288} -> [ttu:TERTU_0948 -> ttu:TERTU_0977] -> {ttu:TERTU_1722, ttu:TERTU_3289} -> {ttu:TERTU_1720, ttu:TERTU_3288} -> [ttu:TERTU_1015 -> ttu:TERTU_0977] -> {ttu:TERTU_1722, ttu:TERTU_3289} -> {ttu:TERTU_1720, ttu:TERTU_3288} -> [ttu:TERTU_0948 -> ttu:TERTU_0977] -> {ttu:TERTU_1722, ttu:TERTU_3289} -> {ttu:TERTU_1720, ttu:TERTU_3288} -> [ttu:TERTU_1015 -> ttu:TERTU_0977] -> {ttu:TERTU_1722, ttu:TERTU_3289} -> {ttu:TERTU_1720, ttu:TERTU_3288} -> [ttu:TERTU_0948 -> ttu:TERTU_0977 -> {ttu:TERTU_0947, ttu:TERTU_3272, ttu:TERTU_4187, ttu:TERTU_4608}] -> {ttu:TERTU_1720, ttu:TERTU_3288}
path_ttu00061.kgml: {2.3.1.39, 2.3.1.85, 2.3.1.86} -> {2.3.1.179, 2.3.1.41, 2.3.1.85, 2.3.1.86} -> {1.1.1.100, 2.3.1.85, 2.3.1.86} -> [{2.3.1.85, 2.3.1.86, 4.2.1.59} -> 1.3.1.9] -> {2.3.1.179, 2.3.1.41, 2.3.1.85, 2.3.1.86} -> {1.1.1.100, 2.3.1.85, 2.3.1.86} -> [{2.3.1.85, 2.3.1.86, 4.2.1.59} -> 1.3.1.9] -> {2.3.1.179, 2.3.1.41, 2.3.1.85, 2.3.1.86} -> {1.1.1.100, 2.3.1.85, 2.3.1.86} -> [{2.3.1.85, 2.3.1.86, 4.2.1.59} -> 1.3.1.9] -> {2.3.1.179, 2.3.1.41, 2.3.1.85, 2.3.1.86} -> {1.1.1.100, 2.3.1.85, 2.3.1.86} -> [{2.3.1.85, 2.3.1.86, 4.2.1.59} -> 1.3.1.9] -> {2.3.1.179, 2.3.1.41, 2.3.1.85, 2.3.1.86} -> {1.1.1.100, 2.3.1.85, 2.3.1.86} -> [{2.3.1.85, 2.3.1.86, 4.2.1.59} -> 1.3.1.9] -> {2.3.1.179, 2.3.1.41, 2.3.1.85, 2.3.1.86} -> {1.1.1.100, 2.3.1.85, 2.3.1.86} -> [{2.3.1.85, 2.3.1.86, 4.2.1.59} -> 1.3.1.9] -> {2.3.1.179, 2.3.1.41, 2.3.1.85, 2.3.1.86} -> {1.1.1.100, 2.3.1.85, 2.3.1.86} -> [{2.3.1.85, 2.3.1.86, 4.2.1.59} -> 1.3.1.9 -> {2.3.1.179, 2.3.1.199, 2.3.1.41}] -> 1.1.1.100
path_ttu00061.kgml: Skipped genes: ttu:TERTU_1721
path_ttu00061.kgml:
path_ttu00061.kgml: Found a trail of span 16 containing skipped vertices
path_ttu00061.kgml: 147 -> 259 -> 142 -> [139 -> 263] -> 63 -> 130 -> [270 -> 265 -> 62] -> 119 -> [275 -> 266] -> 61 -> 108 -> [278 -> 274] -> 60 -> 97 -> [279 -> 281] -> 59 -> 86 -> [283 -> 284] -> 58 -> 75 -> [285 -> 287] -> 53 -> 54
path_ttu00061.kgml: R01626 -> R04355 -> R04533 -> [R04428 -> R04429] -> R04952 -> R04953 -> [R04954 -> R04955 -> R04957] -> R04536 -> [R04537 -> R04958] -> R04960 -> R04534 -> [R04535 -> R04961] -> R04963 -> R04964 -> [R04965 -> R04724] -> R04726 -> R04566 -> [R04568 -> R04966] -> R04968 -> R04543 -> [R04544 -> R04969] -> R07762 -> R07763
path_ttu00061.kgml: ttu:TERTU_1718 -> {ttu:TERTU_1722, ttu:TERTU_3289} -> {ttu:TERTU_1720, ttu:TERTU_3288} -> [ttu:TERTU_0948 -> ttu:TERTU_0977] -> {ttu:TERTU_1722, ttu:TERTU_3289} -> {ttu:TERTU_1720, ttu:TERTU_3288} -> [ttu:TERTU_1015 -> ttu:TERTU_0977 -> {ttu:TERTU_1722, ttu:TERTU_3289}] -> {ttu:TERTU_1720, ttu:TERTU_3288} -> [ttu:TERTU_0948 -> ttu:TERTU_0977] -> {ttu:TERTU_1722, ttu:TERTU_3289} -> {ttu:TERTU_1720, ttu:TERTU_3288} -> [ttu:TERTU_1015 -> ttu:TERTU_0977] -> {ttu:TERTU_1722, ttu:TERTU_3289} -> {ttu:TERTU_1720, ttu:TERTU_3288} -> [ttu:TERTU_0948 -> ttu:TERTU_0977] -> {ttu:TERTU_1722, ttu:TERTU_3289} -> {ttu:TERTU_1720, ttu:TERTU_3288} -> [ttu:TERTU_1015 -> ttu:TERTU_0977] -> {ttu:TERTU_1722, ttu:TERTU_3289} -> {ttu:TERTU_1720, ttu:TERTU_3288} -> [ttu:TERTU_0948 -> ttu:TERTU_0977] -> {ttu:TERTU_1722, ttu:TERTU_3289} -> {ttu:TERTU_1720, ttu:TERTU_3288}
path_ttu00061.kgml: {2.3.1.39, 2.3.1.85, 2.3.1.86} -> {2.3.1.179, 2.3.1.41, 2.3.1.85, 2.3.1.86} -> {1.1.1.100, 2.3.1.85, 2.3.1.86} -> [{2.3.1.85, 2.3.1.86, 4.2.1.59} -> 1.3.1.9] -> {2.3.1.179, 2.3.1.41, 2.3.1.85, 2.3.1.86} -> {1.1.1.100, 2.3.1.85, 2.3.1.86} -> [{2.3.1.85, 2.3.1.86, 4.2.1.59} -> 1.3.1.9 -> {2.3.1.179, 2.3.1.41, 2.3.1.85, 2.3.1.86}] -> {1.1.1.100, 2.3.1.85, 2.3.1.86} -> [{2.3.1.85, 2.3.1.86, 4.2.1.59} -> 1.3.1.9] -> {2.3.1.179, 2.3.1.41, 2.3.1.85, 2.3.1.86} -> {1.1.1.100, 2.3.1.85, 2.3.1.86} -> [{2.3.1.85, 2.3.1.86, 4.2.1.59} -> 1.3.1.9] -> {2.3.1.179, 2.3.1.41, 2.3.1.85, 2.3.1.86} -> {1.1.1.100, 2.3.1.85, 2.3.1.86} -> [{2.3.1.85, 2.3.1.86, 4.2.1.59} -> 1.3.1.9] -> {2.3.1.179, 2.3.1.41, 2.3.1.85, 2.3.1.86} -> {1.1.1.100, 2.3.1.85, 2.3.1.86} -> [{2.3.1.85, 2.3.1.86, 4.2.1.59} -> 1.3.1.9] -> {2.3.1.179, 2.3.1.41, 2.3.1.85, 2.3.1.86} -> {1.1.1.100, 2.3.1.85, 2.3.1.86} -> [{2.3.1.85, 2.3.1.86, 4.2.1.59} -> 1.3.1.9] -> {2.3.1.179, 2.3.1.199, 2.3.1.41} -> 1.1.1.100
path_ttu00061.kgml: Skipped genes: ttu:TERTU_1721
path_ttu00061.kgml:
path_ttu00061.kgml: Found a trail of span 16 containing skipped vertices
path_ttu00061.kgml: 147 -> 259 -> 142 -> [139 -> 263] -> 63 -> 130 -> [270 -> 265] -> 62 -> 119 -> [275 -> 266 -> 61] -> 108 -> [278 -> 274] -> 60 -> 97 -> [279 -> 281] -> 59 -> 86 -> [283 -> 284] -> 58 -> 75 -> [285 -> 287] -> 53 -> 54
path_ttu00061.kgml: R01626 -> R04355 -> R04533 -> [R04428 -> R04429] -> R04952 -> R04953 -> [R04954 -> R04955] -> R04957 -> R04536 -> [R04537 -> R04958 -> R04960] -> R04534 -> [R04535 -> R04961] -> R04963 -> R04964 -> [R04965 -> R04724] -> R04726 -> R04566 -> [R04568 -> R04966] -> R04968 -> R04543 -> [R04544 -> R04969] -> R07762 -> R07763
path_ttu00061.kgml: ttu:TERTU_1718 -> {ttu:TERTU_1722, ttu:TERTU_3289} -> {ttu:TERTU_1720, ttu:TERTU_3288} -> [ttu:TERTU_0948 -> ttu:TERTU_0977] -> {ttu:TERTU_1722, ttu:TERTU_3289} -> {ttu:TERTU_1720, ttu:TERTU_3288} -> [ttu:TERTU_1015 -> ttu:TERTU_0977] -> {ttu:TERTU_1722, ttu:TERTU_3289} -> {ttu:TERTU_1720, ttu:TERTU_3288} -> [ttu:TERTU_0948 -> ttu:TERTU_0977 -> {ttu:TERTU_1722, ttu:TERTU_3289}] -> {ttu:TERTU_1720, ttu:TERTU_3288} -> [ttu:TERTU_1015 -> ttu:TERTU_0977] -> {ttu:TERTU_1722, ttu:TERTU_3289} -> {ttu:TERTU_1720, ttu:TERTU_3288} -> [ttu:TERTU_0948 -> ttu:TERTU_0977] -> {ttu:TERTU_1722, ttu:TERTU_3289} -> {ttu:TERTU_1720, ttu:TERTU_3288} -> [ttu:TERTU_1015 -> ttu:TERTU_0977] -> {ttu:TERTU_1722, ttu:TERTU_3289} -> {ttu:TERTU_1720, ttu:TERTU_3288} -> [ttu:TERTU_0948 -> ttu:TERTU_0977] -> {ttu:TERTU_1722, ttu:TERTU_3289} -> {ttu:TERTU_1720, ttu:TERTU_3288}
path_ttu00061.kgml: {2.3.1.39, 2.3.1.85, 2.3.1.86} -> {2.3.1.179, 2.3.1.41, 2.3.1.85, 2.3.1.86} -> {1.1.1.100, 2.3.1.85, 2.3.1.86} -> [{2.3.1.85, 2.3.1.86, 4.2.1.59} -> 1.3.1.9] -> {2.3.1.179, 2.3.1.41, 2.3.1.85, 2.3.1.86} -> {1.1.1.100, 2.3.1.85, 2.3.1.86} -> [{2.3.1.85, 2.3.1.86, 4.2.1.59} -> 1.3.1.9] -> {2.3.1.179, 2.3.1.41, 2.3.1.85, 2.3.1.86} -> {1.1.1.100, 2.3.1.85, 2.3.1.86} -> [{2.3.1.85, 2.3.1.86, 4.2.1.59} -> 1.3.1.9 -> {2.3.1.179, 2.3.1.41, 2.3.1.85, 2.3.1.86}] -> {1.1.1.100, 2.3.1.85, 2.3.1.86} -> [{2.3.1.85, 2.3.1.86, 4.2.1.59} -> 1.3.1.9] -> {2.3.1.179, 2.3.1.41, 2.3.1.85, 2.3.1.86} -> {1.1.1.100, 2.3.1.85, 2.3.1.86} -> [{2.3.1.85, 2.3.1.86, 4.2.1.59} -> 1.3.1.9] -> {2.3.1.179, 2.3.1.41, 2.3.1.85, 2.3.1.86} -> {1.1.1.100, 2.3.1.85, 2.3.1.86} -> [{2.3.1.85, 2.3.1.86, 4.2.1.59} -> 1.3.1.9] -> {2.3.1.179, 2.3.1.41, 2.3.1.85, 2.3.1.86} -> {1.1.1.100, 2.3.1.85, 2.3.1.86} -> [{2.3.1.85, 2.3.1.86, 4.2.1.59} -> 1.3.1.9] -> {2.3.1.179, 2.3.1.199, 2.3.1.41} -> 1.1.1.100
path_ttu00061.kgml: Skipped genes: ttu:TERTU_1721
path_ttu00061.kgml:
path_ttu00061.kgml: Found a trail of span 16 containing skipped vertices
path_ttu00061.kgml: 147 -> 259 -> 142 -> [139 -> 263] -> 63 -> 130 -> [270 -> 265] -> 62 -> 119 -> [275 -> 266] -> 61 -> 108 -> [278 -> 274 -> 60] -> 97 -> [279 -> 281] -> 59 -> 86 -> [283 -> 284] -> 58 -> 75 -> [285 -> 287] -> 53 -> 54
path_ttu00061.kgml: R01626 -> R04355 -> R04533 -> [R04428 -> R04429] -> R04952 -> R04953 -> [R04954 -> R04955] -> R04957 -> R04536 -> [R04537 -> R04958] -> R04960 -> R04534 -> [R04535 -> R04961 -> R04963] -> R04964 -> [R04965 -> R04724] -> R04726 -> R04566 -> [R04568 -> R04966] -> R04968 -> R04543 -> [R04544 -> R04969] -> R07762 -> R07763
path_ttu00061.kgml: ttu:TERTU_1718 -> {ttu:TERTU_1722, ttu:TERTU_3289} -> {ttu:TERTU_1720, ttu:TERTU_3288} -> [ttu:TERTU_0948 -> ttu:TERTU_0977] -> {ttu:TERTU_1722, ttu:TERTU_3289} -> {ttu:TERTU_1720, ttu:TERTU_3288} -> [ttu:TERTU_1015 -> ttu:TERTU_0977] -> {ttu:TERTU_1722, ttu:TERTU_3289} -> {ttu:TERTU_1720, ttu:TERTU_3288} -> [ttu:TERTU_0948 -> ttu:TERTU_0977] -> {ttu:TERTU_1722, ttu:TERTU_3289} -> {ttu:TERTU_1720, ttu:TERTU_3288} -> [ttu:TERTU_1015 -> ttu:TERTU_0977 -> {ttu:TERTU_1722, ttu:TERTU_3289}] -> {ttu:TERTU_1720, ttu:TERTU_3288} -> [ttu:TERTU_0948 -> ttu:TERTU_0977] -> {ttu:TERTU_1722, ttu:TERTU_3289} -> {ttu:TERTU_1720, ttu:TERTU_3288} -> [ttu:TERTU_1015 -> ttu:TERTU_0977] -> {ttu:TERTU_1722, ttu:TERTU_3289} -> {ttu:TERTU_1720, ttu:TERTU_3288} -> [ttu:TERTU_0948 -> ttu:TERTU_0977] -> {ttu:TERTU_1722, ttu:TERTU_3289} -> {ttu:TERTU_1720, ttu:TERTU_3288}
path_ttu00061.kgml: {2.3.1.39, 2.3.1.85, 2.3.1.86} -> {2.3.1.179, 2.3.1.41, 2.3.1.85, 2.3.1.86} -> {1.1.1.100, 2.3.1.85, 2.3.1.86} -> [{2.3.1.85, 2.3.1.86, 4.2.1.59} -> 1.3.1.9] -> {2.3.1.179, 2.3.1.41, 2.3.1.85, 2.3.1.86} -> {1.1.1.100, 2.3.1.85, 2.3.1.86} -> [{2.3.1.85, 2.3.1.86, 4.2.1.59} -> 1.3.1.9] -> {2.3.1.179, 2.3.1.41, 2.3.1.85, 2.3.1.86} -> {1.1.1.100, 2.3.1.85, 2.3.1.86} -> [{2.3.1.85, 2.3.1.86, 4.2.1.59} -> 1.3.1.9] -> {2.3.1.179, 2.3.1.41, 2.3.1.85, 2.3.1.86} -> {1.1.1.100, 2.3.1.85, 2.3.1.86} -> [{2.3.1.85, 2.3.1.86, 4.2.1.59} -> 1.3.1.9 -> {2.3.1.179, 2.3.1.41, 2.3.1.85, 2.3.1.86}] -> {1.1.1.100, 2.3.1.85, 2.3.1.86} -> [{2.3.1.85, 2.3.1.86, 4.2.1.59} -> 1.3.1.9] -> {2.3.1.179, 2.3.1.41, 2.3.1.85, 2.3.1.86} -> {1.1.1.100, 2.3.1.85, 2.3.1.86} -> [{2.3.1.85, 2.3.1.86, 4.2.1.59} -> 1.3.1.9] -> {2.3.1.179, 2.3.1.41, 2.3.1.85, 2.3.1.86} -> {1.1.1.100, 2.3.1.85, 2.3.1.86} -> [{2.3.1.85, 2.3.1.86, 4.2.1.59} -> 1.3.1.9] -> {2.3.1.179, 2.3.1.199, 2.3.1.41} -> 1.1.1.100
path_ttu00061.kgml: Skipped genes: ttu:TERTU_1721
path_ttu00061.kgml:
path_ttu00061.kgml: Found a trail of span 16 containing skipped vertices
path_ttu00061.kgml: 147 -> 259 -> 142 -> [139 -> 263] -> 63 -> 130 -> [270 -> 265] -> 62 -> 119 -> [275 -> 266] -> 61 -> 108 -> [278 -> 274] -> 60 -> 97 -> [279 -> 281] -> 59 -> 86 -> [283 -> 284 -> 58] -> 75 -> [285 -> 287] -> 53 -> 54
path_ttu00061.kgml: R01626 -> R04355 -> R04533 -> [R04428 -> R04429] -> R04952 -> R04953 -> [R04954 -> R04955] -> R04957 -> R04536 -> [R04537 -> R04958] -> R04960 -> R04534 -> [R04535 -> R04961] -> R04963 -> R04964 -> [R04965 -> R04724] -> R04726 -> R04566 -> [R04568 -> R04966 -> R04968] -> R04543 -> [R04544 -> R04969] -> R07762 -> R07763
path_ttu00061.kgml: ttu:TERTU_1718 -> {ttu:TERTU_1722, ttu:TERTU_3289} -> {ttu:TERTU_1720, ttu:TERTU_3288} -> [ttu:TERTU_0948 -> ttu:TERTU_0977] -> {ttu:TERTU_1722, ttu:TERTU_3289} -> {ttu:TERTU_1720, ttu:TERTU_3288} -> [ttu:TERTU_1015 -> ttu:TERTU_0977] -> {ttu:TERTU_1722, ttu:TERTU_3289} -> {ttu:TERTU_1720, ttu:TERTU_3288} -> [ttu:TERTU_0948 -> ttu:TERTU_0977] -> {ttu:TERTU_1722, ttu:TERTU_3289} -> {ttu:TERTU_1720, ttu:TERTU_3288} -> [ttu:TERTU_1015 -> ttu:TERTU_0977] -> {ttu:TERTU_1722, ttu:TERTU_3289} -> {ttu:TERTU_1720, ttu:TERTU_3288} -> [ttu:TERTU_0948 -> ttu:TERTU_0977] -> {ttu:TERTU_1722, ttu:TERTU_3289} -> {ttu:TERTU_1720, ttu:TERTU_3288} -> [ttu:TERTU_1015 -> ttu:TERTU_0977 -> {ttu:TERTU_1722, ttu:TERTU_3289}] -> {ttu:TERTU_1720, ttu:TERTU_3288} -> [ttu:TERTU_0948 -> ttu:TERTU_0977] -> {ttu:TERTU_1722, ttu:TERTU_3289} -> {ttu:TERTU_1720, ttu:TERTU_3288}
path_ttu00061.kgml: {2.3.1.39, 2.3.1.85, 2.3.1.86} -> {2.3.1.179, 2.3.1.41, 2.3.1.85, 2.3.1.86} -> {1.1.1.100, 2.3.1.85, 2.3.1.86} -> [{2.3.1.85, 2.3.1.86, 4.2.1.59} -> 1.3.1.9] -> {2.3.1.179, 2.3.1.41, 2.3.1.85, 2.3.1.86} -> {1.1.1.100, 2.3.1.85, 2.3.1.86} -> [{2.3.1.85, 2.3.1.86, 4.2.1.59} -> 1.3.1.9] -> {2.3.1.179, 2.3.1.41, 2.3.1.85, 2.3.1.86} -> {1.1.1.100, 2.3.1.85, 2.3.1.86} -> [{2.3.1.85, 2.3.1.86, 4.2.1.59} -> 1.3.1.9] -> {2.3.1.179, 2.3.1.41, 2.3.1.85, 2.3.1.86} -> {1.1.1.100, 2.3.1.85, 2.3.1.86} -> [{2.3.1.85, 2.3.1.86, 4.2.1.59} -> 1.3.1.9] -> {2.3.1.179, 2.3.1.41, 2.3.1.85, 2.3.1.86} -> {1.1.1.100, 2.3.1.85, 2.3.1.86} -> [{2.3.1.85, 2.3.1.86, 4.2.1.59} -> 1.3.1.9] -> {2.3.1.179, 2.3.1.41, 2.3.1.85, 2.3.1.86} -> {1.1.1.100, 2.3.1.85, 2.3.1.86} -> [{2.3.1.85, 2.3.1.86, 4.2.1.59} -> 1.3.1.9 -> {2.3.1.179, 2.3.1.41, 2.3.1.85, 2.3.1.86}] -> {1.1.1.100, 2.3.1.85, 2.3.1.86} -> [{2.3.1.85, 2.3.1.86, 4.2.1.59} -> 1.3.1.9] -> {2.3.1.179, 2.3.1.199, 2.3.1.41} -> 1.1.1.100
path_ttu00061.kgml: Skipped genes: ttu:TERTU_1721
path_ttu00061.kgml:
path_ttu00061.kgml: Found a trail of span 16 containing skipped vertices
path_ttu00061.kgml: 147 -> 259 -> 142 -> [139 -> 263] -> 63 -> [130 -> 270 -> 265] -> 62 -> 119 -> [275 -> 266] -> 61 -> 108 -> [278 -> 274] -> 60 -> 97 -> [279 -> 281] -> 59 -> 86 -> [283 -> 284] -> 58 -> 75 -> [285 -> 287] -> 53 -> 54
path_ttu00061.kgml: R01626 -> R04355 -> R04533 -> [R04428 -> R04429] -> R04952 -> [R04953 -> R04954 -> R04955] -> R04957 -> R04536 -> [R04537 -> R04958] -> R04960 -> R04534 -> [R04535 -> R04961] -> R04963 -> R04964 -> [R04965 -> R04724] -> R04726 -> R04566 -> [R04568 -> R04966] -> R04968 -> R04543 -> [R04544 -> R04969] -> R07762 -> R07763
path_ttu00061.kgml: ttu:TERTU_1718 -> {ttu:TERTU_1722, ttu:TERTU_3289} -> {ttu:TERTU_1720, ttu:TERTU_3288} -> [ttu:TERTU_0948 -> ttu:TERTU_0977] -> {ttu:TERTU_1722, ttu:TERTU_3289} -> [{ttu:TERTU_1720, ttu:TERTU_3288} -> ttu:TERTU_1015 -> ttu:TERTU_0977] -> {ttu:TERTU_1722, ttu:TERTU_3289} -> {ttu:TERTU_1720, ttu:TERTU_3288} -> [ttu:TERTU_0948 -> ttu:TERTU_0977] -> {ttu:TERTU_1722, ttu:TERTU_3289} -> {ttu:TERTU_1720, ttu:TERTU_3288} -> [ttu:TERTU_1015 -> ttu:TERTU_0977] -> {ttu:TERTU_1722, ttu:TERTU_3289} -> {ttu:TERTU_1720, ttu:TERTU_3288} -> [ttu:TERTU_0948 -> ttu:TERTU_0977] -> {ttu:TERTU_1722, ttu:TERTU_3289} -> {ttu:TERTU_1720, ttu:TERTU_3288} -> [ttu:TERTU_1015 -> ttu:TERTU_0977] -> {ttu:TERTU_1722, ttu:TERTU_3289} -> {ttu:TERTU_1720, ttu:TERTU_3288} -> [ttu:TERTU_0948 -> ttu:TERTU_0977] -> {ttu:TERTU_1722, ttu:TERTU_3289} -> {ttu:TERTU_1720, ttu:TERTU_3288}
path_ttu00061.kgml: {2.3.1.39, 2.3.1.85, 2.3.1.86} -> {2.3.1.179, 2.3.1.41, 2.3.1.85, 2.3.1.86} -> {1.1.1.100, 2.3.1.85, 2.3.1.86} -> [{2.3.1.85, 2.3.1.86, 4.2.1.59} -> 1.3.1.9] -> {2.3.1.179, 2.3.1.41, 2.3.1.85, 2.3.1.86} -> [{1.1.1.100, 2.3.1.85, 2.3.1.86} -> {2.3.1.85, 2.3.1.86, 4.2.1.59} -> 1.3.1.9] -> {2.3.1.179, 2.3.1.41, 2.3.1.85, 2.3.1.86} -> {1.1.1.100, 2.3.1.85, 2.3.1.86} -> [{2.3.1.85, 2.3.1.86, 4.2.1.59} -> 1.3.1.9] -> {2.3.1.179, 2.3.1.41, 2.3.1.85, 2.3.1.86} -> {1.1.1.100, 2.3.1.85, 2.3.1.86} -> [{2.3.1.85, 2.3.1.86, 4.2.1.59} -> 1.3.1.9] -> {2.3.1.179, 2.3.1.41, 2.3.1.85, 2.3.1.86} -> {1.1.1.100, 2.3.1.85, 2.3.1.86} -> [{2.3.1.85, 2.3.1.86, 4.2.1.59} -> 1.3.1.9] -> {2.3.1.179, 2.3.1.41, 2.3.1.85, 2.3.1.86} -> {1.1.1.100, 2.3.1.85, 2.3.1.86} -> [{2.3.1.85, 2.3.1.86, 4.2.1.59} -> 1.3.1.9] -> {2.3.1.179, 2.3.1.41, 2.3.1.85, 2.3.1.86} -> {1.1.1.100, 2.3.1.85, 2.3.1.86} -> [{2.3.1.85, 2.3.1.86, 4.2.1.59} -> 1.3.1.9] -> {2.3.1.179, 2.3.1.199, 2.3.1.41} -> 1.1.1.100
path_ttu00061.kgml: Skipped genes: ttu:TERTU_1721
path_ttu00061.kgml:
path_ttu00061.kgml: Found a trail of span 16 containing skipped vertices
path_ttu00061.kgml: 147 -> 259 -> 142 -> [139 -> 263] -> 63 -> 130 -> [270 -> 265] -> 62 -> [119 -> 275 -> 266] -> 61 -> 108 -> [278 -> 274] -> 60 -> 97 -> [279 -> 281] -> 59 -> 86 -> [283 -> 284] -> 58 -> 75 -> [285 -> 287] -> 53 -> 54
path_ttu00061.kgml: R01626 -> R04355 -> R04533 -> [R04428 -> R04429] -> R04952 -> R04953 -> [R04954 -> R04955] -> R04957 -> [R04536 -> R04537 -> R04958] -> R04960 -> R04534 -> [R04535 -> R04961] -> R04963 -> R04964 -> [R04965 -> R04724] -> R04726 -> R04566 -> [R04568 -> R04966] -> R04968 -> R04543 -> [R04544 -> R04969] -> R07762 -> R07763
path_ttu00061.kgml: ttu:TERTU_1718 -> {ttu:TERTU_1722, ttu:TERTU_3289} -> {ttu:TERTU_1720, ttu:TERTU_3288} -> [ttu:TERTU_0948 -> ttu:TERTU_0977] -> {ttu:TERTU_1722, ttu:TERTU_3289} -> {ttu:TERTU_1720, ttu:TERTU_3288} -> [ttu:TERTU_1015 -> ttu:TERTU_0977] -> {ttu:TERTU_1722, ttu:TERTU_3289} -> [{ttu:TERTU_1720, ttu:TERTU_3288} -> ttu:TERTU_0948 -> ttu:TERTU_0977] -> {ttu:TERTU_1722, ttu:TERTU_3289} -> {ttu:TERTU_1720, ttu:TERTU_3288} -> [ttu:TERTU_1015 -> ttu:TERTU_0977] -> {ttu:TERTU_1722, ttu:TERTU_3289} -> {ttu:TERTU_1720, ttu:TERTU_3288} -> [ttu:TERTU_0948 -> ttu:TERTU_0977] -> {ttu:TERTU_1722, ttu:TERTU_3289} -> {ttu:TERTU_1720, ttu:TERTU_3288} -> [ttu:TERTU_1015 -> ttu:TERTU_0977] -> {ttu:TERTU_1722, ttu:TERTU_3289} -> {ttu:TERTU_1720, ttu:TERTU_3288} -> [ttu:TERTU_0948 -> ttu:TERTU_0977] -> {ttu:TERTU_1722, ttu:TERTU_3289} -> {ttu:TERTU_1720, ttu:TERTU_3288}
path_ttu00061.kgml: {2.3.1.39, 2.3.1.85, 2.3.1.86} -> {2.3.1.179, 2.3.1.41, 2.3.1.85, 2.3.1.86} -> {1.1.1.100, 2.3.1.85, 2.3.1.86} -> [{2.3.1.85, 2.3.1.86, 4.2.1.59} -> 1.3.1.9] -> {2.3.1.179, 2.3.1.41, 2.3.1.85, 2.3.1.86} -> {1.1.1.100, 2.3.1.85, 2.3.1.86} -> [{2.3.1.85, 2.3.1.86, 4.2.1.59} -> 1.3.1.9] -> {2.3.1.179, 2.3.1.41, 2.3.1.85, 2.3.1.86} -> [{1.1.1.100, 2.3.1.85, 2.3.1.86} -> {2.3.1.85, 2.3.1.86, 4.2.1.59} -> 1.3.1.9] -> {2.3.1.179, 2.3.1.41, 2.3.1.85, 2.3.1.86} -> {1.1.1.100, 2.3.1.85, 2.3.1.86} -> [{2.3.1.85, 2.3.1.86, 4.2.1.59} -> 1.3.1.9] -> {2.3.1.179, 2.3.1.41, 2.3.1.85, 2.3.1.86} -> {1.1.1.100, 2.3.1.85, 2.3.1.86} -> [{2.3.1.85, 2.3.1.86, 4.2.1.59} -> 1.3.1.9] -> {2.3.1.179, 2.3.1.41, 2.3.1.85, 2.3.1.86} -> {1.1.1.100, 2.3.1.85, 2.3.1.86} -> [{2.3.1.85, 2.3.1.86, 4.2.1.59} -> 1.3.1.9] -> {2.3.1.179, 2.3.1.41, 2.3.1.85, 2.3.1.86} -> {1.1.1.100, 2.3.1.85, 2.3.1.86} -> [{2.3.1.85, 2.3.1.86, 4.2.1.59} -> 1.3.1.9] -> {2.3.1.179, 2.3.1.199, 2.3.1.41} -> 1.1.1.100
path_ttu00061.kgml: Skipped genes: ttu:TERTU_1721
path_ttu00061.kgml:
path_ttu00061.kgml: Found a trail of span 16 containing skipped vertices
path_ttu00061.kgml: 147 -> 259 -> 142 -> [139 -> 263] -> 63 -> 130 -> [270 -> 265] -> 62 -> 119 -> [275 -> 266] -> 61 -> [108 -> 278 -> 274] -> 60 -> 97 -> [279 -> 281] -> 59 -> 86 -> [283 -> 284] -> 58 -> 75 -> [285 -> 287] -> 53 -> 54
path_ttu00061.kgml: R01626 -> R04355 -> R04533 -> [R04428 -> R04429] -> R04952 -> R04953 -> [R04954 -> R04955] -> R04957 -> R04536 -> [R04537 -> R04958] -> R04960 -> [R04534 -> R04535 -> R04961] -> R04963 -> R04964 -> [R04965 -> R04724] -> R04726 -> R04566 -> [R04568 -> R04966] -> R04968 -> R04543 -> [R04544 -> R04969] -> R07762 -> R07763
path_ttu00061.kgml: ttu:TERTU_1718 -> {ttu:TERTU_1722, ttu:TERTU_3289} -> {ttu:TERTU_1720, ttu:TERTU_3288} -> [ttu:TERTU_0948 -> ttu:TERTU_0977] -> {ttu:TERTU_1722, ttu:TERTU_3289} -> {ttu:TERTU_1720, ttu:TERTU_3288} -> [ttu:TERTU_1015 -> ttu:TERTU_0977] -> {ttu:TERTU_1722, ttu:TERTU_3289} -> {ttu:TERTU_1720, ttu:TERTU_3288} -> [ttu:TERTU_0948 -> ttu:TERTU_0977] -> {ttu:TERTU_1722, ttu:TERTU_3289} -> [{ttu:TERTU_1720, ttu:TERTU_3288} -> ttu:TERTU_1015 -> ttu:TERTU_0977] -> {ttu:TERTU_1722, ttu:TERTU_3289} -> {ttu:TERTU_1720, ttu:TERTU_3288} -> [ttu:TERTU_0948 -> ttu:TERTU_0977] -> {ttu:TERTU_1722, ttu:TERTU_3289} -> {ttu:TERTU_1720, ttu:TERTU_3288} -> [ttu:TERTU_1015 -> ttu:TERTU_0977] -> {ttu:TERTU_1722, ttu:TERTU_3289} -> {ttu:TERTU_1720, ttu:TERTU_3288} -> [ttu:TERTU_0948 -> ttu:TERTU_0977] -> {ttu:TERTU_1722, ttu:TERTU_3289} -> {ttu:TERTU_1720, ttu:TERTU_3288}
path_ttu00061.kgml: {2.3.1.39, 2.3.1.85, 2.3.1.86} -> {2.3.1.179, 2.3.1.41, 2.3.1.85, 2.3.1.86} -> {1.1.1.100, 2.3.1.85, 2.3.1.86} -> [{2.3.1.85, 2.3.1.86, 4.2.1.59} -> 1.3.1.9] -> {2.3.1.179, 2.3.1.41, 2.3.1.85, 2.3.1.86} -> {1.1.1.100, 2.3.1.85, 2.3.1.86} -> [{2.3.1.85, 2.3.1.86, 4.2.1.59} -> 1.3.1.9] -> {2.3.1.179, 2.3.1.41, 2.3.1.85, 2.3.1.86} -> {1.1.1.100, 2.3.1.85, 2.3.1.86} -> [{2.3.1.85, 2.3.1.86, 4.2.1.59} -> 1.3.1.9] -> {2.3.1.179, 2.3.1.41, 2.3.1.85, 2.3.1.86} -> [{1.1.1.100, 2.3.1.85, 2.3.1.86} -> {2.3.1.85, 2.3.1.86, 4.2.1.59} -> 1.3.1.9] -> {2.3.1.179, 2.3.1.41, 2.3.1.85, 2.3.1.86} -> {1.1.1.100, 2.3.1.85, 2.3.1.86} -> [{2.3.1.85, 2.3.1.86, 4.2.1.59} -> 1.3.1.9] -> {2.3.1.179, 2.3.1.41, 2.3.1.85, 2.3.1.86} -> {1.1.1.100, 2.3.1.85, 2.3.1.86} -> [{2.3.1.85, 2.3.1.86, 4.2.1.59} -> 1.3.1.9] -> {2.3.1.179, 2.3.1.41, 2.3.1.85, 2.3.1.86} -> {1.1.1.100, 2.3.1.85, 2.3.1.86} -> [{2.3.1.85, 2.3.1.86, 4.2.1.59} -> 1.3.1.9] -> {2.3.1.179, 2.3.1.199, 2.3.1.41} -> 1.1.1.100
path_ttu00061.kgml: Skipped genes: ttu:TERTU_1721
path_ttu00061.kgml:
path_ttu00061.kgml: Found a trail of span 16 containing skipped vertices
path_ttu00061.kgml: 258 -> [142] -> 139 -> [263] -> 133 -> [130] -> 269 -> [265] -> 122 -> [119] -> 275 -> [266] -> 111 -> [108 -> 278] -> 293 -> 277 -> [274] -> 100 -> [97] -> 279 -> [281] -> 89 -> [86] -> 282 -> [284] -> 78 -> [75] -> 285 -> [287] -> 256
path_ttu00061.kgml: R04355 -> [R04533] -> R04428 -> [R04429] -> R04952 -> [R04953] -> R04954 -> [R04955] -> R04957 -> [R04536] -> R04537 -> [R04958] -> R04960 -> [R04534 -> R04535] -> R07639 -> R04535 -> [R04961] -> R04963 -> [R04964] -> R04965 -> [R04724] -> R04726 -> [R04566] -> R04568 -> [R04966] -> R04968 -> [R04543] -> R04544 -> [R04969] -> R07762
path_ttu00061.kgml: {ttu:TERTU_0947, ttu:TERTU_3272, ttu:TERTU_4187, ttu:TERTU_4608} -> [{ttu:TERTU_1720, ttu:TERTU_3288}] -> ttu:TERTU_0948 -> [ttu:TERTU_0977] -> {ttu:TERTU_0947, ttu:TERTU_3272, ttu:TERTU_4187, ttu:TERTU_4608} -> [{ttu:TERTU_1720, ttu:TERTU_3288}] -> ttu:TERTU_0948 -> [ttu:TERTU_0977] -> {ttu:TERTU_0947, ttu:TERTU_3272, ttu:TERTU_4187, ttu:TERTU_4608} -> [{ttu:TERTU_1720, ttu:TERTU_3288}] -> ttu:TERTU_0948 -> [ttu:TERTU_0977] -> {ttu:TERTU_0947, ttu:TERTU_3272, ttu:TERTU_4187, ttu:TERTU_4608} -> [{ttu:TERTU_1720, ttu:TERTU_3288} -> ttu:TERTU_1015] -> ttu:TERTU_0948 -> ttu:TERTU_0948 -> [ttu:TERTU_0977] -> {ttu:TERTU_0947, ttu:TERTU_3272, ttu:TERTU_4187, ttu:TERTU_4608} -> [{ttu:TERTU_1720, ttu:TERTU_3288}] -> ttu:TERTU_0948 -> [ttu:TERTU_0977] -> {ttu:TERTU_0947, ttu:TERTU_3272, ttu:TERTU_4187, ttu:TERTU_4608} -> [{ttu:TERTU_1720, ttu:TERTU_3288}] -> ttu:TERTU_0948 -> [ttu:TERTU_0977] -> {ttu:TERTU_0947, ttu:TERTU_3272, ttu:TERTU_4187, ttu:TERTU_4608} -> [{ttu:TERTU_1720, ttu:TERTU_3288}] -> ttu:TERTU_0948 -> [ttu:TERTU_0977] -> {ttu:TERTU_0947, ttu:TERTU_3272, ttu:TERTU_4187, ttu:TERTU_4608}
path_ttu00061.kgml: {2.3.1.179, 2.3.1.41, 2.3.1.85, 2.3.1.86} -> [{1.1.1.100, 2.3.1.85, 2.3.1.86}] -> {2.3.1.85, 2.3.1.86, 4.2.1.59} -> [1.3.1.9] -> {2.3.1.179, 2.3.1.41, 2.3.1.85, 2.3.1.86} -> [{1.1.1.100, 2.3.1.85, 2.3.1.86}] -> {2.3.1.85, 2.3.1.86, 4.2.1.59} -> [1.3.1.9] -> {2.3.1.179, 2.3.1.41, 2.3.1.85, 2.3.1.86} -> [{1.1.1.100, 2.3.1.85, 2.3.1.86}] -> {2.3.1.85, 2.3.1.86, 4.2.1.59} -> [1.3.1.9] -> {2.3.1.179, 2.3.1.41, 2.3.1.85, 2.3.1.86} -> [{1.1.1.100, 2.3.1.85, 2.3.1.86} -> {2.3.1.85, 2.3.1.86, 4.2.1.59}] -> 5.3.3.14 -> {2.3.1.85, 2.3.1.86, 4.2.1.59} -> [1.3.1.9] -> {2.3.1.179, 2.3.1.41, 2.3.1.85, 2.3.1.86} -> [{1.1.1.100, 2.3.1.85, 2.3.1.86}] -> {2.3.1.85, 2.3.1.86, 4.2.1.59} -> [1.3.1.9] -> {2.3.1.179, 2.3.1.41, 2.3.1.85, 2.3.1.86} -> [{1.1.1.100, 2.3.1.85, 2.3.1.86}] -> {2.3.1.85, 2.3.1.86, 4.2.1.59} -> [1.3.1.9] -> {2.3.1.179, 2.3.1.41, 2.3.1.85, 2.3.1.86} -> [{1.1.1.100, 2.3.1.85, 2.3.1.86}] -> {2.3.1.85, 2.3.1.86, 4.2.1.59} -> [1.3.1.9] -> {2.3.1.179, 2.3.1.199, 2.3.1.41}
path_ttu00061.kgml:
path_ttu00061.kgml: Found a trail of span 15 containing skipped vertices
path_ttu00061.kgml: 258 -> [142] -> 139 -> [263] -> 133 -> [130] -> 269 -> [265] -> 122 -> [119] -> 275 -> [266] -> 111 -> [108 -> 278] -> 293 -> 277 -> [274] -> 100 -> [97] -> 279 -> [281] -> 89 -> [86 -> 283 -> 284] -> 78 -> [75] -> 285 -> [287] -> 256
path_ttu00061.kgml: R04355 -> [R04533] -> R04428 -> [R04429] -> R04952 -> [R04953] -> R04954 -> [R04955] -> R04957 -> [R04536] -> R04537 -> [R04958] -> R04960 -> [R04534 -> R04535] -> R07639 -> R04535 -> [R04961] -> R04963 -> [R04964] -> R04965 -> [R04724] -> R04726 -> [R04566 -> R04568 -> R04966] -> R04968 -> [R04543] -> R04544 -> [R04969] -> R07762
path_ttu00061.kgml: {ttu:TERTU_0947, ttu:TERTU_3272, ttu:TERTU_4187, ttu:TERTU_4608} -> [{ttu:TERTU_1720, ttu:TERTU_3288}] -> ttu:TERTU_0948 -> [ttu:TERTU_0977] -> {ttu:TERTU_0947, ttu:TERTU_3272, ttu:TERTU_4187, ttu:TERTU_4608} -> [{ttu:TERTU_1720, ttu:TERTU_3288}] -> ttu:TERTU_0948 -> [ttu:TERTU_0977] -> {ttu:TERTU_0947, ttu:TERTU_3272, ttu:TERTU_4187, ttu:TERTU_4608} -> [{ttu:TERTU_1720, ttu:TERTU_3288}] -> ttu:TERTU_0948 -> [ttu:TERTU_0977] -> {ttu:TERTU_0947, ttu:TERTU_3272, ttu:TERTU_4187, ttu:TERTU_4608} -> [{ttu:TERTU_1720, ttu:TERTU_3288} -> ttu:TERTU_1015] -> ttu:TERTU_0948 -> ttu:TERTU_0948 -> [ttu:TERTU_0977] -> {ttu:TERTU_0947, ttu:TERTU_3272, ttu:TERTU_4187, ttu:TERTU_4608} -> [{ttu:TERTU_1720, ttu:TERTU_3288}] -> ttu:TERTU_0948 -> [ttu:TERTU_0977] -> {ttu:TERTU_0947, ttu:TERTU_3272, ttu:TERTU_4187, ttu:TERTU_4608} -> [{ttu:TERTU_1720, ttu:TERTU_3288} -> ttu:TERTU_1015 -> ttu:TERTU_0977] -> {ttu:TERTU_0947, ttu:TERTU_3272, ttu:TERTU_4187, ttu:TERTU_4608} -> [{ttu:TERTU_1720, ttu:TERTU_3288}] -> ttu:TERTU_0948 -> [ttu:TERTU_0977] -> {ttu:TERTU_0947, ttu:TERTU_3272, ttu:TERTU_4187, ttu:TERTU_4608}
path_ttu00061.kgml: {2.3.1.179, 2.3.1.41, 2.3.1.85, 2.3.1.86} -> [{1.1.1.100, 2.3.1.85, 2.3.1.86}] -> {2.3.1.85, 2.3.1.86, 4.2.1.59} -> [1.3.1.9] -> {2.3.1.179, 2.3.1.41, 2.3.1.85, 2.3.1.86} -> [{1.1.1.100, 2.3.1.85, 2.3.1.86}] -> {2.3.1.85, 2.3.1.86, 4.2.1.59} -> [1.3.1.9] -> {2.3.1.179, 2.3.1.41, 2.3.1.85, 2.3.1.86} -> [{1.1.1.100, 2.3.1.85, 2.3.1.86}] -> {2.3.1.85, 2.3.1.86, 4.2.1.59} -> [1.3.1.9] -> {2.3.1.179, 2.3.1.41, 2.3.1.85, 2.3.1.86} -> [{1.1.1.100, 2.3.1.85, 2.3.1.86} -> {2.3.1.85, 2.3.1.86, 4.2.1.59}] -> 5.3.3.14 -> {2.3.1.85, 2.3.1.86, 4.2.1.59} -> [1.3.1.9] -> {2.3.1.179, 2.3.1.41, 2.3.1.85, 2.3.1.86} -> [{1.1.1.100, 2.3.1.85, 2.3.1.86}] -> {2.3.1.85, 2.3.1.86, 4.2.1.59} -> [1.3.1.9] -> {2.3.1.179, 2.3.1.41, 2.3.1.85, 2.3.1.86} -> [{1.1.1.100, 2.3.1.85, 2.3.1.86} -> {2.3.1.85, 2.3.1.86, 4.2.1.59} -> 1.3.1.9] -> {2.3.1.179, 2.3.1.41, 2.3.1.85, 2.3.1.86} -> [{1.1.1.100, 2.3.1.85, 2.3.1.86}] -> {2.3.1.85, 2.3.1.86, 4.2.1.59} -> [1.3.1.9] -> {2.3.1.179, 2.3.1.199, 2.3.1.41}
path_ttu00061.kgml:
path_ttu00061.kgml: Found a trail of span 15 containing skipped vertices
path_ttu00061.kgml: 258 -> [142 -> 139 -> 263] -> 133 -> [130] -> 269 -> [265] -> 122 -> [119] -> 275 -> [266] -> 111 -> [108 -> 278] -> 293 -> 277 -> [274] -> 100 -> [97] -> 279 -> [281] -> 89 -> [86] -> 282 -> [284] -> 78 -> [75] -> 285 -> [287] -> 256
path_ttu00061.kgml: R04355 -> [R04533 -> R04428 -> R04429] -> R04952 -> [R04953] -> R04954 -> [R04955] -> R04957 -> [R04536] -> R04537 -> [R04958] -> R04960 -> [R04534 -> R04535] -> R07639 -> R04535 -> [R04961] -> R04963 -> [R04964] -> R04965 -> [R04724] -> R04726 -> [R04566] -> R04568 -> [R04966] -> R04968 -> [R04543] -> R04544 -> [R04969] -> R07762
path_ttu00061.kgml: {ttu:TERTU_0947, ttu:TERTU_3272, ttu:TERTU_4187, ttu:TERTU_4608} -> [{ttu:TERTU_1720, ttu:TERTU_3288} -> ttu:TERTU_0948 -> ttu:TERTU_0977] -> {ttu:TERTU_0947, ttu:TERTU_3272, ttu:TERTU_4187, ttu:TERTU_4608} -> [{ttu:TERTU_1720, ttu:TERTU_3288}] -> ttu:TERTU_0948 -> [ttu:TERTU_0977] -> {ttu:TERTU_0947, ttu:TERTU_3272, ttu:TERTU_4187, ttu:TERTU_4608} -> [{ttu:TERTU_1720, ttu:TERTU_3288}] -> ttu:TERTU_0948 -> [ttu:TERTU_0977] -> {ttu:TERTU_0947, ttu:TERTU_3272, ttu:TERTU_4187, ttu:TERTU_4608} -> [{ttu:TERTU_1720, ttu:TERTU_3288} -> ttu:TERTU_1015] -> ttu:TERTU_0948 -> ttu:TERTU_0948 -> [ttu:TERTU_0977] -> {ttu:TERTU_0947, ttu:TERTU_3272, ttu:TERTU_4187, ttu:TERTU_4608} -> [{ttu:TERTU_1720, ttu:TERTU_3288}] -> ttu:TERTU_0948 -> [ttu:TERTU_0977] -> {ttu:TERTU_0947, ttu:TERTU_3272, ttu:TERTU_4187, ttu:TERTU_4608} -> [{ttu:TERTU_1720, ttu:TERTU_3288}] -> ttu:TERTU_0948 -> [ttu:TERTU_0977] -> {ttu:TERTU_0947, ttu:TERTU_3272, ttu:TERTU_4187, ttu:TERTU_4608} -> [{ttu:TERTU_1720, ttu:TERTU_3288}] -> ttu:TERTU_0948 -> [ttu:TERTU_0977] -> {ttu:TERTU_0947, ttu:TERTU_3272, ttu:TERTU_4187, ttu:TERTU_4608}
path_ttu00061.kgml: {2.3.1.179, 2.3.1.41, 2.3.1.85, 2.3.1.86} -> [{1.1.1.100, 2.3.1.85, 2.3.1.86} -> {2.3.1.85, 2.3.1.86, 4.2.1.59} -> 1.3.1.9] -> {2.3.1.179, 2.3.1.41, 2.3.1.85, 2.3.1.86} -> [{1.1.1.100, 2.3.1.85, 2.3.1.86}] -> {2.3.1.85, 2.3.1.86, 4.2.1.59} -> [1.3.1.9] -> {2.3.1.179, 2.3.1.41, 2.3.1.85, 2.3.1.86} -> [{1.1.1.100, 2.3.1.85, 2.3.1.86}] -> {2.3.1.85, 2.3.1.86, 4.2.1.59} -> [1.3.1.9] -> {2.3.1.179, 2.3.1.41, 2.3.1.85, 2.3.1.86} -> [{1.1.1.100, 2.3.1.85, 2.3.1.86} -> {2.3.1.85, 2.3.1.86, 4.2.1.59}] -> 5.3.3.14 -> {2.3.1.85, 2.3.1.86, 4.2.1.59} -> [1.3.1.9] -> {2.3.1.179, 2.3.1.41, 2.3.1.85, 2.3.1.86} -> [{1.1.1.100, 2.3.1.85, 2.3.1.86}] -> {2.3.1.85, 2.3.1.86, 4.2.1.59} -> [1.3.1.9] -> {2.3.1.179, 2.3.1.41, 2.3.1.85, 2.3.1.86} -> [{1.1.1.100, 2.3.1.85, 2.3.1.86}] -> {2.3.1.85, 2.3.1.86, 4.2.1.59} -> [1.3.1.9] -> {2.3.1.179, 2.3.1.41, 2.3.1.85, 2.3.1.86} -> [{1.1.1.100, 2.3.1.85, 2.3.1.86}] -> {2.3.1.85, 2.3.1.86, 4.2.1.59} -> [1.3.1.9] -> {2.3.1.179, 2.3.1.199, 2.3.1.41}
path_ttu00061.kgml:
path_ttu00061.kgml: Found a trail of span 15 containing skipped vertices
path_ttu00061.kgml: 258 -> [142] -> 139 -> [263] -> 133 -> [130] -> 269 -> [265] -> 122 -> [119] -> 275 -> [266] -> 111 -> [108 -> 278] -> 293 -> 277 -> [274] -> 100 -> [97] -> 279 -> [281] -> 89 -> [86] -> 282 -> [284] -> 78 -> [75 -> 285 -> 287] -> 256
path_ttu00061.kgml: R04355 -> [R04533] -> R04428 -> [R04429] -> R04952 -> [R04953] -> R04954 -> [R04955] -> R04957 -> [R04536] -> R04537 -> [R04958] -> R04960 -> [R04534 -> R04535] -> R07639 -> R04535 -> [R04961] -> R04963 -> [R04964] -> R04965 -> [R04724] -> R04726 -> [R04566] -> R04568 -> [R04966] -> R04968 -> [R04543 -> R04544 -> R04969] -> R07762
path_ttu00061.kgml: {ttu:TERTU_0947, ttu:TERTU_3272, ttu:TERTU_4187, ttu:TERTU_4608} -> [{ttu:TERTU_1720, ttu:TERTU_3288}] -> ttu:TERTU_0948 -> [ttu:TERTU_0977] -> {ttu:TERTU_0947, ttu:TERTU_3272, ttu:TERTU_4187, ttu:TERTU_4608} -> [{ttu:TERTU_1720, ttu:TERTU_3288}] -> ttu:TERTU_0948 -> [ttu:TERTU_0977] -> {ttu:TERTU_0947, ttu:TERTU_3272, ttu:TERTU_4187, ttu:TERTU_4608} -> [{ttu:TERTU_1720, ttu:TERTU_3288}] -> ttu:TERTU_0948 -> [ttu:TERTU_0977] -> {ttu:TERTU_0947, ttu:TERTU_3272, ttu:TERTU_4187, ttu:TERTU_4608} -> [{ttu:TERTU_1720, ttu:TERTU_3288} -> ttu:TERTU_1015] -> ttu:TERTU_0948 -> ttu:TERTU_0948 -> [ttu:TERTU_0977] -> {ttu:TERTU_0947, ttu:TERTU_3272, ttu:TERTU_4187, ttu:TERTU_4608} -> [{ttu:TERTU_1720, ttu:TERTU_3288}] -> ttu:TERTU_0948 -> [ttu:TERTU_0977] -> {ttu:TERTU_0947, ttu:TERTU_3272, ttu:TERTU_4187, ttu:TERTU_4608} -> [{ttu:TERTU_1720, ttu:TERTU_3288}] -> ttu:TERTU_0948 -> [ttu:TERTU_0977] -> {ttu:TERTU_0947, ttu:TERTU_3272, ttu:TERTU_4187, ttu:TERTU_4608} -> [{ttu:TERTU_1720, ttu:TERTU_3288} -> ttu:TERTU_0948 -> ttu:TERTU_0977] -> {ttu:TERTU_0947, ttu:TERTU_3272, ttu:TERTU_4187, ttu:TERTU_4608}
path_ttu00061.kgml: {2.3.1.179, 2.3.1.41, 2.3.1.85, 2.3.1.86} -> [{1.1.1.100, 2.3.1.85, 2.3.1.86}] -> {2.3.1.85, 2.3.1.86, 4.2.1.59} -> [1.3.1.9] -> {2.3.1.179, 2.3.1.41, 2.3.1.85, 2.3.1.86} -> [{1.1.1.100, 2.3.1.85, 2.3.1.86}] -> {2.3.1.85, 2.3.1.86, 4.2.1.59} -> [1.3.1.9] -> {2.3.1.179, 2.3.1.41, 2.3.1.85, 2.3.1.86} -> [{1.1.1.100, 2.3.1.85, 2.3.1.86}] -> {2.3.1.85, 2.3.1.86, 4.2.1.59} -> [1.3.1.9] -> {2.3.1.179, 2.3.1.41, 2.3.1.85, 2.3.1.86} -> [{1.1.1.100, 2.3.1.85, 2.3.1.86} -> {2.3.1.85, 2.3.1.86, 4.2.1.59}] -> 5.3.3.14 -> {2.3.1.85, 2.3.1.86, 4.2.1.59} -> [1.3.1.9] -> {2.3.1.179, 2.3.1.41, 2.3.1.85, 2.3.1.86} -> [{1.1.1.100, 2.3.1.85, 2.3.1.86}] -> {2.3.1.85, 2.3.1.86, 4.2.1.59} -> [1.3.1.9] -> {2.3.1.179, 2.3.1.41, 2.3.1.85, 2.3.1.86} -> [{1.1.1.100, 2.3.1.85, 2.3.1.86}] -> {2.3.1.85, 2.3.1.86, 4.2.1.59} -> [1.3.1.9] -> {2.3.1.179, 2.3.1.41, 2.3.1.85, 2.3.1.86} -> [{1.1.1.100, 2.3.1.85, 2.3.1.86} -> {2.3.1.85, 2.3.1.86, 4.2.1.59} -> 1.3.1.9] -> {2.3.1.179, 2.3.1.199, 2.3.1.41}
path_ttu00061.kgml:
path_ttu00061.kgml: Found a trail of span 15 containing skipped vertices
path_ttu00061.kgml: 258 -> [142] -> 139 -> [263] -> 133 -> [130] -> 269 -> [265 -> 62 -> 119] -> 275 -> [266] -> 111 -> [108 -> 278] -> 293 -> 277 -> [274] -> 100 -> [97] -> 279 -> [281] -> 89 -> [86] -> 282 -> [284] -> 78 -> [75] -> 285 -> [287] -> 256
path_ttu00061.kgml: R04355 -> [R04533] -> R04428 -> [R04429] -> R04952 -> [R04953] -> R04954 -> [R04955 -> R04957 -> R04536] -> R04537 -> [R04958] -> R04960 -> [R04534 -> R04535] -> R07639 -> R04535 -> [R04961] -> R04963 -> [R04964] -> R04965 -> [R04724] -> R04726 -> [R04566] -> R04568 -> [R04966] -> R04968 -> [R04543] -> R04544 -> [R04969] -> R07762
path_ttu00061.kgml: {ttu:TERTU_0947, ttu:TERTU_3272, ttu:TERTU_4187, ttu:TERTU_4608} -> [{ttu:TERTU_1720, ttu:TERTU_3288}] -> ttu:TERTU_0948 -> [ttu:TERTU_0977] -> {ttu:TERTU_0947, ttu:TERTU_3272, ttu:TERTU_4187, ttu:TERTU_4608} -> [{ttu:TERTU_1720, ttu:TERTU_3288}] -> ttu:TERTU_0948 -> [ttu:TERTU_0977 -> {ttu:TERTU_1722, ttu:TERTU_3289} -> {ttu:TERTU_1720, ttu:TERTU_3288}] -> ttu:TERTU_0948 -> [ttu:TERTU_0977] -> {ttu:TERTU_0947, ttu:TERTU_3272, ttu:TERTU_4187, ttu:TERTU_4608} -> [{ttu:TERTU_1720, ttu:TERTU_3288} -> ttu:TERTU_1015] -> ttu:TERTU_0948 -> ttu:TERTU_0948 -> [ttu:TERTU_0977] -> {ttu:TERTU_0947, ttu:TERTU_3272, ttu:TERTU_4187, ttu:TERTU_4608} -> [{ttu:TERTU_1720, ttu:TERTU_3288}] -> ttu:TERTU_0948 -> [ttu:TERTU_0977] -> {ttu:TERTU_0947, ttu:TERTU_3272, ttu:TERTU_4187, ttu:TERTU_4608} -> [{ttu:TERTU_1720, ttu:TERTU_3288}] -> ttu:TERTU_0948 -> [ttu:TERTU_0977] -> {ttu:TERTU_0947, ttu:TERTU_3272, ttu:TERTU_4187, ttu:TERTU_4608} -> [{ttu:TERTU_1720, ttu:TERTU_3288}] -> ttu:TERTU_0948 -> [ttu:TERTU_0977] -> {ttu:TERTU_0947, ttu:TERTU_3272, ttu:TERTU_4187, ttu:TERTU_4608}
path_ttu00061.kgml: {2.3.1.179, 2.3.1.41, 2.3.1.85, 2.3.1.86} -> [{1.1.1.100, 2.3.1.85, 2.3.1.86}] -> {2.3.1.85, 2.3.1.86, 4.2.1.59} -> [1.3.1.9] -> {2.3.1.179, 2.3.1.41, 2.3.1.85, 2.3.1.86} -> [{1.1.1.100, 2.3.1.85, 2.3.1.86}] -> {2.3.1.85, 2.3.1.86, 4.2.1.59} -> [1.3.1.9 -> {2.3.1.179, 2.3.1.41, 2.3.1.85, 2.3.1.86} -> {1.1.1.100, 2.3.1.85, 2.3.1.86}] -> {2.3.1.85, 2.3.1.86, 4.2.1.59} -> [1.3.1.9] -> {2.3.1.179, 2.3.1.41, 2.3.1.85, 2.3.1.86} -> [{1.1.1.100, 2.3.1.85, 2.3.1.86} -> {2.3.1.85, 2.3.1.86, 4.2.1.59}] -> 5.3.3.14 -> {2.3.1.85, 2.3.1.86, 4.2.1.59} -> [1.3.1.9] -> {2.3.1.179, 2.3.1.41, 2.3.1.85, 2.3.1.86} -> [{1.1.1.100, 2.3.1.85, 2.3.1.86}] -> {2.3.1.85, 2.3.1.86, 4.2.1.59} -> [1.3.1.9] -> {2.3.1.179, 2.3.1.41, 2.3.1.85, 2.3.1.86} -> [{1.1.1.100, 2.3.1.85, 2.3.1.86}] -> {2.3.1.85, 2.3.1.86, 4.2.1.59} -> [1.3.1.9] -> {2.3.1.179, 2.3.1.41, 2.3.1.85, 2.3.1.86} -> [{1.1.1.100, 2.3.1.85, 2.3.1.86}] -> {2.3.1.85, 2.3.1.86, 4.2.1.59} -> [1.3.1.9] -> {2.3.1.179, 2.3.1.199, 2.3.1.41}
path_ttu00061.kgml:
path_ttu00061.kgml: Found a trail of span 15 containing skipped vertices
path_ttu00061.kgml: 258 -> [142] -> 139 -> [263] -> 133 -> [130] -> 269 -> [265] -> 122 -> [119 -> 275 -> 266] -> 111 -> [108 -> 278] -> 293 -> 277 -> [274] -> 100 -> [97] -> 279 -> [281] -> 89 -> [86] -> 282 -> [284] -> 78 -> [75] -> 285 -> [287] -> 256
path_ttu00061.kgml: R04355 -> [R04533] -> R04428 -> [R04429] -> R04952 -> [R04953] -> R04954 -> [R04955] -> R04957 -> [R04536 -> R04537 -> R04958] -> R04960 -> [R04534 -> R04535] -> R07639 -> R04535 -> [R04961] -> R04963 -> [R04964] -> R04965 -> [R04724] -> R04726 -> [R04566] -> R04568 -> [R04966] -> R04968 -> [R04543] -> R04544 -> [R04969] -> R07762
path_ttu00061.kgml: {ttu:TERTU_0947, ttu:TERTU_3272, ttu:TERTU_4187, ttu:TERTU_4608} -> [{ttu:TERTU_1720, ttu:TERTU_3288}] -> ttu:TERTU_0948 -> [ttu:TERTU_0977] -> {ttu:TERTU_0947, ttu:TERTU_3272, ttu:TERTU_4187, ttu:TERTU_4608} -> [{ttu:TERTU_1720, ttu:TERTU_3288}] -> ttu:TERTU_0948 -> [ttu:TERTU_0977] -> {ttu:TERTU_0947, ttu:TERTU_3272, ttu:TERTU_4187, ttu:TERTU_4608} -> [{ttu:TERTU_1720, ttu:TERTU_3288} -> ttu:TERTU_0948 -> ttu:TERTU_0977] -> {ttu:TERTU_0947, ttu:TERTU_3272, ttu:TERTU_4187, ttu:TERTU_4608} -> [{ttu:TERTU_1720, ttu:TERTU_3288} -> ttu:TERTU_1015] -> ttu:TERTU_0948 -> ttu:TERTU_0948 -> [ttu:TERTU_0977] -> {ttu:TERTU_0947, ttu:TERTU_3272, ttu:TERTU_4187, ttu:TERTU_4608} -> [{ttu:TERTU_1720, ttu:TERTU_3288}] -> ttu:TERTU_0948 -> [ttu:TERTU_0977] -> {ttu:TERTU_0947, ttu:TERTU_3272, ttu:TERTU_4187, ttu:TERTU_4608} -> [{ttu:TERTU_1720, ttu:TERTU_3288}] -> ttu:TERTU_0948 -> [ttu:TERTU_0977] -> {ttu:TERTU_0947, ttu:TERTU_3272, ttu:TERTU_4187, ttu:TERTU_4608} -> [{ttu:TERTU_1720, ttu:TERTU_3288}] -> ttu:TERTU_0948 -> [ttu:TERTU_0977] -> {ttu:TERTU_0947, ttu:TERTU_3272, ttu:TERTU_4187, ttu:TERTU_4608}
path_ttu00061.kgml: {2.3.1.179, 2.3.1.41, 2.3.1.85, 2.3.1.86} -> [{1.1.1.100, 2.3.1.85, 2.3.1.86}] -> {2.3.1.85, 2.3.1.86, 4.2.1.59} -> [1.3.1.9] -> {2.3.1.179, 2.3.1.41, 2.3.1.85, 2.3.1.86} -> [{1.1.1.100, 2.3.1.85, 2.3.1.86}] -> {2.3.1.85, 2.3.1.86, 4.2.1.59} -> [1.3.1.9] -> {2.3.1.179, 2.3.1.41, 2.3.1.85, 2.3.1.86} -> [{1.1.1.100, 2.3.1.85, 2.3.1.86} -> {2.3.1.85, 2.3.1.86, 4.2.1.59} -> 1.3.1.9] -> {2.3.1.179, 2.3.1.41, 2.3.1.85, 2.3.1.86} -> [{1.1.1.100, 2.3.1.85, 2.3.1.86} -> {2.3.1.85, 2.3.1.86, 4.2.1.59}] -> 5.3.3.14 -> {2.3.1.85, 2.3.1.86, 4.2.1.59} -> [1.3.1.9] -> {2.3.1.179, 2.3.1.41, 2.3.1.85, 2.3.1.86} -> [{1.1.1.100, 2.3.1.85, 2.3.1.86}] -> {2.3.1.85, 2.3.1.86, 4.2.1.59} -> [1.3.1.9] -> {2.3.1.179, 2.3.1.41, 2.3.1.85, 2.3.1.86} -> [{1.1.1.100, 2.3.1.85, 2.3.1.86}] -> {2.3.1.85, 2.3.1.86, 4.2.1.59} -> [1.3.1.9] -> {2.3.1.179, 2.3.1.41, 2.3.1.85, 2.3.1.86} -> [{1.1.1.100, 2.3.1.85, 2.3.1.86}] -> {2.3.1.85, 2.3.1.86, 4.2.1.59} -> [1.3.1.9] -> {2.3.1.179, 2.3.1.199, 2.3.1.41}
path_ttu00061.kgml:
path_ttu00061.kgml: Found a trail of span 15 containing skipped vertices
path_ttu00061.kgml: 147 -> 63 -> 130 -> [270 -> 265] -> 62 -> 119 -> [275 -> 266] -> 61 -> 108 -> [278 -> 274] -> 60 -> 97 -> [279 -> 281] -> 59 -> 86 -> [283 -> 284] -> 58 -> 75 -> [285 -> 287] -> 53 -> 54
path_ttu00061.kgml: R01626 -> R04952 -> R04953 -> [R04954 -> R04955] -> R04957 -> R04536 -> [R04537 -> R04958] -> R04960 -> R04534 -> [R04535 -> R04961] -> R04963 -> R04964 -> [R04965 -> R04724] -> R04726 -> R04566 -> [R04568 -> R04966] -> R04968 -> R04543 -> [R04544 -> R04969] -> R07762 -> R07763
path_ttu00061.kgml: ttu:TERTU_1718 -> {ttu:TERTU_1722, ttu:TERTU_3289} -> {ttu:TERTU_1720, ttu:TERTU_3288} -> [ttu:TERTU_1015 -> ttu:TERTU_0977] -> {ttu:TERTU_1722, ttu:TERTU_3289} -> {ttu:TERTU_1720, ttu:TERTU_3288} -> [ttu:TERTU_0948 -> ttu:TERTU_0977] -> {ttu:TERTU_1722, ttu:TERTU_3289} -> {ttu:TERTU_1720, ttu:TERTU_3288} -> [ttu:TERTU_1015 -> ttu:TERTU_0977] -> {ttu:TERTU_1722, ttu:TERTU_3289} -> {ttu:TERTU_1720, ttu:TERTU_3288} -> [ttu:TERTU_0948 -> ttu:TERTU_0977] -> {ttu:TERTU_1722, ttu:TERTU_3289} -> {ttu:TERTU_1720, ttu:TERTU_3288} -> [ttu:TERTU_1015 -> ttu:TERTU_0977] -> {ttu:TERTU_1722, ttu:TERTU_3289} -> {ttu:TERTU_1720, ttu:TERTU_3288} -> [ttu:TERTU_0948 -> ttu:TERTU_0977] -> {ttu:TERTU_1722, ttu:TERTU_3289} -> {ttu:TERTU_1720, ttu:TERTU_3288}
path_ttu00061.kgml: {2.3.1.39, 2.3.1.85, 2.3.1.86} -> {2.3.1.179, 2.3.1.41, 2.3.1.85, 2.3.1.86} -> {1.1.1.100, 2.3.1.85, 2.3.1.86} -> [{2.3.1.85, 2.3.1.86, 4.2.1.59} -> 1.3.1.9] -> {2.3.1.179, 2.3.1.41, 2.3.1.85, 2.3.1.86} -> {1.1.1.100, 2.3.1.85, 2.3.1.86} -> [{2.3.1.85, 2.3.1.86, 4.2.1.59} -> 1.3.1.9] -> {2.3.1.179, 2.3.1.41, 2.3.1.85, 2.3.1.86} -> {1.1.1.100, 2.3.1.85, 2.3.1.86} -> [{2.3.1.85, 2.3.1.86, 4.2.1.59} -> 1.3.1.9] -> {2.3.1.179, 2.3.1.41, 2.3.1.85, 2.3.1.86} -> {1.1.1.100, 2.3.1.85, 2.3.1.86} -> [{2.3.1.85, 2.3.1.86, 4.2.1.59} -> 1.3.1.9] -> {2.3.1.179, 2.3.1.41, 2.3.1.85, 2.3.1.86} -> {1.1.1.100, 2.3.1.85, 2.3.1.86} -> [{2.3.1.85, 2.3.1.86, 4.2.1.59} -> 1.3.1.9] -> {2.3.1.179, 2.3.1.41, 2.3.1.85, 2.3.1.86} -> {1.1.1.100, 2.3.1.85, 2.3.1.86} -> [{2.3.1.85, 2.3.1.86, 4.2.1.59} -> 1.3.1.9] -> {2.3.1.179, 2.3.1.199, 2.3.1.41} -> 1.1.1.100
path_ttu00061.kgml: Skipped genes: ttu:TERTU_1721
path_ttu00061.kgml:
path_ttu00061.kgml: Found a trail of span 15 containing skipped vertices
path_ttu00061.kgml: 258 -> [142] -> 139 -> [263] -> 133 -> [130] -> 269 -> [265] -> 122 -> [119] -> 275 -> [266] -> 111 -> [108 -> 278] -> 293 -> 277 -> [274] -> 100 -> [97] -> 279 -> [281] -> 89 -> [86] -> 282 -> [284 -> 58 -> 75] -> 285 -> [287] -> 256
path_ttu00061.kgml: R04355 -> [R04533] -> R04428 -> [R04429] -> R04952 -> [R04953] -> R04954 -> [R04955] -> R04957 -> [R04536] -> R04537 -> [R04958] -> R04960 -> [R04534 -> R04535] -> R07639 -> R04535 -> [R04961] -> R04963 -> [R04964] -> R04965 -> [R04724] -> R04726 -> [R04566] -> R04568 -> [R04966 -> R04968 -> R04543] -> R04544 -> [R04969] -> R07762
path_ttu00061.kgml: {ttu:TERTU_0947, ttu:TERTU_3272, ttu:TERTU_4187, ttu:TERTU_4608} -> [{ttu:TERTU_1720, ttu:TERTU_3288}] -> ttu:TERTU_0948 -> [ttu:TERTU_0977] -> {ttu:TERTU_0947, ttu:TERTU_3272, ttu:TERTU_4187, ttu:TERTU_4608} -> [{ttu:TERTU_1720, ttu:TERTU_3288}] -> ttu:TERTU_0948 -> [ttu:TERTU_0977] -> {ttu:TERTU_0947, ttu:TERTU_3272, ttu:TERTU_4187, ttu:TERTU_4608} -> [{ttu:TERTU_1720, ttu:TERTU_3288}] -> ttu:TERTU_0948 -> [ttu:TERTU_0977] -> {ttu:TERTU_0947, ttu:TERTU_3272, ttu:TERTU_4187, ttu:TERTU_4608} -> [{ttu:TERTU_1720, ttu:TERTU_3288} -> ttu:TERTU_1015] -> ttu:TERTU_0948 -> ttu:TERTU_0948 -> [ttu:TERTU_0977] -> {ttu:TERTU_0947, ttu:TERTU_3272, ttu:TERTU_4187, ttu:TERTU_4608} -> [{ttu:TERTU_1720, ttu:TERTU_3288}] -> ttu:TERTU_0948 -> [ttu:TERTU_0977] -> {ttu:TERTU_0947, ttu:TERTU_3272, ttu:TERTU_4187, ttu:TERTU_4608} -> [{ttu:TERTU_1720, ttu:TERTU_3288}] -> ttu:TERTU_0948 -> [ttu:TERTU_0977 -> {ttu:TERTU_1722, ttu:TERTU_3289} -> {ttu:TERTU_1720, ttu:TERTU_3288}] -> ttu:TERTU_0948 -> [ttu:TERTU_0977] -> {ttu:TERTU_0947, ttu:TERTU_3272, ttu:TERTU_4187, ttu:TERTU_4608}
path_ttu00061.kgml: {2.3.1.179, 2.3.1.41, 2.3.1.85, 2.3.1.86} -> [{1.1.1.100, 2.3.1.85, 2.3.1.86}] -> {2.3.1.85, 2.3.1.86, 4.2.1.59} -> [1.3.1.9] -> {2.3.1.179, 2.3.1.41, 2.3.1.85, 2.3.1.86} -> [{1.1.1.100, 2.3.1.85, 2.3.1.86}] -> {2.3.1.85, 2.3.1.86, 4.2.1.59} -> [1.3.1.9] -> {2.3.1.179, 2.3.1.41, 2.3.1.85, 2.3.1.86} -> [{1.1.1.100, 2.3.1.85, 2.3.1.86}] -> {2.3.1.85, 2.3.1.86, 4.2.1.59} -> [1.3.1.9] -> {2.3.1.179, 2.3.1.41, 2.3.1.85, 2.3.1.86} -> [{1.1.1.100, 2.3.1.85, 2.3.1.86} -> {2.3.1.85, 2.3.1.86, 4.2.1.59}] -> 5.3.3.14 -> {2.3.1.85, 2.3.1.86, 4.2.1.59} -> [1.3.1.9] -> {2.3.1.179, 2.3.1.41, 2.3.1.85, 2.3.1.86} -> [{1.1.1.100, 2.3.1.85, 2.3.1.86}] -> {2.3.1.85, 2.3.1.86, 4.2.1.59} -> [1.3.1.9] -> {2.3.1.179, 2.3.1.41, 2.3.1.85, 2.3.1.86} -> [{1.1.1.100, 2.3.1.85, 2.3.1.86}] -> {2.3.1.85, 2.3.1.86, 4.2.1.59} -> [1.3.1.9 -> {2.3.1.179, 2.3.1.41, 2.3.1.85, 2.3.1.86} -> {1.1.1.100, 2.3.1.85, 2.3.1.86}] -> {2.3.1.85, 2.3.1.86, 4.2.1.59} -> [1.3.1.9] -> {2.3.1.179, 2.3.1.199, 2.3.1.41}
path_ttu00061.kgml:
path_ttu00061.kgml: Found a trail of span 15 containing skipped vertices
path_ttu00061.kgml: 258 -> [142] -> 139 -> [263] -> 133 -> [130] -> 269 -> [265] -> 122 -> [119] -> 275 -> [266] -> 111 -> [108 -> 278] -> 293 -> 277 -> [274] -> 100 -> [97 -> 279 -> 281] -> 89 -> [86] -> 282 -> [284] -> 78 -> [75] -> 285 -> [287] -> 256
path_ttu00061.kgml: R04355 -> [R04533] -> R04428 -> [R04429] -> R04952 -> [R04953] -> R04954 -> [R04955] -> R04957 -> [R04536] -> R04537 -> [R04958] -> R04960 -> [R04534 -> R04535] -> R07639 -> R04535 -> [R04961] -> R04963 -> [R04964 -> R04965 -> R04724] -> R04726 -> [R04566] -> R04568 -> [R04966] -> R04968 -> [R04543] -> R04544 -> [R04969] -> R07762
path_ttu00061.kgml: {ttu:TERTU_0947, ttu:TERTU_3272, ttu:TERTU_4187, ttu:TERTU_4608} -> [{ttu:TERTU_1720, ttu:TERTU_3288}] -> ttu:TERTU_0948 -> [ttu:TERTU_0977] -> {ttu:TERTU_0947, ttu:TERTU_3272, ttu:TERTU_4187, ttu:TERTU_4608} -> [{ttu:TERTU_1720, ttu:TERTU_3288}] -> ttu:TERTU_0948 -> [ttu:TERTU_0977] -> {ttu:TERTU_0947, ttu:TERTU_3272, ttu:TERTU_4187, ttu:TERTU_4608} -> [{ttu:TERTU_1720, ttu:TERTU_3288}] -> ttu:TERTU_0948 -> [ttu:TERTU_0977] -> {ttu:TERTU_0947, ttu:TERTU_3272, ttu:TERTU_4187, ttu:TERTU_4608} -> [{ttu:TERTU_1720, ttu:TERTU_3288} -> ttu:TERTU_1015] -> ttu:TERTU_0948 -> ttu:TERTU_0948 -> [ttu:TERTU_0977] -> {ttu:TERTU_0947, ttu:TERTU_3272, ttu:TERTU_4187, ttu:TERTU_4608} -> [{ttu:TERTU_1720, ttu:TERTU_3288} -> ttu:TERTU_0948 -> ttu:TERTU_0977] -> {ttu:TERTU_0947, ttu:TERTU_3272, ttu:TERTU_4187, ttu:TERTU_4608} -> [{ttu:TERTU_1720, ttu:TERTU_3288}] -> ttu:TERTU_0948 -> [ttu:TERTU_0977] -> {ttu:TERTU_0947, ttu:TERTU_3272, ttu:TERTU_4187, ttu:TERTU_4608} -> [{ttu:TERTU_1720, ttu:TERTU_3288}] -> ttu:TERTU_0948 -> [ttu:TERTU_0977] -> {ttu:TERTU_0947, ttu:TERTU_3272, ttu:TERTU_4187, ttu:TERTU_4608}
path_ttu00061.kgml: {2.3.1.179, 2.3.1.41, 2.3.1.85, 2.3.1.86} -> [{1.1.1.100, 2.3.1.85, 2.3.1.86}] -> {2.3.1.85, 2.3.1.86, 4.2.1.59} -> [1.3.1.9] -> {2.3.1.179, 2.3.1.41, 2.3.1.85, 2.3.1.86} -> [{1.1.1.100, 2.3.1.85, 2.3.1.86}] -> {2.3.1.85, 2.3.1.86, 4.2.1.59} -> [1.3.1.9] -> {2.3.1.179, 2.3.1.41, 2.3.1.85, 2.3.1.86} -> [{1.1.1.100, 2.3.1.85, 2.3.1.86}] -> {2.3.1.85, 2.3.1.86, 4.2.1.59} -> [1.3.1.9] -> {2.3.1.179, 2.3.1.41, 2.3.1.85, 2.3.1.86} -> [{1.1.1.100, 2.3.1.85, 2.3.1.86} -> {2.3.1.85, 2.3.1.86, 4.2.1.59}] -> 5.3.3.14 -> {2.3.1.85, 2.3.1.86, 4.2.1.59} -> [1.3.1.9] -> {2.3.1.179, 2.3.1.41, 2.3.1.85, 2.3.1.86} -> [{1.1.1.100, 2.3.1.85, 2.3.1.86} -> {2.3.1.85, 2.3.1.86, 4.2.1.59} -> 1.3.1.9] -> {2.3.1.179, 2.3.1.41, 2.3.1.85, 2.3.1.86} -> [{1.1.1.100, 2.3.1.85, 2.3.1.86}] -> {2.3.1.85, 2.3.1.86, 4.2.1.59} -> [1.3.1.9] -> {2.3.1.179, 2.3.1.41, 2.3.1.85, 2.3.1.86} -> [{1.1.1.100, 2.3.1.85, 2.3.1.86}] -> {2.3.1.85, 2.3.1.86, 4.2.1.59} -> [1.3.1.9] -> {2.3.1.179, 2.3.1.199, 2.3.1.41}
path_ttu00061.kgml:
path_ttu00061.kgml: Found a trail of span 15 containing skipped vertices
path_ttu00061.kgml: 258 -> [142] -> 139 -> [263 -> 133 -> 130] -> 269 -> [265] -> 122 -> [119] -> 275 -> [266] -> 111 -> [108 -> 278] -> 293 -> 277 -> [274] -> 100 -> [97] -> 279 -> [281] -> 89 -> [86] -> 282 -> [284] -> 78 -> [75] -> 285 -> [287] -> 256
path_ttu00061.kgml: R04355 -> [R04533] -> R04428 -> [R04429 -> R04952 -> R04953] -> R04954 -> [R04955] -> R04957 -> [R04536] -> R04537 -> [R04958] -> R04960 -> [R04534 -> R04535] -> R07639 -> R04535 -> [R04961] -> R04963 -> [R04964] -> R04965 -> [R04724] -> R04726 -> [R04566] -> R04568 -> [R04966] -> R04968 -> [R04543] -> R04544 -> [R04969] -> R07762
path_ttu00061.kgml: {ttu:TERTU_0947, ttu:TERTU_3272, ttu:TERTU_4187, ttu:TERTU_4608} -> [{ttu:TERTU_1720, ttu:TERTU_3288}] -> ttu:TERTU_0948 -> [ttu:TERTU_0977 -> {ttu:TERTU_0947, ttu:TERTU_3272, ttu:TERTU_4187, ttu:TERTU_4608} -> {ttu:TERTU_1720, ttu:TERTU_3288}] -> ttu:TERTU_0948 -> [ttu:TERTU_0977] -> {ttu:TERTU_0947, ttu:TERTU_3272, ttu:TERTU_4187, ttu:TERTU_4608} -> [{ttu:TERTU_1720, ttu:TERTU_3288}] -> ttu:TERTU_0948 -> [ttu:TERTU_0977] -> {ttu:TERTU_0947, ttu:TERTU_3272, ttu:TERTU_4187, ttu:TERTU_4608} -> [{ttu:TERTU_1720, ttu:TERTU_3288} -> ttu:TERTU_1015] -> ttu:TERTU_0948 -> ttu:TERTU_0948 -> [ttu:TERTU_0977] -> {ttu:TERTU_0947, ttu:TERTU_3272, ttu:TERTU_4187, ttu:TERTU_4608} -> [{ttu:TERTU_1720, ttu:TERTU_3288}] -> ttu:TERTU_0948 -> [ttu:TERTU_0977] -> {ttu:TERTU_0947, ttu:TERTU_3272, ttu:TERTU_4187, ttu:TERTU_4608} -> [{ttu:TERTU_1720, ttu:TERTU_3288}] -> ttu:TERTU_0948 -> [ttu:TERTU_0977] -> {ttu:TERTU_0947, ttu:TERTU_3272, ttu:TERTU_4187, ttu:TERTU_4608} -> [{ttu:TERTU_1720, ttu:TERTU_3288}] -> ttu:TERTU_0948 -> [ttu:TERTU_0977] -> {ttu:TERTU_0947, ttu:TERTU_3272, ttu:TERTU_4187, ttu:TERTU_4608}
path_ttu00061.kgml: {2.3.1.179, 2.3.1.41, 2.3.1.85, 2.3.1.86} -> [{1.1.1.100, 2.3.1.85, 2.3.1.86}] -> {2.3.1.85, 2.3.1.86, 4.2.1.59} -> [1.3.1.9 -> {2.3.1.179, 2.3.1.41, 2.3.1.85, 2.3.1.86} -> {1.1.1.100, 2.3.1.85, 2.3.1.86}] -> {2.3.1.85, 2.3.1.86, 4.2.1.59} -> [1.3.1.9] -> {2.3.1.179, 2.3.1.41, 2.3.1.85, 2.3.1.86} -> [{1.1.1.100, 2.3.1.85, 2.3.1.86}] -> {2.3.1.85, 2.3.1.86, 4.2.1.59} -> [1.3.1.9] -> {2.3.1.179, 2.3.1.41, 2.3.1.85, 2.3.1.86} -> [{1.1.1.100, 2.3.1.85, 2.3.1.86} -> {2.3.1.85, 2.3.1.86, 4.2.1.59}] -> 5.3.3.14 -> {2.3.1.85, 2.3.1.86, 4.2.1.59} -> [1.3.1.9] -> {2.3.1.179, 2.3.1.41, 2.3.1.85, 2.3.1.86} -> [{1.1.1.100, 2.3.1.85, 2.3.1.86}] -> {2.3.1.85, 2.3.1.86, 4.2.1.59} -> [1.3.1.9] -> {2.3.1.179, 2.3.1.41, 2.3.1.85, 2.3.1.86} -> [{1.1.1.100, 2.3.1.85, 2.3.1.86}] -> {2.3.1.85, 2.3.1.86, 4.2.1.59} -> [1.3.1.9] -> {2.3.1.179, 2.3.1.41, 2.3.1.85, 2.3.1.86} -> [{1.1.1.100, 2.3.1.85, 2.3.1.86}] -> {2.3.1.85, 2.3.1.86, 4.2.1.59} -> [1.3.1.9] -> {2.3.1.179, 2.3.1.199, 2.3.1.41}
path_ttu00061.kgml:
path_ttu00061.kgml: Found a trail of span 15 containing skipped vertices
path_ttu00061.kgml: 258 -> [142] -> 139 -> [263] -> 133 -> [130] -> 269 -> [265] -> 122 -> [119] -> 275 -> [266] -> 111 -> [108 -> 278] -> 293 -> 277 -> [274] -> 100 -> [97] -> 279 -> [281 -> 89 -> 86] -> 282 -> [284] -> 78 -> [75] -> 285 -> [287] -> 256
path_ttu00061.kgml: R04355 -> [R04533] -> R04428 -> [R04429] -> R04952 -> [R04953] -> R04954 -> [R04955] -> R04957 -> [R04536] -> R04537 -> [R04958] -> R04960 -> [R04534 -> R04535] -> R07639 -> R04535 -> [R04961] -> R04963 -> [R04964] -> R04965 -> [R04724 -> R04726 -> R04566] -> R04568 -> [R04966] -> R04968 -> [R04543] -> R04544 -> [R04969] -> R07762
path_ttu00061.kgml: {ttu:TERTU_0947, ttu:TERTU_3272, ttu:TERTU_4187, ttu:TERTU_4608} -> [{ttu:TERTU_1720, ttu:TERTU_3288}] -> ttu:TERTU_0948 -> [ttu:TERTU_0977] -> {ttu:TERTU_0947, ttu:TERTU_3272, ttu:TERTU_4187, ttu:TERTU_4608} -> [{ttu:TERTU_1720, ttu:TERTU_3288}] -> ttu:TERTU_0948 -> [ttu:TERTU_0977] -> {ttu:TERTU_0947, ttu:TERTU_3272, ttu:TERTU_4187, ttu:TERTU_4608} -> [{ttu:TERTU_1720, ttu:TERTU_3288}] -> ttu:TERTU_0948 -> [ttu:TERTU_0977] -> {ttu:TERTU_0947, ttu:TERTU_3272, ttu:TERTU_4187, ttu:TERTU_4608} -> [{ttu:TERTU_1720, ttu:TERTU_3288} -> ttu:TERTU_1015] -> ttu:TERTU_0948 -> ttu:TERTU_0948 -> [ttu:TERTU_0977] -> {ttu:TERTU_0947, ttu:TERTU_3272, ttu:TERTU_4187, ttu:TERTU_4608} -> [{ttu:TERTU_1720, ttu:TERTU_3288}] -> ttu:TERTU_0948 -> [ttu:TERTU_0977 -> {ttu:TERTU_0947, ttu:TERTU_3272, ttu:TERTU_4187, ttu:TERTU_4608} -> {ttu:TERTU_1720, ttu:TERTU_3288}] -> ttu:TERTU_0948 -> [ttu:TERTU_0977] -> {ttu:TERTU_0947, ttu:TERTU_3272, ttu:TERTU_4187, ttu:TERTU_4608} -> [{ttu:TERTU_1720, ttu:TERTU_3288}] -> ttu:TERTU_0948 -> [ttu:TERTU_0977] -> {ttu:TERTU_0947, ttu:TERTU_3272, ttu:TERTU_4187, ttu:TERTU_4608}
path_ttu00061.kgml: {2.3.1.179, 2.3.1.41, 2.3.1.85, 2.3.1.86} -> [{1.1.1.100, 2.3.1.85, 2.3.1.86}] -> {2.3.1.85, 2.3.1.86, 4.2.1.59} -> [1.3.1.9] -> {2.3.1.179, 2.3.1.41, 2.3.1.85, 2.3.1.86} -> [{1.1.1.100, 2.3.1.85, 2.3.1.86}] -> {2.3.1.85, 2.3.1.86, 4.2.1.59} -> [1.3.1.9] -> {2.3.1.179, 2.3.1.41, 2.3.1.85, 2.3.1.86} -> [{1.1.1.100, 2.3.1.85, 2.3.1.86}] -> {2.3.1.85, 2.3.1.86, 4.2.1.59} -> [1.3.1.9] -> {2.3.1.179, 2.3.1.41, 2.3.1.85, 2.3.1.86} -> [{1.1.1.100, 2.3.1.85, 2.3.1.86} -> {2.3.1.85, 2.3.1.86, 4.2.1.59}] -> 5.3.3.14 -> {2.3.1.85, 2.3.1.86, 4.2.1.59} -> [1.3.1.9] -> {2.3.1.179, 2.3.1.41, 2.3.1.85, 2.3.1.86} -> [{1.1.1.100, 2.3.1.85, 2.3.1.86}] -> {2.3.1.85, 2.3.1.86, 4.2.1.59} -> [1.3.1.9 -> {2.3.1.179, 2.3.1.41, 2.3.1.85, 2.3.1.86} -> {1.1.1.100, 2.3.1.85, 2.3.1.86}] -> {2.3.1.85, 2.3.1.86, 4.2.1.59} -> [1.3.1.9] -> {2.3.1.179, 2.3.1.41, 2.3.1.85, 2.3.1.86} -> [{1.1.1.100, 2.3.1.85, 2.3.1.86}] -> {2.3.1.85, 2.3.1.86, 4.2.1.59} -> [1.3.1.9] -> {2.3.1.179, 2.3.1.199, 2.3.1.41}
path_ttu00061.kgml:
path_ttu00061.kgml: Found a trail of span 15 containing skipped vertices
path_ttu00061.kgml: 258 -> [142] -> 139 -> [263] -> 133 -> [130] -> 269 -> [265] -> 122 -> [119] -> 275 -> [266] -> 111 -> [108 -> 278] -> 293 -> 277 -> [274 -> 60 -> 97] -> 279 -> [281] -> 89 -> [86] -> 282 -> [284] -> 78 -> [75] -> 285 -> [287] -> 256
path_ttu00061.kgml: R04355 -> [R04533] -> R04428 -> [R04429] -> R04952 -> [R04953] -> R04954 -> [R04955] -> R04957 -> [R04536] -> R04537 -> [R04958] -> R04960 -> [R04534 -> R04535] -> R07639 -> R04535 -> [R04961 -> R04963 -> R04964] -> R04965 -> [R04724] -> R04726 -> [R04566] -> R04568 -> [R04966] -> R04968 -> [R04543] -> R04544 -> [R04969] -> R07762
path_ttu00061.kgml: {ttu:TERTU_0947, ttu:TERTU_3272, ttu:TERTU_4187, ttu:TERTU_4608} -> [{ttu:TERTU_1720, ttu:TERTU_3288}] -> ttu:TERTU_0948 -> [ttu:TERTU_0977] -> {ttu:TERTU_0947, ttu:TERTU_3272, ttu:TERTU_4187, ttu:TERTU_4608} -> [{ttu:TERTU_1720, ttu:TERTU_3288}] -> ttu:TERTU_0948 -> [ttu:TERTU_0977] -> {ttu:TERTU_0947, ttu:TERTU_3272, ttu:TERTU_4187, ttu:TERTU_4608} -> [{ttu:TERTU_1720, ttu:TERTU_3288}] -> ttu:TERTU_0948 -> [ttu:TERTU_0977] -> {ttu:TERTU_0947, ttu:TERTU_3272, ttu:TERTU_4187, ttu:TERTU_4608} -> [{ttu:TERTU_1720, ttu:TERTU_3288} -> ttu:TERTU_1015] -> ttu:TERTU_0948 -> ttu:TERTU_0948 -> [ttu:TERTU_0977 -> {ttu:TERTU_1722, ttu:TERTU_3289} -> {ttu:TERTU_1720, ttu:TERTU_3288}] -> ttu:TERTU_0948 -> [ttu:TERTU_0977] -> {ttu:TERTU_0947, ttu:TERTU_3272, ttu:TERTU_4187, ttu:TERTU_4608} -> [{ttu:TERTU_1720, ttu:TERTU_3288}] -> ttu:TERTU_0948 -> [ttu:TERTU_0977] -> {ttu:TERTU_0947, ttu:TERTU_3272, ttu:TERTU_4187, ttu:TERTU_4608} -> [{ttu:TERTU_1720, ttu:TERTU_3288}] -> ttu:TERTU_0948 -> [ttu:TERTU_0977] -> {ttu:TERTU_0947, ttu:TERTU_3272, ttu:TERTU_4187, ttu:TERTU_4608}
path_ttu00061.kgml: {2.3.1.179, 2.3.1.41, 2.3.1.85, 2.3.1.86} -> [{1.1.1.100, 2.3.1.85, 2.3.1.86}] -> {2.3.1.85, 2.3.1.86, 4.2.1.59} -> [1.3.1.9] -> {2.3.1.179, 2.3.1.41, 2.3.1.85, 2.3.1.86} -> [{1.1.1.100, 2.3.1.85, 2.3.1.86}] -> {2.3.1.85, 2.3.1.86, 4.2.1.59} -> [1.3.1.9] -> {2.3.1.179, 2.3.1.41, 2.3.1.85, 2.3.1.86} -> [{1.1.1.100, 2.3.1.85, 2.3.1.86}] -> {2.3.1.85, 2.3.1.86, 4.2.1.59} -> [1.3.1.9] -> {2.3.1.179, 2.3.1.41, 2.3.1.85, 2.3.1.86} -> [{1.1.1.100, 2.3.1.85, 2.3.1.86} -> {2.3.1.85, 2.3.1.86, 4.2.1.59}] -> 5.3.3.14 -> {2.3.1.85, 2.3.1.86, 4.2.1.59} -> [1.3.1.9 -> {2.3.1.179, 2.3.1.41, 2.3.1.85, 2.3.1.86} -> {1.1.1.100, 2.3.1.85, 2.3.1.86}] -> {2.3.1.85, 2.3.1.86, 4.2.1.59} -> [1.3.1.9] -> {2.3.1.179, 2.3.1.41, 2.3.1.85, 2.3.1.86} -> [{1.1.1.100, 2.3.1.85, 2.3.1.86}] -> {2.3.1.85, 2.3.1.86, 4.2.1.59} -> [1.3.1.9] -> {2.3.1.179, 2.3.1.41, 2.3.1.85, 2.3.1.86} -> [{1.1.1.100, 2.3.1.85, 2.3.1.86}] -> {2.3.1.85, 2.3.1.86, 4.2.1.59} -> [1.3.1.9] -> {2.3.1.179, 2.3.1.199, 2.3.1.41}
path_ttu00061.kgml:
path_ttu00061.kgml: Found a trail of span 15 containing skipped vertices
path_ttu00061.kgml: 258 -> [142] -> 139 -> [263] -> 133 -> [130] -> 269 -> [265] -> 122 -> [119] -> 275 -> [266 -> 61 -> 108] -> 277 -> 293 -> [274] -> 100 -> [97] -> 279 -> [281] -> 89 -> [86] -> 282 -> [284] -> 78 -> [75] -> 285 -> [287] -> 256
path_ttu00061.kgml: R04355 -> [R04533] -> R04428 -> [R04429] -> R04952 -> [R04953] -> R04954 -> [R04955] -> R04957 -> [R04536] -> R04537 -> [R04958 -> R04960 -> R04534] -> R04535 -> R07639 -> [R04961] -> R04963 -> [R04964] -> R04965 -> [R04724] -> R04726 -> [R04566] -> R04568 -> [R04966] -> R04968 -> [R04543] -> R04544 -> [R04969] -> R07762
path_ttu00061.kgml: {ttu:TERTU_0947, ttu:TERTU_3272, ttu:TERTU_4187, ttu:TERTU_4608} -> [{ttu:TERTU_1720, ttu:TERTU_3288}] -> ttu:TERTU_0948 -> [ttu:TERTU_0977] -> {ttu:TERTU_0947, ttu:TERTU_3272, ttu:TERTU_4187, ttu:TERTU_4608} -> [{ttu:TERTU_1720, ttu:TERTU_3288}] -> ttu:TERTU_0948 -> [ttu:TERTU_0977] -> {ttu:TERTU_0947, ttu:TERTU_3272, ttu:TERTU_4187, ttu:TERTU_4608} -> [{ttu:TERTU_1720, ttu:TERTU_3288}] -> ttu:TERTU_0948 -> [ttu:TERTU_0977 -> {ttu:TERTU_1722, ttu:TERTU_3289} -> {ttu:TERTU_1720, ttu:TERTU_3288}] -> ttu:TERTU_0948 -> ttu:TERTU_0948 -> [ttu:TERTU_0977] -> {ttu:TERTU_0947, ttu:TERTU_3272, ttu:TERTU_4187, ttu:TERTU_4608} -> [{ttu:TERTU_1720, ttu:TERTU_3288}] -> ttu:TERTU_0948 -> [ttu:TERTU_0977] -> {ttu:TERTU_0947, ttu:TERTU_3272, ttu:TERTU_4187, ttu:TERTU_4608} -> [{ttu:TERTU_1720, ttu:TERTU_3288}] -> ttu:TERTU_0948 -> [ttu:TERTU_0977] -> {ttu:TERTU_0947, ttu:TERTU_3272, ttu:TERTU_4187, ttu:TERTU_4608} -> [{ttu:TERTU_1720, ttu:TERTU_3288}] -> ttu:TERTU_0948 -> [ttu:TERTU_0977] -> {ttu:TERTU_0947, ttu:TERTU_3272, ttu:TERTU_4187, ttu:TERTU_4608}
path_ttu00061.kgml: {2.3.1.179, 2.3.1.41, 2.3.1.85, 2.3.1.86} -> [{1.1.1.100, 2.3.1.85, 2.3.1.86}] -> {2.3.1.85, 2.3.1.86, 4.2.1.59} -> [1.3.1.9] -> {2.3.1.179, 2.3.1.41, 2.3.1.85, 2.3.1.86} -> [{1.1.1.100, 2.3.1.85, 2.3.1.86}] -> {2.3.1.85, 2.3.1.86, 4.2.1.59} -> [1.3.1.9] -> {2.3.1.179, 2.3.1.41, 2.3.1.85, 2.3.1.86} -> [{1.1.1.100, 2.3.1.85, 2.3.1.86}] -> {2.3.1.85, 2.3.1.86, 4.2.1.59} -> [1.3.1.9 -> {2.3.1.179, 2.3.1.41, 2.3.1.85, 2.3.1.86} -> {1.1.1.100, 2.3.1.85, 2.3.1.86}] -> {2.3.1.85, 2.3.1.86, 4.2.1.59} -> 5.3.3.14 -> [1.3.1.9] -> {2.3.1.179, 2.3.1.41, 2.3.1.85, 2.3.1.86} -> [{1.1.1.100, 2.3.1.85, 2.3.1.86}] -> {2.3.1.85, 2.3.1.86, 4.2.1.59} -> [1.3.1.9] -> {2.3.1.179, 2.3.1.41, 2.3.1.85, 2.3.1.86} -> [{1.1.1.100, 2.3.1.85, 2.3.1.86}] -> {2.3.1.85, 2.3.1.86, 4.2.1.59} -> [1.3.1.9] -> {2.3.1.179, 2.3.1.41, 2.3.1.85, 2.3.1.86} -> [{1.1.1.100, 2.3.1.85, 2.3.1.86}] -> {2.3.1.85, 2.3.1.86, 4.2.1.59} -> [1.3.1.9] -> {2.3.1.179, 2.3.1.199, 2.3.1.41}
path_ttu00061.kgml:
path_ttu00061.kgml: Found a trail of span 15 containing skipped vertices
path_ttu00061.kgml: 258 -> [142] -> 139 -> [263] -> 133 -> [130 -> 270 -> 265] -> 122 -> [119] -> 275 -> [266] -> 111 -> [108 -> 278] -> 293 -> 277 -> [274] -> 100 -> [97] -> 279 -> [281] -> 89 -> [86] -> 282 -> [284] -> 78 -> [75] -> 285 -> [287] -> 256
path_ttu00061.kgml: R04355 -> [R04533] -> R04428 -> [R04429] -> R04952 -> [R04953 -> R04954 -> R04955] -> R04957 -> [R04536] -> R04537 -> [R04958] -> R04960 -> [R04534 -> R04535] -> R07639 -> R04535 -> [R04961] -> R04963 -> [R04964] -> R04965 -> [R04724] -> R04726 -> [R04566] -> R04568 -> [R04966] -> R04968 -> [R04543] -> R04544 -> [R04969] -> R07762
path_ttu00061.kgml: {ttu:TERTU_0947, ttu:TERTU_3272, ttu:TERTU_4187, ttu:TERTU_4608} -> [{ttu:TERTU_1720, ttu:TERTU_3288}] -> ttu:TERTU_0948 -> [ttu:TERTU_0977] -> {ttu:TERTU_0947, ttu:TERTU_3272, ttu:TERTU_4187, ttu:TERTU_4608} -> [{ttu:TERTU_1720, ttu:TERTU_3288} -> ttu:TERTU_1015 -> ttu:TERTU_0977] -> {ttu:TERTU_0947, ttu:TERTU_3272, ttu:TERTU_4187, ttu:TERTU_4608} -> [{ttu:TERTU_1720, ttu:TERTU_3288}] -> ttu:TERTU_0948 -> [ttu:TERTU_0977] -> {ttu:TERTU_0947, ttu:TERTU_3272, ttu:TERTU_4187, ttu:TERTU_4608} -> [{ttu:TERTU_1720, ttu:TERTU_3288} -> ttu:TERTU_1015] -> ttu:TERTU_0948 -> ttu:TERTU_0948 -> [ttu:TERTU_0977] -> {ttu:TERTU_0947, ttu:TERTU_3272, ttu:TERTU_4187, ttu:TERTU_4608} -> [{ttu:TERTU_1720, ttu:TERTU_3288}] -> ttu:TERTU_0948 -> [ttu:TERTU_0977] -> {ttu:TERTU_0947, ttu:TERTU_3272, ttu:TERTU_4187, ttu:TERTU_4608} -> [{ttu:TERTU_1720, ttu:TERTU_3288}] -> ttu:TERTU_0948 -> [ttu:TERTU_0977] -> {ttu:TERTU_0947, ttu:TERTU_3272, ttu:TERTU_4187, ttu:TERTU_4608} -> [{ttu:TERTU_1720, ttu:TERTU_3288}] -> ttu:TERTU_0948 -> [ttu:TERTU_0977] -> {ttu:TERTU_0947, ttu:TERTU_3272, ttu:TERTU_4187, ttu:TERTU_4608}
path_ttu00061.kgml: {2.3.1.179, 2.3.1.41, 2.3.1.85, 2.3.1.86} -> [{1.1.1.100, 2.3.1.85, 2.3.1.86}] -> {2.3.1.85, 2.3.1.86, 4.2.1.59} -> [1.3.1.9] -> {2.3.1.179, 2.3.1.41, 2.3.1.85, 2.3.1.86} -> [{1.1.1.100, 2.3.1.85, 2.3.1.86} -> {2.3.1.85, 2.3.1.86, 4.2.1.59} -> 1.3.1.9] -> {2.3.1.179, 2.3.1.41, 2.3.1.85, 2.3.1.86} -> [{1.1.1.100, 2.3.1.85, 2.3.1.86}] -> {2.3.1.85, 2.3.1.86, 4.2.1.59} -> [1.3.1.9] -> {2.3.1.179, 2.3.1.41, 2.3.1.85, 2.3.1.86} -> [{1.1.1.100, 2.3.1.85, 2.3.1.86} -> {2.3.1.85, 2.3.1.86, 4.2.1.59}] -> 5.3.3.14 -> {2.3.1.85, 2.3.1.86, 4.2.1.59} -> [1.3.1.9] -> {2.3.1.179, 2.3.1.41, 2.3.1.85, 2.3.1.86} -> [{1.1.1.100, 2.3.1.85, 2.3.1.86}] -> {2.3.1.85, 2.3.1.86, 4.2.1.59} -> [1.3.1.9] -> {2.3.1.179, 2.3.1.41, 2.3.1.85, 2.3.1.86} -> [{1.1.1.100, 2.3.1.85, 2.3.1.86}] -> {2.3.1.85, 2.3.1.86, 4.2.1.59} -> [1.3.1.9] -> {2.3.1.179, 2.3.1.41, 2.3.1.85, 2.3.1.86} -> [{1.1.1.100, 2.3.1.85, 2.3.1.86}] -> {2.3.1.85, 2.3.1.86, 4.2.1.59} -> [1.3.1.9] -> {2.3.1.179, 2.3.1.199, 2.3.1.41}
path_ttu00061.kgml:
path_ttu00061.kgml: Found a trail of span 14 containing skipped vertices
path_ttu00061.kgml: 258 -> [142] -> 139 -> [263] -> 133 -> [130] -> 269 -> [265] -> 122 -> [119] -> 275 -> [266] -> 111 -> [108 -> 278 -> 274] -> 100 -> [97] -> 279 -> [281] -> 89 -> [86] -> 282 -> [284] -> 78 -> [75] -> 285 -> [287] -> 256
path_ttu00061.kgml: R04355 -> [R04533] -> R04428 -> [R04429] -> R04952 -> [R04953] -> R04954 -> [R04955] -> R04957 -> [R04536] -> R04537 -> [R04958] -> R04960 -> [R04534 -> R04535 -> R04961] -> R04963 -> [R04964] -> R04965 -> [R04724] -> R04726 -> [R04566] -> R04568 -> [R04966] -> R04968 -> [R04543] -> R04544 -> [R04969] -> R07762
path_ttu00061.kgml: {ttu:TERTU_0947, ttu:TERTU_3272, ttu:TERTU_4187, ttu:TERTU_4608} -> [{ttu:TERTU_1720, ttu:TERTU_3288}] -> ttu:TERTU_0948 -> [ttu:TERTU_0977] -> {ttu:TERTU_0947, ttu:TERTU_3272, ttu:TERTU_4187, ttu:TERTU_4608} -> [{ttu:TERTU_1720, ttu:TERTU_3288}] -> ttu:TERTU_0948 -> [ttu:TERTU_0977] -> {ttu:TERTU_0947, ttu:TERTU_3272, ttu:TERTU_4187, ttu:TERTU_4608} -> [{ttu:TERTU_1720, ttu:TERTU_3288}] -> ttu:TERTU_0948 -> [ttu:TERTU_0977] -> {ttu:TERTU_0947, ttu:TERTU_3272, ttu:TERTU_4187, ttu:TERTU_4608} -> [{ttu:TERTU_1720, ttu:TERTU_3288} -> ttu:TERTU_1015 -> ttu:TERTU_0977] -> {ttu:TERTU_0947, ttu:TERTU_3272, ttu:TERTU_4187, ttu:TERTU_4608} -> [{ttu:TERTU_1720, ttu:TERTU_3288}] -> ttu:TERTU_0948 -> [ttu:TERTU_0977] -> {ttu:TERTU_0947, ttu:TERTU_3272, ttu:TERTU_4187, ttu:TERTU_4608} -> [{ttu:TERTU_1720, ttu:TERTU_3288}] -> ttu:TERTU_0948 -> [ttu:TERTU_0977] -> {ttu:TERTU_0947, ttu:TERTU_3272, ttu:TERTU_4187, ttu:TERTU_4608} -> [{ttu:TERTU_1720, ttu:TERTU_3288}] -> ttu:TERTU_0948 -> [ttu:TERTU_0977] -> {ttu:TERTU_0947, ttu:TERTU_3272, ttu:TERTU_4187, ttu:TERTU_4608}
path_ttu00061.kgml: {2.3.1.179, 2.3.1.41, 2.3.1.85, 2.3.1.86} -> [{1.1.1.100, 2.3.1.85, 2.3.1.86}] -> {2.3.1.85, 2.3.1.86, 4.2.1.59} -> [1.3.1.9] -> {2.3.1.179, 2.3.1.41, 2.3.1.85, 2.3.1.86} -> [{1.1.1.100, 2.3.1.85, 2.3.1.86}] -> {2.3.1.85, 2.3.1.86, 4.2.1.59} -> [1.3.1.9] -> {2.3.1.179, 2.3.1.41, 2.3.1.85, 2.3.1.86} -> [{1.1.1.100, 2.3.1.85, 2.3.1.86}] -> {2.3.1.85, 2.3.1.86, 4.2.1.59} -> [1.3.1.9] -> {2.3.1.179, 2.3.1.41, 2.3.1.85, 2.3.1.86} -> [{1.1.1.100, 2.3.1.85, 2.3.1.86} -> {2.3.1.85, 2.3.1.86, 4.2.1.59} -> 1.3.1.9] -> {2.3.1.179, 2.3.1.41, 2.3.1.85, 2.3.1.86} -> [{1.1.1.100, 2.3.1.85, 2.3.1.86}] -> {2.3.1.85, 2.3.1.86, 4.2.1.59} -> [1.3.1.9] -> {2.3.1.179, 2.3.1.41, 2.3.1.85, 2.3.1.86} -> [{1.1.1.100, 2.3.1.85, 2.3.1.86}] -> {2.3.1.85, 2.3.1.86, 4.2.1.59} -> [1.3.1.9] -> {2.3.1.179, 2.3.1.41, 2.3.1.85, 2.3.1.86} -> [{1.1.1.100, 2.3.1.85, 2.3.1.86}] -> {2.3.1.85, 2.3.1.86, 4.2.1.59} -> [1.3.1.9] -> {2.3.1.179, 2.3.1.199, 2.3.1.41}
path_ttu00061.kgml:
path_ttu00061.kgml: Found a trail of span 14 containing skipped vertices
path_ttu00061.kgml: 147 -> [133] -> 130 -> [270 -> 265] -> 62 -> 119 -> [275 -> 266] -> 61 -> 108 -> [278 -> 274] -> 60 -> 97 -> [279 -> 281] -> 59 -> 86 -> [283 -> 284] -> 58 -> 75 -> [285 -> 287] -> 53 -> 54
path_ttu00061.kgml: R01626 -> [R04952] -> R04953 -> [R04954 -> R04955] -> R04957 -> R04536 -> [R04537 -> R04958] -> R04960 -> R04534 -> [R04535 -> R04961] -> R04963 -> R04964 -> [R04965 -> R04724] -> R04726 -> R04566 -> [R04568 -> R04966] -> R04968 -> R04543 -> [R04544 -> R04969] -> R07762 -> R07763
path_ttu00061.kgml: ttu:TERTU_1718 -> [{ttu:TERTU_0947, ttu:TERTU_3272, ttu:TERTU_4187, ttu:TERTU_4608}] -> {ttu:TERTU_1720, ttu:TERTU_3288} -> [ttu:TERTU_1015 -> ttu:TERTU_0977] -> {ttu:TERTU_1722, ttu:TERTU_3289} -> {ttu:TERTU_1720, ttu:TERTU_3288} -> [ttu:TERTU_0948 -> ttu:TERTU_0977] -> {ttu:TERTU_1722, ttu:TERTU_3289} -> {ttu:TERTU_1720, ttu:TERTU_3288} -> [ttu:TERTU_1015 -> ttu:TERTU_0977] -> {ttu:TERTU_1722, ttu:TERTU_3289} -> {ttu:TERTU_1720, ttu:TERTU_3288} -> [ttu:TERTU_0948 -> ttu:TERTU_0977] -> {ttu:TERTU_1722, ttu:TERTU_3289} -> {ttu:TERTU_1720, ttu:TERTU_3288} -> [ttu:TERTU_1015 -> ttu:TERTU_0977] -> {ttu:TERTU_1722, ttu:TERTU_3289} -> {ttu:TERTU_1720, ttu:TERTU_3288} -> [ttu:TERTU_0948 -> ttu:TERTU_0977] -> {ttu:TERTU_1722, ttu:TERTU_3289} -> {ttu:TERTU_1720, ttu:TERTU_3288}
path_ttu00061.kgml: {2.3.1.39, 2.3.1.85, 2.3.1.86} -> [{2.3.1.179, 2.3.1.41, 2.3.1.85, 2.3.1.86}] -> {1.1.1.100, 2.3.1.85, 2.3.1.86} -> [{2.3.1.85, 2.3.1.86, 4.2.1.59} -> 1.3.1.9] -> {2.3.1.179, 2.3.1.41, 2.3.1.85, 2.3.1.86} -> {1.1.1.100, 2.3.1.85, 2.3.1.86} -> [{2.3.1.85, 2.3.1.86, 4.2.1.59} -> 1.3.1.9] -> {2.3.1.179, 2.3.1.41, 2.3.1.85, 2.3.1.86} -> {1.1.1.100, 2.3.1.85, 2.3.1.86} -> [{2.3.1.85, 2.3.1.86, 4.2.1.59} -> 1.3.1.9] -> {2.3.1.179, 2.3.1.41, 2.3.1.85, 2.3.1.86} -> {1.1.1.100, 2.3.1.85, 2.3.1.86} -> [{2.3.1.85, 2.3.1.86, 4.2.1.59} -> 1.3.1.9] -> {2.3.1.179, 2.3.1.41, 2.3.1.85, 2.3.1.86} -> {1.1.1.100, 2.3.1.85, 2.3.1.86} -> [{2.3.1.85, 2.3.1.86, 4.2.1.59} -> 1.3.1.9] -> {2.3.1.179, 2.3.1.41, 2.3.1.85, 2.3.1.86} -> {1.1.1.100, 2.3.1.85, 2.3.1.86} -> [{2.3.1.85, 2.3.1.86, 4.2.1.59} -> 1.3.1.9] -> {2.3.1.179, 2.3.1.199, 2.3.1.41} -> 1.1.1.100
path_ttu00061.kgml: Skipped genes: ttu:TERTU_1721
path_ttu00061.kgml:
path_ttu00061.kgml: Found a trail of span 13 containing skipped vertices
path_ttu00061.kgml: 147 -> 62 -> 119 -> [275 -> 266] -> 61 -> 108 -> [278 -> 274] -> 60 -> 97 -> [279 -> 281] -> 59 -> 86 -> [283 -> 284] -> 58 -> 75 -> [285 -> 287] -> 53 -> 54
path_ttu00061.kgml: R01626 -> R04957 -> R04536 -> [R04537 -> R04958] -> R04960 -> R04534 -> [R04535 -> R04961] -> R04963 -> R04964 -> [R04965 -> R04724] -> R04726 -> R04566 -> [R04568 -> R04966] -> R04968 -> R04543 -> [R04544 -> R04969] -> R07762 -> R07763
path_ttu00061.kgml: ttu:TERTU_1718 -> {ttu:TERTU_1722, ttu:TERTU_3289} -> {ttu:TERTU_1720, ttu:TERTU_3288} -> [ttu:TERTU_0948 -> ttu:TERTU_0977] -> {ttu:TERTU_1722, ttu:TERTU_3289} -> {ttu:TERTU_1720, ttu:TERTU_3288} -> [ttu:TERTU_1015 -> ttu:TERTU_0977] -> {ttu:TERTU_1722, ttu:TERTU_3289} -> {ttu:TERTU_1720, ttu:TERTU_3288} -> [ttu:TERTU_0948 -> ttu:TERTU_0977] -> {ttu:TERTU_1722, ttu:TERTU_3289} -> {ttu:TERTU_1720, ttu:TERTU_3288} -> [ttu:TERTU_1015 -> ttu:TERTU_0977] -> {ttu:TERTU_1722, ttu:TERTU_3289} -> {ttu:TERTU_1720, ttu:TERTU_3288} -> [ttu:TERTU_0948 -> ttu:TERTU_0977] -> {ttu:TERTU_1722, ttu:TERTU_3289} -> {ttu:TERTU_1720, ttu:TERTU_3288}
path_ttu00061.kgml: {2.3.1.39, 2.3.1.85, 2.3.1.86} -> {2.3.1.179, 2.3.1.41, 2.3.1.85, 2.3.1.86} -> {1.1.1.100, 2.3.1.85, 2.3.1.86} -> [{2.3.1.85, 2.3.1.86, 4.2.1.59} -> 1.3.1.9] -> {2.3.1.179, 2.3.1.41, 2.3.1.85, 2.3.1.86} -> {1.1.1.100, 2.3.1.85, 2.3.1.86} -> [{2.3.1.85, 2.3.1.86, 4.2.1.59} -> 1.3.1.9] -> {2.3.1.179, 2.3.1.41, 2.3.1.85, 2.3.1.86} -> {1.1.1.100, 2.3.1.85, 2.3.1.86} -> [{2.3.1.85, 2.3.1.86, 4.2.1.59} -> 1.3.1.9] -> {2.3.1.179, 2.3.1.41, 2.3.1.85, 2.3.1.86} -> {1.1.1.100, 2.3.1.85, 2.3.1.86} -> [{2.3.1.85, 2.3.1.86, 4.2.1.59} -> 1.3.1.9] -> {2.3.1.179, 2.3.1.41, 2.3.1.85, 2.3.1.86} -> {1.1.1.100, 2.3.1.85, 2.3.1.86} -> [{2.3.1.85, 2.3.1.86, 4.2.1.59} -> 1.3.1.9] -> {2.3.1.179, 2.3.1.199, 2.3.1.41} -> 1.1.1.100
path_ttu00061.kgml: Skipped genes: ttu:TERTU_1721
path_ttu00061.kgml:
path_ttu00061.kgml: Found a trail of span 12 containing skipped vertices
path_ttu00061.kgml: 147 -> [122] -> 119 -> [275 -> 266] -> 61 -> 108 -> [278 -> 274] -> 60 -> 97 -> [279 -> 281] -> 59 -> 86 -> [283 -> 284] -> 58 -> 75 -> [285 -> 287] -> 53 -> 54
path_ttu00061.kgml: R01626 -> [R04957] -> R04536 -> [R04537 -> R04958] -> R04960 -> R04534 -> [R04535 -> R04961] -> R04963 -> R04964 -> [R04965 -> R04724] -> R04726 -> R04566 -> [R04568 -> R04966] -> R04968 -> R04543 -> [R04544 -> R04969] -> R07762 -> R07763
path_ttu00061.kgml: ttu:TERTU_1718 -> [{ttu:TERTU_0947, ttu:TERTU_3272, ttu:TERTU_4187, ttu:TERTU_4608}] -> {ttu:TERTU_1720, ttu:TERTU_3288} -> [ttu:TERTU_0948 -> ttu:TERTU_0977] -> {ttu:TERTU_1722, ttu:TERTU_3289} -> {ttu:TERTU_1720, ttu:TERTU_3288} -> [ttu:TERTU_1015 -> ttu:TERTU_0977] -> {ttu:TERTU_1722, ttu:TERTU_3289} -> {ttu:TERTU_1720, ttu:TERTU_3288} -> [ttu:TERTU_0948 -> ttu:TERTU_0977] -> {ttu:TERTU_1722, ttu:TERTU_3289} -> {ttu:TERTU_1720, ttu:TERTU_3288} -> [ttu:TERTU_1015 -> ttu:TERTU_0977] -> {ttu:TERTU_1722, ttu:TERTU_3289} -> {ttu:TERTU_1720, ttu:TERTU_3288} -> [ttu:TERTU_0948 -> ttu:TERTU_0977] -> {ttu:TERTU_1722, ttu:TERTU_3289} -> {ttu:TERTU_1720, ttu:TERTU_3288}
path_ttu00061.kgml: {2.3.1.39, 2.3.1.85, 2.3.1.86} -> [{2.3.1.179, 2.3.1.41, 2.3.1.85, 2.3.1.86}] -> {1.1.1.100, 2.3.1.85, 2.3.1.86} -> [{2.3.1.85, 2.3.1.86, 4.2.1.59} -> 1.3.1.9] -> {2.3.1.179, 2.3.1.41, 2.3.1.85, 2.3.1.86} -> {1.1.1.100, 2.3.1.85, 2.3.1.86} -> [{2.3.1.85, 2.3.1.86, 4.2.1.59} -> 1.3.1.9] -> {2.3.1.179, 2.3.1.41, 2.3.1.85, 2.3.1.86} -> {1.1.1.100, 2.3.1.85, 2.3.1.86} -> [{2.3.1.85, 2.3.1.86, 4.2.1.59} -> 1.3.1.9] -> {2.3.1.179, 2.3.1.41, 2.3.1.85, 2.3.1.86} -> {1.1.1.100, 2.3.1.85, 2.3.1.86} -> [{2.3.1.85, 2.3.1.86, 4.2.1.59} -> 1.3.1.9] -> {2.3.1.179, 2.3.1.41, 2.3.1.85, 2.3.1.86} -> {1.1.1.100, 2.3.1.85, 2.3.1.86} -> [{2.3.1.85, 2.3.1.86, 4.2.1.59} -> 1.3.1.9] -> {2.3.1.179, 2.3.1.199, 2.3.1.41} -> 1.1.1.100
path_ttu00061.kgml: Skipped genes: ttu:TERTU_1721
path_ttu00061.kgml:
path_ttu00061.kgml: Found a trail of span 11 containing skipped vertices
path_ttu00061.kgml: 147 -> 61 -> 108 -> [278 -> 274] -> 60 -> 97 -> [279 -> 281] -> 59 -> 86 -> [283 -> 284] -> 58 -> 75 -> [285 -> 287] -> 53 -> 54
path_ttu00061.kgml: R01626 -> R04960 -> R04534 -> [R04535 -> R04961] -> R04963 -> R04964 -> [R04965 -> R04724] -> R04726 -> R04566 -> [R04568 -> R04966] -> R04968 -> R04543 -> [R04544 -> R04969] -> R07762 -> R07763
path_ttu00061.kgml: ttu:TERTU_1718 -> {ttu:TERTU_1722, ttu:TERTU_3289} -> {ttu:TERTU_1720, ttu:TERTU_3288} -> [ttu:TERTU_1015 -> ttu:TERTU_0977] -> {ttu:TERTU_1722, ttu:TERTU_3289} -> {ttu:TERTU_1720, ttu:TERTU_3288} -> [ttu:TERTU_0948 -> ttu:TERTU_0977] -> {ttu:TERTU_1722, ttu:TERTU_3289} -> {ttu:TERTU_1720, ttu:TERTU_3288} -> [ttu:TERTU_1015 -> ttu:TERTU_0977] -> {ttu:TERTU_1722, ttu:TERTU_3289} -> {ttu:TERTU_1720, ttu:TERTU_3288} -> [ttu:TERTU_0948 -> ttu:TERTU_0977] -> {ttu:TERTU_1722, ttu:TERTU_3289} -> {ttu:TERTU_1720, ttu:TERTU_3288}
path_ttu00061.kgml: {2.3.1.39, 2.3.1.85, 2.3.1.86} -> {2.3.1.179, 2.3.1.41, 2.3.1.85, 2.3.1.86} -> {1.1.1.100, 2.3.1.85, 2.3.1.86} -> [{2.3.1.85, 2.3.1.86, 4.2.1.59} -> 1.3.1.9] -> {2.3.1.179, 2.3.1.41, 2.3.1.85, 2.3.1.86} -> {1.1.1.100, 2.3.1.85, 2.3.1.86} -> [{2.3.1.85, 2.3.1.86, 4.2.1.59} -> 1.3.1.9] -> {2.3.1.179, 2.3.1.41, 2.3.1.85, 2.3.1.86} -> {1.1.1.100, 2.3.1.85, 2.3.1.86} -> [{2.3.1.85, 2.3.1.86, 4.2.1.59} -> 1.3.1.9] -> {2.3.1.179, 2.3.1.41, 2.3.1.85, 2.3.1.86} -> {1.1.1.100, 2.3.1.85, 2.3.1.86} -> [{2.3.1.85, 2.3.1.86, 4.2.1.59} -> 1.3.1.9] -> {2.3.1.179, 2.3.1.199, 2.3.1.41} -> 1.1.1.100
path_ttu00061.kgml: Skipped genes: ttu:TERTU_1721
path_ttu00061.kgml:
path_ttu00061.kgml: Found a trail of span 10 containing skipped vertices
path_ttu00061.kgml: 147 -> [61] -> 108 -> [278 -> 274] -> 60 -> 97 -> [279 -> 281] -> 59 -> 86 -> [283 -> 284] -> 58 -> 75 -> [285 -> 287] -> 53 -> 54
path_ttu00061.kgml: R01626 -> [R04960] -> R04534 -> [R04535 -> R04961] -> R04963 -> R04964 -> [R04965 -> R04724] -> R04726 -> R04566 -> [R04568 -> R04966] -> R04968 -> R04543 -> [R04544 -> R04969] -> R07762 -> R07763
path_ttu00061.kgml: ttu:TERTU_1718 -> [{ttu:TERTU_1722, ttu:TERTU_3289}] -> {ttu:TERTU_1720, ttu:TERTU_3288} -> [ttu:TERTU_1015 -> ttu:TERTU_0977] -> {ttu:TERTU_1722, ttu:TERTU_3289} -> {ttu:TERTU_1720, ttu:TERTU_3288} -> [ttu:TERTU_0948 -> ttu:TERTU_0977] -> {ttu:TERTU_1722, ttu:TERTU_3289} -> {ttu:TERTU_1720, ttu:TERTU_3288} -> [ttu:TERTU_1015 -> ttu:TERTU_0977] -> {ttu:TERTU_1722, ttu:TERTU_3289} -> {ttu:TERTU_1720, ttu:TERTU_3288} -> [ttu:TERTU_0948 -> ttu:TERTU_0977] -> {ttu:TERTU_1722, ttu:TERTU_3289} -> {ttu:TERTU_1720, ttu:TERTU_3288}
path_ttu00061.kgml: {2.3.1.39, 2.3.1.85, 2.3.1.86} -> [{2.3.1.179, 2.3.1.41, 2.3.1.85, 2.3.1.86}] -> {1.1.1.100, 2.3.1.85, 2.3.1.86} -> [{2.3.1.85, 2.3.1.86, 4.2.1.59} -> 1.3.1.9] -> {2.3.1.179, 2.3.1.41, 2.3.1.85, 2.3.1.86} -> {1.1.1.100, 2.3.1.85, 2.3.1.86} -> [{2.3.1.85, 2.3.1.86, 4.2.1.59} -> 1.3.1.9] -> {2.3.1.179, 2.3.1.41, 2.3.1.85, 2.3.1.86} -> {1.1.1.100, 2.3.1.85, 2.3.1.86} -> [{2.3.1.85, 2.3.1.86, 4.2.1.59} -> 1.3.1.9] -> {2.3.1.179, 2.3.1.41, 2.3.1.85, 2.3.1.86} -> {1.1.1.100, 2.3.1.85, 2.3.1.86} -> [{2.3.1.85, 2.3.1.86, 4.2.1.59} -> 1.3.1.9] -> {2.3.1.179, 2.3.1.199, 2.3.1.41} -> 1.1.1.100
path_ttu00061.kgml: Skipped genes: ttu:TERTU_1721
path_ttu00061.kgml:
path_ttu00061.kgml: Found a trail of span 9 containing skipped vertices
path_ttu00061.kgml: 147 -> 60 -> 97 -> [279 -> 281] -> 59 -> 86 -> [283 -> 284] -> 58 -> 75 -> [285 -> 287] -> 53 -> 54
path_ttu00061.kgml: R01626 -> R04963 -> R04964 -> [R04965 -> R04724] -> R04726 -> R04566 -> [R04568 -> R04966] -> R04968 -> R04543 -> [R04544 -> R04969] -> R07762 -> R07763
path_ttu00061.kgml: ttu:TERTU_1718 -> {ttu:TERTU_1722, ttu:TERTU_3289} -> {ttu:TERTU_1720, ttu:TERTU_3288} -> [ttu:TERTU_0948 -> ttu:TERTU_0977] -> {ttu:TERTU_1722, ttu:TERTU_3289} -> {ttu:TERTU_1720, ttu:TERTU_3288} -> [ttu:TERTU_1015 -> ttu:TERTU_0977] -> {ttu:TERTU_1722, ttu:TERTU_3289} -> {ttu:TERTU_1720, ttu:TERTU_3288} -> [ttu:TERTU_0948 -> ttu:TERTU_0977] -> {ttu:TERTU_1722, ttu:TERTU_3289} -> {ttu:TERTU_1720, ttu:TERTU_3288}
path_ttu00061.kgml: {2.3.1.39, 2.3.1.85, 2.3.1.86} -> {2.3.1.179, 2.3.1.41, 2.3.1.85, 2.3.1.86} -> {1.1.1.100, 2.3.1.85, 2.3.1.86} -> [{2.3.1.85, 2.3.1.86, 4.2.1.59} -> 1.3.1.9] -> {2.3.1.179, 2.3.1.41, 2.3.1.85, 2.3.1.86} -> {1.1.1.100, 2.3.1.85, 2.3.1.86} -> [{2.3.1.85, 2.3.1.86, 4.2.1.59} -> 1.3.1.9] -> {2.3.1.179, 2.3.1.41, 2.3.1.85, 2.3.1.86} -> {1.1.1.100, 2.3.1.85, 2.3.1.86} -> [{2.3.1.85, 2.3.1.86, 4.2.1.59} -> 1.3.1.9] -> {2.3.1.179, 2.3.1.199, 2.3.1.41} -> 1.1.1.100
path_ttu00061.kgml: Skipped genes: ttu:TERTU_1721
path_ttu00061.kgml:
path_ttu00061.kgml: Found a trail of span 8 containing skipped vertices
path_ttu00061.kgml: 147 -> [60] -> 97 -> [279 -> 281] -> 59 -> 86 -> [283 -> 284] -> 58 -> 75 -> [285 -> 287] -> 53 -> 54
path_ttu00061.kgml: R01626 -> [R04963] -> R04964 -> [R04965 -> R04724] -> R04726 -> R04566 -> [R04568 -> R04966] -> R04968 -> R04543 -> [R04544 -> R04969] -> R07762 -> R07763
path_ttu00061.kgml: ttu:TERTU_1718 -> [{ttu:TERTU_1722, ttu:TERTU_3289}] -> {ttu:TERTU_1720, ttu:TERTU_3288} -> [ttu:TERTU_0948 -> ttu:TERTU_0977] -> {ttu:TERTU_1722, ttu:TERTU_3289} -> {ttu:TERTU_1720, ttu:TERTU_3288} -> [ttu:TERTU_1015 -> ttu:TERTU_0977] -> {ttu:TERTU_1722, ttu:TERTU_3289} -> {ttu:TERTU_1720, ttu:TERTU_3288} -> [ttu:TERTU_0948 -> ttu:TERTU_0977] -> {ttu:TERTU_1722, ttu:TERTU_3289} -> {ttu:TERTU_1720, ttu:TERTU_3288}
path_ttu00061.kgml: {2.3.1.39, 2.3.1.85, 2.3.1.86} -> [{2.3.1.179, 2.3.1.41, 2.3.1.85, 2.3.1.86}] -> {1.1.1.100, 2.3.1.85, 2.3.1.86} -> [{2.3.1.85, 2.3.1.86, 4.2.1.59} -> 1.3.1.9] -> {2.3.1.179, 2.3.1.41, 2.3.1.85, 2.3.1.86} -> {1.1.1.100, 2.3.1.85, 2.3.1.86} -> [{2.3.1.85, 2.3.1.86, 4.2.1.59} -> 1.3.1.9] -> {2.3.1.179, 2.3.1.41, 2.3.1.85, 2.3.1.86} -> {1.1.1.100, 2.3.1.85, 2.3.1.86} -> [{2.3.1.85, 2.3.1.86, 4.2.1.59} -> 1.3.1.9] -> {2.3.1.179, 2.3.1.199, 2.3.1.41} -> 1.1.1.100
path_ttu00061.kgml: Skipped genes: ttu:TERTU_1721
path_ttu00061.kgml:
path_ttu00061.kgml: Found a trail of span 7 containing skipped vertices
path_ttu00061.kgml: 147 -> 59 -> 86 -> [283 -> 284] -> 58 -> 75 -> [285 -> 287] -> 53 -> 54
path_ttu00061.kgml: R01626 -> R04726 -> R04566 -> [R04568 -> R04966] -> R04968 -> R04543 -> [R04544 -> R04969] -> R07762 -> R07763
path_ttu00061.kgml: ttu:TERTU_1718 -> {ttu:TERTU_1722, ttu:TERTU_3289} -> {ttu:TERTU_1720, ttu:TERTU_3288} -> [ttu:TERTU_1015 -> ttu:TERTU_0977] -> {ttu:TERTU_1722, ttu:TERTU_3289} -> {ttu:TERTU_1720, ttu:TERTU_3288} -> [ttu:TERTU_0948 -> ttu:TERTU_0977] -> {ttu:TERTU_1722, ttu:TERTU_3289} -> {ttu:TERTU_1720, ttu:TERTU_3288}
path_ttu00061.kgml: {2.3.1.39, 2.3.1.85, 2.3.1.86} -> {2.3.1.179, 2.3.1.41, 2.3.1.85, 2.3.1.86} -> {1.1.1.100, 2.3.1.85, 2.3.1.86} -> [{2.3.1.85, 2.3.1.86, 4.2.1.59} -> 1.3.1.9] -> {2.3.1.179, 2.3.1.41, 2.3.1.85, 2.3.1.86} -> {1.1.1.100, 2.3.1.85, 2.3.1.86} -> [{2.3.1.85, 2.3.1.86, 4.2.1.59} -> 1.3.1.9] -> {2.3.1.179, 2.3.1.199, 2.3.1.41} -> 1.1.1.100
path_ttu00061.kgml: Skipped genes: ttu:TERTU_1721
path_ttu00061.kgml:
path_ttu00061.kgml: Found a trail of span 6 containing skipped vertices
path_ttu00061.kgml: 147 -> [89] -> 86 -> [283 -> 284] -> 58 -> 75 -> [285 -> 287] -> 53 -> 54
path_ttu00061.kgml: R01626 -> [R04726] -> R04566 -> [R04568 -> R04966] -> R04968 -> R04543 -> [R04544 -> R04969] -> R07762 -> R07763
path_ttu00061.kgml: ttu:TERTU_1718 -> [{ttu:TERTU_0947, ttu:TERTU_3272, ttu:TERTU_4187, ttu:TERTU_4608}] -> {ttu:TERTU_1720, ttu:TERTU_3288} -> [ttu:TERTU_1015 -> ttu:TERTU_0977] -> {ttu:TERTU_1722, ttu:TERTU_3289} -> {ttu:TERTU_1720, ttu:TERTU_3288} -> [ttu:TERTU_0948 -> ttu:TERTU_0977] -> {ttu:TERTU_1722, ttu:TERTU_3289} -> {ttu:TERTU_1720, ttu:TERTU_3288}
path_ttu00061.kgml: {2.3.1.39, 2.3.1.85, 2.3.1.86} -> [{2.3.1.179, 2.3.1.41, 2.3.1.85, 2.3.1.86}] -> {1.1.1.100, 2.3.1.85, 2.3.1.86} -> [{2.3.1.85, 2.3.1.86, 4.2.1.59} -> 1.3.1.9] -> {2.3.1.179, 2.3.1.41, 2.3.1.85, 2.3.1.86} -> {1.1.1.100, 2.3.1.85, 2.3.1.86} -> [{2.3.1.85, 2.3.1.86, 4.2.1.59} -> 1.3.1.9] -> {2.3.1.179, 2.3.1.199, 2.3.1.41} -> 1.1.1.100
path_ttu00061.kgml: Skipped genes: ttu:TERTU_1721
path_ttu00061.kgml:
path_ttu00061.kgml: Found a trail of span 5 containing skipped vertices
path_ttu00061.kgml: 147 -> 58 -> 75 -> [285 -> 287] -> 53 -> 54
path_ttu00061.kgml: R01626 -> R04968 -> R04543 -> [R04544 -> R04969] -> R07762 -> R07763
path_ttu00061.kgml: ttu:TERTU_1718 -> {ttu:TERTU_1722, ttu:TERTU_3289} -> {ttu:TERTU_1720, ttu:TERTU_3288} -> [ttu:TERTU_0948 -> ttu:TERTU_0977] -> {ttu:TERTU_1722, ttu:TERTU_3289} -> {ttu:TERTU_1720, ttu:TERTU_3288}
path_ttu00061.kgml: {2.3.1.39, 2.3.1.85, 2.3.1.86} -> {2.3.1.179, 2.3.1.41, 2.3.1.85, 2.3.1.86} -> {1.1.1.100, 2.3.1.85, 2.3.1.86} -> [{2.3.1.85, 2.3.1.86, 4.2.1.59} -> 1.3.1.9] -> {2.3.1.179, 2.3.1.199, 2.3.1.41} -> 1.1.1.100
path_ttu00061.kgml: Skipped genes: ttu:TERTU_1721
path_ttu00061.kgml:
path_ttu00061.kgml: Found a trail of span 4 containing skipped vertices
path_ttu00061.kgml: 147 -> [78] -> 75 -> [285 -> 287] -> 53 -> 54
path_ttu00061.kgml: R01626 -> [R04968] -> R04543 -> [R04544 -> R04969] -> R07762 -> R07763
path_ttu00061.kgml: ttu:TERTU_1718 -> [{ttu:TERTU_0947, ttu:TERTU_3272, ttu:TERTU_4187, ttu:TERTU_4608}] -> {ttu:TERTU_1720, ttu:TERTU_3288} -> [ttu:TERTU_0948 -> ttu:TERTU_0977] -> {ttu:TERTU_1722, ttu:TERTU_3289} -> {ttu:TERTU_1720, ttu:TERTU_3288}
path_ttu00061.kgml: {2.3.1.39, 2.3.1.85, 2.3.1.86} -> [{2.3.1.179, 2.3.1.41, 2.3.1.85, 2.3.1.86}] -> {1.1.1.100, 2.3.1.85, 2.3.1.86} -> [{2.3.1.85, 2.3.1.86, 4.2.1.59} -> 1.3.1.9] -> {2.3.1.179, 2.3.1.199, 2.3.1.41} -> 1.1.1.100
path_ttu00061.kgml: Skipped genes: ttu:TERTU_1721
path_ttu00061.kgml:
path_ttu00061.kgml: Found a trail of span 3 containing skipped vertices
path_ttu00061.kgml: 147 -> 53 -> 54
path_ttu00061.kgml: R01626 -> R07762 -> R07763
path_ttu00061.kgml: ttu:TERTU_1718 -> {ttu:TERTU_1722, ttu:TERTU_3289} -> {ttu:TERTU_1720, ttu:TERTU_3288}
path_ttu00061.kgml: {2.3.1.39, 2.3.1.85, 2.3.1.86} -> {2.3.1.179, 2.3.1.199, 2.3.1.41} -> 1.1.1.100
path_ttu00061.kgml: Skipped genes: ttu:TERTU_1721
path_ttu00061.kgml:
path_ttu00061.kgml: Found a trail of span 2 containing skipped vertices
path_ttu00061.kgml: 147 -> [256] -> 54
path_ttu00061.kgml: R01626 -> [R07762] -> R07763
path_ttu00061.kgml: ttu:TERTU_1718 -> [{ttu:TERTU_0947, ttu:TERTU_3272, ttu:TERTU_4187, ttu:TERTU_4608}] -> {ttu:TERTU_1720, ttu:TERTU_3288}
path_ttu00061.kgml: {2.3.1.39, 2.3.1.85, 2.3.1.86} -> [{2.3.1.179, 2.3.1.199, 2.3.1.41}] -> 1.1.1.100
path_ttu00061.kgml:
path_ttu00061.kgml: --- 109.11 seconds ---

path_ttu00072.kgml: Synthesis and degradation of ketone bodies
path_ttu00072.kgml: Initialization took 0.08 seconds
path_ttu00072.kgml: (not found)
path_ttu00072.kgml: --- 0.13 seconds ---

path_ttu00100.kgml: Steroid biosynthesis
path_ttu00100.kgml: Initialization took 0.08 seconds
path_ttu00100.kgml: (not found)
path_ttu00100.kgml: --- 0.13 seconds ---

path_ttu00130.kgml: Ubiquinone and other terpenoid-quinone biosynthesis
path_ttu00130.kgml: Initialization took 2.29 seconds
path_ttu00130.kgml:
path_ttu00130.kgml: Found a trail of span 7 without skipping any vertex
path_ttu00130.kgml: 69 -> 61 -> 54 -> 60 -> 59 -> 58 -> 85
path_ttu00130.kgml: R01717 -> R08165 -> R08166 -> R04031 -> R04030 -> R07263 -> R07262
path_ttu00130.kgml: {ttu:TERTU_2729, ttu:TERTU_4059} -> ttu:TERTU_2728 -> ttu:TERTU_2727 -> ttu:TERTU_2725 -> ttu:TERTU_2724 -> ttu:TERTU_2726 -> ttu:TERTU_2723
path_ttu00130.kgml: 5.4.4.2 -> 2.2.1.9 -> 4.2.99.20 -> 4.2.1.113 -> 6.2.1.26 -> 4.1.3.36 -> 3.1.2.28
path_ttu00130.kgml:
path_ttu00130.kgml: Found a trail of span 6 containing skipped vertices
path_ttu00130.kgml: 69 -> 61 -> 54 -> [60] -> 59 -> 58 -> 85
path_ttu00130.kgml: R01717 -> R08165 -> R08166 -> [R04031] -> R04030 -> R07263 -> R07262
path_ttu00130.kgml: {ttu:TERTU_2729, ttu:TERTU_4059} -> ttu:TERTU_2728 -> ttu:TERTU_2727 -> [ttu:TERTU_2725] -> ttu:TERTU_2724 -> ttu:TERTU_2726 -> ttu:TERTU_2723
path_ttu00130.kgml: 5.4.4.2 -> 2.2.1.9 -> 4.2.99.20 -> [4.2.1.113] -> 6.2.1.26 -> 4.1.3.36 -> 3.1.2.28
path_ttu00130.kgml: Skipped genes: ttu:TERTU_2725
path_ttu00130.kgml:
path_ttu00130.kgml: Found a trail of span 6 containing skipped vertices
path_ttu00130.kgml: 69 -> 61 -> 54 -> 60 -> 59 -> [58] -> 85
path_ttu00130.kgml: R01717 -> R08165 -> R08166 -> R04031 -> R04030 -> [R07263] -> R07262
path_ttu00130.kgml: {ttu:TERTU_2729, ttu:TERTU_4059} -> ttu:TERTU_2728 -> ttu:TERTU_2727 -> ttu:TERTU_2725 -> ttu:TERTU_2724 -> [ttu:TERTU_2726] -> ttu:TERTU_2723
path_ttu00130.kgml: 5.4.4.2 -> 2.2.1.9 -> 4.2.99.20 -> 4.2.1.113 -> 6.2.1.26 -> [4.1.3.36] -> 3.1.2.28
path_ttu00130.kgml: Skipped genes: ttu:TERTU_2726
path_ttu00130.kgml:
path_ttu00130.kgml: Found a trail of span 6 containing skipped vertices
path_ttu00130.kgml: 69 -> [61] -> 54 -> 60 -> 59 -> 58 -> 85
path_ttu00130.kgml: R01717 -> [R08165] -> R08166 -> R04031 -> R04030 -> R07263 -> R07262
path_ttu00130.kgml: {ttu:TERTU_2729, ttu:TERTU_4059} -> [ttu:TERTU_2728] -> ttu:TERTU_2727 -> ttu:TERTU_2725 -> ttu:TERTU_2724 -> ttu:TERTU_2726 -> ttu:TERTU_2723
path_ttu00130.kgml: 5.4.4.2 -> [2.2.1.9] -> 4.2.99.20 -> 4.2.1.113 -> 6.2.1.26 -> 4.1.3.36 -> 3.1.2.28
path_ttu00130.kgml: Skipped genes: ttu:TERTU_2728
path_ttu00130.kgml:
path_ttu00130.kgml: Found a trail of span 6 containing skipped vertices
path_ttu00130.kgml: 69 -> 61 -> [54] -> 60 -> 59 -> 58 -> 85
path_ttu00130.kgml: R01717 -> R08165 -> [R08166] -> R04031 -> R04030 -> R07263 -> R07262
path_ttu00130.kgml: {ttu:TERTU_2729, ttu:TERTU_4059} -> ttu:TERTU_2728 -> [ttu:TERTU_2727] -> ttu:TERTU_2725 -> ttu:TERTU_2724 -> ttu:TERTU_2726 -> ttu:TERTU_2723
path_ttu00130.kgml: 5.4.4.2 -> 2.2.1.9 -> [4.2.99.20] -> 4.2.1.113 -> 6.2.1.26 -> 4.1.3.36 -> 3.1.2.28
path_ttu00130.kgml: Skipped genes: ttu:TERTU_2727
path_ttu00130.kgml:
path_ttu00130.kgml: Found a trail of span 6 containing skipped vertices
path_ttu00130.kgml: 69 -> 61 -> 54 -> 60 -> [59] -> 58 -> 85
path_ttu00130.kgml: R01717 -> R08165 -> R08166 -> R04031 -> [R04030] -> R07263 -> R07262
path_ttu00130.kgml: {ttu:TERTU_2729, ttu:TERTU_4059} -> ttu:TERTU_2728 -> ttu:TERTU_2727 -> ttu:TERTU_2725 -> [ttu:TERTU_2724] -> ttu:TERTU_2726 -> ttu:TERTU_2723
path_ttu00130.kgml: 5.4.4.2 -> 2.2.1.9 -> 4.2.99.20 -> 4.2.1.113 -> [6.2.1.26] -> 4.1.3.36 -> 3.1.2.28
path_ttu00130.kgml: Skipped genes: ttu:TERTU_2724
path_ttu00130.kgml:
path_ttu00130.kgml: Found a trail of span 5 containing skipped vertices
path_ttu00130.kgml: 69 -> 61 -> [54 -> 60] -> 59 -> 58 -> 85
path_ttu00130.kgml: R01717 -> R08165 -> [R08166 -> R04031] -> R04030 -> R07263 -> R07262
path_ttu00130.kgml: {ttu:TERTU_2729, ttu:TERTU_4059} -> ttu:TERTU_2728 -> [ttu:TERTU_2727 -> ttu:TERTU_2725] -> ttu:TERTU_2724 -> ttu:TERTU_2726 -> ttu:TERTU_2723
path_ttu00130.kgml: 5.4.4.2 -> 2.2.1.9 -> [4.2.99.20 -> 4.2.1.113] -> 6.2.1.26 -> 4.1.3.36 -> 3.1.2.28
path_ttu00130.kgml: Skipped genes: ttu:TERTU_2727, ttu:TERTU_2725
path_ttu00130.kgml:
path_ttu00130.kgml: Found a trail of span 5 containing skipped vertices
path_ttu00130.kgml: 69 -> 61 -> 54 -> 60 -> [59 -> 58] -> 85
path_ttu00130.kgml: R01717 -> R08165 -> R08166 -> R04031 -> [R04030 -> R07263] -> R07262
path_ttu00130.kgml: {ttu:TERTU_2729, ttu:TERTU_4059} -> ttu:TERTU_2728 -> ttu:TERTU_2727 -> ttu:TERTU_2725 -> [ttu:TERTU_2724 -> ttu:TERTU_2726] -> ttu:TERTU_2723
path_ttu00130.kgml: 5.4.4.2 -> 2.2.1.9 -> 4.2.99.20 -> 4.2.1.113 -> [6.2.1.26 -> 4.1.3.36] -> 3.1.2.28
path_ttu00130.kgml: Skipped genes: ttu:TERTU_2726, ttu:TERTU_2724
path_ttu00130.kgml:
path_ttu00130.kgml: Found a trail of span 4 containing skipped vertices
path_ttu00130.kgml: 69 -> 61 -> 54 -> [60 -> 59] -> 58
path_ttu00130.kgml: R01717 -> R08165 -> R08166 -> [R04031 -> R04030] -> R07263
path_ttu00130.kgml: {ttu:TERTU_2729, ttu:TERTU_4059} -> ttu:TERTU_2728 -> ttu:TERTU_2727 -> [ttu:TERTU_2725 -> ttu:TERTU_2724] -> ttu:TERTU_2726
path_ttu00130.kgml: 5.4.4.2 -> 2.2.1.9 -> 4.2.99.20 -> [4.2.1.113 -> 6.2.1.26] -> 4.1.3.36
path_ttu00130.kgml:
path_ttu00130.kgml: Found a trail of span 3 containing skipped vertices
path_ttu00130.kgml: 69 -> 61 -> [54 -> 60 -> 59] -> 58
path_ttu00130.kgml: R01717 -> R08165 -> [R08166 -> R04031 -> R04030] -> R07263
path_ttu00130.kgml: {ttu:TERTU_2729, ttu:TERTU_4059} -> ttu:TERTU_2728 -> [ttu:TERTU_2727 -> ttu:TERTU_2725 -> ttu:TERTU_2724] -> ttu:TERTU_2726
path_ttu00130.kgml: 5.4.4.2 -> 2.2.1.9 -> [4.2.99.20 -> 4.2.1.113 -> 6.2.1.26] -> 4.1.3.36
path_ttu00130.kgml: Skipped genes: ttu:TERTU_2727
path_ttu00130.kgml:
path_ttu00130.kgml: --- 3.33 seconds ---

path_ttu00190.kgml: Oxidative phosphorylation
path_ttu00190.kgml: Initialization took 5.09 seconds
path_ttu00190.kgml: (not found)
path_ttu00190.kgml: --- 5.14 seconds ---

path_ttu00220.kgml: Arginine biosynthesis
path_ttu00220.kgml: Initialization took 1.68 seconds
path_ttu00220.kgml:
path_ttu00220.kgml: Found a trail of span 2 containing skipped vertices
path_ttu00220.kgml: 52 -> [55] -> 44
path_ttu00220.kgml: R02283 -> [R02282] -> R01398
path_ttu00220.kgml: ttu:TERTU_0734 -> [ttu:TERTU_3040] -> ttu:TERTU_0733
path_ttu00220.kgml: 2.6.1.11 -> [2.3.1.35] -> 2.1.3.3
path_ttu00220.kgml:
path_ttu00220.kgml: Found a trail of span 2 without skipping any vertex
path_ttu00220.kgml: 56 -> 57
path_ttu00220.kgml: R00774 -> R00005
path_ttu00220.kgml: ttu:TERTU_3485 -> ttu:TERTU_3486
path_ttu00220.kgml: 6.3.4.6 -> 3.5.1.54
path_ttu00220.kgml:
path_ttu00220.kgml: Found a trail of span 2 containing skipped vertices
path_ttu00220.kgml: 49 -> [50 -> 51 -> 52] -> 54
path_ttu00220.kgml: R00259 -> [R02649 -> R03443 -> R02283] -> R00669
path_ttu00220.kgml: {ttu:TERTU_0377, ttu:TERTU_3040} -> [ttu:TERTU_0187 -> ttu:TERTU_3064 -> ttu:TERTU_0734] -> ttu:TERTU_0378
path_ttu00220.kgml: 2.3.1.1 -> [2.7.2.8 -> 1.2.1.38 -> 2.6.1.11] -> {3.5.1.14, 3.5.1.16}
path_ttu00220.kgml:
path_ttu00220.kgml: --- 1.94 seconds ---

path_ttu00240.kgml: Pyrimidine metabolism
path_ttu00240.kgml: Initialization took 5.44 seconds
path_ttu00240.kgml:
path_ttu00240.kgml: Found a trail of span 3 containing skipped vertices
path_ttu00240.kgml: 178 -> [87 -> 102 -> 122] -> 302 -> [138] -> 301
path_ttu00240.kgml: R00965 -> [R00158 -> R00438 -> R00440] -> R00512 -> [R02024] -> R01665
path_ttu00240.kgml: ttu:TERTU_1389 -> [ttu:TERTU_1007 -> ttu:TERTU_3213 -> ttu:TERTU_3213] -> ttu:TERTU_1390 -> [{ttu:TERTU_0729, ttu:TERTU_0730, ttu:TERTU_1637}] -> ttu:TERTU_1390
path_ttu00240.kgml: 4.1.1.23 -> [{2.7.4.14, 2.7.4.22, 2.7.4.4} -> 2.7.7.8 -> 2.7.7.8] -> {2.7.4.14, 2.7.4.25} -> [1.17.4.1] -> {2.7.4.14, 2.7.4.25}
path_ttu00240.kgml:
path_ttu00240.kgml: Found a trail of span 3 containing skipped vertices
path_ttu00240.kgml: 150 -> [156] -> 161 -> [158] -> 157
path_ttu00240.kgml: R02098 -> [R02101] -> R02094 -> [R02093] -> R00378
path_ttu00240.kgml: ttu:TERTU_1725 -> [ttu:TERTU_0365] -> ttu:TERTU_1725 -> [ttu:TERTU_2637] -> {ttu:TERTU_0003, ttu:TERTU_0069, ttu:TERTU_0108, ttu:TERTU_1075, ttu:TERTU_1727, ttu:TERTU_2112, ttu:TERTU_2718, ttu:TERTU_2742, ttu:TERTU_3887}
path_ttu00240.kgml: {2.7.4.4, 2.7.4.9} -> [2.1.1.45] -> {2.7.4.12, 2.7.4.9} -> [2.7.4.6] -> 2.7.7.7
path_ttu00240.kgml:
path_ttu00240.kgml: Found a trail of span 2 containing skipped vertices
path_ttu00240.kgml: 121 -> [102 -> 104] -> 103
path_ttu00240.kgml: R00442 -> [R00438 -> R00156] -> R00443
path_ttu00240.kgml: {ttu:TERTU_0173, ttu:TERTU_0883, ttu:TERTU_0884, ttu:TERTU_0933} -> [ttu:TERTU_3213 -> ttu:TERTU_2637] -> {ttu:TERTU_0173, ttu:TERTU_0883, ttu:TERTU_0884, ttu:TERTU_0933}
path_ttu00240.kgml: {2.7.7.48, 2.7.7.6} -> [2.7.7.8 -> 2.7.4.6] -> {2.7.7.48, 2.7.7.52, 2.7.7.6}
path_ttu00240.kgml:
path_ttu00240.kgml: Found a trail of span 2 containing skipped vertices
path_ttu00240.kgml: 150 -> [156 -> 161 -> 158] -> 157
path_ttu00240.kgml: R02098 -> [R02101 -> R02094 -> R02093] -> R00378
path_ttu00240.kgml: ttu:TERTU_1725 -> [ttu:TERTU_0365 -> ttu:TERTU_1725 -> ttu:TERTU_2637] -> {ttu:TERTU_0003, ttu:TERTU_0069, ttu:TERTU_0108, ttu:TERTU_1075, ttu:TERTU_1727, ttu:TERTU_2112, ttu:TERTU_2718, ttu:TERTU_2742, ttu:TERTU_3887}
path_ttu00240.kgml: {2.7.4.4, 2.7.4.9} -> [2.1.1.45 -> {2.7.4.12, 2.7.4.9} -> 2.7.4.6] -> 2.7.7.7
path_ttu00240.kgml:
path_ttu00240.kgml: --- 6.84 seconds ---

path_ttu00250.kgml: Alanine, aspartate and glutamate metabolism
path_ttu00250.kgml: Initialization took 2.34 seconds
path_ttu00250.kgml: (not found)
path_ttu00250.kgml: --- 2.41 seconds ---

path_ttu00260.kgml: Glycine, serine and threonine metabolism
path_ttu00260.kgml: Initialization took 4.40 seconds
path_ttu00260.kgml:
path_ttu00260.kgml: Found a trail of span 4 containing skipped vertices
path_ttu00260.kgml: 76 -> [93] -> 56 -> 55 -> 54
path_ttu00260.kgml: R00480 -> [R02291] -> R06977 -> R06978 -> R06979
path_ttu00260.kgml: {ttu:TERTU_2810, ttu:TERTU_3379} -> [ttu:TERTU_2499] -> {ttu:TERTU_2000, ttu:TERTU_3381, ttu:TERTU_4006} -> ttu:TERTU_3382 -> ttu:TERTU_3380
path_ttu00260.kgml: 2.7.2.4 -> [1.2.1.11] -> 2.6.1.76 -> 2.3.1.178 -> 4.2.1.108
path_ttu00260.kgml:
path_ttu00260.kgml: Found a trail of span 3 containing skipped vertices
path_ttu00260.kgml: 76 -> [93] -> 56 -> [55] -> 54
path_ttu00260.kgml: R00480 -> [R02291] -> R06977 -> [R06978] -> R06979
path_ttu00260.kgml: {ttu:TERTU_2810, ttu:TERTU_3379} -> [ttu:TERTU_2499] -> {ttu:TERTU_2000, ttu:TERTU_3381, ttu:TERTU_4006} -> [ttu:TERTU_3382] -> ttu:TERTU_3380
path_ttu00260.kgml: 2.7.2.4 -> [1.2.1.11] -> 2.6.1.76 -> [2.3.1.178] -> 4.2.1.108
path_ttu00260.kgml:
path_ttu00260.kgml: Found a trail of span 3 containing skipped vertices
path_ttu00260.kgml: 76 -> [93 -> 56] -> 55 -> 54
path_ttu00260.kgml: R00480 -> [R02291 -> R06977] -> R06978 -> R06979
path_ttu00260.kgml: {ttu:TERTU_2810, ttu:TERTU_3379} -> [ttu:TERTU_2499 -> {ttu:TERTU_2000, ttu:TERTU_3381, ttu:TERTU_4006}] -> ttu:TERTU_3382 -> ttu:TERTU_3380
path_ttu00260.kgml: 2.7.2.4 -> [1.2.1.11 -> 2.6.1.76] -> 2.3.1.178 -> 4.2.1.108
path_ttu00260.kgml: Skipped genes: ttu:TERTU_3381
path_ttu00260.kgml:
path_ttu00260.kgml: Found a trail of span 2 containing skipped vertices
path_ttu00260.kgml: 103 -> [99] -> 87
path_ttu00260.kgml: {R01773, R01775} -> [R01771] -> R01466
path_ttu00260.kgml: {ttu:TERTU_0469, ttu:TERTU_1164} -> [ttu:TERTU_1745] -> ttu:TERTU_1165
path_ttu00260.kgml: {1.1.1.3, 1.1.1.3} -> [2.7.1.39] -> 4.2.3.1
path_ttu00260.kgml:
path_ttu00260.kgml: Found a trail of span 2 containing skipped vertices
path_ttu00260.kgml: 76 -> [93 -> 56 -> 55] -> 54
path_ttu00260.kgml: R00480 -> [R02291 -> R06977 -> R06978] -> R06979
path_ttu00260.kgml: {ttu:TERTU_2810, ttu:TERTU_3379} -> [ttu:TERTU_2499 -> {ttu:TERTU_2000, ttu:TERTU_3381, ttu:TERTU_4006} -> ttu:TERTU_3382] -> ttu:TERTU_3380
path_ttu00260.kgml: 2.7.2.4 -> [1.2.1.11 -> 2.6.1.76 -> 2.3.1.178] -> 4.2.1.108
path_ttu00260.kgml:
path_ttu00260.kgml: Found a trail of span 2 without skipping any vertex
path_ttu00260.kgml: 78 -> 70
path_ttu00260.kgml: R04173 -> R01513
path_ttu00260.kgml: ttu:TERTU_2751 -> {ttu:TERTU_0393, ttu:TERTU_2749}
path_ttu00260.kgml: 2.6.1.52 -> 1.1.1.95
path_ttu00260.kgml:
path_ttu00260.kgml: --- 5.14 seconds ---

path_ttu00261.kgml: Monobactam biosynthesis
path_ttu00261.kgml: Initialization took 0.58 seconds
path_ttu00261.kgml: (not found)
path_ttu00261.kgml: --- 0.61 seconds ---

path_ttu00270.kgml: Cysteine and methionine metabolism
path_ttu00270.kgml: Initialization took 3.38 seconds
path_ttu00270.kgml:
path_ttu00270.kgml: Found a trail of span 2 containing skipped vertices
path_ttu00270.kgml: 92 -> [94] -> 93
path_ttu00270.kgml: R00177 -> [R04858] -> R00192
path_ttu00270.kgml: ttu:TERTU_3976 -> [ttu:TERTU_4138] -> ttu:TERTU_3977
path_ttu00270.kgml: 2.5.1.6 -> [2.1.1.37] -> 3.3.1.1
path_ttu00270.kgml:
path_ttu00270.kgml: Found a trail of span 2 without skipping any vertex
path_ttu00270.kgml: 124 -> 123
path_ttu00270.kgml: R00586 -> R00897
path_ttu00270.kgml: {ttu:TERTU_0669, ttu:TERTU_1591, ttu:TERTU_3907} -> {ttu:TERTU_3906, ttu:TERTU_4014}
path_ttu00270.kgml: 2.3.1.30 -> {2.5.1.47, 2.5.1.65}
path_ttu00270.kgml:
path_ttu00270.kgml: --- 3.60 seconds ---

path_ttu00280.kgml: Valine, leucine and isoleucine degradation
path_ttu00280.kgml: Initialization took 0.28 seconds
path_ttu00280.kgml:
path_ttu00280.kgml: Found a trail of span 3 without skipping any vertex
path_ttu00280.kgml: 88 -> 101 -> 86
path_ttu00280.kgml: R04204 -> R04203 -> R00927
path_ttu00280.kgml: ttu:TERTU_1620 -> ttu:TERTU_1620 -> ttu:TERTU_1621
path_ttu00280.kgml: 4.2.1.17 -> {1.1.1.178, 1.1.1.35} -> {2.3.1.16, 2.3.1.9}
path_ttu00280.kgml:
path_ttu00280.kgml: Found a trail of span 2 containing skipped vertices
path_ttu00280.kgml: 88 -> [101] -> 86
path_ttu00280.kgml: R04204 -> [R04203] -> R00927
path_ttu00280.kgml: ttu:TERTU_1620 -> [ttu:TERTU_1620] -> ttu:TERTU_1621
path_ttu00280.kgml: 4.2.1.17 -> [{1.1.1.178, 1.1.1.35}] -> {2.3.1.16, 2.3.1.9}
path_ttu00280.kgml:
path_ttu00280.kgml: --- 0.45 seconds ---

path_ttu00281.kgml: Geraniol degradation
path_ttu00281.kgml: Initialization took 0.08 seconds
path_ttu00281.kgml:
path_ttu00281.kgml: Found a trail of span 3 without skipping any vertex
path_ttu00281.kgml: 29 -> 22 -> 21
path_ttu00281.kgml: R08093 -> R08094 -> R08095
path_ttu00281.kgml: ttu:TERTU_1620 -> ttu:TERTU_1620 -> ttu:TERTU_1621
path_ttu00281.kgml: 4.2.1.17 -> 1.1.1.35 -> 2.3.1.16
path_ttu00281.kgml:
path_ttu00281.kgml: Found a trail of span 2 containing skipped vertices
path_ttu00281.kgml: 29 -> [22] -> 21
path_ttu00281.kgml: R08093 -> [R08094] -> R08095
path_ttu00281.kgml: ttu:TERTU_1620 -> [ttu:TERTU_1620] -> ttu:TERTU_1621
path_ttu00281.kgml: 4.2.1.17 -> [1.1.1.35] -> 2.3.1.16
path_ttu00281.kgml:
path_ttu00281.kgml: --- 0.21 seconds ---

path_ttu00290.kgml: Valine, leucine and isoleucine biosynthesis
path_ttu00290.kgml: Initialization took 0.58 seconds
path_ttu00290.kgml:
path_ttu00290.kgml: Found a trail of span 3 without skipping any vertex
path_ttu00290.kgml: 36 -> 37 -> 35
path_ttu00290.kgml: R04426 -> R04001 -> R03968
path_ttu00290.kgml: ttu:TERTU_2500 -> {ttu:TERTU_2501, ttu:TERTU_2502} -> {ttu:TERTU_2501, ttu:TERTU_2502}
path_ttu00290.kgml: 1.1.1.85 -> 4.2.1.33 -> 4.2.1.33
path_ttu00290.kgml:
path_ttu00290.kgml: Found a trail of span 3 without skipping any vertex
path_ttu00290.kgml: 78 -> 21 -> 22
path_ttu00290.kgml: R03896 -> R03898 -> R00994
path_ttu00290.kgml: {ttu:TERTU_2501, ttu:TERTU_2502} -> {ttu:TERTU_2501, ttu:TERTU_2502} -> ttu:TERTU_2500
path_ttu00290.kgml: 4.2.1.35 -> 4.2.1.35 -> 1.1.1.85
path_ttu00290.kgml:
path_ttu00290.kgml: Found a trail of span 2 containing skipped vertices
path_ttu00290.kgml: 78 -> [21] -> 22
path_ttu00290.kgml: R03896 -> [R03898] -> R00994
path_ttu00290.kgml: {ttu:TERTU_2501, ttu:TERTU_2502} -> [{ttu:TERTU_2501, ttu:TERTU_2502}] -> ttu:TERTU_2500
path_ttu00290.kgml: 4.2.1.35 -> [4.2.1.35] -> 1.1.1.85
path_ttu00290.kgml:
path_ttu00290.kgml: --- 0.94 seconds ---

path_ttu00300.kgml: Lysine biosynthesis
path_ttu00300.kgml: Initialization took 1.03 seconds
path_ttu00300.kgml:
path_ttu00300.kgml: Found a trail of span 2 without skipping any vertex
path_ttu00300.kgml: 62 -> 63
path_ttu00300.kgml: R02735 -> R00451
path_ttu00300.kgml: ttu:TERTU_4180 -> ttu:TERTU_4179
path_ttu00300.kgml: 5.1.1.7 -> 4.1.1.20
path_ttu00300.kgml:
path_ttu00300.kgml: Found a trail of span 2 without skipping any vertex
path_ttu00300.kgml: 77 -> 46
path_ttu00300.kgml: R02788 -> R04617
path_ttu00300.kgml: ttu:TERTU_3054 -> ttu:TERTU_3053
path_ttu00300.kgml: 6.3.2.13 -> 6.3.2.10
path_ttu00300.kgml:
path_ttu00300.kgml: Found a trail of span 2 containing skipped vertices
path_ttu00300.kgml: 57 -> [59] -> 61
path_ttu00300.kgml: R04365 -> [R04475] -> R02734
path_ttu00300.kgml: ttu:TERTU_0999 -> [{ttu:TERTU_0734, ttu:TERTU_1002}] -> ttu:TERTU_0998
path_ttu00300.kgml: 2.3.1.117 -> [2.6.1.17] -> 3.5.1.18
path_ttu00300.kgml:
path_ttu00300.kgml: --- 1.24 seconds ---

path_ttu00310.kgml: Lysine degradation
path_ttu00310.kgml: Initialization took 0.19 seconds
path_ttu00310.kgml:
path_ttu00310.kgml: Found a trail of span 2 without skipping any vertex
path_ttu00310.kgml: 55 -> 73
path_ttu00310.kgml: R01940 -> R02571
path_ttu00310.kgml: ttu:TERTU_2522 -> ttu:TERTU_2521
path_ttu00310.kgml: 1.2.4.2 -> 2.3.1.61
path_ttu00310.kgml:
path_ttu00310.kgml: --- 0.28 seconds ---

path_ttu00330.kgml: Arginine and proline metabolism
path_ttu00330.kgml: Initialization took 0.93 seconds
path_ttu00330.kgml:
path_ttu00330.kgml: Found a trail of span 2 containing skipped vertices
path_ttu00330.kgml: 193 -> 198
path_ttu00330.kgml: R00832 -> R04189
path_ttu00330.kgml: ttu:TERTU_2359 -> ttu:TERTU_2361
path_ttu00330.kgml: 2.3.1.109 -> 3.5.3.23
path_ttu00330.kgml: Skipped genes: ttu:TERTU_2360
path_ttu00330.kgml:
path_ttu00330.kgml: --- 1.03 seconds ---

path_ttu00332.kgml: Carbapenem biosynthesis
path_ttu00332.kgml: Initialization took 0.09 seconds
path_ttu00332.kgml: (not found)
path_ttu00332.kgml: --- 0.14 seconds ---

path_ttu00340.kgml: Histidine metabolism
path_ttu00340.kgml: Initialization took 0.58 seconds
path_ttu00340.kgml:
path_ttu00340.kgml: Found a trail of span 3 without skipping any vertex
path_ttu00340.kgml: 65 -> 69 -> 63
path_ttu00340.kgml: R04640 -> R04558 -> R03457
path_ttu00340.kgml: ttu:TERTU_0419 -> {ttu:TERTU_0418, ttu:TERTU_0420, ttu:TERTU_1304, ttu:TERTU_1305} -> ttu:TERTU_0417
path_ttu00340.kgml: 5.3.1.16 -> 4.3.2.10 -> 4.2.1.19
path_ttu00340.kgml:
path_ttu00340.kgml: Found a trail of span 2 without skipping any vertex
path_ttu00340.kgml: 67 -> 66
path_ttu00340.kgml: R04035 -> R04037
path_ttu00340.kgml: ttu:TERTU_3195 -> ttu:TERTU_3194
path_ttu00340.kgml: 3.6.1.31 -> 3.5.4.19
path_ttu00340.kgml:
path_ttu00340.kgml: Found a trail of span 2 containing skipped vertices
path_ttu00340.kgml: 65 -> [69] -> 63
path_ttu00340.kgml: R04640 -> [R04558] -> R03457
path_ttu00340.kgml: ttu:TERTU_0419 -> [{ttu:TERTU_0418, ttu:TERTU_0420, ttu:TERTU_1304, ttu:TERTU_1305}] -> ttu:TERTU_0417
path_ttu00340.kgml: 5.3.1.16 -> [4.3.2.10] -> 4.2.1.19
path_ttu00340.kgml: Skipped genes: ttu:TERTU_0418
path_ttu00340.kgml:
path_ttu00340.kgml: --- 0.80 seconds ---

path_ttu00350.kgml: Tyrosine metabolism
path_ttu00350.kgml: Initialization took 0.18 seconds
path_ttu00350.kgml: (not found)
path_ttu00350.kgml: --- 0.23 seconds ---

path_ttu00360.kgml: Phenylalanine metabolism
path_ttu00360.kgml: Initialization took 0.33 seconds
path_ttu00360.kgml: (not found)
path_ttu00360.kgml: --- 0.38 seconds ---

path_ttu00362.kgml: Benzoate degradation
path_ttu00362.kgml: Initialization took 0.33 seconds
path_ttu00362.kgml:
path_ttu00362.kgml: Found a trail of span 2 without skipping any vertex
path_ttu00362.kgml: 179 -> 208
path_ttu00362.kgml: R00750 -> R00228
path_ttu00362.kgml: ttu:TERTU_1283 -> {ttu:TERTU_0505, ttu:TERTU_1282}
path_ttu00362.kgml: 4.1.3.39 -> 1.2.1.10
path_ttu00362.kgml:
path_ttu00362.kgml: Found a trail of span 2 without skipping any vertex
path_ttu00362.kgml: 238 -> 90
path_ttu00362.kgml: R05305 -> R05586
path_ttu00362.kgml: ttu:TERTU_1620 -> ttu:TERTU_1621
path_ttu00362.kgml: {1.1.1.259, 1.1.1.35} -> 2.3.1.16
path_ttu00362.kgml:
path_ttu00362.kgml: --- 0.46 seconds ---

path_ttu00380.kgml: Tryptophan metabolism
path_ttu00380.kgml: Initialization took 0.24 seconds
path_ttu00380.kgml: (not found)
path_ttu00380.kgml: --- 0.28 seconds ---

path_ttu00400.kgml: Phenylalanine, tyrosine and tryptophan biosynthesis
path_ttu00400.kgml: Initialization took 1.34 seconds
path_ttu00400.kgml:
path_ttu00400.kgml: Found a trail of span 4 containing skipped vertices
path_ttu00400.kgml: 52 -> 51 -> [54] -> 55 -> [54 -> 52] -> 53
path_ttu00400.kgml: R02340 -> R02722 -> [R03508] -> R03509 -> [R03508 -> R02340] -> R00674
path_ttu00400.kgml: {ttu:TERTU_2494, ttu:TERTU_2818} -> {ttu:TERTU_2494, ttu:TERTU_2495, ttu:TERTU_2817, ttu:TERTU_2818} -> [ttu:TERTU_3127] -> ttu:TERTU_2496 -> [ttu:TERTU_3127 -> {ttu:TERTU_2494, ttu:TERTU_2818}] -> {ttu:TERTU_2495, ttu:TERTU_2817}
path_ttu00400.kgml: {4.1.2.8, 4.2.1.20} -> 4.2.1.20 -> [4.1.1.48] -> 5.3.1.24 -> [4.1.1.48 -> {4.1.2.8, 4.2.1.20}] -> {4.2.1.122, 4.2.1.20}
path_ttu00400.kgml:
path_ttu00400.kgml: Found a trail of span 3 containing skipped vertices
path_ttu00400.kgml: 57 -> [56 -> 55] -> 54 -> [55] -> 56
path_ttu00400.kgml: {R00985, R00986} -> [R01073 -> R03509] -> R03508 -> [R03509] -> R01073
path_ttu00400.kgml: {ttu:TERTU_3129, ttu:TERTU_3137} -> [ttu:TERTU_3128 -> ttu:TERTU_2496] -> ttu:TERTU_3127 -> [ttu:TERTU_2496] -> ttu:TERTU_3128
path_ttu00400.kgml: {4.1.3.27, 4.1.3.27} -> [2.4.2.18 -> 5.3.1.24] -> 4.1.1.48 -> [5.3.1.24] -> 2.4.2.18
path_ttu00400.kgml:
path_ttu00400.kgml: Found a trail of span 3 containing skipped vertices
path_ttu00400.kgml: 74 -> [50 -> 58] -> 60 -> 58
path_ttu00400.kgml: R03460 -> [R01714 -> R01715] -> R01373 -> R01715
path_ttu00400.kgml: ttu:TERTU_1384 -> [ttu:TERTU_2507 -> ttu:TERTU_1383] -> ttu:TERTU_1383 -> ttu:TERTU_1383
path_ttu00400.kgml: 2.5.1.19 -> [4.2.3.5 -> 5.4.99.5] -> {4.2.1.51, 4.2.1.91} -> 5.4.99.5
path_ttu00400.kgml:
path_ttu00400.kgml: Found a trail of span 2 containing skipped vertices
path_ttu00400.kgml: 79 -> [77 -> 76] -> 75
path_ttu00400.kgml: R03083 -> [R03084 -> R02413] -> R02412
path_ttu00400.kgml: {ttu:TERTU_3579, ttu:TERTU_3798} -> [ttu:TERTU_3078 -> ttu:TERTU_0043] -> {ttu:TERTU_3580, ttu:TERTU_3778}
path_ttu00400.kgml: 4.2.3.4 -> [4.2.1.10 -> {1.1.1.25, 1.1.1.282}] -> 2.7.1.71
path_ttu00400.kgml:
path_ttu00400.kgml: --- 13.32 seconds ---

path_ttu00401.kgml: Novobiocin biosynthesis
path_ttu00401.kgml: Initialization took 0.08 seconds
path_ttu00401.kgml: (not found)
path_ttu00401.kgml: --- 0.12 seconds ---

path_ttu00410.kgml: beta-Alanine metabolism
path_ttu00410.kgml: Initialization took 0.08 seconds
path_ttu00410.kgml:
path_ttu00410.kgml: Found a trail of span 2 without skipping any vertex
path_ttu00410.kgml: 54 -> 50
path_ttu00410.kgml: R00489 -> R02473
path_ttu00410.kgml: ttu:TERTU_0556 -> ttu:TERTU_0555
path_ttu00410.kgml: {4.1.1.11, 4.1.1.15} -> 6.3.2.1
path_ttu00410.kgml:
path_ttu00410.kgml: --- 0.16 seconds ---

path_ttu00430.kgml: Taurine and hypotaurine metabolism
path_ttu00430.kgml: Initialization took 0.28 seconds
path_ttu00430.kgml:
path_ttu00430.kgml: Found a trail of span 2 without skipping any vertex
path_ttu00430.kgml: 36 -> 58
path_ttu00430.kgml: R00230 -> R00315
path_ttu00430.kgml: ttu:TERTU_2846 -> ttu:TERTU_2847
path_ttu00430.kgml: 2.3.1.8 -> {2.7.2.1, 2.7.2.15}
path_ttu00430.kgml:
path_ttu00430.kgml: --- 0.37 seconds ---

path_ttu00440.kgml: Phosphonate and phosphinate metabolism
path_ttu00440.kgml: Initialization took 0.05 seconds
path_ttu00440.kgml: (not found)
path_ttu00440.kgml: --- 0.09 seconds ---

path_ttu00450.kgml: Selenocompound metabolism
path_ttu00450.kgml: Initialization took 0.53 seconds
path_ttu00450.kgml: (not found)
path_ttu00450.kgml: --- 0.58 seconds ---

path_ttu00460.kgml: Cyanoamino acid metabolism
path_ttu00460.kgml: Initialization took 0.48 seconds
path_ttu00460.kgml: (not found)
path_ttu00460.kgml: --- 0.52 seconds ---

path_ttu00471.kgml: D-Glutamine and D-glutamate metabolism
path_ttu00471.kgml: Initialization took 0.08 seconds
path_ttu00471.kgml: (not found)
path_ttu00471.kgml: --- 0.12 seconds ---

path_ttu00473.kgml: D-Alanine metabolism
path_ttu00473.kgml: Initialization took 0.04 seconds
path_ttu00473.kgml: (not found)
path_ttu00473.kgml: --- 0.07 seconds ---

path_ttu00480.kgml: Glutathione metabolism
path_ttu00480.kgml: Initialization took 1.24 seconds
path_ttu00480.kgml: (not found)
path_ttu00480.kgml: --- 1.41 seconds ---

path_ttu00500.kgml: Starch and sucrose metabolism
path_ttu00500.kgml: Initialization took 4.34 seconds
path_ttu00500.kgml:
path_ttu00500.kgml: Found a trail of span 6 containing skipped vertices
path_ttu00500.kgml: 134 -> 120 -> [133] -> 113 -> 137 -> [120] -> 133 -> [113 -> 137 -> 120] -> 203
path_ttu00500.kgml: R05196 -> R02110 -> [R02111] -> R00948 -> R02421 -> [R02110] -> R02111 -> [R00948 -> R02421 -> R02110] -> R11261
path_ttu00500.kgml: ttu:TERTU_0935 -> ttu:TERTU_0936 -> [{ttu:TERTU_0935, ttu:TERTU_0938}] -> ttu:TERTU_0939 -> ttu:TERTU_0940 -> [ttu:TERTU_0936] -> {ttu:TERTU_0935, ttu:TERTU_0938} -> [ttu:TERTU_0939 -> ttu:TERTU_0940 -> ttu:TERTU_0936] -> ttu:TERTU_0937
path_ttu00500.kgml: 2.4.1.25 -> 2.4.1.18 -> [2.4.1.1] -> 2.7.7.27 -> {2.4.1.21, 2.4.1.242} -> [2.4.1.18] -> 2.4.1.1 -> [2.7.7.27 -> {2.4.1.21, 2.4.1.242} -> 2.4.1.18] -> 3.2.1.68
path_ttu00500.kgml:
path_ttu00500.kgml: Found a trail of span 3 without skipping any vertex
path_ttu00500.kgml: 95 -> 226 -> 83
path_ttu00500.kgml: R11307 -> R11308 -> R00306
path_ttu00500.kgml: {ttu:TERTU_0183, ttu:TERTU_0427, ttu:TERTU_0428, ttu:TERTU_0607, ttu:TERTU_0645, ttu:TERTU_2893, ttu:TERTU_3361, ttu:TERTU_3565, ttu:TERTU_3751, ttu:TERTU_4085} -> {ttu:TERTU_0183, ttu:TERTU_0427, ttu:TERTU_0428, ttu:TERTU_0607, ttu:TERTU_0645, ttu:TERTU_2893, ttu:TERTU_3361, ttu:TERTU_3565, ttu:TERTU_3751, ttu:TERTU_4085} -> {ttu:TERTU_2842, ttu:TERTU_3210, ttu:TERTU_3750, ttu:TERTU_4086}
path_ttu00500.kgml: 3.2.1.4 -> {3.2.1.4, 3.2.1.91} -> {3.2.1.21, 3.2.1.74}
path_ttu00500.kgml:
path_ttu00500.kgml: Found a trail of span 3 without skipping any vertex
path_ttu00500.kgml: 95 -> 82 -> 83
path_ttu00500.kgml: R11307 -> R02887 -> R00306
path_ttu00500.kgml: {ttu:TERTU_0183, ttu:TERTU_0427, ttu:TERTU_0428, ttu:TERTU_0607, ttu:TERTU_0645, ttu:TERTU_2893, ttu:TERTU_3361, ttu:TERTU_3565, ttu:TERTU_3751, ttu:TERTU_4085} -> {ttu:TERTU_2842, ttu:TERTU_3210, ttu:TERTU_3750, ttu:TERTU_4086} -> {ttu:TERTU_2842, ttu:TERTU_3210, ttu:TERTU_3750, ttu:TERTU_4086}
path_ttu00500.kgml: 3.2.1.4 -> {3.2.1.21, 3.2.1.74} -> {3.2.1.21, 3.2.1.74}
path_ttu00500.kgml:
path_ttu00500.kgml: Found a trail of span 2 containing skipped vertices
path_ttu00500.kgml: 111 -> 121
path_ttu00500.kgml: R02737 -> R02778
path_ttu00500.kgml: ttu:TERTU_3606 -> ttu:TERTU_3604
path_ttu00500.kgml: 2.4.1.15 -> 3.1.3.12
path_ttu00500.kgml: Skipped genes: ttu:TERTU_3605
path_ttu00500.kgml:
path_ttu00500.kgml: Found a trail of span 2 containing skipped vertices
path_ttu00500.kgml: 95 -> [82] -> 83
path_ttu00500.kgml: R11307 -> [R02887] -> R00306
path_ttu00500.kgml: {ttu:TERTU_0183, ttu:TERTU_0427, ttu:TERTU_0428, ttu:TERTU_0607, ttu:TERTU_0645, ttu:TERTU_2893, ttu:TERTU_3361, ttu:TERTU_3565, ttu:TERTU_3751, ttu:TERTU_4085} -> [{ttu:TERTU_2842, ttu:TERTU_3210, ttu:TERTU_3750, ttu:TERTU_4086}] -> {ttu:TERTU_2842, ttu:TERTU_3210, ttu:TERTU_3750, ttu:TERTU_4086}
path_ttu00500.kgml: 3.2.1.4 -> [{3.2.1.21, 3.2.1.74}] -> {3.2.1.21, 3.2.1.74}
path_ttu00500.kgml:
path_ttu00500.kgml: Found a trail of span 2 containing skipped vertices
path_ttu00500.kgml: 134 -> [120] -> 203
path_ttu00500.kgml: R05196 -> [R02110] -> R11261
path_ttu00500.kgml: ttu:TERTU_0935 -> [ttu:TERTU_0936] -> ttu:TERTU_0937
path_ttu00500.kgml: 2.4.1.25 -> [2.4.1.18] -> 3.2.1.68
path_ttu00500.kgml: Skipped genes: ttu:TERTU_0936
path_ttu00500.kgml:
path_ttu00500.kgml: --- 92.24 seconds ---

path_ttu00511.kgml: Other glycan degradation
path_ttu00511.kgml: Initialization took 0.08 seconds
path_ttu00511.kgml: (not found)
path_ttu00511.kgml: --- 0.12 seconds ---

path_ttu00520.kgml: Amino sugar and nucleotide sugar metabolism
path_ttu00520.kgml: Initialization took 5.25 seconds
path_ttu00520.kgml:
path_ttu00520.kgml: Found a trail of span 2 without skipping any vertex
path_ttu00520.kgml: 200 -> 184
path_ttu00520.kgml: R01092 -> R00955
path_ttu00520.kgml: ttu:TERTU_2307 -> ttu:TERTU_2306
path_ttu00520.kgml: 2.7.1.6 -> 2.7.7.12
path_ttu00520.kgml:
path_ttu00520.kgml: Found a trail of span 2 without skipping any vertex
path_ttu00520.kgml: 420 -> 422
path_ttu00520.kgml: R11024 -> R11025
path_ttu00520.kgml: ttu:TERTU_3141 -> ttu:TERTU_3139
path_ttu00520.kgml: 2.7.1.221 -> 2.7.7.99
path_ttu00520.kgml:
path_ttu00520.kgml: Found a trail of span 2 containing skipped vertices
path_ttu00520.kgml: 274 -> [196 -> 261 -> 193] -> 194
path_ttu00520.kgml: R00289 -> [R00959 -> R02740 -> R01819] -> R01818
path_ttu00520.kgml: ttu:TERTU_0949 -> [{ttu:TERTU_0186, ttu:TERTU_3413} -> ttu:TERTU_0957 -> ttu:TERTU_3393] -> {ttu:TERTU_0186, ttu:TERTU_0950}
path_ttu00520.kgml: {2.7.7.64, 2.7.7.9} -> [{5.4.2.2, 5.4.2.5} -> 5.3.1.9 -> 5.3.1.8] -> 5.4.2.8
path_ttu00520.kgml:
path_ttu00520.kgml: --- 5.74 seconds ---

path_ttu00521.kgml: Streptomycin biosynthesis
path_ttu00521.kgml: Initialization took 0.43 seconds
path_ttu00521.kgml:
path_ttu00521.kgml: Found a trail of span 4 without skipping any vertex
path_ttu00521.kgml: 44 -> 43 -> 42 -> 24
path_ttu00521.kgml: R02328 -> R06513 -> R06514 -> R02777
path_ttu00521.kgml: ttu:TERTU_4331 -> ttu:TERTU_4328 -> ttu:TERTU_4330 -> {ttu:TERTU_0946, ttu:TERTU_4329}
path_ttu00521.kgml: 2.7.7.24 -> 4.2.1.46 -> 5.1.3.13 -> 1.1.1.133
path_ttu00521.kgml:
path_ttu00521.kgml: Found a trail of span 3 containing skipped vertices
path_ttu00521.kgml: 44 -> 43 -> [42] -> 24
path_ttu00521.kgml: R02328 -> R06513 -> [R06514] -> R02777
path_ttu00521.kgml: ttu:TERTU_4331 -> ttu:TERTU_4328 -> [ttu:TERTU_4330] -> {ttu:TERTU_0946, ttu:TERTU_4329}
path_ttu00521.kgml: 2.7.7.24 -> 4.2.1.46 -> [5.1.3.13] -> 1.1.1.133
path_ttu00521.kgml: Skipped genes: ttu:TERTU_4330
path_ttu00521.kgml:
path_ttu00521.kgml: Found a trail of span 3 containing skipped vertices
path_ttu00521.kgml: 44 -> [43] -> 42 -> 24
path_ttu00521.kgml: R02328 -> [R06513] -> R06514 -> R02777
path_ttu00521.kgml: ttu:TERTU_4331 -> [ttu:TERTU_4328] -> ttu:TERTU_4330 -> {ttu:TERTU_0946, ttu:TERTU_4329}
path_ttu00521.kgml: 2.7.7.24 -> [4.2.1.46] -> 5.1.3.13 -> 1.1.1.133
path_ttu00521.kgml:
path_ttu00521.kgml: Found a trail of span 2 containing skipped vertices
path_ttu00521.kgml: 44 -> [43 -> 42] -> 24
path_ttu00521.kgml: R02328 -> [R06513 -> R06514] -> R02777
path_ttu00521.kgml: ttu:TERTU_4331 -> [ttu:TERTU_4328 -> ttu:TERTU_4330] -> {ttu:TERTU_0946, ttu:TERTU_4329}
path_ttu00521.kgml: 2.7.7.24 -> [4.2.1.46 -> 5.1.3.13] -> 1.1.1.133
path_ttu00521.kgml: Skipped genes: ttu:TERTU_4330
path_ttu00521.kgml:
path_ttu00521.kgml: --- 0.67 seconds ---

path_ttu00523.kgml: Polyketide sugar unit biosynthesis
path_ttu00523.kgml: Initialization took 0.13 seconds
path_ttu00523.kgml:
path_ttu00523.kgml: Found a trail of span 4 without skipping any vertex
path_ttu00523.kgml: 27 -> 26 -> 63 -> 28
path_ttu00523.kgml: R02328 -> R06513 -> R06514 -> R02777
path_ttu00523.kgml: ttu:TERTU_4331 -> ttu:TERTU_4328 -> ttu:TERTU_4330 -> {ttu:TERTU_0946, ttu:TERTU_4329}
path_ttu00523.kgml: 2.7.7.24 -> 4.2.1.46 -> 5.1.3.13 -> 1.1.1.133
path_ttu00523.kgml:
path_ttu00523.kgml: Found a trail of span 3 containing skipped vertices
path_ttu00523.kgml: 27 -> 26 -> [63] -> 28
path_ttu00523.kgml: R02328 -> R06513 -> [R06514] -> R02777
path_ttu00523.kgml: ttu:TERTU_4331 -> ttu:TERTU_4328 -> [ttu:TERTU_4330] -> {ttu:TERTU_0946, ttu:TERTU_4329}
path_ttu00523.kgml: 2.7.7.24 -> 4.2.1.46 -> [5.1.3.13] -> 1.1.1.133
path_ttu00523.kgml: Skipped genes: ttu:TERTU_4330
path_ttu00523.kgml:
path_ttu00523.kgml: Found a trail of span 3 containing skipped vertices
path_ttu00523.kgml: 27 -> [26] -> 63 -> 28
path_ttu00523.kgml: R02328 -> [R06513] -> R06514 -> R02777
path_ttu00523.kgml: ttu:TERTU_4331 -> [ttu:TERTU_4328] -> ttu:TERTU_4330 -> {ttu:TERTU_0946, ttu:TERTU_4329}
path_ttu00523.kgml: 2.7.7.24 -> [4.2.1.46] -> 5.1.3.13 -> 1.1.1.133
path_ttu00523.kgml:
path_ttu00523.kgml: Found a trail of span 2 containing skipped vertices
path_ttu00523.kgml: 27 -> [26 -> 63] -> 28
path_ttu00523.kgml: R02328 -> [R06513 -> R06514] -> R02777
path_ttu00523.kgml: ttu:TERTU_4331 -> [ttu:TERTU_4328 -> ttu:TERTU_4330] -> {ttu:TERTU_0946, ttu:TERTU_4329}
path_ttu00523.kgml: 2.7.7.24 -> [4.2.1.46 -> 5.1.3.13] -> 1.1.1.133
path_ttu00523.kgml: Skipped genes: ttu:TERTU_4330
path_ttu00523.kgml:
path_ttu00523.kgml: --- 0.35 seconds ---

path_ttu00525.kgml: Acarbose and validamycin biosynthesis
path_ttu00525.kgml: Initialization took 0.08 seconds
path_ttu00525.kgml: (not found)
path_ttu00525.kgml: --- 0.13 seconds ---

path_ttu00540.kgml: Lipopolysaccharide biosynthesis
path_ttu00540.kgml: Initialization took 1.54 seconds
path_ttu00540.kgml:
path_ttu00540.kgml: Found a trail of span 3 containing skipped vertices
path_ttu00540.kgml: 90 -> [89] -> 88 -> 53
path_ttu00540.kgml: R04567 -> [R04587] -> R04550 -> R04606
path_ttu00540.kgml: ttu:TERTU_1016 -> [ttu:TERTU_3043] -> ttu:TERTU_1014 -> ttu:TERTU_1017
path_ttu00540.kgml: 2.3.1.129 -> [3.5.1.108] -> 2.3.1.191 -> 2.4.1.182
path_ttu00540.kgml: Skipped genes: ttu:TERTU_1015
path_ttu00540.kgml:
path_ttu00540.kgml: Found a trail of span 2 containing skipped vertices
path_ttu00540.kgml: 131 -> [87] -> 44
path_ttu00540.kgml: R01530 -> [R03254] -> R03350
path_ttu00540.kgml: ttu:TERTU_3816 -> [ttu:TERTU_2850] -> ttu:TERTU_3817
path_ttu00540.kgml: 5.3.1.13 -> [2.5.1.55] -> 3.1.3.45
path_ttu00540.kgml:
path_ttu00540.kgml: Found a trail of span 2 containing skipped vertices
path_ttu00540.kgml: 90 -> [89 -> 88] -> 53
path_ttu00540.kgml: R04567 -> [R04587 -> R04550] -> R04606
path_ttu00540.kgml: ttu:TERTU_1016 -> [ttu:TERTU_3043 -> ttu:TERTU_1014] -> ttu:TERTU_1017
path_ttu00540.kgml: 2.3.1.129 -> [3.5.1.108 -> 2.3.1.191] -> 2.4.1.182
path_ttu00540.kgml:
path_ttu00540.kgml: --- 1.80 seconds ---

path_ttu00550.kgml: Peptidoglycan biosynthesis
path_ttu00550.kgml: Initialization took 0.80 seconds
path_ttu00550.kgml:
path_ttu00550.kgml: Found a trail of span 6 containing skipped vertices
path_ttu00550.kgml: 33 -> 32 -> 34 -> 23 -> 35 -> 36
path_ttu00550.kgml: R03193 -> R02783 -> R02788 -> R04617 -> R05630 -> R05032
path_ttu00550.kgml: ttu:TERTU_3048 -> ttu:TERTU_3051 -> ttu:TERTU_3054 -> ttu:TERTU_3053 -> ttu:TERTU_3052 -> ttu:TERTU_3049
path_ttu00550.kgml: 6.3.2.8 -> 6.3.2.9 -> 6.3.2.13 -> 6.3.2.10 -> 2.7.8.13 -> 2.4.1.227
path_ttu00550.kgml: Skipped genes: ttu:TERTU_3050
path_ttu00550.kgml:
path_ttu00550.kgml: Found a trail of span 5 containing skipped vertices
path_ttu00550.kgml: 33 -> 32 -> 34 -> [23] -> 35 -> 36
path_ttu00550.kgml: R03193 -> R02783 -> R02788 -> [R04617] -> R05630 -> R05032
path_ttu00550.kgml: ttu:TERTU_3048 -> ttu:TERTU_3051 -> ttu:TERTU_3054 -> [ttu:TERTU_3053] -> ttu:TERTU_3052 -> ttu:TERTU_3049
path_ttu00550.kgml: 6.3.2.8 -> 6.3.2.9 -> 6.3.2.13 -> [6.3.2.10] -> 2.7.8.13 -> 2.4.1.227
path_ttu00550.kgml: Skipped genes: ttu:TERTU_3053, ttu:TERTU_3050
path_ttu00550.kgml:
path_ttu00550.kgml: Found a trail of span 5 containing skipped vertices
path_ttu00550.kgml: 33 -> 32 -> [34] -> 23 -> 35 -> 36
path_ttu00550.kgml: R03193 -> R02783 -> [R02788] -> R04617 -> R05630 -> R05032
path_ttu00550.kgml: ttu:TERTU_3048 -> ttu:TERTU_3051 -> [ttu:TERTU_3054] -> ttu:TERTU_3053 -> ttu:TERTU_3052 -> ttu:TERTU_3049
path_ttu00550.kgml: 6.3.2.8 -> 6.3.2.9 -> [6.3.2.13] -> 6.3.2.10 -> 2.7.8.13 -> 2.4.1.227
path_ttu00550.kgml: Skipped genes: ttu:TERTU_3050
path_ttu00550.kgml:
path_ttu00550.kgml: Found a trail of span 5 containing skipped vertices
path_ttu00550.kgml: 33 -> 32 -> 34 -> 23 -> [35] -> 36
path_ttu00550.kgml: R03193 -> R02783 -> R02788 -> R04617 -> [R05630] -> R05032
path_ttu00550.kgml: ttu:TERTU_3048 -> ttu:TERTU_3051 -> ttu:TERTU_3054 -> ttu:TERTU_3053 -> [ttu:TERTU_3052] -> ttu:TERTU_3049
path_ttu00550.kgml: 6.3.2.8 -> 6.3.2.9 -> 6.3.2.13 -> 6.3.2.10 -> [2.7.8.13] -> 2.4.1.227
path_ttu00550.kgml: Skipped genes: ttu:TERTU_3052, ttu:TERTU_3050
path_ttu00550.kgml:
path_ttu00550.kgml: Found a trail of span 4 containing skipped vertices
path_ttu00550.kgml: 33 -> 32 -> [34 -> 23] -> 35 -> 36
path_ttu00550.kgml: R03193 -> R02783 -> [R02788 -> R04617] -> R05630 -> R05032
path_ttu00550.kgml: ttu:TERTU_3048 -> ttu:TERTU_3051 -> [ttu:TERTU_3054 -> ttu:TERTU_3053] -> ttu:TERTU_3052 -> ttu:TERTU_3049
path_ttu00550.kgml: 6.3.2.8 -> 6.3.2.9 -> [6.3.2.13 -> 6.3.2.10] -> 2.7.8.13 -> 2.4.1.227
path_ttu00550.kgml: Skipped genes: ttu:TERTU_3050
path_ttu00550.kgml:
path_ttu00550.kgml: Found a trail of span 3 containing skipped vertices
path_ttu00550.kgml: 33 -> 32 -> [34 -> 23 -> 35] -> 36
path_ttu00550.kgml: R03193 -> R02783 -> [R02788 -> R04617 -> R05630] -> R05032
path_ttu00550.kgml: ttu:TERTU_3048 -> ttu:TERTU_3051 -> [ttu:TERTU_3054 -> ttu:TERTU_3053 -> ttu:TERTU_3052] -> ttu:TERTU_3049
path_ttu00550.kgml: 6.3.2.8 -> 6.3.2.9 -> [6.3.2.13 -> 6.3.2.10 -> 2.7.8.13] -> 2.4.1.227
path_ttu00550.kgml: Skipped genes: ttu:TERTU_3050
path_ttu00550.kgml:
path_ttu00550.kgml: Found a trail of span 2 containing skipped vertices
path_ttu00550.kgml: 30 -> [23 -> 35] -> 36
path_ttu00550.kgml: R01150 -> [R04617 -> R05630] -> R05032
path_ttu00550.kgml: ttu:TERTU_3047 -> [ttu:TERTU_3053 -> ttu:TERTU_3052] -> ttu:TERTU_3049
path_ttu00550.kgml: 6.3.2.4 -> [6.3.2.10 -> 2.7.8.13] -> 2.4.1.227
path_ttu00550.kgml: Skipped genes: ttu:TERTU_3048
path_ttu00550.kgml:
path_ttu00550.kgml: Found a trail of span 2 containing skipped vertices
path_ttu00550.kgml: 30 -> [29 -> 28] -> 27
path_ttu00550.kgml: R01150 -> [R04573 -> R05629] -> R05662
path_ttu00550.kgml: ttu:TERTU_3047 -> [ttu:TERTU_3053 -> ttu:TERTU_3052] -> ttu:TERTU_3049
path_ttu00550.kgml: 6.3.2.4 -> [6.3.2.10 -> 2.7.8.13] -> 2.4.1.227
path_ttu00550.kgml: Skipped genes: ttu:TERTU_3048
path_ttu00550.kgml:
path_ttu00550.kgml: Found a trail of span 2 without skipping any vertex
path_ttu00550.kgml: 29 -> 28
path_ttu00550.kgml: R04573 -> R05629
path_ttu00550.kgml: ttu:TERTU_3053 -> ttu:TERTU_3052
path_ttu00550.kgml: 6.3.2.10 -> 2.7.8.13
path_ttu00550.kgml:
path_ttu00550.kgml: --- 1.62 seconds ---

path_ttu00561.kgml: Glycerolipid metabolism
path_ttu00561.kgml: Initialization took 0.18 seconds
path_ttu00561.kgml: (not found)
path_ttu00561.kgml: --- 0.23 seconds ---

path_ttu00562.kgml: Inositol phosphate metabolism
path_ttu00562.kgml: Initialization took 0.08 seconds
path_ttu00562.kgml: (not found)
path_ttu00562.kgml: --- 0.13 seconds ---

path_ttu00564.kgml: Glycerophospholipid metabolism
path_ttu00564.kgml: Initialization took 1.24 seconds
path_ttu00564.kgml: (not found)
path_ttu00564.kgml: --- 1.31 seconds ---

path_ttu00590.kgml: Arachidonic acid metabolism
path_ttu00590.kgml: Initialization took 0.08 seconds
path_ttu00590.kgml: (not found)
path_ttu00590.kgml: --- 0.12 seconds ---

path_ttu00592.kgml: alpha-Linolenic acid metabolism
path_ttu00592.kgml: Initialization took 0.05 seconds
path_ttu00592.kgml: (not found)
path_ttu00592.kgml: --- 0.09 seconds ---

path_ttu00600.kgml: Sphingolipid metabolism
path_ttu00600.kgml: Initialization took 0.08 seconds
path_ttu00600.kgml: (not found)
path_ttu00600.kgml: --- 0.12 seconds ---

path_ttu00620.kgml: Pyruvate metabolism
path_ttu00620.kgml: Initialization took 6.19 seconds
path_ttu00620.kgml:
path_ttu00620.kgml: Found a trail of span 3 without skipping any vertex
path_ttu00620.kgml: 123 -> 55 -> 124
path_ttu00620.kgml: R00014 -> R03270 -> R02569
path_ttu00620.kgml: ttu:TERTU_1029 -> ttu:TERTU_1029 -> ttu:TERTU_1030
path_ttu00620.kgml: {1.2.4.1, 2.2.1.6, 4.1.1.1} -> 1.2.4.1 -> 2.3.1.12
path_ttu00620.kgml:
path_ttu00620.kgml: Found a trail of span 2 containing skipped vertices
path_ttu00620.kgml: 78 -> [83 -> 86 -> 62] -> 65
path_ttu00620.kgml: R00217 -> [R00216 -> R00342 -> R00341] -> {R00200, R02320}
path_ttu00620.kgml: {ttu:TERTU_2785, ttu:TERTU_2786, ttu:TERTU_2787} -> [ttu:TERTU_1358 -> ttu:TERTU_1732 -> ttu:TERTU_1174] -> {ttu:TERTU_1841, ttu:TERTU_2784}
path_ttu00620.kgml: {1.1.1.38, 1.1.1.40, 4.1.1.112} -> [1.1.1.40 -> {1.1.1.299, 1.1.1.37} -> 4.1.1.49] -> {2.7.1.40, 2.7.1.40}
path_ttu00620.kgml:
path_ttu00620.kgml: Found a trail of span 2 without skipping any vertex
path_ttu00620.kgml: 97 -> 129
path_ttu00620.kgml: R00230 -> R00315
path_ttu00620.kgml: ttu:TERTU_2846 -> ttu:TERTU_2847
path_ttu00620.kgml: 2.3.1.8 -> {2.7.2.1, 2.7.2.15}
path_ttu00620.kgml:
path_ttu00620.kgml: --- 8.66 seconds ---

path_ttu00621.kgml: Dioxin degradation
path_ttu00621.kgml: Initialization took 0.13 seconds
path_ttu00621.kgml:
path_ttu00621.kgml: Found a trail of span 4 without skipping any vertex
path_ttu00621.kgml: 92 -> 91 -> 7 -> 97
path_ttu00621.kgml: {R05414, R09512} -> R05415 -> R05365 -> R02601
path_ttu00621.kgml: ttu:TERTU_1259 -> ttu:TERTU_1261 -> ttu:TERTU_1260 -> ttu:TERTU_1258
path_ttu00621.kgml: {1.14.12.22, 1.14.12.22} -> ? -> 3.7.1.13 -> 4.2.1.80
path_ttu00621.kgml:
path_ttu00621.kgml: Found a trail of span 3 containing skipped vertices
path_ttu00621.kgml: 92 -> [91] -> 7 -> 97
path_ttu00621.kgml: {R05414, R09512} -> [R05415] -> R05365 -> R02601
path_ttu00621.kgml: ttu:TERTU_1259 -> [ttu:TERTU_1261] -> ttu:TERTU_1260 -> ttu:TERTU_1258
path_ttu00621.kgml: {1.14.12.22, 1.14.12.22} -> [?] -> 3.7.1.13 -> 4.2.1.80
path_ttu00621.kgml:
path_ttu00621.kgml: Found a trail of span 3 containing skipped vertices
path_ttu00621.kgml: 92 -> 91 -> [7] -> 97
path_ttu00621.kgml: {R05414, R09512} -> R05415 -> [R05365] -> R02601
path_ttu00621.kgml: ttu:TERTU_1259 -> ttu:TERTU_1261 -> [ttu:TERTU_1260] -> ttu:TERTU_1258
path_ttu00621.kgml: {1.14.12.22, 1.14.12.22} -> ? -> [3.7.1.13] -> 4.2.1.80
path_ttu00621.kgml: Skipped genes: ttu:TERTU_1260
path_ttu00621.kgml:
path_ttu00621.kgml: Found a trail of span 2 containing skipped vertices
path_ttu00621.kgml: 92 -> [91 -> 7] -> 97
path_ttu00621.kgml: {R05414, R09512} -> [R05415 -> R05365] -> R02601
path_ttu00621.kgml: ttu:TERTU_1259 -> [ttu:TERTU_1261 -> ttu:TERTU_1260] -> ttu:TERTU_1258
path_ttu00621.kgml: {1.14.12.22, 1.14.12.22} -> [? -> 3.7.1.13] -> 4.2.1.80
path_ttu00621.kgml:
path_ttu00621.kgml: Found a trail of span 2 without skipping any vertex
path_ttu00621.kgml: 13 -> 108
path_ttu00621.kgml: R00750 -> R00228
path_ttu00621.kgml: ttu:TERTU_1283 -> {ttu:TERTU_0505, ttu:TERTU_1282}
path_ttu00621.kgml: 4.1.3.39 -> 1.2.1.10
path_ttu00621.kgml:
path_ttu00621.kgml: --- 0.43 seconds ---

path_ttu00622.kgml: Xylene degradation
path_ttu00622.kgml: Initialization took 0.08 seconds
path_ttu00622.kgml:
path_ttu00622.kgml: Found a trail of span 2 without skipping any vertex
path_ttu00622.kgml: 96 -> 117
path_ttu00622.kgml: R00750 -> R00228
path_ttu00622.kgml: ttu:TERTU_1283 -> {ttu:TERTU_0505, ttu:TERTU_1282}
path_ttu00622.kgml: 4.1.3.39 -> 1.2.1.10
path_ttu00622.kgml:
path_ttu00622.kgml: Found a trail of span 2 without skipping any vertex
path_ttu00622.kgml: 103 -> 121
path_ttu00622.kgml: R05298 -> R09097
path_ttu00622.kgml: ttu:TERTU_1283 -> ttu:TERTU_1282
path_ttu00622.kgml: 4.1.3.43 -> 1.2.1.87
path_ttu00622.kgml:
path_ttu00622.kgml: --- 0.20 seconds ---

path_ttu00625.kgml: Chloroalkane and chloroalkene degradation
path_ttu00625.kgml: Initialization took 0.08 seconds
path_ttu00625.kgml: (not found)
path_ttu00625.kgml: --- 0.12 seconds ---

path_ttu00626.kgml: Naphthalene degradation
path_ttu00626.kgml: Initialization took 0.08 seconds
path_ttu00626.kgml: (not found)
path_ttu00626.kgml: --- 0.12 seconds ---

path_ttu00627.kgml: Aminobenzoate degradation
path_ttu00627.kgml: Initialization took 0.08 seconds
path_ttu00627.kgml: (not found)
path_ttu00627.kgml: --- 0.13 seconds ---

path_ttu00630.kgml: Glyoxylate and dicarboxylate metabolism
path_ttu00630.kgml: Initialization took 2.35 seconds
path_ttu00630.kgml:
path_ttu00630.kgml: Found a trail of span 2 without skipping any vertex
path_ttu00630.kgml: 83 -> 116
path_ttu00630.kgml: R00479 -> R00472
path_ttu00630.kgml: ttu:TERTU_0340 -> ttu:TERTU_0339
path_ttu00630.kgml: 4.1.3.1 -> 2.3.3.9
path_ttu00630.kgml:
path_ttu00630.kgml: --- 2.45 seconds ---

path_ttu00640.kgml: Propanoate metabolism
path_ttu00640.kgml: Initialization took 0.93 seconds
path_ttu00640.kgml:
path_ttu00640.kgml: Found a trail of span 2 without skipping any vertex
path_ttu00640.kgml: 52 -> 68
path_ttu00640.kgml: R00921 -> R01353
path_ttu00640.kgml: ttu:TERTU_2846 -> ttu:TERTU_2847
path_ttu00640.kgml: {2.3.1.222, 2.3.1.8} -> {2.7.2.1, 2.7.2.15}
path_ttu00640.kgml:
path_ttu00640.kgml: --- 1.06 seconds ---

path_ttu00650.kgml: Butanoate metabolism
path_ttu00650.kgml: Initialization took 2.44 seconds
path_ttu00650.kgml:
path_ttu00650.kgml: Found a trail of span 2 containing skipped vertices
path_ttu00650.kgml: 51 -> [54 -> 60] -> 62
path_ttu00650.kgml: R01361 -> [R01357 -> R01977] -> R04254
path_ttu00650.kgml: ttu:TERTU_2759 -> [ttu:TERTU_0022 -> ttu:TERTU_2753] -> ttu:TERTU_2758
path_ttu00650.kgml: 1.1.1.30 -> [6.2.1.16 -> 1.1.1.36] -> ?
path_ttu00650.kgml:
path_ttu00650.kgml: --- 2.66 seconds ---

path_ttu00660.kgml: C5-Branched dibasic acid metabolism
path_ttu00660.kgml: Initialization took 0.23 seconds
path_ttu00660.kgml:
path_ttu00660.kgml: Found a trail of span 3 without skipping any vertex
path_ttu00660.kgml: 31 -> 96 -> 97
path_ttu00660.kgml: R03896 -> R03898 -> R00994
path_ttu00660.kgml: {ttu:TERTU_2501, ttu:TERTU_2502} -> {ttu:TERTU_2501, ttu:TERTU_2502} -> ttu:TERTU_2500
path_ttu00660.kgml: 4.2.1.35 -> 4.2.1.35 -> 1.1.1.85
path_ttu00660.kgml:
path_ttu00660.kgml: --- 0.35 seconds ---

path_ttu00670.kgml: One carbon pool by folate
path_ttu00670.kgml: Initialization took 0.78 seconds
path_ttu00670.kgml:
path_ttu00670.kgml: Found a trail of span 4 containing skipped vertices
path_ttu00670.kgml: 24 -> 23 -> 52 -> [24] -> 68
path_ttu00670.kgml: {R02235, R02236} -> {R00936, R00939} -> R02101 -> [{R02235, R02236}] -> {R00937, R00940}
path_ttu00670.kgml: ttu:TERTU_0366 -> ttu:TERTU_0366 -> ttu:TERTU_0365 -> [ttu:TERTU_0366] -> ttu:TERTU_0366
path_ttu00670.kgml: {1.5.1.3, 1.5.1.3} -> {1.5.1.3, 1.5.1.3} -> 2.1.1.45 -> [{1.5.1.3, 1.5.1.3}] -> {1.5.1.3, 1.5.1.3}
path_ttu00670.kgml:
path_ttu00670.kgml: --- 14.63 seconds ---

path_ttu00680.kgml: Methane metabolism
path_ttu00680.kgml: Initialization took 1.73 seconds
path_ttu00680.kgml:
path_ttu00680.kgml: Found a trail of span 2 without skipping any vertex
path_ttu00680.kgml: 103 -> 102
path_ttu00680.kgml: R06983 -> R00527
path_ttu00680.kgml: ttu:TERTU_0454 -> {ttu:TERTU_0453, ttu:TERTU_4339}
path_ttu00680.kgml: 1.1.1.284 -> 3.1.2.12
path_ttu00680.kgml:
path_ttu00680.kgml: Found a trail of span 2 without skipping any vertex
path_ttu00680.kgml: 148 -> 151
path_ttu00680.kgml: R01513 -> R04173
path_ttu00680.kgml: {ttu:TERTU_0393, ttu:TERTU_2749} -> ttu:TERTU_2751
path_ttu00680.kgml: 1.1.1.95 -> 2.6.1.52
path_ttu00680.kgml:
path_ttu00680.kgml: Found a trail of span 2 without skipping any vertex
path_ttu00680.kgml: 203 -> 204
path_ttu00680.kgml: R00315 -> R00230
path_ttu00680.kgml: ttu:TERTU_2847 -> ttu:TERTU_2846
path_ttu00680.kgml: {2.7.2.1, 2.7.2.15} -> 2.3.1.8
path_ttu00680.kgml:
path_ttu00680.kgml: --- 1.96 seconds ---

path_ttu00730.kgml: Thiamine metabolism
path_ttu00730.kgml: Initialization took 0.73 seconds
path_ttu00730.kgml:
path_ttu00730.kgml: Found a trail of span 3 without skipping any vertex
path_ttu00730.kgml: 76 -> 75 -> 93
path_ttu00730.kgml: R03471 -> R04509 -> R03223
path_ttu00730.kgml: {ttu:TERTU_3067, ttu:TERTU_3925} -> {ttu:TERTU_3067, ttu:TERTU_3925} -> ttu:TERTU_3068
path_ttu00730.kgml: 2.7.1.49 -> 2.7.4.7 -> 2.5.1.3
path_ttu00730.kgml:
path_ttu00730.kgml: Found a trail of span 3 without skipping any vertex
path_ttu00730.kgml: 76 -> 75 -> 97
path_ttu00730.kgml: R03471 -> R04509 -> R10712
path_ttu00730.kgml: {ttu:TERTU_3067, ttu:TERTU_3925} -> {ttu:TERTU_3067, ttu:TERTU_3925} -> ttu:TERTU_3068
path_ttu00730.kgml: 2.7.1.49 -> 2.7.4.7 -> 2.5.1.3
path_ttu00730.kgml:
path_ttu00730.kgml: Found a trail of span 2 containing skipped vertices
path_ttu00730.kgml: 70 -> 69
path_ttu00730.kgml: R07463 -> R10247
path_ttu00730.kgml: ttu:TERTU_2621 -> ttu:TERTU_2623
path_ttu00730.kgml: 1.4.3.19 -> 2.8.1.10
path_ttu00730.kgml: Skipped genes: ttu:TERTU_2622
path_ttu00730.kgml:
path_ttu00730.kgml: Found a trail of span 2 containing skipped vertices
path_ttu00730.kgml: 76 -> [75] -> 97
path_ttu00730.kgml: R03471 -> [R04509] -> R10712
path_ttu00730.kgml: {ttu:TERTU_3067, ttu:TERTU_3925} -> [{ttu:TERTU_3067, ttu:TERTU_3925}] -> ttu:TERTU_3068
path_ttu00730.kgml: 2.7.1.49 -> [2.7.4.7] -> 2.5.1.3
path_ttu00730.kgml:
path_ttu00730.kgml: Found a trail of span 2 containing skipped vertices
path_ttu00730.kgml: 76 -> [75] -> 93
path_ttu00730.kgml: R03471 -> [R04509] -> R03223
path_ttu00730.kgml: {ttu:TERTU_3067, ttu:TERTU_3925} -> [{ttu:TERTU_3067, ttu:TERTU_3925}] -> ttu:TERTU_3068
path_ttu00730.kgml: 2.7.1.49 -> [2.7.4.7] -> 2.5.1.3
path_ttu00730.kgml:
path_ttu00730.kgml: --- 1.12 seconds ---

path_ttu00740.kgml: Riboflavin metabolism
path_ttu00740.kgml: Initialization took 0.13 seconds
path_ttu00740.kgml:
path_ttu00740.kgml: Found a trail of span 3 containing skipped vertices
path_ttu00740.kgml: 32 -> [41] -> 42 -> 41
path_ttu00740.kgml: R07281 -> [R04457] -> R00066 -> R04457
path_ttu00740.kgml: ttu:TERTU_3702 -> [ttu:TERTU_3701] -> ttu:TERTU_3703 -> ttu:TERTU_3701
path_ttu00740.kgml: 4.1.99.12 -> [2.5.1.78] -> 2.5.1.9 -> 2.5.1.78
path_ttu00740.kgml:
path_ttu00740.kgml: Found a trail of span 3 containing skipped vertices
path_ttu00740.kgml: 38 -> 39 -> 40
path_ttu00740.kgml: R00425 -> R03459 -> R03458
path_ttu00740.kgml: {ttu:TERTU_3696, ttu:TERTU_3702} -> ttu:TERTU_3704 -> ttu:TERTU_3704
path_ttu00740.kgml: 3.5.4.25 -> 3.5.4.26 -> 1.1.1.193
path_ttu00740.kgml: Skipped genes: ttu:TERTU_3703
path_ttu00740.kgml:
path_ttu00740.kgml: Found a trail of span 2 containing skipped vertices
path_ttu00740.kgml: 38 -> [39] -> 40
path_ttu00740.kgml: R00425 -> [R03459] -> R03458
path_ttu00740.kgml: {ttu:TERTU_3696, ttu:TERTU_3702} -> [ttu:TERTU_3704] -> ttu:TERTU_3704
path_ttu00740.kgml: 3.5.4.25 -> [3.5.4.26] -> 1.1.1.193
path_ttu00740.kgml: Skipped genes: ttu:TERTU_3703
path_ttu00740.kgml:
path_ttu00740.kgml: --- 0.34 seconds ---

path_ttu00750.kgml: Vitamin B6 metabolism
path_ttu00750.kgml: Initialization took 0.18 seconds
path_ttu00750.kgml: (not found)
path_ttu00750.kgml: --- 0.22 seconds ---

path_ttu00760.kgml: Nicotinate and nicotinamide metabolism
path_ttu00760.kgml: Initialization took 1.68 seconds
path_ttu00760.kgml: (not found)
path_ttu00760.kgml: --- 1.91 seconds ---

path_ttu00770.kgml: Pantothenate and CoA biosynthesis
path_ttu00770.kgml: Initialization took 0.98 seconds
path_ttu00770.kgml:
path_ttu00770.kgml: Found a trail of span 2 without skipping any vertex
path_ttu00770.kgml: 93 -> 76
path_ttu00770.kgml: R00489 -> R02473
path_ttu00770.kgml: ttu:TERTU_0556 -> ttu:TERTU_0555
path_ttu00770.kgml: {4.1.1.11, 4.1.1.15} -> 6.3.2.1
path_ttu00770.kgml:
path_ttu00770.kgml: --- 1.10 seconds ---

path_ttu00780.kgml: Biotin metabolism
path_ttu00780.kgml: Initialization took 0.93 seconds
path_ttu00780.kgml:
path_ttu00780.kgml: Found a trail of span 3 containing skipped vertices
path_ttu00780.kgml: 34 -> [32] -> 31 -> 30
path_ttu00780.kgml: R03210 -> [R03231] -> R03182 -> R01078
path_ttu00780.kgml: ttu:TERTU_0491 -> [ttu:TERTU_1207] -> ttu:TERTU_0493 -> ttu:TERTU_0490
path_ttu00780.kgml: 2.3.1.47 -> [2.6.1.62] -> 6.3.3.3 -> 2.8.1.6
path_ttu00780.kgml: Skipped genes: ttu:TERTU_0492
path_ttu00780.kgml:
path_ttu00780.kgml: Found a trail of span 3 containing skipped vertices
path_ttu00780.kgml: 45 -> [32] -> 31 -> 30
path_ttu00780.kgml: R10124 -> [R03231] -> R03182 -> R01078
path_ttu00780.kgml: ttu:TERTU_0491 -> [ttu:TERTU_1207] -> ttu:TERTU_0493 -> ttu:TERTU_0490
path_ttu00780.kgml: 2.3.1.47 -> [2.6.1.62] -> 6.3.3.3 -> 2.8.1.6
path_ttu00780.kgml: Skipped genes: ttu:TERTU_0492
path_ttu00780.kgml:
path_ttu00780.kgml: Found a trail of span 2 containing skipped vertices
path_ttu00780.kgml: 95 -> 53
path_ttu00780.kgml: R10115 -> R10116
path_ttu00780.kgml: {ttu:TERTU_1722, ttu:TERTU_3289} -> {ttu:TERTU_1720, ttu:TERTU_3288}
path_ttu00780.kgml: {2.3.1.179, 2.3.1.41} -> 1.1.1.100
path_ttu00780.kgml: Skipped genes: ttu:TERTU_1721
path_ttu00780.kgml:
path_ttu00780.kgml: Found a trail of span 2 containing skipped vertices
path_ttu00780.kgml: 74 -> 67
path_ttu00780.kgml: R10119 -> R10120
path_ttu00780.kgml: {ttu:TERTU_1722, ttu:TERTU_3289} -> {ttu:TERTU_1720, ttu:TERTU_3288}
path_ttu00780.kgml: {2.3.1.179, 2.3.1.41} -> 1.1.1.100
path_ttu00780.kgml: Skipped genes: ttu:TERTU_1721
path_ttu00780.kgml:
path_ttu00780.kgml: Found a trail of span 2 containing skipped vertices
path_ttu00780.kgml: 34 -> [32 -> 31] -> 30
path_ttu00780.kgml: R03210 -> [R03231 -> R03182] -> R01078
path_ttu00780.kgml: ttu:TERTU_0491 -> [ttu:TERTU_1207 -> ttu:TERTU_0493] -> ttu:TERTU_0490
path_ttu00780.kgml: 2.3.1.47 -> [2.6.1.62 -> 6.3.3.3] -> 2.8.1.6
path_ttu00780.kgml:
path_ttu00780.kgml: Found a trail of span 2 containing skipped vertices
path_ttu00780.kgml: 45 -> [32 -> 31] -> 30
path_ttu00780.kgml: R10124 -> [R03231 -> R03182] -> R01078
path_ttu00780.kgml: ttu:TERTU_0491 -> [ttu:TERTU_1207 -> ttu:TERTU_0493] -> ttu:TERTU_0490
path_ttu00780.kgml: 2.3.1.47 -> [2.6.1.62 -> 6.3.3.3] -> 2.8.1.6
path_ttu00780.kgml:
path_ttu00780.kgml: --- 1.33 seconds ---

path_ttu00785.kgml: Lipoic acid metabolism
path_ttu00785.kgml: Initialization took 0.05 seconds
path_ttu00785.kgml:
path_ttu00785.kgml: Found a trail of span 2 without skipping any vertex
path_ttu00785.kgml: 5 -> 6
path_ttu00785.kgml: R07768 -> R07769
path_ttu00785.kgml: ttu:TERTU_0611 -> ttu:TERTU_0610
path_ttu00785.kgml: 2.8.1.8 -> 2.3.1.181
path_ttu00785.kgml:
path_ttu00785.kgml: Found a trail of span 2 without skipping any vertex
path_ttu00785.kgml: 11 -> 10
path_ttu00785.kgml: R07766 -> R07767
path_ttu00785.kgml: ttu:TERTU_0610 -> ttu:TERTU_0611
path_ttu00785.kgml: 2.3.1.181 -> 2.8.1.8
path_ttu00785.kgml:
path_ttu00785.kgml: --- 0.18 seconds ---

path_ttu00790.kgml: Folate biosynthesis
path_ttu00790.kgml: Initialization took 2.14 seconds
path_ttu00790.kgml:
path_ttu00790.kgml: Found a trail of span 3 without skipping any vertex
path_ttu00790.kgml: 171 -> 75 -> 74
path_ttu00790.kgml: R11073 -> R03504 -> R03503
path_ttu00790.kgml: ttu:TERTU_3157 -> ttu:TERTU_3157 -> {ttu:TERTU_0569, ttu:TERTU_3156}
path_ttu00790.kgml: 5.1.99.8 -> 4.1.2.25 -> 2.7.6.3
path_ttu00790.kgml:
path_ttu00790.kgml: Found a trail of span 2 containing skipped vertices
path_ttu00790.kgml: 93 -> [117 -> 94] -> 118
path_ttu00790.kgml: R09394 -> [R11372 -> R09395] -> R09726
path_ttu00790.kgml: ttu:TERTU_3185 -> [ttu:TERTU_0997 -> ttu:TERTU_0995] -> ttu:TERTU_3186
path_ttu00790.kgml: 4.1.99.22 -> [4.6.1.17 -> 2.8.1.12] -> 2.7.7.75
path_ttu00790.kgml:
path_ttu00790.kgml: Found a trail of span 2 without skipping any vertex
path_ttu00790.kgml: 102 -> 103
path_ttu00790.kgml: R10002 -> R09978
path_ttu00790.kgml: ttu:TERTU_3426 -> ttu:TERTU_3425
path_ttu00790.kgml: 4.3.99.3 -> 6.3.4.20
path_ttu00790.kgml:
path_ttu00790.kgml: Found a trail of span 2 containing skipped vertices
path_ttu00790.kgml: 171 -> [75] -> 74
path_ttu00790.kgml: R11073 -> [R03504] -> R03503
path_ttu00790.kgml: ttu:TERTU_3157 -> [ttu:TERTU_3157] -> {ttu:TERTU_0569, ttu:TERTU_3156}
path_ttu00790.kgml: 5.1.99.8 -> [4.1.2.25] -> 2.7.6.3
path_ttu00790.kgml:
path_ttu00790.kgml: Found a trail of span 2 containing skipped vertices
path_ttu00790.kgml: 117 -> 94
path_ttu00790.kgml: R11372 -> R09395
path_ttu00790.kgml: ttu:TERTU_0997 -> ttu:TERTU_0995
path_ttu00790.kgml: 4.6.1.17 -> 2.8.1.12
path_ttu00790.kgml: Skipped genes: ttu:TERTU_0996
path_ttu00790.kgml:
path_ttu00790.kgml: --- 2.54 seconds ---

path_ttu00791.kgml: Atrazine degradation
path_ttu00791.kgml: Initialization took 0.13 seconds
path_ttu00791.kgml:
path_ttu00791.kgml: Found a trail of span 2 without skipping any vertex
path_ttu00791.kgml: 70 -> 41
path_ttu00791.kgml: R00774 -> R00005
path_ttu00791.kgml: ttu:TERTU_3485 -> ttu:TERTU_3486
path_ttu00791.kgml: 6.3.4.6 -> 3.5.1.54
path_ttu00791.kgml:
path_ttu00791.kgml: --- 0.22 seconds ---

path_ttu00860.kgml: Porphyrin and chlorophyll metabolism
path_ttu00860.kgml: Initialization took 3.59 seconds
path_ttu00860.kgml:
path_ttu00860.kgml: Found a trail of span 3 containing skipped vertices
path_ttu00860.kgml: 302 -> [315] -> 305 -> 308
path_ttu00860.kgml: R05225 -> [R07302] -> {R05221, R06558} -> R05222
path_ttu00860.kgml: ttu:TERTU_3614 -> [{ttu:TERTU_3321, ttu:TERTU_3323}] -> ttu:TERTU_3615 -> ttu:TERTU_3615
path_ttu00860.kgml: 6.3.5.10 -> [6.3.1.10] -> {2.7.1.156, 2.7.1.156} -> 2.7.7.62
path_ttu00860.kgml:
path_ttu00860.kgml: Found a trail of span 3 without skipping any vertex
path_ttu00860.kgml: 273 -> 270 -> 271
path_ttu00860.kgml: R00084 -> R03165 -> R03194
path_ttu00860.kgml: ttu:TERTU_0197 -> ttu:TERTU_0198 -> {ttu:TERTU_0199, ttu:TERTU_1974, ttu:TERTU_2949}
path_ttu00860.kgml: 2.5.1.61 -> 4.2.1.75 -> 2.1.1.107
path_ttu00860.kgml:
path_ttu00860.kgml: Found a trail of span 3 without skipping any vertex
path_ttu00860.kgml: 312 -> 311 -> 310
path_ttu00860.kgml: R04148 -> R04594 -> R05223
path_ttu00860.kgml: ttu:TERTU_3616 -> ttu:TERTU_3617 -> ttu:TERTU_3618
path_ttu00860.kgml: 2.4.2.21 -> 3.1.3.73 -> 2.7.8.26
path_ttu00860.kgml:
path_ttu00860.kgml: Found a trail of span 2 without skipping any vertex
path_ttu00860.kgml: 262 -> 314
path_ttu00860.kgml: R07411 -> R07412
path_ttu00860.kgml: ttu:TERTU_0086 -> ttu:TERTU_0085
path_ttu00860.kgml: 2.5.1.141 -> ?
path_ttu00860.kgml:
path_ttu00860.kgml: Found a trail of span 2 containing skipped vertices
path_ttu00860.kgml: 302 -> [316] -> 308
path_ttu00860.kgml: R05225 -> [R06529] -> R05222
path_ttu00860.kgml: ttu:TERTU_3614 -> [{ttu:TERTU_3321, ttu:TERTU_3323}] -> ttu:TERTU_3615
path_ttu00860.kgml: 6.3.5.10 -> [6.3.1.10] -> 2.7.7.62
path_ttu00860.kgml:
path_ttu00860.kgml: Found a trail of span 2 containing skipped vertices
path_ttu00860.kgml: 273 -> [270] -> 271
path_ttu00860.kgml: R00084 -> [R03165] -> R03194
path_ttu00860.kgml: ttu:TERTU_0197 -> [ttu:TERTU_0198] -> {ttu:TERTU_0199, ttu:TERTU_1974, ttu:TERTU_2949}
path_ttu00860.kgml: 2.5.1.61 -> [4.2.1.75] -> 2.1.1.107
path_ttu00860.kgml: Skipped genes: ttu:TERTU_0198
path_ttu00860.kgml:
path_ttu00860.kgml: Found a trail of span 2 containing skipped vertices
path_ttu00860.kgml: 312 -> [311] -> 310
path_ttu00860.kgml: R04148 -> [R04594] -> R05223
path_ttu00860.kgml: ttu:TERTU_3616 -> [ttu:TERTU_3617] -> ttu:TERTU_3618
path_ttu00860.kgml: 2.4.2.21 -> [3.1.3.73] -> 2.7.8.26
path_ttu00860.kgml: Skipped genes: ttu:TERTU_3617
path_ttu00860.kgml:
path_ttu00860.kgml: --- 4.28 seconds ---

path_ttu00900.kgml: Terpenoid backbone biosynthesis
path_ttu00900.kgml: Initialization took 0.53 seconds
path_ttu00900.kgml:
path_ttu00900.kgml: Found a trail of span 8 containing skipped vertices
path_ttu00900.kgml: 72 -> 74 -> 70 -> 101 -> 100 -> 98 -> 103 -> 105
path_ttu00900.kgml: R01978 -> R02081 -> R02245 -> R03245 -> R01121 -> R01123 -> R01658 -> R02003
path_ttu00900.kgml: ttu:TERTU_3251 -> ttu:TERTU_3247 -> ttu:TERTU_3248 -> ttu:TERTU_3246 -> ttu:TERTU_3245 -> ttu:TERTU_3249 -> ttu:TERTU_3252 -> ttu:TERTU_3252
path_ttu00900.kgml: 2.3.3.10 -> 1.1.1.88 -> 2.7.1.36 -> 2.7.4.2 -> 4.1.1.33 -> 5.3.3.2 -> 2.5.1.1 -> 2.5.1.10
path_ttu00900.kgml: Skipped genes: ttu:TERTU_3250
path_ttu00900.kgml:
path_ttu00900.kgml: Found a trail of span 7 containing skipped vertices
path_ttu00900.kgml: 72 -> 74 -> 70 -> 101 -> [100] -> 98 -> 103 -> 105
path_ttu00900.kgml: R01978 -> R02081 -> R02245 -> R03245 -> [R01121] -> R01123 -> R01658 -> R02003
path_ttu00900.kgml: ttu:TERTU_3251 -> ttu:TERTU_3247 -> ttu:TERTU_3248 -> ttu:TERTU_3246 -> [ttu:TERTU_3245] -> ttu:TERTU_3249 -> ttu:TERTU_3252 -> ttu:TERTU_3252
path_ttu00900.kgml: 2.3.3.10 -> 1.1.1.88 -> 2.7.1.36 -> 2.7.4.2 -> [4.1.1.33] -> 5.3.3.2 -> 2.5.1.1 -> 2.5.1.10
path_ttu00900.kgml: Skipped genes: ttu:TERTU_3250
path_ttu00900.kgml:
path_ttu00900.kgml: Found a trail of span 7 containing skipped vertices
path_ttu00900.kgml: 72 -> 74 -> 70 -> [101] -> 100 -> 98 -> 103 -> 105
path_ttu00900.kgml: R01978 -> R02081 -> R02245 -> [R03245] -> R01121 -> R01123 -> R01658 -> R02003
path_ttu00900.kgml: ttu:TERTU_3251 -> ttu:TERTU_3247 -> ttu:TERTU_3248 -> [ttu:TERTU_3246] -> ttu:TERTU_3245 -> ttu:TERTU_3249 -> ttu:TERTU_3252 -> ttu:TERTU_3252
path_ttu00900.kgml: 2.3.3.10 -> 1.1.1.88 -> 2.7.1.36 -> [2.7.4.2] -> 4.1.1.33 -> 5.3.3.2 -> 2.5.1.1 -> 2.5.1.10
path_ttu00900.kgml: Skipped genes: ttu:TERTU_3250, ttu:TERTU_3246
path_ttu00900.kgml:
path_ttu00900.kgml: Found a trail of span 7 containing skipped vertices
path_ttu00900.kgml: 72 -> [74] -> 70 -> 101 -> 100 -> 98 -> 103 -> 105
path_ttu00900.kgml: R01978 -> [R02081] -> R02245 -> R03245 -> R01121 -> R01123 -> R01658 -> R02003
path_ttu00900.kgml: ttu:TERTU_3251 -> [ttu:TERTU_3247] -> ttu:TERTU_3248 -> ttu:TERTU_3246 -> ttu:TERTU_3245 -> ttu:TERTU_3249 -> ttu:TERTU_3252 -> ttu:TERTU_3252
path_ttu00900.kgml: 2.3.3.10 -> [1.1.1.88] -> 2.7.1.36 -> 2.7.4.2 -> 4.1.1.33 -> 5.3.3.2 -> 2.5.1.1 -> 2.5.1.10
path_ttu00900.kgml: Skipped genes: ttu:TERTU_3250, ttu:TERTU_3247
path_ttu00900.kgml:
path_ttu00900.kgml: Found a trail of span 7 containing skipped vertices
path_ttu00900.kgml: 72 -> 74 -> [70] -> 101 -> 100 -> 98 -> 103 -> 105
path_ttu00900.kgml: R01978 -> R02081 -> [R02245] -> R03245 -> R01121 -> R01123 -> R01658 -> R02003
path_ttu00900.kgml: ttu:TERTU_3251 -> ttu:TERTU_3247 -> [ttu:TERTU_3248] -> ttu:TERTU_3246 -> ttu:TERTU_3245 -> ttu:TERTU_3249 -> ttu:TERTU_3252 -> ttu:TERTU_3252
path_ttu00900.kgml: 2.3.3.10 -> 1.1.1.88 -> [2.7.1.36] -> 2.7.4.2 -> 4.1.1.33 -> 5.3.3.2 -> 2.5.1.1 -> 2.5.1.10
path_ttu00900.kgml: Skipped genes: ttu:TERTU_3250, ttu:TERTU_3248
path_ttu00900.kgml:
path_ttu00900.kgml: Found a trail of span 7 containing skipped vertices
path_ttu00900.kgml: 72 -> 74 -> 70 -> 101 -> 100 -> 98 -> 105
path_ttu00900.kgml: R01978 -> R02081 -> R02245 -> R03245 -> R01121 -> R01123 -> R02003
path_ttu00900.kgml: ttu:TERTU_3251 -> ttu:TERTU_3247 -> ttu:TERTU_3248 -> ttu:TERTU_3246 -> ttu:TERTU_3245 -> ttu:TERTU_3249 -> ttu:TERTU_3252
path_ttu00900.kgml: 2.3.3.10 -> 1.1.1.88 -> 2.7.1.36 -> 2.7.4.2 -> 4.1.1.33 -> 5.3.3.2 -> 2.5.1.10
path_ttu00900.kgml: Skipped genes: ttu:TERTU_3250
path_ttu00900.kgml:
path_ttu00900.kgml: Found a trail of span 6 containing skipped vertices
path_ttu00900.kgml: 72 -> 74 -> 70 -> [101 -> 100] -> 98 -> 103 -> 105
path_ttu00900.kgml: R01978 -> R02081 -> R02245 -> [R03245 -> R01121] -> R01123 -> R01658 -> R02003
path_ttu00900.kgml: ttu:TERTU_3251 -> ttu:TERTU_3247 -> ttu:TERTU_3248 -> [ttu:TERTU_3246 -> ttu:TERTU_3245] -> ttu:TERTU_3249 -> ttu:TERTU_3252 -> ttu:TERTU_3252
path_ttu00900.kgml: 2.3.3.10 -> 1.1.1.88 -> 2.7.1.36 -> [2.7.4.2 -> 4.1.1.33] -> 5.3.3.2 -> 2.5.1.1 -> 2.5.1.10
path_ttu00900.kgml: Skipped genes: ttu:TERTU_3250
path_ttu00900.kgml:
path_ttu00900.kgml: Found a trail of span 6 containing skipped vertices
path_ttu00900.kgml: 72 -> 74 -> [70 -> 101] -> 100 -> 98 -> 103 -> 105
path_ttu00900.kgml: R01978 -> R02081 -> [R02245 -> R03245] -> R01121 -> R01123 -> R01658 -> R02003
path_ttu00900.kgml: ttu:TERTU_3251 -> ttu:TERTU_3247 -> [ttu:TERTU_3248 -> ttu:TERTU_3246] -> ttu:TERTU_3245 -> ttu:TERTU_3249 -> ttu:TERTU_3252 -> ttu:TERTU_3252
path_ttu00900.kgml: 2.3.3.10 -> 1.1.1.88 -> [2.7.1.36 -> 2.7.4.2] -> 4.1.1.33 -> 5.3.3.2 -> 2.5.1.1 -> 2.5.1.10
path_ttu00900.kgml: Skipped genes: ttu:TERTU_3250, ttu:TERTU_3246, ttu:TERTU_3248
path_ttu00900.kgml:
path_ttu00900.kgml: Found a trail of span 5 containing skipped vertices
path_ttu00900.kgml: 72 -> 74 -> [70 -> 101 -> 100] -> 98 -> 103 -> 105
path_ttu00900.kgml: R01978 -> R02081 -> [R02245 -> R03245 -> R01121] -> R01123 -> R01658 -> R02003
path_ttu00900.kgml: ttu:TERTU_3251 -> ttu:TERTU_3247 -> [ttu:TERTU_3248 -> ttu:TERTU_3246 -> ttu:TERTU_3245] -> ttu:TERTU_3249 -> ttu:TERTU_3252 -> ttu:TERTU_3252
path_ttu00900.kgml: 2.3.3.10 -> 1.1.1.88 -> [2.7.1.36 -> 2.7.4.2 -> 4.1.1.33] -> 5.3.3.2 -> 2.5.1.1 -> 2.5.1.10
path_ttu00900.kgml: Skipped genes: ttu:TERTU_3250, ttu:TERTU_3248
path_ttu00900.kgml:
path_ttu00900.kgml: --- 1.40 seconds ---

path_ttu00903.kgml: Limonene and pinene degradation
path_ttu00903.kgml: Initialization took 0.05 seconds
path_ttu00903.kgml: (not found)
path_ttu00903.kgml: --- 0.09 seconds ---

path_ttu00909.kgml: Sesquiterpenoid and triterpenoid biosynthesis
path_ttu00909.kgml: Initialization took 0.08 seconds
path_ttu00909.kgml: (not found)
path_ttu00909.kgml: --- 0.12 seconds ---

path_ttu00910.kgml: Nitrogen metabolism
path_ttu00910.kgml: Initialization took 1.83 seconds
path_ttu00910.kgml:
path_ttu00910.kgml: Found a trail of span 2 without skipping any vertex
path_ttu00910.kgml: 25 -> 148
path_ttu00910.kgml: R00798 -> R00787
path_ttu00910.kgml: ttu:TERTU_4691 -> {ttu:TERTU_2947, ttu:TERTU_2948, ttu:TERTU_4690}
path_ttu00910.kgml: ? -> {1.7.1.15, 1.7.1.4}
path_ttu00910.kgml:
path_ttu00910.kgml: --- 1.91 seconds ---

path_ttu00920.kgml: Sulfur metabolism
path_ttu00920.kgml: Initialization took 1.49 seconds
path_ttu00920.kgml:
path_ttu00920.kgml: Found a trail of span 3 without skipping any vertex
path_ttu00920.kgml: 42 -> 39 -> 38
path_ttu00920.kgml: R00529 -> R00509 -> R00508
path_ttu00920.kgml: {ttu:TERTU_1385, ttu:TERTU_1387, ttu:TERTU_4319, ttu:TERTU_4320} -> ttu:TERTU_4319 -> {ttu:TERTU_0243, ttu:TERTU_4321}
path_ttu00920.kgml: 2.7.7.4 -> 2.7.1.25 -> 3.1.3.7
path_ttu00920.kgml:
path_ttu00920.kgml: Found a trail of span 2 without skipping any vertex
path_ttu00920.kgml: 160 -> 159
path_ttu00920.kgml: R00529 -> R00509
path_ttu00920.kgml: {ttu:TERTU_1385, ttu:TERTU_1387, ttu:TERTU_4319, ttu:TERTU_4320} -> ttu:TERTU_4319
path_ttu00920.kgml: 2.7.7.4 -> 2.7.1.25
path_ttu00920.kgml:
path_ttu00920.kgml: Found a trail of span 2 without skipping any vertex
path_ttu00920.kgml: 109 -> 103
path_ttu00920.kgml: R00586 -> R00897
path_ttu00920.kgml: {ttu:TERTU_0669, ttu:TERTU_1591, ttu:TERTU_3907} -> {ttu:TERTU_3906, ttu:TERTU_4014}
path_ttu00920.kgml: 2.3.1.30 -> {2.5.1.47, 2.5.1.65}
path_ttu00920.kgml:
path_ttu00920.kgml: --- 1.79 seconds ---

path_ttu00930.kgml: Caprolactam degradation
path_ttu00930.kgml: Initialization took 0.08 seconds
path_ttu00930.kgml: (not found)
path_ttu00930.kgml: --- 0.11 seconds ---

path_ttu00970.kgml: Aminoacyl-tRNA biosynthesis
path_ttu00970.kgml: Initialization took 2.89 seconds
path_ttu00970.kgml: (not found)
path_ttu00970.kgml: --- 2.93 seconds ---

path_ttu01040.kgml: Biosynthesis of unsaturated fatty acids
path_ttu01040.kgml: Initialization took 0.23 seconds
path_ttu01040.kgml: (not found)
path_ttu01040.kgml: --- 0.28 seconds ---

path_ttu01053.kgml: Biosynthesis of siderophore group nonribosomal peptides
path_ttu01053.kgml: Initialization took 0.13 seconds
path_ttu01053.kgml:
path_ttu01053.kgml: Found a trail of span 4 without skipping any vertex
path_ttu01053.kgml: 20 -> 43 -> 18 -> 64
path_ttu01053.kgml: R01717 -> R03037 -> R01505 -> R07644
path_ttu01053.kgml: {ttu:TERTU_2729, ttu:TERTU_4059} -> ttu:TERTU_4061 -> ttu:TERTU_4062 -> {ttu:TERTU_4060, ttu:TERTU_4061}
path_ttu01053.kgml: 5.4.4.2 -> 3.3.2.1 -> 1.3.1.28 -> 6.3.2.14
path_ttu01053.kgml:
path_ttu01053.kgml: Found a trail of span 3 containing skipped vertices
path_ttu01053.kgml: 20 -> 43 -> [18] -> 64
path_ttu01053.kgml: R01717 -> R03037 -> [R01505] -> R07644
path_ttu01053.kgml: {ttu:TERTU_2729, ttu:TERTU_4059} -> ttu:TERTU_4061 -> [ttu:TERTU_4062] -> {ttu:TERTU_4060, ttu:TERTU_4061}
path_ttu01053.kgml: 5.4.4.2 -> 3.3.2.1 -> [1.3.1.28] -> 6.3.2.14
path_ttu01053.kgml:
path_ttu01053.kgml: Found a trail of span 3 containing skipped vertices
path_ttu01053.kgml: 20 -> [43] -> 18 -> 64
path_ttu01053.kgml: R01717 -> [R03037] -> R01505 -> R07644
path_ttu01053.kgml: {ttu:TERTU_2729, ttu:TERTU_4059} -> [ttu:TERTU_4061] -> ttu:TERTU_4062 -> {ttu:TERTU_4060, ttu:TERTU_4061}
path_ttu01053.kgml: 5.4.4.2 -> [3.3.2.1] -> 1.3.1.28 -> 6.3.2.14
path_ttu01053.kgml:
path_ttu01053.kgml: Found a trail of span 2 containing skipped vertices
path_ttu01053.kgml: 20 -> [43 -> 18] -> 64
path_ttu01053.kgml: R01717 -> [R03037 -> R01505] -> R07644
path_ttu01053.kgml: {ttu:TERTU_2729, ttu:TERTU_4059} -> [ttu:TERTU_4061 -> ttu:TERTU_4062] -> {ttu:TERTU_4060, ttu:TERTU_4061}
path_ttu01053.kgml: 5.4.4.2 -> [3.3.2.1 -> 1.3.1.28] -> 6.3.2.14
path_ttu01053.kgml:
path_ttu01053.kgml: --- 0.44 seconds ---

--- 352.36 seconds ---
