# Supplementary material for: CoMetGeNe: mining conserved neighborhood patterns in metabolic and genomic contexts
Source: BMC Bioinformatics. 2019 Jan 10;20:19. doi: 10.1186/s12859-018-2542-2 (PMC6327494; doi:10.1186/s12859-018-2542-2)
Supplement: Supplementary file 14 — Trail finding results for completely assembled representative bacterial genomes present in NCBI Genomes. Of the 1,545 fully assembled representative bacterial genomes in NCBI, corresponding entries have been identified in KEGG for 1,467 species, for which trail finding has been performed for all combinations of gap parameters δG and δD ranging from 0 to 3. This additional file is available from https://doi.org/10.6084/m9.figshare.7288769. (GZ 178,532 kb) [file 12859_2018_2542_MOESM14_ESM.gz › results/fsu_dG1_dD1.hnet]

--- delta_G = 1, delta_D = 1 ---

path_fsu00010.kgml: Glycolysis / Gluconeogenesis
path_fsu00010.kgml: Initialization took 1.37 seconds
path_fsu00010.kgml: (not found)
path_fsu00010.kgml: --- 1.57 seconds ---

path_fsu00020.kgml: Citrate cycle (TCA cycle)
path_fsu00020.kgml: Initialization took 0.75 seconds
path_fsu00020.kgml: (not found)
path_fsu00020.kgml: --- 0.96 seconds ---

path_fsu00030.kgml: Pentose phosphate pathway
path_fsu00030.kgml: Initialization took 0.51 seconds
path_fsu00030.kgml: (not found)
path_fsu00030.kgml: --- 0.76 seconds ---

path_fsu00040.kgml: Pentose and glucuronate interconversions
path_fsu00040.kgml: Initialization took 0.23 seconds
path_fsu00040.kgml: (not found)
path_fsu00040.kgml: --- 0.28 seconds ---

path_fsu00051.kgml: Fructose and mannose metabolism
path_fsu00051.kgml: Initialization took 0.54 seconds
path_fsu00051.kgml: (not found)
path_fsu00051.kgml: --- 0.64 seconds ---

path_fsu00052.kgml: Galactose metabolism
path_fsu00052.kgml: Initialization took 0.31 seconds
path_fsu00052.kgml: (not found)
path_fsu00052.kgml: --- 0.40 seconds ---

path_fsu00053.kgml: Ascorbate and aldarate metabolism
path_fsu00053.kgml: Initialization took 0.15 seconds
path_fsu00053.kgml: (not found)
path_fsu00053.kgml: --- 0.26 seconds ---

path_fsu00071.kgml: Fatty acid degradation
path_fsu00071.kgml: Initialization took 0.15 seconds
path_fsu00071.kgml: (not found)
path_fsu00071.kgml: --- 0.26 seconds ---

path_fsu00100.kgml: Steroid biosynthesis
path_fsu00100.kgml: Initialization took 0.10 seconds
path_fsu00100.kgml: (not found)
path_fsu00100.kgml: --- 0.21 seconds ---

path_fsu00130.kgml: Ubiquinone and other terpenoid-quinone biosynthesis
path_fsu00130.kgml: Initialization took 0.34 seconds
path_fsu00130.kgml: (not found)
path_fsu00130.kgml: --- 0.45 seconds ---

path_fsu00190.kgml: Oxidative phosphorylation
path_fsu00190.kgml: Initialization took 3.41 seconds
path_fsu00190.kgml: (not found)
path_fsu00190.kgml: --- 3.54 seconds ---

path_fsu00220.kgml: Arginine biosynthesis
path_fsu00220.kgml: Initialization took 0.71 seconds
path_fsu00220.kgml: (not found)
path_fsu00220.kgml: --- 0.81 seconds ---

path_fsu00230.kgml: Purine metabolism
path_fsu00230.kgml: Initialization took 9.96 seconds
path_fsu00230.kgml: (not found)
path_fsu00230.kgml: --- 10.53 seconds ---

path_fsu00240.kgml: Pyrimidine metabolism
path_fsu00240.kgml: Initialization took 5.93 seconds
path_fsu00240.kgml:
path_fsu00240.kgml: Found a trail of span 2 without skipping any vertex
path_fsu00240.kgml: 97 -> 98
path_fsu00240.kgml: R01397 -> R01993
path_fsu00240.kgml: fsu:Fisuc_0255 -> {fsu:Fisuc_0254, fsu:Fisuc_1150}
path_fsu00240.kgml: 2.1.3.2 -> 3.5.2.3
path_fsu00240.kgml:
path_fsu00240.kgml: --- 6.54 seconds ---

path_fsu00250.kgml: Alanine, aspartate and glutamate metabolism
path_fsu00250.kgml: Initialization took 2.27 seconds
path_fsu00250.kgml: (not found)
path_fsu00250.kgml: --- 2.42 seconds ---

path_fsu00260.kgml: Glycine, serine and threonine metabolism
path_fsu00260.kgml: Initialization took 1.06 seconds
path_fsu00260.kgml: (not found)
path_fsu00260.kgml: --- 1.21 seconds ---

path_fsu00261.kgml: Monobactam biosynthesis
path_fsu00261.kgml: Initialization took 0.30 seconds
path_fsu00261.kgml: (not found)
path_fsu00261.kgml: --- 0.42 seconds ---

path_fsu00270.kgml: Cysteine and methionine metabolism
path_fsu00270.kgml: Initialization took 3.00 seconds
path_fsu00270.kgml:
path_fsu00270.kgml: Found a trail of span 2 without skipping any vertex
path_fsu00270.kgml: 123 -> 184
path_fsu00270.kgml: R00897 -> R00782
path_fsu00270.kgml: {fsu:Fisuc_0494, fsu:Fisuc_1072, fsu:Fisuc_1080} -> {fsu:Fisuc_1079, fsu:Fisuc_1098}
path_fsu00270.kgml: {2.5.1.47, 2.5.1.65} -> {4.4.1.1, 4.4.1.13, 4.4.1.28}
path_fsu00270.kgml:
path_fsu00270.kgml: --- 3.27 seconds ---

path_fsu00280.kgml: Valine, leucine and isoleucine degradation
path_fsu00280.kgml: Initialization took 0.19 seconds
path_fsu00280.kgml: (not found)
path_fsu00280.kgml: --- 0.30 seconds ---

path_fsu00290.kgml: Valine, leucine and isoleucine biosynthesis
path_fsu00290.kgml: Initialization took 0.55 seconds
path_fsu00290.kgml:
path_fsu00290.kgml: Found a trail of span 2 without skipping any vertex
path_fsu00290.kgml: 78 -> 21
path_fsu00290.kgml: R03896 -> R03898
path_fsu00290.kgml: {fsu:Fisuc_0067, fsu:Fisuc_0068} -> {fsu:Fisuc_0067, fsu:Fisuc_0068}
path_fsu00290.kgml: 4.2.1.35 -> 4.2.1.35
path_fsu00290.kgml:
path_fsu00290.kgml: Found a trail of span 2 without skipping any vertex
path_fsu00290.kgml: 35 -> 37
path_fsu00290.kgml: R03968 -> R04001
path_fsu00290.kgml: {fsu:Fisuc_0067, fsu:Fisuc_0068} -> {fsu:Fisuc_0067, fsu:Fisuc_0068}
path_fsu00290.kgml: 4.2.1.33 -> 4.2.1.33
path_fsu00290.kgml:
path_fsu00290.kgml: --- 0.92 seconds ---

path_fsu00300.kgml: Lysine biosynthesis
path_fsu00300.kgml: Initialization took 0.71 seconds
path_fsu00300.kgml:
path_fsu00300.kgml: Found a trail of span 2 without skipping any vertex
path_fsu00300.kgml: 62 -> 34
path_fsu00300.kgml: R02735 -> R07613
path_fsu00300.kgml: fsu:Fisuc_1813 -> fsu:Fisuc_1814
path_fsu00300.kgml: 5.1.1.7 -> 2.6.1.83
path_fsu00300.kgml:
path_fsu00300.kgml: Found a trail of span 2 without skipping any vertex
path_fsu00300.kgml: 77 -> 46
path_fsu00300.kgml: R02788 -> R04617
path_fsu00300.kgml: fsu:Fisuc_0569 -> fsu:Fisuc_0568
path_fsu00300.kgml: 6.3.2.13 -> 6.3.2.10
path_fsu00300.kgml:
path_fsu00300.kgml: --- 1.06 seconds ---

path_fsu00310.kgml: Lysine degradation
path_fsu00310.kgml: Initialization took 0.16 seconds
path_fsu00310.kgml: (not found)
path_fsu00310.kgml: --- 0.26 seconds ---

path_fsu00330.kgml: Arginine and proline metabolism
path_fsu00330.kgml: Initialization took 0.36 seconds
path_fsu00330.kgml:
path_fsu00330.kgml: Found a trail of span 2 without skipping any vertex
path_fsu00330.kgml: 150 -> 151
path_fsu00330.kgml: R01416 -> R01152
path_fsu00330.kgml: fsu:Fisuc_2976 -> fsu:Fisuc_2975
path_fsu00330.kgml: 3.5.3.12 -> 3.5.1.53
path_fsu00330.kgml:
path_fsu00330.kgml: --- 0.55 seconds ---

path_fsu00332.kgml: Carbapenem biosynthesis
path_fsu00332.kgml: Initialization took 0.17 seconds
path_fsu00332.kgml: (not found)
path_fsu00332.kgml: --- 0.28 seconds ---

path_fsu00340.kgml: Histidine metabolism
path_fsu00340.kgml: Initialization took 0.80 seconds
path_fsu00340.kgml:
path_fsu00340.kgml: Found a trail of span 2 without skipping any vertex
path_fsu00340.kgml: 58 -> 67
path_fsu00340.kgml: R01071 -> R04035
path_fsu00340.kgml: fsu:Fisuc_1144 -> fsu:Fisuc_1143
path_fsu00340.kgml: 2.4.2.17 -> 3.6.1.31
path_fsu00340.kgml:
path_fsu00340.kgml: --- 1.00 seconds ---

path_fsu00350.kgml: Tyrosine metabolism
path_fsu00350.kgml: Initialization took 0.15 seconds
path_fsu00350.kgml: (not found)
path_fsu00350.kgml: --- 0.31 seconds ---

path_fsu00360.kgml: Phenylalanine metabolism
path_fsu00360.kgml: Initialization took 0.21 seconds
path_fsu00360.kgml: (not found)
path_fsu00360.kgml: --- 0.29 seconds ---

path_fsu00380.kgml: Tryptophan metabolism
path_fsu00380.kgml: Initialization took 0.06 seconds
path_fsu00380.kgml: (not found)
path_fsu00380.kgml: --- 0.15 seconds ---

path_fsu00400.kgml: Phenylalanine, tyrosine and tryptophan biosynthesis
path_fsu00400.kgml: Initialization took 0.96 seconds
path_fsu00400.kgml:
path_fsu00400.kgml: Found a trail of span 3 containing skipped vertices
path_fsu00400.kgml: 79 -> [77] -> 76 -> 75
path_fsu00400.kgml: R03083 -> [R03084] -> R02413 -> R02412
path_fsu00400.kgml: fsu:Fisuc_2244 -> [fsu:Fisuc_1573] -> fsu:Fisuc_2245 -> fsu:Fisuc_2244
path_fsu00400.kgml: 4.2.3.4 -> [4.2.1.10] -> {1.1.1.25, 1.1.1.282} -> 2.7.1.71
path_fsu00400.kgml:
path_fsu00400.kgml: Found a trail of span 3 containing skipped vertices
path_fsu00400.kgml: 52 -> 51 -> [52] -> 53
path_fsu00400.kgml: R02340 -> R02722 -> [R02340] -> R00674
path_fsu00400.kgml: fsu:Fisuc_0180 -> {fsu:Fisuc_0179, fsu:Fisuc_0180, fsu:Fisuc_3045} -> [fsu:Fisuc_0180] -> {fsu:Fisuc_0179, fsu:Fisuc_3045}
path_fsu00400.kgml: {4.1.2.8, 4.2.1.20} -> 4.2.1.20 -> [{4.1.2.8, 4.2.1.20}] -> {4.2.1.122, 4.2.1.20}
path_fsu00400.kgml:
path_fsu00400.kgml: Found a trail of span 2 without skipping any vertex
path_fsu00400.kgml: 57 -> 56
path_fsu00400.kgml: {R00985, R00986} -> R01073
path_fsu00400.kgml: {fsu:Fisuc_0137, fsu:Fisuc_0138} -> fsu:Fisuc_0138
path_fsu00400.kgml: {4.1.3.27, 4.1.3.27} -> 2.4.2.18
path_fsu00400.kgml:
path_fsu00400.kgml: --- 1.46 seconds ---

path_fsu00401.kgml: Novobiocin biosynthesis
path_fsu00401.kgml: Initialization took 0.15 seconds
path_fsu00401.kgml: (not found)
path_fsu00401.kgml: --- 0.29 seconds ---

path_fsu00410.kgml: beta-Alanine metabolism
path_fsu00410.kgml: Initialization took 0.16 seconds
path_fsu00410.kgml: (not found)
path_fsu00410.kgml: --- 0.26 seconds ---

path_fsu00430.kgml: Taurine and hypotaurine metabolism
path_fsu00430.kgml: Initialization took 0.10 seconds
path_fsu00430.kgml: (not found)
path_fsu00430.kgml: --- 0.21 seconds ---

path_fsu00440.kgml: Phosphonate and phosphinate metabolism
path_fsu00440.kgml: Initialization took 0.09 seconds
path_fsu00440.kgml:
path_fsu00440.kgml: Found a trail of span 2 without skipping any vertex
path_fsu00440.kgml: 64 -> 65
path_fsu00440.kgml: R00661 -> R04053
path_fsu00440.kgml: fsu:Fisuc_0993 -> fsu:Fisuc_0992
path_fsu00440.kgml: 5.4.2.9 -> 4.1.1.82
path_fsu00440.kgml:
path_fsu00440.kgml: --- 0.30 seconds ---

path_fsu00450.kgml: Selenocompound metabolism
path_fsu00450.kgml: Initialization took 0.47 seconds
path_fsu00450.kgml: (not found)
path_fsu00450.kgml: --- 0.57 seconds ---

path_fsu00460.kgml: Cyanoamino acid metabolism
path_fsu00460.kgml: Initialization took 0.16 seconds
path_fsu00460.kgml: (not found)
path_fsu00460.kgml: --- 0.26 seconds ---

path_fsu00471.kgml: D-Glutamine and D-glutamate metabolism
path_fsu00471.kgml: Initialization took 0.20 seconds
path_fsu00471.kgml: (not found)
path_fsu00471.kgml: --- 0.30 seconds ---

path_fsu00473.kgml: D-Alanine metabolism
path_fsu00473.kgml: Initialization took 0.15 seconds
path_fsu00473.kgml: (not found)
path_fsu00473.kgml: --- 0.22 seconds ---

path_fsu00480.kgml: Glutathione metabolism
path_fsu00480.kgml: Initialization took 0.14 seconds
path_fsu00480.kgml: (not found)
path_fsu00480.kgml: --- 0.25 seconds ---

path_fsu00500.kgml: Starch and sucrose metabolism
path_fsu00500.kgml: Initialization took 1.72 seconds
path_fsu00500.kgml:
path_fsu00500.kgml: Found a trail of span 5 containing skipped vertices
path_fsu00500.kgml: 122 -> 208 -> 134 -> [120] -> 200 -> 134 -> [120] -> 133
path_fsu00500.kgml: R03122 -> R11262 -> R05196 -> [R02110] -> R02112 -> R05196 -> [R02110] -> R02111
path_fsu00500.kgml: fsu:Fisuc_0859 -> fsu:Fisuc_0859 -> fsu:Fisuc_0860 -> [fsu:Fisuc_3103] -> fsu:Fisuc_0859 -> fsu:Fisuc_0860 -> [fsu:Fisuc_3103] -> {fsu:Fisuc_0860, fsu:Fisuc_2097}
path_fsu00500.kgml: 3.2.1.54 -> {3.2.1.1, 3.2.1.133, 3.2.1.2} -> 2.4.1.25 -> [2.4.1.18] -> {3.2.1.1, 3.2.1.133, 3.2.1.2} -> 2.4.1.25 -> [2.4.1.18] -> 2.4.1.1
path_fsu00500.kgml:
path_fsu00500.kgml: Found a trail of span 4 containing skipped vertices
path_fsu00500.kgml: 122 -> [208] -> 134 -> [120] -> 200 -> 134 -> [120] -> 133
path_fsu00500.kgml: R03122 -> [R11262] -> R05196 -> [R02110] -> R02112 -> R05196 -> [R02110] -> R02111
path_fsu00500.kgml: fsu:Fisuc_0859 -> [fsu:Fisuc_0859] -> fsu:Fisuc_0860 -> [fsu:Fisuc_3103] -> fsu:Fisuc_0859 -> fsu:Fisuc_0860 -> [fsu:Fisuc_3103] -> {fsu:Fisuc_0860, fsu:Fisuc_2097}
path_fsu00500.kgml: 3.2.1.54 -> [{3.2.1.1, 3.2.1.133, 3.2.1.2}] -> 2.4.1.25 -> [2.4.1.18] -> {3.2.1.1, 3.2.1.133, 3.2.1.2} -> 2.4.1.25 -> [2.4.1.18] -> 2.4.1.1
path_fsu00500.kgml:
path_fsu00500.kgml: Found a trail of span 2 without skipping any vertex
path_fsu00500.kgml: 95 -> 226
path_fsu00500.kgml: R11307 -> R11308
path_fsu00500.kgml: {fsu:Fisuc_0897, fsu:Fisuc_1224, fsu:Fisuc_1523, fsu:Fisuc_1531, fsu:Fisuc_1859, fsu:Fisuc_1860, fsu:Fisuc_2011, fsu:Fisuc_2230, fsu:Fisuc_2364} -> {fsu:Fisuc_0897, fsu:Fisuc_1224, fsu:Fisuc_1523, fsu:Fisuc_1531, fsu:Fisuc_1859, fsu:Fisuc_1860, fsu:Fisuc_2011, fsu:Fisuc_2230, fsu:Fisuc_2364}
path_fsu00500.kgml: 3.2.1.4 -> {3.2.1.4, 3.2.1.91}
path_fsu00500.kgml:
path_fsu00500.kgml: --- 2.29 seconds ---

path_fsu00511.kgml: Other glycan degradation
path_fsu00511.kgml: Initialization took 0.10 seconds
path_fsu00511.kgml: (not found)
path_fsu00511.kgml: --- 0.21 seconds ---

path_fsu00520.kgml: Amino sugar and nucleotide sugar metabolism
path_fsu00520.kgml: Initialization took 2.42 seconds
path_fsu00520.kgml:
path_fsu00520.kgml: Found a trail of span 2 containing skipped vertices
path_fsu00520.kgml: 407 -> [186] -> 188
path_fsu00520.kgml: R00505 -> [R00291] -> R00286
path_fsu00520.kgml: fsu:Fisuc_0996 -> [{fsu:Fisuc_2556, fsu:Fisuc_2683, fsu:Fisuc_2685, fsu:Fisuc_2693}] -> {fsu:Fisuc_0961, fsu:Fisuc_0997}
path_fsu00520.kgml: 5.4.99.9 -> [5.1.3.2] -> 1.1.1.22
path_fsu00520.kgml:
path_fsu00520.kgml: --- 2.67 seconds ---

path_fsu00521.kgml: Streptomycin biosynthesis
path_fsu00521.kgml: Initialization took 0.41 seconds
path_fsu00521.kgml:
path_fsu00521.kgml: Found a trail of span 3 without skipping any vertex
path_fsu00521.kgml: 44 -> 43 -> 42
path_fsu00521.kgml: R02328 -> R06513 -> R06514
path_fsu00521.kgml: {fsu:Fisuc_0059, fsu:Fisuc_0779} -> fsu:Fisuc_0778 -> fsu:Fisuc_0777
path_fsu00521.kgml: 2.7.7.24 -> 4.2.1.46 -> 5.1.3.13
path_fsu00521.kgml:
path_fsu00521.kgml: Found a trail of span 2 containing skipped vertices
path_fsu00521.kgml: 44 -> [43] -> 42
path_fsu00521.kgml: R02328 -> [R06513] -> R06514
path_fsu00521.kgml: {fsu:Fisuc_0059, fsu:Fisuc_0779} -> [fsu:Fisuc_0778] -> fsu:Fisuc_0777
path_fsu00521.kgml: 2.7.7.24 -> [4.2.1.46] -> 5.1.3.13
path_fsu00521.kgml: Skipped genes: fsu:Fisuc_0778
path_fsu00521.kgml:
path_fsu00521.kgml: --- 0.78 seconds ---

path_fsu00523.kgml: Polyketide sugar unit biosynthesis
path_fsu00523.kgml: Initialization took 0.35 seconds
path_fsu00523.kgml:
path_fsu00523.kgml: Found a trail of span 3 without skipping any vertex
path_fsu00523.kgml: 27 -> 26 -> 63
path_fsu00523.kgml: R02328 -> R06513 -> R06514
path_fsu00523.kgml: {fsu:Fisuc_0059, fsu:Fisuc_0779} -> fsu:Fisuc_0778 -> fsu:Fisuc_0777
path_fsu00523.kgml: 2.7.7.24 -> 4.2.1.46 -> 5.1.3.13
path_fsu00523.kgml:
path_fsu00523.kgml: Found a trail of span 2 containing skipped vertices
path_fsu00523.kgml: 27 -> [26] -> 63
path_fsu00523.kgml: R02328 -> [R06513] -> R06514
path_fsu00523.kgml: {fsu:Fisuc_0059, fsu:Fisuc_0779} -> [fsu:Fisuc_0778] -> fsu:Fisuc_0777
path_fsu00523.kgml: 2.7.7.24 -> [4.2.1.46] -> 5.1.3.13
path_fsu00523.kgml: Skipped genes: fsu:Fisuc_0778
path_fsu00523.kgml:
path_fsu00523.kgml: --- 0.71 seconds ---

path_fsu00525.kgml: Acarbose and validamycin biosynthesis
path_fsu00525.kgml: Initialization took 0.09 seconds
path_fsu00525.kgml:
path_fsu00525.kgml: Found a trail of span 2 without skipping any vertex
path_fsu00525.kgml: 58 -> 59
path_fsu00525.kgml: R02328 -> R06513
path_fsu00525.kgml: {fsu:Fisuc_0059, fsu:Fisuc_0779} -> fsu:Fisuc_0778
path_fsu00525.kgml: 2.7.7.24 -> 4.2.1.46
path_fsu00525.kgml:
path_fsu00525.kgml: --- 0.29 seconds ---

path_fsu00540.kgml: Lipopolysaccharide biosynthesis
path_fsu00540.kgml: Initialization took 0.46 seconds
path_fsu00540.kgml: (not found)
path_fsu00540.kgml: --- 0.56 seconds ---

path_fsu00550.kgml: Peptidoglycan biosynthesis
path_fsu00550.kgml: Initialization took 1.02 seconds
path_fsu00550.kgml:
path_fsu00550.kgml: Found a trail of span 4 containing skipped vertices
path_fsu00550.kgml: 33 -> [32] -> 34 -> 23 -> [35] -> 36
path_fsu00550.kgml: R03193 -> [R02783] -> R02788 -> R04617 -> [R05630] -> R05032
path_fsu00550.kgml: {fsu:Fisuc_0565, fsu:Fisuc_3116} -> [fsu:Fisuc_2366] -> fsu:Fisuc_0569 -> fsu:Fisuc_0568 -> [fsu:Fisuc_0234] -> fsu:Fisuc_0566
path_fsu00550.kgml: 6.3.2.8 -> [6.3.2.9] -> 6.3.2.13 -> 6.3.2.10 -> [2.7.8.13] -> 2.4.1.227
path_fsu00550.kgml: Skipped genes: fsu:Fisuc_0567
path_fsu00550.kgml:
path_fsu00550.kgml: Found a trail of span 2 containing skipped vertices
path_fsu00550.kgml: 29 -> [28] -> 27
path_fsu00550.kgml: R04573 -> [R05629] -> R05662
path_fsu00550.kgml: fsu:Fisuc_0568 -> [fsu:Fisuc_0234] -> fsu:Fisuc_0566
path_fsu00550.kgml: 6.3.2.10 -> [2.7.8.13] -> 2.4.1.227
path_fsu00550.kgml: Skipped genes: fsu:Fisuc_0567
path_fsu00550.kgml:
path_fsu00550.kgml: --- 1.47 seconds ---

path_fsu00561.kgml: Glycerolipid metabolism
path_fsu00561.kgml: Initialization took 0.26 seconds
path_fsu00561.kgml: (not found)
path_fsu00561.kgml: --- 0.37 seconds ---

path_fsu00562.kgml: Inositol phosphate metabolism
path_fsu00562.kgml: Initialization took 0.11 seconds
path_fsu00562.kgml: (not found)
path_fsu00562.kgml: --- 0.21 seconds ---

path_fsu00564.kgml: Glycerophospholipid metabolism
path_fsu00564.kgml: Initialization took 0.82 seconds
path_fsu00564.kgml:
path_fsu00564.kgml: Found a trail of span 2 without skipping any vertex
path_fsu00564.kgml: 115 -> 113
path_fsu00564.kgml: {R00842, R00844} -> R00851
path_fsu00564.kgml: fsu:Fisuc_2248 -> {fsu:Fisuc_2015, fsu:Fisuc_2247}
path_fsu00564.kgml: {1.1.1.8, 1.1.1.94, 1.1.1.94} -> 2.3.1.15
path_fsu00564.kgml:
path_fsu00564.kgml: --- 1.03 seconds ---

path_fsu00590.kgml: Arachidonic acid metabolism
path_fsu00590.kgml: Initialization took 0.09 seconds
path_fsu00590.kgml: (not found)
path_fsu00590.kgml: --- 0.24 seconds ---

path_fsu00600.kgml: Sphingolipid metabolism
path_fsu00600.kgml: Initialization took 0.15 seconds
path_fsu00600.kgml: (not found)
path_fsu00600.kgml: --- 0.31 seconds ---

path_fsu00620.kgml: Pyruvate metabolism
path_fsu00620.kgml: Initialization took 1.51 seconds
path_fsu00620.kgml: (not found)
path_fsu00620.kgml: --- 1.92 seconds ---

path_fsu00625.kgml: Chloroalkane and chloroalkene degradation
path_fsu00625.kgml: Initialization took 0.31 seconds
path_fsu00625.kgml: (not found)
path_fsu00625.kgml: --- 0.42 seconds ---

path_fsu00626.kgml: Naphthalene degradation
path_fsu00626.kgml: Initialization took 0.10 seconds
path_fsu00626.kgml: (not found)
path_fsu00626.kgml: --- 0.21 seconds ---

path_fsu00630.kgml: Glyoxylate and dicarboxylate metabolism
path_fsu00630.kgml: Initialization took 0.57 seconds
path_fsu00630.kgml: (not found)
path_fsu00630.kgml: --- 0.67 seconds ---

path_fsu00640.kgml: Propanoate metabolism
path_fsu00640.kgml: Initialization took 0.22 seconds
path_fsu00640.kgml: (not found)
path_fsu00640.kgml: --- 0.38 seconds ---

path_fsu00650.kgml: Butanoate metabolism
path_fsu00650.kgml: Initialization took 0.35 seconds
path_fsu00650.kgml: (not found)
path_fsu00650.kgml: --- 0.46 seconds ---

path_fsu00660.kgml: C5-Branched dibasic acid metabolism
path_fsu00660.kgml: Initialization took 0.28 seconds
path_fsu00660.kgml:
path_fsu00660.kgml: Found a trail of span 2 without skipping any vertex
path_fsu00660.kgml: 31 -> 96
path_fsu00660.kgml: R03896 -> R03898
path_fsu00660.kgml: {fsu:Fisuc_0067, fsu:Fisuc_0068} -> {fsu:Fisuc_0067, fsu:Fisuc_0068}
path_fsu00660.kgml: 4.2.1.35 -> 4.2.1.35
path_fsu00660.kgml:
path_fsu00660.kgml: --- 0.48 seconds ---

path_fsu00670.kgml: One carbon pool by folate
path_fsu00670.kgml: Initialization took 0.80 seconds
path_fsu00670.kgml: (not found)
path_fsu00670.kgml: --- 1.15 seconds ---

path_fsu00680.kgml: Methane metabolism
path_fsu00680.kgml: Initialization took 0.86 seconds
path_fsu00680.kgml: (not found)
path_fsu00680.kgml: --- 0.97 seconds ---

path_fsu00730.kgml: Thiamine metabolism
path_fsu00730.kgml: Initialization took 0.76 seconds
path_fsu00730.kgml:
path_fsu00730.kgml: Found a trail of span 2 without skipping any vertex
path_fsu00730.kgml: 91 -> 69
path_fsu00730.kgml: R10246 -> R10247
path_fsu00730.kgml: fsu:Fisuc_2911 -> fsu:Fisuc_2910
path_fsu00730.kgml: 4.1.99.19 -> 2.8.1.10
path_fsu00730.kgml:
path_fsu00730.kgml: --- 1.02 seconds ---

path_fsu00740.kgml: Riboflavin metabolism
path_fsu00740.kgml: Initialization took 0.20 seconds
path_fsu00740.kgml:
path_fsu00740.kgml: Found a trail of span 3 containing skipped vertices
path_fsu00740.kgml: 32 -> [41] -> 42 -> 41
path_fsu00740.kgml: R07281 -> [R04457] -> R00066 -> R04457
path_fsu00740.kgml: fsu:Fisuc_2736 -> [fsu:Fisuc_2737] -> fsu:Fisuc_2735 -> fsu:Fisuc_2737
path_fsu00740.kgml: 4.1.99.12 -> [2.5.1.78] -> 2.5.1.9 -> 2.5.1.78
path_fsu00740.kgml:
path_fsu00740.kgml: --- 0.47 seconds ---

path_fsu00750.kgml: Vitamin B6 metabolism
path_fsu00750.kgml: Initialization took 0.15 seconds
path_fsu00750.kgml: (not found)
path_fsu00750.kgml: --- 0.24 seconds ---

path_fsu00760.kgml: Nicotinate and nicotinamide metabolism
path_fsu00760.kgml: Initialization took 0.56 seconds
path_fsu00760.kgml: (not found)
path_fsu00760.kgml: --- 0.70 seconds ---

path_fsu00770.kgml: Pantothenate and CoA biosynthesis
path_fsu00770.kgml: Initialization took 1.21 seconds
path_fsu00770.kgml: (not found)
path_fsu00770.kgml: --- 1.32 seconds ---

path_fsu00780.kgml: Biotin metabolism
path_fsu00780.kgml: Initialization took 0.91 seconds
path_fsu00780.kgml:
path_fsu00780.kgml: Found a trail of span 3 without skipping any vertex
path_fsu00780.kgml: 95 -> 53 -> 56
path_fsu00780.kgml: R10115 -> R10116 -> R10117
path_fsu00780.kgml: {fsu:Fisuc_2806, fsu:Fisuc_2999, fsu:Fisuc_3028, fsu:Fisuc_3070} -> {fsu:Fisuc_2016, fsu:Fisuc_2807, fsu:Fisuc_3000} -> {fsu:Fisuc_2808, fsu:Fisuc_3095}
path_fsu00780.kgml: {2.3.1.179, 2.3.1.41} -> 1.1.1.100 -> 4.2.1.59
path_fsu00780.kgml:
path_fsu00780.kgml: Found a trail of span 3 without skipping any vertex
path_fsu00780.kgml: 74 -> 67 -> 70
path_fsu00780.kgml: R10119 -> R10120 -> R10121
path_fsu00780.kgml: {fsu:Fisuc_2806, fsu:Fisuc_2999, fsu:Fisuc_3028, fsu:Fisuc_3070} -> {fsu:Fisuc_2016, fsu:Fisuc_2807, fsu:Fisuc_3000} -> {fsu:Fisuc_2808, fsu:Fisuc_3095}
path_fsu00780.kgml: {2.3.1.179, 2.3.1.41} -> 1.1.1.100 -> 4.2.1.59
path_fsu00780.kgml:
path_fsu00780.kgml: Found a trail of span 2 containing skipped vertices
path_fsu00780.kgml: 95 -> [53] -> 56
path_fsu00780.kgml: R10115 -> [R10116] -> R10117
path_fsu00780.kgml: {fsu:Fisuc_2806, fsu:Fisuc_2999, fsu:Fisuc_3028, fsu:Fisuc_3070} -> [{fsu:Fisuc_2016, fsu:Fisuc_2807, fsu:Fisuc_3000}] -> {fsu:Fisuc_2808, fsu:Fisuc_3095}
path_fsu00780.kgml: {2.3.1.179, 2.3.1.41} -> [1.1.1.100] -> 4.2.1.59
path_fsu00780.kgml: Skipped genes: fsu:Fisuc_2807
path_fsu00780.kgml:
path_fsu00780.kgml: Found a trail of span 2 containing skipped vertices
path_fsu00780.kgml: 74 -> [67] -> 70
path_fsu00780.kgml: R10119 -> [R10120] -> R10121
path_fsu00780.kgml: {fsu:Fisuc_2806, fsu:Fisuc_2999, fsu:Fisuc_3028, fsu:Fisuc_3070} -> [{fsu:Fisuc_2016, fsu:Fisuc_2807, fsu:Fisuc_3000}] -> {fsu:Fisuc_2808, fsu:Fisuc_3095}
path_fsu00780.kgml: {2.3.1.179, 2.3.1.41} -> [1.1.1.100] -> 4.2.1.59
path_fsu00780.kgml: Skipped genes: fsu:Fisuc_2807
path_fsu00780.kgml:
path_fsu00780.kgml: --- 1.78 seconds ---

path_fsu00790.kgml: Folate biosynthesis
path_fsu00790.kgml: Initialization took 0.92 seconds
path_fsu00790.kgml:
path_fsu00790.kgml: Found a trail of span 3 without skipping any vertex
path_fsu00790.kgml: 96 -> 102 -> 103
path_fsu00790.kgml: R09959 -> R10002 -> R09978
path_fsu00790.kgml: fsu:Fisuc_2952 -> fsu:Fisuc_2951 -> fsu:Fisuc_2953
path_fsu00790.kgml: 4.1.2.50 -> 4.3.99.3 -> 6.3.4.20
path_fsu00790.kgml:
path_fsu00790.kgml: Found a trail of span 2 containing skipped vertices
path_fsu00790.kgml: 96 -> [102] -> 103
path_fsu00790.kgml: R09959 -> [R10002] -> R09978
path_fsu00790.kgml: fsu:Fisuc_2952 -> [fsu:Fisuc_2951] -> fsu:Fisuc_2953
path_fsu00790.kgml: 4.1.2.50 -> [4.3.99.3] -> 6.3.4.20
path_fsu00790.kgml:
path_fsu00790.kgml: --- 1.47 seconds ---

path_fsu00860.kgml: Porphyrin and chlorophyll metabolism
path_fsu00860.kgml: Initialization took 0.32 seconds
path_fsu00860.kgml:
path_fsu00860.kgml: Found a trail of span 8 containing skipped vertices
path_fsu00860.kgml: 278 -> 276 -> 274 -> 273 -> 270 -> 271 -> 281 -> 280
path_fsu00860.kgml: R04109 -> R02272 -> R00036 -> R00084 -> R03165 -> R03194 -> R03947 -> R02864
path_fsu00860.kgml: fsu:Fisuc_3039 -> fsu:Fisuc_3032 -> fsu:Fisuc_3034 -> fsu:Fisuc_3038 -> fsu:Fisuc_3036 -> fsu:Fisuc_3036 -> fsu:Fisuc_3035 -> fsu:Fisuc_3035
path_fsu00860.kgml: 1.2.1.70 -> 5.4.3.8 -> 4.2.1.24 -> 2.5.1.61 -> 4.2.1.75 -> 2.1.1.107 -> 1.3.1.76 -> 4.99.1.4
path_fsu00860.kgml: Skipped genes: fsu:Fisuc_3033
path_fsu00860.kgml:
path_fsu00860.kgml: Found a trail of span 7 containing skipped vertices
path_fsu00860.kgml: 278 -> [276] -> 274 -> 273 -> 270 -> 271 -> 281 -> 280
path_fsu00860.kgml: R04109 -> [R02272] -> R00036 -> R00084 -> R03165 -> R03194 -> R03947 -> R02864
path_fsu00860.kgml: fsu:Fisuc_3039 -> [fsu:Fisuc_3032] -> fsu:Fisuc_3034 -> fsu:Fisuc_3038 -> fsu:Fisuc_3036 -> fsu:Fisuc_3036 -> fsu:Fisuc_3035 -> fsu:Fisuc_3035
path_fsu00860.kgml: 1.2.1.70 -> [5.4.3.8] -> 4.2.1.24 -> 2.5.1.61 -> 4.2.1.75 -> 2.1.1.107 -> 1.3.1.76 -> 4.99.1.4
path_fsu00860.kgml:
path_fsu00860.kgml: Found a trail of span 7 containing skipped vertices
path_fsu00860.kgml: 278 -> 276 -> 274 -> [273] -> 270 -> 271 -> 281 -> 280
path_fsu00860.kgml: R04109 -> R02272 -> R00036 -> [R00084] -> R03165 -> R03194 -> R03947 -> R02864
path_fsu00860.kgml: fsu:Fisuc_3039 -> fsu:Fisuc_3032 -> fsu:Fisuc_3034 -> [fsu:Fisuc_3038] -> fsu:Fisuc_3036 -> fsu:Fisuc_3036 -> fsu:Fisuc_3035 -> fsu:Fisuc_3035
path_fsu00860.kgml: 1.2.1.70 -> 5.4.3.8 -> 4.2.1.24 -> [2.5.1.61] -> 4.2.1.75 -> 2.1.1.107 -> 1.3.1.76 -> 4.99.1.4
path_fsu00860.kgml: Skipped genes: fsu:Fisuc_3033, fsu:Fisuc_3038
path_fsu00860.kgml:
path_fsu00860.kgml: Found a trail of span 7 containing skipped vertices
path_fsu00860.kgml: 278 -> 276 -> 274 -> 273 -> [270] -> 271 -> 281 -> 280
path_fsu00860.kgml: R04109 -> R02272 -> R00036 -> R00084 -> [R03165] -> R03194 -> R03947 -> R02864
path_fsu00860.kgml: fsu:Fisuc_3039 -> fsu:Fisuc_3032 -> fsu:Fisuc_3034 -> fsu:Fisuc_3038 -> [fsu:Fisuc_3036] -> fsu:Fisuc_3036 -> fsu:Fisuc_3035 -> fsu:Fisuc_3035
path_fsu00860.kgml: 1.2.1.70 -> 5.4.3.8 -> 4.2.1.24 -> 2.5.1.61 -> [4.2.1.75] -> 2.1.1.107 -> 1.3.1.76 -> 4.99.1.4
path_fsu00860.kgml: Skipped genes: fsu:Fisuc_3033
path_fsu00860.kgml:
path_fsu00860.kgml: Found a trail of span 7 containing skipped vertices
path_fsu00860.kgml: 278 -> 276 -> 274 -> 273 -> 270 -> 271 -> [281] -> 280
path_fsu00860.kgml: R04109 -> R02272 -> R00036 -> R00084 -> R03165 -> R03194 -> [R03947] -> R02864
path_fsu00860.kgml: fsu:Fisuc_3039 -> fsu:Fisuc_3032 -> fsu:Fisuc_3034 -> fsu:Fisuc_3038 -> fsu:Fisuc_3036 -> fsu:Fisuc_3036 -> [fsu:Fisuc_3035] -> fsu:Fisuc_3035
path_fsu00860.kgml: 1.2.1.70 -> 5.4.3.8 -> 4.2.1.24 -> 2.5.1.61 -> 4.2.1.75 -> 2.1.1.107 -> [1.3.1.76] -> 4.99.1.4
path_fsu00860.kgml: Skipped genes: fsu:Fisuc_3033
path_fsu00860.kgml:
path_fsu00860.kgml: Found a trail of span 7 containing skipped vertices
path_fsu00860.kgml: 278 -> 276 -> 274 -> 273 -> 270 -> [271] -> 281 -> 280
path_fsu00860.kgml: R04109 -> R02272 -> R00036 -> R00084 -> R03165 -> [R03194] -> R03947 -> R02864
path_fsu00860.kgml: fsu:Fisuc_3039 -> fsu:Fisuc_3032 -> fsu:Fisuc_3034 -> fsu:Fisuc_3038 -> fsu:Fisuc_3036 -> [fsu:Fisuc_3036] -> fsu:Fisuc_3035 -> fsu:Fisuc_3035
path_fsu00860.kgml: 1.2.1.70 -> 5.4.3.8 -> 4.2.1.24 -> 2.5.1.61 -> 4.2.1.75 -> [2.1.1.107] -> 1.3.1.76 -> 4.99.1.4
path_fsu00860.kgml: Skipped genes: fsu:Fisuc_3033
path_fsu00860.kgml:
path_fsu00860.kgml: --- 1.45 seconds ---

path_fsu00900.kgml: Terpenoid backbone biosynthesis
path_fsu00900.kgml: Initialization took 0.73 seconds
path_fsu00900.kgml: (not found)
path_fsu00900.kgml: --- 0.90 seconds ---

path_fsu00909.kgml: Sesquiterpenoid and triterpenoid biosynthesis
path_fsu00909.kgml: Initialization took 0.11 seconds
path_fsu00909.kgml: (not found)
path_fsu00909.kgml: --- 0.22 seconds ---

path_fsu00910.kgml: Nitrogen metabolism
path_fsu00910.kgml: Initialization took 0.51 seconds
path_fsu00910.kgml: (not found)
path_fsu00910.kgml: --- 0.66 seconds ---

path_fsu00920.kgml: Sulfur metabolism
path_fsu00920.kgml: Initialization took 0.72 seconds
path_fsu00920.kgml:
path_fsu00920.kgml: Found a trail of span 2 without skipping any vertex
path_fsu00920.kgml: 49 -> 42
path_fsu00920.kgml: R08553 -> R00529
path_fsu00920.kgml: {fsu:Fisuc_0144, fsu:Fisuc_0145} -> {fsu:Fisuc_0146, fsu:Fisuc_0147}
path_fsu00920.kgml: 1.8.99.2 -> 2.7.7.4
path_fsu00920.kgml:
path_fsu00920.kgml: --- 0.97 seconds ---

path_fsu00970.kgml: Aminoacyl-tRNA biosynthesis
path_fsu00970.kgml: Initialization took 2.87 seconds
path_fsu00970.kgml: (not found)
path_fsu00970.kgml: --- 2.97 seconds ---

path_fsu01040.kgml: Biosynthesis of unsaturated fatty acids
path_fsu01040.kgml: Initialization took 0.16 seconds
path_fsu01040.kgml: (not found)
path_fsu01040.kgml: --- 0.26 seconds ---

path_fsu01054.kgml: Nonribosomal peptide structures
path_fsu01054.kgml: Initialization took 0.10 seconds
path_fsu01054.kgml: (not found)
path_fsu01054.kgml: --- 0.20 seconds ---

--- 117.11 seconds ---
