# Supplementary material for: CoMetGeNe: mining conserved neighborhood patterns in metabolic and genomic contexts
Source: BMC Bioinformatics. 2019 Jan 10;20:19. doi: 10.1186/s12859-018-2542-2 (PMC6327494; doi:10.1186/s12859-018-2542-2)
Supplement: Supplementary file 14 — Trail finding results for completely assembled representative bacterial genomes present in NCBI Genomes. Of the 1,545 fully assembled representative bacterial genomes in NCBI, corresponding entries have been identified in KEGG for 1,467 species, for which trail finding has been performed for all combinations of gap parameters δG and δD ranging from 0 to 3. This additional file is available from https://doi.org/10.6084/m9.figshare.7288769. (GZ 178,532 kb) [file 12859_2018_2542_MOESM14_ESM.gz › results/lst_dG0_dD1.hnet]

--- delta_G = 0, delta_D = 1 ---

path_lst00010.kgml: Glycolysis / Gluconeogenesis
path_lst00010.kgml: Initialization took 0.05 seconds
path_lst00010.kgml:
path_lst00010.kgml: Found a trail of span 3 containing skipped vertices
path_lst00010.kgml: 49 -> 48 -> [49] -> 50
path_lst00010.kgml: R03270 -> R00014 -> [R03270] -> R02569
path_lst00010.kgml: {lst:LSS_16791, lst:LSS_16796} -> {lst:LSS_16791, lst:LSS_16796} -> [{lst:LSS_16791, lst:LSS_16796}] -> lst:LSS_16801
path_lst00010.kgml: 1.2.4.1 -> {1.2.4.1, 2.2.1.6, 4.1.1.1} -> [1.2.4.1] -> 2.3.1.12
path_lst00010.kgml:
path_lst00010.kgml: Found a trail of span 2 without skipping any vertex
path_lst00010.kgml: 76 -> 57
path_lst00010.kgml: R01512 -> R01061
path_lst00010.kgml: lst:LSS_16985 -> lst:LSS_16990
path_lst00010.kgml: 2.7.2.3 -> {1.2.1.12, 1.2.1.59}
path_lst00010.kgml:
path_lst00010.kgml: --- 0.43 seconds ---

path_lst00020.kgml: Citrate cycle (TCA cycle)
path_lst00020.kgml: Initialization took 0.09 seconds
path_lst00020.kgml:
path_lst00020.kgml: Found a trail of span 4 containing skipped vertices
path_lst00020.kgml: 30 -> 31 -> 28 -> [30] -> 29
path_lst00020.kgml: R03316 -> R02570 -> R07618 -> [R03316] -> R00621
path_lst00020.kgml: lst:LSS_03364 -> lst:LSS_03374 -> {lst:LSS_01767, lst:LSS_03369, lst:LSS_09369} -> [lst:LSS_03364] -> lst:LSS_03364
path_lst00020.kgml: 1.2.4.2 -> 2.3.1.61 -> 1.8.1.4 -> [1.2.4.2] -> 1.2.4.2
path_lst00020.kgml:
path_lst00020.kgml: Found a trail of span 3 without skipping any vertex
path_lst00020.kgml: 75 -> 77 -> 82
path_lst00020.kgml: R00014 -> R03270 -> R02569
path_lst00020.kgml: {lst:LSS_16791, lst:LSS_16796} -> {lst:LSS_16791, lst:LSS_16796} -> lst:LSS_16801
path_lst00020.kgml: {1.2.4.1, 2.2.1.6, 4.1.1.1} -> 1.2.4.1 -> 2.3.1.12
path_lst00020.kgml:
path_lst00020.kgml: --- 1.12 seconds ---

path_lst00030.kgml: Pentose phosphate pathway
path_lst00030.kgml: Initialization took 0.06 seconds
path_lst00030.kgml: (not found)
path_lst00030.kgml: --- 0.20 seconds ---

path_lst00040.kgml: Pentose and glucuronate interconversions
path_lst00040.kgml: Initialization took 0.06 seconds
path_lst00040.kgml: (not found)
path_lst00040.kgml: --- 0.12 seconds ---

path_lst00051.kgml: Fructose and mannose metabolism
path_lst00051.kgml: Initialization took 0.06 seconds
path_lst00051.kgml: (not found)
path_lst00051.kgml: --- 0.15 seconds ---

path_lst00052.kgml: Galactose metabolism
path_lst00052.kgml: Initialization took 0.05 seconds
path_lst00052.kgml: (not found)
path_lst00052.kgml: --- 0.10 seconds ---

path_lst00053.kgml: Ascorbate and aldarate metabolism
path_lst00053.kgml: Initialization took 0.06 seconds
path_lst00053.kgml: (not found)
path_lst00053.kgml: --- 0.12 seconds ---

path_lst00061.kgml: Fatty acid biosynthesis
path_lst00061.kgml: Initialization took 0.06 seconds
path_lst00061.kgml: (not found)
path_lst00061.kgml: --- 0.12 seconds ---

path_lst00071.kgml: Fatty acid degradation
path_lst00071.kgml: Initialization took 0.06 seconds
path_lst00071.kgml: (not found)
path_lst00071.kgml: --- 0.21 seconds ---

path_lst00072.kgml: Synthesis and degradation of ketone bodies
path_lst00072.kgml: Initialization took 0.06 seconds
path_lst00072.kgml: (not found)
path_lst00072.kgml: --- 0.12 seconds ---

path_lst00130.kgml: Ubiquinone and other terpenoid-quinone biosynthesis
path_lst00130.kgml: Initialization took 0.06 seconds
path_lst00130.kgml: (not found)
path_lst00130.kgml: --- 0.12 seconds ---

path_lst00190.kgml: Oxidative phosphorylation
path_lst00190.kgml: Initialization took 0.06 seconds
path_lst00190.kgml: (not found)
path_lst00190.kgml: --- 0.13 seconds ---

path_lst00220.kgml: Arginine biosynthesis
path_lst00220.kgml: Initialization took 0.06 seconds
path_lst00220.kgml: (not found)
path_lst00220.kgml: --- 0.12 seconds ---

path_lst00230.kgml: Purine metabolism
path_lst00230.kgml: Initialization took 0.10 seconds
path_lst00230.kgml:
path_lst00230.kgml: Found a trail of span 2 without skipping any vertex
path_lst00230.kgml: 427 -> 428
path_lst00230.kgml: R07404 -> R07405
path_lst00230.kgml: lst:LSS_02829 -> lst:LSS_02824
path_lst00230.kgml: 6.3.4.18 -> 5.4.99.18
path_lst00230.kgml:
path_lst00230.kgml: --- 0.91 seconds ---

path_lst00240.kgml: Pyrimidine metabolism
path_lst00240.kgml: Initialization took 0.10 seconds
path_lst00240.kgml: (not found)
path_lst00240.kgml: --- 0.39 seconds ---

path_lst00250.kgml: Alanine, aspartate and glutamate metabolism
path_lst00250.kgml: Initialization took 0.06 seconds
path_lst00250.kgml: (not found)
path_lst00250.kgml: --- 0.12 seconds ---

path_lst00260.kgml: Glycine, serine and threonine metabolism
path_lst00260.kgml: Initialization took 0.06 seconds
path_lst00260.kgml: (not found)
path_lst00260.kgml: --- 0.15 seconds ---

path_lst00261.kgml: Monobactam biosynthesis
path_lst00261.kgml: Initialization took 0.06 seconds
path_lst00261.kgml:
path_lst00261.kgml: Found a trail of span 2 without skipping any vertex
path_lst00261.kgml: 97 -> 96
path_lst00261.kgml: R10147 -> {R04198, R04199}
path_lst00261.kgml: lst:LSS_13999 -> lst:LSS_14004
path_lst00261.kgml: 4.3.3.7 -> {1.17.1.8, 1.17.1.8}
path_lst00261.kgml:
path_lst00261.kgml: --- 0.18 seconds ---

path_lst00270.kgml: Cysteine and methionine metabolism
path_lst00270.kgml: Initialization took 0.06 seconds
path_lst00270.kgml:
path_lst00270.kgml: Found a trail of span 2 containing skipped vertices
path_lst00270.kgml: 74 -> [120] -> 71
path_lst00270.kgml: R07392 -> [R07395] -> R07364
path_lst00270.kgml: lst:LSS_08919 -> [lst:LSS_18818] -> lst:LSS_08914
path_lst00270.kgml: 4.2.1.109 -> [3.1.3.77] -> 1.13.11.54
path_lst00270.kgml:
path_lst00270.kgml: Found a trail of span 2 containing skipped vertices
path_lst00270.kgml: 74 -> [120] -> 72
path_lst00270.kgml: R07392 -> [R07395] -> R07363
path_lst00270.kgml: lst:LSS_08919 -> [lst:LSS_18818] -> lst:LSS_08914
path_lst00270.kgml: 4.2.1.109 -> [3.1.3.77] -> 1.13.11.53
path_lst00270.kgml:
path_lst00270.kgml: --- 0.35 seconds ---

path_lst00280.kgml: Valine, leucine and isoleucine degradation
path_lst00280.kgml: Initialization took 0.05 seconds
path_lst00280.kgml: (not found)
path_lst00280.kgml: --- 0.10 seconds ---

path_lst00281.kgml: Geraniol degradation
path_lst00281.kgml: Initialization took 0.05 seconds
path_lst00281.kgml: (not found)
path_lst00281.kgml: --- 0.09 seconds ---

path_lst00290.kgml: Valine, leucine and isoleucine biosynthesis
path_lst00290.kgml: Initialization took 0.05 seconds
path_lst00290.kgml:
path_lst00290.kgml: Found a trail of span 2 without skipping any vertex
path_lst00290.kgml: 78 -> 21
path_lst00290.kgml: R03896 -> R03898
path_lst00290.kgml: {lst:LSS_09274, lst:LSS_09279} -> {lst:LSS_09274, lst:LSS_09279}
path_lst00290.kgml: 4.2.1.35 -> 4.2.1.35
path_lst00290.kgml:
path_lst00290.kgml: Found a trail of span 2 without skipping any vertex
path_lst00290.kgml: 35 -> 37
path_lst00290.kgml: R03968 -> R04001
path_lst00290.kgml: {lst:LSS_09274, lst:LSS_09279} -> {lst:LSS_09274, lst:LSS_09279}
path_lst00290.kgml: 4.2.1.33 -> 4.2.1.33
path_lst00290.kgml:
path_lst00290.kgml: --- 0.33 seconds ---

path_lst00300.kgml: Lysine biosynthesis
path_lst00300.kgml: Initialization took 0.05 seconds
path_lst00300.kgml:
path_lst00300.kgml: Found a trail of span 2 without skipping any vertex
path_lst00300.kgml: 53 -> 54
path_lst00300.kgml: R10147 -> {R04198, R04199}
path_lst00300.kgml: lst:LSS_13999 -> lst:LSS_14004
path_lst00300.kgml: 4.3.3.7 -> {1.17.1.8, 1.17.1.8}
path_lst00300.kgml:
path_lst00300.kgml: --- 0.18 seconds ---

path_lst00310.kgml: Lysine degradation
path_lst00310.kgml: Initialization took 0.05 seconds
path_lst00310.kgml: (not found)
path_lst00310.kgml: --- 0.10 seconds ---

path_lst00311.kgml: Penicillin and cephalosporin biosynthesis
path_lst00311.kgml: Initialization took 0.05 seconds
path_lst00311.kgml: (not found)
path_lst00311.kgml: --- 0.10 seconds ---

path_lst00330.kgml: Arginine and proline metabolism
path_lst00330.kgml: Initialization took 0.06 seconds
path_lst00330.kgml:
path_lst00330.kgml: Found a trail of span 2 without skipping any vertex
path_lst00330.kgml: 216 -> 217
path_lst00330.kgml: R00239 -> R03313
path_lst00330.kgml: lst:LSS_03519 -> lst:LSS_03514
path_lst00330.kgml: 2.7.2.11 -> 1.2.1.41
path_lst00330.kgml:
path_lst00330.kgml: --- 0.16 seconds ---

path_lst00332.kgml: Carbapenem biosynthesis
path_lst00332.kgml: Initialization took 0.05 seconds
path_lst00332.kgml:
path_lst00332.kgml: Found a trail of span 2 without skipping any vertex
path_lst00332.kgml: 5 -> 8
path_lst00332.kgml: R00239 -> R03313
path_lst00332.kgml: lst:LSS_03519 -> lst:LSS_03514
path_lst00332.kgml: 2.7.2.11 -> 1.2.1.41
path_lst00332.kgml:
path_lst00332.kgml: --- 0.15 seconds ---

path_lst00340.kgml: Histidine metabolism
path_lst00340.kgml: Initialization took 0.08 seconds
path_lst00340.kgml:
path_lst00340.kgml: Found a trail of span 3 without skipping any vertex
path_lst00340.kgml: 65 -> 69 -> 63
path_lst00340.kgml: R04640 -> R04558 -> R03457
path_lst00340.kgml: lst:LSS_06030 -> {lst:LSS_06025, lst:LSS_11970, lst:LSS_16481, lst:LSS_16486} -> lst:LSS_06020
path_lst00340.kgml: 5.3.1.16 -> 4.3.2.10 -> 4.2.1.19
path_lst00340.kgml:
path_lst00340.kgml: --- 0.18 seconds ---

path_lst00350.kgml: Tyrosine metabolism
path_lst00350.kgml: Initialization took 0.05 seconds
path_lst00350.kgml: (not found)
path_lst00350.kgml: --- 0.10 seconds ---

path_lst00360.kgml: Phenylalanine metabolism
path_lst00360.kgml: Initialization took 0.05 seconds
path_lst00360.kgml: (not found)
path_lst00360.kgml: --- 0.10 seconds ---

path_lst00362.kgml: Benzoate degradation
path_lst00362.kgml: Initialization took 0.05 seconds
path_lst00362.kgml: (not found)
path_lst00362.kgml: --- 0.10 seconds ---

path_lst00380.kgml: Tryptophan metabolism
path_lst00380.kgml: Initialization took 0.05 seconds
path_lst00380.kgml: (not found)
path_lst00380.kgml: --- 0.10 seconds ---

path_lst00400.kgml: Phenylalanine, tyrosine and tryptophan biosynthesis
path_lst00400.kgml: Initialization took 0.05 seconds
path_lst00400.kgml:
path_lst00400.kgml: Found a trail of span 4 containing skipped vertices
path_lst00400.kgml: 74 -> [50] -> 58 -> 60 -> 69
path_lst00400.kgml: R03460 -> [R01714] -> R01715 -> R01373 -> R01728
path_lst00400.kgml: lst:LSS_02984 -> [lst:LSS_06180] -> lst:LSS_02994 -> lst:LSS_02994 -> lst:LSS_02989
path_lst00400.kgml: 2.5.1.19 -> [4.2.3.5] -> 5.4.99.5 -> {4.2.1.51, 4.2.1.91} -> 1.3.1.12
path_lst00400.kgml:
path_lst00400.kgml: Found a trail of span 4 containing skipped vertices
path_lst00400.kgml: 67 -> [82] -> 60 -> 58 -> 69
path_lst00400.kgml: R00691 -> [R00694] -> R01373 -> R01715 -> R01728
path_lst00400.kgml: lst:LSS_02994 -> [lst:LSS_09439] -> lst:LSS_02994 -> lst:LSS_02994 -> lst:LSS_02989
path_lst00400.kgml: {4.2.1.51, 4.2.1.91} -> [{2.6.1.1, 2.6.1.5, 2.6.1.57, 2.6.1.9}] -> {4.2.1.51, 4.2.1.91} -> 5.4.99.5 -> 1.3.1.12
path_lst00400.kgml:
path_lst00400.kgml: Found a trail of span 3 containing skipped vertices
path_lst00400.kgml: 52 -> 51 -> [52] -> 53
path_lst00400.kgml: R02340 -> R02722 -> [R02340] -> R00674
path_lst00400.kgml: lst:LSS_14089 -> {lst:LSS_14084, lst:LSS_14089} -> [lst:LSS_14089] -> lst:LSS_14084
path_lst00400.kgml: {4.1.2.8, 4.2.1.20} -> 4.2.1.20 -> [{4.1.2.8, 4.2.1.20}] -> {4.2.1.122, 4.2.1.20}
path_lst00400.kgml:
path_lst00400.kgml: --- 0.57 seconds ---

path_lst00401.kgml: Novobiocin biosynthesis
path_lst00401.kgml: Initialization took 0.05 seconds
path_lst00401.kgml: (not found)
path_lst00401.kgml: --- 0.10 seconds ---

path_lst00410.kgml: beta-Alanine metabolism
path_lst00410.kgml: Initialization took 0.06 seconds
path_lst00410.kgml: (not found)
path_lst00410.kgml: --- 0.11 seconds ---

path_lst00450.kgml: Selenocompound metabolism
path_lst00450.kgml: Initialization took 0.06 seconds
path_lst00450.kgml: (not found)
path_lst00450.kgml: --- 0.12 seconds ---

path_lst00460.kgml: Cyanoamino acid metabolism
path_lst00460.kgml: Initialization took 0.05 seconds
path_lst00460.kgml: (not found)
path_lst00460.kgml: --- 0.11 seconds ---

path_lst00471.kgml: D-Glutamine and D-glutamate metabolism
path_lst00471.kgml: Initialization took 0.06 seconds
path_lst00471.kgml: (not found)
path_lst00471.kgml: --- 0.11 seconds ---

path_lst00480.kgml: Glutathione metabolism
path_lst00480.kgml: Initialization took 0.08 seconds
path_lst00480.kgml:
path_lst00480.kgml: Found a trail of span 2 containing skipped vertices
path_lst00480.kgml: 54 -> [51] -> 49
path_lst00480.kgml: R01262 -> [R00899] -> R00894
path_lst00480.kgml: lst:LSS_09324 -> [lst:LSS_05553] -> {lst:LSS_09329, lst:LSS_09334}
path_lst00480.kgml: 2.3.2.2 -> [{3.4.11.1, 3.4.11.2, 3.4.11.23}] -> 6.3.2.2
path_lst00480.kgml:
path_lst00480.kgml: Found a trail of span 2 without skipping any vertex
path_lst00480.kgml: 50 -> 49
path_lst00480.kgml: R00494 -> R00894
path_lst00480.kgml: lst:LSS_09324 -> {lst:LSS_09329, lst:LSS_09334}
path_lst00480.kgml: 3.4.19.13 -> 6.3.2.2
path_lst00480.kgml:
path_lst00480.kgml: --- 0.29 seconds ---

path_lst00500.kgml: Starch and sucrose metabolism
path_lst00500.kgml: Initialization took 0.05 seconds
path_lst00500.kgml: (not found)
path_lst00500.kgml: --- 0.10 seconds ---

path_lst00520.kgml: Amino sugar and nucleotide sugar metabolism
path_lst00520.kgml: Initialization took 0.09 seconds
path_lst00520.kgml:
path_lst00520.kgml: Found a trail of span 2 without skipping any vertex
path_lst00520.kgml: 393 -> 394
path_lst00520.kgml: R10187 -> R10304
path_lst00520.kgml: lst:LSS_16466 -> {lst:LSS_16461, lst:LSS_19373}
path_lst00520.kgml: 3.2.1.184 -> 2.5.1.101
path_lst00520.kgml:
path_lst00520.kgml: Found a trail of span 2 containing skipped vertices
path_lst00520.kgml: 194 -> [193] -> 28
path_lst00520.kgml: R01818 -> [R01819] -> R00768
path_lst00520.kgml: lst:LSS_01169 -> [lst:LSS_07084] -> lst:LSS_01174
path_lst00520.kgml: 5.4.2.8 -> [5.3.1.8] -> 2.6.1.16
path_lst00520.kgml:
path_lst00520.kgml: --- 0.42 seconds ---

path_lst00521.kgml: Streptomycin biosynthesis
path_lst00521.kgml: Initialization took 0.05 seconds
path_lst00521.kgml:
path_lst00521.kgml: Found a trail of span 4 without skipping any vertex
path_lst00521.kgml: 44 -> 43 -> 42 -> 24
path_lst00521.kgml: R02328 -> R06513 -> R06514 -> R02777
path_lst00521.kgml: lst:LSS_16576 -> lst:LSS_16571 -> lst:LSS_16561 -> lst:LSS_16566
path_lst00521.kgml: 2.7.7.24 -> 4.2.1.46 -> 5.1.3.13 -> 1.1.1.133
path_lst00521.kgml:
path_lst00521.kgml: Found a trail of span 3 containing skipped vertices
path_lst00521.kgml: 44 -> 43 -> [42] -> 24
path_lst00521.kgml: R02328 -> R06513 -> [R06514] -> R02777
path_lst00521.kgml: lst:LSS_16576 -> lst:LSS_16571 -> [lst:LSS_16561] -> lst:LSS_16566
path_lst00521.kgml: 2.7.7.24 -> 4.2.1.46 -> [5.1.3.13] -> 1.1.1.133
path_lst00521.kgml:
path_lst00521.kgml: --- 0.23 seconds ---

path_lst00523.kgml: Polyketide sugar unit biosynthesis
path_lst00523.kgml: Initialization took 0.06 seconds
path_lst00523.kgml:
path_lst00523.kgml: Found a trail of span 4 without skipping any vertex
path_lst00523.kgml: 27 -> 26 -> 63 -> 28
path_lst00523.kgml: R02328 -> R06513 -> R06514 -> R02777
path_lst00523.kgml: lst:LSS_16576 -> lst:LSS_16571 -> lst:LSS_16561 -> lst:LSS_16566
path_lst00523.kgml: 2.7.7.24 -> 4.2.1.46 -> 5.1.3.13 -> 1.1.1.133
path_lst00523.kgml:
path_lst00523.kgml: Found a trail of span 3 containing skipped vertices
path_lst00523.kgml: 27 -> 26 -> [63] -> 28
path_lst00523.kgml: R02328 -> R06513 -> [R06514] -> R02777
path_lst00523.kgml: lst:LSS_16576 -> lst:LSS_16571 -> [lst:LSS_16561] -> lst:LSS_16566
path_lst00523.kgml: 2.7.7.24 -> 4.2.1.46 -> [5.1.3.13] -> 1.1.1.133
path_lst00523.kgml:
path_lst00523.kgml: --- 0.23 seconds ---

path_lst00525.kgml: Acarbose and validamycin biosynthesis
path_lst00525.kgml: Initialization took 0.05 seconds
path_lst00525.kgml:
path_lst00525.kgml: Found a trail of span 2 without skipping any vertex
path_lst00525.kgml: 58 -> 59
path_lst00525.kgml: R02328 -> R06513
path_lst00525.kgml: lst:LSS_16576 -> lst:LSS_16571
path_lst00525.kgml: 2.7.7.24 -> 4.2.1.46
path_lst00525.kgml:
path_lst00525.kgml: --- 0.14 seconds ---

path_lst00540.kgml: Lipopolysaccharide biosynthesis
path_lst00540.kgml: Initialization took 0.05 seconds
path_lst00540.kgml: (not found)
path_lst00540.kgml: --- 0.10 seconds ---

path_lst00550.kgml: Peptidoglycan biosynthesis
path_lst00550.kgml: Initialization took 0.05 seconds
path_lst00550.kgml:
path_lst00550.kgml: Found a trail of span 2 containing skipped vertices
path_lst00550.kgml: 34 -> [23] -> 35
path_lst00550.kgml: R02788 -> [R04617] -> R05630
path_lst00550.kgml: lst:LSS_00105 -> [lst:LSS_02819] -> lst:LSS_00100
path_lst00550.kgml: 6.3.2.13 -> [6.3.2.10] -> 2.7.8.13
path_lst00550.kgml:
path_lst00550.kgml: --- 0.18 seconds ---

path_lst00561.kgml: Glycerolipid metabolism
path_lst00561.kgml: Initialization took 0.05 seconds
path_lst00561.kgml: (not found)
path_lst00561.kgml: --- 0.11 seconds ---

path_lst00562.kgml: Inositol phosphate metabolism
path_lst00562.kgml: Initialization took 0.05 seconds
path_lst00562.kgml: (not found)
path_lst00562.kgml: --- 0.09 seconds ---

path_lst00564.kgml: Glycerophospholipid metabolism
path_lst00564.kgml: Initialization took 0.05 seconds
path_lst00564.kgml: (not found)
path_lst00564.kgml: --- 0.09 seconds ---

path_lst00590.kgml: Arachidonic acid metabolism
path_lst00590.kgml: Initialization took 0.05 seconds
path_lst00590.kgml: (not found)
path_lst00590.kgml: --- 0.10 seconds ---

path_lst00592.kgml: alpha-Linolenic acid metabolism
path_lst00592.kgml: Initialization took 0.06 seconds
path_lst00592.kgml: (not found)
path_lst00592.kgml: --- 0.12 seconds ---

path_lst00620.kgml: Pyruvate metabolism
path_lst00620.kgml: Initialization took 0.05 seconds
path_lst00620.kgml:
path_lst00620.kgml: Found a trail of span 3 without skipping any vertex
path_lst00620.kgml: 123 -> 55 -> 124
path_lst00620.kgml: R00014 -> R03270 -> R02569
path_lst00620.kgml: {lst:LSS_16791, lst:LSS_16796} -> {lst:LSS_16791, lst:LSS_16796} -> lst:LSS_16801
path_lst00620.kgml: {1.2.4.1, 2.2.1.6, 4.1.1.1} -> 1.2.4.1 -> 2.3.1.12
path_lst00620.kgml:
path_lst00620.kgml: --- 0.22 seconds ---

path_lst00625.kgml: Chloroalkane and chloroalkene degradation
path_lst00625.kgml: Initialization took 0.06 seconds
path_lst00625.kgml: (not found)
path_lst00625.kgml: --- 0.10 seconds ---

path_lst00627.kgml: Aminobenzoate degradation
path_lst00627.kgml: Initialization took 0.05 seconds
path_lst00627.kgml: (not found)
path_lst00627.kgml: --- 0.09 seconds ---

path_lst00630.kgml: Glyoxylate and dicarboxylate metabolism
path_lst00630.kgml: Initialization took 0.05 seconds
path_lst00630.kgml: (not found)
path_lst00630.kgml: --- 0.11 seconds ---

path_lst00640.kgml: Propanoate metabolism
path_lst00640.kgml: Initialization took 0.05 seconds
path_lst00640.kgml: (not found)
path_lst00640.kgml: --- 0.10 seconds ---

path_lst00643.kgml: Styrene degradation
path_lst00643.kgml: Initialization took 0.05 seconds
path_lst00643.kgml: (not found)
path_lst00643.kgml: --- 0.10 seconds ---

path_lst00650.kgml: Butanoate metabolism
path_lst00650.kgml: Initialization took 0.06 seconds
path_lst00650.kgml: (not found)
path_lst00650.kgml: --- 0.12 seconds ---

path_lst00660.kgml: C5-Branched dibasic acid metabolism
path_lst00660.kgml: Initialization took 0.06 seconds
path_lst00660.kgml:
path_lst00660.kgml: Found a trail of span 2 without skipping any vertex
path_lst00660.kgml: 31 -> 96
path_lst00660.kgml: R03896 -> R03898
path_lst00660.kgml: {lst:LSS_09274, lst:LSS_09279} -> {lst:LSS_09274, lst:LSS_09279}
path_lst00660.kgml: 4.2.1.35 -> 4.2.1.35
path_lst00660.kgml:
path_lst00660.kgml: --- 0.18 seconds ---

path_lst00670.kgml: One carbon pool by folate
path_lst00670.kgml: Initialization took 0.06 seconds
path_lst00670.kgml:
path_lst00670.kgml: Found a trail of span 3 containing skipped vertices
path_lst00670.kgml: 50 -> 51 -> [28] -> 20
path_lst00670.kgml: R04325 -> R04560 -> [R01655] -> R04326
path_lst00670.kgml: {lst:LSS_05815, lst:LSS_12679} -> lst:LSS_12674 -> [lst:LSS_18923] -> {lst:LSS_05815, lst:LSS_12679}
path_lst00670.kgml: 2.1.2.2 -> 2.1.2.3 -> [3.5.4.9] -> 2.1.2.2
path_lst00670.kgml:
path_lst00670.kgml: --- 0.36 seconds ---

path_lst00680.kgml: Methane metabolism
path_lst00680.kgml: Initialization took 0.05 seconds
path_lst00680.kgml: (not found)
path_lst00680.kgml: --- 0.10 seconds ---

path_lst00730.kgml: Thiamine metabolism
path_lst00730.kgml: Initialization took 0.09 seconds
path_lst00730.kgml: (not found)
path_lst00730.kgml: --- 0.14 seconds ---

path_lst00740.kgml: Riboflavin metabolism
path_lst00740.kgml: Initialization took 0.05 seconds
path_lst00740.kgml:
path_lst00740.kgml: Found a trail of span 2 containing skipped vertices
path_lst00740.kgml: 32 -> [41] -> 42
path_lst00740.kgml: R07281 -> [R04457] -> R00066
path_lst00740.kgml: lst:LSS_13839 -> [lst:LSS_03624] -> lst:LSS_13834
path_lst00740.kgml: 4.1.99.12 -> [2.5.1.78] -> 2.5.1.9
path_lst00740.kgml:
path_lst00740.kgml: --- 0.14 seconds ---

path_lst00750.kgml: Vitamin B6 metabolism
path_lst00750.kgml: Initialization took 0.05 seconds
path_lst00750.kgml: (not found)
path_lst00750.kgml: --- 0.09 seconds ---

path_lst00760.kgml: Nicotinate and nicotinamide metabolism
path_lst00760.kgml: Initialization took 0.05 seconds
path_lst00760.kgml: (not found)
path_lst00760.kgml: --- 0.10 seconds ---

path_lst00770.kgml: Pantothenate and CoA biosynthesis
path_lst00770.kgml: Initialization took 0.05 seconds
path_lst00770.kgml:
path_lst00770.kgml: Found a trail of span 2 without skipping any vertex
path_lst00770.kgml: 70 -> 67
path_lst00770.kgml: R04231 -> R03269
path_lst00770.kgml: lst:LSS_13024 -> lst:LSS_13034
path_lst00770.kgml: 6.3.2.5 -> 4.1.1.36
path_lst00770.kgml:
path_lst00770.kgml: --- 0.19 seconds ---

path_lst00780.kgml: Biotin metabolism
path_lst00780.kgml: Initialization took 0.05 seconds
path_lst00780.kgml:
path_lst00780.kgml: Found a trail of span 4 without skipping any vertex
path_lst00780.kgml: 34 -> 32 -> 31 -> 30
path_lst00780.kgml: R03210 -> R03231 -> R03182 -> R01078
path_lst00780.kgml: lst:LSS_09484 -> lst:LSS_09494 -> lst:LSS_09489 -> lst:LSS_09499
path_lst00780.kgml: 2.3.1.47 -> 2.6.1.62 -> 6.3.3.3 -> 2.8.1.6
path_lst00780.kgml:
path_lst00780.kgml: Found a trail of span 4 without skipping any vertex
path_lst00780.kgml: 45 -> 32 -> 31 -> 30
path_lst00780.kgml: R10124 -> R03231 -> R03182 -> R01078
path_lst00780.kgml: lst:LSS_09484 -> lst:LSS_09494 -> lst:LSS_09489 -> lst:LSS_09499
path_lst00780.kgml: 2.3.1.47 -> 2.6.1.62 -> 6.3.3.3 -> 2.8.1.6
path_lst00780.kgml:
path_lst00780.kgml: Found a trail of span 2 containing skipped vertices
path_lst00780.kgml: 34 -> [32] -> 31
path_lst00780.kgml: R03210 -> [R03231] -> R03182
path_lst00780.kgml: lst:LSS_09484 -> [lst:LSS_09494] -> lst:LSS_09489
path_lst00780.kgml: 2.3.1.47 -> [2.6.1.62] -> 6.3.3.3
path_lst00780.kgml:
path_lst00780.kgml: Found a trail of span 2 containing skipped vertices
path_lst00780.kgml: 45 -> [32] -> 31
path_lst00780.kgml: R10124 -> [R03231] -> R03182
path_lst00780.kgml: lst:LSS_09484 -> [lst:LSS_09494] -> lst:LSS_09489
path_lst00780.kgml: 2.3.1.47 -> [2.6.1.62] -> 6.3.3.3
path_lst00780.kgml:
path_lst00780.kgml: Found a trail of span 2 containing skipped vertices
path_lst00780.kgml: 32 -> [31] -> 30
path_lst00780.kgml: R03231 -> [R03182] -> R01078
path_lst00780.kgml: lst:LSS_09494 -> [lst:LSS_09489] -> lst:LSS_09499
path_lst00780.kgml: 2.6.1.62 -> [6.3.3.3] -> 2.8.1.6
path_lst00780.kgml:
path_lst00780.kgml: --- 0.37 seconds ---

path_lst00785.kgml: Lipoic acid metabolism
path_lst00785.kgml: Initialization took 0.05 seconds
path_lst00785.kgml: (not found)
path_lst00785.kgml: --- 0.10 seconds ---

path_lst00790.kgml: Folate biosynthesis
path_lst00790.kgml: Initialization took 0.05 seconds
path_lst00790.kgml:
path_lst00790.kgml: Found a trail of span 2 containing skipped vertices
path_lst00790.kgml: 96 -> [102] -> 103
path_lst00790.kgml: R09959 -> [R10002] -> R09978
path_lst00790.kgml: {lst:LSS_00840, lst:LSS_10653} -> [lst:LSS_10138] -> lst:LSS_00845
path_lst00790.kgml: 4.1.2.50 -> [4.3.99.3] -> 6.3.4.20
path_lst00790.kgml:
path_lst00790.kgml: --- 0.17 seconds ---

path_lst00860.kgml: Porphyrin and chlorophyll metabolism
path_lst00860.kgml: Initialization took 0.05 seconds
path_lst00860.kgml:
path_lst00860.kgml: Found a trail of span 4 without skipping any vertex
path_lst00860.kgml: 278 -> 276 -> 274 -> 273
path_lst00860.kgml: R04109 -> R02272 -> R00036 -> R00084
path_lst00860.kgml: lst:LSS_08604 -> lst:LSS_08589 -> lst:LSS_08594 -> lst:LSS_08599
path_lst00860.kgml: 1.2.1.70 -> 5.4.3.8 -> 4.2.1.24 -> 2.5.1.61
path_lst00860.kgml:
path_lst00860.kgml: Found a trail of span 3 without skipping any vertex
path_lst00860.kgml: 284 -> 285 -> 318
path_lst00860.kgml: R05809 -> R05810 -> R07772
path_lst00860.kgml: lst:LSS_07159 -> lst:LSS_07154 -> lst:LSS_07164
path_lst00860.kgml: 2.1.1.131 -> 2.1.1.271 -> 3.7.1.12
path_lst00860.kgml:
path_lst00860.kgml: Found a trail of span 3 containing skipped vertices
path_lst00860.kgml: 278 -> [276] -> 274 -> 273
path_lst00860.kgml: R04109 -> [R02272] -> R00036 -> R00084
path_lst00860.kgml: lst:LSS_08604 -> [lst:LSS_08589] -> lst:LSS_08594 -> lst:LSS_08599
path_lst00860.kgml: 1.2.1.70 -> [5.4.3.8] -> 4.2.1.24 -> 2.5.1.61
path_lst00860.kgml:
path_lst00860.kgml: Found a trail of span 3 without skipping any vertex
path_lst00860.kgml: 271 -> 281 -> 280
path_lst00860.kgml: R03194 -> R03947 -> R02864
path_lst00860.kgml: lst:LSS_08239 -> lst:LSS_08234 -> lst:LSS_08234
path_lst00860.kgml: 2.1.1.107 -> 1.3.1.76 -> 4.99.1.4
path_lst00860.kgml:
path_lst00860.kgml: Found a trail of span 3 without skipping any vertex
path_lst00860.kgml: 312 -> 311 -> 310
path_lst00860.kgml: R04148 -> R04594 -> R05223
path_lst00860.kgml: lst:LSS_08154 -> lst:LSS_08164 -> lst:LSS_08159
path_lst00860.kgml: 2.4.2.21 -> 3.1.3.73 -> 2.7.8.26
path_lst00860.kgml:
path_lst00860.kgml: Found a trail of span 2 without skipping any vertex
path_lst00860.kgml: 291 -> 292
path_lst00860.kgml: R05180 -> R05181
path_lst00860.kgml: lst:LSS_07159 -> lst:LSS_07154
path_lst00860.kgml: 2.1.1.131 -> 2.1.1.133
path_lst00860.kgml:
path_lst00860.kgml: Found a trail of span 2 without skipping any vertex
path_lst00860.kgml: 269 -> 42
path_lst00860.kgml: R03197 -> R06895
path_lst00860.kgml: lst:LSS_08574 -> lst:LSS_08569
path_lst00860.kgml: 4.1.1.37 -> 1.3.98.3
path_lst00860.kgml:
path_lst00860.kgml: Found a trail of span 2 without skipping any vertex
path_lst00860.kgml: 262 -> 314
path_lst00860.kgml: R07411 -> R07412
path_lst00860.kgml: lst:LSS_08004 -> lst:LSS_07999
path_lst00860.kgml: 2.5.1.141 -> ?
path_lst00860.kgml:
path_lst00860.kgml: Found a trail of span 2 containing skipped vertices
path_lst00860.kgml: 284 -> [285] -> 318
path_lst00860.kgml: R05809 -> [R05810] -> R07772
path_lst00860.kgml: lst:LSS_07159 -> [lst:LSS_07154] -> lst:LSS_07164
path_lst00860.kgml: 2.1.1.131 -> [2.1.1.271] -> 3.7.1.12
path_lst00860.kgml:
path_lst00860.kgml: Found a trail of span 2 containing skipped vertices
path_lst00860.kgml: 271 -> [281] -> 280
path_lst00860.kgml: R03194 -> [R03947] -> R02864
path_lst00860.kgml: lst:LSS_08239 -> [lst:LSS_08234] -> lst:LSS_08234
path_lst00860.kgml: 2.1.1.107 -> [1.3.1.76] -> 4.99.1.4
path_lst00860.kgml:
path_lst00860.kgml: Found a trail of span 2 without skipping any vertex
path_lst00860.kgml: 317 -> 295
path_lst00860.kgml: R05149 -> R05177
path_lst00860.kgml: lst:LSS_07174 -> lst:LSS_07179
path_lst00860.kgml: 2.1.1.132 -> 5.4.99.61
path_lst00860.kgml:
path_lst00860.kgml: Found a trail of span 2 containing skipped vertices
path_lst00860.kgml: 312 -> [311] -> 310
path_lst00860.kgml: R04148 -> [R04594] -> R05223
path_lst00860.kgml: lst:LSS_08154 -> [lst:LSS_08164] -> lst:LSS_08159
path_lst00860.kgml: 2.4.2.21 -> [3.1.3.73] -> 2.7.8.26
path_lst00860.kgml:
path_lst00860.kgml: --- 1.38 seconds ---

path_lst00900.kgml: Terpenoid backbone biosynthesis
path_lst00900.kgml: Initialization took 0.06 seconds
path_lst00900.kgml: (not found)
path_lst00900.kgml: --- 0.12 seconds ---

path_lst00903.kgml: Limonene and pinene degradation
path_lst00903.kgml: Initialization took 0.06 seconds
path_lst00903.kgml: (not found)
path_lst00903.kgml: --- 0.12 seconds ---

path_lst00910.kgml: Nitrogen metabolism
path_lst00910.kgml: Initialization took 0.06 seconds
path_lst00910.kgml: (not found)
path_lst00910.kgml: --- 0.12 seconds ---

path_lst00920.kgml: Sulfur metabolism
path_lst00920.kgml: Initialization took 0.06 seconds
path_lst00920.kgml: (not found)
path_lst00920.kgml: --- 0.12 seconds ---

path_lst00930.kgml: Caprolactam degradation
path_lst00930.kgml: Initialization took 0.05 seconds
path_lst00930.kgml: (not found)
path_lst00930.kgml: --- 0.09 seconds ---

path_lst00970.kgml: Aminoacyl-tRNA biosynthesis
path_lst00970.kgml: Initialization took 0.05 seconds
path_lst00970.kgml: (not found)
path_lst00970.kgml: --- 0.09 seconds ---

path_lst01040.kgml: Biosynthesis of unsaturated fatty acids
path_lst01040.kgml: Initialization took 0.05 seconds
path_lst01040.kgml: (not found)
path_lst01040.kgml: --- 0.09 seconds ---

--- 37.64 seconds ---
