# Supplementary material for: CoMetGeNe: mining conserved neighborhood patterns in metabolic and genomic contexts
Source: BMC Bioinformatics. 2019 Jan 10;20:19. doi: 10.1186/s12859-018-2542-2 (PMC6327494; doi:10.1186/s12859-018-2542-2)
Supplement: Supplementary file 14 — Trail finding results for completely assembled representative bacterial genomes present in NCBI Genomes. Of the 1,545 fully assembled representative bacterial genomes in NCBI, corresponding entries have been identified in KEGG for 1,467 species, for which trail finding has been performed for all combinations of gap parameters δG and δD ranging from 0 to 3. This additional file is available from https://doi.org/10.6084/m9.figshare.7288769. (GZ 178,532 kb) [file 12859_2018_2542_MOESM14_ESM.gz › results/rce_dG2_dD2.hnet]

--- delta_G = 2, delta_D = 2 ---

path_rce00010.kgml: Glycolysis / Gluconeogenesis
path_rce00010.kgml: Initialization took 2.40 seconds
path_rce00010.kgml:
path_rce00010.kgml: Found a trail of span 5 containing skipped vertices
path_rce00010.kgml: 55 -> [53 -> 48] -> 49 -> 50 -> [75 -> 49] -> 48 -> [49 -> 50] -> 75
path_rce00010.kgml: R00658 -> [R00200 -> R00014] -> R03270 -> R02569 -> [R07618 -> R03270] -> R00014 -> [R03270 -> R02569] -> R07618
path_rce00010.kgml: rce:RC1_0117 -> [{rce:RC1_2135, rce:RC1_2401} -> {rce:RC1_0119, rce:RC1_0120, rce:RC1_1251}] -> {rce:RC1_0119, rce:RC1_0120, rce:RC1_1251} -> rce:RC1_0121 -> [{rce:RC1_0122, rce:RC1_2259} -> {rce:RC1_0119, rce:RC1_0120, rce:RC1_1251}] -> {rce:RC1_0119, rce:RC1_0120, rce:RC1_1251} -> [{rce:RC1_0119, rce:RC1_0120, rce:RC1_1251} -> rce:RC1_0121] -> {rce:RC1_0122, rce:RC1_2259}
path_rce00010.kgml: 4.2.1.11 -> [2.7.1.40 -> {1.2.4.1, 2.2.1.6, 4.1.1.1}] -> 1.2.4.1 -> 2.3.1.12 -> [1.8.1.4 -> 1.2.4.1] -> {1.2.4.1, 2.2.1.6, 4.1.1.1} -> [1.2.4.1 -> 2.3.1.12] -> 1.8.1.4
path_rce00010.kgml: Skipped genes: rce:RC1_0118
path_rce00010.kgml:
path_rce00010.kgml: --- 15.16 seconds ---

path_rce00020.kgml: Citrate cycle (TCA cycle)
path_rce00020.kgml: Initialization took 1.53 seconds
path_rce00020.kgml:
path_rce00020.kgml: Found a trail of span 4 containing skipped vertices
path_rce00020.kgml: 80 -> 82 -> [80 -> 77] -> 75 -> 77
path_rce00020.kgml: R07618 -> R02569 -> [R07618 -> R03270] -> R00014 -> R03270
path_rce00020.kgml: {rce:RC1_0122, rce:RC1_2259} -> rce:RC1_0121 -> [{rce:RC1_0122, rce:RC1_2259} -> {rce:RC1_0119, rce:RC1_0120, rce:RC1_1251}] -> {rce:RC1_0119, rce:RC1_0120, rce:RC1_1251} -> {rce:RC1_0119, rce:RC1_0120, rce:RC1_1251}
path_rce00020.kgml: 1.8.1.4 -> 2.3.1.12 -> [1.8.1.4 -> 1.2.4.1] -> {1.2.4.1, 2.2.1.6, 4.1.1.1} -> 1.2.4.1
path_rce00020.kgml:
path_rce00020.kgml: Found a trail of span 4 containing skipped vertices
path_rce00020.kgml: 30 -> 31 -> 28 -> [30] -> 29
path_rce00020.kgml: R03316 -> R02570 -> R07618 -> [R03316] -> R00621
path_rce00020.kgml: rce:RC1_2264 -> rce:RC1_2263 -> {rce:RC1_0122, rce:RC1_2259} -> [rce:RC1_2264] -> rce:RC1_2264
path_rce00020.kgml: 1.2.4.2 -> 2.3.1.61 -> 1.8.1.4 -> [1.2.4.2] -> 1.2.4.2
path_rce00020.kgml: Skipped genes: rce:RC1_2262
path_rce00020.kgml:
path_rce00020.kgml: --- 21.06 seconds ---

path_rce00040.kgml: Pentose and glucuronate interconversions
path_rce00040.kgml: Initialization took 0.18 seconds
path_rce00040.kgml:
path_rce00040.kgml: Found a trail of span 2 without skipping any vertex
path_rce00040.kgml: 96 -> 98
path_rce00040.kgml: R00289 -> R00286
path_rce00040.kgml: rce:RC1_1699 -> rce:RC1_1698
path_rce00040.kgml: {2.7.7.64, 2.7.7.9} -> 1.1.1.22
path_rce00040.kgml:
path_rce00040.kgml: --- 0.27 seconds ---

path_rce00051.kgml: Fructose and mannose metabolism
path_rce00051.kgml: Initialization took 0.93 seconds
path_rce00051.kgml:
path_rce00051.kgml: Found a trail of span 3 containing skipped vertices
path_rce00051.kgml: 94 -> [93] -> 96 -> 105
path_rce00051.kgml: R02568 -> [R01015] -> R01070 -> R04780
path_rce00051.kgml: {rce:RC1_1822, rce:RC1_4068} -> [rce:RC1_0112] -> {rce:RC1_1822, rce:RC1_4068} -> {rce:RC1_1304, rce:RC1_4065}
path_rce00051.kgml: 4.1.2.13 -> [5.3.1.1] -> 4.1.2.13 -> 3.1.3.11
path_rce00051.kgml: Skipped genes: rce:RC1_4067, rce:RC1_4066
path_rce00051.kgml:
path_rce00051.kgml: Found a trail of span 2 without skipping any vertex
path_rce00051.kgml: 83 -> 82
path_rce00051.kgml: R00888 -> R05692
path_rce00051.kgml: rce:RC1_4029 -> rce:RC1_4030
path_rce00051.kgml: 4.2.1.47 -> 1.1.1.271
path_rce00051.kgml:
path_rce00051.kgml: --- 1.20 seconds ---

path_rce00052.kgml: Galactose metabolism
path_rce00052.kgml: Initialization took 0.28 seconds
path_rce00052.kgml: (not found)
path_rce00052.kgml: --- 0.33 seconds ---

path_rce00053.kgml: Ascorbate and aldarate metabolism
path_rce00053.kgml: Initialization took 0.08 seconds
path_rce00053.kgml: (not found)
path_rce00053.kgml: --- 0.14 seconds ---

path_rce00061.kgml: Fatty acid biosynthesis
path_rce00061.kgml: Initialization took 1.14 seconds
path_rce00061.kgml:
path_rce00061.kgml: Found a trail of span 17 containing skipped vertices
path_rce00061.kgml: 147 -> 259 -> 142 -> [268 -> 51] -> 63 -> 130 -> [270 -> 125] -> 62 -> 119 -> [276 -> 22] -> 61 -> 108 -> [278 -> 21] -> 60 -> 97 -> [280 -> 92] -> 59 -> 86 -> [283 -> 19] -> 58 -> 75 -> [286 -> 18] -> 53 -> 54
path_rce00061.kgml: R01626 -> R04355 -> R04533 -> [R04428 -> R04429] -> R04952 -> R04953 -> [R04954 -> {R04955, R04956}] -> R04957 -> R04536 -> [R04537 -> R04958] -> R04960 -> R04534 -> [R04535 -> R04961] -> R04963 -> R04964 -> [R04965 -> {R04724, R04725}] -> R04726 -> R04566 -> [R04568 -> R04966] -> R04968 -> R04543 -> [R04544 -> R04969] -> R07762 -> R07763
path_rce00061.kgml: rce:RC1_1572 -> rce:RC1_1569 -> rce:RC1_1571 -> [rce:RC1_1197 -> rce:RC1_2645] -> rce:RC1_1569 -> rce:RC1_1571 -> [rce:RC1_1197 -> {rce:RC1_0577, rce:RC1_0650}] -> rce:RC1_1569 -> rce:RC1_1571 -> [rce:RC1_1197 -> rce:RC1_2645] -> rce:RC1_1569 -> rce:RC1_1571 -> [rce:RC1_1197 -> rce:RC1_2645] -> rce:RC1_1569 -> rce:RC1_1571 -> [rce:RC1_1197 -> {rce:RC1_0577, rce:RC1_0650}] -> rce:RC1_1569 -> rce:RC1_1571 -> [rce:RC1_1197 -> rce:RC1_2645] -> rce:RC1_1569 -> rce:RC1_1571 -> [rce:RC1_1197 -> rce:RC1_2645] -> rce:RC1_1569 -> rce:RC1_1571
path_rce00061.kgml: {2.3.1.39, 2.3.1.85, 2.3.1.86} -> {2.3.1.179, 2.3.1.41, 2.3.1.85, 2.3.1.86} -> {1.1.1.100, 2.3.1.85, 2.3.1.86} -> [{2.3.1.85, 2.3.1.86, 4.2.1.59} -> 1.3.1.9] -> {2.3.1.179, 2.3.1.41, 2.3.1.85, 2.3.1.86} -> {1.1.1.100, 2.3.1.85, 2.3.1.86} -> [{2.3.1.85, 2.3.1.86, 4.2.1.59} -> {1.3.1.9, 1.3.1.10, 1.3.1.104, 1.3.1.39, 2.3.1.85, 2.3.1.86}] -> {2.3.1.179, 2.3.1.41, 2.3.1.85, 2.3.1.86} -> {1.1.1.100, 2.3.1.85, 2.3.1.86} -> [{2.3.1.85, 2.3.1.86, 4.2.1.59} -> 1.3.1.9] -> {2.3.1.179, 2.3.1.41, 2.3.1.85, 2.3.1.86} -> {1.1.1.100, 2.3.1.85, 2.3.1.86} -> [{2.3.1.85, 2.3.1.86, 4.2.1.59} -> 1.3.1.9] -> {2.3.1.179, 2.3.1.41, 2.3.1.85, 2.3.1.86} -> {1.1.1.100, 2.3.1.85, 2.3.1.86} -> [{2.3.1.85, 2.3.1.86, 4.2.1.59} -> {1.3.1.9, 1.3.1.10, 1.3.1.104, 1.3.1.39, 2.3.1.85, 2.3.1.86}] -> {2.3.1.179, 2.3.1.41, 2.3.1.85, 2.3.1.86} -> {1.1.1.100, 2.3.1.85, 2.3.1.86} -> [{2.3.1.85, 2.3.1.86, 4.2.1.59} -> 1.3.1.9] -> {2.3.1.179, 2.3.1.41, 2.3.1.85, 2.3.1.86} -> {1.1.1.100, 2.3.1.85, 2.3.1.86} -> [{2.3.1.85, 2.3.1.86, 4.2.1.59} -> 1.3.1.9] -> {2.3.1.179, 2.3.1.199, 2.3.1.41} -> 1.1.1.100
path_rce00061.kgml: Skipped genes: rce:RC1_1570
path_rce00061.kgml:
path_rce00061.kgml: Found a trail of span 16 containing skipped vertices
path_rce00061.kgml: 147 -> [262] -> 142 -> [268 -> 51] -> 63 -> 130 -> [270 -> 125] -> 62 -> 119 -> [276 -> 22] -> 61 -> 108 -> [278 -> 21] -> 60 -> 97 -> [280 -> 92] -> 59 -> 86 -> [283 -> 19] -> 58 -> 75 -> [286 -> 18] -> 53 -> 54
path_rce00061.kgml: R01626 -> [R10707] -> R04533 -> [R04428 -> R04429] -> R04952 -> R04953 -> [R04954 -> {R04955, R04956}] -> R04957 -> R04536 -> [R04537 -> R04958] -> R04960 -> R04534 -> [R04535 -> R04961] -> R04963 -> R04964 -> [R04965 -> {R04724, R04725}] -> R04726 -> R04566 -> [R04568 -> R04966] -> R04968 -> R04543 -> [R04544 -> R04969] -> R07762 -> R07763
path_rce00061.kgml: rce:RC1_1572 -> [rce:RC1_1327] -> rce:RC1_1571 -> [rce:RC1_1197 -> rce:RC1_2645] -> rce:RC1_1569 -> rce:RC1_1571 -> [rce:RC1_1197 -> {rce:RC1_0577, rce:RC1_0650}] -> rce:RC1_1569 -> rce:RC1_1571 -> [rce:RC1_1197 -> rce:RC1_2645] -> rce:RC1_1569 -> rce:RC1_1571 -> [rce:RC1_1197 -> rce:RC1_2645] -> rce:RC1_1569 -> rce:RC1_1571 -> [rce:RC1_1197 -> {rce:RC1_0577, rce:RC1_0650}] -> rce:RC1_1569 -> rce:RC1_1571 -> [rce:RC1_1197 -> rce:RC1_2645] -> rce:RC1_1569 -> rce:RC1_1571 -> [rce:RC1_1197 -> rce:RC1_2645] -> rce:RC1_1569 -> rce:RC1_1571
path_rce00061.kgml: {2.3.1.39, 2.3.1.85, 2.3.1.86} -> [2.3.1.180] -> {1.1.1.100, 2.3.1.85, 2.3.1.86} -> [{2.3.1.85, 2.3.1.86, 4.2.1.59} -> 1.3.1.9] -> {2.3.1.179, 2.3.1.41, 2.3.1.85, 2.3.1.86} -> {1.1.1.100, 2.3.1.85, 2.3.1.86} -> [{2.3.1.85, 2.3.1.86, 4.2.1.59} -> {1.3.1.9, 1.3.1.10, 1.3.1.104, 1.3.1.39, 2.3.1.85, 2.3.1.86}] -> {2.3.1.179, 2.3.1.41, 2.3.1.85, 2.3.1.86} -> {1.1.1.100, 2.3.1.85, 2.3.1.86} -> [{2.3.1.85, 2.3.1.86, 4.2.1.59} -> 1.3.1.9] -> {2.3.1.179, 2.3.1.41, 2.3.1.85, 2.3.1.86} -> {1.1.1.100, 2.3.1.85, 2.3.1.86} -> [{2.3.1.85, 2.3.1.86, 4.2.1.59} -> 1.3.1.9] -> {2.3.1.179, 2.3.1.41, 2.3.1.85, 2.3.1.86} -> {1.1.1.100, 2.3.1.85, 2.3.1.86} -> [{2.3.1.85, 2.3.1.86, 4.2.1.59} -> {1.3.1.9, 1.3.1.10, 1.3.1.104, 1.3.1.39, 2.3.1.85, 2.3.1.86}] -> {2.3.1.179, 2.3.1.41, 2.3.1.85, 2.3.1.86} -> {1.1.1.100, 2.3.1.85, 2.3.1.86} -> [{2.3.1.85, 2.3.1.86, 4.2.1.59} -> 1.3.1.9] -> {2.3.1.179, 2.3.1.41, 2.3.1.85, 2.3.1.86} -> {1.1.1.100, 2.3.1.85, 2.3.1.86} -> [{2.3.1.85, 2.3.1.86, 4.2.1.59} -> 1.3.1.9] -> {2.3.1.179, 2.3.1.199, 2.3.1.41} -> 1.1.1.100
path_rce00061.kgml: Skipped genes: rce:RC1_1570
path_rce00061.kgml:
path_rce00061.kgml: Found a trail of span 15 containing skipped vertices
path_rce00061.kgml: 147 -> 63 -> 130 -> [270 -> 125] -> 62 -> 119 -> [276 -> 22] -> 61 -> 108 -> [278 -> 21] -> 60 -> 97 -> [280 -> 92] -> 59 -> 86 -> [283 -> 19] -> 58 -> 75 -> [286 -> 18] -> 53 -> 54
path_rce00061.kgml: R01626 -> R04952 -> R04953 -> [R04954 -> {R04955, R04956}] -> R04957 -> R04536 -> [R04537 -> R04958] -> R04960 -> R04534 -> [R04535 -> R04961] -> R04963 -> R04964 -> [R04965 -> {R04724, R04725}] -> R04726 -> R04566 -> [R04568 -> R04966] -> R04968 -> R04543 -> [R04544 -> R04969] -> R07762 -> R07763
path_rce00061.kgml: rce:RC1_1572 -> rce:RC1_1569 -> rce:RC1_1571 -> [rce:RC1_1197 -> {rce:RC1_0577, rce:RC1_0650}] -> rce:RC1_1569 -> rce:RC1_1571 -> [rce:RC1_1197 -> rce:RC1_2645] -> rce:RC1_1569 -> rce:RC1_1571 -> [rce:RC1_1197 -> rce:RC1_2645] -> rce:RC1_1569 -> rce:RC1_1571 -> [rce:RC1_1197 -> {rce:RC1_0577, rce:RC1_0650}] -> rce:RC1_1569 -> rce:RC1_1571 -> [rce:RC1_1197 -> rce:RC1_2645] -> rce:RC1_1569 -> rce:RC1_1571 -> [rce:RC1_1197 -> rce:RC1_2645] -> rce:RC1_1569 -> rce:RC1_1571
path_rce00061.kgml: {2.3.1.39, 2.3.1.85, 2.3.1.86} -> {2.3.1.179, 2.3.1.41, 2.3.1.85, 2.3.1.86} -> {1.1.1.100, 2.3.1.85, 2.3.1.86} -> [{2.3.1.85, 2.3.1.86, 4.2.1.59} -> {1.3.1.9, 1.3.1.10, 1.3.1.104, 1.3.1.39, 2.3.1.85, 2.3.1.86}] -> {2.3.1.179, 2.3.1.41, 2.3.1.85, 2.3.1.86} -> {1.1.1.100, 2.3.1.85, 2.3.1.86} -> [{2.3.1.85, 2.3.1.86, 4.2.1.59} -> 1.3.1.9] -> {2.3.1.179, 2.3.1.41, 2.3.1.85, 2.3.1.86} -> {1.1.1.100, 2.3.1.85, 2.3.1.86} -> [{2.3.1.85, 2.3.1.86, 4.2.1.59} -> 1.3.1.9] -> {2.3.1.179, 2.3.1.41, 2.3.1.85, 2.3.1.86} -> {1.1.1.100, 2.3.1.85, 2.3.1.86} -> [{2.3.1.85, 2.3.1.86, 4.2.1.59} -> {1.3.1.9, 1.3.1.10, 1.3.1.104, 1.3.1.39, 2.3.1.85, 2.3.1.86}] -> {2.3.1.179, 2.3.1.41, 2.3.1.85, 2.3.1.86} -> {1.1.1.100, 2.3.1.85, 2.3.1.86} -> [{2.3.1.85, 2.3.1.86, 4.2.1.59} -> 1.3.1.9] -> {2.3.1.179, 2.3.1.41, 2.3.1.85, 2.3.1.86} -> {1.1.1.100, 2.3.1.85, 2.3.1.86} -> [{2.3.1.85, 2.3.1.86, 4.2.1.59} -> 1.3.1.9] -> {2.3.1.179, 2.3.1.199, 2.3.1.41} -> 1.1.1.100
path_rce00061.kgml: Skipped genes: rce:RC1_1570
path_rce00061.kgml:
path_rce00061.kgml: Found a trail of span 14 containing skipped vertices
path_rce00061.kgml: 147 -> [63] -> 130 -> [270 -> 125] -> 62 -> 119 -> [276 -> 22] -> 61 -> 108 -> [278 -> 21] -> 60 -> 97 -> [280 -> 92] -> 59 -> 86 -> [283 -> 19] -> 58 -> 75 -> [286 -> 18] -> 53 -> 54
path_rce00061.kgml: R01626 -> [R04952] -> R04953 -> [R04954 -> {R04955, R04956}] -> R04957 -> R04536 -> [R04537 -> R04958] -> R04960 -> R04534 -> [R04535 -> R04961] -> R04963 -> R04964 -> [R04965 -> {R04724, R04725}] -> R04726 -> R04566 -> [R04568 -> R04966] -> R04968 -> R04543 -> [R04544 -> R04969] -> R07762 -> R07763
path_rce00061.kgml: rce:RC1_1572 -> [rce:RC1_1569] -> rce:RC1_1571 -> [rce:RC1_1197 -> {rce:RC1_0577, rce:RC1_0650}] -> rce:RC1_1569 -> rce:RC1_1571 -> [rce:RC1_1197 -> rce:RC1_2645] -> rce:RC1_1569 -> rce:RC1_1571 -> [rce:RC1_1197 -> rce:RC1_2645] -> rce:RC1_1569 -> rce:RC1_1571 -> [rce:RC1_1197 -> {rce:RC1_0577, rce:RC1_0650}] -> rce:RC1_1569 -> rce:RC1_1571 -> [rce:RC1_1197 -> rce:RC1_2645] -> rce:RC1_1569 -> rce:RC1_1571 -> [rce:RC1_1197 -> rce:RC1_2645] -> rce:RC1_1569 -> rce:RC1_1571
path_rce00061.kgml: {2.3.1.39, 2.3.1.85, 2.3.1.86} -> [{2.3.1.179, 2.3.1.41, 2.3.1.85, 2.3.1.86}] -> {1.1.1.100, 2.3.1.85, 2.3.1.86} -> [{2.3.1.85, 2.3.1.86, 4.2.1.59} -> {1.3.1.9, 1.3.1.10, 1.3.1.104, 1.3.1.39, 2.3.1.85, 2.3.1.86}] -> {2.3.1.179, 2.3.1.41, 2.3.1.85, 2.3.1.86} -> {1.1.1.100, 2.3.1.85, 2.3.1.86} -> [{2.3.1.85, 2.3.1.86, 4.2.1.59} -> 1.3.1.9] -> {2.3.1.179, 2.3.1.41, 2.3.1.85, 2.3.1.86} -> {1.1.1.100, 2.3.1.85, 2.3.1.86} -> [{2.3.1.85, 2.3.1.86, 4.2.1.59} -> 1.3.1.9] -> {2.3.1.179, 2.3.1.41, 2.3.1.85, 2.3.1.86} -> {1.1.1.100, 2.3.1.85, 2.3.1.86} -> [{2.3.1.85, 2.3.1.86, 4.2.1.59} -> {1.3.1.9, 1.3.1.10, 1.3.1.104, 1.3.1.39, 2.3.1.85, 2.3.1.86}] -> {2.3.1.179, 2.3.1.41, 2.3.1.85, 2.3.1.86} -> {1.1.1.100, 2.3.1.85, 2.3.1.86} -> [{2.3.1.85, 2.3.1.86, 4.2.1.59} -> 1.3.1.9] -> {2.3.1.179, 2.3.1.41, 2.3.1.85, 2.3.1.86} -> {1.1.1.100, 2.3.1.85, 2.3.1.86} -> [{2.3.1.85, 2.3.1.86, 4.2.1.59} -> 1.3.1.9] -> {2.3.1.179, 2.3.1.199, 2.3.1.41} -> 1.1.1.100
path_rce00061.kgml: Skipped genes: rce:RC1_1570
path_rce00061.kgml:
path_rce00061.kgml: Found a trail of span 13 containing skipped vertices
path_rce00061.kgml: 147 -> 62 -> 119 -> [276 -> 22] -> 61 -> 108 -> [278 -> 21] -> 60 -> 97 -> [280 -> 92] -> 59 -> 86 -> [283 -> 19] -> 58 -> 75 -> [286 -> 18] -> 53 -> 54
path_rce00061.kgml: R01626 -> R04957 -> R04536 -> [R04537 -> R04958] -> R04960 -> R04534 -> [R04535 -> R04961] -> R04963 -> R04964 -> [R04965 -> {R04724, R04725}] -> R04726 -> R04566 -> [R04568 -> R04966] -> R04968 -> R04543 -> [R04544 -> R04969] -> R07762 -> R07763
path_rce00061.kgml: rce:RC1_1572 -> rce:RC1_1569 -> rce:RC1_1571 -> [rce:RC1_1197 -> rce:RC1_2645] -> rce:RC1_1569 -> rce:RC1_1571 -> [rce:RC1_1197 -> rce:RC1_2645] -> rce:RC1_1569 -> rce:RC1_1571 -> [rce:RC1_1197 -> {rce:RC1_0577, rce:RC1_0650}] -> rce:RC1_1569 -> rce:RC1_1571 -> [rce:RC1_1197 -> rce:RC1_2645] -> rce:RC1_1569 -> rce:RC1_1571 -> [rce:RC1_1197 -> rce:RC1_2645] -> rce:RC1_1569 -> rce:RC1_1571
path_rce00061.kgml: {2.3.1.39, 2.3.1.85, 2.3.1.86} -> {2.3.1.179, 2.3.1.41, 2.3.1.85, 2.3.1.86} -> {1.1.1.100, 2.3.1.85, 2.3.1.86} -> [{2.3.1.85, 2.3.1.86, 4.2.1.59} -> 1.3.1.9] -> {2.3.1.179, 2.3.1.41, 2.3.1.85, 2.3.1.86} -> {1.1.1.100, 2.3.1.85, 2.3.1.86} -> [{2.3.1.85, 2.3.1.86, 4.2.1.59} -> 1.3.1.9] -> {2.3.1.179, 2.3.1.41, 2.3.1.85, 2.3.1.86} -> {1.1.1.100, 2.3.1.85, 2.3.1.86} -> [{2.3.1.85, 2.3.1.86, 4.2.1.59} -> {1.3.1.9, 1.3.1.10, 1.3.1.104, 1.3.1.39, 2.3.1.85, 2.3.1.86}] -> {2.3.1.179, 2.3.1.41, 2.3.1.85, 2.3.1.86} -> {1.1.1.100, 2.3.1.85, 2.3.1.86} -> [{2.3.1.85, 2.3.1.86, 4.2.1.59} -> 1.3.1.9] -> {2.3.1.179, 2.3.1.41, 2.3.1.85, 2.3.1.86} -> {1.1.1.100, 2.3.1.85, 2.3.1.86} -> [{2.3.1.85, 2.3.1.86, 4.2.1.59} -> 1.3.1.9] -> {2.3.1.179, 2.3.1.199, 2.3.1.41} -> 1.1.1.100
path_rce00061.kgml: Skipped genes: rce:RC1_1570
path_rce00061.kgml:
path_rce00061.kgml: Found a trail of span 12 containing skipped vertices
path_rce00061.kgml: 147 -> [62] -> 119 -> [276 -> 22] -> 61 -> 108 -> [278 -> 21] -> 60 -> 97 -> [280 -> 92] -> 59 -> 86 -> [283 -> 19] -> 58 -> 75 -> [286 -> 18] -> 53 -> 54
path_rce00061.kgml: R01626 -> [R04957] -> R04536 -> [R04537 -> R04958] -> R04960 -> R04534 -> [R04535 -> R04961] -> R04963 -> R04964 -> [R04965 -> {R04724, R04725}] -> R04726 -> R04566 -> [R04568 -> R04966] -> R04968 -> R04543 -> [R04544 -> R04969] -> R07762 -> R07763
path_rce00061.kgml: rce:RC1_1572 -> [rce:RC1_1569] -> rce:RC1_1571 -> [rce:RC1_1197 -> rce:RC1_2645] -> rce:RC1_1569 -> rce:RC1_1571 -> [rce:RC1_1197 -> rce:RC1_2645] -> rce:RC1_1569 -> rce:RC1_1571 -> [rce:RC1_1197 -> {rce:RC1_0577, rce:RC1_0650}] -> rce:RC1_1569 -> rce:RC1_1571 -> [rce:RC1_1197 -> rce:RC1_2645] -> rce:RC1_1569 -> rce:RC1_1571 -> [rce:RC1_1197 -> rce:RC1_2645] -> rce:RC1_1569 -> rce:RC1_1571
path_rce00061.kgml: {2.3.1.39, 2.3.1.85, 2.3.1.86} -> [{2.3.1.179, 2.3.1.41, 2.3.1.85, 2.3.1.86}] -> {1.1.1.100, 2.3.1.85, 2.3.1.86} -> [{2.3.1.85, 2.3.1.86, 4.2.1.59} -> 1.3.1.9] -> {2.3.1.179, 2.3.1.41, 2.3.1.85, 2.3.1.86} -> {1.1.1.100, 2.3.1.85, 2.3.1.86} -> [{2.3.1.85, 2.3.1.86, 4.2.1.59} -> 1.3.1.9] -> {2.3.1.179, 2.3.1.41, 2.3.1.85, 2.3.1.86} -> {1.1.1.100, 2.3.1.85, 2.3.1.86} -> [{2.3.1.85, 2.3.1.86, 4.2.1.59} -> {1.3.1.9, 1.3.1.10, 1.3.1.104, 1.3.1.39, 2.3.1.85, 2.3.1.86}] -> {2.3.1.179, 2.3.1.41, 2.3.1.85, 2.3.1.86} -> {1.1.1.100, 2.3.1.85, 2.3.1.86} -> [{2.3.1.85, 2.3.1.86, 4.2.1.59} -> 1.3.1.9] -> {2.3.1.179, 2.3.1.41, 2.3.1.85, 2.3.1.86} -> {1.1.1.100, 2.3.1.85, 2.3.1.86} -> [{2.3.1.85, 2.3.1.86, 4.2.1.59} -> 1.3.1.9] -> {2.3.1.179, 2.3.1.199, 2.3.1.41} -> 1.1.1.100
path_rce00061.kgml: Skipped genes: rce:RC1_1570
path_rce00061.kgml:
path_rce00061.kgml: Found a trail of span 11 containing skipped vertices
path_rce00061.kgml: 147 -> 61 -> 108 -> [278 -> 21] -> 60 -> 97 -> [280 -> 92] -> 59 -> 86 -> [283 -> 19] -> 58 -> 75 -> [286 -> 18] -> 53 -> 54
path_rce00061.kgml: R01626 -> R04960 -> R04534 -> [R04535 -> R04961] -> R04963 -> R04964 -> [R04965 -> {R04724, R04725}] -> R04726 -> R04566 -> [R04568 -> R04966] -> R04968 -> R04543 -> [R04544 -> R04969] -> R07762 -> R07763
path_rce00061.kgml: rce:RC1_1572 -> rce:RC1_1569 -> rce:RC1_1571 -> [rce:RC1_1197 -> rce:RC1_2645] -> rce:RC1_1569 -> rce:RC1_1571 -> [rce:RC1_1197 -> {rce:RC1_0577, rce:RC1_0650}] -> rce:RC1_1569 -> rce:RC1_1571 -> [rce:RC1_1197 -> rce:RC1_2645] -> rce:RC1_1569 -> rce:RC1_1571 -> [rce:RC1_1197 -> rce:RC1_2645] -> rce:RC1_1569 -> rce:RC1_1571
path_rce00061.kgml: {2.3.1.39, 2.3.1.85, 2.3.1.86} -> {2.3.1.179, 2.3.1.41, 2.3.1.85, 2.3.1.86} -> {1.1.1.100, 2.3.1.85, 2.3.1.86} -> [{2.3.1.85, 2.3.1.86, 4.2.1.59} -> 1.3.1.9] -> {2.3.1.179, 2.3.1.41, 2.3.1.85, 2.3.1.86} -> {1.1.1.100, 2.3.1.85, 2.3.1.86} -> [{2.3.1.85, 2.3.1.86, 4.2.1.59} -> {1.3.1.9, 1.3.1.10, 1.3.1.104, 1.3.1.39, 2.3.1.85, 2.3.1.86}] -> {2.3.1.179, 2.3.1.41, 2.3.1.85, 2.3.1.86} -> {1.1.1.100, 2.3.1.85, 2.3.1.86} -> [{2.3.1.85, 2.3.1.86, 4.2.1.59} -> 1.3.1.9] -> {2.3.1.179, 2.3.1.41, 2.3.1.85, 2.3.1.86} -> {1.1.1.100, 2.3.1.85, 2.3.1.86} -> [{2.3.1.85, 2.3.1.86, 4.2.1.59} -> 1.3.1.9] -> {2.3.1.179, 2.3.1.199, 2.3.1.41} -> 1.1.1.100
path_rce00061.kgml: Skipped genes: rce:RC1_1570
path_rce00061.kgml:
path_rce00061.kgml: Found a trail of span 10 containing skipped vertices
path_rce00061.kgml: 147 -> [61] -> 108 -> [278 -> 21] -> 60 -> 97 -> [280 -> 92] -> 59 -> 86 -> [283 -> 19] -> 58 -> 75 -> [286 -> 18] -> 53 -> 54
path_rce00061.kgml: R01626 -> [R04960] -> R04534 -> [R04535 -> R04961] -> R04963 -> R04964 -> [R04965 -> {R04724, R04725}] -> R04726 -> R04566 -> [R04568 -> R04966] -> R04968 -> R04543 -> [R04544 -> R04969] -> R07762 -> R07763
path_rce00061.kgml: rce:RC1_1572 -> [rce:RC1_1569] -> rce:RC1_1571 -> [rce:RC1_1197 -> rce:RC1_2645] -> rce:RC1_1569 -> rce:RC1_1571 -> [rce:RC1_1197 -> {rce:RC1_0577, rce:RC1_0650}] -> rce:RC1_1569 -> rce:RC1_1571 -> [rce:RC1_1197 -> rce:RC1_2645] -> rce:RC1_1569 -> rce:RC1_1571 -> [rce:RC1_1197 -> rce:RC1_2645] -> rce:RC1_1569 -> rce:RC1_1571
path_rce00061.kgml: {2.3.1.39, 2.3.1.85, 2.3.1.86} -> [{2.3.1.179, 2.3.1.41, 2.3.1.85, 2.3.1.86}] -> {1.1.1.100, 2.3.1.85, 2.3.1.86} -> [{2.3.1.85, 2.3.1.86, 4.2.1.59} -> 1.3.1.9] -> {2.3.1.179, 2.3.1.41, 2.3.1.85, 2.3.1.86} -> {1.1.1.100, 2.3.1.85, 2.3.1.86} -> [{2.3.1.85, 2.3.1.86, 4.2.1.59} -> {1.3.1.9, 1.3.1.10, 1.3.1.104, 1.3.1.39, 2.3.1.85, 2.3.1.86}] -> {2.3.1.179, 2.3.1.41, 2.3.1.85, 2.3.1.86} -> {1.1.1.100, 2.3.1.85, 2.3.1.86} -> [{2.3.1.85, 2.3.1.86, 4.2.1.59} -> 1.3.1.9] -> {2.3.1.179, 2.3.1.41, 2.3.1.85, 2.3.1.86} -> {1.1.1.100, 2.3.1.85, 2.3.1.86} -> [{2.3.1.85, 2.3.1.86, 4.2.1.59} -> 1.3.1.9] -> {2.3.1.179, 2.3.1.199, 2.3.1.41} -> 1.1.1.100
path_rce00061.kgml: Skipped genes: rce:RC1_1570
path_rce00061.kgml:
path_rce00061.kgml: Found a trail of span 9 containing skipped vertices
path_rce00061.kgml: 147 -> 60 -> 97 -> [280 -> 92] -> 59 -> 86 -> [283 -> 19] -> 58 -> 75 -> [286 -> 18] -> 53 -> 54
path_rce00061.kgml: R01626 -> R04963 -> R04964 -> [R04965 -> {R04724, R04725}] -> R04726 -> R04566 -> [R04568 -> R04966] -> R04968 -> R04543 -> [R04544 -> R04969] -> R07762 -> R07763
path_rce00061.kgml: rce:RC1_1572 -> rce:RC1_1569 -> rce:RC1_1571 -> [rce:RC1_1197 -> {rce:RC1_0577, rce:RC1_0650}] -> rce:RC1_1569 -> rce:RC1_1571 -> [rce:RC1_1197 -> rce:RC1_2645] -> rce:RC1_1569 -> rce:RC1_1571 -> [rce:RC1_1197 -> rce:RC1_2645] -> rce:RC1_1569 -> rce:RC1_1571
path_rce00061.kgml: {2.3.1.39, 2.3.1.85, 2.3.1.86} -> {2.3.1.179, 2.3.1.41, 2.3.1.85, 2.3.1.86} -> {1.1.1.100, 2.3.1.85, 2.3.1.86} -> [{2.3.1.85, 2.3.1.86, 4.2.1.59} -> {1.3.1.9, 1.3.1.10, 1.3.1.104, 1.3.1.39, 2.3.1.85, 2.3.1.86}] -> {2.3.1.179, 2.3.1.41, 2.3.1.85, 2.3.1.86} -> {1.1.1.100, 2.3.1.85, 2.3.1.86} -> [{2.3.1.85, 2.3.1.86, 4.2.1.59} -> 1.3.1.9] -> {2.3.1.179, 2.3.1.41, 2.3.1.85, 2.3.1.86} -> {1.1.1.100, 2.3.1.85, 2.3.1.86} -> [{2.3.1.85, 2.3.1.86, 4.2.1.59} -> 1.3.1.9] -> {2.3.1.179, 2.3.1.199, 2.3.1.41} -> 1.1.1.100
path_rce00061.kgml: Skipped genes: rce:RC1_1570
path_rce00061.kgml:
path_rce00061.kgml: Found a trail of span 8 containing skipped vertices
path_rce00061.kgml: 147 -> [60] -> 97 -> [280 -> 92] -> 59 -> 86 -> [283 -> 19] -> 58 -> 75 -> [286 -> 18] -> 53 -> 54
path_rce00061.kgml: R01626 -> [R04963] -> R04964 -> [R04965 -> {R04724, R04725}] -> R04726 -> R04566 -> [R04568 -> R04966] -> R04968 -> R04543 -> [R04544 -> R04969] -> R07762 -> R07763
path_rce00061.kgml: rce:RC1_1572 -> [rce:RC1_1569] -> rce:RC1_1571 -> [rce:RC1_1197 -> {rce:RC1_0577, rce:RC1_0650}] -> rce:RC1_1569 -> rce:RC1_1571 -> [rce:RC1_1197 -> rce:RC1_2645] -> rce:RC1_1569 -> rce:RC1_1571 -> [rce:RC1_1197 -> rce:RC1_2645] -> rce:RC1_1569 -> rce:RC1_1571
path_rce00061.kgml: {2.3.1.39, 2.3.1.85, 2.3.1.86} -> [{2.3.1.179, 2.3.1.41, 2.3.1.85, 2.3.1.86}] -> {1.1.1.100, 2.3.1.85, 2.3.1.86} -> [{2.3.1.85, 2.3.1.86, 4.2.1.59} -> {1.3.1.9, 1.3.1.10, 1.3.1.104, 1.3.1.39, 2.3.1.85, 2.3.1.86}] -> {2.3.1.179, 2.3.1.41, 2.3.1.85, 2.3.1.86} -> {1.1.1.100, 2.3.1.85, 2.3.1.86} -> [{2.3.1.85, 2.3.1.86, 4.2.1.59} -> 1.3.1.9] -> {2.3.1.179, 2.3.1.41, 2.3.1.85, 2.3.1.86} -> {1.1.1.100, 2.3.1.85, 2.3.1.86} -> [{2.3.1.85, 2.3.1.86, 4.2.1.59} -> 1.3.1.9] -> {2.3.1.179, 2.3.1.199, 2.3.1.41} -> 1.1.1.100
path_rce00061.kgml: Skipped genes: rce:RC1_1570
path_rce00061.kgml:
path_rce00061.kgml: Found a trail of span 7 containing skipped vertices
path_rce00061.kgml: 147 -> 59 -> 86 -> [283 -> 19] -> 58 -> 75 -> [286 -> 18] -> 53 -> 54
path_rce00061.kgml: R01626 -> R04726 -> R04566 -> [R04568 -> R04966] -> R04968 -> R04543 -> [R04544 -> R04969] -> R07762 -> R07763
path_rce00061.kgml: rce:RC1_1572 -> rce:RC1_1569 -> rce:RC1_1571 -> [rce:RC1_1197 -> rce:RC1_2645] -> rce:RC1_1569 -> rce:RC1_1571 -> [rce:RC1_1197 -> rce:RC1_2645] -> rce:RC1_1569 -> rce:RC1_1571
path_rce00061.kgml: {2.3.1.39, 2.3.1.85, 2.3.1.86} -> {2.3.1.179, 2.3.1.41, 2.3.1.85, 2.3.1.86} -> {1.1.1.100, 2.3.1.85, 2.3.1.86} -> [{2.3.1.85, 2.3.1.86, 4.2.1.59} -> 1.3.1.9] -> {2.3.1.179, 2.3.1.41, 2.3.1.85, 2.3.1.86} -> {1.1.1.100, 2.3.1.85, 2.3.1.86} -> [{2.3.1.85, 2.3.1.86, 4.2.1.59} -> 1.3.1.9] -> {2.3.1.179, 2.3.1.199, 2.3.1.41} -> 1.1.1.100
path_rce00061.kgml: Skipped genes: rce:RC1_1570
path_rce00061.kgml:
path_rce00061.kgml: Found a trail of span 6 containing skipped vertices
path_rce00061.kgml: 147 -> [59] -> 86 -> [283 -> 19] -> 58 -> 75 -> [286 -> 18] -> 53 -> 54
path_rce00061.kgml: R01626 -> [R04726] -> R04566 -> [R04568 -> R04966] -> R04968 -> R04543 -> [R04544 -> R04969] -> R07762 -> R07763
path_rce00061.kgml: rce:RC1_1572 -> [rce:RC1_1569] -> rce:RC1_1571 -> [rce:RC1_1197 -> rce:RC1_2645] -> rce:RC1_1569 -> rce:RC1_1571 -> [rce:RC1_1197 -> rce:RC1_2645] -> rce:RC1_1569 -> rce:RC1_1571
path_rce00061.kgml: {2.3.1.39, 2.3.1.85, 2.3.1.86} -> [{2.3.1.179, 2.3.1.41, 2.3.1.85, 2.3.1.86}] -> {1.1.1.100, 2.3.1.85, 2.3.1.86} -> [{2.3.1.85, 2.3.1.86, 4.2.1.59} -> 1.3.1.9] -> {2.3.1.179, 2.3.1.41, 2.3.1.85, 2.3.1.86} -> {1.1.1.100, 2.3.1.85, 2.3.1.86} -> [{2.3.1.85, 2.3.1.86, 4.2.1.59} -> 1.3.1.9] -> {2.3.1.179, 2.3.1.199, 2.3.1.41} -> 1.1.1.100
path_rce00061.kgml: Skipped genes: rce:RC1_1570
path_rce00061.kgml:
path_rce00061.kgml: Found a trail of span 5 containing skipped vertices
path_rce00061.kgml: 147 -> 58 -> 75 -> [286 -> 18] -> 53 -> 54
path_rce00061.kgml: R01626 -> R04968 -> R04543 -> [R04544 -> R04969] -> R07762 -> R07763
path_rce00061.kgml: rce:RC1_1572 -> rce:RC1_1569 -> rce:RC1_1571 -> [rce:RC1_1197 -> rce:RC1_2645] -> rce:RC1_1569 -> rce:RC1_1571
path_rce00061.kgml: {2.3.1.39, 2.3.1.85, 2.3.1.86} -> {2.3.1.179, 2.3.1.41, 2.3.1.85, 2.3.1.86} -> {1.1.1.100, 2.3.1.85, 2.3.1.86} -> [{2.3.1.85, 2.3.1.86, 4.2.1.59} -> 1.3.1.9] -> {2.3.1.179, 2.3.1.199, 2.3.1.41} -> 1.1.1.100
path_rce00061.kgml: Skipped genes: rce:RC1_1570
path_rce00061.kgml:
path_rce00061.kgml: Found a trail of span 4 containing skipped vertices
path_rce00061.kgml: 147 -> [58] -> 75 -> [286 -> 18] -> 53 -> 54
path_rce00061.kgml: R01626 -> [R04968] -> R04543 -> [R04544 -> R04969] -> R07762 -> R07763
path_rce00061.kgml: rce:RC1_1572 -> [rce:RC1_1569] -> rce:RC1_1571 -> [rce:RC1_1197 -> rce:RC1_2645] -> rce:RC1_1569 -> rce:RC1_1571
path_rce00061.kgml: {2.3.1.39, 2.3.1.85, 2.3.1.86} -> [{2.3.1.179, 2.3.1.41, 2.3.1.85, 2.3.1.86}] -> {1.1.1.100, 2.3.1.85, 2.3.1.86} -> [{2.3.1.85, 2.3.1.86, 4.2.1.59} -> 1.3.1.9] -> {2.3.1.179, 2.3.1.199, 2.3.1.41} -> 1.1.1.100
path_rce00061.kgml: Skipped genes: rce:RC1_1570
path_rce00061.kgml:
path_rce00061.kgml: Found a trail of span 3 containing skipped vertices
path_rce00061.kgml: 147 -> 53 -> 54
path_rce00061.kgml: R01626 -> R07762 -> R07763
path_rce00061.kgml: rce:RC1_1572 -> rce:RC1_1569 -> rce:RC1_1571
path_rce00061.kgml: {2.3.1.39, 2.3.1.85, 2.3.1.86} -> {2.3.1.179, 2.3.1.199, 2.3.1.41} -> 1.1.1.100
path_rce00061.kgml: Skipped genes: rce:RC1_1570
path_rce00061.kgml:
path_rce00061.kgml: Found a trail of span 2 containing skipped vertices
path_rce00061.kgml: 147 -> [53] -> 54
path_rce00061.kgml: R01626 -> [R07762] -> R07763
path_rce00061.kgml: rce:RC1_1572 -> [rce:RC1_1569] -> rce:RC1_1571
path_rce00061.kgml: {2.3.1.39, 2.3.1.85, 2.3.1.86} -> [{2.3.1.179, 2.3.1.199, 2.3.1.41}] -> 1.1.1.100
path_rce00061.kgml:
path_rce00061.kgml: --- 5.33 seconds ---

path_rce00072.kgml: Synthesis and degradation of ketone bodies
path_rce00072.kgml: Initialization took 0.23 seconds
path_rce00072.kgml: (not found)
path_rce00072.kgml: --- 0.27 seconds ---

path_rce00130.kgml: Ubiquinone and other terpenoid-quinone biosynthesis
path_rce00130.kgml: Initialization took 0.38 seconds
path_rce00130.kgml: (not found)
path_rce00130.kgml: --- 0.43 seconds ---

path_rce00190.kgml: Oxidative phosphorylation
path_rce00190.kgml: Initialization took 14.44 seconds
path_rce00190.kgml: (not found)
path_rce00190.kgml: --- 14.49 seconds ---

path_rce00220.kgml: Arginine biosynthesis
path_rce00220.kgml: Initialization took 0.58 seconds
path_rce00220.kgml:
path_rce00220.kgml: Found a trail of span 2 containing skipped vertices
path_rce00220.kgml: 52 -> [55] -> 44
path_rce00220.kgml: R02283 -> [R02282] -> R01398
path_rce00220.kgml: rce:RC1_2476 -> [rce:RC1_2665] -> rce:RC1_2475
path_rce00220.kgml: 2.6.1.11 -> [2.3.1.35] -> 2.1.3.3
path_rce00220.kgml:
path_rce00220.kgml: --- 0.69 seconds ---

path_rce00230.kgml: Purine metabolism
path_rce00230.kgml: Initialization took 18.00 seconds
path_rce00230.kgml:
path_rce00230.kgml: Found a trail of span 3 containing skipped vertices
path_rce00230.kgml: 220 -> [139 -> 301] -> 247 -> [240] -> 239
path_rce00230.kgml: R00332 -> [R02019 -> R01858] -> R00376 -> [R01857] -> R02090
path_rce00230.kgml: rce:RC1_1560 -> [{rce:RC1_0921, rce:RC1_3477, rce:RC1_3496, rce:RC1_4094} -> {rce:RC1_2135, rce:RC1_2401}] -> {rce:RC1_0575, rce:RC1_0992, rce:RC1_1168, rce:RC1_1210, rce:RC1_1567, rce:RC1_2306, rce:RC1_2483, rce:RC1_2553, rce:RC1_2803, rce:RC1_3063} -> [rce:RC1_1554] -> rce:RC1_1560
path_rce00230.kgml: 2.7.4.8 -> [1.17.4.1 -> 2.7.1.40] -> 2.7.7.7 -> [2.7.4.6] -> {2.7.4.12, 2.7.4.8}
path_rce00230.kgml: Skipped genes: rce:RC1_1566
path_rce00230.kgml:
path_rce00230.kgml: Found a trail of span 3 containing skipped vertices
path_rce00230.kgml: 173 -> [313] -> 182 -> [180] -> 287
path_rce00230.kgml: R00435 -> [R00200] -> R00127 -> [R02017] -> R01547
path_rce00230.kgml: {rce:RC1_0701, rce:RC1_0702, rce:RC1_0735, rce:RC1_1500} -> [{rce:RC1_2135, rce:RC1_2401}] -> rce:RC1_0732 -> [{rce:RC1_0921, rce:RC1_3477, rce:RC1_3496, rce:RC1_4094}] -> rce:RC1_0732
path_rce00230.kgml: {2.7.7.19, 2.7.7.48, 2.7.7.6} -> [2.7.1.40] -> 2.7.4.3 -> [1.17.4.1] -> {2.7.4.11, 2.7.4.3}
path_rce00230.kgml: Skipped genes: rce:RC1_0734, rce:RC1_0733
path_rce00230.kgml:
path_rce00230.kgml: Found a trail of span 2 containing skipped vertices
path_rce00230.kgml: 430 -> 188
path_rce00230.kgml: R00191 -> R00190
path_rce00230.kgml: rce:RC1_1451 -> rce:RC1_1445
path_rce00230.kgml: {3.1.4.17, 3.1.4.53} -> {2.4.2.7, 2.4.2.8}
path_rce00230.kgml: Skipped genes: rce:RC1_1448, rce:RC1_1449
path_rce00230.kgml:
path_rce00230.kgml: Found a trail of span 2 without skipping any vertex
path_rce00230.kgml: 427 -> 428
path_rce00230.kgml: R07404 -> R07405
path_rce00230.kgml: rce:RC1_1849 -> rce:RC1_1850
path_rce00230.kgml: 6.3.4.18 -> 5.4.99.18
path_rce00230.kgml:
path_rce00230.kgml: Found a trail of span 2 without skipping any vertex
path_rce00230.kgml: 244 -> 245
path_rce00230.kgml: R00441 -> R00429
path_rce00230.kgml: {rce:RC1_0701, rce:RC1_0702, rce:RC1_0735, rce:RC1_1500} -> rce:RC1_1499
path_rce00230.kgml: {2.7.7.48, 2.7.7.6} -> 2.7.6.5
path_rce00230.kgml:
path_rce00230.kgml: Found a trail of span 2 containing skipped vertices
path_rce00230.kgml: 163 -> [260] -> 164
path_rce00230.kgml: R04325 -> [R04463] -> R04208
path_rce00230.kgml: {rce:RC1_1552, rce:RC1_4071} -> [{rce:RC1_0988, rce:RC1_0989, rce:RC1_3361}] -> rce:RC1_1551
path_rce00230.kgml: 2.1.2.2 -> [6.3.5.3] -> 6.3.3.1
path_rce00230.kgml:
path_rce00230.kgml: Found a trail of span 2 without skipping any vertex
path_rce00230.kgml: 258 -> 259
path_rce00230.kgml: R01768 -> R02103
path_rce00230.kgml: {rce:RC1_3068, rce:RC1_3069, rce:RC1_3070} -> {rce:RC1_3068, rce:RC1_3069, rce:RC1_3070}
path_rce00230.kgml: 1.17.1.4 -> 1.17.1.4
path_rce00230.kgml:
path_rce00230.kgml: Found a trail of span 2 without skipping any vertex
path_rce00230.kgml: 252 -> 253
path_rce00230.kgml: R00529 -> R00509
path_rce00230.kgml: {rce:RC1_2182, rce:RC1_2183} -> rce:RC1_2183
path_rce00230.kgml: 2.7.7.4 -> 2.7.1.25
path_rce00230.kgml:
path_rce00230.kgml: --- 23.75 seconds ---

path_rce00240.kgml: Pyrimidine metabolism
path_rce00240.kgml: Initialization took 9.90 seconds
path_rce00240.kgml:
path_rce00240.kgml: Found a trail of span 2 containing skipped vertices
path_rce00240.kgml: 121 -> [102 -> 104] -> 103
path_rce00240.kgml: R00442 -> [R00438 -> R00156] -> R00443
path_rce00240.kgml: {rce:RC1_0701, rce:RC1_0702, rce:RC1_0735, rce:RC1_1500} -> [rce:RC1_2919 -> rce:RC1_1554] -> {rce:RC1_0701, rce:RC1_0702, rce:RC1_0735, rce:RC1_1500}
path_rce00240.kgml: {2.7.7.48, 2.7.7.6} -> [2.7.7.8 -> 2.7.4.6] -> {2.7.7.48, 2.7.7.52, 2.7.7.6}
path_rce00240.kgml:
path_rce00240.kgml: --- 11.99 seconds ---

path_rce00250.kgml: Alanine, aspartate and glutamate metabolism
path_rce00250.kgml: Initialization took 2.30 seconds
path_rce00250.kgml: (not found)
path_rce00250.kgml: --- 2.34 seconds ---

path_rce00260.kgml: Glycine, serine and threonine metabolism
path_rce00260.kgml: Initialization took 3.29 seconds
path_rce00260.kgml:
path_rce00260.kgml: Found a trail of span 2 containing skipped vertices
path_rce00260.kgml: 78 -> 70
path_rce00260.kgml: R04173 -> R01513
path_rce00260.kgml: rce:RC1_1788 -> rce:RC1_1786
path_rce00260.kgml: 2.6.1.52 -> 1.1.1.95
path_rce00260.kgml: Skipped genes: rce:RC1_1787
path_rce00260.kgml:
path_rce00260.kgml: Found a trail of span 2 without skipping any vertex
path_rce00260.kgml: 73 -> 74
path_rce00260.kgml: R01290 -> R01001
path_rce00260.kgml: rce:RC1_1987 -> rce:RC1_1986
path_rce00260.kgml: 4.2.1.22 -> 4.4.1.1
path_rce00260.kgml:
path_rce00260.kgml: Found a trail of span 2 without skipping any vertex
path_rce00260.kgml: 180 -> 74
path_rce00260.kgml: R00891 -> R01001
path_rce00260.kgml: rce:RC1_1987 -> rce:RC1_1986
path_rce00260.kgml: 4.2.1.22 -> 4.4.1.1
path_rce00260.kgml:
path_rce00260.kgml: Found a trail of span 2 containing skipped vertices
path_rce00260.kgml: 110 -> [82] -> 101
path_rce00260.kgml: R04125 -> [R00945] -> R03425
path_rce00260.kgml: rce:RC1_3656 -> [rce:RC1_1342] -> {rce:RC1_3658, rce:RC1_3659}
path_rce00260.kgml: 2.1.2.10 -> [2.1.2.1] -> 1.4.4.2
path_rce00260.kgml: Skipped genes: rce:RC1_3657
path_rce00260.kgml:
path_rce00260.kgml: --- 3.75 seconds ---

path_rce00261.kgml: Monobactam biosynthesis
path_rce00261.kgml: Initialization took 0.23 seconds
path_rce00261.kgml: (not found)
path_rce00261.kgml: --- 0.27 seconds ---

path_rce00270.kgml: Cysteine and methionine metabolism
path_rce00270.kgml: Initialization took 3.29 seconds
path_rce00270.kgml:
path_rce00270.kgml: Found a trail of span 3 containing skipped vertices
path_rce00270.kgml: 184 -> [189] -> 188 -> [184 -> 85] -> 89
path_rce00270.kgml: R00782 -> [R00896] -> R03105 -> [R00782 -> R01001] -> R01286
path_rce00270.kgml: rce:RC1_1147 -> [rce:RC1_1880] -> rce:RC1_1149 -> [rce:RC1_1147 -> rce:RC1_1986] -> rce:RC1_1147
path_rce00270.kgml: {4.4.1.1, 4.4.1.13, 4.4.1.28} -> [2.6.1.1] -> 2.8.1.2 -> [{4.4.1.1, 4.4.1.13, 4.4.1.28} -> 4.4.1.1] -> 4.4.1.13
path_rce00270.kgml: Skipped genes: rce:RC1_1148
path_rce00270.kgml:
path_rce00270.kgml: Found a trail of span 3 containing skipped vertices
path_rce00270.kgml: 85 -> [89] -> 87 -> [85] -> 185
path_rce00270.kgml: R01001 -> [R01286] -> R01290 -> [R01001] -> R00782
path_rce00270.kgml: rce:RC1_1986 -> [rce:RC1_1147] -> rce:RC1_1987 -> [rce:RC1_1986] -> rce:RC1_1986
path_rce00270.kgml: 4.4.1.1 -> [4.4.1.13] -> 4.2.1.22 -> [4.4.1.1] -> {4.4.1.1, 4.4.1.13, 4.4.1.28}
path_rce00270.kgml:
path_rce00270.kgml: --- 4.05 seconds ---

path_rce00280.kgml: Valine, leucine and isoleucine degradation
path_rce00280.kgml: Initialization took 2.19 seconds
path_rce00280.kgml:
path_rce00280.kgml: Found a trail of span 3 containing skipped vertices
path_rce00280.kgml: 116 -> 79 -> [78] -> 77
path_rce00280.kgml: R04095 -> R04138 -> [R02085] -> R01360
path_rce00280.kgml: {rce:RC1_0378, rce:RC1_1018} -> {rce:RC1_0381, rce:RC1_0390} -> [rce:RC1_0385] -> rce:RC1_0377
path_rce00280.kgml: {1.3.8.4, 1.3.8.7} -> 6.4.1.4 -> [4.2.1.18] -> 4.1.3.4
path_rce00280.kgml: Skipped genes: rce:RC1_0380
path_rce00280.kgml:
path_rce00280.kgml: Found a trail of span 3 containing skipped vertices
path_rce00280.kgml: 88 -> 101 -> [86] -> 72
path_rce00280.kgml: R04204 -> R04203 -> [R00927] -> R00238
path_rce00280.kgml: {rce:RC1_1348, rce:RC1_1463, rce:RC1_1743, rce:RC1_3054} -> rce:RC1_1743 -> [rce:RC1_1948] -> {rce:RC1_0397, rce:RC1_1744, rce:RC1_3948}
path_rce00280.kgml: 4.2.1.17 -> {1.1.1.178, 1.1.1.35} -> [{2.3.1.16, 2.3.1.9}] -> 2.3.1.9
path_rce00280.kgml:
path_rce00280.kgml: Found a trail of span 2 containing skipped vertices
path_rce00280.kgml: 88 -> [101 -> 86] -> 72
path_rce00280.kgml: R04204 -> [R04203 -> R00927] -> R00238
path_rce00280.kgml: {rce:RC1_1348, rce:RC1_1463, rce:RC1_1743, rce:RC1_3054} -> [rce:RC1_1743 -> rce:RC1_1948] -> {rce:RC1_0397, rce:RC1_1744, rce:RC1_3948}
path_rce00280.kgml: 4.2.1.17 -> [{1.1.1.178, 1.1.1.35} -> {2.3.1.16, 2.3.1.9}] -> 2.3.1.9
path_rce00280.kgml:
path_rce00280.kgml: Found a trail of span 2 containing skipped vertices
path_rce00280.kgml: 116 -> [79 -> 78] -> 77
path_rce00280.kgml: R04095 -> [R04138 -> R02085] -> R01360
path_rce00280.kgml: {rce:RC1_0378, rce:RC1_1018} -> [{rce:RC1_0381, rce:RC1_0390} -> rce:RC1_0385] -> rce:RC1_0377
path_rce00280.kgml: {1.3.8.4, 1.3.8.7} -> [6.4.1.4 -> 4.2.1.18] -> 4.1.3.4
path_rce00280.kgml:
path_rce00280.kgml: --- 2.72 seconds ---

path_rce00281.kgml: Geraniol degradation
path_rce00281.kgml: Initialization took 0.53 seconds
path_rce00281.kgml:
path_rce00281.kgml: Found a trail of span 3 without skipping any vertex
path_rce00281.kgml: 40 -> 23 -> 26
path_rce00281.kgml: R08089 -> R03494 -> R03493
path_rce00281.kgml: rce:RC1_3534 -> {rce:RC1_3531, rce:RC1_3533} -> rce:RC1_3532
path_rce00281.kgml: ? -> 6.4.1.5 -> 4.2.1.57
path_rce00281.kgml:
path_rce00281.kgml: Found a trail of span 2 containing skipped vertices
path_rce00281.kgml: 40 -> [23] -> 26
path_rce00281.kgml: R08089 -> [R03494] -> R03493
path_rce00281.kgml: rce:RC1_3534 -> [{rce:RC1_3531, rce:RC1_3533}] -> rce:RC1_3532
path_rce00281.kgml: ? -> [6.4.1.5] -> 4.2.1.57
path_rce00281.kgml: Skipped genes: rce:RC1_3533
path_rce00281.kgml:
path_rce00281.kgml: --- 0.69 seconds ---

path_rce00290.kgml: Valine, leucine and isoleucine biosynthesis
path_rce00290.kgml: Initialization took 0.98 seconds
path_rce00290.kgml:
path_rce00290.kgml: Found a trail of span 3 without skipping any vertex
path_rce00290.kgml: 47 -> 42 -> 34
path_rce00290.kgml: R08648 -> R05069 -> R05068
path_rce00290.kgml: {rce:RC1_0235, rce:RC1_1479, rce:RC1_1775, rce:RC1_1974, rce:RC1_1975} -> rce:RC1_1973 -> rce:RC1_1973
path_rce00290.kgml: 2.2.1.6 -> {1.1.1.86, 5.4.99.3} -> 1.1.1.86
path_rce00290.kgml:
path_rce00290.kgml: Found a trail of span 3 containing skipped vertices
path_rce00290.kgml: 79 -> [44] -> 46 -> 44
path_rce00290.kgml: R00226 -> [R05071] -> R04440 -> R05071
path_rce00290.kgml: {rce:RC1_0235, rce:RC1_1479, rce:RC1_1775, rce:RC1_1974, rce:RC1_1975} -> [rce:RC1_1973] -> rce:RC1_1973 -> rce:RC1_1973
path_rce00290.kgml: 2.2.1.6 -> [{1.1.1.86, 5.4.99.3}] -> 1.1.1.86 -> {1.1.1.86, 5.4.99.3}
path_rce00290.kgml:
path_rce00290.kgml: Found a trail of span 3 without skipping any vertex
path_rce00290.kgml: 78 -> 21 -> 22
path_rce00290.kgml: R03896 -> R03898 -> R00994
path_rce00290.kgml: {rce:RC1_2333, rce:RC1_3961} -> {rce:RC1_2333, rce:RC1_3961} -> rce:RC1_3962
path_rce00290.kgml: 4.2.1.35 -> 4.2.1.35 -> 1.1.1.85
path_rce00290.kgml:
path_rce00290.kgml: Found a trail of span 3 without skipping any vertex
path_rce00290.kgml: 36 -> 37 -> 35
path_rce00290.kgml: R04426 -> R04001 -> R03968
path_rce00290.kgml: rce:RC1_3962 -> {rce:RC1_2333, rce:RC1_3961} -> {rce:RC1_2333, rce:RC1_3961}
path_rce00290.kgml: 1.1.1.85 -> 4.2.1.33 -> 4.2.1.33
path_rce00290.kgml:
path_rce00290.kgml: Found a trail of span 2 containing skipped vertices
path_rce00290.kgml: 78 -> [21] -> 22
path_rce00290.kgml: R03896 -> [R03898] -> R00994
path_rce00290.kgml: {rce:RC1_2333, rce:RC1_3961} -> [{rce:RC1_2333, rce:RC1_3961}] -> rce:RC1_3962
path_rce00290.kgml: 4.2.1.35 -> [4.2.1.35] -> 1.1.1.85
path_rce00290.kgml:
path_rce00290.kgml: --- 1.44 seconds ---

path_rce00300.kgml: Lysine biosynthesis
path_rce00300.kgml: Initialization took 0.78 seconds
path_rce00300.kgml:
path_rce00300.kgml: Found a trail of span 2 without skipping any vertex
path_rce00300.kgml: 77 -> 46
path_rce00300.kgml: R02788 -> R04617
path_rce00300.kgml: rce:RC1_0618 -> rce:RC1_0617
path_rce00300.kgml: 6.3.2.13 -> 6.3.2.10
path_rce00300.kgml:
path_rce00300.kgml: Found a trail of span 2 containing skipped vertices
path_rce00300.kgml: 57 -> [59] -> 61
path_rce00300.kgml: R04365 -> [R04475] -> R02734
path_rce00300.kgml: rce:RC1_2292 -> [rce:RC1_2476] -> rce:RC1_2293
path_rce00300.kgml: 2.3.1.117 -> [2.6.1.17] -> 3.5.1.18
path_rce00300.kgml:
path_rce00300.kgml: --- 0.87 seconds ---

path_rce00310.kgml: Lysine degradation
path_rce00310.kgml: Initialization took 0.73 seconds
path_rce00310.kgml:
path_rce00310.kgml: Found a trail of span 3 without skipping any vertex
path_rce00310.kgml: 44 -> 45 -> 56
path_rce00310.kgml: R03026 -> R01975 -> R00238
path_rce00310.kgml: {rce:RC1_1348, rce:RC1_1463, rce:RC1_1743, rce:RC1_3054} -> rce:RC1_1743 -> {rce:RC1_0397, rce:RC1_1744, rce:RC1_3948}
path_rce00310.kgml: 4.2.1.17 -> 1.1.1.35 -> 2.3.1.9
path_rce00310.kgml:
path_rce00310.kgml: Found a trail of span 2 containing skipped vertices
path_rce00310.kgml: 44 -> [45] -> 56
path_rce00310.kgml: R03026 -> [R01975] -> R00238
path_rce00310.kgml: {rce:RC1_1348, rce:RC1_1463, rce:RC1_1743, rce:RC1_3054} -> [rce:RC1_1743] -> {rce:RC1_0397, rce:RC1_1744, rce:RC1_3948}
path_rce00310.kgml: 4.2.1.17 -> [1.1.1.35] -> 2.3.1.9
path_rce00310.kgml:
path_rce00310.kgml: Found a trail of span 2 without skipping any vertex
path_rce00310.kgml: 55 -> 73
path_rce00310.kgml: R01940 -> R02571
path_rce00310.kgml: rce:RC1_2264 -> rce:RC1_2263
path_rce00310.kgml: 1.2.4.2 -> 2.3.1.61
path_rce00310.kgml:
path_rce00310.kgml: --- 0.94 seconds ---

path_rce00330.kgml: Arginine and proline metabolism
path_rce00330.kgml: Initialization took 1.84 seconds
path_rce00330.kgml: (not found)
path_rce00330.kgml: --- 1.92 seconds ---

path_rce00332.kgml: Carbapenem biosynthesis
path_rce00332.kgml: Initialization took 0.08 seconds
path_rce00332.kgml: (not found)
path_rce00332.kgml: --- 0.12 seconds ---

path_rce00340.kgml: Histidine metabolism
path_rce00340.kgml: Initialization took 0.73 seconds
path_rce00340.kgml:
path_rce00340.kgml: Found a trail of span 4 containing skipped vertices
path_rce00340.kgml: 67 -> [66] -> 65 -> 69 -> 63
path_rce00340.kgml: R04035 -> [R04037] -> R04640 -> R04558 -> R03457
path_rce00340.kgml: rce:RC1_3300 -> [rce:RC1_1146] -> rce:RC1_3298 -> {rce:RC1_3296, rce:RC1_3299} -> rce:RC1_3295
path_rce00340.kgml: 3.6.1.31 -> [3.5.4.19] -> 5.3.1.16 -> 4.3.2.10 -> 4.2.1.19
path_rce00340.kgml: Skipped genes: rce:RC1_3297
path_rce00340.kgml:
path_rce00340.kgml: Found a trail of span 4 containing skipped vertices
path_rce00340.kgml: 44 -> 43 -> [42] -> 38 -> 39
path_rce00340.kgml: R01168 -> R02914 -> [R02288] -> R02286 -> R00525
path_rce00340.kgml: rce:RC1_3238 -> rce:RC1_3236 -> [rce:RC1_3234] -> rce:RC1_3235 -> rce:RC1_3237
path_rce00340.kgml: 4.3.1.3 -> 4.2.1.49 -> [3.5.2.7] -> 3.5.3.13 -> 3.5.1.68
path_rce00340.kgml:
path_rce00340.kgml: Found a trail of span 3 containing skipped vertices
path_rce00340.kgml: 67 -> [66] -> 65 -> [69] -> 63
path_rce00340.kgml: R04035 -> [R04037] -> R04640 -> [R04558] -> R03457
path_rce00340.kgml: rce:RC1_3300 -> [rce:RC1_1146] -> rce:RC1_3298 -> [{rce:RC1_3296, rce:RC1_3299}] -> rce:RC1_3295
path_rce00340.kgml: 3.6.1.31 -> [3.5.4.19] -> 5.3.1.16 -> [4.3.2.10] -> 4.2.1.19
path_rce00340.kgml: Skipped genes: rce:RC1_3299, rce:RC1_3297, rce:RC1_3296
path_rce00340.kgml:
path_rce00340.kgml: Found a trail of span 3 containing skipped vertices
path_rce00340.kgml: 44 -> 43 -> [42 -> 38] -> 39
path_rce00340.kgml: R01168 -> R02914 -> [R02288 -> R02286] -> R00525
path_rce00340.kgml: rce:RC1_3238 -> rce:RC1_3236 -> [rce:RC1_3234 -> rce:RC1_3235] -> rce:RC1_3237
path_rce00340.kgml: 4.3.1.3 -> 4.2.1.49 -> [3.5.2.7 -> 3.5.3.13] -> 3.5.1.68
path_rce00340.kgml:
path_rce00340.kgml: Found a trail of span 3 containing skipped vertices
path_rce00340.kgml: 44 -> [43 -> 42] -> 38 -> 39
path_rce00340.kgml: R01168 -> [R02914 -> R02288] -> R02286 -> R00525
path_rce00340.kgml: rce:RC1_3238 -> [rce:RC1_3236 -> rce:RC1_3234] -> rce:RC1_3235 -> rce:RC1_3237
path_rce00340.kgml: 4.3.1.3 -> [4.2.1.49 -> 3.5.2.7] -> 3.5.3.13 -> 3.5.1.68
path_rce00340.kgml: Skipped genes: rce:RC1_3236
path_rce00340.kgml:
path_rce00340.kgml: --- 1.11 seconds ---

path_rce00350.kgml: Tyrosine metabolism
path_rce00350.kgml: Initialization took 0.43 seconds
path_rce00350.kgml: (not found)
path_rce00350.kgml: --- 0.48 seconds ---

path_rce00360.kgml: Phenylalanine metabolism
path_rce00360.kgml: Initialization took 0.59 seconds
path_rce00360.kgml: (not found)
path_rce00360.kgml: --- 0.64 seconds ---

path_rce00361.kgml: Chlorocyclohexane and chlorobenzene degradation
path_rce00361.kgml: Initialization took 0.08 seconds
path_rce00361.kgml: (not found)
path_rce00361.kgml: --- 0.13 seconds ---

path_rce00362.kgml: Benzoate degradation
path_rce00362.kgml: Initialization took 0.68 seconds
path_rce00362.kgml:
path_rce00362.kgml: Found a trail of span 3 containing skipped vertices
path_rce00362.kgml: 238 -> [90 -> 237] -> 121 -> [124] -> 127
path_rce00362.kgml: R05305 -> [R05586 -> R02488] -> R03026 -> [R01976] -> R00238
path_rce00362.kgml: {rce:RC1_0547, rce:RC1_1743, rce:RC1_1947} -> [rce:RC1_1948 -> rce:RC1_0143] -> {rce:RC1_1348, rce:RC1_1463, rce:RC1_1743, rce:RC1_3054} -> [rce:RC1_4107] -> {rce:RC1_0397, rce:RC1_1744, rce:RC1_3948}
path_rce00362.kgml: {1.1.1.259, 1.1.1.35} -> [2.3.1.16 -> 1.3.8.6] -> 4.2.1.17 -> [1.1.1.157] -> 2.3.1.9
path_rce00362.kgml:
path_rce00362.kgml: --- 0.85 seconds ---

path_rce00364.kgml: Fluorobenzoate degradation
path_rce00364.kgml: Initialization took 0.08 seconds
path_rce00364.kgml: (not found)
path_rce00364.kgml: --- 0.12 seconds ---

path_rce00380.kgml: Tryptophan metabolism
path_rce00380.kgml: Initialization took 1.08 seconds
path_rce00380.kgml:
path_rce00380.kgml: Found a trail of span 3 without skipping any vertex
path_rce00380.kgml: 98 -> 31 -> 97
path_rce00380.kgml: R03026 -> R01975 -> R00238
path_rce00380.kgml: {rce:RC1_1348, rce:RC1_1463, rce:RC1_1743, rce:RC1_3054} -> rce:RC1_1743 -> {rce:RC1_0397, rce:RC1_1744, rce:RC1_3948}
path_rce00380.kgml: 4.2.1.17 -> 1.1.1.35 -> 2.3.1.9
path_rce00380.kgml:
path_rce00380.kgml: Found a trail of span 2 containing skipped vertices
path_rce00380.kgml: 109 -> [104] -> 107
path_rce00380.kgml: R00678 -> [R03936] -> R00988
path_rce00380.kgml: rce:RC1_2780 -> [rce:RC1_2772] -> rce:RC1_2776
path_rce00380.kgml: {1.13.11.11, 1.13.11.52} -> [3.7.1.3] -> 3.5.1.9
path_rce00380.kgml: Skipped genes: rce:RC1_2777, rce:RC1_2778
path_rce00380.kgml:
path_rce00380.kgml: Found a trail of span 2 containing skipped vertices
path_rce00380.kgml: 109 -> 94
path_rce00380.kgml: R00678 -> R01959
path_rce00380.kgml: rce:RC1_2780 -> rce:RC1_2776
path_rce00380.kgml: {1.13.11.11, 1.13.11.52} -> 3.5.1.9
path_rce00380.kgml: Skipped genes: rce:RC1_2777, rce:RC1_2778
path_rce00380.kgml:
path_rce00380.kgml: Found a trail of span 2 containing skipped vertices
path_rce00380.kgml: 98 -> [31] -> 97
path_rce00380.kgml: R03026 -> [R01975] -> R00238
path_rce00380.kgml: {rce:RC1_1348, rce:RC1_1463, rce:RC1_1743, rce:RC1_3054} -> [rce:RC1_1743] -> {rce:RC1_0397, rce:RC1_1744, rce:RC1_3948}
path_rce00380.kgml: 4.2.1.17 -> [1.1.1.35] -> 2.3.1.9
path_rce00380.kgml:
path_rce00380.kgml: --- 1.38 seconds ---

path_rce00400.kgml: Phenylalanine, tyrosine and tryptophan biosynthesis
path_rce00400.kgml: Initialization took 1.68 seconds
path_rce00400.kgml:
path_rce00400.kgml: Found a trail of span 4 containing skipped vertices
path_rce00400.kgml: 70 -> [83] -> 69 -> [60] -> 88 -> [71] -> 89
path_rce00400.kgml: R00732 -> [R00734] -> R01728 -> [R01373] -> R00694 -> [R01795] -> R00734
path_rce00400.kgml: rce:RC1_4086 -> [rce:RC1_1880] -> rce:RC1_4086 -> [rce:RC1_3406] -> rce:RC1_4085 -> [rce:RC1_3346] -> rce:RC1_4085
path_rce00400.kgml: {1.3.1.43, 1.3.1.79} -> [{2.6.1.1, 2.6.1.5, 2.6.1.57, 2.6.1.9}] -> 1.3.1.12 -> [{4.2.1.51, 4.2.1.91}] -> {2.6.1.1, 2.6.1.5, 2.6.1.57, 2.6.1.9} -> [1.14.16.1] -> {2.6.1.1, 2.6.1.5, 2.6.1.57, 2.6.1.9}
path_rce00400.kgml:
path_rce00400.kgml: Found a trail of span 3 containing skipped vertices
path_rce00400.kgml: 52 -> 51 -> [52] -> 53
path_rce00400.kgml: R02340 -> R02722 -> [R02340] -> R00674
path_rce00400.kgml: rce:RC1_2830 -> {rce:RC1_2829, rce:RC1_2830} -> [rce:RC1_2830] -> rce:RC1_2829
path_rce00400.kgml: {4.1.2.8, 4.2.1.20} -> 4.2.1.20 -> [{4.1.2.8, 4.2.1.20}] -> {4.2.1.122, 4.2.1.20}
path_rce00400.kgml:
path_rce00400.kgml: Found a trail of span 3 containing skipped vertices
path_rce00400.kgml: 57 -> [56 -> 55] -> 54 -> [55] -> 56
path_rce00400.kgml: {R00985, R00986} -> [R01073 -> R03509] -> R03508 -> [R03509] -> R01073
path_rce00400.kgml: {rce:RC1_0105, rce:RC1_0109} -> [rce:RC1_0104 -> {rce:RC1_3095, rce:RC1_3385}] -> rce:RC1_0103 -> [{rce:RC1_3095, rce:RC1_3385}] -> rce:RC1_0104
path_rce00400.kgml: {4.1.3.27, 4.1.3.27} -> [2.4.2.18 -> 5.3.1.24] -> 4.1.1.48 -> [5.3.1.24] -> 2.4.2.18
path_rce00400.kgml:
path_rce00400.kgml: Found a trail of span 2 containing skipped vertices
path_rce00400.kgml: 79 -> [77 -> 76] -> 75
path_rce00400.kgml: R03083 -> [R03084 -> R02413] -> R02412
path_rce00400.kgml: rce:RC1_2675 -> [rce:RC1_0930 -> rce:RC1_2801] -> rce:RC1_2676
path_rce00400.kgml: 4.2.3.4 -> [4.2.1.10 -> {1.1.1.25, 1.1.1.282}] -> 2.7.1.71
path_rce00400.kgml:
path_rce00400.kgml: --- 2.37 seconds ---

path_rce00401.kgml: Novobiocin biosynthesis
path_rce00401.kgml: Initialization took 0.09 seconds
path_rce00401.kgml:
path_rce00401.kgml: Found a trail of span 2 without skipping any vertex
path_rce00401.kgml: 65 -> 63
path_rce00401.kgml: R01728 -> R00734
path_rce00401.kgml: rce:RC1_4086 -> rce:RC1_4085
path_rce00401.kgml: 1.3.1.12 -> {2.6.1.1, 2.6.1.5, 2.6.1.57, 2.6.1.9}
path_rce00401.kgml:
path_rce00401.kgml: Found a trail of span 2 without skipping any vertex
path_rce00401.kgml: 64 -> 63
path_rce00401.kgml: R01728 -> R00734
path_rce00401.kgml: rce:RC1_4086 -> rce:RC1_4085
path_rce00401.kgml: 1.3.1.12 -> {2.6.1.1, 2.6.1.5, 2.6.1.57, 2.6.1.9}
path_rce00401.kgml:
path_rce00401.kgml: --- 0.18 seconds ---

path_rce00410.kgml: beta-Alanine metabolism
path_rce00410.kgml: Initialization took 0.32 seconds
path_rce00410.kgml: (not found)
path_rce00410.kgml: --- 0.37 seconds ---

path_rce00430.kgml: Taurine and hypotaurine metabolism
path_rce00430.kgml: Initialization took 0.13 seconds
path_rce00430.kgml: (not found)
path_rce00430.kgml: --- 0.16 seconds ---

path_rce00440.kgml: Phosphonate and phosphinate metabolism
path_rce00440.kgml: Initialization took 0.08 seconds
path_rce00440.kgml: (not found)
path_rce00440.kgml: --- 0.12 seconds ---

path_rce00450.kgml: Selenocompound metabolism
path_rce00450.kgml: Initialization took 0.43 seconds
path_rce00450.kgml: (not found)
path_rce00450.kgml: --- 0.46 seconds ---

path_rce00460.kgml: Cyanoamino acid metabolism
path_rce00460.kgml: Initialization took 0.08 seconds
path_rce00460.kgml: (not found)
path_rce00460.kgml: --- 0.11 seconds ---

path_rce00471.kgml: D-Glutamine and D-glutamate metabolism
path_rce00471.kgml: Initialization took 0.08 seconds
path_rce00471.kgml:
path_rce00471.kgml: Found a trail of span 2 containing skipped vertices
path_rce00471.kgml: 19 -> 20
path_rce00471.kgml: R03193 -> R02783
path_rce00471.kgml: rce:RC1_0612 -> rce:RC1_0615
path_rce00471.kgml: 6.3.2.8 -> 6.3.2.9
path_rce00471.kgml: Skipped genes: rce:RC1_0613, rce:RC1_0614
path_rce00471.kgml:
path_rce00471.kgml: --- 0.17 seconds ---

path_rce00472.kgml: D-Arginine and D-ornithine metabolism
path_rce00472.kgml: Initialization took 0.08 seconds
path_rce00472.kgml: (not found)
path_rce00472.kgml: --- 0.12 seconds ---

path_rce00473.kgml: D-Alanine metabolism
path_rce00473.kgml: Initialization took 0.08 seconds
path_rce00473.kgml: (not found)
path_rce00473.kgml: --- 0.12 seconds ---

path_rce00480.kgml: Glutathione metabolism
path_rce00480.kgml: Initialization took 1.09 seconds
path_rce00480.kgml: (not found)
path_rce00480.kgml: --- 1.22 seconds ---

path_rce00520.kgml: Amino sugar and nucleotide sugar metabolism
path_rce00520.kgml: Initialization took 4.69 seconds
path_rce00520.kgml:
path_rce00520.kgml: Found a trail of span 2 containing skipped vertices
path_rce00520.kgml: 50 -> 113
path_rce00520.kgml: R01804 -> R01117
path_rce00520.kgml: rce:RC1_3771 -> rce:RC1_3768
path_rce00520.kgml: 2.5.1.56 -> 2.7.7.43
path_rce00520.kgml: Skipped genes: rce:RC1_3770, rce:RC1_3769
path_rce00520.kgml:
path_rce00520.kgml: Found a trail of span 2 without skipping any vertex
path_rce00520.kgml: 244 -> 246
path_rce00520.kgml: R00888 -> R05692
path_rce00520.kgml: rce:RC1_4029 -> rce:RC1_4030
path_rce00520.kgml: 4.2.1.47 -> 1.1.1.271
path_rce00520.kgml:
path_rce00520.kgml: Found a trail of span 2 without skipping any vertex
path_rce00520.kgml: 239 -> 284
path_rce00520.kgml: R00956 -> R02426
path_rce00520.kgml: {rce:RC1_3780, rce:RC1_3988, rce:RC1_3996} -> rce:RC1_3779
path_rce00520.kgml: 2.7.7.33 -> 4.2.1.45
path_rce00520.kgml:
path_rce00520.kgml: Found a trail of span 2 without skipping any vertex
path_rce00520.kgml: 274 -> 188
path_rce00520.kgml: R00289 -> R00286
path_rce00520.kgml: rce:RC1_1699 -> rce:RC1_1698
path_rce00520.kgml: {2.7.7.64, 2.7.7.9} -> 1.1.1.22
path_rce00520.kgml:
path_rce00520.kgml: --- 5.09 seconds ---

path_rce00521.kgml: Streptomycin biosynthesis
path_rce00521.kgml: Initialization took 0.33 seconds
path_rce00521.kgml:
path_rce00521.kgml: Found a trail of span 2 without skipping any vertex
path_rce00521.kgml: 42 -> 24
path_rce00521.kgml: R06514 -> R02777
path_rce00521.kgml: {rce:RC1_3777, rce:RC1_3987, rce:RC1_4073} -> rce:RC1_4072
path_rce00521.kgml: 5.1.3.13 -> 1.1.1.133
path_rce00521.kgml:
path_rce00521.kgml: Found a trail of span 2 without skipping any vertex
path_rce00521.kgml: 44 -> 43
path_rce00521.kgml: R02328 -> R06513
path_rce00521.kgml: rce:RC1_0818 -> rce:RC1_0816
path_rce00521.kgml: 2.7.7.24 -> 4.2.1.46
path_rce00521.kgml:
path_rce00521.kgml: --- 0.45 seconds ---

path_rce00523.kgml: Polyketide sugar unit biosynthesis
path_rce00523.kgml: Initialization took 0.18 seconds
path_rce00523.kgml:
path_rce00523.kgml: Found a trail of span 2 without skipping any vertex
path_rce00523.kgml: 63 -> 28
path_rce00523.kgml: R06514 -> R02777
path_rce00523.kgml: {rce:RC1_3777, rce:RC1_3987, rce:RC1_4073} -> rce:RC1_4072
path_rce00523.kgml: 5.1.3.13 -> 1.1.1.133
path_rce00523.kgml:
path_rce00523.kgml: Found a trail of span 2 without skipping any vertex
path_rce00523.kgml: 27 -> 26
path_rce00523.kgml: R02328 -> R06513
path_rce00523.kgml: rce:RC1_0818 -> rce:RC1_0816
path_rce00523.kgml: 2.7.7.24 -> 4.2.1.46
path_rce00523.kgml:
path_rce00523.kgml: --- 0.31 seconds ---

path_rce00525.kgml: Acarbose and validamycin biosynthesis
path_rce00525.kgml: Initialization took 0.05 seconds
path_rce00525.kgml:
path_rce00525.kgml: Found a trail of span 2 without skipping any vertex
path_rce00525.kgml: 58 -> 59
path_rce00525.kgml: R02328 -> R06513
path_rce00525.kgml: rce:RC1_0818 -> rce:RC1_0816
path_rce00525.kgml: 2.7.7.24 -> 4.2.1.46
path_rce00525.kgml:
path_rce00525.kgml: --- 0.13 seconds ---

path_rce00540.kgml: Lipopolysaccharide biosynthesis
path_rce00540.kgml: Initialization took 0.83 seconds
path_rce00540.kgml:
path_rce00540.kgml: Found a trail of span 4 without skipping any vertex
path_rce00540.kgml: 45 -> 80 -> 79 -> 75
path_rce00540.kgml: R04657 -> R04658 -> R05074 -> R05146
path_rce00540.kgml: rce:RC1_3613 -> rce:RC1_3614 -> rce:RC1_3614 -> rce:RC1_3612
path_rce00540.kgml: 2.7.1.130 -> 2.4.99.12 -> 2.4.99.13 -> 2.3.1.241
path_rce00540.kgml:
path_rce00540.kgml: Found a trail of span 3 containing skipped vertices
path_rce00540.kgml: 45 -> 80 -> [79] -> 75
path_rce00540.kgml: R04657 -> R04658 -> [R05074] -> R05146
path_rce00540.kgml: rce:RC1_3613 -> rce:RC1_3614 -> [rce:RC1_3614] -> rce:RC1_3612
path_rce00540.kgml: 2.7.1.130 -> 2.4.99.12 -> [2.4.99.13] -> 2.3.1.241
path_rce00540.kgml:
path_rce00540.kgml: Found a trail of span 3 containing skipped vertices
path_rce00540.kgml: 45 -> [80] -> 79 -> 75
path_rce00540.kgml: R04657 -> [R04658] -> R05074 -> R05146
path_rce00540.kgml: rce:RC1_3613 -> [rce:RC1_3614] -> rce:RC1_3614 -> rce:RC1_3612
path_rce00540.kgml: 2.7.1.130 -> [2.4.99.12] -> 2.4.99.13 -> 2.3.1.241
path_rce00540.kgml:
path_rce00540.kgml: Found a trail of span 3 containing skipped vertices
path_rce00540.kgml: 90 -> [89] -> 88 -> 53
path_rce00540.kgml: R04567 -> [R04587] -> R04550 -> R04606
path_rce00540.kgml: rce:RC1_1196 -> [rce:RC1_0605] -> rce:RC1_1198 -> rce:RC1_1194
path_rce00540.kgml: 2.3.1.129 -> [3.5.1.108] -> 2.3.1.191 -> 2.4.1.182
path_rce00540.kgml: Skipped genes: rce:RC1_1195, rce:RC1_1197
path_rce00540.kgml:
path_rce00540.kgml: Found a trail of span 2 containing skipped vertices
path_rce00540.kgml: 90 -> [89 -> 88] -> 53
path_rce00540.kgml: R04567 -> [R04587 -> R04550] -> R04606
path_rce00540.kgml: rce:RC1_1196 -> [rce:RC1_0605 -> rce:RC1_1198] -> rce:RC1_1194
path_rce00540.kgml: 2.3.1.129 -> [3.5.1.108 -> 2.3.1.191] -> 2.4.1.182
path_rce00540.kgml: Skipped genes: rce:RC1_1195
path_rce00540.kgml:
path_rce00540.kgml: Found a trail of span 2 containing skipped vertices
path_rce00540.kgml: 71 -> [73] -> 72
path_rce00540.kgml: R05645 -> [R05646] -> R05647
path_rce00540.kgml: rce:RC1_0829 -> [rce:RC1_2528] -> rce:RC1_0817
path_rce00540.kgml: 5.3.1.28 -> [2.7.1.167] -> 3.1.3.82
path_rce00540.kgml: Skipped genes: rce:RC1_0826
path_rce00540.kgml:
path_rce00540.kgml: Found a trail of span 2 containing skipped vertices
path_rce00540.kgml: 45 -> [80 -> 79] -> 75
path_rce00540.kgml: R04657 -> [R04658 -> R05074] -> R05146
path_rce00540.kgml: rce:RC1_3613 -> [rce:RC1_3614 -> rce:RC1_3614] -> rce:RC1_3612
path_rce00540.kgml: 2.7.1.130 -> [2.4.99.12 -> 2.4.99.13] -> 2.3.1.241
path_rce00540.kgml:
path_rce00540.kgml: --- 1.32 seconds ---

path_rce00550.kgml: Peptidoglycan biosynthesis
path_rce00550.kgml: Initialization took 0.94 seconds
path_rce00550.kgml:
path_rce00550.kgml: Found a trail of span 7 containing skipped vertices
path_rce00550.kgml: 59 -> 33 -> 32 -> 34 -> 23 -> 35 -> 36
path_rce00550.kgml: {R03191, R03192} -> R03193 -> R02783 -> R02788 -> R04617 -> R05630 -> R05032
path_rce00550.kgml: rce:RC1_0610 -> rce:RC1_0612 -> rce:RC1_0615 -> rce:RC1_0618 -> rce:RC1_0617 -> rce:RC1_0616 -> rce:RC1_0613
path_rce00550.kgml: {1.3.1.98, 1.3.1.98} -> 6.3.2.8 -> 6.3.2.9 -> 6.3.2.13 -> 6.3.2.10 -> 2.7.8.13 -> 2.4.1.227
path_rce00550.kgml: Skipped genes: rce:RC1_0614
path_rce00550.kgml:
path_rce00550.kgml: Found a trail of span 6 containing skipped vertices
path_rce00550.kgml: 59 -> 33 -> 32 -> 34 -> [23] -> 35 -> 36
path_rce00550.kgml: {R03191, R03192} -> R03193 -> R02783 -> R02788 -> [R04617] -> R05630 -> R05032
path_rce00550.kgml: rce:RC1_0610 -> rce:RC1_0612 -> rce:RC1_0615 -> rce:RC1_0618 -> [rce:RC1_0617] -> rce:RC1_0616 -> rce:RC1_0613
path_rce00550.kgml: {1.3.1.98, 1.3.1.98} -> 6.3.2.8 -> 6.3.2.9 -> 6.3.2.13 -> [6.3.2.10] -> 2.7.8.13 -> 2.4.1.227
path_rce00550.kgml: Skipped genes: rce:RC1_0614, rce:RC1_0617
path_rce00550.kgml:
path_rce00550.kgml: Found a trail of span 6 containing skipped vertices
path_rce00550.kgml: 59 -> 33 -> 32 -> [34] -> 23 -> 35 -> 36
path_rce00550.kgml: {R03191, R03192} -> R03193 -> R02783 -> [R02788] -> R04617 -> R05630 -> R05032
path_rce00550.kgml: rce:RC1_0610 -> rce:RC1_0612 -> rce:RC1_0615 -> [rce:RC1_0618] -> rce:RC1_0617 -> rce:RC1_0616 -> rce:RC1_0613
path_rce00550.kgml: {1.3.1.98, 1.3.1.98} -> 6.3.2.8 -> 6.3.2.9 -> [6.3.2.13] -> 6.3.2.10 -> 2.7.8.13 -> 2.4.1.227
path_rce00550.kgml: Skipped genes: rce:RC1_0614
path_rce00550.kgml:
path_rce00550.kgml: Found a trail of span 6 containing skipped vertices
path_rce00550.kgml: 59 -> 33 -> [32] -> 34 -> 23 -> 35 -> 36
path_rce00550.kgml: {R03191, R03192} -> R03193 -> [R02783] -> R02788 -> R04617 -> R05630 -> R05032
path_rce00550.kgml: rce:RC1_0610 -> rce:RC1_0612 -> [rce:RC1_0615] -> rce:RC1_0618 -> rce:RC1_0617 -> rce:RC1_0616 -> rce:RC1_0613
path_rce00550.kgml: {1.3.1.98, 1.3.1.98} -> 6.3.2.8 -> [6.3.2.9] -> 6.3.2.13 -> 6.3.2.10 -> 2.7.8.13 -> 2.4.1.227
path_rce00550.kgml: Skipped genes: rce:RC1_0614, rce:RC1_0615
path_rce00550.kgml:
path_rce00550.kgml: Found a trail of span 6 containing skipped vertices
path_rce00550.kgml: 59 -> [33] -> 32 -> 34 -> 23 -> 35 -> 36
path_rce00550.kgml: {R03191, R03192} -> [R03193] -> R02783 -> R02788 -> R04617 -> R05630 -> R05032
path_rce00550.kgml: rce:RC1_0610 -> [rce:RC1_0612] -> rce:RC1_0615 -> rce:RC1_0618 -> rce:RC1_0617 -> rce:RC1_0616 -> rce:RC1_0613
path_rce00550.kgml: {1.3.1.98, 1.3.1.98} -> [6.3.2.8] -> 6.3.2.9 -> 6.3.2.13 -> 6.3.2.10 -> 2.7.8.13 -> 2.4.1.227
path_rce00550.kgml: Skipped genes: rce:RC1_0612, rce:RC1_0614
path_rce00550.kgml:
path_rce00550.kgml: Found a trail of span 6 containing skipped vertices
path_rce00550.kgml: 59 -> 33 -> 32 -> 34 -> 23 -> [35] -> 36
path_rce00550.kgml: {R03191, R03192} -> R03193 -> R02783 -> R02788 -> R04617 -> [R05630] -> R05032
path_rce00550.kgml: rce:RC1_0610 -> rce:RC1_0612 -> rce:RC1_0615 -> rce:RC1_0618 -> rce:RC1_0617 -> [rce:RC1_0616] -> rce:RC1_0613
path_rce00550.kgml: {1.3.1.98, 1.3.1.98} -> 6.3.2.8 -> 6.3.2.9 -> 6.3.2.13 -> 6.3.2.10 -> [2.7.8.13] -> 2.4.1.227
path_rce00550.kgml: Skipped genes: rce:RC1_0614, rce:RC1_0616
path_rce00550.kgml:
path_rce00550.kgml: Found a trail of span 5 containing skipped vertices
path_rce00550.kgml: 59 -> 33 -> 32 -> 34 -> [23 -> 35] -> 36
path_rce00550.kgml: {R03191, R03192} -> R03193 -> R02783 -> R02788 -> [R04617 -> R05630] -> R05032
path_rce00550.kgml: rce:RC1_0610 -> rce:RC1_0612 -> rce:RC1_0615 -> rce:RC1_0618 -> [rce:RC1_0617 -> rce:RC1_0616] -> rce:RC1_0613
path_rce00550.kgml: {1.3.1.98, 1.3.1.98} -> 6.3.2.8 -> 6.3.2.9 -> 6.3.2.13 -> [6.3.2.10 -> 2.7.8.13] -> 2.4.1.227
path_rce00550.kgml: Skipped genes: rce:RC1_0614, rce:RC1_0616, rce:RC1_0617
path_rce00550.kgml:
path_rce00550.kgml: Found a trail of span 5 containing skipped vertices
path_rce00550.kgml: 59 -> 33 -> 32 -> [34 -> 23] -> 35 -> 36
path_rce00550.kgml: {R03191, R03192} -> R03193 -> R02783 -> [R02788 -> R04617] -> R05630 -> R05032
path_rce00550.kgml: rce:RC1_0610 -> rce:RC1_0612 -> rce:RC1_0615 -> [rce:RC1_0618 -> rce:RC1_0617] -> rce:RC1_0616 -> rce:RC1_0613
path_rce00550.kgml: {1.3.1.98, 1.3.1.98} -> 6.3.2.8 -> 6.3.2.9 -> [6.3.2.13 -> 6.3.2.10] -> 2.7.8.13 -> 2.4.1.227
path_rce00550.kgml: Skipped genes: rce:RC1_0614
path_rce00550.kgml:
path_rce00550.kgml: Found a trail of span 5 containing skipped vertices
path_rce00550.kgml: 59 -> 33 -> [32 -> 34] -> 23 -> 35 -> 36
path_rce00550.kgml: {R03191, R03192} -> R03193 -> [R02783 -> R02788] -> R04617 -> R05630 -> R05032
path_rce00550.kgml: rce:RC1_0610 -> rce:RC1_0612 -> [rce:RC1_0615 -> rce:RC1_0618] -> rce:RC1_0617 -> rce:RC1_0616 -> rce:RC1_0613
path_rce00550.kgml: {1.3.1.98, 1.3.1.98} -> 6.3.2.8 -> [6.3.2.9 -> 6.3.2.13] -> 6.3.2.10 -> 2.7.8.13 -> 2.4.1.227
path_rce00550.kgml: Skipped genes: rce:RC1_0614, rce:RC1_0615
path_rce00550.kgml:
path_rce00550.kgml: Found a trail of span 5 containing skipped vertices
path_rce00550.kgml: 59 -> [33 -> 32] -> 34 -> 23 -> 35 -> 36
path_rce00550.kgml: {R03191, R03192} -> [R03193 -> R02783] -> R02788 -> R04617 -> R05630 -> R05032
path_rce00550.kgml: rce:RC1_0610 -> [rce:RC1_0612 -> rce:RC1_0615] -> rce:RC1_0618 -> rce:RC1_0617 -> rce:RC1_0616 -> rce:RC1_0613
path_rce00550.kgml: {1.3.1.98, 1.3.1.98} -> [6.3.2.8 -> 6.3.2.9] -> 6.3.2.13 -> 6.3.2.10 -> 2.7.8.13 -> 2.4.1.227
path_rce00550.kgml: Skipped genes: rce:RC1_0612, rce:RC1_0614, rce:RC1_0615
path_rce00550.kgml:
path_rce00550.kgml: Found a trail of span 4 containing skipped vertices
path_rce00550.kgml: 30 -> 23 -> 35 -> 36
path_rce00550.kgml: R01150 -> R04617 -> R05630 -> R05032
path_rce00550.kgml: rce:RC1_0609 -> rce:RC1_0617 -> rce:RC1_0616 -> rce:RC1_0613
path_rce00550.kgml: 6.3.2.4 -> 6.3.2.10 -> 2.7.8.13 -> 2.4.1.227
path_rce00550.kgml: Skipped genes: rce:RC1_0610, rce:RC1_0612, rce:RC1_0614, rce:RC1_0615
path_rce00550.kgml:
path_rce00550.kgml: Found a trail of span 4 containing skipped vertices
path_rce00550.kgml: 30 -> 29 -> 28 -> 27
path_rce00550.kgml: R01150 -> R04573 -> R05629 -> R05662
path_rce00550.kgml: rce:RC1_0609 -> rce:RC1_0617 -> rce:RC1_0616 -> rce:RC1_0613
path_rce00550.kgml: 6.3.2.4 -> 6.3.2.10 -> 2.7.8.13 -> 2.4.1.227
path_rce00550.kgml: Skipped genes: rce:RC1_0610, rce:RC1_0612, rce:RC1_0614, rce:RC1_0615
path_rce00550.kgml:
path_rce00550.kgml: Found a trail of span 3 containing skipped vertices
path_rce00550.kgml: 30 -> [23] -> 35 -> 36
path_rce00550.kgml: R01150 -> [R04617] -> R05630 -> R05032
path_rce00550.kgml: rce:RC1_0609 -> [rce:RC1_0617] -> rce:RC1_0616 -> rce:RC1_0613
path_rce00550.kgml: 6.3.2.4 -> [6.3.2.10] -> 2.7.8.13 -> 2.4.1.227
path_rce00550.kgml: Skipped genes: rce:RC1_0610, rce:RC1_0612, rce:RC1_0614, rce:RC1_0615
path_rce00550.kgml:
path_rce00550.kgml: Found a trail of span 3 containing skipped vertices
path_rce00550.kgml: 30 -> [29] -> 28 -> 27
path_rce00550.kgml: R01150 -> [R04573] -> R05629 -> R05662
path_rce00550.kgml: rce:RC1_0609 -> [rce:RC1_0617] -> rce:RC1_0616 -> rce:RC1_0613
path_rce00550.kgml: 6.3.2.4 -> [6.3.2.10] -> 2.7.8.13 -> 2.4.1.227
path_rce00550.kgml: Skipped genes: rce:RC1_0610, rce:RC1_0612, rce:RC1_0614, rce:RC1_0615
path_rce00550.kgml:
path_rce00550.kgml: Found a trail of span 2 containing skipped vertices
path_rce00550.kgml: 30 -> [23 -> 35] -> 36
path_rce00550.kgml: R01150 -> [R04617 -> R05630] -> R05032
path_rce00550.kgml: rce:RC1_0609 -> [rce:RC1_0617 -> rce:RC1_0616] -> rce:RC1_0613
path_rce00550.kgml: 6.3.2.4 -> [6.3.2.10 -> 2.7.8.13] -> 2.4.1.227
path_rce00550.kgml: Skipped genes: rce:RC1_0610, rce:RC1_0612
path_rce00550.kgml:
path_rce00550.kgml: Found a trail of span 2 containing skipped vertices
path_rce00550.kgml: 30 -> [29 -> 28] -> 27
path_rce00550.kgml: R01150 -> [R04573 -> R05629] -> R05662
path_rce00550.kgml: rce:RC1_0609 -> [rce:RC1_0617 -> rce:RC1_0616] -> rce:RC1_0613
path_rce00550.kgml: 6.3.2.4 -> [6.3.2.10 -> 2.7.8.13] -> 2.4.1.227
path_rce00550.kgml: Skipped genes: rce:RC1_0610, rce:RC1_0612
path_rce00550.kgml:
path_rce00550.kgml: --- 2.24 seconds ---

path_rce00561.kgml: Glycerolipid metabolism
path_rce00561.kgml: Initialization took 0.18 seconds
path_rce00561.kgml: (not found)
path_rce00561.kgml: --- 0.21 seconds ---

path_rce00562.kgml: Inositol phosphate metabolism
path_rce00562.kgml: Initialization took 0.08 seconds
path_rce00562.kgml: (not found)
path_rce00562.kgml: --- 0.12 seconds ---

path_rce00564.kgml: Glycerophospholipid metabolism
path_rce00564.kgml: Initialization took 0.73 seconds
path_rce00564.kgml:
path_rce00564.kgml: Found a trail of span 2 without skipping any vertex
path_rce00564.kgml: 103 -> 135
path_rce00564.kgml: R01800 -> R02055
path_rce00564.kgml: rce:RC1_1431 -> rce:RC1_1432
path_rce00564.kgml: 2.7.8.8 -> 4.1.1.65
path_rce00564.kgml:
path_rce00564.kgml: --- 0.85 seconds ---

path_rce00590.kgml: Arachidonic acid metabolism
path_rce00590.kgml: Initialization took 0.08 seconds
path_rce00590.kgml: (not found)
path_rce00590.kgml: --- 0.12 seconds ---

path_rce00592.kgml: alpha-Linolenic acid metabolism
path_rce00592.kgml: Initialization took 0.05 seconds
path_rce00592.kgml: (not found)
path_rce00592.kgml: --- 0.09 seconds ---

path_rce00620.kgml: Pyruvate metabolism
path_rce00620.kgml: Initialization took 5.89 seconds
path_rce00620.kgml:
path_rce00620.kgml: Found a trail of span 4 containing skipped vertices
path_rce00620.kgml: 123 -> 55 -> [124] -> 125 -> 124
path_rce00620.kgml: R00014 -> R03270 -> [R02569] -> R07618 -> R02569
path_rce00620.kgml: {rce:RC1_0119, rce:RC1_0120, rce:RC1_1251} -> {rce:RC1_0119, rce:RC1_0120, rce:RC1_1251} -> [rce:RC1_0121] -> {rce:RC1_0122, rce:RC1_2259} -> rce:RC1_0121
path_rce00620.kgml: {1.2.4.1, 2.2.1.6, 4.1.1.1} -> 1.2.4.1 -> [2.3.1.12] -> 1.8.1.4 -> 2.3.1.12
path_rce00620.kgml:
path_rce00620.kgml: Found a trail of span 2 containing skipped vertices
path_rce00620.kgml: 130 -> [169 -> 91] -> 83
path_rce00620.kgml: R00317 -> [R10343 -> R00472] -> R00216
path_rce00620.kgml: rce:RC1_0411 -> [rce:RC1_0310 -> rce:RC1_2688] -> {rce:RC1_0405, rce:RC1_3260}
path_rce00620.kgml: 3.6.1.7 -> [2.8.3.18 -> 2.3.3.9] -> 1.1.1.40
path_rce00620.kgml: Skipped genes: rce:RC1_0410
path_rce00620.kgml:
path_rce00620.kgml: --- 18.60 seconds ---

path_rce00623.kgml: Toluene degradation
path_rce00623.kgml: Initialization took 0.08 seconds
path_rce00623.kgml: (not found)
path_rce00623.kgml: --- 0.11 seconds ---

path_rce00625.kgml: Chloroalkane and chloroalkene degradation
path_rce00625.kgml: Initialization took 0.08 seconds
path_rce00625.kgml: (not found)
path_rce00625.kgml: --- 0.12 seconds ---

path_rce00626.kgml: Naphthalene degradation
path_rce00626.kgml: Initialization took 0.05 seconds
path_rce00626.kgml: (not found)
path_rce00626.kgml: --- 0.09 seconds ---

path_rce00627.kgml: Aminobenzoate degradation
path_rce00627.kgml: Initialization took 0.19 seconds
path_rce00627.kgml: (not found)
path_rce00627.kgml: --- 0.23 seconds ---

path_rce00630.kgml: Glyoxylate and dicarboxylate metabolism
path_rce00630.kgml: Initialization took 8.20 seconds
path_rce00630.kgml:
path_rce00630.kgml: Found a trail of span 2 containing skipped vertices
path_rce00630.kgml: 83 -> 116
path_rce00630.kgml: R00479 -> R00472
path_rce00630.kgml: rce:RC1_2686 -> rce:RC1_2688
path_rce00630.kgml: 4.1.3.1 -> 2.3.3.9
path_rce00630.kgml: Skipped genes: rce:RC1_2687
path_rce00630.kgml:
path_rce00630.kgml: Found a trail of span 2 without skipping any vertex
path_rce00630.kgml: 194 -> 195
path_rce00630.kgml: R00238 -> R01977
path_rce00630.kgml: {rce:RC1_0397, rce:RC1_1744, rce:RC1_3948} -> rce:RC1_3949
path_rce00630.kgml: 2.3.1.9 -> 1.1.1.36
path_rce00630.kgml:
path_rce00630.kgml: --- 8.47 seconds ---

path_rce00633.kgml: Nitrotoluene degradation
path_rce00633.kgml: Initialization took 0.05 seconds
path_rce00633.kgml: (not found)
path_rce00633.kgml: --- 0.08 seconds ---

path_rce00640.kgml: Propanoate metabolism
path_rce00640.kgml: Initialization took 2.33 seconds
path_rce00640.kgml:
path_rce00640.kgml: Found a trail of span 2 without skipping any vertex
path_rce00640.kgml: 105 -> 102
path_rce00640.kgml: R00931 -> R04424
path_rce00640.kgml: rce:RC1_3805 -> rce:RC1_3806
path_rce00640.kgml: 2.3.3.5 -> 4.2.1.79
path_rce00640.kgml:
path_rce00640.kgml: --- 2.44 seconds ---

path_rce00643.kgml: Styrene degradation
path_rce00643.kgml: Initialization took 0.04 seconds
path_rce00643.kgml: (not found)
path_rce00643.kgml: --- 0.09 seconds ---

path_rce00660.kgml: C5-Branched dibasic acid metabolism
path_rce00660.kgml: Initialization took 0.43 seconds
path_rce00660.kgml:
path_rce00660.kgml: Found a trail of span 3 without skipping any vertex
path_rce00660.kgml: 31 -> 96 -> 97
path_rce00660.kgml: R03896 -> R03898 -> R00994
path_rce00660.kgml: {rce:RC1_2333, rce:RC1_3961} -> {rce:RC1_2333, rce:RC1_3961} -> rce:RC1_3962
path_rce00660.kgml: 4.2.1.35 -> 4.2.1.35 -> 1.1.1.85
path_rce00660.kgml:
path_rce00660.kgml: --- 0.55 seconds ---

path_rce00670.kgml: One carbon pool by folate
path_rce00670.kgml: Initialization took 0.54 seconds
path_rce00670.kgml: (not found)
path_rce00670.kgml: --- 0.77 seconds ---

path_rce00680.kgml: Methane metabolism
path_rce00680.kgml: Initialization took 1.63 seconds
path_rce00680.kgml:
path_rce00680.kgml: Found a trail of span 2 containing skipped vertices
path_rce00680.kgml: 148 -> 151
path_rce00680.kgml: R01513 -> R04173
path_rce00680.kgml: rce:RC1_1786 -> rce:RC1_1788
path_rce00680.kgml: 1.1.1.95 -> 2.6.1.52
path_rce00680.kgml: Skipped genes: rce:RC1_1787
path_rce00680.kgml:
path_rce00680.kgml: Found a trail of span 2 containing skipped vertices
path_rce00680.kgml: 194 -> 181
path_rce00680.kgml: R01068 -> R00762
path_rce00680.kgml: {rce:RC1_1822, rce:RC1_4068} -> {rce:RC1_1304, rce:RC1_4065}
path_rce00680.kgml: 4.1.2.13 -> 3.1.3.11
path_rce00680.kgml: Skipped genes: rce:RC1_4067, rce:RC1_4066
path_rce00680.kgml:
path_rce00680.kgml: --- 1.80 seconds ---

path_rce00730.kgml: Thiamine metabolism
path_rce00730.kgml: Initialization took 0.53 seconds
path_rce00730.kgml:
path_rce00730.kgml: Found a trail of span 2 containing skipped vertices
path_rce00730.kgml: 70 -> 69
path_rce00730.kgml: R07463 -> R10247
path_rce00730.kgml: rce:RC1_3102 -> rce:RC1_3100
path_rce00730.kgml: 1.4.3.19 -> 2.8.1.10
path_rce00730.kgml: Skipped genes: rce:RC1_3101
path_rce00730.kgml:
path_rce00730.kgml: --- 0.63 seconds ---

path_rce00740.kgml: Riboflavin metabolism
path_rce00740.kgml: Initialization took 0.18 seconds
path_rce00740.kgml:
path_rce00740.kgml: Found a trail of span 3 containing skipped vertices
path_rce00740.kgml: 32 -> [41] -> 42 -> 41
path_rce00740.kgml: R07281 -> [R04457] -> R00066 -> R04457
path_rce00740.kgml: rce:RC1_1338 -> [rce:RC1_1337] -> rce:RC1_1339 -> rce:RC1_1337
path_rce00740.kgml: 4.1.99.12 -> [2.5.1.78] -> 2.5.1.9 -> 2.5.1.78
path_rce00740.kgml:
path_rce00740.kgml: Found a trail of span 3 containing skipped vertices
path_rce00740.kgml: 38 -> 39 -> 40
path_rce00740.kgml: R00425 -> R03459 -> R03458
path_rce00740.kgml: {rce:RC1_1338, rce:RC1_2933} -> rce:RC1_1340 -> {rce:RC1_1340, rce:RC1_3146}
path_rce00740.kgml: 3.5.4.25 -> 3.5.4.26 -> 1.1.1.193
path_rce00740.kgml: Skipped genes: rce:RC1_1339
path_rce00740.kgml:
path_rce00740.kgml: Found a trail of span 2 containing skipped vertices
path_rce00740.kgml: 38 -> [39] -> 40
path_rce00740.kgml: R00425 -> [R03459] -> R03458
path_rce00740.kgml: {rce:RC1_1338, rce:RC1_2933} -> [rce:RC1_1340] -> {rce:RC1_1340, rce:RC1_3146}
path_rce00740.kgml: 3.5.4.25 -> [3.5.4.26] -> 1.1.1.193
path_rce00740.kgml: Skipped genes: rce:RC1_1339
path_rce00740.kgml:
path_rce00740.kgml: --- 0.42 seconds ---

path_rce00750.kgml: Vitamin B6 metabolism
path_rce00750.kgml: Initialization took 0.23 seconds
path_rce00750.kgml: (not found)
path_rce00750.kgml: --- 0.28 seconds ---

path_rce00760.kgml: Nicotinate and nicotinamide metabolism
path_rce00760.kgml: Initialization took 1.23 seconds
path_rce00760.kgml:
path_rce00760.kgml: Found a trail of span 3 without skipping any vertex
path_rce00760.kgml: 71 -> 72 -> 73
path_rce00760.kgml: R00481 -> R04292 -> R03348
path_rce00760.kgml: rce:RC1_2990 -> rce:RC1_2989 -> rce:RC1_2991
path_rce00760.kgml: 1.4.3.16 -> 2.5.1.72 -> 2.4.2.19
path_rce00760.kgml:
path_rce00760.kgml: Found a trail of span 2 containing skipped vertices
path_rce00760.kgml: 71 -> [72] -> 73
path_rce00760.kgml: R00481 -> [R04292] -> R03348
path_rce00760.kgml: rce:RC1_2990 -> [rce:RC1_2989] -> rce:RC1_2991
path_rce00760.kgml: 1.4.3.16 -> [2.5.1.72] -> 2.4.2.19
path_rce00760.kgml:
path_rce00760.kgml: Found a trail of span 2 containing skipped vertices
path_rce00760.kgml: 86 -> [91 -> 87] -> 88
path_rce00760.kgml: R00189 -> [R00103 -> R02322] -> R01724
path_rce00760.kgml: rce:RC1_0958 -> [rce:RC1_2237 -> rce:RC1_0125] -> rce:RC1_0964
path_rce00760.kgml: {6.3.1.5, 6.3.5.1} -> [{3.6.1.22, 3.6.1.9} -> 3.5.1.42] -> 6.3.4.21
path_rce00760.kgml:
path_rce00760.kgml: --- 1.68 seconds ---

path_rce00770.kgml: Pantothenate and CoA biosynthesis
path_rce00770.kgml: Initialization took 1.44 seconds
path_rce00770.kgml:
path_rce00770.kgml: Found a trail of span 2 without skipping any vertex
path_rce00770.kgml: 82 -> 81
path_rce00770.kgml: R00006 -> R03051
path_rce00770.kgml: {rce:RC1_0235, rce:RC1_1479, rce:RC1_1775, rce:RC1_1974, rce:RC1_1975} -> rce:RC1_1973
path_rce00770.kgml: 2.2.1.6 -> 1.1.1.86
path_rce00770.kgml:
path_rce00770.kgml: --- 1.56 seconds ---

path_rce00780.kgml: Biotin metabolism
path_rce00780.kgml: Initialization took 0.23 seconds
path_rce00780.kgml:
path_rce00780.kgml: Found a trail of span 4 containing skipped vertices
path_rce00780.kgml: 95 -> 53 -> [56 -> 59] -> 74 -> 67
path_rce00780.kgml: R10115 -> R10116 -> [R10117 -> R10118] -> R10119 -> R10120
path_rce00780.kgml: rce:RC1_1569 -> rce:RC1_1571 -> [rce:RC1_1197 -> {rce:RC1_0577, rce:RC1_0650}] -> rce:RC1_1569 -> rce:RC1_1571
path_rce00780.kgml: {2.3.1.179, 2.3.1.41} -> 1.1.1.100 -> [4.2.1.59 -> 1.3.1.10] -> {2.3.1.179, 2.3.1.41} -> 1.1.1.100
path_rce00780.kgml: Skipped genes: rce:RC1_1570
path_rce00780.kgml:
path_rce00780.kgml: --- 0.35 seconds ---

path_rce00785.kgml: Lipoic acid metabolism
path_rce00785.kgml: Initialization took 0.04 seconds
path_rce00785.kgml: (not found)
path_rce00785.kgml: --- 0.09 seconds ---

path_rce00790.kgml: Folate biosynthesis
path_rce00790.kgml: Initialization took 2.34 seconds
path_rce00790.kgml:
path_rce00790.kgml: Found a trail of span 2 containing skipped vertices
path_rce00790.kgml: 117 -> [94 -> 118] -> 122
path_rce00790.kgml: R11372 -> [R09395 -> R09726] -> R09735
path_rce00790.kgml: rce:RC1_0102 -> [rce:RC1_1889 -> rce:RC1_3185] -> {rce:RC1_0101, rce:RC1_0786}
path_rce00790.kgml: 4.6.1.17 -> [2.8.1.12 -> 2.7.7.75] -> 2.10.1.1
path_rce00790.kgml:
path_rce00790.kgml: --- 2.51 seconds ---

path_rce00860.kgml: Porphyrin and chlorophyll metabolism
path_rce00860.kgml: Initialization took 6.51 seconds
path_rce00860.kgml:
path_rce00860.kgml: Found a trail of span 5 without skipping any vertex
path_rce00860.kgml: 301 -> 302 -> 315 -> 305 -> 308
path_rce00860.kgml: R05220 -> R05225 -> R07302 -> {R05221, R06558} -> R05222
path_rce00860.kgml: {rce:RC1_0324, rce:RC1_4111} -> rce:RC1_0321 -> {rce:RC1_0322, rce:RC1_2367, rce:RC1_3874} -> rce:RC1_0323 -> rce:RC1_0323
path_rce00860.kgml: 2.5.1.17 -> 6.3.5.10 -> 6.3.1.10 -> {2.7.1.156, 2.7.1.156} -> 2.7.7.62
path_rce00860.kgml:
path_rce00860.kgml: Found a trail of span 4 containing skipped vertices
path_rce00860.kgml: 301 -> 302 -> [315] -> 305 -> 308
path_rce00860.kgml: R05220 -> R05225 -> [R07302] -> {R05221, R06558} -> R05222
path_rce00860.kgml: {rce:RC1_0324, rce:RC1_4111} -> rce:RC1_0321 -> [{rce:RC1_0322, rce:RC1_2367, rce:RC1_3874}] -> rce:RC1_0323 -> rce:RC1_0323
path_rce00860.kgml: 2.5.1.17 -> 6.3.5.10 -> [6.3.1.10] -> {2.7.1.156, 2.7.1.156} -> 2.7.7.62
path_rce00860.kgml: Skipped genes: rce:RC1_0322
path_rce00860.kgml:
path_rce00860.kgml: Found a trail of span 4 containing skipped vertices
path_rce00860.kgml: 301 -> [302] -> 315 -> 305 -> 308
path_rce00860.kgml: R05220 -> [R05225] -> R07302 -> {R05221, R06558} -> R05222
path_rce00860.kgml: {rce:RC1_0324, rce:RC1_4111} -> [rce:RC1_0321] -> {rce:RC1_0322, rce:RC1_2367, rce:RC1_3874} -> rce:RC1_0323 -> rce:RC1_0323
path_rce00860.kgml: 2.5.1.17 -> [6.3.5.10] -> 6.3.1.10 -> {2.7.1.156, 2.7.1.156} -> 2.7.7.62
path_rce00860.kgml:
path_rce00860.kgml: Found a trail of span 4 without skipping any vertex
path_rce00860.kgml: 49 -> 48 -> 47 -> 46
path_rce00860.kgml: R06268 -> R06269 -> R06270 -> R06271
path_rce00860.kgml: rce:RC1_0283 -> rce:RC1_0283 -> rce:RC1_0283 -> rce:RC1_0282
path_rce00860.kgml: 1.21.98.3 -> 1.21.98.3 -> 1.21.98.3 -> ?
path_rce00860.kgml:
path_rce00860.kgml: Found a trail of span 4 containing skipped vertices
path_rce00860.kgml: 301 -> 302 -> 315 -> [305] -> 308
path_rce00860.kgml: R05220 -> R05225 -> R07302 -> [{R05221, R06558}] -> R05222
path_rce00860.kgml: {rce:RC1_0324, rce:RC1_4111} -> rce:RC1_0321 -> {rce:RC1_0322, rce:RC1_2367, rce:RC1_3874} -> [rce:RC1_0323] -> rce:RC1_0323
path_rce00860.kgml: 2.5.1.17 -> 6.3.5.10 -> 6.3.1.10 -> [{2.7.1.156, 2.7.1.156}] -> 2.7.7.62
path_rce00860.kgml:
path_rce00860.kgml: Found a trail of span 4 without skipping any vertex
path_rce00860.kgml: 301 -> 302 -> 316 -> 308
path_rce00860.kgml: R05220 -> R05225 -> R06529 -> R05222
path_rce00860.kgml: {rce:RC1_0324, rce:RC1_4111} -> rce:RC1_0321 -> {rce:RC1_0322, rce:RC1_2367, rce:RC1_3874} -> rce:RC1_0323
path_rce00860.kgml: 2.5.1.17 -> 6.3.5.10 -> 6.3.1.10 -> 2.7.7.62
path_rce00860.kgml:
path_rce00860.kgml: Found a trail of span 3 without skipping any vertex
path_rce00860.kgml: 304 -> 305 -> 308
path_rce00860.kgml: R07268 -> {R05221, R06558} -> R05222
path_rce00860.kgml: {rce:RC1_0324, rce:RC1_4111} -> rce:RC1_0323 -> rce:RC1_0323
path_rce00860.kgml: 2.5.1.17 -> {2.7.1.156, 2.7.1.156} -> 2.7.7.62
path_rce00860.kgml:
path_rce00860.kgml: Found a trail of span 3 containing skipped vertices
path_rce00860.kgml: 301 -> 302 -> [316] -> 308
path_rce00860.kgml: R05220 -> R05225 -> [R06529] -> R05222
path_rce00860.kgml: {rce:RC1_0324, rce:RC1_4111} -> rce:RC1_0321 -> [{rce:RC1_0322, rce:RC1_2367, rce:RC1_3874}] -> rce:RC1_0323
path_rce00860.kgml: 2.5.1.17 -> 6.3.5.10 -> [6.3.1.10] -> 2.7.7.62
path_rce00860.kgml: Skipped genes: rce:RC1_0322
path_rce00860.kgml:
path_rce00860.kgml: Found a trail of span 3 containing skipped vertices
path_rce00860.kgml: 301 -> [302 -> 315] -> 305 -> 308
path_rce00860.kgml: R05220 -> [R05225 -> R07302] -> {R05221, R06558} -> R05222
path_rce00860.kgml: {rce:RC1_0324, rce:RC1_4111} -> [rce:RC1_0321 -> {rce:RC1_0322, rce:RC1_2367, rce:RC1_3874}] -> rce:RC1_0323 -> rce:RC1_0323
path_rce00860.kgml: 2.5.1.17 -> [6.3.5.10 -> 6.3.1.10] -> {2.7.1.156, 2.7.1.156} -> 2.7.7.62
path_rce00860.kgml:
path_rce00860.kgml: Found a trail of span 3 containing skipped vertices
path_rce00860.kgml: 301 -> [302] -> 316 -> 308
path_rce00860.kgml: R05220 -> [R05225] -> R06529 -> R05222
path_rce00860.kgml: {rce:RC1_0324, rce:RC1_4111} -> [rce:RC1_0321] -> {rce:RC1_0322, rce:RC1_2367, rce:RC1_3874} -> rce:RC1_0323
path_rce00860.kgml: 2.5.1.17 -> [6.3.5.10] -> 6.3.1.10 -> 2.7.7.62
path_rce00860.kgml:
path_rce00860.kgml: Found a trail of span 3 containing skipped vertices
path_rce00860.kgml: 49 -> [51] -> 47 -> 46
path_rce00860.kgml: R06268 -> [R06266] -> R06270 -> R06271
path_rce00860.kgml: rce:RC1_0283 -> [rce:RC1_2105] -> rce:RC1_0283 -> rce:RC1_0282
path_rce00860.kgml: 1.21.98.3 -> [1.14.13.81] -> 1.21.98.3 -> ?
path_rce00860.kgml:
path_rce00860.kgml: Found a trail of span 3 containing skipped vertices
path_rce00860.kgml: 49 -> 48 -> [47] -> 46
path_rce00860.kgml: R06268 -> R06269 -> [R06270] -> R06271
path_rce00860.kgml: rce:RC1_0283 -> rce:RC1_0283 -> [rce:RC1_0283] -> rce:RC1_0282
path_rce00860.kgml: 1.21.98.3 -> 1.21.98.3 -> [1.21.98.3] -> ?
path_rce00860.kgml:
path_rce00860.kgml: Found a trail of span 2 without skipping any vertex
path_rce00860.kgml: 358 -> 361
path_rce00860.kgml: R09060 -> R09055
path_rce00860.kgml: {rce:RC1_2094, rce:RC1_2095, rce:RC1_2096} -> rce:RC1_2093
path_rce00860.kgml: 1.3.7.15 -> 1.1.1.396
path_rce00860.kgml:
path_rce00860.kgml: Found a trail of span 2 containing skipped vertices
path_rce00860.kgml: 259 -> [351] -> 359
path_rce00860.kgml: R06282 -> [R09053] -> R09054
path_rce00860.kgml: {rce:RC1_2112, rce:RC1_2114, rce:RC1_2115} -> [{rce:RC1_2094, rce:RC1_2095, rce:RC1_2096}] -> rce:RC1_2116
path_rce00860.kgml: 1.3.7.7 -> [1.3.7.15] -> 4.2.1.165
path_rce00860.kgml:
path_rce00860.kgml: Found a trail of span 2 without skipping any vertex
path_rce00860.kgml: 259 -> 353
path_rce00860.kgml: R06282 -> R09059
path_rce00860.kgml: {rce:RC1_2112, rce:RC1_2114, rce:RC1_2115} -> rce:RC1_2116
path_rce00860.kgml: 1.3.7.7 -> 4.2.1.165
path_rce00860.kgml:
path_rce00860.kgml: Found a trail of span 2 containing skipped vertices
path_rce00860.kgml: 378 -> 393
path_rce00860.kgml: R11514 -> R11226
path_rce00860.kgml: rce:RC1_2078 -> rce:RC1_2080
path_rce00860.kgml: 2.5.1.133 -> 1.3.1.111
path_rce00860.kgml: Skipped genes: rce:RC1_2079
path_rce00860.kgml:
path_rce00860.kgml: Found a trail of span 2 containing skipped vertices
path_rce00860.kgml: 388 -> 394
path_rce00860.kgml: R11517 -> R11518
path_rce00860.kgml: rce:RC1_2078 -> rce:RC1_2080
path_rce00860.kgml: 2.5.1.133 -> 1.3.1.111
path_rce00860.kgml: Skipped genes: rce:RC1_2079
path_rce00860.kgml:
path_rce00860.kgml: Found a trail of span 2 containing skipped vertices
path_rce00860.kgml: 267 -> 266
path_rce00860.kgml: R03877 -> R04237
path_rce00860.kgml: {rce:RC1_2081, rce:RC1_2082, rce:RC1_2113} -> rce:RC1_2111
path_rce00860.kgml: 6.6.1.1 -> 2.1.1.11
path_rce00860.kgml: Skipped genes: rce:RC1_2112
path_rce00860.kgml:
path_rce00860.kgml: Found a trail of span 2 containing skipped vertices
path_rce00860.kgml: 304 -> [305] -> 308
path_rce00860.kgml: R07268 -> [{R05221, R06558}] -> R05222
path_rce00860.kgml: {rce:RC1_0324, rce:RC1_4111} -> [rce:RC1_0323] -> rce:RC1_0323
path_rce00860.kgml: 2.5.1.17 -> [{2.7.1.156, 2.7.1.156}] -> 2.7.7.62
path_rce00860.kgml:
path_rce00860.kgml: Found a trail of span 2 containing skipped vertices
path_rce00860.kgml: 301 -> [302 -> 316] -> 308
path_rce00860.kgml: R05220 -> [R05225 -> R06529] -> R05222
path_rce00860.kgml: {rce:RC1_0324, rce:RC1_4111} -> [rce:RC1_0321 -> {rce:RC1_0322, rce:RC1_2367, rce:RC1_3874}] -> rce:RC1_0323
path_rce00860.kgml: 2.5.1.17 -> [6.3.5.10 -> 6.3.1.10] -> 2.7.7.62
path_rce00860.kgml:
path_rce00860.kgml: Found a trail of span 2 containing skipped vertices
path_rce00860.kgml: 351 -> [359] -> 361
path_rce00860.kgml: R09053 -> [R09054] -> R09055
path_rce00860.kgml: {rce:RC1_2094, rce:RC1_2095, rce:RC1_2096} -> [rce:RC1_2116] -> rce:RC1_2093
path_rce00860.kgml: 1.3.7.15 -> [4.2.1.165] -> 1.1.1.396
path_rce00860.kgml:
path_rce00860.kgml: Found a trail of span 2 containing skipped vertices
path_rce00860.kgml: 49 -> [51 -> 47] -> 46
path_rce00860.kgml: R06268 -> [R06266 -> R06270] -> R06271
path_rce00860.kgml: rce:RC1_0283 -> [rce:RC1_2105 -> rce:RC1_0283] -> rce:RC1_0282
path_rce00860.kgml: 1.21.98.3 -> [1.14.13.81 -> 1.21.98.3] -> ?
path_rce00860.kgml:
path_rce00860.kgml: Found a trail of span 2 without skipping any vertex
path_rce00860.kgml: 273 -> 270
path_rce00860.kgml: R00084 -> R03165
path_rce00860.kgml: rce:RC1_2363 -> rce:RC1_2364
path_rce00860.kgml: 2.5.1.61 -> 4.2.1.75
path_rce00860.kgml:
path_rce00860.kgml: Found a trail of span 2 without skipping any vertex
path_rce00860.kgml: 311 -> 310
path_rce00860.kgml: R04594 -> R05223
path_rce00860.kgml: rce:RC1_2369 -> rce:RC1_2370
path_rce00860.kgml: 3.1.3.73 -> 2.7.8.26
path_rce00860.kgml:
path_rce00860.kgml: --- 10.34 seconds ---

path_rce00900.kgml: Terpenoid backbone biosynthesis
path_rce00900.kgml: Initialization took 0.84 seconds
path_rce00900.kgml: (not found)
path_rce00900.kgml: --- 0.93 seconds ---

path_rce00903.kgml: Limonene and pinene degradation
path_rce00903.kgml: Initialization took 0.13 seconds
path_rce00903.kgml: (not found)
path_rce00903.kgml: --- 0.18 seconds ---

path_rce00906.kgml: Carotenoid biosynthesis
path_rce00906.kgml: Initialization took 0.13 seconds
path_rce00906.kgml: (not found)
path_rce00906.kgml: --- 0.18 seconds ---

path_rce00910.kgml: Nitrogen metabolism
path_rce00910.kgml: Initialization took 0.79 seconds
path_rce00910.kgml: (not found)
path_rce00910.kgml: --- 0.82 seconds ---

path_rce00920.kgml: Sulfur metabolism
path_rce00920.kgml: Initialization took 1.43 seconds
path_rce00920.kgml:
path_rce00920.kgml: Found a trail of span 4 containing skipped vertices
path_rce00920.kgml: 42 -> 39 -> 48 -> 31
path_rce00920.kgml: R00529 -> R00509 -> R02021 -> R00858
path_rce00920.kgml: {rce:RC1_2182, rce:RC1_2183} -> rce:RC1_2183 -> rce:RC1_2181 -> {rce:RC1_0467, rce:RC1_2179}
path_rce00920.kgml: 2.7.7.4 -> 2.7.1.25 -> 1.8.4.8 -> 1.8.1.2
path_rce00920.kgml: Skipped genes: rce:RC1_2180
path_rce00920.kgml:
path_rce00920.kgml: Found a trail of span 3 without skipping any vertex
path_rce00920.kgml: 160 -> 159 -> 150
path_rce00920.kgml: R00529 -> R00509 -> R02021
path_rce00920.kgml: {rce:RC1_2182, rce:RC1_2183} -> rce:RC1_2183 -> rce:RC1_2181
path_rce00920.kgml: 2.7.7.4 -> 2.7.1.25 -> 1.8.4.8
path_rce00920.kgml:
path_rce00920.kgml: Found a trail of span 3 containing skipped vertices
path_rce00920.kgml: 42 -> 39 -> [48] -> 31
path_rce00920.kgml: R00529 -> R00509 -> [R02021] -> R00858
path_rce00920.kgml: {rce:RC1_2182, rce:RC1_2183} -> rce:RC1_2183 -> [rce:RC1_2181] -> {rce:RC1_0467, rce:RC1_2179}
path_rce00920.kgml: 2.7.7.4 -> 2.7.1.25 -> [1.8.4.8] -> 1.8.1.2
path_rce00920.kgml: Skipped genes: rce:RC1_2180, rce:RC1_2181
path_rce00920.kgml:
path_rce00920.kgml: Found a trail of span 2 containing skipped vertices
path_rce00920.kgml: 160 -> [159] -> 150
path_rce00920.kgml: R00529 -> [R00509] -> R02021
path_rce00920.kgml: {rce:RC1_2182, rce:RC1_2183} -> [rce:RC1_2183] -> rce:RC1_2181
path_rce00920.kgml: 2.7.7.4 -> [2.7.1.25] -> 1.8.4.8
path_rce00920.kgml:
path_rce00920.kgml: --- 1.84 seconds ---

path_rce00930.kgml: Caprolactam degradation
path_rce00930.kgml: Initialization took 0.23 seconds
path_rce00930.kgml: (not found)
path_rce00930.kgml: --- 0.27 seconds ---

path_rce00970.kgml: Aminoacyl-tRNA biosynthesis
path_rce00970.kgml: Initialization took 2.95 seconds
path_rce00970.kgml: (not found)
path_rce00970.kgml: --- 3.00 seconds ---

path_rce01040.kgml: Biosynthesis of unsaturated fatty acids
path_rce01040.kgml: Initialization took 0.13 seconds
path_rce01040.kgml: (not found)
path_rce01040.kgml: --- 0.18 seconds ---

path_rce01054.kgml: Nonribosomal peptide structures
path_rce01054.kgml: Initialization took 0.05 seconds
path_rce01054.kgml: (not found)
path_rce01054.kgml: --- 0.09 seconds ---

--- 205.26 seconds ---
