# Supplementary material for: CoMetGeNe: mining conserved neighborhood patterns in metabolic and genomic contexts
Source: BMC Bioinformatics. 2019 Jan 10;20:19. doi: 10.1186/s12859-018-2542-2 (PMC6327494; doi:10.1186/s12859-018-2542-2)
Supplement: Supplementary file 14 — Trail finding results for completely assembled representative bacterial genomes present in NCBI Genomes. Of the 1,545 fully assembled representative bacterial genomes in NCBI, corresponding entries have been identified in KEGG for 1,467 species, for which trail finding has been performed for all combinations of gap parameters δG and δD ranging from 0 to 3. This additional file is available from https://doi.org/10.6084/m9.figshare.7288769. (GZ 178,532 kb) [file 12859_2018_2542_MOESM14_ESM.gz › results/pah_dG1_dD1.hnet]

--- delta_G = 1, delta_D = 1 ---

path_pah00010.kgml: Glycolysis / Gluconeogenesis
path_pah00010.kgml: Initialization took 0.85 seconds
path_pah00010.kgml: (not found)
path_pah00010.kgml: --- 1.05 seconds ---

path_pah00020.kgml: Citrate cycle (TCA cycle)
path_pah00020.kgml: Initialization took 0.71 seconds
path_pah00020.kgml: (not found)
path_pah00020.kgml: --- 0.86 seconds ---

path_pah00030.kgml: Pentose phosphate pathway
path_pah00030.kgml: Initialization took 0.56 seconds
path_pah00030.kgml: (not found)
path_pah00030.kgml: --- 0.99 seconds ---

path_pah00040.kgml: Pentose and glucuronate interconversions
path_pah00040.kgml: Initialization took 0.10 seconds
path_pah00040.kgml: (not found)
path_pah00040.kgml: --- 0.20 seconds ---

path_pah00051.kgml: Fructose and mannose metabolism
path_pah00051.kgml: Initialization took 0.35 seconds
path_pah00051.kgml:
path_pah00051.kgml: Found a trail of span 2 without skipping any vertex
path_pah00051.kgml: 83 -> 82
path_pah00051.kgml: R00888 -> R05692
path_pah00051.kgml: pah:Poras_0432 -> pah:Poras_0433
path_pah00051.kgml: 4.2.1.47 -> 1.1.1.271
path_pah00051.kgml:
path_pah00051.kgml: --- 0.73 seconds ---

path_pah00052.kgml: Galactose metabolism
path_pah00052.kgml: Initialization took 0.22 seconds
path_pah00052.kgml: (not found)
path_pah00052.kgml: --- 0.33 seconds ---

path_pah00061.kgml: Fatty acid biosynthesis
path_pah00061.kgml: Initialization took 0.26 seconds
path_pah00061.kgml: (not found)
path_pah00061.kgml: --- 0.56 seconds ---

path_pah00071.kgml: Fatty acid degradation
path_pah00071.kgml: Initialization took 0.15 seconds
path_pah00071.kgml: (not found)
path_pah00071.kgml: --- 0.25 seconds ---

path_pah00130.kgml: Ubiquinone and other terpenoid-quinone biosynthesis
path_pah00130.kgml: Initialization took 0.15 seconds
path_pah00130.kgml:
path_pah00130.kgml: Found a trail of span 2 without skipping any vertex
path_pah00130.kgml: 69 -> 61
path_pah00130.kgml: R01717 -> R08165
path_pah00130.kgml: pah:Poras_0929 -> pah:Poras_0928
path_pah00130.kgml: 5.4.4.2 -> 2.2.1.9
path_pah00130.kgml:
path_pah00130.kgml: Found a trail of span 2 containing skipped vertices
path_pah00130.kgml: 59 -> 58
path_pah00130.kgml: R04030 -> R07263
path_pah00130.kgml: pah:Poras_0925 -> pah:Poras_0927
path_pah00130.kgml: 6.2.1.26 -> 4.1.3.36
path_pah00130.kgml: Skipped genes: pah:Poras_0926
path_pah00130.kgml:
path_pah00130.kgml: --- 0.47 seconds ---

path_pah00190.kgml: Oxidative phosphorylation
path_pah00190.kgml: Initialization took 0.41 seconds
path_pah00190.kgml: (not found)
path_pah00190.kgml: --- 0.49 seconds ---

path_pah00230.kgml: Purine metabolism
path_pah00230.kgml: Initialization took 4.27 seconds
path_pah00230.kgml: (not found)
path_pah00230.kgml: --- 4.82 seconds ---

path_pah00240.kgml: Pyrimidine metabolism
path_pah00240.kgml: Initialization took 2.97 seconds
path_pah00240.kgml:
path_pah00240.kgml: Found a trail of span 3 containing skipped vertices
path_pah00240.kgml: 278 -> [154] -> 112 -> 114 -> [115] -> 112
path_pah00240.kgml: R02102 -> [R02484] -> R00966 -> R00963 -> [R01876] -> R00966
path_pah00240.kgml: {pah:Poras_0221, pah:Poras_1249} -> [pah:Poras_0750] -> pah:Poras_0218 -> {pah:Poras_0221, pah:Poras_1249} -> [pah:Poras_1665] -> pah:Poras_0218
path_pah00240.kgml: {3.1.3.5, 3.1.3.89} -> [{2.4.2.1, 2.4.2.2, 2.4.2.3, 2.4.2.4}] -> 2.4.2.9 -> 3.1.3.5 -> [{2.4.2.2, 2.4.2.3}] -> 2.4.2.9
path_pah00240.kgml: Skipped genes: pah:Poras_0220
path_pah00240.kgml:
path_pah00240.kgml: --- 3.84 seconds ---

path_pah00250.kgml: Alanine, aspartate and glutamate metabolism
path_pah00250.kgml: Initialization took 0.39 seconds
path_pah00250.kgml: (not found)
path_pah00250.kgml: --- 0.49 seconds ---

path_pah00260.kgml: Glycine, serine and threonine metabolism
path_pah00260.kgml: Initialization took 0.51 seconds
path_pah00260.kgml:
path_pah00260.kgml: Found a trail of span 2 without skipping any vertex
path_pah00260.kgml: 70 -> 78
path_pah00260.kgml: R01513 -> R04173
path_pah00260.kgml: pah:Poras_1304 -> pah:Poras_1303
path_pah00260.kgml: 1.1.1.95 -> 2.6.1.52
path_pah00260.kgml:
path_pah00260.kgml: --- 0.75 seconds ---

path_pah00261.kgml: Monobactam biosynthesis
path_pah00261.kgml: Initialization took 0.15 seconds
path_pah00261.kgml: (not found)
path_pah00261.kgml: --- 0.25 seconds ---

path_pah00270.kgml: Cysteine and methionine metabolism
path_pah00270.kgml: Initialization took 0.37 seconds
path_pah00270.kgml: (not found)
path_pah00270.kgml: --- 0.47 seconds ---

path_pah00280.kgml: Valine, leucine and isoleucine degradation
path_pah00280.kgml: Initialization took 0.15 seconds
path_pah00280.kgml: (not found)
path_pah00280.kgml: --- 0.25 seconds ---

path_pah00290.kgml: Valine, leucine and isoleucine biosynthesis
path_pah00290.kgml: Initialization took 0.10 seconds
path_pah00290.kgml: (not found)
path_pah00290.kgml: --- 0.20 seconds ---

path_pah00300.kgml: Lysine biosynthesis
path_pah00300.kgml: Initialization took 0.26 seconds
path_pah00300.kgml: (not found)
path_pah00300.kgml: --- 0.36 seconds ---

path_pah00310.kgml: Lysine degradation
path_pah00310.kgml: Initialization took 0.15 seconds
path_pah00310.kgml:
path_pah00310.kgml: Found a trail of span 4 containing skipped vertices
path_pah00310.kgml: 100 -> [101] -> 102 -> 168 -> 175
path_pah00310.kgml: R00461 -> [R03275] -> R03349 -> R10564 -> R01365
path_pah00310.kgml: pah:Poras_0576 -> [{pah:Poras_0579, pah:Poras_0580}] -> pah:Poras_0575 -> pah:Poras_0574 -> {pah:Poras_0572, pah:Poras_0581}
path_pah00310.kgml: 5.4.3.2 -> [5.4.3.3] -> 1.4.1.11 -> 2.3.1.247 -> 2.8.3.9
path_pah00310.kgml: Skipped genes: pah:Poras_0573
path_pah00310.kgml:
path_pah00310.kgml: Found a trail of span 4 containing skipped vertices
path_pah00310.kgml: 100 -> [101] -> 102 -> 168 -> 171
path_pah00310.kgml: R00461 -> [R03275] -> R03349 -> R10564 -> R03030
path_pah00310.kgml: pah:Poras_0576 -> [{pah:Poras_0579, pah:Poras_0580}] -> pah:Poras_0575 -> pah:Poras_0574 -> pah:Poras_0573
path_pah00310.kgml: 5.4.3.2 -> [5.4.3.3] -> 1.4.1.11 -> 2.3.1.247 -> 4.3.1.14
path_pah00310.kgml:
path_pah00310.kgml: Found a trail of span 3 containing skipped vertices
path_pah00310.kgml: 100 -> [101] -> 102 -> [168] -> 171
path_pah00310.kgml: R00461 -> [R03275] -> R03349 -> [R10564] -> R03030
path_pah00310.kgml: pah:Poras_0576 -> [{pah:Poras_0579, pah:Poras_0580}] -> pah:Poras_0575 -> [pah:Poras_0574] -> pah:Poras_0573
path_pah00310.kgml: 5.4.3.2 -> [5.4.3.3] -> 1.4.1.11 -> [2.3.1.247] -> 4.3.1.14
path_pah00310.kgml: Skipped genes: pah:Poras_0574
path_pah00310.kgml:
path_pah00310.kgml: --- 0.85 seconds ---

path_pah00330.kgml: Arginine and proline metabolism
path_pah00330.kgml: Initialization took 0.11 seconds
path_pah00330.kgml: (not found)
path_pah00330.kgml: --- 0.21 seconds ---

path_pah00340.kgml: Histidine metabolism
path_pah00340.kgml: Initialization took 0.15 seconds
path_pah00340.kgml:
path_pah00340.kgml: Found a trail of span 3 containing skipped vertices
path_pah00340.kgml: 44 -> [43] -> 42 -> 41
path_pah00340.kgml: R01168 -> [R02914] -> R02288 -> R02287
path_pah00340.kgml: pah:Poras_1349 -> [pah:Poras_0630] -> pah:Poras_1351 -> pah:Poras_1353
path_pah00340.kgml: 4.3.1.3 -> [4.2.1.49] -> 3.5.2.7 -> 2.1.2.5
path_pah00340.kgml: Skipped genes: pah:Poras_1350, pah:Poras_1352
path_pah00340.kgml:
path_pah00340.kgml: --- 0.35 seconds ---

path_pah00400.kgml: Phenylalanine, tyrosine and tryptophan biosynthesis
path_pah00400.kgml: Initialization took 0.20 seconds
path_pah00400.kgml: (not found)
path_pah00400.kgml: --- 0.31 seconds ---

path_pah00410.kgml: beta-Alanine metabolism
path_pah00410.kgml: Initialization took 0.10 seconds
path_pah00410.kgml: (not found)
path_pah00410.kgml: --- 0.20 seconds ---

path_pah00430.kgml: Taurine and hypotaurine metabolism
path_pah00430.kgml: Initialization took 0.11 seconds
path_pah00430.kgml:
path_pah00430.kgml: Found a trail of span 2 without skipping any vertex
path_pah00430.kgml: 36 -> 58
path_pah00430.kgml: R00230 -> R00315
path_pah00430.kgml: pah:Poras_1714 -> pah:Poras_1713
path_pah00430.kgml: 2.3.1.8 -> {2.7.2.1, 2.7.2.15}
path_pah00430.kgml:
path_pah00430.kgml: --- 0.32 seconds ---

path_pah00450.kgml: Selenocompound metabolism
path_pah00450.kgml: Initialization took 0.15 seconds
path_pah00450.kgml: (not found)
path_pah00450.kgml: --- 0.25 seconds ---

path_pah00460.kgml: Cyanoamino acid metabolism
path_pah00460.kgml: Initialization took 0.10 seconds
path_pah00460.kgml: (not found)
path_pah00460.kgml: --- 0.19 seconds ---

path_pah00471.kgml: D-Glutamine and D-glutamate metabolism
path_pah00471.kgml: Initialization took 0.10 seconds
path_pah00471.kgml: (not found)
path_pah00471.kgml: --- 0.17 seconds ---

path_pah00473.kgml: D-Alanine metabolism
path_pah00473.kgml: Initialization took 0.15 seconds
path_pah00473.kgml: (not found)
path_pah00473.kgml: --- 0.25 seconds ---

path_pah00480.kgml: Glutathione metabolism
path_pah00480.kgml: Initialization took 0.10 seconds
path_pah00480.kgml: (not found)
path_pah00480.kgml: --- 0.20 seconds ---

path_pah00500.kgml: Starch and sucrose metabolism
path_pah00500.kgml: Initialization took 0.25 seconds
path_pah00500.kgml: (not found)
path_pah00500.kgml: --- 0.34 seconds ---

path_pah00520.kgml: Amino sugar and nucleotide sugar metabolism
path_pah00520.kgml: Initialization took 0.61 seconds
path_pah00520.kgml:
path_pah00520.kgml: Found a trail of span 2 without skipping any vertex
path_pah00520.kgml: 244 -> 246
path_pah00520.kgml: R00888 -> R05692
path_pah00520.kgml: pah:Poras_0432 -> pah:Poras_0433
path_pah00520.kgml: 4.2.1.47 -> 1.1.1.271
path_pah00520.kgml:
path_pah00520.kgml: --- 0.85 seconds ---

path_pah00521.kgml: Streptomycin biosynthesis
path_pah00521.kgml: Initialization took 0.15 seconds
path_pah00521.kgml:
path_pah00521.kgml: Found a trail of span 2 without skipping any vertex
path_pah00521.kgml: 43 -> 42
path_pah00521.kgml: R06513 -> R06514
path_pah00521.kgml: pah:Poras_1681 -> pah:Poras_1680
path_pah00521.kgml: 4.2.1.46 -> 5.1.3.13
path_pah00521.kgml:
path_pah00521.kgml: --- 0.36 seconds ---

path_pah00523.kgml: Polyketide sugar unit biosynthesis
path_pah00523.kgml: Initialization took 0.15 seconds
path_pah00523.kgml:
path_pah00523.kgml: Found a trail of span 2 without skipping any vertex
path_pah00523.kgml: 26 -> 63
path_pah00523.kgml: R06513 -> R06514
path_pah00523.kgml: pah:Poras_1681 -> pah:Poras_1680
path_pah00523.kgml: 4.2.1.46 -> 5.1.3.13
path_pah00523.kgml:
path_pah00523.kgml: --- 0.35 seconds ---

path_pah00525.kgml: Acarbose and validamycin biosynthesis
path_pah00525.kgml: Initialization took 0.10 seconds
path_pah00525.kgml: (not found)
path_pah00525.kgml: --- 0.20 seconds ---

path_pah00540.kgml: Lipopolysaccharide biosynthesis
path_pah00540.kgml: Initialization took 0.27 seconds
path_pah00540.kgml:
path_pah00540.kgml: Found a trail of span 3 without skipping any vertex
path_pah00540.kgml: 90 -> 89 -> 88
path_pah00540.kgml: R04567 -> R04587 -> R04550
path_pah00540.kgml: pah:Poras_0395 -> pah:Poras_0394 -> pah:Poras_0393
path_pah00540.kgml: 2.3.1.129 -> 3.5.1.108 -> 2.3.1.191
path_pah00540.kgml:
path_pah00540.kgml: Found a trail of span 2 containing skipped vertices
path_pah00540.kgml: 90 -> [89] -> 88
path_pah00540.kgml: R04567 -> [R04587] -> R04550
path_pah00540.kgml: pah:Poras_0395 -> [pah:Poras_0394] -> pah:Poras_0393
path_pah00540.kgml: 2.3.1.129 -> [3.5.1.108] -> 2.3.1.191
path_pah00540.kgml: Skipped genes: pah:Poras_0394
path_pah00540.kgml:
path_pah00540.kgml: --- 0.54 seconds ---

path_pah00550.kgml: Peptidoglycan biosynthesis
path_pah00550.kgml: Initialization took 0.61 seconds
path_pah00550.kgml:
path_pah00550.kgml: Found a trail of span 3 containing skipped vertices
path_pah00550.kgml: 32 -> 34 -> [23] -> 35
path_pah00550.kgml: R02783 -> R02788 -> [R04617] -> R05630
path_pah00550.kgml: pah:Poras_0174 -> pah:Poras_0172 -> [pah:Poras_1501] -> pah:Poras_0173
path_pah00550.kgml: 6.3.2.9 -> 6.3.2.13 -> [6.3.2.10] -> 2.7.8.13
path_pah00550.kgml:
path_pah00550.kgml: --- 0.87 seconds ---

path_pah00564.kgml: Glycerophospholipid metabolism
path_pah00564.kgml: Initialization took 0.22 seconds
path_pah00564.kgml:
path_pah00564.kgml: Found a trail of span 2 without skipping any vertex
path_pah00564.kgml: 103 -> 135
path_pah00564.kgml: R01800 -> R02055
path_pah00564.kgml: pah:Poras_1102 -> pah:Poras_1101
path_pah00564.kgml: 2.7.8.8 -> 4.1.1.65
path_pah00564.kgml:
path_pah00564.kgml: --- 0.42 seconds ---

path_pah00590.kgml: Arachidonic acid metabolism
path_pah00590.kgml: Initialization took 0.10 seconds
path_pah00590.kgml: (not found)
path_pah00590.kgml: --- 0.21 seconds ---

path_pah00620.kgml: Pyruvate metabolism
path_pah00620.kgml: Initialization took 0.81 seconds
path_pah00620.kgml:
path_pah00620.kgml: Found a trail of span 2 without skipping any vertex
path_pah00620.kgml: 97 -> 129
path_pah00620.kgml: R00230 -> R00315
path_pah00620.kgml: pah:Poras_1714 -> pah:Poras_1713
path_pah00620.kgml: 2.3.1.8 -> {2.7.2.1, 2.7.2.15}
path_pah00620.kgml:
path_pah00620.kgml: --- 1.24 seconds ---

path_pah00630.kgml: Glyoxylate and dicarboxylate metabolism
path_pah00630.kgml: Initialization took 0.50 seconds
path_pah00630.kgml:
path_pah00630.kgml: Found a trail of span 2 without skipping any vertex
path_pah00630.kgml: 243 -> 244
path_pah00630.kgml: R00262 -> R03696
path_pah00630.kgml: {pah:Poras_1167, pah:Poras_1169} -> pah:Poras_1170
path_pah00630.kgml: 5.4.99.1 -> 4.3.1.2
path_pah00630.kgml:
path_pah00630.kgml: --- 0.71 seconds ---

path_pah00640.kgml: Propanoate metabolism
path_pah00640.kgml: Initialization took 0.25 seconds
path_pah00640.kgml:
path_pah00640.kgml: Found a trail of span 2 without skipping any vertex
path_pah00640.kgml: 52 -> 68
path_pah00640.kgml: R00921 -> R01353
path_pah00640.kgml: pah:Poras_1714 -> pah:Poras_1713
path_pah00640.kgml: {2.3.1.222, 2.3.1.8} -> {2.7.2.1, 2.7.2.15}
path_pah00640.kgml:
path_pah00640.kgml: --- 0.45 seconds ---

path_pah00650.kgml: Butanoate metabolism
path_pah00650.kgml: Initialization took 0.86 seconds
path_pah00650.kgml:
path_pah00650.kgml: Found a trail of span 4 containing skipped vertices
path_pah00650.kgml: 66 -> [150] -> 149 -> 150 -> [149] -> 67
path_pah00650.kgml: R03031 -> [R10782] -> R05336 -> R10782 -> [R05336] -> R01644
path_pah00650.kgml: pah:Poras_0448 -> [pah:Poras_0448] -> {pah:Poras_0445, pah:Poras_1339} -> pah:Poras_0448 -> [{pah:Poras_0445, pah:Poras_1339}] -> pah:Poras_0444
path_pah00650.kgml: 5.3.3.3 -> [4.2.1.120] -> ? -> 4.2.1.120 -> [?] -> 1.1.1.61
path_pah00650.kgml: Skipped genes: pah:Poras_0447
path_pah00650.kgml:
path_pah00650.kgml: Found a trail of span 4 containing skipped vertices
path_pah00650.kgml: 154 -> 67 -> [149] -> 150 -> 149
path_pah00650.kgml: R09280 -> R01644 -> [R05336] -> R10782 -> R05336
path_pah00650.kgml: pah:Poras_0443 -> pah:Poras_0444 -> [{pah:Poras_0445, pah:Poras_1339}] -> pah:Poras_0448 -> {pah:Poras_0445, pah:Poras_1339}
path_pah00650.kgml: 1.2.1.76 -> 1.1.1.61 -> [?] -> 4.2.1.120 -> ?
path_pah00650.kgml: Skipped genes: pah:Poras_0447
path_pah00650.kgml:
path_pah00650.kgml: Found a trail of span 2 without skipping any vertex
path_pah00650.kgml: 80 -> 72
path_pah00650.kgml: R01179 -> R01175
path_pah00650.kgml: {pah:Poras_0572, pah:Poras_0581} -> pah:Poras_0582
path_pah00650.kgml: 2.8.3.8 -> {1.3.3.6, 1.3.8.1, 1.3.8.7}
path_pah00650.kgml:
path_pah00650.kgml: Found a trail of span 2 without skipping any vertex
path_pah00650.kgml: 64 -> 58
path_pah00650.kgml: R03026 -> R01976
path_pah00650.kgml: pah:Poras_0585 -> {pah:Poras_0586, pah:Poras_1652}
path_pah00650.kgml: 4.2.1.17 -> 1.1.1.157
path_pah00650.kgml:
path_pah00650.kgml: --- 1.68 seconds ---

path_pah00660.kgml: C5-Branched dibasic acid metabolism
path_pah00660.kgml: Initialization took 0.10 seconds
path_pah00660.kgml:
path_pah00660.kgml: Found a trail of span 2 without skipping any vertex
path_pah00660.kgml: 33 -> 34
path_pah00660.kgml: R00262 -> R03696
path_pah00660.kgml: {pah:Poras_1167, pah:Poras_1169} -> pah:Poras_1170
path_pah00660.kgml: 5.4.99.1 -> 4.3.1.2
path_pah00660.kgml:
path_pah00660.kgml: --- 0.30 seconds ---

path_pah00670.kgml: One carbon pool by folate
path_pah00670.kgml: Initialization took 0.40 seconds
path_pah00670.kgml: (not found)
path_pah00670.kgml: --- 1.00 seconds ---

path_pah00680.kgml: Methane metabolism
path_pah00680.kgml: Initialization took 0.46 seconds
path_pah00680.kgml:
path_pah00680.kgml: Found a trail of span 2 without skipping any vertex
path_pah00680.kgml: 148 -> 151
path_pah00680.kgml: R01513 -> R04173
path_pah00680.kgml: pah:Poras_1304 -> pah:Poras_1303
path_pah00680.kgml: 1.1.1.95 -> 2.6.1.52
path_pah00680.kgml:
path_pah00680.kgml: Found a trail of span 2 without skipping any vertex
path_pah00680.kgml: 203 -> 204
path_pah00680.kgml: R00315 -> R00230
path_pah00680.kgml: pah:Poras_1713 -> pah:Poras_1714
path_pah00680.kgml: {2.7.2.1, 2.7.2.15} -> 2.3.1.8
path_pah00680.kgml:
path_pah00680.kgml: --- 0.77 seconds ---

path_pah00730.kgml: Thiamine metabolism
path_pah00730.kgml: Initialization took 0.25 seconds
path_pah00730.kgml:
path_pah00730.kgml: Found a trail of span 2 without skipping any vertex
path_pah00730.kgml: 91 -> 69
path_pah00730.kgml: R10246 -> R10247
path_pah00730.kgml: {pah:Poras_0729, pah:Poras_0996} -> pah:Poras_0997
path_pah00730.kgml: 4.1.99.19 -> 2.8.1.10
path_pah00730.kgml:
path_pah00730.kgml: --- 0.45 seconds ---

path_pah00740.kgml: Riboflavin metabolism
path_pah00740.kgml: Initialization took 0.25 seconds
path_pah00740.kgml: (not found)
path_pah00740.kgml: --- 0.35 seconds ---

path_pah00750.kgml: Vitamin B6 metabolism
path_pah00750.kgml: Initialization took 0.15 seconds
path_pah00750.kgml: (not found)
path_pah00750.kgml: --- 0.25 seconds ---

path_pah00760.kgml: Nicotinate and nicotinamide metabolism
path_pah00760.kgml: Initialization took 0.36 seconds
path_pah00760.kgml:
path_pah00760.kgml: Found a trail of span 3 without skipping any vertex
path_pah00760.kgml: 71 -> 72 -> 73
path_pah00760.kgml: R00481 -> R04292 -> R03348
path_pah00760.kgml: pah:Poras_0264 -> pah:Poras_0266 -> pah:Poras_0265
path_pah00760.kgml: 1.4.3.16 -> 2.5.1.72 -> 2.4.2.19
path_pah00760.kgml:
path_pah00760.kgml: Found a trail of span 2 containing skipped vertices
path_pah00760.kgml: 71 -> [72] -> 73
path_pah00760.kgml: R00481 -> [R04292] -> R03348
path_pah00760.kgml: pah:Poras_0264 -> [pah:Poras_0266] -> pah:Poras_0265
path_pah00760.kgml: 1.4.3.16 -> [2.5.1.72] -> 2.4.2.19
path_pah00760.kgml:
path_pah00760.kgml: --- 0.72 seconds ---

path_pah00770.kgml: Pantothenate and CoA biosynthesis
path_pah00770.kgml: Initialization took 0.35 seconds
path_pah00770.kgml: (not found)
path_pah00770.kgml: --- 0.47 seconds ---

path_pah00780.kgml: Biotin metabolism
path_pah00780.kgml: Initialization took 0.25 seconds
path_pah00780.kgml:
path_pah00780.kgml: Found a trail of span 2 without skipping any vertex
path_pah00780.kgml: 42 -> 45
path_pah00780.kgml: R09725 -> R10124
path_pah00780.kgml: pah:Poras_0760 -> pah:Poras_0761
path_pah00780.kgml: 3.1.1.85 -> 2.3.1.47
path_pah00780.kgml:
path_pah00780.kgml: Found a trail of span 2 containing skipped vertices
path_pah00780.kgml: 32 -> [31] -> 30
path_pah00780.kgml: R03231 -> [R03182] -> R01078
path_pah00780.kgml: pah:Poras_0213 -> [pah:Poras_1123] -> {pah:Poras_0212, pah:Poras_0730}
path_pah00780.kgml: 2.6.1.62 -> [6.3.3.3] -> 2.8.1.6
path_pah00780.kgml:
path_pah00780.kgml: --- 0.61 seconds ---

path_pah00785.kgml: Lipoic acid metabolism
path_pah00785.kgml: Initialization took 0.10 seconds
path_pah00785.kgml: (not found)
path_pah00785.kgml: --- 0.20 seconds ---

path_pah00790.kgml: Folate biosynthesis
path_pah00790.kgml: Initialization took 0.61 seconds
path_pah00790.kgml:
path_pah00790.kgml: Found a trail of span 2 without skipping any vertex
path_pah00790.kgml: 96 -> 102
path_pah00790.kgml: R09959 -> R10002
path_pah00790.kgml: pah:Poras_1677 -> pah:Poras_1678
path_pah00790.kgml: 4.1.2.50 -> 4.3.99.3
path_pah00790.kgml:
path_pah00790.kgml: Found a trail of span 2 without skipping any vertex
path_pah00790.kgml: 65 -> 66
path_pah00790.kgml: R01716 -> R05553
path_pah00790.kgml: {pah:Poras_1616, pah:Poras_1617} -> pah:Poras_1615
path_pah00790.kgml: 2.6.1.85 -> 4.1.3.38
path_pah00790.kgml:
path_pah00790.kgml: --- 1.11 seconds ---

path_pah00860.kgml: Porphyrin and chlorophyll metabolism
path_pah00860.kgml: Initialization took 1.16 seconds
path_pah00860.kgml:
path_pah00860.kgml: Found a trail of span 5 containing skipped vertices
path_pah00860.kgml: 302 -> 315 -> 305 -> 308 -> 310
path_pah00860.kgml: R05225 -> R07302 -> {R05221, R06558} -> R05222 -> R05223
path_pah00860.kgml: pah:Poras_0195 -> pah:Poras_0197 -> pah:Poras_0191 -> pah:Poras_0191 -> pah:Poras_0193
path_pah00860.kgml: 6.3.5.10 -> 6.3.1.10 -> {2.7.1.156, 2.7.1.156} -> 2.7.7.62 -> 2.7.8.26
path_pah00860.kgml: Skipped genes: pah:Poras_0194, pah:Poras_0196, pah:Poras_0192
path_pah00860.kgml:
path_pah00860.kgml: Found a trail of span 4 containing skipped vertices
path_pah00860.kgml: 302 -> 315 -> 305 -> [308] -> 310
path_pah00860.kgml: R05225 -> R07302 -> {R05221, R06558} -> [R05222] -> R05223
path_pah00860.kgml: pah:Poras_0195 -> pah:Poras_0197 -> pah:Poras_0191 -> [pah:Poras_0191] -> pah:Poras_0193
path_pah00860.kgml: 6.3.5.10 -> 6.3.1.10 -> {2.7.1.156, 2.7.1.156} -> [2.7.7.62] -> 2.7.8.26
path_pah00860.kgml: Skipped genes: pah:Poras_0194, pah:Poras_0196, pah:Poras_0192
path_pah00860.kgml:
path_pah00860.kgml: Found a trail of span 4 containing skipped vertices
path_pah00860.kgml: 302 -> [315] -> 305 -> 308 -> 310
path_pah00860.kgml: R05225 -> [R07302] -> {R05221, R06558} -> R05222 -> R05223
path_pah00860.kgml: pah:Poras_0195 -> [pah:Poras_0197] -> pah:Poras_0191 -> pah:Poras_0191 -> pah:Poras_0193
path_pah00860.kgml: 6.3.5.10 -> [6.3.1.10] -> {2.7.1.156, 2.7.1.156} -> 2.7.7.62 -> 2.7.8.26
path_pah00860.kgml: Skipped genes: pah:Poras_0194, pah:Poras_0192
path_pah00860.kgml:
path_pah00860.kgml: Found a trail of span 4 containing skipped vertices
path_pah00860.kgml: 302 -> 315 -> [305] -> 308 -> 310
path_pah00860.kgml: R05225 -> R07302 -> [{R05221, R06558}] -> R05222 -> R05223
path_pah00860.kgml: pah:Poras_0195 -> pah:Poras_0197 -> [pah:Poras_0191] -> pah:Poras_0191 -> pah:Poras_0193
path_pah00860.kgml: 6.3.5.10 -> 6.3.1.10 -> [{2.7.1.156, 2.7.1.156}] -> 2.7.7.62 -> 2.7.8.26
path_pah00860.kgml: Skipped genes: pah:Poras_0194, pah:Poras_0196, pah:Poras_0192
path_pah00860.kgml:
path_pah00860.kgml: Found a trail of span 4 containing skipped vertices
path_pah00860.kgml: 302 -> 316 -> 308 -> 310
path_pah00860.kgml: R05225 -> R06529 -> R05222 -> R05223
path_pah00860.kgml: pah:Poras_0195 -> pah:Poras_0197 -> pah:Poras_0191 -> pah:Poras_0193
path_pah00860.kgml: 6.3.5.10 -> 6.3.1.10 -> 2.7.7.62 -> 2.7.8.26
path_pah00860.kgml: Skipped genes: pah:Poras_0194, pah:Poras_0196, pah:Poras_0192
path_pah00860.kgml:
path_pah00860.kgml: Found a trail of span 3 containing skipped vertices
path_pah00860.kgml: 302 -> [316] -> 308 -> 310
path_pah00860.kgml: R05225 -> [R06529] -> R05222 -> R05223
path_pah00860.kgml: pah:Poras_0195 -> [pah:Poras_0197] -> pah:Poras_0191 -> pah:Poras_0193
path_pah00860.kgml: 6.3.5.10 -> [6.3.1.10] -> 2.7.7.62 -> 2.7.8.26
path_pah00860.kgml: Skipped genes: pah:Poras_0194, pah:Poras_0192
path_pah00860.kgml:
path_pah00860.kgml: Found a trail of span 3 containing skipped vertices
path_pah00860.kgml: 302 -> 316 -> [308] -> 310
path_pah00860.kgml: R05225 -> R06529 -> [R05222] -> R05223
path_pah00860.kgml: pah:Poras_0195 -> pah:Poras_0197 -> [pah:Poras_0191] -> pah:Poras_0193
path_pah00860.kgml: 6.3.5.10 -> 6.3.1.10 -> [2.7.7.62] -> 2.7.8.26
path_pah00860.kgml: Skipped genes: pah:Poras_0194, pah:Poras_0196
path_pah00860.kgml:
path_pah00860.kgml: Found a trail of span 3 without skipping any vertex
path_pah00860.kgml: 312 -> 311 -> 310
path_pah00860.kgml: R04148 -> R04594 -> R05223
path_pah00860.kgml: pah:Poras_0192 -> {pah:Poras_0194, pah:Poras_1508} -> pah:Poras_0193
path_pah00860.kgml: 2.4.2.21 -> 3.1.3.73 -> 2.7.8.26
path_pah00860.kgml:
path_pah00860.kgml: Found a trail of span 2 without skipping any vertex
path_pah00860.kgml: 309 -> 316
path_pah00860.kgml: R06530 -> R06529
path_pah00860.kgml: {pah:Poras_0196, pah:Poras_0661} -> pah:Poras_0197
path_pah00860.kgml: 4.1.1.81 -> 6.3.1.10
path_pah00860.kgml:
path_pah00860.kgml: Found a trail of span 2 containing skipped vertices
path_pah00860.kgml: 312 -> [311] -> 310
path_pah00860.kgml: R04148 -> [R04594] -> R05223
path_pah00860.kgml: pah:Poras_0192 -> [{pah:Poras_0194, pah:Poras_1508}] -> pah:Poras_0193
path_pah00860.kgml: 2.4.2.21 -> [3.1.3.73] -> 2.7.8.26
path_pah00860.kgml:
path_pah00860.kgml: --- 2.71 seconds ---

path_pah00900.kgml: Terpenoid backbone biosynthesis
path_pah00900.kgml: Initialization took 0.34 seconds
path_pah00900.kgml: (not found)
path_pah00900.kgml: --- 0.50 seconds ---

path_pah00910.kgml: Nitrogen metabolism
path_pah00910.kgml: Initialization took 0.16 seconds
path_pah00910.kgml: (not found)
path_pah00910.kgml: --- 0.24 seconds ---

path_pah00970.kgml: Aminoacyl-tRNA biosynthesis
path_pah00970.kgml: Initialization took 1.11 seconds
path_pah00970.kgml: (not found)
path_pah00970.kgml: --- 1.21 seconds ---

path_pah01040.kgml: Biosynthesis of unsaturated fatty acids
path_pah01040.kgml: Initialization took 0.11 seconds
path_pah01040.kgml: (not found)
path_pah01040.kgml: --- 0.21 seconds ---

--- 81.71 seconds ---
