# Supplementary material for: CoMetGeNe: mining conserved neighborhood patterns in metabolic and genomic contexts
Source: BMC Bioinformatics. 2019 Jan 10;20:19. doi: 10.1186/s12859-018-2542-2 (PMC6327494; doi:10.1186/s12859-018-2542-2)
Supplement: Supplementary file 14 — Trail finding results for completely assembled representative bacterial genomes present in NCBI Genomes. Of the 1,545 fully assembled representative bacterial genomes in NCBI, corresponding entries have been identified in KEGG for 1,467 species, for which trail finding has been performed for all combinations of gap parameters δG and δD ranging from 0 to 3. This additional file is available from https://doi.org/10.6084/m9.figshare.7288769. (GZ 178,532 kb) [file 12859_2018_2542_MOESM14_ESM.gz › results/baus_dG0_dD0.hnet]

--- delta_G = 0, delta_D = 0 ---

path_baus00010.kgml: Glycolysis / Gluconeogenesis
path_baus00010.kgml: Initialization took 0.06 seconds
path_baus00010.kgml:
path_baus00010.kgml: Found a trail of span 4 without skipping any vertex
path_baus00010.kgml: 48 -> 49 -> 50 -> 75
path_baus00010.kgml: R00014 -> R03270 -> R02569 -> R07618
path_baus00010.kgml: {baus:BAnh1_05000, baus:BAnh1_05010} -> {baus:BAnh1_05000, baus:BAnh1_05010} -> baus:BAnh1_05020 -> {baus:BAnh1_05030, baus:BAnh1_12730}
path_baus00010.kgml: {1.2.4.1, 2.2.1.6, 4.1.1.1} -> 1.2.4.1 -> 2.3.1.12 -> 1.8.1.4
path_baus00010.kgml:
path_baus00010.kgml: Found a trail of span 3 without skipping any vertex
path_baus00010.kgml: 76 -> 57 -> 14
path_baus00010.kgml: R01512 -> R01061 -> R01070
path_baus00010.kgml: baus:BAnh1_11540 -> baus:BAnh1_11550 -> baus:BAnh1_11530
path_baus00010.kgml: 2.7.2.3 -> {1.2.1.12, 1.2.1.59} -> 4.1.2.13
path_baus00010.kgml:
path_baus00010.kgml: --- 0.30 seconds ---

path_baus00020.kgml: Citrate cycle (TCA cycle)
path_baus00020.kgml: Initialization took 0.06 seconds
path_baus00020.kgml:
path_baus00020.kgml: Found a trail of span 5 without skipping any vertex
path_baus00020.kgml: 32 -> 31 -> 28 -> 30 -> 29
path_baus00020.kgml: R00405 -> R02570 -> R07618 -> R03316 -> R00621
path_baus00020.kgml: {baus:BAnh1_12760, baus:BAnh1_12770} -> baus:BAnh1_12740 -> {baus:BAnh1_05030, baus:BAnh1_12730} -> baus:BAnh1_12750 -> baus:BAnh1_12750
path_baus00020.kgml: 6.2.1.5 -> 2.3.1.61 -> 1.8.1.4 -> 1.2.4.2 -> 1.2.4.2
path_baus00020.kgml:
path_baus00020.kgml: Found a trail of span 4 without skipping any vertex
path_baus00020.kgml: 82 -> 80 -> 77 -> 75
path_baus00020.kgml: R02569 -> R07618 -> R03270 -> R00014
path_baus00020.kgml: baus:BAnh1_05020 -> {baus:BAnh1_05030, baus:BAnh1_12730} -> {baus:BAnh1_05000, baus:BAnh1_05010} -> {baus:BAnh1_05000, baus:BAnh1_05010}
path_baus00020.kgml: 2.3.1.12 -> 1.8.1.4 -> 1.2.4.1 -> {1.2.4.1, 2.2.1.6, 4.1.1.1}
path_baus00020.kgml:
path_baus00020.kgml: --- 0.54 seconds ---

path_baus00030.kgml: Pentose phosphate pathway
path_baus00030.kgml: Initialization took 0.05 seconds
path_baus00030.kgml: (not found)
path_baus00030.kgml: --- 0.12 seconds ---

path_baus00051.kgml: Fructose and mannose metabolism
path_baus00051.kgml: Initialization took 0.05 seconds
path_baus00051.kgml: (not found)
path_baus00051.kgml: --- 0.10 seconds ---

path_baus00061.kgml: Fatty acid biosynthesis
path_baus00061.kgml: Initialization took 0.05 seconds
path_baus00061.kgml:
path_baus00061.kgml: Found a trail of span 4 without skipping any vertex
path_baus00061.kgml: 293 -> 277 -> 103 -> 100
path_baus00061.kgml: R07639 -> R04535 -> {R04961, R04962} -> R04963
path_baus00061.kgml: baus:BAnh1_01290 -> baus:BAnh1_01290 -> {baus:BAnh1_01270, baus:BAnh1_03570} -> baus:BAnh1_01280
path_baus00061.kgml: 5.3.3.14 -> {2.3.1.85, 2.3.1.86, 4.2.1.59} -> {1.3.1.9, 1.3.1.10, 1.3.1.104, 1.3.1.39, 2.3.1.85, 2.3.1.86} -> {2.3.1.179, 2.3.1.41, 2.3.1.85, 2.3.1.86}
path_baus00061.kgml:
path_baus00061.kgml: Found a trail of span 3 without skipping any vertex
path_baus00061.kgml: 275 -> 114 -> 111
path_baus00061.kgml: R04537 -> {R04958, R04959} -> R04960
path_baus00061.kgml: baus:BAnh1_01290 -> {baus:BAnh1_01270, baus:BAnh1_03570} -> baus:BAnh1_01280
path_baus00061.kgml: {2.3.1.85, 2.3.1.86, 4.2.1.59} -> {1.3.1.9, 1.3.1.10, 1.3.1.104, 1.3.1.39, 2.3.1.85, 2.3.1.86} -> {2.3.1.179, 2.3.1.41, 2.3.1.85, 2.3.1.86}
path_baus00061.kgml:
path_baus00061.kgml: Found a trail of span 3 without skipping any vertex
path_baus00061.kgml: 125 -> 269 -> 125 -> 122
path_baus00061.kgml: {R04955, R04956} -> R04954 -> {R04955, R04956} -> R04957
path_baus00061.kgml: {baus:BAnh1_01270, baus:BAnh1_03570} -> baus:BAnh1_01290 -> {baus:BAnh1_01270, baus:BAnh1_03570} -> baus:BAnh1_01280
path_baus00061.kgml: {1.3.1.9, 1.3.1.10, 1.3.1.104, 1.3.1.39, 2.3.1.85, 2.3.1.86} -> {2.3.1.85, 2.3.1.86, 4.2.1.59} -> {1.3.1.9, 1.3.1.10, 1.3.1.104, 1.3.1.39, 2.3.1.85, 2.3.1.86} -> {2.3.1.179, 2.3.1.41, 2.3.1.85, 2.3.1.86}
path_baus00061.kgml:
path_baus00061.kgml: Found a trail of span 3 without skipping any vertex
path_baus00061.kgml: 285 -> 70 -> 256
path_baus00061.kgml: R04544 -> {R04969, R04970} -> R07762
path_baus00061.kgml: baus:BAnh1_01290 -> {baus:BAnh1_01270, baus:BAnh1_03570} -> baus:BAnh1_01280
path_baus00061.kgml: {2.3.1.85, 2.3.1.86, 4.2.1.59} -> {1.3.1.9, 1.3.1.10, 1.3.1.104, 1.3.1.39, 2.3.1.85, 2.3.1.86} -> {2.3.1.179, 2.3.1.199, 2.3.1.41}
path_baus00061.kgml:
path_baus00061.kgml: Found a trail of span 3 without skipping any vertex
path_baus00061.kgml: 81 -> 282 -> 81 -> 78
path_baus00061.kgml: {R04966, R04967} -> R04568 -> {R04966, R04967} -> R04968
path_baus00061.kgml: {baus:BAnh1_01270, baus:BAnh1_03570} -> baus:BAnh1_01290 -> {baus:BAnh1_01270, baus:BAnh1_03570} -> baus:BAnh1_01280
path_baus00061.kgml: {1.3.1.9, 1.3.1.10, 1.3.1.104, 1.3.1.39, 2.3.1.85, 2.3.1.86} -> {2.3.1.85, 2.3.1.86, 4.2.1.59} -> {1.3.1.9, 1.3.1.10, 1.3.1.104, 1.3.1.39, 2.3.1.85, 2.3.1.86} -> {2.3.1.179, 2.3.1.41, 2.3.1.85, 2.3.1.86}
path_baus00061.kgml:
path_baus00061.kgml: Found a trail of span 3 without skipping any vertex
path_baus00061.kgml: 279 -> 92 -> 89
path_baus00061.kgml: R04965 -> {R04724, R04725} -> R04726
path_baus00061.kgml: baus:BAnh1_01290 -> {baus:BAnh1_01270, baus:BAnh1_03570} -> baus:BAnh1_01280
path_baus00061.kgml: {2.3.1.85, 2.3.1.86, 4.2.1.59} -> {1.3.1.9, 1.3.1.10, 1.3.1.104, 1.3.1.39, 2.3.1.85, 2.3.1.86} -> {2.3.1.179, 2.3.1.41, 2.3.1.85, 2.3.1.86}
path_baus00061.kgml:
path_baus00061.kgml: Found a trail of span 3 without skipping any vertex
path_baus00061.kgml: 139 -> 136 -> 133
path_baus00061.kgml: R04428 -> {R04429, R04430} -> R04952
path_baus00061.kgml: baus:BAnh1_01290 -> {baus:BAnh1_01270, baus:BAnh1_03570} -> baus:BAnh1_01280
path_baus00061.kgml: {2.3.1.85, 2.3.1.86, 4.2.1.59} -> {1.3.1.9, 1.3.1.10, 1.3.1.104, 1.3.1.39, 2.3.1.85, 2.3.1.86} -> {2.3.1.179, 2.3.1.41, 2.3.1.85, 2.3.1.86}
path_baus00061.kgml:
path_baus00061.kgml: --- 3.00 seconds ---

path_baus00130.kgml: Ubiquinone and other terpenoid-quinone biosynthesis
path_baus00130.kgml: Initialization took 0.05 seconds
path_baus00130.kgml: (not found)
path_baus00130.kgml: --- 0.10 seconds ---

path_baus00190.kgml: Oxidative phosphorylation
path_baus00190.kgml: Initialization took 0.05 seconds
path_baus00190.kgml: (not found)
path_baus00190.kgml: --- 0.10 seconds ---

path_baus00220.kgml: Arginine biosynthesis
path_baus00220.kgml: Initialization took 0.06 seconds
path_baus00220.kgml: (not found)
path_baus00220.kgml: --- 0.11 seconds ---

path_baus00230.kgml: Purine metabolism
path_baus00230.kgml: Initialization took 0.09 seconds
path_baus00230.kgml:
path_baus00230.kgml: Found a trail of span 2 without skipping any vertex
path_baus00230.kgml: 427 -> 428
path_baus00230.kgml: R07404 -> R07405
path_baus00230.kgml: baus:BAnh1_11010 -> baus:BAnh1_11000
path_baus00230.kgml: 6.3.4.18 -> 5.4.99.18
path_baus00230.kgml:
path_baus00230.kgml: Found a trail of span 2 without skipping any vertex
path_baus00230.kgml: 244 -> 245
path_baus00230.kgml: R00441 -> R00429
path_baus00230.kgml: {baus:BAnh1_04300, baus:BAnh1_05290, baus:BAnh1_05300, baus:BAnh1_07590} -> baus:BAnh1_04310
path_baus00230.kgml: {2.7.7.48, 2.7.7.6} -> 2.7.6.5
path_baus00230.kgml:
path_baus00230.kgml: --- 0.48 seconds ---

path_baus00240.kgml: Pyrimidine metabolism
path_baus00240.kgml: Initialization took 0.06 seconds
path_baus00240.kgml:
path_baus00240.kgml: Found a trail of span 2 without skipping any vertex
path_baus00240.kgml: 97 -> 98
path_baus00240.kgml: R01397 -> R01993
path_baus00240.kgml: baus:BAnh1_06200 -> {baus:BAnh1_04420, baus:BAnh1_06190}
path_baus00240.kgml: 2.1.3.2 -> 3.5.2.3
path_baus00240.kgml:
path_baus00240.kgml: --- 0.25 seconds ---

path_baus00250.kgml: Alanine, aspartate and glutamate metabolism
path_baus00250.kgml: Initialization took 0.05 seconds
path_baus00250.kgml: (not found)
path_baus00250.kgml: --- 0.10 seconds ---

path_baus00260.kgml: Glycine, serine and threonine metabolism
path_baus00260.kgml: Initialization took 0.06 seconds
path_baus00260.kgml: (not found)
path_baus00260.kgml: --- 0.12 seconds ---

path_baus00261.kgml: Monobactam biosynthesis
path_baus00261.kgml: Initialization took 0.06 seconds
path_baus00261.kgml: (not found)
path_baus00261.kgml: --- 0.12 seconds ---

path_baus00270.kgml: Cysteine and methionine metabolism
path_baus00270.kgml: Initialization took 0.05 seconds
path_baus00270.kgml: (not found)
path_baus00270.kgml: --- 0.10 seconds ---

path_baus00280.kgml: Valine, leucine and isoleucine degradation
path_baus00280.kgml: Initialization took 0.05 seconds
path_baus00280.kgml: (not found)
path_baus00280.kgml: --- 0.10 seconds ---

path_baus00290.kgml: Valine, leucine and isoleucine biosynthesis
path_baus00290.kgml: Initialization took 0.08 seconds
path_baus00290.kgml: (not found)
path_baus00290.kgml: --- 0.16 seconds ---

path_baus00300.kgml: Lysine biosynthesis
path_baus00300.kgml: Initialization took 0.06 seconds
path_baus00300.kgml:
path_baus00300.kgml: Found a trail of span 2 without skipping any vertex
path_baus00300.kgml: 77 -> 46
path_baus00300.kgml: R02788 -> R04617
path_baus00300.kgml: baus:BAnh1_08450 -> baus:BAnh1_08440
path_baus00300.kgml: 6.3.2.13 -> 6.3.2.10
path_baus00300.kgml:
path_baus00300.kgml: --- 0.21 seconds ---

path_baus00310.kgml: Lysine degradation
path_baus00310.kgml: Initialization took 0.05 seconds
path_baus00310.kgml:
path_baus00310.kgml: Found a trail of span 2 without skipping any vertex
path_baus00310.kgml: 55 -> 73
path_baus00310.kgml: R01940 -> R02571
path_baus00310.kgml: baus:BAnh1_12750 -> baus:BAnh1_12740
path_baus00310.kgml: 1.2.4.2 -> 2.3.1.61
path_baus00310.kgml:
path_baus00310.kgml: --- 0.15 seconds ---

path_baus00330.kgml: Arginine and proline metabolism
path_baus00330.kgml: Initialization took 0.05 seconds
path_baus00330.kgml:
path_baus00330.kgml: Found a trail of span 2 without skipping any vertex
path_baus00330.kgml: 216 -> 217
path_baus00330.kgml: R00239 -> R03313
path_baus00330.kgml: baus:BAnh1_02850 -> baus:BAnh1_02860
path_baus00330.kgml: 2.7.2.11 -> 1.2.1.41
path_baus00330.kgml:
path_baus00330.kgml: --- 0.17 seconds ---

path_baus00332.kgml: Carbapenem biosynthesis
path_baus00332.kgml: Initialization took 0.06 seconds
path_baus00332.kgml:
path_baus00332.kgml: Found a trail of span 2 without skipping any vertex
path_baus00332.kgml: 5 -> 8
path_baus00332.kgml: R00239 -> R03313
path_baus00332.kgml: baus:BAnh1_02850 -> baus:BAnh1_02860
path_baus00332.kgml: 2.7.2.11 -> 1.2.1.41
path_baus00332.kgml:
path_baus00332.kgml: --- 0.16 seconds ---

path_baus00380.kgml: Tryptophan metabolism
path_baus00380.kgml: Initialization took 0.06 seconds
path_baus00380.kgml: (not found)
path_baus00380.kgml: --- 0.12 seconds ---

path_baus00400.kgml: Phenylalanine, tyrosine and tryptophan biosynthesis
path_baus00400.kgml: Initialization took 0.06 seconds
path_baus00400.kgml: (not found)
path_baus00400.kgml: --- 0.12 seconds ---

path_baus00410.kgml: beta-Alanine metabolism
path_baus00410.kgml: Initialization took 0.06 seconds
path_baus00410.kgml: (not found)
path_baus00410.kgml: --- 0.12 seconds ---

path_baus00450.kgml: Selenocompound metabolism
path_baus00450.kgml: Initialization took 0.06 seconds
path_baus00450.kgml: (not found)
path_baus00450.kgml: --- 0.12 seconds ---

path_baus00460.kgml: Cyanoamino acid metabolism
path_baus00460.kgml: Initialization took 0.06 seconds
path_baus00460.kgml: (not found)
path_baus00460.kgml: --- 0.12 seconds ---

path_baus00471.kgml: D-Glutamine and D-glutamate metabolism
path_baus00471.kgml: Initialization took 0.06 seconds
path_baus00471.kgml: (not found)
path_baus00471.kgml: --- 0.12 seconds ---

path_baus00473.kgml: D-Alanine metabolism
path_baus00473.kgml: Initialization took 0.06 seconds
path_baus00473.kgml: (not found)
path_baus00473.kgml: --- 0.12 seconds ---

path_baus00480.kgml: Glutathione metabolism
path_baus00480.kgml: Initialization took 0.05 seconds
path_baus00480.kgml: (not found)
path_baus00480.kgml: --- 0.09 seconds ---

path_baus00520.kgml: Amino sugar and nucleotide sugar metabolism
path_baus00520.kgml: Initialization took 0.05 seconds
path_baus00520.kgml: (not found)
path_baus00520.kgml: --- 0.10 seconds ---

path_baus00521.kgml: Streptomycin biosynthesis
path_baus00521.kgml: Initialization took 0.06 seconds
path_baus00521.kgml: (not found)
path_baus00521.kgml: --- 0.12 seconds ---

path_baus00540.kgml: Lipopolysaccharide biosynthesis
path_baus00540.kgml: Initialization took 0.06 seconds
path_baus00540.kgml:
path_baus00540.kgml: Found a trail of span 3 without skipping any vertex
path_baus00540.kgml: 45 -> 80 -> 79
path_baus00540.kgml: R04657 -> R04658 -> R05074
path_baus00540.kgml: baus:BAnh1_01940 -> baus:BAnh1_01930 -> baus:BAnh1_01930
path_baus00540.kgml: 2.7.1.130 -> 2.4.99.12 -> 2.4.99.13
path_baus00540.kgml:
path_baus00540.kgml: --- 0.18 seconds ---

path_baus00550.kgml: Peptidoglycan biosynthesis
path_baus00550.kgml: Initialization took 0.06 seconds
path_baus00550.kgml:
path_baus00550.kgml: Found a trail of span 4 without skipping any vertex
path_baus00550.kgml: 32 -> 34 -> 23 -> 35
path_baus00550.kgml: R02783 -> R02788 -> R04617 -> R05630
path_baus00550.kgml: baus:BAnh1_08420 -> baus:BAnh1_08450 -> baus:BAnh1_08440 -> baus:BAnh1_08430
path_baus00550.kgml: 6.3.2.9 -> 6.3.2.13 -> 6.3.2.10 -> 2.7.8.13
path_baus00550.kgml:
path_baus00550.kgml: Found a trail of span 2 without skipping any vertex
path_baus00550.kgml: 59 -> 33
path_baus00550.kgml: {R03191, R03192} -> R03193
path_baus00550.kgml: baus:BAnh1_08380 -> baus:BAnh1_08390
path_baus00550.kgml: {1.3.1.98, 1.3.1.98} -> 6.3.2.8
path_baus00550.kgml:
path_baus00550.kgml: Found a trail of span 2 without skipping any vertex
path_baus00550.kgml: 29 -> 28
path_baus00550.kgml: R04573 -> R05629
path_baus00550.kgml: baus:BAnh1_08440 -> baus:BAnh1_08430
path_baus00550.kgml: 6.3.2.10 -> 2.7.8.13
path_baus00550.kgml:
path_baus00550.kgml: --- 0.35 seconds ---

path_baus00561.kgml: Glycerolipid metabolism
path_baus00561.kgml: Initialization took 0.06 seconds
path_baus00561.kgml: (not found)
path_baus00561.kgml: --- 0.12 seconds ---

path_baus00562.kgml: Inositol phosphate metabolism
path_baus00562.kgml: Initialization took 0.06 seconds
path_baus00562.kgml: (not found)
path_baus00562.kgml: --- 0.12 seconds ---

path_baus00564.kgml: Glycerophospholipid metabolism
path_baus00564.kgml: Initialization took 0.06 seconds
path_baus00564.kgml:
path_baus00564.kgml: Found a trail of span 2 without skipping any vertex
path_baus00564.kgml: 103 -> 135
path_baus00564.kgml: R01800 -> R02055
path_baus00564.kgml: baus:BAnh1_04490 -> baus:BAnh1_04480
path_baus00564.kgml: 2.7.8.8 -> 4.1.1.65
path_baus00564.kgml:
path_baus00564.kgml: --- 0.19 seconds ---

path_baus00620.kgml: Pyruvate metabolism
path_baus00620.kgml: Initialization took 0.06 seconds
path_baus00620.kgml:
path_baus00620.kgml: Found a trail of span 4 without skipping any vertex
path_baus00620.kgml: 123 -> 55 -> 124 -> 125
path_baus00620.kgml: R00014 -> R03270 -> R02569 -> R07618
path_baus00620.kgml: {baus:BAnh1_05000, baus:BAnh1_05010} -> {baus:BAnh1_05000, baus:BAnh1_05010} -> baus:BAnh1_05020 -> {baus:BAnh1_05030, baus:BAnh1_12730}
path_baus00620.kgml: {1.2.4.1, 2.2.1.6, 4.1.1.1} -> 1.2.4.1 -> 2.3.1.12 -> 1.8.1.4
path_baus00620.kgml:
path_baus00620.kgml: --- 0.27 seconds ---

path_baus00621.kgml: Dioxin degradation
path_baus00621.kgml: Initialization took 0.06 seconds
path_baus00621.kgml: (not found)
path_baus00621.kgml: --- 0.12 seconds ---

path_baus00624.kgml: Polycyclic aromatic hydrocarbon degradation
path_baus00624.kgml: Initialization took 0.06 seconds
path_baus00624.kgml: (not found)
path_baus00624.kgml: --- 0.12 seconds ---

path_baus00625.kgml: Chloroalkane and chloroalkene degradation
path_baus00625.kgml: Initialization took 0.06 seconds
path_baus00625.kgml: (not found)
path_baus00625.kgml: --- 0.12 seconds ---

path_baus00626.kgml: Naphthalene degradation
path_baus00626.kgml: Initialization took 0.09 seconds
path_baus00626.kgml: (not found)
path_baus00626.kgml: --- 0.15 seconds ---

path_baus00630.kgml: Glyoxylate and dicarboxylate metabolism
path_baus00630.kgml: Initialization took 0.06 seconds
path_baus00630.kgml: (not found)
path_baus00630.kgml: --- 0.11 seconds ---

path_baus00640.kgml: Propanoate metabolism
path_baus00640.kgml: Initialization took 0.06 seconds
path_baus00640.kgml: (not found)
path_baus00640.kgml: --- 0.12 seconds ---

path_baus00650.kgml: Butanoate metabolism
path_baus00650.kgml: Initialization took 0.06 seconds
path_baus00650.kgml: (not found)
path_baus00650.kgml: --- 0.12 seconds ---

path_baus00660.kgml: C5-Branched dibasic acid metabolism
path_baus00660.kgml: Initialization took 0.06 seconds
path_baus00660.kgml: (not found)
path_baus00660.kgml: --- 0.12 seconds ---

path_baus00670.kgml: One carbon pool by folate
path_baus00670.kgml: Initialization took 0.06 seconds
path_baus00670.kgml:
path_baus00670.kgml: Found a trail of span 4 without skipping any vertex
path_baus00670.kgml: 68 -> 23 -> 24 -> 52
path_baus00670.kgml: {R00937, R00940} -> {R00936, R00939} -> {R02235, R02236} -> R02101
path_baus00670.kgml: baus:BAnh1_08170 -> baus:BAnh1_08170 -> baus:BAnh1_08170 -> baus:BAnh1_08180
path_baus00670.kgml: {1.5.1.3, 1.5.1.3} -> {1.5.1.3, 1.5.1.3} -> {1.5.1.3, 1.5.1.3} -> 2.1.1.45
path_baus00670.kgml:
path_baus00670.kgml: --- 0.36 seconds ---

path_baus00680.kgml: Methane metabolism
path_baus00680.kgml: Initialization took 0.06 seconds
path_baus00680.kgml: (not found)
path_baus00680.kgml: --- 0.12 seconds ---

path_baus00730.kgml: Thiamine metabolism
path_baus00730.kgml: Initialization took 0.06 seconds
path_baus00730.kgml:
path_baus00730.kgml: Found a trail of span 3 without skipping any vertex
path_baus00730.kgml: 76 -> 75 -> 93
path_baus00730.kgml: R03471 -> R04509 -> R03223
path_baus00730.kgml: {baus:BAnh1_04040, baus:BAnh1_12560} -> {baus:BAnh1_04040, baus:BAnh1_12560} -> {baus:BAnh1_04050, baus:BAnh1_11430}
path_baus00730.kgml: 2.7.1.49 -> 2.7.4.7 -> 2.5.1.3
path_baus00730.kgml:
path_baus00730.kgml: Found a trail of span 3 without skipping any vertex
path_baus00730.kgml: 76 -> 75 -> 97
path_baus00730.kgml: R03471 -> R04509 -> R10712
path_baus00730.kgml: {baus:BAnh1_04040, baus:BAnh1_12560} -> {baus:BAnh1_04040, baus:BAnh1_12560} -> {baus:BAnh1_04050, baus:BAnh1_11430}
path_baus00730.kgml: 2.7.1.49 -> 2.7.4.7 -> 2.5.1.3
path_baus00730.kgml:
path_baus00730.kgml: --- 0.27 seconds ---

path_baus00740.kgml: Riboflavin metabolism
path_baus00740.kgml: Initialization took 0.06 seconds
path_baus00740.kgml:
path_baus00740.kgml: Found a trail of span 2 without skipping any vertex
path_baus00740.kgml: 41 -> 42
path_baus00740.kgml: R04457 -> R00066
path_baus00740.kgml: baus:BAnh1_05880 -> baus:BAnh1_05870
path_baus00740.kgml: 2.5.1.78 -> 2.5.1.9
path_baus00740.kgml:
path_baus00740.kgml: --- 0.18 seconds ---

path_baus00750.kgml: Vitamin B6 metabolism
path_baus00750.kgml: Initialization took 0.06 seconds
path_baus00750.kgml: (not found)
path_baus00750.kgml: --- 0.12 seconds ---

path_baus00760.kgml: Nicotinate and nicotinamide metabolism
path_baus00760.kgml: Initialization took 0.06 seconds
path_baus00760.kgml: (not found)
path_baus00760.kgml: --- 0.12 seconds ---

path_baus00770.kgml: Pantothenate and CoA biosynthesis
path_baus00770.kgml: Initialization took 0.06 seconds
path_baus00770.kgml: (not found)
path_baus00770.kgml: --- 0.12 seconds ---

path_baus00780.kgml: Biotin metabolism
path_baus00780.kgml: Initialization took 0.06 seconds
path_baus00780.kgml:
path_baus00780.kgml: Found a trail of span 2 without skipping any vertex
path_baus00780.kgml: 59 -> 64
path_baus00780.kgml: R10118 -> R10119
path_baus00780.kgml: {baus:BAnh1_01270, baus:BAnh1_03570} -> baus:BAnh1_01280
path_baus00780.kgml: 1.3.1.10 -> {2.3.1.179, 2.3.1.41}
path_baus00780.kgml:
path_baus00780.kgml: --- 0.18 seconds ---

path_baus00785.kgml: Lipoic acid metabolism
path_baus00785.kgml: Initialization took 0.09 seconds
path_baus00785.kgml: (not found)
path_baus00785.kgml: --- 0.15 seconds ---

path_baus00790.kgml: Folate biosynthesis
path_baus00790.kgml: Initialization took 0.06 seconds
path_baus00790.kgml: (not found)
path_baus00790.kgml: --- 0.12 seconds ---

path_baus00860.kgml: Porphyrin and chlorophyll metabolism
path_baus00860.kgml: Initialization took 0.07 seconds
path_baus00860.kgml: (not found)
path_baus00860.kgml: --- 0.13 seconds ---

path_baus00900.kgml: Terpenoid backbone biosynthesis
path_baus00900.kgml: Initialization took 0.06 seconds
path_baus00900.kgml: (not found)
path_baus00900.kgml: --- 0.12 seconds ---

path_baus00906.kgml: Carotenoid biosynthesis
path_baus00906.kgml: Initialization took 0.06 seconds
path_baus00906.kgml: (not found)
path_baus00906.kgml: --- 0.12 seconds ---

path_baus00910.kgml: Nitrogen metabolism
path_baus00910.kgml: Initialization took 0.06 seconds
path_baus00910.kgml: (not found)
path_baus00910.kgml: --- 0.12 seconds ---

path_baus00970.kgml: Aminoacyl-tRNA biosynthesis
path_baus00970.kgml: Initialization took 0.06 seconds
path_baus00970.kgml: (not found)
path_baus00970.kgml: --- 0.12 seconds ---

path_baus01040.kgml: Biosynthesis of unsaturated fatty acids
path_baus01040.kgml: Initialization took 0.06 seconds
path_baus01040.kgml: (not found)
path_baus01040.kgml: --- 0.12 seconds ---

--- 34.05 seconds ---
