# Supplementary material for: CoMetGeNe: mining conserved neighborhood patterns in metabolic and genomic contexts
Source: BMC Bioinformatics. 2019 Jan 10;20:19. doi: 10.1186/s12859-018-2542-2 (PMC6327494; doi:10.1186/s12859-018-2542-2)
Supplement: Supplementary file 14 — Trail finding results for completely assembled representative bacterial genomes present in NCBI Genomes. Of the 1,545 fully assembled representative bacterial genomes in NCBI, corresponding entries have been identified in KEGG for 1,467 species, for which trail finding has been performed for all combinations of gap parameters δG and δD ranging from 0 to 3. This additional file is available from https://doi.org/10.6084/m9.figshare.7288769. (GZ 178,532 kb) [file 12859_2018_2542_MOESM14_ESM.gz › results/slp_dG3_dD1.hnet]

--- delta_G = 3, delta_D = 1 ---

path_slp00010.kgml: Glycolysis / Gluconeogenesis
path_slp00010.kgml: Initialization took 0.78 seconds
path_slp00010.kgml:
path_slp00010.kgml: Found a trail of span 5 containing skipped vertices
path_slp00010.kgml: 76 -> [57] -> 58 -> 57 -> [76] -> 137 -> 55
path_slp00010.kgml: R01512 -> [R01061] -> R01015 -> R01061 -> [R01512] -> R01518 -> R00658
path_slp00010.kgml: slp:Slip_1851 -> [slp:Slip_1852] -> slp:Slip_1850 -> slp:Slip_1852 -> [slp:Slip_1851] -> {slp:Slip_0290, slp:Slip_1849} -> slp:Slip_1847
path_slp00010.kgml: 2.7.2.3 -> [{1.2.1.12, 1.2.1.59}] -> 5.3.1.1 -> {1.2.1.12, 1.2.1.59} -> [2.7.2.3] -> {5.4.2.11, 5.4.2.12} -> 4.2.1.11
path_slp00010.kgml:
path_slp00010.kgml: Found a trail of span 4 containing skipped vertices
path_slp00010.kgml: 70 -> [62] -> 64 -> 62 -> 67
path_slp00010.kgml: R01786 -> [R02740] -> R03321 -> R02740 -> R02739
path_slp00010.kgml: slp:Slip_1859 -> [slp:Slip_1858] -> slp:Slip_1858 -> slp:Slip_1858 -> slp:Slip_1858
path_slp00010.kgml: {2.7.1.1, 2.7.1.2} -> [5.3.1.9] -> 5.3.1.9 -> 5.3.1.9 -> {5.1.3.15, 5.3.1.9}
path_slp00010.kgml:
path_slp00010.kgml: Found a trail of span 4 without skipping any vertex
path_slp00010.kgml: 66 -> 67 -> 64 -> 62
path_slp00010.kgml: R01600 -> R02739 -> R03321 -> R02740
path_slp00010.kgml: slp:Slip_1859 -> slp:Slip_1858 -> slp:Slip_1858 -> slp:Slip_1858
path_slp00010.kgml: {2.7.1.1, 2.7.1.2} -> {5.1.3.15, 5.3.1.9} -> 5.3.1.9 -> 5.3.1.9
path_slp00010.kgml:
path_slp00010.kgml: Found a trail of span 2 containing skipped vertices
path_slp00010.kgml: 60 -> [146] -> 14
path_slp00010.kgml: R04780 -> [R02073] -> R01070
path_slp00010.kgml: slp:Slip_2308 -> [slp:Slip_1114] -> slp:Slip_2310
path_slp00010.kgml: 3.1.3.11 -> [2.7.1.90] -> 4.1.2.13
path_slp00010.kgml: Skipped genes: slp:Slip_2309
path_slp00010.kgml:
path_slp00010.kgml: --- 39.99 seconds ---

path_slp00020.kgml: Citrate cycle (TCA cycle)
path_slp00020.kgml: Initialization took 0.38 seconds
path_slp00020.kgml: (not found)
path_slp00020.kgml: --- 0.43 seconds ---

path_slp00030.kgml: Pentose phosphate pathway
path_slp00030.kgml: Initialization took 0.94 seconds
path_slp00030.kgml:
path_slp00030.kgml: Found a trail of span 3 containing skipped vertices
path_slp00030.kgml: 52 -> [49] -> 50 -> 77
path_slp00030.kgml: R04780 -> [R01830] -> R01070 -> R01827
path_slp00030.kgml: slp:Slip_2308 -> [{slp:Slip_1873, slp:Slip_1874}] -> slp:Slip_2310 -> slp:Slip_2309
path_slp00030.kgml: 3.1.3.11 -> [2.2.1.1] -> 4.1.2.13 -> 2.2.1.2
path_slp00030.kgml:
path_slp00030.kgml: Found a trail of span 2 without skipping any vertex
path_slp00030.kgml: 49 -> 46
path_slp00030.kgml: R01830 -> R01641
path_slp00030.kgml: {slp:Slip_1873, slp:Slip_1874} -> {slp:Slip_1873, slp:Slip_1874}
path_slp00030.kgml: 2.2.1.1 -> 2.2.1.1
path_slp00030.kgml:
path_slp00030.kgml: --- 1.53 seconds ---

path_slp00051.kgml: Fructose and mannose metabolism
path_slp00051.kgml: Initialization took 0.43 seconds
path_slp00051.kgml:
path_slp00051.kgml: Found a trail of span 3 containing skipped vertices
path_slp00051.kgml: 94 -> [93] -> 96 -> 105
path_slp00051.kgml: R02568 -> [R01015] -> R01070 -> R04780
path_slp00051.kgml: slp:Slip_2310 -> [slp:Slip_1850] -> slp:Slip_2310 -> slp:Slip_2308
path_slp00051.kgml: 4.1.2.13 -> [5.3.1.1] -> 4.1.2.13 -> 3.1.3.11
path_slp00051.kgml: Skipped genes: slp:Slip_2309
path_slp00051.kgml:
path_slp00051.kgml: Found a trail of span 2 without skipping any vertex
path_slp00051.kgml: 79 -> 84
path_slp00051.kgml: R01818 -> R00885
path_slp00051.kgml: {slp:Slip_0517, slp:Slip_0765} -> {slp:Slip_0517, slp:Slip_0764, slp:Slip_1953}
path_slp00051.kgml: 5.4.2.8 -> 2.7.7.13
path_slp00051.kgml:
path_slp00051.kgml: --- 0.65 seconds ---

path_slp00052.kgml: Galactose metabolism
path_slp00052.kgml: Initialization took 0.18 seconds
path_slp00052.kgml: (not found)
path_slp00052.kgml: --- 0.22 seconds ---

path_slp00071.kgml: Fatty acid degradation
path_slp00071.kgml: Initialization took 0.33 seconds
path_slp00071.kgml:
path_slp00071.kgml: Found a trail of span 3 containing skipped vertices
path_slp00071.kgml: 48 -> 195 -> [48] -> 44
path_slp00071.kgml: R01177 -> R00238 -> [R01177] -> R01175
path_slp00071.kgml: {slp:Slip_0284, slp:Slip_0465, slp:Slip_0479, slp:Slip_0499, slp:Slip_0880, slp:Slip_1236, slp:Slip_1985, slp:Slip_1988, slp:Slip_2085} -> {slp:Slip_0284, slp:Slip_0465, slp:Slip_0479, slp:Slip_0499, slp:Slip_0880, slp:Slip_1236, slp:Slip_1985, slp:Slip_1988, slp:Slip_2085} -> [{slp:Slip_0284, slp:Slip_0465, slp:Slip_0479, slp:Slip_0499, slp:Slip_0880, slp:Slip_1236, slp:Slip_1985, slp:Slip_1988, slp:Slip_2085}] -> slp:Slip_2083
path_slp00071.kgml: {2.3.1.16, 2.3.1.9} -> 2.3.1.9 -> [{2.3.1.16, 2.3.1.9}] -> {1.3.3.6, 1.3.8.1, 1.3.8.7}
path_slp00071.kgml: Skipped genes: slp:Slip_2084, slp:Slip_1987, slp:Slip_1986
path_slp00071.kgml:
path_slp00071.kgml: --- 0.43 seconds ---

path_slp00130.kgml: Ubiquinone and other terpenoid-quinone biosynthesis
path_slp00130.kgml: Initialization took 0.09 seconds
path_slp00130.kgml:
path_slp00130.kgml: Found a trail of span 2 without skipping any vertex
path_slp00130.kgml: 194 -> 195
path_slp00130.kgml: R10666 -> R10667
path_slp00130.kgml: slp:Slip_1166 -> slp:Slip_1167
path_slp00130.kgml: 4.2.1.151 -> 2.5.1.120
path_slp00130.kgml:
path_slp00130.kgml: --- 0.18 seconds ---

path_slp00190.kgml: Oxidative phosphorylation
path_slp00190.kgml: Initialization took 1.49 seconds
path_slp00190.kgml: (not found)
path_slp00190.kgml: --- 1.54 seconds ---

path_slp00220.kgml: Arginine biosynthesis
path_slp00220.kgml: Initialization took 0.23 seconds
path_slp00220.kgml:
path_slp00220.kgml: Found a trail of span 7 containing skipped vertices
path_slp00220.kgml: 49 -> 50 -> 51 -> 52 -> 55 -> 44 -> 45
path_slp00220.kgml: R00259 -> R02649 -> R03443 -> R02283 -> R02282 -> R01398 -> R01954
path_slp00220.kgml: slp:Slip_2177 -> slp:Slip_2176 -> slp:Slip_2178 -> slp:Slip_2175 -> slp:Slip_2177 -> slp:Slip_2174 -> slp:Slip_2172
path_slp00220.kgml: 2.3.1.1 -> 2.7.2.8 -> 1.2.1.38 -> 2.6.1.11 -> 2.3.1.35 -> 2.1.3.3 -> 6.3.4.5
path_slp00220.kgml: Skipped genes: slp:Slip_2173
path_slp00220.kgml:
path_slp00220.kgml: Found a trail of span 6 containing skipped vertices
path_slp00220.kgml: 49 -> 50 -> 51 -> 52 -> [55] -> 44 -> 45
path_slp00220.kgml: R00259 -> R02649 -> R03443 -> R02283 -> [R02282] -> R01398 -> R01954
path_slp00220.kgml: slp:Slip_2177 -> slp:Slip_2176 -> slp:Slip_2178 -> slp:Slip_2175 -> [slp:Slip_2177] -> slp:Slip_2174 -> slp:Slip_2172
path_slp00220.kgml: 2.3.1.1 -> 2.7.2.8 -> 1.2.1.38 -> 2.6.1.11 -> [2.3.1.35] -> 2.1.3.3 -> 6.3.4.5
path_slp00220.kgml: Skipped genes: slp:Slip_2173
path_slp00220.kgml:
path_slp00220.kgml: Found a trail of span 6 containing skipped vertices
path_slp00220.kgml: 49 -> 50 -> [51] -> 52 -> 55 -> 44 -> 45
path_slp00220.kgml: R00259 -> R02649 -> [R03443] -> R02283 -> R02282 -> R01398 -> R01954
path_slp00220.kgml: slp:Slip_2177 -> slp:Slip_2176 -> [slp:Slip_2178] -> slp:Slip_2175 -> slp:Slip_2177 -> slp:Slip_2174 -> slp:Slip_2172
path_slp00220.kgml: 2.3.1.1 -> 2.7.2.8 -> [1.2.1.38] -> 2.6.1.11 -> 2.3.1.35 -> 2.1.3.3 -> 6.3.4.5
path_slp00220.kgml: Skipped genes: slp:Slip_2173
path_slp00220.kgml:
path_slp00220.kgml: Found a trail of span 6 containing skipped vertices
path_slp00220.kgml: 49 -> 50 -> 51 -> [52] -> 55 -> 44 -> 45
path_slp00220.kgml: R00259 -> R02649 -> R03443 -> [R02283] -> R02282 -> R01398 -> R01954
path_slp00220.kgml: slp:Slip_2177 -> slp:Slip_2176 -> slp:Slip_2178 -> [slp:Slip_2175] -> slp:Slip_2177 -> slp:Slip_2174 -> slp:Slip_2172
path_slp00220.kgml: 2.3.1.1 -> 2.7.2.8 -> 1.2.1.38 -> [2.6.1.11] -> 2.3.1.35 -> 2.1.3.3 -> 6.3.4.5
path_slp00220.kgml: Skipped genes: slp:Slip_2175, slp:Slip_2173
path_slp00220.kgml:
path_slp00220.kgml: Found a trail of span 6 containing skipped vertices
path_slp00220.kgml: 49 -> 50 -> 51 -> 52 -> 55 -> [44] -> 45
path_slp00220.kgml: R00259 -> R02649 -> R03443 -> R02283 -> R02282 -> [R01398] -> R01954
path_slp00220.kgml: slp:Slip_2177 -> slp:Slip_2176 -> slp:Slip_2178 -> slp:Slip_2175 -> slp:Slip_2177 -> [slp:Slip_2174] -> slp:Slip_2172
path_slp00220.kgml: 2.3.1.1 -> 2.7.2.8 -> 1.2.1.38 -> 2.6.1.11 -> 2.3.1.35 -> [2.1.3.3] -> 6.3.4.5
path_slp00220.kgml: Skipped genes: slp:Slip_2174, slp:Slip_2173
path_slp00220.kgml:
path_slp00220.kgml: Found a trail of span 6 containing skipped vertices
path_slp00220.kgml: 49 -> [50] -> 51 -> 52 -> 55 -> 44 -> 45
path_slp00220.kgml: R00259 -> [R02649] -> R03443 -> R02283 -> R02282 -> R01398 -> R01954
path_slp00220.kgml: slp:Slip_2177 -> [slp:Slip_2176] -> slp:Slip_2178 -> slp:Slip_2175 -> slp:Slip_2177 -> slp:Slip_2174 -> slp:Slip_2172
path_slp00220.kgml: 2.3.1.1 -> [2.7.2.8] -> 1.2.1.38 -> 2.6.1.11 -> 2.3.1.35 -> 2.1.3.3 -> 6.3.4.5
path_slp00220.kgml: Skipped genes: slp:Slip_2176, slp:Slip_2173
path_slp00220.kgml:
path_slp00220.kgml: --- 0.68 seconds ---

path_slp00230.kgml: Purine metabolism
path_slp00230.kgml: Initialization took 4.30 seconds
path_slp00230.kgml:
path_slp00230.kgml: Found a trail of span 5 containing skipped vertices
path_slp00230.kgml: 160 -> 162 -> 163 -> 260 -> 164
path_slp00230.kgml: R01072 -> R04144 -> R04325 -> R04463 -> R04208
path_slp00230.kgml: slp:Slip_0602 -> slp:Slip_0606 -> slp:Slip_0604 -> {slp:Slip_0599, slp:Slip_0600, slp:Slip_0601} -> slp:Slip_0603
path_slp00230.kgml: 2.4.2.14 -> 6.3.4.13 -> 2.1.2.2 -> 6.3.5.3 -> 6.3.3.1
path_slp00230.kgml: Skipped genes: slp:Slip_0605
path_slp00230.kgml:
path_slp00230.kgml: Found a trail of span 4 containing skipped vertices
path_slp00230.kgml: 160 -> 162 -> [163] -> 260 -> 164
path_slp00230.kgml: R01072 -> R04144 -> [R04325] -> R04463 -> R04208
path_slp00230.kgml: slp:Slip_0602 -> slp:Slip_0606 -> [slp:Slip_0604] -> {slp:Slip_0599, slp:Slip_0600, slp:Slip_0601} -> slp:Slip_0603
path_slp00230.kgml: 2.4.2.14 -> 6.3.4.13 -> [2.1.2.2] -> 6.3.5.3 -> 6.3.3.1
path_slp00230.kgml: Skipped genes: slp:Slip_0605, slp:Slip_0604
path_slp00230.kgml:
path_slp00230.kgml: Found a trail of span 4 containing skipped vertices
path_slp00230.kgml: 160 -> [162] -> 163 -> 260 -> 164
path_slp00230.kgml: R01072 -> [R04144] -> R04325 -> R04463 -> R04208
path_slp00230.kgml: slp:Slip_0602 -> [slp:Slip_0606] -> slp:Slip_0604 -> {slp:Slip_0599, slp:Slip_0600, slp:Slip_0601} -> slp:Slip_0603
path_slp00230.kgml: 2.4.2.14 -> [6.3.4.13] -> 2.1.2.2 -> 6.3.5.3 -> 6.3.3.1
path_slp00230.kgml:
path_slp00230.kgml: Found a trail of span 4 containing skipped vertices
path_slp00230.kgml: 160 -> 162 -> 163 -> [260] -> 164
path_slp00230.kgml: R01072 -> R04144 -> R04325 -> [R04463] -> R04208
path_slp00230.kgml: slp:Slip_0602 -> slp:Slip_0606 -> slp:Slip_0604 -> [{slp:Slip_0599, slp:Slip_0600, slp:Slip_0601}] -> slp:Slip_0603
path_slp00230.kgml: 2.4.2.14 -> 6.3.4.13 -> 2.1.2.2 -> [6.3.5.3] -> 6.3.3.1
path_slp00230.kgml: Skipped genes: slp:Slip_0605
path_slp00230.kgml:
path_slp00230.kgml: Found a trail of span 4 containing skipped vertices
path_slp00230.kgml: 209 -> [205] -> 216 -> 206 -> 219
path_slp00230.kgml: R01132 -> [R01130] -> R02142 -> {R01230, R01231} -> R01229
path_slp00230.kgml: slp:Slip_0589 -> [slp:Slip_1059] -> slp:Slip_0589 -> slp:Slip_0590 -> slp:Slip_0589
path_slp00230.kgml: 2.4.2.8 -> [1.1.1.205] -> {2.4.2.22, 2.4.2.8} -> {6.3.5.2, 6.3.5.2} -> {2.4.2.22, 2.4.2.7, 2.4.2.8}
path_slp00230.kgml:
path_slp00230.kgml: Found a trail of span 3 containing skipped vertices
path_slp00230.kgml: 167 -> 166 -> [167] -> 428
path_slp00230.kgml: R04591 -> R04559 -> [R04591] -> R07405
path_slp00230.kgml: {slp:Slip_0598, slp:Slip_0625} -> slp:Slip_0597 -> [{slp:Slip_0598, slp:Slip_0625}] -> slp:Slip_0596
path_slp00230.kgml: 6.3.2.6 -> 4.3.2.2 -> [6.3.2.6] -> 5.4.99.18
path_slp00230.kgml:
path_slp00230.kgml: Found a trail of span 3 containing skipped vertices
path_slp00230.kgml: 209 -> [205] -> 206 -> 219
path_slp00230.kgml: R01132 -> [R01130] -> {R01230, R01231} -> R01229
path_slp00230.kgml: slp:Slip_0589 -> [slp:Slip_1059] -> slp:Slip_0590 -> slp:Slip_0589
path_slp00230.kgml: 2.4.2.8 -> [1.1.1.205] -> {6.3.5.2, 6.3.5.2} -> {2.4.2.22, 2.4.2.7, 2.4.2.8}
path_slp00230.kgml:
path_slp00230.kgml: Found a trail of span 3 containing skipped vertices
path_slp00230.kgml: 244 -> [300] -> 220 -> [139] -> 239
path_slp00230.kgml: R00441 -> [R00430] -> R00332 -> [R02019] -> R02090
path_slp00230.kgml: {slp:Slip_0855, slp:Slip_2208, slp:Slip_2244, slp:Slip_2245, slp:Slip_2318} -> [slp:Slip_1701] -> slp:Slip_0854 -> [slp:Slip_1980] -> slp:Slip_0854
path_slp00230.kgml: {2.7.7.48, 2.7.7.6} -> [2.7.1.40] -> 2.7.4.8 -> [1.17.4.1] -> {2.7.4.12, 2.7.4.8}
path_slp00230.kgml:
path_slp00230.kgml: Found a trail of span 3 containing skipped vertices
path_slp00230.kgml: 300 -> [139] -> 301 -> 247
path_slp00230.kgml: R00430 -> [R02019] -> R01858 -> R00376
path_slp00230.kgml: slp:Slip_1701 -> [slp:Slip_1980] -> slp:Slip_1701 -> {slp:Slip_0002, slp:Slip_0034, slp:Slip_0048, slp:Slip_0998, slp:Slip_1664, slp:Slip_1695, slp:Slip_1704}
path_slp00230.kgml: 2.7.1.40 -> [1.17.4.1] -> 2.7.1.40 -> 2.7.7.7
path_slp00230.kgml: Skipped genes: slp:Slip_1697, slp:Slip_1696
path_slp00230.kgml:
path_slp00230.kgml: Found a trail of span 3 containing skipped vertices
path_slp00230.kgml: 313 -> [445] -> 312 -> 175
path_slp00230.kgml: R00200 -> [R11634] -> R01138 -> R00375
path_slp00230.kgml: slp:Slip_1701 -> [slp:Slip_0812] -> slp:Slip_1701 -> {slp:Slip_0002, slp:Slip_0034, slp:Slip_0048, slp:Slip_0998, slp:Slip_1664, slp:Slip_1695, slp:Slip_1704}
path_slp00230.kgml: 2.7.1.40 -> [1.1.98.6] -> 2.7.1.40 -> 2.7.7.7
path_slp00230.kgml: Skipped genes: slp:Slip_1697, slp:Slip_1696
path_slp00230.kgml:
path_slp00230.kgml: Found a trail of span 2 containing skipped vertices
path_slp00230.kgml: 209 -> [184] -> 183
path_slp00230.kgml: R01132 -> [R01135] -> R01083
path_slp00230.kgml: slp:Slip_0589 -> [slp:Slip_2343] -> slp:Slip_0597
path_slp00230.kgml: 2.4.2.8 -> [6.3.4.4] -> 4.3.2.2
path_slp00230.kgml: Skipped genes: slp:Slip_0590, slp:Slip_0596, slp:Slip_0595
path_slp00230.kgml:
path_slp00230.kgml: --- 8.93 seconds ---

path_slp00240.kgml: Pyrimidine metabolism
path_slp00240.kgml: Initialization took 2.94 seconds
path_slp00240.kgml:
path_slp00240.kgml: Found a trail of span 6 containing skipped vertices
path_slp00240.kgml: 97 -> 98 -> [99] -> 101 -> 99 -> [101] -> 178 -> 112
path_slp00240.kgml: R01397 -> R01993 -> [R01869] -> R01870 -> R01869 -> [R01870] -> R00965 -> R00966
path_slp00240.kgml: slp:Slip_0838 -> slp:Slip_0839 -> [{slp:Slip_0840, slp:Slip_0841}] -> slp:Slip_0843 -> {slp:Slip_0840, slp:Slip_0841} -> [slp:Slip_0843] -> slp:Slip_0842 -> slp:Slip_0837
path_slp00240.kgml: 2.1.3.2 -> 3.5.2.3 -> [1.3.1.14] -> 2.4.2.10 -> 1.3.1.14 -> [2.4.2.10] -> 4.1.1.23 -> 2.4.2.9
path_slp00240.kgml:
path_slp00240.kgml: Found a trail of span 5 containing skipped vertices
path_slp00240.kgml: 97 -> 98 -> 99 -> 101 -> [178] -> 112
path_slp00240.kgml: R01397 -> R01993 -> R01869 -> R01870 -> [R00965] -> R00966
path_slp00240.kgml: slp:Slip_0838 -> slp:Slip_0839 -> {slp:Slip_0840, slp:Slip_0841} -> slp:Slip_0843 -> [slp:Slip_0842] -> slp:Slip_0837
path_slp00240.kgml: 2.1.3.2 -> 3.5.2.3 -> 1.3.1.14 -> 2.4.2.10 -> [4.1.1.23] -> 2.4.2.9
path_slp00240.kgml: Skipped genes: slp:Slip_0842
path_slp00240.kgml:
path_slp00240.kgml: Found a trail of span 3 containing skipped vertices
path_slp00240.kgml: 150 -> [89] -> 161 -> [158] -> 157
path_slp00240.kgml: R02098 -> [R06613] -> R02094 -> [R02093] -> R00378
path_slp00240.kgml: slp:Slip_0046 -> [slp:Slip_2257] -> slp:Slip_0046 -> [slp:Slip_0129] -> {slp:Slip_0002, slp:Slip_0034, slp:Slip_0048, slp:Slip_0998, slp:Slip_1664, slp:Slip_1695, slp:Slip_1704}
path_slp00240.kgml: {2.7.4.4, 2.7.4.9} -> [2.1.1.148] -> {2.7.4.12, 2.7.4.9} -> [2.7.4.6] -> 2.7.7.7
path_slp00240.kgml: Skipped genes: slp:Slip_0047
path_slp00240.kgml:
path_slp00240.kgml: Found a trail of span 2 containing skipped vertices
path_slp00240.kgml: 107 -> 121
path_slp00240.kgml: {R00571, R00573} -> R00442
path_slp00240.kgml: slp:Slip_2316 -> {slp:Slip_0855, slp:Slip_2208, slp:Slip_2244, slp:Slip_2245, slp:Slip_2318}
path_slp00240.kgml: {6.3.4.2, 6.3.4.2} -> {2.7.7.48, 2.7.7.6}
path_slp00240.kgml: Skipped genes: slp:Slip_2317
path_slp00240.kgml:
path_slp00240.kgml: --- 4.63 seconds ---

path_slp00250.kgml: Alanine, aspartate and glutamate metabolism
path_slp00250.kgml: Initialization took 0.88 seconds
path_slp00250.kgml:
path_slp00250.kgml: Found a trail of span 2 containing skipped vertices
path_slp00250.kgml: 85 -> [93] -> 101
path_slp00250.kgml: R00248 -> [R00253] -> R00575
path_slp00250.kgml: slp:Slip_1559 -> [{slp:Slip_1083, slp:Slip_1567, slp:Slip_1569}] -> {slp:Slip_0173, slp:Slip_1313, slp:Slip_1561, slp:Slip_1577}
path_slp00250.kgml: {1.4.1.13, 1.4.1.3, 1.4.1.4} -> [6.3.1.2] -> 6.3.5.5
path_slp00250.kgml:
path_slp00250.kgml: Found a trail of span 2 without skipping any vertex
path_slp00250.kgml: 28 -> 50
path_slp00250.kgml: R00578 -> R00490
path_slp00250.kgml: slp:Slip_1573 -> slp:Slip_1575
path_slp00250.kgml: 6.3.5.4 -> 4.3.1.1
path_slp00250.kgml:
path_slp00250.kgml: --- 1.09 seconds ---

path_slp00260.kgml: Glycine, serine and threonine metabolism
path_slp00260.kgml: Initialization took 0.48 seconds
path_slp00260.kgml:
path_slp00260.kgml: Found a trail of span 2 containing skipped vertices
path_slp00260.kgml: 76 -> [93] -> 103
path_slp00260.kgml: R00480 -> [R02291] -> {R01773, R01775}
path_slp00260.kgml: slp:Slip_1467 -> [slp:Slip_1025] -> slp:Slip_1468
path_slp00260.kgml: 2.7.2.4 -> [1.2.1.11] -> {1.1.1.3, 1.1.1.3}
path_slp00260.kgml:
path_slp00260.kgml: --- 0.57 seconds ---

path_slp00261.kgml: Monobactam biosynthesis
path_slp00261.kgml: Initialization took 0.08 seconds
path_slp00261.kgml:
path_slp00261.kgml: Found a trail of span 2 containing skipped vertices
path_slp00261.kgml: 97 -> 96
path_slp00261.kgml: R10147 -> {R04198, R04199}
path_slp00261.kgml: slp:Slip_1026 -> slp:Slip_1019
path_slp00261.kgml: 4.3.3.7 -> {1.17.1.8, 1.17.1.8}
path_slp00261.kgml: Skipped genes: slp:Slip_1023, slp:Slip_1024, slp:Slip_1025
path_slp00261.kgml:
path_slp00261.kgml: --- 0.17 seconds ---

path_slp00270.kgml: Cysteine and methionine metabolism
path_slp00270.kgml: Initialization took 0.88 seconds
path_slp00270.kgml:
path_slp00270.kgml: Found a trail of span 2 without skipping any vertex
path_slp00270.kgml: 77 -> 75
path_slp00270.kgml: R01402 -> R04420
path_slp00270.kgml: {slp:Slip_0897, slp:Slip_1284} -> {slp:Slip_1283, slp:Slip_1457}
path_slp00270.kgml: 2.4.2.28 -> 5.3.1.23
path_slp00270.kgml:
path_slp00270.kgml: Found a trail of span 2 containing skipped vertices
path_slp00270.kgml: 217 -> [214] -> 211
path_slp00270.kgml: R00480 -> [R02291] -> {R01773, R01775}
path_slp00270.kgml: slp:Slip_1467 -> [slp:Slip_1025] -> slp:Slip_1468
path_slp00270.kgml: 2.7.2.4 -> [1.2.1.11] -> {1.1.1.3, 1.1.1.3}
path_slp00270.kgml:
path_slp00270.kgml: --- 1.05 seconds ---

path_slp00280.kgml: Valine, leucine and isoleucine degradation
path_slp00280.kgml: Initialization took 0.53 seconds
path_slp00280.kgml: (not found)
path_slp00280.kgml: --- 0.56 seconds ---

path_slp00290.kgml: Valine, leucine and isoleucine biosynthesis
path_slp00290.kgml: Initialization took 0.18 seconds
path_slp00290.kgml:
path_slp00290.kgml: Found a trail of span 8 containing skipped vertices
path_slp00290.kgml: 78 -> 21 -> 22 -> 47 -> 42 -> 34 -> 45 -> 31
path_slp00290.kgml: R03896 -> R03898 -> R00994 -> R08648 -> R05069 -> R05068 -> R05070 -> R02199
path_slp00290.kgml: {slp:Slip_0509, slp:Slip_0510, slp:Slip_2157, slp:Slip_2158} -> {slp:Slip_0509, slp:Slip_0510, slp:Slip_2157, slp:Slip_2158} -> slp:Slip_2156 -> {slp:Slip_2161, slp:Slip_2162} -> slp:Slip_2160 -> slp:Slip_2160 -> slp:Slip_2163 -> slp:Slip_2164
path_slp00290.kgml: 4.2.1.35 -> 4.2.1.35 -> 1.1.1.85 -> 2.2.1.6 -> {1.1.1.86, 5.4.99.3} -> 1.1.1.86 -> 4.2.1.9 -> 2.6.1.42
path_slp00290.kgml: Skipped genes: slp:Slip_2159
path_slp00290.kgml:
path_slp00290.kgml: Found a trail of span 8 containing skipped vertices
path_slp00290.kgml: 79 -> [44] -> 46 -> 44 -> [46] -> 41 -> 38 -> [35] -> 37 -> 35 -> [37] -> 36
path_slp00290.kgml: R00226 -> [R05071] -> R04440 -> R05071 -> [R04440] -> R04441 -> R01213 -> [R03968] -> R04001 -> R03968 -> [R04001] -> R04426
path_slp00290.kgml: {slp:Slip_2161, slp:Slip_2162} -> [slp:Slip_2160] -> slp:Slip_2160 -> slp:Slip_2160 -> [slp:Slip_2160] -> slp:Slip_2163 -> {slp:Slip_2155, slp:Slip_2159} -> [{slp:Slip_0509, slp:Slip_0510, slp:Slip_2157, slp:Slip_2158}] -> {slp:Slip_0509, slp:Slip_0510, slp:Slip_2157, slp:Slip_2158} -> {slp:Slip_0509, slp:Slip_0510, slp:Slip_2157, slp:Slip_2158} -> [{slp:Slip_0509, slp:Slip_0510, slp:Slip_2157, slp:Slip_2158}] -> slp:Slip_2156
path_slp00290.kgml: 2.2.1.6 -> [{1.1.1.86, 5.4.99.3}] -> 1.1.1.86 -> {1.1.1.86, 5.4.99.3} -> [1.1.1.86] -> 4.2.1.9 -> 2.3.3.13 -> [4.2.1.33] -> 4.2.1.33 -> 4.2.1.33 -> [4.2.1.33] -> 1.1.1.85
path_slp00290.kgml:
path_slp00290.kgml: Found a trail of span 7 containing skipped vertices
path_slp00290.kgml: 78 -> [21] -> 22 -> 47 -> 42 -> 34 -> 45 -> 31
path_slp00290.kgml: R03896 -> [R03898] -> R00994 -> R08648 -> R05069 -> R05068 -> R05070 -> R02199
path_slp00290.kgml: {slp:Slip_0509, slp:Slip_0510, slp:Slip_2157, slp:Slip_2158} -> [{slp:Slip_0509, slp:Slip_0510, slp:Slip_2157, slp:Slip_2158}] -> slp:Slip_2156 -> {slp:Slip_2161, slp:Slip_2162} -> slp:Slip_2160 -> slp:Slip_2160 -> slp:Slip_2163 -> slp:Slip_2164
path_slp00290.kgml: 4.2.1.35 -> [4.2.1.35] -> 1.1.1.85 -> 2.2.1.6 -> {1.1.1.86, 5.4.99.3} -> 1.1.1.86 -> 4.2.1.9 -> 2.6.1.42
path_slp00290.kgml: Skipped genes: slp:Slip_2159
path_slp00290.kgml:
path_slp00290.kgml: Found a trail of span 7 containing skipped vertices
path_slp00290.kgml: 79 -> [44] -> 46 -> 44 -> [46] -> 41 -> [38] -> 35 -> 37 -> 36
path_slp00290.kgml: R00226 -> [R05071] -> R04440 -> R05071 -> [R04440] -> R04441 -> [R01213] -> R03968 -> R04001 -> R04426
path_slp00290.kgml: {slp:Slip_2161, slp:Slip_2162} -> [slp:Slip_2160] -> slp:Slip_2160 -> slp:Slip_2160 -> [slp:Slip_2160] -> slp:Slip_2163 -> [{slp:Slip_2155, slp:Slip_2159}] -> {slp:Slip_0509, slp:Slip_0510, slp:Slip_2157, slp:Slip_2158} -> {slp:Slip_0509, slp:Slip_0510, slp:Slip_2157, slp:Slip_2158} -> slp:Slip_2156
path_slp00290.kgml: 2.2.1.6 -> [{1.1.1.86, 5.4.99.3}] -> 1.1.1.86 -> {1.1.1.86, 5.4.99.3} -> [1.1.1.86] -> 4.2.1.9 -> [2.3.3.13] -> 4.2.1.33 -> 4.2.1.33 -> 1.1.1.85
path_slp00290.kgml: Skipped genes: slp:Slip_2159
path_slp00290.kgml:
path_slp00290.kgml: Found a trail of span 7 containing skipped vertices
path_slp00290.kgml: 79 -> 44 -> 46 -> [41] -> 38 -> [35] -> 37 -> 35 -> [37] -> 36
path_slp00290.kgml: R00226 -> R05071 -> R04440 -> [R04441] -> R01213 -> [R03968] -> R04001 -> R03968 -> [R04001] -> R04426
path_slp00290.kgml: {slp:Slip_2161, slp:Slip_2162} -> slp:Slip_2160 -> slp:Slip_2160 -> [slp:Slip_2163] -> {slp:Slip_2155, slp:Slip_2159} -> [{slp:Slip_0509, slp:Slip_0510, slp:Slip_2157, slp:Slip_2158}] -> {slp:Slip_0509, slp:Slip_0510, slp:Slip_2157, slp:Slip_2158} -> {slp:Slip_0509, slp:Slip_0510, slp:Slip_2157, slp:Slip_2158} -> [{slp:Slip_0509, slp:Slip_0510, slp:Slip_2157, slp:Slip_2158}] -> slp:Slip_2156
path_slp00290.kgml: 2.2.1.6 -> {1.1.1.86, 5.4.99.3} -> 1.1.1.86 -> [4.2.1.9] -> 2.3.3.13 -> [4.2.1.33] -> 4.2.1.33 -> 4.2.1.33 -> [4.2.1.33] -> 1.1.1.85
path_slp00290.kgml:
path_slp00290.kgml: Found a trail of span 7 containing skipped vertices
path_slp00290.kgml: 78 -> 21 -> 22 -> 47 -> 42 -> 34 -> [45] -> 31
path_slp00290.kgml: R03896 -> R03898 -> R00994 -> R08648 -> R05069 -> R05068 -> [R05070] -> R02199
path_slp00290.kgml: {slp:Slip_0509, slp:Slip_0510, slp:Slip_2157, slp:Slip_2158} -> {slp:Slip_0509, slp:Slip_0510, slp:Slip_2157, slp:Slip_2158} -> slp:Slip_2156 -> {slp:Slip_2161, slp:Slip_2162} -> slp:Slip_2160 -> slp:Slip_2160 -> [slp:Slip_2163] -> slp:Slip_2164
path_slp00290.kgml: 4.2.1.35 -> 4.2.1.35 -> 1.1.1.85 -> 2.2.1.6 -> {1.1.1.86, 5.4.99.3} -> 1.1.1.86 -> [4.2.1.9] -> 2.6.1.42
path_slp00290.kgml: Skipped genes: slp:Slip_2159, slp:Slip_2163
path_slp00290.kgml:
path_slp00290.kgml: Found a trail of span 7 containing skipped vertices
path_slp00290.kgml: 78 -> 21 -> 22 -> [47] -> 42 -> 34 -> 45 -> 31
path_slp00290.kgml: R03896 -> R03898 -> R00994 -> [R08648] -> R05069 -> R05068 -> R05070 -> R02199
path_slp00290.kgml: {slp:Slip_0509, slp:Slip_0510, slp:Slip_2157, slp:Slip_2158} -> {slp:Slip_0509, slp:Slip_0510, slp:Slip_2157, slp:Slip_2158} -> slp:Slip_2156 -> [{slp:Slip_2161, slp:Slip_2162}] -> slp:Slip_2160 -> slp:Slip_2160 -> slp:Slip_2163 -> slp:Slip_2164
path_slp00290.kgml: 4.2.1.35 -> 4.2.1.35 -> 1.1.1.85 -> [2.2.1.6] -> {1.1.1.86, 5.4.99.3} -> 1.1.1.86 -> 4.2.1.9 -> 2.6.1.42
path_slp00290.kgml: Skipped genes: slp:Slip_2159, slp:Slip_2161, slp:Slip_2162
path_slp00290.kgml:
path_slp00290.kgml: Found a trail of span 7 containing skipped vertices
path_slp00290.kgml: 78 -> 21 -> [22] -> 47 -> 42 -> 34 -> 45 -> 31
path_slp00290.kgml: R03896 -> R03898 -> [R00994] -> R08648 -> R05069 -> R05068 -> R05070 -> R02199
path_slp00290.kgml: {slp:Slip_0509, slp:Slip_0510, slp:Slip_2157, slp:Slip_2158} -> {slp:Slip_0509, slp:Slip_0510, slp:Slip_2157, slp:Slip_2158} -> [slp:Slip_2156] -> {slp:Slip_2161, slp:Slip_2162} -> slp:Slip_2160 -> slp:Slip_2160 -> slp:Slip_2163 -> slp:Slip_2164
path_slp00290.kgml: 4.2.1.35 -> 4.2.1.35 -> [1.1.1.85] -> 2.2.1.6 -> {1.1.1.86, 5.4.99.3} -> 1.1.1.86 -> 4.2.1.9 -> 2.6.1.42
path_slp00290.kgml: Skipped genes: slp:Slip_2159
path_slp00290.kgml:
path_slp00290.kgml: Found a trail of span 5 containing skipped vertices
path_slp00290.kgml: 79 -> [44] -> 46 -> 44 -> [46] -> 41 -> 40
path_slp00290.kgml: R00226 -> [R05071] -> R04440 -> R05071 -> [R04440] -> R04441 -> R01214
path_slp00290.kgml: {slp:Slip_2161, slp:Slip_2162} -> [slp:Slip_2160] -> slp:Slip_2160 -> slp:Slip_2160 -> [slp:Slip_2160] -> slp:Slip_2163 -> slp:Slip_2164
path_slp00290.kgml: 2.2.1.6 -> [{1.1.1.86, 5.4.99.3}] -> 1.1.1.86 -> {1.1.1.86, 5.4.99.3} -> [1.1.1.86] -> 4.2.1.9 -> {2.6.1.42, 2.6.1.6}
path_slp00290.kgml:
path_slp00290.kgml: Found a trail of span 4 containing skipped vertices
path_slp00290.kgml: 79 -> 44 -> 46 -> [41] -> 40
path_slp00290.kgml: R00226 -> R05071 -> R04440 -> [R04441] -> R01214
path_slp00290.kgml: {slp:Slip_2161, slp:Slip_2162} -> slp:Slip_2160 -> slp:Slip_2160 -> [slp:Slip_2163] -> slp:Slip_2164
path_slp00290.kgml: 2.2.1.6 -> {1.1.1.86, 5.4.99.3} -> 1.1.1.86 -> [4.2.1.9] -> {2.6.1.42, 2.6.1.6}
path_slp00290.kgml: Skipped genes: slp:Slip_2163
path_slp00290.kgml:
path_slp00290.kgml: --- 1.77 seconds ---

path_slp00300.kgml: Lysine biosynthesis
path_slp00300.kgml: Initialization took 0.22 seconds
path_slp00300.kgml:
path_slp00300.kgml: Found a trail of span 3 containing skipped vertices
path_slp00300.kgml: 51 -> 53 -> 54
path_slp00300.kgml: R02291 -> R10147 -> {R04198, R04199}
path_slp00300.kgml: slp:Slip_1025 -> slp:Slip_1026 -> slp:Slip_1019
path_slp00300.kgml: 1.2.1.11 -> 4.3.3.7 -> {1.17.1.8, 1.17.1.8}
path_slp00300.kgml: Skipped genes: slp:Slip_1023, slp:Slip_1024
path_slp00300.kgml:
path_slp00300.kgml: Found a trail of span 2 without skipping any vertex
path_slp00300.kgml: 62 -> 34
path_slp00300.kgml: R02735 -> R07613
path_slp00300.kgml: slp:Slip_0850 -> slp:Slip_0851
path_slp00300.kgml: 5.1.1.7 -> 2.6.1.83
path_slp00300.kgml:
path_slp00300.kgml: Found a trail of span 2 without skipping any vertex
path_slp00300.kgml: 77 -> 46
path_slp00300.kgml: R02788 -> R04617
path_slp00300.kgml: slp:Slip_0790 -> slp:Slip_0791
path_slp00300.kgml: 6.3.2.13 -> 6.3.2.10
path_slp00300.kgml:
path_slp00300.kgml: Found a trail of span 2 containing skipped vertices
path_slp00300.kgml: 50 -> [51] -> 52
path_slp00300.kgml: R00480 -> [R02291] -> {R01773, R01775}
path_slp00300.kgml: slp:Slip_1467 -> [slp:Slip_1025] -> slp:Slip_1468
path_slp00300.kgml: 2.7.2.4 -> [1.2.1.11] -> {1.1.1.3, 1.1.1.3}
path_slp00300.kgml:
path_slp00300.kgml: Found a trail of span 2 containing skipped vertices
path_slp00300.kgml: 51 -> [53] -> 54
path_slp00300.kgml: R02291 -> [R10147] -> {R04198, R04199}
path_slp00300.kgml: slp:Slip_1025 -> [slp:Slip_1026] -> slp:Slip_1019
path_slp00300.kgml: 1.2.1.11 -> [4.3.3.7] -> {1.17.1.8, 1.17.1.8}
path_slp00300.kgml: Skipped genes: slp:Slip_1023, slp:Slip_1024
path_slp00300.kgml:
path_slp00300.kgml: --- 0.47 seconds ---

path_slp00330.kgml: Arginine and proline metabolism
path_slp00330.kgml: Initialization took 0.13 seconds
path_slp00330.kgml:
path_slp00330.kgml: Found a trail of span 3 without skipping any vertex
path_slp00330.kgml: 292 -> 79 -> 142
path_slp00330.kgml: R00670 -> R01920 -> R02869
path_slp00330.kgml: slp:Slip_1552 -> {slp:Slip_1383, slp:Slip_1551} -> {slp:Slip_1383, slp:Slip_1551}
path_slp00330.kgml: 4.1.1.17 -> 2.5.1.16 -> {2.5.1.16, 2.5.1.22}
path_slp00330.kgml:
path_slp00330.kgml: Found a trail of span 2 containing skipped vertices
path_slp00330.kgml: 292 -> [79] -> 142
path_slp00330.kgml: R00670 -> [R01920] -> R02869
path_slp00330.kgml: slp:Slip_1552 -> [{slp:Slip_1383, slp:Slip_1551}] -> {slp:Slip_1383, slp:Slip_1551}
path_slp00330.kgml: 4.1.1.17 -> [2.5.1.16] -> {2.5.1.16, 2.5.1.22}
path_slp00330.kgml:
path_slp00330.kgml: --- 0.27 seconds ---

path_slp00332.kgml: Carbapenem biosynthesis
path_slp00332.kgml: Initialization took 0.05 seconds
path_slp00332.kgml: (not found)
path_slp00332.kgml: --- 0.08 seconds ---

path_slp00340.kgml: Histidine metabolism
path_slp00340.kgml: Initialization took 0.13 seconds
path_slp00340.kgml:
path_slp00340.kgml: Found a trail of span 6 containing skipped vertices
path_slp00340.kgml: 58 -> 67 -> 66 -> 65 -> 69 -> 63
path_slp00340.kgml: R01071 -> R04035 -> R04037 -> R04640 -> R04558 -> R03457
path_slp00340.kgml: {slp:Slip_0610, slp:Slip_0611} -> slp:Slip_0617 -> slp:Slip_0617 -> slp:Slip_0615 -> {slp:Slip_0614, slp:Slip_0616} -> slp:Slip_0613
path_slp00340.kgml: 2.4.2.17 -> 3.6.1.31 -> 3.5.4.19 -> 5.3.1.16 -> 4.3.2.10 -> 4.2.1.19
path_slp00340.kgml: Skipped genes: slp:Slip_0612
path_slp00340.kgml:
path_slp00340.kgml: Found a trail of span 5 containing skipped vertices
path_slp00340.kgml: 58 -> 67 -> [66] -> 65 -> 69 -> 63
path_slp00340.kgml: R01071 -> R04035 -> [R04037] -> R04640 -> R04558 -> R03457
path_slp00340.kgml: {slp:Slip_0610, slp:Slip_0611} -> slp:Slip_0617 -> [slp:Slip_0617] -> slp:Slip_0615 -> {slp:Slip_0614, slp:Slip_0616} -> slp:Slip_0613
path_slp00340.kgml: 2.4.2.17 -> 3.6.1.31 -> [3.5.4.19] -> 5.3.1.16 -> 4.3.2.10 -> 4.2.1.19
path_slp00340.kgml: Skipped genes: slp:Slip_0612
path_slp00340.kgml:
path_slp00340.kgml: Found a trail of span 5 containing skipped vertices
path_slp00340.kgml: 58 -> 67 -> 66 -> [65] -> 69 -> 63
path_slp00340.kgml: R01071 -> R04035 -> R04037 -> [R04640] -> R04558 -> R03457
path_slp00340.kgml: {slp:Slip_0610, slp:Slip_0611} -> slp:Slip_0617 -> slp:Slip_0617 -> [slp:Slip_0615] -> {slp:Slip_0614, slp:Slip_0616} -> slp:Slip_0613
path_slp00340.kgml: 2.4.2.17 -> 3.6.1.31 -> 3.5.4.19 -> [5.3.1.16] -> 4.3.2.10 -> 4.2.1.19
path_slp00340.kgml: Skipped genes: slp:Slip_0612, slp:Slip_0615
path_slp00340.kgml:
path_slp00340.kgml: Found a trail of span 5 containing skipped vertices
path_slp00340.kgml: 58 -> 67 -> 66 -> 65 -> [69] -> 63
path_slp00340.kgml: R01071 -> R04035 -> R04037 -> R04640 -> [R04558] -> R03457
path_slp00340.kgml: {slp:Slip_0610, slp:Slip_0611} -> slp:Slip_0617 -> slp:Slip_0617 -> slp:Slip_0615 -> [{slp:Slip_0614, slp:Slip_0616}] -> slp:Slip_0613
path_slp00340.kgml: 2.4.2.17 -> 3.6.1.31 -> 3.5.4.19 -> 5.3.1.16 -> [4.3.2.10] -> 4.2.1.19
path_slp00340.kgml: Skipped genes: slp:Slip_0612, slp:Slip_0614, slp:Slip_0616
path_slp00340.kgml:
path_slp00340.kgml: Found a trail of span 5 containing skipped vertices
path_slp00340.kgml: 58 -> [67] -> 66 -> 65 -> 69 -> 63
path_slp00340.kgml: R01071 -> [R04035] -> R04037 -> R04640 -> R04558 -> R03457
path_slp00340.kgml: {slp:Slip_0610, slp:Slip_0611} -> [slp:Slip_0617] -> slp:Slip_0617 -> slp:Slip_0615 -> {slp:Slip_0614, slp:Slip_0616} -> slp:Slip_0613
path_slp00340.kgml: 2.4.2.17 -> [3.6.1.31] -> 3.5.4.19 -> 5.3.1.16 -> 4.3.2.10 -> 4.2.1.19
path_slp00340.kgml: Skipped genes: slp:Slip_0612
path_slp00340.kgml:
path_slp00340.kgml: --- 0.44 seconds ---

path_slp00360.kgml: Phenylalanine metabolism
path_slp00360.kgml: Initialization took 0.23 seconds
path_slp00360.kgml: (not found)
path_slp00360.kgml: --- 0.27 seconds ---

path_slp00362.kgml: Benzoate degradation
path_slp00362.kgml: Initialization took 0.68 seconds
path_slp00362.kgml:
path_slp00362.kgml: Found a trail of span 2 containing skipped vertices
path_slp00362.kgml: 124 -> 127
path_slp00362.kgml: R01976 -> R00238
path_slp00362.kgml: {slp:Slip_0285, slp:Slip_0503, slp:Slip_0579, slp:Slip_1238, slp:Slip_1415} -> {slp:Slip_0284, slp:Slip_0465, slp:Slip_0479, slp:Slip_0499, slp:Slip_0880, slp:Slip_1236, slp:Slip_1985, slp:Slip_1988, slp:Slip_2085}
path_slp00362.kgml: 1.1.1.157 -> 2.3.1.9
path_slp00362.kgml: Skipped genes: slp:Slip_1237
path_slp00362.kgml:
path_slp00362.kgml: --- 0.77 seconds ---

path_slp00400.kgml: Phenylalanine, tyrosine and tryptophan biosynthesis
path_slp00400.kgml: Initialization took 0.53 seconds
path_slp00400.kgml:
path_slp00400.kgml: Found a trail of span 7 containing skipped vertices
path_slp00400.kgml: 74 -> [50] -> 57 -> 56 -> [55] -> 54 -> 52 -> 53 -> 51
path_slp00400.kgml: R03460 -> [R01714] -> {R00985, R00986} -> R01073 -> [R03509] -> R03508 -> R02340 -> R00674 -> R02722
path_slp00400.kgml: slp:Slip_1740 -> [slp:Slip_0398] -> slp:Slip_1754 -> slp:Slip_1752 -> [slp:Slip_0784] -> slp:Slip_1751 -> slp:Slip_1749 -> {slp:Slip_0534, slp:Slip_1750} -> {slp:Slip_0534, slp:Slip_1749, slp:Slip_1750}
path_slp00400.kgml: 2.5.1.19 -> [4.2.3.5] -> {4.1.3.27, 4.1.3.27} -> 2.4.2.18 -> [5.3.1.24] -> 4.1.1.48 -> {4.1.2.8, 4.2.1.20} -> {4.2.1.122, 4.2.1.20} -> 4.2.1.20
path_slp00400.kgml: Skipped genes: slp:Slip_1741, slp:Slip_1753, slp:Slip_1742, slp:Slip_1748
path_slp00400.kgml:
path_slp00400.kgml: Found a trail of span 7 containing skipped vertices
path_slp00400.kgml: 69 -> [58] -> 57 -> 56 -> [55] -> 54 -> [52] -> 53 -> 51 -> 52 -> 54 -> [55] -> 56
path_slp00400.kgml: R01728 -> [R01715] -> {R00985, R00986} -> R01073 -> [R03509] -> R03508 -> [R02340] -> R00674 -> R02722 -> R02340 -> R03508 -> [R03509] -> R01073
path_slp00400.kgml: slp:Slip_1741 -> [slp:Slip_1766] -> slp:Slip_1754 -> slp:Slip_1752 -> [slp:Slip_0784] -> slp:Slip_1751 -> [slp:Slip_1749] -> {slp:Slip_0534, slp:Slip_1750} -> {slp:Slip_0534, slp:Slip_1749, slp:Slip_1750} -> slp:Slip_1749 -> slp:Slip_1751 -> [slp:Slip_0784] -> slp:Slip_1752
path_slp00400.kgml: 1.3.1.12 -> [5.4.99.5] -> {4.1.3.27, 4.1.3.27} -> 2.4.2.18 -> [5.3.1.24] -> 4.1.1.48 -> [{4.1.2.8, 4.2.1.20}] -> {4.2.1.122, 4.2.1.20} -> 4.2.1.20 -> {4.1.2.8, 4.2.1.20} -> 4.1.1.48 -> [5.3.1.24] -> 2.4.2.18
path_slp00400.kgml: Skipped genes: slp:Slip_1753, slp:Slip_1742, slp:Slip_1748
path_slp00400.kgml:
path_slp00400.kgml: Found a trail of span 4 containing skipped vertices
path_slp00400.kgml: 79 -> [77] -> 76 -> 75 -> [74] -> 50
path_slp00400.kgml: R03083 -> [R03084] -> R02413 -> R02412 -> [R03460] -> R01714
path_slp00400.kgml: slp:Slip_0400 -> [slp:Slip_0408] -> slp:Slip_0395 -> slp:Slip_0399 -> [slp:Slip_1740] -> slp:Slip_0398
path_slp00400.kgml: 4.2.3.4 -> [4.2.1.10] -> {1.1.1.25, 1.1.1.282} -> 2.7.1.71 -> [2.5.1.19] -> 4.2.3.5
path_slp00400.kgml: Skipped genes: slp:Slip_0397, slp:Slip_0396
path_slp00400.kgml:
path_slp00400.kgml: --- 8.59 seconds ---

path_slp00401.kgml: Novobiocin biosynthesis
path_slp00401.kgml: Initialization took 0.05 seconds
path_slp00401.kgml: (not found)
path_slp00401.kgml: --- 0.09 seconds ---

path_slp00410.kgml: beta-Alanine metabolism
path_slp00410.kgml: Initialization took 0.13 seconds
path_slp00410.kgml:
path_slp00410.kgml: Found a trail of span 2 without skipping any vertex
path_slp00410.kgml: 54 -> 50
path_slp00410.kgml: R00489 -> R02473
path_slp00410.kgml: slp:Slip_0138 -> slp:Slip_0137
path_slp00410.kgml: {4.1.1.11, 4.1.1.15} -> 6.3.2.1
path_slp00410.kgml:
path_slp00410.kgml: --- 0.22 seconds ---

path_slp00430.kgml: Taurine and hypotaurine metabolism
path_slp00430.kgml: Initialization took 0.05 seconds
path_slp00430.kgml:
path_slp00430.kgml: Found a trail of span 2 without skipping any vertex
path_slp00430.kgml: 58 -> 36
path_slp00430.kgml: R00315 -> R00230
path_slp00430.kgml: slp:Slip_0903 -> slp:Slip_0902
path_slp00430.kgml: {2.7.2.1, 2.7.2.15} -> 2.3.1.8
path_slp00430.kgml:
path_slp00430.kgml: --- 0.12 seconds ---

path_slp00450.kgml: Selenocompound metabolism
path_slp00450.kgml: Initialization took 0.13 seconds
path_slp00450.kgml: (not found)
path_slp00450.kgml: --- 0.18 seconds ---

path_slp00471.kgml: D-Glutamine and D-glutamate metabolism
path_slp00471.kgml: Initialization took 0.08 seconds
path_slp00471.kgml:
path_slp00471.kgml: Found a trail of span 2 containing skipped vertices
path_slp00471.kgml: 19 -> 20
path_slp00471.kgml: R03193 -> R02783
path_slp00471.kgml: slp:Slip_0796 -> slp:Slip_0793
path_slp00471.kgml: 6.3.2.8 -> 6.3.2.9
path_slp00471.kgml: Skipped genes: slp:Slip_0795, slp:Slip_0794
path_slp00471.kgml:
path_slp00471.kgml: --- 0.17 seconds ---

path_slp00473.kgml: D-Alanine metabolism
path_slp00473.kgml: Initialization took 0.08 seconds
path_slp00473.kgml: (not found)
path_slp00473.kgml: --- 0.12 seconds ---

path_slp00480.kgml: Glutathione metabolism
path_slp00480.kgml: Initialization took 0.08 seconds
path_slp00480.kgml:
path_slp00480.kgml: Found a trail of span 2 without skipping any vertex
path_slp00480.kgml: 137 -> 138
path_slp00480.kgml: R00670 -> R01920
path_slp00480.kgml: slp:Slip_1552 -> {slp:Slip_1383, slp:Slip_1551}
path_slp00480.kgml: 4.1.1.17 -> 2.5.1.16
path_slp00480.kgml:
path_slp00480.kgml: --- 0.16 seconds ---

path_slp00500.kgml: Starch and sucrose metabolism
path_slp00500.kgml: Initialization took 0.13 seconds
path_slp00500.kgml:
path_slp00500.kgml: Found a trail of span 2 without skipping any vertex
path_slp00500.kgml: 118 -> 119
path_slp00500.kgml: R00299 -> R00771
path_slp00500.kgml: slp:Slip_1859 -> slp:Slip_1858
path_slp00500.kgml: {2.7.1.1, 2.7.1.2} -> 5.3.1.9
path_slp00500.kgml:
path_slp00500.kgml: --- 0.23 seconds ---

path_slp00520.kgml: Amino sugar and nucleotide sugar metabolism
path_slp00520.kgml: Initialization took 0.64 seconds
path_slp00520.kgml:
path_slp00520.kgml: Found a trail of span 3 containing skipped vertices
path_slp00520.kgml: 289 -> [261] -> 193 -> 261
path_slp00520.kgml: R01786 -> [R02740] -> R01819 -> R02740
path_slp00520.kgml: slp:Slip_1859 -> [slp:Slip_1858] -> slp:Slip_1858 -> slp:Slip_1858
path_slp00520.kgml: {2.7.1.1, 2.7.1.2} -> [5.3.1.9] -> 5.3.1.8 -> 5.3.1.9
path_slp00520.kgml:
path_slp00520.kgml: Found a trail of span 2 without skipping any vertex
path_slp00520.kgml: 194 -> 203
path_slp00520.kgml: R01818 -> R00885
path_slp00520.kgml: {slp:Slip_0517, slp:Slip_0765} -> {slp:Slip_0517, slp:Slip_0764, slp:Slip_1953}
path_slp00520.kgml: 5.4.2.8 -> 2.7.7.13
path_slp00520.kgml:
path_slp00520.kgml: Found a trail of span 2 without skipping any vertex
path_slp00520.kgml: 28 -> 24
path_slp00520.kgml: R00768 -> R02060
path_slp00520.kgml: slp:Slip_2135 -> slp:Slip_2136
path_slp00520.kgml: 2.6.1.16 -> 5.4.2.10
path_slp00520.kgml:
path_slp00520.kgml: --- 0.92 seconds ---

path_slp00521.kgml: Streptomycin biosynthesis
path_slp00521.kgml: Initialization took 0.07 seconds
path_slp00521.kgml: (not found)
path_slp00521.kgml: --- 0.12 seconds ---

path_slp00550.kgml: Peptidoglycan biosynthesis
path_slp00550.kgml: Initialization took 0.83 seconds
path_slp00550.kgml:
path_slp00550.kgml: Found a trail of span 7 containing skipped vertices
path_slp00550.kgml: 58 -> [59] -> 33 -> 32 -> 34 -> 23 -> 35 -> 36
path_slp00550.kgml: R00660 -> [{R03191, R03192}] -> R03193 -> R02783 -> R02788 -> R04617 -> R05630 -> R05032
path_slp00550.kgml: {slp:Slip_0797, slp:Slip_2278, slp:Slip_2329} -> [slp:Slip_1089] -> slp:Slip_0796 -> slp:Slip_0793 -> slp:Slip_0790 -> slp:Slip_0791 -> slp:Slip_0792 -> slp:Slip_0795
path_slp00550.kgml: 2.5.1.7 -> [{1.3.1.98, 1.3.1.98}] -> 6.3.2.8 -> 6.3.2.9 -> 6.3.2.13 -> 6.3.2.10 -> 2.7.8.13 -> 2.4.1.227
path_slp00550.kgml: Skipped genes: slp:Slip_0794
path_slp00550.kgml:
path_slp00550.kgml: Found a trail of span 6 containing skipped vertices
path_slp00550.kgml: 58 -> [59] -> 33 -> 32 -> 34 -> [23] -> 35 -> 36
path_slp00550.kgml: R00660 -> [{R03191, R03192}] -> R03193 -> R02783 -> R02788 -> [R04617] -> R05630 -> R05032
path_slp00550.kgml: {slp:Slip_0797, slp:Slip_2278, slp:Slip_2329} -> [slp:Slip_1089] -> slp:Slip_0796 -> slp:Slip_0793 -> slp:Slip_0790 -> [slp:Slip_0791] -> slp:Slip_0792 -> slp:Slip_0795
path_slp00550.kgml: 2.5.1.7 -> [{1.3.1.98, 1.3.1.98}] -> 6.3.2.8 -> 6.3.2.9 -> 6.3.2.13 -> [6.3.2.10] -> 2.7.8.13 -> 2.4.1.227
path_slp00550.kgml: Skipped genes: slp:Slip_0794, slp:Slip_0791
path_slp00550.kgml:
path_slp00550.kgml: Found a trail of span 6 containing skipped vertices
path_slp00550.kgml: 58 -> [59] -> 33 -> 32 -> [34] -> 23 -> 35 -> 36
path_slp00550.kgml: R00660 -> [{R03191, R03192}] -> R03193 -> R02783 -> [R02788] -> R04617 -> R05630 -> R05032
path_slp00550.kgml: {slp:Slip_0797, slp:Slip_2278, slp:Slip_2329} -> [slp:Slip_1089] -> slp:Slip_0796 -> slp:Slip_0793 -> [slp:Slip_0790] -> slp:Slip_0791 -> slp:Slip_0792 -> slp:Slip_0795
path_slp00550.kgml: 2.5.1.7 -> [{1.3.1.98, 1.3.1.98}] -> 6.3.2.8 -> 6.3.2.9 -> [6.3.2.13] -> 6.3.2.10 -> 2.7.8.13 -> 2.4.1.227
path_slp00550.kgml: Skipped genes: slp:Slip_0794
path_slp00550.kgml:
path_slp00550.kgml: Found a trail of span 6 containing skipped vertices
path_slp00550.kgml: 58 -> [59] -> 33 -> [32] -> 34 -> 23 -> 35 -> 36
path_slp00550.kgml: R00660 -> [{R03191, R03192}] -> R03193 -> [R02783] -> R02788 -> R04617 -> R05630 -> R05032
path_slp00550.kgml: {slp:Slip_0797, slp:Slip_2278, slp:Slip_2329} -> [slp:Slip_1089] -> slp:Slip_0796 -> [slp:Slip_0793] -> slp:Slip_0790 -> slp:Slip_0791 -> slp:Slip_0792 -> slp:Slip_0795
path_slp00550.kgml: 2.5.1.7 -> [{1.3.1.98, 1.3.1.98}] -> 6.3.2.8 -> [6.3.2.9] -> 6.3.2.13 -> 6.3.2.10 -> 2.7.8.13 -> 2.4.1.227
path_slp00550.kgml: Skipped genes: slp:Slip_0794, slp:Slip_0793
path_slp00550.kgml:
path_slp00550.kgml: Found a trail of span 6 containing skipped vertices
path_slp00550.kgml: 58 -> [59] -> 33 -> 32 -> 34 -> 23 -> [35] -> 36
path_slp00550.kgml: R00660 -> [{R03191, R03192}] -> R03193 -> R02783 -> R02788 -> R04617 -> [R05630] -> R05032
path_slp00550.kgml: {slp:Slip_0797, slp:Slip_2278, slp:Slip_2329} -> [slp:Slip_1089] -> slp:Slip_0796 -> slp:Slip_0793 -> slp:Slip_0790 -> slp:Slip_0791 -> [slp:Slip_0792] -> slp:Slip_0795
path_slp00550.kgml: 2.5.1.7 -> [{1.3.1.98, 1.3.1.98}] -> 6.3.2.8 -> 6.3.2.9 -> 6.3.2.13 -> 6.3.2.10 -> [2.7.8.13] -> 2.4.1.227
path_slp00550.kgml: Skipped genes: slp:Slip_0794, slp:Slip_0792
path_slp00550.kgml:
path_slp00550.kgml: Found a trail of span 3 containing skipped vertices
path_slp00550.kgml: 29 -> 28 -> 27
path_slp00550.kgml: R04573 -> R05629 -> R05662
path_slp00550.kgml: slp:Slip_0791 -> slp:Slip_0792 -> slp:Slip_0795
path_slp00550.kgml: 6.3.2.10 -> 2.7.8.13 -> 2.4.1.227
path_slp00550.kgml: Skipped genes: slp:Slip_0794, slp:Slip_0793
path_slp00550.kgml:
path_slp00550.kgml: Found a trail of span 2 containing skipped vertices
path_slp00550.kgml: 29 -> [28] -> 27
path_slp00550.kgml: R04573 -> [R05629] -> R05662
path_slp00550.kgml: slp:Slip_0791 -> [slp:Slip_0792] -> slp:Slip_0795
path_slp00550.kgml: 6.3.2.10 -> [2.7.8.13] -> 2.4.1.227
path_slp00550.kgml: Skipped genes: slp:Slip_0794, slp:Slip_0793, slp:Slip_0792
path_slp00550.kgml:
path_slp00550.kgml: --- 1.54 seconds ---

path_slp00561.kgml: Glycerolipid metabolism
path_slp00561.kgml: Initialization took 0.08 seconds
path_slp00561.kgml: (not found)
path_slp00561.kgml: --- 0.11 seconds ---

path_slp00562.kgml: Inositol phosphate metabolism
path_slp00562.kgml: Initialization took 0.05 seconds
path_slp00562.kgml: (not found)
path_slp00562.kgml: --- 0.09 seconds ---

path_slp00564.kgml: Glycerophospholipid metabolism
path_slp00564.kgml: Initialization took 0.18 seconds
path_slp00564.kgml:
path_slp00564.kgml: Found a trail of span 2 without skipping any vertex
path_slp00564.kgml: 103 -> 135
path_slp00564.kgml: R01800 -> R02055
path_slp00564.kgml: slp:Slip_1096 -> slp:Slip_1095
path_slp00564.kgml: 2.7.8.8 -> 4.1.1.65
path_slp00564.kgml:
path_slp00564.kgml: Found a trail of span 2 without skipping any vertex
path_slp00564.kgml: 115 -> 113
path_slp00564.kgml: {R00842, R00844} -> R00851
path_slp00564.kgml: slp:Slip_1471 -> {slp:Slip_1290, slp:Slip_1472}
path_slp00564.kgml: {1.1.1.8, 1.1.1.94, 1.1.1.94} -> 2.3.1.15
path_slp00564.kgml:
path_slp00564.kgml: --- 0.31 seconds ---

path_slp00620.kgml: Pyruvate metabolism
path_slp00620.kgml: Initialization took 1.89 seconds
path_slp00620.kgml:
path_slp00620.kgml: Found a trail of span 2 without skipping any vertex
path_slp00620.kgml: 97 -> 129
path_slp00620.kgml: R00230 -> R00315
path_slp00620.kgml: slp:Slip_0902 -> slp:Slip_0903
path_slp00620.kgml: 2.3.1.8 -> {2.7.2.1, 2.7.2.15}
path_slp00620.kgml:
path_slp00620.kgml: Found a trail of span 2 containing skipped vertices
path_slp00620.kgml: 78 -> [179] -> 116
path_slp00620.kgml: R00217 -> [R01196] -> R00742
path_slp00620.kgml: slp:Slip_0422 -> [{slp:Slip_0040, slp:Slip_0041, slp:Slip_1771, slp:Slip_1772}] -> {slp:Slip_0423, slp:Slip_1442, slp:Slip_1443}
path_slp00620.kgml: {1.1.1.38, 1.1.1.40, 4.1.1.112} -> [{1.2.7.1, 1.2.7.11}] -> 6.4.1.2
path_slp00620.kgml:
path_slp00620.kgml: --- 2.04 seconds ---

path_slp00630.kgml: Glyoxylate and dicarboxylate metabolism
path_slp00630.kgml: Initialization took 1.19 seconds
path_slp00630.kgml: (not found)
path_slp00630.kgml: --- 1.23 seconds ---

path_slp00633.kgml: Nitrotoluene degradation
path_slp00633.kgml: Initialization took 0.08 seconds
path_slp00633.kgml: (not found)
path_slp00633.kgml: --- 0.12 seconds ---

path_slp00640.kgml: Propanoate metabolism
path_slp00640.kgml: Initialization took 1.01 seconds
path_slp00640.kgml:
path_slp00640.kgml: Found a trail of span 2 without skipping any vertex
path_slp00640.kgml: 52 -> 68
path_slp00640.kgml: R00921 -> R01353
path_slp00640.kgml: slp:Slip_0902 -> slp:Slip_0903
path_slp00640.kgml: {2.3.1.222, 2.3.1.8} -> {2.7.2.1, 2.7.2.15}
path_slp00640.kgml:
path_slp00640.kgml: --- 1.05 seconds ---

path_slp00650.kgml: Butanoate metabolism
path_slp00650.kgml: Initialization took 2.65 seconds
path_slp00650.kgml:
path_slp00650.kgml: --- 2.82 seconds ---

path_slp00660.kgml: C5-Branched dibasic acid metabolism
path_slp00660.kgml: Initialization took 0.13 seconds
path_slp00660.kgml:
path_slp00660.kgml: Found a trail of span 3 without skipping any vertex
path_slp00660.kgml: 31 -> 96 -> 97
path_slp00660.kgml: R03896 -> R03898 -> R00994
path_slp00660.kgml: {slp:Slip_0509, slp:Slip_0510, slp:Slip_2157, slp:Slip_2158} -> {slp:Slip_0509, slp:Slip_0510, slp:Slip_2157, slp:Slip_2158} -> slp:Slip_2156
path_slp00660.kgml: 4.2.1.35 -> 4.2.1.35 -> 1.1.1.85
path_slp00660.kgml:
path_slp00660.kgml: --- 0.24 seconds ---

path_slp00670.kgml: One carbon pool by folate
path_slp00670.kgml: Initialization took 0.23 seconds
path_slp00670.kgml:
path_slp00670.kgml: Found a trail of span 3 containing skipped vertices
path_slp00670.kgml: 50 -> 51 -> [28] -> 20
path_slp00670.kgml: R04325 -> R04560 -> [R01655] -> R04326
path_slp00670.kgml: slp:Slip_0604 -> slp:Slip_0605 -> [{slp:Slip_0429, slp:Slip_0430}] -> slp:Slip_0604
path_slp00670.kgml: 2.1.2.2 -> 2.1.2.3 -> [3.5.4.9] -> 2.1.2.2
path_slp00670.kgml:
path_slp00670.kgml: Found a trail of span 2 without skipping any vertex
path_slp00670.kgml: 28 -> 29
path_slp00670.kgml: R01655 -> R01220
path_slp00670.kgml: {slp:Slip_0429, slp:Slip_0430} -> {slp:Slip_0429, slp:Slip_0430}
path_slp00670.kgml: 3.5.4.9 -> 1.5.1.5
path_slp00670.kgml:
path_slp00670.kgml: --- 0.49 seconds ---

path_slp00680.kgml: Methane metabolism
path_slp00680.kgml: Initialization took 1.49 seconds
path_slp00680.kgml:
path_slp00680.kgml: Found a trail of span 2 containing skipped vertices
path_slp00680.kgml: 194 -> 181
path_slp00680.kgml: R01068 -> R00762
path_slp00680.kgml: slp:Slip_2310 -> slp:Slip_2308
path_slp00680.kgml: 4.1.2.13 -> 3.1.3.11
path_slp00680.kgml: Skipped genes: slp:Slip_2309
path_slp00680.kgml:
path_slp00680.kgml: Found a trail of span 2 without skipping any vertex
path_slp00680.kgml: 142 -> 293
path_slp00680.kgml: R00658 -> R01518
path_slp00680.kgml: slp:Slip_1847 -> {slp:Slip_0290, slp:Slip_1849}
path_slp00680.kgml: 4.2.1.11 -> {5.4.2.11, 5.4.2.12}
path_slp00680.kgml:
path_slp00680.kgml: Found a trail of span 2 without skipping any vertex
path_slp00680.kgml: 203 -> 204
path_slp00680.kgml: R00315 -> R00230
path_slp00680.kgml: slp:Slip_0903 -> slp:Slip_0902
path_slp00680.kgml: {2.7.2.1, 2.7.2.15} -> 2.3.1.8
path_slp00680.kgml:
path_slp00680.kgml: --- 1.73 seconds ---

path_slp00730.kgml: Thiamine metabolism
path_slp00730.kgml: Initialization took 0.23 seconds
path_slp00730.kgml:
path_slp00730.kgml: Found a trail of span 3 without skipping any vertex
path_slp00730.kgml: 94 -> 75 -> 97
path_slp00730.kgml: R03472 -> R04509 -> R10712
path_slp00730.kgml: slp:Slip_0244 -> slp:Slip_0243 -> slp:Slip_0243
path_slp00730.kgml: 4.1.99.17 -> 2.7.4.7 -> 2.5.1.3
path_slp00730.kgml:
path_slp00730.kgml: Found a trail of span 3 without skipping any vertex
path_slp00730.kgml: 94 -> 75 -> 93
path_slp00730.kgml: R03472 -> R04509 -> R03223
path_slp00730.kgml: slp:Slip_0244 -> slp:Slip_0243 -> slp:Slip_0243
path_slp00730.kgml: 4.1.99.17 -> 2.7.4.7 -> 2.5.1.3
path_slp00730.kgml:
path_slp00730.kgml: Found a trail of span 2 containing skipped vertices
path_slp00730.kgml: 74 -> [93] -> 63
path_slp00730.kgml: R04448 -> [R03223] -> R00617
path_slp00730.kgml: slp:Slip_1464 -> [slp:Slip_0243] -> slp:Slip_1465
path_slp00730.kgml: 2.7.1.50 -> [2.5.1.3] -> 2.7.4.16
path_slp00730.kgml:
path_slp00730.kgml: Found a trail of span 2 containing skipped vertices
path_slp00730.kgml: 94 -> [75] -> 97
path_slp00730.kgml: R03472 -> [R04509] -> R10712
path_slp00730.kgml: slp:Slip_0244 -> [slp:Slip_0243] -> slp:Slip_0243
path_slp00730.kgml: 4.1.99.17 -> [2.7.4.7] -> 2.5.1.3
path_slp00730.kgml:
path_slp00730.kgml: Found a trail of span 2 containing skipped vertices
path_slp00730.kgml: 94 -> [75] -> 93
path_slp00730.kgml: R03472 -> [R04509] -> R03223
path_slp00730.kgml: slp:Slip_0244 -> [slp:Slip_0243] -> slp:Slip_0243
path_slp00730.kgml: 4.1.99.17 -> [2.7.4.7] -> 2.5.1.3
path_slp00730.kgml:
path_slp00730.kgml: --- 0.59 seconds ---

path_slp00740.kgml: Riboflavin metabolism
path_slp00740.kgml: Initialization took 0.05 seconds
path_slp00740.kgml:
path_slp00740.kgml: Found a trail of span 3 containing skipped vertices
path_slp00740.kgml: 32 -> [41] -> 42 -> 41
path_slp00740.kgml: R07281 -> [R04457] -> R00066 -> R04457
path_slp00740.kgml: slp:Slip_0871 -> [slp:Slip_0872] -> slp:Slip_0870 -> slp:Slip_0872
path_slp00740.kgml: 4.1.99.12 -> [2.5.1.78] -> 2.5.1.9 -> 2.5.1.78
path_slp00740.kgml:
path_slp00740.kgml: Found a trail of span 3 containing skipped vertices
path_slp00740.kgml: 38 -> 39 -> 40
path_slp00740.kgml: R00425 -> R03459 -> R03458
path_slp00740.kgml: slp:Slip_0871 -> slp:Slip_0869 -> slp:Slip_0869
path_slp00740.kgml: 3.5.4.25 -> 3.5.4.26 -> 1.1.1.193
path_slp00740.kgml: Skipped genes: slp:Slip_0870
path_slp00740.kgml:
path_slp00740.kgml: Found a trail of span 2 containing skipped vertices
path_slp00740.kgml: 38 -> [39] -> 40
path_slp00740.kgml: R00425 -> [R03459] -> R03458
path_slp00740.kgml: slp:Slip_0871 -> [slp:Slip_0869] -> slp:Slip_0869
path_slp00740.kgml: 3.5.4.25 -> [3.5.4.26] -> 1.1.1.193
path_slp00740.kgml: Skipped genes: slp:Slip_0870
path_slp00740.kgml:
path_slp00740.kgml: --- 0.24 seconds ---

path_slp00750.kgml: Vitamin B6 metabolism
path_slp00750.kgml: Initialization took 0.04 seconds
path_slp00750.kgml: (not found)
path_slp00750.kgml: --- 0.08 seconds ---

path_slp00760.kgml: Nicotinate and nicotinamide metabolism
path_slp00760.kgml: Initialization took 0.30 seconds
path_slp00760.kgml:
path_slp00760.kgml: Found a trail of span 3 without skipping any vertex
path_slp00760.kgml: 71 -> 72 -> 73
path_slp00760.kgml: R00481 -> R04292 -> R03348
path_slp00760.kgml: slp:Slip_0140 -> slp:Slip_0139 -> slp:Slip_0141
path_slp00760.kgml: 1.4.3.16 -> 2.5.1.72 -> 2.4.2.19
path_slp00760.kgml:
path_slp00760.kgml: Found a trail of span 2 containing skipped vertices
path_slp00760.kgml: 71 -> [72] -> 73
path_slp00760.kgml: R00481 -> [R04292] -> R03348
path_slp00760.kgml: slp:Slip_0140 -> [slp:Slip_0139] -> slp:Slip_0141
path_slp00760.kgml: 1.4.3.16 -> [2.5.1.72] -> 2.4.2.19
path_slp00760.kgml:
path_slp00760.kgml: --- 0.55 seconds ---

path_slp00770.kgml: Pantothenate and CoA biosynthesis
path_slp00770.kgml: Initialization took 0.48 seconds
path_slp00770.kgml:
path_slp00770.kgml: Found a trail of span 4 without skipping any vertex
path_slp00770.kgml: 82 -> 81 -> 80 -> 85
path_slp00770.kgml: R00006 -> R03051 -> R01209 -> R01214
path_slp00770.kgml: {slp:Slip_2161, slp:Slip_2162} -> slp:Slip_2160 -> slp:Slip_2163 -> slp:Slip_2164
path_slp00770.kgml: 2.2.1.6 -> 1.1.1.86 -> 4.2.1.9 -> {2.6.1.42, 2.6.1.6}
path_slp00770.kgml:
path_slp00770.kgml: Found a trail of span 3 containing skipped vertices
path_slp00770.kgml: 82 -> 81 -> [80] -> 85
path_slp00770.kgml: R00006 -> R03051 -> [R01209] -> R01214
path_slp00770.kgml: {slp:Slip_2161, slp:Slip_2162} -> slp:Slip_2160 -> [slp:Slip_2163] -> slp:Slip_2164
path_slp00770.kgml: 2.2.1.6 -> 1.1.1.86 -> [4.2.1.9] -> {2.6.1.42, 2.6.1.6}
path_slp00770.kgml: Skipped genes: slp:Slip_2163
path_slp00770.kgml:
path_slp00770.kgml: Found a trail of span 3 containing skipped vertices
path_slp00770.kgml: 82 -> [81] -> 80 -> 85
path_slp00770.kgml: R00006 -> [R03051] -> R01209 -> R01214
path_slp00770.kgml: {slp:Slip_2161, slp:Slip_2162} -> [slp:Slip_2160] -> slp:Slip_2163 -> slp:Slip_2164
path_slp00770.kgml: 2.2.1.6 -> [1.1.1.86] -> 4.2.1.9 -> {2.6.1.42, 2.6.1.6}
path_slp00770.kgml:
path_slp00770.kgml: Found a trail of span 2 without skipping any vertex
path_slp00770.kgml: 93 -> 76
path_slp00770.kgml: R00489 -> R02473
path_slp00770.kgml: slp:Slip_0138 -> slp:Slip_0137
path_slp00770.kgml: {4.1.1.11, 4.1.1.15} -> 6.3.2.1
path_slp00770.kgml:
path_slp00770.kgml: Found a trail of span 2 containing skipped vertices
path_slp00770.kgml: 78 -> [77] -> 76
path_slp00770.kgml: R01226 -> [R02472] -> R02473
path_slp00770.kgml: slp:Slip_0136 -> [slp:Slip_0442] -> slp:Slip_0137
path_slp00770.kgml: 2.1.2.11 -> [1.1.1.169] -> 6.3.2.1
path_slp00770.kgml:
path_slp00770.kgml: --- 0.82 seconds ---

path_slp00780.kgml: Biotin metabolism
path_slp00780.kgml: Initialization took 0.13 seconds
path_slp00780.kgml:
path_slp00780.kgml: Found a trail of span 3 containing skipped vertices
path_slp00780.kgml: 95 -> 53 -> 56
path_slp00780.kgml: R10115 -> R10116 -> R10117
path_slp00780.kgml: slp:Slip_1445 -> {slp:Slip_0466, slp:Slip_0484, slp:Slip_1447} -> slp:Slip_1444
path_slp00780.kgml: {2.3.1.179, 2.3.1.41} -> 1.1.1.100 -> 4.2.1.59
path_slp00780.kgml: Skipped genes: slp:Slip_1446
path_slp00780.kgml:
path_slp00780.kgml: Found a trail of span 3 containing skipped vertices
path_slp00780.kgml: 74 -> 67 -> 70
path_slp00780.kgml: R10119 -> R10120 -> R10121
path_slp00780.kgml: slp:Slip_1445 -> {slp:Slip_0466, slp:Slip_0484, slp:Slip_1447} -> slp:Slip_1444
path_slp00780.kgml: {2.3.1.179, 2.3.1.41} -> 1.1.1.100 -> 4.2.1.59
path_slp00780.kgml: Skipped genes: slp:Slip_1446
path_slp00780.kgml:
path_slp00780.kgml: Found a trail of span 2 containing skipped vertices
path_slp00780.kgml: 95 -> [53] -> 56
path_slp00780.kgml: R10115 -> [R10116] -> R10117
path_slp00780.kgml: slp:Slip_1445 -> [{slp:Slip_0466, slp:Slip_0484, slp:Slip_1447}] -> slp:Slip_1444
path_slp00780.kgml: {2.3.1.179, 2.3.1.41} -> [1.1.1.100] -> 4.2.1.59
path_slp00780.kgml:
path_slp00780.kgml: Found a trail of span 2 containing skipped vertices
path_slp00780.kgml: 74 -> [67] -> 70
path_slp00780.kgml: R10119 -> [R10120] -> R10121
path_slp00780.kgml: slp:Slip_1445 -> [{slp:Slip_0466, slp:Slip_0484, slp:Slip_1447}] -> slp:Slip_1444
path_slp00780.kgml: {2.3.1.179, 2.3.1.41} -> [1.1.1.100] -> 4.2.1.59
path_slp00780.kgml:
path_slp00780.kgml: --- 0.37 seconds ---

path_slp00785.kgml: Lipoic acid metabolism
path_slp00785.kgml: Initialization took 0.04 seconds
path_slp00785.kgml: (not found)
path_slp00785.kgml: --- 0.09 seconds ---

path_slp00790.kgml: Folate biosynthesis
path_slp00790.kgml: Initialization took 0.53 seconds
path_slp00790.kgml:
path_slp00790.kgml: Found a trail of span 7 containing skipped vertices
path_slp00790.kgml: 180 -> 81 -> 80 -> 79 -> 96 -> 102 -> 103
path_slp00790.kgml: R00428 -> R05046 -> R05048 -> R04639 -> R09959 -> R10002 -> R09978
path_slp00790.kgml: slp:Slip_1211 -> slp:Slip_1211 -> slp:Slip_1211 -> slp:Slip_1211 -> slp:Slip_1215 -> slp:Slip_1212 -> slp:Slip_1214
path_slp00790.kgml: 3.5.4.16 -> 3.5.4.16 -> 3.5.4.16 -> 3.5.4.16 -> 4.1.2.50 -> 4.3.99.3 -> 6.3.4.20
path_slp00790.kgml: Skipped genes: slp:Slip_1213
path_slp00790.kgml:
path_slp00790.kgml: Found a trail of span 6 containing skipped vertices
path_slp00790.kgml: 180 -> 81 -> 80 -> 79 -> 96 -> [102] -> 103
path_slp00790.kgml: R00428 -> R05046 -> R05048 -> R04639 -> R09959 -> [R10002] -> R09978
path_slp00790.kgml: slp:Slip_1211 -> slp:Slip_1211 -> slp:Slip_1211 -> slp:Slip_1211 -> slp:Slip_1215 -> [slp:Slip_1212] -> slp:Slip_1214
path_slp00790.kgml: 3.5.4.16 -> 3.5.4.16 -> 3.5.4.16 -> 3.5.4.16 -> 4.1.2.50 -> [4.3.99.3] -> 6.3.4.20
path_slp00790.kgml: Skipped genes: slp:Slip_1213, slp:Slip_1212
path_slp00790.kgml:
path_slp00790.kgml: Found a trail of span 6 containing skipped vertices
path_slp00790.kgml: 180 -> 81 -> 80 -> 79 -> [96] -> 102 -> 103
path_slp00790.kgml: R00428 -> R05046 -> R05048 -> R04639 -> [R09959] -> R10002 -> R09978
path_slp00790.kgml: slp:Slip_1211 -> slp:Slip_1211 -> slp:Slip_1211 -> slp:Slip_1211 -> [slp:Slip_1215] -> slp:Slip_1212 -> slp:Slip_1214
path_slp00790.kgml: 3.5.4.16 -> 3.5.4.16 -> 3.5.4.16 -> 3.5.4.16 -> [4.1.2.50] -> 4.3.99.3 -> 6.3.4.20
path_slp00790.kgml: Skipped genes: slp:Slip_1213
path_slp00790.kgml:
path_slp00790.kgml: Found a trail of span 6 containing skipped vertices
path_slp00790.kgml: 180 -> [81] -> 80 -> 79 -> 96 -> 102 -> 103
path_slp00790.kgml: R00428 -> [R05046] -> R05048 -> R04639 -> R09959 -> R10002 -> R09978
path_slp00790.kgml: slp:Slip_1211 -> [slp:Slip_1211] -> slp:Slip_1211 -> slp:Slip_1211 -> slp:Slip_1215 -> slp:Slip_1212 -> slp:Slip_1214
path_slp00790.kgml: 3.5.4.16 -> [3.5.4.16] -> 3.5.4.16 -> 3.5.4.16 -> 4.1.2.50 -> 4.3.99.3 -> 6.3.4.20
path_slp00790.kgml: Skipped genes: slp:Slip_1213
path_slp00790.kgml:
path_slp00790.kgml: Found a trail of span 6 containing skipped vertices
path_slp00790.kgml: 180 -> 81 -> [80] -> 79 -> 96 -> 102 -> 103
path_slp00790.kgml: R00428 -> R05046 -> [R05048] -> R04639 -> R09959 -> R10002 -> R09978
path_slp00790.kgml: slp:Slip_1211 -> slp:Slip_1211 -> [slp:Slip_1211] -> slp:Slip_1211 -> slp:Slip_1215 -> slp:Slip_1212 -> slp:Slip_1214
path_slp00790.kgml: 3.5.4.16 -> 3.5.4.16 -> [3.5.4.16] -> 3.5.4.16 -> 4.1.2.50 -> 4.3.99.3 -> 6.3.4.20
path_slp00790.kgml: Skipped genes: slp:Slip_1213
path_slp00790.kgml:
path_slp00790.kgml: Found a trail of span 6 containing skipped vertices
path_slp00790.kgml: 180 -> 81 -> 80 -> [79] -> 96 -> 102 -> 103
path_slp00790.kgml: R00428 -> R05046 -> R05048 -> [R04639] -> R09959 -> R10002 -> R09978
path_slp00790.kgml: slp:Slip_1211 -> slp:Slip_1211 -> slp:Slip_1211 -> [slp:Slip_1211] -> slp:Slip_1215 -> slp:Slip_1212 -> slp:Slip_1214
path_slp00790.kgml: 3.5.4.16 -> 3.5.4.16 -> 3.5.4.16 -> [3.5.4.16] -> 4.1.2.50 -> 4.3.99.3 -> 6.3.4.20
path_slp00790.kgml: Skipped genes: slp:Slip_1213
path_slp00790.kgml:
path_slp00790.kgml: Found a trail of span 5 containing skipped vertices
path_slp00790.kgml: 180 -> 81 -> 80 -> 79 -> 86
path_slp00790.kgml: R00428 -> R05046 -> R05048 -> R04639 -> R04286
path_slp00790.kgml: slp:Slip_1211 -> slp:Slip_1211 -> slp:Slip_1211 -> slp:Slip_1211 -> slp:Slip_1215
path_slp00790.kgml: 3.5.4.16 -> 3.5.4.16 -> 3.5.4.16 -> 3.5.4.16 -> 4.2.3.12
path_slp00790.kgml: Skipped genes: slp:Slip_1214, slp:Slip_1213, slp:Slip_1212
path_slp00790.kgml:
path_slp00790.kgml: Found a trail of span 4 without skipping any vertex
path_slp00790.kgml: 171 -> 75 -> 74 -> 72
path_slp00790.kgml: R11073 -> R03504 -> R03503 -> R03067
path_slp00790.kgml: slp:Slip_0133 -> slp:Slip_0133 -> slp:Slip_0134 -> slp:Slip_0132
path_slp00790.kgml: 5.1.99.8 -> 4.1.2.25 -> 2.7.6.3 -> 2.5.1.15
path_slp00790.kgml:
path_slp00790.kgml: Found a trail of span 4 containing skipped vertices
path_slp00790.kgml: 180 -> 81 -> 80 -> [79] -> 86
path_slp00790.kgml: R00428 -> R05046 -> R05048 -> [R04639] -> R04286
path_slp00790.kgml: slp:Slip_1211 -> slp:Slip_1211 -> slp:Slip_1211 -> [slp:Slip_1211] -> slp:Slip_1215
path_slp00790.kgml: 3.5.4.16 -> 3.5.4.16 -> 3.5.4.16 -> [3.5.4.16] -> 4.2.3.12
path_slp00790.kgml: Skipped genes: slp:Slip_1214, slp:Slip_1213, slp:Slip_1212
path_slp00790.kgml:
path_slp00790.kgml: Found a trail of span 3 containing skipped vertices
path_slp00790.kgml: 171 -> 75 -> [74] -> 72
path_slp00790.kgml: R11073 -> R03504 -> [R03503] -> R03067
path_slp00790.kgml: slp:Slip_0133 -> slp:Slip_0133 -> [slp:Slip_0134] -> slp:Slip_0132
path_slp00790.kgml: 5.1.99.8 -> 4.1.2.25 -> [2.7.6.3] -> 2.5.1.15
path_slp00790.kgml:
path_slp00790.kgml: Found a trail of span 3 without skipping any vertex
path_slp00790.kgml: 171 -> 75 -> 73
path_slp00790.kgml: R11073 -> R03504 -> R03066
path_slp00790.kgml: slp:Slip_0133 -> slp:Slip_0133 -> slp:Slip_0132
path_slp00790.kgml: 5.1.99.8 -> 4.1.2.25 -> 2.5.1.15
path_slp00790.kgml:
path_slp00790.kgml: Found a trail of span 3 containing skipped vertices
path_slp00790.kgml: 171 -> [75] -> 74 -> 72
path_slp00790.kgml: R11073 -> [R03504] -> R03503 -> R03067
path_slp00790.kgml: slp:Slip_0133 -> [slp:Slip_0133] -> slp:Slip_0134 -> slp:Slip_0132
path_slp00790.kgml: 5.1.99.8 -> [4.1.2.25] -> 2.7.6.3 -> 2.5.1.15
path_slp00790.kgml:
path_slp00790.kgml: Found a trail of span 2 without skipping any vertex
path_slp00790.kgml: 93 -> 117
path_slp00790.kgml: R09394 -> R11372
path_slp00790.kgml: slp:Slip_0568 -> slp:Slip_0569
path_slp00790.kgml: 4.1.99.22 -> 4.6.1.17
path_slp00790.kgml:
path_slp00790.kgml: Found a trail of span 2 containing skipped vertices
path_slp00790.kgml: 171 -> [75] -> 73
path_slp00790.kgml: R11073 -> [R03504] -> R03066
path_slp00790.kgml: slp:Slip_0133 -> [slp:Slip_0133] -> slp:Slip_0132
path_slp00790.kgml: 5.1.99.8 -> [4.1.2.25] -> 2.5.1.15
path_slp00790.kgml:
path_slp00790.kgml: --- 1.69 seconds ---

path_slp00860.kgml: Porphyrin and chlorophyll metabolism
path_slp00860.kgml: Initialization took 2.09 seconds
path_slp00860.kgml:
path_slp00860.kgml: Found a trail of span 8 containing skipped vertices
path_slp00860.kgml: 278 -> 276 -> 274 -> 273 -> 270 -> 271 -> 281 -> 280
path_slp00860.kgml: R04109 -> R02272 -> R00036 -> R00084 -> R03165 -> R03194 -> R03947 -> R02864
path_slp00860.kgml: slp:Slip_1428 -> slp:Slip_1420 -> slp:Slip_1424 -> slp:Slip_1427 -> slp:Slip_1426 -> slp:Slip_1426 -> slp:Slip_1429 -> slp:Slip_1429
path_slp00860.kgml: 1.2.1.70 -> 5.4.3.8 -> 4.2.1.24 -> 2.5.1.61 -> 4.2.1.75 -> 2.1.1.107 -> 1.3.1.76 -> 4.99.1.4
path_slp00860.kgml: Skipped genes: slp:Slip_1425, slp:Slip_1421, slp:Slip_1422, slp:Slip_1423
path_slp00860.kgml:
path_slp00860.kgml: Found a trail of span 7 containing skipped vertices
path_slp00860.kgml: 278 -> [276] -> 274 -> 273 -> 270 -> 271 -> 281 -> 280
path_slp00860.kgml: R04109 -> [R02272] -> R00036 -> R00084 -> R03165 -> R03194 -> R03947 -> R02864
path_slp00860.kgml: slp:Slip_1428 -> [slp:Slip_1420] -> slp:Slip_1424 -> slp:Slip_1427 -> slp:Slip_1426 -> slp:Slip_1426 -> slp:Slip_1429 -> slp:Slip_1429
path_slp00860.kgml: 1.2.1.70 -> [5.4.3.8] -> 4.2.1.24 -> 2.5.1.61 -> 4.2.1.75 -> 2.1.1.107 -> 1.3.1.76 -> 4.99.1.4
path_slp00860.kgml: Skipped genes: slp:Slip_1425
path_slp00860.kgml:
path_slp00860.kgml: Found a trail of span 7 containing skipped vertices
path_slp00860.kgml: 278 -> 276 -> 274 -> [273] -> 270 -> 271 -> 281 -> 280
path_slp00860.kgml: R04109 -> R02272 -> R00036 -> [R00084] -> R03165 -> R03194 -> R03947 -> R02864
path_slp00860.kgml: slp:Slip_1428 -> slp:Slip_1420 -> slp:Slip_1424 -> [slp:Slip_1427] -> slp:Slip_1426 -> slp:Slip_1426 -> slp:Slip_1429 -> slp:Slip_1429
path_slp00860.kgml: 1.2.1.70 -> 5.4.3.8 -> 4.2.1.24 -> [2.5.1.61] -> 4.2.1.75 -> 2.1.1.107 -> 1.3.1.76 -> 4.99.1.4
path_slp00860.kgml: Skipped genes: slp:Slip_1425, slp:Slip_1427, slp:Slip_1421, slp:Slip_1422, slp:Slip_1423
path_slp00860.kgml:
path_slp00860.kgml: Found a trail of span 7 containing skipped vertices
path_slp00860.kgml: 278 -> 276 -> 274 -> 273 -> [270] -> 271 -> 281 -> 280
path_slp00860.kgml: R04109 -> R02272 -> R00036 -> R00084 -> [R03165] -> R03194 -> R03947 -> R02864
path_slp00860.kgml: slp:Slip_1428 -> slp:Slip_1420 -> slp:Slip_1424 -> slp:Slip_1427 -> [slp:Slip_1426] -> slp:Slip_1426 -> slp:Slip_1429 -> slp:Slip_1429
path_slp00860.kgml: 1.2.1.70 -> 5.4.3.8 -> 4.2.1.24 -> 2.5.1.61 -> [4.2.1.75] -> 2.1.1.107 -> 1.3.1.76 -> 4.99.1.4
path_slp00860.kgml: Skipped genes: slp:Slip_1425, slp:Slip_1421, slp:Slip_1422, slp:Slip_1423
path_slp00860.kgml:
path_slp00860.kgml: Found a trail of span 7 containing skipped vertices
path_slp00860.kgml: 278 -> 276 -> 274 -> 273 -> 270 -> 271 -> [281] -> 280
path_slp00860.kgml: R04109 -> R02272 -> R00036 -> R00084 -> R03165 -> R03194 -> [R03947] -> R02864
path_slp00860.kgml: slp:Slip_1428 -> slp:Slip_1420 -> slp:Slip_1424 -> slp:Slip_1427 -> slp:Slip_1426 -> slp:Slip_1426 -> [slp:Slip_1429] -> slp:Slip_1429
path_slp00860.kgml: 1.2.1.70 -> 5.4.3.8 -> 4.2.1.24 -> 2.5.1.61 -> 4.2.1.75 -> 2.1.1.107 -> [1.3.1.76] -> 4.99.1.4
path_slp00860.kgml: Skipped genes: slp:Slip_1425, slp:Slip_1421, slp:Slip_1422, slp:Slip_1423
path_slp00860.kgml:
path_slp00860.kgml: Found a trail of span 7 containing skipped vertices
path_slp00860.kgml: 278 -> 276 -> 274 -> 273 -> 270 -> [271] -> 281 -> 280
path_slp00860.kgml: R04109 -> R02272 -> R00036 -> R00084 -> R03165 -> [R03194] -> R03947 -> R02864
path_slp00860.kgml: slp:Slip_1428 -> slp:Slip_1420 -> slp:Slip_1424 -> slp:Slip_1427 -> slp:Slip_1426 -> [slp:Slip_1426] -> slp:Slip_1429 -> slp:Slip_1429
path_slp00860.kgml: 1.2.1.70 -> 5.4.3.8 -> 4.2.1.24 -> 2.5.1.61 -> 4.2.1.75 -> [2.1.1.107] -> 1.3.1.76 -> 4.99.1.4
path_slp00860.kgml: Skipped genes: slp:Slip_1425, slp:Slip_1421, slp:Slip_1422, slp:Slip_1423
path_slp00860.kgml:
path_slp00860.kgml: Found a trail of span 5 without skipping any vertex
path_slp00860.kgml: 284 -> 285 -> 318 -> 319 -> 286
path_slp00860.kgml: R05809 -> R05810 -> R07772 -> R07773 -> R05812
path_slp00860.kgml: slp:Slip_0921 -> slp:Slip_0923 -> slp:Slip_0922 -> slp:Slip_0925 -> slp:Slip_0920
path_slp00860.kgml: 2.1.1.131 -> 2.1.1.271 -> 3.7.1.12 -> 2.1.1.195 -> 1.3.1.106
path_slp00860.kgml:
path_slp00860.kgml: Found a trail of span 4 containing skipped vertices
path_slp00860.kgml: 284 -> [285] -> 318 -> 319 -> 286
path_slp00860.kgml: R05809 -> [R05810] -> R07772 -> R07773 -> R05812
path_slp00860.kgml: slp:Slip_0921 -> [slp:Slip_0923] -> slp:Slip_0922 -> slp:Slip_0925 -> slp:Slip_0920
path_slp00860.kgml: 2.1.1.131 -> [2.1.1.271] -> 3.7.1.12 -> 2.1.1.195 -> 1.3.1.106
path_slp00860.kgml: Skipped genes: slp:Slip_0923
path_slp00860.kgml:
path_slp00860.kgml: Found a trail of span 4 containing skipped vertices
path_slp00860.kgml: 284 -> 285 -> [318] -> 319 -> 286
path_slp00860.kgml: R05809 -> R05810 -> [R07772] -> R07773 -> R05812
path_slp00860.kgml: slp:Slip_0921 -> slp:Slip_0923 -> [slp:Slip_0922] -> slp:Slip_0925 -> slp:Slip_0920
path_slp00860.kgml: 2.1.1.131 -> 2.1.1.271 -> [3.7.1.12] -> 2.1.1.195 -> 1.3.1.106
path_slp00860.kgml: Skipped genes: slp:Slip_0922
path_slp00860.kgml:
path_slp00860.kgml: Found a trail of span 4 without skipping any vertex
path_slp00860.kgml: 302 -> 315 -> 305 -> 308
path_slp00860.kgml: R05225 -> R07302 -> {R05221, R06558} -> R05222
path_slp00860.kgml: slp:Slip_2107 -> slp:Slip_2106 -> slp:Slip_2105 -> slp:Slip_2105
path_slp00860.kgml: 6.3.5.10 -> 6.3.1.10 -> {2.7.1.156, 2.7.1.156} -> 2.7.7.62
path_slp00860.kgml:
path_slp00860.kgml: Found a trail of span 4 containing skipped vertices
path_slp00860.kgml: 284 -> 285 -> 318 -> [319] -> 286
path_slp00860.kgml: R05809 -> R05810 -> R07772 -> [R07773] -> R05812
path_slp00860.kgml: slp:Slip_0921 -> slp:Slip_0923 -> slp:Slip_0922 -> [slp:Slip_0925] -> slp:Slip_0920
path_slp00860.kgml: 2.1.1.131 -> 2.1.1.271 -> 3.7.1.12 -> [2.1.1.195] -> 1.3.1.106
path_slp00860.kgml:
path_slp00860.kgml: Found a trail of span 3 containing skipped vertices
path_slp00860.kgml: 302 -> [315] -> 305 -> 308
path_slp00860.kgml: R05225 -> [R07302] -> {R05221, R06558} -> R05222
path_slp00860.kgml: slp:Slip_2107 -> [slp:Slip_2106] -> slp:Slip_2105 -> slp:Slip_2105
path_slp00860.kgml: 6.3.5.10 -> [6.3.1.10] -> {2.7.1.156, 2.7.1.156} -> 2.7.7.62
path_slp00860.kgml: Skipped genes: slp:Slip_2106
path_slp00860.kgml:
path_slp00860.kgml: Found a trail of span 3 containing skipped vertices
path_slp00860.kgml: 302 -> 315 -> [305] -> 308
path_slp00860.kgml: R05225 -> R07302 -> [{R05221, R06558}] -> R05222
path_slp00860.kgml: slp:Slip_2107 -> slp:Slip_2106 -> [slp:Slip_2105] -> slp:Slip_2105
path_slp00860.kgml: 6.3.5.10 -> 6.3.1.10 -> [{2.7.1.156, 2.7.1.156}] -> 2.7.7.62
path_slp00860.kgml:
path_slp00860.kgml: Found a trail of span 3 without skipping any vertex
path_slp00860.kgml: 302 -> 316 -> 308
path_slp00860.kgml: R05225 -> R06529 -> R05222
path_slp00860.kgml: slp:Slip_2107 -> slp:Slip_2106 -> slp:Slip_2105
path_slp00860.kgml: 6.3.5.10 -> 6.3.1.10 -> 2.7.7.62
path_slp00860.kgml:
path_slp00860.kgml: Found a trail of span 2 containing skipped vertices
path_slp00860.kgml: 291 -> 292
path_slp00860.kgml: R05180 -> R05181
path_slp00860.kgml: slp:Slip_0921 -> slp:Slip_0923
path_slp00860.kgml: 2.1.1.131 -> 2.1.1.133
path_slp00860.kgml: Skipped genes: slp:Slip_0922
path_slp00860.kgml:
path_slp00860.kgml: Found a trail of span 2 containing skipped vertices
path_slp00860.kgml: 302 -> [316] -> 308
path_slp00860.kgml: R05225 -> [R06529] -> R05222
path_slp00860.kgml: slp:Slip_2107 -> [slp:Slip_2106] -> slp:Slip_2105
path_slp00860.kgml: 6.3.5.10 -> [6.3.1.10] -> 2.7.7.62
path_slp00860.kgml: Skipped genes: slp:Slip_2106
path_slp00860.kgml:
path_slp00860.kgml: Found a trail of span 2 without skipping any vertex
path_slp00860.kgml: 282 -> 283
path_slp00860.kgml: R05807 -> R05808
path_slp00860.kgml: slp:Slip_0928 -> slp:Slip_0927
path_slp00860.kgml: 4.99.1.3 -> 2.1.1.151
path_slp00860.kgml:
path_slp00860.kgml: --- 4.36 seconds ---

path_slp00900.kgml: Terpenoid backbone biosynthesis
path_slp00900.kgml: Initialization took 0.94 seconds
path_slp00900.kgml:
path_slp00900.kgml: Found a trail of span 2 containing skipped vertices
path_slp00900.kgml: 99 -> 98
path_slp00900.kgml: R05884 -> R01123
path_slp00900.kgml: slp:Slip_1484 -> slp:Slip_1481
path_slp00900.kgml: 1.17.7.4 -> 5.3.3.2
path_slp00900.kgml: Skipped genes: slp:Slip_1482, slp:Slip_1483
path_slp00900.kgml:
path_slp00900.kgml: Found a trail of span 2 containing skipped vertices
path_slp00900.kgml: 97 -> 98
path_slp00900.kgml: R08210 -> R01123
path_slp00900.kgml: slp:Slip_1484 -> slp:Slip_1481
path_slp00900.kgml: 1.17.7.4 -> 5.3.3.2
path_slp00900.kgml: Skipped genes: slp:Slip_1482, slp:Slip_1483
path_slp00900.kgml:
path_slp00900.kgml: Found a trail of span 2 containing skipped vertices
path_slp00900.kgml: 66 -> [67] -> 68
path_slp00900.kgml: R05633 -> [R05634] -> R05637
path_slp00900.kgml: slp:Slip_2263 -> [slp:Slip_0101] -> slp:Slip_2262
path_slp00900.kgml: 2.7.7.60 -> [2.7.1.148] -> 4.6.1.12
path_slp00900.kgml:
path_slp00900.kgml: --- 1.11 seconds ---

path_slp00910.kgml: Nitrogen metabolism
path_slp00910.kgml: Initialization took 0.23 seconds
path_slp00910.kgml: (not found)
path_slp00910.kgml: --- 0.27 seconds ---

path_slp00920.kgml: Sulfur metabolism
path_slp00920.kgml: Initialization took 0.08 seconds
path_slp00920.kgml: (not found)
path_slp00920.kgml: --- 0.12 seconds ---

path_slp00970.kgml: Aminoacyl-tRNA biosynthesis
path_slp00970.kgml: Initialization took 1.23 seconds
path_slp00970.kgml: (not found)
path_slp00970.kgml: --- 1.28 seconds ---

path_slp01040.kgml: Biosynthesis of unsaturated fatty acids
path_slp01040.kgml: Initialization took 0.05 seconds
path_slp01040.kgml: (not found)
path_slp01040.kgml: --- 0.08 seconds ---

--- 113.63 seconds ---
