# Supplementary material for: CoMetGeNe: mining conserved neighborhood patterns in metabolic and genomic contexts
Source: BMC Bioinformatics. 2019 Jan 10;20:19. doi: 10.1186/s12859-018-2542-2 (PMC6327494; doi:10.1186/s12859-018-2542-2)
Supplement: Supplementary file 14 — Trail finding results for completely assembled representative bacterial genomes present in NCBI Genomes. Of the 1,545 fully assembled representative bacterial genomes in NCBI, corresponding entries have been identified in KEGG for 1,467 species, for which trail finding has been performed for all combinations of gap parameters δG and δD ranging from 0 to 3. This additional file is available from https://doi.org/10.6084/m9.figshare.7288769. (GZ 178,532 kb) [file 12859_2018_2542_MOESM14_ESM.gz › results/eru_dG2_dD1.hnet]

--- delta_G = 2, delta_D = 1 ---

path_eru00010.kgml: Glycolysis / Gluconeogenesis
path_eru00010.kgml: Initialization took 0.15 seconds
path_eru00010.kgml: (not found)
path_eru00010.kgml: --- 0.21 seconds ---

path_eru00020.kgml: Citrate cycle (TCA cycle)
path_eru00020.kgml: Initialization took 0.25 seconds
path_eru00020.kgml:
path_eru00020.kgml: Found a trail of span 2 containing skipped vertices
path_eru00020.kgml: 28 -> [31] -> 32
path_eru00020.kgml: R07618 -> [R02570] -> R00405
path_eru00020.kgml: {eru:Erum1420, eru:Erum5130} -> [eru:Erum8200] -> {eru:Erum1510, eru:Erum1520}
path_eru00020.kgml: 1.8.1.4 -> [2.3.1.61] -> 6.2.1.5
path_eru00020.kgml: Skipped genes: eru:Erum1480, eru:Erum1490
path_eru00020.kgml:
path_eru00020.kgml: --- 0.45 seconds ---

path_eru00030.kgml: Pentose phosphate pathway
path_eru00030.kgml: Initialization took 0.10 seconds
path_eru00030.kgml: (not found)
path_eru00030.kgml: --- 0.19 seconds ---

path_eru00051.kgml: Fructose and mannose metabolism
path_eru00051.kgml: Initialization took 0.06 seconds
path_eru00051.kgml: (not found)
path_eru00051.kgml: --- 0.12 seconds ---

path_eru00061.kgml: Fatty acid biosynthesis
path_eru00061.kgml: Initialization took 0.15 seconds
path_eru00061.kgml: (not found)
path_eru00061.kgml: --- 0.34 seconds ---

path_eru00130.kgml: Ubiquinone and other terpenoid-quinone biosynthesis
path_eru00130.kgml: Initialization took 0.10 seconds
path_eru00130.kgml: (not found)
path_eru00130.kgml: --- 0.16 seconds ---

path_eru00190.kgml: Oxidative phosphorylation
path_eru00190.kgml: Initialization took 0.80 seconds
path_eru00190.kgml: (not found)
path_eru00190.kgml: --- 0.86 seconds ---

path_eru00220.kgml: Arginine biosynthesis
path_eru00220.kgml: Initialization took 0.14 seconds
path_eru00220.kgml: (not found)
path_eru00220.kgml: --- 0.21 seconds ---

path_eru00230.kgml: Purine metabolism
path_eru00230.kgml: Initialization took 0.65 seconds
path_eru00230.kgml:
path_eru00230.kgml: Found a trail of span 3 containing skipped vertices
path_eru00230.kgml: 173 -> [170] -> 182 -> [180] -> 287
path_eru00230.kgml: R00435 -> [R00437] -> R00127 -> [R02017] -> R01547
path_eru00230.kgml: {eru:Erum1720, eru:Erum1730, eru:Erum2990, eru:Erum5850} -> [eru:Erum3540] -> eru:Erum5880 -> [{eru:Erum3270, eru:Erum5650}] -> eru:Erum5880
path_eru00230.kgml: {2.7.7.19, 2.7.7.48, 2.7.7.6} -> [2.7.7.8] -> 2.7.4.3 -> [1.17.4.1] -> {2.7.4.11, 2.7.4.3}
path_eru00230.kgml: Skipped genes: eru:Erum5870, eru:Erum5860
path_eru00230.kgml:
path_eru00230.kgml: --- 0.96 seconds ---

path_eru00240.kgml: Pyrimidine metabolism
path_eru00240.kgml: Initialization took 0.50 seconds
path_eru00240.kgml:
path_eru00240.kgml: Found a trail of span 2 containing skipped vertices
path_eru00240.kgml: 91 -> [97] -> 98
path_eru00240.kgml: R00575 -> [R01397] -> R01993
path_eru00240.kgml: {eru:Erum5170, eru:Erum6310} -> [eru:Erum4250] -> eru:Erum6350
path_eru00240.kgml: 6.3.5.5 -> [2.1.3.2] -> 3.5.2.3
path_eru00240.kgml:
path_eru00240.kgml: Found a trail of span 2 without skipping any vertex
path_eru00240.kgml: 178 -> 114
path_eru00240.kgml: R00965 -> R00963
path_eru00240.kgml: eru:Erum3040 -> eru:Erum3050
path_eru00240.kgml: 4.1.1.23 -> 3.1.3.5
path_eru00240.kgml:
path_eru00240.kgml: --- 0.81 seconds ---

path_eru00250.kgml: Alanine, aspartate and glutamate metabolism
path_eru00250.kgml: Initialization took 0.15 seconds
path_eru00250.kgml: (not found)
path_eru00250.kgml: --- 0.21 seconds ---

path_eru00260.kgml: Glycine, serine and threonine metabolism
path_eru00260.kgml: Initialization took 0.10 seconds
path_eru00260.kgml: (not found)
path_eru00260.kgml: --- 0.16 seconds ---

path_eru00261.kgml: Monobactam biosynthesis
path_eru00261.kgml: Initialization took 0.06 seconds
path_eru00261.kgml: (not found)
path_eru00261.kgml: --- 0.11 seconds ---

path_eru00270.kgml: Cysteine and methionine metabolism
path_eru00270.kgml: Initialization took 0.10 seconds
path_eru00270.kgml: (not found)
path_eru00270.kgml: --- 0.16 seconds ---

path_eru00280.kgml: Valine, leucine and isoleucine degradation
path_eru00280.kgml: Initialization took 0.06 seconds
path_eru00280.kgml: (not found)
path_eru00280.kgml: --- 0.12 seconds ---

path_eru00300.kgml: Lysine biosynthesis
path_eru00300.kgml: Initialization took 0.09 seconds
path_eru00300.kgml: (not found)
path_eru00300.kgml: --- 0.16 seconds ---

path_eru00310.kgml: Lysine degradation
path_eru00310.kgml: Initialization took 0.06 seconds
path_eru00310.kgml: (not found)
path_eru00310.kgml: --- 0.12 seconds ---

path_eru00330.kgml: Arginine and proline metabolism
path_eru00330.kgml: Initialization took 0.06 seconds
path_eru00330.kgml: (not found)
path_eru00330.kgml: --- 0.13 seconds ---

path_eru00400.kgml: Phenylalanine, tyrosine and tryptophan biosynthesis
path_eru00400.kgml: Initialization took 0.06 seconds
path_eru00400.kgml: (not found)
path_eru00400.kgml: --- 0.12 seconds ---

path_eru00450.kgml: Selenocompound metabolism
path_eru00450.kgml: Initialization took 0.06 seconds
path_eru00450.kgml: (not found)
path_eru00450.kgml: --- 0.12 seconds ---

path_eru00480.kgml: Glutathione metabolism
path_eru00480.kgml: Initialization took 0.09 seconds
path_eru00480.kgml: (not found)
path_eru00480.kgml: --- 0.16 seconds ---

path_eru00550.kgml: Peptidoglycan biosynthesis
path_eru00550.kgml: Initialization took 0.06 seconds
path_eru00550.kgml: (not found)
path_eru00550.kgml: --- 0.12 seconds ---

path_eru00561.kgml: Glycerolipid metabolism
path_eru00561.kgml: Initialization took 0.06 seconds
path_eru00561.kgml: (not found)
path_eru00561.kgml: --- 0.12 seconds ---

path_eru00562.kgml: Inositol phosphate metabolism
path_eru00562.kgml: Initialization took 0.06 seconds
path_eru00562.kgml: (not found)
path_eru00562.kgml: --- 0.12 seconds ---

path_eru00564.kgml: Glycerophospholipid metabolism
path_eru00564.kgml: Initialization took 0.15 seconds
path_eru00564.kgml:
path_eru00564.kgml: Found a trail of span 2 without skipping any vertex
path_eru00564.kgml: 103 -> 135
path_eru00564.kgml: R01800 -> R02055
path_eru00564.kgml: eru:Erum3160 -> eru:Erum3170
path_eru00564.kgml: 2.7.8.8 -> 4.1.1.65
path_eru00564.kgml:
path_eru00564.kgml: --- 0.27 seconds ---

path_eru00620.kgml: Pyruvate metabolism
path_eru00620.kgml: Initialization took 0.09 seconds
path_eru00620.kgml: (not found)
path_eru00620.kgml: --- 0.16 seconds ---

path_eru00630.kgml: Glyoxylate and dicarboxylate metabolism
path_eru00630.kgml: Initialization took 0.15 seconds
path_eru00630.kgml: (not found)
path_eru00630.kgml: --- 0.21 seconds ---

path_eru00640.kgml: Propanoate metabolism
path_eru00640.kgml: Initialization took 0.09 seconds
path_eru00640.kgml: (not found)
path_eru00640.kgml: --- 0.14 seconds ---

path_eru00650.kgml: Butanoate metabolism
path_eru00650.kgml: Initialization took 0.06 seconds
path_eru00650.kgml: (not found)
path_eru00650.kgml: --- 0.13 seconds ---

path_eru00670.kgml: One carbon pool by folate
path_eru00670.kgml: Initialization took 0.09 seconds
path_eru00670.kgml:
path_eru00670.kgml: Found a trail of span 3 containing skipped vertices
path_eru00670.kgml: 29 -> 28 -> [20] -> 60
path_eru00670.kgml: R01220 -> R01655 -> [R04326] -> R06613
path_eru00670.kgml: eru:Erum6730 -> eru:Erum6730 -> [eru:Erum6370] -> eru:Erum6790
path_eru00670.kgml: 1.5.1.5 -> 3.5.4.9 -> [2.1.2.2] -> 2.1.1.148
path_eru00670.kgml: Skipped genes: eru:Erum6780, eru:Erum6740
path_eru00670.kgml:
path_eru00670.kgml: --- 0.22 seconds ---

path_eru00680.kgml: Methane metabolism
path_eru00680.kgml: Initialization took 0.10 seconds
path_eru00680.kgml: (not found)
path_eru00680.kgml: --- 0.16 seconds ---

path_eru00730.kgml: Thiamine metabolism
path_eru00730.kgml: Initialization took 0.09 seconds
path_eru00730.kgml: (not found)
path_eru00730.kgml: --- 0.16 seconds ---

path_eru00740.kgml: Riboflavin metabolism
path_eru00740.kgml: Initialization took 0.09 seconds
path_eru00740.kgml: (not found)
path_eru00740.kgml: --- 0.16 seconds ---

path_eru00750.kgml: Vitamin B6 metabolism
path_eru00750.kgml: Initialization took 0.06 seconds
path_eru00750.kgml: (not found)
path_eru00750.kgml: --- 0.11 seconds ---

path_eru00760.kgml: Nicotinate and nicotinamide metabolism
path_eru00760.kgml: Initialization took 0.10 seconds
path_eru00760.kgml: (not found)
path_eru00760.kgml: --- 0.16 seconds ---

path_eru00770.kgml: Pantothenate and CoA biosynthesis
path_eru00770.kgml: Initialization took 0.06 seconds
path_eru00770.kgml: (not found)
path_eru00770.kgml: --- 0.12 seconds ---

path_eru00780.kgml: Biotin metabolism
path_eru00780.kgml: Initialization took 0.14 seconds
path_eru00780.kgml: (not found)
path_eru00780.kgml: --- 0.19 seconds ---

path_eru00785.kgml: Lipoic acid metabolism
path_eru00785.kgml: Initialization took 0.06 seconds
path_eru00785.kgml: (not found)
path_eru00785.kgml: --- 0.12 seconds ---

path_eru00790.kgml: Folate biosynthesis
path_eru00790.kgml: Initialization took 0.10 seconds
path_eru00790.kgml: (not found)
path_eru00790.kgml: --- 0.16 seconds ---

path_eru00860.kgml: Porphyrin and chlorophyll metabolism
path_eru00860.kgml: Initialization took 0.15 seconds
path_eru00860.kgml: (not found)
path_eru00860.kgml: --- 0.21 seconds ---

path_eru00900.kgml: Terpenoid backbone biosynthesis
path_eru00900.kgml: Initialization took 0.10 seconds
path_eru00900.kgml:
path_eru00900.kgml: Found a trail of span 2 containing skipped vertices
path_eru00900.kgml: 66 -> [67] -> 68
path_eru00900.kgml: R05633 -> [R05634] -> R05637
path_eru00900.kgml: eru:Erum1030 -> [eru:Erum3340] -> eru:Erum1020
path_eru00900.kgml: 2.7.7.60 -> [2.7.1.148] -> 4.6.1.12
path_eru00900.kgml:
path_eru00900.kgml: --- 0.22 seconds ---

path_eru00910.kgml: Nitrogen metabolism
path_eru00910.kgml: Initialization took 0.06 seconds
path_eru00910.kgml: (not found)
path_eru00910.kgml: --- 0.12 seconds ---

path_eru00970.kgml: Aminoacyl-tRNA biosynthesis
path_eru00970.kgml: Initialization took 0.40 seconds
path_eru00970.kgml: (not found)
path_eru00970.kgml: --- 0.46 seconds ---

path_eru01040.kgml: Biosynthesis of unsaturated fatty acids
path_eru01040.kgml: Initialization took 0.06 seconds
path_eru01040.kgml: (not found)
path_eru01040.kgml: --- 0.13 seconds ---

--- 33.66 seconds ---
