# Supplementary material for: CoMetGeNe: mining conserved neighborhood patterns in metabolic and genomic contexts
Source: BMC Bioinformatics. 2019 Jan 10;20:19. doi: 10.1186/s12859-018-2542-2 (PMC6327494; doi:10.1186/s12859-018-2542-2)
Supplement: Supplementary file 14 — Trail finding results for completely assembled representative bacterial genomes present in NCBI Genomes. Of the 1,545 fully assembled representative bacterial genomes in NCBI, corresponding entries have been identified in KEGG for 1,467 species, for which trail finding has been performed for all combinations of gap parameters δG and δD ranging from 0 to 3. This additional file is available from https://doi.org/10.6084/m9.figshare.7288769. (GZ 178,532 kb) [file 12859_2018_2542_MOESM14_ESM.gz › results/kal_dG1_dD3.hnet]

--- delta_G = 1, delta_D = 3 ---

path_kal00010.kgml: Glycolysis / Gluconeogenesis
path_kal00010.kgml: Initialization took 12.34 seconds
path_kal00010.kgml:
path_kal00010.kgml: Found a trail of span 4 containing skipped vertices
path_kal00010.kgml: 131 -> [50 -> 75] -> 49 -> 48 -> [49] -> 50
path_kal00010.kgml: R00235 -> [R02569 -> R07618] -> R03270 -> R00014 -> [R03270] -> R02569
path_kal00010.kgml: {kal:KALB_1369, kal:KALB_314, kal:KALB_4169} -> [{kal:KALB_3069, kal:KALB_4172, kal:KALB_8689} -> {kal:KALB_1831, kal:KALB_1941, kal:KALB_7982}] -> {kal:KALB_1850, kal:KALB_3067, kal:KALB_3068, kal:KALB_4170, kal:KALB_4171, kal:KALB_67, kal:KALB_8690, kal:KALB_8691} -> {kal:KALB_1850, kal:KALB_3067, kal:KALB_3068, kal:KALB_4170, kal:KALB_4171, kal:KALB_67, kal:KALB_8690, kal:KALB_8691} -> [{kal:KALB_1850, kal:KALB_3067, kal:KALB_3068, kal:KALB_4170, kal:KALB_4171, kal:KALB_67, kal:KALB_8690, kal:KALB_8691}] -> {kal:KALB_3069, kal:KALB_4172, kal:KALB_8689}
path_kal00010.kgml: 6.2.1.1 -> [2.3.1.12 -> 1.8.1.4] -> 1.2.4.1 -> {1.2.4.1, 2.2.1.6, 4.1.1.1} -> [1.2.4.1] -> 2.3.1.12
path_kal00010.kgml:
path_kal00010.kgml: Found a trail of span 3 containing skipped vertices
path_kal00010.kgml: 76 -> [57] -> 58 -> 57
path_kal00010.kgml: R01512 -> [R01061] -> R01015 -> R01061
path_kal00010.kgml: kal:KALB_2802 -> [{kal:KALB_2801, kal:KALB_3637}] -> kal:KALB_2803 -> {kal:KALB_2801, kal:KALB_3637}
path_kal00010.kgml: 2.7.2.3 -> [{1.2.1.12, 1.2.1.59}] -> 5.3.1.1 -> {1.2.1.12, 1.2.1.59}
path_kal00010.kgml:
path_kal00010.kgml: Found a trail of span 2 containing skipped vertices
path_kal00010.kgml: 38 -> 46
path_kal00010.kgml: R00710 -> R00754
path_kal00010.kgml: {kal:KALB_1233, kal:KALB_3418} -> kal:KALB_3416
path_kal00010.kgml: {1.2.1.3, 1.2.1.5} -> {1.1.1.1, 1.1.1.71}
path_kal00010.kgml: Skipped genes: kal:KALB_3417
path_kal00010.kgml:
path_kal00010.kgml: Found a trail of span 2 containing skipped vertices
path_kal00010.kgml: 70 -> [62 -> 146] -> 14
path_kal00010.kgml: R01786 -> [R02740 -> R02073] -> R01070
path_kal00010.kgml: {kal:KALB_149, kal:KALB_1990, kal:KALB_8616, kal:KALB_8704} -> [kal:KALB_2810 -> kal:KALB_1994] -> {kal:KALB_4168, kal:KALB_8605, kal:KALB_8618}
path_kal00010.kgml: {2.7.1.1, 2.7.1.2} -> [5.3.1.9 -> 2.7.1.90] -> 4.1.2.13
path_kal00010.kgml: Skipped genes: kal:KALB_8617
path_kal00010.kgml:
path_kal00010.kgml: Found a trail of span 2 containing skipped vertices
path_kal00010.kgml: 66 -> [64 -> 146] -> 14
path_kal00010.kgml: R01600 -> [R03321 -> R02073] -> R01070
path_kal00010.kgml: {kal:KALB_149, kal:KALB_1990, kal:KALB_8616, kal:KALB_8704} -> [kal:KALB_2810 -> kal:KALB_1994] -> {kal:KALB_4168, kal:KALB_8605, kal:KALB_8618}
path_kal00010.kgml: {2.7.1.1, 2.7.1.2} -> [5.3.1.9 -> 2.7.1.90] -> 4.1.2.13
path_kal00010.kgml: Skipped genes: kal:KALB_8617
path_kal00010.kgml:
path_kal00010.kgml: --- 13.50 seconds ---

path_kal00020.kgml: Citrate cycle (TCA cycle)
path_kal00020.kgml: Initialization took 8.34 seconds
path_kal00020.kgml:
path_kal00020.kgml: Found a trail of span 3 containing skipped vertices
path_kal00020.kgml: 82 -> [80 -> 77] -> 75 -> 77
path_kal00020.kgml: R02569 -> [R07618 -> R03270] -> R00014 -> R03270
path_kal00020.kgml: {kal:KALB_3069, kal:KALB_4172, kal:KALB_8689} -> [{kal:KALB_1831, kal:KALB_1941, kal:KALB_7982} -> {kal:KALB_1850, kal:KALB_3067, kal:KALB_3068, kal:KALB_4170, kal:KALB_4171, kal:KALB_67, kal:KALB_8690, kal:KALB_8691}] -> {kal:KALB_1850, kal:KALB_3067, kal:KALB_3068, kal:KALB_4170, kal:KALB_4171, kal:KALB_67, kal:KALB_8690, kal:KALB_8691} -> {kal:KALB_1850, kal:KALB_3067, kal:KALB_3068, kal:KALB_4170, kal:KALB_4171, kal:KALB_67, kal:KALB_8690, kal:KALB_8691}
path_kal00020.kgml: 2.3.1.12 -> [1.8.1.4 -> 1.2.4.1] -> {1.2.4.1, 2.2.1.6, 4.1.1.1} -> 1.2.4.1
path_kal00020.kgml:
path_kal00020.kgml: Found a trail of span 2 without skipping any vertex
path_kal00020.kgml: 28 -> 31
path_kal00020.kgml: R07618 -> R02570
path_kal00020.kgml: {kal:KALB_1831, kal:KALB_1941, kal:KALB_7982} -> kal:KALB_1940
path_kal00020.kgml: 1.8.1.4 -> 2.3.1.61
path_kal00020.kgml:
path_kal00020.kgml: --- 8.90 seconds ---

path_kal00040.kgml: Pentose and glucuronate interconversions
path_kal00040.kgml: Initialization took 0.93 seconds
path_kal00040.kgml:
path_kal00040.kgml: Found a trail of span 2 without skipping any vertex
path_kal00040.kgml: 125 -> 126
path_kal00040.kgml: R04383 -> R01542
path_kal00040.kgml: kal:KALB_340 -> kal:KALB_339
path_kal00040.kgml: 5.3.1.17 -> {1.1.1.125, 1.1.1.127}
path_kal00040.kgml:
path_kal00040.kgml: Found a trail of span 2 without skipping any vertex
path_kal00040.kgml: 80 -> 87
path_kal00040.kgml: R01639 -> R01432
path_kal00040.kgml: {kal:KALB_1307, kal:KALB_3326} -> kal:KALB_3325
path_kal00040.kgml: 2.7.1.17 -> 5.3.1.5
path_kal00040.kgml:
path_kal00040.kgml: --- 1.08 seconds ---

path_kal00051.kgml: Fructose and mannose metabolism
path_kal00051.kgml: Initialization took 2.88 seconds
path_kal00051.kgml:
path_kal00051.kgml: Found a trail of span 2 without skipping any vertex
path_kal00051.kgml: 192 -> 196
path_kal00051.kgml: R08926 -> R10689
path_kal00051.kgml: kal:KALB_480 -> kal:KALB_481
path_kal00051.kgml: 1.1.1.122 -> ?
path_kal00051.kgml:
path_kal00051.kgml: --- 3.05 seconds ---

path_kal00052.kgml: Galactose metabolism
path_kal00052.kgml: Initialization took 3.73 seconds
path_kal00052.kgml:
path_kal00052.kgml: Found a trail of span 2 containing skipped vertices
path_kal00052.kgml: 94 -> [172 -> 171] -> 82
path_kal00052.kgml: R01105 -> [R10619 -> R01092] -> R00955
path_kal00052.kgml: {kal:KALB_727, kal:KALB_7541} -> [{kal:KALB_5695, kal:KALB_616} -> kal:KALB_6910] -> kal:KALB_729
path_kal00052.kgml: 3.2.1.23 -> [5.1.3.3 -> 2.7.1.6] -> 2.7.7.12
path_kal00052.kgml: Skipped genes: kal:KALB_728
path_kal00052.kgml:
path_kal00052.kgml: Found a trail of span 2 containing skipped vertices
path_kal00052.kgml: 171 -> [82] -> 79
path_kal00052.kgml: R01092 -> [R00955] -> R00291
path_kal00052.kgml: kal:KALB_6910 -> [kal:KALB_729] -> {kal:KALB_6911, kal:KALB_8364}
path_kal00052.kgml: 2.7.1.6 -> [2.7.7.12] -> 5.1.3.2
path_kal00052.kgml:
path_kal00052.kgml: --- 3.95 seconds ---

path_kal00053.kgml: Ascorbate and aldarate metabolism
path_kal00053.kgml: Initialization took 0.23 seconds
path_kal00053.kgml:
path_kal00053.kgml: Found a trail of span 3 containing skipped vertices
path_kal00053.kgml: 90 -> 99 -> [90] -> 93
path_kal00053.kgml: R02752 -> R08056 -> [R02752] -> R02279
path_kal00053.kgml: kal:KALB_6870 -> kal:KALB_6870 -> [kal:KALB_6870] -> kal:KALB_6871
path_kal00053.kgml: 4.2.1.40 -> 4.2.1.40 -> [4.2.1.40] -> 4.2.1.41
path_kal00053.kgml:
path_kal00053.kgml: --- 0.34 seconds ---

path_kal00072.kgml: Synthesis and degradation of ketone bodies
path_kal00072.kgml: Initialization took 1.08 seconds
path_kal00072.kgml: (not found)
path_kal00072.kgml: --- 1.14 seconds ---

path_kal00121.kgml: Secondary bile acid biosynthesis
path_kal00121.kgml: Initialization took 0.04 seconds
path_kal00121.kgml: (not found)
path_kal00121.kgml: --- 0.09 seconds ---

path_kal00130.kgml: Ubiquinone and other terpenoid-quinone biosynthesis
path_kal00130.kgml: Initialization took 1.39 seconds
path_kal00130.kgml:
path_kal00130.kgml: Found a trail of span 2 without skipping any vertex
path_kal00130.kgml: 59 -> 58
path_kal00130.kgml: R04030 -> R07263
path_kal00130.kgml: kal:KALB_8314 -> kal:KALB_8313
path_kal00130.kgml: 6.2.1.26 -> 4.1.3.36
path_kal00130.kgml:
path_kal00130.kgml: --- 1.46 seconds ---

path_kal00190.kgml: Oxidative phosphorylation
path_kal00190.kgml: Initialization took 14.96 seconds
path_kal00190.kgml: (not found)
path_kal00190.kgml: --- 14.99 seconds ---

path_kal00220.kgml: Arginine biosynthesis
path_kal00220.kgml: Initialization took 3.34 seconds
path_kal00220.kgml:
path_kal00220.kgml: Found a trail of span 8 containing skipped vertices
path_kal00220.kgml: 49 -> 50 -> 51 -> 52 -> [55 -> 44] -> 45 -> [47 -> 48] -> 55 -> [44 -> 45] -> 47 -> [48] -> 44
path_kal00220.kgml: R00259 -> R02649 -> R03443 -> R02283 -> [R02282 -> R01398] -> R01954 -> [R01086 -> R00551] -> R02282 -> [R01398 -> R01954] -> R01086 -> [R00551] -> R01398
path_kal00220.kgml: {kal:KALB_6454, kal:KALB_7163} -> kal:KALB_6453 -> kal:KALB_6455 -> kal:KALB_6452 -> [kal:KALB_6454 -> {kal:KALB_6158, kal:KALB_6451}] -> {kal:KALB_3213, kal:KALB_6449} -> [kal:KALB_6448 -> {kal:KALB_612, kal:KALB_7365}] -> kal:KALB_6454 -> [{kal:KALB_6158, kal:KALB_6451} -> {kal:KALB_3213, kal:KALB_6449}] -> kal:KALB_6448 -> [{kal:KALB_612, kal:KALB_7365}] -> {kal:KALB_6158, kal:KALB_6451}
path_kal00220.kgml: 2.3.1.1 -> 2.7.2.8 -> 1.2.1.38 -> 2.6.1.11 -> [2.3.1.35 -> 2.1.3.3] -> 6.3.4.5 -> [4.3.2.1 -> 3.5.3.1] -> 2.3.1.35 -> [2.1.3.3 -> 6.3.4.5] -> 4.3.2.1 -> [3.5.3.1] -> 2.1.3.3
path_kal00220.kgml: Skipped genes: kal:KALB_6450
path_kal00220.kgml:
path_kal00220.kgml: Found a trail of span 7 containing skipped vertices
path_kal00220.kgml: 49 -> 50 -> [51] -> 52 -> [55 -> 44] -> 45 -> [47 -> 48] -> 55 -> [44 -> 45] -> 47 -> [48] -> 44
path_kal00220.kgml: R00259 -> R02649 -> [R03443] -> R02283 -> [R02282 -> R01398] -> R01954 -> [R01086 -> R00551] -> R02282 -> [R01398 -> R01954] -> R01086 -> [R00551] -> R01398
path_kal00220.kgml: {kal:KALB_6454, kal:KALB_7163} -> kal:KALB_6453 -> [kal:KALB_6455] -> kal:KALB_6452 -> [kal:KALB_6454 -> {kal:KALB_6158, kal:KALB_6451}] -> {kal:KALB_3213, kal:KALB_6449} -> [kal:KALB_6448 -> {kal:KALB_612, kal:KALB_7365}] -> kal:KALB_6454 -> [{kal:KALB_6158, kal:KALB_6451} -> {kal:KALB_3213, kal:KALB_6449}] -> kal:KALB_6448 -> [{kal:KALB_612, kal:KALB_7365}] -> {kal:KALB_6158, kal:KALB_6451}
path_kal00220.kgml: 2.3.1.1 -> 2.7.2.8 -> [1.2.1.38] -> 2.6.1.11 -> [2.3.1.35 -> 2.1.3.3] -> 6.3.4.5 -> [4.3.2.1 -> 3.5.3.1] -> 2.3.1.35 -> [2.1.3.3 -> 6.3.4.5] -> 4.3.2.1 -> [3.5.3.1] -> 2.1.3.3
path_kal00220.kgml: Skipped genes: kal:KALB_6450
path_kal00220.kgml:
path_kal00220.kgml: Found a trail of span 7 containing skipped vertices
path_kal00220.kgml: 49 -> 50 -> 51 -> [52] -> 55 -> [44 -> 45] -> 47 -> [48] -> 44 -> 45
path_kal00220.kgml: R00259 -> R02649 -> R03443 -> [R02283] -> R02282 -> [R01398 -> R01954] -> R01086 -> [R00551] -> R01398 -> R01954
path_kal00220.kgml: {kal:KALB_6454, kal:KALB_7163} -> kal:KALB_6453 -> kal:KALB_6455 -> [kal:KALB_6452] -> kal:KALB_6454 -> [{kal:KALB_6158, kal:KALB_6451} -> {kal:KALB_3213, kal:KALB_6449}] -> kal:KALB_6448 -> [{kal:KALB_612, kal:KALB_7365}] -> {kal:KALB_6158, kal:KALB_6451} -> {kal:KALB_3213, kal:KALB_6449}
path_kal00220.kgml: 2.3.1.1 -> 2.7.2.8 -> 1.2.1.38 -> [2.6.1.11] -> 2.3.1.35 -> [2.1.3.3 -> 6.3.4.5] -> 4.3.2.1 -> [3.5.3.1] -> 2.1.3.3 -> 6.3.4.5
path_kal00220.kgml: Skipped genes: kal:KALB_6452, kal:KALB_6450
path_kal00220.kgml:
path_kal00220.kgml: Found a trail of span 7 containing skipped vertices
path_kal00220.kgml: 49 -> [50] -> 51 -> 52 -> [55 -> 44] -> 45 -> [47 -> 48] -> 55 -> [44 -> 45] -> 47 -> [48] -> 44
path_kal00220.kgml: R00259 -> [R02649] -> R03443 -> R02283 -> [R02282 -> R01398] -> R01954 -> [R01086 -> R00551] -> R02282 -> [R01398 -> R01954] -> R01086 -> [R00551] -> R01398
path_kal00220.kgml: {kal:KALB_6454, kal:KALB_7163} -> [kal:KALB_6453] -> kal:KALB_6455 -> kal:KALB_6452 -> [kal:KALB_6454 -> {kal:KALB_6158, kal:KALB_6451}] -> {kal:KALB_3213, kal:KALB_6449} -> [kal:KALB_6448 -> {kal:KALB_612, kal:KALB_7365}] -> kal:KALB_6454 -> [{kal:KALB_6158, kal:KALB_6451} -> {kal:KALB_3213, kal:KALB_6449}] -> kal:KALB_6448 -> [{kal:KALB_612, kal:KALB_7365}] -> {kal:KALB_6158, kal:KALB_6451}
path_kal00220.kgml: 2.3.1.1 -> [2.7.2.8] -> 1.2.1.38 -> 2.6.1.11 -> [2.3.1.35 -> 2.1.3.3] -> 6.3.4.5 -> [4.3.2.1 -> 3.5.3.1] -> 2.3.1.35 -> [2.1.3.3 -> 6.3.4.5] -> 4.3.2.1 -> [3.5.3.1] -> 2.1.3.3
path_kal00220.kgml: Skipped genes: kal:KALB_6453, kal:KALB_6450
path_kal00220.kgml:
path_kal00220.kgml: Found a trail of span 6 containing skipped vertices
path_kal00220.kgml: 49 -> 50 -> [51 -> 52] -> 55 -> [44 -> 45] -> 47 -> [48] -> 44 -> 45
path_kal00220.kgml: R00259 -> R02649 -> [R03443 -> R02283] -> R02282 -> [R01398 -> R01954] -> R01086 -> [R00551] -> R01398 -> R01954
path_kal00220.kgml: {kal:KALB_6454, kal:KALB_7163} -> kal:KALB_6453 -> [kal:KALB_6455 -> kal:KALB_6452] -> kal:KALB_6454 -> [{kal:KALB_6158, kal:KALB_6451} -> {kal:KALB_3213, kal:KALB_6449}] -> kal:KALB_6448 -> [{kal:KALB_612, kal:KALB_7365}] -> {kal:KALB_6158, kal:KALB_6451} -> {kal:KALB_3213, kal:KALB_6449}
path_kal00220.kgml: 2.3.1.1 -> 2.7.2.8 -> [1.2.1.38 -> 2.6.1.11] -> 2.3.1.35 -> [2.1.3.3 -> 6.3.4.5] -> 4.3.2.1 -> [3.5.3.1] -> 2.1.3.3 -> 6.3.4.5
path_kal00220.kgml: Skipped genes: kal:KALB_6452, kal:KALB_6450
path_kal00220.kgml:
path_kal00220.kgml: Found a trail of span 6 containing skipped vertices
path_kal00220.kgml: 49 -> [50 -> 51] -> 52 -> [55 -> 44] -> 45 -> [47 -> 48] -> 55 -> [44 -> 45] -> 47 -> [48] -> 44
path_kal00220.kgml: R00259 -> [R02649 -> R03443] -> R02283 -> [R02282 -> R01398] -> R01954 -> [R01086 -> R00551] -> R02282 -> [R01398 -> R01954] -> R01086 -> [R00551] -> R01398
path_kal00220.kgml: {kal:KALB_6454, kal:KALB_7163} -> [kal:KALB_6453 -> kal:KALB_6455] -> kal:KALB_6452 -> [kal:KALB_6454 -> {kal:KALB_6158, kal:KALB_6451}] -> {kal:KALB_3213, kal:KALB_6449} -> [kal:KALB_6448 -> {kal:KALB_612, kal:KALB_7365}] -> kal:KALB_6454 -> [{kal:KALB_6158, kal:KALB_6451} -> {kal:KALB_3213, kal:KALB_6449}] -> kal:KALB_6448 -> [{kal:KALB_612, kal:KALB_7365}] -> {kal:KALB_6158, kal:KALB_6451}
path_kal00220.kgml: 2.3.1.1 -> [2.7.2.8 -> 1.2.1.38] -> 2.6.1.11 -> [2.3.1.35 -> 2.1.3.3] -> 6.3.4.5 -> [4.3.2.1 -> 3.5.3.1] -> 2.3.1.35 -> [2.1.3.3 -> 6.3.4.5] -> 4.3.2.1 -> [3.5.3.1] -> 2.1.3.3
path_kal00220.kgml: Skipped genes: kal:KALB_6453, kal:KALB_6450
path_kal00220.kgml:
path_kal00220.kgml: --- 64.11 seconds ---

path_kal00230.kgml: Purine metabolism
path_kal00230.kgml: Initialization took 35.03 seconds
path_kal00230.kgml:
path_kal00230.kgml: Found a trail of span 4 containing skipped vertices
path_kal00230.kgml: 260 -> [164 -> 427 -> 428] -> 167 -> 166 -> [165 -> 169 -> 184] -> 183
path_kal00230.kgml: R04463 -> [R04208 -> R07404 -> R07405] -> R04591 -> R04559 -> [R04560 -> R01127 -> R01135] -> R01083
path_kal00230.kgml: {kal:KALB_8559, kal:KALB_8560, kal:KALB_8561} -> [kal:KALB_8543 -> kal:KALB_7939 -> kal:KALB_7938] -> kal:KALB_8565 -> kal:KALB_8571 -> [kal:KALB_8102 -> kal:KALB_8102 -> kal:KALB_8594] -> kal:KALB_8571
path_kal00230.kgml: 6.3.5.3 -> [6.3.3.1 -> 6.3.4.18 -> 5.4.99.18] -> 6.3.2.6 -> 4.3.2.2 -> [2.1.2.3 -> 3.5.4.10 -> 6.3.4.4] -> 4.3.2.2
path_kal00230.kgml: Skipped genes: kal:KALB_8570, kal:KALB_8564
path_kal00230.kgml:
path_kal00230.kgml: Found a trail of span 3 containing skipped vertices
path_kal00230.kgml: 166 -> 167 -> 166 -> [165 -> 169 -> 184] -> 183
path_kal00230.kgml: R04559 -> R04591 -> R04559 -> [R04560 -> R01127 -> R01135] -> R01083
path_kal00230.kgml: kal:KALB_8571 -> kal:KALB_8565 -> kal:KALB_8571 -> [kal:KALB_8102 -> kal:KALB_8102 -> kal:KALB_8594] -> kal:KALB_8571
path_kal00230.kgml: 4.3.2.2 -> 6.3.2.6 -> 4.3.2.2 -> [2.1.2.3 -> 3.5.4.10 -> 6.3.4.4] -> 4.3.2.2
path_kal00230.kgml: Skipped genes: kal:KALB_8570
path_kal00230.kgml:
path_kal00230.kgml: Found a trail of span 3 without skipping any vertex
path_kal00230.kgml: 226 -> 232 -> 429
path_kal00230.kgml: R02106 -> R06601 -> R06604
path_kal00230.kgml: kal:KALB_4480 -> kal:KALB_4479 -> kal:KALB_4478
path_kal00230.kgml: 1.7.3.3 -> 3.5.2.17 -> 4.1.1.97
path_kal00230.kgml:
path_kal00230.kgml: Found a trail of span 3 containing skipped vertices
path_kal00230.kgml: 244 -> [300 -> 139] -> 239 -> [242 -> 221 -> 302] -> 220
path_kal00230.kgml: R00441 -> [R00430 -> R02019] -> R02090 -> [R01968 -> R01969 -> R01229] -> R00332
path_kal00230.kgml: {kal:KALB_2761, kal:KALB_8194, kal:KALB_8232, kal:KALB_8233} -> [{kal:KALB_4183, kal:KALB_7014} -> {kal:KALB_3283, kal:KALB_3284, kal:KALB_574, kal:KALB_6652}] -> kal:KALB_2760 -> [{kal:KALB_177, kal:KALB_4468} -> kal:KALB_7989 -> kal:KALB_6601] -> kal:KALB_2760
path_kal00230.kgml: {2.7.7.48, 2.7.7.6} -> [2.7.1.40 -> 1.17.4.1] -> {2.7.4.12, 2.7.4.8} -> [{3.1.3.5, 3.1.3.89} -> {2.4.2.1, 2.4.2.4} -> {2.4.2.22, 2.4.2.7, 2.4.2.8}] -> 2.7.4.8
path_kal00230.kgml:
path_kal00230.kgml: Found a trail of span 2 containing skipped vertices
path_kal00230.kgml: 160 -> [162 -> 163 -> 260] -> 164
path_kal00230.kgml: R01072 -> [R04144 -> R04325 -> R04463] -> R04208
path_kal00230.kgml: kal:KALB_8544 -> [kal:KALB_8585 -> kal:KALB_8103 -> {kal:KALB_8559, kal:KALB_8560, kal:KALB_8561}] -> kal:KALB_8543
path_kal00230.kgml: 2.4.2.14 -> [6.3.4.13 -> 2.1.2.2 -> 6.3.5.3] -> 6.3.3.1
path_kal00230.kgml:
path_kal00230.kgml: Found a trail of span 2 without skipping any vertex
path_kal00230.kgml: 224 -> 225
path_kal00230.kgml: R02422 -> R02425
path_kal00230.kgml: kal:KALB_4471 -> kal:KALB_4472
path_kal00230.kgml: 3.5.3.4 -> 3.5.2.5
path_kal00230.kgml:
path_kal00230.kgml: Found a trail of span 2 containing skipped vertices
path_kal00230.kgml: 226 -> [232] -> 429
path_kal00230.kgml: R02106 -> [R06601] -> R06604
path_kal00230.kgml: kal:KALB_4480 -> [kal:KALB_4479] -> kal:KALB_4478
path_kal00230.kgml: 1.7.3.3 -> [3.5.2.17] -> 4.1.1.97
path_kal00230.kgml: Skipped genes: kal:KALB_4479
path_kal00230.kgml:
path_kal00230.kgml: Found a trail of span 2 without skipping any vertex
path_kal00230.kgml: 258 -> 259
path_kal00230.kgml: R01768 -> R02103
path_kal00230.kgml: {kal:KALB_5622, kal:KALB_5623, kal:KALB_5624} -> {kal:KALB_5622, kal:KALB_5623, kal:KALB_5624}
path_kal00230.kgml: 1.17.1.4 -> 1.17.1.4
path_kal00230.kgml:
path_kal00230.kgml: Found a trail of span 2 containing skipped vertices
path_kal00230.kgml: 302 -> [220 -> 300] -> 245
path_kal00230.kgml: R01229 -> [R00332 -> R00430] -> R00429
path_kal00230.kgml: kal:KALB_6601 -> [kal:KALB_2760 -> {kal:KALB_4183, kal:KALB_7014}] -> {kal:KALB_4370, kal:KALB_6600}
path_kal00230.kgml: {2.4.2.22, 2.4.2.7, 2.4.2.8} -> [2.7.4.8 -> 2.7.1.40] -> 2.7.6.5
path_kal00230.kgml:
path_kal00230.kgml: Found a trail of span 2 without skipping any vertex
path_kal00230.kgml: 427 -> 428
path_kal00230.kgml: R07404 -> R07405
path_kal00230.kgml: kal:KALB_7939 -> kal:KALB_7938
path_kal00230.kgml: 6.3.4.18 -> 5.4.99.18
path_kal00230.kgml:
path_kal00230.kgml: --- 43.61 seconds ---

path_kal00240.kgml: Pyrimidine metabolism
path_kal00240.kgml: Initialization took 18.65 seconds
path_kal00240.kgml:
path_kal00240.kgml: Found a trail of span 4 containing skipped vertices
path_kal00240.kgml: 91 -> 97 -> 98 -> [99 -> 101 -> 178] -> 112
path_kal00240.kgml: R00575 -> R01397 -> R01993 -> [R01869 -> R01870 -> R00965] -> R00966
path_kal00240.kgml: {kal:KALB_2754, kal:KALB_2757} -> kal:KALB_2751 -> kal:KALB_2752 -> [kal:KALB_5554 -> {kal:KALB_3518, kal:KALB_8643} -> kal:KALB_2758] -> {kal:KALB_2750, kal:KALB_8002}
path_kal00240.kgml: 6.3.5.5 -> 2.1.3.2 -> 3.5.2.3 -> [1.3.1.14 -> 2.4.2.10 -> 4.1.1.23] -> 2.4.2.9
path_kal00240.kgml: Skipped genes: kal:KALB_2753
path_kal00240.kgml:
path_kal00240.kgml: Found a trail of span 3 containing skipped vertices
path_kal00240.kgml: 150 -> [89] -> 161 -> [158] -> 157
path_kal00240.kgml: R02098 -> [R06613] -> R02094 -> [R02093] -> R00378
path_kal00240.kgml: {kal:KALB_336, kal:KALB_7893} -> [kal:KALB_7181] -> {kal:KALB_336, kal:KALB_7893} -> [{kal:KALB_1596, kal:KALB_690}] -> {kal:KALB_1575, kal:KALB_1635, kal:KALB_1976, kal:KALB_2, kal:KALB_236, kal:KALB_2544, kal:KALB_2611, kal:KALB_301, kal:KALB_337, kal:KALB_4467, kal:KALB_4863, kal:KALB_7084, kal:KALB_8792}
path_kal00240.kgml: {2.7.4.4, 2.7.4.9} -> [2.1.1.148] -> {2.7.4.12, 2.7.4.9} -> [2.7.4.6] -> 2.7.7.7
path_kal00240.kgml:
path_kal00240.kgml: Found a trail of span 2 containing skipped vertices
path_kal00240.kgml: 121 -> [102 -> 104] -> 103
path_kal00240.kgml: R00442 -> [R00438 -> R00156] -> R00443
path_kal00240.kgml: {kal:KALB_2761, kal:KALB_8194, kal:KALB_8232, kal:KALB_8233} -> [kal:KALB_7193 -> {kal:KALB_1596, kal:KALB_690}] -> {kal:KALB_2761, kal:KALB_8194, kal:KALB_8232, kal:KALB_8233}
path_kal00240.kgml: {2.7.7.48, 2.7.7.6} -> [2.7.7.8 -> 2.7.4.6] -> {2.7.7.48, 2.7.7.52, 2.7.7.6}
path_kal00240.kgml:
path_kal00240.kgml: Found a trail of span 2 without skipping any vertex
path_kal00240.kgml: 172 -> 173
path_kal00240.kgml: R03055 -> R04666
path_kal00240.kgml: kal:KALB_2656 -> {kal:KALB_2657, kal:KALB_7844}
path_kal00240.kgml: 3.5.2.2 -> 3.5.1.6
path_kal00240.kgml:
path_kal00240.kgml: Found a trail of span 2 without skipping any vertex
path_kal00240.kgml: 119 -> 120
path_kal00240.kgml: R02269 -> R00905
path_kal00240.kgml: kal:KALB_2656 -> {kal:KALB_2657, kal:KALB_7844}
path_kal00240.kgml: 3.5.2.2 -> 3.5.1.6
path_kal00240.kgml:
path_kal00240.kgml: Found a trail of span 2 containing skipped vertices
path_kal00240.kgml: 152 -> [151 -> 89 -> 163] -> 166
path_kal00240.kgml: R02485 -> [R02099 -> R06613 -> R01569] -> R01570
path_kal00240.kgml: kal:KALB_8023 -> [kal:KALB_4410 -> kal:KALB_7181 -> {kal:KALB_177, kal:KALB_4468}] -> kal:KALB_8022
path_kal00240.kgml: 3.5.4.5 -> [2.7.1.21 -> 2.1.1.148 -> {3.1.3.35, 3.1.3.5, 3.1.3.89}] -> {2.4.2.2, 2.4.2.4}
path_kal00240.kgml:
path_kal00240.kgml: Found a trail of span 2 without skipping any vertex
path_kal00240.kgml: 152 -> 155
path_kal00240.kgml: R02485 -> R02484
path_kal00240.kgml: kal:KALB_8023 -> kal:KALB_8022
path_kal00240.kgml: 3.5.4.5 -> {2.4.2.1, 2.4.2.2, 2.4.2.3, 2.4.2.4}
path_kal00240.kgml:
path_kal00240.kgml: Found a trail of span 2 containing skipped vertices
path_kal00240.kgml: 150 -> [89 -> 161 -> 158] -> 157
path_kal00240.kgml: R02098 -> [R06613 -> R02094 -> R02093] -> R00378
path_kal00240.kgml: {kal:KALB_336, kal:KALB_7893} -> [kal:KALB_7181 -> {kal:KALB_336, kal:KALB_7893} -> {kal:KALB_1596, kal:KALB_690}] -> {kal:KALB_1575, kal:KALB_1635, kal:KALB_1976, kal:KALB_2, kal:KALB_236, kal:KALB_2544, kal:KALB_2611, kal:KALB_301, kal:KALB_337, kal:KALB_4467, kal:KALB_4863, kal:KALB_7084, kal:KALB_8792}
path_kal00240.kgml: {2.7.4.4, 2.7.4.9} -> [2.1.1.148 -> {2.7.4.12, 2.7.4.9} -> 2.7.4.6] -> 2.7.7.7
path_kal00240.kgml:
path_kal00240.kgml: --- 22.65 seconds ---

path_kal00250.kgml: Alanine, aspartate and glutamate metabolism
path_kal00250.kgml: Initialization took 8.49 seconds
path_kal00250.kgml:
path_kal00250.kgml: Found a trail of span 2 without skipping any vertex
path_kal00250.kgml: 48 -> 51
path_kal00250.kgml: R01954 -> R01086
path_kal00250.kgml: {kal:KALB_3213, kal:KALB_6449} -> kal:KALB_6448
path_kal00250.kgml: 6.3.4.5 -> 4.3.2.1
path_kal00250.kgml:
path_kal00250.kgml: --- 8.59 seconds ---

path_kal00253.kgml: Tetracycline biosynthesis
path_kal00253.kgml: Initialization took 0.23 seconds
path_kal00253.kgml:
path_kal00253.kgml: Found a trail of span 2 containing skipped vertices
path_kal00253.kgml: 56 -> 5
path_kal00253.kgml: R11516 -> R06642
path_kal00253.kgml: {kal:KALB_7829, kal:KALB_7830, kal:KALB_7831} -> kal:KALB_7825
path_kal00253.kgml: 2.3.1.260 -> ?
path_kal00253.kgml: Skipped genes: kal:KALB_7826
path_kal00253.kgml:
path_kal00253.kgml: --- 0.31 seconds ---

path_kal00260.kgml: Glycine, serine and threonine metabolism
path_kal00260.kgml: Initialization took 20.51 seconds
path_kal00260.kgml:
path_kal00260.kgml: Found a trail of span 3 without skipping any vertex
path_kal00260.kgml: 103 -> 99 -> 87
path_kal00260.kgml: {R01773, R01775} -> R01771 -> R01466
path_kal00260.kgml: kal:KALB_7629 -> kal:KALB_7627 -> {kal:KALB_1329, kal:KALB_1634, kal:KALB_1867, kal:KALB_7109, kal:KALB_7110, kal:KALB_7628}
path_kal00260.kgml: {1.1.1.3, 1.1.1.3} -> 2.7.1.39 -> 4.2.3.1
path_kal00260.kgml:
path_kal00260.kgml: Found a trail of span 2 containing skipped vertices
path_kal00260.kgml: 103 -> [99] -> 87
path_kal00260.kgml: {R01773, R01775} -> [R01771] -> R01466
path_kal00260.kgml: kal:KALB_7629 -> [kal:KALB_7627] -> {kal:KALB_1329, kal:KALB_1634, kal:KALB_1867, kal:KALB_7109, kal:KALB_7110, kal:KALB_7628}
path_kal00260.kgml: {1.1.1.3, 1.1.1.3} -> [2.7.1.39] -> 4.2.3.1
path_kal00260.kgml:
path_kal00260.kgml: Found a trail of span 2 containing skipped vertices
path_kal00260.kgml: 92 -> [84] -> 89
path_kal00260.kgml: R00371 -> [R00751] -> R01465
path_kal00260.kgml: {kal:KALB_3549, kal:KALB_5659} -> [kal:KALB_8575] -> kal:KALB_3550
path_kal00260.kgml: 2.3.1.29 -> [{4.1.2.48, 4.1.2.5}] -> 1.1.1.103
path_kal00260.kgml:
path_kal00260.kgml: Found a trail of span 2 containing skipped vertices
path_kal00260.kgml: 82 -> [101] -> 110
path_kal00260.kgml: R00945 -> [R03425] -> R04125
path_kal00260.kgml: {kal:KALB_2819, kal:KALB_8116} -> [kal:KALB_3683] -> {kal:KALB_1948, kal:KALB_8114}
path_kal00260.kgml: 2.1.2.1 -> [1.4.4.2] -> 2.1.2.10
path_kal00260.kgml: Skipped genes: kal:KALB_8115
path_kal00260.kgml:
path_kal00260.kgml: --- 22.20 seconds ---

path_kal00261.kgml: Monobactam biosynthesis
path_kal00261.kgml: Initialization took 2.43 seconds
path_kal00261.kgml:
path_kal00261.kgml: Found a trail of span 3 without skipping any vertex
path_kal00261.kgml: 14 -> 15 -> 11
path_kal00261.kgml: R06633 -> R06626 -> R06632
path_kal00261.kgml: kal:KALB_6131 -> {kal:KALB_1757, kal:KALB_6130} -> kal:KALB_6132
path_kal00261.kgml: 1.1.3.46 -> 2.6.1.103 -> 1.13.11.46
path_kal00261.kgml:
path_kal00261.kgml: --- 2.55 seconds ---

path_kal00270.kgml: Cysteine and methionine metabolism
path_kal00270.kgml: Initialization took 8.19 seconds
path_kal00270.kgml:
path_kal00270.kgml: Found a trail of span 3 without skipping any vertex
path_kal00270.kgml: 197 -> 196 -> 204
path_kal00270.kgml: R01777 -> R01776 -> {R01287, R02026}
path_kal00270.kgml: kal:KALB_7785 -> kal:KALB_7785 -> {kal:KALB_7786, kal:KALB_8447}
path_kal00270.kgml: 2.3.1.46 -> 2.3.1.31 -> 2.5.1.49
path_kal00270.kgml:
path_kal00270.kgml: Found a trail of span 2 without skipping any vertex
path_kal00270.kgml: 120 -> 71
path_kal00270.kgml: R07395 -> R07364
path_kal00270.kgml: kal:KALB_7735 -> kal:KALB_7736
path_kal00270.kgml: 3.1.3.77 -> 1.13.11.54
path_kal00270.kgml:
path_kal00270.kgml: Found a trail of span 2 without skipping any vertex
path_kal00270.kgml: 120 -> 72
path_kal00270.kgml: R07395 -> R07363
path_kal00270.kgml: kal:KALB_7735 -> kal:KALB_7736
path_kal00270.kgml: 3.1.3.77 -> 1.13.11.53
path_kal00270.kgml:
path_kal00270.kgml: Found a trail of span 2 without skipping any vertex
path_kal00270.kgml: 81 -> 80
path_kal00270.kgml: R00178 -> R01920
path_kal00270.kgml: {kal:KALB_1347, kal:KALB_2834} -> kal:KALB_2833
path_kal00270.kgml: 4.1.1.50 -> 2.5.1.16
path_kal00270.kgml:
path_kal00270.kgml: Found a trail of span 2 containing skipped vertices
path_kal00270.kgml: 197 -> [196] -> 204
path_kal00270.kgml: R01777 -> [R01776] -> {R01287, R02026}
path_kal00270.kgml: kal:KALB_7785 -> [kal:KALB_7785] -> {kal:KALB_7786, kal:KALB_8447}
path_kal00270.kgml: 2.3.1.46 -> [2.3.1.31] -> 2.5.1.49
path_kal00270.kgml:
path_kal00270.kgml: Found a trail of span 2 without skipping any vertex
path_kal00270.kgml: 217 -> 214
path_kal00270.kgml: R00480 -> R02291
path_kal00270.kgml: {kal:KALB_269, kal:KALB_3667, kal:KALB_438} -> kal:KALB_270
path_kal00270.kgml: 2.7.2.4 -> 1.2.1.11
path_kal00270.kgml:
path_kal00270.kgml: --- 9.07 seconds ---

path_kal00280.kgml: Valine, leucine and isoleucine degradation
path_kal00280.kgml: Initialization took 15.01 seconds
path_kal00280.kgml:
path_kal00280.kgml: Found a trail of span 3 containing skipped vertices
path_kal00280.kgml: 88 -> 101 -> [86] -> 72
path_kal00280.kgml: R04204 -> R04203 -> [R00927] -> R00238
path_kal00280.kgml: {kal:KALB_2036, kal:KALB_2692, kal:KALB_3200, kal:KALB_3287, kal:KALB_3289, kal:KALB_3372, kal:KALB_3404, kal:KALB_5111, kal:KALB_5578, kal:KALB_6739, kal:KALB_7137, kal:KALB_7491, kal:KALB_7733, kal:KALB_8280} -> kal:KALB_7733 -> [{kal:KALB_2159, kal:KALB_6813}] -> {kal:KALB_1927, kal:KALB_3392, kal:KALB_3397, kal:KALB_6381, kal:KALB_7546, kal:KALB_7732, kal:KALB_838, kal:KALB_8678}
path_kal00280.kgml: 4.2.1.17 -> {1.1.1.178, 1.1.1.35} -> [{2.3.1.16, 2.3.1.9}] -> 2.3.1.9
path_kal00280.kgml:
path_kal00280.kgml: Found a trail of span 2 containing skipped vertices
path_kal00280.kgml: 88 -> [101 -> 86] -> 72
path_kal00280.kgml: R04204 -> [R04203 -> R00927] -> R00238
path_kal00280.kgml: {kal:KALB_2036, kal:KALB_2692, kal:KALB_3200, kal:KALB_3287, kal:KALB_3289, kal:KALB_3372, kal:KALB_3404, kal:KALB_5111, kal:KALB_5578, kal:KALB_6739, kal:KALB_7137, kal:KALB_7491, kal:KALB_7733, kal:KALB_8280} -> [kal:KALB_7733 -> {kal:KALB_2159, kal:KALB_6813}] -> {kal:KALB_1927, kal:KALB_3392, kal:KALB_3397, kal:KALB_6381, kal:KALB_7546, kal:KALB_7732, kal:KALB_838, kal:KALB_8678}
path_kal00280.kgml: 4.2.1.17 -> [{1.1.1.178, 1.1.1.35} -> {2.3.1.16, 2.3.1.9}] -> 2.3.1.9
path_kal00280.kgml:
path_kal00280.kgml: Found a trail of span 2 containing skipped vertices
path_kal00280.kgml: 80 -> [79 -> 78 -> 77] -> 72
path_kal00280.kgml: R04137 -> [R04138 -> R02085 -> R01360] -> R00238
path_kal00280.kgml: {kal:KALB_2036, kal:KALB_2692, kal:KALB_3200, kal:KALB_3287, kal:KALB_3289, kal:KALB_3372, kal:KALB_3404, kal:KALB_5111, kal:KALB_5578, kal:KALB_6739, kal:KALB_7137, kal:KALB_7491, kal:KALB_7733, kal:KALB_8280} -> [kal:KALB_7773 -> kal:KALB_1672 -> kal:KALB_7958] -> {kal:KALB_1927, kal:KALB_3392, kal:KALB_3397, kal:KALB_6381, kal:KALB_7546, kal:KALB_7732, kal:KALB_838, kal:KALB_8678}
path_kal00280.kgml: 4.2.1.17 -> [6.4.1.4 -> 4.2.1.18 -> 4.1.3.4] -> 2.3.1.9
path_kal00280.kgml:
path_kal00280.kgml: Found a trail of span 2 containing skipped vertices
path_kal00280.kgml: 117 -> [88 -> 101 -> 86] -> 96
path_kal00280.kgml: R03172 -> [R04204 -> R04203 -> R00927] -> R01859
path_kal00280.kgml: {kal:KALB_2680, kal:KALB_3222, kal:KALB_4402, kal:KALB_6958} -> [{kal:KALB_2036, kal:KALB_2692, kal:KALB_3200, kal:KALB_3287, kal:KALB_3289, kal:KALB_3372, kal:KALB_3404, kal:KALB_5111, kal:KALB_5578, kal:KALB_6739, kal:KALB_7137, kal:KALB_7491, kal:KALB_7733, kal:KALB_8280} -> kal:KALB_7733 -> {kal:KALB_2159, kal:KALB_6813}] -> {kal:KALB_1214, kal:KALB_1839, kal:KALB_2682, kal:KALB_7772, kal:KALB_7963, kal:KALB_7969}
path_kal00280.kgml: {1.3.8.1, 1.3.8.7, 1.3.99.12} -> [4.2.1.17 -> {1.1.1.178, 1.1.1.35} -> {2.3.1.16, 2.3.1.9}] -> 6.4.1.3
path_kal00280.kgml: Skipped genes: kal:KALB_2681
path_kal00280.kgml:
path_kal00280.kgml: --- 15.36 seconds ---

path_kal00281.kgml: Geraniol degradation
path_kal00281.kgml: Initialization took 1.28 seconds
path_kal00281.kgml: (not found)
path_kal00281.kgml: --- 1.31 seconds ---

path_kal00290.kgml: Valine, leucine and isoleucine biosynthesis
path_kal00290.kgml: Initialization took 1.03 seconds
path_kal00290.kgml:
path_kal00290.kgml: Found a trail of span 3 containing skipped vertices
path_kal00290.kgml: 79 -> [44] -> 46 -> 44
path_kal00290.kgml: R00226 -> [R05071] -> R04440 -> R05071
path_kal00290.kgml: {kal:KALB_2767, kal:KALB_7416, kal:KALB_7417} -> [kal:KALB_7415] -> kal:KALB_7415 -> kal:KALB_7415
path_kal00290.kgml: 2.2.1.6 -> [{1.1.1.86, 5.4.99.3}] -> 1.1.1.86 -> {1.1.1.86, 5.4.99.3}
path_kal00290.kgml:
path_kal00290.kgml: Found a trail of span 3 without skipping any vertex
path_kal00290.kgml: 47 -> 42 -> 34
path_kal00290.kgml: R08648 -> R05069 -> R05068
path_kal00290.kgml: {kal:KALB_2767, kal:KALB_7416, kal:KALB_7417} -> kal:KALB_7415 -> kal:KALB_7415
path_kal00290.kgml: 2.2.1.6 -> {1.1.1.86, 5.4.99.3} -> 1.1.1.86
path_kal00290.kgml:
path_kal00290.kgml: Found a trail of span 2 without skipping any vertex
path_kal00290.kgml: 78 -> 21
path_kal00290.kgml: R03896 -> R03898
path_kal00290.kgml: {kal:KALB_7400, kal:KALB_7401} -> {kal:KALB_7400, kal:KALB_7401}
path_kal00290.kgml: 4.2.1.35 -> 4.2.1.35
path_kal00290.kgml:
path_kal00290.kgml: Found a trail of span 2 without skipping any vertex
path_kal00290.kgml: 35 -> 37
path_kal00290.kgml: R03968 -> R04001
path_kal00290.kgml: {kal:KALB_7400, kal:KALB_7401} -> {kal:KALB_7400, kal:KALB_7401}
path_kal00290.kgml: 4.2.1.33 -> 4.2.1.33
path_kal00290.kgml:
path_kal00290.kgml: Found a trail of span 2 containing skipped vertices
path_kal00290.kgml: 38 -> [35 -> 37] -> 36
path_kal00290.kgml: R01213 -> [R03968 -> R04001] -> R04426
path_kal00290.kgml: {kal:KALB_263, kal:KALB_7408} -> [{kal:KALB_7400, kal:KALB_7401} -> {kal:KALB_7400, kal:KALB_7401}] -> kal:KALB_7412
path_kal00290.kgml: 2.3.3.13 -> [4.2.1.33 -> 4.2.1.33] -> 1.1.1.85
path_kal00290.kgml: Skipped genes: kal:KALB_7411
path_kal00290.kgml:
path_kal00290.kgml: --- 1.32 seconds ---

path_kal00300.kgml: Lysine biosynthesis
path_kal00300.kgml: Initialization took 2.23 seconds
path_kal00300.kgml:
path_kal00300.kgml: Found a trail of span 2 without skipping any vertex
path_kal00300.kgml: 77 -> 46
path_kal00300.kgml: R02788 -> R04617
path_kal00300.kgml: kal:KALB_7118 -> kal:KALB_7117
path_kal00300.kgml: 6.3.2.13 -> 6.3.2.10
path_kal00300.kgml:
path_kal00300.kgml: Found a trail of span 2 without skipping any vertex
path_kal00300.kgml: 50 -> 51
path_kal00300.kgml: R00480 -> R02291
path_kal00300.kgml: {kal:KALB_269, kal:KALB_3667, kal:KALB_438} -> kal:KALB_270
path_kal00300.kgml: 2.7.2.4 -> 1.2.1.11
path_kal00300.kgml:
path_kal00300.kgml: --- 2.38 seconds ---

path_kal00310.kgml: Lysine degradation
path_kal00310.kgml: Initialization took 4.93 seconds
path_kal00310.kgml:
path_kal00310.kgml: Found a trail of span 3 without skipping any vertex
path_kal00310.kgml: 44 -> 45 -> 56
path_kal00310.kgml: R03026 -> R01975 -> R00238
path_kal00310.kgml: {kal:KALB_2036, kal:KALB_2692, kal:KALB_3200, kal:KALB_3287, kal:KALB_3289, kal:KALB_3372, kal:KALB_3404, kal:KALB_5111, kal:KALB_5578, kal:KALB_6739, kal:KALB_7137, kal:KALB_7491, kal:KALB_7733, kal:KALB_8280} -> kal:KALB_7733 -> {kal:KALB_1927, kal:KALB_3392, kal:KALB_3397, kal:KALB_6381, kal:KALB_7546, kal:KALB_7732, kal:KALB_838, kal:KALB_8678}
path_kal00310.kgml: 4.2.1.17 -> 1.1.1.35 -> 2.3.1.9
path_kal00310.kgml:
path_kal00310.kgml: Found a trail of span 2 containing skipped vertices
path_kal00310.kgml: 101 -> 102
path_kal00310.kgml: R03275 -> R03349
path_kal00310.kgml: {kal:KALB_4418, kal:KALB_4419} -> kal:KALB_4421
path_kal00310.kgml: 5.4.3.3 -> 1.4.1.11
path_kal00310.kgml: Skipped genes: kal:KALB_4420
path_kal00310.kgml:
path_kal00310.kgml: Found a trail of span 2 containing skipped vertices
path_kal00310.kgml: 44 -> [45] -> 56
path_kal00310.kgml: R03026 -> [R01975] -> R00238
path_kal00310.kgml: {kal:KALB_2036, kal:KALB_2692, kal:KALB_3200, kal:KALB_3287, kal:KALB_3289, kal:KALB_3372, kal:KALB_3404, kal:KALB_5111, kal:KALB_5578, kal:KALB_6739, kal:KALB_7137, kal:KALB_7491, kal:KALB_7733, kal:KALB_8280} -> [kal:KALB_7733] -> {kal:KALB_1927, kal:KALB_3392, kal:KALB_3397, kal:KALB_6381, kal:KALB_7546, kal:KALB_7732, kal:KALB_838, kal:KALB_8678}
path_kal00310.kgml: 4.2.1.17 -> [1.1.1.35] -> 2.3.1.9
path_kal00310.kgml:
path_kal00310.kgml: --- 5.12 seconds ---

path_kal00311.kgml: Penicillin and cephalosporin biosynthesis
path_kal00311.kgml: Initialization took 0.18 seconds
path_kal00311.kgml: (not found)
path_kal00311.kgml: --- 0.22 seconds ---

path_kal00330.kgml: Arginine and proline metabolism
path_kal00330.kgml: Initialization took 8.90 seconds
path_kal00330.kgml:
path_kal00330.kgml: Found a trail of span 3 containing skipped vertices
path_kal00330.kgml: 292 -> 79 -> 142
path_kal00330.kgml: R00670 -> R01920 -> R02869
path_kal00330.kgml: {kal:KALB_1346, kal:KALB_2835} -> kal:KALB_2833 -> kal:KALB_2833
path_kal00330.kgml: 4.1.1.17 -> 2.5.1.16 -> {2.5.1.16, 2.5.1.22}
path_kal00330.kgml: Skipped genes: kal:KALB_2834
path_kal00330.kgml:
path_kal00330.kgml: Found a trail of span 3 without skipping any vertex
path_kal00330.kgml: 80 -> 79 -> 142
path_kal00330.kgml: R00178 -> R01920 -> R02869
path_kal00330.kgml: {kal:KALB_1347, kal:KALB_2834} -> kal:KALB_2833 -> kal:KALB_2833
path_kal00330.kgml: 4.1.1.50 -> 2.5.1.16 -> {2.5.1.16, 2.5.1.22}
path_kal00330.kgml:
path_kal00330.kgml: Found a trail of span 2 containing skipped vertices
path_kal00330.kgml: 292 -> [79] -> 142
path_kal00330.kgml: R00670 -> [R01920] -> R02869
path_kal00330.kgml: {kal:KALB_1346, kal:KALB_2835} -> [kal:KALB_2833] -> kal:KALB_2833
path_kal00330.kgml: 4.1.1.17 -> [2.5.1.16] -> {2.5.1.16, 2.5.1.22}
path_kal00330.kgml: Skipped genes: kal:KALB_2834
path_kal00330.kgml:
path_kal00330.kgml: Found a trail of span 2 without skipping any vertex
path_kal00330.kgml: 80 -> 142
path_kal00330.kgml: R00178 -> R02869
path_kal00330.kgml: {kal:KALB_1347, kal:KALB_2834} -> kal:KALB_2833
path_kal00330.kgml: 4.1.1.50 -> {2.5.1.16, 2.5.1.22}
path_kal00330.kgml:
path_kal00330.kgml: --- 9.38 seconds ---

path_kal00332.kgml: Carbapenem biosynthesis
path_kal00332.kgml: Initialization took 0.08 seconds
path_kal00332.kgml: (not found)
path_kal00332.kgml: --- 0.12 seconds ---

path_kal00340.kgml: Histidine metabolism
path_kal00340.kgml: Initialization took 2.23 seconds
path_kal00340.kgml:
path_kal00340.kgml: Found a trail of span 4 containing skipped vertices
path_kal00340.kgml: 63 -> 62 -> [61] -> 60 -> 59
path_kal00340.kgml: R03457 -> R03243 -> [R03013] -> R03012 -> R01163
path_kal00340.kgml: kal:KALB_7061 -> {kal:KALB_1053, kal:KALB_7062, kal:KALB_7253} -> [kal:KALB_7950] -> kal:KALB_7063 -> kal:KALB_7063
path_kal00340.kgml: 4.2.1.19 -> 2.6.1.9 -> [3.1.3.15] -> 1.1.1.23 -> 1.1.1.23
path_kal00340.kgml:
path_kal00340.kgml: Found a trail of span 3 containing skipped vertices
path_kal00340.kgml: 66 -> 65 -> 69
path_kal00340.kgml: R04037 -> R04640 -> R04558
path_kal00340.kgml: kal:KALB_7046 -> kal:KALB_7052 -> {kal:KALB_7048, kal:KALB_7053}
path_kal00340.kgml: 3.5.4.19 -> 5.3.1.16 -> 4.3.2.10
path_kal00340.kgml: Skipped genes: kal:KALB_7049, kal:KALB_7047
path_kal00340.kgml:
path_kal00340.kgml: Found a trail of span 3 containing skipped vertices
path_kal00340.kgml: 63 -> [62 -> 61] -> 60 -> 59
path_kal00340.kgml: R03457 -> [R03243 -> R03013] -> R03012 -> R01163
path_kal00340.kgml: kal:KALB_7061 -> [{kal:KALB_1053, kal:KALB_7062, kal:KALB_7253} -> kal:KALB_7950] -> kal:KALB_7063 -> kal:KALB_7063
path_kal00340.kgml: 4.2.1.19 -> [2.6.1.9 -> 3.1.3.15] -> 1.1.1.23 -> 1.1.1.23
path_kal00340.kgml: Skipped genes: kal:KALB_7062
path_kal00340.kgml:
path_kal00340.kgml: Found a trail of span 3 containing skipped vertices
path_kal00340.kgml: 63 -> 62 -> [61 -> 60] -> 59
path_kal00340.kgml: R03457 -> R03243 -> [R03013 -> R03012] -> R01163
path_kal00340.kgml: kal:KALB_7061 -> {kal:KALB_1053, kal:KALB_7062, kal:KALB_7253} -> [kal:KALB_7950 -> kal:KALB_7063] -> kal:KALB_7063
path_kal00340.kgml: 4.2.1.19 -> 2.6.1.9 -> [3.1.3.15 -> 1.1.1.23] -> 1.1.1.23
path_kal00340.kgml:
path_kal00340.kgml: Found a trail of span 3 without skipping any vertex
path_kal00340.kgml: 141 -> 142 -> 145
path_kal00340.kgml: R01169 -> R11013 -> R11021
path_kal00340.kgml: kal:KALB_2953 -> kal:KALB_2951 -> kal:KALB_2952
path_kal00340.kgml: 2.1.1.44 -> 1.14.99.50 -> 3.5.1.118
path_kal00340.kgml:
path_kal00340.kgml: Found a trail of span 2 containing skipped vertices
path_kal00340.kgml: 66 -> [65] -> 69
path_kal00340.kgml: R04037 -> [R04640] -> R04558
path_kal00340.kgml: kal:KALB_7046 -> [kal:KALB_7052] -> {kal:KALB_7048, kal:KALB_7053}
path_kal00340.kgml: 3.5.4.19 -> [5.3.1.16] -> 4.3.2.10
path_kal00340.kgml: Skipped genes: kal:KALB_7047
path_kal00340.kgml:
path_kal00340.kgml: Found a trail of span 2 containing skipped vertices
path_kal00340.kgml: 63 -> [62 -> 61 -> 60] -> 59
path_kal00340.kgml: R03457 -> [R03243 -> R03013 -> R03012] -> R01163
path_kal00340.kgml: kal:KALB_7061 -> [{kal:KALB_1053, kal:KALB_7062, kal:KALB_7253} -> kal:KALB_7950 -> kal:KALB_7063] -> kal:KALB_7063
path_kal00340.kgml: 4.2.1.19 -> [2.6.1.9 -> 3.1.3.15 -> 1.1.1.23] -> 1.1.1.23
path_kal00340.kgml: Skipped genes: kal:KALB_7062
path_kal00340.kgml:
path_kal00340.kgml: Found a trail of span 2 without skipping any vertex
path_kal00340.kgml: 44 -> 43
path_kal00340.kgml: R01168 -> R02914
path_kal00340.kgml: {kal:KALB_202, kal:KALB_5795, kal:KALB_7846} -> kal:KALB_7845
path_kal00340.kgml: 4.3.1.3 -> 4.2.1.49
path_kal00340.kgml:
path_kal00340.kgml: Found a trail of span 2 containing skipped vertices
path_kal00340.kgml: 141 -> [142] -> 145
path_kal00340.kgml: R01169 -> [R11013] -> R11021
path_kal00340.kgml: kal:KALB_2953 -> [kal:KALB_2951] -> kal:KALB_2952
path_kal00340.kgml: 2.1.1.44 -> [1.14.99.50] -> 3.5.1.118
path_kal00340.kgml:
path_kal00340.kgml: Found a trail of span 2 without skipping any vertex
path_kal00340.kgml: 58 -> 67
path_kal00340.kgml: R01071 -> R04035
path_kal00340.kgml: kal:KALB_3028 -> kal:KALB_3027
path_kal00340.kgml: 2.4.2.17 -> 3.6.1.31
path_kal00340.kgml:
path_kal00340.kgml: --- 2.74 seconds ---

path_kal00350.kgml: Tyrosine metabolism
path_kal00350.kgml: Initialization took 1.04 seconds
path_kal00350.kgml: (not found)
path_kal00350.kgml: --- 1.08 seconds ---

path_kal00360.kgml: Phenylalanine metabolism
path_kal00360.kgml: Initialization took 13.15 seconds
path_kal00360.kgml:
path_kal00360.kgml: Found a trail of span 3 containing skipped vertices
path_kal00360.kgml: 59 -> [225] -> 228 -> [231 -> 234] -> 237
path_kal00360.kgml: R02539 -> [R09838] -> R09837 -> [R09836 -> R09820] -> R09839
path_kal00360.kgml: {kal:KALB_2096, kal:KALB_3018, kal:KALB_5970} -> [{kal:KALB_2105, kal:KALB_2106, kal:KALB_2107, kal:KALB_2108, kal:KALB_2109}] -> kal:KALB_2103 -> [kal:KALB_2104 -> kal:KALB_2104] -> kal:KALB_2103
path_kal00360.kgml: 6.2.1.30 -> [1.14.13.149] -> 5.3.3.18 -> [3.3.2.12 -> 1.2.1.91] -> 2.3.1.223
path_kal00360.kgml: Skipped genes: kal:KALB_2099
path_kal00360.kgml:
path_kal00360.kgml: Found a trail of span 3 containing skipped vertices
path_kal00360.kgml: 225 -> [228] -> 231 -> 234
path_kal00360.kgml: R09838 -> [R09837] -> R09836 -> R09820
path_kal00360.kgml: {kal:KALB_2105, kal:KALB_2106, kal:KALB_2107, kal:KALB_2108, kal:KALB_2109} -> [kal:KALB_2103] -> kal:KALB_2104 -> kal:KALB_2104
path_kal00360.kgml: 1.14.13.149 -> [5.3.3.18] -> 3.3.2.12 -> 1.2.1.91
path_kal00360.kgml:
path_kal00360.kgml: Found a trail of span 2 containing skipped vertices
path_kal00360.kgml: 225 -> [228 -> 231] -> 234
path_kal00360.kgml: R09838 -> [R09837 -> R09836] -> R09820
path_kal00360.kgml: {kal:KALB_2105, kal:KALB_2106, kal:KALB_2107, kal:KALB_2108, kal:KALB_2109} -> [kal:KALB_2103 -> kal:KALB_2104] -> kal:KALB_2104
path_kal00360.kgml: 1.14.13.149 -> [5.3.3.18 -> 3.3.2.12] -> 1.2.1.91
path_kal00360.kgml:
path_kal00360.kgml: Found a trail of span 2 without skipping any vertex
path_kal00360.kgml: 250 -> 55
path_kal00360.kgml: R00228 -> R00750
path_kal00360.kgml: kal:KALB_5137 -> {kal:KALB_2506, kal:KALB_5136}
path_kal00360.kgml: 1.2.1.10 -> 4.1.3.39
path_kal00360.kgml:
path_kal00360.kgml: --- 13.44 seconds ---

path_kal00361.kgml: Chlorocyclohexane and chlorobenzene degradation
path_kal00361.kgml: Initialization took 0.18 seconds
path_kal00361.kgml: (not found)
path_kal00361.kgml: --- 0.22 seconds ---

path_kal00362.kgml: Benzoate degradation
path_kal00362.kgml: Initialization took 10.09 seconds
path_kal00362.kgml:
path_kal00362.kgml: Found a trail of span 3 without skipping any vertex
path_kal00362.kgml: 180 -> 179 -> 208
path_kal00362.kgml: R02601 -> R00750 -> R00228
path_kal00362.kgml: kal:KALB_5138 -> {kal:KALB_2506, kal:KALB_5136} -> kal:KALB_5137
path_kal00362.kgml: 4.2.1.80 -> 4.1.3.39 -> 1.2.1.10
path_kal00362.kgml:
path_kal00362.kgml: Found a trail of span 3 containing skipped vertices
path_kal00362.kgml: 238 -> [90 -> 237] -> 121 -> [124] -> 127
path_kal00362.kgml: R05305 -> [R05586 -> R02488] -> R03026 -> [R01976] -> R00238
path_kal00362.kgml: kal:KALB_7733 -> [{kal:KALB_2159, kal:KALB_6813} -> {kal:KALB_2689, kal:KALB_2838, kal:KALB_6199}] -> {kal:KALB_2036, kal:KALB_2692, kal:KALB_3200, kal:KALB_3287, kal:KALB_3289, kal:KALB_3372, kal:KALB_3404, kal:KALB_5111, kal:KALB_5578, kal:KALB_6739, kal:KALB_7137, kal:KALB_7491, kal:KALB_7733, kal:KALB_8280} -> [{kal:KALB_2098, kal:KALB_3547, kal:KALB_3797, kal:KALB_6552, kal:KALB_7566}] -> {kal:KALB_1927, kal:KALB_3392, kal:KALB_3397, kal:KALB_6381, kal:KALB_7546, kal:KALB_7732, kal:KALB_838, kal:KALB_8678}
path_kal00362.kgml: {1.1.1.259, 1.1.1.35} -> [2.3.1.16 -> 1.3.8.6] -> 4.2.1.17 -> [1.1.1.157] -> 2.3.1.9
path_kal00362.kgml:
path_kal00362.kgml: Found a trail of span 3 containing skipped vertices
path_kal00362.kgml: 48 -> [60] -> 61 -> 145
path_kal00362.kgml: R01631 -> [R03307] -> R03470 -> R02991
path_kal00362.kgml: {kal:KALB_2211, kal:KALB_2212} -> [kal:KALB_2260] -> {kal:KALB_2210, kal:KALB_4089, kal:KALB_5918} -> kal:KALB_2210
path_kal00362.kgml: 1.13.11.3 -> [5.5.1.2] -> 4.1.1.44 -> 3.1.1.24
path_kal00362.kgml:
path_kal00362.kgml: Found a trail of span 2 containing skipped vertices
path_kal00362.kgml: 180 -> [179] -> 208
path_kal00362.kgml: R02601 -> [R00750] -> R00228
path_kal00362.kgml: kal:KALB_5138 -> [{kal:KALB_2506, kal:KALB_5136}] -> kal:KALB_5137
path_kal00362.kgml: 4.2.1.80 -> [4.1.3.39] -> 1.2.1.10
path_kal00362.kgml:
path_kal00362.kgml: Found a trail of span 2 containing skipped vertices
path_kal00362.kgml: 48 -> [60 -> 61] -> 145
path_kal00362.kgml: R01631 -> [R03307 -> R03470] -> R02991
path_kal00362.kgml: {kal:KALB_2211, kal:KALB_2212} -> [kal:KALB_2260 -> {kal:KALB_2210, kal:KALB_4089, kal:KALB_5918}] -> kal:KALB_2210
path_kal00362.kgml: 1.13.11.3 -> [5.5.1.2 -> 4.1.1.44] -> 3.1.1.24
path_kal00362.kgml:
path_kal00362.kgml: --- 10.31 seconds ---

path_kal00364.kgml: Fluorobenzoate degradation
path_kal00364.kgml: Initialization took 0.13 seconds
path_kal00364.kgml: (not found)
path_kal00364.kgml: --- 0.17 seconds ---

path_kal00380.kgml: Tryptophan metabolism
path_kal00380.kgml: Initialization took 10.95 seconds
path_kal00380.kgml:
path_kal00380.kgml: Found a trail of span 3 without skipping any vertex
path_kal00380.kgml: 98 -> 31 -> 97
path_kal00380.kgml: R03026 -> R01975 -> R00238
path_kal00380.kgml: {kal:KALB_2036, kal:KALB_2692, kal:KALB_3200, kal:KALB_3287, kal:KALB_3289, kal:KALB_3372, kal:KALB_3404, kal:KALB_5111, kal:KALB_5578, kal:KALB_6739, kal:KALB_7137, kal:KALB_7491, kal:KALB_7733, kal:KALB_8280} -> kal:KALB_7733 -> {kal:KALB_1927, kal:KALB_3392, kal:KALB_3397, kal:KALB_6381, kal:KALB_7546, kal:KALB_7732, kal:KALB_838, kal:KALB_8678}
path_kal00380.kgml: 4.2.1.17 -> 1.1.1.35 -> 2.3.1.9
path_kal00380.kgml:
path_kal00380.kgml: Found a trail of span 2 containing skipped vertices
path_kal00380.kgml: 109 -> [104] -> 107
path_kal00380.kgml: R00678 -> [R03936] -> R00988
path_kal00380.kgml: {kal:KALB_3351, kal:KALB_5910} -> [kal:KALB_3352] -> kal:KALB_5909
path_kal00380.kgml: {1.13.11.11, 1.13.11.52} -> [3.7.1.3] -> 3.5.1.9
path_kal00380.kgml:
path_kal00380.kgml: Found a trail of span 2 containing skipped vertices
path_kal00380.kgml: 109 -> [94] -> 106
path_kal00380.kgml: R00678 -> [R01959] -> R00987
path_kal00380.kgml: {kal:KALB_3351, kal:KALB_5910} -> [kal:KALB_5909] -> kal:KALB_3352
path_kal00380.kgml: {1.13.11.11, 1.13.11.52} -> [3.5.1.9] -> 3.7.1.3
path_kal00380.kgml:
path_kal00380.kgml: Found a trail of span 2 containing skipped vertices
path_kal00380.kgml: 98 -> [31] -> 97
path_kal00380.kgml: R03026 -> [R01975] -> R00238
path_kal00380.kgml: {kal:KALB_2036, kal:KALB_2692, kal:KALB_3200, kal:KALB_3287, kal:KALB_3289, kal:KALB_3372, kal:KALB_3404, kal:KALB_5111, kal:KALB_5578, kal:KALB_6739, kal:KALB_7137, kal:KALB_7491, kal:KALB_7733, kal:KALB_8280} -> [kal:KALB_7733] -> {kal:KALB_1927, kal:KALB_3392, kal:KALB_3397, kal:KALB_6381, kal:KALB_7546, kal:KALB_7732, kal:KALB_838, kal:KALB_8678}
path_kal00380.kgml: 4.2.1.17 -> [1.1.1.35] -> 2.3.1.9
path_kal00380.kgml:
path_kal00380.kgml: --- 11.26 seconds ---

path_kal00400.kgml: Phenylalanine, tyrosine and tryptophan biosynthesis
path_kal00400.kgml: Initialization took 3.13 seconds
path_kal00400.kgml:
path_kal00400.kgml: Found a trail of span 5 containing skipped vertices
path_kal00400.kgml: 57 -> [56 -> 55 -> 54] -> 52 -> 54 -> 51 -> [52] -> 53
path_kal00400.kgml: {R00985, R00986} -> [R01073 -> R03509 -> R03508] -> R02340 -> R03508 -> R02722 -> [R02340] -> R00674
path_kal00400.kgml: kal:KALB_7044 -> [kal:KALB_1967 -> {kal:KALB_3833, kal:KALB_7052} -> kal:KALB_7042] -> kal:KALB_7040 -> kal:KALB_7042 -> {kal:KALB_5508, kal:KALB_6229, kal:KALB_7040, kal:KALB_7041} -> [kal:KALB_7040] -> {kal:KALB_5508, kal:KALB_6229, kal:KALB_7041}
path_kal00400.kgml: {4.1.3.27, 4.1.3.27} -> [2.4.2.18 -> 5.3.1.24 -> 4.1.1.48] -> {4.1.2.8, 4.2.1.20} -> 4.1.1.48 -> 4.2.1.20 -> [{4.1.2.8, 4.2.1.20}] -> {4.2.1.122, 4.2.1.20}
path_kal00400.kgml: Skipped genes: kal:KALB_7043
path_kal00400.kgml:
path_kal00400.kgml: Found a trail of span 4 containing skipped vertices
path_kal00400.kgml: 79 -> 77 -> [76] -> 75 -> [74] -> 50
path_kal00400.kgml: R03083 -> R03084 -> [R02413] -> R02412 -> [R03460] -> R01714
path_kal00400.kgml: kal:KALB_2743 -> kal:KALB_2744 -> [kal:KALB_2715] -> kal:KALB_2742 -> [kal:KALB_7874] -> kal:KALB_2741
path_kal00400.kgml: 4.2.3.4 -> 4.2.1.10 -> [{1.1.1.25, 1.1.1.282}] -> 2.7.1.71 -> [2.5.1.19] -> 4.2.3.5
path_kal00400.kgml:
path_kal00400.kgml: Found a trail of span 3 containing skipped vertices
path_kal00400.kgml: 79 -> [77 -> 76] -> 75 -> [74] -> 50
path_kal00400.kgml: R03083 -> [R03084 -> R02413] -> R02412 -> [R03460] -> R01714
path_kal00400.kgml: kal:KALB_2743 -> [kal:KALB_2744 -> kal:KALB_2715] -> kal:KALB_2742 -> [kal:KALB_7874] -> kal:KALB_2741
path_kal00400.kgml: 4.2.3.4 -> [4.2.1.10 -> {1.1.1.25, 1.1.1.282}] -> 2.7.1.71 -> [2.5.1.19] -> 4.2.3.5
path_kal00400.kgml:
path_kal00400.kgml: Found a trail of span 3 containing skipped vertices
path_kal00400.kgml: 79 -> 77 -> [76 -> 75 -> 74] -> 50
path_kal00400.kgml: R03083 -> R03084 -> [R02413 -> R02412 -> R03460] -> R01714
path_kal00400.kgml: kal:KALB_2743 -> kal:KALB_2744 -> [kal:KALB_2715 -> kal:KALB_2742 -> kal:KALB_7874] -> kal:KALB_2741
path_kal00400.kgml: 4.2.3.4 -> 4.2.1.10 -> [{1.1.1.25, 1.1.1.282} -> 2.7.1.71 -> 2.5.1.19] -> 4.2.3.5
path_kal00400.kgml: Skipped genes: kal:KALB_2742
path_kal00400.kgml:
path_kal00400.kgml: --- 15.12 seconds ---

path_kal00401.kgml: Novobiocin biosynthesis
path_kal00401.kgml: Initialization took 0.13 seconds
path_kal00401.kgml: (not found)
path_kal00401.kgml: --- 0.18 seconds ---

path_kal00405.kgml: Phenazine biosynthesis
path_kal00405.kgml: Initialization took 0.07 seconds
path_kal00405.kgml: (not found)
path_kal00405.kgml: --- 0.12 seconds ---

path_kal00410.kgml: beta-Alanine metabolism
path_kal00410.kgml: Initialization took 4.94 seconds
path_kal00410.kgml:
path_kal00410.kgml: Found a trail of span 2 without skipping any vertex
path_kal00410.kgml: 63 -> 62
path_kal00410.kgml: R02269 -> R00905
path_kal00410.kgml: kal:KALB_2656 -> kal:KALB_2657
path_kal00410.kgml: 3.5.2.2 -> 3.5.1.6
path_kal00410.kgml:
path_kal00410.kgml: Found a trail of span 2 without skipping any vertex
path_kal00410.kgml: 54 -> 50
path_kal00410.kgml: R00489 -> R02473
path_kal00410.kgml: {kal:KALB_2184, kal:KALB_372} -> {kal:KALB_371, kal:KALB_3894}
path_kal00410.kgml: {4.1.1.11, 4.1.1.15} -> 6.3.2.1
path_kal00410.kgml:
path_kal00410.kgml: Found a trail of span 2 without skipping any vertex
path_kal00410.kgml: 49 -> 45
path_kal00410.kgml: R00908 -> {R00705, R00706}
path_kal00410.kgml: {kal:KALB_2165, kal:KALB_3002} -> {kal:KALB_2166, kal:KALB_3285, kal:KALB_8540}
path_kal00410.kgml: {2.6.1.19, 2.6.1.55} -> {1.2.1.18, 1.2.1.27, 1.2.1.18}
path_kal00410.kgml:
path_kal00410.kgml: --- 5.17 seconds ---

path_kal00430.kgml: Taurine and hypotaurine metabolism
path_kal00430.kgml: Initialization took 0.33 seconds
path_kal00430.kgml: (not found)
path_kal00430.kgml: --- 0.35 seconds ---

path_kal00440.kgml: Phosphonate and phosphinate metabolism
path_kal00440.kgml: Initialization took 0.08 seconds
path_kal00440.kgml: (not found)
path_kal00440.kgml: --- 0.12 seconds ---

path_kal00450.kgml: Selenocompound metabolism
path_kal00450.kgml: Initialization took 0.98 seconds
path_kal00450.kgml: (not found)
path_kal00450.kgml: --- 1.03 seconds ---

path_kal00460.kgml: Cyanoamino acid metabolism
path_kal00460.kgml: Initialization took 0.94 seconds
path_kal00460.kgml: (not found)
path_kal00460.kgml: --- 0.97 seconds ---

path_kal00471.kgml: D-Glutamine and D-glutamate metabolism
path_kal00471.kgml: Initialization took 0.13 seconds
path_kal00471.kgml: (not found)
path_kal00471.kgml: --- 0.18 seconds ---

path_kal00472.kgml: D-Arginine and D-ornithine metabolism
path_kal00472.kgml: Initialization took 0.04 seconds
path_kal00472.kgml: (not found)
path_kal00472.kgml: --- 0.06 seconds ---

path_kal00473.kgml: D-Alanine metabolism
path_kal00473.kgml: Initialization took 0.07 seconds
path_kal00473.kgml: (not found)
path_kal00473.kgml: --- 0.10 seconds ---

path_kal00480.kgml: Glutathione metabolism
path_kal00480.kgml: Initialization took 1.33 seconds
path_kal00480.kgml:
path_kal00480.kgml: Found a trail of span 2 containing skipped vertices
path_kal00480.kgml: 137 -> 138
path_kal00480.kgml: R00670 -> R01920
path_kal00480.kgml: {kal:KALB_1346, kal:KALB_2835} -> kal:KALB_2833
path_kal00480.kgml: 4.1.1.17 -> 2.5.1.16
path_kal00480.kgml: Skipped genes: kal:KALB_2834
path_kal00480.kgml:
path_kal00480.kgml: --- 1.40 seconds ---

path_kal00511.kgml: Other glycan degradation
path_kal00511.kgml: Initialization took 0.43 seconds
path_kal00511.kgml: (not found)
path_kal00511.kgml: --- 0.45 seconds ---

path_kal00514.kgml: Other types of O-glycan biosynthesis
path_kal00514.kgml: Initialization took 0.08 seconds
path_kal00514.kgml: (not found)
path_kal00514.kgml: --- 0.10 seconds ---

path_kal00515.kgml: Mannose type O-glycan biosynthesis
path_kal00515.kgml: Initialization took 0.08 seconds
path_kal00515.kgml: (not found)
path_kal00515.kgml: --- 0.10 seconds ---

path_kal00520.kgml: Amino sugar and nucleotide sugar metabolism
path_kal00520.kgml: Initialization took 23.16 seconds
path_kal00520.kgml:
path_kal00520.kgml: Found a trail of span 4 containing skipped vertices
path_kal00520.kgml: 26 -> 9 -> 46 -> 47
path_kal00520.kgml: R05332 -> R00416 -> R00660 -> {R03191, R03192}
path_kal00520.kgml: {kal:KALB_2025, kal:KALB_789} -> {kal:KALB_2025, kal:KALB_789} -> {kal:KALB_2024, kal:KALB_7598} -> {kal:KALB_2022, kal:KALB_8388}
path_kal00520.kgml: 2.3.1.157 -> 2.7.7.23 -> 2.5.1.7 -> {1.3.1.98, 1.3.1.98}
path_kal00520.kgml: Skipped genes: kal:KALB_2023
path_kal00520.kgml:
path_kal00520.kgml: Found a trail of span 3 containing skipped vertices
path_kal00520.kgml: 26 -> [9] -> 46 -> 47
path_kal00520.kgml: R05332 -> [R00416] -> R00660 -> {R03191, R03192}
path_kal00520.kgml: {kal:KALB_2025, kal:KALB_789} -> [{kal:KALB_2025, kal:KALB_789}] -> {kal:KALB_2024, kal:KALB_7598} -> {kal:KALB_2022, kal:KALB_8388}
path_kal00520.kgml: 2.3.1.157 -> [2.7.7.23] -> 2.5.1.7 -> {1.3.1.98, 1.3.1.98}
path_kal00520.kgml: Skipped genes: kal:KALB_2023
path_kal00520.kgml:
path_kal00520.kgml: Found a trail of span 2 containing skipped vertices
path_kal00520.kgml: 200 -> [184] -> 186
path_kal00520.kgml: R01092 -> [R00955] -> R00291
path_kal00520.kgml: kal:KALB_6910 -> [kal:KALB_729] -> {kal:KALB_6911, kal:KALB_8364}
path_kal00520.kgml: 2.7.1.6 -> [2.7.7.12] -> 5.1.3.2
path_kal00520.kgml:
path_kal00520.kgml: --- 23.55 seconds ---

path_kal00521.kgml: Streptomycin biosynthesis
path_kal00521.kgml: Initialization took 1.79 seconds
path_kal00521.kgml:
path_kal00521.kgml: Found a trail of span 2 containing skipped vertices
path_kal00521.kgml: 43 -> [42] -> 24
path_kal00521.kgml: R06513 -> [R06514] -> R02777
path_kal00521.kgml: {kal:KALB_6585, kal:KALB_7929} -> [{kal:KALB_7854, kal:KALB_8429}] -> kal:KALB_7928
path_kal00521.kgml: 4.2.1.46 -> [5.1.3.13] -> 1.1.1.133
path_kal00521.kgml:
path_kal00521.kgml: --- 1.87 seconds ---

path_kal00523.kgml: Polyketide sugar unit biosynthesis
path_kal00523.kgml: Initialization took 0.68 seconds
path_kal00523.kgml:
path_kal00523.kgml: Found a trail of span 2 containing skipped vertices
path_kal00523.kgml: 26 -> [63] -> 28
path_kal00523.kgml: R06513 -> [R06514] -> R02777
path_kal00523.kgml: {kal:KALB_6585, kal:KALB_7929} -> [{kal:KALB_7854, kal:KALB_8429}] -> kal:KALB_7928
path_kal00523.kgml: 4.2.1.46 -> [5.1.3.13] -> 1.1.1.133
path_kal00523.kgml:
path_kal00523.kgml: --- 0.75 seconds ---

path_kal00525.kgml: Acarbose and validamycin biosynthesis
path_kal00525.kgml: Initialization took 0.13 seconds
path_kal00525.kgml: (not found)
path_kal00525.kgml: --- 0.16 seconds ---

path_kal00550.kgml: Peptidoglycan biosynthesis
path_kal00550.kgml: Initialization took 3.04 seconds
path_kal00550.kgml:
path_kal00550.kgml: Found a trail of span 6 containing skipped vertices
path_kal00550.kgml: 33 -> 32 -> 34 -> 23 -> 35 -> 36
path_kal00550.kgml: R03193 -> R02783 -> R02788 -> R04617 -> R05630 -> R05032
path_kal00550.kgml: kal:KALB_7112 -> kal:KALB_7115 -> kal:KALB_7118 -> kal:KALB_7117 -> {kal:KALB_2965, kal:KALB_7116} -> {kal:KALB_1170, kal:KALB_7113}
path_kal00550.kgml: 6.3.2.8 -> 6.3.2.9 -> 6.3.2.13 -> 6.3.2.10 -> 2.7.8.13 -> 2.4.1.227
path_kal00550.kgml: Skipped genes: kal:KALB_7114
path_kal00550.kgml:
path_kal00550.kgml: Found a trail of span 5 containing skipped vertices
path_kal00550.kgml: 33 -> 32 -> 34 -> [23] -> 35 -> 36
path_kal00550.kgml: R03193 -> R02783 -> R02788 -> [R04617] -> R05630 -> R05032
path_kal00550.kgml: kal:KALB_7112 -> kal:KALB_7115 -> kal:KALB_7118 -> [kal:KALB_7117] -> {kal:KALB_2965, kal:KALB_7116} -> {kal:KALB_1170, kal:KALB_7113}
path_kal00550.kgml: 6.3.2.8 -> 6.3.2.9 -> 6.3.2.13 -> [6.3.2.10] -> 2.7.8.13 -> 2.4.1.227
path_kal00550.kgml: Skipped genes: kal:KALB_7114, kal:KALB_7117
path_kal00550.kgml:
path_kal00550.kgml: Found a trail of span 5 containing skipped vertices
path_kal00550.kgml: 33 -> 32 -> [34] -> 23 -> 35 -> 36
path_kal00550.kgml: R03193 -> R02783 -> [R02788] -> R04617 -> R05630 -> R05032
path_kal00550.kgml: kal:KALB_7112 -> kal:KALB_7115 -> [kal:KALB_7118] -> kal:KALB_7117 -> {kal:KALB_2965, kal:KALB_7116} -> {kal:KALB_1170, kal:KALB_7113}
path_kal00550.kgml: 6.3.2.8 -> 6.3.2.9 -> [6.3.2.13] -> 6.3.2.10 -> 2.7.8.13 -> 2.4.1.227
path_kal00550.kgml: Skipped genes: kal:KALB_7114
path_kal00550.kgml:
path_kal00550.kgml: Found a trail of span 5 containing skipped vertices
path_kal00550.kgml: 33 -> 32 -> 34 -> 23 -> [35] -> 36
path_kal00550.kgml: R03193 -> R02783 -> R02788 -> R04617 -> [R05630] -> R05032
path_kal00550.kgml: kal:KALB_7112 -> kal:KALB_7115 -> kal:KALB_7118 -> kal:KALB_7117 -> [{kal:KALB_2965, kal:KALB_7116}] -> {kal:KALB_1170, kal:KALB_7113}
path_kal00550.kgml: 6.3.2.8 -> 6.3.2.9 -> 6.3.2.13 -> 6.3.2.10 -> [2.7.8.13] -> 2.4.1.227
path_kal00550.kgml: Skipped genes: kal:KALB_7114, kal:KALB_7116
path_kal00550.kgml:
path_kal00550.kgml: Found a trail of span 4 containing skipped vertices
path_kal00550.kgml: 33 -> 32 -> [34 -> 23] -> 35 -> 36
path_kal00550.kgml: R03193 -> R02783 -> [R02788 -> R04617] -> R05630 -> R05032
path_kal00550.kgml: kal:KALB_7112 -> kal:KALB_7115 -> [kal:KALB_7118 -> kal:KALB_7117] -> {kal:KALB_2965, kal:KALB_7116} -> {kal:KALB_1170, kal:KALB_7113}
path_kal00550.kgml: 6.3.2.8 -> 6.3.2.9 -> [6.3.2.13 -> 6.3.2.10] -> 2.7.8.13 -> 2.4.1.227
path_kal00550.kgml: Skipped genes: kal:KALB_7114
path_kal00550.kgml:
path_kal00550.kgml: Found a trail of span 3 containing skipped vertices
path_kal00550.kgml: 33 -> 32 -> [34 -> 23 -> 35] -> 36
path_kal00550.kgml: R03193 -> R02783 -> [R02788 -> R04617 -> R05630] -> R05032
path_kal00550.kgml: kal:KALB_7112 -> kal:KALB_7115 -> [kal:KALB_7118 -> kal:KALB_7117 -> {kal:KALB_2965, kal:KALB_7116}] -> {kal:KALB_1170, kal:KALB_7113}
path_kal00550.kgml: 6.3.2.8 -> 6.3.2.9 -> [6.3.2.13 -> 6.3.2.10 -> 2.7.8.13] -> 2.4.1.227
path_kal00550.kgml: Skipped genes: kal:KALB_7114
path_kal00550.kgml:
path_kal00550.kgml: Found a trail of span 2 without skipping any vertex
path_kal00550.kgml: 29 -> 28
path_kal00550.kgml: R04573 -> R05629
path_kal00550.kgml: kal:KALB_7117 -> {kal:KALB_2965, kal:KALB_7116}
path_kal00550.kgml: 6.3.2.10 -> 2.7.8.13
path_kal00550.kgml:
path_kal00550.kgml: Found a trail of span 2 containing skipped vertices
path_kal00550.kgml: 58 -> 59
path_kal00550.kgml: R00660 -> {R03191, R03192}
path_kal00550.kgml: {kal:KALB_2024, kal:KALB_7598} -> {kal:KALB_2022, kal:KALB_8388}
path_kal00550.kgml: 2.5.1.7 -> {1.3.1.98, 1.3.1.98}
path_kal00550.kgml: Skipped genes: kal:KALB_2023
path_kal00550.kgml:
path_kal00550.kgml: --- 3.49 seconds ---

path_kal00561.kgml: Glycerolipid metabolism
path_kal00561.kgml: Initialization took 2.04 seconds
path_kal00561.kgml: (not found)
path_kal00561.kgml: --- 2.09 seconds ---

path_kal00562.kgml: Inositol phosphate metabolism
path_kal00562.kgml: Initialization took 2.29 seconds
path_kal00562.kgml:
path_kal00562.kgml: Found a trail of span 3 containing skipped vertices
path_kal00562.kgml: 114 -> 115 -> 117
path_kal00562.kgml: R08603 -> R08503 -> R05661
path_kal00562.kgml: kal:KALB_8530 -> kal:KALB_8531 -> kal:KALB_8533
path_kal00562.kgml: 3.7.1.22 -> 5.3.1.30 -> 2.7.1.92
path_kal00562.kgml: Skipped genes: kal:KALB_8532
path_kal00562.kgml:
path_kal00562.kgml: Found a trail of span 2 without skipping any vertex
path_kal00562.kgml: 82 -> 83
path_kal00562.kgml: R01183 -> R02782
path_kal00562.kgml: kal:KALB_8538 -> kal:KALB_8537
path_kal00562.kgml: 1.1.1.18 -> 4.2.1.44
path_kal00562.kgml:
path_kal00562.kgml: --- 2.47 seconds ---

path_kal00564.kgml: Glycerophospholipid metabolism
path_kal00564.kgml: Initialization took 1.99 seconds
path_kal00564.kgml:
path_kal00564.kgml: Found a trail of span 2 containing skipped vertices
path_kal00564.kgml: 135 -> [109 -> 97 -> 128] -> 103
path_kal00564.kgml: R02055 -> [R02052 -> R02240 -> R01799] -> R01800
path_kal00564.kgml: kal:KALB_517 -> [{kal:KALB_2304, kal:KALB_2428, kal:KALB_3508, kal:KALB_3563, kal:KALB_8327} -> kal:KALB_3058 -> kal:KALB_7296] -> kal:KALB_516
path_kal00564.kgml: 4.1.1.65 -> [3.1.4.3 -> 2.7.1.107 -> 2.7.7.41] -> 2.7.8.8
path_kal00564.kgml:
path_kal00564.kgml: --- 2.12 seconds ---

path_kal00565.kgml: Ether lipid metabolism
path_kal00565.kgml: Initialization took 0.23 seconds
path_kal00565.kgml: (not found)
path_kal00565.kgml: --- 0.28 seconds ---

path_kal00590.kgml: Arachidonic acid metabolism
path_kal00590.kgml: Initialization took 0.04 seconds
path_kal00590.kgml: (not found)
path_kal00590.kgml: --- 0.07 seconds ---

path_kal00592.kgml: alpha-Linolenic acid metabolism
path_kal00592.kgml: Initialization took 0.07 seconds
path_kal00592.kgml: (not found)
path_kal00592.kgml: --- 0.10 seconds ---

path_kal00600.kgml: Sphingolipid metabolism
path_kal00600.kgml: Initialization took 0.28 seconds
path_kal00600.kgml: (not found)
path_kal00600.kgml: --- 0.34 seconds ---

path_kal00621.kgml: Dioxin degradation
path_kal00621.kgml: Initialization took 0.18 seconds
path_kal00621.kgml:
path_kal00621.kgml: Found a trail of span 3 without skipping any vertex
path_kal00621.kgml: 97 -> 13 -> 108
path_kal00621.kgml: R02601 -> R00750 -> R00228
path_kal00621.kgml: kal:KALB_5138 -> {kal:KALB_2506, kal:KALB_5136} -> kal:KALB_5137
path_kal00621.kgml: 4.2.1.80 -> 4.1.3.39 -> 1.2.1.10
path_kal00621.kgml:
path_kal00621.kgml: Found a trail of span 2 containing skipped vertices
path_kal00621.kgml: 97 -> [13] -> 108
path_kal00621.kgml: R02601 -> [R00750] -> R00228
path_kal00621.kgml: kal:KALB_5138 -> [{kal:KALB_2506, kal:KALB_5136}] -> kal:KALB_5137
path_kal00621.kgml: 4.2.1.80 -> [4.1.3.39] -> 1.2.1.10
path_kal00621.kgml:
path_kal00621.kgml: --- 0.31 seconds ---

path_kal00622.kgml: Xylene degradation
path_kal00622.kgml: Initialization took 0.28 seconds
path_kal00622.kgml:
path_kal00622.kgml: Found a trail of span 3 without skipping any vertex
path_kal00622.kgml: 93 -> 96 -> 117
path_kal00622.kgml: R02601 -> R00750 -> R00228
path_kal00622.kgml: kal:KALB_5138 -> {kal:KALB_2506, kal:KALB_5136} -> kal:KALB_5137
path_kal00622.kgml: 4.2.1.80 -> 4.1.3.39 -> 1.2.1.10
path_kal00622.kgml:
path_kal00622.kgml: Found a trail of span 2 containing skipped vertices
path_kal00622.kgml: 93 -> [96] -> 117
path_kal00622.kgml: R02601 -> [R00750] -> R00228
path_kal00622.kgml: kal:KALB_5138 -> [{kal:KALB_2506, kal:KALB_5136}] -> kal:KALB_5137
path_kal00622.kgml: 4.2.1.80 -> [4.1.3.39] -> 1.2.1.10
path_kal00622.kgml:
path_kal00622.kgml: --- 0.40 seconds ---

path_kal00623.kgml: Toluene degradation
path_kal00623.kgml: Initialization took 0.18 seconds
path_kal00623.kgml: (not found)
path_kal00623.kgml: --- 0.22 seconds ---

path_kal00624.kgml: Polycyclic aromatic hydrocarbon degradation
path_kal00624.kgml: Initialization took 0.05 seconds
path_kal00624.kgml: (not found)
path_kal00624.kgml: --- 0.09 seconds ---

path_kal00625.kgml: Chloroalkane and chloroalkene degradation
path_kal00625.kgml: Initialization took 0.08 seconds
path_kal00625.kgml:
path_kal00625.kgml: Found a trail of span 2 containing skipped vertices
path_kal00625.kgml: 56 -> 62
path_kal00625.kgml: R05233 -> R05237
path_kal00625.kgml: kal:KALB_3416 -> {kal:KALB_1233, kal:KALB_3418}
path_kal00625.kgml: 1.1.1.1 -> 1.2.1.3
path_kal00625.kgml: Skipped genes: kal:KALB_3417
path_kal00625.kgml:
path_kal00625.kgml: Found a trail of span 2 containing skipped vertices
path_kal00625.kgml: 59 -> 64
path_kal00625.kgml: R05234 -> R05238
path_kal00625.kgml: kal:KALB_3416 -> {kal:KALB_1233, kal:KALB_3418}
path_kal00625.kgml: 1.1.1.1 -> 1.2.1.3
path_kal00625.kgml: Skipped genes: kal:KALB_3417
path_kal00625.kgml:
path_kal00625.kgml: --- 0.22 seconds ---

path_kal00626.kgml: Naphthalene degradation
path_kal00626.kgml: Initialization took 0.05 seconds
path_kal00626.kgml: (not found)
path_kal00626.kgml: --- 0.09 seconds ---

path_kal00627.kgml: Aminobenzoate degradation
path_kal00627.kgml: Initialization took 3.59 seconds
path_kal00627.kgml: (not found)
path_kal00627.kgml: --- 3.64 seconds ---

path_kal00630.kgml: Glyoxylate and dicarboxylate metabolism
path_kal00630.kgml: Initialization took 20.72 seconds
path_kal00630.kgml:
path_kal00630.kgml: Found a trail of span 3 containing skipped vertices
path_kal00630.kgml: 201 -> 117 -> [116 -> 124] -> 107
path_kal00630.kgml: R00934 -> R00473 -> [R00472 -> R00342] -> R00351
path_kal00630.kgml: kal:KALB_2473 -> kal:KALB_2473 -> [{kal:KALB_3798, kal:KALB_4496} -> kal:KALB_8067] -> {kal:KALB_2471, kal:KALB_2472, kal:KALB_603, kal:KALB_623, kal:KALB_6333}
path_kal00630.kgml: 4.1.3.24 -> 4.1.3.24 -> [2.3.3.9 -> {1.1.1.299, 1.1.1.37}] -> {2.3.3.1, 2.3.3.16, 2.3.3.3}
path_kal00630.kgml:
path_kal00630.kgml: Found a trail of span 2 without skipping any vertex
path_kal00630.kgml: 83 -> 116
path_kal00630.kgml: R00479 -> R00472
path_kal00630.kgml: kal:KALB_3799 -> {kal:KALB_3798, kal:KALB_4496}
path_kal00630.kgml: 4.1.3.1 -> 2.3.3.9
path_kal00630.kgml:
path_kal00630.kgml: Found a trail of span 2 containing skipped vertices
path_kal00630.kgml: 216 -> [214] -> 217
path_kal00630.kgml: R00945 -> [R00588] -> R01221
path_kal00630.kgml: {kal:KALB_2819, kal:KALB_8116} -> [kal:KALB_2700] -> {kal:KALB_1831, kal:KALB_1941, kal:KALB_1948, kal:KALB_3677, kal:KALB_3683, kal:KALB_7982, kal:KALB_8114, kal:KALB_8115}
path_kal00630.kgml: 2.1.2.1 -> [2.6.1.45] -> {1.4.4.2, 1.8.1.4, 2.1.2.10}
path_kal00630.kgml:
path_kal00630.kgml: --- 21.16 seconds ---

path_kal00633.kgml: Nitrotoluene degradation
path_kal00633.kgml: Initialization took 0.08 seconds
path_kal00633.kgml: (not found)
path_kal00633.kgml: --- 0.11 seconds ---

path_kal00640.kgml: Propanoate metabolism
path_kal00640.kgml: Initialization took 12.59 seconds
path_kal00640.kgml:
path_kal00640.kgml: Found a trail of span 2 containing skipped vertices
path_kal00640.kgml: 99 -> 59
path_kal00640.kgml: R04432 -> R01859
path_kal00640.kgml: {kal:KALB_2680, kal:KALB_3222, kal:KALB_4402, kal:KALB_6958} -> {kal:KALB_1214, kal:KALB_1839, kal:KALB_2682, kal:KALB_7772, kal:KALB_7963, kal:KALB_7969}
path_kal00640.kgml: 1.3.8.7 -> 6.4.1.3
path_kal00640.kgml: Skipped genes: kal:KALB_2681
path_kal00640.kgml:
path_kal00640.kgml: Found a trail of span 2 containing skipped vertices
path_kal00640.kgml: 55 -> [99] -> 78
path_kal00640.kgml: R00935 -> [R04432] -> R03045
path_kal00640.kgml: {kal:KALB_2166, kal:KALB_3285, kal:KALB_8540} -> [{kal:KALB_2680, kal:KALB_3222, kal:KALB_4402, kal:KALB_6958}] -> {kal:KALB_2036, kal:KALB_2692, kal:KALB_3200, kal:KALB_3287, kal:KALB_3289, kal:KALB_3372, kal:KALB_3404, kal:KALB_5111, kal:KALB_5578, kal:KALB_6739, kal:KALB_7137, kal:KALB_7491, kal:KALB_7733, kal:KALB_8280}
path_kal00640.kgml: 1.2.1.27 -> [1.3.8.7] -> {4.2.1.116, 4.2.1.17}
path_kal00640.kgml: Skipped genes: kal:KALB_3286
path_kal00640.kgml:
path_kal00640.kgml: Found a trail of span 2 without skipping any vertex
path_kal00640.kgml: 22 -> 12
path_kal00640.kgml: R00908 -> {R00705, R00706}
path_kal00640.kgml: {kal:KALB_2165, kal:KALB_3002} -> {kal:KALB_2166, kal:KALB_3285, kal:KALB_8540}
path_kal00640.kgml: {2.6.1.19, 2.6.1.55} -> {1.2.1.18, 1.2.1.27, 1.2.1.18}
path_kal00640.kgml:
path_kal00640.kgml: --- 12.78 seconds ---

path_kal00643.kgml: Styrene degradation
path_kal00643.kgml: Initialization took 0.88 seconds
path_kal00643.kgml: (not found)
path_kal00643.kgml: --- 0.90 seconds ---

path_kal00650.kgml: Butanoate metabolism
path_kal00650.kgml: Initialization took 13.60 seconds
path_kal00650.kgml:
path_kal00650.kgml: --- 30.10 seconds ---

path_kal00660.kgml: C5-Branched dibasic acid metabolism
path_kal00660.kgml: Initialization took 0.43 seconds
path_kal00660.kgml:
path_kal00660.kgml: Found a trail of span 2 without skipping any vertex
path_kal00660.kgml: 31 -> 96
path_kal00660.kgml: R03896 -> R03898
path_kal00660.kgml: {kal:KALB_7400, kal:KALB_7401} -> {kal:KALB_7400, kal:KALB_7401}
path_kal00660.kgml: 4.2.1.35 -> 4.2.1.35
path_kal00660.kgml:
path_kal00660.kgml: --- 0.50 seconds ---

path_kal00670.kgml: One carbon pool by folate
path_kal00670.kgml: Initialization took 1.18 seconds
path_kal00670.kgml:
path_kal00670.kgml: Found a trail of span 3 containing skipped vertices
path_kal00670.kgml: 64 -> [29] -> 42 -> [41 -> 20] -> 61
path_kal00670.kgml: R04125 -> [R01220] -> R02300 -> [R02301 -> R04326] -> R00945
path_kal00670.kgml: {kal:KALB_1948, kal:KALB_8114} -> [{kal:KALB_6707, kal:KALB_8070}] -> {kal:KALB_1948, kal:KALB_8114} -> [{kal:KALB_5359, kal:KALB_746} -> kal:KALB_8103] -> {kal:KALB_2819, kal:KALB_8116}
path_kal00670.kgml: 2.1.2.10 -> [1.5.1.5] -> 2.1.2.10 -> [6.3.3.2 -> 2.1.2.2] -> 2.1.2.1
path_kal00670.kgml: Skipped genes: kal:KALB_8115
path_kal00670.kgml:
path_kal00670.kgml: Found a trail of span 3 containing skipped vertices
path_kal00670.kgml: 50 -> 51 -> [28] -> 20
path_kal00670.kgml: R04325 -> R04560 -> [R01655] -> R04326
path_kal00670.kgml: kal:KALB_8103 -> kal:KALB_8102 -> [{kal:KALB_6707, kal:KALB_8070}] -> kal:KALB_8103
path_kal00670.kgml: 2.1.2.2 -> 2.1.2.3 -> [3.5.4.9] -> 2.1.2.2
path_kal00670.kgml:
path_kal00670.kgml: --- 1.51 seconds ---

path_kal00680.kgml: Methane metabolism
path_kal00680.kgml: Initialization took 3.83 seconds
path_kal00680.kgml:
path_kal00680.kgml: Found a trail of span 3 without skipping any vertex
path_kal00680.kgml: 229 -> 235 -> 237
path_kal00680.kgml: R09398 -> R09399 -> R09400
path_kal00680.kgml: kal:KALB_7913 -> kal:KALB_7914 -> kal:KALB_7914
path_kal00680.kgml: 2.7.8.28 -> 6.3.2.31 -> 6.3.2.34
path_kal00680.kgml:
path_kal00680.kgml: Found a trail of span 2 containing skipped vertices
path_kal00680.kgml: 229 -> [235] -> 237
path_kal00680.kgml: R09398 -> [R09399] -> R09400
path_kal00680.kgml: kal:KALB_7913 -> [kal:KALB_7914] -> kal:KALB_7914
path_kal00680.kgml: 2.7.8.28 -> [6.3.2.31] -> 6.3.2.34
path_kal00680.kgml:
path_kal00680.kgml: --- 4.00 seconds ---

path_kal00730.kgml: Thiamine metabolism
path_kal00730.kgml: Initialization took 0.79 seconds
path_kal00730.kgml:
path_kal00730.kgml: Found a trail of span 3 containing skipped vertices
path_kal00730.kgml: 94 -> 75 -> 97
path_kal00730.kgml: R03472 -> R04509 -> R10712
path_kal00730.kgml: kal:KALB_507 -> kal:KALB_506 -> kal:KALB_499
path_kal00730.kgml: 4.1.99.17 -> 2.7.4.7 -> 2.5.1.3
path_kal00730.kgml: Skipped genes: kal:KALB_504
path_kal00730.kgml:
path_kal00730.kgml: Found a trail of span 3 containing skipped vertices
path_kal00730.kgml: 76 -> 75 -> 93
path_kal00730.kgml: R03471 -> R04509 -> R03223
path_kal00730.kgml: kal:KALB_506 -> kal:KALB_506 -> kal:KALB_499
path_kal00730.kgml: 2.7.1.49 -> 2.7.4.7 -> 2.5.1.3
path_kal00730.kgml: Skipped genes: kal:KALB_504
path_kal00730.kgml:
path_kal00730.kgml: Found a trail of span 3 containing skipped vertices
path_kal00730.kgml: 76 -> 75 -> 97
path_kal00730.kgml: R03471 -> R04509 -> R10712
path_kal00730.kgml: kal:KALB_506 -> kal:KALB_506 -> kal:KALB_499
path_kal00730.kgml: 2.7.1.49 -> 2.7.4.7 -> 2.5.1.3
path_kal00730.kgml: Skipped genes: kal:KALB_504
path_kal00730.kgml:
path_kal00730.kgml: Found a trail of span 2 containing skipped vertices
path_kal00730.kgml: 70 -> 69
path_kal00730.kgml: R07463 -> R10247
path_kal00730.kgml: kal:KALB_500 -> kal:KALB_502
path_kal00730.kgml: 1.4.3.19 -> 2.8.1.10
path_kal00730.kgml: Skipped genes: kal:KALB_501
path_kal00730.kgml:
path_kal00730.kgml: Found a trail of span 2 containing skipped vertices
path_kal00730.kgml: 76 -> [75] -> 97
path_kal00730.kgml: R03471 -> [R04509] -> R10712
path_kal00730.kgml: kal:KALB_506 -> [kal:KALB_506] -> kal:KALB_499
path_kal00730.kgml: 2.7.1.49 -> [2.7.4.7] -> 2.5.1.3
path_kal00730.kgml: Skipped genes: kal:KALB_504
path_kal00730.kgml:
path_kal00730.kgml: Found a trail of span 2 containing skipped vertices
path_kal00730.kgml: 76 -> [75] -> 93
path_kal00730.kgml: R03471 -> [R04509] -> R03223
path_kal00730.kgml: kal:KALB_506 -> [kal:KALB_506] -> kal:KALB_499
path_kal00730.kgml: 2.7.1.49 -> [2.7.4.7] -> 2.5.1.3
path_kal00730.kgml: Skipped genes: kal:KALB_504
path_kal00730.kgml:
path_kal00730.kgml: --- 1.17 seconds ---

path_kal00740.kgml: Riboflavin metabolism
path_kal00740.kgml: Initialization took 0.53 seconds
path_kal00740.kgml:
path_kal00740.kgml: Found a trail of span 3 containing skipped vertices
path_kal00740.kgml: 32 -> [41] -> 42 -> 41
path_kal00740.kgml: R07281 -> [R04457] -> R00066 -> R04457
path_kal00740.kgml: kal:KALB_2783 -> [kal:KALB_2784] -> kal:KALB_2782 -> kal:KALB_2784
path_kal00740.kgml: 4.1.99.12 -> [2.5.1.78] -> 2.5.1.9 -> 2.5.1.78
path_kal00740.kgml:
path_kal00740.kgml: Found a trail of span 3 containing skipped vertices
path_kal00740.kgml: 38 -> 39 -> 40
path_kal00740.kgml: R00425 -> R03459 -> R03458
path_kal00740.kgml: {kal:KALB_2273, kal:KALB_2783} -> kal:KALB_2781 -> kal:KALB_2781
path_kal00740.kgml: 3.5.4.25 -> 3.5.4.26 -> 1.1.1.193
path_kal00740.kgml: Skipped genes: kal:KALB_2782
path_kal00740.kgml:
path_kal00740.kgml: Found a trail of span 2 containing skipped vertices
path_kal00740.kgml: 38 -> [39] -> 40
path_kal00740.kgml: R00425 -> [R03459] -> R03458
path_kal00740.kgml: {kal:KALB_2273, kal:KALB_2783} -> [kal:KALB_2781] -> kal:KALB_2781
path_kal00740.kgml: 3.5.4.25 -> [3.5.4.26] -> 1.1.1.193
path_kal00740.kgml: Skipped genes: kal:KALB_2782
path_kal00740.kgml:
path_kal00740.kgml: --- 0.71 seconds ---

path_kal00750.kgml: Vitamin B6 metabolism
path_kal00750.kgml: Initialization took 0.88 seconds
path_kal00750.kgml: (not found)
path_kal00750.kgml: --- 0.93 seconds ---

path_kal00760.kgml: Nicotinate and nicotinamide metabolism
path_kal00760.kgml: Initialization took 2.48 seconds
path_kal00760.kgml:
path_kal00760.kgml: Found a trail of span 3 without skipping any vertex
path_kal00760.kgml: 71 -> 72 -> 73
path_kal00760.kgml: R00481 -> R04292 -> R03348
path_kal00760.kgml: kal:KALB_7071 -> kal:KALB_7072 -> kal:KALB_7070
path_kal00760.kgml: 1.4.3.16 -> 2.5.1.72 -> 2.4.2.19
path_kal00760.kgml:
path_kal00760.kgml: Found a trail of span 2 containing skipped vertices
path_kal00760.kgml: 71 -> [72] -> 73
path_kal00760.kgml: R00481 -> [R04292] -> R03348
path_kal00760.kgml: kal:KALB_7071 -> [kal:KALB_7072] -> kal:KALB_7070
path_kal00760.kgml: 1.4.3.16 -> [2.5.1.72] -> 2.4.2.19
path_kal00760.kgml:
path_kal00760.kgml: Found a trail of span 2 without skipping any vertex
path_kal00760.kgml: 89 -> 88
path_kal00760.kgml: R01268 -> R01724
path_kal00760.kgml: kal:KALB_1242 -> kal:KALB_1243
path_kal00760.kgml: 3.5.1.19 -> 6.3.4.21
path_kal00760.kgml:
path_kal00760.kgml: --- 2.96 seconds ---

path_kal00770.kgml: Pantothenate and CoA biosynthesis
path_kal00770.kgml: Initialization took 2.88 seconds
path_kal00770.kgml:
path_kal00770.kgml: Found a trail of span 3 without skipping any vertex
path_kal00770.kgml: 93 -> 76 -> 71
path_kal00770.kgml: R00489 -> R02473 -> R03018
path_kal00770.kgml: {kal:KALB_2184, kal:KALB_372} -> {kal:KALB_371, kal:KALB_3894} -> {kal:KALB_207, kal:KALB_373}
path_kal00770.kgml: {4.1.1.11, 4.1.1.15} -> 6.3.2.1 -> 2.7.1.33
path_kal00770.kgml:
path_kal00770.kgml: Found a trail of span 2 containing skipped vertices
path_kal00770.kgml: 93 -> [76] -> 71
path_kal00770.kgml: R00489 -> [R02473] -> R03018
path_kal00770.kgml: {kal:KALB_2184, kal:KALB_372} -> [{kal:KALB_371, kal:KALB_3894}] -> {kal:KALB_207, kal:KALB_373}
path_kal00770.kgml: {4.1.1.11, 4.1.1.15} -> [6.3.2.1] -> 2.7.1.33
path_kal00770.kgml:
path_kal00770.kgml: Found a trail of span 2 without skipping any vertex
path_kal00770.kgml: 82 -> 81
path_kal00770.kgml: R00006 -> R03051
path_kal00770.kgml: {kal:KALB_2767, kal:KALB_7416, kal:KALB_7417} -> kal:KALB_7415
path_kal00770.kgml: 2.2.1.6 -> 1.1.1.86
path_kal00770.kgml:
path_kal00770.kgml: Found a trail of span 2 without skipping any vertex
path_kal00770.kgml: 73 -> 72
path_kal00770.kgml: R02269 -> R00905
path_kal00770.kgml: kal:KALB_2656 -> kal:KALB_2657
path_kal00770.kgml: 3.5.2.2 -> 3.5.1.6
path_kal00770.kgml:
path_kal00770.kgml: --- 3.22 seconds ---

path_kal00780.kgml: Biotin metabolism
path_kal00780.kgml: Initialization took 3.34 seconds
path_kal00780.kgml:
path_kal00780.kgml: Found a trail of span 3 containing skipped vertices
path_kal00780.kgml: 32 -> 31 -> 30
path_kal00780.kgml: R03231 -> R03182 -> R01078
path_kal00780.kgml: kal:KALB_7079 -> kal:KALB_7077 -> kal:KALB_7076
path_kal00780.kgml: 2.6.1.62 -> 6.3.3.3 -> 2.8.1.6
path_kal00780.kgml: Skipped genes: kal:KALB_7078
path_kal00780.kgml:
path_kal00780.kgml: --- 29.69 seconds ---

path_kal00785.kgml: Lipoic acid metabolism
path_kal00785.kgml: Initialization took 0.07 seconds
path_kal00785.kgml:
path_kal00785.kgml: Found a trail of span 2 containing skipped vertices
path_kal00785.kgml: 5 -> 6
path_kal00785.kgml: R07768 -> R07769
path_kal00785.kgml: kal:KALB_1935 -> {kal:KALB_1938, kal:KALB_3312}
path_kal00785.kgml: 2.8.1.8 -> 2.3.1.181
path_kal00785.kgml: Skipped genes: kal:KALB_1936
path_kal00785.kgml:
path_kal00785.kgml: Found a trail of span 2 containing skipped vertices
path_kal00785.kgml: 11 -> 10
path_kal00785.kgml: R07766 -> R07767
path_kal00785.kgml: {kal:KALB_1938, kal:KALB_3312} -> kal:KALB_1935
path_kal00785.kgml: 2.3.1.181 -> 2.8.1.8
path_kal00785.kgml: Skipped genes: kal:KALB_1936
path_kal00785.kgml:
path_kal00785.kgml: --- 0.17 seconds ---

path_kal00790.kgml: Folate biosynthesis
path_kal00790.kgml: Initialization took 2.18 seconds
path_kal00790.kgml:
path_kal00790.kgml: Found a trail of span 7 containing skipped vertices
path_kal00790.kgml: 180 -> 81 -> 80 -> 79 -> 96 -> 102 -> 103
path_kal00790.kgml: R00428 -> R05046 -> R05048 -> R04639 -> R09959 -> R10002 -> R09978
path_kal00790.kgml: {kal:KALB_3070, kal:KALB_4072} -> {kal:KALB_3070, kal:KALB_4072} -> {kal:KALB_3070, kal:KALB_4072} -> {kal:KALB_3070, kal:KALB_4072} -> kal:KALB_4070 -> kal:KALB_4071 -> kal:KALB_4068
path_kal00790.kgml: 3.5.4.16 -> 3.5.4.16 -> 3.5.4.16 -> 3.5.4.16 -> 4.1.2.50 -> 4.3.99.3 -> 6.3.4.20
path_kal00790.kgml: Skipped genes: kal:KALB_4069
path_kal00790.kgml:
path_kal00790.kgml: Found a trail of span 6 containing skipped vertices
path_kal00790.kgml: 180 -> 81 -> 80 -> 79 -> 96 -> [102] -> 103
path_kal00790.kgml: R00428 -> R05046 -> R05048 -> R04639 -> R09959 -> [R10002] -> R09978
path_kal00790.kgml: {kal:KALB_3070, kal:KALB_4072} -> {kal:KALB_3070, kal:KALB_4072} -> {kal:KALB_3070, kal:KALB_4072} -> {kal:KALB_3070, kal:KALB_4072} -> kal:KALB_4070 -> [kal:KALB_4071] -> kal:KALB_4068
path_kal00790.kgml: 3.5.4.16 -> 3.5.4.16 -> 3.5.4.16 -> 3.5.4.16 -> 4.1.2.50 -> [4.3.99.3] -> 6.3.4.20
path_kal00790.kgml: Skipped genes: kal:KALB_4071, kal:KALB_4069
path_kal00790.kgml:
path_kal00790.kgml: Found a trail of span 6 containing skipped vertices
path_kal00790.kgml: 180 -> [81] -> 80 -> 79 -> 96 -> 102 -> 103
path_kal00790.kgml: R00428 -> [R05046] -> R05048 -> R04639 -> R09959 -> R10002 -> R09978
path_kal00790.kgml: {kal:KALB_3070, kal:KALB_4072} -> [{kal:KALB_3070, kal:KALB_4072}] -> {kal:KALB_3070, kal:KALB_4072} -> {kal:KALB_3070, kal:KALB_4072} -> kal:KALB_4070 -> kal:KALB_4071 -> kal:KALB_4068
path_kal00790.kgml: 3.5.4.16 -> [3.5.4.16] -> 3.5.4.16 -> 3.5.4.16 -> 4.1.2.50 -> 4.3.99.3 -> 6.3.4.20
path_kal00790.kgml: Skipped genes: kal:KALB_4069
path_kal00790.kgml:
path_kal00790.kgml: Found a trail of span 6 containing skipped vertices
path_kal00790.kgml: 180 -> 81 -> [80] -> 79 -> 96 -> 102 -> 103
path_kal00790.kgml: R00428 -> R05046 -> [R05048] -> R04639 -> R09959 -> R10002 -> R09978
path_kal00790.kgml: {kal:KALB_3070, kal:KALB_4072} -> {kal:KALB_3070, kal:KALB_4072} -> [{kal:KALB_3070, kal:KALB_4072}] -> {kal:KALB_3070, kal:KALB_4072} -> kal:KALB_4070 -> kal:KALB_4071 -> kal:KALB_4068
path_kal00790.kgml: 3.5.4.16 -> 3.5.4.16 -> [3.5.4.16] -> 3.5.4.16 -> 4.1.2.50 -> 4.3.99.3 -> 6.3.4.20
path_kal00790.kgml: Skipped genes: kal:KALB_4069
path_kal00790.kgml:
path_kal00790.kgml: Found a trail of span 6 containing skipped vertices
path_kal00790.kgml: 180 -> 81 -> 80 -> [79] -> 96 -> 102 -> 103
path_kal00790.kgml: R00428 -> R05046 -> R05048 -> [R04639] -> R09959 -> R10002 -> R09978
path_kal00790.kgml: {kal:KALB_3070, kal:KALB_4072} -> {kal:KALB_3070, kal:KALB_4072} -> {kal:KALB_3070, kal:KALB_4072} -> [{kal:KALB_3070, kal:KALB_4072}] -> kal:KALB_4070 -> kal:KALB_4071 -> kal:KALB_4068
path_kal00790.kgml: 3.5.4.16 -> 3.5.4.16 -> 3.5.4.16 -> [3.5.4.16] -> 4.1.2.50 -> 4.3.99.3 -> 6.3.4.20
path_kal00790.kgml: Skipped genes: kal:KALB_4069
path_kal00790.kgml:
path_kal00790.kgml: Found a trail of span 5 containing skipped vertices
path_kal00790.kgml: 180 -> 81 -> 80 -> 79 -> 86
path_kal00790.kgml: R00428 -> R05046 -> R05048 -> R04639 -> R04286
path_kal00790.kgml: {kal:KALB_3070, kal:KALB_4072} -> {kal:KALB_3070, kal:KALB_4072} -> {kal:KALB_3070, kal:KALB_4072} -> {kal:KALB_3070, kal:KALB_4072} -> kal:KALB_4070
path_kal00790.kgml: 3.5.4.16 -> 3.5.4.16 -> 3.5.4.16 -> 3.5.4.16 -> 4.2.3.12
path_kal00790.kgml: Skipped genes: kal:KALB_4071
path_kal00790.kgml:
path_kal00790.kgml: Found a trail of span 5 containing skipped vertices
path_kal00790.kgml: 180 -> 81 -> 80 -> 79 -> [96] -> 102
path_kal00790.kgml: R00428 -> R05046 -> R05048 -> R04639 -> [R09959] -> R10002
path_kal00790.kgml: {kal:KALB_3070, kal:KALB_4072} -> {kal:KALB_3070, kal:KALB_4072} -> {kal:KALB_3070, kal:KALB_4072} -> {kal:KALB_3070, kal:KALB_4072} -> [kal:KALB_4070] -> kal:KALB_4071
path_kal00790.kgml: 3.5.4.16 -> 3.5.4.16 -> 3.5.4.16 -> 3.5.4.16 -> [4.1.2.50] -> 4.3.99.3
path_kal00790.kgml:
path_kal00790.kgml: Found a trail of span 5 containing skipped vertices
path_kal00790.kgml: 180 -> [81 -> 80] -> 79 -> 96 -> 102 -> 103
path_kal00790.kgml: R00428 -> [R05046 -> R05048] -> R04639 -> R09959 -> R10002 -> R09978
path_kal00790.kgml: {kal:KALB_3070, kal:KALB_4072} -> [{kal:KALB_3070, kal:KALB_4072} -> {kal:KALB_3070, kal:KALB_4072}] -> {kal:KALB_3070, kal:KALB_4072} -> kal:KALB_4070 -> kal:KALB_4071 -> kal:KALB_4068
path_kal00790.kgml: 3.5.4.16 -> [3.5.4.16 -> 3.5.4.16] -> 3.5.4.16 -> 4.1.2.50 -> 4.3.99.3 -> 6.3.4.20
path_kal00790.kgml: Skipped genes: kal:KALB_4069
path_kal00790.kgml:
path_kal00790.kgml: Found a trail of span 5 containing skipped vertices
path_kal00790.kgml: 180 -> 81 -> [80 -> 79] -> 96 -> 102 -> 103
path_kal00790.kgml: R00428 -> R05046 -> [R05048 -> R04639] -> R09959 -> R10002 -> R09978
path_kal00790.kgml: {kal:KALB_3070, kal:KALB_4072} -> {kal:KALB_3070, kal:KALB_4072} -> [{kal:KALB_3070, kal:KALB_4072} -> {kal:KALB_3070, kal:KALB_4072}] -> kal:KALB_4070 -> kal:KALB_4071 -> kal:KALB_4068
path_kal00790.kgml: 3.5.4.16 -> 3.5.4.16 -> [3.5.4.16 -> 3.5.4.16] -> 4.1.2.50 -> 4.3.99.3 -> 6.3.4.20
path_kal00790.kgml: Skipped genes: kal:KALB_4069
path_kal00790.kgml:
path_kal00790.kgml: Found a trail of span 4 containing skipped vertices
path_kal00790.kgml: 180 -> [81 -> 80 -> 79] -> 96 -> 102 -> 103
path_kal00790.kgml: R00428 -> [R05046 -> R05048 -> R04639] -> R09959 -> R10002 -> R09978
path_kal00790.kgml: {kal:KALB_3070, kal:KALB_4072} -> [{kal:KALB_3070, kal:KALB_4072} -> {kal:KALB_3070, kal:KALB_4072} -> {kal:KALB_3070, kal:KALB_4072}] -> kal:KALB_4070 -> kal:KALB_4071 -> kal:KALB_4068
path_kal00790.kgml: 3.5.4.16 -> [3.5.4.16 -> 3.5.4.16 -> 3.5.4.16] -> 4.1.2.50 -> 4.3.99.3 -> 6.3.4.20
path_kal00790.kgml: Skipped genes: kal:KALB_4069
path_kal00790.kgml:
path_kal00790.kgml: Found a trail of span 4 without skipping any vertex
path_kal00790.kgml: 171 -> 75 -> 74 -> 72
path_kal00790.kgml: R11073 -> R03504 -> R03503 -> R03067
path_kal00790.kgml: kal:KALB_364 -> kal:KALB_364 -> kal:KALB_365 -> {kal:KALB_363, kal:KALB_945}
path_kal00790.kgml: 5.1.99.8 -> 4.1.2.25 -> 2.7.6.3 -> 2.5.1.15
path_kal00790.kgml:
path_kal00790.kgml: Found a trail of span 4 containing skipped vertices
path_kal00790.kgml: 180 -> 81 -> 80 -> [79] -> 86
path_kal00790.kgml: R00428 -> R05046 -> R05048 -> [R04639] -> R04286
path_kal00790.kgml: {kal:KALB_3070, kal:KALB_4072} -> {kal:KALB_3070, kal:KALB_4072} -> {kal:KALB_3070, kal:KALB_4072} -> [{kal:KALB_3070, kal:KALB_4072}] -> kal:KALB_4070
path_kal00790.kgml: 3.5.4.16 -> 3.5.4.16 -> 3.5.4.16 -> [3.5.4.16] -> 4.2.3.12
path_kal00790.kgml: Skipped genes: kal:KALB_4071
path_kal00790.kgml:
path_kal00790.kgml: Found a trail of span 4 containing skipped vertices
path_kal00790.kgml: 180 -> 81 -> 80 -> [79 -> 96] -> 102
path_kal00790.kgml: R00428 -> R05046 -> R05048 -> [R04639 -> R09959] -> R10002
path_kal00790.kgml: {kal:KALB_3070, kal:KALB_4072} -> {kal:KALB_3070, kal:KALB_4072} -> {kal:KALB_3070, kal:KALB_4072} -> [{kal:KALB_3070, kal:KALB_4072} -> kal:KALB_4070] -> kal:KALB_4071
path_kal00790.kgml: 3.5.4.16 -> 3.5.4.16 -> 3.5.4.16 -> [3.5.4.16 -> 4.1.2.50] -> 4.3.99.3
path_kal00790.kgml:
path_kal00790.kgml: Found a trail of span 3 containing skipped vertices
path_kal00790.kgml: 171 -> 75 -> [74] -> 72
path_kal00790.kgml: R11073 -> R03504 -> [R03503] -> R03067
path_kal00790.kgml: kal:KALB_364 -> kal:KALB_364 -> [kal:KALB_365] -> {kal:KALB_363, kal:KALB_945}
path_kal00790.kgml: 5.1.99.8 -> 4.1.2.25 -> [2.7.6.3] -> 2.5.1.15
path_kal00790.kgml:
path_kal00790.kgml: Found a trail of span 3 without skipping any vertex
path_kal00790.kgml: 171 -> 75 -> 73
path_kal00790.kgml: R11073 -> R03504 -> R03066
path_kal00790.kgml: kal:KALB_364 -> kal:KALB_364 -> {kal:KALB_363, kal:KALB_945}
path_kal00790.kgml: 5.1.99.8 -> 4.1.2.25 -> 2.5.1.15
path_kal00790.kgml:
path_kal00790.kgml: Found a trail of span 3 containing skipped vertices
path_kal00790.kgml: 171 -> [75] -> 74 -> 72
path_kal00790.kgml: R11073 -> [R03504] -> R03503 -> R03067
path_kal00790.kgml: kal:KALB_364 -> [kal:KALB_364] -> kal:KALB_365 -> {kal:KALB_363, kal:KALB_945}
path_kal00790.kgml: 5.1.99.8 -> [4.1.2.25] -> 2.7.6.3 -> 2.5.1.15
path_kal00790.kgml:
path_kal00790.kgml: Found a trail of span 3 containing skipped vertices
path_kal00790.kgml: 180 -> 81 -> [80 -> 79] -> 86
path_kal00790.kgml: R00428 -> R05046 -> [R05048 -> R04639] -> R04286
path_kal00790.kgml: {kal:KALB_3070, kal:KALB_4072} -> {kal:KALB_3070, kal:KALB_4072} -> [{kal:KALB_3070, kal:KALB_4072} -> {kal:KALB_3070, kal:KALB_4072}] -> kal:KALB_4070
path_kal00790.kgml: 3.5.4.16 -> 3.5.4.16 -> [3.5.4.16 -> 3.5.4.16] -> 4.2.3.12
path_kal00790.kgml: Skipped genes: kal:KALB_4071
path_kal00790.kgml:
path_kal00790.kgml: Found a trail of span 3 containing skipped vertices
path_kal00790.kgml: 180 -> 81 -> [80 -> 79 -> 96] -> 102
path_kal00790.kgml: R00428 -> R05046 -> [R05048 -> R04639 -> R09959] -> R10002
path_kal00790.kgml: {kal:KALB_3070, kal:KALB_4072} -> {kal:KALB_3070, kal:KALB_4072} -> [{kal:KALB_3070, kal:KALB_4072} -> {kal:KALB_3070, kal:KALB_4072} -> kal:KALB_4070] -> kal:KALB_4071
path_kal00790.kgml: 3.5.4.16 -> 3.5.4.16 -> [3.5.4.16 -> 3.5.4.16 -> 4.1.2.50] -> 4.3.99.3
path_kal00790.kgml:
path_kal00790.kgml: Found a trail of span 2 containing skipped vertices
path_kal00790.kgml: 180 -> [81 -> 80 -> 79] -> 86
path_kal00790.kgml: R00428 -> [R05046 -> R05048 -> R04639] -> R04286
path_kal00790.kgml: {kal:KALB_3070, kal:KALB_4072} -> [{kal:KALB_3070, kal:KALB_4072} -> {kal:KALB_3070, kal:KALB_4072} -> {kal:KALB_3070, kal:KALB_4072}] -> kal:KALB_4070
path_kal00790.kgml: 3.5.4.16 -> [3.5.4.16 -> 3.5.4.16 -> 3.5.4.16] -> 4.2.3.12
path_kal00790.kgml: Skipped genes: kal:KALB_4071
path_kal00790.kgml:
path_kal00790.kgml: Found a trail of span 2 containing skipped vertices
path_kal00790.kgml: 171 -> [75 -> 74] -> 72
path_kal00790.kgml: R11073 -> [R03504 -> R03503] -> R03067
path_kal00790.kgml: kal:KALB_364 -> [kal:KALB_364 -> kal:KALB_365] -> {kal:KALB_363, kal:KALB_945}
path_kal00790.kgml: 5.1.99.8 -> [4.1.2.25 -> 2.7.6.3] -> 2.5.1.15
path_kal00790.kgml:
path_kal00790.kgml: Found a trail of span 2 containing skipped vertices
path_kal00790.kgml: 171 -> [75] -> 73
path_kal00790.kgml: R11073 -> [R03504] -> R03066
path_kal00790.kgml: kal:KALB_364 -> [kal:KALB_364] -> {kal:KALB_363, kal:KALB_945}
path_kal00790.kgml: 5.1.99.8 -> [4.1.2.25] -> 2.5.1.15
path_kal00790.kgml:
path_kal00790.kgml: --- 3.63 seconds ---

path_kal00860.kgml: Porphyrin and chlorophyll metabolism
path_kal00860.kgml: Initialization took 8.34 seconds
path_kal00860.kgml:
path_kal00860.kgml: Found a trail of span 5 containing skipped vertices
path_kal00860.kgml: 278 -> [276] -> 274 -> 273 -> 270 -> 271
path_kal00860.kgml: R04109 -> [R02272] -> R00036 -> R00084 -> R03165 -> R03194
path_kal00860.kgml: kal:KALB_8349 -> [{kal:KALB_8330, kal:KALB_8419}] -> kal:KALB_8346 -> kal:KALB_8348 -> {kal:KALB_1014, kal:KALB_8347} -> {kal:KALB_1455, kal:KALB_7225, kal:KALB_8347}
path_kal00860.kgml: 1.2.1.70 -> [5.4.3.8] -> 4.2.1.24 -> 2.5.1.61 -> 4.2.1.75 -> 2.1.1.107
path_kal00860.kgml:
path_kal00860.kgml: Found a trail of span 4 containing skipped vertices
path_kal00860.kgml: 278 -> [276 -> 274] -> 273 -> 270 -> 271
path_kal00860.kgml: R04109 -> [R02272 -> R00036] -> R00084 -> R03165 -> R03194
path_kal00860.kgml: kal:KALB_8349 -> [{kal:KALB_8330, kal:KALB_8419} -> kal:KALB_8346] -> kal:KALB_8348 -> {kal:KALB_1014, kal:KALB_8347} -> {kal:KALB_1455, kal:KALB_7225, kal:KALB_8347}
path_kal00860.kgml: 1.2.1.70 -> [5.4.3.8 -> 4.2.1.24] -> 2.5.1.61 -> 4.2.1.75 -> 2.1.1.107
path_kal00860.kgml:
path_kal00860.kgml: Found a trail of span 4 containing skipped vertices
path_kal00860.kgml: 278 -> [276] -> 274 -> [273] -> 270 -> 271
path_kal00860.kgml: R04109 -> [R02272] -> R00036 -> [R00084] -> R03165 -> R03194
path_kal00860.kgml: kal:KALB_8349 -> [{kal:KALB_8330, kal:KALB_8419}] -> kal:KALB_8346 -> [kal:KALB_8348] -> {kal:KALB_1014, kal:KALB_8347} -> {kal:KALB_1455, kal:KALB_7225, kal:KALB_8347}
path_kal00860.kgml: 1.2.1.70 -> [5.4.3.8] -> 4.2.1.24 -> [2.5.1.61] -> 4.2.1.75 -> 2.1.1.107
path_kal00860.kgml: Skipped genes: kal:KALB_8348
path_kal00860.kgml:
path_kal00860.kgml: Found a trail of span 4 containing skipped vertices
path_kal00860.kgml: 278 -> [276] -> 274 -> 273 -> [270] -> 271
path_kal00860.kgml: R04109 -> [R02272] -> R00036 -> R00084 -> [R03165] -> R03194
path_kal00860.kgml: kal:KALB_8349 -> [{kal:KALB_8330, kal:KALB_8419}] -> kal:KALB_8346 -> kal:KALB_8348 -> [{kal:KALB_1014, kal:KALB_8347}] -> {kal:KALB_1455, kal:KALB_7225, kal:KALB_8347}
path_kal00860.kgml: 1.2.1.70 -> [5.4.3.8] -> 4.2.1.24 -> 2.5.1.61 -> [4.2.1.75] -> 2.1.1.107
path_kal00860.kgml:
path_kal00860.kgml: Found a trail of span 3 containing skipped vertices
path_kal00860.kgml: 305 -> 308 -> 310
path_kal00860.kgml: {R05221, R06558} -> R05222 -> R05223
path_kal00860.kgml: kal:KALB_1954 -> kal:KALB_1954 -> kal:KALB_1952
path_kal00860.kgml: {2.7.1.156, 2.7.1.156} -> 2.7.7.62 -> 2.7.8.26
path_kal00860.kgml: Skipped genes: kal:KALB_1953
path_kal00860.kgml:
path_kal00860.kgml: Found a trail of span 3 containing skipped vertices
path_kal00860.kgml: 284 -> 285 -> 318
path_kal00860.kgml: R05809 -> R05810 -> R07772
path_kal00860.kgml: kal:KALB_7232 -> {kal:KALB_1457, kal:KALB_7234} -> kal:KALB_7232
path_kal00860.kgml: 2.1.1.131 -> 2.1.1.271 -> 3.7.1.12
path_kal00860.kgml: Skipped genes: kal:KALB_7233
path_kal00860.kgml:
path_kal00860.kgml: Found a trail of span 3 containing skipped vertices
path_kal00860.kgml: 278 -> [276 -> 274 -> 273] -> 270 -> 271
path_kal00860.kgml: R04109 -> [R02272 -> R00036 -> R00084] -> R03165 -> R03194
path_kal00860.kgml: kal:KALB_8349 -> [{kal:KALB_8330, kal:KALB_8419} -> kal:KALB_8346 -> kal:KALB_8348] -> {kal:KALB_1014, kal:KALB_8347} -> {kal:KALB_1455, kal:KALB_7225, kal:KALB_8347}
path_kal00860.kgml: 1.2.1.70 -> [5.4.3.8 -> 4.2.1.24 -> 2.5.1.61] -> 4.2.1.75 -> 2.1.1.107
path_kal00860.kgml: Skipped genes: kal:KALB_8348
path_kal00860.kgml:
path_kal00860.kgml: Found a trail of span 3 containing skipped vertices
path_kal00860.kgml: 278 -> [276] -> 274 -> [273 -> 270] -> 271
path_kal00860.kgml: R04109 -> [R02272] -> R00036 -> [R00084 -> R03165] -> R03194
path_kal00860.kgml: kal:KALB_8349 -> [{kal:KALB_8330, kal:KALB_8419}] -> kal:KALB_8346 -> [kal:KALB_8348 -> {kal:KALB_1014, kal:KALB_8347}] -> {kal:KALB_1455, kal:KALB_7225, kal:KALB_8347}
path_kal00860.kgml: 1.2.1.70 -> [5.4.3.8] -> 4.2.1.24 -> [2.5.1.61 -> 4.2.1.75] -> 2.1.1.107
path_kal00860.kgml: Skipped genes: kal:KALB_8348
path_kal00860.kgml:
path_kal00860.kgml: Found a trail of span 2 containing skipped vertices
path_kal00860.kgml: 291 -> 292
path_kal00860.kgml: R05180 -> R05181
path_kal00860.kgml: kal:KALB_7232 -> {kal:KALB_1457, kal:KALB_7234}
path_kal00860.kgml: 2.1.1.131 -> 2.1.1.133
path_kal00860.kgml: Skipped genes: kal:KALB_7233
path_kal00860.kgml:
path_kal00860.kgml: Found a trail of span 2 without skipping any vertex
path_kal00860.kgml: 269 -> 408
path_kal00860.kgml: R03197 -> R04178
path_kal00860.kgml: kal:KALB_6808 -> {kal:KALB_1818, kal:KALB_6807}
path_kal00860.kgml: 4.1.1.37 -> 1.3.3.15
path_kal00860.kgml:
path_kal00860.kgml: Found a trail of span 2 containing skipped vertices
path_kal00860.kgml: 305 -> [308] -> 310
path_kal00860.kgml: {R05221, R06558} -> [R05222] -> R05223
path_kal00860.kgml: kal:KALB_1954 -> [kal:KALB_1954] -> kal:KALB_1952
path_kal00860.kgml: {2.7.1.156, 2.7.1.156} -> [2.7.7.62] -> 2.7.8.26
path_kal00860.kgml: Skipped genes: kal:KALB_1953
path_kal00860.kgml:
path_kal00860.kgml: Found a trail of span 2 containing skipped vertices
path_kal00860.kgml: 312 -> [311] -> 310
path_kal00860.kgml: R04148 -> [R04594] -> R05223
path_kal00860.kgml: kal:KALB_1953 -> [kal:KALB_1056] -> kal:KALB_1952
path_kal00860.kgml: 2.4.2.21 -> [3.1.3.73] -> 2.7.8.26
path_kal00860.kgml:
path_kal00860.kgml: Found a trail of span 2 without skipping any vertex
path_kal00860.kgml: 319 -> 286
path_kal00860.kgml: R07773 -> R05812
path_kal00860.kgml: kal:KALB_3259 -> kal:KALB_3253
path_kal00860.kgml: 2.1.1.195 -> 1.3.1.106
path_kal00860.kgml:
path_kal00860.kgml: --- 9.68 seconds ---

path_kal00900.kgml: Terpenoid backbone biosynthesis
path_kal00900.kgml: Initialization took 3.54 seconds
path_kal00900.kgml:
path_kal00900.kgml: Found a trail of span 4 containing skipped vertices
path_kal00900.kgml: 99 -> 103 -> 105 -> 116
path_kal00900.kgml: R05884 -> R01658 -> R02003 -> R02061
path_kal00900.kgml: {kal:KALB_4043, kal:KALB_680, kal:KALB_896} -> {kal:KALB_4045, kal:KALB_6731, kal:KALB_679} -> {kal:KALB_4045, kal:KALB_6731, kal:KALB_679} -> {kal:KALB_4045, kal:KALB_6731, kal:KALB_679}
path_kal00900.kgml: 1.17.7.4 -> 2.5.1.1 -> 2.5.1.10 -> 2.5.1.29
path_kal00900.kgml: Skipped genes: kal:KALB_4044
path_kal00900.kgml:
path_kal00900.kgml: Found a trail of span 4 containing skipped vertices
path_kal00900.kgml: 97 -> 103 -> 105 -> 116
path_kal00900.kgml: R08210 -> R01658 -> R02003 -> R02061
path_kal00900.kgml: {kal:KALB_4043, kal:KALB_680, kal:KALB_896} -> {kal:KALB_4045, kal:KALB_6731, kal:KALB_679} -> {kal:KALB_4045, kal:KALB_6731, kal:KALB_679} -> {kal:KALB_4045, kal:KALB_6731, kal:KALB_679}
path_kal00900.kgml: 1.17.7.4 -> 2.5.1.1 -> 2.5.1.10 -> 2.5.1.29
path_kal00900.kgml: Skipped genes: kal:KALB_4044
path_kal00900.kgml:
path_kal00900.kgml: Found a trail of span 3 containing skipped vertices
path_kal00900.kgml: 99 -> 103 -> [105] -> 116
path_kal00900.kgml: R05884 -> R01658 -> [R02003] -> R02061
path_kal00900.kgml: {kal:KALB_4043, kal:KALB_680, kal:KALB_896} -> {kal:KALB_4045, kal:KALB_6731, kal:KALB_679} -> [{kal:KALB_4045, kal:KALB_6731, kal:KALB_679}] -> {kal:KALB_4045, kal:KALB_6731, kal:KALB_679}
path_kal00900.kgml: 1.17.7.4 -> 2.5.1.1 -> [2.5.1.10] -> 2.5.1.29
path_kal00900.kgml: Skipped genes: kal:KALB_4044
path_kal00900.kgml:
path_kal00900.kgml: Found a trail of span 3 containing skipped vertices
path_kal00900.kgml: 99 -> 105 -> 116
path_kal00900.kgml: R05884 -> R02003 -> R02061
path_kal00900.kgml: {kal:KALB_4043, kal:KALB_680, kal:KALB_896} -> {kal:KALB_4045, kal:KALB_6731, kal:KALB_679} -> {kal:KALB_4045, kal:KALB_6731, kal:KALB_679}
path_kal00900.kgml: 1.17.7.4 -> 2.5.1.10 -> 2.5.1.29
path_kal00900.kgml: Skipped genes: kal:KALB_4044
path_kal00900.kgml:
path_kal00900.kgml: Found a trail of span 3 containing skipped vertices
path_kal00900.kgml: 97 -> [98] -> 105 -> 116
path_kal00900.kgml: R08210 -> [R01123] -> R02003 -> R02061
path_kal00900.kgml: {kal:KALB_4043, kal:KALB_680, kal:KALB_896} -> [kal:KALB_5146] -> {kal:KALB_4045, kal:KALB_6731, kal:KALB_679} -> {kal:KALB_4045, kal:KALB_6731, kal:KALB_679}
path_kal00900.kgml: 1.17.7.4 -> [5.3.3.2] -> 2.5.1.10 -> 2.5.1.29
path_kal00900.kgml: Skipped genes: kal:KALB_4044
path_kal00900.kgml:
path_kal00900.kgml: Found a trail of span 2 containing skipped vertices
path_kal00900.kgml: 65 -> [66 -> 67 -> 68] -> 165
path_kal00900.kgml: R05688 -> [R05633 -> R05634 -> R05637] -> R10859
path_kal00900.kgml: kal:KALB_7281 -> [kal:KALB_427 -> kal:KALB_781 -> kal:KALB_426] -> {kal:KALB_2470, kal:KALB_7279}
path_kal00900.kgml: 1.1.1.267 -> [2.7.7.60 -> 2.7.1.148 -> 4.6.1.12] -> 1.17.7.3
path_kal00900.kgml: Skipped genes: kal:KALB_7280
path_kal00900.kgml:
path_kal00900.kgml: Found a trail of span 2 containing skipped vertices
path_kal00900.kgml: 65 -> [66 -> 67 -> 68] -> 69
path_kal00900.kgml: R05688 -> [R05633 -> R05634 -> R05637] -> R08689
path_kal00900.kgml: kal:KALB_7281 -> [kal:KALB_427 -> kal:KALB_781 -> kal:KALB_426] -> {kal:KALB_2470, kal:KALB_7279}
path_kal00900.kgml: 1.1.1.267 -> [2.7.7.60 -> 2.7.1.148 -> 4.6.1.12] -> 1.17.7.1
path_kal00900.kgml: Skipped genes: kal:KALB_7280
path_kal00900.kgml:
path_kal00900.kgml: Found a trail of span 2 containing skipped vertices
path_kal00900.kgml: 99 -> 116
path_kal00900.kgml: R05884 -> R02061
path_kal00900.kgml: {kal:KALB_4043, kal:KALB_680, kal:KALB_896} -> {kal:KALB_4045, kal:KALB_6731, kal:KALB_679}
path_kal00900.kgml: 1.17.7.4 -> 2.5.1.29
path_kal00900.kgml: Skipped genes: kal:KALB_4044
path_kal00900.kgml:
path_kal00900.kgml: Found a trail of span 2 containing skipped vertices
path_kal00900.kgml: 97 -> [98] -> 116
path_kal00900.kgml: R08210 -> [R01123] -> R02061
path_kal00900.kgml: {kal:KALB_4043, kal:KALB_680, kal:KALB_896} -> [kal:KALB_5146] -> {kal:KALB_4045, kal:KALB_6731, kal:KALB_679}
path_kal00900.kgml: 1.17.7.4 -> [5.3.3.2] -> 2.5.1.29
path_kal00900.kgml: Skipped genes: kal:KALB_4044
path_kal00900.kgml:
path_kal00900.kgml: Found a trail of span 2 containing skipped vertices
path_kal00900.kgml: 66 -> [67] -> 68
path_kal00900.kgml: R05633 -> [R05634] -> R05637
path_kal00900.kgml: kal:KALB_427 -> [kal:KALB_781] -> kal:KALB_426
path_kal00900.kgml: 2.7.7.60 -> [2.7.1.148] -> 4.6.1.12
path_kal00900.kgml:
path_kal00900.kgml: --- 4.02 seconds ---

path_kal00903.kgml: Limonene and pinene degradation
path_kal00903.kgml: Initialization took 1.63 seconds
path_kal00903.kgml: (not found)
path_kal00903.kgml: --- 1.65 seconds ---

path_kal00906.kgml: Carotenoid biosynthesis
path_kal00906.kgml: Initialization took 0.13 seconds
path_kal00906.kgml: (not found)
path_kal00906.kgml: --- 0.17 seconds ---

path_kal00909.kgml: Sesquiterpenoid and triterpenoid biosynthesis
path_kal00909.kgml: Initialization took 0.08 seconds
path_kal00909.kgml:
path_kal00909.kgml: Found a trail of span 2 without skipping any vertex
path_kal00909.kgml: 69 -> 96
path_kal00909.kgml: R07647 -> R09487
path_kal00909.kgml: {kal:KALB_676, kal:KALB_677} -> {kal:KALB_676, kal:KALB_677}
path_kal00909.kgml: 4.2.3.22 -> 4.1.99.16
path_kal00909.kgml:
path_kal00909.kgml: --- 0.15 seconds ---

path_kal00910.kgml: Nitrogen metabolism
path_kal00910.kgml: Initialization took 2.68 seconds
path_kal00910.kgml:
path_kal00910.kgml: Found a trail of span 2 containing skipped vertices
path_kal00910.kgml: 25 -> 148
path_kal00910.kgml: R00798 -> R00787
path_kal00910.kgml: {kal:KALB_1010, kal:KALB_1768, kal:KALB_1769} -> {kal:KALB_1012, kal:KALB_1013}
path_kal00910.kgml: ? -> {1.7.1.15, 1.7.1.4}
path_kal00910.kgml: Skipped genes: kal:KALB_1011
path_kal00910.kgml:
path_kal00910.kgml: --- 2.75 seconds ---

path_kal00920.kgml: Sulfur metabolism
path_kal00920.kgml: Initialization took 2.98 seconds
path_kal00920.kgml:
path_kal00920.kgml: Found a trail of span 3 containing skipped vertices
path_kal00920.kgml: 48 -> 29 -> [27] -> 42
path_kal00920.kgml: R02021 -> R00859 -> [R00533] -> R00529
path_kal00920.kgml: kal:KALB_1684 -> kal:KALB_1686 -> [kal:KALB_5955] -> {kal:KALB_1682, kal:KALB_1683}
path_kal00920.kgml: 1.8.4.8 -> 1.8.7.1 -> [1.8.3.1] -> 2.7.7.4
path_kal00920.kgml: Skipped genes: kal:KALB_1685
path_kal00920.kgml:
path_kal00920.kgml: Found a trail of span 2 containing skipped vertices
path_kal00920.kgml: 55 -> 57
path_kal00920.kgml: R10203 -> R10206
path_kal00920.kgml: {kal:KALB_1057, kal:KALB_1059, kal:KALB_1422, kal:KALB_276, kal:KALB_6042} -> {kal:KALB_1057, kal:KALB_1422, kal:KALB_2232, kal:KALB_276, kal:KALB_6042, kal:KALB_8589}
path_kal00920.kgml: 1.14.14.35 -> {1.14.14.34, 1.14.14.5}
path_kal00920.kgml: Skipped genes: kal:KALB_1058
path_kal00920.kgml:
path_kal00920.kgml: Found a trail of span 2 containing skipped vertices
path_kal00920.kgml: 48 -> [27] -> 42
path_kal00920.kgml: R02021 -> [R00533] -> R00529
path_kal00920.kgml: kal:KALB_1684 -> [kal:KALB_5955] -> {kal:KALB_1682, kal:KALB_1683}
path_kal00920.kgml: 1.8.4.8 -> [1.8.3.1] -> 2.7.7.4
path_kal00920.kgml:
path_kal00920.kgml: Found a trail of span 2 containing skipped vertices
path_kal00920.kgml: 150 -> 149
path_kal00920.kgml: R02021 -> R00859
path_kal00920.kgml: kal:KALB_1684 -> kal:KALB_1686
path_kal00920.kgml: 1.8.4.8 -> 1.8.7.1
path_kal00920.kgml: Skipped genes: kal:KALB_1685
path_kal00920.kgml:
path_kal00920.kgml: --- 3.18 seconds ---

path_kal00930.kgml: Caprolactam degradation
path_kal00930.kgml: Initialization took 1.28 seconds
path_kal00930.kgml: (not found)
path_kal00930.kgml: --- 1.30 seconds ---

path_kal00970.kgml: Aminoacyl-tRNA biosynthesis
path_kal00970.kgml: Initialization took 5.53 seconds
path_kal00970.kgml: (not found)
path_kal00970.kgml: --- 5.57 seconds ---

path_kal00984.kgml: Steroid degradation
path_kal00984.kgml: Initialization took 0.93 seconds
path_kal00984.kgml:
path_kal00984.kgml: Found a trail of span 3 without skipping any vertex
path_kal00984.kgml: 18 -> 23 -> 26
path_kal00984.kgml: R09819 -> R04597 -> R09883
path_kal00984.kgml: {kal:KALB_5121, kal:KALB_5124} -> kal:KALB_5122 -> kal:KALB_5123
path_kal00984.kgml: 1.14.14.12 -> 1.13.11.25 -> 3.7.1.17
path_kal00984.kgml:
path_kal00984.kgml: Found a trail of span 2 containing skipped vertices
path_kal00984.kgml: 18 -> [23] -> 26
path_kal00984.kgml: R09819 -> [R04597] -> R09883
path_kal00984.kgml: {kal:KALB_5121, kal:KALB_5124} -> [kal:KALB_5122] -> kal:KALB_5123
path_kal00984.kgml: 1.14.14.12 -> [1.13.11.25] -> 3.7.1.17
path_kal00984.kgml: Skipped genes: kal:KALB_5122
path_kal00984.kgml:
path_kal00984.kgml: --- 1.08 seconds ---

path_kal00999.kgml: Biosynthesis of secondary metabolites - unclassified
path_kal00999.kgml: Initialization took 0.59 seconds
path_kal00999.kgml:
path_kal00999.kgml: Found a trail of span 2 without skipping any vertex
path_kal00999.kgml: 100 -> 101
path_kal00999.kgml: R10673 -> R10469
path_kal00999.kgml: kal:KALB_2249 -> kal:KALB_2250
path_kal00999.kgml: 4.1.2.56 -> 4.1.99.20
path_kal00999.kgml:
path_kal00999.kgml: --- 0.67 seconds ---

path_kal01040.kgml: Biosynthesis of unsaturated fatty acids
path_kal01040.kgml: Initialization took 2.13 seconds
path_kal01040.kgml: (not found)
path_kal01040.kgml: --- 2.18 seconds ---

path_kal01051.kgml: Biosynthesis of ansamycins
path_kal01051.kgml: Initialization took 0.23 seconds
path_kal01051.kgml: (not found)
path_kal01051.kgml: --- 0.28 seconds ---

path_kal01053.kgml: Biosynthesis of siderophore group nonribosomal peptides
path_kal01053.kgml: Initialization took 0.13 seconds
path_kal01053.kgml:
path_kal01053.kgml: Found a trail of span 4 without skipping any vertex
path_kal01053.kgml: 20 -> 43 -> 18 -> 64
path_kal01053.kgml: R01717 -> R03037 -> R01505 -> R07644
path_kal01053.kgml: {kal:KALB_4806, kal:KALB_5549, kal:KALB_8310} -> kal:KALB_4804 -> kal:KALB_4807 -> {kal:KALB_4804, kal:KALB_4805, kal:KALB_5550}
path_kal01053.kgml: 5.4.4.2 -> 3.3.2.1 -> 1.3.1.28 -> 6.3.2.14
path_kal01053.kgml:
path_kal01053.kgml: Found a trail of span 3 containing skipped vertices
path_kal01053.kgml: 20 -> 43 -> [18] -> 64
path_kal01053.kgml: R01717 -> R03037 -> [R01505] -> R07644
path_kal01053.kgml: {kal:KALB_4806, kal:KALB_5549, kal:KALB_8310} -> kal:KALB_4804 -> [kal:KALB_4807] -> {kal:KALB_4804, kal:KALB_4805, kal:KALB_5550}
path_kal01053.kgml: 5.4.4.2 -> 3.3.2.1 -> [1.3.1.28] -> 6.3.2.14
path_kal01053.kgml:
path_kal01053.kgml: Found a trail of span 3 containing skipped vertices
path_kal01053.kgml: 20 -> [43] -> 18 -> 64
path_kal01053.kgml: R01717 -> [R03037] -> R01505 -> R07644
path_kal01053.kgml: {kal:KALB_4806, kal:KALB_5549, kal:KALB_8310} -> [kal:KALB_4804] -> kal:KALB_4807 -> {kal:KALB_4804, kal:KALB_4805, kal:KALB_5550}
path_kal01053.kgml: 5.4.4.2 -> [3.3.2.1] -> 1.3.1.28 -> 6.3.2.14
path_kal01053.kgml:
path_kal01053.kgml: Found a trail of span 2 containing skipped vertices
path_kal01053.kgml: 20 -> [43 -> 18] -> 64
path_kal01053.kgml: R01717 -> [R03037 -> R01505] -> R07644
path_kal01053.kgml: {kal:KALB_4806, kal:KALB_5549, kal:KALB_8310} -> [kal:KALB_4804 -> kal:KALB_4807] -> {kal:KALB_4804, kal:KALB_4805, kal:KALB_5550}
path_kal01053.kgml: 5.4.4.2 -> [3.3.2.1 -> 1.3.1.28] -> 6.3.2.14
path_kal01053.kgml:
path_kal01053.kgml: --- 0.42 seconds ---

path_kal01054.kgml: Nonribosomal peptide structures
path_kal01054.kgml: Initialization took 0.05 seconds
path_kal01054.kgml: (not found)
path_kal01054.kgml: --- 0.10 seconds ---

path_kal01055.kgml: Biosynthesis of vancomycin group antibiotics
path_kal01055.kgml: Initialization took 0.58 seconds
path_kal01055.kgml:
path_kal01055.kgml: Found a trail of span 3 containing skipped vertices
path_kal01055.kgml: 64 -> [68] -> 36 -> [64] -> 68
path_kal01055.kgml: R06633 -> [R06626] -> R06632 -> [R06633] -> R06626
path_kal01055.kgml: kal:KALB_6131 -> [{kal:KALB_1757, kal:KALB_6130}] -> kal:KALB_6132 -> [kal:KALB_6131] -> {kal:KALB_1757, kal:KALB_6130}
path_kal01055.kgml: 1.1.3.46 -> [2.6.1.103] -> 1.13.11.46 -> [1.1.3.46] -> 2.6.1.103
path_kal01055.kgml:
path_kal01055.kgml: Found a trail of span 3 containing skipped vertices
path_kal01055.kgml: 56 -> [55] -> 52 -> 63
path_kal01055.kgml: R05518 -> [R06631] -> R06627 -> R06628
path_kal01055.kgml: kal:KALB_6582 -> [kal:KALB_6580] -> kal:KALB_6588 -> kal:KALB_6583
path_kal01055.kgml: 4.2.1.159 -> [?] -> ? -> ?
path_kal01055.kgml: Skipped genes: kal:KALB_6586
path_kal01055.kgml:
path_kal01055.kgml: Found a trail of span 2 containing skipped vertices
path_kal01055.kgml: 56 -> [55 -> 52] -> 63
path_kal01055.kgml: R05518 -> [R06631 -> R06627] -> R06628
path_kal01055.kgml: kal:KALB_6582 -> [kal:KALB_6580 -> kal:KALB_6588] -> kal:KALB_6583
path_kal01055.kgml: 4.2.1.159 -> [? -> ?] -> ?
path_kal01055.kgml:
path_kal01055.kgml: --- 0.82 seconds ---

path_kal01056.kgml: Biosynthesis of type II polyketide backbone
path_kal01056.kgml: Initialization took 0.05 seconds
path_kal01056.kgml:
path_kal01056.kgml: Found a trail of span 2 without skipping any vertex
path_kal01056.kgml: 31 -> 30
path_kal01056.kgml: R09262 -> R09265
path_kal01056.kgml: kal:KALB_7825 -> kal:KALB_7824
path_kal01056.kgml: ? -> ?
path_kal01056.kgml:
path_kal01056.kgml: --- 0.15 seconds ---

path_kal01057.kgml: Biosynthesis of type II polyketide products
path_kal01057.kgml: Initialization took 0.29 seconds
path_kal01057.kgml: (not found)
path_kal01057.kgml: --- 0.34 seconds ---

path_kal01059.kgml: Biosynthesis of enediyne antibiotics
path_kal01059.kgml: Initialization took 0.09 seconds
path_kal01059.kgml:
path_kal01059.kgml: Found a trail of span 2 without skipping any vertex
path_kal01059.kgml: 63 -> 66
path_kal01059.kgml: R11429 -> R11430
path_kal01059.kgml: kal:KALB_2068 -> kal:KALB_2067
path_kal01059.kgml: ? -> ?
path_kal01059.kgml:
path_kal01059.kgml: --- 0.19 seconds ---

--- 528.22 seconds ---
