# Supplementary material for: CoMetGeNe: mining conserved neighborhood patterns in metabolic and genomic contexts
Source: BMC Bioinformatics. 2019 Jan 10;20:19. doi: 10.1186/s12859-018-2542-2 (PMC6327494; doi:10.1186/s12859-018-2542-2)
Supplement: Supplementary file 14 — Trail finding results for completely assembled representative bacterial genomes present in NCBI Genomes. Of the 1,545 fully assembled representative bacterial genomes in NCBI, corresponding entries have been identified in KEGG for 1,467 species, for which trail finding has been performed for all combinations of gap parameters δG and δD ranging from 0 to 3. This additional file is available from https://doi.org/10.6084/m9.figshare.7288769. (GZ 178,532 kb) [file 12859_2018_2542_MOESM14_ESM.gz › results/gbm_dG0_dD0.hnet]

--- delta_G = 0, delta_D = 0 ---

path_gbm00010.kgml: Glycolysis / Gluconeogenesis
path_gbm00010.kgml: Initialization took 0.08 seconds
path_gbm00010.kgml:
path_gbm00010.kgml: Found a trail of span 3 without skipping any vertex
path_gbm00010.kgml: 76 -> 57 -> 58
path_gbm00010.kgml: R01512 -> R01061 -> R01015
path_gbm00010.kgml: gbm:Gbem_2337 -> {gbm:Gbem_2336, gbm:Gbem_3789} -> gbm:Gbem_2338
path_gbm00010.kgml: 2.7.2.3 -> {1.2.1.12, 1.2.1.59} -> 5.3.1.1
path_gbm00010.kgml:
path_gbm00010.kgml: Found a trail of span 3 without skipping any vertex
path_gbm00010.kgml: 48 -> 49 -> 50
path_gbm00010.kgml: R00014 -> R03270 -> R02569
path_gbm00010.kgml: {gbm:Gbem_0459, gbm:Gbem_0460, gbm:Gbem_2251, gbm:Gbem_2257} -> {gbm:Gbem_0459, gbm:Gbem_0460, gbm:Gbem_2251, gbm:Gbem_2257} -> {gbm:Gbem_0461, gbm:Gbem_2250}
path_gbm00010.kgml: {1.2.4.1, 2.2.1.6, 4.1.1.1} -> 1.2.4.1 -> 2.3.1.12
path_gbm00010.kgml:
path_gbm00010.kgml: --- 0.35 seconds ---

path_gbm00020.kgml: Citrate cycle (TCA cycle)
path_gbm00020.kgml: Initialization took 0.05 seconds
path_gbm00020.kgml:
path_gbm00020.kgml: Found a trail of span 4 without skipping any vertex
path_gbm00020.kgml: 31 -> 28 -> 30 -> 29
path_gbm00020.kgml: R02570 -> R07618 -> R03316 -> R00621
path_gbm00020.kgml: gbm:Gbem_0705 -> gbm:Gbem_0706 -> gbm:Gbem_0704 -> gbm:Gbem_0704
path_gbm00020.kgml: 2.3.1.61 -> 1.8.1.4 -> 1.2.4.2 -> 1.2.4.2
path_gbm00020.kgml:
path_gbm00020.kgml: Found a trail of span 3 without skipping any vertex
path_gbm00020.kgml: 75 -> 77 -> 82
path_gbm00020.kgml: R00014 -> R03270 -> R02569
path_gbm00020.kgml: {gbm:Gbem_0459, gbm:Gbem_0460, gbm:Gbem_2251, gbm:Gbem_2257} -> {gbm:Gbem_0459, gbm:Gbem_0460, gbm:Gbem_2251, gbm:Gbem_2257} -> {gbm:Gbem_0461, gbm:Gbem_2250}
path_gbm00020.kgml: {1.2.4.1, 2.2.1.6, 4.1.1.1} -> 1.2.4.1 -> 2.3.1.12
path_gbm00020.kgml:
path_gbm00020.kgml: --- 0.54 seconds ---

path_gbm00030.kgml: Pentose phosphate pathway
path_gbm00030.kgml: Initialization took 0.09 seconds
path_gbm00030.kgml:
path_gbm00030.kgml: Found a trail of span 3 without skipping any vertex
path_gbm00030.kgml: 77 -> 46 -> 49
path_gbm00030.kgml: R01827 -> R01641 -> R01830
path_gbm00030.kgml: {gbm:Gbem_0610, gbm:Gbem_1380} -> {gbm:Gbem_0279, gbm:Gbem_0280, gbm:Gbem_1379} -> {gbm:Gbem_0279, gbm:Gbem_0280, gbm:Gbem_1379}
path_gbm00030.kgml: 2.2.1.2 -> 2.2.1.1 -> 2.2.1.1
path_gbm00030.kgml:
path_gbm00030.kgml: --- 0.27 seconds ---

path_gbm00040.kgml: Pentose and glucuronate interconversions
path_gbm00040.kgml: Initialization took 0.05 seconds
path_gbm00040.kgml: (not found)
path_gbm00040.kgml: --- 0.09 seconds ---

path_gbm00051.kgml: Fructose and mannose metabolism
path_gbm00051.kgml: Initialization took 0.05 seconds
path_gbm00051.kgml:
path_gbm00051.kgml: Found a trail of span 2 without skipping any vertex
path_gbm00051.kgml: 83 -> 82
path_gbm00051.kgml: R00888 -> R05692
path_gbm00051.kgml: gbm:Gbem_1136 -> {gbm:Gbem_0865, gbm:Gbem_1135}
path_gbm00051.kgml: 4.2.1.47 -> 1.1.1.271
path_gbm00051.kgml:
path_gbm00051.kgml: --- 0.19 seconds ---

path_gbm00052.kgml: Galactose metabolism
path_gbm00052.kgml: Initialization took 0.05 seconds
path_gbm00052.kgml: (not found)
path_gbm00052.kgml: --- 0.10 seconds ---

path_gbm00061.kgml: Fatty acid biosynthesis
path_gbm00061.kgml: Initialization took 0.05 seconds
path_gbm00061.kgml:
path_gbm00061.kgml: Found a trail of span 3 without skipping any vertex
path_gbm00061.kgml: 147 -> 262 -> 142
path_gbm00061.kgml: R01626 -> R10707 -> R04533
path_gbm00061.kgml: gbm:Gbem_3107 -> {gbm:Gbem_3108, gbm:Gbem_3995} -> gbm:Gbem_3106
path_gbm00061.kgml: {2.3.1.39, 2.3.1.85, 2.3.1.86} -> 2.3.1.180 -> {1.1.1.100, 2.3.1.85, 2.3.1.86}
path_gbm00061.kgml:
path_gbm00061.kgml: --- 0.29 seconds ---

path_gbm00071.kgml: Fatty acid degradation
path_gbm00071.kgml: Initialization took 0.05 seconds
path_gbm00071.kgml: Aborted (analysis takes longer than 300 seconds)

path_gbm00130.kgml: Ubiquinone and other terpenoid-quinone biosynthesis
path_gbm00130.kgml: Initialization took 0.05 seconds
path_gbm00130.kgml: (not found)
path_gbm00130.kgml: --- 0.09 seconds ---

path_gbm00190.kgml: Oxidative phosphorylation
path_gbm00190.kgml: Initialization took 0.06 seconds
path_gbm00190.kgml: (not found)
path_gbm00190.kgml: --- 0.12 seconds ---

path_gbm00220.kgml: Arginine biosynthesis
path_gbm00220.kgml: Initialization took 0.06 seconds
path_gbm00220.kgml:
path_gbm00220.kgml: Found a trail of span 2 without skipping any vertex
path_gbm00220.kgml: 44 -> 45
path_gbm00220.kgml: R01398 -> R01954
path_gbm00220.kgml: gbm:Gbem_3637 -> gbm:Gbem_3638
path_gbm00220.kgml: 2.1.3.3 -> 6.3.4.5
path_gbm00220.kgml:
path_gbm00220.kgml: --- 0.18 seconds ---

path_gbm00230.kgml: Purine metabolism
path_gbm00230.kgml: Initialization took 0.10 seconds
path_gbm00230.kgml:
path_gbm00230.kgml: Found a trail of span 2 without skipping any vertex
path_gbm00230.kgml: 244 -> 245
path_gbm00230.kgml: R00441 -> R00429
path_gbm00230.kgml: {gbm:Gbem_0926, gbm:Gbem_0927, gbm:Gbem_0960, gbm:Gbem_3212} -> gbm:Gbem_3211
path_gbm00230.kgml: {2.7.7.48, 2.7.7.6} -> 2.7.6.5
path_gbm00230.kgml:
path_gbm00230.kgml: Found a trail of span 2 without skipping any vertex
path_gbm00230.kgml: 205 -> 206
path_gbm00230.kgml: R01130 -> {R01230, R01231}
path_gbm00230.kgml: gbm:Gbem_0764 -> gbm:Gbem_0765
path_gbm00230.kgml: 1.1.1.205 -> {6.3.5.2, 6.3.5.2}
path_gbm00230.kgml:
path_gbm00230.kgml: --- 0.69 seconds ---

path_gbm00240.kgml: Pyrimidine metabolism
path_gbm00240.kgml: Initialization took 0.06 seconds
path_gbm00240.kgml:
path_gbm00240.kgml: Found a trail of span 3 without skipping any vertex
path_gbm00240.kgml: 91 -> 97 -> 98
path_gbm00240.kgml: R00575 -> R01397 -> R01993
path_gbm00240.kgml: {gbm:Gbem_1898, gbm:Gbem_1900} -> gbm:Gbem_1896 -> gbm:Gbem_1897
path_gbm00240.kgml: 6.3.5.5 -> 2.1.3.2 -> 3.5.2.3
path_gbm00240.kgml:
path_gbm00240.kgml: --- 0.40 seconds ---

path_gbm00250.kgml: Alanine, aspartate and glutamate metabolism
path_gbm00250.kgml: Initialization took 0.08 seconds
path_gbm00250.kgml: (not found)
path_gbm00250.kgml: --- 0.13 seconds ---

path_gbm00260.kgml: Glycine, serine and threonine metabolism
path_gbm00260.kgml: Initialization took 0.06 seconds
path_gbm00260.kgml:
path_gbm00260.kgml: Found a trail of span 2 without skipping any vertex
path_gbm00260.kgml: 89 -> 92
path_gbm00260.kgml: R01465 -> R00371
path_gbm00260.kgml: gbm:Gbem_0050 -> {gbm:Gbem_0049, gbm:Gbem_0831}
path_gbm00260.kgml: 1.1.1.103 -> 2.3.1.29
path_gbm00260.kgml:
path_gbm00260.kgml: --- 0.19 seconds ---

path_gbm00261.kgml: Monobactam biosynthesis
path_gbm00261.kgml: Initialization took 0.06 seconds
path_gbm00261.kgml:
path_gbm00261.kgml: Found a trail of span 2 without skipping any vertex
path_gbm00261.kgml: 97 -> 96
path_gbm00261.kgml: R10147 -> {R04198, R04199}
path_gbm00261.kgml: gbm:Gbem_4054 -> gbm:Gbem_4053
path_gbm00261.kgml: 4.3.3.7 -> {1.17.1.8, 1.17.1.8}
path_gbm00261.kgml:
path_gbm00261.kgml: --- 0.18 seconds ---

path_gbm00270.kgml: Cysteine and methionine metabolism
path_gbm00270.kgml: Initialization took 0.06 seconds
path_gbm00270.kgml: (not found)
path_gbm00270.kgml: --- 0.12 seconds ---

path_gbm00280.kgml: Valine, leucine and isoleucine degradation
path_gbm00280.kgml: Initialization took 0.06 seconds
path_gbm00280.kgml:
path_gbm00280.kgml: Found a trail of span 2 without skipping any vertex
path_gbm00280.kgml: 95 -> 94
path_gbm00280.kgml: R02765 -> R00833
path_gbm00280.kgml: gbm:Gbem_0558 -> {gbm:Gbem_0559, gbm:Gbem_2691}
path_gbm00280.kgml: 5.1.99.1 -> 5.4.99.2
path_gbm00280.kgml:
path_gbm00280.kgml: --- 0.20 seconds ---

path_gbm00281.kgml: Geraniol degradation
path_gbm00281.kgml: Initialization took 0.05 seconds
path_gbm00281.kgml: (not found)
path_gbm00281.kgml: --- 0.09 seconds ---

path_gbm00290.kgml: Valine, leucine and isoleucine biosynthesis
path_gbm00290.kgml: Initialization took 0.06 seconds
path_gbm00290.kgml:
path_gbm00290.kgml: Found a trail of span 2 without skipping any vertex
path_gbm00290.kgml: 78 -> 21
path_gbm00290.kgml: R03896 -> R03898
path_gbm00290.kgml: {gbm:Gbem_2736, gbm:Gbem_2737} -> {gbm:Gbem_2736, gbm:Gbem_2737}
path_gbm00290.kgml: 4.2.1.35 -> 4.2.1.35
path_gbm00290.kgml:
path_gbm00290.kgml: Found a trail of span 2 without skipping any vertex
path_gbm00290.kgml: 35 -> 37
path_gbm00290.kgml: R03968 -> R04001
path_gbm00290.kgml: {gbm:Gbem_2736, gbm:Gbem_2737} -> {gbm:Gbem_2736, gbm:Gbem_2737}
path_gbm00290.kgml: 4.2.1.33 -> 4.2.1.33
path_gbm00290.kgml:
path_gbm00290.kgml: --- 0.32 seconds ---

path_gbm00300.kgml: Lysine biosynthesis
path_gbm00300.kgml: Initialization took 0.06 seconds
path_gbm00300.kgml:
path_gbm00300.kgml: Found a trail of span 3 without skipping any vertex
path_gbm00300.kgml: 53 -> 54 -> 34
path_gbm00300.kgml: R10147 -> {R04198, R04199} -> R07613
path_gbm00300.kgml: gbm:Gbem_4054 -> gbm:Gbem_4053 -> gbm:Gbem_4052
path_gbm00300.kgml: 4.3.3.7 -> {1.17.1.8, 1.17.1.8} -> 2.6.1.83
path_gbm00300.kgml:
path_gbm00300.kgml: Found a trail of span 2 without skipping any vertex
path_gbm00300.kgml: 77 -> 46
path_gbm00300.kgml: R02788 -> R04617
path_gbm00300.kgml: gbm:Gbem_0486 -> gbm:Gbem_0487
path_gbm00300.kgml: 6.3.2.13 -> 6.3.2.10
path_gbm00300.kgml:
path_gbm00300.kgml: --- 0.27 seconds ---

path_gbm00310.kgml: Lysine degradation
path_gbm00310.kgml: Initialization took 0.06 seconds
path_gbm00310.kgml:
path_gbm00310.kgml: Found a trail of span 2 without skipping any vertex
path_gbm00310.kgml: 55 -> 73
path_gbm00310.kgml: R01940 -> R02571
path_gbm00310.kgml: gbm:Gbem_0704 -> gbm:Gbem_0705
path_gbm00310.kgml: 1.2.4.2 -> 2.3.1.61
path_gbm00310.kgml:
path_gbm00310.kgml: --- 0.15 seconds ---

path_gbm00330.kgml: Arginine and proline metabolism
path_gbm00330.kgml: Initialization took 0.05 seconds
path_gbm00330.kgml:
path_gbm00330.kgml: Found a trail of span 2 without skipping any vertex
path_gbm00330.kgml: 216 -> 217
path_gbm00330.kgml: R00239 -> R03313
path_gbm00330.kgml: gbm:Gbem_3779 -> gbm:Gbem_3778
path_gbm00330.kgml: 2.7.2.11 -> 1.2.1.41
path_gbm00330.kgml:
path_gbm00330.kgml: --- 0.17 seconds ---

path_gbm00332.kgml: Carbapenem biosynthesis
path_gbm00332.kgml: Initialization took 0.05 seconds
path_gbm00332.kgml:
path_gbm00332.kgml: Found a trail of span 2 without skipping any vertex
path_gbm00332.kgml: 5 -> 8
path_gbm00332.kgml: R00239 -> R03313
path_gbm00332.kgml: gbm:Gbem_3779 -> gbm:Gbem_3778
path_gbm00332.kgml: 2.7.2.11 -> 1.2.1.41
path_gbm00332.kgml:
path_gbm00332.kgml: --- 0.14 seconds ---

path_gbm00340.kgml: Histidine metabolism
path_gbm00340.kgml: Initialization took 0.05 seconds
path_gbm00340.kgml:
path_gbm00340.kgml: Found a trail of span 3 without skipping any vertex
path_gbm00340.kgml: 65 -> 69 -> 63
path_gbm00340.kgml: R04640 -> R04558 -> R03457
path_gbm00340.kgml: gbm:Gbem_3701 -> {gbm:Gbem_3700, gbm:Gbem_3702} -> gbm:Gbem_3703
path_gbm00340.kgml: 5.3.1.16 -> 4.3.2.10 -> 4.2.1.19
path_gbm00340.kgml:
path_gbm00340.kgml: --- 0.17 seconds ---

path_gbm00350.kgml: Tyrosine metabolism
path_gbm00350.kgml: Initialization took 0.05 seconds
path_gbm00350.kgml: (not found)
path_gbm00350.kgml: --- 0.09 seconds ---

path_gbm00360.kgml: Phenylalanine metabolism
path_gbm00360.kgml: Initialization took 0.06 seconds
path_gbm00360.kgml: (not found)
path_gbm00360.kgml: --- 0.12 seconds ---

path_gbm00362.kgml: Benzoate degradation
path_gbm00362.kgml: Initialization took 0.05 seconds
path_gbm00362.kgml:
path_gbm00362.kgml: Found a trail of span 2 without skipping any vertex
path_gbm00362.kgml: 233 -> 231
path_gbm00362.kgml: R10601 -> R09252
path_gbm00362.kgml: gbm:Gbem_3576 -> gbm:Gbem_3575
path_gbm00362.kgml: 1.3.8.11 -> 1.3.8.10
path_gbm00362.kgml:
path_gbm00362.kgml: Found a trail of span 2 without skipping any vertex
path_gbm00362.kgml: 92 -> 118
path_gbm00362.kgml: R05579 -> R03028
path_gbm00362.kgml: gbm:Gbem_1452 -> gbm:Gbem_1453
path_gbm00362.kgml: 1.3.99.32 -> {1.3.8.6, 4.1.1.70}
path_gbm00362.kgml:
path_gbm00362.kgml: Found a trail of span 2 without skipping any vertex
path_gbm00362.kgml: 238 -> 90
path_gbm00362.kgml: R05305 -> R05586
path_gbm00362.kgml: gbm:Gbem_2126 -> gbm:Gbem_2127
path_gbm00362.kgml: {1.1.1.259, 1.1.1.35} -> 2.3.1.16
path_gbm00362.kgml:
path_gbm00362.kgml: Found a trail of span 2 without skipping any vertex
path_gbm00362.kgml: 81 -> 84
path_gbm00362.kgml: R05597 -> R05581
path_gbm00362.kgml: gbm:Gbem_1432 -> gbm:Gbem_1431
path_gbm00362.kgml: 4.2.1.100 -> 1.1.1.368
path_gbm00362.kgml:
path_gbm00362.kgml: Found a trail of span 2 without skipping any vertex
path_gbm00362.kgml: 124 -> 127
path_gbm00362.kgml: R01976 -> R00238
path_gbm00362.kgml: {gbm:Gbem_1417, gbm:Gbem_1461, gbm:Gbem_2834} -> {gbm:Gbem_1460, gbm:Gbem_2835, gbm:Gbem_3574}
path_gbm00362.kgml: 1.1.1.157 -> 2.3.1.9
path_gbm00362.kgml:
path_gbm00362.kgml: --- 0.41 seconds ---

path_gbm00380.kgml: Tryptophan metabolism
path_gbm00380.kgml: Initialization took 0.06 seconds
path_gbm00380.kgml: (not found)
path_gbm00380.kgml: --- 0.12 seconds ---

path_gbm00400.kgml: Phenylalanine, tyrosine and tryptophan biosynthesis
path_gbm00400.kgml: Initialization took 0.06 seconds
path_gbm00400.kgml:
path_gbm00400.kgml: Found a trail of span 3 without skipping any vertex
path_gbm00400.kgml: 53 -> 51 -> 54 -> 51
path_gbm00400.kgml: R00674 -> R02722 -> R03508 -> R02722
path_gbm00400.kgml: {gbm:Gbem_1958, gbm:Gbem_3321} -> {gbm:Gbem_1958, gbm:Gbem_3321, gbm:Gbem_3350} -> gbm:Gbem_1957 -> {gbm:Gbem_1958, gbm:Gbem_3321, gbm:Gbem_3350}
path_gbm00400.kgml: {4.2.1.122, 4.2.1.20} -> 4.2.1.20 -> 4.1.1.48 -> 4.2.1.20
path_gbm00400.kgml:
path_gbm00400.kgml: Found a trail of span 3 without skipping any vertex
path_gbm00400.kgml: 69 -> 60 -> 58
path_gbm00400.kgml: R01728 -> R01373 -> R01715
path_gbm00400.kgml: gbm:Gbem_3259 -> gbm:Gbem_3260 -> {gbm:Gbem_1875, gbm:Gbem_3260}
path_gbm00400.kgml: 1.3.1.12 -> {4.2.1.51, 4.2.1.91} -> 5.4.99.5
path_gbm00400.kgml:
path_gbm00400.kgml: Found a trail of span 2 without skipping any vertex
path_gbm00400.kgml: 57 -> 56
path_gbm00400.kgml: {R00985, R00986} -> R01073
path_gbm00400.kgml: {gbm:Gbem_1955, gbm:Gbem_2413} -> gbm:Gbem_1956
path_gbm00400.kgml: {4.1.3.27, 4.1.3.27} -> 2.4.2.18
path_gbm00400.kgml:
path_gbm00400.kgml: --- 0.50 seconds ---

path_gbm00401.kgml: Novobiocin biosynthesis
path_gbm00401.kgml: Initialization took 0.05 seconds
path_gbm00401.kgml: (not found)
path_gbm00401.kgml: --- 0.10 seconds ---

path_gbm00410.kgml: beta-Alanine metabolism
path_gbm00410.kgml: Initialization took 0.05 seconds
path_gbm00410.kgml:
path_gbm00410.kgml: Found a trail of span 2 without skipping any vertex
path_gbm00410.kgml: 54 -> 50
path_gbm00410.kgml: R00489 -> R02473
path_gbm00410.kgml: gbm:Gbem_3010 -> gbm:Gbem_3011
path_gbm00410.kgml: {4.1.1.11, 4.1.1.15} -> 6.3.2.1
path_gbm00410.kgml:
path_gbm00410.kgml: --- 0.14 seconds ---

path_gbm00430.kgml: Taurine and hypotaurine metabolism
path_gbm00430.kgml: Initialization took 0.06 seconds
path_gbm00430.kgml: (not found)
path_gbm00430.kgml: --- 0.12 seconds ---

path_gbm00440.kgml: Phosphonate and phosphinate metabolism
path_gbm00440.kgml: Initialization took 0.05 seconds
path_gbm00440.kgml: (not found)
path_gbm00440.kgml: --- 0.09 seconds ---

path_gbm00450.kgml: Selenocompound metabolism
path_gbm00450.kgml: Initialization took 0.06 seconds
path_gbm00450.kgml: (not found)
path_gbm00450.kgml: --- 0.12 seconds ---

path_gbm00471.kgml: D-Glutamine and D-glutamate metabolism
path_gbm00471.kgml: Initialization took 0.05 seconds
path_gbm00471.kgml: (not found)
path_gbm00471.kgml: --- 0.09 seconds ---

path_gbm00473.kgml: D-Alanine metabolism
path_gbm00473.kgml: Initialization took 0.06 seconds
path_gbm00473.kgml: (not found)
path_gbm00473.kgml: --- 0.12 seconds ---

path_gbm00480.kgml: Glutathione metabolism
path_gbm00480.kgml: Initialization took 0.05 seconds
path_gbm00480.kgml: (not found)
path_gbm00480.kgml: --- 0.09 seconds ---

path_gbm00500.kgml: Starch and sucrose metabolism
path_gbm00500.kgml: Initialization took 0.06 seconds
path_gbm00500.kgml: (not found)
path_gbm00500.kgml: --- 0.12 seconds ---

path_gbm00520.kgml: Amino sugar and nucleotide sugar metabolism
path_gbm00520.kgml: Initialization took 0.06 seconds
path_gbm00520.kgml:
path_gbm00520.kgml: Found a trail of span 3 without skipping any vertex
path_gbm00520.kgml: 239 -> 284 -> 311
path_gbm00520.kgml: R00956 -> R02426 -> {R03391, R03392}
path_gbm00520.kgml: gbm:Gbem_0855 -> gbm:Gbem_0856 -> gbm:Gbem_0857
path_gbm00520.kgml: 2.7.7.33 -> 4.2.1.45 -> {1.17.1.1, 1.17.1.1}
path_gbm00520.kgml:
path_gbm00520.kgml: Found a trail of span 2 without skipping any vertex
path_gbm00520.kgml: 244 -> 246
path_gbm00520.kgml: R00888 -> R05692
path_gbm00520.kgml: gbm:Gbem_1136 -> {gbm:Gbem_0865, gbm:Gbem_1135}
path_gbm00520.kgml: 4.2.1.47 -> 1.1.1.271
path_gbm00520.kgml:
path_gbm00520.kgml: Found a trail of span 2 without skipping any vertex
path_gbm00520.kgml: 188 -> 190
path_gbm00520.kgml: R00286 -> R01384
path_gbm00520.kgml: gbm:Gbem_2287 -> gbm:Gbem_2286
path_gbm00520.kgml: 1.1.1.22 -> 4.1.1.35
path_gbm00520.kgml:
path_gbm00520.kgml: --- 0.43 seconds ---

path_gbm00521.kgml: Streptomycin biosynthesis
path_gbm00521.kgml: Initialization took 0.05 seconds
path_gbm00521.kgml: (not found)
path_gbm00521.kgml: --- 0.09 seconds ---

path_gbm00523.kgml: Polyketide sugar unit biosynthesis
path_gbm00523.kgml: Initialization took 0.05 seconds
path_gbm00523.kgml: (not found)
path_gbm00523.kgml: --- 0.09 seconds ---

path_gbm00525.kgml: Acarbose and validamycin biosynthesis
path_gbm00525.kgml: Initialization took 0.05 seconds
path_gbm00525.kgml: (not found)
path_gbm00525.kgml: --- 0.11 seconds ---

path_gbm00540.kgml: Lipopolysaccharide biosynthesis
path_gbm00540.kgml: Initialization took 0.06 seconds
path_gbm00540.kgml:
path_gbm00540.kgml: Found a trail of span 4 without skipping any vertex
path_gbm00540.kgml: 45 -> 80 -> 79 -> 75
path_gbm00540.kgml: R04657 -> R04658 -> R05074 -> R05146
path_gbm00540.kgml: gbm:Gbem_0848 -> gbm:Gbem_0847 -> gbm:Gbem_0847 -> {gbm:Gbem_0224, gbm:Gbem_0846}
path_gbm00540.kgml: 2.7.1.130 -> 2.4.99.12 -> 2.4.99.13 -> 2.3.1.241
path_gbm00540.kgml:
path_gbm00540.kgml: Found a trail of span 3 without skipping any vertex
path_gbm00540.kgml: 131 -> 87 -> 44
path_gbm00540.kgml: R01530 -> R03254 -> R03350
path_gbm00540.kgml: gbm:Gbem_1602 -> gbm:Gbem_1601 -> gbm:Gbem_1603
path_gbm00540.kgml: 5.3.1.13 -> 2.5.1.55 -> 3.1.3.45
path_gbm00540.kgml:
path_gbm00540.kgml: --- 0.37 seconds ---

path_gbm00550.kgml: Peptidoglycan biosynthesis
path_gbm00550.kgml: Initialization took 0.05 seconds
path_gbm00550.kgml:
path_gbm00550.kgml: Found a trail of span 4 without skipping any vertex
path_gbm00550.kgml: 32 -> 34 -> 23 -> 35
path_gbm00550.kgml: R02783 -> R02788 -> R04617 -> R05630
path_gbm00550.kgml: gbm:Gbem_0489 -> gbm:Gbem_0486 -> gbm:Gbem_0487 -> gbm:Gbem_0488
path_gbm00550.kgml: 6.3.2.9 -> 6.3.2.13 -> 6.3.2.10 -> 2.7.8.13
path_gbm00550.kgml:
path_gbm00550.kgml: Found a trail of span 2 without skipping any vertex
path_gbm00550.kgml: 59 -> 33
path_gbm00550.kgml: {R03191, R03192} -> R03193
path_gbm00550.kgml: {gbm:Gbem_0493, gbm:Gbem_3180} -> gbm:Gbem_0492
path_gbm00550.kgml: {1.3.1.98, 1.3.1.98} -> 6.3.2.8
path_gbm00550.kgml:
path_gbm00550.kgml: Found a trail of span 2 without skipping any vertex
path_gbm00550.kgml: 29 -> 28
path_gbm00550.kgml: R04573 -> R05629
path_gbm00550.kgml: gbm:Gbem_0487 -> gbm:Gbem_0488
path_gbm00550.kgml: 6.3.2.10 -> 2.7.8.13
path_gbm00550.kgml:
path_gbm00550.kgml: --- 0.31 seconds ---

path_gbm00561.kgml: Glycerolipid metabolism
path_gbm00561.kgml: Initialization took 0.06 seconds
path_gbm00561.kgml: (not found)
path_gbm00561.kgml: --- 0.12 seconds ---

path_gbm00562.kgml: Inositol phosphate metabolism
path_gbm00562.kgml: Initialization took 0.06 seconds
path_gbm00562.kgml: (not found)
path_gbm00562.kgml: --- 0.12 seconds ---

path_gbm00564.kgml: Glycerophospholipid metabolism
path_gbm00564.kgml: Initialization took 0.06 seconds
path_gbm00564.kgml:
path_gbm00564.kgml: Found a trail of span 2 without skipping any vertex
path_gbm00564.kgml: 103 -> 135
path_gbm00564.kgml: R01800 -> R02055
path_gbm00564.kgml: gbm:Gbem_2743 -> {gbm:Gbem_1862, gbm:Gbem_2744}
path_gbm00564.kgml: 2.7.8.8 -> 4.1.1.65
path_gbm00564.kgml:
path_gbm00564.kgml: --- 0.18 seconds ---

path_gbm00592.kgml: alpha-Linolenic acid metabolism
path_gbm00592.kgml: Initialization took 0.06 seconds
path_gbm00592.kgml: (not found)
path_gbm00592.kgml: --- 0.12 seconds ---

path_gbm00620.kgml: Pyruvate metabolism
path_gbm00620.kgml: Initialization took 0.06 seconds
path_gbm00620.kgml:
path_gbm00620.kgml: Found a trail of span 3 without skipping any vertex
path_gbm00620.kgml: 123 -> 55 -> 124
path_gbm00620.kgml: R00014 -> R03270 -> R02569
path_gbm00620.kgml: {gbm:Gbem_0459, gbm:Gbem_0460, gbm:Gbem_2251, gbm:Gbem_2257} -> {gbm:Gbem_0459, gbm:Gbem_0460, gbm:Gbem_2251, gbm:Gbem_2257} -> {gbm:Gbem_0461, gbm:Gbem_2250}
path_gbm00620.kgml: {1.2.4.1, 2.2.1.6, 4.1.1.1} -> 1.2.4.1 -> 2.3.1.12
path_gbm00620.kgml:
path_gbm00620.kgml: Found a trail of span 2 without skipping any vertex
path_gbm00620.kgml: 78 -> 83
path_gbm00620.kgml: R00217 -> R00216
path_gbm00620.kgml: gbm:Gbem_1454 -> {gbm:Gbem_1324, gbm:Gbem_1455, gbm:Gbem_1888}
path_gbm00620.kgml: {1.1.1.38, 1.1.1.40, 4.1.1.112} -> 1.1.1.40
path_gbm00620.kgml:
path_gbm00620.kgml: Found a trail of span 2 without skipping any vertex
path_gbm00620.kgml: 62 -> 60
path_gbm00620.kgml: R00341 -> {R00431, R00726}
path_gbm00620.kgml: gbm:Gbem_0733 -> gbm:Gbem_0734
path_gbm00620.kgml: 4.1.1.49 -> {4.1.1.32, 4.1.1.32}
path_gbm00620.kgml:
path_gbm00620.kgml: --- 0.55 seconds ---

path_gbm00625.kgml: Chloroalkane and chloroalkene degradation
path_gbm00625.kgml: Initialization took 0.06 seconds
path_gbm00625.kgml: (not found)
path_gbm00625.kgml: --- 0.12 seconds ---

path_gbm00626.kgml: Naphthalene degradation
path_gbm00626.kgml: Initialization took 0.06 seconds
path_gbm00626.kgml: (not found)
path_gbm00626.kgml: --- 0.11 seconds ---

path_gbm00627.kgml: Aminobenzoate degradation
path_gbm00627.kgml: Initialization took 0.05 seconds
path_gbm00627.kgml: (not found)
path_gbm00627.kgml: --- 0.10 seconds ---

path_gbm00630.kgml: Glyoxylate and dicarboxylate metabolism
path_gbm00630.kgml: Initialization took 0.06 seconds
path_gbm00630.kgml:
path_gbm00630.kgml: Found a trail of span 2 without skipping any vertex
path_gbm00630.kgml: 203 -> 205
path_gbm00630.kgml: R02765 -> R00833
path_gbm00630.kgml: gbm:Gbem_0558 -> {gbm:Gbem_0559, gbm:Gbem_2691}
path_gbm00630.kgml: 5.1.99.1 -> 5.4.99.2
path_gbm00630.kgml:
path_gbm00630.kgml: --- 0.19 seconds ---

path_gbm00633.kgml: Nitrotoluene degradation
path_gbm00633.kgml: Initialization took 0.06 seconds
path_gbm00633.kgml: (not found)
path_gbm00633.kgml: --- 0.11 seconds ---

path_gbm00640.kgml: Propanoate metabolism
path_gbm00640.kgml: Initialization took 0.05 seconds
path_gbm00640.kgml:
path_gbm00640.kgml: Found a trail of span 2 without skipping any vertex
path_gbm00640.kgml: 58 -> 104
path_gbm00640.kgml: R02765 -> R00833
path_gbm00640.kgml: gbm:Gbem_0558 -> {gbm:Gbem_0559, gbm:Gbem_2691}
path_gbm00640.kgml: 5.1.99.1 -> 5.4.99.2
path_gbm00640.kgml:
path_gbm00640.kgml: --- 0.18 seconds ---

path_gbm00650.kgml: Butanoate metabolism
path_gbm00650.kgml: Initialization took 0.06 seconds
path_gbm00650.kgml:
path_gbm00650.kgml: Found a trail of span 4 without skipping any vertex
path_gbm00650.kgml: 72 -> 64 -> 58 -> 57 -> 58 -> 64
path_gbm00650.kgml: R01175 -> R03026 -> R01976 -> R00238 -> R01976 -> R03026
path_gbm00650.kgml: gbm:Gbem_2832 -> gbm:Gbem_2833 -> {gbm:Gbem_1417, gbm:Gbem_1461, gbm:Gbem_2834} -> {gbm:Gbem_1460, gbm:Gbem_2835, gbm:Gbem_3574} -> {gbm:Gbem_1417, gbm:Gbem_1461, gbm:Gbem_2834} -> gbm:Gbem_2833
path_gbm00650.kgml: {1.3.3.6, 1.3.8.1, 1.3.8.7} -> 4.2.1.17 -> 1.1.1.157 -> 2.3.1.9 -> 1.1.1.157 -> 4.2.1.17
path_gbm00650.kgml:
path_gbm00650.kgml: Found a trail of span 2 without skipping any vertex
path_gbm00650.kgml: 81 -> 73
path_gbm00650.kgml: R01688 -> R01174
path_gbm00650.kgml: gbm:Gbem_3152 -> gbm:Gbem_3151
path_gbm00650.kgml: 2.7.2.7 -> 2.3.1.19
path_gbm00650.kgml:
path_gbm00650.kgml: --- 0.29 seconds ---

path_gbm00660.kgml: C5-Branched dibasic acid metabolism
path_gbm00660.kgml: Initialization took 0.06 seconds
path_gbm00660.kgml:
path_gbm00660.kgml: Found a trail of span 2 without skipping any vertex
path_gbm00660.kgml: 31 -> 96
path_gbm00660.kgml: R03896 -> R03898
path_gbm00660.kgml: {gbm:Gbem_2736, gbm:Gbem_2737} -> {gbm:Gbem_2736, gbm:Gbem_2737}
path_gbm00660.kgml: 4.2.1.35 -> 4.2.1.35
path_gbm00660.kgml:
path_gbm00660.kgml: --- 0.15 seconds ---

path_gbm00670.kgml: One carbon pool by folate
path_gbm00670.kgml: Initialization took 0.06 seconds
path_gbm00670.kgml: (not found)
path_gbm00670.kgml: --- 0.19 seconds ---

path_gbm00680.kgml: Methane metabolism
path_gbm00680.kgml: Initialization took 0.06 seconds
path_gbm00680.kgml: (not found)
path_gbm00680.kgml: --- 0.12 seconds ---

path_gbm00730.kgml: Thiamine metabolism
path_gbm00730.kgml: Initialization took 0.05 seconds
path_gbm00730.kgml:
path_gbm00730.kgml: Found a trail of span 3 without skipping any vertex
path_gbm00730.kgml: 94 -> 75 -> 97
path_gbm00730.kgml: R03472 -> R04509 -> R10712
path_gbm00730.kgml: gbm:Gbem_3463 -> gbm:Gbem_3462 -> {gbm:Gbem_0652, gbm:Gbem_3462}
path_gbm00730.kgml: 4.1.99.17 -> 2.7.4.7 -> 2.5.1.3
path_gbm00730.kgml:
path_gbm00730.kgml: Found a trail of span 3 without skipping any vertex
path_gbm00730.kgml: 94 -> 75 -> 93
path_gbm00730.kgml: R03472 -> R04509 -> R03223
path_gbm00730.kgml: gbm:Gbem_3463 -> gbm:Gbem_3462 -> {gbm:Gbem_0652, gbm:Gbem_3462}
path_gbm00730.kgml: 4.1.99.17 -> 2.7.4.7 -> 2.5.1.3
path_gbm00730.kgml:
path_gbm00730.kgml: --- 0.24 seconds ---

path_gbm00740.kgml: Riboflavin metabolism
path_gbm00740.kgml: Initialization took 0.06 seconds
path_gbm00740.kgml:
path_gbm00740.kgml: Found a trail of span 3 without skipping any vertex
path_gbm00740.kgml: 32 -> 41 -> 42
path_gbm00740.kgml: R07281 -> R04457 -> R00066
path_gbm00740.kgml: gbm:Gbem_3022 -> gbm:Gbem_3021 -> gbm:Gbem_3023
path_gbm00740.kgml: 4.1.99.12 -> 2.5.1.78 -> 2.5.1.9
path_gbm00740.kgml:
path_gbm00740.kgml: --- 0.18 seconds ---

path_gbm00750.kgml: Vitamin B6 metabolism
path_gbm00750.kgml: Initialization took 0.06 seconds
path_gbm00750.kgml: (not found)
path_gbm00750.kgml: --- 0.12 seconds ---

path_gbm00760.kgml: Nicotinate and nicotinamide metabolism
path_gbm00760.kgml: Initialization took 0.06 seconds
path_gbm00760.kgml:
path_gbm00760.kgml: Found a trail of span 2 without skipping any vertex
path_gbm00760.kgml: 89 -> 88
path_gbm00760.kgml: R01268 -> R01724
path_gbm00760.kgml: gbm:Gbem_1963 -> gbm:Gbem_1964
path_gbm00760.kgml: 3.5.1.19 -> 6.3.4.21
path_gbm00760.kgml:
path_gbm00760.kgml: --- 0.20 seconds ---

path_gbm00770.kgml: Pantothenate and CoA biosynthesis
path_gbm00770.kgml: Initialization took 0.06 seconds
path_gbm00770.kgml:
path_gbm00770.kgml: Found a trail of span 2 without skipping any vertex
path_gbm00770.kgml: 93 -> 76
path_gbm00770.kgml: R00489 -> R02473
path_gbm00770.kgml: gbm:Gbem_3010 -> gbm:Gbem_3011
path_gbm00770.kgml: {4.1.1.11, 4.1.1.15} -> 6.3.2.1
path_gbm00770.kgml:
path_gbm00770.kgml: --- 0.21 seconds ---

path_gbm00780.kgml: Biotin metabolism
path_gbm00780.kgml: Initialization took 0.05 seconds
path_gbm00780.kgml:
path_gbm00780.kgml: Found a trail of span 3 without skipping any vertex
path_gbm00780.kgml: 32 -> 31 -> 30
path_gbm00780.kgml: R03231 -> R03182 -> R01078
path_gbm00780.kgml: gbm:Gbem_2051 -> gbm:Gbem_2052 -> gbm:Gbem_2053
path_gbm00780.kgml: 2.6.1.62 -> 6.3.3.3 -> 2.8.1.6
path_gbm00780.kgml:
path_gbm00780.kgml: --- 0.18 seconds ---

path_gbm00785.kgml: Lipoic acid metabolism
path_gbm00785.kgml: Initialization took 0.06 seconds
path_gbm00785.kgml: (not found)
path_gbm00785.kgml: --- 0.12 seconds ---

path_gbm00790.kgml: Folate biosynthesis
path_gbm00790.kgml: Initialization took 0.06 seconds
path_gbm00790.kgml:
path_gbm00790.kgml: Found a trail of span 2 without skipping any vertex
path_gbm00790.kgml: 96 -> 102
path_gbm00790.kgml: R09959 -> R10002
path_gbm00790.kgml: gbm:Gbem_1317 -> gbm:Gbem_1318
path_gbm00790.kgml: 4.1.2.50 -> 4.3.99.3
path_gbm00790.kgml:
path_gbm00790.kgml: --- 0.18 seconds ---

path_gbm00860.kgml: Porphyrin and chlorophyll metabolism
path_gbm00860.kgml: Initialization took 0.06 seconds
path_gbm00860.kgml:
path_gbm00860.kgml: Found a trail of span 4 without skipping any vertex
path_gbm00860.kgml: 274 -> 273 -> 270 -> 271
path_gbm00860.kgml: R00036 -> R00084 -> R03165 -> R03194
path_gbm00860.kgml: gbm:Gbem_0410 -> gbm:Gbem_0408 -> gbm:Gbem_0409 -> gbm:Gbem_0409
path_gbm00860.kgml: 4.2.1.24 -> 2.5.1.61 -> 4.2.1.75 -> 2.1.1.107
path_gbm00860.kgml:
path_gbm00860.kgml: Found a trail of span 3 without skipping any vertex
path_gbm00860.kgml: 312 -> 311 -> 310
path_gbm00860.kgml: R04148 -> R04594 -> R05223
path_gbm00860.kgml: gbm:Gbem_3813 -> gbm:Gbem_3811 -> gbm:Gbem_3812
path_gbm00860.kgml: 2.4.2.21 -> 3.1.3.73 -> 2.7.8.26
path_gbm00860.kgml:
path_gbm00860.kgml: Found a trail of span 2 without skipping any vertex
path_gbm00860.kgml: 302 -> 315
path_gbm00860.kgml: R05225 -> R07302
path_gbm00860.kgml: gbm:Gbem_3539 -> gbm:Gbem_3538
path_gbm00860.kgml: 6.3.5.10 -> 6.3.1.10
path_gbm00860.kgml:
path_gbm00860.kgml: Found a trail of span 2 without skipping any vertex
path_gbm00860.kgml: 302 -> 316
path_gbm00860.kgml: R05225 -> R06529
path_gbm00860.kgml: gbm:Gbem_3539 -> gbm:Gbem_3538
path_gbm00860.kgml: 6.3.5.10 -> 6.3.1.10
path_gbm00860.kgml:
path_gbm00860.kgml: Found a trail of span 2 without skipping any vertex
path_gbm00860.kgml: 309 -> 316
path_gbm00860.kgml: R06530 -> R06529
path_gbm00860.kgml: gbm:Gbem_3537 -> gbm:Gbem_3538
path_gbm00860.kgml: 4.1.1.81 -> 6.3.1.10
path_gbm00860.kgml:
path_gbm00860.kgml: Found a trail of span 2 without skipping any vertex
path_gbm00860.kgml: 285 -> 318
path_gbm00860.kgml: R05810 -> R07772
path_gbm00860.kgml: gbm:Gbem_3541 -> gbm:Gbem_3540
path_gbm00860.kgml: 2.1.1.271 -> 3.7.1.12
path_gbm00860.kgml:
path_gbm00860.kgml: --- 0.72 seconds ---

path_gbm00900.kgml: Terpenoid backbone biosynthesis
path_gbm00900.kgml: Initialization took 0.05 seconds
path_gbm00900.kgml: (not found)
path_gbm00900.kgml: --- 0.09 seconds ---

path_gbm00909.kgml: Sesquiterpenoid and triterpenoid biosynthesis
path_gbm00909.kgml: Initialization took 0.06 seconds
path_gbm00909.kgml: (not found)
path_gbm00909.kgml: --- 0.12 seconds ---

path_gbm00910.kgml: Nitrogen metabolism
path_gbm00910.kgml: Initialization took 0.06 seconds
path_gbm00910.kgml: (not found)
path_gbm00910.kgml: --- 0.12 seconds ---

path_gbm00920.kgml: Sulfur metabolism
path_gbm00920.kgml: Initialization took 0.06 seconds
path_gbm00920.kgml: (not found)
path_gbm00920.kgml: --- 0.12 seconds ---

path_gbm00970.kgml: Aminoacyl-tRNA biosynthesis
path_gbm00970.kgml: Initialization took 0.06 seconds
path_gbm00970.kgml: (not found)
path_gbm00970.kgml: --- 0.12 seconds ---

path_gbm01040.kgml: Biosynthesis of unsaturated fatty acids
path_gbm01040.kgml: Initialization took 0.05 seconds
path_gbm01040.kgml: (not found)
path_gbm01040.kgml: --- 0.09 seconds ---

path_gbm01054.kgml: Nonribosomal peptide structures
path_gbm01054.kgml: Initialization took 0.06 seconds
path_gbm01054.kgml: (not found)
path_gbm01054.kgml: --- 0.12 seconds ---

path_gbm01055.kgml: Biosynthesis of vancomycin group antibiotics
path_gbm01055.kgml: Initialization took 0.05 seconds
path_gbm01055.kgml: (not found)
path_gbm01055.kgml: --- 0.09 seconds ---

--- 337.11 seconds ---
