# Supplementary material for: CoMetGeNe: mining conserved neighborhood patterns in metabolic and genomic contexts
Source: BMC Bioinformatics. 2019 Jan 10;20:19. doi: 10.1186/s12859-018-2542-2 (PMC6327494; doi:10.1186/s12859-018-2542-2)
Supplement: Supplementary file 14 — Trail finding results for completely assembled representative bacterial genomes present in NCBI Genomes. Of the 1,545 fully assembled representative bacterial genomes in NCBI, corresponding entries have been identified in KEGG for 1,467 species, for which trail finding has been performed for all combinations of gap parameters δG and δD ranging from 0 to 3. This additional file is available from https://doi.org/10.6084/m9.figshare.7288769. (GZ 178,532 kb) [file 12859_2018_2542_MOESM14_ESM.gz › results/odi_dG3_dD3.hnet]

--- delta_G = 3, delta_D = 3 ---

path_odi00010.kgml: Glycolysis / Gluconeogenesis
path_odi00010.kgml: Initialization took 1.23 seconds
path_odi00010.kgml:
path_odi00010.kgml: Found a trail of span 4 containing skipped vertices
path_odi00010.kgml: 75 -> 49 -> 50 -> [75 -> 49] -> 48
path_odi00010.kgml: R07618 -> R03270 -> R02569 -> [R07618 -> R03270] -> R00014
path_odi00010.kgml: {odi:ODI_R2423, odi:ODI_R2433, odi:ODI_R2874} -> {odi:ODI_R0019, odi:ODI_R2425} -> odi:ODI_R2424 -> [{odi:ODI_R2423, odi:ODI_R2433, odi:ODI_R2874} -> {odi:ODI_R0019, odi:ODI_R2425}] -> {odi:ODI_R0019, odi:ODI_R2425}
path_odi00010.kgml: 1.8.1.4 -> 1.2.4.1 -> 2.3.1.12 -> [1.8.1.4 -> 1.2.4.1] -> {1.2.4.1, 2.2.1.6, 4.1.1.1}
path_odi00010.kgml:
path_odi00010.kgml: Found a trail of span 4 containing skipped vertices
path_odi00010.kgml: 62 -> 67 -> 64 -> [68] -> 63
path_odi00010.kgml: R02740 -> R02739 -> R03321 -> [R02739] -> R00959
path_odi00010.kgml: odi:ODI_R3763 -> odi:ODI_R3763 -> odi:ODI_R3763 -> [odi:ODI_R2491] -> odi:ODI_R3762
path_odi00010.kgml: 5.3.1.9 -> {5.1.3.15, 5.3.1.9} -> 5.3.1.9 -> [{5.1.3.15, 5.3.1.9}] -> {5.4.2.2, 5.4.2.5}
path_odi00010.kgml:
path_odi00010.kgml: Found a trail of span 3 containing skipped vertices
path_odi00010.kgml: 76 -> [57] -> 14 -> 57
path_odi00010.kgml: R01512 -> [R01061] -> R01070 -> R01061
path_odi00010.kgml: odi:ODI_R3307 -> [odi:ODI_R3309] -> odi:ODI_R3294 -> odi:ODI_R3309
path_odi00010.kgml: 2.7.2.3 -> [{1.2.1.12, 1.2.1.59}] -> 4.1.2.13 -> {1.2.1.12, 1.2.1.59}
path_odi00010.kgml: Skipped genes: odi:ODI_R3295, odi:ODI_R3296, odi:ODI_R3306
path_odi00010.kgml:
path_odi00010.kgml: --- 10.94 seconds ---

path_odi00030.kgml: Pentose phosphate pathway
path_odi00030.kgml: Initialization took 0.54 seconds
path_odi00030.kgml:
path_odi00030.kgml: Found a trail of span 3 containing skipped vertices
path_odi00030.kgml: 62 -> 61 -> 38
path_odi00030.kgml: R01737 -> R02036 -> R05605
path_odi00030.kgml: odi:ODI_R2295 -> odi:ODI_R2299 -> odi:ODI_R2300
path_odi00030.kgml: 2.7.1.12 -> 4.2.1.12 -> {4.1.2.14, 4.1.2.55}
path_odi00030.kgml: Skipped genes: odi:ODI_R2297, odi:ODI_R2296, odi:ODI_R2298
path_odi00030.kgml:
path_odi00030.kgml: Found a trail of span 3 containing skipped vertices
path_odi00030.kgml: 53 -> [77 -> 46] -> 78 -> [46 -> 49 -> 53] -> 37
path_odi00030.kgml: R02740 -> [R01827 -> R01641] -> R01057 -> [R01641 -> R01830 -> R02740] -> R02739
path_odi00030.kgml: odi:ODI_R3763 -> [odi:ODI_R3212 -> {odi:ODI_R2986, odi:ODI_R2987, odi:ODI_R3310}] -> odi:ODI_R3762 -> [{odi:ODI_R2986, odi:ODI_R2987, odi:ODI_R3310} -> {odi:ODI_R2986, odi:ODI_R2987, odi:ODI_R3310} -> odi:ODI_R3763] -> odi:ODI_R3763
path_odi00030.kgml: 5.3.1.9 -> [2.2.1.2 -> 2.2.1.1] -> {5.4.2.2, 5.4.2.7} -> [2.2.1.1 -> 2.2.1.1 -> 5.3.1.9] -> {5.1.3.15, 5.3.1.9}
path_odi00030.kgml:
path_odi00030.kgml: Found a trail of span 2 without skipping any vertex
path_odi00030.kgml: 49 -> 46
path_odi00030.kgml: R01830 -> R01641
path_odi00030.kgml: {odi:ODI_R2986, odi:ODI_R2987, odi:ODI_R3310} -> {odi:ODI_R2986, odi:ODI_R2987, odi:ODI_R3310}
path_odi00030.kgml: 2.2.1.1 -> 2.2.1.1
path_odi00030.kgml:
path_odi00030.kgml: --- 0.86 seconds ---

path_odi00040.kgml: Pentose and glucuronate interconversions
path_odi00040.kgml: Initialization took 0.23 seconds
path_odi00040.kgml: (not found)
path_odi00040.kgml: --- 0.28 seconds ---

path_odi00051.kgml: Fructose and mannose metabolism
path_odi00051.kgml: Initialization took 0.18 seconds
path_odi00051.kgml: (not found)
path_odi00051.kgml: --- 0.24 seconds ---

path_odi00052.kgml: Galactose metabolism
path_odi00052.kgml: Initialization took 0.14 seconds
path_odi00052.kgml:
path_odi00052.kgml: Found a trail of span 3 without skipping any vertex
path_odi00052.kgml: 84 -> 83 -> 59
path_odi00052.kgml: R03033 -> R03387 -> R01064
path_odi00052.kgml: odi:ODI_R1140 -> odi:ODI_R1138 -> odi:ODI_R1139
path_odi00052.kgml: {4.2.1.140, 4.2.1.6} -> {2.7.1.178, 2.7.1.58} -> {4.1.2.21, 4.1.2.55}
path_odi00052.kgml:
path_odi00052.kgml: Found a trail of span 2 containing skipped vertices
path_odi00052.kgml: 84 -> [83] -> 59
path_odi00052.kgml: R03033 -> [R03387] -> R01064
path_odi00052.kgml: odi:ODI_R1140 -> [odi:ODI_R1138] -> odi:ODI_R1139
path_odi00052.kgml: {4.2.1.140, 4.2.1.6} -> [{2.7.1.178, 2.7.1.58}] -> {4.1.2.21, 4.1.2.55}
path_odi00052.kgml:
path_odi00052.kgml: --- 0.32 seconds ---

path_odi00053.kgml: Ascorbate and aldarate metabolism
path_odi00053.kgml: Initialization took 0.58 seconds
path_odi00053.kgml:
path_odi00053.kgml: Found a trail of span 2 without skipping any vertex
path_odi00053.kgml: 93 -> 94
path_odi00053.kgml: R02279 -> R00264
path_odi00053.kgml: odi:ODI_R4401 -> {odi:ODI_R3949, odi:ODI_R4402}
path_odi00053.kgml: 4.2.1.41 -> {1.2.1.26, 1.2.1.3}
path_odi00053.kgml:
path_odi00053.kgml: --- 0.73 seconds ---

path_odi00061.kgml: Fatty acid biosynthesis
path_odi00061.kgml: Initialization took 1.79 seconds
path_odi00061.kgml:
path_odi00061.kgml: Found a trail of span 10 containing skipped vertices
path_odi00061.kgml: 147 -> [61] -> 108 -> [278 -> 103] -> 60 -> 97 -> [280 -> 92] -> 59 -> 86 -> [283 -> 81] -> 58 -> 75 -> [286 -> 70] -> 53 -> 54
path_odi00061.kgml: R01626 -> [R04960] -> R04534 -> [R04535 -> {R04961, R04962}] -> R04963 -> R04964 -> [R04965 -> {R04724, R04725}] -> R04726 -> R04566 -> [R04568 -> {R04966, R04967}] -> R04968 -> R04543 -> [R04544 -> {R04969, R04970}] -> R07762 -> R07763
path_odi00061.kgml: {odi:ODI_R0986, odi:ODI_R1424} -> [{odi:ODI_R1428, odi:ODI_R2249}] -> {odi:ODI_R0169, odi:ODI_R0411, odi:ODI_R1425, odi:ODI_R2253, odi:ODI_R2461, odi:ODI_R3095, odi:ODI_R3132, odi:ODI_R3728} -> [{odi:ODI_R2198, odi:ODI_R2265} -> {odi:ODI_R3460, odi:ODI_R3717}] -> {odi:ODI_R1428, odi:ODI_R2249} -> {odi:ODI_R0169, odi:ODI_R0411, odi:ODI_R1425, odi:ODI_R2253, odi:ODI_R2461, odi:ODI_R3095, odi:ODI_R3132, odi:ODI_R3728} -> [{odi:ODI_R2198, odi:ODI_R2265} -> {odi:ODI_R3460, odi:ODI_R3717}] -> {odi:ODI_R1428, odi:ODI_R2249} -> {odi:ODI_R0169, odi:ODI_R0411, odi:ODI_R1425, odi:ODI_R2253, odi:ODI_R2461, odi:ODI_R3095, odi:ODI_R3132, odi:ODI_R3728} -> [{odi:ODI_R2198, odi:ODI_R2265} -> {odi:ODI_R3460, odi:ODI_R3717}] -> {odi:ODI_R1428, odi:ODI_R2249} -> {odi:ODI_R0169, odi:ODI_R0411, odi:ODI_R1425, odi:ODI_R2253, odi:ODI_R2461, odi:ODI_R3095, odi:ODI_R3132, odi:ODI_R3728} -> [{odi:ODI_R2198, odi:ODI_R2265} -> {odi:ODI_R3460, odi:ODI_R3717}] -> {odi:ODI_R1428, odi:ODI_R2249} -> {odi:ODI_R0169, odi:ODI_R0411, odi:ODI_R1425, odi:ODI_R2253, odi:ODI_R2461, odi:ODI_R3095, odi:ODI_R3132, odi:ODI_R3728}
path_odi00061.kgml: {2.3.1.39, 2.3.1.85, 2.3.1.86} -> [{2.3.1.179, 2.3.1.41, 2.3.1.85, 2.3.1.86}] -> {1.1.1.100, 2.3.1.85, 2.3.1.86} -> [{2.3.1.85, 2.3.1.86, 4.2.1.59} -> {1.3.1.9, 1.3.1.10, 1.3.1.104, 1.3.1.39, 2.3.1.85, 2.3.1.86}] -> {2.3.1.179, 2.3.1.41, 2.3.1.85, 2.3.1.86} -> {1.1.1.100, 2.3.1.85, 2.3.1.86} -> [{2.3.1.85, 2.3.1.86, 4.2.1.59} -> {1.3.1.9, 1.3.1.10, 1.3.1.104, 1.3.1.39, 2.3.1.85, 2.3.1.86}] -> {2.3.1.179, 2.3.1.41, 2.3.1.85, 2.3.1.86} -> {1.1.1.100, 2.3.1.85, 2.3.1.86} -> [{2.3.1.85, 2.3.1.86, 4.2.1.59} -> {1.3.1.9, 1.3.1.10, 1.3.1.104, 1.3.1.39, 2.3.1.85, 2.3.1.86}] -> {2.3.1.179, 2.3.1.41, 2.3.1.85, 2.3.1.86} -> {1.1.1.100, 2.3.1.85, 2.3.1.86} -> [{2.3.1.85, 2.3.1.86, 4.2.1.59} -> {1.3.1.9, 1.3.1.10, 1.3.1.104, 1.3.1.39, 2.3.1.85, 2.3.1.86}] -> {2.3.1.179, 2.3.1.199, 2.3.1.41} -> 1.1.1.100
path_odi00061.kgml: Skipped genes: odi:ODI_R1426
path_odi00061.kgml:
path_odi00061.kgml: Found a trail of span 9 containing skipped vertices
path_odi00061.kgml: 147 -> 60 -> 97 -> [280 -> 92] -> 59 -> 86 -> [283 -> 81] -> 58 -> 75 -> [286 -> 70] -> 53 -> 54
path_odi00061.kgml: R01626 -> R04963 -> R04964 -> [R04965 -> {R04724, R04725}] -> R04726 -> R04566 -> [R04568 -> {R04966, R04967}] -> R04968 -> R04543 -> [R04544 -> {R04969, R04970}] -> R07762 -> R07763
path_odi00061.kgml: {odi:ODI_R0986, odi:ODI_R1424} -> {odi:ODI_R1428, odi:ODI_R2249} -> {odi:ODI_R0169, odi:ODI_R0411, odi:ODI_R1425, odi:ODI_R2253, odi:ODI_R2461, odi:ODI_R3095, odi:ODI_R3132, odi:ODI_R3728} -> [{odi:ODI_R2198, odi:ODI_R2265} -> {odi:ODI_R3460, odi:ODI_R3717}] -> {odi:ODI_R1428, odi:ODI_R2249} -> {odi:ODI_R0169, odi:ODI_R0411, odi:ODI_R1425, odi:ODI_R2253, odi:ODI_R2461, odi:ODI_R3095, odi:ODI_R3132, odi:ODI_R3728} -> [{odi:ODI_R2198, odi:ODI_R2265} -> {odi:ODI_R3460, odi:ODI_R3717}] -> {odi:ODI_R1428, odi:ODI_R2249} -> {odi:ODI_R0169, odi:ODI_R0411, odi:ODI_R1425, odi:ODI_R2253, odi:ODI_R2461, odi:ODI_R3095, odi:ODI_R3132, odi:ODI_R3728} -> [{odi:ODI_R2198, odi:ODI_R2265} -> {odi:ODI_R3460, odi:ODI_R3717}] -> {odi:ODI_R1428, odi:ODI_R2249} -> {odi:ODI_R0169, odi:ODI_R0411, odi:ODI_R1425, odi:ODI_R2253, odi:ODI_R2461, odi:ODI_R3095, odi:ODI_R3132, odi:ODI_R3728}
path_odi00061.kgml: {2.3.1.39, 2.3.1.85, 2.3.1.86} -> {2.3.1.179, 2.3.1.41, 2.3.1.85, 2.3.1.86} -> {1.1.1.100, 2.3.1.85, 2.3.1.86} -> [{2.3.1.85, 2.3.1.86, 4.2.1.59} -> {1.3.1.9, 1.3.1.10, 1.3.1.104, 1.3.1.39, 2.3.1.85, 2.3.1.86}] -> {2.3.1.179, 2.3.1.41, 2.3.1.85, 2.3.1.86} -> {1.1.1.100, 2.3.1.85, 2.3.1.86} -> [{2.3.1.85, 2.3.1.86, 4.2.1.59} -> {1.3.1.9, 1.3.1.10, 1.3.1.104, 1.3.1.39, 2.3.1.85, 2.3.1.86}] -> {2.3.1.179, 2.3.1.41, 2.3.1.85, 2.3.1.86} -> {1.1.1.100, 2.3.1.85, 2.3.1.86} -> [{2.3.1.85, 2.3.1.86, 4.2.1.59} -> {1.3.1.9, 1.3.1.10, 1.3.1.104, 1.3.1.39, 2.3.1.85, 2.3.1.86}] -> {2.3.1.179, 2.3.1.199, 2.3.1.41} -> 1.1.1.100
path_odi00061.kgml: Skipped genes: odi:ODI_R1426
path_odi00061.kgml:
path_odi00061.kgml: Found a trail of span 8 containing skipped vertices
path_odi00061.kgml: 147 -> [60] -> 97 -> [280 -> 92] -> 59 -> 86 -> [283 -> 81] -> 58 -> 75 -> [286 -> 70] -> 53 -> 54
path_odi00061.kgml: R01626 -> [R04963] -> R04964 -> [R04965 -> {R04724, R04725}] -> R04726 -> R04566 -> [R04568 -> {R04966, R04967}] -> R04968 -> R04543 -> [R04544 -> {R04969, R04970}] -> R07762 -> R07763
path_odi00061.kgml: {odi:ODI_R0986, odi:ODI_R1424} -> [{odi:ODI_R1428, odi:ODI_R2249}] -> {odi:ODI_R0169, odi:ODI_R0411, odi:ODI_R1425, odi:ODI_R2253, odi:ODI_R2461, odi:ODI_R3095, odi:ODI_R3132, odi:ODI_R3728} -> [{odi:ODI_R2198, odi:ODI_R2265} -> {odi:ODI_R3460, odi:ODI_R3717}] -> {odi:ODI_R1428, odi:ODI_R2249} -> {odi:ODI_R0169, odi:ODI_R0411, odi:ODI_R1425, odi:ODI_R2253, odi:ODI_R2461, odi:ODI_R3095, odi:ODI_R3132, odi:ODI_R3728} -> [{odi:ODI_R2198, odi:ODI_R2265} -> {odi:ODI_R3460, odi:ODI_R3717}] -> {odi:ODI_R1428, odi:ODI_R2249} -> {odi:ODI_R0169, odi:ODI_R0411, odi:ODI_R1425, odi:ODI_R2253, odi:ODI_R2461, odi:ODI_R3095, odi:ODI_R3132, odi:ODI_R3728} -> [{odi:ODI_R2198, odi:ODI_R2265} -> {odi:ODI_R3460, odi:ODI_R3717}] -> {odi:ODI_R1428, odi:ODI_R2249} -> {odi:ODI_R0169, odi:ODI_R0411, odi:ODI_R1425, odi:ODI_R2253, odi:ODI_R2461, odi:ODI_R3095, odi:ODI_R3132, odi:ODI_R3728}
path_odi00061.kgml: {2.3.1.39, 2.3.1.85, 2.3.1.86} -> [{2.3.1.179, 2.3.1.41, 2.3.1.85, 2.3.1.86}] -> {1.1.1.100, 2.3.1.85, 2.3.1.86} -> [{2.3.1.85, 2.3.1.86, 4.2.1.59} -> {1.3.1.9, 1.3.1.10, 1.3.1.104, 1.3.1.39, 2.3.1.85, 2.3.1.86}] -> {2.3.1.179, 2.3.1.41, 2.3.1.85, 2.3.1.86} -> {1.1.1.100, 2.3.1.85, 2.3.1.86} -> [{2.3.1.85, 2.3.1.86, 4.2.1.59} -> {1.3.1.9, 1.3.1.10, 1.3.1.104, 1.3.1.39, 2.3.1.85, 2.3.1.86}] -> {2.3.1.179, 2.3.1.41, 2.3.1.85, 2.3.1.86} -> {1.1.1.100, 2.3.1.85, 2.3.1.86} -> [{2.3.1.85, 2.3.1.86, 4.2.1.59} -> {1.3.1.9, 1.3.1.10, 1.3.1.104, 1.3.1.39, 2.3.1.85, 2.3.1.86}] -> {2.3.1.179, 2.3.1.199, 2.3.1.41} -> 1.1.1.100
path_odi00061.kgml: Skipped genes: odi:ODI_R1426
path_odi00061.kgml:
path_odi00061.kgml: Found a trail of span 7 containing skipped vertices
path_odi00061.kgml: 147 -> 59 -> 86 -> [283 -> 81] -> 58 -> 75 -> [286 -> 70] -> 53 -> 54
path_odi00061.kgml: R01626 -> R04726 -> R04566 -> [R04568 -> {R04966, R04967}] -> R04968 -> R04543 -> [R04544 -> {R04969, R04970}] -> R07762 -> R07763
path_odi00061.kgml: {odi:ODI_R0986, odi:ODI_R1424} -> {odi:ODI_R1428, odi:ODI_R2249} -> {odi:ODI_R0169, odi:ODI_R0411, odi:ODI_R1425, odi:ODI_R2253, odi:ODI_R2461, odi:ODI_R3095, odi:ODI_R3132, odi:ODI_R3728} -> [{odi:ODI_R2198, odi:ODI_R2265} -> {odi:ODI_R3460, odi:ODI_R3717}] -> {odi:ODI_R1428, odi:ODI_R2249} -> {odi:ODI_R0169, odi:ODI_R0411, odi:ODI_R1425, odi:ODI_R2253, odi:ODI_R2461, odi:ODI_R3095, odi:ODI_R3132, odi:ODI_R3728} -> [{odi:ODI_R2198, odi:ODI_R2265} -> {odi:ODI_R3460, odi:ODI_R3717}] -> {odi:ODI_R1428, odi:ODI_R2249} -> {odi:ODI_R0169, odi:ODI_R0411, odi:ODI_R1425, odi:ODI_R2253, odi:ODI_R2461, odi:ODI_R3095, odi:ODI_R3132, odi:ODI_R3728}
path_odi00061.kgml: {2.3.1.39, 2.3.1.85, 2.3.1.86} -> {2.3.1.179, 2.3.1.41, 2.3.1.85, 2.3.1.86} -> {1.1.1.100, 2.3.1.85, 2.3.1.86} -> [{2.3.1.85, 2.3.1.86, 4.2.1.59} -> {1.3.1.9, 1.3.1.10, 1.3.1.104, 1.3.1.39, 2.3.1.85, 2.3.1.86}] -> {2.3.1.179, 2.3.1.41, 2.3.1.85, 2.3.1.86} -> {1.1.1.100, 2.3.1.85, 2.3.1.86} -> [{2.3.1.85, 2.3.1.86, 4.2.1.59} -> {1.3.1.9, 1.3.1.10, 1.3.1.104, 1.3.1.39, 2.3.1.85, 2.3.1.86}] -> {2.3.1.179, 2.3.1.199, 2.3.1.41} -> 1.1.1.100
path_odi00061.kgml: Skipped genes: odi:ODI_R1426
path_odi00061.kgml:
path_odi00061.kgml: Found a trail of span 6 containing skipped vertices
path_odi00061.kgml: 147 -> [59] -> 86 -> [283 -> 81] -> 58 -> 75 -> [286 -> 70] -> 53 -> 54
path_odi00061.kgml: R01626 -> [R04726] -> R04566 -> [R04568 -> {R04966, R04967}] -> R04968 -> R04543 -> [R04544 -> {R04969, R04970}] -> R07762 -> R07763
path_odi00061.kgml: {odi:ODI_R0986, odi:ODI_R1424} -> [{odi:ODI_R1428, odi:ODI_R2249}] -> {odi:ODI_R0169, odi:ODI_R0411, odi:ODI_R1425, odi:ODI_R2253, odi:ODI_R2461, odi:ODI_R3095, odi:ODI_R3132, odi:ODI_R3728} -> [{odi:ODI_R2198, odi:ODI_R2265} -> {odi:ODI_R3460, odi:ODI_R3717}] -> {odi:ODI_R1428, odi:ODI_R2249} -> {odi:ODI_R0169, odi:ODI_R0411, odi:ODI_R1425, odi:ODI_R2253, odi:ODI_R2461, odi:ODI_R3095, odi:ODI_R3132, odi:ODI_R3728} -> [{odi:ODI_R2198, odi:ODI_R2265} -> {odi:ODI_R3460, odi:ODI_R3717}] -> {odi:ODI_R1428, odi:ODI_R2249} -> {odi:ODI_R0169, odi:ODI_R0411, odi:ODI_R1425, odi:ODI_R2253, odi:ODI_R2461, odi:ODI_R3095, odi:ODI_R3132, odi:ODI_R3728}
path_odi00061.kgml: {2.3.1.39, 2.3.1.85, 2.3.1.86} -> [{2.3.1.179, 2.3.1.41, 2.3.1.85, 2.3.1.86}] -> {1.1.1.100, 2.3.1.85, 2.3.1.86} -> [{2.3.1.85, 2.3.1.86, 4.2.1.59} -> {1.3.1.9, 1.3.1.10, 1.3.1.104, 1.3.1.39, 2.3.1.85, 2.3.1.86}] -> {2.3.1.179, 2.3.1.41, 2.3.1.85, 2.3.1.86} -> {1.1.1.100, 2.3.1.85, 2.3.1.86} -> [{2.3.1.85, 2.3.1.86, 4.2.1.59} -> {1.3.1.9, 1.3.1.10, 1.3.1.104, 1.3.1.39, 2.3.1.85, 2.3.1.86}] -> {2.3.1.179, 2.3.1.199, 2.3.1.41} -> 1.1.1.100
path_odi00061.kgml: Skipped genes: odi:ODI_R1426
path_odi00061.kgml:
path_odi00061.kgml: Found a trail of span 5 containing skipped vertices
path_odi00061.kgml: 147 -> 58 -> 75 -> [286 -> 70] -> 53 -> 54
path_odi00061.kgml: R01626 -> R04968 -> R04543 -> [R04544 -> {R04969, R04970}] -> R07762 -> R07763
path_odi00061.kgml: {odi:ODI_R0986, odi:ODI_R1424} -> {odi:ODI_R1428, odi:ODI_R2249} -> {odi:ODI_R0169, odi:ODI_R0411, odi:ODI_R1425, odi:ODI_R2253, odi:ODI_R2461, odi:ODI_R3095, odi:ODI_R3132, odi:ODI_R3728} -> [{odi:ODI_R2198, odi:ODI_R2265} -> {odi:ODI_R3460, odi:ODI_R3717}] -> {odi:ODI_R1428, odi:ODI_R2249} -> {odi:ODI_R0169, odi:ODI_R0411, odi:ODI_R1425, odi:ODI_R2253, odi:ODI_R2461, odi:ODI_R3095, odi:ODI_R3132, odi:ODI_R3728}
path_odi00061.kgml: {2.3.1.39, 2.3.1.85, 2.3.1.86} -> {2.3.1.179, 2.3.1.41, 2.3.1.85, 2.3.1.86} -> {1.1.1.100, 2.3.1.85, 2.3.1.86} -> [{2.3.1.85, 2.3.1.86, 4.2.1.59} -> {1.3.1.9, 1.3.1.10, 1.3.1.104, 1.3.1.39, 2.3.1.85, 2.3.1.86}] -> {2.3.1.179, 2.3.1.199, 2.3.1.41} -> 1.1.1.100
path_odi00061.kgml: Skipped genes: odi:ODI_R1426
path_odi00061.kgml:
path_odi00061.kgml: Found a trail of span 4 containing skipped vertices
path_odi00061.kgml: 147 -> [58] -> 75 -> [286 -> 70] -> 53 -> 54
path_odi00061.kgml: R01626 -> [R04968] -> R04543 -> [R04544 -> {R04969, R04970}] -> R07762 -> R07763
path_odi00061.kgml: {odi:ODI_R0986, odi:ODI_R1424} -> [{odi:ODI_R1428, odi:ODI_R2249}] -> {odi:ODI_R0169, odi:ODI_R0411, odi:ODI_R1425, odi:ODI_R2253, odi:ODI_R2461, odi:ODI_R3095, odi:ODI_R3132, odi:ODI_R3728} -> [{odi:ODI_R2198, odi:ODI_R2265} -> {odi:ODI_R3460, odi:ODI_R3717}] -> {odi:ODI_R1428, odi:ODI_R2249} -> {odi:ODI_R0169, odi:ODI_R0411, odi:ODI_R1425, odi:ODI_R2253, odi:ODI_R2461, odi:ODI_R3095, odi:ODI_R3132, odi:ODI_R3728}
path_odi00061.kgml: {2.3.1.39, 2.3.1.85, 2.3.1.86} -> [{2.3.1.179, 2.3.1.41, 2.3.1.85, 2.3.1.86}] -> {1.1.1.100, 2.3.1.85, 2.3.1.86} -> [{2.3.1.85, 2.3.1.86, 4.2.1.59} -> {1.3.1.9, 1.3.1.10, 1.3.1.104, 1.3.1.39, 2.3.1.85, 2.3.1.86}] -> {2.3.1.179, 2.3.1.199, 2.3.1.41} -> 1.1.1.100
path_odi00061.kgml: Skipped genes: odi:ODI_R1426
path_odi00061.kgml:
path_odi00061.kgml: Found a trail of span 3 containing skipped vertices
path_odi00061.kgml: 147 -> 53 -> 54
path_odi00061.kgml: R01626 -> R07762 -> R07763
path_odi00061.kgml: {odi:ODI_R0986, odi:ODI_R1424} -> {odi:ODI_R1428, odi:ODI_R2249} -> {odi:ODI_R0169, odi:ODI_R0411, odi:ODI_R1425, odi:ODI_R2253, odi:ODI_R2461, odi:ODI_R3095, odi:ODI_R3132, odi:ODI_R3728}
path_odi00061.kgml: {2.3.1.39, 2.3.1.85, 2.3.1.86} -> {2.3.1.179, 2.3.1.199, 2.3.1.41} -> 1.1.1.100
path_odi00061.kgml: Skipped genes: odi:ODI_R1426
path_odi00061.kgml:
path_odi00061.kgml: Found a trail of span 2 containing skipped vertices
path_odi00061.kgml: 147 -> [53] -> 54
path_odi00061.kgml: R01626 -> [R07762] -> R07763
path_odi00061.kgml: {odi:ODI_R0986, odi:ODI_R1424} -> [{odi:ODI_R1428, odi:ODI_R2249}] -> {odi:ODI_R0169, odi:ODI_R0411, odi:ODI_R1425, odi:ODI_R2253, odi:ODI_R2461, odi:ODI_R3095, odi:ODI_R3132, odi:ODI_R3728}
path_odi00061.kgml: {2.3.1.39, 2.3.1.85, 2.3.1.86} -> [{2.3.1.179, 2.3.1.199, 2.3.1.41}] -> 1.1.1.100
path_odi00061.kgml:
path_odi00061.kgml: --- 749.22 seconds ---

path_odi00072.kgml: Synthesis and degradation of ketone bodies
path_odi00072.kgml: Initialization took 0.29 seconds
path_odi00072.kgml: (not found)
path_odi00072.kgml: --- 0.34 seconds ---

path_odi00130.kgml: Ubiquinone and other terpenoid-quinone biosynthesis
path_odi00130.kgml: Initialization took 0.24 seconds
path_odi00130.kgml: (not found)
path_odi00130.kgml: --- 0.30 seconds ---

path_odi00190.kgml: Oxidative phosphorylation
path_odi00190.kgml: Initialization took 4.75 seconds
path_odi00190.kgml: (not found)
path_odi00190.kgml: --- 4.84 seconds ---

path_odi00220.kgml: Arginine biosynthesis
path_odi00220.kgml: Initialization took 1.13 seconds
path_odi00220.kgml:
path_odi00220.kgml: Found a trail of span 3 containing skipped vertices
path_odi00220.kgml: 52 -> [55 -> 44] -> 45 -> [47 -> 48] -> 44
path_odi00220.kgml: R02283 -> [R02282 -> R01398] -> R01954 -> [R01086 -> R00551] -> R01398
path_odi00220.kgml: {odi:ODI_R0210, odi:ODI_R1749} -> [odi:ODI_R0644 -> odi:ODI_R1748] -> odi:ODI_R1747 -> [{odi:ODI_R0362, odi:ODI_R2090} -> odi:ODI_R4082] -> odi:ODI_R1748
path_odi00220.kgml: 2.6.1.11 -> [2.3.1.35 -> 2.1.3.3] -> 6.3.4.5 -> [4.3.2.1 -> 3.5.3.1] -> 2.1.3.3
path_odi00220.kgml:
path_odi00220.kgml: Found a trail of span 2 containing skipped vertices
path_odi00220.kgml: 56 -> 57
path_odi00220.kgml: R00774 -> R00005
path_odi00220.kgml: odi:ODI_R0883 -> odi:ODI_R0885
path_odi00220.kgml: 6.3.4.6 -> 3.5.1.54
path_odi00220.kgml: Skipped genes: odi:ODI_R0884
path_odi00220.kgml:
path_odi00220.kgml: --- 1.33 seconds ---

path_odi00230.kgml: Purine metabolism
path_odi00230.kgml: Initialization took 8.05 seconds
path_odi00230.kgml:
path_odi00230.kgml: Found a trail of span 5 containing skipped vertices
path_odi00230.kgml: 233 -> 220 -> [300] -> 245 -> [234 -> 233 -> 300] -> 244 -> [300 -> 139] -> 239
path_odi00230.kgml: R00336 -> R00332 -> [R00430] -> R00429 -> [R03409 -> R00336 -> R00430] -> R00441 -> [R00430 -> R02019] -> R02090
path_odi00230.kgml: odi:ODI_R2415 -> odi:ODI_R2413 -> [odi:ODI_R1037] -> {odi:ODI_R1405, odi:ODI_R2415} -> [odi:ODI_R3195 -> odi:ODI_R2415 -> odi:ODI_R1037] -> {odi:ODI_R0061, odi:ODI_R0131, odi:ODI_R0132, odi:ODI_R2414} -> [odi:ODI_R1037 -> {odi:ODI_R0696, odi:ODI_R0697}] -> odi:ODI_R2413
path_odi00230.kgml: 3.1.7.2 -> 2.7.4.8 -> [2.7.1.40] -> 2.7.6.5 -> [{3.6.1.11, 3.6.1.40} -> 3.1.7.2 -> 2.7.1.40] -> {2.7.7.48, 2.7.7.6} -> [2.7.1.40 -> 1.17.4.1] -> {2.7.4.12, 2.7.4.8}
path_odi00230.kgml:
path_odi00230.kgml: Found a trail of span 3 containing skipped vertices
path_odi00230.kgml: 427 -> 428 -> 167
path_odi00230.kgml: R07404 -> R07405 -> R04591
path_odi00230.kgml: odi:ODI_R3289 -> odi:ODI_R3290 -> odi:ODI_R3293
path_odi00230.kgml: 6.3.4.18 -> 5.4.99.18 -> 6.3.2.6
path_odi00230.kgml: Skipped genes: odi:ODI_R3291
path_odi00230.kgml:
path_odi00230.kgml: Found a trail of span 2 without skipping any vertex
path_odi00230.kgml: 279 -> 270
path_odi00230.kgml: R03537 -> R01562
path_odi00230.kgml: {odi:ODI_R4306, odi:ODI_R4307} -> {odi:ODI_R4306, odi:ODI_R4307}
path_odi00230.kgml: 3.1.4.16 -> 3.1.3.6
path_odi00230.kgml:
path_odi00230.kgml: Found a trail of span 2 without skipping any vertex
path_odi00230.kgml: 272 -> 271
path_odi00230.kgml: R05135 -> R02148
path_odi00230.kgml: {odi:ODI_R4306, odi:ODI_R4307} -> {odi:ODI_R4306, odi:ODI_R4307}
path_odi00230.kgml: 3.1.4.16 -> 3.1.3.6
path_odi00230.kgml:
path_odi00230.kgml: Found a trail of span 2 without skipping any vertex
path_odi00230.kgml: 258 -> 259
path_odi00230.kgml: R01768 -> R02103
path_odi00230.kgml: {odi:ODI_R2028, odi:ODI_R2029, odi:ODI_R2030, odi:ODI_R2485, odi:ODI_R2486, odi:ODI_R2487} -> {odi:ODI_R2028, odi:ODI_R2029, odi:ODI_R2030, odi:ODI_R2485, odi:ODI_R2486, odi:ODI_R2487}
path_odi00230.kgml: 1.17.1.4 -> 1.17.1.4
path_odi00230.kgml:
path_odi00230.kgml: --- 22.36 seconds ---

path_odi00240.kgml: Pyrimidine metabolism
path_odi00240.kgml: Initialization took 4.39 seconds
path_odi00240.kgml:
path_odi00240.kgml: Found a trail of span 3 containing skipped vertices
path_odi00240.kgml: 150 -> [156] -> 161 -> [158] -> 157
path_odi00240.kgml: R02098 -> [R02101] -> R02094 -> [R02093] -> R00378
path_odi00240.kgml: odi:ODI_R2227 -> [odi:ODI_R3774] -> odi:ODI_R2227 -> [odi:ODI_R1947] -> {odi:ODI_R1441, odi:ODI_R1577, odi:ODI_R1629, odi:ODI_R2228, odi:ODI_R2836, odi:ODI_R3226, odi:ODI_R3453, odi:ODI_R4415}
path_odi00240.kgml: {2.7.4.4, 2.7.4.9} -> [2.1.1.45] -> {2.7.4.12, 2.7.4.9} -> [2.7.4.6] -> 2.7.7.7
path_odi00240.kgml:
path_odi00240.kgml: Found a trail of span 2 without skipping any vertex
path_odi00240.kgml: 186 -> 185
path_odi00240.kgml: R03929 -> R02370
path_odi00240.kgml: {odi:ODI_R4306, odi:ODI_R4307} -> {odi:ODI_R4306, odi:ODI_R4307}
path_odi00240.kgml: 3.1.4.16 -> 3.1.3.6
path_odi00240.kgml:
path_odi00240.kgml: Found a trail of span 2 without skipping any vertex
path_odi00240.kgml: 182 -> 181
path_odi00240.kgml: R03538 -> R01877
path_odi00240.kgml: {odi:ODI_R4306, odi:ODI_R4307} -> {odi:ODI_R4306, odi:ODI_R4307}
path_odi00240.kgml: 3.1.4.16 -> 3.1.3.6
path_odi00240.kgml:
path_odi00240.kgml: Found a trail of span 2 containing skipped vertices
path_odi00240.kgml: 150 -> [156 -> 161 -> 158] -> 157
path_odi00240.kgml: R02098 -> [R02101 -> R02094 -> R02093] -> R00378
path_odi00240.kgml: odi:ODI_R2227 -> [odi:ODI_R3774 -> odi:ODI_R2227 -> odi:ODI_R1947] -> {odi:ODI_R1441, odi:ODI_R1577, odi:ODI_R1629, odi:ODI_R2228, odi:ODI_R2836, odi:ODI_R3226, odi:ODI_R3453, odi:ODI_R4415}
path_odi00240.kgml: {2.7.4.4, 2.7.4.9} -> [2.1.1.45 -> {2.7.4.12, 2.7.4.9} -> 2.7.4.6] -> 2.7.7.7
path_odi00240.kgml:
path_odi00240.kgml: --- 5.47 seconds ---

path_odi00250.kgml: Alanine, aspartate and glutamate metabolism
path_odi00250.kgml: Initialization took 1.38 seconds
path_odi00250.kgml: (not found)
path_odi00250.kgml: --- 1.44 seconds ---

path_odi00260.kgml: Glycine, serine and threonine metabolism
path_odi00260.kgml: Initialization took 3.94 seconds
path_odi00260.kgml:
path_odi00260.kgml: Found a trail of span 4 without skipping any vertex
path_odi00260.kgml: 56 -> 55 -> 54 -> 49
path_odi00260.kgml: R06977 -> R06978 -> R06979 -> R08050
path_odi00260.kgml: odi:ODI_R1923 -> odi:ODI_R1922 -> odi:ODI_R1924 -> {odi:ODI_R1925, odi:ODI_R4011}
path_odi00260.kgml: 2.6.1.76 -> 2.3.1.178 -> 4.2.1.108 -> 1.14.11.55
path_odi00260.kgml:
path_odi00260.kgml: Found a trail of span 3 containing skipped vertices
path_odi00260.kgml: 56 -> [55] -> 54 -> 49
path_odi00260.kgml: R06977 -> [R06978] -> R06979 -> R08050
path_odi00260.kgml: odi:ODI_R1923 -> [odi:ODI_R1922] -> odi:ODI_R1924 -> {odi:ODI_R1925, odi:ODI_R4011}
path_odi00260.kgml: 2.6.1.76 -> [2.3.1.178] -> 4.2.1.108 -> 1.14.11.55
path_odi00260.kgml:
path_odi00260.kgml: Found a trail of span 3 containing skipped vertices
path_odi00260.kgml: 56 -> 55 -> [54] -> 49
path_odi00260.kgml: R06977 -> R06978 -> [R06979] -> R08050
path_odi00260.kgml: odi:ODI_R1923 -> odi:ODI_R1922 -> [odi:ODI_R1924] -> {odi:ODI_R1925, odi:ODI_R4011}
path_odi00260.kgml: 2.6.1.76 -> 2.3.1.178 -> [4.2.1.108] -> 1.14.11.55
path_odi00260.kgml: Skipped genes: odi:ODI_R1924
path_odi00260.kgml:
path_odi00260.kgml: Found a trail of span 2 containing skipped vertices
path_odi00260.kgml: 56 -> [55 -> 54] -> 49
path_odi00260.kgml: R06977 -> [R06978 -> R06979] -> R08050
path_odi00260.kgml: odi:ODI_R1923 -> [odi:ODI_R1922 -> odi:ODI_R1924] -> {odi:ODI_R1925, odi:ODI_R4011}
path_odi00260.kgml: 2.6.1.76 -> [2.3.1.178 -> 4.2.1.108] -> 1.14.11.55
path_odi00260.kgml: Skipped genes: odi:ODI_R1924
path_odi00260.kgml:
path_odi00260.kgml: Found a trail of span 2 containing skipped vertices
path_odi00260.kgml: 103 -> [99] -> 87
path_odi00260.kgml: {R01773, R01775} -> [R01771] -> R01466
path_odi00260.kgml: odi:ODI_R1600 -> [odi:ODI_R2032] -> odi:ODI_R1601
path_odi00260.kgml: {1.1.1.3, 1.1.1.3} -> [2.7.1.39] -> 4.2.3.1
path_odi00260.kgml:
path_odi00260.kgml: Found a trail of span 2 containing skipped vertices
path_odi00260.kgml: 110 -> [82] -> 101
path_odi00260.kgml: R04125 -> [R00945] -> R03425
path_odi00260.kgml: odi:ODI_R3791 -> [odi:ODI_R0722] -> odi:ODI_R3789
path_odi00260.kgml: 2.1.2.10 -> [2.1.2.1] -> 1.4.4.2
path_odi00260.kgml: Skipped genes: odi:ODI_R3790
path_odi00260.kgml:
path_odi00260.kgml: --- 4.52 seconds ---

path_odi00261.kgml: Monobactam biosynthesis
path_odi00261.kgml: Initialization took 0.19 seconds
path_odi00261.kgml: (not found)
path_odi00261.kgml: --- 0.24 seconds ---

path_odi00270.kgml: Cysteine and methionine metabolism
path_odi00270.kgml: Initialization took 3.55 seconds
path_odi00270.kgml: (not found)
path_odi00270.kgml: --- 3.63 seconds ---

path_odi00280.kgml: Valine, leucine and isoleucine degradation
path_odi00280.kgml: Initialization took 2.28 seconds
path_odi00280.kgml:
path_odi00280.kgml: Found a trail of span 3 containing skipped vertices
path_odi00280.kgml: 81 -> 79 -> [78 -> 77] -> 72
path_odi00280.kgml: R04095 -> R04138 -> [R02085 -> R01360] -> R00238
path_odi00280.kgml: odi:ODI_R0216 -> {odi:ODI_R0211, odi:ODI_R0212} -> [{odi:ODI_R1156, odi:ODI_R2075} -> {odi:ODI_R0011, odi:ODI_R0389, odi:ODI_R0440, odi:ODI_R3562, odi:ODI_R3635}] -> {odi:ODI_R0214, odi:ODI_R2804, odi:ODI_R2939, odi:ODI_R4146}
path_odi00280.kgml: {1.3.8.4, 1.3.8.7} -> 6.4.1.4 -> [4.2.1.18 -> 4.1.3.4] -> 2.3.1.9
path_odi00280.kgml: Skipped genes: odi:ODI_R0215
path_odi00280.kgml:
path_odi00280.kgml: Found a trail of span 3 containing skipped vertices
path_odi00280.kgml: 88 -> 101 -> [86] -> 72
path_odi00280.kgml: R04204 -> R04203 -> [R00927] -> R00238
path_odi00280.kgml: {odi:ODI_R2940, odi:ODI_R4122} -> odi:ODI_R2940 -> [odi:ODI_R4342] -> {odi:ODI_R0214, odi:ODI_R2804, odi:ODI_R2939, odi:ODI_R4146}
path_odi00280.kgml: 4.2.1.17 -> {1.1.1.178, 1.1.1.35} -> [{2.3.1.16, 2.3.1.9}] -> 2.3.1.9
path_odi00280.kgml:
path_odi00280.kgml: Found a trail of span 2 containing skipped vertices
path_odi00280.kgml: 81 -> [79 -> 78 -> 77] -> 72
path_odi00280.kgml: R04095 -> [R04138 -> R02085 -> R01360] -> R00238
path_odi00280.kgml: odi:ODI_R0216 -> [{odi:ODI_R0211, odi:ODI_R0212} -> {odi:ODI_R1156, odi:ODI_R2075} -> {odi:ODI_R0011, odi:ODI_R0389, odi:ODI_R0440, odi:ODI_R3562, odi:ODI_R3635}] -> {odi:ODI_R0214, odi:ODI_R2804, odi:ODI_R2939, odi:ODI_R4146}
path_odi00280.kgml: {1.3.8.4, 1.3.8.7} -> [6.4.1.4 -> 4.2.1.18 -> 4.1.3.4] -> 2.3.1.9
path_odi00280.kgml: Skipped genes: odi:ODI_R0215
path_odi00280.kgml:
path_odi00280.kgml: Found a trail of span 2 containing skipped vertices
path_odi00280.kgml: 88 -> [101 -> 86] -> 72
path_odi00280.kgml: R04204 -> [R04203 -> R00927] -> R00238
path_odi00280.kgml: {odi:ODI_R2940, odi:ODI_R4122} -> [odi:ODI_R2940 -> odi:ODI_R4342] -> {odi:ODI_R0214, odi:ODI_R2804, odi:ODI_R2939, odi:ODI_R4146}
path_odi00280.kgml: 4.2.1.17 -> [{1.1.1.178, 1.1.1.35} -> {2.3.1.16, 2.3.1.9}] -> 2.3.1.9
path_odi00280.kgml:
path_odi00280.kgml: --- 2.76 seconds ---

path_odi00281.kgml: Geraniol degradation
path_odi00281.kgml: Initialization took 0.19 seconds
path_odi00281.kgml: (not found)
path_odi00281.kgml: --- 0.25 seconds ---

path_odi00290.kgml: Valine, leucine and isoleucine biosynthesis
path_odi00290.kgml: Initialization took 0.98 seconds
path_odi00290.kgml:
path_odi00290.kgml: Found a trail of span 3 containing skipped vertices
path_odi00290.kgml: 79 -> [44] -> 46 -> 44
path_odi00290.kgml: R00226 -> [R05071] -> R04440 -> R05071
path_odi00290.kgml: {odi:ODI_R0187, odi:ODI_R0538, odi:ODI_R0739, odi:ODI_R1189, odi:ODI_R1190, odi:ODI_R3286, odi:ODI_R3821} -> [odi:ODI_R1191] -> odi:ODI_R1191 -> odi:ODI_R1191
path_odi00290.kgml: 2.2.1.6 -> [{1.1.1.86, 5.4.99.3}] -> 1.1.1.86 -> {1.1.1.86, 5.4.99.3}
path_odi00290.kgml:
path_odi00290.kgml: Found a trail of span 3 without skipping any vertex
path_odi00290.kgml: 47 -> 42 -> 34
path_odi00290.kgml: R08648 -> R05069 -> R05068
path_odi00290.kgml: {odi:ODI_R0187, odi:ODI_R0538, odi:ODI_R0739, odi:ODI_R1189, odi:ODI_R1190, odi:ODI_R3286, odi:ODI_R3821} -> odi:ODI_R1191 -> odi:ODI_R1191
path_odi00290.kgml: 2.2.1.6 -> {1.1.1.86, 5.4.99.3} -> 1.1.1.86
path_odi00290.kgml:
path_odi00290.kgml: Found a trail of span 3 without skipping any vertex
path_odi00290.kgml: 36 -> 37 -> 35
path_odi00290.kgml: R04426 -> R04001 -> R03968
path_odi00290.kgml: odi:ODI_R2587 -> {odi:ODI_R2588, odi:ODI_R2589, odi:ODI_R3531, odi:ODI_R3532} -> {odi:ODI_R2588, odi:ODI_R2589, odi:ODI_R3531, odi:ODI_R3532}
path_odi00290.kgml: 1.1.1.85 -> 4.2.1.33 -> 4.2.1.33
path_odi00290.kgml:
path_odi00290.kgml: Found a trail of span 3 without skipping any vertex
path_odi00290.kgml: 78 -> 21 -> 22
path_odi00290.kgml: R03896 -> R03898 -> R00994
path_odi00290.kgml: {odi:ODI_R2588, odi:ODI_R2589, odi:ODI_R3531, odi:ODI_R3532} -> {odi:ODI_R2588, odi:ODI_R2589, odi:ODI_R3531, odi:ODI_R3532} -> odi:ODI_R2587
path_odi00290.kgml: 4.2.1.35 -> 4.2.1.35 -> 1.1.1.85
path_odi00290.kgml:
path_odi00290.kgml: Found a trail of span 2 containing skipped vertices
path_odi00290.kgml: 78 -> [21] -> 22
path_odi00290.kgml: R03896 -> [R03898] -> R00994
path_odi00290.kgml: {odi:ODI_R2588, odi:ODI_R2589, odi:ODI_R3531, odi:ODI_R3532} -> [{odi:ODI_R2588, odi:ODI_R2589, odi:ODI_R3531, odi:ODI_R3532}] -> odi:ODI_R2587
path_odi00290.kgml: 4.2.1.35 -> [4.2.1.35] -> 1.1.1.85
path_odi00290.kgml:
path_odi00290.kgml: --- 1.47 seconds ---

path_odi00300.kgml: Lysine biosynthesis
path_odi00300.kgml: Initialization took 0.60 seconds
path_odi00300.kgml:
path_odi00300.kgml: Found a trail of span 3 without skipping any vertex
path_odi00300.kgml: 57 -> 59 -> 61
path_odi00300.kgml: R04365 -> R04475 -> R02734
path_odi00300.kgml: odi:ODI_R1822 -> {odi:ODI_R0210, odi:ODI_R1749, odi:ODI_R1823} -> odi:ODI_R1821
path_odi00300.kgml: 2.3.1.117 -> 2.6.1.17 -> 3.5.1.18
path_odi00300.kgml:
path_odi00300.kgml: Found a trail of span 2 containing skipped vertices
path_odi00300.kgml: 57 -> [59] -> 61
path_odi00300.kgml: R04365 -> [R04475] -> R02734
path_odi00300.kgml: odi:ODI_R1822 -> [{odi:ODI_R0210, odi:ODI_R1749, odi:ODI_R1823}] -> odi:ODI_R1821
path_odi00300.kgml: 2.3.1.117 -> [2.6.1.17] -> 3.5.1.18
path_odi00300.kgml:
path_odi00300.kgml: --- 0.79 seconds ---

path_odi00310.kgml: Lysine degradation
path_odi00310.kgml: Initialization took 0.53 seconds
path_odi00310.kgml:
path_odi00310.kgml: Found a trail of span 3 without skipping any vertex
path_odi00310.kgml: 44 -> 45 -> 56
path_odi00310.kgml: R03026 -> R01975 -> R00238
path_odi00310.kgml: {odi:ODI_R2940, odi:ODI_R4122} -> odi:ODI_R2940 -> {odi:ODI_R0214, odi:ODI_R2804, odi:ODI_R2939, odi:ODI_R4146}
path_odi00310.kgml: 4.2.1.17 -> 1.1.1.35 -> 2.3.1.9
path_odi00310.kgml:
path_odi00310.kgml: Found a trail of span 2 containing skipped vertices
path_odi00310.kgml: 44 -> [45] -> 56
path_odi00310.kgml: R03026 -> [R01975] -> R00238
path_odi00310.kgml: {odi:ODI_R2940, odi:ODI_R4122} -> [odi:ODI_R2940] -> {odi:ODI_R0214, odi:ODI_R2804, odi:ODI_R2939, odi:ODI_R4146}
path_odi00310.kgml: 4.2.1.17 -> [1.1.1.35] -> 2.3.1.9
path_odi00310.kgml:
path_odi00310.kgml: Found a trail of span 2 without skipping any vertex
path_odi00310.kgml: 55 -> 73
path_odi00310.kgml: R01940 -> R02571
path_odi00310.kgml: odi:ODI_R2876 -> odi:ODI_R2875
path_odi00310.kgml: 1.2.4.2 -> 2.3.1.61
path_odi00310.kgml:
path_odi00310.kgml: --- 0.79 seconds ---

path_odi00330.kgml: Arginine and proline metabolism
path_odi00330.kgml: Initialization took 1.89 seconds
path_odi00330.kgml: (not found)
path_odi00330.kgml: --- 1.95 seconds ---

path_odi00332.kgml: Carbapenem biosynthesis
path_odi00332.kgml: Initialization took 0.08 seconds
path_odi00332.kgml: (not found)
path_odi00332.kgml: --- 0.13 seconds ---

path_odi00340.kgml: Histidine metabolism
path_odi00340.kgml: Initialization took 0.38 seconds
path_odi00340.kgml:
path_odi00340.kgml: Found a trail of span 7 containing skipped vertices
path_odi00340.kgml: 58 -> 67 -> 66 -> 65 -> 69 -> 63 -> 62
path_odi00340.kgml: R01071 -> R04035 -> R04037 -> R04640 -> R04558 -> R03457 -> R03243
path_odi00340.kgml: {odi:ODI_R0276, odi:ODI_R1960} -> odi:ODI_R0268 -> odi:ODI_R0269 -> odi:ODI_R0271 -> {odi:ODI_R0270, odi:ODI_R0272, odi:ODI_R2818, odi:ODI_R2819} -> odi:ODI_R0273 -> {odi:ODI_R0274, odi:ODI_R1955}
path_odi00340.kgml: 2.4.2.17 -> 3.6.1.31 -> 3.5.4.19 -> 5.3.1.16 -> 4.3.2.10 -> 4.2.1.19 -> 2.6.1.9
path_odi00340.kgml: Skipped genes: odi:ODI_R0275
path_odi00340.kgml:
path_odi00340.kgml: Found a trail of span 6 containing skipped vertices
path_odi00340.kgml: 58 -> 67 -> 66 -> 65 -> 69 -> [63] -> 62
path_odi00340.kgml: R01071 -> R04035 -> R04037 -> R04640 -> R04558 -> [R03457] -> R03243
path_odi00340.kgml: {odi:ODI_R0276, odi:ODI_R1960} -> odi:ODI_R0268 -> odi:ODI_R0269 -> odi:ODI_R0271 -> {odi:ODI_R0270, odi:ODI_R0272, odi:ODI_R2818, odi:ODI_R2819} -> [odi:ODI_R0273] -> {odi:ODI_R0274, odi:ODI_R1955}
path_odi00340.kgml: 2.4.2.17 -> 3.6.1.31 -> 3.5.4.19 -> 5.3.1.16 -> 4.3.2.10 -> [4.2.1.19] -> 2.6.1.9
path_odi00340.kgml: Skipped genes: odi:ODI_R0273, odi:ODI_R0275
path_odi00340.kgml:
path_odi00340.kgml: Found a trail of span 6 containing skipped vertices
path_odi00340.kgml: 58 -> 67 -> [66] -> 65 -> 69 -> 63 -> 62
path_odi00340.kgml: R01071 -> R04035 -> [R04037] -> R04640 -> R04558 -> R03457 -> R03243
path_odi00340.kgml: {odi:ODI_R0276, odi:ODI_R1960} -> odi:ODI_R0268 -> [odi:ODI_R0269] -> odi:ODI_R0271 -> {odi:ODI_R0270, odi:ODI_R0272, odi:ODI_R2818, odi:ODI_R2819} -> odi:ODI_R0273 -> {odi:ODI_R0274, odi:ODI_R1955}
path_odi00340.kgml: 2.4.2.17 -> 3.6.1.31 -> [3.5.4.19] -> 5.3.1.16 -> 4.3.2.10 -> 4.2.1.19 -> 2.6.1.9
path_odi00340.kgml: Skipped genes: odi:ODI_R0269, odi:ODI_R0275
path_odi00340.kgml:
path_odi00340.kgml: Found a trail of span 6 containing skipped vertices
path_odi00340.kgml: 58 -> 67 -> 66 -> [65] -> 69 -> 63 -> 62
path_odi00340.kgml: R01071 -> R04035 -> R04037 -> [R04640] -> R04558 -> R03457 -> R03243
path_odi00340.kgml: {odi:ODI_R0276, odi:ODI_R1960} -> odi:ODI_R0268 -> odi:ODI_R0269 -> [odi:ODI_R0271] -> {odi:ODI_R0270, odi:ODI_R0272, odi:ODI_R2818, odi:ODI_R2819} -> odi:ODI_R0273 -> {odi:ODI_R0274, odi:ODI_R1955}
path_odi00340.kgml: 2.4.2.17 -> 3.6.1.31 -> 3.5.4.19 -> [5.3.1.16] -> 4.3.2.10 -> 4.2.1.19 -> 2.6.1.9
path_odi00340.kgml: Skipped genes: odi:ODI_R0271, odi:ODI_R0275
path_odi00340.kgml:
path_odi00340.kgml: Found a trail of span 6 containing skipped vertices
path_odi00340.kgml: 58 -> 67 -> 66 -> 65 -> [69] -> 63 -> 62
path_odi00340.kgml: R01071 -> R04035 -> R04037 -> R04640 -> [R04558] -> R03457 -> R03243
path_odi00340.kgml: {odi:ODI_R0276, odi:ODI_R1960} -> odi:ODI_R0268 -> odi:ODI_R0269 -> odi:ODI_R0271 -> [{odi:ODI_R0270, odi:ODI_R0272, odi:ODI_R2818, odi:ODI_R2819}] -> odi:ODI_R0273 -> {odi:ODI_R0274, odi:ODI_R1955}
path_odi00340.kgml: 2.4.2.17 -> 3.6.1.31 -> 3.5.4.19 -> 5.3.1.16 -> [4.3.2.10] -> 4.2.1.19 -> 2.6.1.9
path_odi00340.kgml: Skipped genes: odi:ODI_R0272, odi:ODI_R0270, odi:ODI_R0275
path_odi00340.kgml:
path_odi00340.kgml: Found a trail of span 6 containing skipped vertices
path_odi00340.kgml: 58 -> [67] -> 66 -> 65 -> 69 -> 63 -> 62
path_odi00340.kgml: R01071 -> [R04035] -> R04037 -> R04640 -> R04558 -> R03457 -> R03243
path_odi00340.kgml: {odi:ODI_R0276, odi:ODI_R1960} -> [odi:ODI_R0268] -> odi:ODI_R0269 -> odi:ODI_R0271 -> {odi:ODI_R0270, odi:ODI_R0272, odi:ODI_R2818, odi:ODI_R2819} -> odi:ODI_R0273 -> {odi:ODI_R0274, odi:ODI_R1955}
path_odi00340.kgml: 2.4.2.17 -> [3.6.1.31] -> 3.5.4.19 -> 5.3.1.16 -> 4.3.2.10 -> 4.2.1.19 -> 2.6.1.9
path_odi00340.kgml: Skipped genes: odi:ODI_R0275
path_odi00340.kgml:
path_odi00340.kgml: Found a trail of span 5 containing skipped vertices
path_odi00340.kgml: 58 -> 67 -> [66 -> 65] -> 69 -> 63 -> 62
path_odi00340.kgml: R01071 -> R04035 -> [R04037 -> R04640] -> R04558 -> R03457 -> R03243
path_odi00340.kgml: {odi:ODI_R0276, odi:ODI_R1960} -> odi:ODI_R0268 -> [odi:ODI_R0269 -> odi:ODI_R0271] -> {odi:ODI_R0270, odi:ODI_R0272, odi:ODI_R2818, odi:ODI_R2819} -> odi:ODI_R0273 -> {odi:ODI_R0274, odi:ODI_R1955}
path_odi00340.kgml: 2.4.2.17 -> 3.6.1.31 -> [3.5.4.19 -> 5.3.1.16] -> 4.3.2.10 -> 4.2.1.19 -> 2.6.1.9
path_odi00340.kgml: Skipped genes: odi:ODI_R0271, odi:ODI_R0269, odi:ODI_R0275
path_odi00340.kgml:
path_odi00340.kgml: Found a trail of span 5 containing skipped vertices
path_odi00340.kgml: 58 -> 67 -> 66 -> [65 -> 69] -> 63 -> 62
path_odi00340.kgml: R01071 -> R04035 -> R04037 -> [R04640 -> R04558] -> R03457 -> R03243
path_odi00340.kgml: {odi:ODI_R0276, odi:ODI_R1960} -> odi:ODI_R0268 -> odi:ODI_R0269 -> [odi:ODI_R0271 -> {odi:ODI_R0270, odi:ODI_R0272, odi:ODI_R2818, odi:ODI_R2819}] -> odi:ODI_R0273 -> {odi:ODI_R0274, odi:ODI_R1955}
path_odi00340.kgml: 2.4.2.17 -> 3.6.1.31 -> 3.5.4.19 -> [5.3.1.16 -> 4.3.2.10] -> 4.2.1.19 -> 2.6.1.9
path_odi00340.kgml: Skipped genes: odi:ODI_R0272, odi:ODI_R0271, odi:ODI_R0270, odi:ODI_R0275
path_odi00340.kgml:
path_odi00340.kgml: Found a trail of span 5 containing skipped vertices
path_odi00340.kgml: 58 -> 67 -> 66 -> 65 -> [69 -> 63] -> 62
path_odi00340.kgml: R01071 -> R04035 -> R04037 -> R04640 -> [R04558 -> R03457] -> R03243
path_odi00340.kgml: {odi:ODI_R0276, odi:ODI_R1960} -> odi:ODI_R0268 -> odi:ODI_R0269 -> odi:ODI_R0271 -> [{odi:ODI_R0270, odi:ODI_R0272, odi:ODI_R2818, odi:ODI_R2819} -> odi:ODI_R0273] -> {odi:ODI_R0274, odi:ODI_R1955}
path_odi00340.kgml: 2.4.2.17 -> 3.6.1.31 -> 3.5.4.19 -> 5.3.1.16 -> [4.3.2.10 -> 4.2.1.19] -> 2.6.1.9
path_odi00340.kgml: Skipped genes: odi:ODI_R0273, odi:ODI_R0272, odi:ODI_R0270, odi:ODI_R0275
path_odi00340.kgml:
path_odi00340.kgml: Found a trail of span 5 containing skipped vertices
path_odi00340.kgml: 58 -> [67 -> 66] -> 65 -> 69 -> 63 -> 62
path_odi00340.kgml: R01071 -> [R04035 -> R04037] -> R04640 -> R04558 -> R03457 -> R03243
path_odi00340.kgml: {odi:ODI_R0276, odi:ODI_R1960} -> [odi:ODI_R0268 -> odi:ODI_R0269] -> odi:ODI_R0271 -> {odi:ODI_R0270, odi:ODI_R0272, odi:ODI_R2818, odi:ODI_R2819} -> odi:ODI_R0273 -> {odi:ODI_R0274, odi:ODI_R1955}
path_odi00340.kgml: 2.4.2.17 -> [3.6.1.31 -> 3.5.4.19] -> 5.3.1.16 -> 4.3.2.10 -> 4.2.1.19 -> 2.6.1.9
path_odi00340.kgml: Skipped genes: odi:ODI_R0275
path_odi00340.kgml:
path_odi00340.kgml: Found a trail of span 4 containing skipped vertices
path_odi00340.kgml: 58 -> [67 -> 66 -> 65] -> 69 -> 63 -> 62
path_odi00340.kgml: R01071 -> [R04035 -> R04037 -> R04640] -> R04558 -> R03457 -> R03243
path_odi00340.kgml: {odi:ODI_R0276, odi:ODI_R1960} -> [odi:ODI_R0268 -> odi:ODI_R0269 -> odi:ODI_R0271] -> {odi:ODI_R0270, odi:ODI_R0272, odi:ODI_R2818, odi:ODI_R2819} -> odi:ODI_R0273 -> {odi:ODI_R0274, odi:ODI_R1955}
path_odi00340.kgml: 2.4.2.17 -> [3.6.1.31 -> 3.5.4.19 -> 5.3.1.16] -> 4.3.2.10 -> 4.2.1.19 -> 2.6.1.9
path_odi00340.kgml: Skipped genes: odi:ODI_R0271, odi:ODI_R0275
path_odi00340.kgml:
path_odi00340.kgml: --- 1.14 seconds ---

path_odi00350.kgml: Tyrosine metabolism
path_odi00350.kgml: Initialization took 0.83 seconds
path_odi00350.kgml: (not found)
path_odi00350.kgml: --- 0.88 seconds ---

path_odi00360.kgml: Phenylalanine metabolism
path_odi00360.kgml: Initialization took 1.30 seconds
path_odi00360.kgml: (not found)
path_odi00360.kgml: --- 1.36 seconds ---

path_odi00361.kgml: Chlorocyclohexane and chlorobenzene degradation
path_odi00361.kgml: Initialization took 0.10 seconds
path_odi00361.kgml: (not found)
path_odi00361.kgml: --- 0.16 seconds ---

path_odi00362.kgml: Benzoate degradation
path_odi00362.kgml: Initialization took 0.50 seconds
path_odi00362.kgml:
path_odi00362.kgml: Found a trail of span 3 containing skipped vertices
path_odi00362.kgml: 238 -> [90 -> 237] -> 121 -> [124] -> 127
path_odi00362.kgml: R05305 -> [R05586 -> R02488] -> R03026 -> [R01976] -> R00238
path_odi00362.kgml: {odi:ODI_R2940, odi:ODI_R4343} -> [odi:ODI_R4342 -> odi:ODI_R1870] -> {odi:ODI_R2940, odi:ODI_R4122} -> [odi:ODI_R0478] -> {odi:ODI_R0214, odi:ODI_R2804, odi:ODI_R2939, odi:ODI_R4146}
path_odi00362.kgml: {1.1.1.259, 1.1.1.35} -> [2.3.1.16 -> 1.3.8.6] -> 4.2.1.17 -> [1.1.1.157] -> 2.3.1.9
path_odi00362.kgml:
path_odi00362.kgml: --- 0.73 seconds ---

path_odi00364.kgml: Fluorobenzoate degradation
path_odi00364.kgml: Initialization took 0.10 seconds
path_odi00364.kgml: (not found)
path_odi00364.kgml: --- 0.16 seconds ---

path_odi00365.kgml: Furfural degradation
path_odi00365.kgml: Initialization took 0.06 seconds
path_odi00365.kgml:
path_odi00365.kgml: Found a trail of span 4 containing skipped vertices
path_odi00365.kgml: 26 -> 29 -> 13 -> 15
path_odi00365.kgml: R10858 -> R10213 -> R02986 -> R02987
path_odi00365.kgml: odi:ODI_R0536 -> odi:ODI_R0532 -> odi:ODI_R0531 -> odi:ODI_R0528
path_odi00365.kgml: 1.1.3.47 -> ? -> 6.2.1.31 -> 1.3.99.8
path_odi00365.kgml: Skipped genes: odi:ODI_R0534, odi:ODI_R0535, odi:ODI_R0529, odi:ODI_R0530, odi:ODI_R0533
path_odi00365.kgml:
path_odi00365.kgml: Found a trail of span 3 containing skipped vertices
path_odi00365.kgml: 26 -> 29 -> [13] -> 15
path_odi00365.kgml: R10858 -> R10213 -> [R02986] -> R02987
path_odi00365.kgml: odi:ODI_R0536 -> odi:ODI_R0532 -> [odi:ODI_R0531] -> odi:ODI_R0528
path_odi00365.kgml: 1.1.3.47 -> ? -> [6.2.1.31] -> 1.3.99.8
path_odi00365.kgml: Skipped genes: odi:ODI_R0534, odi:ODI_R0535, odi:ODI_R0530, odi:ODI_R0531, odi:ODI_R0533, odi:ODI_R0529
path_odi00365.kgml:
path_odi00365.kgml: --- 0.21 seconds ---

path_odi00380.kgml: Tryptophan metabolism
path_odi00380.kgml: Initialization took 0.54 seconds
path_odi00380.kgml:
path_odi00380.kgml: Found a trail of span 3 without skipping any vertex
path_odi00380.kgml: 98 -> 31 -> 97
path_odi00380.kgml: R03026 -> R01975 -> R00238
path_odi00380.kgml: {odi:ODI_R2940, odi:ODI_R4122} -> odi:ODI_R2940 -> {odi:ODI_R0214, odi:ODI_R2804, odi:ODI_R2939, odi:ODI_R4146}
path_odi00380.kgml: 4.2.1.17 -> 1.1.1.35 -> 2.3.1.9
path_odi00380.kgml:
path_odi00380.kgml: Found a trail of span 2 containing skipped vertices
path_odi00380.kgml: 98 -> [31] -> 97
path_odi00380.kgml: R03026 -> [R01975] -> R00238
path_odi00380.kgml: {odi:ODI_R2940, odi:ODI_R4122} -> [odi:ODI_R2940] -> {odi:ODI_R0214, odi:ODI_R2804, odi:ODI_R2939, odi:ODI_R4146}
path_odi00380.kgml: 4.2.1.17 -> [1.1.1.35] -> 2.3.1.9
path_odi00380.kgml:
path_odi00380.kgml: --- 0.71 seconds ---

path_odi00400.kgml: Phenylalanine, tyrosine and tryptophan biosynthesis
path_odi00400.kgml: Initialization took 2.50 seconds
path_odi00400.kgml:
path_odi00400.kgml: Found a trail of span 5 containing skipped vertices
path_odi00400.kgml: 74 -> [50 -> 58] -> 60 -> 58 -> 69 -> [65] -> 67
path_odi00400.kgml: R03460 -> [R01714 -> R01715] -> R01373 -> R01715 -> R01728 -> [R01731] -> R00691
path_odi00400.kgml: odi:ODI_R1521 -> [odi:ODI_R2622 -> odi:ODI_R1519] -> odi:ODI_R1519 -> odi:ODI_R1519 -> odi:ODI_R1520 -> [{odi:ODI_R0881, odi:ODI_R1882, odi:ODI_R3974}] -> odi:ODI_R1519
path_odi00400.kgml: 2.5.1.19 -> [4.2.3.5 -> 5.4.99.5] -> {4.2.1.51, 4.2.1.91} -> 5.4.99.5 -> 1.3.1.12 -> [{2.6.1.57, 2.6.1.78}] -> {4.2.1.51, 4.2.1.91}
path_odi00400.kgml:
path_odi00400.kgml: Found a trail of span 3 containing skipped vertices
path_odi00400.kgml: 52 -> 51 -> [52] -> 53
path_odi00400.kgml: R02340 -> R02722 -> [R02340] -> R00674
path_odi00400.kgml: {odi:ODI_R1407, odi:ODI_R1460} -> {odi:ODI_R1406, odi:ODI_R1407, odi:ODI_R1460, odi:ODI_R1461} -> [{odi:ODI_R1407, odi:ODI_R1460}] -> {odi:ODI_R1406, odi:ODI_R1461}
path_odi00400.kgml: {4.1.2.8, 4.2.1.20} -> 4.2.1.20 -> [{4.1.2.8, 4.2.1.20}] -> {4.2.1.122, 4.2.1.20}
path_odi00400.kgml:
path_odi00400.kgml: Found a trail of span 3 containing skipped vertices
path_odi00400.kgml: 57 -> [56 -> 55] -> 54 -> [55] -> 56
path_odi00400.kgml: {R00985, R00986} -> [R01073 -> R03509] -> R03508 -> [R03509] -> R01073
path_odi00400.kgml: {odi:ODI_R4228, odi:ODI_R4253} -> [odi:ODI_R4254 -> odi:ODI_R2581] -> odi:ODI_R4255 -> [odi:ODI_R2581] -> odi:ODI_R4254
path_odi00400.kgml: {4.1.3.27, 4.1.3.27} -> [2.4.2.18 -> 5.3.1.24] -> 4.1.1.48 -> [5.3.1.24] -> 2.4.2.18
path_odi00400.kgml:
path_odi00400.kgml: Found a trail of span 2 containing skipped vertices
path_odi00400.kgml: 79 -> [77 -> 76] -> 75
path_odi00400.kgml: R03083 -> [R03084 -> R02413] -> R02412
path_odi00400.kgml: odi:ODI_R4396 -> [{odi:ODI_R0674, odi:ODI_R0686} -> odi:ODI_R0680] -> odi:ODI_R4397
path_odi00400.kgml: 4.2.3.4 -> [4.2.1.10 -> {1.1.1.25, 1.1.1.282}] -> 2.7.1.71
path_odi00400.kgml:
path_odi00400.kgml: --- 14.24 seconds ---

path_odi00401.kgml: Novobiocin biosynthesis
path_odi00401.kgml: Initialization took 0.39 seconds
path_odi00401.kgml: (not found)
path_odi00401.kgml: --- 0.45 seconds ---

path_odi00410.kgml: beta-Alanine metabolism
path_odi00410.kgml: Initialization took 0.34 seconds
path_odi00410.kgml: (not found)
path_odi00410.kgml: --- 0.38 seconds ---

path_odi00430.kgml: Taurine and hypotaurine metabolism
path_odi00430.kgml: Initialization took 0.23 seconds
path_odi00430.kgml:
path_odi00430.kgml: Found a trail of span 2 without skipping any vertex
path_odi00430.kgml: 36 -> 58
path_odi00430.kgml: R00230 -> R00315
path_odi00430.kgml: odi:ODI_R3364 -> odi:ODI_R3365
path_odi00430.kgml: 2.3.1.8 -> {2.7.2.1, 2.7.2.15}
path_odi00430.kgml:
path_odi00430.kgml: --- 0.32 seconds ---

path_odi00440.kgml: Phosphonate and phosphinate metabolism
path_odi00440.kgml: Initialization took 0.06 seconds
path_odi00440.kgml: (not found)
path_odi00440.kgml: --- 0.10 seconds ---

path_odi00450.kgml: Selenocompound metabolism
path_odi00450.kgml: Initialization took 0.24 seconds
path_odi00450.kgml: (not found)
path_odi00450.kgml: --- 0.28 seconds ---

path_odi00460.kgml: Cyanoamino acid metabolism
path_odi00460.kgml: Initialization took 0.19 seconds
path_odi00460.kgml: (not found)
path_odi00460.kgml: --- 0.23 seconds ---

path_odi00471.kgml: D-Glutamine and D-glutamate metabolism
path_odi00471.kgml: Initialization took 0.09 seconds
path_odi00471.kgml:
path_odi00471.kgml: Found a trail of span 2 containing skipped vertices
path_odi00471.kgml: 19 -> 20
path_odi00471.kgml: R03193 -> R02783
path_odi00471.kgml: odi:ODI_R0945 -> odi:ODI_R0942
path_odi00471.kgml: 6.3.2.8 -> 6.3.2.9
path_odi00471.kgml: Skipped genes: odi:ODI_R0944, odi:ODI_R0943
path_odi00471.kgml:
path_odi00471.kgml: --- 0.20 seconds ---

path_odi00473.kgml: D-Alanine metabolism
path_odi00473.kgml: Initialization took 0.09 seconds
path_odi00473.kgml: (not found)
path_odi00473.kgml: --- 0.14 seconds ---

path_odi00480.kgml: Glutathione metabolism
path_odi00480.kgml: Initialization took 0.99 seconds
path_odi00480.kgml:
path_odi00480.kgml: Found a trail of span 3 containing skipped vertices
path_odi00480.kgml: 51 -> [48] -> 57 -> [34] -> 33
path_odi00480.kgml: R00899 -> [R00497] -> R03522 -> [R03916] -> R04951
path_odi00480.kgml: odi:ODI_R1679 -> [odi:ODI_R2576] -> {odi:ODI_R0439, odi:ODI_R1697, odi:ODI_R2370, odi:ODI_R3909, odi:ODI_R4393} -> [{odi:ODI_R0181, odi:ODI_R0916, odi:ODI_R2096, odi:ODI_R4392}] -> odi:ODI_R1679
path_odi00480.kgml: {3.4.11.1, 3.4.11.2, 3.4.11.23} -> [6.3.2.3] -> 2.5.1.18 -> [2.3.2.2] -> {3.4.11.1, 3.4.11.2, 3.4.11.23}
path_odi00480.kgml: Skipped genes: odi:ODI_R1681, odi:ODI_R1689, odi:ODI_R1690
path_odi00480.kgml:
path_odi00480.kgml: --- 1.12 seconds ---

path_odi00520.kgml: Amino sugar and nucleotide sugar metabolism
path_odi00520.kgml: Initialization took 1.15 seconds
path_odi00520.kgml:
path_odi00520.kgml: Found a trail of span 3 without skipping any vertex
path_odi00520.kgml: 141 -> 144 -> 147
path_odi00520.kgml: R10140 -> R10141 -> R10100
path_odi00520.kgml: odi:ODI_R2826 -> odi:ODI_R2824 -> odi:ODI_R2825
path_odi00520.kgml: 1.1.1.335 -> 2.6.1.98 -> 2.3.1.201
path_odi00520.kgml:
path_odi00520.kgml: Found a trail of span 3 containing skipped vertices
path_odi00520.kgml: 196 -> [261 -> 193] -> 194 -> [193] -> 261
path_odi00520.kgml: R00959 -> [R02740 -> R01819] -> R01818 -> [R01819] -> R02740
path_odi00520.kgml: odi:ODI_R3762 -> [odi:ODI_R3763 -> odi:ODI_R2606] -> odi:ODI_R3762 -> [odi:ODI_R2606] -> odi:ODI_R3763
path_odi00520.kgml: {5.4.2.2, 5.4.2.5} -> [5.3.1.9 -> 5.3.1.8] -> 5.4.2.8 -> [5.3.1.8] -> 5.3.1.9
path_odi00520.kgml:
path_odi00520.kgml: Found a trail of span 2 containing skipped vertices
path_odi00520.kgml: 141 -> [144] -> 147
path_odi00520.kgml: R10140 -> [R10141] -> R10100
path_odi00520.kgml: odi:ODI_R2826 -> [odi:ODI_R2824] -> odi:ODI_R2825
path_odi00520.kgml: 1.1.1.335 -> [2.6.1.98] -> 2.3.1.201
path_odi00520.kgml:
path_odi00520.kgml: Found a trail of span 2 without skipping any vertex
path_odi00520.kgml: 420 -> 422
path_odi00520.kgml: R11024 -> R11025
path_odi00520.kgml: odi:ODI_R1032 -> odi:ODI_R1031
path_odi00520.kgml: 2.7.1.221 -> 2.7.7.99
path_odi00520.kgml:
path_odi00520.kgml: Found a trail of span 2 containing skipped vertices
path_odi00520.kgml: 41 -> 42
path_odi00520.kgml: R00420 -> R03317
path_odi00520.kgml: {odi:ODI_R2815, odi:ODI_R3703} -> odi:ODI_R3699
path_odi00520.kgml: 5.1.3.14 -> 1.1.1.336
path_odi00520.kgml: Skipped genes: odi:ODI_R3702, odi:ODI_R3700, odi:ODI_R3701
path_odi00520.kgml:
path_odi00520.kgml: Found a trail of span 2 without skipping any vertex
path_odi00520.kgml: 43 -> 89
path_odi00520.kgml: R00418 -> R06894
path_odi00520.kgml: odi:ODI_R3769 -> odi:ODI_R3770
path_odi00520.kgml: {5.1.3.2, 5.1.3.7} -> ?
path_odi00520.kgml:
path_odi00520.kgml: Found a trail of span 2 without skipping any vertex
path_odi00520.kgml: 239 -> 284
path_odi00520.kgml: R00956 -> R02426
path_odi00520.kgml: odi:ODI_R2115 -> odi:ODI_R2114
path_odi00520.kgml: 2.7.7.33 -> 4.2.1.45
path_odi00520.kgml:
path_odi00520.kgml: --- 1.75 seconds ---

path_odi00521.kgml: Streptomycin biosynthesis
path_odi00521.kgml: Initialization took 0.19 seconds
path_odi00521.kgml:
path_odi00521.kgml: Found a trail of span 2 without skipping any vertex
path_odi00521.kgml: 42 -> 24
path_odi00521.kgml: R06514 -> R02777
path_odi00521.kgml: {odi:ODI_R0286, odi:ODI_R2113} -> odi:ODI_R0287
path_odi00521.kgml: 5.1.3.13 -> 1.1.1.133
path_odi00521.kgml:
path_odi00521.kgml: --- 0.33 seconds ---

path_odi00523.kgml: Polyketide sugar unit biosynthesis
path_odi00523.kgml: Initialization took 0.14 seconds
path_odi00523.kgml:
path_odi00523.kgml: Found a trail of span 2 without skipping any vertex
path_odi00523.kgml: 63 -> 28
path_odi00523.kgml: R06514 -> R02777
path_odi00523.kgml: {odi:ODI_R0286, odi:ODI_R2113} -> odi:ODI_R0287
path_odi00523.kgml: 5.1.3.13 -> 1.1.1.133
path_odi00523.kgml:
path_odi00523.kgml: --- 0.25 seconds ---

path_odi00525.kgml: Acarbose and validamycin biosynthesis
path_odi00525.kgml: Initialization took 0.06 seconds
path_odi00525.kgml: (not found)
path_odi00525.kgml: --- 0.11 seconds ---

path_odi00540.kgml: Lipopolysaccharide biosynthesis
path_odi00540.kgml: Initialization took 0.94 seconds
path_odi00540.kgml:
path_odi00540.kgml: Found a trail of span 3 containing skipped vertices
path_odi00540.kgml: 90 -> [89] -> 88 -> 53
path_odi00540.kgml: R04567 -> [R04587] -> R04550 -> R04606
path_odi00540.kgml: odi:ODI_R2199 -> [odi:ODI_R0950] -> odi:ODI_R2197 -> odi:ODI_R2200
path_odi00540.kgml: 2.3.1.129 -> [3.5.1.108] -> 2.3.1.191 -> 2.4.1.182
path_odi00540.kgml: Skipped genes: odi:ODI_R2198
path_odi00540.kgml:
path_odi00540.kgml: Found a trail of span 2 containing skipped vertices
path_odi00540.kgml: 131 -> [87] -> 44
path_odi00540.kgml: R01530 -> [R03254] -> R03350
path_odi00540.kgml: odi:ODI_R0509 -> [odi:ODI_R1468] -> odi:ODI_R0508
path_odi00540.kgml: 5.3.1.13 -> [2.5.1.55] -> 3.1.3.45
path_odi00540.kgml:
path_odi00540.kgml: Found a trail of span 2 containing skipped vertices
path_odi00540.kgml: 90 -> [89 -> 88] -> 53
path_odi00540.kgml: R04567 -> [R04587 -> R04550] -> R04606
path_odi00540.kgml: odi:ODI_R2199 -> [odi:ODI_R0950 -> odi:ODI_R2197] -> odi:ODI_R2200
path_odi00540.kgml: 2.3.1.129 -> [3.5.1.108 -> 2.3.1.191] -> 2.4.1.182
path_odi00540.kgml:
path_odi00540.kgml: Found a trail of span 2 containing skipped vertices
path_odi00540.kgml: 73 -> [72 -> 74] -> 85
path_odi00540.kgml: R05646 -> [R05647 -> R05644] -> R05176
path_odi00540.kgml: odi:ODI_R1527 -> [odi:ODI_R1047 -> odi:ODI_R0569] -> odi:ODI_R1528
path_odi00540.kgml: 2.7.1.167 -> [3.1.3.82 -> 2.7.7.70] -> 5.1.3.20
path_odi00540.kgml:
path_odi00540.kgml: --- 1.20 seconds ---

path_odi00550.kgml: Peptidoglycan biosynthesis
path_odi00550.kgml: Initialization took 0.49 seconds
path_odi00550.kgml:
path_odi00550.kgml: Found a trail of span 6 containing skipped vertices
path_odi00550.kgml: 33 -> 32 -> 34 -> 23 -> 35 -> 36
path_odi00550.kgml: R03193 -> R02783 -> R02788 -> R04617 -> R05630 -> R05032
path_odi00550.kgml: odi:ODI_R0945 -> odi:ODI_R0942 -> odi:ODI_R0940 -> odi:ODI_R0940 -> odi:ODI_R0941 -> odi:ODI_R0944
path_odi00550.kgml: 6.3.2.8 -> 6.3.2.9 -> 6.3.2.13 -> 6.3.2.10 -> 2.7.8.13 -> 2.4.1.227
path_odi00550.kgml: Skipped genes: odi:ODI_R0943
path_odi00550.kgml:
path_odi00550.kgml: Found a trail of span 5 containing skipped vertices
path_odi00550.kgml: 33 -> 32 -> 34 -> [23] -> 35 -> 36
path_odi00550.kgml: R03193 -> R02783 -> R02788 -> [R04617] -> R05630 -> R05032
path_odi00550.kgml: odi:ODI_R0945 -> odi:ODI_R0942 -> odi:ODI_R0940 -> [odi:ODI_R0940] -> odi:ODI_R0941 -> odi:ODI_R0944
path_odi00550.kgml: 6.3.2.8 -> 6.3.2.9 -> 6.3.2.13 -> [6.3.2.10] -> 2.7.8.13 -> 2.4.1.227
path_odi00550.kgml: Skipped genes: odi:ODI_R0943
path_odi00550.kgml:
path_odi00550.kgml: Found a trail of span 5 containing skipped vertices
path_odi00550.kgml: 33 -> 32 -> [34] -> 23 -> 35 -> 36
path_odi00550.kgml: R03193 -> R02783 -> [R02788] -> R04617 -> R05630 -> R05032
path_odi00550.kgml: odi:ODI_R0945 -> odi:ODI_R0942 -> [odi:ODI_R0940] -> odi:ODI_R0940 -> odi:ODI_R0941 -> odi:ODI_R0944
path_odi00550.kgml: 6.3.2.8 -> 6.3.2.9 -> [6.3.2.13] -> 6.3.2.10 -> 2.7.8.13 -> 2.4.1.227
path_odi00550.kgml: Skipped genes: odi:ODI_R0943
path_odi00550.kgml:
path_odi00550.kgml: Found a trail of span 5 containing skipped vertices
path_odi00550.kgml: 33 -> [32] -> 34 -> 23 -> 35 -> 36
path_odi00550.kgml: R03193 -> [R02783] -> R02788 -> R04617 -> R05630 -> R05032
path_odi00550.kgml: odi:ODI_R0945 -> [odi:ODI_R0942] -> odi:ODI_R0940 -> odi:ODI_R0940 -> odi:ODI_R0941 -> odi:ODI_R0944
path_odi00550.kgml: 6.3.2.8 -> [6.3.2.9] -> 6.3.2.13 -> 6.3.2.10 -> 2.7.8.13 -> 2.4.1.227
path_odi00550.kgml: Skipped genes: odi:ODI_R0943, odi:ODI_R0942
path_odi00550.kgml:
path_odi00550.kgml: Found a trail of span 5 containing skipped vertices
path_odi00550.kgml: 33 -> 32 -> 34 -> 23 -> [35] -> 36
path_odi00550.kgml: R03193 -> R02783 -> R02788 -> R04617 -> [R05630] -> R05032
path_odi00550.kgml: odi:ODI_R0945 -> odi:ODI_R0942 -> odi:ODI_R0940 -> odi:ODI_R0940 -> [odi:ODI_R0941] -> odi:ODI_R0944
path_odi00550.kgml: 6.3.2.8 -> 6.3.2.9 -> 6.3.2.13 -> 6.3.2.10 -> [2.7.8.13] -> 2.4.1.227
path_odi00550.kgml: Skipped genes: odi:ODI_R0941, odi:ODI_R0943
path_odi00550.kgml:
path_odi00550.kgml: Found a trail of span 4 containing skipped vertices
path_odi00550.kgml: 33 -> 32 -> 34 -> [23 -> 35] -> 36
path_odi00550.kgml: R03193 -> R02783 -> R02788 -> [R04617 -> R05630] -> R05032
path_odi00550.kgml: odi:ODI_R0945 -> odi:ODI_R0942 -> odi:ODI_R0940 -> [odi:ODI_R0940 -> odi:ODI_R0941] -> odi:ODI_R0944
path_odi00550.kgml: 6.3.2.8 -> 6.3.2.9 -> 6.3.2.13 -> [6.3.2.10 -> 2.7.8.13] -> 2.4.1.227
path_odi00550.kgml: Skipped genes: odi:ODI_R0941, odi:ODI_R0943
path_odi00550.kgml:
path_odi00550.kgml: Found a trail of span 4 containing skipped vertices
path_odi00550.kgml: 30 -> 23 -> 35 -> 36
path_odi00550.kgml: R01150 -> R04617 -> R05630 -> R05032
path_odi00550.kgml: odi:ODI_R0946 -> odi:ODI_R0940 -> odi:ODI_R0941 -> odi:ODI_R0944
path_odi00550.kgml: 6.3.2.4 -> 6.3.2.10 -> 2.7.8.13 -> 2.4.1.227
path_odi00550.kgml: Skipped genes: odi:ODI_R0945, odi:ODI_R0943, odi:ODI_R0942
path_odi00550.kgml:
path_odi00550.kgml: Found a trail of span 4 containing skipped vertices
path_odi00550.kgml: 33 -> 32 -> [34 -> 23] -> 35 -> 36
path_odi00550.kgml: R03193 -> R02783 -> [R02788 -> R04617] -> R05630 -> R05032
path_odi00550.kgml: odi:ODI_R0945 -> odi:ODI_R0942 -> [odi:ODI_R0940 -> odi:ODI_R0940] -> odi:ODI_R0941 -> odi:ODI_R0944
path_odi00550.kgml: 6.3.2.8 -> 6.3.2.9 -> [6.3.2.13 -> 6.3.2.10] -> 2.7.8.13 -> 2.4.1.227
path_odi00550.kgml: Skipped genes: odi:ODI_R0943
path_odi00550.kgml:
path_odi00550.kgml: Found a trail of span 4 containing skipped vertices
path_odi00550.kgml: 33 -> [32 -> 34] -> 23 -> 35 -> 36
path_odi00550.kgml: R03193 -> [R02783 -> R02788] -> R04617 -> R05630 -> R05032
path_odi00550.kgml: odi:ODI_R0945 -> [odi:ODI_R0942 -> odi:ODI_R0940] -> odi:ODI_R0940 -> odi:ODI_R0941 -> odi:ODI_R0944
path_odi00550.kgml: 6.3.2.8 -> [6.3.2.9 -> 6.3.2.13] -> 6.3.2.10 -> 2.7.8.13 -> 2.4.1.227
path_odi00550.kgml: Skipped genes: odi:ODI_R0943, odi:ODI_R0942
path_odi00550.kgml:
path_odi00550.kgml: Found a trail of span 3 containing skipped vertices
path_odi00550.kgml: 30 -> [23] -> 35 -> 36
path_odi00550.kgml: R01150 -> [R04617] -> R05630 -> R05032
path_odi00550.kgml: odi:ODI_R0946 -> [odi:ODI_R0940] -> odi:ODI_R0941 -> odi:ODI_R0944
path_odi00550.kgml: 6.3.2.4 -> [6.3.2.10] -> 2.7.8.13 -> 2.4.1.227
path_odi00550.kgml: Skipped genes: odi:ODI_R0945, odi:ODI_R0943, odi:ODI_R0942
path_odi00550.kgml:
path_odi00550.kgml: Found a trail of span 3 containing skipped vertices
path_odi00550.kgml: 33 -> 32 -> [34 -> 23 -> 35] -> 36
path_odi00550.kgml: R03193 -> R02783 -> [R02788 -> R04617 -> R05630] -> R05032
path_odi00550.kgml: odi:ODI_R0945 -> odi:ODI_R0942 -> [odi:ODI_R0940 -> odi:ODI_R0940 -> odi:ODI_R0941] -> odi:ODI_R0944
path_odi00550.kgml: 6.3.2.8 -> 6.3.2.9 -> [6.3.2.13 -> 6.3.2.10 -> 2.7.8.13] -> 2.4.1.227
path_odi00550.kgml: Skipped genes: odi:ODI_R0943
path_odi00550.kgml:
path_odi00550.kgml: Found a trail of span 3 containing skipped vertices
path_odi00550.kgml: 33 -> [32 -> 34 -> 23] -> 35 -> 36
path_odi00550.kgml: R03193 -> [R02783 -> R02788 -> R04617] -> R05630 -> R05032
path_odi00550.kgml: odi:ODI_R0945 -> [odi:ODI_R0942 -> odi:ODI_R0940 -> odi:ODI_R0940] -> odi:ODI_R0941 -> odi:ODI_R0944
path_odi00550.kgml: 6.3.2.8 -> [6.3.2.9 -> 6.3.2.13 -> 6.3.2.10] -> 2.7.8.13 -> 2.4.1.227
path_odi00550.kgml: Skipped genes: odi:ODI_R0943, odi:ODI_R0942
path_odi00550.kgml:
path_odi00550.kgml: Found a trail of span 2 containing skipped vertices
path_odi00550.kgml: 30 -> [23 -> 35] -> 36
path_odi00550.kgml: R01150 -> [R04617 -> R05630] -> R05032
path_odi00550.kgml: odi:ODI_R0946 -> [odi:ODI_R0940 -> odi:ODI_R0941] -> odi:ODI_R0944
path_odi00550.kgml: 6.3.2.4 -> [6.3.2.10 -> 2.7.8.13] -> 2.4.1.227
path_odi00550.kgml: Skipped genes: odi:ODI_R0945
path_odi00550.kgml:
path_odi00550.kgml: Found a trail of span 2 containing skipped vertices
path_odi00550.kgml: 28 -> 27
path_odi00550.kgml: R05629 -> R05662
path_odi00550.kgml: odi:ODI_R0941 -> odi:ODI_R0944
path_odi00550.kgml: 2.7.8.13 -> 2.4.1.227
path_odi00550.kgml: Skipped genes: odi:ODI_R0943, odi:ODI_R0942
path_odi00550.kgml:
path_odi00550.kgml: --- 1.34 seconds ---

path_odi00561.kgml: Glycerolipid metabolism
path_odi00561.kgml: Initialization took 0.24 seconds
path_odi00561.kgml: (not found)
path_odi00561.kgml: --- 0.29 seconds ---

path_odi00562.kgml: Inositol phosphate metabolism
path_odi00562.kgml: Initialization took 0.14 seconds
path_odi00562.kgml: (not found)
path_odi00562.kgml: --- 0.19 seconds ---

path_odi00564.kgml: Glycerophospholipid metabolism
path_odi00564.kgml: Initialization took 0.84 seconds
path_odi00564.kgml:
path_odi00564.kgml: Found a trail of span 2 containing skipped vertices
path_odi00564.kgml: 135 -> [109 -> 97 -> 128] -> 103
path_odi00564.kgml: R02055 -> [R02052 -> R02240 -> R01799] -> R01800
path_odi00564.kgml: odi:ODI_R1192 -> [odi:ODI_R4164 -> odi:ODI_R3653 -> odi:ODI_R2192] -> {odi:ODI_R0861, odi:ODI_R1193}
path_odi00564.kgml: 4.1.1.65 -> [3.1.4.3 -> 2.7.1.107 -> 2.7.7.41] -> 2.7.8.8
path_odi00564.kgml:
path_odi00564.kgml: --- 0.96 seconds ---

path_odi00590.kgml: Arachidonic acid metabolism
path_odi00590.kgml: Initialization took 0.05 seconds
path_odi00590.kgml: (not found)
path_odi00590.kgml: --- 0.10 seconds ---

path_odi00592.kgml: alpha-Linolenic acid metabolism
path_odi00592.kgml: Initialization took 0.06 seconds
path_odi00592.kgml: (not found)
path_odi00592.kgml: --- 0.10 seconds ---

path_odi00620.kgml: Pyruvate metabolism
path_odi00620.kgml: Initialization took 5.00 seconds
path_odi00620.kgml:
path_odi00620.kgml: Found a trail of span 4 containing skipped vertices
path_odi00620.kgml: 123 -> 55 -> [124] -> 125 -> 124
path_odi00620.kgml: R00014 -> R03270 -> [R02569] -> R07618 -> R02569
path_odi00620.kgml: {odi:ODI_R0019, odi:ODI_R2425} -> {odi:ODI_R0019, odi:ODI_R2425} -> [odi:ODI_R2424] -> {odi:ODI_R2423, odi:ODI_R2433, odi:ODI_R2874} -> odi:ODI_R2424
path_odi00620.kgml: {1.2.4.1, 2.2.1.6, 4.1.1.1} -> 1.2.4.1 -> [2.3.1.12] -> 1.8.1.4 -> 2.3.1.12
path_odi00620.kgml:
path_odi00620.kgml: Found a trail of span 2 without skipping any vertex
path_odi00620.kgml: 97 -> 129
path_odi00620.kgml: R00230 -> R00315
path_odi00620.kgml: odi:ODI_R3364 -> odi:ODI_R3365
path_odi00620.kgml: 2.3.1.8 -> {2.7.2.1, 2.7.2.15}
path_odi00620.kgml:
path_odi00620.kgml: Found a trail of span 2 containing skipped vertices
path_odi00620.kgml: 70 -> [66 -> 64] -> 65
path_odi00620.kgml: R02530 -> [R00203 -> R00199] -> {R00200, R02320}
path_odi00620.kgml: odi:ODI_R1040 -> [odi:ODI_R3448 -> odi:ODI_R2204] -> odi:ODI_R1037
path_odi00620.kgml: 4.4.1.5 -> [{1.2.1.22, 1.2.1.23} -> 2.7.9.2] -> {2.7.1.40, 2.7.1.40}
path_odi00620.kgml:
path_odi00620.kgml: Found a trail of span 2 containing skipped vertices
path_odi00620.kgml: 183 -> [93] -> 92
path_odi00620.kgml: R11591 -> [R00703] -> R00196
path_odi00620.kgml: odi:ODI_R3074 -> [odi:ODI_R0485] -> {odi:ODI_R0184, odi:ODI_R0537, odi:ODI_R3075, odi:ODI_R3498, odi:ODI_R3977, odi:ODI_R4202}
path_odi00620.kgml: 1.1.5.12 -> [1.1.1.27] -> 1.1.2.3
path_odi00620.kgml:
path_odi00620.kgml: Found a trail of span 2 containing skipped vertices
path_odi00620.kgml: 86 -> 83
path_odi00620.kgml: R00342 -> R00216
path_odi00620.kgml: odi:ODI_R2886 -> {odi:ODI_R2877, odi:ODI_R3315, odi:ODI_R3714}
path_odi00620.kgml: {1.1.1.299, 1.1.1.37} -> 1.1.1.40
path_odi00620.kgml: Skipped genes: odi:ODI_R2878
path_odi00620.kgml:
path_odi00620.kgml: --- 10.86 seconds ---

path_odi00623.kgml: Toluene degradation
path_odi00623.kgml: Initialization took 0.06 seconds
path_odi00623.kgml: (not found)
path_odi00623.kgml: --- 0.10 seconds ---

path_odi00625.kgml: Chloroalkane and chloroalkene degradation
path_odi00625.kgml: Initialization took 0.09 seconds
path_odi00625.kgml: (not found)
path_odi00625.kgml: --- 0.14 seconds ---

path_odi00626.kgml: Naphthalene degradation
path_odi00626.kgml: Initialization took 0.06 seconds
path_odi00626.kgml: (not found)
path_odi00626.kgml: --- 0.11 seconds ---

path_odi00627.kgml: Aminobenzoate degradation
path_odi00627.kgml: Initialization took 0.14 seconds
path_odi00627.kgml: (not found)
path_odi00627.kgml: --- 0.20 seconds ---

path_odi00630.kgml: Glyoxylate and dicarboxylate metabolism
path_odi00630.kgml: Initialization took 4.65 seconds
path_odi00630.kgml:
path_odi00630.kgml: Found a trail of span 2 containing skipped vertices
path_odi00630.kgml: 77 -> 91
path_odi00630.kgml: R01900 -> R01325
path_odi00630.kgml: {odi:ODI_R2894, odi:ODI_R2897} -> {odi:ODI_R2894, odi:ODI_R2897}
path_odi00630.kgml: 4.2.1.3 -> 4.2.1.3
path_odi00630.kgml: Skipped genes: odi:ODI_R2896
path_odi00630.kgml:
path_odi00630.kgml: --- 4.82 seconds ---

path_odi00633.kgml: Nitrotoluene degradation
path_odi00633.kgml: Initialization took 0.09 seconds
path_odi00633.kgml: (not found)
path_odi00633.kgml: --- 0.14 seconds ---

path_odi00640.kgml: Propanoate metabolism
path_odi00640.kgml: Initialization took 2.15 seconds
path_odi00640.kgml:
path_odi00640.kgml: Found a trail of span 4 containing skipped vertices
path_odi00640.kgml: 105 -> 102 -> [111] -> 114 -> 111
path_odi00640.kgml: R00931 -> R04424 -> [R04425] -> R00409 -> R04425
path_odi00640.kgml: odi:ODI_R2888 -> odi:ODI_R2889 -> [odi:ODI_R2894] -> odi:ODI_R2887 -> odi:ODI_R2894
path_odi00640.kgml: 2.3.3.5 -> 4.2.1.79 -> [4.2.1.99] -> 4.1.3.30 -> 4.2.1.99
path_odi00640.kgml: Skipped genes: odi:ODI_R2891, odi:ODI_R2890, odi:ODI_R2893
path_odi00640.kgml:
path_odi00640.kgml: Found a trail of span 3 containing skipped vertices
path_odi00640.kgml: 55 -> 66 -> 64 -> 67
path_odi00640.kgml: R00935 -> R00926 -> R01354 -> R01354
path_odi00640.kgml: {odi:ODI_R1446, odi:ODI_R2518} -> {odi:ODI_R1455, odi:ODI_R1475} -> odi:ODI_R1452 -> {odi:ODI_R1455, odi:ODI_R1475}
path_odi00640.kgml: 1.2.1.27 -> {6.2.1.1, 6.2.1.17} -> {6.2.1.1, 6.2.1.17} -> {6.2.1.1, 6.2.1.17}
path_odi00640.kgml: Skipped genes: odi:ODI_R1447, odi:ODI_R1453, odi:ODI_R1454, odi:ODI_R1449, odi:ODI_R1448
path_odi00640.kgml:
path_odi00640.kgml: Found a trail of span 3 containing skipped vertices
path_odi00640.kgml: 55 -> [63] -> 64 -> 66
path_odi00640.kgml: R00935 -> [R00926] -> R01354 -> R00926
path_odi00640.kgml: {odi:ODI_R1446, odi:ODI_R2518} -> [odi:ODI_R1452] -> odi:ODI_R1452 -> {odi:ODI_R1455, odi:ODI_R1475}
path_odi00640.kgml: 1.2.1.27 -> [{6.2.1.1, 6.2.1.17}] -> {6.2.1.1, 6.2.1.17} -> {6.2.1.1, 6.2.1.17}
path_odi00640.kgml: Skipped genes: odi:ODI_R1447, odi:ODI_R1453, odi:ODI_R1454, odi:ODI_R1449, odi:ODI_R1448
path_odi00640.kgml:
path_odi00640.kgml: Found a trail of span 3 containing skipped vertices
path_odi00640.kgml: 55 -> 63 -> 64
path_odi00640.kgml: R00935 -> R00926 -> R01354
path_odi00640.kgml: {odi:ODI_R1446, odi:ODI_R2518} -> odi:ODI_R1452 -> odi:ODI_R1452
path_odi00640.kgml: 1.2.1.27 -> {6.2.1.1, 6.2.1.17} -> {6.2.1.1, 6.2.1.17}
path_odi00640.kgml: Skipped genes: odi:ODI_R1447, odi:ODI_R1449, odi:ODI_R1448
path_odi00640.kgml:
path_odi00640.kgml: Found a trail of span 3 containing skipped vertices
path_odi00640.kgml: 55 -> [63] -> 67 -> 66 -> 63
path_odi00640.kgml: R00935 -> [R00926] -> R01354 -> R00926 -> R00926
path_odi00640.kgml: {odi:ODI_R1446, odi:ODI_R2518} -> [odi:ODI_R1452] -> {odi:ODI_R1455, odi:ODI_R1475} -> {odi:ODI_R1455, odi:ODI_R1475} -> odi:ODI_R1452
path_odi00640.kgml: 1.2.1.27 -> [{6.2.1.1, 6.2.1.17}] -> {6.2.1.1, 6.2.1.17} -> {6.2.1.1, 6.2.1.17} -> {6.2.1.1, 6.2.1.17}
path_odi00640.kgml: Skipped genes: odi:ODI_R1447, odi:ODI_R1453, odi:ODI_R1454, odi:ODI_R1449, odi:ODI_R1448
path_odi00640.kgml:
path_odi00640.kgml: Found a trail of span 3 containing skipped vertices
path_odi00640.kgml: 55 -> [63] -> 67 -> 64 -> 63
path_odi00640.kgml: R00935 -> [R00926] -> R01354 -> R01354 -> R00926
path_odi00640.kgml: {odi:ODI_R1446, odi:ODI_R2518} -> [odi:ODI_R1452] -> {odi:ODI_R1455, odi:ODI_R1475} -> odi:ODI_R1452 -> odi:ODI_R1452
path_odi00640.kgml: 1.2.1.27 -> [{6.2.1.1, 6.2.1.17}] -> {6.2.1.1, 6.2.1.17} -> {6.2.1.1, 6.2.1.17} -> {6.2.1.1, 6.2.1.17}
path_odi00640.kgml: Skipped genes: odi:ODI_R1447, odi:ODI_R1453, odi:ODI_R1454, odi:ODI_R1449, odi:ODI_R1448
path_odi00640.kgml:
path_odi00640.kgml: Found a trail of span 3 containing skipped vertices
path_odi00640.kgml: 55 -> [63] -> 67 -> 63
path_odi00640.kgml: R00935 -> [R00926] -> R01354 -> R00926
path_odi00640.kgml: {odi:ODI_R1446, odi:ODI_R2518} -> [odi:ODI_R1452] -> {odi:ODI_R1455, odi:ODI_R1475} -> odi:ODI_R1452
path_odi00640.kgml: 1.2.1.27 -> [{6.2.1.1, 6.2.1.17}] -> {6.2.1.1, 6.2.1.17} -> {6.2.1.1, 6.2.1.17}
path_odi00640.kgml: Skipped genes: odi:ODI_R1447, odi:ODI_R1453, odi:ODI_R1454, odi:ODI_R1449, odi:ODI_R1448
path_odi00640.kgml:
path_odi00640.kgml: Found a trail of span 2 without skipping any vertex
path_odi00640.kgml: 52 -> 68
path_odi00640.kgml: R00921 -> R01353
path_odi00640.kgml: odi:ODI_R3364 -> odi:ODI_R3365
path_odi00640.kgml: {2.3.1.222, 2.3.1.8} -> {2.7.2.1, 2.7.2.15}
path_odi00640.kgml:
path_odi00640.kgml: Found a trail of span 2 containing skipped vertices
path_odi00640.kgml: 105 -> [102 -> 111] -> 114
path_odi00640.kgml: R00931 -> [R04424 -> R04425] -> R00409
path_odi00640.kgml: odi:ODI_R2888 -> [odi:ODI_R2889 -> odi:ODI_R2894] -> odi:ODI_R2887
path_odi00640.kgml: 2.3.3.5 -> [4.2.1.79 -> 4.2.1.99] -> 4.1.3.30
path_odi00640.kgml:
path_odi00640.kgml: Found a trail of span 2 without skipping any vertex
path_odi00640.kgml: 195 -> 197
path_odi00640.kgml: R11263 -> R11264
path_odi00640.kgml: odi:ODI_R1102 -> odi:ODI_R1103
path_odi00640.kgml: 4.2.1.117 -> ?
path_odi00640.kgml:
path_odi00640.kgml: --- 12.86 seconds ---

path_odi00643.kgml: Styrene degradation
path_odi00643.kgml: Initialization took 0.14 seconds
path_odi00643.kgml: (not found)
path_odi00643.kgml: --- 0.20 seconds ---

path_odi00660.kgml: C5-Branched dibasic acid metabolism
path_odi00660.kgml: Initialization took 0.39 seconds
path_odi00660.kgml:
path_odi00660.kgml: Found a trail of span 3 without skipping any vertex
path_odi00660.kgml: 31 -> 96 -> 97
path_odi00660.kgml: R03896 -> R03898 -> R00994
path_odi00660.kgml: {odi:ODI_R2588, odi:ODI_R2589, odi:ODI_R3531, odi:ODI_R3532} -> {odi:ODI_R2588, odi:ODI_R2589, odi:ODI_R3531, odi:ODI_R3532} -> odi:ODI_R2587
path_odi00660.kgml: 4.2.1.35 -> 4.2.1.35 -> 1.1.1.85
path_odi00660.kgml:
path_odi00660.kgml: --- 0.51 seconds ---

path_odi00670.kgml: One carbon pool by folate
path_odi00670.kgml: Initialization took 0.43 seconds
path_odi00670.kgml:
path_odi00670.kgml: Found a trail of span 4 containing skipped vertices
path_odi00670.kgml: 24 -> 23 -> 52 -> [24] -> 68
path_odi00670.kgml: {R02235, R02236} -> {R00936, R00939} -> R02101 -> [{R02235, R02236}] -> {R00937, R00940}
path_odi00670.kgml: odi:ODI_R3775 -> odi:ODI_R3775 -> odi:ODI_R3774 -> [odi:ODI_R3775] -> odi:ODI_R3775
path_odi00670.kgml: {1.5.1.3, 1.5.1.3} -> {1.5.1.3, 1.5.1.3} -> 2.1.1.45 -> [{1.5.1.3, 1.5.1.3}] -> {1.5.1.3, 1.5.1.3}
path_odi00670.kgml:
path_odi00670.kgml: --- 5.84 seconds ---

path_odi00680.kgml: Methane metabolism
path_odi00680.kgml: Initialization took 1.95 seconds
path_odi00680.kgml:
path_odi00680.kgml: Found a trail of span 2 without skipping any vertex
path_odi00680.kgml: 203 -> 204
path_odi00680.kgml: R00315 -> R00230
path_odi00680.kgml: odi:ODI_R3365 -> odi:ODI_R3364
path_odi00680.kgml: {2.7.2.1, 2.7.2.15} -> 2.3.1.8
path_odi00680.kgml:
path_odi00680.kgml: --- 2.09 seconds ---

path_odi00730.kgml: Thiamine metabolism
path_odi00730.kgml: Initialization took 0.19 seconds
path_odi00730.kgml:
path_odi00730.kgml: Found a trail of span 3 without skipping any vertex
path_odi00730.kgml: 76 -> 75 -> 93
path_odi00730.kgml: R03471 -> R04509 -> R03223
path_odi00730.kgml: {odi:ODI_R0572, odi:ODI_R0655} -> {odi:ODI_R0572, odi:ODI_R0655} -> odi:ODI_R0654
path_odi00730.kgml: 2.7.1.49 -> 2.7.4.7 -> 2.5.1.3
path_odi00730.kgml:
path_odi00730.kgml: Found a trail of span 3 without skipping any vertex
path_odi00730.kgml: 76 -> 75 -> 97
path_odi00730.kgml: R03471 -> R04509 -> R10712
path_odi00730.kgml: {odi:ODI_R0572, odi:ODI_R0655} -> {odi:ODI_R0572, odi:ODI_R0655} -> odi:ODI_R0654
path_odi00730.kgml: 2.7.1.49 -> 2.7.4.7 -> 2.5.1.3
path_odi00730.kgml:
path_odi00730.kgml: Found a trail of span 2 containing skipped vertices
path_odi00730.kgml: 76 -> [75] -> 97
path_odi00730.kgml: R03471 -> [R04509] -> R10712
path_odi00730.kgml: {odi:ODI_R0572, odi:ODI_R0655} -> [{odi:ODI_R0572, odi:ODI_R0655}] -> odi:ODI_R0654
path_odi00730.kgml: 2.7.1.49 -> [2.7.4.7] -> 2.5.1.3
path_odi00730.kgml:
path_odi00730.kgml: Found a trail of span 2 containing skipped vertices
path_odi00730.kgml: 76 -> [75] -> 93
path_odi00730.kgml: R03471 -> [R04509] -> R03223
path_odi00730.kgml: {odi:ODI_R0572, odi:ODI_R0655} -> [{odi:ODI_R0572, odi:ODI_R0655}] -> odi:ODI_R0654
path_odi00730.kgml: 2.7.1.49 -> [2.7.4.7] -> 2.5.1.3
path_odi00730.kgml:
path_odi00730.kgml: --- 0.46 seconds ---

path_odi00740.kgml: Riboflavin metabolism
path_odi00740.kgml: Initialization took 0.18 seconds
path_odi00740.kgml:
path_odi00740.kgml: Found a trail of span 2 without skipping any vertex
path_odi00740.kgml: 32 -> 41
path_odi00740.kgml: R07281 -> R04457
path_odi00740.kgml: {odi:ODI_R0017, odi:ODI_R3665} -> odi:ODI_R3664
path_odi00740.kgml: 4.1.99.12 -> 2.5.1.78
path_odi00740.kgml:
path_odi00740.kgml: --- 0.27 seconds ---

path_odi00750.kgml: Vitamin B6 metabolism
path_odi00750.kgml: Initialization took 0.19 seconds
path_odi00750.kgml: (not found)
path_odi00750.kgml: --- 0.23 seconds ---

path_odi00760.kgml: Nicotinate and nicotinamide metabolism
path_odi00760.kgml: Initialization took 0.89 seconds
path_odi00760.kgml:
path_odi00760.kgml: Found a trail of span 4 without skipping any vertex
path_odi00760.kgml: 76 -> 179 -> 75 -> 74
path_odi00760.kgml: R09125 -> R09126 -> R03540 -> R01087
path_odi00760.kgml: odi:ODI_R3898 -> odi:ODI_R3897 -> odi:ODI_R3899 -> {odi:ODI_R2533, odi:ODI_R3896}
path_odi00760.kgml: 1.13.11.9 -> 3.5.1.106 -> 3.5.1.107 -> 5.2.1.1
path_odi00760.kgml:
path_odi00760.kgml: Found a trail of span 3 containing skipped vertices
path_odi00760.kgml: 76 -> 179 -> [75] -> 74
path_odi00760.kgml: R09125 -> R09126 -> [R03540] -> R01087
path_odi00760.kgml: odi:ODI_R3898 -> odi:ODI_R3897 -> [odi:ODI_R3899] -> {odi:ODI_R2533, odi:ODI_R3896}
path_odi00760.kgml: 1.13.11.9 -> 3.5.1.106 -> [3.5.1.107] -> 5.2.1.1
path_odi00760.kgml:
path_odi00760.kgml: Found a trail of span 3 containing skipped vertices
path_odi00760.kgml: 76 -> [179] -> 75 -> 74
path_odi00760.kgml: R09125 -> [R09126] -> R03540 -> R01087
path_odi00760.kgml: odi:ODI_R3898 -> [odi:ODI_R3897] -> odi:ODI_R3899 -> {odi:ODI_R2533, odi:ODI_R3896}
path_odi00760.kgml: 1.13.11.9 -> [3.5.1.106] -> 3.5.1.107 -> 5.2.1.1
path_odi00760.kgml: Skipped genes: odi:ODI_R3897
path_odi00760.kgml:
path_odi00760.kgml: Found a trail of span 2 containing skipped vertices
path_odi00760.kgml: 76 -> [179 -> 75] -> 74
path_odi00760.kgml: R09125 -> [R09126 -> R03540] -> R01087
path_odi00760.kgml: odi:ODI_R3898 -> [odi:ODI_R3897 -> odi:ODI_R3899] -> {odi:ODI_R2533, odi:ODI_R3896}
path_odi00760.kgml: 1.13.11.9 -> [3.5.1.106 -> 3.5.1.107] -> 5.2.1.1
path_odi00760.kgml: Skipped genes: odi:ODI_R3897
path_odi00760.kgml:
path_odi00760.kgml: Found a trail of span 2 without skipping any vertex
path_odi00760.kgml: 184 -> 77
path_odi00760.kgml: R09473 -> R08764
path_odi00760.kgml: {odi:ODI_R3893, odi:ODI_R3894} -> odi:ODI_R3895
path_odi00760.kgml: 1.17.2.1 -> 1.14.13.114
path_odi00760.kgml:
path_odi00760.kgml: --- 1.24 seconds ---

path_odi00770.kgml: Pantothenate and CoA biosynthesis
path_odi00770.kgml: Initialization took 1.09 seconds
path_odi00770.kgml:
path_odi00770.kgml: Found a trail of span 2 without skipping any vertex
path_odi00770.kgml: 82 -> 81
path_odi00770.kgml: R00006 -> R03051
path_odi00770.kgml: {odi:ODI_R0187, odi:ODI_R0538, odi:ODI_R0739, odi:ODI_R1189, odi:ODI_R1190, odi:ODI_R3286, odi:ODI_R3821} -> odi:ODI_R1191
path_odi00770.kgml: 2.2.1.6 -> 1.1.1.86
path_odi00770.kgml:
path_odi00770.kgml: --- 1.18 seconds ---

path_odi00780.kgml: Biotin metabolism
path_odi00780.kgml: Initialization took 0.89 seconds
path_odi00780.kgml:
path_odi00780.kgml: Found a trail of span 4 containing skipped vertices
path_odi00780.kgml: 95 -> 53 -> [56 -> 59] -> 74 -> 67
path_odi00780.kgml: R10115 -> R10116 -> [R10117 -> R10118] -> R10119 -> R10120
path_odi00780.kgml: {odi:ODI_R1428, odi:ODI_R2249} -> {odi:ODI_R0169, odi:ODI_R0411, odi:ODI_R1425, odi:ODI_R2253, odi:ODI_R2461, odi:ODI_R3095, odi:ODI_R3132, odi:ODI_R3728} -> [{odi:ODI_R2198, odi:ODI_R2265} -> {odi:ODI_R3460, odi:ODI_R3717}] -> {odi:ODI_R1428, odi:ODI_R2249} -> {odi:ODI_R0169, odi:ODI_R0411, odi:ODI_R1425, odi:ODI_R2253, odi:ODI_R2461, odi:ODI_R3095, odi:ODI_R3132, odi:ODI_R3728}
path_odi00780.kgml: {2.3.1.179, 2.3.1.41} -> 1.1.1.100 -> [4.2.1.59 -> 1.3.1.10] -> {2.3.1.179, 2.3.1.41} -> 1.1.1.100
path_odi00780.kgml: Skipped genes: odi:ODI_R1426
path_odi00780.kgml:
path_odi00780.kgml: Found a trail of span 3 containing skipped vertices
path_odi00780.kgml: 95 -> [53 -> 56 -> 59] -> 74 -> 67
path_odi00780.kgml: R10115 -> [R10116 -> R10117 -> R10118] -> R10119 -> R10120
path_odi00780.kgml: {odi:ODI_R1428, odi:ODI_R2249} -> [{odi:ODI_R0169, odi:ODI_R0411, odi:ODI_R1425, odi:ODI_R2253, odi:ODI_R2461, odi:ODI_R3095, odi:ODI_R3132, odi:ODI_R3728} -> {odi:ODI_R2198, odi:ODI_R2265} -> {odi:ODI_R3460, odi:ODI_R3717}] -> {odi:ODI_R1428, odi:ODI_R2249} -> {odi:ODI_R0169, odi:ODI_R0411, odi:ODI_R1425, odi:ODI_R2253, odi:ODI_R2461, odi:ODI_R3095, odi:ODI_R3132, odi:ODI_R3728}
path_odi00780.kgml: {2.3.1.179, 2.3.1.41} -> [1.1.1.100 -> 4.2.1.59 -> 1.3.1.10] -> {2.3.1.179, 2.3.1.41} -> 1.1.1.100
path_odi00780.kgml: Skipped genes: odi:ODI_R1426
path_odi00780.kgml:
path_odi00780.kgml: Found a trail of span 3 containing skipped vertices
path_odi00780.kgml: 95 -> 53 -> [56 -> 59 -> 74] -> 67
path_odi00780.kgml: R10115 -> R10116 -> [R10117 -> R10118 -> R10119] -> R10120
path_odi00780.kgml: {odi:ODI_R1428, odi:ODI_R2249} -> {odi:ODI_R0169, odi:ODI_R0411, odi:ODI_R1425, odi:ODI_R2253, odi:ODI_R2461, odi:ODI_R3095, odi:ODI_R3132, odi:ODI_R3728} -> [{odi:ODI_R2198, odi:ODI_R2265} -> {odi:ODI_R3460, odi:ODI_R3717} -> {odi:ODI_R1428, odi:ODI_R2249}] -> {odi:ODI_R0169, odi:ODI_R0411, odi:ODI_R1425, odi:ODI_R2253, odi:ODI_R2461, odi:ODI_R3095, odi:ODI_R3132, odi:ODI_R3728}
path_odi00780.kgml: {2.3.1.179, 2.3.1.41} -> 1.1.1.100 -> [4.2.1.59 -> 1.3.1.10 -> {2.3.1.179, 2.3.1.41}] -> 1.1.1.100
path_odi00780.kgml: Skipped genes: odi:ODI_R1426
path_odi00780.kgml:
path_odi00780.kgml: Found a trail of span 3 containing skipped vertices
path_odi00780.kgml: 42 -> 45 -> [32] -> 31
path_odi00780.kgml: R09725 -> R10124 -> [R03231] -> R03182
path_odi00780.kgml: odi:ODI_R0845 -> odi:ODI_R0846 -> [odi:ODI_R0847] -> odi:ODI_R0844
path_odi00780.kgml: 3.1.1.85 -> 2.3.1.47 -> [2.6.1.62] -> 6.3.3.3
path_odi00780.kgml:
path_odi00780.kgml: Found a trail of span 2 containing skipped vertices
path_odi00780.kgml: 34 -> [32] -> 31
path_odi00780.kgml: R03210 -> [R03231] -> R03182
path_odi00780.kgml: odi:ODI_R0846 -> [odi:ODI_R0847] -> odi:ODI_R0844
path_odi00780.kgml: 2.3.1.47 -> [2.6.1.62] -> 6.3.3.3
path_odi00780.kgml: Skipped genes: odi:ODI_R0845
path_odi00780.kgml:
path_odi00780.kgml: Found a trail of span 2 containing skipped vertices
path_odi00780.kgml: 42 -> [45 -> 32] -> 31
path_odi00780.kgml: R09725 -> [R10124 -> R03231] -> R03182
path_odi00780.kgml: odi:ODI_R0845 -> [odi:ODI_R0846 -> odi:ODI_R0847] -> odi:ODI_R0844
path_odi00780.kgml: 3.1.1.85 -> [2.3.1.47 -> 2.6.1.62] -> 6.3.3.3
path_odi00780.kgml:
path_odi00780.kgml: --- 1.38 seconds ---

path_odi00785.kgml: Lipoic acid metabolism
path_odi00785.kgml: Initialization took 0.08 seconds
path_odi00785.kgml:
path_odi00785.kgml: Found a trail of span 2 without skipping any vertex
path_odi00785.kgml: 5 -> 6
path_odi00785.kgml: R07768 -> R07769
path_odi00785.kgml: odi:ODI_R4319 -> odi:ODI_R4320
path_odi00785.kgml: 2.8.1.8 -> 2.3.1.181
path_odi00785.kgml:
path_odi00785.kgml: Found a trail of span 2 without skipping any vertex
path_odi00785.kgml: 11 -> 10
path_odi00785.kgml: R07766 -> R07767
path_odi00785.kgml: odi:ODI_R4320 -> odi:ODI_R4319
path_odi00785.kgml: 2.3.1.181 -> 2.8.1.8
path_odi00785.kgml:
path_odi00785.kgml: --- 0.24 seconds ---

path_odi00790.kgml: Folate biosynthesis
path_odi00790.kgml: Initialization took 0.98 seconds
path_odi00790.kgml:
path_odi00790.kgml: Found a trail of span 4 containing skipped vertices
path_odi00790.kgml: 117 -> 94 -> 118 -> 122
path_odi00790.kgml: R11372 -> R09395 -> R09726 -> R09735
path_odi00790.kgml: odi:ODI_R3392 -> odi:ODI_R3394 -> {odi:ODI_R3295, odi:ODI_R3395} -> odi:ODI_R3396
path_odi00790.kgml: 4.6.1.17 -> 2.8.1.12 -> 2.7.7.75 -> 2.10.1.1
path_odi00790.kgml: Skipped genes: odi:ODI_R3393
path_odi00790.kgml:
path_odi00790.kgml: Found a trail of span 3 containing skipped vertices
path_odi00790.kgml: 117 -> 94 -> [118] -> 122
path_odi00790.kgml: R11372 -> R09395 -> [R09726] -> R09735
path_odi00790.kgml: odi:ODI_R3392 -> odi:ODI_R3394 -> [{odi:ODI_R3295, odi:ODI_R3395}] -> odi:ODI_R3396
path_odi00790.kgml: 4.6.1.17 -> 2.8.1.12 -> [2.7.7.75] -> 2.10.1.1
path_odi00790.kgml: Skipped genes: odi:ODI_R3393, odi:ODI_R3395
path_odi00790.kgml:
path_odi00790.kgml: Found a trail of span 3 containing skipped vertices
path_odi00790.kgml: 117 -> [94] -> 118 -> 122
path_odi00790.kgml: R11372 -> [R09395] -> R09726 -> R09735
path_odi00790.kgml: odi:ODI_R3392 -> [odi:ODI_R3394] -> {odi:ODI_R3295, odi:ODI_R3395} -> odi:ODI_R3396
path_odi00790.kgml: 4.6.1.17 -> [2.8.1.12] -> 2.7.7.75 -> 2.10.1.1
path_odi00790.kgml: Skipped genes: odi:ODI_R3393, odi:ODI_R3394
path_odi00790.kgml:
path_odi00790.kgml: Found a trail of span 2 without skipping any vertex
path_odi00790.kgml: 96 -> 102
path_odi00790.kgml: R09959 -> R10002
path_odi00790.kgml: odi:ODI_R0977 -> odi:ODI_R0978
path_odi00790.kgml: 4.1.2.50 -> 4.3.99.3
path_odi00790.kgml:
path_odi00790.kgml: Found a trail of span 2 without skipping any vertex
path_odi00790.kgml: 65 -> 66
path_odi00790.kgml: R01716 -> R05553
path_odi00790.kgml: odi:ODI_R3269 -> odi:ODI_R3270
path_odi00790.kgml: 2.6.1.85 -> 4.1.3.38
path_odi00790.kgml:
path_odi00790.kgml: Found a trail of span 2 containing skipped vertices
path_odi00790.kgml: 117 -> [94 -> 118] -> 122
path_odi00790.kgml: R11372 -> [R09395 -> R09726] -> R09735
path_odi00790.kgml: odi:ODI_R3392 -> [odi:ODI_R3394 -> {odi:ODI_R3295, odi:ODI_R3395}] -> odi:ODI_R3396
path_odi00790.kgml: 4.6.1.17 -> [2.8.1.12 -> 2.7.7.75] -> 2.10.1.1
path_odi00790.kgml: Skipped genes: odi:ODI_R3393, odi:ODI_R3395, odi:ODI_R3394
path_odi00790.kgml:
path_odi00790.kgml: --- 1.52 seconds ---

path_odi00791.kgml: Atrazine degradation
path_odi00791.kgml: Initialization took 0.06 seconds
path_odi00791.kgml:
path_odi00791.kgml: Found a trail of span 2 containing skipped vertices
path_odi00791.kgml: 70 -> 41
path_odi00791.kgml: R00774 -> R00005
path_odi00791.kgml: odi:ODI_R0883 -> odi:ODI_R0885
path_odi00791.kgml: 6.3.4.6 -> 3.5.1.54
path_odi00791.kgml: Skipped genes: odi:ODI_R0884
path_odi00791.kgml:
path_odi00791.kgml: --- 0.17 seconds ---

path_odi00860.kgml: Porphyrin and chlorophyll metabolism
path_odi00860.kgml: Initialization took 0.85 seconds
path_odi00860.kgml:
path_odi00860.kgml: Found a trail of span 3 without skipping any vertex
path_odi00860.kgml: 273 -> 270 -> 271
path_odi00860.kgml: R00084 -> R03165 -> R03194
path_odi00860.kgml: odi:ODI_R2008 -> odi:ODI_R2009 -> {odi:ODI_R2010, odi:ODI_R2365, odi:ODI_R3329}
path_odi00860.kgml: 2.5.1.61 -> 4.2.1.75 -> 2.1.1.107
path_odi00860.kgml:
path_odi00860.kgml: Found a trail of span 2 without skipping any vertex
path_odi00860.kgml: 262 -> 314
path_odi00860.kgml: R07411 -> R07412
path_odi00860.kgml: odi:ODI_R0316 -> odi:ODI_R0315
path_odi00860.kgml: 2.5.1.141 -> ?
path_odi00860.kgml:
path_odi00860.kgml: Found a trail of span 2 containing skipped vertices
path_odi00860.kgml: 273 -> [270] -> 271
path_odi00860.kgml: R00084 -> [R03165] -> R03194
path_odi00860.kgml: odi:ODI_R2008 -> [odi:ODI_R2009] -> {odi:ODI_R2010, odi:ODI_R2365, odi:ODI_R3329}
path_odi00860.kgml: 2.5.1.61 -> [4.2.1.75] -> 2.1.1.107
path_odi00860.kgml: Skipped genes: odi:ODI_R2009
path_odi00860.kgml:
path_odi00860.kgml: --- 1.14 seconds ---

path_odi00900.kgml: Terpenoid backbone biosynthesis
path_odi00900.kgml: Initialization took 0.43 seconds
path_odi00900.kgml:
path_odi00900.kgml: Found a trail of span 2 containing skipped vertices
path_odi00900.kgml: 66 -> [67] -> 68
path_odi00900.kgml: R05633 -> [R05634] -> R05637
path_odi00900.kgml: odi:ODI_R1369 -> [odi:ODI_R3746] -> odi:ODI_R1370
path_odi00900.kgml: 2.7.7.60 -> [2.7.1.148] -> 4.6.1.12
path_odi00900.kgml:
path_odi00900.kgml: --- 0.56 seconds ---

path_odi00903.kgml: Limonene and pinene degradation
path_odi00903.kgml: Initialization took 0.08 seconds
path_odi00903.kgml: (not found)
path_odi00903.kgml: --- 0.14 seconds ---

path_odi00906.kgml: Carotenoid biosynthesis
path_odi00906.kgml: Initialization took 0.05 seconds
path_odi00906.kgml: (not found)
path_odi00906.kgml: --- 0.11 seconds ---

path_odi00910.kgml: Nitrogen metabolism
path_odi00910.kgml: Initialization took 1.13 seconds
path_odi00910.kgml:
path_odi00910.kgml: Found a trail of span 2 containing skipped vertices
path_odi00910.kgml: 25 -> 150
path_odi00910.kgml: R00798 -> R09497
path_odi00910.kgml: {odi:ODI_R3857, odi:ODI_R3859, odi:ODI_R3860} -> {odi:ODI_R3857, odi:ODI_R3859, odi:ODI_R3860}
path_odi00910.kgml: ? -> 1.7.5.1
path_odi00910.kgml: Skipped genes: odi:ODI_R3858
path_odi00910.kgml:
path_odi00910.kgml: --- 1.28 seconds ---

path_odi00920.kgml: Sulfur metabolism
path_odi00920.kgml: Initialization took 4.30 seconds
path_odi00920.kgml: (not found)
path_odi00920.kgml: --- 4.35 seconds ---

path_odi00930.kgml: Caprolactam degradation
path_odi00930.kgml: Initialization took 0.14 seconds
path_odi00930.kgml: (not found)
path_odi00930.kgml: --- 0.20 seconds ---

path_odi00970.kgml: Aminoacyl-tRNA biosynthesis
path_odi00970.kgml: Initialization took 1.84 seconds
path_odi00970.kgml: (not found)
path_odi00970.kgml: --- 1.90 seconds ---

path_odi01040.kgml: Biosynthesis of unsaturated fatty acids
path_odi01040.kgml: Initialization took 0.33 seconds
path_odi01040.kgml: (not found)
path_odi01040.kgml: --- 0.39 seconds ---

--- 920.60 seconds ---
