# Supplementary material for: CoMetGeNe: mining conserved neighborhood patterns in metabolic and genomic contexts
Source: BMC Bioinformatics. 2019 Jan 10;20:19. doi: 10.1186/s12859-018-2542-2 (PMC6327494; doi:10.1186/s12859-018-2542-2)
Supplement: Supplementary file 14 — Trail finding results for completely assembled representative bacterial genomes present in NCBI Genomes. Of the 1,545 fully assembled representative bacterial genomes in NCBI, corresponding entries have been identified in KEGG for 1,467 species, for which trail finding has been performed for all combinations of gap parameters δG and δD ranging from 0 to 3. This additional file is available from https://doi.org/10.6084/m9.figshare.7288769. (GZ 178,532 kb) [file 12859_2018_2542_MOESM14_ESM.gz › results/swo_dG1_dD3.hnet]

--- delta_G = 1, delta_D = 3 ---

path_swo00020.kgml: Citrate cycle (TCA cycle)
path_swo00020.kgml: Initialization took 0.78 seconds
path_swo00020.kgml: (not found)
path_swo00020.kgml: --- 0.83 seconds ---

path_swo00030.kgml: Pentose phosphate pathway
path_swo00030.kgml: Initialization took 0.73 seconds
path_swo00030.kgml:
path_swo00030.kgml: Found a trail of span 3 containing skipped vertices
path_swo00030.kgml: 52 -> [49] -> 50 -> 77
path_swo00030.kgml: R04780 -> [R01830] -> R01070 -> R01827
path_swo00030.kgml: swo:Swol_2409 -> [{swo:Swol_0243, swo:Swol_0244}] -> swo:Swol_2411 -> swo:Swol_2410
path_swo00030.kgml: 3.1.3.11 -> [2.2.1.1] -> 4.1.2.13 -> 2.2.1.2
path_swo00030.kgml:
path_swo00030.kgml: Found a trail of span 2 without skipping any vertex
path_swo00030.kgml: 49 -> 46
path_swo00030.kgml: R01830 -> R01641
path_swo00030.kgml: {swo:Swol_0243, swo:Swol_0244} -> {swo:Swol_0243, swo:Swol_0244}
path_swo00030.kgml: 2.2.1.1 -> 2.2.1.1
path_swo00030.kgml:
path_swo00030.kgml: --- 1.34 seconds ---

path_swo00040.kgml: Pentose and glucuronate interconversions
path_swo00040.kgml: Initialization took 0.08 seconds
path_swo00040.kgml: (not found)
path_swo00040.kgml: --- 0.13 seconds ---

path_swo00051.kgml: Fructose and mannose metabolism
path_swo00051.kgml: Initialization took 0.38 seconds
path_swo00051.kgml:
path_swo00051.kgml: Found a trail of span 3 containing skipped vertices
path_swo00051.kgml: 94 -> [93 -> 96] -> 105 -> [88] -> 96
path_swo00051.kgml: R02568 -> [R01015 -> R01070] -> R04780 -> [R04779] -> R01070
path_swo00051.kgml: swo:Swol_2411 -> [swo:Swol_0274 -> swo:Swol_2411] -> swo:Swol_2409 -> [{swo:Swol_1170, swo:Swol_2041}] -> swo:Swol_2411
path_swo00051.kgml: 4.1.2.13 -> [5.3.1.1 -> 4.1.2.13] -> 3.1.3.11 -> [2.7.1.11] -> 4.1.2.13
path_swo00051.kgml: Skipped genes: swo:Swol_2410
path_swo00051.kgml:
path_swo00051.kgml: Found a trail of span 2 without skipping any vertex
path_swo00051.kgml: 79 -> 84
path_swo00051.kgml: R01818 -> R00885
path_swo00051.kgml: {swo:Swol_1915, swo:Swol_2154} -> {swo:Swol_0751, swo:Swol_1914, swo:Swol_2137}
path_swo00051.kgml: 5.4.2.8 -> 2.7.7.13
path_swo00051.kgml:
path_swo00051.kgml: --- 0.62 seconds ---

path_swo00052.kgml: Galactose metabolism
path_swo00052.kgml: Initialization took 0.18 seconds
path_swo00052.kgml: (not found)
path_swo00052.kgml: --- 0.23 seconds ---

path_swo00071.kgml: Fatty acid degradation
path_swo00071.kgml: Initialization took 0.38 seconds
path_swo00071.kgml:
path_swo00071.kgml: Found a trail of span 3 without skipping any vertex
path_swo00071.kgml: 195 -> 48 -> 40
path_swo00071.kgml: R00238 -> R01177 -> R01175
path_swo00071.kgml: {swo:Swol_0308, swo:Swol_0675, swo:Swol_0789, swo:Swol_1486, swo:Swol_1934, swo:Swol_2051} -> {swo:Swol_0308, swo:Swol_0675, swo:Swol_0789, swo:Swol_1486, swo:Swol_1934, swo:Swol_2051} -> {swo:Swol_0268, swo:Swol_0488, swo:Swol_0788, swo:Swol_1483, swo:Swol_1841}
path_swo00071.kgml: 2.3.1.9 -> {2.3.1.16, 2.3.1.9} -> {1.3.3.6, 1.3.8.1, 1.3.8.7}
path_swo00071.kgml:
path_swo00071.kgml: --- 0.47 seconds ---

path_swo00130.kgml: Ubiquinone and other terpenoid-quinone biosynthesis
path_swo00130.kgml: Initialization took 0.13 seconds
path_swo00130.kgml:
path_swo00130.kgml: Found a trail of span 2 without skipping any vertex
path_swo00130.kgml: 194 -> 195
path_swo00130.kgml: R10666 -> R10667
path_swo00130.kgml: swo:Swol_1158 -> swo:Swol_1157
path_swo00130.kgml: 4.2.1.151 -> 2.5.1.120
path_swo00130.kgml:
path_swo00130.kgml: --- 0.22 seconds ---

path_swo00190.kgml: Oxidative phosphorylation
path_swo00190.kgml: Initialization took 0.94 seconds
path_swo00190.kgml: (not found)
path_swo00190.kgml: --- 0.98 seconds ---

path_swo00220.kgml: Arginine biosynthesis
path_swo00220.kgml: Initialization took 0.18 seconds
path_swo00220.kgml:
path_swo00220.kgml: Found a trail of span 6 without skipping any vertex
path_swo00220.kgml: 49 -> 50 -> 51 -> 52 -> 55 -> 44
path_swo00220.kgml: R00259 -> R02649 -> R03443 -> R02283 -> R02282 -> R01398
path_swo00220.kgml: swo:Swol_2290 -> swo:Swol_2289 -> swo:Swol_2291 -> swo:Swol_2288 -> swo:Swol_2290 -> swo:Swol_2287
path_swo00220.kgml: 2.3.1.1 -> 2.7.2.8 -> 1.2.1.38 -> 2.6.1.11 -> 2.3.1.35 -> 2.1.3.3
path_swo00220.kgml:
path_swo00220.kgml: Found a trail of span 5 containing skipped vertices
path_swo00220.kgml: 49 -> 50 -> 51 -> 52 -> [55] -> 44
path_swo00220.kgml: R00259 -> R02649 -> R03443 -> R02283 -> [R02282] -> R01398
path_swo00220.kgml: swo:Swol_2290 -> swo:Swol_2289 -> swo:Swol_2291 -> swo:Swol_2288 -> [swo:Swol_2290] -> swo:Swol_2287
path_swo00220.kgml: 2.3.1.1 -> 2.7.2.8 -> 1.2.1.38 -> 2.6.1.11 -> [2.3.1.35] -> 2.1.3.3
path_swo00220.kgml:
path_swo00220.kgml: Found a trail of span 5 containing skipped vertices
path_swo00220.kgml: 49 -> 50 -> [51] -> 52 -> 55 -> 44
path_swo00220.kgml: R00259 -> R02649 -> [R03443] -> R02283 -> R02282 -> R01398
path_swo00220.kgml: swo:Swol_2290 -> swo:Swol_2289 -> [swo:Swol_2291] -> swo:Swol_2288 -> swo:Swol_2290 -> swo:Swol_2287
path_swo00220.kgml: 2.3.1.1 -> 2.7.2.8 -> [1.2.1.38] -> 2.6.1.11 -> 2.3.1.35 -> 2.1.3.3
path_swo00220.kgml:
path_swo00220.kgml: Found a trail of span 5 containing skipped vertices
path_swo00220.kgml: 49 -> 50 -> 51 -> [52] -> 55 -> 44
path_swo00220.kgml: R00259 -> R02649 -> R03443 -> [R02283] -> R02282 -> R01398
path_swo00220.kgml: swo:Swol_2290 -> swo:Swol_2289 -> swo:Swol_2291 -> [swo:Swol_2288] -> swo:Swol_2290 -> swo:Swol_2287
path_swo00220.kgml: 2.3.1.1 -> 2.7.2.8 -> 1.2.1.38 -> [2.6.1.11] -> 2.3.1.35 -> 2.1.3.3
path_swo00220.kgml: Skipped genes: swo:Swol_2288
path_swo00220.kgml:
path_swo00220.kgml: Found a trail of span 5 containing skipped vertices
path_swo00220.kgml: 49 -> [50] -> 51 -> 52 -> 55 -> 44
path_swo00220.kgml: R00259 -> [R02649] -> R03443 -> R02283 -> R02282 -> R01398
path_swo00220.kgml: swo:Swol_2290 -> [swo:Swol_2289] -> swo:Swol_2291 -> swo:Swol_2288 -> swo:Swol_2290 -> swo:Swol_2287
path_swo00220.kgml: 2.3.1.1 -> [2.7.2.8] -> 1.2.1.38 -> 2.6.1.11 -> 2.3.1.35 -> 2.1.3.3
path_swo00220.kgml: Skipped genes: swo:Swol_2289
path_swo00220.kgml:
path_swo00220.kgml: Found a trail of span 4 containing skipped vertices
path_swo00220.kgml: 49 -> 50 -> [51 -> 52] -> 55 -> 44
path_swo00220.kgml: R00259 -> R02649 -> [R03443 -> R02283] -> R02282 -> R01398
path_swo00220.kgml: swo:Swol_2290 -> swo:Swol_2289 -> [swo:Swol_2291 -> swo:Swol_2288] -> swo:Swol_2290 -> swo:Swol_2287
path_swo00220.kgml: 2.3.1.1 -> 2.7.2.8 -> [1.2.1.38 -> 2.6.1.11] -> 2.3.1.35 -> 2.1.3.3
path_swo00220.kgml: Skipped genes: swo:Swol_2288
path_swo00220.kgml:
path_swo00220.kgml: Found a trail of span 4 containing skipped vertices
path_swo00220.kgml: 49 -> 50 -> 51 -> [52 -> 55] -> 44
path_swo00220.kgml: R00259 -> R02649 -> R03443 -> [R02283 -> R02282] -> R01398
path_swo00220.kgml: swo:Swol_2290 -> swo:Swol_2289 -> swo:Swol_2291 -> [swo:Swol_2288 -> swo:Swol_2290] -> swo:Swol_2287
path_swo00220.kgml: 2.3.1.1 -> 2.7.2.8 -> 1.2.1.38 -> [2.6.1.11 -> 2.3.1.35] -> 2.1.3.3
path_swo00220.kgml: Skipped genes: swo:Swol_2288
path_swo00220.kgml:
path_swo00220.kgml: Found a trail of span 4 containing skipped vertices
path_swo00220.kgml: 49 -> [50 -> 51] -> 52 -> 55 -> 44
path_swo00220.kgml: R00259 -> [R02649 -> R03443] -> R02283 -> R02282 -> R01398
path_swo00220.kgml: swo:Swol_2290 -> [swo:Swol_2289 -> swo:Swol_2291] -> swo:Swol_2288 -> swo:Swol_2290 -> swo:Swol_2287
path_swo00220.kgml: 2.3.1.1 -> [2.7.2.8 -> 1.2.1.38] -> 2.6.1.11 -> 2.3.1.35 -> 2.1.3.3
path_swo00220.kgml: Skipped genes: swo:Swol_2289
path_swo00220.kgml:
path_swo00220.kgml: Found a trail of span 3 containing skipped vertices
path_swo00220.kgml: 49 -> 50 -> [51 -> 52 -> 55] -> 44
path_swo00220.kgml: R00259 -> R02649 -> [R03443 -> R02283 -> R02282] -> R01398
path_swo00220.kgml: swo:Swol_2290 -> swo:Swol_2289 -> [swo:Swol_2291 -> swo:Swol_2288 -> swo:Swol_2290] -> swo:Swol_2287
path_swo00220.kgml: 2.3.1.1 -> 2.7.2.8 -> [1.2.1.38 -> 2.6.1.11 -> 2.3.1.35] -> 2.1.3.3
path_swo00220.kgml: Skipped genes: swo:Swol_2288
path_swo00220.kgml:
path_swo00220.kgml: --- 0.75 seconds ---

path_swo00230.kgml: Purine metabolism
path_swo00230.kgml: Initialization took 3.99 seconds
path_swo00230.kgml:
path_swo00230.kgml: Found a trail of span 4 containing skipped vertices
path_swo00230.kgml: 160 -> 162 -> 163 -> [260] -> 164
path_swo00230.kgml: R01072 -> R04144 -> R04325 -> [R04463] -> R04208
path_swo00230.kgml: swo:Swol_1778 -> swo:Swol_1774 -> swo:Swol_1776 -> [swo:Swol_2175] -> swo:Swol_1777
path_swo00230.kgml: 2.4.2.14 -> 6.3.4.13 -> 2.1.2.2 -> [6.3.5.3] -> 6.3.3.1
path_swo00230.kgml: Skipped genes: swo:Swol_1775
path_swo00230.kgml:
path_swo00230.kgml: Found a trail of span 4 containing skipped vertices
path_swo00230.kgml: 209 -> [205] -> 216 -> 206 -> 219
path_swo00230.kgml: R01132 -> [R01130] -> R02142 -> {R01230, R01231} -> R01229
path_swo00230.kgml: swo:Swol_1785 -> [swo:Swol_0916] -> swo:Swol_1785 -> swo:Swol_1784 -> swo:Swol_1785
path_swo00230.kgml: 2.4.2.8 -> [1.1.1.205] -> {2.4.2.22, 2.4.2.8} -> {6.3.5.2, 6.3.5.2} -> {2.4.2.22, 2.4.2.7, 2.4.2.8}
path_swo00230.kgml:
path_swo00230.kgml: Found a trail of span 3 containing skipped vertices
path_swo00230.kgml: 160 -> [162] -> 163 -> [260] -> 164
path_swo00230.kgml: R01072 -> [R04144] -> R04325 -> [R04463] -> R04208
path_swo00230.kgml: swo:Swol_1778 -> [swo:Swol_1774] -> swo:Swol_1776 -> [swo:Swol_2175] -> swo:Swol_1777
path_swo00230.kgml: 2.4.2.14 -> [6.3.4.13] -> 2.1.2.2 -> [6.3.5.3] -> 6.3.3.1
path_swo00230.kgml:
path_swo00230.kgml: Found a trail of span 3 containing skipped vertices
path_swo00230.kgml: 209 -> [205] -> 206 -> 219
path_swo00230.kgml: R01132 -> [R01130] -> {R01230, R01231} -> R01229
path_swo00230.kgml: swo:Swol_1785 -> [swo:Swol_0916] -> swo:Swol_1784 -> swo:Swol_1785
path_swo00230.kgml: 2.4.2.8 -> [1.1.1.205] -> {6.3.5.2, 6.3.5.2} -> {2.4.2.22, 2.4.2.7, 2.4.2.8}
path_swo00230.kgml:
path_swo00230.kgml: Found a trail of span 3 containing skipped vertices
path_swo00230.kgml: 220 -> [300] -> 244 -> [446 -> 275 -> 242] -> 239
path_swo00230.kgml: R00332 -> [R00430] -> R00441 -> [R11633 -> R01856 -> R01968] -> R02090
path_swo00230.kgml: swo:Swol_1237 -> [swo:Swol_2040] -> {swo:Swol_1236, swo:Swol_2304, swo:Swol_2340, swo:Swol_2341, swo:Swol_2420} -> [swo:Swol_2273 -> swo:Swol_1509 -> swo:Swol_1150] -> swo:Swol_1237
path_swo00230.kgml: 2.7.4.8 -> [2.7.1.40] -> {2.7.7.48, 2.7.7.6} -> [1.1.98.6 -> 3.1.5.1 -> {3.1.3.5, 3.1.3.89}] -> {2.7.4.12, 2.7.4.8}
path_swo00230.kgml:
path_swo00230.kgml: Found a trail of span 3 containing skipped vertices
path_swo00230.kgml: 428 -> [167] -> 166 -> [165 -> 169 -> 184] -> 183
path_swo00230.kgml: R07405 -> [R04591] -> R04559 -> [R04560 -> R01127 -> R01135] -> R01083
path_swo00230.kgml: swo:Swol_1780 -> [swo:Swol_1209] -> swo:Swol_1779 -> [swo:Swol_1775 -> swo:Swol_1775 -> swo:Swol_2533] -> swo:Swol_1779
path_swo00230.kgml: 5.4.99.18 -> [6.3.2.6] -> 4.3.2.2 -> [2.1.2.3 -> 3.5.4.10 -> 6.3.4.4] -> 4.3.2.2
path_swo00230.kgml:
path_swo00230.kgml: Found a trail of span 2 containing skipped vertices
path_swo00230.kgml: 160 -> [162 -> 163 -> 260] -> 164
path_swo00230.kgml: R01072 -> [R04144 -> R04325 -> R04463] -> R04208
path_swo00230.kgml: swo:Swol_1778 -> [swo:Swol_1774 -> swo:Swol_1776 -> swo:Swol_2175] -> swo:Swol_1777
path_swo00230.kgml: 2.4.2.14 -> [6.3.4.13 -> 2.1.2.2 -> 6.3.5.3] -> 6.3.3.1
path_swo00230.kgml:
path_swo00230.kgml: --- 6.03 seconds ---

path_swo00240.kgml: Pyrimidine metabolism
path_swo00240.kgml: Initialization took 3.41 seconds
path_swo00240.kgml:
path_swo00240.kgml: Found a trail of span 7 containing skipped vertices
path_swo00240.kgml: 91 -> 97 -> 98 -> [99] -> 101 -> 99 -> [101] -> 178 -> 112
path_swo00240.kgml: R00575 -> R01397 -> R01993 -> [R01869] -> R01870 -> R01869 -> [R01870] -> R00965 -> R00966
path_swo00240.kgml: {swo:Swol_1281, swo:Swol_1282} -> swo:Swol_1284 -> swo:Swol_1283 -> [{swo:Swol_1279, swo:Swol_1280}] -> swo:Swol_1277 -> {swo:Swol_1279, swo:Swol_1280} -> [swo:Swol_1277] -> swo:Swol_1278 -> swo:Swol_1285
path_swo00240.kgml: 6.3.5.5 -> 2.1.3.2 -> 3.5.2.3 -> [1.3.1.14] -> 2.4.2.10 -> 1.3.1.14 -> [2.4.2.10] -> 4.1.1.23 -> 2.4.2.9
path_swo00240.kgml:
path_swo00240.kgml: Found a trail of span 6 containing skipped vertices
path_swo00240.kgml: 91 -> [97 -> 98] -> 99 -> 98 -> [99] -> 101 -> 178 -> 112
path_swo00240.kgml: R00575 -> [R01397 -> R01993] -> R01869 -> R01993 -> [R01869] -> R01870 -> R00965 -> R00966
path_swo00240.kgml: {swo:Swol_1281, swo:Swol_1282} -> [swo:Swol_1284 -> swo:Swol_1283] -> {swo:Swol_1279, swo:Swol_1280} -> swo:Swol_1283 -> [{swo:Swol_1279, swo:Swol_1280}] -> swo:Swol_1277 -> swo:Swol_1278 -> swo:Swol_1285
path_swo00240.kgml: 6.3.5.5 -> [2.1.3.2 -> 3.5.2.3] -> 1.3.1.14 -> 3.5.2.3 -> [1.3.1.14] -> 2.4.2.10 -> 4.1.1.23 -> 2.4.2.9
path_swo00240.kgml: Skipped genes: swo:Swol_1284
path_swo00240.kgml:
path_swo00240.kgml: Found a trail of span 6 containing skipped vertices
path_swo00240.kgml: 91 -> 97 -> [98 -> 99] -> 101 -> [99] -> 98 -> 99 -> [101 -> 178] -> 112
path_swo00240.kgml: R00575 -> R01397 -> [R01993 -> R01869] -> R01870 -> [R01869] -> R01993 -> R01869 -> [R01870 -> R00965] -> R00966
path_swo00240.kgml: {swo:Swol_1281, swo:Swol_1282} -> swo:Swol_1284 -> [swo:Swol_1283 -> {swo:Swol_1279, swo:Swol_1280}] -> swo:Swol_1277 -> [{swo:Swol_1279, swo:Swol_1280}] -> swo:Swol_1283 -> {swo:Swol_1279, swo:Swol_1280} -> [swo:Swol_1277 -> swo:Swol_1278] -> swo:Swol_1285
path_swo00240.kgml: 6.3.5.5 -> 2.1.3.2 -> [3.5.2.3 -> 1.3.1.14] -> 2.4.2.10 -> [1.3.1.14] -> 3.5.2.3 -> 1.3.1.14 -> [2.4.2.10 -> 4.1.1.23] -> 2.4.2.9
path_swo00240.kgml: Skipped genes: swo:Swol_1278
path_swo00240.kgml:
path_swo00240.kgml: Found a trail of span 2 containing skipped vertices
path_swo00240.kgml: 107 -> 121
path_swo00240.kgml: {R00571, R00573} -> R00442
path_swo00240.kgml: swo:Swol_2418 -> {swo:Swol_1236, swo:Swol_2304, swo:Swol_2340, swo:Swol_2341, swo:Swol_2420}
path_swo00240.kgml: {6.3.4.2, 6.3.4.2} -> {2.7.7.48, 2.7.7.6}
path_swo00240.kgml: Skipped genes: swo:Swol_2419
path_swo00240.kgml:
path_swo00240.kgml: --- 6.77 seconds ---

path_swo00250.kgml: Alanine, aspartate and glutamate metabolism
path_swo00250.kgml: Initialization took 0.48 seconds
path_swo00250.kgml: (not found)
path_swo00250.kgml: --- 0.53 seconds ---

path_swo00260.kgml: Glycine, serine and threonine metabolism
path_swo00260.kgml: Initialization took 0.83 seconds
path_swo00260.kgml:
path_swo00260.kgml: Found a trail of span 3 containing skipped vertices
path_swo00260.kgml: 110 -> [82] -> 101 -> [110] -> 113
path_swo00260.kgml: R04125 -> [R00945] -> R03425 -> [R04125] -> R03815
path_swo00260.kgml: swo:Swol_1983 -> [swo:Swol_2392] -> {swo:Swol_1980, swo:Swol_1981} -> [swo:Swol_1983] -> swo:Swol_1978
path_swo00260.kgml: 2.1.2.10 -> [2.1.2.1] -> 1.4.4.2 -> [2.1.2.10] -> 1.8.1.4
path_swo00260.kgml: Skipped genes: swo:Swol_1982
path_swo00260.kgml:
path_swo00260.kgml: Found a trail of span 3 containing skipped vertices
path_swo00260.kgml: 76 -> [93] -> 103 -> 99
path_swo00260.kgml: R00480 -> [R02291] -> {R01773, R01775} -> R01771
path_swo00260.kgml: swo:Swol_1317 -> [swo:Swol_1270] -> swo:Swol_1319 -> swo:Swol_1318
path_swo00260.kgml: 2.7.2.4 -> [1.2.1.11] -> {1.1.1.3, 1.1.1.3} -> 2.7.1.39
path_swo00260.kgml:
path_swo00260.kgml: Found a trail of span 2 containing skipped vertices
path_swo00260.kgml: 76 -> [93 -> 103] -> 99
path_swo00260.kgml: R00480 -> [R02291 -> {R01773, R01775}] -> R01771
path_swo00260.kgml: swo:Swol_1317 -> [swo:Swol_1270 -> swo:Swol_1319] -> swo:Swol_1318
path_swo00260.kgml: 2.7.2.4 -> [1.2.1.11 -> {1.1.1.3, 1.1.1.3}] -> 2.7.1.39
path_swo00260.kgml:
path_swo00260.kgml: --- 1.09 seconds ---

path_swo00261.kgml: Monobactam biosynthesis
path_swo00261.kgml: Initialization took 0.05 seconds
path_swo00261.kgml: (not found)
path_swo00261.kgml: --- 0.09 seconds ---

path_swo00270.kgml: Cysteine and methionine metabolism
path_swo00270.kgml: Initialization took 0.83 seconds
path_swo00270.kgml:
path_swo00270.kgml: Found a trail of span 2 containing skipped vertices
path_swo00270.kgml: 81 -> 80
path_swo00270.kgml: R00178 -> R01920
path_swo00270.kgml: swo:Swol_0674 -> {swo:Swol_0668, swo:Swol_1199}
path_swo00270.kgml: 4.1.1.50 -> 2.5.1.16
path_swo00270.kgml: Skipped genes: swo:Swol_0669
path_swo00270.kgml:
path_swo00270.kgml: Found a trail of span 2 without skipping any vertex
path_swo00270.kgml: 77 -> 75
path_swo00270.kgml: R01402 -> R04420
path_swo00270.kgml: swo:Swol_0778 -> swo:Swol_0779
path_swo00270.kgml: 2.4.2.28 -> 5.3.1.23
path_swo00270.kgml:
path_swo00270.kgml: Found a trail of span 2 containing skipped vertices
path_swo00270.kgml: 217 -> [214] -> 211
path_swo00270.kgml: R00480 -> [R02291] -> {R01773, R01775}
path_swo00270.kgml: swo:Swol_1317 -> [swo:Swol_1270] -> swo:Swol_1319
path_swo00270.kgml: 2.7.2.4 -> [1.2.1.11] -> {1.1.1.3, 1.1.1.3}
path_swo00270.kgml: Skipped genes: swo:Swol_1318
path_swo00270.kgml:
path_swo00270.kgml: --- 1.05 seconds ---

path_swo00280.kgml: Valine, leucine and isoleucine degradation
path_swo00280.kgml: Initialization took 0.53 seconds
path_swo00280.kgml: (not found)
path_swo00280.kgml: --- 0.58 seconds ---

path_swo00290.kgml: Valine, leucine and isoleucine biosynthesis
path_swo00290.kgml: Initialization took 0.18 seconds
path_swo00290.kgml:
path_swo00290.kgml: Found a trail of span 8 containing skipped vertices
path_swo00290.kgml: 78 -> 21 -> 22 -> 47 -> [42] -> 34 -> 42 -> [34] -> 45 -> 31
path_swo00290.kgml: R03896 -> R03898 -> R00994 -> R08648 -> [R05069] -> R05068 -> R05069 -> [R05068] -> R05070 -> R02199
path_swo00290.kgml: {swo:Swol_0376, swo:Swol_0377, swo:Swol_2141, swo:Swol_2142} -> {swo:Swol_0376, swo:Swol_0377, swo:Swol_2141, swo:Swol_2142} -> swo:Swol_2140 -> {swo:Swol_2145, swo:Swol_2146} -> [swo:Swol_2144] -> swo:Swol_2144 -> swo:Swol_2144 -> [swo:Swol_2144] -> swo:Swol_2147 -> swo:Swol_2148
path_swo00290.kgml: 4.2.1.35 -> 4.2.1.35 -> 1.1.1.85 -> 2.2.1.6 -> [{1.1.1.86, 5.4.99.3}] -> 1.1.1.86 -> {1.1.1.86, 5.4.99.3} -> [1.1.1.86] -> 4.2.1.9 -> 2.6.1.42
path_swo00290.kgml: Skipped genes: swo:Swol_2143
path_swo00290.kgml:
path_swo00290.kgml: Found a trail of span 8 containing skipped vertices
path_swo00290.kgml: 79 -> [44] -> 46 -> 44 -> [46] -> 41 -> 38 -> [35] -> 37 -> 35 -> [37] -> 36
path_swo00290.kgml: R00226 -> [R05071] -> R04440 -> R05071 -> [R04440] -> R04441 -> R01213 -> [R03968] -> R04001 -> R03968 -> [R04001] -> R04426
path_swo00290.kgml: {swo:Swol_2145, swo:Swol_2146} -> [swo:Swol_2144] -> swo:Swol_2144 -> swo:Swol_2144 -> [swo:Swol_2144] -> swo:Swol_2147 -> {swo:Swol_2139, swo:Swol_2143} -> [{swo:Swol_0376, swo:Swol_0377, swo:Swol_2141, swo:Swol_2142}] -> {swo:Swol_0376, swo:Swol_0377, swo:Swol_2141, swo:Swol_2142} -> {swo:Swol_0376, swo:Swol_0377, swo:Swol_2141, swo:Swol_2142} -> [{swo:Swol_0376, swo:Swol_0377, swo:Swol_2141, swo:Swol_2142}] -> swo:Swol_2140
path_swo00290.kgml: 2.2.1.6 -> [{1.1.1.86, 5.4.99.3}] -> 1.1.1.86 -> {1.1.1.86, 5.4.99.3} -> [1.1.1.86] -> 4.2.1.9 -> 2.3.3.13 -> [4.2.1.33] -> 4.2.1.33 -> 4.2.1.33 -> [4.2.1.33] -> 1.1.1.85
path_swo00290.kgml:
path_swo00290.kgml: Found a trail of span 7 containing skipped vertices
path_swo00290.kgml: 78 -> [21] -> 22 -> 47 -> 42 -> 34 -> 45 -> 31
path_swo00290.kgml: R03896 -> [R03898] -> R00994 -> R08648 -> R05069 -> R05068 -> R05070 -> R02199
path_swo00290.kgml: {swo:Swol_0376, swo:Swol_0377, swo:Swol_2141, swo:Swol_2142} -> [{swo:Swol_0376, swo:Swol_0377, swo:Swol_2141, swo:Swol_2142}] -> swo:Swol_2140 -> {swo:Swol_2145, swo:Swol_2146} -> swo:Swol_2144 -> swo:Swol_2144 -> swo:Swol_2147 -> swo:Swol_2148
path_swo00290.kgml: 4.2.1.35 -> [4.2.1.35] -> 1.1.1.85 -> 2.2.1.6 -> {1.1.1.86, 5.4.99.3} -> 1.1.1.86 -> 4.2.1.9 -> 2.6.1.42
path_swo00290.kgml: Skipped genes: swo:Swol_2143
path_swo00290.kgml:
path_swo00290.kgml: Found a trail of span 7 containing skipped vertices
path_swo00290.kgml: 79 -> [44] -> 46 -> 44 -> [46] -> 41 -> [38 -> 35] -> 37 -> 35 -> [37] -> 36
path_swo00290.kgml: R00226 -> [R05071] -> R04440 -> R05071 -> [R04440] -> R04441 -> [R01213 -> R03968] -> R04001 -> R03968 -> [R04001] -> R04426
path_swo00290.kgml: {swo:Swol_2145, swo:Swol_2146} -> [swo:Swol_2144] -> swo:Swol_2144 -> swo:Swol_2144 -> [swo:Swol_2144] -> swo:Swol_2147 -> [{swo:Swol_2139, swo:Swol_2143} -> {swo:Swol_0376, swo:Swol_0377, swo:Swol_2141, swo:Swol_2142}] -> {swo:Swol_0376, swo:Swol_0377, swo:Swol_2141, swo:Swol_2142} -> {swo:Swol_0376, swo:Swol_0377, swo:Swol_2141, swo:Swol_2142} -> [{swo:Swol_0376, swo:Swol_0377, swo:Swol_2141, swo:Swol_2142}] -> swo:Swol_2140
path_swo00290.kgml: 2.2.1.6 -> [{1.1.1.86, 5.4.99.3}] -> 1.1.1.86 -> {1.1.1.86, 5.4.99.3} -> [1.1.1.86] -> 4.2.1.9 -> [2.3.3.13 -> 4.2.1.33] -> 4.2.1.33 -> 4.2.1.33 -> [4.2.1.33] -> 1.1.1.85
path_swo00290.kgml: Skipped genes: swo:Swol_2143
path_swo00290.kgml:
path_swo00290.kgml: Found a trail of span 7 containing skipped vertices
path_swo00290.kgml: 79 -> 44 -> 46 -> [41] -> 38 -> [35] -> 37 -> 35 -> [37] -> 36
path_swo00290.kgml: R00226 -> R05071 -> R04440 -> [R04441] -> R01213 -> [R03968] -> R04001 -> R03968 -> [R04001] -> R04426
path_swo00290.kgml: {swo:Swol_2145, swo:Swol_2146} -> swo:Swol_2144 -> swo:Swol_2144 -> [swo:Swol_2147] -> {swo:Swol_2139, swo:Swol_2143} -> [{swo:Swol_0376, swo:Swol_0377, swo:Swol_2141, swo:Swol_2142}] -> {swo:Swol_0376, swo:Swol_0377, swo:Swol_2141, swo:Swol_2142} -> {swo:Swol_0376, swo:Swol_0377, swo:Swol_2141, swo:Swol_2142} -> [{swo:Swol_0376, swo:Swol_0377, swo:Swol_2141, swo:Swol_2142}] -> swo:Swol_2140
path_swo00290.kgml: 2.2.1.6 -> {1.1.1.86, 5.4.99.3} -> 1.1.1.86 -> [4.2.1.9] -> 2.3.3.13 -> [4.2.1.33] -> 4.2.1.33 -> 4.2.1.33 -> [4.2.1.33] -> 1.1.1.85
path_swo00290.kgml:
path_swo00290.kgml: Found a trail of span 7 containing skipped vertices
path_swo00290.kgml: 78 -> 21 -> 22 -> 47 -> [42] -> 34 -> 42 -> [34 -> 45] -> 31
path_swo00290.kgml: R03896 -> R03898 -> R00994 -> R08648 -> [R05069] -> R05068 -> R05069 -> [R05068 -> R05070] -> R02199
path_swo00290.kgml: {swo:Swol_0376, swo:Swol_0377, swo:Swol_2141, swo:Swol_2142} -> {swo:Swol_0376, swo:Swol_0377, swo:Swol_2141, swo:Swol_2142} -> swo:Swol_2140 -> {swo:Swol_2145, swo:Swol_2146} -> [swo:Swol_2144] -> swo:Swol_2144 -> swo:Swol_2144 -> [swo:Swol_2144 -> swo:Swol_2147] -> swo:Swol_2148
path_swo00290.kgml: 4.2.1.35 -> 4.2.1.35 -> 1.1.1.85 -> 2.2.1.6 -> [{1.1.1.86, 5.4.99.3}] -> 1.1.1.86 -> {1.1.1.86, 5.4.99.3} -> [1.1.1.86 -> 4.2.1.9] -> 2.6.1.42
path_swo00290.kgml: Skipped genes: swo:Swol_2147, swo:Swol_2143
path_swo00290.kgml:
path_swo00290.kgml: Found a trail of span 7 containing skipped vertices
path_swo00290.kgml: 78 -> 21 -> [22] -> 47 -> 42 -> 34 -> 45 -> 31
path_swo00290.kgml: R03896 -> R03898 -> [R00994] -> R08648 -> R05069 -> R05068 -> R05070 -> R02199
path_swo00290.kgml: {swo:Swol_0376, swo:Swol_0377, swo:Swol_2141, swo:Swol_2142} -> {swo:Swol_0376, swo:Swol_0377, swo:Swol_2141, swo:Swol_2142} -> [swo:Swol_2140] -> {swo:Swol_2145, swo:Swol_2146} -> swo:Swol_2144 -> swo:Swol_2144 -> swo:Swol_2147 -> swo:Swol_2148
path_swo00290.kgml: 4.2.1.35 -> 4.2.1.35 -> [1.1.1.85] -> 2.2.1.6 -> {1.1.1.86, 5.4.99.3} -> 1.1.1.86 -> 4.2.1.9 -> 2.6.1.42
path_swo00290.kgml: Skipped genes: swo:Swol_2143
path_swo00290.kgml:
path_swo00290.kgml: Found a trail of span 6 containing skipped vertices
path_swo00290.kgml: 78 -> [21 -> 22] -> 47 -> 42 -> 34 -> 45 -> 31
path_swo00290.kgml: R03896 -> [R03898 -> R00994] -> R08648 -> R05069 -> R05068 -> R05070 -> R02199
path_swo00290.kgml: {swo:Swol_0376, swo:Swol_0377, swo:Swol_2141, swo:Swol_2142} -> [{swo:Swol_0376, swo:Swol_0377, swo:Swol_2141, swo:Swol_2142} -> swo:Swol_2140] -> {swo:Swol_2145, swo:Swol_2146} -> swo:Swol_2144 -> swo:Swol_2144 -> swo:Swol_2147 -> swo:Swol_2148
path_swo00290.kgml: 4.2.1.35 -> [4.2.1.35 -> 1.1.1.85] -> 2.2.1.6 -> {1.1.1.86, 5.4.99.3} -> 1.1.1.86 -> 4.2.1.9 -> 2.6.1.42
path_swo00290.kgml: Skipped genes: swo:Swol_2143
path_swo00290.kgml:
path_swo00290.kgml: Found a trail of span 6 containing skipped vertices
path_swo00290.kgml: 79 -> [44 -> 46] -> 41 -> 38 -> [35] -> 37 -> 35 -> [37] -> 36
path_swo00290.kgml: R00226 -> [R05071 -> R04440] -> R04441 -> R01213 -> [R03968] -> R04001 -> R03968 -> [R04001] -> R04426
path_swo00290.kgml: {swo:Swol_2145, swo:Swol_2146} -> [swo:Swol_2144 -> swo:Swol_2144] -> swo:Swol_2147 -> {swo:Swol_2139, swo:Swol_2143} -> [{swo:Swol_0376, swo:Swol_0377, swo:Swol_2141, swo:Swol_2142}] -> {swo:Swol_0376, swo:Swol_0377, swo:Swol_2141, swo:Swol_2142} -> {swo:Swol_0376, swo:Swol_0377, swo:Swol_2141, swo:Swol_2142} -> [{swo:Swol_0376, swo:Swol_0377, swo:Swol_2141, swo:Swol_2142}] -> swo:Swol_2140
path_swo00290.kgml: 2.2.1.6 -> [{1.1.1.86, 5.4.99.3} -> 1.1.1.86] -> 4.2.1.9 -> 2.3.3.13 -> [4.2.1.33] -> 4.2.1.33 -> 4.2.1.33 -> [4.2.1.33] -> 1.1.1.85
path_swo00290.kgml: Skipped genes: swo:Swol_2144
path_swo00290.kgml:
path_swo00290.kgml: Found a trail of span 6 containing skipped vertices
path_swo00290.kgml: 79 -> 44 -> 46 -> [41 -> 38 -> 35] -> 37 -> 35 -> [37] -> 36
path_swo00290.kgml: R00226 -> R05071 -> R04440 -> [R04441 -> R01213 -> R03968] -> R04001 -> R03968 -> [R04001] -> R04426
path_swo00290.kgml: {swo:Swol_2145, swo:Swol_2146} -> swo:Swol_2144 -> swo:Swol_2144 -> [swo:Swol_2147 -> {swo:Swol_2139, swo:Swol_2143} -> {swo:Swol_0376, swo:Swol_0377, swo:Swol_2141, swo:Swol_2142}] -> {swo:Swol_0376, swo:Swol_0377, swo:Swol_2141, swo:Swol_2142} -> {swo:Swol_0376, swo:Swol_0377, swo:Swol_2141, swo:Swol_2142} -> [{swo:Swol_0376, swo:Swol_0377, swo:Swol_2141, swo:Swol_2142}] -> swo:Swol_2140
path_swo00290.kgml: 2.2.1.6 -> {1.1.1.86, 5.4.99.3} -> 1.1.1.86 -> [4.2.1.9 -> 2.3.3.13 -> 4.2.1.33] -> 4.2.1.33 -> 4.2.1.33 -> [4.2.1.33] -> 1.1.1.85
path_swo00290.kgml: Skipped genes: swo:Swol_2143
path_swo00290.kgml:
path_swo00290.kgml: Found a trail of span 5 containing skipped vertices
path_swo00290.kgml: 79 -> [44 -> 46 -> 41] -> 38 -> [35] -> 37 -> 35 -> [37] -> 36
path_swo00290.kgml: R00226 -> [R05071 -> R04440 -> R04441] -> R01213 -> [R03968] -> R04001 -> R03968 -> [R04001] -> R04426
path_swo00290.kgml: {swo:Swol_2145, swo:Swol_2146} -> [swo:Swol_2144 -> swo:Swol_2144 -> swo:Swol_2147] -> {swo:Swol_2139, swo:Swol_2143} -> [{swo:Swol_0376, swo:Swol_0377, swo:Swol_2141, swo:Swol_2142}] -> {swo:Swol_0376, swo:Swol_0377, swo:Swol_2141, swo:Swol_2142} -> {swo:Swol_0376, swo:Swol_0377, swo:Swol_2141, swo:Swol_2142} -> [{swo:Swol_0376, swo:Swol_0377, swo:Swol_2141, swo:Swol_2142}] -> swo:Swol_2140
path_swo00290.kgml: 2.2.1.6 -> [{1.1.1.86, 5.4.99.3} -> 1.1.1.86 -> 4.2.1.9] -> 2.3.3.13 -> [4.2.1.33] -> 4.2.1.33 -> 4.2.1.33 -> [4.2.1.33] -> 1.1.1.85
path_swo00290.kgml: Skipped genes: swo:Swol_2144
path_swo00290.kgml:
path_swo00290.kgml: Found a trail of span 5 without skipping any vertex
path_swo00290.kgml: 79 -> 44 -> 46 -> 41 -> 40
path_swo00290.kgml: R00226 -> R05071 -> R04440 -> R04441 -> R01214
path_swo00290.kgml: {swo:Swol_2145, swo:Swol_2146} -> swo:Swol_2144 -> swo:Swol_2144 -> swo:Swol_2147 -> swo:Swol_2148
path_swo00290.kgml: 2.2.1.6 -> {1.1.1.86, 5.4.99.3} -> 1.1.1.86 -> 4.2.1.9 -> {2.6.1.42, 2.6.1.6}
path_swo00290.kgml:
path_swo00290.kgml: Found a trail of span 5 containing skipped vertices
path_swo00290.kgml: 78 -> 21 -> 22 -> [47] -> 42 -> 34
path_swo00290.kgml: R03896 -> R03898 -> R00994 -> [R08648] -> R05069 -> R05068
path_swo00290.kgml: {swo:Swol_0376, swo:Swol_0377, swo:Swol_2141, swo:Swol_2142} -> {swo:Swol_0376, swo:Swol_0377, swo:Swol_2141, swo:Swol_2142} -> swo:Swol_2140 -> [{swo:Swol_2145, swo:Swol_2146}] -> swo:Swol_2144 -> swo:Swol_2144
path_swo00290.kgml: 4.2.1.35 -> 4.2.1.35 -> 1.1.1.85 -> [2.2.1.6] -> {1.1.1.86, 5.4.99.3} -> 1.1.1.86
path_swo00290.kgml: Skipped genes: swo:Swol_2143
path_swo00290.kgml:
path_swo00290.kgml: Found a trail of span 4 containing skipped vertices
path_swo00290.kgml: 79 -> 44 -> 46 -> [41] -> 40
path_swo00290.kgml: R00226 -> R05071 -> R04440 -> [R04441] -> R01214
path_swo00290.kgml: {swo:Swol_2145, swo:Swol_2146} -> swo:Swol_2144 -> swo:Swol_2144 -> [swo:Swol_2147] -> swo:Swol_2148
path_swo00290.kgml: 2.2.1.6 -> {1.1.1.86, 5.4.99.3} -> 1.1.1.86 -> [4.2.1.9] -> {2.6.1.42, 2.6.1.6}
path_swo00290.kgml: Skipped genes: swo:Swol_2147
path_swo00290.kgml:
path_swo00290.kgml: Found a trail of span 4 containing skipped vertices
path_swo00290.kgml: 78 -> 21 -> [22 -> 47] -> 42 -> 34
path_swo00290.kgml: R03896 -> R03898 -> [R00994 -> R08648] -> R05069 -> R05068
path_swo00290.kgml: {swo:Swol_0376, swo:Swol_0377, swo:Swol_2141, swo:Swol_2142} -> {swo:Swol_0376, swo:Swol_0377, swo:Swol_2141, swo:Swol_2142} -> [swo:Swol_2140 -> {swo:Swol_2145, swo:Swol_2146}] -> swo:Swol_2144 -> swo:Swol_2144
path_swo00290.kgml: 4.2.1.35 -> 4.2.1.35 -> [1.1.1.85 -> 2.2.1.6] -> {1.1.1.86, 5.4.99.3} -> 1.1.1.86
path_swo00290.kgml: Skipped genes: swo:Swol_2143
path_swo00290.kgml:
path_swo00290.kgml: Found a trail of span 3 containing skipped vertices
path_swo00290.kgml: 78 -> [21 -> 22 -> 47] -> 42 -> 34
path_swo00290.kgml: R03896 -> [R03898 -> R00994 -> R08648] -> R05069 -> R05068
path_swo00290.kgml: {swo:Swol_0376, swo:Swol_0377, swo:Swol_2141, swo:Swol_2142} -> [{swo:Swol_0376, swo:Swol_0377, swo:Swol_2141, swo:Swol_2142} -> swo:Swol_2140 -> {swo:Swol_2145, swo:Swol_2146}] -> swo:Swol_2144 -> swo:Swol_2144
path_swo00290.kgml: 4.2.1.35 -> [4.2.1.35 -> 1.1.1.85 -> 2.2.1.6] -> {1.1.1.86, 5.4.99.3} -> 1.1.1.86
path_swo00290.kgml: Skipped genes: swo:Swol_2143
path_swo00290.kgml:
path_swo00290.kgml: Found a trail of span 3 containing skipped vertices
path_swo00290.kgml: 47 -> [42 -> 34] -> 45 -> 31
path_swo00290.kgml: R08648 -> [R05069 -> R05068] -> R05070 -> R02199
path_swo00290.kgml: {swo:Swol_2145, swo:Swol_2146} -> [swo:Swol_2144 -> swo:Swol_2144] -> swo:Swol_2147 -> swo:Swol_2148
path_swo00290.kgml: 2.2.1.6 -> [{1.1.1.86, 5.4.99.3} -> 1.1.1.86] -> 4.2.1.9 -> 2.6.1.42
path_swo00290.kgml:
path_swo00290.kgml: Found a trail of span 2 containing skipped vertices
path_swo00290.kgml: 79 -> [44 -> 46 -> 41] -> 40
path_swo00290.kgml: R00226 -> [R05071 -> R04440 -> R04441] -> R01214
path_swo00290.kgml: {swo:Swol_2145, swo:Swol_2146} -> [swo:Swol_2144 -> swo:Swol_2144 -> swo:Swol_2147] -> swo:Swol_2148
path_swo00290.kgml: 2.2.1.6 -> [{1.1.1.86, 5.4.99.3} -> 1.1.1.86 -> 4.2.1.9] -> {2.6.1.42, 2.6.1.6}
path_swo00290.kgml: Skipped genes: swo:Swol_2147
path_swo00290.kgml:
path_swo00290.kgml: Found a trail of span 2 containing skipped vertices
path_swo00290.kgml: 47 -> [42 -> 34 -> 45] -> 31
path_swo00290.kgml: R08648 -> [R05069 -> R05068 -> R05070] -> R02199
path_swo00290.kgml: {swo:Swol_2145, swo:Swol_2146} -> [swo:Swol_2144 -> swo:Swol_2144 -> swo:Swol_2147] -> swo:Swol_2148
path_swo00290.kgml: 2.2.1.6 -> [{1.1.1.86, 5.4.99.3} -> 1.1.1.86 -> 4.2.1.9] -> 2.6.1.42
path_swo00290.kgml: Skipped genes: swo:Swol_2147
path_swo00290.kgml:
path_swo00290.kgml: --- 4.65 seconds ---

path_swo00300.kgml: Lysine biosynthesis
path_swo00300.kgml: Initialization took 0.23 seconds
path_swo00300.kgml:
path_swo00300.kgml: Found a trail of span 2 without skipping any vertex
path_swo00300.kgml: 77 -> 46
path_swo00300.kgml: R02788 -> R04617
path_swo00300.kgml: swo:Swol_0821 -> swo:Swol_0822
path_swo00300.kgml: 6.3.2.13 -> 6.3.2.10
path_swo00300.kgml:
path_swo00300.kgml: Found a trail of span 2 containing skipped vertices
path_swo00300.kgml: 50 -> [51] -> 52
path_swo00300.kgml: R00480 -> [R02291] -> {R01773, R01775}
path_swo00300.kgml: swo:Swol_1317 -> [swo:Swol_1270] -> swo:Swol_1319
path_swo00300.kgml: 2.7.2.4 -> [1.2.1.11] -> {1.1.1.3, 1.1.1.3}
path_swo00300.kgml: Skipped genes: swo:Swol_1318
path_swo00300.kgml:
path_swo00300.kgml: Found a trail of span 2 without skipping any vertex
path_swo00300.kgml: 51 -> 53
path_swo00300.kgml: R02291 -> R10147
path_swo00300.kgml: swo:Swol_1270 -> swo:Swol_1269
path_swo00300.kgml: 1.2.1.11 -> 4.3.3.7
path_swo00300.kgml:
path_swo00300.kgml: --- 0.41 seconds ---

path_swo00330.kgml: Arginine and proline metabolism
path_swo00330.kgml: Initialization took 0.23 seconds
path_swo00330.kgml:
path_swo00330.kgml: Found a trail of span 4 without skipping any vertex
path_swo00330.kgml: 148 -> 149 -> 79 -> 142
path_swo00330.kgml: R00566 -> R01157 -> R01920 -> R02869
path_swo00330.kgml: swo:Swol_0667 -> swo:Swol_0669 -> {swo:Swol_0668, swo:Swol_1199} -> {swo:Swol_0668, swo:Swol_1199}
path_swo00330.kgml: 4.1.1.19 -> 3.5.3.11 -> 2.5.1.16 -> {2.5.1.16, 2.5.1.22}
path_swo00330.kgml:
path_swo00330.kgml: Found a trail of span 3 containing skipped vertices
path_swo00330.kgml: 80 -> 79 -> 142
path_swo00330.kgml: R00178 -> R01920 -> R02869
path_swo00330.kgml: swo:Swol_0674 -> {swo:Swol_0668, swo:Swol_1199} -> {swo:Swol_0668, swo:Swol_1199}
path_swo00330.kgml: 4.1.1.50 -> 2.5.1.16 -> {2.5.1.16, 2.5.1.22}
path_swo00330.kgml: Skipped genes: swo:Swol_0669
path_swo00330.kgml:
path_swo00330.kgml: Found a trail of span 3 containing skipped vertices
path_swo00330.kgml: 148 -> 149 -> [79] -> 142
path_swo00330.kgml: R00566 -> R01157 -> [R01920] -> R02869
path_swo00330.kgml: swo:Swol_0667 -> swo:Swol_0669 -> [{swo:Swol_0668, swo:Swol_1199}] -> {swo:Swol_0668, swo:Swol_1199}
path_swo00330.kgml: 4.1.1.19 -> 3.5.3.11 -> [2.5.1.16] -> {2.5.1.16, 2.5.1.22}
path_swo00330.kgml:
path_swo00330.kgml: Found a trail of span 3 containing skipped vertices
path_swo00330.kgml: 148 -> [149] -> 79 -> 142
path_swo00330.kgml: R00566 -> [R01157] -> R01920 -> R02869
path_swo00330.kgml: swo:Swol_0667 -> [swo:Swol_0669] -> {swo:Swol_0668, swo:Swol_1199} -> {swo:Swol_0668, swo:Swol_1199}
path_swo00330.kgml: 4.1.1.19 -> [3.5.3.11] -> 2.5.1.16 -> {2.5.1.16, 2.5.1.22}
path_swo00330.kgml:
path_swo00330.kgml: Found a trail of span 2 containing skipped vertices
path_swo00330.kgml: 80 -> 142
path_swo00330.kgml: R00178 -> R02869
path_swo00330.kgml: swo:Swol_0674 -> {swo:Swol_0668, swo:Swol_1199}
path_swo00330.kgml: 4.1.1.50 -> {2.5.1.16, 2.5.1.22}
path_swo00330.kgml: Skipped genes: swo:Swol_0669
path_swo00330.kgml:
path_swo00330.kgml: Found a trail of span 2 containing skipped vertices
path_swo00330.kgml: 148 -> [149 -> 79] -> 142
path_swo00330.kgml: R00566 -> [R01157 -> R01920] -> R02869
path_swo00330.kgml: swo:Swol_0667 -> [swo:Swol_0669 -> {swo:Swol_0668, swo:Swol_1199}] -> {swo:Swol_0668, swo:Swol_1199}
path_swo00330.kgml: 4.1.1.19 -> [3.5.3.11 -> 2.5.1.16] -> {2.5.1.16, 2.5.1.22}
path_swo00330.kgml:
path_swo00330.kgml: Found a trail of span 2 without skipping any vertex
path_swo00330.kgml: 216 -> 217
path_swo00330.kgml: R00239 -> R03313
path_swo00330.kgml: swo:Swol_1608 -> swo:Swol_1607
path_swo00330.kgml: 2.7.2.11 -> 1.2.1.41
path_swo00330.kgml:
path_swo00330.kgml: --- 0.62 seconds ---

path_swo00332.kgml: Carbapenem biosynthesis
path_swo00332.kgml: Initialization took 0.05 seconds
path_swo00332.kgml:
path_swo00332.kgml: Found a trail of span 2 without skipping any vertex
path_swo00332.kgml: 5 -> 8
path_swo00332.kgml: R00239 -> R03313
path_swo00332.kgml: swo:Swol_1608 -> swo:Swol_1607
path_swo00332.kgml: 2.7.2.11 -> 1.2.1.41
path_swo00332.kgml:
path_swo00332.kgml: --- 0.13 seconds ---

path_swo00340.kgml: Histidine metabolism
path_swo00340.kgml: Initialization took 0.23 seconds
path_swo00340.kgml:
path_swo00340.kgml: Found a trail of span 8 containing skipped vertices
path_swo00340.kgml: 58 -> 67 -> 66 -> 65 -> 69 -> 63 -> [62 -> 61] -> 60 -> 59
path_swo00340.kgml: R01071 -> R04035 -> R04037 -> R04640 -> R04558 -> R03457 -> [R03243 -> R03013] -> R03012 -> R01163
path_swo00340.kgml: {swo:Swol_1769, swo:Swol_1770} -> swo:Swol_1764 -> swo:Swol_1764 -> swo:Swol_1766 -> swo:Swol_1765 -> swo:Swol_1767 -> [{swo:Swol_1198, swo:Swol_1811} -> swo:Swol_0653] -> swo:Swol_1768 -> swo:Swol_1768
path_swo00340.kgml: 2.4.2.17 -> 3.6.1.31 -> 3.5.4.19 -> 5.3.1.16 -> 4.3.2.10 -> 4.2.1.19 -> [2.6.1.9 -> 3.1.3.15] -> 1.1.1.23 -> 1.1.1.23
path_swo00340.kgml:
path_swo00340.kgml: Found a trail of span 7 containing skipped vertices
path_swo00340.kgml: 58 -> 67 -> 66 -> 65 -> 69 -> [63 -> 62 -> 61] -> 60 -> 59
path_swo00340.kgml: R01071 -> R04035 -> R04037 -> R04640 -> R04558 -> [R03457 -> R03243 -> R03013] -> R03012 -> R01163
path_swo00340.kgml: {swo:Swol_1769, swo:Swol_1770} -> swo:Swol_1764 -> swo:Swol_1764 -> swo:Swol_1766 -> swo:Swol_1765 -> [swo:Swol_1767 -> {swo:Swol_1198, swo:Swol_1811} -> swo:Swol_0653] -> swo:Swol_1768 -> swo:Swol_1768
path_swo00340.kgml: 2.4.2.17 -> 3.6.1.31 -> 3.5.4.19 -> 5.3.1.16 -> 4.3.2.10 -> [4.2.1.19 -> 2.6.1.9 -> 3.1.3.15] -> 1.1.1.23 -> 1.1.1.23
path_swo00340.kgml: Skipped genes: swo:Swol_1767
path_swo00340.kgml:
path_swo00340.kgml: Found a trail of span 7 containing skipped vertices
path_swo00340.kgml: 58 -> 67 -> [66] -> 65 -> 69 -> 63 -> [62 -> 61] -> 60 -> 59
path_swo00340.kgml: R01071 -> R04035 -> [R04037] -> R04640 -> R04558 -> R03457 -> [R03243 -> R03013] -> R03012 -> R01163
path_swo00340.kgml: {swo:Swol_1769, swo:Swol_1770} -> swo:Swol_1764 -> [swo:Swol_1764] -> swo:Swol_1766 -> swo:Swol_1765 -> swo:Swol_1767 -> [{swo:Swol_1198, swo:Swol_1811} -> swo:Swol_0653] -> swo:Swol_1768 -> swo:Swol_1768
path_swo00340.kgml: 2.4.2.17 -> 3.6.1.31 -> [3.5.4.19] -> 5.3.1.16 -> 4.3.2.10 -> 4.2.1.19 -> [2.6.1.9 -> 3.1.3.15] -> 1.1.1.23 -> 1.1.1.23
path_swo00340.kgml:
path_swo00340.kgml: Found a trail of span 7 containing skipped vertices
path_swo00340.kgml: 58 -> 67 -> 66 -> [65] -> 69 -> 63 -> [62 -> 61] -> 60 -> 59
path_swo00340.kgml: R01071 -> R04035 -> R04037 -> [R04640] -> R04558 -> R03457 -> [R03243 -> R03013] -> R03012 -> R01163
path_swo00340.kgml: {swo:Swol_1769, swo:Swol_1770} -> swo:Swol_1764 -> swo:Swol_1764 -> [swo:Swol_1766] -> swo:Swol_1765 -> swo:Swol_1767 -> [{swo:Swol_1198, swo:Swol_1811} -> swo:Swol_0653] -> swo:Swol_1768 -> swo:Swol_1768
path_swo00340.kgml: 2.4.2.17 -> 3.6.1.31 -> 3.5.4.19 -> [5.3.1.16] -> 4.3.2.10 -> 4.2.1.19 -> [2.6.1.9 -> 3.1.3.15] -> 1.1.1.23 -> 1.1.1.23
path_swo00340.kgml: Skipped genes: swo:Swol_1766
path_swo00340.kgml:
path_swo00340.kgml: Found a trail of span 7 containing skipped vertices
path_swo00340.kgml: 58 -> 67 -> 66 -> 65 -> [69] -> 63 -> [62 -> 61] -> 60 -> 59
path_swo00340.kgml: R01071 -> R04035 -> R04037 -> R04640 -> [R04558] -> R03457 -> [R03243 -> R03013] -> R03012 -> R01163
path_swo00340.kgml: {swo:Swol_1769, swo:Swol_1770} -> swo:Swol_1764 -> swo:Swol_1764 -> swo:Swol_1766 -> [swo:Swol_1765] -> swo:Swol_1767 -> [{swo:Swol_1198, swo:Swol_1811} -> swo:Swol_0653] -> swo:Swol_1768 -> swo:Swol_1768
path_swo00340.kgml: 2.4.2.17 -> 3.6.1.31 -> 3.5.4.19 -> 5.3.1.16 -> [4.3.2.10] -> 4.2.1.19 -> [2.6.1.9 -> 3.1.3.15] -> 1.1.1.23 -> 1.1.1.23
path_swo00340.kgml: Skipped genes: swo:Swol_1765
path_swo00340.kgml:
path_swo00340.kgml: Found a trail of span 7 containing skipped vertices
path_swo00340.kgml: 58 -> 67 -> 66 -> 65 -> 69 -> 63 -> [62 -> 61 -> 60] -> 59
path_swo00340.kgml: R01071 -> R04035 -> R04037 -> R04640 -> R04558 -> R03457 -> [R03243 -> R03013 -> R03012] -> R01163
path_swo00340.kgml: {swo:Swol_1769, swo:Swol_1770} -> swo:Swol_1764 -> swo:Swol_1764 -> swo:Swol_1766 -> swo:Swol_1765 -> swo:Swol_1767 -> [{swo:Swol_1198, swo:Swol_1811} -> swo:Swol_0653 -> swo:Swol_1768] -> swo:Swol_1768
path_swo00340.kgml: 2.4.2.17 -> 3.6.1.31 -> 3.5.4.19 -> 5.3.1.16 -> 4.3.2.10 -> 4.2.1.19 -> [2.6.1.9 -> 3.1.3.15 -> 1.1.1.23] -> 1.1.1.23
path_swo00340.kgml:
path_swo00340.kgml: Found a trail of span 7 containing skipped vertices
path_swo00340.kgml: 58 -> [67] -> 66 -> 65 -> 69 -> 63 -> [62 -> 61] -> 60 -> 59
path_swo00340.kgml: R01071 -> [R04035] -> R04037 -> R04640 -> R04558 -> R03457 -> [R03243 -> R03013] -> R03012 -> R01163
path_swo00340.kgml: {swo:Swol_1769, swo:Swol_1770} -> [swo:Swol_1764] -> swo:Swol_1764 -> swo:Swol_1766 -> swo:Swol_1765 -> swo:Swol_1767 -> [{swo:Swol_1198, swo:Swol_1811} -> swo:Swol_0653] -> swo:Swol_1768 -> swo:Swol_1768
path_swo00340.kgml: 2.4.2.17 -> [3.6.1.31] -> 3.5.4.19 -> 5.3.1.16 -> 4.3.2.10 -> 4.2.1.19 -> [2.6.1.9 -> 3.1.3.15] -> 1.1.1.23 -> 1.1.1.23
path_swo00340.kgml:
path_swo00340.kgml: Found a trail of span 6 containing skipped vertices
path_swo00340.kgml: 58 -> 67 -> [66 -> 65] -> 69 -> 63 -> [62 -> 61] -> 60 -> 59
path_swo00340.kgml: R01071 -> R04035 -> [R04037 -> R04640] -> R04558 -> R03457 -> [R03243 -> R03013] -> R03012 -> R01163
path_swo00340.kgml: {swo:Swol_1769, swo:Swol_1770} -> swo:Swol_1764 -> [swo:Swol_1764 -> swo:Swol_1766] -> swo:Swol_1765 -> swo:Swol_1767 -> [{swo:Swol_1198, swo:Swol_1811} -> swo:Swol_0653] -> swo:Swol_1768 -> swo:Swol_1768
path_swo00340.kgml: 2.4.2.17 -> 3.6.1.31 -> [3.5.4.19 -> 5.3.1.16] -> 4.3.2.10 -> 4.2.1.19 -> [2.6.1.9 -> 3.1.3.15] -> 1.1.1.23 -> 1.1.1.23
path_swo00340.kgml: Skipped genes: swo:Swol_1766
path_swo00340.kgml:
path_swo00340.kgml: Found a trail of span 6 containing skipped vertices
path_swo00340.kgml: 58 -> [67 -> 66] -> 65 -> 69 -> 63 -> [62 -> 61] -> 60 -> 59
path_swo00340.kgml: R01071 -> [R04035 -> R04037] -> R04640 -> R04558 -> R03457 -> [R03243 -> R03013] -> R03012 -> R01163
path_swo00340.kgml: {swo:Swol_1769, swo:Swol_1770} -> [swo:Swol_1764 -> swo:Swol_1764] -> swo:Swol_1766 -> swo:Swol_1765 -> swo:Swol_1767 -> [{swo:Swol_1198, swo:Swol_1811} -> swo:Swol_0653] -> swo:Swol_1768 -> swo:Swol_1768
path_swo00340.kgml: 2.4.2.17 -> [3.6.1.31 -> 3.5.4.19] -> 5.3.1.16 -> 4.3.2.10 -> 4.2.1.19 -> [2.6.1.9 -> 3.1.3.15] -> 1.1.1.23 -> 1.1.1.23
path_swo00340.kgml:
path_swo00340.kgml: Found a trail of span 5 containing skipped vertices
path_swo00340.kgml: 58 -> [67 -> 66 -> 65] -> 69 -> 63 -> [62 -> 61] -> 60 -> 59
path_swo00340.kgml: R01071 -> [R04035 -> R04037 -> R04640] -> R04558 -> R03457 -> [R03243 -> R03013] -> R03012 -> R01163
path_swo00340.kgml: {swo:Swol_1769, swo:Swol_1770} -> [swo:Swol_1764 -> swo:Swol_1764 -> swo:Swol_1766] -> swo:Swol_1765 -> swo:Swol_1767 -> [{swo:Swol_1198, swo:Swol_1811} -> swo:Swol_0653] -> swo:Swol_1768 -> swo:Swol_1768
path_swo00340.kgml: 2.4.2.17 -> [3.6.1.31 -> 3.5.4.19 -> 5.3.1.16] -> 4.3.2.10 -> 4.2.1.19 -> [2.6.1.9 -> 3.1.3.15] -> 1.1.1.23 -> 1.1.1.23
path_swo00340.kgml: Skipped genes: swo:Swol_1766
path_swo00340.kgml:
path_swo00340.kgml: --- 0.87 seconds ---

path_swo00350.kgml: Tyrosine metabolism
path_swo00350.kgml: Initialization took 0.08 seconds
path_swo00350.kgml: (not found)
path_swo00350.kgml: --- 0.12 seconds ---

path_swo00360.kgml: Phenylalanine metabolism
path_swo00360.kgml: Initialization took 0.38 seconds
path_swo00360.kgml: (not found)
path_swo00360.kgml: --- 0.42 seconds ---

path_swo00362.kgml: Benzoate degradation
path_swo00362.kgml: Initialization took 0.33 seconds
path_swo00362.kgml:
path_swo00362.kgml: Found a trail of span 2 containing skipped vertices
path_swo00362.kgml: 124 -> 127
path_swo00362.kgml: R01976 -> R00238
path_swo00362.kgml: {swo:Swol_0307, swo:Swol_0435, swo:Swol_0791, swo:Swol_1171, swo:Swol_1485, swo:Swol_1935, swo:Swol_2030} -> {swo:Swol_0308, swo:Swol_0675, swo:Swol_0789, swo:Swol_1486, swo:Swol_1934, swo:Swol_2051}
path_swo00362.kgml: 1.1.1.157 -> 2.3.1.9
path_swo00362.kgml: Skipped genes: swo:Swol_0790
path_swo00362.kgml:
path_swo00362.kgml: --- 0.37 seconds ---

path_swo00401.kgml: Novobiocin biosynthesis
path_swo00401.kgml: Initialization took 0.04 seconds
path_swo00401.kgml: (not found)
path_swo00401.kgml: --- 0.06 seconds ---

path_swo00410.kgml: beta-Alanine metabolism
path_swo00410.kgml: Initialization took 0.04 seconds
path_swo00410.kgml:
path_swo00410.kgml: Found a trail of span 2 without skipping any vertex
path_swo00410.kgml: 54 -> 50
path_swo00410.kgml: R00489 -> R02473
path_swo00410.kgml: swo:Swol_0103 -> swo:Swol_0102
path_swo00410.kgml: {4.1.1.11, 4.1.1.15} -> 6.3.2.1
path_swo00410.kgml:
path_swo00410.kgml: --- 0.11 seconds ---

path_swo00430.kgml: Taurine and hypotaurine metabolism
path_swo00430.kgml: Initialization took 0.04 seconds
path_swo00430.kgml:
path_swo00430.kgml: Found a trail of span 2 without skipping any vertex
path_swo00430.kgml: 58 -> 36
path_swo00430.kgml: R00315 -> R00230
path_swo00430.kgml: swo:Swol_0768 -> swo:Swol_0767
path_swo00430.kgml: {2.7.2.1, 2.7.2.15} -> 2.3.1.8
path_swo00430.kgml:
path_swo00430.kgml: --- 0.12 seconds ---

path_swo00450.kgml: Selenocompound metabolism
path_swo00450.kgml: Initialization took 0.18 seconds
path_swo00450.kgml: (not found)
path_swo00450.kgml: --- 0.22 seconds ---

path_swo00471.kgml: D-Glutamine and D-glutamate metabolism
path_swo00471.kgml: Initialization took 0.08 seconds
path_swo00471.kgml: (not found)
path_swo00471.kgml: --- 0.11 seconds ---

path_swo00473.kgml: D-Alanine metabolism
path_swo00473.kgml: Initialization took 0.08 seconds
path_swo00473.kgml: (not found)
path_swo00473.kgml: --- 0.12 seconds ---

path_swo00480.kgml: Glutathione metabolism
path_swo00480.kgml: Initialization took 0.08 seconds
path_swo00480.kgml: (not found)
path_swo00480.kgml: --- 0.10 seconds ---

path_swo00500.kgml: Starch and sucrose metabolism
path_swo00500.kgml: Initialization took 0.08 seconds
path_swo00500.kgml:
path_swo00500.kgml: Found a trail of span 2 without skipping any vertex
path_swo00500.kgml: 118 -> 119
path_swo00500.kgml: R00299 -> R00771
path_swo00500.kgml: swo:Swol_0259 -> swo:Swol_0260
path_swo00500.kgml: {2.7.1.1, 2.7.1.2} -> 5.3.1.9
path_swo00500.kgml:
path_swo00500.kgml: --- 0.15 seconds ---

path_swo00520.kgml: Amino sugar and nucleotide sugar metabolism
path_swo00520.kgml: Initialization took 1.24 seconds
path_swo00520.kgml:
path_swo00520.kgml: Found a trail of span 3 containing skipped vertices
path_swo00520.kgml: 289 -> [261] -> 193 -> 261
path_swo00520.kgml: R01786 -> [R02740] -> R01819 -> R02740
path_swo00520.kgml: swo:Swol_0259 -> [swo:Swol_0260] -> swo:Swol_0260 -> swo:Swol_0260
path_swo00520.kgml: {2.7.1.1, 2.7.1.2} -> [5.3.1.9] -> 5.3.1.8 -> 5.3.1.9
path_swo00520.kgml:
path_swo00520.kgml: Found a trail of span 2 without skipping any vertex
path_swo00520.kgml: 194 -> 203
path_swo00520.kgml: R01818 -> R00885
path_swo00520.kgml: {swo:Swol_1915, swo:Swol_2154} -> {swo:Swol_0751, swo:Swol_1914, swo:Swol_2137}
path_swo00520.kgml: 5.4.2.8 -> 2.7.7.13
path_swo00520.kgml:
path_swo00520.kgml: Found a trail of span 2 without skipping any vertex
path_swo00520.kgml: 28 -> 24
path_swo00520.kgml: R00768 -> R02060
path_swo00520.kgml: swo:Swol_2099 -> swo:Swol_2100
path_swo00520.kgml: 2.6.1.16 -> 5.4.2.10
path_swo00520.kgml:
path_swo00520.kgml: --- 1.55 seconds ---

path_swo00521.kgml: Streptomycin biosynthesis
path_swo00521.kgml: Initialization took 0.13 seconds
path_swo00521.kgml: (not found)
path_swo00521.kgml: --- 0.18 seconds ---

path_swo00523.kgml: Polyketide sugar unit biosynthesis
path_swo00523.kgml: Initialization took 0.05 seconds
path_swo00523.kgml: (not found)
path_swo00523.kgml: --- 0.09 seconds ---

path_swo00550.kgml: Peptidoglycan biosynthesis
path_swo00550.kgml: Initialization took 0.68 seconds
path_swo00550.kgml:
path_swo00550.kgml: Found a trail of span 7 containing skipped vertices
path_swo00550.kgml: 58 -> [59] -> 33 -> 32 -> 34 -> 23 -> 35 -> 36
path_swo00550.kgml: R00660 -> [{R03191, R03192}] -> R03193 -> R02783 -> R02788 -> R04617 -> R05630 -> R05032
path_swo00550.kgml: {swo:Swol_0828, swo:Swol_2377, swo:Swol_2469} -> [swo:Swol_1015] -> swo:Swol_0827 -> swo:Swol_0824 -> swo:Swol_0821 -> swo:Swol_0822 -> swo:Swol_0823 -> swo:Swol_0826
path_swo00550.kgml: 2.5.1.7 -> [{1.3.1.98, 1.3.1.98}] -> 6.3.2.8 -> 6.3.2.9 -> 6.3.2.13 -> 6.3.2.10 -> 2.7.8.13 -> 2.4.1.227
path_swo00550.kgml: Skipped genes: swo:Swol_0825
path_swo00550.kgml:
path_swo00550.kgml: Found a trail of span 6 containing skipped vertices
path_swo00550.kgml: 58 -> [59] -> 33 -> 32 -> 34 -> [23] -> 35 -> 36
path_swo00550.kgml: R00660 -> [{R03191, R03192}] -> R03193 -> R02783 -> R02788 -> [R04617] -> R05630 -> R05032
path_swo00550.kgml: {swo:Swol_0828, swo:Swol_2377, swo:Swol_2469} -> [swo:Swol_1015] -> swo:Swol_0827 -> swo:Swol_0824 -> swo:Swol_0821 -> [swo:Swol_0822] -> swo:Swol_0823 -> swo:Swol_0826
path_swo00550.kgml: 2.5.1.7 -> [{1.3.1.98, 1.3.1.98}] -> 6.3.2.8 -> 6.3.2.9 -> 6.3.2.13 -> [6.3.2.10] -> 2.7.8.13 -> 2.4.1.227
path_swo00550.kgml: Skipped genes: swo:Swol_0822, swo:Swol_0825
path_swo00550.kgml:
path_swo00550.kgml: Found a trail of span 6 containing skipped vertices
path_swo00550.kgml: 58 -> [59] -> 33 -> 32 -> [34] -> 23 -> 35 -> 36
path_swo00550.kgml: R00660 -> [{R03191, R03192}] -> R03193 -> R02783 -> [R02788] -> R04617 -> R05630 -> R05032
path_swo00550.kgml: {swo:Swol_0828, swo:Swol_2377, swo:Swol_2469} -> [swo:Swol_1015] -> swo:Swol_0827 -> swo:Swol_0824 -> [swo:Swol_0821] -> swo:Swol_0822 -> swo:Swol_0823 -> swo:Swol_0826
path_swo00550.kgml: 2.5.1.7 -> [{1.3.1.98, 1.3.1.98}] -> 6.3.2.8 -> 6.3.2.9 -> [6.3.2.13] -> 6.3.2.10 -> 2.7.8.13 -> 2.4.1.227
path_swo00550.kgml: Skipped genes: swo:Swol_0825
path_swo00550.kgml:
path_swo00550.kgml: Found a trail of span 6 containing skipped vertices
path_swo00550.kgml: 58 -> [59 -> 33] -> 32 -> 34 -> 23 -> 35 -> 36
path_swo00550.kgml: R00660 -> [{R03191, R03192} -> R03193] -> R02783 -> R02788 -> R04617 -> R05630 -> R05032
path_swo00550.kgml: {swo:Swol_0828, swo:Swol_2377, swo:Swol_2469} -> [swo:Swol_1015 -> swo:Swol_0827] -> swo:Swol_0824 -> swo:Swol_0821 -> swo:Swol_0822 -> swo:Swol_0823 -> swo:Swol_0826
path_swo00550.kgml: 2.5.1.7 -> [{1.3.1.98, 1.3.1.98} -> 6.3.2.8] -> 6.3.2.9 -> 6.3.2.13 -> 6.3.2.10 -> 2.7.8.13 -> 2.4.1.227
path_swo00550.kgml: Skipped genes: swo:Swol_0827, swo:Swol_0825
path_swo00550.kgml:
path_swo00550.kgml: Found a trail of span 6 containing skipped vertices
path_swo00550.kgml: 58 -> [59] -> 33 -> 32 -> 34 -> 23 -> [35] -> 36
path_swo00550.kgml: R00660 -> [{R03191, R03192}] -> R03193 -> R02783 -> R02788 -> R04617 -> [R05630] -> R05032
path_swo00550.kgml: {swo:Swol_0828, swo:Swol_2377, swo:Swol_2469} -> [swo:Swol_1015] -> swo:Swol_0827 -> swo:Swol_0824 -> swo:Swol_0821 -> swo:Swol_0822 -> [swo:Swol_0823] -> swo:Swol_0826
path_swo00550.kgml: 2.5.1.7 -> [{1.3.1.98, 1.3.1.98}] -> 6.3.2.8 -> 6.3.2.9 -> 6.3.2.13 -> 6.3.2.10 -> [2.7.8.13] -> 2.4.1.227
path_swo00550.kgml: Skipped genes: swo:Swol_0823, swo:Swol_0825
path_swo00550.kgml:
path_swo00550.kgml: Found a trail of span 5 containing skipped vertices
path_swo00550.kgml: 58 -> [59] -> 33 -> 32 -> [34 -> 23] -> 35 -> 36
path_swo00550.kgml: R00660 -> [{R03191, R03192}] -> R03193 -> R02783 -> [R02788 -> R04617] -> R05630 -> R05032
path_swo00550.kgml: {swo:Swol_0828, swo:Swol_2377, swo:Swol_2469} -> [swo:Swol_1015] -> swo:Swol_0827 -> swo:Swol_0824 -> [swo:Swol_0821 -> swo:Swol_0822] -> swo:Swol_0823 -> swo:Swol_0826
path_swo00550.kgml: 2.5.1.7 -> [{1.3.1.98, 1.3.1.98}] -> 6.3.2.8 -> 6.3.2.9 -> [6.3.2.13 -> 6.3.2.10] -> 2.7.8.13 -> 2.4.1.227
path_swo00550.kgml: Skipped genes: swo:Swol_0825
path_swo00550.kgml:
path_swo00550.kgml: Found a trail of span 4 containing skipped vertices
path_swo00550.kgml: 58 -> [59] -> 33 -> 32 -> [34 -> 23 -> 35] -> 36
path_swo00550.kgml: R00660 -> [{R03191, R03192}] -> R03193 -> R02783 -> [R02788 -> R04617 -> R05630] -> R05032
path_swo00550.kgml: {swo:Swol_0828, swo:Swol_2377, swo:Swol_2469} -> [swo:Swol_1015] -> swo:Swol_0827 -> swo:Swol_0824 -> [swo:Swol_0821 -> swo:Swol_0822 -> swo:Swol_0823] -> swo:Swol_0826
path_swo00550.kgml: 2.5.1.7 -> [{1.3.1.98, 1.3.1.98}] -> 6.3.2.8 -> 6.3.2.9 -> [6.3.2.13 -> 6.3.2.10 -> 2.7.8.13] -> 2.4.1.227
path_swo00550.kgml: Skipped genes: swo:Swol_0825
path_swo00550.kgml:
path_swo00550.kgml: Found a trail of span 2 without skipping any vertex
path_swo00550.kgml: 29 -> 28
path_swo00550.kgml: R04573 -> R05629
path_swo00550.kgml: swo:Swol_0822 -> swo:Swol_0823
path_swo00550.kgml: 6.3.2.10 -> 2.7.8.13
path_swo00550.kgml:
path_swo00550.kgml: --- 1.44 seconds ---

path_swo00561.kgml: Glycerolipid metabolism
path_swo00561.kgml: Initialization took 0.08 seconds
path_swo00561.kgml: (not found)
path_swo00561.kgml: --- 0.12 seconds ---

path_swo00564.kgml: Glycerophospholipid metabolism
path_swo00564.kgml: Initialization took 0.23 seconds
path_swo00564.kgml:
path_swo00564.kgml: Found a trail of span 2 without skipping any vertex
path_swo00564.kgml: 115 -> 113
path_swo00564.kgml: {R00842, R00844} -> R00851
path_swo00564.kgml: swo:Swol_1323 -> {swo:Swol_0771, swo:Swol_1324}
path_swo00564.kgml: {1.1.1.8, 1.1.1.94, 1.1.1.94} -> 2.3.1.15
path_swo00564.kgml:
path_swo00564.kgml: --- 0.32 seconds ---

path_swo00620.kgml: Pyruvate metabolism
path_swo00620.kgml: Initialization took 2.48 seconds
path_swo00620.kgml:
path_swo00620.kgml: Found a trail of span 2 without skipping any vertex
path_swo00620.kgml: 97 -> 129
path_swo00620.kgml: R00230 -> R00315
path_swo00620.kgml: swo:Swol_0767 -> swo:Swol_0768
path_swo00620.kgml: 2.3.1.8 -> {2.7.2.1, 2.7.2.15}
path_swo00620.kgml:
path_swo00620.kgml: Found a trail of span 2 containing skipped vertices
path_swo00620.kgml: 78 -> [82] -> 116
path_swo00620.kgml: R00217 -> [R00212] -> R00742
path_swo00620.kgml: swo:Swol_0558 -> [swo:Swol_1048] -> {swo:Swol_0559, swo:Swol_1845, swo:Swol_1846}
path_swo00620.kgml: {1.1.1.38, 1.1.1.40, 4.1.1.112} -> [2.3.1.54] -> 6.4.1.2
path_swo00620.kgml:
path_swo00620.kgml: --- 2.70 seconds ---

path_swo00630.kgml: Glyoxylate and dicarboxylate metabolism
path_swo00630.kgml: Initialization took 1.84 seconds
path_swo00630.kgml: (not found)
path_swo00630.kgml: --- 1.88 seconds ---

path_swo00640.kgml: Propanoate metabolism
path_swo00640.kgml: Initialization took 1.43 seconds
path_swo00640.kgml:
path_swo00640.kgml: Found a trail of span 2 without skipping any vertex
path_swo00640.kgml: 52 -> 68
path_swo00640.kgml: R00921 -> R01353
path_swo00640.kgml: swo:Swol_0767 -> swo:Swol_0768
path_swo00640.kgml: {2.3.1.222, 2.3.1.8} -> {2.7.2.1, 2.7.2.15}
path_swo00640.kgml:
path_swo00640.kgml: --- 1.52 seconds ---

path_swo00650.kgml: Butanoate metabolism
path_swo00650.kgml: Initialization took 4.09 seconds
path_swo00650.kgml:
path_swo00650.kgml: Found a trail of span 4 containing skipped vertices
path_swo00650.kgml: 72 -> 64 -> 58 -> 57
path_swo00650.kgml: R01175 -> R03026 -> R01976 -> R00238
path_swo00650.kgml: {swo:Swol_0268, swo:Swol_0488, swo:Swol_0788, swo:Swol_1483, swo:Swol_1841} -> {swo:Swol_0790, swo:Swol_1936, swo:Swol_2031} -> {swo:Swol_0307, swo:Swol_0435, swo:Swol_0791, swo:Swol_1171, swo:Swol_1485, swo:Swol_1935, swo:Swol_2030} -> {swo:Swol_0308, swo:Swol_0675, swo:Swol_0789, swo:Swol_1486, swo:Swol_1934, swo:Swol_2051}
path_swo00650.kgml: {1.3.3.6, 1.3.8.1, 1.3.8.7} -> 4.2.1.17 -> 1.1.1.157 -> 2.3.1.9
path_swo00650.kgml: Skipped genes: swo:Swol_1484
path_swo00650.kgml:
path_swo00650.kgml: --- 4.35 seconds ---

path_swo00660.kgml: C5-Branched dibasic acid metabolism
path_swo00660.kgml: Initialization took 0.13 seconds
path_swo00660.kgml:
path_swo00660.kgml: Found a trail of span 3 without skipping any vertex
path_swo00660.kgml: 31 -> 96 -> 97
path_swo00660.kgml: R03896 -> R03898 -> R00994
path_swo00660.kgml: {swo:Swol_0376, swo:Swol_0377, swo:Swol_2141, swo:Swol_2142} -> {swo:Swol_0376, swo:Swol_0377, swo:Swol_2141, swo:Swol_2142} -> swo:Swol_2140
path_swo00660.kgml: 4.2.1.35 -> 4.2.1.35 -> 1.1.1.85
path_swo00660.kgml:
path_swo00660.kgml: --- 0.25 seconds ---

path_swo00670.kgml: One carbon pool by folate
path_swo00670.kgml: Initialization took 0.43 seconds
path_swo00670.kgml:
path_swo00670.kgml: Found a trail of span 3 containing skipped vertices
path_swo00670.kgml: 50 -> 51 -> [28] -> 20
path_swo00670.kgml: R04325 -> R04560 -> [R01655] -> R04326
path_swo00670.kgml: swo:Swol_1776 -> swo:Swol_1775 -> [{swo:Swol_0566, swo:Swol_1474}] -> swo:Swol_1776
path_swo00670.kgml: 2.1.2.2 -> 2.1.2.3 -> [3.5.4.9] -> 2.1.2.2
path_swo00670.kgml:
path_swo00670.kgml: --- 0.80 seconds ---

path_swo00680.kgml: Methane metabolism
path_swo00680.kgml: Initialization took 2.50 seconds
path_swo00680.kgml:
path_swo00680.kgml: Found a trail of span 2 without skipping any vertex
path_swo00680.kgml: 142 -> 293
path_swo00680.kgml: R00658 -> R01518
path_swo00680.kgml: swo:Swol_0276 -> {swo:Swol_0275, swo:Swol_1301}
path_swo00680.kgml: 4.2.1.11 -> {5.4.2.11, 5.4.2.12}
path_swo00680.kgml:
path_swo00680.kgml: Found a trail of span 2 containing skipped vertices
path_swo00680.kgml: 194 -> 181
path_swo00680.kgml: R01068 -> R00762
path_swo00680.kgml: swo:Swol_2411 -> swo:Swol_2409
path_swo00680.kgml: 4.1.2.13 -> 3.1.3.11
path_swo00680.kgml: Skipped genes: swo:Swol_2410
path_swo00680.kgml:
path_swo00680.kgml: Found a trail of span 2 without skipping any vertex
path_swo00680.kgml: 203 -> 204
path_swo00680.kgml: R00315 -> R00230
path_swo00680.kgml: swo:Swol_0768 -> swo:Swol_0767
path_swo00680.kgml: {2.7.2.1, 2.7.2.15} -> 2.3.1.8
path_swo00680.kgml:
path_swo00680.kgml: --- 2.74 seconds ---

path_swo00730.kgml: Thiamine metabolism
path_swo00730.kgml: Initialization took 0.23 seconds
path_swo00730.kgml:
path_swo00730.kgml: Found a trail of span 3 containing skipped vertices
path_swo00730.kgml: 94 -> 75 -> 97
path_swo00730.kgml: R03472 -> R04509 -> R10712
path_swo00730.kgml: swo:Swol_0643 -> swo:Swol_0639 -> swo:Swol_0641
path_swo00730.kgml: 4.1.99.17 -> 2.7.4.7 -> 2.5.1.3
path_swo00730.kgml: Skipped genes: swo:Swol_0642, swo:Swol_0640
path_swo00730.kgml:
path_swo00730.kgml: Found a trail of span 3 containing skipped vertices
path_swo00730.kgml: 76 -> 75 -> 93
path_swo00730.kgml: R03471 -> R04509 -> R03223
path_swo00730.kgml: swo:Swol_0639 -> swo:Swol_0639 -> swo:Swol_0641
path_swo00730.kgml: 2.7.1.49 -> 2.7.4.7 -> 2.5.1.3
path_swo00730.kgml: Skipped genes: swo:Swol_0640
path_swo00730.kgml:
path_swo00730.kgml: Found a trail of span 3 containing skipped vertices
path_swo00730.kgml: 76 -> 75 -> 97
path_swo00730.kgml: R03471 -> R04509 -> R10712
path_swo00730.kgml: swo:Swol_0639 -> swo:Swol_0639 -> swo:Swol_0641
path_swo00730.kgml: 2.7.1.49 -> 2.7.4.7 -> 2.5.1.3
path_swo00730.kgml: Skipped genes: swo:Swol_0640
path_swo00730.kgml:
path_swo00730.kgml: Found a trail of span 2 containing skipped vertices
path_swo00730.kgml: 94 -> [75] -> 97
path_swo00730.kgml: R03472 -> [R04509] -> R10712
path_swo00730.kgml: swo:Swol_0643 -> [swo:Swol_0639] -> swo:Swol_0641
path_swo00730.kgml: 4.1.99.17 -> [2.7.4.7] -> 2.5.1.3
path_swo00730.kgml: Skipped genes: swo:Swol_0642
path_swo00730.kgml:
path_swo00730.kgml: Found a trail of span 2 containing skipped vertices
path_swo00730.kgml: 94 -> [75] -> 93
path_swo00730.kgml: R03472 -> [R04509] -> R03223
path_swo00730.kgml: swo:Swol_0643 -> [swo:Swol_0639] -> swo:Swol_0641
path_swo00730.kgml: 4.1.99.17 -> [2.7.4.7] -> 2.5.1.3
path_swo00730.kgml: Skipped genes: swo:Swol_0642
path_swo00730.kgml:
path_swo00730.kgml: Found a trail of span 2 without skipping any vertex
path_swo00730.kgml: 74 -> 93
path_swo00730.kgml: R04448 -> R03223
path_swo00730.kgml: swo:Swol_0640 -> swo:Swol_0641
path_swo00730.kgml: 2.7.1.50 -> 2.5.1.3
path_swo00730.kgml:
path_swo00730.kgml: Found a trail of span 2 containing skipped vertices
path_swo00730.kgml: 76 -> [75] -> 97
path_swo00730.kgml: R03471 -> [R04509] -> R10712
path_swo00730.kgml: swo:Swol_0639 -> [swo:Swol_0639] -> swo:Swol_0641
path_swo00730.kgml: 2.7.1.49 -> [2.7.4.7] -> 2.5.1.3
path_swo00730.kgml: Skipped genes: swo:Swol_0640
path_swo00730.kgml:
path_swo00730.kgml: Found a trail of span 2 containing skipped vertices
path_swo00730.kgml: 76 -> [75] -> 93
path_swo00730.kgml: R03471 -> [R04509] -> R03223
path_swo00730.kgml: swo:Swol_0639 -> [swo:Swol_0639] -> swo:Swol_0641
path_swo00730.kgml: 2.7.1.49 -> [2.7.4.7] -> 2.5.1.3
path_swo00730.kgml: Skipped genes: swo:Swol_0640
path_swo00730.kgml:
path_swo00730.kgml: --- 0.64 seconds ---

path_swo00740.kgml: Riboflavin metabolism
path_swo00740.kgml: Initialization took 0.08 seconds
path_swo00740.kgml:
path_swo00740.kgml: Found a trail of span 3 containing skipped vertices
path_swo00740.kgml: 32 -> [41] -> 42 -> 41
path_swo00740.kgml: R07281 -> [R04457] -> R00066 -> R04457
path_swo00740.kgml: swo:Swol_1220 -> [swo:Swol_1219] -> swo:Swol_1221 -> swo:Swol_1219
path_swo00740.kgml: 4.1.99.12 -> [2.5.1.78] -> 2.5.1.9 -> 2.5.1.78
path_swo00740.kgml:
path_swo00740.kgml: Found a trail of span 3 containing skipped vertices
path_swo00740.kgml: 38 -> 39 -> 40
path_swo00740.kgml: R00425 -> R03459 -> R03458
path_swo00740.kgml: swo:Swol_1220 -> swo:Swol_1222 -> swo:Swol_1222
path_swo00740.kgml: 3.5.4.25 -> 3.5.4.26 -> 1.1.1.193
path_swo00740.kgml: Skipped genes: swo:Swol_1221
path_swo00740.kgml:
path_swo00740.kgml: Found a trail of span 2 containing skipped vertices
path_swo00740.kgml: 38 -> [39] -> 40
path_swo00740.kgml: R00425 -> [R03459] -> R03458
path_swo00740.kgml: swo:Swol_1220 -> [swo:Swol_1222] -> swo:Swol_1222
path_swo00740.kgml: 3.5.4.25 -> [3.5.4.26] -> 1.1.1.193
path_swo00740.kgml: Skipped genes: swo:Swol_1221
path_swo00740.kgml:
path_swo00740.kgml: --- 0.28 seconds ---

path_swo00750.kgml: Vitamin B6 metabolism
path_swo00750.kgml: Initialization took 0.05 seconds
path_swo00750.kgml: (not found)
path_swo00750.kgml: --- 0.09 seconds ---

path_swo00760.kgml: Nicotinate and nicotinamide metabolism
path_swo00760.kgml: Initialization took 0.18 seconds
path_swo00760.kgml:
path_swo00760.kgml: Found a trail of span 3 without skipping any vertex
path_swo00760.kgml: 71 -> 72 -> 73
path_swo00760.kgml: R00481 -> R04292 -> R03348
path_swo00760.kgml: swo:Swol_0105 -> swo:Swol_0104 -> swo:Swol_0107
path_swo00760.kgml: 1.4.3.16 -> 2.5.1.72 -> 2.4.2.19
path_swo00760.kgml:
path_swo00760.kgml: Found a trail of span 2 containing skipped vertices
path_swo00760.kgml: 71 -> [72] -> 73
path_swo00760.kgml: R00481 -> [R04292] -> R03348
path_swo00760.kgml: swo:Swol_0105 -> [swo:Swol_0104] -> swo:Swol_0107
path_swo00760.kgml: 1.4.3.16 -> [2.5.1.72] -> 2.4.2.19
path_swo00760.kgml:
path_swo00760.kgml: --- 0.31 seconds ---

path_swo00770.kgml: Pantothenate and CoA biosynthesis
path_swo00770.kgml: Initialization took 0.43 seconds
path_swo00770.kgml:
path_swo00770.kgml: Found a trail of span 4 without skipping any vertex
path_swo00770.kgml: 82 -> 81 -> 80 -> 85
path_swo00770.kgml: R00006 -> R03051 -> R01209 -> R01214
path_swo00770.kgml: {swo:Swol_2145, swo:Swol_2146} -> swo:Swol_2144 -> swo:Swol_2147 -> swo:Swol_2148
path_swo00770.kgml: 2.2.1.6 -> 1.1.1.86 -> 4.2.1.9 -> {2.6.1.42, 2.6.1.6}
path_swo00770.kgml:
path_swo00770.kgml: Found a trail of span 3 containing skipped vertices
path_swo00770.kgml: 82 -> 81 -> [80] -> 85
path_swo00770.kgml: R00006 -> R03051 -> [R01209] -> R01214
path_swo00770.kgml: {swo:Swol_2145, swo:Swol_2146} -> swo:Swol_2144 -> [swo:Swol_2147] -> swo:Swol_2148
path_swo00770.kgml: 2.2.1.6 -> 1.1.1.86 -> [4.2.1.9] -> {2.6.1.42, 2.6.1.6}
path_swo00770.kgml: Skipped genes: swo:Swol_2147
path_swo00770.kgml:
path_swo00770.kgml: Found a trail of span 3 containing skipped vertices
path_swo00770.kgml: 82 -> [81] -> 80 -> 85
path_swo00770.kgml: R00006 -> [R03051] -> R01209 -> R01214
path_swo00770.kgml: {swo:Swol_2145, swo:Swol_2146} -> [swo:Swol_2144] -> swo:Swol_2147 -> swo:Swol_2148
path_swo00770.kgml: 2.2.1.6 -> [1.1.1.86] -> 4.2.1.9 -> {2.6.1.42, 2.6.1.6}
path_swo00770.kgml:
path_swo00770.kgml: Found a trail of span 2 without skipping any vertex
path_swo00770.kgml: 93 -> 76
path_swo00770.kgml: R00489 -> R02473
path_swo00770.kgml: swo:Swol_0103 -> swo:Swol_0102
path_swo00770.kgml: {4.1.1.11, 4.1.1.15} -> 6.3.2.1
path_swo00770.kgml:
path_swo00770.kgml: Found a trail of span 2 containing skipped vertices
path_swo00770.kgml: 82 -> [81 -> 80] -> 85
path_swo00770.kgml: R00006 -> [R03051 -> R01209] -> R01214
path_swo00770.kgml: {swo:Swol_2145, swo:Swol_2146} -> [swo:Swol_2144 -> swo:Swol_2147] -> swo:Swol_2148
path_swo00770.kgml: 2.2.1.6 -> [1.1.1.86 -> 4.2.1.9] -> {2.6.1.42, 2.6.1.6}
path_swo00770.kgml: Skipped genes: swo:Swol_2147
path_swo00770.kgml:
path_swo00770.kgml: --- 0.76 seconds ---

path_swo00780.kgml: Biotin metabolism
path_swo00780.kgml: Initialization took 0.13 seconds
path_swo00780.kgml:
path_swo00780.kgml: Found a trail of span 3 containing skipped vertices
path_swo00780.kgml: 95 -> 53 -> 56
path_swo00780.kgml: R10115 -> R10116 -> R10117
path_swo00780.kgml: swo:Swol_1848 -> swo:Swol_1850 -> swo:Swol_1847
path_swo00780.kgml: {2.3.1.179, 2.3.1.41} -> 1.1.1.100 -> 4.2.1.59
path_swo00780.kgml: Skipped genes: swo:Swol_1849
path_swo00780.kgml:
path_swo00780.kgml: Found a trail of span 3 containing skipped vertices
path_swo00780.kgml: 74 -> 67 -> 70
path_swo00780.kgml: R10119 -> R10120 -> R10121
path_swo00780.kgml: swo:Swol_1848 -> swo:Swol_1850 -> swo:Swol_1847
path_swo00780.kgml: {2.3.1.179, 2.3.1.41} -> 1.1.1.100 -> 4.2.1.59
path_swo00780.kgml: Skipped genes: swo:Swol_1849
path_swo00780.kgml:
path_swo00780.kgml: Found a trail of span 2 containing skipped vertices
path_swo00780.kgml: 95 -> [53] -> 56
path_swo00780.kgml: R10115 -> [R10116] -> R10117
path_swo00780.kgml: swo:Swol_1848 -> [swo:Swol_1850] -> swo:Swol_1847
path_swo00780.kgml: {2.3.1.179, 2.3.1.41} -> [1.1.1.100] -> 4.2.1.59
path_swo00780.kgml:
path_swo00780.kgml: Found a trail of span 2 containing skipped vertices
path_swo00780.kgml: 74 -> [67] -> 70
path_swo00780.kgml: R10119 -> [R10120] -> R10121
path_swo00780.kgml: swo:Swol_1848 -> [swo:Swol_1850] -> swo:Swol_1847
path_swo00780.kgml: {2.3.1.179, 2.3.1.41} -> [1.1.1.100] -> 4.2.1.59
path_swo00780.kgml:
path_swo00780.kgml: --- 0.32 seconds ---

path_swo00790.kgml: Folate biosynthesis
path_swo00790.kgml: Initialization took 0.53 seconds
path_swo00790.kgml:
path_swo00790.kgml: Found a trail of span 4 without skipping any vertex
path_swo00790.kgml: 171 -> 75 -> 74 -> 72
path_swo00790.kgml: R11073 -> R03504 -> R03503 -> R03067
path_swo00790.kgml: swo:Swol_0098 -> swo:Swol_0098 -> swo:Swol_0099 -> swo:Swol_0097
path_swo00790.kgml: 5.1.99.8 -> 4.1.2.25 -> 2.7.6.3 -> 2.5.1.15
path_swo00790.kgml:
path_swo00790.kgml: Found a trail of span 3 containing skipped vertices
path_swo00790.kgml: 171 -> [75] -> 74 -> 72
path_swo00790.kgml: R11073 -> [R03504] -> R03503 -> R03067
path_swo00790.kgml: swo:Swol_0098 -> [swo:Swol_0098] -> swo:Swol_0099 -> swo:Swol_0097
path_swo00790.kgml: 5.1.99.8 -> [4.1.2.25] -> 2.7.6.3 -> 2.5.1.15
path_swo00790.kgml:
path_swo00790.kgml: Found a trail of span 3 containing skipped vertices
path_swo00790.kgml: 171 -> 75 -> [74] -> 72
path_swo00790.kgml: R11073 -> R03504 -> [R03503] -> R03067
path_swo00790.kgml: swo:Swol_0098 -> swo:Swol_0098 -> [swo:Swol_0099] -> swo:Swol_0097
path_swo00790.kgml: 5.1.99.8 -> 4.1.2.25 -> [2.7.6.3] -> 2.5.1.15
path_swo00790.kgml:
path_swo00790.kgml: Found a trail of span 3 without skipping any vertex
path_swo00790.kgml: 171 -> 75 -> 73
path_swo00790.kgml: R11073 -> R03504 -> R03066
path_swo00790.kgml: swo:Swol_0098 -> swo:Swol_0098 -> swo:Swol_0097
path_swo00790.kgml: 5.1.99.8 -> 4.1.2.25 -> 2.5.1.15
path_swo00790.kgml:
path_swo00790.kgml: Found a trail of span 2 containing skipped vertices
path_swo00790.kgml: 171 -> [75 -> 74] -> 72
path_swo00790.kgml: R11073 -> [R03504 -> R03503] -> R03067
path_swo00790.kgml: swo:Swol_0098 -> [swo:Swol_0098 -> swo:Swol_0099] -> swo:Swol_0097
path_swo00790.kgml: 5.1.99.8 -> [4.1.2.25 -> 2.7.6.3] -> 2.5.1.15
path_swo00790.kgml:
path_swo00790.kgml: Found a trail of span 2 containing skipped vertices
path_swo00790.kgml: 171 -> [75] -> 73
path_swo00790.kgml: R11073 -> [R03504] -> R03066
path_swo00790.kgml: swo:Swol_0098 -> [swo:Swol_0098] -> swo:Swol_0097
path_swo00790.kgml: 5.1.99.8 -> [4.1.2.25] -> 2.5.1.15
path_swo00790.kgml:
path_swo00790.kgml: Found a trail of span 2 without skipping any vertex
path_swo00790.kgml: 93 -> 117
path_swo00790.kgml: R09394 -> R11372
path_swo00790.kgml: swo:Swol_1860 -> swo:Swol_1859
path_swo00790.kgml: 4.1.99.22 -> 4.6.1.17
path_swo00790.kgml:
path_swo00790.kgml: --- 0.93 seconds ---

path_swo00860.kgml: Porphyrin and chlorophyll metabolism
path_swo00860.kgml: Initialization took 0.28 seconds
path_swo00860.kgml:
path_swo00860.kgml: Found a trail of span 6 containing skipped vertices
path_swo00860.kgml: 274 -> 273 -> 270 -> 271 -> 281 -> 280
path_swo00860.kgml: R00036 -> R00084 -> R03165 -> R03194 -> R03947 -> R02864
path_swo00860.kgml: swo:Swol_0690 -> swo:Swol_0685 -> swo:Swol_0687 -> swo:Swol_0687 -> swo:Swol_0683 -> swo:Swol_0683
path_swo00860.kgml: 4.2.1.24 -> 2.5.1.61 -> 4.2.1.75 -> 2.1.1.107 -> 1.3.1.76 -> 4.99.1.4
path_swo00860.kgml: Skipped genes: swo:Swol_0688
path_swo00860.kgml:
path_swo00860.kgml: Found a trail of span 5 containing skipped vertices
path_swo00860.kgml: 274 -> [273] -> 270 -> 271 -> 281 -> 280
path_swo00860.kgml: R00036 -> [R00084] -> R03165 -> R03194 -> R03947 -> R02864
path_swo00860.kgml: swo:Swol_0690 -> [swo:Swol_0685] -> swo:Swol_0687 -> swo:Swol_0687 -> swo:Swol_0683 -> swo:Swol_0683
path_swo00860.kgml: 4.2.1.24 -> [2.5.1.61] -> 4.2.1.75 -> 2.1.1.107 -> 1.3.1.76 -> 4.99.1.4
path_swo00860.kgml: Skipped genes: swo:Swol_0685, swo:Swol_0688
path_swo00860.kgml:
path_swo00860.kgml: Found a trail of span 5 containing skipped vertices
path_swo00860.kgml: 274 -> 273 -> [270] -> 271 -> 281 -> 280
path_swo00860.kgml: R00036 -> R00084 -> [R03165] -> R03194 -> R03947 -> R02864
path_swo00860.kgml: swo:Swol_0690 -> swo:Swol_0685 -> [swo:Swol_0687] -> swo:Swol_0687 -> swo:Swol_0683 -> swo:Swol_0683
path_swo00860.kgml: 4.2.1.24 -> 2.5.1.61 -> [4.2.1.75] -> 2.1.1.107 -> 1.3.1.76 -> 4.99.1.4
path_swo00860.kgml: Skipped genes: swo:Swol_0688
path_swo00860.kgml:
path_swo00860.kgml: Found a trail of span 5 containing skipped vertices
path_swo00860.kgml: 274 -> 273 -> 270 -> 271 -> [281] -> 280
path_swo00860.kgml: R00036 -> R00084 -> R03165 -> R03194 -> [R03947] -> R02864
path_swo00860.kgml: swo:Swol_0690 -> swo:Swol_0685 -> swo:Swol_0687 -> swo:Swol_0687 -> [swo:Swol_0683] -> swo:Swol_0683
path_swo00860.kgml: 4.2.1.24 -> 2.5.1.61 -> 4.2.1.75 -> 2.1.1.107 -> [1.3.1.76] -> 4.99.1.4
path_swo00860.kgml: Skipped genes: swo:Swol_0688
path_swo00860.kgml:
path_swo00860.kgml: Found a trail of span 5 containing skipped vertices
path_swo00860.kgml: 274 -> 273 -> 270 -> [271] -> 281 -> 280
path_swo00860.kgml: R00036 -> R00084 -> R03165 -> [R03194] -> R03947 -> R02864
path_swo00860.kgml: swo:Swol_0690 -> swo:Swol_0685 -> swo:Swol_0687 -> [swo:Swol_0687] -> swo:Swol_0683 -> swo:Swol_0683
path_swo00860.kgml: 4.2.1.24 -> 2.5.1.61 -> 4.2.1.75 -> [2.1.1.107] -> 1.3.1.76 -> 4.99.1.4
path_swo00860.kgml: Skipped genes: swo:Swol_0688
path_swo00860.kgml:
path_swo00860.kgml: Found a trail of span 4 containing skipped vertices
path_swo00860.kgml: 274 -> [273 -> 270] -> 271 -> 281 -> 280
path_swo00860.kgml: R00036 -> [R00084 -> R03165] -> R03194 -> R03947 -> R02864
path_swo00860.kgml: swo:Swol_0690 -> [swo:Swol_0685 -> swo:Swol_0687] -> swo:Swol_0687 -> swo:Swol_0683 -> swo:Swol_0683
path_swo00860.kgml: 4.2.1.24 -> [2.5.1.61 -> 4.2.1.75] -> 2.1.1.107 -> 1.3.1.76 -> 4.99.1.4
path_swo00860.kgml: Skipped genes: swo:Swol_0685, swo:Swol_0688
path_swo00860.kgml:
path_swo00860.kgml: Found a trail of span 4 containing skipped vertices
path_swo00860.kgml: 274 -> 273 -> 270 -> [271 -> 281] -> 280
path_swo00860.kgml: R00036 -> R00084 -> R03165 -> [R03194 -> R03947] -> R02864
path_swo00860.kgml: swo:Swol_0690 -> swo:Swol_0685 -> swo:Swol_0687 -> [swo:Swol_0687 -> swo:Swol_0683] -> swo:Swol_0683
path_swo00860.kgml: 4.2.1.24 -> 2.5.1.61 -> 4.2.1.75 -> [2.1.1.107 -> 1.3.1.76] -> 4.99.1.4
path_swo00860.kgml: Skipped genes: swo:Swol_0688
path_swo00860.kgml:
path_swo00860.kgml: Found a trail of span 3 containing skipped vertices
path_swo00860.kgml: 273 -> [270 -> 271] -> 281 -> 280
path_swo00860.kgml: R00084 -> [R03165 -> R03194] -> R03947 -> R02864
path_swo00860.kgml: swo:Swol_0685 -> [swo:Swol_0687 -> swo:Swol_0687] -> swo:Swol_0683 -> swo:Swol_0683
path_swo00860.kgml: 2.5.1.61 -> [4.2.1.75 -> 2.1.1.107] -> 1.3.1.76 -> 4.99.1.4
path_swo00860.kgml:
path_swo00860.kgml: Found a trail of span 2 containing skipped vertices
path_swo00860.kgml: 273 -> [270 -> 271 -> 281] -> 280
path_swo00860.kgml: R00084 -> [R03165 -> R03194 -> R03947] -> R02864
path_swo00860.kgml: swo:Swol_0685 -> [swo:Swol_0687 -> swo:Swol_0687 -> swo:Swol_0683] -> swo:Swol_0683
path_swo00860.kgml: 2.5.1.61 -> [4.2.1.75 -> 2.1.1.107 -> 1.3.1.76] -> 4.99.1.4
path_swo00860.kgml:
path_swo00860.kgml: --- 0.91 seconds ---

path_swo00900.kgml: Terpenoid backbone biosynthesis
path_swo00900.kgml: Initialization took 0.58 seconds
path_swo00900.kgml:
path_swo00900.kgml: Found a trail of span 2 containing skipped vertices
path_swo00900.kgml: 65 -> [66 -> 67 -> 68] -> 165
path_swo00900.kgml: R05688 -> [R05633 -> R05634 -> R05637] -> R10859
path_swo00900.kgml: swo:Swol_0889 -> [swo:Swol_2361 -> swo:Swol_0064 -> swo:Swol_2360] -> swo:Swol_0891
path_swo00900.kgml: 1.1.1.267 -> [2.7.7.60 -> 2.7.1.148 -> 4.6.1.12] -> 1.17.7.3
path_swo00900.kgml: Skipped genes: swo:Swol_0890
path_swo00900.kgml:
path_swo00900.kgml: Found a trail of span 2 containing skipped vertices
path_swo00900.kgml: 65 -> [66 -> 67 -> 68] -> 69
path_swo00900.kgml: R05688 -> [R05633 -> R05634 -> R05637] -> R08689
path_swo00900.kgml: swo:Swol_0889 -> [swo:Swol_2361 -> swo:Swol_0064 -> swo:Swol_2360] -> swo:Swol_0891
path_swo00900.kgml: 1.1.1.267 -> [2.7.7.60 -> 2.7.1.148 -> 4.6.1.12] -> 1.17.7.1
path_swo00900.kgml: Skipped genes: swo:Swol_0890
path_swo00900.kgml:
path_swo00900.kgml: Found a trail of span 2 containing skipped vertices
path_swo00900.kgml: 99 -> 98
path_swo00900.kgml: R05884 -> R01123
path_swo00900.kgml: swo:Swol_1344 -> swo:Swol_1341
path_swo00900.kgml: 1.17.7.4 -> 5.3.3.2
path_swo00900.kgml: Skipped genes: swo:Swol_1342
path_swo00900.kgml:
path_swo00900.kgml: Found a trail of span 2 containing skipped vertices
path_swo00900.kgml: 97 -> 98
path_swo00900.kgml: R08210 -> R01123
path_swo00900.kgml: swo:Swol_1344 -> swo:Swol_1341
path_swo00900.kgml: 1.17.7.4 -> 5.3.3.2
path_swo00900.kgml: Skipped genes: swo:Swol_1342
path_swo00900.kgml:
path_swo00900.kgml: Found a trail of span 2 containing skipped vertices
path_swo00900.kgml: 66 -> [67] -> 68
path_swo00900.kgml: R05633 -> [R05634] -> R05637
path_swo00900.kgml: swo:Swol_2361 -> [swo:Swol_0064] -> swo:Swol_2360
path_swo00900.kgml: 2.7.7.60 -> [2.7.1.148] -> 4.6.1.12
path_swo00900.kgml:
path_swo00900.kgml: --- 0.92 seconds ---

path_swo00910.kgml: Nitrogen metabolism
path_swo00910.kgml: Initialization took 0.18 seconds
path_swo00910.kgml: (not found)
path_swo00910.kgml: --- 0.22 seconds ---

path_swo00920.kgml: Sulfur metabolism
path_swo00920.kgml: Initialization took 0.08 seconds
path_swo00920.kgml: (not found)
path_swo00920.kgml: --- 0.12 seconds ---

path_swo00970.kgml: Aminoacyl-tRNA biosynthesis
path_swo00970.kgml: Initialization took 1.58 seconds
path_swo00970.kgml: (not found)
path_swo00970.kgml: --- 1.63 seconds ---

path_swo01040.kgml: Biosynthesis of unsaturated fatty acids
path_swo01040.kgml: Initialization took 0.05 seconds
path_swo01040.kgml: (not found)
path_swo01040.kgml: --- 0.09 seconds ---

--- 67.52 seconds ---
