# Supplementary material for: CoMetGeNe: mining conserved neighborhood patterns in metabolic and genomic contexts
Source: BMC Bioinformatics. 2019 Jan 10;20:19. doi: 10.1186/s12859-018-2542-2 (PMC6327494; doi:10.1186/s12859-018-2542-2)
Supplement: Supplementary file 14 — Trail finding results for completely assembled representative bacterial genomes present in NCBI Genomes. Of the 1,545 fully assembled representative bacterial genomes in NCBI, corresponding entries have been identified in KEGG for 1,467 species, for which trail finding has been performed for all combinations of gap parameters δG and δD ranging from 0 to 3. This additional file is available from https://doi.org/10.6084/m9.figshare.7288769. (GZ 178,532 kb) [file 12859_2018_2542_MOESM14_ESM.gz › results/lku_dG3_dD2.hnet]

--- delta_G = 3, delta_D = 2 ---

path_lku00010.kgml: Glycolysis / Gluconeogenesis
path_lku00010.kgml: Initialization took 0.19 seconds
path_lku00010.kgml:
path_lku00010.kgml: Found a trail of span 4 containing skipped vertices
path_lku00010.kgml: 57 -> [76 -> 56] -> 55 -> [56] -> 76 -> [57] -> 58
path_lku00010.kgml: R01061 -> [R01512 -> R01518] -> R00658 -> [R01518] -> R01512 -> [R01061] -> R01015
path_lku00010.kgml: lku:APS55_00750 -> [lku:APS55_00745 -> {lku:APS55_01060, lku:APS55_01470}] -> lku:APS55_00735 -> [{lku:APS55_01060, lku:APS55_01470}] -> lku:APS55_00745 -> [lku:APS55_00750] -> lku:APS55_00740
path_lku00010.kgml: {1.2.1.12, 1.2.1.59} -> [2.7.2.3 -> {5.4.2.11, 5.4.2.12}] -> 4.2.1.11 -> [{5.4.2.11, 5.4.2.12}] -> 2.7.2.3 -> [{1.2.1.12, 1.2.1.59}] -> 5.3.1.1
path_lku00010.kgml:
path_lku00010.kgml: --- 0.68 seconds ---

path_lku00020.kgml: Citrate cycle (TCA cycle)
path_lku00020.kgml: Initialization took 0.05 seconds
path_lku00020.kgml: (not found)
path_lku00020.kgml: --- 0.11 seconds ---

path_lku00030.kgml: Pentose phosphate pathway
path_lku00030.kgml: Initialization took 0.14 seconds
path_lku00030.kgml:
path_lku00030.kgml: Found a trail of span 2 containing skipped vertices
path_lku00030.kgml: 157 -> [57] -> 156
path_lku00030.kgml: {R02736, R10907} -> [R02035] -> R10221
path_lku00030.kgml: lku:APS55_02325 -> [lku:APS55_04385] -> lku:APS55_02330
path_lku00030.kgml: {1.1.1.363, 1.1.1.49, 1.1.1.363, 1.1.1.388} -> [3.1.1.31] -> {1.1.1.343, 1.1.1.351}
path_lku00030.kgml:
path_lku00030.kgml: Found a trail of span 2 containing skipped vertices
path_lku00030.kgml: 157 -> [57] -> 56
path_lku00030.kgml: {R02736, R10907} -> [R02035] -> R01528
path_lku00030.kgml: lku:APS55_02325 -> [lku:APS55_04385] -> lku:APS55_02330
path_lku00030.kgml: {1.1.1.363, 1.1.1.49, 1.1.1.363, 1.1.1.388} -> [3.1.1.31] -> {1.1.1.351, 1.1.1.44}
path_lku00030.kgml:
path_lku00030.kgml: Found a trail of span 2 containing skipped vertices
path_lku00030.kgml: 58 -> [57] -> 156
path_lku00030.kgml: R02736 -> [R02035] -> R10221
path_lku00030.kgml: lku:APS55_02325 -> [lku:APS55_04385] -> lku:APS55_02330
path_lku00030.kgml: {1.1.1.363, 1.1.1.49} -> [3.1.1.31] -> {1.1.1.343, 1.1.1.351}
path_lku00030.kgml:
path_lku00030.kgml: Found a trail of span 2 containing skipped vertices
path_lku00030.kgml: 58 -> [57] -> 56
path_lku00030.kgml: R02736 -> [R02035] -> R01528
path_lku00030.kgml: lku:APS55_02325 -> [lku:APS55_04385] -> lku:APS55_02330
path_lku00030.kgml: {1.1.1.363, 1.1.1.49} -> [3.1.1.31] -> {1.1.1.351, 1.1.1.44}
path_lku00030.kgml:
path_lku00030.kgml: --- 0.44 seconds ---

path_lku00040.kgml: Pentose and glucuronate interconversions
path_lku00040.kgml: Initialization took 0.06 seconds
path_lku00040.kgml: (not found)
path_lku00040.kgml: --- 0.10 seconds ---

path_lku00051.kgml: Fructose and mannose metabolism
path_lku00051.kgml: Initialization took 0.06 seconds
path_lku00051.kgml: (not found)
path_lku00051.kgml: --- 0.10 seconds ---

path_lku00052.kgml: Galactose metabolism
path_lku00052.kgml: Initialization took 0.09 seconds
path_lku00052.kgml: (not found)
path_lku00052.kgml: --- 0.13 seconds ---

path_lku00071.kgml: Fatty acid degradation
path_lku00071.kgml: Initialization took 0.06 seconds
path_lku00071.kgml: (not found)
path_lku00071.kgml: --- 0.11 seconds ---

path_lku00072.kgml: Synthesis and degradation of ketone bodies
path_lku00072.kgml: Initialization took 0.05 seconds
path_lku00072.kgml: (not found)
path_lku00072.kgml: --- 0.11 seconds ---

path_lku00130.kgml: Ubiquinone and other terpenoid-quinone biosynthesis
path_lku00130.kgml: Initialization took 0.06 seconds
path_lku00130.kgml: (not found)
path_lku00130.kgml: --- 0.11 seconds ---

path_lku00190.kgml: Oxidative phosphorylation
path_lku00190.kgml: Initialization took 0.14 seconds
path_lku00190.kgml: (not found)
path_lku00190.kgml: --- 0.19 seconds ---

path_lku00220.kgml: Arginine biosynthesis
path_lku00220.kgml: Initialization took 0.09 seconds
path_lku00220.kgml:
path_lku00220.kgml: Found a trail of span 6 without skipping any vertex
path_lku00220.kgml: 49 -> 50 -> 51 -> 52 -> 55 -> 44
path_lku00220.kgml: R00259 -> R02649 -> R03443 -> R02283 -> R02282 -> R01398
path_lku00220.kgml: lku:APS55_02355 -> lku:APS55_02350 -> lku:APS55_02360 -> lku:APS55_02345 -> lku:APS55_02355 -> lku:APS55_02340
path_lku00220.kgml: 2.3.1.1 -> 2.7.2.8 -> 1.2.1.38 -> 2.6.1.11 -> 2.3.1.35 -> 2.1.3.3
path_lku00220.kgml:
path_lku00220.kgml: Found a trail of span 5 containing skipped vertices
path_lku00220.kgml: 49 -> 50 -> 51 -> 52 -> [55] -> 44
path_lku00220.kgml: R00259 -> R02649 -> R03443 -> R02283 -> [R02282] -> R01398
path_lku00220.kgml: lku:APS55_02355 -> lku:APS55_02350 -> lku:APS55_02360 -> lku:APS55_02345 -> [lku:APS55_02355] -> lku:APS55_02340
path_lku00220.kgml: 2.3.1.1 -> 2.7.2.8 -> 1.2.1.38 -> 2.6.1.11 -> [2.3.1.35] -> 2.1.3.3
path_lku00220.kgml:
path_lku00220.kgml: Found a trail of span 5 containing skipped vertices
path_lku00220.kgml: 49 -> 50 -> [51] -> 52 -> 55 -> 44
path_lku00220.kgml: R00259 -> R02649 -> [R03443] -> R02283 -> R02282 -> R01398
path_lku00220.kgml: lku:APS55_02355 -> lku:APS55_02350 -> [lku:APS55_02360] -> lku:APS55_02345 -> lku:APS55_02355 -> lku:APS55_02340
path_lku00220.kgml: 2.3.1.1 -> 2.7.2.8 -> [1.2.1.38] -> 2.6.1.11 -> 2.3.1.35 -> 2.1.3.3
path_lku00220.kgml:
path_lku00220.kgml: Found a trail of span 5 containing skipped vertices
path_lku00220.kgml: 49 -> 50 -> 51 -> [52] -> 55 -> 44
path_lku00220.kgml: R00259 -> R02649 -> R03443 -> [R02283] -> R02282 -> R01398
path_lku00220.kgml: lku:APS55_02355 -> lku:APS55_02350 -> lku:APS55_02360 -> [lku:APS55_02345] -> lku:APS55_02355 -> lku:APS55_02340
path_lku00220.kgml: 2.3.1.1 -> 2.7.2.8 -> 1.2.1.38 -> [2.6.1.11] -> 2.3.1.35 -> 2.1.3.3
path_lku00220.kgml: Skipped genes: lku:APS55_02345
path_lku00220.kgml:
path_lku00220.kgml: Found a trail of span 5 containing skipped vertices
path_lku00220.kgml: 49 -> [50] -> 51 -> 52 -> 55 -> 44
path_lku00220.kgml: R00259 -> [R02649] -> R03443 -> R02283 -> R02282 -> R01398
path_lku00220.kgml: lku:APS55_02355 -> [lku:APS55_02350] -> lku:APS55_02360 -> lku:APS55_02345 -> lku:APS55_02355 -> lku:APS55_02340
path_lku00220.kgml: 2.3.1.1 -> [2.7.2.8] -> 1.2.1.38 -> 2.6.1.11 -> 2.3.1.35 -> 2.1.3.3
path_lku00220.kgml: Skipped genes: lku:APS55_02350
path_lku00220.kgml:
path_lku00220.kgml: Found a trail of span 4 containing skipped vertices
path_lku00220.kgml: 49 -> 50 -> [51 -> 52] -> 55 -> 44
path_lku00220.kgml: R00259 -> R02649 -> [R03443 -> R02283] -> R02282 -> R01398
path_lku00220.kgml: lku:APS55_02355 -> lku:APS55_02350 -> [lku:APS55_02360 -> lku:APS55_02345] -> lku:APS55_02355 -> lku:APS55_02340
path_lku00220.kgml: 2.3.1.1 -> 2.7.2.8 -> [1.2.1.38 -> 2.6.1.11] -> 2.3.1.35 -> 2.1.3.3
path_lku00220.kgml: Skipped genes: lku:APS55_02345
path_lku00220.kgml:
path_lku00220.kgml: Found a trail of span 4 containing skipped vertices
path_lku00220.kgml: 49 -> 50 -> 51 -> [52 -> 55] -> 44
path_lku00220.kgml: R00259 -> R02649 -> R03443 -> [R02283 -> R02282] -> R01398
path_lku00220.kgml: lku:APS55_02355 -> lku:APS55_02350 -> lku:APS55_02360 -> [lku:APS55_02345 -> lku:APS55_02355] -> lku:APS55_02340
path_lku00220.kgml: 2.3.1.1 -> 2.7.2.8 -> 1.2.1.38 -> [2.6.1.11 -> 2.3.1.35] -> 2.1.3.3
path_lku00220.kgml: Skipped genes: lku:APS55_02345
path_lku00220.kgml:
path_lku00220.kgml: Found a trail of span 4 containing skipped vertices
path_lku00220.kgml: 49 -> [50 -> 51] -> 52 -> 55 -> 44
path_lku00220.kgml: R00259 -> [R02649 -> R03443] -> R02283 -> R02282 -> R01398
path_lku00220.kgml: lku:APS55_02355 -> [lku:APS55_02350 -> lku:APS55_02360] -> lku:APS55_02345 -> lku:APS55_02355 -> lku:APS55_02340
path_lku00220.kgml: 2.3.1.1 -> [2.7.2.8 -> 1.2.1.38] -> 2.6.1.11 -> 2.3.1.35 -> 2.1.3.3
path_lku00220.kgml: Skipped genes: lku:APS55_02350
path_lku00220.kgml:
path_lku00220.kgml: Found a trail of span 2 without skipping any vertex
path_lku00220.kgml: 45 -> 47
path_lku00220.kgml: R01954 -> R01086
path_lku00220.kgml: lku:APS55_02825 -> lku:APS55_02830
path_lku00220.kgml: 6.3.4.5 -> 4.3.2.1
path_lku00220.kgml:
path_lku00220.kgml: --- 0.65 seconds ---

path_lku00230.kgml: Purine metabolism
path_lku00230.kgml: Initialization took 1.44 seconds
path_lku00230.kgml:
path_lku00230.kgml: Found a trail of span 10 containing skipped vertices
path_lku00230.kgml: 160 -> 162 -> 163 -> 260 -> 164 -> 427 -> [428] -> 167 -> 428 -> [167 -> 166] -> 165 -> 169
path_lku00230.kgml: R01072 -> R04144 -> R04325 -> R04463 -> R04208 -> R07404 -> [R07405] -> R04591 -> R07405 -> [R04591 -> R04559] -> R04560 -> R01127
path_lku00230.kgml: lku:APS55_03440 -> lku:APS55_03460 -> lku:APS55_03450 -> {lku:APS55_03425, lku:APS55_03430, lku:APS55_03435} -> lku:APS55_03445 -> lku:APS55_03415 -> [lku:APS55_03410] -> lku:APS55_03420 -> lku:APS55_03410 -> [lku:APS55_03420 -> lku:APS55_01735] -> lku:APS55_03455 -> lku:APS55_03455
path_lku00230.kgml: 2.4.2.14 -> 6.3.4.13 -> 2.1.2.2 -> 6.3.5.3 -> 6.3.3.1 -> 6.3.4.18 -> [5.4.99.18] -> 6.3.2.6 -> 5.4.99.18 -> [6.3.2.6 -> 4.3.2.2] -> 2.1.2.3 -> 3.5.4.10
path_lku00230.kgml:
path_lku00230.kgml: Found a trail of span 9 containing skipped vertices
path_lku00230.kgml: 160 -> [162] -> 163 -> 260 -> 164 -> 427 -> [428] -> 167 -> 428 -> [167 -> 166] -> 165 -> 169
path_lku00230.kgml: R01072 -> [R04144] -> R04325 -> R04463 -> R04208 -> R07404 -> [R07405] -> R04591 -> R07405 -> [R04591 -> R04559] -> R04560 -> R01127
path_lku00230.kgml: lku:APS55_03440 -> [lku:APS55_03460] -> lku:APS55_03450 -> {lku:APS55_03425, lku:APS55_03430, lku:APS55_03435} -> lku:APS55_03445 -> lku:APS55_03415 -> [lku:APS55_03410] -> lku:APS55_03420 -> lku:APS55_03410 -> [lku:APS55_03420 -> lku:APS55_01735] -> lku:APS55_03455 -> lku:APS55_03455
path_lku00230.kgml: 2.4.2.14 -> [6.3.4.13] -> 2.1.2.2 -> 6.3.5.3 -> 6.3.3.1 -> 6.3.4.18 -> [5.4.99.18] -> 6.3.2.6 -> 5.4.99.18 -> [6.3.2.6 -> 4.3.2.2] -> 2.1.2.3 -> 3.5.4.10
path_lku00230.kgml:
path_lku00230.kgml: Found a trail of span 9 containing skipped vertices
path_lku00230.kgml: 160 -> 162 -> 163 -> 260 -> 164 -> 427 -> 428 -> 167 -> [166 -> 165] -> 169
path_lku00230.kgml: R01072 -> R04144 -> R04325 -> R04463 -> R04208 -> R07404 -> R07405 -> R04591 -> [R04559 -> R04560] -> R01127
path_lku00230.kgml: lku:APS55_03440 -> lku:APS55_03460 -> lku:APS55_03450 -> {lku:APS55_03425, lku:APS55_03430, lku:APS55_03435} -> lku:APS55_03445 -> lku:APS55_03415 -> lku:APS55_03410 -> lku:APS55_03420 -> [lku:APS55_01735 -> lku:APS55_03455] -> lku:APS55_03455
path_lku00230.kgml: 2.4.2.14 -> 6.3.4.13 -> 2.1.2.2 -> 6.3.5.3 -> 6.3.3.1 -> 6.3.4.18 -> 5.4.99.18 -> 6.3.2.6 -> [4.3.2.2 -> 2.1.2.3] -> 3.5.4.10
path_lku00230.kgml:
path_lku00230.kgml: Found a trail of span 9 containing skipped vertices
path_lku00230.kgml: 160 -> 162 -> 163 -> 260 -> 164 -> [427] -> 428 -> 167 -> [166] -> 165 -> 169
path_lku00230.kgml: R01072 -> R04144 -> R04325 -> R04463 -> R04208 -> [R07404] -> R07405 -> R04591 -> [R04559] -> R04560 -> R01127
path_lku00230.kgml: lku:APS55_03440 -> lku:APS55_03460 -> lku:APS55_03450 -> {lku:APS55_03425, lku:APS55_03430, lku:APS55_03435} -> lku:APS55_03445 -> [lku:APS55_03415] -> lku:APS55_03410 -> lku:APS55_03420 -> [lku:APS55_01735] -> lku:APS55_03455 -> lku:APS55_03455
path_lku00230.kgml: 2.4.2.14 -> 6.3.4.13 -> 2.1.2.2 -> 6.3.5.3 -> 6.3.3.1 -> [6.3.4.18] -> 5.4.99.18 -> 6.3.2.6 -> [4.3.2.2] -> 2.1.2.3 -> 3.5.4.10
path_lku00230.kgml: Skipped genes: lku:APS55_03415
path_lku00230.kgml:
path_lku00230.kgml: Found a trail of span 9 containing skipped vertices
path_lku00230.kgml: 160 -> 162 -> 163 -> 260 -> [164] -> 427 -> [428] -> 167 -> 428 -> [167 -> 166] -> 165 -> 169
path_lku00230.kgml: R01072 -> R04144 -> R04325 -> R04463 -> [R04208] -> R07404 -> [R07405] -> R04591 -> R07405 -> [R04591 -> R04559] -> R04560 -> R01127
path_lku00230.kgml: lku:APS55_03440 -> lku:APS55_03460 -> lku:APS55_03450 -> {lku:APS55_03425, lku:APS55_03430, lku:APS55_03435} -> [lku:APS55_03445] -> lku:APS55_03415 -> [lku:APS55_03410] -> lku:APS55_03420 -> lku:APS55_03410 -> [lku:APS55_03420 -> lku:APS55_01735] -> lku:APS55_03455 -> lku:APS55_03455
path_lku00230.kgml: 2.4.2.14 -> 6.3.4.13 -> 2.1.2.2 -> 6.3.5.3 -> [6.3.3.1] -> 6.3.4.18 -> [5.4.99.18] -> 6.3.2.6 -> 5.4.99.18 -> [6.3.2.6 -> 4.3.2.2] -> 2.1.2.3 -> 3.5.4.10
path_lku00230.kgml: Skipped genes: lku:APS55_03445
path_lku00230.kgml:
path_lku00230.kgml: Found a trail of span 9 containing skipped vertices
path_lku00230.kgml: 160 -> 162 -> 163 -> [260] -> 164 -> 427 -> [428] -> 167 -> 428 -> [167 -> 166] -> 165 -> 169
path_lku00230.kgml: R01072 -> R04144 -> R04325 -> [R04463] -> R04208 -> R07404 -> [R07405] -> R04591 -> R07405 -> [R04591 -> R04559] -> R04560 -> R01127
path_lku00230.kgml: lku:APS55_03440 -> lku:APS55_03460 -> lku:APS55_03450 -> [{lku:APS55_03425, lku:APS55_03430, lku:APS55_03435}] -> lku:APS55_03445 -> lku:APS55_03415 -> [lku:APS55_03410] -> lku:APS55_03420 -> lku:APS55_03410 -> [lku:APS55_03420 -> lku:APS55_01735] -> lku:APS55_03455 -> lku:APS55_03455
path_lku00230.kgml: 2.4.2.14 -> 6.3.4.13 -> 2.1.2.2 -> [6.3.5.3] -> 6.3.3.1 -> 6.3.4.18 -> [5.4.99.18] -> 6.3.2.6 -> 5.4.99.18 -> [6.3.2.6 -> 4.3.2.2] -> 2.1.2.3 -> 3.5.4.10
path_lku00230.kgml: Skipped genes: lku:APS55_03435, lku:APS55_03425, lku:APS55_03430
path_lku00230.kgml:
path_lku00230.kgml: Found a trail of span 9 containing skipped vertices
path_lku00230.kgml: 160 -> 162 -> [163] -> 260 -> 164 -> 427 -> [428] -> 167 -> 428 -> [167 -> 166] -> 165 -> 169
path_lku00230.kgml: R01072 -> R04144 -> [R04325] -> R04463 -> R04208 -> R07404 -> [R07405] -> R04591 -> R07405 -> [R04591 -> R04559] -> R04560 -> R01127
path_lku00230.kgml: lku:APS55_03440 -> lku:APS55_03460 -> [lku:APS55_03450] -> {lku:APS55_03425, lku:APS55_03430, lku:APS55_03435} -> lku:APS55_03445 -> lku:APS55_03415 -> [lku:APS55_03410] -> lku:APS55_03420 -> lku:APS55_03410 -> [lku:APS55_03420 -> lku:APS55_01735] -> lku:APS55_03455 -> lku:APS55_03455
path_lku00230.kgml: 2.4.2.14 -> 6.3.4.13 -> [2.1.2.2] -> 6.3.5.3 -> 6.3.3.1 -> 6.3.4.18 -> [5.4.99.18] -> 6.3.2.6 -> 5.4.99.18 -> [6.3.2.6 -> 4.3.2.2] -> 2.1.2.3 -> 3.5.4.10
path_lku00230.kgml: Skipped genes: lku:APS55_03450
path_lku00230.kgml:
path_lku00230.kgml: Found a trail of span 8 containing skipped vertices
path_lku00230.kgml: 160 -> [162 -> 163] -> 260 -> 164 -> 427 -> [428] -> 167 -> 428 -> [167 -> 166] -> 165 -> 169
path_lku00230.kgml: R01072 -> [R04144 -> R04325] -> R04463 -> R04208 -> R07404 -> [R07405] -> R04591 -> R07405 -> [R04591 -> R04559] -> R04560 -> R01127
path_lku00230.kgml: lku:APS55_03440 -> [lku:APS55_03460 -> lku:APS55_03450] -> {lku:APS55_03425, lku:APS55_03430, lku:APS55_03435} -> lku:APS55_03445 -> lku:APS55_03415 -> [lku:APS55_03410] -> lku:APS55_03420 -> lku:APS55_03410 -> [lku:APS55_03420 -> lku:APS55_01735] -> lku:APS55_03455 -> lku:APS55_03455
path_lku00230.kgml: 2.4.2.14 -> [6.3.4.13 -> 2.1.2.2] -> 6.3.5.3 -> 6.3.3.1 -> 6.3.4.18 -> [5.4.99.18] -> 6.3.2.6 -> 5.4.99.18 -> [6.3.2.6 -> 4.3.2.2] -> 2.1.2.3 -> 3.5.4.10
path_lku00230.kgml: Skipped genes: lku:APS55_03450
path_lku00230.kgml:
path_lku00230.kgml: Found a trail of span 8 containing skipped vertices
path_lku00230.kgml: 160 -> 162 -> 163 -> 260 -> [164 -> 427] -> 428 -> 167 -> [166] -> 165 -> 169
path_lku00230.kgml: R01072 -> R04144 -> R04325 -> R04463 -> [R04208 -> R07404] -> R07405 -> R04591 -> [R04559] -> R04560 -> R01127
path_lku00230.kgml: lku:APS55_03440 -> lku:APS55_03460 -> lku:APS55_03450 -> {lku:APS55_03425, lku:APS55_03430, lku:APS55_03435} -> [lku:APS55_03445 -> lku:APS55_03415] -> lku:APS55_03410 -> lku:APS55_03420 -> [lku:APS55_01735] -> lku:APS55_03455 -> lku:APS55_03455
path_lku00230.kgml: 2.4.2.14 -> 6.3.4.13 -> 2.1.2.2 -> 6.3.5.3 -> [6.3.3.1 -> 6.3.4.18] -> 5.4.99.18 -> 6.3.2.6 -> [4.3.2.2] -> 2.1.2.3 -> 3.5.4.10
path_lku00230.kgml: Skipped genes: lku:APS55_03445, lku:APS55_03415
path_lku00230.kgml:
path_lku00230.kgml: Found a trail of span 8 containing skipped vertices
path_lku00230.kgml: 160 -> 162 -> 163 -> [260 -> 164] -> 427 -> [428] -> 167 -> 428 -> [167 -> 166] -> 165 -> 169
path_lku00230.kgml: R01072 -> R04144 -> R04325 -> [R04463 -> R04208] -> R07404 -> [R07405] -> R04591 -> R07405 -> [R04591 -> R04559] -> R04560 -> R01127
path_lku00230.kgml: lku:APS55_03440 -> lku:APS55_03460 -> lku:APS55_03450 -> [{lku:APS55_03425, lku:APS55_03430, lku:APS55_03435} -> lku:APS55_03445] -> lku:APS55_03415 -> [lku:APS55_03410] -> lku:APS55_03420 -> lku:APS55_03410 -> [lku:APS55_03420 -> lku:APS55_01735] -> lku:APS55_03455 -> lku:APS55_03455
path_lku00230.kgml: 2.4.2.14 -> 6.3.4.13 -> 2.1.2.2 -> [6.3.5.3 -> 6.3.3.1] -> 6.3.4.18 -> [5.4.99.18] -> 6.3.2.6 -> 5.4.99.18 -> [6.3.2.6 -> 4.3.2.2] -> 2.1.2.3 -> 3.5.4.10
path_lku00230.kgml: Skipped genes: lku:APS55_03445, lku:APS55_03435, lku:APS55_03425, lku:APS55_03430
path_lku00230.kgml:
path_lku00230.kgml: Found a trail of span 8 containing skipped vertices
path_lku00230.kgml: 160 -> 162 -> [163 -> 260] -> 164 -> 427 -> [428] -> 167 -> 428 -> [167 -> 166] -> 165 -> 169
path_lku00230.kgml: R01072 -> R04144 -> [R04325 -> R04463] -> R04208 -> R07404 -> [R07405] -> R04591 -> R07405 -> [R04591 -> R04559] -> R04560 -> R01127
path_lku00230.kgml: lku:APS55_03440 -> lku:APS55_03460 -> [lku:APS55_03450 -> {lku:APS55_03425, lku:APS55_03430, lku:APS55_03435}] -> lku:APS55_03445 -> lku:APS55_03415 -> [lku:APS55_03410] -> lku:APS55_03420 -> lku:APS55_03410 -> [lku:APS55_03420 -> lku:APS55_01735] -> lku:APS55_03455 -> lku:APS55_03455
path_lku00230.kgml: 2.4.2.14 -> 6.3.4.13 -> [2.1.2.2 -> 6.3.5.3] -> 6.3.3.1 -> 6.3.4.18 -> [5.4.99.18] -> 6.3.2.6 -> 5.4.99.18 -> [6.3.2.6 -> 4.3.2.2] -> 2.1.2.3 -> 3.5.4.10
path_lku00230.kgml: Skipped genes: lku:APS55_03435, lku:APS55_03450, lku:APS55_03430, lku:APS55_03425
path_lku00230.kgml:
path_lku00230.kgml: Found a trail of span 3 containing skipped vertices
path_lku00230.kgml: 220 -> [300] -> 244 -> [300 -> 139] -> 239
path_lku00230.kgml: R00332 -> [R00430] -> R00441 -> [R00430 -> R02019] -> R02090
path_lku00230.kgml: {lku:APS55_04590, lku:APS55_06480} -> [lku:APS55_06135] -> {lku:APS55_01300, lku:APS55_04830, lku:APS55_04835, lku:APS55_04995, lku:APS55_06485} -> [lku:APS55_06135 -> {lku:APS55_00955, lku:APS55_00960}] -> {lku:APS55_04590, lku:APS55_06480}
path_lku00230.kgml: 2.7.4.8 -> [2.7.1.40] -> {2.7.7.48, 2.7.7.6} -> [2.7.1.40 -> 1.17.4.1] -> {2.7.4.12, 2.7.4.8}
path_lku00230.kgml:
path_lku00230.kgml: Found a trail of span 3 containing skipped vertices
path_lku00230.kgml: 300 -> [139] -> 301 -> 247
path_lku00230.kgml: R00430 -> [R02019] -> R01858 -> R00376
path_lku00230.kgml: lku:APS55_06135 -> [{lku:APS55_00955, lku:APS55_00960}] -> lku:APS55_06135 -> {lku:APS55_00690, lku:APS55_00905, lku:APS55_00935, lku:APS55_02750, lku:APS55_05700, lku:APS55_05880, lku:APS55_06130, lku:APS55_06965}
path_lku00230.kgml: 2.7.1.40 -> [1.17.4.1] -> 2.7.1.40 -> 2.7.7.7
path_lku00230.kgml:
path_lku00230.kgml: Found a trail of span 3 without skipping any vertex
path_lku00230.kgml: 272 -> 271 -> 293
path_lku00230.kgml: R05135 -> R02148 -> R01677
path_lku00230.kgml: lku:APS55_01865 -> lku:APS55_01865 -> lku:APS55_01850
path_lku00230.kgml: 3.1.4.16 -> 3.1.3.6 -> {3.2.2.1, 3.2.2.8}
path_lku00230.kgml:
path_lku00230.kgml: Found a trail of span 3 without skipping any vertex
path_lku00230.kgml: 279 -> 270 -> 199
path_lku00230.kgml: R03537 -> R01562 -> R01245
path_lku00230.kgml: lku:APS55_01865 -> lku:APS55_01865 -> lku:APS55_01850
path_lku00230.kgml: 3.1.4.16 -> 3.1.3.6 -> {3.2.2.1, 3.2.2.7, 3.2.2.8}
path_lku00230.kgml:
path_lku00230.kgml: Found a trail of span 3 containing skipped vertices
path_lku00230.kgml: 313 -> [445] -> 312 -> 175
path_lku00230.kgml: R00200 -> [R11634] -> R01138 -> R00375
path_lku00230.kgml: lku:APS55_06135 -> [lku:APS55_02605] -> lku:APS55_06135 -> {lku:APS55_00690, lku:APS55_00905, lku:APS55_00935, lku:APS55_02750, lku:APS55_05700, lku:APS55_05880, lku:APS55_06130, lku:APS55_06965}
path_lku00230.kgml: 2.7.1.40 -> [1.1.98.6] -> 2.7.1.40 -> 2.7.7.7
path_lku00230.kgml:
path_lku00230.kgml: Found a trail of span 2 containing skipped vertices
path_lku00230.kgml: 300 -> [446] -> 247
path_lku00230.kgml: R00430 -> [R11633] -> R00376
path_lku00230.kgml: lku:APS55_06135 -> [lku:APS55_02605] -> {lku:APS55_00690, lku:APS55_00905, lku:APS55_00935, lku:APS55_02750, lku:APS55_05700, lku:APS55_05880, lku:APS55_06130, lku:APS55_06965}
path_lku00230.kgml: 2.7.1.40 -> [1.1.98.6] -> 2.7.7.7
path_lku00230.kgml:
path_lku00230.kgml: Found a trail of span 2 without skipping any vertex
path_lku00230.kgml: 204 -> 184
path_lku00230.kgml: R01134 -> R01135
path_lku00230.kgml: lku:APS55_01745 -> lku:APS55_01740
path_lku00230.kgml: 1.7.1.7 -> 6.3.4.4
path_lku00230.kgml:
path_lku00230.kgml: Found a trail of span 2 containing skipped vertices
path_lku00230.kgml: 279 -> [270] -> 199
path_lku00230.kgml: R03537 -> [R01562] -> R01245
path_lku00230.kgml: lku:APS55_01865 -> [lku:APS55_01865] -> lku:APS55_01850
path_lku00230.kgml: 3.1.4.16 -> [3.1.3.6] -> {3.2.2.1, 3.2.2.7, 3.2.2.8}
path_lku00230.kgml:
path_lku00230.kgml: Found a trail of span 2 containing skipped vertices
path_lku00230.kgml: 272 -> [271] -> 293
path_lku00230.kgml: R05135 -> [R02148] -> R01677
path_lku00230.kgml: lku:APS55_01865 -> [lku:APS55_01865] -> lku:APS55_01850
path_lku00230.kgml: 3.1.4.16 -> [3.1.3.6] -> {3.2.2.1, 3.2.2.8}
path_lku00230.kgml:
path_lku00230.kgml: --- 5.79 seconds ---

path_lku00240.kgml: Pyrimidine metabolism
path_lku00240.kgml: Initialization took 0.84 seconds
path_lku00240.kgml:
path_lku00240.kgml: Found a trail of span 2 without skipping any vertex
path_lku00240.kgml: 107 -> 121
path_lku00240.kgml: {R00571, R00573} -> R00442
path_lku00240.kgml: lku:APS55_01295 -> {lku:APS55_01300, lku:APS55_04830, lku:APS55_04835, lku:APS55_04995, lku:APS55_06485}
path_lku00240.kgml: {6.3.4.2, 6.3.4.2} -> {2.7.7.48, 2.7.7.6}
path_lku00240.kgml:
path_lku00240.kgml: Found a trail of span 2 without skipping any vertex
path_lku00240.kgml: 101 -> 178
path_lku00240.kgml: R01870 -> R00965
path_lku00240.kgml: lku:APS55_02910 -> lku:APS55_02915
path_lku00240.kgml: 2.4.2.10 -> 4.1.1.23
path_lku00240.kgml:
path_lku00240.kgml: --- 1.24 seconds ---

path_lku00250.kgml: Alanine, aspartate and glutamate metabolism
path_lku00250.kgml: Initialization took 0.24 seconds
path_lku00250.kgml:
path_lku00250.kgml: Found a trail of span 2 containing skipped vertices
path_lku00250.kgml: 28 -> 33
path_lku00250.kgml: R00578 -> R00491
path_lku00250.kgml: lku:APS55_07080 -> lku:APS55_07065
path_lku00250.kgml: 6.3.5.4 -> 5.1.1.13
path_lku00250.kgml: Skipped genes: lku:APS55_07070, lku:APS55_07075
path_lku00250.kgml:
path_lku00250.kgml: Found a trail of span 2 without skipping any vertex
path_lku00250.kgml: 48 -> 51
path_lku00250.kgml: R01954 -> R01086
path_lku00250.kgml: lku:APS55_02825 -> lku:APS55_02830
path_lku00250.kgml: 6.3.4.5 -> 4.3.2.1
path_lku00250.kgml:
path_lku00250.kgml: --- 0.37 seconds ---

path_lku00260.kgml: Glycine, serine and threonine metabolism
path_lku00260.kgml: Initialization took 0.14 seconds
path_lku00260.kgml:
path_lku00260.kgml: Found a trail of span 2 without skipping any vertex
path_lku00260.kgml: 99 -> 87
path_lku00260.kgml: R01771 -> R01466
path_lku00260.kgml: {lku:APS55_01090, lku:APS55_03325} -> lku:APS55_03330
path_lku00260.kgml: 2.7.1.39 -> 4.2.3.1
path_lku00260.kgml:
path_lku00260.kgml: --- 0.22 seconds ---

path_lku00261.kgml: Monobactam biosynthesis
path_lku00261.kgml: Initialization took 0.05 seconds
path_lku00261.kgml:
path_lku00261.kgml: Found a trail of span 2 without skipping any vertex
path_lku00261.kgml: 97 -> 96
path_lku00261.kgml: R10147 -> {R04198, R04199}
path_lku00261.kgml: lku:APS55_04345 -> lku:APS55_04350
path_lku00261.kgml: 4.3.3.7 -> {1.17.1.8, 1.17.1.8}
path_lku00261.kgml:
path_lku00261.kgml: --- 0.16 seconds ---

path_lku00270.kgml: Cysteine and methionine metabolism
path_lku00270.kgml: Initialization took 0.14 seconds
path_lku00270.kgml:
path_lku00270.kgml: Found a trail of span 4 without skipping any vertex
path_lku00270.kgml: 197 -> 196 -> 204 -> 90
path_lku00270.kgml: R01777 -> R01776 -> {R01287, R02026} -> R04405
path_lku00270.kgml: lku:APS55_02865 -> lku:APS55_02865 -> lku:APS55_02870 -> lku:APS55_02860
path_lku00270.kgml: 2.3.1.46 -> 2.3.1.31 -> 2.5.1.49 -> 2.1.1.14
path_lku00270.kgml:
path_lku00270.kgml: Found a trail of span 3 containing skipped vertices
path_lku00270.kgml: 197 -> 196 -> [204] -> 90
path_lku00270.kgml: R01777 -> R01776 -> [{R01287, R02026}] -> R04405
path_lku00270.kgml: lku:APS55_02865 -> lku:APS55_02865 -> [lku:APS55_02870] -> lku:APS55_02860
path_lku00270.kgml: 2.3.1.46 -> 2.3.1.31 -> [2.5.1.49] -> 2.1.1.14
path_lku00270.kgml:
path_lku00270.kgml: Found a trail of span 3 containing skipped vertices
path_lku00270.kgml: 197 -> [196] -> 204 -> 90
path_lku00270.kgml: R01777 -> [R01776] -> {R01287, R02026} -> R04405
path_lku00270.kgml: lku:APS55_02865 -> [lku:APS55_02865] -> lku:APS55_02870 -> lku:APS55_02860
path_lku00270.kgml: 2.3.1.46 -> [2.3.1.31] -> 2.5.1.49 -> 2.1.1.14
path_lku00270.kgml:
path_lku00270.kgml: Found a trail of span 2 containing skipped vertices
path_lku00270.kgml: 197 -> [196 -> 204] -> 90
path_lku00270.kgml: R01777 -> [R01776 -> {R01287, R02026}] -> R04405
path_lku00270.kgml: lku:APS55_02865 -> [lku:APS55_02865 -> lku:APS55_02870] -> lku:APS55_02860
path_lku00270.kgml: 2.3.1.46 -> [2.3.1.31 -> 2.5.1.49] -> 2.1.1.14
path_lku00270.kgml:
path_lku00270.kgml: --- 0.44 seconds ---

path_lku00280.kgml: Valine, leucine and isoleucine degradation
path_lku00280.kgml: Initialization took 0.05 seconds
path_lku00280.kgml: (not found)
path_lku00280.kgml: --- 0.10 seconds ---

path_lku00290.kgml: Valine, leucine and isoleucine biosynthesis
path_lku00290.kgml: Initialization took 0.04 seconds
path_lku00290.kgml: (not found)
path_lku00290.kgml: --- 0.09 seconds ---

path_lku00300.kgml: Lysine biosynthesis
path_lku00300.kgml: Initialization took 0.18 seconds
path_lku00300.kgml:
path_lku00300.kgml: Found a trail of span 7 containing skipped vertices
path_lku00300.kgml: 51 -> 53 -> 54 -> 56 -> 58 -> 60 -> [62] -> 63
path_lku00300.kgml: R02291 -> R10147 -> {R04198, R04199} -> R04364 -> R04467 -> R02733 -> [R02735] -> R00451
path_lku00300.kgml: lku:APS55_04360 -> lku:APS55_04345 -> lku:APS55_04350 -> lku:APS55_04335 -> {lku:APS55_02665, lku:APS55_04300, lku:APS55_04355} -> lku:APS55_04340 -> [lku:APS55_04320] -> lku:APS55_04330
path_lku00300.kgml: 1.2.1.11 -> 4.3.3.7 -> {1.17.1.8, 1.17.1.8} -> 2.3.1.89 -> ? -> 3.5.1.47 -> [5.1.1.7] -> 4.1.1.20
path_lku00300.kgml: Skipped genes: lku:APS55_04315, lku:APS55_04305
path_lku00300.kgml:
path_lku00300.kgml: Found a trail of span 6 containing skipped vertices
path_lku00300.kgml: 51 -> 53 -> [54] -> 56 -> 58 -> 60 -> [62] -> 63
path_lku00300.kgml: R02291 -> R10147 -> [{R04198, R04199}] -> R04364 -> R04467 -> R02733 -> [R02735] -> R00451
path_lku00300.kgml: lku:APS55_04360 -> lku:APS55_04345 -> [lku:APS55_04350] -> lku:APS55_04335 -> {lku:APS55_02665, lku:APS55_04300, lku:APS55_04355} -> lku:APS55_04340 -> [lku:APS55_04320] -> lku:APS55_04330
path_lku00300.kgml: 1.2.1.11 -> 4.3.3.7 -> [{1.17.1.8, 1.17.1.8}] -> 2.3.1.89 -> ? -> 3.5.1.47 -> [5.1.1.7] -> 4.1.1.20
path_lku00300.kgml: Skipped genes: lku:APS55_04350, lku:APS55_04315, lku:APS55_04305
path_lku00300.kgml:
path_lku00300.kgml: Found a trail of span 6 containing skipped vertices
path_lku00300.kgml: 51 -> [53] -> 54 -> 56 -> 58 -> 60 -> [62] -> 63
path_lku00300.kgml: R02291 -> [R10147] -> {R04198, R04199} -> R04364 -> R04467 -> R02733 -> [R02735] -> R00451
path_lku00300.kgml: lku:APS55_04360 -> [lku:APS55_04345] -> lku:APS55_04350 -> lku:APS55_04335 -> {lku:APS55_02665, lku:APS55_04300, lku:APS55_04355} -> lku:APS55_04340 -> [lku:APS55_04320] -> lku:APS55_04330
path_lku00300.kgml: 1.2.1.11 -> [4.3.3.7] -> {1.17.1.8, 1.17.1.8} -> 2.3.1.89 -> ? -> 3.5.1.47 -> [5.1.1.7] -> 4.1.1.20
path_lku00300.kgml: Skipped genes: lku:APS55_04315, lku:APS55_04305, lku:APS55_04345
path_lku00300.kgml:
path_lku00300.kgml: Found a trail of span 6 containing skipped vertices
path_lku00300.kgml: 51 -> 53 -> 54 -> 56 -> [58] -> 60 -> [62] -> 63
path_lku00300.kgml: R02291 -> R10147 -> {R04198, R04199} -> R04364 -> [R04467] -> R02733 -> [R02735] -> R00451
path_lku00300.kgml: lku:APS55_04360 -> lku:APS55_04345 -> lku:APS55_04350 -> lku:APS55_04335 -> [{lku:APS55_02665, lku:APS55_04300, lku:APS55_04355}] -> lku:APS55_04340 -> [lku:APS55_04320] -> lku:APS55_04330
path_lku00300.kgml: 1.2.1.11 -> 4.3.3.7 -> {1.17.1.8, 1.17.1.8} -> 2.3.1.89 -> [?] -> 3.5.1.47 -> [5.1.1.7] -> 4.1.1.20
path_lku00300.kgml: Skipped genes: lku:APS55_04355
path_lku00300.kgml:
path_lku00300.kgml: Found a trail of span 6 containing skipped vertices
path_lku00300.kgml: 51 -> 53 -> 54 -> [56] -> 58 -> 60 -> [62] -> 63
path_lku00300.kgml: R02291 -> R10147 -> {R04198, R04199} -> [R04364] -> R04467 -> R02733 -> [R02735] -> R00451
path_lku00300.kgml: lku:APS55_04360 -> lku:APS55_04345 -> lku:APS55_04350 -> [lku:APS55_04335] -> {lku:APS55_02665, lku:APS55_04300, lku:APS55_04355} -> lku:APS55_04340 -> [lku:APS55_04320] -> lku:APS55_04330
path_lku00300.kgml: 1.2.1.11 -> 4.3.3.7 -> {1.17.1.8, 1.17.1.8} -> [2.3.1.89] -> ? -> 3.5.1.47 -> [5.1.1.7] -> 4.1.1.20
path_lku00300.kgml: Skipped genes: lku:APS55_04315, lku:APS55_04305, lku:APS55_04335
path_lku00300.kgml:
path_lku00300.kgml: Found a trail of span 6 containing skipped vertices
path_lku00300.kgml: 51 -> 53 -> 54 -> 56 -> 58 -> [60 -> 62] -> 63
path_lku00300.kgml: R02291 -> R10147 -> {R04198, R04199} -> R04364 -> R04467 -> [R02733 -> R02735] -> R00451
path_lku00300.kgml: lku:APS55_04360 -> lku:APS55_04345 -> lku:APS55_04350 -> lku:APS55_04335 -> {lku:APS55_02665, lku:APS55_04300, lku:APS55_04355} -> [lku:APS55_04340 -> lku:APS55_04320] -> lku:APS55_04330
path_lku00300.kgml: 1.2.1.11 -> 4.3.3.7 -> {1.17.1.8, 1.17.1.8} -> 2.3.1.89 -> ? -> [3.5.1.47 -> 5.1.1.7] -> 4.1.1.20
path_lku00300.kgml: Skipped genes: lku:APS55_04315, lku:APS55_04305, lku:APS55_04340
path_lku00300.kgml:
path_lku00300.kgml: Found a trail of span 5 containing skipped vertices
path_lku00300.kgml: 51 -> 53 -> [54 -> 56] -> 58 -> 60 -> [62] -> 63
path_lku00300.kgml: R02291 -> R10147 -> [{R04198, R04199} -> R04364] -> R04467 -> R02733 -> [R02735] -> R00451
path_lku00300.kgml: lku:APS55_04360 -> lku:APS55_04345 -> [lku:APS55_04350 -> lku:APS55_04335] -> {lku:APS55_02665, lku:APS55_04300, lku:APS55_04355} -> lku:APS55_04340 -> [lku:APS55_04320] -> lku:APS55_04330
path_lku00300.kgml: 1.2.1.11 -> 4.3.3.7 -> [{1.17.1.8, 1.17.1.8} -> 2.3.1.89] -> ? -> 3.5.1.47 -> [5.1.1.7] -> 4.1.1.20
path_lku00300.kgml: Skipped genes: lku:APS55_04350, lku:APS55_04315, lku:APS55_04305, lku:APS55_04335
path_lku00300.kgml:
path_lku00300.kgml: Found a trail of span 5 containing skipped vertices
path_lku00300.kgml: 51 -> [53 -> 54] -> 56 -> 58 -> 60 -> [62] -> 63
path_lku00300.kgml: R02291 -> [R10147 -> {R04198, R04199}] -> R04364 -> R04467 -> R02733 -> [R02735] -> R00451
path_lku00300.kgml: lku:APS55_04360 -> [lku:APS55_04345 -> lku:APS55_04350] -> lku:APS55_04335 -> {lku:APS55_02665, lku:APS55_04300, lku:APS55_04355} -> lku:APS55_04340 -> [lku:APS55_04320] -> lku:APS55_04330
path_lku00300.kgml: 1.2.1.11 -> [4.3.3.7 -> {1.17.1.8, 1.17.1.8}] -> 2.3.1.89 -> ? -> 3.5.1.47 -> [5.1.1.7] -> 4.1.1.20
path_lku00300.kgml: Skipped genes: lku:APS55_04350, lku:APS55_04315, lku:APS55_04305, lku:APS55_04345
path_lku00300.kgml:
path_lku00300.kgml: Found a trail of span 5 containing skipped vertices
path_lku00300.kgml: 51 -> 53 -> 54 -> [56 -> 58] -> 60 -> [62] -> 63
path_lku00300.kgml: R02291 -> R10147 -> {R04198, R04199} -> [R04364 -> R04467] -> R02733 -> [R02735] -> R00451
path_lku00300.kgml: lku:APS55_04360 -> lku:APS55_04345 -> lku:APS55_04350 -> [lku:APS55_04335 -> {lku:APS55_02665, lku:APS55_04300, lku:APS55_04355}] -> lku:APS55_04340 -> [lku:APS55_04320] -> lku:APS55_04330
path_lku00300.kgml: 1.2.1.11 -> 4.3.3.7 -> {1.17.1.8, 1.17.1.8} -> [2.3.1.89 -> ?] -> 3.5.1.47 -> [5.1.1.7] -> 4.1.1.20
path_lku00300.kgml: Skipped genes: lku:APS55_04335, lku:APS55_04355
path_lku00300.kgml:
path_lku00300.kgml: Found a trail of span 3 containing skipped vertices
path_lku00300.kgml: 61 -> 60 -> [62] -> 63
path_lku00300.kgml: R02734 -> R02733 -> [R02735] -> R00451
path_lku00300.kgml: lku:APS55_04285 -> lku:APS55_04340 -> [lku:APS55_04320] -> lku:APS55_04330
path_lku00300.kgml: 3.5.1.18 -> 3.5.1.47 -> [5.1.1.7] -> 4.1.1.20
path_lku00300.kgml: Skipped genes: lku:APS55_04315, lku:APS55_04305, lku:APS55_04335, lku:APS55_04300
path_lku00300.kgml:
path_lku00300.kgml: Found a trail of span 2 containing skipped vertices
path_lku00300.kgml: 61 -> [62] -> 63
path_lku00300.kgml: R02734 -> [R02735] -> R00451
path_lku00300.kgml: lku:APS55_04285 -> [lku:APS55_04320] -> lku:APS55_04330
path_lku00300.kgml: 3.5.1.18 -> [5.1.1.7] -> 4.1.1.20
path_lku00300.kgml: Skipped genes: lku:APS55_04315, lku:APS55_04305, lku:APS55_04300
path_lku00300.kgml:
path_lku00300.kgml: --- 0.84 seconds ---

path_lku00330.kgml: Arginine and proline metabolism
path_lku00330.kgml: Initialization took 0.05 seconds
path_lku00330.kgml:
path_lku00330.kgml: Found a trail of span 2 without skipping any vertex
path_lku00330.kgml: 216 -> 217
path_lku00330.kgml: R00239 -> R03313
path_lku00330.kgml: lku:APS55_04660 -> lku:APS55_04655
path_lku00330.kgml: 2.7.2.11 -> 1.2.1.41
path_lku00330.kgml:
path_lku00330.kgml: --- 0.13 seconds ---

path_lku00332.kgml: Carbapenem biosynthesis
path_lku00332.kgml: Initialization took 0.04 seconds
path_lku00332.kgml:
path_lku00332.kgml: Found a trail of span 2 without skipping any vertex
path_lku00332.kgml: 5 -> 8
path_lku00332.kgml: R00239 -> R03313
path_lku00332.kgml: lku:APS55_04660 -> lku:APS55_04655
path_lku00332.kgml: 2.7.2.11 -> 1.2.1.41
path_lku00332.kgml:
path_lku00332.kgml: --- 0.13 seconds ---

path_lku00350.kgml: Tyrosine metabolism
path_lku00350.kgml: Initialization took 0.05 seconds
path_lku00350.kgml: (not found)
path_lku00350.kgml: --- 0.09 seconds ---

path_lku00362.kgml: Benzoate degradation
path_lku00362.kgml: Initialization took 0.05 seconds
path_lku00362.kgml: (not found)
path_lku00362.kgml: --- 0.09 seconds ---

path_lku00380.kgml: Tryptophan metabolism
path_lku00380.kgml: Initialization took 0.05 seconds
path_lku00380.kgml: (not found)
path_lku00380.kgml: --- 0.09 seconds ---

path_lku00400.kgml: Phenylalanine, tyrosine and tryptophan biosynthesis
path_lku00400.kgml: Initialization took 0.05 seconds
path_lku00400.kgml: (not found)
path_lku00400.kgml: --- 0.09 seconds ---

path_lku00430.kgml: Taurine and hypotaurine metabolism
path_lku00430.kgml: Initialization took 0.04 seconds
path_lku00430.kgml: (not found)
path_lku00430.kgml: --- 0.09 seconds ---

path_lku00450.kgml: Selenocompound metabolism
path_lku00450.kgml: Initialization took 0.04 seconds
path_lku00450.kgml: (not found)
path_lku00450.kgml: --- 0.09 seconds ---

path_lku00460.kgml: Cyanoamino acid metabolism
path_lku00460.kgml: Initialization took 0.05 seconds
path_lku00460.kgml: (not found)
path_lku00460.kgml: --- 0.11 seconds ---

path_lku00471.kgml: D-Glutamine and D-glutamate metabolism
path_lku00471.kgml: Initialization took 0.05 seconds
path_lku00471.kgml: (not found)
path_lku00471.kgml: --- 0.11 seconds ---

path_lku00473.kgml: D-Alanine metabolism
path_lku00473.kgml: Initialization took 0.05 seconds
path_lku00473.kgml: (not found)
path_lku00473.kgml: --- 0.11 seconds ---

path_lku00480.kgml: Glutathione metabolism
path_lku00480.kgml: Initialization took 0.05 seconds
path_lku00480.kgml:
path_lku00480.kgml: Found a trail of span 2 containing skipped vertices
path_lku00480.kgml: 136 -> [87] -> 45
path_lku00480.kgml: R01528 -> [R00115] -> R02736
path_lku00480.kgml: lku:APS55_02330 -> [{lku:APS55_02475, lku:APS55_02480}] -> lku:APS55_02325
path_lku00480.kgml: {1.1.1.351, 1.1.1.44} -> [1.8.1.7] -> {1.1.1.363, 1.1.1.49}
path_lku00480.kgml:
path_lku00480.kgml: --- 0.16 seconds ---

path_lku00500.kgml: Starch and sucrose metabolism
path_lku00500.kgml: Initialization took 0.14 seconds
path_lku00500.kgml:
path_lku00500.kgml: Found a trail of span 2 without skipping any vertex
path_lku00500.kgml: 124 -> 126
path_lku00500.kgml: R02727 -> R11310
path_lku00500.kgml: lku:APS55_02455 -> lku:APS55_02450
path_lku00500.kgml: 2.4.1.64 -> 5.4.2.6
path_lku00500.kgml:
path_lku00500.kgml: Found a trail of span 2 without skipping any vertex
path_lku00500.kgml: 88 -> 119
path_lku00500.kgml: R00760 -> R00771
path_lku00500.kgml: {lku:APS55_02120, lku:APS55_02130, lku:APS55_02995} -> lku:APS55_02125
path_lku00500.kgml: {2.7.1.1, 2.7.1.4} -> 5.3.1.9
path_lku00500.kgml:
path_lku00500.kgml: --- 0.27 seconds ---

path_lku00511.kgml: Other glycan degradation
path_lku00511.kgml: Initialization took 0.04 seconds
path_lku00511.kgml: (not found)
path_lku00511.kgml: --- 0.09 seconds ---

path_lku00520.kgml: Amino sugar and nucleotide sugar metabolism
path_lku00520.kgml: Initialization took 0.18 seconds
path_lku00520.kgml:
path_lku00520.kgml: Found a trail of span 2 without skipping any vertex
path_lku00520.kgml: 80 -> 261
path_lku00520.kgml: R03920 -> R02740
path_lku00520.kgml: {lku:APS55_02120, lku:APS55_02130, lku:APS55_02995} -> lku:APS55_02125
path_lku00520.kgml: {2.7.1.1, 2.7.1.4} -> 5.3.1.9
path_lku00520.kgml:
path_lku00520.kgml: Found a trail of span 2 without skipping any vertex
path_lku00520.kgml: 28 -> 24
path_lku00520.kgml: R00768 -> R02060
path_lku00520.kgml: lku:APS55_00655 -> lku:APS55_00660
path_lku00520.kgml: 2.6.1.16 -> 5.4.2.10
path_lku00520.kgml:
path_lku00520.kgml: --- 0.34 seconds ---

path_lku00521.kgml: Streptomycin biosynthesis
path_lku00521.kgml: Initialization took 0.05 seconds
path_lku00521.kgml: (not found)
path_lku00521.kgml: --- 0.10 seconds ---

path_lku00550.kgml: Peptidoglycan biosynthesis
path_lku00550.kgml: Initialization took 0.23 seconds
path_lku00550.kgml:
path_lku00550.kgml: Found a trail of span 3 containing skipped vertices
path_lku00550.kgml: 32 -> [34 -> 23] -> 35 -> 36
path_lku00550.kgml: R02783 -> [R02788 -> R04617] -> R05630 -> R05032
path_lku00550.kgml: lku:APS55_05505 -> [{lku:APS55_00130, lku:APS55_07075} -> lku:APS55_01275] -> lku:APS55_05500 -> lku:APS55_05510
path_lku00550.kgml: 6.3.2.9 -> [6.3.2.13 -> 6.3.2.10] -> 2.7.8.13 -> 2.4.1.227
path_lku00550.kgml:
path_lku00550.kgml: Found a trail of span 2 containing skipped vertices
path_lku00550.kgml: 28 -> 27
path_lku00550.kgml: R05629 -> R05662
path_lku00550.kgml: lku:APS55_05500 -> lku:APS55_05510
path_lku00550.kgml: 2.7.8.13 -> 2.4.1.227
path_lku00550.kgml: Skipped genes: lku:APS55_05505
path_lku00550.kgml:
path_lku00550.kgml: --- 0.39 seconds ---

path_lku00561.kgml: Glycerolipid metabolism
path_lku00561.kgml: Initialization took 0.08 seconds
path_lku00561.kgml: (not found)
path_lku00561.kgml: --- 0.13 seconds ---

path_lku00562.kgml: Inositol phosphate metabolism
path_lku00562.kgml: Initialization took 0.05 seconds
path_lku00562.kgml: (not found)
path_lku00562.kgml: --- 0.10 seconds ---

path_lku00564.kgml: Glycerophospholipid metabolism
path_lku00564.kgml: Initialization took 0.13 seconds
path_lku00564.kgml: (not found)
path_lku00564.kgml: --- 0.17 seconds ---

path_lku00590.kgml: Arachidonic acid metabolism
path_lku00590.kgml: Initialization took 0.05 seconds
path_lku00590.kgml: (not found)
path_lku00590.kgml: --- 0.10 seconds ---

path_lku00620.kgml: Pyruvate metabolism
path_lku00620.kgml: Initialization took 0.24 seconds
path_lku00620.kgml: (not found)
path_lku00620.kgml: --- 0.29 seconds ---

path_lku00625.kgml: Chloroalkane and chloroalkene degradation
path_lku00625.kgml: Initialization took 0.05 seconds
path_lku00625.kgml: (not found)
path_lku00625.kgml: --- 0.11 seconds ---

path_lku00626.kgml: Naphthalene degradation
path_lku00626.kgml: Initialization took 0.05 seconds
path_lku00626.kgml: (not found)
path_lku00626.kgml: --- 0.11 seconds ---

path_lku00627.kgml: Aminobenzoate degradation
path_lku00627.kgml: Initialization took 0.06 seconds
path_lku00627.kgml: (not found)
path_lku00627.kgml: --- 0.11 seconds ---

path_lku00630.kgml: Glyoxylate and dicarboxylate metabolism
path_lku00630.kgml: Initialization took 0.09 seconds
path_lku00630.kgml: (not found)
path_lku00630.kgml: --- 0.14 seconds ---

path_lku00640.kgml: Propanoate metabolism
path_lku00640.kgml: Initialization took 0.13 seconds
path_lku00640.kgml: (not found)
path_lku00640.kgml: --- 0.17 seconds ---

path_lku00650.kgml: Butanoate metabolism
path_lku00650.kgml: Initialization took 0.08 seconds
path_lku00650.kgml: (not found)
path_lku00650.kgml: --- 0.12 seconds ---

path_lku00660.kgml: C5-Branched dibasic acid metabolism
path_lku00660.kgml: Initialization took 0.04 seconds
path_lku00660.kgml: (not found)
path_lku00660.kgml: --- 0.09 seconds ---

path_lku00670.kgml: One carbon pool by folate
path_lku00670.kgml: Initialization took 0.13 seconds
path_lku00670.kgml:
path_lku00670.kgml: Found a trail of span 4 containing skipped vertices
path_lku00670.kgml: 24 -> 23 -> 52 -> [24] -> 68
path_lku00670.kgml: {R02235, R02236} -> {R00936, R00939} -> R02101 -> [{R02235, R02236}] -> {R00937, R00940}
path_lku00670.kgml: lku:APS55_06235 -> lku:APS55_06235 -> lku:APS55_06230 -> [lku:APS55_06235] -> lku:APS55_06235
path_lku00670.kgml: {1.5.1.3, 1.5.1.3} -> {1.5.1.3, 1.5.1.3} -> 2.1.1.45 -> [{1.5.1.3, 1.5.1.3}] -> {1.5.1.3, 1.5.1.3}
path_lku00670.kgml:
path_lku00670.kgml: Found a trail of span 3 containing skipped vertices
path_lku00670.kgml: 50 -> 51 -> [28] -> 20
path_lku00670.kgml: R04325 -> R04560 -> [R01655] -> R04326
path_lku00670.kgml: lku:APS55_03450 -> lku:APS55_03455 -> [lku:APS55_06450] -> lku:APS55_03450
path_lku00670.kgml: 2.1.2.2 -> 2.1.2.3 -> [3.5.4.9] -> 2.1.2.2
path_lku00670.kgml:
path_lku00670.kgml: --- 5.55 seconds ---

path_lku00680.kgml: Methane metabolism
path_lku00680.kgml: Initialization took 0.08 seconds
path_lku00680.kgml: (not found)
path_lku00680.kgml: --- 0.12 seconds ---

path_lku00740.kgml: Riboflavin metabolism
path_lku00740.kgml: Initialization took 0.04 seconds
path_lku00740.kgml: (not found)
path_lku00740.kgml: --- 0.09 seconds ---

path_lku00760.kgml: Nicotinate and nicotinamide metabolism
path_lku00760.kgml: Initialization took 0.08 seconds
path_lku00760.kgml:
path_lku00760.kgml: Found a trail of span 2 containing skipped vertices
path_lku00760.kgml: 86 -> [93 -> 87] -> 88
path_lku00760.kgml: R00189 -> [R00137 -> R02322] -> R01724
path_lku00760.kgml: lku:APS55_01110 -> [lku:APS55_06900 -> lku:APS55_07440] -> lku:APS55_01115
path_lku00760.kgml: {6.3.1.5, 6.3.5.1} -> [{2.7.7.1, 2.7.7.18} -> 3.5.1.42] -> 6.3.4.21
path_lku00760.kgml:
path_lku00760.kgml: --- 0.17 seconds ---

path_lku00770.kgml: Pantothenate and CoA biosynthesis
path_lku00770.kgml: Initialization took 0.08 seconds
path_lku00770.kgml: (not found)
path_lku00770.kgml: --- 0.12 seconds ---

path_lku00780.kgml: Biotin metabolism
path_lku00780.kgml: Initialization took 0.05 seconds
path_lku00780.kgml:
path_lku00780.kgml: Found a trail of span 8 containing skipped vertices
path_lku00780.kgml: 95 -> 53 -> 56 -> 59 -> 74 -> 67 -> 70 -> 73
path_lku00780.kgml: R10115 -> R10116 -> R10117 -> R10118 -> R10119 -> R10120 -> R10121 -> R10122
path_lku00780.kgml: lku:APS55_04055 -> lku:APS55_04010 -> {lku:APS55_04020, lku:APS55_04050} -> lku:APS55_04040 -> lku:APS55_04055 -> lku:APS55_04010 -> {lku:APS55_04020, lku:APS55_04050} -> lku:APS55_04040
path_lku00780.kgml: {2.3.1.179, 2.3.1.41} -> 1.1.1.100 -> 4.2.1.59 -> 1.3.1.10 -> {2.3.1.179, 2.3.1.41} -> 1.1.1.100 -> 4.2.1.59 -> 1.3.1.10
path_lku00780.kgml: Skipped genes: lku:APS55_04030, lku:APS55_04015, lku:APS55_04025, lku:APS55_04035, lku:APS55_04045
path_lku00780.kgml:
path_lku00780.kgml: Found a trail of span 7 containing skipped vertices
path_lku00780.kgml: 95 -> [53] -> 56 -> 59 -> 74 -> 67 -> 70 -> 73
path_lku00780.kgml: R10115 -> [R10116] -> R10117 -> R10118 -> R10119 -> R10120 -> R10121 -> R10122
path_lku00780.kgml: lku:APS55_04055 -> [lku:APS55_04010] -> {lku:APS55_04020, lku:APS55_04050} -> lku:APS55_04040 -> lku:APS55_04055 -> lku:APS55_04010 -> {lku:APS55_04020, lku:APS55_04050} -> lku:APS55_04040
path_lku00780.kgml: {2.3.1.179, 2.3.1.41} -> [1.1.1.100] -> 4.2.1.59 -> 1.3.1.10 -> {2.3.1.179, 2.3.1.41} -> 1.1.1.100 -> 4.2.1.59 -> 1.3.1.10
path_lku00780.kgml: Skipped genes: lku:APS55_04030, lku:APS55_04015, lku:APS55_04025, lku:APS55_04035, lku:APS55_04045
path_lku00780.kgml:
path_lku00780.kgml: Found a trail of span 7 containing skipped vertices
path_lku00780.kgml: 95 -> 53 -> 56 -> 59 -> 74 -> [67] -> 70 -> 73
path_lku00780.kgml: R10115 -> R10116 -> R10117 -> R10118 -> R10119 -> [R10120] -> R10121 -> R10122
path_lku00780.kgml: lku:APS55_04055 -> lku:APS55_04010 -> {lku:APS55_04020, lku:APS55_04050} -> lku:APS55_04040 -> lku:APS55_04055 -> [lku:APS55_04010] -> {lku:APS55_04020, lku:APS55_04050} -> lku:APS55_04040
path_lku00780.kgml: {2.3.1.179, 2.3.1.41} -> 1.1.1.100 -> 4.2.1.59 -> 1.3.1.10 -> {2.3.1.179, 2.3.1.41} -> [1.1.1.100] -> 4.2.1.59 -> 1.3.1.10
path_lku00780.kgml: Skipped genes: lku:APS55_04030, lku:APS55_04015, lku:APS55_04025, lku:APS55_04035, lku:APS55_04045
path_lku00780.kgml:
path_lku00780.kgml: Found a trail of span 7 containing skipped vertices
path_lku00780.kgml: 95 -> 53 -> [56] -> 59 -> 74 -> 67 -> 70 -> 73
path_lku00780.kgml: R10115 -> R10116 -> [R10117] -> R10118 -> R10119 -> R10120 -> R10121 -> R10122
path_lku00780.kgml: lku:APS55_04055 -> lku:APS55_04010 -> [{lku:APS55_04020, lku:APS55_04050}] -> lku:APS55_04040 -> lku:APS55_04055 -> lku:APS55_04010 -> {lku:APS55_04020, lku:APS55_04050} -> lku:APS55_04040
path_lku00780.kgml: {2.3.1.179, 2.3.1.41} -> 1.1.1.100 -> [4.2.1.59] -> 1.3.1.10 -> {2.3.1.179, 2.3.1.41} -> 1.1.1.100 -> 4.2.1.59 -> 1.3.1.10
path_lku00780.kgml: Skipped genes: lku:APS55_04030, lku:APS55_04015, lku:APS55_04025, lku:APS55_04035, lku:APS55_04045
path_lku00780.kgml:
path_lku00780.kgml: Found a trail of span 7 containing skipped vertices
path_lku00780.kgml: 95 -> 53 -> 56 -> [59] -> 74 -> 67 -> 70 -> 73
path_lku00780.kgml: R10115 -> R10116 -> R10117 -> [R10118] -> R10119 -> R10120 -> R10121 -> R10122
path_lku00780.kgml: lku:APS55_04055 -> lku:APS55_04010 -> {lku:APS55_04020, lku:APS55_04050} -> [lku:APS55_04040] -> lku:APS55_04055 -> lku:APS55_04010 -> {lku:APS55_04020, lku:APS55_04050} -> lku:APS55_04040
path_lku00780.kgml: {2.3.1.179, 2.3.1.41} -> 1.1.1.100 -> 4.2.1.59 -> [1.3.1.10] -> {2.3.1.179, 2.3.1.41} -> 1.1.1.100 -> 4.2.1.59 -> 1.3.1.10
path_lku00780.kgml: Skipped genes: lku:APS55_04030, lku:APS55_04015, lku:APS55_04025, lku:APS55_04035, lku:APS55_04045
path_lku00780.kgml:
path_lku00780.kgml: Found a trail of span 7 containing skipped vertices
path_lku00780.kgml: 95 -> 53 -> 56 -> 59 -> [74] -> 67 -> 70 -> 73
path_lku00780.kgml: R10115 -> R10116 -> R10117 -> R10118 -> [R10119] -> R10120 -> R10121 -> R10122
path_lku00780.kgml: lku:APS55_04055 -> lku:APS55_04010 -> {lku:APS55_04020, lku:APS55_04050} -> lku:APS55_04040 -> [lku:APS55_04055] -> lku:APS55_04010 -> {lku:APS55_04020, lku:APS55_04050} -> lku:APS55_04040
path_lku00780.kgml: {2.3.1.179, 2.3.1.41} -> 1.1.1.100 -> 4.2.1.59 -> 1.3.1.10 -> [{2.3.1.179, 2.3.1.41}] -> 1.1.1.100 -> 4.2.1.59 -> 1.3.1.10
path_lku00780.kgml: Skipped genes: lku:APS55_04030, lku:APS55_04015, lku:APS55_04025, lku:APS55_04035, lku:APS55_04045
path_lku00780.kgml:
path_lku00780.kgml: Found a trail of span 7 containing skipped vertices
path_lku00780.kgml: 95 -> 53 -> 56 -> 59 -> 74 -> 67 -> [70] -> 73
path_lku00780.kgml: R10115 -> R10116 -> R10117 -> R10118 -> R10119 -> R10120 -> [R10121] -> R10122
path_lku00780.kgml: lku:APS55_04055 -> lku:APS55_04010 -> {lku:APS55_04020, lku:APS55_04050} -> lku:APS55_04040 -> lku:APS55_04055 -> lku:APS55_04010 -> [{lku:APS55_04020, lku:APS55_04050}] -> lku:APS55_04040
path_lku00780.kgml: {2.3.1.179, 2.3.1.41} -> 1.1.1.100 -> 4.2.1.59 -> 1.3.1.10 -> {2.3.1.179, 2.3.1.41} -> 1.1.1.100 -> [4.2.1.59] -> 1.3.1.10
path_lku00780.kgml: Skipped genes: lku:APS55_04030, lku:APS55_04015, lku:APS55_04025, lku:APS55_04035, lku:APS55_04045
path_lku00780.kgml:
path_lku00780.kgml: Found a trail of span 6 containing skipped vertices
path_lku00780.kgml: 95 -> [53 -> 56] -> 59 -> 74 -> 67 -> 70 -> 73
path_lku00780.kgml: R10115 -> [R10116 -> R10117] -> R10118 -> R10119 -> R10120 -> R10121 -> R10122
path_lku00780.kgml: lku:APS55_04055 -> [lku:APS55_04010 -> {lku:APS55_04020, lku:APS55_04050}] -> lku:APS55_04040 -> lku:APS55_04055 -> lku:APS55_04010 -> {lku:APS55_04020, lku:APS55_04050} -> lku:APS55_04040
path_lku00780.kgml: {2.3.1.179, 2.3.1.41} -> [1.1.1.100 -> 4.2.1.59] -> 1.3.1.10 -> {2.3.1.179, 2.3.1.41} -> 1.1.1.100 -> 4.2.1.59 -> 1.3.1.10
path_lku00780.kgml: Skipped genes: lku:APS55_04030, lku:APS55_04015, lku:APS55_04025, lku:APS55_04035, lku:APS55_04045
path_lku00780.kgml:
path_lku00780.kgml: Found a trail of span 6 containing skipped vertices
path_lku00780.kgml: 95 -> 53 -> 56 -> 59 -> 74 -> [67 -> 70] -> 73
path_lku00780.kgml: R10115 -> R10116 -> R10117 -> R10118 -> R10119 -> [R10120 -> R10121] -> R10122
path_lku00780.kgml: lku:APS55_04055 -> lku:APS55_04010 -> {lku:APS55_04020, lku:APS55_04050} -> lku:APS55_04040 -> lku:APS55_04055 -> [lku:APS55_04010 -> {lku:APS55_04020, lku:APS55_04050}] -> lku:APS55_04040
path_lku00780.kgml: {2.3.1.179, 2.3.1.41} -> 1.1.1.100 -> 4.2.1.59 -> 1.3.1.10 -> {2.3.1.179, 2.3.1.41} -> [1.1.1.100 -> 4.2.1.59] -> 1.3.1.10
path_lku00780.kgml: Skipped genes: lku:APS55_04030, lku:APS55_04015, lku:APS55_04025, lku:APS55_04035, lku:APS55_04045
path_lku00780.kgml:
path_lku00780.kgml: Found a trail of span 6 containing skipped vertices
path_lku00780.kgml: 95 -> 53 -> [56 -> 59] -> 74 -> 67 -> 70 -> 73
path_lku00780.kgml: R10115 -> R10116 -> [R10117 -> R10118] -> R10119 -> R10120 -> R10121 -> R10122
path_lku00780.kgml: lku:APS55_04055 -> lku:APS55_04010 -> [{lku:APS55_04020, lku:APS55_04050} -> lku:APS55_04040] -> lku:APS55_04055 -> lku:APS55_04010 -> {lku:APS55_04020, lku:APS55_04050} -> lku:APS55_04040
path_lku00780.kgml: {2.3.1.179, 2.3.1.41} -> 1.1.1.100 -> [4.2.1.59 -> 1.3.1.10] -> {2.3.1.179, 2.3.1.41} -> 1.1.1.100 -> 4.2.1.59 -> 1.3.1.10
path_lku00780.kgml: Skipped genes: lku:APS55_04030, lku:APS55_04015, lku:APS55_04025, lku:APS55_04035, lku:APS55_04045
path_lku00780.kgml:
path_lku00780.kgml: Found a trail of span 6 containing skipped vertices
path_lku00780.kgml: 95 -> 53 -> 56 -> [59 -> 74] -> 67 -> 70 -> 73
path_lku00780.kgml: R10115 -> R10116 -> R10117 -> [R10118 -> R10119] -> R10120 -> R10121 -> R10122
path_lku00780.kgml: lku:APS55_04055 -> lku:APS55_04010 -> {lku:APS55_04020, lku:APS55_04050} -> [lku:APS55_04040 -> lku:APS55_04055] -> lku:APS55_04010 -> {lku:APS55_04020, lku:APS55_04050} -> lku:APS55_04040
path_lku00780.kgml: {2.3.1.179, 2.3.1.41} -> 1.1.1.100 -> 4.2.1.59 -> [1.3.1.10 -> {2.3.1.179, 2.3.1.41}] -> 1.1.1.100 -> 4.2.1.59 -> 1.3.1.10
path_lku00780.kgml: Skipped genes: lku:APS55_04030, lku:APS55_04015, lku:APS55_04025, lku:APS55_04035, lku:APS55_04045
path_lku00780.kgml:
path_lku00780.kgml: Found a trail of span 6 containing skipped vertices
path_lku00780.kgml: 95 -> 53 -> 56 -> 59 -> [74 -> 67] -> 70 -> 73
path_lku00780.kgml: R10115 -> R10116 -> R10117 -> R10118 -> [R10119 -> R10120] -> R10121 -> R10122
path_lku00780.kgml: lku:APS55_04055 -> lku:APS55_04010 -> {lku:APS55_04020, lku:APS55_04050} -> lku:APS55_04040 -> [lku:APS55_04055 -> lku:APS55_04010] -> {lku:APS55_04020, lku:APS55_04050} -> lku:APS55_04040
path_lku00780.kgml: {2.3.1.179, 2.3.1.41} -> 1.1.1.100 -> 4.2.1.59 -> 1.3.1.10 -> [{2.3.1.179, 2.3.1.41} -> 1.1.1.100] -> 4.2.1.59 -> 1.3.1.10
path_lku00780.kgml: Skipped genes: lku:APS55_04030, lku:APS55_04015, lku:APS55_04025, lku:APS55_04035, lku:APS55_04045
path_lku00780.kgml:
path_lku00780.kgml: --- 0.88 seconds ---

path_lku00790.kgml: Folate biosynthesis
path_lku00790.kgml: Initialization took 0.05 seconds
path_lku00790.kgml: (not found)
path_lku00790.kgml: --- 0.09 seconds ---

path_lku00900.kgml: Terpenoid backbone biosynthesis
path_lku00900.kgml: Initialization took 0.13 seconds
path_lku00900.kgml:
path_lku00900.kgml: Found a trail of span 4 without skipping any vertex
path_lku00900.kgml: 70 -> 101 -> 100 -> 98
path_lku00900.kgml: R02245 -> R03245 -> R01121 -> R01123
path_lku00900.kgml: lku:APS55_06680 -> lku:APS55_06670 -> lku:APS55_06675 -> lku:APS55_06665
path_lku00900.kgml: 2.7.1.36 -> 2.7.4.2 -> 4.1.1.33 -> 5.3.3.2
path_lku00900.kgml:
path_lku00900.kgml: Found a trail of span 3 containing skipped vertices
path_lku00900.kgml: 70 -> 101 -> [100] -> 98
path_lku00900.kgml: R02245 -> R03245 -> [R01121] -> R01123
path_lku00900.kgml: lku:APS55_06680 -> lku:APS55_06670 -> [lku:APS55_06675] -> lku:APS55_06665
path_lku00900.kgml: 2.7.1.36 -> 2.7.4.2 -> [4.1.1.33] -> 5.3.3.2
path_lku00900.kgml: Skipped genes: lku:APS55_06675
path_lku00900.kgml:
path_lku00900.kgml: Found a trail of span 3 containing skipped vertices
path_lku00900.kgml: 70 -> [101] -> 100 -> 98
path_lku00900.kgml: R02245 -> [R03245] -> R01121 -> R01123
path_lku00900.kgml: lku:APS55_06680 -> [lku:APS55_06670] -> lku:APS55_06675 -> lku:APS55_06665
path_lku00900.kgml: 2.7.1.36 -> [2.7.4.2] -> 4.1.1.33 -> 5.3.3.2
path_lku00900.kgml: Skipped genes: lku:APS55_06670
path_lku00900.kgml:
path_lku00900.kgml: Found a trail of span 2 containing skipped vertices
path_lku00900.kgml: 70 -> [101 -> 100] -> 98
path_lku00900.kgml: R02245 -> [R03245 -> R01121] -> R01123
path_lku00900.kgml: lku:APS55_06680 -> [lku:APS55_06670 -> lku:APS55_06675] -> lku:APS55_06665
path_lku00900.kgml: 2.7.1.36 -> [2.7.4.2 -> 4.1.1.33] -> 5.3.3.2
path_lku00900.kgml: Skipped genes: lku:APS55_06670, lku:APS55_06675
path_lku00900.kgml:
path_lku00900.kgml: --- 0.38 seconds ---

path_lku00910.kgml: Nitrogen metabolism
path_lku00910.kgml: Initialization took 0.04 seconds
path_lku00910.kgml: (not found)
path_lku00910.kgml: --- 0.09 seconds ---

path_lku00920.kgml: Sulfur metabolism
path_lku00920.kgml: Initialization took 0.05 seconds
path_lku00920.kgml: (not found)
path_lku00920.kgml: --- 0.09 seconds ---

path_lku00970.kgml: Aminoacyl-tRNA biosynthesis
path_lku00970.kgml: Initialization took 0.33 seconds
path_lku00970.kgml: (not found)
path_lku00970.kgml: --- 0.37 seconds ---

path_lku01040.kgml: Biosynthesis of unsaturated fatty acids
path_lku01040.kgml: Initialization took 0.05 seconds
path_lku01040.kgml: (not found)
path_lku01040.kgml: --- 0.09 seconds ---

path_lku01054.kgml: Nonribosomal peptide structures
path_lku01054.kgml: Initialization took 0.04 seconds
path_lku01054.kgml: (not found)
path_lku01054.kgml: --- 0.09 seconds ---

--- 42.41 seconds ---
