# Supplementary material for: CoMetGeNe: mining conserved neighborhood patterns in metabolic and genomic contexts
Source: BMC Bioinformatics. 2019 Jan 10;20:19. doi: 10.1186/s12859-018-2542-2 (PMC6327494; doi:10.1186/s12859-018-2542-2)
Supplement: Supplementary file 14 — Trail finding results for completely assembled representative bacterial genomes present in NCBI Genomes. Of the 1,545 fully assembled representative bacterial genomes in NCBI, corresponding entries have been identified in KEGG for 1,467 species, for which trail finding has been performed for all combinations of gap parameters δG and δD ranging from 0 to 3. This additional file is available from https://doi.org/10.6084/m9.figshare.7288769. (GZ 178,532 kb) [file 12859_2018_2542_MOESM14_ESM.gz › results/tol_dG2_dD0.hnet]

--- delta_G = 2, delta_D = 0 ---

path_tol00010.kgml: Glycolysis / Gluconeogenesis
path_tol00010.kgml: Initialization took 1.08 seconds
path_tol00010.kgml:
path_tol00010.kgml: Found a trail of span 3 without skipping any vertex
path_tol00010.kgml: 48 -> 49 -> 50
path_tol00010.kgml: R00014 -> R03270 -> R02569
path_tol00010.kgml: tol:TOL_0706 -> tol:TOL_0706 -> tol:TOL_0707
path_tol00010.kgml: {1.2.4.1, 2.2.1.6, 4.1.1.1} -> 1.2.4.1 -> 2.3.1.12
path_tol00010.kgml:
path_tol00010.kgml: --- 1.21 seconds ---

path_tol00020.kgml: Citrate cycle (TCA cycle)
path_tol00020.kgml: Initialization took 1.33 seconds
path_tol00020.kgml:
path_tol00020.kgml: Found a trail of span 6 without skipping any vertex
path_tol00020.kgml: 95 -> 32 -> 31 -> 28 -> 30 -> 29
path_tol00020.kgml: R02164 -> R00405 -> R02570 -> R07618 -> R03316 -> R00621
path_tol00020.kgml: {tol:TOL_1490, tol:TOL_1491, tol:TOL_1492, tol:TOL_1493} -> {tol:TOL_1497, tol:TOL_1498} -> tol:TOL_1495 -> tol:TOL_1496 -> tol:TOL_1494 -> tol:TOL_1494
path_tol00020.kgml: {1.3.5.1, 1.3.5.4} -> 6.2.1.5 -> 2.3.1.61 -> 1.8.1.4 -> 1.2.4.2 -> 1.2.4.2
path_tol00020.kgml:
path_tol00020.kgml: Found a trail of span 3 without skipping any vertex
path_tol00020.kgml: 75 -> 77 -> 82
path_tol00020.kgml: R00014 -> R03270 -> R02569
path_tol00020.kgml: tol:TOL_0706 -> tol:TOL_0706 -> tol:TOL_0707
path_tol00020.kgml: {1.2.4.1, 2.2.1.6, 4.1.1.1} -> 1.2.4.1 -> 2.3.1.12
path_tol00020.kgml:
path_tol00020.kgml: --- 3.39 seconds ---

path_tol00030.kgml: Pentose phosphate pathway
path_tol00030.kgml: Initialization took 0.52 seconds
path_tol00030.kgml:
path_tol00030.kgml: Found a trail of span 4 without skipping any vertex
path_tol00030.kgml: 157 -> 57 -> 61 -> 38
path_tol00030.kgml: {R02736, R10907} -> R02035 -> R02036 -> R05605
path_tol00030.kgml: tol:TOL_2115 -> tol:TOL_2114 -> tol:TOL_2113 -> tol:TOL_2112
path_tol00030.kgml: {1.1.1.363, 1.1.1.49, 1.1.1.363, 1.1.1.388} -> 3.1.1.31 -> 4.2.1.12 -> {4.1.2.14, 4.1.2.55}
path_tol00030.kgml:
path_tol00030.kgml: Found a trail of span 4 without skipping any vertex
path_tol00030.kgml: 58 -> 57 -> 61 -> 38
path_tol00030.kgml: R02736 -> R02035 -> R02036 -> R05605
path_tol00030.kgml: tol:TOL_2115 -> tol:TOL_2114 -> tol:TOL_2113 -> tol:TOL_2112
path_tol00030.kgml: {1.1.1.363, 1.1.1.49} -> 3.1.1.31 -> 4.2.1.12 -> {4.1.2.14, 4.1.2.55}
path_tol00030.kgml:
path_tol00030.kgml: --- 0.69 seconds ---

path_tol00040.kgml: Pentose and glucuronate interconversions
path_tol00040.kgml: Initialization took 0.13 seconds
path_tol00040.kgml: (not found)
path_tol00040.kgml: --- 0.18 seconds ---

path_tol00051.kgml: Fructose and mannose metabolism
path_tol00051.kgml: Initialization took 0.39 seconds
path_tol00051.kgml:
path_tol00051.kgml: Found a trail of span 2 without skipping any vertex
path_tol00051.kgml: 79 -> 84
path_tol00051.kgml: R01818 -> R00885
path_tol00051.kgml: {tol:TOL_0208, tol:TOL_2551} -> tol:TOL_2552
path_tol00051.kgml: 5.4.2.8 -> 2.7.7.13
path_tol00051.kgml:
path_tol00051.kgml: Found a trail of span 2 without skipping any vertex
path_tol00051.kgml: 83 -> 82
path_tol00051.kgml: R00888 -> R05692
path_tol00051.kgml: tol:TOL_2566 -> tol:TOL_2565
path_tol00051.kgml: 4.2.1.47 -> 1.1.1.271
path_tol00051.kgml:
path_tol00051.kgml: --- 0.56 seconds ---

path_tol00052.kgml: Galactose metabolism
path_tol00052.kgml: Initialization took 0.13 seconds
path_tol00052.kgml: (not found)
path_tol00052.kgml: --- 0.18 seconds ---

path_tol00053.kgml: Ascorbate and aldarate metabolism
path_tol00053.kgml: Initialization took 0.08 seconds
path_tol00053.kgml: (not found)
path_tol00053.kgml: --- 0.12 seconds ---

path_tol00061.kgml: Fatty acid biosynthesis
path_tol00061.kgml: Initialization took 0.54 seconds
path_tol00061.kgml: (not found)
path_tol00061.kgml: --- 0.67 seconds ---

path_tol00130.kgml: Ubiquinone and other terpenoid-quinone biosynthesis
path_tol00130.kgml: Initialization took 0.48 seconds
path_tol00130.kgml: (not found)
path_tol00130.kgml: --- 0.53 seconds ---

path_tol00190.kgml: Oxidative phosphorylation
path_tol00190.kgml: Initialization took 2.38 seconds
path_tol00190.kgml: (not found)
path_tol00190.kgml: --- 2.43 seconds ---

path_tol00220.kgml: Arginine biosynthesis
path_tol00220.kgml: Initialization took 1.38 seconds
path_tol00220.kgml: (not found)
path_tol00220.kgml: --- 1.42 seconds ---

path_tol00230.kgml: Purine metabolism
path_tol00230.kgml: Initialization took 20.19 seconds
path_tol00230.kgml:
path_tol00230.kgml: Found a trail of span 2 without skipping any vertex
path_tol00230.kgml: 427 -> 428
path_tol00230.kgml: R07404 -> R07405
path_tol00230.kgml: tol:TOL_2160 -> tol:TOL_2159
path_tol00230.kgml: 6.3.4.18 -> 5.4.99.18
path_tol00230.kgml:
path_tol00230.kgml: Found a trail of span 2 containing skipped vertices
path_tol00230.kgml: 224 -> 223
path_tol00230.kgml: R02422 -> R00776
path_tol00230.kgml: tol:TOL_3282 -> tol:TOL_3279
path_tol00230.kgml: 3.5.3.4 -> 4.3.2.3
path_tol00230.kgml: Skipped genes: tol:TOL_3280, tol:TOL_3281
path_tol00230.kgml:
path_tol00230.kgml: Found a trail of span 2 without skipping any vertex
path_tol00230.kgml: 244 -> 245
path_tol00230.kgml: R00441 -> R00429
path_tol00230.kgml: {tol:TOL_0176, tol:TOL_3425, tol:TOL_3456, tol:TOL_3457} -> {tol:TOL_0175, tol:TOL_0929}
path_tol00230.kgml: {2.7.7.48, 2.7.7.6} -> 2.7.6.5
path_tol00230.kgml:
path_tol00230.kgml: Found a trail of span 2 containing skipped vertices
path_tol00230.kgml: 442 -> 182
path_tol00230.kgml: R00087 -> R00127
path_tol00230.kgml: tol:TOL_0930 -> tol:TOL_0933
path_tol00230.kgml: {3.6.1.8, 3.6.1.9} -> 2.7.4.3
path_tol00230.kgml: Skipped genes: tol:TOL_0931
path_tol00230.kgml:
path_tol00230.kgml: Found a trail of span 2 without skipping any vertex
path_tol00230.kgml: 205 -> 206
path_tol00230.kgml: R01130 -> {R01230, R01231}
path_tol00230.kgml: tol:TOL_1265 -> tol:TOL_1266
path_tol00230.kgml: 1.1.1.205 -> {6.3.5.2, 6.3.5.2}
path_tol00230.kgml:
path_tol00230.kgml: Found a trail of span 2 containing skipped vertices
path_tol00230.kgml: 220 -> 233
path_tol00230.kgml: R00332 -> R00336
path_tol00230.kgml: tol:TOL_0177 -> tol:TOL_0175
path_tol00230.kgml: 2.7.4.8 -> 3.1.7.2
path_tol00230.kgml: Skipped genes: tol:TOL_0176
path_tol00230.kgml:
path_tol00230.kgml: Found a trail of span 2 without skipping any vertex
path_tol00230.kgml: 232 -> 429
path_tol00230.kgml: R06601 -> R06604
path_tol00230.kgml: tol:TOL_3280 -> tol:TOL_3281
path_tol00230.kgml: 3.5.2.17 -> 4.1.1.97
path_tol00230.kgml:
path_tol00230.kgml: Found a trail of span 2 without skipping any vertex
path_tol00230.kgml: 258 -> 259
path_tol00230.kgml: R01768 -> R02103
path_tol00230.kgml: {tol:TOL_3284, tol:TOL_3285} -> {tol:TOL_3284, tol:TOL_3285}
path_tol00230.kgml: 1.17.1.4 -> 1.17.1.4
path_tol00230.kgml:
path_tol00230.kgml: Found a trail of span 2 without skipping any vertex
path_tol00230.kgml: 252 -> 253
path_tol00230.kgml: R00529 -> R00509
path_tol00230.kgml: {tol:TOL_1293, tol:TOL_1294, tol:TOL_3714} -> {tol:TOL_1293, tol:TOL_2575}
path_tol00230.kgml: 2.7.7.4 -> 2.7.1.25
path_tol00230.kgml:
path_tol00230.kgml: --- 22.27 seconds ---

path_tol00240.kgml: Pyrimidine metabolism
path_tol00240.kgml: Initialization took 6.11 seconds
path_tol00240.kgml:
path_tol00240.kgml: Found a trail of span 2 without skipping any vertex
path_tol00240.kgml: 97 -> 98
path_tol00240.kgml: R01397 -> R01993
path_tol00240.kgml: tol:TOL_0265 -> {tol:TOL_0264, tol:TOL_2395}
path_tol00240.kgml: 2.1.3.2 -> 3.5.2.3
path_tol00240.kgml:
path_tol00240.kgml: --- 6.33 seconds ---

path_tol00250.kgml: Alanine, aspartate and glutamate metabolism
path_tol00250.kgml: Initialization took 1.64 seconds
path_tol00250.kgml: (not found)
path_tol00250.kgml: --- 1.69 seconds ---

path_tol00260.kgml: Glycine, serine and threonine metabolism
path_tol00260.kgml: Initialization took 2.44 seconds
path_tol00260.kgml:
path_tol00260.kgml: Found a trail of span 3 without skipping any vertex
path_tol00260.kgml: 56 -> 55 -> 54
path_tol00260.kgml: R06977 -> R06978 -> R06979
path_tol00260.kgml: {tol:TOL_1523, tol:TOL_3541} -> tol:TOL_3542 -> tol:TOL_3540
path_tol00260.kgml: 2.6.1.76 -> 2.3.1.178 -> 4.2.1.108
path_tol00260.kgml:
path_tol00260.kgml: Found a trail of span 2 containing skipped vertices
path_tol00260.kgml: 101 -> 110
path_tol00260.kgml: R03425 -> R04125
path_tol00260.kgml: tol:TOL_0769 -> tol:TOL_0771
path_tol00260.kgml: 1.4.4.2 -> 2.1.2.10
path_tol00260.kgml: Skipped genes: tol:TOL_0770
path_tol00260.kgml:
path_tol00260.kgml: --- 2.65 seconds ---

path_tol00261.kgml: Monobactam biosynthesis
path_tol00261.kgml: Initialization took 0.33 seconds
path_tol00261.kgml: (not found)
path_tol00261.kgml: --- 0.38 seconds ---

path_tol00270.kgml: Cysteine and methionine metabolism
path_tol00270.kgml: Initialization took 3.80 seconds
path_tol00270.kgml:
path_tol00270.kgml: Found a trail of span 4 without skipping any vertex
path_tol00270.kgml: 75 -> 74 -> 120 -> 71
path_tol00270.kgml: R04420 -> R07392 -> R07395 -> R07364
path_tol00270.kgml: tol:TOL_3007 -> tol:TOL_3008 -> tol:TOL_3010 -> tol:TOL_3009
path_tol00270.kgml: 5.3.1.23 -> 4.2.1.109 -> 3.1.3.77 -> 1.13.11.54
path_tol00270.kgml:
path_tol00270.kgml: Found a trail of span 4 without skipping any vertex
path_tol00270.kgml: 75 -> 74 -> 120 -> 72
path_tol00270.kgml: R04420 -> R07392 -> R07395 -> R07363
path_tol00270.kgml: tol:TOL_3007 -> tol:TOL_3008 -> tol:TOL_3010 -> tol:TOL_3009
path_tol00270.kgml: 5.3.1.23 -> 4.2.1.109 -> 3.1.3.77 -> 1.13.11.53
path_tol00270.kgml:
path_tol00270.kgml: --- 4.07 seconds ---

path_tol00280.kgml: Valine, leucine and isoleucine degradation
path_tol00280.kgml: Initialization took 0.70 seconds
path_tol00280.kgml:
path_tol00280.kgml: Found a trail of span 2 containing skipped vertices
path_tol00280.kgml: 106 -> 105
path_tol00280.kgml: R02661 -> R04224
path_tol00280.kgml: {tol:TOL_0715, tol:TOL_2156} -> {tol:TOL_0717, tol:TOL_1157}
path_tol00280.kgml: {1.3.8.1, 1.3.8.7, 1.3.99.12} -> 4.2.1.17
path_tol00280.kgml: Skipped genes: tol:TOL_0716
path_tol00280.kgml:
path_tol00280.kgml: Found a trail of span 2 containing skipped vertices
path_tol00280.kgml: 116 -> 80
path_tol00280.kgml: R04095 -> R04137
path_tol00280.kgml: {tol:TOL_0715, tol:TOL_2156} -> {tol:TOL_0717, tol:TOL_1157}
path_tol00280.kgml: {1.3.8.4, 1.3.8.7} -> 4.2.1.17
path_tol00280.kgml: Skipped genes: tol:TOL_0716
path_tol00280.kgml:
path_tol00280.kgml: --- 1.01 seconds ---

path_tol00281.kgml: Geraniol degradation
path_tol00281.kgml: Initialization took 0.08 seconds
path_tol00281.kgml:
path_tol00281.kgml: Found a trail of span 3 without skipping any vertex
path_tol00281.kgml: 29 -> 22 -> 21
path_tol00281.kgml: R08093 -> R08094 -> R08095
path_tol00281.kgml: {tol:TOL_0717, tol:TOL_1157} -> {tol:TOL_0717, tol:TOL_1157} -> tol:TOL_1158
path_tol00281.kgml: 4.2.1.17 -> 1.1.1.35 -> 2.3.1.16
path_tol00281.kgml:
path_tol00281.kgml: --- 0.17 seconds ---

path_tol00290.kgml: Valine, leucine and isoleucine biosynthesis
path_tol00290.kgml: Initialization took 0.59 seconds
path_tol00290.kgml:
path_tol00290.kgml: Found a trail of span 3 without skipping any vertex
path_tol00290.kgml: 35 -> 37 -> 36
path_tol00290.kgml: R03968 -> R04001 -> R04426
path_tol00290.kgml: {tol:TOL_1528, tol:TOL_1529} -> {tol:TOL_1528, tol:TOL_1529} -> tol:TOL_1530
path_tol00290.kgml: 4.2.1.33 -> 4.2.1.33 -> 1.1.1.85
path_tol00290.kgml:
path_tol00290.kgml: Found a trail of span 3 without skipping any vertex
path_tol00290.kgml: 78 -> 21 -> 22
path_tol00290.kgml: R03896 -> R03898 -> R00994
path_tol00290.kgml: {tol:TOL_1528, tol:TOL_1529} -> {tol:TOL_1528, tol:TOL_1529} -> tol:TOL_1530
path_tol00290.kgml: 4.2.1.35 -> 4.2.1.35 -> 1.1.1.85
path_tol00290.kgml:
path_tol00290.kgml: --- 0.79 seconds ---

path_tol00300.kgml: Lysine biosynthesis
path_tol00300.kgml: Initialization took 0.68 seconds
path_tol00300.kgml:
path_tol00300.kgml: Found a trail of span 2 without skipping any vertex
path_tol00300.kgml: 62 -> 63
path_tol00300.kgml: R02735 -> R00451
path_tol00300.kgml: tol:TOL_0260 -> tol:TOL_0261
path_tol00300.kgml: 5.1.1.7 -> 4.1.1.20
path_tol00300.kgml:
path_tol00300.kgml: Found a trail of span 2 without skipping any vertex
path_tol00300.kgml: 77 -> 46
path_tol00300.kgml: R02788 -> R04617
path_tol00300.kgml: tol:TOL_0797 -> tol:TOL_0798
path_tol00300.kgml: 6.3.2.13 -> 6.3.2.10
path_tol00300.kgml:
path_tol00300.kgml: --- 0.77 seconds ---

path_tol00310.kgml: Lysine degradation
path_tol00310.kgml: Initialization took 0.38 seconds
path_tol00310.kgml:
path_tol00310.kgml: Found a trail of span 3 without skipping any vertex
path_tol00310.kgml: 44 -> 45 -> 56
path_tol00310.kgml: R03026 -> R01975 -> R00238
path_tol00310.kgml: {tol:TOL_0717, tol:TOL_1157} -> {tol:TOL_0717, tol:TOL_1157} -> {tol:TOL_0633, tol:TOL_0716, tol:TOL_1241, tol:TOL_3544}
path_tol00310.kgml: 4.2.1.17 -> 1.1.1.35 -> 2.3.1.9
path_tol00310.kgml:
path_tol00310.kgml: Found a trail of span 2 without skipping any vertex
path_tol00310.kgml: 55 -> 73
path_tol00310.kgml: R01940 -> R02571
path_tol00310.kgml: tol:TOL_1494 -> tol:TOL_1495
path_tol00310.kgml: 1.2.4.2 -> 2.3.1.61
path_tol00310.kgml:
path_tol00310.kgml: --- 0.51 seconds ---

path_tol00330.kgml: Arginine and proline metabolism
path_tol00330.kgml: Initialization took 0.74 seconds
path_tol00330.kgml: (not found)
path_tol00330.kgml: --- 0.79 seconds ---

path_tol00332.kgml: Carbapenem biosynthesis
path_tol00332.kgml: Initialization took 0.08 seconds
path_tol00332.kgml: (not found)
path_tol00332.kgml: --- 0.12 seconds ---

path_tol00340.kgml: Histidine metabolism
path_tol00340.kgml: Initialization took 0.58 seconds
path_tol00340.kgml:
path_tol00340.kgml: Found a trail of span 3 without skipping any vertex
path_tol00340.kgml: 65 -> 69 -> 63
path_tol00340.kgml: R04640 -> R04558 -> R03457
path_tol00340.kgml: tol:TOL_0357 -> {tol:TOL_0356, tol:TOL_0358} -> tol:TOL_0355
path_tol00340.kgml: 5.3.1.16 -> 4.3.2.10 -> 4.2.1.19
path_tol00340.kgml:
path_tol00340.kgml: Found a trail of span 2 without skipping any vertex
path_tol00340.kgml: 67 -> 66
path_tol00340.kgml: R04035 -> R04037
path_tol00340.kgml: tol:TOL_0235 -> tol:TOL_0236
path_tol00340.kgml: 3.6.1.31 -> 3.5.4.19
path_tol00340.kgml:
path_tol00340.kgml: --- 0.71 seconds ---

path_tol00350.kgml: Tyrosine metabolism
path_tol00350.kgml: Initialization took 0.18 seconds
path_tol00350.kgml: (not found)
path_tol00350.kgml: --- 0.23 seconds ---

path_tol00360.kgml: Phenylalanine metabolism
path_tol00360.kgml: Initialization took 0.23 seconds
path_tol00360.kgml: (not found)
path_tol00360.kgml: --- 0.28 seconds ---

path_tol00362.kgml: Benzoate degradation
path_tol00362.kgml: Initialization took 0.23 seconds
path_tol00362.kgml:
path_tol00362.kgml: Found a trail of span 2 without skipping any vertex
path_tol00362.kgml: 238 -> 90
path_tol00362.kgml: R05305 -> R05586
path_tol00362.kgml: {tol:TOL_0717, tol:TOL_1157} -> tol:TOL_1158
path_tol00362.kgml: {1.1.1.259, 1.1.1.35} -> 2.3.1.16
path_tol00362.kgml:
path_tol00362.kgml: --- 0.33 seconds ---

path_tol00380.kgml: Tryptophan metabolism
path_tol00380.kgml: Initialization took 0.49 seconds
path_tol00380.kgml:
path_tol00380.kgml: Found a trail of span 3 without skipping any vertex
path_tol00380.kgml: 98 -> 31 -> 97
path_tol00380.kgml: R03026 -> R01975 -> R00238
path_tol00380.kgml: {tol:TOL_0717, tol:TOL_1157} -> {tol:TOL_0717, tol:TOL_1157} -> {tol:TOL_0633, tol:TOL_0716, tol:TOL_1241, tol:TOL_3544}
path_tol00380.kgml: 4.2.1.17 -> 1.1.1.35 -> 2.3.1.9
path_tol00380.kgml:
path_tol00380.kgml: --- 0.57 seconds ---

path_tol00400.kgml: Phenylalanine, tyrosine and tryptophan biosynthesis
path_tol00400.kgml: Initialization took 1.29 seconds
path_tol00400.kgml:
path_tol00400.kgml: Found a trail of span 4 without skipping any vertex
path_tol00400.kgml: 67 -> 88 -> 60 -> 58 -> 60 -> 88
path_tol00400.kgml: R00691 -> R00694 -> R01373 -> R01715 -> R01373 -> R00694
path_tol00400.kgml: {tol:TOL_2105, tol:TOL_2288} -> {tol:TOL_2287, tol:TOL_3086} -> {tol:TOL_2105, tol:TOL_2288} -> tol:TOL_2288 -> {tol:TOL_2105, tol:TOL_2288} -> {tol:TOL_2287, tol:TOL_3086}
path_tol00400.kgml: {4.2.1.51, 4.2.1.91} -> {2.6.1.1, 2.6.1.5, 2.6.1.57, 2.6.1.9} -> {4.2.1.51, 4.2.1.91} -> 5.4.99.5 -> {4.2.1.51, 4.2.1.91} -> {2.6.1.1, 2.6.1.5, 2.6.1.57, 2.6.1.9}
path_tol00400.kgml:
path_tol00400.kgml: Found a trail of span 3 without skipping any vertex
path_tol00400.kgml: 53 -> 51 -> 52
path_tol00400.kgml: R00674 -> R02722 -> R02340
path_tol00400.kgml: tol:TOL_1537 -> {tol:TOL_1537, tol:TOL_1538} -> tol:TOL_1538
path_tol00400.kgml: {4.2.1.122, 4.2.1.20} -> 4.2.1.20 -> {4.1.2.8, 4.2.1.20}
path_tol00400.kgml:
path_tol00400.kgml: Found a trail of span 2 without skipping any vertex
path_tol00400.kgml: 57 -> 56
path_tol00400.kgml: {R00985, R00986} -> R01073
path_tol00400.kgml: {tol:TOL_0649, tol:TOL_0650} -> tol:TOL_0651
path_tol00400.kgml: {4.1.3.27, 4.1.3.27} -> 2.4.2.18
path_tol00400.kgml:
path_tol00400.kgml: --- 1.65 seconds ---

path_tol00401.kgml: Novobiocin biosynthesis
path_tol00401.kgml: Initialization took 0.08 seconds
path_tol00401.kgml: (not found)
path_tol00401.kgml: --- 0.12 seconds ---

path_tol00410.kgml: beta-Alanine metabolism
path_tol00410.kgml: Initialization took 0.33 seconds
path_tol00410.kgml:
path_tol00410.kgml: Found a trail of span 2 without skipping any vertex
path_tol00410.kgml: 54 -> 50
path_tol00410.kgml: R00489 -> R02473
path_tol00410.kgml: tol:TOL_3005 -> tol:TOL_3004
path_tol00410.kgml: {4.1.1.11, 4.1.1.15} -> 6.3.2.1
path_tol00410.kgml:
path_tol00410.kgml: Found a trail of span 2 containing skipped vertices
path_tol00410.kgml: 38 -> 39
path_tol00410.kgml: R00924 -> R03045
path_tol00410.kgml: {tol:TOL_0715, tol:TOL_2156} -> {tol:TOL_0717, tol:TOL_1157}
path_tol00410.kgml: 1.3.8.7 -> {4.2.1.116, 4.2.1.17}
path_tol00410.kgml: Skipped genes: tol:TOL_0716
path_tol00410.kgml:
path_tol00410.kgml: --- 0.46 seconds ---

path_tol00430.kgml: Taurine and hypotaurine metabolism
path_tol00430.kgml: Initialization took 0.13 seconds
path_tol00430.kgml:
path_tol00430.kgml: Found a trail of span 2 without skipping any vertex
path_tol00430.kgml: 36 -> 58
path_tol00430.kgml: R00230 -> R00315
path_tol00430.kgml: {tol:TOL_1055, tol:TOL_1525} -> tol:TOL_1056
path_tol00430.kgml: 2.3.1.8 -> {2.7.2.1, 2.7.2.15}
path_tol00430.kgml:
path_tol00430.kgml: --- 0.20 seconds ---

path_tol00450.kgml: Selenocompound metabolism
path_tol00450.kgml: Initialization took 0.34 seconds
path_tol00450.kgml: (not found)
path_tol00450.kgml: --- 0.37 seconds ---

path_tol00460.kgml: Cyanoamino acid metabolism
path_tol00460.kgml: Initialization took 0.08 seconds
path_tol00460.kgml: (not found)
path_tol00460.kgml: --- 0.10 seconds ---

path_tol00471.kgml: D-Glutamine and D-glutamate metabolism
path_tol00471.kgml: Initialization took 0.05 seconds
path_tol00471.kgml:
path_tol00471.kgml: Found a trail of span 2 containing skipped vertices
path_tol00471.kgml: 19 -> 20
path_tol00471.kgml: R03193 -> R02783
path_tol00471.kgml: tol:TOL_0803 -> tol:TOL_0800
path_tol00471.kgml: 6.3.2.8 -> 6.3.2.9
path_tol00471.kgml: Skipped genes: tol:TOL_0801, tol:TOL_0802
path_tol00471.kgml:
path_tol00471.kgml: --- 0.13 seconds ---

path_tol00473.kgml: D-Alanine metabolism
path_tol00473.kgml: Initialization took 0.04 seconds
path_tol00473.kgml: (not found)
path_tol00473.kgml: --- 0.09 seconds ---

path_tol00480.kgml: Glutathione metabolism
path_tol00480.kgml: Initialization took 1.23 seconds
path_tol00480.kgml: (not found)
path_tol00480.kgml: --- 1.31 seconds ---

path_tol00500.kgml: Starch and sucrose metabolism
path_tol00500.kgml: Initialization took 0.28 seconds
path_tol00500.kgml: (not found)
path_tol00500.kgml: --- 0.30 seconds ---

path_tol00520.kgml: Amino sugar and nucleotide sugar metabolism
path_tol00520.kgml: Initialization took 1.48 seconds
path_tol00520.kgml:
path_tol00520.kgml: Found a trail of span 2 without skipping any vertex
path_tol00520.kgml: 244 -> 246
path_tol00520.kgml: R00888 -> R05692
path_tol00520.kgml: tol:TOL_2566 -> tol:TOL_2565
path_tol00520.kgml: 4.2.1.47 -> 1.1.1.271
path_tol00520.kgml:
path_tol00520.kgml: Found a trail of span 2 without skipping any vertex
path_tol00520.kgml: 420 -> 422
path_tol00520.kgml: R11024 -> R11025
path_tol00520.kgml: tol:TOL_0602 -> tol:TOL_0603
path_tol00520.kgml: 2.7.1.221 -> 2.7.7.99
path_tol00520.kgml:
path_tol00520.kgml: Found a trail of span 2 without skipping any vertex
path_tol00520.kgml: 194 -> 203
path_tol00520.kgml: R01818 -> R00885
path_tol00520.kgml: {tol:TOL_0208, tol:TOL_2551} -> tol:TOL_2552
path_tol00520.kgml: 5.4.2.8 -> 2.7.7.13
path_tol00520.kgml:
path_tol00520.kgml: --- 1.68 seconds ---

path_tol00521.kgml: Streptomycin biosynthesis
path_tol00521.kgml: Initialization took 0.33 seconds
path_tol00521.kgml:
path_tol00521.kgml: Found a trail of span 4 without skipping any vertex
path_tol00521.kgml: 44 -> 43 -> 42 -> 24
path_tol00521.kgml: R02328 -> R06513 -> R06514 -> R02777
path_tol00521.kgml: tol:TOL_2541 -> tol:TOL_2542 -> tol:TOL_2540 -> {tol:TOL_0677, tol:TOL_2539}
path_tol00521.kgml: 2.7.7.24 -> 4.2.1.46 -> 5.1.3.13 -> 1.1.1.133
path_tol00521.kgml:
path_tol00521.kgml: --- 0.45 seconds ---

path_tol00523.kgml: Polyketide sugar unit biosynthesis
path_tol00523.kgml: Initialization took 0.10 seconds
path_tol00523.kgml:
path_tol00523.kgml: Found a trail of span 4 without skipping any vertex
path_tol00523.kgml: 27 -> 26 -> 63 -> 28
path_tol00523.kgml: R02328 -> R06513 -> R06514 -> R02777
path_tol00523.kgml: tol:TOL_2541 -> tol:TOL_2542 -> tol:TOL_2540 -> {tol:TOL_0677, tol:TOL_2539}
path_tol00523.kgml: 2.7.7.24 -> 4.2.1.46 -> 5.1.3.13 -> 1.1.1.133
path_tol00523.kgml:
path_tol00523.kgml: --- 0.19 seconds ---

path_tol00525.kgml: Acarbose and validamycin biosynthesis
path_tol00525.kgml: Initialization took 0.08 seconds
path_tol00525.kgml:
path_tol00525.kgml: Found a trail of span 2 without skipping any vertex
path_tol00525.kgml: 58 -> 59
path_tol00525.kgml: R02328 -> R06513
path_tol00525.kgml: tol:TOL_2541 -> tol:TOL_2542
path_tol00525.kgml: 2.7.7.24 -> 4.2.1.46
path_tol00525.kgml:
path_tol00525.kgml: --- 0.17 seconds ---

path_tol00540.kgml: Lipopolysaccharide biosynthesis
path_tol00540.kgml: Initialization took 1.73 seconds
path_tol00540.kgml:
path_tol00540.kgml: Found a trail of span 2 containing skipped vertices
path_tol00540.kgml: 88 -> 53
path_tol00540.kgml: R04550 -> R04606
path_tol00540.kgml: tol:TOL_2436 -> tol:TOL_2433
path_tol00540.kgml: 2.3.1.191 -> 2.4.1.182
path_tol00540.kgml: Skipped genes: tol:TOL_2434, tol:TOL_2435
path_tol00540.kgml:
path_tol00540.kgml: Found a trail of span 2 without skipping any vertex
path_tol00540.kgml: 74 -> 85
path_tol00540.kgml: R05644 -> R05176
path_tol00540.kgml: tol:TOL_0035 -> tol:TOL_0036
path_tol00540.kgml: 2.7.7.70 -> 5.1.3.20
path_tol00540.kgml:
path_tol00540.kgml: Found a trail of span 2 containing skipped vertices
path_tol00540.kgml: 44 -> 43
path_tol00540.kgml: R03350 -> R03351
path_tol00540.kgml: tol:TOL_1904 -> tol:TOL_1902
path_tol00540.kgml: 3.1.3.45 -> 2.7.7.38
path_tol00540.kgml: Skipped genes: tol:TOL_1903
path_tol00540.kgml:
path_tol00540.kgml: --- 1.99 seconds ---

path_tol00550.kgml: Peptidoglycan biosynthesis
path_tol00550.kgml: Initialization took 0.88 seconds
path_tol00550.kgml:
path_tol00550.kgml: Found a trail of span 6 containing skipped vertices
path_tol00550.kgml: 33 -> 32 -> 34 -> 23 -> 35 -> 36
path_tol00550.kgml: R03193 -> R02783 -> R02788 -> R04617 -> R05630 -> R05032
path_tol00550.kgml: tol:TOL_0803 -> tol:TOL_0800 -> tol:TOL_0797 -> tol:TOL_0798 -> tol:TOL_0799 -> tol:TOL_0802
path_tol00550.kgml: 6.3.2.8 -> 6.3.2.9 -> 6.3.2.13 -> 6.3.2.10 -> 2.7.8.13 -> 2.4.1.227
path_tol00550.kgml: Skipped genes: tol:TOL_0801
path_tol00550.kgml:
path_tol00550.kgml: Found a trail of span 4 containing skipped vertices
path_tol00550.kgml: 30 -> 23 -> 35 -> 36
path_tol00550.kgml: R01150 -> R04617 -> R05630 -> R05032
path_tol00550.kgml: tol:TOL_0804 -> tol:TOL_0798 -> tol:TOL_0799 -> tol:TOL_0802
path_tol00550.kgml: 6.3.2.4 -> 6.3.2.10 -> 2.7.8.13 -> 2.4.1.227
path_tol00550.kgml: Skipped genes: tol:TOL_0801, tol:TOL_0800, tol:TOL_0803
path_tol00550.kgml:
path_tol00550.kgml: Found a trail of span 4 containing skipped vertices
path_tol00550.kgml: 30 -> 29 -> 28 -> 27
path_tol00550.kgml: R01150 -> R04573 -> R05629 -> R05662
path_tol00550.kgml: tol:TOL_0804 -> tol:TOL_0798 -> tol:TOL_0799 -> tol:TOL_0802
path_tol00550.kgml: 6.3.2.4 -> 6.3.2.10 -> 2.7.8.13 -> 2.4.1.227
path_tol00550.kgml: Skipped genes: tol:TOL_0801, tol:TOL_0800, tol:TOL_0803
path_tol00550.kgml:
path_tol00550.kgml: --- 1.22 seconds ---

path_tol00561.kgml: Glycerolipid metabolism
path_tol00561.kgml: Initialization took 0.28 seconds
path_tol00561.kgml: (not found)
path_tol00561.kgml: --- 0.33 seconds ---

path_tol00562.kgml: Inositol phosphate metabolism
path_tol00562.kgml: Initialization took 0.09 seconds
path_tol00562.kgml: (not found)
path_tol00562.kgml: --- 0.14 seconds ---

path_tol00564.kgml: Glycerophospholipid metabolism
path_tol00564.kgml: Initialization took 1.18 seconds
path_tol00564.kgml: (not found)
path_tol00564.kgml: --- 1.23 seconds ---

path_tol00565.kgml: Ether lipid metabolism
path_tol00565.kgml: Initialization took 0.05 seconds
path_tol00565.kgml: (not found)
path_tol00565.kgml: --- 0.09 seconds ---

path_tol00590.kgml: Arachidonic acid metabolism
path_tol00590.kgml: Initialization took 0.08 seconds
path_tol00590.kgml: (not found)
path_tol00590.kgml: --- 0.13 seconds ---

path_tol00591.kgml: Linoleic acid metabolism
path_tol00591.kgml: Initialization took 0.05 seconds
path_tol00591.kgml: (not found)
path_tol00591.kgml: --- 0.09 seconds ---

path_tol00592.kgml: alpha-Linolenic acid metabolism
path_tol00592.kgml: Initialization took 0.08 seconds
path_tol00592.kgml: (not found)
path_tol00592.kgml: --- 0.12 seconds ---

path_tol00620.kgml: Pyruvate metabolism
path_tol00620.kgml: Initialization took 3.84 seconds
path_tol00620.kgml:
path_tol00620.kgml: Found a trail of span 3 without skipping any vertex
path_tol00620.kgml: 123 -> 55 -> 124
path_tol00620.kgml: R00014 -> R03270 -> R02569
path_tol00620.kgml: tol:TOL_0706 -> tol:TOL_0706 -> tol:TOL_0707
path_tol00620.kgml: {1.2.4.1, 2.2.1.6, 4.1.1.1} -> 1.2.4.1 -> 2.3.1.12
path_tol00620.kgml:
path_tol00620.kgml: Found a trail of span 2 without skipping any vertex
path_tol00620.kgml: 97 -> 129
path_tol00620.kgml: R00230 -> R00315
path_tol00620.kgml: {tol:TOL_1055, tol:TOL_1525} -> tol:TOL_1056
path_tol00620.kgml: 2.3.1.8 -> {2.7.2.1, 2.7.2.15}
path_tol00620.kgml:
path_tol00620.kgml: --- 4.17 seconds ---

path_tol00625.kgml: Chloroalkane and chloroalkene degradation
path_tol00625.kgml: Initialization took 0.08 seconds
path_tol00625.kgml: (not found)
path_tol00625.kgml: --- 0.13 seconds ---

path_tol00626.kgml: Naphthalene degradation
path_tol00626.kgml: Initialization took 0.08 seconds
path_tol00626.kgml: (not found)
path_tol00626.kgml: --- 0.13 seconds ---

path_tol00627.kgml: Aminobenzoate degradation
path_tol00627.kgml: Initialization took 0.08 seconds
path_tol00627.kgml: (not found)
path_tol00627.kgml: --- 0.13 seconds ---

path_tol00630.kgml: Glyoxylate and dicarboxylate metabolism
path_tol00630.kgml: Initialization took 3.05 seconds
path_tol00630.kgml: (not found)
path_tol00630.kgml: --- 3.10 seconds ---

path_tol00633.kgml: Nitrotoluene degradation
path_tol00633.kgml: Initialization took 0.05 seconds
path_tol00633.kgml: (not found)
path_tol00633.kgml: --- 0.08 seconds ---

path_tol00640.kgml: Propanoate metabolism
path_tol00640.kgml: Initialization took 1.18 seconds
path_tol00640.kgml:
path_tol00640.kgml: Found a trail of span 3 containing skipped vertices
path_tol00640.kgml: 105 -> 195 -> 197
path_tol00640.kgml: R00931 -> R11263 -> R11264
path_tol00640.kgml: tol:TOL_1636 -> tol:TOL_1637 -> tol:TOL_1639
path_tol00640.kgml: 2.3.3.5 -> 4.2.1.117 -> ?
path_tol00640.kgml: Skipped genes: tol:TOL_1638
path_tol00640.kgml:
path_tol00640.kgml: Found a trail of span 2 containing skipped vertices
path_tol00640.kgml: 78 -> 99
path_tol00640.kgml: R03045 -> R04432
path_tol00640.kgml: {tol:TOL_0717, tol:TOL_1157} -> {tol:TOL_0715, tol:TOL_2156}
path_tol00640.kgml: {4.2.1.116, 4.2.1.17} -> 1.3.8.7
path_tol00640.kgml: Skipped genes: tol:TOL_0716
path_tol00640.kgml:
path_tol00640.kgml: Found a trail of span 2 without skipping any vertex
path_tol00640.kgml: 52 -> 68
path_tol00640.kgml: R00921 -> R01353
path_tol00640.kgml: {tol:TOL_1055, tol:TOL_1525} -> tol:TOL_1056
path_tol00640.kgml: {2.3.1.222, 2.3.1.8} -> {2.7.2.1, 2.7.2.15}
path_tol00640.kgml:
path_tol00640.kgml: --- 1.46 seconds ---

path_tol00643.kgml: Styrene degradation
path_tol00643.kgml: Initialization took 0.08 seconds
path_tol00643.kgml: (not found)
path_tol00643.kgml: --- 0.12 seconds ---

path_tol00650.kgml: Butanoate metabolism
path_tol00650.kgml: Initialization took 1.08 seconds
path_tol00650.kgml:
path_tol00650.kgml: Found a trail of span 4 without skipping any vertex
path_tol00650.kgml: 57 -> 59 -> 61 -> 64
path_tol00650.kgml: R00238 -> R01975 -> R03276 -> R03026
path_tol00650.kgml: {tol:TOL_0633, tol:TOL_0716, tol:TOL_1241, tol:TOL_3544} -> {tol:TOL_0717, tol:TOL_1157} -> {tol:TOL_0717, tol:TOL_1157} -> {tol:TOL_0717, tol:TOL_1157}
path_tol00650.kgml: 2.3.1.9 -> 1.1.1.35 -> 5.1.2.3 -> 4.2.1.17
path_tol00650.kgml:
path_tol00650.kgml: --- 1.35 seconds ---

path_tol00660.kgml: C5-Branched dibasic acid metabolism
path_tol00660.kgml: Initialization took 0.18 seconds
path_tol00660.kgml:
path_tol00660.kgml: Found a trail of span 3 without skipping any vertex
path_tol00660.kgml: 31 -> 96 -> 97
path_tol00660.kgml: R03896 -> R03898 -> R00994
path_tol00660.kgml: {tol:TOL_1528, tol:TOL_1529} -> {tol:TOL_1528, tol:TOL_1529} -> tol:TOL_1530
path_tol00660.kgml: 4.2.1.35 -> 4.2.1.35 -> 1.1.1.85
path_tol00660.kgml:
path_tol00660.kgml: --- 0.27 seconds ---

path_tol00670.kgml: One carbon pool by folate
path_tol00670.kgml: Initialization took 0.69 seconds
path_tol00670.kgml:
path_tol00670.kgml: Found a trail of span 4 without skipping any vertex
path_tol00670.kgml: 68 -> 23 -> 24 -> 52
path_tol00670.kgml: {R00937, R00940} -> {R00936, R00939} -> {R02235, R02236} -> R02101
path_tol00670.kgml: tol:TOL_3595 -> {tol:TOL_1022, tol:TOL_3595} -> tol:TOL_3595 -> tol:TOL_3596
path_tol00670.kgml: {1.5.1.3, 1.5.1.3} -> {1.5.1.3, 1.5.1.3} -> {1.5.1.3, 1.5.1.3} -> 2.1.1.45
path_tol00670.kgml:
path_tol00670.kgml: --- 1.04 seconds ---

path_tol00680.kgml: Methane metabolism
path_tol00680.kgml: Initialization took 1.08 seconds
path_tol00680.kgml:
path_tol00680.kgml: Found a trail of span 2 without skipping any vertex
path_tol00680.kgml: 103 -> 102
path_tol00680.kgml: R06983 -> R00527
path_tol00680.kgml: tol:TOL_3015 -> tol:TOL_3014
path_tol00680.kgml: 1.1.1.284 -> 3.1.2.12
path_tol00680.kgml:
path_tol00680.kgml: Found a trail of span 2 without skipping any vertex
path_tol00680.kgml: 203 -> 204
path_tol00680.kgml: R00315 -> R00230
path_tol00680.kgml: tol:TOL_1056 -> {tol:TOL_1055, tol:TOL_1525}
path_tol00680.kgml: {2.7.2.1, 2.7.2.15} -> 2.3.1.8
path_tol00680.kgml:
path_tol00680.kgml: --- 1.25 seconds ---

path_tol00730.kgml: Thiamine metabolism
path_tol00730.kgml: Initialization took 0.38 seconds
path_tol00730.kgml:
path_tol00730.kgml: Found a trail of span 2 containing skipped vertices
path_tol00730.kgml: 70 -> 69
path_tol00730.kgml: R07463 -> R10247
path_tol00730.kgml: tol:TOL_2095 -> tol:TOL_2093
path_tol00730.kgml: 1.4.3.19 -> 2.8.1.10
path_tol00730.kgml: Skipped genes: tol:TOL_2094
path_tol00730.kgml:
path_tol00730.kgml: --- 0.47 seconds ---

path_tol00740.kgml: Riboflavin metabolism
path_tol00740.kgml: Initialization took 0.33 seconds
path_tol00740.kgml:
path_tol00740.kgml: Found a trail of span 3 without skipping any vertex
path_tol00740.kgml: 32 -> 41 -> 42
path_tol00740.kgml: R07281 -> R04457 -> R00066
path_tol00740.kgml: tol:TOL_3145 -> {tol:TOL_0740, tol:TOL_3146} -> {tol:TOL_1211, tol:TOL_3144}
path_tol00740.kgml: 4.1.99.12 -> 2.5.1.78 -> 2.5.1.9
path_tol00740.kgml:
path_tol00740.kgml: Found a trail of span 3 containing skipped vertices
path_tol00740.kgml: 38 -> 39 -> 40
path_tol00740.kgml: R00425 -> R03459 -> R03458
path_tol00740.kgml: {tol:TOL_3145, tol:TOL_3213} -> tol:TOL_3143 -> tol:TOL_3143
path_tol00740.kgml: 3.5.4.25 -> 3.5.4.26 -> 1.1.1.193
path_tol00740.kgml: Skipped genes: tol:TOL_3144
path_tol00740.kgml:
path_tol00740.kgml: --- 0.48 seconds ---

path_tol00750.kgml: Vitamin B6 metabolism
path_tol00750.kgml: Initialization took 0.23 seconds
path_tol00750.kgml: (not found)
path_tol00750.kgml: --- 0.28 seconds ---

path_tol00760.kgml: Nicotinate and nicotinamide metabolism
path_tol00760.kgml: Initialization took 0.98 seconds
path_tol00760.kgml: (not found)
path_tol00760.kgml: --- 1.03 seconds ---

path_tol00770.kgml: Pantothenate and CoA biosynthesis
path_tol00770.kgml: Initialization took 0.83 seconds
path_tol00770.kgml:
path_tol00770.kgml: Found a trail of span 2 without skipping any vertex
path_tol00770.kgml: 93 -> 76
path_tol00770.kgml: R00489 -> R02473
path_tol00770.kgml: tol:TOL_3005 -> tol:TOL_3004
path_tol00770.kgml: {4.1.1.11, 4.1.1.15} -> 6.3.2.1
path_tol00770.kgml:
path_tol00770.kgml: --- 0.91 seconds ---

path_tol00780.kgml: Biotin metabolism
path_tol00780.kgml: Initialization took 0.43 seconds
path_tol00780.kgml: (not found)
path_tol00780.kgml: --- 0.48 seconds ---

path_tol00785.kgml: Lipoic acid metabolism
path_tol00785.kgml: Initialization took 0.05 seconds
path_tol00785.kgml:
path_tol00785.kgml: Found a trail of span 2 without skipping any vertex
path_tol00785.kgml: 5 -> 6
path_tol00785.kgml: R07768 -> R07769
path_tol00785.kgml: tol:TOL_2893 -> tol:TOL_2894
path_tol00785.kgml: 2.8.1.8 -> 2.3.1.181
path_tol00785.kgml:
path_tol00785.kgml: Found a trail of span 2 without skipping any vertex
path_tol00785.kgml: 11 -> 10
path_tol00785.kgml: R07766 -> R07767
path_tol00785.kgml: tol:TOL_2894 -> tol:TOL_2893
path_tol00785.kgml: 2.3.1.181 -> 2.8.1.8
path_tol00785.kgml:
path_tol00785.kgml: --- 0.17 seconds ---

path_tol00790.kgml: Folate biosynthesis
path_tol00790.kgml: Initialization took 2.65 seconds
path_tol00790.kgml:
path_tol00790.kgml: Found a trail of span 4 containing skipped vertices
path_tol00790.kgml: 93 -> 117 -> 94 -> 118
path_tol00790.kgml: R09394 -> R11372 -> R09395 -> R09726
path_tol00790.kgml: tol:TOL_3519 -> tol:TOL_3522 -> tol:TOL_3524 -> tol:TOL_3521
path_tol00790.kgml: 4.1.99.22 -> 4.6.1.17 -> 2.8.1.12 -> 2.7.7.75
path_tol00790.kgml: Skipped genes: tol:TOL_3523, tol:TOL_3520
path_tol00790.kgml:
path_tol00790.kgml: Found a trail of span 3 without skipping any vertex
path_tol00790.kgml: 171 -> 75 -> 74
path_tol00790.kgml: R11073 -> R03504 -> R03503
path_tol00790.kgml: tol:TOL_0584 -> tol:TOL_0584 -> {tol:TOL_0585, tol:TOL_1023, tol:TOL_3002}
path_tol00790.kgml: 5.1.99.8 -> 4.1.2.25 -> 2.7.6.3
path_tol00790.kgml:
path_tol00790.kgml: Found a trail of span 2 without skipping any vertex
path_tol00790.kgml: 102 -> 103
path_tol00790.kgml: R10002 -> R09978
path_tol00790.kgml: tol:TOL_2457 -> tol:TOL_2456
path_tol00790.kgml: 4.3.99.3 -> 6.3.4.20
path_tol00790.kgml:
path_tol00790.kgml: --- 3.01 seconds ---

path_tol00791.kgml: Atrazine degradation
path_tol00791.kgml: Initialization took 0.13 seconds
path_tol00791.kgml: (not found)
path_tol00791.kgml: --- 0.17 seconds ---

path_tol00860.kgml: Porphyrin and chlorophyll metabolism
path_tol00860.kgml: Initialization took 2.05 seconds
path_tol00860.kgml:
path_tol00860.kgml: Found a trail of span 3 containing skipped vertices
path_tol00860.kgml: 305 -> 308 -> 310
path_tol00860.kgml: {R05221, R06558} -> R05222 -> R05223
path_tol00860.kgml: tol:TOL_0699 -> tol:TOL_0699 -> tol:TOL_0702
path_tol00860.kgml: {2.7.1.156, 2.7.1.156} -> 2.7.7.62 -> 2.7.8.26
path_tol00860.kgml: Skipped genes: tol:TOL_0700, tol:TOL_0701
path_tol00860.kgml:
path_tol00860.kgml: Found a trail of span 3 without skipping any vertex
path_tol00860.kgml: 273 -> 270 -> 271
path_tol00860.kgml: R00084 -> R03165 -> R03194
path_tol00860.kgml: tol:TOL_3675 -> tol:TOL_3674 -> {tol:TOL_1445, tol:TOL_1786, tol:TOL_3673}
path_tol00860.kgml: 2.5.1.61 -> 4.2.1.75 -> 2.1.1.107
path_tol00860.kgml:
path_tol00860.kgml: Found a trail of span 3 without skipping any vertex
path_tol00860.kgml: 312 -> 311 -> 310
path_tol00860.kgml: R04148 -> R04594 -> R05223
path_tol00860.kgml: tol:TOL_0700 -> tol:TOL_0701 -> tol:TOL_0702
path_tol00860.kgml: 2.4.2.21 -> 3.1.3.73 -> 2.7.8.26
path_tol00860.kgml:
path_tol00860.kgml: Found a trail of span 2 without skipping any vertex
path_tol00860.kgml: 301 -> 302
path_tol00860.kgml: R05220 -> R05225
path_tol00860.kgml: {tol:TOL_0705, tol:TOL_2832} -> tol:TOL_0703
path_tol00860.kgml: 2.5.1.17 -> 6.3.5.10
path_tol00860.kgml:
path_tol00860.kgml: --- 2.29 seconds ---

path_tol00900.kgml: Terpenoid backbone biosynthesis
path_tol00900.kgml: Initialization took 0.58 seconds
path_tol00900.kgml: (not found)
path_tol00900.kgml: --- 0.63 seconds ---

path_tol00903.kgml: Limonene and pinene degradation
path_tol00903.kgml: Initialization took 0.07 seconds
path_tol00903.kgml: (not found)
path_tol00903.kgml: --- 0.12 seconds ---

path_tol00910.kgml: Nitrogen metabolism
path_tol00910.kgml: Initialization took 0.74 seconds
path_tol00910.kgml:
path_tol00910.kgml: Found a trail of span 2 without skipping any vertex
path_tol00910.kgml: 25 -> 148
path_tol00910.kgml: R00798 -> R00787
path_tol00910.kgml: tol:TOL_1446 -> {tol:TOL_1447, tol:TOL_1448, tol:TOL_1452}
path_tol00910.kgml: ? -> {1.7.1.15, 1.7.1.4}
path_tol00910.kgml:
path_tol00910.kgml: --- 0.83 seconds ---

path_tol00920.kgml: Sulfur metabolism
path_tol00920.kgml: Initialization took 1.13 seconds
path_tol00920.kgml:
path_tol00920.kgml: Found a trail of span 2 without skipping any vertex
path_tol00920.kgml: 160 -> 159
path_tol00920.kgml: R00529 -> R00509
path_tol00920.kgml: {tol:TOL_1293, tol:TOL_1294, tol:TOL_3714} -> {tol:TOL_1293, tol:TOL_2575}
path_tol00920.kgml: 2.7.7.4 -> 2.7.1.25
path_tol00920.kgml:
path_tol00920.kgml: Found a trail of span 2 without skipping any vertex
path_tol00920.kgml: 42 -> 39
path_tol00920.kgml: R00529 -> R00509
path_tol00920.kgml: {tol:TOL_1293, tol:TOL_1294, tol:TOL_3714} -> {tol:TOL_1293, tol:TOL_2575}
path_tol00920.kgml: 2.7.7.4 -> 2.7.1.25
path_tol00920.kgml:
path_tol00920.kgml: --- 1.27 seconds ---

path_tol00930.kgml: Caprolactam degradation
path_tol00930.kgml: Initialization took 0.18 seconds
path_tol00930.kgml: (not found)
path_tol00930.kgml: --- 0.20 seconds ---

path_tol00970.kgml: Aminoacyl-tRNA biosynthesis
path_tol00970.kgml: Initialization took 1.53 seconds
path_tol00970.kgml: (not found)
path_tol00970.kgml: --- 1.57 seconds ---

path_tol01040.kgml: Biosynthesis of unsaturated fatty acids
path_tol01040.kgml: Initialization took 0.38 seconds
path_tol01040.kgml: (not found)
path_tol01040.kgml: --- 0.43 seconds ---

--- 106.04 seconds ---
