# Supplementary material for: CoMetGeNe: mining conserved neighborhood patterns in metabolic and genomic contexts
Source: BMC Bioinformatics. 2019 Jan 10;20:19. doi: 10.1186/s12859-018-2542-2 (PMC6327494; doi:10.1186/s12859-018-2542-2)
Supplement: Supplementary file 14 — Trail finding results for completely assembled representative bacterial genomes present in NCBI Genomes. Of the 1,545 fully assembled representative bacterial genomes in NCBI, corresponding entries have been identified in KEGG for 1,467 species, for which trail finding has been performed for all combinations of gap parameters δG and δD ranging from 0 to 3. This additional file is available from https://doi.org/10.6084/m9.figshare.7288769. (GZ 178,532 kb) [file 12859_2018_2542_MOESM14_ESM.gz › results/hcs_dG1_dD3.hnet]

--- delta_G = 1, delta_D = 3 ---

path_hcs00010.kgml: Glycolysis / Gluconeogenesis
path_hcs00010.kgml: Initialization took 1.63 seconds
path_hcs00010.kgml:
path_hcs00010.kgml: Found a trail of span 3 without skipping any vertex
path_hcs00010.kgml: 48 -> 49 -> 50
path_hcs00010.kgml: R00014 -> R03270 -> R02569
path_hcs00010.kgml: hcs:FF32_12770 -> hcs:FF32_12770 -> {hcs:FF32_02285, hcs:FF32_12765}
path_hcs00010.kgml: {1.2.4.1, 2.2.1.6, 4.1.1.1} -> 1.2.4.1 -> 2.3.1.12
path_hcs00010.kgml:
path_hcs00010.kgml: Found a trail of span 2 containing skipped vertices
path_hcs00010.kgml: 76 -> [57] -> 14
path_hcs00010.kgml: R01512 -> [R01061] -> R01070
path_hcs00010.kgml: hcs:FF32_06515 -> [{hcs:FF32_12320, hcs:FF32_12845, hcs:FF32_13730}] -> hcs:FF32_06510
path_hcs00010.kgml: 2.7.2.3 -> [{1.2.1.12, 1.2.1.59}] -> 4.1.2.13
path_hcs00010.kgml:
path_hcs00010.kgml: Found a trail of span 2 without skipping any vertex
path_hcs00010.kgml: 138 -> 46
path_hcs00010.kgml: R00711 -> R00754
path_hcs00010.kgml: hcs:FF32_01930 -> {hcs:FF32_01470, hcs:FF32_01925}
path_hcs00010.kgml: {1.2.1.4, 1.2.1.5} -> {1.1.1.1, 1.1.1.71}
path_hcs00010.kgml:
path_hcs00010.kgml: --- 2.12 seconds ---

path_hcs00030.kgml: Pentose phosphate pathway
path_hcs00030.kgml: Initialization took 0.74 seconds
path_hcs00030.kgml:
path_hcs00030.kgml: Found a trail of span 3 containing skipped vertices
path_hcs00030.kgml: 58 -> 57 -> [61] -> 38
path_hcs00030.kgml: R02736 -> R02035 -> [R02036] -> R05605
path_hcs00030.kgml: hcs:FF32_12970 -> hcs:FF32_12975 -> [hcs:FF32_13005] -> hcs:FF32_12980
path_hcs00030.kgml: {1.1.1.363, 1.1.1.49} -> 3.1.1.31 -> [4.2.1.12] -> {4.1.2.14, 4.1.2.55}
path_hcs00030.kgml:
path_hcs00030.kgml: Found a trail of span 3 containing skipped vertices
path_hcs00030.kgml: 41 -> 42 -> [46] -> 44
path_hcs00030.kgml: R02749 -> R01066 -> [R01641] -> R01057
path_hcs00030.kgml: hcs:FF32_10580 -> hcs:FF32_10590 -> [hcs:FF32_06535] -> hcs:FF32_10580
path_hcs00030.kgml: 5.4.2.7 -> 4.1.2.4 -> [2.2.1.1] -> {5.4.2.2, 5.4.2.7}
path_hcs00030.kgml: Skipped genes: hcs:FF32_10585
path_hcs00030.kgml:
path_hcs00030.kgml: Found a trail of span 3 containing skipped vertices
path_hcs00030.kgml: 157 -> 57 -> [61] -> 38
path_hcs00030.kgml: {R02736, R10907} -> R02035 -> [R02036] -> R05605
path_hcs00030.kgml: hcs:FF32_12970 -> hcs:FF32_12975 -> [hcs:FF32_13005] -> hcs:FF32_12980
path_hcs00030.kgml: {1.1.1.363, 1.1.1.49, 1.1.1.363, 1.1.1.388} -> 3.1.1.31 -> [4.2.1.12] -> {4.1.2.14, 4.1.2.55}
path_hcs00030.kgml:
path_hcs00030.kgml: Found a trail of span 2 containing skipped vertices
path_hcs00030.kgml: 58 -> [57 -> 61] -> 38
path_hcs00030.kgml: R02736 -> [R02035 -> R02036] -> R05605
path_hcs00030.kgml: hcs:FF32_12970 -> [hcs:FF32_12975 -> hcs:FF32_13005] -> hcs:FF32_12980
path_hcs00030.kgml: {1.1.1.363, 1.1.1.49} -> [3.1.1.31 -> 4.2.1.12] -> {4.1.2.14, 4.1.2.55}
path_hcs00030.kgml: Skipped genes: hcs:FF32_12975
path_hcs00030.kgml:
path_hcs00030.kgml: Found a trail of span 2 containing skipped vertices
path_hcs00030.kgml: 157 -> [57 -> 61] -> 38
path_hcs00030.kgml: {R02736, R10907} -> [R02035 -> R02036] -> R05605
path_hcs00030.kgml: hcs:FF32_12970 -> [hcs:FF32_12975 -> hcs:FF32_13005] -> hcs:FF32_12980
path_hcs00030.kgml: {1.1.1.363, 1.1.1.49, 1.1.1.363, 1.1.1.388} -> [3.1.1.31 -> 4.2.1.12] -> {4.1.2.14, 4.1.2.55}
path_hcs00030.kgml: Skipped genes: hcs:FF32_12975
path_hcs00030.kgml:
path_hcs00030.kgml: --- 1.53 seconds ---

path_hcs00040.kgml: Pentose and glucuronate interconversions
path_hcs00040.kgml: Initialization took 0.08 seconds
path_hcs00040.kgml: (not found)
path_hcs00040.kgml: --- 0.12 seconds ---

path_hcs00051.kgml: Fructose and mannose metabolism
path_hcs00051.kgml: Initialization took 0.28 seconds
path_hcs00051.kgml:
path_hcs00051.kgml: Found a trail of span 2 without skipping any vertex
path_hcs00051.kgml: 54 -> 92
path_hcs00051.kgml: R03232 -> R02071
path_hcs00051.kgml: {hcs:FF32_12815, hcs:FF32_12825} -> hcs:FF32_12820
path_hcs00051.kgml: 2.7.1.202 -> 2.7.1.56
path_hcs00051.kgml:
path_hcs00051.kgml: --- 0.40 seconds ---

path_hcs00052.kgml: Galactose metabolism
path_hcs00052.kgml: Initialization took 0.18 seconds
path_hcs00052.kgml:
path_hcs00052.kgml: Found a trail of span 2 without skipping any vertex
path_hcs00052.kgml: 80 -> 77
path_hcs00052.kgml: R00289 -> R00959
path_hcs00052.kgml: hcs:FF32_18315 -> {hcs:FF32_08710, hcs:FF32_18320}
path_hcs00052.kgml: {2.7.7.64, 2.7.7.9} -> {5.4.2.2, 5.4.2.5}
path_hcs00052.kgml:
path_hcs00052.kgml: --- 0.28 seconds ---

path_hcs00053.kgml: Ascorbate and aldarate metabolism
path_hcs00053.kgml: Initialization took 0.08 seconds
path_hcs00053.kgml: (not found)
path_hcs00053.kgml: --- 0.13 seconds ---

path_hcs00061.kgml: Fatty acid biosynthesis
path_hcs00061.kgml: Initialization took 0.49 seconds
path_hcs00061.kgml:
path_hcs00061.kgml: Found a trail of span 17 containing skipped vertices
path_hcs00061.kgml: 147 -> 259 -> 142 -> [139 -> 263] -> 63 -> 130 -> [270 -> 125] -> 62 -> 119 -> [275 -> 114] -> 61 -> 108 -> [278 -> 103] -> 60 -> 97 -> [279 -> 281] -> 59 -> 86 -> [283 -> 81] -> 58 -> 75 -> [285 -> 70] -> 53 -> 54
path_hcs00061.kgml: R01626 -> R04355 -> R04533 -> [R04428 -> R04429] -> R04952 -> R04953 -> [R04954 -> {R04955, R04956}] -> R04957 -> R04536 -> [R04537 -> {R04958, R04959}] -> R04960 -> R04534 -> [R04535 -> {R04961, R04962}] -> R04963 -> R04964 -> [R04965 -> R04724] -> R04726 -> R04566 -> [R04568 -> {R04966, R04967}] -> R04968 -> R04543 -> [R04544 -> {R04969, R04970}] -> R07762 -> R07763
path_hcs00061.kgml: hcs:FF32_17265 -> hcs:FF32_17250 -> {hcs:FF32_16225, hcs:FF32_17260} -> [hcs:FF32_06975 -> hcs:FF32_00980] -> hcs:FF32_17250 -> {hcs:FF32_16225, hcs:FF32_17260} -> [hcs:FF32_08865 -> hcs:FF32_16265] -> hcs:FF32_17250 -> {hcs:FF32_16225, hcs:FF32_17260} -> [hcs:FF32_06975 -> hcs:FF32_16265] -> hcs:FF32_17250 -> {hcs:FF32_16225, hcs:FF32_17260} -> [hcs:FF32_08865 -> hcs:FF32_16265] -> hcs:FF32_17250 -> {hcs:FF32_16225, hcs:FF32_17260} -> [hcs:FF32_06975 -> hcs:FF32_00980] -> hcs:FF32_17250 -> {hcs:FF32_16225, hcs:FF32_17260} -> [hcs:FF32_08865 -> hcs:FF32_16265] -> hcs:FF32_17250 -> {hcs:FF32_16225, hcs:FF32_17260} -> [hcs:FF32_06975 -> hcs:FF32_16265] -> hcs:FF32_17250 -> {hcs:FF32_16225, hcs:FF32_17260}
path_hcs00061.kgml: {2.3.1.39, 2.3.1.85, 2.3.1.86} -> {2.3.1.179, 2.3.1.41, 2.3.1.85, 2.3.1.86} -> {1.1.1.100, 2.3.1.85, 2.3.1.86} -> [{2.3.1.85, 2.3.1.86, 4.2.1.59} -> 1.3.1.9] -> {2.3.1.179, 2.3.1.41, 2.3.1.85, 2.3.1.86} -> {1.1.1.100, 2.3.1.85, 2.3.1.86} -> [{2.3.1.85, 2.3.1.86, 4.2.1.59} -> {1.3.1.9, 1.3.1.10, 1.3.1.104, 1.3.1.39, 2.3.1.85, 2.3.1.86}] -> {2.3.1.179, 2.3.1.41, 2.3.1.85, 2.3.1.86} -> {1.1.1.100, 2.3.1.85, 2.3.1.86} -> [{2.3.1.85, 2.3.1.86, 4.2.1.59} -> {1.3.1.9, 1.3.1.10, 1.3.1.104, 1.3.1.39, 2.3.1.85, 2.3.1.86}] -> {2.3.1.179, 2.3.1.41, 2.3.1.85, 2.3.1.86} -> {1.1.1.100, 2.3.1.85, 2.3.1.86} -> [{2.3.1.85, 2.3.1.86, 4.2.1.59} -> {1.3.1.9, 1.3.1.10, 1.3.1.104, 1.3.1.39, 2.3.1.85, 2.3.1.86}] -> {2.3.1.179, 2.3.1.41, 2.3.1.85, 2.3.1.86} -> {1.1.1.100, 2.3.1.85, 2.3.1.86} -> [{2.3.1.85, 2.3.1.86, 4.2.1.59} -> 1.3.1.9] -> {2.3.1.179, 2.3.1.41, 2.3.1.85, 2.3.1.86} -> {1.1.1.100, 2.3.1.85, 2.3.1.86} -> [{2.3.1.85, 2.3.1.86, 4.2.1.59} -> {1.3.1.9, 1.3.1.10, 1.3.1.104, 1.3.1.39, 2.3.1.85, 2.3.1.86}] -> {2.3.1.179, 2.3.1.41, 2.3.1.85, 2.3.1.86} -> {1.1.1.100, 2.3.1.85, 2.3.1.86} -> [{2.3.1.85, 2.3.1.86, 4.2.1.59} -> {1.3.1.9, 1.3.1.10, 1.3.1.104, 1.3.1.39, 2.3.1.85, 2.3.1.86}] -> {2.3.1.179, 2.3.1.199, 2.3.1.41} -> 1.1.1.100
path_hcs00061.kgml: Skipped genes: hcs:FF32_17255
path_hcs00061.kgml:
path_hcs00061.kgml: Found a trail of span 16 containing skipped vertices
path_hcs00061.kgml: 147 -> 259 -> 142 -> [139 -> 263] -> 63 -> 130 -> [270 -> 125 -> 62] -> 119 -> [275 -> 114] -> 61 -> 108 -> [278 -> 103] -> 60 -> 97 -> [279 -> 281] -> 59 -> 86 -> [283 -> 81] -> 58 -> 75 -> [285 -> 70] -> 53 -> 54
path_hcs00061.kgml: R01626 -> R04355 -> R04533 -> [R04428 -> R04429] -> R04952 -> R04953 -> [R04954 -> {R04955, R04956} -> R04957] -> R04536 -> [R04537 -> {R04958, R04959}] -> R04960 -> R04534 -> [R04535 -> {R04961, R04962}] -> R04963 -> R04964 -> [R04965 -> R04724] -> R04726 -> R04566 -> [R04568 -> {R04966, R04967}] -> R04968 -> R04543 -> [R04544 -> {R04969, R04970}] -> R07762 -> R07763
path_hcs00061.kgml: hcs:FF32_17265 -> hcs:FF32_17250 -> {hcs:FF32_16225, hcs:FF32_17260} -> [hcs:FF32_06975 -> hcs:FF32_00980] -> hcs:FF32_17250 -> {hcs:FF32_16225, hcs:FF32_17260} -> [hcs:FF32_08865 -> hcs:FF32_16265 -> hcs:FF32_17250] -> {hcs:FF32_16225, hcs:FF32_17260} -> [hcs:FF32_06975 -> hcs:FF32_16265] -> hcs:FF32_17250 -> {hcs:FF32_16225, hcs:FF32_17260} -> [hcs:FF32_08865 -> hcs:FF32_16265] -> hcs:FF32_17250 -> {hcs:FF32_16225, hcs:FF32_17260} -> [hcs:FF32_06975 -> hcs:FF32_00980] -> hcs:FF32_17250 -> {hcs:FF32_16225, hcs:FF32_17260} -> [hcs:FF32_08865 -> hcs:FF32_16265] -> hcs:FF32_17250 -> {hcs:FF32_16225, hcs:FF32_17260} -> [hcs:FF32_06975 -> hcs:FF32_16265] -> hcs:FF32_17250 -> {hcs:FF32_16225, hcs:FF32_17260}
path_hcs00061.kgml: {2.3.1.39, 2.3.1.85, 2.3.1.86} -> {2.3.1.179, 2.3.1.41, 2.3.1.85, 2.3.1.86} -> {1.1.1.100, 2.3.1.85, 2.3.1.86} -> [{2.3.1.85, 2.3.1.86, 4.2.1.59} -> 1.3.1.9] -> {2.3.1.179, 2.3.1.41, 2.3.1.85, 2.3.1.86} -> {1.1.1.100, 2.3.1.85, 2.3.1.86} -> [{2.3.1.85, 2.3.1.86, 4.2.1.59} -> {1.3.1.9, 1.3.1.10, 1.3.1.104, 1.3.1.39, 2.3.1.85, 2.3.1.86} -> {2.3.1.179, 2.3.1.41, 2.3.1.85, 2.3.1.86}] -> {1.1.1.100, 2.3.1.85, 2.3.1.86} -> [{2.3.1.85, 2.3.1.86, 4.2.1.59} -> {1.3.1.9, 1.3.1.10, 1.3.1.104, 1.3.1.39, 2.3.1.85, 2.3.1.86}] -> {2.3.1.179, 2.3.1.41, 2.3.1.85, 2.3.1.86} -> {1.1.1.100, 2.3.1.85, 2.3.1.86} -> [{2.3.1.85, 2.3.1.86, 4.2.1.59} -> {1.3.1.9, 1.3.1.10, 1.3.1.104, 1.3.1.39, 2.3.1.85, 2.3.1.86}] -> {2.3.1.179, 2.3.1.41, 2.3.1.85, 2.3.1.86} -> {1.1.1.100, 2.3.1.85, 2.3.1.86} -> [{2.3.1.85, 2.3.1.86, 4.2.1.59} -> 1.3.1.9] -> {2.3.1.179, 2.3.1.41, 2.3.1.85, 2.3.1.86} -> {1.1.1.100, 2.3.1.85, 2.3.1.86} -> [{2.3.1.85, 2.3.1.86, 4.2.1.59} -> {1.3.1.9, 1.3.1.10, 1.3.1.104, 1.3.1.39, 2.3.1.85, 2.3.1.86}] -> {2.3.1.179, 2.3.1.41, 2.3.1.85, 2.3.1.86} -> {1.1.1.100, 2.3.1.85, 2.3.1.86} -> [{2.3.1.85, 2.3.1.86, 4.2.1.59} -> {1.3.1.9, 1.3.1.10, 1.3.1.104, 1.3.1.39, 2.3.1.85, 2.3.1.86}] -> {2.3.1.179, 2.3.1.199, 2.3.1.41} -> 1.1.1.100
path_hcs00061.kgml: Skipped genes: hcs:FF32_17255
path_hcs00061.kgml:
path_hcs00061.kgml: Found a trail of span 16 containing skipped vertices
path_hcs00061.kgml: 147 -> 259 -> [142 -> 139 -> 263] -> 63 -> 130 -> [270 -> 125] -> 62 -> 119 -> [275 -> 114] -> 61 -> 108 -> [278 -> 103] -> 60 -> 97 -> [279 -> 281] -> 59 -> 86 -> [283 -> 81] -> 58 -> 75 -> [285 -> 70] -> 53 -> 54
path_hcs00061.kgml: R01626 -> R04355 -> [R04533 -> R04428 -> R04429] -> R04952 -> R04953 -> [R04954 -> {R04955, R04956}] -> R04957 -> R04536 -> [R04537 -> {R04958, R04959}] -> R04960 -> R04534 -> [R04535 -> {R04961, R04962}] -> R04963 -> R04964 -> [R04965 -> R04724] -> R04726 -> R04566 -> [R04568 -> {R04966, R04967}] -> R04968 -> R04543 -> [R04544 -> {R04969, R04970}] -> R07762 -> R07763
path_hcs00061.kgml: hcs:FF32_17265 -> hcs:FF32_17250 -> [{hcs:FF32_16225, hcs:FF32_17260} -> hcs:FF32_06975 -> hcs:FF32_00980] -> hcs:FF32_17250 -> {hcs:FF32_16225, hcs:FF32_17260} -> [hcs:FF32_08865 -> hcs:FF32_16265] -> hcs:FF32_17250 -> {hcs:FF32_16225, hcs:FF32_17260} -> [hcs:FF32_06975 -> hcs:FF32_16265] -> hcs:FF32_17250 -> {hcs:FF32_16225, hcs:FF32_17260} -> [hcs:FF32_08865 -> hcs:FF32_16265] -> hcs:FF32_17250 -> {hcs:FF32_16225, hcs:FF32_17260} -> [hcs:FF32_06975 -> hcs:FF32_00980] -> hcs:FF32_17250 -> {hcs:FF32_16225, hcs:FF32_17260} -> [hcs:FF32_08865 -> hcs:FF32_16265] -> hcs:FF32_17250 -> {hcs:FF32_16225, hcs:FF32_17260} -> [hcs:FF32_06975 -> hcs:FF32_16265] -> hcs:FF32_17250 -> {hcs:FF32_16225, hcs:FF32_17260}
path_hcs00061.kgml: {2.3.1.39, 2.3.1.85, 2.3.1.86} -> {2.3.1.179, 2.3.1.41, 2.3.1.85, 2.3.1.86} -> [{1.1.1.100, 2.3.1.85, 2.3.1.86} -> {2.3.1.85, 2.3.1.86, 4.2.1.59} -> 1.3.1.9] -> {2.3.1.179, 2.3.1.41, 2.3.1.85, 2.3.1.86} -> {1.1.1.100, 2.3.1.85, 2.3.1.86} -> [{2.3.1.85, 2.3.1.86, 4.2.1.59} -> {1.3.1.9, 1.3.1.10, 1.3.1.104, 1.3.1.39, 2.3.1.85, 2.3.1.86}] -> {2.3.1.179, 2.3.1.41, 2.3.1.85, 2.3.1.86} -> {1.1.1.100, 2.3.1.85, 2.3.1.86} -> [{2.3.1.85, 2.3.1.86, 4.2.1.59} -> {1.3.1.9, 1.3.1.10, 1.3.1.104, 1.3.1.39, 2.3.1.85, 2.3.1.86}] -> {2.3.1.179, 2.3.1.41, 2.3.1.85, 2.3.1.86} -> {1.1.1.100, 2.3.1.85, 2.3.1.86} -> [{2.3.1.85, 2.3.1.86, 4.2.1.59} -> {1.3.1.9, 1.3.1.10, 1.3.1.104, 1.3.1.39, 2.3.1.85, 2.3.1.86}] -> {2.3.1.179, 2.3.1.41, 2.3.1.85, 2.3.1.86} -> {1.1.1.100, 2.3.1.85, 2.3.1.86} -> [{2.3.1.85, 2.3.1.86, 4.2.1.59} -> 1.3.1.9] -> {2.3.1.179, 2.3.1.41, 2.3.1.85, 2.3.1.86} -> {1.1.1.100, 2.3.1.85, 2.3.1.86} -> [{2.3.1.85, 2.3.1.86, 4.2.1.59} -> {1.3.1.9, 1.3.1.10, 1.3.1.104, 1.3.1.39, 2.3.1.85, 2.3.1.86}] -> {2.3.1.179, 2.3.1.41, 2.3.1.85, 2.3.1.86} -> {1.1.1.100, 2.3.1.85, 2.3.1.86} -> [{2.3.1.85, 2.3.1.86, 4.2.1.59} -> {1.3.1.9, 1.3.1.10, 1.3.1.104, 1.3.1.39, 2.3.1.85, 2.3.1.86}] -> {2.3.1.179, 2.3.1.199, 2.3.1.41} -> 1.1.1.100
path_hcs00061.kgml: Skipped genes: hcs:FF32_17255
path_hcs00061.kgml:
path_hcs00061.kgml: Found a trail of span 16 containing skipped vertices
path_hcs00061.kgml: 147 -> 259 -> 142 -> [139 -> 263] -> 63 -> 130 -> [270 -> 125] -> 62 -> 119 -> [275 -> 114] -> 61 -> 108 -> [278 -> 103] -> 60 -> 97 -> [279 -> 281] -> 59 -> 86 -> [283 -> 81] -> 58 -> [75 -> 285 -> 70] -> 53 -> 54
path_hcs00061.kgml: R01626 -> R04355 -> R04533 -> [R04428 -> R04429] -> R04952 -> R04953 -> [R04954 -> {R04955, R04956}] -> R04957 -> R04536 -> [R04537 -> {R04958, R04959}] -> R04960 -> R04534 -> [R04535 -> {R04961, R04962}] -> R04963 -> R04964 -> [R04965 -> R04724] -> R04726 -> R04566 -> [R04568 -> {R04966, R04967}] -> R04968 -> [R04543 -> R04544 -> {R04969, R04970}] -> R07762 -> R07763
path_hcs00061.kgml: hcs:FF32_17265 -> hcs:FF32_17250 -> {hcs:FF32_16225, hcs:FF32_17260} -> [hcs:FF32_06975 -> hcs:FF32_00980] -> hcs:FF32_17250 -> {hcs:FF32_16225, hcs:FF32_17260} -> [hcs:FF32_08865 -> hcs:FF32_16265] -> hcs:FF32_17250 -> {hcs:FF32_16225, hcs:FF32_17260} -> [hcs:FF32_06975 -> hcs:FF32_16265] -> hcs:FF32_17250 -> {hcs:FF32_16225, hcs:FF32_17260} -> [hcs:FF32_08865 -> hcs:FF32_16265] -> hcs:FF32_17250 -> {hcs:FF32_16225, hcs:FF32_17260} -> [hcs:FF32_06975 -> hcs:FF32_00980] -> hcs:FF32_17250 -> {hcs:FF32_16225, hcs:FF32_17260} -> [hcs:FF32_08865 -> hcs:FF32_16265] -> hcs:FF32_17250 -> [{hcs:FF32_16225, hcs:FF32_17260} -> hcs:FF32_06975 -> hcs:FF32_16265] -> hcs:FF32_17250 -> {hcs:FF32_16225, hcs:FF32_17260}
path_hcs00061.kgml: {2.3.1.39, 2.3.1.85, 2.3.1.86} -> {2.3.1.179, 2.3.1.41, 2.3.1.85, 2.3.1.86} -> {1.1.1.100, 2.3.1.85, 2.3.1.86} -> [{2.3.1.85, 2.3.1.86, 4.2.1.59} -> 1.3.1.9] -> {2.3.1.179, 2.3.1.41, 2.3.1.85, 2.3.1.86} -> {1.1.1.100, 2.3.1.85, 2.3.1.86} -> [{2.3.1.85, 2.3.1.86, 4.2.1.59} -> {1.3.1.9, 1.3.1.10, 1.3.1.104, 1.3.1.39, 2.3.1.85, 2.3.1.86}] -> {2.3.1.179, 2.3.1.41, 2.3.1.85, 2.3.1.86} -> {1.1.1.100, 2.3.1.85, 2.3.1.86} -> [{2.3.1.85, 2.3.1.86, 4.2.1.59} -> {1.3.1.9, 1.3.1.10, 1.3.1.104, 1.3.1.39, 2.3.1.85, 2.3.1.86}] -> {2.3.1.179, 2.3.1.41, 2.3.1.85, 2.3.1.86} -> {1.1.1.100, 2.3.1.85, 2.3.1.86} -> [{2.3.1.85, 2.3.1.86, 4.2.1.59} -> {1.3.1.9, 1.3.1.10, 1.3.1.104, 1.3.1.39, 2.3.1.85, 2.3.1.86}] -> {2.3.1.179, 2.3.1.41, 2.3.1.85, 2.3.1.86} -> {1.1.1.100, 2.3.1.85, 2.3.1.86} -> [{2.3.1.85, 2.3.1.86, 4.2.1.59} -> 1.3.1.9] -> {2.3.1.179, 2.3.1.41, 2.3.1.85, 2.3.1.86} -> {1.1.1.100, 2.3.1.85, 2.3.1.86} -> [{2.3.1.85, 2.3.1.86, 4.2.1.59} -> {1.3.1.9, 1.3.1.10, 1.3.1.104, 1.3.1.39, 2.3.1.85, 2.3.1.86}] -> {2.3.1.179, 2.3.1.41, 2.3.1.85, 2.3.1.86} -> [{1.1.1.100, 2.3.1.85, 2.3.1.86} -> {2.3.1.85, 2.3.1.86, 4.2.1.59} -> {1.3.1.9, 1.3.1.10, 1.3.1.104, 1.3.1.39, 2.3.1.85, 2.3.1.86}] -> {2.3.1.179, 2.3.1.199, 2.3.1.41} -> 1.1.1.100
path_hcs00061.kgml: Skipped genes: hcs:FF32_17255
path_hcs00061.kgml:
path_hcs00061.kgml: Found a trail of span 16 containing skipped vertices
path_hcs00061.kgml: 147 -> 259 -> 142 -> [139 -> 263] -> 63 -> 130 -> [270 -> 125] -> 62 -> 119 -> [275 -> 114] -> 61 -> 108 -> [278 -> 103] -> 60 -> 97 -> [279 -> 281] -> 59 -> [86 -> 283 -> 81] -> 58 -> 75 -> [285 -> 70] -> 53 -> 54
path_hcs00061.kgml: R01626 -> R04355 -> R04533 -> [R04428 -> R04429] -> R04952 -> R04953 -> [R04954 -> {R04955, R04956}] -> R04957 -> R04536 -> [R04537 -> {R04958, R04959}] -> R04960 -> R04534 -> [R04535 -> {R04961, R04962}] -> R04963 -> R04964 -> [R04965 -> R04724] -> R04726 -> [R04566 -> R04568 -> {R04966, R04967}] -> R04968 -> R04543 -> [R04544 -> {R04969, R04970}] -> R07762 -> R07763
path_hcs00061.kgml: hcs:FF32_17265 -> hcs:FF32_17250 -> {hcs:FF32_16225, hcs:FF32_17260} -> [hcs:FF32_06975 -> hcs:FF32_00980] -> hcs:FF32_17250 -> {hcs:FF32_16225, hcs:FF32_17260} -> [hcs:FF32_08865 -> hcs:FF32_16265] -> hcs:FF32_17250 -> {hcs:FF32_16225, hcs:FF32_17260} -> [hcs:FF32_06975 -> hcs:FF32_16265] -> hcs:FF32_17250 -> {hcs:FF32_16225, hcs:FF32_17260} -> [hcs:FF32_08865 -> hcs:FF32_16265] -> hcs:FF32_17250 -> {hcs:FF32_16225, hcs:FF32_17260} -> [hcs:FF32_06975 -> hcs:FF32_00980] -> hcs:FF32_17250 -> [{hcs:FF32_16225, hcs:FF32_17260} -> hcs:FF32_08865 -> hcs:FF32_16265] -> hcs:FF32_17250 -> {hcs:FF32_16225, hcs:FF32_17260} -> [hcs:FF32_06975 -> hcs:FF32_16265] -> hcs:FF32_17250 -> {hcs:FF32_16225, hcs:FF32_17260}
path_hcs00061.kgml: {2.3.1.39, 2.3.1.85, 2.3.1.86} -> {2.3.1.179, 2.3.1.41, 2.3.1.85, 2.3.1.86} -> {1.1.1.100, 2.3.1.85, 2.3.1.86} -> [{2.3.1.85, 2.3.1.86, 4.2.1.59} -> 1.3.1.9] -> {2.3.1.179, 2.3.1.41, 2.3.1.85, 2.3.1.86} -> {1.1.1.100, 2.3.1.85, 2.3.1.86} -> [{2.3.1.85, 2.3.1.86, 4.2.1.59} -> {1.3.1.9, 1.3.1.10, 1.3.1.104, 1.3.1.39, 2.3.1.85, 2.3.1.86}] -> {2.3.1.179, 2.3.1.41, 2.3.1.85, 2.3.1.86} -> {1.1.1.100, 2.3.1.85, 2.3.1.86} -> [{2.3.1.85, 2.3.1.86, 4.2.1.59} -> {1.3.1.9, 1.3.1.10, 1.3.1.104, 1.3.1.39, 2.3.1.85, 2.3.1.86}] -> {2.3.1.179, 2.3.1.41, 2.3.1.85, 2.3.1.86} -> {1.1.1.100, 2.3.1.85, 2.3.1.86} -> [{2.3.1.85, 2.3.1.86, 4.2.1.59} -> {1.3.1.9, 1.3.1.10, 1.3.1.104, 1.3.1.39, 2.3.1.85, 2.3.1.86}] -> {2.3.1.179, 2.3.1.41, 2.3.1.85, 2.3.1.86} -> {1.1.1.100, 2.3.1.85, 2.3.1.86} -> [{2.3.1.85, 2.3.1.86, 4.2.1.59} -> 1.3.1.9] -> {2.3.1.179, 2.3.1.41, 2.3.1.85, 2.3.1.86} -> [{1.1.1.100, 2.3.1.85, 2.3.1.86} -> {2.3.1.85, 2.3.1.86, 4.2.1.59} -> {1.3.1.9, 1.3.1.10, 1.3.1.104, 1.3.1.39, 2.3.1.85, 2.3.1.86}] -> {2.3.1.179, 2.3.1.41, 2.3.1.85, 2.3.1.86} -> {1.1.1.100, 2.3.1.85, 2.3.1.86} -> [{2.3.1.85, 2.3.1.86, 4.2.1.59} -> {1.3.1.9, 1.3.1.10, 1.3.1.104, 1.3.1.39, 2.3.1.85, 2.3.1.86}] -> {2.3.1.179, 2.3.1.199, 2.3.1.41} -> 1.1.1.100
path_hcs00061.kgml: Skipped genes: hcs:FF32_17255
path_hcs00061.kgml:
path_hcs00061.kgml: Found a trail of span 16 containing skipped vertices
path_hcs00061.kgml: 147 -> 259 -> 142 -> [139 -> 263] -> 63 -> 130 -> [270 -> 125] -> 62 -> 119 -> [275 -> 114] -> 61 -> 108 -> [278 -> 103] -> 60 -> 97 -> [279 -> 281 -> 89] -> 86 -> [283 -> 81] -> 58 -> 75 -> [285 -> 70] -> 53 -> 54
path_hcs00061.kgml: R01626 -> R04355 -> R04533 -> [R04428 -> R04429] -> R04952 -> R04953 -> [R04954 -> {R04955, R04956}] -> R04957 -> R04536 -> [R04537 -> {R04958, R04959}] -> R04960 -> R04534 -> [R04535 -> {R04961, R04962}] -> R04963 -> R04964 -> [R04965 -> R04724 -> R04726] -> R04566 -> [R04568 -> {R04966, R04967}] -> R04968 -> R04543 -> [R04544 -> {R04969, R04970}] -> R07762 -> R07763
path_hcs00061.kgml: hcs:FF32_17265 -> hcs:FF32_17250 -> {hcs:FF32_16225, hcs:FF32_17260} -> [hcs:FF32_06975 -> hcs:FF32_00980] -> hcs:FF32_17250 -> {hcs:FF32_16225, hcs:FF32_17260} -> [hcs:FF32_08865 -> hcs:FF32_16265] -> hcs:FF32_17250 -> {hcs:FF32_16225, hcs:FF32_17260} -> [hcs:FF32_06975 -> hcs:FF32_16265] -> hcs:FF32_17250 -> {hcs:FF32_16225, hcs:FF32_17260} -> [hcs:FF32_08865 -> hcs:FF32_16265] -> hcs:FF32_17250 -> {hcs:FF32_16225, hcs:FF32_17260} -> [hcs:FF32_06975 -> hcs:FF32_00980 -> hcs:FF32_06970] -> {hcs:FF32_16225, hcs:FF32_17260} -> [hcs:FF32_08865 -> hcs:FF32_16265] -> hcs:FF32_17250 -> {hcs:FF32_16225, hcs:FF32_17260} -> [hcs:FF32_06975 -> hcs:FF32_16265] -> hcs:FF32_17250 -> {hcs:FF32_16225, hcs:FF32_17260}
path_hcs00061.kgml: {2.3.1.39, 2.3.1.85, 2.3.1.86} -> {2.3.1.179, 2.3.1.41, 2.3.1.85, 2.3.1.86} -> {1.1.1.100, 2.3.1.85, 2.3.1.86} -> [{2.3.1.85, 2.3.1.86, 4.2.1.59} -> 1.3.1.9] -> {2.3.1.179, 2.3.1.41, 2.3.1.85, 2.3.1.86} -> {1.1.1.100, 2.3.1.85, 2.3.1.86} -> [{2.3.1.85, 2.3.1.86, 4.2.1.59} -> {1.3.1.9, 1.3.1.10, 1.3.1.104, 1.3.1.39, 2.3.1.85, 2.3.1.86}] -> {2.3.1.179, 2.3.1.41, 2.3.1.85, 2.3.1.86} -> {1.1.1.100, 2.3.1.85, 2.3.1.86} -> [{2.3.1.85, 2.3.1.86, 4.2.1.59} -> {1.3.1.9, 1.3.1.10, 1.3.1.104, 1.3.1.39, 2.3.1.85, 2.3.1.86}] -> {2.3.1.179, 2.3.1.41, 2.3.1.85, 2.3.1.86} -> {1.1.1.100, 2.3.1.85, 2.3.1.86} -> [{2.3.1.85, 2.3.1.86, 4.2.1.59} -> {1.3.1.9, 1.3.1.10, 1.3.1.104, 1.3.1.39, 2.3.1.85, 2.3.1.86}] -> {2.3.1.179, 2.3.1.41, 2.3.1.85, 2.3.1.86} -> {1.1.1.100, 2.3.1.85, 2.3.1.86} -> [{2.3.1.85, 2.3.1.86, 4.2.1.59} -> 1.3.1.9 -> {2.3.1.179, 2.3.1.41, 2.3.1.85, 2.3.1.86}] -> {1.1.1.100, 2.3.1.85, 2.3.1.86} -> [{2.3.1.85, 2.3.1.86, 4.2.1.59} -> {1.3.1.9, 1.3.1.10, 1.3.1.104, 1.3.1.39, 2.3.1.85, 2.3.1.86}] -> {2.3.1.179, 2.3.1.41, 2.3.1.85, 2.3.1.86} -> {1.1.1.100, 2.3.1.85, 2.3.1.86} -> [{2.3.1.85, 2.3.1.86, 4.2.1.59} -> {1.3.1.9, 1.3.1.10, 1.3.1.104, 1.3.1.39, 2.3.1.85, 2.3.1.86}] -> {2.3.1.179, 2.3.1.199, 2.3.1.41} -> 1.1.1.100
path_hcs00061.kgml: Skipped genes: hcs:FF32_17255
path_hcs00061.kgml:
path_hcs00061.kgml: Found a trail of span 16 containing skipped vertices
path_hcs00061.kgml: 147 -> 259 -> 142 -> [139 -> 263 -> 133] -> 130 -> [270 -> 125] -> 62 -> 119 -> [275 -> 114] -> 61 -> 108 -> [278 -> 103] -> 60 -> 97 -> [279 -> 281] -> 59 -> 86 -> [283 -> 81] -> 58 -> 75 -> [285 -> 70] -> 53 -> 54
path_hcs00061.kgml: R01626 -> R04355 -> R04533 -> [R04428 -> R04429 -> R04952] -> R04953 -> [R04954 -> {R04955, R04956}] -> R04957 -> R04536 -> [R04537 -> {R04958, R04959}] -> R04960 -> R04534 -> [R04535 -> {R04961, R04962}] -> R04963 -> R04964 -> [R04965 -> R04724] -> R04726 -> R04566 -> [R04568 -> {R04966, R04967}] -> R04968 -> R04543 -> [R04544 -> {R04969, R04970}] -> R07762 -> R07763
path_hcs00061.kgml: hcs:FF32_17265 -> hcs:FF32_17250 -> {hcs:FF32_16225, hcs:FF32_17260} -> [hcs:FF32_06975 -> hcs:FF32_00980 -> hcs:FF32_06970] -> {hcs:FF32_16225, hcs:FF32_17260} -> [hcs:FF32_08865 -> hcs:FF32_16265] -> hcs:FF32_17250 -> {hcs:FF32_16225, hcs:FF32_17260} -> [hcs:FF32_06975 -> hcs:FF32_16265] -> hcs:FF32_17250 -> {hcs:FF32_16225, hcs:FF32_17260} -> [hcs:FF32_08865 -> hcs:FF32_16265] -> hcs:FF32_17250 -> {hcs:FF32_16225, hcs:FF32_17260} -> [hcs:FF32_06975 -> hcs:FF32_00980] -> hcs:FF32_17250 -> {hcs:FF32_16225, hcs:FF32_17260} -> [hcs:FF32_08865 -> hcs:FF32_16265] -> hcs:FF32_17250 -> {hcs:FF32_16225, hcs:FF32_17260} -> [hcs:FF32_06975 -> hcs:FF32_16265] -> hcs:FF32_17250 -> {hcs:FF32_16225, hcs:FF32_17260}
path_hcs00061.kgml: {2.3.1.39, 2.3.1.85, 2.3.1.86} -> {2.3.1.179, 2.3.1.41, 2.3.1.85, 2.3.1.86} -> {1.1.1.100, 2.3.1.85, 2.3.1.86} -> [{2.3.1.85, 2.3.1.86, 4.2.1.59} -> 1.3.1.9 -> {2.3.1.179, 2.3.1.41, 2.3.1.85, 2.3.1.86}] -> {1.1.1.100, 2.3.1.85, 2.3.1.86} -> [{2.3.1.85, 2.3.1.86, 4.2.1.59} -> {1.3.1.9, 1.3.1.10, 1.3.1.104, 1.3.1.39, 2.3.1.85, 2.3.1.86}] -> {2.3.1.179, 2.3.1.41, 2.3.1.85, 2.3.1.86} -> {1.1.1.100, 2.3.1.85, 2.3.1.86} -> [{2.3.1.85, 2.3.1.86, 4.2.1.59} -> {1.3.1.9, 1.3.1.10, 1.3.1.104, 1.3.1.39, 2.3.1.85, 2.3.1.86}] -> {2.3.1.179, 2.3.1.41, 2.3.1.85, 2.3.1.86} -> {1.1.1.100, 2.3.1.85, 2.3.1.86} -> [{2.3.1.85, 2.3.1.86, 4.2.1.59} -> {1.3.1.9, 1.3.1.10, 1.3.1.104, 1.3.1.39, 2.3.1.85, 2.3.1.86}] -> {2.3.1.179, 2.3.1.41, 2.3.1.85, 2.3.1.86} -> {1.1.1.100, 2.3.1.85, 2.3.1.86} -> [{2.3.1.85, 2.3.1.86, 4.2.1.59} -> 1.3.1.9] -> {2.3.1.179, 2.3.1.41, 2.3.1.85, 2.3.1.86} -> {1.1.1.100, 2.3.1.85, 2.3.1.86} -> [{2.3.1.85, 2.3.1.86, 4.2.1.59} -> {1.3.1.9, 1.3.1.10, 1.3.1.104, 1.3.1.39, 2.3.1.85, 2.3.1.86}] -> {2.3.1.179, 2.3.1.41, 2.3.1.85, 2.3.1.86} -> {1.1.1.100, 2.3.1.85, 2.3.1.86} -> [{2.3.1.85, 2.3.1.86, 4.2.1.59} -> {1.3.1.9, 1.3.1.10, 1.3.1.104, 1.3.1.39, 2.3.1.85, 2.3.1.86}] -> {2.3.1.179, 2.3.1.199, 2.3.1.41} -> 1.1.1.100
path_hcs00061.kgml: Skipped genes: hcs:FF32_17255
path_hcs00061.kgml:
path_hcs00061.kgml: Found a trail of span 16 containing skipped vertices
path_hcs00061.kgml: 147 -> [259] -> 142 -> [139 -> 263] -> 63 -> 130 -> [270 -> 125] -> 62 -> 119 -> [275 -> 114] -> 61 -> 108 -> [278 -> 103] -> 60 -> 97 -> [279 -> 281] -> 59 -> 86 -> [283 -> 81] -> 58 -> 75 -> [285 -> 70] -> 53 -> 54
path_hcs00061.kgml: R01626 -> [R04355] -> R04533 -> [R04428 -> R04429] -> R04952 -> R04953 -> [R04954 -> {R04955, R04956}] -> R04957 -> R04536 -> [R04537 -> {R04958, R04959}] -> R04960 -> R04534 -> [R04535 -> {R04961, R04962}] -> R04963 -> R04964 -> [R04965 -> R04724] -> R04726 -> R04566 -> [R04568 -> {R04966, R04967}] -> R04968 -> R04543 -> [R04544 -> {R04969, R04970}] -> R07762 -> R07763
path_hcs00061.kgml: hcs:FF32_17265 -> [hcs:FF32_17250] -> {hcs:FF32_16225, hcs:FF32_17260} -> [hcs:FF32_06975 -> hcs:FF32_00980] -> hcs:FF32_17250 -> {hcs:FF32_16225, hcs:FF32_17260} -> [hcs:FF32_08865 -> hcs:FF32_16265] -> hcs:FF32_17250 -> {hcs:FF32_16225, hcs:FF32_17260} -> [hcs:FF32_06975 -> hcs:FF32_16265] -> hcs:FF32_17250 -> {hcs:FF32_16225, hcs:FF32_17260} -> [hcs:FF32_08865 -> hcs:FF32_16265] -> hcs:FF32_17250 -> {hcs:FF32_16225, hcs:FF32_17260} -> [hcs:FF32_06975 -> hcs:FF32_00980] -> hcs:FF32_17250 -> {hcs:FF32_16225, hcs:FF32_17260} -> [hcs:FF32_08865 -> hcs:FF32_16265] -> hcs:FF32_17250 -> {hcs:FF32_16225, hcs:FF32_17260} -> [hcs:FF32_06975 -> hcs:FF32_16265] -> hcs:FF32_17250 -> {hcs:FF32_16225, hcs:FF32_17260}
path_hcs00061.kgml: {2.3.1.39, 2.3.1.85, 2.3.1.86} -> [{2.3.1.179, 2.3.1.41, 2.3.1.85, 2.3.1.86}] -> {1.1.1.100, 2.3.1.85, 2.3.1.86} -> [{2.3.1.85, 2.3.1.86, 4.2.1.59} -> 1.3.1.9] -> {2.3.1.179, 2.3.1.41, 2.3.1.85, 2.3.1.86} -> {1.1.1.100, 2.3.1.85, 2.3.1.86} -> [{2.3.1.85, 2.3.1.86, 4.2.1.59} -> {1.3.1.9, 1.3.1.10, 1.3.1.104, 1.3.1.39, 2.3.1.85, 2.3.1.86}] -> {2.3.1.179, 2.3.1.41, 2.3.1.85, 2.3.1.86} -> {1.1.1.100, 2.3.1.85, 2.3.1.86} -> [{2.3.1.85, 2.3.1.86, 4.2.1.59} -> {1.3.1.9, 1.3.1.10, 1.3.1.104, 1.3.1.39, 2.3.1.85, 2.3.1.86}] -> {2.3.1.179, 2.3.1.41, 2.3.1.85, 2.3.1.86} -> {1.1.1.100, 2.3.1.85, 2.3.1.86} -> [{2.3.1.85, 2.3.1.86, 4.2.1.59} -> {1.3.1.9, 1.3.1.10, 1.3.1.104, 1.3.1.39, 2.3.1.85, 2.3.1.86}] -> {2.3.1.179, 2.3.1.41, 2.3.1.85, 2.3.1.86} -> {1.1.1.100, 2.3.1.85, 2.3.1.86} -> [{2.3.1.85, 2.3.1.86, 4.2.1.59} -> 1.3.1.9] -> {2.3.1.179, 2.3.1.41, 2.3.1.85, 2.3.1.86} -> {1.1.1.100, 2.3.1.85, 2.3.1.86} -> [{2.3.1.85, 2.3.1.86, 4.2.1.59} -> {1.3.1.9, 1.3.1.10, 1.3.1.104, 1.3.1.39, 2.3.1.85, 2.3.1.86}] -> {2.3.1.179, 2.3.1.41, 2.3.1.85, 2.3.1.86} -> {1.1.1.100, 2.3.1.85, 2.3.1.86} -> [{2.3.1.85, 2.3.1.86, 4.2.1.59} -> {1.3.1.9, 1.3.1.10, 1.3.1.104, 1.3.1.39, 2.3.1.85, 2.3.1.86}] -> {2.3.1.179, 2.3.1.199, 2.3.1.41} -> 1.1.1.100
path_hcs00061.kgml: Skipped genes: hcs:FF32_17255
path_hcs00061.kgml:
path_hcs00061.kgml: Found a trail of span 16 containing skipped vertices
path_hcs00061.kgml: 147 -> 259 -> 142 -> [139 -> 263] -> 63 -> 130 -> [270 -> 125] -> 62 -> 119 -> [275 -> 114] -> 61 -> 108 -> [278 -> 103] -> 60 -> 97 -> [279 -> 281] -> 59 -> 86 -> [283 -> 81] -> 58 -> 75 -> [285 -> 70 -> 256] -> 54
path_hcs00061.kgml: R01626 -> R04355 -> R04533 -> [R04428 -> R04429] -> R04952 -> R04953 -> [R04954 -> {R04955, R04956}] -> R04957 -> R04536 -> [R04537 -> {R04958, R04959}] -> R04960 -> R04534 -> [R04535 -> {R04961, R04962}] -> R04963 -> R04964 -> [R04965 -> R04724] -> R04726 -> R04566 -> [R04568 -> {R04966, R04967}] -> R04968 -> R04543 -> [R04544 -> {R04969, R04970} -> R07762] -> R07763
path_hcs00061.kgml: hcs:FF32_17265 -> hcs:FF32_17250 -> {hcs:FF32_16225, hcs:FF32_17260} -> [hcs:FF32_06975 -> hcs:FF32_00980] -> hcs:FF32_17250 -> {hcs:FF32_16225, hcs:FF32_17260} -> [hcs:FF32_08865 -> hcs:FF32_16265] -> hcs:FF32_17250 -> {hcs:FF32_16225, hcs:FF32_17260} -> [hcs:FF32_06975 -> hcs:FF32_16265] -> hcs:FF32_17250 -> {hcs:FF32_16225, hcs:FF32_17260} -> [hcs:FF32_08865 -> hcs:FF32_16265] -> hcs:FF32_17250 -> {hcs:FF32_16225, hcs:FF32_17260} -> [hcs:FF32_06975 -> hcs:FF32_00980] -> hcs:FF32_17250 -> {hcs:FF32_16225, hcs:FF32_17260} -> [hcs:FF32_08865 -> hcs:FF32_16265] -> hcs:FF32_17250 -> {hcs:FF32_16225, hcs:FF32_17260} -> [hcs:FF32_06975 -> hcs:FF32_16265 -> hcs:FF32_06970] -> {hcs:FF32_16225, hcs:FF32_17260}
path_hcs00061.kgml: {2.3.1.39, 2.3.1.85, 2.3.1.86} -> {2.3.1.179, 2.3.1.41, 2.3.1.85, 2.3.1.86} -> {1.1.1.100, 2.3.1.85, 2.3.1.86} -> [{2.3.1.85, 2.3.1.86, 4.2.1.59} -> 1.3.1.9] -> {2.3.1.179, 2.3.1.41, 2.3.1.85, 2.3.1.86} -> {1.1.1.100, 2.3.1.85, 2.3.1.86} -> [{2.3.1.85, 2.3.1.86, 4.2.1.59} -> {1.3.1.9, 1.3.1.10, 1.3.1.104, 1.3.1.39, 2.3.1.85, 2.3.1.86}] -> {2.3.1.179, 2.3.1.41, 2.3.1.85, 2.3.1.86} -> {1.1.1.100, 2.3.1.85, 2.3.1.86} -> [{2.3.1.85, 2.3.1.86, 4.2.1.59} -> {1.3.1.9, 1.3.1.10, 1.3.1.104, 1.3.1.39, 2.3.1.85, 2.3.1.86}] -> {2.3.1.179, 2.3.1.41, 2.3.1.85, 2.3.1.86} -> {1.1.1.100, 2.3.1.85, 2.3.1.86} -> [{2.3.1.85, 2.3.1.86, 4.2.1.59} -> {1.3.1.9, 1.3.1.10, 1.3.1.104, 1.3.1.39, 2.3.1.85, 2.3.1.86}] -> {2.3.1.179, 2.3.1.41, 2.3.1.85, 2.3.1.86} -> {1.1.1.100, 2.3.1.85, 2.3.1.86} -> [{2.3.1.85, 2.3.1.86, 4.2.1.59} -> 1.3.1.9] -> {2.3.1.179, 2.3.1.41, 2.3.1.85, 2.3.1.86} -> {1.1.1.100, 2.3.1.85, 2.3.1.86} -> [{2.3.1.85, 2.3.1.86, 4.2.1.59} -> {1.3.1.9, 1.3.1.10, 1.3.1.104, 1.3.1.39, 2.3.1.85, 2.3.1.86}] -> {2.3.1.179, 2.3.1.41, 2.3.1.85, 2.3.1.86} -> {1.1.1.100, 2.3.1.85, 2.3.1.86} -> [{2.3.1.85, 2.3.1.86, 4.2.1.59} -> {1.3.1.9, 1.3.1.10, 1.3.1.104, 1.3.1.39, 2.3.1.85, 2.3.1.86} -> {2.3.1.179, 2.3.1.199, 2.3.1.41}] -> 1.1.1.100
path_hcs00061.kgml: Skipped genes: hcs:FF32_17255
path_hcs00061.kgml:
path_hcs00061.kgml: Found a trail of span 16 containing skipped vertices
path_hcs00061.kgml: 147 -> 259 -> 142 -> [139 -> 263] -> 63 -> 130 -> [270 -> 125] -> 62 -> 119 -> [275 -> 114] -> 61 -> 108 -> [278 -> 103] -> 60 -> 97 -> [279 -> 281] -> 59 -> 86 -> [283 -> 81 -> 58] -> 75 -> [285 -> 70] -> 53 -> 54
path_hcs00061.kgml: R01626 -> R04355 -> R04533 -> [R04428 -> R04429] -> R04952 -> R04953 -> [R04954 -> {R04955, R04956}] -> R04957 -> R04536 -> [R04537 -> {R04958, R04959}] -> R04960 -> R04534 -> [R04535 -> {R04961, R04962}] -> R04963 -> R04964 -> [R04965 -> R04724] -> R04726 -> R04566 -> [R04568 -> {R04966, R04967} -> R04968] -> R04543 -> [R04544 -> {R04969, R04970}] -> R07762 -> R07763
path_hcs00061.kgml: hcs:FF32_17265 -> hcs:FF32_17250 -> {hcs:FF32_16225, hcs:FF32_17260} -> [hcs:FF32_06975 -> hcs:FF32_00980] -> hcs:FF32_17250 -> {hcs:FF32_16225, hcs:FF32_17260} -> [hcs:FF32_08865 -> hcs:FF32_16265] -> hcs:FF32_17250 -> {hcs:FF32_16225, hcs:FF32_17260} -> [hcs:FF32_06975 -> hcs:FF32_16265] -> hcs:FF32_17250 -> {hcs:FF32_16225, hcs:FF32_17260} -> [hcs:FF32_08865 -> hcs:FF32_16265] -> hcs:FF32_17250 -> {hcs:FF32_16225, hcs:FF32_17260} -> [hcs:FF32_06975 -> hcs:FF32_00980] -> hcs:FF32_17250 -> {hcs:FF32_16225, hcs:FF32_17260} -> [hcs:FF32_08865 -> hcs:FF32_16265 -> hcs:FF32_17250] -> {hcs:FF32_16225, hcs:FF32_17260} -> [hcs:FF32_06975 -> hcs:FF32_16265] -> hcs:FF32_17250 -> {hcs:FF32_16225, hcs:FF32_17260}
path_hcs00061.kgml: {2.3.1.39, 2.3.1.85, 2.3.1.86} -> {2.3.1.179, 2.3.1.41, 2.3.1.85, 2.3.1.86} -> {1.1.1.100, 2.3.1.85, 2.3.1.86} -> [{2.3.1.85, 2.3.1.86, 4.2.1.59} -> 1.3.1.9] -> {2.3.1.179, 2.3.1.41, 2.3.1.85, 2.3.1.86} -> {1.1.1.100, 2.3.1.85, 2.3.1.86} -> [{2.3.1.85, 2.3.1.86, 4.2.1.59} -> {1.3.1.9, 1.3.1.10, 1.3.1.104, 1.3.1.39, 2.3.1.85, 2.3.1.86}] -> {2.3.1.179, 2.3.1.41, 2.3.1.85, 2.3.1.86} -> {1.1.1.100, 2.3.1.85, 2.3.1.86} -> [{2.3.1.85, 2.3.1.86, 4.2.1.59} -> {1.3.1.9, 1.3.1.10, 1.3.1.104, 1.3.1.39, 2.3.1.85, 2.3.1.86}] -> {2.3.1.179, 2.3.1.41, 2.3.1.85, 2.3.1.86} -> {1.1.1.100, 2.3.1.85, 2.3.1.86} -> [{2.3.1.85, 2.3.1.86, 4.2.1.59} -> {1.3.1.9, 1.3.1.10, 1.3.1.104, 1.3.1.39, 2.3.1.85, 2.3.1.86}] -> {2.3.1.179, 2.3.1.41, 2.3.1.85, 2.3.1.86} -> {1.1.1.100, 2.3.1.85, 2.3.1.86} -> [{2.3.1.85, 2.3.1.86, 4.2.1.59} -> 1.3.1.9] -> {2.3.1.179, 2.3.1.41, 2.3.1.85, 2.3.1.86} -> {1.1.1.100, 2.3.1.85, 2.3.1.86} -> [{2.3.1.85, 2.3.1.86, 4.2.1.59} -> {1.3.1.9, 1.3.1.10, 1.3.1.104, 1.3.1.39, 2.3.1.85, 2.3.1.86} -> {2.3.1.179, 2.3.1.41, 2.3.1.85, 2.3.1.86}] -> {1.1.1.100, 2.3.1.85, 2.3.1.86} -> [{2.3.1.85, 2.3.1.86, 4.2.1.59} -> {1.3.1.9, 1.3.1.10, 1.3.1.104, 1.3.1.39, 2.3.1.85, 2.3.1.86}] -> {2.3.1.179, 2.3.1.199, 2.3.1.41} -> 1.1.1.100
path_hcs00061.kgml: Skipped genes: hcs:FF32_17255
path_hcs00061.kgml:
path_hcs00061.kgml: Found a trail of span 16 containing skipped vertices
path_hcs00061.kgml: 147 -> 259 -> 142 -> [139 -> 263] -> 63 -> 130 -> [270 -> 125] -> 62 -> 119 -> [275 -> 114] -> 61 -> 108 -> [278 -> 103 -> 60] -> 97 -> [279 -> 281] -> 59 -> 86 -> [283 -> 81] -> 58 -> 75 -> [285 -> 70] -> 53 -> 54
path_hcs00061.kgml: R01626 -> R04355 -> R04533 -> [R04428 -> R04429] -> R04952 -> R04953 -> [R04954 -> {R04955, R04956}] -> R04957 -> R04536 -> [R04537 -> {R04958, R04959}] -> R04960 -> R04534 -> [R04535 -> {R04961, R04962} -> R04963] -> R04964 -> [R04965 -> R04724] -> R04726 -> R04566 -> [R04568 -> {R04966, R04967}] -> R04968 -> R04543 -> [R04544 -> {R04969, R04970}] -> R07762 -> R07763
path_hcs00061.kgml: hcs:FF32_17265 -> hcs:FF32_17250 -> {hcs:FF32_16225, hcs:FF32_17260} -> [hcs:FF32_06975 -> hcs:FF32_00980] -> hcs:FF32_17250 -> {hcs:FF32_16225, hcs:FF32_17260} -> [hcs:FF32_08865 -> hcs:FF32_16265] -> hcs:FF32_17250 -> {hcs:FF32_16225, hcs:FF32_17260} -> [hcs:FF32_06975 -> hcs:FF32_16265] -> hcs:FF32_17250 -> {hcs:FF32_16225, hcs:FF32_17260} -> [hcs:FF32_08865 -> hcs:FF32_16265 -> hcs:FF32_17250] -> {hcs:FF32_16225, hcs:FF32_17260} -> [hcs:FF32_06975 -> hcs:FF32_00980] -> hcs:FF32_17250 -> {hcs:FF32_16225, hcs:FF32_17260} -> [hcs:FF32_08865 -> hcs:FF32_16265] -> hcs:FF32_17250 -> {hcs:FF32_16225, hcs:FF32_17260} -> [hcs:FF32_06975 -> hcs:FF32_16265] -> hcs:FF32_17250 -> {hcs:FF32_16225, hcs:FF32_17260}
path_hcs00061.kgml: {2.3.1.39, 2.3.1.85, 2.3.1.86} -> {2.3.1.179, 2.3.1.41, 2.3.1.85, 2.3.1.86} -> {1.1.1.100, 2.3.1.85, 2.3.1.86} -> [{2.3.1.85, 2.3.1.86, 4.2.1.59} -> 1.3.1.9] -> {2.3.1.179, 2.3.1.41, 2.3.1.85, 2.3.1.86} -> {1.1.1.100, 2.3.1.85, 2.3.1.86} -> [{2.3.1.85, 2.3.1.86, 4.2.1.59} -> {1.3.1.9, 1.3.1.10, 1.3.1.104, 1.3.1.39, 2.3.1.85, 2.3.1.86}] -> {2.3.1.179, 2.3.1.41, 2.3.1.85, 2.3.1.86} -> {1.1.1.100, 2.3.1.85, 2.3.1.86} -> [{2.3.1.85, 2.3.1.86, 4.2.1.59} -> {1.3.1.9, 1.3.1.10, 1.3.1.104, 1.3.1.39, 2.3.1.85, 2.3.1.86}] -> {2.3.1.179, 2.3.1.41, 2.3.1.85, 2.3.1.86} -> {1.1.1.100, 2.3.1.85, 2.3.1.86} -> [{2.3.1.85, 2.3.1.86, 4.2.1.59} -> {1.3.1.9, 1.3.1.10, 1.3.1.104, 1.3.1.39, 2.3.1.85, 2.3.1.86} -> {2.3.1.179, 2.3.1.41, 2.3.1.85, 2.3.1.86}] -> {1.1.1.100, 2.3.1.85, 2.3.1.86} -> [{2.3.1.85, 2.3.1.86, 4.2.1.59} -> 1.3.1.9] -> {2.3.1.179, 2.3.1.41, 2.3.1.85, 2.3.1.86} -> {1.1.1.100, 2.3.1.85, 2.3.1.86} -> [{2.3.1.85, 2.3.1.86, 4.2.1.59} -> {1.3.1.9, 1.3.1.10, 1.3.1.104, 1.3.1.39, 2.3.1.85, 2.3.1.86}] -> {2.3.1.179, 2.3.1.41, 2.3.1.85, 2.3.1.86} -> {1.1.1.100, 2.3.1.85, 2.3.1.86} -> [{2.3.1.85, 2.3.1.86, 4.2.1.59} -> {1.3.1.9, 1.3.1.10, 1.3.1.104, 1.3.1.39, 2.3.1.85, 2.3.1.86}] -> {2.3.1.179, 2.3.1.199, 2.3.1.41} -> 1.1.1.100
path_hcs00061.kgml: Skipped genes: hcs:FF32_17255
path_hcs00061.kgml:
path_hcs00061.kgml: Found a trail of span 16 containing skipped vertices
path_hcs00061.kgml: 147 -> 259 -> 142 -> [139 -> 263] -> 63 -> 130 -> [270 -> 125] -> 62 -> 119 -> [275 -> 114 -> 61] -> 108 -> [278 -> 103] -> 60 -> 97 -> [279 -> 281] -> 59 -> 86 -> [283 -> 81] -> 58 -> 75 -> [285 -> 70] -> 53 -> 54
path_hcs00061.kgml: R01626 -> R04355 -> R04533 -> [R04428 -> R04429] -> R04952 -> R04953 -> [R04954 -> {R04955, R04956}] -> R04957 -> R04536 -> [R04537 -> {R04958, R04959} -> R04960] -> R04534 -> [R04535 -> {R04961, R04962}] -> R04963 -> R04964 -> [R04965 -> R04724] -> R04726 -> R04566 -> [R04568 -> {R04966, R04967}] -> R04968 -> R04543 -> [R04544 -> {R04969, R04970}] -> R07762 -> R07763
path_hcs00061.kgml: hcs:FF32_17265 -> hcs:FF32_17250 -> {hcs:FF32_16225, hcs:FF32_17260} -> [hcs:FF32_06975 -> hcs:FF32_00980] -> hcs:FF32_17250 -> {hcs:FF32_16225, hcs:FF32_17260} -> [hcs:FF32_08865 -> hcs:FF32_16265] -> hcs:FF32_17250 -> {hcs:FF32_16225, hcs:FF32_17260} -> [hcs:FF32_06975 -> hcs:FF32_16265 -> hcs:FF32_17250] -> {hcs:FF32_16225, hcs:FF32_17260} -> [hcs:FF32_08865 -> hcs:FF32_16265] -> hcs:FF32_17250 -> {hcs:FF32_16225, hcs:FF32_17260} -> [hcs:FF32_06975 -> hcs:FF32_00980] -> hcs:FF32_17250 -> {hcs:FF32_16225, hcs:FF32_17260} -> [hcs:FF32_08865 -> hcs:FF32_16265] -> hcs:FF32_17250 -> {hcs:FF32_16225, hcs:FF32_17260} -> [hcs:FF32_06975 -> hcs:FF32_16265] -> hcs:FF32_17250 -> {hcs:FF32_16225, hcs:FF32_17260}
path_hcs00061.kgml: {2.3.1.39, 2.3.1.85, 2.3.1.86} -> {2.3.1.179, 2.3.1.41, 2.3.1.85, 2.3.1.86} -> {1.1.1.100, 2.3.1.85, 2.3.1.86} -> [{2.3.1.85, 2.3.1.86, 4.2.1.59} -> 1.3.1.9] -> {2.3.1.179, 2.3.1.41, 2.3.1.85, 2.3.1.86} -> {1.1.1.100, 2.3.1.85, 2.3.1.86} -> [{2.3.1.85, 2.3.1.86, 4.2.1.59} -> {1.3.1.9, 1.3.1.10, 1.3.1.104, 1.3.1.39, 2.3.1.85, 2.3.1.86}] -> {2.3.1.179, 2.3.1.41, 2.3.1.85, 2.3.1.86} -> {1.1.1.100, 2.3.1.85, 2.3.1.86} -> [{2.3.1.85, 2.3.1.86, 4.2.1.59} -> {1.3.1.9, 1.3.1.10, 1.3.1.104, 1.3.1.39, 2.3.1.85, 2.3.1.86} -> {2.3.1.179, 2.3.1.41, 2.3.1.85, 2.3.1.86}] -> {1.1.1.100, 2.3.1.85, 2.3.1.86} -> [{2.3.1.85, 2.3.1.86, 4.2.1.59} -> {1.3.1.9, 1.3.1.10, 1.3.1.104, 1.3.1.39, 2.3.1.85, 2.3.1.86}] -> {2.3.1.179, 2.3.1.41, 2.3.1.85, 2.3.1.86} -> {1.1.1.100, 2.3.1.85, 2.3.1.86} -> [{2.3.1.85, 2.3.1.86, 4.2.1.59} -> 1.3.1.9] -> {2.3.1.179, 2.3.1.41, 2.3.1.85, 2.3.1.86} -> {1.1.1.100, 2.3.1.85, 2.3.1.86} -> [{2.3.1.85, 2.3.1.86, 4.2.1.59} -> {1.3.1.9, 1.3.1.10, 1.3.1.104, 1.3.1.39, 2.3.1.85, 2.3.1.86}] -> {2.3.1.179, 2.3.1.41, 2.3.1.85, 2.3.1.86} -> {1.1.1.100, 2.3.1.85, 2.3.1.86} -> [{2.3.1.85, 2.3.1.86, 4.2.1.59} -> {1.3.1.9, 1.3.1.10, 1.3.1.104, 1.3.1.39, 2.3.1.85, 2.3.1.86}] -> {2.3.1.179, 2.3.1.199, 2.3.1.41} -> 1.1.1.100
path_hcs00061.kgml: Skipped genes: hcs:FF32_17255
path_hcs00061.kgml:
path_hcs00061.kgml: Found a trail of span 16 containing skipped vertices
path_hcs00061.kgml: 258 -> [142] -> 139 -> [263] -> 133 -> [130] -> 269 -> [125] -> 122 -> [119] -> 275 -> [266] -> 111 -> [108] -> 277 -> 293 -> [274] -> 100 -> [97] -> 279 -> [281] -> 89 -> [86] -> 282 -> [81] -> 78 -> [75] -> 285 -> [287] -> 256
path_hcs00061.kgml: R04355 -> [R04533] -> R04428 -> [R04429] -> R04952 -> [R04953] -> R04954 -> [{R04955, R04956}] -> R04957 -> [R04536] -> R04537 -> [R04958] -> R04960 -> [R04534] -> R04535 -> R07639 -> [R04961] -> R04963 -> [R04964] -> R04965 -> [R04724] -> R04726 -> [R04566] -> R04568 -> [{R04966, R04967}] -> R04968 -> [R04543] -> R04544 -> [R04969] -> R07762
path_hcs00061.kgml: hcs:FF32_06970 -> [{hcs:FF32_16225, hcs:FF32_17260}] -> hcs:FF32_06975 -> [hcs:FF32_00980] -> hcs:FF32_06970 -> [{hcs:FF32_16225, hcs:FF32_17260}] -> hcs:FF32_06975 -> [hcs:FF32_16265] -> hcs:FF32_06970 -> [{hcs:FF32_16225, hcs:FF32_17260}] -> hcs:FF32_06975 -> [hcs:FF32_00980] -> hcs:FF32_06970 -> [{hcs:FF32_16225, hcs:FF32_17260}] -> hcs:FF32_06975 -> hcs:FF32_06975 -> [hcs:FF32_00980] -> hcs:FF32_06970 -> [{hcs:FF32_16225, hcs:FF32_17260}] -> hcs:FF32_06975 -> [hcs:FF32_00980] -> hcs:FF32_06970 -> [{hcs:FF32_16225, hcs:FF32_17260}] -> hcs:FF32_06975 -> [hcs:FF32_16265] -> hcs:FF32_06970 -> [{hcs:FF32_16225, hcs:FF32_17260}] -> hcs:FF32_06975 -> [hcs:FF32_00980] -> hcs:FF32_06970
path_hcs00061.kgml: {2.3.1.179, 2.3.1.41, 2.3.1.85, 2.3.1.86} -> [{1.1.1.100, 2.3.1.85, 2.3.1.86}] -> {2.3.1.85, 2.3.1.86, 4.2.1.59} -> [1.3.1.9] -> {2.3.1.179, 2.3.1.41, 2.3.1.85, 2.3.1.86} -> [{1.1.1.100, 2.3.1.85, 2.3.1.86}] -> {2.3.1.85, 2.3.1.86, 4.2.1.59} -> [{1.3.1.9, 1.3.1.10, 1.3.1.104, 1.3.1.39, 2.3.1.85, 2.3.1.86}] -> {2.3.1.179, 2.3.1.41, 2.3.1.85, 2.3.1.86} -> [{1.1.1.100, 2.3.1.85, 2.3.1.86}] -> {2.3.1.85, 2.3.1.86, 4.2.1.59} -> [1.3.1.9] -> {2.3.1.179, 2.3.1.41, 2.3.1.85, 2.3.1.86} -> [{1.1.1.100, 2.3.1.85, 2.3.1.86}] -> {2.3.1.85, 2.3.1.86, 4.2.1.59} -> 5.3.3.14 -> [1.3.1.9] -> {2.3.1.179, 2.3.1.41, 2.3.1.85, 2.3.1.86} -> [{1.1.1.100, 2.3.1.85, 2.3.1.86}] -> {2.3.1.85, 2.3.1.86, 4.2.1.59} -> [1.3.1.9] -> {2.3.1.179, 2.3.1.41, 2.3.1.85, 2.3.1.86} -> [{1.1.1.100, 2.3.1.85, 2.3.1.86}] -> {2.3.1.85, 2.3.1.86, 4.2.1.59} -> [{1.3.1.9, 1.3.1.10, 1.3.1.104, 1.3.1.39, 2.3.1.85, 2.3.1.86}] -> {2.3.1.179, 2.3.1.41, 2.3.1.85, 2.3.1.86} -> [{1.1.1.100, 2.3.1.85, 2.3.1.86}] -> {2.3.1.85, 2.3.1.86, 4.2.1.59} -> [1.3.1.9] -> {2.3.1.179, 2.3.1.199, 2.3.1.41}
path_hcs00061.kgml:
path_hcs00061.kgml: Found a trail of span 16 containing skipped vertices
path_hcs00061.kgml: 147 -> 259 -> 142 -> [139 -> 263] -> 63 -> [130 -> 270 -> 125] -> 62 -> 119 -> [275 -> 114] -> 61 -> 108 -> [278 -> 103] -> 60 -> 97 -> [279 -> 281] -> 59 -> 86 -> [283 -> 81] -> 58 -> 75 -> [285 -> 70] -> 53 -> 54
path_hcs00061.kgml: R01626 -> R04355 -> R04533 -> [R04428 -> R04429] -> R04952 -> [R04953 -> R04954 -> {R04955, R04956}] -> R04957 -> R04536 -> [R04537 -> {R04958, R04959}] -> R04960 -> R04534 -> [R04535 -> {R04961, R04962}] -> R04963 -> R04964 -> [R04965 -> R04724] -> R04726 -> R04566 -> [R04568 -> {R04966, R04967}] -> R04968 -> R04543 -> [R04544 -> {R04969, R04970}] -> R07762 -> R07763
path_hcs00061.kgml: hcs:FF32_17265 -> hcs:FF32_17250 -> {hcs:FF32_16225, hcs:FF32_17260} -> [hcs:FF32_06975 -> hcs:FF32_00980] -> hcs:FF32_17250 -> [{hcs:FF32_16225, hcs:FF32_17260} -> hcs:FF32_08865 -> hcs:FF32_16265] -> hcs:FF32_17250 -> {hcs:FF32_16225, hcs:FF32_17260} -> [hcs:FF32_06975 -> hcs:FF32_16265] -> hcs:FF32_17250 -> {hcs:FF32_16225, hcs:FF32_17260} -> [hcs:FF32_08865 -> hcs:FF32_16265] -> hcs:FF32_17250 -> {hcs:FF32_16225, hcs:FF32_17260} -> [hcs:FF32_06975 -> hcs:FF32_00980] -> hcs:FF32_17250 -> {hcs:FF32_16225, hcs:FF32_17260} -> [hcs:FF32_08865 -> hcs:FF32_16265] -> hcs:FF32_17250 -> {hcs:FF32_16225, hcs:FF32_17260} -> [hcs:FF32_06975 -> hcs:FF32_16265] -> hcs:FF32_17250 -> {hcs:FF32_16225, hcs:FF32_17260}
path_hcs00061.kgml: {2.3.1.39, 2.3.1.85, 2.3.1.86} -> {2.3.1.179, 2.3.1.41, 2.3.1.85, 2.3.1.86} -> {1.1.1.100, 2.3.1.85, 2.3.1.86} -> [{2.3.1.85, 2.3.1.86, 4.2.1.59} -> 1.3.1.9] -> {2.3.1.179, 2.3.1.41, 2.3.1.85, 2.3.1.86} -> [{1.1.1.100, 2.3.1.85, 2.3.1.86} -> {2.3.1.85, 2.3.1.86, 4.2.1.59} -> {1.3.1.9, 1.3.1.10, 1.3.1.104, 1.3.1.39, 2.3.1.85, 2.3.1.86}] -> {2.3.1.179, 2.3.1.41, 2.3.1.85, 2.3.1.86} -> {1.1.1.100, 2.3.1.85, 2.3.1.86} -> [{2.3.1.85, 2.3.1.86, 4.2.1.59} -> {1.3.1.9, 1.3.1.10, 1.3.1.104, 1.3.1.39, 2.3.1.85, 2.3.1.86}] -> {2.3.1.179, 2.3.1.41, 2.3.1.85, 2.3.1.86} -> {1.1.1.100, 2.3.1.85, 2.3.1.86} -> [{2.3.1.85, 2.3.1.86, 4.2.1.59} -> {1.3.1.9, 1.3.1.10, 1.3.1.104, 1.3.1.39, 2.3.1.85, 2.3.1.86}] -> {2.3.1.179, 2.3.1.41, 2.3.1.85, 2.3.1.86} -> {1.1.1.100, 2.3.1.85, 2.3.1.86} -> [{2.3.1.85, 2.3.1.86, 4.2.1.59} -> 1.3.1.9] -> {2.3.1.179, 2.3.1.41, 2.3.1.85, 2.3.1.86} -> {1.1.1.100, 2.3.1.85, 2.3.1.86} -> [{2.3.1.85, 2.3.1.86, 4.2.1.59} -> {1.3.1.9, 1.3.1.10, 1.3.1.104, 1.3.1.39, 2.3.1.85, 2.3.1.86}] -> {2.3.1.179, 2.3.1.41, 2.3.1.85, 2.3.1.86} -> {1.1.1.100, 2.3.1.85, 2.3.1.86} -> [{2.3.1.85, 2.3.1.86, 4.2.1.59} -> {1.3.1.9, 1.3.1.10, 1.3.1.104, 1.3.1.39, 2.3.1.85, 2.3.1.86}] -> {2.3.1.179, 2.3.1.199, 2.3.1.41} -> 1.1.1.100
path_hcs00061.kgml: Skipped genes: hcs:FF32_17255
path_hcs00061.kgml:
path_hcs00061.kgml: Found a trail of span 16 containing skipped vertices
path_hcs00061.kgml: 147 -> 259 -> 142 -> [139 -> 263] -> 63 -> 130 -> [270 -> 125] -> 62 -> [119 -> 275 -> 114] -> 61 -> 108 -> [278 -> 103] -> 60 -> 97 -> [279 -> 281] -> 59 -> 86 -> [283 -> 81] -> 58 -> 75 -> [285 -> 70] -> 53 -> 54
path_hcs00061.kgml: R01626 -> R04355 -> R04533 -> [R04428 -> R04429] -> R04952 -> R04953 -> [R04954 -> {R04955, R04956}] -> R04957 -> [R04536 -> R04537 -> {R04958, R04959}] -> R04960 -> R04534 -> [R04535 -> {R04961, R04962}] -> R04963 -> R04964 -> [R04965 -> R04724] -> R04726 -> R04566 -> [R04568 -> {R04966, R04967}] -> R04968 -> R04543 -> [R04544 -> {R04969, R04970}] -> R07762 -> R07763
path_hcs00061.kgml: hcs:FF32_17265 -> hcs:FF32_17250 -> {hcs:FF32_16225, hcs:FF32_17260} -> [hcs:FF32_06975 -> hcs:FF32_00980] -> hcs:FF32_17250 -> {hcs:FF32_16225, hcs:FF32_17260} -> [hcs:FF32_08865 -> hcs:FF32_16265] -> hcs:FF32_17250 -> [{hcs:FF32_16225, hcs:FF32_17260} -> hcs:FF32_06975 -> hcs:FF32_16265] -> hcs:FF32_17250 -> {hcs:FF32_16225, hcs:FF32_17260} -> [hcs:FF32_08865 -> hcs:FF32_16265] -> hcs:FF32_17250 -> {hcs:FF32_16225, hcs:FF32_17260} -> [hcs:FF32_06975 -> hcs:FF32_00980] -> hcs:FF32_17250 -> {hcs:FF32_16225, hcs:FF32_17260} -> [hcs:FF32_08865 -> hcs:FF32_16265] -> hcs:FF32_17250 -> {hcs:FF32_16225, hcs:FF32_17260} -> [hcs:FF32_06975 -> hcs:FF32_16265] -> hcs:FF32_17250 -> {hcs:FF32_16225, hcs:FF32_17260}
path_hcs00061.kgml: {2.3.1.39, 2.3.1.85, 2.3.1.86} -> {2.3.1.179, 2.3.1.41, 2.3.1.85, 2.3.1.86} -> {1.1.1.100, 2.3.1.85, 2.3.1.86} -> [{2.3.1.85, 2.3.1.86, 4.2.1.59} -> 1.3.1.9] -> {2.3.1.179, 2.3.1.41, 2.3.1.85, 2.3.1.86} -> {1.1.1.100, 2.3.1.85, 2.3.1.86} -> [{2.3.1.85, 2.3.1.86, 4.2.1.59} -> {1.3.1.9, 1.3.1.10, 1.3.1.104, 1.3.1.39, 2.3.1.85, 2.3.1.86}] -> {2.3.1.179, 2.3.1.41, 2.3.1.85, 2.3.1.86} -> [{1.1.1.100, 2.3.1.85, 2.3.1.86} -> {2.3.1.85, 2.3.1.86, 4.2.1.59} -> {1.3.1.9, 1.3.1.10, 1.3.1.104, 1.3.1.39, 2.3.1.85, 2.3.1.86}] -> {2.3.1.179, 2.3.1.41, 2.3.1.85, 2.3.1.86} -> {1.1.1.100, 2.3.1.85, 2.3.1.86} -> [{2.3.1.85, 2.3.1.86, 4.2.1.59} -> {1.3.1.9, 1.3.1.10, 1.3.1.104, 1.3.1.39, 2.3.1.85, 2.3.1.86}] -> {2.3.1.179, 2.3.1.41, 2.3.1.85, 2.3.1.86} -> {1.1.1.100, 2.3.1.85, 2.3.1.86} -> [{2.3.1.85, 2.3.1.86, 4.2.1.59} -> 1.3.1.9] -> {2.3.1.179, 2.3.1.41, 2.3.1.85, 2.3.1.86} -> {1.1.1.100, 2.3.1.85, 2.3.1.86} -> [{2.3.1.85, 2.3.1.86, 4.2.1.59} -> {1.3.1.9, 1.3.1.10, 1.3.1.104, 1.3.1.39, 2.3.1.85, 2.3.1.86}] -> {2.3.1.179, 2.3.1.41, 2.3.1.85, 2.3.1.86} -> {1.1.1.100, 2.3.1.85, 2.3.1.86} -> [{2.3.1.85, 2.3.1.86, 4.2.1.59} -> {1.3.1.9, 1.3.1.10, 1.3.1.104, 1.3.1.39, 2.3.1.85, 2.3.1.86}] -> {2.3.1.179, 2.3.1.199, 2.3.1.41} -> 1.1.1.100
path_hcs00061.kgml: Skipped genes: hcs:FF32_17255
path_hcs00061.kgml:
path_hcs00061.kgml: Found a trail of span 16 containing skipped vertices
path_hcs00061.kgml: 147 -> 259 -> 142 -> [139 -> 263] -> 63 -> 130 -> [270 -> 125] -> 62 -> 119 -> [275 -> 114] -> 61 -> [108 -> 278 -> 103] -> 60 -> 97 -> [279 -> 281] -> 59 -> 86 -> [283 -> 81] -> 58 -> 75 -> [285 -> 70] -> 53 -> 54
path_hcs00061.kgml: R01626 -> R04355 -> R04533 -> [R04428 -> R04429] -> R04952 -> R04953 -> [R04954 -> {R04955, R04956}] -> R04957 -> R04536 -> [R04537 -> {R04958, R04959}] -> R04960 -> [R04534 -> R04535 -> {R04961, R04962}] -> R04963 -> R04964 -> [R04965 -> R04724] -> R04726 -> R04566 -> [R04568 -> {R04966, R04967}] -> R04968 -> R04543 -> [R04544 -> {R04969, R04970}] -> R07762 -> R07763
path_hcs00061.kgml: hcs:FF32_17265 -> hcs:FF32_17250 -> {hcs:FF32_16225, hcs:FF32_17260} -> [hcs:FF32_06975 -> hcs:FF32_00980] -> hcs:FF32_17250 -> {hcs:FF32_16225, hcs:FF32_17260} -> [hcs:FF32_08865 -> hcs:FF32_16265] -> hcs:FF32_17250 -> {hcs:FF32_16225, hcs:FF32_17260} -> [hcs:FF32_06975 -> hcs:FF32_16265] -> hcs:FF32_17250 -> [{hcs:FF32_16225, hcs:FF32_17260} -> hcs:FF32_08865 -> hcs:FF32_16265] -> hcs:FF32_17250 -> {hcs:FF32_16225, hcs:FF32_17260} -> [hcs:FF32_06975 -> hcs:FF32_00980] -> hcs:FF32_17250 -> {hcs:FF32_16225, hcs:FF32_17260} -> [hcs:FF32_08865 -> hcs:FF32_16265] -> hcs:FF32_17250 -> {hcs:FF32_16225, hcs:FF32_17260} -> [hcs:FF32_06975 -> hcs:FF32_16265] -> hcs:FF32_17250 -> {hcs:FF32_16225, hcs:FF32_17260}
path_hcs00061.kgml: {2.3.1.39, 2.3.1.85, 2.3.1.86} -> {2.3.1.179, 2.3.1.41, 2.3.1.85, 2.3.1.86} -> {1.1.1.100, 2.3.1.85, 2.3.1.86} -> [{2.3.1.85, 2.3.1.86, 4.2.1.59} -> 1.3.1.9] -> {2.3.1.179, 2.3.1.41, 2.3.1.85, 2.3.1.86} -> {1.1.1.100, 2.3.1.85, 2.3.1.86} -> [{2.3.1.85, 2.3.1.86, 4.2.1.59} -> {1.3.1.9, 1.3.1.10, 1.3.1.104, 1.3.1.39, 2.3.1.85, 2.3.1.86}] -> {2.3.1.179, 2.3.1.41, 2.3.1.85, 2.3.1.86} -> {1.1.1.100, 2.3.1.85, 2.3.1.86} -> [{2.3.1.85, 2.3.1.86, 4.2.1.59} -> {1.3.1.9, 1.3.1.10, 1.3.1.104, 1.3.1.39, 2.3.1.85, 2.3.1.86}] -> {2.3.1.179, 2.3.1.41, 2.3.1.85, 2.3.1.86} -> [{1.1.1.100, 2.3.1.85, 2.3.1.86} -> {2.3.1.85, 2.3.1.86, 4.2.1.59} -> {1.3.1.9, 1.3.1.10, 1.3.1.104, 1.3.1.39, 2.3.1.85, 2.3.1.86}] -> {2.3.1.179, 2.3.1.41, 2.3.1.85, 2.3.1.86} -> {1.1.1.100, 2.3.1.85, 2.3.1.86} -> [{2.3.1.85, 2.3.1.86, 4.2.1.59} -> 1.3.1.9] -> {2.3.1.179, 2.3.1.41, 2.3.1.85, 2.3.1.86} -> {1.1.1.100, 2.3.1.85, 2.3.1.86} -> [{2.3.1.85, 2.3.1.86, 4.2.1.59} -> {1.3.1.9, 1.3.1.10, 1.3.1.104, 1.3.1.39, 2.3.1.85, 2.3.1.86}] -> {2.3.1.179, 2.3.1.41, 2.3.1.85, 2.3.1.86} -> {1.1.1.100, 2.3.1.85, 2.3.1.86} -> [{2.3.1.85, 2.3.1.86, 4.2.1.59} -> {1.3.1.9, 1.3.1.10, 1.3.1.104, 1.3.1.39, 2.3.1.85, 2.3.1.86}] -> {2.3.1.179, 2.3.1.199, 2.3.1.41} -> 1.1.1.100
path_hcs00061.kgml: Skipped genes: hcs:FF32_17255
path_hcs00061.kgml:
path_hcs00061.kgml: Found a trail of span 16 containing skipped vertices
path_hcs00061.kgml: 147 -> 259 -> 142 -> [139 -> 263] -> 63 -> 130 -> [270 -> 125] -> 62 -> 119 -> [275 -> 114] -> 61 -> 108 -> [278 -> 103] -> 60 -> [97 -> 279 -> 281] -> 59 -> 86 -> [283 -> 81] -> 58 -> 75 -> [285 -> 70] -> 53 -> 54
path_hcs00061.kgml: R01626 -> R04355 -> R04533 -> [R04428 -> R04429] -> R04952 -> R04953 -> [R04954 -> {R04955, R04956}] -> R04957 -> R04536 -> [R04537 -> {R04958, R04959}] -> R04960 -> R04534 -> [R04535 -> {R04961, R04962}] -> R04963 -> [R04964 -> R04965 -> R04724] -> R04726 -> R04566 -> [R04568 -> {R04966, R04967}] -> R04968 -> R04543 -> [R04544 -> {R04969, R04970}] -> R07762 -> R07763
path_hcs00061.kgml: hcs:FF32_17265 -> hcs:FF32_17250 -> {hcs:FF32_16225, hcs:FF32_17260} -> [hcs:FF32_06975 -> hcs:FF32_00980] -> hcs:FF32_17250 -> {hcs:FF32_16225, hcs:FF32_17260} -> [hcs:FF32_08865 -> hcs:FF32_16265] -> hcs:FF32_17250 -> {hcs:FF32_16225, hcs:FF32_17260} -> [hcs:FF32_06975 -> hcs:FF32_16265] -> hcs:FF32_17250 -> {hcs:FF32_16225, hcs:FF32_17260} -> [hcs:FF32_08865 -> hcs:FF32_16265] -> hcs:FF32_17250 -> [{hcs:FF32_16225, hcs:FF32_17260} -> hcs:FF32_06975 -> hcs:FF32_00980] -> hcs:FF32_17250 -> {hcs:FF32_16225, hcs:FF32_17260} -> [hcs:FF32_08865 -> hcs:FF32_16265] -> hcs:FF32_17250 -> {hcs:FF32_16225, hcs:FF32_17260} -> [hcs:FF32_06975 -> hcs:FF32_16265] -> hcs:FF32_17250 -> {hcs:FF32_16225, hcs:FF32_17260}
path_hcs00061.kgml: {2.3.1.39, 2.3.1.85, 2.3.1.86} -> {2.3.1.179, 2.3.1.41, 2.3.1.85, 2.3.1.86} -> {1.1.1.100, 2.3.1.85, 2.3.1.86} -> [{2.3.1.85, 2.3.1.86, 4.2.1.59} -> 1.3.1.9] -> {2.3.1.179, 2.3.1.41, 2.3.1.85, 2.3.1.86} -> {1.1.1.100, 2.3.1.85, 2.3.1.86} -> [{2.3.1.85, 2.3.1.86, 4.2.1.59} -> {1.3.1.9, 1.3.1.10, 1.3.1.104, 1.3.1.39, 2.3.1.85, 2.3.1.86}] -> {2.3.1.179, 2.3.1.41, 2.3.1.85, 2.3.1.86} -> {1.1.1.100, 2.3.1.85, 2.3.1.86} -> [{2.3.1.85, 2.3.1.86, 4.2.1.59} -> {1.3.1.9, 1.3.1.10, 1.3.1.104, 1.3.1.39, 2.3.1.85, 2.3.1.86}] -> {2.3.1.179, 2.3.1.41, 2.3.1.85, 2.3.1.86} -> {1.1.1.100, 2.3.1.85, 2.3.1.86} -> [{2.3.1.85, 2.3.1.86, 4.2.1.59} -> {1.3.1.9, 1.3.1.10, 1.3.1.104, 1.3.1.39, 2.3.1.85, 2.3.1.86}] -> {2.3.1.179, 2.3.1.41, 2.3.1.85, 2.3.1.86} -> [{1.1.1.100, 2.3.1.85, 2.3.1.86} -> {2.3.1.85, 2.3.1.86, 4.2.1.59} -> 1.3.1.9] -> {2.3.1.179, 2.3.1.41, 2.3.1.85, 2.3.1.86} -> {1.1.1.100, 2.3.1.85, 2.3.1.86} -> [{2.3.1.85, 2.3.1.86, 4.2.1.59} -> {1.3.1.9, 1.3.1.10, 1.3.1.104, 1.3.1.39, 2.3.1.85, 2.3.1.86}] -> {2.3.1.179, 2.3.1.41, 2.3.1.85, 2.3.1.86} -> {1.1.1.100, 2.3.1.85, 2.3.1.86} -> [{2.3.1.85, 2.3.1.86, 4.2.1.59} -> {1.3.1.9, 1.3.1.10, 1.3.1.104, 1.3.1.39, 2.3.1.85, 2.3.1.86}] -> {2.3.1.179, 2.3.1.199, 2.3.1.41} -> 1.1.1.100
path_hcs00061.kgml: Skipped genes: hcs:FF32_17255
path_hcs00061.kgml:
path_hcs00061.kgml: Found a trail of span 15 containing skipped vertices
path_hcs00061.kgml: 258 -> [142 -> 139 -> 263] -> 133 -> [130] -> 269 -> [125] -> 122 -> [119] -> 275 -> [266] -> 111 -> [108 -> 278] -> 293 -> 277 -> [274] -> 100 -> [97] -> 279 -> [281] -> 89 -> [86] -> 282 -> [81] -> 78 -> [75] -> 285 -> [287] -> 256
path_hcs00061.kgml: R04355 -> [R04533 -> R04428 -> R04429] -> R04952 -> [R04953] -> R04954 -> [{R04955, R04956}] -> R04957 -> [R04536] -> R04537 -> [R04958] -> R04960 -> [R04534 -> R04535] -> R07639 -> R04535 -> [R04961] -> R04963 -> [R04964] -> R04965 -> [R04724] -> R04726 -> [R04566] -> R04568 -> [{R04966, R04967}] -> R04968 -> [R04543] -> R04544 -> [R04969] -> R07762
path_hcs00061.kgml: hcs:FF32_06970 -> [{hcs:FF32_16225, hcs:FF32_17260} -> hcs:FF32_06975 -> hcs:FF32_00980] -> hcs:FF32_06970 -> [{hcs:FF32_16225, hcs:FF32_17260}] -> hcs:FF32_06975 -> [hcs:FF32_16265] -> hcs:FF32_06970 -> [{hcs:FF32_16225, hcs:FF32_17260}] -> hcs:FF32_06975 -> [hcs:FF32_00980] -> hcs:FF32_06970 -> [{hcs:FF32_16225, hcs:FF32_17260} -> hcs:FF32_08865] -> hcs:FF32_06975 -> hcs:FF32_06975 -> [hcs:FF32_00980] -> hcs:FF32_06970 -> [{hcs:FF32_16225, hcs:FF32_17260}] -> hcs:FF32_06975 -> [hcs:FF32_00980] -> hcs:FF32_06970 -> [{hcs:FF32_16225, hcs:FF32_17260}] -> hcs:FF32_06975 -> [hcs:FF32_16265] -> hcs:FF32_06970 -> [{hcs:FF32_16225, hcs:FF32_17260}] -> hcs:FF32_06975 -> [hcs:FF32_00980] -> hcs:FF32_06970
path_hcs00061.kgml: {2.3.1.179, 2.3.1.41, 2.3.1.85, 2.3.1.86} -> [{1.1.1.100, 2.3.1.85, 2.3.1.86} -> {2.3.1.85, 2.3.1.86, 4.2.1.59} -> 1.3.1.9] -> {2.3.1.179, 2.3.1.41, 2.3.1.85, 2.3.1.86} -> [{1.1.1.100, 2.3.1.85, 2.3.1.86}] -> {2.3.1.85, 2.3.1.86, 4.2.1.59} -> [{1.3.1.9, 1.3.1.10, 1.3.1.104, 1.3.1.39, 2.3.1.85, 2.3.1.86}] -> {2.3.1.179, 2.3.1.41, 2.3.1.85, 2.3.1.86} -> [{1.1.1.100, 2.3.1.85, 2.3.1.86}] -> {2.3.1.85, 2.3.1.86, 4.2.1.59} -> [1.3.1.9] -> {2.3.1.179, 2.3.1.41, 2.3.1.85, 2.3.1.86} -> [{1.1.1.100, 2.3.1.85, 2.3.1.86} -> {2.3.1.85, 2.3.1.86, 4.2.1.59}] -> 5.3.3.14 -> {2.3.1.85, 2.3.1.86, 4.2.1.59} -> [1.3.1.9] -> {2.3.1.179, 2.3.1.41, 2.3.1.85, 2.3.1.86} -> [{1.1.1.100, 2.3.1.85, 2.3.1.86}] -> {2.3.1.85, 2.3.1.86, 4.2.1.59} -> [1.3.1.9] -> {2.3.1.179, 2.3.1.41, 2.3.1.85, 2.3.1.86} -> [{1.1.1.100, 2.3.1.85, 2.3.1.86}] -> {2.3.1.85, 2.3.1.86, 4.2.1.59} -> [{1.3.1.9, 1.3.1.10, 1.3.1.104, 1.3.1.39, 2.3.1.85, 2.3.1.86}] -> {2.3.1.179, 2.3.1.41, 2.3.1.85, 2.3.1.86} -> [{1.1.1.100, 2.3.1.85, 2.3.1.86}] -> {2.3.1.85, 2.3.1.86, 4.2.1.59} -> [1.3.1.9] -> {2.3.1.179, 2.3.1.199, 2.3.1.41}
path_hcs00061.kgml:
path_hcs00061.kgml: Found a trail of span 15 containing skipped vertices
path_hcs00061.kgml: 258 -> [142] -> 139 -> [263] -> 133 -> [130 -> 270 -> 125] -> 122 -> [119] -> 275 -> [266] -> 111 -> [108 -> 278] -> 293 -> 277 -> [274] -> 100 -> [97] -> 279 -> [281] -> 89 -> [86] -> 282 -> [81] -> 78 -> [75] -> 285 -> [287] -> 256
path_hcs00061.kgml: R04355 -> [R04533] -> R04428 -> [R04429] -> R04952 -> [R04953 -> R04954 -> {R04955, R04956}] -> R04957 -> [R04536] -> R04537 -> [R04958] -> R04960 -> [R04534 -> R04535] -> R07639 -> R04535 -> [R04961] -> R04963 -> [R04964] -> R04965 -> [R04724] -> R04726 -> [R04566] -> R04568 -> [{R04966, R04967}] -> R04968 -> [R04543] -> R04544 -> [R04969] -> R07762
path_hcs00061.kgml: hcs:FF32_06970 -> [{hcs:FF32_16225, hcs:FF32_17260}] -> hcs:FF32_06975 -> [hcs:FF32_00980] -> hcs:FF32_06970 -> [{hcs:FF32_16225, hcs:FF32_17260} -> hcs:FF32_08865 -> hcs:FF32_16265] -> hcs:FF32_06970 -> [{hcs:FF32_16225, hcs:FF32_17260}] -> hcs:FF32_06975 -> [hcs:FF32_00980] -> hcs:FF32_06970 -> [{hcs:FF32_16225, hcs:FF32_17260} -> hcs:FF32_08865] -> hcs:FF32_06975 -> hcs:FF32_06975 -> [hcs:FF32_00980] -> hcs:FF32_06970 -> [{hcs:FF32_16225, hcs:FF32_17260}] -> hcs:FF32_06975 -> [hcs:FF32_00980] -> hcs:FF32_06970 -> [{hcs:FF32_16225, hcs:FF32_17260}] -> hcs:FF32_06975 -> [hcs:FF32_16265] -> hcs:FF32_06970 -> [{hcs:FF32_16225, hcs:FF32_17260}] -> hcs:FF32_06975 -> [hcs:FF32_00980] -> hcs:FF32_06970
path_hcs00061.kgml: {2.3.1.179, 2.3.1.41, 2.3.1.85, 2.3.1.86} -> [{1.1.1.100, 2.3.1.85, 2.3.1.86}] -> {2.3.1.85, 2.3.1.86, 4.2.1.59} -> [1.3.1.9] -> {2.3.1.179, 2.3.1.41, 2.3.1.85, 2.3.1.86} -> [{1.1.1.100, 2.3.1.85, 2.3.1.86} -> {2.3.1.85, 2.3.1.86, 4.2.1.59} -> {1.3.1.9, 1.3.1.10, 1.3.1.104, 1.3.1.39, 2.3.1.85, 2.3.1.86}] -> {2.3.1.179, 2.3.1.41, 2.3.1.85, 2.3.1.86} -> [{1.1.1.100, 2.3.1.85, 2.3.1.86}] -> {2.3.1.85, 2.3.1.86, 4.2.1.59} -> [1.3.1.9] -> {2.3.1.179, 2.3.1.41, 2.3.1.85, 2.3.1.86} -> [{1.1.1.100, 2.3.1.85, 2.3.1.86} -> {2.3.1.85, 2.3.1.86, 4.2.1.59}] -> 5.3.3.14 -> {2.3.1.85, 2.3.1.86, 4.2.1.59} -> [1.3.1.9] -> {2.3.1.179, 2.3.1.41, 2.3.1.85, 2.3.1.86} -> [{1.1.1.100, 2.3.1.85, 2.3.1.86}] -> {2.3.1.85, 2.3.1.86, 4.2.1.59} -> [1.3.1.9] -> {2.3.1.179, 2.3.1.41, 2.3.1.85, 2.3.1.86} -> [{1.1.1.100, 2.3.1.85, 2.3.1.86}] -> {2.3.1.85, 2.3.1.86, 4.2.1.59} -> [{1.3.1.9, 1.3.1.10, 1.3.1.104, 1.3.1.39, 2.3.1.85, 2.3.1.86}] -> {2.3.1.179, 2.3.1.41, 2.3.1.85, 2.3.1.86} -> [{1.1.1.100, 2.3.1.85, 2.3.1.86}] -> {2.3.1.85, 2.3.1.86, 4.2.1.59} -> [1.3.1.9] -> {2.3.1.179, 2.3.1.199, 2.3.1.41}
path_hcs00061.kgml:
path_hcs00061.kgml: Found a trail of span 15 containing skipped vertices
path_hcs00061.kgml: 258 -> [142] -> 139 -> [263] -> 133 -> [130] -> 269 -> [125] -> 122 -> [119] -> 275 -> [266] -> 111 -> [108 -> 278] -> 293 -> 277 -> [274] -> 100 -> [97] -> 279 -> [281] -> 89 -> [86] -> 282 -> [81] -> 78 -> [75 -> 285 -> 70] -> 256
path_hcs00061.kgml: R04355 -> [R04533] -> R04428 -> [R04429] -> R04952 -> [R04953] -> R04954 -> [{R04955, R04956}] -> R04957 -> [R04536] -> R04537 -> [R04958] -> R04960 -> [R04534 -> R04535] -> R07639 -> R04535 -> [R04961] -> R04963 -> [R04964] -> R04965 -> [R04724] -> R04726 -> [R04566] -> R04568 -> [{R04966, R04967}] -> R04968 -> [R04543 -> R04544 -> {R04969, R04970}] -> R07762
path_hcs00061.kgml: hcs:FF32_06970 -> [{hcs:FF32_16225, hcs:FF32_17260}] -> hcs:FF32_06975 -> [hcs:FF32_00980] -> hcs:FF32_06970 -> [{hcs:FF32_16225, hcs:FF32_17260}] -> hcs:FF32_06975 -> [hcs:FF32_16265] -> hcs:FF32_06970 -> [{hcs:FF32_16225, hcs:FF32_17260}] -> hcs:FF32_06975 -> [hcs:FF32_00980] -> hcs:FF32_06970 -> [{hcs:FF32_16225, hcs:FF32_17260} -> hcs:FF32_08865] -> hcs:FF32_06975 -> hcs:FF32_06975 -> [hcs:FF32_00980] -> hcs:FF32_06970 -> [{hcs:FF32_16225, hcs:FF32_17260}] -> hcs:FF32_06975 -> [hcs:FF32_00980] -> hcs:FF32_06970 -> [{hcs:FF32_16225, hcs:FF32_17260}] -> hcs:FF32_06975 -> [hcs:FF32_16265] -> hcs:FF32_06970 -> [{hcs:FF32_16225, hcs:FF32_17260} -> hcs:FF32_06975 -> hcs:FF32_16265] -> hcs:FF32_06970
path_hcs00061.kgml: {2.3.1.179, 2.3.1.41, 2.3.1.85, 2.3.1.86} -> [{1.1.1.100, 2.3.1.85, 2.3.1.86}] -> {2.3.1.85, 2.3.1.86, 4.2.1.59} -> [1.3.1.9] -> {2.3.1.179, 2.3.1.41, 2.3.1.85, 2.3.1.86} -> [{1.1.1.100, 2.3.1.85, 2.3.1.86}] -> {2.3.1.85, 2.3.1.86, 4.2.1.59} -> [{1.3.1.9, 1.3.1.10, 1.3.1.104, 1.3.1.39, 2.3.1.85, 2.3.1.86}] -> {2.3.1.179, 2.3.1.41, 2.3.1.85, 2.3.1.86} -> [{1.1.1.100, 2.3.1.85, 2.3.1.86}] -> {2.3.1.85, 2.3.1.86, 4.2.1.59} -> [1.3.1.9] -> {2.3.1.179, 2.3.1.41, 2.3.1.85, 2.3.1.86} -> [{1.1.1.100, 2.3.1.85, 2.3.1.86} -> {2.3.1.85, 2.3.1.86, 4.2.1.59}] -> 5.3.3.14 -> {2.3.1.85, 2.3.1.86, 4.2.1.59} -> [1.3.1.9] -> {2.3.1.179, 2.3.1.41, 2.3.1.85, 2.3.1.86} -> [{1.1.1.100, 2.3.1.85, 2.3.1.86}] -> {2.3.1.85, 2.3.1.86, 4.2.1.59} -> [1.3.1.9] -> {2.3.1.179, 2.3.1.41, 2.3.1.85, 2.3.1.86} -> [{1.1.1.100, 2.3.1.85, 2.3.1.86}] -> {2.3.1.85, 2.3.1.86, 4.2.1.59} -> [{1.3.1.9, 1.3.1.10, 1.3.1.104, 1.3.1.39, 2.3.1.85, 2.3.1.86}] -> {2.3.1.179, 2.3.1.41, 2.3.1.85, 2.3.1.86} -> [{1.1.1.100, 2.3.1.85, 2.3.1.86} -> {2.3.1.85, 2.3.1.86, 4.2.1.59} -> {1.3.1.9, 1.3.1.10, 1.3.1.104, 1.3.1.39, 2.3.1.85, 2.3.1.86}] -> {2.3.1.179, 2.3.1.199, 2.3.1.41}
path_hcs00061.kgml:
path_hcs00061.kgml: Found a trail of span 15 containing skipped vertices
path_hcs00061.kgml: 258 -> [142] -> 139 -> [263] -> 133 -> [130] -> 269 -> [125 -> 62 -> 119] -> 275 -> [266] -> 111 -> [108 -> 278] -> 293 -> 277 -> [274] -> 100 -> [97] -> 279 -> [281] -> 89 -> [86] -> 282 -> [81] -> 78 -> [75] -> 285 -> [287] -> 256
path_hcs00061.kgml: R04355 -> [R04533] -> R04428 -> [R04429] -> R04952 -> [R04953] -> R04954 -> [{R04955, R04956} -> R04957 -> R04536] -> R04537 -> [R04958] -> R04960 -> [R04534 -> R04535] -> R07639 -> R04535 -> [R04961] -> R04963 -> [R04964] -> R04965 -> [R04724] -> R04726 -> [R04566] -> R04568 -> [{R04966, R04967}] -> R04968 -> [R04543] -> R04544 -> [R04969] -> R07762
path_hcs00061.kgml: hcs:FF32_06970 -> [{hcs:FF32_16225, hcs:FF32_17260}] -> hcs:FF32_06975 -> [hcs:FF32_00980] -> hcs:FF32_06970 -> [{hcs:FF32_16225, hcs:FF32_17260}] -> hcs:FF32_06975 -> [hcs:FF32_16265 -> hcs:FF32_17250 -> {hcs:FF32_16225, hcs:FF32_17260}] -> hcs:FF32_06975 -> [hcs:FF32_00980] -> hcs:FF32_06970 -> [{hcs:FF32_16225, hcs:FF32_17260} -> hcs:FF32_08865] -> hcs:FF32_06975 -> hcs:FF32_06975 -> [hcs:FF32_00980] -> hcs:FF32_06970 -> [{hcs:FF32_16225, hcs:FF32_17260}] -> hcs:FF32_06975 -> [hcs:FF32_00980] -> hcs:FF32_06970 -> [{hcs:FF32_16225, hcs:FF32_17260}] -> hcs:FF32_06975 -> [hcs:FF32_16265] -> hcs:FF32_06970 -> [{hcs:FF32_16225, hcs:FF32_17260}] -> hcs:FF32_06975 -> [hcs:FF32_00980] -> hcs:FF32_06970
path_hcs00061.kgml: {2.3.1.179, 2.3.1.41, 2.3.1.85, 2.3.1.86} -> [{1.1.1.100, 2.3.1.85, 2.3.1.86}] -> {2.3.1.85, 2.3.1.86, 4.2.1.59} -> [1.3.1.9] -> {2.3.1.179, 2.3.1.41, 2.3.1.85, 2.3.1.86} -> [{1.1.1.100, 2.3.1.85, 2.3.1.86}] -> {2.3.1.85, 2.3.1.86, 4.2.1.59} -> [{1.3.1.9, 1.3.1.10, 1.3.1.104, 1.3.1.39, 2.3.1.85, 2.3.1.86} -> {2.3.1.179, 2.3.1.41, 2.3.1.85, 2.3.1.86} -> {1.1.1.100, 2.3.1.85, 2.3.1.86}] -> {2.3.1.85, 2.3.1.86, 4.2.1.59} -> [1.3.1.9] -> {2.3.1.179, 2.3.1.41, 2.3.1.85, 2.3.1.86} -> [{1.1.1.100, 2.3.1.85, 2.3.1.86} -> {2.3.1.85, 2.3.1.86, 4.2.1.59}] -> 5.3.3.14 -> {2.3.1.85, 2.3.1.86, 4.2.1.59} -> [1.3.1.9] -> {2.3.1.179, 2.3.1.41, 2.3.1.85, 2.3.1.86} -> [{1.1.1.100, 2.3.1.85, 2.3.1.86}] -> {2.3.1.85, 2.3.1.86, 4.2.1.59} -> [1.3.1.9] -> {2.3.1.179, 2.3.1.41, 2.3.1.85, 2.3.1.86} -> [{1.1.1.100, 2.3.1.85, 2.3.1.86}] -> {2.3.1.85, 2.3.1.86, 4.2.1.59} -> [{1.3.1.9, 1.3.1.10, 1.3.1.104, 1.3.1.39, 2.3.1.85, 2.3.1.86}] -> {2.3.1.179, 2.3.1.41, 2.3.1.85, 2.3.1.86} -> [{1.1.1.100, 2.3.1.85, 2.3.1.86}] -> {2.3.1.85, 2.3.1.86, 4.2.1.59} -> [1.3.1.9] -> {2.3.1.179, 2.3.1.199, 2.3.1.41}
path_hcs00061.kgml:
path_hcs00061.kgml: Found a trail of span 15 containing skipped vertices
path_hcs00061.kgml: 258 -> [142] -> 139 -> [263] -> 133 -> [130] -> 269 -> [125] -> 122 -> [119 -> 275 -> 114] -> 111 -> [108 -> 278] -> 293 -> 277 -> [274] -> 100 -> [97] -> 279 -> [281] -> 89 -> [86] -> 282 -> [81] -> 78 -> [75] -> 285 -> [287] -> 256
path_hcs00061.kgml: R04355 -> [R04533] -> R04428 -> [R04429] -> R04952 -> [R04953] -> R04954 -> [{R04955, R04956}] -> R04957 -> [R04536 -> R04537 -> {R04958, R04959}] -> R04960 -> [R04534 -> R04535] -> R07639 -> R04535 -> [R04961] -> R04963 -> [R04964] -> R04965 -> [R04724] -> R04726 -> [R04566] -> R04568 -> [{R04966, R04967}] -> R04968 -> [R04543] -> R04544 -> [R04969] -> R07762
path_hcs00061.kgml: hcs:FF32_06970 -> [{hcs:FF32_16225, hcs:FF32_17260}] -> hcs:FF32_06975 -> [hcs:FF32_00980] -> hcs:FF32_06970 -> [{hcs:FF32_16225, hcs:FF32_17260}] -> hcs:FF32_06975 -> [hcs:FF32_16265] -> hcs:FF32_06970 -> [{hcs:FF32_16225, hcs:FF32_17260} -> hcs:FF32_06975 -> hcs:FF32_16265] -> hcs:FF32_06970 -> [{hcs:FF32_16225, hcs:FF32_17260} -> hcs:FF32_08865] -> hcs:FF32_06975 -> hcs:FF32_06975 -> [hcs:FF32_00980] -> hcs:FF32_06970 -> [{hcs:FF32_16225, hcs:FF32_17260}] -> hcs:FF32_06975 -> [hcs:FF32_00980] -> hcs:FF32_06970 -> [{hcs:FF32_16225, hcs:FF32_17260}] -> hcs:FF32_06975 -> [hcs:FF32_16265] -> hcs:FF32_06970 -> [{hcs:FF32_16225, hcs:FF32_17260}] -> hcs:FF32_06975 -> [hcs:FF32_00980] -> hcs:FF32_06970
path_hcs00061.kgml: {2.3.1.179, 2.3.1.41, 2.3.1.85, 2.3.1.86} -> [{1.1.1.100, 2.3.1.85, 2.3.1.86}] -> {2.3.1.85, 2.3.1.86, 4.2.1.59} -> [1.3.1.9] -> {2.3.1.179, 2.3.1.41, 2.3.1.85, 2.3.1.86} -> [{1.1.1.100, 2.3.1.85, 2.3.1.86}] -> {2.3.1.85, 2.3.1.86, 4.2.1.59} -> [{1.3.1.9, 1.3.1.10, 1.3.1.104, 1.3.1.39, 2.3.1.85, 2.3.1.86}] -> {2.3.1.179, 2.3.1.41, 2.3.1.85, 2.3.1.86} -> [{1.1.1.100, 2.3.1.85, 2.3.1.86} -> {2.3.1.85, 2.3.1.86, 4.2.1.59} -> {1.3.1.9, 1.3.1.10, 1.3.1.104, 1.3.1.39, 2.3.1.85, 2.3.1.86}] -> {2.3.1.179, 2.3.1.41, 2.3.1.85, 2.3.1.86} -> [{1.1.1.100, 2.3.1.85, 2.3.1.86} -> {2.3.1.85, 2.3.1.86, 4.2.1.59}] -> 5.3.3.14 -> {2.3.1.85, 2.3.1.86, 4.2.1.59} -> [1.3.1.9] -> {2.3.1.179, 2.3.1.41, 2.3.1.85, 2.3.1.86} -> [{1.1.1.100, 2.3.1.85, 2.3.1.86}] -> {2.3.1.85, 2.3.1.86, 4.2.1.59} -> [1.3.1.9] -> {2.3.1.179, 2.3.1.41, 2.3.1.85, 2.3.1.86} -> [{1.1.1.100, 2.3.1.85, 2.3.1.86}] -> {2.3.1.85, 2.3.1.86, 4.2.1.59} -> [{1.3.1.9, 1.3.1.10, 1.3.1.104, 1.3.1.39, 2.3.1.85, 2.3.1.86}] -> {2.3.1.179, 2.3.1.41, 2.3.1.85, 2.3.1.86} -> [{1.1.1.100, 2.3.1.85, 2.3.1.86}] -> {2.3.1.85, 2.3.1.86, 4.2.1.59} -> [1.3.1.9] -> {2.3.1.179, 2.3.1.199, 2.3.1.41}
path_hcs00061.kgml:
path_hcs00061.kgml: Found a trail of span 15 containing skipped vertices
path_hcs00061.kgml: 258 -> [142] -> 139 -> [263] -> 133 -> [130] -> 269 -> [125] -> 122 -> [119] -> 275 -> [266] -> 111 -> [108 -> 278] -> 293 -> 277 -> [274] -> 100 -> [97] -> 279 -> [281] -> 89 -> [86 -> 283 -> 81] -> 78 -> [75] -> 285 -> [287] -> 256
path_hcs00061.kgml: R04355 -> [R04533] -> R04428 -> [R04429] -> R04952 -> [R04953] -> R04954 -> [{R04955, R04956}] -> R04957 -> [R04536] -> R04537 -> [R04958] -> R04960 -> [R04534 -> R04535] -> R07639 -> R04535 -> [R04961] -> R04963 -> [R04964] -> R04965 -> [R04724] -> R04726 -> [R04566 -> R04568 -> {R04966, R04967}] -> R04968 -> [R04543] -> R04544 -> [R04969] -> R07762
path_hcs00061.kgml: hcs:FF32_06970 -> [{hcs:FF32_16225, hcs:FF32_17260}] -> hcs:FF32_06975 -> [hcs:FF32_00980] -> hcs:FF32_06970 -> [{hcs:FF32_16225, hcs:FF32_17260}] -> hcs:FF32_06975 -> [hcs:FF32_16265] -> hcs:FF32_06970 -> [{hcs:FF32_16225, hcs:FF32_17260}] -> hcs:FF32_06975 -> [hcs:FF32_00980] -> hcs:FF32_06970 -> [{hcs:FF32_16225, hcs:FF32_17260} -> hcs:FF32_08865] -> hcs:FF32_06975 -> hcs:FF32_06975 -> [hcs:FF32_00980] -> hcs:FF32_06970 -> [{hcs:FF32_16225, hcs:FF32_17260}] -> hcs:FF32_06975 -> [hcs:FF32_00980] -> hcs:FF32_06970 -> [{hcs:FF32_16225, hcs:FF32_17260} -> hcs:FF32_08865 -> hcs:FF32_16265] -> hcs:FF32_06970 -> [{hcs:FF32_16225, hcs:FF32_17260}] -> hcs:FF32_06975 -> [hcs:FF32_00980] -> hcs:FF32_06970
path_hcs00061.kgml: {2.3.1.179, 2.3.1.41, 2.3.1.85, 2.3.1.86} -> [{1.1.1.100, 2.3.1.85, 2.3.1.86}] -> {2.3.1.85, 2.3.1.86, 4.2.1.59} -> [1.3.1.9] -> {2.3.1.179, 2.3.1.41, 2.3.1.85, 2.3.1.86} -> [{1.1.1.100, 2.3.1.85, 2.3.1.86}] -> {2.3.1.85, 2.3.1.86, 4.2.1.59} -> [{1.3.1.9, 1.3.1.10, 1.3.1.104, 1.3.1.39, 2.3.1.85, 2.3.1.86}] -> {2.3.1.179, 2.3.1.41, 2.3.1.85, 2.3.1.86} -> [{1.1.1.100, 2.3.1.85, 2.3.1.86}] -> {2.3.1.85, 2.3.1.86, 4.2.1.59} -> [1.3.1.9] -> {2.3.1.179, 2.3.1.41, 2.3.1.85, 2.3.1.86} -> [{1.1.1.100, 2.3.1.85, 2.3.1.86} -> {2.3.1.85, 2.3.1.86, 4.2.1.59}] -> 5.3.3.14 -> {2.3.1.85, 2.3.1.86, 4.2.1.59} -> [1.3.1.9] -> {2.3.1.179, 2.3.1.41, 2.3.1.85, 2.3.1.86} -> [{1.1.1.100, 2.3.1.85, 2.3.1.86}] -> {2.3.1.85, 2.3.1.86, 4.2.1.59} -> [1.3.1.9] -> {2.3.1.179, 2.3.1.41, 2.3.1.85, 2.3.1.86} -> [{1.1.1.100, 2.3.1.85, 2.3.1.86} -> {2.3.1.85, 2.3.1.86, 4.2.1.59} -> {1.3.1.9, 1.3.1.10, 1.3.1.104, 1.3.1.39, 2.3.1.85, 2.3.1.86}] -> {2.3.1.179, 2.3.1.41, 2.3.1.85, 2.3.1.86} -> [{1.1.1.100, 2.3.1.85, 2.3.1.86}] -> {2.3.1.85, 2.3.1.86, 4.2.1.59} -> [1.3.1.9] -> {2.3.1.179, 2.3.1.199, 2.3.1.41}
path_hcs00061.kgml:
path_hcs00061.kgml: Found a trail of span 15 containing skipped vertices
path_hcs00061.kgml: 147 -> 63 -> 130 -> [270 -> 125] -> 62 -> 119 -> [275 -> 114] -> 61 -> 108 -> [278 -> 103] -> 60 -> 97 -> [279 -> 281] -> 59 -> 86 -> [283 -> 81] -> 58 -> 75 -> [285 -> 70] -> 53 -> 54
path_hcs00061.kgml: R01626 -> R04952 -> R04953 -> [R04954 -> {R04955, R04956}] -> R04957 -> R04536 -> [R04537 -> {R04958, R04959}] -> R04960 -> R04534 -> [R04535 -> {R04961, R04962}] -> R04963 -> R04964 -> [R04965 -> R04724] -> R04726 -> R04566 -> [R04568 -> {R04966, R04967}] -> R04968 -> R04543 -> [R04544 -> {R04969, R04970}] -> R07762 -> R07763
path_hcs00061.kgml: hcs:FF32_17265 -> hcs:FF32_17250 -> {hcs:FF32_16225, hcs:FF32_17260} -> [hcs:FF32_08865 -> hcs:FF32_16265] -> hcs:FF32_17250 -> {hcs:FF32_16225, hcs:FF32_17260} -> [hcs:FF32_06975 -> hcs:FF32_16265] -> hcs:FF32_17250 -> {hcs:FF32_16225, hcs:FF32_17260} -> [hcs:FF32_08865 -> hcs:FF32_16265] -> hcs:FF32_17250 -> {hcs:FF32_16225, hcs:FF32_17260} -> [hcs:FF32_06975 -> hcs:FF32_00980] -> hcs:FF32_17250 -> {hcs:FF32_16225, hcs:FF32_17260} -> [hcs:FF32_08865 -> hcs:FF32_16265] -> hcs:FF32_17250 -> {hcs:FF32_16225, hcs:FF32_17260} -> [hcs:FF32_06975 -> hcs:FF32_16265] -> hcs:FF32_17250 -> {hcs:FF32_16225, hcs:FF32_17260}
path_hcs00061.kgml: {2.3.1.39, 2.3.1.85, 2.3.1.86} -> {2.3.1.179, 2.3.1.41, 2.3.1.85, 2.3.1.86} -> {1.1.1.100, 2.3.1.85, 2.3.1.86} -> [{2.3.1.85, 2.3.1.86, 4.2.1.59} -> {1.3.1.9, 1.3.1.10, 1.3.1.104, 1.3.1.39, 2.3.1.85, 2.3.1.86}] -> {2.3.1.179, 2.3.1.41, 2.3.1.85, 2.3.1.86} -> {1.1.1.100, 2.3.1.85, 2.3.1.86} -> [{2.3.1.85, 2.3.1.86, 4.2.1.59} -> {1.3.1.9, 1.3.1.10, 1.3.1.104, 1.3.1.39, 2.3.1.85, 2.3.1.86}] -> {2.3.1.179, 2.3.1.41, 2.3.1.85, 2.3.1.86} -> {1.1.1.100, 2.3.1.85, 2.3.1.86} -> [{2.3.1.85, 2.3.1.86, 4.2.1.59} -> {1.3.1.9, 1.3.1.10, 1.3.1.104, 1.3.1.39, 2.3.1.85, 2.3.1.86}] -> {2.3.1.179, 2.3.1.41, 2.3.1.85, 2.3.1.86} -> {1.1.1.100, 2.3.1.85, 2.3.1.86} -> [{2.3.1.85, 2.3.1.86, 4.2.1.59} -> 1.3.1.9] -> {2.3.1.179, 2.3.1.41, 2.3.1.85, 2.3.1.86} -> {1.1.1.100, 2.3.1.85, 2.3.1.86} -> [{2.3.1.85, 2.3.1.86, 4.2.1.59} -> {1.3.1.9, 1.3.1.10, 1.3.1.104, 1.3.1.39, 2.3.1.85, 2.3.1.86}] -> {2.3.1.179, 2.3.1.41, 2.3.1.85, 2.3.1.86} -> {1.1.1.100, 2.3.1.85, 2.3.1.86} -> [{2.3.1.85, 2.3.1.86, 4.2.1.59} -> {1.3.1.9, 1.3.1.10, 1.3.1.104, 1.3.1.39, 2.3.1.85, 2.3.1.86}] -> {2.3.1.179, 2.3.1.199, 2.3.1.41} -> 1.1.1.100
path_hcs00061.kgml: Skipped genes: hcs:FF32_17255
path_hcs00061.kgml:
path_hcs00061.kgml: Found a trail of span 15 containing skipped vertices
path_hcs00061.kgml: 258 -> [142] -> 139 -> [263] -> 133 -> [130] -> 269 -> [125] -> 122 -> [119] -> 275 -> [266] -> 111 -> [108 -> 278] -> 293 -> 277 -> [274] -> 100 -> [97] -> 279 -> [281] -> 89 -> [86] -> 282 -> [81 -> 58 -> 75] -> 285 -> [287] -> 256
path_hcs00061.kgml: R04355 -> [R04533] -> R04428 -> [R04429] -> R04952 -> [R04953] -> R04954 -> [{R04955, R04956}] -> R04957 -> [R04536] -> R04537 -> [R04958] -> R04960 -> [R04534 -> R04535] -> R07639 -> R04535 -> [R04961] -> R04963 -> [R04964] -> R04965 -> [R04724] -> R04726 -> [R04566] -> R04568 -> [{R04966, R04967} -> R04968 -> R04543] -> R04544 -> [R04969] -> R07762
path_hcs00061.kgml: hcs:FF32_06970 -> [{hcs:FF32_16225, hcs:FF32_17260}] -> hcs:FF32_06975 -> [hcs:FF32_00980] -> hcs:FF32_06970 -> [{hcs:FF32_16225, hcs:FF32_17260}] -> hcs:FF32_06975 -> [hcs:FF32_16265] -> hcs:FF32_06970 -> [{hcs:FF32_16225, hcs:FF32_17260}] -> hcs:FF32_06975 -> [hcs:FF32_00980] -> hcs:FF32_06970 -> [{hcs:FF32_16225, hcs:FF32_17260} -> hcs:FF32_08865] -> hcs:FF32_06975 -> hcs:FF32_06975 -> [hcs:FF32_00980] -> hcs:FF32_06970 -> [{hcs:FF32_16225, hcs:FF32_17260}] -> hcs:FF32_06975 -> [hcs:FF32_00980] -> hcs:FF32_06970 -> [{hcs:FF32_16225, hcs:FF32_17260}] -> hcs:FF32_06975 -> [hcs:FF32_16265 -> hcs:FF32_17250 -> {hcs:FF32_16225, hcs:FF32_17260}] -> hcs:FF32_06975 -> [hcs:FF32_00980] -> hcs:FF32_06970
path_hcs00061.kgml: {2.3.1.179, 2.3.1.41, 2.3.1.85, 2.3.1.86} -> [{1.1.1.100, 2.3.1.85, 2.3.1.86}] -> {2.3.1.85, 2.3.1.86, 4.2.1.59} -> [1.3.1.9] -> {2.3.1.179, 2.3.1.41, 2.3.1.85, 2.3.1.86} -> [{1.1.1.100, 2.3.1.85, 2.3.1.86}] -> {2.3.1.85, 2.3.1.86, 4.2.1.59} -> [{1.3.1.9, 1.3.1.10, 1.3.1.104, 1.3.1.39, 2.3.1.85, 2.3.1.86}] -> {2.3.1.179, 2.3.1.41, 2.3.1.85, 2.3.1.86} -> [{1.1.1.100, 2.3.1.85, 2.3.1.86}] -> {2.3.1.85, 2.3.1.86, 4.2.1.59} -> [1.3.1.9] -> {2.3.1.179, 2.3.1.41, 2.3.1.85, 2.3.1.86} -> [{1.1.1.100, 2.3.1.85, 2.3.1.86} -> {2.3.1.85, 2.3.1.86, 4.2.1.59}] -> 5.3.3.14 -> {2.3.1.85, 2.3.1.86, 4.2.1.59} -> [1.3.1.9] -> {2.3.1.179, 2.3.1.41, 2.3.1.85, 2.3.1.86} -> [{1.1.1.100, 2.3.1.85, 2.3.1.86}] -> {2.3.1.85, 2.3.1.86, 4.2.1.59} -> [1.3.1.9] -> {2.3.1.179, 2.3.1.41, 2.3.1.85, 2.3.1.86} -> [{1.1.1.100, 2.3.1.85, 2.3.1.86}] -> {2.3.1.85, 2.3.1.86, 4.2.1.59} -> [{1.3.1.9, 1.3.1.10, 1.3.1.104, 1.3.1.39, 2.3.1.85, 2.3.1.86} -> {2.3.1.179, 2.3.1.41, 2.3.1.85, 2.3.1.86} -> {1.1.1.100, 2.3.1.85, 2.3.1.86}] -> {2.3.1.85, 2.3.1.86, 4.2.1.59} -> [1.3.1.9] -> {2.3.1.179, 2.3.1.199, 2.3.1.41}
path_hcs00061.kgml:
path_hcs00061.kgml: Found a trail of span 15 containing skipped vertices
path_hcs00061.kgml: 258 -> [142] -> 139 -> [263] -> 133 -> [130] -> 269 -> [125] -> 122 -> [119] -> 275 -> [266] -> 111 -> [108 -> 278] -> 293 -> 277 -> [274] -> 100 -> [97 -> 279 -> 281] -> 89 -> [86] -> 282 -> [81] -> 78 -> [75] -> 285 -> [287] -> 256
path_hcs00061.kgml: R04355 -> [R04533] -> R04428 -> [R04429] -> R04952 -> [R04953] -> R04954 -> [{R04955, R04956}] -> R04957 -> [R04536] -> R04537 -> [R04958] -> R04960 -> [R04534 -> R04535] -> R07639 -> R04535 -> [R04961] -> R04963 -> [R04964 -> R04965 -> R04724] -> R04726 -> [R04566] -> R04568 -> [{R04966, R04967}] -> R04968 -> [R04543] -> R04544 -> [R04969] -> R07762
path_hcs00061.kgml: hcs:FF32_06970 -> [{hcs:FF32_16225, hcs:FF32_17260}] -> hcs:FF32_06975 -> [hcs:FF32_00980] -> hcs:FF32_06970 -> [{hcs:FF32_16225, hcs:FF32_17260}] -> hcs:FF32_06975 -> [hcs:FF32_16265] -> hcs:FF32_06970 -> [{hcs:FF32_16225, hcs:FF32_17260}] -> hcs:FF32_06975 -> [hcs:FF32_00980] -> hcs:FF32_06970 -> [{hcs:FF32_16225, hcs:FF32_17260} -> hcs:FF32_08865] -> hcs:FF32_06975 -> hcs:FF32_06975 -> [hcs:FF32_00980] -> hcs:FF32_06970 -> [{hcs:FF32_16225, hcs:FF32_17260} -> hcs:FF32_06975 -> hcs:FF32_00980] -> hcs:FF32_06970 -> [{hcs:FF32_16225, hcs:FF32_17260}] -> hcs:FF32_06975 -> [hcs:FF32_16265] -> hcs:FF32_06970 -> [{hcs:FF32_16225, hcs:FF32_17260}] -> hcs:FF32_06975 -> [hcs:FF32_00980] -> hcs:FF32_06970
path_hcs00061.kgml: {2.3.1.179, 2.3.1.41, 2.3.1.85, 2.3.1.86} -> [{1.1.1.100, 2.3.1.85, 2.3.1.86}] -> {2.3.1.85, 2.3.1.86, 4.2.1.59} -> [1.3.1.9] -> {2.3.1.179, 2.3.1.41, 2.3.1.85, 2.3.1.86} -> [{1.1.1.100, 2.3.1.85, 2.3.1.86}] -> {2.3.1.85, 2.3.1.86, 4.2.1.59} -> [{1.3.1.9, 1.3.1.10, 1.3.1.104, 1.3.1.39, 2.3.1.85, 2.3.1.86}] -> {2.3.1.179, 2.3.1.41, 2.3.1.85, 2.3.1.86} -> [{1.1.1.100, 2.3.1.85, 2.3.1.86}] -> {2.3.1.85, 2.3.1.86, 4.2.1.59} -> [1.3.1.9] -> {2.3.1.179, 2.3.1.41, 2.3.1.85, 2.3.1.86} -> [{1.1.1.100, 2.3.1.85, 2.3.1.86} -> {2.3.1.85, 2.3.1.86, 4.2.1.59}] -> 5.3.3.14 -> {2.3.1.85, 2.3.1.86, 4.2.1.59} -> [1.3.1.9] -> {2.3.1.179, 2.3.1.41, 2.3.1.85, 2.3.1.86} -> [{1.1.1.100, 2.3.1.85, 2.3.1.86} -> {2.3.1.85, 2.3.1.86, 4.2.1.59} -> 1.3.1.9] -> {2.3.1.179, 2.3.1.41, 2.3.1.85, 2.3.1.86} -> [{1.1.1.100, 2.3.1.85, 2.3.1.86}] -> {2.3.1.85, 2.3.1.86, 4.2.1.59} -> [{1.3.1.9, 1.3.1.10, 1.3.1.104, 1.3.1.39, 2.3.1.85, 2.3.1.86}] -> {2.3.1.179, 2.3.1.41, 2.3.1.85, 2.3.1.86} -> [{1.1.1.100, 2.3.1.85, 2.3.1.86}] -> {2.3.1.85, 2.3.1.86, 4.2.1.59} -> [1.3.1.9] -> {2.3.1.179, 2.3.1.199, 2.3.1.41}
path_hcs00061.kgml:
path_hcs00061.kgml: Found a trail of span 15 containing skipped vertices
path_hcs00061.kgml: 258 -> [142] -> 139 -> [263 -> 133 -> 130] -> 269 -> [125] -> 122 -> [119] -> 275 -> [266] -> 111 -> [108 -> 278] -> 293 -> 277 -> [274] -> 100 -> [97] -> 279 -> [281] -> 89 -> [86] -> 282 -> [81] -> 78 -> [75] -> 285 -> [287] -> 256
path_hcs00061.kgml: R04355 -> [R04533] -> R04428 -> [R04429 -> R04952 -> R04953] -> R04954 -> [{R04955, R04956}] -> R04957 -> [R04536] -> R04537 -> [R04958] -> R04960 -> [R04534 -> R04535] -> R07639 -> R04535 -> [R04961] -> R04963 -> [R04964] -> R04965 -> [R04724] -> R04726 -> [R04566] -> R04568 -> [{R04966, R04967}] -> R04968 -> [R04543] -> R04544 -> [R04969] -> R07762
path_hcs00061.kgml: hcs:FF32_06970 -> [{hcs:FF32_16225, hcs:FF32_17260}] -> hcs:FF32_06975 -> [hcs:FF32_00980 -> hcs:FF32_06970 -> {hcs:FF32_16225, hcs:FF32_17260}] -> hcs:FF32_06975 -> [hcs:FF32_16265] -> hcs:FF32_06970 -> [{hcs:FF32_16225, hcs:FF32_17260}] -> hcs:FF32_06975 -> [hcs:FF32_00980] -> hcs:FF32_06970 -> [{hcs:FF32_16225, hcs:FF32_17260} -> hcs:FF32_08865] -> hcs:FF32_06975 -> hcs:FF32_06975 -> [hcs:FF32_00980] -> hcs:FF32_06970 -> [{hcs:FF32_16225, hcs:FF32_17260}] -> hcs:FF32_06975 -> [hcs:FF32_00980] -> hcs:FF32_06970 -> [{hcs:FF32_16225, hcs:FF32_17260}] -> hcs:FF32_06975 -> [hcs:FF32_16265] -> hcs:FF32_06970 -> [{hcs:FF32_16225, hcs:FF32_17260}] -> hcs:FF32_06975 -> [hcs:FF32_00980] -> hcs:FF32_06970
path_hcs00061.kgml: {2.3.1.179, 2.3.1.41, 2.3.1.85, 2.3.1.86} -> [{1.1.1.100, 2.3.1.85, 2.3.1.86}] -> {2.3.1.85, 2.3.1.86, 4.2.1.59} -> [1.3.1.9 -> {2.3.1.179, 2.3.1.41, 2.3.1.85, 2.3.1.86} -> {1.1.1.100, 2.3.1.85, 2.3.1.86}] -> {2.3.1.85, 2.3.1.86, 4.2.1.59} -> [{1.3.1.9, 1.3.1.10, 1.3.1.104, 1.3.1.39, 2.3.1.85, 2.3.1.86}] -> {2.3.1.179, 2.3.1.41, 2.3.1.85, 2.3.1.86} -> [{1.1.1.100, 2.3.1.85, 2.3.1.86}] -> {2.3.1.85, 2.3.1.86, 4.2.1.59} -> [1.3.1.9] -> {2.3.1.179, 2.3.1.41, 2.3.1.85, 2.3.1.86} -> [{1.1.1.100, 2.3.1.85, 2.3.1.86} -> {2.3.1.85, 2.3.1.86, 4.2.1.59}] -> 5.3.3.14 -> {2.3.1.85, 2.3.1.86, 4.2.1.59} -> [1.3.1.9] -> {2.3.1.179, 2.3.1.41, 2.3.1.85, 2.3.1.86} -> [{1.1.1.100, 2.3.1.85, 2.3.1.86}] -> {2.3.1.85, 2.3.1.86, 4.2.1.59} -> [1.3.1.9] -> {2.3.1.179, 2.3.1.41, 2.3.1.85, 2.3.1.86} -> [{1.1.1.100, 2.3.1.85, 2.3.1.86}] -> {2.3.1.85, 2.3.1.86, 4.2.1.59} -> [{1.3.1.9, 1.3.1.10, 1.3.1.104, 1.3.1.39, 2.3.1.85, 2.3.1.86}] -> {2.3.1.179, 2.3.1.41, 2.3.1.85, 2.3.1.86} -> [{1.1.1.100, 2.3.1.85, 2.3.1.86}] -> {2.3.1.85, 2.3.1.86, 4.2.1.59} -> [1.3.1.9] -> {2.3.1.179, 2.3.1.199, 2.3.1.41}
path_hcs00061.kgml:
path_hcs00061.kgml: Found a trail of span 15 containing skipped vertices
path_hcs00061.kgml: 258 -> [142] -> 139 -> [263] -> 133 -> [130] -> 269 -> [125] -> 122 -> [119] -> 275 -> [266] -> 111 -> [108 -> 278] -> 293 -> 277 -> [274] -> 100 -> [97] -> 279 -> [281 -> 89 -> 86] -> 282 -> [81] -> 78 -> [75] -> 285 -> [287] -> 256
path_hcs00061.kgml: R04355 -> [R04533] -> R04428 -> [R04429] -> R04952 -> [R04953] -> R04954 -> [{R04955, R04956}] -> R04957 -> [R04536] -> R04537 -> [R04958] -> R04960 -> [R04534 -> R04535] -> R07639 -> R04535 -> [R04961] -> R04963 -> [R04964] -> R04965 -> [R04724 -> R04726 -> R04566] -> R04568 -> [{R04966, R04967}] -> R04968 -> [R04543] -> R04544 -> [R04969] -> R07762
path_hcs00061.kgml: hcs:FF32_06970 -> [{hcs:FF32_16225, hcs:FF32_17260}] -> hcs:FF32_06975 -> [hcs:FF32_00980] -> hcs:FF32_06970 -> [{hcs:FF32_16225, hcs:FF32_17260}] -> hcs:FF32_06975 -> [hcs:FF32_16265] -> hcs:FF32_06970 -> [{hcs:FF32_16225, hcs:FF32_17260}] -> hcs:FF32_06975 -> [hcs:FF32_00980] -> hcs:FF32_06970 -> [{hcs:FF32_16225, hcs:FF32_17260} -> hcs:FF32_08865] -> hcs:FF32_06975 -> hcs:FF32_06975 -> [hcs:FF32_00980] -> hcs:FF32_06970 -> [{hcs:FF32_16225, hcs:FF32_17260}] -> hcs:FF32_06975 -> [hcs:FF32_00980 -> hcs:FF32_06970 -> {hcs:FF32_16225, hcs:FF32_17260}] -> hcs:FF32_06975 -> [hcs:FF32_16265] -> hcs:FF32_06970 -> [{hcs:FF32_16225, hcs:FF32_17260}] -> hcs:FF32_06975 -> [hcs:FF32_00980] -> hcs:FF32_06970
path_hcs00061.kgml: {2.3.1.179, 2.3.1.41, 2.3.1.85, 2.3.1.86} -> [{1.1.1.100, 2.3.1.85, 2.3.1.86}] -> {2.3.1.85, 2.3.1.86, 4.2.1.59} -> [1.3.1.9] -> {2.3.1.179, 2.3.1.41, 2.3.1.85, 2.3.1.86} -> [{1.1.1.100, 2.3.1.85, 2.3.1.86}] -> {2.3.1.85, 2.3.1.86, 4.2.1.59} -> [{1.3.1.9, 1.3.1.10, 1.3.1.104, 1.3.1.39, 2.3.1.85, 2.3.1.86}] -> {2.3.1.179, 2.3.1.41, 2.3.1.85, 2.3.1.86} -> [{1.1.1.100, 2.3.1.85, 2.3.1.86}] -> {2.3.1.85, 2.3.1.86, 4.2.1.59} -> [1.3.1.9] -> {2.3.1.179, 2.3.1.41, 2.3.1.85, 2.3.1.86} -> [{1.1.1.100, 2.3.1.85, 2.3.1.86} -> {2.3.1.85, 2.3.1.86, 4.2.1.59}] -> 5.3.3.14 -> {2.3.1.85, 2.3.1.86, 4.2.1.59} -> [1.3.1.9] -> {2.3.1.179, 2.3.1.41, 2.3.1.85, 2.3.1.86} -> [{1.1.1.100, 2.3.1.85, 2.3.1.86}] -> {2.3.1.85, 2.3.1.86, 4.2.1.59} -> [1.3.1.9 -> {2.3.1.179, 2.3.1.41, 2.3.1.85, 2.3.1.86} -> {1.1.1.100, 2.3.1.85, 2.3.1.86}] -> {2.3.1.85, 2.3.1.86, 4.2.1.59} -> [{1.3.1.9, 1.3.1.10, 1.3.1.104, 1.3.1.39, 2.3.1.85, 2.3.1.86}] -> {2.3.1.179, 2.3.1.41, 2.3.1.85, 2.3.1.86} -> [{1.1.1.100, 2.3.1.85, 2.3.1.86}] -> {2.3.1.85, 2.3.1.86, 4.2.1.59} -> [1.3.1.9] -> {2.3.1.179, 2.3.1.199, 2.3.1.41}
path_hcs00061.kgml:
path_hcs00061.kgml: Found a trail of span 15 containing skipped vertices
path_hcs00061.kgml: 258 -> [142] -> 139 -> [263] -> 133 -> [130] -> 269 -> [125] -> 122 -> [119] -> 275 -> [266] -> 111 -> [108 -> 278] -> 293 -> 277 -> [274 -> 60 -> 97] -> 279 -> [281] -> 89 -> [86] -> 282 -> [81] -> 78 -> [75] -> 285 -> [287] -> 256
path_hcs00061.kgml: R04355 -> [R04533] -> R04428 -> [R04429] -> R04952 -> [R04953] -> R04954 -> [{R04955, R04956}] -> R04957 -> [R04536] -> R04537 -> [R04958] -> R04960 -> [R04534 -> R04535] -> R07639 -> R04535 -> [R04961 -> R04963 -> R04964] -> R04965 -> [R04724] -> R04726 -> [R04566] -> R04568 -> [{R04966, R04967}] -> R04968 -> [R04543] -> R04544 -> [R04969] -> R07762
path_hcs00061.kgml: hcs:FF32_06970 -> [{hcs:FF32_16225, hcs:FF32_17260}] -> hcs:FF32_06975 -> [hcs:FF32_00980] -> hcs:FF32_06970 -> [{hcs:FF32_16225, hcs:FF32_17260}] -> hcs:FF32_06975 -> [hcs:FF32_16265] -> hcs:FF32_06970 -> [{hcs:FF32_16225, hcs:FF32_17260}] -> hcs:FF32_06975 -> [hcs:FF32_00980] -> hcs:FF32_06970 -> [{hcs:FF32_16225, hcs:FF32_17260} -> hcs:FF32_08865] -> hcs:FF32_06975 -> hcs:FF32_06975 -> [hcs:FF32_00980 -> hcs:FF32_17250 -> {hcs:FF32_16225, hcs:FF32_17260}] -> hcs:FF32_06975 -> [hcs:FF32_00980] -> hcs:FF32_06970 -> [{hcs:FF32_16225, hcs:FF32_17260}] -> hcs:FF32_06975 -> [hcs:FF32_16265] -> hcs:FF32_06970 -> [{hcs:FF32_16225, hcs:FF32_17260}] -> hcs:FF32_06975 -> [hcs:FF32_00980] -> hcs:FF32_06970
path_hcs00061.kgml: {2.3.1.179, 2.3.1.41, 2.3.1.85, 2.3.1.86} -> [{1.1.1.100, 2.3.1.85, 2.3.1.86}] -> {2.3.1.85, 2.3.1.86, 4.2.1.59} -> [1.3.1.9] -> {2.3.1.179, 2.3.1.41, 2.3.1.85, 2.3.1.86} -> [{1.1.1.100, 2.3.1.85, 2.3.1.86}] -> {2.3.1.85, 2.3.1.86, 4.2.1.59} -> [{1.3.1.9, 1.3.1.10, 1.3.1.104, 1.3.1.39, 2.3.1.85, 2.3.1.86}] -> {2.3.1.179, 2.3.1.41, 2.3.1.85, 2.3.1.86} -> [{1.1.1.100, 2.3.1.85, 2.3.1.86}] -> {2.3.1.85, 2.3.1.86, 4.2.1.59} -> [1.3.1.9] -> {2.3.1.179, 2.3.1.41, 2.3.1.85, 2.3.1.86} -> [{1.1.1.100, 2.3.1.85, 2.3.1.86} -> {2.3.1.85, 2.3.1.86, 4.2.1.59}] -> 5.3.3.14 -> {2.3.1.85, 2.3.1.86, 4.2.1.59} -> [1.3.1.9 -> {2.3.1.179, 2.3.1.41, 2.3.1.85, 2.3.1.86} -> {1.1.1.100, 2.3.1.85, 2.3.1.86}] -> {2.3.1.85, 2.3.1.86, 4.2.1.59} -> [1.3.1.9] -> {2.3.1.179, 2.3.1.41, 2.3.1.85, 2.3.1.86} -> [{1.1.1.100, 2.3.1.85, 2.3.1.86}] -> {2.3.1.85, 2.3.1.86, 4.2.1.59} -> [{1.3.1.9, 1.3.1.10, 1.3.1.104, 1.3.1.39, 2.3.1.85, 2.3.1.86}] -> {2.3.1.179, 2.3.1.41, 2.3.1.85, 2.3.1.86} -> [{1.1.1.100, 2.3.1.85, 2.3.1.86}] -> {2.3.1.85, 2.3.1.86, 4.2.1.59} -> [1.3.1.9] -> {2.3.1.179, 2.3.1.199, 2.3.1.41}
path_hcs00061.kgml:
path_hcs00061.kgml: Found a trail of span 15 containing skipped vertices
path_hcs00061.kgml: 258 -> [142] -> 139 -> [263] -> 133 -> [130] -> 269 -> [125] -> 122 -> [119] -> 275 -> [114 -> 61 -> 108] -> 277 -> 293 -> [274] -> 100 -> [97] -> 279 -> [281] -> 89 -> [86] -> 282 -> [81] -> 78 -> [75] -> 285 -> [287] -> 256
path_hcs00061.kgml: R04355 -> [R04533] -> R04428 -> [R04429] -> R04952 -> [R04953] -> R04954 -> [{R04955, R04956}] -> R04957 -> [R04536] -> R04537 -> [{R04958, R04959} -> R04960 -> R04534] -> R04535 -> R07639 -> [R04961] -> R04963 -> [R04964] -> R04965 -> [R04724] -> R04726 -> [R04566] -> R04568 -> [{R04966, R04967}] -> R04968 -> [R04543] -> R04544 -> [R04969] -> R07762
path_hcs00061.kgml: hcs:FF32_06970 -> [{hcs:FF32_16225, hcs:FF32_17260}] -> hcs:FF32_06975 -> [hcs:FF32_00980] -> hcs:FF32_06970 -> [{hcs:FF32_16225, hcs:FF32_17260}] -> hcs:FF32_06975 -> [hcs:FF32_16265] -> hcs:FF32_06970 -> [{hcs:FF32_16225, hcs:FF32_17260}] -> hcs:FF32_06975 -> [hcs:FF32_16265 -> hcs:FF32_17250 -> {hcs:FF32_16225, hcs:FF32_17260}] -> hcs:FF32_06975 -> hcs:FF32_06975 -> [hcs:FF32_00980] -> hcs:FF32_06970 -> [{hcs:FF32_16225, hcs:FF32_17260}] -> hcs:FF32_06975 -> [hcs:FF32_00980] -> hcs:FF32_06970 -> [{hcs:FF32_16225, hcs:FF32_17260}] -> hcs:FF32_06975 -> [hcs:FF32_16265] -> hcs:FF32_06970 -> [{hcs:FF32_16225, hcs:FF32_17260}] -> hcs:FF32_06975 -> [hcs:FF32_00980] -> hcs:FF32_06970
path_hcs00061.kgml: {2.3.1.179, 2.3.1.41, 2.3.1.85, 2.3.1.86} -> [{1.1.1.100, 2.3.1.85, 2.3.1.86}] -> {2.3.1.85, 2.3.1.86, 4.2.1.59} -> [1.3.1.9] -> {2.3.1.179, 2.3.1.41, 2.3.1.85, 2.3.1.86} -> [{1.1.1.100, 2.3.1.85, 2.3.1.86}] -> {2.3.1.85, 2.3.1.86, 4.2.1.59} -> [{1.3.1.9, 1.3.1.10, 1.3.1.104, 1.3.1.39, 2.3.1.85, 2.3.1.86}] -> {2.3.1.179, 2.3.1.41, 2.3.1.85, 2.3.1.86} -> [{1.1.1.100, 2.3.1.85, 2.3.1.86}] -> {2.3.1.85, 2.3.1.86, 4.2.1.59} -> [{1.3.1.9, 1.3.1.10, 1.3.1.104, 1.3.1.39, 2.3.1.85, 2.3.1.86} -> {2.3.1.179, 2.3.1.41, 2.3.1.85, 2.3.1.86} -> {1.1.1.100, 2.3.1.85, 2.3.1.86}] -> {2.3.1.85, 2.3.1.86, 4.2.1.59} -> 5.3.3.14 -> [1.3.1.9] -> {2.3.1.179, 2.3.1.41, 2.3.1.85, 2.3.1.86} -> [{1.1.1.100, 2.3.1.85, 2.3.1.86}] -> {2.3.1.85, 2.3.1.86, 4.2.1.59} -> [1.3.1.9] -> {2.3.1.179, 2.3.1.41, 2.3.1.85, 2.3.1.86} -> [{1.1.1.100, 2.3.1.85, 2.3.1.86}] -> {2.3.1.85, 2.3.1.86, 4.2.1.59} -> [{1.3.1.9, 1.3.1.10, 1.3.1.104, 1.3.1.39, 2.3.1.85, 2.3.1.86}] -> {2.3.1.179, 2.3.1.41, 2.3.1.85, 2.3.1.86} -> [{1.1.1.100, 2.3.1.85, 2.3.1.86}] -> {2.3.1.85, 2.3.1.86, 4.2.1.59} -> [1.3.1.9] -> {2.3.1.179, 2.3.1.199, 2.3.1.41}
path_hcs00061.kgml:
path_hcs00061.kgml: Found a trail of span 14 containing skipped vertices
path_hcs00061.kgml: 147 -> [133] -> 130 -> [270 -> 125] -> 62 -> 119 -> [275 -> 114] -> 61 -> 108 -> [278 -> 103] -> 60 -> 97 -> [279 -> 281] -> 59 -> 86 -> [283 -> 81] -> 58 -> 75 -> [285 -> 70] -> 53 -> 54
path_hcs00061.kgml: R01626 -> [R04952] -> R04953 -> [R04954 -> {R04955, R04956}] -> R04957 -> R04536 -> [R04537 -> {R04958, R04959}] -> R04960 -> R04534 -> [R04535 -> {R04961, R04962}] -> R04963 -> R04964 -> [R04965 -> R04724] -> R04726 -> R04566 -> [R04568 -> {R04966, R04967}] -> R04968 -> R04543 -> [R04544 -> {R04969, R04970}] -> R07762 -> R07763
path_hcs00061.kgml: hcs:FF32_17265 -> [hcs:FF32_06970] -> {hcs:FF32_16225, hcs:FF32_17260} -> [hcs:FF32_08865 -> hcs:FF32_16265] -> hcs:FF32_17250 -> {hcs:FF32_16225, hcs:FF32_17260} -> [hcs:FF32_06975 -> hcs:FF32_16265] -> hcs:FF32_17250 -> {hcs:FF32_16225, hcs:FF32_17260} -> [hcs:FF32_08865 -> hcs:FF32_16265] -> hcs:FF32_17250 -> {hcs:FF32_16225, hcs:FF32_17260} -> [hcs:FF32_06975 -> hcs:FF32_00980] -> hcs:FF32_17250 -> {hcs:FF32_16225, hcs:FF32_17260} -> [hcs:FF32_08865 -> hcs:FF32_16265] -> hcs:FF32_17250 -> {hcs:FF32_16225, hcs:FF32_17260} -> [hcs:FF32_06975 -> hcs:FF32_16265] -> hcs:FF32_17250 -> {hcs:FF32_16225, hcs:FF32_17260}
path_hcs00061.kgml: {2.3.1.39, 2.3.1.85, 2.3.1.86} -> [{2.3.1.179, 2.3.1.41, 2.3.1.85, 2.3.1.86}] -> {1.1.1.100, 2.3.1.85, 2.3.1.86} -> [{2.3.1.85, 2.3.1.86, 4.2.1.59} -> {1.3.1.9, 1.3.1.10, 1.3.1.104, 1.3.1.39, 2.3.1.85, 2.3.1.86}] -> {2.3.1.179, 2.3.1.41, 2.3.1.85, 2.3.1.86} -> {1.1.1.100, 2.3.1.85, 2.3.1.86} -> [{2.3.1.85, 2.3.1.86, 4.2.1.59} -> {1.3.1.9, 1.3.1.10, 1.3.1.104, 1.3.1.39, 2.3.1.85, 2.3.1.86}] -> {2.3.1.179, 2.3.1.41, 2.3.1.85, 2.3.1.86} -> {1.1.1.100, 2.3.1.85, 2.3.1.86} -> [{2.3.1.85, 2.3.1.86, 4.2.1.59} -> {1.3.1.9, 1.3.1.10, 1.3.1.104, 1.3.1.39, 2.3.1.85, 2.3.1.86}] -> {2.3.1.179, 2.3.1.41, 2.3.1.85, 2.3.1.86} -> {1.1.1.100, 2.3.1.85, 2.3.1.86} -> [{2.3.1.85, 2.3.1.86, 4.2.1.59} -> 1.3.1.9] -> {2.3.1.179, 2.3.1.41, 2.3.1.85, 2.3.1.86} -> {1.1.1.100, 2.3.1.85, 2.3.1.86} -> [{2.3.1.85, 2.3.1.86, 4.2.1.59} -> {1.3.1.9, 1.3.1.10, 1.3.1.104, 1.3.1.39, 2.3.1.85, 2.3.1.86}] -> {2.3.1.179, 2.3.1.41, 2.3.1.85, 2.3.1.86} -> {1.1.1.100, 2.3.1.85, 2.3.1.86} -> [{2.3.1.85, 2.3.1.86, 4.2.1.59} -> {1.3.1.9, 1.3.1.10, 1.3.1.104, 1.3.1.39, 2.3.1.85, 2.3.1.86}] -> {2.3.1.179, 2.3.1.199, 2.3.1.41} -> 1.1.1.100
path_hcs00061.kgml: Skipped genes: hcs:FF32_17255
path_hcs00061.kgml:
path_hcs00061.kgml: Found a trail of span 14 containing skipped vertices
path_hcs00061.kgml: 258 -> [142] -> 139 -> [263] -> 133 -> [130] -> 269 -> [125] -> 122 -> [119] -> 275 -> [266] -> 111 -> [108 -> 278 -> 103] -> 100 -> [97] -> 279 -> [281] -> 89 -> [86] -> 282 -> [81] -> 78 -> [75] -> 285 -> [287] -> 256
path_hcs00061.kgml: R04355 -> [R04533] -> R04428 -> [R04429] -> R04952 -> [R04953] -> R04954 -> [{R04955, R04956}] -> R04957 -> [R04536] -> R04537 -> [R04958] -> R04960 -> [R04534 -> R04535 -> {R04961, R04962}] -> R04963 -> [R04964] -> R04965 -> [R04724] -> R04726 -> [R04566] -> R04568 -> [{R04966, R04967}] -> R04968 -> [R04543] -> R04544 -> [R04969] -> R07762
path_hcs00061.kgml: hcs:FF32_06970 -> [{hcs:FF32_16225, hcs:FF32_17260}] -> hcs:FF32_06975 -> [hcs:FF32_00980] -> hcs:FF32_06970 -> [{hcs:FF32_16225, hcs:FF32_17260}] -> hcs:FF32_06975 -> [hcs:FF32_16265] -> hcs:FF32_06970 -> [{hcs:FF32_16225, hcs:FF32_17260}] -> hcs:FF32_06975 -> [hcs:FF32_00980] -> hcs:FF32_06970 -> [{hcs:FF32_16225, hcs:FF32_17260} -> hcs:FF32_08865 -> hcs:FF32_16265] -> hcs:FF32_06970 -> [{hcs:FF32_16225, hcs:FF32_17260}] -> hcs:FF32_06975 -> [hcs:FF32_00980] -> hcs:FF32_06970 -> [{hcs:FF32_16225, hcs:FF32_17260}] -> hcs:FF32_06975 -> [hcs:FF32_16265] -> hcs:FF32_06970 -> [{hcs:FF32_16225, hcs:FF32_17260}] -> hcs:FF32_06975 -> [hcs:FF32_00980] -> hcs:FF32_06970
path_hcs00061.kgml: {2.3.1.179, 2.3.1.41, 2.3.1.85, 2.3.1.86} -> [{1.1.1.100, 2.3.1.85, 2.3.1.86}] -> {2.3.1.85, 2.3.1.86, 4.2.1.59} -> [1.3.1.9] -> {2.3.1.179, 2.3.1.41, 2.3.1.85, 2.3.1.86} -> [{1.1.1.100, 2.3.1.85, 2.3.1.86}] -> {2.3.1.85, 2.3.1.86, 4.2.1.59} -> [{1.3.1.9, 1.3.1.10, 1.3.1.104, 1.3.1.39, 2.3.1.85, 2.3.1.86}] -> {2.3.1.179, 2.3.1.41, 2.3.1.85, 2.3.1.86} -> [{1.1.1.100, 2.3.1.85, 2.3.1.86}] -> {2.3.1.85, 2.3.1.86, 4.2.1.59} -> [1.3.1.9] -> {2.3.1.179, 2.3.1.41, 2.3.1.85, 2.3.1.86} -> [{1.1.1.100, 2.3.1.85, 2.3.1.86} -> {2.3.1.85, 2.3.1.86, 4.2.1.59} -> {1.3.1.9, 1.3.1.10, 1.3.1.104, 1.3.1.39, 2.3.1.85, 2.3.1.86}] -> {2.3.1.179, 2.3.1.41, 2.3.1.85, 2.3.1.86} -> [{1.1.1.100, 2.3.1.85, 2.3.1.86}] -> {2.3.1.85, 2.3.1.86, 4.2.1.59} -> [1.3.1.9] -> {2.3.1.179, 2.3.1.41, 2.3.1.85, 2.3.1.86} -> [{1.1.1.100, 2.3.1.85, 2.3.1.86}] -> {2.3.1.85, 2.3.1.86, 4.2.1.59} -> [{1.3.1.9, 1.3.1.10, 1.3.1.104, 1.3.1.39, 2.3.1.85, 2.3.1.86}] -> {2.3.1.179, 2.3.1.41, 2.3.1.85, 2.3.1.86} -> [{1.1.1.100, 2.3.1.85, 2.3.1.86}] -> {2.3.1.85, 2.3.1.86, 4.2.1.59} -> [1.3.1.9] -> {2.3.1.179, 2.3.1.199, 2.3.1.41}
path_hcs00061.kgml:
path_hcs00061.kgml: Found a trail of span 13 containing skipped vertices
path_hcs00061.kgml: 147 -> 62 -> 119 -> [275 -> 114] -> 61 -> 108 -> [278 -> 103] -> 60 -> 97 -> [279 -> 281] -> 59 -> 86 -> [283 -> 81] -> 58 -> 75 -> [285 -> 70] -> 53 -> 54
path_hcs00061.kgml: R01626 -> R04957 -> R04536 -> [R04537 -> {R04958, R04959}] -> R04960 -> R04534 -> [R04535 -> {R04961, R04962}] -> R04963 -> R04964 -> [R04965 -> R04724] -> R04726 -> R04566 -> [R04568 -> {R04966, R04967}] -> R04968 -> R04543 -> [R04544 -> {R04969, R04970}] -> R07762 -> R07763
path_hcs00061.kgml: hcs:FF32_17265 -> hcs:FF32_17250 -> {hcs:FF32_16225, hcs:FF32_17260} -> [hcs:FF32_06975 -> hcs:FF32_16265] -> hcs:FF32_17250 -> {hcs:FF32_16225, hcs:FF32_17260} -> [hcs:FF32_08865 -> hcs:FF32_16265] -> hcs:FF32_17250 -> {hcs:FF32_16225, hcs:FF32_17260} -> [hcs:FF32_06975 -> hcs:FF32_00980] -> hcs:FF32_17250 -> {hcs:FF32_16225, hcs:FF32_17260} -> [hcs:FF32_08865 -> hcs:FF32_16265] -> hcs:FF32_17250 -> {hcs:FF32_16225, hcs:FF32_17260} -> [hcs:FF32_06975 -> hcs:FF32_16265] -> hcs:FF32_17250 -> {hcs:FF32_16225, hcs:FF32_17260}
path_hcs00061.kgml: {2.3.1.39, 2.3.1.85, 2.3.1.86} -> {2.3.1.179, 2.3.1.41, 2.3.1.85, 2.3.1.86} -> {1.1.1.100, 2.3.1.85, 2.3.1.86} -> [{2.3.1.85, 2.3.1.86, 4.2.1.59} -> {1.3.1.9, 1.3.1.10, 1.3.1.104, 1.3.1.39, 2.3.1.85, 2.3.1.86}] -> {2.3.1.179, 2.3.1.41, 2.3.1.85, 2.3.1.86} -> {1.1.1.100, 2.3.1.85, 2.3.1.86} -> [{2.3.1.85, 2.3.1.86, 4.2.1.59} -> {1.3.1.9, 1.3.1.10, 1.3.1.104, 1.3.1.39, 2.3.1.85, 2.3.1.86}] -> {2.3.1.179, 2.3.1.41, 2.3.1.85, 2.3.1.86} -> {1.1.1.100, 2.3.1.85, 2.3.1.86} -> [{2.3.1.85, 2.3.1.86, 4.2.1.59} -> 1.3.1.9] -> {2.3.1.179, 2.3.1.41, 2.3.1.85, 2.3.1.86} -> {1.1.1.100, 2.3.1.85, 2.3.1.86} -> [{2.3.1.85, 2.3.1.86, 4.2.1.59} -> {1.3.1.9, 1.3.1.10, 1.3.1.104, 1.3.1.39, 2.3.1.85, 2.3.1.86}] -> {2.3.1.179, 2.3.1.41, 2.3.1.85, 2.3.1.86} -> {1.1.1.100, 2.3.1.85, 2.3.1.86} -> [{2.3.1.85, 2.3.1.86, 4.2.1.59} -> {1.3.1.9, 1.3.1.10, 1.3.1.104, 1.3.1.39, 2.3.1.85, 2.3.1.86}] -> {2.3.1.179, 2.3.1.199, 2.3.1.41} -> 1.1.1.100
path_hcs00061.kgml: Skipped genes: hcs:FF32_17255
path_hcs00061.kgml:
path_hcs00061.kgml: Found a trail of span 12 containing skipped vertices
path_hcs00061.kgml: 147 -> [122] -> 119 -> [275 -> 114] -> 61 -> 108 -> [278 -> 103] -> 60 -> 97 -> [279 -> 281] -> 59 -> 86 -> [283 -> 81] -> 58 -> 75 -> [285 -> 70] -> 53 -> 54
path_hcs00061.kgml: R01626 -> [R04957] -> R04536 -> [R04537 -> {R04958, R04959}] -> R04960 -> R04534 -> [R04535 -> {R04961, R04962}] -> R04963 -> R04964 -> [R04965 -> R04724] -> R04726 -> R04566 -> [R04568 -> {R04966, R04967}] -> R04968 -> R04543 -> [R04544 -> {R04969, R04970}] -> R07762 -> R07763
path_hcs00061.kgml: hcs:FF32_17265 -> [hcs:FF32_06970] -> {hcs:FF32_16225, hcs:FF32_17260} -> [hcs:FF32_06975 -> hcs:FF32_16265] -> hcs:FF32_17250 -> {hcs:FF32_16225, hcs:FF32_17260} -> [hcs:FF32_08865 -> hcs:FF32_16265] -> hcs:FF32_17250 -> {hcs:FF32_16225, hcs:FF32_17260} -> [hcs:FF32_06975 -> hcs:FF32_00980] -> hcs:FF32_17250 -> {hcs:FF32_16225, hcs:FF32_17260} -> [hcs:FF32_08865 -> hcs:FF32_16265] -> hcs:FF32_17250 -> {hcs:FF32_16225, hcs:FF32_17260} -> [hcs:FF32_06975 -> hcs:FF32_16265] -> hcs:FF32_17250 -> {hcs:FF32_16225, hcs:FF32_17260}
path_hcs00061.kgml: {2.3.1.39, 2.3.1.85, 2.3.1.86} -> [{2.3.1.179, 2.3.1.41, 2.3.1.85, 2.3.1.86}] -> {1.1.1.100, 2.3.1.85, 2.3.1.86} -> [{2.3.1.85, 2.3.1.86, 4.2.1.59} -> {1.3.1.9, 1.3.1.10, 1.3.1.104, 1.3.1.39, 2.3.1.85, 2.3.1.86}] -> {2.3.1.179, 2.3.1.41, 2.3.1.85, 2.3.1.86} -> {1.1.1.100, 2.3.1.85, 2.3.1.86} -> [{2.3.1.85, 2.3.1.86, 4.2.1.59} -> {1.3.1.9, 1.3.1.10, 1.3.1.104, 1.3.1.39, 2.3.1.85, 2.3.1.86}] -> {2.3.1.179, 2.3.1.41, 2.3.1.85, 2.3.1.86} -> {1.1.1.100, 2.3.1.85, 2.3.1.86} -> [{2.3.1.85, 2.3.1.86, 4.2.1.59} -> 1.3.1.9] -> {2.3.1.179, 2.3.1.41, 2.3.1.85, 2.3.1.86} -> {1.1.1.100, 2.3.1.85, 2.3.1.86} -> [{2.3.1.85, 2.3.1.86, 4.2.1.59} -> {1.3.1.9, 1.3.1.10, 1.3.1.104, 1.3.1.39, 2.3.1.85, 2.3.1.86}] -> {2.3.1.179, 2.3.1.41, 2.3.1.85, 2.3.1.86} -> {1.1.1.100, 2.3.1.85, 2.3.1.86} -> [{2.3.1.85, 2.3.1.86, 4.2.1.59} -> {1.3.1.9, 1.3.1.10, 1.3.1.104, 1.3.1.39, 2.3.1.85, 2.3.1.86}] -> {2.3.1.179, 2.3.1.199, 2.3.1.41} -> 1.1.1.100
path_hcs00061.kgml: Skipped genes: hcs:FF32_17255
path_hcs00061.kgml:
path_hcs00061.kgml: Found a trail of span 11 containing skipped vertices
path_hcs00061.kgml: 147 -> 61 -> 108 -> [278 -> 103] -> 60 -> 97 -> [279 -> 281] -> 59 -> 86 -> [283 -> 81] -> 58 -> 75 -> [285 -> 70] -> 53 -> 54
path_hcs00061.kgml: R01626 -> R04960 -> R04534 -> [R04535 -> {R04961, R04962}] -> R04963 -> R04964 -> [R04965 -> R04724] -> R04726 -> R04566 -> [R04568 -> {R04966, R04967}] -> R04968 -> R04543 -> [R04544 -> {R04969, R04970}] -> R07762 -> R07763
path_hcs00061.kgml: hcs:FF32_17265 -> hcs:FF32_17250 -> {hcs:FF32_16225, hcs:FF32_17260} -> [hcs:FF32_08865 -> hcs:FF32_16265] -> hcs:FF32_17250 -> {hcs:FF32_16225, hcs:FF32_17260} -> [hcs:FF32_06975 -> hcs:FF32_00980] -> hcs:FF32_17250 -> {hcs:FF32_16225, hcs:FF32_17260} -> [hcs:FF32_08865 -> hcs:FF32_16265] -> hcs:FF32_17250 -> {hcs:FF32_16225, hcs:FF32_17260} -> [hcs:FF32_06975 -> hcs:FF32_16265] -> hcs:FF32_17250 -> {hcs:FF32_16225, hcs:FF32_17260}
path_hcs00061.kgml: {2.3.1.39, 2.3.1.85, 2.3.1.86} -> {2.3.1.179, 2.3.1.41, 2.3.1.85, 2.3.1.86} -> {1.1.1.100, 2.3.1.85, 2.3.1.86} -> [{2.3.1.85, 2.3.1.86, 4.2.1.59} -> {1.3.1.9, 1.3.1.10, 1.3.1.104, 1.3.1.39, 2.3.1.85, 2.3.1.86}] -> {2.3.1.179, 2.3.1.41, 2.3.1.85, 2.3.1.86} -> {1.1.1.100, 2.3.1.85, 2.3.1.86} -> [{2.3.1.85, 2.3.1.86, 4.2.1.59} -> 1.3.1.9] -> {2.3.1.179, 2.3.1.41, 2.3.1.85, 2.3.1.86} -> {1.1.1.100, 2.3.1.85, 2.3.1.86} -> [{2.3.1.85, 2.3.1.86, 4.2.1.59} -> {1.3.1.9, 1.3.1.10, 1.3.1.104, 1.3.1.39, 2.3.1.85, 2.3.1.86}] -> {2.3.1.179, 2.3.1.41, 2.3.1.85, 2.3.1.86} -> {1.1.1.100, 2.3.1.85, 2.3.1.86} -> [{2.3.1.85, 2.3.1.86, 4.2.1.59} -> {1.3.1.9, 1.3.1.10, 1.3.1.104, 1.3.1.39, 2.3.1.85, 2.3.1.86}] -> {2.3.1.179, 2.3.1.199, 2.3.1.41} -> 1.1.1.100
path_hcs00061.kgml: Skipped genes: hcs:FF32_17255
path_hcs00061.kgml:
path_hcs00061.kgml: Found a trail of span 10 containing skipped vertices
path_hcs00061.kgml: 147 -> [61] -> 108 -> [278 -> 103] -> 60 -> 97 -> [279 -> 281] -> 59 -> 86 -> [283 -> 81] -> 58 -> 75 -> [285 -> 70] -> 53 -> 54
path_hcs00061.kgml: R01626 -> [R04960] -> R04534 -> [R04535 -> {R04961, R04962}] -> R04963 -> R04964 -> [R04965 -> R04724] -> R04726 -> R04566 -> [R04568 -> {R04966, R04967}] -> R04968 -> R04543 -> [R04544 -> {R04969, R04970}] -> R07762 -> R07763
path_hcs00061.kgml: hcs:FF32_17265 -> [hcs:FF32_17250] -> {hcs:FF32_16225, hcs:FF32_17260} -> [hcs:FF32_08865 -> hcs:FF32_16265] -> hcs:FF32_17250 -> {hcs:FF32_16225, hcs:FF32_17260} -> [hcs:FF32_06975 -> hcs:FF32_00980] -> hcs:FF32_17250 -> {hcs:FF32_16225, hcs:FF32_17260} -> [hcs:FF32_08865 -> hcs:FF32_16265] -> hcs:FF32_17250 -> {hcs:FF32_16225, hcs:FF32_17260} -> [hcs:FF32_06975 -> hcs:FF32_16265] -> hcs:FF32_17250 -> {hcs:FF32_16225, hcs:FF32_17260}
path_hcs00061.kgml: {2.3.1.39, 2.3.1.85, 2.3.1.86} -> [{2.3.1.179, 2.3.1.41, 2.3.1.85, 2.3.1.86}] -> {1.1.1.100, 2.3.1.85, 2.3.1.86} -> [{2.3.1.85, 2.3.1.86, 4.2.1.59} -> {1.3.1.9, 1.3.1.10, 1.3.1.104, 1.3.1.39, 2.3.1.85, 2.3.1.86}] -> {2.3.1.179, 2.3.1.41, 2.3.1.85, 2.3.1.86} -> {1.1.1.100, 2.3.1.85, 2.3.1.86} -> [{2.3.1.85, 2.3.1.86, 4.2.1.59} -> 1.3.1.9] -> {2.3.1.179, 2.3.1.41, 2.3.1.85, 2.3.1.86} -> {1.1.1.100, 2.3.1.85, 2.3.1.86} -> [{2.3.1.85, 2.3.1.86, 4.2.1.59} -> {1.3.1.9, 1.3.1.10, 1.3.1.104, 1.3.1.39, 2.3.1.85, 2.3.1.86}] -> {2.3.1.179, 2.3.1.41, 2.3.1.85, 2.3.1.86} -> {1.1.1.100, 2.3.1.85, 2.3.1.86} -> [{2.3.1.85, 2.3.1.86, 4.2.1.59} -> {1.3.1.9, 1.3.1.10, 1.3.1.104, 1.3.1.39, 2.3.1.85, 2.3.1.86}] -> {2.3.1.179, 2.3.1.199, 2.3.1.41} -> 1.1.1.100
path_hcs00061.kgml: Skipped genes: hcs:FF32_17255
path_hcs00061.kgml:
path_hcs00061.kgml: Found a trail of span 9 containing skipped vertices
path_hcs00061.kgml: 147 -> 60 -> 97 -> [279 -> 281] -> 59 -> 86 -> [283 -> 81] -> 58 -> 75 -> [285 -> 70] -> 53 -> 54
path_hcs00061.kgml: R01626 -> R04963 -> R04964 -> [R04965 -> R04724] -> R04726 -> R04566 -> [R04568 -> {R04966, R04967}] -> R04968 -> R04543 -> [R04544 -> {R04969, R04970}] -> R07762 -> R07763
path_hcs00061.kgml: hcs:FF32_17265 -> hcs:FF32_17250 -> {hcs:FF32_16225, hcs:FF32_17260} -> [hcs:FF32_06975 -> hcs:FF32_00980] -> hcs:FF32_17250 -> {hcs:FF32_16225, hcs:FF32_17260} -> [hcs:FF32_08865 -> hcs:FF32_16265] -> hcs:FF32_17250 -> {hcs:FF32_16225, hcs:FF32_17260} -> [hcs:FF32_06975 -> hcs:FF32_16265] -> hcs:FF32_17250 -> {hcs:FF32_16225, hcs:FF32_17260}
path_hcs00061.kgml: {2.3.1.39, 2.3.1.85, 2.3.1.86} -> {2.3.1.179, 2.3.1.41, 2.3.1.85, 2.3.1.86} -> {1.1.1.100, 2.3.1.85, 2.3.1.86} -> [{2.3.1.85, 2.3.1.86, 4.2.1.59} -> 1.3.1.9] -> {2.3.1.179, 2.3.1.41, 2.3.1.85, 2.3.1.86} -> {1.1.1.100, 2.3.1.85, 2.3.1.86} -> [{2.3.1.85, 2.3.1.86, 4.2.1.59} -> {1.3.1.9, 1.3.1.10, 1.3.1.104, 1.3.1.39, 2.3.1.85, 2.3.1.86}] -> {2.3.1.179, 2.3.1.41, 2.3.1.85, 2.3.1.86} -> {1.1.1.100, 2.3.1.85, 2.3.1.86} -> [{2.3.1.85, 2.3.1.86, 4.2.1.59} -> {1.3.1.9, 1.3.1.10, 1.3.1.104, 1.3.1.39, 2.3.1.85, 2.3.1.86}] -> {2.3.1.179, 2.3.1.199, 2.3.1.41} -> 1.1.1.100
path_hcs00061.kgml: Skipped genes: hcs:FF32_17255
path_hcs00061.kgml:
path_hcs00061.kgml: Found a trail of span 8 containing skipped vertices
path_hcs00061.kgml: 147 -> [60] -> 97 -> [279 -> 281] -> 59 -> 86 -> [283 -> 81] -> 58 -> 75 -> [285 -> 70] -> 53 -> 54
path_hcs00061.kgml: R01626 -> [R04963] -> R04964 -> [R04965 -> R04724] -> R04726 -> R04566 -> [R04568 -> {R04966, R04967}] -> R04968 -> R04543 -> [R04544 -> {R04969, R04970}] -> R07762 -> R07763
path_hcs00061.kgml: hcs:FF32_17265 -> [hcs:FF32_17250] -> {hcs:FF32_16225, hcs:FF32_17260} -> [hcs:FF32_06975 -> hcs:FF32_00980] -> hcs:FF32_17250 -> {hcs:FF32_16225, hcs:FF32_17260} -> [hcs:FF32_08865 -> hcs:FF32_16265] -> hcs:FF32_17250 -> {hcs:FF32_16225, hcs:FF32_17260} -> [hcs:FF32_06975 -> hcs:FF32_16265] -> hcs:FF32_17250 -> {hcs:FF32_16225, hcs:FF32_17260}
path_hcs00061.kgml: {2.3.1.39, 2.3.1.85, 2.3.1.86} -> [{2.3.1.179, 2.3.1.41, 2.3.1.85, 2.3.1.86}] -> {1.1.1.100, 2.3.1.85, 2.3.1.86} -> [{2.3.1.85, 2.3.1.86, 4.2.1.59} -> 1.3.1.9] -> {2.3.1.179, 2.3.1.41, 2.3.1.85, 2.3.1.86} -> {1.1.1.100, 2.3.1.85, 2.3.1.86} -> [{2.3.1.85, 2.3.1.86, 4.2.1.59} -> {1.3.1.9, 1.3.1.10, 1.3.1.104, 1.3.1.39, 2.3.1.85, 2.3.1.86}] -> {2.3.1.179, 2.3.1.41, 2.3.1.85, 2.3.1.86} -> {1.1.1.100, 2.3.1.85, 2.3.1.86} -> [{2.3.1.85, 2.3.1.86, 4.2.1.59} -> {1.3.1.9, 1.3.1.10, 1.3.1.104, 1.3.1.39, 2.3.1.85, 2.3.1.86}] -> {2.3.1.179, 2.3.1.199, 2.3.1.41} -> 1.1.1.100
path_hcs00061.kgml: Skipped genes: hcs:FF32_17255
path_hcs00061.kgml:
path_hcs00061.kgml: Found a trail of span 7 containing skipped vertices
path_hcs00061.kgml: 147 -> 59 -> 86 -> [283 -> 81] -> 58 -> 75 -> [285 -> 70] -> 53 -> 54
path_hcs00061.kgml: R01626 -> R04726 -> R04566 -> [R04568 -> {R04966, R04967}] -> R04968 -> R04543 -> [R04544 -> {R04969, R04970}] -> R07762 -> R07763
path_hcs00061.kgml: hcs:FF32_17265 -> hcs:FF32_17250 -> {hcs:FF32_16225, hcs:FF32_17260} -> [hcs:FF32_08865 -> hcs:FF32_16265] -> hcs:FF32_17250 -> {hcs:FF32_16225, hcs:FF32_17260} -> [hcs:FF32_06975 -> hcs:FF32_16265] -> hcs:FF32_17250 -> {hcs:FF32_16225, hcs:FF32_17260}
path_hcs00061.kgml: {2.3.1.39, 2.3.1.85, 2.3.1.86} -> {2.3.1.179, 2.3.1.41, 2.3.1.85, 2.3.1.86} -> {1.1.1.100, 2.3.1.85, 2.3.1.86} -> [{2.3.1.85, 2.3.1.86, 4.2.1.59} -> {1.3.1.9, 1.3.1.10, 1.3.1.104, 1.3.1.39, 2.3.1.85, 2.3.1.86}] -> {2.3.1.179, 2.3.1.41, 2.3.1.85, 2.3.1.86} -> {1.1.1.100, 2.3.1.85, 2.3.1.86} -> [{2.3.1.85, 2.3.1.86, 4.2.1.59} -> {1.3.1.9, 1.3.1.10, 1.3.1.104, 1.3.1.39, 2.3.1.85, 2.3.1.86}] -> {2.3.1.179, 2.3.1.199, 2.3.1.41} -> 1.1.1.100
path_hcs00061.kgml: Skipped genes: hcs:FF32_17255
path_hcs00061.kgml:
path_hcs00061.kgml: Found a trail of span 6 containing skipped vertices
path_hcs00061.kgml: 147 -> [59] -> 86 -> [283 -> 81] -> 58 -> 75 -> [285 -> 70] -> 53 -> 54
path_hcs00061.kgml: R01626 -> [R04726] -> R04566 -> [R04568 -> {R04966, R04967}] -> R04968 -> R04543 -> [R04544 -> {R04969, R04970}] -> R07762 -> R07763
path_hcs00061.kgml: hcs:FF32_17265 -> [hcs:FF32_17250] -> {hcs:FF32_16225, hcs:FF32_17260} -> [hcs:FF32_08865 -> hcs:FF32_16265] -> hcs:FF32_17250 -> {hcs:FF32_16225, hcs:FF32_17260} -> [hcs:FF32_06975 -> hcs:FF32_16265] -> hcs:FF32_17250 -> {hcs:FF32_16225, hcs:FF32_17260}
path_hcs00061.kgml: {2.3.1.39, 2.3.1.85, 2.3.1.86} -> [{2.3.1.179, 2.3.1.41, 2.3.1.85, 2.3.1.86}] -> {1.1.1.100, 2.3.1.85, 2.3.1.86} -> [{2.3.1.85, 2.3.1.86, 4.2.1.59} -> {1.3.1.9, 1.3.1.10, 1.3.1.104, 1.3.1.39, 2.3.1.85, 2.3.1.86}] -> {2.3.1.179, 2.3.1.41, 2.3.1.85, 2.3.1.86} -> {1.1.1.100, 2.3.1.85, 2.3.1.86} -> [{2.3.1.85, 2.3.1.86, 4.2.1.59} -> {1.3.1.9, 1.3.1.10, 1.3.1.104, 1.3.1.39, 2.3.1.85, 2.3.1.86}] -> {2.3.1.179, 2.3.1.199, 2.3.1.41} -> 1.1.1.100
path_hcs00061.kgml: Skipped genes: hcs:FF32_17255
path_hcs00061.kgml:
path_hcs00061.kgml: Found a trail of span 5 containing skipped vertices
path_hcs00061.kgml: 147 -> 58 -> 75 -> [285 -> 70] -> 53 -> 54
path_hcs00061.kgml: R01626 -> R04968 -> R04543 -> [R04544 -> {R04969, R04970}] -> R07762 -> R07763
path_hcs00061.kgml: hcs:FF32_17265 -> hcs:FF32_17250 -> {hcs:FF32_16225, hcs:FF32_17260} -> [hcs:FF32_06975 -> hcs:FF32_16265] -> hcs:FF32_17250 -> {hcs:FF32_16225, hcs:FF32_17260}
path_hcs00061.kgml: {2.3.1.39, 2.3.1.85, 2.3.1.86} -> {2.3.1.179, 2.3.1.41, 2.3.1.85, 2.3.1.86} -> {1.1.1.100, 2.3.1.85, 2.3.1.86} -> [{2.3.1.85, 2.3.1.86, 4.2.1.59} -> {1.3.1.9, 1.3.1.10, 1.3.1.104, 1.3.1.39, 2.3.1.85, 2.3.1.86}] -> {2.3.1.179, 2.3.1.199, 2.3.1.41} -> 1.1.1.100
path_hcs00061.kgml: Skipped genes: hcs:FF32_17255
path_hcs00061.kgml:
path_hcs00061.kgml: Found a trail of span 4 containing skipped vertices
path_hcs00061.kgml: 147 -> [78] -> 75 -> [285 -> 70] -> 53 -> 54
path_hcs00061.kgml: R01626 -> [R04968] -> R04543 -> [R04544 -> {R04969, R04970}] -> R07762 -> R07763
path_hcs00061.kgml: hcs:FF32_17265 -> [hcs:FF32_06970] -> {hcs:FF32_16225, hcs:FF32_17260} -> [hcs:FF32_06975 -> hcs:FF32_16265] -> hcs:FF32_17250 -> {hcs:FF32_16225, hcs:FF32_17260}
path_hcs00061.kgml: {2.3.1.39, 2.3.1.85, 2.3.1.86} -> [{2.3.1.179, 2.3.1.41, 2.3.1.85, 2.3.1.86}] -> {1.1.1.100, 2.3.1.85, 2.3.1.86} -> [{2.3.1.85, 2.3.1.86, 4.2.1.59} -> {1.3.1.9, 1.3.1.10, 1.3.1.104, 1.3.1.39, 2.3.1.85, 2.3.1.86}] -> {2.3.1.179, 2.3.1.199, 2.3.1.41} -> 1.1.1.100
path_hcs00061.kgml: Skipped genes: hcs:FF32_17255
path_hcs00061.kgml:
path_hcs00061.kgml: Found a trail of span 3 containing skipped vertices
path_hcs00061.kgml: 147 -> 53 -> 54
path_hcs00061.kgml: R01626 -> R07762 -> R07763
path_hcs00061.kgml: hcs:FF32_17265 -> hcs:FF32_17250 -> {hcs:FF32_16225, hcs:FF32_17260}
path_hcs00061.kgml: {2.3.1.39, 2.3.1.85, 2.3.1.86} -> {2.3.1.179, 2.3.1.199, 2.3.1.41} -> 1.1.1.100
path_hcs00061.kgml: Skipped genes: hcs:FF32_17255
path_hcs00061.kgml:
path_hcs00061.kgml: Found a trail of span 2 containing skipped vertices
path_hcs00061.kgml: 147 -> [256] -> 54
path_hcs00061.kgml: R01626 -> [R07762] -> R07763
path_hcs00061.kgml: hcs:FF32_17265 -> [hcs:FF32_06970] -> {hcs:FF32_16225, hcs:FF32_17260}
path_hcs00061.kgml: {2.3.1.39, 2.3.1.85, 2.3.1.86} -> [{2.3.1.179, 2.3.1.199, 2.3.1.41}] -> 1.1.1.100
path_hcs00061.kgml:
path_hcs00061.kgml: --- 119.14 seconds ---

path_hcs00072.kgml: Synthesis and degradation of ketone bodies
path_hcs00072.kgml: Initialization took 0.17 seconds
path_hcs00072.kgml:
path_hcs00072.kgml: Found a trail of span 2 containing skipped vertices
path_hcs00072.kgml: 15 -> 18
path_hcs00072.kgml: R01361 -> R00410
path_hcs00072.kgml: hcs:FF32_15470 -> {hcs:FF32_15490, hcs:FF32_15495}
path_hcs00072.kgml: 1.1.1.30 -> 2.8.3.5
path_hcs00072.kgml: Skipped genes: hcs:FF32_15475
path_hcs00072.kgml:
path_hcs00072.kgml: --- 0.26 seconds ---

path_hcs00121.kgml: Secondary bile acid biosynthesis
path_hcs00121.kgml: Initialization took 0.05 seconds
path_hcs00121.kgml: (not found)
path_hcs00121.kgml: --- 0.10 seconds ---

path_hcs00130.kgml: Ubiquinone and other terpenoid-quinone biosynthesis
path_hcs00130.kgml: Initialization took 0.43 seconds
path_hcs00130.kgml: (not found)
path_hcs00130.kgml: --- 0.47 seconds ---

path_hcs00190.kgml: Oxidative phosphorylation
path_hcs00190.kgml: Initialization took 3.33 seconds
path_hcs00190.kgml: (not found)
path_hcs00190.kgml: --- 3.37 seconds ---

path_hcs00220.kgml: Arginine biosynthesis
path_hcs00220.kgml: Initialization took 0.88 seconds
path_hcs00220.kgml:
path_hcs00220.kgml: Found a trail of span 3 without skipping any vertex
path_hcs00220.kgml: 42 -> 44 -> 59
path_hcs00220.kgml: R00150 -> R01398 -> R00552
path_hcs00220.kgml: hcs:FF32_10690 -> {hcs:FF32_10685, hcs:FF32_12190} -> hcs:FF32_10680
path_hcs00220.kgml: 2.7.2.2 -> 2.1.3.3 -> 3.5.3.6
path_hcs00220.kgml:
path_hcs00220.kgml: Found a trail of span 2 containing skipped vertices
path_hcs00220.kgml: 42 -> [44] -> 59
path_hcs00220.kgml: R00150 -> [R01398] -> R00552
path_hcs00220.kgml: hcs:FF32_10690 -> [{hcs:FF32_10685, hcs:FF32_12190}] -> hcs:FF32_10680
path_hcs00220.kgml: 2.7.2.2 -> [2.1.3.3] -> 3.5.3.6
path_hcs00220.kgml: Skipped genes: hcs:FF32_10685
path_hcs00220.kgml:
path_hcs00220.kgml: --- 1.10 seconds ---

path_hcs00240.kgml: Pyrimidine metabolism
path_hcs00240.kgml: Initialization took 4.64 seconds
path_hcs00240.kgml:
path_hcs00240.kgml: Found a trail of span 3 containing skipped vertices
path_hcs00240.kgml: 150 -> [156] -> 161 -> [158] -> 157
path_hcs00240.kgml: R02098 -> [R02101] -> R02094 -> [R02093] -> R00378
path_hcs00240.kgml: hcs:FF32_17235 -> [hcs:FF32_18580] -> hcs:FF32_17235 -> [hcs:FF32_09335] -> {hcs:FF32_01440, hcs:FF32_02215, hcs:FF32_02850, hcs:FF32_06270, hcs:FF32_08885, hcs:FF32_09035, hcs:FF32_12200, hcs:FF32_13785, hcs:FF32_14715, hcs:FF32_14755, hcs:FF32_16100, hcs:FF32_17230}
path_hcs00240.kgml: {2.7.4.4, 2.7.4.9} -> [2.1.1.45] -> {2.7.4.12, 2.7.4.9} -> [2.7.4.6] -> 2.7.7.7
path_hcs00240.kgml:
path_hcs00240.kgml: Found a trail of span 2 containing skipped vertices
path_hcs00240.kgml: 121 -> [102 -> 104] -> 103
path_hcs00240.kgml: R00442 -> [R00438 -> R00156] -> R00443
path_hcs00240.kgml: {hcs:FF32_05890, hcs:FF32_07145, hcs:FF32_07150, hcs:FF32_07305} -> [hcs:FF32_07995 -> hcs:FF32_09335] -> {hcs:FF32_05890, hcs:FF32_07145, hcs:FF32_07150, hcs:FF32_07305}
path_hcs00240.kgml: {2.7.7.48, 2.7.7.6} -> [2.7.7.8 -> 2.7.4.6] -> {2.7.7.48, 2.7.7.52, 2.7.7.6}
path_hcs00240.kgml:
path_hcs00240.kgml: Found a trail of span 2 without skipping any vertex
path_hcs00240.kgml: 152 -> 154
path_hcs00240.kgml: R02485 -> R02484
path_hcs00240.kgml: hcs:FF32_10570 -> hcs:FF32_10575
path_hcs00240.kgml: 3.5.4.5 -> {2.4.2.1, 2.4.2.2, 2.4.2.3, 2.4.2.4}
path_hcs00240.kgml:
path_hcs00240.kgml: Found a trail of span 2 containing skipped vertices
path_hcs00240.kgml: 150 -> [156 -> 161 -> 158] -> 157
path_hcs00240.kgml: R02098 -> [R02101 -> R02094 -> R02093] -> R00378
path_hcs00240.kgml: hcs:FF32_17235 -> [hcs:FF32_18580 -> hcs:FF32_17235 -> hcs:FF32_09335] -> {hcs:FF32_01440, hcs:FF32_02215, hcs:FF32_02850, hcs:FF32_06270, hcs:FF32_08885, hcs:FF32_09035, hcs:FF32_12200, hcs:FF32_13785, hcs:FF32_14715, hcs:FF32_14755, hcs:FF32_16100, hcs:FF32_17230}
path_hcs00240.kgml: {2.7.4.4, 2.7.4.9} -> [2.1.1.45 -> {2.7.4.12, 2.7.4.9} -> 2.7.4.6] -> 2.7.7.7
path_hcs00240.kgml:
path_hcs00240.kgml: --- 6.39 seconds ---

path_hcs00250.kgml: Alanine, aspartate and glutamate metabolism
path_hcs00250.kgml: Initialization took 2.29 seconds
path_hcs00250.kgml:
path_hcs00250.kgml: Found a trail of span 2 without skipping any vertex
path_hcs00250.kgml: 88 -> 134
path_hcs00250.kgml: R01648 -> R00714
path_hcs00250.kgml: {hcs:FF32_03725, hcs:FF32_09580} -> {hcs:FF32_01110, hcs:FF32_03730, hcs:FF32_16185, hcs:FF32_18185}
path_hcs00250.kgml: 2.6.1.19 -> {1.2.1.16, 1.2.1.79}
path_hcs00250.kgml:
path_hcs00250.kgml: Found a trail of span 2 without skipping any vertex
path_hcs00250.kgml: 88 -> 76
path_hcs00250.kgml: R01648 -> {R00713, R00714}
path_hcs00250.kgml: {hcs:FF32_03725, hcs:FF32_09580} -> {hcs:FF32_01110, hcs:FF32_03730, hcs:FF32_16185, hcs:FF32_18185}
path_hcs00250.kgml: 2.6.1.19 -> {1.2.1.16, 1.2.1.24, 1.2.1.16, 1.2.1.79}
path_hcs00250.kgml:
path_hcs00250.kgml: --- 2.51 seconds ---

path_hcs00260.kgml: Glycine, serine and threonine metabolism
path_hcs00260.kgml: Initialization took 3.90 seconds
path_hcs00260.kgml:
path_hcs00260.kgml: Found a trail of span 3 containing skipped vertices
path_hcs00260.kgml: 55 -> 54 -> [194 -> 197 -> 199] -> 56
path_hcs00260.kgml: R06978 -> R06979 -> [R09800 -> R09801 -> R06977] -> R06977
path_hcs00260.kgml: hcs:FF32_15220 -> hcs:FF32_15210 -> [hcs:FF32_01830 -> hcs:FF32_01825 -> hcs:FF32_01785] -> hcs:FF32_15215
path_hcs00260.kgml: 2.3.1.178 -> 4.2.1.108 -> [3.5.4.44 -> 3.5.1.125 -> 2.6.1.76] -> 2.6.1.76
path_hcs00260.kgml:
path_hcs00260.kgml: Found a trail of span 2 without skipping any vertex
path_hcs00260.kgml: 58 -> 60
path_hcs00260.kgml: R01025 -> {R02565, R02566}
path_hcs00260.kgml: {hcs:FF32_01090, hcs:FF32_16555} -> {hcs:FF32_03350, hcs:FF32_16545}
path_hcs00260.kgml: 1.1.99.1 -> {1.2.1.8, 1.2.1.8}
path_hcs00260.kgml:
path_hcs00260.kgml: Found a trail of span 2 containing skipped vertices
path_hcs00260.kgml: 79 -> [82] -> 95
path_hcs00260.kgml: R00610 -> [R00945] -> R00220
path_hcs00260.kgml: {hcs:FF32_08300, hcs:FF32_08305, hcs:FF32_08310, hcs:FF32_08315} -> [{hcs:FF32_08295, hcs:FF32_18835}] -> {hcs:FF32_01480, hcs:FF32_08325}
path_hcs00260.kgml: 1.5.3.1 -> [2.1.2.1] -> {4.3.1.17, 4.3.1.19}
path_hcs00260.kgml: Skipped genes: hcs:FF32_08320
path_hcs00260.kgml:
path_hcs00260.kgml: Found a trail of span 2 containing skipped vertices
path_hcs00260.kgml: 103 -> [99] -> 87
path_hcs00260.kgml: {R01773, R01775} -> [R01771] -> R01466
path_hcs00260.kgml: hcs:FF32_08535 -> [hcs:FF32_02855] -> hcs:FF32_08540
path_hcs00260.kgml: {1.1.1.3, 1.1.1.3} -> [2.7.1.39] -> 4.2.3.1
path_hcs00260.kgml:
path_hcs00260.kgml: Found a trail of span 2 without skipping any vertex
path_hcs00260.kgml: 194 -> 197
path_hcs00260.kgml: R09800 -> R09801
path_hcs00260.kgml: hcs:FF32_01830 -> hcs:FF32_01825
path_hcs00260.kgml: 3.5.4.44 -> 3.5.1.125
path_hcs00260.kgml:
path_hcs00260.kgml: Found a trail of span 2 without skipping any vertex
path_hcs00260.kgml: 199 -> 201
path_hcs00260.kgml: R06977 -> R09805
path_hcs00260.kgml: hcs:FF32_01785 -> hcs:FF32_01790
path_hcs00260.kgml: 2.6.1.76 -> ?
path_hcs00260.kgml:
path_hcs00260.kgml: --- 4.73 seconds ---

path_hcs00261.kgml: Monobactam biosynthesis
path_hcs00261.kgml: Initialization took 0.13 seconds
path_hcs00261.kgml: (not found)
path_hcs00261.kgml: --- 0.17 seconds ---

path_hcs00270.kgml: Cysteine and methionine metabolism
path_hcs00270.kgml: Initialization took 2.19 seconds
path_hcs00270.kgml:
path_hcs00270.kgml: Found a trail of span 3 without skipping any vertex
path_hcs00270.kgml: 74 -> 120 -> 71
path_hcs00270.kgml: R07392 -> R07395 -> R07364
path_hcs00270.kgml: hcs:FF32_03400 -> hcs:FF32_03405 -> hcs:FF32_03410
path_hcs00270.kgml: 4.2.1.109 -> 3.1.3.77 -> 1.13.11.54
path_hcs00270.kgml:
path_hcs00270.kgml: Found a trail of span 3 without skipping any vertex
path_hcs00270.kgml: 74 -> 120 -> 72
path_hcs00270.kgml: R07392 -> R07395 -> R07363
path_hcs00270.kgml: hcs:FF32_03400 -> hcs:FF32_03405 -> hcs:FF32_03410
path_hcs00270.kgml: 4.2.1.109 -> 3.1.3.77 -> 1.13.11.53
path_hcs00270.kgml:
path_hcs00270.kgml: Found a trail of span 2 containing skipped vertices
path_hcs00270.kgml: 74 -> [120] -> 71
path_hcs00270.kgml: R07392 -> [R07395] -> R07364
path_hcs00270.kgml: hcs:FF32_03400 -> [hcs:FF32_03405] -> hcs:FF32_03410
path_hcs00270.kgml: 4.2.1.109 -> [3.1.3.77] -> 1.13.11.54
path_hcs00270.kgml: Skipped genes: hcs:FF32_03405
path_hcs00270.kgml:
path_hcs00270.kgml: Found a trail of span 2 containing skipped vertices
path_hcs00270.kgml: 74 -> [120] -> 72
path_hcs00270.kgml: R07392 -> [R07395] -> R07363
path_hcs00270.kgml: hcs:FF32_03400 -> [hcs:FF32_03405] -> hcs:FF32_03410
path_hcs00270.kgml: 4.2.1.109 -> [3.1.3.77] -> 1.13.11.53
path_hcs00270.kgml: Skipped genes: hcs:FF32_03405
path_hcs00270.kgml:
path_hcs00270.kgml: Found a trail of span 2 without skipping any vertex
path_hcs00270.kgml: 76 -> 75
path_hcs00270.kgml: R04143 -> R04420
path_hcs00270.kgml: hcs:FF32_03415 -> hcs:FF32_03395
path_hcs00270.kgml: 2.7.1.100 -> 5.3.1.23
path_hcs00270.kgml:
path_hcs00270.kgml: --- 2.61 seconds ---

path_hcs00280.kgml: Valine, leucine and isoleucine degradation
path_hcs00280.kgml: Initialization took 2.08 seconds
path_hcs00280.kgml:
path_hcs00280.kgml: Found a trail of span 4 without skipping any vertex
path_hcs00280.kgml: 81 -> 79 -> 78 -> 77
path_hcs00280.kgml: R04095 -> R04138 -> R02085 -> R01360
path_hcs00280.kgml: hcs:FF32_16955 -> {hcs:FF32_16960, hcs:FF32_16970} -> hcs:FF32_16965 -> {hcs:FF32_03345, hcs:FF32_16975}
path_hcs00280.kgml: {1.3.8.4, 1.3.8.7} -> 6.4.1.4 -> 4.2.1.18 -> 4.1.3.4
path_hcs00280.kgml:
path_hcs00280.kgml: Found a trail of span 3 containing skipped vertices
path_hcs00280.kgml: 114 -> 100 -> 99
path_hcs00280.kgml: R04187 -> R04188 -> R00922
path_hcs00280.kgml: hcs:FF32_03685 -> {hcs:FF32_03725, hcs:FF32_09580} -> {hcs:FF32_00835, hcs:FF32_01095, hcs:FF32_03680, hcs:FF32_03935}
path_hcs00280.kgml: 2.6.1.18 -> 2.6.1.22 -> 1.2.1.27
path_hcs00280.kgml: Skipped genes: hcs:FF32_03715
path_hcs00280.kgml:
path_hcs00280.kgml: Found a trail of span 3 containing skipped vertices
path_hcs00280.kgml: 81 -> [79] -> 78 -> 77
path_hcs00280.kgml: R04095 -> [R04138] -> R02085 -> R01360
path_hcs00280.kgml: hcs:FF32_16955 -> [{hcs:FF32_16960, hcs:FF32_16970}] -> hcs:FF32_16965 -> {hcs:FF32_03345, hcs:FF32_16975}
path_hcs00280.kgml: {1.3.8.4, 1.3.8.7} -> [6.4.1.4] -> 4.2.1.18 -> 4.1.3.4
path_hcs00280.kgml: Skipped genes: hcs:FF32_16960, hcs:FF32_16970
path_hcs00280.kgml:
path_hcs00280.kgml: Found a trail of span 3 containing skipped vertices
path_hcs00280.kgml: 90 -> [54 -> 53] -> 82 -> 53
path_hcs00280.kgml: R03174 -> [R07618 -> R07604] -> R07603 -> R07604
path_hcs00280.kgml: hcs:FF32_14615 -> [{hcs:FF32_04905, hcs:FF32_11195} -> {hcs:FF32_14605, hcs:FF32_14610}] -> {hcs:FF32_14605, hcs:FF32_14610} -> {hcs:FF32_14605, hcs:FF32_14610}
path_hcs00280.kgml: 2.3.1.168 -> [1.8.1.4 -> 1.2.4.4] -> 1.2.4.4 -> 1.2.4.4
path_hcs00280.kgml:
path_hcs00280.kgml: Found a trail of span 3 containing skipped vertices
path_hcs00280.kgml: 110 -> [68] -> 69 -> 109
path_hcs00280.kgml: R04097 -> [R07618] -> R07602 -> R07601
path_hcs00280.kgml: hcs:FF32_14615 -> [{hcs:FF32_04905, hcs:FF32_11195}] -> {hcs:FF32_14605, hcs:FF32_14610} -> {hcs:FF32_14605, hcs:FF32_14610}
path_hcs00280.kgml: 2.3.1.168 -> [1.8.1.4] -> 1.2.4.4 -> 1.2.4.4
path_hcs00280.kgml:
path_hcs00280.kgml: Found a trail of span 3 without skipping any vertex
path_hcs00280.kgml: 91 -> 63 -> 108
path_hcs00280.kgml: R07599 -> R07600 -> R02662
path_hcs00280.kgml: {hcs:FF32_14605, hcs:FF32_14610} -> {hcs:FF32_14605, hcs:FF32_14610} -> hcs:FF32_14615
path_hcs00280.kgml: 1.2.4.4 -> 1.2.4.4 -> 2.3.1.168
path_hcs00280.kgml:
path_hcs00280.kgml: Found a trail of span 3 without skipping any vertex
path_hcs00280.kgml: 88 -> 101 -> 86
path_hcs00280.kgml: R04204 -> R04203 -> R00927
path_hcs00280.kgml: {hcs:FF32_04550, hcs:FF32_12510} -> hcs:FF32_12510 -> {hcs:FF32_04570, hcs:FF32_12515}
path_hcs00280.kgml: 4.2.1.17 -> {1.1.1.178, 1.1.1.35} -> {2.3.1.16, 2.3.1.9}
path_hcs00280.kgml:
path_hcs00280.kgml: Found a trail of span 2 containing skipped vertices
path_hcs00280.kgml: 88 -> [101] -> 86
path_hcs00280.kgml: R04204 -> [R04203] -> R00927
path_hcs00280.kgml: {hcs:FF32_04550, hcs:FF32_12510} -> [hcs:FF32_12510] -> {hcs:FF32_04570, hcs:FF32_12515}
path_hcs00280.kgml: 4.2.1.17 -> [{1.1.1.178, 1.1.1.35}] -> {2.3.1.16, 2.3.1.9}
path_hcs00280.kgml:
path_hcs00280.kgml: --- 3.14 seconds ---

path_hcs00281.kgml: Geraniol degradation
path_hcs00281.kgml: Initialization took 0.13 seconds
path_hcs00281.kgml:
path_hcs00281.kgml: Found a trail of span 3 without skipping any vertex
path_hcs00281.kgml: 29 -> 22 -> 21
path_hcs00281.kgml: R08093 -> R08094 -> R08095
path_hcs00281.kgml: {hcs:FF32_04550, hcs:FF32_12510} -> hcs:FF32_12510 -> {hcs:FF32_04570, hcs:FF32_12515}
path_hcs00281.kgml: 4.2.1.17 -> 1.1.1.35 -> 2.3.1.16
path_hcs00281.kgml:
path_hcs00281.kgml: Found a trail of span 2 containing skipped vertices
path_hcs00281.kgml: 29 -> [22] -> 21
path_hcs00281.kgml: R08093 -> [R08094] -> R08095
path_hcs00281.kgml: {hcs:FF32_04550, hcs:FF32_12510} -> [hcs:FF32_12510] -> {hcs:FF32_04570, hcs:FF32_12515}
path_hcs00281.kgml: 4.2.1.17 -> [1.1.1.35] -> 2.3.1.16
path_hcs00281.kgml:
path_hcs00281.kgml: --- 0.29 seconds ---

path_hcs00290.kgml: Valine, leucine and isoleucine biosynthesis
path_hcs00290.kgml: Initialization took 0.49 seconds
path_hcs00290.kgml:
path_hcs00290.kgml: Found a trail of span 3 containing skipped vertices
path_hcs00290.kgml: 79 -> [44] -> 46 -> 44
path_hcs00290.kgml: R00226 -> [R05071] -> R04440 -> R05071
path_hcs00290.kgml: {hcs:FF32_03030, hcs:FF32_03035, hcs:FF32_03355} -> [hcs:FF32_03020] -> hcs:FF32_03020 -> hcs:FF32_03020
path_hcs00290.kgml: 2.2.1.6 -> [{1.1.1.86, 5.4.99.3}] -> 1.1.1.86 -> {1.1.1.86, 5.4.99.3}
path_hcs00290.kgml:
path_hcs00290.kgml: Found a trail of span 3 without skipping any vertex
path_hcs00290.kgml: 47 -> 42 -> 34
path_hcs00290.kgml: R08648 -> R05069 -> R05068
path_hcs00290.kgml: {hcs:FF32_03030, hcs:FF32_03035, hcs:FF32_03355} -> hcs:FF32_03020 -> hcs:FF32_03020
path_hcs00290.kgml: 2.2.1.6 -> {1.1.1.86, 5.4.99.3} -> 1.1.1.86
path_hcs00290.kgml:
path_hcs00290.kgml: Found a trail of span 3 without skipping any vertex
path_hcs00290.kgml: 36 -> 37 -> 35
path_hcs00290.kgml: R04426 -> R04001 -> R03968
path_hcs00290.kgml: hcs:FF32_13960 -> {hcs:FF32_13950, hcs:FF32_13955} -> {hcs:FF32_13950, hcs:FF32_13955}
path_hcs00290.kgml: 1.1.1.85 -> 4.2.1.33 -> 4.2.1.33
path_hcs00290.kgml:
path_hcs00290.kgml: Found a trail of span 3 without skipping any vertex
path_hcs00290.kgml: 78 -> 21 -> 22
path_hcs00290.kgml: R03896 -> R03898 -> R00994
path_hcs00290.kgml: {hcs:FF32_13950, hcs:FF32_13955} -> {hcs:FF32_13950, hcs:FF32_13955} -> hcs:FF32_13960
path_hcs00290.kgml: 4.2.1.35 -> 4.2.1.35 -> 1.1.1.85
path_hcs00290.kgml:
path_hcs00290.kgml: Found a trail of span 2 containing skipped vertices
path_hcs00290.kgml: 78 -> [21] -> 22
path_hcs00290.kgml: R03896 -> [R03898] -> R00994
path_hcs00290.kgml: {hcs:FF32_13950, hcs:FF32_13955} -> [{hcs:FF32_13950, hcs:FF32_13955}] -> hcs:FF32_13960
path_hcs00290.kgml: 4.2.1.35 -> [4.2.1.35] -> 1.1.1.85
path_hcs00290.kgml:
path_hcs00290.kgml: --- 0.90 seconds ---

path_hcs00300.kgml: Lysine biosynthesis
path_hcs00300.kgml: Initialization took 0.38 seconds
path_hcs00300.kgml:
path_hcs00300.kgml: Found a trail of span 3 containing skipped vertices
path_hcs00300.kgml: 57 -> 59 -> 61
path_hcs00300.kgml: R04365 -> R04475 -> R02734
path_hcs00300.kgml: hcs:FF32_08785 -> {hcs:FF32_00965, hcs:FF32_08795} -> hcs:FF32_08780
path_hcs00300.kgml: 2.3.1.117 -> 2.6.1.17 -> 3.5.1.18
path_hcs00300.kgml: Skipped genes: hcs:FF32_08790
path_hcs00300.kgml:
path_hcs00300.kgml: Found a trail of span 2 without skipping any vertex
path_hcs00300.kgml: 62 -> 63
path_hcs00300.kgml: R02735 -> R00451
path_hcs00300.kgml: hcs:FF32_05600 -> hcs:FF32_05605
path_hcs00300.kgml: 5.1.1.7 -> 4.1.1.20
path_hcs00300.kgml:
path_hcs00300.kgml: Found a trail of span 2 without skipping any vertex
path_hcs00300.kgml: 77 -> 46
path_hcs00300.kgml: R02788 -> R04617
path_hcs00300.kgml: hcs:FF32_17455 -> hcs:FF32_17450
path_hcs00300.kgml: 6.3.2.13 -> 6.3.2.10
path_hcs00300.kgml:
path_hcs00300.kgml: Found a trail of span 2 containing skipped vertices
path_hcs00300.kgml: 57 -> [59] -> 61
path_hcs00300.kgml: R04365 -> [R04475] -> R02734
path_hcs00300.kgml: hcs:FF32_08785 -> [{hcs:FF32_00965, hcs:FF32_08795}] -> hcs:FF32_08780
path_hcs00300.kgml: 2.3.1.117 -> [2.6.1.17] -> 3.5.1.18
path_hcs00300.kgml:
path_hcs00300.kgml: --- 0.63 seconds ---

path_hcs00310.kgml: Lysine degradation
path_hcs00310.kgml: Initialization took 0.48 seconds
path_hcs00310.kgml:
path_hcs00310.kgml: Found a trail of span 2 without skipping any vertex
path_hcs00310.kgml: 55 -> 73
path_hcs00310.kgml: R01940 -> R02571
path_hcs00310.kgml: hcs:FF32_11185 -> hcs:FF32_11190
path_hcs00310.kgml: 1.2.4.2 -> 2.3.1.61
path_hcs00310.kgml:
path_hcs00310.kgml: --- 0.57 seconds ---

path_hcs00330.kgml: Arginine and proline metabolism
path_hcs00330.kgml: Initialization took 1.44 seconds
path_hcs00330.kgml:
path_hcs00330.kgml: Found a trail of span 3 without skipping any vertex
path_hcs00330.kgml: 214 -> 221 -> 215
path_hcs00330.kgml: R01253 -> {R00707, R00708} -> R00245
path_hcs00330.kgml: {hcs:FF32_12610, hcs:FF32_12615} -> {hcs:FF32_12610, hcs:FF32_12615} -> {hcs:FF32_12610, hcs:FF32_12615}
path_hcs00330.kgml: 1.5.5.2 -> {1.2.1.88, 1.2.1.88} -> 1.2.1.88
path_hcs00330.kgml:
path_hcs00330.kgml: Found a trail of span 2 containing skipped vertices
path_hcs00330.kgml: 193 -> 198
path_hcs00330.kgml: R00832 -> R04189
path_hcs00330.kgml: {hcs:FF32_00955, hcs:FF32_00960} -> hcs:FF32_00945
path_hcs00330.kgml: 2.3.1.109 -> 3.5.3.23
path_hcs00330.kgml: Skipped genes: hcs:FF32_00950
path_hcs00330.kgml:
path_hcs00330.kgml: Found a trail of span 2 containing skipped vertices
path_hcs00330.kgml: 214 -> [221] -> 215
path_hcs00330.kgml: R01253 -> [{R00707, R00708}] -> R00245
path_hcs00330.kgml: {hcs:FF32_12610, hcs:FF32_12615} -> [{hcs:FF32_12610, hcs:FF32_12615}] -> {hcs:FF32_12610, hcs:FF32_12615}
path_hcs00330.kgml: 1.5.5.2 -> [{1.2.1.88, 1.2.1.88}] -> 1.2.1.88
path_hcs00330.kgml:
path_hcs00330.kgml: --- 1.69 seconds ---

path_hcs00332.kgml: Carbapenem biosynthesis
path_hcs00332.kgml: Initialization took 0.05 seconds
path_hcs00332.kgml: (not found)
path_hcs00332.kgml: --- 0.10 seconds ---

path_hcs00340.kgml: Histidine metabolism
path_hcs00340.kgml: Initialization took 0.53 seconds
path_hcs00340.kgml:
path_hcs00340.kgml: Found a trail of span 4 without skipping any vertex
path_hcs00340.kgml: 44 -> 43 -> 42 -> 40
path_hcs00340.kgml: R01168 -> R02914 -> R02288 -> R02285
path_hcs00340.kgml: hcs:FF32_18140 -> hcs:FF32_18135 -> hcs:FF32_18125 -> {hcs:FF32_04340, hcs:FF32_18130}
path_hcs00340.kgml: 4.3.1.3 -> 4.2.1.49 -> 3.5.2.7 -> 3.5.3.8
path_hcs00340.kgml:
path_hcs00340.kgml: Found a trail of span 3 without skipping any vertex
path_hcs00340.kgml: 65 -> 69 -> 63
path_hcs00340.kgml: R04640 -> R04558 -> R03457
path_hcs00340.kgml: hcs:FF32_02945 -> {hcs:FF32_02940, hcs:FF32_02950} -> hcs:FF32_02935
path_hcs00340.kgml: 5.3.1.16 -> 4.3.2.10 -> 4.2.1.19
path_hcs00340.kgml:
path_hcs00340.kgml: Found a trail of span 3 containing skipped vertices
path_hcs00340.kgml: 44 -> 43 -> [42] -> 40
path_hcs00340.kgml: R01168 -> R02914 -> [R02288] -> R02285
path_hcs00340.kgml: hcs:FF32_18140 -> hcs:FF32_18135 -> [hcs:FF32_18125] -> {hcs:FF32_04340, hcs:FF32_18130}
path_hcs00340.kgml: 4.3.1.3 -> 4.2.1.49 -> [3.5.2.7] -> 3.5.3.8
path_hcs00340.kgml:
path_hcs00340.kgml: Found a trail of span 3 containing skipped vertices
path_hcs00340.kgml: 44 -> [43] -> 42 -> 40
path_hcs00340.kgml: R01168 -> [R02914] -> R02288 -> R02285
path_hcs00340.kgml: hcs:FF32_18140 -> [hcs:FF32_18135] -> hcs:FF32_18125 -> {hcs:FF32_04340, hcs:FF32_18130}
path_hcs00340.kgml: 4.3.1.3 -> [4.2.1.49] -> 3.5.2.7 -> 3.5.3.8
path_hcs00340.kgml: Skipped genes: hcs:FF32_18135
path_hcs00340.kgml:
path_hcs00340.kgml: Found a trail of span 2 containing skipped vertices
path_hcs00340.kgml: 65 -> [69] -> 63
path_hcs00340.kgml: R04640 -> [R04558] -> R03457
path_hcs00340.kgml: hcs:FF32_02945 -> [{hcs:FF32_02940, hcs:FF32_02950}] -> hcs:FF32_02935
path_hcs00340.kgml: 5.3.1.16 -> [4.3.2.10] -> 4.2.1.19
path_hcs00340.kgml: Skipped genes: hcs:FF32_02940
path_hcs00340.kgml:
path_hcs00340.kgml: Found a trail of span 2 containing skipped vertices
path_hcs00340.kgml: 44 -> [43 -> 42] -> 40
path_hcs00340.kgml: R01168 -> [R02914 -> R02288] -> R02285
path_hcs00340.kgml: hcs:FF32_18140 -> [hcs:FF32_18135 -> hcs:FF32_18125] -> {hcs:FF32_04340, hcs:FF32_18130}
path_hcs00340.kgml: 4.3.1.3 -> [4.2.1.49 -> 3.5.2.7] -> 3.5.3.8
path_hcs00340.kgml: Skipped genes: hcs:FF32_18135
path_hcs00340.kgml:
path_hcs00340.kgml: --- 0.82 seconds ---

path_hcs00350.kgml: Tyrosine metabolism
path_hcs00350.kgml: Initialization took 0.39 seconds
path_hcs00350.kgml: (not found)
path_hcs00350.kgml: --- 0.44 seconds ---

path_hcs00360.kgml: Phenylalanine metabolism
path_hcs00360.kgml: Initialization took 0.89 seconds
path_hcs00360.kgml:
path_hcs00360.kgml: Found a trail of span 8 containing skipped vertices
path_hcs00360.kgml: 86 -> [59] -> 247 -> 59 -> 225 -> 228 -> [231 -> 234] -> 237 -> 239 -> 241
path_hcs00360.kgml: R02536 -> [R02539] -> R09840 -> R02539 -> R09838 -> R09837 -> [R09836 -> R09820] -> R09839 -> R06942 -> R06941
path_hcs00360.kgml: hcs:FF32_04505 -> [hcs:FF32_04575] -> hcs:FF32_04565 -> hcs:FF32_04575 -> {hcs:FF32_04580, hcs:FF32_04585, hcs:FF32_04590, hcs:FF32_04595, hcs:FF32_04600} -> hcs:FF32_04555 -> [hcs:FF32_04605 -> hcs:FF32_04605] -> hcs:FF32_04555 -> hcs:FF32_04550 -> {hcs:FF32_04560, hcs:FF32_10885}
path_hcs00360.kgml: {1.2.1.39, 1.2.1.5} -> [6.2.1.30] -> ? -> 6.2.1.30 -> 1.14.13.149 -> 5.3.3.18 -> [3.3.2.12 -> 1.2.1.91] -> 2.3.1.223 -> 4.2.1.17 -> {1.1.1.157, 1.1.1.35}
path_hcs00360.kgml: Skipped genes: hcs:FF32_04570, hcs:FF32_04510
path_hcs00360.kgml:
path_hcs00360.kgml: Found a trail of span 7 containing skipped vertices
path_hcs00360.kgml: 86 -> [59] -> 247 -> 59 -> 225 -> 228 -> [231 -> 234 -> 237] -> 239 -> 241
path_hcs00360.kgml: R02536 -> [R02539] -> R09840 -> R02539 -> R09838 -> R09837 -> [R09836 -> R09820 -> R09839] -> R06942 -> R06941
path_hcs00360.kgml: hcs:FF32_04505 -> [hcs:FF32_04575] -> hcs:FF32_04565 -> hcs:FF32_04575 -> {hcs:FF32_04580, hcs:FF32_04585, hcs:FF32_04590, hcs:FF32_04595, hcs:FF32_04600} -> hcs:FF32_04555 -> [hcs:FF32_04605 -> hcs:FF32_04605 -> hcs:FF32_04555] -> hcs:FF32_04550 -> {hcs:FF32_04560, hcs:FF32_10885}
path_hcs00360.kgml: {1.2.1.39, 1.2.1.5} -> [6.2.1.30] -> ? -> 6.2.1.30 -> 1.14.13.149 -> 5.3.3.18 -> [3.3.2.12 -> 1.2.1.91 -> 2.3.1.223] -> 4.2.1.17 -> {1.1.1.157, 1.1.1.35}
path_hcs00360.kgml: Skipped genes: hcs:FF32_04570, hcs:FF32_04510
path_hcs00360.kgml:
path_hcs00360.kgml: Found a trail of span 7 containing skipped vertices
path_hcs00360.kgml: 86 -> [59] -> 247 -> 59 -> 225 -> [228 -> 231 -> 234] -> 237 -> 239 -> 241
path_hcs00360.kgml: R02536 -> [R02539] -> R09840 -> R02539 -> R09838 -> [R09837 -> R09836 -> R09820] -> R09839 -> R06942 -> R06941
path_hcs00360.kgml: hcs:FF32_04505 -> [hcs:FF32_04575] -> hcs:FF32_04565 -> hcs:FF32_04575 -> {hcs:FF32_04580, hcs:FF32_04585, hcs:FF32_04590, hcs:FF32_04595, hcs:FF32_04600} -> [hcs:FF32_04555 -> hcs:FF32_04605 -> hcs:FF32_04605] -> hcs:FF32_04555 -> hcs:FF32_04550 -> {hcs:FF32_04560, hcs:FF32_10885}
path_hcs00360.kgml: {1.2.1.39, 1.2.1.5} -> [6.2.1.30] -> ? -> 6.2.1.30 -> 1.14.13.149 -> [5.3.3.18 -> 3.3.2.12 -> 1.2.1.91] -> 2.3.1.223 -> 4.2.1.17 -> {1.1.1.157, 1.1.1.35}
path_hcs00360.kgml: Skipped genes: hcs:FF32_04570, hcs:FF32_04510
path_hcs00360.kgml:
path_hcs00360.kgml: Found a trail of span 7 containing skipped vertices
path_hcs00360.kgml: 86 -> [59] -> 247 -> 59 -> [225] -> 228 -> [231 -> 234] -> 237 -> 239 -> 241
path_hcs00360.kgml: R02536 -> [R02539] -> R09840 -> R02539 -> [R09838] -> R09837 -> [R09836 -> R09820] -> R09839 -> R06942 -> R06941
path_hcs00360.kgml: hcs:FF32_04505 -> [hcs:FF32_04575] -> hcs:FF32_04565 -> hcs:FF32_04575 -> [{hcs:FF32_04580, hcs:FF32_04585, hcs:FF32_04590, hcs:FF32_04595, hcs:FF32_04600}] -> hcs:FF32_04555 -> [hcs:FF32_04605 -> hcs:FF32_04605] -> hcs:FF32_04555 -> hcs:FF32_04550 -> {hcs:FF32_04560, hcs:FF32_10885}
path_hcs00360.kgml: {1.2.1.39, 1.2.1.5} -> [6.2.1.30] -> ? -> 6.2.1.30 -> [1.14.13.149] -> 5.3.3.18 -> [3.3.2.12 -> 1.2.1.91] -> 2.3.1.223 -> 4.2.1.17 -> {1.1.1.157, 1.1.1.35}
path_hcs00360.kgml: Skipped genes: hcs:FF32_04570, hcs:FF32_04510
path_hcs00360.kgml:
path_hcs00360.kgml: Found a trail of span 5 containing skipped vertices
path_hcs00360.kgml: 86 -> [59 -> 225] -> 228 -> [231 -> 234] -> 237 -> 239 -> 241
path_hcs00360.kgml: R02536 -> [R02539 -> R09838] -> R09837 -> [R09836 -> R09820] -> R09839 -> R06942 -> R06941
path_hcs00360.kgml: hcs:FF32_04505 -> [hcs:FF32_04575 -> {hcs:FF32_04580, hcs:FF32_04585, hcs:FF32_04590, hcs:FF32_04595, hcs:FF32_04600}] -> hcs:FF32_04555 -> [hcs:FF32_04605 -> hcs:FF32_04605] -> hcs:FF32_04555 -> hcs:FF32_04550 -> {hcs:FF32_04560, hcs:FF32_10885}
path_hcs00360.kgml: {1.2.1.39, 1.2.1.5} -> [6.2.1.30 -> 1.14.13.149] -> 5.3.3.18 -> [3.3.2.12 -> 1.2.1.91] -> 2.3.1.223 -> 4.2.1.17 -> {1.1.1.157, 1.1.1.35}
path_hcs00360.kgml: Skipped genes: hcs:FF32_04510
path_hcs00360.kgml:
path_hcs00360.kgml: Found a trail of span 2 without skipping any vertex
path_hcs00360.kgml: 250 -> 55
path_hcs00360.kgml: R00228 -> R00750
path_hcs00360.kgml: hcs:FF32_08355 -> hcs:FF32_08360
path_hcs00360.kgml: 1.2.1.10 -> 4.1.3.39
path_hcs00360.kgml:
path_hcs00360.kgml: --- 4.28 seconds ---

path_hcs00361.kgml: Chlorocyclohexane and chlorobenzene degradation
path_hcs00361.kgml: Initialization took 0.05 seconds
path_hcs00361.kgml:
path_hcs00361.kgml: Found a trail of span 2 containing skipped vertices
path_hcs00361.kgml: 183 -> 190
path_hcs00361.kgml: R04258 -> R05390
path_hcs00361.kgml: hcs:FF32_05680 -> hcs:FF32_05690
path_hcs00361.kgml: 1.13.11.1 -> 5.5.1.1
path_hcs00361.kgml: Skipped genes: hcs:FF32_05685
path_hcs00361.kgml:
path_hcs00361.kgml: --- 0.14 seconds ---

path_hcs00362.kgml: Benzoate degradation
path_hcs00362.kgml: Initialization took 0.68 seconds
path_hcs00362.kgml:
path_hcs00362.kgml: Found a trail of span 5 containing skipped vertices
path_hcs00362.kgml: 191 -> [189] -> 192 -> 180 -> 179 -> 208
path_hcs00362.kgml: R02762 -> [R03966] -> R02602 -> R02601 -> R00750 -> R00228
path_hcs00362.kgml: hcs:FF32_08345 -> [hcs:FF32_10190] -> hcs:FF32_08365 -> hcs:FF32_08350 -> hcs:FF32_08360 -> hcs:FF32_08355
path_hcs00362.kgml: 1.2.1.85 -> [5.3.2.6] -> 4.1.1.77 -> 4.2.1.80 -> 4.1.3.39 -> 1.2.1.10
path_hcs00362.kgml:
path_hcs00362.kgml: Found a trail of span 4 containing skipped vertices
path_hcs00362.kgml: 191 -> [189] -> 192 -> 180 -> [179] -> 208
path_hcs00362.kgml: R02762 -> [R03966] -> R02602 -> R02601 -> [R00750] -> R00228
path_hcs00362.kgml: hcs:FF32_08345 -> [hcs:FF32_10190] -> hcs:FF32_08365 -> hcs:FF32_08350 -> [hcs:FF32_08360] -> hcs:FF32_08355
path_hcs00362.kgml: 1.2.1.85 -> [5.3.2.6] -> 4.1.1.77 -> 4.2.1.80 -> [4.1.3.39] -> 1.2.1.10
path_hcs00362.kgml: Skipped genes: hcs:FF32_08360
path_hcs00362.kgml:
path_hcs00362.kgml: Found a trail of span 4 containing skipped vertices
path_hcs00362.kgml: 191 -> [189] -> 192 -> [180] -> 179 -> 208
path_hcs00362.kgml: R02762 -> [R03966] -> R02602 -> [R02601] -> R00750 -> R00228
path_hcs00362.kgml: hcs:FF32_08345 -> [hcs:FF32_10190] -> hcs:FF32_08365 -> [hcs:FF32_08350] -> hcs:FF32_08360 -> hcs:FF32_08355
path_hcs00362.kgml: 1.2.1.85 -> [5.3.2.6] -> 4.1.1.77 -> [4.2.1.80] -> 4.1.3.39 -> 1.2.1.10
path_hcs00362.kgml: Skipped genes: hcs:FF32_08350
path_hcs00362.kgml:
path_hcs00362.kgml: Found a trail of span 4 containing skipped vertices
path_hcs00362.kgml: 191 -> [189 -> 192] -> 180 -> 179 -> 208
path_hcs00362.kgml: R02762 -> [R03966 -> R02602] -> R02601 -> R00750 -> R00228
path_hcs00362.kgml: hcs:FF32_08345 -> [hcs:FF32_10190 -> hcs:FF32_08365] -> hcs:FF32_08350 -> hcs:FF32_08360 -> hcs:FF32_08355
path_hcs00362.kgml: 1.2.1.85 -> [5.3.2.6 -> 4.1.1.77] -> 4.2.1.80 -> 4.1.3.39 -> 1.2.1.10
path_hcs00362.kgml:
path_hcs00362.kgml: Found a trail of span 3 containing skipped vertices
path_hcs00362.kgml: 191 -> [189] -> 192 -> [180 -> 179] -> 208
path_hcs00362.kgml: R02762 -> [R03966] -> R02602 -> [R02601 -> R00750] -> R00228
path_hcs00362.kgml: hcs:FF32_08345 -> [hcs:FF32_10190] -> hcs:FF32_08365 -> [hcs:FF32_08350 -> hcs:FF32_08360] -> hcs:FF32_08355
path_hcs00362.kgml: 1.2.1.85 -> [5.3.2.6] -> 4.1.1.77 -> [4.2.1.80 -> 4.1.3.39] -> 1.2.1.10
path_hcs00362.kgml: Skipped genes: hcs:FF32_08360, hcs:FF32_08350
path_hcs00362.kgml:
path_hcs00362.kgml: Found a trail of span 3 containing skipped vertices
path_hcs00362.kgml: 191 -> [189 -> 192 -> 180] -> 179 -> 208
path_hcs00362.kgml: R02762 -> [R03966 -> R02602 -> R02601] -> R00750 -> R00228
path_hcs00362.kgml: hcs:FF32_08345 -> [hcs:FF32_10190 -> hcs:FF32_08365 -> hcs:FF32_08350] -> hcs:FF32_08360 -> hcs:FF32_08355
path_hcs00362.kgml: 1.2.1.85 -> [5.3.2.6 -> 4.1.1.77 -> 4.2.1.80] -> 4.1.3.39 -> 1.2.1.10
path_hcs00362.kgml: Skipped genes: hcs:FF32_08350
path_hcs00362.kgml:
path_hcs00362.kgml: Found a trail of span 3 containing skipped vertices
path_hcs00362.kgml: 148 -> [147] -> 146 -> 147
path_hcs00362.kgml: R00817 -> [R06989] -> R06990 -> R06989
path_hcs00362.kgml: hcs:FF32_05680 -> [hcs:FF32_05690] -> hcs:FF32_05685 -> hcs:FF32_05690
path_hcs00362.kgml: 1.13.11.1 -> [5.5.1.1] -> 5.3.3.4 -> 5.5.1.1
path_hcs00362.kgml:
path_hcs00362.kgml: --- 1.12 seconds ---

path_hcs00364.kgml: Fluorobenzoate degradation
path_hcs00364.kgml: Initialization took 0.03 seconds
path_hcs00364.kgml:
path_hcs00364.kgml: Found a trail of span 2 containing skipped vertices
path_hcs00364.kgml: 56 -> 52
path_hcs00364.kgml: R08115 -> R08116
path_hcs00364.kgml: hcs:FF32_05680 -> hcs:FF32_05690
path_hcs00364.kgml: 1.13.11.1 -> 5.5.1.1
path_hcs00364.kgml: Skipped genes: hcs:FF32_05685
path_hcs00364.kgml:
path_hcs00364.kgml: --- 0.10 seconds ---

path_hcs00380.kgml: Tryptophan metabolism
path_hcs00380.kgml: Initialization took 0.63 seconds
path_hcs00380.kgml:
path_hcs00380.kgml: Found a trail of span 3 containing skipped vertices
path_hcs00380.kgml: 103 -> 102 -> [101] -> 152
path_hcs00380.kgml: R02665 -> R04323 -> [R03889] -> R03887
path_hcs00380.kgml: hcs:FF32_08375 -> hcs:FF32_08380 -> [hcs:FF32_08345] -> hcs:FF32_08370
path_hcs00380.kgml: 1.13.11.6 -> 4.1.1.45 -> [1.2.1.32] -> 3.5.99.5
path_hcs00380.kgml:
path_hcs00380.kgml: Found a trail of span 2 without skipping any vertex
path_hcs00380.kgml: 104 -> 107
path_hcs00380.kgml: R03936 -> R00988
path_hcs00380.kgml: hcs:FF32_08420 -> hcs:FF32_08425
path_hcs00380.kgml: 3.7.1.3 -> 3.5.1.9
path_hcs00380.kgml:
path_hcs00380.kgml: Found a trail of span 2 containing skipped vertices
path_hcs00380.kgml: 103 -> [102 -> 101] -> 152
path_hcs00380.kgml: R02665 -> [R04323 -> R03889] -> R03887
path_hcs00380.kgml: hcs:FF32_08375 -> [hcs:FF32_08380 -> hcs:FF32_08345] -> hcs:FF32_08370
path_hcs00380.kgml: 1.13.11.6 -> [4.1.1.45 -> 1.2.1.32] -> 3.5.99.5
path_hcs00380.kgml:
path_hcs00380.kgml: Found a trail of span 2 without skipping any vertex
path_hcs00380.kgml: 94 -> 106
path_hcs00380.kgml: R01959 -> R00987
path_hcs00380.kgml: hcs:FF32_08425 -> hcs:FF32_08420
path_hcs00380.kgml: 3.5.1.9 -> 3.7.1.3
path_hcs00380.kgml:
path_hcs00380.kgml: --- 0.84 seconds ---

path_hcs00400.kgml: Phenylalanine, tyrosine and tryptophan biosynthesis
path_hcs00400.kgml: Initialization took 0.78 seconds
path_hcs00400.kgml:
path_hcs00400.kgml: Found a trail of span 4 containing skipped vertices
path_hcs00400.kgml: 52 -> 51 -> [54] -> 55 -> [54 -> 52] -> 53
path_hcs00400.kgml: R02340 -> R02722 -> [R03508] -> R03509 -> [R03508 -> R02340] -> R00674
path_hcs00400.kgml: {hcs:FF32_00645, hcs:FF32_13990} -> {hcs:FF32_00645, hcs:FF32_00650, hcs:FF32_13985, hcs:FF32_13990} -> [hcs:FF32_12035] -> hcs:FF32_13980 -> [hcs:FF32_12035 -> {hcs:FF32_00645, hcs:FF32_13990}] -> {hcs:FF32_00650, hcs:FF32_13985}
path_hcs00400.kgml: {4.1.2.8, 4.2.1.20} -> 4.2.1.20 -> [4.1.1.48] -> 5.3.1.24 -> [4.1.1.48 -> {4.1.2.8, 4.2.1.20}] -> {4.2.1.122, 4.2.1.20}
path_hcs00400.kgml:
path_hcs00400.kgml: Found a trail of span 3 containing skipped vertices
path_hcs00400.kgml: 57 -> [56 -> 55] -> 54 -> [55] -> 56
path_hcs00400.kgml: {R00985, R00986} -> [R01073 -> R03509] -> R03508 -> [R03509] -> R01073
path_hcs00400.kgml: {hcs:FF32_12025, hcs:FF32_17005, hcs:FF32_17010} -> [hcs:FF32_12030 -> hcs:FF32_13980] -> hcs:FF32_12035 -> [hcs:FF32_13980] -> hcs:FF32_12030
path_hcs00400.kgml: {4.1.3.27, 4.1.3.27} -> [2.4.2.18 -> 5.3.1.24] -> 4.1.1.48 -> [5.3.1.24] -> 2.4.2.18
path_hcs00400.kgml:
path_hcs00400.kgml: Found a trail of span 2 containing skipped vertices
path_hcs00400.kgml: 79 -> [77 -> 76] -> 75
path_hcs00400.kgml: R03083 -> [R03084 -> R02413] -> R02412
path_hcs00400.kgml: hcs:FF32_09655 -> [hcs:FF32_04785 -> hcs:FF32_09270] -> hcs:FF32_09650
path_hcs00400.kgml: 4.2.3.4 -> [4.2.1.10 -> {1.1.1.25, 1.1.1.282}] -> 2.7.1.71
path_hcs00400.kgml:
path_hcs00400.kgml: --- 7.12 seconds ---

path_hcs00401.kgml: Novobiocin biosynthesis
path_hcs00401.kgml: Initialization took 0.05 seconds
path_hcs00401.kgml: (not found)
path_hcs00401.kgml: --- 0.09 seconds ---

path_hcs00405.kgml: Phenazine biosynthesis
path_hcs00405.kgml: Initialization took 0.08 seconds
path_hcs00405.kgml: (not found)
path_hcs00405.kgml: --- 0.12 seconds ---

path_hcs00410.kgml: beta-Alanine metabolism
path_hcs00410.kgml: Initialization took 0.33 seconds
path_hcs00410.kgml:
path_hcs00410.kgml: Found a trail of span 3 containing skipped vertices
path_hcs00410.kgml: 49 -> 47 -> 45
path_hcs00410.kgml: R00908 -> R00907 -> {R00705, R00706}
path_hcs00410.kgml: {hcs:FF32_03725, hcs:FF32_09580} -> hcs:FF32_03685 -> {hcs:FF32_00835, hcs:FF32_01095, hcs:FF32_03680, hcs:FF32_03935}
path_hcs00410.kgml: {2.6.1.19, 2.6.1.55} -> 2.6.1.18 -> {1.2.1.18, 1.2.1.27, 1.2.1.18}
path_hcs00410.kgml: Skipped genes: hcs:FF32_03715
path_hcs00410.kgml:
path_hcs00410.kgml: Found a trail of span 2 without skipping any vertex
path_hcs00410.kgml: 54 -> 50
path_hcs00410.kgml: R00489 -> R02473
path_hcs00410.kgml: hcs:FF32_08010 -> hcs:FF32_08015
path_hcs00410.kgml: {4.1.1.11, 4.1.1.15} -> 6.3.2.1
path_hcs00410.kgml:
path_hcs00410.kgml: --- 0.45 seconds ---

path_hcs00430.kgml: Taurine and hypotaurine metabolism
path_hcs00430.kgml: Initialization took 0.18 seconds
path_hcs00430.kgml:
path_hcs00430.kgml: Found a trail of span 2 without skipping any vertex
path_hcs00430.kgml: 36 -> 58
path_hcs00430.kgml: R00230 -> R00315
path_hcs00430.kgml: hcs:FF32_10635 -> {hcs:FF32_10640, hcs:FF32_16255}
path_hcs00430.kgml: 2.3.1.8 -> {2.7.2.1, 2.7.2.15}
path_hcs00430.kgml:
path_hcs00430.kgml: --- 0.27 seconds ---

path_hcs00440.kgml: Phosphonate and phosphinate metabolism
path_hcs00440.kgml: Initialization took 0.04 seconds
path_hcs00440.kgml:
path_hcs00440.kgml: Found a trail of span 2 without skipping any vertex
path_hcs00440.kgml: 111 -> 67
path_hcs00440.kgml: R04152 -> R00747
path_hcs00440.kgml: hcs:FF32_04005 -> hcs:FF32_04000
path_hcs00440.kgml: 2.6.1.37 -> 3.11.1.1
path_hcs00440.kgml:
path_hcs00440.kgml: --- 0.10 seconds ---

path_hcs00450.kgml: Selenocompound metabolism
path_hcs00450.kgml: Initialization took 0.23 seconds
path_hcs00450.kgml: (not found)
path_hcs00450.kgml: --- 0.27 seconds ---

path_hcs00460.kgml: Cyanoamino acid metabolism
path_hcs00460.kgml: Initialization took 0.13 seconds
path_hcs00460.kgml: (not found)
path_hcs00460.kgml: --- 0.18 seconds ---

path_hcs00471.kgml: D-Glutamine and D-glutamate metabolism
path_hcs00471.kgml: Initialization took 0.08 seconds
path_hcs00471.kgml: (not found)
path_hcs00471.kgml: --- 0.13 seconds ---

path_hcs00473.kgml: D-Alanine metabolism
path_hcs00473.kgml: Initialization took 0.05 seconds
path_hcs00473.kgml: (not found)
path_hcs00473.kgml: --- 0.09 seconds ---

path_hcs00480.kgml: Glutathione metabolism
path_hcs00480.kgml: Initialization took 0.94 seconds
path_hcs00480.kgml: (not found)
path_hcs00480.kgml: --- 1.17 seconds ---

path_hcs00500.kgml: Starch and sucrose metabolism
path_hcs00500.kgml: Initialization took 0.24 seconds
path_hcs00500.kgml:
path_hcs00500.kgml: Found a trail of span 2 containing skipped vertices
path_hcs00500.kgml: 118 -> [114 -> 142 -> 90] -> 88
path_hcs00500.kgml: R00299 -> [R08639 -> R00803 -> R00801] -> R00760
path_hcs00500.kgml: hcs:FF32_13000 -> [{hcs:FF32_08710, hcs:FF32_18320} -> hcs:FF32_18750 -> {hcs:FF32_12860, hcs:FF32_12890}] -> hcs:FF32_12990
path_hcs00500.kgml: {2.7.1.1, 2.7.1.2} -> [{5.4.2.2, 5.4.2.5} -> 2.4.1.7 -> {3.2.1.10, 3.2.1.20, 3.2.1.26, 3.2.1.48}] -> {2.7.1.1, 2.7.1.4}
path_hcs00500.kgml: Skipped genes: hcs:FF32_12995
path_hcs00500.kgml:
path_hcs00500.kgml: Found a trail of span 2 without skipping any vertex
path_hcs00500.kgml: 114 -> 110
path_hcs00500.kgml: R08639 -> R00289
path_hcs00500.kgml: {hcs:FF32_08710, hcs:FF32_18320} -> hcs:FF32_18315
path_hcs00500.kgml: {5.4.2.2, 5.4.2.5} -> {2.7.7.64, 2.7.7.9}
path_hcs00500.kgml:
path_hcs00500.kgml: --- 0.38 seconds ---

path_hcs00511.kgml: Other glycan degradation
path_hcs00511.kgml: Initialization took 0.04 seconds
path_hcs00511.kgml: (not found)
path_hcs00511.kgml: --- 0.09 seconds ---

path_hcs00520.kgml: Amino sugar and nucleotide sugar metabolism
path_hcs00520.kgml: Initialization took 1.58 seconds
path_hcs00520.kgml:
path_hcs00520.kgml: Found a trail of span 2 without skipping any vertex
path_hcs00520.kgml: 28 -> 24
path_hcs00520.kgml: R00768 -> R02060
path_hcs00520.kgml: {hcs:FF32_11235, hcs:FF32_18360} -> {hcs:FF32_07940, hcs:FF32_18350}
path_hcs00520.kgml: 2.6.1.16 -> 5.4.2.10
path_hcs00520.kgml:
path_hcs00520.kgml: Found a trail of span 2 without skipping any vertex
path_hcs00520.kgml: 188 -> 270
path_hcs00520.kgml: R00286 -> R01385
path_hcs00520.kgml: {hcs:FF32_15260, hcs:FF32_16350, hcs:FF32_18345} -> hcs:FF32_16355
path_hcs00520.kgml: 1.1.1.22 -> 5.1.3.6
path_hcs00520.kgml:
path_hcs00520.kgml: Found a trail of span 2 without skipping any vertex
path_hcs00520.kgml: 420 -> 422
path_hcs00520.kgml: R11024 -> R11025
path_hcs00520.kgml: hcs:FF32_01565 -> hcs:FF32_01570
path_hcs00520.kgml: 2.7.1.221 -> 2.7.7.99
path_hcs00520.kgml:
path_hcs00520.kgml: Found a trail of span 2 without skipping any vertex
path_hcs00520.kgml: 41 -> 42
path_hcs00520.kgml: R00420 -> R03317
path_hcs00520.kgml: hcs:FF32_18455 -> hcs:FF32_18450
path_hcs00520.kgml: 5.1.3.14 -> 1.1.1.336
path_hcs00520.kgml:
path_hcs00520.kgml: Found a trail of span 2 without skipping any vertex
path_hcs00520.kgml: 196 -> 274
path_hcs00520.kgml: R00959 -> R00289
path_hcs00520.kgml: {hcs:FF32_08710, hcs:FF32_18320} -> hcs:FF32_18315
path_hcs00520.kgml: {5.4.2.2, 5.4.2.5} -> {2.7.7.64, 2.7.7.9}
path_hcs00520.kgml:
path_hcs00520.kgml: --- 1.94 seconds ---

path_hcs00521.kgml: Streptomycin biosynthesis
path_hcs00521.kgml: Initialization took 0.38 seconds
path_hcs00521.kgml:
path_hcs00521.kgml: Found a trail of span 4 without skipping any vertex
path_hcs00521.kgml: 44 -> 43 -> 42 -> 24
path_hcs00521.kgml: R02328 -> R06513 -> R06514 -> R02777
path_hcs00521.kgml: {hcs:FF32_03205, hcs:FF32_18480} -> hcs:FF32_18495 -> {hcs:FF32_09725, hcs:FF32_18475} -> {hcs:FF32_06960, hcs:FF32_18485}
path_hcs00521.kgml: 2.7.7.24 -> 4.2.1.46 -> 5.1.3.13 -> 1.1.1.133
path_hcs00521.kgml:
path_hcs00521.kgml: Found a trail of span 3 containing skipped vertices
path_hcs00521.kgml: 44 -> 43 -> [42] -> 24
path_hcs00521.kgml: R02328 -> R06513 -> [R06514] -> R02777
path_hcs00521.kgml: {hcs:FF32_03205, hcs:FF32_18480} -> hcs:FF32_18495 -> [{hcs:FF32_09725, hcs:FF32_18475}] -> {hcs:FF32_06960, hcs:FF32_18485}
path_hcs00521.kgml: 2.7.7.24 -> 4.2.1.46 -> [5.1.3.13] -> 1.1.1.133
path_hcs00521.kgml:
path_hcs00521.kgml: Found a trail of span 3 containing skipped vertices
path_hcs00521.kgml: 44 -> [43] -> 42 -> 24
path_hcs00521.kgml: R02328 -> [R06513] -> R06514 -> R02777
path_hcs00521.kgml: {hcs:FF32_03205, hcs:FF32_18480} -> [hcs:FF32_18495] -> {hcs:FF32_09725, hcs:FF32_18475} -> {hcs:FF32_06960, hcs:FF32_18485}
path_hcs00521.kgml: 2.7.7.24 -> [4.2.1.46] -> 5.1.3.13 -> 1.1.1.133
path_hcs00521.kgml:
path_hcs00521.kgml: Found a trail of span 2 containing skipped vertices
path_hcs00521.kgml: 44 -> [43 -> 42] -> 24
path_hcs00521.kgml: R02328 -> [R06513 -> R06514] -> R02777
path_hcs00521.kgml: {hcs:FF32_03205, hcs:FF32_18480} -> [hcs:FF32_18495 -> {hcs:FF32_09725, hcs:FF32_18475}] -> {hcs:FF32_06960, hcs:FF32_18485}
path_hcs00521.kgml: 2.7.7.24 -> [4.2.1.46 -> 5.1.3.13] -> 1.1.1.133
path_hcs00521.kgml:
path_hcs00521.kgml: --- 0.68 seconds ---

path_hcs00523.kgml: Polyketide sugar unit biosynthesis
path_hcs00523.kgml: Initialization took 0.14 seconds
path_hcs00523.kgml:
path_hcs00523.kgml: Found a trail of span 4 without skipping any vertex
path_hcs00523.kgml: 27 -> 26 -> 63 -> 28
path_hcs00523.kgml: R02328 -> R06513 -> R06514 -> R02777
path_hcs00523.kgml: {hcs:FF32_03205, hcs:FF32_18480} -> hcs:FF32_18495 -> {hcs:FF32_09725, hcs:FF32_18475} -> {hcs:FF32_06960, hcs:FF32_18485}
path_hcs00523.kgml: 2.7.7.24 -> 4.2.1.46 -> 5.1.3.13 -> 1.1.1.133
path_hcs00523.kgml:
path_hcs00523.kgml: Found a trail of span 3 containing skipped vertices
path_hcs00523.kgml: 27 -> 26 -> [63] -> 28
path_hcs00523.kgml: R02328 -> R06513 -> [R06514] -> R02777
path_hcs00523.kgml: {hcs:FF32_03205, hcs:FF32_18480} -> hcs:FF32_18495 -> [{hcs:FF32_09725, hcs:FF32_18475}] -> {hcs:FF32_06960, hcs:FF32_18485}
path_hcs00523.kgml: 2.7.7.24 -> 4.2.1.46 -> [5.1.3.13] -> 1.1.1.133
path_hcs00523.kgml:
path_hcs00523.kgml: Found a trail of span 3 containing skipped vertices
path_hcs00523.kgml: 27 -> [26] -> 63 -> 28
path_hcs00523.kgml: R02328 -> [R06513] -> R06514 -> R02777
path_hcs00523.kgml: {hcs:FF32_03205, hcs:FF32_18480} -> [hcs:FF32_18495] -> {hcs:FF32_09725, hcs:FF32_18475} -> {hcs:FF32_06960, hcs:FF32_18485}
path_hcs00523.kgml: 2.7.7.24 -> [4.2.1.46] -> 5.1.3.13 -> 1.1.1.133
path_hcs00523.kgml:
path_hcs00523.kgml: Found a trail of span 2 containing skipped vertices
path_hcs00523.kgml: 27 -> [26 -> 63] -> 28
path_hcs00523.kgml: R02328 -> [R06513 -> R06514] -> R02777
path_hcs00523.kgml: {hcs:FF32_03205, hcs:FF32_18480} -> [hcs:FF32_18495 -> {hcs:FF32_09725, hcs:FF32_18475}] -> {hcs:FF32_06960, hcs:FF32_18485}
path_hcs00523.kgml: 2.7.7.24 -> [4.2.1.46 -> 5.1.3.13] -> 1.1.1.133
path_hcs00523.kgml:
path_hcs00523.kgml: --- 0.28 seconds ---

path_hcs00525.kgml: Acarbose and validamycin biosynthesis
path_hcs00525.kgml: Initialization took 0.04 seconds
path_hcs00525.kgml:
path_hcs00525.kgml: Found a trail of span 2 containing skipped vertices
path_hcs00525.kgml: 58 -> 59
path_hcs00525.kgml: R02328 -> R06513
path_hcs00525.kgml: {hcs:FF32_03205, hcs:FF32_18480} -> hcs:FF32_18495
path_hcs00525.kgml: 2.7.7.24 -> 4.2.1.46
path_hcs00525.kgml: Skipped genes: hcs:FF32_18485
path_hcs00525.kgml:
path_hcs00525.kgml: --- 0.10 seconds ---

path_hcs00540.kgml: Lipopolysaccharide biosynthesis
path_hcs00540.kgml: Initialization took 0.88 seconds
path_hcs00540.kgml:
path_hcs00540.kgml: Found a trail of span 3 containing skipped vertices
path_hcs00540.kgml: 90 -> [89] -> 88 -> 53
path_hcs00540.kgml: R04567 -> [R04587] -> R04550 -> R04606
path_hcs00540.kgml: hcs:FF32_08870 -> [hcs:FF32_17395] -> hcs:FF32_08860 -> hcs:FF32_08875
path_hcs00540.kgml: 2.3.1.129 -> [3.5.1.108] -> 2.3.1.191 -> 2.4.1.182
path_hcs00540.kgml: Skipped genes: hcs:FF32_08865
path_hcs00540.kgml:
path_hcs00540.kgml: Found a trail of span 2 containing skipped vertices
path_hcs00540.kgml: 131 -> [87] -> 44
path_hcs00540.kgml: R01530 -> [R03254] -> R03350
path_hcs00540.kgml: hcs:FF32_17600 -> [hcs:FF32_09675] -> hcs:FF32_17605
path_hcs00540.kgml: 5.3.1.13 -> [2.5.1.55] -> 3.1.3.45
path_hcs00540.kgml:
path_hcs00540.kgml: Found a trail of span 2 containing skipped vertices
path_hcs00540.kgml: 90 -> [89 -> 88] -> 53
path_hcs00540.kgml: R04567 -> [R04587 -> R04550] -> R04606
path_hcs00540.kgml: hcs:FF32_08870 -> [hcs:FF32_17395 -> hcs:FF32_08860] -> hcs:FF32_08875
path_hcs00540.kgml: 2.3.1.129 -> [3.5.1.108 -> 2.3.1.191] -> 2.4.1.182
path_hcs00540.kgml:
path_hcs00540.kgml: --- 1.09 seconds ---

path_hcs00550.kgml: Peptidoglycan biosynthesis
path_hcs00550.kgml: Initialization took 0.53 seconds
path_hcs00550.kgml:
path_hcs00550.kgml: Found a trail of span 6 containing skipped vertices
path_hcs00550.kgml: 33 -> 32 -> 34 -> 23 -> 35 -> 36
path_hcs00550.kgml: R03193 -> R02783 -> R02788 -> R04617 -> R05630 -> R05032
path_hcs00550.kgml: hcs:FF32_17425 -> hcs:FF32_17440 -> hcs:FF32_17455 -> hcs:FF32_17450 -> hcs:FF32_17445 -> hcs:FF32_17430
path_hcs00550.kgml: 6.3.2.8 -> 6.3.2.9 -> 6.3.2.13 -> 6.3.2.10 -> 2.7.8.13 -> 2.4.1.227
path_hcs00550.kgml: Skipped genes: hcs:FF32_17435
path_hcs00550.kgml:
path_hcs00550.kgml: Found a trail of span 5 containing skipped vertices
path_hcs00550.kgml: 33 -> 32 -> 34 -> [23] -> 35 -> 36
path_hcs00550.kgml: R03193 -> R02783 -> R02788 -> [R04617] -> R05630 -> R05032
path_hcs00550.kgml: hcs:FF32_17425 -> hcs:FF32_17440 -> hcs:FF32_17455 -> [hcs:FF32_17450] -> hcs:FF32_17445 -> hcs:FF32_17430
path_hcs00550.kgml: 6.3.2.8 -> 6.3.2.9 -> 6.3.2.13 -> [6.3.2.10] -> 2.7.8.13 -> 2.4.1.227
path_hcs00550.kgml: Skipped genes: hcs:FF32_17435, hcs:FF32_17450
path_hcs00550.kgml:
path_hcs00550.kgml: Found a trail of span 5 containing skipped vertices
path_hcs00550.kgml: 33 -> 32 -> [34] -> 23 -> 35 -> 36
path_hcs00550.kgml: R03193 -> R02783 -> [R02788] -> R04617 -> R05630 -> R05032
path_hcs00550.kgml: hcs:FF32_17425 -> hcs:FF32_17440 -> [hcs:FF32_17455] -> hcs:FF32_17450 -> hcs:FF32_17445 -> hcs:FF32_17430
path_hcs00550.kgml: 6.3.2.8 -> 6.3.2.9 -> [6.3.2.13] -> 6.3.2.10 -> 2.7.8.13 -> 2.4.1.227
path_hcs00550.kgml: Skipped genes: hcs:FF32_17435
path_hcs00550.kgml:
path_hcs00550.kgml: Found a trail of span 5 containing skipped vertices
path_hcs00550.kgml: 33 -> 32 -> 34 -> 23 -> [35] -> 36
path_hcs00550.kgml: R03193 -> R02783 -> R02788 -> R04617 -> [R05630] -> R05032
path_hcs00550.kgml: hcs:FF32_17425 -> hcs:FF32_17440 -> hcs:FF32_17455 -> hcs:FF32_17450 -> [hcs:FF32_17445] -> hcs:FF32_17430
path_hcs00550.kgml: 6.3.2.8 -> 6.3.2.9 -> 6.3.2.13 -> 6.3.2.10 -> [2.7.8.13] -> 2.4.1.227
path_hcs00550.kgml: Skipped genes: hcs:FF32_17435, hcs:FF32_17445
path_hcs00550.kgml:
path_hcs00550.kgml: Found a trail of span 4 containing skipped vertices
path_hcs00550.kgml: 33 -> 32 -> [34 -> 23] -> 35 -> 36
path_hcs00550.kgml: R03193 -> R02783 -> [R02788 -> R04617] -> R05630 -> R05032
path_hcs00550.kgml: hcs:FF32_17425 -> hcs:FF32_17440 -> [hcs:FF32_17455 -> hcs:FF32_17450] -> hcs:FF32_17445 -> hcs:FF32_17430
path_hcs00550.kgml: 6.3.2.8 -> 6.3.2.9 -> [6.3.2.13 -> 6.3.2.10] -> 2.7.8.13 -> 2.4.1.227
path_hcs00550.kgml: Skipped genes: hcs:FF32_17435
path_hcs00550.kgml:
path_hcs00550.kgml: Found a trail of span 3 containing skipped vertices
path_hcs00550.kgml: 33 -> 32 -> [34 -> 23 -> 35] -> 36
path_hcs00550.kgml: R03193 -> R02783 -> [R02788 -> R04617 -> R05630] -> R05032
path_hcs00550.kgml: hcs:FF32_17425 -> hcs:FF32_17440 -> [hcs:FF32_17455 -> hcs:FF32_17450 -> hcs:FF32_17445] -> hcs:FF32_17430
path_hcs00550.kgml: 6.3.2.8 -> 6.3.2.9 -> [6.3.2.13 -> 6.3.2.10 -> 2.7.8.13] -> 2.4.1.227
path_hcs00550.kgml: Skipped genes: hcs:FF32_17435
path_hcs00550.kgml:
path_hcs00550.kgml: Found a trail of span 2 containing skipped vertices
path_hcs00550.kgml: 30 -> [23 -> 35] -> 36
path_hcs00550.kgml: R01150 -> [R04617 -> R05630] -> R05032
path_hcs00550.kgml: hcs:FF32_17420 -> [hcs:FF32_17450 -> hcs:FF32_17445] -> hcs:FF32_17430
path_hcs00550.kgml: 6.3.2.4 -> [6.3.2.10 -> 2.7.8.13] -> 2.4.1.227
path_hcs00550.kgml: Skipped genes: hcs:FF32_17425
path_hcs00550.kgml:
path_hcs00550.kgml: Found a trail of span 2 containing skipped vertices
path_hcs00550.kgml: 30 -> [29 -> 28] -> 27
path_hcs00550.kgml: R01150 -> [R04573 -> R05629] -> R05662
path_hcs00550.kgml: hcs:FF32_17420 -> [hcs:FF32_17450 -> hcs:FF32_17445] -> hcs:FF32_17430
path_hcs00550.kgml: 6.3.2.4 -> [6.3.2.10 -> 2.7.8.13] -> 2.4.1.227
path_hcs00550.kgml: Skipped genes: hcs:FF32_17425
path_hcs00550.kgml:
path_hcs00550.kgml: Found a trail of span 2 without skipping any vertex
path_hcs00550.kgml: 29 -> 28
path_hcs00550.kgml: R04573 -> R05629
path_hcs00550.kgml: hcs:FF32_17450 -> hcs:FF32_17445
path_hcs00550.kgml: 6.3.2.10 -> 2.7.8.13
path_hcs00550.kgml:
path_hcs00550.kgml: --- 1.22 seconds ---

path_hcs00561.kgml: Glycerolipid metabolism
path_hcs00561.kgml: Initialization took 0.18 seconds
path_hcs00561.kgml: (not found)
path_hcs00561.kgml: --- 0.22 seconds ---

path_hcs00562.kgml: Inositol phosphate metabolism
path_hcs00562.kgml: Initialization took 0.28 seconds
path_hcs00562.kgml:
path_hcs00562.kgml: Found a trail of span 3 containing skipped vertices
path_hcs00562.kgml: 83 -> 114 -> [115] -> 117
path_hcs00562.kgml: R02782 -> R08603 -> [R08503] -> R05661
path_hcs00562.kgml: hcs:FF32_03940 -> hcs:FF32_03945 -> [hcs:FF32_03985] -> hcs:FF32_03950
path_hcs00562.kgml: 4.2.1.44 -> 3.7.1.22 -> [5.3.1.30] -> 2.7.1.92
path_hcs00562.kgml:
path_hcs00562.kgml: Found a trail of span 2 containing skipped vertices
path_hcs00562.kgml: 83 -> [114 -> 115] -> 117
path_hcs00562.kgml: R02782 -> [R08603 -> R08503] -> R05661
path_hcs00562.kgml: hcs:FF32_03940 -> [hcs:FF32_03945 -> hcs:FF32_03985] -> hcs:FF32_03950
path_hcs00562.kgml: 4.2.1.44 -> [3.7.1.22 -> 5.3.1.30] -> 2.7.1.92
path_hcs00562.kgml: Skipped genes: hcs:FF32_03945
path_hcs00562.kgml:
path_hcs00562.kgml: Found a trail of span 2 containing skipped vertices
path_hcs00562.kgml: 82 -> [83 -> 114] -> 115
path_hcs00562.kgml: R01183 -> [R02782 -> R08603] -> R08503
path_hcs00562.kgml: hcs:FF32_03980 -> [hcs:FF32_03940 -> hcs:FF32_03945] -> hcs:FF32_03985
path_hcs00562.kgml: 1.1.1.18 -> [4.2.1.44 -> 3.7.1.22] -> 5.3.1.30
path_hcs00562.kgml:
path_hcs00562.kgml: --- 0.43 seconds ---

path_hcs00564.kgml: Glycerophospholipid metabolism
path_hcs00564.kgml: Initialization took 1.09 seconds
path_hcs00564.kgml: (not found)
path_hcs00564.kgml: --- 1.16 seconds ---

path_hcs00565.kgml: Ether lipid metabolism
path_hcs00565.kgml: Initialization took 0.03 seconds
path_hcs00565.kgml: (not found)
path_hcs00565.kgml: --- 0.05 seconds ---

path_hcs00590.kgml: Arachidonic acid metabolism
path_hcs00590.kgml: Initialization took 0.04 seconds
path_hcs00590.kgml: (not found)
path_hcs00590.kgml: --- 0.07 seconds ---

path_hcs00592.kgml: alpha-Linolenic acid metabolism
path_hcs00592.kgml: Initialization took 0.04 seconds
path_hcs00592.kgml: (not found)
path_hcs00592.kgml: --- 0.08 seconds ---

path_hcs00620.kgml: Pyruvate metabolism
path_hcs00620.kgml: Initialization took 3.89 seconds
path_hcs00620.kgml:
path_hcs00620.kgml: Found a trail of span 3 without skipping any vertex
path_hcs00620.kgml: 123 -> 55 -> 124
path_hcs00620.kgml: R00014 -> R03270 -> R02569
path_hcs00620.kgml: hcs:FF32_12770 -> hcs:FF32_12770 -> {hcs:FF32_02285, hcs:FF32_12765}
path_hcs00620.kgml: {1.2.4.1, 2.2.1.6, 4.1.1.1} -> 1.2.4.1 -> 2.3.1.12
path_hcs00620.kgml:
path_hcs00620.kgml: Found a trail of span 2 without skipping any vertex
path_hcs00620.kgml: 97 -> 129
path_hcs00620.kgml: R00230 -> R00315
path_hcs00620.kgml: hcs:FF32_10635 -> {hcs:FF32_10640, hcs:FF32_16255}
path_hcs00620.kgml: 2.3.1.8 -> {2.7.2.1, 2.7.2.15}
path_hcs00620.kgml:
path_hcs00620.kgml: --- 5.20 seconds ---

path_hcs00621.kgml: Dioxin degradation
path_hcs00621.kgml: Initialization took 0.04 seconds
path_hcs00621.kgml:
path_hcs00621.kgml: Found a trail of span 4 without skipping any vertex
path_hcs00621.kgml: 115 -> 97 -> 13 -> 108
path_hcs00621.kgml: R02602 -> R02601 -> R00750 -> R00228
path_hcs00621.kgml: hcs:FF32_08365 -> hcs:FF32_08350 -> hcs:FF32_08360 -> hcs:FF32_08355
path_hcs00621.kgml: 4.1.1.77 -> 4.2.1.80 -> 4.1.3.39 -> 1.2.1.10
path_hcs00621.kgml:
path_hcs00621.kgml: Found a trail of span 3 containing skipped vertices
path_hcs00621.kgml: 115 -> 97 -> [13] -> 108
path_hcs00621.kgml: R02602 -> R02601 -> [R00750] -> R00228
path_hcs00621.kgml: hcs:FF32_08365 -> hcs:FF32_08350 -> [hcs:FF32_08360] -> hcs:FF32_08355
path_hcs00621.kgml: 4.1.1.77 -> 4.2.1.80 -> [4.1.3.39] -> 1.2.1.10
path_hcs00621.kgml: Skipped genes: hcs:FF32_08360
path_hcs00621.kgml:
path_hcs00621.kgml: Found a trail of span 3 containing skipped vertices
path_hcs00621.kgml: 115 -> [97] -> 13 -> 108
path_hcs00621.kgml: R02602 -> [R02601] -> R00750 -> R00228
path_hcs00621.kgml: hcs:FF32_08365 -> [hcs:FF32_08350] -> hcs:FF32_08360 -> hcs:FF32_08355
path_hcs00621.kgml: 4.1.1.77 -> [4.2.1.80] -> 4.1.3.39 -> 1.2.1.10
path_hcs00621.kgml:
path_hcs00621.kgml: Found a trail of span 2 containing skipped vertices
path_hcs00621.kgml: 115 -> [97 -> 13] -> 108
path_hcs00621.kgml: R02602 -> [R02601 -> R00750] -> R00228
path_hcs00621.kgml: hcs:FF32_08365 -> [hcs:FF32_08350 -> hcs:FF32_08360] -> hcs:FF32_08355
path_hcs00621.kgml: 4.1.1.77 -> [4.2.1.80 -> 4.1.3.39] -> 1.2.1.10
path_hcs00621.kgml: Skipped genes: hcs:FF32_08360
path_hcs00621.kgml:
path_hcs00621.kgml: --- 0.22 seconds ---

path_hcs00622.kgml: Xylene degradation
path_hcs00622.kgml: Initialization took 0.05 seconds
path_hcs00622.kgml:
path_hcs00622.kgml: Found a trail of span 3 without skipping any vertex
path_hcs00622.kgml: 93 -> 96 -> 117
path_hcs00622.kgml: R02601 -> R00750 -> R00228
path_hcs00622.kgml: hcs:FF32_08350 -> hcs:FF32_08360 -> hcs:FF32_08355
path_hcs00622.kgml: 4.2.1.80 -> 4.1.3.39 -> 1.2.1.10
path_hcs00622.kgml:
path_hcs00622.kgml: Found a trail of span 2 containing skipped vertices
path_hcs00622.kgml: 93 -> [96] -> 117
path_hcs00622.kgml: R02601 -> [R00750] -> R00228
path_hcs00622.kgml: hcs:FF32_08350 -> [hcs:FF32_08360] -> hcs:FF32_08355
path_hcs00622.kgml: 4.2.1.80 -> [4.1.3.39] -> 1.2.1.10
path_hcs00622.kgml:
path_hcs00622.kgml: --- 0.17 seconds ---

path_hcs00623.kgml: Toluene degradation
path_hcs00623.kgml: Initialization took 0.06 seconds
path_hcs00623.kgml:
path_hcs00623.kgml: Found a trail of span 2 containing skipped vertices
path_hcs00623.kgml: 117 -> 127
path_hcs00623.kgml: R05299 -> R09229
path_hcs00623.kgml: hcs:FF32_05680 -> hcs:FF32_05690
path_hcs00623.kgml: 1.13.11.1 -> 5.5.1.1
path_hcs00623.kgml: Skipped genes: hcs:FF32_05685
path_hcs00623.kgml:
path_hcs00623.kgml: Found a trail of span 2 containing skipped vertices
path_hcs00623.kgml: 117 -> 116
path_hcs00623.kgml: R05299 -> R05300
path_hcs00623.kgml: hcs:FF32_05680 -> hcs:FF32_05690
path_hcs00623.kgml: 1.13.11.1 -> 5.5.1.1
path_hcs00623.kgml: Skipped genes: hcs:FF32_05685
path_hcs00623.kgml:
path_hcs00623.kgml: --- 0.20 seconds ---

path_hcs00625.kgml: Chloroalkane and chloroalkene degradation
path_hcs00625.kgml: Initialization took 0.09 seconds
path_hcs00625.kgml: (not found)
path_hcs00625.kgml: --- 0.14 seconds ---

path_hcs00626.kgml: Naphthalene degradation
path_hcs00626.kgml: Initialization took 0.05 seconds
path_hcs00626.kgml: (not found)
path_hcs00626.kgml: --- 0.11 seconds ---

path_hcs00627.kgml: Aminobenzoate degradation
path_hcs00627.kgml: Initialization took 0.23 seconds
path_hcs00627.kgml: (not found)
path_hcs00627.kgml: --- 0.25 seconds ---

path_hcs00630.kgml: Glyoxylate and dicarboxylate metabolism
path_hcs00630.kgml: Initialization took 3.58 seconds
path_hcs00630.kgml: (not found)
path_hcs00630.kgml: --- 3.72 seconds ---

path_hcs00633.kgml: Nitrotoluene degradation
path_hcs00633.kgml: Initialization took 0.03 seconds
path_hcs00633.kgml: (not found)
path_hcs00633.kgml: --- 0.07 seconds ---

path_hcs00640.kgml: Propanoate metabolism
path_hcs00640.kgml: Initialization took 2.14 seconds
path_hcs00640.kgml:
path_hcs00640.kgml: Found a trail of span 4 containing skipped vertices
path_hcs00640.kgml: 105 -> 195 -> 197 -> [111] -> 114
path_hcs00640.kgml: R00931 -> R11263 -> R11264 -> [R04425] -> R00409
path_hcs00640.kgml: hcs:FF32_12100 -> hcs:FF32_12105 -> hcs:FF32_12110 -> [hcs:FF32_14260] -> hcs:FF32_12095
path_hcs00640.kgml: 2.3.3.5 -> 4.2.1.117 -> ? -> [4.2.1.99] -> 4.1.3.30
path_hcs00640.kgml:
path_hcs00640.kgml: Found a trail of span 3 containing skipped vertices
path_hcs00640.kgml: 105 -> [195] -> 197 -> [111] -> 114
path_hcs00640.kgml: R00931 -> [R11263] -> R11264 -> [R04425] -> R00409
path_hcs00640.kgml: hcs:FF32_12100 -> [hcs:FF32_12105] -> hcs:FF32_12110 -> [hcs:FF32_14260] -> hcs:FF32_12095
path_hcs00640.kgml: 2.3.3.5 -> [4.2.1.117] -> ? -> [4.2.1.99] -> 4.1.3.30
path_hcs00640.kgml: Skipped genes: hcs:FF32_12105
path_hcs00640.kgml:
path_hcs00640.kgml: Found a trail of span 3 containing skipped vertices
path_hcs00640.kgml: 186 -> 188 -> [185 -> 186] -> 187
path_hcs00640.kgml: R10997 -> R10998 -> [R07618 -> R10997] -> R10996
path_hcs00640.kgml: {hcs:FF32_14605, hcs:FF32_14610} -> hcs:FF32_14615 -> [{hcs:FF32_04905, hcs:FF32_11195} -> {hcs:FF32_14605, hcs:FF32_14610}] -> {hcs:FF32_14605, hcs:FF32_14610}
path_hcs00640.kgml: 1.2.4.4 -> 2.3.1.168 -> [1.8.1.4 -> 1.2.4.4] -> 1.2.4.4
path_hcs00640.kgml:
path_hcs00640.kgml: Found a trail of span 3 containing skipped vertices
path_hcs00640.kgml: 22 -> 21 -> 12
path_hcs00640.kgml: R00908 -> R00907 -> {R00705, R00706}
path_hcs00640.kgml: {hcs:FF32_03725, hcs:FF32_09580} -> hcs:FF32_03685 -> {hcs:FF32_00835, hcs:FF32_01095, hcs:FF32_03680, hcs:FF32_03935}
path_hcs00640.kgml: {2.6.1.19, 2.6.1.55} -> 2.6.1.18 -> {1.2.1.18, 1.2.1.27, 1.2.1.18}
path_hcs00640.kgml: Skipped genes: hcs:FF32_03715
path_hcs00640.kgml:
path_hcs00640.kgml: Found a trail of span 3 containing skipped vertices
path_hcs00640.kgml: 105 -> 195 -> [197 -> 111] -> 114
path_hcs00640.kgml: R00931 -> R11263 -> [R11264 -> R04425] -> R00409
path_hcs00640.kgml: hcs:FF32_12100 -> hcs:FF32_12105 -> [hcs:FF32_12110 -> hcs:FF32_14260] -> hcs:FF32_12095
path_hcs00640.kgml: 2.3.3.5 -> 4.2.1.117 -> [? -> 4.2.1.99] -> 4.1.3.30
path_hcs00640.kgml:
path_hcs00640.kgml: Found a trail of span 2 without skipping any vertex
path_hcs00640.kgml: 52 -> 68
path_hcs00640.kgml: R00921 -> R01353
path_hcs00640.kgml: hcs:FF32_10635 -> {hcs:FF32_10640, hcs:FF32_16255}
path_hcs00640.kgml: {2.3.1.222, 2.3.1.8} -> {2.7.2.1, 2.7.2.15}
path_hcs00640.kgml:
path_hcs00640.kgml: Found a trail of span 2 containing skipped vertices
path_hcs00640.kgml: 105 -> [195 -> 197 -> 111] -> 114
path_hcs00640.kgml: R00931 -> [R11263 -> R11264 -> R04425] -> R00409
path_hcs00640.kgml: hcs:FF32_12100 -> [hcs:FF32_12105 -> hcs:FF32_12110 -> hcs:FF32_14260] -> hcs:FF32_12095
path_hcs00640.kgml: 2.3.3.5 -> [4.2.1.117 -> ? -> 4.2.1.99] -> 4.1.3.30
path_hcs00640.kgml:
path_hcs00640.kgml: --- 2.76 seconds ---

path_hcs00643.kgml: Styrene degradation
path_hcs00643.kgml: Initialization took 0.13 seconds
path_hcs00643.kgml: (not found)
path_hcs00643.kgml: --- 0.16 seconds ---

path_hcs00650.kgml: Butanoate metabolism
path_hcs00650.kgml: Initialization took 2.58 seconds
path_hcs00650.kgml:
path_hcs00650.kgml: Found a trail of span 2 containing skipped vertices
path_hcs00650.kgml: 53 -> 51
path_hcs00650.kgml: R00410 -> R01361
path_hcs00650.kgml: {hcs:FF32_15490, hcs:FF32_15495} -> hcs:FF32_15470
path_hcs00650.kgml: 2.8.3.5 -> 1.1.1.30
path_hcs00650.kgml: Skipped genes: hcs:FF32_15475
path_hcs00650.kgml:
path_hcs00650.kgml: Found a trail of span 2 without skipping any vertex
path_hcs00650.kgml: 68 -> 157
path_hcs00650.kgml: R01648 -> R00714
path_hcs00650.kgml: {hcs:FF32_03725, hcs:FF32_09580} -> {hcs:FF32_01110, hcs:FF32_03730, hcs:FF32_16185, hcs:FF32_18185}
path_hcs00650.kgml: 2.6.1.19 -> {1.2.1.16, 1.2.1.79}
path_hcs00650.kgml:
path_hcs00650.kgml: Found a trail of span 2 without skipping any vertex
path_hcs00650.kgml: 68 -> 78
path_hcs00650.kgml: R01648 -> {R00713, R00714}
path_hcs00650.kgml: {hcs:FF32_03725, hcs:FF32_09580} -> {hcs:FF32_01110, hcs:FF32_03730, hcs:FF32_16185, hcs:FF32_18185}
path_hcs00650.kgml: 2.6.1.19 -> {1.2.1.16, 1.2.1.24, 1.2.1.16, 1.2.1.79}
path_hcs00650.kgml:
path_hcs00650.kgml: Found a trail of span 2 containing skipped vertices
path_hcs00650.kgml: 64 -> 58
path_hcs00650.kgml: R03026 -> R01976
path_hcs00650.kgml: {hcs:FF32_04550, hcs:FF32_10890, hcs:FF32_12510} -> {hcs:FF32_04560, hcs:FF32_10885}
path_hcs00650.kgml: 4.2.1.17 -> 1.1.1.157
path_hcs00650.kgml: Skipped genes: hcs:FF32_04555
path_hcs00650.kgml:
path_hcs00650.kgml: --- 2.98 seconds ---

path_hcs00660.kgml: C5-Branched dibasic acid metabolism
path_hcs00660.kgml: Initialization took 0.13 seconds
path_hcs00660.kgml:
path_hcs00660.kgml: Found a trail of span 3 without skipping any vertex
path_hcs00660.kgml: 31 -> 96 -> 97
path_hcs00660.kgml: R03896 -> R03898 -> R00994
path_hcs00660.kgml: {hcs:FF32_13950, hcs:FF32_13955} -> {hcs:FF32_13950, hcs:FF32_13955} -> hcs:FF32_13960
path_hcs00660.kgml: 4.2.1.35 -> 4.2.1.35 -> 1.1.1.85
path_hcs00660.kgml:
path_hcs00660.kgml: --- 0.25 seconds ---

path_hcs00670.kgml: One carbon pool by folate
path_hcs00670.kgml: Initialization took 0.38 seconds
path_hcs00670.kgml:
path_hcs00670.kgml: Found a trail of span 4 containing skipped vertices
path_hcs00670.kgml: 68 -> [61] -> 52 -> 23 -> 24
path_hcs00670.kgml: {R00937, R00940} -> [R00945] -> R02101 -> {R00936, R00939} -> {R02235, R02236}
path_hcs00670.kgml: hcs:FF32_18575 -> [{hcs:FF32_08295, hcs:FF32_18835}] -> hcs:FF32_18580 -> hcs:FF32_18575 -> hcs:FF32_18575
path_hcs00670.kgml: {1.5.1.3, 1.5.1.3} -> [2.1.2.1] -> 2.1.1.45 -> {1.5.1.3, 1.5.1.3} -> {1.5.1.3, 1.5.1.3}
path_hcs00670.kgml:
path_hcs00670.kgml: --- 7.56 seconds ---

path_hcs00680.kgml: Methane metabolism
path_hcs00680.kgml: Initialization took 1.34 seconds
path_hcs00680.kgml:
path_hcs00680.kgml: Found a trail of span 2 without skipping any vertex
path_hcs00680.kgml: 38 -> 40
path_hcs00680.kgml: R00604 -> R00519
path_hcs00680.kgml: hcs:FF32_08265 -> {hcs:FF32_03510, hcs:FF32_03515, hcs:FF32_03520, hcs:FF32_08270, hcs:FF32_08275}
path_hcs00680.kgml: 1.2.1.46 -> 1.17.1.9
path_hcs00680.kgml:
path_hcs00680.kgml: Found a trail of span 2 without skipping any vertex
path_hcs00680.kgml: 103 -> 102
path_hcs00680.kgml: R06983 -> R00527
path_hcs00680.kgml: hcs:FF32_01470 -> hcs:FF32_01465
path_hcs00680.kgml: 1.1.1.284 -> 3.1.2.12
path_hcs00680.kgml:
path_hcs00680.kgml: Found a trail of span 2 without skipping any vertex
path_hcs00680.kgml: 203 -> 204
path_hcs00680.kgml: R00315 -> R00230
path_hcs00680.kgml: {hcs:FF32_10640, hcs:FF32_16255} -> hcs:FF32_10635
path_hcs00680.kgml: {2.7.2.1, 2.7.2.15} -> 2.3.1.8
path_hcs00680.kgml:
path_hcs00680.kgml: --- 1.49 seconds ---

path_hcs00730.kgml: Thiamine metabolism
path_hcs00730.kgml: Initialization took 0.33 seconds
path_hcs00730.kgml:
path_hcs00730.kgml: Found a trail of span 3 containing skipped vertices
path_hcs00730.kgml: 97 -> [66 -> 68] -> 74 -> 93
path_hcs00730.kgml: R10712 -> [R02135 -> R02133] -> R04448 -> R03223
path_hcs00730.kgml: hcs:FF32_07345 -> [hcs:FF32_17835 -> hcs:FF32_10710] -> hcs:FF32_07350 -> hcs:FF32_07345
path_hcs00730.kgml: 2.5.1.3 -> [{3.1.3.1, 3.1.3.100, 3.1.3.2} -> 3.5.99.2] -> 2.7.1.50 -> 2.5.1.3
path_hcs00730.kgml:
path_hcs00730.kgml: Found a trail of span 2 containing skipped vertices
path_hcs00730.kgml: 94 -> [75 -> 93 -> 66] -> 68
path_hcs00730.kgml: R03472 -> [R04509 -> R03223 -> R02135] -> R02133
path_hcs00730.kgml: hcs:FF32_10705 -> [{hcs:FF32_05545, hcs:FF32_06180} -> hcs:FF32_07345 -> hcs:FF32_17835] -> hcs:FF32_10710
path_hcs00730.kgml: 4.1.99.17 -> [2.7.4.7 -> 2.5.1.3 -> {3.1.3.1, 3.1.3.100, 3.1.3.2}] -> 3.5.99.2
path_hcs00730.kgml:
path_hcs00730.kgml: --- 0.55 seconds ---

path_hcs00740.kgml: Riboflavin metabolism
path_hcs00740.kgml: Initialization took 0.18 seconds
path_hcs00740.kgml:
path_hcs00740.kgml: Found a trail of span 2 without skipping any vertex
path_hcs00740.kgml: 32 -> 41
path_hcs00740.kgml: R07281 -> R04457
path_hcs00740.kgml: hcs:FF32_18735 -> {hcs:FF32_03610, hcs:FF32_18730}
path_hcs00740.kgml: 4.1.99.12 -> 2.5.1.78
path_hcs00740.kgml:
path_hcs00740.kgml: --- 0.27 seconds ---

path_hcs00750.kgml: Vitamin B6 metabolism
path_hcs00750.kgml: Initialization took 0.13 seconds
path_hcs00750.kgml: (not found)
path_hcs00750.kgml: --- 0.18 seconds ---

path_hcs00760.kgml: Nicotinate and nicotinamide metabolism
path_hcs00760.kgml: Initialization took 0.89 seconds
path_hcs00760.kgml: (not found)
path_hcs00760.kgml: --- 1.27 seconds ---

path_hcs00770.kgml: Pantothenate and CoA biosynthesis
path_hcs00770.kgml: Initialization took 0.63 seconds
path_hcs00770.kgml:
path_hcs00770.kgml: Found a trail of span 2 without skipping any vertex
path_hcs00770.kgml: 93 -> 76
path_hcs00770.kgml: R00489 -> R02473
path_hcs00770.kgml: hcs:FF32_08010 -> hcs:FF32_08015
path_hcs00770.kgml: {4.1.1.11, 4.1.1.15} -> 6.3.2.1
path_hcs00770.kgml:
path_hcs00770.kgml: Found a trail of span 2 without skipping any vertex
path_hcs00770.kgml: 82 -> 81
path_hcs00770.kgml: R00006 -> R03051
path_hcs00770.kgml: {hcs:FF32_03030, hcs:FF32_03035, hcs:FF32_03355} -> hcs:FF32_03020
path_hcs00770.kgml: 2.2.1.6 -> 1.1.1.86
path_hcs00770.kgml:
path_hcs00770.kgml: Found a trail of span 2 containing skipped vertices
path_hcs00770.kgml: 78 -> [77] -> 76
path_hcs00770.kgml: R01226 -> [R02472] -> R02473
path_hcs00770.kgml: hcs:FF32_08020 -> [hcs:FF32_16895] -> hcs:FF32_08015
path_hcs00770.kgml: 2.1.2.11 -> [1.1.1.169] -> 6.3.2.1
path_hcs00770.kgml:
path_hcs00770.kgml: --- 0.82 seconds ---

path_hcs00780.kgml: Biotin metabolism
path_hcs00780.kgml: Initialization took 0.28 seconds
path_hcs00780.kgml:
path_hcs00780.kgml: Found a trail of span 5 containing skipped vertices
path_hcs00780.kgml: 42 -> 45 -> 32 -> 31 -> 30
path_hcs00780.kgml: R09725 -> R10124 -> R03231 -> R03182 -> R01078
path_hcs00780.kgml: hcs:FF32_09195 -> hcs:FF32_09200 -> hcs:FF32_09180 -> hcs:FF32_09185 -> hcs:FF32_09205
path_hcs00780.kgml: 3.1.1.85 -> 2.3.1.47 -> 2.6.1.62 -> 6.3.3.3 -> 2.8.1.6
path_hcs00780.kgml: Skipped genes: hcs:FF32_09190
path_hcs00780.kgml:
path_hcs00780.kgml: Found a trail of span 4 containing skipped vertices
path_hcs00780.kgml: 95 -> 53 -> [56 -> 59] -> 74 -> 67
path_hcs00780.kgml: R10115 -> R10116 -> [R10117 -> R10118] -> R10119 -> R10120
path_hcs00780.kgml: hcs:FF32_17250 -> {hcs:FF32_16225, hcs:FF32_17260} -> [hcs:FF32_08865 -> hcs:FF32_16265] -> hcs:FF32_17250 -> {hcs:FF32_16225, hcs:FF32_17260}
path_hcs00780.kgml: {2.3.1.179, 2.3.1.41} -> 1.1.1.100 -> [4.2.1.59 -> 1.3.1.10] -> {2.3.1.179, 2.3.1.41} -> 1.1.1.100
path_hcs00780.kgml: Skipped genes: hcs:FF32_17255
path_hcs00780.kgml:
path_hcs00780.kgml: Found a trail of span 4 containing skipped vertices
path_hcs00780.kgml: 42 -> [45] -> 32 -> 31 -> 30
path_hcs00780.kgml: R09725 -> [R10124] -> R03231 -> R03182 -> R01078
path_hcs00780.kgml: hcs:FF32_09195 -> [hcs:FF32_09200] -> hcs:FF32_09180 -> hcs:FF32_09185 -> hcs:FF32_09205
path_hcs00780.kgml: 3.1.1.85 -> [2.3.1.47] -> 2.6.1.62 -> 6.3.3.3 -> 2.8.1.6
path_hcs00780.kgml: Skipped genes: hcs:FF32_09190, hcs:FF32_09200
path_hcs00780.kgml:
path_hcs00780.kgml: Found a trail of span 4 containing skipped vertices
path_hcs00780.kgml: 42 -> 45 -> [32] -> 31 -> 30
path_hcs00780.kgml: R09725 -> R10124 -> [R03231] -> R03182 -> R01078
path_hcs00780.kgml: hcs:FF32_09195 -> hcs:FF32_09200 -> [hcs:FF32_09180] -> hcs:FF32_09185 -> hcs:FF32_09205
path_hcs00780.kgml: 3.1.1.85 -> 2.3.1.47 -> [2.6.1.62] -> 6.3.3.3 -> 2.8.1.6
path_hcs00780.kgml: Skipped genes: hcs:FF32_09190
path_hcs00780.kgml:
path_hcs00780.kgml: Found a trail of span 3 containing skipped vertices
path_hcs00780.kgml: 95 -> [53 -> 56 -> 59] -> 74 -> 67
path_hcs00780.kgml: R10115 -> [R10116 -> R10117 -> R10118] -> R10119 -> R10120
path_hcs00780.kgml: hcs:FF32_17250 -> [{hcs:FF32_16225, hcs:FF32_17260} -> hcs:FF32_08865 -> hcs:FF32_16265] -> hcs:FF32_17250 -> {hcs:FF32_16225, hcs:FF32_17260}
path_hcs00780.kgml: {2.3.1.179, 2.3.1.41} -> [1.1.1.100 -> 4.2.1.59 -> 1.3.1.10] -> {2.3.1.179, 2.3.1.41} -> 1.1.1.100
path_hcs00780.kgml: Skipped genes: hcs:FF32_17255
path_hcs00780.kgml:
path_hcs00780.kgml: Found a trail of span 3 containing skipped vertices
path_hcs00780.kgml: 95 -> 53 -> [56 -> 59 -> 74] -> 67
path_hcs00780.kgml: R10115 -> R10116 -> [R10117 -> R10118 -> R10119] -> R10120
path_hcs00780.kgml: hcs:FF32_17250 -> {hcs:FF32_16225, hcs:FF32_17260} -> [hcs:FF32_08865 -> hcs:FF32_16265 -> hcs:FF32_17250] -> {hcs:FF32_16225, hcs:FF32_17260}
path_hcs00780.kgml: {2.3.1.179, 2.3.1.41} -> 1.1.1.100 -> [4.2.1.59 -> 1.3.1.10 -> {2.3.1.179, 2.3.1.41}] -> 1.1.1.100
path_hcs00780.kgml: Skipped genes: hcs:FF32_17255
path_hcs00780.kgml:
path_hcs00780.kgml: Found a trail of span 3 containing skipped vertices
path_hcs00780.kgml: 42 -> [45 -> 32] -> 31 -> 30
path_hcs00780.kgml: R09725 -> [R10124 -> R03231] -> R03182 -> R01078
path_hcs00780.kgml: hcs:FF32_09195 -> [hcs:FF32_09200 -> hcs:FF32_09180] -> hcs:FF32_09185 -> hcs:FF32_09205
path_hcs00780.kgml: 3.1.1.85 -> [2.3.1.47 -> 2.6.1.62] -> 6.3.3.3 -> 2.8.1.6
path_hcs00780.kgml: Skipped genes: hcs:FF32_09190, hcs:FF32_09200
path_hcs00780.kgml:
path_hcs00780.kgml: Found a trail of span 3 containing skipped vertices
path_hcs00780.kgml: 42 -> 45 -> [32 -> 31] -> 30
path_hcs00780.kgml: R09725 -> R10124 -> [R03231 -> R03182] -> R01078
path_hcs00780.kgml: hcs:FF32_09195 -> hcs:FF32_09200 -> [hcs:FF32_09180 -> hcs:FF32_09185] -> hcs:FF32_09205
path_hcs00780.kgml: 3.1.1.85 -> 2.3.1.47 -> [2.6.1.62 -> 6.3.3.3] -> 2.8.1.6
path_hcs00780.kgml:
path_hcs00780.kgml: Found a trail of span 2 containing skipped vertices
path_hcs00780.kgml: 34 -> [32 -> 31] -> 30
path_hcs00780.kgml: R03210 -> [R03231 -> R03182] -> R01078
path_hcs00780.kgml: hcs:FF32_09200 -> [hcs:FF32_09180 -> hcs:FF32_09185] -> hcs:FF32_09205
path_hcs00780.kgml: 2.3.1.47 -> [2.6.1.62 -> 6.3.3.3] -> 2.8.1.6
path_hcs00780.kgml:
path_hcs00780.kgml: Found a trail of span 2 containing skipped vertices
path_hcs00780.kgml: 42 -> [45 -> 32 -> 31] -> 30
path_hcs00780.kgml: R09725 -> [R10124 -> R03231 -> R03182] -> R01078
path_hcs00780.kgml: hcs:FF32_09195 -> [hcs:FF32_09200 -> hcs:FF32_09180 -> hcs:FF32_09185] -> hcs:FF32_09205
path_hcs00780.kgml: 3.1.1.85 -> [2.3.1.47 -> 2.6.1.62 -> 6.3.3.3] -> 2.8.1.6
path_hcs00780.kgml: Skipped genes: hcs:FF32_09200
path_hcs00780.kgml:
path_hcs00780.kgml: --- 0.80 seconds ---

path_hcs00785.kgml: Lipoic acid metabolism
path_hcs00785.kgml: Initialization took 0.04 seconds
path_hcs00785.kgml: (not found)
path_hcs00785.kgml: --- 0.07 seconds ---

path_hcs00790.kgml: Folate biosynthesis
path_hcs00790.kgml: Initialization took 1.43 seconds
path_hcs00790.kgml:
path_hcs00790.kgml: Found a trail of span 3 containing skipped vertices
path_hcs00790.kgml: 93 -> [117 -> 94 -> 118] -> 122 -> 126
path_hcs00790.kgml: R09394 -> [R11372 -> R09395 -> R09726] -> R09735 -> R11581
path_hcs00790.kgml: {hcs:FF32_03565, hcs:FF32_16410} -> [hcs:FF32_14185 -> hcs:FF32_14190 -> {hcs:FF32_03500, hcs:FF32_16420}] -> {hcs:FF32_03495, hcs:FF32_03560, hcs:FF32_16415} -> hcs:FF32_03555
path_hcs00790.kgml: 4.1.99.22 -> [4.6.1.17 -> 2.8.1.12 -> 2.7.7.75] -> 2.10.1.1 -> 2.7.7.77
path_hcs00790.kgml:
path_hcs00790.kgml: Found a trail of span 3 without skipping any vertex
path_hcs00790.kgml: 171 -> 75 -> 74
path_hcs00790.kgml: R11073 -> R03504 -> R03503
path_hcs00790.kgml: hcs:FF32_01520 -> hcs:FF32_01520 -> {hcs:FF32_01525, hcs:FF32_05185, hcs:FF32_08025}
path_hcs00790.kgml: 5.1.99.8 -> 4.1.2.25 -> 2.7.6.3
path_hcs00790.kgml:
path_hcs00790.kgml: Found a trail of span 2 without skipping any vertex
path_hcs00790.kgml: 102 -> 103
path_hcs00790.kgml: R10002 -> R09978
path_hcs00790.kgml: hcs:FF32_14280 -> hcs:FF32_14285
path_hcs00790.kgml: 4.3.99.3 -> 6.3.4.20
path_hcs00790.kgml:
path_hcs00790.kgml: Found a trail of span 2 containing skipped vertices
path_hcs00790.kgml: 171 -> [75] -> 74
path_hcs00790.kgml: R11073 -> [R03504] -> R03503
path_hcs00790.kgml: hcs:FF32_01520 -> [hcs:FF32_01520] -> {hcs:FF32_01525, hcs:FF32_05185, hcs:FF32_08025}
path_hcs00790.kgml: 5.1.99.8 -> [4.1.2.25] -> 2.7.6.3
path_hcs00790.kgml:
path_hcs00790.kgml: Found a trail of span 2 without skipping any vertex
path_hcs00790.kgml: 117 -> 94
path_hcs00790.kgml: R11372 -> R09395
path_hcs00790.kgml: hcs:FF32_14185 -> hcs:FF32_14190
path_hcs00790.kgml: 4.6.1.17 -> 2.8.1.12
path_hcs00790.kgml:
path_hcs00790.kgml: --- 1.90 seconds ---

path_hcs00860.kgml: Porphyrin and chlorophyll metabolism
path_hcs00860.kgml: Initialization took 1.74 seconds
path_hcs00860.kgml:
path_hcs00860.kgml: Found a trail of span 9 containing skipped vertices
path_hcs00860.kgml: 289 -> 290 -> 291 -> 292 -> 293 -> [294] -> 317 -> 295 -> 296 -> 297
path_hcs00860.kgml: R03948 -> R05217 -> R05180 -> R05181 -> R05219 -> [R05150] -> R05149 -> R05177 -> R05224 -> R05227
path_hcs00860.kgml: hcs:FF32_13135 -> hcs:FF32_13125 -> hcs:FF32_13140 -> hcs:FF32_13160 -> hcs:FF32_13165 -> [hcs:FF32_13145] -> hcs:FF32_13150 -> hcs:FF32_13130 -> hcs:FF32_13110 -> hcs:FF32_13120
path_hcs00860.kgml: 2.1.1.130 -> 1.14.13.83 -> 2.1.1.131 -> 2.1.1.133 -> 2.1.1.152 -> [1.3.1.54] -> 2.1.1.132 -> 5.4.99.61 -> 6.3.5.9 -> 6.6.1.2
path_hcs00860.kgml: Skipped genes: hcs:FF32_13155
path_hcs00860.kgml:
path_hcs00860.kgml: Found a trail of span 8 containing skipped vertices
path_hcs00860.kgml: 289 -> 290 -> [291] -> 292 -> 293 -> [294] -> 317 -> 295 -> 296 -> 297
path_hcs00860.kgml: R03948 -> R05217 -> [R05180] -> R05181 -> R05219 -> [R05150] -> R05149 -> R05177 -> R05224 -> R05227
path_hcs00860.kgml: hcs:FF32_13135 -> hcs:FF32_13125 -> [hcs:FF32_13140] -> hcs:FF32_13160 -> hcs:FF32_13165 -> [hcs:FF32_13145] -> hcs:FF32_13150 -> hcs:FF32_13130 -> hcs:FF32_13110 -> hcs:FF32_13120
path_hcs00860.kgml: 2.1.1.130 -> 1.14.13.83 -> [2.1.1.131] -> 2.1.1.133 -> 2.1.1.152 -> [1.3.1.54] -> 2.1.1.132 -> 5.4.99.61 -> 6.3.5.9 -> 6.6.1.2
path_hcs00860.kgml: Skipped genes: hcs:FF32_13155, hcs:FF32_13140
path_hcs00860.kgml:
path_hcs00860.kgml: Found a trail of span 8 containing skipped vertices
path_hcs00860.kgml: 289 -> 290 -> 291 -> 292 -> 293 -> [294] -> 317 -> 295 -> [296] -> 297
path_hcs00860.kgml: R03948 -> R05217 -> R05180 -> R05181 -> R05219 -> [R05150] -> R05149 -> R05177 -> [R05224] -> R05227
path_hcs00860.kgml: hcs:FF32_13135 -> hcs:FF32_13125 -> hcs:FF32_13140 -> hcs:FF32_13160 -> hcs:FF32_13165 -> [hcs:FF32_13145] -> hcs:FF32_13150 -> hcs:FF32_13130 -> [hcs:FF32_13110] -> hcs:FF32_13120
path_hcs00860.kgml: 2.1.1.130 -> 1.14.13.83 -> 2.1.1.131 -> 2.1.1.133 -> 2.1.1.152 -> [1.3.1.54] -> 2.1.1.132 -> 5.4.99.61 -> [6.3.5.9] -> 6.6.1.2
path_hcs00860.kgml: Skipped genes: hcs:FF32_13155
path_hcs00860.kgml:
path_hcs00860.kgml: Found a trail of span 8 containing skipped vertices
path_hcs00860.kgml: 289 -> 290 -> 291 -> 292 -> [293 -> 294] -> 317 -> 295 -> 296 -> 297
path_hcs00860.kgml: R03948 -> R05217 -> R05180 -> R05181 -> [R05219 -> R05150] -> R05149 -> R05177 -> R05224 -> R05227
path_hcs00860.kgml: hcs:FF32_13135 -> hcs:FF32_13125 -> hcs:FF32_13140 -> hcs:FF32_13160 -> [hcs:FF32_13165 -> hcs:FF32_13145] -> hcs:FF32_13150 -> hcs:FF32_13130 -> hcs:FF32_13110 -> hcs:FF32_13120
path_hcs00860.kgml: 2.1.1.130 -> 1.14.13.83 -> 2.1.1.131 -> 2.1.1.133 -> [2.1.1.152 -> 1.3.1.54] -> 2.1.1.132 -> 5.4.99.61 -> 6.3.5.9 -> 6.6.1.2
path_hcs00860.kgml: Skipped genes: hcs:FF32_13155
path_hcs00860.kgml:
path_hcs00860.kgml: Found a trail of span 8 containing skipped vertices
path_hcs00860.kgml: 289 -> [290] -> 291 -> 292 -> 293 -> [294] -> 317 -> 295 -> 296 -> 297
path_hcs00860.kgml: R03948 -> [R05217] -> R05180 -> R05181 -> R05219 -> [R05150] -> R05149 -> R05177 -> R05224 -> R05227
path_hcs00860.kgml: hcs:FF32_13135 -> [hcs:FF32_13125] -> hcs:FF32_13140 -> hcs:FF32_13160 -> hcs:FF32_13165 -> [hcs:FF32_13145] -> hcs:FF32_13150 -> hcs:FF32_13130 -> hcs:FF32_13110 -> hcs:FF32_13120
path_hcs00860.kgml: 2.1.1.130 -> [1.14.13.83] -> 2.1.1.131 -> 2.1.1.133 -> 2.1.1.152 -> [1.3.1.54] -> 2.1.1.132 -> 5.4.99.61 -> 6.3.5.9 -> 6.6.1.2
path_hcs00860.kgml: Skipped genes: hcs:FF32_13155, hcs:FF32_13125
path_hcs00860.kgml:
path_hcs00860.kgml: Found a trail of span 8 containing skipped vertices
path_hcs00860.kgml: 289 -> 290 -> 291 -> 292 -> 293 -> [294] -> 317 -> [295] -> 296 -> 297
path_hcs00860.kgml: R03948 -> R05217 -> R05180 -> R05181 -> R05219 -> [R05150] -> R05149 -> [R05177] -> R05224 -> R05227
path_hcs00860.kgml: hcs:FF32_13135 -> hcs:FF32_13125 -> hcs:FF32_13140 -> hcs:FF32_13160 -> hcs:FF32_13165 -> [hcs:FF32_13145] -> hcs:FF32_13150 -> [hcs:FF32_13130] -> hcs:FF32_13110 -> hcs:FF32_13120
path_hcs00860.kgml: 2.1.1.130 -> 1.14.13.83 -> 2.1.1.131 -> 2.1.1.133 -> 2.1.1.152 -> [1.3.1.54] -> 2.1.1.132 -> [5.4.99.61] -> 6.3.5.9 -> 6.6.1.2
path_hcs00860.kgml: Skipped genes: hcs:FF32_13155, hcs:FF32_13130
path_hcs00860.kgml:
path_hcs00860.kgml: Found a trail of span 7 containing skipped vertices
path_hcs00860.kgml: 289 -> 290 -> 291 -> [292 -> 293 -> 294] -> 317 -> 295 -> 296 -> 297
path_hcs00860.kgml: R03948 -> R05217 -> R05180 -> [R05181 -> R05219 -> R05150] -> R05149 -> R05177 -> R05224 -> R05227
path_hcs00860.kgml: hcs:FF32_13135 -> hcs:FF32_13125 -> hcs:FF32_13140 -> [hcs:FF32_13160 -> hcs:FF32_13165 -> hcs:FF32_13145] -> hcs:FF32_13150 -> hcs:FF32_13130 -> hcs:FF32_13110 -> hcs:FF32_13120
path_hcs00860.kgml: 2.1.1.130 -> 1.14.13.83 -> 2.1.1.131 -> [2.1.1.133 -> 2.1.1.152 -> 1.3.1.54] -> 2.1.1.132 -> 5.4.99.61 -> 6.3.5.9 -> 6.6.1.2
path_hcs00860.kgml:
path_hcs00860.kgml: Found a trail of span 7 containing skipped vertices
path_hcs00860.kgml: 289 -> [290 -> 291] -> 292 -> 293 -> [294] -> 317 -> 295 -> 296 -> 297
path_hcs00860.kgml: R03948 -> [R05217 -> R05180] -> R05181 -> R05219 -> [R05150] -> R05149 -> R05177 -> R05224 -> R05227
path_hcs00860.kgml: hcs:FF32_13135 -> [hcs:FF32_13125 -> hcs:FF32_13140] -> hcs:FF32_13160 -> hcs:FF32_13165 -> [hcs:FF32_13145] -> hcs:FF32_13150 -> hcs:FF32_13130 -> hcs:FF32_13110 -> hcs:FF32_13120
path_hcs00860.kgml: 2.1.1.130 -> [1.14.13.83 -> 2.1.1.131] -> 2.1.1.133 -> 2.1.1.152 -> [1.3.1.54] -> 2.1.1.132 -> 5.4.99.61 -> 6.3.5.9 -> 6.6.1.2
path_hcs00860.kgml: Skipped genes: hcs:FF32_13155, hcs:FF32_13140, hcs:FF32_13125
path_hcs00860.kgml:
path_hcs00860.kgml: Found a trail of span 7 containing skipped vertices
path_hcs00860.kgml: 289 -> 290 -> 291 -> 292 -> 293 -> [294] -> 317 -> [295 -> 296] -> 297
path_hcs00860.kgml: R03948 -> R05217 -> R05180 -> R05181 -> R05219 -> [R05150] -> R05149 -> [R05177 -> R05224] -> R05227
path_hcs00860.kgml: hcs:FF32_13135 -> hcs:FF32_13125 -> hcs:FF32_13140 -> hcs:FF32_13160 -> hcs:FF32_13165 -> [hcs:FF32_13145] -> hcs:FF32_13150 -> [hcs:FF32_13130 -> hcs:FF32_13110] -> hcs:FF32_13120
path_hcs00860.kgml: 2.1.1.130 -> 1.14.13.83 -> 2.1.1.131 -> 2.1.1.133 -> 2.1.1.152 -> [1.3.1.54] -> 2.1.1.132 -> [5.4.99.61 -> 6.3.5.9] -> 6.6.1.2
path_hcs00860.kgml: Skipped genes: hcs:FF32_13155, hcs:FF32_13130
path_hcs00860.kgml:
path_hcs00860.kgml: Found a trail of span 3 containing skipped vertices
path_hcs00860.kgml: 284 -> 285 -> 318
path_hcs00860.kgml: R05809 -> R05810 -> R07772
path_hcs00860.kgml: hcs:FF32_13140 -> hcs:FF32_13160 -> hcs:FF32_13155
path_hcs00860.kgml: 2.1.1.131 -> 2.1.1.271 -> 3.7.1.12
path_hcs00860.kgml: Skipped genes: hcs:FF32_13150
path_hcs00860.kgml:
path_hcs00860.kgml: Found a trail of span 3 without skipping any vertex
path_hcs00860.kgml: 273 -> 270 -> 271
path_hcs00860.kgml: R00084 -> R03165 -> R03194
path_hcs00860.kgml: hcs:FF32_05625 -> hcs:FF32_05630 -> {hcs:FF32_05635, hcs:FF32_10355}
path_hcs00860.kgml: 2.5.1.61 -> 4.2.1.75 -> 2.1.1.107
path_hcs00860.kgml:
path_hcs00860.kgml: Found a trail of span 3 containing skipped vertices
path_hcs00860.kgml: 315 -> 305 -> 308
path_hcs00860.kgml: R07302 -> {R05221, R06558} -> R05222
path_hcs00860.kgml: hcs:FF32_13015 -> {hcs:FF32_13025, hcs:FF32_13045} -> {hcs:FF32_13025, hcs:FF32_13045}
path_hcs00860.kgml: 6.3.1.10 -> {2.7.1.156, 2.7.1.156} -> 2.7.7.62
path_hcs00860.kgml: Skipped genes: hcs:FF32_13040, hcs:FF32_13020
path_hcs00860.kgml:
path_hcs00860.kgml: Found a trail of span 3 without skipping any vertex
path_hcs00860.kgml: 309 -> 316 -> 308
path_hcs00860.kgml: R06530 -> R06529 -> R05222
path_hcs00860.kgml: hcs:FF32_13020 -> hcs:FF32_13015 -> {hcs:FF32_13025, hcs:FF32_13045}
path_hcs00860.kgml: 4.1.1.81 -> 6.3.1.10 -> 2.7.7.62
path_hcs00860.kgml:
path_hcs00860.kgml: Found a trail of span 2 containing skipped vertices
path_hcs00860.kgml: 309 -> [316] -> 308
path_hcs00860.kgml: R06530 -> [R06529] -> R05222
path_hcs00860.kgml: hcs:FF32_13020 -> [hcs:FF32_13015] -> {hcs:FF32_13025, hcs:FF32_13045}
path_hcs00860.kgml: 4.1.1.81 -> [6.3.1.10] -> 2.7.7.62
path_hcs00860.kgml:
path_hcs00860.kgml: Found a trail of span 2 containing skipped vertices
path_hcs00860.kgml: 284 -> [285] -> 318
path_hcs00860.kgml: R05809 -> [R05810] -> R07772
path_hcs00860.kgml: hcs:FF32_13140 -> [hcs:FF32_13160] -> hcs:FF32_13155
path_hcs00860.kgml: 2.1.1.131 -> [2.1.1.271] -> 3.7.1.12
path_hcs00860.kgml: Skipped genes: hcs:FF32_13150
path_hcs00860.kgml:
path_hcs00860.kgml: Found a trail of span 2 containing skipped vertices
path_hcs00860.kgml: 273 -> [270] -> 271
path_hcs00860.kgml: R00084 -> [R03165] -> R03194
path_hcs00860.kgml: hcs:FF32_05625 -> [hcs:FF32_05630] -> {hcs:FF32_05635, hcs:FF32_10355}
path_hcs00860.kgml: 2.5.1.61 -> [4.2.1.75] -> 2.1.1.107
path_hcs00860.kgml: Skipped genes: hcs:FF32_05630
path_hcs00860.kgml:
path_hcs00860.kgml: Found a trail of span 2 containing skipped vertices
path_hcs00860.kgml: 315 -> [305] -> 308
path_hcs00860.kgml: R07302 -> [{R05221, R06558}] -> R05222
path_hcs00860.kgml: hcs:FF32_13015 -> [{hcs:FF32_13025, hcs:FF32_13045}] -> {hcs:FF32_13025, hcs:FF32_13045}
path_hcs00860.kgml: 6.3.1.10 -> [{2.7.1.156, 2.7.1.156}] -> 2.7.7.62
path_hcs00860.kgml: Skipped genes: hcs:FF32_13020
path_hcs00860.kgml:
path_hcs00860.kgml: --- 3.75 seconds ---

path_hcs00900.kgml: Terpenoid backbone biosynthesis
path_hcs00900.kgml: Initialization took 0.33 seconds
path_hcs00900.kgml:
path_hcs00900.kgml: Found a trail of span 2 containing skipped vertices
path_hcs00900.kgml: 66 -> [67] -> 68
path_hcs00900.kgml: R05633 -> [R05634] -> R05637
path_hcs00900.kgml: hcs:FF32_01630 -> [hcs:FF32_11820] -> hcs:FF32_01625
path_hcs00900.kgml: 2.7.7.60 -> [2.7.1.148] -> 4.6.1.12
path_hcs00900.kgml:
path_hcs00900.kgml: --- 0.40 seconds ---

path_hcs00903.kgml: Limonene and pinene degradation
path_hcs00903.kgml: Initialization took 0.04 seconds
path_hcs00903.kgml: (not found)
path_hcs00903.kgml: --- 0.08 seconds ---

path_hcs00910.kgml: Nitrogen metabolism
path_hcs00910.kgml: Initialization took 0.68 seconds
path_hcs00910.kgml:
path_hcs00910.kgml: Found a trail of span 2 containing skipped vertices
path_hcs00910.kgml: 25 -> 150
path_hcs00910.kgml: R00798 -> R09497
path_hcs00910.kgml: {hcs:FF32_10350, hcs:FF32_16430, hcs:FF32_16440, hcs:FF32_16445} -> {hcs:FF32_16430, hcs:FF32_16440, hcs:FF32_16445}
path_hcs00910.kgml: ? -> 1.7.5.1
path_hcs00910.kgml: Skipped genes: hcs:FF32_16435
path_hcs00910.kgml:
path_hcs00910.kgml: --- 0.79 seconds ---

path_hcs00920.kgml: Sulfur metabolism
path_hcs00920.kgml: Initialization took 1.08 seconds
path_hcs00920.kgml:
path_hcs00920.kgml: Found a trail of span 3 without skipping any vertex
path_hcs00920.kgml: 42 -> 39 -> 38
path_hcs00920.kgml: R00529 -> R00509 -> R00508
path_hcs00920.kgml: {hcs:FF32_17980, hcs:FF32_17985, hcs:FF32_18370, hcs:FF32_18375} -> hcs:FF32_18370 -> hcs:FF32_18365
path_hcs00920.kgml: 2.7.7.4 -> 2.7.1.25 -> 3.1.3.7
path_hcs00920.kgml:
path_hcs00920.kgml: Found a trail of span 2 without skipping any vertex
path_hcs00920.kgml: 160 -> 159
path_hcs00920.kgml: R00529 -> R00509
path_hcs00920.kgml: {hcs:FF32_17980, hcs:FF32_17985, hcs:FF32_18370, hcs:FF32_18375} -> hcs:FF32_18370
path_hcs00920.kgml: 2.7.7.4 -> 2.7.1.25
path_hcs00920.kgml:
path_hcs00920.kgml: --- 1.28 seconds ---

path_hcs00930.kgml: Caprolactam degradation
path_hcs00930.kgml: Initialization took 0.04 seconds
path_hcs00930.kgml: (not found)
path_hcs00930.kgml: --- 0.07 seconds ---

path_hcs00970.kgml: Aminoacyl-tRNA biosynthesis
path_hcs00970.kgml: Initialization took 1.18 seconds
path_hcs00970.kgml: (not found)
path_hcs00970.kgml: --- 1.21 seconds ---

path_hcs01040.kgml: Biosynthesis of unsaturated fatty acids
path_hcs01040.kgml: Initialization took 0.13 seconds
path_hcs01040.kgml: (not found)
path_hcs01040.kgml: --- 0.17 seconds ---

path_hcs01054.kgml: Nonribosomal peptide structures
path_hcs01054.kgml: Initialization took 0.04 seconds
path_hcs01054.kgml: (not found)
path_hcs01054.kgml: --- 0.08 seconds ---

--- 234.48 seconds ---
