# Supplementary material for: CoMetGeNe: mining conserved neighborhood patterns in metabolic and genomic contexts
Source: BMC Bioinformatics. 2019 Jan 10;20:19. doi: 10.1186/s12859-018-2542-2 (PMC6327494; doi:10.1186/s12859-018-2542-2)
Supplement: Supplementary file 14 — Trail finding results for completely assembled representative bacterial genomes present in NCBI Genomes. Of the 1,545 fully assembled representative bacterial genomes in NCBI, corresponding entries have been identified in KEGG for 1,467 species, for which trail finding has been performed for all combinations of gap parameters δG and δD ranging from 0 to 3. This additional file is available from https://doi.org/10.6084/m9.figshare.7288769. (GZ 178,532 kb) [file 12859_2018_2542_MOESM14_ESM.gz › results/lmd_dG2_dD3.hnet]

--- delta_G = 2, delta_D = 3 ---

path_lmd00010.kgml: Glycolysis / Gluconeogenesis
path_lmd00010.kgml: Initialization took 2.75 seconds
path_lmd00010.kgml:
path_lmd00010.kgml: Found a trail of span 4 containing skipped vertices
path_lmd00010.kgml: 76 -> [137 -> 55 -> 53] -> 48 -> [49] -> 50 -> [75] -> 49
path_lmd00010.kgml: R01512 -> [R01518 -> R00658 -> R00200] -> R00014 -> [R03270] -> R02569 -> [R07618] -> R03270
path_lmd00010.kgml: lmd:METH_09235 -> [lmd:METH_18775 -> lmd:METH_10790 -> lmd:METH_02385] -> {lmd:METH_09245, lmd:METH_09250, lmd:METH_16770} -> [{lmd:METH_09245, lmd:METH_09250, lmd:METH_16770}] -> {lmd:METH_09255, lmd:METH_23125} -> [{lmd:METH_03255, lmd:METH_09160, lmd:METH_14605, lmd:METH_21160}] -> {lmd:METH_09245, lmd:METH_09250, lmd:METH_16770}
path_lmd00010.kgml: 2.7.2.3 -> [{5.4.2.11, 5.4.2.12} -> 4.2.1.11 -> 2.7.1.40] -> {1.2.4.1, 2.2.1.6, 4.1.1.1} -> [1.2.4.1] -> 2.3.1.12 -> [1.8.1.4] -> 1.2.4.1
path_lmd00010.kgml: Skipped genes: lmd:METH_09240
path_lmd00010.kgml:
path_lmd00010.kgml: --- 3.24 seconds ---

path_lmd00030.kgml: Pentose phosphate pathway
path_lmd00030.kgml: Initialization took 1.50 seconds
path_lmd00030.kgml:
path_lmd00030.kgml: Found a trail of span 5 containing skipped vertices
path_lmd00030.kgml: 53 -> 37 -> 58 -> [57] -> 61 -> 38
path_lmd00030.kgml: R02740 -> R02739 -> R02736 -> [R02035] -> R02036 -> R05605
path_lmd00030.kgml: {lmd:METH_09685, lmd:METH_16235} -> {lmd:METH_09685, lmd:METH_16235} -> {lmd:METH_09695, lmd:METH_14845, lmd:METH_16220} -> [lmd:METH_09690] -> {lmd:METH_14850, lmd:METH_16225} -> {lmd:METH_14855, lmd:METH_16230}
path_lmd00030.kgml: 5.3.1.9 -> {5.1.3.15, 5.3.1.9} -> {1.1.1.363, 1.1.1.49} -> [3.1.1.31] -> 4.2.1.12 -> {4.1.2.14, 4.1.2.55}
path_lmd00030.kgml:
path_lmd00030.kgml: Found a trail of span 5 containing skipped vertices
path_lmd00030.kgml: 53 -> 37 -> 157 -> [57] -> 61 -> 38
path_lmd00030.kgml: R02740 -> R02739 -> {R02736, R10907} -> [R02035] -> R02036 -> R05605
path_lmd00030.kgml: {lmd:METH_09685, lmd:METH_16235} -> {lmd:METH_09685, lmd:METH_16235} -> {lmd:METH_09695, lmd:METH_14845, lmd:METH_16220} -> [lmd:METH_09690] -> {lmd:METH_14850, lmd:METH_16225} -> {lmd:METH_14855, lmd:METH_16230}
path_lmd00030.kgml: 5.3.1.9 -> {5.1.3.15, 5.3.1.9} -> {1.1.1.363, 1.1.1.49, 1.1.1.363, 1.1.1.388} -> [3.1.1.31] -> 4.2.1.12 -> {4.1.2.14, 4.1.2.55}
path_lmd00030.kgml:
path_lmd00030.kgml: Found a trail of span 4 containing skipped vertices
path_lmd00030.kgml: 53 -> 37 -> 58 -> [57 -> 61] -> 38
path_lmd00030.kgml: R02740 -> R02739 -> R02736 -> [R02035 -> R02036] -> R05605
path_lmd00030.kgml: {lmd:METH_09685, lmd:METH_16235} -> {lmd:METH_09685, lmd:METH_16235} -> {lmd:METH_09695, lmd:METH_14845, lmd:METH_16220} -> [lmd:METH_09690 -> {lmd:METH_14850, lmd:METH_16225}] -> {lmd:METH_14855, lmd:METH_16230}
path_lmd00030.kgml: 5.3.1.9 -> {5.1.3.15, 5.3.1.9} -> {1.1.1.363, 1.1.1.49} -> [3.1.1.31 -> 4.2.1.12] -> {4.1.2.14, 4.1.2.55}
path_lmd00030.kgml: Skipped genes: lmd:METH_16225
path_lmd00030.kgml:
path_lmd00030.kgml: Found a trail of span 4 containing skipped vertices
path_lmd00030.kgml: 53 -> 37 -> [58 -> 57] -> 61 -> 38
path_lmd00030.kgml: R02740 -> R02739 -> [R02736 -> R02035] -> R02036 -> R05605
path_lmd00030.kgml: {lmd:METH_09685, lmd:METH_16235} -> {lmd:METH_09685, lmd:METH_16235} -> [{lmd:METH_09695, lmd:METH_14845, lmd:METH_16220} -> lmd:METH_09690] -> {lmd:METH_14850, lmd:METH_16225} -> {lmd:METH_14855, lmd:METH_16230}
path_lmd00030.kgml: 5.3.1.9 -> {5.1.3.15, 5.3.1.9} -> [{1.1.1.363, 1.1.1.49} -> 3.1.1.31] -> 4.2.1.12 -> {4.1.2.14, 4.1.2.55}
path_lmd00030.kgml:
path_lmd00030.kgml: Found a trail of span 4 containing skipped vertices
path_lmd00030.kgml: 53 -> 37 -> 157 -> [57 -> 61] -> 38
path_lmd00030.kgml: R02740 -> R02739 -> {R02736, R10907} -> [R02035 -> R02036] -> R05605
path_lmd00030.kgml: {lmd:METH_09685, lmd:METH_16235} -> {lmd:METH_09685, lmd:METH_16235} -> {lmd:METH_09695, lmd:METH_14845, lmd:METH_16220} -> [lmd:METH_09690 -> {lmd:METH_14850, lmd:METH_16225}] -> {lmd:METH_14855, lmd:METH_16230}
path_lmd00030.kgml: 5.3.1.9 -> {5.1.3.15, 5.3.1.9} -> {1.1.1.363, 1.1.1.49, 1.1.1.363, 1.1.1.388} -> [3.1.1.31 -> 4.2.1.12] -> {4.1.2.14, 4.1.2.55}
path_lmd00030.kgml: Skipped genes: lmd:METH_16225
path_lmd00030.kgml:
path_lmd00030.kgml: Found a trail of span 3 containing skipped vertices
path_lmd00030.kgml: 53 -> 37 -> [58 -> 57 -> 61] -> 38
path_lmd00030.kgml: R02740 -> R02739 -> [R02736 -> R02035 -> R02036] -> R05605
path_lmd00030.kgml: {lmd:METH_09685, lmd:METH_16235} -> {lmd:METH_09685, lmd:METH_16235} -> [{lmd:METH_09695, lmd:METH_14845, lmd:METH_16220} -> lmd:METH_09690 -> {lmd:METH_14850, lmd:METH_16225}] -> {lmd:METH_14855, lmd:METH_16230}
path_lmd00030.kgml: 5.3.1.9 -> {5.1.3.15, 5.3.1.9} -> [{1.1.1.363, 1.1.1.49} -> 3.1.1.31 -> 4.2.1.12] -> {4.1.2.14, 4.1.2.55}
path_lmd00030.kgml:
path_lmd00030.kgml: --- 2.88 seconds ---

path_lmd00040.kgml: Pentose and glucuronate interconversions
path_lmd00040.kgml: Initialization took 0.14 seconds
path_lmd00040.kgml: (not found)
path_lmd00040.kgml: --- 0.18 seconds ---

path_lmd00051.kgml: Fructose and mannose metabolism
path_lmd00051.kgml: Initialization took 0.35 seconds
path_lmd00051.kgml:
path_lmd00051.kgml: Found a trail of span 2 without skipping any vertex
path_lmd00051.kgml: 63 -> 74
path_lmd00051.kgml: R00868 -> R00867
path_lmd00051.kgml: lmd:METH_16210 -> lmd:METH_16215
path_lmd00051.kgml: {1.1.1.11, 1.1.1.67} -> {2.7.1.1, 2.7.1.4}
path_lmd00051.kgml:
path_lmd00051.kgml: --- 0.46 seconds ---

path_lmd00052.kgml: Galactose metabolism
path_lmd00052.kgml: Initialization took 0.14 seconds
path_lmd00052.kgml:
path_lmd00052.kgml: Found a trail of span 2 without skipping any vertex
path_lmd00052.kgml: 79 -> 80
path_lmd00052.kgml: R00291 -> R00289
path_lmd00052.kgml: lmd:METH_19780 -> lmd:METH_19785
path_lmd00052.kgml: 5.1.3.2 -> {2.7.7.64, 2.7.7.9}
path_lmd00052.kgml:
path_lmd00052.kgml: --- 0.30 seconds ---

path_lmd00053.kgml: Ascorbate and aldarate metabolism
path_lmd00053.kgml: Initialization took 0.24 seconds
path_lmd00053.kgml: (not found)
path_lmd00053.kgml: --- 0.31 seconds ---

path_lmd00072.kgml: Synthesis and degradation of ketone bodies
path_lmd00072.kgml: Initialization took 0.19 seconds
path_lmd00072.kgml: (not found)
path_lmd00072.kgml: --- 0.26 seconds ---

path_lmd00121.kgml: Secondary bile acid biosynthesis
path_lmd00121.kgml: Initialization took 0.06 seconds
path_lmd00121.kgml: (not found)
path_lmd00121.kgml: --- 0.12 seconds ---

path_lmd00130.kgml: Ubiquinone and other terpenoid-quinone biosynthesis
path_lmd00130.kgml: Initialization took 0.15 seconds
path_lmd00130.kgml: (not found)
path_lmd00130.kgml: --- 0.21 seconds ---

path_lmd00190.kgml: Oxidative phosphorylation
path_lmd00190.kgml: Initialization took 4.25 seconds
path_lmd00190.kgml: (not found)
path_lmd00190.kgml: --- 4.32 seconds ---

path_lmd00220.kgml: Arginine biosynthesis
path_lmd00220.kgml: Initialization took 1.00 seconds
path_lmd00220.kgml:
path_lmd00220.kgml: Found a trail of span 2 containing skipped vertices
path_lmd00220.kgml: 52 -> [55] -> 44
path_lmd00220.kgml: R02283 -> [R02282] -> R01398
path_lmd00220.kgml: lmd:METH_05260 -> [lmd:METH_19845] -> lmd:METH_05265
path_lmd00220.kgml: 2.6.1.11 -> [2.3.1.35] -> 2.1.3.3
path_lmd00220.kgml:
path_lmd00220.kgml: --- 1.15 seconds ---

path_lmd00230.kgml: Purine metabolism
path_lmd00230.kgml: Initialization took 12.52 seconds
path_lmd00230.kgml:
path_lmd00230.kgml: Found a trail of span 6 containing skipped vertices
path_lmd00230.kgml: 442 -> [186] -> 199 -> [200 -> 214] -> 215 -> [258 -> 194] -> 419 -> [216 -> 206 -> 213] -> 293 -> [302 -> 220 -> 300] -> 443
path_lmd00230.kgml: R00087 -> [R00183] -> R01245 -> [R01244 -> R01863] -> R01770 -> [R01768 -> R02297] -> R02143 -> [R02142 -> {R01230, R01231} -> R01227] -> R01677 -> [R01229 -> R00332 -> R00430] -> R00426
path_lmd00230.kgml: lmd:METH_10765 -> [{lmd:METH_07245, lmd:METH_11890}] -> lmd:METH_10775 -> [lmd:METH_20435 -> lmd:METH_03390] -> lmd:METH_10775 -> [{lmd:METH_04015, lmd:METH_04020, lmd:METH_23215, lmd:METH_23220} -> lmd:METH_03390] -> lmd:METH_10775 -> [lmd:METH_09955 -> lmd:METH_10005 -> {lmd:METH_07245, lmd:METH_11890}] -> lmd:METH_10775 -> [lmd:METH_13640 -> lmd:METH_08355 -> lmd:METH_02385] -> lmd:METH_10765
path_lmd00230.kgml: {3.6.1.8, 3.6.1.9} -> [3.1.3.5] -> {3.2.2.1, 3.2.2.7, 3.2.2.8} -> [3.5.4.2 -> {2.4.2.1, 2.4.2.15}] -> {3.2.2.1, 3.2.2.2, 3.2.2.8} -> [1.17.1.4 -> 2.4.2.1] -> 3.2.2.1 -> [{2.4.2.22, 2.4.2.8} -> {6.3.5.2, 6.3.5.2} -> 3.1.3.5] -> {3.2.2.1, 3.2.2.8} -> [{2.4.2.22, 2.4.2.7, 2.4.2.8} -> 2.7.4.8 -> 2.7.1.40] -> 3.6.1.8
path_lmd00230.kgml:
path_lmd00230.kgml: Found a trail of span 5 containing skipped vertices
path_lmd00230.kgml: 442 -> [188 -> 200 -> 214] -> 215 -> [258 -> 194] -> 419 -> [216 -> 206 -> 213] -> 293 -> [302 -> 220 -> 300] -> 443
path_lmd00230.kgml: R00087 -> [R00190 -> R01244 -> R01863] -> R01770 -> [R01768 -> R02297] -> R02143 -> [R02142 -> {R01230, R01231} -> R01227] -> R01677 -> [R01229 -> R00332 -> R00430] -> R00426
path_lmd00230.kgml: lmd:METH_10765 -> [lmd:METH_13640 -> lmd:METH_20435 -> lmd:METH_03390] -> lmd:METH_10775 -> [{lmd:METH_04015, lmd:METH_04020, lmd:METH_23215, lmd:METH_23220} -> lmd:METH_03390] -> lmd:METH_10775 -> [lmd:METH_09955 -> lmd:METH_10005 -> {lmd:METH_07245, lmd:METH_11890}] -> lmd:METH_10775 -> [lmd:METH_13640 -> lmd:METH_08355 -> lmd:METH_02385] -> lmd:METH_10765
path_lmd00230.kgml: {3.6.1.8, 3.6.1.9} -> [{2.4.2.7, 2.4.2.8} -> 3.5.4.2 -> {2.4.2.1, 2.4.2.15}] -> {3.2.2.1, 3.2.2.2, 3.2.2.8} -> [1.17.1.4 -> 2.4.2.1] -> 3.2.2.1 -> [{2.4.2.22, 2.4.2.8} -> {6.3.5.2, 6.3.5.2} -> 3.1.3.5] -> {3.2.2.1, 3.2.2.8} -> [{2.4.2.22, 2.4.2.7, 2.4.2.8} -> 2.7.4.8 -> 2.7.1.40] -> 3.6.1.8
path_lmd00230.kgml:
path_lmd00230.kgml: Found a trail of span 5 containing skipped vertices
path_lmd00230.kgml: 442 -> [186] -> 199 -> [200 -> 258 -> 194] -> 419 -> [216 -> 206 -> 213] -> 293 -> [302 -> 220 -> 300] -> 443
path_lmd00230.kgml: R00087 -> [R00183] -> R01245 -> [R01244 -> R01768 -> R02297] -> R02143 -> [R02142 -> {R01230, R01231} -> R01227] -> R01677 -> [R01229 -> R00332 -> R00430] -> R00426
path_lmd00230.kgml: lmd:METH_10765 -> [{lmd:METH_07245, lmd:METH_11890}] -> lmd:METH_10775 -> [lmd:METH_20435 -> {lmd:METH_04015, lmd:METH_04020, lmd:METH_23215, lmd:METH_23220} -> lmd:METH_03390] -> lmd:METH_10775 -> [lmd:METH_09955 -> lmd:METH_10005 -> {lmd:METH_07245, lmd:METH_11890}] -> lmd:METH_10775 -> [lmd:METH_13640 -> lmd:METH_08355 -> lmd:METH_02385] -> lmd:METH_10765
path_lmd00230.kgml: {3.6.1.8, 3.6.1.9} -> [3.1.3.5] -> {3.2.2.1, 3.2.2.7, 3.2.2.8} -> [3.5.4.2 -> 1.17.1.4 -> 2.4.2.1] -> 3.2.2.1 -> [{2.4.2.22, 2.4.2.8} -> {6.3.5.2, 6.3.5.2} -> 3.1.3.5] -> {3.2.2.1, 3.2.2.8} -> [{2.4.2.22, 2.4.2.7, 2.4.2.8} -> 2.7.4.8 -> 2.7.1.40] -> 3.6.1.8
path_lmd00230.kgml:
path_lmd00230.kgml: Found a trail of span 3 containing skipped vertices
path_lmd00230.kgml: 173 -> [313] -> 182 -> [180] -> 287
path_lmd00230.kgml: R00435 -> [R00200] -> R00127 -> [R02017] -> R01547
path_lmd00230.kgml: {lmd:METH_00740, lmd:METH_00990, lmd:METH_00995, lmd:METH_01200} -> [lmd:METH_02385] -> {lmd:METH_01185, lmd:METH_07705} -> [{lmd:METH_04070, lmd:METH_08855}] -> {lmd:METH_01185, lmd:METH_07705}
path_lmd00230.kgml: {2.7.7.19, 2.7.7.48, 2.7.7.6} -> [2.7.1.40] -> 2.7.4.3 -> [1.17.4.1] -> {2.7.4.11, 2.7.4.3}
path_lmd00230.kgml: Skipped genes: lmd:METH_01195, lmd:METH_01190
path_lmd00230.kgml:
path_lmd00230.kgml: Found a trail of span 3 containing skipped vertices
path_lmd00230.kgml: 178 -> [180] -> 179 -> 175
path_lmd00230.kgml: R00124 -> [R02017] -> R01137 -> R00375
path_lmd00230.kgml: lmd:METH_10650 -> [{lmd:METH_04070, lmd:METH_08855}] -> lmd:METH_10650 -> {lmd:METH_02575, lmd:METH_04025, lmd:METH_07680, lmd:METH_10680, lmd:METH_13350, lmd:METH_18835, lmd:METH_19100, lmd:METH_19260, lmd:METH_20145}
path_lmd00230.kgml: 2.7.4.6 -> [1.17.4.1] -> 2.7.4.6 -> 2.7.7.7
path_lmd00230.kgml: Skipped genes: lmd:METH_10675, lmd:METH_10670
path_lmd00230.kgml:
path_lmd00230.kgml: Found a trail of span 3 containing skipped vertices
path_lmd00230.kgml: 258 -> [216 -> 206 -> 302] -> 222 -> 259
path_lmd00230.kgml: R01768 -> [R02142 -> {R01230, R01231} -> R01229] -> R01676 -> R02103
path_lmd00230.kgml: {lmd:METH_04015, lmd:METH_04020, lmd:METH_23215, lmd:METH_23220} -> [lmd:METH_09955 -> lmd:METH_10005 -> lmd:METH_13640] -> {lmd:METH_05975, lmd:METH_23200} -> {lmd:METH_04015, lmd:METH_04020, lmd:METH_23215, lmd:METH_23220}
path_lmd00230.kgml: 1.17.1.4 -> [{2.4.2.22, 2.4.2.8} -> {6.3.5.2, 6.3.5.2} -> {2.4.2.22, 2.4.2.7, 2.4.2.8}] -> 3.5.4.3 -> 1.17.1.4
path_lmd00230.kgml: Skipped genes: lmd:METH_23210, lmd:METH_23205
path_lmd00230.kgml:
path_lmd00230.kgml: Found a trail of span 3 containing skipped vertices
path_lmd00230.kgml: 238 -> [139 -> 301] -> 247 -> 240
path_lmd00230.kgml: R00330 -> [R02019 -> R01858] -> R00376 -> R01857
path_lmd00230.kgml: lmd:METH_10650 -> [{lmd:METH_04070, lmd:METH_08855} -> lmd:METH_02385] -> {lmd:METH_02575, lmd:METH_04025, lmd:METH_07680, lmd:METH_10680, lmd:METH_13350, lmd:METH_18835, lmd:METH_19100, lmd:METH_19260, lmd:METH_20145} -> lmd:METH_10650
path_lmd00230.kgml: 2.7.4.6 -> [1.17.4.1 -> 2.7.1.40] -> 2.7.7.7 -> 2.7.4.6
path_lmd00230.kgml: Skipped genes: lmd:METH_10675, lmd:METH_10670
path_lmd00230.kgml:
path_lmd00230.kgml: Found a trail of span 2 without skipping any vertex
path_lmd00230.kgml: 258 -> 259
path_lmd00230.kgml: R01768 -> R02103
path_lmd00230.kgml: {lmd:METH_04015, lmd:METH_04020, lmd:METH_23215, lmd:METH_23220} -> {lmd:METH_04015, lmd:METH_04020, lmd:METH_23215, lmd:METH_23220}
path_lmd00230.kgml: 1.17.1.4 -> 1.17.1.4
path_lmd00230.kgml:
path_lmd00230.kgml: Found a trail of span 2 without skipping any vertex
path_lmd00230.kgml: 427 -> 428
path_lmd00230.kgml: R07404 -> R07405
path_lmd00230.kgml: lmd:METH_04920 -> lmd:METH_04925
path_lmd00230.kgml: 6.3.4.18 -> 5.4.99.18
path_lmd00230.kgml:
path_lmd00230.kgml: Found a trail of span 2 without skipping any vertex
path_lmd00230.kgml: 193 -> 200
path_lmd00230.kgml: R00182 -> R01244
path_lmd00230.kgml: {lmd:METH_07885, lmd:METH_20430, lmd:METH_20955} -> lmd:METH_20435
path_lmd00230.kgml: 3.2.2.4 -> 3.5.4.2
path_lmd00230.kgml:
path_lmd00230.kgml: Found a trail of span 2 containing skipped vertices
path_lmd00230.kgml: 260 -> [164 -> 427 -> 428] -> 167
path_lmd00230.kgml: R04463 -> [R04208 -> R07404 -> R07405] -> R04591
path_lmd00230.kgml: {lmd:METH_09020, lmd:METH_10500, lmd:METH_10505} -> [lmd:METH_10575 -> lmd:METH_04920 -> lmd:METH_04925] -> lmd:METH_10510
path_lmd00230.kgml: 6.3.5.3 -> [6.3.3.1 -> 6.3.4.18 -> 5.4.99.18] -> 6.3.2.6
path_lmd00230.kgml:
path_lmd00230.kgml: Found a trail of span 2 containing skipped vertices
path_lmd00230.kgml: 163 -> [260] -> 164
path_lmd00230.kgml: R04325 -> [R04463] -> R04208
path_lmd00230.kgml: lmd:METH_10570 -> [{lmd:METH_09020, lmd:METH_10500, lmd:METH_10505}] -> lmd:METH_10575
path_lmd00230.kgml: 2.1.2.2 -> [6.3.5.3] -> 6.3.3.1
path_lmd00230.kgml:
path_lmd00230.kgml: --- 28.97 seconds ---

path_lmd00240.kgml: Pyrimidine metabolism
path_lmd00240.kgml: Initialization took 6.66 seconds
path_lmd00240.kgml:
path_lmd00240.kgml: Found a trail of span 4 containing skipped vertices
path_lmd00240.kgml: 104 -> [107] -> 124 -> [138] -> 139 -> 141
path_lmd00240.kgml: R00156 -> [{R00571, R00573}] -> R00570 -> [R02024] -> R02326 -> R00377
path_lmd00240.kgml: lmd:METH_10650 -> [lmd:METH_05500] -> lmd:METH_10650 -> [{lmd:METH_04070, lmd:METH_08855}] -> lmd:METH_10650 -> {lmd:METH_02575, lmd:METH_04025, lmd:METH_07680, lmd:METH_10680, lmd:METH_13350, lmd:METH_18835, lmd:METH_19100, lmd:METH_19260, lmd:METH_20145}
path_lmd00240.kgml: 2.7.4.6 -> [{6.3.4.2, 6.3.4.2}] -> 2.7.4.6 -> [1.17.4.1] -> 2.7.4.6 -> 2.7.7.7
path_lmd00240.kgml: Skipped genes: lmd:METH_10675, lmd:METH_10670
path_lmd00240.kgml:
path_lmd00240.kgml: Found a trail of span 3 containing skipped vertices
path_lmd00240.kgml: 104 -> [107] -> 124 -> [138 -> 139] -> 141
path_lmd00240.kgml: R00156 -> [{R00571, R00573}] -> R00570 -> [R02024 -> R02326] -> R00377
path_lmd00240.kgml: lmd:METH_10650 -> [lmd:METH_05500] -> lmd:METH_10650 -> [{lmd:METH_04070, lmd:METH_08855} -> lmd:METH_10650] -> {lmd:METH_02575, lmd:METH_04025, lmd:METH_07680, lmd:METH_10680, lmd:METH_13350, lmd:METH_18835, lmd:METH_19100, lmd:METH_19260, lmd:METH_20145}
path_lmd00240.kgml: 2.7.4.6 -> [{6.3.4.2, 6.3.4.2}] -> 2.7.4.6 -> [1.17.4.1 -> 2.7.4.6] -> 2.7.7.7
path_lmd00240.kgml: Skipped genes: lmd:METH_10675, lmd:METH_10670
path_lmd00240.kgml:
path_lmd00240.kgml: Found a trail of span 3 without skipping any vertex
path_lmd00240.kgml: 169 -> 172 -> 173
path_lmd00240.kgml: R11026 -> R03055 -> R04666
path_lmd00240.kgml: {lmd:METH_07620, lmd:METH_07625} -> {lmd:METH_04480, lmd:METH_07640} -> {lmd:METH_00190, lmd:METH_04475, lmd:METH_07635}
path_lmd00240.kgml: 1.3.1.1 -> 3.5.2.2 -> 3.5.1.6
path_lmd00240.kgml:
path_lmd00240.kgml: Found a trail of span 3 containing skipped vertices
path_lmd00240.kgml: 119 -> 117 -> [119] -> 120
path_lmd00240.kgml: R02269 -> R00977 -> [R02269] -> R00905
path_lmd00240.kgml: {lmd:METH_04480, lmd:METH_07640} -> {lmd:METH_07620, lmd:METH_07625} -> [{lmd:METH_04480, lmd:METH_07640}] -> {lmd:METH_00190, lmd:METH_04475, lmd:METH_07635}
path_lmd00240.kgml: 3.5.2.2 -> 1.3.1.1 -> [3.5.2.2] -> 3.5.1.6
path_lmd00240.kgml:
path_lmd00240.kgml: Found a trail of span 3 containing skipped vertices
path_lmd00240.kgml: 152 -> 155 -> 112
path_lmd00240.kgml: R02485 -> R02484 -> R00966
path_lmd00240.kgml: lmd:METH_07115 -> {lmd:METH_07120, lmd:METH_22785} -> lmd:METH_07130
path_lmd00240.kgml: 3.5.4.5 -> {2.4.2.1, 2.4.2.2, 2.4.2.3, 2.4.2.4} -> 2.4.2.9
path_lmd00240.kgml: Skipped genes: lmd:METH_07125
path_lmd00240.kgml:
path_lmd00240.kgml: Found a trail of span 2 containing skipped vertices
path_lmd00240.kgml: 121 -> [102 -> 104] -> 103
path_lmd00240.kgml: R00442 -> [R00438 -> R00156] -> R00443
path_lmd00240.kgml: {lmd:METH_00740, lmd:METH_00990, lmd:METH_00995, lmd:METH_01200} -> [lmd:METH_00070 -> lmd:METH_10650] -> {lmd:METH_00740, lmd:METH_00990, lmd:METH_00995, lmd:METH_01200}
path_lmd00240.kgml: {2.7.7.48, 2.7.7.6} -> [2.7.7.8 -> 2.7.4.6] -> {2.7.7.48, 2.7.7.52, 2.7.7.6}
path_lmd00240.kgml:
path_lmd00240.kgml: Found a trail of span 2 containing skipped vertices
path_lmd00240.kgml: 152 -> [151 -> 156 -> 163] -> 166
path_lmd00240.kgml: R02485 -> [R02099 -> R02101 -> R01569] -> R01570
path_lmd00240.kgml: lmd:METH_07115 -> [lmd:METH_05065 -> lmd:METH_06380 -> {lmd:METH_07245, lmd:METH_11890}] -> {lmd:METH_07120, lmd:METH_22785}
path_lmd00240.kgml: 3.5.4.5 -> [2.7.1.21 -> 2.1.1.45 -> {3.1.3.35, 3.1.3.5, 3.1.3.89}] -> {2.4.2.2, 2.4.2.4}
path_lmd00240.kgml:
path_lmd00240.kgml: Found a trail of span 2 containing skipped vertices
path_lmd00240.kgml: 152 -> [155] -> 112
path_lmd00240.kgml: R02485 -> [R02484] -> R00966
path_lmd00240.kgml: lmd:METH_07115 -> [{lmd:METH_07120, lmd:METH_22785}] -> lmd:METH_07130
path_lmd00240.kgml: 3.5.4.5 -> [{2.4.2.1, 2.4.2.2, 2.4.2.3, 2.4.2.4}] -> 2.4.2.9
path_lmd00240.kgml: Skipped genes: lmd:METH_07120, lmd:METH_07125
path_lmd00240.kgml:
path_lmd00240.kgml: --- 13.68 seconds ---

path_lmd00250.kgml: Alanine, aspartate and glutamate metabolism
path_lmd00250.kgml: Initialization took 1.80 seconds
path_lmd00250.kgml: (not found)
path_lmd00250.kgml: --- 1.86 seconds ---

path_lmd00260.kgml: Glycine, serine and threonine metabolism
path_lmd00260.kgml: Initialization took 10.87 seconds
path_lmd00260.kgml:
path_lmd00260.kgml: Found a trail of span 4 containing skipped vertices
path_lmd00260.kgml: 76 -> [93 -> 56] -> 55 -> 54 -> [194 -> 197 -> 199] -> 56
path_lmd00260.kgml: R00480 -> [R02291 -> R06977] -> R06978 -> R06979 -> [R09800 -> R09801 -> R06977] -> R06977
path_lmd00260.kgml: {lmd:METH_05720, lmd:METH_16495} -> [lmd:METH_18600 -> {lmd:METH_16505, lmd:METH_16905}] -> lmd:METH_16510 -> lmd:METH_16500 -> [lmd:METH_14375 -> lmd:METH_14370 -> lmd:METH_14355] -> {lmd:METH_16505, lmd:METH_16905}
path_lmd00260.kgml: 2.7.2.4 -> [1.2.1.11 -> 2.6.1.76] -> 2.3.1.178 -> 4.2.1.108 -> [3.5.4.44 -> 3.5.1.125 -> 2.6.1.76] -> 2.6.1.76
path_lmd00260.kgml:
path_lmd00260.kgml: Found a trail of span 4 containing skipped vertices
path_lmd00260.kgml: 67 -> [82] -> 183 -> 66 -> [84] -> 83
path_lmd00260.kgml: R00585 -> [R00945] -> R00372 -> R00588 -> [R00751] -> R00996
path_lmd00260.kgml: lmd:METH_23280 -> [{lmd:METH_02680, lmd:METH_02685, lmd:METH_07080, lmd:METH_18355}] -> lmd:METH_23280 -> lmd:METH_23280 -> [{lmd:METH_02560, lmd:METH_04830}] -> {lmd:METH_02150, lmd:METH_20010, lmd:METH_20950, lmd:METH_23275}
path_lmd00260.kgml: 2.6.1.51 -> [2.1.2.1] -> {2.6.1.4, 2.6.1.44} -> 2.6.1.45 -> [{4.1.2.48, 4.1.2.5}] -> 4.3.1.19
path_lmd00260.kgml:
path_lmd00260.kgml: Found a trail of span 4 containing skipped vertices
path_lmd00260.kgml: 67 -> 66 -> 183 -> [82] -> 116
path_lmd00260.kgml: R00585 -> R00588 -> R00372 -> [R00945] -> R00220
path_lmd00260.kgml: lmd:METH_23280 -> lmd:METH_23280 -> lmd:METH_23280 -> [{lmd:METH_02680, lmd:METH_02685, lmd:METH_07080, lmd:METH_18355}] -> {lmd:METH_02150, lmd:METH_20010, lmd:METH_20950, lmd:METH_23275}
path_lmd00260.kgml: 2.6.1.51 -> 2.6.1.45 -> {2.6.1.4, 2.6.1.44} -> [2.1.2.1] -> {4.3.1.17, 4.3.1.19}
path_lmd00260.kgml:
path_lmd00260.kgml: Found a trail of span 4 containing skipped vertices
path_lmd00260.kgml: 67 -> [82] -> 183 -> [82] -> 179 -> [82 -> 84] -> 83
path_lmd00260.kgml: R00585 -> [R00945] -> R00372 -> [R00945] -> R00588 -> [R00945 -> R00751] -> R00996
path_lmd00260.kgml: lmd:METH_23280 -> [{lmd:METH_02680, lmd:METH_02685, lmd:METH_07080, lmd:METH_18355}] -> lmd:METH_23280 -> [{lmd:METH_02680, lmd:METH_02685, lmd:METH_07080, lmd:METH_18355}] -> lmd:METH_23280 -> [{lmd:METH_02680, lmd:METH_02685, lmd:METH_07080, lmd:METH_18355} -> {lmd:METH_02560, lmd:METH_04830}] -> {lmd:METH_02150, lmd:METH_20010, lmd:METH_20950, lmd:METH_23275}
path_lmd00260.kgml: 2.6.1.51 -> [2.1.2.1] -> {2.6.1.4, 2.6.1.44} -> [2.1.2.1] -> 2.6.1.45 -> [2.1.2.1 -> {4.1.2.48, 4.1.2.5}] -> 4.3.1.19
path_lmd00260.kgml:
path_lmd00260.kgml: Found a trail of span 4 containing skipped vertices
path_lmd00260.kgml: 183 -> [82] -> 67 -> 179 -> 66 -> [84] -> 83
path_lmd00260.kgml: R00372 -> [R00945] -> R00585 -> R00588 -> R00588 -> [R00751] -> R00996
path_lmd00260.kgml: lmd:METH_23280 -> [{lmd:METH_02680, lmd:METH_02685, lmd:METH_07080, lmd:METH_18355}] -> lmd:METH_23280 -> lmd:METH_23280 -> lmd:METH_23280 -> [{lmd:METH_02560, lmd:METH_04830}] -> {lmd:METH_02150, lmd:METH_20010, lmd:METH_20950, lmd:METH_23275}
path_lmd00260.kgml: {2.6.1.4, 2.6.1.44} -> [2.1.2.1] -> 2.6.1.51 -> 2.6.1.45 -> 2.6.1.45 -> [{4.1.2.48, 4.1.2.5}] -> 4.3.1.19
path_lmd00260.kgml:
path_lmd00260.kgml: Found a trail of span 4 containing skipped vertices
path_lmd00260.kgml: 179 -> 67 -> [82] -> 183 -> [82] -> 116
path_lmd00260.kgml: R00588 -> R00585 -> [R00945] -> R00372 -> [R00945] -> R00220
path_lmd00260.kgml: lmd:METH_23280 -> lmd:METH_23280 -> [{lmd:METH_02680, lmd:METH_02685, lmd:METH_07080, lmd:METH_18355}] -> lmd:METH_23280 -> [{lmd:METH_02680, lmd:METH_02685, lmd:METH_07080, lmd:METH_18355}] -> {lmd:METH_02150, lmd:METH_20010, lmd:METH_20950, lmd:METH_23275}
path_lmd00260.kgml: 2.6.1.45 -> 2.6.1.51 -> [2.1.2.1] -> {2.6.1.4, 2.6.1.44} -> [2.1.2.1] -> {4.3.1.17, 4.3.1.19}
path_lmd00260.kgml:
path_lmd00260.kgml: Found a trail of span 4 containing skipped vertices
path_lmd00260.kgml: 199 -> [56 -> 55 -> 54] -> 194 -> 197 -> [199] -> 201
path_lmd00260.kgml: R06977 -> [R06977 -> R06978 -> R06979] -> R09800 -> R09801 -> [R06977] -> R09805
path_lmd00260.kgml: lmd:METH_14355 -> [{lmd:METH_16505, lmd:METH_16905} -> lmd:METH_16510 -> lmd:METH_16500] -> lmd:METH_14375 -> lmd:METH_14370 -> [lmd:METH_14355] -> lmd:METH_14360
path_lmd00260.kgml: 2.6.1.76 -> [2.6.1.76 -> 2.3.1.178 -> 4.2.1.108] -> 3.5.4.44 -> 3.5.1.125 -> [2.6.1.76] -> ?
path_lmd00260.kgml: Skipped genes: lmd:METH_14365
path_lmd00260.kgml:
path_lmd00260.kgml: Found a trail of span 3 containing skipped vertices
path_lmd00260.kgml: 81 -> [82 -> 84] -> 89 -> 92
path_lmd00260.kgml: R00582 -> [R00945 -> R00751] -> R01465 -> R00371
path_lmd00260.kgml: lmd:METH_21025 -> [{lmd:METH_02680, lmd:METH_02685, lmd:METH_07080, lmd:METH_18355} -> {lmd:METH_02560, lmd:METH_04830}] -> lmd:METH_21050 -> lmd:METH_21055
path_lmd00260.kgml: 3.1.3.3 -> [2.1.2.1 -> {4.1.2.48, 4.1.2.5}] -> 1.1.1.103 -> 2.3.1.29
path_lmd00260.kgml: Skipped genes: lmd:METH_21040
path_lmd00260.kgml:
path_lmd00260.kgml: Found a trail of span 2 without skipping any vertex
path_lmd00260.kgml: 58 -> 60
path_lmd00260.kgml: R01025 -> {R02565, R02566}
path_lmd00260.kgml: {lmd:METH_03870, lmd:METH_06075, lmd:METH_17350, lmd:METH_21990} -> {lmd:METH_01325, lmd:METH_06070}
path_lmd00260.kgml: 1.1.99.1 -> {1.2.1.8, 1.2.1.8}
path_lmd00260.kgml:
path_lmd00260.kgml: Found a trail of span 2 without skipping any vertex
path_lmd00260.kgml: 78 -> 70
path_lmd00260.kgml: R04173 -> R01513
path_lmd00260.kgml: lmd:METH_21030 -> lmd:METH_21035
path_lmd00260.kgml: 2.6.1.52 -> 1.1.1.95
path_lmd00260.kgml:
path_lmd00260.kgml: Found a trail of span 2 containing skipped vertices
path_lmd00260.kgml: 170 -> [79 -> 82] -> 173
path_lmd00260.kgml: R01566 -> [R00610 -> R00945] -> R01800
path_lmd00260.kgml: lmd:METH_15315 -> [{lmd:METH_07835, lmd:METH_07840, lmd:METH_07845, lmd:METH_07850, lmd:METH_13115, lmd:METH_13120, lmd:METH_13125, lmd:METH_13130, lmd:METH_18535, lmd:METH_18545, lmd:METH_18550} -> {lmd:METH_02680, lmd:METH_02685, lmd:METH_07080, lmd:METH_18355}] -> lmd:METH_15310
path_lmd00260.kgml: 3.5.3.3 -> [1.5.3.1 -> 2.1.2.1] -> 2.7.8.8
path_lmd00260.kgml:
path_lmd00260.kgml: Found a trail of span 2 containing skipped vertices
path_lmd00260.kgml: 110 -> [82 -> 179 -> 106] -> 191
path_lmd00260.kgml: R04125 -> [R00945 -> R00588 -> {R01388, R01392}] -> R08572
path_lmd00260.kgml: {lmd:METH_14625, lmd:METH_18405, lmd:METH_18460} -> [{lmd:METH_02680, lmd:METH_02685, lmd:METH_07080, lmd:METH_18355} -> lmd:METH_23280 -> {lmd:METH_01690, lmd:METH_14040}] -> lmd:METH_18395
path_lmd00260.kgml: 2.1.2.10 -> [2.1.2.1 -> 2.6.1.45 -> {1.1.1.26, 1.1.1.29, 1.1.1.81, 1.1.1.79, 1.1.1.81}] -> 2.7.1.165
path_lmd00260.kgml: Skipped genes: lmd:METH_18410
path_lmd00260.kgml:
path_lmd00260.kgml: --- 41.34 seconds ---

path_lmd00261.kgml: Monobactam biosynthesis
path_lmd00261.kgml: Initialization took 0.14 seconds
path_lmd00261.kgml: (not found)
path_lmd00261.kgml: --- 0.21 seconds ---

path_lmd00270.kgml: Cysteine and methionine metabolism
path_lmd00270.kgml: Initialization took 3.30 seconds
path_lmd00270.kgml:
path_lmd00270.kgml: Found a trail of span 2 without skipping any vertex
path_lmd00270.kgml: 81 -> 80
path_lmd00270.kgml: R00178 -> R01920
path_lmd00270.kgml: lmd:METH_10095 -> lmd:METH_10100
path_lmd00270.kgml: 4.1.1.50 -> 2.5.1.16
path_lmd00270.kgml:
path_lmd00270.kgml: --- 3.56 seconds ---

path_lmd00280.kgml: Valine, leucine and isoleucine degradation
path_lmd00280.kgml: Initialization took 4.01 seconds
path_lmd00280.kgml:
path_lmd00280.kgml: Found a trail of span 4 containing skipped vertices
path_lmd00280.kgml: 81 -> 79 -> 78 -> 77
path_lmd00280.kgml: R04095 -> R04138 -> R02085 -> R01360
path_lmd00280.kgml: lmd:METH_12205 -> {lmd:METH_12190, lmd:METH_12195} -> lmd:METH_12180 -> lmd:METH_12185
path_lmd00280.kgml: {1.3.8.4, 1.3.8.7} -> 6.4.1.4 -> 4.2.1.18 -> 4.1.3.4
path_lmd00280.kgml: Skipped genes: lmd:METH_12200
path_lmd00280.kgml:
path_lmd00280.kgml: Found a trail of span 4 containing skipped vertices
path_lmd00280.kgml: 82 -> [53 -> 90] -> 54 -> 53 -> 90
path_lmd00280.kgml: R07603 -> [R07604 -> R03174] -> R07618 -> R07604 -> R03174
path_lmd00280.kgml: {lmd:METH_19395, lmd:METH_21170, lmd:METH_21175, lmd:METH_23130} -> [{lmd:METH_19395, lmd:METH_21170, lmd:METH_21175, lmd:METH_23130} -> lmd:METH_21165] -> {lmd:METH_03255, lmd:METH_09160, lmd:METH_14605, lmd:METH_21160} -> {lmd:METH_19395, lmd:METH_21170, lmd:METH_21175, lmd:METH_23130} -> lmd:METH_21165
path_lmd00280.kgml: 1.2.4.4 -> [1.2.4.4 -> 2.3.1.168] -> 1.8.1.4 -> 1.2.4.4 -> 2.3.1.168
path_lmd00280.kgml:
path_lmd00280.kgml: Found a trail of span 4 without skipping any vertex
path_lmd00280.kgml: 91 -> 63 -> 108 -> 62
path_lmd00280.kgml: R07599 -> R07600 -> R02662 -> R07618
path_lmd00280.kgml: {lmd:METH_19395, lmd:METH_21170, lmd:METH_21175, lmd:METH_23130} -> {lmd:METH_19395, lmd:METH_21170, lmd:METH_21175, lmd:METH_23130} -> lmd:METH_21165 -> {lmd:METH_03255, lmd:METH_09160, lmd:METH_14605, lmd:METH_21160}
path_lmd00280.kgml: 1.2.4.4 -> 1.2.4.4 -> 2.3.1.168 -> 1.8.1.4
path_lmd00280.kgml:
path_lmd00280.kgml: Found a trail of span 4 containing skipped vertices
path_lmd00280.kgml: 109 -> [69 -> 110] -> 68 -> [69] -> 110 -> [68] -> 69
path_lmd00280.kgml: R07601 -> [R07602 -> R04097] -> R07618 -> [R07602] -> R04097 -> [R07618] -> R07602
path_lmd00280.kgml: {lmd:METH_19395, lmd:METH_21170, lmd:METH_21175, lmd:METH_23130} -> [{lmd:METH_19395, lmd:METH_21170, lmd:METH_21175, lmd:METH_23130} -> lmd:METH_21165] -> {lmd:METH_03255, lmd:METH_09160, lmd:METH_14605, lmd:METH_21160} -> [{lmd:METH_19395, lmd:METH_21170, lmd:METH_21175, lmd:METH_23130}] -> lmd:METH_21165 -> [{lmd:METH_03255, lmd:METH_09160, lmd:METH_14605, lmd:METH_21160}] -> {lmd:METH_19395, lmd:METH_21170, lmd:METH_21175, lmd:METH_23130}
path_lmd00280.kgml: 1.2.4.4 -> [1.2.4.4 -> 2.3.1.168] -> 1.8.1.4 -> [1.2.4.4] -> 2.3.1.168 -> [1.8.1.4] -> 1.2.4.4
path_lmd00280.kgml:
path_lmd00280.kgml: Found a trail of span 3 containing skipped vertices
path_lmd00280.kgml: 81 -> 79 -> [78] -> 77
path_lmd00280.kgml: R04095 -> R04138 -> [R02085] -> R01360
path_lmd00280.kgml: lmd:METH_12205 -> {lmd:METH_12190, lmd:METH_12195} -> [lmd:METH_12180] -> lmd:METH_12185
path_lmd00280.kgml: {1.3.8.4, 1.3.8.7} -> 6.4.1.4 -> [4.2.1.18] -> 4.1.3.4
path_lmd00280.kgml: Skipped genes: lmd:METH_12200
path_lmd00280.kgml:
path_lmd00280.kgml: Found a trail of span 2 containing skipped vertices
path_lmd00280.kgml: 96 -> [95] -> 94
path_lmd00280.kgml: R01859 -> [R02765] -> R00833
path_lmd00280.kgml: {lmd:METH_06110, lmd:METH_06150} -> [lmd:METH_05130] -> lmd:METH_06170
path_lmd00280.kgml: 6.4.1.3 -> [5.1.99.1] -> 5.4.99.2
path_lmd00280.kgml: Skipped genes: lmd:METH_06165, lmd:METH_06155
path_lmd00280.kgml:
path_lmd00280.kgml: Found a trail of span 2 containing skipped vertices
path_lmd00280.kgml: 80 -> [79 -> 78 -> 77] -> 72
path_lmd00280.kgml: R04137 -> [R04138 -> R02085 -> R01360] -> R00238
path_lmd00280.kgml: lmd:METH_07170 -> [{lmd:METH_12190, lmd:METH_12195} -> lmd:METH_12180 -> lmd:METH_12185] -> {lmd:METH_03175, lmd:METH_07180, lmd:METH_19140, lmd:METH_21075}
path_lmd00280.kgml: 4.2.1.17 -> [6.4.1.4 -> 4.2.1.18 -> 4.1.3.4] -> 2.3.1.9
path_lmd00280.kgml: Skipped genes: lmd:METH_07175
path_lmd00280.kgml:
path_lmd00280.kgml: --- 24.07 seconds ---

path_lmd00281.kgml: Geraniol degradation
path_lmd00281.kgml: Initialization took 0.09 seconds
path_lmd00281.kgml: (not found)
path_lmd00281.kgml: --- 0.14 seconds ---

path_lmd00290.kgml: Valine, leucine and isoleucine biosynthesis
path_lmd00290.kgml: Initialization took 0.90 seconds
path_lmd00290.kgml:
path_lmd00290.kgml: Found a trail of span 3 containing skipped vertices
path_lmd00290.kgml: 78 -> 21 -> 22
path_lmd00290.kgml: R03896 -> R03898 -> R00994
path_lmd00290.kgml: {lmd:METH_15390, lmd:METH_15400} -> {lmd:METH_15390, lmd:METH_15400} -> lmd:METH_15415
path_lmd00290.kgml: 4.2.1.35 -> 4.2.1.35 -> 1.1.1.85
path_lmd00290.kgml: Skipped genes: lmd:METH_15405, lmd:METH_15410, lmd:METH_15395
path_lmd00290.kgml:
path_lmd00290.kgml: Found a trail of span 3 containing skipped vertices
path_lmd00290.kgml: 36 -> 37 -> 35
path_lmd00290.kgml: R04426 -> R04001 -> R03968
path_lmd00290.kgml: lmd:METH_15415 -> {lmd:METH_15390, lmd:METH_15400} -> {lmd:METH_15390, lmd:METH_15400}
path_lmd00290.kgml: 1.1.1.85 -> 4.2.1.33 -> 4.2.1.33
path_lmd00290.kgml: Skipped genes: lmd:METH_15405, lmd:METH_15410, lmd:METH_15395
path_lmd00290.kgml:
path_lmd00290.kgml: Found a trail of span 2 containing skipped vertices
path_lmd00290.kgml: 78 -> [21] -> 22
path_lmd00290.kgml: R03896 -> [R03898] -> R00994
path_lmd00290.kgml: {lmd:METH_15390, lmd:METH_15400} -> [{lmd:METH_15390, lmd:METH_15400}] -> lmd:METH_15415
path_lmd00290.kgml: 4.2.1.35 -> [4.2.1.35] -> 1.1.1.85
path_lmd00290.kgml: Skipped genes: lmd:METH_15405, lmd:METH_15410
path_lmd00290.kgml:
path_lmd00290.kgml: --- 1.27 seconds ---

path_lmd00300.kgml: Lysine biosynthesis
path_lmd00300.kgml: Initialization took 0.80 seconds
path_lmd00300.kgml:
path_lmd00300.kgml: Found a trail of span 2 without skipping any vertex
path_lmd00300.kgml: 64 -> 65
path_lmd00300.kgml: R00715 -> R02315
path_lmd00300.kgml: lmd:METH_00175 -> lmd:METH_00170
path_lmd00300.kgml: 1.5.1.7 -> 1.5.1.10
path_lmd00300.kgml:
path_lmd00300.kgml: Found a trail of span 2 without skipping any vertex
path_lmd00300.kgml: 77 -> 46
path_lmd00300.kgml: R02788 -> R04617
path_lmd00300.kgml: lmd:METH_12550 -> lmd:METH_12545
path_lmd00300.kgml: 6.3.2.13 -> 6.3.2.10
path_lmd00300.kgml:
path_lmd00300.kgml: Found a trail of span 2 containing skipped vertices
path_lmd00300.kgml: 57 -> [59] -> 61
path_lmd00300.kgml: R04365 -> [R04475] -> R02734
path_lmd00300.kgml: lmd:METH_20940 -> [lmd:METH_05260] -> lmd:METH_20905
path_lmd00300.kgml: 2.3.1.117 -> [2.6.1.17] -> 3.5.1.18
path_lmd00300.kgml: Skipped genes: lmd:METH_20935, lmd:METH_20925
path_lmd00300.kgml:
path_lmd00300.kgml: --- 1.05 seconds ---

path_lmd00310.kgml: Lysine degradation
path_lmd00310.kgml: Initialization took 1.15 seconds
path_lmd00310.kgml:
path_lmd00310.kgml: Found a trail of span 3 containing skipped vertices
path_lmd00310.kgml: 44 -> 45 -> 56
path_lmd00310.kgml: R03026 -> R01975 -> R00238
path_lmd00310.kgml: lmd:METH_07170 -> lmd:METH_07170 -> {lmd:METH_03175, lmd:METH_07180, lmd:METH_19140, lmd:METH_21075}
path_lmd00310.kgml: 4.2.1.17 -> 1.1.1.35 -> 2.3.1.9
path_lmd00310.kgml: Skipped genes: lmd:METH_07175
path_lmd00310.kgml:
path_lmd00310.kgml: Found a trail of span 2 without skipping any vertex
path_lmd00310.kgml: 51 -> 42
path_lmd00310.kgml: R00715 -> R02315
path_lmd00310.kgml: lmd:METH_00175 -> lmd:METH_00170
path_lmd00310.kgml: 1.5.1.7 -> 1.5.1.10
path_lmd00310.kgml:
path_lmd00310.kgml: Found a trail of span 2 containing skipped vertices
path_lmd00310.kgml: 44 -> [45] -> 56
path_lmd00310.kgml: R03026 -> [R01975] -> R00238
path_lmd00310.kgml: lmd:METH_07170 -> [lmd:METH_07170] -> {lmd:METH_03175, lmd:METH_07180, lmd:METH_19140, lmd:METH_21075}
path_lmd00310.kgml: 4.2.1.17 -> [1.1.1.35] -> 2.3.1.9
path_lmd00310.kgml: Skipped genes: lmd:METH_07175
path_lmd00310.kgml:
path_lmd00310.kgml: Found a trail of span 2 without skipping any vertex
path_lmd00310.kgml: 55 -> 73
path_lmd00310.kgml: R01940 -> R02571
path_lmd00310.kgml: lmd:METH_03270 -> lmd:METH_03265
path_lmd00310.kgml: 1.2.4.2 -> 2.3.1.61
path_lmd00310.kgml:
path_lmd00310.kgml: --- 1.49 seconds ---

path_lmd00330.kgml: Arginine and proline metabolism
path_lmd00330.kgml: Initialization took 3.86 seconds
path_lmd00330.kgml:
path_lmd00330.kgml: Found a trail of span 3 without skipping any vertex
path_lmd00330.kgml: 80 -> 79 -> 142
path_lmd00330.kgml: R00178 -> R01920 -> R02869
path_lmd00330.kgml: lmd:METH_10095 -> lmd:METH_10100 -> lmd:METH_10100
path_lmd00330.kgml: 4.1.1.50 -> 2.5.1.16 -> {2.5.1.16, 2.5.1.22}
path_lmd00330.kgml:
path_lmd00330.kgml: Found a trail of span 2 without skipping any vertex
path_lmd00330.kgml: 80 -> 142
path_lmd00330.kgml: R00178 -> R02869
path_lmd00330.kgml: lmd:METH_10095 -> lmd:METH_10100
path_lmd00330.kgml: 4.1.1.50 -> {2.5.1.16, 2.5.1.22}
path_lmd00330.kgml:
path_lmd00330.kgml: Found a trail of span 2 without skipping any vertex
path_lmd00330.kgml: 216 -> 217
path_lmd00330.kgml: R00239 -> R03313
path_lmd00330.kgml: lmd:METH_08790 -> lmd:METH_08795
path_lmd00330.kgml: 2.7.2.11 -> 1.2.1.41
path_lmd00330.kgml:
path_lmd00330.kgml: --- 4.19 seconds ---

path_lmd00332.kgml: Carbapenem biosynthesis
path_lmd00332.kgml: Initialization took 0.06 seconds
path_lmd00332.kgml:
path_lmd00332.kgml: Found a trail of span 2 without skipping any vertex
path_lmd00332.kgml: 5 -> 8
path_lmd00332.kgml: R00239 -> R03313
path_lmd00332.kgml: lmd:METH_08790 -> lmd:METH_08795
path_lmd00332.kgml: 2.7.2.11 -> 1.2.1.41
path_lmd00332.kgml:
path_lmd00332.kgml: --- 0.19 seconds ---

path_lmd00340.kgml: Histidine metabolism
path_lmd00340.kgml: Initialization took 1.00 seconds
path_lmd00340.kgml:
path_lmd00340.kgml: Found a trail of span 4 without skipping any vertex
path_lmd00340.kgml: 44 -> 43 -> 42 -> 40
path_lmd00340.kgml: R01168 -> R02914 -> R02288 -> R02285
path_lmd00340.kgml: lmd:METH_21705 -> lmd:METH_21715 -> lmd:METH_21700 -> lmd:METH_21710
path_lmd00340.kgml: 4.3.1.3 -> 4.2.1.49 -> 3.5.2.7 -> 3.5.3.8
path_lmd00340.kgml:
path_lmd00340.kgml: Found a trail of span 3 containing skipped vertices
path_lmd00340.kgml: 44 -> 43 -> [42] -> 40
path_lmd00340.kgml: R01168 -> R02914 -> [R02288] -> R02285
path_lmd00340.kgml: lmd:METH_21705 -> lmd:METH_21715 -> [lmd:METH_21700] -> lmd:METH_21710
path_lmd00340.kgml: 4.3.1.3 -> 4.2.1.49 -> [3.5.2.7] -> 3.5.3.8
path_lmd00340.kgml:
path_lmd00340.kgml: Found a trail of span 3 containing skipped vertices
path_lmd00340.kgml: 44 -> [43] -> 42 -> 40
path_lmd00340.kgml: R01168 -> [R02914] -> R02288 -> R02285
path_lmd00340.kgml: lmd:METH_21705 -> [lmd:METH_21715] -> lmd:METH_21700 -> lmd:METH_21710
path_lmd00340.kgml: 4.3.1.3 -> [4.2.1.49] -> 3.5.2.7 -> 3.5.3.8
path_lmd00340.kgml:
path_lmd00340.kgml: Found a trail of span 2 containing skipped vertices
path_lmd00340.kgml: 44 -> [43 -> 42] -> 40
path_lmd00340.kgml: R01168 -> [R02914 -> R02288] -> R02285
path_lmd00340.kgml: lmd:METH_21705 -> [lmd:METH_21715 -> lmd:METH_21700] -> lmd:METH_21710
path_lmd00340.kgml: 4.3.1.3 -> [4.2.1.49 -> 3.5.2.7] -> 3.5.3.8
path_lmd00340.kgml:
path_lmd00340.kgml: --- 1.46 seconds ---

path_lmd00350.kgml: Tyrosine metabolism
path_lmd00350.kgml: Initialization took 0.65 seconds
path_lmd00350.kgml:
path_lmd00350.kgml: Found a trail of span 2 without skipping any vertex
path_lmd00350.kgml: 106 -> 89
path_lmd00350.kgml: R04132 -> R01647
path_lmd00350.kgml: lmd:METH_18585 -> lmd:METH_18590
path_lmd00350.kgml: ? -> 4.1.2.52
path_lmd00350.kgml:
path_lmd00350.kgml: Found a trail of span 2 without skipping any vertex
path_lmd00350.kgml: 93 -> 86
path_lmd00350.kgml: R04418 -> R04379
path_lmd00350.kgml: lmd:METH_18565 -> lmd:METH_18560
path_lmd00350.kgml: {1.1.1.312, 1.2.1.60} -> 5.3.3.10
path_lmd00350.kgml:
path_lmd00350.kgml: Found a trail of span 2 containing skipped vertices
path_lmd00350.kgml: 63 -> [62] -> 152
path_lmd00350.kgml: R02519 -> [R03181] -> R01364
path_lmd00350.kgml: lmd:METH_00445 -> [lmd:METH_00415] -> lmd:METH_00440
path_lmd00350.kgml: 1.13.11.5 -> [5.2.1.2] -> 3.7.1.2
path_lmd00350.kgml:
path_lmd00350.kgml: Found a trail of span 2 without skipping any vertex
path_lmd00350.kgml: 88 -> 89
path_lmd00350.kgml: R06897 -> R01647
path_lmd00350.kgml: lmd:METH_18585 -> lmd:METH_18590
path_lmd00350.kgml: ? -> 4.1.2.52
path_lmd00350.kgml:
path_lmd00350.kgml: --- 0.95 seconds ---

path_lmd00360.kgml: Phenylalanine metabolism
path_lmd00360.kgml: Initialization took 1.95 seconds
path_lmd00360.kgml:
path_lmd00360.kgml: Found a trail of span 5 containing skipped vertices
path_lmd00360.kgml: 84 -> [77 -> 223 -> 87] -> 59 -> 247 -> [59 -> 225] -> 228 -> [231 -> 234] -> 237
path_lmd00360.kgml: R01374 -> [R00694 -> R00698 -> R02540] -> R02539 -> R09840 -> [R02539 -> R09838] -> R09837 -> [R09836 -> R09820] -> R09839
path_lmd00360.kgml: {lmd:METH_01510, lmd:METH_13395, lmd:METH_16075, lmd:METH_17510, lmd:METH_21955} -> [lmd:METH_15165 -> lmd:METH_04640 -> {lmd:METH_07090, lmd:METH_22320}] -> {lmd:METH_00260, lmd:METH_01565} -> lmd:METH_01560 -> [{lmd:METH_00260, lmd:METH_01565} -> {lmd:METH_03515, lmd:METH_03520, lmd:METH_03525, lmd:METH_03530, lmd:METH_03535}] -> {lmd:METH_01555, lmd:METH_08965} -> [lmd:METH_01550 -> lmd:METH_01550] -> {lmd:METH_01555, lmd:METH_08965}
path_lmd00360.kgml: 1.4.5.1 -> [{2.6.1.1, 2.6.1.5, 2.6.1.57, 2.6.1.9} -> 1.11.1.21 -> 3.5.1.4] -> 6.2.1.30 -> ? -> [6.2.1.30 -> 1.14.13.149] -> 5.3.3.18 -> [3.3.2.12 -> 1.2.1.91] -> 2.3.1.223
path_lmd00360.kgml:
path_lmd00360.kgml: --- 2.14 seconds ---

path_lmd00361.kgml: Chlorocyclohexane and chlorobenzene degradation
path_lmd00361.kgml: Initialization took 0.09 seconds
path_lmd00361.kgml: (not found)
path_lmd00361.kgml: --- 0.15 seconds ---

path_lmd00362.kgml: Benzoate degradation
path_lmd00362.kgml: Initialization took 0.98 seconds
path_lmd00362.kgml:
path_lmd00362.kgml: Found a trail of span 2 containing skipped vertices
path_lmd00362.kgml: 121 -> [124] -> 127
path_lmd00362.kgml: R03026 -> [R01976] -> R00238
path_lmd00362.kgml: lmd:METH_07170 -> [lmd:METH_00880] -> {lmd:METH_03175, lmd:METH_07180, lmd:METH_19140, lmd:METH_21075}
path_lmd00362.kgml: 4.2.1.17 -> [1.1.1.157] -> 2.3.1.9
path_lmd00362.kgml: Skipped genes: lmd:METH_07175
path_lmd00362.kgml:
path_lmd00362.kgml: Found a trail of span 2 containing skipped vertices
path_lmd00362.kgml: 60 -> [61] -> 145
path_lmd00362.kgml: R03307 -> [R03470] -> R02991
path_lmd00362.kgml: lmd:METH_02130 -> [{lmd:METH_03755, lmd:METH_12090, lmd:METH_12095, lmd:METH_14455}] -> lmd:METH_02140
path_lmd00362.kgml: 5.5.1.2 -> [4.1.1.44] -> 3.1.1.24
path_lmd00362.kgml: Skipped genes: lmd:METH_02135
path_lmd00362.kgml:
path_lmd00362.kgml: Found a trail of span 2 containing skipped vertices
path_lmd00362.kgml: 48 -> [60] -> 61
path_lmd00362.kgml: R01631 -> [R03307] -> R03470
path_lmd00362.kgml: {lmd:METH_14460, lmd:METH_14465} -> [lmd:METH_02130] -> {lmd:METH_03755, lmd:METH_12090, lmd:METH_12095, lmd:METH_14455}
path_lmd00362.kgml: 1.13.11.3 -> [5.5.1.2] -> 4.1.1.44
path_lmd00362.kgml:
path_lmd00362.kgml: --- 1.18 seconds ---

path_lmd00364.kgml: Fluorobenzoate degradation
path_lmd00364.kgml: Initialization took 0.09 seconds
path_lmd00364.kgml: (not found)
path_lmd00364.kgml: --- 0.15 seconds ---

path_lmd00380.kgml: Tryptophan metabolism
path_lmd00380.kgml: Initialization took 0.95 seconds
path_lmd00380.kgml:
path_lmd00380.kgml: Found a trail of span 3 containing skipped vertices
path_lmd00380.kgml: 98 -> 31 -> 97
path_lmd00380.kgml: R03026 -> R01975 -> R00238
path_lmd00380.kgml: lmd:METH_07170 -> lmd:METH_07170 -> {lmd:METH_03175, lmd:METH_07180, lmd:METH_19140, lmd:METH_21075}
path_lmd00380.kgml: 4.2.1.17 -> 1.1.1.35 -> 2.3.1.9
path_lmd00380.kgml: Skipped genes: lmd:METH_07175
path_lmd00380.kgml:
path_lmd00380.kgml: Found a trail of span 2 containing skipped vertices
path_lmd00380.kgml: 98 -> [31] -> 97
path_lmd00380.kgml: R03026 -> [R01975] -> R00238
path_lmd00380.kgml: lmd:METH_07170 -> [lmd:METH_07170] -> {lmd:METH_03175, lmd:METH_07180, lmd:METH_19140, lmd:METH_21075}
path_lmd00380.kgml: 4.2.1.17 -> [1.1.1.35] -> 2.3.1.9
path_lmd00380.kgml: Skipped genes: lmd:METH_07175
path_lmd00380.kgml:
path_lmd00380.kgml: Found a trail of span 2 without skipping any vertex
path_lmd00380.kgml: 109 -> 104
path_lmd00380.kgml: R00678 -> R03936
path_lmd00380.kgml: lmd:METH_12355 -> lmd:METH_12350
path_lmd00380.kgml: {1.13.11.11, 1.13.11.52} -> 3.7.1.3
path_lmd00380.kgml:
path_lmd00380.kgml: --- 1.20 seconds ---

path_lmd00400.kgml: Phenylalanine, tyrosine and tryptophan biosynthesis
path_lmd00400.kgml: Initialization took 1.29 seconds
path_lmd00400.kgml:
path_lmd00400.kgml: Found a trail of span 4 containing skipped vertices
path_lmd00400.kgml: 52 -> 51 -> [54] -> 55 -> [54 -> 52] -> 53
path_lmd00400.kgml: R02340 -> R02722 -> [R03508] -> R03509 -> [R03508 -> R02340] -> R00674
path_lmd00400.kgml: lmd:METH_16090 -> {lmd:METH_16090, lmd:METH_16110} -> [lmd:METH_08925] -> lmd:METH_16115 -> [lmd:METH_08925 -> lmd:METH_16090] -> lmd:METH_16110
path_lmd00400.kgml: {4.1.2.8, 4.2.1.20} -> 4.2.1.20 -> [4.1.1.48] -> 5.3.1.24 -> [4.1.1.48 -> {4.1.2.8, 4.2.1.20}] -> {4.2.1.122, 4.2.1.20}
path_lmd00400.kgml: Skipped genes: lmd:METH_16095
path_lmd00400.kgml:
path_lmd00400.kgml: Found a trail of span 4 containing skipped vertices
path_lmd00400.kgml: 88 -> [60 -> 65] -> 70 -> [83] -> 69 -> 89
path_lmd00400.kgml: R00694 -> [R01373 -> R01731] -> R00732 -> [R00734] -> R01728 -> R00734
path_lmd00400.kgml: {lmd:METH_04680, lmd:METH_05450} -> [lmd:METH_02615 -> lmd:METH_15165] -> lmd:METH_04685 -> [{lmd:METH_06345, lmd:METH_22525}] -> lmd:METH_04685 -> {lmd:METH_04680, lmd:METH_05450}
path_lmd00400.kgml: {2.6.1.1, 2.6.1.5, 2.6.1.57, 2.6.1.9} -> [{4.2.1.51, 4.2.1.91} -> {2.6.1.57, 2.6.1.78}] -> {1.3.1.43, 1.3.1.79} -> [{2.6.1.1, 2.6.1.5, 2.6.1.57, 2.6.1.9}] -> 1.3.1.12 -> {2.6.1.1, 2.6.1.5, 2.6.1.57, 2.6.1.9}
path_lmd00400.kgml:
path_lmd00400.kgml: Found a trail of span 3 containing skipped vertices
path_lmd00400.kgml: 57 -> [56 -> 55] -> 54 -> [55] -> 56
path_lmd00400.kgml: {R00985, R00986} -> [R01073 -> R03509] -> R03508 -> [R03509] -> R01073
path_lmd00400.kgml: {lmd:METH_08900, lmd:METH_08910} -> [lmd:METH_08915 -> lmd:METH_16115] -> lmd:METH_08925 -> [lmd:METH_16115] -> lmd:METH_08915
path_lmd00400.kgml: {4.1.3.27, 4.1.3.27} -> [2.4.2.18 -> 5.3.1.24] -> 4.1.1.48 -> [5.3.1.24] -> 2.4.2.18
path_lmd00400.kgml: Skipped genes: lmd:METH_08920
path_lmd00400.kgml:
path_lmd00400.kgml: Found a trail of span 2 containing skipped vertices
path_lmd00400.kgml: 79 -> [77 -> 76] -> 75
path_lmd00400.kgml: R03083 -> [R03084 -> R02413] -> R02412
path_lmd00400.kgml: lmd:METH_10290 -> [lmd:METH_08835 -> lmd:METH_20135] -> lmd:METH_10295
path_lmd00400.kgml: 4.2.3.4 -> [4.2.1.10 -> {1.1.1.25, 1.1.1.282}] -> 2.7.1.71
path_lmd00400.kgml:
path_lmd00400.kgml: --- 14.90 seconds ---

path_lmd00401.kgml: Novobiocin biosynthesis
path_lmd00401.kgml: Initialization took 0.14 seconds
path_lmd00401.kgml:
path_lmd00401.kgml: Found a trail of span 2 without skipping any vertex
path_lmd00401.kgml: 65 -> 63
path_lmd00401.kgml: R01728 -> R00734
path_lmd00401.kgml: lmd:METH_04685 -> {lmd:METH_04680, lmd:METH_05450}
path_lmd00401.kgml: 1.3.1.12 -> {2.6.1.1, 2.6.1.5, 2.6.1.57, 2.6.1.9}
path_lmd00401.kgml:
path_lmd00401.kgml: Found a trail of span 2 without skipping any vertex
path_lmd00401.kgml: 64 -> 63
path_lmd00401.kgml: R01728 -> R00734
path_lmd00401.kgml: lmd:METH_04685 -> {lmd:METH_04680, lmd:METH_05450}
path_lmd00401.kgml: 1.3.1.12 -> {2.6.1.1, 2.6.1.5, 2.6.1.57, 2.6.1.9}
path_lmd00401.kgml:
path_lmd00401.kgml: --- 0.29 seconds ---

path_lmd00405.kgml: Phenazine biosynthesis
path_lmd00405.kgml: Initialization took 0.09 seconds
path_lmd00405.kgml: (not found)
path_lmd00405.kgml: --- 0.15 seconds ---

path_lmd00410.kgml: beta-Alanine metabolism
path_lmd00410.kgml: Initialization took 0.59 seconds
path_lmd00410.kgml:
path_lmd00410.kgml: Found a trail of span 2 containing skipped vertices
path_lmd00410.kgml: 65 -> 63
path_lmd00410.kgml: R00977 -> R02269
path_lmd00410.kgml: {lmd:METH_07620, lmd:METH_07625} -> {lmd:METH_04480, lmd:METH_07640}
path_lmd00410.kgml: 1.3.1.1 -> 3.5.2.2
path_lmd00410.kgml: Skipped genes: lmd:METH_07635
path_lmd00410.kgml:
path_lmd00410.kgml: --- 0.72 seconds ---

path_lmd00430.kgml: Taurine and hypotaurine metabolism
path_lmd00430.kgml: Initialization took 0.14 seconds
path_lmd00430.kgml:
path_lmd00430.kgml: Found a trail of span 3 containing skipped vertices
path_lmd00430.kgml: 41 -> 38 -> 36
path_lmd00430.kgml: R05652 -> R05651 -> R00230
path_lmd00430.kgml: lmd:METH_14885 -> lmd:METH_14900 -> lmd:METH_14910
path_lmd00430.kgml: 2.6.1.77 -> 2.3.3.15 -> 2.3.1.8
path_lmd00430.kgml: Skipped genes: lmd:METH_14905, lmd:METH_14895
path_lmd00430.kgml:
path_lmd00430.kgml: --- 0.27 seconds ---

path_lmd00440.kgml: Phosphonate and phosphinate metabolism
path_lmd00440.kgml: Initialization took 0.14 seconds
path_lmd00440.kgml: (not found)
path_lmd00440.kgml: --- 0.20 seconds ---

path_lmd00450.kgml: Selenocompound metabolism
path_lmd00450.kgml: Initialization took 0.29 seconds
path_lmd00450.kgml: (not found)
path_lmd00450.kgml: --- 0.34 seconds ---

path_lmd00460.kgml: Cyanoamino acid metabolism
path_lmd00460.kgml: Initialization took 0.14 seconds
path_lmd00460.kgml: (not found)
path_lmd00460.kgml: --- 0.20 seconds ---

path_lmd00471.kgml: D-Glutamine and D-glutamate metabolism
path_lmd00471.kgml: Initialization took 0.09 seconds
path_lmd00471.kgml:
path_lmd00471.kgml: Found a trail of span 2 containing skipped vertices
path_lmd00471.kgml: 19 -> 20
path_lmd00471.kgml: R03193 -> R02783
path_lmd00471.kgml: lmd:METH_12515 -> lmd:METH_12535
path_lmd00471.kgml: 6.3.2.8 -> 6.3.2.9
path_lmd00471.kgml: Skipped genes: lmd:METH_12520, lmd:METH_12525
path_lmd00471.kgml:
path_lmd00471.kgml: --- 0.21 seconds ---

path_lmd00472.kgml: D-Arginine and D-ornithine metabolism
path_lmd00472.kgml: Initialization took 0.06 seconds
path_lmd00472.kgml: (not found)
path_lmd00472.kgml: --- 0.12 seconds ---

path_lmd00473.kgml: D-Alanine metabolism
path_lmd00473.kgml: Initialization took 0.09 seconds
path_lmd00473.kgml: (not found)
path_lmd00473.kgml: --- 0.15 seconds ---

path_lmd00480.kgml: Glutathione metabolism
path_lmd00480.kgml: Initialization took 1.65 seconds
path_lmd00480.kgml: (not found)
path_lmd00480.kgml: --- 1.73 seconds ---

path_lmd00500.kgml: Starch and sucrose metabolism
path_lmd00500.kgml: Initialization took 0.18 seconds
path_lmd00500.kgml: (not found)
path_lmd00500.kgml: --- 0.24 seconds ---

path_lmd00520.kgml: Amino sugar and nucleotide sugar metabolism
path_lmd00520.kgml: Initialization took 0.70 seconds
path_lmd00520.kgml:
path_lmd00520.kgml: Found a trail of span 3 containing skipped vertices
path_lmd00520.kgml: 28 -> [24] -> 26 -> 9
path_lmd00520.kgml: R00768 -> [R02060] -> R05332 -> R00416
path_lmd00520.kgml: lmd:METH_12235 -> [lmd:METH_13555] -> lmd:METH_12230 -> lmd:METH_12230
path_lmd00520.kgml: 2.6.1.16 -> [5.4.2.10] -> 2.3.1.157 -> 2.7.7.23
path_lmd00520.kgml:
path_lmd00520.kgml: Found a trail of span 2 without skipping any vertex
path_lmd00520.kgml: 420 -> 422
path_lmd00520.kgml: R11024 -> R11025
path_lmd00520.kgml: lmd:METH_20230 -> lmd:METH_20225
path_lmd00520.kgml: 2.7.1.221 -> 2.7.7.99
path_lmd00520.kgml:
path_lmd00520.kgml: Found a trail of span 2 without skipping any vertex
path_lmd00520.kgml: 274 -> 186
path_lmd00520.kgml: R00289 -> R00291
path_lmd00520.kgml: lmd:METH_19785 -> lmd:METH_19780
path_lmd00520.kgml: {2.7.7.64, 2.7.7.9} -> 5.1.3.2
path_lmd00520.kgml:
path_lmd00520.kgml: Found a trail of span 2 containing skipped vertices
path_lmd00520.kgml: 28 -> [24 -> 26] -> 9
path_lmd00520.kgml: R00768 -> [R02060 -> R05332] -> R00416
path_lmd00520.kgml: lmd:METH_12235 -> [lmd:METH_13555 -> lmd:METH_12230] -> lmd:METH_12230
path_lmd00520.kgml: 2.6.1.16 -> [5.4.2.10 -> 2.3.1.157] -> 2.7.7.23
path_lmd00520.kgml:
path_lmd00520.kgml: --- 1.03 seconds ---

path_lmd00521.kgml: Streptomycin biosynthesis
path_lmd00521.kgml: Initialization took 0.19 seconds
path_lmd00521.kgml:
path_lmd00521.kgml: Found a trail of span 4 without skipping any vertex
path_lmd00521.kgml: 44 -> 43 -> 42 -> 24
path_lmd00521.kgml: R02328 -> R06513 -> R06514 -> R02777
path_lmd00521.kgml: lmd:METH_17835 -> lmd:METH_17825 -> lmd:METH_17820 -> lmd:METH_17830
path_lmd00521.kgml: 2.7.7.24 -> 4.2.1.46 -> 5.1.3.13 -> 1.1.1.133
path_lmd00521.kgml:
path_lmd00521.kgml: Found a trail of span 3 containing skipped vertices
path_lmd00521.kgml: 44 -> 43 -> [42] -> 24
path_lmd00521.kgml: R02328 -> R06513 -> [R06514] -> R02777
path_lmd00521.kgml: lmd:METH_17835 -> lmd:METH_17825 -> [lmd:METH_17820] -> lmd:METH_17830
path_lmd00521.kgml: 2.7.7.24 -> 4.2.1.46 -> [5.1.3.13] -> 1.1.1.133
path_lmd00521.kgml:
path_lmd00521.kgml: Found a trail of span 3 containing skipped vertices
path_lmd00521.kgml: 44 -> [43] -> 42 -> 24
path_lmd00521.kgml: R02328 -> [R06513] -> R06514 -> R02777
path_lmd00521.kgml: lmd:METH_17835 -> [lmd:METH_17825] -> lmd:METH_17820 -> lmd:METH_17830
path_lmd00521.kgml: 2.7.7.24 -> [4.2.1.46] -> 5.1.3.13 -> 1.1.1.133
path_lmd00521.kgml: Skipped genes: lmd:METH_17825
path_lmd00521.kgml:
path_lmd00521.kgml: Found a trail of span 2 containing skipped vertices
path_lmd00521.kgml: 44 -> [43 -> 42] -> 24
path_lmd00521.kgml: R02328 -> [R06513 -> R06514] -> R02777
path_lmd00521.kgml: lmd:METH_17835 -> [lmd:METH_17825 -> lmd:METH_17820] -> lmd:METH_17830
path_lmd00521.kgml: 2.7.7.24 -> [4.2.1.46 -> 5.1.3.13] -> 1.1.1.133
path_lmd00521.kgml:
path_lmd00521.kgml: --- 0.53 seconds ---

path_lmd00523.kgml: Polyketide sugar unit biosynthesis
path_lmd00523.kgml: Initialization took 0.06 seconds
path_lmd00523.kgml:
path_lmd00523.kgml: Found a trail of span 4 without skipping any vertex
path_lmd00523.kgml: 27 -> 26 -> 63 -> 28
path_lmd00523.kgml: R02328 -> R06513 -> R06514 -> R02777
path_lmd00523.kgml: lmd:METH_17835 -> lmd:METH_17825 -> lmd:METH_17820 -> lmd:METH_17830
path_lmd00523.kgml: 2.7.7.24 -> 4.2.1.46 -> 5.1.3.13 -> 1.1.1.133
path_lmd00523.kgml:
path_lmd00523.kgml: Found a trail of span 3 containing skipped vertices
path_lmd00523.kgml: 27 -> 26 -> [63] -> 28
path_lmd00523.kgml: R02328 -> R06513 -> [R06514] -> R02777
path_lmd00523.kgml: lmd:METH_17835 -> lmd:METH_17825 -> [lmd:METH_17820] -> lmd:METH_17830
path_lmd00523.kgml: 2.7.7.24 -> 4.2.1.46 -> [5.1.3.13] -> 1.1.1.133
path_lmd00523.kgml:
path_lmd00523.kgml: Found a trail of span 3 containing skipped vertices
path_lmd00523.kgml: 27 -> [26] -> 63 -> 28
path_lmd00523.kgml: R02328 -> [R06513] -> R06514 -> R02777
path_lmd00523.kgml: lmd:METH_17835 -> [lmd:METH_17825] -> lmd:METH_17820 -> lmd:METH_17830
path_lmd00523.kgml: 2.7.7.24 -> [4.2.1.46] -> 5.1.3.13 -> 1.1.1.133
path_lmd00523.kgml: Skipped genes: lmd:METH_17825
path_lmd00523.kgml:
path_lmd00523.kgml: Found a trail of span 2 containing skipped vertices
path_lmd00523.kgml: 27 -> [26 -> 63] -> 28
path_lmd00523.kgml: R02328 -> [R06513 -> R06514] -> R02777
path_lmd00523.kgml: lmd:METH_17835 -> [lmd:METH_17825 -> lmd:METH_17820] -> lmd:METH_17830
path_lmd00523.kgml: 2.7.7.24 -> [4.2.1.46 -> 5.1.3.13] -> 1.1.1.133
path_lmd00523.kgml:
path_lmd00523.kgml: --- 0.32 seconds ---

path_lmd00525.kgml: Acarbose and validamycin biosynthesis
path_lmd00525.kgml: Initialization took 0.06 seconds
path_lmd00525.kgml:
path_lmd00525.kgml: Found a trail of span 2 containing skipped vertices
path_lmd00525.kgml: 58 -> 59
path_lmd00525.kgml: R02328 -> R06513
path_lmd00525.kgml: lmd:METH_17835 -> lmd:METH_17825
path_lmd00525.kgml: 2.7.7.24 -> 4.2.1.46
path_lmd00525.kgml: Skipped genes: lmd:METH_17830
path_lmd00525.kgml:
path_lmd00525.kgml: --- 0.18 seconds ---

path_lmd00540.kgml: Lipopolysaccharide biosynthesis
path_lmd00540.kgml: Initialization took 0.29 seconds
path_lmd00540.kgml:
path_lmd00540.kgml: Found a trail of span 3 without skipping any vertex
path_lmd00540.kgml: 45 -> 80 -> 79
path_lmd00540.kgml: R04657 -> R04658 -> R05074
path_lmd00540.kgml: lmd:METH_19330 -> {lmd:METH_12260, lmd:METH_19325} -> {lmd:METH_12260, lmd:METH_19325}
path_lmd00540.kgml: 2.7.1.130 -> 2.4.99.12 -> 2.4.99.13
path_lmd00540.kgml:
path_lmd00540.kgml: Found a trail of span 2 containing skipped vertices
path_lmd00540.kgml: 90 -> [89 -> 88] -> 53
path_lmd00540.kgml: R04567 -> [R04587 -> R04550] -> R04606
path_lmd00540.kgml: lmd:METH_10190 -> [lmd:METH_12480 -> lmd:METH_08280] -> lmd:METH_10180
path_lmd00540.kgml: 2.3.1.129 -> [3.5.1.108 -> 2.3.1.191] -> 2.4.1.182
path_lmd00540.kgml: Skipped genes: lmd:METH_10185
path_lmd00540.kgml:
path_lmd00540.kgml: Found a trail of span 2 containing skipped vertices
path_lmd00540.kgml: 45 -> [80] -> 79
path_lmd00540.kgml: R04657 -> [R04658] -> R05074
path_lmd00540.kgml: lmd:METH_19330 -> [{lmd:METH_12260, lmd:METH_19325}] -> {lmd:METH_12260, lmd:METH_19325}
path_lmd00540.kgml: 2.7.1.130 -> [2.4.99.12] -> 2.4.99.13
path_lmd00540.kgml:
path_lmd00540.kgml: --- 0.57 seconds ---

path_lmd00550.kgml: Peptidoglycan biosynthesis
path_lmd00550.kgml: Initialization took 0.59 seconds
path_lmd00550.kgml:
path_lmd00550.kgml: Found a trail of span 7 containing skipped vertices
path_lmd00550.kgml: 59 -> 33 -> 32 -> 34 -> 23 -> 35 -> 36
path_lmd00550.kgml: {R03191, R03192} -> R03193 -> R02783 -> R02788 -> R04617 -> R05630 -> R05032
path_lmd00550.kgml: lmd:METH_12505 -> lmd:METH_12515 -> lmd:METH_12535 -> lmd:METH_12550 -> lmd:METH_12545 -> lmd:METH_12540 -> lmd:METH_12520
path_lmd00550.kgml: {1.3.1.98, 1.3.1.98} -> 6.3.2.8 -> 6.3.2.9 -> 6.3.2.13 -> 6.3.2.10 -> 2.7.8.13 -> 2.4.1.227
path_lmd00550.kgml: Skipped genes: lmd:METH_12510, lmd:METH_12525
path_lmd00550.kgml:
path_lmd00550.kgml: Found a trail of span 6 containing skipped vertices
path_lmd00550.kgml: 59 -> 33 -> 32 -> 34 -> [23] -> 35 -> 36
path_lmd00550.kgml: {R03191, R03192} -> R03193 -> R02783 -> R02788 -> [R04617] -> R05630 -> R05032
path_lmd00550.kgml: lmd:METH_12505 -> lmd:METH_12515 -> lmd:METH_12535 -> lmd:METH_12550 -> [lmd:METH_12545] -> lmd:METH_12540 -> lmd:METH_12520
path_lmd00550.kgml: {1.3.1.98, 1.3.1.98} -> 6.3.2.8 -> 6.3.2.9 -> 6.3.2.13 -> [6.3.2.10] -> 2.7.8.13 -> 2.4.1.227
path_lmd00550.kgml: Skipped genes: lmd:METH_12510, lmd:METH_12545, lmd:METH_12525
path_lmd00550.kgml:
path_lmd00550.kgml: Found a trail of span 6 containing skipped vertices
path_lmd00550.kgml: 59 -> 33 -> 32 -> [34] -> 23 -> 35 -> 36
path_lmd00550.kgml: {R03191, R03192} -> R03193 -> R02783 -> [R02788] -> R04617 -> R05630 -> R05032
path_lmd00550.kgml: lmd:METH_12505 -> lmd:METH_12515 -> lmd:METH_12535 -> [lmd:METH_12550] -> lmd:METH_12545 -> lmd:METH_12540 -> lmd:METH_12520
path_lmd00550.kgml: {1.3.1.98, 1.3.1.98} -> 6.3.2.8 -> 6.3.2.9 -> [6.3.2.13] -> 6.3.2.10 -> 2.7.8.13 -> 2.4.1.227
path_lmd00550.kgml: Skipped genes: lmd:METH_12510, lmd:METH_12525
path_lmd00550.kgml:
path_lmd00550.kgml: Found a trail of span 6 containing skipped vertices
path_lmd00550.kgml: 59 -> 33 -> [32] -> 34 -> 23 -> 35 -> 36
path_lmd00550.kgml: {R03191, R03192} -> R03193 -> [R02783] -> R02788 -> R04617 -> R05630 -> R05032
path_lmd00550.kgml: lmd:METH_12505 -> lmd:METH_12515 -> [lmd:METH_12535] -> lmd:METH_12550 -> lmd:METH_12545 -> lmd:METH_12540 -> lmd:METH_12520
path_lmd00550.kgml: {1.3.1.98, 1.3.1.98} -> 6.3.2.8 -> [6.3.2.9] -> 6.3.2.13 -> 6.3.2.10 -> 2.7.8.13 -> 2.4.1.227
path_lmd00550.kgml: Skipped genes: lmd:METH_12510, lmd:METH_12535, lmd:METH_12525
path_lmd00550.kgml:
path_lmd00550.kgml: Found a trail of span 6 containing skipped vertices
path_lmd00550.kgml: 59 -> [33] -> 32 -> 34 -> 23 -> 35 -> 36
path_lmd00550.kgml: {R03191, R03192} -> [R03193] -> R02783 -> R02788 -> R04617 -> R05630 -> R05032
path_lmd00550.kgml: lmd:METH_12505 -> [lmd:METH_12515] -> lmd:METH_12535 -> lmd:METH_12550 -> lmd:METH_12545 -> lmd:METH_12540 -> lmd:METH_12520
path_lmd00550.kgml: {1.3.1.98, 1.3.1.98} -> [6.3.2.8] -> 6.3.2.9 -> 6.3.2.13 -> 6.3.2.10 -> 2.7.8.13 -> 2.4.1.227
path_lmd00550.kgml: Skipped genes: lmd:METH_12510, lmd:METH_12515, lmd:METH_12525
path_lmd00550.kgml:
path_lmd00550.kgml: Found a trail of span 6 containing skipped vertices
path_lmd00550.kgml: 59 -> 33 -> 32 -> 34 -> 23 -> [35] -> 36
path_lmd00550.kgml: {R03191, R03192} -> R03193 -> R02783 -> R02788 -> R04617 -> [R05630] -> R05032
path_lmd00550.kgml: lmd:METH_12505 -> lmd:METH_12515 -> lmd:METH_12535 -> lmd:METH_12550 -> lmd:METH_12545 -> [lmd:METH_12540] -> lmd:METH_12520
path_lmd00550.kgml: {1.3.1.98, 1.3.1.98} -> 6.3.2.8 -> 6.3.2.9 -> 6.3.2.13 -> 6.3.2.10 -> [2.7.8.13] -> 2.4.1.227
path_lmd00550.kgml: Skipped genes: lmd:METH_12540, lmd:METH_12510, lmd:METH_12525
path_lmd00550.kgml:
path_lmd00550.kgml: Found a trail of span 5 containing skipped vertices
path_lmd00550.kgml: 59 -> 33 -> 32 -> 34 -> [23 -> 35] -> 36
path_lmd00550.kgml: {R03191, R03192} -> R03193 -> R02783 -> R02788 -> [R04617 -> R05630] -> R05032
path_lmd00550.kgml: lmd:METH_12505 -> lmd:METH_12515 -> lmd:METH_12535 -> lmd:METH_12550 -> [lmd:METH_12545 -> lmd:METH_12540] -> lmd:METH_12520
path_lmd00550.kgml: {1.3.1.98, 1.3.1.98} -> 6.3.2.8 -> 6.3.2.9 -> 6.3.2.13 -> [6.3.2.10 -> 2.7.8.13] -> 2.4.1.227
path_lmd00550.kgml: Skipped genes: lmd:METH_12540, lmd:METH_12510, lmd:METH_12545, lmd:METH_12525
path_lmd00550.kgml:
path_lmd00550.kgml: Found a trail of span 5 containing skipped vertices
path_lmd00550.kgml: 59 -> 33 -> 32 -> [34 -> 23] -> 35 -> 36
path_lmd00550.kgml: {R03191, R03192} -> R03193 -> R02783 -> [R02788 -> R04617] -> R05630 -> R05032
path_lmd00550.kgml: lmd:METH_12505 -> lmd:METH_12515 -> lmd:METH_12535 -> [lmd:METH_12550 -> lmd:METH_12545] -> lmd:METH_12540 -> lmd:METH_12520
path_lmd00550.kgml: {1.3.1.98, 1.3.1.98} -> 6.3.2.8 -> 6.3.2.9 -> [6.3.2.13 -> 6.3.2.10] -> 2.7.8.13 -> 2.4.1.227
path_lmd00550.kgml: Skipped genes: lmd:METH_12510, lmd:METH_12525
path_lmd00550.kgml:
path_lmd00550.kgml: Found a trail of span 5 containing skipped vertices
path_lmd00550.kgml: 59 -> 33 -> [32 -> 34] -> 23 -> 35 -> 36
path_lmd00550.kgml: {R03191, R03192} -> R03193 -> [R02783 -> R02788] -> R04617 -> R05630 -> R05032
path_lmd00550.kgml: lmd:METH_12505 -> lmd:METH_12515 -> [lmd:METH_12535 -> lmd:METH_12550] -> lmd:METH_12545 -> lmd:METH_12540 -> lmd:METH_12520
path_lmd00550.kgml: {1.3.1.98, 1.3.1.98} -> 6.3.2.8 -> [6.3.2.9 -> 6.3.2.13] -> 6.3.2.10 -> 2.7.8.13 -> 2.4.1.227
path_lmd00550.kgml: Skipped genes: lmd:METH_12510, lmd:METH_12535, lmd:METH_12525
path_lmd00550.kgml:
path_lmd00550.kgml: Found a trail of span 5 containing skipped vertices
path_lmd00550.kgml: 59 -> [33 -> 32] -> 34 -> 23 -> 35 -> 36
path_lmd00550.kgml: {R03191, R03192} -> [R03193 -> R02783] -> R02788 -> R04617 -> R05630 -> R05032
path_lmd00550.kgml: lmd:METH_12505 -> [lmd:METH_12515 -> lmd:METH_12535] -> lmd:METH_12550 -> lmd:METH_12545 -> lmd:METH_12540 -> lmd:METH_12520
path_lmd00550.kgml: {1.3.1.98, 1.3.1.98} -> [6.3.2.8 -> 6.3.2.9] -> 6.3.2.13 -> 6.3.2.10 -> 2.7.8.13 -> 2.4.1.227
path_lmd00550.kgml: Skipped genes: lmd:METH_12510, lmd:METH_12535, lmd:METH_12515, lmd:METH_12525
path_lmd00550.kgml:
path_lmd00550.kgml: Found a trail of span 4 containing skipped vertices
path_lmd00550.kgml: 59 -> 33 -> 32 -> [34 -> 23 -> 35] -> 36
path_lmd00550.kgml: {R03191, R03192} -> R03193 -> R02783 -> [R02788 -> R04617 -> R05630] -> R05032
path_lmd00550.kgml: lmd:METH_12505 -> lmd:METH_12515 -> lmd:METH_12535 -> [lmd:METH_12550 -> lmd:METH_12545 -> lmd:METH_12540] -> lmd:METH_12520
path_lmd00550.kgml: {1.3.1.98, 1.3.1.98} -> 6.3.2.8 -> 6.3.2.9 -> [6.3.2.13 -> 6.3.2.10 -> 2.7.8.13] -> 2.4.1.227
path_lmd00550.kgml: Skipped genes: lmd:METH_12510, lmd:METH_12525
path_lmd00550.kgml:
path_lmd00550.kgml: Found a trail of span 4 containing skipped vertices
path_lmd00550.kgml: 59 -> 33 -> [32 -> 34 -> 23] -> 35 -> 36
path_lmd00550.kgml: {R03191, R03192} -> R03193 -> [R02783 -> R02788 -> R04617] -> R05630 -> R05032
path_lmd00550.kgml: lmd:METH_12505 -> lmd:METH_12515 -> [lmd:METH_12535 -> lmd:METH_12550 -> lmd:METH_12545] -> lmd:METH_12540 -> lmd:METH_12520
path_lmd00550.kgml: {1.3.1.98, 1.3.1.98} -> 6.3.2.8 -> [6.3.2.9 -> 6.3.2.13 -> 6.3.2.10] -> 2.7.8.13 -> 2.4.1.227
path_lmd00550.kgml: Skipped genes: lmd:METH_12510, lmd:METH_12535, lmd:METH_12525
path_lmd00550.kgml:
path_lmd00550.kgml: Found a trail of span 4 containing skipped vertices
path_lmd00550.kgml: 59 -> [33 -> 32 -> 34] -> 23 -> 35 -> 36
path_lmd00550.kgml: {R03191, R03192} -> [R03193 -> R02783 -> R02788] -> R04617 -> R05630 -> R05032
path_lmd00550.kgml: lmd:METH_12505 -> [lmd:METH_12515 -> lmd:METH_12535 -> lmd:METH_12550] -> lmd:METH_12545 -> lmd:METH_12540 -> lmd:METH_12520
path_lmd00550.kgml: {1.3.1.98, 1.3.1.98} -> [6.3.2.8 -> 6.3.2.9 -> 6.3.2.13] -> 6.3.2.10 -> 2.7.8.13 -> 2.4.1.227
path_lmd00550.kgml: Skipped genes: lmd:METH_12510, lmd:METH_12535, lmd:METH_12515, lmd:METH_12525
path_lmd00550.kgml:
path_lmd00550.kgml: Found a trail of span 3 containing skipped vertices
path_lmd00550.kgml: 29 -> 28 -> 27
path_lmd00550.kgml: R04573 -> R05629 -> R05662
path_lmd00550.kgml: lmd:METH_12545 -> lmd:METH_12540 -> lmd:METH_12520
path_lmd00550.kgml: 6.3.2.10 -> 2.7.8.13 -> 2.4.1.227
path_lmd00550.kgml: Skipped genes: lmd:METH_12535, lmd:METH_12525
path_lmd00550.kgml:
path_lmd00550.kgml: --- 1.78 seconds ---

path_lmd00561.kgml: Glycerolipid metabolism
path_lmd00561.kgml: Initialization took 0.38 seconds
path_lmd00561.kgml: (not found)
path_lmd00561.kgml: --- 0.43 seconds ---

path_lmd00562.kgml: Inositol phosphate metabolism
path_lmd00562.kgml: Initialization took 0.08 seconds
path_lmd00562.kgml: (not found)
path_lmd00562.kgml: --- 0.13 seconds ---

path_lmd00564.kgml: Glycerophospholipid metabolism
path_lmd00564.kgml: Initialization took 0.68 seconds
path_lmd00564.kgml:
path_lmd00564.kgml: Found a trail of span 4 containing skipped vertices
path_lmd00564.kgml: 103 -> [135] -> 144 -> 143 -> 137
path_lmd00564.kgml: R01800 -> [R02055] -> R02056 -> R03424 -> R01320
path_lmd00564.kgml: lmd:METH_15310 -> [lmd:METH_10110] -> lmd:METH_15305 -> lmd:METH_15305 -> lmd:METH_15305
path_lmd00564.kgml: 2.7.8.8 -> [4.1.1.65] -> 2.1.1.17 -> {2.1.1.16, 2.1.1.71} -> {2.1.1.16, 2.1.1.71}
path_lmd00564.kgml:
path_lmd00564.kgml: Found a trail of span 3 containing skipped vertices
path_lmd00564.kgml: 103 -> [135 -> 144] -> 143 -> 137
path_lmd00564.kgml: R01800 -> [R02055 -> R02056] -> R03424 -> R01320
path_lmd00564.kgml: lmd:METH_15310 -> [lmd:METH_10110 -> lmd:METH_15305] -> lmd:METH_15305 -> lmd:METH_15305
path_lmd00564.kgml: 2.7.8.8 -> [4.1.1.65 -> 2.1.1.17] -> {2.1.1.16, 2.1.1.71} -> {2.1.1.16, 2.1.1.71}
path_lmd00564.kgml:
path_lmd00564.kgml: Found a trail of span 3 containing skipped vertices
path_lmd00564.kgml: 103 -> [135] -> 144 -> [143] -> 137
path_lmd00564.kgml: R01800 -> [R02055] -> R02056 -> [R03424] -> R01320
path_lmd00564.kgml: lmd:METH_15310 -> [lmd:METH_10110] -> lmd:METH_15305 -> [lmd:METH_15305] -> lmd:METH_15305
path_lmd00564.kgml: 2.7.8.8 -> [4.1.1.65] -> 2.1.1.17 -> [{2.1.1.16, 2.1.1.71}] -> {2.1.1.16, 2.1.1.71}
path_lmd00564.kgml:
path_lmd00564.kgml: Found a trail of span 2 containing skipped vertices
path_lmd00564.kgml: 103 -> [135 -> 144 -> 143] -> 137
path_lmd00564.kgml: R01800 -> [R02055 -> R02056 -> R03424] -> R01320
path_lmd00564.kgml: lmd:METH_15310 -> [lmd:METH_10110 -> lmd:METH_15305 -> lmd:METH_15305] -> lmd:METH_15305
path_lmd00564.kgml: 2.7.8.8 -> [4.1.1.65 -> 2.1.1.17 -> {2.1.1.16, 2.1.1.71}] -> {2.1.1.16, 2.1.1.71}
path_lmd00564.kgml:
path_lmd00564.kgml: --- 1.01 seconds ---

path_lmd00590.kgml: Arachidonic acid metabolism
path_lmd00590.kgml: Initialization took 0.08 seconds
path_lmd00590.kgml: (not found)
path_lmd00590.kgml: --- 0.13 seconds ---

path_lmd00621.kgml: Dioxin degradation
path_lmd00621.kgml: Initialization took 0.08 seconds
path_lmd00621.kgml: (not found)
path_lmd00621.kgml: --- 0.13 seconds ---

path_lmd00622.kgml: Xylene degradation
path_lmd00622.kgml: Initialization took 0.08 seconds
path_lmd00622.kgml: (not found)
path_lmd00622.kgml: --- 0.13 seconds ---

path_lmd00623.kgml: Toluene degradation
path_lmd00623.kgml: Initialization took 0.05 seconds
path_lmd00623.kgml: (not found)
path_lmd00623.kgml: --- 0.10 seconds ---

path_lmd00624.kgml: Polycyclic aromatic hydrocarbon degradation
path_lmd00624.kgml: Initialization took 0.08 seconds
path_lmd00624.kgml: (not found)
path_lmd00624.kgml: --- 0.13 seconds ---

path_lmd00625.kgml: Chloroalkane and chloroalkene degradation
path_lmd00625.kgml: Initialization took 0.23 seconds
path_lmd00625.kgml: (not found)
path_lmd00625.kgml: --- 0.28 seconds ---

path_lmd00626.kgml: Naphthalene degradation
path_lmd00626.kgml: Initialization took 0.08 seconds
path_lmd00626.kgml: (not found)
path_lmd00626.kgml: --- 0.13 seconds ---

path_lmd00627.kgml: Aminobenzoate degradation
path_lmd00627.kgml: Initialization took 0.13 seconds
path_lmd00627.kgml: (not found)
path_lmd00627.kgml: --- 0.18 seconds ---

path_lmd00630.kgml: Glyoxylate and dicarboxylate metabolism
path_lmd00630.kgml: Initialization took 10.10 seconds
path_lmd00630.kgml:
path_lmd00630.kgml: Found a trail of span 3 containing skipped vertices
path_lmd00630.kgml: 201 -> 117 -> [214 -> 111] -> 247
path_lmd00630.kgml: R00934 -> R00473 -> [R00588 -> {R01388, R01392}] -> R08572
path_lmd00630.kgml: {lmd:METH_02340, lmd:METH_18390} -> {lmd:METH_02340, lmd:METH_18390} -> [lmd:METH_23280 -> {lmd:METH_01690, lmd:METH_14040}] -> lmd:METH_18395
path_lmd00630.kgml: 4.1.3.24 -> 4.1.3.24 -> [2.6.1.45 -> {1.1.1.26, 1.1.1.29, 1.1.1.81, 1.1.1.79, 1.1.1.81}] -> 2.7.1.165
path_lmd00630.kgml:
path_lmd00630.kgml: Found a trail of span 2 containing skipped vertices
path_lmd00630.kgml: 204 -> [203] -> 205
path_lmd00630.kgml: R01859 -> [R02765] -> R00833
path_lmd00630.kgml: {lmd:METH_06110, lmd:METH_06150} -> [lmd:METH_05130] -> lmd:METH_06170
path_lmd00630.kgml: 6.4.1.3 -> [5.1.99.1] -> 5.4.99.2
path_lmd00630.kgml: Skipped genes: lmd:METH_06165, lmd:METH_06155
path_lmd00630.kgml:
path_lmd00630.kgml: Found a trail of span 2 containing skipped vertices
path_lmd00630.kgml: 200 -> [201 -> 117] -> 202
path_lmd00630.kgml: R05076 -> [R00934 -> R00473] -> R10612
path_lmd00630.kgml: lmd:METH_03330 -> [{lmd:METH_02340, lmd:METH_18390} -> {lmd:METH_02340, lmd:METH_18390}] -> lmd:METH_03315
path_lmd00630.kgml: 4.2.1.148 -> [4.1.3.24 -> 4.1.3.24] -> 3.1.2.30
path_lmd00630.kgml: Skipped genes: lmd:METH_03325, lmd:METH_03320
path_lmd00630.kgml:
path_lmd00630.kgml: Found a trail of span 2 containing skipped vertices
path_lmd00630.kgml: 201 -> [214 -> 111] -> 247
path_lmd00630.kgml: R00934 -> [R00588 -> {R01388, R01392}] -> R08572
path_lmd00630.kgml: {lmd:METH_02340, lmd:METH_18390} -> [lmd:METH_23280 -> {lmd:METH_01690, lmd:METH_14040}] -> lmd:METH_18395
path_lmd00630.kgml: 4.1.3.24 -> [2.6.1.45 -> {1.1.1.26, 1.1.1.29, 1.1.1.81, 1.1.1.79, 1.1.1.81}] -> 2.7.1.165
path_lmd00630.kgml:
path_lmd00630.kgml: Found a trail of span 2 containing skipped vertices
path_lmd00630.kgml: 201 -> [214] -> 217
path_lmd00630.kgml: R00934 -> [R00588] -> R01221
path_lmd00630.kgml: {lmd:METH_02340, lmd:METH_18390} -> [lmd:METH_23280] -> {lmd:METH_03255, lmd:METH_09160, lmd:METH_14050, lmd:METH_14605, lmd:METH_14625, lmd:METH_14630, lmd:METH_18405, lmd:METH_18460, lmd:METH_21160}
path_lmd00630.kgml: 4.1.3.24 -> [2.6.1.45] -> {1.4.4.2, 1.8.1.4, 2.1.2.10}
path_lmd00630.kgml: Skipped genes: lmd:METH_18410, lmd:METH_18395
path_lmd00630.kgml:
path_lmd00630.kgml: Found a trail of span 2 without skipping any vertex
path_lmd00630.kgml: 194 -> 195
path_lmd00630.kgml: R00238 -> R01977
path_lmd00630.kgml: {lmd:METH_03175, lmd:METH_07180, lmd:METH_19140, lmd:METH_21075} -> lmd:METH_03170
path_lmd00630.kgml: 2.3.1.9 -> 1.1.1.36
path_lmd00630.kgml:
path_lmd00630.kgml: --- 11.35 seconds ---

path_lmd00633.kgml: Nitrotoluene degradation
path_lmd00633.kgml: Initialization took 0.05 seconds
path_lmd00633.kgml: (not found)
path_lmd00633.kgml: --- 0.10 seconds ---

path_lmd00640.kgml: Propanoate metabolism
path_lmd00640.kgml: Initialization took 2.34 seconds
path_lmd00640.kgml:
path_lmd00640.kgml: Found a trail of span 2 containing skipped vertices
path_lmd00640.kgml: 59 -> [58] -> 104
path_lmd00640.kgml: R01859 -> [R02765] -> R00833
path_lmd00640.kgml: {lmd:METH_06110, lmd:METH_06150} -> [lmd:METH_05130] -> lmd:METH_06170
path_lmd00640.kgml: 6.4.1.3 -> [5.1.99.1] -> 5.4.99.2
path_lmd00640.kgml: Skipped genes: lmd:METH_06165, lmd:METH_06155
path_lmd00640.kgml:
path_lmd00640.kgml: --- 39.76 seconds ---

path_lmd00643.kgml: Styrene degradation
path_lmd00643.kgml: Initialization took 0.23 seconds
path_lmd00643.kgml:
path_lmd00643.kgml: Found a trail of span 2 containing skipped vertices
path_lmd00643.kgml: 63 -> [39] -> 37
path_lmd00643.kgml: R02519 -> [R03181] -> R01364
path_lmd00643.kgml: lmd:METH_00445 -> [lmd:METH_00415] -> lmd:METH_00440
path_lmd00643.kgml: 1.13.11.5 -> [5.2.1.2] -> 3.7.1.2
path_lmd00643.kgml:
path_lmd00643.kgml: --- 0.33 seconds ---

path_lmd00660.kgml: C5-Branched dibasic acid metabolism
path_lmd00660.kgml: Initialization took 0.58 seconds
path_lmd00660.kgml:
path_lmd00660.kgml: Found a trail of span 3 containing skipped vertices
path_lmd00660.kgml: 31 -> 96 -> 97
path_lmd00660.kgml: R03896 -> R03898 -> R00994
path_lmd00660.kgml: {lmd:METH_15390, lmd:METH_15400} -> {lmd:METH_15390, lmd:METH_15400} -> lmd:METH_15415
path_lmd00660.kgml: 4.2.1.35 -> 4.2.1.35 -> 1.1.1.85
path_lmd00660.kgml: Skipped genes: lmd:METH_15405, lmd:METH_15410, lmd:METH_15395
path_lmd00660.kgml:
path_lmd00660.kgml: --- 0.72 seconds ---

path_lmd00680.kgml: Methane metabolism
path_lmd00680.kgml: Initialization took 6.65 seconds
path_lmd00680.kgml:
path_lmd00680.kgml: Found a trail of span 4 without skipping any vertex
path_lmd00680.kgml: 233 -> 229 -> 235 -> 237
path_lmd00680.kgml: R09397 -> R09398 -> R09399 -> R09400
path_lmd00680.kgml: lmd:METH_04440 -> lmd:METH_04445 -> lmd:METH_04435 -> lmd:METH_04435
path_lmd00680.kgml: 2.7.7.68 -> 2.7.8.28 -> 6.3.2.31 -> 6.3.2.34
path_lmd00680.kgml:
path_lmd00680.kgml: Found a trail of span 4 containing skipped vertices
path_lmd00680.kgml: 161 -> [167] -> 164 -> [165 -> 162] -> 198 -> 127
path_lmd00680.kgml: R00345 -> [R00342] -> R01256 -> [R00473 -> R00588] -> R00945 -> R09099
path_lmd00680.kgml: lmd:METH_18360 -> [lmd:METH_03295] -> {lmd:METH_18370, lmd:METH_18375} -> [{lmd:METH_02340, lmd:METH_18390} -> lmd:METH_23280] -> {lmd:METH_02680, lmd:METH_02685, lmd:METH_07080, lmd:METH_18355} -> {lmd:METH_02680, lmd:METH_02685, lmd:METH_07080, lmd:METH_18355}
path_lmd00680.kgml: 4.1.1.31 -> [{1.1.1.299, 1.1.1.37}] -> 6.2.1.9 -> [4.1.3.24 -> 2.6.1.45] -> 2.1.2.1 -> 2.1.2.1
path_lmd00680.kgml: Skipped genes: lmd:METH_18365
path_lmd00680.kgml:
path_lmd00680.kgml: Found a trail of span 3 containing skipped vertices
path_lmd00680.kgml: 161 -> [167] -> 164 -> [165 -> 162 -> 198] -> 127
path_lmd00680.kgml: R00345 -> [R00342] -> R01256 -> [R00473 -> R00588 -> R00945] -> R09099
path_lmd00680.kgml: lmd:METH_18360 -> [lmd:METH_03295] -> {lmd:METH_18370, lmd:METH_18375} -> [{lmd:METH_02340, lmd:METH_18390} -> lmd:METH_23280 -> {lmd:METH_02680, lmd:METH_02685, lmd:METH_07080, lmd:METH_18355}] -> {lmd:METH_02680, lmd:METH_02685, lmd:METH_07080, lmd:METH_18355}
path_lmd00680.kgml: 4.1.1.31 -> [{1.1.1.299, 1.1.1.37}] -> 6.2.1.9 -> [4.1.3.24 -> 2.6.1.45 -> 2.1.2.1] -> 2.1.2.1
path_lmd00680.kgml: Skipped genes: lmd:METH_18365
path_lmd00680.kgml:
path_lmd00680.kgml: Found a trail of span 3 containing skipped vertices
path_lmd00680.kgml: 233 -> 229 -> [235] -> 237
path_lmd00680.kgml: R09397 -> R09398 -> [R09399] -> R09400
path_lmd00680.kgml: lmd:METH_04440 -> lmd:METH_04445 -> [lmd:METH_04435] -> lmd:METH_04435
path_lmd00680.kgml: 2.7.7.68 -> 2.7.8.28 -> [6.3.2.31] -> 6.3.2.34
path_lmd00680.kgml:
path_lmd00680.kgml: Found a trail of span 3 containing skipped vertices
path_lmd00680.kgml: 233 -> [229] -> 235 -> 237
path_lmd00680.kgml: R09397 -> [R09398] -> R09399 -> R09400
path_lmd00680.kgml: lmd:METH_04440 -> [lmd:METH_04445] -> lmd:METH_04435 -> lmd:METH_04435
path_lmd00680.kgml: 2.7.7.68 -> [2.7.8.28] -> 6.3.2.31 -> 6.3.2.34
path_lmd00680.kgml:
path_lmd00680.kgml: Found a trail of span 2 without skipping any vertex
path_lmd00680.kgml: 148 -> 151
path_lmd00680.kgml: R01513 -> R04173
path_lmd00680.kgml: lmd:METH_21035 -> lmd:METH_21030
path_lmd00680.kgml: 1.1.1.95 -> 2.6.1.52
path_lmd00680.kgml:
path_lmd00680.kgml: Found a trail of span 2 containing skipped vertices
path_lmd00680.kgml: 233 -> [229 -> 235] -> 237
path_lmd00680.kgml: R09397 -> [R09398 -> R09399] -> R09400
path_lmd00680.kgml: lmd:METH_04440 -> [lmd:METH_04445 -> lmd:METH_04435] -> lmd:METH_04435
path_lmd00680.kgml: 2.7.7.68 -> [2.7.8.28 -> 6.3.2.31] -> 6.3.2.34
path_lmd00680.kgml:
path_lmd00680.kgml: --- 7.27 seconds ---

path_lmd00730.kgml: Thiamine metabolism
path_lmd00730.kgml: Initialization took 0.28 seconds
path_lmd00730.kgml:
path_lmd00730.kgml: Found a trail of span 3 containing skipped vertices
path_lmd00730.kgml: 76 -> 75 -> 93
path_lmd00730.kgml: R03471 -> R04509 -> R03223
path_lmd00730.kgml: lmd:METH_12815 -> lmd:METH_12815 -> {lmd:METH_09740, lmd:METH_12805}
path_lmd00730.kgml: 2.7.1.49 -> 2.7.4.7 -> 2.5.1.3
path_lmd00730.kgml: Skipped genes: lmd:METH_12810
path_lmd00730.kgml:
path_lmd00730.kgml: Found a trail of span 3 containing skipped vertices
path_lmd00730.kgml: 76 -> 75 -> 97
path_lmd00730.kgml: R03471 -> R04509 -> R10712
path_lmd00730.kgml: lmd:METH_12815 -> lmd:METH_12815 -> {lmd:METH_09740, lmd:METH_12805}
path_lmd00730.kgml: 2.7.1.49 -> 2.7.4.7 -> 2.5.1.3
path_lmd00730.kgml: Skipped genes: lmd:METH_12810
path_lmd00730.kgml:
path_lmd00730.kgml: Found a trail of span 2 containing skipped vertices
path_lmd00730.kgml: 70 -> 69
path_lmd00730.kgml: R07463 -> R10247
path_lmd00730.kgml: lmd:METH_12790 -> lmd:METH_12800
path_lmd00730.kgml: 1.4.3.19 -> 2.8.1.10
path_lmd00730.kgml: Skipped genes: lmd:METH_12795
path_lmd00730.kgml:
path_lmd00730.kgml: Found a trail of span 2 containing skipped vertices
path_lmd00730.kgml: 76 -> [75] -> 97
path_lmd00730.kgml: R03471 -> [R04509] -> R10712
path_lmd00730.kgml: lmd:METH_12815 -> [lmd:METH_12815] -> {lmd:METH_09740, lmd:METH_12805}
path_lmd00730.kgml: 2.7.1.49 -> [2.7.4.7] -> 2.5.1.3
path_lmd00730.kgml: Skipped genes: lmd:METH_12810
path_lmd00730.kgml:
path_lmd00730.kgml: Found a trail of span 2 containing skipped vertices
path_lmd00730.kgml: 76 -> [75] -> 93
path_lmd00730.kgml: R03471 -> [R04509] -> R03223
path_lmd00730.kgml: lmd:METH_12815 -> [lmd:METH_12815] -> {lmd:METH_09740, lmd:METH_12805}
path_lmd00730.kgml: 2.7.1.49 -> [2.7.4.7] -> 2.5.1.3
path_lmd00730.kgml: Skipped genes: lmd:METH_12810
path_lmd00730.kgml:
path_lmd00730.kgml: --- 0.60 seconds ---

path_lmd00740.kgml: Riboflavin metabolism
path_lmd00740.kgml: Initialization took 0.23 seconds
path_lmd00740.kgml:
path_lmd00740.kgml: Found a trail of span 3 containing skipped vertices
path_lmd00740.kgml: 32 -> [41] -> 42 -> 41
path_lmd00740.kgml: R07281 -> [R04457] -> R00066 -> R04457
path_lmd00740.kgml: lmd:METH_13020 -> [{lmd:METH_13015, lmd:METH_20585}] -> lmd:METH_13030 -> {lmd:METH_13015, lmd:METH_20585}
path_lmd00740.kgml: 4.1.99.12 -> [2.5.1.78] -> 2.5.1.9 -> 2.5.1.78
path_lmd00740.kgml:
path_lmd00740.kgml: Found a trail of span 3 containing skipped vertices
path_lmd00740.kgml: 38 -> 39 -> 40
path_lmd00740.kgml: R00425 -> R03459 -> R03458
path_lmd00740.kgml: {lmd:METH_13020, lmd:METH_19225} -> lmd:METH_13050 -> lmd:METH_13050
path_lmd00740.kgml: 3.5.4.25 -> 3.5.4.26 -> 1.1.1.193
path_lmd00740.kgml: Skipped genes: lmd:METH_13030
path_lmd00740.kgml:
path_lmd00740.kgml: Found a trail of span 2 containing skipped vertices
path_lmd00740.kgml: 38 -> [39] -> 40
path_lmd00740.kgml: R00425 -> [R03459] -> R03458
path_lmd00740.kgml: {lmd:METH_13020, lmd:METH_19225} -> [lmd:METH_13050] -> lmd:METH_13050
path_lmd00740.kgml: 3.5.4.25 -> [3.5.4.26] -> 1.1.1.193
path_lmd00740.kgml: Skipped genes: lmd:METH_13030
path_lmd00740.kgml:
path_lmd00740.kgml: --- 0.46 seconds ---

path_lmd00750.kgml: Vitamin B6 metabolism
path_lmd00750.kgml: Initialization took 0.18 seconds
path_lmd00750.kgml: (not found)
path_lmd00750.kgml: --- 0.23 seconds ---

path_lmd00760.kgml: Nicotinate and nicotinamide metabolism
path_lmd00760.kgml: Initialization took 1.94 seconds
path_lmd00760.kgml:
path_lmd00760.kgml: Found a trail of span 5 containing skipped vertices
path_lmd00760.kgml: 71 -> 72 -> 73 -> 83 -> [86] -> 93
path_lmd00760.kgml: R00481 -> R04292 -> R03348 -> R03005 -> [R00189] -> R00137
path_lmd00760.kgml: lmd:METH_01955 -> lmd:METH_01960 -> {lmd:METH_01950, lmd:METH_16995} -> lmd:METH_01910 -> [lmd:METH_01755] -> lmd:METH_01910
path_lmd00760.kgml: 1.4.3.16 -> 2.5.1.72 -> 2.4.2.19 -> {2.7.7.1, 2.7.7.18} -> [{6.3.1.5, 6.3.5.1}] -> {2.7.7.1, 2.7.7.18}
path_lmd00760.kgml: Skipped genes: lmd:METH_01920
path_lmd00760.kgml:
path_lmd00760.kgml: Found a trail of span 4 containing skipped vertices
path_lmd00760.kgml: 71 -> [72] -> 73 -> [83 -> 86] -> 93 -> [87] -> 83
path_lmd00760.kgml: R00481 -> [R04292] -> R03348 -> [R03005 -> R00189] -> R00137 -> [R02322] -> R03005
path_lmd00760.kgml: lmd:METH_01955 -> [lmd:METH_01960] -> {lmd:METH_01950, lmd:METH_16995} -> [lmd:METH_01910 -> lmd:METH_01755] -> lmd:METH_01910 -> [lmd:METH_09935] -> lmd:METH_01910
path_lmd00760.kgml: 1.4.3.16 -> [2.5.1.72] -> 2.4.2.19 -> [{2.7.7.1, 2.7.7.18} -> {6.3.1.5, 6.3.5.1}] -> {2.7.7.1, 2.7.7.18} -> [3.5.1.42] -> {2.7.7.1, 2.7.7.18}
path_lmd00760.kgml: Skipped genes: lmd:METH_01920
path_lmd00760.kgml:
path_lmd00760.kgml: Found a trail of span 4 containing skipped vertices
path_lmd00760.kgml: 71 -> 72 -> [73] -> 83 -> [86] -> 93
path_lmd00760.kgml: R00481 -> R04292 -> [R03348] -> R03005 -> [R00189] -> R00137
path_lmd00760.kgml: lmd:METH_01955 -> lmd:METH_01960 -> [{lmd:METH_01950, lmd:METH_16995}] -> lmd:METH_01910 -> [lmd:METH_01755] -> lmd:METH_01910
path_lmd00760.kgml: 1.4.3.16 -> 2.5.1.72 -> [2.4.2.19] -> {2.7.7.1, 2.7.7.18} -> [{6.3.1.5, 6.3.5.1}] -> {2.7.7.1, 2.7.7.18}
path_lmd00760.kgml: Skipped genes: lmd:METH_01950, lmd:METH_01920
path_lmd00760.kgml:
path_lmd00760.kgml: Found a trail of span 3 containing skipped vertices
path_lmd00760.kgml: 71 -> [72 -> 73] -> 83 -> [86] -> 93
path_lmd00760.kgml: R00481 -> [R04292 -> R03348] -> R03005 -> [R00189] -> R00137
path_lmd00760.kgml: lmd:METH_01955 -> [lmd:METH_01960 -> {lmd:METH_01950, lmd:METH_16995}] -> lmd:METH_01910 -> [lmd:METH_01755] -> lmd:METH_01910
path_lmd00760.kgml: 1.4.3.16 -> [2.5.1.72 -> 2.4.2.19] -> {2.7.7.1, 2.7.7.18} -> [{6.3.1.5, 6.3.5.1}] -> {2.7.7.1, 2.7.7.18}
path_lmd00760.kgml: Skipped genes: lmd:METH_01950, lmd:METH_01920
path_lmd00760.kgml:
path_lmd00760.kgml: Found a trail of span 3 containing skipped vertices
path_lmd00760.kgml: 79 -> [83 -> 86] -> 92 -> [195] -> 97
path_lmd00760.kgml: R03004 -> [R03005 -> R00189] -> R00103 -> [R02323] -> R01273
path_lmd00760.kgml: lmd:METH_10765 -> [lmd:METH_01910 -> lmd:METH_01755] -> lmd:METH_10765 -> [{lmd:METH_07245, lmd:METH_11890}] -> lmd:METH_10775
path_lmd00760.kgml: {3.6.1.22, 3.6.1.9} -> [{2.7.7.1, 2.7.7.18} -> {6.3.1.5, 6.3.5.1}] -> {3.6.1.22, 3.6.1.9} -> [3.1.3.5] -> {3.2.2.1, 3.2.2.3}
path_lmd00760.kgml:
path_lmd00760.kgml: Found a trail of span 2 containing skipped vertices
path_lmd00760.kgml: 89 -> 88
path_lmd00760.kgml: R01268 -> R01724
path_lmd00760.kgml: lmd:METH_19025 -> lmd:METH_19015
path_lmd00760.kgml: 3.5.1.19 -> 6.3.4.21
path_lmd00760.kgml: Skipped genes: lmd:METH_19020
path_lmd00760.kgml:
path_lmd00760.kgml: --- 2.92 seconds ---

path_lmd00770.kgml: Pantothenate and CoA biosynthesis
path_lmd00770.kgml: Initialization took 1.34 seconds
path_lmd00770.kgml:
path_lmd00770.kgml: Found a trail of span 2 containing skipped vertices
path_lmd00770.kgml: 75 -> 73
path_lmd00770.kgml: R00977 -> R02269
path_lmd00770.kgml: {lmd:METH_07620, lmd:METH_07625} -> {lmd:METH_04480, lmd:METH_07640}
path_lmd00770.kgml: 1.3.1.1 -> 3.5.2.2
path_lmd00770.kgml: Skipped genes: lmd:METH_07635
path_lmd00770.kgml:
path_lmd00770.kgml: --- 1.46 seconds ---

path_lmd00780.kgml: Biotin metabolism
path_lmd00780.kgml: Initialization took 0.53 seconds
path_lmd00780.kgml:
path_lmd00780.kgml: Found a trail of span 5 without skipping any vertex
path_lmd00780.kgml: 42 -> 45 -> 32 -> 31 -> 30
path_lmd00780.kgml: R09725 -> R10124 -> R03231 -> R03182 -> R01078
path_lmd00780.kgml: lmd:METH_12760 -> lmd:METH_12775 -> lmd:METH_12765 -> lmd:METH_12770 -> lmd:METH_12780
path_lmd00780.kgml: 3.1.1.85 -> 2.3.1.47 -> 2.6.1.62 -> 6.3.3.3 -> 2.8.1.6
path_lmd00780.kgml:
path_lmd00780.kgml: Found a trail of span 4 without skipping any vertex
path_lmd00780.kgml: 34 -> 32 -> 31 -> 30
path_lmd00780.kgml: R03210 -> R03231 -> R03182 -> R01078
path_lmd00780.kgml: lmd:METH_12775 -> lmd:METH_12765 -> lmd:METH_12770 -> lmd:METH_12780
path_lmd00780.kgml: 2.3.1.47 -> 2.6.1.62 -> 6.3.3.3 -> 2.8.1.6
path_lmd00780.kgml:
path_lmd00780.kgml: Found a trail of span 4 containing skipped vertices
path_lmd00780.kgml: 42 -> [45] -> 32 -> 31 -> 30
path_lmd00780.kgml: R09725 -> [R10124] -> R03231 -> R03182 -> R01078
path_lmd00780.kgml: lmd:METH_12760 -> [lmd:METH_12775] -> lmd:METH_12765 -> lmd:METH_12770 -> lmd:METH_12780
path_lmd00780.kgml: 3.1.1.85 -> [2.3.1.47] -> 2.6.1.62 -> 6.3.3.3 -> 2.8.1.6
path_lmd00780.kgml: Skipped genes: lmd:METH_12775
path_lmd00780.kgml:
path_lmd00780.kgml: Found a trail of span 4 containing skipped vertices
path_lmd00780.kgml: 42 -> 45 -> [32] -> 31 -> 30
path_lmd00780.kgml: R09725 -> R10124 -> [R03231] -> R03182 -> R01078
path_lmd00780.kgml: lmd:METH_12760 -> lmd:METH_12775 -> [lmd:METH_12765] -> lmd:METH_12770 -> lmd:METH_12780
path_lmd00780.kgml: 3.1.1.85 -> 2.3.1.47 -> [2.6.1.62] -> 6.3.3.3 -> 2.8.1.6
path_lmd00780.kgml: Skipped genes: lmd:METH_12765
path_lmd00780.kgml:
path_lmd00780.kgml: Found a trail of span 4 containing skipped vertices
path_lmd00780.kgml: 42 -> 45 -> 32 -> [31] -> 30
path_lmd00780.kgml: R09725 -> R10124 -> R03231 -> [R03182] -> R01078
path_lmd00780.kgml: lmd:METH_12760 -> lmd:METH_12775 -> lmd:METH_12765 -> [lmd:METH_12770] -> lmd:METH_12780
path_lmd00780.kgml: 3.1.1.85 -> 2.3.1.47 -> 2.6.1.62 -> [6.3.3.3] -> 2.8.1.6
path_lmd00780.kgml: Skipped genes: lmd:METH_12770
path_lmd00780.kgml:
path_lmd00780.kgml: Found a trail of span 4 containing skipped vertices
path_lmd00780.kgml: 94 -> [53 -> 56] -> 59 -> 64 -> [67 -> 70] -> 73
path_lmd00780.kgml: R10115 -> [R10116 -> R10117] -> R10118 -> R10119 -> [R10120 -> R10121] -> R10122
path_lmd00780.kgml: lmd:METH_02175 -> [{lmd:METH_09435, lmd:METH_11990, lmd:METH_17370, lmd:METH_18940} -> lmd:METH_10195] -> {lmd:METH_02170, lmd:METH_08880} -> lmd:METH_02175 -> [{lmd:METH_09435, lmd:METH_11990, lmd:METH_17370, lmd:METH_18940} -> lmd:METH_10195] -> {lmd:METH_02170, lmd:METH_08880}
path_lmd00780.kgml: {2.3.1.179, 2.3.1.41} -> [1.1.1.100 -> 4.2.1.59] -> 1.3.1.10 -> {2.3.1.179, 2.3.1.41} -> [1.1.1.100 -> 4.2.1.59] -> 1.3.1.10
path_lmd00780.kgml:
path_lmd00780.kgml: Found a trail of span 3 containing skipped vertices
path_lmd00780.kgml: 94 -> [53 -> 56 -> 59] -> 64 -> [67 -> 70] -> 73
path_lmd00780.kgml: R10115 -> [R10116 -> R10117 -> R10118] -> R10119 -> [R10120 -> R10121] -> R10122
path_lmd00780.kgml: lmd:METH_02175 -> [{lmd:METH_09435, lmd:METH_11990, lmd:METH_17370, lmd:METH_18940} -> lmd:METH_10195 -> {lmd:METH_02170, lmd:METH_08880}] -> lmd:METH_02175 -> [{lmd:METH_09435, lmd:METH_11990, lmd:METH_17370, lmd:METH_18940} -> lmd:METH_10195] -> {lmd:METH_02170, lmd:METH_08880}
path_lmd00780.kgml: {2.3.1.179, 2.3.1.41} -> [1.1.1.100 -> 4.2.1.59 -> 1.3.1.10] -> {2.3.1.179, 2.3.1.41} -> [1.1.1.100 -> 4.2.1.59] -> 1.3.1.10
path_lmd00780.kgml:
path_lmd00780.kgml: Found a trail of span 3 containing skipped vertices
path_lmd00780.kgml: 34 -> [32] -> 31 -> 30
path_lmd00780.kgml: R03210 -> [R03231] -> R03182 -> R01078
path_lmd00780.kgml: lmd:METH_12775 -> [lmd:METH_12765] -> lmd:METH_12770 -> lmd:METH_12780
path_lmd00780.kgml: 2.3.1.47 -> [2.6.1.62] -> 6.3.3.3 -> 2.8.1.6
path_lmd00780.kgml:
path_lmd00780.kgml: Found a trail of span 3 containing skipped vertices
path_lmd00780.kgml: 42 -> [45 -> 32] -> 31 -> 30
path_lmd00780.kgml: R09725 -> [R10124 -> R03231] -> R03182 -> R01078
path_lmd00780.kgml: lmd:METH_12760 -> [lmd:METH_12775 -> lmd:METH_12765] -> lmd:METH_12770 -> lmd:METH_12780
path_lmd00780.kgml: 3.1.1.85 -> [2.3.1.47 -> 2.6.1.62] -> 6.3.3.3 -> 2.8.1.6
path_lmd00780.kgml: Skipped genes: lmd:METH_12765, lmd:METH_12775
path_lmd00780.kgml:
path_lmd00780.kgml: Found a trail of span 3 containing skipped vertices
path_lmd00780.kgml: 42 -> 45 -> [32 -> 31] -> 30
path_lmd00780.kgml: R09725 -> R10124 -> [R03231 -> R03182] -> R01078
path_lmd00780.kgml: lmd:METH_12760 -> lmd:METH_12775 -> [lmd:METH_12765 -> lmd:METH_12770] -> lmd:METH_12780
path_lmd00780.kgml: 3.1.1.85 -> 2.3.1.47 -> [2.6.1.62 -> 6.3.3.3] -> 2.8.1.6
path_lmd00780.kgml: Skipped genes: lmd:METH_12765, lmd:METH_12770
path_lmd00780.kgml:
path_lmd00780.kgml: Found a trail of span 3 containing skipped vertices
path_lmd00780.kgml: 94 -> [53 -> 56] -> 59 -> [74 -> 67 -> 70] -> 73
path_lmd00780.kgml: R10115 -> [R10116 -> R10117] -> R10118 -> [R10119 -> R10120 -> R10121] -> R10122
path_lmd00780.kgml: lmd:METH_02175 -> [{lmd:METH_09435, lmd:METH_11990, lmd:METH_17370, lmd:METH_18940} -> lmd:METH_10195] -> {lmd:METH_02170, lmd:METH_08880} -> [lmd:METH_09405 -> {lmd:METH_09435, lmd:METH_11990, lmd:METH_17370, lmd:METH_18940} -> lmd:METH_10195] -> {lmd:METH_02170, lmd:METH_08880}
path_lmd00780.kgml: {2.3.1.179, 2.3.1.41} -> [1.1.1.100 -> 4.2.1.59] -> 1.3.1.10 -> [{2.3.1.179, 2.3.1.41} -> 1.1.1.100 -> 4.2.1.59] -> 1.3.1.10
path_lmd00780.kgml:
path_lmd00780.kgml: Found a trail of span 2 containing skipped vertices
path_lmd00780.kgml: 34 -> [32 -> 31] -> 30
path_lmd00780.kgml: R03210 -> [R03231 -> R03182] -> R01078
path_lmd00780.kgml: lmd:METH_12775 -> [lmd:METH_12765 -> lmd:METH_12770] -> lmd:METH_12780
path_lmd00780.kgml: 2.3.1.47 -> [2.6.1.62 -> 6.3.3.3] -> 2.8.1.6
path_lmd00780.kgml:
path_lmd00780.kgml: --- 1.42 seconds ---

path_lmd00785.kgml: Lipoic acid metabolism
path_lmd00785.kgml: Initialization took 0.08 seconds
path_lmd00785.kgml: (not found)
path_lmd00785.kgml: --- 0.13 seconds ---

path_lmd00790.kgml: Folate biosynthesis
path_lmd00790.kgml: Initialization took 1.14 seconds
path_lmd00790.kgml:
path_lmd00790.kgml: Found a trail of span 4 without skipping any vertex
path_lmd00790.kgml: 96 -> 102 -> 103 -> 104
path_lmd00790.kgml: R09959 -> R10002 -> R09978 -> R07605
path_lmd00790.kgml: lmd:METH_07025 -> lmd:METH_07020 -> lmd:METH_07030 -> lmd:METH_07015
path_lmd00790.kgml: 4.1.2.50 -> 4.3.99.3 -> 6.3.4.20 -> 1.7.1.13
path_lmd00790.kgml:
path_lmd00790.kgml: Found a trail of span 3 containing skipped vertices
path_lmd00790.kgml: 96 -> [102] -> 103 -> 104
path_lmd00790.kgml: R09959 -> [R10002] -> R09978 -> R07605
path_lmd00790.kgml: lmd:METH_07025 -> [lmd:METH_07020] -> lmd:METH_07030 -> lmd:METH_07015
path_lmd00790.kgml: 4.1.2.50 -> [4.3.99.3] -> 6.3.4.20 -> 1.7.1.13
path_lmd00790.kgml: Skipped genes: lmd:METH_07020
path_lmd00790.kgml:
path_lmd00790.kgml: Found a trail of span 3 containing skipped vertices
path_lmd00790.kgml: 96 -> 102 -> [103] -> 104
path_lmd00790.kgml: R09959 -> R10002 -> [R09978] -> R07605
path_lmd00790.kgml: lmd:METH_07025 -> lmd:METH_07020 -> [lmd:METH_07030] -> lmd:METH_07015
path_lmd00790.kgml: 4.1.2.50 -> 4.3.99.3 -> [6.3.4.20] -> 1.7.1.13
path_lmd00790.kgml:
path_lmd00790.kgml: Found a trail of span 3 without skipping any vertex
path_lmd00790.kgml: 171 -> 75 -> 73
path_lmd00790.kgml: R11073 -> R03504 -> R03066
path_lmd00790.kgml: lmd:METH_13565 -> lmd:METH_13565 -> lmd:METH_13560
path_lmd00790.kgml: 5.1.99.8 -> 4.1.2.25 -> 2.5.1.15
path_lmd00790.kgml:
path_lmd00790.kgml: Found a trail of span 3 containing skipped vertices
path_lmd00790.kgml: 171 -> 75 -> [74] -> 72
path_lmd00790.kgml: R11073 -> R03504 -> [R03503] -> R03067
path_lmd00790.kgml: lmd:METH_13565 -> lmd:METH_13565 -> [lmd:METH_00735] -> lmd:METH_13560
path_lmd00790.kgml: 5.1.99.8 -> 4.1.2.25 -> [2.7.6.3] -> 2.5.1.15
path_lmd00790.kgml:
path_lmd00790.kgml: Found a trail of span 2 containing skipped vertices
path_lmd00790.kgml: 96 -> [102 -> 103] -> 104
path_lmd00790.kgml: R09959 -> [R10002 -> R09978] -> R07605
path_lmd00790.kgml: lmd:METH_07025 -> [lmd:METH_07020 -> lmd:METH_07030] -> lmd:METH_07015
path_lmd00790.kgml: 4.1.2.50 -> [4.3.99.3 -> 6.3.4.20] -> 1.7.1.13
path_lmd00790.kgml: Skipped genes: lmd:METH_07020
path_lmd00790.kgml:
path_lmd00790.kgml: Found a trail of span 2 containing skipped vertices
path_lmd00790.kgml: 171 -> [75 -> 74] -> 72
path_lmd00790.kgml: R11073 -> [R03504 -> R03503] -> R03067
path_lmd00790.kgml: lmd:METH_13565 -> [lmd:METH_13565 -> lmd:METH_00735] -> lmd:METH_13560
path_lmd00790.kgml: 5.1.99.8 -> [4.1.2.25 -> 2.7.6.3] -> 2.5.1.15
path_lmd00790.kgml:
path_lmd00790.kgml: Found a trail of span 2 containing skipped vertices
path_lmd00790.kgml: 171 -> [75] -> 73
path_lmd00790.kgml: R11073 -> [R03504] -> R03066
path_lmd00790.kgml: lmd:METH_13565 -> [lmd:METH_13565] -> lmd:METH_13560
path_lmd00790.kgml: 5.1.99.8 -> [4.1.2.25] -> 2.5.1.15
path_lmd00790.kgml:
path_lmd00790.kgml: Found a trail of span 2 without skipping any vertex
path_lmd00790.kgml: 65 -> 66
path_lmd00790.kgml: R01716 -> R05553
path_lmd00790.kgml: lmd:METH_05095 -> lmd:METH_05100
path_lmd00790.kgml: 2.6.1.85 -> 4.1.3.38
path_lmd00790.kgml:
path_lmd00790.kgml: --- 2.00 seconds ---

path_lmd00860.kgml: Porphyrin and chlorophyll metabolism
path_lmd00860.kgml: Initialization took 3.04 seconds
path_lmd00860.kgml:
path_lmd00860.kgml: Found a trail of span 9 containing skipped vertices
path_lmd00860.kgml: 271 -> 289 -> 290 -> 291 -> 292 -> [293 -> 294] -> 317 -> 295 -> 296 -> 297
path_lmd00860.kgml: R03194 -> R03948 -> R05217 -> R05180 -> R05181 -> [R05219 -> R05150] -> R05149 -> R05177 -> R05224 -> R05227
path_lmd00860.kgml: {lmd:METH_04225, lmd:METH_11695, lmd:METH_22160} -> lmd:METH_04260 -> lmd:METH_04270 -> lmd:METH_04255 -> lmd:METH_04235 -> [lmd:METH_04200 -> lmd:METH_04250] -> lmd:METH_04245 -> lmd:METH_04265 -> lmd:METH_04230 -> {lmd:METH_04275, lmd:METH_12435, lmd:METH_12445}
path_lmd00860.kgml: 2.1.1.107 -> 2.1.1.130 -> 1.14.13.83 -> 2.1.1.131 -> 2.1.1.133 -> [2.1.1.152 -> 1.3.1.54] -> 2.1.1.132 -> 5.4.99.61 -> 6.3.5.9 -> 6.6.1.2
path_lmd00860.kgml: Skipped genes: lmd:METH_04240
path_lmd00860.kgml:
path_lmd00860.kgml: Found a trail of span 8 containing skipped vertices
path_lmd00860.kgml: 271 -> 289 -> 290 -> 291 -> [292 -> 293 -> 294] -> 317 -> 295 -> 296 -> 297
path_lmd00860.kgml: R03194 -> R03948 -> R05217 -> R05180 -> [R05181 -> R05219 -> R05150] -> R05149 -> R05177 -> R05224 -> R05227
path_lmd00860.kgml: {lmd:METH_04225, lmd:METH_11695, lmd:METH_22160} -> lmd:METH_04260 -> lmd:METH_04270 -> lmd:METH_04255 -> [lmd:METH_04235 -> lmd:METH_04200 -> lmd:METH_04250] -> lmd:METH_04245 -> lmd:METH_04265 -> lmd:METH_04230 -> {lmd:METH_04275, lmd:METH_12435, lmd:METH_12445}
path_lmd00860.kgml: 2.1.1.107 -> 2.1.1.130 -> 1.14.13.83 -> 2.1.1.131 -> [2.1.1.133 -> 2.1.1.152 -> 1.3.1.54] -> 2.1.1.132 -> 5.4.99.61 -> 6.3.5.9 -> 6.6.1.2
path_lmd00860.kgml: Skipped genes: lmd:METH_04240, lmd:METH_04235
path_lmd00860.kgml:
path_lmd00860.kgml: Found a trail of span 8 containing skipped vertices
path_lmd00860.kgml: 271 -> 289 -> 290 -> [291] -> 292 -> [293 -> 294] -> 317 -> 295 -> 296 -> 297
path_lmd00860.kgml: R03194 -> R03948 -> R05217 -> [R05180] -> R05181 -> [R05219 -> R05150] -> R05149 -> R05177 -> R05224 -> R05227
path_lmd00860.kgml: {lmd:METH_04225, lmd:METH_11695, lmd:METH_22160} -> lmd:METH_04260 -> lmd:METH_04270 -> [lmd:METH_04255] -> lmd:METH_04235 -> [lmd:METH_04200 -> lmd:METH_04250] -> lmd:METH_04245 -> lmd:METH_04265 -> lmd:METH_04230 -> {lmd:METH_04275, lmd:METH_12435, lmd:METH_12445}
path_lmd00860.kgml: 2.1.1.107 -> 2.1.1.130 -> 1.14.13.83 -> [2.1.1.131] -> 2.1.1.133 -> [2.1.1.152 -> 1.3.1.54] -> 2.1.1.132 -> 5.4.99.61 -> 6.3.5.9 -> 6.6.1.2
path_lmd00860.kgml: Skipped genes: lmd:METH_04240, lmd:METH_04255
path_lmd00860.kgml:
path_lmd00860.kgml: Found a trail of span 8 containing skipped vertices
path_lmd00860.kgml: 271 -> 289 -> 290 -> 291 -> 292 -> [293 -> 294 -> 317] -> 295 -> 296 -> 297
path_lmd00860.kgml: R03194 -> R03948 -> R05217 -> R05180 -> R05181 -> [R05219 -> R05150 -> R05149] -> R05177 -> R05224 -> R05227
path_lmd00860.kgml: {lmd:METH_04225, lmd:METH_11695, lmd:METH_22160} -> lmd:METH_04260 -> lmd:METH_04270 -> lmd:METH_04255 -> lmd:METH_04235 -> [lmd:METH_04200 -> lmd:METH_04250 -> lmd:METH_04245] -> lmd:METH_04265 -> lmd:METH_04230 -> {lmd:METH_04275, lmd:METH_12435, lmd:METH_12445}
path_lmd00860.kgml: 2.1.1.107 -> 2.1.1.130 -> 1.14.13.83 -> 2.1.1.131 -> 2.1.1.133 -> [2.1.1.152 -> 1.3.1.54 -> 2.1.1.132] -> 5.4.99.61 -> 6.3.5.9 -> 6.6.1.2
path_lmd00860.kgml: Skipped genes: lmd:METH_04240, lmd:METH_04245
path_lmd00860.kgml:
path_lmd00860.kgml: Found a trail of span 8 containing skipped vertices
path_lmd00860.kgml: 271 -> 289 -> 290 -> 291 -> 292 -> [293 -> 294] -> 317 -> 295 -> [296] -> 297
path_lmd00860.kgml: R03194 -> R03948 -> R05217 -> R05180 -> R05181 -> [R05219 -> R05150] -> R05149 -> R05177 -> [R05224] -> R05227
path_lmd00860.kgml: {lmd:METH_04225, lmd:METH_11695, lmd:METH_22160} -> lmd:METH_04260 -> lmd:METH_04270 -> lmd:METH_04255 -> lmd:METH_04235 -> [lmd:METH_04200 -> lmd:METH_04250] -> lmd:METH_04245 -> lmd:METH_04265 -> [lmd:METH_04230] -> {lmd:METH_04275, lmd:METH_12435, lmd:METH_12445}
path_lmd00860.kgml: 2.1.1.107 -> 2.1.1.130 -> 1.14.13.83 -> 2.1.1.131 -> 2.1.1.133 -> [2.1.1.152 -> 1.3.1.54] -> 2.1.1.132 -> 5.4.99.61 -> [6.3.5.9] -> 6.6.1.2
path_lmd00860.kgml: Skipped genes: lmd:METH_04240, lmd:METH_04230
path_lmd00860.kgml:
path_lmd00860.kgml: Found a trail of span 8 containing skipped vertices
path_lmd00860.kgml: 271 -> 289 -> [290] -> 291 -> 292 -> [293 -> 294] -> 317 -> 295 -> 296 -> 297
path_lmd00860.kgml: R03194 -> R03948 -> [R05217] -> R05180 -> R05181 -> [R05219 -> R05150] -> R05149 -> R05177 -> R05224 -> R05227
path_lmd00860.kgml: {lmd:METH_04225, lmd:METH_11695, lmd:METH_22160} -> lmd:METH_04260 -> [lmd:METH_04270] -> lmd:METH_04255 -> lmd:METH_04235 -> [lmd:METH_04200 -> lmd:METH_04250] -> lmd:METH_04245 -> lmd:METH_04265 -> lmd:METH_04230 -> {lmd:METH_04275, lmd:METH_12435, lmd:METH_12445}
path_lmd00860.kgml: 2.1.1.107 -> 2.1.1.130 -> [1.14.13.83] -> 2.1.1.131 -> 2.1.1.133 -> [2.1.1.152 -> 1.3.1.54] -> 2.1.1.132 -> 5.4.99.61 -> 6.3.5.9 -> 6.6.1.2
path_lmd00860.kgml: Skipped genes: lmd:METH_04240, lmd:METH_04270
path_lmd00860.kgml:
path_lmd00860.kgml: Found a trail of span 8 containing skipped vertices
path_lmd00860.kgml: 271 -> [289] -> 290 -> 291 -> 292 -> [293 -> 294] -> 317 -> 295 -> 296 -> 297
path_lmd00860.kgml: R03194 -> [R03948] -> R05217 -> R05180 -> R05181 -> [R05219 -> R05150] -> R05149 -> R05177 -> R05224 -> R05227
path_lmd00860.kgml: {lmd:METH_04225, lmd:METH_11695, lmd:METH_22160} -> [lmd:METH_04260] -> lmd:METH_04270 -> lmd:METH_04255 -> lmd:METH_04235 -> [lmd:METH_04200 -> lmd:METH_04250] -> lmd:METH_04245 -> lmd:METH_04265 -> lmd:METH_04230 -> {lmd:METH_04275, lmd:METH_12435, lmd:METH_12445}
path_lmd00860.kgml: 2.1.1.107 -> [2.1.1.130] -> 1.14.13.83 -> 2.1.1.131 -> 2.1.1.133 -> [2.1.1.152 -> 1.3.1.54] -> 2.1.1.132 -> 5.4.99.61 -> 6.3.5.9 -> 6.6.1.2
path_lmd00860.kgml: Skipped genes: lmd:METH_04240, lmd:METH_04260
path_lmd00860.kgml:
path_lmd00860.kgml: Found a trail of span 8 containing skipped vertices
path_lmd00860.kgml: 271 -> 289 -> 290 -> 291 -> 292 -> [293 -> 294] -> 317 -> [295] -> 296 -> 297
path_lmd00860.kgml: R03194 -> R03948 -> R05217 -> R05180 -> R05181 -> [R05219 -> R05150] -> R05149 -> [R05177] -> R05224 -> R05227
path_lmd00860.kgml: {lmd:METH_04225, lmd:METH_11695, lmd:METH_22160} -> lmd:METH_04260 -> lmd:METH_04270 -> lmd:METH_04255 -> lmd:METH_04235 -> [lmd:METH_04200 -> lmd:METH_04250] -> lmd:METH_04245 -> [lmd:METH_04265] -> lmd:METH_04230 -> {lmd:METH_04275, lmd:METH_12435, lmd:METH_12445}
path_lmd00860.kgml: 2.1.1.107 -> 2.1.1.130 -> 1.14.13.83 -> 2.1.1.131 -> 2.1.1.133 -> [2.1.1.152 -> 1.3.1.54] -> 2.1.1.132 -> [5.4.99.61] -> 6.3.5.9 -> 6.6.1.2
path_lmd00860.kgml: Skipped genes: lmd:METH_04240, lmd:METH_04265
path_lmd00860.kgml:
path_lmd00860.kgml: Found a trail of span 7 containing skipped vertices
path_lmd00860.kgml: 271 -> 289 -> [290 -> 291] -> 292 -> [293 -> 294] -> 317 -> 295 -> 296 -> 297
path_lmd00860.kgml: R03194 -> R03948 -> [R05217 -> R05180] -> R05181 -> [R05219 -> R05150] -> R05149 -> R05177 -> R05224 -> R05227
path_lmd00860.kgml: {lmd:METH_04225, lmd:METH_11695, lmd:METH_22160} -> lmd:METH_04260 -> [lmd:METH_04270 -> lmd:METH_04255] -> lmd:METH_04235 -> [lmd:METH_04200 -> lmd:METH_04250] -> lmd:METH_04245 -> lmd:METH_04265 -> lmd:METH_04230 -> {lmd:METH_04275, lmd:METH_12435, lmd:METH_12445}
path_lmd00860.kgml: 2.1.1.107 -> 2.1.1.130 -> [1.14.13.83 -> 2.1.1.131] -> 2.1.1.133 -> [2.1.1.152 -> 1.3.1.54] -> 2.1.1.132 -> 5.4.99.61 -> 6.3.5.9 -> 6.6.1.2
path_lmd00860.kgml: Skipped genes: lmd:METH_04240, lmd:METH_04255, lmd:METH_04270
path_lmd00860.kgml:
path_lmd00860.kgml: Found a trail of span 7 containing skipped vertices
path_lmd00860.kgml: 271 -> [289 -> 290] -> 291 -> 292 -> [293 -> 294] -> 317 -> 295 -> 296 -> 297
path_lmd00860.kgml: R03194 -> [R03948 -> R05217] -> R05180 -> R05181 -> [R05219 -> R05150] -> R05149 -> R05177 -> R05224 -> R05227
path_lmd00860.kgml: {lmd:METH_04225, lmd:METH_11695, lmd:METH_22160} -> [lmd:METH_04260 -> lmd:METH_04270] -> lmd:METH_04255 -> lmd:METH_04235 -> [lmd:METH_04200 -> lmd:METH_04250] -> lmd:METH_04245 -> lmd:METH_04265 -> lmd:METH_04230 -> {lmd:METH_04275, lmd:METH_12435, lmd:METH_12445}
path_lmd00860.kgml: 2.1.1.107 -> [2.1.1.130 -> 1.14.13.83] -> 2.1.1.131 -> 2.1.1.133 -> [2.1.1.152 -> 1.3.1.54] -> 2.1.1.132 -> 5.4.99.61 -> 6.3.5.9 -> 6.6.1.2
path_lmd00860.kgml: Skipped genes: lmd:METH_04240, lmd:METH_04270, lmd:METH_04260
path_lmd00860.kgml:
path_lmd00860.kgml: Found a trail of span 7 containing skipped vertices
path_lmd00860.kgml: 271 -> 289 -> 290 -> 291 -> 292 -> [293 -> 294] -> 317 -> [295 -> 296] -> 297
path_lmd00860.kgml: R03194 -> R03948 -> R05217 -> R05180 -> R05181 -> [R05219 -> R05150] -> R05149 -> [R05177 -> R05224] -> R05227
path_lmd00860.kgml: {lmd:METH_04225, lmd:METH_11695, lmd:METH_22160} -> lmd:METH_04260 -> lmd:METH_04270 -> lmd:METH_04255 -> lmd:METH_04235 -> [lmd:METH_04200 -> lmd:METH_04250] -> lmd:METH_04245 -> [lmd:METH_04265 -> lmd:METH_04230] -> {lmd:METH_04275, lmd:METH_12435, lmd:METH_12445}
path_lmd00860.kgml: 2.1.1.107 -> 2.1.1.130 -> 1.14.13.83 -> 2.1.1.131 -> 2.1.1.133 -> [2.1.1.152 -> 1.3.1.54] -> 2.1.1.132 -> [5.4.99.61 -> 6.3.5.9] -> 6.6.1.2
path_lmd00860.kgml: Skipped genes: lmd:METH_04240, lmd:METH_04230, lmd:METH_04265
path_lmd00860.kgml:
path_lmd00860.kgml: Found a trail of span 6 containing skipped vertices
path_lmd00860.kgml: 271 -> [289 -> 290 -> 291] -> 292 -> [293 -> 294] -> 317 -> 295 -> 296 -> 297
path_lmd00860.kgml: R03194 -> [R03948 -> R05217 -> R05180] -> R05181 -> [R05219 -> R05150] -> R05149 -> R05177 -> R05224 -> R05227
path_lmd00860.kgml: {lmd:METH_04225, lmd:METH_11695, lmd:METH_22160} -> [lmd:METH_04260 -> lmd:METH_04270 -> lmd:METH_04255] -> lmd:METH_04235 -> [lmd:METH_04200 -> lmd:METH_04250] -> lmd:METH_04245 -> lmd:METH_04265 -> lmd:METH_04230 -> {lmd:METH_04275, lmd:METH_12435, lmd:METH_12445}
path_lmd00860.kgml: 2.1.1.107 -> [2.1.1.130 -> 1.14.13.83 -> 2.1.1.131] -> 2.1.1.133 -> [2.1.1.152 -> 1.3.1.54] -> 2.1.1.132 -> 5.4.99.61 -> 6.3.5.9 -> 6.6.1.2
path_lmd00860.kgml: Skipped genes: lmd:METH_04240, lmd:METH_04255, lmd:METH_04270, lmd:METH_04260
path_lmd00860.kgml:
path_lmd00860.kgml: Found a trail of span 3 containing skipped vertices
path_lmd00860.kgml: 284 -> 285 -> 318
path_lmd00860.kgml: R05809 -> R05810 -> R07772
path_lmd00860.kgml: lmd:METH_04255 -> lmd:METH_04235 -> lmd:METH_04240
path_lmd00860.kgml: 2.1.1.131 -> 2.1.1.271 -> 3.7.1.12
path_lmd00860.kgml: Skipped genes: lmd:METH_04245
path_lmd00860.kgml:
path_lmd00860.kgml: Found a trail of span 2 containing skipped vertices
path_lmd00860.kgml: 269 -> 73
path_lmd00860.kgml: R03197 -> R03220
path_lmd00860.kgml: lmd:METH_02810 -> lmd:METH_02795
path_lmd00860.kgml: 4.1.1.37 -> 1.3.3.3
path_lmd00860.kgml: Skipped genes: lmd:METH_02800
path_lmd00860.kgml:
path_lmd00860.kgml: Found a trail of span 2 containing skipped vertices
path_lmd00860.kgml: 284 -> [285] -> 318
path_lmd00860.kgml: R05809 -> [R05810] -> R07772
path_lmd00860.kgml: lmd:METH_04255 -> [lmd:METH_04235] -> lmd:METH_04240
path_lmd00860.kgml: 2.1.1.131 -> [2.1.1.271] -> 3.7.1.12
path_lmd00860.kgml: Skipped genes: lmd:METH_04245
path_lmd00860.kgml:
path_lmd00860.kgml: --- 4.81 seconds ---

path_lmd00900.kgml: Terpenoid backbone biosynthesis
path_lmd00900.kgml: Initialization took 0.48 seconds
path_lmd00900.kgml: (not found)
path_lmd00900.kgml: --- 0.57 seconds ---

path_lmd00903.kgml: Limonene and pinene degradation
path_lmd00903.kgml: Initialization took 0.19 seconds
path_lmd00903.kgml: (not found)
path_lmd00903.kgml: --- 0.25 seconds ---

path_lmd00910.kgml: Nitrogen metabolism
path_lmd00910.kgml: Initialization took 0.95 seconds
path_lmd00910.kgml:
path_lmd00910.kgml: Found a trail of span 2 without skipping any vertex
path_lmd00910.kgml: 25 -> 148
path_lmd00910.kgml: R00798 -> R00787
path_lmd00910.kgml: {lmd:METH_19045, lmd:METH_19050, lmd:METH_22165} -> {lmd:METH_22170, lmd:METH_22175}
path_lmd00910.kgml: ? -> {1.7.1.15, 1.7.1.4}
path_lmd00910.kgml:
path_lmd00910.kgml: --- 1.07 seconds ---

path_lmd00920.kgml: Sulfur metabolism
path_lmd00920.kgml: Initialization took 1.40 seconds
path_lmd00920.kgml:
path_lmd00920.kgml: Found a trail of span 2 without skipping any vertex
path_lmd00920.kgml: 48 -> 31
path_lmd00920.kgml: R02021 -> R00858
path_lmd00920.kgml: lmd:METH_11710 -> lmd:METH_11705
path_lmd00920.kgml: 1.8.4.8 -> 1.8.1.2
path_lmd00920.kgml:
path_lmd00920.kgml: Found a trail of span 2 without skipping any vertex
path_lmd00920.kgml: 193 -> 195
path_lmd00920.kgml: R11130 -> R10936
path_lmd00920.kgml: lmd:METH_04505 -> lmd:METH_04510
path_lmd00920.kgml: ? -> 4.2.1.155
path_lmd00920.kgml:
path_lmd00920.kgml: --- 1.61 seconds ---

path_lmd00930.kgml: Caprolactam degradation
path_lmd00930.kgml: Initialization took 0.09 seconds
path_lmd00930.kgml: (not found)
path_lmd00930.kgml: --- 0.15 seconds ---

path_lmd00970.kgml: Aminoacyl-tRNA biosynthesis
path_lmd00970.kgml: Initialization took 1.90 seconds
path_lmd00970.kgml: (not found)
path_lmd00970.kgml: --- 1.96 seconds ---

path_lmd01040.kgml: Biosynthesis of unsaturated fatty acids
path_lmd01040.kgml: Initialization took 0.19 seconds
path_lmd01040.kgml: (not found)
path_lmd01040.kgml: --- 0.24 seconds ---

path_lmd01054.kgml: Nonribosomal peptide structures
path_lmd01054.kgml: Initialization took 0.08 seconds
path_lmd01054.kgml: (not found)
path_lmd01054.kgml: --- 0.13 seconds ---

--- 273.53 seconds ---
