# Supplementary material for: CoMetGeNe: mining conserved neighborhood patterns in metabolic and genomic contexts
Source: BMC Bioinformatics. 2019 Jan 10;20:19. doi: 10.1186/s12859-018-2542-2 (PMC6327494; doi:10.1186/s12859-018-2542-2)
Supplement: Supplementary file 14 — Trail finding results for completely assembled representative bacterial genomes present in NCBI Genomes. Of the 1,545 fully assembled representative bacterial genomes in NCBI, corresponding entries have been identified in KEGG for 1,467 species, for which trail finding has been performed for all combinations of gap parameters δG and δD ranging from 0 to 3. This additional file is available from https://doi.org/10.6084/m9.figshare.7288769. (GZ 178,532 kb) [file 12859_2018_2542_MOESM14_ESM.gz › results/mph_dG0_dD1.hnet]

--- delta_G = 0, delta_D = 1 ---

path_mph00010.kgml: Glycolysis / Gluconeogenesis
path_mph00010.kgml: Initialization took 0.05 seconds
path_mph00010.kgml:
path_mph00010.kgml: Found a trail of span 3 containing skipped vertices
path_mph00010.kgml: 76 -> [57] -> 58 -> 57
path_mph00010.kgml: R01512 -> [R01061] -> R01015 -> R01061
path_mph00010.kgml: mph:MLP_14180 -> [mph:MLP_14170] -> {mph:MLP_03240, mph:MLP_14190} -> mph:MLP_14170
path_mph00010.kgml: 2.7.2.3 -> [{1.2.1.12, 1.2.1.59}] -> 5.3.1.1 -> {1.2.1.12, 1.2.1.59}
path_mph00010.kgml:
path_mph00010.kgml: Found a trail of span 3 containing skipped vertices
path_mph00010.kgml: 49 -> 48 -> [49] -> 50
path_mph00010.kgml: R03270 -> R00014 -> [R03270] -> R02569
path_mph00010.kgml: {mph:MLP_04340, mph:MLP_04350, mph:MLP_32660} -> {mph:MLP_04340, mph:MLP_04350, mph:MLP_32660} -> [{mph:MLP_04340, mph:MLP_04350, mph:MLP_32660}] -> mph:MLP_04360
path_mph00010.kgml: 1.2.4.1 -> {1.2.4.1, 2.2.1.6, 4.1.1.1} -> [1.2.4.1] -> 2.3.1.12
path_mph00010.kgml:
path_mph00010.kgml: --- 0.73 seconds ---

path_mph00020.kgml: Citrate cycle (TCA cycle)
path_mph00020.kgml: Initialization took 0.05 seconds
path_mph00020.kgml:
path_mph00020.kgml: Found a trail of span 3 without skipping any vertex
path_mph00020.kgml: 75 -> 77 -> 82
path_mph00020.kgml: R00014 -> R03270 -> R02569
path_mph00020.kgml: {mph:MLP_04340, mph:MLP_04350, mph:MLP_32660} -> {mph:MLP_04340, mph:MLP_04350, mph:MLP_32660} -> mph:MLP_04360
path_mph00020.kgml: {1.2.4.1, 2.2.1.6, 4.1.1.1} -> 1.2.4.1 -> 2.3.1.12
path_mph00020.kgml:
path_mph00020.kgml: Found a trail of span 2 without skipping any vertex
path_mph00020.kgml: 28 -> 31
path_mph00020.kgml: R07618 -> R02570
path_mph00020.kgml: {mph:MLP_13280, mph:MLP_25400, mph:MLP_42220} -> mph:MLP_42230
path_mph00020.kgml: 1.8.1.4 -> 2.3.1.61
path_mph00020.kgml:
path_mph00020.kgml: --- 0.47 seconds ---

path_mph00030.kgml: Pentose phosphate pathway
path_mph00030.kgml: Initialization took 0.06 seconds
path_mph00030.kgml:
path_mph00030.kgml: Found a trail of span 3 without skipping any vertex
path_mph00030.kgml: 77 -> 46 -> 49
path_mph00030.kgml: R01827 -> R01641 -> R01830
path_mph00030.kgml: mph:MLP_14260 -> {mph:MLP_14270, mph:MLP_23530, mph:MLP_23540, mph:MLP_32100, mph:MLP_32110} -> {mph:MLP_14270, mph:MLP_23530, mph:MLP_23540, mph:MLP_32100, mph:MLP_32110}
path_mph00030.kgml: 2.2.1.2 -> 2.2.1.1 -> 2.2.1.1
path_mph00030.kgml:
path_mph00030.kgml: Found a trail of span 2 containing skipped vertices
path_mph00030.kgml: 50 -> [46] -> 48
path_mph00030.kgml: R01070 -> [R01641] -> R01529
path_mph00030.kgml: {mph:MLP_06530, mph:MLP_19620, mph:MLP_46080} -> [{mph:MLP_14270, mph:MLP_23530, mph:MLP_23540, mph:MLP_32100, mph:MLP_32110}] -> {mph:MLP_19590, mph:MLP_26240}
path_mph00030.kgml: 4.1.2.13 -> [2.2.1.1] -> 5.1.3.1
path_mph00030.kgml:
path_mph00030.kgml: Found a trail of span 2 without skipping any vertex
path_mph00030.kgml: 60 -> 38
path_mph00030.kgml: R01541 -> R05605
path_mph00030.kgml: mph:MLP_24860 -> mph:MLP_24870
path_mph00030.kgml: {2.7.1.178, 2.7.1.45} -> {4.1.2.14, 4.1.2.55}
path_mph00030.kgml:
path_mph00030.kgml: --- 0.65 seconds ---

path_mph00040.kgml: Pentose and glucuronate interconversions
path_mph00040.kgml: Initialization took 0.06 seconds
path_mph00040.kgml:
path_mph00040.kgml: Found a trail of span 2 without skipping any vertex
path_mph00040.kgml: 80 -> 87
path_mph00040.kgml: R01639 -> R01432
path_mph00040.kgml: {mph:MLP_07100, mph:MLP_08300} -> mph:MLP_08290
path_mph00040.kgml: 2.7.1.17 -> 5.3.1.5
path_mph00040.kgml:
path_mph00040.kgml: Found a trail of span 2 without skipping any vertex
path_mph00040.kgml: 102 -> 103
path_mph00040.kgml: R01482 -> R02454
path_mph00040.kgml: mph:MLP_05690 -> mph:MLP_05680
path_mph00040.kgml: 5.3.1.12 -> 1.1.1.57
path_mph00040.kgml:
path_mph00040.kgml: --- 0.27 seconds ---

path_mph00051.kgml: Fructose and mannose metabolism
path_mph00051.kgml: Initialization took 0.06 seconds
path_mph00051.kgml: (not found)
path_mph00051.kgml: --- 0.15 seconds ---

path_mph00052.kgml: Galactose metabolism
path_mph00052.kgml: Initialization took 0.06 seconds
path_mph00052.kgml: (not found)
path_mph00052.kgml: --- 0.15 seconds ---

path_mph00053.kgml: Ascorbate and aldarate metabolism
path_mph00053.kgml: Initialization took 0.06 seconds
path_mph00053.kgml: (not found)
path_mph00053.kgml: --- 0.12 seconds ---

path_mph00061.kgml: Fatty acid biosynthesis
path_mph00061.kgml: Initialization took 0.10 seconds
path_mph00061.kgml:
path_mph00061.kgml: Found a trail of span 2 containing skipped vertices
path_mph00061.kgml: 92 -> [59] -> 86
path_mph00061.kgml: {R04724, R04725} -> [R04726] -> R04566
path_mph00061.kgml: mph:MLP_14730 -> [{mph:MLP_02560, mph:MLP_33250}] -> {mph:MLP_08720, mph:MLP_12990, mph:MLP_14640, mph:MLP_14720, mph:MLP_16230, mph:MLP_37030}
path_mph00061.kgml: {1.3.1.9, 1.3.1.10, 1.3.1.104, 1.3.1.39, 2.3.1.85, 2.3.1.86} -> [{2.3.1.179, 2.3.1.41, 2.3.1.85, 2.3.1.86}] -> {1.1.1.100, 2.3.1.85, 2.3.1.86}
path_mph00061.kgml:
path_mph00061.kgml: Found a trail of span 2 containing skipped vertices
path_mph00061.kgml: 103 -> [60] -> 97
path_mph00061.kgml: {R04961, R04962} -> [R04963] -> R04964
path_mph00061.kgml: mph:MLP_14730 -> [{mph:MLP_02560, mph:MLP_33250}] -> {mph:MLP_08720, mph:MLP_12990, mph:MLP_14640, mph:MLP_14720, mph:MLP_16230, mph:MLP_37030}
path_mph00061.kgml: {1.3.1.9, 1.3.1.10, 1.3.1.104, 1.3.1.39, 2.3.1.85, 2.3.1.86} -> [{2.3.1.179, 2.3.1.41, 2.3.1.85, 2.3.1.86}] -> {1.1.1.100, 2.3.1.85, 2.3.1.86}
path_mph00061.kgml:
path_mph00061.kgml: Found a trail of span 2 containing skipped vertices
path_mph00061.kgml: 70 -> [53] -> 54
path_mph00061.kgml: {R04969, R04970} -> [R07762] -> R07763
path_mph00061.kgml: mph:MLP_14730 -> [{mph:MLP_02560, mph:MLP_33250}] -> {mph:MLP_08720, mph:MLP_12990, mph:MLP_14640, mph:MLP_14720, mph:MLP_16230, mph:MLP_37030}
path_mph00061.kgml: {1.3.1.9, 1.3.1.10, 1.3.1.104, 1.3.1.39, 2.3.1.85, 2.3.1.86} -> [{2.3.1.179, 2.3.1.199, 2.3.1.41}] -> 1.1.1.100
path_mph00061.kgml:
path_mph00061.kgml: Found a trail of span 2 containing skipped vertices
path_mph00061.kgml: 125 -> [62] -> 119
path_mph00061.kgml: {R04955, R04956} -> [R04957] -> R04536
path_mph00061.kgml: mph:MLP_14730 -> [{mph:MLP_02560, mph:MLP_33250}] -> {mph:MLP_08720, mph:MLP_12990, mph:MLP_14640, mph:MLP_14720, mph:MLP_16230, mph:MLP_37030}
path_mph00061.kgml: {1.3.1.9, 1.3.1.10, 1.3.1.104, 1.3.1.39, 2.3.1.85, 2.3.1.86} -> [{2.3.1.179, 2.3.1.41, 2.3.1.85, 2.3.1.86}] -> {1.1.1.100, 2.3.1.85, 2.3.1.86}
path_mph00061.kgml:
path_mph00061.kgml: Found a trail of span 2 containing skipped vertices
path_mph00061.kgml: 81 -> [58] -> 75
path_mph00061.kgml: {R04966, R04967} -> [R04968] -> R04543
path_mph00061.kgml: mph:MLP_14730 -> [{mph:MLP_02560, mph:MLP_33250}] -> {mph:MLP_08720, mph:MLP_12990, mph:MLP_14640, mph:MLP_14720, mph:MLP_16230, mph:MLP_37030}
path_mph00061.kgml: {1.3.1.9, 1.3.1.10, 1.3.1.104, 1.3.1.39, 2.3.1.85, 2.3.1.86} -> [{2.3.1.179, 2.3.1.41, 2.3.1.85, 2.3.1.86}] -> {1.1.1.100, 2.3.1.85, 2.3.1.86}
path_mph00061.kgml:
path_mph00061.kgml: Found a trail of span 2 containing skipped vertices
path_mph00061.kgml: 136 -> [63] -> 130
path_mph00061.kgml: {R04429, R04430} -> [R04952] -> R04953
path_mph00061.kgml: mph:MLP_14730 -> [{mph:MLP_02560, mph:MLP_33250}] -> {mph:MLP_08720, mph:MLP_12990, mph:MLP_14640, mph:MLP_14720, mph:MLP_16230, mph:MLP_37030}
path_mph00061.kgml: {1.3.1.9, 1.3.1.10, 1.3.1.104, 1.3.1.39, 2.3.1.85, 2.3.1.86} -> [{2.3.1.179, 2.3.1.41, 2.3.1.85, 2.3.1.86}] -> {1.1.1.100, 2.3.1.85, 2.3.1.86}
path_mph00061.kgml:
path_mph00061.kgml: Found a trail of span 2 containing skipped vertices
path_mph00061.kgml: 114 -> [61] -> 108
path_mph00061.kgml: {R04958, R04959} -> [R04960] -> R04534
path_mph00061.kgml: mph:MLP_14730 -> [{mph:MLP_02560, mph:MLP_33250}] -> {mph:MLP_08720, mph:MLP_12990, mph:MLP_14640, mph:MLP_14720, mph:MLP_16230, mph:MLP_37030}
path_mph00061.kgml: {1.3.1.9, 1.3.1.10, 1.3.1.104, 1.3.1.39, 2.3.1.85, 2.3.1.86} -> [{2.3.1.179, 2.3.1.41, 2.3.1.85, 2.3.1.86}] -> {1.1.1.100, 2.3.1.85, 2.3.1.86}
path_mph00061.kgml:
path_mph00061.kgml: --- 0.92 seconds ---

path_mph00071.kgml: Fatty acid degradation
path_mph00071.kgml: Initialization took 0.06 seconds
path_mph00071.kgml: (not found)
path_mph00071.kgml: --- 0.15 seconds ---

path_mph00072.kgml: Synthesis and degradation of ketone bodies
path_mph00072.kgml: Initialization took 0.06 seconds
path_mph00072.kgml: (not found)
path_mph00072.kgml: --- 0.12 seconds ---

path_mph00130.kgml: Ubiquinone and other terpenoid-quinone biosynthesis
path_mph00130.kgml: Initialization took 0.06 seconds
path_mph00130.kgml: (not found)
path_mph00130.kgml: --- 0.12 seconds ---

path_mph00190.kgml: Oxidative phosphorylation
path_mph00190.kgml: Initialization took 0.06 seconds
path_mph00190.kgml: (not found)
path_mph00190.kgml: --- 0.12 seconds ---

path_mph00220.kgml: Arginine biosynthesis
path_mph00220.kgml: Initialization took 0.06 seconds
path_mph00220.kgml:
path_mph00220.kgml: Found a trail of span 5 containing skipped vertices
path_mph00220.kgml: 49 -> 50 -> [51] -> 52 -> 55 -> 44
path_mph00220.kgml: R00259 -> R02649 -> [R03443] -> R02283 -> R02282 -> R01398
path_mph00220.kgml: mph:MLP_17220 -> mph:MLP_17230 -> [mph:MLP_17200] -> mph:MLP_17240 -> mph:MLP_17220 -> mph:MLP_17250
path_mph00220.kgml: 2.3.1.1 -> 2.7.2.8 -> [1.2.1.38] -> 2.6.1.11 -> 2.3.1.35 -> 2.1.3.3
path_mph00220.kgml:
path_mph00220.kgml: Found a trail of span 4 containing skipped vertices
path_mph00220.kgml: 49 -> 50 -> [51] -> 52 -> [55] -> 44
path_mph00220.kgml: R00259 -> R02649 -> [R03443] -> R02283 -> [R02282] -> R01398
path_mph00220.kgml: mph:MLP_17220 -> mph:MLP_17230 -> [mph:MLP_17200] -> mph:MLP_17240 -> [mph:MLP_17220] -> mph:MLP_17250
path_mph00220.kgml: 2.3.1.1 -> 2.7.2.8 -> [1.2.1.38] -> 2.6.1.11 -> [2.3.1.35] -> 2.1.3.3
path_mph00220.kgml:
path_mph00220.kgml: --- 0.30 seconds ---

path_mph00230.kgml: Purine metabolism
path_mph00230.kgml: Initialization took 0.10 seconds
path_mph00230.kgml:
path_mph00230.kgml: Found a trail of span 3 containing skipped vertices
path_mph00230.kgml: 244 -> [300] -> 220 -> [139] -> 239
path_mph00230.kgml: R00441 -> [R00430] -> R00332 -> [R02019] -> R02090
path_mph00230.kgml: {mph:MLP_10750, mph:MLP_10760, mph:MLP_11690, mph:MLP_26330} -> [mph:MLP_41150] -> mph:MLP_26340 -> [{mph:MLP_21400, mph:MLP_33640, mph:MLP_33650}] -> mph:MLP_26340
path_mph00230.kgml: {2.7.7.48, 2.7.7.6} -> [2.7.1.40] -> 2.7.4.8 -> [1.17.4.1] -> {2.7.4.12, 2.7.4.8}
path_mph00230.kgml:
path_mph00230.kgml: Found a trail of span 3 without skipping any vertex
path_mph00230.kgml: 226 -> 232 -> 429
path_mph00230.kgml: R02106 -> R06601 -> R06604
path_mph00230.kgml: mph:MLP_22140 -> mph:MLP_22130 -> mph:MLP_22120
path_mph00230.kgml: 1.7.3.3 -> 3.5.2.17 -> 4.1.1.97
path_mph00230.kgml:
path_mph00230.kgml: Found a trail of span 2 without skipping any vertex
path_mph00230.kgml: 427 -> 428
path_mph00230.kgml: R07404 -> R07405
path_mph00230.kgml: mph:MLP_13600 -> mph:MLP_13610
path_mph00230.kgml: 6.3.4.18 -> 5.4.99.18
path_mph00230.kgml:
path_mph00230.kgml: Found a trail of span 2 without skipping any vertex
path_mph00230.kgml: 229 -> 225
path_mph00230.kgml: R03925 -> R02425
path_mph00230.kgml: mph:MLP_41040 -> mph:MLP_41030
path_mph00230.kgml: 5.1.99.3 -> 3.5.2.5
path_mph00230.kgml:
path_mph00230.kgml: Found a trail of span 2 without skipping any vertex
path_mph00230.kgml: 144 -> 441
path_mph00230.kgml: R02423 -> R10908
path_mph00230.kgml: mph:MLP_22020 -> mph:MLP_22030
path_mph00230.kgml: 3.5.3.9 -> 2.6.1.112
path_mph00230.kgml:
path_mph00230.kgml: Found a trail of span 2 without skipping any vertex
path_mph00230.kgml: 252 -> 253
path_mph00230.kgml: R00529 -> R00509
path_mph00230.kgml: {mph:MLP_23340, mph:MLP_23350, mph:MLP_49100, mph:MLP_49110} -> {mph:MLP_23360, mph:MLP_49100}
path_mph00230.kgml: 2.7.7.4 -> 2.7.1.25
path_mph00230.kgml:
path_mph00230.kgml: --- 2.15 seconds ---

path_mph00240.kgml: Pyrimidine metabolism
path_mph00240.kgml: Initialization took 0.06 seconds
path_mph00240.kgml:
path_mph00240.kgml: Found a trail of span 2 without skipping any vertex
path_mph00240.kgml: 97 -> 98
path_mph00240.kgml: R01397 -> R01993
path_mph00240.kgml: mph:MLP_36880 -> mph:MLP_36890
path_mph00240.kgml: 2.1.3.2 -> 3.5.2.3
path_mph00240.kgml:
path_mph00240.kgml: Found a trail of span 2 containing skipped vertices
path_mph00240.kgml: 174 -> [101] -> 178
path_mph00240.kgml: R01868 -> [R01870] -> R00965
path_mph00240.kgml: mph:MLP_26370 -> [mph:MLP_06350] -> mph:MLP_26360
path_mph00240.kgml: 1.3.5.2 -> [2.4.2.10] -> 4.1.1.23
path_mph00240.kgml:
path_mph00240.kgml: --- 0.42 seconds ---

path_mph00250.kgml: Alanine, aspartate and glutamate metabolism
path_mph00250.kgml: Initialization took 0.06 seconds
path_mph00250.kgml:
path_mph00250.kgml: Found a trail of span 2 without skipping any vertex
path_mph00250.kgml: 88 -> 134
path_mph00250.kgml: R01648 -> R00714
path_mph00250.kgml: mph:MLP_35140 -> {mph:MLP_12240, mph:MLP_16920, mph:MLP_21580, mph:MLP_24100, mph:MLP_35130}
path_mph00250.kgml: 2.6.1.19 -> {1.2.1.16, 1.2.1.79}
path_mph00250.kgml:
path_mph00250.kgml: Found a trail of span 2 without skipping any vertex
path_mph00250.kgml: 88 -> 76
path_mph00250.kgml: R01648 -> {R00713, R00714}
path_mph00250.kgml: mph:MLP_35140 -> {mph:MLP_12240, mph:MLP_16920, mph:MLP_21580, mph:MLP_24100, mph:MLP_35130}
path_mph00250.kgml: 2.6.1.19 -> {1.2.1.16, 1.2.1.24, 1.2.1.16, 1.2.1.79}
path_mph00250.kgml:
path_mph00250.kgml: --- 0.27 seconds ---

path_mph00260.kgml: Glycine, serine and threonine metabolism
path_mph00260.kgml: Initialization took 0.08 seconds
path_mph00260.kgml:
path_mph00260.kgml: Found a trail of span 3 without skipping any vertex
path_mph00260.kgml: 103 -> 99 -> 87
path_mph00260.kgml: {R01773, R01775} -> R01771 -> R01466
path_mph00260.kgml: mph:MLP_30370 -> mph:MLP_30350 -> {mph:MLP_30360, mph:MLP_46930}
path_mph00260.kgml: {1.1.1.3, 1.1.1.3} -> 2.7.1.39 -> 4.2.3.1
path_mph00260.kgml:
path_mph00260.kgml: Found a trail of span 2 without skipping any vertex
path_mph00260.kgml: 58 -> 60
path_mph00260.kgml: R01025 -> {R02565, R02566}
path_mph00260.kgml: {mph:MLP_20680, mph:MLP_40800} -> mph:MLP_20690
path_mph00260.kgml: 1.1.99.1 -> {1.2.1.8, 1.2.1.8}
path_mph00260.kgml:
path_mph00260.kgml: Found a trail of span 2 containing skipped vertices
path_mph00260.kgml: 79 -> [82] -> 95
path_mph00260.kgml: R00610 -> [R00945] -> R00220
path_mph00260.kgml: {mph:MLP_05600, mph:MLP_20760, mph:MLP_20770, mph:MLP_20780, mph:MLP_20790, mph:MLP_24190} -> [{mph:MLP_15910, mph:MLP_20750, mph:MLP_47200}] -> mph:MLP_20800
path_mph00260.kgml: 1.5.3.1 -> [2.1.2.1] -> {4.3.1.17, 4.3.1.19}
path_mph00260.kgml:
path_mph00260.kgml: Found a trail of span 2 containing skipped vertices
path_mph00260.kgml: 103 -> [99] -> 87
path_mph00260.kgml: {R01773, R01775} -> [R01771] -> R01466
path_mph00260.kgml: mph:MLP_30370 -> [mph:MLP_30350] -> {mph:MLP_30360, mph:MLP_46930}
path_mph00260.kgml: {1.1.1.3, 1.1.1.3} -> [2.7.1.39] -> 4.2.3.1
path_mph00260.kgml:
path_mph00260.kgml: Found a trail of span 2 containing skipped vertices
path_mph00260.kgml: 92 -> [84] -> 89
path_mph00260.kgml: R00371 -> [R00751] -> R01465
path_mph00260.kgml: mph:MLP_51690 -> [mph:MLP_41600] -> mph:MLP_51700
path_mph00260.kgml: 2.3.1.29 -> [{4.1.2.48, 4.1.2.5}] -> 1.1.1.103
path_mph00260.kgml:
path_mph00260.kgml: --- 0.75 seconds ---

path_mph00261.kgml: Monobactam biosynthesis
path_mph00261.kgml: Initialization took 0.06 seconds
path_mph00261.kgml: (not found)
path_mph00261.kgml: --- 0.12 seconds ---

path_mph00270.kgml: Cysteine and methionine metabolism
path_mph00270.kgml: Initialization took 0.06 seconds
path_mph00270.kgml:
path_mph00270.kgml: Found a trail of span 3 without skipping any vertex
path_mph00270.kgml: 197 -> 196 -> 204
path_mph00270.kgml: R01777 -> R01776 -> {R01287, R02026}
path_mph00270.kgml: mph:MLP_13170 -> mph:MLP_13170 -> mph:MLP_13160
path_mph00270.kgml: 2.3.1.46 -> 2.3.1.31 -> 2.5.1.49
path_mph00270.kgml:
path_mph00270.kgml: Found a trail of span 2 containing skipped vertices
path_mph00270.kgml: 197 -> [196] -> 204
path_mph00270.kgml: R01777 -> [R01776] -> {R01287, R02026}
path_mph00270.kgml: mph:MLP_13170 -> [mph:MLP_13170] -> mph:MLP_13160
path_mph00270.kgml: 2.3.1.46 -> [2.3.1.31] -> 2.5.1.49
path_mph00270.kgml:
path_mph00270.kgml: --- 0.37 seconds ---

path_mph00280.kgml: Valine, leucine and isoleucine degradation
path_mph00280.kgml: Initialization took 0.06 seconds
path_mph00280.kgml: (not found)
path_mph00280.kgml: --- 0.14 seconds ---

path_mph00281.kgml: Geraniol degradation
path_mph00281.kgml: Initialization took 0.06 seconds
path_mph00281.kgml: (not found)
path_mph00281.kgml: --- 0.12 seconds ---

path_mph00290.kgml: Valine, leucine and isoleucine biosynthesis
path_mph00290.kgml: Initialization took 0.06 seconds
path_mph00290.kgml:
path_mph00290.kgml: Found a trail of span 3 containing skipped vertices
path_mph00290.kgml: 79 -> [44] -> 46 -> 44
path_mph00290.kgml: R00226 -> [R05071] -> R04440 -> R05071
path_mph00290.kgml: {mph:MLP_18010, mph:MLP_18020, mph:MLP_29190, mph:MLP_52890} -> [mph:MLP_18030] -> mph:MLP_18030 -> mph:MLP_18030
path_mph00290.kgml: 2.2.1.6 -> [{1.1.1.86, 5.4.99.3}] -> 1.1.1.86 -> {1.1.1.86, 5.4.99.3}
path_mph00290.kgml:
path_mph00290.kgml: Found a trail of span 3 without skipping any vertex
path_mph00290.kgml: 47 -> 42 -> 34
path_mph00290.kgml: R08648 -> R05069 -> R05068
path_mph00290.kgml: {mph:MLP_18010, mph:MLP_18020, mph:MLP_29190, mph:MLP_52890} -> mph:MLP_18030 -> mph:MLP_18030
path_mph00290.kgml: 2.2.1.6 -> {1.1.1.86, 5.4.99.3} -> 1.1.1.86
path_mph00290.kgml:
path_mph00290.kgml: Found a trail of span 2 without skipping any vertex
path_mph00290.kgml: 78 -> 21
path_mph00290.kgml: R03896 -> R03898
path_mph00290.kgml: {mph:MLP_20840, mph:MLP_20850} -> {mph:MLP_20840, mph:MLP_20850}
path_mph00290.kgml: 4.2.1.35 -> 4.2.1.35
path_mph00290.kgml:
path_mph00290.kgml: Found a trail of span 2 without skipping any vertex
path_mph00290.kgml: 35 -> 37
path_mph00290.kgml: R03968 -> R04001
path_mph00290.kgml: {mph:MLP_20840, mph:MLP_20850} -> {mph:MLP_20840, mph:MLP_20850}
path_mph00290.kgml: 4.2.1.33 -> 4.2.1.33
path_mph00290.kgml:
path_mph00290.kgml: --- 0.48 seconds ---

path_mph00300.kgml: Lysine biosynthesis
path_mph00300.kgml: Initialization took 0.06 seconds
path_mph00300.kgml:
path_mph00300.kgml: Found a trail of span 2 without skipping any vertex
path_mph00300.kgml: 77 -> 46
path_mph00300.kgml: R02788 -> R04617
path_mph00300.kgml: mph:MLP_41300 -> mph:MLP_41290
path_mph00300.kgml: 6.3.2.13 -> 6.3.2.10
path_mph00300.kgml:
path_mph00300.kgml: --- 0.21 seconds ---

path_mph00310.kgml: Lysine degradation
path_mph00310.kgml: Initialization took 0.06 seconds
path_mph00310.kgml: (not found)
path_mph00310.kgml: --- 0.12 seconds ---

path_mph00330.kgml: Arginine and proline metabolism
path_mph00330.kgml: Initialization took 0.06 seconds
path_mph00330.kgml:
path_mph00330.kgml: Found a trail of span 3 without skipping any vertex
path_mph00330.kgml: 222 -> 221 -> 215
path_mph00330.kgml: R10507 -> {R00707, R00708} -> R00245
path_mph00330.kgml: {mph:MLP_48200, mph:MLP_50720} -> {mph:MLP_40810, mph:MLP_50700} -> {mph:MLP_40810, mph:MLP_50700}
path_mph00330.kgml: ? -> {1.2.1.88, 1.2.1.88} -> 1.2.1.88
path_mph00330.kgml:
path_mph00330.kgml: Found a trail of span 2 containing skipped vertices
path_mph00330.kgml: 222 -> [221] -> 215
path_mph00330.kgml: R10507 -> [{R00707, R00708}] -> R00245
path_mph00330.kgml: {mph:MLP_48200, mph:MLP_50720} -> [{mph:MLP_40810, mph:MLP_50700}] -> {mph:MLP_40810, mph:MLP_50700}
path_mph00330.kgml: ? -> [{1.2.1.88, 1.2.1.88}] -> 1.2.1.88
path_mph00330.kgml:
path_mph00330.kgml: --- 0.32 seconds ---

path_mph00332.kgml: Carbapenem biosynthesis
path_mph00332.kgml: Initialization took 0.06 seconds
path_mph00332.kgml: (not found)
path_mph00332.kgml: --- 0.12 seconds ---

path_mph00340.kgml: Histidine metabolism
path_mph00340.kgml: Initialization took 0.06 seconds
path_mph00340.kgml:
path_mph00340.kgml: Found a trail of span 3 without skipping any vertex
path_mph00340.kgml: 69 -> 63 -> 62
path_mph00340.kgml: R04558 -> R03457 -> R03243
path_mph00340.kgml: {mph:MLP_17880, mph:MLP_28530} -> mph:MLP_28540 -> {mph:MLP_28550, mph:MLP_48240}
path_mph00340.kgml: 4.3.2.10 -> 4.2.1.19 -> 2.6.1.9
path_mph00340.kgml:
path_mph00340.kgml: Found a trail of span 2 without skipping any vertex
path_mph00340.kgml: 44 -> 43
path_mph00340.kgml: R01168 -> R02914
path_mph00340.kgml: {mph:MLP_06250, mph:MLP_08770} -> mph:MLP_06240
path_mph00340.kgml: 4.3.1.3 -> 4.2.1.49
path_mph00340.kgml:
path_mph00340.kgml: Found a trail of span 2 without skipping any vertex
path_mph00340.kgml: 58 -> 67
path_mph00340.kgml: R01071 -> R04035
path_mph00340.kgml: mph:MLP_17060 -> mph:MLP_17050
path_mph00340.kgml: 2.4.2.17 -> 3.6.1.31
path_mph00340.kgml:
path_mph00340.kgml: --- 0.32 seconds ---

path_mph00350.kgml: Tyrosine metabolism
path_mph00350.kgml: Initialization took 0.06 seconds
path_mph00350.kgml: (not found)
path_mph00350.kgml: --- 0.12 seconds ---

path_mph00360.kgml: Phenylalanine metabolism
path_mph00360.kgml: Initialization took 0.06 seconds
path_mph00360.kgml: (not found)
path_mph00360.kgml: --- 0.12 seconds ---

path_mph00361.kgml: Chlorocyclohexane and chlorobenzene degradation
path_mph00361.kgml: Initialization took 0.06 seconds
path_mph00361.kgml: (not found)
path_mph00361.kgml: --- 0.12 seconds ---

path_mph00362.kgml: Benzoate degradation
path_mph00362.kgml: Initialization took 0.06 seconds
path_mph00362.kgml: (not found)
path_mph00362.kgml: --- 0.12 seconds ---

path_mph00364.kgml: Fluorobenzoate degradation
path_mph00364.kgml: Initialization took 0.06 seconds
path_mph00364.kgml: (not found)
path_mph00364.kgml: --- 0.12 seconds ---

path_mph00380.kgml: Tryptophan metabolism
path_mph00380.kgml: Initialization took 0.06 seconds
path_mph00380.kgml: (not found)
path_mph00380.kgml: --- 0.12 seconds ---

path_mph00400.kgml: Phenylalanine, tyrosine and tryptophan biosynthesis
path_mph00400.kgml: Initialization took 0.09 seconds
path_mph00400.kgml:
path_mph00400.kgml: Found a trail of span 4 containing skipped vertices
path_mph00400.kgml: 52 -> 51 -> 54 -> [52] -> 53
path_mph00400.kgml: R02340 -> R02722 -> R03508 -> [R02340] -> R00674
path_mph00400.kgml: mph:MLP_29270 -> {mph:MLP_29270, mph:MLP_29280} -> mph:MLP_29290 -> [mph:MLP_29270] -> mph:MLP_29280
path_mph00400.kgml: {4.1.2.8, 4.2.1.20} -> 4.2.1.20 -> 4.1.1.48 -> [{4.1.2.8, 4.2.1.20}] -> {4.2.1.122, 4.2.1.20}
path_mph00400.kgml:
path_mph00400.kgml: Found a trail of span 2 containing skipped vertices
path_mph00400.kgml: 82 -> [71] -> 83
path_mph00400.kgml: R00694 -> [R01795] -> R00734
path_mph00400.kgml: {mph:MLP_19820, mph:MLP_19830} -> [mph:MLP_36500] -> {mph:MLP_19820, mph:MLP_19830}
path_mph00400.kgml: {2.6.1.1, 2.6.1.5, 2.6.1.57, 2.6.1.9} -> [1.14.16.1] -> {2.6.1.1, 2.6.1.5, 2.6.1.57, 2.6.1.9}
path_mph00400.kgml:
path_mph00400.kgml: --- 8.70 seconds ---

path_mph00401.kgml: Novobiocin biosynthesis
path_mph00401.kgml: Initialization took 0.06 seconds
path_mph00401.kgml: (not found)
path_mph00401.kgml: --- 0.10 seconds ---

path_mph00410.kgml: beta-Alanine metabolism
path_mph00410.kgml: Initialization took 0.05 seconds
path_mph00410.kgml:
path_mph00410.kgml: Found a trail of span 2 without skipping any vertex
path_mph00410.kgml: 48 -> 45
path_mph00410.kgml: R00908 -> {R00705, R00706}
path_mph00410.kgml: mph:MLP_24070 -> {mph:MLP_24060, mph:MLP_39360}
path_mph00410.kgml: {2.6.1.19, 2.6.1.55} -> {1.2.1.18, 1.2.1.27, 1.2.1.18}
path_mph00410.kgml:
path_mph00410.kgml: --- 0.14 seconds ---

path_mph00430.kgml: Taurine and hypotaurine metabolism
path_mph00430.kgml: Initialization took 0.06 seconds
path_mph00430.kgml:
path_mph00430.kgml: Found a trail of span 2 without skipping any vertex
path_mph00430.kgml: 36 -> 58
path_mph00430.kgml: R00230 -> R00315
path_mph00430.kgml: mph:MLP_01330 -> mph:MLP_01320
path_mph00430.kgml: 2.3.1.8 -> {2.7.2.1, 2.7.2.15}
path_mph00430.kgml:
path_mph00430.kgml: --- 0.17 seconds ---

path_mph00440.kgml: Phosphonate and phosphinate metabolism
path_mph00440.kgml: Initialization took 0.06 seconds
path_mph00440.kgml: (not found)
path_mph00440.kgml: --- 0.12 seconds ---

path_mph00450.kgml: Selenocompound metabolism
path_mph00450.kgml: Initialization took 0.09 seconds
path_mph00450.kgml: (not found)
path_mph00450.kgml: --- 0.15 seconds ---

path_mph00460.kgml: Cyanoamino acid metabolism
path_mph00460.kgml: Initialization took 0.06 seconds
path_mph00460.kgml: (not found)
path_mph00460.kgml: --- 0.12 seconds ---

path_mph00471.kgml: D-Glutamine and D-glutamate metabolism
path_mph00471.kgml: Initialization took 0.06 seconds
path_mph00471.kgml: (not found)
path_mph00471.kgml: --- 0.12 seconds ---

path_mph00473.kgml: D-Alanine metabolism
path_mph00473.kgml: Initialization took 0.06 seconds
path_mph00473.kgml: (not found)
path_mph00473.kgml: --- 0.15 seconds ---

path_mph00480.kgml: Glutathione metabolism
path_mph00480.kgml: Initialization took 0.09 seconds
path_mph00480.kgml: (not found)
path_mph00480.kgml: --- 0.15 seconds ---

path_mph00500.kgml: Starch and sucrose metabolism
path_mph00500.kgml: Initialization took 0.06 seconds
path_mph00500.kgml:
path_mph00500.kgml: Found a trail of span 4 without skipping any vertex
path_mph00500.kgml: 193 -> 194 -> 120 -> 133
path_mph00500.kgml: R09945 -> R09994 -> R02110 -> R02111
path_mph00500.kgml: mph:MLP_29710 -> mph:MLP_29700 -> mph:MLP_29720 -> {mph:MLP_15250, mph:MLP_29690, mph:MLP_46800}
path_mph00500.kgml: 2.7.1.175 -> 2.4.99.16 -> 2.4.1.18 -> 2.4.1.1
path_mph00500.kgml:
path_mph00500.kgml: --- 0.41 seconds ---

path_mph00511.kgml: Other glycan degradation
path_mph00511.kgml: Initialization took 0.06 seconds
path_mph00511.kgml: (not found)
path_mph00511.kgml: --- 0.12 seconds ---

path_mph00514.kgml: Other types of O-glycan biosynthesis
path_mph00514.kgml: Initialization took 0.06 seconds
path_mph00514.kgml: (not found)
path_mph00514.kgml: --- 0.12 seconds ---

path_mph00515.kgml: Mannose type O-glycan biosynthesis
path_mph00515.kgml: Initialization took 0.06 seconds
path_mph00515.kgml: (not found)
path_mph00515.kgml: --- 0.12 seconds ---

path_mph00520.kgml: Amino sugar and nucleotide sugar metabolism
path_mph00520.kgml: Initialization took 0.10 seconds
path_mph00520.kgml:
path_mph00520.kgml: Found a trail of span 2 without skipping any vertex
path_mph00520.kgml: 28 -> 24
path_mph00520.kgml: R00768 -> R02060
path_mph00520.kgml: {mph:MLP_12000, mph:MLP_31710, mph:MLP_49920} -> mph:MLP_11980
path_mph00520.kgml: 2.6.1.16 -> 5.4.2.10
path_mph00520.kgml:
path_mph00520.kgml: --- 0.34 seconds ---

path_mph00521.kgml: Streptomycin biosynthesis
path_mph00521.kgml: Initialization took 0.06 seconds
path_mph00521.kgml:
path_mph00521.kgml: Found a trail of span 3 without skipping any vertex
path_mph00521.kgml: 43 -> 42 -> 24
path_mph00521.kgml: R06513 -> R06514 -> R02777
path_mph00521.kgml: mph:MLP_22480 -> mph:MLP_22490 -> mph:MLP_22490
path_mph00521.kgml: 4.2.1.46 -> 5.1.3.13 -> 1.1.1.133
path_mph00521.kgml:
path_mph00521.kgml: Found a trail of span 2 containing skipped vertices
path_mph00521.kgml: 43 -> [42] -> 24
path_mph00521.kgml: R06513 -> [R06514] -> R02777
path_mph00521.kgml: mph:MLP_22480 -> [mph:MLP_22490] -> mph:MLP_22490
path_mph00521.kgml: 4.2.1.46 -> [5.1.3.13] -> 1.1.1.133
path_mph00521.kgml:
path_mph00521.kgml: --- 0.23 seconds ---

path_mph00523.kgml: Polyketide sugar unit biosynthesis
path_mph00523.kgml: Initialization took 0.06 seconds
path_mph00523.kgml:
path_mph00523.kgml: Found a trail of span 3 without skipping any vertex
path_mph00523.kgml: 26 -> 63 -> 28
path_mph00523.kgml: R06513 -> R06514 -> R02777
path_mph00523.kgml: mph:MLP_22480 -> mph:MLP_22490 -> mph:MLP_22490
path_mph00523.kgml: 4.2.1.46 -> 5.1.3.13 -> 1.1.1.133
path_mph00523.kgml:
path_mph00523.kgml: Found a trail of span 2 containing skipped vertices
path_mph00523.kgml: 26 -> [63] -> 28
path_mph00523.kgml: R06513 -> [R06514] -> R02777
path_mph00523.kgml: mph:MLP_22480 -> [mph:MLP_22490] -> mph:MLP_22490
path_mph00523.kgml: 4.2.1.46 -> [5.1.3.13] -> 1.1.1.133
path_mph00523.kgml:
path_mph00523.kgml: --- 0.23 seconds ---

path_mph00525.kgml: Acarbose and validamycin biosynthesis
path_mph00525.kgml: Initialization took 0.06 seconds
path_mph00525.kgml: (not found)
path_mph00525.kgml: --- 0.12 seconds ---

path_mph00550.kgml: Peptidoglycan biosynthesis
path_mph00550.kgml: Initialization took 0.09 seconds
path_mph00550.kgml:
path_mph00550.kgml: Found a trail of span 4 without skipping any vertex
path_mph00550.kgml: 32 -> 34 -> 23 -> 35
path_mph00550.kgml: R02783 -> R02788 -> R04617 -> R05630
path_mph00550.kgml: mph:MLP_41270 -> mph:MLP_41300 -> mph:MLP_41290 -> mph:MLP_41280
path_mph00550.kgml: 6.3.2.9 -> 6.3.2.13 -> 6.3.2.10 -> 2.7.8.13
path_mph00550.kgml:
path_mph00550.kgml: Found a trail of span 3 containing skipped vertices
path_mph00550.kgml: 32 -> [34] -> 23 -> 35
path_mph00550.kgml: R02783 -> [R02788] -> R04617 -> R05630
path_mph00550.kgml: mph:MLP_41270 -> [mph:MLP_41300] -> mph:MLP_41290 -> mph:MLP_41280
path_mph00550.kgml: 6.3.2.9 -> [6.3.2.13] -> 6.3.2.10 -> 2.7.8.13
path_mph00550.kgml:
path_mph00550.kgml: Found a trail of span 2 without skipping any vertex
path_mph00550.kgml: 29 -> 28
path_mph00550.kgml: R04573 -> R05629
path_mph00550.kgml: mph:MLP_41290 -> mph:MLP_41280
path_mph00550.kgml: 6.3.2.10 -> 2.7.8.13
path_mph00550.kgml:
path_mph00550.kgml: --- 0.41 seconds ---

path_mph00561.kgml: Glycerolipid metabolism
path_mph00561.kgml: Initialization took 0.05 seconds
path_mph00561.kgml: (not found)
path_mph00561.kgml: --- 0.09 seconds ---

path_mph00562.kgml: Inositol phosphate metabolism
path_mph00562.kgml: Initialization took 0.09 seconds
path_mph00562.kgml:
path_mph00562.kgml: Found a trail of span 3 without skipping any vertex
path_mph00562.kgml: 83 -> 114 -> 115
path_mph00562.kgml: R02782 -> R08603 -> R08503
path_mph00562.kgml: {mph:MLP_05730, mph:MLP_23520, mph:MLP_39370} -> {mph:MLP_23710, mph:MLP_39380} -> {mph:MLP_23720, mph:MLP_39390}
path_mph00562.kgml: 4.2.1.44 -> 3.7.1.22 -> 5.3.1.30
path_mph00562.kgml:
path_mph00562.kgml: --- 0.25 seconds ---

path_mph00564.kgml: Glycerophospholipid metabolism
path_mph00564.kgml: Initialization took 0.07 seconds
path_mph00564.kgml: (not found)
path_mph00564.kgml: --- 0.11 seconds ---

path_mph00590.kgml: Arachidonic acid metabolism
path_mph00590.kgml: Initialization took 0.05 seconds
path_mph00590.kgml: (not found)
path_mph00590.kgml: --- 0.09 seconds ---

path_mph00592.kgml: alpha-Linolenic acid metabolism
path_mph00592.kgml: Initialization took 0.06 seconds
path_mph00592.kgml: (not found)
path_mph00592.kgml: --- 0.12 seconds ---

path_mph00600.kgml: Sphingolipid metabolism
path_mph00600.kgml: Initialization took 0.06 seconds
path_mph00600.kgml: (not found)
path_mph00600.kgml: --- 0.12 seconds ---

path_mph00620.kgml: Pyruvate metabolism
path_mph00620.kgml: Initialization took 0.08 seconds
path_mph00620.kgml:
path_mph00620.kgml: Found a trail of span 2 without skipping any vertex
path_mph00620.kgml: 97 -> 129
path_mph00620.kgml: R00230 -> R00315
path_mph00620.kgml: mph:MLP_01330 -> mph:MLP_01320
path_mph00620.kgml: 2.3.1.8 -> {2.7.2.1, 2.7.2.15}
path_mph00620.kgml:
path_mph00620.kgml: --- 1.32 seconds ---

path_mph00623.kgml: Toluene degradation
path_mph00623.kgml: Initialization took 0.06 seconds
path_mph00623.kgml: (not found)
path_mph00623.kgml: --- 0.12 seconds ---

path_mph00625.kgml: Chloroalkane and chloroalkene degradation
path_mph00625.kgml: Initialization took 0.06 seconds
path_mph00625.kgml: (not found)
path_mph00625.kgml: --- 0.12 seconds ---

path_mph00626.kgml: Naphthalene degradation
path_mph00626.kgml: Initialization took 0.06 seconds
path_mph00626.kgml: (not found)
path_mph00626.kgml: --- 0.12 seconds ---

path_mph00630.kgml: Glyoxylate and dicarboxylate metabolism
path_mph00630.kgml: Initialization took 0.06 seconds
path_mph00630.kgml:
path_mph00630.kgml: Found a trail of span 2 without skipping any vertex
path_mph00630.kgml: 76 -> 114
path_mph00630.kgml: R01394 -> {R01745, R01747}
path_mph00630.kgml: {mph:MLP_32140, mph:MLP_32690} -> {mph:MLP_13460, mph:MLP_32700}
path_mph00630.kgml: 5.3.1.22 -> {1.1.1.60, 1.1.1.60}
path_mph00630.kgml:
path_mph00630.kgml: Found a trail of span 2 without skipping any vertex
path_mph00630.kgml: 83 -> 116
path_mph00630.kgml: R00479 -> R00472
path_mph00630.kgml: mph:MLP_45790 -> mph:MLP_45780
path_mph00630.kgml: 4.1.3.1 -> 2.3.3.9
path_mph00630.kgml:
path_mph00630.kgml: --- 0.32 seconds ---

path_mph00640.kgml: Propanoate metabolism
path_mph00640.kgml: Initialization took 0.06 seconds
path_mph00640.kgml:
path_mph00640.kgml: Found a trail of span 2 without skipping any vertex
path_mph00640.kgml: 52 -> 68
path_mph00640.kgml: R00921 -> R01353
path_mph00640.kgml: mph:MLP_01330 -> mph:MLP_01320
path_mph00640.kgml: {2.3.1.222, 2.3.1.8} -> {2.7.2.1, 2.7.2.15}
path_mph00640.kgml:
path_mph00640.kgml: Found a trail of span 2 without skipping any vertex
path_mph00640.kgml: 112 -> 104
path_mph00640.kgml: R00405 -> R00833
path_mph00640.kgml: {mph:MLP_12510, mph:MLP_12520} -> {mph:MLP_12500, mph:MLP_29880}
path_mph00640.kgml: 6.2.1.5 -> 5.4.99.2
path_mph00640.kgml:
path_mph00640.kgml: --- 0.32 seconds ---

path_mph00643.kgml: Styrene degradation
path_mph00643.kgml: Initialization took 0.06 seconds
path_mph00643.kgml: (not found)
path_mph00643.kgml: --- 0.12 seconds ---

path_mph00650.kgml: Butanoate metabolism
path_mph00650.kgml: Initialization took 0.06 seconds
path_mph00650.kgml:
path_mph00650.kgml: Found a trail of span 2 without skipping any vertex
path_mph00650.kgml: 68 -> 157
path_mph00650.kgml: R01648 -> R00714
path_mph00650.kgml: mph:MLP_35140 -> {mph:MLP_12240, mph:MLP_16920, mph:MLP_21580, mph:MLP_24100, mph:MLP_35130}
path_mph00650.kgml: 2.6.1.19 -> {1.2.1.16, 1.2.1.79}
path_mph00650.kgml:
path_mph00650.kgml: Found a trail of span 2 without skipping any vertex
path_mph00650.kgml: 68 -> 78
path_mph00650.kgml: R01648 -> {R00713, R00714}
path_mph00650.kgml: mph:MLP_35140 -> {mph:MLP_12240, mph:MLP_16920, mph:MLP_21580, mph:MLP_24100, mph:MLP_35130}
path_mph00650.kgml: 2.6.1.19 -> {1.2.1.16, 1.2.1.24, 1.2.1.16, 1.2.1.79}
path_mph00650.kgml:
path_mph00650.kgml: --- 0.27 seconds ---

path_mph00660.kgml: C5-Branched dibasic acid metabolism
path_mph00660.kgml: Initialization took 0.06 seconds
path_mph00660.kgml:
path_mph00660.kgml: Found a trail of span 2 without skipping any vertex
path_mph00660.kgml: 31 -> 96
path_mph00660.kgml: R03896 -> R03898
path_mph00660.kgml: {mph:MLP_20840, mph:MLP_20850} -> {mph:MLP_20840, mph:MLP_20850}
path_mph00660.kgml: 4.2.1.35 -> 4.2.1.35
path_mph00660.kgml:
path_mph00660.kgml: --- 0.17 seconds ---

path_mph00670.kgml: One carbon pool by folate
path_mph00670.kgml: Initialization took 0.05 seconds
path_mph00670.kgml: Aborted (analysis takes longer than 300 seconds)

path_mph00680.kgml: Methane metabolism
path_mph00680.kgml: Initialization took 0.06 seconds
path_mph00680.kgml:
path_mph00680.kgml: Found a trail of span 3 without skipping any vertex
path_mph00680.kgml: 229 -> 235 -> 237
path_mph00680.kgml: R09398 -> R09399 -> R09400
path_mph00680.kgml: mph:MLP_39300 -> mph:MLP_39310 -> mph:MLP_39310
path_mph00680.kgml: 2.7.8.28 -> 6.3.2.31 -> 6.3.2.34
path_mph00680.kgml:
path_mph00680.kgml: Found a trail of span 2 containing skipped vertices
path_mph00680.kgml: 229 -> [235] -> 237
path_mph00680.kgml: R09398 -> [R09399] -> R09400
path_mph00680.kgml: mph:MLP_39300 -> [mph:MLP_39310] -> mph:MLP_39310
path_mph00680.kgml: 2.7.8.28 -> [6.3.2.31] -> 6.3.2.34
path_mph00680.kgml:
path_mph00680.kgml: Found a trail of span 2 without skipping any vertex
path_mph00680.kgml: 203 -> 204
path_mph00680.kgml: R00315 -> R00230
path_mph00680.kgml: mph:MLP_01320 -> mph:MLP_01330
path_mph00680.kgml: {2.7.2.1, 2.7.2.15} -> 2.3.1.8
path_mph00680.kgml:
path_mph00680.kgml: --- 0.38 seconds ---

path_mph00730.kgml: Thiamine metabolism
path_mph00730.kgml: Initialization took 0.06 seconds
path_mph00730.kgml:
path_mph00730.kgml: Found a trail of span 3 containing skipped vertices
path_mph00730.kgml: 76 -> 75 -> [93] -> 63
path_mph00730.kgml: R03471 -> R04509 -> [R03223] -> R00617
path_mph00730.kgml: mph:MLP_21050 -> mph:MLP_21050 -> [mph:MLP_41520] -> mph:MLP_21040
path_mph00730.kgml: 2.7.1.49 -> 2.7.4.7 -> [2.5.1.3] -> 2.7.4.16
path_mph00730.kgml:
path_mph00730.kgml: --- 0.21 seconds ---

path_mph00740.kgml: Riboflavin metabolism
path_mph00740.kgml: Initialization took 0.06 seconds
path_mph00740.kgml:
path_mph00740.kgml: Found a trail of span 3 containing skipped vertices
path_mph00740.kgml: 32 -> [41] -> 42 -> 41
path_mph00740.kgml: R07281 -> [R04457] -> R00066 -> R04457
path_mph00740.kgml: mph:MLP_15300 -> [mph:MLP_15310] -> mph:MLP_15290 -> mph:MLP_15310
path_mph00740.kgml: 4.1.99.12 -> [2.5.1.78] -> 2.5.1.9 -> 2.5.1.78
path_mph00740.kgml:
path_mph00740.kgml: --- 0.21 seconds ---

path_mph00750.kgml: Vitamin B6 metabolism
path_mph00750.kgml: Initialization took 0.06 seconds
path_mph00750.kgml: (not found)
path_mph00750.kgml: --- 0.15 seconds ---

path_mph00760.kgml: Nicotinate and nicotinamide metabolism
path_mph00760.kgml: Initialization took 0.06 seconds
path_mph00760.kgml:
path_mph00760.kgml: Found a trail of span 3 without skipping any vertex
path_mph00760.kgml: 71 -> 72 -> 73
path_mph00760.kgml: R00481 -> R04292 -> R03348
path_mph00760.kgml: mph:MLP_46740 -> mph:MLP_46730 -> mph:MLP_46750
path_mph00760.kgml: 1.4.3.16 -> 2.5.1.72 -> 2.4.2.19
path_mph00760.kgml:
path_mph00760.kgml: Found a trail of span 2 containing skipped vertices
path_mph00760.kgml: 71 -> [72] -> 73
path_mph00760.kgml: R00481 -> [R04292] -> R03348
path_mph00760.kgml: mph:MLP_46740 -> [mph:MLP_46730] -> mph:MLP_46750
path_mph00760.kgml: 1.4.3.16 -> [2.5.1.72] -> 2.4.2.19
path_mph00760.kgml:
path_mph00760.kgml: Found a trail of span 2 without skipping any vertex
path_mph00760.kgml: 89 -> 88
path_mph00760.kgml: R01268 -> R01724
path_mph00760.kgml: mph:MLP_38960 -> mph:MLP_38950
path_mph00760.kgml: 3.5.1.19 -> 6.3.4.21
path_mph00760.kgml:
path_mph00760.kgml: --- 0.43 seconds ---

path_mph00770.kgml: Pantothenate and CoA biosynthesis
path_mph00770.kgml: Initialization took 0.05 seconds
path_mph00770.kgml:
path_mph00770.kgml: Found a trail of span 2 without skipping any vertex
path_mph00770.kgml: 82 -> 81
path_mph00770.kgml: R00006 -> R03051
path_mph00770.kgml: {mph:MLP_18010, mph:MLP_18020, mph:MLP_29190, mph:MLP_52890} -> mph:MLP_18030
path_mph00770.kgml: 2.2.1.6 -> 1.1.1.86
path_mph00770.kgml:
path_mph00770.kgml: Found a trail of span 2 containing skipped vertices
path_mph00770.kgml: 78 -> [77] -> 76
path_mph00770.kgml: R01226 -> [R02472] -> R02473
path_mph00770.kgml: mph:MLP_04880 -> [{mph:MLP_12770, mph:MLP_25000}] -> mph:MLP_04870
path_mph00770.kgml: 2.1.2.11 -> [1.1.1.169] -> 6.3.2.1
path_mph00770.kgml:
path_mph00770.kgml: --- 0.23 seconds ---

path_mph00780.kgml: Biotin metabolism
path_mph00780.kgml: Initialization took 0.06 seconds
path_mph00780.kgml:
path_mph00780.kgml: Found a trail of span 2 containing skipped vertices
path_mph00780.kgml: 59 -> [74] -> 67
path_mph00780.kgml: R10118 -> [R10119] -> R10120
path_mph00780.kgml: mph:MLP_14730 -> [{mph:MLP_02560, mph:MLP_33250}] -> {mph:MLP_08720, mph:MLP_12990, mph:MLP_14640, mph:MLP_14720, mph:MLP_16230, mph:MLP_37030}
path_mph00780.kgml: 1.3.1.10 -> [{2.3.1.179, 2.3.1.41}] -> 1.1.1.100
path_mph00780.kgml:
path_mph00780.kgml: --- 0.21 seconds ---

path_mph00785.kgml: Lipoic acid metabolism
path_mph00785.kgml: Initialization took 0.05 seconds
path_mph00785.kgml: (not found)
path_mph00785.kgml: --- 0.11 seconds ---

path_mph00790.kgml: Folate biosynthesis
path_mph00790.kgml: Initialization took 0.05 seconds
path_mph00790.kgml:
path_mph00790.kgml: Found a trail of span 4 without skipping any vertex
path_mph00790.kgml: 171 -> 75 -> 74 -> 72
path_mph00790.kgml: R11073 -> R03504 -> R03503 -> R03067
path_mph00790.kgml: mph:MLP_48440 -> mph:MLP_48440 -> mph:MLP_48430 -> {mph:MLP_32710, mph:MLP_48450}
path_mph00790.kgml: 5.1.99.8 -> 4.1.2.25 -> 2.7.6.3 -> 2.5.1.15
path_mph00790.kgml:
path_mph00790.kgml: Found a trail of span 3 containing skipped vertices
path_mph00790.kgml: 171 -> 75 -> [74] -> 72
path_mph00790.kgml: R11073 -> R03504 -> [R03503] -> R03067
path_mph00790.kgml: mph:MLP_48440 -> mph:MLP_48440 -> [mph:MLP_48430] -> {mph:MLP_32710, mph:MLP_48450}
path_mph00790.kgml: 5.1.99.8 -> 4.1.2.25 -> [2.7.6.3] -> 2.5.1.15
path_mph00790.kgml:
path_mph00790.kgml: Found a trail of span 3 without skipping any vertex
path_mph00790.kgml: 171 -> 75 -> 73
path_mph00790.kgml: R11073 -> R03504 -> R03066
path_mph00790.kgml: mph:MLP_48440 -> mph:MLP_48440 -> {mph:MLP_32710, mph:MLP_48450}
path_mph00790.kgml: 5.1.99.8 -> 4.1.2.25 -> 2.5.1.15
path_mph00790.kgml:
path_mph00790.kgml: Found a trail of span 3 containing skipped vertices
path_mph00790.kgml: 171 -> [75] -> 74 -> 72
path_mph00790.kgml: R11073 -> [R03504] -> R03503 -> R03067
path_mph00790.kgml: mph:MLP_48440 -> [mph:MLP_48440] -> mph:MLP_48430 -> {mph:MLP_32710, mph:MLP_48450}
path_mph00790.kgml: 5.1.99.8 -> [4.1.2.25] -> 2.7.6.3 -> 2.5.1.15
path_mph00790.kgml:
path_mph00790.kgml: Found a trail of span 2 containing skipped vertices
path_mph00790.kgml: 171 -> [75] -> 73
path_mph00790.kgml: R11073 -> [R03504] -> R03066
path_mph00790.kgml: mph:MLP_48440 -> [mph:MLP_48440] -> {mph:MLP_32710, mph:MLP_48450}
path_mph00790.kgml: 5.1.99.8 -> [4.1.2.25] -> 2.5.1.15
path_mph00790.kgml:
path_mph00790.kgml: --- 0.51 seconds ---

path_mph00860.kgml: Porphyrin and chlorophyll metabolism
path_mph00860.kgml: Initialization took 0.06 seconds
path_mph00860.kgml:
path_mph00860.kgml: Found a trail of span 6 without skipping any vertex
path_mph00860.kgml: 278 -> 276 -> 274 -> 273 -> 270 -> 271
path_mph00860.kgml: R04109 -> R02272 -> R00036 -> R00084 -> R03165 -> R03194
path_mph00860.kgml: mph:MLP_48000 -> {mph:MLP_02640, mph:MLP_47960} -> mph:MLP_47970 -> mph:MLP_47990 -> {mph:MLP_28930, mph:MLP_35290, mph:MLP_47980} -> {mph:MLP_03170, mph:MLP_47980}
path_mph00860.kgml: 1.2.1.70 -> 5.4.3.8 -> 4.2.1.24 -> 2.5.1.61 -> 4.2.1.75 -> 2.1.1.107
path_mph00860.kgml:
path_mph00860.kgml: Found a trail of span 5 containing skipped vertices
path_mph00860.kgml: 278 -> [276] -> 274 -> 273 -> 270 -> 271
path_mph00860.kgml: R04109 -> [R02272] -> R00036 -> R00084 -> R03165 -> R03194
path_mph00860.kgml: mph:MLP_48000 -> [{mph:MLP_02640, mph:MLP_47960}] -> mph:MLP_47970 -> mph:MLP_47990 -> {mph:MLP_28930, mph:MLP_35290, mph:MLP_47980} -> {mph:MLP_03170, mph:MLP_47980}
path_mph00860.kgml: 1.2.1.70 -> [5.4.3.8] -> 4.2.1.24 -> 2.5.1.61 -> 4.2.1.75 -> 2.1.1.107
path_mph00860.kgml:
path_mph00860.kgml: Found a trail of span 5 containing skipped vertices
path_mph00860.kgml: 278 -> 276 -> 274 -> 273 -> [270] -> 271
path_mph00860.kgml: R04109 -> R02272 -> R00036 -> R00084 -> [R03165] -> R03194
path_mph00860.kgml: mph:MLP_48000 -> {mph:MLP_02640, mph:MLP_47960} -> mph:MLP_47970 -> mph:MLP_47990 -> [{mph:MLP_28930, mph:MLP_35290, mph:MLP_47980}] -> {mph:MLP_03170, mph:MLP_47980}
path_mph00860.kgml: 1.2.1.70 -> 5.4.3.8 -> 4.2.1.24 -> 2.5.1.61 -> [4.2.1.75] -> 2.1.1.107
path_mph00860.kgml:
path_mph00860.kgml: Found a trail of span 4 containing skipped vertices
path_mph00860.kgml: 276 -> 274 -> [273] -> 270 -> 271
path_mph00860.kgml: R02272 -> R00036 -> [R00084] -> R03165 -> R03194
path_mph00860.kgml: {mph:MLP_02640, mph:MLP_47960} -> mph:MLP_47970 -> [mph:MLP_47990] -> {mph:MLP_28930, mph:MLP_35290, mph:MLP_47980} -> {mph:MLP_03170, mph:MLP_47980}
path_mph00860.kgml: 5.4.3.8 -> 4.2.1.24 -> [2.5.1.61] -> 4.2.1.75 -> 2.1.1.107
path_mph00860.kgml:
path_mph00860.kgml: Found a trail of span 2 without skipping any vertex
path_mph00860.kgml: 269 -> 408
path_mph00860.kgml: R03197 -> R04178
path_mph00860.kgml: mph:MLP_23140 -> {mph:MLP_09920, mph:MLP_23150}
path_mph00860.kgml: 4.1.1.37 -> 1.3.3.15
path_mph00860.kgml:
path_mph00860.kgml: --- 0.79 seconds ---

path_mph00900.kgml: Terpenoid backbone biosynthesis
path_mph00900.kgml: Initialization took 0.05 seconds
path_mph00900.kgml: (not found)
path_mph00900.kgml: --- 0.13 seconds ---

path_mph00906.kgml: Carotenoid biosynthesis
path_mph00906.kgml: Initialization took 0.06 seconds
path_mph00906.kgml: (not found)
path_mph00906.kgml: --- 0.15 seconds ---

path_mph00910.kgml: Nitrogen metabolism
path_mph00910.kgml: Initialization took 0.06 seconds
path_mph00910.kgml:
path_mph00910.kgml: --- 0.24 seconds ---

path_mph00920.kgml: Sulfur metabolism
path_mph00920.kgml: Initialization took 0.05 seconds
path_mph00920.kgml:
path_mph00920.kgml: Found a trail of span 4 without skipping any vertex
path_mph00920.kgml: 42 -> 39 -> 48 -> 29
path_mph00920.kgml: R00529 -> R00509 -> R02021 -> R00859
path_mph00920.kgml: {mph:MLP_23340, mph:MLP_23350, mph:MLP_49100, mph:MLP_49110} -> {mph:MLP_23360, mph:MLP_49100} -> mph:MLP_23370 -> mph:MLP_23380
path_mph00920.kgml: 2.7.7.4 -> 2.7.1.25 -> 1.8.4.8 -> 1.8.7.1
path_mph00920.kgml:
path_mph00920.kgml: Found a trail of span 4 without skipping any vertex
path_mph00920.kgml: 160 -> 159 -> 150 -> 149
path_mph00920.kgml: R00529 -> R00509 -> R02021 -> R00859
path_mph00920.kgml: {mph:MLP_23340, mph:MLP_23350, mph:MLP_49100, mph:MLP_49110} -> {mph:MLP_23360, mph:MLP_49100} -> mph:MLP_23370 -> mph:MLP_23380
path_mph00920.kgml: 2.7.7.4 -> 2.7.1.25 -> 1.8.4.8 -> 1.8.7.1
path_mph00920.kgml:
path_mph00920.kgml: Found a trail of span 2 without skipping any vertex
path_mph00920.kgml: 55 -> 57
path_mph00920.kgml: R10203 -> R10206
path_mph00920.kgml: {mph:MLP_44500, mph:MLP_45380} -> {mph:MLP_44500, mph:MLP_45380, mph:MLP_45430}
path_mph00920.kgml: 1.14.14.35 -> {1.14.14.34, 1.14.14.5}
path_mph00920.kgml:
path_mph00920.kgml: --- 0.39 seconds ---

path_mph00930.kgml: Caprolactam degradation
path_mph00930.kgml: Initialization took 0.06 seconds
path_mph00930.kgml: (not found)
path_mph00930.kgml: --- 0.12 seconds ---

path_mph00970.kgml: Aminoacyl-tRNA biosynthesis
path_mph00970.kgml: Initialization took 0.06 seconds
path_mph00970.kgml: (not found)
path_mph00970.kgml: --- 0.12 seconds ---

path_mph00999.kgml: Biosynthesis of secondary metabolites - unclassified
path_mph00999.kgml: Initialization took 0.06 seconds
path_mph00999.kgml:
path_mph00999.kgml: Found a trail of span 2 without skipping any vertex
path_mph00999.kgml: 100 -> 101
path_mph00999.kgml: R10673 -> R10469
path_mph00999.kgml: mph:MLP_27040 -> mph:MLP_27050
path_mph00999.kgml: 4.1.2.56 -> 4.1.99.20
path_mph00999.kgml:
path_mph00999.kgml: --- 0.18 seconds ---

path_mph01040.kgml: Biosynthesis of unsaturated fatty acids
path_mph01040.kgml: Initialization took 0.06 seconds
path_mph01040.kgml: (not found)
path_mph01040.kgml: --- 0.12 seconds ---

path_mph01053.kgml: Biosynthesis of siderophore group nonribosomal peptides
path_mph01053.kgml: Initialization took 0.06 seconds
path_mph01053.kgml:
path_mph01053.kgml: Found a trail of span 4 without skipping any vertex
path_mph01053.kgml: 20 -> 43 -> 18 -> 64
path_mph01053.kgml: R01717 -> R03037 -> R01505 -> R07644
path_mph01053.kgml: {mph:MLP_07950, mph:MLP_27440} -> mph:MLP_27460 -> mph:MLP_27430 -> {mph:MLP_27450, mph:MLP_27460, mph:MLP_27470}
path_mph01053.kgml: 5.4.4.2 -> 3.3.2.1 -> 1.3.1.28 -> 6.3.2.14
path_mph01053.kgml:
path_mph01053.kgml: Found a trail of span 3 containing skipped vertices
path_mph01053.kgml: 20 -> 43 -> [18] -> 64
path_mph01053.kgml: R01717 -> R03037 -> [R01505] -> R07644
path_mph01053.kgml: {mph:MLP_07950, mph:MLP_27440} -> mph:MLP_27460 -> [mph:MLP_27430] -> {mph:MLP_27450, mph:MLP_27460, mph:MLP_27470}
path_mph01053.kgml: 5.4.4.2 -> 3.3.2.1 -> [1.3.1.28] -> 6.3.2.14
path_mph01053.kgml:
path_mph01053.kgml: Found a trail of span 3 containing skipped vertices
path_mph01053.kgml: 20 -> [43] -> 18 -> 64
path_mph01053.kgml: R01717 -> [R03037] -> R01505 -> R07644
path_mph01053.kgml: {mph:MLP_07950, mph:MLP_27440} -> [mph:MLP_27460] -> mph:MLP_27430 -> {mph:MLP_27450, mph:MLP_27460, mph:MLP_27470}
path_mph01053.kgml: 5.4.4.2 -> [3.3.2.1] -> 1.3.1.28 -> 6.3.2.14
path_mph01053.kgml:
path_mph01053.kgml: --- 0.32 seconds ---

--- 354.89 seconds ---
