# Supplementary material for: CoMetGeNe: mining conserved neighborhood patterns in metabolic and genomic contexts
Source: BMC Bioinformatics. 2019 Jan 10;20:19. doi: 10.1186/s12859-018-2542-2 (PMC6327494; doi:10.1186/s12859-018-2542-2)
Supplement: Supplementary file 14 — Trail finding results for completely assembled representative bacterial genomes present in NCBI Genomes. Of the 1,545 fully assembled representative bacterial genomes in NCBI, corresponding entries have been identified in KEGG for 1,467 species, for which trail finding has been performed for all combinations of gap parameters δG and δD ranging from 0 to 3. This additional file is available from https://doi.org/10.6084/m9.figshare.7288769. (GZ 178,532 kb) [file 12859_2018_2542_MOESM14_ESM.gz › results/ssm_dG3_dD2.hnet]

--- delta_G = 3, delta_D = 2 ---

path_ssm00010.kgml: Glycolysis / Gluconeogenesis
path_ssm00010.kgml: Initialization took 8.65 seconds
path_ssm00010.kgml:
path_ssm00010.kgml: Found a trail of span 4 containing skipped vertices
path_ssm00010.kgml: 75 -> 49 -> 50 -> [124] -> 48
path_ssm00010.kgml: R07618 -> R03270 -> R02569 -> [R01196] -> R00014
path_ssm00010.kgml: ssm:Spirs_0588 -> {ssm:Spirs_0590, ssm:Spirs_0591} -> ssm:Spirs_0589 -> [ssm:Spirs_0620] -> {ssm:Spirs_0590, ssm:Spirs_0591}
path_ssm00010.kgml: 1.8.1.4 -> 1.2.4.1 -> 2.3.1.12 -> [{1.2.7.1, 1.2.7.11}] -> {1.2.4.1, 2.2.1.6, 4.1.1.1}
path_ssm00010.kgml:
path_ssm00010.kgml: Found a trail of span 3 containing skipped vertices
path_ssm00010.kgml: 146 -> [64 -> 134] -> 69 -> [70 -> 62] -> 59
path_ssm00010.kgml: R02073 -> [R03321 -> R09086] -> R01602 -> [R01786 -> R02740] -> R04779
path_ssm00010.kgml: {ssm:Spirs_1892, ssm:Spirs_2255, ssm:Spirs_3564} -> [ssm:Spirs_3245 -> ssm:Spirs_3399] -> {ssm:Spirs_1237, ssm:Spirs_2336, ssm:Spirs_3561} -> [{ssm:Spirs_1858, ssm:Spirs_3064, ssm:Spirs_3451} -> ssm:Spirs_3245] -> {ssm:Spirs_1892, ssm:Spirs_3247, ssm:Spirs_3564}
path_ssm00010.kgml: 2.7.1.90 -> [5.3.1.9 -> 2.7.1.147] -> 5.1.3.3 -> [{2.7.1.1, 2.7.1.2} -> 5.3.1.9] -> 2.7.1.11
path_ssm00010.kgml: Skipped genes: ssm:Spirs_3563, ssm:Spirs_3562
path_ssm00010.kgml:
path_ssm00010.kgml: --- 34.46 seconds ---

path_ssm00020.kgml: Citrate cycle (TCA cycle)
path_ssm00020.kgml: Initialization took 1.93 seconds
path_ssm00020.kgml:
path_ssm00020.kgml: Found a trail of span 4 containing skipped vertices
path_ssm00020.kgml: 80 -> 82 -> [101] -> 75 -> 77
path_ssm00020.kgml: R07618 -> R02569 -> [R01196] -> R00014 -> R03270
path_ssm00020.kgml: ssm:Spirs_0588 -> ssm:Spirs_0589 -> [ssm:Spirs_0620] -> {ssm:Spirs_0590, ssm:Spirs_0591} -> {ssm:Spirs_0590, ssm:Spirs_0591}
path_ssm00020.kgml: 1.8.1.4 -> 2.3.1.12 -> [{1.2.7.1, 1.2.7.11}] -> {1.2.4.1, 2.2.1.6, 4.1.1.1} -> 1.2.4.1
path_ssm00020.kgml:
path_ssm00020.kgml: --- 13.68 seconds ---

path_ssm00030.kgml: Pentose phosphate pathway
path_ssm00030.kgml: Initialization took 9.00 seconds
path_ssm00030.kgml:
path_ssm00030.kgml: Found a trail of span 2 containing skipped vertices
path_ssm00030.kgml: 50 -> [46] -> 48
path_ssm00030.kgml: R01070 -> [R01641] -> R01529
path_ssm00030.kgml: {ssm:Spirs_0815, ssm:Spirs_0816, ssm:Spirs_1382, ssm:Spirs_1621, ssm:Spirs_2588, ssm:Spirs_2739, ssm:Spirs_3394, ssm:Spirs_3511} -> [{ssm:Spirs_1027, ssm:Spirs_1028, ssm:Spirs_2991, ssm:Spirs_2992, ssm:Spirs_4286}] -> {ssm:Spirs_0819, ssm:Spirs_2046}
path_ssm00030.kgml: 4.1.2.13 -> [2.2.1.1] -> 5.1.3.1
path_ssm00030.kgml: Skipped genes: ssm:Spirs_0818, ssm:Spirs_0817
path_ssm00030.kgml:
path_ssm00030.kgml: Found a trail of span 2 without skipping any vertex
path_ssm00030.kgml: 58 -> 57
path_ssm00030.kgml: R02736 -> R02035
path_ssm00030.kgml: ssm:Spirs_1426 -> ssm:Spirs_1427
path_ssm00030.kgml: {1.1.1.363, 1.1.1.49} -> 3.1.1.31
path_ssm00030.kgml:
path_ssm00030.kgml: Found a trail of span 2 without skipping any vertex
path_ssm00030.kgml: 49 -> 46
path_ssm00030.kgml: R01830 -> R01641
path_ssm00030.kgml: {ssm:Spirs_1027, ssm:Spirs_1028, ssm:Spirs_2991, ssm:Spirs_2992, ssm:Spirs_4286} -> {ssm:Spirs_1027, ssm:Spirs_1028, ssm:Spirs_2991, ssm:Spirs_2992, ssm:Spirs_4286}
path_ssm00030.kgml: 2.2.1.1 -> 2.2.1.1
path_ssm00030.kgml:
path_ssm00030.kgml: Found a trail of span 2 without skipping any vertex
path_ssm00030.kgml: 60 -> 38
path_ssm00030.kgml: R01541 -> R05605
path_ssm00030.kgml: {ssm:Spirs_0425, ssm:Spirs_3585, ssm:Spirs_3601} -> {ssm:Spirs_0915, ssm:Spirs_3586}
path_ssm00030.kgml: {2.7.1.178, 2.7.1.45} -> {4.1.2.14, 4.1.2.55}
path_ssm00030.kgml:
path_ssm00030.kgml: Found a trail of span 2 without skipping any vertex
path_ssm00030.kgml: 157 -> 57
path_ssm00030.kgml: {R02736, R10907} -> R02035
path_ssm00030.kgml: ssm:Spirs_1426 -> ssm:Spirs_1427
path_ssm00030.kgml: {1.1.1.363, 1.1.1.49, 1.1.1.363, 1.1.1.388} -> 3.1.1.31
path_ssm00030.kgml:
path_ssm00030.kgml: --- 22.77 seconds ---

path_ssm00051.kgml: Fructose and mannose metabolism
path_ssm00051.kgml: Initialization took 3.84 seconds
path_ssm00051.kgml:
path_ssm00051.kgml: Found a trail of span 2 without skipping any vertex
path_ssm00051.kgml: 83 -> 82
path_ssm00051.kgml: R00888 -> R05692
path_ssm00051.kgml: ssm:Spirs_4269 -> ssm:Spirs_4268
path_ssm00051.kgml: 4.2.1.47 -> 1.1.1.271
path_ssm00051.kgml:
path_ssm00051.kgml: --- 4.01 seconds ---

path_ssm00052.kgml: Galactose metabolism
path_ssm00052.kgml: Initialization took 3.09 seconds
path_ssm00052.kgml:
path_ssm00052.kgml: Found a trail of span 5 without skipping any vertex
path_ssm00052.kgml: 70 -> 72 -> 69 -> 71 -> 172
path_ssm00052.kgml: R01329 -> R01194 -> R01104 -> R02926 -> R10619
path_ssm00052.kgml: {ssm:Spirs_0159, ssm:Spirs_0837, ssm:Spirs_1235, ssm:Spirs_1236, ssm:Spirs_2960} -> {ssm:Spirs_0159, ssm:Spirs_0837, ssm:Spirs_1235, ssm:Spirs_1236, ssm:Spirs_2960} -> {ssm:Spirs_0159, ssm:Spirs_0837, ssm:Spirs_1235, ssm:Spirs_1236, ssm:Spirs_2960} -> {ssm:Spirs_0159, ssm:Spirs_0837, ssm:Spirs_1235, ssm:Spirs_1236, ssm:Spirs_2960} -> {ssm:Spirs_1237, ssm:Spirs_2336, ssm:Spirs_3561}
path_ssm00052.kgml: 3.2.1.22 -> 3.2.1.22 -> 3.2.1.22 -> 3.2.1.22 -> 5.1.3.3
path_ssm00052.kgml:
path_ssm00052.kgml: Found a trail of span 2 without skipping any vertex
path_ssm00052.kgml: 55 -> 65
path_ssm00052.kgml: R03634 -> R01103
path_ssm00052.kgml: {ssm:Spirs_0159, ssm:Spirs_0837, ssm:Spirs_1235, ssm:Spirs_1236, ssm:Spirs_2960} -> {ssm:Spirs_0159, ssm:Spirs_0837, ssm:Spirs_1235, ssm:Spirs_1236, ssm:Spirs_2960}
path_ssm00052.kgml: 3.2.1.22 -> 3.2.1.22
path_ssm00052.kgml:
path_ssm00052.kgml: Found a trail of span 2 containing skipped vertices
path_ssm00052.kgml: 55 -> [66] -> 111
path_ssm00052.kgml: R03634 -> [R02410] -> R01101
path_ssm00052.kgml: {ssm:Spirs_0159, ssm:Spirs_0837, ssm:Spirs_1235, ssm:Spirs_1236, ssm:Spirs_2960} -> [ssm:Spirs_3618] -> {ssm:Spirs_0159, ssm:Spirs_0837, ssm:Spirs_1235, ssm:Spirs_1236, ssm:Spirs_2960}
path_ssm00052.kgml: 3.2.1.22 -> [3.2.1.26] -> 3.2.1.22
path_ssm00052.kgml:
path_ssm00052.kgml: Found a trail of span 2 without skipping any vertex
path_ssm00052.kgml: 61 -> 111
path_ssm00052.kgml: R05549 -> R01101
path_ssm00052.kgml: {ssm:Spirs_0159, ssm:Spirs_0837, ssm:Spirs_1235, ssm:Spirs_1236, ssm:Spirs_2960} -> {ssm:Spirs_0159, ssm:Spirs_0837, ssm:Spirs_1235, ssm:Spirs_1236, ssm:Spirs_2960}
path_ssm00052.kgml: 3.2.1.22 -> 3.2.1.22
path_ssm00052.kgml:
path_ssm00052.kgml: --- 29.59 seconds ---

path_ssm00053.kgml: Ascorbate and aldarate metabolism
path_ssm00053.kgml: Initialization took 0.52 seconds
path_ssm00053.kgml:
path_ssm00053.kgml: Found a trail of span 3 containing skipped vertices
path_ssm00053.kgml: 133 -> [166] -> 167 -> 165
path_ssm00053.kgml: R07127 -> [R07125] -> R03244 -> R05850
path_ssm00053.kgml: ssm:Spirs_0995 -> [ssm:Spirs_0305] -> {ssm:Spirs_0304, ssm:Spirs_0998} -> {ssm:Spirs_0303, ssm:Spirs_0996, ssm:Spirs_3430}
path_ssm00053.kgml: 2.7.1.53 -> [4.1.1.85] -> 5.1.3.22 -> 5.1.3.4
path_ssm00053.kgml: Skipped genes: ssm:Spirs_0997
path_ssm00053.kgml:
path_ssm00053.kgml: Found a trail of span 2 containing skipped vertices
path_ssm00053.kgml: 133 -> [166 -> 167] -> 165
path_ssm00053.kgml: R07127 -> [R07125 -> R03244] -> R05850
path_ssm00053.kgml: ssm:Spirs_0995 -> [ssm:Spirs_0305 -> {ssm:Spirs_0304, ssm:Spirs_0998}] -> {ssm:Spirs_0303, ssm:Spirs_0996, ssm:Spirs_3430}
path_ssm00053.kgml: 2.7.1.53 -> [4.1.1.85 -> 5.1.3.22] -> 5.1.3.4
path_ssm00053.kgml:
path_ssm00053.kgml: --- 0.76 seconds ---

path_ssm00071.kgml: Fatty acid degradation
path_ssm00071.kgml: Initialization took 0.38 seconds
path_ssm00071.kgml: (not found)
path_ssm00071.kgml: --- 0.42 seconds ---

path_ssm00130.kgml: Ubiquinone and other terpenoid-quinone biosynthesis
path_ssm00130.kgml: Initialization took 0.18 seconds
path_ssm00130.kgml: (not found)
path_ssm00130.kgml: --- 0.21 seconds ---

path_ssm00190.kgml: Oxidative phosphorylation
path_ssm00190.kgml: Initialization took 3.24 seconds
path_ssm00190.kgml: (not found)
path_ssm00190.kgml: --- 3.27 seconds ---

path_ssm00220.kgml: Arginine biosynthesis
path_ssm00220.kgml: Initialization took 1.23 seconds
path_ssm00220.kgml:
path_ssm00220.kgml: Found a trail of span 5 without skipping any vertex
path_ssm00220.kgml: 49 -> 50 -> 51 -> 52 -> 55
path_ssm00220.kgml: R00259 -> R02649 -> R03443 -> R02283 -> R02282
path_ssm00220.kgml: {ssm:Spirs_1413, ssm:Spirs_2233} -> ssm:Spirs_2234 -> ssm:Spirs_2232 -> ssm:Spirs_2235 -> ssm:Spirs_2233
path_ssm00220.kgml: 2.3.1.1 -> 2.7.2.8 -> 1.2.1.38 -> 2.6.1.11 -> 2.3.1.35
path_ssm00220.kgml:
path_ssm00220.kgml: Found a trail of span 4 containing skipped vertices
path_ssm00220.kgml: 49 -> 50 -> [51] -> 52 -> 55
path_ssm00220.kgml: R00259 -> R02649 -> [R03443] -> R02283 -> R02282
path_ssm00220.kgml: {ssm:Spirs_1413, ssm:Spirs_2233} -> ssm:Spirs_2234 -> [ssm:Spirs_2232] -> ssm:Spirs_2235 -> ssm:Spirs_2233
path_ssm00220.kgml: 2.3.1.1 -> 2.7.2.8 -> [1.2.1.38] -> 2.6.1.11 -> 2.3.1.35
path_ssm00220.kgml:
path_ssm00220.kgml: Found a trail of span 4 containing skipped vertices
path_ssm00220.kgml: 49 -> 50 -> 51 -> [52] -> 55
path_ssm00220.kgml: R00259 -> R02649 -> R03443 -> [R02283] -> R02282
path_ssm00220.kgml: {ssm:Spirs_1413, ssm:Spirs_2233} -> ssm:Spirs_2234 -> ssm:Spirs_2232 -> [ssm:Spirs_2235] -> ssm:Spirs_2233
path_ssm00220.kgml: 2.3.1.1 -> 2.7.2.8 -> 1.2.1.38 -> [2.6.1.11] -> 2.3.1.35
path_ssm00220.kgml:
path_ssm00220.kgml: Found a trail of span 4 containing skipped vertices
path_ssm00220.kgml: 49 -> [50] -> 51 -> 52 -> 55
path_ssm00220.kgml: R00259 -> [R02649] -> R03443 -> R02283 -> R02282
path_ssm00220.kgml: {ssm:Spirs_1413, ssm:Spirs_2233} -> [ssm:Spirs_2234] -> ssm:Spirs_2232 -> ssm:Spirs_2235 -> ssm:Spirs_2233
path_ssm00220.kgml: 2.3.1.1 -> [2.7.2.8] -> 1.2.1.38 -> 2.6.1.11 -> 2.3.1.35
path_ssm00220.kgml: Skipped genes: ssm:Spirs_2234
path_ssm00220.kgml:
path_ssm00220.kgml: Found a trail of span 3 containing skipped vertices
path_ssm00220.kgml: 49 -> 50 -> [51 -> 52] -> 55
path_ssm00220.kgml: R00259 -> R02649 -> [R03443 -> R02283] -> R02282
path_ssm00220.kgml: {ssm:Spirs_1413, ssm:Spirs_2233} -> ssm:Spirs_2234 -> [ssm:Spirs_2232 -> ssm:Spirs_2235] -> ssm:Spirs_2233
path_ssm00220.kgml: 2.3.1.1 -> 2.7.2.8 -> [1.2.1.38 -> 2.6.1.11] -> 2.3.1.35
path_ssm00220.kgml:
path_ssm00220.kgml: Found a trail of span 3 containing skipped vertices
path_ssm00220.kgml: 49 -> [50 -> 51] -> 52 -> 55
path_ssm00220.kgml: R00259 -> [R02649 -> R03443] -> R02283 -> R02282
path_ssm00220.kgml: {ssm:Spirs_1413, ssm:Spirs_2233} -> [ssm:Spirs_2234 -> ssm:Spirs_2232] -> ssm:Spirs_2235 -> ssm:Spirs_2233
path_ssm00220.kgml: 2.3.1.1 -> [2.7.2.8 -> 1.2.1.38] -> 2.6.1.11 -> 2.3.1.35
path_ssm00220.kgml: Skipped genes: ssm:Spirs_2234
path_ssm00220.kgml:
path_ssm00220.kgml: Found a trail of span 2 without skipping any vertex
path_ssm00220.kgml: 79 -> 63
path_ssm00220.kgml: R00355 -> R00248
path_ssm00220.kgml: {ssm:Spirs_0233, ssm:Spirs_3996} -> ssm:Spirs_3994
path_ssm00220.kgml: 2.6.1.1 -> {1.4.1.13, 1.4.1.3, 1.4.1.4}
path_ssm00220.kgml:
path_ssm00220.kgml: Found a trail of span 2 without skipping any vertex
path_ssm00220.kgml: 44 -> 59
path_ssm00220.kgml: R01398 -> R00552
path_ssm00220.kgml: ssm:Spirs_3972 -> ssm:Spirs_3973
path_ssm00220.kgml: 2.1.3.3 -> 3.5.3.6
path_ssm00220.kgml:
path_ssm00220.kgml: --- 1.81 seconds ---

path_ssm00230.kgml: Purine metabolism
path_ssm00230.kgml: Initialization took 11.31 seconds
path_ssm00230.kgml:
path_ssm00230.kgml: Found a trail of span 4 containing skipped vertices
path_ssm00230.kgml: 166 -> 165 -> 169 -> [184] -> 183
path_ssm00230.kgml: R04559 -> R04560 -> R01127 -> [R01135] -> R01083
path_ssm00230.kgml: ssm:Spirs_2378 -> {ssm:Spirs_2377, ssm:Spirs_2428} -> {ssm:Spirs_2377, ssm:Spirs_2428} -> [ssm:Spirs_2415] -> ssm:Spirs_2378
path_ssm00230.kgml: 4.3.2.2 -> 2.1.2.3 -> 3.5.4.10 -> [6.3.4.4] -> 4.3.2.2
path_ssm00230.kgml:
path_ssm00230.kgml: Found a trail of span 3 containing skipped vertices
path_ssm00230.kgml: 166 -> [165] -> 169 -> [184] -> 183
path_ssm00230.kgml: R04559 -> [R04560] -> R01127 -> [R01135] -> R01083
path_ssm00230.kgml: ssm:Spirs_2378 -> [{ssm:Spirs_2377, ssm:Spirs_2428}] -> {ssm:Spirs_2377, ssm:Spirs_2428} -> [ssm:Spirs_2415] -> ssm:Spirs_2378
path_ssm00230.kgml: 4.3.2.2 -> [2.1.2.3] -> 3.5.4.10 -> [6.3.4.4] -> 4.3.2.2
path_ssm00230.kgml:
path_ssm00230.kgml: Found a trail of span 3 containing skipped vertices
path_ssm00230.kgml: 166 -> 165 -> [169 -> 184] -> 183
path_ssm00230.kgml: R04559 -> R04560 -> [R01127 -> R01135] -> R01083
path_ssm00230.kgml: ssm:Spirs_2378 -> {ssm:Spirs_2377, ssm:Spirs_2428} -> [{ssm:Spirs_2377, ssm:Spirs_2428} -> ssm:Spirs_2415] -> ssm:Spirs_2378
path_ssm00230.kgml: 4.3.2.2 -> 2.1.2.3 -> [3.5.4.10 -> 6.3.4.4] -> 4.3.2.2
path_ssm00230.kgml:
path_ssm00230.kgml: Found a trail of span 2 containing skipped vertices
path_ssm00230.kgml: 260 -> 164
path_ssm00230.kgml: R04463 -> R04208
path_ssm00230.kgml: ssm:Spirs_3128 -> ssm:Spirs_3124
path_ssm00230.kgml: 6.3.5.3 -> 6.3.3.1
path_ssm00230.kgml: Skipped genes: ssm:Spirs_3125, ssm:Spirs_3127, ssm:Spirs_3126
path_ssm00230.kgml:
path_ssm00230.kgml: Found a trail of span 2 without skipping any vertex
path_ssm00230.kgml: 167 -> 428
path_ssm00230.kgml: R04591 -> R07405
path_ssm00230.kgml: ssm:Spirs_3126 -> ssm:Spirs_3127
path_ssm00230.kgml: 6.3.2.6 -> 5.4.99.18
path_ssm00230.kgml:
path_ssm00230.kgml: --- 13.47 seconds ---

path_ssm00240.kgml: Pyrimidine metabolism
path_ssm00240.kgml: Initialization took 9.40 seconds
path_ssm00240.kgml:
path_ssm00240.kgml: Found a trail of span 5 containing skipped vertices
path_ssm00240.kgml: 97 -> [98 -> 99] -> 101 -> 99 -> 98 -> [99 -> 101] -> 178
path_ssm00240.kgml: R01397 -> [R01993 -> R01869] -> R01870 -> R01869 -> R01993 -> [R01869 -> R01870] -> R00965
path_ssm00240.kgml: ssm:Spirs_1433 -> [{ssm:Spirs_1437, ssm:Spirs_1673} -> ssm:Spirs_1436] -> ssm:Spirs_1434 -> ssm:Spirs_1436 -> {ssm:Spirs_1437, ssm:Spirs_1673} -> [ssm:Spirs_1436 -> ssm:Spirs_1434] -> ssm:Spirs_1435
path_ssm00240.kgml: 2.1.3.2 -> [3.5.2.3 -> 1.3.1.14] -> 2.4.2.10 -> 1.3.1.14 -> 3.5.2.3 -> [1.3.1.14 -> 2.4.2.10] -> 4.1.1.23
path_ssm00240.kgml:
path_ssm00240.kgml: Found a trail of span 4 containing skipped vertices
path_ssm00240.kgml: 128 -> [127 -> 133] -> 130 -> [153 -> 151] -> 278 -> [151 -> 89] -> 163
path_ssm00240.kgml: R00511 -> [{R00513, R00516, R00517, R00962, R01548, R02091, R02096, R02371, R02372} -> R00510] -> R00974 -> [R02484 -> R02099] -> R02102 -> [R02099 -> R06613] -> R01569
path_ssm00240.kgml: {ssm:Spirs_1043, ssm:Spirs_3174} -> [{ssm:Spirs_2239, ssm:Spirs_3160} -> ssm:Spirs_2130] -> {ssm:Spirs_0110, ssm:Spirs_1052} -> [ssm:Spirs_4150 -> ssm:Spirs_0100] -> {ssm:Spirs_1043, ssm:Spirs_3174} -> [ssm:Spirs_0100 -> ssm:Spirs_4106] -> {ssm:Spirs_1043, ssm:Spirs_3174}
path_ssm00240.kgml: {3.1.3.5, 3.1.3.91} -> [{2.7.1.213, 2.7.1.48, 2.7.1.48, 2.7.1.48, 2.7.1.48, 2.7.1.48, 2.7.1.48, 2.7.1.48, 2.7.1.48, 2.7.1.48} -> 3.2.2.10] -> 3.5.4.1 -> [{2.4.2.1, 2.4.2.2, 2.4.2.3, 2.4.2.4} -> 2.7.1.21] -> {3.1.3.5, 3.1.3.89} -> [2.7.1.21 -> 2.1.1.148] -> {3.1.3.35, 3.1.3.5, 3.1.3.89}
path_ssm00240.kgml: Skipped genes: ssm:Spirs_1045, ssm:Spirs_1048, ssm:Spirs_1049
path_ssm00240.kgml:
path_ssm00240.kgml: Found a trail of span 4 containing skipped vertices
path_ssm00240.kgml: 128 -> [127 -> 133] -> 130 -> [153 -> 151] -> 278 -> [153 -> 112] -> 114
path_ssm00240.kgml: R00511 -> [{R00513, R00516, R00517, R00962, R01548, R02091, R02096, R02371, R02372} -> R00510] -> R00974 -> [R02484 -> R02099] -> R02102 -> [R02484 -> R00966] -> R00963
path_ssm00240.kgml: {ssm:Spirs_1043, ssm:Spirs_3174} -> [{ssm:Spirs_2239, ssm:Spirs_3160} -> ssm:Spirs_2130] -> {ssm:Spirs_0110, ssm:Spirs_1052} -> [ssm:Spirs_4150 -> ssm:Spirs_0100] -> {ssm:Spirs_1043, ssm:Spirs_3174} -> [ssm:Spirs_4150 -> ssm:Spirs_1527] -> {ssm:Spirs_1043, ssm:Spirs_3174}
path_ssm00240.kgml: {3.1.3.5, 3.1.3.91} -> [{2.7.1.213, 2.7.1.48, 2.7.1.48, 2.7.1.48, 2.7.1.48, 2.7.1.48, 2.7.1.48, 2.7.1.48, 2.7.1.48, 2.7.1.48} -> 3.2.2.10] -> 3.5.4.1 -> [{2.4.2.1, 2.4.2.2, 2.4.2.3, 2.4.2.4} -> 2.7.1.21] -> {3.1.3.5, 3.1.3.89} -> [{2.4.2.1, 2.4.2.2, 2.4.2.3, 2.4.2.4} -> 2.4.2.9] -> 3.1.3.5
path_ssm00240.kgml: Skipped genes: ssm:Spirs_1045, ssm:Spirs_1048, ssm:Spirs_1049
path_ssm00240.kgml:
path_ssm00240.kgml: Found a trail of span 3 containing skipped vertices
path_ssm00240.kgml: 128 -> [127 -> 133] -> 130 -> [112] -> 114
path_ssm00240.kgml: R00511 -> [{R00513, R00516, R00517, R00962, R01548, R02091, R02096, R02371, R02372} -> R00510] -> R00974 -> [R00966] -> R00963
path_ssm00240.kgml: {ssm:Spirs_1043, ssm:Spirs_3174} -> [{ssm:Spirs_2239, ssm:Spirs_3160} -> ssm:Spirs_2130] -> {ssm:Spirs_0110, ssm:Spirs_1052} -> [ssm:Spirs_1527] -> {ssm:Spirs_1043, ssm:Spirs_3174}
path_ssm00240.kgml: {3.1.3.5, 3.1.3.91} -> [{2.7.1.213, 2.7.1.48, 2.7.1.48, 2.7.1.48, 2.7.1.48, 2.7.1.48, 2.7.1.48, 2.7.1.48, 2.7.1.48, 2.7.1.48} -> 3.2.2.10] -> 3.5.4.1 -> [2.4.2.9] -> 3.1.3.5
path_ssm00240.kgml: Skipped genes: ssm:Spirs_1045, ssm:Spirs_1048, ssm:Spirs_1049
path_ssm00240.kgml:
path_ssm00240.kgml: Found a trail of span 3 containing skipped vertices
path_ssm00240.kgml: 121 -> [122] -> 302 -> [138] -> 301
path_ssm00240.kgml: R00442 -> [R00440] -> R00512 -> [R02024] -> R01665
path_ssm00240.kgml: {ssm:Spirs_0949, ssm:Spirs_0950, ssm:Spirs_0980, ssm:Spirs_2279} -> [ssm:Spirs_2033] -> {ssm:Spirs_2055, ssm:Spirs_2280} -> [ssm:Spirs_3975] -> {ssm:Spirs_2055, ssm:Spirs_2280}
path_ssm00240.kgml: {2.7.7.48, 2.7.7.6} -> [2.7.7.8] -> {2.7.4.14, 2.7.4.25} -> [1.17.4.1] -> {2.7.4.14, 2.7.4.25}
path_ssm00240.kgml:
path_ssm00240.kgml: Found a trail of span 3 containing skipped vertices
path_ssm00240.kgml: 103 -> [122] -> 302 -> [138] -> 301
path_ssm00240.kgml: R00443 -> [R00440] -> R00512 -> [R02024] -> R01665
path_ssm00240.kgml: {ssm:Spirs_0949, ssm:Spirs_0950, ssm:Spirs_0980, ssm:Spirs_2279} -> [ssm:Spirs_2033] -> {ssm:Spirs_2055, ssm:Spirs_2280} -> [ssm:Spirs_3975] -> {ssm:Spirs_2055, ssm:Spirs_2280}
path_ssm00240.kgml: {2.7.7.48, 2.7.7.52, 2.7.7.6} -> [2.7.7.8] -> {2.7.4.14, 2.7.4.25} -> [1.17.4.1] -> {2.7.4.14, 2.7.4.25}
path_ssm00240.kgml:
path_ssm00240.kgml: Found a trail of span 2 containing skipped vertices
path_ssm00240.kgml: 103 -> [122 -> 138] -> 301
path_ssm00240.kgml: R00443 -> [R00440 -> R02024] -> R01665
path_ssm00240.kgml: {ssm:Spirs_0949, ssm:Spirs_0950, ssm:Spirs_0980, ssm:Spirs_2279} -> [ssm:Spirs_2033 -> ssm:Spirs_3975] -> {ssm:Spirs_2055, ssm:Spirs_2280}
path_ssm00240.kgml: {2.7.7.48, 2.7.7.52, 2.7.7.6} -> [2.7.7.8 -> 1.17.4.1] -> {2.7.4.14, 2.7.4.25}
path_ssm00240.kgml:
path_ssm00240.kgml: Found a trail of span 2 containing skipped vertices
path_ssm00240.kgml: 121 -> [122 -> 138] -> 301
path_ssm00240.kgml: R00442 -> [R00440 -> R02024] -> R01665
path_ssm00240.kgml: {ssm:Spirs_0949, ssm:Spirs_0950, ssm:Spirs_0980, ssm:Spirs_2279} -> [ssm:Spirs_2033 -> ssm:Spirs_3975] -> {ssm:Spirs_2055, ssm:Spirs_2280}
path_ssm00240.kgml: {2.7.7.48, 2.7.7.6} -> [2.7.7.8 -> 1.17.4.1] -> {2.7.4.14, 2.7.4.25}
path_ssm00240.kgml:
path_ssm00240.kgml: --- 13.63 seconds ---

path_ssm00250.kgml: Alanine, aspartate and glutamate metabolism
path_ssm00250.kgml: Initialization took 1.94 seconds
path_ssm00250.kgml: (not found)
path_ssm00250.kgml: --- 2.02 seconds ---

path_ssm00260.kgml: Glycine, serine and threonine metabolism
path_ssm00260.kgml: Initialization took 4.71 seconds
path_ssm00260.kgml:
path_ssm00260.kgml: Found a trail of span 2 without skipping any vertex
path_ssm00260.kgml: 78 -> 70
path_ssm00260.kgml: R04173 -> R01513
path_ssm00260.kgml: ssm:Spirs_2137 -> {ssm:Spirs_0779, ssm:Spirs_0924, ssm:Spirs_0994, ssm:Spirs_1672, ssm:Spirs_2138, ssm:Spirs_2393, ssm:Spirs_3738}
path_ssm00260.kgml: 2.6.1.52 -> 1.1.1.95
path_ssm00260.kgml:
path_ssm00260.kgml: Found a trail of span 2 without skipping any vertex
path_ssm00260.kgml: 93 -> 56
path_ssm00260.kgml: R02291 -> R06977
path_ssm00260.kgml: {ssm:Spirs_0564, ssm:Spirs_3484} -> ssm:Spirs_0563
path_ssm00260.kgml: 1.2.1.11 -> 2.6.1.76
path_ssm00260.kgml:
path_ssm00260.kgml: Found a trail of span 2 containing skipped vertices
path_ssm00260.kgml: 110 -> [82] -> 101
path_ssm00260.kgml: R04125 -> [R00945] -> R03425
path_ssm00260.kgml: ssm:Spirs_2135 -> [ssm:Spirs_2146] -> {ssm:Spirs_2132, ssm:Spirs_2133}
path_ssm00260.kgml: 2.1.2.10 -> [2.1.2.1] -> 1.4.4.2
path_ssm00260.kgml: Skipped genes: ssm:Spirs_2134
path_ssm00260.kgml:
path_ssm00260.kgml: --- 5.02 seconds ---

path_ssm00261.kgml: Monobactam biosynthesis
path_ssm00261.kgml: Initialization took 0.73 seconds
path_ssm00261.kgml: (not found)
path_ssm00261.kgml: --- 0.78 seconds ---

path_ssm00270.kgml: Cysteine and methionine metabolism
path_ssm00270.kgml: Initialization took 2.94 seconds
path_ssm00270.kgml:
path_ssm00270.kgml: Found a trail of span 3 without skipping any vertex
path_ssm00270.kgml: 197 -> 196 -> 204
path_ssm00270.kgml: R01777 -> R01776 -> {R01287, R02026}
path_ssm00270.kgml: ssm:Spirs_2948 -> ssm:Spirs_2948 -> ssm:Spirs_2949
path_ssm00270.kgml: 2.3.1.46 -> 2.3.1.31 -> 2.5.1.49
path_ssm00270.kgml:
path_ssm00270.kgml: Found a trail of span 2 without skipping any vertex
path_ssm00270.kgml: 76 -> 75
path_ssm00270.kgml: R04143 -> R04420
path_ssm00270.kgml: ssm:Spirs_2395 -> {ssm:Spirs_1423, ssm:Spirs_2394, ssm:Spirs_3887}
path_ssm00270.kgml: 2.7.1.100 -> 5.3.1.23
path_ssm00270.kgml:
path_ssm00270.kgml: Found a trail of span 2 containing skipped vertices
path_ssm00270.kgml: 197 -> [196] -> 204
path_ssm00270.kgml: R01777 -> [R01776] -> {R01287, R02026}
path_ssm00270.kgml: ssm:Spirs_2948 -> [ssm:Spirs_2948] -> ssm:Spirs_2949
path_ssm00270.kgml: 2.3.1.46 -> [2.3.1.31] -> 2.5.1.49
path_ssm00270.kgml:
path_ssm00270.kgml: --- 3.18 seconds ---

path_ssm00280.kgml: Valine, leucine and isoleucine degradation
path_ssm00280.kgml: Initialization took 0.12 seconds
path_ssm00280.kgml: (not found)
path_ssm00280.kgml: --- 0.17 seconds ---

path_ssm00290.kgml: Valine, leucine and isoleucine biosynthesis
path_ssm00290.kgml: Initialization took 0.63 seconds
path_ssm00290.kgml:
path_ssm00290.kgml: Found a trail of span 8 containing skipped vertices
path_ssm00290.kgml: 79 -> [44] -> 46 -> 44 -> [46] -> 41 -> 38 -> [35] -> 37 -> 35 -> [37] -> 36
path_ssm00290.kgml: R00226 -> [R05071] -> R04440 -> R05071 -> [R04440] -> R04441 -> R01213 -> [R03968] -> R04001 -> R03968 -> [R04001] -> R04426
path_ssm00290.kgml: {ssm:Spirs_1604, ssm:Spirs_1605, ssm:Spirs_2752} -> [{ssm:Spirs_0830, ssm:Spirs_1606}] -> {ssm:Spirs_0830, ssm:Spirs_1606} -> {ssm:Spirs_0830, ssm:Spirs_1606} -> [{ssm:Spirs_0830, ssm:Spirs_1606}] -> ssm:Spirs_1607 -> {ssm:Spirs_1608, ssm:Spirs_1609} -> [{ssm:Spirs_1610, ssm:Spirs_1611}] -> {ssm:Spirs_1610, ssm:Spirs_1611} -> {ssm:Spirs_1610, ssm:Spirs_1611} -> [{ssm:Spirs_1610, ssm:Spirs_1611}] -> {ssm:Spirs_1612, ssm:Spirs_3280}
path_ssm00290.kgml: 2.2.1.6 -> [{1.1.1.86, 5.4.99.3}] -> 1.1.1.86 -> {1.1.1.86, 5.4.99.3} -> [1.1.1.86] -> 4.2.1.9 -> 2.3.3.13 -> [4.2.1.33] -> 4.2.1.33 -> 4.2.1.33 -> [4.2.1.33] -> 1.1.1.85
path_ssm00290.kgml:
path_ssm00290.kgml: Found a trail of span 7 containing skipped vertices
path_ssm00290.kgml: 79 -> [44] -> 46 -> 44 -> [46] -> 41 -> [38 -> 35] -> 37 -> 35 -> [37] -> 36
path_ssm00290.kgml: R00226 -> [R05071] -> R04440 -> R05071 -> [R04440] -> R04441 -> [R01213 -> R03968] -> R04001 -> R03968 -> [R04001] -> R04426
path_ssm00290.kgml: {ssm:Spirs_1604, ssm:Spirs_1605, ssm:Spirs_2752} -> [{ssm:Spirs_0830, ssm:Spirs_1606}] -> {ssm:Spirs_0830, ssm:Spirs_1606} -> {ssm:Spirs_0830, ssm:Spirs_1606} -> [{ssm:Spirs_0830, ssm:Spirs_1606}] -> ssm:Spirs_1607 -> [{ssm:Spirs_1608, ssm:Spirs_1609} -> {ssm:Spirs_1610, ssm:Spirs_1611}] -> {ssm:Spirs_1610, ssm:Spirs_1611} -> {ssm:Spirs_1610, ssm:Spirs_1611} -> [{ssm:Spirs_1610, ssm:Spirs_1611}] -> {ssm:Spirs_1612, ssm:Spirs_3280}
path_ssm00290.kgml: 2.2.1.6 -> [{1.1.1.86, 5.4.99.3}] -> 1.1.1.86 -> {1.1.1.86, 5.4.99.3} -> [1.1.1.86] -> 4.2.1.9 -> [2.3.3.13 -> 4.2.1.33] -> 4.2.1.33 -> 4.2.1.33 -> [4.2.1.33] -> 1.1.1.85
path_ssm00290.kgml: Skipped genes: ssm:Spirs_1608, ssm:Spirs_1609
path_ssm00290.kgml:
path_ssm00290.kgml: Found a trail of span 7 containing skipped vertices
path_ssm00290.kgml: 79 -> 44 -> 46 -> [41] -> 38 -> [35] -> 37 -> 35 -> [37] -> 36
path_ssm00290.kgml: R00226 -> R05071 -> R04440 -> [R04441] -> R01213 -> [R03968] -> R04001 -> R03968 -> [R04001] -> R04426
path_ssm00290.kgml: {ssm:Spirs_1604, ssm:Spirs_1605, ssm:Spirs_2752} -> {ssm:Spirs_0830, ssm:Spirs_1606} -> {ssm:Spirs_0830, ssm:Spirs_1606} -> [ssm:Spirs_1607] -> {ssm:Spirs_1608, ssm:Spirs_1609} -> [{ssm:Spirs_1610, ssm:Spirs_1611}] -> {ssm:Spirs_1610, ssm:Spirs_1611} -> {ssm:Spirs_1610, ssm:Spirs_1611} -> [{ssm:Spirs_1610, ssm:Spirs_1611}] -> {ssm:Spirs_1612, ssm:Spirs_3280}
path_ssm00290.kgml: 2.2.1.6 -> {1.1.1.86, 5.4.99.3} -> 1.1.1.86 -> [4.2.1.9] -> 2.3.3.13 -> [4.2.1.33] -> 4.2.1.33 -> 4.2.1.33 -> [4.2.1.33] -> 1.1.1.85
path_ssm00290.kgml: Skipped genes: ssm:Spirs_1607
path_ssm00290.kgml:
path_ssm00290.kgml: Found a trail of span 7 containing skipped vertices
path_ssm00290.kgml: 78 -> 21 -> 22 -> 47 -> 42 -> 34 -> 45
path_ssm00290.kgml: R03896 -> R03898 -> R00994 -> R08648 -> R05069 -> R05068 -> R05070
path_ssm00290.kgml: {ssm:Spirs_1610, ssm:Spirs_1611} -> {ssm:Spirs_1610, ssm:Spirs_1611} -> {ssm:Spirs_1612, ssm:Spirs_3280} -> {ssm:Spirs_1604, ssm:Spirs_1605, ssm:Spirs_2752} -> {ssm:Spirs_0830, ssm:Spirs_1606} -> {ssm:Spirs_0830, ssm:Spirs_1606} -> ssm:Spirs_1607
path_ssm00290.kgml: 4.2.1.35 -> 4.2.1.35 -> 1.1.1.85 -> 2.2.1.6 -> {1.1.1.86, 5.4.99.3} -> 1.1.1.86 -> 4.2.1.9
path_ssm00290.kgml: Skipped genes: ssm:Spirs_1608, ssm:Spirs_1609
path_ssm00290.kgml:
path_ssm00290.kgml: Found a trail of span 6 containing skipped vertices
path_ssm00290.kgml: 78 -> [21] -> 22 -> 47 -> 42 -> 34 -> 45
path_ssm00290.kgml: R03896 -> [R03898] -> R00994 -> R08648 -> R05069 -> R05068 -> R05070
path_ssm00290.kgml: {ssm:Spirs_1610, ssm:Spirs_1611} -> [{ssm:Spirs_1610, ssm:Spirs_1611}] -> {ssm:Spirs_1612, ssm:Spirs_3280} -> {ssm:Spirs_1604, ssm:Spirs_1605, ssm:Spirs_2752} -> {ssm:Spirs_0830, ssm:Spirs_1606} -> {ssm:Spirs_0830, ssm:Spirs_1606} -> ssm:Spirs_1607
path_ssm00290.kgml: 4.2.1.35 -> [4.2.1.35] -> 1.1.1.85 -> 2.2.1.6 -> {1.1.1.86, 5.4.99.3} -> 1.1.1.86 -> 4.2.1.9
path_ssm00290.kgml: Skipped genes: ssm:Spirs_1608, ssm:Spirs_1609
path_ssm00290.kgml:
path_ssm00290.kgml: Found a trail of span 6 containing skipped vertices
path_ssm00290.kgml: 79 -> [44 -> 46] -> 41 -> 38 -> [35] -> 37 -> 35 -> [37] -> 36
path_ssm00290.kgml: R00226 -> [R05071 -> R04440] -> R04441 -> R01213 -> [R03968] -> R04001 -> R03968 -> [R04001] -> R04426
path_ssm00290.kgml: {ssm:Spirs_1604, ssm:Spirs_1605, ssm:Spirs_2752} -> [{ssm:Spirs_0830, ssm:Spirs_1606} -> {ssm:Spirs_0830, ssm:Spirs_1606}] -> ssm:Spirs_1607 -> {ssm:Spirs_1608, ssm:Spirs_1609} -> [{ssm:Spirs_1610, ssm:Spirs_1611}] -> {ssm:Spirs_1610, ssm:Spirs_1611} -> {ssm:Spirs_1610, ssm:Spirs_1611} -> [{ssm:Spirs_1610, ssm:Spirs_1611}] -> {ssm:Spirs_1612, ssm:Spirs_3280}
path_ssm00290.kgml: 2.2.1.6 -> [{1.1.1.86, 5.4.99.3} -> 1.1.1.86] -> 4.2.1.9 -> 2.3.3.13 -> [4.2.1.33] -> 4.2.1.33 -> 4.2.1.33 -> [4.2.1.33] -> 1.1.1.85
path_ssm00290.kgml: Skipped genes: ssm:Spirs_1606
path_ssm00290.kgml:
path_ssm00290.kgml: Found a trail of span 6 containing skipped vertices
path_ssm00290.kgml: 79 -> 44 -> 46 -> [41 -> 38] -> 35 -> 37 -> 36
path_ssm00290.kgml: R00226 -> R05071 -> R04440 -> [R04441 -> R01213] -> R03968 -> R04001 -> R04426
path_ssm00290.kgml: {ssm:Spirs_1604, ssm:Spirs_1605, ssm:Spirs_2752} -> {ssm:Spirs_0830, ssm:Spirs_1606} -> {ssm:Spirs_0830, ssm:Spirs_1606} -> [ssm:Spirs_1607 -> {ssm:Spirs_1608, ssm:Spirs_1609}] -> {ssm:Spirs_1610, ssm:Spirs_1611} -> {ssm:Spirs_1610, ssm:Spirs_1611} -> {ssm:Spirs_1612, ssm:Spirs_3280}
path_ssm00290.kgml: 2.2.1.6 -> {1.1.1.86, 5.4.99.3} -> 1.1.1.86 -> [4.2.1.9 -> 2.3.3.13] -> 4.2.1.33 -> 4.2.1.33 -> 1.1.1.85
path_ssm00290.kgml: Skipped genes: ssm:Spirs_1607, ssm:Spirs_1608, ssm:Spirs_1609
path_ssm00290.kgml:
path_ssm00290.kgml: Found a trail of span 6 containing skipped vertices
path_ssm00290.kgml: 78 -> 21 -> 22 -> [47] -> 42 -> 34 -> 45
path_ssm00290.kgml: R03896 -> R03898 -> R00994 -> [R08648] -> R05069 -> R05068 -> R05070
path_ssm00290.kgml: {ssm:Spirs_1610, ssm:Spirs_1611} -> {ssm:Spirs_1610, ssm:Spirs_1611} -> {ssm:Spirs_1612, ssm:Spirs_3280} -> [{ssm:Spirs_1604, ssm:Spirs_1605, ssm:Spirs_2752}] -> {ssm:Spirs_0830, ssm:Spirs_1606} -> {ssm:Spirs_0830, ssm:Spirs_1606} -> ssm:Spirs_1607
path_ssm00290.kgml: 4.2.1.35 -> 4.2.1.35 -> 1.1.1.85 -> [2.2.1.6] -> {1.1.1.86, 5.4.99.3} -> 1.1.1.86 -> 4.2.1.9
path_ssm00290.kgml: Skipped genes: ssm:Spirs_1608, ssm:Spirs_1609
path_ssm00290.kgml:
path_ssm00290.kgml: Found a trail of span 6 containing skipped vertices
path_ssm00290.kgml: 78 -> 21 -> [22] -> 47 -> 42 -> 34 -> 45
path_ssm00290.kgml: R03896 -> R03898 -> [R00994] -> R08648 -> R05069 -> R05068 -> R05070
path_ssm00290.kgml: {ssm:Spirs_1610, ssm:Spirs_1611} -> {ssm:Spirs_1610, ssm:Spirs_1611} -> [{ssm:Spirs_1612, ssm:Spirs_3280}] -> {ssm:Spirs_1604, ssm:Spirs_1605, ssm:Spirs_2752} -> {ssm:Spirs_0830, ssm:Spirs_1606} -> {ssm:Spirs_0830, ssm:Spirs_1606} -> ssm:Spirs_1607
path_ssm00290.kgml: 4.2.1.35 -> 4.2.1.35 -> [1.1.1.85] -> 2.2.1.6 -> {1.1.1.86, 5.4.99.3} -> 1.1.1.86 -> 4.2.1.9
path_ssm00290.kgml: Skipped genes: ssm:Spirs_1608, ssm:Spirs_1609
path_ssm00290.kgml:
path_ssm00290.kgml: Found a trail of span 5 containing skipped vertices
path_ssm00290.kgml: 78 -> [21 -> 22] -> 47 -> 42 -> 34 -> 45
path_ssm00290.kgml: R03896 -> [R03898 -> R00994] -> R08648 -> R05069 -> R05068 -> R05070
path_ssm00290.kgml: {ssm:Spirs_1610, ssm:Spirs_1611} -> [{ssm:Spirs_1610, ssm:Spirs_1611} -> {ssm:Spirs_1612, ssm:Spirs_3280}] -> {ssm:Spirs_1604, ssm:Spirs_1605, ssm:Spirs_2752} -> {ssm:Spirs_0830, ssm:Spirs_1606} -> {ssm:Spirs_0830, ssm:Spirs_1606} -> ssm:Spirs_1607
path_ssm00290.kgml: 4.2.1.35 -> [4.2.1.35 -> 1.1.1.85] -> 2.2.1.6 -> {1.1.1.86, 5.4.99.3} -> 1.1.1.86 -> 4.2.1.9
path_ssm00290.kgml: Skipped genes: ssm:Spirs_1608, ssm:Spirs_1609
path_ssm00290.kgml:
path_ssm00290.kgml: Found a trail of span 5 containing skipped vertices
path_ssm00290.kgml: 78 -> 21 -> 22 -> 47 -> [42 -> 34] -> 45
path_ssm00290.kgml: R03896 -> R03898 -> R00994 -> R08648 -> [R05069 -> R05068] -> R05070
path_ssm00290.kgml: {ssm:Spirs_1610, ssm:Spirs_1611} -> {ssm:Spirs_1610, ssm:Spirs_1611} -> {ssm:Spirs_1612, ssm:Spirs_3280} -> {ssm:Spirs_1604, ssm:Spirs_1605, ssm:Spirs_2752} -> [{ssm:Spirs_0830, ssm:Spirs_1606} -> {ssm:Spirs_0830, ssm:Spirs_1606}] -> ssm:Spirs_1607
path_ssm00290.kgml: 4.2.1.35 -> 4.2.1.35 -> 1.1.1.85 -> 2.2.1.6 -> [{1.1.1.86, 5.4.99.3} -> 1.1.1.86] -> 4.2.1.9
path_ssm00290.kgml: Skipped genes: ssm:Spirs_1606, ssm:Spirs_1608, ssm:Spirs_1609
path_ssm00290.kgml:
path_ssm00290.kgml: Found a trail of span 5 containing skipped vertices
path_ssm00290.kgml: 78 -> 21 -> [22 -> 47] -> 42 -> 34 -> 45
path_ssm00290.kgml: R03896 -> R03898 -> [R00994 -> R08648] -> R05069 -> R05068 -> R05070
path_ssm00290.kgml: {ssm:Spirs_1610, ssm:Spirs_1611} -> {ssm:Spirs_1610, ssm:Spirs_1611} -> [{ssm:Spirs_1612, ssm:Spirs_3280} -> {ssm:Spirs_1604, ssm:Spirs_1605, ssm:Spirs_2752}] -> {ssm:Spirs_0830, ssm:Spirs_1606} -> {ssm:Spirs_0830, ssm:Spirs_1606} -> ssm:Spirs_1607
path_ssm00290.kgml: 4.2.1.35 -> 4.2.1.35 -> [1.1.1.85 -> 2.2.1.6] -> {1.1.1.86, 5.4.99.3} -> 1.1.1.86 -> 4.2.1.9
path_ssm00290.kgml: Skipped genes: ssm:Spirs_1608, ssm:Spirs_1609
path_ssm00290.kgml:
path_ssm00290.kgml: --- 3.65 seconds ---

path_ssm00300.kgml: Lysine biosynthesis
path_ssm00300.kgml: Initialization took 2.23 seconds
path_ssm00300.kgml:
path_ssm00300.kgml: Found a trail of span 3 containing skipped vertices
path_ssm00300.kgml: 53 -> [54] -> 34 -> [62] -> 63
path_ssm00300.kgml: R10147 -> [{R04198, R04199}] -> R07613 -> [R02735] -> R00451
path_ssm00300.kgml: {ssm:Spirs_0067, ssm:Spirs_0424, ssm:Spirs_0510, ssm:Spirs_0771, ssm:Spirs_0792, ssm:Spirs_0803, ssm:Spirs_1348, ssm:Spirs_1462, ssm:Spirs_1671} -> [ssm:Spirs_3217] -> {ssm:Spirs_1356, ssm:Spirs_1461} -> [ssm:Spirs_1711] -> ssm:Spirs_1460
path_ssm00300.kgml: 4.3.3.7 -> [{1.17.1.8, 1.17.1.8}] -> 2.6.1.83 -> [5.1.1.7] -> 4.1.1.20
path_ssm00300.kgml:
path_ssm00300.kgml: --- 2.37 seconds ---

path_ssm00310.kgml: Lysine degradation
path_ssm00310.kgml: Initialization took 0.38 seconds
path_ssm00310.kgml: (not found)
path_ssm00310.kgml: --- 0.43 seconds ---

path_ssm00330.kgml: Arginine and proline metabolism
path_ssm00330.kgml: Initialization took 1.54 seconds
path_ssm00330.kgml:
path_ssm00330.kgml: Found a trail of span 2 without skipping any vertex
path_ssm00330.kgml: 216 -> 217
path_ssm00330.kgml: R00239 -> R03313
path_ssm00330.kgml: ssm:Spirs_2934 -> ssm:Spirs_2935
path_ssm00330.kgml: 2.7.2.11 -> 1.2.1.41
path_ssm00330.kgml:
path_ssm00330.kgml: --- 1.63 seconds ---

path_ssm00332.kgml: Carbapenem biosynthesis
path_ssm00332.kgml: Initialization took 0.04 seconds
path_ssm00332.kgml:
path_ssm00332.kgml: Found a trail of span 2 without skipping any vertex
path_ssm00332.kgml: 5 -> 8
path_ssm00332.kgml: R00239 -> R03313
path_ssm00332.kgml: ssm:Spirs_2934 -> ssm:Spirs_2935
path_ssm00332.kgml: 2.7.2.11 -> 1.2.1.41
path_ssm00332.kgml:
path_ssm00332.kgml: --- 0.13 seconds ---

path_ssm00340.kgml: Histidine metabolism
path_ssm00340.kgml: Initialization took 0.58 seconds
path_ssm00340.kgml:
path_ssm00340.kgml: Found a trail of span 3 containing skipped vertices
path_ssm00340.kgml: 62 -> [61] -> 60 -> 59
path_ssm00340.kgml: R03243 -> [R03013] -> R03012 -> R01163
path_ssm00340.kgml: ssm:Spirs_2272 -> [{ssm:Spirs_0453, ssm:Spirs_1490}] -> ssm:Spirs_2270 -> ssm:Spirs_2270
path_ssm00340.kgml: 2.6.1.9 -> [3.1.3.15] -> 1.1.1.23 -> 1.1.1.23
path_ssm00340.kgml: Skipped genes: ssm:Spirs_2271
path_ssm00340.kgml:
path_ssm00340.kgml: Found a trail of span 2 containing skipped vertices
path_ssm00340.kgml: 62 -> [61 -> 60] -> 59
path_ssm00340.kgml: R03243 -> [R03013 -> R03012] -> R01163
path_ssm00340.kgml: ssm:Spirs_2272 -> [{ssm:Spirs_0453, ssm:Spirs_1490} -> ssm:Spirs_2270] -> ssm:Spirs_2270
path_ssm00340.kgml: 2.6.1.9 -> [3.1.3.15 -> 1.1.1.23] -> 1.1.1.23
path_ssm00340.kgml: Skipped genes: ssm:Spirs_2271
path_ssm00340.kgml:
path_ssm00340.kgml: --- 0.75 seconds ---

path_ssm00350.kgml: Tyrosine metabolism
path_ssm00350.kgml: Initialization took 0.24 seconds
path_ssm00350.kgml: (not found)
path_ssm00350.kgml: --- 0.28 seconds ---

path_ssm00360.kgml: Phenylalanine metabolism
path_ssm00360.kgml: Initialization took 0.28 seconds
path_ssm00360.kgml:
path_ssm00360.kgml: Found a trail of span 2 without skipping any vertex
path_ssm00360.kgml: 250 -> 55
path_ssm00360.kgml: R00228 -> R00750
path_ssm00360.kgml: ssm:Spirs_4176 -> ssm:Spirs_4175
path_ssm00360.kgml: 1.2.1.10 -> 4.1.3.39
path_ssm00360.kgml:
path_ssm00360.kgml: --- 0.35 seconds ---

path_ssm00362.kgml: Benzoate degradation
path_ssm00362.kgml: Initialization took 0.08 seconds
path_ssm00362.kgml:
path_ssm00362.kgml: Found a trail of span 2 without skipping any vertex
path_ssm00362.kgml: 179 -> 208
path_ssm00362.kgml: R00750 -> R00228
path_ssm00362.kgml: ssm:Spirs_4175 -> ssm:Spirs_4176
path_ssm00362.kgml: 4.1.3.39 -> 1.2.1.10
path_ssm00362.kgml:
path_ssm00362.kgml: --- 0.17 seconds ---

path_ssm00380.kgml: Tryptophan metabolism
path_ssm00380.kgml: Initialization took 0.13 seconds
path_ssm00380.kgml: (not found)
path_ssm00380.kgml: --- 0.18 seconds ---

path_ssm00401.kgml: Novobiocin biosynthesis
path_ssm00401.kgml: Initialization took 0.08 seconds
path_ssm00401.kgml: (not found)
path_ssm00401.kgml: --- 0.12 seconds ---

path_ssm00410.kgml: beta-Alanine metabolism
path_ssm00410.kgml: Initialization took 0.23 seconds
path_ssm00410.kgml: (not found)
path_ssm00410.kgml: --- 0.27 seconds ---

path_ssm00430.kgml: Taurine and hypotaurine metabolism
path_ssm00430.kgml: Initialization took 0.08 seconds
path_ssm00430.kgml: (not found)
path_ssm00430.kgml: --- 0.12 seconds ---

path_ssm00440.kgml: Phosphonate and phosphinate metabolism
path_ssm00440.kgml: Initialization took 0.19 seconds
path_ssm00440.kgml:
path_ssm00440.kgml: Found a trail of span 3 without skipping any vertex
path_ssm00440.kgml: 64 -> 65 -> 111
path_ssm00440.kgml: R00661 -> R04053 -> R04152
path_ssm00440.kgml: ssm:Spirs_4230 -> ssm:Spirs_4229 -> ssm:Spirs_4228
path_ssm00440.kgml: 5.4.2.9 -> 4.1.1.82 -> 2.6.1.37
path_ssm00440.kgml:
path_ssm00440.kgml: Found a trail of span 2 containing skipped vertices
path_ssm00440.kgml: 64 -> [65] -> 111
path_ssm00440.kgml: R00661 -> [R04053] -> R04152
path_ssm00440.kgml: ssm:Spirs_4230 -> [ssm:Spirs_4229] -> ssm:Spirs_4228
path_ssm00440.kgml: 5.4.2.9 -> [4.1.1.82] -> 2.6.1.37
path_ssm00440.kgml: Skipped genes: ssm:Spirs_4229
path_ssm00440.kgml:
path_ssm00440.kgml: --- 0.34 seconds ---

path_ssm00450.kgml: Selenocompound metabolism
path_ssm00450.kgml: Initialization took 0.83 seconds
path_ssm00450.kgml: (not found)
path_ssm00450.kgml: --- 0.88 seconds ---

path_ssm00460.kgml: Cyanoamino acid metabolism
path_ssm00460.kgml: Initialization took 0.18 seconds
path_ssm00460.kgml: (not found)
path_ssm00460.kgml: --- 0.23 seconds ---

path_ssm00471.kgml: D-Glutamine and D-glutamate metabolism
path_ssm00471.kgml: Initialization took 0.08 seconds
path_ssm00471.kgml: (not found)
path_ssm00471.kgml: --- 0.12 seconds ---

path_ssm00472.kgml: D-Arginine and D-ornithine metabolism
path_ssm00472.kgml: Initialization took 0.08 seconds
path_ssm00472.kgml: (not found)
path_ssm00472.kgml: --- 0.12 seconds ---

path_ssm00473.kgml: D-Alanine metabolism
path_ssm00473.kgml: Initialization took 0.13 seconds
path_ssm00473.kgml: (not found)
path_ssm00473.kgml: --- 0.17 seconds ---

path_ssm00480.kgml: Glutathione metabolism
path_ssm00480.kgml: Initialization took 0.13 seconds
path_ssm00480.kgml: (not found)
path_ssm00480.kgml: --- 0.17 seconds ---

path_ssm00500.kgml: Starch and sucrose metabolism
path_ssm00500.kgml: Initialization took 2.49 seconds
path_ssm00500.kgml:
path_ssm00500.kgml: Found a trail of span 2 without skipping any vertex
path_ssm00500.kgml: 113 -> 137
path_ssm00500.kgml: R00948 -> R02421
path_ssm00500.kgml: ssm:Spirs_2619 -> ssm:Spirs_2616
path_ssm00500.kgml: 2.7.7.27 -> {2.4.1.21, 2.4.1.242}
path_ssm00500.kgml:
path_ssm00500.kgml: --- 2.71 seconds ---

path_ssm00511.kgml: Other glycan degradation
path_ssm00511.kgml: Initialization took 0.08 seconds
path_ssm00511.kgml: (not found)
path_ssm00511.kgml: --- 0.13 seconds ---

path_ssm00520.kgml: Amino sugar and nucleotide sugar metabolism
path_ssm00520.kgml: Initialization took 4.75 seconds
path_ssm00520.kgml:
path_ssm00520.kgml: Found a trail of span 2 without skipping any vertex
path_ssm00520.kgml: 244 -> 246
path_ssm00520.kgml: R00888 -> R05692
path_ssm00520.kgml: ssm:Spirs_4269 -> ssm:Spirs_4268
path_ssm00520.kgml: 4.2.1.47 -> 1.1.1.271
path_ssm00520.kgml:
path_ssm00520.kgml: --- 4.93 seconds ---

path_ssm00521.kgml: Streptomycin biosynthesis
path_ssm00521.kgml: Initialization took 1.13 seconds
path_ssm00521.kgml:
path_ssm00521.kgml: Found a trail of span 4 without skipping any vertex
path_ssm00521.kgml: 44 -> 43 -> 42 -> 24
path_ssm00521.kgml: R02328 -> R06513 -> R06514 -> R02777
path_ssm00521.kgml: ssm:Spirs_0679 -> ssm:Spirs_0682 -> {ssm:Spirs_0680, ssm:Spirs_4246} -> {ssm:Spirs_0681, ssm:Spirs_4245}
path_ssm00521.kgml: 2.7.7.24 -> 4.2.1.46 -> 5.1.3.13 -> 1.1.1.133
path_ssm00521.kgml:
path_ssm00521.kgml: Found a trail of span 3 containing skipped vertices
path_ssm00521.kgml: 44 -> 43 -> [42] -> 24
path_ssm00521.kgml: R02328 -> R06513 -> [R06514] -> R02777
path_ssm00521.kgml: ssm:Spirs_0679 -> ssm:Spirs_0682 -> [{ssm:Spirs_0680, ssm:Spirs_4246}] -> {ssm:Spirs_0681, ssm:Spirs_4245}
path_ssm00521.kgml: 2.7.7.24 -> 4.2.1.46 -> [5.1.3.13] -> 1.1.1.133
path_ssm00521.kgml: Skipped genes: ssm:Spirs_0680
path_ssm00521.kgml:
path_ssm00521.kgml: Found a trail of span 3 containing skipped vertices
path_ssm00521.kgml: 44 -> [43] -> 42 -> 24
path_ssm00521.kgml: R02328 -> [R06513] -> R06514 -> R02777
path_ssm00521.kgml: ssm:Spirs_0679 -> [ssm:Spirs_0682] -> {ssm:Spirs_0680, ssm:Spirs_4246} -> {ssm:Spirs_0681, ssm:Spirs_4245}
path_ssm00521.kgml: 2.7.7.24 -> [4.2.1.46] -> 5.1.3.13 -> 1.1.1.133
path_ssm00521.kgml:
path_ssm00521.kgml: Found a trail of span 2 containing skipped vertices
path_ssm00521.kgml: 44 -> [43 -> 42] -> 24
path_ssm00521.kgml: R02328 -> [R06513 -> R06514] -> R02777
path_ssm00521.kgml: ssm:Spirs_0679 -> [ssm:Spirs_0682 -> {ssm:Spirs_0680, ssm:Spirs_4246}] -> {ssm:Spirs_0681, ssm:Spirs_4245}
path_ssm00521.kgml: 2.7.7.24 -> [4.2.1.46 -> 5.1.3.13] -> 1.1.1.133
path_ssm00521.kgml: Skipped genes: ssm:Spirs_0680
path_ssm00521.kgml:
path_ssm00521.kgml: --- 1.38 seconds ---

path_ssm00523.kgml: Polyketide sugar unit biosynthesis
path_ssm00523.kgml: Initialization took 0.13 seconds
path_ssm00523.kgml:
path_ssm00523.kgml: Found a trail of span 4 without skipping any vertex
path_ssm00523.kgml: 27 -> 26 -> 63 -> 28
path_ssm00523.kgml: R02328 -> R06513 -> R06514 -> R02777
path_ssm00523.kgml: ssm:Spirs_0679 -> ssm:Spirs_0682 -> {ssm:Spirs_0680, ssm:Spirs_4246} -> {ssm:Spirs_0681, ssm:Spirs_4245}
path_ssm00523.kgml: 2.7.7.24 -> 4.2.1.46 -> 5.1.3.13 -> 1.1.1.133
path_ssm00523.kgml:
path_ssm00523.kgml: Found a trail of span 3 containing skipped vertices
path_ssm00523.kgml: 27 -> 26 -> [63] -> 28
path_ssm00523.kgml: R02328 -> R06513 -> [R06514] -> R02777
path_ssm00523.kgml: ssm:Spirs_0679 -> ssm:Spirs_0682 -> [{ssm:Spirs_0680, ssm:Spirs_4246}] -> {ssm:Spirs_0681, ssm:Spirs_4245}
path_ssm00523.kgml: 2.7.7.24 -> 4.2.1.46 -> [5.1.3.13] -> 1.1.1.133
path_ssm00523.kgml: Skipped genes: ssm:Spirs_0680
path_ssm00523.kgml:
path_ssm00523.kgml: Found a trail of span 3 containing skipped vertices
path_ssm00523.kgml: 27 -> [26] -> 63 -> 28
path_ssm00523.kgml: R02328 -> [R06513] -> R06514 -> R02777
path_ssm00523.kgml: ssm:Spirs_0679 -> [ssm:Spirs_0682] -> {ssm:Spirs_0680, ssm:Spirs_4246} -> {ssm:Spirs_0681, ssm:Spirs_4245}
path_ssm00523.kgml: 2.7.7.24 -> [4.2.1.46] -> 5.1.3.13 -> 1.1.1.133
path_ssm00523.kgml:
path_ssm00523.kgml: Found a trail of span 2 containing skipped vertices
path_ssm00523.kgml: 27 -> [26 -> 63] -> 28
path_ssm00523.kgml: R02328 -> [R06513 -> R06514] -> R02777
path_ssm00523.kgml: ssm:Spirs_0679 -> [ssm:Spirs_0682 -> {ssm:Spirs_0680, ssm:Spirs_4246}] -> {ssm:Spirs_0681, ssm:Spirs_4245}
path_ssm00523.kgml: 2.7.7.24 -> [4.2.1.46 -> 5.1.3.13] -> 1.1.1.133
path_ssm00523.kgml: Skipped genes: ssm:Spirs_0680
path_ssm00523.kgml:
path_ssm00523.kgml: --- 0.39 seconds ---

path_ssm00524.kgml: Neomycin, kanamycin and gentamicin biosynthesis
path_ssm00524.kgml: Initialization took 0.13 seconds
path_ssm00524.kgml: (not found)
path_ssm00524.kgml: --- 0.18 seconds ---

path_ssm00525.kgml: Acarbose and validamycin biosynthesis
path_ssm00525.kgml: Initialization took 0.05 seconds
path_ssm00525.kgml:
path_ssm00525.kgml: Found a trail of span 2 containing skipped vertices
path_ssm00525.kgml: 58 -> 59
path_ssm00525.kgml: R02328 -> R06513
path_ssm00525.kgml: ssm:Spirs_0679 -> ssm:Spirs_0682
path_ssm00525.kgml: 2.7.7.24 -> 4.2.1.46
path_ssm00525.kgml: Skipped genes: ssm:Spirs_0681, ssm:Spirs_0680
path_ssm00525.kgml:
path_ssm00525.kgml: --- 0.14 seconds ---

path_ssm00540.kgml: Lipopolysaccharide biosynthesis
path_ssm00540.kgml: Initialization took 0.13 seconds
path_ssm00540.kgml: (not found)
path_ssm00540.kgml: --- 0.17 seconds ---

path_ssm00550.kgml: Peptidoglycan biosynthesis
path_ssm00550.kgml: Initialization took 1.08 seconds
path_ssm00550.kgml:
path_ssm00550.kgml: Found a trail of span 2 containing skipped vertices
path_ssm00550.kgml: 32 -> 34
path_ssm00550.kgml: R02783 -> R02788
path_ssm00550.kgml: ssm:Spirs_2887 -> ssm:Spirs_2893
path_ssm00550.kgml: 6.3.2.9 -> 6.3.2.13
path_ssm00550.kgml: Skipped genes: ssm:Spirs_2890, ssm:Spirs_2891
path_ssm00550.kgml:
path_ssm00550.kgml: Found a trail of span 2 without skipping any vertex
path_ssm00550.kgml: 29 -> 28
path_ssm00550.kgml: R04573 -> R05629
path_ssm00550.kgml: ssm:Spirs_1547 -> ssm:Spirs_1548
path_ssm00550.kgml: 6.3.2.10 -> 2.7.8.13
path_ssm00550.kgml:
path_ssm00550.kgml: Found a trail of span 2 without skipping any vertex
path_ssm00550.kgml: 23 -> 35
path_ssm00550.kgml: R04617 -> R05630
path_ssm00550.kgml: ssm:Spirs_1547 -> ssm:Spirs_1548
path_ssm00550.kgml: 6.3.2.10 -> 2.7.8.13
path_ssm00550.kgml:
path_ssm00550.kgml: --- 1.33 seconds ---

path_ssm00561.kgml: Glycerolipid metabolism
path_ssm00561.kgml: Initialization took 1.88 seconds
path_ssm00561.kgml: (not found)
path_ssm00561.kgml: --- 1.93 seconds ---

path_ssm00562.kgml: Inositol phosphate metabolism
path_ssm00562.kgml: Initialization took 0.53 seconds
path_ssm00562.kgml:
path_ssm00562.kgml: Found a trail of span 5 containing skipped vertices
path_ssm00562.kgml: 83 -> [148] -> 149 -> [148] -> 82 -> [83] -> 114 -> 115
path_ssm00562.kgml: R02782 -> [R09952] -> R09951 -> [R09952] -> R01183 -> [R02782] -> R08603 -> R08503
path_ssm00562.kgml: ssm:Spirs_2986 -> [ssm:Spirs_1115] -> {ssm:Spirs_2579, ssm:Spirs_2985, ssm:Spirs_2990} -> [ssm:Spirs_1115] -> {ssm:Spirs_2579, ssm:Spirs_2985, ssm:Spirs_2990} -> [ssm:Spirs_2986] -> ssm:Spirs_2987 -> ssm:Spirs_2988
path_ssm00562.kgml: 4.2.1.44 -> [5.3.99.11] -> 1.1.1.369 -> [5.3.99.11] -> 1.1.1.18 -> [4.2.1.44] -> 3.7.1.22 -> 5.3.1.30
path_ssm00562.kgml: Skipped genes: ssm:Spirs_2989
path_ssm00562.kgml:
path_ssm00562.kgml: Found a trail of span 4 containing skipped vertices
path_ssm00562.kgml: 82 -> [148] -> 149 -> [148] -> 83 -> [114] -> 115
path_ssm00562.kgml: R01183 -> [R09952] -> R09951 -> [R09952] -> R02782 -> [R08603] -> R08503
path_ssm00562.kgml: {ssm:Spirs_2579, ssm:Spirs_2985, ssm:Spirs_2990} -> [ssm:Spirs_1115] -> {ssm:Spirs_2579, ssm:Spirs_2985, ssm:Spirs_2990} -> [ssm:Spirs_1115] -> ssm:Spirs_2986 -> [ssm:Spirs_2987] -> ssm:Spirs_2988
path_ssm00562.kgml: 1.1.1.18 -> [5.3.99.11] -> 1.1.1.369 -> [5.3.99.11] -> 4.2.1.44 -> [3.7.1.22] -> 5.3.1.30
path_ssm00562.kgml: Skipped genes: ssm:Spirs_2987, ssm:Spirs_2989
path_ssm00562.kgml:
path_ssm00562.kgml: --- 0.95 seconds ---

path_ssm00564.kgml: Glycerophospholipid metabolism
path_ssm00564.kgml: Initialization took 0.63 seconds
path_ssm00564.kgml: (not found)
path_ssm00564.kgml: --- 0.67 seconds ---

path_ssm00620.kgml: Pyruvate metabolism
path_ssm00620.kgml: Initialization took 6.24 seconds
path_ssm00620.kgml:
path_ssm00620.kgml: Found a trail of span 4 containing skipped vertices
path_ssm00620.kgml: 123 -> 55 -> [124] -> 125 -> 124
path_ssm00620.kgml: R00014 -> R03270 -> [R02569] -> R07618 -> R02569
path_ssm00620.kgml: {ssm:Spirs_0590, ssm:Spirs_0591} -> {ssm:Spirs_0590, ssm:Spirs_0591} -> [ssm:Spirs_0589] -> ssm:Spirs_0588 -> ssm:Spirs_0589
path_ssm00620.kgml: {1.2.4.1, 2.2.1.6, 4.1.1.1} -> 1.2.4.1 -> [2.3.1.12] -> 1.8.1.4 -> 2.3.1.12
path_ssm00620.kgml:
path_ssm00620.kgml: Found a trail of span 3 containing skipped vertices
path_ssm00620.kgml: 79 -> [78] -> 72 -> [79] -> 78
path_ssm00620.kgml: R00344 -> [R00217] -> R00704 -> [R00344] -> R00217
path_ssm00620.kgml: ssm:Spirs_4017 -> [{ssm:Spirs_4016, ssm:Spirs_4018}] -> ssm:Spirs_4021 -> [ssm:Spirs_4017] -> {ssm:Spirs_4016, ssm:Spirs_4018}
path_ssm00620.kgml: 6.4.1.1 -> [{1.1.1.38, 1.1.1.40, 4.1.1.112}] -> 1.1.1.28 -> [6.4.1.1] -> {1.1.1.38, 1.1.1.40, 4.1.1.112}
path_ssm00620.kgml: Skipped genes: ssm:Spirs_4020, ssm:Spirs_4019
path_ssm00620.kgml:
path_ssm00620.kgml: --- 16.58 seconds ---

path_ssm00621.kgml: Dioxin degradation
path_ssm00621.kgml: Initialization took 0.05 seconds
path_ssm00621.kgml:
path_ssm00621.kgml: Found a trail of span 2 without skipping any vertex
path_ssm00621.kgml: 13 -> 108
path_ssm00621.kgml: R00750 -> R00228
path_ssm00621.kgml: ssm:Spirs_4175 -> ssm:Spirs_4176
path_ssm00621.kgml: 4.1.3.39 -> 1.2.1.10
path_ssm00621.kgml:
path_ssm00621.kgml: --- 0.14 seconds ---

path_ssm00622.kgml: Xylene degradation
path_ssm00622.kgml: Initialization took 0.05 seconds
path_ssm00622.kgml:
path_ssm00622.kgml: Found a trail of span 2 without skipping any vertex
path_ssm00622.kgml: 96 -> 117
path_ssm00622.kgml: R00750 -> R00228
path_ssm00622.kgml: ssm:Spirs_4175 -> ssm:Spirs_4176
path_ssm00622.kgml: 4.1.3.39 -> 1.2.1.10
path_ssm00622.kgml:
path_ssm00622.kgml: --- 0.12 seconds ---

path_ssm00625.kgml: Chloroalkane and chloroalkene degradation
path_ssm00625.kgml: Initialization took 0.33 seconds
path_ssm00625.kgml: (not found)
path_ssm00625.kgml: --- 0.37 seconds ---

path_ssm00626.kgml: Naphthalene degradation
path_ssm00626.kgml: Initialization took 0.08 seconds
path_ssm00626.kgml: (not found)
path_ssm00626.kgml: --- 0.12 seconds ---

path_ssm00627.kgml: Aminobenzoate degradation
path_ssm00627.kgml: Initialization took 0.08 seconds
path_ssm00627.kgml: (not found)
path_ssm00627.kgml: --- 0.12 seconds ---

path_ssm00630.kgml: Glyoxylate and dicarboxylate metabolism
path_ssm00630.kgml: Initialization took 1.43 seconds
path_ssm00630.kgml: (not found)
path_ssm00630.kgml: --- 1.48 seconds ---

path_ssm00640.kgml: Propanoate metabolism
path_ssm00640.kgml: Initialization took 0.68 seconds
path_ssm00640.kgml: (not found)
path_ssm00640.kgml: --- 0.72 seconds ---

path_ssm00650.kgml: Butanoate metabolism
path_ssm00650.kgml: Initialization took 1.38 seconds
path_ssm00650.kgml: (not found)
path_ssm00650.kgml: --- 1.40 seconds ---

path_ssm00660.kgml: C5-Branched dibasic acid metabolism
path_ssm00660.kgml: Initialization took 0.17 seconds
path_ssm00660.kgml:
path_ssm00660.kgml: Found a trail of span 3 without skipping any vertex
path_ssm00660.kgml: 31 -> 96 -> 97
path_ssm00660.kgml: R03896 -> R03898 -> R00994
path_ssm00660.kgml: {ssm:Spirs_1610, ssm:Spirs_1611} -> {ssm:Spirs_1610, ssm:Spirs_1611} -> {ssm:Spirs_1612, ssm:Spirs_3280}
path_ssm00660.kgml: 4.2.1.35 -> 4.2.1.35 -> 1.1.1.85
path_ssm00660.kgml:
path_ssm00660.kgml: --- 0.28 seconds ---

path_ssm00670.kgml: One carbon pool by folate
path_ssm00670.kgml: Initialization took 0.33 seconds
path_ssm00670.kgml:
path_ssm00670.kgml: Found a trail of span 3 without skipping any vertex
path_ssm00670.kgml: 29 -> 28 -> 51
path_ssm00670.kgml: R01220 -> R01655 -> R04560
path_ssm00670.kgml: ssm:Spirs_2429 -> ssm:Spirs_2429 -> {ssm:Spirs_2377, ssm:Spirs_2428}
path_ssm00670.kgml: 1.5.1.5 -> 3.5.4.9 -> 2.1.2.3
path_ssm00670.kgml:
path_ssm00670.kgml: --- 0.60 seconds ---

path_ssm00680.kgml: Methane metabolism
path_ssm00680.kgml: Initialization took 3.94 seconds
path_ssm00680.kgml:
path_ssm00680.kgml: Found a trail of span 2 without skipping any vertex
path_ssm00680.kgml: 148 -> 151
path_ssm00680.kgml: R01513 -> R04173
path_ssm00680.kgml: {ssm:Spirs_0779, ssm:Spirs_0924, ssm:Spirs_0994, ssm:Spirs_1672, ssm:Spirs_2138, ssm:Spirs_2393, ssm:Spirs_3738} -> ssm:Spirs_2137
path_ssm00680.kgml: 1.1.1.95 -> 2.6.1.52
path_ssm00680.kgml:
path_ssm00680.kgml: --- 4.02 seconds ---

path_ssm00730.kgml: Thiamine metabolism
path_ssm00730.kgml: Initialization took 0.83 seconds
path_ssm00730.kgml:
path_ssm00730.kgml: Found a trail of span 3 containing skipped vertices
path_ssm00730.kgml: 76 -> 75 -> 93
path_ssm00730.kgml: R03471 -> R04509 -> R03223
path_ssm00730.kgml: ssm:Spirs_0762 -> ssm:Spirs_0762 -> ssm:Spirs_0759
path_ssm00730.kgml: 2.7.1.49 -> 2.7.4.7 -> 2.5.1.3
path_ssm00730.kgml: Skipped genes: ssm:Spirs_0760, ssm:Spirs_0761
path_ssm00730.kgml:
path_ssm00730.kgml: Found a trail of span 3 containing skipped vertices
path_ssm00730.kgml: 76 -> 75 -> 97
path_ssm00730.kgml: R03471 -> R04509 -> R10712
path_ssm00730.kgml: ssm:Spirs_0762 -> ssm:Spirs_0762 -> ssm:Spirs_0759
path_ssm00730.kgml: 2.7.1.49 -> 2.7.4.7 -> 2.5.1.3
path_ssm00730.kgml: Skipped genes: ssm:Spirs_0760, ssm:Spirs_0761
path_ssm00730.kgml:
path_ssm00730.kgml: Found a trail of span 2 without skipping any vertex
path_ssm00730.kgml: 72 -> 71
path_ssm00730.kgml: R07460 -> R07461
path_ssm00730.kgml: {ssm:Spirs_1900, ssm:Spirs_3170} -> ssm:Spirs_1899
path_ssm00730.kgml: 2.8.1.7 -> {2.8.1.11, 2.8.1.4}
path_ssm00730.kgml:
path_ssm00730.kgml: Found a trail of span 2 without skipping any vertex
path_ssm00730.kgml: 74 -> 93
path_ssm00730.kgml: R04448 -> R03223
path_ssm00730.kgml: ssm:Spirs_0760 -> ssm:Spirs_0759
path_ssm00730.kgml: 2.7.1.50 -> 2.5.1.3
path_ssm00730.kgml:
path_ssm00730.kgml: Found a trail of span 2 containing skipped vertices
path_ssm00730.kgml: 76 -> [75] -> 97
path_ssm00730.kgml: R03471 -> [R04509] -> R10712
path_ssm00730.kgml: ssm:Spirs_0762 -> [ssm:Spirs_0762] -> ssm:Spirs_0759
path_ssm00730.kgml: 2.7.1.49 -> [2.7.4.7] -> 2.5.1.3
path_ssm00730.kgml: Skipped genes: ssm:Spirs_0760, ssm:Spirs_0761
path_ssm00730.kgml:
path_ssm00730.kgml: Found a trail of span 2 containing skipped vertices
path_ssm00730.kgml: 76 -> [75] -> 93
path_ssm00730.kgml: R03471 -> [R04509] -> R03223
path_ssm00730.kgml: ssm:Spirs_0762 -> [ssm:Spirs_0762] -> ssm:Spirs_0759
path_ssm00730.kgml: 2.7.1.49 -> [2.7.4.7] -> 2.5.1.3
path_ssm00730.kgml: Skipped genes: ssm:Spirs_0760, ssm:Spirs_0761
path_ssm00730.kgml:
path_ssm00730.kgml: --- 1.21 seconds ---

path_ssm00740.kgml: Riboflavin metabolism
path_ssm00740.kgml: Initialization took 0.13 seconds
path_ssm00740.kgml:
path_ssm00740.kgml: Found a trail of span 3 containing skipped vertices
path_ssm00740.kgml: 32 -> [41] -> 42 -> 41
path_ssm00740.kgml: R07281 -> [R04457] -> R00066 -> R04457
path_ssm00740.kgml: ssm:Spirs_3505 -> [ssm:Spirs_3504] -> ssm:Spirs_3506 -> ssm:Spirs_3504
path_ssm00740.kgml: 4.1.99.12 -> [2.5.1.78] -> 2.5.1.9 -> 2.5.1.78
path_ssm00740.kgml:
path_ssm00740.kgml: --- 0.26 seconds ---

path_ssm00750.kgml: Vitamin B6 metabolism
path_ssm00750.kgml: Initialization took 0.33 seconds
path_ssm00750.kgml: (not found)
path_ssm00750.kgml: --- 0.38 seconds ---

path_ssm00760.kgml: Nicotinate and nicotinamide metabolism
path_ssm00760.kgml: Initialization took 0.58 seconds
path_ssm00760.kgml:
path_ssm00760.kgml: Found a trail of span 2 containing skipped vertices
path_ssm00760.kgml: 87 -> 196
path_ssm00760.kgml: R02322 -> R03346
path_ssm00760.kgml: ssm:Spirs_3180 -> {ssm:Spirs_1043, ssm:Spirs_3174}
path_ssm00760.kgml: 3.5.1.42 -> 3.1.3.5
path_ssm00760.kgml: Skipped genes: ssm:Spirs_3178, ssm:Spirs_3179, ssm:Spirs_3175
path_ssm00760.kgml:
path_ssm00760.kgml: --- 0.76 seconds ---

path_ssm00770.kgml: Pantothenate and CoA biosynthesis
path_ssm00770.kgml: Initialization took 1.94 seconds
path_ssm00770.kgml:
path_ssm00770.kgml: Found a trail of span 5 containing skipped vertices
path_ssm00770.kgml: 78 -> [77] -> 96 -> 94 -> 70 -> 67
path_ssm00770.kgml: R01226 -> [R02472] -> R09378 -> R09379 -> R04231 -> R03269
path_ssm00770.kgml: ssm:Spirs_1721 -> [{ssm:Spirs_0486, ssm:Spirs_1949, ssm:Spirs_4101}] -> ssm:Spirs_1723 -> ssm:Spirs_1722 -> ssm:Spirs_1719 -> ssm:Spirs_1719
path_ssm00770.kgml: 2.1.2.11 -> [1.1.1.169] -> 2.7.1.169 -> 6.3.2.36 -> 6.3.2.5 -> 4.1.1.36
path_ssm00770.kgml: Skipped genes: ssm:Spirs_1720
path_ssm00770.kgml:
path_ssm00770.kgml: Found a trail of span 4 containing skipped vertices
path_ssm00770.kgml: 78 -> [77] -> 96 -> [94] -> 70 -> 67
path_ssm00770.kgml: R01226 -> [R02472] -> R09378 -> [R09379] -> R04231 -> R03269
path_ssm00770.kgml: ssm:Spirs_1721 -> [{ssm:Spirs_0486, ssm:Spirs_1949, ssm:Spirs_4101}] -> ssm:Spirs_1723 -> [ssm:Spirs_1722] -> ssm:Spirs_1719 -> ssm:Spirs_1719
path_ssm00770.kgml: 2.1.2.11 -> [1.1.1.169] -> 2.7.1.169 -> [6.3.2.36] -> 6.3.2.5 -> 4.1.1.36
path_ssm00770.kgml: Skipped genes: ssm:Spirs_1720, ssm:Spirs_1722
path_ssm00770.kgml:
path_ssm00770.kgml: Found a trail of span 4 containing skipped vertices
path_ssm00770.kgml: 78 -> [77] -> 96 -> 94 -> [70] -> 67
path_ssm00770.kgml: R01226 -> [R02472] -> R09378 -> R09379 -> [R04231] -> R03269
path_ssm00770.kgml: ssm:Spirs_1721 -> [{ssm:Spirs_0486, ssm:Spirs_1949, ssm:Spirs_4101}] -> ssm:Spirs_1723 -> ssm:Spirs_1722 -> [ssm:Spirs_1719] -> ssm:Spirs_1719
path_ssm00770.kgml: 2.1.2.11 -> [1.1.1.169] -> 2.7.1.169 -> 6.3.2.36 -> [6.3.2.5] -> 4.1.1.36
path_ssm00770.kgml: Skipped genes: ssm:Spirs_1720
path_ssm00770.kgml:
path_ssm00770.kgml: Found a trail of span 4 containing skipped vertices
path_ssm00770.kgml: 78 -> [77 -> 96] -> 94 -> 70 -> 67
path_ssm00770.kgml: R01226 -> [R02472 -> R09378] -> R09379 -> R04231 -> R03269
path_ssm00770.kgml: ssm:Spirs_1721 -> [{ssm:Spirs_0486, ssm:Spirs_1949, ssm:Spirs_4101} -> ssm:Spirs_1723] -> ssm:Spirs_1722 -> ssm:Spirs_1719 -> ssm:Spirs_1719
path_ssm00770.kgml: 2.1.2.11 -> [1.1.1.169 -> 2.7.1.169] -> 6.3.2.36 -> 6.3.2.5 -> 4.1.1.36
path_ssm00770.kgml: Skipped genes: ssm:Spirs_1720
path_ssm00770.kgml:
path_ssm00770.kgml: Found a trail of span 3 containing skipped vertices
path_ssm00770.kgml: 78 -> [77] -> 96 -> [94 -> 70] -> 67
path_ssm00770.kgml: R01226 -> [R02472] -> R09378 -> [R09379 -> R04231] -> R03269
path_ssm00770.kgml: ssm:Spirs_1721 -> [{ssm:Spirs_0486, ssm:Spirs_1949, ssm:Spirs_4101}] -> ssm:Spirs_1723 -> [ssm:Spirs_1722 -> ssm:Spirs_1719] -> ssm:Spirs_1719
path_ssm00770.kgml: 2.1.2.11 -> [1.1.1.169] -> 2.7.1.169 -> [6.3.2.36 -> 6.3.2.5] -> 4.1.1.36
path_ssm00770.kgml: Skipped genes: ssm:Spirs_1720, ssm:Spirs_1722
path_ssm00770.kgml:
path_ssm00770.kgml: Found a trail of span 3 without skipping any vertex
path_ssm00770.kgml: 82 -> 81 -> 80
path_ssm00770.kgml: R00006 -> R03051 -> R01209
path_ssm00770.kgml: {ssm:Spirs_1604, ssm:Spirs_1605, ssm:Spirs_2752} -> {ssm:Spirs_0830, ssm:Spirs_1606} -> ssm:Spirs_1607
path_ssm00770.kgml: 2.2.1.6 -> 1.1.1.86 -> 4.2.1.9
path_ssm00770.kgml:
path_ssm00770.kgml: Found a trail of span 2 containing skipped vertices
path_ssm00770.kgml: 82 -> [81] -> 80
path_ssm00770.kgml: R00006 -> [R03051] -> R01209
path_ssm00770.kgml: {ssm:Spirs_1604, ssm:Spirs_1605, ssm:Spirs_2752} -> [{ssm:Spirs_0830, ssm:Spirs_1606}] -> ssm:Spirs_1607
path_ssm00770.kgml: 2.2.1.6 -> [1.1.1.86] -> 4.2.1.9
path_ssm00770.kgml: Skipped genes: ssm:Spirs_1606
path_ssm00770.kgml:
path_ssm00770.kgml: --- 2.45 seconds ---

path_ssm00780.kgml: Biotin metabolism
path_ssm00780.kgml: Initialization took 0.49 seconds
path_ssm00780.kgml:
path_ssm00780.kgml: Found a trail of span 3 without skipping any vertex
path_ssm00780.kgml: 95 -> 53 -> 56
path_ssm00780.kgml: R10115 -> R10116 -> R10117
path_ssm00780.kgml: ssm:Spirs_2300 -> {ssm:Spirs_2299, ssm:Spirs_2680, ssm:Spirs_3584, ssm:Spirs_3850, ssm:Spirs_3948} -> ssm:Spirs_2301
path_ssm00780.kgml: {2.3.1.179, 2.3.1.41} -> 1.1.1.100 -> 4.2.1.59
path_ssm00780.kgml:
path_ssm00780.kgml: Found a trail of span 3 without skipping any vertex
path_ssm00780.kgml: 74 -> 67 -> 70
path_ssm00780.kgml: R10119 -> R10120 -> R10121
path_ssm00780.kgml: ssm:Spirs_2300 -> {ssm:Spirs_2299, ssm:Spirs_2680, ssm:Spirs_3584, ssm:Spirs_3850, ssm:Spirs_3948} -> ssm:Spirs_2301
path_ssm00780.kgml: {2.3.1.179, 2.3.1.41} -> 1.1.1.100 -> 4.2.1.59
path_ssm00780.kgml:
path_ssm00780.kgml: Found a trail of span 2 containing skipped vertices
path_ssm00780.kgml: 95 -> [53] -> 56
path_ssm00780.kgml: R10115 -> [R10116] -> R10117
path_ssm00780.kgml: ssm:Spirs_2300 -> [{ssm:Spirs_2299, ssm:Spirs_2680, ssm:Spirs_3584, ssm:Spirs_3850, ssm:Spirs_3948}] -> ssm:Spirs_2301
path_ssm00780.kgml: {2.3.1.179, 2.3.1.41} -> [1.1.1.100] -> 4.2.1.59
path_ssm00780.kgml:
path_ssm00780.kgml: Found a trail of span 2 containing skipped vertices
path_ssm00780.kgml: 74 -> [67] -> 70
path_ssm00780.kgml: R10119 -> [R10120] -> R10121
path_ssm00780.kgml: ssm:Spirs_2300 -> [{ssm:Spirs_2299, ssm:Spirs_2680, ssm:Spirs_3584, ssm:Spirs_3850, ssm:Spirs_3948}] -> ssm:Spirs_2301
path_ssm00780.kgml: {2.3.1.179, 2.3.1.41} -> [1.1.1.100] -> 4.2.1.59
path_ssm00780.kgml:
path_ssm00780.kgml: --- 0.74 seconds ---

path_ssm00790.kgml: Folate biosynthesis
path_ssm00790.kgml: Initialization took 0.83 seconds
path_ssm00790.kgml:
path_ssm00790.kgml: Found a trail of span 2 without skipping any vertex
path_ssm00790.kgml: 93 -> 117
path_ssm00790.kgml: R09394 -> R11372
path_ssm00790.kgml: ssm:Spirs_1628 -> ssm:Spirs_1629
path_ssm00790.kgml: 4.1.99.22 -> 4.6.1.17
path_ssm00790.kgml:
path_ssm00790.kgml: --- 0.92 seconds ---

path_ssm00791.kgml: Atrazine degradation
path_ssm00791.kgml: Initialization took 0.05 seconds
path_ssm00791.kgml: (not found)
path_ssm00791.kgml: --- 0.09 seconds ---

path_ssm00860.kgml: Porphyrin and chlorophyll metabolism
path_ssm00860.kgml: Initialization took 1.19 seconds
path_ssm00860.kgml:
path_ssm00860.kgml: Found a trail of span 4 containing skipped vertices
path_ssm00860.kgml: 284 -> 285 -> 318 -> 319
path_ssm00860.kgml: R05809 -> R05810 -> R07772 -> R07773
path_ssm00860.kgml: ssm:Spirs_0188 -> ssm:Spirs_0187 -> ssm:Spirs_0188 -> ssm:Spirs_0185
path_ssm00860.kgml: 2.1.1.131 -> 2.1.1.271 -> 3.7.1.12 -> 2.1.1.195
path_ssm00860.kgml: Skipped genes: ssm:Spirs_0186
path_ssm00860.kgml:
path_ssm00860.kgml: Found a trail of span 3 without skipping any vertex
path_ssm00860.kgml: 305 -> 308 -> 310
path_ssm00860.kgml: {R05221, R06558} -> R05222 -> R05223
path_ssm00860.kgml: ssm:Spirs_1633 -> ssm:Spirs_1633 -> ssm:Spirs_1632
path_ssm00860.kgml: {2.7.1.156, 2.7.1.156} -> 2.7.7.62 -> 2.7.8.26
path_ssm00860.kgml:
path_ssm00860.kgml: Found a trail of span 3 containing skipped vertices
path_ssm00860.kgml: 287 -> 298 -> 299
path_ssm00860.kgml: R07775 -> R05814 -> R05815
path_ssm00860.kgml: ssm:Spirs_0186 -> ssm:Spirs_0184 -> ssm:Spirs_0183
path_ssm00860.kgml: 2.1.1.289 -> 5.4.99.60 -> 6.3.5.11
path_ssm00860.kgml: Skipped genes: ssm:Spirs_0185
path_ssm00860.kgml:
path_ssm00860.kgml: Found a trail of span 3 containing skipped vertices
path_ssm00860.kgml: 284 -> [285] -> 318 -> 319
path_ssm00860.kgml: R05809 -> [R05810] -> R07772 -> R07773
path_ssm00860.kgml: ssm:Spirs_0188 -> [ssm:Spirs_0187] -> ssm:Spirs_0188 -> ssm:Spirs_0185
path_ssm00860.kgml: 2.1.1.131 -> [2.1.1.271] -> 3.7.1.12 -> 2.1.1.195
path_ssm00860.kgml: Skipped genes: ssm:Spirs_0186, ssm:Spirs_0187
path_ssm00860.kgml:
path_ssm00860.kgml: Found a trail of span 3 containing skipped vertices
path_ssm00860.kgml: 284 -> 285 -> [318] -> 319
path_ssm00860.kgml: R05809 -> R05810 -> [R07772] -> R07773
path_ssm00860.kgml: ssm:Spirs_0188 -> ssm:Spirs_0187 -> [ssm:Spirs_0188] -> ssm:Spirs_0185
path_ssm00860.kgml: 2.1.1.131 -> 2.1.1.271 -> [3.7.1.12] -> 2.1.1.195
path_ssm00860.kgml: Skipped genes: ssm:Spirs_0186
path_ssm00860.kgml:
path_ssm00860.kgml: Found a trail of span 2 without skipping any vertex
path_ssm00860.kgml: 291 -> 292
path_ssm00860.kgml: R05180 -> R05181
path_ssm00860.kgml: ssm:Spirs_0188 -> ssm:Spirs_0187
path_ssm00860.kgml: 2.1.1.131 -> 2.1.1.133
path_ssm00860.kgml:
path_ssm00860.kgml: Found a trail of span 2 without skipping any vertex
path_ssm00860.kgml: 295 -> 296
path_ssm00860.kgml: R05177 -> R05224
path_ssm00860.kgml: ssm:Spirs_0184 -> ssm:Spirs_0183
path_ssm00860.kgml: 5.4.99.61 -> 6.3.5.9
path_ssm00860.kgml:
path_ssm00860.kgml: Found a trail of span 2 containing skipped vertices
path_ssm00860.kgml: 305 -> [308] -> 310
path_ssm00860.kgml: {R05221, R06558} -> [R05222] -> R05223
path_ssm00860.kgml: ssm:Spirs_1633 -> [ssm:Spirs_1633] -> ssm:Spirs_1632
path_ssm00860.kgml: {2.7.1.156, 2.7.1.156} -> [2.7.7.62] -> 2.7.8.26
path_ssm00860.kgml:
path_ssm00860.kgml: Found a trail of span 2 without skipping any vertex
path_ssm00860.kgml: 302 -> 315
path_ssm00860.kgml: R05225 -> R07302
path_ssm00860.kgml: ssm:Spirs_0179 -> ssm:Spirs_0178
path_ssm00860.kgml: 6.3.5.10 -> 6.3.1.10
path_ssm00860.kgml:
path_ssm00860.kgml: Found a trail of span 2 without skipping any vertex
path_ssm00860.kgml: 302 -> 316
path_ssm00860.kgml: R05225 -> R06529
path_ssm00860.kgml: ssm:Spirs_0179 -> ssm:Spirs_0178
path_ssm00860.kgml: 6.3.5.10 -> 6.3.1.10
path_ssm00860.kgml:
path_ssm00860.kgml: Found a trail of span 2 without skipping any vertex
path_ssm00860.kgml: 309 -> 316
path_ssm00860.kgml: R06530 -> R06529
path_ssm00860.kgml: ssm:Spirs_0177 -> ssm:Spirs_0178
path_ssm00860.kgml: 4.1.1.81 -> 6.3.1.10
path_ssm00860.kgml:
path_ssm00860.kgml: Found a trail of span 2 containing skipped vertices
path_ssm00860.kgml: 287 -> [298] -> 299
path_ssm00860.kgml: R07775 -> [R05814] -> R05815
path_ssm00860.kgml: ssm:Spirs_0186 -> [ssm:Spirs_0184] -> ssm:Spirs_0183
path_ssm00860.kgml: 2.1.1.289 -> [5.4.99.60] -> 6.3.5.11
path_ssm00860.kgml: Skipped genes: ssm:Spirs_0184, ssm:Spirs_0185
path_ssm00860.kgml:
path_ssm00860.kgml: Found a trail of span 2 containing skipped vertices
path_ssm00860.kgml: 284 -> [285 -> 318] -> 319
path_ssm00860.kgml: R05809 -> [R05810 -> R07772] -> R07773
path_ssm00860.kgml: ssm:Spirs_0188 -> [ssm:Spirs_0187 -> ssm:Spirs_0188] -> ssm:Spirs_0185
path_ssm00860.kgml: 2.1.1.131 -> [2.1.1.271 -> 3.7.1.12] -> 2.1.1.195
path_ssm00860.kgml: Skipped genes: ssm:Spirs_0186, ssm:Spirs_0187
path_ssm00860.kgml:
path_ssm00860.kgml: --- 2.27 seconds ---

path_ssm00900.kgml: Terpenoid backbone biosynthesis
path_ssm00900.kgml: Initialization took 0.48 seconds
path_ssm00900.kgml:
path_ssm00900.kgml: Found a trail of span 2 containing skipped vertices
path_ssm00900.kgml: 66 -> [67] -> 68
path_ssm00900.kgml: R05633 -> [R05634] -> R05637
path_ssm00900.kgml: ssm:Spirs_4117 -> [ssm:Spirs_1812] -> ssm:Spirs_4118
path_ssm00900.kgml: 2.7.7.60 -> [2.7.1.148] -> 4.6.1.12
path_ssm00900.kgml:
path_ssm00900.kgml: --- 0.60 seconds ---

path_ssm00910.kgml: Nitrogen metabolism
path_ssm00910.kgml: Initialization took 0.43 seconds
path_ssm00910.kgml: (not found)
path_ssm00910.kgml: --- 0.47 seconds ---

path_ssm00920.kgml: Sulfur metabolism
path_ssm00920.kgml: Initialization took 0.53 seconds
path_ssm00920.kgml: (not found)
path_ssm00920.kgml: --- 0.58 seconds ---

path_ssm00970.kgml: Aminoacyl-tRNA biosynthesis
path_ssm00970.kgml: Initialization took 3.49 seconds
path_ssm00970.kgml: (not found)
path_ssm00970.kgml: --- 3.53 seconds ---

path_ssm01040.kgml: Biosynthesis of unsaturated fatty acids
path_ssm01040.kgml: Initialization took 0.18 seconds
path_ssm01040.kgml: (not found)
path_ssm01040.kgml: --- 0.23 seconds ---

path_ssm01054.kgml: Nonribosomal peptide structures
path_ssm01054.kgml: Initialization took 0.05 seconds
path_ssm01054.kgml: (not found)
path_ssm01054.kgml: --- 0.09 seconds ---

--- 227.65 seconds ---
