# Supplementary material for: CoMetGeNe: mining conserved neighborhood patterns in metabolic and genomic contexts
Source: BMC Bioinformatics. 2019 Jan 10;20:19. doi: 10.1186/s12859-018-2542-2 (PMC6327494; doi:10.1186/s12859-018-2542-2)
Supplement: Supplementary file 14 — Trail finding results for completely assembled representative bacterial genomes present in NCBI Genomes. Of the 1,545 fully assembled representative bacterial genomes in NCBI, corresponding entries have been identified in KEGG for 1,467 species, for which trail finding has been performed for all combinations of gap parameters δG and δD ranging from 0 to 3. This additional file is available from https://doi.org/10.6084/m9.figshare.7288769. (GZ 178,532 kb) [file 12859_2018_2542_MOESM14_ESM.gz › results/btr_dG3_dD2.hnet]

--- delta_G = 3, delta_D = 2 ---

path_btr00010.kgml: Glycolysis / Gluconeogenesis
path_btr00010.kgml: Initialization took 0.28 seconds
path_btr00010.kgml:
path_btr00010.kgml: Found a trail of span 4 containing skipped vertices
path_btr00010.kgml: 75 -> 49 -> 50 -> [75 -> 49] -> 48
path_btr00010.kgml: R07618 -> R03270 -> R02569 -> [R07618 -> R03270] -> R00014
path_btr00010.kgml: {btr:BT_0865, btr:BT_2674} -> {btr:BT_0861, btr:BT_0862} -> btr:BT_0863 -> [{btr:BT_0865, btr:BT_2674} -> {btr:BT_0861, btr:BT_0862}] -> {btr:BT_0861, btr:BT_0862}
path_btr00010.kgml: 1.8.1.4 -> 1.2.4.1 -> 2.3.1.12 -> [1.8.1.4 -> 1.2.4.1] -> {1.2.4.1, 2.2.1.6, 4.1.1.1}
path_btr00010.kgml:
path_btr00010.kgml: Found a trail of span 2 without skipping any vertex
path_btr00010.kgml: 76 -> 57
path_btr00010.kgml: R01512 -> R01061
path_btr00010.kgml: btr:BT_2417 -> btr:BT_2420
path_btr00010.kgml: 2.7.2.3 -> {1.2.1.12, 1.2.1.59}
path_btr00010.kgml:
path_btr00010.kgml: --- 5.01 seconds ---

path_btr00030.kgml: Pentose phosphate pathway
path_btr00030.kgml: Initialization took 0.19 seconds
path_btr00030.kgml:
path_btr00030.kgml: Found a trail of span 3 without skipping any vertex
path_btr00030.kgml: 157 -> 57 -> 61
path_btr00030.kgml: {R02736, R10907} -> R02035 -> R02036
path_btr00030.kgml: btr:BT_0599 -> btr:BT_0600 -> btr:BT_0601
path_btr00030.kgml: {1.1.1.363, 1.1.1.49, 1.1.1.363, 1.1.1.388} -> 3.1.1.31 -> 4.2.1.12
path_btr00030.kgml:
path_btr00030.kgml: Found a trail of span 3 without skipping any vertex
path_btr00030.kgml: 58 -> 57 -> 61
path_btr00030.kgml: R02736 -> R02035 -> R02036
path_btr00030.kgml: btr:BT_0599 -> btr:BT_0600 -> btr:BT_0601
path_btr00030.kgml: {1.1.1.363, 1.1.1.49} -> 3.1.1.31 -> 4.2.1.12
path_btr00030.kgml:
path_btr00030.kgml: Found a trail of span 2 containing skipped vertices
path_btr00030.kgml: 157 -> [57] -> 61
path_btr00030.kgml: {R02736, R10907} -> [R02035] -> R02036
path_btr00030.kgml: btr:BT_0599 -> [btr:BT_0600] -> btr:BT_0601
path_btr00030.kgml: {1.1.1.363, 1.1.1.49, 1.1.1.363, 1.1.1.388} -> [3.1.1.31] -> 4.2.1.12
path_btr00030.kgml: Skipped genes: btr:BT_0600
path_btr00030.kgml:
path_btr00030.kgml: Found a trail of span 2 containing skipped vertices
path_btr00030.kgml: 58 -> [57] -> 61
path_btr00030.kgml: R02736 -> [R02035] -> R02036
path_btr00030.kgml: btr:BT_0599 -> [btr:BT_0600] -> btr:BT_0601
path_btr00030.kgml: {1.1.1.363, 1.1.1.49} -> [3.1.1.31] -> 4.2.1.12
path_btr00030.kgml: Skipped genes: btr:BT_0600
path_btr00030.kgml:
path_btr00030.kgml: --- 0.52 seconds ---

path_btr00040.kgml: Pentose and glucuronate interconversions
path_btr00040.kgml: Initialization took 0.06 seconds
path_btr00040.kgml: (not found)
path_btr00040.kgml: --- 0.12 seconds ---

path_btr00051.kgml: Fructose and mannose metabolism
path_btr00051.kgml: Initialization took 0.09 seconds
path_btr00051.kgml: (not found)
path_btr00051.kgml: --- 0.15 seconds ---

path_btr00052.kgml: Galactose metabolism
path_btr00052.kgml: Initialization took 0.09 seconds
path_btr00052.kgml: (not found)
path_btr00052.kgml: --- 0.14 seconds ---

path_btr00130.kgml: Ubiquinone and other terpenoid-quinone biosynthesis
path_btr00130.kgml: Initialization took 0.09 seconds
path_btr00130.kgml: (not found)
path_btr00130.kgml: --- 0.15 seconds ---

path_btr00190.kgml: Oxidative phosphorylation
path_btr00190.kgml: Initialization took 1.23 seconds
path_btr00190.kgml: (not found)
path_btr00190.kgml: --- 1.29 seconds ---

path_btr00220.kgml: Arginine biosynthesis
path_btr00220.kgml: Initialization took 0.19 seconds
path_btr00220.kgml:
path_btr00220.kgml: Found a trail of span 2 containing skipped vertices
path_btr00220.kgml: 52 -> [55] -> 44
path_btr00220.kgml: R02283 -> [R02282] -> R01398
path_btr00220.kgml: btr:BT_0115 -> [btr:BT_0219] -> {btr:BT_0116, btr:BT_0117}
path_btr00220.kgml: 2.6.1.11 -> [2.3.1.35] -> 2.1.3.3
path_btr00220.kgml:
path_btr00220.kgml: --- 0.28 seconds ---

path_btr00230.kgml: Purine metabolism
path_btr00230.kgml: Initialization took 1.64 seconds
path_btr00230.kgml:
path_btr00230.kgml: Found a trail of span 5 containing skipped vertices
path_btr00230.kgml: 163 -> 260 -> 164 -> [427 -> 428] -> 167 -> 166
path_btr00230.kgml: R04325 -> R04463 -> R04208 -> [R07404 -> R07405] -> R04591 -> R04559
path_btr00230.kgml: btr:BT_1342 -> {btr:BT_1351, btr:BT_1352, btr:BT_1353} -> btr:BT_1341 -> [btr:BT_2052 -> btr:BT_2051] -> btr:BT_1350 -> btr:BT_1348
path_btr00230.kgml: 2.1.2.2 -> 6.3.5.3 -> 6.3.3.1 -> [6.3.4.18 -> 5.4.99.18] -> 6.3.2.6 -> 4.3.2.2
path_btr00230.kgml: Skipped genes: btr:BT_1344, btr:BT_1347, btr:BT_1349
path_btr00230.kgml:
path_btr00230.kgml: Found a trail of span 4 containing skipped vertices
path_btr00230.kgml: 163 -> [260] -> 164 -> [427 -> 428] -> 167 -> 166
path_btr00230.kgml: R04325 -> [R04463] -> R04208 -> [R07404 -> R07405] -> R04591 -> R04559
path_btr00230.kgml: btr:BT_1342 -> [{btr:BT_1351, btr:BT_1352, btr:BT_1353}] -> btr:BT_1341 -> [btr:BT_2052 -> btr:BT_2051] -> btr:BT_1350 -> btr:BT_1348
path_btr00230.kgml: 2.1.2.2 -> [6.3.5.3] -> 6.3.3.1 -> [6.3.4.18 -> 5.4.99.18] -> 6.3.2.6 -> 4.3.2.2
path_btr00230.kgml: Skipped genes: btr:BT_1344, btr:BT_1347, btr:BT_1349
path_btr00230.kgml:
path_btr00230.kgml: Found a trail of span 3 containing skipped vertices
path_btr00230.kgml: 244 -> 245 -> [234] -> 233
path_btr00230.kgml: R00441 -> R00429 -> [R03409] -> R00336
path_btr00230.kgml: {btr:BT_0780, btr:BT_0895, btr:BT_0896, btr:BT_1494} -> btr:BT_0781 -> [{btr:BT_0170, btr:BT_1360}] -> btr:BT_0781
path_btr00230.kgml: {2.7.7.48, 2.7.7.6} -> 2.7.6.5 -> [{3.6.1.11, 3.6.1.40}] -> 3.1.7.2
path_btr00230.kgml:
path_btr00230.kgml: Found a trail of span 3 containing skipped vertices
path_btr00230.kgml: 173 -> [313] -> 182 -> [180] -> 287
path_btr00230.kgml: R00435 -> [R00200] -> R00127 -> [R02017] -> R01547
path_btr00230.kgml: {btr:BT_0780, btr:BT_0895, btr:BT_0896, btr:BT_1494} -> [btr:BT_2430] -> btr:BT_1497 -> [{btr:BT_0212, btr:BT_0213}] -> btr:BT_1497
path_btr00230.kgml: {2.7.7.19, 2.7.7.48, 2.7.7.6} -> [2.7.1.40] -> 2.7.4.3 -> [1.17.4.1] -> {2.7.4.11, 2.7.4.3}
path_btr00230.kgml: Skipped genes: btr:BT_1495, btr:BT_1496
path_btr00230.kgml:
path_btr00230.kgml: Found a trail of span 2 without skipping any vertex
path_btr00230.kgml: 427 -> 428
path_btr00230.kgml: R07404 -> R07405
path_btr00230.kgml: btr:BT_2052 -> btr:BT_2051
path_btr00230.kgml: 6.3.4.18 -> 5.4.99.18
path_btr00230.kgml:
path_btr00230.kgml: Found a trail of span 2 containing skipped vertices
path_btr00230.kgml: 205 -> 206
path_btr00230.kgml: R01130 -> {R01230, R01231}
path_btr00230.kgml: btr:BT_0199 -> {btr:BT_0201, btr:BT_2582}
path_btr00230.kgml: 1.1.1.205 -> {6.3.5.2, 6.3.5.2}
path_btr00230.kgml: Skipped genes: btr:BT_0200
path_btr00230.kgml:
path_btr00230.kgml: --- 3.64 seconds ---

path_btr00240.kgml: Pyrimidine metabolism
path_btr00240.kgml: Initialization took 1.04 seconds
path_btr00240.kgml:
path_btr00240.kgml: Found a trail of span 3 containing skipped vertices
path_btr00240.kgml: 150 -> [156] -> 161 -> [158] -> 157
path_btr00240.kgml: R02098 -> [R02101] -> R02094 -> [R02093] -> R00378
path_btr00240.kgml: {btr:BT_0614, btr:BT_1165} -> [btr:BT_1568] -> {btr:BT_0614, btr:BT_1165} -> [btr:BT_0836] -> {btr:BT_0005, btr:BT_0007, btr:BT_0130, btr:BT_0258, btr:BT_0828, btr:BT_1166, btr:BT_1364, btr:BT_2598}
path_btr00240.kgml: {2.7.4.4, 2.7.4.9} -> [2.1.1.45] -> {2.7.4.12, 2.7.4.9} -> [2.7.4.6] -> 2.7.7.7
path_btr00240.kgml:
path_btr00240.kgml: Found a trail of span 2 without skipping any vertex
path_btr00240.kgml: 97 -> 98
path_btr00240.kgml: R01397 -> R01993
path_btr00240.kgml: btr:BT_1139 -> {btr:BT_0795, btr:BT_1138}
path_btr00240.kgml: 2.1.3.2 -> 3.5.2.3
path_btr00240.kgml:
path_btr00240.kgml: Found a trail of span 2 containing skipped vertices
path_btr00240.kgml: 121 -> [102 -> 104] -> 103
path_btr00240.kgml: R00442 -> [R00438 -> R00156] -> R00443
path_btr00240.kgml: {btr:BT_0780, btr:BT_0895, btr:BT_0896, btr:BT_1494} -> [btr:BT_0232 -> btr:BT_0836] -> {btr:BT_0780, btr:BT_0895, btr:BT_0896, btr:BT_1494}
path_btr00240.kgml: {2.7.7.48, 2.7.7.6} -> [2.7.7.8 -> 2.7.4.6] -> {2.7.7.48, 2.7.7.52, 2.7.7.6}
path_btr00240.kgml:
path_btr00240.kgml: Found a trail of span 2 containing skipped vertices
path_btr00240.kgml: 302 -> 133
path_btr00240.kgml: R00512 -> R00510
path_btr00240.kgml: btr:BT_0085 -> btr:BT_0076
path_btr00240.kgml: {2.7.4.14, 2.7.4.25} -> 3.2.2.10
path_btr00240.kgml: Skipped genes: btr:BT_0080, btr:BT_0081, btr:BT_0084
path_btr00240.kgml:
path_btr00240.kgml: --- 1.62 seconds ---

path_btr00250.kgml: Alanine, aspartate and glutamate metabolism
path_btr00250.kgml: Initialization took 0.23 seconds
path_btr00250.kgml: (not found)
path_btr00250.kgml: --- 0.28 seconds ---

path_btr00260.kgml: Glycine, serine and threonine metabolism
path_btr00260.kgml: Initialization took 0.29 seconds
path_btr00260.kgml:
path_btr00260.kgml: Found a trail of span 2 containing skipped vertices
path_btr00260.kgml: 110 -> [82] -> 101
path_btr00260.kgml: R04125 -> [R00945] -> R03425
path_btr00260.kgml: btr:BT_1763 -> [btr:BT_1318] -> btr:BT_1761
path_btr00260.kgml: 2.1.2.10 -> [2.1.2.1] -> 1.4.4.2
path_btr00260.kgml: Skipped genes: btr:BT_1762
path_btr00260.kgml:
path_btr00260.kgml: --- 0.43 seconds ---

path_btr00261.kgml: Monobactam biosynthesis
path_btr00261.kgml: Initialization took 0.09 seconds
path_btr00261.kgml: (not found)
path_btr00261.kgml: --- 0.14 seconds ---

path_btr00270.kgml: Cysteine and methionine metabolism
path_btr00270.kgml: Initialization took 0.18 seconds
path_btr00270.kgml: (not found)
path_btr00270.kgml: --- 0.24 seconds ---

path_btr00280.kgml: Valine, leucine and isoleucine degradation
path_btr00280.kgml: Initialization took 0.09 seconds
path_btr00280.kgml: (not found)
path_btr00280.kgml: --- 0.15 seconds ---

path_btr00290.kgml: Valine, leucine and isoleucine biosynthesis
path_btr00290.kgml: Initialization took 0.08 seconds
path_btr00290.kgml:
path_btr00290.kgml: Found a trail of span 4 containing skipped vertices
path_btr00290.kgml: 23 -> 47 -> [42] -> 34 -> 42
path_btr00290.kgml: R00996 -> R08648 -> [R05069] -> R05068 -> R05069
path_btr00290.kgml: btr:BT_1536 -> btr:BT_1560 -> [btr:BT_1549] -> btr:BT_1549 -> btr:BT_1549
path_btr00290.kgml: 4.3.1.19 -> 2.2.1.6 -> [{1.1.1.86, 5.4.99.3}] -> 1.1.1.86 -> {1.1.1.86, 5.4.99.3}
path_btr00290.kgml: Skipped genes: btr:BT_1537, btr:BT_1538, btr:BT_1551, btr:BT_1539, btr:BT_1552
path_btr00290.kgml:
path_btr00290.kgml: Found a trail of span 3 containing skipped vertices
path_btr00290.kgml: 79 -> [44] -> 46 -> 44
path_btr00290.kgml: R00226 -> [R05071] -> R04440 -> R05071
path_btr00290.kgml: btr:BT_1560 -> [btr:BT_1549] -> btr:BT_1549 -> btr:BT_1549
path_btr00290.kgml: 2.2.1.6 -> [{1.1.1.86, 5.4.99.3}] -> 1.1.1.86 -> {1.1.1.86, 5.4.99.3}
path_btr00290.kgml: Skipped genes: btr:BT_1551, btr:BT_1552
path_btr00290.kgml:
path_btr00290.kgml: Found a trail of span 3 containing skipped vertices
path_btr00290.kgml: 23 -> [47] -> 42 -> 34
path_btr00290.kgml: R00996 -> [R08648] -> R05069 -> R05068
path_btr00290.kgml: btr:BT_1536 -> [btr:BT_1560] -> btr:BT_1549 -> btr:BT_1549
path_btr00290.kgml: 4.3.1.19 -> [2.2.1.6] -> {1.1.1.86, 5.4.99.3} -> 1.1.1.86
path_btr00290.kgml: Skipped genes: btr:BT_1537, btr:BT_1539, btr:BT_1538
path_btr00290.kgml:
path_btr00290.kgml: --- 0.34 seconds ---

path_btr00300.kgml: Lysine biosynthesis
path_btr00300.kgml: Initialization took 0.19 seconds
path_btr00300.kgml:
path_btr00300.kgml: Found a trail of span 2 without skipping any vertex
path_btr00300.kgml: 77 -> 46
path_btr00300.kgml: R02788 -> R04617
path_btr00300.kgml: btr:BT_1596 -> btr:BT_1595
path_btr00300.kgml: 6.3.2.13 -> 6.3.2.10
path_btr00300.kgml:
path_btr00300.kgml: --- 0.33 seconds ---

path_btr00310.kgml: Lysine degradation
path_btr00310.kgml: Initialization took 0.09 seconds
path_btr00310.kgml:
path_btr00310.kgml: Found a trail of span 2 without skipping any vertex
path_btr00310.kgml: 55 -> 73
path_btr00310.kgml: R01940 -> R02571
path_btr00310.kgml: btr:BT_2676 -> btr:BT_2675
path_btr00310.kgml: 1.2.4.2 -> 2.3.1.61
path_btr00310.kgml:
path_btr00310.kgml: --- 0.18 seconds ---

path_btr00330.kgml: Arginine and proline metabolism
path_btr00330.kgml: Initialization took 0.15 seconds
path_btr00330.kgml:
path_btr00330.kgml: Found a trail of span 2 without skipping any vertex
path_btr00330.kgml: 216 -> 217
path_btr00330.kgml: R00239 -> R03313
path_btr00330.kgml: btr:BT_0173 -> btr:BT_0174
path_btr00330.kgml: 2.7.2.11 -> 1.2.1.41
path_btr00330.kgml:
path_btr00330.kgml: --- 0.27 seconds ---

path_btr00332.kgml: Carbapenem biosynthesis
path_btr00332.kgml: Initialization took 0.06 seconds
path_btr00332.kgml:
path_btr00332.kgml: Found a trail of span 2 without skipping any vertex
path_btr00332.kgml: 5 -> 8
path_btr00332.kgml: R00239 -> R03313
path_btr00332.kgml: btr:BT_0173 -> btr:BT_0174
path_btr00332.kgml: 2.7.2.11 -> 1.2.1.41
path_btr00332.kgml:
path_btr00332.kgml: --- 0.18 seconds ---

path_btr00340.kgml: Histidine metabolism
path_btr00340.kgml: Initialization took 0.06 seconds
path_btr00340.kgml: (not found)
path_btr00340.kgml: --- 0.12 seconds ---

path_btr00350.kgml: Tyrosine metabolism
path_btr00350.kgml: Initialization took 0.06 seconds
path_btr00350.kgml: (not found)
path_btr00350.kgml: --- 0.11 seconds ---

path_btr00360.kgml: Phenylalanine metabolism
path_btr00360.kgml: Initialization took 0.09 seconds
path_btr00360.kgml: (not found)
path_btr00360.kgml: --- 0.14 seconds ---

path_btr00380.kgml: Tryptophan metabolism
path_btr00380.kgml: Initialization took 0.06 seconds
path_btr00380.kgml: (not found)
path_btr00380.kgml: --- 0.11 seconds ---

path_btr00401.kgml: Novobiocin biosynthesis
path_btr00401.kgml: Initialization took 0.05 seconds
path_btr00401.kgml: (not found)
path_btr00401.kgml: --- 0.10 seconds ---

path_btr00410.kgml: beta-Alanine metabolism
path_btr00410.kgml: Initialization took 0.06 seconds
path_btr00410.kgml: (not found)
path_btr00410.kgml: --- 0.10 seconds ---

path_btr00450.kgml: Selenocompound metabolism
path_btr00450.kgml: Initialization took 0.09 seconds
path_btr00450.kgml: (not found)
path_btr00450.kgml: --- 0.15 seconds ---

path_btr00460.kgml: Cyanoamino acid metabolism
path_btr00460.kgml: Initialization took 0.06 seconds
path_btr00460.kgml: (not found)
path_btr00460.kgml: --- 0.12 seconds ---

path_btr00471.kgml: D-Glutamine and D-glutamate metabolism
path_btr00471.kgml: Initialization took 0.06 seconds
path_btr00471.kgml:
path_btr00471.kgml: Found a trail of span 2 containing skipped vertices
path_btr00471.kgml: 19 -> 20
path_btr00471.kgml: R03193 -> R02783
path_btr00471.kgml: btr:BT_1590 -> btr:BT_1593
path_btr00471.kgml: 6.3.2.8 -> 6.3.2.9
path_btr00471.kgml: Skipped genes: btr:BT_1591, btr:BT_1592
path_btr00471.kgml:
path_btr00471.kgml: --- 0.17 seconds ---

path_btr00473.kgml: D-Alanine metabolism
path_btr00473.kgml: Initialization took 0.06 seconds
path_btr00473.kgml: (not found)
path_btr00473.kgml: --- 0.11 seconds ---

path_btr00480.kgml: Glutathione metabolism
path_btr00480.kgml: Initialization took 0.14 seconds
path_btr00480.kgml: (not found)
path_btr00480.kgml: --- 0.23 seconds ---

path_btr00500.kgml: Starch and sucrose metabolism
path_btr00500.kgml: Initialization took 0.10 seconds
path_btr00500.kgml: (not found)
path_btr00500.kgml: --- 0.15 seconds ---

path_btr00520.kgml: Amino sugar and nucleotide sugar metabolism
path_btr00520.kgml: Initialization took 0.20 seconds
path_btr00520.kgml:
path_btr00520.kgml: Found a trail of span 3 containing skipped vertices
path_btr00520.kgml: 28 -> [24] -> 26 -> 9
path_btr00520.kgml: R00768 -> [R02060] -> R05332 -> R00416
path_btr00520.kgml: btr:BT_1366 -> [btr:BT_2355] -> btr:BT_1367 -> btr:BT_1367
path_btr00520.kgml: 2.6.1.16 -> [5.4.2.10] -> 2.3.1.157 -> 2.7.7.23
path_btr00520.kgml:
path_btr00520.kgml: Found a trail of span 2 containing skipped vertices
path_btr00520.kgml: 28 -> [24 -> 26] -> 9
path_btr00520.kgml: R00768 -> [R02060 -> R05332] -> R00416
path_btr00520.kgml: btr:BT_1366 -> [btr:BT_2355 -> btr:BT_1367] -> btr:BT_1367
path_btr00520.kgml: 2.6.1.16 -> [5.4.2.10 -> 2.3.1.157] -> 2.7.7.23
path_btr00520.kgml:
path_btr00520.kgml: --- 0.37 seconds ---

path_btr00521.kgml: Streptomycin biosynthesis
path_btr00521.kgml: Initialization took 0.09 seconds
path_btr00521.kgml: (not found)
path_btr00521.kgml: --- 0.15 seconds ---

path_btr00540.kgml: Lipopolysaccharide biosynthesis
path_btr00540.kgml: Initialization took 0.13 seconds
path_btr00540.kgml:
path_btr00540.kgml: Found a trail of span 3 containing skipped vertices
path_btr00540.kgml: 90 -> [89] -> 88 -> 53
path_btr00540.kgml: R04567 -> [R04587] -> R04550 -> R04606
path_btr00540.kgml: btr:BT_0921 -> [btr:BT_1584] -> btr:BT_0919 -> btr:BT_0923
path_btr00540.kgml: 2.3.1.129 -> [3.5.1.108] -> 2.3.1.191 -> 2.4.1.182
path_btr00540.kgml: Skipped genes: btr:BT_0922, btr:BT_0920
path_btr00540.kgml:
path_btr00540.kgml: Found a trail of span 3 without skipping any vertex
path_btr00540.kgml: 45 -> 80 -> 79
path_btr00540.kgml: R04657 -> R04658 -> R05074
path_btr00540.kgml: btr:BT_0296 -> btr:BT_0295 -> btr:BT_0295
path_btr00540.kgml: 2.7.1.130 -> 2.4.99.12 -> 2.4.99.13
path_btr00540.kgml:
path_btr00540.kgml: Found a trail of span 2 containing skipped vertices
path_btr00540.kgml: 90 -> [89 -> 88] -> 53
path_btr00540.kgml: R04567 -> [R04587 -> R04550] -> R04606
path_btr00540.kgml: btr:BT_0921 -> [btr:BT_1584 -> btr:BT_0919] -> btr:BT_0923
path_btr00540.kgml: 2.3.1.129 -> [3.5.1.108 -> 2.3.1.191] -> 2.4.1.182
path_btr00540.kgml: Skipped genes: btr:BT_0922
path_btr00540.kgml:
path_btr00540.kgml: Found a trail of span 2 containing skipped vertices
path_btr00540.kgml: 45 -> [80] -> 79
path_btr00540.kgml: R04657 -> [R04658] -> R05074
path_btr00540.kgml: btr:BT_0296 -> [btr:BT_0295] -> btr:BT_0295
path_btr00540.kgml: 2.7.1.130 -> [2.4.99.12] -> 2.4.99.13
path_btr00540.kgml:
path_btr00540.kgml: --- 0.45 seconds ---

path_btr00550.kgml: Peptidoglycan biosynthesis
path_btr00550.kgml: Initialization took 0.18 seconds
path_btr00550.kgml:
path_btr00550.kgml: Found a trail of span 7 containing skipped vertices
path_btr00550.kgml: 59 -> 33 -> 32 -> 34 -> 23 -> 35 -> 36
path_btr00550.kgml: {R03191, R03192} -> R03193 -> R02783 -> R02788 -> R04617 -> R05630 -> R05032
path_btr00550.kgml: btr:BT_1589 -> btr:BT_1590 -> btr:BT_1593 -> btr:BT_1596 -> btr:BT_1595 -> btr:BT_1594 -> btr:BT_1591
path_btr00550.kgml: {1.3.1.98, 1.3.1.98} -> 6.3.2.8 -> 6.3.2.9 -> 6.3.2.13 -> 6.3.2.10 -> 2.7.8.13 -> 2.4.1.227
path_btr00550.kgml: Skipped genes: btr:BT_1592
path_btr00550.kgml:
path_btr00550.kgml: Found a trail of span 6 containing skipped vertices
path_btr00550.kgml: 59 -> 33 -> 32 -> 34 -> [23] -> 35 -> 36
path_btr00550.kgml: {R03191, R03192} -> R03193 -> R02783 -> R02788 -> [R04617] -> R05630 -> R05032
path_btr00550.kgml: btr:BT_1589 -> btr:BT_1590 -> btr:BT_1593 -> btr:BT_1596 -> [btr:BT_1595] -> btr:BT_1594 -> btr:BT_1591
path_btr00550.kgml: {1.3.1.98, 1.3.1.98} -> 6.3.2.8 -> 6.3.2.9 -> 6.3.2.13 -> [6.3.2.10] -> 2.7.8.13 -> 2.4.1.227
path_btr00550.kgml: Skipped genes: btr:BT_1592, btr:BT_1595
path_btr00550.kgml:
path_btr00550.kgml: Found a trail of span 6 containing skipped vertices
path_btr00550.kgml: 59 -> 33 -> 32 -> [34] -> 23 -> 35 -> 36
path_btr00550.kgml: {R03191, R03192} -> R03193 -> R02783 -> [R02788] -> R04617 -> R05630 -> R05032
path_btr00550.kgml: btr:BT_1589 -> btr:BT_1590 -> btr:BT_1593 -> [btr:BT_1596] -> btr:BT_1595 -> btr:BT_1594 -> btr:BT_1591
path_btr00550.kgml: {1.3.1.98, 1.3.1.98} -> 6.3.2.8 -> 6.3.2.9 -> [6.3.2.13] -> 6.3.2.10 -> 2.7.8.13 -> 2.4.1.227
path_btr00550.kgml: Skipped genes: btr:BT_1592
path_btr00550.kgml:
path_btr00550.kgml: Found a trail of span 6 containing skipped vertices
path_btr00550.kgml: 59 -> 33 -> [32] -> 34 -> 23 -> 35 -> 36
path_btr00550.kgml: {R03191, R03192} -> R03193 -> [R02783] -> R02788 -> R04617 -> R05630 -> R05032
path_btr00550.kgml: btr:BT_1589 -> btr:BT_1590 -> [btr:BT_1593] -> btr:BT_1596 -> btr:BT_1595 -> btr:BT_1594 -> btr:BT_1591
path_btr00550.kgml: {1.3.1.98, 1.3.1.98} -> 6.3.2.8 -> [6.3.2.9] -> 6.3.2.13 -> 6.3.2.10 -> 2.7.8.13 -> 2.4.1.227
path_btr00550.kgml: Skipped genes: btr:BT_1593, btr:BT_1592
path_btr00550.kgml:
path_btr00550.kgml: Found a trail of span 6 containing skipped vertices
path_btr00550.kgml: 59 -> [33] -> 32 -> 34 -> 23 -> 35 -> 36
path_btr00550.kgml: {R03191, R03192} -> [R03193] -> R02783 -> R02788 -> R04617 -> R05630 -> R05032
path_btr00550.kgml: btr:BT_1589 -> [btr:BT_1590] -> btr:BT_1593 -> btr:BT_1596 -> btr:BT_1595 -> btr:BT_1594 -> btr:BT_1591
path_btr00550.kgml: {1.3.1.98, 1.3.1.98} -> [6.3.2.8] -> 6.3.2.9 -> 6.3.2.13 -> 6.3.2.10 -> 2.7.8.13 -> 2.4.1.227
path_btr00550.kgml: Skipped genes: btr:BT_1590, btr:BT_1592
path_btr00550.kgml:
path_btr00550.kgml: Found a trail of span 6 containing skipped vertices
path_btr00550.kgml: 59 -> 33 -> 32 -> 34 -> 23 -> [35] -> 36
path_btr00550.kgml: {R03191, R03192} -> R03193 -> R02783 -> R02788 -> R04617 -> [R05630] -> R05032
path_btr00550.kgml: btr:BT_1589 -> btr:BT_1590 -> btr:BT_1593 -> btr:BT_1596 -> btr:BT_1595 -> [btr:BT_1594] -> btr:BT_1591
path_btr00550.kgml: {1.3.1.98, 1.3.1.98} -> 6.3.2.8 -> 6.3.2.9 -> 6.3.2.13 -> 6.3.2.10 -> [2.7.8.13] -> 2.4.1.227
path_btr00550.kgml: Skipped genes: btr:BT_1592, btr:BT_1594
path_btr00550.kgml:
path_btr00550.kgml: Found a trail of span 5 containing skipped vertices
path_btr00550.kgml: 59 -> 33 -> 32 -> 34 -> [23 -> 35] -> 36
path_btr00550.kgml: {R03191, R03192} -> R03193 -> R02783 -> R02788 -> [R04617 -> R05630] -> R05032
path_btr00550.kgml: btr:BT_1589 -> btr:BT_1590 -> btr:BT_1593 -> btr:BT_1596 -> [btr:BT_1595 -> btr:BT_1594] -> btr:BT_1591
path_btr00550.kgml: {1.3.1.98, 1.3.1.98} -> 6.3.2.8 -> 6.3.2.9 -> 6.3.2.13 -> [6.3.2.10 -> 2.7.8.13] -> 2.4.1.227
path_btr00550.kgml: Skipped genes: btr:BT_1592, btr:BT_1595, btr:BT_1594
path_btr00550.kgml:
path_btr00550.kgml: Found a trail of span 5 containing skipped vertices
path_btr00550.kgml: 59 -> 33 -> 32 -> [34 -> 23] -> 35 -> 36
path_btr00550.kgml: {R03191, R03192} -> R03193 -> R02783 -> [R02788 -> R04617] -> R05630 -> R05032
path_btr00550.kgml: btr:BT_1589 -> btr:BT_1590 -> btr:BT_1593 -> [btr:BT_1596 -> btr:BT_1595] -> btr:BT_1594 -> btr:BT_1591
path_btr00550.kgml: {1.3.1.98, 1.3.1.98} -> 6.3.2.8 -> 6.3.2.9 -> [6.3.2.13 -> 6.3.2.10] -> 2.7.8.13 -> 2.4.1.227
path_btr00550.kgml: Skipped genes: btr:BT_1592
path_btr00550.kgml:
path_btr00550.kgml: Found a trail of span 5 containing skipped vertices
path_btr00550.kgml: 59 -> 33 -> [32 -> 34] -> 23 -> 35 -> 36
path_btr00550.kgml: {R03191, R03192} -> R03193 -> [R02783 -> R02788] -> R04617 -> R05630 -> R05032
path_btr00550.kgml: btr:BT_1589 -> btr:BT_1590 -> [btr:BT_1593 -> btr:BT_1596] -> btr:BT_1595 -> btr:BT_1594 -> btr:BT_1591
path_btr00550.kgml: {1.3.1.98, 1.3.1.98} -> 6.3.2.8 -> [6.3.2.9 -> 6.3.2.13] -> 6.3.2.10 -> 2.7.8.13 -> 2.4.1.227
path_btr00550.kgml: Skipped genes: btr:BT_1593, btr:BT_1592
path_btr00550.kgml:
path_btr00550.kgml: Found a trail of span 5 containing skipped vertices
path_btr00550.kgml: 59 -> [33 -> 32] -> 34 -> 23 -> 35 -> 36
path_btr00550.kgml: {R03191, R03192} -> [R03193 -> R02783] -> R02788 -> R04617 -> R05630 -> R05032
path_btr00550.kgml: btr:BT_1589 -> [btr:BT_1590 -> btr:BT_1593] -> btr:BT_1596 -> btr:BT_1595 -> btr:BT_1594 -> btr:BT_1591
path_btr00550.kgml: {1.3.1.98, 1.3.1.98} -> [6.3.2.8 -> 6.3.2.9] -> 6.3.2.13 -> 6.3.2.10 -> 2.7.8.13 -> 2.4.1.227
path_btr00550.kgml: Skipped genes: btr:BT_1590, btr:BT_1593, btr:BT_1592
path_btr00550.kgml:
path_btr00550.kgml: Found a trail of span 4 containing skipped vertices
path_btr00550.kgml: 30 -> 23 -> 35 -> 36
path_btr00550.kgml: R01150 -> R04617 -> R05630 -> R05032
path_btr00550.kgml: btr:BT_1588 -> btr:BT_1595 -> btr:BT_1594 -> btr:BT_1591
path_btr00550.kgml: 6.3.2.4 -> 6.3.2.10 -> 2.7.8.13 -> 2.4.1.227
path_btr00550.kgml: Skipped genes: btr:BT_1590, btr:BT_1593, btr:BT_1592, btr:BT_1589
path_btr00550.kgml:
path_btr00550.kgml: Found a trail of span 4 containing skipped vertices
path_btr00550.kgml: 30 -> 29 -> 28 -> 27
path_btr00550.kgml: R01150 -> R04573 -> R05629 -> R05662
path_btr00550.kgml: btr:BT_1588 -> btr:BT_1595 -> btr:BT_1594 -> btr:BT_1591
path_btr00550.kgml: 6.3.2.4 -> 6.3.2.10 -> 2.7.8.13 -> 2.4.1.227
path_btr00550.kgml: Skipped genes: btr:BT_1590, btr:BT_1593, btr:BT_1592, btr:BT_1589
path_btr00550.kgml:
path_btr00550.kgml: Found a trail of span 3 containing skipped vertices
path_btr00550.kgml: 30 -> [23] -> 35 -> 36
path_btr00550.kgml: R01150 -> [R04617] -> R05630 -> R05032
path_btr00550.kgml: btr:BT_1588 -> [btr:BT_1595] -> btr:BT_1594 -> btr:BT_1591
path_btr00550.kgml: 6.3.2.4 -> [6.3.2.10] -> 2.7.8.13 -> 2.4.1.227
path_btr00550.kgml: Skipped genes: btr:BT_1590, btr:BT_1593, btr:BT_1592, btr:BT_1589
path_btr00550.kgml:
path_btr00550.kgml: Found a trail of span 3 containing skipped vertices
path_btr00550.kgml: 30 -> [29] -> 28 -> 27
path_btr00550.kgml: R01150 -> [R04573] -> R05629 -> R05662
path_btr00550.kgml: btr:BT_1588 -> [btr:BT_1595] -> btr:BT_1594 -> btr:BT_1591
path_btr00550.kgml: 6.3.2.4 -> [6.3.2.10] -> 2.7.8.13 -> 2.4.1.227
path_btr00550.kgml: Skipped genes: btr:BT_1590, btr:BT_1593, btr:BT_1592, btr:BT_1589
path_btr00550.kgml:
path_btr00550.kgml: Found a trail of span 3 containing skipped vertices
path_btr00550.kgml: 30 -> 29 -> [28] -> 27
path_btr00550.kgml: R01150 -> R04573 -> [R05629] -> R05662
path_btr00550.kgml: btr:BT_1588 -> btr:BT_1595 -> [btr:BT_1594] -> btr:BT_1591
path_btr00550.kgml: 6.3.2.4 -> 6.3.2.10 -> [2.7.8.13] -> 2.4.1.227
path_btr00550.kgml: Skipped genes: btr:BT_1590, btr:BT_1593, btr:BT_1592, btr:BT_1594, btr:BT_1589
path_btr00550.kgml:
path_btr00550.kgml: Found a trail of span 2 containing skipped vertices
path_btr00550.kgml: 30 -> [23 -> 35] -> 36
path_btr00550.kgml: R01150 -> [R04617 -> R05630] -> R05032
path_btr00550.kgml: btr:BT_1588 -> [btr:BT_1595 -> btr:BT_1594] -> btr:BT_1591
path_btr00550.kgml: 6.3.2.4 -> [6.3.2.10 -> 2.7.8.13] -> 2.4.1.227
path_btr00550.kgml: Skipped genes: btr:BT_1590, btr:BT_1589
path_btr00550.kgml:
path_btr00550.kgml: Found a trail of span 2 containing skipped vertices
path_btr00550.kgml: 30 -> [29 -> 28] -> 27
path_btr00550.kgml: R01150 -> [R04573 -> R05629] -> R05662
path_btr00550.kgml: btr:BT_1588 -> [btr:BT_1595 -> btr:BT_1594] -> btr:BT_1591
path_btr00550.kgml: 6.3.2.4 -> [6.3.2.10 -> 2.7.8.13] -> 2.4.1.227
path_btr00550.kgml: Skipped genes: btr:BT_1590, btr:BT_1589
path_btr00550.kgml:
path_btr00550.kgml: --- 1.42 seconds ---

path_btr00561.kgml: Glycerolipid metabolism
path_btr00561.kgml: Initialization took 0.09 seconds
path_btr00561.kgml: (not found)
path_btr00561.kgml: --- 0.15 seconds ---

path_btr00562.kgml: Inositol phosphate metabolism
path_btr00562.kgml: Initialization took 0.10 seconds
path_btr00562.kgml: (not found)
path_btr00562.kgml: --- 0.16 seconds ---

path_btr00564.kgml: Glycerophospholipid metabolism
path_btr00564.kgml: Initialization took 0.25 seconds
path_btr00564.kgml:
path_btr00564.kgml: Found a trail of span 2 without skipping any vertex
path_btr00564.kgml: 103 -> 135
path_btr00564.kgml: R01800 -> R02055
path_btr00564.kgml: btr:BT_0804 -> btr:BT_0803
path_btr00564.kgml: 2.7.8.8 -> 4.1.1.65
path_btr00564.kgml:
path_btr00564.kgml: --- 0.36 seconds ---

path_btr00621.kgml: Dioxin degradation
path_btr00621.kgml: Initialization took 0.06 seconds
path_btr00621.kgml: (not found)
path_btr00621.kgml: --- 0.10 seconds ---

path_btr00624.kgml: Polycyclic aromatic hydrocarbon degradation
path_btr00624.kgml: Initialization took 0.05 seconds
path_btr00624.kgml: (not found)
path_btr00624.kgml: --- 0.09 seconds ---

path_btr00625.kgml: Chloroalkane and chloroalkene degradation
path_btr00625.kgml: Initialization took 0.05 seconds
path_btr00625.kgml: (not found)
path_btr00625.kgml: --- 0.10 seconds ---

path_btr00626.kgml: Naphthalene degradation
path_btr00626.kgml: Initialization took 0.06 seconds
path_btr00626.kgml: (not found)
path_btr00626.kgml: --- 0.11 seconds ---

path_btr00630.kgml: Glyoxylate and dicarboxylate metabolism
path_btr00630.kgml: Initialization took 0.19 seconds
path_btr00630.kgml: (not found)
path_btr00630.kgml: --- 0.23 seconds ---

path_btr00660.kgml: C5-Branched dibasic acid metabolism
path_btr00660.kgml: Initialization took 0.06 seconds
path_btr00660.kgml: (not found)
path_btr00660.kgml: --- 0.10 seconds ---

path_btr00670.kgml: One carbon pool by folate
path_btr00670.kgml: Initialization took 0.19 seconds
path_btr00670.kgml:
path_btr00670.kgml: Found a trail of span 4 containing skipped vertices
path_btr00670.kgml: 24 -> 23 -> 52 -> [24] -> 68
path_btr00670.kgml: {R02235, R02236} -> {R00936, R00939} -> R02101 -> [{R02235, R02236}] -> {R00937, R00940}
path_btr00670.kgml: btr:BT_1567 -> btr:BT_1567 -> btr:BT_1568 -> [btr:BT_1567] -> btr:BT_1567
path_btr00670.kgml: {1.5.1.3, 1.5.1.3} -> {1.5.1.3, 1.5.1.3} -> 2.1.1.45 -> [{1.5.1.3, 1.5.1.3}] -> {1.5.1.3, 1.5.1.3}
path_btr00670.kgml:
path_btr00670.kgml: --- 5.90 seconds ---

path_btr00680.kgml: Methane metabolism
path_btr00680.kgml: Initialization took 0.09 seconds
path_btr00680.kgml: (not found)
path_btr00680.kgml: --- 0.14 seconds ---

path_btr00730.kgml: Thiamine metabolism
path_btr00730.kgml: Initialization took 0.18 seconds
path_btr00730.kgml:
path_btr00730.kgml: Found a trail of span 3 containing skipped vertices
path_btr00730.kgml: 94 -> 75 -> 97
path_btr00730.kgml: R03472 -> R04509 -> R10712
path_btr00730.kgml: btr:BT_0766 -> {btr:BT_0761, btr:BT_2648} -> {btr:BT_0762, btr:BT_2387}
path_btr00730.kgml: 4.1.99.17 -> 2.7.4.7 -> 2.5.1.3
path_btr00730.kgml: Skipped genes: btr:BT_0765, btr:BT_0764, btr:BT_0763
path_btr00730.kgml:
path_btr00730.kgml: Found a trail of span 3 without skipping any vertex
path_btr00730.kgml: 76 -> 75 -> 93
path_btr00730.kgml: R03471 -> R04509 -> R03223
path_btr00730.kgml: {btr:BT_0761, btr:BT_2648} -> {btr:BT_0761, btr:BT_2648} -> {btr:BT_0762, btr:BT_2387}
path_btr00730.kgml: 2.7.1.49 -> 2.7.4.7 -> 2.5.1.3
path_btr00730.kgml:
path_btr00730.kgml: Found a trail of span 3 without skipping any vertex
path_btr00730.kgml: 76 -> 75 -> 97
path_btr00730.kgml: R03471 -> R04509 -> R10712
path_btr00730.kgml: {btr:BT_0761, btr:BT_2648} -> {btr:BT_0761, btr:BT_2648} -> {btr:BT_0762, btr:BT_2387}
path_btr00730.kgml: 2.7.1.49 -> 2.7.4.7 -> 2.5.1.3
path_btr00730.kgml:
path_btr00730.kgml: Found a trail of span 2 containing skipped vertices
path_btr00730.kgml: 94 -> [75] -> 97
path_btr00730.kgml: R03472 -> [R04509] -> R10712
path_btr00730.kgml: btr:BT_0766 -> [{btr:BT_0761, btr:BT_2648}] -> {btr:BT_0762, btr:BT_2387}
path_btr00730.kgml: 4.1.99.17 -> [2.7.4.7] -> 2.5.1.3
path_btr00730.kgml: Skipped genes: btr:BT_0765, btr:BT_0764, btr:BT_0763
path_btr00730.kgml:
path_btr00730.kgml: Found a trail of span 2 containing skipped vertices
path_btr00730.kgml: 94 -> [75] -> 93
path_btr00730.kgml: R03472 -> [R04509] -> R03223
path_btr00730.kgml: btr:BT_0766 -> [{btr:BT_0761, btr:BT_2648}] -> {btr:BT_0762, btr:BT_2387}
path_btr00730.kgml: 4.1.99.17 -> [2.7.4.7] -> 2.5.1.3
path_btr00730.kgml: Skipped genes: btr:BT_0765, btr:BT_0764, btr:BT_0763
path_btr00730.kgml:
path_btr00730.kgml: Found a trail of span 2 containing skipped vertices
path_btr00730.kgml: 70 -> 69
path_btr00730.kgml: R07463 -> R10247
path_btr00730.kgml: btr:BT_0765 -> btr:BT_0763
path_btr00730.kgml: 1.4.3.19 -> 2.8.1.10
path_btr00730.kgml: Skipped genes: btr:BT_0764
path_btr00730.kgml:
path_btr00730.kgml: Found a trail of span 2 containing skipped vertices
path_btr00730.kgml: 76 -> [75] -> 97
path_btr00730.kgml: R03471 -> [R04509] -> R10712
path_btr00730.kgml: {btr:BT_0761, btr:BT_2648} -> [{btr:BT_0761, btr:BT_2648}] -> {btr:BT_0762, btr:BT_2387}
path_btr00730.kgml: 2.7.1.49 -> [2.7.4.7] -> 2.5.1.3
path_btr00730.kgml:
path_btr00730.kgml: Found a trail of span 2 containing skipped vertices
path_btr00730.kgml: 76 -> [75] -> 93
path_btr00730.kgml: R03471 -> [R04509] -> R03223
path_btr00730.kgml: {btr:BT_0761, btr:BT_2648} -> [{btr:BT_0761, btr:BT_2648}] -> {btr:BT_0762, btr:BT_2387}
path_btr00730.kgml: 2.7.1.49 -> [2.7.4.7] -> 2.5.1.3
path_btr00730.kgml:
path_btr00730.kgml: --- 0.79 seconds ---

path_btr00740.kgml: Riboflavin metabolism
path_btr00740.kgml: Initialization took 0.09 seconds
path_btr00740.kgml:
path_btr00740.kgml: Found a trail of span 2 without skipping any vertex
path_btr00740.kgml: 41 -> 42
path_btr00740.kgml: R04457 -> R00066
path_btr00740.kgml: btr:BT_1314 -> btr:BT_1315
path_btr00740.kgml: 2.5.1.78 -> 2.5.1.9
path_btr00740.kgml:
path_btr00740.kgml: --- 0.25 seconds ---

path_btr00750.kgml: Vitamin B6 metabolism
path_btr00750.kgml: Initialization took 0.08 seconds
path_btr00750.kgml: (not found)
path_btr00750.kgml: --- 0.13 seconds ---

path_btr00760.kgml: Nicotinate and nicotinamide metabolism
path_btr00760.kgml: Initialization took 0.13 seconds
path_btr00760.kgml: (not found)
path_btr00760.kgml: --- 0.21 seconds ---

path_btr00770.kgml: Pantothenate and CoA biosynthesis
path_btr00770.kgml: Initialization took 0.18 seconds
path_btr00770.kgml:
path_btr00770.kgml: Found a trail of span 2 containing skipped vertices
path_btr00770.kgml: 82 -> 81
path_btr00770.kgml: R00006 -> R03051
path_btr00770.kgml: btr:BT_1560 -> btr:BT_1549
path_btr00770.kgml: 2.2.1.6 -> 1.1.1.86
path_btr00770.kgml: Skipped genes: btr:BT_1551, btr:BT_1552
path_btr00770.kgml:
path_btr00770.kgml: --- 0.28 seconds ---

path_btr00780.kgml: Biotin metabolism
path_btr00780.kgml: Initialization took 0.14 seconds
path_btr00780.kgml:
path_btr00780.kgml: Found a trail of span 4 containing skipped vertices
path_btr00780.kgml: 95 -> 53 -> [56 -> 59] -> 74 -> 67
path_btr00780.kgml: R10115 -> R10116 -> [R10117 -> R10118] -> R10119 -> R10120
path_btr00780.kgml: {btr:BT_0819, btr:BT_1327, btr:BT_1328} -> btr:BT_0817 -> [btr:BT_0920 -> {btr:BT_0141, btr:BT_0644}] -> {btr:BT_0819, btr:BT_1327, btr:BT_1328} -> btr:BT_0817
path_btr00780.kgml: {2.3.1.179, 2.3.1.41} -> 1.1.1.100 -> [4.2.1.59 -> 1.3.1.10] -> {2.3.1.179, 2.3.1.41} -> 1.1.1.100
path_btr00780.kgml: Skipped genes: btr:BT_0818
path_btr00780.kgml:
path_btr00780.kgml: Found a trail of span 4 containing skipped vertices
path_btr00780.kgml: 94 -> [53 -> 56] -> 59 -> 64 -> [67 -> 70] -> 73
path_btr00780.kgml: R10115 -> [R10116 -> R10117] -> R10118 -> R10119 -> [R10120 -> R10121] -> R10122
path_btr00780.kgml: btr:BT_0142 -> [btr:BT_0817 -> btr:BT_0920] -> {btr:BT_0141, btr:BT_0644} -> btr:BT_0142 -> [btr:BT_0817 -> btr:BT_0920] -> {btr:BT_0141, btr:BT_0644}
path_btr00780.kgml: {2.3.1.179, 2.3.1.41} -> [1.1.1.100 -> 4.2.1.59] -> 1.3.1.10 -> {2.3.1.179, 2.3.1.41} -> [1.1.1.100 -> 4.2.1.59] -> 1.3.1.10
path_btr00780.kgml:
path_btr00780.kgml: --- 0.34 seconds ---

path_btr00785.kgml: Lipoic acid metabolism
path_btr00785.kgml: Initialization took 0.06 seconds
path_btr00785.kgml: (not found)
path_btr00785.kgml: --- 0.11 seconds ---

path_btr00790.kgml: Folate biosynthesis
path_btr00790.kgml: Initialization took 0.09 seconds
path_btr00790.kgml: (not found)
path_btr00790.kgml: --- 0.14 seconds ---

path_btr00860.kgml: Porphyrin and chlorophyll metabolism
path_btr00860.kgml: Initialization took 0.09 seconds
path_btr00860.kgml: (not found)
path_btr00860.kgml: --- 0.13 seconds ---

path_btr00900.kgml: Terpenoid backbone biosynthesis
path_btr00900.kgml: Initialization took 0.09 seconds
path_btr00900.kgml: (not found)
path_btr00900.kgml: --- 0.18 seconds ---

path_btr00906.kgml: Carotenoid biosynthesis
path_btr00906.kgml: Initialization took 0.06 seconds
path_btr00906.kgml: (not found)
path_btr00906.kgml: --- 0.11 seconds ---

path_btr00910.kgml: Nitrogen metabolism
path_btr00910.kgml: Initialization took 0.09 seconds
path_btr00910.kgml: (not found)
path_btr00910.kgml: --- 0.14 seconds ---

path_btr00970.kgml: Aminoacyl-tRNA biosynthesis
path_btr00970.kgml: Initialization took 0.48 seconds
path_btr00970.kgml: (not found)
path_btr00970.kgml: --- 0.53 seconds ---

path_btr01040.kgml: Biosynthesis of unsaturated fatty acids
path_btr01040.kgml: Initialization took 0.05 seconds
path_btr01040.kgml: (not found)
path_btr01040.kgml: --- 0.10 seconds ---

--- 49.82 seconds ---
