# Supplementary material for: CoMetGeNe: mining conserved neighborhood patterns in metabolic and genomic contexts
Source: BMC Bioinformatics. 2019 Jan 10;20:19. doi: 10.1186/s12859-018-2542-2 (PMC6327494; doi:10.1186/s12859-018-2542-2)
Supplement: Supplementary file 14 — Trail finding results for completely assembled representative bacterial genomes present in NCBI Genomes. Of the 1,545 fully assembled representative bacterial genomes in NCBI, corresponding entries have been identified in KEGG for 1,467 species, for which trail finding has been performed for all combinations of gap parameters δG and δD ranging from 0 to 3. This additional file is available from https://doi.org/10.6084/m9.figshare.7288769. (GZ 178,532 kb) [file 12859_2018_2542_MOESM14_ESM.gz › results/dar_dG2_dD1.hnet]

--- delta_G = 2, delta_D = 1 ---

path_dar00010.kgml: Glycolysis / Gluconeogenesis
path_dar00010.kgml: Initialization took 2.54 seconds
path_dar00010.kgml:
path_dar00010.kgml: Found a trail of span 4 containing skipped vertices
path_dar00010.kgml: 76 -> [57] -> 14 -> 57 -> [14] -> 60
path_dar00010.kgml: R01512 -> [R01061] -> R01070 -> R01061 -> [R01070] -> R04780
path_dar00010.kgml: dar:Daro_3594 -> [{dar:Daro_3592, dar:Daro_3625}] -> {dar:Daro_3596, dar:Daro_3624} -> {dar:Daro_3592, dar:Daro_3625} -> [{dar:Daro_3596, dar:Daro_3624}] -> {dar:Daro_3589, dar:Daro_3628}
path_dar00010.kgml: 2.7.2.3 -> [{1.2.1.12, 1.2.1.59}] -> 4.1.2.13 -> {1.2.1.12, 1.2.1.59} -> [4.1.2.13] -> 3.1.3.11
path_dar00010.kgml: Skipped genes: dar:Daro_3595, dar:Daro_3626, dar:Daro_3627, dar:Daro_3593
path_dar00010.kgml:
path_dar00010.kgml: Found a trail of span 4 containing skipped vertices
path_dar00010.kgml: 75 -> 49 -> 50 -> [124] -> 48
path_dar00010.kgml: R07618 -> R03270 -> R02569 -> [R01196] -> R00014
path_dar00010.kgml: {dar:Daro_0440, dar:Daro_2857} -> {dar:Daro_0442, dar:Daro_3700, dar:Daro_3701} -> dar:Daro_0441 -> [dar:Daro_2840] -> {dar:Daro_0442, dar:Daro_3700, dar:Daro_3701}
path_dar00010.kgml: 1.8.1.4 -> 1.2.4.1 -> 2.3.1.12 -> [{1.2.7.1, 1.2.7.11}] -> {1.2.4.1, 2.2.1.6, 4.1.1.1}
path_dar00010.kgml:
path_dar00010.kgml: --- 4.86 seconds ---

path_dar00020.kgml: Citrate cycle (TCA cycle)
path_dar00020.kgml: Initialization took 1.50 seconds
path_dar00020.kgml: Aborted (analysis takes longer than 300 seconds)

path_dar00030.kgml: Pentose phosphate pathway
path_dar00030.kgml: Initialization took 0.90 seconds
path_dar00030.kgml:
path_dar00030.kgml: Found a trail of span 4 containing skipped vertices
path_dar00030.kgml: 52 -> [49] -> 50 -> 46 -> 49
path_dar00030.kgml: R04780 -> [R01830] -> R01070 -> R01641 -> R01830
path_dar00030.kgml: {dar:Daro_3589, dar:Daro_3628} -> [{dar:Daro_3591, dar:Daro_3626}] -> {dar:Daro_3596, dar:Daro_3624} -> {dar:Daro_3591, dar:Daro_3626} -> {dar:Daro_3591, dar:Daro_3626}
path_dar00030.kgml: 3.1.3.11 -> [2.2.1.1] -> 4.1.2.13 -> 2.2.1.1 -> 2.2.1.1
path_dar00030.kgml: Skipped genes: dar:Daro_3625, dar:Daro_3627
path_dar00030.kgml:
path_dar00030.kgml: Found a trail of span 3 without skipping any vertex
path_dar00030.kgml: 157 -> 57 -> 156
path_dar00030.kgml: {R02736, R10907} -> R02035 -> R10221
path_dar00030.kgml: dar:Daro_2070 -> dar:Daro_2071 -> dar:Daro_2069
path_dar00030.kgml: {1.1.1.363, 1.1.1.49, 1.1.1.363, 1.1.1.388} -> 3.1.1.31 -> {1.1.1.343, 1.1.1.351}
path_dar00030.kgml:
path_dar00030.kgml: Found a trail of span 3 without skipping any vertex
path_dar00030.kgml: 157 -> 57 -> 56
path_dar00030.kgml: {R02736, R10907} -> R02035 -> R01528
path_dar00030.kgml: dar:Daro_2070 -> dar:Daro_2071 -> dar:Daro_2069
path_dar00030.kgml: {1.1.1.363, 1.1.1.49, 1.1.1.363, 1.1.1.388} -> 3.1.1.31 -> {1.1.1.351, 1.1.1.44}
path_dar00030.kgml:
path_dar00030.kgml: Found a trail of span 3 without skipping any vertex
path_dar00030.kgml: 58 -> 57 -> 156
path_dar00030.kgml: R02736 -> R02035 -> R10221
path_dar00030.kgml: dar:Daro_2070 -> dar:Daro_2071 -> dar:Daro_2069
path_dar00030.kgml: {1.1.1.363, 1.1.1.49} -> 3.1.1.31 -> {1.1.1.343, 1.1.1.351}
path_dar00030.kgml:
path_dar00030.kgml: Found a trail of span 2 without skipping any vertex
path_dar00030.kgml: 93 -> 77
path_dar00030.kgml: R01621 -> R01827
path_dar00030.kgml: dar:Daro_2063 -> dar:Daro_2062
path_dar00030.kgml: 4.1.2.9 -> 2.2.1.2
path_dar00030.kgml:
path_dar00030.kgml: Found a trail of span 2 containing skipped vertices
path_dar00030.kgml: 157 -> [57] -> 156
path_dar00030.kgml: {R02736, R10907} -> [R02035] -> R10221
path_dar00030.kgml: dar:Daro_2070 -> [dar:Daro_2071] -> dar:Daro_2069
path_dar00030.kgml: {1.1.1.363, 1.1.1.49, 1.1.1.363, 1.1.1.388} -> [3.1.1.31] -> {1.1.1.343, 1.1.1.351}
path_dar00030.kgml:
path_dar00030.kgml: Found a trail of span 2 containing skipped vertices
path_dar00030.kgml: 157 -> [57] -> 56
path_dar00030.kgml: {R02736, R10907} -> [R02035] -> R01528
path_dar00030.kgml: dar:Daro_2070 -> [dar:Daro_2071] -> dar:Daro_2069
path_dar00030.kgml: {1.1.1.363, 1.1.1.49, 1.1.1.363, 1.1.1.388} -> [3.1.1.31] -> {1.1.1.351, 1.1.1.44}
path_dar00030.kgml:
path_dar00030.kgml: Found a trail of span 2 containing skipped vertices
path_dar00030.kgml: 58 -> [57] -> 156
path_dar00030.kgml: R02736 -> [R02035] -> R10221
path_dar00030.kgml: dar:Daro_2070 -> [dar:Daro_2071] -> dar:Daro_2069
path_dar00030.kgml: {1.1.1.363, 1.1.1.49} -> [3.1.1.31] -> {1.1.1.343, 1.1.1.351}
path_dar00030.kgml:
path_dar00030.kgml: Found a trail of span 2 containing skipped vertices
path_dar00030.kgml: 58 -> [57] -> 56
path_dar00030.kgml: R02736 -> [R02035] -> R01528
path_dar00030.kgml: dar:Daro_2070 -> [dar:Daro_2071] -> dar:Daro_2069
path_dar00030.kgml: {1.1.1.363, 1.1.1.49} -> [3.1.1.31] -> {1.1.1.351, 1.1.1.44}
path_dar00030.kgml:
path_dar00030.kgml: --- 7.62 seconds ---

path_dar00040.kgml: Pentose and glucuronate interconversions
path_dar00040.kgml: Initialization took 0.08 seconds
path_dar00040.kgml: (not found)
path_dar00040.kgml: --- 0.13 seconds ---

path_dar00051.kgml: Fructose and mannose metabolism
path_dar00051.kgml: Initialization took 0.23 seconds
path_dar00051.kgml: (not found)
path_dar00051.kgml: --- 0.31 seconds ---

path_dar00052.kgml: Galactose metabolism
path_dar00052.kgml: Initialization took 0.18 seconds
path_dar00052.kgml: (not found)
path_dar00052.kgml: --- 0.23 seconds ---

path_dar00053.kgml: Ascorbate and aldarate metabolism
path_dar00053.kgml: Initialization took 0.08 seconds
path_dar00053.kgml: (not found)
path_dar00053.kgml: --- 0.13 seconds ---

path_dar00061.kgml: Fatty acid biosynthesis
path_dar00061.kgml: Initialization took 1.09 seconds
path_dar00061.kgml:
path_dar00061.kgml: Found a trail of span 3 containing skipped vertices
path_dar00061.kgml: 147 -> 259 -> 142
path_dar00061.kgml: R01626 -> R04355 -> R04533
path_dar00061.kgml: {dar:Daro_2016, dar:Daro_4014} -> {dar:Daro_1172, dar:Daro_2019, dar:Daro_4170} -> {dar:Daro_2017, dar:Daro_4188}
path_dar00061.kgml: {2.3.1.39, 2.3.1.85, 2.3.1.86} -> {2.3.1.179, 2.3.1.41, 2.3.1.85, 2.3.1.86} -> {1.1.1.100, 2.3.1.85, 2.3.1.86}
path_dar00061.kgml: Skipped genes: dar:Daro_2018
path_dar00061.kgml:
path_dar00061.kgml: Found a trail of span 3 containing skipped vertices
path_dar00061.kgml: 147 -> 53 -> 54
path_dar00061.kgml: R01626 -> R07762 -> R07763
path_dar00061.kgml: {dar:Daro_2016, dar:Daro_4014} -> {dar:Daro_1172, dar:Daro_2019, dar:Daro_4170} -> {dar:Daro_2017, dar:Daro_4188}
path_dar00061.kgml: {2.3.1.39, 2.3.1.85, 2.3.1.86} -> {2.3.1.179, 2.3.1.199, 2.3.1.41} -> 1.1.1.100
path_dar00061.kgml: Skipped genes: dar:Daro_2018
path_dar00061.kgml:
path_dar00061.kgml: Found a trail of span 3 containing skipped vertices
path_dar00061.kgml: 147 -> 58 -> 75
path_dar00061.kgml: R01626 -> R04968 -> R04543
path_dar00061.kgml: {dar:Daro_2016, dar:Daro_4014} -> {dar:Daro_1172, dar:Daro_2019, dar:Daro_4170} -> {dar:Daro_2017, dar:Daro_4188}
path_dar00061.kgml: {2.3.1.39, 2.3.1.85, 2.3.1.86} -> {2.3.1.179, 2.3.1.41, 2.3.1.85, 2.3.1.86} -> {1.1.1.100, 2.3.1.85, 2.3.1.86}
path_dar00061.kgml: Skipped genes: dar:Daro_2018
path_dar00061.kgml:
path_dar00061.kgml: Found a trail of span 3 containing skipped vertices
path_dar00061.kgml: 147 -> 59 -> 86
path_dar00061.kgml: R01626 -> R04726 -> R04566
path_dar00061.kgml: {dar:Daro_2016, dar:Daro_4014} -> {dar:Daro_1172, dar:Daro_2019, dar:Daro_4170} -> {dar:Daro_2017, dar:Daro_4188}
path_dar00061.kgml: {2.3.1.39, 2.3.1.85, 2.3.1.86} -> {2.3.1.179, 2.3.1.41, 2.3.1.85, 2.3.1.86} -> {1.1.1.100, 2.3.1.85, 2.3.1.86}
path_dar00061.kgml: Skipped genes: dar:Daro_2018
path_dar00061.kgml:
path_dar00061.kgml: Found a trail of span 3 without skipping any vertex
path_dar00061.kgml: 147 -> 262 -> 142
path_dar00061.kgml: R01626 -> R10707 -> R04533
path_dar00061.kgml: {dar:Daro_2016, dar:Daro_4014} -> {dar:Daro_2015, dar:Daro_2368} -> {dar:Daro_2017, dar:Daro_4188}
path_dar00061.kgml: {2.3.1.39, 2.3.1.85, 2.3.1.86} -> 2.3.1.180 -> {1.1.1.100, 2.3.1.85, 2.3.1.86}
path_dar00061.kgml:
path_dar00061.kgml: Found a trail of span 3 containing skipped vertices
path_dar00061.kgml: 147 -> 63 -> 130
path_dar00061.kgml: R01626 -> R04952 -> R04953
path_dar00061.kgml: {dar:Daro_2016, dar:Daro_4014} -> {dar:Daro_1172, dar:Daro_2019, dar:Daro_4170} -> {dar:Daro_2017, dar:Daro_4188}
path_dar00061.kgml: {2.3.1.39, 2.3.1.85, 2.3.1.86} -> {2.3.1.179, 2.3.1.41, 2.3.1.85, 2.3.1.86} -> {1.1.1.100, 2.3.1.85, 2.3.1.86}
path_dar00061.kgml: Skipped genes: dar:Daro_2018
path_dar00061.kgml:
path_dar00061.kgml: Found a trail of span 3 containing skipped vertices
path_dar00061.kgml: 147 -> 62 -> 119
path_dar00061.kgml: R01626 -> R04957 -> R04536
path_dar00061.kgml: {dar:Daro_2016, dar:Daro_4014} -> {dar:Daro_1172, dar:Daro_2019, dar:Daro_4170} -> {dar:Daro_2017, dar:Daro_4188}
path_dar00061.kgml: {2.3.1.39, 2.3.1.85, 2.3.1.86} -> {2.3.1.179, 2.3.1.41, 2.3.1.85, 2.3.1.86} -> {1.1.1.100, 2.3.1.85, 2.3.1.86}
path_dar00061.kgml: Skipped genes: dar:Daro_2018
path_dar00061.kgml:
path_dar00061.kgml: Found a trail of span 3 containing skipped vertices
path_dar00061.kgml: 147 -> 61 -> 108
path_dar00061.kgml: R01626 -> R04960 -> R04534
path_dar00061.kgml: {dar:Daro_2016, dar:Daro_4014} -> {dar:Daro_1172, dar:Daro_2019, dar:Daro_4170} -> {dar:Daro_2017, dar:Daro_4188}
path_dar00061.kgml: {2.3.1.39, 2.3.1.85, 2.3.1.86} -> {2.3.1.179, 2.3.1.41, 2.3.1.85, 2.3.1.86} -> {1.1.1.100, 2.3.1.85, 2.3.1.86}
path_dar00061.kgml: Skipped genes: dar:Daro_2018
path_dar00061.kgml:
path_dar00061.kgml: Found a trail of span 3 containing skipped vertices
path_dar00061.kgml: 147 -> 60 -> 97
path_dar00061.kgml: R01626 -> R04963 -> R04964
path_dar00061.kgml: {dar:Daro_2016, dar:Daro_4014} -> {dar:Daro_1172, dar:Daro_2019, dar:Daro_4170} -> {dar:Daro_2017, dar:Daro_4188}
path_dar00061.kgml: {2.3.1.39, 2.3.1.85, 2.3.1.86} -> {2.3.1.179, 2.3.1.41, 2.3.1.85, 2.3.1.86} -> {1.1.1.100, 2.3.1.85, 2.3.1.86}
path_dar00061.kgml: Skipped genes: dar:Daro_2018
path_dar00061.kgml:
path_dar00061.kgml: Found a trail of span 2 containing skipped vertices
path_dar00061.kgml: 147 -> [256] -> 54
path_dar00061.kgml: R01626 -> [R07762] -> R07763
path_dar00061.kgml: {dar:Daro_2016, dar:Daro_4014} -> [{dar:Daro_2374, dar:Daro_4185}] -> {dar:Daro_2017, dar:Daro_4188}
path_dar00061.kgml: {2.3.1.39, 2.3.1.85, 2.3.1.86} -> [{2.3.1.179, 2.3.1.199, 2.3.1.41}] -> 1.1.1.100
path_dar00061.kgml:
path_dar00061.kgml: Found a trail of span 2 containing skipped vertices
path_dar00061.kgml: 147 -> [60] -> 97
path_dar00061.kgml: R01626 -> [R04963] -> R04964
path_dar00061.kgml: {dar:Daro_2016, dar:Daro_4014} -> [{dar:Daro_1172, dar:Daro_2019, dar:Daro_4170}] -> {dar:Daro_2017, dar:Daro_4188}
path_dar00061.kgml: {2.3.1.39, 2.3.1.85, 2.3.1.86} -> [{2.3.1.179, 2.3.1.41, 2.3.1.85, 2.3.1.86}] -> {1.1.1.100, 2.3.1.85, 2.3.1.86}
path_dar00061.kgml:
path_dar00061.kgml: Found a trail of span 2 containing skipped vertices
path_dar00061.kgml: 147 -> [78] -> 75
path_dar00061.kgml: R01626 -> [R04968] -> R04543
path_dar00061.kgml: {dar:Daro_2016, dar:Daro_4014} -> [{dar:Daro_2374, dar:Daro_4185}] -> {dar:Daro_2017, dar:Daro_4188}
path_dar00061.kgml: {2.3.1.39, 2.3.1.85, 2.3.1.86} -> [{2.3.1.179, 2.3.1.41, 2.3.1.85, 2.3.1.86}] -> {1.1.1.100, 2.3.1.85, 2.3.1.86}
path_dar00061.kgml:
path_dar00061.kgml: Found a trail of span 2 containing skipped vertices
path_dar00061.kgml: 147 -> [259] -> 142
path_dar00061.kgml: R01626 -> [R04355] -> R04533
path_dar00061.kgml: {dar:Daro_2016, dar:Daro_4014} -> [{dar:Daro_1172, dar:Daro_2019, dar:Daro_4170}] -> {dar:Daro_2017, dar:Daro_4188}
path_dar00061.kgml: {2.3.1.39, 2.3.1.85, 2.3.1.86} -> [{2.3.1.179, 2.3.1.41, 2.3.1.85, 2.3.1.86}] -> {1.1.1.100, 2.3.1.85, 2.3.1.86}
path_dar00061.kgml:
path_dar00061.kgml: Found a trail of span 2 containing skipped vertices
path_dar00061.kgml: 147 -> [133] -> 130
path_dar00061.kgml: R01626 -> [R04952] -> R04953
path_dar00061.kgml: {dar:Daro_2016, dar:Daro_4014} -> [{dar:Daro_2374, dar:Daro_4185}] -> {dar:Daro_2017, dar:Daro_4188}
path_dar00061.kgml: {2.3.1.39, 2.3.1.85, 2.3.1.86} -> [{2.3.1.179, 2.3.1.41, 2.3.1.85, 2.3.1.86}] -> {1.1.1.100, 2.3.1.85, 2.3.1.86}
path_dar00061.kgml:
path_dar00061.kgml: Found a trail of span 2 containing skipped vertices
path_dar00061.kgml: 147 -> [122] -> 119
path_dar00061.kgml: R01626 -> [R04957] -> R04536
path_dar00061.kgml: {dar:Daro_2016, dar:Daro_4014} -> [{dar:Daro_2374, dar:Daro_4185}] -> {dar:Daro_2017, dar:Daro_4188}
path_dar00061.kgml: {2.3.1.39, 2.3.1.85, 2.3.1.86} -> [{2.3.1.179, 2.3.1.41, 2.3.1.85, 2.3.1.86}] -> {1.1.1.100, 2.3.1.85, 2.3.1.86}
path_dar00061.kgml:
path_dar00061.kgml: Found a trail of span 2 containing skipped vertices
path_dar00061.kgml: 147 -> [61] -> 108
path_dar00061.kgml: R01626 -> [R04960] -> R04534
path_dar00061.kgml: {dar:Daro_2016, dar:Daro_4014} -> [{dar:Daro_1172, dar:Daro_2019, dar:Daro_4170}] -> {dar:Daro_2017, dar:Daro_4188}
path_dar00061.kgml: {2.3.1.39, 2.3.1.85, 2.3.1.86} -> [{2.3.1.179, 2.3.1.41, 2.3.1.85, 2.3.1.86}] -> {1.1.1.100, 2.3.1.85, 2.3.1.86}
path_dar00061.kgml:
path_dar00061.kgml: Found a trail of span 2 containing skipped vertices
path_dar00061.kgml: 147 -> [89] -> 86
path_dar00061.kgml: R01626 -> [R04726] -> R04566
path_dar00061.kgml: {dar:Daro_2016, dar:Daro_4014} -> [{dar:Daro_2374, dar:Daro_4185}] -> {dar:Daro_2017, dar:Daro_4188}
path_dar00061.kgml: {2.3.1.39, 2.3.1.85, 2.3.1.86} -> [{2.3.1.179, 2.3.1.41, 2.3.1.85, 2.3.1.86}] -> {1.1.1.100, 2.3.1.85, 2.3.1.86}
path_dar00061.kgml:
path_dar00061.kgml: --- 5.33 seconds ---

path_dar00072.kgml: Synthesis and degradation of ketone bodies
path_dar00072.kgml: Initialization took 0.14 seconds
path_dar00072.kgml: (not found)
path_dar00072.kgml: --- 0.20 seconds ---

path_dar00130.kgml: Ubiquinone and other terpenoid-quinone biosynthesis
path_dar00130.kgml: Initialization took 0.65 seconds
path_dar00130.kgml:
path_dar00130.kgml: Found a trail of span 2 containing skipped vertices
path_dar00130.kgml: 60 -> [59] -> 58
path_dar00130.kgml: R04031 -> [R04030] -> R07263
path_dar00130.kgml: dar:Daro_1615 -> [dar:Daro_2822] -> dar:Daro_1616
path_dar00130.kgml: 4.2.1.113 -> [6.2.1.26] -> 4.1.3.36
path_dar00130.kgml:
path_dar00130.kgml: --- 0.77 seconds ---

path_dar00190.kgml: Oxidative phosphorylation
path_dar00190.kgml: Initialization took 5.54 seconds
path_dar00190.kgml: (not found)
path_dar00190.kgml: --- 5.61 seconds ---

path_dar00220.kgml: Arginine biosynthesis
path_dar00220.kgml: Initialization took 0.90 seconds
path_dar00220.kgml:
path_dar00220.kgml: Found a trail of span 3 containing skipped vertices
path_dar00220.kgml: 52 -> [55] -> 44 -> 45
path_dar00220.kgml: R02283 -> [R02282] -> R01398 -> R01954
path_dar00220.kgml: {dar:Daro_1679, dar:Daro_3033} -> [dar:Daro_3487] -> dar:Daro_3032 -> dar:Daro_3031
path_dar00220.kgml: 2.6.1.11 -> [2.3.1.35] -> 2.1.3.3 -> 6.3.4.5
path_dar00220.kgml:
path_dar00220.kgml: Found a trail of span 2 without skipping any vertex
path_dar00220.kgml: 56 -> 57
path_dar00220.kgml: R00774 -> R00005
path_dar00220.kgml: dar:Daro_0074 -> dar:Daro_0075
path_dar00220.kgml: 6.3.4.6 -> 3.5.1.54
path_dar00220.kgml:
path_dar00220.kgml: --- 1.11 seconds ---

path_dar00230.kgml: Purine metabolism
path_dar00230.kgml: Initialization took 8.42 seconds
path_dar00230.kgml:
path_dar00230.kgml: Found a trail of span 5 containing skipped vertices
path_dar00230.kgml: 244 -> 245 -> [234] -> 233 -> 220 -> [139] -> 239
path_dar00230.kgml: R00441 -> R00429 -> [R03409] -> R00336 -> R00332 -> [R02019] -> R02090
path_dar00230.kgml: {dar:Daro_0312, dar:Daro_0313, dar:Daro_0345, dar:Daro_3844} -> {dar:Daro_2827, dar:Daro_3843} -> [dar:Daro_1205] -> dar:Daro_3843 -> dar:Daro_3845 -> [dar:Daro_0964] -> dar:Daro_3845
path_dar00230.kgml: {2.7.7.48, 2.7.7.6} -> 2.7.6.5 -> [{3.6.1.11, 3.6.1.40}] -> 3.1.7.2 -> 2.7.4.8 -> [1.17.4.1] -> {2.7.4.12, 2.7.4.8}
path_dar00230.kgml:
path_dar00230.kgml: Found a trail of span 2 containing skipped vertices
path_dar00230.kgml: 427 -> 428
path_dar00230.kgml: R07404 -> R07405
path_dar00230.kgml: dar:Daro_0451 -> dar:Daro_0449
path_dar00230.kgml: 6.3.4.18 -> 5.4.99.18
path_dar00230.kgml: Skipped genes: dar:Daro_0450
path_dar00230.kgml:
path_dar00230.kgml: Found a trail of span 2 without skipping any vertex
path_dar00230.kgml: 205 -> 206
path_dar00230.kgml: R01130 -> {R01230, R01231}
path_dar00230.kgml: dar:Daro_2338 -> dar:Daro_2337
path_dar00230.kgml: 1.1.1.205 -> {6.3.5.2, 6.3.5.2}
path_dar00230.kgml:
path_dar00230.kgml: --- 10.35 seconds ---

path_dar00240.kgml: Pyrimidine metabolism
path_dar00240.kgml: Initialization took 3.56 seconds
path_dar00240.kgml:
path_dar00240.kgml: Found a trail of span 3 containing skipped vertices
path_dar00240.kgml: 150 -> [156] -> 161 -> [158] -> 157
path_dar00240.kgml: R02098 -> [R02101] -> R02094 -> [R02093] -> R00378
path_dar00240.kgml: dar:Daro_2197 -> [dar:Daro_0593] -> dar:Daro_2197 -> [dar:Daro_2989] -> {dar:Daro_0002, dar:Daro_0163, dar:Daro_0542, dar:Daro_0559, dar:Daro_0806, dar:Daro_1381, dar:Daro_1592, dar:Daro_1633, dar:Daro_1636, dar:Daro_1907, dar:Daro_2196, dar:Daro_3083}
path_dar00240.kgml: {2.7.4.4, 2.7.4.9} -> [2.1.1.45] -> {2.7.4.12, 2.7.4.9} -> [2.7.4.6] -> 2.7.7.7
path_dar00240.kgml:
path_dar00240.kgml: Found a trail of span 2 without skipping any vertex
path_dar00240.kgml: 97 -> 98
path_dar00240.kgml: R01397 -> R01993
path_dar00240.kgml: dar:Daro_3890 -> {dar:Daro_0506, dar:Daro_3889}
path_dar00240.kgml: 2.1.3.2 -> 3.5.2.3
path_dar00240.kgml:
path_dar00240.kgml: --- 3.92 seconds ---

path_dar00250.kgml: Alanine, aspartate and glutamate metabolism
path_dar00250.kgml: Initialization took 1.15 seconds
path_dar00250.kgml: (not found)
path_dar00250.kgml: --- 1.21 seconds ---

path_dar00260.kgml: Glycine, serine and threonine metabolism
path_dar00260.kgml: Initialization took 1.28 seconds
path_dar00260.kgml:
path_dar00260.kgml: Found a trail of span 2 containing skipped vertices
path_dar00260.kgml: 110 -> [82] -> 101
path_dar00260.kgml: R04125 -> [R00945] -> R03425
path_dar00260.kgml: dar:Daro_2463 -> [dar:Daro_0603] -> dar:Daro_2465
path_dar00260.kgml: 2.1.2.10 -> [2.1.2.1] -> 1.4.4.2
path_dar00260.kgml: Skipped genes: dar:Daro_2464
path_dar00260.kgml:
path_dar00260.kgml: --- 1.44 seconds ---

path_dar00261.kgml: Monobactam biosynthesis
path_dar00261.kgml: Initialization took 0.14 seconds
path_dar00261.kgml: (not found)
path_dar00261.kgml: --- 0.19 seconds ---

path_dar00270.kgml: Cysteine and methionine metabolism
path_dar00270.kgml: Initialization took 1.99 seconds
path_dar00270.kgml:
path_dar00270.kgml: Found a trail of span 2 without skipping any vertex
path_dar00270.kgml: 247 -> 250
path_dar00270.kgml: R10993 -> R10994
path_dar00270.kgml: dar:Daro_0011 -> dar:Daro_0010
path_dar00270.kgml: 6.3.2.2 -> 6.3.2.3
path_dar00270.kgml:
path_dar00270.kgml: Found a trail of span 2 containing skipped vertices
path_dar00270.kgml: 92 -> [94] -> 93
path_dar00270.kgml: R00177 -> [R04858] -> R00192
path_dar00270.kgml: dar:Daro_0188 -> [dar:Daro_3525] -> dar:Daro_0186
path_dar00270.kgml: 2.5.1.6 -> [2.1.1.37] -> 3.3.1.1
path_dar00270.kgml: Skipped genes: dar:Daro_0187
path_dar00270.kgml:
path_dar00270.kgml: Found a trail of span 2 without skipping any vertex
path_dar00270.kgml: 123 -> 184
path_dar00270.kgml: R00897 -> R00782
path_dar00270.kgml: {dar:Daro_2138, dar:Daro_4128} -> dar:Daro_4129
path_dar00270.kgml: {2.5.1.47, 2.5.1.65} -> {4.4.1.1, 4.4.1.13, 4.4.1.28}
path_dar00270.kgml:
path_dar00270.kgml: --- 2.32 seconds ---

path_dar00280.kgml: Valine, leucine and isoleucine degradation
path_dar00280.kgml: Initialization took 1.60 seconds
path_dar00280.kgml:
path_dar00280.kgml: Found a trail of span 3 containing skipped vertices
path_dar00280.kgml: 79 -> 78 -> 77
path_dar00280.kgml: R04138 -> R02085 -> R01360
path_dar00280.kgml: {dar:Daro_0089, dar:Daro_0092} -> dar:Daro_0090 -> dar:Daro_0086
path_dar00280.kgml: 6.4.1.4 -> 4.2.1.18 -> 4.1.3.4
path_dar00280.kgml: Skipped genes: dar:Daro_0088, dar:Daro_0091, dar:Daro_0087
path_dar00280.kgml:
path_dar00280.kgml: Found a trail of span 2 containing skipped vertices
path_dar00280.kgml: 79 -> [78] -> 77
path_dar00280.kgml: R04138 -> [R02085] -> R01360
path_dar00280.kgml: {dar:Daro_0089, dar:Daro_0092} -> [dar:Daro_0090] -> dar:Daro_0086
path_dar00280.kgml: 6.4.1.4 -> [4.2.1.18] -> 4.1.3.4
path_dar00280.kgml: Skipped genes: dar:Daro_0088, dar:Daro_0087
path_dar00280.kgml:
path_dar00280.kgml: Found a trail of span 2 containing skipped vertices
path_dar00280.kgml: 106 -> 105
path_dar00280.kgml: R02661 -> R04224
path_dar00280.kgml: dar:Daro_2353 -> {dar:Daro_0176, dar:Daro_1547, dar:Daro_2350, dar:Daro_3320}
path_dar00280.kgml: {1.3.8.1, 1.3.8.7, 1.3.99.12} -> 4.2.1.17
path_dar00280.kgml: Skipped genes: dar:Daro_2352, dar:Daro_2351
path_dar00280.kgml:
path_dar00280.kgml: Found a trail of span 2 containing skipped vertices
path_dar00280.kgml: 116 -> 80
path_dar00280.kgml: R04095 -> R04137
path_dar00280.kgml: dar:Daro_2353 -> {dar:Daro_0176, dar:Daro_1547, dar:Daro_2350, dar:Daro_3320}
path_dar00280.kgml: {1.3.8.4, 1.3.8.7} -> 4.2.1.17
path_dar00280.kgml: Skipped genes: dar:Daro_2352, dar:Daro_2351
path_dar00280.kgml:
path_dar00280.kgml: --- 2.22 seconds ---

path_dar00281.kgml: Geraniol degradation
path_dar00281.kgml: Initialization took 0.18 seconds
path_dar00281.kgml:
path_dar00281.kgml: Found a trail of span 3 containing skipped vertices
path_dar00281.kgml: 29 -> 22 -> 21
path_dar00281.kgml: R08093 -> R08094 -> R08095
path_dar00281.kgml: {dar:Daro_0176, dar:Daro_1547, dar:Daro_2350, dar:Daro_3320} -> {dar:Daro_1547, dar:Daro_2350} -> {dar:Daro_0375, dar:Daro_1550, dar:Daro_2352}
path_dar00281.kgml: 4.2.1.17 -> 1.1.1.35 -> 2.3.1.16
path_dar00281.kgml: Skipped genes: dar:Daro_1549, dar:Daro_1548
path_dar00281.kgml:
path_dar00281.kgml: Found a trail of span 2 containing skipped vertices
path_dar00281.kgml: 29 -> [22] -> 21
path_dar00281.kgml: R08093 -> [R08094] -> R08095
path_dar00281.kgml: {dar:Daro_0176, dar:Daro_1547, dar:Daro_2350, dar:Daro_3320} -> [{dar:Daro_1547, dar:Daro_2350}] -> {dar:Daro_0375, dar:Daro_1550, dar:Daro_2352}
path_dar00281.kgml: 4.2.1.17 -> [1.1.1.35] -> 2.3.1.16
path_dar00281.kgml: Skipped genes: dar:Daro_1549, dar:Daro_1548
path_dar00281.kgml:
path_dar00281.kgml: --- 0.32 seconds ---

path_dar00290.kgml: Valine, leucine and isoleucine biosynthesis
path_dar00290.kgml: Initialization took 0.58 seconds
path_dar00290.kgml:
path_dar00290.kgml: Found a trail of span 4 containing skipped vertices
path_dar00290.kgml: 79 -> [44] -> 46 -> 44 -> 46 -> [41] -> 38
path_dar00290.kgml: R00226 -> [R05071] -> R04440 -> R05071 -> R04440 -> [R04441] -> R01213
path_dar00290.kgml: {dar:Daro_1619, dar:Daro_1620, dar:Daro_3074, dar:Daro_3075} -> [dar:Daro_3073] -> dar:Daro_3073 -> dar:Daro_3073 -> dar:Daro_3073 -> [dar:Daro_0302] -> {dar:Daro_0511, dar:Daro_3071}
path_dar00290.kgml: 2.2.1.6 -> [{1.1.1.86, 5.4.99.3}] -> 1.1.1.86 -> {1.1.1.86, 5.4.99.3} -> 1.1.1.86 -> [4.2.1.9] -> 2.3.3.13
path_dar00290.kgml: Skipped genes: dar:Daro_3072
path_dar00290.kgml:
path_dar00290.kgml: Found a trail of span 3 without skipping any vertex
path_dar00290.kgml: 47 -> 42 -> 34
path_dar00290.kgml: R08648 -> R05069 -> R05068
path_dar00290.kgml: {dar:Daro_1619, dar:Daro_1620, dar:Daro_3074, dar:Daro_3075} -> dar:Daro_3073 -> dar:Daro_3073
path_dar00290.kgml: 2.2.1.6 -> {1.1.1.86, 5.4.99.3} -> 1.1.1.86
path_dar00290.kgml:
path_dar00290.kgml: Found a trail of span 3 containing skipped vertices
path_dar00290.kgml: 36 -> 37 -> 35
path_dar00290.kgml: R04426 -> R04001 -> R03968
path_dar00290.kgml: {dar:Daro_0864, dar:Daro_3775} -> {dar:Daro_0861, dar:Daro_0863} -> {dar:Daro_0861, dar:Daro_0863}
path_dar00290.kgml: 1.1.1.85 -> 4.2.1.33 -> 4.2.1.33
path_dar00290.kgml: Skipped genes: dar:Daro_0862
path_dar00290.kgml:
path_dar00290.kgml: Found a trail of span 3 containing skipped vertices
path_dar00290.kgml: 78 -> 21 -> 22
path_dar00290.kgml: R03896 -> R03898 -> R00994
path_dar00290.kgml: {dar:Daro_0861, dar:Daro_0863} -> {dar:Daro_0861, dar:Daro_0863} -> {dar:Daro_0864, dar:Daro_3775}
path_dar00290.kgml: 4.2.1.35 -> 4.2.1.35 -> 1.1.1.85
path_dar00290.kgml: Skipped genes: dar:Daro_0862
path_dar00290.kgml:
path_dar00290.kgml: Found a trail of span 2 containing skipped vertices
path_dar00290.kgml: 78 -> [21] -> 22
path_dar00290.kgml: R03896 -> [R03898] -> R00994
path_dar00290.kgml: {dar:Daro_0861, dar:Daro_0863} -> [{dar:Daro_0861, dar:Daro_0863}] -> {dar:Daro_0864, dar:Daro_3775}
path_dar00290.kgml: 4.2.1.35 -> [4.2.1.35] -> 1.1.1.85
path_dar00290.kgml: Skipped genes: dar:Daro_0862
path_dar00290.kgml:
path_dar00290.kgml: --- 1.13 seconds ---

path_dar00300.kgml: Lysine biosynthesis
path_dar00300.kgml: Initialization took 0.60 seconds
path_dar00300.kgml:
path_dar00300.kgml: Found a trail of span 3 containing skipped vertices
path_dar00300.kgml: 57 -> 59 -> 61
path_dar00300.kgml: R04365 -> R04475 -> R02734
path_dar00300.kgml: dar:Daro_1726 -> {dar:Daro_1679, dar:Daro_1727, dar:Daro_3033} -> dar:Daro_1724
path_dar00300.kgml: 2.3.1.117 -> 2.6.1.17 -> 3.5.1.18
path_dar00300.kgml: Skipped genes: dar:Daro_1725
path_dar00300.kgml:
path_dar00300.kgml: Found a trail of span 2 without skipping any vertex
path_dar00300.kgml: 77 -> 46
path_dar00300.kgml: R02788 -> R04617
path_dar00300.kgml: dar:Daro_3503 -> dar:Daro_3502
path_dar00300.kgml: 6.3.2.13 -> 6.3.2.10
path_dar00300.kgml:
path_dar00300.kgml: Found a trail of span 2 containing skipped vertices
path_dar00300.kgml: 57 -> [59] -> 61
path_dar00300.kgml: R04365 -> [R04475] -> R02734
path_dar00300.kgml: dar:Daro_1726 -> [{dar:Daro_1679, dar:Daro_1727, dar:Daro_3033}] -> dar:Daro_1724
path_dar00300.kgml: 2.3.1.117 -> [2.6.1.17] -> 3.5.1.18
path_dar00300.kgml: Skipped genes: dar:Daro_1725
path_dar00300.kgml:
path_dar00300.kgml: --- 0.87 seconds ---

path_dar00310.kgml: Lysine degradation
path_dar00310.kgml: Initialization took 0.40 seconds
path_dar00310.kgml:
path_dar00310.kgml: Found a trail of span 3 containing skipped vertices
path_dar00310.kgml: 44 -> 45 -> 56
path_dar00310.kgml: R03026 -> R01975 -> R00238
path_dar00310.kgml: {dar:Daro_0176, dar:Daro_1547, dar:Daro_2350, dar:Daro_3320} -> {dar:Daro_1547, dar:Daro_2350} -> {dar:Daro_0098, dar:Daro_1545, dar:Daro_3022}
path_dar00310.kgml: 4.2.1.17 -> 1.1.1.35 -> 2.3.1.9
path_dar00310.kgml: Skipped genes: dar:Daro_1546
path_dar00310.kgml:
path_dar00310.kgml: Found a trail of span 2 containing skipped vertices
path_dar00310.kgml: 44 -> [45] -> 56
path_dar00310.kgml: R03026 -> [R01975] -> R00238
path_dar00310.kgml: {dar:Daro_0176, dar:Daro_1547, dar:Daro_2350, dar:Daro_3320} -> [{dar:Daro_1547, dar:Daro_2350}] -> {dar:Daro_0098, dar:Daro_1545, dar:Daro_3022}
path_dar00310.kgml: 4.2.1.17 -> [1.1.1.35] -> 2.3.1.9
path_dar00310.kgml: Skipped genes: dar:Daro_1546
path_dar00310.kgml:
path_dar00310.kgml: Found a trail of span 2 without skipping any vertex
path_dar00310.kgml: 55 -> 73
path_dar00310.kgml: R01940 -> R02571
path_dar00310.kgml: dar:Daro_2859 -> dar:Daro_2858
path_dar00310.kgml: 1.2.4.2 -> 2.3.1.61
path_dar00310.kgml:
path_dar00310.kgml: --- 0.64 seconds ---

path_dar00330.kgml: Arginine and proline metabolism
path_dar00330.kgml: Initialization took 0.55 seconds
path_dar00330.kgml: (not found)
path_dar00330.kgml: --- 0.60 seconds ---

path_dar00332.kgml: Carbapenem biosynthesis
path_dar00332.kgml: Initialization took 0.08 seconds
path_dar00332.kgml: (not found)
path_dar00332.kgml: --- 0.13 seconds ---

path_dar00340.kgml: Histidine metabolism
path_dar00340.kgml: Initialization took 0.18 seconds
path_dar00340.kgml:
path_dar00340.kgml: Found a trail of span 5 without skipping any vertex
path_dar00340.kgml: 67 -> 66 -> 65 -> 69 -> 63
path_dar00340.kgml: R04035 -> R04037 -> R04640 -> R04558 -> R03457
path_dar00340.kgml: dar:Daro_3377 -> dar:Daro_3378 -> dar:Daro_3380 -> {dar:Daro_3379, dar:Daro_3381} -> dar:Daro_3382
path_dar00340.kgml: 3.6.1.31 -> 3.5.4.19 -> 5.3.1.16 -> 4.3.2.10 -> 4.2.1.19
path_dar00340.kgml:
path_dar00340.kgml: Found a trail of span 4 containing skipped vertices
path_dar00340.kgml: 67 -> [66] -> 65 -> 69 -> 63
path_dar00340.kgml: R04035 -> [R04037] -> R04640 -> R04558 -> R03457
path_dar00340.kgml: dar:Daro_3377 -> [dar:Daro_3378] -> dar:Daro_3380 -> {dar:Daro_3379, dar:Daro_3381} -> dar:Daro_3382
path_dar00340.kgml: 3.6.1.31 -> [3.5.4.19] -> 5.3.1.16 -> 4.3.2.10 -> 4.2.1.19
path_dar00340.kgml: Skipped genes: dar:Daro_3378
path_dar00340.kgml:
path_dar00340.kgml: Found a trail of span 4 containing skipped vertices
path_dar00340.kgml: 67 -> 66 -> [65] -> 69 -> 63
path_dar00340.kgml: R04035 -> R04037 -> [R04640] -> R04558 -> R03457
path_dar00340.kgml: dar:Daro_3377 -> dar:Daro_3378 -> [dar:Daro_3380] -> {dar:Daro_3379, dar:Daro_3381} -> dar:Daro_3382
path_dar00340.kgml: 3.6.1.31 -> 3.5.4.19 -> [5.3.1.16] -> 4.3.2.10 -> 4.2.1.19
path_dar00340.kgml: Skipped genes: dar:Daro_3380
path_dar00340.kgml:
path_dar00340.kgml: Found a trail of span 4 containing skipped vertices
path_dar00340.kgml: 67 -> 66 -> 65 -> [69] -> 63
path_dar00340.kgml: R04035 -> R04037 -> R04640 -> [R04558] -> R03457
path_dar00340.kgml: dar:Daro_3377 -> dar:Daro_3378 -> dar:Daro_3380 -> [{dar:Daro_3379, dar:Daro_3381}] -> dar:Daro_3382
path_dar00340.kgml: 3.6.1.31 -> 3.5.4.19 -> 5.3.1.16 -> [4.3.2.10] -> 4.2.1.19
path_dar00340.kgml: Skipped genes: dar:Daro_3381, dar:Daro_3379
path_dar00340.kgml:
path_dar00340.kgml: --- 0.52 seconds ---

path_dar00350.kgml: Tyrosine metabolism
path_dar00350.kgml: Initialization took 0.25 seconds
path_dar00350.kgml: (not found)
path_dar00350.kgml: --- 0.31 seconds ---

path_dar00360.kgml: Phenylalanine metabolism
path_dar00360.kgml: Initialization took 1.65 seconds
path_dar00360.kgml:
path_dar00360.kgml: Found a trail of span 4 containing skipped vertices
path_dar00360.kgml: 59 -> 247 -> [59] -> 225 -> 228
path_dar00360.kgml: R02539 -> R09840 -> [R02539] -> R09838 -> R09837
path_dar00360.kgml: {dar:Daro_0255, dar:Daro_0374, dar:Daro_3366} -> dar:Daro_0373 -> [{dar:Daro_0255, dar:Daro_0374, dar:Daro_3366}] -> {dar:Daro_0377, dar:Daro_0378, dar:Daro_0379, dar:Daro_0380, dar:Daro_0381} -> {dar:Daro_0371, dar:Daro_2354}
path_dar00360.kgml: 6.2.1.30 -> ? -> [6.2.1.30] -> 1.14.13.149 -> 5.3.3.18
path_dar00360.kgml: Skipped genes: dar:Daro_0372, dar:Daro_0376, dar:Daro_0375
path_dar00360.kgml:
path_dar00360.kgml: Found a trail of span 3 containing skipped vertices
path_dar00360.kgml: 247 -> 59 -> [225] -> 228
path_dar00360.kgml: R09840 -> R02539 -> [R09838] -> R09837
path_dar00360.kgml: dar:Daro_0373 -> {dar:Daro_0255, dar:Daro_0374, dar:Daro_3366} -> [{dar:Daro_0377, dar:Daro_0378, dar:Daro_0379, dar:Daro_0380, dar:Daro_0381}] -> {dar:Daro_0371, dar:Daro_2354}
path_dar00360.kgml: ? -> 6.2.1.30 -> [1.14.13.149] -> 5.3.3.18
path_dar00360.kgml: Skipped genes: dar:Daro_0372
path_dar00360.kgml:
path_dar00360.kgml: Found a trail of span 2 without skipping any vertex
path_dar00360.kgml: 250 -> 55
path_dar00360.kgml: R00228 -> R00750
path_dar00360.kgml: dar:Daro_3239 -> dar:Daro_3238
path_dar00360.kgml: 1.2.1.10 -> 4.1.3.39
path_dar00360.kgml:
path_dar00360.kgml: Found a trail of span 2 containing skipped vertices
path_dar00360.kgml: 237 -> [239] -> 241
path_dar00360.kgml: R09839 -> [R06942] -> R06941
path_dar00360.kgml: {dar:Daro_0371, dar:Daro_2354} -> [{dar:Daro_0176, dar:Daro_3320}] -> dar:Daro_0372
path_dar00360.kgml: 2.3.1.223 -> [4.2.1.17] -> {1.1.1.157, 1.1.1.35}
path_dar00360.kgml:
path_dar00360.kgml: Found a trail of span 2 containing skipped vertices
path_dar00360.kgml: 65 -> [63] -> 61
path_dar00360.kgml: R06788 -> [R06789] -> R02601
path_dar00360.kgml: {dar:Daro_0901, dar:Daro_1353} -> [{dar:Daro_0911, dar:Daro_1361}] -> {dar:Daro_0905, dar:Daro_1354}
path_dar00360.kgml: 1.13.11.16 -> [3.7.1.14] -> 4.2.1.80
path_dar00360.kgml:
path_dar00360.kgml: Found a trail of span 2 containing skipped vertices
path_dar00360.kgml: 64 -> [62] -> 61
path_dar00360.kgml: R04376 -> [R02603] -> R02601
path_dar00360.kgml: {dar:Daro_0901, dar:Daro_1353} -> [{dar:Daro_0911, dar:Daro_1361}] -> {dar:Daro_0905, dar:Daro_1354}
path_dar00360.kgml: 1.13.11.16 -> [3.7.1.14] -> 4.2.1.80
path_dar00360.kgml:
path_dar00360.kgml: --- 2.15 seconds ---

path_dar00361.kgml: Chlorocyclohexane and chlorobenzene degradation
path_dar00361.kgml: Initialization took 0.35 seconds
path_dar00361.kgml:
path_dar00361.kgml: Found a trail of span 2 without skipping any vertex
path_dar00361.kgml: 240 -> 241
path_dar00361.kgml: R10042 -> R10043
path_dar00361.kgml: {dar:Daro_3792, dar:Daro_3793, dar:Daro_3794, dar:Daro_3795, dar:Daro_3796, dar:Daro_3797} -> {dar:Daro_3792, dar:Daro_3793, dar:Daro_3794, dar:Daro_3795, dar:Daro_3796, dar:Daro_3797}
path_dar00361.kgml: ? -> ?
path_dar00361.kgml:
path_dar00361.kgml: --- 0.47 seconds ---

path_dar00362.kgml: Benzoate degradation
path_dar00362.kgml: Initialization took 5.76 seconds
path_dar00362.kgml:
path_dar00362.kgml: Found a trail of span 9 containing skipped vertices
path_dar00362.kgml: 226 -> 227 -> 178 -> 191 -> 189 -> 192 -> 180 -> 179 -> 208
path_dar00362.kgml: R10042 -> R10043 -> R00816 -> R02762 -> R03966 -> R02602 -> R02601 -> R00750 -> R00228
path_dar00362.kgml: {dar:Daro_3792, dar:Daro_3793, dar:Daro_3794, dar:Daro_3795, dar:Daro_3796, dar:Daro_3797} -> {dar:Daro_3792, dar:Daro_3793, dar:Daro_3794, dar:Daro_3795, dar:Daro_3796, dar:Daro_3797} -> {dar:Daro_2776, dar:Daro_3789, dar:Daro_3805} -> {dar:Daro_2775, dar:Daro_3787, dar:Daro_3806} -> {dar:Daro_0360, dar:Daro_3780} -> {dar:Daro_2773, dar:Daro_3781} -> {dar:Daro_0905, dar:Daro_1354, dar:Daro_2774, dar:Daro_3785} -> {dar:Daro_0907, dar:Daro_1356, dar:Daro_3238, dar:Daro_3782, dar:Daro_3808} -> {dar:Daro_0906, dar:Daro_1355, dar:Daro_3239, dar:Daro_3783, dar:Daro_3807}
path_dar00362.kgml: ? -> ? -> 1.13.11.2 -> 1.2.1.85 -> 5.3.2.6 -> 4.1.1.77 -> 4.2.1.80 -> 4.1.3.39 -> 1.2.1.10
path_dar00362.kgml: Skipped genes: dar:Daro_3786, dar:Daro_3784, dar:Daro_3791, dar:Daro_3788
path_dar00362.kgml:
path_dar00362.kgml: Found a trail of span 8 containing skipped vertices
path_dar00362.kgml: 226 -> [227] -> 178 -> 191 -> 189 -> 192 -> 180 -> 179 -> 208
path_dar00362.kgml: R10042 -> [R10043] -> R00816 -> R02762 -> R03966 -> R02602 -> R02601 -> R00750 -> R00228
path_dar00362.kgml: {dar:Daro_3792, dar:Daro_3793, dar:Daro_3794, dar:Daro_3795, dar:Daro_3796, dar:Daro_3797} -> [{dar:Daro_3792, dar:Daro_3793, dar:Daro_3794, dar:Daro_3795, dar:Daro_3796, dar:Daro_3797}] -> {dar:Daro_2776, dar:Daro_3789, dar:Daro_3805} -> {dar:Daro_2775, dar:Daro_3787, dar:Daro_3806} -> {dar:Daro_0360, dar:Daro_3780} -> {dar:Daro_2773, dar:Daro_3781} -> {dar:Daro_0905, dar:Daro_1354, dar:Daro_2774, dar:Daro_3785} -> {dar:Daro_0907, dar:Daro_1356, dar:Daro_3238, dar:Daro_3782, dar:Daro_3808} -> {dar:Daro_0906, dar:Daro_1355, dar:Daro_3239, dar:Daro_3783, dar:Daro_3807}
path_dar00362.kgml: ? -> [?] -> 1.13.11.2 -> 1.2.1.85 -> 5.3.2.6 -> 4.1.1.77 -> 4.2.1.80 -> 4.1.3.39 -> 1.2.1.10
path_dar00362.kgml: Skipped genes: dar:Daro_3786, dar:Daro_3784, dar:Daro_3791, dar:Daro_3788
path_dar00362.kgml:
path_dar00362.kgml: Found a trail of span 8 containing skipped vertices
path_dar00362.kgml: 226 -> 227 -> 178 -> 191 -> 189 -> [192] -> 180 -> 179 -> 208
path_dar00362.kgml: R10042 -> R10043 -> R00816 -> R02762 -> R03966 -> [R02602] -> R02601 -> R00750 -> R00228
path_dar00362.kgml: {dar:Daro_3792, dar:Daro_3793, dar:Daro_3794, dar:Daro_3795, dar:Daro_3796, dar:Daro_3797} -> {dar:Daro_3792, dar:Daro_3793, dar:Daro_3794, dar:Daro_3795, dar:Daro_3796, dar:Daro_3797} -> {dar:Daro_2776, dar:Daro_3789, dar:Daro_3805} -> {dar:Daro_2775, dar:Daro_3787, dar:Daro_3806} -> {dar:Daro_0360, dar:Daro_3780} -> [{dar:Daro_2773, dar:Daro_3781}] -> {dar:Daro_0905, dar:Daro_1354, dar:Daro_2774, dar:Daro_3785} -> {dar:Daro_0907, dar:Daro_1356, dar:Daro_3238, dar:Daro_3782, dar:Daro_3808} -> {dar:Daro_0906, dar:Daro_1355, dar:Daro_3239, dar:Daro_3783, dar:Daro_3807}
path_dar00362.kgml: ? -> ? -> 1.13.11.2 -> 1.2.1.85 -> 5.3.2.6 -> [4.1.1.77] -> 4.2.1.80 -> 4.1.3.39 -> 1.2.1.10
path_dar00362.kgml: Skipped genes: dar:Daro_3786, dar:Daro_3784, dar:Daro_3791, dar:Daro_3781, dar:Daro_3788
path_dar00362.kgml:
path_dar00362.kgml: Found a trail of span 8 containing skipped vertices
path_dar00362.kgml: 226 -> 227 -> 178 -> 191 -> 189 -> 192 -> 180 -> [179] -> 208
path_dar00362.kgml: R10042 -> R10043 -> R00816 -> R02762 -> R03966 -> R02602 -> R02601 -> [R00750] -> R00228
path_dar00362.kgml: {dar:Daro_3792, dar:Daro_3793, dar:Daro_3794, dar:Daro_3795, dar:Daro_3796, dar:Daro_3797} -> {dar:Daro_3792, dar:Daro_3793, dar:Daro_3794, dar:Daro_3795, dar:Daro_3796, dar:Daro_3797} -> {dar:Daro_2776, dar:Daro_3789, dar:Daro_3805} -> {dar:Daro_2775, dar:Daro_3787, dar:Daro_3806} -> {dar:Daro_0360, dar:Daro_3780} -> {dar:Daro_2773, dar:Daro_3781} -> {dar:Daro_0905, dar:Daro_1354, dar:Daro_2774, dar:Daro_3785} -> [{dar:Daro_0907, dar:Daro_1356, dar:Daro_3238, dar:Daro_3782, dar:Daro_3808}] -> {dar:Daro_0906, dar:Daro_1355, dar:Daro_3239, dar:Daro_3783, dar:Daro_3807}
path_dar00362.kgml: ? -> ? -> 1.13.11.2 -> 1.2.1.85 -> 5.3.2.6 -> 4.1.1.77 -> 4.2.1.80 -> [4.1.3.39] -> 1.2.1.10
path_dar00362.kgml: Skipped genes: dar:Daro_3791, dar:Daro_3786, dar:Daro_3784, dar:Daro_3782, dar:Daro_3788
path_dar00362.kgml:
path_dar00362.kgml: Found a trail of span 8 containing skipped vertices
path_dar00362.kgml: 226 -> 227 -> 178 -> 191 -> [189] -> 192 -> 180 -> 179 -> 208
path_dar00362.kgml: R10042 -> R10043 -> R00816 -> R02762 -> [R03966] -> R02602 -> R02601 -> R00750 -> R00228
path_dar00362.kgml: {dar:Daro_3792, dar:Daro_3793, dar:Daro_3794, dar:Daro_3795, dar:Daro_3796, dar:Daro_3797} -> {dar:Daro_3792, dar:Daro_3793, dar:Daro_3794, dar:Daro_3795, dar:Daro_3796, dar:Daro_3797} -> {dar:Daro_2776, dar:Daro_3789, dar:Daro_3805} -> {dar:Daro_2775, dar:Daro_3787, dar:Daro_3806} -> [{dar:Daro_0360, dar:Daro_3780}] -> {dar:Daro_2773, dar:Daro_3781} -> {dar:Daro_0905, dar:Daro_1354, dar:Daro_2774, dar:Daro_3785} -> {dar:Daro_0907, dar:Daro_1356, dar:Daro_3238, dar:Daro_3782, dar:Daro_3808} -> {dar:Daro_0906, dar:Daro_1355, dar:Daro_3239, dar:Daro_3783, dar:Daro_3807}
path_dar00362.kgml: ? -> ? -> 1.13.11.2 -> 1.2.1.85 -> [5.3.2.6] -> 4.1.1.77 -> 4.2.1.80 -> 4.1.3.39 -> 1.2.1.10
path_dar00362.kgml: Skipped genes: dar:Daro_3786, dar:Daro_3784, dar:Daro_3791, dar:Daro_3788
path_dar00362.kgml:
path_dar00362.kgml: Found a trail of span 7 containing skipped vertices
path_dar00362.kgml: 226 -> 227 -> 178 -> 181 -> 180 -> 179 -> 208
path_dar00362.kgml: R10042 -> R10043 -> R00816 -> R02604 -> R02601 -> R00750 -> R00228
path_dar00362.kgml: {dar:Daro_3792, dar:Daro_3793, dar:Daro_3794, dar:Daro_3795, dar:Daro_3796, dar:Daro_3797} -> {dar:Daro_3792, dar:Daro_3793, dar:Daro_3794, dar:Daro_3795, dar:Daro_3796, dar:Daro_3797} -> {dar:Daro_2776, dar:Daro_3789, dar:Daro_3805} -> {dar:Daro_1331, dar:Daro_3786} -> {dar:Daro_0905, dar:Daro_1354, dar:Daro_2774, dar:Daro_3785} -> {dar:Daro_0907, dar:Daro_1356, dar:Daro_3238, dar:Daro_3782, dar:Daro_3808} -> {dar:Daro_0906, dar:Daro_1355, dar:Daro_3239, dar:Daro_3783, dar:Daro_3807}
path_dar00362.kgml: ? -> ? -> 1.13.11.2 -> 3.7.1.9 -> 4.2.1.80 -> 4.1.3.39 -> 1.2.1.10
path_dar00362.kgml: Skipped genes: dar:Daro_3787, dar:Daro_3806, dar:Daro_3788, dar:Daro_2775, dar:Daro_3791, dar:Daro_3784
path_dar00362.kgml:
path_dar00362.kgml: Found a trail of span 6 containing skipped vertices
path_dar00362.kgml: 226 -> 227 -> 178 -> 181 -> [180] -> 179 -> 208
path_dar00362.kgml: R10042 -> R10043 -> R00816 -> R02604 -> [R02601] -> R00750 -> R00228
path_dar00362.kgml: {dar:Daro_3792, dar:Daro_3793, dar:Daro_3794, dar:Daro_3795, dar:Daro_3796, dar:Daro_3797} -> {dar:Daro_3792, dar:Daro_3793, dar:Daro_3794, dar:Daro_3795, dar:Daro_3796, dar:Daro_3797} -> {dar:Daro_2776, dar:Daro_3789, dar:Daro_3805} -> {dar:Daro_1331, dar:Daro_3786} -> [{dar:Daro_0905, dar:Daro_1354, dar:Daro_2774, dar:Daro_3785}] -> {dar:Daro_0907, dar:Daro_1356, dar:Daro_3238, dar:Daro_3782, dar:Daro_3808} -> {dar:Daro_0906, dar:Daro_1355, dar:Daro_3239, dar:Daro_3783, dar:Daro_3807}
path_dar00362.kgml: ? -> ? -> 1.13.11.2 -> 3.7.1.9 -> [4.2.1.80] -> 4.1.3.39 -> 1.2.1.10
path_dar00362.kgml: Skipped genes: dar:Daro_3806, dar:Daro_3788, dar:Daro_3787, dar:Daro_3791, dar:Daro_3785, dar:Daro_3784
path_dar00362.kgml:
path_dar00362.kgml: Found a trail of span 4 containing skipped vertices
path_dar00362.kgml: 238 -> 90 -> [237] -> 121 -> [124] -> 127
path_dar00362.kgml: R05305 -> R05586 -> [R02488] -> R03026 -> [R01976] -> R00238
path_dar00362.kgml: {dar:Daro_1547, dar:Daro_1549, dar:Daro_2350} -> {dar:Daro_0375, dar:Daro_1550, dar:Daro_2352} -> [dar:Daro_0539] -> {dar:Daro_0176, dar:Daro_1547, dar:Daro_2350, dar:Daro_3320} -> [dar:Daro_0372] -> {dar:Daro_0098, dar:Daro_1545, dar:Daro_3022}
path_dar00362.kgml: {1.1.1.259, 1.1.1.35} -> 2.3.1.16 -> [1.3.8.6] -> 4.2.1.17 -> [1.1.1.157] -> 2.3.1.9
path_dar00362.kgml: Skipped genes: dar:Daro_1548, dar:Daro_1546, dar:Daro_2351
path_dar00362.kgml:
path_dar00362.kgml: Found a trail of span 2 without skipping any vertex
path_dar00362.kgml: 149 -> 141
path_dar00362.kgml: {R05621, R05622} -> R00813
path_dar00362.kgml: {dar:Daro_2778, dar:Daro_2779, dar:Daro_2780} -> dar:Daro_2781
path_dar00362.kgml: {1.14.12.10, 1.14.12.10} -> 1.3.1.25
path_dar00362.kgml:
path_dar00362.kgml: --- 12.82 seconds ---

path_dar00364.kgml: Fluorobenzoate degradation
path_dar00364.kgml: Initialization took 0.13 seconds
path_dar00364.kgml:
path_dar00364.kgml: Found a trail of span 2 without skipping any vertex
path_dar00364.kgml: 41 -> 42
path_dar00364.kgml: R08110 -> R08113
path_dar00364.kgml: {dar:Daro_2778, dar:Daro_2779, dar:Daro_2780} -> dar:Daro_2781
path_dar00364.kgml: 1.14.12.10 -> 1.3.1.25
path_dar00364.kgml:
path_dar00364.kgml: Found a trail of span 2 without skipping any vertex
path_dar00364.kgml: 57 -> 53
path_dar00364.kgml: R08108 -> R08111
path_dar00364.kgml: {dar:Daro_2778, dar:Daro_2779, dar:Daro_2780} -> dar:Daro_2781
path_dar00364.kgml: 1.14.12.10 -> 1.3.1.25
path_dar00364.kgml:
path_dar00364.kgml: Found a trail of span 2 without skipping any vertex
path_dar00364.kgml: 39 -> 55
path_dar00364.kgml: R08109 -> R08112
path_dar00364.kgml: {dar:Daro_2778, dar:Daro_2779, dar:Daro_2780} -> dar:Daro_2781
path_dar00364.kgml: 1.14.12.10 -> 1.3.1.25
path_dar00364.kgml:
path_dar00364.kgml: --- 0.32 seconds ---

path_dar00380.kgml: Tryptophan metabolism
path_dar00380.kgml: Initialization took 0.68 seconds
path_dar00380.kgml:
path_dar00380.kgml: Found a trail of span 3 containing skipped vertices
path_dar00380.kgml: 98 -> 31 -> 97
path_dar00380.kgml: R03026 -> R01975 -> R00238
path_dar00380.kgml: {dar:Daro_0176, dar:Daro_1547, dar:Daro_2350, dar:Daro_3320} -> {dar:Daro_1547, dar:Daro_2350} -> {dar:Daro_0098, dar:Daro_1545, dar:Daro_3022}
path_dar00380.kgml: 4.2.1.17 -> 1.1.1.35 -> 2.3.1.9
path_dar00380.kgml: Skipped genes: dar:Daro_1546
path_dar00380.kgml:
path_dar00380.kgml: Found a trail of span 2 containing skipped vertices
path_dar00380.kgml: 98 -> [31] -> 97
path_dar00380.kgml: R03026 -> [R01975] -> R00238
path_dar00380.kgml: {dar:Daro_0176, dar:Daro_1547, dar:Daro_2350, dar:Daro_3320} -> [{dar:Daro_1547, dar:Daro_2350}] -> {dar:Daro_0098, dar:Daro_1545, dar:Daro_3022}
path_dar00380.kgml: 4.2.1.17 -> [1.1.1.35] -> 2.3.1.9
path_dar00380.kgml: Skipped genes: dar:Daro_1546
path_dar00380.kgml:
path_dar00380.kgml: --- 0.86 seconds ---

path_dar00400.kgml: Phenylalanine, tyrosine and tryptophan biosynthesis
path_dar00400.kgml: Initialization took 0.88 seconds
path_dar00400.kgml: Aborted (analysis takes longer than 300 seconds)

path_dar00401.kgml: Novobiocin biosynthesis
path_dar00401.kgml: Initialization took 0.08 seconds
path_dar00401.kgml:
path_dar00401.kgml: Found a trail of span 2 without skipping any vertex
path_dar00401.kgml: 65 -> 63
path_dar00401.kgml: R01728 -> R00734
path_dar00401.kgml: dar:Daro_1234 -> {dar:Daro_1233, dar:Daro_3383}
path_dar00401.kgml: 1.3.1.12 -> {2.6.1.1, 2.6.1.5, 2.6.1.57, 2.6.1.9}
path_dar00401.kgml:
path_dar00401.kgml: --- 0.18 seconds ---

path_dar00410.kgml: beta-Alanine metabolism
path_dar00410.kgml: Initialization took 0.33 seconds
path_dar00410.kgml:
path_dar00410.kgml: Found a trail of span 2 without skipping any vertex
path_dar00410.kgml: 54 -> 50
path_dar00410.kgml: R00489 -> R02473
path_dar00410.kgml: dar:Daro_3187 -> dar:Daro_3186
path_dar00410.kgml: {4.1.1.11, 4.1.1.15} -> 6.3.2.1
path_dar00410.kgml:
path_dar00410.kgml: Found a trail of span 2 containing skipped vertices
path_dar00410.kgml: 38 -> 39
path_dar00410.kgml: R00924 -> R03045
path_dar00410.kgml: dar:Daro_2353 -> {dar:Daro_0176, dar:Daro_1547, dar:Daro_2350, dar:Daro_3320}
path_dar00410.kgml: 1.3.8.7 -> {4.2.1.116, 4.2.1.17}
path_dar00410.kgml: Skipped genes: dar:Daro_2352, dar:Daro_2351
path_dar00410.kgml:
path_dar00410.kgml: --- 0.52 seconds ---

path_dar00430.kgml: Taurine and hypotaurine metabolism
path_dar00430.kgml: Initialization took 0.08 seconds
path_dar00430.kgml:
path_dar00430.kgml: Found a trail of span 2 without skipping any vertex
path_dar00430.kgml: 58 -> 36
path_dar00430.kgml: R00315 -> R00230
path_dar00430.kgml: {dar:Daro_0974, dar:Daro_2099, dar:Daro_2921} -> dar:Daro_0975
path_dar00430.kgml: {2.7.2.1, 2.7.2.15} -> 2.3.1.8
path_dar00430.kgml:
path_dar00430.kgml: --- 0.18 seconds ---

path_dar00450.kgml: Selenocompound metabolism
path_dar00450.kgml: Initialization took 0.18 seconds
path_dar00450.kgml: (not found)
path_dar00450.kgml: --- 0.23 seconds ---

path_dar00460.kgml: Cyanoamino acid metabolism
path_dar00460.kgml: Initialization took 0.08 seconds
path_dar00460.kgml: (not found)
path_dar00460.kgml: --- 0.13 seconds ---

path_dar00471.kgml: D-Glutamine and D-glutamate metabolism
path_dar00471.kgml: Initialization took 0.08 seconds
path_dar00471.kgml:
path_dar00471.kgml: Found a trail of span 2 containing skipped vertices
path_dar00471.kgml: 19 -> 20
path_dar00471.kgml: R03193 -> R02783
path_dar00471.kgml: dar:Daro_3497 -> dar:Daro_3500
path_dar00471.kgml: 6.3.2.8 -> 6.3.2.9
path_dar00471.kgml: Skipped genes: dar:Daro_3499, dar:Daro_3498
path_dar00471.kgml:
path_dar00471.kgml: --- 0.18 seconds ---

path_dar00472.kgml: D-Arginine and D-ornithine metabolism
path_dar00472.kgml: Initialization took 0.05 seconds
path_dar00472.kgml: (not found)
path_dar00472.kgml: --- 0.10 seconds ---

path_dar00473.kgml: D-Alanine metabolism
path_dar00473.kgml: Initialization took 0.08 seconds
path_dar00473.kgml: (not found)
path_dar00473.kgml: --- 0.13 seconds ---

path_dar00480.kgml: Glutathione metabolism
path_dar00480.kgml: Initialization took 0.68 seconds
path_dar00480.kgml:
path_dar00480.kgml: Found a trail of span 2 without skipping any vertex
path_dar00480.kgml: 49 -> 48
path_dar00480.kgml: R00894 -> R00497
path_dar00480.kgml: {dar:Daro_0011, dar:Daro_2114} -> dar:Daro_0010
path_dar00480.kgml: 6.3.2.2 -> 6.3.2.3
path_dar00480.kgml:
path_dar00480.kgml: --- 0.78 seconds ---

path_dar00500.kgml: Starch and sucrose metabolism
path_dar00500.kgml: Initialization took 0.23 seconds
path_dar00500.kgml:
path_dar00500.kgml: Found a trail of span 5 containing skipped vertices
path_dar00500.kgml: 134 -> [120] -> 133 -> [114] -> 119 -> [114] -> 113 -> 137
path_dar00500.kgml: R05196 -> [R02110] -> R02111 -> [R08639] -> R00771 -> [R08639] -> R00948 -> R02421
path_dar00500.kgml: dar:Daro_0583 -> [dar:Daro_0586] -> {dar:Daro_0582, dar:Daro_0583} -> [{dar:Daro_1444, dar:Daro_3299}] -> dar:Daro_0581 -> [{dar:Daro_1444, dar:Daro_3299}] -> dar:Daro_0585 -> dar:Daro_0580
path_dar00500.kgml: 2.4.1.25 -> [2.4.1.18] -> 2.4.1.1 -> [{5.4.2.2, 5.4.2.5}] -> 5.3.1.9 -> [{5.4.2.2, 5.4.2.5}] -> 2.7.7.27 -> {2.4.1.21, 2.4.1.242}
path_dar00500.kgml: Skipped genes: dar:Daro_0584
path_dar00500.kgml:
path_dar00500.kgml: --- 0.36 seconds ---

path_dar00520.kgml: Amino sugar and nucleotide sugar metabolism
path_dar00520.kgml: Initialization took 1.99 seconds
path_dar00520.kgml:
path_dar00520.kgml: Found a trail of span 2 without skipping any vertex
path_dar00520.kgml: 420 -> 422
path_dar00520.kgml: R11024 -> R11025
path_dar00520.kgml: dar:Daro_3660 -> dar:Daro_3661
path_dar00520.kgml: 2.7.1.221 -> 2.7.7.99
path_dar00520.kgml:
path_dar00520.kgml: Found a trail of span 2 without skipping any vertex
path_dar00520.kgml: 239 -> 284
path_dar00520.kgml: R00956 -> R02426
path_dar00520.kgml: dar:Daro_1256 -> dar:Daro_1257
path_dar00520.kgml: 2.7.7.33 -> 4.2.1.45
path_dar00520.kgml:
path_dar00520.kgml: --- 2.21 seconds ---

path_dar00521.kgml: Streptomycin biosynthesis
path_dar00521.kgml: Initialization took 0.23 seconds
path_dar00521.kgml:
path_dar00521.kgml: Found a trail of span 3 without skipping any vertex
path_dar00521.kgml: 44 -> 43 -> 42
path_dar00521.kgml: R02328 -> R06513 -> R06514
path_dar00521.kgml: dar:Daro_1238 -> dar:Daro_1237 -> {dar:Daro_1239, dar:Daro_1258}
path_dar00521.kgml: 2.7.7.24 -> 4.2.1.46 -> 5.1.3.13
path_dar00521.kgml:
path_dar00521.kgml: Found a trail of span 2 containing skipped vertices
path_dar00521.kgml: 44 -> [43] -> 42
path_dar00521.kgml: R02328 -> [R06513] -> R06514
path_dar00521.kgml: dar:Daro_1238 -> [dar:Daro_1237] -> {dar:Daro_1239, dar:Daro_1258}
path_dar00521.kgml: 2.7.7.24 -> [4.2.1.46] -> 5.1.3.13
path_dar00521.kgml:
path_dar00521.kgml: --- 0.37 seconds ---

path_dar00523.kgml: Polyketide sugar unit biosynthesis
path_dar00523.kgml: Initialization took 0.08 seconds
path_dar00523.kgml:
path_dar00523.kgml: Found a trail of span 3 without skipping any vertex
path_dar00523.kgml: 27 -> 26 -> 63
path_dar00523.kgml: R02328 -> R06513 -> R06514
path_dar00523.kgml: dar:Daro_1238 -> dar:Daro_1237 -> {dar:Daro_1239, dar:Daro_1258}
path_dar00523.kgml: 2.7.7.24 -> 4.2.1.46 -> 5.1.3.13
path_dar00523.kgml:
path_dar00523.kgml: Found a trail of span 2 containing skipped vertices
path_dar00523.kgml: 27 -> [26] -> 63
path_dar00523.kgml: R02328 -> [R06513] -> R06514
path_dar00523.kgml: dar:Daro_1238 -> [dar:Daro_1237] -> {dar:Daro_1239, dar:Daro_1258}
path_dar00523.kgml: 2.7.7.24 -> [4.2.1.46] -> 5.1.3.13
path_dar00523.kgml:
path_dar00523.kgml: --- 0.23 seconds ---

path_dar00525.kgml: Acarbose and validamycin biosynthesis
path_dar00525.kgml: Initialization took 0.05 seconds
path_dar00525.kgml:
path_dar00525.kgml: Found a trail of span 2 without skipping any vertex
path_dar00525.kgml: 58 -> 59
path_dar00525.kgml: R02328 -> R06513
path_dar00525.kgml: dar:Daro_1238 -> dar:Daro_1237
path_dar00525.kgml: 2.7.7.24 -> 4.2.1.46
path_dar00525.kgml:
path_dar00525.kgml: --- 0.14 seconds ---

path_dar00540.kgml: Lipopolysaccharide biosynthesis
path_dar00540.kgml: Initialization took 1.23 seconds
path_dar00540.kgml:
path_dar00540.kgml: Found a trail of span 3 containing skipped vertices
path_dar00540.kgml: 90 -> [89] -> 88 -> 53
path_dar00540.kgml: R04567 -> [R04587] -> R04550 -> R04606
path_dar00540.kgml: dar:Daro_1754 -> [dar:Daro_3492] -> dar:Daro_1752 -> dar:Daro_1755
path_dar00540.kgml: 2.3.1.129 -> [3.5.1.108] -> 2.3.1.191 -> 2.4.1.182
path_dar00540.kgml: Skipped genes: dar:Daro_1753
path_dar00540.kgml:
path_dar00540.kgml: Found a trail of span 2 containing skipped vertices
path_dar00540.kgml: 131 -> [87] -> 44
path_dar00540.kgml: R01530 -> [R03254] -> R03350
path_dar00540.kgml: dar:Daro_3418 -> [dar:Daro_2365] -> dar:Daro_3419
path_dar00540.kgml: 5.3.1.13 -> [2.5.1.55] -> 3.1.3.45
path_dar00540.kgml:
path_dar00540.kgml: --- 1.41 seconds ---

path_dar00550.kgml: Peptidoglycan biosynthesis
path_dar00550.kgml: Initialization took 0.83 seconds
path_dar00550.kgml:
path_dar00550.kgml: Found a trail of span 6 containing skipped vertices
path_dar00550.kgml: 33 -> 32 -> 34 -> 23 -> 35 -> 36
path_dar00550.kgml: R03193 -> R02783 -> R02788 -> R04617 -> R05630 -> R05032
path_dar00550.kgml: dar:Daro_3497 -> dar:Daro_3500 -> dar:Daro_3503 -> dar:Daro_3502 -> dar:Daro_3501 -> dar:Daro_3498
path_dar00550.kgml: 6.3.2.8 -> 6.3.2.9 -> 6.3.2.13 -> 6.3.2.10 -> 2.7.8.13 -> 2.4.1.227
path_dar00550.kgml: Skipped genes: dar:Daro_3499
path_dar00550.kgml:
path_dar00550.kgml: Found a trail of span 5 containing skipped vertices
path_dar00550.kgml: 33 -> 32 -> 34 -> [23] -> 35 -> 36
path_dar00550.kgml: R03193 -> R02783 -> R02788 -> [R04617] -> R05630 -> R05032
path_dar00550.kgml: dar:Daro_3497 -> dar:Daro_3500 -> dar:Daro_3503 -> [dar:Daro_3502] -> dar:Daro_3501 -> dar:Daro_3498
path_dar00550.kgml: 6.3.2.8 -> 6.3.2.9 -> 6.3.2.13 -> [6.3.2.10] -> 2.7.8.13 -> 2.4.1.227
path_dar00550.kgml: Skipped genes: dar:Daro_3499, dar:Daro_3502
path_dar00550.kgml:
path_dar00550.kgml: Found a trail of span 5 containing skipped vertices
path_dar00550.kgml: 33 -> 32 -> [34] -> 23 -> 35 -> 36
path_dar00550.kgml: R03193 -> R02783 -> [R02788] -> R04617 -> R05630 -> R05032
path_dar00550.kgml: dar:Daro_3497 -> dar:Daro_3500 -> [dar:Daro_3503] -> dar:Daro_3502 -> dar:Daro_3501 -> dar:Daro_3498
path_dar00550.kgml: 6.3.2.8 -> 6.3.2.9 -> [6.3.2.13] -> 6.3.2.10 -> 2.7.8.13 -> 2.4.1.227
path_dar00550.kgml: Skipped genes: dar:Daro_3499
path_dar00550.kgml:
path_dar00550.kgml: Found a trail of span 5 containing skipped vertices
path_dar00550.kgml: 33 -> [32] -> 34 -> 23 -> 35 -> 36
path_dar00550.kgml: R03193 -> [R02783] -> R02788 -> R04617 -> R05630 -> R05032
path_dar00550.kgml: dar:Daro_3497 -> [dar:Daro_3500] -> dar:Daro_3503 -> dar:Daro_3502 -> dar:Daro_3501 -> dar:Daro_3498
path_dar00550.kgml: 6.3.2.8 -> [6.3.2.9] -> 6.3.2.13 -> 6.3.2.10 -> 2.7.8.13 -> 2.4.1.227
path_dar00550.kgml: Skipped genes: dar:Daro_3499, dar:Daro_3500
path_dar00550.kgml:
path_dar00550.kgml: Found a trail of span 5 containing skipped vertices
path_dar00550.kgml: 33 -> 32 -> 34 -> 23 -> [35] -> 36
path_dar00550.kgml: R03193 -> R02783 -> R02788 -> R04617 -> [R05630] -> R05032
path_dar00550.kgml: dar:Daro_3497 -> dar:Daro_3500 -> dar:Daro_3503 -> dar:Daro_3502 -> [dar:Daro_3501] -> dar:Daro_3498
path_dar00550.kgml: 6.3.2.8 -> 6.3.2.9 -> 6.3.2.13 -> 6.3.2.10 -> [2.7.8.13] -> 2.4.1.227
path_dar00550.kgml: Skipped genes: dar:Daro_3499, dar:Daro_3501
path_dar00550.kgml:
path_dar00550.kgml: Found a trail of span 4 containing skipped vertices
path_dar00550.kgml: 30 -> 23 -> 35 -> 36
path_dar00550.kgml: R01150 -> R04617 -> R05630 -> R05032
path_dar00550.kgml: dar:Daro_3496 -> dar:Daro_3502 -> dar:Daro_3501 -> dar:Daro_3498
path_dar00550.kgml: 6.3.2.4 -> 6.3.2.10 -> 2.7.8.13 -> 2.4.1.227
path_dar00550.kgml: Skipped genes: dar:Daro_3499, dar:Daro_3497, dar:Daro_3500
path_dar00550.kgml:
path_dar00550.kgml: Found a trail of span 4 containing skipped vertices
path_dar00550.kgml: 30 -> 29 -> 28 -> 27
path_dar00550.kgml: R01150 -> R04573 -> R05629 -> R05662
path_dar00550.kgml: dar:Daro_3496 -> dar:Daro_3502 -> dar:Daro_3501 -> dar:Daro_3498
path_dar00550.kgml: 6.3.2.4 -> 6.3.2.10 -> 2.7.8.13 -> 2.4.1.227
path_dar00550.kgml: Skipped genes: dar:Daro_3499, dar:Daro_3497, dar:Daro_3500
path_dar00550.kgml:
path_dar00550.kgml: Found a trail of span 3 containing skipped vertices
path_dar00550.kgml: 30 -> [23] -> 35 -> 36
path_dar00550.kgml: R01150 -> [R04617] -> R05630 -> R05032
path_dar00550.kgml: dar:Daro_3496 -> [dar:Daro_3502] -> dar:Daro_3501 -> dar:Daro_3498
path_dar00550.kgml: 6.3.2.4 -> [6.3.2.10] -> 2.7.8.13 -> 2.4.1.227
path_dar00550.kgml: Skipped genes: dar:Daro_3499, dar:Daro_3497, dar:Daro_3500
path_dar00550.kgml:
path_dar00550.kgml: Found a trail of span 3 containing skipped vertices
path_dar00550.kgml: 30 -> [29] -> 28 -> 27
path_dar00550.kgml: R01150 -> [R04573] -> R05629 -> R05662
path_dar00550.kgml: dar:Daro_3496 -> [dar:Daro_3502] -> dar:Daro_3501 -> dar:Daro_3498
path_dar00550.kgml: 6.3.2.4 -> [6.3.2.10] -> 2.7.8.13 -> 2.4.1.227
path_dar00550.kgml: Skipped genes: dar:Daro_3499, dar:Daro_3497, dar:Daro_3500
path_dar00550.kgml:
path_dar00550.kgml: --- 1.55 seconds ---

path_dar00561.kgml: Glycerolipid metabolism
path_dar00561.kgml: Initialization took 0.23 seconds
path_dar00561.kgml: (not found)
path_dar00561.kgml: --- 0.28 seconds ---

path_dar00562.kgml: Inositol phosphate metabolism
path_dar00562.kgml: Initialization took 0.08 seconds
path_dar00562.kgml: (not found)
path_dar00562.kgml: --- 0.13 seconds ---

path_dar00564.kgml: Glycerophospholipid metabolism
path_dar00564.kgml: Initialization took 1.13 seconds
path_dar00564.kgml: (not found)
path_dar00564.kgml: --- 1.22 seconds ---

path_dar00565.kgml: Ether lipid metabolism
path_dar00565.kgml: Initialization took 0.08 seconds
path_dar00565.kgml: (not found)
path_dar00565.kgml: --- 0.13 seconds ---

path_dar00590.kgml: Arachidonic acid metabolism
path_dar00590.kgml: Initialization took 0.08 seconds
path_dar00590.kgml: (not found)
path_dar00590.kgml: --- 0.13 seconds ---

path_dar00592.kgml: alpha-Linolenic acid metabolism
path_dar00592.kgml: Initialization took 0.13 seconds
path_dar00592.kgml: (not found)
path_dar00592.kgml: --- 0.18 seconds ---

path_dar00620.kgml: Pyruvate metabolism
path_dar00620.kgml: Initialization took 7.05 seconds
path_dar00620.kgml:
path_dar00620.kgml: Found a trail of span 4 containing skipped vertices
path_dar00620.kgml: 123 -> 55 -> [124] -> 125 -> 124
path_dar00620.kgml: R00014 -> R03270 -> [R02569] -> R07618 -> R02569
path_dar00620.kgml: {dar:Daro_0442, dar:Daro_3700, dar:Daro_3701} -> {dar:Daro_0442, dar:Daro_3700, dar:Daro_3701} -> [dar:Daro_0441] -> {dar:Daro_0440, dar:Daro_2857} -> dar:Daro_0441
path_dar00620.kgml: {1.2.4.1, 2.2.1.6, 4.1.1.1} -> 1.2.4.1 -> [2.3.1.12] -> 1.8.1.4 -> 2.3.1.12
path_dar00620.kgml:
path_dar00620.kgml: --- 9.78 seconds ---

path_dar00621.kgml: Dioxin degradation
path_dar00621.kgml: Initialization took 0.68 seconds
path_dar00621.kgml:
path_dar00621.kgml: Found a trail of span 5 containing skipped vertices
path_dar00621.kgml: 100 -> 115 -> 97 -> 13 -> 108
path_dar00621.kgml: R03966 -> R02602 -> R02601 -> R00750 -> R00228
path_dar00621.kgml: {dar:Daro_0360, dar:Daro_3780} -> {dar:Daro_2773, dar:Daro_3781} -> {dar:Daro_0905, dar:Daro_1354, dar:Daro_2774, dar:Daro_3785} -> {dar:Daro_0907, dar:Daro_1356, dar:Daro_3238, dar:Daro_3782, dar:Daro_3808} -> {dar:Daro_0906, dar:Daro_1355, dar:Daro_3239, dar:Daro_3783, dar:Daro_3807}
path_dar00621.kgml: 5.3.2.6 -> 4.1.1.77 -> 4.2.1.80 -> 4.1.3.39 -> 1.2.1.10
path_dar00621.kgml: Skipped genes: dar:Daro_3784
path_dar00621.kgml:
path_dar00621.kgml: Found a trail of span 4 containing skipped vertices
path_dar00621.kgml: 100 -> 115 -> 97 -> [13] -> 108
path_dar00621.kgml: R03966 -> R02602 -> R02601 -> [R00750] -> R00228
path_dar00621.kgml: {dar:Daro_0360, dar:Daro_3780} -> {dar:Daro_2773, dar:Daro_3781} -> {dar:Daro_0905, dar:Daro_1354, dar:Daro_2774, dar:Daro_3785} -> [{dar:Daro_0907, dar:Daro_1356, dar:Daro_3238, dar:Daro_3782, dar:Daro_3808}] -> {dar:Daro_0906, dar:Daro_1355, dar:Daro_3239, dar:Daro_3783, dar:Daro_3807}
path_dar00621.kgml: 5.3.2.6 -> 4.1.1.77 -> 4.2.1.80 -> [4.1.3.39] -> 1.2.1.10
path_dar00621.kgml: Skipped genes: dar:Daro_3784, dar:Daro_3782
path_dar00621.kgml:
path_dar00621.kgml: Found a trail of span 4 containing skipped vertices
path_dar00621.kgml: 100 -> [115] -> 97 -> 13 -> 108
path_dar00621.kgml: R03966 -> [R02602] -> R02601 -> R00750 -> R00228
path_dar00621.kgml: {dar:Daro_0360, dar:Daro_3780} -> [{dar:Daro_2773, dar:Daro_3781}] -> {dar:Daro_0905, dar:Daro_1354, dar:Daro_2774, dar:Daro_3785} -> {dar:Daro_0907, dar:Daro_1356, dar:Daro_3238, dar:Daro_3782, dar:Daro_3808} -> {dar:Daro_0906, dar:Daro_1355, dar:Daro_3239, dar:Daro_3783, dar:Daro_3807}
path_dar00621.kgml: 5.3.2.6 -> [4.1.1.77] -> 4.2.1.80 -> 4.1.3.39 -> 1.2.1.10
path_dar00621.kgml: Skipped genes: dar:Daro_3784, dar:Daro_3781
path_dar00621.kgml:
path_dar00621.kgml: Found a trail of span 4 containing skipped vertices
path_dar00621.kgml: 100 -> 115 -> [97] -> 13 -> 108
path_dar00621.kgml: R03966 -> R02602 -> [R02601] -> R00750 -> R00228
path_dar00621.kgml: {dar:Daro_0360, dar:Daro_3780} -> {dar:Daro_2773, dar:Daro_3781} -> [{dar:Daro_0905, dar:Daro_1354, dar:Daro_2774, dar:Daro_3785}] -> {dar:Daro_0907, dar:Daro_1356, dar:Daro_3238, dar:Daro_3782, dar:Daro_3808} -> {dar:Daro_0906, dar:Daro_1355, dar:Daro_3239, dar:Daro_3783, dar:Daro_3807}
path_dar00621.kgml: 5.3.2.6 -> 4.1.1.77 -> [4.2.1.80] -> 4.1.3.39 -> 1.2.1.10
path_dar00621.kgml:
path_dar00621.kgml: --- 0.99 seconds ---

path_dar00622.kgml: Xylene degradation
path_dar00622.kgml: Initialization took 1.78 seconds
path_dar00622.kgml:
path_dar00622.kgml: Found a trail of span 7 containing skipped vertices
path_dar00622.kgml: 87 -> 109 -> 112 -> 114 -> 99 -> 103 -> 121
path_dar00622.kgml: R05295 -> R05353 -> R05389 -> R05374 -> R05864 -> R05298 -> R09097
path_dar00622.kgml: {dar:Daro_2776, dar:Daro_3789, dar:Daro_3805} -> {dar:Daro_2775, dar:Daro_3787, dar:Daro_3806} -> {dar:Daro_0360, dar:Daro_3780} -> {dar:Daro_2773, dar:Daro_3781} -> {dar:Daro_2774, dar:Daro_3785} -> {dar:Daro_0907, dar:Daro_1356, dar:Daro_3782, dar:Daro_3808} -> {dar:Daro_0906, dar:Daro_1355, dar:Daro_3783, dar:Daro_3807}
path_dar00622.kgml: 1.13.11.2 -> 1.2.1.85 -> 5.3.2.6 -> 4.1.1.77 -> 4.2.1.132 -> 4.1.3.43 -> 1.2.1.87
path_dar00622.kgml: Skipped genes: dar:Daro_3786, dar:Daro_3784, dar:Daro_3788
path_dar00622.kgml:
path_dar00622.kgml: Found a trail of span 6 containing skipped vertices
path_dar00622.kgml: 87 -> 109 -> 112 -> [114] -> 99 -> 103 -> 121
path_dar00622.kgml: R05295 -> R05353 -> R05389 -> [R05374] -> R05864 -> R05298 -> R09097
path_dar00622.kgml: {dar:Daro_2776, dar:Daro_3789, dar:Daro_3805} -> {dar:Daro_2775, dar:Daro_3787, dar:Daro_3806} -> {dar:Daro_0360, dar:Daro_3780} -> [{dar:Daro_2773, dar:Daro_3781}] -> {dar:Daro_2774, dar:Daro_3785} -> {dar:Daro_0907, dar:Daro_1356, dar:Daro_3782, dar:Daro_3808} -> {dar:Daro_0906, dar:Daro_1355, dar:Daro_3783, dar:Daro_3807}
path_dar00622.kgml: 1.13.11.2 -> 1.2.1.85 -> 5.3.2.6 -> [4.1.1.77] -> 4.2.1.132 -> 4.1.3.43 -> 1.2.1.87
path_dar00622.kgml: Skipped genes: dar:Daro_3786, dar:Daro_3784, dar:Daro_3781, dar:Daro_3788
path_dar00622.kgml:
path_dar00622.kgml: Found a trail of span 6 containing skipped vertices
path_dar00622.kgml: 87 -> 109 -> [112] -> 114 -> 99 -> 103 -> 121
path_dar00622.kgml: R05295 -> R05353 -> [R05389] -> R05374 -> R05864 -> R05298 -> R09097
path_dar00622.kgml: {dar:Daro_2776, dar:Daro_3789, dar:Daro_3805} -> {dar:Daro_2775, dar:Daro_3787, dar:Daro_3806} -> [{dar:Daro_0360, dar:Daro_3780}] -> {dar:Daro_2773, dar:Daro_3781} -> {dar:Daro_2774, dar:Daro_3785} -> {dar:Daro_0907, dar:Daro_1356, dar:Daro_3782, dar:Daro_3808} -> {dar:Daro_0906, dar:Daro_1355, dar:Daro_3783, dar:Daro_3807}
path_dar00622.kgml: 1.13.11.2 -> 1.2.1.85 -> [5.3.2.6] -> 4.1.1.77 -> 4.2.1.132 -> 4.1.3.43 -> 1.2.1.87
path_dar00622.kgml: Skipped genes: dar:Daro_3786, dar:Daro_3784, dar:Daro_3788
path_dar00622.kgml:
path_dar00622.kgml: Found a trail of span 6 containing skipped vertices
path_dar00622.kgml: 87 -> 109 -> 112 -> 114 -> 99 -> [103] -> 121
path_dar00622.kgml: R05295 -> R05353 -> R05389 -> R05374 -> R05864 -> [R05298] -> R09097
path_dar00622.kgml: {dar:Daro_2776, dar:Daro_3789, dar:Daro_3805} -> {dar:Daro_2775, dar:Daro_3787, dar:Daro_3806} -> {dar:Daro_0360, dar:Daro_3780} -> {dar:Daro_2773, dar:Daro_3781} -> {dar:Daro_2774, dar:Daro_3785} -> [{dar:Daro_0907, dar:Daro_1356, dar:Daro_3782, dar:Daro_3808}] -> {dar:Daro_0906, dar:Daro_1355, dar:Daro_3783, dar:Daro_3807}
path_dar00622.kgml: 1.13.11.2 -> 1.2.1.85 -> 5.3.2.6 -> 4.1.1.77 -> 4.2.1.132 -> [4.1.3.43] -> 1.2.1.87
path_dar00622.kgml: Skipped genes: dar:Daro_3786, dar:Daro_3784, dar:Daro_3782, dar:Daro_3788
path_dar00622.kgml:
path_dar00622.kgml: Found a trail of span 5 containing skipped vertices
path_dar00622.kgml: 87 -> 90 -> 99 -> 103 -> 121
path_dar00622.kgml: R05295 -> R05865 -> R05864 -> R05298 -> R09097
path_dar00622.kgml: {dar:Daro_2776, dar:Daro_3789, dar:Daro_3805} -> {dar:Daro_1331, dar:Daro_3786} -> {dar:Daro_2774, dar:Daro_3785} -> {dar:Daro_0907, dar:Daro_1356, dar:Daro_3782, dar:Daro_3808} -> {dar:Daro_0906, dar:Daro_1355, dar:Daro_3783, dar:Daro_3807}
path_dar00622.kgml: 1.13.11.2 -> 3.7.1.9 -> 4.2.1.132 -> 4.1.3.43 -> 1.2.1.87
path_dar00622.kgml: Skipped genes: dar:Daro_2775, dar:Daro_3787, dar:Daro_3784, dar:Daro_3806, dar:Daro_3788
path_dar00622.kgml:
path_dar00622.kgml: Found a trail of span 4 containing skipped vertices
path_dar00622.kgml: 87 -> 90 -> [99] -> 103 -> 121
path_dar00622.kgml: R05295 -> R05865 -> [R05864] -> R05298 -> R09097
path_dar00622.kgml: {dar:Daro_2776, dar:Daro_3789, dar:Daro_3805} -> {dar:Daro_1331, dar:Daro_3786} -> [{dar:Daro_2774, dar:Daro_3785}] -> {dar:Daro_0907, dar:Daro_1356, dar:Daro_3782, dar:Daro_3808} -> {dar:Daro_0906, dar:Daro_1355, dar:Daro_3783, dar:Daro_3807}
path_dar00622.kgml: 1.13.11.2 -> 3.7.1.9 -> [4.2.1.132] -> 4.1.3.43 -> 1.2.1.87
path_dar00622.kgml: Skipped genes: dar:Daro_3787, dar:Daro_3785, dar:Daro_3784, dar:Daro_3806, dar:Daro_3788
path_dar00622.kgml:
path_dar00622.kgml: Found a trail of span 3 containing skipped vertices
path_dar00622.kgml: 93 -> 96 -> 117
path_dar00622.kgml: R02601 -> R00750 -> R00228
path_dar00622.kgml: {dar:Daro_0905, dar:Daro_1354, dar:Daro_2774, dar:Daro_3785} -> {dar:Daro_0907, dar:Daro_1356, dar:Daro_3238, dar:Daro_3782, dar:Daro_3808} -> {dar:Daro_0906, dar:Daro_1355, dar:Daro_3239, dar:Daro_3783, dar:Daro_3807}
path_dar00622.kgml: 4.2.1.80 -> 4.1.3.39 -> 1.2.1.10
path_dar00622.kgml: Skipped genes: dar:Daro_3784
path_dar00622.kgml:
path_dar00622.kgml: Found a trail of span 2 containing skipped vertices
path_dar00622.kgml: 93 -> [96] -> 117
path_dar00622.kgml: R02601 -> [R00750] -> R00228
path_dar00622.kgml: {dar:Daro_0905, dar:Daro_1354, dar:Daro_2774, dar:Daro_3785} -> [{dar:Daro_0907, dar:Daro_1356, dar:Daro_3238, dar:Daro_3782, dar:Daro_3808}] -> {dar:Daro_0906, dar:Daro_1355, dar:Daro_3239, dar:Daro_3783, dar:Daro_3807}
path_dar00622.kgml: 4.2.1.80 -> [4.1.3.39] -> 1.2.1.10
path_dar00622.kgml: Skipped genes: dar:Daro_3784
path_dar00622.kgml:
path_dar00622.kgml: Found a trail of span 2 without skipping any vertex
path_dar00622.kgml: 18 -> 29
path_dar00622.kgml: {R05290, R05291} -> {R05292, R05293}
path_dar00622.kgml: {dar:Daro_2778, dar:Daro_2779, dar:Daro_2780} -> dar:Daro_2781
path_dar00622.kgml: ? -> {1.3.1.67, 1.3.1.67}
path_dar00622.kgml:
path_dar00622.kgml: Found a trail of span 2 without skipping any vertex
path_dar00622.kgml: 19 -> 30
path_dar00622.kgml: R05428 -> R05314
path_dar00622.kgml: {dar:Daro_2778, dar:Daro_2779, dar:Daro_2780} -> dar:Daro_2781
path_dar00622.kgml: ? -> 1.3.1.68
path_dar00622.kgml:
path_dar00622.kgml: Found a trail of span 2 without skipping any vertex
path_dar00622.kgml: 20 -> 53
path_dar00622.kgml: R05665 -> R05309
path_dar00622.kgml: {dar:Daro_2778, dar:Daro_2779, dar:Daro_2780} -> dar:Daro_2781
path_dar00622.kgml: ? -> ?
path_dar00622.kgml:
path_dar00622.kgml: --- 2.90 seconds ---

path_dar00623.kgml: Toluene degradation
path_dar00623.kgml: Initialization took 0.18 seconds
path_dar00623.kgml:
path_dar00623.kgml: Found a trail of span 2 without skipping any vertex
path_dar00623.kgml: 133 -> 134
path_dar00623.kgml: R03560 -> R03608
path_dar00623.kgml: {dar:Daro_3792, dar:Daro_3793, dar:Daro_3794, dar:Daro_3795, dar:Daro_3796, dar:Daro_3797} -> {dar:Daro_3792, dar:Daro_3793, dar:Daro_3794, dar:Daro_3795, dar:Daro_3796, dar:Daro_3797}
path_dar00623.kgml: ? -> ?
path_dar00623.kgml:
path_dar00623.kgml: --- 0.28 seconds ---

path_dar00625.kgml: Chloroalkane and chloroalkene degradation
path_dar00625.kgml: Initialization took 0.08 seconds
path_dar00625.kgml: (not found)
path_dar00625.kgml: --- 0.13 seconds ---

path_dar00626.kgml: Naphthalene degradation
path_dar00626.kgml: Initialization took 0.05 seconds
path_dar00626.kgml: (not found)
path_dar00626.kgml: --- 0.10 seconds ---

path_dar00627.kgml: Aminobenzoate degradation
path_dar00627.kgml: Initialization took 0.18 seconds
path_dar00627.kgml: (not found)
path_dar00627.kgml: --- 0.23 seconds ---

path_dar00630.kgml: Glyoxylate and dicarboxylate metabolism
path_dar00630.kgml: Initialization took 3.09 seconds
path_dar00630.kgml:
path_dar00630.kgml: Found a trail of span 2 containing skipped vertices
path_dar00630.kgml: 83 -> 116
path_dar00630.kgml: R00479 -> R00472
path_dar00630.kgml: dar:Daro_3098 -> dar:Daro_3101
path_dar00630.kgml: 4.1.3.1 -> 2.3.3.9
path_dar00630.kgml: Skipped genes: dar:Daro_3099
path_dar00630.kgml:
path_dar00630.kgml: --- 3.22 seconds ---

path_dar00633.kgml: Nitrotoluene degradation
path_dar00633.kgml: Initialization took 0.23 seconds
path_dar00633.kgml: (not found)
path_dar00633.kgml: --- 0.28 seconds ---

path_dar00640.kgml: Propanoate metabolism
path_dar00640.kgml: Initialization took 2.24 seconds
path_dar00640.kgml:
path_dar00640.kgml: Found a trail of span 2 containing skipped vertices
path_dar00640.kgml: 78 -> 99
path_dar00640.kgml: R03045 -> R04432
path_dar00640.kgml: {dar:Daro_0176, dar:Daro_1547, dar:Daro_2350, dar:Daro_3320} -> dar:Daro_2353
path_dar00640.kgml: {4.2.1.116, 4.2.1.17} -> 1.3.8.7
path_dar00640.kgml: Skipped genes: dar:Daro_2352, dar:Daro_2351
path_dar00640.kgml:
path_dar00640.kgml: --- 2.51 seconds ---

path_dar00642.kgml: Ethylbenzene degradation
path_dar00642.kgml: Initialization took 0.13 seconds
path_dar00642.kgml: (not found)
path_dar00642.kgml: --- 0.18 seconds ---

path_dar00643.kgml: Styrene degradation
path_dar00643.kgml: Initialization took 0.18 seconds
path_dar00643.kgml:
path_dar00643.kgml: Found a trail of span 2 containing skipped vertices
path_dar00643.kgml: 65 -> 68
path_dar00643.kgml: R05404 -> R05362
path_dar00643.kgml: {dar:Daro_2776, dar:Daro_3789, dar:Daro_3805} -> {dar:Daro_1331, dar:Daro_3786}
path_dar00643.kgml: 1.13.11.2 -> 3.7.1.9
path_dar00643.kgml: Skipped genes: dar:Daro_3787, dar:Daro_3788
path_dar00643.kgml:
path_dar00643.kgml: --- 0.28 seconds ---

path_dar00650.kgml: Butanoate metabolism
path_dar00650.kgml: Initialization took 2.74 seconds
path_dar00650.kgml:
path_dar00650.kgml: Found a trail of span 4 containing skipped vertices
path_dar00650.kgml: 59 -> 57 -> [59] -> 61 -> 64
path_dar00650.kgml: R01975 -> R00238 -> [R01975] -> R03276 -> R03026
path_dar00650.kgml: {dar:Daro_1547, dar:Daro_1549, dar:Daro_2350} -> {dar:Daro_0098, dar:Daro_1545, dar:Daro_3022} -> [{dar:Daro_1547, dar:Daro_1549, dar:Daro_2350}] -> {dar:Daro_1547, dar:Daro_2350} -> {dar:Daro_0176, dar:Daro_1547, dar:Daro_2350, dar:Daro_3320}
path_dar00650.kgml: 1.1.1.35 -> 2.3.1.9 -> [1.1.1.35] -> 5.1.2.3 -> 4.2.1.17
path_dar00650.kgml: Skipped genes: dar:Daro_1548, dar:Daro_1546
path_dar00650.kgml:
path_dar00650.kgml: Found a trail of span 2 without skipping any vertex
path_dar00650.kgml: 62 -> 60
path_dar00650.kgml: R04254 -> R01977
path_dar00650.kgml: {dar:Daro_0104, dar:Daro_1608} -> {dar:Daro_1609, dar:Daro_1610}
path_dar00650.kgml: ? -> 1.1.1.36
path_dar00650.kgml:
path_dar00650.kgml: --- 8.72 seconds ---

path_dar00660.kgml: C5-Branched dibasic acid metabolism
path_dar00660.kgml: Initialization took 0.23 seconds
path_dar00660.kgml:
path_dar00660.kgml: Found a trail of span 3 containing skipped vertices
path_dar00660.kgml: 31 -> 96 -> 97
path_dar00660.kgml: R03896 -> R03898 -> R00994
path_dar00660.kgml: {dar:Daro_0861, dar:Daro_0863} -> {dar:Daro_0861, dar:Daro_0863} -> {dar:Daro_0864, dar:Daro_3775}
path_dar00660.kgml: 4.2.1.35 -> 4.2.1.35 -> 1.1.1.85
path_dar00660.kgml: Skipped genes: dar:Daro_0862
path_dar00660.kgml:
path_dar00660.kgml: --- 0.36 seconds ---

path_dar00670.kgml: One carbon pool by folate
path_dar00670.kgml: Initialization took 0.38 seconds
path_dar00670.kgml: (not found)
path_dar00670.kgml: --- 0.56 seconds ---

path_dar00680.kgml: Methane metabolism
path_dar00680.kgml: Initialization took 2.09 seconds
path_dar00680.kgml:
path_dar00680.kgml: Found a trail of span 2 without skipping any vertex
path_dar00680.kgml: 203 -> 204
path_dar00680.kgml: R00315 -> R00230
path_dar00680.kgml: {dar:Daro_0974, dar:Daro_2099, dar:Daro_2921} -> dar:Daro_0975
path_dar00680.kgml: {2.7.2.1, 2.7.2.15} -> 2.3.1.8
path_dar00680.kgml:
path_dar00680.kgml: --- 2.22 seconds ---

path_dar00730.kgml: Thiamine metabolism
path_dar00730.kgml: Initialization took 0.38 seconds
path_dar00730.kgml:
path_dar00730.kgml: Found a trail of span 3 without skipping any vertex
path_dar00730.kgml: 76 -> 75 -> 93
path_dar00730.kgml: R03471 -> R04509 -> R03223
path_dar00730.kgml: dar:Daro_3900 -> dar:Daro_3900 -> dar:Daro_3901
path_dar00730.kgml: 2.7.1.49 -> 2.7.4.7 -> 2.5.1.3
path_dar00730.kgml:
path_dar00730.kgml: Found a trail of span 3 without skipping any vertex
path_dar00730.kgml: 76 -> 75 -> 97
path_dar00730.kgml: R03471 -> R04509 -> R10712
path_dar00730.kgml: dar:Daro_3900 -> dar:Daro_3900 -> dar:Daro_3901
path_dar00730.kgml: 2.7.1.49 -> 2.7.4.7 -> 2.5.1.3
path_dar00730.kgml:
path_dar00730.kgml: Found a trail of span 2 containing skipped vertices
path_dar00730.kgml: 76 -> [75] -> 97
path_dar00730.kgml: R03471 -> [R04509] -> R10712
path_dar00730.kgml: dar:Daro_3900 -> [dar:Daro_3900] -> dar:Daro_3901
path_dar00730.kgml: 2.7.1.49 -> [2.7.4.7] -> 2.5.1.3
path_dar00730.kgml:
path_dar00730.kgml: Found a trail of span 2 containing skipped vertices
path_dar00730.kgml: 76 -> [75] -> 93
path_dar00730.kgml: R03471 -> [R04509] -> R03223
path_dar00730.kgml: dar:Daro_3900 -> [dar:Daro_3900] -> dar:Daro_3901
path_dar00730.kgml: 2.7.1.49 -> [2.7.4.7] -> 2.5.1.3
path_dar00730.kgml:
path_dar00730.kgml: --- 0.66 seconds ---

path_dar00740.kgml: Riboflavin metabolism
path_dar00740.kgml: Initialization took 0.18 seconds
path_dar00740.kgml:
path_dar00740.kgml: Found a trail of span 2 without skipping any vertex
path_dar00740.kgml: 32 -> 41
path_dar00740.kgml: R07281 -> R04457
path_dar00740.kgml: dar:Daro_3737 -> dar:Daro_3738
path_dar00740.kgml: 4.1.99.12 -> 2.5.1.78
path_dar00740.kgml:
path_dar00740.kgml: --- 0.28 seconds ---

path_dar00750.kgml: Vitamin B6 metabolism
path_dar00750.kgml: Initialization took 0.13 seconds
path_dar00750.kgml: (not found)
path_dar00750.kgml: --- 0.18 seconds ---

path_dar00760.kgml: Nicotinate and nicotinamide metabolism
path_dar00760.kgml: Initialization took 0.69 seconds
path_dar00760.kgml: (not found)
path_dar00760.kgml: --- 0.77 seconds ---

path_dar00770.kgml: Pantothenate and CoA biosynthesis
path_dar00770.kgml: Initialization took 0.78 seconds
path_dar00770.kgml:
path_dar00770.kgml: Found a trail of span 2 without skipping any vertex
path_dar00770.kgml: 93 -> 76
path_dar00770.kgml: R00489 -> R02473
path_dar00770.kgml: dar:Daro_3187 -> dar:Daro_3186
path_dar00770.kgml: {4.1.1.11, 4.1.1.15} -> 6.3.2.1
path_dar00770.kgml:
path_dar00770.kgml: Found a trail of span 2 without skipping any vertex
path_dar00770.kgml: 82 -> 81
path_dar00770.kgml: R00006 -> R03051
path_dar00770.kgml: {dar:Daro_1619, dar:Daro_1620, dar:Daro_3074, dar:Daro_3075} -> dar:Daro_3073
path_dar00770.kgml: 2.2.1.6 -> 1.1.1.86
path_dar00770.kgml:
path_dar00770.kgml: Found a trail of span 2 containing skipped vertices
path_dar00770.kgml: 78 -> [77] -> 76
path_dar00770.kgml: R01226 -> [R02472] -> R02473
path_dar00770.kgml: dar:Daro_3185 -> [dar:Daro_1913] -> dar:Daro_3186
path_dar00770.kgml: 2.1.2.11 -> [1.1.1.169] -> 6.3.2.1
path_dar00770.kgml:
path_dar00770.kgml: --- 1.01 seconds ---

path_dar00780.kgml: Biotin metabolism
path_dar00780.kgml: Initialization took 1.08 seconds
path_dar00780.kgml:
path_dar00780.kgml: Found a trail of span 4 containing skipped vertices
path_dar00780.kgml: 42 -> 45 -> 32 -> 31
path_dar00780.kgml: R09725 -> R10124 -> R03231 -> R03182
path_dar00780.kgml: dar:Daro_2898 -> dar:Daro_2897 -> dar:Daro_2895 -> dar:Daro_2900
path_dar00780.kgml: 3.1.1.85 -> 2.3.1.47 -> 2.6.1.62 -> 6.3.3.3
path_dar00780.kgml: Skipped genes: dar:Daro_2899, dar:Daro_2896
path_dar00780.kgml:
path_dar00780.kgml: Found a trail of span 3 containing skipped vertices
path_dar00780.kgml: 34 -> 32 -> 31
path_dar00780.kgml: R03210 -> R03231 -> R03182
path_dar00780.kgml: dar:Daro_2897 -> dar:Daro_2895 -> dar:Daro_2900
path_dar00780.kgml: 2.3.1.47 -> 2.6.1.62 -> 6.3.3.3
path_dar00780.kgml: Skipped genes: dar:Daro_2898, dar:Daro_2899, dar:Daro_2896
path_dar00780.kgml:
path_dar00780.kgml: Found a trail of span 3 containing skipped vertices
path_dar00780.kgml: 42 -> [45] -> 32 -> 31
path_dar00780.kgml: R09725 -> [R10124] -> R03231 -> R03182
path_dar00780.kgml: dar:Daro_2898 -> [dar:Daro_2897] -> dar:Daro_2895 -> dar:Daro_2900
path_dar00780.kgml: 3.1.1.85 -> [2.3.1.47] -> 2.6.1.62 -> 6.3.3.3
path_dar00780.kgml: Skipped genes: dar:Daro_2899, dar:Daro_2896, dar:Daro_2897
path_dar00780.kgml:
path_dar00780.kgml: Found a trail of span 3 containing skipped vertices
path_dar00780.kgml: 42 -> 45 -> [32] -> 31
path_dar00780.kgml: R09725 -> R10124 -> [R03231] -> R03182
path_dar00780.kgml: dar:Daro_2898 -> dar:Daro_2897 -> [dar:Daro_2895] -> dar:Daro_2900
path_dar00780.kgml: 3.1.1.85 -> 2.3.1.47 -> [2.6.1.62] -> 6.3.3.3
path_dar00780.kgml: Skipped genes: dar:Daro_2899
path_dar00780.kgml:
path_dar00780.kgml: Found a trail of span 2 containing skipped vertices
path_dar00780.kgml: 94 -> 53
path_dar00780.kgml: R10115 -> R10116
path_dar00780.kgml: {dar:Daro_2374, dar:Daro_4185} -> {dar:Daro_2017, dar:Daro_4188}
path_dar00780.kgml: {2.3.1.179, 2.3.1.41} -> 1.1.1.100
path_dar00780.kgml: Skipped genes: dar:Daro_4186, dar:Daro_4187
path_dar00780.kgml:
path_dar00780.kgml: Found a trail of span 2 containing skipped vertices
path_dar00780.kgml: 95 -> 53
path_dar00780.kgml: R10115 -> R10116
path_dar00780.kgml: {dar:Daro_1172, dar:Daro_2019, dar:Daro_4170} -> {dar:Daro_2017, dar:Daro_4188}
path_dar00780.kgml: {2.3.1.179, 2.3.1.41} -> 1.1.1.100
path_dar00780.kgml: Skipped genes: dar:Daro_2018
path_dar00780.kgml:
path_dar00780.kgml: Found a trail of span 2 containing skipped vertices
path_dar00780.kgml: 64 -> 67
path_dar00780.kgml: R10119 -> R10120
path_dar00780.kgml: {dar:Daro_2374, dar:Daro_4185} -> {dar:Daro_2017, dar:Daro_4188}
path_dar00780.kgml: {2.3.1.179, 2.3.1.41} -> 1.1.1.100
path_dar00780.kgml: Skipped genes: dar:Daro_4186, dar:Daro_4187
path_dar00780.kgml:
path_dar00780.kgml: Found a trail of span 2 containing skipped vertices
path_dar00780.kgml: 74 -> 67
path_dar00780.kgml: R10119 -> R10120
path_dar00780.kgml: {dar:Daro_1172, dar:Daro_2019, dar:Daro_4170} -> {dar:Daro_2017, dar:Daro_4188}
path_dar00780.kgml: {2.3.1.179, 2.3.1.41} -> 1.1.1.100
path_dar00780.kgml: Skipped genes: dar:Daro_2018
path_dar00780.kgml:
path_dar00780.kgml: Found a trail of span 2 containing skipped vertices
path_dar00780.kgml: 34 -> [32] -> 31
path_dar00780.kgml: R03210 -> [R03231] -> R03182
path_dar00780.kgml: dar:Daro_2897 -> [dar:Daro_2895] -> dar:Daro_2900
path_dar00780.kgml: 2.3.1.47 -> [2.6.1.62] -> 6.3.3.3
path_dar00780.kgml: Skipped genes: dar:Daro_2898, dar:Daro_2899
path_dar00780.kgml:
path_dar00780.kgml: --- 1.70 seconds ---

path_dar00785.kgml: Lipoic acid metabolism
path_dar00785.kgml: Initialization took 0.05 seconds
path_dar00785.kgml:
path_dar00785.kgml: Found a trail of span 2 without skipping any vertex
path_dar00785.kgml: 5 -> 6
path_dar00785.kgml: R07768 -> R07769
path_dar00785.kgml: dar:Daro_0287 -> dar:Daro_0288
path_dar00785.kgml: 2.8.1.8 -> 2.3.1.181
path_dar00785.kgml:
path_dar00785.kgml: Found a trail of span 2 without skipping any vertex
path_dar00785.kgml: 11 -> 10
path_dar00785.kgml: R07766 -> R07767
path_dar00785.kgml: dar:Daro_0288 -> dar:Daro_0287
path_dar00785.kgml: 2.3.1.181 -> 2.8.1.8
path_dar00785.kgml:
path_dar00785.kgml: --- 0.19 seconds ---

path_dar00790.kgml: Folate biosynthesis
path_dar00790.kgml: Initialization took 1.39 seconds
path_dar00790.kgml: (not found)
path_dar00790.kgml: --- 1.47 seconds ---

path_dar00791.kgml: Atrazine degradation
path_dar00791.kgml: Initialization took 0.08 seconds
path_dar00791.kgml:
path_dar00791.kgml: Found a trail of span 2 without skipping any vertex
path_dar00791.kgml: 70 -> 41
path_dar00791.kgml: R00774 -> R00005
path_dar00791.kgml: dar:Daro_0074 -> dar:Daro_0075
path_dar00791.kgml: 6.3.4.6 -> 3.5.1.54
path_dar00791.kgml:
path_dar00791.kgml: --- 0.18 seconds ---

path_dar00860.kgml: Porphyrin and chlorophyll metabolism
path_dar00860.kgml: Initialization took 2.99 seconds
path_dar00860.kgml:
path_dar00860.kgml: Found a trail of span 4 containing skipped vertices
path_dar00860.kgml: 284 -> 285 -> 318 -> 319
path_dar00860.kgml: R05809 -> R05810 -> R07772 -> R07773
path_dar00860.kgml: dar:Daro_1685 -> dar:Daro_1693 -> {dar:Daro_1686, dar:Daro_1687} -> dar:Daro_1690
path_dar00860.kgml: 2.1.1.131 -> 2.1.1.271 -> 3.7.1.12 -> 2.1.1.195
path_dar00860.kgml: Skipped genes: dar:Daro_1692, dar:Daro_1691, dar:Daro_1688, dar:Daro_1689
path_dar00860.kgml:
path_dar00860.kgml: Found a trail of span 3 containing skipped vertices
path_dar00860.kgml: 284 -> [285] -> 318 -> 319
path_dar00860.kgml: R05809 -> [R05810] -> R07772 -> R07773
path_dar00860.kgml: dar:Daro_1685 -> [dar:Daro_1693] -> {dar:Daro_1686, dar:Daro_1687} -> dar:Daro_1690
path_dar00860.kgml: 2.1.1.131 -> [2.1.1.271] -> 3.7.1.12 -> 2.1.1.195
path_dar00860.kgml: Skipped genes: dar:Daro_1688, dar:Daro_1689
path_dar00860.kgml:
path_dar00860.kgml: Found a trail of span 3 without skipping any vertex
path_dar00860.kgml: 273 -> 270 -> 271
path_dar00860.kgml: R00084 -> R03165 -> R03194
path_dar00860.kgml: dar:Daro_3674 -> dar:Daro_3673 -> {dar:Daro_3275, dar:Daro_3672}
path_dar00860.kgml: 2.5.1.61 -> 4.2.1.75 -> 2.1.1.107
path_dar00860.kgml:
path_dar00860.kgml: Found a trail of span 3 without skipping any vertex
path_dar00860.kgml: 312 -> 311 -> 310
path_dar00860.kgml: R04148 -> R04594 -> R05223
path_dar00860.kgml: dar:Daro_0148 -> dar:Daro_0151 -> dar:Daro_0149
path_dar00860.kgml: 2.4.2.21 -> 3.1.3.73 -> 2.7.8.26
path_dar00860.kgml:
path_dar00860.kgml: Found a trail of span 2 without skipping any vertex
path_dar00860.kgml: 262 -> 314
path_dar00860.kgml: R07411 -> R07412
path_dar00860.kgml: dar:Daro_1463 -> dar:Daro_1462
path_dar00860.kgml: 2.5.1.141 -> ?
path_dar00860.kgml:
path_dar00860.kgml: Found a trail of span 2 containing skipped vertices
path_dar00860.kgml: 285 -> [318] -> 319
path_dar00860.kgml: R05810 -> [R07772] -> R07773
path_dar00860.kgml: dar:Daro_1693 -> [{dar:Daro_1686, dar:Daro_1687}] -> dar:Daro_1690
path_dar00860.kgml: 2.1.1.271 -> [3.7.1.12] -> 2.1.1.195
path_dar00860.kgml: Skipped genes: dar:Daro_1692, dar:Daro_1691
path_dar00860.kgml:
path_dar00860.kgml: Found a trail of span 2 containing skipped vertices
path_dar00860.kgml: 273 -> [270] -> 271
path_dar00860.kgml: R00084 -> [R03165] -> R03194
path_dar00860.kgml: dar:Daro_3674 -> [dar:Daro_3673] -> {dar:Daro_3275, dar:Daro_3672}
path_dar00860.kgml: 2.5.1.61 -> [4.2.1.75] -> 2.1.1.107
path_dar00860.kgml: Skipped genes: dar:Daro_3673
path_dar00860.kgml:
path_dar00860.kgml: Found a trail of span 2 containing skipped vertices
path_dar00860.kgml: 317 -> 295
path_dar00860.kgml: R05149 -> R05177
path_dar00860.kgml: dar:Daro_1689 -> dar:Daro_1691
path_dar00860.kgml: 2.1.1.132 -> 5.4.99.61
path_dar00860.kgml: Skipped genes: dar:Daro_1690
path_dar00860.kgml:
path_dar00860.kgml: Found a trail of span 2 containing skipped vertices
path_dar00860.kgml: 312 -> [311] -> 310
path_dar00860.kgml: R04148 -> [R04594] -> R05223
path_dar00860.kgml: dar:Daro_0148 -> [dar:Daro_0151] -> dar:Daro_0149
path_dar00860.kgml: 2.4.2.21 -> [3.1.3.73] -> 2.7.8.26
path_dar00860.kgml:
path_dar00860.kgml: --- 3.80 seconds ---

path_dar00900.kgml: Terpenoid backbone biosynthesis
path_dar00900.kgml: Initialization took 0.48 seconds
path_dar00900.kgml:
path_dar00900.kgml: Found a trail of span 2 containing skipped vertices
path_dar00900.kgml: 66 -> [67] -> 68
path_dar00900.kgml: R05633 -> [R05634] -> R05637
path_dar00900.kgml: dar:Daro_1973 -> [dar:Daro_3729] -> dar:Daro_1974
path_dar00900.kgml: 2.7.7.60 -> [2.7.1.148] -> 4.6.1.12
path_dar00900.kgml:
path_dar00900.kgml: --- 0.61 seconds ---

path_dar00903.kgml: Limonene and pinene degradation
path_dar00903.kgml: Initialization took 0.08 seconds
path_dar00903.kgml: (not found)
path_dar00903.kgml: --- 0.13 seconds ---

path_dar00906.kgml: Carotenoid biosynthesis
path_dar00906.kgml: Initialization took 0.05 seconds
path_dar00906.kgml: (not found)
path_dar00906.kgml: --- 0.10 seconds ---

path_dar00910.kgml: Nitrogen metabolism
path_dar00910.kgml: Initialization took 1.68 seconds
path_dar00910.kgml:
path_dar00910.kgml: Found a trail of span 2 containing skipped vertices
path_dar00910.kgml: 25 -> 148
path_dar00910.kgml: R00798 -> R00787
path_dar00910.kgml: {dar:Daro_0814, dar:Daro_3514, dar:Daro_3515} -> {dar:Daro_0816, dar:Daro_0817}
path_dar00910.kgml: ? -> {1.7.1.15, 1.7.1.4}
path_dar00910.kgml: Skipped genes: dar:Daro_0815
path_dar00910.kgml:
path_dar00910.kgml: --- 1.81 seconds ---

path_dar00920.kgml: Sulfur metabolism
path_dar00920.kgml: Initialization took 1.58 seconds
path_dar00920.kgml:
path_dar00920.kgml: Found a trail of span 2 containing skipped vertices
path_dar00920.kgml: 48 -> 31
path_dar00920.kgml: R02021 -> R00858
path_dar00920.kgml: dar:Daro_2914 -> dar:Daro_2912
path_dar00920.kgml: 1.8.4.8 -> 1.8.1.2
path_dar00920.kgml: Skipped genes: dar:Daro_2913
path_dar00920.kgml:
path_dar00920.kgml: --- 1.68 seconds ---

path_dar00930.kgml: Caprolactam degradation
path_dar00930.kgml: Initialization took 0.08 seconds
path_dar00930.kgml: (not found)
path_dar00930.kgml: --- 0.13 seconds ---

path_dar00970.kgml: Aminoacyl-tRNA biosynthesis
path_dar00970.kgml: Initialization took 1.53 seconds
path_dar00970.kgml: (not found)
path_dar00970.kgml: --- 1.58 seconds ---

path_dar01040.kgml: Biosynthesis of unsaturated fatty acids
path_dar01040.kgml: Initialization took 0.13 seconds
path_dar01040.kgml: (not found)
path_dar01040.kgml: --- 0.18 seconds ---

path_dar01053.kgml: Biosynthesis of siderophore group nonribosomal peptides
path_dar01053.kgml: Initialization took 0.05 seconds
path_dar01053.kgml: (not found)
path_dar01053.kgml: --- 0.10 seconds ---

--- 756.79 seconds ---
