# Supplementary material for: CoMetGeNe: mining conserved neighborhood patterns in metabolic and genomic contexts
Source: BMC Bioinformatics. 2019 Jan 10;20:19. doi: 10.1186/s12859-018-2542-2 (PMC6327494; doi:10.1186/s12859-018-2542-2)
Supplement: Supplementary file 14 — Trail finding results for completely assembled representative bacterial genomes present in NCBI Genomes. Of the 1,545 fully assembled representative bacterial genomes in NCBI, corresponding entries have been identified in KEGG for 1,467 species, for which trail finding has been performed for all combinations of gap parameters δG and δD ranging from 0 to 3. This additional file is available from https://doi.org/10.6084/m9.figshare.7288769. (GZ 178,532 kb) [file 12859_2018_2542_MOESM14_ESM.gz › results/mfm_dG3_dD0.hnet]

--- delta_G = 3, delta_D = 0 ---

path_mfm00010.kgml: Glycolysis / Gluconeogenesis
path_mfm00010.kgml: Initialization took 0.19 seconds
path_mfm00010.kgml:
path_mfm00010.kgml: Found a trail of span 4 without skipping any vertex
path_mfm00010.kgml: 48 -> 49 -> 50 -> 75
path_mfm00010.kgml: R00014 -> R03270 -> R02569 -> R07618
path_mfm00010.kgml: {mfm:MfeM64YM_0829, mfm:MfeM64YM_0830} -> {mfm:MfeM64YM_0829, mfm:MfeM64YM_0830} -> mfm:MfeM64YM_0828 -> mfm:MfeM64YM_0827
path_mfm00010.kgml: {1.2.4.1, 2.2.1.6, 4.1.1.1} -> 1.2.4.1 -> 2.3.1.12 -> 1.8.1.4
path_mfm00010.kgml:
path_mfm00010.kgml: Found a trail of span 3 without skipping any vertex
path_mfm00010.kgml: 62 -> 67 -> 64
path_mfm00010.kgml: R02740 -> R02739 -> R03321
path_mfm00010.kgml: {mfm:MfeM64YM_0419, mfm:MfeM64YM_0420} -> {mfm:MfeM64YM_0419, mfm:MfeM64YM_0420} -> {mfm:MfeM64YM_0419, mfm:MfeM64YM_0420}
path_mfm00010.kgml: 5.3.1.9 -> {5.1.3.15, 5.3.1.9} -> 5.3.1.9
path_mfm00010.kgml:
path_mfm00010.kgml: --- 0.44 seconds ---

path_mfm00020.kgml: Citrate cycle (TCA cycle)
path_mfm00020.kgml: Initialization took 0.06 seconds
path_mfm00020.kgml:
path_mfm00020.kgml: Found a trail of span 4 without skipping any vertex
path_mfm00020.kgml: 82 -> 80 -> 77 -> 75
path_mfm00020.kgml: R02569 -> R07618 -> R03270 -> R00014
path_mfm00020.kgml: mfm:MfeM64YM_0828 -> mfm:MfeM64YM_0827 -> {mfm:MfeM64YM_0829, mfm:MfeM64YM_0830} -> {mfm:MfeM64YM_0829, mfm:MfeM64YM_0830}
path_mfm00020.kgml: 2.3.1.12 -> 1.8.1.4 -> 1.2.4.1 -> {1.2.4.1, 2.2.1.6, 4.1.1.1}
path_mfm00020.kgml:
path_mfm00020.kgml: --- 0.15 seconds ---

path_mfm00030.kgml: Pentose phosphate pathway
path_mfm00030.kgml: Initialization took 0.14 seconds
path_mfm00030.kgml:
path_mfm00030.kgml: Found a trail of span 2 without skipping any vertex
path_mfm00030.kgml: 60 -> 38
path_mfm00030.kgml: R01541 -> R05605
path_mfm00030.kgml: mfm:MfeM64YM_0613 -> mfm:MfeM64YM_0612
path_mfm00030.kgml: {2.7.1.178, 2.7.1.45} -> {4.1.2.14, 4.1.2.55}
path_mfm00030.kgml:
path_mfm00030.kgml: Found a trail of span 2 without skipping any vertex
path_mfm00030.kgml: 53 -> 37
path_mfm00030.kgml: R02740 -> R02739
path_mfm00030.kgml: {mfm:MfeM64YM_0419, mfm:MfeM64YM_0420} -> {mfm:MfeM64YM_0419, mfm:MfeM64YM_0420}
path_mfm00030.kgml: 5.3.1.9 -> {5.1.3.15, 5.3.1.9}
path_mfm00030.kgml:
path_mfm00030.kgml: --- 0.31 seconds ---

path_mfm00040.kgml: Pentose and glucuronate interconversions
path_mfm00040.kgml: Initialization took 0.08 seconds
path_mfm00040.kgml:
path_mfm00040.kgml: Found a trail of span 3 without skipping any vertex
path_mfm00040.kgml: 64 -> 78 -> 75 -> 78
path_mfm00040.kgml: R07125 -> R03244 -> R05850 -> R03244
path_mfm00040.kgml: mfm:MfeM64YM_0032 -> mfm:MfeM64YM_0033 -> mfm:MfeM64YM_0034 -> mfm:MfeM64YM_0033
path_mfm00040.kgml: 4.1.1.85 -> 5.1.3.22 -> 5.1.3.4 -> 5.1.3.22
path_mfm00040.kgml:
path_mfm00040.kgml: --- 0.18 seconds ---

path_mfm00051.kgml: Fructose and mannose metabolism
path_mfm00051.kgml: Initialization took 0.08 seconds
path_mfm00051.kgml:
path_mfm00051.kgml: Found a trail of span 2 without skipping any vertex
path_mfm00051.kgml: 54 -> 92
path_mfm00051.kgml: R03232 -> R02071
path_mfm00051.kgml: {mfm:MfeM64YM_0690, mfm:MfeM64YM_0691} -> mfm:MfeM64YM_0692
path_mfm00051.kgml: 2.7.1.202 -> 2.7.1.56
path_mfm00051.kgml:
path_mfm00051.kgml: --- 0.18 seconds ---

path_mfm00052.kgml: Galactose metabolism
path_mfm00052.kgml: Initialization took 0.08 seconds
path_mfm00052.kgml: (not found)
path_mfm00052.kgml: --- 0.12 seconds ---

path_mfm00053.kgml: Ascorbate and aldarate metabolism
path_mfm00053.kgml: Initialization took 0.09 seconds
path_mfm00053.kgml:
path_mfm00053.kgml: Found a trail of span 3 without skipping any vertex
path_mfm00053.kgml: 166 -> 167 -> 165
path_mfm00053.kgml: R07125 -> R03244 -> R05850
path_mfm00053.kgml: mfm:MfeM64YM_0032 -> mfm:MfeM64YM_0033 -> mfm:MfeM64YM_0034
path_mfm00053.kgml: 4.1.1.85 -> 5.1.3.22 -> 5.1.3.4
path_mfm00053.kgml:
path_mfm00053.kgml: --- 0.19 seconds ---

path_mfm00071.kgml: Fatty acid degradation
path_mfm00071.kgml: Initialization took 0.06 seconds
path_mfm00071.kgml: (not found)
path_mfm00071.kgml: --- 0.11 seconds ---

path_mfm00190.kgml: Oxidative phosphorylation
path_mfm00190.kgml: Initialization took 0.06 seconds
path_mfm00190.kgml: (not found)
path_mfm00190.kgml: --- 0.12 seconds ---

path_mfm00220.kgml: Arginine biosynthesis
path_mfm00220.kgml: Initialization took 0.06 seconds
path_mfm00220.kgml:
path_mfm00220.kgml: Found a trail of span 3 without skipping any vertex
path_mfm00220.kgml: 42 -> 44 -> 59
path_mfm00220.kgml: R00150 -> R01398 -> R00552
path_mfm00220.kgml: mfm:MfeM64YM_0521 -> mfm:MfeM64YM_0522 -> mfm:MfeM64YM_0523
path_mfm00220.kgml: 2.7.2.2 -> 2.1.3.3 -> 3.5.3.6
path_mfm00220.kgml:
path_mfm00220.kgml: --- 0.15 seconds ---

path_mfm00230.kgml: Purine metabolism
path_mfm00230.kgml: Initialization took 0.24 seconds
path_mfm00230.kgml:
path_mfm00230.kgml: Found a trail of span 3 without skipping any vertex
path_mfm00230.kgml: 219 -> 243 -> 221
path_mfm00230.kgml: R01229 -> R02147 -> R01969
path_mfm00230.kgml: mfm:MfeM64YM_0509 -> {mfm:MfeM64YM_0162, mfm:MfeM64YM_0503, mfm:MfeM64YM_0968} -> {mfm:MfeM64YM_0162, mfm:MfeM64YM_0503, mfm:MfeM64YM_0968}
path_mfm00230.kgml: {2.4.2.22, 2.4.2.7, 2.4.2.8} -> {2.4.2.1, 2.4.2.15} -> {2.4.2.1, 2.4.2.4}
path_mfm00230.kgml:
path_mfm00230.kgml: Found a trail of span 3 without skipping any vertex
path_mfm00230.kgml: 192 -> 214 -> 209
path_mfm00230.kgml: R02748 -> R01863 -> R01132
path_mfm00230.kgml: {mfm:MfeM64YM_0162, mfm:MfeM64YM_0503, mfm:MfeM64YM_0968} -> {mfm:MfeM64YM_0162, mfm:MfeM64YM_0503, mfm:MfeM64YM_0968} -> mfm:MfeM64YM_0509
path_mfm00230.kgml: {2.4.2.1, 2.4.2.4} -> {2.4.2.1, 2.4.2.15} -> 2.4.2.8
path_mfm00230.kgml:
path_mfm00230.kgml: Found a trail of span 2 without skipping any vertex
path_mfm00230.kgml: 216 -> 194
path_mfm00230.kgml: R02142 -> R02297
path_mfm00230.kgml: mfm:MfeM64YM_0509 -> {mfm:MfeM64YM_0162, mfm:MfeM64YM_0503, mfm:MfeM64YM_0968}
path_mfm00230.kgml: {2.4.2.22, 2.4.2.8} -> 2.4.2.1
path_mfm00230.kgml:
path_mfm00230.kgml: --- 0.58 seconds ---

path_mfm00240.kgml: Pyrimidine metabolism
path_mfm00240.kgml: Initialization took 0.24 seconds
path_mfm00240.kgml: (not found)
path_mfm00240.kgml: --- 0.30 seconds ---

path_mfm00260.kgml: Glycine, serine and threonine metabolism
path_mfm00260.kgml: Initialization took 0.06 seconds
path_mfm00260.kgml: (not found)
path_mfm00260.kgml: --- 0.11 seconds ---

path_mfm00270.kgml: Cysteine and methionine metabolism
path_mfm00270.kgml: Initialization took 0.06 seconds
path_mfm00270.kgml: (not found)
path_mfm00270.kgml: --- 0.10 seconds ---

path_mfm00280.kgml: Valine, leucine and isoleucine degradation
path_mfm00280.kgml: Initialization took 0.06 seconds
path_mfm00280.kgml: (not found)
path_mfm00280.kgml: --- 0.10 seconds ---

path_mfm00330.kgml: Arginine and proline metabolism
path_mfm00330.kgml: Initialization took 0.06 seconds
path_mfm00330.kgml: (not found)
path_mfm00330.kgml: --- 0.12 seconds ---

path_mfm00380.kgml: Tryptophan metabolism
path_mfm00380.kgml: Initialization took 0.06 seconds
path_mfm00380.kgml: (not found)
path_mfm00380.kgml: --- 0.10 seconds ---

path_mfm00430.kgml: Taurine and hypotaurine metabolism
path_mfm00430.kgml: Initialization took 0.06 seconds
path_mfm00430.kgml:
path_mfm00430.kgml: Found a trail of span 2 without skipping any vertex
path_mfm00430.kgml: 58 -> 36
path_mfm00430.kgml: R00315 -> R00230
path_mfm00430.kgml: mfm:MfeM64YM_0193 -> mfm:MfeM64YM_0194
path_mfm00430.kgml: {2.7.2.1, 2.7.2.15} -> 2.3.1.8
path_mfm00430.kgml:
path_mfm00430.kgml: --- 0.17 seconds ---

path_mfm00450.kgml: Selenocompound metabolism
path_mfm00450.kgml: Initialization took 0.06 seconds
path_mfm00450.kgml: (not found)
path_mfm00450.kgml: --- 0.11 seconds ---

path_mfm00460.kgml: Cyanoamino acid metabolism
path_mfm00460.kgml: Initialization took 0.05 seconds
path_mfm00460.kgml: (not found)
path_mfm00460.kgml: --- 0.10 seconds ---

path_mfm00480.kgml: Glutathione metabolism
path_mfm00480.kgml: Initialization took 0.06 seconds
path_mfm00480.kgml: (not found)
path_mfm00480.kgml: --- 0.10 seconds ---

path_mfm00500.kgml: Starch and sucrose metabolism
path_mfm00500.kgml: Initialization took 0.09 seconds
path_mfm00500.kgml: (not found)
path_mfm00500.kgml: --- 0.13 seconds ---

path_mfm00520.kgml: Amino sugar and nucleotide sugar metabolism
path_mfm00520.kgml: Initialization took 0.14 seconds
path_mfm00520.kgml:
path_mfm00520.kgml: Found a trail of span 2 without skipping any vertex
path_mfm00520.kgml: 22 -> 20
path_mfm00520.kgml: R02059 -> R00765
path_mfm00520.kgml: mfm:MfeM64YM_0490 -> {mfm:MfeM64YM_0489, mfm:MfeM64YM_0508}
path_mfm00520.kgml: 3.5.1.25 -> 3.5.99.6
path_mfm00520.kgml:
path_mfm00520.kgml: --- 0.26 seconds ---

path_mfm00561.kgml: Glycerolipid metabolism
path_mfm00561.kgml: Initialization took 0.06 seconds
path_mfm00561.kgml: (not found)
path_mfm00561.kgml: --- 0.10 seconds ---

path_mfm00564.kgml: Glycerophospholipid metabolism
path_mfm00564.kgml: Initialization took 0.09 seconds
path_mfm00564.kgml: (not found)
path_mfm00564.kgml: --- 0.15 seconds ---

path_mfm00620.kgml: Pyruvate metabolism
path_mfm00620.kgml: Initialization took 0.09 seconds
path_mfm00620.kgml:
path_mfm00620.kgml: Found a trail of span 4 without skipping any vertex
path_mfm00620.kgml: 123 -> 55 -> 124 -> 125
path_mfm00620.kgml: R00014 -> R03270 -> R02569 -> R07618
path_mfm00620.kgml: {mfm:MfeM64YM_0829, mfm:MfeM64YM_0830} -> {mfm:MfeM64YM_0829, mfm:MfeM64YM_0830} -> mfm:MfeM64YM_0828 -> mfm:MfeM64YM_0827
path_mfm00620.kgml: {1.2.4.1, 2.2.1.6, 4.1.1.1} -> 1.2.4.1 -> 2.3.1.12 -> 1.8.1.4
path_mfm00620.kgml:
path_mfm00620.kgml: Found a trail of span 2 without skipping any vertex
path_mfm00620.kgml: 97 -> 129
path_mfm00620.kgml: R00230 -> R00315
path_mfm00620.kgml: mfm:MfeM64YM_0194 -> mfm:MfeM64YM_0193
path_mfm00620.kgml: 2.3.1.8 -> {2.7.2.1, 2.7.2.15}
path_mfm00620.kgml:
path_mfm00620.kgml: --- 0.29 seconds ---

path_mfm00625.kgml: Chloroalkane and chloroalkene degradation
path_mfm00625.kgml: Initialization took 0.06 seconds
path_mfm00625.kgml: (not found)
path_mfm00625.kgml: --- 0.11 seconds ---

path_mfm00626.kgml: Naphthalene degradation
path_mfm00626.kgml: Initialization took 0.06 seconds
path_mfm00626.kgml: (not found)
path_mfm00626.kgml: --- 0.11 seconds ---

path_mfm00630.kgml: Glyoxylate and dicarboxylate metabolism
path_mfm00630.kgml: Initialization took 0.06 seconds
path_mfm00630.kgml: (not found)
path_mfm00630.kgml: --- 0.11 seconds ---

path_mfm00640.kgml: Propanoate metabolism
path_mfm00640.kgml: Initialization took 0.06 seconds
path_mfm00640.kgml:
path_mfm00640.kgml: Found a trail of span 2 without skipping any vertex
path_mfm00640.kgml: 52 -> 68
path_mfm00640.kgml: R00921 -> R01353
path_mfm00640.kgml: mfm:MfeM64YM_0194 -> mfm:MfeM64YM_0193
path_mfm00640.kgml: {2.3.1.222, 2.3.1.8} -> {2.7.2.1, 2.7.2.15}
path_mfm00640.kgml:
path_mfm00640.kgml: --- 0.18 seconds ---

path_mfm00670.kgml: One carbon pool by folate
path_mfm00670.kgml: Initialization took 0.06 seconds
path_mfm00670.kgml: (not found)
path_mfm00670.kgml: --- 0.10 seconds ---

path_mfm00680.kgml: Methane metabolism
path_mfm00680.kgml: Initialization took 0.09 seconds
path_mfm00680.kgml:
path_mfm00680.kgml: Found a trail of span 2 without skipping any vertex
path_mfm00680.kgml: 203 -> 204
path_mfm00680.kgml: R00315 -> R00230
path_mfm00680.kgml: mfm:MfeM64YM_0193 -> mfm:MfeM64YM_0194
path_mfm00680.kgml: {2.7.2.1, 2.7.2.15} -> 2.3.1.8
path_mfm00680.kgml:
path_mfm00680.kgml: --- 0.18 seconds ---

path_mfm00730.kgml: Thiamine metabolism
path_mfm00730.kgml: Initialization took 0.06 seconds
path_mfm00730.kgml: (not found)
path_mfm00730.kgml: --- 0.11 seconds ---

path_mfm00740.kgml: Riboflavin metabolism
path_mfm00740.kgml: Initialization took 0.06 seconds
path_mfm00740.kgml: (not found)
path_mfm00740.kgml: --- 0.10 seconds ---

path_mfm00760.kgml: Nicotinate and nicotinamide metabolism
path_mfm00760.kgml: Initialization took 0.09 seconds
path_mfm00760.kgml: (not found)
path_mfm00760.kgml: --- 0.15 seconds ---

path_mfm00770.kgml: Pantothenate and CoA biosynthesis
path_mfm00770.kgml: Initialization took 0.06 seconds
path_mfm00770.kgml: (not found)
path_mfm00770.kgml: --- 0.10 seconds ---

path_mfm00970.kgml: Aminoacyl-tRNA biosynthesis
path_mfm00970.kgml: Initialization took 0.34 seconds
path_mfm00970.kgml: (not found)
path_mfm00970.kgml: --- 0.39 seconds ---

--- 25.80 seconds ---
