# Supplementary material for: CoMetGeNe: mining conserved neighborhood patterns in metabolic and genomic contexts
Source: BMC Bioinformatics. 2019 Jan 10;20:19. doi: 10.1186/s12859-018-2542-2 (PMC6327494; doi:10.1186/s12859-018-2542-2)
Supplement: Supplementary file 14 — Trail finding results for completely assembled representative bacterial genomes present in NCBI Genomes. Of the 1,545 fully assembled representative bacterial genomes in NCBI, corresponding entries have been identified in KEGG for 1,467 species, for which trail finding has been performed for all combinations of gap parameters δG and δD ranging from 0 to 3. This additional file is available from https://doi.org/10.6084/m9.figshare.7288769. (GZ 178,532 kb) [file 12859_2018_2542_MOESM14_ESM.gz › results/lbt_dG2_dD1.hnet]

--- delta_G = 2, delta_D = 1 ---

path_lbt00010.kgml: Glycolysis / Gluconeogenesis
path_lbt00010.kgml: Initialization took 0.50 seconds
path_lbt00010.kgml:
path_lbt00010.kgml: Found a trail of span 4 containing skipped vertices
path_lbt00010.kgml: 62 -> 67 -> 64 -> [59] -> 14
path_lbt00010.kgml: R02740 -> R02739 -> R03321 -> [R04779] -> R01070
path_lbt00010.kgml: lbt:AYR52_06260 -> lbt:AYR52_06260 -> lbt:AYR52_06260 -> [lbt:AYR52_04560] -> lbt:AYR52_06245
path_lbt00010.kgml: 5.3.1.9 -> {5.1.3.15, 5.3.1.9} -> 5.3.1.9 -> [2.7.1.11] -> 4.1.2.13
path_lbt00010.kgml: Skipped genes: lbt:AYR52_06255
path_lbt00010.kgml:
path_lbt00010.kgml: Found a trail of span 3 containing skipped vertices
path_lbt00010.kgml: 76 -> [57] -> 58 -> 57
path_lbt00010.kgml: R01512 -> [R01061] -> R01015 -> R01061
path_lbt00010.kgml: lbt:AYR52_06605 -> [lbt:AYR52_06610] -> lbt:AYR52_06600 -> lbt:AYR52_06610
path_lbt00010.kgml: 2.7.2.3 -> [{1.2.1.12, 1.2.1.59}] -> 5.3.1.1 -> {1.2.1.12, 1.2.1.59}
path_lbt00010.kgml:
path_lbt00010.kgml: --- 1.42 seconds ---

path_lbt00020.kgml: Citrate cycle (TCA cycle)
path_lbt00020.kgml: Initialization took 0.14 seconds
path_lbt00020.kgml:
path_lbt00020.kgml: Found a trail of span 3 without skipping any vertex
path_lbt00020.kgml: 39 -> 40 -> 41
path_lbt00020.kgml: R01900 -> R01325 -> R00351
path_lbt00020.kgml: lbt:AYR52_04080 -> lbt:AYR52_04080 -> lbt:AYR52_04085
path_lbt00020.kgml: 4.2.1.3 -> 4.2.1.3 -> {2.3.3.1, 2.3.3.16, 2.3.3.3}
path_lbt00020.kgml:
path_lbt00020.kgml: --- 0.30 seconds ---

path_lbt00030.kgml: Pentose phosphate pathway
path_lbt00030.kgml: Initialization took 0.35 seconds
path_lbt00030.kgml:
path_lbt00030.kgml: Found a trail of span 3 containing skipped vertices
path_lbt00030.kgml: 50 -> [52] -> 53 -> 37
path_lbt00030.kgml: R01070 -> [R04780] -> R02740 -> R02739
path_lbt00030.kgml: lbt:AYR52_06245 -> [lbt:AYR52_00140] -> lbt:AYR52_06260 -> lbt:AYR52_06260
path_lbt00030.kgml: 4.1.2.13 -> [3.1.3.11] -> 5.3.1.9 -> {5.1.3.15, 5.3.1.9}
path_lbt00030.kgml: Skipped genes: lbt:AYR52_06255
path_lbt00030.kgml:
path_lbt00030.kgml: --- 0.60 seconds ---

path_lbt00040.kgml: Pentose and glucuronate interconversions
path_lbt00040.kgml: Initialization took 0.06 seconds
path_lbt00040.kgml: (not found)
path_lbt00040.kgml: --- 0.12 seconds ---

path_lbt00051.kgml: Fructose and mannose metabolism
path_lbt00051.kgml: Initialization took 0.45 seconds
path_lbt00051.kgml:
path_lbt00051.kgml: Found a trail of span 2 containing skipped vertices
path_lbt00051.kgml: 67 -> 77
path_lbt00051.kgml: R02704 -> R02703
path_lbt00051.kgml: {lbt:AYR52_00420, lbt:AYR52_00430} -> lbt:AYR52_00435
path_lbt00051.kgml: 2.7.1.197 -> 1.1.1.17
path_lbt00051.kgml: Skipped genes: lbt:AYR52_00425
path_lbt00051.kgml:
path_lbt00051.kgml: Found a trail of span 2 containing skipped vertices
path_lbt00051.kgml: 87 -> 86
path_lbt00051.kgml: R05820 -> R05607
path_lbt00051.kgml: {lbt:AYR52_07165, lbt:AYR52_09910, lbt:AYR52_09915, lbt:AYR52_09920} -> lbt:AYR52_09935
path_lbt00051.kgml: 2.7.1.198 -> 1.1.1.140
path_lbt00051.kgml: Skipped genes: lbt:AYR52_09925, lbt:AYR52_09930
path_lbt00051.kgml:
path_lbt00051.kgml: Found a trail of span 2 without skipping any vertex
path_lbt00051.kgml: 54 -> 92
path_lbt00051.kgml: R03232 -> R02071
path_lbt00051.kgml: lbt:AYR52_05105 -> lbt:AYR52_05100
path_lbt00051.kgml: 2.7.1.202 -> 2.7.1.56
path_lbt00051.kgml:
path_lbt00051.kgml: --- 0.72 seconds ---

path_lbt00052.kgml: Galactose metabolism
path_lbt00052.kgml: Initialization took 0.19 seconds
path_lbt00052.kgml:
path_lbt00052.kgml: Found a trail of span 2 containing skipped vertices
path_lbt00052.kgml: 100 -> [57] -> 58
path_lbt00052.kgml: R03240 -> [{R03236, R03237, R03238, R03239}] -> R01069
path_lbt00052.kgml: {lbt:AYR52_12400, lbt:AYR52_12405, lbt:AYR52_13085, lbt:AYR52_13090} -> [lbt:AYR52_04560] -> {lbt:AYR52_12395, lbt:AYR52_13095}
path_lbt00052.kgml: 5.3.1.26 -> [{2.7.1.11, 2.7.1.144, 2.7.1.56, 2.7.1.11, 2.7.1.11, 2.7.1.11}] -> 4.1.2.40
path_lbt00052.kgml:
path_lbt00052.kgml: --- 0.32 seconds ---

path_lbt00061.kgml: Fatty acid biosynthesis
path_lbt00061.kgml: Initialization took 0.35 seconds
path_lbt00061.kgml: Aborted (analysis takes longer than 300 seconds)

path_lbt00071.kgml: Fatty acid degradation
path_lbt00071.kgml: Initialization took 0.06 seconds
path_lbt00071.kgml: (not found)
path_lbt00071.kgml: --- 0.12 seconds ---

path_lbt00121.kgml: Secondary bile acid biosynthesis
path_lbt00121.kgml: Initialization took 0.06 seconds
path_lbt00121.kgml: (not found)
path_lbt00121.kgml: --- 0.12 seconds ---

path_lbt00130.kgml: Ubiquinone and other terpenoid-quinone biosynthesis
path_lbt00130.kgml: Initialization took 0.06 seconds
path_lbt00130.kgml: (not found)
path_lbt00130.kgml: --- 0.12 seconds ---

path_lbt00190.kgml: Oxidative phosphorylation
path_lbt00190.kgml: Initialization took 0.30 seconds
path_lbt00190.kgml: (not found)
path_lbt00190.kgml: --- 0.36 seconds ---

path_lbt00220.kgml: Arginine biosynthesis
path_lbt00220.kgml: Initialization took 0.14 seconds
path_lbt00220.kgml:
path_lbt00220.kgml: Found a trail of span 6 without skipping any vertex
path_lbt00220.kgml: 49 -> 50 -> 51 -> 52 -> 55 -> 44
path_lbt00220.kgml: R00259 -> R02649 -> R03443 -> R02283 -> R02282 -> R01398
path_lbt00220.kgml: lbt:AYR52_08525 -> lbt:AYR52_08520 -> lbt:AYR52_08530 -> lbt:AYR52_08515 -> lbt:AYR52_08525 -> lbt:AYR52_08510
path_lbt00220.kgml: 2.3.1.1 -> 2.7.2.8 -> 1.2.1.38 -> 2.6.1.11 -> 2.3.1.35 -> 2.1.3.3
path_lbt00220.kgml:
path_lbt00220.kgml: Found a trail of span 5 containing skipped vertices
path_lbt00220.kgml: 49 -> 50 -> 51 -> 52 -> [55] -> 44
path_lbt00220.kgml: R00259 -> R02649 -> R03443 -> R02283 -> [R02282] -> R01398
path_lbt00220.kgml: lbt:AYR52_08525 -> lbt:AYR52_08520 -> lbt:AYR52_08530 -> lbt:AYR52_08515 -> [lbt:AYR52_08525] -> lbt:AYR52_08510
path_lbt00220.kgml: 2.3.1.1 -> 2.7.2.8 -> 1.2.1.38 -> 2.6.1.11 -> [2.3.1.35] -> 2.1.3.3
path_lbt00220.kgml:
path_lbt00220.kgml: Found a trail of span 5 containing skipped vertices
path_lbt00220.kgml: 49 -> 50 -> [51] -> 52 -> 55 -> 44
path_lbt00220.kgml: R00259 -> R02649 -> [R03443] -> R02283 -> R02282 -> R01398
path_lbt00220.kgml: lbt:AYR52_08525 -> lbt:AYR52_08520 -> [lbt:AYR52_08530] -> lbt:AYR52_08515 -> lbt:AYR52_08525 -> lbt:AYR52_08510
path_lbt00220.kgml: 2.3.1.1 -> 2.7.2.8 -> [1.2.1.38] -> 2.6.1.11 -> 2.3.1.35 -> 2.1.3.3
path_lbt00220.kgml:
path_lbt00220.kgml: Found a trail of span 5 containing skipped vertices
path_lbt00220.kgml: 49 -> 50 -> 51 -> [52] -> 55 -> 44
path_lbt00220.kgml: R00259 -> R02649 -> R03443 -> [R02283] -> R02282 -> R01398
path_lbt00220.kgml: lbt:AYR52_08525 -> lbt:AYR52_08520 -> lbt:AYR52_08530 -> [lbt:AYR52_08515] -> lbt:AYR52_08525 -> lbt:AYR52_08510
path_lbt00220.kgml: 2.3.1.1 -> 2.7.2.8 -> 1.2.1.38 -> [2.6.1.11] -> 2.3.1.35 -> 2.1.3.3
path_lbt00220.kgml: Skipped genes: lbt:AYR52_08515
path_lbt00220.kgml:
path_lbt00220.kgml: Found a trail of span 5 containing skipped vertices
path_lbt00220.kgml: 49 -> [50] -> 51 -> 52 -> 55 -> 44
path_lbt00220.kgml: R00259 -> [R02649] -> R03443 -> R02283 -> R02282 -> R01398
path_lbt00220.kgml: lbt:AYR52_08525 -> [lbt:AYR52_08520] -> lbt:AYR52_08530 -> lbt:AYR52_08515 -> lbt:AYR52_08525 -> lbt:AYR52_08510
path_lbt00220.kgml: 2.3.1.1 -> [2.7.2.8] -> 1.2.1.38 -> 2.6.1.11 -> 2.3.1.35 -> 2.1.3.3
path_lbt00220.kgml: Skipped genes: lbt:AYR52_08520
path_lbt00220.kgml:
path_lbt00220.kgml: Found a trail of span 2 without skipping any vertex
path_lbt00220.kgml: 45 -> 47
path_lbt00220.kgml: R01954 -> R01086
path_lbt00220.kgml: lbt:AYR52_06660 -> lbt:AYR52_06655
path_lbt00220.kgml: 6.3.4.5 -> 4.3.2.1
path_lbt00220.kgml:
path_lbt00220.kgml: --- 0.57 seconds ---

path_lbt00230.kgml: Purine metabolism
path_lbt00230.kgml: Initialization took 3.09 seconds
path_lbt00230.kgml:
path_lbt00230.kgml: Found a trail of span 9 containing skipped vertices
path_lbt00230.kgml: 160 -> 162 -> 163 -> 260 -> 164 -> [427] -> 428 -> 167 -> [166] -> 165 -> 169
path_lbt00230.kgml: R01072 -> R04144 -> R04325 -> R04463 -> R04208 -> [R07404] -> R07405 -> R04591 -> [R04559] -> R04560 -> R01127
path_lbt00230.kgml: lbt:AYR52_10735 -> lbt:AYR52_10755 -> lbt:AYR52_10745 -> {lbt:AYR52_10720, lbt:AYR52_10725} -> lbt:AYR52_10740 -> [{lbt:AYR52_07545, lbt:AYR52_10710}] -> lbt:AYR52_10705 -> lbt:AYR52_10715 -> [lbt:AYR52_07540] -> lbt:AYR52_10750 -> lbt:AYR52_10750
path_lbt00230.kgml: 2.4.2.14 -> 6.3.4.13 -> 2.1.2.2 -> 6.3.5.3 -> 6.3.3.1 -> [6.3.4.18] -> 5.4.99.18 -> 6.3.2.6 -> [4.3.2.2] -> 2.1.2.3 -> 3.5.4.10
path_lbt00230.kgml: Skipped genes: lbt:AYR52_10710
path_lbt00230.kgml:
path_lbt00230.kgml: Found a trail of span 3 containing skipped vertices
path_lbt00230.kgml: 244 -> [300] -> 220 -> [139] -> 239
path_lbt00230.kgml: R00441 -> [R00430] -> R00332 -> [R02019] -> R02090
path_lbt00230.kgml: {lbt:AYR52_03380, lbt:AYR52_07600, lbt:AYR52_07765, lbt:AYR52_07770, lbt:AYR52_08330} -> [lbt:AYR52_04555] -> {lbt:AYR52_01080, lbt:AYR52_03375} -> [{lbt:AYR52_01750, lbt:AYR52_01755}] -> {lbt:AYR52_01080, lbt:AYR52_03375}
path_lbt00230.kgml: {2.7.7.48, 2.7.7.6} -> [2.7.1.40] -> 2.7.4.8 -> [1.17.4.1] -> {2.7.4.12, 2.7.4.8}
path_lbt00230.kgml:
path_lbt00230.kgml: Found a trail of span 3 containing skipped vertices
path_lbt00230.kgml: 300 -> [139] -> 301 -> 247
path_lbt00230.kgml: R00430 -> [R02019] -> R01858 -> R00376
path_lbt00230.kgml: lbt:AYR52_04555 -> [{lbt:AYR52_01750, lbt:AYR52_01755}] -> lbt:AYR52_04555 -> {lbt:AYR52_01800, lbt:AYR52_01835, lbt:AYR52_02950, lbt:AYR52_04565, lbt:AYR52_04930, lbt:AYR52_05195, lbt:AYR52_06535, lbt:AYR52_10290}
path_lbt00230.kgml: 2.7.1.40 -> [1.17.4.1] -> 2.7.1.40 -> 2.7.7.7
path_lbt00230.kgml: Skipped genes: lbt:AYR52_04560
path_lbt00230.kgml:
path_lbt00230.kgml: Found a trail of span 3 containing skipped vertices
path_lbt00230.kgml: 313 -> [445] -> 312 -> 175
path_lbt00230.kgml: R00200 -> [R11634] -> R01138 -> R00375
path_lbt00230.kgml: lbt:AYR52_04555 -> [lbt:AYR52_10055] -> lbt:AYR52_04555 -> {lbt:AYR52_01800, lbt:AYR52_01835, lbt:AYR52_02950, lbt:AYR52_04565, lbt:AYR52_04930, lbt:AYR52_05195, lbt:AYR52_06535, lbt:AYR52_10290}
path_lbt00230.kgml: 2.7.1.40 -> [1.1.98.6] -> 2.7.1.40 -> 2.7.7.7
path_lbt00230.kgml: Skipped genes: lbt:AYR52_04560
path_lbt00230.kgml:
path_lbt00230.kgml: Found a trail of span 2 containing skipped vertices
path_lbt00230.kgml: 300 -> [446] -> 247
path_lbt00230.kgml: R00430 -> [R11633] -> R00376
path_lbt00230.kgml: lbt:AYR52_04555 -> [lbt:AYR52_10055] -> {lbt:AYR52_01800, lbt:AYR52_01835, lbt:AYR52_02950, lbt:AYR52_04565, lbt:AYR52_04930, lbt:AYR52_05195, lbt:AYR52_06535, lbt:AYR52_10290}
path_lbt00230.kgml: 2.7.1.40 -> [1.1.98.6] -> 2.7.7.7
path_lbt00230.kgml: Skipped genes: lbt:AYR52_04560
path_lbt00230.kgml:
path_lbt00230.kgml: --- 10.46 seconds ---

path_lbt00240.kgml: Pyrimidine metabolism
path_lbt00240.kgml: Initialization took 1.94 seconds
path_lbt00240.kgml:
path_lbt00240.kgml: Found a trail of span 6 containing skipped vertices
path_lbt00240.kgml: 91 -> 97 -> 98 -> [100] -> 101 -> 178 -> 112
path_lbt00240.kgml: R00575 -> R01397 -> R01993 -> [R01867] -> R01870 -> R00965 -> R00966
path_lbt00240.kgml: {lbt:AYR52_04130, lbt:AYR52_04135, lbt:AYR52_08535, lbt:AYR52_08540} -> lbt:AYR52_04145 -> lbt:AYR52_04140 -> [lbt:AYR52_09035] -> lbt:AYR52_04120 -> lbt:AYR52_04125 -> {lbt:AYR52_04155, lbt:AYR52_06150}
path_lbt00240.kgml: 6.3.5.5 -> 2.1.3.2 -> 3.5.2.3 -> [1.3.98.1] -> 2.4.2.10 -> 4.1.1.23 -> 2.4.2.9
path_lbt00240.kgml: Skipped genes: lbt:AYR52_04150
path_lbt00240.kgml:
path_lbt00240.kgml: Found a trail of span 5 containing skipped vertices
path_lbt00240.kgml: 91 -> 97 -> 98 -> [100] -> 101 -> [178] -> 112
path_lbt00240.kgml: R00575 -> R01397 -> R01993 -> [R01867] -> R01870 -> [R00965] -> R00966
path_lbt00240.kgml: {lbt:AYR52_04130, lbt:AYR52_04135, lbt:AYR52_08535, lbt:AYR52_08540} -> lbt:AYR52_04145 -> lbt:AYR52_04140 -> [lbt:AYR52_09035] -> lbt:AYR52_04120 -> [lbt:AYR52_04125] -> {lbt:AYR52_04155, lbt:AYR52_06150}
path_lbt00240.kgml: 6.3.5.5 -> 2.1.3.2 -> 3.5.2.3 -> [1.3.98.1] -> 2.4.2.10 -> [4.1.1.23] -> 2.4.2.9
path_lbt00240.kgml: Skipped genes: lbt:AYR52_04125, lbt:AYR52_04150
path_lbt00240.kgml:
path_lbt00240.kgml: Found a trail of span 5 containing skipped vertices
path_lbt00240.kgml: 91 -> [97] -> 98 -> [100] -> 101 -> 178 -> 112
path_lbt00240.kgml: R00575 -> [R01397] -> R01993 -> [R01867] -> R01870 -> R00965 -> R00966
path_lbt00240.kgml: {lbt:AYR52_04130, lbt:AYR52_04135, lbt:AYR52_08535, lbt:AYR52_08540} -> [lbt:AYR52_04145] -> lbt:AYR52_04140 -> [lbt:AYR52_09035] -> lbt:AYR52_04120 -> lbt:AYR52_04125 -> {lbt:AYR52_04155, lbt:AYR52_06150}
path_lbt00240.kgml: 6.3.5.5 -> [2.1.3.2] -> 3.5.2.3 -> [1.3.98.1] -> 2.4.2.10 -> 4.1.1.23 -> 2.4.2.9
path_lbt00240.kgml: Skipped genes: lbt:AYR52_04150, lbt:AYR52_04145
path_lbt00240.kgml:
path_lbt00240.kgml: Found a trail of span 4 containing skipped vertices
path_lbt00240.kgml: 101 -> [100] -> 98 -> [100] -> 101 -> 178 -> 112
path_lbt00240.kgml: R01870 -> [R01867] -> R01993 -> [R01867] -> R01870 -> R00965 -> R00966
path_lbt00240.kgml: lbt:AYR52_04120 -> [lbt:AYR52_09035] -> lbt:AYR52_04140 -> [lbt:AYR52_09035] -> lbt:AYR52_04120 -> lbt:AYR52_04125 -> {lbt:AYR52_04155, lbt:AYR52_06150}
path_lbt00240.kgml: 2.4.2.10 -> [1.3.98.1] -> 3.5.2.3 -> [1.3.98.1] -> 2.4.2.10 -> 4.1.1.23 -> 2.4.2.9
path_lbt00240.kgml: Skipped genes: lbt:AYR52_04135, lbt:AYR52_04145, lbt:AYR52_04150, lbt:AYR52_04130
path_lbt00240.kgml:
path_lbt00240.kgml: Found a trail of span 2 without skipping any vertex
path_lbt00240.kgml: 107 -> 121
path_lbt00240.kgml: {R00571, R00573} -> R00442
path_lbt00240.kgml: {lbt:AYR52_08325, lbt:AYR52_12965} -> {lbt:AYR52_03380, lbt:AYR52_07600, lbt:AYR52_07765, lbt:AYR52_07770, lbt:AYR52_08330}
path_lbt00240.kgml: {6.3.4.2, 6.3.4.2} -> {2.7.7.48, 2.7.7.6}
path_lbt00240.kgml:
path_lbt00240.kgml: --- 2.54 seconds ---

path_lbt00250.kgml: Alanine, aspartate and glutamate metabolism
path_lbt00250.kgml: Initialization took 0.43 seconds
path_lbt00250.kgml:
path_lbt00250.kgml: Found a trail of span 2 without skipping any vertex
path_lbt00250.kgml: 48 -> 51
path_lbt00250.kgml: R01954 -> R01086
path_lbt00250.kgml: lbt:AYR52_06660 -> lbt:AYR52_06655
path_lbt00250.kgml: 6.3.4.5 -> 4.3.2.1
path_lbt00250.kgml:
path_lbt00250.kgml: --- 0.53 seconds ---

path_lbt00260.kgml: Glycine, serine and threonine metabolism
path_lbt00260.kgml: Initialization took 0.43 seconds
path_lbt00260.kgml:
path_lbt00260.kgml: Found a trail of span 2 without skipping any vertex
path_lbt00260.kgml: 78 -> 70
path_lbt00260.kgml: R04173 -> R01513
path_lbt00260.kgml: lbt:AYR52_01485 -> lbt:AYR52_01490
path_lbt00260.kgml: 2.6.1.52 -> 1.1.1.95
path_lbt00260.kgml:
path_lbt00260.kgml: Found a trail of span 2 without skipping any vertex
path_lbt00260.kgml: 103 -> 99
path_lbt00260.kgml: {R01773, R01775} -> R01771
path_lbt00260.kgml: lbt:AYR52_01375 -> {lbt:AYR52_01380, lbt:AYR52_01595}
path_lbt00260.kgml: {1.1.1.3, 1.1.1.3} -> 2.7.1.39
path_lbt00260.kgml:
path_lbt00260.kgml: --- 0.65 seconds ---

path_lbt00261.kgml: Monobactam biosynthesis
path_lbt00261.kgml: Initialization took 0.08 seconds
path_lbt00261.kgml: (not found)
path_lbt00261.kgml: --- 0.13 seconds ---

path_lbt00270.kgml: Cysteine and methionine metabolism
path_lbt00270.kgml: Initialization took 0.63 seconds
path_lbt00270.kgml:
path_lbt00270.kgml: Found a trail of span 3 without skipping any vertex
path_lbt00270.kgml: 197 -> 196 -> 204
path_lbt00270.kgml: R01777 -> R01776 -> {R01287, R02026}
path_lbt00270.kgml: lbt:AYR52_02410 -> lbt:AYR52_02410 -> {lbt:AYR52_02415, lbt:AYR52_09785}
path_lbt00270.kgml: 2.3.1.46 -> 2.3.1.31 -> 2.5.1.49
path_lbt00270.kgml:
path_lbt00270.kgml: Found a trail of span 2 containing skipped vertices
path_lbt00270.kgml: 197 -> [196] -> 204
path_lbt00270.kgml: R01777 -> [R01776] -> {R01287, R02026}
path_lbt00270.kgml: lbt:AYR52_02410 -> [lbt:AYR52_02410] -> {lbt:AYR52_02415, lbt:AYR52_09785}
path_lbt00270.kgml: 2.3.1.46 -> [2.3.1.31] -> 2.5.1.49
path_lbt00270.kgml:
path_lbt00270.kgml: --- 0.81 seconds ---

path_lbt00280.kgml: Valine, leucine and isoleucine degradation
path_lbt00280.kgml: Initialization took 0.08 seconds
path_lbt00280.kgml: (not found)
path_lbt00280.kgml: --- 0.13 seconds ---

path_lbt00290.kgml: Valine, leucine and isoleucine biosynthesis
path_lbt00290.kgml: Initialization took 0.13 seconds
path_lbt00290.kgml:
path_lbt00290.kgml: Found a trail of span 5 containing skipped vertices
path_lbt00290.kgml: 23 -> 47 -> 42 -> 34 -> [45] -> 31
path_lbt00290.kgml: R00996 -> R08648 -> R05069 -> R05068 -> [R05070] -> R02199
path_lbt00290.kgml: lbt:AYR52_11620 -> {lbt:AYR52_07900, lbt:AYR52_11600, lbt:AYR52_11605} -> lbt:AYR52_11615 -> lbt:AYR52_11615 -> [lbt:AYR52_11590] -> lbt:AYR52_11635
path_lbt00290.kgml: 4.3.1.19 -> 2.2.1.6 -> {1.1.1.86, 5.4.99.3} -> 1.1.1.86 -> [4.2.1.9] -> 2.6.1.42
path_lbt00290.kgml: Skipped genes: lbt:AYR52_11610, lbt:AYR52_11625
path_lbt00290.kgml:
path_lbt00290.kgml: Found a trail of span 4 containing skipped vertices
path_lbt00290.kgml: 79 -> [44] -> 46 -> 44 -> 46 -> [41] -> 40
path_lbt00290.kgml: R00226 -> [R05071] -> R04440 -> R05071 -> R04440 -> [R04441] -> R01214
path_lbt00290.kgml: {lbt:AYR52_07900, lbt:AYR52_11600, lbt:AYR52_11605} -> [lbt:AYR52_11615] -> lbt:AYR52_11615 -> lbt:AYR52_11615 -> lbt:AYR52_11615 -> [lbt:AYR52_11590] -> lbt:AYR52_11635
path_lbt00290.kgml: 2.2.1.6 -> [{1.1.1.86, 5.4.99.3}] -> 1.1.1.86 -> {1.1.1.86, 5.4.99.3} -> 1.1.1.86 -> [4.2.1.9] -> {2.6.1.42, 2.6.1.6}
path_lbt00290.kgml: Skipped genes: lbt:AYR52_11610, lbt:AYR52_11625, lbt:AYR52_11620
path_lbt00290.kgml:
path_lbt00290.kgml: Found a trail of span 4 containing skipped vertices
path_lbt00290.kgml: 23 -> [47] -> 42 -> 34 -> [45] -> 31
path_lbt00290.kgml: R00996 -> [R08648] -> R05069 -> R05068 -> [R05070] -> R02199
path_lbt00290.kgml: lbt:AYR52_11620 -> [{lbt:AYR52_07900, lbt:AYR52_11600, lbt:AYR52_11605}] -> lbt:AYR52_11615 -> lbt:AYR52_11615 -> [lbt:AYR52_11590] -> lbt:AYR52_11635
path_lbt00290.kgml: 4.3.1.19 -> [2.2.1.6] -> {1.1.1.86, 5.4.99.3} -> 1.1.1.86 -> [4.2.1.9] -> 2.6.1.42
path_lbt00290.kgml: Skipped genes: lbt:AYR52_11625
path_lbt00290.kgml:
path_lbt00290.kgml: Found a trail of span 4 containing skipped vertices
path_lbt00290.kgml: 38 -> [35] -> 37 -> 35 -> [37] -> 36
path_lbt00290.kgml: R01213 -> [R03968] -> R04001 -> R03968 -> [R04001] -> R04426
path_lbt00290.kgml: lbt:AYR52_09610 -> [{lbt:AYR52_09595, lbt:AYR52_09600}] -> {lbt:AYR52_09595, lbt:AYR52_09600} -> {lbt:AYR52_09595, lbt:AYR52_09600} -> [{lbt:AYR52_09595, lbt:AYR52_09600}] -> lbt:AYR52_09605
path_lbt00290.kgml: 2.3.3.13 -> [4.2.1.33] -> 4.2.1.33 -> 4.2.1.33 -> [4.2.1.33] -> 1.1.1.85
path_lbt00290.kgml:
path_lbt00290.kgml: Found a trail of span 3 without skipping any vertex
path_lbt00290.kgml: 78 -> 21 -> 22
path_lbt00290.kgml: R03896 -> R03898 -> R00994
path_lbt00290.kgml: {lbt:AYR52_09595, lbt:AYR52_09600} -> {lbt:AYR52_09595, lbt:AYR52_09600} -> lbt:AYR52_09605
path_lbt00290.kgml: 4.2.1.35 -> 4.2.1.35 -> 1.1.1.85
path_lbt00290.kgml:
path_lbt00290.kgml: Found a trail of span 2 containing skipped vertices
path_lbt00290.kgml: 78 -> [21] -> 22
path_lbt00290.kgml: R03896 -> [R03898] -> R00994
path_lbt00290.kgml: {lbt:AYR52_09595, lbt:AYR52_09600} -> [{lbt:AYR52_09595, lbt:AYR52_09600}] -> lbt:AYR52_09605
path_lbt00290.kgml: 4.2.1.35 -> [4.2.1.35] -> 1.1.1.85
path_lbt00290.kgml:
path_lbt00290.kgml: --- 0.70 seconds ---

path_lbt00300.kgml: Lysine biosynthesis
path_lbt00300.kgml: Initialization took 0.33 seconds
path_lbt00300.kgml:
path_lbt00300.kgml: Found a trail of span 2 containing skipped vertices
path_lbt00300.kgml: 56 -> [58] -> 60
path_lbt00300.kgml: R04364 -> [R04467] -> R02733
path_lbt00300.kgml: lbt:AYR52_02350 -> [{lbt:AYR52_01105, lbt:AYR52_09060}] -> lbt:AYR52_02355
path_lbt00300.kgml: 2.3.1.89 -> [?] -> 3.5.1.47
path_lbt00300.kgml:
path_lbt00300.kgml: --- 0.43 seconds ---

path_lbt00330.kgml: Arginine and proline metabolism
path_lbt00330.kgml: Initialization took 0.08 seconds
path_lbt00330.kgml:
path_lbt00330.kgml: Found a trail of span 2 without skipping any vertex
path_lbt00330.kgml: 216 -> 217
path_lbt00330.kgml: R00239 -> R03313
path_lbt00330.kgml: lbt:AYR52_05630 -> lbt:AYR52_05625
path_lbt00330.kgml: 2.7.2.11 -> 1.2.1.41
path_lbt00330.kgml:
path_lbt00330.kgml: --- 0.18 seconds ---

path_lbt00332.kgml: Carbapenem biosynthesis
path_lbt00332.kgml: Initialization took 0.05 seconds
path_lbt00332.kgml:
path_lbt00332.kgml: Found a trail of span 2 without skipping any vertex
path_lbt00332.kgml: 5 -> 8
path_lbt00332.kgml: R00239 -> R03313
path_lbt00332.kgml: lbt:AYR52_05630 -> lbt:AYR52_05625
path_lbt00332.kgml: 2.7.2.11 -> 1.2.1.41
path_lbt00332.kgml:
path_lbt00332.kgml: --- 0.15 seconds ---

path_lbt00340.kgml: Histidine metabolism
path_lbt00340.kgml: Initialization took 0.08 seconds
path_lbt00340.kgml:
path_lbt00340.kgml: Found a trail of span 10 without skipping any vertex
path_lbt00340.kgml: 58 -> 67 -> 66 -> 65 -> 69 -> 63 -> 62 -> 61 -> 60 -> 59
path_lbt00340.kgml: R01071 -> R04035 -> R04037 -> R04640 -> R04558 -> R03457 -> R03243 -> R03013 -> R03012 -> R01163
path_lbt00340.kgml: {lbt:AYR52_11275, lbt:AYR52_11280} -> lbt:AYR52_11315 -> lbt:AYR52_11310 -> lbt:AYR52_11300 -> {lbt:AYR52_11295, lbt:AYR52_11305} -> lbt:AYR52_11290 -> lbt:AYR52_11320 -> lbt:AYR52_11270 -> lbt:AYR52_11285 -> lbt:AYR52_11285
path_lbt00340.kgml: 2.4.2.17 -> 3.6.1.31 -> 3.5.4.19 -> 5.3.1.16 -> 4.3.2.10 -> 4.2.1.19 -> 2.6.1.9 -> 3.1.3.15 -> 1.1.1.23 -> 1.1.1.23
path_lbt00340.kgml:
path_lbt00340.kgml: Found a trail of span 9 containing skipped vertices
path_lbt00340.kgml: 58 -> 67 -> 66 -> 65 -> 69 -> [63] -> 62 -> 61 -> 60 -> 59
path_lbt00340.kgml: R01071 -> R04035 -> R04037 -> R04640 -> R04558 -> [R03457] -> R03243 -> R03013 -> R03012 -> R01163
path_lbt00340.kgml: {lbt:AYR52_11275, lbt:AYR52_11280} -> lbt:AYR52_11315 -> lbt:AYR52_11310 -> lbt:AYR52_11300 -> {lbt:AYR52_11295, lbt:AYR52_11305} -> [lbt:AYR52_11290] -> lbt:AYR52_11320 -> lbt:AYR52_11270 -> lbt:AYR52_11285 -> lbt:AYR52_11285
path_lbt00340.kgml: 2.4.2.17 -> 3.6.1.31 -> 3.5.4.19 -> 5.3.1.16 -> 4.3.2.10 -> [4.2.1.19] -> 2.6.1.9 -> 3.1.3.15 -> 1.1.1.23 -> 1.1.1.23
path_lbt00340.kgml: Skipped genes: lbt:AYR52_11290
path_lbt00340.kgml:
path_lbt00340.kgml: Found a trail of span 9 containing skipped vertices
path_lbt00340.kgml: 58 -> 67 -> [66] -> 65 -> 69 -> 63 -> 62 -> 61 -> 60 -> 59
path_lbt00340.kgml: R01071 -> R04035 -> [R04037] -> R04640 -> R04558 -> R03457 -> R03243 -> R03013 -> R03012 -> R01163
path_lbt00340.kgml: {lbt:AYR52_11275, lbt:AYR52_11280} -> lbt:AYR52_11315 -> [lbt:AYR52_11310] -> lbt:AYR52_11300 -> {lbt:AYR52_11295, lbt:AYR52_11305} -> lbt:AYR52_11290 -> lbt:AYR52_11320 -> lbt:AYR52_11270 -> lbt:AYR52_11285 -> lbt:AYR52_11285
path_lbt00340.kgml: 2.4.2.17 -> 3.6.1.31 -> [3.5.4.19] -> 5.3.1.16 -> 4.3.2.10 -> 4.2.1.19 -> 2.6.1.9 -> 3.1.3.15 -> 1.1.1.23 -> 1.1.1.23
path_lbt00340.kgml: Skipped genes: lbt:AYR52_11310
path_lbt00340.kgml:
path_lbt00340.kgml: Found a trail of span 9 containing skipped vertices
path_lbt00340.kgml: 58 -> 67 -> 66 -> [65] -> 69 -> 63 -> 62 -> 61 -> 60 -> 59
path_lbt00340.kgml: R01071 -> R04035 -> R04037 -> [R04640] -> R04558 -> R03457 -> R03243 -> R03013 -> R03012 -> R01163
path_lbt00340.kgml: {lbt:AYR52_11275, lbt:AYR52_11280} -> lbt:AYR52_11315 -> lbt:AYR52_11310 -> [lbt:AYR52_11300] -> {lbt:AYR52_11295, lbt:AYR52_11305} -> lbt:AYR52_11290 -> lbt:AYR52_11320 -> lbt:AYR52_11270 -> lbt:AYR52_11285 -> lbt:AYR52_11285
path_lbt00340.kgml: 2.4.2.17 -> 3.6.1.31 -> 3.5.4.19 -> [5.3.1.16] -> 4.3.2.10 -> 4.2.1.19 -> 2.6.1.9 -> 3.1.3.15 -> 1.1.1.23 -> 1.1.1.23
path_lbt00340.kgml: Skipped genes: lbt:AYR52_11300
path_lbt00340.kgml:
path_lbt00340.kgml: Found a trail of span 9 containing skipped vertices
path_lbt00340.kgml: 58 -> 67 -> 66 -> 65 -> [69] -> 63 -> 62 -> 61 -> 60 -> 59
path_lbt00340.kgml: R01071 -> R04035 -> R04037 -> R04640 -> [R04558] -> R03457 -> R03243 -> R03013 -> R03012 -> R01163
path_lbt00340.kgml: {lbt:AYR52_11275, lbt:AYR52_11280} -> lbt:AYR52_11315 -> lbt:AYR52_11310 -> lbt:AYR52_11300 -> [{lbt:AYR52_11295, lbt:AYR52_11305}] -> lbt:AYR52_11290 -> lbt:AYR52_11320 -> lbt:AYR52_11270 -> lbt:AYR52_11285 -> lbt:AYR52_11285
path_lbt00340.kgml: 2.4.2.17 -> 3.6.1.31 -> 3.5.4.19 -> 5.3.1.16 -> [4.3.2.10] -> 4.2.1.19 -> 2.6.1.9 -> 3.1.3.15 -> 1.1.1.23 -> 1.1.1.23
path_lbt00340.kgml: Skipped genes: lbt:AYR52_11295, lbt:AYR52_11305
path_lbt00340.kgml:
path_lbt00340.kgml: Found a trail of span 9 containing skipped vertices
path_lbt00340.kgml: 58 -> 67 -> 66 -> 65 -> 69 -> 63 -> [62] -> 61 -> 60 -> 59
path_lbt00340.kgml: R01071 -> R04035 -> R04037 -> R04640 -> R04558 -> R03457 -> [R03243] -> R03013 -> R03012 -> R01163
path_lbt00340.kgml: {lbt:AYR52_11275, lbt:AYR52_11280} -> lbt:AYR52_11315 -> lbt:AYR52_11310 -> lbt:AYR52_11300 -> {lbt:AYR52_11295, lbt:AYR52_11305} -> lbt:AYR52_11290 -> [lbt:AYR52_11320] -> lbt:AYR52_11270 -> lbt:AYR52_11285 -> lbt:AYR52_11285
path_lbt00340.kgml: 2.4.2.17 -> 3.6.1.31 -> 3.5.4.19 -> 5.3.1.16 -> 4.3.2.10 -> 4.2.1.19 -> [2.6.1.9] -> 3.1.3.15 -> 1.1.1.23 -> 1.1.1.23
path_lbt00340.kgml:
path_lbt00340.kgml: Found a trail of span 9 containing skipped vertices
path_lbt00340.kgml: 58 -> 67 -> 66 -> 65 -> 69 -> 63 -> 62 -> [61] -> 60 -> 59
path_lbt00340.kgml: R01071 -> R04035 -> R04037 -> R04640 -> R04558 -> R03457 -> R03243 -> [R03013] -> R03012 -> R01163
path_lbt00340.kgml: {lbt:AYR52_11275, lbt:AYR52_11280} -> lbt:AYR52_11315 -> lbt:AYR52_11310 -> lbt:AYR52_11300 -> {lbt:AYR52_11295, lbt:AYR52_11305} -> lbt:AYR52_11290 -> lbt:AYR52_11320 -> [lbt:AYR52_11270] -> lbt:AYR52_11285 -> lbt:AYR52_11285
path_lbt00340.kgml: 2.4.2.17 -> 3.6.1.31 -> 3.5.4.19 -> 5.3.1.16 -> 4.3.2.10 -> 4.2.1.19 -> 2.6.1.9 -> [3.1.3.15] -> 1.1.1.23 -> 1.1.1.23
path_lbt00340.kgml:
path_lbt00340.kgml: Found a trail of span 9 containing skipped vertices
path_lbt00340.kgml: 58 -> 67 -> 66 -> 65 -> 69 -> 63 -> 62 -> 61 -> [60] -> 59
path_lbt00340.kgml: R01071 -> R04035 -> R04037 -> R04640 -> R04558 -> R03457 -> R03243 -> R03013 -> [R03012] -> R01163
path_lbt00340.kgml: {lbt:AYR52_11275, lbt:AYR52_11280} -> lbt:AYR52_11315 -> lbt:AYR52_11310 -> lbt:AYR52_11300 -> {lbt:AYR52_11295, lbt:AYR52_11305} -> lbt:AYR52_11290 -> lbt:AYR52_11320 -> lbt:AYR52_11270 -> [lbt:AYR52_11285] -> lbt:AYR52_11285
path_lbt00340.kgml: 2.4.2.17 -> 3.6.1.31 -> 3.5.4.19 -> 5.3.1.16 -> 4.3.2.10 -> 4.2.1.19 -> 2.6.1.9 -> 3.1.3.15 -> [1.1.1.23] -> 1.1.1.23
path_lbt00340.kgml:
path_lbt00340.kgml: Found a trail of span 9 containing skipped vertices
path_lbt00340.kgml: 58 -> [67] -> 66 -> 65 -> 69 -> 63 -> 62 -> 61 -> 60 -> 59
path_lbt00340.kgml: R01071 -> [R04035] -> R04037 -> R04640 -> R04558 -> R03457 -> R03243 -> R03013 -> R03012 -> R01163
path_lbt00340.kgml: {lbt:AYR52_11275, lbt:AYR52_11280} -> [lbt:AYR52_11315] -> lbt:AYR52_11310 -> lbt:AYR52_11300 -> {lbt:AYR52_11295, lbt:AYR52_11305} -> lbt:AYR52_11290 -> lbt:AYR52_11320 -> lbt:AYR52_11270 -> lbt:AYR52_11285 -> lbt:AYR52_11285
path_lbt00340.kgml: 2.4.2.17 -> [3.6.1.31] -> 3.5.4.19 -> 5.3.1.16 -> 4.3.2.10 -> 4.2.1.19 -> 2.6.1.9 -> 3.1.3.15 -> 1.1.1.23 -> 1.1.1.23
path_lbt00340.kgml: Skipped genes: lbt:AYR52_11315
path_lbt00340.kgml:
path_lbt00340.kgml: --- 0.90 seconds ---

path_lbt00350.kgml: Tyrosine metabolism
path_lbt00350.kgml: Initialization took 0.13 seconds
path_lbt00350.kgml: (not found)
path_lbt00350.kgml: --- 0.18 seconds ---

path_lbt00360.kgml: Phenylalanine metabolism
path_lbt00360.kgml: Initialization took 0.05 seconds
path_lbt00360.kgml: (not found)
path_lbt00360.kgml: --- 0.10 seconds ---

path_lbt00362.kgml: Benzoate degradation
path_lbt00362.kgml: Initialization took 0.08 seconds
path_lbt00362.kgml: (not found)
path_lbt00362.kgml: --- 0.13 seconds ---

path_lbt00400.kgml: Phenylalanine, tyrosine and tryptophan biosynthesis
path_lbt00400.kgml: Initialization took 0.28 seconds
path_lbt00400.kgml:
path_lbt00400.kgml: Found a trail of span 6 without skipping any vertex
path_lbt00400.kgml: 57 -> 56 -> 55 -> 54 -> 52 -> 51
path_lbt00400.kgml: {R00985, R00986} -> R01073 -> R03509 -> R03508 -> R02340 -> R02722
path_lbt00400.kgml: {lbt:AYR52_00145, lbt:AYR52_00150} -> lbt:AYR52_00155 -> lbt:AYR52_00165 -> lbt:AYR52_00160 -> lbt:AYR52_00175 -> lbt:AYR52_00175
path_lbt00400.kgml: {4.1.3.27, 4.1.3.27} -> 2.4.2.18 -> 5.3.1.24 -> 4.1.1.48 -> {4.1.2.8, 4.2.1.20} -> 4.2.1.20
path_lbt00400.kgml:
path_lbt00400.kgml: Found a trail of span 2 without skipping any vertex
path_lbt00400.kgml: 74 -> 50
path_lbt00400.kgml: R03460 -> R01714
path_lbt00400.kgml: lbt:AYR52_01055 -> lbt:AYR52_01050
path_lbt00400.kgml: 2.5.1.19 -> 4.2.3.5
path_lbt00400.kgml:
path_lbt00400.kgml: Found a trail of span 2 without skipping any vertex
path_lbt00400.kgml: 10 -> 79
path_lbt00400.kgml: R01826 -> R03083
path_lbt00400.kgml: lbt:AYR52_05650 -> lbt:AYR52_05645
path_lbt00400.kgml: 2.5.1.54 -> 4.2.3.4
path_lbt00400.kgml:
path_lbt00400.kgml: --- 245.12 seconds ---

path_lbt00401.kgml: Novobiocin biosynthesis
path_lbt00401.kgml: Initialization took 0.06 seconds
path_lbt00401.kgml: (not found)
path_lbt00401.kgml: --- 0.11 seconds ---

path_lbt00430.kgml: Taurine and hypotaurine metabolism
path_lbt00430.kgml: Initialization took 0.09 seconds
path_lbt00430.kgml: (not found)
path_lbt00430.kgml: --- 0.15 seconds ---

path_lbt00440.kgml: Phosphonate and phosphinate metabolism
path_lbt00440.kgml: Initialization took 0.06 seconds
path_lbt00440.kgml: (not found)
path_lbt00440.kgml: --- 0.12 seconds ---

path_lbt00450.kgml: Selenocompound metabolism
path_lbt00450.kgml: Initialization took 0.13 seconds
path_lbt00450.kgml: (not found)
path_lbt00450.kgml: --- 0.21 seconds ---

path_lbt00460.kgml: Cyanoamino acid metabolism
path_lbt00460.kgml: Initialization took 0.08 seconds
path_lbt00460.kgml: (not found)
path_lbt00460.kgml: --- 0.13 seconds ---

path_lbt00471.kgml: D-Glutamine and D-glutamate metabolism
path_lbt00471.kgml: Initialization took 0.05 seconds
path_lbt00471.kgml: (not found)
path_lbt00471.kgml: --- 0.11 seconds ---

path_lbt00473.kgml: D-Alanine metabolism
path_lbt00473.kgml: Initialization took 0.09 seconds
path_lbt00473.kgml: (not found)
path_lbt00473.kgml: --- 0.15 seconds ---

path_lbt00480.kgml: Glutathione metabolism
path_lbt00480.kgml: Initialization took 0.14 seconds
path_lbt00480.kgml: (not found)
path_lbt00480.kgml: --- 0.21 seconds ---

path_lbt00500.kgml: Starch and sucrose metabolism
path_lbt00500.kgml: Initialization took 0.25 seconds
path_lbt00500.kgml:
path_lbt00500.kgml: Found a trail of span 2 containing skipped vertices
path_lbt00500.kgml: 128 -> 126
path_lbt00500.kgml: R01555 -> R11310
path_lbt00500.kgml: lbt:AYR52_12185 -> {lbt:AYR52_10540, lbt:AYR52_12195}
path_lbt00500.kgml: 2.4.1.8 -> 5.4.2.6
path_lbt00500.kgml: Skipped genes: lbt:AYR52_12190
path_lbt00500.kgml:
path_lbt00500.kgml: Found a trail of span 2 containing skipped vertices
path_lbt00500.kgml: 124 -> 126
path_lbt00500.kgml: R02727 -> R11310
path_lbt00500.kgml: lbt:AYR52_10550 -> {lbt:AYR52_10540, lbt:AYR52_12195}
path_lbt00500.kgml: 2.4.1.64 -> 5.4.2.6
path_lbt00500.kgml: Skipped genes: lbt:AYR52_10545
path_lbt00500.kgml:
path_lbt00500.kgml: --- 0.40 seconds ---

path_lbt00520.kgml: Amino sugar and nucleotide sugar metabolism
path_lbt00520.kgml: Initialization took 0.60 seconds
path_lbt00520.kgml:
path_lbt00520.kgml: Found a trail of span 2 without skipping any vertex
path_lbt00520.kgml: 28 -> 24
path_lbt00520.kgml: R00768 -> R02060
path_lbt00520.kgml: lbt:AYR52_06475 -> lbt:AYR52_06480
path_lbt00520.kgml: 2.6.1.16 -> 5.4.2.10
path_lbt00520.kgml:
path_lbt00520.kgml: --- 0.76 seconds ---

path_lbt00521.kgml: Streptomycin biosynthesis
path_lbt00521.kgml: Initialization took 0.09 seconds
path_lbt00521.kgml:
path_lbt00521.kgml: Found a trail of span 4 without skipping any vertex
path_lbt00521.kgml: 44 -> 43 -> 42 -> 24
path_lbt00521.kgml: R02328 -> R06513 -> R06514 -> R02777
path_lbt00521.kgml: lbt:AYR52_01285 -> lbt:AYR52_01295 -> lbt:AYR52_01290 -> lbt:AYR52_01300
path_lbt00521.kgml: 2.7.7.24 -> 4.2.1.46 -> 5.1.3.13 -> 1.1.1.133
path_lbt00521.kgml:
path_lbt00521.kgml: Found a trail of span 3 containing skipped vertices
path_lbt00521.kgml: 44 -> 43 -> [42] -> 24
path_lbt00521.kgml: R02328 -> R06513 -> [R06514] -> R02777
path_lbt00521.kgml: lbt:AYR52_01285 -> lbt:AYR52_01295 -> [lbt:AYR52_01290] -> lbt:AYR52_01300
path_lbt00521.kgml: 2.7.7.24 -> 4.2.1.46 -> [5.1.3.13] -> 1.1.1.133
path_lbt00521.kgml: Skipped genes: lbt:AYR52_01290
path_lbt00521.kgml:
path_lbt00521.kgml: Found a trail of span 3 containing skipped vertices
path_lbt00521.kgml: 44 -> [43] -> 42 -> 24
path_lbt00521.kgml: R02328 -> [R06513] -> R06514 -> R02777
path_lbt00521.kgml: lbt:AYR52_01285 -> [lbt:AYR52_01295] -> lbt:AYR52_01290 -> lbt:AYR52_01300
path_lbt00521.kgml: 2.7.7.24 -> [4.2.1.46] -> 5.1.3.13 -> 1.1.1.133
path_lbt00521.kgml: Skipped genes: lbt:AYR52_01295
path_lbt00521.kgml:
path_lbt00521.kgml: --- 0.32 seconds ---

path_lbt00523.kgml: Polyketide sugar unit biosynthesis
path_lbt00523.kgml: Initialization took 0.06 seconds
path_lbt00523.kgml:
path_lbt00523.kgml: Found a trail of span 4 without skipping any vertex
path_lbt00523.kgml: 27 -> 26 -> 63 -> 28
path_lbt00523.kgml: R02328 -> R06513 -> R06514 -> R02777
path_lbt00523.kgml: lbt:AYR52_01285 -> lbt:AYR52_01295 -> lbt:AYR52_01290 -> lbt:AYR52_01300
path_lbt00523.kgml: 2.7.7.24 -> 4.2.1.46 -> 5.1.3.13 -> 1.1.1.133
path_lbt00523.kgml:
path_lbt00523.kgml: Found a trail of span 3 containing skipped vertices
path_lbt00523.kgml: 27 -> 26 -> [63] -> 28
path_lbt00523.kgml: R02328 -> R06513 -> [R06514] -> R02777
path_lbt00523.kgml: lbt:AYR52_01285 -> lbt:AYR52_01295 -> [lbt:AYR52_01290] -> lbt:AYR52_01300
path_lbt00523.kgml: 2.7.7.24 -> 4.2.1.46 -> [5.1.3.13] -> 1.1.1.133
path_lbt00523.kgml: Skipped genes: lbt:AYR52_01290
path_lbt00523.kgml:
path_lbt00523.kgml: Found a trail of span 3 containing skipped vertices
path_lbt00523.kgml: 27 -> [26] -> 63 -> 28
path_lbt00523.kgml: R02328 -> [R06513] -> R06514 -> R02777
path_lbt00523.kgml: lbt:AYR52_01285 -> [lbt:AYR52_01295] -> lbt:AYR52_01290 -> lbt:AYR52_01300
path_lbt00523.kgml: 2.7.7.24 -> [4.2.1.46] -> 5.1.3.13 -> 1.1.1.133
path_lbt00523.kgml: Skipped genes: lbt:AYR52_01295
path_lbt00523.kgml:
path_lbt00523.kgml: --- 0.25 seconds ---

path_lbt00525.kgml: Acarbose and validamycin biosynthesis
path_lbt00525.kgml: Initialization took 0.06 seconds
path_lbt00525.kgml:
path_lbt00525.kgml: Found a trail of span 2 containing skipped vertices
path_lbt00525.kgml: 58 -> 59
path_lbt00525.kgml: R02328 -> R06513
path_lbt00525.kgml: lbt:AYR52_01285 -> lbt:AYR52_01295
path_lbt00525.kgml: 2.7.7.24 -> 4.2.1.46
path_lbt00525.kgml: Skipped genes: lbt:AYR52_01290
path_lbt00525.kgml:
path_lbt00525.kgml: --- 0.19 seconds ---

path_lbt00550.kgml: Peptidoglycan biosynthesis
path_lbt00550.kgml: Initialization took 0.60 seconds
path_lbt00550.kgml:
path_lbt00550.kgml: Found a trail of span 2 containing skipped vertices
path_lbt00550.kgml: 35 -> 36
path_lbt00550.kgml: R05630 -> R05032
path_lbt00550.kgml: lbt:AYR52_05425 -> lbt:AYR52_05415
path_lbt00550.kgml: 2.7.8.13 -> 2.4.1.227
path_lbt00550.kgml: Skipped genes: lbt:AYR52_05420
path_lbt00550.kgml:
path_lbt00550.kgml: Found a trail of span 2 without skipping any vertex
path_lbt00550.kgml: 30 -> 23
path_lbt00550.kgml: R01150 -> R04617
path_lbt00550.kgml: {lbt:AYR52_08275, lbt:AYR52_11245} -> lbt:AYR52_08270
path_lbt00550.kgml: 6.3.2.4 -> 6.3.2.10
path_lbt00550.kgml:
path_lbt00550.kgml: Found a trail of span 2 without skipping any vertex
path_lbt00550.kgml: 30 -> 29
path_lbt00550.kgml: R01150 -> R04573
path_lbt00550.kgml: {lbt:AYR52_08275, lbt:AYR52_11245} -> lbt:AYR52_08270
path_lbt00550.kgml: 6.3.2.4 -> 6.3.2.10
path_lbt00550.kgml:
path_lbt00550.kgml: Found a trail of span 2 containing skipped vertices
path_lbt00550.kgml: 28 -> 27
path_lbt00550.kgml: R05629 -> R05662
path_lbt00550.kgml: lbt:AYR52_05425 -> lbt:AYR52_05415
path_lbt00550.kgml: 2.7.8.13 -> 2.4.1.227
path_lbt00550.kgml: Skipped genes: lbt:AYR52_05420
path_lbt00550.kgml:
path_lbt00550.kgml: --- 0.90 seconds ---

path_lbt00561.kgml: Glycerolipid metabolism
path_lbt00561.kgml: Initialization took 0.33 seconds
path_lbt00561.kgml: (not found)
path_lbt00561.kgml: --- 0.38 seconds ---

path_lbt00562.kgml: Inositol phosphate metabolism
path_lbt00562.kgml: Initialization took 0.05 seconds
path_lbt00562.kgml: (not found)
path_lbt00562.kgml: --- 0.10 seconds ---

path_lbt00564.kgml: Glycerophospholipid metabolism
path_lbt00564.kgml: Initialization took 0.23 seconds
path_lbt00564.kgml: (not found)
path_lbt00564.kgml: --- 0.28 seconds ---

path_lbt00590.kgml: Arachidonic acid metabolism
path_lbt00590.kgml: Initialization took 0.06 seconds
path_lbt00590.kgml: (not found)
path_lbt00590.kgml: --- 0.11 seconds ---

path_lbt00620.kgml: Pyruvate metabolism
path_lbt00620.kgml: Initialization took 1.50 seconds
path_lbt00620.kgml: (not found)
path_lbt00620.kgml: --- 1.64 seconds ---

path_lbt00625.kgml: Chloroalkane and chloroalkene degradation
path_lbt00625.kgml: Initialization took 0.09 seconds
path_lbt00625.kgml: (not found)
path_lbt00625.kgml: --- 0.15 seconds ---

path_lbt00626.kgml: Naphthalene degradation
path_lbt00626.kgml: Initialization took 0.06 seconds
path_lbt00626.kgml: (not found)
path_lbt00626.kgml: --- 0.12 seconds ---

path_lbt00627.kgml: Aminobenzoate degradation
path_lbt00627.kgml: Initialization took 0.06 seconds
path_lbt00627.kgml: (not found)
path_lbt00627.kgml: --- 0.12 seconds ---

path_lbt00630.kgml: Glyoxylate and dicarboxylate metabolism
path_lbt00630.kgml: Initialization took 0.13 seconds
path_lbt00630.kgml:
path_lbt00630.kgml: Found a trail of span 3 containing skipped vertices
path_lbt00630.kgml: 91 -> 107 -> [91] -> 77
path_lbt00630.kgml: R01325 -> R00351 -> [R01325] -> R01900
path_lbt00630.kgml: lbt:AYR52_04080 -> lbt:AYR52_04085 -> [lbt:AYR52_04080] -> lbt:AYR52_04080
path_lbt00630.kgml: 4.2.1.3 -> {2.3.3.1, 2.3.3.16, 2.3.3.3} -> [4.2.1.3] -> 4.2.1.3
path_lbt00630.kgml:
path_lbt00630.kgml: --- 0.27 seconds ---

path_lbt00640.kgml: Propanoate metabolism
path_lbt00640.kgml: Initialization took 0.39 seconds
path_lbt00640.kgml: (not found)
path_lbt00640.kgml: --- 0.44 seconds ---

path_lbt00650.kgml: Butanoate metabolism
path_lbt00650.kgml: Initialization took 0.24 seconds
path_lbt00650.kgml:
path_lbt00650.kgml: Found a trail of span 2 without skipping any vertex
path_lbt00650.kgml: 151 -> 86
path_lbt00650.kgml: R00226 -> R02948
path_lbt00650.kgml: {lbt:AYR52_07900, lbt:AYR52_11600, lbt:AYR52_11605} -> lbt:AYR52_07895
path_lbt00650.kgml: 2.2.1.6 -> 4.1.1.5
path_lbt00650.kgml:
path_lbt00650.kgml: --- 0.35 seconds ---

path_lbt00660.kgml: C5-Branched dibasic acid metabolism
path_lbt00660.kgml: Initialization took 0.09 seconds
path_lbt00660.kgml:
path_lbt00660.kgml: Found a trail of span 3 without skipping any vertex
path_lbt00660.kgml: 31 -> 96 -> 97
path_lbt00660.kgml: R03896 -> R03898 -> R00994
path_lbt00660.kgml: {lbt:AYR52_09595, lbt:AYR52_09600} -> {lbt:AYR52_09595, lbt:AYR52_09600} -> lbt:AYR52_09605
path_lbt00660.kgml: 4.2.1.35 -> 4.2.1.35 -> 1.1.1.85
path_lbt00660.kgml:
path_lbt00660.kgml: Found a trail of span 2 without skipping any vertex
path_lbt00660.kgml: 44 -> 45
path_lbt00660.kgml: R00226 -> R02948
path_lbt00660.kgml: {lbt:AYR52_07900, lbt:AYR52_11600, lbt:AYR52_11605} -> lbt:AYR52_07895
path_lbt00660.kgml: 2.2.1.6 -> 4.1.1.5
path_lbt00660.kgml:
path_lbt00660.kgml: --- 0.30 seconds ---

path_lbt00670.kgml: One carbon pool by folate
path_lbt00670.kgml: Initialization took 0.24 seconds
path_lbt00670.kgml:
path_lbt00670.kgml: Found a trail of span 4 containing skipped vertices
path_lbt00670.kgml: 24 -> 23 -> 52 -> [24] -> 68
path_lbt00670.kgml: {R02235, R02236} -> {R00936, R00939} -> R02101 -> [{R02235, R02236}] -> {R00937, R00940}
path_lbt00670.kgml: lbt:AYR52_03940 -> lbt:AYR52_03940 -> lbt:AYR52_03935 -> [lbt:AYR52_03940] -> lbt:AYR52_03940
path_lbt00670.kgml: {1.5.1.3, 1.5.1.3} -> {1.5.1.3, 1.5.1.3} -> 2.1.1.45 -> [{1.5.1.3, 1.5.1.3}] -> {1.5.1.3, 1.5.1.3}
path_lbt00670.kgml:
path_lbt00670.kgml: Found a trail of span 3 containing skipped vertices
path_lbt00670.kgml: 50 -> 51 -> [28] -> 20
path_lbt00670.kgml: R04325 -> R04560 -> [R01655] -> R04326
path_lbt00670.kgml: lbt:AYR52_10745 -> lbt:AYR52_10750 -> [lbt:AYR52_03330] -> lbt:AYR52_10745
path_lbt00670.kgml: 2.1.2.2 -> 2.1.2.3 -> [3.5.4.9] -> 2.1.2.2
path_lbt00670.kgml:
path_lbt00670.kgml: --- 7.13 seconds ---

path_lbt00680.kgml: Methane metabolism
path_lbt00680.kgml: Initialization took 0.29 seconds
path_lbt00680.kgml:
path_lbt00680.kgml: Found a trail of span 2 without skipping any vertex
path_lbt00680.kgml: 148 -> 151
path_lbt00680.kgml: R01513 -> R04173
path_lbt00680.kgml: lbt:AYR52_01490 -> lbt:AYR52_01485
path_lbt00680.kgml: 1.1.1.95 -> 2.6.1.52
path_lbt00680.kgml:
path_lbt00680.kgml: --- 0.39 seconds ---

path_lbt00730.kgml: Thiamine metabolism
path_lbt00730.kgml: Initialization took 0.14 seconds
path_lbt00730.kgml:
path_lbt00730.kgml: Found a trail of span 3 containing skipped vertices
path_lbt00730.kgml: 66 -> 64 -> 114
path_lbt00730.kgml: R02135 -> R00619 -> R00615
path_lbt00730.kgml: lbt:AYR52_03415 -> lbt:AYR52_03425 -> lbt:AYR52_03415
path_lbt00730.kgml: {3.1.3.1, 3.1.3.100, 3.1.3.2} -> 2.7.6.2 -> 3.6.1.15
path_lbt00730.kgml: Skipped genes: lbt:AYR52_03420
path_lbt00730.kgml:
path_lbt00730.kgml: Found a trail of span 3 without skipping any vertex
path_lbt00730.kgml: 76 -> 75 -> 93
path_lbt00730.kgml: R03471 -> R04509 -> R03223
path_lbt00730.kgml: lbt:AYR52_10220 -> lbt:AYR52_10220 -> lbt:AYR52_10215
path_lbt00730.kgml: 2.7.1.49 -> 2.7.4.7 -> 2.5.1.3
path_lbt00730.kgml:
path_lbt00730.kgml: Found a trail of span 3 without skipping any vertex
path_lbt00730.kgml: 76 -> 75 -> 97
path_lbt00730.kgml: R03471 -> R04509 -> R10712
path_lbt00730.kgml: lbt:AYR52_10220 -> lbt:AYR52_10220 -> lbt:AYR52_10215
path_lbt00730.kgml: 2.7.1.49 -> 2.7.4.7 -> 2.5.1.3
path_lbt00730.kgml:
path_lbt00730.kgml: Found a trail of span 2 without skipping any vertex
path_lbt00730.kgml: 72 -> 71
path_lbt00730.kgml: R07460 -> R07461
path_lbt00730.kgml: {lbt:AYR52_05330, lbt:AYR52_05540} -> lbt:AYR52_05535
path_lbt00730.kgml: 2.8.1.7 -> {2.8.1.11, 2.8.1.4}
path_lbt00730.kgml:
path_lbt00730.kgml: Found a trail of span 2 containing skipped vertices
path_lbt00730.kgml: 74 -> 93
path_lbt00730.kgml: R04448 -> R03223
path_lbt00730.kgml: lbt:AYR52_10225 -> lbt:AYR52_10215
path_lbt00730.kgml: 2.7.1.50 -> 2.5.1.3
path_lbt00730.kgml: Skipped genes: lbt:AYR52_10220
path_lbt00730.kgml:
path_lbt00730.kgml: Found a trail of span 2 containing skipped vertices
path_lbt00730.kgml: 76 -> [75] -> 97
path_lbt00730.kgml: R03471 -> [R04509] -> R10712
path_lbt00730.kgml: lbt:AYR52_10220 -> [lbt:AYR52_10220] -> lbt:AYR52_10215
path_lbt00730.kgml: 2.7.1.49 -> [2.7.4.7] -> 2.5.1.3
path_lbt00730.kgml:
path_lbt00730.kgml: Found a trail of span 2 containing skipped vertices
path_lbt00730.kgml: 76 -> [75] -> 93
path_lbt00730.kgml: R03471 -> [R04509] -> R03223
path_lbt00730.kgml: lbt:AYR52_10220 -> [lbt:AYR52_10220] -> lbt:AYR52_10215
path_lbt00730.kgml: 2.7.1.49 -> [2.7.4.7] -> 2.5.1.3
path_lbt00730.kgml:
path_lbt00730.kgml: --- 0.71 seconds ---

path_lbt00740.kgml: Riboflavin metabolism
path_lbt00740.kgml: Initialization took 0.14 seconds
path_lbt00740.kgml:
path_lbt00740.kgml: Found a trail of span 5 containing skipped vertices
path_lbt00740.kgml: 38 -> 39 -> 40 -> [43] -> 41 -> 42
path_lbt00740.kgml: R00425 -> R03459 -> R03458 -> [R07280] -> R04457 -> R00066
path_lbt00740.kgml: lbt:AYR52_10435 -> lbt:AYR52_10425 -> lbt:AYR52_10425 -> [{lbt:AYR52_00130, lbt:AYR52_08765, lbt:AYR52_09080}] -> lbt:AYR52_10440 -> lbt:AYR52_10430
path_lbt00740.kgml: 3.5.4.25 -> 3.5.4.26 -> 1.1.1.193 -> [3.1.3.104] -> 2.5.1.78 -> 2.5.1.9
path_lbt00740.kgml:
path_lbt00740.kgml: Found a trail of span 4 containing skipped vertices
path_lbt00740.kgml: 38 -> [39] -> 40 -> [43] -> 41 -> 42
path_lbt00740.kgml: R00425 -> [R03459] -> R03458 -> [R07280] -> R04457 -> R00066
path_lbt00740.kgml: lbt:AYR52_10435 -> [lbt:AYR52_10425] -> lbt:AYR52_10425 -> [{lbt:AYR52_00130, lbt:AYR52_08765, lbt:AYR52_09080}] -> lbt:AYR52_10440 -> lbt:AYR52_10430
path_lbt00740.kgml: 3.5.4.25 -> [3.5.4.26] -> 1.1.1.193 -> [3.1.3.104] -> 2.5.1.78 -> 2.5.1.9
path_lbt00740.kgml:
path_lbt00740.kgml: Found a trail of span 3 containing skipped vertices
path_lbt00740.kgml: 32 -> [41] -> 42 -> 41
path_lbt00740.kgml: R07281 -> [R04457] -> R00066 -> R04457
path_lbt00740.kgml: lbt:AYR52_10435 -> [lbt:AYR52_10440] -> lbt:AYR52_10430 -> lbt:AYR52_10440
path_lbt00740.kgml: 4.1.99.12 -> [2.5.1.78] -> 2.5.1.9 -> 2.5.1.78
path_lbt00740.kgml:
path_lbt00740.kgml: --- 0.42 seconds ---

path_lbt00750.kgml: Vitamin B6 metabolism
path_lbt00750.kgml: Initialization took 0.09 seconds
path_lbt00750.kgml: (not found)
path_lbt00750.kgml: --- 0.15 seconds ---

path_lbt00760.kgml: Nicotinate and nicotinamide metabolism
path_lbt00760.kgml: Initialization took 0.19 seconds
path_lbt00760.kgml:
path_lbt00760.kgml: Found a trail of span 2 containing skipped vertices
path_lbt00760.kgml: 88 -> [83] -> 86
path_lbt00760.kgml: R01724 -> [R03005] -> R00189
path_lbt00760.kgml: lbt:AYR52_01330 -> [lbt:AYR52_03025] -> lbt:AYR52_01335
path_lbt00760.kgml: 6.3.4.21 -> [{2.7.7.1, 2.7.7.18}] -> {6.3.1.5, 6.3.5.1}
path_lbt00760.kgml:
path_lbt00760.kgml: --- 0.32 seconds ---

path_lbt00770.kgml: Pantothenate and CoA biosynthesis
path_lbt00770.kgml: Initialization took 0.25 seconds
path_lbt00770.kgml:
path_lbt00770.kgml: Found a trail of span 3 containing skipped vertices
path_lbt00770.kgml: 82 -> 81 -> [80] -> 85
path_lbt00770.kgml: R00006 -> R03051 -> [R01209] -> R01214
path_lbt00770.kgml: {lbt:AYR52_07900, lbt:AYR52_11600, lbt:AYR52_11605} -> lbt:AYR52_11615 -> [lbt:AYR52_11590] -> lbt:AYR52_11635
path_lbt00770.kgml: 2.2.1.6 -> 1.1.1.86 -> [4.2.1.9] -> {2.6.1.42, 2.6.1.6}
path_lbt00770.kgml: Skipped genes: lbt:AYR52_11610, lbt:AYR52_11625, lbt:AYR52_11620
path_lbt00770.kgml:
path_lbt00770.kgml: --- 0.38 seconds ---

path_lbt00780.kgml: Biotin metabolism
path_lbt00780.kgml: Initialization took 0.15 seconds
path_lbt00780.kgml:
path_lbt00780.kgml: Found a trail of span 6 containing skipped vertices
path_lbt00780.kgml: 95 -> 53 -> 56 -> [59] -> 74 -> 67 -> 70
path_lbt00780.kgml: R10115 -> R10116 -> R10117 -> [R10118] -> R10119 -> R10120 -> R10121
path_lbt00780.kgml: lbt:AYR52_13195 -> {lbt:AYR52_05135, lbt:AYR52_06840, lbt:AYR52_12725, lbt:AYR52_13190} -> {lbt:AYR52_13165, lbt:AYR52_13205} -> [lbt:AYR52_13230] -> lbt:AYR52_13195 -> {lbt:AYR52_05135, lbt:AYR52_06840, lbt:AYR52_12725, lbt:AYR52_13190} -> {lbt:AYR52_13165, lbt:AYR52_13205}
path_lbt00780.kgml: {2.3.1.179, 2.3.1.41} -> 1.1.1.100 -> 4.2.1.59 -> [1.3.1.10] -> {2.3.1.179, 2.3.1.41} -> 1.1.1.100 -> 4.2.1.59
path_lbt00780.kgml: Skipped genes: lbt:AYR52_13200
path_lbt00780.kgml:
path_lbt00780.kgml: Found a trail of span 5 containing skipped vertices
path_lbt00780.kgml: 95 -> [53] -> 56 -> [59] -> 74 -> 67 -> 70
path_lbt00780.kgml: R10115 -> [R10116] -> R10117 -> [R10118] -> R10119 -> R10120 -> R10121
path_lbt00780.kgml: lbt:AYR52_13195 -> [{lbt:AYR52_05135, lbt:AYR52_06840, lbt:AYR52_12725, lbt:AYR52_13190}] -> {lbt:AYR52_13165, lbt:AYR52_13205} -> [lbt:AYR52_13230] -> lbt:AYR52_13195 -> {lbt:AYR52_05135, lbt:AYR52_06840, lbt:AYR52_12725, lbt:AYR52_13190} -> {lbt:AYR52_13165, lbt:AYR52_13205}
path_lbt00780.kgml: {2.3.1.179, 2.3.1.41} -> [1.1.1.100] -> 4.2.1.59 -> [1.3.1.10] -> {2.3.1.179, 2.3.1.41} -> 1.1.1.100 -> 4.2.1.59
path_lbt00780.kgml: Skipped genes: lbt:AYR52_13200
path_lbt00780.kgml:
path_lbt00780.kgml: Found a trail of span 5 containing skipped vertices
path_lbt00780.kgml: 95 -> 53 -> 56 -> [59] -> 74 -> [67] -> 70
path_lbt00780.kgml: R10115 -> R10116 -> R10117 -> [R10118] -> R10119 -> [R10120] -> R10121
path_lbt00780.kgml: lbt:AYR52_13195 -> {lbt:AYR52_05135, lbt:AYR52_06840, lbt:AYR52_12725, lbt:AYR52_13190} -> {lbt:AYR52_13165, lbt:AYR52_13205} -> [lbt:AYR52_13230] -> lbt:AYR52_13195 -> [{lbt:AYR52_05135, lbt:AYR52_06840, lbt:AYR52_12725, lbt:AYR52_13190}] -> {lbt:AYR52_13165, lbt:AYR52_13205}
path_lbt00780.kgml: {2.3.1.179, 2.3.1.41} -> 1.1.1.100 -> 4.2.1.59 -> [1.3.1.10] -> {2.3.1.179, 2.3.1.41} -> [1.1.1.100] -> 4.2.1.59
path_lbt00780.kgml: Skipped genes: lbt:AYR52_13200
path_lbt00780.kgml:
path_lbt00780.kgml: --- 0.43 seconds ---

path_lbt00790.kgml: Folate biosynthesis
path_lbt00790.kgml: Initialization took 0.15 seconds
path_lbt00790.kgml:
path_lbt00790.kgml: Found a trail of span 3 without skipping any vertex
path_lbt00790.kgml: 171 -> 75 -> 74
path_lbt00790.kgml: R11073 -> R03504 -> R03503
path_lbt00790.kgml: lbt:AYR52_02365 -> lbt:AYR52_02365 -> lbt:AYR52_02370
path_lbt00790.kgml: 5.1.99.8 -> 4.1.2.25 -> 2.7.6.3
path_lbt00790.kgml:
path_lbt00790.kgml: Found a trail of span 2 containing skipped vertices
path_lbt00790.kgml: 171 -> [75] -> 74
path_lbt00790.kgml: R11073 -> [R03504] -> R03503
path_lbt00790.kgml: lbt:AYR52_02365 -> [lbt:AYR52_02365] -> lbt:AYR52_02370
path_lbt00790.kgml: 5.1.99.8 -> [4.1.2.25] -> 2.7.6.3
path_lbt00790.kgml:
path_lbt00790.kgml: --- 0.37 seconds ---

path_lbt00860.kgml: Porphyrin and chlorophyll metabolism
path_lbt00860.kgml: Initialization took 0.07 seconds
path_lbt00860.kgml: (not found)
path_lbt00860.kgml: --- 0.13 seconds ---

path_lbt00900.kgml: Terpenoid backbone biosynthesis
path_lbt00900.kgml: Initialization took 0.20 seconds
path_lbt00900.kgml:
path_lbt00900.kgml: Found a trail of span 4 without skipping any vertex
path_lbt00900.kgml: 70 -> 101 -> 100 -> 98
path_lbt00900.kgml: R02245 -> R03245 -> R01121 -> R01123
path_lbt00900.kgml: lbt:AYR52_04275 -> lbt:AYR52_04285 -> lbt:AYR52_04280 -> lbt:AYR52_04290
path_lbt00900.kgml: 2.7.1.36 -> 2.7.4.2 -> 4.1.1.33 -> 5.3.3.2
path_lbt00900.kgml:
path_lbt00900.kgml: Found a trail of span 3 containing skipped vertices
path_lbt00900.kgml: 70 -> 101 -> [100] -> 98
path_lbt00900.kgml: R02245 -> R03245 -> [R01121] -> R01123
path_lbt00900.kgml: lbt:AYR52_04275 -> lbt:AYR52_04285 -> [lbt:AYR52_04280] -> lbt:AYR52_04290
path_lbt00900.kgml: 2.7.1.36 -> 2.7.4.2 -> [4.1.1.33] -> 5.3.3.2
path_lbt00900.kgml: Skipped genes: lbt:AYR52_04280
path_lbt00900.kgml:
path_lbt00900.kgml: Found a trail of span 3 containing skipped vertices
path_lbt00900.kgml: 70 -> [101] -> 100 -> 98
path_lbt00900.kgml: R02245 -> [R03245] -> R01121 -> R01123
path_lbt00900.kgml: lbt:AYR52_04275 -> [lbt:AYR52_04285] -> lbt:AYR52_04280 -> lbt:AYR52_04290
path_lbt00900.kgml: 2.7.1.36 -> [2.7.4.2] -> 4.1.1.33 -> 5.3.3.2
path_lbt00900.kgml: Skipped genes: lbt:AYR52_04285
path_lbt00900.kgml:
path_lbt00900.kgml: --- 0.48 seconds ---

path_lbt00910.kgml: Nitrogen metabolism
path_lbt00910.kgml: Initialization took 0.10 seconds
path_lbt00910.kgml: (not found)
path_lbt00910.kgml: --- 0.16 seconds ---

path_lbt00920.kgml: Sulfur metabolism
path_lbt00920.kgml: Initialization took 0.10 seconds
path_lbt00920.kgml: (not found)
path_lbt00920.kgml: --- 0.16 seconds ---

path_lbt00970.kgml: Aminoacyl-tRNA biosynthesis
path_lbt00970.kgml: Initialization took 0.80 seconds
path_lbt00970.kgml: (not found)
path_lbt00970.kgml: --- 0.85 seconds ---

path_lbt01040.kgml: Biosynthesis of unsaturated fatty acids
path_lbt01040.kgml: Initialization took 0.10 seconds
path_lbt01040.kgml: (not found)
path_lbt01040.kgml: --- 0.16 seconds ---

path_lbt01054.kgml: Nonribosomal peptide structures
path_lbt01054.kgml: Initialization took 0.06 seconds
path_lbt01054.kgml: (not found)
path_lbt01054.kgml: --- 0.13 seconds ---

--- 613.16 seconds ---
