# Supplementary material for: CoMetGeNe: mining conserved neighborhood patterns in metabolic and genomic contexts
Source: BMC Bioinformatics. 2019 Jan 10;20:19. doi: 10.1186/s12859-018-2542-2 (PMC6327494; doi:10.1186/s12859-018-2542-2)
Supplement: Supplementary file 14 — Trail finding results for completely assembled representative bacterial genomes present in NCBI Genomes. Of the 1,545 fully assembled representative bacterial genomes in NCBI, corresponding entries have been identified in KEGG for 1,467 species, for which trail finding has been performed for all combinations of gap parameters δG and δD ranging from 0 to 3. This additional file is available from https://doi.org/10.6084/m9.figshare.7288769. (GZ 178,532 kb) [file 12859_2018_2542_MOESM14_ESM.gz › results/pca_dG1_dD2.hnet]

--- delta_G = 1, delta_D = 2 ---

path_pca00010.kgml: Glycolysis / Gluconeogenesis
path_pca00010.kgml: Initialization took 2.59 seconds
path_pca00010.kgml:
path_pca00010.kgml: Found a trail of span 3 containing skipped vertices
path_pca00010.kgml: 76 -> [57] -> 58 -> 57
path_pca00010.kgml: R01512 -> [R01061] -> R01015 -> R01061
path_pca00010.kgml: pca:Pcar_1332 -> [{pca:Pcar_1331, pca:Pcar_2254, pca:Pcar_2624}] -> pca:Pcar_1333 -> {pca:Pcar_1331, pca:Pcar_2254, pca:Pcar_2624}
path_pca00010.kgml: 2.7.2.3 -> [{1.2.1.12, 1.2.1.59}] -> 5.3.1.1 -> {1.2.1.12, 1.2.1.59}
path_pca00010.kgml:
path_pca00010.kgml: Found a trail of span 3 containing skipped vertices
path_pca00010.kgml: 70 -> [62] -> 146 -> 59
path_pca00010.kgml: R01786 -> [R02740] -> R02073 -> R04779
path_pca00010.kgml: pca:Pcar_1507 -> [pca:Pcar_2367] -> {pca:Pcar_1508, pca:Pcar_1542} -> {pca:Pcar_1508, pca:Pcar_1542}
path_pca00010.kgml: {2.7.1.1, 2.7.1.2} -> [5.3.1.9] -> 2.7.1.90 -> 2.7.1.11
path_pca00010.kgml:
path_pca00010.kgml: Found a trail of span 3 containing skipped vertices
path_pca00010.kgml: 66 -> [64] -> 146 -> 59
path_pca00010.kgml: R01600 -> [R03321] -> R02073 -> R04779
path_pca00010.kgml: pca:Pcar_1507 -> [pca:Pcar_2367] -> {pca:Pcar_1508, pca:Pcar_1542} -> {pca:Pcar_1508, pca:Pcar_1542}
path_pca00010.kgml: {2.7.1.1, 2.7.1.2} -> [5.3.1.9] -> 2.7.1.90 -> 2.7.1.11
path_pca00010.kgml:
path_pca00010.kgml: Found a trail of span 2 containing skipped vertices
path_pca00010.kgml: 75 -> 50
path_pca00010.kgml: R07618 -> R02569
path_pca00010.kgml: {pca:Pcar_0347, pca:Pcar_1486} -> pca:Pcar_0345
path_pca00010.kgml: 1.8.1.4 -> 2.3.1.12
path_pca00010.kgml: Skipped genes: pca:Pcar_0346
path_pca00010.kgml:
path_pca00010.kgml: --- 3.06 seconds ---

path_pca00020.kgml: Citrate cycle (TCA cycle)
path_pca00020.kgml: Initialization took 1.44 seconds
path_pca00020.kgml:
path_pca00020.kgml: Found a trail of span 3 containing skipped vertices
path_pca00020.kgml: 30 -> 31 -> [103] -> 29
path_pca00020.kgml: R03316 -> R02570 -> [R01197] -> R00621
path_pca00020.kgml: pca:Pcar_2940 -> pca:Pcar_2941 -> [{pca:Pcar_1028, pca:Pcar_1029, pca:Pcar_1030, pca:Pcar_1031, pca:Pcar_1544, pca:Pcar_1545, pca:Pcar_1546, pca:Pcar_1547}] -> pca:Pcar_2940
path_pca00020.kgml: 1.2.4.2 -> 2.3.1.61 -> [{1.2.7.11, 1.2.7.3}] -> 1.2.4.2
path_pca00020.kgml:
path_pca00020.kgml: Found a trail of span 2 containing skipped vertices
path_pca00020.kgml: 101 -> [43] -> 42
path_pca00020.kgml: R01196 -> [R00344] -> R00342
path_pca00020.kgml: {pca:Pcar_0377, pca:Pcar_1034, pca:Pcar_1238, pca:Pcar_1239, pca:Pcar_1240} -> [pca:Pcar_1957] -> pca:Pcar_1037
path_pca00020.kgml: {1.2.7.1, 1.2.7.11} -> [6.4.1.1] -> {1.1.1.299, 1.1.1.37}
path_pca00020.kgml:
path_pca00020.kgml: Found a trail of span 2 containing skipped vertices
path_pca00020.kgml: 80 -> 82
path_pca00020.kgml: R07618 -> R02569
path_pca00020.kgml: {pca:Pcar_0347, pca:Pcar_1486} -> pca:Pcar_0345
path_pca00020.kgml: 1.8.1.4 -> 2.3.1.12
path_pca00020.kgml: Skipped genes: pca:Pcar_0346
path_pca00020.kgml:
path_pca00020.kgml: --- 2.03 seconds ---

path_pca00030.kgml: Pentose phosphate pathway
path_pca00030.kgml: Initialization took 1.19 seconds
path_pca00030.kgml:
path_pca00030.kgml: Found a trail of span 3 without skipping any vertex
path_pca00030.kgml: 157 -> 57 -> 56
path_pca00030.kgml: {R02736, R10907} -> R02035 -> R01528
path_pca00030.kgml: pca:Pcar_0924 -> pca:Pcar_0923 -> pca:Pcar_0925
path_pca00030.kgml: {1.1.1.363, 1.1.1.49, 1.1.1.363, 1.1.1.388} -> 3.1.1.31 -> {1.1.1.351, 1.1.1.44}
path_pca00030.kgml:
path_pca00030.kgml: Found a trail of span 3 without skipping any vertex
path_pca00030.kgml: 58 -> 57 -> 156
path_pca00030.kgml: R02736 -> R02035 -> R10221
path_pca00030.kgml: pca:Pcar_0924 -> pca:Pcar_0923 -> pca:Pcar_0925
path_pca00030.kgml: {1.1.1.363, 1.1.1.49} -> 3.1.1.31 -> {1.1.1.343, 1.1.1.351}
path_pca00030.kgml:
path_pca00030.kgml: Found a trail of span 3 containing skipped vertices
path_pca00030.kgml: 41 -> 42 -> [46] -> 44
path_pca00030.kgml: R02749 -> R01066 -> [R01641] -> R01057
path_pca00030.kgml: pca:Pcar_2320 -> pca:Pcar_2321 -> [{pca:Pcar_2719, pca:Pcar_2720, pca:Pcar_3125}] -> pca:Pcar_2320
path_pca00030.kgml: 5.4.2.7 -> 4.1.2.4 -> [2.2.1.1] -> {5.4.2.2, 5.4.2.7}
path_pca00030.kgml:
path_pca00030.kgml: Found a trail of span 3 without skipping any vertex
path_pca00030.kgml: 157 -> 57 -> 156
path_pca00030.kgml: {R02736, R10907} -> R02035 -> R10221
path_pca00030.kgml: pca:Pcar_0924 -> pca:Pcar_0923 -> pca:Pcar_0925
path_pca00030.kgml: {1.1.1.363, 1.1.1.49, 1.1.1.363, 1.1.1.388} -> 3.1.1.31 -> {1.1.1.343, 1.1.1.351}
path_pca00030.kgml:
path_pca00030.kgml: Found a trail of span 2 containing skipped vertices
path_pca00030.kgml: 58 -> [57] -> 156
path_pca00030.kgml: R02736 -> [R02035] -> R10221
path_pca00030.kgml: pca:Pcar_0924 -> [pca:Pcar_0923] -> pca:Pcar_0925
path_pca00030.kgml: {1.1.1.363, 1.1.1.49} -> [3.1.1.31] -> {1.1.1.343, 1.1.1.351}
path_pca00030.kgml:
path_pca00030.kgml: Found a trail of span 2 containing skipped vertices
path_pca00030.kgml: 58 -> [57] -> 56
path_pca00030.kgml: R02736 -> [R02035] -> R01528
path_pca00030.kgml: pca:Pcar_0924 -> [pca:Pcar_0923] -> pca:Pcar_0925
path_pca00030.kgml: {1.1.1.363, 1.1.1.49} -> [3.1.1.31] -> {1.1.1.351, 1.1.1.44}
path_pca00030.kgml:
path_pca00030.kgml: Found a trail of span 2 without skipping any vertex
path_pca00030.kgml: 49 -> 46
path_pca00030.kgml: R01830 -> R01641
path_pca00030.kgml: {pca:Pcar_2719, pca:Pcar_2720, pca:Pcar_3125} -> {pca:Pcar_2719, pca:Pcar_2720, pca:Pcar_3125}
path_pca00030.kgml: 2.2.1.1 -> 2.2.1.1
path_pca00030.kgml:
path_pca00030.kgml: Found a trail of span 2 containing skipped vertices
path_pca00030.kgml: 157 -> [57] -> 156
path_pca00030.kgml: {R02736, R10907} -> [R02035] -> R10221
path_pca00030.kgml: pca:Pcar_0924 -> [pca:Pcar_0923] -> pca:Pcar_0925
path_pca00030.kgml: {1.1.1.363, 1.1.1.49, 1.1.1.363, 1.1.1.388} -> [3.1.1.31] -> {1.1.1.343, 1.1.1.351}
path_pca00030.kgml:
path_pca00030.kgml: Found a trail of span 2 containing skipped vertices
path_pca00030.kgml: 157 -> [57] -> 56
path_pca00030.kgml: {R02736, R10907} -> [R02035] -> R01528
path_pca00030.kgml: pca:Pcar_0924 -> [pca:Pcar_0923] -> pca:Pcar_0925
path_pca00030.kgml: {1.1.1.363, 1.1.1.49, 1.1.1.363, 1.1.1.388} -> [3.1.1.31] -> {1.1.1.351, 1.1.1.44}
path_pca00030.kgml:
path_pca00030.kgml: --- 2.09 seconds ---

path_pca00040.kgml: Pentose and glucuronate interconversions
path_pca00040.kgml: Initialization took 0.08 seconds
path_pca00040.kgml: (not found)
path_pca00040.kgml: --- 0.12 seconds ---

path_pca00051.kgml: Fructose and mannose metabolism
path_pca00051.kgml: Initialization took 0.53 seconds
path_pca00051.kgml:
path_pca00051.kgml: Found a trail of span 3 containing skipped vertices
path_pca00051.kgml: 78 -> 79 -> 84
path_pca00051.kgml: R01819 -> R01818 -> R00885
path_pca00051.kgml: {pca:Pcar_1279, pca:Pcar_1794} -> {pca:Pcar_1779, pca:Pcar_1792, pca:Pcar_2958} -> {pca:Pcar_1279, pca:Pcar_1794, pca:Pcar_2958}
path_pca00051.kgml: 5.3.1.8 -> 5.4.2.8 -> 2.7.7.13
path_pca00051.kgml: Skipped genes: pca:Pcar_1793
path_pca00051.kgml:
path_pca00051.kgml: --- 0.65 seconds ---

path_pca00052.kgml: Galactose metabolism
path_pca00052.kgml: Initialization took 0.13 seconds
path_pca00052.kgml: (not found)
path_pca00052.kgml: --- 0.18 seconds ---

path_pca00061.kgml: Fatty acid biosynthesis
path_pca00061.kgml: Initialization took 0.39 seconds
path_pca00061.kgml:
path_pca00061.kgml: Found a trail of span 7 containing skipped vertices
path_pca00061.kgml: 147 -> 59 -> 86 -> [283 -> 81] -> 58 -> 75 -> [286 -> 70] -> 53 -> 54
path_pca00061.kgml: R01626 -> R04726 -> R04566 -> [R04568 -> {R04966, R04967}] -> R04968 -> R04543 -> [R04544 -> {R04969, R04970}] -> R07762 -> R07763
path_pca00061.kgml: pca:Pcar_1437 -> {pca:Pcar_1440, pca:Pcar_2664} -> {pca:Pcar_1438, pca:Pcar_2667} -> [pca:Pcar_1254 -> pca:Pcar_2044] -> {pca:Pcar_1440, pca:Pcar_2664} -> {pca:Pcar_1438, pca:Pcar_2667} -> [pca:Pcar_1254 -> pca:Pcar_2044] -> {pca:Pcar_1440, pca:Pcar_2664} -> {pca:Pcar_1438, pca:Pcar_2667}
path_pca00061.kgml: {2.3.1.39, 2.3.1.85, 2.3.1.86} -> {2.3.1.179, 2.3.1.41, 2.3.1.85, 2.3.1.86} -> {1.1.1.100, 2.3.1.85, 2.3.1.86} -> [{2.3.1.85, 2.3.1.86, 4.2.1.59} -> {1.3.1.9, 1.3.1.10, 1.3.1.104, 1.3.1.39, 2.3.1.85, 2.3.1.86}] -> {2.3.1.179, 2.3.1.41, 2.3.1.85, 2.3.1.86} -> {1.1.1.100, 2.3.1.85, 2.3.1.86} -> [{2.3.1.85, 2.3.1.86, 4.2.1.59} -> {1.3.1.9, 1.3.1.10, 1.3.1.104, 1.3.1.39, 2.3.1.85, 2.3.1.86}] -> {2.3.1.179, 2.3.1.199, 2.3.1.41} -> 1.1.1.100
path_pca00061.kgml: Skipped genes: pca:Pcar_1439
path_pca00061.kgml:
path_pca00061.kgml: Found a trail of span 6 containing skipped vertices
path_pca00061.kgml: 147 -> [89] -> 86 -> [283 -> 81] -> 58 -> 75 -> [286 -> 70] -> 53 -> 54
path_pca00061.kgml: R01626 -> [R04726] -> R04566 -> [R04568 -> {R04966, R04967}] -> R04968 -> R04543 -> [R04544 -> {R04969, R04970}] -> R07762 -> R07763
path_pca00061.kgml: pca:Pcar_1437 -> [{pca:Pcar_2650, pca:Pcar_2666}] -> {pca:Pcar_1438, pca:Pcar_2667} -> [pca:Pcar_1254 -> pca:Pcar_2044] -> {pca:Pcar_1440, pca:Pcar_2664} -> {pca:Pcar_1438, pca:Pcar_2667} -> [pca:Pcar_1254 -> pca:Pcar_2044] -> {pca:Pcar_1440, pca:Pcar_2664} -> {pca:Pcar_1438, pca:Pcar_2667}
path_pca00061.kgml: {2.3.1.39, 2.3.1.85, 2.3.1.86} -> [{2.3.1.179, 2.3.1.41, 2.3.1.85, 2.3.1.86}] -> {1.1.1.100, 2.3.1.85, 2.3.1.86} -> [{2.3.1.85, 2.3.1.86, 4.2.1.59} -> {1.3.1.9, 1.3.1.10, 1.3.1.104, 1.3.1.39, 2.3.1.85, 2.3.1.86}] -> {2.3.1.179, 2.3.1.41, 2.3.1.85, 2.3.1.86} -> {1.1.1.100, 2.3.1.85, 2.3.1.86} -> [{2.3.1.85, 2.3.1.86, 4.2.1.59} -> {1.3.1.9, 1.3.1.10, 1.3.1.104, 1.3.1.39, 2.3.1.85, 2.3.1.86}] -> {2.3.1.179, 2.3.1.199, 2.3.1.41} -> 1.1.1.100
path_pca00061.kgml: Skipped genes: pca:Pcar_1439
path_pca00061.kgml:
path_pca00061.kgml: Found a trail of span 5 containing skipped vertices
path_pca00061.kgml: 147 -> 58 -> 75 -> [286 -> 70] -> 53 -> 54
path_pca00061.kgml: R01626 -> R04968 -> R04543 -> [R04544 -> {R04969, R04970}] -> R07762 -> R07763
path_pca00061.kgml: pca:Pcar_1437 -> {pca:Pcar_1440, pca:Pcar_2664} -> {pca:Pcar_1438, pca:Pcar_2667} -> [pca:Pcar_1254 -> pca:Pcar_2044] -> {pca:Pcar_1440, pca:Pcar_2664} -> {pca:Pcar_1438, pca:Pcar_2667}
path_pca00061.kgml: {2.3.1.39, 2.3.1.85, 2.3.1.86} -> {2.3.1.179, 2.3.1.41, 2.3.1.85, 2.3.1.86} -> {1.1.1.100, 2.3.1.85, 2.3.1.86} -> [{2.3.1.85, 2.3.1.86, 4.2.1.59} -> {1.3.1.9, 1.3.1.10, 1.3.1.104, 1.3.1.39, 2.3.1.85, 2.3.1.86}] -> {2.3.1.179, 2.3.1.199, 2.3.1.41} -> 1.1.1.100
path_pca00061.kgml: Skipped genes: pca:Pcar_1439
path_pca00061.kgml:
path_pca00061.kgml: Found a trail of span 3 containing skipped vertices
path_pca00061.kgml: 147 -> 53 -> 54
path_pca00061.kgml: R01626 -> R07762 -> R07763
path_pca00061.kgml: pca:Pcar_1437 -> {pca:Pcar_1440, pca:Pcar_2664} -> {pca:Pcar_1438, pca:Pcar_2667}
path_pca00061.kgml: {2.3.1.39, 2.3.1.85, 2.3.1.86} -> {2.3.1.179, 2.3.1.199, 2.3.1.41} -> 1.1.1.100
path_pca00061.kgml: Skipped genes: pca:Pcar_1439
path_pca00061.kgml:
path_pca00061.kgml: Found a trail of span 2 containing skipped vertices
path_pca00061.kgml: 147 -> [256] -> 54
path_pca00061.kgml: R01626 -> [R07762] -> R07763
path_pca00061.kgml: pca:Pcar_1437 -> [{pca:Pcar_2650, pca:Pcar_2666}] -> {pca:Pcar_1438, pca:Pcar_2667}
path_pca00061.kgml: {2.3.1.39, 2.3.1.85, 2.3.1.86} -> [{2.3.1.179, 2.3.1.199, 2.3.1.41}] -> 1.1.1.100
path_pca00061.kgml:
path_pca00061.kgml: --- 97.54 seconds ---

path_pca00071.kgml: Fatty acid degradation
path_pca00071.kgml: Initialization took 0.18 seconds
path_pca00071.kgml: (not found)
path_pca00071.kgml: --- 0.20 seconds ---

path_pca00130.kgml: Ubiquinone and other terpenoid-quinone biosynthesis
path_pca00130.kgml: Initialization took 0.23 seconds
path_pca00130.kgml:
path_pca00130.kgml: Found a trail of span 2 containing skipped vertices
path_pca00130.kgml: 190 -> [191] -> 192
path_pca00130.kgml: R08587 -> [R08588] -> R08589
path_pca00130.kgml: pca:Pcar_3117 -> [pca:Pcar_0320] -> pca:Pcar_3116
path_pca00130.kgml: 3.2.2.26 -> [1.21.98.1] -> ?
path_pca00130.kgml:
path_pca00130.kgml: Found a trail of span 2 containing skipped vertices
path_pca00130.kgml: 195 -> [193 -> 190] -> 191
path_pca00130.kgml: R10667 -> [R10695 -> R08587] -> R08588
path_pca00130.kgml: pca:Pcar_0319 -> [pca:Pcar_1827 -> pca:Pcar_3117] -> pca:Pcar_0320
path_pca00130.kgml: 2.5.1.120 -> [3.5.4.40 -> 3.2.2.26] -> 1.21.98.1
path_pca00130.kgml:
path_pca00130.kgml: --- 0.33 seconds ---

path_pca00190.kgml: Oxidative phosphorylation
path_pca00190.kgml: Initialization took 5.03 seconds
path_pca00190.kgml: (not found)
path_pca00190.kgml: --- 5.07 seconds ---

path_pca00220.kgml: Arginine biosynthesis
path_pca00220.kgml: Initialization took 0.33 seconds
path_pca00220.kgml:
path_pca00220.kgml: Found a trail of span 5 containing skipped vertices
path_pca00220.kgml: 50 -> [51] -> 52 -> [55] -> 44 -> 45 -> 47
path_pca00220.kgml: R02649 -> [R03443] -> R02283 -> [R02282] -> R01398 -> R01954 -> R01086
path_pca00220.kgml: pca:Pcar_2413 -> [pca:Pcar_1898] -> pca:Pcar_2414 -> [pca:Pcar_2322] -> pca:Pcar_2415 -> pca:Pcar_2417 -> pca:Pcar_2418
path_pca00220.kgml: 2.7.2.8 -> [1.2.1.38] -> 2.6.1.11 -> [2.3.1.35] -> 2.1.3.3 -> 6.3.4.5 -> 4.3.2.1
path_pca00220.kgml: Skipped genes: pca:Pcar_2416
path_pca00220.kgml:
path_pca00220.kgml: --- 0.45 seconds ---

path_pca00230.kgml: Purine metabolism
path_pca00230.kgml: Initialization took 5.04 seconds
path_pca00230.kgml:
path_pca00230.kgml: Found a trail of span 3 containing skipped vertices
path_pca00230.kgml: 244 -> [300] -> 220 -> [139] -> 239
path_pca00230.kgml: R00441 -> [R00430] -> R00332 -> [R02019] -> R02090
path_pca00230.kgml: {pca:Pcar_0694, pca:Pcar_0695, pca:Pcar_0728, pca:Pcar_1286} -> [pca:Pcar_2983] -> pca:Pcar_1285 -> [pca:Pcar_1852] -> pca:Pcar_1285
path_pca00230.kgml: {2.7.7.48, 2.7.7.6} -> [2.7.1.40] -> 2.7.4.8 -> [1.17.4.1] -> {2.7.4.12, 2.7.4.8}
path_pca00230.kgml:
path_pca00230.kgml: Found a trail of span 3 containing skipped vertices
path_pca00230.kgml: 220 -> [300] -> 244 -> 245
path_pca00230.kgml: R00332 -> [R00430] -> R00441 -> R00429
path_pca00230.kgml: pca:Pcar_1285 -> [pca:Pcar_2983] -> {pca:Pcar_0694, pca:Pcar_0695, pca:Pcar_0728, pca:Pcar_1286} -> pca:Pcar_1287
path_pca00230.kgml: 2.7.4.8 -> [2.7.1.40] -> {2.7.7.48, 2.7.7.6} -> 2.7.6.5
path_pca00230.kgml:
path_pca00230.kgml: Found a trail of span 3 containing skipped vertices
path_pca00230.kgml: 428 -> [167 -> 166] -> 165 -> 169
path_pca00230.kgml: R07405 -> [R04591 -> R04559] -> R04560 -> R01127
path_pca00230.kgml: {pca:Pcar_1033, pca:Pcar_2230} -> [pca:Pcar_1051 -> pca:Pcar_2646] -> pca:Pcar_2232 -> pca:Pcar_2232
path_pca00230.kgml: 5.4.99.18 -> [6.3.2.6 -> 4.3.2.2] -> 2.1.2.3 -> 3.5.4.10
path_pca00230.kgml: Skipped genes: pca:Pcar_2231
path_pca00230.kgml:
path_pca00230.kgml: Found a trail of span 2 containing skipped vertices
path_pca00230.kgml: 160 -> [162 -> 163] -> 260
path_pca00230.kgml: R01072 -> [R04144 -> R04325] -> R04463
path_pca00230.kgml: pca:Pcar_1326 -> [pca:Pcar_2231 -> {pca:Pcar_1053, pca:Pcar_1292}] -> {pca:Pcar_1327, pca:Pcar_1328}
path_pca00230.kgml: 2.4.2.14 -> [6.3.4.13 -> 2.1.2.2] -> 6.3.5.3
path_pca00230.kgml:
path_pca00230.kgml: Found a trail of span 2 without skipping any vertex
path_pca00230.kgml: 205 -> 206
path_pca00230.kgml: R01130 -> {R01230, R01231}
path_pca00230.kgml: pca:Pcar_1217 -> {pca:Pcar_1218, pca:Pcar_2563}
path_pca00230.kgml: 1.1.1.205 -> {6.3.5.2, 6.3.5.2}
path_pca00230.kgml:
path_pca00230.kgml: Found a trail of span 2 containing skipped vertices
path_pca00230.kgml: 163 -> [260] -> 164
path_pca00230.kgml: R04325 -> [R04463] -> R04208
path_pca00230.kgml: {pca:Pcar_1053, pca:Pcar_1292} -> [{pca:Pcar_1327, pca:Pcar_1328}] -> pca:Pcar_1293
path_pca00230.kgml: 2.1.2.2 -> [6.3.5.3] -> 6.3.3.1
path_pca00230.kgml:
path_pca00230.kgml: Found a trail of span 2 without skipping any vertex
path_pca00230.kgml: 252 -> 253
path_pca00230.kgml: R00529 -> R00509
path_pca00230.kgml: {pca:Pcar_1768, pca:Pcar_1769} -> pca:Pcar_1768
path_pca00230.kgml: 2.7.7.4 -> 2.7.1.25
path_pca00230.kgml:
path_pca00230.kgml: --- 8.09 seconds ---

path_pca00240.kgml: Pyrimidine metabolism
path_pca00240.kgml: Initialization took 2.63 seconds
path_pca00240.kgml:
path_pca00240.kgml: Found a trail of span 3 without skipping any vertex
path_pca00240.kgml: 91 -> 97 -> 98
path_pca00240.kgml: R00575 -> R01397 -> R01993
path_pca00240.kgml: {pca:Pcar_1520, pca:Pcar_1612, pca:Pcar_1613} -> pca:Pcar_1615 -> pca:Pcar_1614
path_pca00240.kgml: 6.3.5.5 -> 2.1.3.2 -> 3.5.2.3
path_pca00240.kgml:
path_pca00240.kgml: Found a trail of span 3 containing skipped vertices
path_pca00240.kgml: 129 -> [115] -> 277 -> 115
path_pca00240.kgml: R01878 -> [R01876] -> R02484 -> R01876
path_pca00240.kgml: pca:Pcar_2536 -> [{pca:Pcar_1338, pca:Pcar_2537}] -> pca:Pcar_2537 -> {pca:Pcar_1338, pca:Pcar_2537}
path_pca00240.kgml: 3.5.4.5 -> [{2.4.2.2, 2.4.2.3}] -> {2.4.2.1, 2.4.2.2, 2.4.2.3, 2.4.2.4} -> {2.4.2.2, 2.4.2.3}
path_pca00240.kgml:
path_pca00240.kgml: Found a trail of span 3 containing skipped vertices
path_pca00240.kgml: 122 -> 102 -> [104 -> 303] -> 300
path_pca00240.kgml: R00440 -> R00438 -> [R00156 -> R11635] -> R02100
path_pca00240.kgml: pca:Pcar_1561 -> pca:Pcar_1561 -> [pca:Pcar_2023 -> pca:Pcar_2734] -> pca:Pcar_1563
path_pca00240.kgml: 2.7.7.8 -> 2.7.7.8 -> [2.7.4.6 -> 1.1.98.6] -> 3.6.1.23
path_pca00240.kgml: Skipped genes: pca:Pcar_1562
path_pca00240.kgml:
path_pca00240.kgml: Found a trail of span 3 without skipping any vertex
path_pca00240.kgml: 152 -> 277 -> 115
path_pca00240.kgml: R02485 -> R02484 -> R01876
path_pca00240.kgml: pca:Pcar_2536 -> pca:Pcar_2537 -> {pca:Pcar_1338, pca:Pcar_2537}
path_pca00240.kgml: 3.5.4.5 -> {2.4.2.1, 2.4.2.2, 2.4.2.3, 2.4.2.4} -> {2.4.2.2, 2.4.2.3}
path_pca00240.kgml:
path_pca00240.kgml: Found a trail of span 3 containing skipped vertices
path_pca00240.kgml: 150 -> [89] -> 161 -> [158] -> 157
path_pca00240.kgml: R02098 -> [R06613] -> R02094 -> [R02093] -> R00378
path_pca00240.kgml: pca:Pcar_1691 -> [pca:Pcar_2693] -> pca:Pcar_1691 -> [pca:Pcar_2023] -> {pca:Pcar_0002, pca:Pcar_0374, pca:Pcar_0592, pca:Pcar_1222, pca:Pcar_1415, pca:Pcar_1548, pca:Pcar_1692, pca:Pcar_2613}
path_pca00240.kgml: {2.7.4.4, 2.7.4.9} -> [2.1.1.148] -> {2.7.4.12, 2.7.4.9} -> [2.7.4.6] -> 2.7.7.7
path_pca00240.kgml:
path_pca00240.kgml: Found a trail of span 2 containing skipped vertices
path_pca00240.kgml: 91 -> [97] -> 98
path_pca00240.kgml: R00575 -> [R01397] -> R01993
path_pca00240.kgml: {pca:Pcar_1520, pca:Pcar_1612, pca:Pcar_1613} -> [pca:Pcar_1615] -> pca:Pcar_1614
path_pca00240.kgml: 6.3.5.5 -> [2.1.3.2] -> 3.5.2.3
path_pca00240.kgml:
path_pca00240.kgml: Found a trail of span 2 containing skipped vertices
path_pca00240.kgml: 121 -> [102 -> 104] -> 103
path_pca00240.kgml: R00442 -> [R00438 -> R00156] -> R00443
path_pca00240.kgml: {pca:Pcar_0694, pca:Pcar_0695, pca:Pcar_0728, pca:Pcar_1286} -> [pca:Pcar_1561 -> pca:Pcar_2023] -> {pca:Pcar_0694, pca:Pcar_0695, pca:Pcar_0728, pca:Pcar_1286}
path_pca00240.kgml: {2.7.7.48, 2.7.7.6} -> [2.7.7.8 -> 2.7.4.6] -> {2.7.7.48, 2.7.7.52, 2.7.7.6}
path_pca00240.kgml:
path_pca00240.kgml: --- 4.61 seconds ---

path_pca00250.kgml: Alanine, aspartate and glutamate metabolism
path_pca00250.kgml: Initialization took 1.03 seconds
path_pca00250.kgml:
path_pca00250.kgml: Found a trail of span 2 without skipping any vertex
path_pca00250.kgml: 48 -> 51
path_pca00250.kgml: R01954 -> R01086
path_pca00250.kgml: pca:Pcar_2417 -> pca:Pcar_2418
path_pca00250.kgml: 6.3.4.5 -> 4.3.2.1
path_pca00250.kgml:
path_pca00250.kgml: --- 1.10 seconds ---

path_pca00260.kgml: Glycine, serine and threonine metabolism
path_pca00260.kgml: Initialization took 0.88 seconds
path_pca00260.kgml: (not found)
path_pca00260.kgml: --- 0.92 seconds ---

path_pca00261.kgml: Monobactam biosynthesis
path_pca00261.kgml: Initialization took 0.08 seconds
path_pca00261.kgml:
path_pca00261.kgml: Found a trail of span 2 without skipping any vertex
path_pca00261.kgml: 97 -> 96
path_pca00261.kgml: R10147 -> {R04198, R04199}
path_pca00261.kgml: pca:Pcar_2421 -> pca:Pcar_2422
path_pca00261.kgml: 4.3.3.7 -> {1.17.1.8, 1.17.1.8}
path_pca00261.kgml:
path_pca00261.kgml: --- 0.17 seconds ---

path_pca00270.kgml: Cysteine and methionine metabolism
path_pca00270.kgml: Initialization took 1.34 seconds
path_pca00270.kgml: (not found)
path_pca00270.kgml: --- 1.42 seconds ---

path_pca00280.kgml: Valine, leucine and isoleucine degradation
path_pca00280.kgml: Initialization took 0.08 seconds
path_pca00280.kgml: (not found)
path_pca00280.kgml: --- 0.12 seconds ---

path_pca00290.kgml: Valine, leucine and isoleucine biosynthesis
path_pca00290.kgml: Initialization took 0.28 seconds
path_pca00290.kgml:
path_pca00290.kgml: Found a trail of span 4 containing skipped vertices
path_pca00290.kgml: 38 -> [35] -> 37 -> 35 -> [37] -> 36
path_pca00290.kgml: R01213 -> [R03968] -> R04001 -> R03968 -> [R04001] -> R04426
path_pca00290.kgml: {pca:Pcar_1007, pca:Pcar_1907} -> [{pca:Pcar_1905, pca:Pcar_1906}] -> {pca:Pcar_1905, pca:Pcar_1906} -> {pca:Pcar_1905, pca:Pcar_1906} -> [{pca:Pcar_1905, pca:Pcar_1906}] -> pca:Pcar_1904
path_pca00290.kgml: 2.3.3.13 -> [4.2.1.33] -> 4.2.1.33 -> 4.2.1.33 -> [4.2.1.33] -> 1.1.1.85
path_pca00290.kgml:
path_pca00290.kgml: Found a trail of span 3 without skipping any vertex
path_pca00290.kgml: 78 -> 21 -> 22
path_pca00290.kgml: R03896 -> R03898 -> R00994
path_pca00290.kgml: {pca:Pcar_1905, pca:Pcar_1906} -> {pca:Pcar_1905, pca:Pcar_1906} -> pca:Pcar_1904
path_pca00290.kgml: 4.2.1.35 -> 4.2.1.35 -> 1.1.1.85
path_pca00290.kgml:
path_pca00290.kgml: Found a trail of span 2 containing skipped vertices
path_pca00290.kgml: 78 -> [21] -> 22
path_pca00290.kgml: R03896 -> [R03898] -> R00994
path_pca00290.kgml: {pca:Pcar_1905, pca:Pcar_1906} -> [{pca:Pcar_1905, pca:Pcar_1906}] -> pca:Pcar_1904
path_pca00290.kgml: 4.2.1.35 -> [4.2.1.35] -> 1.1.1.85
path_pca00290.kgml:
path_pca00290.kgml: Found a trail of span 2 containing skipped vertices
path_pca00290.kgml: 79 -> [44 -> 46] -> 41
path_pca00290.kgml: R00226 -> [R05071 -> R04440] -> R04441
path_pca00290.kgml: {pca:Pcar_0189, pca:Pcar_1121, pca:Pcar_1909, pca:Pcar_1910} -> [pca:Pcar_2518 -> pca:Pcar_2518] -> pca:Pcar_1911
path_pca00290.kgml: 2.2.1.6 -> [{1.1.1.86, 5.4.99.3} -> 1.1.1.86] -> 4.2.1.9
path_pca00290.kgml:
path_pca00290.kgml: Found a trail of span 2 containing skipped vertices
path_pca00290.kgml: 47 -> [42 -> 34] -> 45
path_pca00290.kgml: R08648 -> [R05069 -> R05068] -> R05070
path_pca00290.kgml: {pca:Pcar_0189, pca:Pcar_1121, pca:Pcar_1909, pca:Pcar_1910} -> [pca:Pcar_2518 -> pca:Pcar_2518] -> pca:Pcar_1911
path_pca00290.kgml: 2.2.1.6 -> [{1.1.1.86, 5.4.99.3} -> 1.1.1.86] -> 4.2.1.9
path_pca00290.kgml:
path_pca00290.kgml: --- 0.71 seconds ---

path_pca00300.kgml: Lysine biosynthesis
path_pca00300.kgml: Initialization took 0.23 seconds
path_pca00300.kgml:
path_pca00300.kgml: Found a trail of span 4 containing skipped vertices
path_pca00300.kgml: 53 -> 54 -> 34 -> [62] -> 63
path_pca00300.kgml: R10147 -> {R04198, R04199} -> R07613 -> [R02735] -> R00451
path_pca00300.kgml: pca:Pcar_2421 -> pca:Pcar_2422 -> pca:Pcar_2423 -> [pca:Pcar_3074] -> pca:Pcar_2420
path_pca00300.kgml: 4.3.3.7 -> {1.17.1.8, 1.17.1.8} -> 2.6.1.83 -> [5.1.1.7] -> 4.1.1.20
path_pca00300.kgml:
path_pca00300.kgml: Found a trail of span 3 containing skipped vertices
path_pca00300.kgml: 53 -> [54] -> 34 -> [62] -> 63
path_pca00300.kgml: R10147 -> [{R04198, R04199}] -> R07613 -> [R02735] -> R00451
path_pca00300.kgml: pca:Pcar_2421 -> [pca:Pcar_2422] -> pca:Pcar_2423 -> [pca:Pcar_3074] -> pca:Pcar_2420
path_pca00300.kgml: 4.3.3.7 -> [{1.17.1.8, 1.17.1.8}] -> 2.6.1.83 -> [5.1.1.7] -> 4.1.1.20
path_pca00300.kgml: Skipped genes: pca:Pcar_2422
path_pca00300.kgml:
path_pca00300.kgml: Found a trail of span 3 containing skipped vertices
path_pca00300.kgml: 53 -> 54 -> [34 -> 62] -> 63
path_pca00300.kgml: R10147 -> {R04198, R04199} -> [R07613 -> R02735] -> R00451
path_pca00300.kgml: pca:Pcar_2421 -> pca:Pcar_2422 -> [pca:Pcar_2423 -> pca:Pcar_3074] -> pca:Pcar_2420
path_pca00300.kgml: 4.3.3.7 -> {1.17.1.8, 1.17.1.8} -> [2.6.1.83 -> 5.1.1.7] -> 4.1.1.20
path_pca00300.kgml:
path_pca00300.kgml: Found a trail of span 2 without skipping any vertex
path_pca00300.kgml: 77 -> 46
path_pca00300.kgml: R02788 -> R04617
path_pca00300.kgml: pca:Pcar_2207 -> pca:Pcar_2206
path_pca00300.kgml: 6.3.2.13 -> 6.3.2.10
path_pca00300.kgml:
path_pca00300.kgml: --- 0.46 seconds ---

path_pca00310.kgml: Lysine degradation
path_pca00310.kgml: Initialization took 0.08 seconds
path_pca00310.kgml:
path_pca00310.kgml: Found a trail of span 2 without skipping any vertex
path_pca00310.kgml: 55 -> 73
path_pca00310.kgml: R01940 -> R02571
path_pca00310.kgml: pca:Pcar_2940 -> pca:Pcar_2941
path_pca00310.kgml: 1.2.4.2 -> 2.3.1.61
path_pca00310.kgml:
path_pca00310.kgml: --- 0.17 seconds ---

path_pca00330.kgml: Arginine and proline metabolism
path_pca00330.kgml: Initialization took 0.34 seconds
path_pca00330.kgml:
path_pca00330.kgml: Found a trail of span 2 without skipping any vertex
path_pca00330.kgml: 216 -> 217
path_pca00330.kgml: R00239 -> R03313
path_pca00330.kgml: pca:Pcar_2580 -> pca:Pcar_2579
path_pca00330.kgml: 2.7.2.11 -> 1.2.1.41
path_pca00330.kgml:
path_pca00330.kgml: --- 0.42 seconds ---

path_pca00332.kgml: Carbapenem biosynthesis
path_pca00332.kgml: Initialization took 0.04 seconds
path_pca00332.kgml:
path_pca00332.kgml: Found a trail of span 2 without skipping any vertex
path_pca00332.kgml: 5 -> 8
path_pca00332.kgml: R00239 -> R03313
path_pca00332.kgml: pca:Pcar_2580 -> pca:Pcar_2579
path_pca00332.kgml: 2.7.2.11 -> 1.2.1.41
path_pca00332.kgml:
path_pca00332.kgml: --- 0.10 seconds ---

path_pca00340.kgml: Histidine metabolism
path_pca00340.kgml: Initialization took 0.13 seconds
path_pca00340.kgml:
path_pca00340.kgml: Found a trail of span 6 containing skipped vertices
path_pca00340.kgml: 58 -> 67 -> 66 -> 65 -> 69 -> 63
path_pca00340.kgml: R01071 -> R04035 -> R04037 -> R04640 -> R04558 -> R03457
path_pca00340.kgml: {pca:Pcar_0202, pca:Pcar_2689} -> pca:Pcar_2683 -> {pca:Pcar_2024, pca:Pcar_2683} -> pca:Pcar_2685 -> {pca:Pcar_2684, pca:Pcar_2686} -> pca:Pcar_2687
path_pca00340.kgml: 2.4.2.17 -> 3.6.1.31 -> 3.5.4.19 -> 5.3.1.16 -> 4.3.2.10 -> 4.2.1.19
path_pca00340.kgml: Skipped genes: pca:Pcar_2688
path_pca00340.kgml:
path_pca00340.kgml: Found a trail of span 5 containing skipped vertices
path_pca00340.kgml: 58 -> 67 -> [66] -> 65 -> 69 -> 63
path_pca00340.kgml: R01071 -> R04035 -> [R04037] -> R04640 -> R04558 -> R03457
path_pca00340.kgml: {pca:Pcar_0202, pca:Pcar_2689} -> pca:Pcar_2683 -> [{pca:Pcar_2024, pca:Pcar_2683}] -> pca:Pcar_2685 -> {pca:Pcar_2684, pca:Pcar_2686} -> pca:Pcar_2687
path_pca00340.kgml: 2.4.2.17 -> 3.6.1.31 -> [3.5.4.19] -> 5.3.1.16 -> 4.3.2.10 -> 4.2.1.19
path_pca00340.kgml: Skipped genes: pca:Pcar_2688
path_pca00340.kgml:
path_pca00340.kgml: Found a trail of span 5 containing skipped vertices
path_pca00340.kgml: 58 -> 67 -> 66 -> 65 -> [69] -> 63
path_pca00340.kgml: R01071 -> R04035 -> R04037 -> R04640 -> [R04558] -> R03457
path_pca00340.kgml: {pca:Pcar_0202, pca:Pcar_2689} -> pca:Pcar_2683 -> {pca:Pcar_2024, pca:Pcar_2683} -> pca:Pcar_2685 -> [{pca:Pcar_2684, pca:Pcar_2686}] -> pca:Pcar_2687
path_pca00340.kgml: 2.4.2.17 -> 3.6.1.31 -> 3.5.4.19 -> 5.3.1.16 -> [4.3.2.10] -> 4.2.1.19
path_pca00340.kgml: Skipped genes: pca:Pcar_2688, pca:Pcar_2686, pca:Pcar_2684
path_pca00340.kgml:
path_pca00340.kgml: Found a trail of span 5 containing skipped vertices
path_pca00340.kgml: 58 -> [67] -> 66 -> 65 -> 69 -> 63
path_pca00340.kgml: R01071 -> [R04035] -> R04037 -> R04640 -> R04558 -> R03457
path_pca00340.kgml: {pca:Pcar_0202, pca:Pcar_2689} -> [pca:Pcar_2683] -> {pca:Pcar_2024, pca:Pcar_2683} -> pca:Pcar_2685 -> {pca:Pcar_2684, pca:Pcar_2686} -> pca:Pcar_2687
path_pca00340.kgml: 2.4.2.17 -> [3.6.1.31] -> 3.5.4.19 -> 5.3.1.16 -> 4.3.2.10 -> 4.2.1.19
path_pca00340.kgml: Skipped genes: pca:Pcar_2688
path_pca00340.kgml:
path_pca00340.kgml: Found a trail of span 4 containing skipped vertices
path_pca00340.kgml: 58 -> [67 -> 66] -> 65 -> 69 -> 63
path_pca00340.kgml: R01071 -> [R04035 -> R04037] -> R04640 -> R04558 -> R03457
path_pca00340.kgml: {pca:Pcar_0202, pca:Pcar_2689} -> [pca:Pcar_2683 -> {pca:Pcar_2024, pca:Pcar_2683}] -> pca:Pcar_2685 -> {pca:Pcar_2684, pca:Pcar_2686} -> pca:Pcar_2687
path_pca00340.kgml: 2.4.2.17 -> [3.6.1.31 -> 3.5.4.19] -> 5.3.1.16 -> 4.3.2.10 -> 4.2.1.19
path_pca00340.kgml: Skipped genes: pca:Pcar_2688
path_pca00340.kgml:
path_pca00340.kgml: --- 0.49 seconds ---

path_pca00350.kgml: Tyrosine metabolism
path_pca00350.kgml: Initialization took 0.28 seconds
path_pca00350.kgml: (not found)
path_pca00350.kgml: --- 0.33 seconds ---

path_pca00360.kgml: Phenylalanine metabolism
path_pca00360.kgml: Initialization took 0.19 seconds
path_pca00360.kgml: (not found)
path_pca00360.kgml: --- 0.24 seconds ---

path_pca00362.kgml: Benzoate degradation
path_pca00362.kgml: Initialization took 0.04 seconds
path_pca00362.kgml: (not found)
path_pca00362.kgml: --- 0.09 seconds ---

path_pca00380.kgml: Tryptophan metabolism
path_pca00380.kgml: Initialization took 0.05 seconds
path_pca00380.kgml: (not found)
path_pca00380.kgml: --- 0.10 seconds ---

path_pca00400.kgml: Phenylalanine, tyrosine and tryptophan biosynthesis
path_pca00400.kgml: Initialization took 1.04 seconds
path_pca00400.kgml:
path_pca00400.kgml: Found a trail of span 4 containing skipped vertices
path_pca00400.kgml: 57 -> [56] -> 55 -> 54 -> [55] -> 56
path_pca00400.kgml: {R00985, R00986} -> [R01073] -> R03509 -> R03508 -> [R03509] -> R01073
path_pca00400.kgml: {pca:Pcar_0730, pca:Pcar_0731} -> [pca:Pcar_0732] -> pca:Pcar_0734 -> pca:Pcar_0733 -> [pca:Pcar_0734] -> pca:Pcar_0732
path_pca00400.kgml: {4.1.3.27, 4.1.3.27} -> [2.4.2.18] -> 5.3.1.24 -> 4.1.1.48 -> [5.3.1.24] -> 2.4.2.18
path_pca00400.kgml:
path_pca00400.kgml: Found a trail of span 4 containing skipped vertices
path_pca00400.kgml: 67 -> [82 -> 60] -> 58 -> 60 -> 69
path_pca00400.kgml: R00691 -> [R00694 -> R01373] -> R01715 -> R01373 -> R01728
path_pca00400.kgml: pca:Pcar_1887 -> [{pca:Pcar_1573, pca:Pcar_1888} -> pca:Pcar_1887] -> {pca:Pcar_1323, pca:Pcar_1887} -> pca:Pcar_1887 -> pca:Pcar_1886
path_pca00400.kgml: {4.2.1.51, 4.2.1.91} -> [{2.6.1.1, 2.6.1.5, 2.6.1.57, 2.6.1.9} -> {4.2.1.51, 4.2.1.91}] -> 5.4.99.5 -> {4.2.1.51, 4.2.1.91} -> 1.3.1.12
path_pca00400.kgml:
path_pca00400.kgml: Found a trail of span 4 containing skipped vertices
path_pca00400.kgml: 74 -> [50 -> 58] -> 60 -> 58 -> 69
path_pca00400.kgml: R03460 -> [R01714 -> R01715] -> R01373 -> R01715 -> R01728
path_pca00400.kgml: pca:Pcar_1885 -> [pca:Pcar_2133 -> {pca:Pcar_1323, pca:Pcar_1887}] -> pca:Pcar_1887 -> {pca:Pcar_1323, pca:Pcar_1887} -> pca:Pcar_1886
path_pca00400.kgml: 2.5.1.19 -> [4.2.3.5 -> 5.4.99.5] -> {4.2.1.51, 4.2.1.91} -> 5.4.99.5 -> 1.3.1.12
path_pca00400.kgml:
path_pca00400.kgml: Found a trail of span 3 containing skipped vertices
path_pca00400.kgml: 52 -> 51 -> [52] -> 53
path_pca00400.kgml: R02340 -> R02722 -> [R02340] -> R00674
path_pca00400.kgml: pca:Pcar_2241 -> {pca:Pcar_1244, pca:Pcar_2240, pca:Pcar_2241} -> [pca:Pcar_2241] -> {pca:Pcar_1244, pca:Pcar_2240}
path_pca00400.kgml: {4.1.2.8, 4.2.1.20} -> 4.2.1.20 -> [{4.1.2.8, 4.2.1.20}] -> {4.2.1.122, 4.2.1.20}
path_pca00400.kgml:
path_pca00400.kgml: --- 1.73 seconds ---

path_pca00401.kgml: Novobiocin biosynthesis
path_pca00401.kgml: Initialization took 0.08 seconds
path_pca00401.kgml: (not found)
path_pca00401.kgml: --- 0.12 seconds ---

path_pca00410.kgml: beta-Alanine metabolism
path_pca00410.kgml: Initialization took 0.05 seconds
path_pca00410.kgml:
path_pca00410.kgml: Found a trail of span 2 without skipping any vertex
path_pca00410.kgml: 54 -> 50
path_pca00410.kgml: R00489 -> R02473
path_pca00410.kgml: pca:Pcar_1828 -> pca:Pcar_1829
path_pca00410.kgml: {4.1.1.11, 4.1.1.15} -> 6.3.2.1
path_pca00410.kgml:
path_pca00410.kgml: --- 0.11 seconds ---

path_pca00430.kgml: Taurine and hypotaurine metabolism
path_pca00430.kgml: Initialization took 0.12 seconds
path_pca00430.kgml: (not found)
path_pca00430.kgml: --- 0.15 seconds ---

path_pca00440.kgml: Phosphonate and phosphinate metabolism
path_pca00440.kgml: Initialization took 0.04 seconds
path_pca00440.kgml: (not found)
path_pca00440.kgml: --- 0.08 seconds ---

path_pca00450.kgml: Selenocompound metabolism
path_pca00450.kgml: Initialization took 0.23 seconds
path_pca00450.kgml: (not found)
path_pca00450.kgml: --- 0.26 seconds ---

path_pca00471.kgml: D-Glutamine and D-glutamate metabolism
path_pca00471.kgml: Initialization took 0.05 seconds
path_pca00471.kgml: (not found)
path_pca00471.kgml: --- 0.09 seconds ---

path_pca00473.kgml: D-Alanine metabolism
path_pca00473.kgml: Initialization took 0.05 seconds
path_pca00473.kgml: (not found)
path_pca00473.kgml: --- 0.09 seconds ---

path_pca00480.kgml: Glutathione metabolism
path_pca00480.kgml: Initialization took 0.13 seconds
path_pca00480.kgml: (not found)
path_pca00480.kgml: --- 0.17 seconds ---

path_pca00500.kgml: Starch and sucrose metabolism
path_pca00500.kgml: Initialization took 0.23 seconds
path_pca00500.kgml: (not found)
path_pca00500.kgml: --- 0.27 seconds ---

path_pca00520.kgml: Amino sugar and nucleotide sugar metabolism
path_pca00520.kgml: Initialization took 1.43 seconds
path_pca00520.kgml:
path_pca00520.kgml: Found a trail of span 3 containing skipped vertices
path_pca00520.kgml: 28 -> [24] -> 26 -> 9
path_pca00520.kgml: R00768 -> [R02060] -> R05332 -> R00416
path_pca00520.kgml: {pca:Pcar_1805, pca:Pcar_2933} -> [pca:Pcar_1001] -> pca:Pcar_2934 -> pca:Pcar_2934
path_pca00520.kgml: 2.6.1.16 -> [5.4.2.10] -> 2.3.1.157 -> 2.7.7.23
path_pca00520.kgml:
path_pca00520.kgml: Found a trail of span 3 without skipping any vertex
path_pca00520.kgml: 239 -> 284 -> 311
path_pca00520.kgml: R00956 -> R02426 -> {R03391, R03392}
path_pca00520.kgml: pca:Pcar_1132 -> pca:Pcar_1131 -> pca:Pcar_1130
path_pca00520.kgml: 2.7.7.33 -> 4.2.1.45 -> {1.17.1.1, 1.17.1.1}
path_pca00520.kgml:
path_pca00520.kgml: Found a trail of span 3 containing skipped vertices
path_pca00520.kgml: 203 -> [194] -> 193 -> 194
path_pca00520.kgml: R00885 -> [R01818] -> R01819 -> R01818
path_pca00520.kgml: {pca:Pcar_1279, pca:Pcar_1794, pca:Pcar_2958} -> [{pca:Pcar_1779, pca:Pcar_1792, pca:Pcar_2958}] -> {pca:Pcar_1279, pca:Pcar_1794} -> {pca:Pcar_1779, pca:Pcar_1792, pca:Pcar_2958}
path_pca00520.kgml: 2.7.7.13 -> [5.4.2.8] -> 5.3.1.8 -> 5.4.2.8
path_pca00520.kgml: Skipped genes: pca:Pcar_1793
path_pca00520.kgml:
path_pca00520.kgml: Found a trail of span 2 containing skipped vertices
path_pca00520.kgml: 28 -> [24 -> 26] -> 9
path_pca00520.kgml: R00768 -> [R02060 -> R05332] -> R00416
path_pca00520.kgml: {pca:Pcar_1805, pca:Pcar_2933} -> [pca:Pcar_1001 -> pca:Pcar_2934] -> pca:Pcar_2934
path_pca00520.kgml: 2.6.1.16 -> [5.4.2.10 -> 2.3.1.157] -> 2.7.7.23
path_pca00520.kgml:
path_pca00520.kgml: Found a trail of span 2 containing skipped vertices
path_pca00520.kgml: 239 -> [284] -> 311
path_pca00520.kgml: R00956 -> [R02426] -> {R03391, R03392}
path_pca00520.kgml: pca:Pcar_1132 -> [pca:Pcar_1131] -> pca:Pcar_1130
path_pca00520.kgml: 2.7.7.33 -> [4.2.1.45] -> {1.17.1.1, 1.17.1.1}
path_pca00520.kgml: Skipped genes: pca:Pcar_1131
path_pca00520.kgml:
path_pca00520.kgml: --- 1.87 seconds ---

path_pca00521.kgml: Streptomycin biosynthesis
path_pca00521.kgml: Initialization took 0.18 seconds
path_pca00521.kgml:
path_pca00521.kgml: Found a trail of span 4 without skipping any vertex
path_pca00521.kgml: 44 -> 43 -> 42 -> 24
path_pca00521.kgml: R02328 -> R06513 -> R06514 -> R02777
path_pca00521.kgml: {pca:Pcar_0276, pca:Pcar_2595} -> pca:Pcar_2593 -> {pca:Pcar_1129, pca:Pcar_2596} -> pca:Pcar_2594
path_pca00521.kgml: 2.7.7.24 -> 4.2.1.46 -> 5.1.3.13 -> 1.1.1.133
path_pca00521.kgml:
path_pca00521.kgml: Found a trail of span 3 containing skipped vertices
path_pca00521.kgml: 44 -> 43 -> [42] -> 24
path_pca00521.kgml: R02328 -> R06513 -> [R06514] -> R02777
path_pca00521.kgml: {pca:Pcar_0276, pca:Pcar_2595} -> pca:Pcar_2593 -> [{pca:Pcar_1129, pca:Pcar_2596}] -> pca:Pcar_2594
path_pca00521.kgml: 2.7.7.24 -> 4.2.1.46 -> [5.1.3.13] -> 1.1.1.133
path_pca00521.kgml:
path_pca00521.kgml: Found a trail of span 3 containing skipped vertices
path_pca00521.kgml: 44 -> [43] -> 42 -> 24
path_pca00521.kgml: R02328 -> [R06513] -> R06514 -> R02777
path_pca00521.kgml: {pca:Pcar_0276, pca:Pcar_2595} -> [pca:Pcar_2593] -> {pca:Pcar_1129, pca:Pcar_2596} -> pca:Pcar_2594
path_pca00521.kgml: 2.7.7.24 -> [4.2.1.46] -> 5.1.3.13 -> 1.1.1.133
path_pca00521.kgml:
path_pca00521.kgml: Found a trail of span 2 containing skipped vertices
path_pca00521.kgml: 44 -> [43 -> 42] -> 24
path_pca00521.kgml: R02328 -> [R06513 -> R06514] -> R02777
path_pca00521.kgml: {pca:Pcar_0276, pca:Pcar_2595} -> [pca:Pcar_2593 -> {pca:Pcar_1129, pca:Pcar_2596}] -> pca:Pcar_2594
path_pca00521.kgml: 2.7.7.24 -> [4.2.1.46 -> 5.1.3.13] -> 1.1.1.133
path_pca00521.kgml:
path_pca00521.kgml: --- 0.37 seconds ---

path_pca00523.kgml: Polyketide sugar unit biosynthesis
path_pca00523.kgml: Initialization took 0.08 seconds
path_pca00523.kgml:
path_pca00523.kgml: Found a trail of span 4 without skipping any vertex
path_pca00523.kgml: 27 -> 26 -> 63 -> 28
path_pca00523.kgml: R02328 -> R06513 -> R06514 -> R02777
path_pca00523.kgml: {pca:Pcar_0276, pca:Pcar_2595} -> pca:Pcar_2593 -> {pca:Pcar_1129, pca:Pcar_2596} -> pca:Pcar_2594
path_pca00523.kgml: 2.7.7.24 -> 4.2.1.46 -> 5.1.3.13 -> 1.1.1.133
path_pca00523.kgml:
path_pca00523.kgml: Found a trail of span 3 containing skipped vertices
path_pca00523.kgml: 27 -> 26 -> [63] -> 28
path_pca00523.kgml: R02328 -> R06513 -> [R06514] -> R02777
path_pca00523.kgml: {pca:Pcar_0276, pca:Pcar_2595} -> pca:Pcar_2593 -> [{pca:Pcar_1129, pca:Pcar_2596}] -> pca:Pcar_2594
path_pca00523.kgml: 2.7.7.24 -> 4.2.1.46 -> [5.1.3.13] -> 1.1.1.133
path_pca00523.kgml:
path_pca00523.kgml: Found a trail of span 3 containing skipped vertices
path_pca00523.kgml: 27 -> [26] -> 63 -> 28
path_pca00523.kgml: R02328 -> [R06513] -> R06514 -> R02777
path_pca00523.kgml: {pca:Pcar_0276, pca:Pcar_2595} -> [pca:Pcar_2593] -> {pca:Pcar_1129, pca:Pcar_2596} -> pca:Pcar_2594
path_pca00523.kgml: 2.7.7.24 -> [4.2.1.46] -> 5.1.3.13 -> 1.1.1.133
path_pca00523.kgml:
path_pca00523.kgml: Found a trail of span 2 containing skipped vertices
path_pca00523.kgml: 27 -> [26 -> 63] -> 28
path_pca00523.kgml: R02328 -> [R06513 -> R06514] -> R02777
path_pca00523.kgml: {pca:Pcar_0276, pca:Pcar_2595} -> [pca:Pcar_2593 -> {pca:Pcar_1129, pca:Pcar_2596}] -> pca:Pcar_2594
path_pca00523.kgml: 2.7.7.24 -> [4.2.1.46 -> 5.1.3.13] -> 1.1.1.133
path_pca00523.kgml:
path_pca00523.kgml: --- 0.30 seconds ---

path_pca00525.kgml: Acarbose and validamycin biosynthesis
path_pca00525.kgml: Initialization took 0.05 seconds
path_pca00525.kgml:
path_pca00525.kgml: Found a trail of span 2 containing skipped vertices
path_pca00525.kgml: 58 -> 59
path_pca00525.kgml: R02328 -> R06513
path_pca00525.kgml: {pca:Pcar_0276, pca:Pcar_2595} -> pca:Pcar_2593
path_pca00525.kgml: 2.7.7.24 -> 4.2.1.46
path_pca00525.kgml: Skipped genes: pca:Pcar_2594
path_pca00525.kgml:
path_pca00525.kgml: --- 0.12 seconds ---

path_pca00540.kgml: Lipopolysaccharide biosynthesis
path_pca00540.kgml: Initialization took 0.53 seconds
path_pca00540.kgml:
path_pca00540.kgml: Found a trail of span 4 containing skipped vertices
path_pca00540.kgml: 131 -> 87 -> 44 -> 43
path_pca00540.kgml: R01530 -> R03254 -> R03350 -> R03351
path_pca00540.kgml: pca:Pcar_1943 -> pca:Pcar_1944 -> pca:Pcar_1942 -> pca:Pcar_1946
path_pca00540.kgml: 5.3.1.13 -> 2.5.1.55 -> 3.1.3.45 -> 2.7.7.38
path_pca00540.kgml: Skipped genes: pca:Pcar_1945
path_pca00540.kgml:
path_pca00540.kgml: Found a trail of span 4 containing skipped vertices
path_pca00540.kgml: 53 -> 45 -> 80 -> 79
path_pca00540.kgml: R04606 -> R04657 -> R04658 -> R05074
path_pca00540.kgml: pca:Pcar_1258 -> pca:Pcar_1261 -> pca:Pcar_1260 -> pca:Pcar_1260
path_pca00540.kgml: 2.4.1.182 -> 2.7.1.130 -> 2.4.99.12 -> 2.4.99.13
path_pca00540.kgml: Skipped genes: pca:Pcar_1259
path_pca00540.kgml:
path_pca00540.kgml: Found a trail of span 3 containing skipped vertices
path_pca00540.kgml: 53 -> [45] -> 80 -> 79
path_pca00540.kgml: R04606 -> [R04657] -> R04658 -> R05074
path_pca00540.kgml: pca:Pcar_1258 -> [pca:Pcar_1261] -> pca:Pcar_1260 -> pca:Pcar_1260
path_pca00540.kgml: 2.4.1.182 -> [2.7.1.130] -> 2.4.99.12 -> 2.4.99.13
path_pca00540.kgml: Skipped genes: pca:Pcar_1259
path_pca00540.kgml:
path_pca00540.kgml: Found a trail of span 3 without skipping any vertex
path_pca00540.kgml: 73 -> 72 -> 74
path_pca00540.kgml: R05646 -> R05647 -> R05644
path_pca00540.kgml: pca:Pcar_1282 -> pca:Pcar_1283 -> pca:Pcar_1282
path_pca00540.kgml: 2.7.1.167 -> 3.1.3.82 -> 2.7.7.70
path_pca00540.kgml:
path_pca00540.kgml: Found a trail of span 3 containing skipped vertices
path_pca00540.kgml: 53 -> 45 -> [80] -> 79
path_pca00540.kgml: R04606 -> R04657 -> [R04658] -> R05074
path_pca00540.kgml: pca:Pcar_1258 -> pca:Pcar_1261 -> [pca:Pcar_1260] -> pca:Pcar_1260
path_pca00540.kgml: 2.4.1.182 -> 2.7.1.130 -> [2.4.99.12] -> 2.4.99.13
path_pca00540.kgml: Skipped genes: pca:Pcar_1259
path_pca00540.kgml:
path_pca00540.kgml: Found a trail of span 3 containing skipped vertices
path_pca00540.kgml: 131 -> 87 -> [44] -> 43
path_pca00540.kgml: R01530 -> R03254 -> [R03350] -> R03351
path_pca00540.kgml: pca:Pcar_1943 -> pca:Pcar_1944 -> [pca:Pcar_1942] -> pca:Pcar_1946
path_pca00540.kgml: 5.3.1.13 -> 2.5.1.55 -> [3.1.3.45] -> 2.7.7.38
path_pca00540.kgml: Skipped genes: pca:Pcar_1945
path_pca00540.kgml:
path_pca00540.kgml: Found a trail of span 2 containing skipped vertices
path_pca00540.kgml: 53 -> [45 -> 80] -> 79
path_pca00540.kgml: R04606 -> [R04657 -> R04658] -> R05074
path_pca00540.kgml: pca:Pcar_1258 -> [pca:Pcar_1261 -> pca:Pcar_1260] -> pca:Pcar_1260
path_pca00540.kgml: 2.4.1.182 -> [2.7.1.130 -> 2.4.99.12] -> 2.4.99.13
path_pca00540.kgml: Skipped genes: pca:Pcar_1259
path_pca00540.kgml:
path_pca00540.kgml: Found a trail of span 2 containing skipped vertices
path_pca00540.kgml: 131 -> [87] -> 44
path_pca00540.kgml: R01530 -> [R03254] -> R03350
path_pca00540.kgml: pca:Pcar_1943 -> [pca:Pcar_1944] -> pca:Pcar_1942
path_pca00540.kgml: 5.3.1.13 -> [2.5.1.55] -> 3.1.3.45
path_pca00540.kgml:
path_pca00540.kgml: Found a trail of span 2 containing skipped vertices
path_pca00540.kgml: 90 -> [89] -> 88
path_pca00540.kgml: R04567 -> [R04587] -> R04550
path_pca00540.kgml: {pca:Pcar_1255, pca:Pcar_1495} -> [pca:Pcar_2343] -> pca:Pcar_1253
path_pca00540.kgml: 2.3.1.129 -> [3.5.1.108] -> 2.3.1.191
path_pca00540.kgml: Skipped genes: pca:Pcar_1254
path_pca00540.kgml:
path_pca00540.kgml: --- 0.99 seconds ---

path_pca00550.kgml: Peptidoglycan biosynthesis
path_pca00550.kgml: Initialization took 0.33 seconds
path_pca00550.kgml:
path_pca00550.kgml: Found a trail of span 7 containing skipped vertices
path_pca00550.kgml: 59 -> 33 -> 32 -> 34 -> 23 -> 35 -> 36
path_pca00550.kgml: {R03191, R03192} -> R03193 -> R02783 -> R02788 -> R04617 -> R05630 -> R05032
path_pca00550.kgml: pca:Pcar_2200 -> pca:Pcar_2201 -> pca:Pcar_2204 -> pca:Pcar_2207 -> pca:Pcar_2206 -> pca:Pcar_2205 -> pca:Pcar_2202
path_pca00550.kgml: {1.3.1.98, 1.3.1.98} -> 6.3.2.8 -> 6.3.2.9 -> 6.3.2.13 -> 6.3.2.10 -> 2.7.8.13 -> 2.4.1.227
path_pca00550.kgml: Skipped genes: pca:Pcar_2203
path_pca00550.kgml:
path_pca00550.kgml: Found a trail of span 6 containing skipped vertices
path_pca00550.kgml: 59 -> 33 -> 32 -> 34 -> [23] -> 35 -> 36
path_pca00550.kgml: {R03191, R03192} -> R03193 -> R02783 -> R02788 -> [R04617] -> R05630 -> R05032
path_pca00550.kgml: pca:Pcar_2200 -> pca:Pcar_2201 -> pca:Pcar_2204 -> pca:Pcar_2207 -> [pca:Pcar_2206] -> pca:Pcar_2205 -> pca:Pcar_2202
path_pca00550.kgml: {1.3.1.98, 1.3.1.98} -> 6.3.2.8 -> 6.3.2.9 -> 6.3.2.13 -> [6.3.2.10] -> 2.7.8.13 -> 2.4.1.227
path_pca00550.kgml: Skipped genes: pca:Pcar_2206, pca:Pcar_2203
path_pca00550.kgml:
path_pca00550.kgml: Found a trail of span 6 containing skipped vertices
path_pca00550.kgml: 59 -> 33 -> 32 -> [34] -> 23 -> 35 -> 36
path_pca00550.kgml: {R03191, R03192} -> R03193 -> R02783 -> [R02788] -> R04617 -> R05630 -> R05032
path_pca00550.kgml: pca:Pcar_2200 -> pca:Pcar_2201 -> pca:Pcar_2204 -> [pca:Pcar_2207] -> pca:Pcar_2206 -> pca:Pcar_2205 -> pca:Pcar_2202
path_pca00550.kgml: {1.3.1.98, 1.3.1.98} -> 6.3.2.8 -> 6.3.2.9 -> [6.3.2.13] -> 6.3.2.10 -> 2.7.8.13 -> 2.4.1.227
path_pca00550.kgml: Skipped genes: pca:Pcar_2203
path_pca00550.kgml:
path_pca00550.kgml: Found a trail of span 6 containing skipped vertices
path_pca00550.kgml: 59 -> 33 -> 32 -> 34 -> 23 -> [35] -> 36
path_pca00550.kgml: {R03191, R03192} -> R03193 -> R02783 -> R02788 -> R04617 -> [R05630] -> R05032
path_pca00550.kgml: pca:Pcar_2200 -> pca:Pcar_2201 -> pca:Pcar_2204 -> pca:Pcar_2207 -> pca:Pcar_2206 -> [pca:Pcar_2205] -> pca:Pcar_2202
path_pca00550.kgml: {1.3.1.98, 1.3.1.98} -> 6.3.2.8 -> 6.3.2.9 -> 6.3.2.13 -> 6.3.2.10 -> [2.7.8.13] -> 2.4.1.227
path_pca00550.kgml: Skipped genes: pca:Pcar_2205, pca:Pcar_2203
path_pca00550.kgml:
path_pca00550.kgml: Found a trail of span 6 containing skipped vertices
path_pca00550.kgml: 59 -> [33] -> 32 -> 34 -> 23 -> 35 -> 36
path_pca00550.kgml: {R03191, R03192} -> [R03193] -> R02783 -> R02788 -> R04617 -> R05630 -> R05032
path_pca00550.kgml: pca:Pcar_2200 -> [pca:Pcar_2201] -> pca:Pcar_2204 -> pca:Pcar_2207 -> pca:Pcar_2206 -> pca:Pcar_2205 -> pca:Pcar_2202
path_pca00550.kgml: {1.3.1.98, 1.3.1.98} -> [6.3.2.8] -> 6.3.2.9 -> 6.3.2.13 -> 6.3.2.10 -> 2.7.8.13 -> 2.4.1.227
path_pca00550.kgml: Skipped genes: pca:Pcar_2203, pca:Pcar_2201
path_pca00550.kgml:
path_pca00550.kgml: Found a trail of span 5 containing skipped vertices
path_pca00550.kgml: 59 -> 33 -> 32 -> [34 -> 23] -> 35 -> 36
path_pca00550.kgml: {R03191, R03192} -> R03193 -> R02783 -> [R02788 -> R04617] -> R05630 -> R05032
path_pca00550.kgml: pca:Pcar_2200 -> pca:Pcar_2201 -> pca:Pcar_2204 -> [pca:Pcar_2207 -> pca:Pcar_2206] -> pca:Pcar_2205 -> pca:Pcar_2202
path_pca00550.kgml: {1.3.1.98, 1.3.1.98} -> 6.3.2.8 -> 6.3.2.9 -> [6.3.2.13 -> 6.3.2.10] -> 2.7.8.13 -> 2.4.1.227
path_pca00550.kgml: Skipped genes: pca:Pcar_2203
path_pca00550.kgml:
path_pca00550.kgml: Found a trail of span 2 without skipping any vertex
path_pca00550.kgml: 29 -> 28
path_pca00550.kgml: R04573 -> R05629
path_pca00550.kgml: pca:Pcar_2206 -> pca:Pcar_2205
path_pca00550.kgml: 6.3.2.10 -> 2.7.8.13
path_pca00550.kgml:
path_pca00550.kgml: --- 0.79 seconds ---

path_pca00561.kgml: Glycerolipid metabolism
path_pca00561.kgml: Initialization took 0.12 seconds
path_pca00561.kgml: (not found)
path_pca00561.kgml: --- 0.15 seconds ---

path_pca00562.kgml: Inositol phosphate metabolism
path_pca00562.kgml: Initialization took 0.05 seconds
path_pca00562.kgml: (not found)
path_pca00562.kgml: --- 0.09 seconds ---

path_pca00564.kgml: Glycerophospholipid metabolism
path_pca00564.kgml: Initialization took 0.84 seconds
path_pca00564.kgml:
path_pca00564.kgml: Found a trail of span 2 without skipping any vertex
path_pca00564.kgml: 128 -> 146
path_pca00564.kgml: R01799 -> R01801
path_pca00564.kgml: {pca:Pcar_1916, pca:Pcar_2778} -> pca:Pcar_2777
path_pca00564.kgml: 2.7.7.41 -> 2.7.8.5
path_pca00564.kgml:
path_pca00564.kgml: --- 0.90 seconds ---

path_pca00620.kgml: Pyruvate metabolism
path_pca00620.kgml: Initialization took 2.44 seconds
path_pca00620.kgml:
path_pca00620.kgml: Found a trail of span 3 containing skipped vertices
path_pca00620.kgml: 85 -> [79] -> 86 -> [60 -> 65] -> 177
path_pca00620.kgml: R01196 -> [R00344] -> R00342 -> [{R00431, R00726} -> {R00200, R02320}] -> R10866
path_pca00620.kgml: {pca:Pcar_0377, pca:Pcar_1034, pca:Pcar_1238, pca:Pcar_1239, pca:Pcar_1240} -> [pca:Pcar_1957] -> pca:Pcar_1037 -> [pca:Pcar_1766 -> pca:Pcar_2983] -> {pca:Pcar_0377, pca:Pcar_1034}
path_pca00620.kgml: {1.2.7.1, 1.2.7.11} -> [6.4.1.1] -> {1.1.1.299, 1.1.1.37} -> [{4.1.1.32, 4.1.1.32} -> {2.7.1.40, 2.7.1.40}] -> ?
path_pca00620.kgml:
path_pca00620.kgml: Found a trail of span 2 containing skipped vertices
path_pca00620.kgml: 124 -> 125
path_pca00620.kgml: R02569 -> R07618
path_pca00620.kgml: pca:Pcar_0345 -> {pca:Pcar_0347, pca:Pcar_1486}
path_pca00620.kgml: 2.3.1.12 -> 1.8.1.4
path_pca00620.kgml: Skipped genes: pca:Pcar_0346
path_pca00620.kgml:
path_pca00620.kgml: --- 3.13 seconds ---

path_pca00625.kgml: Chloroalkane and chloroalkene degradation
path_pca00625.kgml: Initialization took 0.23 seconds
path_pca00625.kgml: (not found)
path_pca00625.kgml: --- 0.27 seconds ---

path_pca00626.kgml: Naphthalene degradation
path_pca00626.kgml: Initialization took 0.13 seconds
path_pca00626.kgml: (not found)
path_pca00626.kgml: --- 0.17 seconds ---

path_pca00627.kgml: Aminobenzoate degradation
path_pca00627.kgml: Initialization took 0.04 seconds
path_pca00627.kgml: (not found)
path_pca00627.kgml: --- 0.07 seconds ---

path_pca00630.kgml: Glyoxylate and dicarboxylate metabolism
path_pca00630.kgml: Initialization took 0.53 seconds
path_pca00630.kgml: (not found)
path_pca00630.kgml: --- 0.57 seconds ---

path_pca00633.kgml: Nitrotoluene degradation
path_pca00633.kgml: Initialization took 0.12 seconds
path_pca00633.kgml: (not found)
path_pca00633.kgml: --- 0.15 seconds ---

path_pca00640.kgml: Propanoate metabolism
path_pca00640.kgml: Initialization took 0.99 seconds
path_pca00640.kgml: (not found)
path_pca00640.kgml: --- 1.04 seconds ---

path_pca00643.kgml: Styrene degradation
path_pca00643.kgml: Initialization took 0.04 seconds
path_pca00643.kgml: (not found)
path_pca00643.kgml: --- 0.09 seconds ---

path_pca00650.kgml: Butanoate metabolism
path_pca00650.kgml: Initialization took 1.09 seconds
path_pca00650.kgml: (not found)
path_pca00650.kgml: --- 1.16 seconds ---

path_pca00660.kgml: C5-Branched dibasic acid metabolism
path_pca00660.kgml: Initialization took 0.18 seconds
path_pca00660.kgml:
path_pca00660.kgml: Found a trail of span 3 without skipping any vertex
path_pca00660.kgml: 31 -> 96 -> 97
path_pca00660.kgml: R03896 -> R03898 -> R00994
path_pca00660.kgml: {pca:Pcar_1905, pca:Pcar_1906} -> {pca:Pcar_1905, pca:Pcar_1906} -> pca:Pcar_1904
path_pca00660.kgml: 4.2.1.35 -> 4.2.1.35 -> 1.1.1.85
path_pca00660.kgml:
path_pca00660.kgml: --- 0.30 seconds ---

path_pca00670.kgml: One carbon pool by folate
path_pca00670.kgml: Initialization took 0.28 seconds
path_pca00670.kgml: (not found)
path_pca00670.kgml: --- 0.47 seconds ---

path_pca00680.kgml: Methane metabolism
path_pca00680.kgml: Initialization took 1.79 seconds
path_pca00680.kgml:
path_pca00680.kgml: Found a trail of span 2 containing skipped vertices
path_pca00680.kgml: 206 -> [136 -> 139] -> 142
path_pca00680.kgml: R00235 -> [R01196 -> R00199] -> R00658
path_pca00680.kgml: pca:Pcar_1242 -> [{pca:Pcar_1238, pca:Pcar_1239, pca:Pcar_1240} -> {pca:Pcar_2435, pca:Pcar_3011}] -> pca:Pcar_1230
path_pca00680.kgml: 6.2.1.1 -> [{1.2.7.1, 1.2.7.11} -> 2.7.9.2] -> 4.2.1.11
path_pca00680.kgml:
path_pca00680.kgml: --- 1.87 seconds ---

path_pca00730.kgml: Thiamine metabolism
path_pca00730.kgml: Initialization took 0.68 seconds
path_pca00730.kgml:
path_pca00730.kgml: Found a trail of span 3 without skipping any vertex
path_pca00730.kgml: 94 -> 75 -> 97
path_pca00730.kgml: R03472 -> R04509 -> R10712
path_pca00730.kgml: {pca:Pcar_0337, pca:Pcar_2236} -> pca:Pcar_2235 -> {pca:Pcar_0342, pca:Pcar_0607, pca:Pcar_2235}
path_pca00730.kgml: 4.1.99.17 -> 2.7.4.7 -> 2.5.1.3
path_pca00730.kgml:
path_pca00730.kgml: Found a trail of span 3 without skipping any vertex
path_pca00730.kgml: 94 -> 75 -> 93
path_pca00730.kgml: R03472 -> R04509 -> R03223
path_pca00730.kgml: {pca:Pcar_0337, pca:Pcar_2236} -> pca:Pcar_2235 -> {pca:Pcar_0342, pca:Pcar_0607, pca:Pcar_2235}
path_pca00730.kgml: 4.1.99.17 -> 2.7.4.7 -> 2.5.1.3
path_pca00730.kgml:
path_pca00730.kgml: Found a trail of span 2 containing skipped vertices
path_pca00730.kgml: 94 -> [75] -> 97
path_pca00730.kgml: R03472 -> [R04509] -> R10712
path_pca00730.kgml: {pca:Pcar_0337, pca:Pcar_2236} -> [pca:Pcar_2235] -> {pca:Pcar_0342, pca:Pcar_0607, pca:Pcar_2235}
path_pca00730.kgml: 4.1.99.17 -> [2.7.4.7] -> 2.5.1.3
path_pca00730.kgml:
path_pca00730.kgml: Found a trail of span 2 containing skipped vertices
path_pca00730.kgml: 94 -> [75] -> 93
path_pca00730.kgml: R03472 -> [R04509] -> R03223
path_pca00730.kgml: {pca:Pcar_0337, pca:Pcar_2236} -> [pca:Pcar_2235] -> {pca:Pcar_0342, pca:Pcar_0607, pca:Pcar_2235}
path_pca00730.kgml: 4.1.99.17 -> [2.7.4.7] -> 2.5.1.3
path_pca00730.kgml:
path_pca00730.kgml: Found a trail of span 2 without skipping any vertex
path_pca00730.kgml: 91 -> 69
path_pca00730.kgml: R10246 -> R10247
path_pca00730.kgml: {pca:Pcar_0340, pca:Pcar_0608, pca:Pcar_1631} -> {pca:Pcar_0339, pca:Pcar_0609}
path_pca00730.kgml: 4.1.99.19 -> 2.8.1.10
path_pca00730.kgml:
path_pca00730.kgml: --- 0.92 seconds ---

path_pca00740.kgml: Riboflavin metabolism
path_pca00740.kgml: Initialization took 0.08 seconds
path_pca00740.kgml:
path_pca00740.kgml: Found a trail of span 3 containing skipped vertices
path_pca00740.kgml: 32 -> [41] -> 42 -> 41
path_pca00740.kgml: R07281 -> [R04457] -> R00066 -> R04457
path_pca00740.kgml: {pca:Pcar_0884, pca:Pcar_1447} -> [pca:Pcar_1448] -> pca:Pcar_1446 -> pca:Pcar_1448
path_pca00740.kgml: 4.1.99.12 -> [2.5.1.78] -> 2.5.1.9 -> 2.5.1.78
path_pca00740.kgml:
path_pca00740.kgml: Found a trail of span 3 containing skipped vertices
path_pca00740.kgml: 38 -> 39 -> 40
path_pca00740.kgml: R00425 -> R03459 -> R03458
path_pca00740.kgml: pca:Pcar_1447 -> pca:Pcar_1445 -> pca:Pcar_1445
path_pca00740.kgml: 3.5.4.25 -> 3.5.4.26 -> 1.1.1.193
path_pca00740.kgml: Skipped genes: pca:Pcar_1446
path_pca00740.kgml:
path_pca00740.kgml: Found a trail of span 2 containing skipped vertices
path_pca00740.kgml: 38 -> [39] -> 40
path_pca00740.kgml: R00425 -> [R03459] -> R03458
path_pca00740.kgml: pca:Pcar_1447 -> [pca:Pcar_1445] -> pca:Pcar_1445
path_pca00740.kgml: 3.5.4.25 -> [3.5.4.26] -> 1.1.1.193
path_pca00740.kgml: Skipped genes: pca:Pcar_1446
path_pca00740.kgml:
path_pca00740.kgml: --- 0.24 seconds ---

path_pca00750.kgml: Vitamin B6 metabolism
path_pca00750.kgml: Initialization took 0.05 seconds
path_pca00750.kgml: (not found)
path_pca00750.kgml: --- 0.09 seconds ---

path_pca00760.kgml: Nicotinate and nicotinamide metabolism
path_pca00760.kgml: Initialization took 0.49 seconds
path_pca00760.kgml: (not found)
path_pca00760.kgml: --- 0.72 seconds ---

path_pca00770.kgml: Pantothenate and CoA biosynthesis
path_pca00770.kgml: Initialization took 0.43 seconds
path_pca00770.kgml:
path_pca00770.kgml: Found a trail of span 2 without skipping any vertex
path_pca00770.kgml: 93 -> 76
path_pca00770.kgml: R00489 -> R02473
path_pca00770.kgml: pca:Pcar_1828 -> pca:Pcar_1829
path_pca00770.kgml: {4.1.1.11, 4.1.1.15} -> 6.3.2.1
path_pca00770.kgml:
path_pca00770.kgml: Found a trail of span 2 containing skipped vertices
path_pca00770.kgml: 82 -> [81] -> 80
path_pca00770.kgml: R00006 -> [R03051] -> R01209
path_pca00770.kgml: {pca:Pcar_0189, pca:Pcar_1121, pca:Pcar_1909, pca:Pcar_1910} -> [pca:Pcar_2518] -> pca:Pcar_1911
path_pca00770.kgml: 2.2.1.6 -> [1.1.1.86] -> 4.2.1.9
path_pca00770.kgml:
path_pca00770.kgml: --- 0.58 seconds ---

path_pca00780.kgml: Biotin metabolism
path_pca00780.kgml: Initialization took 0.48 seconds
path_pca00780.kgml:
path_pca00780.kgml: Found a trail of span 4 containing skipped vertices
path_pca00780.kgml: 95 -> 53 -> [56 -> 59] -> 74 -> 67
path_pca00780.kgml: R10115 -> R10116 -> [R10117 -> R10118] -> R10119 -> R10120
path_pca00780.kgml: {pca:Pcar_1440, pca:Pcar_2664} -> {pca:Pcar_1438, pca:Pcar_2667} -> [pca:Pcar_1254 -> pca:Pcar_2044] -> {pca:Pcar_1440, pca:Pcar_2664} -> {pca:Pcar_1438, pca:Pcar_2667}
path_pca00780.kgml: {2.3.1.179, 2.3.1.41} -> 1.1.1.100 -> [4.2.1.59 -> 1.3.1.10] -> {2.3.1.179, 2.3.1.41} -> 1.1.1.100
path_pca00780.kgml: Skipped genes: pca:Pcar_1439
path_pca00780.kgml:
path_pca00780.kgml: Found a trail of span 4 containing skipped vertices
path_pca00780.kgml: 94 -> 53 -> [56 -> 59] -> 64 -> 67
path_pca00780.kgml: R10115 -> R10116 -> [R10117 -> R10118] -> R10119 -> R10120
path_pca00780.kgml: {pca:Pcar_2650, pca:Pcar_2666} -> {pca:Pcar_1438, pca:Pcar_2667} -> [pca:Pcar_1254 -> pca:Pcar_2044] -> {pca:Pcar_2650, pca:Pcar_2666} -> {pca:Pcar_1438, pca:Pcar_2667}
path_pca00780.kgml: {2.3.1.179, 2.3.1.41} -> 1.1.1.100 -> [4.2.1.59 -> 1.3.1.10] -> {2.3.1.179, 2.3.1.41} -> 1.1.1.100
path_pca00780.kgml:
path_pca00780.kgml: Found a trail of span 4 containing skipped vertices
path_pca00780.kgml: 94 -> 53 -> [56 -> 59] -> 74 -> 67
path_pca00780.kgml: R10115 -> R10116 -> [R10117 -> R10118] -> R10119 -> R10120
path_pca00780.kgml: {pca:Pcar_2650, pca:Pcar_2666} -> {pca:Pcar_1438, pca:Pcar_2667} -> [pca:Pcar_1254 -> pca:Pcar_2044] -> {pca:Pcar_1440, pca:Pcar_2664} -> {pca:Pcar_1438, pca:Pcar_2667}
path_pca00780.kgml: {2.3.1.179, 2.3.1.41} -> 1.1.1.100 -> [4.2.1.59 -> 1.3.1.10] -> {2.3.1.179, 2.3.1.41} -> 1.1.1.100
path_pca00780.kgml: Skipped genes: pca:Pcar_2665, pca:Pcar_1439
path_pca00780.kgml:
path_pca00780.kgml: Found a trail of span 3 without skipping any vertex
path_pca00780.kgml: 32 -> 31 -> 30
path_pca00780.kgml: R03231 -> R03182 -> R01078
path_pca00780.kgml: pca:Pcar_1460 -> pca:Pcar_1459 -> {pca:Pcar_1458, pca:Pcar_1607, pca:Pcar_1632, pca:Pcar_1722}
path_pca00780.kgml: 2.6.1.62 -> 6.3.3.3 -> 2.8.1.6
path_pca00780.kgml:
path_pca00780.kgml: Found a trail of span 2 without skipping any vertex
path_pca00780.kgml: 35 -> 34
path_pca00780.kgml: R03209 -> R03210
path_pca00780.kgml: pca:Pcar_1666 -> pca:Pcar_1665
path_pca00780.kgml: 6.2.1.14 -> 2.3.1.47
path_pca00780.kgml:
path_pca00780.kgml: Found a trail of span 2 without skipping any vertex
path_pca00780.kgml: 42 -> 45
path_pca00780.kgml: R09725 -> R10124
path_pca00780.kgml: pca:Pcar_1664 -> pca:Pcar_1665
path_pca00780.kgml: 3.1.1.85 -> 2.3.1.47
path_pca00780.kgml:
path_pca00780.kgml: Found a trail of span 2 containing skipped vertices
path_pca00780.kgml: 32 -> [31] -> 30
path_pca00780.kgml: R03231 -> [R03182] -> R01078
path_pca00780.kgml: pca:Pcar_1460 -> [pca:Pcar_1459] -> {pca:Pcar_1458, pca:Pcar_1607, pca:Pcar_1632, pca:Pcar_1722}
path_pca00780.kgml: 2.6.1.62 -> [6.3.3.3] -> 2.8.1.6
path_pca00780.kgml: Skipped genes: pca:Pcar_1459
path_pca00780.kgml:
path_pca00780.kgml: --- 0.89 seconds ---

path_pca00785.kgml: Lipoic acid metabolism
path_pca00785.kgml: Initialization took 0.03 seconds
path_pca00785.kgml: (not found)
path_pca00785.kgml: --- 0.06 seconds ---

path_pca00790.kgml: Folate biosynthesis
path_pca00790.kgml: Initialization took 0.69 seconds
path_pca00790.kgml:
path_pca00790.kgml: Found a trail of span 5 containing skipped vertices
path_pca00790.kgml: 180 -> 81 -> 80 -> 79 -> [96 -> 102] -> 103
path_pca00790.kgml: R00428 -> R05046 -> R05048 -> R04639 -> [R09959 -> R10002] -> R09978
path_pca00790.kgml: pca:Pcar_2981 -> pca:Pcar_2981 -> pca:Pcar_2981 -> pca:Pcar_2981 -> [pca:Pcar_1643 -> pca:Pcar_1642] -> pca:Pcar_2982
path_pca00790.kgml: 3.5.4.16 -> 3.5.4.16 -> 3.5.4.16 -> 3.5.4.16 -> [4.1.2.50 -> 4.3.99.3] -> 6.3.4.20
path_pca00790.kgml:
path_pca00790.kgml: Found a trail of span 4 containing skipped vertices
path_pca00790.kgml: 180 -> [81] -> 80 -> 79 -> [96 -> 102] -> 103
path_pca00790.kgml: R00428 -> [R05046] -> R05048 -> R04639 -> [R09959 -> R10002] -> R09978
path_pca00790.kgml: pca:Pcar_2981 -> [pca:Pcar_2981] -> pca:Pcar_2981 -> pca:Pcar_2981 -> [pca:Pcar_1643 -> pca:Pcar_1642] -> pca:Pcar_2982
path_pca00790.kgml: 3.5.4.16 -> [3.5.4.16] -> 3.5.4.16 -> 3.5.4.16 -> [4.1.2.50 -> 4.3.99.3] -> 6.3.4.20
path_pca00790.kgml:
path_pca00790.kgml: Found a trail of span 4 containing skipped vertices
path_pca00790.kgml: 180 -> 81 -> [80] -> 79 -> [96 -> 102] -> 103
path_pca00790.kgml: R00428 -> R05046 -> [R05048] -> R04639 -> [R09959 -> R10002] -> R09978
path_pca00790.kgml: pca:Pcar_2981 -> pca:Pcar_2981 -> [pca:Pcar_2981] -> pca:Pcar_2981 -> [pca:Pcar_1643 -> pca:Pcar_1642] -> pca:Pcar_2982
path_pca00790.kgml: 3.5.4.16 -> 3.5.4.16 -> [3.5.4.16] -> 3.5.4.16 -> [4.1.2.50 -> 4.3.99.3] -> 6.3.4.20
path_pca00790.kgml:
path_pca00790.kgml: Found a trail of span 3 containing skipped vertices
path_pca00790.kgml: 180 -> [81 -> 80] -> 79 -> [96 -> 102] -> 103
path_pca00790.kgml: R00428 -> [R05046 -> R05048] -> R04639 -> [R09959 -> R10002] -> R09978
path_pca00790.kgml: pca:Pcar_2981 -> [pca:Pcar_2981 -> pca:Pcar_2981] -> pca:Pcar_2981 -> [pca:Pcar_1643 -> pca:Pcar_1642] -> pca:Pcar_2982
path_pca00790.kgml: 3.5.4.16 -> [3.5.4.16 -> 3.5.4.16] -> 3.5.4.16 -> [4.1.2.50 -> 4.3.99.3] -> 6.3.4.20
path_pca00790.kgml:
path_pca00790.kgml: Found a trail of span 2 without skipping any vertex
path_pca00790.kgml: 96 -> 102
path_pca00790.kgml: R09959 -> R10002
path_pca00790.kgml: pca:Pcar_1643 -> pca:Pcar_1642
path_pca00790.kgml: 4.1.2.50 -> 4.3.99.3
path_pca00790.kgml:
path_pca00790.kgml: --- 1.01 seconds ---

path_pca00860.kgml: Porphyrin and chlorophyll metabolism
path_pca00860.kgml: Initialization took 1.34 seconds
path_pca00860.kgml:
path_pca00860.kgml: Found a trail of span 7 containing skipped vertices
path_pca00860.kgml: 278 -> [276] -> 274 -> 273 -> 270 -> 271 -> 281 -> 280
path_pca00860.kgml: R04109 -> [R02272] -> R00036 -> R00084 -> R03165 -> R03194 -> R03947 -> R02864
path_pca00860.kgml: pca:Pcar_3064 -> [pca:Pcar_0266] -> pca:Pcar_3061 -> pca:Pcar_3063 -> pca:Pcar_3062 -> pca:Pcar_3062 -> pca:Pcar_3066 -> pca:Pcar_3066
path_pca00860.kgml: 1.2.1.70 -> [5.4.3.8] -> 4.2.1.24 -> 2.5.1.61 -> 4.2.1.75 -> 2.1.1.107 -> 1.3.1.76 -> 4.99.1.4
path_pca00860.kgml: Skipped genes: pca:Pcar_3065
path_pca00860.kgml:
path_pca00860.kgml: Found a trail of span 6 containing skipped vertices
path_pca00860.kgml: 278 -> [276 -> 274] -> 273 -> 270 -> 271 -> 281 -> 280
path_pca00860.kgml: R04109 -> [R02272 -> R00036] -> R00084 -> R03165 -> R03194 -> R03947 -> R02864
path_pca00860.kgml: pca:Pcar_3064 -> [pca:Pcar_0266 -> pca:Pcar_3061] -> pca:Pcar_3063 -> pca:Pcar_3062 -> pca:Pcar_3062 -> pca:Pcar_3066 -> pca:Pcar_3066
path_pca00860.kgml: 1.2.1.70 -> [5.4.3.8 -> 4.2.1.24] -> 2.5.1.61 -> 4.2.1.75 -> 2.1.1.107 -> 1.3.1.76 -> 4.99.1.4
path_pca00860.kgml: Skipped genes: pca:Pcar_3065
path_pca00860.kgml:
path_pca00860.kgml: Found a trail of span 6 containing skipped vertices
path_pca00860.kgml: 278 -> [276] -> 274 -> [273] -> 270 -> 271 -> 281 -> 280
path_pca00860.kgml: R04109 -> [R02272] -> R00036 -> [R00084] -> R03165 -> R03194 -> R03947 -> R02864
path_pca00860.kgml: pca:Pcar_3064 -> [pca:Pcar_0266] -> pca:Pcar_3061 -> [pca:Pcar_3063] -> pca:Pcar_3062 -> pca:Pcar_3062 -> pca:Pcar_3066 -> pca:Pcar_3066
path_pca00860.kgml: 1.2.1.70 -> [5.4.3.8] -> 4.2.1.24 -> [2.5.1.61] -> 4.2.1.75 -> 2.1.1.107 -> 1.3.1.76 -> 4.99.1.4
path_pca00860.kgml: Skipped genes: pca:Pcar_3063, pca:Pcar_3065
path_pca00860.kgml:
path_pca00860.kgml: Found a trail of span 6 containing skipped vertices
path_pca00860.kgml: 278 -> [276] -> 274 -> 273 -> [270] -> 271 -> 281 -> 280
path_pca00860.kgml: R04109 -> [R02272] -> R00036 -> R00084 -> [R03165] -> R03194 -> R03947 -> R02864
path_pca00860.kgml: pca:Pcar_3064 -> [pca:Pcar_0266] -> pca:Pcar_3061 -> pca:Pcar_3063 -> [pca:Pcar_3062] -> pca:Pcar_3062 -> pca:Pcar_3066 -> pca:Pcar_3066
path_pca00860.kgml: 1.2.1.70 -> [5.4.3.8] -> 4.2.1.24 -> 2.5.1.61 -> [4.2.1.75] -> 2.1.1.107 -> 1.3.1.76 -> 4.99.1.4
path_pca00860.kgml: Skipped genes: pca:Pcar_3065
path_pca00860.kgml:
path_pca00860.kgml: Found a trail of span 6 containing skipped vertices
path_pca00860.kgml: 278 -> [276] -> 274 -> 273 -> 270 -> 271 -> [281] -> 280
path_pca00860.kgml: R04109 -> [R02272] -> R00036 -> R00084 -> R03165 -> R03194 -> [R03947] -> R02864
path_pca00860.kgml: pca:Pcar_3064 -> [pca:Pcar_0266] -> pca:Pcar_3061 -> pca:Pcar_3063 -> pca:Pcar_3062 -> pca:Pcar_3062 -> [pca:Pcar_3066] -> pca:Pcar_3066
path_pca00860.kgml: 1.2.1.70 -> [5.4.3.8] -> 4.2.1.24 -> 2.5.1.61 -> 4.2.1.75 -> 2.1.1.107 -> [1.3.1.76] -> 4.99.1.4
path_pca00860.kgml: Skipped genes: pca:Pcar_3065
path_pca00860.kgml:
path_pca00860.kgml: Found a trail of span 6 containing skipped vertices
path_pca00860.kgml: 278 -> [276] -> 274 -> 273 -> 270 -> [271] -> 281 -> 280
path_pca00860.kgml: R04109 -> [R02272] -> R00036 -> R00084 -> R03165 -> [R03194] -> R03947 -> R02864
path_pca00860.kgml: pca:Pcar_3064 -> [pca:Pcar_0266] -> pca:Pcar_3061 -> pca:Pcar_3063 -> pca:Pcar_3062 -> [pca:Pcar_3062] -> pca:Pcar_3066 -> pca:Pcar_3066
path_pca00860.kgml: 1.2.1.70 -> [5.4.3.8] -> 4.2.1.24 -> 2.5.1.61 -> 4.2.1.75 -> [2.1.1.107] -> 1.3.1.76 -> 4.99.1.4
path_pca00860.kgml: Skipped genes: pca:Pcar_3065
path_pca00860.kgml:
path_pca00860.kgml: Found a trail of span 5 containing skipped vertices
path_pca00860.kgml: 278 -> [276] -> 274 -> [273 -> 270] -> 271 -> 281 -> 280
path_pca00860.kgml: R04109 -> [R02272] -> R00036 -> [R00084 -> R03165] -> R03194 -> R03947 -> R02864
path_pca00860.kgml: pca:Pcar_3064 -> [pca:Pcar_0266] -> pca:Pcar_3061 -> [pca:Pcar_3063 -> pca:Pcar_3062] -> pca:Pcar_3062 -> pca:Pcar_3066 -> pca:Pcar_3066
path_pca00860.kgml: 1.2.1.70 -> [5.4.3.8] -> 4.2.1.24 -> [2.5.1.61 -> 4.2.1.75] -> 2.1.1.107 -> 1.3.1.76 -> 4.99.1.4
path_pca00860.kgml: Skipped genes: pca:Pcar_3063, pca:Pcar_3065
path_pca00860.kgml:
path_pca00860.kgml: Found a trail of span 5 containing skipped vertices
path_pca00860.kgml: 278 -> [276] -> 274 -> 273 -> [270 -> 271] -> 281 -> 280
path_pca00860.kgml: R04109 -> [R02272] -> R00036 -> R00084 -> [R03165 -> R03194] -> R03947 -> R02864
path_pca00860.kgml: pca:Pcar_3064 -> [pca:Pcar_0266] -> pca:Pcar_3061 -> pca:Pcar_3063 -> [pca:Pcar_3062 -> pca:Pcar_3062] -> pca:Pcar_3066 -> pca:Pcar_3066
path_pca00860.kgml: 1.2.1.70 -> [5.4.3.8] -> 4.2.1.24 -> 2.5.1.61 -> [4.2.1.75 -> 2.1.1.107] -> 1.3.1.76 -> 4.99.1.4
path_pca00860.kgml: Skipped genes: pca:Pcar_3062, pca:Pcar_3065
path_pca00860.kgml:
path_pca00860.kgml: Found a trail of span 5 containing skipped vertices
path_pca00860.kgml: 278 -> [276] -> 274 -> 273 -> 270 -> [271 -> 281] -> 280
path_pca00860.kgml: R04109 -> [R02272] -> R00036 -> R00084 -> R03165 -> [R03194 -> R03947] -> R02864
path_pca00860.kgml: pca:Pcar_3064 -> [pca:Pcar_0266] -> pca:Pcar_3061 -> pca:Pcar_3063 -> pca:Pcar_3062 -> [pca:Pcar_3062 -> pca:Pcar_3066] -> pca:Pcar_3066
path_pca00860.kgml: 1.2.1.70 -> [5.4.3.8] -> 4.2.1.24 -> 2.5.1.61 -> 4.2.1.75 -> [2.1.1.107 -> 1.3.1.76] -> 4.99.1.4
path_pca00860.kgml: Skipped genes: pca:Pcar_3065
path_pca00860.kgml:
path_pca00860.kgml: Found a trail of span 5 containing skipped vertices
path_pca00860.kgml: 284 -> 285 -> 318 -> 319 -> 286
path_pca00860.kgml: R05809 -> R05810 -> R07772 -> R07773 -> R05812
path_pca00860.kgml: pca:Pcar_0471 -> pca:Pcar_0473 -> pca:Pcar_0472 -> pca:Pcar_0475 -> pca:Pcar_0470
path_pca00860.kgml: 2.1.1.131 -> 2.1.1.271 -> 3.7.1.12 -> 2.1.1.195 -> 1.3.1.106
path_pca00860.kgml: Skipped genes: pca:Pcar_0474
path_pca00860.kgml:
path_pca00860.kgml: Found a trail of span 4 containing skipped vertices
path_pca00860.kgml: 284 -> 285 -> [318] -> 319 -> 286
path_pca00860.kgml: R05809 -> R05810 -> [R07772] -> R07773 -> R05812
path_pca00860.kgml: pca:Pcar_0471 -> pca:Pcar_0473 -> [pca:Pcar_0472] -> pca:Pcar_0475 -> pca:Pcar_0470
path_pca00860.kgml: 2.1.1.131 -> 2.1.1.271 -> [3.7.1.12] -> 2.1.1.195 -> 1.3.1.106
path_pca00860.kgml: Skipped genes: pca:Pcar_0472, pca:Pcar_0474
path_pca00860.kgml:
path_pca00860.kgml: Found a trail of span 4 containing skipped vertices
path_pca00860.kgml: 315 -> 305 -> 308 -> 310
path_pca00860.kgml: R07302 -> {R05221, R06558} -> R05222 -> R05223
path_pca00860.kgml: pca:Pcar_0483 -> pca:Pcar_0487 -> pca:Pcar_0487 -> pca:Pcar_0485
path_pca00860.kgml: 6.3.1.10 -> {2.7.1.156, 2.7.1.156} -> 2.7.7.62 -> 2.7.8.26
path_pca00860.kgml: Skipped genes: pca:Pcar_0486, pca:Pcar_0484
path_pca00860.kgml:
path_pca00860.kgml: Found a trail of span 4 containing skipped vertices
path_pca00860.kgml: 284 -> 285 -> 318 -> [319] -> 286
path_pca00860.kgml: R05809 -> R05810 -> R07772 -> [R07773] -> R05812
path_pca00860.kgml: pca:Pcar_0471 -> pca:Pcar_0473 -> pca:Pcar_0472 -> [pca:Pcar_0475] -> pca:Pcar_0470
path_pca00860.kgml: 2.1.1.131 -> 2.1.1.271 -> 3.7.1.12 -> [2.1.1.195] -> 1.3.1.106
path_pca00860.kgml:
path_pca00860.kgml: Found a trail of span 3 without skipping any vertex
path_pca00860.kgml: 269 -> 408 -> 412
path_pca00860.kgml: R03197 -> R04178 -> R11329
path_pca00860.kgml: pca:Pcar_0769 -> pca:Pcar_0772 -> pca:Pcar_0770
path_pca00860.kgml: 4.1.1.37 -> 1.3.3.15 -> 4.99.1.9
path_pca00860.kgml:
path_pca00860.kgml: Found a trail of span 3 containing skipped vertices
path_pca00860.kgml: 315 -> 305 -> [308] -> 310
path_pca00860.kgml: R07302 -> {R05221, R06558} -> [R05222] -> R05223
path_pca00860.kgml: pca:Pcar_0483 -> pca:Pcar_0487 -> [pca:Pcar_0487] -> pca:Pcar_0485
path_pca00860.kgml: 6.3.1.10 -> {2.7.1.156, 2.7.1.156} -> [2.7.7.62] -> 2.7.8.26
path_pca00860.kgml: Skipped genes: pca:Pcar_0486, pca:Pcar_0484
path_pca00860.kgml:
path_pca00860.kgml: Found a trail of span 3 containing skipped vertices
path_pca00860.kgml: 284 -> [285] -> 318 -> [319] -> 286
path_pca00860.kgml: R05809 -> [R05810] -> R07772 -> [R07773] -> R05812
path_pca00860.kgml: pca:Pcar_0471 -> [pca:Pcar_0473] -> pca:Pcar_0472 -> [pca:Pcar_0475] -> pca:Pcar_0470
path_pca00860.kgml: 2.1.1.131 -> [2.1.1.271] -> 3.7.1.12 -> [2.1.1.195] -> 1.3.1.106
path_pca00860.kgml:
path_pca00860.kgml: Found a trail of span 3 containing skipped vertices
path_pca00860.kgml: 284 -> 285 -> [318 -> 319] -> 286
path_pca00860.kgml: R05809 -> R05810 -> [R07772 -> R07773] -> R05812
path_pca00860.kgml: pca:Pcar_0471 -> pca:Pcar_0473 -> [pca:Pcar_0472 -> pca:Pcar_0475] -> pca:Pcar_0470
path_pca00860.kgml: 2.1.1.131 -> 2.1.1.271 -> [3.7.1.12 -> 2.1.1.195] -> 1.3.1.106
path_pca00860.kgml: Skipped genes: pca:Pcar_0472
path_pca00860.kgml:
path_pca00860.kgml: Found a trail of span 3 containing skipped vertices
path_pca00860.kgml: 315 -> [305] -> 308 -> 310
path_pca00860.kgml: R07302 -> [{R05221, R06558}] -> R05222 -> R05223
path_pca00860.kgml: pca:Pcar_0483 -> [pca:Pcar_0487] -> pca:Pcar_0487 -> pca:Pcar_0485
path_pca00860.kgml: 6.3.1.10 -> [{2.7.1.156, 2.7.1.156}] -> 2.7.7.62 -> 2.7.8.26
path_pca00860.kgml: Skipped genes: pca:Pcar_0486, pca:Pcar_0484
path_pca00860.kgml:
path_pca00860.kgml: Found a trail of span 3 containing skipped vertices
path_pca00860.kgml: 316 -> 308 -> 310
path_pca00860.kgml: R06529 -> R05222 -> R05223
path_pca00860.kgml: pca:Pcar_0483 -> pca:Pcar_0487 -> pca:Pcar_0485
path_pca00860.kgml: 6.3.1.10 -> 2.7.7.62 -> 2.7.8.26
path_pca00860.kgml: Skipped genes: pca:Pcar_0486, pca:Pcar_0484
path_pca00860.kgml:
path_pca00860.kgml: Found a trail of span 3 containing skipped vertices
path_pca00860.kgml: 312 -> 311 -> 310
path_pca00860.kgml: R04148 -> R04594 -> R05223
path_pca00860.kgml: pca:Pcar_0486 -> pca:Pcar_0488 -> pca:Pcar_0485
path_pca00860.kgml: 2.4.2.21 -> 3.1.3.73 -> 2.7.8.26
path_pca00860.kgml: Skipped genes: pca:Pcar_0487
path_pca00860.kgml:
path_pca00860.kgml: Found a trail of span 2 containing skipped vertices
path_pca00860.kgml: 291 -> 292
path_pca00860.kgml: R05180 -> R05181
path_pca00860.kgml: pca:Pcar_0471 -> pca:Pcar_0473
path_pca00860.kgml: 2.1.1.131 -> 2.1.1.133
path_pca00860.kgml: Skipped genes: pca:Pcar_0472
path_pca00860.kgml:
path_pca00860.kgml: Found a trail of span 2 without skipping any vertex
path_pca00860.kgml: 295 -> 296
path_pca00860.kgml: R05177 -> R05224
path_pca00860.kgml: pca:Pcar_0480 -> pca:Pcar_0481
path_pca00860.kgml: 5.4.99.61 -> 6.3.5.9
path_pca00860.kgml:
path_pca00860.kgml: Found a trail of span 2 without skipping any vertex
path_pca00860.kgml: 268 -> 263
path_pca00860.kgml: R03222 -> R00310
path_pca00860.kgml: pca:Pcar_0772 -> pca:Pcar_0770
path_pca00860.kgml: 1.3.3.4 -> 4.99.1.1
path_pca00860.kgml:
path_pca00860.kgml: Found a trail of span 2 containing skipped vertices
path_pca00860.kgml: 269 -> [408] -> 412
path_pca00860.kgml: R03197 -> [R04178] -> R11329
path_pca00860.kgml: pca:Pcar_0769 -> [pca:Pcar_0772] -> pca:Pcar_0770
path_pca00860.kgml: 4.1.1.37 -> [1.3.3.15] -> 4.99.1.9
path_pca00860.kgml:
path_pca00860.kgml: Found a trail of span 2 without skipping any vertex
path_pca00860.kgml: 298 -> 299
path_pca00860.kgml: R05814 -> R05815
path_pca00860.kgml: pca:Pcar_0480 -> pca:Pcar_0481
path_pca00860.kgml: 5.4.99.60 -> 6.3.5.11
path_pca00860.kgml:
path_pca00860.kgml: Found a trail of span 2 containing skipped vertices
path_pca00860.kgml: 282 -> 283
path_pca00860.kgml: R05807 -> R05808
path_pca00860.kgml: pca:Pcar_0478 -> pca:Pcar_0476
path_pca00860.kgml: 4.99.1.3 -> 2.1.1.151
path_pca00860.kgml: Skipped genes: pca:Pcar_0477
path_pca00860.kgml:
path_pca00860.kgml: Found a trail of span 2 containing skipped vertices
path_pca00860.kgml: 315 -> [305 -> 308] -> 310
path_pca00860.kgml: R07302 -> [{R05221, R06558} -> R05222] -> R05223
path_pca00860.kgml: pca:Pcar_0483 -> [pca:Pcar_0487 -> pca:Pcar_0487] -> pca:Pcar_0485
path_pca00860.kgml: 6.3.1.10 -> [{2.7.1.156, 2.7.1.156} -> 2.7.7.62] -> 2.7.8.26
path_pca00860.kgml: Skipped genes: pca:Pcar_0484
path_pca00860.kgml:
path_pca00860.kgml: Found a trail of span 2 containing skipped vertices
path_pca00860.kgml: 316 -> [308] -> 310
path_pca00860.kgml: R06529 -> [R05222] -> R05223
path_pca00860.kgml: pca:Pcar_0483 -> [pca:Pcar_0487] -> pca:Pcar_0485
path_pca00860.kgml: 6.3.1.10 -> [2.7.7.62] -> 2.7.8.26
path_pca00860.kgml: Skipped genes: pca:Pcar_0484
path_pca00860.kgml:
path_pca00860.kgml: Found a trail of span 2 containing skipped vertices
path_pca00860.kgml: 312 -> [311] -> 310
path_pca00860.kgml: R04148 -> [R04594] -> R05223
path_pca00860.kgml: pca:Pcar_0486 -> [pca:Pcar_0488] -> pca:Pcar_0485
path_pca00860.kgml: 2.4.2.21 -> [3.1.3.73] -> 2.7.8.26
path_pca00860.kgml:
path_pca00860.kgml: --- 3.56 seconds ---

path_pca00900.kgml: Terpenoid backbone biosynthesis
path_pca00900.kgml: Initialization took 0.23 seconds
path_pca00900.kgml:
path_pca00900.kgml: Found a trail of span 2 containing skipped vertices
path_pca00900.kgml: 66 -> [67] -> 68
path_pca00900.kgml: R05633 -> [R05634] -> R05637
path_pca00900.kgml: pca:Pcar_0103 -> [pca:Pcar_2005] -> pca:Pcar_0102
path_pca00900.kgml: 2.7.7.60 -> [2.7.1.148] -> 4.6.1.12
path_pca00900.kgml:
path_pca00900.kgml: --- 0.35 seconds ---

path_pca00909.kgml: Sesquiterpenoid and triterpenoid biosynthesis
path_pca00909.kgml: Initialization took 0.04 seconds
path_pca00909.kgml: (not found)
path_pca00909.kgml: --- 0.07 seconds ---

path_pca00910.kgml: Nitrogen metabolism
path_pca00910.kgml: Initialization took 0.53 seconds
path_pca00910.kgml: (not found)
path_pca00910.kgml: --- 0.59 seconds ---

path_pca00920.kgml: Sulfur metabolism
path_pca00920.kgml: Initialization took 0.13 seconds
path_pca00920.kgml:
path_pca00920.kgml: Found a trail of span 3 without skipping any vertex
path_pca00920.kgml: 160 -> 159 -> 150
path_pca00920.kgml: R00529 -> R00509 -> R02021
path_pca00920.kgml: {pca:Pcar_1768, pca:Pcar_1769} -> pca:Pcar_1768 -> pca:Pcar_1770
path_pca00920.kgml: 2.7.7.4 -> 2.7.1.25 -> 1.8.4.8
path_pca00920.kgml:
path_pca00920.kgml: Found a trail of span 3 containing skipped vertices
path_pca00920.kgml: 39 -> [38] -> 42 -> [39] -> 48
path_pca00920.kgml: R00509 -> [R00508] -> R00529 -> [R00509] -> R02021
path_pca00920.kgml: pca:Pcar_1768 -> [pca:Pcar_1558] -> {pca:Pcar_1768, pca:Pcar_1769} -> [pca:Pcar_1768] -> pca:Pcar_1770
path_pca00920.kgml: 2.7.1.25 -> [3.1.3.7] -> 2.7.7.4 -> [2.7.1.25] -> 1.8.4.8
path_pca00920.kgml:
path_pca00920.kgml: Found a trail of span 2 containing skipped vertices
path_pca00920.kgml: 160 -> [159] -> 150
path_pca00920.kgml: R00529 -> [R00509] -> R02021
path_pca00920.kgml: {pca:Pcar_1768, pca:Pcar_1769} -> [pca:Pcar_1768] -> pca:Pcar_1770
path_pca00920.kgml: 2.7.7.4 -> [2.7.1.25] -> 1.8.4.8
path_pca00920.kgml:
path_pca00920.kgml: --- 0.32 seconds ---

path_pca00970.kgml: Aminoacyl-tRNA biosynthesis
path_pca00970.kgml: Initialization took 1.13 seconds
path_pca00970.kgml: (not found)
path_pca00970.kgml: --- 1.16 seconds ---

path_pca01040.kgml: Biosynthesis of unsaturated fatty acids
path_pca01040.kgml: Initialization took 0.09 seconds
path_pca01040.kgml: (not found)
path_pca01040.kgml: --- 0.12 seconds ---

--- 175.50 seconds ---
