# Supplementary material for: CoMetGeNe: mining conserved neighborhood patterns in metabolic and genomic contexts
Source: BMC Bioinformatics. 2019 Jan 10;20:19. doi: 10.1186/s12859-018-2542-2 (PMC6327494; doi:10.1186/s12859-018-2542-2)
Supplement: Supplementary file 14 — Trail finding results for completely assembled representative bacterial genomes present in NCBI Genomes. Of the 1,545 fully assembled representative bacterial genomes in NCBI, corresponding entries have been identified in KEGG for 1,467 species, for which trail finding has been performed for all combinations of gap parameters δG and δD ranging from 0 to 3. This additional file is available from https://doi.org/10.6084/m9.figshare.7288769. (GZ 178,532 kb) [file 12859_2018_2542_MOESM14_ESM.gz › results/fco_dG1_dD3.hnet]

--- delta_G = 1, delta_D = 3 ---

path_fco00010.kgml: Glycolysis / Gluconeogenesis
path_fco00010.kgml: Initialization took 0.68 seconds
path_fco00010.kgml:
path_fco00010.kgml: Found a trail of span 3 without skipping any vertex
path_fco00010.kgml: 48 -> 49 -> 50
path_fco00010.kgml: R00014 -> R03270 -> R02569
path_fco00010.kgml: {fco:FCOL_04100, fco:FCOL_10875} -> {fco:FCOL_04100, fco:FCOL_10875} -> fco:FCOL_10870
path_fco00010.kgml: {1.2.4.1, 2.2.1.6, 4.1.1.1} -> 1.2.4.1 -> 2.3.1.12
path_fco00010.kgml:
path_fco00010.kgml: Found a trail of span 2 containing skipped vertices
path_fco00010.kgml: 59 -> [14] -> 57
path_fco00010.kgml: R04779 -> [R01070] -> R01061
path_fco00010.kgml: fco:FCOL_06665 -> [fco:FCOL_04135] -> {fco:FCOL_01080, fco:FCOL_04715, fco:FCOL_06660}
path_fco00010.kgml: 2.7.1.11 -> [4.1.2.13] -> {1.2.1.12, 1.2.1.59}
path_fco00010.kgml:
path_fco00010.kgml: --- 0.98 seconds ---

path_fco00020.kgml: Citrate cycle (TCA cycle)
path_fco00020.kgml: Initialization took 0.58 seconds
path_fco00020.kgml:
path_fco00020.kgml: Found a trail of span 3 containing skipped vertices
path_fco00020.kgml: 82 -> [80 -> 77] -> 75 -> 77
path_fco00020.kgml: R02569 -> [R07618 -> R03270] -> R00014 -> R03270
path_fco00020.kgml: fco:FCOL_10870 -> [{fco:FCOL_00910, fco:FCOL_01135} -> {fco:FCOL_04100, fco:FCOL_10875}] -> {fco:FCOL_04100, fco:FCOL_10875} -> {fco:FCOL_04100, fco:FCOL_10875}
path_fco00020.kgml: 2.3.1.12 -> [1.8.1.4 -> 1.2.4.1] -> {1.2.4.1, 2.2.1.6, 4.1.1.1} -> 1.2.4.1
path_fco00020.kgml:
path_fco00020.kgml: Found a trail of span 3 containing skipped vertices
path_fco00020.kgml: 30 -> 31 -> [28 -> 30] -> 29
path_fco00020.kgml: R03316 -> R02570 -> [R07618 -> R03316] -> R00621
path_fco00020.kgml: fco:FCOL_09585 -> {fco:FCOL_09580, fco:FCOL_12100} -> [{fco:FCOL_00910, fco:FCOL_01135} -> fco:FCOL_09585] -> fco:FCOL_09585
path_fco00020.kgml: 1.2.4.2 -> 2.3.1.61 -> [1.8.1.4 -> 1.2.4.2] -> 1.2.4.2
path_fco00020.kgml:
path_fco00020.kgml: --- 1.08 seconds ---

path_fco00030.kgml: Pentose phosphate pathway
path_fco00030.kgml: Initialization took 0.23 seconds
path_fco00030.kgml:
path_fco00030.kgml: Found a trail of span 2 without skipping any vertex
path_fco00030.kgml: 49 -> 46
path_fco00030.kgml: R01830 -> R01641
path_fco00030.kgml: {fco:FCOL_00615, fco:FCOL_00620} -> {fco:FCOL_00615, fco:FCOL_00620}
path_fco00030.kgml: 2.2.1.1 -> 2.2.1.1
path_fco00030.kgml:
path_fco00030.kgml: --- 0.40 seconds ---

path_fco00040.kgml: Pentose and glucuronate interconversions
path_fco00040.kgml: Initialization took 0.04 seconds
path_fco00040.kgml: (not found)
path_fco00040.kgml: --- 0.07 seconds ---

path_fco00051.kgml: Fructose and mannose metabolism
path_fco00051.kgml: Initialization took 0.13 seconds
path_fco00051.kgml: (not found)
path_fco00051.kgml: --- 0.17 seconds ---

path_fco00052.kgml: Galactose metabolism
path_fco00052.kgml: Initialization took 0.04 seconds
path_fco00052.kgml: (not found)
path_fco00052.kgml: --- 0.07 seconds ---

path_fco00053.kgml: Ascorbate and aldarate metabolism
path_fco00053.kgml: Initialization took 0.07 seconds
path_fco00053.kgml: (not found)
path_fco00053.kgml: --- 0.12 seconds ---

path_fco00061.kgml: Fatty acid biosynthesis
path_fco00061.kgml: Initialization took 0.58 seconds
path_fco00061.kgml:
path_fco00061.kgml: Found a trail of span 16 containing skipped vertices
path_fco00061.kgml: 258 -> 142 -> [268 -> 263] -> 133 -> 130 -> [270 -> 265] -> 122 -> 119 -> [276 -> 266] -> 111 -> 108 -> [278 -> 274] -> 100 -> 97 -> [280 -> 281] -> 89 -> 86 -> [283 -> 19] -> 78 -> 75 -> [286 -> 287] -> 256 -> 54
path_fco00061.kgml: R04355 -> R04533 -> [R04428 -> R04429] -> R04952 -> R04953 -> [R04954 -> R04955] -> R04957 -> R04536 -> [R04537 -> R04958] -> R04960 -> R04534 -> [R04535 -> R04961] -> R04963 -> R04964 -> [R04965 -> R04724] -> R04726 -> R04566 -> [R04568 -> R04966] -> R04968 -> R04543 -> [R04544 -> R04969] -> R07762 -> R07763
path_fco00061.kgml: {fco:FCOL_11805, fco:FCOL_11865} -> {fco:FCOL_02300, fco:FCOL_11870} -> [{fco:FCOL_00260, fco:FCOL_11760} -> fco:FCOL_07075] -> {fco:FCOL_11805, fco:FCOL_11865} -> {fco:FCOL_02300, fco:FCOL_11870} -> [{fco:FCOL_00260, fco:FCOL_11760} -> fco:FCOL_07075] -> {fco:FCOL_11805, fco:FCOL_11865} -> {fco:FCOL_02300, fco:FCOL_11870} -> [{fco:FCOL_00260, fco:FCOL_11760} -> fco:FCOL_07075] -> {fco:FCOL_11805, fco:FCOL_11865} -> {fco:FCOL_02300, fco:FCOL_11870} -> [{fco:FCOL_00260, fco:FCOL_11760} -> fco:FCOL_07075] -> {fco:FCOL_11805, fco:FCOL_11865} -> {fco:FCOL_02300, fco:FCOL_11870} -> [{fco:FCOL_00260, fco:FCOL_11760} -> fco:FCOL_07075] -> {fco:FCOL_11805, fco:FCOL_11865} -> {fco:FCOL_02300, fco:FCOL_11870} -> [{fco:FCOL_00260, fco:FCOL_11760} -> fco:FCOL_05880] -> {fco:FCOL_11805, fco:FCOL_11865} -> {fco:FCOL_02300, fco:FCOL_11870} -> [{fco:FCOL_00260, fco:FCOL_11760} -> fco:FCOL_07075] -> {fco:FCOL_11805, fco:FCOL_11865} -> {fco:FCOL_02300, fco:FCOL_11870}
path_fco00061.kgml: {2.3.1.179, 2.3.1.41, 2.3.1.85, 2.3.1.86} -> {1.1.1.100, 2.3.1.85, 2.3.1.86} -> [{2.3.1.85, 2.3.1.86, 4.2.1.59} -> 1.3.1.9] -> {2.3.1.179, 2.3.1.41, 2.3.1.85, 2.3.1.86} -> {1.1.1.100, 2.3.1.85, 2.3.1.86} -> [{2.3.1.85, 2.3.1.86, 4.2.1.59} -> 1.3.1.9] -> {2.3.1.179, 2.3.1.41, 2.3.1.85, 2.3.1.86} -> {1.1.1.100, 2.3.1.85, 2.3.1.86} -> [{2.3.1.85, 2.3.1.86, 4.2.1.59} -> 1.3.1.9] -> {2.3.1.179, 2.3.1.41, 2.3.1.85, 2.3.1.86} -> {1.1.1.100, 2.3.1.85, 2.3.1.86} -> [{2.3.1.85, 2.3.1.86, 4.2.1.59} -> 1.3.1.9] -> {2.3.1.179, 2.3.1.41, 2.3.1.85, 2.3.1.86} -> {1.1.1.100, 2.3.1.85, 2.3.1.86} -> [{2.3.1.85, 2.3.1.86, 4.2.1.59} -> 1.3.1.9] -> {2.3.1.179, 2.3.1.41, 2.3.1.85, 2.3.1.86} -> {1.1.1.100, 2.3.1.85, 2.3.1.86} -> [{2.3.1.85, 2.3.1.86, 4.2.1.59} -> 1.3.1.9] -> {2.3.1.179, 2.3.1.41, 2.3.1.85, 2.3.1.86} -> {1.1.1.100, 2.3.1.85, 2.3.1.86} -> [{2.3.1.85, 2.3.1.86, 4.2.1.59} -> 1.3.1.9] -> {2.3.1.179, 2.3.1.199, 2.3.1.41} -> 1.1.1.100
path_fco00061.kgml:
path_fco00061.kgml: Found a trail of span 15 containing skipped vertices
path_fco00061.kgml: 258 -> [142 -> 268 -> 263] -> 133 -> 130 -> [270 -> 265] -> 122 -> 119 -> [276 -> 266] -> 111 -> 108 -> [278 -> 274] -> 100 -> 97 -> [280 -> 281] -> 89 -> 86 -> [283 -> 19] -> 78 -> 75 -> [286 -> 287] -> 256 -> 54
path_fco00061.kgml: R04355 -> [R04533 -> R04428 -> R04429] -> R04952 -> R04953 -> [R04954 -> R04955] -> R04957 -> R04536 -> [R04537 -> R04958] -> R04960 -> R04534 -> [R04535 -> R04961] -> R04963 -> R04964 -> [R04965 -> R04724] -> R04726 -> R04566 -> [R04568 -> R04966] -> R04968 -> R04543 -> [R04544 -> R04969] -> R07762 -> R07763
path_fco00061.kgml: {fco:FCOL_11805, fco:FCOL_11865} -> [{fco:FCOL_02300, fco:FCOL_11870} -> {fco:FCOL_00260, fco:FCOL_11760} -> fco:FCOL_07075] -> {fco:FCOL_11805, fco:FCOL_11865} -> {fco:FCOL_02300, fco:FCOL_11870} -> [{fco:FCOL_00260, fco:FCOL_11760} -> fco:FCOL_07075] -> {fco:FCOL_11805, fco:FCOL_11865} -> {fco:FCOL_02300, fco:FCOL_11870} -> [{fco:FCOL_00260, fco:FCOL_11760} -> fco:FCOL_07075] -> {fco:FCOL_11805, fco:FCOL_11865} -> {fco:FCOL_02300, fco:FCOL_11870} -> [{fco:FCOL_00260, fco:FCOL_11760} -> fco:FCOL_07075] -> {fco:FCOL_11805, fco:FCOL_11865} -> {fco:FCOL_02300, fco:FCOL_11870} -> [{fco:FCOL_00260, fco:FCOL_11760} -> fco:FCOL_07075] -> {fco:FCOL_11805, fco:FCOL_11865} -> {fco:FCOL_02300, fco:FCOL_11870} -> [{fco:FCOL_00260, fco:FCOL_11760} -> fco:FCOL_05880] -> {fco:FCOL_11805, fco:FCOL_11865} -> {fco:FCOL_02300, fco:FCOL_11870} -> [{fco:FCOL_00260, fco:FCOL_11760} -> fco:FCOL_07075] -> {fco:FCOL_11805, fco:FCOL_11865} -> {fco:FCOL_02300, fco:FCOL_11870}
path_fco00061.kgml: {2.3.1.179, 2.3.1.41, 2.3.1.85, 2.3.1.86} -> [{1.1.1.100, 2.3.1.85, 2.3.1.86} -> {2.3.1.85, 2.3.1.86, 4.2.1.59} -> 1.3.1.9] -> {2.3.1.179, 2.3.1.41, 2.3.1.85, 2.3.1.86} -> {1.1.1.100, 2.3.1.85, 2.3.1.86} -> [{2.3.1.85, 2.3.1.86, 4.2.1.59} -> 1.3.1.9] -> {2.3.1.179, 2.3.1.41, 2.3.1.85, 2.3.1.86} -> {1.1.1.100, 2.3.1.85, 2.3.1.86} -> [{2.3.1.85, 2.3.1.86, 4.2.1.59} -> 1.3.1.9] -> {2.3.1.179, 2.3.1.41, 2.3.1.85, 2.3.1.86} -> {1.1.1.100, 2.3.1.85, 2.3.1.86} -> [{2.3.1.85, 2.3.1.86, 4.2.1.59} -> 1.3.1.9] -> {2.3.1.179, 2.3.1.41, 2.3.1.85, 2.3.1.86} -> {1.1.1.100, 2.3.1.85, 2.3.1.86} -> [{2.3.1.85, 2.3.1.86, 4.2.1.59} -> 1.3.1.9] -> {2.3.1.179, 2.3.1.41, 2.3.1.85, 2.3.1.86} -> {1.1.1.100, 2.3.1.85, 2.3.1.86} -> [{2.3.1.85, 2.3.1.86, 4.2.1.59} -> 1.3.1.9] -> {2.3.1.179, 2.3.1.41, 2.3.1.85, 2.3.1.86} -> {1.1.1.100, 2.3.1.85, 2.3.1.86} -> [{2.3.1.85, 2.3.1.86, 4.2.1.59} -> 1.3.1.9] -> {2.3.1.179, 2.3.1.199, 2.3.1.41} -> 1.1.1.100
path_fco00061.kgml:
path_fco00061.kgml: Found a trail of span 15 containing skipped vertices
path_fco00061.kgml: 258 -> 142 -> [268 -> 263] -> 133 -> [130 -> 270 -> 265] -> 122 -> 119 -> [276 -> 266] -> 111 -> 108 -> [278 -> 274] -> 100 -> 97 -> [280 -> 281] -> 89 -> 86 -> [283 -> 19] -> 78 -> 75 -> [286 -> 287] -> 256 -> 54
path_fco00061.kgml: R04355 -> R04533 -> [R04428 -> R04429] -> R04952 -> [R04953 -> R04954 -> R04955] -> R04957 -> R04536 -> [R04537 -> R04958] -> R04960 -> R04534 -> [R04535 -> R04961] -> R04963 -> R04964 -> [R04965 -> R04724] -> R04726 -> R04566 -> [R04568 -> R04966] -> R04968 -> R04543 -> [R04544 -> R04969] -> R07762 -> R07763
path_fco00061.kgml: {fco:FCOL_11805, fco:FCOL_11865} -> {fco:FCOL_02300, fco:FCOL_11870} -> [{fco:FCOL_00260, fco:FCOL_11760} -> fco:FCOL_07075] -> {fco:FCOL_11805, fco:FCOL_11865} -> [{fco:FCOL_02300, fco:FCOL_11870} -> {fco:FCOL_00260, fco:FCOL_11760} -> fco:FCOL_07075] -> {fco:FCOL_11805, fco:FCOL_11865} -> {fco:FCOL_02300, fco:FCOL_11870} -> [{fco:FCOL_00260, fco:FCOL_11760} -> fco:FCOL_07075] -> {fco:FCOL_11805, fco:FCOL_11865} -> {fco:FCOL_02300, fco:FCOL_11870} -> [{fco:FCOL_00260, fco:FCOL_11760} -> fco:FCOL_07075] -> {fco:FCOL_11805, fco:FCOL_11865} -> {fco:FCOL_02300, fco:FCOL_11870} -> [{fco:FCOL_00260, fco:FCOL_11760} -> fco:FCOL_07075] -> {fco:FCOL_11805, fco:FCOL_11865} -> {fco:FCOL_02300, fco:FCOL_11870} -> [{fco:FCOL_00260, fco:FCOL_11760} -> fco:FCOL_05880] -> {fco:FCOL_11805, fco:FCOL_11865} -> {fco:FCOL_02300, fco:FCOL_11870} -> [{fco:FCOL_00260, fco:FCOL_11760} -> fco:FCOL_07075] -> {fco:FCOL_11805, fco:FCOL_11865} -> {fco:FCOL_02300, fco:FCOL_11870}
path_fco00061.kgml: {2.3.1.179, 2.3.1.41, 2.3.1.85, 2.3.1.86} -> {1.1.1.100, 2.3.1.85, 2.3.1.86} -> [{2.3.1.85, 2.3.1.86, 4.2.1.59} -> 1.3.1.9] -> {2.3.1.179, 2.3.1.41, 2.3.1.85, 2.3.1.86} -> [{1.1.1.100, 2.3.1.85, 2.3.1.86} -> {2.3.1.85, 2.3.1.86, 4.2.1.59} -> 1.3.1.9] -> {2.3.1.179, 2.3.1.41, 2.3.1.85, 2.3.1.86} -> {1.1.1.100, 2.3.1.85, 2.3.1.86} -> [{2.3.1.85, 2.3.1.86, 4.2.1.59} -> 1.3.1.9] -> {2.3.1.179, 2.3.1.41, 2.3.1.85, 2.3.1.86} -> {1.1.1.100, 2.3.1.85, 2.3.1.86} -> [{2.3.1.85, 2.3.1.86, 4.2.1.59} -> 1.3.1.9] -> {2.3.1.179, 2.3.1.41, 2.3.1.85, 2.3.1.86} -> {1.1.1.100, 2.3.1.85, 2.3.1.86} -> [{2.3.1.85, 2.3.1.86, 4.2.1.59} -> 1.3.1.9] -> {2.3.1.179, 2.3.1.41, 2.3.1.85, 2.3.1.86} -> {1.1.1.100, 2.3.1.85, 2.3.1.86} -> [{2.3.1.85, 2.3.1.86, 4.2.1.59} -> 1.3.1.9] -> {2.3.1.179, 2.3.1.41, 2.3.1.85, 2.3.1.86} -> {1.1.1.100, 2.3.1.85, 2.3.1.86} -> [{2.3.1.85, 2.3.1.86, 4.2.1.59} -> 1.3.1.9] -> {2.3.1.179, 2.3.1.199, 2.3.1.41} -> 1.1.1.100
path_fco00061.kgml:
path_fco00061.kgml: Found a trail of span 15 containing skipped vertices
path_fco00061.kgml: 258 -> 142 -> [268 -> 263] -> 133 -> 130 -> [270 -> 265] -> 122 -> 119 -> [276 -> 266] -> 111 -> 108 -> [278 -> 274] -> 100 -> 97 -> [280 -> 281] -> 89 -> 86 -> [283 -> 19] -> 78 -> [75 -> 286 -> 287] -> 256 -> 54
path_fco00061.kgml: R04355 -> R04533 -> [R04428 -> R04429] -> R04952 -> R04953 -> [R04954 -> R04955] -> R04957 -> R04536 -> [R04537 -> R04958] -> R04960 -> R04534 -> [R04535 -> R04961] -> R04963 -> R04964 -> [R04965 -> R04724] -> R04726 -> R04566 -> [R04568 -> R04966] -> R04968 -> [R04543 -> R04544 -> R04969] -> R07762 -> R07763
path_fco00061.kgml: {fco:FCOL_11805, fco:FCOL_11865} -> {fco:FCOL_02300, fco:FCOL_11870} -> [{fco:FCOL_00260, fco:FCOL_11760} -> fco:FCOL_07075] -> {fco:FCOL_11805, fco:FCOL_11865} -> {fco:FCOL_02300, fco:FCOL_11870} -> [{fco:FCOL_00260, fco:FCOL_11760} -> fco:FCOL_07075] -> {fco:FCOL_11805, fco:FCOL_11865} -> {fco:FCOL_02300, fco:FCOL_11870} -> [{fco:FCOL_00260, fco:FCOL_11760} -> fco:FCOL_07075] -> {fco:FCOL_11805, fco:FCOL_11865} -> {fco:FCOL_02300, fco:FCOL_11870} -> [{fco:FCOL_00260, fco:FCOL_11760} -> fco:FCOL_07075] -> {fco:FCOL_11805, fco:FCOL_11865} -> {fco:FCOL_02300, fco:FCOL_11870} -> [{fco:FCOL_00260, fco:FCOL_11760} -> fco:FCOL_07075] -> {fco:FCOL_11805, fco:FCOL_11865} -> {fco:FCOL_02300, fco:FCOL_11870} -> [{fco:FCOL_00260, fco:FCOL_11760} -> fco:FCOL_05880] -> {fco:FCOL_11805, fco:FCOL_11865} -> [{fco:FCOL_02300, fco:FCOL_11870} -> {fco:FCOL_00260, fco:FCOL_11760} -> fco:FCOL_07075] -> {fco:FCOL_11805, fco:FCOL_11865} -> {fco:FCOL_02300, fco:FCOL_11870}
path_fco00061.kgml: {2.3.1.179, 2.3.1.41, 2.3.1.85, 2.3.1.86} -> {1.1.1.100, 2.3.1.85, 2.3.1.86} -> [{2.3.1.85, 2.3.1.86, 4.2.1.59} -> 1.3.1.9] -> {2.3.1.179, 2.3.1.41, 2.3.1.85, 2.3.1.86} -> {1.1.1.100, 2.3.1.85, 2.3.1.86} -> [{2.3.1.85, 2.3.1.86, 4.2.1.59} -> 1.3.1.9] -> {2.3.1.179, 2.3.1.41, 2.3.1.85, 2.3.1.86} -> {1.1.1.100, 2.3.1.85, 2.3.1.86} -> [{2.3.1.85, 2.3.1.86, 4.2.1.59} -> 1.3.1.9] -> {2.3.1.179, 2.3.1.41, 2.3.1.85, 2.3.1.86} -> {1.1.1.100, 2.3.1.85, 2.3.1.86} -> [{2.3.1.85, 2.3.1.86, 4.2.1.59} -> 1.3.1.9] -> {2.3.1.179, 2.3.1.41, 2.3.1.85, 2.3.1.86} -> {1.1.1.100, 2.3.1.85, 2.3.1.86} -> [{2.3.1.85, 2.3.1.86, 4.2.1.59} -> 1.3.1.9] -> {2.3.1.179, 2.3.1.41, 2.3.1.85, 2.3.1.86} -> {1.1.1.100, 2.3.1.85, 2.3.1.86} -> [{2.3.1.85, 2.3.1.86, 4.2.1.59} -> 1.3.1.9] -> {2.3.1.179, 2.3.1.41, 2.3.1.85, 2.3.1.86} -> [{1.1.1.100, 2.3.1.85, 2.3.1.86} -> {2.3.1.85, 2.3.1.86, 4.2.1.59} -> 1.3.1.9] -> {2.3.1.179, 2.3.1.199, 2.3.1.41} -> 1.1.1.100
path_fco00061.kgml:
path_fco00061.kgml: Found a trail of span 15 containing skipped vertices
path_fco00061.kgml: 258 -> 142 -> [268 -> 263] -> 133 -> 130 -> [270 -> 265] -> 122 -> 119 -> [276 -> 266] -> 111 -> 108 -> [278 -> 274] -> 100 -> 97 -> [280 -> 281 -> 89] -> 86 -> [283 -> 19] -> 78 -> 75 -> [286 -> 287] -> 256 -> 54
path_fco00061.kgml: R04355 -> R04533 -> [R04428 -> R04429] -> R04952 -> R04953 -> [R04954 -> R04955] -> R04957 -> R04536 -> [R04537 -> R04958] -> R04960 -> R04534 -> [R04535 -> R04961] -> R04963 -> R04964 -> [R04965 -> R04724 -> R04726] -> R04566 -> [R04568 -> R04966] -> R04968 -> R04543 -> [R04544 -> R04969] -> R07762 -> R07763
path_fco00061.kgml: {fco:FCOL_11805, fco:FCOL_11865} -> {fco:FCOL_02300, fco:FCOL_11870} -> [{fco:FCOL_00260, fco:FCOL_11760} -> fco:FCOL_07075] -> {fco:FCOL_11805, fco:FCOL_11865} -> {fco:FCOL_02300, fco:FCOL_11870} -> [{fco:FCOL_00260, fco:FCOL_11760} -> fco:FCOL_07075] -> {fco:FCOL_11805, fco:FCOL_11865} -> {fco:FCOL_02300, fco:FCOL_11870} -> [{fco:FCOL_00260, fco:FCOL_11760} -> fco:FCOL_07075] -> {fco:FCOL_11805, fco:FCOL_11865} -> {fco:FCOL_02300, fco:FCOL_11870} -> [{fco:FCOL_00260, fco:FCOL_11760} -> fco:FCOL_07075] -> {fco:FCOL_11805, fco:FCOL_11865} -> {fco:FCOL_02300, fco:FCOL_11870} -> [{fco:FCOL_00260, fco:FCOL_11760} -> fco:FCOL_07075 -> {fco:FCOL_11805, fco:FCOL_11865}] -> {fco:FCOL_02300, fco:FCOL_11870} -> [{fco:FCOL_00260, fco:FCOL_11760} -> fco:FCOL_05880] -> {fco:FCOL_11805, fco:FCOL_11865} -> {fco:FCOL_02300, fco:FCOL_11870} -> [{fco:FCOL_00260, fco:FCOL_11760} -> fco:FCOL_07075] -> {fco:FCOL_11805, fco:FCOL_11865} -> {fco:FCOL_02300, fco:FCOL_11870}
path_fco00061.kgml: {2.3.1.179, 2.3.1.41, 2.3.1.85, 2.3.1.86} -> {1.1.1.100, 2.3.1.85, 2.3.1.86} -> [{2.3.1.85, 2.3.1.86, 4.2.1.59} -> 1.3.1.9] -> {2.3.1.179, 2.3.1.41, 2.3.1.85, 2.3.1.86} -> {1.1.1.100, 2.3.1.85, 2.3.1.86} -> [{2.3.1.85, 2.3.1.86, 4.2.1.59} -> 1.3.1.9] -> {2.3.1.179, 2.3.1.41, 2.3.1.85, 2.3.1.86} -> {1.1.1.100, 2.3.1.85, 2.3.1.86} -> [{2.3.1.85, 2.3.1.86, 4.2.1.59} -> 1.3.1.9] -> {2.3.1.179, 2.3.1.41, 2.3.1.85, 2.3.1.86} -> {1.1.1.100, 2.3.1.85, 2.3.1.86} -> [{2.3.1.85, 2.3.1.86, 4.2.1.59} -> 1.3.1.9] -> {2.3.1.179, 2.3.1.41, 2.3.1.85, 2.3.1.86} -> {1.1.1.100, 2.3.1.85, 2.3.1.86} -> [{2.3.1.85, 2.3.1.86, 4.2.1.59} -> 1.3.1.9 -> {2.3.1.179, 2.3.1.41, 2.3.1.85, 2.3.1.86}] -> {1.1.1.100, 2.3.1.85, 2.3.1.86} -> [{2.3.1.85, 2.3.1.86, 4.2.1.59} -> 1.3.1.9] -> {2.3.1.179, 2.3.1.41, 2.3.1.85, 2.3.1.86} -> {1.1.1.100, 2.3.1.85, 2.3.1.86} -> [{2.3.1.85, 2.3.1.86, 4.2.1.59} -> 1.3.1.9] -> {2.3.1.179, 2.3.1.199, 2.3.1.41} -> 1.1.1.100
path_fco00061.kgml:
path_fco00061.kgml: Found a trail of span 15 containing skipped vertices
path_fco00061.kgml: 258 -> 142 -> [268 -> 263] -> 133 -> 130 -> [270 -> 265] -> 122 -> 119 -> [276 -> 266] -> 111 -> 108 -> [278 -> 274] -> 100 -> [97 -> 280 -> 281] -> 89 -> 86 -> [283 -> 19] -> 78 -> 75 -> [286 -> 287] -> 256 -> 54
path_fco00061.kgml: R04355 -> R04533 -> [R04428 -> R04429] -> R04952 -> R04953 -> [R04954 -> R04955] -> R04957 -> R04536 -> [R04537 -> R04958] -> R04960 -> R04534 -> [R04535 -> R04961] -> R04963 -> [R04964 -> R04965 -> R04724] -> R04726 -> R04566 -> [R04568 -> R04966] -> R04968 -> R04543 -> [R04544 -> R04969] -> R07762 -> R07763
path_fco00061.kgml: {fco:FCOL_11805, fco:FCOL_11865} -> {fco:FCOL_02300, fco:FCOL_11870} -> [{fco:FCOL_00260, fco:FCOL_11760} -> fco:FCOL_07075] -> {fco:FCOL_11805, fco:FCOL_11865} -> {fco:FCOL_02300, fco:FCOL_11870} -> [{fco:FCOL_00260, fco:FCOL_11760} -> fco:FCOL_07075] -> {fco:FCOL_11805, fco:FCOL_11865} -> {fco:FCOL_02300, fco:FCOL_11870} -> [{fco:FCOL_00260, fco:FCOL_11760} -> fco:FCOL_07075] -> {fco:FCOL_11805, fco:FCOL_11865} -> {fco:FCOL_02300, fco:FCOL_11870} -> [{fco:FCOL_00260, fco:FCOL_11760} -> fco:FCOL_07075] -> {fco:FCOL_11805, fco:FCOL_11865} -> [{fco:FCOL_02300, fco:FCOL_11870} -> {fco:FCOL_00260, fco:FCOL_11760} -> fco:FCOL_07075] -> {fco:FCOL_11805, fco:FCOL_11865} -> {fco:FCOL_02300, fco:FCOL_11870} -> [{fco:FCOL_00260, fco:FCOL_11760} -> fco:FCOL_05880] -> {fco:FCOL_11805, fco:FCOL_11865} -> {fco:FCOL_02300, fco:FCOL_11870} -> [{fco:FCOL_00260, fco:FCOL_11760} -> fco:FCOL_07075] -> {fco:FCOL_11805, fco:FCOL_11865} -> {fco:FCOL_02300, fco:FCOL_11870}
path_fco00061.kgml: {2.3.1.179, 2.3.1.41, 2.3.1.85, 2.3.1.86} -> {1.1.1.100, 2.3.1.85, 2.3.1.86} -> [{2.3.1.85, 2.3.1.86, 4.2.1.59} -> 1.3.1.9] -> {2.3.1.179, 2.3.1.41, 2.3.1.85, 2.3.1.86} -> {1.1.1.100, 2.3.1.85, 2.3.1.86} -> [{2.3.1.85, 2.3.1.86, 4.2.1.59} -> 1.3.1.9] -> {2.3.1.179, 2.3.1.41, 2.3.1.85, 2.3.1.86} -> {1.1.1.100, 2.3.1.85, 2.3.1.86} -> [{2.3.1.85, 2.3.1.86, 4.2.1.59} -> 1.3.1.9] -> {2.3.1.179, 2.3.1.41, 2.3.1.85, 2.3.1.86} -> {1.1.1.100, 2.3.1.85, 2.3.1.86} -> [{2.3.1.85, 2.3.1.86, 4.2.1.59} -> 1.3.1.9] -> {2.3.1.179, 2.3.1.41, 2.3.1.85, 2.3.1.86} -> [{1.1.1.100, 2.3.1.85, 2.3.1.86} -> {2.3.1.85, 2.3.1.86, 4.2.1.59} -> 1.3.1.9] -> {2.3.1.179, 2.3.1.41, 2.3.1.85, 2.3.1.86} -> {1.1.1.100, 2.3.1.85, 2.3.1.86} -> [{2.3.1.85, 2.3.1.86, 4.2.1.59} -> 1.3.1.9] -> {2.3.1.179, 2.3.1.41, 2.3.1.85, 2.3.1.86} -> {1.1.1.100, 2.3.1.85, 2.3.1.86} -> [{2.3.1.85, 2.3.1.86, 4.2.1.59} -> 1.3.1.9] -> {2.3.1.179, 2.3.1.199, 2.3.1.41} -> 1.1.1.100
path_fco00061.kgml:
path_fco00061.kgml: Found a trail of span 15 containing skipped vertices
path_fco00061.kgml: 258 -> 142 -> [268 -> 263] -> 133 -> 130 -> [270 -> 265] -> 122 -> [119 -> 276 -> 266] -> 111 -> 108 -> [278 -> 274] -> 100 -> 97 -> [280 -> 281] -> 89 -> 86 -> [283 -> 19] -> 78 -> 75 -> [286 -> 287] -> 256 -> 54
path_fco00061.kgml: R04355 -> R04533 -> [R04428 -> R04429] -> R04952 -> R04953 -> [R04954 -> R04955] -> R04957 -> [R04536 -> R04537 -> R04958] -> R04960 -> R04534 -> [R04535 -> R04961] -> R04963 -> R04964 -> [R04965 -> R04724] -> R04726 -> R04566 -> [R04568 -> R04966] -> R04968 -> R04543 -> [R04544 -> R04969] -> R07762 -> R07763
path_fco00061.kgml: {fco:FCOL_11805, fco:FCOL_11865} -> {fco:FCOL_02300, fco:FCOL_11870} -> [{fco:FCOL_00260, fco:FCOL_11760} -> fco:FCOL_07075] -> {fco:FCOL_11805, fco:FCOL_11865} -> {fco:FCOL_02300, fco:FCOL_11870} -> [{fco:FCOL_00260, fco:FCOL_11760} -> fco:FCOL_07075] -> {fco:FCOL_11805, fco:FCOL_11865} -> [{fco:FCOL_02300, fco:FCOL_11870} -> {fco:FCOL_00260, fco:FCOL_11760} -> fco:FCOL_07075] -> {fco:FCOL_11805, fco:FCOL_11865} -> {fco:FCOL_02300, fco:FCOL_11870} -> [{fco:FCOL_00260, fco:FCOL_11760} -> fco:FCOL_07075] -> {fco:FCOL_11805, fco:FCOL_11865} -> {fco:FCOL_02300, fco:FCOL_11870} -> [{fco:FCOL_00260, fco:FCOL_11760} -> fco:FCOL_07075] -> {fco:FCOL_11805, fco:FCOL_11865} -> {fco:FCOL_02300, fco:FCOL_11870} -> [{fco:FCOL_00260, fco:FCOL_11760} -> fco:FCOL_05880] -> {fco:FCOL_11805, fco:FCOL_11865} -> {fco:FCOL_02300, fco:FCOL_11870} -> [{fco:FCOL_00260, fco:FCOL_11760} -> fco:FCOL_07075] -> {fco:FCOL_11805, fco:FCOL_11865} -> {fco:FCOL_02300, fco:FCOL_11870}
path_fco00061.kgml: {2.3.1.179, 2.3.1.41, 2.3.1.85, 2.3.1.86} -> {1.1.1.100, 2.3.1.85, 2.3.1.86} -> [{2.3.1.85, 2.3.1.86, 4.2.1.59} -> 1.3.1.9] -> {2.3.1.179, 2.3.1.41, 2.3.1.85, 2.3.1.86} -> {1.1.1.100, 2.3.1.85, 2.3.1.86} -> [{2.3.1.85, 2.3.1.86, 4.2.1.59} -> 1.3.1.9] -> {2.3.1.179, 2.3.1.41, 2.3.1.85, 2.3.1.86} -> [{1.1.1.100, 2.3.1.85, 2.3.1.86} -> {2.3.1.85, 2.3.1.86, 4.2.1.59} -> 1.3.1.9] -> {2.3.1.179, 2.3.1.41, 2.3.1.85, 2.3.1.86} -> {1.1.1.100, 2.3.1.85, 2.3.1.86} -> [{2.3.1.85, 2.3.1.86, 4.2.1.59} -> 1.3.1.9] -> {2.3.1.179, 2.3.1.41, 2.3.1.85, 2.3.1.86} -> {1.1.1.100, 2.3.1.85, 2.3.1.86} -> [{2.3.1.85, 2.3.1.86, 4.2.1.59} -> 1.3.1.9] -> {2.3.1.179, 2.3.1.41, 2.3.1.85, 2.3.1.86} -> {1.1.1.100, 2.3.1.85, 2.3.1.86} -> [{2.3.1.85, 2.3.1.86, 4.2.1.59} -> 1.3.1.9] -> {2.3.1.179, 2.3.1.41, 2.3.1.85, 2.3.1.86} -> {1.1.1.100, 2.3.1.85, 2.3.1.86} -> [{2.3.1.85, 2.3.1.86, 4.2.1.59} -> 1.3.1.9] -> {2.3.1.179, 2.3.1.199, 2.3.1.41} -> 1.1.1.100
path_fco00061.kgml:
path_fco00061.kgml: Found a trail of span 15 containing skipped vertices
path_fco00061.kgml: 258 -> 142 -> [268 -> 263 -> 133] -> 130 -> [270 -> 265] -> 122 -> 119 -> [276 -> 266] -> 111 -> 108 -> [278 -> 274] -> 100 -> 97 -> [280 -> 281] -> 89 -> 86 -> [283 -> 19] -> 78 -> 75 -> [286 -> 287] -> 256 -> 54
path_fco00061.kgml: R04355 -> R04533 -> [R04428 -> R04429 -> R04952] -> R04953 -> [R04954 -> R04955] -> R04957 -> R04536 -> [R04537 -> R04958] -> R04960 -> R04534 -> [R04535 -> R04961] -> R04963 -> R04964 -> [R04965 -> R04724] -> R04726 -> R04566 -> [R04568 -> R04966] -> R04968 -> R04543 -> [R04544 -> R04969] -> R07762 -> R07763
path_fco00061.kgml: {fco:FCOL_11805, fco:FCOL_11865} -> {fco:FCOL_02300, fco:FCOL_11870} -> [{fco:FCOL_00260, fco:FCOL_11760} -> fco:FCOL_07075 -> {fco:FCOL_11805, fco:FCOL_11865}] -> {fco:FCOL_02300, fco:FCOL_11870} -> [{fco:FCOL_00260, fco:FCOL_11760} -> fco:FCOL_07075] -> {fco:FCOL_11805, fco:FCOL_11865} -> {fco:FCOL_02300, fco:FCOL_11870} -> [{fco:FCOL_00260, fco:FCOL_11760} -> fco:FCOL_07075] -> {fco:FCOL_11805, fco:FCOL_11865} -> {fco:FCOL_02300, fco:FCOL_11870} -> [{fco:FCOL_00260, fco:FCOL_11760} -> fco:FCOL_07075] -> {fco:FCOL_11805, fco:FCOL_11865} -> {fco:FCOL_02300, fco:FCOL_11870} -> [{fco:FCOL_00260, fco:FCOL_11760} -> fco:FCOL_07075] -> {fco:FCOL_11805, fco:FCOL_11865} -> {fco:FCOL_02300, fco:FCOL_11870} -> [{fco:FCOL_00260, fco:FCOL_11760} -> fco:FCOL_05880] -> {fco:FCOL_11805, fco:FCOL_11865} -> {fco:FCOL_02300, fco:FCOL_11870} -> [{fco:FCOL_00260, fco:FCOL_11760} -> fco:FCOL_07075] -> {fco:FCOL_11805, fco:FCOL_11865} -> {fco:FCOL_02300, fco:FCOL_11870}
path_fco00061.kgml: {2.3.1.179, 2.3.1.41, 2.3.1.85, 2.3.1.86} -> {1.1.1.100, 2.3.1.85, 2.3.1.86} -> [{2.3.1.85, 2.3.1.86, 4.2.1.59} -> 1.3.1.9 -> {2.3.1.179, 2.3.1.41, 2.3.1.85, 2.3.1.86}] -> {1.1.1.100, 2.3.1.85, 2.3.1.86} -> [{2.3.1.85, 2.3.1.86, 4.2.1.59} -> 1.3.1.9] -> {2.3.1.179, 2.3.1.41, 2.3.1.85, 2.3.1.86} -> {1.1.1.100, 2.3.1.85, 2.3.1.86} -> [{2.3.1.85, 2.3.1.86, 4.2.1.59} -> 1.3.1.9] -> {2.3.1.179, 2.3.1.41, 2.3.1.85, 2.3.1.86} -> {1.1.1.100, 2.3.1.85, 2.3.1.86} -> [{2.3.1.85, 2.3.1.86, 4.2.1.59} -> 1.3.1.9] -> {2.3.1.179, 2.3.1.41, 2.3.1.85, 2.3.1.86} -> {1.1.1.100, 2.3.1.85, 2.3.1.86} -> [{2.3.1.85, 2.3.1.86, 4.2.1.59} -> 1.3.1.9] -> {2.3.1.179, 2.3.1.41, 2.3.1.85, 2.3.1.86} -> {1.1.1.100, 2.3.1.85, 2.3.1.86} -> [{2.3.1.85, 2.3.1.86, 4.2.1.59} -> 1.3.1.9] -> {2.3.1.179, 2.3.1.41, 2.3.1.85, 2.3.1.86} -> {1.1.1.100, 2.3.1.85, 2.3.1.86} -> [{2.3.1.85, 2.3.1.86, 4.2.1.59} -> 1.3.1.9] -> {2.3.1.179, 2.3.1.199, 2.3.1.41} -> 1.1.1.100
path_fco00061.kgml:
path_fco00061.kgml: Found a trail of span 15 containing skipped vertices
path_fco00061.kgml: 258 -> 142 -> [268 -> 263] -> 133 -> 130 -> [270 -> 265] -> 122 -> 119 -> [276 -> 266] -> 111 -> 108 -> [278 -> 274] -> 100 -> 97 -> [280 -> 281] -> 89 -> [86 -> 283 -> 19] -> 78 -> 75 -> [286 -> 287] -> 256 -> 54
path_fco00061.kgml: R04355 -> R04533 -> [R04428 -> R04429] -> R04952 -> R04953 -> [R04954 -> R04955] -> R04957 -> R04536 -> [R04537 -> R04958] -> R04960 -> R04534 -> [R04535 -> R04961] -> R04963 -> R04964 -> [R04965 -> R04724] -> R04726 -> [R04566 -> R04568 -> R04966] -> R04968 -> R04543 -> [R04544 -> R04969] -> R07762 -> R07763
path_fco00061.kgml: {fco:FCOL_11805, fco:FCOL_11865} -> {fco:FCOL_02300, fco:FCOL_11870} -> [{fco:FCOL_00260, fco:FCOL_11760} -> fco:FCOL_07075] -> {fco:FCOL_11805, fco:FCOL_11865} -> {fco:FCOL_02300, fco:FCOL_11870} -> [{fco:FCOL_00260, fco:FCOL_11760} -> fco:FCOL_07075] -> {fco:FCOL_11805, fco:FCOL_11865} -> {fco:FCOL_02300, fco:FCOL_11870} -> [{fco:FCOL_00260, fco:FCOL_11760} -> fco:FCOL_07075] -> {fco:FCOL_11805, fco:FCOL_11865} -> {fco:FCOL_02300, fco:FCOL_11870} -> [{fco:FCOL_00260, fco:FCOL_11760} -> fco:FCOL_07075] -> {fco:FCOL_11805, fco:FCOL_11865} -> {fco:FCOL_02300, fco:FCOL_11870} -> [{fco:FCOL_00260, fco:FCOL_11760} -> fco:FCOL_07075] -> {fco:FCOL_11805, fco:FCOL_11865} -> [{fco:FCOL_02300, fco:FCOL_11870} -> {fco:FCOL_00260, fco:FCOL_11760} -> fco:FCOL_05880] -> {fco:FCOL_11805, fco:FCOL_11865} -> {fco:FCOL_02300, fco:FCOL_11870} -> [{fco:FCOL_00260, fco:FCOL_11760} -> fco:FCOL_07075] -> {fco:FCOL_11805, fco:FCOL_11865} -> {fco:FCOL_02300, fco:FCOL_11870}
path_fco00061.kgml: {2.3.1.179, 2.3.1.41, 2.3.1.85, 2.3.1.86} -> {1.1.1.100, 2.3.1.85, 2.3.1.86} -> [{2.3.1.85, 2.3.1.86, 4.2.1.59} -> 1.3.1.9] -> {2.3.1.179, 2.3.1.41, 2.3.1.85, 2.3.1.86} -> {1.1.1.100, 2.3.1.85, 2.3.1.86} -> [{2.3.1.85, 2.3.1.86, 4.2.1.59} -> 1.3.1.9] -> {2.3.1.179, 2.3.1.41, 2.3.1.85, 2.3.1.86} -> {1.1.1.100, 2.3.1.85, 2.3.1.86} -> [{2.3.1.85, 2.3.1.86, 4.2.1.59} -> 1.3.1.9] -> {2.3.1.179, 2.3.1.41, 2.3.1.85, 2.3.1.86} -> {1.1.1.100, 2.3.1.85, 2.3.1.86} -> [{2.3.1.85, 2.3.1.86, 4.2.1.59} -> 1.3.1.9] -> {2.3.1.179, 2.3.1.41, 2.3.1.85, 2.3.1.86} -> {1.1.1.100, 2.3.1.85, 2.3.1.86} -> [{2.3.1.85, 2.3.1.86, 4.2.1.59} -> 1.3.1.9] -> {2.3.1.179, 2.3.1.41, 2.3.1.85, 2.3.1.86} -> [{1.1.1.100, 2.3.1.85, 2.3.1.86} -> {2.3.1.85, 2.3.1.86, 4.2.1.59} -> 1.3.1.9] -> {2.3.1.179, 2.3.1.41, 2.3.1.85, 2.3.1.86} -> {1.1.1.100, 2.3.1.85, 2.3.1.86} -> [{2.3.1.85, 2.3.1.86, 4.2.1.59} -> 1.3.1.9] -> {2.3.1.179, 2.3.1.199, 2.3.1.41} -> 1.1.1.100
path_fco00061.kgml:
path_fco00061.kgml: Found a trail of span 15 containing skipped vertices
path_fco00061.kgml: 258 -> 142 -> [268 -> 263] -> 133 -> 130 -> [270 -> 265] -> 122 -> 119 -> [276 -> 266] -> 111 -> 108 -> [278 -> 274] -> 100 -> 97 -> [280 -> 281] -> 89 -> 86 -> [283 -> 19] -> 78 -> 75 -> [286 -> 18 -> 256] -> 54
path_fco00061.kgml: R04355 -> R04533 -> [R04428 -> R04429] -> R04952 -> R04953 -> [R04954 -> R04955] -> R04957 -> R04536 -> [R04537 -> R04958] -> R04960 -> R04534 -> [R04535 -> R04961] -> R04963 -> R04964 -> [R04965 -> R04724] -> R04726 -> R04566 -> [R04568 -> R04966] -> R04968 -> R04543 -> [R04544 -> R04969 -> R07762] -> R07763
path_fco00061.kgml: {fco:FCOL_11805, fco:FCOL_11865} -> {fco:FCOL_02300, fco:FCOL_11870} -> [{fco:FCOL_00260, fco:FCOL_11760} -> fco:FCOL_07075] -> {fco:FCOL_11805, fco:FCOL_11865} -> {fco:FCOL_02300, fco:FCOL_11870} -> [{fco:FCOL_00260, fco:FCOL_11760} -> fco:FCOL_07075] -> {fco:FCOL_11805, fco:FCOL_11865} -> {fco:FCOL_02300, fco:FCOL_11870} -> [{fco:FCOL_00260, fco:FCOL_11760} -> fco:FCOL_07075] -> {fco:FCOL_11805, fco:FCOL_11865} -> {fco:FCOL_02300, fco:FCOL_11870} -> [{fco:FCOL_00260, fco:FCOL_11760} -> fco:FCOL_07075] -> {fco:FCOL_11805, fco:FCOL_11865} -> {fco:FCOL_02300, fco:FCOL_11870} -> [{fco:FCOL_00260, fco:FCOL_11760} -> fco:FCOL_07075] -> {fco:FCOL_11805, fco:FCOL_11865} -> {fco:FCOL_02300, fco:FCOL_11870} -> [{fco:FCOL_00260, fco:FCOL_11760} -> fco:FCOL_05880] -> {fco:FCOL_11805, fco:FCOL_11865} -> {fco:FCOL_02300, fco:FCOL_11870} -> [{fco:FCOL_00260, fco:FCOL_11760} -> fco:FCOL_05880 -> {fco:FCOL_11805, fco:FCOL_11865}] -> {fco:FCOL_02300, fco:FCOL_11870}
path_fco00061.kgml: {2.3.1.179, 2.3.1.41, 2.3.1.85, 2.3.1.86} -> {1.1.1.100, 2.3.1.85, 2.3.1.86} -> [{2.3.1.85, 2.3.1.86, 4.2.1.59} -> 1.3.1.9] -> {2.3.1.179, 2.3.1.41, 2.3.1.85, 2.3.1.86} -> {1.1.1.100, 2.3.1.85, 2.3.1.86} -> [{2.3.1.85, 2.3.1.86, 4.2.1.59} -> 1.3.1.9] -> {2.3.1.179, 2.3.1.41, 2.3.1.85, 2.3.1.86} -> {1.1.1.100, 2.3.1.85, 2.3.1.86} -> [{2.3.1.85, 2.3.1.86, 4.2.1.59} -> 1.3.1.9] -> {2.3.1.179, 2.3.1.41, 2.3.1.85, 2.3.1.86} -> {1.1.1.100, 2.3.1.85, 2.3.1.86} -> [{2.3.1.85, 2.3.1.86, 4.2.1.59} -> 1.3.1.9] -> {2.3.1.179, 2.3.1.41, 2.3.1.85, 2.3.1.86} -> {1.1.1.100, 2.3.1.85, 2.3.1.86} -> [{2.3.1.85, 2.3.1.86, 4.2.1.59} -> 1.3.1.9] -> {2.3.1.179, 2.3.1.41, 2.3.1.85, 2.3.1.86} -> {1.1.1.100, 2.3.1.85, 2.3.1.86} -> [{2.3.1.85, 2.3.1.86, 4.2.1.59} -> 1.3.1.9] -> {2.3.1.179, 2.3.1.41, 2.3.1.85, 2.3.1.86} -> {1.1.1.100, 2.3.1.85, 2.3.1.86} -> [{2.3.1.85, 2.3.1.86, 4.2.1.59} -> 1.3.1.9 -> {2.3.1.179, 2.3.1.199, 2.3.1.41}] -> 1.1.1.100
path_fco00061.kgml:
path_fco00061.kgml: Found a trail of span 15 containing skipped vertices
path_fco00061.kgml: 258 -> 142 -> [268 -> 263] -> 133 -> 130 -> [270 -> 265] -> 122 -> 119 -> [276 -> 266] -> 111 -> 108 -> [278 -> 274] -> 100 -> 97 -> [280 -> 281] -> 89 -> 86 -> [283 -> 19 -> 58] -> 75 -> [286 -> 287] -> 256 -> 54
path_fco00061.kgml: R04355 -> R04533 -> [R04428 -> R04429] -> R04952 -> R04953 -> [R04954 -> R04955] -> R04957 -> R04536 -> [R04537 -> R04958] -> R04960 -> R04534 -> [R04535 -> R04961] -> R04963 -> R04964 -> [R04965 -> R04724] -> R04726 -> R04566 -> [R04568 -> R04966 -> R04968] -> R04543 -> [R04544 -> R04969] -> R07762 -> R07763
path_fco00061.kgml: {fco:FCOL_11805, fco:FCOL_11865} -> {fco:FCOL_02300, fco:FCOL_11870} -> [{fco:FCOL_00260, fco:FCOL_11760} -> fco:FCOL_07075] -> {fco:FCOL_11805, fco:FCOL_11865} -> {fco:FCOL_02300, fco:FCOL_11870} -> [{fco:FCOL_00260, fco:FCOL_11760} -> fco:FCOL_07075] -> {fco:FCOL_11805, fco:FCOL_11865} -> {fco:FCOL_02300, fco:FCOL_11870} -> [{fco:FCOL_00260, fco:FCOL_11760} -> fco:FCOL_07075] -> {fco:FCOL_11805, fco:FCOL_11865} -> {fco:FCOL_02300, fco:FCOL_11870} -> [{fco:FCOL_00260, fco:FCOL_11760} -> fco:FCOL_07075] -> {fco:FCOL_11805, fco:FCOL_11865} -> {fco:FCOL_02300, fco:FCOL_11870} -> [{fco:FCOL_00260, fco:FCOL_11760} -> fco:FCOL_07075] -> {fco:FCOL_11805, fco:FCOL_11865} -> {fco:FCOL_02300, fco:FCOL_11870} -> [{fco:FCOL_00260, fco:FCOL_11760} -> fco:FCOL_05880 -> fco:FCOL_13200] -> {fco:FCOL_02300, fco:FCOL_11870} -> [{fco:FCOL_00260, fco:FCOL_11760} -> fco:FCOL_07075] -> {fco:FCOL_11805, fco:FCOL_11865} -> {fco:FCOL_02300, fco:FCOL_11870}
path_fco00061.kgml: {2.3.1.179, 2.3.1.41, 2.3.1.85, 2.3.1.86} -> {1.1.1.100, 2.3.1.85, 2.3.1.86} -> [{2.3.1.85, 2.3.1.86, 4.2.1.59} -> 1.3.1.9] -> {2.3.1.179, 2.3.1.41, 2.3.1.85, 2.3.1.86} -> {1.1.1.100, 2.3.1.85, 2.3.1.86} -> [{2.3.1.85, 2.3.1.86, 4.2.1.59} -> 1.3.1.9] -> {2.3.1.179, 2.3.1.41, 2.3.1.85, 2.3.1.86} -> {1.1.1.100, 2.3.1.85, 2.3.1.86} -> [{2.3.1.85, 2.3.1.86, 4.2.1.59} -> 1.3.1.9] -> {2.3.1.179, 2.3.1.41, 2.3.1.85, 2.3.1.86} -> {1.1.1.100, 2.3.1.85, 2.3.1.86} -> [{2.3.1.85, 2.3.1.86, 4.2.1.59} -> 1.3.1.9] -> {2.3.1.179, 2.3.1.41, 2.3.1.85, 2.3.1.86} -> {1.1.1.100, 2.3.1.85, 2.3.1.86} -> [{2.3.1.85, 2.3.1.86, 4.2.1.59} -> 1.3.1.9] -> {2.3.1.179, 2.3.1.41, 2.3.1.85, 2.3.1.86} -> {1.1.1.100, 2.3.1.85, 2.3.1.86} -> [{2.3.1.85, 2.3.1.86, 4.2.1.59} -> 1.3.1.9 -> {2.3.1.179, 2.3.1.41, 2.3.1.85, 2.3.1.86}] -> {1.1.1.100, 2.3.1.85, 2.3.1.86} -> [{2.3.1.85, 2.3.1.86, 4.2.1.59} -> 1.3.1.9] -> {2.3.1.179, 2.3.1.199, 2.3.1.41} -> 1.1.1.100
path_fco00061.kgml:
path_fco00061.kgml: Found a trail of span 15 containing skipped vertices
path_fco00061.kgml: 258 -> 142 -> [268 -> 263] -> 133 -> 130 -> [270 -> 265] -> 122 -> 119 -> [276 -> 266] -> 111 -> 108 -> [278 -> 274 -> 60] -> 97 -> [280 -> 281] -> 89 -> 86 -> [283 -> 19] -> 78 -> 75 -> [286 -> 287] -> 256 -> 54
path_fco00061.kgml: R04355 -> R04533 -> [R04428 -> R04429] -> R04952 -> R04953 -> [R04954 -> R04955] -> R04957 -> R04536 -> [R04537 -> R04958] -> R04960 -> R04534 -> [R04535 -> R04961 -> R04963] -> R04964 -> [R04965 -> R04724] -> R04726 -> R04566 -> [R04568 -> R04966] -> R04968 -> R04543 -> [R04544 -> R04969] -> R07762 -> R07763
path_fco00061.kgml: {fco:FCOL_11805, fco:FCOL_11865} -> {fco:FCOL_02300, fco:FCOL_11870} -> [{fco:FCOL_00260, fco:FCOL_11760} -> fco:FCOL_07075] -> {fco:FCOL_11805, fco:FCOL_11865} -> {fco:FCOL_02300, fco:FCOL_11870} -> [{fco:FCOL_00260, fco:FCOL_11760} -> fco:FCOL_07075] -> {fco:FCOL_11805, fco:FCOL_11865} -> {fco:FCOL_02300, fco:FCOL_11870} -> [{fco:FCOL_00260, fco:FCOL_11760} -> fco:FCOL_07075] -> {fco:FCOL_11805, fco:FCOL_11865} -> {fco:FCOL_02300, fco:FCOL_11870} -> [{fco:FCOL_00260, fco:FCOL_11760} -> fco:FCOL_07075 -> fco:FCOL_13200] -> {fco:FCOL_02300, fco:FCOL_11870} -> [{fco:FCOL_00260, fco:FCOL_11760} -> fco:FCOL_07075] -> {fco:FCOL_11805, fco:FCOL_11865} -> {fco:FCOL_02300, fco:FCOL_11870} -> [{fco:FCOL_00260, fco:FCOL_11760} -> fco:FCOL_05880] -> {fco:FCOL_11805, fco:FCOL_11865} -> {fco:FCOL_02300, fco:FCOL_11870} -> [{fco:FCOL_00260, fco:FCOL_11760} -> fco:FCOL_07075] -> {fco:FCOL_11805, fco:FCOL_11865} -> {fco:FCOL_02300, fco:FCOL_11870}
path_fco00061.kgml: {2.3.1.179, 2.3.1.41, 2.3.1.85, 2.3.1.86} -> {1.1.1.100, 2.3.1.85, 2.3.1.86} -> [{2.3.1.85, 2.3.1.86, 4.2.1.59} -> 1.3.1.9] -> {2.3.1.179, 2.3.1.41, 2.3.1.85, 2.3.1.86} -> {1.1.1.100, 2.3.1.85, 2.3.1.86} -> [{2.3.1.85, 2.3.1.86, 4.2.1.59} -> 1.3.1.9] -> {2.3.1.179, 2.3.1.41, 2.3.1.85, 2.3.1.86} -> {1.1.1.100, 2.3.1.85, 2.3.1.86} -> [{2.3.1.85, 2.3.1.86, 4.2.1.59} -> 1.3.1.9] -> {2.3.1.179, 2.3.1.41, 2.3.1.85, 2.3.1.86} -> {1.1.1.100, 2.3.1.85, 2.3.1.86} -> [{2.3.1.85, 2.3.1.86, 4.2.1.59} -> 1.3.1.9 -> {2.3.1.179, 2.3.1.41, 2.3.1.85, 2.3.1.86}] -> {1.1.1.100, 2.3.1.85, 2.3.1.86} -> [{2.3.1.85, 2.3.1.86, 4.2.1.59} -> 1.3.1.9] -> {2.3.1.179, 2.3.1.41, 2.3.1.85, 2.3.1.86} -> {1.1.1.100, 2.3.1.85, 2.3.1.86} -> [{2.3.1.85, 2.3.1.86, 4.2.1.59} -> 1.3.1.9] -> {2.3.1.179, 2.3.1.41, 2.3.1.85, 2.3.1.86} -> {1.1.1.100, 2.3.1.85, 2.3.1.86} -> [{2.3.1.85, 2.3.1.86, 4.2.1.59} -> 1.3.1.9] -> {2.3.1.179, 2.3.1.199, 2.3.1.41} -> 1.1.1.100
path_fco00061.kgml:
path_fco00061.kgml: Found a trail of span 15 containing skipped vertices
path_fco00061.kgml: 258 -> 142 -> [268 -> 263] -> 133 -> 130 -> [270 -> 265] -> 122 -> 119 -> [276 -> 266 -> 61] -> 108 -> [278 -> 274] -> 100 -> 97 -> [280 -> 281] -> 89 -> 86 -> [283 -> 19] -> 78 -> 75 -> [286 -> 287] -> 256 -> 54
path_fco00061.kgml: R04355 -> R04533 -> [R04428 -> R04429] -> R04952 -> R04953 -> [R04954 -> R04955] -> R04957 -> R04536 -> [R04537 -> R04958 -> R04960] -> R04534 -> [R04535 -> R04961] -> R04963 -> R04964 -> [R04965 -> R04724] -> R04726 -> R04566 -> [R04568 -> R04966] -> R04968 -> R04543 -> [R04544 -> R04969] -> R07762 -> R07763
path_fco00061.kgml: {fco:FCOL_11805, fco:FCOL_11865} -> {fco:FCOL_02300, fco:FCOL_11870} -> [{fco:FCOL_00260, fco:FCOL_11760} -> fco:FCOL_07075] -> {fco:FCOL_11805, fco:FCOL_11865} -> {fco:FCOL_02300, fco:FCOL_11870} -> [{fco:FCOL_00260, fco:FCOL_11760} -> fco:FCOL_07075] -> {fco:FCOL_11805, fco:FCOL_11865} -> {fco:FCOL_02300, fco:FCOL_11870} -> [{fco:FCOL_00260, fco:FCOL_11760} -> fco:FCOL_07075 -> fco:FCOL_13200] -> {fco:FCOL_02300, fco:FCOL_11870} -> [{fco:FCOL_00260, fco:FCOL_11760} -> fco:FCOL_07075] -> {fco:FCOL_11805, fco:FCOL_11865} -> {fco:FCOL_02300, fco:FCOL_11870} -> [{fco:FCOL_00260, fco:FCOL_11760} -> fco:FCOL_07075] -> {fco:FCOL_11805, fco:FCOL_11865} -> {fco:FCOL_02300, fco:FCOL_11870} -> [{fco:FCOL_00260, fco:FCOL_11760} -> fco:FCOL_05880] -> {fco:FCOL_11805, fco:FCOL_11865} -> {fco:FCOL_02300, fco:FCOL_11870} -> [{fco:FCOL_00260, fco:FCOL_11760} -> fco:FCOL_07075] -> {fco:FCOL_11805, fco:FCOL_11865} -> {fco:FCOL_02300, fco:FCOL_11870}
path_fco00061.kgml: {2.3.1.179, 2.3.1.41, 2.3.1.85, 2.3.1.86} -> {1.1.1.100, 2.3.1.85, 2.3.1.86} -> [{2.3.1.85, 2.3.1.86, 4.2.1.59} -> 1.3.1.9] -> {2.3.1.179, 2.3.1.41, 2.3.1.85, 2.3.1.86} -> {1.1.1.100, 2.3.1.85, 2.3.1.86} -> [{2.3.1.85, 2.3.1.86, 4.2.1.59} -> 1.3.1.9] -> {2.3.1.179, 2.3.1.41, 2.3.1.85, 2.3.1.86} -> {1.1.1.100, 2.3.1.85, 2.3.1.86} -> [{2.3.1.85, 2.3.1.86, 4.2.1.59} -> 1.3.1.9 -> {2.3.1.179, 2.3.1.41, 2.3.1.85, 2.3.1.86}] -> {1.1.1.100, 2.3.1.85, 2.3.1.86} -> [{2.3.1.85, 2.3.1.86, 4.2.1.59} -> 1.3.1.9] -> {2.3.1.179, 2.3.1.41, 2.3.1.85, 2.3.1.86} -> {1.1.1.100, 2.3.1.85, 2.3.1.86} -> [{2.3.1.85, 2.3.1.86, 4.2.1.59} -> 1.3.1.9] -> {2.3.1.179, 2.3.1.41, 2.3.1.85, 2.3.1.86} -> {1.1.1.100, 2.3.1.85, 2.3.1.86} -> [{2.3.1.85, 2.3.1.86, 4.2.1.59} -> 1.3.1.9] -> {2.3.1.179, 2.3.1.41, 2.3.1.85, 2.3.1.86} -> {1.1.1.100, 2.3.1.85, 2.3.1.86} -> [{2.3.1.85, 2.3.1.86, 4.2.1.59} -> 1.3.1.9] -> {2.3.1.179, 2.3.1.199, 2.3.1.41} -> 1.1.1.100
path_fco00061.kgml:
path_fco00061.kgml: Found a trail of span 15 containing skipped vertices
path_fco00061.kgml: 258 -> 142 -> [268 -> 263] -> 133 -> 130 -> [270 -> 265] -> 122 -> 119 -> [276 -> 266] -> 111 -> [108 -> 278 -> 274] -> 100 -> 97 -> [280 -> 281] -> 89 -> 86 -> [283 -> 19] -> 78 -> 75 -> [286 -> 287] -> 256 -> 54
path_fco00061.kgml: R04355 -> R04533 -> [R04428 -> R04429] -> R04952 -> R04953 -> [R04954 -> R04955] -> R04957 -> R04536 -> [R04537 -> R04958] -> R04960 -> [R04534 -> R04535 -> R04961] -> R04963 -> R04964 -> [R04965 -> R04724] -> R04726 -> R04566 -> [R04568 -> R04966] -> R04968 -> R04543 -> [R04544 -> R04969] -> R07762 -> R07763
path_fco00061.kgml: {fco:FCOL_11805, fco:FCOL_11865} -> {fco:FCOL_02300, fco:FCOL_11870} -> [{fco:FCOL_00260, fco:FCOL_11760} -> fco:FCOL_07075] -> {fco:FCOL_11805, fco:FCOL_11865} -> {fco:FCOL_02300, fco:FCOL_11870} -> [{fco:FCOL_00260, fco:FCOL_11760} -> fco:FCOL_07075] -> {fco:FCOL_11805, fco:FCOL_11865} -> {fco:FCOL_02300, fco:FCOL_11870} -> [{fco:FCOL_00260, fco:FCOL_11760} -> fco:FCOL_07075] -> {fco:FCOL_11805, fco:FCOL_11865} -> [{fco:FCOL_02300, fco:FCOL_11870} -> {fco:FCOL_00260, fco:FCOL_11760} -> fco:FCOL_07075] -> {fco:FCOL_11805, fco:FCOL_11865} -> {fco:FCOL_02300, fco:FCOL_11870} -> [{fco:FCOL_00260, fco:FCOL_11760} -> fco:FCOL_07075] -> {fco:FCOL_11805, fco:FCOL_11865} -> {fco:FCOL_02300, fco:FCOL_11870} -> [{fco:FCOL_00260, fco:FCOL_11760} -> fco:FCOL_05880] -> {fco:FCOL_11805, fco:FCOL_11865} -> {fco:FCOL_02300, fco:FCOL_11870} -> [{fco:FCOL_00260, fco:FCOL_11760} -> fco:FCOL_07075] -> {fco:FCOL_11805, fco:FCOL_11865} -> {fco:FCOL_02300, fco:FCOL_11870}
path_fco00061.kgml: {2.3.1.179, 2.3.1.41, 2.3.1.85, 2.3.1.86} -> {1.1.1.100, 2.3.1.85, 2.3.1.86} -> [{2.3.1.85, 2.3.1.86, 4.2.1.59} -> 1.3.1.9] -> {2.3.1.179, 2.3.1.41, 2.3.1.85, 2.3.1.86} -> {1.1.1.100, 2.3.1.85, 2.3.1.86} -> [{2.3.1.85, 2.3.1.86, 4.2.1.59} -> 1.3.1.9] -> {2.3.1.179, 2.3.1.41, 2.3.1.85, 2.3.1.86} -> {1.1.1.100, 2.3.1.85, 2.3.1.86} -> [{2.3.1.85, 2.3.1.86, 4.2.1.59} -> 1.3.1.9] -> {2.3.1.179, 2.3.1.41, 2.3.1.85, 2.3.1.86} -> [{1.1.1.100, 2.3.1.85, 2.3.1.86} -> {2.3.1.85, 2.3.1.86, 4.2.1.59} -> 1.3.1.9] -> {2.3.1.179, 2.3.1.41, 2.3.1.85, 2.3.1.86} -> {1.1.1.100, 2.3.1.85, 2.3.1.86} -> [{2.3.1.85, 2.3.1.86, 4.2.1.59} -> 1.3.1.9] -> {2.3.1.179, 2.3.1.41, 2.3.1.85, 2.3.1.86} -> {1.1.1.100, 2.3.1.85, 2.3.1.86} -> [{2.3.1.85, 2.3.1.86, 4.2.1.59} -> 1.3.1.9] -> {2.3.1.179, 2.3.1.41, 2.3.1.85, 2.3.1.86} -> {1.1.1.100, 2.3.1.85, 2.3.1.86} -> [{2.3.1.85, 2.3.1.86, 4.2.1.59} -> 1.3.1.9] -> {2.3.1.179, 2.3.1.199, 2.3.1.41} -> 1.1.1.100
path_fco00061.kgml:
path_fco00061.kgml: Found a trail of span 15 containing skipped vertices
path_fco00061.kgml: 258 -> 142 -> [268 -> 263] -> 133 -> 130 -> [270 -> 265 -> 122] -> 119 -> [276 -> 266] -> 111 -> 108 -> [278 -> 274] -> 100 -> 97 -> [280 -> 281] -> 89 -> 86 -> [283 -> 19] -> 78 -> 75 -> [286 -> 287] -> 256 -> 54
path_fco00061.kgml: R04355 -> R04533 -> [R04428 -> R04429] -> R04952 -> R04953 -> [R04954 -> R04955 -> R04957] -> R04536 -> [R04537 -> R04958] -> R04960 -> R04534 -> [R04535 -> R04961] -> R04963 -> R04964 -> [R04965 -> R04724] -> R04726 -> R04566 -> [R04568 -> R04966] -> R04968 -> R04543 -> [R04544 -> R04969] -> R07762 -> R07763
path_fco00061.kgml: {fco:FCOL_11805, fco:FCOL_11865} -> {fco:FCOL_02300, fco:FCOL_11870} -> [{fco:FCOL_00260, fco:FCOL_11760} -> fco:FCOL_07075] -> {fco:FCOL_11805, fco:FCOL_11865} -> {fco:FCOL_02300, fco:FCOL_11870} -> [{fco:FCOL_00260, fco:FCOL_11760} -> fco:FCOL_07075 -> {fco:FCOL_11805, fco:FCOL_11865}] -> {fco:FCOL_02300, fco:FCOL_11870} -> [{fco:FCOL_00260, fco:FCOL_11760} -> fco:FCOL_07075] -> {fco:FCOL_11805, fco:FCOL_11865} -> {fco:FCOL_02300, fco:FCOL_11870} -> [{fco:FCOL_00260, fco:FCOL_11760} -> fco:FCOL_07075] -> {fco:FCOL_11805, fco:FCOL_11865} -> {fco:FCOL_02300, fco:FCOL_11870} -> [{fco:FCOL_00260, fco:FCOL_11760} -> fco:FCOL_07075] -> {fco:FCOL_11805, fco:FCOL_11865} -> {fco:FCOL_02300, fco:FCOL_11870} -> [{fco:FCOL_00260, fco:FCOL_11760} -> fco:FCOL_05880] -> {fco:FCOL_11805, fco:FCOL_11865} -> {fco:FCOL_02300, fco:FCOL_11870} -> [{fco:FCOL_00260, fco:FCOL_11760} -> fco:FCOL_07075] -> {fco:FCOL_11805, fco:FCOL_11865} -> {fco:FCOL_02300, fco:FCOL_11870}
path_fco00061.kgml: {2.3.1.179, 2.3.1.41, 2.3.1.85, 2.3.1.86} -> {1.1.1.100, 2.3.1.85, 2.3.1.86} -> [{2.3.1.85, 2.3.1.86, 4.2.1.59} -> 1.3.1.9] -> {2.3.1.179, 2.3.1.41, 2.3.1.85, 2.3.1.86} -> {1.1.1.100, 2.3.1.85, 2.3.1.86} -> [{2.3.1.85, 2.3.1.86, 4.2.1.59} -> 1.3.1.9 -> {2.3.1.179, 2.3.1.41, 2.3.1.85, 2.3.1.86}] -> {1.1.1.100, 2.3.1.85, 2.3.1.86} -> [{2.3.1.85, 2.3.1.86, 4.2.1.59} -> 1.3.1.9] -> {2.3.1.179, 2.3.1.41, 2.3.1.85, 2.3.1.86} -> {1.1.1.100, 2.3.1.85, 2.3.1.86} -> [{2.3.1.85, 2.3.1.86, 4.2.1.59} -> 1.3.1.9] -> {2.3.1.179, 2.3.1.41, 2.3.1.85, 2.3.1.86} -> {1.1.1.100, 2.3.1.85, 2.3.1.86} -> [{2.3.1.85, 2.3.1.86, 4.2.1.59} -> 1.3.1.9] -> {2.3.1.179, 2.3.1.41, 2.3.1.85, 2.3.1.86} -> {1.1.1.100, 2.3.1.85, 2.3.1.86} -> [{2.3.1.85, 2.3.1.86, 4.2.1.59} -> 1.3.1.9] -> {2.3.1.179, 2.3.1.41, 2.3.1.85, 2.3.1.86} -> {1.1.1.100, 2.3.1.85, 2.3.1.86} -> [{2.3.1.85, 2.3.1.86, 4.2.1.59} -> 1.3.1.9] -> {2.3.1.179, 2.3.1.199, 2.3.1.41} -> 1.1.1.100
path_fco00061.kgml:
path_fco00061.kgml: Found a trail of span 2 without skipping any vertex
path_fco00061.kgml: 153 -> 262
path_fco00061.kgml: R00742 -> R10707
path_fco00061.kgml: {fco:FCOL_00640, fco:FCOL_04140, fco:FCOL_08100, fco:FCOL_08105} -> {fco:FCOL_06205, fco:FCOL_08110, fco:FCOL_11395, fco:FCOL_11845}
path_fco00061.kgml: 6.4.1.2 -> 2.3.1.180
path_fco00061.kgml:
path_fco00061.kgml: --- 22.27 seconds ---

path_fco00072.kgml: Synthesis and degradation of ketone bodies
path_fco00072.kgml: Initialization took 0.07 seconds
path_fco00072.kgml: (not found)
path_fco00072.kgml: --- 0.11 seconds ---

path_fco00130.kgml: Ubiquinone and other terpenoid-quinone biosynthesis
path_fco00130.kgml: Initialization took 0.13 seconds
path_fco00130.kgml: (not found)
path_fco00130.kgml: --- 0.17 seconds ---

path_fco00190.kgml: Oxidative phosphorylation
path_fco00190.kgml: Initialization took 1.64 seconds
path_fco00190.kgml: (not found)
path_fco00190.kgml: --- 1.67 seconds ---

path_fco00220.kgml: Arginine biosynthesis
path_fco00220.kgml: Initialization took 0.23 seconds
path_fco00220.kgml:
path_fco00220.kgml: Found a trail of span 4 containing skipped vertices
path_fco00220.kgml: 50 -> 51 -> 52 -> 54
path_fco00220.kgml: R02649 -> R03443 -> R02283 -> R00669
path_fco00220.kgml: fco:FCOL_08650 -> fco:FCOL_08665 -> fco:FCOL_08660 -> fco:FCOL_08645
path_fco00220.kgml: 2.7.2.8 -> 1.2.1.38 -> 2.6.1.11 -> {3.5.1.14, 3.5.1.16}
path_fco00220.kgml: Skipped genes: fco:FCOL_08655
path_fco00220.kgml:
path_fco00220.kgml: Found a trail of span 3 containing skipped vertices
path_fco00220.kgml: 50 -> [51] -> 52 -> 54
path_fco00220.kgml: R02649 -> [R03443] -> R02283 -> R00669
path_fco00220.kgml: fco:FCOL_08650 -> [fco:FCOL_08665] -> fco:FCOL_08660 -> fco:FCOL_08645
path_fco00220.kgml: 2.7.2.8 -> [1.2.1.38] -> 2.6.1.11 -> {3.5.1.14, 3.5.1.16}
path_fco00220.kgml: Skipped genes: fco:FCOL_08655
path_fco00220.kgml:
path_fco00220.kgml: Found a trail of span 2 containing skipped vertices
path_fco00220.kgml: 73 -> [45] -> 47
path_fco00220.kgml: R09107 -> [R01954] -> R01086
path_fco00220.kgml: fco:FCOL_08645 -> [fco:FCOL_08670] -> fco:FCOL_08640
path_fco00220.kgml: 3.5.1.16 -> [6.3.4.5] -> 4.3.2.1
path_fco00220.kgml:
path_fco00220.kgml: Found a trail of span 2 containing skipped vertices
path_fco00220.kgml: 50 -> [51 -> 52] -> 54
path_fco00220.kgml: R02649 -> [R03443 -> R02283] -> R00669
path_fco00220.kgml: fco:FCOL_08650 -> [fco:FCOL_08665 -> fco:FCOL_08660] -> fco:FCOL_08645
path_fco00220.kgml: 2.7.2.8 -> [1.2.1.38 -> 2.6.1.11] -> {3.5.1.14, 3.5.1.16}
path_fco00220.kgml:
path_fco00220.kgml: --- 0.46 seconds ---

path_fco00230.kgml: Purine metabolism
path_fco00230.kgml: Initialization took 2.93 seconds
path_fco00230.kgml:
path_fco00230.kgml: Found a trail of span 3 containing skipped vertices
path_fco00230.kgml: 209 -> [184 -> 183] -> 182 -> [180] -> 287
path_fco00230.kgml: R01132 -> [R01135 -> R01083] -> R00127 -> [R02017] -> R01547
path_fco00230.kgml: fco:FCOL_11300 -> [fco:FCOL_03885 -> fco:FCOL_00830] -> fco:FCOL_11295 -> [{fco:FCOL_10245, fco:FCOL_10250}] -> fco:FCOL_11295
path_fco00230.kgml: 2.4.2.8 -> [6.3.4.4 -> 4.3.2.2] -> 2.7.4.3 -> [1.17.4.1] -> {2.7.4.11, 2.7.4.3}
path_fco00230.kgml:
path_fco00230.kgml: --- 4.87 seconds ---

path_fco00240.kgml: Pyrimidine metabolism
path_fco00240.kgml: Initialization took 2.24 seconds
path_fco00240.kgml:
path_fco00240.kgml: Found a trail of span 2 containing skipped vertices
path_fco00240.kgml: 121 -> [102 -> 104] -> 103
path_fco00240.kgml: R00442 -> [R00438 -> R00156] -> R00443
path_fco00240.kgml: {fco:FCOL_10400, fco:FCOL_10405, fco:FCOL_10950} -> [fco:FCOL_03730 -> fco:FCOL_07320] -> {fco:FCOL_10400, fco:FCOL_10405, fco:FCOL_10950}
path_fco00240.kgml: {2.7.7.48, 2.7.7.6} -> [2.7.7.8 -> 2.7.4.6] -> {2.7.7.48, 2.7.7.52, 2.7.7.6}
path_fco00240.kgml:
path_fco00240.kgml: Found a trail of span 2 containing skipped vertices
path_fco00240.kgml: 138 -> [301] -> 147
path_fco00240.kgml: R02024 -> [R01665] -> R01663
path_fco00240.kgml: {fco:FCOL_10245, fco:FCOL_10250} -> [fco:FCOL_00315] -> fco:FCOL_10275
path_fco00240.kgml: 1.17.4.1 -> [{2.7.4.14, 2.7.4.25}] -> 3.5.4.12
path_fco00240.kgml: Skipped genes: fco:FCOL_10255
path_fco00240.kgml:
path_fco00240.kgml: --- 3.73 seconds ---

path_fco00250.kgml: Alanine, aspartate and glutamate metabolism
path_fco00250.kgml: Initialization took 0.69 seconds
path_fco00250.kgml: (not found)
path_fco00250.kgml: --- 0.77 seconds ---

path_fco00260.kgml: Glycine, serine and threonine metabolism
path_fco00260.kgml: Initialization took 0.84 seconds
path_fco00260.kgml:
path_fco00260.kgml: Found a trail of span 2 without skipping any vertex
path_fco00260.kgml: 78 -> 70
path_fco00260.kgml: R04173 -> R01513
path_fco00260.kgml: fco:FCOL_01475 -> {fco:FCOL_01470, fco:FCOL_09550, fco:FCOL_11540}
path_fco00260.kgml: 2.6.1.52 -> 1.1.1.95
path_fco00260.kgml:
path_fco00260.kgml: --- 1.01 seconds ---

path_fco00261.kgml: Monobactam biosynthesis
path_fco00261.kgml: Initialization took 0.07 seconds
path_fco00261.kgml: (not found)
path_fco00261.kgml: --- 0.12 seconds ---

path_fco00270.kgml: Cysteine and methionine metabolism
path_fco00270.kgml: Initialization took 0.73 seconds
path_fco00270.kgml: (not found)
path_fco00270.kgml: --- 0.80 seconds ---

path_fco00280.kgml: Valine, leucine and isoleucine degradation
path_fco00280.kgml: Initialization took 0.53 seconds
path_fco00280.kgml: (not found)
path_fco00280.kgml: --- 0.58 seconds ---

path_fco00281.kgml: Geraniol degradation
path_fco00281.kgml: Initialization took 0.05 seconds
path_fco00281.kgml: (not found)
path_fco00281.kgml: --- 0.10 seconds ---

path_fco00290.kgml: Valine, leucine and isoleucine biosynthesis
path_fco00290.kgml: Initialization took 0.08 seconds
path_fco00290.kgml: (not found)
path_fco00290.kgml: --- 0.11 seconds ---

path_fco00300.kgml: Lysine biosynthesis
path_fco00300.kgml: Initialization took 0.28 seconds
path_fco00300.kgml: (not found)
path_fco00300.kgml: --- 0.33 seconds ---

path_fco00310.kgml: Lysine degradation
path_fco00310.kgml: Initialization took 0.13 seconds
path_fco00310.kgml:
path_fco00310.kgml: Found a trail of span 2 without skipping any vertex
path_fco00310.kgml: 55 -> 73
path_fco00310.kgml: R01940 -> R02571
path_fco00310.kgml: fco:FCOL_09585 -> {fco:FCOL_09580, fco:FCOL_12100}
path_fco00310.kgml: 1.2.4.2 -> 2.3.1.61
path_fco00310.kgml:
path_fco00310.kgml: --- 0.20 seconds ---

path_fco00330.kgml: Arginine and proline metabolism
path_fco00330.kgml: Initialization took 0.33 seconds
path_fco00330.kgml: (not found)
path_fco00330.kgml: --- 0.38 seconds ---

path_fco00340.kgml: Histidine metabolism
path_fco00340.kgml: Initialization took 0.13 seconds
path_fco00340.kgml: (not found)
path_fco00340.kgml: --- 0.19 seconds ---

path_fco00350.kgml: Tyrosine metabolism
path_fco00350.kgml: Initialization took 0.09 seconds
path_fco00350.kgml:
path_fco00350.kgml: Found a trail of span 2 without skipping any vertex
path_fco00350.kgml: 68 -> 63
path_fco00350.kgml: R02521 -> R02519
path_fco00350.kgml: fco:FCOL_10145 -> fco:FCOL_10140
path_fco00350.kgml: 1.13.11.27 -> 1.13.11.5
path_fco00350.kgml:
path_fco00350.kgml: --- 0.19 seconds ---

path_fco00360.kgml: Phenylalanine metabolism
path_fco00360.kgml: Initialization took 0.19 seconds
path_fco00360.kgml: (not found)
path_fco00360.kgml: --- 0.22 seconds ---

path_fco00362.kgml: Benzoate degradation
path_fco00362.kgml: Initialization took 0.08 seconds
path_fco00362.kgml:
path_fco00362.kgml: Found a trail of span 2 without skipping any vertex
path_fco00362.kgml: 238 -> 90
path_fco00362.kgml: R05305 -> R05586
path_fco00362.kgml: fco:FCOL_05850 -> fco:FCOL_05845
path_fco00362.kgml: {1.1.1.259, 1.1.1.35} -> 2.3.1.16
path_fco00362.kgml:
path_fco00362.kgml: --- 0.14 seconds ---

path_fco00380.kgml: Tryptophan metabolism
path_fco00380.kgml: Initialization took 0.23 seconds
path_fco00380.kgml: (not found)
path_fco00380.kgml: --- 0.27 seconds ---

path_fco00410.kgml: beta-Alanine metabolism
path_fco00410.kgml: Initialization took 0.08 seconds
path_fco00410.kgml:
path_fco00410.kgml: Found a trail of span 2 without skipping any vertex
path_fco00410.kgml: 54 -> 50
path_fco00410.kgml: R00489 -> R02473
path_fco00410.kgml: fco:FCOL_13405 -> fco:FCOL_13410
path_fco00410.kgml: {4.1.1.11, 4.1.1.15} -> 6.3.2.1
path_fco00410.kgml:
path_fco00410.kgml: --- 0.16 seconds ---

path_fco00430.kgml: Taurine and hypotaurine metabolism
path_fco00430.kgml: Initialization took 0.05 seconds
path_fco00430.kgml: (not found)
path_fco00430.kgml: --- 0.09 seconds ---

path_fco00440.kgml: Phosphonate and phosphinate metabolism
path_fco00440.kgml: Initialization took 0.04 seconds
path_fco00440.kgml: (not found)
path_fco00440.kgml: --- 0.07 seconds ---

path_fco00450.kgml: Selenocompound metabolism
path_fco00450.kgml: Initialization took 0.13 seconds
path_fco00450.kgml: (not found)
path_fco00450.kgml: --- 0.17 seconds ---

path_fco00460.kgml: Cyanoamino acid metabolism
path_fco00460.kgml: Initialization took 0.08 seconds
path_fco00460.kgml: (not found)
path_fco00460.kgml: --- 0.13 seconds ---

path_fco00471.kgml: D-Glutamine and D-glutamate metabolism
path_fco00471.kgml: Initialization took 0.05 seconds
path_fco00471.kgml: (not found)
path_fco00471.kgml: --- 0.08 seconds ---

path_fco00473.kgml: D-Alanine metabolism
path_fco00473.kgml: Initialization took 0.05 seconds
path_fco00473.kgml: (not found)
path_fco00473.kgml: --- 0.08 seconds ---

path_fco00480.kgml: Glutathione metabolism
path_fco00480.kgml: Initialization took 0.08 seconds
path_fco00480.kgml: (not found)
path_fco00480.kgml: --- 0.12 seconds ---

path_fco00500.kgml: Starch and sucrose metabolism
path_fco00500.kgml: Initialization took 0.05 seconds
path_fco00500.kgml: (not found)
path_fco00500.kgml: --- 0.09 seconds ---

path_fco00520.kgml: Amino sugar and nucleotide sugar metabolism
path_fco00520.kgml: Initialization took 0.28 seconds
path_fco00520.kgml:
path_fco00520.kgml: Found a trail of span 2 without skipping any vertex
path_fco00520.kgml: 43 -> 89
path_fco00520.kgml: R00418 -> R06894
path_fco00520.kgml: fco:FCOL_03635 -> fco:FCOL_03640
path_fco00520.kgml: {5.1.3.2, 5.1.3.7} -> ?
path_fco00520.kgml:
path_fco00520.kgml: --- 0.35 seconds ---

path_fco00521.kgml: Streptomycin biosynthesis
path_fco00521.kgml: Initialization took 0.08 seconds
path_fco00521.kgml:
path_fco00521.kgml: --- 0.21 seconds ---

path_fco00523.kgml: Polyketide sugar unit biosynthesis
path_fco00523.kgml: Initialization took 0.08 seconds
path_fco00523.kgml:
path_fco00523.kgml: --- 0.17 seconds ---

path_fco00525.kgml: Acarbose and validamycin biosynthesis
path_fco00525.kgml: Initialization took 0.04 seconds
path_fco00525.kgml:
path_fco00525.kgml: Found a trail of span 2 without skipping any vertex
path_fco00525.kgml: 58 -> 59
path_fco00525.kgml: R02328 -> R06513
path_fco00525.kgml: {fco:FCOL_03655, fco:FCOL_09490} -> {fco:FCOL_03650, fco:FCOL_08245}
path_fco00525.kgml: 2.7.7.24 -> 4.2.1.46
path_fco00525.kgml:
path_fco00525.kgml: --- 0.11 seconds ---

path_fco00540.kgml: Lipopolysaccharide biosynthesis
path_fco00540.kgml: Initialization took 0.28 seconds
path_fco00540.kgml:
path_fco00540.kgml: Found a trail of span 3 containing skipped vertices
path_fco00540.kgml: 90 -> 89 -> 88
path_fco00540.kgml: R04567 -> R04587 -> R04550
path_fco00540.kgml: fco:FCOL_00265 -> fco:FCOL_00260 -> {fco:FCOL_00255, fco:FCOL_00275}
path_fco00540.kgml: 2.3.1.129 -> 3.5.1.108 -> 2.3.1.191
path_fco00540.kgml: Skipped genes: fco:FCOL_00270
path_fco00540.kgml:
path_fco00540.kgml: Found a trail of span 2 containing skipped vertices
path_fco00540.kgml: 90 -> [89] -> 88
path_fco00540.kgml: R04567 -> [R04587] -> R04550
path_fco00540.kgml: fco:FCOL_00265 -> [fco:FCOL_00260] -> {fco:FCOL_00255, fco:FCOL_00275}
path_fco00540.kgml: 2.3.1.129 -> [3.5.1.108] -> 2.3.1.191
path_fco00540.kgml: Skipped genes: fco:FCOL_00270
path_fco00540.kgml:
path_fco00540.kgml: --- 0.40 seconds ---

path_fco00550.kgml: Peptidoglycan biosynthesis
path_fco00550.kgml: Initialization took 0.33 seconds
path_fco00550.kgml:
path_fco00550.kgml: Found a trail of span 5 containing skipped vertices
path_fco00550.kgml: 33 -> 32 -> 34 -> [23] -> 35 -> 36
path_fco00550.kgml: R03193 -> R02783 -> R02788 -> [R04617] -> R05630 -> R05032
path_fco00550.kgml: fco:FCOL_03830 -> fco:FCOL_03845 -> fco:FCOL_03855 -> [fco:FCOL_10900] -> fco:FCOL_03850 -> fco:FCOL_03835
path_fco00550.kgml: 6.3.2.8 -> 6.3.2.9 -> 6.3.2.13 -> [6.3.2.10] -> 2.7.8.13 -> 2.4.1.227
path_fco00550.kgml: Skipped genes: fco:FCOL_03840
path_fco00550.kgml:
path_fco00550.kgml: Found a trail of span 4 containing skipped vertices
path_fco00550.kgml: 33 -> 32 -> 34 -> [23 -> 35] -> 36
path_fco00550.kgml: R03193 -> R02783 -> R02788 -> [R04617 -> R05630] -> R05032
path_fco00550.kgml: fco:FCOL_03830 -> fco:FCOL_03845 -> fco:FCOL_03855 -> [fco:FCOL_10900 -> fco:FCOL_03850] -> fco:FCOL_03835
path_fco00550.kgml: 6.3.2.8 -> 6.3.2.9 -> 6.3.2.13 -> [6.3.2.10 -> 2.7.8.13] -> 2.4.1.227
path_fco00550.kgml: Skipped genes: fco:FCOL_03850, fco:FCOL_03840
path_fco00550.kgml:
path_fco00550.kgml: Found a trail of span 4 containing skipped vertices
path_fco00550.kgml: 33 -> 32 -> [34 -> 23] -> 35 -> 36
path_fco00550.kgml: R03193 -> R02783 -> [R02788 -> R04617] -> R05630 -> R05032
path_fco00550.kgml: fco:FCOL_03830 -> fco:FCOL_03845 -> [fco:FCOL_03855 -> fco:FCOL_10900] -> fco:FCOL_03850 -> fco:FCOL_03835
path_fco00550.kgml: 6.3.2.8 -> 6.3.2.9 -> [6.3.2.13 -> 6.3.2.10] -> 2.7.8.13 -> 2.4.1.227
path_fco00550.kgml: Skipped genes: fco:FCOL_03840
path_fco00550.kgml:
path_fco00550.kgml: Found a trail of span 3 containing skipped vertices
path_fco00550.kgml: 33 -> 32 -> [34 -> 23 -> 35] -> 36
path_fco00550.kgml: R03193 -> R02783 -> [R02788 -> R04617 -> R05630] -> R05032
path_fco00550.kgml: fco:FCOL_03830 -> fco:FCOL_03845 -> [fco:FCOL_03855 -> fco:FCOL_10900 -> fco:FCOL_03850] -> fco:FCOL_03835
path_fco00550.kgml: 6.3.2.8 -> 6.3.2.9 -> [6.3.2.13 -> 6.3.2.10 -> 2.7.8.13] -> 2.4.1.227
path_fco00550.kgml: Skipped genes: fco:FCOL_03840
path_fco00550.kgml:
path_fco00550.kgml: --- 0.60 seconds ---

path_fco00561.kgml: Glycerolipid metabolism
path_fco00561.kgml: Initialization took 0.13 seconds
path_fco00561.kgml: (not found)
path_fco00561.kgml: --- 0.17 seconds ---

path_fco00562.kgml: Inositol phosphate metabolism
path_fco00562.kgml: Initialization took 0.05 seconds
path_fco00562.kgml: (not found)
path_fco00562.kgml: --- 0.11 seconds ---

path_fco00564.kgml: Glycerophospholipid metabolism
path_fco00564.kgml: Initialization took 0.19 seconds
path_fco00564.kgml:
path_fco00564.kgml: Found a trail of span 2 containing skipped vertices
path_fco00564.kgml: 128 -> [103] -> 135
path_fco00564.kgml: R01799 -> [R01800] -> R02055
path_fco00564.kgml: fco:FCOL_01980 -> [fco:FCOL_12705] -> fco:FCOL_01985
path_fco00564.kgml: 2.7.7.41 -> [2.7.8.8] -> 4.1.1.65
path_fco00564.kgml:
path_fco00564.kgml: --- 0.29 seconds ---

path_fco00590.kgml: Arachidonic acid metabolism
path_fco00590.kgml: Initialization took 0.05 seconds
path_fco00590.kgml: (not found)
path_fco00590.kgml: --- 0.11 seconds ---

path_fco00592.kgml: alpha-Linolenic acid metabolism
path_fco00592.kgml: Initialization took 0.05 seconds
path_fco00592.kgml: (not found)
path_fco00592.kgml: --- 0.11 seconds ---

path_fco00620.kgml: Pyruvate metabolism
path_fco00620.kgml: Initialization took 0.59 seconds
path_fco00620.kgml:
path_fco00620.kgml: Found a trail of span 3 without skipping any vertex
path_fco00620.kgml: 123 -> 55 -> 124
path_fco00620.kgml: R00014 -> R03270 -> R02569
path_fco00620.kgml: {fco:FCOL_04100, fco:FCOL_10875} -> {fco:FCOL_04100, fco:FCOL_10875} -> fco:FCOL_10870
path_fco00620.kgml: {1.2.4.1, 2.2.1.6, 4.1.1.1} -> 1.2.4.1 -> 2.3.1.12
path_fco00620.kgml:
path_fco00620.kgml: --- 0.81 seconds ---

path_fco00625.kgml: Chloroalkane and chloroalkene degradation
path_fco00625.kgml: Initialization took 0.05 seconds
path_fco00625.kgml: (not found)
path_fco00625.kgml: --- 0.08 seconds ---

path_fco00630.kgml: Glyoxylate and dicarboxylate metabolism
path_fco00630.kgml: Initialization took 0.48 seconds
path_fco00630.kgml: (not found)
path_fco00630.kgml: --- 0.53 seconds ---

path_fco00633.kgml: Nitrotoluene degradation
path_fco00633.kgml: Initialization took 0.05 seconds
path_fco00633.kgml: (not found)
path_fco00633.kgml: --- 0.11 seconds ---

path_fco00640.kgml: Propanoate metabolism
path_fco00640.kgml: Initialization took 0.49 seconds
path_fco00640.kgml: (not found)
path_fco00640.kgml: --- 0.54 seconds ---

path_fco00643.kgml: Styrene degradation
path_fco00643.kgml: Initialization took 0.05 seconds
path_fco00643.kgml: (not found)
path_fco00643.kgml: --- 0.11 seconds ---

path_fco00650.kgml: Butanoate metabolism
path_fco00650.kgml: Initialization took 0.19 seconds
path_fco00650.kgml: (not found)
path_fco00650.kgml: --- 0.28 seconds ---

path_fco00670.kgml: One carbon pool by folate
path_fco00670.kgml: Initialization took 0.24 seconds
path_fco00670.kgml:
path_fco00670.kgml: Found a trail of span 4 containing skipped vertices
path_fco00670.kgml: 68 -> [61] -> 52 -> 23 -> 24
path_fco00670.kgml: {R00937, R00940} -> [R00945] -> R02101 -> {R00936, R00939} -> {R02235, R02236}
path_fco00670.kgml: fco:FCOL_04070 -> [fco:FCOL_05710] -> fco:FCOL_04080 -> fco:FCOL_04070 -> fco:FCOL_04070
path_fco00670.kgml: {1.5.1.3, 1.5.1.3} -> [2.1.2.1] -> 2.1.1.45 -> {1.5.1.3, 1.5.1.3} -> {1.5.1.3, 1.5.1.3}
path_fco00670.kgml: Skipped genes: fco:FCOL_04075
path_fco00670.kgml:
path_fco00670.kgml: Found a trail of span 2 containing skipped vertices
path_fco00670.kgml: 54 -> [61] -> 26
path_fco00670.kgml: R00946 -> [R00945] -> {R01224, R07168}
path_fco00670.kgml: {fco:FCOL_03960, fco:FCOL_03965} -> [fco:FCOL_05710] -> fco:FCOL_03955
path_fco00670.kgml: 2.1.1.13 -> [2.1.2.1] -> {1.5.1.20, 1.5.1.20}
path_fco00670.kgml:
path_fco00670.kgml: --- 7.49 seconds ---

path_fco00680.kgml: Methane metabolism
path_fco00680.kgml: Initialization took 0.23 seconds
path_fco00680.kgml:
path_fco00680.kgml: Found a trail of span 2 without skipping any vertex
path_fco00680.kgml: 148 -> 151
path_fco00680.kgml: R01513 -> R04173
path_fco00680.kgml: {fco:FCOL_01470, fco:FCOL_09550, fco:FCOL_11540} -> fco:FCOL_01475
path_fco00680.kgml: 1.1.1.95 -> 2.6.1.52
path_fco00680.kgml:
path_fco00680.kgml: --- 0.31 seconds ---

path_fco00730.kgml: Thiamine metabolism
path_fco00730.kgml: Initialization took 0.18 seconds
path_fco00730.kgml:
path_fco00730.kgml: Found a trail of span 3 without skipping any vertex
path_fco00730.kgml: 94 -> 75 -> 97
path_fco00730.kgml: R03472 -> R04509 -> R10712
path_fco00730.kgml: fco:FCOL_08945 -> fco:FCOL_08955 -> {fco:FCOL_08950, fco:FCOL_08960}
path_fco00730.kgml: 4.1.99.17 -> 2.7.4.7 -> 2.5.1.3
path_fco00730.kgml:
path_fco00730.kgml: Found a trail of span 3 without skipping any vertex
path_fco00730.kgml: 76 -> 75 -> 93
path_fco00730.kgml: R03471 -> R04509 -> R03223
path_fco00730.kgml: fco:FCOL_08955 -> fco:FCOL_08955 -> {fco:FCOL_08950, fco:FCOL_08960}
path_fco00730.kgml: 2.7.1.49 -> 2.7.4.7 -> 2.5.1.3
path_fco00730.kgml:
path_fco00730.kgml: Found a trail of span 3 without skipping any vertex
path_fco00730.kgml: 76 -> 75 -> 97
path_fco00730.kgml: R03471 -> R04509 -> R10712
path_fco00730.kgml: fco:FCOL_08955 -> fco:FCOL_08955 -> {fco:FCOL_08950, fco:FCOL_08960}
path_fco00730.kgml: 2.7.1.49 -> 2.7.4.7 -> 2.5.1.3
path_fco00730.kgml:
path_fco00730.kgml: Found a trail of span 2 containing skipped vertices
path_fco00730.kgml: 94 -> [75] -> 97
path_fco00730.kgml: R03472 -> [R04509] -> R10712
path_fco00730.kgml: fco:FCOL_08945 -> [fco:FCOL_08955] -> {fco:FCOL_08950, fco:FCOL_08960}
path_fco00730.kgml: 4.1.99.17 -> [2.7.4.7] -> 2.5.1.3
path_fco00730.kgml:
path_fco00730.kgml: Found a trail of span 2 containing skipped vertices
path_fco00730.kgml: 94 -> [75] -> 93
path_fco00730.kgml: R03472 -> [R04509] -> R03223
path_fco00730.kgml: fco:FCOL_08945 -> [fco:FCOL_08955] -> {fco:FCOL_08950, fco:FCOL_08960}
path_fco00730.kgml: 4.1.99.17 -> [2.7.4.7] -> 2.5.1.3
path_fco00730.kgml:
path_fco00730.kgml: Found a trail of span 2 without skipping any vertex
path_fco00730.kgml: 91 -> 69
path_fco00730.kgml: R10246 -> R10247
path_fco00730.kgml: fco:FCOL_08970 -> fco:FCOL_08965
path_fco00730.kgml: 4.1.99.19 -> 2.8.1.10
path_fco00730.kgml:
path_fco00730.kgml: Found a trail of span 2 containing skipped vertices
path_fco00730.kgml: 76 -> [75] -> 97
path_fco00730.kgml: R03471 -> [R04509] -> R10712
path_fco00730.kgml: fco:FCOL_08955 -> [fco:FCOL_08955] -> {fco:FCOL_08950, fco:FCOL_08960}
path_fco00730.kgml: 2.7.1.49 -> [2.7.4.7] -> 2.5.1.3
path_fco00730.kgml:
path_fco00730.kgml: Found a trail of span 2 containing skipped vertices
path_fco00730.kgml: 76 -> [75] -> 93
path_fco00730.kgml: R03471 -> [R04509] -> R03223
path_fco00730.kgml: fco:FCOL_08955 -> [fco:FCOL_08955] -> {fco:FCOL_08950, fco:FCOL_08960}
path_fco00730.kgml: 2.7.1.49 -> [2.7.4.7] -> 2.5.1.3
path_fco00730.kgml:
path_fco00730.kgml: --- 0.60 seconds ---

path_fco00740.kgml: Riboflavin metabolism
path_fco00740.kgml: Initialization took 0.07 seconds
path_fco00740.kgml: (not found)
path_fco00740.kgml: --- 0.12 seconds ---

path_fco00750.kgml: Vitamin B6 metabolism
path_fco00750.kgml: Initialization took 0.08 seconds
path_fco00750.kgml: (not found)
path_fco00750.kgml: --- 0.12 seconds ---

path_fco00760.kgml: Nicotinate and nicotinamide metabolism
path_fco00760.kgml: Initialization took 0.23 seconds
path_fco00760.kgml:
path_fco00760.kgml: Found a trail of span 2 without skipping any vertex
path_fco00760.kgml: 71 -> 72
path_fco00760.kgml: R00481 -> R04292
path_fco00760.kgml: fco:FCOL_07640 -> fco:FCOL_07635
path_fco00760.kgml: 1.4.3.16 -> 2.5.1.72
path_fco00760.kgml:
path_fco00760.kgml: --- 0.35 seconds ---

path_fco00770.kgml: Pantothenate and CoA biosynthesis
path_fco00770.kgml: Initialization took 0.18 seconds
path_fco00770.kgml:
path_fco00770.kgml: Found a trail of span 2 without skipping any vertex
path_fco00770.kgml: 93 -> 76
path_fco00770.kgml: R00489 -> R02473
path_fco00770.kgml: fco:FCOL_13405 -> fco:FCOL_13410
path_fco00770.kgml: {4.1.1.11, 4.1.1.15} -> 6.3.2.1
path_fco00770.kgml:
path_fco00770.kgml: --- 0.26 seconds ---

path_fco00780.kgml: Biotin metabolism
path_fco00780.kgml: Initialization took 0.18 seconds
path_fco00780.kgml:
path_fco00780.kgml: Found a trail of span 2 without skipping any vertex
path_fco00780.kgml: 94 -> 53
path_fco00780.kgml: R10115 -> R10116
path_fco00780.kgml: {fco:FCOL_11805, fco:FCOL_11865} -> {fco:FCOL_02300, fco:FCOL_11870}
path_fco00780.kgml: {2.3.1.179, 2.3.1.41} -> 1.1.1.100
path_fco00780.kgml:
path_fco00780.kgml: Found a trail of span 2 without skipping any vertex
path_fco00780.kgml: 64 -> 67
path_fco00780.kgml: R10119 -> R10120
path_fco00780.kgml: {fco:FCOL_11805, fco:FCOL_11865} -> {fco:FCOL_02300, fco:FCOL_11870}
path_fco00780.kgml: {2.3.1.179, 2.3.1.41} -> 1.1.1.100
path_fco00780.kgml:
path_fco00780.kgml: Found a trail of span 2 without skipping any vertex
path_fco00780.kgml: 32 -> 31
path_fco00780.kgml: R03231 -> R03182
path_fco00780.kgml: fco:FCOL_13315 -> fco:FCOL_13310
path_fco00780.kgml: 2.6.1.62 -> 6.3.3.3
path_fco00780.kgml:
path_fco00780.kgml: --- 0.36 seconds ---

path_fco00785.kgml: Lipoic acid metabolism
path_fco00785.kgml: Initialization took 0.05 seconds
path_fco00785.kgml: (not found)
path_fco00785.kgml: --- 0.10 seconds ---

path_fco00790.kgml: Folate biosynthesis
path_fco00790.kgml: Initialization took 0.39 seconds
path_fco00790.kgml:
path_fco00790.kgml: Found a trail of span 2 containing skipped vertices
path_fco00790.kgml: 122 -> 126
path_fco00790.kgml: R09735 -> R11581
path_fco00790.kgml: fco:FCOL_02030 -> fco:FCOL_02040
path_fco00790.kgml: 2.10.1.1 -> 2.7.7.77
path_fco00790.kgml: Skipped genes: fco:FCOL_02035
path_fco00790.kgml:
path_fco00790.kgml: --- 0.55 seconds ---

path_fco00860.kgml: Porphyrin and chlorophyll metabolism
path_fco00860.kgml: Initialization took 1.24 seconds
path_fco00860.kgml:
path_fco00860.kgml: Found a trail of span 6 containing skipped vertices
path_fco00860.kgml: 278 -> [276] -> 274 -> 273 -> 270 -> 269 -> 73
path_fco00860.kgml: R04109 -> [R02272] -> R00036 -> R00084 -> R03165 -> R03197 -> R03220
path_fco00860.kgml: fco:FCOL_09425 -> [fco:FCOL_10615] -> fco:FCOL_09390 -> fco:FCOL_09420 -> {fco:FCOL_09415, fco:FCOL_13470} -> fco:FCOL_09410 -> fco:FCOL_09400
path_fco00860.kgml: 1.2.1.70 -> [5.4.3.8] -> 4.2.1.24 -> 2.5.1.61 -> 4.2.1.75 -> 4.1.1.37 -> 1.3.3.3
path_fco00860.kgml: Skipped genes: fco:FCOL_09395, fco:FCOL_09405
path_fco00860.kgml:
path_fco00860.kgml: Found a trail of span 5 containing skipped vertices
path_fco00860.kgml: 278 -> [276 -> 274] -> 273 -> 270 -> 269 -> 73
path_fco00860.kgml: R04109 -> [R02272 -> R00036] -> R00084 -> R03165 -> R03197 -> R03220
path_fco00860.kgml: fco:FCOL_09425 -> [fco:FCOL_10615 -> fco:FCOL_09390] -> fco:FCOL_09420 -> {fco:FCOL_09415, fco:FCOL_13470} -> fco:FCOL_09410 -> fco:FCOL_09400
path_fco00860.kgml: 1.2.1.70 -> [5.4.3.8 -> 4.2.1.24] -> 2.5.1.61 -> 4.2.1.75 -> 4.1.1.37 -> 1.3.3.3
path_fco00860.kgml: Skipped genes: fco:FCOL_09405
path_fco00860.kgml:
path_fco00860.kgml: Found a trail of span 5 containing skipped vertices
path_fco00860.kgml: 278 -> [276] -> 274 -> [273] -> 270 -> 269 -> 73
path_fco00860.kgml: R04109 -> [R02272] -> R00036 -> [R00084] -> R03165 -> R03197 -> R03220
path_fco00860.kgml: fco:FCOL_09425 -> [fco:FCOL_10615] -> fco:FCOL_09390 -> [fco:FCOL_09420] -> {fco:FCOL_09415, fco:FCOL_13470} -> fco:FCOL_09410 -> fco:FCOL_09400
path_fco00860.kgml: 1.2.1.70 -> [5.4.3.8] -> 4.2.1.24 -> [2.5.1.61] -> 4.2.1.75 -> 4.1.1.37 -> 1.3.3.3
path_fco00860.kgml: Skipped genes: fco:FCOL_09395, fco:FCOL_09420, fco:FCOL_09405
path_fco00860.kgml:
path_fco00860.kgml: Found a trail of span 5 containing skipped vertices
path_fco00860.kgml: 278 -> [276] -> 274 -> 273 -> [270] -> 269 -> 73
path_fco00860.kgml: R04109 -> [R02272] -> R00036 -> R00084 -> [R03165] -> R03197 -> R03220
path_fco00860.kgml: fco:FCOL_09425 -> [fco:FCOL_10615] -> fco:FCOL_09390 -> fco:FCOL_09420 -> [{fco:FCOL_09415, fco:FCOL_13470}] -> fco:FCOL_09410 -> fco:FCOL_09400
path_fco00860.kgml: 1.2.1.70 -> [5.4.3.8] -> 4.2.1.24 -> 2.5.1.61 -> [4.2.1.75] -> 4.1.1.37 -> 1.3.3.3
path_fco00860.kgml: Skipped genes: fco:FCOL_09395, fco:FCOL_09415, fco:FCOL_09405
path_fco00860.kgml:
path_fco00860.kgml: Found a trail of span 4 containing skipped vertices
path_fco00860.kgml: 278 -> [276 -> 274 -> 273] -> 270 -> 269 -> 73
path_fco00860.kgml: R04109 -> [R02272 -> R00036 -> R00084] -> R03165 -> R03197 -> R03220
path_fco00860.kgml: fco:FCOL_09425 -> [fco:FCOL_10615 -> fco:FCOL_09390 -> fco:FCOL_09420] -> {fco:FCOL_09415, fco:FCOL_13470} -> fco:FCOL_09410 -> fco:FCOL_09400
path_fco00860.kgml: 1.2.1.70 -> [5.4.3.8 -> 4.2.1.24 -> 2.5.1.61] -> 4.2.1.75 -> 4.1.1.37 -> 1.3.3.3
path_fco00860.kgml: Skipped genes: fco:FCOL_09420, fco:FCOL_09405
path_fco00860.kgml:
path_fco00860.kgml: Found a trail of span 3 containing skipped vertices
path_fco00860.kgml: 368 -> 309 -> 316
path_fco00860.kgml: R06531 -> R06530 -> R06529
path_fco00860.kgml: fco:FCOL_02480 -> fco:FCOL_02470 -> fco:FCOL_02465
path_fco00860.kgml: 2.7.1.177 -> 4.1.1.81 -> 6.3.1.10
path_fco00860.kgml: Skipped genes: fco:FCOL_02475
path_fco00860.kgml:
path_fco00860.kgml: Found a trail of span 3 containing skipped vertices
path_fco00860.kgml: 274 -> [273 -> 270] -> 269 -> 73
path_fco00860.kgml: R00036 -> [R00084 -> R03165] -> R03197 -> R03220
path_fco00860.kgml: fco:FCOL_09390 -> [fco:FCOL_09420 -> {fco:FCOL_09415, fco:FCOL_13470}] -> fco:FCOL_09410 -> fco:FCOL_09400
path_fco00860.kgml: 4.2.1.24 -> [2.5.1.61 -> 4.2.1.75] -> 4.1.1.37 -> 1.3.3.3
path_fco00860.kgml: Skipped genes: fco:FCOL_09395, fco:FCOL_09405
path_fco00860.kgml:
path_fco00860.kgml: Found a trail of span 3 without skipping any vertex
path_fco00860.kgml: 312 -> 311 -> 310
path_fco00860.kgml: R04148 -> R04594 -> R05223
path_fco00860.kgml: fco:FCOL_05060 -> fco:FCOL_05050 -> fco:FCOL_05055
path_fco00860.kgml: 2.4.2.21 -> 3.1.3.73 -> 2.7.8.26
path_fco00860.kgml:
path_fco00860.kgml: Found a trail of span 2 containing skipped vertices
path_fco00860.kgml: 294 -> 317
path_fco00860.kgml: R05150 -> R05149
path_fco00860.kgml: fco:FCOL_02410 -> fco:FCOL_02420
path_fco00860.kgml: 1.3.1.54 -> 2.1.1.132
path_fco00860.kgml: Skipped genes: fco:FCOL_02415
path_fco00860.kgml:
path_fco00860.kgml: Found a trail of span 2 without skipping any vertex
path_fco00860.kgml: 296 -> 297
path_fco00860.kgml: R05224 -> R05227
path_fco00860.kgml: fco:FCOL_02485 -> fco:FCOL_02385
path_fco00860.kgml: 6.3.5.9 -> 6.6.1.2
path_fco00860.kgml:
path_fco00860.kgml: Found a trail of span 2 containing skipped vertices
path_fco00860.kgml: 302 -> 315
path_fco00860.kgml: R05225 -> R07302
path_fco00860.kgml: fco:FCOL_02475 -> fco:FCOL_02465
path_fco00860.kgml: 6.3.5.10 -> 6.3.1.10
path_fco00860.kgml: Skipped genes: fco:FCOL_02470
path_fco00860.kgml:
path_fco00860.kgml: Found a trail of span 2 containing skipped vertices
path_fco00860.kgml: 302 -> 316
path_fco00860.kgml: R05225 -> R06529
path_fco00860.kgml: fco:FCOL_02475 -> fco:FCOL_02465
path_fco00860.kgml: 6.3.5.10 -> 6.3.1.10
path_fco00860.kgml: Skipped genes: fco:FCOL_02470
path_fco00860.kgml:
path_fco00860.kgml: Found a trail of span 2 without skipping any vertex
path_fco00860.kgml: 282 -> 283
path_fco00860.kgml: R05807 -> R05808
path_fco00860.kgml: fco:FCOL_02440 -> fco:FCOL_02435
path_fco00860.kgml: 4.99.1.3 -> 2.1.1.151
path_fco00860.kgml:
path_fco00860.kgml: Found a trail of span 2 containing skipped vertices
path_fco00860.kgml: 274 -> [273 -> 270 -> 269] -> 73
path_fco00860.kgml: R00036 -> [R00084 -> R03165 -> R03197] -> R03220
path_fco00860.kgml: fco:FCOL_09390 -> [fco:FCOL_09420 -> {fco:FCOL_09415, fco:FCOL_13470} -> fco:FCOL_09410] -> fco:FCOL_09400
path_fco00860.kgml: 4.2.1.24 -> [2.5.1.61 -> 4.2.1.75 -> 4.1.1.37] -> 1.3.3.3
path_fco00860.kgml: Skipped genes: fco:FCOL_09395
path_fco00860.kgml:
path_fco00860.kgml: Found a trail of span 2 containing skipped vertices
path_fco00860.kgml: 271 -> 289
path_fco00860.kgml: R03194 -> R03948
path_fco00860.kgml: fco:FCOL_02445 -> fco:FCOL_02435
path_fco00860.kgml: 2.1.1.107 -> 2.1.1.130
path_fco00860.kgml: Skipped genes: fco:FCOL_02440
path_fco00860.kgml:
path_fco00860.kgml: Found a trail of span 2 containing skipped vertices
path_fco00860.kgml: 312 -> [311] -> 310
path_fco00860.kgml: R04148 -> [R04594] -> R05223
path_fco00860.kgml: fco:FCOL_05060 -> [fco:FCOL_05050] -> fco:FCOL_05055
path_fco00860.kgml: 2.4.2.21 -> [3.1.3.73] -> 2.7.8.26
path_fco00860.kgml:
path_fco00860.kgml: Found a trail of span 2 without skipping any vertex
path_fco00860.kgml: 319 -> 286
path_fco00860.kgml: R07773 -> R05812
path_fco00860.kgml: fco:FCOL_02405 -> fco:FCOL_02410
path_fco00860.kgml: 2.1.1.195 -> 1.3.1.106
path_fco00860.kgml:
path_fco00860.kgml: --- 2.47 seconds ---

path_fco00900.kgml: Terpenoid backbone biosynthesis
path_fco00900.kgml: Initialization took 0.12 seconds
path_fco00900.kgml: (not found)
path_fco00900.kgml: --- 0.17 seconds ---

path_fco00906.kgml: Carotenoid biosynthesis
path_fco00906.kgml: Initialization took 0.05 seconds
path_fco00906.kgml: (not found)
path_fco00906.kgml: --- 0.09 seconds ---

path_fco00910.kgml: Nitrogen metabolism
path_fco00910.kgml: Initialization took 0.23 seconds
path_fco00910.kgml:
path_fco00910.kgml: Found a trail of span 2 containing skipped vertices
path_fco00910.kgml: 125 -> 126
path_fco00910.kgml: {R00783, R00785} -> R00294
path_fco00910.kgml: fco:FCOL_01550 -> {fco:FCOL_01560, fco:FCOL_01565}
path_fco00910.kgml: {1.7.2.1, 1.7.2.1} -> 1.7.2.5
path_fco00910.kgml: Skipped genes: fco:FCOL_01555
path_fco00910.kgml:
path_fco00910.kgml: Found a trail of span 2 containing skipped vertices
path_fco00910.kgml: 34 -> 38
path_fco00910.kgml: {R00783, R00785} -> R00294
path_fco00910.kgml: fco:FCOL_01550 -> {fco:FCOL_01560, fco:FCOL_01565}
path_fco00910.kgml: {1.7.2.1, 1.7.2.1} -> 1.7.2.5
path_fco00910.kgml: Skipped genes: fco:FCOL_01555
path_fco00910.kgml:
path_fco00910.kgml: --- 0.32 seconds ---

path_fco00920.kgml: Sulfur metabolism
path_fco00920.kgml: Initialization took 0.04 seconds
path_fco00920.kgml: (not found)
path_fco00920.kgml: --- 0.07 seconds ---

path_fco00970.kgml: Aminoacyl-tRNA biosynthesis
path_fco00970.kgml: Initialization took 0.73 seconds
path_fco00970.kgml: (not found)
path_fco00970.kgml: --- 0.75 seconds ---

path_fco01040.kgml: Biosynthesis of unsaturated fatty acids
path_fco01040.kgml: Initialization took 0.04 seconds
path_fco01040.kgml: (not found)
path_fco01040.kgml: --- 0.09 seconds ---

--- 78.92 seconds ---
