# Supplementary material for: CoMetGeNe: mining conserved neighborhood patterns in metabolic and genomic contexts
Source: BMC Bioinformatics. 2019 Jan 10;20:19. doi: 10.1186/s12859-018-2542-2 (PMC6327494; doi:10.1186/s12859-018-2542-2)
Supplement: Supplementary file 14 — Trail finding results for completely assembled representative bacterial genomes present in NCBI Genomes. Of the 1,545 fully assembled representative bacterial genomes in NCBI, corresponding entries have been identified in KEGG for 1,467 species, for which trail finding has been performed for all combinations of gap parameters δG and δD ranging from 0 to 3. This additional file is available from https://doi.org/10.6084/m9.figshare.7288769. (GZ 178,532 kb) [file 12859_2018_2542_MOESM14_ESM.gz › results/php_dG3_dD0.hnet]

--- delta_G = 3, delta_D = 0 ---

path_php00010.kgml: Glycolysis / Gluconeogenesis
path_php00010.kgml: Initialization took 1.38 seconds
path_php00010.kgml:
path_php00010.kgml: Found a trail of span 3 without skipping any vertex
path_php00010.kgml: 48 -> 49 -> 50
path_php00010.kgml: R00014 -> R03270 -> R02569
path_php00010.kgml: {php:PhaeoP97_01667, php:PhaeoP97_01776, php:PhaeoP97_01777} -> {php:PhaeoP97_01667, php:PhaeoP97_01776, php:PhaeoP97_01777} -> php:PhaeoP97_01778
path_php00010.kgml: {1.2.4.1, 2.2.1.6, 4.1.1.1} -> 1.2.4.1 -> 2.3.1.12
path_php00010.kgml:
path_php00010.kgml: --- 1.51 seconds ---

path_php00020.kgml: Citrate cycle (TCA cycle)
path_php00020.kgml: Initialization took 0.69 seconds
path_php00020.kgml:
path_php00020.kgml: Found a trail of span 5 containing skipped vertices
path_php00020.kgml: 32 -> 31 -> 28 -> 30 -> 29
path_php00020.kgml: R00405 -> R02570 -> R07618 -> R03316 -> R00621
path_php00020.kgml: {php:PhaeoP97_02993, php:PhaeoP97_02995} -> php:PhaeoP97_02997 -> {php:PhaeoP97_01760, php:PhaeoP97_03001, php:PhaeoP97_04070} -> php:PhaeoP97_02996 -> php:PhaeoP97_02996
path_php00020.kgml: 6.2.1.5 -> 2.3.1.61 -> 1.8.1.4 -> 1.2.4.2 -> 1.2.4.2
path_php00020.kgml: Skipped genes: php:PhaeoP97_02994, php:PhaeoP97_03000, php:PhaeoP97_02998, php:PhaeoP97_02999
path_php00020.kgml:
path_php00020.kgml: Found a trail of span 3 without skipping any vertex
path_php00020.kgml: 75 -> 77 -> 82
path_php00020.kgml: R00014 -> R03270 -> R02569
path_php00020.kgml: {php:PhaeoP97_01667, php:PhaeoP97_01776, php:PhaeoP97_01777} -> {php:PhaeoP97_01667, php:PhaeoP97_01776, php:PhaeoP97_01777} -> php:PhaeoP97_01778
path_php00020.kgml: {1.2.4.1, 2.2.1.6, 4.1.1.1} -> 1.2.4.1 -> 2.3.1.12
path_php00020.kgml:
path_php00020.kgml: --- 0.98 seconds ---

path_php00030.kgml: Pentose phosphate pathway
path_php00030.kgml: Initialization took 0.69 seconds
path_php00030.kgml:
path_php00030.kgml: Found a trail of span 2 without skipping any vertex
path_php00030.kgml: 49 -> 46
path_php00030.kgml: R01830 -> R01641
path_php00030.kgml: {php:PhaeoP97_01725, php:PhaeoP97_03854, php:PhaeoP97_03855} -> {php:PhaeoP97_01725, php:PhaeoP97_03854, php:PhaeoP97_03855}
path_php00030.kgml: 2.2.1.1 -> 2.2.1.1
path_php00030.kgml:
path_php00030.kgml: --- 1.04 seconds ---

path_php00040.kgml: Pentose and glucuronate interconversions
path_php00040.kgml: Initialization took 0.14 seconds
path_php00040.kgml:
path_php00040.kgml: Found a trail of span 2 without skipping any vertex
path_php00040.kgml: 80 -> 87
path_php00040.kgml: R01639 -> R01432
path_php00040.kgml: php:PhaeoP97_01398 -> php:PhaeoP97_01397
path_php00040.kgml: 2.7.1.17 -> 5.3.1.5
path_php00040.kgml:
path_php00040.kgml: --- 0.28 seconds ---

path_php00051.kgml: Fructose and mannose metabolism
path_php00051.kgml: Initialization took 0.39 seconds
path_php00051.kgml:
path_php00051.kgml: Found a trail of span 3 without skipping any vertex
path_php00051.kgml: 84 -> 83 -> 82
path_php00051.kgml: R00885 -> R00888 -> R05692
path_php00051.kgml: {php:PhaeoP97_01970, php:PhaeoP97_04008} -> php:PhaeoP97_04006 -> php:PhaeoP97_04007
path_php00051.kgml: 2.7.7.13 -> 4.2.1.47 -> 1.1.1.271
path_php00051.kgml:
path_php00051.kgml: --- 0.50 seconds ---

path_php00052.kgml: Galactose metabolism
path_php00052.kgml: Initialization took 0.23 seconds
path_php00052.kgml:
path_php00052.kgml: Found a trail of span 6 containing skipped vertices
path_php00052.kgml: 94 -> 70 -> 72 -> 71 -> 69 -> 97
path_php00052.kgml: R01105 -> R01329 -> R01194 -> R02926 -> R01104 -> R01097
path_php00052.kgml: php:PhaeoP97_02459 -> php:PhaeoP97_02453 -> php:PhaeoP97_02453 -> php:PhaeoP97_02453 -> php:PhaeoP97_02453 -> php:PhaeoP97_02455
path_php00052.kgml: 3.2.1.23 -> 3.2.1.22 -> 3.2.1.22 -> 3.2.1.22 -> 3.2.1.22 -> {1.1.1.120, 1.1.1.48}
path_php00052.kgml: Skipped genes: php:PhaeoP97_02458, php:PhaeoP97_02457, php:PhaeoP97_02456, php:PhaeoP97_02454
path_php00052.kgml:
path_php00052.kgml: Found a trail of span 6 containing skipped vertices
path_php00052.kgml: 94 -> 72 -> 69 -> 71 -> 70 -> 86
path_php00052.kgml: R01105 -> R01194 -> R01104 -> R02926 -> R01329 -> {R01094, R01097}
path_php00052.kgml: php:PhaeoP97_02459 -> php:PhaeoP97_02453 -> php:PhaeoP97_02453 -> php:PhaeoP97_02453 -> php:PhaeoP97_02453 -> php:PhaeoP97_02455
path_php00052.kgml: 3.2.1.23 -> 3.2.1.22 -> 3.2.1.22 -> 3.2.1.22 -> 3.2.1.22 -> {1.1.1.48, 1.1.1.120, 1.1.1.48}
path_php00052.kgml: Skipped genes: php:PhaeoP97_02458, php:PhaeoP97_02457, php:PhaeoP97_02456, php:PhaeoP97_02454
path_php00052.kgml:
path_php00052.kgml: Found a trail of span 2 without skipping any vertex
path_php00052.kgml: 83 -> 59
path_php00052.kgml: R03387 -> R01064
path_php00052.kgml: {php:PhaeoP97_02456, php:PhaeoP97_02831} -> php:PhaeoP97_02457
path_php00052.kgml: {2.7.1.178, 2.7.1.58} -> {4.1.2.21, 4.1.2.55}
path_php00052.kgml:
path_php00052.kgml: Found a trail of span 2 containing skipped vertices
path_php00052.kgml: 94 -> 97
path_php00052.kgml: R01105 -> R01097
path_php00052.kgml: php:PhaeoP97_02459 -> php:PhaeoP97_02455
path_php00052.kgml: 3.2.1.23 -> {1.1.1.120, 1.1.1.48}
path_php00052.kgml: Skipped genes: php:PhaeoP97_02458, php:PhaeoP97_02457, php:PhaeoP97_02456
path_php00052.kgml:
path_php00052.kgml: Found a trail of span 2 containing skipped vertices
path_php00052.kgml: 94 -> 86
path_php00052.kgml: R01105 -> {R01094, R01097}
path_php00052.kgml: php:PhaeoP97_02459 -> php:PhaeoP97_02455
path_php00052.kgml: 3.2.1.23 -> {1.1.1.48, 1.1.1.120, 1.1.1.48}
path_php00052.kgml: Skipped genes: php:PhaeoP97_02458, php:PhaeoP97_02457, php:PhaeoP97_02456
path_php00052.kgml:
path_php00052.kgml: Found a trail of span 2 without skipping any vertex
path_php00052.kgml: 79 -> 80
path_php00052.kgml: R00291 -> R00289
path_php00052.kgml: php:PhaeoP97_03502 -> php:PhaeoP97_03501
path_php00052.kgml: 5.1.3.2 -> {2.7.7.64, 2.7.7.9}
path_php00052.kgml:
path_php00052.kgml: --- 70.75 seconds ---

path_php00053.kgml: Ascorbate and aldarate metabolism
path_php00053.kgml: Initialization took 0.13 seconds
path_php00053.kgml: (not found)
path_php00053.kgml: --- 0.17 seconds ---

path_php00061.kgml: Fatty acid biosynthesis
path_php00061.kgml: Initialization took 0.53 seconds
path_php00061.kgml:
path_php00061.kgml: Found a trail of span 4 without skipping any vertex
path_php00061.kgml: 293 -> 277 -> 103 -> 100
path_php00061.kgml: R07639 -> R04535 -> {R04961, R04962} -> R04963
path_php00061.kgml: php:PhaeoP97_02889 -> php:PhaeoP97_02889 -> {php:PhaeoP97_01688, php:PhaeoP97_02891} -> php:PhaeoP97_02890
path_php00061.kgml: 5.3.3.14 -> {2.3.1.85, 2.3.1.86, 4.2.1.59} -> {1.3.1.9, 1.3.1.10, 1.3.1.104, 1.3.1.39, 2.3.1.85, 2.3.1.86} -> {2.3.1.179, 2.3.1.41, 2.3.1.85, 2.3.1.86}
path_php00061.kgml:
path_php00061.kgml: Found a trail of span 3 without skipping any vertex
path_php00061.kgml: 275 -> 114 -> 111
path_php00061.kgml: R04537 -> {R04958, R04959} -> R04960
path_php00061.kgml: php:PhaeoP97_02889 -> {php:PhaeoP97_01688, php:PhaeoP97_02891} -> php:PhaeoP97_02890
path_php00061.kgml: {2.3.1.85, 2.3.1.86, 4.2.1.59} -> {1.3.1.9, 1.3.1.10, 1.3.1.104, 1.3.1.39, 2.3.1.85, 2.3.1.86} -> {2.3.1.179, 2.3.1.41, 2.3.1.85, 2.3.1.86}
path_php00061.kgml:
path_php00061.kgml: Found a trail of span 3 without skipping any vertex
path_php00061.kgml: 125 -> 269 -> 125 -> 122
path_php00061.kgml: {R04955, R04956} -> R04954 -> {R04955, R04956} -> R04957
path_php00061.kgml: {php:PhaeoP97_01688, php:PhaeoP97_02891} -> php:PhaeoP97_02889 -> {php:PhaeoP97_01688, php:PhaeoP97_02891} -> php:PhaeoP97_02890
path_php00061.kgml: {1.3.1.9, 1.3.1.10, 1.3.1.104, 1.3.1.39, 2.3.1.85, 2.3.1.86} -> {2.3.1.85, 2.3.1.86, 4.2.1.59} -> {1.3.1.9, 1.3.1.10, 1.3.1.104, 1.3.1.39, 2.3.1.85, 2.3.1.86} -> {2.3.1.179, 2.3.1.41, 2.3.1.85, 2.3.1.86}
path_php00061.kgml:
path_php00061.kgml: Found a trail of span 3 containing skipped vertices
path_php00061.kgml: 147 -> 259 -> 142
path_php00061.kgml: R01626 -> R04355 -> R04533
path_php00061.kgml: php:PhaeoP97_01806 -> php:PhaeoP97_01801 -> {php:PhaeoP97_00084, php:PhaeoP97_01037, php:PhaeoP97_01805}
path_php00061.kgml: {2.3.1.39, 2.3.1.85, 2.3.1.86} -> {2.3.1.179, 2.3.1.41, 2.3.1.85, 2.3.1.86} -> {1.1.1.100, 2.3.1.85, 2.3.1.86}
path_php00061.kgml: Skipped genes: php:PhaeoP97_01803, php:PhaeoP97_01804
path_php00061.kgml:
path_php00061.kgml: Found a trail of span 3 containing skipped vertices
path_php00061.kgml: 147 -> 53 -> 54
path_php00061.kgml: R01626 -> R07762 -> R07763
path_php00061.kgml: php:PhaeoP97_01806 -> php:PhaeoP97_01801 -> {php:PhaeoP97_00084, php:PhaeoP97_01037, php:PhaeoP97_01805}
path_php00061.kgml: {2.3.1.39, 2.3.1.85, 2.3.1.86} -> {2.3.1.179, 2.3.1.199, 2.3.1.41} -> 1.1.1.100
path_php00061.kgml: Skipped genes: php:PhaeoP97_01803, php:PhaeoP97_01804
path_php00061.kgml:
path_php00061.kgml: Found a trail of span 3 containing skipped vertices
path_php00061.kgml: 147 -> 58 -> 75
path_php00061.kgml: R01626 -> R04968 -> R04543
path_php00061.kgml: php:PhaeoP97_01806 -> php:PhaeoP97_01801 -> {php:PhaeoP97_00084, php:PhaeoP97_01037, php:PhaeoP97_01805}
path_php00061.kgml: {2.3.1.39, 2.3.1.85, 2.3.1.86} -> {2.3.1.179, 2.3.1.41, 2.3.1.85, 2.3.1.86} -> {1.1.1.100, 2.3.1.85, 2.3.1.86}
path_php00061.kgml: Skipped genes: php:PhaeoP97_01803, php:PhaeoP97_01804
path_php00061.kgml:
path_php00061.kgml: Found a trail of span 3 containing skipped vertices
path_php00061.kgml: 147 -> 59 -> 86
path_php00061.kgml: R01626 -> R04726 -> R04566
path_php00061.kgml: php:PhaeoP97_01806 -> php:PhaeoP97_01801 -> {php:PhaeoP97_00084, php:PhaeoP97_01037, php:PhaeoP97_01805}
path_php00061.kgml: {2.3.1.39, 2.3.1.85, 2.3.1.86} -> {2.3.1.179, 2.3.1.41, 2.3.1.85, 2.3.1.86} -> {1.1.1.100, 2.3.1.85, 2.3.1.86}
path_php00061.kgml: Skipped genes: php:PhaeoP97_01803, php:PhaeoP97_01804
path_php00061.kgml:
path_php00061.kgml: Found a trail of span 3 without skipping any vertex
path_php00061.kgml: 285 -> 70 -> 256
path_php00061.kgml: R04544 -> {R04969, R04970} -> R07762
path_php00061.kgml: php:PhaeoP97_02889 -> {php:PhaeoP97_01688, php:PhaeoP97_02891} -> php:PhaeoP97_02890
path_php00061.kgml: {2.3.1.85, 2.3.1.86, 4.2.1.59} -> {1.3.1.9, 1.3.1.10, 1.3.1.104, 1.3.1.39, 2.3.1.85, 2.3.1.86} -> {2.3.1.179, 2.3.1.199, 2.3.1.41}
path_php00061.kgml:
path_php00061.kgml: Found a trail of span 3 without skipping any vertex
path_php00061.kgml: 81 -> 282 -> 81 -> 78
path_php00061.kgml: {R04966, R04967} -> R04568 -> {R04966, R04967} -> R04968
path_php00061.kgml: {php:PhaeoP97_01688, php:PhaeoP97_02891} -> php:PhaeoP97_02889 -> {php:PhaeoP97_01688, php:PhaeoP97_02891} -> php:PhaeoP97_02890
path_php00061.kgml: {1.3.1.9, 1.3.1.10, 1.3.1.104, 1.3.1.39, 2.3.1.85, 2.3.1.86} -> {2.3.1.85, 2.3.1.86, 4.2.1.59} -> {1.3.1.9, 1.3.1.10, 1.3.1.104, 1.3.1.39, 2.3.1.85, 2.3.1.86} -> {2.3.1.179, 2.3.1.41, 2.3.1.85, 2.3.1.86}
path_php00061.kgml:
path_php00061.kgml: Found a trail of span 3 without skipping any vertex
path_php00061.kgml: 279 -> 92 -> 89
path_php00061.kgml: R04965 -> {R04724, R04725} -> R04726
path_php00061.kgml: php:PhaeoP97_02889 -> {php:PhaeoP97_01688, php:PhaeoP97_02891} -> php:PhaeoP97_02890
path_php00061.kgml: {2.3.1.85, 2.3.1.86, 4.2.1.59} -> {1.3.1.9, 1.3.1.10, 1.3.1.104, 1.3.1.39, 2.3.1.85, 2.3.1.86} -> {2.3.1.179, 2.3.1.41, 2.3.1.85, 2.3.1.86}
path_php00061.kgml:
path_php00061.kgml: Found a trail of span 3 without skipping any vertex
path_php00061.kgml: 139 -> 136 -> 133
path_php00061.kgml: R04428 -> {R04429, R04430} -> R04952
path_php00061.kgml: php:PhaeoP97_02889 -> {php:PhaeoP97_01688, php:PhaeoP97_02891} -> php:PhaeoP97_02890
path_php00061.kgml: {2.3.1.85, 2.3.1.86, 4.2.1.59} -> {1.3.1.9, 1.3.1.10, 1.3.1.104, 1.3.1.39, 2.3.1.85, 2.3.1.86} -> {2.3.1.179, 2.3.1.41, 2.3.1.85, 2.3.1.86}
path_php00061.kgml:
path_php00061.kgml: Found a trail of span 3 containing skipped vertices
path_php00061.kgml: 147 -> 63 -> 130
path_php00061.kgml: R01626 -> R04952 -> R04953
path_php00061.kgml: php:PhaeoP97_01806 -> php:PhaeoP97_01801 -> {php:PhaeoP97_00084, php:PhaeoP97_01037, php:PhaeoP97_01805}
path_php00061.kgml: {2.3.1.39, 2.3.1.85, 2.3.1.86} -> {2.3.1.179, 2.3.1.41, 2.3.1.85, 2.3.1.86} -> {1.1.1.100, 2.3.1.85, 2.3.1.86}
path_php00061.kgml: Skipped genes: php:PhaeoP97_01803, php:PhaeoP97_01804
path_php00061.kgml:
path_php00061.kgml: Found a trail of span 3 containing skipped vertices
path_php00061.kgml: 147 -> 62 -> 119
path_php00061.kgml: R01626 -> R04957 -> R04536
path_php00061.kgml: php:PhaeoP97_01806 -> php:PhaeoP97_01801 -> {php:PhaeoP97_00084, php:PhaeoP97_01037, php:PhaeoP97_01805}
path_php00061.kgml: {2.3.1.39, 2.3.1.85, 2.3.1.86} -> {2.3.1.179, 2.3.1.41, 2.3.1.85, 2.3.1.86} -> {1.1.1.100, 2.3.1.85, 2.3.1.86}
path_php00061.kgml: Skipped genes: php:PhaeoP97_01803, php:PhaeoP97_01804
path_php00061.kgml:
path_php00061.kgml: Found a trail of span 3 containing skipped vertices
path_php00061.kgml: 147 -> 61 -> 108
path_php00061.kgml: R01626 -> R04960 -> R04534
path_php00061.kgml: php:PhaeoP97_01806 -> php:PhaeoP97_01801 -> {php:PhaeoP97_00084, php:PhaeoP97_01037, php:PhaeoP97_01805}
path_php00061.kgml: {2.3.1.39, 2.3.1.85, 2.3.1.86} -> {2.3.1.179, 2.3.1.41, 2.3.1.85, 2.3.1.86} -> {1.1.1.100, 2.3.1.85, 2.3.1.86}
path_php00061.kgml: Skipped genes: php:PhaeoP97_01803, php:PhaeoP97_01804
path_php00061.kgml:
path_php00061.kgml: Found a trail of span 3 containing skipped vertices
path_php00061.kgml: 147 -> 60 -> 97
path_php00061.kgml: R01626 -> R04963 -> R04964
path_php00061.kgml: php:PhaeoP97_01806 -> php:PhaeoP97_01801 -> {php:PhaeoP97_00084, php:PhaeoP97_01037, php:PhaeoP97_01805}
path_php00061.kgml: {2.3.1.39, 2.3.1.85, 2.3.1.86} -> {2.3.1.179, 2.3.1.41, 2.3.1.85, 2.3.1.86} -> {1.1.1.100, 2.3.1.85, 2.3.1.86}
path_php00061.kgml: Skipped genes: php:PhaeoP97_01803, php:PhaeoP97_01804
path_php00061.kgml:
path_php00061.kgml: --- 3.76 seconds ---

path_php00071.kgml: Fatty acid degradation
path_php00071.kgml: Initialization took 0.58 seconds
path_php00071.kgml:
path_php00071.kgml: Found a trail of span 6 without skipping any vertex
path_php00071.kgml: 51 -> 50 -> 48 -> 195 -> 41 -> 42
path_php00071.kgml: R04749 -> R04748 -> R01177 -> R00238 -> R01975 -> R03026
path_php00071.kgml: php:PhaeoP97_01199 -> {php:PhaeoP97_01199, php:PhaeoP97_02945} -> {php:PhaeoP97_01200, php:PhaeoP97_02944, php:PhaeoP97_03016, php:PhaeoP97_03228, php:PhaeoP97_03514} -> {php:PhaeoP97_01200, php:PhaeoP97_02944, php:PhaeoP97_03016, php:PhaeoP97_03228, php:PhaeoP97_03514} -> {php:PhaeoP97_01199, php:PhaeoP97_02945} -> php:PhaeoP97_01199
path_php00071.kgml: {4.2.1.17, 4.2.1.74} -> {1.1.1.211, 1.1.1.35} -> {2.3.1.16, 2.3.1.9} -> 2.3.1.9 -> 1.1.1.35 -> 4.2.1.17
path_php00071.kgml:
path_php00071.kgml: --- 0.81 seconds ---

path_php00072.kgml: Synthesis and degradation of ketone bodies
path_php00072.kgml: Initialization took 0.19 seconds
path_php00072.kgml: (not found)
path_php00072.kgml: --- 0.24 seconds ---

path_php00121.kgml: Secondary bile acid biosynthesis
path_php00121.kgml: Initialization took 0.06 seconds
path_php00121.kgml: (not found)
path_php00121.kgml: --- 0.10 seconds ---

path_php00130.kgml: Ubiquinone and other terpenoid-quinone biosynthesis
path_php00130.kgml: Initialization took 0.13 seconds
path_php00130.kgml: (not found)
path_php00130.kgml: --- 0.18 seconds ---

path_php00190.kgml: Oxidative phosphorylation
path_php00190.kgml: Initialization took 3.40 seconds
path_php00190.kgml: (not found)
path_php00190.kgml: --- 3.45 seconds ---

path_php00220.kgml: Arginine biosynthesis
path_php00220.kgml: Initialization took 0.73 seconds
path_php00220.kgml: (not found)
path_php00220.kgml: --- 0.77 seconds ---

path_php00230.kgml: Purine metabolism
path_php00230.kgml: Initialization took 7.24 seconds
path_php00230.kgml:
path_php00230.kgml: Found a trail of span 3 containing skipped vertices
path_php00230.kgml: 216 -> 206 -> 219
path_php00230.kgml: R02142 -> {R01230, R01231} -> R01229
path_php00230.kgml: php:PhaeoP97_01468 -> php:PhaeoP97_01460 -> php:PhaeoP97_01468
path_php00230.kgml: {2.4.2.22, 2.4.2.8} -> {6.3.5.2, 6.3.5.2} -> {2.4.2.22, 2.4.2.7, 2.4.2.8}
path_php00230.kgml: Skipped genes: php:PhaeoP97_01462, php:PhaeoP97_01467, php:PhaeoP97_01464
path_php00230.kgml:
path_php00230.kgml: Found a trail of span 2 without skipping any vertex
path_php00230.kgml: 175 -> 179
path_php00230.kgml: R00375 -> R01137
path_php00230.kgml: {php:PhaeoP97_00002, php:PhaeoP97_00104, php:PhaeoP97_00218, php:PhaeoP97_00479, php:PhaeoP97_00694, php:PhaeoP97_01978, php:PhaeoP97_02510, php:PhaeoP97_02520, php:PhaeoP97_03251, php:PhaeoP97_03429} -> php:PhaeoP97_01974
path_php00230.kgml: 2.7.7.7 -> 2.7.4.6
path_php00230.kgml:
path_php00230.kgml: Found a trail of span 2 without skipping any vertex
path_php00230.kgml: 258 -> 259
path_php00230.kgml: R01768 -> R02103
path_php00230.kgml: {php:PhaeoP97_00692, php:PhaeoP97_00693} -> {php:PhaeoP97_00692, php:PhaeoP97_00693}
path_php00230.kgml: 1.17.1.4 -> 1.17.1.4
path_php00230.kgml:
path_php00230.kgml: Found a trail of span 2 without skipping any vertex
path_php00230.kgml: 247 -> 240
path_php00230.kgml: R00376 -> R01857
path_php00230.kgml: {php:PhaeoP97_00002, php:PhaeoP97_00104, php:PhaeoP97_00218, php:PhaeoP97_00479, php:PhaeoP97_00694, php:PhaeoP97_01978, php:PhaeoP97_02510, php:PhaeoP97_02520, php:PhaeoP97_03251, php:PhaeoP97_03429} -> php:PhaeoP97_01974
path_php00230.kgml: 2.7.7.7 -> 2.7.4.6
path_php00230.kgml:
path_php00230.kgml: Found a trail of span 2 without skipping any vertex
path_php00230.kgml: 427 -> 428
path_php00230.kgml: R07404 -> R07405
path_php00230.kgml: php:PhaeoP97_02358 -> php:PhaeoP97_02357
path_php00230.kgml: 6.3.4.18 -> 5.4.99.18
path_php00230.kgml:
path_php00230.kgml: Found a trail of span 2 without skipping any vertex
path_php00230.kgml: 193 -> 200
path_php00230.kgml: R00182 -> R01244
path_php00230.kgml: {php:PhaeoP97_01943, php:PhaeoP97_03326, php:PhaeoP97_03534} -> php:PhaeoP97_03325
path_php00230.kgml: 3.2.2.4 -> 3.5.4.2
path_php00230.kgml:
path_php00230.kgml: --- 8.63 seconds ---

path_php00240.kgml: Pyrimidine metabolism
path_php00240.kgml: Initialization took 3.49 seconds
path_php00240.kgml:
path_php00240.kgml: Found a trail of span 3 without skipping any vertex
path_php00240.kgml: 169 -> 172 -> 173
path_php00240.kgml: R11026 -> R03055 -> R04666
path_php00240.kgml: {php:PhaeoP97_01279, php:PhaeoP97_01280} -> php:PhaeoP97_01283 -> php:PhaeoP97_01282
path_php00240.kgml: 1.3.1.1 -> 3.5.2.2 -> 3.5.1.6
path_php00240.kgml:
path_php00240.kgml: Found a trail of span 3 without skipping any vertex
path_php00240.kgml: 117 -> 119 -> 120
path_php00240.kgml: R00977 -> R02269 -> R00905
path_php00240.kgml: {php:PhaeoP97_01279, php:PhaeoP97_01280} -> php:PhaeoP97_01283 -> php:PhaeoP97_01282
path_php00240.kgml: 1.3.1.1 -> 3.5.2.2 -> 3.5.1.6
path_php00240.kgml:
path_php00240.kgml: Found a trail of span 3 containing skipped vertices
path_php00240.kgml: 152 -> 155 -> 112
path_php00240.kgml: R02485 -> R02484 -> R00966
path_php00240.kgml: php:PhaeoP97_01190 -> php:PhaeoP97_01191 -> php:PhaeoP97_01193
path_php00240.kgml: 3.5.4.5 -> {2.4.2.1, 2.4.2.2, 2.4.2.3, 2.4.2.4} -> 2.4.2.9
path_php00240.kgml: Skipped genes: php:PhaeoP97_01192
path_php00240.kgml:
path_php00240.kgml: Found a trail of span 2 containing skipped vertices
path_php00240.kgml: 97 -> 98
path_php00240.kgml: R01397 -> R01993
path_php00240.kgml: php:PhaeoP97_03054 -> {php:PhaeoP97_01065, php:PhaeoP97_03057}
path_php00240.kgml: 2.1.3.2 -> 3.5.2.3
path_php00240.kgml: Skipped genes: php:PhaeoP97_03055, php:PhaeoP97_03056
path_php00240.kgml:
path_php00240.kgml: Found a trail of span 2 without skipping any vertex
path_php00240.kgml: 139 -> 141
path_php00240.kgml: R02326 -> R00377
path_php00240.kgml: php:PhaeoP97_01974 -> {php:PhaeoP97_00002, php:PhaeoP97_00104, php:PhaeoP97_00218, php:PhaeoP97_00479, php:PhaeoP97_00694, php:PhaeoP97_01978, php:PhaeoP97_02510, php:PhaeoP97_02520, php:PhaeoP97_03251, php:PhaeoP97_03429}
path_php00240.kgml: 2.7.4.6 -> 2.7.7.7
path_php00240.kgml:
path_php00240.kgml: --- 4.41 seconds ---

path_php00250.kgml: Alanine, aspartate and glutamate metabolism
path_php00250.kgml: Initialization took 1.14 seconds
path_php00250.kgml:
path_php00250.kgml: Found a trail of span 2 containing skipped vertices
path_php00250.kgml: 133 -> 134
path_php00250.kgml: R10178 -> R00714
path_php00250.kgml: {php:PhaeoP97_00901, php:PhaeoP97_03853} -> {php:PhaeoP97_00539, php:PhaeoP97_03607, php:PhaeoP97_03817, php:PhaeoP97_03851, php:PhaeoP97_03879}
path_php00250.kgml: 2.6.1.96 -> {1.2.1.16, 1.2.1.79}
path_php00250.kgml: Skipped genes: php:PhaeoP97_03852
path_php00250.kgml:
path_php00250.kgml: Found a trail of span 2 containing skipped vertices
path_php00250.kgml: 133 -> 76
path_php00250.kgml: R10178 -> {R00713, R00714}
path_php00250.kgml: {php:PhaeoP97_00901, php:PhaeoP97_03853} -> {php:PhaeoP97_00539, php:PhaeoP97_03607, php:PhaeoP97_03817, php:PhaeoP97_03851, php:PhaeoP97_03879}
path_php00250.kgml: 2.6.1.96 -> {1.2.1.16, 1.2.1.24, 1.2.1.16, 1.2.1.79}
path_php00250.kgml: Skipped genes: php:PhaeoP97_03852
path_php00250.kgml:
path_php00250.kgml: --- 1.31 seconds ---

path_php00260.kgml: Glycine, serine and threonine metabolism
path_php00260.kgml: Initialization took 3.34 seconds
path_php00260.kgml:
path_php00260.kgml: Found a trail of span 3 containing skipped vertices
path_php00260.kgml: 110 -> 113 -> 101
path_php00260.kgml: R04125 -> R03815 -> R03425
path_php00260.kgml: php:PhaeoP97_04067 -> {php:PhaeoP97_01760, php:PhaeoP97_03001, php:PhaeoP97_04070} -> php:PhaeoP97_04065
path_php00260.kgml: 2.1.2.10 -> 1.8.1.4 -> 1.4.4.2
path_php00260.kgml: Skipped genes: php:PhaeoP97_04066, php:PhaeoP97_04068, php:PhaeoP97_04069
path_php00260.kgml:
path_php00260.kgml: Found a trail of span 2 without skipping any vertex
path_php00260.kgml: 78 -> 70
path_php00260.kgml: R04173 -> R01513
path_php00260.kgml: php:PhaeoP97_03521 -> php:PhaeoP97_03520
path_php00260.kgml: 2.6.1.52 -> 1.1.1.95
path_php00260.kgml:
path_php00260.kgml: Found a trail of span 2 containing skipped vertices
path_php00260.kgml: 89 -> 92
path_php00260.kgml: R01465 -> R00371
path_php00260.kgml: php:PhaeoP97_03518 -> php:PhaeoP97_03516
path_php00260.kgml: 1.1.1.103 -> 2.3.1.29
path_php00260.kgml: Skipped genes: php:PhaeoP97_03517
path_php00260.kgml:
path_php00260.kgml: --- 3.67 seconds ---

path_php00261.kgml: Monobactam biosynthesis
path_php00261.kgml: Initialization took 0.09 seconds
path_php00261.kgml: (not found)
path_php00261.kgml: --- 0.14 seconds ---

path_php00270.kgml: Cysteine and methionine metabolism
path_php00270.kgml: Initialization took 1.59 seconds
path_php00270.kgml:
path_php00270.kgml: Found a trail of span 2 without skipping any vertex
path_php00270.kgml: 81 -> 80
path_php00270.kgml: R00178 -> R01920
path_php00270.kgml: php:PhaeoP97_01446 -> php:PhaeoP97_01445
path_php00270.kgml: 4.1.1.50 -> 2.5.1.16
path_php00270.kgml:
path_php00270.kgml: --- 1.75 seconds ---

path_php00280.kgml: Valine, leucine and isoleucine degradation
path_php00280.kgml: Initialization took 1.79 seconds
path_php00280.kgml:
path_php00280.kgml: Found a trail of span 4 containing skipped vertices
path_php00280.kgml: 81 -> 79 -> 78 -> 77
path_php00280.kgml: R04095 -> R04138 -> R02085 -> R01360
path_php00280.kgml: php:PhaeoP97_00999 -> {php:PhaeoP97_01003, php:PhaeoP97_01004} -> php:PhaeoP97_01006 -> php:PhaeoP97_01005
path_php00280.kgml: {1.3.8.4, 1.3.8.7} -> 6.4.1.4 -> 4.2.1.18 -> 4.1.3.4
path_php00280.kgml: Skipped genes: php:PhaeoP97_01001, php:PhaeoP97_01002
path_php00280.kgml:
path_php00280.kgml: --- 1.92 seconds ---

path_php00281.kgml: Geraniol degradation
path_php00281.kgml: Initialization took 0.06 seconds
path_php00281.kgml: (not found)
path_php00281.kgml: --- 0.12 seconds ---

path_php00290.kgml: Valine, leucine and isoleucine biosynthesis
path_php00290.kgml: Initialization took 0.49 seconds
path_php00290.kgml:
path_php00290.kgml: Found a trail of span 3 containing skipped vertices
path_php00290.kgml: 78 -> 21 -> 22
path_php00290.kgml: R03896 -> R03898 -> R00994
path_php00290.kgml: {php:PhaeoP97_00526, php:PhaeoP97_00527} -> {php:PhaeoP97_00526, php:PhaeoP97_00527} -> php:PhaeoP97_00523
path_php00290.kgml: 4.2.1.35 -> 4.2.1.35 -> 1.1.1.85
path_php00290.kgml: Skipped genes: php:PhaeoP97_00525, php:PhaeoP97_00524
path_php00290.kgml:
path_php00290.kgml: Found a trail of span 3 containing skipped vertices
path_php00290.kgml: 35 -> 37 -> 36
path_php00290.kgml: R03968 -> R04001 -> R04426
path_php00290.kgml: {php:PhaeoP97_00526, php:PhaeoP97_00527} -> {php:PhaeoP97_00526, php:PhaeoP97_00527} -> php:PhaeoP97_00523
path_php00290.kgml: 4.2.1.33 -> 4.2.1.33 -> 1.1.1.85
path_php00290.kgml: Skipped genes: php:PhaeoP97_00525, php:PhaeoP97_00524
path_php00290.kgml:
path_php00290.kgml: --- 0.69 seconds ---

path_php00300.kgml: Lysine biosynthesis
path_php00300.kgml: Initialization took 0.39 seconds
path_php00300.kgml:
path_php00300.kgml: Found a trail of span 2 without skipping any vertex
path_php00300.kgml: 64 -> 65
path_php00300.kgml: R00715 -> R02315
path_php00300.kgml: php:PhaeoP97_03177 -> php:PhaeoP97_03178
path_php00300.kgml: 1.5.1.7 -> 1.5.1.10
path_php00300.kgml:
path_php00300.kgml: Found a trail of span 2 without skipping any vertex
path_php00300.kgml: 77 -> 46
path_php00300.kgml: R02788 -> R04617
path_php00300.kgml: php:PhaeoP97_00919 -> php:PhaeoP97_00920
path_php00300.kgml: 6.3.2.13 -> 6.3.2.10
path_php00300.kgml:
path_php00300.kgml: --- 0.56 seconds ---

path_php00310.kgml: Lysine degradation
path_php00310.kgml: Initialization took 0.79 seconds
path_php00310.kgml:
path_php00310.kgml: Found a trail of span 3 without skipping any vertex
path_php00310.kgml: 44 -> 45 -> 56
path_php00310.kgml: R03026 -> R01975 -> R00238
path_php00310.kgml: php:PhaeoP97_01199 -> php:PhaeoP97_01199 -> {php:PhaeoP97_01200, php:PhaeoP97_02944, php:PhaeoP97_03016, php:PhaeoP97_03228, php:PhaeoP97_03514}
path_php00310.kgml: 4.2.1.17 -> 1.1.1.35 -> 2.3.1.9
path_php00310.kgml:
path_php00310.kgml: Found a trail of span 2 without skipping any vertex
path_php00310.kgml: 51 -> 42
path_php00310.kgml: R00715 -> R02315
path_php00310.kgml: php:PhaeoP97_03177 -> php:PhaeoP97_03178
path_php00310.kgml: 1.5.1.7 -> 1.5.1.10
path_php00310.kgml:
path_php00310.kgml: Found a trail of span 2 without skipping any vertex
path_php00310.kgml: 55 -> 73
path_php00310.kgml: R01940 -> R02571
path_php00310.kgml: php:PhaeoP97_02996 -> php:PhaeoP97_02997
path_php00310.kgml: 1.2.4.2 -> 2.3.1.61
path_php00310.kgml:
path_php00310.kgml: --- 1.02 seconds ---

path_php00311.kgml: Penicillin and cephalosporin biosynthesis
path_php00311.kgml: Initialization took 0.06 seconds
path_php00311.kgml: (not found)
path_php00311.kgml: --- 0.10 seconds ---

path_php00330.kgml: Arginine and proline metabolism
path_php00330.kgml: Initialization took 1.29 seconds
path_php00330.kgml:
path_php00330.kgml: Found a trail of span 3 without skipping any vertex
path_php00330.kgml: 80 -> 79 -> 142
path_php00330.kgml: R00178 -> R01920 -> R02869
path_php00330.kgml: php:PhaeoP97_01446 -> php:PhaeoP97_01445 -> php:PhaeoP97_01445
path_php00330.kgml: 4.1.1.50 -> 2.5.1.16 -> {2.5.1.16, 2.5.1.22}
path_php00330.kgml:
path_php00330.kgml: Found a trail of span 2 without skipping any vertex
path_php00330.kgml: 80 -> 142
path_php00330.kgml: R00178 -> R02869
path_php00330.kgml: php:PhaeoP97_01446 -> php:PhaeoP97_01445
path_php00330.kgml: 4.1.1.50 -> {2.5.1.16, 2.5.1.22}
path_php00330.kgml:
path_php00330.kgml: Found a trail of span 2 without skipping any vertex
path_php00330.kgml: 216 -> 217
path_php00330.kgml: R00239 -> R03313
path_php00330.kgml: php:PhaeoP97_01561 -> php:PhaeoP97_01562
path_php00330.kgml: 2.7.2.11 -> 1.2.1.41
path_php00330.kgml:
path_php00330.kgml: --- 1.57 seconds ---

path_php00332.kgml: Carbapenem biosynthesis
path_php00332.kgml: Initialization took 0.06 seconds
path_php00332.kgml:
path_php00332.kgml: Found a trail of span 2 without skipping any vertex
path_php00332.kgml: 5 -> 8
path_php00332.kgml: R00239 -> R03313
path_php00332.kgml: php:PhaeoP97_01561 -> php:PhaeoP97_01562
path_php00332.kgml: 2.7.2.11 -> 1.2.1.41
path_php00332.kgml:
path_php00332.kgml: --- 0.18 seconds ---

path_php00340.kgml: Histidine metabolism
path_php00340.kgml: Initialization took 0.94 seconds
path_php00340.kgml:
path_php00340.kgml: Found a trail of span 4 without skipping any vertex
path_php00340.kgml: 44 -> 43 -> 42 -> 40
path_php00340.kgml: R01168 -> R02914 -> R02288 -> R02285
path_php00340.kgml: php:PhaeoP97_03540 -> php:PhaeoP97_03538 -> php:PhaeoP97_03541 -> {php:PhaeoP97_02195, php:PhaeoP97_03539}
path_php00340.kgml: 4.3.1.3 -> 4.2.1.49 -> 3.5.2.7 -> 3.5.3.8
path_php00340.kgml:
path_php00340.kgml: Found a trail of span 3 containing skipped vertices
path_php00340.kgml: 65 -> 69 -> 63
path_php00340.kgml: R04640 -> R04558 -> R03457
path_php00340.kgml: {php:PhaeoP97_00893, php:PhaeoP97_01803} -> {php:PhaeoP97_00889, php:PhaeoP97_00898} -> php:PhaeoP97_00899
path_php00340.kgml: 5.3.1.16 -> 4.3.2.10 -> 4.2.1.19
path_php00340.kgml: Skipped genes: php:PhaeoP97_00891, php:PhaeoP97_00890, php:PhaeoP97_00895, php:PhaeoP97_00896
path_php00340.kgml:
path_php00340.kgml: --- 1.14 seconds ---

path_php00350.kgml: Tyrosine metabolism
path_php00350.kgml: Initialization took 0.44 seconds
path_php00350.kgml:
path_php00350.kgml: Found a trail of span 3 containing skipped vertices
path_php00350.kgml: 106 -> 89 -> 90
path_php00350.kgml: R04132 -> R01647 -> {R00713, R00714}
path_php00350.kgml: php:PhaeoP97_03876 -> {php:PhaeoP97_00143, php:PhaeoP97_03875} -> {php:PhaeoP97_00539, php:PhaeoP97_03607, php:PhaeoP97_03817, php:PhaeoP97_03851, php:PhaeoP97_03879}
path_php00350.kgml: ? -> 4.1.2.52 -> {1.2.1.16, 1.2.1.24, 1.2.1.16, 1.2.1.79}
path_php00350.kgml: Skipped genes: php:PhaeoP97_03877, php:PhaeoP97_03878
path_php00350.kgml:
path_php00350.kgml: Found a trail of span 3 containing skipped vertices
path_php00350.kgml: 88 -> 89 -> 90
path_php00350.kgml: R06897 -> R01647 -> {R00713, R00714}
path_php00350.kgml: php:PhaeoP97_03876 -> {php:PhaeoP97_00143, php:PhaeoP97_03875} -> {php:PhaeoP97_00539, php:PhaeoP97_03607, php:PhaeoP97_03817, php:PhaeoP97_03851, php:PhaeoP97_03879}
path_php00350.kgml: ? -> 4.1.2.52 -> {1.2.1.16, 1.2.1.24, 1.2.1.16, 1.2.1.79}
path_php00350.kgml: Skipped genes: php:PhaeoP97_03877, php:PhaeoP97_03878
path_php00350.kgml:
path_php00350.kgml: Found a trail of span 3 without skipping any vertex
path_php00350.kgml: 64 -> 93 -> 86
path_php00350.kgml: R03303 -> R04418 -> R04379
path_php00350.kgml: php:PhaeoP97_03881 -> php:PhaeoP97_03882 -> php:PhaeoP97_03883
path_php00350.kgml: 1.13.11.15 -> {1.1.1.312, 1.2.1.60} -> 5.3.3.10
path_php00350.kgml:
path_php00350.kgml: --- 0.66 seconds ---

path_php00360.kgml: Phenylalanine metabolism
path_php00360.kgml: Initialization took 0.99 seconds
path_php00360.kgml:
path_php00360.kgml: Found a trail of span 2 without skipping any vertex
path_php00360.kgml: 59 -> 247
path_php00360.kgml: R02539 -> R09840
path_php00360.kgml: {php:PhaeoP97_02624, php:PhaeoP97_03163} -> php:PhaeoP97_02625
path_php00360.kgml: 6.2.1.30 -> ?
path_php00360.kgml:
path_php00360.kgml: Found a trail of span 2 without skipping any vertex
path_php00360.kgml: 250 -> 55
path_php00360.kgml: R00228 -> R00750
path_php00360.kgml: php:PhaeoP97_04062 -> php:PhaeoP97_04061
path_php00360.kgml: 1.2.1.10 -> 4.1.3.39
path_php00360.kgml:
path_php00360.kgml: --- 1.20 seconds ---

path_php00361.kgml: Chlorocyclohexane and chlorobenzene degradation
path_php00361.kgml: Initialization took 0.09 seconds
path_php00361.kgml: (not found)
path_php00361.kgml: --- 0.15 seconds ---

path_php00362.kgml: Benzoate degradation
path_php00362.kgml: Initialization took 0.64 seconds
path_php00362.kgml:
path_php00362.kgml: Found a trail of span 2 without skipping any vertex
path_php00362.kgml: 179 -> 208
path_php00362.kgml: R00750 -> R00228
path_php00362.kgml: php:PhaeoP97_04061 -> php:PhaeoP97_04062
path_php00362.kgml: 4.1.3.39 -> 1.2.1.10
path_php00362.kgml:
path_php00362.kgml: --- 0.73 seconds ---

path_php00380.kgml: Tryptophan metabolism
path_php00380.kgml: Initialization took 0.94 seconds
path_php00380.kgml:
path_php00380.kgml: Found a trail of span 3 without skipping any vertex
path_php00380.kgml: 98 -> 31 -> 97
path_php00380.kgml: R03026 -> R01975 -> R00238
path_php00380.kgml: php:PhaeoP97_01199 -> php:PhaeoP97_01199 -> {php:PhaeoP97_01200, php:PhaeoP97_02944, php:PhaeoP97_03016, php:PhaeoP97_03228, php:PhaeoP97_03514}
path_php00380.kgml: 4.2.1.17 -> 1.1.1.35 -> 2.3.1.9
path_php00380.kgml:
path_php00380.kgml: Found a trail of span 2 without skipping any vertex
path_php00380.kgml: 109 -> 104
path_php00380.kgml: R00678 -> R03936
path_php00380.kgml: php:PhaeoP97_00968 -> {php:PhaeoP97_00969, php:PhaeoP97_03815}
path_php00380.kgml: {1.13.11.11, 1.13.11.52} -> 3.7.1.3
path_php00380.kgml:
path_php00380.kgml: --- 1.16 seconds ---

path_php00400.kgml: Phenylalanine, tyrosine and tryptophan biosynthesis
path_php00400.kgml: Initialization took 0.69 seconds
path_php00400.kgml:
path_php00400.kgml: Found a trail of span 3 without skipping any vertex
path_php00400.kgml: 70 -> 89 -> 69
path_php00400.kgml: R00732 -> R00734 -> R01728
path_php00400.kgml: php:PhaeoP97_02393 -> {php:PhaeoP97_02265, php:PhaeoP97_02394} -> php:PhaeoP97_02393
path_php00400.kgml: {1.3.1.43, 1.3.1.79} -> {2.6.1.1, 2.6.1.5, 2.6.1.57, 2.6.1.9} -> 1.3.1.12
path_php00400.kgml:
path_php00400.kgml: Found a trail of span 2 without skipping any vertex
path_php00400.kgml: 57 -> 56
path_php00400.kgml: {R00985, R00986} -> R01073
path_php00400.kgml: {php:PhaeoP97_01693, php:PhaeoP97_01695} -> php:PhaeoP97_01696
path_php00400.kgml: {4.1.3.27, 4.1.3.27} -> 2.4.2.18
path_php00400.kgml:
path_php00400.kgml: --- 0.94 seconds ---

path_php00401.kgml: Novobiocin biosynthesis
path_php00401.kgml: Initialization took 0.14 seconds
path_php00401.kgml:
path_php00401.kgml: Found a trail of span 2 without skipping any vertex
path_php00401.kgml: 65 -> 63
path_php00401.kgml: R01728 -> R00734
path_php00401.kgml: php:PhaeoP97_02393 -> {php:PhaeoP97_02265, php:PhaeoP97_02394}
path_php00401.kgml: 1.3.1.12 -> {2.6.1.1, 2.6.1.5, 2.6.1.57, 2.6.1.9}
path_php00401.kgml:
path_php00401.kgml: Found a trail of span 2 without skipping any vertex
path_php00401.kgml: 64 -> 63
path_php00401.kgml: R01728 -> R00734
path_php00401.kgml: php:PhaeoP97_02393 -> {php:PhaeoP97_02265, php:PhaeoP97_02394}
path_php00401.kgml: 1.3.1.12 -> {2.6.1.1, 2.6.1.5, 2.6.1.57, 2.6.1.9}
path_php00401.kgml:
path_php00401.kgml: --- 0.33 seconds ---

path_php00405.kgml: Phenazine biosynthesis
path_php00405.kgml: Initialization took 0.09 seconds
path_php00405.kgml: (not found)
path_php00405.kgml: --- 0.15 seconds ---

path_php00410.kgml: beta-Alanine metabolism
path_php00410.kgml: Initialization took 0.34 seconds
path_php00410.kgml:
path_php00410.kgml: Found a trail of span 2 containing skipped vertices
path_php00410.kgml: 65 -> 63
path_php00410.kgml: R00977 -> R02269
path_php00410.kgml: {php:PhaeoP97_01279, php:PhaeoP97_01280} -> php:PhaeoP97_01283
path_php00410.kgml: 1.3.1.1 -> 3.5.2.2
path_php00410.kgml: Skipped genes: php:PhaeoP97_01282
path_php00410.kgml:
path_php00410.kgml: --- 0.45 seconds ---

path_php00430.kgml: Taurine and hypotaurine metabolism
path_php00430.kgml: Initialization took 0.14 seconds
path_php00430.kgml:
path_php00430.kgml: Found a trail of span 3 containing skipped vertices
path_php00430.kgml: 41 -> 38 -> 58
path_php00430.kgml: R05652 -> R05651 -> R00315
path_php00430.kgml: php:PhaeoP97_00629 -> php:PhaeoP97_00623 -> php:PhaeoP97_00621
path_php00430.kgml: 2.6.1.77 -> 2.3.3.15 -> {2.7.2.1, 2.7.2.15}
path_php00430.kgml: Skipped genes: php:PhaeoP97_00622, php:PhaeoP97_00628, php:PhaeoP97_00624
path_php00430.kgml:
path_php00430.kgml: --- 0.25 seconds ---

path_php00440.kgml: Phosphonate and phosphinate metabolism
path_php00440.kgml: Initialization took 0.14 seconds
path_php00440.kgml:
path_php00440.kgml: Found a trail of span 3 containing skipped vertices
path_php00440.kgml: 124 -> 127 -> 130
path_php00440.kgml: R10185 -> R10186 -> R10204
path_php00440.kgml: {php:PhaeoP97_02926, php:PhaeoP97_02930, php:PhaeoP97_02931, php:PhaeoP97_02932} -> {php:PhaeoP97_02359, php:PhaeoP97_02923} -> php:PhaeoP97_02928
path_php00440.kgml: 2.7.8.37 -> 3.6.1.63 -> 4.7.1.1
path_php00440.kgml: Skipped genes: php:PhaeoP97_02927, php:PhaeoP97_02925
path_php00440.kgml:
path_php00440.kgml: --- 0.25 seconds ---

path_php00450.kgml: Selenocompound metabolism
path_php00450.kgml: Initialization took 0.19 seconds
path_php00450.kgml: (not found)
path_php00450.kgml: --- 0.23 seconds ---

path_php00460.kgml: Cyanoamino acid metabolism
path_php00460.kgml: Initialization took 0.09 seconds
path_php00460.kgml: (not found)
path_php00460.kgml: --- 0.14 seconds ---

path_php00471.kgml: D-Glutamine and D-glutamate metabolism
path_php00471.kgml: Initialization took 0.09 seconds
path_php00471.kgml:
path_php00471.kgml: Found a trail of span 2 containing skipped vertices
path_php00471.kgml: 19 -> 20
path_php00471.kgml: R03193 -> R02783
path_php00471.kgml: php:PhaeoP97_00930 -> php:PhaeoP97_00923
path_php00471.kgml: 6.3.2.8 -> 6.3.2.9
path_php00471.kgml: Skipped genes: php:PhaeoP97_00929, php:PhaeoP97_00928, php:PhaeoP97_00924
path_php00471.kgml:
path_php00471.kgml: --- 0.21 seconds ---

path_php00472.kgml: D-Arginine and D-ornithine metabolism
path_php00472.kgml: Initialization took 0.06 seconds
path_php00472.kgml: (not found)
path_php00472.kgml: --- 0.11 seconds ---

path_php00473.kgml: D-Alanine metabolism
path_php00473.kgml: Initialization took 0.08 seconds
path_php00473.kgml: (not found)
path_php00473.kgml: --- 0.12 seconds ---

path_php00480.kgml: Glutathione metabolism
path_php00480.kgml: Initialization took 0.89 seconds
path_php00480.kgml: (not found)
path_php00480.kgml: --- 0.93 seconds ---

path_php00500.kgml: Starch and sucrose metabolism
path_php00500.kgml: Initialization took 0.19 seconds
path_php00500.kgml: (not found)
path_php00500.kgml: --- 0.24 seconds ---

path_php00520.kgml: Amino sugar and nucleotide sugar metabolism
path_php00520.kgml: Initialization took 1.00 seconds
path_php00520.kgml:
path_php00520.kgml: Found a trail of span 3 without skipping any vertex
path_php00520.kgml: 203 -> 244 -> 246
path_php00520.kgml: R00885 -> R00888 -> R05692
path_php00520.kgml: {php:PhaeoP97_01970, php:PhaeoP97_04008} -> php:PhaeoP97_04006 -> php:PhaeoP97_04007
path_php00520.kgml: 2.7.7.13 -> 4.2.1.47 -> 1.1.1.271
path_php00520.kgml:
path_php00520.kgml: Found a trail of span 2 without skipping any vertex
path_php00520.kgml: 188 -> 270
path_php00520.kgml: R00286 -> R01385
path_php00520.kgml: php:PhaeoP97_03991 -> php:PhaeoP97_03992
path_php00520.kgml: 1.1.1.22 -> 5.1.3.6
path_php00520.kgml:
path_php00520.kgml: Found a trail of span 2 without skipping any vertex
path_php00520.kgml: 420 -> 422
path_php00520.kgml: R11024 -> R11025
path_php00520.kgml: php:PhaeoP97_03412 -> php:PhaeoP97_03413
path_php00520.kgml: 2.7.1.221 -> 2.7.7.99
path_php00520.kgml:
path_php00520.kgml: Found a trail of span 2 containing skipped vertices
path_php00520.kgml: 80 -> 28
path_php00520.kgml: R03920 -> R00768
path_php00520.kgml: php:PhaeoP97_00709 -> {php:PhaeoP97_00722, php:PhaeoP97_00994}
path_php00520.kgml: {2.7.1.1, 2.7.1.4} -> 2.6.1.16
path_php00520.kgml: Skipped genes: php:PhaeoP97_00721, php:PhaeoP97_00720
path_php00520.kgml:
path_php00520.kgml: Found a trail of span 2 without skipping any vertex
path_php00520.kgml: 239 -> 284
path_php00520.kgml: R00956 -> R02426
path_php00520.kgml: php:PhaeoP97_00696 -> php:PhaeoP97_00697
path_php00520.kgml: 2.7.7.33 -> 4.2.1.45
path_php00520.kgml:
path_php00520.kgml: Found a trail of span 2 without skipping any vertex
path_php00520.kgml: 274 -> 186
path_php00520.kgml: R00289 -> R00291
path_php00520.kgml: php:PhaeoP97_03501 -> php:PhaeoP97_03502
path_php00520.kgml: {2.7.7.64, 2.7.7.9} -> 5.1.3.2
path_php00520.kgml:
path_php00520.kgml: --- 1.46 seconds ---

path_php00521.kgml: Streptomycin biosynthesis
path_php00521.kgml: Initialization took 0.14 seconds
path_php00521.kgml:
path_php00521.kgml: Found a trail of span 4 without skipping any vertex
path_php00521.kgml: 44 -> 43 -> 42 -> 24
path_php00521.kgml: R02328 -> R06513 -> R06514 -> R02777
path_php00521.kgml: php:PhaeoP97_04015 -> php:PhaeoP97_04013 -> {php:PhaeoP97_00698, php:PhaeoP97_04012} -> php:PhaeoP97_04014
path_php00521.kgml: 2.7.7.24 -> 4.2.1.46 -> 5.1.3.13 -> 1.1.1.133
path_php00521.kgml:
path_php00521.kgml: --- 0.24 seconds ---

path_php00523.kgml: Polyketide sugar unit biosynthesis
path_php00523.kgml: Initialization took 0.09 seconds
path_php00523.kgml:
path_php00523.kgml: Found a trail of span 4 without skipping any vertex
path_php00523.kgml: 27 -> 26 -> 63 -> 28
path_php00523.kgml: R02328 -> R06513 -> R06514 -> R02777
path_php00523.kgml: php:PhaeoP97_04015 -> php:PhaeoP97_04013 -> {php:PhaeoP97_00698, php:PhaeoP97_04012} -> php:PhaeoP97_04014
path_php00523.kgml: 2.7.7.24 -> 4.2.1.46 -> 5.1.3.13 -> 1.1.1.133
path_php00523.kgml:
path_php00523.kgml: --- 0.24 seconds ---

path_php00525.kgml: Acarbose and validamycin biosynthesis
path_php00525.kgml: Initialization took 0.05 seconds
path_php00525.kgml:
path_php00525.kgml: Found a trail of span 2 containing skipped vertices
path_php00525.kgml: 58 -> 59
path_php00525.kgml: R02328 -> R06513
path_php00525.kgml: php:PhaeoP97_04015 -> php:PhaeoP97_04013
path_php00525.kgml: 2.7.7.24 -> 4.2.1.46
path_php00525.kgml: Skipped genes: php:PhaeoP97_04014
path_php00525.kgml:
path_php00525.kgml: --- 0.15 seconds ---

path_php00540.kgml: Lipopolysaccharide biosynthesis
path_php00540.kgml: Initialization took 0.23 seconds
path_php00540.kgml:
path_php00540.kgml: Found a trail of span 3 without skipping any vertex
path_php00540.kgml: 45 -> 80 -> 79
path_php00540.kgml: R04657 -> R04658 -> R05074
path_php00540.kgml: php:PhaeoP97_03261 -> {php:PhaeoP97_00990, php:PhaeoP97_03260} -> {php:PhaeoP97_00990, php:PhaeoP97_03260}
path_php00540.kgml: 2.7.1.130 -> 2.4.99.12 -> 2.4.99.13
path_php00540.kgml:
path_php00540.kgml: --- 0.33 seconds ---

path_php00550.kgml: Peptidoglycan biosynthesis
path_php00550.kgml: Initialization took 0.38 seconds
path_php00550.kgml:
path_php00550.kgml: Found a trail of span 7 containing skipped vertices
path_php00550.kgml: 59 -> 33 -> 32 -> 34 -> 23 -> 35 -> 36
path_php00550.kgml: {R03191, R03192} -> R03193 -> R02783 -> R02788 -> R04617 -> R05630 -> R05032
path_php00550.kgml: php:PhaeoP97_00933 -> php:PhaeoP97_00930 -> php:PhaeoP97_00923 -> php:PhaeoP97_00919 -> php:PhaeoP97_00920 -> php:PhaeoP97_00921 -> php:PhaeoP97_00929
path_php00550.kgml: {1.3.1.98, 1.3.1.98} -> 6.3.2.8 -> 6.3.2.9 -> 6.3.2.13 -> 6.3.2.10 -> 2.7.8.13 -> 2.4.1.227
path_php00550.kgml: Skipped genes: php:PhaeoP97_00932, php:PhaeoP97_00928, php:PhaeoP97_00931, php:PhaeoP97_00924
path_php00550.kgml:
path_php00550.kgml: Found a trail of span 3 containing skipped vertices
path_php00550.kgml: 29 -> 28 -> 27
path_php00550.kgml: R04573 -> R05629 -> R05662
path_php00550.kgml: php:PhaeoP97_00920 -> php:PhaeoP97_00921 -> php:PhaeoP97_00929
path_php00550.kgml: 6.3.2.10 -> 2.7.8.13 -> 2.4.1.227
path_php00550.kgml: Skipped genes: php:PhaeoP97_00928, php:PhaeoP97_00923, php:PhaeoP97_00924
path_php00550.kgml:
path_php00550.kgml: --- 0.61 seconds ---

path_php00561.kgml: Glycerolipid metabolism
path_php00561.kgml: Initialization took 0.34 seconds
path_php00561.kgml: (not found)
path_php00561.kgml: --- 0.38 seconds ---

path_php00562.kgml: Inositol phosphate metabolism
path_php00562.kgml: Initialization took 0.14 seconds
path_php00562.kgml:
path_php00562.kgml: Found a trail of span 3 without skipping any vertex
path_php00562.kgml: 114 -> 115 -> 117
path_php00562.kgml: R08603 -> R08503 -> R05661
path_php00562.kgml: php:PhaeoP97_02467 -> php:PhaeoP97_02469 -> php:PhaeoP97_02468
path_php00562.kgml: 3.7.1.22 -> 5.3.1.30 -> 2.7.1.92
path_php00562.kgml:
path_php00562.kgml: --- 0.25 seconds ---

path_php00564.kgml: Glycerophospholipid metabolism
path_php00564.kgml: Initialization took 0.34 seconds
path_php00564.kgml: (not found)
path_php00564.kgml: --- 0.40 seconds ---

path_php00620.kgml: Pyruvate metabolism
path_php00620.kgml: Initialization took 2.59 seconds
path_php00620.kgml:
path_php00620.kgml: Found a trail of span 3 without skipping any vertex
path_php00620.kgml: 123 -> 55 -> 124
path_php00620.kgml: R00014 -> R03270 -> R02569
path_php00620.kgml: {php:PhaeoP97_01667, php:PhaeoP97_01776, php:PhaeoP97_01777} -> {php:PhaeoP97_01667, php:PhaeoP97_01776, php:PhaeoP97_01777} -> php:PhaeoP97_01778
path_php00620.kgml: {1.2.4.1, 2.2.1.6, 4.1.1.1} -> 1.2.4.1 -> 2.3.1.12
path_php00620.kgml:
path_php00620.kgml: Found a trail of span 2 containing skipped vertices
path_php00620.kgml: 92 -> 79
path_php00620.kgml: R00196 -> R00344
path_php00620.kgml: {php:PhaeoP97_00910, php:PhaeoP97_02861} -> php:PhaeoP97_00908
path_php00620.kgml: 1.1.2.3 -> 6.4.1.1
path_php00620.kgml: Skipped genes: php:PhaeoP97_00909
path_php00620.kgml:
path_php00620.kgml: --- 2.84 seconds ---

path_php00621.kgml: Dioxin degradation
path_php00621.kgml: Initialization took 0.06 seconds
path_php00621.kgml:
path_php00621.kgml: Found a trail of span 2 without skipping any vertex
path_php00621.kgml: 13 -> 108
path_php00621.kgml: R00750 -> R00228
path_php00621.kgml: php:PhaeoP97_04061 -> php:PhaeoP97_04062
path_php00621.kgml: 4.1.3.39 -> 1.2.1.10
path_php00621.kgml:
path_php00621.kgml: --- 0.15 seconds ---

path_php00622.kgml: Xylene degradation
path_php00622.kgml: Initialization took 0.05 seconds
path_php00622.kgml:
path_php00622.kgml: Found a trail of span 2 without skipping any vertex
path_php00622.kgml: 96 -> 117
path_php00622.kgml: R00750 -> R00228
path_php00622.kgml: php:PhaeoP97_04061 -> php:PhaeoP97_04062
path_php00622.kgml: 4.1.3.39 -> 1.2.1.10
path_php00622.kgml:
path_php00622.kgml: --- 0.16 seconds ---

path_php00624.kgml: Polycyclic aromatic hydrocarbon degradation
path_php00624.kgml: Initialization took 0.06 seconds
path_php00624.kgml: (not found)
path_php00624.kgml: --- 0.10 seconds ---

path_php00625.kgml: Chloroalkane and chloroalkene degradation
path_php00625.kgml: Initialization took 0.19 seconds
path_php00625.kgml: (not found)
path_php00625.kgml: --- 0.23 seconds ---

path_php00626.kgml: Naphthalene degradation
path_php00626.kgml: Initialization took 0.08 seconds
path_php00626.kgml: (not found)
path_php00626.kgml: --- 0.17 seconds ---

path_php00627.kgml: Aminobenzoate degradation
path_php00627.kgml: Initialization took 0.09 seconds
path_php00627.kgml: (not found)
path_php00627.kgml: --- 0.15 seconds ---

path_php00630.kgml: Glyoxylate and dicarboxylate metabolism
path_php00630.kgml: Initialization took 3.84 seconds
path_php00630.kgml:
path_php00630.kgml: Found a trail of span 2 without skipping any vertex
path_php00630.kgml: 194 -> 195
path_php00630.kgml: R00238 -> R01977
path_php00630.kgml: {php:PhaeoP97_01200, php:PhaeoP97_02944, php:PhaeoP97_03016, php:PhaeoP97_03228, php:PhaeoP97_03514} -> php:PhaeoP97_03017
path_php00630.kgml: 2.3.1.9 -> 1.1.1.36
path_php00630.kgml:
path_php00630.kgml: --- 3.96 seconds ---

path_php00640.kgml: Propanoate metabolism
path_php00640.kgml: Initialization took 0.98 seconds
path_php00640.kgml: (not found)
path_php00640.kgml: --- 1.06 seconds ---

path_php00643.kgml: Styrene degradation
path_php00643.kgml: Initialization took 0.19 seconds
path_php00643.kgml: (not found)
path_php00643.kgml: --- 0.24 seconds ---

path_php00650.kgml: Butanoate metabolism
path_php00650.kgml: Initialization took 1.43 seconds
path_php00650.kgml:
path_php00650.kgml: Found a trail of span 2 containing skipped vertices
path_php00650.kgml: 145 -> 78
path_php00650.kgml: R10178 -> {R00713, R00714}
path_php00650.kgml: {php:PhaeoP97_00901, php:PhaeoP97_03853} -> {php:PhaeoP97_00539, php:PhaeoP97_03607, php:PhaeoP97_03817, php:PhaeoP97_03851, php:PhaeoP97_03879}
path_php00650.kgml: 2.6.1.96 -> {1.2.1.16, 1.2.1.24, 1.2.1.16, 1.2.1.79}
path_php00650.kgml: Skipped genes: php:PhaeoP97_03852
path_php00650.kgml:
path_php00650.kgml: Found a trail of span 2 containing skipped vertices
path_php00650.kgml: 145 -> 157
path_php00650.kgml: R10178 -> R00714
path_php00650.kgml: {php:PhaeoP97_00901, php:PhaeoP97_03853} -> {php:PhaeoP97_00539, php:PhaeoP97_03607, php:PhaeoP97_03817, php:PhaeoP97_03851, php:PhaeoP97_03879}
path_php00650.kgml: 2.6.1.96 -> {1.2.1.16, 1.2.1.79}
path_php00650.kgml: Skipped genes: php:PhaeoP97_03852
path_php00650.kgml:
path_php00650.kgml: --- 18.02 seconds ---

path_php00660.kgml: C5-Branched dibasic acid metabolism
path_php00660.kgml: Initialization took 0.23 seconds
path_php00660.kgml:
path_php00660.kgml: Found a trail of span 3 containing skipped vertices
path_php00660.kgml: 31 -> 96 -> 97
path_php00660.kgml: R03896 -> R03898 -> R00994
path_php00660.kgml: {php:PhaeoP97_00526, php:PhaeoP97_00527} -> {php:PhaeoP97_00526, php:PhaeoP97_00527} -> php:PhaeoP97_00523
path_php00660.kgml: 4.2.1.35 -> 4.2.1.35 -> 1.1.1.85
path_php00660.kgml: Skipped genes: php:PhaeoP97_00525, php:PhaeoP97_00524
path_php00660.kgml:
path_php00660.kgml: --- 0.32 seconds ---

path_php00670.kgml: One carbon pool by folate
path_php00670.kgml: Initialization took 0.33 seconds
path_php00670.kgml:
path_php00670.kgml: Found a trail of span 4 without skipping any vertex
path_php00670.kgml: 68 -> 23 -> 24 -> 52
path_php00670.kgml: {R00937, R00940} -> {R00936, R00939} -> {R02235, R02236} -> R02101
path_php00670.kgml: php:PhaeoP97_02082 -> php:PhaeoP97_02082 -> php:PhaeoP97_02082 -> php:PhaeoP97_02083
path_php00670.kgml: {1.5.1.3, 1.5.1.3} -> {1.5.1.3, 1.5.1.3} -> {1.5.1.3, 1.5.1.3} -> 2.1.1.45
path_php00670.kgml:
path_php00670.kgml: Found a trail of span 3 containing skipped vertices
path_php00670.kgml: 49 -> 28 -> 29
path_php00670.kgml: R00943 -> R01655 -> R01220
path_php00670.kgml: php:PhaeoP97_02756 -> php:PhaeoP97_02754 -> php:PhaeoP97_02754
path_php00670.kgml: 6.3.4.3 -> 3.5.4.9 -> 1.5.1.5
path_php00670.kgml: Skipped genes: php:PhaeoP97_02755
path_php00670.kgml:
path_php00670.kgml: Found a trail of span 2 without skipping any vertex
path_php00670.kgml: 26 -> 54
path_php00670.kgml: {R01224, R07168} -> R00946
path_php00670.kgml: {php:PhaeoP97_01165, php:PhaeoP97_01614} -> {php:PhaeoP97_01335, php:PhaeoP97_01613}
path_php00670.kgml: {1.5.1.20, 1.5.1.20} -> 2.1.1.13
path_php00670.kgml:
path_php00670.kgml: --- 0.70 seconds ---

path_php00680.kgml: Methane metabolism
path_php00680.kgml: Initialization took 1.29 seconds
path_php00680.kgml:
path_php00680.kgml: Found a trail of span 2 without skipping any vertex
path_php00680.kgml: 148 -> 151
path_php00680.kgml: R01513 -> R04173
path_php00680.kgml: php:PhaeoP97_03520 -> php:PhaeoP97_03521
path_php00680.kgml: 1.1.1.95 -> 2.6.1.52
path_php00680.kgml:
path_php00680.kgml: --- 1.40 seconds ---

path_php00730.kgml: Thiamine metabolism
path_php00730.kgml: Initialization took 0.18 seconds
path_php00730.kgml:
path_php00730.kgml: Found a trail of span 3 containing skipped vertices
path_php00730.kgml: 94 -> 75 -> 97
path_php00730.kgml: R03472 -> R04509 -> R10712
path_php00730.kgml: php:PhaeoP97_00875 -> php:PhaeoP97_00869 -> {php:PhaeoP97_00871, php:PhaeoP97_01506}
path_php00730.kgml: 4.1.99.17 -> 2.7.4.7 -> 2.5.1.3
path_php00730.kgml: Skipped genes: php:PhaeoP97_00874, php:PhaeoP97_00873, php:PhaeoP97_00872, php:PhaeoP97_00870
path_php00730.kgml:
path_php00730.kgml: Found a trail of span 3 containing skipped vertices
path_php00730.kgml: 76 -> 75 -> 93
path_php00730.kgml: R03471 -> R04509 -> R03223
path_php00730.kgml: php:PhaeoP97_00869 -> php:PhaeoP97_00869 -> {php:PhaeoP97_00871, php:PhaeoP97_01506}
path_php00730.kgml: 2.7.1.49 -> 2.7.4.7 -> 2.5.1.3
path_php00730.kgml: Skipped genes: php:PhaeoP97_00870
path_php00730.kgml:
path_php00730.kgml: Found a trail of span 3 containing skipped vertices
path_php00730.kgml: 76 -> 75 -> 97
path_php00730.kgml: R03471 -> R04509 -> R10712
path_php00730.kgml: php:PhaeoP97_00869 -> php:PhaeoP97_00869 -> {php:PhaeoP97_00871, php:PhaeoP97_01506}
path_php00730.kgml: 2.7.1.49 -> 2.7.4.7 -> 2.5.1.3
path_php00730.kgml: Skipped genes: php:PhaeoP97_00870
path_php00730.kgml:
path_php00730.kgml: Found a trail of span 2 containing skipped vertices
path_php00730.kgml: 70 -> 69
path_php00730.kgml: R07463 -> R10247
path_php00730.kgml: php:PhaeoP97_00874 -> php:PhaeoP97_00872
path_php00730.kgml: 1.4.3.19 -> 2.8.1.10
path_php00730.kgml: Skipped genes: php:PhaeoP97_00873
path_php00730.kgml:
path_php00730.kgml: --- 0.48 seconds ---

path_php00740.kgml: Riboflavin metabolism
path_php00740.kgml: Initialization took 0.13 seconds
path_php00740.kgml:
path_php00740.kgml: Found a trail of span 3 containing skipped vertices
path_php00740.kgml: 32 -> 41 -> 42
path_php00740.kgml: R07281 -> R04457 -> R00066
path_php00740.kgml: php:PhaeoP97_00858 -> {php:PhaeoP97_00859, php:PhaeoP97_03302} -> php:PhaeoP97_00856
path_php00740.kgml: 4.1.99.12 -> 2.5.1.78 -> 2.5.1.9
path_php00740.kgml: Skipped genes: php:PhaeoP97_00857
path_php00740.kgml:
path_php00740.kgml: Found a trail of span 3 containing skipped vertices
path_php00740.kgml: 38 -> 39 -> 40
path_php00740.kgml: R00425 -> R03459 -> R03458
path_php00740.kgml: {php:PhaeoP97_00858, php:PhaeoP97_03244} -> php:PhaeoP97_00852 -> php:PhaeoP97_00852
path_php00740.kgml: 3.5.4.25 -> 3.5.4.26 -> 1.1.1.193
path_php00740.kgml: Skipped genes: php:PhaeoP97_00857, php:PhaeoP97_00856
path_php00740.kgml:
path_php00740.kgml: --- 0.28 seconds ---

path_php00750.kgml: Vitamin B6 metabolism
path_php00750.kgml: Initialization took 0.08 seconds
path_php00750.kgml: (not found)
path_php00750.kgml: --- 0.13 seconds ---

path_php00760.kgml: Nicotinate and nicotinamide metabolism
path_php00760.kgml: Initialization took 0.89 seconds
path_php00760.kgml:
path_php00760.kgml: Found a trail of span 3 without skipping any vertex
path_php00760.kgml: 71 -> 72 -> 73
path_php00760.kgml: R00481 -> R04292 -> R03348
path_php00760.kgml: php:PhaeoP97_00732 -> php:PhaeoP97_00733 -> php:PhaeoP97_00731
path_php00760.kgml: 1.4.3.16 -> 2.5.1.72 -> 2.4.2.19
path_php00760.kgml:
path_php00760.kgml: Found a trail of span 2 containing skipped vertices
path_php00760.kgml: 89 -> 88
path_php00760.kgml: R01268 -> R01724
path_php00760.kgml: php:PhaeoP97_00067 -> php:PhaeoP97_00069
path_php00760.kgml: 3.5.1.19 -> 6.3.4.21
path_php00760.kgml: Skipped genes: php:PhaeoP97_00068
path_php00760.kgml:
path_php00760.kgml: --- 1.11 seconds ---

path_php00770.kgml: Pantothenate and CoA biosynthesis
path_php00770.kgml: Initialization took 0.68 seconds
path_php00770.kgml:
path_php00770.kgml: Found a trail of span 2 containing skipped vertices
path_php00770.kgml: 75 -> 73
path_php00770.kgml: R00977 -> R02269
path_php00770.kgml: {php:PhaeoP97_01279, php:PhaeoP97_01280} -> php:PhaeoP97_01283
path_php00770.kgml: 1.3.1.1 -> 3.5.2.2
path_php00770.kgml: Skipped genes: php:PhaeoP97_01282
path_php00770.kgml:
path_php00770.kgml: --- 0.77 seconds ---

path_php00780.kgml: Biotin metabolism
path_php00780.kgml: Initialization took 0.33 seconds
path_php00780.kgml:
path_php00780.kgml: Found a trail of span 5 without skipping any vertex
path_php00780.kgml: 42 -> 45 -> 32 -> 31 -> 30
path_php00780.kgml: R09725 -> R10124 -> R03231 -> R03182 -> R01078
path_php00780.kgml: php:PhaeoP97_00881 -> php:PhaeoP97_00878 -> php:PhaeoP97_00880 -> php:PhaeoP97_00879 -> php:PhaeoP97_00877
path_php00780.kgml: 3.1.1.85 -> 2.3.1.47 -> 2.6.1.62 -> 6.3.3.3 -> 2.8.1.6
path_php00780.kgml:
path_php00780.kgml: Found a trail of span 4 without skipping any vertex
path_php00780.kgml: 34 -> 32 -> 31 -> 30
path_php00780.kgml: R03210 -> R03231 -> R03182 -> R01078
path_php00780.kgml: php:PhaeoP97_00878 -> php:PhaeoP97_00880 -> php:PhaeoP97_00879 -> php:PhaeoP97_00877
path_php00780.kgml: 2.3.1.47 -> 2.6.1.62 -> 6.3.3.3 -> 2.8.1.6
path_php00780.kgml:
path_php00780.kgml: Found a trail of span 2 containing skipped vertices
path_php00780.kgml: 95 -> 53
path_php00780.kgml: R10115 -> R10116
path_php00780.kgml: php:PhaeoP97_01801 -> {php:PhaeoP97_00084, php:PhaeoP97_01037, php:PhaeoP97_01805}
path_php00780.kgml: {2.3.1.179, 2.3.1.41} -> 1.1.1.100
path_php00780.kgml: Skipped genes: php:PhaeoP97_01803, php:PhaeoP97_01804
path_php00780.kgml:
path_php00780.kgml: Found a trail of span 2 containing skipped vertices
path_php00780.kgml: 74 -> 67
path_php00780.kgml: R10119 -> R10120
path_php00780.kgml: php:PhaeoP97_01801 -> {php:PhaeoP97_00084, php:PhaeoP97_01037, php:PhaeoP97_01805}
path_php00780.kgml: {2.3.1.179, 2.3.1.41} -> 1.1.1.100
path_php00780.kgml: Skipped genes: php:PhaeoP97_01803, php:PhaeoP97_01804
path_php00780.kgml:
path_php00780.kgml: Found a trail of span 2 without skipping any vertex
path_php00780.kgml: 59 -> 64
path_php00780.kgml: R10118 -> R10119
path_php00780.kgml: {php:PhaeoP97_01688, php:PhaeoP97_02891} -> php:PhaeoP97_02890
path_php00780.kgml: 1.3.1.10 -> {2.3.1.179, 2.3.1.41}
path_php00780.kgml:
path_php00780.kgml: --- 0.72 seconds ---

path_php00785.kgml: Lipoic acid metabolism
path_php00785.kgml: Initialization took 0.09 seconds
path_php00785.kgml: (not found)
path_php00785.kgml: --- 0.15 seconds ---

path_php00790.kgml: Folate biosynthesis
path_php00790.kgml: Initialization took 0.73 seconds
path_php00790.kgml:
path_php00790.kgml: Found a trail of span 4 without skipping any vertex
path_php00790.kgml: 96 -> 102 -> 103 -> 104
path_php00790.kgml: R09959 -> R10002 -> R09978 -> R07605
path_php00790.kgml: php:PhaeoP97_02794 -> php:PhaeoP97_02793 -> php:PhaeoP97_02795 -> php:PhaeoP97_02792
path_php00790.kgml: 4.1.2.50 -> 4.3.99.3 -> 6.3.4.20 -> 1.7.1.13
path_php00790.kgml:
path_php00790.kgml: Found a trail of span 3 without skipping any vertex
path_php00790.kgml: 171 -> 75 -> 73
path_php00790.kgml: R11073 -> R03504 -> R03066
path_php00790.kgml: php:PhaeoP97_02700 -> php:PhaeoP97_02700 -> php:PhaeoP97_02699
path_php00790.kgml: 5.1.99.8 -> 4.1.2.25 -> 2.5.1.15
path_php00790.kgml:
path_php00790.kgml: Found a trail of span 2 containing skipped vertices
path_php00790.kgml: 122 -> 126
path_php00790.kgml: R09735 -> R11581
path_php00790.kgml: {php:PhaeoP97_01700, php:PhaeoP97_03033} -> php:PhaeoP97_03036
path_php00790.kgml: 2.10.1.1 -> 2.7.7.77
path_php00790.kgml: Skipped genes: php:PhaeoP97_03034, php:PhaeoP97_03035
path_php00790.kgml:
path_php00790.kgml: Found a trail of span 2 without skipping any vertex
path_php00790.kgml: 65 -> 66
path_php00790.kgml: R01716 -> R05553
path_php00790.kgml: php:PhaeoP97_02326 -> php:PhaeoP97_02325
path_php00790.kgml: 2.6.1.85 -> 4.1.3.38
path_php00790.kgml:
path_php00790.kgml: --- 1.08 seconds ---

path_php00860.kgml: Porphyrin and chlorophyll metabolism
path_php00860.kgml: Initialization took 1.58 seconds
path_php00860.kgml:
path_php00860.kgml: Found a trail of span 6 containing skipped vertices
path_php00860.kgml: 271 -> 289 -> 290 -> 291 -> 292 -> 293
path_php00860.kgml: R03194 -> R03948 -> R05217 -> R05180 -> R05181 -> R05219
path_php00860.kgml: {php:PhaeoP97_00774, php:PhaeoP97_02070} -> php:PhaeoP97_00781 -> php:PhaeoP97_00783 -> php:PhaeoP97_00780 -> php:PhaeoP97_00776 -> php:PhaeoP97_00771
path_php00860.kgml: 2.1.1.107 -> 2.1.1.130 -> 1.14.13.83 -> 2.1.1.131 -> 2.1.1.133 -> 2.1.1.152
path_php00860.kgml: Skipped genes: php:PhaeoP97_00775, php:PhaeoP97_00777, php:PhaeoP97_00778, php:PhaeoP97_00772, php:PhaeoP97_00782
path_php00860.kgml:
path_php00860.kgml: Found a trail of span 4 containing skipped vertices
path_php00860.kgml: 317 -> 295 -> 296 -> 297
path_php00860.kgml: R05149 -> R05177 -> R05224 -> R05227
path_php00860.kgml: php:PhaeoP97_00778 -> php:PhaeoP97_00782 -> php:PhaeoP97_00775 -> {php:PhaeoP97_00784, php:PhaeoP97_00946, php:PhaeoP97_00948}
path_php00860.kgml: 2.1.1.132 -> 5.4.99.61 -> 6.3.5.9 -> 6.6.1.2
path_php00860.kgml: Skipped genes: php:PhaeoP97_00776, php:PhaeoP97_00777, php:PhaeoP97_00781, php:PhaeoP97_00780, php:PhaeoP97_00783
path_php00860.kgml:
path_php00860.kgml: Found a trail of span 3 containing skipped vertices
path_php00860.kgml: 284 -> 285 -> 318
path_php00860.kgml: R05809 -> R05810 -> R07772
path_php00860.kgml: php:PhaeoP97_00780 -> php:PhaeoP97_00776 -> php:PhaeoP97_00777
path_php00860.kgml: 2.1.1.131 -> 2.1.1.271 -> 3.7.1.12
path_php00860.kgml: Skipped genes: php:PhaeoP97_00778
path_php00860.kgml:
path_php00860.kgml: Found a trail of span 2 containing skipped vertices
path_php00860.kgml: 269 -> 73
path_php00860.kgml: R03197 -> R03220
path_php00860.kgml: php:PhaeoP97_00512 -> php:PhaeoP97_00509
path_php00860.kgml: 4.1.1.37 -> 1.3.3.3
path_php00860.kgml: Skipped genes: php:PhaeoP97_00510
path_php00860.kgml:
path_php00860.kgml: --- 2.10 seconds ---

path_php00900.kgml: Terpenoid backbone biosynthesis
path_php00900.kgml: Initialization took 0.39 seconds
path_php00900.kgml: (not found)
path_php00900.kgml: --- 0.44 seconds ---

path_php00903.kgml: Limonene and pinene degradation
path_php00903.kgml: Initialization took 0.14 seconds
path_php00903.kgml: (not found)
path_php00903.kgml: --- 0.19 seconds ---

path_php00910.kgml: Nitrogen metabolism
path_php00910.kgml: Initialization took 0.29 seconds
path_php00910.kgml: (not found)
path_php00910.kgml: --- 0.35 seconds ---

path_php00920.kgml: Sulfur metabolism
path_php00920.kgml: Initialization took 0.69 seconds
path_php00920.kgml:
path_php00920.kgml: Found a trail of span 2 without skipping any vertex
path_php00920.kgml: 48 -> 31
path_php00920.kgml: R02021 -> R00858
path_php00920.kgml: php:PhaeoP97_02073 -> php:PhaeoP97_02072
path_php00920.kgml: 1.8.4.8 -> 1.8.1.2
path_php00920.kgml:
path_php00920.kgml: Found a trail of span 2 without skipping any vertex
path_php00920.kgml: 193 -> 195
path_php00920.kgml: R11130 -> R10936
path_php00920.kgml: php:PhaeoP97_03686 -> php:PhaeoP97_03685
path_php00920.kgml: ? -> 4.2.1.155
path_php00920.kgml:
path_php00920.kgml: --- 0.88 seconds ---

path_php00930.kgml: Caprolactam degradation
path_php00930.kgml: Initialization took 0.06 seconds
path_php00930.kgml: (not found)
path_php00930.kgml: --- 0.11 seconds ---

path_php00970.kgml: Aminoacyl-tRNA biosynthesis
path_php00970.kgml: Initialization took 0.94 seconds
path_php00970.kgml: (not found)
path_php00970.kgml: --- 1.00 seconds ---

path_php01040.kgml: Biosynthesis of unsaturated fatty acids
path_php01040.kgml: Initialization took 0.14 seconds
path_php01040.kgml: (not found)
path_php01040.kgml: --- 0.19 seconds ---

--- 184.10 seconds ---
