# Supplementary material for: CoMetGeNe: mining conserved neighborhood patterns in metabolic and genomic contexts
Source: BMC Bioinformatics. 2019 Jan 10;20:19. doi: 10.1186/s12859-018-2542-2 (PMC6327494; doi:10.1186/s12859-018-2542-2)
Supplement: Supplementary file 14 — Trail finding results for completely assembled representative bacterial genomes present in NCBI Genomes. Of the 1,545 fully assembled representative bacterial genomes in NCBI, corresponding entries have been identified in KEGG for 1,467 species, for which trail finding has been performed for all combinations of gap parameters δG and δD ranging from 0 to 3. This additional file is available from https://doi.org/10.6084/m9.figshare.7288769. (GZ 178,532 kb) [file 12859_2018_2542_MOESM14_ESM.gz › results/bgr_dG1_dD3.hnet]

--- delta_G = 1, delta_D = 3 ---

path_bgr00010.kgml: Glycolysis / Gluconeogenesis
path_bgr00010.kgml: Initialization took 0.33 seconds
path_bgr00010.kgml:
path_bgr00010.kgml: Found a trail of span 4 containing skipped vertices
path_bgr00010.kgml: 76 -> [57] -> 14 -> 57 -> [76 -> 56 -> 55] -> 53
path_bgr00010.kgml: R01512 -> [R01061] -> R01070 -> R01061 -> [R01512 -> R01518 -> R00658] -> R00200
path_bgr00010.kgml: bgr:Bgr_18510 -> [bgr:Bgr_18520] -> bgr:Bgr_18500 -> bgr:Bgr_18520 -> [bgr:Bgr_18510 -> bgr:Bgr_09330 -> bgr:Bgr_06540] -> bgr:Bgr_18560
path_bgr00010.kgml: 2.7.2.3 -> [{1.2.1.12, 1.2.1.59}] -> 4.1.2.13 -> {1.2.1.12, 1.2.1.59} -> [2.7.2.3 -> {5.4.2.11, 5.4.2.12} -> 4.2.1.11] -> 2.7.1.40
path_bgr00010.kgml: Skipped genes: bgr:Bgr_18530
path_bgr00010.kgml:
path_bgr00010.kgml: Found a trail of span 4 containing skipped vertices
path_bgr00010.kgml: 75 -> 49 -> 50 -> [75 -> 49] -> 48
path_bgr00010.kgml: R07618 -> R03270 -> R02569 -> [R07618 -> R03270] -> R00014
path_bgr00010.kgml: {bgr:Bgr_06610, bgr:Bgr_20100} -> {bgr:Bgr_06580, bgr:Bgr_06590} -> bgr:Bgr_06600 -> [{bgr:Bgr_06610, bgr:Bgr_20100} -> {bgr:Bgr_06580, bgr:Bgr_06590}] -> {bgr:Bgr_06580, bgr:Bgr_06590}
path_bgr00010.kgml: 1.8.1.4 -> 1.2.4.1 -> 2.3.1.12 -> [1.8.1.4 -> 1.2.4.1] -> {1.2.4.1, 2.2.1.6, 4.1.1.1}
path_bgr00010.kgml:
path_bgr00010.kgml: --- 7.12 seconds ---

path_bgr00030.kgml: Pentose phosphate pathway
path_bgr00030.kgml: Initialization took 0.18 seconds
path_bgr00030.kgml:
path_bgr00030.kgml: Found a trail of span 3 without skipping any vertex
path_bgr00030.kgml: 157 -> 57 -> 61
path_bgr00030.kgml: {R02736, R10907} -> R02035 -> R02036
path_bgr00030.kgml: bgr:Bgr_04210 -> bgr:Bgr_04220 -> bgr:Bgr_04230
path_bgr00030.kgml: {1.1.1.363, 1.1.1.49, 1.1.1.363, 1.1.1.388} -> 3.1.1.31 -> 4.2.1.12
path_bgr00030.kgml:
path_bgr00030.kgml: Found a trail of span 3 without skipping any vertex
path_bgr00030.kgml: 58 -> 57 -> 61
path_bgr00030.kgml: R02736 -> R02035 -> R02036
path_bgr00030.kgml: bgr:Bgr_04210 -> bgr:Bgr_04220 -> bgr:Bgr_04230
path_bgr00030.kgml: {1.1.1.363, 1.1.1.49} -> 3.1.1.31 -> 4.2.1.12
path_bgr00030.kgml:
path_bgr00030.kgml: Found a trail of span 2 containing skipped vertices
path_bgr00030.kgml: 157 -> [57] -> 61
path_bgr00030.kgml: {R02736, R10907} -> [R02035] -> R02036
path_bgr00030.kgml: bgr:Bgr_04210 -> [bgr:Bgr_04220] -> bgr:Bgr_04230
path_bgr00030.kgml: {1.1.1.363, 1.1.1.49, 1.1.1.363, 1.1.1.388} -> [3.1.1.31] -> 4.2.1.12
path_bgr00030.kgml: Skipped genes: bgr:Bgr_04220
path_bgr00030.kgml:
path_bgr00030.kgml: Found a trail of span 2 containing skipped vertices
path_bgr00030.kgml: 58 -> [57] -> 61
path_bgr00030.kgml: R02736 -> [R02035] -> R02036
path_bgr00030.kgml: bgr:Bgr_04210 -> [bgr:Bgr_04220] -> bgr:Bgr_04230
path_bgr00030.kgml: {1.1.1.363, 1.1.1.49} -> [3.1.1.31] -> 4.2.1.12
path_bgr00030.kgml: Skipped genes: bgr:Bgr_04220
path_bgr00030.kgml:
path_bgr00030.kgml: --- 0.49 seconds ---

path_bgr00040.kgml: Pentose and glucuronate interconversions
path_bgr00040.kgml: Initialization took 0.05 seconds
path_bgr00040.kgml: (not found)
path_bgr00040.kgml: --- 0.08 seconds ---

path_bgr00051.kgml: Fructose and mannose metabolism
path_bgr00051.kgml: Initialization took 0.08 seconds
path_bgr00051.kgml: (not found)
path_bgr00051.kgml: --- 0.13 seconds ---

path_bgr00052.kgml: Galactose metabolism
path_bgr00052.kgml: Initialization took 0.04 seconds
path_bgr00052.kgml: (not found)
path_bgr00052.kgml: --- 0.08 seconds ---

path_bgr00071.kgml: Fatty acid degradation
path_bgr00071.kgml: Initialization took 0.05 seconds
path_bgr00071.kgml: (not found)
path_bgr00071.kgml: --- 0.08 seconds ---

path_bgr00130.kgml: Ubiquinone and other terpenoid-quinone biosynthesis
path_bgr00130.kgml: Initialization took 0.08 seconds
path_bgr00130.kgml: (not found)
path_bgr00130.kgml: --- 0.11 seconds ---

path_bgr00190.kgml: Oxidative phosphorylation
path_bgr00190.kgml: Initialization took 1.24 seconds
path_bgr00190.kgml: (not found)
path_bgr00190.kgml: --- 1.27 seconds ---

path_bgr00220.kgml: Arginine biosynthesis
path_bgr00220.kgml: Initialization took 0.18 seconds
path_bgr00220.kgml:
path_bgr00220.kgml: Found a trail of span 2 containing skipped vertices
path_bgr00220.kgml: 52 -> [55] -> 44
path_bgr00220.kgml: R02283 -> [R02282] -> R01398
path_bgr00220.kgml: bgr:Bgr_01060 -> [bgr:Bgr_02110] -> bgr:Bgr_01070
path_bgr00220.kgml: 2.6.1.11 -> [2.3.1.35] -> 2.1.3.3
path_bgr00220.kgml:
path_bgr00220.kgml: --- 0.25 seconds ---

path_bgr00230.kgml: Purine metabolism
path_bgr00230.kgml: Initialization took 1.93 seconds
path_bgr00230.kgml:
path_bgr00230.kgml: Found a trail of span 4 containing skipped vertices
path_bgr00230.kgml: 260 -> [164 -> 427 -> 428] -> 167 -> 166 -> [165 -> 169 -> 184] -> 183
path_bgr00230.kgml: R04463 -> [R04208 -> R07404 -> R07405] -> R04591 -> R04559 -> [R04560 -> R01127 -> R01135] -> R01083
path_bgr00230.kgml: {bgr:Bgr_11990, bgr:Bgr_12000, bgr:Bgr_12010} -> [bgr:Bgr_11890 -> bgr:Bgr_17240 -> bgr:Bgr_17230] -> bgr:Bgr_11980 -> bgr:Bgr_11960 -> [bgr:Bgr_19560 -> bgr:Bgr_19560 -> bgr:Bgr_03860] -> bgr:Bgr_11960
path_bgr00230.kgml: 6.3.5.3 -> [6.3.3.1 -> 6.3.4.18 -> 5.4.99.18] -> 6.3.2.6 -> 4.3.2.2 -> [2.1.2.3 -> 3.5.4.10 -> 6.3.4.4] -> 4.3.2.2
path_bgr00230.kgml: Skipped genes: bgr:Bgr_11970
path_bgr00230.kgml:
path_bgr00230.kgml: Found a trail of span 3 containing skipped vertices
path_bgr00230.kgml: 166 -> 167 -> 166 -> [165 -> 169 -> 184] -> 183
path_bgr00230.kgml: R04559 -> R04591 -> R04559 -> [R04560 -> R01127 -> R01135] -> R01083
path_bgr00230.kgml: bgr:Bgr_11960 -> bgr:Bgr_11980 -> bgr:Bgr_11960 -> [bgr:Bgr_19560 -> bgr:Bgr_19560 -> bgr:Bgr_03860] -> bgr:Bgr_11960
path_bgr00230.kgml: 4.3.2.2 -> 6.3.2.6 -> 4.3.2.2 -> [2.1.2.3 -> 3.5.4.10 -> 6.3.4.4] -> 4.3.2.2
path_bgr00230.kgml: Skipped genes: bgr:Bgr_11970
path_bgr00230.kgml:
path_bgr00230.kgml: Found a trail of span 3 containing skipped vertices
path_bgr00230.kgml: 245 -> [234 -> 233 -> 300] -> 244 -> [300] -> 233
path_bgr00230.kgml: R00429 -> [R03409 -> R00336 -> R00430] -> R00441 -> [R00430] -> R00336
path_bgr00230.kgml: bgr:Bgr_05870 -> [{bgr:Bgr_01630, bgr:Bgr_12090} -> bgr:Bgr_05870 -> bgr:Bgr_18560] -> {bgr:Bgr_05860, bgr:Bgr_06930, bgr:Bgr_06940, bgr:Bgr_13020} -> [bgr:Bgr_18560] -> bgr:Bgr_05870
path_bgr00230.kgml: 2.7.6.5 -> [{3.6.1.11, 3.6.1.40} -> 3.1.7.2 -> 2.7.1.40] -> {2.7.7.48, 2.7.7.6} -> [2.7.1.40] -> 3.1.7.2
path_bgr00230.kgml:
path_bgr00230.kgml: Found a trail of span 2 without skipping any vertex
path_bgr00230.kgml: 427 -> 428
path_bgr00230.kgml: R07404 -> R07405
path_bgr00230.kgml: bgr:Bgr_17240 -> bgr:Bgr_17230
path_bgr00230.kgml: 6.3.4.18 -> 5.4.99.18
path_bgr00230.kgml:
path_bgr00230.kgml: Found a trail of span 2 containing skipped vertices
path_bgr00230.kgml: 205 -> 206
path_bgr00230.kgml: R01130 -> {R01230, R01231}
path_bgr00230.kgml: bgr:Bgr_01890 -> {bgr:Bgr_01910, bgr:Bgr_19680}
path_bgr00230.kgml: 1.1.1.205 -> {6.3.5.2, 6.3.5.2}
path_bgr00230.kgml: Skipped genes: bgr:Bgr_01900
path_bgr00230.kgml:
path_bgr00230.kgml: Found a trail of span 2 containing skipped vertices
path_bgr00230.kgml: 163 -> [260] -> 164
path_bgr00230.kgml: R04325 -> [R04463] -> R04208
path_bgr00230.kgml: bgr:Bgr_11900 -> [{bgr:Bgr_11990, bgr:Bgr_12000, bgr:Bgr_12010}] -> bgr:Bgr_11890
path_bgr00230.kgml: 2.1.2.2 -> [6.3.5.3] -> 6.3.3.1
path_bgr00230.kgml:
path_bgr00230.kgml: --- 4.49 seconds ---

path_bgr00240.kgml: Pyrimidine metabolism
path_bgr00240.kgml: Initialization took 0.98 seconds
path_bgr00240.kgml:
path_bgr00240.kgml: Found a trail of span 3 containing skipped vertices
path_bgr00240.kgml: 101 -> [178 -> 87 -> 104] -> 103 -> [122 -> 124] -> 121 -> [102 -> 104] -> 103
path_bgr00240.kgml: R01870 -> [R00965 -> R00158 -> R00156] -> R00443 -> [R00440 -> R00570] -> R00442 -> [R00438 -> R00156] -> R00443
path_bgr00240.kgml: bgr:Bgr_05880 -> [bgr:Bgr_15350 -> bgr:Bgr_07080 -> bgr:Bgr_06360] -> {bgr:Bgr_05860, bgr:Bgr_06930, bgr:Bgr_06940, bgr:Bgr_13020} -> [bgr:Bgr_02200 -> bgr:Bgr_06360] -> {bgr:Bgr_05860, bgr:Bgr_06930, bgr:Bgr_06940, bgr:Bgr_13020} -> [bgr:Bgr_02200 -> bgr:Bgr_06360] -> {bgr:Bgr_05860, bgr:Bgr_06930, bgr:Bgr_06940, bgr:Bgr_13020}
path_bgr00240.kgml: 2.4.2.10 -> [4.1.1.23 -> {2.7.4.14, 2.7.4.22, 2.7.4.4} -> 2.7.4.6] -> {2.7.7.48, 2.7.7.52, 2.7.7.6} -> [2.7.7.8 -> 2.7.4.6] -> {2.7.7.48, 2.7.7.6} -> [2.7.7.8 -> 2.7.4.6] -> {2.7.7.48, 2.7.7.52, 2.7.7.6}
path_bgr00240.kgml: Skipped genes: bgr:Bgr_05870
path_bgr00240.kgml:
path_bgr00240.kgml: Found a trail of span 3 containing skipped vertices
path_bgr00240.kgml: 150 -> [156] -> 161 -> [158] -> 157
path_bgr00240.kgml: R02098 -> [R02101] -> R02094 -> [R02093] -> R00378
path_bgr00240.kgml: bgr:Bgr_10830 -> [bgr:Bgr_13730] -> bgr:Bgr_10830 -> [bgr:Bgr_06360] -> {bgr:Bgr_00050, bgr:Bgr_00060, bgr:Bgr_01170, bgr:Bgr_02420, bgr:Bgr_06290, bgr:Bgr_10820, bgr:Bgr_12130, bgr:Bgr_19830}
path_bgr00240.kgml: {2.7.4.4, 2.7.4.9} -> [2.1.1.45] -> {2.7.4.12, 2.7.4.9} -> [2.7.4.6] -> 2.7.7.7
path_bgr00240.kgml:
path_bgr00240.kgml: Found a trail of span 2 without skipping any vertex
path_bgr00240.kgml: 97 -> 98
path_bgr00240.kgml: R01397 -> R01993
path_bgr00240.kgml: bgr:Bgr_11110 -> {bgr:Bgr_06000, bgr:Bgr_11120}
path_bgr00240.kgml: 2.1.3.2 -> 3.5.2.3
path_bgr00240.kgml:
path_bgr00240.kgml: Found a trail of span 2 containing skipped vertices
path_bgr00240.kgml: 150 -> [156 -> 161 -> 158] -> 157
path_bgr00240.kgml: R02098 -> [R02101 -> R02094 -> R02093] -> R00378
path_bgr00240.kgml: bgr:Bgr_10830 -> [bgr:Bgr_13730 -> bgr:Bgr_10830 -> bgr:Bgr_06360] -> {bgr:Bgr_00050, bgr:Bgr_00060, bgr:Bgr_01170, bgr:Bgr_02420, bgr:Bgr_06290, bgr:Bgr_10820, bgr:Bgr_12130, bgr:Bgr_19830}
path_bgr00240.kgml: {2.7.4.4, 2.7.4.9} -> [2.1.1.45 -> {2.7.4.12, 2.7.4.9} -> 2.7.4.6] -> 2.7.7.7
path_bgr00240.kgml:
path_bgr00240.kgml: --- 1.72 seconds ---

path_bgr00250.kgml: Alanine, aspartate and glutamate metabolism
path_bgr00250.kgml: Initialization took 0.23 seconds
path_bgr00250.kgml: (not found)
path_bgr00250.kgml: --- 0.27 seconds ---

path_bgr00260.kgml: Glycine, serine and threonine metabolism
path_bgr00260.kgml: Initialization took 0.28 seconds
path_bgr00260.kgml:
path_bgr00260.kgml: Found a trail of span 2 containing skipped vertices
path_bgr00260.kgml: 110 -> [82] -> 101
path_bgr00260.kgml: R04125 -> [R00945] -> R03425
path_bgr00260.kgml: bgr:Bgr_15660 -> [bgr:Bgr_11490] -> bgr:Bgr_15640
path_bgr00260.kgml: 2.1.2.10 -> [2.1.2.1] -> 1.4.4.2
path_bgr00260.kgml: Skipped genes: bgr:Bgr_15650
path_bgr00260.kgml:
path_bgr00260.kgml: --- 0.41 seconds ---

path_bgr00261.kgml: Monobactam biosynthesis
path_bgr00261.kgml: Initialization took 0.07 seconds
path_bgr00261.kgml: (not found)
path_bgr00261.kgml: --- 0.10 seconds ---

path_bgr00270.kgml: Cysteine and methionine metabolism
path_bgr00270.kgml: Initialization took 0.18 seconds
path_bgr00270.kgml: (not found)
path_bgr00270.kgml: --- 0.23 seconds ---

path_bgr00280.kgml: Valine, leucine and isoleucine degradation
path_bgr00280.kgml: Initialization took 0.04 seconds
path_bgr00280.kgml: (not found)
path_bgr00280.kgml: --- 0.10 seconds ---

path_bgr00290.kgml: Valine, leucine and isoleucine biosynthesis
path_bgr00290.kgml: Initialization took 0.05 seconds
path_bgr00290.kgml:
path_bgr00290.kgml: Found a trail of span 3 containing skipped vertices
path_bgr00290.kgml: 23 -> [47] -> 42 -> 34
path_bgr00290.kgml: R00996 -> [R08648] -> R05069 -> R05068
path_bgr00290.kgml: bgr:Bgr_13470 -> [bgr:Bgr_13670] -> bgr:Bgr_13600 -> bgr:Bgr_13600
path_bgr00290.kgml: 4.3.1.19 -> [2.2.1.6] -> {1.1.1.86, 5.4.99.3} -> 1.1.1.86
path_bgr00290.kgml: Skipped genes: bgr:Bgr_13490
path_bgr00290.kgml:
path_bgr00290.kgml: --- 0.16 seconds ---

path_bgr00300.kgml: Lysine biosynthesis
path_bgr00300.kgml: Initialization took 0.18 seconds
path_bgr00300.kgml:
path_bgr00300.kgml: Found a trail of span 2 without skipping any vertex
path_bgr00300.kgml: 77 -> 46
path_bgr00300.kgml: R02788 -> R04617
path_bgr00300.kgml: bgr:Bgr_14020 -> bgr:Bgr_14010
path_bgr00300.kgml: 6.3.2.13 -> 6.3.2.10
path_bgr00300.kgml:
path_bgr00300.kgml: --- 0.26 seconds ---

path_bgr00310.kgml: Lysine degradation
path_bgr00310.kgml: Initialization took 0.05 seconds
path_bgr00310.kgml:
path_bgr00310.kgml: Found a trail of span 2 without skipping any vertex
path_bgr00310.kgml: 55 -> 73
path_bgr00310.kgml: R01940 -> R02571
path_bgr00310.kgml: bgr:Bgr_20120 -> bgr:Bgr_20110
path_bgr00310.kgml: 1.2.4.2 -> 2.3.1.61
path_bgr00310.kgml:
path_bgr00310.kgml: --- 0.11 seconds ---

path_bgr00330.kgml: Arginine and proline metabolism
path_bgr00330.kgml: Initialization took 0.13 seconds
path_bgr00330.kgml:
path_bgr00330.kgml: Found a trail of span 2 without skipping any vertex
path_bgr00330.kgml: 216 -> 217
path_bgr00330.kgml: R00239 -> R03313
path_bgr00330.kgml: bgr:Bgr_01660 -> bgr:Bgr_01670
path_bgr00330.kgml: 2.7.2.11 -> 1.2.1.41
path_bgr00330.kgml:
path_bgr00330.kgml: --- 0.21 seconds ---

path_bgr00332.kgml: Carbapenem biosynthesis
path_bgr00332.kgml: Initialization took 0.03 seconds
path_bgr00332.kgml:
path_bgr00332.kgml: Found a trail of span 2 without skipping any vertex
path_bgr00332.kgml: 5 -> 8
path_bgr00332.kgml: R00239 -> R03313
path_bgr00332.kgml: bgr:Bgr_01660 -> bgr:Bgr_01670
path_bgr00332.kgml: 2.7.2.11 -> 1.2.1.41
path_bgr00332.kgml:
path_bgr00332.kgml: --- 0.11 seconds ---

path_bgr00340.kgml: Histidine metabolism
path_bgr00340.kgml: Initialization took 0.05 seconds
path_bgr00340.kgml: (not found)
path_bgr00340.kgml: --- 0.08 seconds ---

path_bgr00350.kgml: Tyrosine metabolism
path_bgr00350.kgml: Initialization took 0.04 seconds
path_bgr00350.kgml: (not found)
path_bgr00350.kgml: --- 0.08 seconds ---

path_bgr00380.kgml: Tryptophan metabolism
path_bgr00380.kgml: Initialization took 0.05 seconds
path_bgr00380.kgml: (not found)
path_bgr00380.kgml: --- 0.08 seconds ---

path_bgr00400.kgml: Phenylalanine, tyrosine and tryptophan biosynthesis
path_bgr00400.kgml: Initialization took 0.18 seconds
path_bgr00400.kgml:
path_bgr00400.kgml: Found a trail of span 2 containing skipped vertices
path_bgr00400.kgml: 79 -> [77 -> 76] -> 75
path_bgr00400.kgml: R03083 -> [R03084 -> R02413] -> R02412
path_bgr00400.kgml: bgr:Bgr_19980 -> [bgr:Bgr_01190 -> bgr:Bgr_00030] -> bgr:Bgr_19970
path_bgr00400.kgml: 4.2.3.4 -> [4.2.1.10 -> {1.1.1.25, 1.1.1.282}] -> 2.7.1.71
path_bgr00400.kgml:
path_bgr00400.kgml: --- 0.29 seconds ---

path_bgr00401.kgml: Novobiocin biosynthesis
path_bgr00401.kgml: Initialization took 0.04 seconds
path_bgr00401.kgml: (not found)
path_bgr00401.kgml: --- 0.08 seconds ---

path_bgr00410.kgml: beta-Alanine metabolism
path_bgr00410.kgml: Initialization took 0.05 seconds
path_bgr00410.kgml: (not found)
path_bgr00410.kgml: --- 0.08 seconds ---

path_bgr00450.kgml: Selenocompound metabolism
path_bgr00450.kgml: Initialization took 0.04 seconds
path_bgr00450.kgml: (not found)
path_bgr00450.kgml: --- 0.07 seconds ---

path_bgr00460.kgml: Cyanoamino acid metabolism
path_bgr00460.kgml: Initialization took 0.05 seconds
path_bgr00460.kgml: (not found)
path_bgr00460.kgml: --- 0.08 seconds ---

path_bgr00471.kgml: D-Glutamine and D-glutamate metabolism
path_bgr00471.kgml: Initialization took 0.05 seconds
path_bgr00471.kgml: (not found)
path_bgr00471.kgml: --- 0.08 seconds ---

path_bgr00473.kgml: D-Alanine metabolism
path_bgr00473.kgml: Initialization took 0.04 seconds
path_bgr00473.kgml: (not found)
path_bgr00473.kgml: --- 0.08 seconds ---

path_bgr00480.kgml: Glutathione metabolism
path_bgr00480.kgml: Initialization took 0.13 seconds
path_bgr00480.kgml: (not found)
path_bgr00480.kgml: --- 0.18 seconds ---

path_bgr00500.kgml: Starch and sucrose metabolism
path_bgr00500.kgml: Initialization took 0.05 seconds
path_bgr00500.kgml: (not found)
path_bgr00500.kgml: --- 0.10 seconds ---

path_bgr00520.kgml: Amino sugar and nucleotide sugar metabolism
path_bgr00520.kgml: Initialization took 0.13 seconds
path_bgr00520.kgml:
path_bgr00520.kgml: Found a trail of span 3 containing skipped vertices
path_bgr00520.kgml: 28 -> [24] -> 26 -> 9
path_bgr00520.kgml: R00768 -> [R02060] -> R05332 -> R00416
path_bgr00520.kgml: bgr:Bgr_12150 -> [bgr:Bgr_18160] -> bgr:Bgr_12160 -> bgr:Bgr_12160
path_bgr00520.kgml: 2.6.1.16 -> [5.4.2.10] -> 2.3.1.157 -> 2.7.7.23
path_bgr00520.kgml:
path_bgr00520.kgml: Found a trail of span 2 containing skipped vertices
path_bgr00520.kgml: 28 -> [24 -> 26] -> 9
path_bgr00520.kgml: R00768 -> [R02060 -> R05332] -> R00416
path_bgr00520.kgml: bgr:Bgr_12150 -> [bgr:Bgr_18160 -> bgr:Bgr_12160] -> bgr:Bgr_12160
path_bgr00520.kgml: 2.6.1.16 -> [5.4.2.10 -> 2.3.1.157] -> 2.7.7.23
path_bgr00520.kgml:
path_bgr00520.kgml: --- 0.29 seconds ---

path_bgr00521.kgml: Streptomycin biosynthesis
path_bgr00521.kgml: Initialization took 0.04 seconds
path_bgr00521.kgml: (not found)
path_bgr00521.kgml: --- 0.07 seconds ---

path_bgr00540.kgml: Lipopolysaccharide biosynthesis
path_bgr00540.kgml: Initialization took 0.12 seconds
path_bgr00540.kgml:
path_bgr00540.kgml: Found a trail of span 3 containing skipped vertices
path_bgr00540.kgml: 90 -> [89] -> 88 -> 53
path_bgr00540.kgml: R04567 -> [R04587] -> R04550 -> R04606
path_bgr00540.kgml: bgr:Bgr_07150 -> [bgr:Bgr_13900] -> bgr:Bgr_07130 -> bgr:Bgr_07170
path_bgr00540.kgml: 2.3.1.129 -> [3.5.1.108] -> 2.3.1.191 -> 2.4.1.182
path_bgr00540.kgml: Skipped genes: bgr:Bgr_07160, bgr:Bgr_07140
path_bgr00540.kgml:
path_bgr00540.kgml: Found a trail of span 3 without skipping any vertex
path_bgr00540.kgml: 45 -> 80 -> 79
path_bgr00540.kgml: R04657 -> R04658 -> R05074
path_bgr00540.kgml: bgr:Bgr_02830 -> bgr:Bgr_02820 -> bgr:Bgr_02820
path_bgr00540.kgml: 2.7.1.130 -> 2.4.99.12 -> 2.4.99.13
path_bgr00540.kgml:
path_bgr00540.kgml: Found a trail of span 2 containing skipped vertices
path_bgr00540.kgml: 90 -> [89 -> 88] -> 53
path_bgr00540.kgml: R04567 -> [R04587 -> R04550] -> R04606
path_bgr00540.kgml: bgr:Bgr_07150 -> [bgr:Bgr_13900 -> bgr:Bgr_07130] -> bgr:Bgr_07170
path_bgr00540.kgml: 2.3.1.129 -> [3.5.1.108 -> 2.3.1.191] -> 2.4.1.182
path_bgr00540.kgml: Skipped genes: bgr:Bgr_07160
path_bgr00540.kgml:
path_bgr00540.kgml: Found a trail of span 2 containing skipped vertices
path_bgr00540.kgml: 45 -> [80] -> 79
path_bgr00540.kgml: R04657 -> [R04658] -> R05074
path_bgr00540.kgml: bgr:Bgr_02830 -> [bgr:Bgr_02820] -> bgr:Bgr_02820
path_bgr00540.kgml: 2.7.1.130 -> [2.4.99.12] -> 2.4.99.13
path_bgr00540.kgml:
path_bgr00540.kgml: --- 0.33 seconds ---

path_bgr00550.kgml: Peptidoglycan biosynthesis
path_bgr00550.kgml: Initialization took 0.17 seconds
path_bgr00550.kgml:
path_bgr00550.kgml: Found a trail of span 7 containing skipped vertices
path_bgr00550.kgml: 59 -> 33 -> 32 -> 34 -> 23 -> 35 -> 36
path_bgr00550.kgml: {R03191, R03192} -> R03193 -> R02783 -> R02788 -> R04617 -> R05630 -> R05032
path_bgr00550.kgml: bgr:Bgr_13950 -> bgr:Bgr_13960 -> bgr:Bgr_13990 -> bgr:Bgr_14020 -> bgr:Bgr_14010 -> bgr:Bgr_14000 -> bgr:Bgr_13970
path_bgr00550.kgml: {1.3.1.98, 1.3.1.98} -> 6.3.2.8 -> 6.3.2.9 -> 6.3.2.13 -> 6.3.2.10 -> 2.7.8.13 -> 2.4.1.227
path_bgr00550.kgml: Skipped genes: bgr:Bgr_13980
path_bgr00550.kgml:
path_bgr00550.kgml: Found a trail of span 6 containing skipped vertices
path_bgr00550.kgml: 59 -> 33 -> 32 -> 34 -> [23] -> 35 -> 36
path_bgr00550.kgml: {R03191, R03192} -> R03193 -> R02783 -> R02788 -> [R04617] -> R05630 -> R05032
path_bgr00550.kgml: bgr:Bgr_13950 -> bgr:Bgr_13960 -> bgr:Bgr_13990 -> bgr:Bgr_14020 -> [bgr:Bgr_14010] -> bgr:Bgr_14000 -> bgr:Bgr_13970
path_bgr00550.kgml: {1.3.1.98, 1.3.1.98} -> 6.3.2.8 -> 6.3.2.9 -> 6.3.2.13 -> [6.3.2.10] -> 2.7.8.13 -> 2.4.1.227
path_bgr00550.kgml: Skipped genes: bgr:Bgr_14010, bgr:Bgr_13980
path_bgr00550.kgml:
path_bgr00550.kgml: Found a trail of span 6 containing skipped vertices
path_bgr00550.kgml: 59 -> 33 -> 32 -> [34] -> 23 -> 35 -> 36
path_bgr00550.kgml: {R03191, R03192} -> R03193 -> R02783 -> [R02788] -> R04617 -> R05630 -> R05032
path_bgr00550.kgml: bgr:Bgr_13950 -> bgr:Bgr_13960 -> bgr:Bgr_13990 -> [bgr:Bgr_14020] -> bgr:Bgr_14010 -> bgr:Bgr_14000 -> bgr:Bgr_13970
path_bgr00550.kgml: {1.3.1.98, 1.3.1.98} -> 6.3.2.8 -> 6.3.2.9 -> [6.3.2.13] -> 6.3.2.10 -> 2.7.8.13 -> 2.4.1.227
path_bgr00550.kgml: Skipped genes: bgr:Bgr_13980
path_bgr00550.kgml:
path_bgr00550.kgml: Found a trail of span 6 containing skipped vertices
path_bgr00550.kgml: 59 -> [33] -> 32 -> 34 -> 23 -> 35 -> 36
path_bgr00550.kgml: {R03191, R03192} -> [R03193] -> R02783 -> R02788 -> R04617 -> R05630 -> R05032
path_bgr00550.kgml: bgr:Bgr_13950 -> [bgr:Bgr_13960] -> bgr:Bgr_13990 -> bgr:Bgr_14020 -> bgr:Bgr_14010 -> bgr:Bgr_14000 -> bgr:Bgr_13970
path_bgr00550.kgml: {1.3.1.98, 1.3.1.98} -> [6.3.2.8] -> 6.3.2.9 -> 6.3.2.13 -> 6.3.2.10 -> 2.7.8.13 -> 2.4.1.227
path_bgr00550.kgml: Skipped genes: bgr:Bgr_13960, bgr:Bgr_13980
path_bgr00550.kgml:
path_bgr00550.kgml: Found a trail of span 6 containing skipped vertices
path_bgr00550.kgml: 59 -> 33 -> 32 -> 34 -> 23 -> [35] -> 36
path_bgr00550.kgml: {R03191, R03192} -> R03193 -> R02783 -> R02788 -> R04617 -> [R05630] -> R05032
path_bgr00550.kgml: bgr:Bgr_13950 -> bgr:Bgr_13960 -> bgr:Bgr_13990 -> bgr:Bgr_14020 -> bgr:Bgr_14010 -> [bgr:Bgr_14000] -> bgr:Bgr_13970
path_bgr00550.kgml: {1.3.1.98, 1.3.1.98} -> 6.3.2.8 -> 6.3.2.9 -> 6.3.2.13 -> 6.3.2.10 -> [2.7.8.13] -> 2.4.1.227
path_bgr00550.kgml: Skipped genes: bgr:Bgr_13980, bgr:Bgr_14000
path_bgr00550.kgml:
path_bgr00550.kgml: Found a trail of span 5 containing skipped vertices
path_bgr00550.kgml: 59 -> 33 -> 32 -> [34 -> 23] -> 35 -> 36
path_bgr00550.kgml: {R03191, R03192} -> R03193 -> R02783 -> [R02788 -> R04617] -> R05630 -> R05032
path_bgr00550.kgml: bgr:Bgr_13950 -> bgr:Bgr_13960 -> bgr:Bgr_13990 -> [bgr:Bgr_14020 -> bgr:Bgr_14010] -> bgr:Bgr_14000 -> bgr:Bgr_13970
path_bgr00550.kgml: {1.3.1.98, 1.3.1.98} -> 6.3.2.8 -> 6.3.2.9 -> [6.3.2.13 -> 6.3.2.10] -> 2.7.8.13 -> 2.4.1.227
path_bgr00550.kgml: Skipped genes: bgr:Bgr_13980
path_bgr00550.kgml:
path_bgr00550.kgml: Found a trail of span 4 containing skipped vertices
path_bgr00550.kgml: 59 -> 33 -> 32 -> [34 -> 23 -> 35] -> 36
path_bgr00550.kgml: {R03191, R03192} -> R03193 -> R02783 -> [R02788 -> R04617 -> R05630] -> R05032
path_bgr00550.kgml: bgr:Bgr_13950 -> bgr:Bgr_13960 -> bgr:Bgr_13990 -> [bgr:Bgr_14020 -> bgr:Bgr_14010 -> bgr:Bgr_14000] -> bgr:Bgr_13970
path_bgr00550.kgml: {1.3.1.98, 1.3.1.98} -> 6.3.2.8 -> 6.3.2.9 -> [6.3.2.13 -> 6.3.2.10 -> 2.7.8.13] -> 2.4.1.227
path_bgr00550.kgml: Skipped genes: bgr:Bgr_13980
path_bgr00550.kgml:
path_bgr00550.kgml: Found a trail of span 2 without skipping any vertex
path_bgr00550.kgml: 29 -> 28
path_bgr00550.kgml: R04573 -> R05629
path_bgr00550.kgml: bgr:Bgr_14010 -> bgr:Bgr_14000
path_bgr00550.kgml: 6.3.2.10 -> 2.7.8.13
path_bgr00550.kgml:
path_bgr00550.kgml: --- 0.83 seconds ---

path_bgr00561.kgml: Glycerolipid metabolism
path_bgr00561.kgml: Initialization took 0.08 seconds
path_bgr00561.kgml: (not found)
path_bgr00561.kgml: --- 0.11 seconds ---

path_bgr00562.kgml: Inositol phosphate metabolism
path_bgr00562.kgml: Initialization took 0.05 seconds
path_bgr00562.kgml: (not found)
path_bgr00562.kgml: --- 0.08 seconds ---

path_bgr00564.kgml: Glycerophospholipid metabolism
path_bgr00564.kgml: Initialization took 0.23 seconds
path_bgr00564.kgml:
path_bgr00564.kgml: Found a trail of span 2 without skipping any vertex
path_bgr00564.kgml: 103 -> 135
path_bgr00564.kgml: R01800 -> R02055
path_bgr00564.kgml: bgr:Bgr_06060 -> bgr:Bgr_06050
path_bgr00564.kgml: 2.7.8.8 -> 4.1.1.65
path_bgr00564.kgml:
path_bgr00564.kgml: --- 0.30 seconds ---

path_bgr00620.kgml: Pyruvate metabolism
path_bgr00620.kgml: Initialization took 0.43 seconds
path_bgr00620.kgml:
path_bgr00620.kgml: Found a trail of span 4 containing skipped vertices
path_bgr00620.kgml: 123 -> 55 -> [124] -> 125 -> 124
path_bgr00620.kgml: R00014 -> R03270 -> [R02569] -> R07618 -> R02569
path_bgr00620.kgml: {bgr:Bgr_06580, bgr:Bgr_06590} -> {bgr:Bgr_06580, bgr:Bgr_06590} -> [bgr:Bgr_06600] -> {bgr:Bgr_06610, bgr:Bgr_20100} -> bgr:Bgr_06600
path_bgr00620.kgml: {1.2.4.1, 2.2.1.6, 4.1.1.1} -> 1.2.4.1 -> [2.3.1.12] -> 1.8.1.4 -> 2.3.1.12
path_bgr00620.kgml:
path_bgr00620.kgml: --- 7.11 seconds ---

path_bgr00621.kgml: Dioxin degradation
path_bgr00621.kgml: Initialization took 0.05 seconds
path_bgr00621.kgml: (not found)
path_bgr00621.kgml: --- 0.08 seconds ---

path_bgr00624.kgml: Polycyclic aromatic hydrocarbon degradation
path_bgr00624.kgml: Initialization took 0.03 seconds
path_bgr00624.kgml: (not found)
path_bgr00624.kgml: --- 0.06 seconds ---

path_bgr00625.kgml: Chloroalkane and chloroalkene degradation
path_bgr00625.kgml: Initialization took 0.04 seconds
path_bgr00625.kgml: (not found)
path_bgr00625.kgml: --- 0.08 seconds ---

path_bgr00626.kgml: Naphthalene degradation
path_bgr00626.kgml: Initialization took 0.04 seconds
path_bgr00626.kgml: (not found)
path_bgr00626.kgml: --- 0.07 seconds ---

path_bgr00630.kgml: Glyoxylate and dicarboxylate metabolism
path_bgr00630.kgml: Initialization took 0.18 seconds
path_bgr00630.kgml: (not found)
path_bgr00630.kgml: --- 0.23 seconds ---

path_bgr00640.kgml: Propanoate metabolism
path_bgr00640.kgml: Initialization took 0.13 seconds
path_bgr00640.kgml: (not found)
path_bgr00640.kgml: --- 0.17 seconds ---

path_bgr00650.kgml: Butanoate metabolism
path_bgr00650.kgml: Initialization took 0.05 seconds
path_bgr00650.kgml: (not found)
path_bgr00650.kgml: --- 0.08 seconds ---

path_bgr00660.kgml: C5-Branched dibasic acid metabolism
path_bgr00660.kgml: Initialization took 0.05 seconds
path_bgr00660.kgml: (not found)
path_bgr00660.kgml: --- 0.08 seconds ---

path_bgr00670.kgml: One carbon pool by folate
path_bgr00670.kgml: Initialization took 0.13 seconds
path_bgr00670.kgml:
path_bgr00670.kgml: Found a trail of span 4 containing skipped vertices
path_bgr00670.kgml: 68 -> [61] -> 52 -> 23 -> 24
path_bgr00670.kgml: {R00937, R00940} -> [R00945] -> R02101 -> {R00936, R00939} -> {R02235, R02236}
path_bgr00670.kgml: bgr:Bgr_13720 -> [bgr:Bgr_11490] -> bgr:Bgr_13730 -> bgr:Bgr_13720 -> bgr:Bgr_13720
path_bgr00670.kgml: {1.5.1.3, 1.5.1.3} -> [2.1.2.1] -> 2.1.1.45 -> {1.5.1.3, 1.5.1.3} -> {1.5.1.3, 1.5.1.3}
path_bgr00670.kgml:
path_bgr00670.kgml: --- 7.70 seconds ---

path_bgr00680.kgml: Methane metabolism
path_bgr00680.kgml: Initialization took 0.13 seconds
path_bgr00680.kgml: (not found)
path_bgr00680.kgml: --- 0.17 seconds ---

path_bgr00730.kgml: Thiamine metabolism
path_bgr00730.kgml: Initialization took 0.12 seconds
path_bgr00730.kgml:
path_bgr00730.kgml: Found a trail of span 3 without skipping any vertex
path_bgr00730.kgml: 76 -> 75 -> 93
path_bgr00730.kgml: R03471 -> R04509 -> R03223
path_bgr00730.kgml: {bgr:Bgr_05670, bgr:Bgr_19900} -> {bgr:Bgr_05670, bgr:Bgr_19900} -> {bgr:Bgr_05680, bgr:Bgr_18340}
path_bgr00730.kgml: 2.7.1.49 -> 2.7.4.7 -> 2.5.1.3
path_bgr00730.kgml:
path_bgr00730.kgml: Found a trail of span 3 without skipping any vertex
path_bgr00730.kgml: 76 -> 75 -> 97
path_bgr00730.kgml: R03471 -> R04509 -> R10712
path_bgr00730.kgml: {bgr:Bgr_05670, bgr:Bgr_19900} -> {bgr:Bgr_05670, bgr:Bgr_19900} -> {bgr:Bgr_05680, bgr:Bgr_18340}
path_bgr00730.kgml: 2.7.1.49 -> 2.7.4.7 -> 2.5.1.3
path_bgr00730.kgml:
path_bgr00730.kgml: Found a trail of span 2 containing skipped vertices
path_bgr00730.kgml: 70 -> 69
path_bgr00730.kgml: R07463 -> R10247
path_bgr00730.kgml: bgr:Bgr_05710 -> bgr:Bgr_05690
path_bgr00730.kgml: 1.4.3.19 -> 2.8.1.10
path_bgr00730.kgml: Skipped genes: bgr:Bgr_05700
path_bgr00730.kgml:
path_bgr00730.kgml: Found a trail of span 2 containing skipped vertices
path_bgr00730.kgml: 76 -> [75] -> 97
path_bgr00730.kgml: R03471 -> [R04509] -> R10712
path_bgr00730.kgml: {bgr:Bgr_05670, bgr:Bgr_19900} -> [{bgr:Bgr_05670, bgr:Bgr_19900}] -> {bgr:Bgr_05680, bgr:Bgr_18340}
path_bgr00730.kgml: 2.7.1.49 -> [2.7.4.7] -> 2.5.1.3
path_bgr00730.kgml:
path_bgr00730.kgml: Found a trail of span 2 containing skipped vertices
path_bgr00730.kgml: 76 -> [75] -> 93
path_bgr00730.kgml: R03471 -> [R04509] -> R03223
path_bgr00730.kgml: {bgr:Bgr_05670, bgr:Bgr_19900} -> [{bgr:Bgr_05670, bgr:Bgr_19900}] -> {bgr:Bgr_05680, bgr:Bgr_18340}
path_bgr00730.kgml: 2.7.1.49 -> [2.7.4.7] -> 2.5.1.3
path_bgr00730.kgml:
path_bgr00730.kgml: --- 0.36 seconds ---

path_bgr00740.kgml: Riboflavin metabolism
path_bgr00740.kgml: Initialization took 0.05 seconds
path_bgr00740.kgml:
path_bgr00740.kgml: Found a trail of span 2 without skipping any vertex
path_bgr00740.kgml: 41 -> 42
path_bgr00740.kgml: R04457 -> R00066
path_bgr00740.kgml: bgr:Bgr_11450 -> bgr:Bgr_11460
path_bgr00740.kgml: 2.5.1.78 -> 2.5.1.9
path_bgr00740.kgml:
path_bgr00740.kgml: --- 0.13 seconds ---

path_bgr00750.kgml: Vitamin B6 metabolism
path_bgr00750.kgml: Initialization took 0.08 seconds
path_bgr00750.kgml: (not found)
path_bgr00750.kgml: --- 0.11 seconds ---

path_bgr00760.kgml: Nicotinate and nicotinamide metabolism
path_bgr00760.kgml: Initialization took 0.08 seconds
path_bgr00760.kgml: (not found)
path_bgr00760.kgml: --- 0.15 seconds ---

path_bgr00770.kgml: Pantothenate and CoA biosynthesis
path_bgr00770.kgml: Initialization took 0.17 seconds
path_bgr00770.kgml: (not found)
path_bgr00770.kgml: --- 0.22 seconds ---

path_bgr00780.kgml: Biotin metabolism
path_bgr00780.kgml: Initialization took 0.13 seconds
path_bgr00780.kgml:
path_bgr00780.kgml: Found a trail of span 4 containing skipped vertices
path_bgr00780.kgml: 95 -> 53 -> [56 -> 59] -> 74 -> 67
path_bgr00780.kgml: R10115 -> R10116 -> [R10117 -> R10118] -> R10119 -> R10120
path_bgr00780.kgml: {bgr:Bgr_06200, bgr:Bgr_11580, bgr:Bgr_11590} -> bgr:Bgr_06180 -> [bgr:Bgr_07140 -> {bgr:Bgr_01270, bgr:Bgr_04630}] -> {bgr:Bgr_06200, bgr:Bgr_11580, bgr:Bgr_11590} -> bgr:Bgr_06180
path_bgr00780.kgml: {2.3.1.179, 2.3.1.41} -> 1.1.1.100 -> [4.2.1.59 -> 1.3.1.10] -> {2.3.1.179, 2.3.1.41} -> 1.1.1.100
path_bgr00780.kgml: Skipped genes: bgr:Bgr_06190
path_bgr00780.kgml:
path_bgr00780.kgml: Found a trail of span 4 containing skipped vertices
path_bgr00780.kgml: 94 -> [53 -> 56] -> 59 -> 64 -> [67 -> 70] -> 73
path_bgr00780.kgml: R10115 -> [R10116 -> R10117] -> R10118 -> R10119 -> [R10120 -> R10121] -> R10122
path_bgr00780.kgml: bgr:Bgr_01280 -> [bgr:Bgr_06180 -> bgr:Bgr_07140] -> {bgr:Bgr_01270, bgr:Bgr_04630} -> bgr:Bgr_01280 -> [bgr:Bgr_06180 -> bgr:Bgr_07140] -> {bgr:Bgr_01270, bgr:Bgr_04630}
path_bgr00780.kgml: {2.3.1.179, 2.3.1.41} -> [1.1.1.100 -> 4.2.1.59] -> 1.3.1.10 -> {2.3.1.179, 2.3.1.41} -> [1.1.1.100 -> 4.2.1.59] -> 1.3.1.10
path_bgr00780.kgml:
path_bgr00780.kgml: Found a trail of span 3 containing skipped vertices
path_bgr00780.kgml: 94 -> [53 -> 56 -> 59] -> 64 -> [67 -> 70] -> 73
path_bgr00780.kgml: R10115 -> [R10116 -> R10117 -> R10118] -> R10119 -> [R10120 -> R10121] -> R10122
path_bgr00780.kgml: bgr:Bgr_01280 -> [bgr:Bgr_06180 -> bgr:Bgr_07140 -> {bgr:Bgr_01270, bgr:Bgr_04630}] -> bgr:Bgr_01280 -> [bgr:Bgr_06180 -> bgr:Bgr_07140] -> {bgr:Bgr_01270, bgr:Bgr_04630}
path_bgr00780.kgml: {2.3.1.179, 2.3.1.41} -> [1.1.1.100 -> 4.2.1.59 -> 1.3.1.10] -> {2.3.1.179, 2.3.1.41} -> [1.1.1.100 -> 4.2.1.59] -> 1.3.1.10
path_bgr00780.kgml:
path_bgr00780.kgml: Found a trail of span 3 containing skipped vertices
path_bgr00780.kgml: 95 -> [53 -> 56 -> 59] -> 74 -> 67
path_bgr00780.kgml: R10115 -> [R10116 -> R10117 -> R10118] -> R10119 -> R10120
path_bgr00780.kgml: {bgr:Bgr_06200, bgr:Bgr_11580, bgr:Bgr_11590} -> [bgr:Bgr_06180 -> bgr:Bgr_07140 -> {bgr:Bgr_01270, bgr:Bgr_04630}] -> {bgr:Bgr_06200, bgr:Bgr_11580, bgr:Bgr_11590} -> bgr:Bgr_06180
path_bgr00780.kgml: {2.3.1.179, 2.3.1.41} -> [1.1.1.100 -> 4.2.1.59 -> 1.3.1.10] -> {2.3.1.179, 2.3.1.41} -> 1.1.1.100
path_bgr00780.kgml: Skipped genes: bgr:Bgr_06190
path_bgr00780.kgml:
path_bgr00780.kgml: Found a trail of span 3 containing skipped vertices
path_bgr00780.kgml: 95 -> 53 -> [56 -> 59 -> 74] -> 67
path_bgr00780.kgml: R10115 -> R10116 -> [R10117 -> R10118 -> R10119] -> R10120
path_bgr00780.kgml: {bgr:Bgr_06200, bgr:Bgr_11580, bgr:Bgr_11590} -> bgr:Bgr_06180 -> [bgr:Bgr_07140 -> {bgr:Bgr_01270, bgr:Bgr_04630} -> {bgr:Bgr_06200, bgr:Bgr_11580, bgr:Bgr_11590}] -> bgr:Bgr_06180
path_bgr00780.kgml: {2.3.1.179, 2.3.1.41} -> 1.1.1.100 -> [4.2.1.59 -> 1.3.1.10 -> {2.3.1.179, 2.3.1.41}] -> 1.1.1.100
path_bgr00780.kgml: Skipped genes: bgr:Bgr_06190
path_bgr00780.kgml:
path_bgr00780.kgml: Found a trail of span 3 containing skipped vertices
path_bgr00780.kgml: 94 -> [53 -> 56] -> 59 -> [74 -> 67 -> 70] -> 73
path_bgr00780.kgml: R10115 -> [R10116 -> R10117] -> R10118 -> [R10119 -> R10120 -> R10121] -> R10122
path_bgr00780.kgml: bgr:Bgr_01280 -> [bgr:Bgr_06180 -> bgr:Bgr_07140] -> {bgr:Bgr_01270, bgr:Bgr_04630} -> [{bgr:Bgr_06200, bgr:Bgr_11580, bgr:Bgr_11590} -> bgr:Bgr_06180 -> bgr:Bgr_07140] -> {bgr:Bgr_01270, bgr:Bgr_04630}
path_bgr00780.kgml: {2.3.1.179, 2.3.1.41} -> [1.1.1.100 -> 4.2.1.59] -> 1.3.1.10 -> [{2.3.1.179, 2.3.1.41} -> 1.1.1.100 -> 4.2.1.59] -> 1.3.1.10
path_bgr00780.kgml:
path_bgr00780.kgml: --- 0.47 seconds ---

path_bgr00785.kgml: Lipoic acid metabolism
path_bgr00785.kgml: Initialization took 0.05 seconds
path_bgr00785.kgml: (not found)
path_bgr00785.kgml: --- 0.08 seconds ---

path_bgr00790.kgml: Folate biosynthesis
path_bgr00790.kgml: Initialization took 0.05 seconds
path_bgr00790.kgml: (not found)
path_bgr00790.kgml: --- 0.10 seconds ---

path_bgr00860.kgml: Porphyrin and chlorophyll metabolism
path_bgr00860.kgml: Initialization took 0.13 seconds
path_bgr00860.kgml: (not found)
path_bgr00860.kgml: --- 0.17 seconds ---

path_bgr00900.kgml: Terpenoid backbone biosynthesis
path_bgr00900.kgml: Initialization took 0.08 seconds
path_bgr00900.kgml: (not found)
path_bgr00900.kgml: --- 0.12 seconds ---

path_bgr00906.kgml: Carotenoid biosynthesis
path_bgr00906.kgml: Initialization took 0.03 seconds
path_bgr00906.kgml: (not found)
path_bgr00906.kgml: --- 0.07 seconds ---

path_bgr00910.kgml: Nitrogen metabolism
path_bgr00910.kgml: Initialization took 0.05 seconds
path_bgr00910.kgml: (not found)
path_bgr00910.kgml: --- 0.08 seconds ---

path_bgr00970.kgml: Aminoacyl-tRNA biosynthesis
path_bgr00970.kgml: Initialization took 0.58 seconds
path_bgr00970.kgml: (not found)
path_bgr00970.kgml: --- 0.62 seconds ---

path_bgr01040.kgml: Biosynthesis of unsaturated fatty acids
path_bgr01040.kgml: Initialization took 0.03 seconds
path_bgr01040.kgml: (not found)
path_bgr01040.kgml: --- 0.07 seconds ---

--- 57.42 seconds ---
