# Supplementary material for: CoMetGeNe: mining conserved neighborhood patterns in metabolic and genomic contexts
Source: BMC Bioinformatics. 2019 Jan 10;20:19. doi: 10.1186/s12859-018-2542-2 (PMC6327494; doi:10.1186/s12859-018-2542-2)
Supplement: Supplementary file 14 — Trail finding results for completely assembled representative bacterial genomes present in NCBI Genomes. Of the 1,545 fully assembled representative bacterial genomes in NCBI, corresponding entries have been identified in KEGG for 1,467 species, for which trail finding has been performed for all combinations of gap parameters δG and δD ranging from 0 to 3. This additional file is available from https://doi.org/10.6084/m9.figshare.7288769. (GZ 178,532 kb) [file 12859_2018_2542_MOESM14_ESM.gz › results/ehr_dG0_dD2.hnet]

--- delta_G = 0, delta_D = 2 ---

path_ehr00010.kgml: Glycolysis / Gluconeogenesis
path_ehr00010.kgml: Initialization took 0.05 seconds
path_ehr00010.kgml: Aborted (analysis takes longer than 300 seconds)

path_ehr00020.kgml: Citrate cycle (TCA cycle)
path_ehr00020.kgml: Initialization took 0.09 seconds
path_ehr00020.kgml:
path_ehr00020.kgml: Found a trail of span 4 containing skipped vertices
path_ehr00020.kgml: 80 -> 82 -> [101] -> 75 -> 77
path_ehr00020.kgml: R07618 -> R02569 -> [R01196] -> R00014 -> R03270
path_ehr00020.kgml: ehr:EHR_12850 -> ehr:EHR_12855 -> [ehr:EHR_10650] -> {ehr:EHR_12860, ehr:EHR_12865} -> {ehr:EHR_12860, ehr:EHR_12865}
path_ehr00020.kgml: 1.8.1.4 -> 2.3.1.12 -> [{1.2.7.1, 1.2.7.11}] -> {1.2.4.1, 2.2.1.6, 4.1.1.1} -> 1.2.4.1
path_ehr00020.kgml:
path_ehr00020.kgml: --- 15.67 seconds ---

path_ehr00030.kgml: Pentose phosphate pathway
path_ehr00030.kgml: Initialization took 0.09 seconds
path_ehr00030.kgml: (not found)
path_ehr00030.kgml: --- 1.05 seconds ---

path_ehr00040.kgml: Pentose and glucuronate interconversions
path_ehr00040.kgml: Initialization took 0.10 seconds
path_ehr00040.kgml:
path_ehr00040.kgml: --- 0.29 seconds ---

path_ehr00051.kgml: Fructose and mannose metabolism
path_ehr00051.kgml: Initialization took 0.09 seconds
path_ehr00051.kgml:
path_ehr00051.kgml: --- 49.43 seconds ---

path_ehr00052.kgml: Galactose metabolism
path_ehr00052.kgml: Initialization took 0.10 seconds
path_ehr00052.kgml:
path_ehr00052.kgml: Found a trail of span 5 without skipping any vertex
path_ehr00052.kgml: 76 -> 72 -> 71 -> 69 -> 70
path_ehr00052.kgml: R01678 -> R01194 -> R02926 -> R01104 -> R01329
path_ehr00052.kgml: ehr:EHR_10875 -> ehr:EHR_10870 -> ehr:EHR_10870 -> ehr:EHR_10870 -> ehr:EHR_10870
path_ehr00052.kgml: {3.2.1.108, 3.2.1.23} -> 3.2.1.22 -> 3.2.1.22 -> 3.2.1.22 -> 3.2.1.22
path_ehr00052.kgml:
path_ehr00052.kgml: Found a trail of span 5 without skipping any vertex
path_ehr00052.kgml: 94 -> 69 -> 72 -> 71 -> 70
path_ehr00052.kgml: R01105 -> R01104 -> R01194 -> R02926 -> R01329
path_ehr00052.kgml: {ehr:EHR_01705, ehr:EHR_10875} -> ehr:EHR_10870 -> ehr:EHR_10870 -> ehr:EHR_10870 -> ehr:EHR_10870
path_ehr00052.kgml: 3.2.1.23 -> 3.2.1.22 -> 3.2.1.22 -> 3.2.1.22 -> 3.2.1.22
path_ehr00052.kgml:
path_ehr00052.kgml: Found a trail of span 2 without skipping any vertex
path_ehr00052.kgml: 172 -> 171
path_ehr00052.kgml: R10619 -> R01092
path_ehr00052.kgml: {ehr:EHR_03440, ehr:EHR_06850} -> ehr:EHR_06845
path_ehr00052.kgml: 5.1.3.3 -> 2.7.1.6
path_ehr00052.kgml:
path_ehr00052.kgml: Found a trail of span 2 without skipping any vertex
path_ehr00052.kgml: 82 -> 79
path_ehr00052.kgml: R00955 -> R00291
path_ehr00052.kgml: ehr:EHR_10140 -> {ehr:EHR_00085, ehr:EHR_10135}
path_ehr00052.kgml: 2.7.7.12 -> 5.1.3.2
path_ehr00052.kgml:
path_ehr00052.kgml: --- 87.39 seconds ---

path_ehr00053.kgml: Ascorbate and aldarate metabolism
path_ehr00053.kgml: Initialization took 0.10 seconds
path_ehr00053.kgml:
path_ehr00053.kgml: --- 0.42 seconds ---

path_ehr00071.kgml: Fatty acid degradation
path_ehr00071.kgml: Initialization took 0.07 seconds
path_ehr00071.kgml: (not found)
path_ehr00071.kgml: --- 0.16 seconds ---

path_ehr00072.kgml: Synthesis and degradation of ketone bodies
path_ehr00072.kgml: Initialization took 0.09 seconds
path_ehr00072.kgml: (not found)
path_ehr00072.kgml: --- 0.19 seconds ---

path_ehr00121.kgml: Secondary bile acid biosynthesis
path_ehr00121.kgml: Initialization took 0.10 seconds
path_ehr00121.kgml: (not found)
path_ehr00121.kgml: --- 0.19 seconds ---

path_ehr00130.kgml: Ubiquinone and other terpenoid-quinone biosynthesis
path_ehr00130.kgml: Initialization took 0.10 seconds
path_ehr00130.kgml:
path_ehr00130.kgml: Found a trail of span 5 containing skipped vertices
path_ehr00130.kgml: 69 -> 61 -> 54 -> [60] -> 59 -> 58
path_ehr00130.kgml: R01717 -> R08165 -> R08166 -> [R04031] -> R04030 -> R07263
path_ehr00130.kgml: ehr:EHR_11555 -> ehr:EHR_11560 -> {ehr:EHR_11565, ehr:EHR_11570} -> [ehr:EHR_11575] -> ehr:EHR_11550 -> ehr:EHR_11545
path_ehr00130.kgml: 5.4.4.2 -> 2.2.1.9 -> 4.2.99.20 -> [4.2.1.113] -> 6.2.1.26 -> 4.1.3.36
path_ehr00130.kgml:
path_ehr00130.kgml: Found a trail of span 4 containing skipped vertices
path_ehr00130.kgml: 69 -> 61 -> [54 -> 60] -> 59 -> 58
path_ehr00130.kgml: R01717 -> R08165 -> [R08166 -> R04031] -> R04030 -> R07263
path_ehr00130.kgml: ehr:EHR_11555 -> ehr:EHR_11560 -> [{ehr:EHR_11565, ehr:EHR_11570} -> ehr:EHR_11575] -> ehr:EHR_11550 -> ehr:EHR_11545
path_ehr00130.kgml: 5.4.4.2 -> 2.2.1.9 -> [4.2.99.20 -> 4.2.1.113] -> 6.2.1.26 -> 4.1.3.36
path_ehr00130.kgml:
path_ehr00130.kgml: --- 0.58 seconds ---

path_ehr00190.kgml: Oxidative phosphorylation
path_ehr00190.kgml: Initialization took 0.10 seconds
path_ehr00190.kgml: (not found)
path_ehr00190.kgml: --- 0.19 seconds ---

path_ehr00220.kgml: Arginine biosynthesis
path_ehr00220.kgml: Initialization took 0.10 seconds
path_ehr00220.kgml:
path_ehr00220.kgml: Found a trail of span 3 without skipping any vertex
path_ehr00220.kgml: 42 -> 44 -> 59
path_ehr00220.kgml: R00150 -> R01398 -> R00552
path_ehr00220.kgml: ehr:EHR_10230 -> ehr:EHR_10225 -> ehr:EHR_10220
path_ehr00220.kgml: 2.7.2.2 -> 2.1.3.3 -> 3.5.3.6
path_ehr00220.kgml:
path_ehr00220.kgml: --- 0.35 seconds ---

path_ehr00230.kgml: Purine metabolism
path_ehr00230.kgml: Initialization took 0.15 seconds
path_ehr00230.kgml:
path_ehr00230.kgml: Found a trail of span 3 containing skipped vertices
path_ehr00230.kgml: 167 -> 166 -> [167] -> 428
path_ehr00230.kgml: R04591 -> R04559 -> [R04591] -> R07405
path_ehr00230.kgml: ehr:EHR_12940 -> ehr:EHR_12950 -> [ehr:EHR_12940] -> ehr:EHR_12965
path_ehr00230.kgml: 6.3.2.6 -> 4.3.2.2 -> [6.3.2.6] -> 5.4.99.18
path_ehr00230.kgml:
path_ehr00230.kgml: Found a trail of span 3 containing skipped vertices
path_ehr00230.kgml: 244 -> [300] -> 220 -> [139] -> 239
path_ehr00230.kgml: R00441 -> [R00430] -> R00332 -> [R02019] -> R02090
path_ehr00230.kgml: {ehr:EHR_04430, ehr:EHR_05190, ehr:EHR_05195, ehr:EHR_05665, ehr:EHR_08320} -> [ehr:EHR_14010] -> {ehr:EHR_05660, ehr:EHR_11785} -> [{ehr:EHR_02380, ehr:EHR_02385, ehr:EHR_12480}] -> {ehr:EHR_05660, ehr:EHR_11785}
path_ehr00230.kgml: {2.7.7.48, 2.7.7.6} -> [2.7.1.40] -> 2.7.4.8 -> [1.17.4.1] -> {2.7.4.12, 2.7.4.8}
path_ehr00230.kgml:
path_ehr00230.kgml: Found a trail of span 3 containing skipped vertices
path_ehr00230.kgml: 286 -> 211 -> [200] -> 214
path_ehr00230.kgml: R02557 -> R01561 -> [R01244] -> R01863
path_ehr00230.kgml: {ehr:EHR_04660, ehr:EHR_04665} -> {ehr:EHR_04660, ehr:EHR_04665} -> [ehr:EHR_06625] -> {ehr:EHR_04660, ehr:EHR_04665}
path_ehr00230.kgml: 2.4.2.1 -> 2.4.2.1 -> [3.5.4.2] -> {2.4.2.1, 2.4.2.15}
path_ehr00230.kgml:
path_ehr00230.kgml: Found a trail of span 2 without skipping any vertex
path_ehr00230.kgml: 221 -> 243
path_ehr00230.kgml: R01969 -> R02147
path_ehr00230.kgml: {ehr:EHR_04660, ehr:EHR_04665} -> {ehr:EHR_04660, ehr:EHR_04665}
path_ehr00230.kgml: {2.4.2.1, 2.4.2.4} -> {2.4.2.1, 2.4.2.15}
path_ehr00230.kgml:
path_ehr00230.kgml: Found a trail of span 2 containing skipped vertices
path_ehr00230.kgml: 160 -> [162 -> 163] -> 260
path_ehr00230.kgml: R01072 -> [R04144 -> R04325] -> R04463
path_ehr00230.kgml: ehr:EHR_12920 -> [ehr:EHR_12890 -> ehr:EHR_12905] -> {ehr:EHR_12925, ehr:EHR_12930, ehr:EHR_12935}
path_ehr00230.kgml: 2.4.2.14 -> [6.3.4.13 -> 2.1.2.2] -> 6.3.5.3
path_ehr00230.kgml:
path_ehr00230.kgml: Found a trail of span 2 containing skipped vertices
path_ehr00230.kgml: 163 -> [260] -> 164
path_ehr00230.kgml: R04325 -> [R04463] -> R04208
path_ehr00230.kgml: ehr:EHR_12905 -> [{ehr:EHR_12925, ehr:EHR_12930, ehr:EHR_12935}] -> ehr:EHR_12910
path_ehr00230.kgml: 2.1.2.2 -> [6.3.5.3] -> 6.3.3.1
path_ehr00230.kgml:
path_ehr00230.kgml: Found a trail of span 2 without skipping any vertex
path_ehr00230.kgml: 192 -> 214
path_ehr00230.kgml: R02748 -> R01863
path_ehr00230.kgml: {ehr:EHR_04660, ehr:EHR_04665} -> {ehr:EHR_04660, ehr:EHR_04665}
path_ehr00230.kgml: {2.4.2.1, 2.4.2.4} -> {2.4.2.1, 2.4.2.15}
path_ehr00230.kgml:
path_ehr00230.kgml: --- 11.57 seconds ---

path_ehr00240.kgml: Pyrimidine metabolism
path_ehr00240.kgml: Initialization took 0.10 seconds
path_ehr00240.kgml:
path_ehr00240.kgml: Found a trail of span 2 containing skipped vertices
path_ehr00240.kgml: 121 -> [102 -> 104] -> 103
path_ehr00240.kgml: R00442 -> [R00438 -> R00156] -> R00443
path_ehr00240.kgml: {ehr:EHR_04430, ehr:EHR_05190, ehr:EHR_05195, ehr:EHR_05665, ehr:EHR_08320} -> [ehr:EHR_04000 -> ehr:EHR_01450] -> {ehr:EHR_04430, ehr:EHR_05190, ehr:EHR_05195, ehr:EHR_05665, ehr:EHR_08320}
path_ehr00240.kgml: {2.7.7.48, 2.7.7.6} -> [2.7.7.8 -> 2.7.4.6] -> {2.7.7.48, 2.7.7.52, 2.7.7.6}
path_ehr00240.kgml:
path_ehr00240.kgml: --- 4.72 seconds ---

path_ehr00250.kgml: Alanine, aspartate and glutamate metabolism
path_ehr00250.kgml: Initialization took 0.10 seconds
path_ehr00250.kgml: (not found)
path_ehr00250.kgml: --- 0.19 seconds ---

path_ehr00260.kgml: Glycine, serine and threonine metabolism
path_ehr00260.kgml: Initialization took 0.10 seconds
path_ehr00260.kgml:
path_ehr00260.kgml: Found a trail of span 2 without skipping any vertex
path_ehr00260.kgml: 76 -> 93
path_ehr00260.kgml: R00480 -> R02291
path_ehr00260.kgml: ehr:EHR_03080 -> ehr:EHR_03085
path_ehr00260.kgml: 2.7.2.4 -> 1.2.1.11
path_ehr00260.kgml:
path_ehr00260.kgml: --- 0.28 seconds ---

path_ehr00261.kgml: Monobactam biosynthesis
path_ehr00261.kgml: Initialization took 0.11 seconds
path_ehr00261.kgml:
path_ehr00261.kgml: Found a trail of span 2 without skipping any vertex
path_ehr00261.kgml: 97 -> 96
path_ehr00261.kgml: R10147 -> {R04198, R04199}
path_ehr00261.kgml: ehr:EHR_03105 -> {ehr:EHR_03095, ehr:EHR_03100}
path_ehr00261.kgml: 4.3.3.7 -> {1.17.1.8, 1.17.1.8}
path_ehr00261.kgml:
path_ehr00261.kgml: --- 0.30 seconds ---

path_ehr00270.kgml: Cysteine and methionine metabolism
path_ehr00270.kgml: Initialization took 0.10 seconds
path_ehr00270.kgml:
path_ehr00270.kgml: Found a trail of span 2 without skipping any vertex
path_ehr00270.kgml: 123 -> 184
path_ehr00270.kgml: R00897 -> R00782
path_ehr00270.kgml: {ehr:EHR_03165, ehr:EHR_12325} -> {ehr:EHR_03170, ehr:EHR_07625, ehr:EHR_09290}
path_ehr00270.kgml: {2.5.1.47, 2.5.1.65} -> {4.4.1.1, 4.4.1.13, 4.4.1.28}
path_ehr00270.kgml:
path_ehr00270.kgml: Found a trail of span 2 without skipping any vertex
path_ehr00270.kgml: 217 -> 214
path_ehr00270.kgml: R00480 -> R02291
path_ehr00270.kgml: ehr:EHR_03080 -> ehr:EHR_03085
path_ehr00270.kgml: 2.7.2.4 -> 1.2.1.11
path_ehr00270.kgml:
path_ehr00270.kgml: --- 0.38 seconds ---

path_ehr00280.kgml: Valine, leucine and isoleucine degradation
path_ehr00280.kgml: Initialization took 0.10 seconds
path_ehr00280.kgml: (not found)
path_ehr00280.kgml: --- 0.19 seconds ---

path_ehr00290.kgml: Valine, leucine and isoleucine biosynthesis
path_ehr00290.kgml: Initialization took 0.09 seconds
path_ehr00290.kgml: (not found)
path_ehr00290.kgml: --- 0.21 seconds ---

path_ehr00300.kgml: Lysine biosynthesis
path_ehr00300.kgml: Initialization took 0.05 seconds
path_ehr00300.kgml:
path_ehr00300.kgml: Found a trail of span 4 containing skipped vertices
path_ehr00300.kgml: 50 -> 51 -> [53] -> 54 -> 56
path_ehr00300.kgml: R00480 -> R02291 -> [R10147] -> {R04198, R04199} -> R04364
path_ehr00300.kgml: ehr:EHR_03080 -> ehr:EHR_03085 -> [ehr:EHR_03105] -> {ehr:EHR_03095, ehr:EHR_03100} -> ehr:EHR_03090
path_ehr00300.kgml: 2.7.2.4 -> 1.2.1.11 -> [4.3.3.7] -> {1.17.1.8, 1.17.1.8} -> 2.3.1.89
path_ehr00300.kgml:
path_ehr00300.kgml: Found a trail of span 3 containing skipped vertices
path_ehr00300.kgml: 50 -> 51 -> [53 -> 54] -> 56
path_ehr00300.kgml: R00480 -> R02291 -> [R10147 -> {R04198, R04199}] -> R04364
path_ehr00300.kgml: ehr:EHR_03080 -> ehr:EHR_03085 -> [ehr:EHR_03105 -> {ehr:EHR_03095, ehr:EHR_03100}] -> ehr:EHR_03090
path_ehr00300.kgml: 2.7.2.4 -> 1.2.1.11 -> [4.3.3.7 -> {1.17.1.8, 1.17.1.8}] -> 2.3.1.89
path_ehr00300.kgml:
path_ehr00300.kgml: Found a trail of span 2 without skipping any vertex
path_ehr00300.kgml: 62 -> 63
path_ehr00300.kgml: R02735 -> R00451
path_ehr00300.kgml: ehr:EHR_03110 -> ehr:EHR_03115
path_ehr00300.kgml: 5.1.1.7 -> 4.1.1.20
path_ehr00300.kgml:
path_ehr00300.kgml: --- 0.62 seconds ---

path_ehr00310.kgml: Lysine degradation
path_ehr00310.kgml: Initialization took 0.10 seconds
path_ehr00310.kgml: (not found)
path_ehr00310.kgml: --- 0.19 seconds ---

path_ehr00330.kgml: Arginine and proline metabolism
path_ehr00330.kgml: Initialization took 0.10 seconds
path_ehr00330.kgml:
path_ehr00330.kgml: Found a trail of span 2 without skipping any vertex
path_ehr00330.kgml: 216 -> 217
path_ehr00330.kgml: R00239 -> R03313
path_ehr00330.kgml: ehr:EHR_05455 -> ehr:EHR_05450
path_ehr00330.kgml: 2.7.2.11 -> 1.2.1.41
path_ehr00330.kgml:
path_ehr00330.kgml: --- 0.28 seconds ---

path_ehr00332.kgml: Carbapenem biosynthesis
path_ehr00332.kgml: Initialization took 0.09 seconds
path_ehr00332.kgml:
path_ehr00332.kgml: Found a trail of span 2 without skipping any vertex
path_ehr00332.kgml: 5 -> 8
path_ehr00332.kgml: R00239 -> R03313
path_ehr00332.kgml: ehr:EHR_05455 -> ehr:EHR_05450
path_ehr00332.kgml: 2.7.2.11 -> 1.2.1.41
path_ehr00332.kgml:
path_ehr00332.kgml: --- 0.28 seconds ---

path_ehr00350.kgml: Tyrosine metabolism
path_ehr00350.kgml: Initialization took 0.09 seconds
path_ehr00350.kgml: (not found)
path_ehr00350.kgml: --- 0.19 seconds ---

path_ehr00361.kgml: Chlorocyclohexane and chlorobenzene degradation
path_ehr00361.kgml: Initialization took 0.09 seconds
path_ehr00361.kgml: (not found)
path_ehr00361.kgml: --- 0.17 seconds ---

path_ehr00362.kgml: Benzoate degradation
path_ehr00362.kgml: Initialization took 0.09 seconds
path_ehr00362.kgml: (not found)
path_ehr00362.kgml: --- 0.24 seconds ---

path_ehr00380.kgml: Tryptophan metabolism
path_ehr00380.kgml: Initialization took 0.11 seconds
path_ehr00380.kgml: (not found)
path_ehr00380.kgml: --- 0.22 seconds ---

path_ehr00400.kgml: Phenylalanine, tyrosine and tryptophan biosynthesis
path_ehr00400.kgml: Initialization took 0.11 seconds
path_ehr00400.kgml:
path_ehr00400.kgml: Found a trail of span 2 without skipping any vertex
path_ehr00400.kgml: 75 -> 74
path_ehr00400.kgml: R02412 -> R03460
path_ehr00400.kgml: ehr:EHR_02955 -> ehr:EHR_02960
path_ehr00400.kgml: 2.7.1.71 -> 2.5.1.19
path_ehr00400.kgml:
path_ehr00400.kgml: Found a trail of span 2 without skipping any vertex
path_ehr00400.kgml: 10 -> 79
path_ehr00400.kgml: R01826 -> R03083
path_ehr00400.kgml: ehr:EHR_02985 -> ehr:EHR_02980
path_ehr00400.kgml: 2.5.1.54 -> 4.2.3.4
path_ehr00400.kgml:
path_ehr00400.kgml: --- 0.39 seconds ---

path_ehr00430.kgml: Taurine and hypotaurine metabolism
path_ehr00430.kgml: Initialization took 0.09 seconds
path_ehr00430.kgml: (not found)
path_ehr00430.kgml: --- 0.20 seconds ---

path_ehr00440.kgml: Phosphonate and phosphinate metabolism
path_ehr00440.kgml: Initialization took 0.09 seconds
path_ehr00440.kgml: (not found)
path_ehr00440.kgml: --- 0.15 seconds ---

path_ehr00450.kgml: Selenocompound metabolism
path_ehr00450.kgml: Initialization took 0.10 seconds
path_ehr00450.kgml: (not found)
path_ehr00450.kgml: --- 0.19 seconds ---

path_ehr00460.kgml: Cyanoamino acid metabolism
path_ehr00460.kgml: Initialization took 0.09 seconds
path_ehr00460.kgml: (not found)
path_ehr00460.kgml: --- 0.19 seconds ---

path_ehr00471.kgml: D-Glutamine and D-glutamate metabolism
path_ehr00471.kgml: Initialization took 0.09 seconds
path_ehr00471.kgml: (not found)
path_ehr00471.kgml: --- 0.19 seconds ---

path_ehr00473.kgml: D-Alanine metabolism
path_ehr00473.kgml: Initialization took 0.10 seconds
path_ehr00473.kgml: (not found)
path_ehr00473.kgml: --- 0.19 seconds ---

path_ehr00480.kgml: Glutathione metabolism
path_ehr00480.kgml: Initialization took 0.10 seconds
path_ehr00480.kgml: (not found)
path_ehr00480.kgml: --- 0.20 seconds ---

path_ehr00500.kgml: Starch and sucrose metabolism
path_ehr00500.kgml: Initialization took 0.10 seconds
path_ehr00500.kgml:
path_ehr00500.kgml: Found a trail of span 2 without skipping any vertex
path_ehr00500.kgml: 128 -> 126
path_ehr00500.kgml: R01555 -> R11310
path_ehr00500.kgml: ehr:EHR_03430 -> ehr:EHR_03435
path_ehr00500.kgml: 2.4.1.8 -> 5.4.2.6
path_ehr00500.kgml:
path_ehr00500.kgml: Found a trail of span 2 containing skipped vertices
path_ehr00500.kgml: 98 -> [87] -> 88
path_ehr00500.kgml: R00811 -> [R03921] -> R00760
path_ehr00500.kgml: {ehr:EHR_01315, ehr:EHR_13550} -> [ehr:EHR_13545] -> {ehr:EHR_06535, ehr:EHR_13555}
path_ehr00500.kgml: 2.7.1.211 -> [3.2.1.26] -> {2.7.1.1, 2.7.1.4}
path_ehr00500.kgml:
path_ehr00500.kgml: Found a trail of span 2 without skipping any vertex
path_ehr00500.kgml: 148 -> 198
path_ehr00500.kgml: R04111 -> R10486
path_ehr00500.kgml: ehr:EHR_03425 -> ehr:EHR_03420
path_ehr00500.kgml: 2.7.1.208 -> 3.1.3.90
path_ehr00500.kgml:
path_ehr00500.kgml: Found a trail of span 2 without skipping any vertex
path_ehr00500.kgml: 233 -> 232
path_ehr00500.kgml: R11172 -> R00839
path_ehr00500.kgml: {ehr:EHR_00275, ehr:EHR_00280, ehr:EHR_00285, ehr:EHR_01560, ehr:EHR_05325, ehr:EHR_05915, ehr:EHR_05930, ehr:EHR_05940, ehr:EHR_05970, ehr:EHR_05975, ehr:EHR_05985, ehr:EHR_06105, ehr:EHR_06110, ehr:EHR_06115, ehr:EHR_06470, ehr:EHR_06475, ehr:EHR_06480, ehr:EHR_08355, ehr:EHR_08360, ehr:EHR_08585, ehr:EHR_09235, ehr:EHR_10945, ehr:EHR_11190, ehr:EHR_13865, ehr:EHR_13870} -> {ehr:EHR_01505, ehr:EHR_01575, ehr:EHR_05320, ehr:EHR_05965, ehr:EHR_06485, ehr:EHR_07210, ehr:EHR_08790, ehr:EHR_08795, ehr:EHR_10955, ehr:EHR_11220, ehr:EHR_13245}
path_ehr00500.kgml: 2.7.1.205 -> 3.2.1.86
path_ehr00500.kgml:
path_ehr00500.kgml: --- 0.72 seconds ---

path_ehr00511.kgml: Other glycan degradation
path_ehr00511.kgml: Initialization took 0.11 seconds
path_ehr00511.kgml: (not found)
path_ehr00511.kgml: --- 0.20 seconds ---

path_ehr00520.kgml: Amino sugar and nucleotide sugar metabolism
path_ehr00520.kgml: Initialization took 0.10 seconds
path_ehr00520.kgml:
path_ehr00520.kgml: Found a trail of span 2 without skipping any vertex
path_ehr00520.kgml: 184 -> 186
path_ehr00520.kgml: R00955 -> R00291
path_ehr00520.kgml: ehr:EHR_10140 -> {ehr:EHR_00085, ehr:EHR_10135}
path_ehr00520.kgml: 2.7.7.12 -> 5.1.3.2
path_ehr00520.kgml:
path_ehr00520.kgml: --- 0.55 seconds ---

path_ehr00521.kgml: Streptomycin biosynthesis
path_ehr00521.kgml: Initialization took 0.10 seconds
path_ehr00521.kgml:
path_ehr00521.kgml: Found a trail of span 4 without skipping any vertex
path_ehr00521.kgml: 44 -> 43 -> 42 -> 24
path_ehr00521.kgml: R02328 -> R06513 -> R06514 -> R02777
path_ehr00521.kgml: ehr:EHR_00195 -> ehr:EHR_00185 -> ehr:EHR_00190 -> ehr:EHR_00180
path_ehr00521.kgml: 2.7.7.24 -> 4.2.1.46 -> 5.1.3.13 -> 1.1.1.133
path_ehr00521.kgml:
path_ehr00521.kgml: Found a trail of span 2 containing skipped vertices
path_ehr00521.kgml: 43 -> [42] -> 24
path_ehr00521.kgml: R06513 -> [R06514] -> R02777
path_ehr00521.kgml: ehr:EHR_00185 -> [ehr:EHR_00190] -> ehr:EHR_00180
path_ehr00521.kgml: 4.2.1.46 -> [5.1.3.13] -> 1.1.1.133
path_ehr00521.kgml:
path_ehr00521.kgml: Found a trail of span 2 containing skipped vertices
path_ehr00521.kgml: 44 -> [43] -> 42
path_ehr00521.kgml: R02328 -> [R06513] -> R06514
path_ehr00521.kgml: ehr:EHR_00195 -> [ehr:EHR_00185] -> ehr:EHR_00190
path_ehr00521.kgml: 2.7.7.24 -> [4.2.1.46] -> 5.1.3.13
path_ehr00521.kgml:
path_ehr00521.kgml: --- 0.35 seconds ---

path_ehr00523.kgml: Polyketide sugar unit biosynthesis
path_ehr00523.kgml: Initialization took 0.05 seconds
path_ehr00523.kgml:
path_ehr00523.kgml: Found a trail of span 4 without skipping any vertex
path_ehr00523.kgml: 27 -> 26 -> 63 -> 28
path_ehr00523.kgml: R02328 -> R06513 -> R06514 -> R02777
path_ehr00523.kgml: ehr:EHR_00195 -> ehr:EHR_00185 -> ehr:EHR_00190 -> ehr:EHR_00180
path_ehr00523.kgml: 2.7.7.24 -> 4.2.1.46 -> 5.1.3.13 -> 1.1.1.133
path_ehr00523.kgml:
path_ehr00523.kgml: Found a trail of span 2 containing skipped vertices
path_ehr00523.kgml: 26 -> [63] -> 28
path_ehr00523.kgml: R06513 -> [R06514] -> R02777
path_ehr00523.kgml: ehr:EHR_00185 -> [ehr:EHR_00190] -> ehr:EHR_00180
path_ehr00523.kgml: 4.2.1.46 -> [5.1.3.13] -> 1.1.1.133
path_ehr00523.kgml:
path_ehr00523.kgml: Found a trail of span 2 containing skipped vertices
path_ehr00523.kgml: 27 -> [26] -> 63
path_ehr00523.kgml: R02328 -> [R06513] -> R06514
path_ehr00523.kgml: ehr:EHR_00195 -> [ehr:EHR_00185] -> ehr:EHR_00190
path_ehr00523.kgml: 2.7.7.24 -> [4.2.1.46] -> 5.1.3.13
path_ehr00523.kgml:
path_ehr00523.kgml: --- 0.42 seconds ---

path_ehr00525.kgml: Acarbose and validamycin biosynthesis
path_ehr00525.kgml: Initialization took 0.09 seconds
path_ehr00525.kgml: (not found)
path_ehr00525.kgml: --- 0.24 seconds ---

path_ehr00550.kgml: Peptidoglycan biosynthesis
path_ehr00550.kgml: Initialization took 0.11 seconds
path_ehr00550.kgml:
path_ehr00550.kgml: Found a trail of span 3 containing skipped vertices
path_ehr00550.kgml: 32 -> [34 -> 23] -> 35 -> 36
path_ehr00550.kgml: R02783 -> [R02788 -> R04617] -> R05630 -> R05032
path_ehr00550.kgml: ehr:EHR_00385 -> [ehr:EHR_02045 -> {ehr:EHR_03910, ehr:EHR_14370}] -> ehr:EHR_00390 -> ehr:EHR_00375
path_ehr00550.kgml: 6.3.2.9 -> [6.3.2.13 -> 6.3.2.10] -> 2.7.8.13 -> 2.4.1.227
path_ehr00550.kgml:
path_ehr00550.kgml: Found a trail of span 3 containing skipped vertices
path_ehr00550.kgml: 32 -> [31 -> 29] -> 28 -> 27
path_ehr00550.kgml: R02783 -> [R02786 -> R04573] -> R05629 -> R05662
path_ehr00550.kgml: ehr:EHR_00385 -> [ehr:EHR_05945 -> {ehr:EHR_03910, ehr:EHR_14370}] -> ehr:EHR_00390 -> ehr:EHR_00375
path_ehr00550.kgml: 6.3.2.9 -> [6.3.2.7 -> 6.3.2.10] -> 2.7.8.13 -> 2.4.1.227
path_ehr00550.kgml:
path_ehr00550.kgml: Found a trail of span 2 without skipping any vertex
path_ehr00550.kgml: 30 -> 29
path_ehr00550.kgml: R01150 -> R04573
path_ehr00550.kgml: ehr:EHR_03915 -> {ehr:EHR_03910, ehr:EHR_14370}
path_ehr00550.kgml: 6.3.2.4 -> 6.3.2.10
path_ehr00550.kgml:
path_ehr00550.kgml: Found a trail of span 2 without skipping any vertex
path_ehr00550.kgml: 30 -> 23
path_ehr00550.kgml: R01150 -> R04617
path_ehr00550.kgml: ehr:EHR_03915 -> {ehr:EHR_03910, ehr:EHR_14370}
path_ehr00550.kgml: 6.3.2.4 -> 6.3.2.10
path_ehr00550.kgml:
path_ehr00550.kgml: --- 0.75 seconds ---

path_ehr00561.kgml: Glycerolipid metabolism
path_ehr00561.kgml: Initialization took 0.10 seconds
path_ehr00561.kgml:
path_ehr00561.kgml: Found a trail of span 2 without skipping any vertex
path_ehr00561.kgml: 41 -> 69
path_ehr00561.kgml: R10850 -> R05164
path_ehr00561.kgml: ehr:EHR_14255 -> ehr:EHR_14260
path_ehr00561.kgml: 2.4.1.337 -> 2.4.1.208
path_ehr00561.kgml:
path_ehr00561.kgml: --- 0.28 seconds ---

path_ehr00562.kgml: Inositol phosphate metabolism
path_ehr00562.kgml: Initialization took 0.09 seconds
path_ehr00562.kgml: (not found)
path_ehr00562.kgml: --- 0.17 seconds ---

path_ehr00564.kgml: Glycerophospholipid metabolism
path_ehr00564.kgml: Initialization took 0.10 seconds
path_ehr00564.kgml: (not found)
path_ehr00564.kgml: --- 0.19 seconds ---

path_ehr00590.kgml: Arachidonic acid metabolism
path_ehr00590.kgml: Initialization took 0.10 seconds
path_ehr00590.kgml: (not found)
path_ehr00590.kgml: --- 0.19 seconds ---

path_ehr00600.kgml: Sphingolipid metabolism
path_ehr00600.kgml: Initialization took 0.09 seconds
path_ehr00600.kgml: (not found)
path_ehr00600.kgml: --- 0.15 seconds ---

path_ehr00620.kgml: Pyruvate metabolism
path_ehr00620.kgml: Initialization took 0.05 seconds
path_ehr00620.kgml:
path_ehr00620.kgml: Found a trail of span 4 containing skipped vertices
path_ehr00620.kgml: 123 -> 55 -> [124] -> 125 -> 124
path_ehr00620.kgml: R00014 -> R03270 -> [R02569] -> R07618 -> R02569
path_ehr00620.kgml: {ehr:EHR_12860, ehr:EHR_12865} -> {ehr:EHR_12860, ehr:EHR_12865} -> [ehr:EHR_12855] -> ehr:EHR_12850 -> ehr:EHR_12855
path_ehr00620.kgml: {1.2.4.1, 2.2.1.6, 4.1.1.1} -> 1.2.4.1 -> [2.3.1.12] -> 1.8.1.4 -> 2.3.1.12
path_ehr00620.kgml:
path_ehr00620.kgml: --- 16.87 seconds ---

path_ehr00622.kgml: Xylene degradation
path_ehr00622.kgml: Initialization took 0.07 seconds
path_ehr00622.kgml: (not found)
path_ehr00622.kgml: --- 0.16 seconds ---

path_ehr00625.kgml: Chloroalkane and chloroalkene degradation
path_ehr00625.kgml: Initialization took 0.09 seconds
path_ehr00625.kgml: (not found)
path_ehr00625.kgml: --- 0.20 seconds ---

path_ehr00626.kgml: Naphthalene degradation
path_ehr00626.kgml: Initialization took 0.10 seconds
path_ehr00626.kgml: (not found)
path_ehr00626.kgml: --- 0.19 seconds ---

path_ehr00627.kgml: Aminobenzoate degradation
path_ehr00627.kgml: Initialization took 0.10 seconds
path_ehr00627.kgml: (not found)
path_ehr00627.kgml: --- 0.19 seconds ---

path_ehr00630.kgml: Glyoxylate and dicarboxylate metabolism
path_ehr00630.kgml: Initialization took 0.10 seconds
path_ehr00630.kgml: (not found)
path_ehr00630.kgml: --- 0.19 seconds ---

path_ehr00640.kgml: Propanoate metabolism
path_ehr00640.kgml: Initialization took 0.10 seconds
path_ehr00640.kgml: (not found)
path_ehr00640.kgml: --- 0.19 seconds ---

path_ehr00643.kgml: Styrene degradation
path_ehr00643.kgml: Initialization took 0.09 seconds
path_ehr00643.kgml: (not found)
path_ehr00643.kgml: --- 0.19 seconds ---

path_ehr00650.kgml: Butanoate metabolism
path_ehr00650.kgml: Initialization took 0.10 seconds
path_ehr00650.kgml: (not found)
path_ehr00650.kgml: --- 0.19 seconds ---

path_ehr00670.kgml: One carbon pool by folate
path_ehr00670.kgml: Initialization took 0.09 seconds
path_ehr00670.kgml: (not found)
path_ehr00670.kgml: --- 0.45 seconds ---

path_ehr00680.kgml: Methane metabolism
path_ehr00680.kgml: Initialization took 0.10 seconds
path_ehr00680.kgml: (not found)
path_ehr00680.kgml: --- 0.19 seconds ---

path_ehr00730.kgml: Thiamine metabolism
path_ehr00730.kgml: Initialization took 0.09 seconds
path_ehr00730.kgml: Aborted (analysis takes longer than 300 seconds)

path_ehr00740.kgml: Riboflavin metabolism
path_ehr00740.kgml: Initialization took 0.10 seconds
path_ehr00740.kgml:
path_ehr00740.kgml: Found a trail of span 5 containing skipped vertices
path_ehr00740.kgml: 38 -> 39 -> 40 -> [43 -> 41] -> 42 -> 41
path_ehr00740.kgml: R00425 -> R03459 -> R03458 -> [R07280 -> R04457] -> R00066 -> R04457
path_ehr00740.kgml: ehr:EHR_07320 -> ehr:EHR_07310 -> ehr:EHR_07310 -> [ehr:EHR_14045 -> ehr:EHR_07325] -> ehr:EHR_07315 -> ehr:EHR_07325
path_ehr00740.kgml: 3.5.4.25 -> 3.5.4.26 -> 1.1.1.193 -> [3.1.3.104 -> 2.5.1.78] -> 2.5.1.9 -> 2.5.1.78
path_ehr00740.kgml:
path_ehr00740.kgml: Found a trail of span 4 containing skipped vertices
path_ehr00740.kgml: 38 -> [39] -> 40 -> [43 -> 41] -> 42 -> 41
path_ehr00740.kgml: R00425 -> [R03459] -> R03458 -> [R07280 -> R04457] -> R00066 -> R04457
path_ehr00740.kgml: ehr:EHR_07320 -> [ehr:EHR_07310] -> ehr:EHR_07310 -> [ehr:EHR_14045 -> ehr:EHR_07325] -> ehr:EHR_07315 -> ehr:EHR_07325
path_ehr00740.kgml: 3.5.4.25 -> [3.5.4.26] -> 1.1.1.193 -> [3.1.3.104 -> 2.5.1.78] -> 2.5.1.9 -> 2.5.1.78
path_ehr00740.kgml:
path_ehr00740.kgml: Found a trail of span 4 containing skipped vertices
path_ehr00740.kgml: 38 -> 39 -> [40 -> 43] -> 41 -> 42
path_ehr00740.kgml: R00425 -> R03459 -> [R03458 -> R07280] -> R04457 -> R00066
path_ehr00740.kgml: ehr:EHR_07320 -> ehr:EHR_07310 -> [ehr:EHR_07310 -> ehr:EHR_14045] -> ehr:EHR_07325 -> ehr:EHR_07315
path_ehr00740.kgml: 3.5.4.25 -> 3.5.4.26 -> [1.1.1.193 -> 3.1.3.104] -> 2.5.1.78 -> 2.5.1.9
path_ehr00740.kgml:
path_ehr00740.kgml: Found a trail of span 3 containing skipped vertices
path_ehr00740.kgml: 32 -> [41] -> 42 -> 41
path_ehr00740.kgml: R07281 -> [R04457] -> R00066 -> R04457
path_ehr00740.kgml: ehr:EHR_07320 -> [ehr:EHR_07325] -> ehr:EHR_07315 -> ehr:EHR_07325
path_ehr00740.kgml: 4.1.99.12 -> [2.5.1.78] -> 2.5.1.9 -> 2.5.1.78
path_ehr00740.kgml:
path_ehr00740.kgml: --- 0.64 seconds ---

path_ehr00750.kgml: Vitamin B6 metabolism
path_ehr00750.kgml: Initialization took 0.06 seconds
path_ehr00750.kgml: (not found)
path_ehr00750.kgml: --- 0.12 seconds ---

path_ehr00760.kgml: Nicotinate and nicotinamide metabolism
path_ehr00760.kgml: Initialization took 0.09 seconds
path_ehr00760.kgml:
path_ehr00760.kgml: Found a trail of span 2 containing skipped vertices
path_ehr00760.kgml: 86 -> [93 -> 87] -> 88
path_ehr00760.kgml: R00189 -> [R00137 -> R02322] -> R01724
path_ehr00760.kgml: ehr:EHR_02200 -> [ehr:EHR_14125 -> ehr:EHR_05550] -> ehr:EHR_02205
path_ehr00760.kgml: {6.3.1.5, 6.3.5.1} -> [{2.7.7.1, 2.7.7.18} -> 3.5.1.42] -> 6.3.4.21
path_ehr00760.kgml:
path_ehr00760.kgml: --- 0.34 seconds ---

path_ehr00770.kgml: Pantothenate and CoA biosynthesis
path_ehr00770.kgml: Initialization took 0.08 seconds
path_ehr00770.kgml:
path_ehr00770.kgml: Found a trail of span 2 without skipping any vertex
path_ehr00770.kgml: 70 -> 67
path_ehr00770.kgml: R04231 -> R03269
path_ehr00770.kgml: ehr:EHR_01135 -> ehr:EHR_01140
path_ehr00770.kgml: 6.3.2.5 -> 4.1.1.36
path_ehr00770.kgml:
path_ehr00770.kgml: --- 0.26 seconds ---

path_ehr00780.kgml: Biotin metabolism
path_ehr00780.kgml: Initialization took 0.09 seconds
path_ehr00780.kgml:
path_ehr00780.kgml: Found a trail of span 4 containing skipped vertices
path_ehr00780.kgml: 95 -> 53 -> [56 -> 59] -> 74 -> 67
path_ehr00780.kgml: R10115 -> R10116 -> [R10117 -> R10118] -> R10119 -> R10120
path_ehr00780.kgml: ehr:EHR_14210 -> {ehr:EHR_04180, ehr:EHR_10285, ehr:EHR_14215} -> [{ehr:EHR_12420, ehr:EHR_14200} -> ehr:EHR_12425] -> ehr:EHR_14210 -> {ehr:EHR_04180, ehr:EHR_10285, ehr:EHR_14215}
path_ehr00780.kgml: {2.3.1.179, 2.3.1.41} -> 1.1.1.100 -> [4.2.1.59 -> 1.3.1.10] -> {2.3.1.179, 2.3.1.41} -> 1.1.1.100
path_ehr00780.kgml:
path_ehr00780.kgml: Found a trail of span 2 without skipping any vertex
path_ehr00780.kgml: 31 -> 30
path_ehr00780.kgml: R03182 -> R01078
path_ehr00780.kgml: ehr:EHR_07050 -> ehr:EHR_07055
path_ehr00780.kgml: 6.3.3.3 -> 2.8.1.6
path_ehr00780.kgml:
path_ehr00780.kgml: --- 0.39 seconds ---

path_ehr00790.kgml: Folate biosynthesis
path_ehr00790.kgml: Initialization took 0.10 seconds
path_ehr00790.kgml: (not found)
path_ehr00790.kgml: --- 0.19 seconds ---

path_ehr00860.kgml: Porphyrin and chlorophyll metabolism
path_ehr00860.kgml: Initialization took 0.10 seconds
path_ehr00860.kgml: (not found)
path_ehr00860.kgml: --- 0.20 seconds ---

path_ehr00900.kgml: Terpenoid backbone biosynthesis
path_ehr00900.kgml: Initialization took 0.09 seconds
path_ehr00900.kgml:
path_ehr00900.kgml: Found a trail of span 4 without skipping any vertex
path_ehr00900.kgml: 70 -> 101 -> 100 -> 98
path_ehr00900.kgml: R02245 -> R03245 -> R01121 -> R01123
path_ehr00900.kgml: ehr:EHR_03655 -> ehr:EHR_03665 -> ehr:EHR_03660 -> ehr:EHR_03670
path_ehr00900.kgml: 2.7.1.36 -> 2.7.4.2 -> 4.1.1.33 -> 5.3.3.2
path_ehr00900.kgml:
path_ehr00900.kgml: Found a trail of span 2 containing skipped vertices
path_ehr00900.kgml: 101 -> [100] -> 98
path_ehr00900.kgml: R03245 -> [R01121] -> R01123
path_ehr00900.kgml: ehr:EHR_03665 -> [ehr:EHR_03660] -> ehr:EHR_03670
path_ehr00900.kgml: 2.7.4.2 -> [4.1.1.33] -> 5.3.3.2
path_ehr00900.kgml:
path_ehr00900.kgml: Found a trail of span 2 containing skipped vertices
path_ehr00900.kgml: 70 -> [101] -> 100
path_ehr00900.kgml: R02245 -> [R03245] -> R01121
path_ehr00900.kgml: ehr:EHR_03655 -> [ehr:EHR_03665] -> ehr:EHR_03660
path_ehr00900.kgml: 2.7.1.36 -> [2.7.4.2] -> 4.1.1.33
path_ehr00900.kgml:
path_ehr00900.kgml: Found a trail of span 2 containing skipped vertices
path_ehr00900.kgml: 71 -> [72] -> 74
path_ehr00900.kgml: R00238 -> [R01978] -> R02081
path_ehr00900.kgml: ehr:EHR_13745 -> [ehr:EHR_13750] -> ehr:EHR_13740
path_ehr00900.kgml: 2.3.1.9 -> [2.3.3.10] -> 1.1.1.88
path_ehr00900.kgml:
path_ehr00900.kgml: --- 0.66 seconds ---

path_ehr00906.kgml: Carotenoid biosynthesis
path_ehr00906.kgml: Initialization took 0.10 seconds
path_ehr00906.kgml: (not found)
path_ehr00906.kgml: --- 0.19 seconds ---

path_ehr00910.kgml: Nitrogen metabolism
path_ehr00910.kgml: Initialization took 0.09 seconds
path_ehr00910.kgml: (not found)
path_ehr00910.kgml: --- 0.17 seconds ---

path_ehr00920.kgml: Sulfur metabolism
path_ehr00920.kgml: Initialization took 0.09 seconds
path_ehr00920.kgml: (not found)
path_ehr00920.kgml: --- 0.15 seconds ---

path_ehr00970.kgml: Aminoacyl-tRNA biosynthesis
path_ehr00970.kgml: Initialization took 0.05 seconds
path_ehr00970.kgml: (not found)
path_ehr00970.kgml: --- 0.10 seconds ---

path_ehr01040.kgml: Biosynthesis of unsaturated fatty acids
path_ehr01040.kgml: Initialization took 0.05 seconds
path_ehr01040.kgml: (not found)
path_ehr01040.kgml: --- 0.11 seconds ---

path_ehr01054.kgml: Nonribosomal peptide structures
path_ehr01054.kgml: Initialization took 0.09 seconds
path_ehr01054.kgml: (not found)
path_ehr01054.kgml: --- 0.15 seconds ---

--- 838.92 seconds ---
