# Supplementary material for: CoMetGeNe: mining conserved neighborhood patterns in metabolic and genomic contexts
Source: BMC Bioinformatics. 2019 Jan 10;20:19. doi: 10.1186/s12859-018-2542-2 (PMC6327494; doi:10.1186/s12859-018-2542-2)
Supplement: Supplementary file 14 — Trail finding results for completely assembled representative bacterial genomes present in NCBI Genomes. Of the 1,545 fully assembled representative bacterial genomes in NCBI, corresponding entries have been identified in KEGG for 1,467 species, for which trail finding has been performed for all combinations of gap parameters δG and δD ranging from 0 to 3. This additional file is available from https://doi.org/10.6084/m9.figshare.7288769. (GZ 178,532 kb) [file 12859_2018_2542_MOESM14_ESM.gz › results/mec_dG2_dD0.hnet]

--- delta_G = 2, delta_D = 0 ---

path_mec00010.kgml: Glycolysis / Gluconeogenesis
path_mec00010.kgml: Initialization took 0.68 seconds
path_mec00010.kgml:
path_mec00010.kgml: Found a trail of span 4 without skipping any vertex
path_mec00010.kgml: 48 -> 49 -> 50 -> 75
path_mec00010.kgml: R00014 -> R03270 -> R02569 -> R07618
path_mec00010.kgml: mec:Q7C_119 -> mec:Q7C_119 -> mec:Q7C_118 -> mec:Q7C_117
path_mec00010.kgml: {1.2.4.1, 2.2.1.6, 4.1.1.1} -> 1.2.4.1 -> 2.3.1.12 -> 1.8.1.4
path_mec00010.kgml:
path_mec00010.kgml: Found a trail of span 3 containing skipped vertices
path_mec00010.kgml: 76 -> 57 -> 14
path_mec00010.kgml: R01512 -> R01061 -> R01070
path_mec00010.kgml: mec:Q7C_2153 -> {mec:Q7C_2108, mec:Q7C_2152} -> mec:Q7C_2155
path_mec00010.kgml: 2.7.2.3 -> {1.2.1.12, 1.2.1.59} -> 4.1.2.13
path_mec00010.kgml: Skipped genes: mec:Q7C_2154
path_mec00010.kgml:
path_mec00010.kgml: Found a trail of span 2 without skipping any vertex
path_mec00010.kgml: 138 -> 131
path_mec00010.kgml: R00711 -> R00235
path_mec00010.kgml: mec:Q7C_54 -> mec:Q7C_55
path_mec00010.kgml: {1.2.1.4, 1.2.1.5} -> 6.2.1.1
path_mec00010.kgml:
path_mec00010.kgml: --- 1.02 seconds ---

path_mec00020.kgml: Citrate cycle (TCA cycle)
path_mec00020.kgml: Initialization took 0.33 seconds
path_mec00020.kgml:
path_mec00020.kgml: Found a trail of span 4 without skipping any vertex
path_mec00020.kgml: 82 -> 80 -> 77 -> 75
path_mec00020.kgml: R02569 -> R07618 -> R03270 -> R00014
path_mec00020.kgml: mec:Q7C_118 -> mec:Q7C_117 -> mec:Q7C_119 -> mec:Q7C_119
path_mec00020.kgml: 2.3.1.12 -> 1.8.1.4 -> 1.2.4.1 -> {1.2.4.1, 2.2.1.6, 4.1.1.1}
path_mec00020.kgml:
path_mec00020.kgml: Found a trail of span 4 containing skipped vertices
path_mec00020.kgml: 34 -> 36 -> 39 -> 40
path_mec00020.kgml: R00268 -> R01899 -> R01900 -> R01325
path_mec00020.kgml: mec:Q7C_103 -> mec:Q7C_103 -> mec:Q7C_109 -> mec:Q7C_109
path_mec00020.kgml: 1.1.1.42 -> 1.1.1.42 -> 4.2.1.3 -> 4.2.1.3
path_mec00020.kgml: Skipped genes: mec:Q7C_108
path_mec00020.kgml:
path_mec00020.kgml: --- 0.56 seconds ---

path_mec00030.kgml: Pentose phosphate pathway
path_mec00030.kgml: Initialization took 0.53 seconds
path_mec00030.kgml:
path_mec00030.kgml: Found a trail of span 3 containing skipped vertices
path_mec00030.kgml: 135 -> 137 -> 77
path_mec00030.kgml: R05338 -> R09780 -> R01827
path_mec00030.kgml: {mec:Q7C_1679, mec:Q7C_1682} -> mec:Q7C_1683 -> mec:Q7C_1681
path_mec00030.kgml: 4.1.2.43 -> 5.3.1.27 -> 2.2.1.2
path_mec00030.kgml: Skipped genes: mec:Q7C_1680
path_mec00030.kgml:
path_mec00030.kgml: Found a trail of span 2 without skipping any vertex
path_mec00030.kgml: 61 -> 38
path_mec00030.kgml: R02036 -> R05605
path_mec00030.kgml: mec:Q7C_2534 -> mec:Q7C_2535
path_mec00030.kgml: 4.2.1.12 -> {4.1.2.14, 4.1.2.55}
path_mec00030.kgml:
path_mec00030.kgml: --- 0.76 seconds ---

path_mec00040.kgml: Pentose and glucuronate interconversions
path_mec00040.kgml: Initialization took 0.08 seconds
path_mec00040.kgml: (not found)
path_mec00040.kgml: --- 0.13 seconds ---

path_mec00051.kgml: Fructose and mannose metabolism
path_mec00051.kgml: Initialization took 0.23 seconds
path_mec00051.kgml:
path_mec00051.kgml: Found a trail of span 2 without skipping any vertex
path_mec00051.kgml: 83 -> 151
path_mec00051.kgml: R00888 -> {R03396, R03398}
path_mec00051.kgml: {mec:Q7C_2294, mec:Q7C_2300} -> mec:Q7C_2301
path_mec00051.kgml: 4.2.1.47 -> {1.1.1.135, 1.1.1.187, 1.1.1.135, 1.1.1.187}
path_mec00051.kgml:
path_mec00051.kgml: --- 0.33 seconds ---

path_mec00052.kgml: Galactose metabolism
path_mec00052.kgml: Initialization took 0.08 seconds
path_mec00052.kgml: (not found)
path_mec00052.kgml: --- 0.13 seconds ---

path_mec00053.kgml: Ascorbate and aldarate metabolism
path_mec00053.kgml: Initialization took 0.05 seconds
path_mec00053.kgml: (not found)
path_mec00053.kgml: --- 0.10 seconds ---

path_mec00061.kgml: Fatty acid biosynthesis
path_mec00061.kgml: Initialization took 0.29 seconds
path_mec00061.kgml:
path_mec00061.kgml: Found a trail of span 3 containing skipped vertices
path_mec00061.kgml: 147 -> 259 -> 142
path_mec00061.kgml: R01626 -> R04355 -> R04533
path_mec00061.kgml: mec:Q7C_2681 -> mec:Q7C_2684 -> mec:Q7C_2682
path_mec00061.kgml: {2.3.1.39, 2.3.1.85, 2.3.1.86} -> {2.3.1.179, 2.3.1.41, 2.3.1.85, 2.3.1.86} -> {1.1.1.100, 2.3.1.85, 2.3.1.86}
path_mec00061.kgml: Skipped genes: mec:Q7C_2683
path_mec00061.kgml:
path_mec00061.kgml: Found a trail of span 3 without skipping any vertex
path_mec00061.kgml: 147 -> 262 -> 142
path_mec00061.kgml: R01626 -> R10707 -> R04533
path_mec00061.kgml: mec:Q7C_2681 -> mec:Q7C_2680 -> mec:Q7C_2682
path_mec00061.kgml: {2.3.1.39, 2.3.1.85, 2.3.1.86} -> 2.3.1.180 -> {1.1.1.100, 2.3.1.85, 2.3.1.86}
path_mec00061.kgml:
path_mec00061.kgml: Found a trail of span 3 containing skipped vertices
path_mec00061.kgml: 147 -> 53 -> 54
path_mec00061.kgml: R01626 -> R07762 -> R07763
path_mec00061.kgml: mec:Q7C_2681 -> mec:Q7C_2684 -> mec:Q7C_2682
path_mec00061.kgml: {2.3.1.39, 2.3.1.85, 2.3.1.86} -> {2.3.1.179, 2.3.1.199, 2.3.1.41} -> 1.1.1.100
path_mec00061.kgml: Skipped genes: mec:Q7C_2683
path_mec00061.kgml:
path_mec00061.kgml: Found a trail of span 3 containing skipped vertices
path_mec00061.kgml: 147 -> 58 -> 75
path_mec00061.kgml: R01626 -> R04968 -> R04543
path_mec00061.kgml: mec:Q7C_2681 -> mec:Q7C_2684 -> mec:Q7C_2682
path_mec00061.kgml: {2.3.1.39, 2.3.1.85, 2.3.1.86} -> {2.3.1.179, 2.3.1.41, 2.3.1.85, 2.3.1.86} -> {1.1.1.100, 2.3.1.85, 2.3.1.86}
path_mec00061.kgml: Skipped genes: mec:Q7C_2683
path_mec00061.kgml:
path_mec00061.kgml: Found a trail of span 3 containing skipped vertices
path_mec00061.kgml: 147 -> 59 -> 86
path_mec00061.kgml: R01626 -> R04726 -> R04566
path_mec00061.kgml: mec:Q7C_2681 -> mec:Q7C_2684 -> mec:Q7C_2682
path_mec00061.kgml: {2.3.1.39, 2.3.1.85, 2.3.1.86} -> {2.3.1.179, 2.3.1.41, 2.3.1.85, 2.3.1.86} -> {1.1.1.100, 2.3.1.85, 2.3.1.86}
path_mec00061.kgml: Skipped genes: mec:Q7C_2683
path_mec00061.kgml:
path_mec00061.kgml: Found a trail of span 3 containing skipped vertices
path_mec00061.kgml: 147 -> 63 -> 130
path_mec00061.kgml: R01626 -> R04952 -> R04953
path_mec00061.kgml: mec:Q7C_2681 -> mec:Q7C_2684 -> mec:Q7C_2682
path_mec00061.kgml: {2.3.1.39, 2.3.1.85, 2.3.1.86} -> {2.3.1.179, 2.3.1.41, 2.3.1.85, 2.3.1.86} -> {1.1.1.100, 2.3.1.85, 2.3.1.86}
path_mec00061.kgml: Skipped genes: mec:Q7C_2683
path_mec00061.kgml:
path_mec00061.kgml: Found a trail of span 3 containing skipped vertices
path_mec00061.kgml: 147 -> 62 -> 119
path_mec00061.kgml: R01626 -> R04957 -> R04536
path_mec00061.kgml: mec:Q7C_2681 -> mec:Q7C_2684 -> mec:Q7C_2682
path_mec00061.kgml: {2.3.1.39, 2.3.1.85, 2.3.1.86} -> {2.3.1.179, 2.3.1.41, 2.3.1.85, 2.3.1.86} -> {1.1.1.100, 2.3.1.85, 2.3.1.86}
path_mec00061.kgml: Skipped genes: mec:Q7C_2683
path_mec00061.kgml:
path_mec00061.kgml: Found a trail of span 3 containing skipped vertices
path_mec00061.kgml: 147 -> 61 -> 108
path_mec00061.kgml: R01626 -> R04960 -> R04534
path_mec00061.kgml: mec:Q7C_2681 -> mec:Q7C_2684 -> mec:Q7C_2682
path_mec00061.kgml: {2.3.1.39, 2.3.1.85, 2.3.1.86} -> {2.3.1.179, 2.3.1.41, 2.3.1.85, 2.3.1.86} -> {1.1.1.100, 2.3.1.85, 2.3.1.86}
path_mec00061.kgml: Skipped genes: mec:Q7C_2683
path_mec00061.kgml:
path_mec00061.kgml: Found a trail of span 3 containing skipped vertices
path_mec00061.kgml: 147 -> 60 -> 97
path_mec00061.kgml: R01626 -> R04963 -> R04964
path_mec00061.kgml: mec:Q7C_2681 -> mec:Q7C_2684 -> mec:Q7C_2682
path_mec00061.kgml: {2.3.1.39, 2.3.1.85, 2.3.1.86} -> {2.3.1.179, 2.3.1.41, 2.3.1.85, 2.3.1.86} -> {1.1.1.100, 2.3.1.85, 2.3.1.86}
path_mec00061.kgml: Skipped genes: mec:Q7C_2683
path_mec00061.kgml:
path_mec00061.kgml: --- 2.12 seconds ---

path_mec00071.kgml: Fatty acid degradation
path_mec00071.kgml: Initialization took 0.05 seconds
path_mec00071.kgml: (not found)
path_mec00071.kgml: --- 0.10 seconds ---

path_mec00130.kgml: Ubiquinone and other terpenoid-quinone biosynthesis
path_mec00130.kgml: Initialization took 0.18 seconds
path_mec00130.kgml: (not found)
path_mec00130.kgml: --- 0.23 seconds ---

path_mec00190.kgml: Oxidative phosphorylation
path_mec00190.kgml: Initialization took 1.74 seconds
path_mec00190.kgml: (not found)
path_mec00190.kgml: --- 1.79 seconds ---

path_mec00220.kgml: Arginine biosynthesis
path_mec00220.kgml: Initialization took 0.38 seconds
path_mec00220.kgml: (not found)
path_mec00220.kgml: --- 0.43 seconds ---

path_mec00230.kgml: Purine metabolism
path_mec00230.kgml: Initialization took 4.45 seconds
path_mec00230.kgml:
path_mec00230.kgml: Found a trail of span 2 without skipping any vertex
path_mec00230.kgml: 427 -> 428
path_mec00230.kgml: R07404 -> R07405
path_mec00230.kgml: mec:Q7C_1933 -> mec:Q7C_1932
path_mec00230.kgml: 6.3.4.18 -> 5.4.99.18
path_mec00230.kgml:
path_mec00230.kgml: Found a trail of span 2 containing skipped vertices
path_mec00230.kgml: 220 -> 233
path_mec00230.kgml: R00332 -> R00336
path_mec00230.kgml: mec:Q7C_1327 -> mec:Q7C_1325
path_mec00230.kgml: 2.7.4.8 -> 3.1.7.2
path_mec00230.kgml: Skipped genes: mec:Q7C_1326
path_mec00230.kgml:
path_mec00230.kgml: Found a trail of span 2 without skipping any vertex
path_mec00230.kgml: 244 -> 245
path_mec00230.kgml: R00441 -> R00429
path_mec00230.kgml: {mec:Q7C_1326, mec:Q7C_2390, mec:Q7C_2391, mec:Q7C_2422} -> mec:Q7C_1325
path_mec00230.kgml: {2.7.7.48, 2.7.7.6} -> 2.7.6.5
path_mec00230.kgml:
path_mec00230.kgml: Found a trail of span 2 without skipping any vertex
path_mec00230.kgml: 205 -> 206
path_mec00230.kgml: R01130 -> {R01230, R01231}
path_mec00230.kgml: mec:Q7C_1510 -> mec:Q7C_1511
path_mec00230.kgml: 1.1.1.205 -> {6.3.5.2, 6.3.5.2}
path_mec00230.kgml:
path_mec00230.kgml: --- 5.17 seconds ---

path_mec00240.kgml: Pyrimidine metabolism
path_mec00240.kgml: Initialization took 2.54 seconds
path_mec00240.kgml:
path_mec00240.kgml: Found a trail of span 2 without skipping any vertex
path_mec00240.kgml: 97 -> 98
path_mec00240.kgml: R01397 -> R01993
path_mec00240.kgml: mec:Q7C_1949 -> {mec:Q7C_1950, mec:Q7C_2652, mec:Q7C_765}
path_mec00240.kgml: 2.1.3.2 -> 3.5.2.3
path_mec00240.kgml:
path_mec00240.kgml: --- 2.72 seconds ---

path_mec00250.kgml: Alanine, aspartate and glutamate metabolism
path_mec00250.kgml: Initialization took 0.33 seconds
path_mec00250.kgml: (not found)
path_mec00250.kgml: --- 0.38 seconds ---

path_mec00260.kgml: Glycine, serine and threonine metabolism
path_mec00260.kgml: Initialization took 0.68 seconds
path_mec00260.kgml:
path_mec00260.kgml: Found a trail of span 3 without skipping any vertex
path_mec00260.kgml: 56 -> 55 -> 54
path_mec00260.kgml: R06977 -> R06978 -> R06979
path_mec00260.kgml: {mec:Q7C_344, mec:Q7C_666} -> mec:Q7C_345 -> mec:Q7C_343
path_mec00260.kgml: 2.6.1.76 -> 2.3.1.178 -> 4.2.1.108
path_mec00260.kgml:
path_mec00260.kgml: --- 0.82 seconds ---

path_mec00261.kgml: Monobactam biosynthesis
path_mec00261.kgml: Initialization took 0.13 seconds
path_mec00261.kgml: (not found)
path_mec00261.kgml: --- 0.18 seconds ---

path_mec00270.kgml: Cysteine and methionine metabolism
path_mec00270.kgml: Initialization took 0.74 seconds
path_mec00270.kgml: (not found)
path_mec00270.kgml: --- 0.79 seconds ---

path_mec00280.kgml: Valine, leucine and isoleucine degradation
path_mec00280.kgml: Initialization took 0.08 seconds
path_mec00280.kgml: (not found)
path_mec00280.kgml: --- 0.13 seconds ---

path_mec00290.kgml: Valine, leucine and isoleucine biosynthesis
path_mec00290.kgml: Initialization took 0.23 seconds
path_mec00290.kgml:
path_mec00290.kgml: Found a trail of span 3 without skipping any vertex
path_mec00290.kgml: 79 -> 44 -> 46 -> 44
path_mec00290.kgml: R00226 -> R05071 -> R04440 -> R05071
path_mec00290.kgml: {mec:Q7C_1183, mec:Q7C_2057, mec:Q7C_2653, mec:Q7C_2654} -> mec:Q7C_2655 -> mec:Q7C_2655 -> mec:Q7C_2655
path_mec00290.kgml: 2.2.1.6 -> {1.1.1.86, 5.4.99.3} -> 1.1.1.86 -> {1.1.1.86, 5.4.99.3}
path_mec00290.kgml:
path_mec00290.kgml: Found a trail of span 3 without skipping any vertex
path_mec00290.kgml: 47 -> 42 -> 34
path_mec00290.kgml: R08648 -> R05069 -> R05068
path_mec00290.kgml: {mec:Q7C_1183, mec:Q7C_2057, mec:Q7C_2653, mec:Q7C_2654} -> mec:Q7C_2655 -> mec:Q7C_2655
path_mec00290.kgml: 2.2.1.6 -> {1.1.1.86, 5.4.99.3} -> 1.1.1.86
path_mec00290.kgml:
path_mec00290.kgml: Found a trail of span 3 without skipping any vertex
path_mec00290.kgml: 35 -> 37 -> 36
path_mec00290.kgml: R03968 -> R04001 -> R04426
path_mec00290.kgml: {mec:Q7C_1684, mec:Q7C_2520} -> {mec:Q7C_1684, mec:Q7C_2520} -> mec:Q7C_2521
path_mec00290.kgml: 4.2.1.33 -> 4.2.1.33 -> 1.1.1.85
path_mec00290.kgml:
path_mec00290.kgml: Found a trail of span 3 without skipping any vertex
path_mec00290.kgml: 78 -> 21 -> 22
path_mec00290.kgml: R03896 -> R03898 -> R00994
path_mec00290.kgml: {mec:Q7C_1684, mec:Q7C_2520} -> {mec:Q7C_1684, mec:Q7C_2520} -> mec:Q7C_2521
path_mec00290.kgml: 4.2.1.35 -> 4.2.1.35 -> 1.1.1.85
path_mec00290.kgml:
path_mec00290.kgml: --- 0.55 seconds ---

path_mec00300.kgml: Lysine biosynthesis
path_mec00300.kgml: Initialization took 0.38 seconds
path_mec00300.kgml:
path_mec00300.kgml: Found a trail of span 3 containing skipped vertices
path_mec00300.kgml: 57 -> 59 -> 61
path_mec00300.kgml: R04365 -> R04475 -> R02734
path_mec00300.kgml: mec:Q7C_688 -> {mec:Q7C_2660, mec:Q7C_687} -> mec:Q7C_690
path_mec00300.kgml: 2.3.1.117 -> 2.6.1.17 -> 3.5.1.18
path_mec00300.kgml: Skipped genes: mec:Q7C_689
path_mec00300.kgml:
path_mec00300.kgml: Found a trail of span 2 without skipping any vertex
path_mec00300.kgml: 62 -> 63
path_mec00300.kgml: R02735 -> R00451
path_mec00300.kgml: mec:Q7C_2231 -> mec:Q7C_2230
path_mec00300.kgml: 5.1.1.7 -> 4.1.1.20
path_mec00300.kgml:
path_mec00300.kgml: Found a trail of span 2 without skipping any vertex
path_mec00300.kgml: 77 -> 46
path_mec00300.kgml: R02788 -> R04617
path_mec00300.kgml: mec:Q7C_874 -> mec:Q7C_873
path_mec00300.kgml: 6.3.2.13 -> 6.3.2.10
path_mec00300.kgml:
path_mec00300.kgml: --- 0.61 seconds ---

path_mec00310.kgml: Lysine degradation
path_mec00310.kgml: Initialization took 0.08 seconds
path_mec00310.kgml: (not found)
path_mec00310.kgml: --- 0.13 seconds ---

path_mec00330.kgml: Arginine and proline metabolism
path_mec00330.kgml: Initialization took 0.19 seconds
path_mec00330.kgml:
path_mec00330.kgml: Found a trail of span 2 containing skipped vertices
path_mec00330.kgml: 148 -> 149
path_mec00330.kgml: R00566 -> R01157
path_mec00330.kgml: mec:Q7C_159 -> mec:Q7C_156
path_mec00330.kgml: 4.1.1.19 -> 3.5.3.11
path_mec00330.kgml: Skipped genes: mec:Q7C_157, mec:Q7C_158
path_mec00330.kgml:
path_mec00330.kgml: --- 0.28 seconds ---

path_mec00332.kgml: Carbapenem biosynthesis
path_mec00332.kgml: Initialization took 0.05 seconds
path_mec00332.kgml: (not found)
path_mec00332.kgml: --- 0.10 seconds ---

path_mec00340.kgml: Histidine metabolism
path_mec00340.kgml: Initialization took 0.23 seconds
path_mec00340.kgml:
path_mec00340.kgml: Found a trail of span 5 without skipping any vertex
path_mec00340.kgml: 67 -> 66 -> 65 -> 69 -> 63
path_mec00340.kgml: R04035 -> R04037 -> R04640 -> R04558 -> R03457
path_mec00340.kgml: mec:Q7C_1980 -> {mec:Q7C_1981, mec:Q7C_766} -> {mec:Q7C_1776, mec:Q7C_1983} -> {mec:Q7C_1982, mec:Q7C_1984} -> mec:Q7C_1985
path_mec00340.kgml: 3.6.1.31 -> 3.5.4.19 -> 5.3.1.16 -> 4.3.2.10 -> 4.2.1.19
path_mec00340.kgml:
path_mec00340.kgml: --- 0.37 seconds ---

path_mec00350.kgml: Tyrosine metabolism
path_mec00350.kgml: Initialization took 0.08 seconds
path_mec00350.kgml: (not found)
path_mec00350.kgml: --- 0.14 seconds ---

path_mec00360.kgml: Phenylalanine metabolism
path_mec00360.kgml: Initialization took 0.14 seconds
path_mec00360.kgml: (not found)
path_mec00360.kgml: --- 0.19 seconds ---

path_mec00361.kgml: Chlorocyclohexane and chlorobenzene degradation
path_mec00361.kgml: Initialization took 0.05 seconds
path_mec00361.kgml: (not found)
path_mec00361.kgml: --- 0.10 seconds ---

path_mec00364.kgml: Fluorobenzoate degradation
path_mec00364.kgml: Initialization took 0.05 seconds
path_mec00364.kgml: (not found)
path_mec00364.kgml: --- 0.10 seconds ---

path_mec00400.kgml: Phenylalanine, tyrosine and tryptophan biosynthesis
path_mec00400.kgml: Initialization took 0.69 seconds
path_mec00400.kgml:
path_mec00400.kgml: Found a trail of span 3 without skipping any vertex
path_mec00400.kgml: 53 -> 51 -> 52
path_mec00400.kgml: R00674 -> R02722 -> R02340
path_mec00400.kgml: mec:Q7C_2526 -> {mec:Q7C_2526, mec:Q7C_2527} -> mec:Q7C_2527
path_mec00400.kgml: {4.2.1.122, 4.2.1.20} -> 4.2.1.20 -> {4.1.2.8, 4.2.1.20}
path_mec00400.kgml:
path_mec00400.kgml: Found a trail of span 2 without skipping any vertex
path_mec00400.kgml: 57 -> 56
path_mec00400.kgml: {R00985, R00986} -> R01073
path_mec00400.kgml: {mec:Q7C_211, mec:Q7C_212} -> mec:Q7C_213
path_mec00400.kgml: {4.1.3.27, 4.1.3.27} -> 2.4.2.18
path_mec00400.kgml:
path_mec00400.kgml: Found a trail of span 2 without skipping any vertex
path_mec00400.kgml: 89 -> 69
path_mec00400.kgml: R00734 -> R01728
path_mec00400.kgml: {mec:Q7C_1637, mec:Q7C_466} -> mec:Q7C_465
path_mec00400.kgml: {2.6.1.1, 2.6.1.5, 2.6.1.57, 2.6.1.9} -> 1.3.1.12
path_mec00400.kgml:
path_mec00400.kgml: --- 0.97 seconds ---

path_mec00401.kgml: Novobiocin biosynthesis
path_mec00401.kgml: Initialization took 0.08 seconds
path_mec00401.kgml:
path_mec00401.kgml: Found a trail of span 2 without skipping any vertex
path_mec00401.kgml: 65 -> 63
path_mec00401.kgml: R01728 -> R00734
path_mec00401.kgml: mec:Q7C_465 -> {mec:Q7C_1637, mec:Q7C_466}
path_mec00401.kgml: 1.3.1.12 -> {2.6.1.1, 2.6.1.5, 2.6.1.57, 2.6.1.9}
path_mec00401.kgml:
path_mec00401.kgml: --- 0.18 seconds ---

path_mec00410.kgml: beta-Alanine metabolism
path_mec00410.kgml: Initialization took 0.08 seconds
path_mec00410.kgml:
path_mec00410.kgml: Found a trail of span 2 without skipping any vertex
path_mec00410.kgml: 54 -> 50
path_mec00410.kgml: R00489 -> R02473
path_mec00410.kgml: mec:Q7C_2452 -> mec:Q7C_2451
path_mec00410.kgml: {4.1.1.11, 4.1.1.15} -> 6.3.2.1
path_mec00410.kgml:
path_mec00410.kgml: --- 0.18 seconds ---

path_mec00450.kgml: Selenocompound metabolism
path_mec00450.kgml: Initialization took 0.18 seconds
path_mec00450.kgml: (not found)
path_mec00450.kgml: --- 0.23 seconds ---

path_mec00460.kgml: Cyanoamino acid metabolism
path_mec00460.kgml: Initialization took 0.08 seconds
path_mec00460.kgml: (not found)
path_mec00460.kgml: --- 0.13 seconds ---

path_mec00471.kgml: D-Glutamine and D-glutamate metabolism
path_mec00471.kgml: Initialization took 0.05 seconds
path_mec00471.kgml:
path_mec00471.kgml: Found a trail of span 2 containing skipped vertices
path_mec00471.kgml: 19 -> 20
path_mec00471.kgml: R03193 -> R02783
path_mec00471.kgml: mec:Q7C_868 -> mec:Q7C_871
path_mec00471.kgml: 6.3.2.8 -> 6.3.2.9
path_mec00471.kgml: Skipped genes: mec:Q7C_869, mec:Q7C_870
path_mec00471.kgml:
path_mec00471.kgml: --- 0.15 seconds ---

path_mec00472.kgml: D-Arginine and D-ornithine metabolism
path_mec00472.kgml: Initialization took 0.05 seconds
path_mec00472.kgml: (not found)
path_mec00472.kgml: --- 0.10 seconds ---

path_mec00473.kgml: D-Alanine metabolism
path_mec00473.kgml: Initialization took 0.08 seconds
path_mec00473.kgml: (not found)
path_mec00473.kgml: --- 0.13 seconds ---

path_mec00480.kgml: Glutathione metabolism
path_mec00480.kgml: Initialization took 0.23 seconds
path_mec00480.kgml: (not found)
path_mec00480.kgml: --- 0.28 seconds ---

path_mec00500.kgml: Starch and sucrose metabolism
path_mec00500.kgml: Initialization took 0.33 seconds
path_mec00500.kgml:
path_mec00500.kgml: Found a trail of span 2 containing skipped vertices
path_mec00500.kgml: 133 -> 113
path_mec00500.kgml: R02111 -> R00948
path_mec00500.kgml: {mec:Q7C_1001, mec:Q7C_1620} -> mec:Q7C_1003
path_mec00500.kgml: 2.4.1.1 -> 2.7.7.27
path_mec00500.kgml: Skipped genes: mec:Q7C_1002
path_mec00500.kgml:
path_mec00500.kgml: Found a trail of span 2 without skipping any vertex
path_mec00500.kgml: 142 -> 110
path_mec00500.kgml: R00803 -> R00289
path_mec00500.kgml: mec:Q7C_404 -> mec:Q7C_405
path_mec00500.kgml: 2.4.1.7 -> {2.7.7.64, 2.7.7.9}
path_mec00500.kgml:
path_mec00500.kgml: --- 0.52 seconds ---

path_mec00520.kgml: Amino sugar and nucleotide sugar metabolism
path_mec00520.kgml: Initialization took 0.84 seconds
path_mec00520.kgml:
path_mec00520.kgml: Found a trail of span 2 without skipping any vertex
path_mec00520.kgml: 244 -> 250
path_mec00520.kgml: R00888 -> {R03396, R03398}
path_mec00520.kgml: {mec:Q7C_2294, mec:Q7C_2300} -> mec:Q7C_2301
path_mec00520.kgml: 4.2.1.47 -> {1.1.1.135, 1.1.1.187, 1.1.1.135, 1.1.1.187}
path_mec00520.kgml:
path_mec00520.kgml: Found a trail of span 2 without skipping any vertex
path_mec00520.kgml: 420 -> 422
path_mec00520.kgml: R11024 -> R11025
path_mec00520.kgml: mec:Q7C_2663 -> mec:Q7C_2662
path_mec00520.kgml: 2.7.1.221 -> 2.7.7.99
path_mec00520.kgml:
path_mec00520.kgml: --- 1.02 seconds ---

path_mec00521.kgml: Streptomycin biosynthesis
path_mec00521.kgml: Initialization took 0.23 seconds
path_mec00521.kgml:
path_mec00521.kgml: Found a trail of span 4 without skipping any vertex
path_mec00521.kgml: 44 -> 43 -> 42 -> 24
path_mec00521.kgml: R02328 -> R06513 -> R06514 -> R02777
path_mec00521.kgml: mec:Q7C_748 -> mec:Q7C_749 -> mec:Q7C_747 -> mec:Q7C_746
path_mec00521.kgml: 2.7.7.24 -> 4.2.1.46 -> 5.1.3.13 -> 1.1.1.133
path_mec00521.kgml:
path_mec00521.kgml: --- 0.33 seconds ---

path_mec00523.kgml: Polyketide sugar unit biosynthesis
path_mec00523.kgml: Initialization took 0.05 seconds
path_mec00523.kgml:
path_mec00523.kgml: Found a trail of span 4 without skipping any vertex
path_mec00523.kgml: 27 -> 26 -> 63 -> 28
path_mec00523.kgml: R02328 -> R06513 -> R06514 -> R02777
path_mec00523.kgml: mec:Q7C_748 -> mec:Q7C_749 -> mec:Q7C_747 -> mec:Q7C_746
path_mec00523.kgml: 2.7.7.24 -> 4.2.1.46 -> 5.1.3.13 -> 1.1.1.133
path_mec00523.kgml:
path_mec00523.kgml: --- 0.15 seconds ---

path_mec00525.kgml: Acarbose and validamycin biosynthesis
path_mec00525.kgml: Initialization took 0.05 seconds
path_mec00525.kgml:
path_mec00525.kgml: Found a trail of span 2 without skipping any vertex
path_mec00525.kgml: 58 -> 59
path_mec00525.kgml: R02328 -> R06513
path_mec00525.kgml: mec:Q7C_748 -> mec:Q7C_749
path_mec00525.kgml: 2.7.7.24 -> 4.2.1.46
path_mec00525.kgml:
path_mec00525.kgml: --- 0.14 seconds ---

path_mec00540.kgml: Lipopolysaccharide biosynthesis
path_mec00540.kgml: Initialization took 0.48 seconds
path_mec00540.kgml: (not found)
path_mec00540.kgml: --- 0.57 seconds ---

path_mec00550.kgml: Peptidoglycan biosynthesis
path_mec00550.kgml: Initialization took 0.34 seconds
path_mec00550.kgml:
path_mec00550.kgml: Found a trail of span 7 containing skipped vertices
path_mec00550.kgml: 59 -> 33 -> 32 -> 34 -> 23 -> 35 -> 36
path_mec00550.kgml: {R03191, R03192} -> R03193 -> R02783 -> R02788 -> R04617 -> R05630 -> R05032
path_mec00550.kgml: mec:Q7C_867 -> mec:Q7C_868 -> mec:Q7C_871 -> mec:Q7C_874 -> mec:Q7C_873 -> mec:Q7C_872 -> mec:Q7C_869
path_mec00550.kgml: {1.3.1.98, 1.3.1.98} -> 6.3.2.8 -> 6.3.2.9 -> 6.3.2.13 -> 6.3.2.10 -> 2.7.8.13 -> 2.4.1.227
path_mec00550.kgml: Skipped genes: mec:Q7C_870
path_mec00550.kgml:
path_mec00550.kgml: Found a trail of span 4 containing skipped vertices
path_mec00550.kgml: 30 -> 23 -> 35 -> 36
path_mec00550.kgml: R01150 -> R04617 -> R05630 -> R05032
path_mec00550.kgml: mec:Q7C_866 -> mec:Q7C_873 -> mec:Q7C_872 -> mec:Q7C_869
path_mec00550.kgml: 6.3.2.4 -> 6.3.2.10 -> 2.7.8.13 -> 2.4.1.227
path_mec00550.kgml: Skipped genes: mec:Q7C_867, mec:Q7C_868, mec:Q7C_871, mec:Q7C_870
path_mec00550.kgml:
path_mec00550.kgml: Found a trail of span 4 containing skipped vertices
path_mec00550.kgml: 30 -> 29 -> 28 -> 27
path_mec00550.kgml: R01150 -> R04573 -> R05629 -> R05662
path_mec00550.kgml: mec:Q7C_866 -> mec:Q7C_873 -> mec:Q7C_872 -> mec:Q7C_869
path_mec00550.kgml: 6.3.2.4 -> 6.3.2.10 -> 2.7.8.13 -> 2.4.1.227
path_mec00550.kgml: Skipped genes: mec:Q7C_867, mec:Q7C_868, mec:Q7C_871, mec:Q7C_870
path_mec00550.kgml:
path_mec00550.kgml: --- 0.71 seconds ---

path_mec00561.kgml: Glycerolipid metabolism
path_mec00561.kgml: Initialization took 0.13 seconds
path_mec00561.kgml: (not found)
path_mec00561.kgml: --- 0.19 seconds ---

path_mec00562.kgml: Inositol phosphate metabolism
path_mec00562.kgml: Initialization took 0.09 seconds
path_mec00562.kgml: (not found)
path_mec00562.kgml: --- 0.14 seconds ---

path_mec00564.kgml: Glycerophospholipid metabolism
path_mec00564.kgml: Initialization took 0.39 seconds
path_mec00564.kgml:
path_mec00564.kgml: Found a trail of span 2 containing skipped vertices
path_mec00564.kgml: 115 -> 113
path_mec00564.kgml: {R00842, R00844} -> R00851
path_mec00564.kgml: mec:Q7C_2012 -> {mec:Q7C_2017, mec:Q7C_2679}
path_mec00564.kgml: {1.1.1.8, 1.1.1.94, 1.1.1.94} -> 2.3.1.15
path_mec00564.kgml: Skipped genes: mec:Q7C_2013, mec:Q7C_2015
path_mec00564.kgml:
path_mec00564.kgml: --- 0.54 seconds ---

path_mec00565.kgml: Ether lipid metabolism
path_mec00565.kgml: Initialization took 0.08 seconds
path_mec00565.kgml: (not found)
path_mec00565.kgml: --- 0.13 seconds ---

path_mec00590.kgml: Arachidonic acid metabolism
path_mec00590.kgml: Initialization took 0.09 seconds
path_mec00590.kgml: (not found)
path_mec00590.kgml: --- 0.14 seconds ---

path_mec00592.kgml: alpha-Linolenic acid metabolism
path_mec00592.kgml: Initialization took 0.08 seconds
path_mec00592.kgml: (not found)
path_mec00592.kgml: --- 0.13 seconds ---

path_mec00620.kgml: Pyruvate metabolism
path_mec00620.kgml: Initialization took 1.08 seconds
path_mec00620.kgml:
path_mec00620.kgml: Found a trail of span 4 without skipping any vertex
path_mec00620.kgml: 123 -> 55 -> 124 -> 125
path_mec00620.kgml: R00014 -> R03270 -> R02569 -> R07618
path_mec00620.kgml: mec:Q7C_119 -> mec:Q7C_119 -> mec:Q7C_118 -> mec:Q7C_117
path_mec00620.kgml: {1.2.4.1, 2.2.1.6, 4.1.1.1} -> 1.2.4.1 -> 2.3.1.12 -> 1.8.1.4
path_mec00620.kgml:
path_mec00620.kgml: Found a trail of span 3 without skipping any vertex
path_mec00620.kgml: 176 -> 103 -> 98
path_mec00620.kgml: R00711 -> R00316 -> R00236
path_mec00620.kgml: mec:Q7C_54 -> mec:Q7C_55 -> mec:Q7C_55
path_mec00620.kgml: {1.2.1.4, 1.2.1.5} -> 6.2.1.1 -> 6.2.1.1
path_mec00620.kgml:
path_mec00620.kgml: --- 1.41 seconds ---

path_mec00623.kgml: Toluene degradation
path_mec00623.kgml: Initialization took 0.08 seconds
path_mec00623.kgml: (not found)
path_mec00623.kgml: --- 0.14 seconds ---

path_mec00627.kgml: Aminobenzoate degradation
path_mec00627.kgml: Initialization took 0.06 seconds
path_mec00627.kgml: (not found)
path_mec00627.kgml: --- 0.11 seconds ---

path_mec00630.kgml: Glyoxylate and dicarboxylate metabolism
path_mec00630.kgml: Initialization took 0.38 seconds
path_mec00630.kgml: (not found)
path_mec00630.kgml: --- 0.45 seconds ---

path_mec00640.kgml: Propanoate metabolism
path_mec00640.kgml: Initialization took 0.25 seconds
path_mec00640.kgml: (not found)
path_mec00640.kgml: --- 0.31 seconds ---

path_mec00650.kgml: Butanoate metabolism
path_mec00650.kgml: Initialization took 0.15 seconds
path_mec00650.kgml: (not found)
path_mec00650.kgml: --- 0.21 seconds ---

path_mec00660.kgml: C5-Branched dibasic acid metabolism
path_mec00660.kgml: Initialization took 0.19 seconds
path_mec00660.kgml:
path_mec00660.kgml: Found a trail of span 3 without skipping any vertex
path_mec00660.kgml: 31 -> 96 -> 97
path_mec00660.kgml: R03896 -> R03898 -> R00994
path_mec00660.kgml: {mec:Q7C_1684, mec:Q7C_2520} -> {mec:Q7C_1684, mec:Q7C_2520} -> mec:Q7C_2521
path_mec00660.kgml: 4.2.1.35 -> 4.2.1.35 -> 1.1.1.85
path_mec00660.kgml:
path_mec00660.kgml: --- 0.32 seconds ---

path_mec00670.kgml: One carbon pool by folate
path_mec00670.kgml: Initialization took 0.24 seconds
path_mec00670.kgml: (not found)
path_mec00670.kgml: --- 0.34 seconds ---

path_mec00680.kgml: Methane metabolism
path_mec00680.kgml: Initialization took 2.05 seconds
path_mec00680.kgml:
path_mec00680.kgml: Found a trail of span 3 without skipping any vertex
path_mec00680.kgml: 54 -> 59 -> 55
path_mec00680.kgml: R03390 -> R03015 -> R08060
path_mec00680.kgml: mec:Q7C_1963 -> {mec:Q7C_1962, mec:Q7C_1964, mec:Q7C_1965, mec:Q7C_759} -> {mec:Q7C_1962, mec:Q7C_1964, mec:Q7C_1965, mec:Q7C_759}
path_mec00680.kgml: 2.3.1.101 -> 1.2.7.12 -> 1.2.7.12
path_mec00680.kgml:
path_mec00680.kgml: Found a trail of span 2 without skipping any vertex
path_mec00680.kgml: 187 -> 183
path_mec00680.kgml: R05338 -> R05339
path_mec00680.kgml: {mec:Q7C_1679, mec:Q7C_1682} -> mec:Q7C_1683
path_mec00680.kgml: 4.1.2.43 -> 5.3.1.27
path_mec00680.kgml:
path_mec00680.kgml: --- 2.25 seconds ---

path_mec00710.kgml: Carbon fixation in photosynthetic organisms
path_mec00710.kgml: Initialization took 0.23 seconds
path_mec00710.kgml:
path_mec00710.kgml: Found a trail of span 4 containing skipped vertices
path_mec00710.kgml: 44 -> 86 -> 52 -> 32
path_mec00710.kgml: R01512 -> R01061 -> R01067 -> R01829
path_mec00710.kgml: mec:Q7C_2153 -> {mec:Q7C_2108, mec:Q7C_2152} -> mec:Q7C_2151 -> mec:Q7C_2155
path_mec00710.kgml: 2.7.2.3 -> {1.2.1.12, 1.2.1.59} -> 2.2.1.1 -> 4.1.2.13
path_mec00710.kgml: Skipped genes: mec:Q7C_2154
path_mec00710.kgml:
path_mec00710.kgml: Found a trail of span 3 without skipping any vertex
path_mec00710.kgml: 44 -> 86 -> 34
path_mec00710.kgml: R01512 -> R01061 -> R01641
path_mec00710.kgml: mec:Q7C_2153 -> {mec:Q7C_2108, mec:Q7C_2152} -> mec:Q7C_2151
path_mec00710.kgml: 2.7.2.3 -> {1.2.1.12, 1.2.1.59} -> 2.2.1.1
path_mec00710.kgml:
path_mec00710.kgml: Found a trail of span 3 containing skipped vertices
path_mec00710.kgml: 44 -> 86 -> 41
path_mec00710.kgml: R01512 -> R01061 -> R01068
path_mec00710.kgml: mec:Q7C_2153 -> {mec:Q7C_2108, mec:Q7C_2152} -> mec:Q7C_2155
path_mec00710.kgml: 2.7.2.3 -> {1.2.1.12, 1.2.1.59} -> 4.1.2.13
path_mec00710.kgml: Skipped genes: mec:Q7C_2154
path_mec00710.kgml:
path_mec00710.kgml: --- 0.51 seconds ---

path_mec00730.kgml: Thiamine metabolism
path_mec00730.kgml: Initialization took 0.14 seconds
path_mec00730.kgml:
path_mec00730.kgml: Found a trail of span 2 containing skipped vertices
path_mec00730.kgml: 70 -> 69
path_mec00730.kgml: R07463 -> R10247
path_mec00730.kgml: mec:Q7C_138 -> mec:Q7C_136
path_mec00730.kgml: 1.4.3.19 -> 2.8.1.10
path_mec00730.kgml: Skipped genes: mec:Q7C_137
path_mec00730.kgml:
path_mec00730.kgml: --- 0.28 seconds ---

path_mec00740.kgml: Riboflavin metabolism
path_mec00740.kgml: Initialization took 0.08 seconds
path_mec00740.kgml:
path_mec00740.kgml: Found a trail of span 3 containing skipped vertices
path_mec00740.kgml: 38 -> 39 -> 40
path_mec00740.kgml: R00425 -> R03459 -> R03458
path_mec00740.kgml: {mec:Q7C_2444, mec:Q7C_2696} -> mec:Q7C_2442 -> mec:Q7C_2442
path_mec00740.kgml: 3.5.4.25 -> 3.5.4.26 -> 1.1.1.193
path_mec00740.kgml: Skipped genes: mec:Q7C_2443
path_mec00740.kgml:
path_mec00740.kgml: --- 0.18 seconds ---

path_mec00750.kgml: Vitamin B6 metabolism
path_mec00750.kgml: Initialization took 0.08 seconds
path_mec00750.kgml: (not found)
path_mec00750.kgml: --- 0.13 seconds ---

path_mec00760.kgml: Nicotinate and nicotinamide metabolism
path_mec00760.kgml: Initialization took 0.23 seconds
path_mec00760.kgml: (not found)
path_mec00760.kgml: --- 0.28 seconds ---

path_mec00770.kgml: Pantothenate and CoA biosynthesis
path_mec00770.kgml: Initialization took 0.43 seconds
path_mec00770.kgml:
path_mec00770.kgml: Found a trail of span 2 without skipping any vertex
path_mec00770.kgml: 93 -> 76
path_mec00770.kgml: R00489 -> R02473
path_mec00770.kgml: mec:Q7C_2452 -> mec:Q7C_2451
path_mec00770.kgml: {4.1.1.11, 4.1.1.15} -> 6.3.2.1
path_mec00770.kgml:
path_mec00770.kgml: Found a trail of span 2 without skipping any vertex
path_mec00770.kgml: 82 -> 81
path_mec00770.kgml: R00006 -> R03051
path_mec00770.kgml: {mec:Q7C_1183, mec:Q7C_2057, mec:Q7C_2653, mec:Q7C_2654} -> mec:Q7C_2655
path_mec00770.kgml: 2.2.1.6 -> 1.1.1.86
path_mec00770.kgml:
path_mec00770.kgml: --- 0.61 seconds ---

path_mec00780.kgml: Biotin metabolism
path_mec00780.kgml: Initialization took 0.23 seconds
path_mec00780.kgml:
path_mec00780.kgml: Found a trail of span 2 containing skipped vertices
path_mec00780.kgml: 95 -> 53
path_mec00780.kgml: R10115 -> R10116
path_mec00780.kgml: mec:Q7C_2684 -> mec:Q7C_2682
path_mec00780.kgml: {2.3.1.179, 2.3.1.41} -> 1.1.1.100
path_mec00780.kgml: Skipped genes: mec:Q7C_2683
path_mec00780.kgml:
path_mec00780.kgml: Found a trail of span 2 containing skipped vertices
path_mec00780.kgml: 74 -> 67
path_mec00780.kgml: R10119 -> R10120
path_mec00780.kgml: mec:Q7C_2684 -> mec:Q7C_2682
path_mec00780.kgml: {2.3.1.179, 2.3.1.41} -> 1.1.1.100
path_mec00780.kgml: Skipped genes: mec:Q7C_2683
path_mec00780.kgml:
path_mec00780.kgml: Found a trail of span 2 without skipping any vertex
path_mec00780.kgml: 42 -> 45
path_mec00780.kgml: R09725 -> R10124
path_mec00780.kgml: mec:Q7C_1315 -> mec:Q7C_1316
path_mec00780.kgml: 3.1.1.85 -> 2.3.1.47
path_mec00780.kgml:
path_mec00780.kgml: --- 0.49 seconds ---

path_mec00785.kgml: Lipoic acid metabolism
path_mec00785.kgml: Initialization took 0.05 seconds
path_mec00785.kgml:
path_mec00785.kgml: Found a trail of span 2 without skipping any vertex
path_mec00785.kgml: 5 -> 6
path_mec00785.kgml: R07768 -> R07769
path_mec00785.kgml: mec:Q7C_1167 -> mec:Q7C_1168
path_mec00785.kgml: 2.8.1.8 -> 2.3.1.181
path_mec00785.kgml:
path_mec00785.kgml: Found a trail of span 2 without skipping any vertex
path_mec00785.kgml: 11 -> 10
path_mec00785.kgml: R07766 -> R07767
path_mec00785.kgml: mec:Q7C_1168 -> mec:Q7C_1167
path_mec00785.kgml: 2.3.1.181 -> 2.8.1.8
path_mec00785.kgml:
path_mec00785.kgml: --- 0.19 seconds ---

path_mec00790.kgml: Folate biosynthesis
path_mec00790.kgml: Initialization took 0.78 seconds
path_mec00790.kgml:
path_mec00790.kgml: Found a trail of span 5 without skipping any vertex
path_mec00790.kgml: 180 -> 81 -> 80 -> 79 -> 86
path_mec00790.kgml: R00428 -> R05046 -> R05048 -> R04639 -> R04286
path_mec00790.kgml: mec:Q7C_680 -> mec:Q7C_680 -> mec:Q7C_680 -> mec:Q7C_680 -> mec:Q7C_679
path_mec00790.kgml: 3.5.4.16 -> 3.5.4.16 -> 3.5.4.16 -> 3.5.4.16 -> 4.2.3.12
path_mec00790.kgml:
path_mec00790.kgml: Found a trail of span 5 without skipping any vertex
path_mec00790.kgml: 180 -> 81 -> 80 -> 79 -> 96
path_mec00790.kgml: R00428 -> R05046 -> R05048 -> R04639 -> R09959
path_mec00790.kgml: mec:Q7C_680 -> mec:Q7C_680 -> mec:Q7C_680 -> mec:Q7C_680 -> mec:Q7C_679
path_mec00790.kgml: 3.5.4.16 -> 3.5.4.16 -> 3.5.4.16 -> 3.5.4.16 -> 4.1.2.50
path_mec00790.kgml:
path_mec00790.kgml: Found a trail of span 2 without skipping any vertex
path_mec00790.kgml: 122 -> 126
path_mec00790.kgml: R09735 -> R11581
path_mec00790.kgml: mec:Q7C_683 -> mec:Q7C_682
path_mec00790.kgml: 2.10.1.1 -> 2.7.7.77
path_mec00790.kgml:
path_mec00790.kgml: Found a trail of span 2 without skipping any vertex
path_mec00790.kgml: 102 -> 103
path_mec00790.kgml: R10002 -> R09978
path_mec00790.kgml: mec:Q7C_1725 -> mec:Q7C_1724
path_mec00790.kgml: 4.3.99.3 -> 6.3.4.20
path_mec00790.kgml:
path_mec00790.kgml: --- 1.22 seconds ---

path_mec00860.kgml: Porphyrin and chlorophyll metabolism
path_mec00860.kgml: Initialization took 0.38 seconds
path_mec00860.kgml:
path_mec00860.kgml: Found a trail of span 3 without skipping any vertex
path_mec00860.kgml: 273 -> 270 -> 271
path_mec00860.kgml: R00084 -> R03165 -> R03194
path_mec00860.kgml: mec:Q7C_1860 -> mec:Q7C_1859 -> {mec:Q7C_1858, mec:Q7C_283}
path_mec00860.kgml: 2.5.1.61 -> 4.2.1.75 -> 2.1.1.107
path_mec00860.kgml:
path_mec00860.kgml: --- 0.51 seconds ---

path_mec00900.kgml: Terpenoid backbone biosynthesis
path_mec00900.kgml: Initialization took 0.23 seconds
path_mec00900.kgml: (not found)
path_mec00900.kgml: --- 0.28 seconds ---

path_mec00906.kgml: Carotenoid biosynthesis
path_mec00906.kgml: Initialization took 0.05 seconds
path_mec00906.kgml: (not found)
path_mec00906.kgml: --- 0.10 seconds ---

path_mec00910.kgml: Nitrogen metabolism
path_mec00910.kgml: Initialization took 0.18 seconds
path_mec00910.kgml:
path_mec00910.kgml: Found a trail of span 2 without skipping any vertex
path_mec00910.kgml: 25 -> 148
path_mec00910.kgml: R00798 -> R00787
path_mec00910.kgml: mec:Q7C_1065 -> {mec:Q7C_1066, mec:Q7C_1067}
path_mec00910.kgml: ? -> {1.7.1.15, 1.7.1.4}
path_mec00910.kgml:
path_mec00910.kgml: --- 0.28 seconds ---

path_mec00920.kgml: Sulfur metabolism
path_mec00920.kgml: Initialization took 0.43 seconds
path_mec00920.kgml:
path_mec00920.kgml: Found a trail of span 2 without skipping any vertex
path_mec00920.kgml: 31 -> 77
path_mec00920.kgml: R00858 -> R10152
path_mec00920.kgml: {mec:Q7C_374, mec:Q7C_375, mec:Q7C_579} -> {mec:Q7C_1139, mec:Q7C_376}
path_mec00920.kgml: 1.8.1.2 -> 1.8.5.4
path_mec00920.kgml:
path_mec00920.kgml: --- 0.53 seconds ---

path_mec00970.kgml: Aminoacyl-tRNA biosynthesis
path_mec00970.kgml: Initialization took 1.08 seconds
path_mec00970.kgml: (not found)
path_mec00970.kgml: --- 1.13 seconds ---

path_mec01040.kgml: Biosynthesis of unsaturated fatty acids
path_mec01040.kgml: Initialization took 0.09 seconds
path_mec01040.kgml: (not found)
path_mec01040.kgml: --- 0.16 seconds ---

--- 64.56 seconds ---
