# Supplementary material for: CoMetGeNe: mining conserved neighborhood patterns in metabolic and genomic contexts
Source: BMC Bioinformatics. 2019 Jan 10;20:19. doi: 10.1186/s12859-018-2542-2 (PMC6327494; doi:10.1186/s12859-018-2542-2)
Supplement: Supplementary file 14 — Trail finding results for completely assembled representative bacterial genomes present in NCBI Genomes. Of the 1,545 fully assembled representative bacterial genomes in NCBI, corresponding entries have been identified in KEGG for 1,467 species, for which trail finding has been performed for all combinations of gap parameters δG and δD ranging from 0 to 3. This additional file is available from https://doi.org/10.6084/m9.figshare.7288769. (GZ 178,532 kb) [file 12859_2018_2542_MOESM14_ESM.gz › results/nsr_dG2_dD3.hnet]

--- delta_G = 2, delta_D = 3 ---

path_nsr00010.kgml: Glycolysis / Gluconeogenesis
path_nsr00010.kgml: Initialization took 10.05 seconds
path_nsr00010.kgml:
path_nsr00010.kgml: Found a trail of span 3 containing skipped vertices
path_nsr00010.kgml: 76 -> [57] -> 58 -> 57
path_nsr00010.kgml: R01512 -> [R01061] -> R01015 -> R01061
path_nsr00010.kgml: nsr:NS506_04155 -> [{nsr:NS506_03068, nsr:NS506_04154}] -> nsr:NS506_04156 -> {nsr:NS506_03068, nsr:NS506_04154}
path_nsr00010.kgml: 2.7.2.3 -> [{1.2.1.12, 1.2.1.59}] -> 5.3.1.1 -> {1.2.1.12, 1.2.1.59}
path_nsr00010.kgml:
path_nsr00010.kgml: --- 24.68 seconds ---

path_nsr00020.kgml: Citrate cycle (TCA cycle)
path_nsr00020.kgml: Initialization took 9.00 seconds
path_nsr00020.kgml:
path_nsr00020.kgml: Found a trail of span 4 containing skipped vertices
path_nsr00020.kgml: 80 -> 82 -> [80 -> 77] -> 75 -> 77
path_nsr00020.kgml: R07618 -> R02569 -> [R07618 -> R03270] -> R00014 -> R03270
path_nsr00020.kgml: {nsr:NS506_00253, nsr:NS506_03143, nsr:NS506_07328} -> {nsr:NS506_03140, nsr:NS506_04414, nsr:NS506_07260} -> [{nsr:NS506_00253, nsr:NS506_03143, nsr:NS506_07328} -> {nsr:NS506_03003, nsr:NS506_03141, nsr:NS506_03142, nsr:NS506_04412, nsr:NS506_04413, nsr:NS506_07258, nsr:NS506_07259}] -> {nsr:NS506_03003, nsr:NS506_03141, nsr:NS506_03142, nsr:NS506_04412, nsr:NS506_04413, nsr:NS506_07258, nsr:NS506_07259} -> {nsr:NS506_03003, nsr:NS506_03141, nsr:NS506_03142, nsr:NS506_04412, nsr:NS506_04413, nsr:NS506_07258, nsr:NS506_07259}
path_nsr00020.kgml: 1.8.1.4 -> 2.3.1.12 -> [1.8.1.4 -> 1.2.4.1] -> {1.2.4.1, 2.2.1.6, 4.1.1.1} -> 1.2.4.1
path_nsr00020.kgml:
path_nsr00020.kgml: Found a trail of span 2 without skipping any vertex
path_nsr00020.kgml: 43 -> 41
path_nsr00020.kgml: R00344 -> R00351
path_nsr00020.kgml: nsr:NS506_06510 -> {nsr:NS506_06512, nsr:NS506_07778, nsr:NS506_07781}
path_nsr00020.kgml: 6.4.1.1 -> {2.3.3.1, 2.3.3.16, 2.3.3.3}
path_nsr00020.kgml:
path_nsr00020.kgml: --- 15.64 seconds ---

path_nsr00030.kgml: Pentose phosphate pathway
path_nsr00030.kgml: Initialization took 2.99 seconds
path_nsr00030.kgml: Aborted (analysis takes longer than 300 seconds)

path_nsr00040.kgml: Pentose and glucuronate interconversions
path_nsr00040.kgml: Initialization took 0.30 seconds
path_nsr00040.kgml: (not found)
path_nsr00040.kgml: --- 0.36 seconds ---

path_nsr00051.kgml: Fructose and mannose metabolism
path_nsr00051.kgml: Initialization took 2.05 seconds
path_nsr00051.kgml:
path_nsr00051.kgml: Found a trail of span 2 without skipping any vertex
path_nsr00051.kgml: 54 -> 92
path_nsr00051.kgml: R03232 -> R02071
path_nsr00051.kgml: {nsr:NS506_01754, nsr:NS506_03087} -> nsr:NS506_01753
path_nsr00051.kgml: 2.7.1.202 -> 2.7.1.56
path_nsr00051.kgml:
path_nsr00051.kgml: Found a trail of span 2 containing skipped vertices
path_nsr00051.kgml: 78 -> 79
path_nsr00051.kgml: R01819 -> R01818
path_nsr00051.kgml: nsr:NS506_02065 -> {nsr:NS506_02067, nsr:NS506_07337}
path_nsr00051.kgml: 5.3.1.8 -> 5.4.2.8
path_nsr00051.kgml: Skipped genes: nsr:NS506_02066
path_nsr00051.kgml:
path_nsr00051.kgml: --- 2.29 seconds ---

path_nsr00052.kgml: Galactose metabolism
path_nsr00052.kgml: Initialization took 1.28 seconds
path_nsr00052.kgml: (not found)
path_nsr00052.kgml: --- 1.33 seconds ---

path_nsr00053.kgml: Ascorbate and aldarate metabolism
path_nsr00053.kgml: Initialization took 0.13 seconds
path_nsr00053.kgml: (not found)
path_nsr00053.kgml: --- 0.18 seconds ---

path_nsr00072.kgml: Synthesis and degradation of ketone bodies
path_nsr00072.kgml: Initialization took 1.13 seconds
path_nsr00072.kgml: (not found)
path_nsr00072.kgml: --- 1.18 seconds ---

path_nsr00100.kgml: Steroid biosynthesis
path_nsr00100.kgml: Initialization took 0.08 seconds
path_nsr00100.kgml: (not found)
path_nsr00100.kgml: --- 0.13 seconds ---

path_nsr00121.kgml: Secondary bile acid biosynthesis
path_nsr00121.kgml: Initialization took 0.08 seconds
path_nsr00121.kgml: (not found)
path_nsr00121.kgml: --- 0.13 seconds ---

path_nsr00130.kgml: Ubiquinone and other terpenoid-quinone biosynthesis
path_nsr00130.kgml: Initialization took 1.03 seconds
path_nsr00130.kgml:
path_nsr00130.kgml: Found a trail of span 2 containing skipped vertices
path_nsr00130.kgml: 69 -> 61
path_nsr00130.kgml: R01717 -> R08165
path_nsr00130.kgml: {nsr:NS506_01051, nsr:NS506_05410} -> {nsr:NS506_00082, nsr:NS506_05408}
path_nsr00130.kgml: 5.4.4.2 -> 2.2.1.9
path_nsr00130.kgml: Skipped genes: nsr:NS506_05409
path_nsr00130.kgml:
path_nsr00130.kgml: --- 1.13 seconds ---

path_nsr00190.kgml: Oxidative phosphorylation
path_nsr00190.kgml: Initialization took 15.96 seconds
path_nsr00190.kgml: (not found)
path_nsr00190.kgml: --- 16.02 seconds ---

path_nsr00220.kgml: Arginine biosynthesis
path_nsr00220.kgml: Initialization took 3.35 seconds
path_nsr00220.kgml:
path_nsr00220.kgml: Found a trail of span 6 without skipping any vertex
path_nsr00220.kgml: 49 -> 50 -> 51 -> 52 -> 55 -> 44
path_nsr00220.kgml: R00259 -> R02649 -> R03443 -> R02283 -> R02282 -> R01398
path_nsr00220.kgml: {nsr:NS506_00302, nsr:NS506_03651, nsr:NS506_06127} -> nsr:NS506_03652 -> nsr:NS506_03650 -> nsr:NS506_03653 -> nsr:NS506_03651 -> nsr:NS506_03654
path_nsr00220.kgml: 2.3.1.1 -> 2.7.2.8 -> 1.2.1.38 -> 2.6.1.11 -> 2.3.1.35 -> 2.1.3.3
path_nsr00220.kgml:
path_nsr00220.kgml: Found a trail of span 5 containing skipped vertices
path_nsr00220.kgml: 49 -> 50 -> 51 -> 52 -> [55] -> 44
path_nsr00220.kgml: R00259 -> R02649 -> R03443 -> R02283 -> [R02282] -> R01398
path_nsr00220.kgml: {nsr:NS506_00302, nsr:NS506_03651, nsr:NS506_06127} -> nsr:NS506_03652 -> nsr:NS506_03650 -> nsr:NS506_03653 -> [nsr:NS506_03651] -> nsr:NS506_03654
path_nsr00220.kgml: 2.3.1.1 -> 2.7.2.8 -> 1.2.1.38 -> 2.6.1.11 -> [2.3.1.35] -> 2.1.3.3
path_nsr00220.kgml:
path_nsr00220.kgml: Found a trail of span 5 containing skipped vertices
path_nsr00220.kgml: 49 -> 50 -> [51] -> 52 -> 55 -> 44
path_nsr00220.kgml: R00259 -> R02649 -> [R03443] -> R02283 -> R02282 -> R01398
path_nsr00220.kgml: {nsr:NS506_00302, nsr:NS506_03651, nsr:NS506_06127} -> nsr:NS506_03652 -> [nsr:NS506_03650] -> nsr:NS506_03653 -> nsr:NS506_03651 -> nsr:NS506_03654
path_nsr00220.kgml: 2.3.1.1 -> 2.7.2.8 -> [1.2.1.38] -> 2.6.1.11 -> 2.3.1.35 -> 2.1.3.3
path_nsr00220.kgml:
path_nsr00220.kgml: Found a trail of span 5 containing skipped vertices
path_nsr00220.kgml: 49 -> 50 -> 51 -> [52] -> 55 -> 44
path_nsr00220.kgml: R00259 -> R02649 -> R03443 -> [R02283] -> R02282 -> R01398
path_nsr00220.kgml: {nsr:NS506_00302, nsr:NS506_03651, nsr:NS506_06127} -> nsr:NS506_03652 -> nsr:NS506_03650 -> [nsr:NS506_03653] -> nsr:NS506_03651 -> nsr:NS506_03654
path_nsr00220.kgml: 2.3.1.1 -> 2.7.2.8 -> 1.2.1.38 -> [2.6.1.11] -> 2.3.1.35 -> 2.1.3.3
path_nsr00220.kgml: Skipped genes: nsr:NS506_03653
path_nsr00220.kgml:
path_nsr00220.kgml: Found a trail of span 5 containing skipped vertices
path_nsr00220.kgml: 49 -> [50] -> 51 -> 52 -> 55 -> 44
path_nsr00220.kgml: R00259 -> [R02649] -> R03443 -> R02283 -> R02282 -> R01398
path_nsr00220.kgml: {nsr:NS506_00302, nsr:NS506_03651, nsr:NS506_06127} -> [nsr:NS506_03652] -> nsr:NS506_03650 -> nsr:NS506_03653 -> nsr:NS506_03651 -> nsr:NS506_03654
path_nsr00220.kgml: 2.3.1.1 -> [2.7.2.8] -> 1.2.1.38 -> 2.6.1.11 -> 2.3.1.35 -> 2.1.3.3
path_nsr00220.kgml: Skipped genes: nsr:NS506_03652
path_nsr00220.kgml:
path_nsr00220.kgml: Found a trail of span 4 containing skipped vertices
path_nsr00220.kgml: 49 -> 50 -> [51 -> 52] -> 55 -> 44
path_nsr00220.kgml: R00259 -> R02649 -> [R03443 -> R02283] -> R02282 -> R01398
path_nsr00220.kgml: {nsr:NS506_00302, nsr:NS506_03651, nsr:NS506_06127} -> nsr:NS506_03652 -> [nsr:NS506_03650 -> nsr:NS506_03653] -> nsr:NS506_03651 -> nsr:NS506_03654
path_nsr00220.kgml: 2.3.1.1 -> 2.7.2.8 -> [1.2.1.38 -> 2.6.1.11] -> 2.3.1.35 -> 2.1.3.3
path_nsr00220.kgml: Skipped genes: nsr:NS506_03653
path_nsr00220.kgml:
path_nsr00220.kgml: Found a trail of span 4 containing skipped vertices
path_nsr00220.kgml: 49 -> 50 -> 51 -> [52 -> 55] -> 44
path_nsr00220.kgml: R00259 -> R02649 -> R03443 -> [R02283 -> R02282] -> R01398
path_nsr00220.kgml: {nsr:NS506_00302, nsr:NS506_03651, nsr:NS506_06127} -> nsr:NS506_03652 -> nsr:NS506_03650 -> [nsr:NS506_03653 -> nsr:NS506_03651] -> nsr:NS506_03654
path_nsr00220.kgml: 2.3.1.1 -> 2.7.2.8 -> 1.2.1.38 -> [2.6.1.11 -> 2.3.1.35] -> 2.1.3.3
path_nsr00220.kgml: Skipped genes: nsr:NS506_03653
path_nsr00220.kgml:
path_nsr00220.kgml: Found a trail of span 4 containing skipped vertices
path_nsr00220.kgml: 49 -> [50 -> 51] -> 52 -> 55 -> 44
path_nsr00220.kgml: R00259 -> [R02649 -> R03443] -> R02283 -> R02282 -> R01398
path_nsr00220.kgml: {nsr:NS506_00302, nsr:NS506_03651, nsr:NS506_06127} -> [nsr:NS506_03652 -> nsr:NS506_03650] -> nsr:NS506_03653 -> nsr:NS506_03651 -> nsr:NS506_03654
path_nsr00220.kgml: 2.3.1.1 -> [2.7.2.8 -> 1.2.1.38] -> 2.6.1.11 -> 2.3.1.35 -> 2.1.3.3
path_nsr00220.kgml: Skipped genes: nsr:NS506_03652
path_nsr00220.kgml:
path_nsr00220.kgml: Found a trail of span 3 containing skipped vertices
path_nsr00220.kgml: 49 -> 50 -> [51 -> 52 -> 55] -> 44
path_nsr00220.kgml: R00259 -> R02649 -> [R03443 -> R02283 -> R02282] -> R01398
path_nsr00220.kgml: {nsr:NS506_00302, nsr:NS506_03651, nsr:NS506_06127} -> nsr:NS506_03652 -> [nsr:NS506_03650 -> nsr:NS506_03653 -> nsr:NS506_03651] -> nsr:NS506_03654
path_nsr00220.kgml: 2.3.1.1 -> 2.7.2.8 -> [1.2.1.38 -> 2.6.1.11 -> 2.3.1.35] -> 2.1.3.3
path_nsr00220.kgml: Skipped genes: nsr:NS506_03653
path_nsr00220.kgml:
path_nsr00220.kgml: Found a trail of span 3 containing skipped vertices
path_nsr00220.kgml: 49 -> [50 -> 51 -> 52] -> 55 -> 44
path_nsr00220.kgml: R00259 -> [R02649 -> R03443 -> R02283] -> R02282 -> R01398
path_nsr00220.kgml: {nsr:NS506_00302, nsr:NS506_03651, nsr:NS506_06127} -> [nsr:NS506_03652 -> nsr:NS506_03650 -> nsr:NS506_03653] -> nsr:NS506_03651 -> nsr:NS506_03654
path_nsr00220.kgml: 2.3.1.1 -> [2.7.2.8 -> 1.2.1.38 -> 2.6.1.11] -> 2.3.1.35 -> 2.1.3.3
path_nsr00220.kgml: Skipped genes: nsr:NS506_03653, nsr:NS506_03652
path_nsr00220.kgml:
path_nsr00220.kgml: Found a trail of span 2 without skipping any vertex
path_nsr00220.kgml: 56 -> 57
path_nsr00220.kgml: R00774 -> R00005
path_nsr00220.kgml: {nsr:NS506_01456, nsr:NS506_03809} -> {nsr:NS506_01455, nsr:NS506_03810}
path_nsr00220.kgml: 6.3.4.6 -> 3.5.1.54
path_nsr00220.kgml:
path_nsr00220.kgml: Found a trail of span 2 containing skipped vertices
path_nsr00220.kgml: 45 -> 47
path_nsr00220.kgml: R01954 -> R01086
path_nsr00220.kgml: nsr:NS506_05746 -> nsr:NS506_05744
path_nsr00220.kgml: 6.3.4.5 -> 4.3.2.1
path_nsr00220.kgml: Skipped genes: nsr:NS506_05745
path_nsr00220.kgml:
path_nsr00220.kgml: --- 4.26 seconds ---

path_nsr00230.kgml: Purine metabolism
path_nsr00230.kgml: Initialization took 31.84 seconds
path_nsr00230.kgml:
path_nsr00230.kgml: Found a trail of span 5 containing skipped vertices
path_nsr00230.kgml: 211 -> [197] -> 214 -> [258] -> 194 -> [216 -> 206 -> 302] -> 243 -> [302 -> 220 -> 300] -> 245
path_nsr00230.kgml: R01561 -> [R01560] -> R01863 -> [R01768] -> R02297 -> [R02142 -> {R01230, R01231} -> R01229] -> R02147 -> [R01229 -> R00332 -> R00430] -> R00429
path_nsr00230.kgml: {nsr:NS506_05585, nsr:NS506_07336} -> [nsr:NS506_07344] -> {nsr:NS506_05585, nsr:NS506_07336} -> [{nsr:NS506_01563, nsr:NS506_01564, nsr:NS506_06277, nsr:NS506_06278, nsr:NS506_06279}] -> {nsr:NS506_05585, nsr:NS506_07336} -> [nsr:NS506_00345 -> {nsr:NS506_04615, nsr:NS506_07432} -> nsr:NS506_05596] -> {nsr:NS506_05585, nsr:NS506_07336} -> [nsr:NS506_05596 -> nsr:NS506_04116 -> {nsr:NS506_03521, nsr:NS506_05159}] -> nsr:NS506_05588
path_nsr00230.kgml: 2.4.2.1 -> [3.5.4.4] -> {2.4.2.1, 2.4.2.15} -> [1.17.1.4] -> 2.4.2.1 -> [{2.4.2.22, 2.4.2.8} -> {6.3.5.2, 6.3.5.2} -> {2.4.2.22, 2.4.2.7, 2.4.2.8}] -> {2.4.2.1, 2.4.2.15} -> [{2.4.2.22, 2.4.2.7, 2.4.2.8} -> 2.7.4.8 -> 2.7.1.40] -> 2.7.6.5
path_nsr00230.kgml: Skipped genes: nsr:NS506_05586
path_nsr00230.kgml:
path_nsr00230.kgml: Found a trail of span 4 containing skipped vertices
path_nsr00230.kgml: 211 -> [197 -> 214 -> 258] -> 194 -> [216 -> 206 -> 302] -> 243 -> [302 -> 220 -> 300] -> 245
path_nsr00230.kgml: R01561 -> [R01560 -> R01863 -> R01768] -> R02297 -> [R02142 -> {R01230, R01231} -> R01229] -> R02147 -> [R01229 -> R00332 -> R00430] -> R00429
path_nsr00230.kgml: {nsr:NS506_05585, nsr:NS506_07336} -> [nsr:NS506_07344 -> {nsr:NS506_05585, nsr:NS506_07336} -> {nsr:NS506_01563, nsr:NS506_01564, nsr:NS506_06277, nsr:NS506_06278, nsr:NS506_06279}] -> {nsr:NS506_05585, nsr:NS506_07336} -> [nsr:NS506_00345 -> {nsr:NS506_04615, nsr:NS506_07432} -> nsr:NS506_05596] -> {nsr:NS506_05585, nsr:NS506_07336} -> [nsr:NS506_05596 -> nsr:NS506_04116 -> {nsr:NS506_03521, nsr:NS506_05159}] -> nsr:NS506_05588
path_nsr00230.kgml: 2.4.2.1 -> [3.5.4.4 -> {2.4.2.1, 2.4.2.15} -> 1.17.1.4] -> 2.4.2.1 -> [{2.4.2.22, 2.4.2.8} -> {6.3.5.2, 6.3.5.2} -> {2.4.2.22, 2.4.2.7, 2.4.2.8}] -> {2.4.2.1, 2.4.2.15} -> [{2.4.2.22, 2.4.2.7, 2.4.2.8} -> 2.7.4.8 -> 2.7.1.40] -> 2.7.6.5
path_nsr00230.kgml: Skipped genes: nsr:NS506_05586
path_nsr00230.kgml:
path_nsr00230.kgml: Found a trail of span 3 containing skipped vertices
path_nsr00230.kgml: 244 -> [300 -> 139] -> 239 -> [242 -> 221 -> 302] -> 220
path_nsr00230.kgml: R00441 -> [R00430 -> R02019] -> R02090 -> [R01968 -> R01969 -> R01229] -> R00332
path_nsr00230.kgml: {nsr:NS506_00039, nsr:NS506_00040, nsr:NS506_04117, nsr:NS506_07500} -> [{nsr:NS506_03521, nsr:NS506_05159} -> {nsr:NS506_06691, nsr:NS506_06712}] -> nsr:NS506_04116 -> [nsr:NS506_06978 -> nsr:NS506_07336 -> nsr:NS506_05596] -> nsr:NS506_04116
path_nsr00230.kgml: {2.7.7.48, 2.7.7.6} -> [2.7.1.40 -> 1.17.4.1] -> {2.7.4.12, 2.7.4.8} -> [{3.1.3.5, 3.1.3.89} -> {2.4.2.1, 2.4.2.4} -> {2.4.2.22, 2.4.2.7, 2.4.2.8}] -> 2.7.4.8
path_nsr00230.kgml:
path_nsr00230.kgml: Found a trail of span 2 without skipping any vertex
path_nsr00230.kgml: 427 -> 428
path_nsr00230.kgml: R07404 -> R07405
path_nsr00230.kgml: nsr:NS506_07284 -> nsr:NS506_07283
path_nsr00230.kgml: 6.3.4.18 -> 5.4.99.18
path_nsr00230.kgml:
path_nsr00230.kgml: Found a trail of span 2 without skipping any vertex
path_nsr00230.kgml: 205 -> 206
path_nsr00230.kgml: R01130 -> {R01230, R01231}
path_nsr00230.kgml: {nsr:NS506_05251, nsr:NS506_07434, nsr:NS506_07435} -> {nsr:NS506_04615, nsr:NS506_07432}
path_nsr00230.kgml: 1.1.1.205 -> {6.3.5.2, 6.3.5.2}
path_nsr00230.kgml:
path_nsr00230.kgml: Found a trail of span 2 without skipping any vertex
path_nsr00230.kgml: 258 -> 259
path_nsr00230.kgml: R01768 -> R02103
path_nsr00230.kgml: {nsr:NS506_01563, nsr:NS506_01564, nsr:NS506_06277, nsr:NS506_06278, nsr:NS506_06279} -> {nsr:NS506_01563, nsr:NS506_01564, nsr:NS506_06277, nsr:NS506_06278, nsr:NS506_06279}
path_nsr00230.kgml: 1.17.1.4 -> 1.17.1.4
path_nsr00230.kgml:
path_nsr00230.kgml: Found a trail of span 2 without skipping any vertex
path_nsr00230.kgml: 252 -> 253
path_nsr00230.kgml: R00529 -> R00509
path_nsr00230.kgml: {nsr:NS506_02863, nsr:NS506_02865, nsr:NS506_03276, nsr:NS506_03277} -> nsr:NS506_03277
path_nsr00230.kgml: 2.7.7.4 -> 2.7.1.25
path_nsr00230.kgml:
path_nsr00230.kgml: --- 38.84 seconds ---

path_nsr00240.kgml: Pyrimidine metabolism
path_nsr00240.kgml: Initialization took 9.02 seconds
path_nsr00240.kgml:
path_nsr00240.kgml: Found a trail of span 5 containing skipped vertices
path_nsr00240.kgml: 91 -> 97 -> 98 -> [174 -> 101] -> 178 -> 112
path_nsr00240.kgml: R00575 -> R01397 -> R01993 -> [R01868 -> R01870] -> R00965 -> R00966
path_nsr00240.kgml: {nsr:NS506_04109, nsr:NS506_04110} -> nsr:NS506_04106 -> nsr:NS506_04107 -> [nsr:NS506_04733 -> nsr:NS506_01120] -> nsr:NS506_04111 -> {nsr:NS506_04105, nsr:NS506_07338}
path_nsr00240.kgml: 6.3.5.5 -> 2.1.3.2 -> 3.5.2.3 -> [1.3.5.2 -> 2.4.2.10] -> 4.1.1.23 -> 2.4.2.9
path_nsr00240.kgml: Skipped genes: nsr:NS506_04108
path_nsr00240.kgml:
path_nsr00240.kgml: Found a trail of span 4 containing skipped vertices
path_nsr00240.kgml: 91 -> 97 -> 98 -> [174 -> 101 -> 178] -> 112
path_nsr00240.kgml: R00575 -> R01397 -> R01993 -> [R01868 -> R01870 -> R00965] -> R00966
path_nsr00240.kgml: {nsr:NS506_04109, nsr:NS506_04110} -> nsr:NS506_04106 -> nsr:NS506_04107 -> [nsr:NS506_04733 -> nsr:NS506_01120 -> nsr:NS506_04111] -> {nsr:NS506_04105, nsr:NS506_07338}
path_nsr00240.kgml: 6.3.5.5 -> 2.1.3.2 -> 3.5.2.3 -> [1.3.5.2 -> 2.4.2.10 -> 4.1.1.23] -> 2.4.2.9
path_nsr00240.kgml: Skipped genes: nsr:NS506_04108
path_nsr00240.kgml:
path_nsr00240.kgml: Found a trail of span 4 containing skipped vertices
path_nsr00240.kgml: 91 -> [97] -> 98 -> [174 -> 101] -> 178 -> 112
path_nsr00240.kgml: R00575 -> [R01397] -> R01993 -> [R01868 -> R01870] -> R00965 -> R00966
path_nsr00240.kgml: {nsr:NS506_04109, nsr:NS506_04110} -> [nsr:NS506_04106] -> nsr:NS506_04107 -> [nsr:NS506_04733 -> nsr:NS506_01120] -> nsr:NS506_04111 -> {nsr:NS506_04105, nsr:NS506_07338}
path_nsr00240.kgml: 6.3.5.5 -> [2.1.3.2] -> 3.5.2.3 -> [1.3.5.2 -> 2.4.2.10] -> 4.1.1.23 -> 2.4.2.9
path_nsr00240.kgml: Skipped genes: nsr:NS506_04106, nsr:NS506_04108
path_nsr00240.kgml:
path_nsr00240.kgml: Found a trail of span 4 containing skipped vertices
path_nsr00240.kgml: 91 -> 97 -> [98 -> 174 -> 101] -> 178 -> 112
path_nsr00240.kgml: R00575 -> R01397 -> [R01993 -> R01868 -> R01870] -> R00965 -> R00966
path_nsr00240.kgml: {nsr:NS506_04109, nsr:NS506_04110} -> nsr:NS506_04106 -> [nsr:NS506_04107 -> nsr:NS506_04733 -> nsr:NS506_01120] -> nsr:NS506_04111 -> {nsr:NS506_04105, nsr:NS506_07338}
path_nsr00240.kgml: 6.3.5.5 -> 2.1.3.2 -> [3.5.2.3 -> 1.3.5.2 -> 2.4.2.10] -> 4.1.1.23 -> 2.4.2.9
path_nsr00240.kgml: Skipped genes: nsr:NS506_04107, nsr:NS506_04108
path_nsr00240.kgml:
path_nsr00240.kgml: Found a trail of span 3 containing skipped vertices
path_nsr00240.kgml: 152 -> 155 -> 112
path_nsr00240.kgml: R02485 -> R02484 -> R00966
path_nsr00240.kgml: nsr:NS506_07347 -> nsr:NS506_07346 -> {nsr:NS506_04105, nsr:NS506_07338}
path_nsr00240.kgml: 3.5.4.5 -> {2.4.2.1, 2.4.2.2, 2.4.2.3, 2.4.2.4} -> 2.4.2.9
path_nsr00240.kgml: Skipped genes: nsr:NS506_07345, nsr:NS506_07344
path_nsr00240.kgml:
path_nsr00240.kgml: Found a trail of span 2 containing skipped vertices
path_nsr00240.kgml: 121 -> [102 -> 104] -> 103
path_nsr00240.kgml: R00442 -> [R00438 -> R00156] -> R00443
path_nsr00240.kgml: {nsr:NS506_00039, nsr:NS506_00040, nsr:NS506_04117, nsr:NS506_07500} -> [nsr:NS506_06235 -> nsr:NS506_06861] -> {nsr:NS506_00039, nsr:NS506_00040, nsr:NS506_04117, nsr:NS506_07500}
path_nsr00240.kgml: {2.7.7.48, 2.7.7.6} -> [2.7.7.8 -> 2.7.4.6] -> {2.7.7.48, 2.7.7.52, 2.7.7.6}
path_nsr00240.kgml:
path_nsr00240.kgml: Found a trail of span 2 without skipping any vertex
path_nsr00240.kgml: 172 -> 173
path_nsr00240.kgml: R03055 -> R04666
path_nsr00240.kgml: nsr:NS506_05121 -> {nsr:NS506_02787, nsr:NS506_05122}
path_nsr00240.kgml: 3.5.2.2 -> 3.5.1.6
path_nsr00240.kgml:
path_nsr00240.kgml: Found a trail of span 2 without skipping any vertex
path_nsr00240.kgml: 119 -> 120
path_nsr00240.kgml: R02269 -> R00905
path_nsr00240.kgml: nsr:NS506_05121 -> {nsr:NS506_02787, nsr:NS506_05122}
path_nsr00240.kgml: 3.5.2.2 -> 3.5.1.6
path_nsr00240.kgml:
path_nsr00240.kgml: --- 11.60 seconds ---

path_nsr00250.kgml: Alanine, aspartate and glutamate metabolism
path_nsr00250.kgml: Initialization took 7.26 seconds
path_nsr00250.kgml:
path_nsr00250.kgml: Found a trail of span 2 without skipping any vertex
path_nsr00250.kgml: 31 -> 50
path_nsr00250.kgml: R00485 -> R00490
path_nsr00250.kgml: {nsr:NS506_06131, nsr:NS506_06426} -> {nsr:NS506_00261, nsr:NS506_01750, nsr:NS506_06427}
path_nsr00250.kgml: {3.5.1.1, 3.5.1.38, 3.5.5.4} -> 4.3.1.1
path_nsr00250.kgml:
path_nsr00250.kgml: Found a trail of span 2 containing skipped vertices
path_nsr00250.kgml: 48 -> 51
path_nsr00250.kgml: R01954 -> R01086
path_nsr00250.kgml: nsr:NS506_05746 -> nsr:NS506_05744
path_nsr00250.kgml: 6.3.4.5 -> 4.3.2.1
path_nsr00250.kgml: Skipped genes: nsr:NS506_05745
path_nsr00250.kgml:
path_nsr00250.kgml: Found a trail of span 2 without skipping any vertex
path_nsr00250.kgml: 88 -> 134
path_nsr00250.kgml: R01648 -> R00714
path_nsr00250.kgml: nsr:NS506_02927 -> {nsr:NS506_00411, nsr:NS506_01497, nsr:NS506_02926, nsr:NS506_04603, nsr:NS506_05188}
path_nsr00250.kgml: 2.6.1.19 -> {1.2.1.16, 1.2.1.79}
path_nsr00250.kgml:
path_nsr00250.kgml: Found a trail of span 2 without skipping any vertex
path_nsr00250.kgml: 88 -> 76
path_nsr00250.kgml: R01648 -> {R00713, R00714}
path_nsr00250.kgml: nsr:NS506_02927 -> {nsr:NS506_00411, nsr:NS506_01497, nsr:NS506_02926, nsr:NS506_04603, nsr:NS506_05188}
path_nsr00250.kgml: 2.6.1.19 -> {1.2.1.16, 1.2.1.24, 1.2.1.16, 1.2.1.79}
path_nsr00250.kgml:
path_nsr00250.kgml: --- 7.65 seconds ---

path_nsr00260.kgml: Glycine, serine and threonine metabolism
path_nsr00260.kgml: Initialization took 5.76 seconds
path_nsr00260.kgml:
path_nsr00260.kgml: Found a trail of span 4 without skipping any vertex
path_nsr00260.kgml: 56 -> 55 -> 54 -> 49
path_nsr00260.kgml: R06977 -> R06978 -> R06979 -> R08050
path_nsr00260.kgml: {nsr:NS506_03739, nsr:NS506_06988} -> nsr:NS506_03738 -> nsr:NS506_03740 -> nsr:NS506_03741
path_nsr00260.kgml: 2.6.1.76 -> 2.3.1.178 -> 4.2.1.108 -> 1.14.11.55
path_nsr00260.kgml:
path_nsr00260.kgml: Found a trail of span 3 containing skipped vertices
path_nsr00260.kgml: 56 -> [55] -> 54 -> 49
path_nsr00260.kgml: R06977 -> [R06978] -> R06979 -> R08050
path_nsr00260.kgml: {nsr:NS506_03739, nsr:NS506_06988} -> [nsr:NS506_03738] -> nsr:NS506_03740 -> nsr:NS506_03741
path_nsr00260.kgml: 2.6.1.76 -> [2.3.1.178] -> 4.2.1.108 -> 1.14.11.55
path_nsr00260.kgml:
path_nsr00260.kgml: Found a trail of span 3 containing skipped vertices
path_nsr00260.kgml: 56 -> 55 -> [54] -> 49
path_nsr00260.kgml: R06977 -> R06978 -> [R06979] -> R08050
path_nsr00260.kgml: {nsr:NS506_03739, nsr:NS506_06988} -> nsr:NS506_03738 -> [nsr:NS506_03740] -> nsr:NS506_03741
path_nsr00260.kgml: 2.6.1.76 -> 2.3.1.178 -> [4.2.1.108] -> 1.14.11.55
path_nsr00260.kgml: Skipped genes: nsr:NS506_03740
path_nsr00260.kgml:
path_nsr00260.kgml: Found a trail of span 3 without skipping any vertex
path_nsr00260.kgml: 103 -> 99 -> 87
path_nsr00260.kgml: {R01773, R01775} -> R01771 -> R01466
path_nsr00260.kgml: nsr:NS506_07214 -> nsr:NS506_07212 -> nsr:NS506_07213
path_nsr00260.kgml: {1.1.1.3, 1.1.1.3} -> 2.7.1.39 -> 4.2.3.1
path_nsr00260.kgml:
path_nsr00260.kgml: Found a trail of span 2 containing skipped vertices
path_nsr00260.kgml: 56 -> [55 -> 54] -> 49
path_nsr00260.kgml: R06977 -> [R06978 -> R06979] -> R08050
path_nsr00260.kgml: {nsr:NS506_03739, nsr:NS506_06988} -> [nsr:NS506_03738 -> nsr:NS506_03740] -> nsr:NS506_03741
path_nsr00260.kgml: 2.6.1.76 -> [2.3.1.178 -> 4.2.1.108] -> 1.14.11.55
path_nsr00260.kgml: Skipped genes: nsr:NS506_03740
path_nsr00260.kgml:
path_nsr00260.kgml: Found a trail of span 2 containing skipped vertices
path_nsr00260.kgml: 103 -> [99] -> 87
path_nsr00260.kgml: {R01773, R01775} -> [R01771] -> R01466
path_nsr00260.kgml: nsr:NS506_07214 -> [nsr:NS506_07212] -> nsr:NS506_07213
path_nsr00260.kgml: {1.1.1.3, 1.1.1.3} -> [2.7.1.39] -> 4.2.3.1
path_nsr00260.kgml:
path_nsr00260.kgml: Found a trail of span 2 without skipping any vertex
path_nsr00260.kgml: 76 -> 93
path_nsr00260.kgml: R00480 -> R02291
path_nsr00260.kgml: nsr:NS506_00960 -> nsr:NS506_00961
path_nsr00260.kgml: 2.7.2.4 -> 1.2.1.11
path_nsr00260.kgml:
path_nsr00260.kgml: --- 6.53 seconds ---

path_nsr00261.kgml: Monobactam biosynthesis
path_nsr00261.kgml: Initialization took 0.55 seconds
path_nsr00261.kgml: (not found)
path_nsr00261.kgml: --- 0.61 seconds ---

path_nsr00270.kgml: Cysteine and methionine metabolism
path_nsr00270.kgml: Initialization took 6.06 seconds
path_nsr00270.kgml:
path_nsr00270.kgml: Found a trail of span 3 without skipping any vertex
path_nsr00270.kgml: 197 -> 196 -> 204
path_nsr00270.kgml: R01777 -> R01776 -> {R01287, R02026}
path_nsr00270.kgml: nsr:NS506_07400 -> nsr:NS506_07400 -> nsr:NS506_07399
path_nsr00270.kgml: 2.3.1.46 -> 2.3.1.31 -> 2.5.1.49
path_nsr00270.kgml:
path_nsr00270.kgml: Found a trail of span 2 without skipping any vertex
path_nsr00270.kgml: 120 -> 71
path_nsr00270.kgml: R07395 -> R07364
path_nsr00270.kgml: nsr:NS506_04592 -> nsr:NS506_04591
path_nsr00270.kgml: 3.1.3.77 -> 1.13.11.54
path_nsr00270.kgml:
path_nsr00270.kgml: Found a trail of span 2 without skipping any vertex
path_nsr00270.kgml: 120 -> 72
path_nsr00270.kgml: R07395 -> R07363
path_nsr00270.kgml: nsr:NS506_04592 -> nsr:NS506_04591
path_nsr00270.kgml: 3.1.3.77 -> 1.13.11.53
path_nsr00270.kgml:
path_nsr00270.kgml: Found a trail of span 2 containing skipped vertices
path_nsr00270.kgml: 197 -> [196] -> 204
path_nsr00270.kgml: R01777 -> [R01776] -> {R01287, R02026}
path_nsr00270.kgml: nsr:NS506_07400 -> [nsr:NS506_07400] -> nsr:NS506_07399
path_nsr00270.kgml: 2.3.1.46 -> [2.3.1.31] -> 2.5.1.49
path_nsr00270.kgml:
path_nsr00270.kgml: Found a trail of span 2 without skipping any vertex
path_nsr00270.kgml: 217 -> 214
path_nsr00270.kgml: R00480 -> R02291
path_nsr00270.kgml: nsr:NS506_00960 -> nsr:NS506_00961
path_nsr00270.kgml: 2.7.2.4 -> 1.2.1.11
path_nsr00270.kgml:
path_nsr00270.kgml: --- 6.59 seconds ---

path_nsr00280.kgml: Valine, leucine and isoleucine degradation
path_nsr00280.kgml: Initialization took 16.41 seconds
path_nsr00280.kgml:
path_nsr00280.kgml: Found a trail of span 3 containing skipped vertices
path_nsr00280.kgml: 88 -> 101 -> [86] -> 72
path_nsr00280.kgml: R04204 -> R04203 -> [R00927] -> R00238
path_nsr00280.kgml: {nsr:NS506_00351, nsr:NS506_00412, nsr:NS506_00919, nsr:NS506_01184, nsr:NS506_01275, nsr:NS506_01290, nsr:NS506_01422, nsr:NS506_01485, nsr:NS506_02395, nsr:NS506_05844, nsr:NS506_06680, nsr:NS506_07230, nsr:NS506_07232, nsr:NS506_07753} -> nsr:NS506_00919 -> [{nsr:NS506_00464, nsr:NS506_02090, nsr:NS506_04572, nsr:NS506_05411, nsr:NS506_07383}] -> {nsr:NS506_00530, nsr:NS506_00918, nsr:NS506_01055, nsr:NS506_01281, nsr:NS506_01299, nsr:NS506_01302, nsr:NS506_01756, nsr:NS506_04035, nsr:NS506_04048, nsr:NS506_04050, nsr:NS506_05491, nsr:NS506_05493, nsr:NS506_05751, nsr:NS506_07177}
path_nsr00280.kgml: 4.2.1.17 -> {1.1.1.178, 1.1.1.35} -> [{2.3.1.16, 2.3.1.9}] -> 2.3.1.9
path_nsr00280.kgml: Skipped genes: nsr:NS506_01293, nsr:NS506_01298
path_nsr00280.kgml:
path_nsr00280.kgml: Found a trail of span 2 without skipping any vertex
path_nsr00280.kgml: 80 -> 79
path_nsr00280.kgml: R04137 -> R04138
path_nsr00280.kgml: {nsr:NS506_00351, nsr:NS506_00412, nsr:NS506_00919, nsr:NS506_01184, nsr:NS506_01275, nsr:NS506_01290, nsr:NS506_01422, nsr:NS506_01485, nsr:NS506_02395, nsr:NS506_05844, nsr:NS506_06680, nsr:NS506_07230, nsr:NS506_07232, nsr:NS506_07753} -> nsr:NS506_01425
path_nsr00280.kgml: 4.2.1.17 -> 6.4.1.4
path_nsr00280.kgml:
path_nsr00280.kgml: Found a trail of span 2 containing skipped vertices
path_nsr00280.kgml: 88 -> [101 -> 86] -> 96
path_nsr00280.kgml: R04204 -> [R04203 -> R00927] -> R01859
path_nsr00280.kgml: {nsr:NS506_00351, nsr:NS506_00412, nsr:NS506_00919, nsr:NS506_01184, nsr:NS506_01275, nsr:NS506_01290, nsr:NS506_01422, nsr:NS506_01485, nsr:NS506_02395, nsr:NS506_05844, nsr:NS506_06680, nsr:NS506_07230, nsr:NS506_07232, nsr:NS506_07753} -> [nsr:NS506_00919 -> {nsr:NS506_00464, nsr:NS506_02090, nsr:NS506_04572, nsr:NS506_05411, nsr:NS506_07383}] -> {nsr:NS506_01182, nsr:NS506_01426, nsr:NS506_02998, nsr:NS506_07298, nsr:NS506_07303}
path_nsr00280.kgml: 4.2.1.17 -> [{1.1.1.178, 1.1.1.35} -> {2.3.1.16, 2.3.1.9}] -> 6.4.1.3
path_nsr00280.kgml: Skipped genes: nsr:NS506_01183
path_nsr00280.kgml:
path_nsr00280.kgml: Found a trail of span 2 containing skipped vertices
path_nsr00280.kgml: 88 -> [101 -> 86] -> 72
path_nsr00280.kgml: R04204 -> [R04203 -> R00927] -> R00238
path_nsr00280.kgml: {nsr:NS506_00351, nsr:NS506_00412, nsr:NS506_00919, nsr:NS506_01184, nsr:NS506_01275, nsr:NS506_01290, nsr:NS506_01422, nsr:NS506_01485, nsr:NS506_02395, nsr:NS506_05844, nsr:NS506_06680, nsr:NS506_07230, nsr:NS506_07232, nsr:NS506_07753} -> [nsr:NS506_00919 -> {nsr:NS506_00464, nsr:NS506_02090, nsr:NS506_04572, nsr:NS506_05411, nsr:NS506_07383}] -> {nsr:NS506_00530, nsr:NS506_00918, nsr:NS506_01055, nsr:NS506_01281, nsr:NS506_01299, nsr:NS506_01302, nsr:NS506_01756, nsr:NS506_04035, nsr:NS506_04048, nsr:NS506_04050, nsr:NS506_05491, nsr:NS506_05493, nsr:NS506_05751, nsr:NS506_07177}
path_nsr00280.kgml: 4.2.1.17 -> [{1.1.1.178, 1.1.1.35} -> {2.3.1.16, 2.3.1.9}] -> 2.3.1.9
path_nsr00280.kgml: Skipped genes: nsr:NS506_01293, nsr:NS506_01298
path_nsr00280.kgml:
path_nsr00280.kgml: Found a trail of span 2 containing skipped vertices
path_nsr00280.kgml: 102 -> 99
path_nsr00280.kgml: R05066 -> R00922
path_nsr00280.kgml: {nsr:NS506_04510, nsr:NS506_07231} -> {nsr:NS506_06336, nsr:NS506_07234}
path_nsr00280.kgml: {1.1.1.31, 1.1.1.35} -> 1.2.1.27
path_nsr00280.kgml: Skipped genes: nsr:NS506_07233, nsr:NS506_07232
path_nsr00280.kgml:
path_nsr00280.kgml: --- 16.92 seconds ---

path_nsr00281.kgml: Geraniol degradation
path_nsr00281.kgml: Initialization took 2.34 seconds
path_nsr00281.kgml: (not found)
path_nsr00281.kgml: --- 2.39 seconds ---

path_nsr00290.kgml: Valine, leucine and isoleucine biosynthesis
path_nsr00290.kgml: Initialization took 1.89 seconds
path_nsr00290.kgml:
path_nsr00290.kgml: Found a trail of span 3 containing skipped vertices
path_nsr00290.kgml: 79 -> [44] -> 46 -> 44
path_nsr00290.kgml: R00226 -> [R05071] -> R04440 -> R05071
path_nsr00290.kgml: {nsr:NS506_00999, nsr:NS506_06600, nsr:NS506_06601} -> [nsr:NS506_06599] -> nsr:NS506_06599 -> nsr:NS506_06599
path_nsr00290.kgml: 2.2.1.6 -> [{1.1.1.86, 5.4.99.3}] -> 1.1.1.86 -> {1.1.1.86, 5.4.99.3}
path_nsr00290.kgml:
path_nsr00290.kgml: Found a trail of span 3 without skipping any vertex
path_nsr00290.kgml: 47 -> 42 -> 34
path_nsr00290.kgml: R08648 -> R05069 -> R05068
path_nsr00290.kgml: {nsr:NS506_00999, nsr:NS506_06600, nsr:NS506_06601} -> nsr:NS506_06599 -> nsr:NS506_06599
path_nsr00290.kgml: 2.2.1.6 -> {1.1.1.86, 5.4.99.3} -> 1.1.1.86
path_nsr00290.kgml:
path_nsr00290.kgml: Found a trail of span 3 containing skipped vertices
path_nsr00290.kgml: 36 -> 37 -> 35
path_nsr00290.kgml: R04426 -> R04001 -> R03968
path_nsr00290.kgml: {nsr:NS506_03574, nsr:NS506_06563} -> {nsr:NS506_06554, nsr:NS506_06555} -> {nsr:NS506_06554, nsr:NS506_06555}
path_nsr00290.kgml: 1.1.1.85 -> 4.2.1.33 -> 4.2.1.33
path_nsr00290.kgml: Skipped genes: nsr:NS506_06560, nsr:NS506_06561
path_nsr00290.kgml:
path_nsr00290.kgml: Found a trail of span 3 containing skipped vertices
path_nsr00290.kgml: 78 -> 21 -> 22
path_nsr00290.kgml: R03896 -> R03898 -> R00994
path_nsr00290.kgml: {nsr:NS506_06554, nsr:NS506_06555} -> {nsr:NS506_06554, nsr:NS506_06555} -> {nsr:NS506_03574, nsr:NS506_06563}
path_nsr00290.kgml: 4.2.1.35 -> 4.2.1.35 -> 1.1.1.85
path_nsr00290.kgml: Skipped genes: nsr:NS506_06560, nsr:NS506_06561
path_nsr00290.kgml:
path_nsr00290.kgml: Found a trail of span 2 containing skipped vertices
path_nsr00290.kgml: 78 -> [21] -> 22
path_nsr00290.kgml: R03896 -> [R03898] -> R00994
path_nsr00290.kgml: {nsr:NS506_06554, nsr:NS506_06555} -> [{nsr:NS506_06554, nsr:NS506_06555}] -> {nsr:NS506_03574, nsr:NS506_06563}
path_nsr00290.kgml: 4.2.1.35 -> [4.2.1.35] -> 1.1.1.85
path_nsr00290.kgml: Skipped genes: nsr:NS506_06560, nsr:NS506_06561
path_nsr00290.kgml:
path_nsr00290.kgml: --- 2.39 seconds ---

path_nsr00300.kgml: Lysine biosynthesis
path_nsr00300.kgml: Initialization took 1.94 seconds
path_nsr00300.kgml:
path_nsr00300.kgml: Found a trail of span 2 without skipping any vertex
path_nsr00300.kgml: 77 -> 46
path_nsr00300.kgml: R02788 -> R04617
path_nsr00300.kgml: nsr:NS506_03350 -> nsr:NS506_03351
path_nsr00300.kgml: 6.3.2.13 -> 6.3.2.10
path_nsr00300.kgml:
path_nsr00300.kgml: Found a trail of span 2 without skipping any vertex
path_nsr00300.kgml: 50 -> 51
path_nsr00300.kgml: R00480 -> R02291
path_nsr00300.kgml: nsr:NS506_00960 -> nsr:NS506_00961
path_nsr00300.kgml: 2.7.2.4 -> 1.2.1.11
path_nsr00300.kgml:
path_nsr00300.kgml: --- 2.17 seconds ---

path_nsr00310.kgml: Lysine degradation
path_nsr00310.kgml: Initialization took 7.75 seconds
path_nsr00310.kgml:
path_nsr00310.kgml: Found a trail of span 3 containing skipped vertices
path_nsr00310.kgml: 44 -> 45 -> 56
path_nsr00310.kgml: R03026 -> R01975 -> R00238
path_nsr00310.kgml: {nsr:NS506_00351, nsr:NS506_00412, nsr:NS506_00919, nsr:NS506_01184, nsr:NS506_01275, nsr:NS506_01290, nsr:NS506_01422, nsr:NS506_01485, nsr:NS506_02395, nsr:NS506_05844, nsr:NS506_06680, nsr:NS506_07230, nsr:NS506_07232, nsr:NS506_07753} -> nsr:NS506_00919 -> {nsr:NS506_00530, nsr:NS506_00918, nsr:NS506_01055, nsr:NS506_01281, nsr:NS506_01299, nsr:NS506_01302, nsr:NS506_01756, nsr:NS506_04035, nsr:NS506_04048, nsr:NS506_04050, nsr:NS506_05491, nsr:NS506_05493, nsr:NS506_05751, nsr:NS506_07177}
path_nsr00310.kgml: 4.2.1.17 -> 1.1.1.35 -> 2.3.1.9
path_nsr00310.kgml: Skipped genes: nsr:NS506_01293, nsr:NS506_01298
path_nsr00310.kgml:
path_nsr00310.kgml: Found a trail of span 2 containing skipped vertices
path_nsr00310.kgml: 44 -> [45] -> 56
path_nsr00310.kgml: R03026 -> [R01975] -> R00238
path_nsr00310.kgml: {nsr:NS506_00351, nsr:NS506_00412, nsr:NS506_00919, nsr:NS506_01184, nsr:NS506_01275, nsr:NS506_01290, nsr:NS506_01422, nsr:NS506_01485, nsr:NS506_02395, nsr:NS506_05844, nsr:NS506_06680, nsr:NS506_07230, nsr:NS506_07232, nsr:NS506_07753} -> [nsr:NS506_00919] -> {nsr:NS506_00530, nsr:NS506_00918, nsr:NS506_01055, nsr:NS506_01281, nsr:NS506_01299, nsr:NS506_01302, nsr:NS506_01756, nsr:NS506_04035, nsr:NS506_04048, nsr:NS506_04050, nsr:NS506_05491, nsr:NS506_05493, nsr:NS506_05751, nsr:NS506_07177}
path_nsr00310.kgml: 4.2.1.17 -> [1.1.1.35] -> 2.3.1.9
path_nsr00310.kgml: Skipped genes: nsr:NS506_01293, nsr:NS506_01298
path_nsr00310.kgml:
path_nsr00310.kgml: --- 7.93 seconds ---

path_nsr00330.kgml: Arginine and proline metabolism
path_nsr00330.kgml: Initialization took 3.80 seconds
path_nsr00330.kgml:
path_nsr00330.kgml: Found a trail of span 3 without skipping any vertex
path_nsr00330.kgml: 222 -> 221 -> 215
path_nsr00330.kgml: R10507 -> {R00707, R00708} -> R00245
path_nsr00330.kgml: {nsr:NS506_01903, nsr:NS506_04701} -> {nsr:NS506_01902, nsr:NS506_04700} -> {nsr:NS506_01902, nsr:NS506_04700}
path_nsr00330.kgml: ? -> {1.2.1.88, 1.2.1.88} -> 1.2.1.88
path_nsr00330.kgml:
path_nsr00330.kgml: Found a trail of span 3 without skipping any vertex
path_nsr00330.kgml: 292 -> 79 -> 142
path_nsr00330.kgml: R00670 -> R01920 -> R02869
path_nsr00330.kgml: nsr:NS506_05988 -> nsr:NS506_05989 -> nsr:NS506_05989
path_nsr00330.kgml: 4.1.1.17 -> 2.5.1.16 -> {2.5.1.16, 2.5.1.22}
path_nsr00330.kgml:
path_nsr00330.kgml: Found a trail of span 2 containing skipped vertices
path_nsr00330.kgml: 292 -> [79] -> 142
path_nsr00330.kgml: R00670 -> [R01920] -> R02869
path_nsr00330.kgml: nsr:NS506_05988 -> [nsr:NS506_05989] -> nsr:NS506_05989
path_nsr00330.kgml: 4.1.1.17 -> [2.5.1.16] -> {2.5.1.16, 2.5.1.22}
path_nsr00330.kgml:
path_nsr00330.kgml: Found a trail of span 2 containing skipped vertices
path_nsr00330.kgml: 222 -> [221] -> 215
path_nsr00330.kgml: R10507 -> [{R00707, R00708}] -> R00245
path_nsr00330.kgml: {nsr:NS506_01903, nsr:NS506_04701} -> [{nsr:NS506_01902, nsr:NS506_04700}] -> {nsr:NS506_01902, nsr:NS506_04700}
path_nsr00330.kgml: ? -> [{1.2.1.88, 1.2.1.88}] -> 1.2.1.88
path_nsr00330.kgml:
path_nsr00330.kgml: Found a trail of span 2 without skipping any vertex
path_nsr00330.kgml: 150 -> 151
path_nsr00330.kgml: R01416 -> R01152
path_nsr00330.kgml: {nsr:NS506_02341, nsr:NS506_03865} -> nsr:NS506_02340
path_nsr00330.kgml: 3.5.3.12 -> 3.5.1.53
path_nsr00330.kgml:
path_nsr00330.kgml: --- 4.20 seconds ---

path_nsr00332.kgml: Carbapenem biosynthesis
path_nsr00332.kgml: Initialization took 0.09 seconds
path_nsr00332.kgml: (not found)
path_nsr00332.kgml: --- 0.14 seconds ---

path_nsr00340.kgml: Histidine metabolism
path_nsr00340.kgml: Initialization took 1.79 seconds
path_nsr00340.kgml:
path_nsr00340.kgml: Found a trail of span 7 containing skipped vertices
path_nsr00340.kgml: 66 -> 65 -> 69 -> 63 -> 62 -> [61] -> 60 -> 59
path_nsr00340.kgml: R04037 -> R04640 -> R04558 -> R03457 -> R03243 -> [R03013] -> R03012 -> R01163
path_nsr00340.kgml: nsr:NS506_03506 -> nsr:NS506_03503 -> {nsr:NS506_03499, nsr:NS506_03505} -> nsr:NS506_03498 -> {nsr:NS506_00845, nsr:NS506_00996, nsr:NS506_03108, nsr:NS506_03497} -> [nsr:NS506_02536] -> nsr:NS506_03496 -> nsr:NS506_03496
path_nsr00340.kgml: 3.5.4.19 -> 5.3.1.16 -> 4.3.2.10 -> 4.2.1.19 -> 2.6.1.9 -> [3.1.3.15] -> 1.1.1.23 -> 1.1.1.23
path_nsr00340.kgml: Skipped genes: nsr:NS506_03501, nsr:NS506_03504
path_nsr00340.kgml:
path_nsr00340.kgml: Found a trail of span 6 containing skipped vertices
path_nsr00340.kgml: 66 -> 65 -> 69 -> [63] -> 62 -> [61] -> 60 -> 59
path_nsr00340.kgml: R04037 -> R04640 -> R04558 -> [R03457] -> R03243 -> [R03013] -> R03012 -> R01163
path_nsr00340.kgml: nsr:NS506_03506 -> nsr:NS506_03503 -> {nsr:NS506_03499, nsr:NS506_03505} -> [nsr:NS506_03498] -> {nsr:NS506_00845, nsr:NS506_00996, nsr:NS506_03108, nsr:NS506_03497} -> [nsr:NS506_02536] -> nsr:NS506_03496 -> nsr:NS506_03496
path_nsr00340.kgml: 3.5.4.19 -> 5.3.1.16 -> 4.3.2.10 -> [4.2.1.19] -> 2.6.1.9 -> [3.1.3.15] -> 1.1.1.23 -> 1.1.1.23
path_nsr00340.kgml: Skipped genes: nsr:NS506_03498, nsr:NS506_03504
path_nsr00340.kgml:
path_nsr00340.kgml: Found a trail of span 6 containing skipped vertices
path_nsr00340.kgml: 66 -> 65 -> [69] -> 63 -> 62 -> [61] -> 60 -> 59
path_nsr00340.kgml: R04037 -> R04640 -> [R04558] -> R03457 -> R03243 -> [R03013] -> R03012 -> R01163
path_nsr00340.kgml: nsr:NS506_03506 -> nsr:NS506_03503 -> [{nsr:NS506_03499, nsr:NS506_03505}] -> nsr:NS506_03498 -> {nsr:NS506_00845, nsr:NS506_00996, nsr:NS506_03108, nsr:NS506_03497} -> [nsr:NS506_02536] -> nsr:NS506_03496 -> nsr:NS506_03496
path_nsr00340.kgml: 3.5.4.19 -> 5.3.1.16 -> [4.3.2.10] -> 4.2.1.19 -> 2.6.1.9 -> [3.1.3.15] -> 1.1.1.23 -> 1.1.1.23
path_nsr00340.kgml: Skipped genes: nsr:NS506_03501, nsr:NS506_03499, nsr:NS506_03505, nsr:NS506_03504
path_nsr00340.kgml:
path_nsr00340.kgml: Found a trail of span 6 containing skipped vertices
path_nsr00340.kgml: 66 -> 65 -> 69 -> 63 -> [62 -> 61] -> 60 -> 59
path_nsr00340.kgml: R04037 -> R04640 -> R04558 -> R03457 -> [R03243 -> R03013] -> R03012 -> R01163
path_nsr00340.kgml: nsr:NS506_03506 -> nsr:NS506_03503 -> {nsr:NS506_03499, nsr:NS506_03505} -> nsr:NS506_03498 -> [{nsr:NS506_00845, nsr:NS506_00996, nsr:NS506_03108, nsr:NS506_03497} -> nsr:NS506_02536] -> nsr:NS506_03496 -> nsr:NS506_03496
path_nsr00340.kgml: 3.5.4.19 -> 5.3.1.16 -> 4.3.2.10 -> 4.2.1.19 -> [2.6.1.9 -> 3.1.3.15] -> 1.1.1.23 -> 1.1.1.23
path_nsr00340.kgml: Skipped genes: nsr:NS506_03501, nsr:NS506_03497, nsr:NS506_03504
path_nsr00340.kgml:
path_nsr00340.kgml: Found a trail of span 6 containing skipped vertices
path_nsr00340.kgml: 66 -> 65 -> 69 -> 63 -> 62 -> [61 -> 60] -> 59
path_nsr00340.kgml: R04037 -> R04640 -> R04558 -> R03457 -> R03243 -> [R03013 -> R03012] -> R01163
path_nsr00340.kgml: nsr:NS506_03506 -> nsr:NS506_03503 -> {nsr:NS506_03499, nsr:NS506_03505} -> nsr:NS506_03498 -> {nsr:NS506_00845, nsr:NS506_00996, nsr:NS506_03108, nsr:NS506_03497} -> [nsr:NS506_02536 -> nsr:NS506_03496] -> nsr:NS506_03496
path_nsr00340.kgml: 3.5.4.19 -> 5.3.1.16 -> 4.3.2.10 -> 4.2.1.19 -> 2.6.1.9 -> [3.1.3.15 -> 1.1.1.23] -> 1.1.1.23
path_nsr00340.kgml: Skipped genes: nsr:NS506_03501, nsr:NS506_03504
path_nsr00340.kgml:
path_nsr00340.kgml: Found a trail of span 5 containing skipped vertices
path_nsr00340.kgml: 66 -> 65 -> 69 -> [63 -> 62 -> 61] -> 60 -> 59
path_nsr00340.kgml: R04037 -> R04640 -> R04558 -> [R03457 -> R03243 -> R03013] -> R03012 -> R01163
path_nsr00340.kgml: nsr:NS506_03506 -> nsr:NS506_03503 -> {nsr:NS506_03499, nsr:NS506_03505} -> [nsr:NS506_03498 -> {nsr:NS506_00845, nsr:NS506_00996, nsr:NS506_03108, nsr:NS506_03497} -> nsr:NS506_02536] -> nsr:NS506_03496 -> nsr:NS506_03496
path_nsr00340.kgml: 3.5.4.19 -> 5.3.1.16 -> 4.3.2.10 -> [4.2.1.19 -> 2.6.1.9 -> 3.1.3.15] -> 1.1.1.23 -> 1.1.1.23
path_nsr00340.kgml: Skipped genes: nsr:NS506_03498, nsr:NS506_03497, nsr:NS506_03504
path_nsr00340.kgml:
path_nsr00340.kgml: Found a trail of span 5 containing skipped vertices
path_nsr00340.kgml: 66 -> 65 -> 69 -> 63 -> [62 -> 61 -> 60] -> 59
path_nsr00340.kgml: R04037 -> R04640 -> R04558 -> R03457 -> [R03243 -> R03013 -> R03012] -> R01163
path_nsr00340.kgml: nsr:NS506_03506 -> nsr:NS506_03503 -> {nsr:NS506_03499, nsr:NS506_03505} -> nsr:NS506_03498 -> [{nsr:NS506_00845, nsr:NS506_00996, nsr:NS506_03108, nsr:NS506_03497} -> nsr:NS506_02536 -> nsr:NS506_03496] -> nsr:NS506_03496
path_nsr00340.kgml: 3.5.4.19 -> 5.3.1.16 -> 4.3.2.10 -> 4.2.1.19 -> [2.6.1.9 -> 3.1.3.15 -> 1.1.1.23] -> 1.1.1.23
path_nsr00340.kgml: Skipped genes: nsr:NS506_03501, nsr:NS506_03497, nsr:NS506_03504
path_nsr00340.kgml:
path_nsr00340.kgml: Found a trail of span 3 containing skipped vertices
path_nsr00340.kgml: 44 -> 43 -> 42
path_nsr00340.kgml: R01168 -> R02914 -> R02288
path_nsr00340.kgml: nsr:NS506_02785 -> nsr:NS506_02786 -> nsr:NS506_02789
path_nsr00340.kgml: 4.3.1.3 -> 4.2.1.49 -> 3.5.2.7
path_nsr00340.kgml: Skipped genes: nsr:NS506_02788, nsr:NS506_02787
path_nsr00340.kgml:
path_nsr00340.kgml: Found a trail of span 3 without skipping any vertex
path_nsr00340.kgml: 141 -> 142 -> 145
path_nsr00340.kgml: R01169 -> R11013 -> R11021
path_nsr00340.kgml: nsr:NS506_01661 -> nsr:NS506_01659 -> nsr:NS506_01660
path_nsr00340.kgml: 2.1.1.44 -> 1.14.99.50 -> 3.5.1.118
path_nsr00340.kgml:
path_nsr00340.kgml: Found a trail of span 2 containing skipped vertices
path_nsr00340.kgml: 141 -> [142] -> 145
path_nsr00340.kgml: R01169 -> [R11013] -> R11021
path_nsr00340.kgml: nsr:NS506_01661 -> [nsr:NS506_01659] -> nsr:NS506_01660
path_nsr00340.kgml: 2.1.1.44 -> [1.14.99.50] -> 3.5.1.118
path_nsr00340.kgml:
path_nsr00340.kgml: Found a trail of span 2 without skipping any vertex
path_nsr00340.kgml: 58 -> 67
path_nsr00340.kgml: R01071 -> R04035
path_nsr00340.kgml: nsr:NS506_05131 -> nsr:NS506_05132
path_nsr00340.kgml: 2.4.2.17 -> 3.6.1.31
path_nsr00340.kgml:
path_nsr00340.kgml: --- 2.75 seconds ---

path_nsr00350.kgml: Tyrosine metabolism
path_nsr00350.kgml: Initialization took 1.95 seconds
path_nsr00350.kgml: (not found)
path_nsr00350.kgml: --- 2.01 seconds ---

path_nsr00360.kgml: Phenylalanine metabolism
path_nsr00360.kgml: Initialization took 9.47 seconds
path_nsr00360.kgml:
path_nsr00360.kgml: Found a trail of span 2 without skipping any vertex
path_nsr00360.kgml: 250 -> 55
path_nsr00360.kgml: R00228 -> R00750
path_nsr00360.kgml: nsr:NS506_01253 -> nsr:NS506_01252
path_nsr00360.kgml: 1.2.1.10 -> 4.1.3.39
path_nsr00360.kgml:
path_nsr00360.kgml: --- 9.58 seconds ---

path_nsr00361.kgml: Chlorocyclohexane and chlorobenzene degradation
path_nsr00361.kgml: Initialization took 0.28 seconds
path_nsr00361.kgml: (not found)
path_nsr00361.kgml: --- 0.33 seconds ---

path_nsr00362.kgml: Benzoate degradation
path_nsr00362.kgml: Initialization took 10.40 seconds
path_nsr00362.kgml:
path_nsr00362.kgml: Found a trail of span 3 without skipping any vertex
path_nsr00362.kgml: 180 -> 179 -> 208
path_nsr00362.kgml: R02601 -> R00750 -> R00228
path_nsr00362.kgml: nsr:NS506_01254 -> nsr:NS506_01252 -> nsr:NS506_01253
path_nsr00362.kgml: 4.2.1.80 -> 4.1.3.39 -> 1.2.1.10
path_nsr00362.kgml:
path_nsr00362.kgml: Found a trail of span 3 containing skipped vertices
path_nsr00362.kgml: 238 -> [90 -> 237] -> 121 -> [124] -> 127
path_nsr00362.kgml: R05305 -> [R05586 -> R02488] -> R03026 -> [R01976] -> R00238
path_nsr00362.kgml: nsr:NS506_00919 -> [{nsr:NS506_00464, nsr:NS506_02090, nsr:NS506_04572, nsr:NS506_05411, nsr:NS506_07383} -> nsr:NS506_01770] -> {nsr:NS506_00351, nsr:NS506_00412, nsr:NS506_00919, nsr:NS506_01184, nsr:NS506_01275, nsr:NS506_01290, nsr:NS506_01422, nsr:NS506_01485, nsr:NS506_02395, nsr:NS506_05844, nsr:NS506_06680, nsr:NS506_07230, nsr:NS506_07232, nsr:NS506_07753} -> [{nsr:NS506_00198, nsr:NS506_02286, nsr:NS506_03786}] -> {nsr:NS506_00530, nsr:NS506_00918, nsr:NS506_01055, nsr:NS506_01281, nsr:NS506_01299, nsr:NS506_01302, nsr:NS506_01756, nsr:NS506_04035, nsr:NS506_04048, nsr:NS506_04050, nsr:NS506_05491, nsr:NS506_05493, nsr:NS506_05751, nsr:NS506_07177}
path_nsr00362.kgml: {1.1.1.259, 1.1.1.35} -> [2.3.1.16 -> 1.3.8.6] -> 4.2.1.17 -> [1.1.1.157] -> 2.3.1.9
path_nsr00362.kgml: Skipped genes: nsr:NS506_01293, nsr:NS506_01298
path_nsr00362.kgml:
path_nsr00362.kgml: Found a trail of span 2 containing skipped vertices
path_nsr00362.kgml: 180 -> [179] -> 208
path_nsr00362.kgml: R02601 -> [R00750] -> R00228
path_nsr00362.kgml: nsr:NS506_01254 -> [nsr:NS506_01252] -> nsr:NS506_01253
path_nsr00362.kgml: 4.2.1.80 -> [4.1.3.39] -> 1.2.1.10
path_nsr00362.kgml:
path_nsr00362.kgml: --- 10.63 seconds ---

path_nsr00364.kgml: Fluorobenzoate degradation
path_nsr00364.kgml: Initialization took 0.14 seconds
path_nsr00364.kgml: (not found)
path_nsr00364.kgml: --- 0.18 seconds ---

path_nsr00380.kgml: Tryptophan metabolism
path_nsr00380.kgml: Initialization took 8.35 seconds
path_nsr00380.kgml:
path_nsr00380.kgml: Found a trail of span 3 containing skipped vertices
path_nsr00380.kgml: 98 -> 31 -> 97
path_nsr00380.kgml: R03026 -> R01975 -> R00238
path_nsr00380.kgml: {nsr:NS506_00351, nsr:NS506_00412, nsr:NS506_00919, nsr:NS506_01184, nsr:NS506_01275, nsr:NS506_01290, nsr:NS506_01422, nsr:NS506_01485, nsr:NS506_02395, nsr:NS506_05844, nsr:NS506_06680, nsr:NS506_07230, nsr:NS506_07232, nsr:NS506_07753} -> nsr:NS506_00919 -> {nsr:NS506_00530, nsr:NS506_00918, nsr:NS506_01055, nsr:NS506_01281, nsr:NS506_01299, nsr:NS506_01302, nsr:NS506_01756, nsr:NS506_04035, nsr:NS506_04048, nsr:NS506_04050, nsr:NS506_05491, nsr:NS506_05493, nsr:NS506_05751, nsr:NS506_07177}
path_nsr00380.kgml: 4.2.1.17 -> 1.1.1.35 -> 2.3.1.9
path_nsr00380.kgml: Skipped genes: nsr:NS506_01293, nsr:NS506_01298
path_nsr00380.kgml:
path_nsr00380.kgml: Found a trail of span 2 containing skipped vertices
path_nsr00380.kgml: 98 -> [31] -> 97
path_nsr00380.kgml: R03026 -> [R01975] -> R00238
path_nsr00380.kgml: {nsr:NS506_00351, nsr:NS506_00412, nsr:NS506_00919, nsr:NS506_01184, nsr:NS506_01275, nsr:NS506_01290, nsr:NS506_01422, nsr:NS506_01485, nsr:NS506_02395, nsr:NS506_05844, nsr:NS506_06680, nsr:NS506_07230, nsr:NS506_07232, nsr:NS506_07753} -> [nsr:NS506_00919] -> {nsr:NS506_00530, nsr:NS506_00918, nsr:NS506_01055, nsr:NS506_01281, nsr:NS506_01299, nsr:NS506_01302, nsr:NS506_01756, nsr:NS506_04035, nsr:NS506_04048, nsr:NS506_04050, nsr:NS506_05491, nsr:NS506_05493, nsr:NS506_05751, nsr:NS506_07177}
path_nsr00380.kgml: 4.2.1.17 -> [1.1.1.35] -> 2.3.1.9
path_nsr00380.kgml: Skipped genes: nsr:NS506_01293, nsr:NS506_01298
path_nsr00380.kgml:
path_nsr00380.kgml: --- 8.53 seconds ---

path_nsr00400.kgml: Phenylalanine, tyrosine and tryptophan biosynthesis
path_nsr00400.kgml: Initialization took 3.24 seconds
path_nsr00400.kgml:
path_nsr00400.kgml: Found a trail of span 5 containing skipped vertices
path_nsr00400.kgml: 57 -> [56 -> 55 -> 54] -> 52 -> 54 -> 51 -> [52] -> 53
path_nsr00400.kgml: {R00985, R00986} -> [R01073 -> R03509 -> R03508] -> R02340 -> R03508 -> R02722 -> [R02340] -> R00674
path_nsr00400.kgml: nsr:NS506_03511 -> [nsr:NS506_03306 -> {nsr:NS506_03305, nsr:NS506_03503} -> nsr:NS506_03513] -> nsr:NS506_03515 -> nsr:NS506_03513 -> {nsr:NS506_03514, nsr:NS506_03515, nsr:NS506_07174} -> [nsr:NS506_03515] -> {nsr:NS506_03514, nsr:NS506_07174}
path_nsr00400.kgml: {4.1.3.27, 4.1.3.27} -> [2.4.2.18 -> 5.3.1.24 -> 4.1.1.48] -> {4.1.2.8, 4.2.1.20} -> 4.1.1.48 -> 4.2.1.20 -> [{4.1.2.8, 4.2.1.20}] -> {4.2.1.122, 4.2.1.20}
path_nsr00400.kgml: Skipped genes: nsr:NS506_03512
path_nsr00400.kgml:
path_nsr00400.kgml: Found a trail of span 3 containing skipped vertices
path_nsr00400.kgml: 79 -> [77 -> 76] -> 75 -> [74] -> 50
path_nsr00400.kgml: R03083 -> [R03084 -> R02413] -> R02412 -> [R03460] -> R01714
path_nsr00400.kgml: {nsr:NS506_04077, nsr:NS506_04444} -> [nsr:NS506_01013 -> nsr:NS506_04073] -> nsr:NS506_04078 -> [nsr:NS506_02112] -> nsr:NS506_04079
path_nsr00400.kgml: 4.2.3.4 -> [4.2.1.10 -> {1.1.1.25, 1.1.1.282}] -> 2.7.1.71 -> [2.5.1.19] -> 4.2.3.5
path_nsr00400.kgml:
path_nsr00400.kgml: --- 12.83 seconds ---

path_nsr00401.kgml: Novobiocin biosynthesis
path_nsr00401.kgml: Initialization took 0.14 seconds
path_nsr00401.kgml: (not found)
path_nsr00401.kgml: --- 0.21 seconds ---

path_nsr00410.kgml: beta-Alanine metabolism
path_nsr00410.kgml: Initialization took 3.24 seconds
path_nsr00410.kgml:
path_nsr00410.kgml: Found a trail of span 2 without skipping any vertex
path_nsr00410.kgml: 63 -> 62
path_nsr00410.kgml: R02269 -> R00905
path_nsr00410.kgml: nsr:NS506_05121 -> nsr:NS506_05122
path_nsr00410.kgml: 3.5.2.2 -> 3.5.1.6
path_nsr00410.kgml:
path_nsr00410.kgml: Found a trail of span 2 without skipping any vertex
path_nsr00410.kgml: 54 -> 50
path_nsr00410.kgml: R00489 -> R02473
path_nsr00410.kgml: nsr:NS506_00325 -> nsr:NS506_00326
path_nsr00410.kgml: {4.1.1.11, 4.1.1.15} -> 6.3.2.1
path_nsr00410.kgml:
path_nsr00410.kgml: Found a trail of span 2 without skipping any vertex
path_nsr00410.kgml: 48 -> 45
path_nsr00410.kgml: R00908 -> {R00705, R00706}
path_nsr00410.kgml: nsr:NS506_06337 -> {nsr:NS506_06336, nsr:NS506_07234}
path_nsr00410.kgml: {2.6.1.19, 2.6.1.55} -> {1.2.1.18, 1.2.1.27, 1.2.1.18}
path_nsr00410.kgml:
path_nsr00410.kgml: --- 3.46 seconds ---

path_nsr00430.kgml: Taurine and hypotaurine metabolism
path_nsr00430.kgml: Initialization took 0.33 seconds
path_nsr00430.kgml:
path_nsr00430.kgml: Found a trail of span 2 without skipping any vertex
path_nsr00430.kgml: 36 -> 58
path_nsr00430.kgml: R00230 -> R00315
path_nsr00430.kgml: nsr:NS506_01164 -> nsr:NS506_01165
path_nsr00430.kgml: 2.3.1.8 -> {2.7.2.1, 2.7.2.15}
path_nsr00430.kgml:
path_nsr00430.kgml: --- 0.43 seconds ---

path_nsr00440.kgml: Phosphonate and phosphinate metabolism
path_nsr00440.kgml: Initialization took 0.09 seconds
path_nsr00440.kgml: (not found)
path_nsr00440.kgml: --- 0.14 seconds ---

path_nsr00450.kgml: Selenocompound metabolism
path_nsr00450.kgml: Initialization took 0.78 seconds
path_nsr00450.kgml: (not found)
path_nsr00450.kgml: --- 0.84 seconds ---

path_nsr00460.kgml: Cyanoamino acid metabolism
path_nsr00460.kgml: Initialization took 0.55 seconds
path_nsr00460.kgml:
path_nsr00460.kgml: Found a trail of span 2 without skipping any vertex
path_nsr00460.kgml: 151 -> 147
path_nsr00460.kgml: R02985 -> R02558
path_nsr00460.kgml: {nsr:NS506_02265, nsr:NS506_03950, nsr:NS506_03977, nsr:NS506_04789, nsr:NS506_04790, nsr:NS506_05630, nsr:NS506_06276} -> {nsr:NS506_02265, nsr:NS506_03950, nsr:NS506_03977, nsr:NS506_04789, nsr:NS506_04790, nsr:NS506_05630, nsr:NS506_06276}
path_nsr00460.kgml: {3.2.1.117, 3.2.1.21} -> {3.2.1.118, 3.2.1.21}
path_nsr00460.kgml:
path_nsr00460.kgml: --- 0.65 seconds ---

path_nsr00471.kgml: D-Glutamine and D-glutamate metabolism
path_nsr00471.kgml: Initialization took 0.13 seconds
path_nsr00471.kgml:
path_nsr00471.kgml: Found a trail of span 2 containing skipped vertices
path_nsr00471.kgml: 19 -> 20
path_nsr00471.kgml: R03193 -> R02783
path_nsr00471.kgml: nsr:NS506_03355 -> nsr:NS506_03353
path_nsr00471.kgml: 6.3.2.8 -> 6.3.2.9
path_nsr00471.kgml: Skipped genes: nsr:NS506_03354
path_nsr00471.kgml:
path_nsr00471.kgml: --- 0.23 seconds ---

path_nsr00472.kgml: D-Arginine and D-ornithine metabolism
path_nsr00472.kgml: Initialization took 0.08 seconds
path_nsr00472.kgml: (not found)
path_nsr00472.kgml: --- 0.13 seconds ---

path_nsr00473.kgml: D-Alanine metabolism
path_nsr00473.kgml: Initialization took 0.08 seconds
path_nsr00473.kgml: (not found)
path_nsr00473.kgml: --- 0.13 seconds ---

path_nsr00480.kgml: Glutathione metabolism
path_nsr00480.kgml: Initialization took 0.83 seconds
path_nsr00480.kgml:
path_nsr00480.kgml: Found a trail of span 2 without skipping any vertex
path_nsr00480.kgml: 137 -> 138
path_nsr00480.kgml: R00670 -> R01920
path_nsr00480.kgml: nsr:NS506_05988 -> nsr:NS506_05989
path_nsr00480.kgml: 4.1.1.17 -> 2.5.1.16
path_nsr00480.kgml:
path_nsr00480.kgml: --- 0.96 seconds ---

path_nsr00500.kgml: Starch and sucrose metabolism
path_nsr00500.kgml: Initialization took 3.85 seconds
path_nsr00500.kgml:
path_nsr00500.kgml: Found a trail of span 2 without skipping any vertex
path_nsr00500.kgml: 203 -> 206
path_nsr00500.kgml: R11261 -> R01824
path_nsr00500.kgml: nsr:NS506_03434 -> nsr:NS506_03433
path_nsr00500.kgml: 3.2.1.68 -> 5.4.99.15
path_nsr00500.kgml:
path_nsr00500.kgml: Found a trail of span 2 without skipping any vertex
path_nsr00500.kgml: 82 -> 83
path_nsr00500.kgml: R02887 -> R00306
path_nsr00500.kgml: {nsr:NS506_02265, nsr:NS506_03950, nsr:NS506_03977, nsr:NS506_04789, nsr:NS506_04790, nsr:NS506_05630, nsr:NS506_06276} -> {nsr:NS506_02265, nsr:NS506_03950, nsr:NS506_03977, nsr:NS506_04789, nsr:NS506_04790, nsr:NS506_05630, nsr:NS506_06276}
path_nsr00500.kgml: {3.2.1.21, 3.2.1.74} -> {3.2.1.21, 3.2.1.74}
path_nsr00500.kgml:
path_nsr00500.kgml: --- 4.23 seconds ---

path_nsr00511.kgml: Other glycan degradation
path_nsr00511.kgml: Initialization took 0.08 seconds
path_nsr00511.kgml: (not found)
path_nsr00511.kgml: --- 0.13 seconds ---

path_nsr00514.kgml: Other types of O-glycan biosynthesis
path_nsr00514.kgml: Initialization took 0.08 seconds
path_nsr00514.kgml: (not found)
path_nsr00514.kgml: --- 0.13 seconds ---

path_nsr00515.kgml: Mannose type O-glycan biosynthesis
path_nsr00515.kgml: Initialization took 0.08 seconds
path_nsr00515.kgml: (not found)
path_nsr00515.kgml: --- 0.13 seconds ---

path_nsr00520.kgml: Amino sugar and nucleotide sugar metabolism
path_nsr00520.kgml: Initialization took 5.80 seconds
path_nsr00520.kgml:
path_nsr00520.kgml: Found a trail of span 3 containing skipped vertices
path_nsr00520.kgml: 86 -> 22 -> 20
path_nsr00520.kgml: R05199 -> R02059 -> R00765
path_nsr00520.kgml: {nsr:NS506_04218, nsr:NS506_04219} -> {nsr:NS506_02335, nsr:NS506_04222} -> nsr:NS506_04223
path_nsr00520.kgml: 2.7.1.193 -> 3.5.1.25 -> 3.5.99.6
path_nsr00520.kgml: Skipped genes: nsr:NS506_04221, nsr:NS506_04220
path_nsr00520.kgml:
path_nsr00520.kgml: Found a trail of span 2 containing skipped vertices
path_nsr00520.kgml: 193 -> 194
path_nsr00520.kgml: R01819 -> R01818
path_nsr00520.kgml: nsr:NS506_02065 -> {nsr:NS506_02067, nsr:NS506_07337}
path_nsr00520.kgml: 5.3.1.8 -> 5.4.2.8
path_nsr00520.kgml: Skipped genes: nsr:NS506_02066
path_nsr00520.kgml:
path_nsr00520.kgml: --- 6.13 seconds ---

path_nsr00521.kgml: Streptomycin biosynthesis
path_nsr00521.kgml: Initialization took 1.04 seconds
path_nsr00521.kgml:
path_nsr00521.kgml: Found a trail of span 2 containing skipped vertices
path_nsr00521.kgml: 44 -> [43] -> 42
path_nsr00521.kgml: R02328 -> [R06513] -> R06514
path_nsr00521.kgml: nsr:NS506_00820 -> [nsr:NS506_00823] -> {nsr:NS506_00819, nsr:NS506_05378}
path_nsr00521.kgml: 2.7.7.24 -> [4.2.1.46] -> 5.1.3.13
path_nsr00521.kgml:
path_nsr00521.kgml: --- 1.14 seconds ---

path_nsr00523.kgml: Polyketide sugar unit biosynthesis
path_nsr00523.kgml: Initialization took 0.28 seconds
path_nsr00523.kgml:
path_nsr00523.kgml: Found a trail of span 2 containing skipped vertices
path_nsr00523.kgml: 27 -> [26] -> 63
path_nsr00523.kgml: R02328 -> [R06513] -> R06514
path_nsr00523.kgml: nsr:NS506_00820 -> [nsr:NS506_00823] -> {nsr:NS506_00819, nsr:NS506_05378}
path_nsr00523.kgml: 2.7.7.24 -> [4.2.1.46] -> 5.1.3.13
path_nsr00523.kgml:
path_nsr00523.kgml: --- 0.38 seconds ---

path_nsr00525.kgml: Acarbose and validamycin biosynthesis
path_nsr00525.kgml: Initialization took 0.15 seconds
path_nsr00525.kgml: (not found)
path_nsr00525.kgml: --- 0.21 seconds ---

path_nsr00550.kgml: Peptidoglycan biosynthesis
path_nsr00550.kgml: Initialization took 2.29 seconds
path_nsr00550.kgml:
path_nsr00550.kgml: Found a trail of span 5 containing skipped vertices
path_nsr00550.kgml: 33 -> 32 -> 34 -> 23 -> 35
path_nsr00550.kgml: R03193 -> R02783 -> R02788 -> R04617 -> R05630
path_nsr00550.kgml: nsr:NS506_03355 -> nsr:NS506_03353 -> nsr:NS506_03350 -> nsr:NS506_03351 -> {nsr:NS506_03352, nsr:NS506_04813, nsr:NS506_07420}
path_nsr00550.kgml: 6.3.2.8 -> 6.3.2.9 -> 6.3.2.13 -> 6.3.2.10 -> 2.7.8.13
path_nsr00550.kgml: Skipped genes: nsr:NS506_03354
path_nsr00550.kgml:
path_nsr00550.kgml: Found a trail of span 4 containing skipped vertices
path_nsr00550.kgml: 33 -> 32 -> 34 -> [23] -> 35
path_nsr00550.kgml: R03193 -> R02783 -> R02788 -> [R04617] -> R05630
path_nsr00550.kgml: nsr:NS506_03355 -> nsr:NS506_03353 -> nsr:NS506_03350 -> [nsr:NS506_03351] -> {nsr:NS506_03352, nsr:NS506_04813, nsr:NS506_07420}
path_nsr00550.kgml: 6.3.2.8 -> 6.3.2.9 -> 6.3.2.13 -> [6.3.2.10] -> 2.7.8.13
path_nsr00550.kgml: Skipped genes: nsr:NS506_03351, nsr:NS506_03354
path_nsr00550.kgml:
path_nsr00550.kgml: Found a trail of span 4 containing skipped vertices
path_nsr00550.kgml: 33 -> 32 -> [34] -> 23 -> 35
path_nsr00550.kgml: R03193 -> R02783 -> [R02788] -> R04617 -> R05630
path_nsr00550.kgml: nsr:NS506_03355 -> nsr:NS506_03353 -> [nsr:NS506_03350] -> nsr:NS506_03351 -> {nsr:NS506_03352, nsr:NS506_04813, nsr:NS506_07420}
path_nsr00550.kgml: 6.3.2.8 -> 6.3.2.9 -> [6.3.2.13] -> 6.3.2.10 -> 2.7.8.13
path_nsr00550.kgml: Skipped genes: nsr:NS506_03354
path_nsr00550.kgml:
path_nsr00550.kgml: Found a trail of span 4 containing skipped vertices
path_nsr00550.kgml: 33 -> [32] -> 34 -> 23 -> 35
path_nsr00550.kgml: R03193 -> [R02783] -> R02788 -> R04617 -> R05630
path_nsr00550.kgml: nsr:NS506_03355 -> [nsr:NS506_03353] -> nsr:NS506_03350 -> nsr:NS506_03351 -> {nsr:NS506_03352, nsr:NS506_04813, nsr:NS506_07420}
path_nsr00550.kgml: 6.3.2.8 -> [6.3.2.9] -> 6.3.2.13 -> 6.3.2.10 -> 2.7.8.13
path_nsr00550.kgml: Skipped genes: nsr:NS506_03353, nsr:NS506_03354
path_nsr00550.kgml:
path_nsr00550.kgml: Found a trail of span 3 containing skipped vertices
path_nsr00550.kgml: 33 -> 32 -> [34 -> 23] -> 35
path_nsr00550.kgml: R03193 -> R02783 -> [R02788 -> R04617] -> R05630
path_nsr00550.kgml: nsr:NS506_03355 -> nsr:NS506_03353 -> [nsr:NS506_03350 -> nsr:NS506_03351] -> {nsr:NS506_03352, nsr:NS506_04813, nsr:NS506_07420}
path_nsr00550.kgml: 6.3.2.8 -> 6.3.2.9 -> [6.3.2.13 -> 6.3.2.10] -> 2.7.8.13
path_nsr00550.kgml: Skipped genes: nsr:NS506_03354
path_nsr00550.kgml:
path_nsr00550.kgml: Found a trail of span 3 containing skipped vertices
path_nsr00550.kgml: 33 -> [32 -> 34] -> 23 -> 35
path_nsr00550.kgml: R03193 -> [R02783 -> R02788] -> R04617 -> R05630
path_nsr00550.kgml: nsr:NS506_03355 -> [nsr:NS506_03353 -> nsr:NS506_03350] -> nsr:NS506_03351 -> {nsr:NS506_03352, nsr:NS506_04813, nsr:NS506_07420}
path_nsr00550.kgml: 6.3.2.8 -> [6.3.2.9 -> 6.3.2.13] -> 6.3.2.10 -> 2.7.8.13
path_nsr00550.kgml: Skipped genes: nsr:NS506_03353, nsr:NS506_03354
path_nsr00550.kgml:
path_nsr00550.kgml: Found a trail of span 2 without skipping any vertex
path_nsr00550.kgml: 29 -> 28
path_nsr00550.kgml: R04573 -> R05629
path_nsr00550.kgml: nsr:NS506_03351 -> {nsr:NS506_03352, nsr:NS506_04813, nsr:NS506_07420}
path_nsr00550.kgml: 6.3.2.10 -> 2.7.8.13
path_nsr00550.kgml:
path_nsr00550.kgml: Found a trail of span 2 containing skipped vertices
path_nsr00550.kgml: 33 -> [32 -> 34 -> 23] -> 35
path_nsr00550.kgml: R03193 -> [R02783 -> R02788 -> R04617] -> R05630
path_nsr00550.kgml: nsr:NS506_03355 -> [nsr:NS506_03353 -> nsr:NS506_03350 -> nsr:NS506_03351] -> {nsr:NS506_03352, nsr:NS506_04813, nsr:NS506_07420}
path_nsr00550.kgml: 6.3.2.8 -> [6.3.2.9 -> 6.3.2.13 -> 6.3.2.10] -> 2.7.8.13
path_nsr00550.kgml: Skipped genes: nsr:NS506_03353, nsr:NS506_03354
path_nsr00550.kgml:
path_nsr00550.kgml: --- 2.84 seconds ---

path_nsr00561.kgml: Glycerolipid metabolism
path_nsr00561.kgml: Initialization took 5.24 seconds
path_nsr00561.kgml: (not found)
path_nsr00561.kgml: --- 5.30 seconds ---

path_nsr00562.kgml: Inositol phosphate metabolism
path_nsr00562.kgml: Initialization took 1.60 seconds
path_nsr00562.kgml:
path_nsr00562.kgml: Found a trail of span 3 containing skipped vertices
path_nsr00562.kgml: 114 -> 115 -> 117
path_nsr00562.kgml: R08603 -> R08503 -> R05661
path_nsr00562.kgml: nsr:NS506_05499 -> nsr:NS506_05500 -> nsr:NS506_05502
path_nsr00562.kgml: 3.7.1.22 -> 5.3.1.30 -> 2.7.1.92
path_nsr00562.kgml: Skipped genes: nsr:NS506_05501
path_nsr00562.kgml:
path_nsr00562.kgml: Found a trail of span 2 containing skipped vertices
path_nsr00562.kgml: 114 -> [115] -> 117
path_nsr00562.kgml: R08603 -> [R08503] -> R05661
path_nsr00562.kgml: nsr:NS506_05499 -> [nsr:NS506_05500] -> nsr:NS506_05502
path_nsr00562.kgml: 3.7.1.22 -> [5.3.1.30] -> 2.7.1.92
path_nsr00562.kgml: Skipped genes: nsr:NS506_05501, nsr:NS506_05500
path_nsr00562.kgml:
path_nsr00562.kgml: --- 1.78 seconds ---

path_nsr00564.kgml: Glycerophospholipid metabolism
path_nsr00564.kgml: Initialization took 2.69 seconds
path_nsr00564.kgml:
path_nsr00564.kgml: Found a trail of span 2 containing skipped vertices
path_nsr00564.kgml: 135 -> [109 -> 97 -> 128] -> 103
path_nsr00564.kgml: R02055 -> [R02052 -> R02240 -> R01799] -> R01800
path_nsr00564.kgml: nsr:NS506_00292 -> [{nsr:NS506_01724, nsr:NS506_02314, nsr:NS506_03591, nsr:NS506_06319, nsr:NS506_07372} -> {nsr:NS506_02380, nsr:NS506_06867} -> nsr:NS506_06409] -> nsr:NS506_00293
path_nsr00564.kgml: 4.1.1.65 -> [3.1.4.3 -> 2.7.1.107 -> 2.7.7.41] -> 2.7.8.8
path_nsr00564.kgml:
path_nsr00564.kgml: --- 2.83 seconds ---

path_nsr00565.kgml: Ether lipid metabolism
path_nsr00565.kgml: Initialization took 0.34 seconds
path_nsr00565.kgml: (not found)
path_nsr00565.kgml: --- 0.40 seconds ---

path_nsr00590.kgml: Arachidonic acid metabolism
path_nsr00590.kgml: Initialization took 0.10 seconds
path_nsr00590.kgml: (not found)
path_nsr00590.kgml: --- 0.16 seconds ---

path_nsr00592.kgml: alpha-Linolenic acid metabolism
path_nsr00592.kgml: Initialization took 0.24 seconds
path_nsr00592.kgml: (not found)
path_nsr00592.kgml: --- 0.29 seconds ---

path_nsr00600.kgml: Sphingolipid metabolism
path_nsr00600.kgml: Initialization took 0.09 seconds
path_nsr00600.kgml: (not found)
path_nsr00600.kgml: --- 0.14 seconds ---

path_nsr00621.kgml: Dioxin degradation
path_nsr00621.kgml: Initialization took 0.14 seconds
path_nsr00621.kgml:
path_nsr00621.kgml: Found a trail of span 3 without skipping any vertex
path_nsr00621.kgml: 97 -> 13 -> 108
path_nsr00621.kgml: R02601 -> R00750 -> R00228
path_nsr00621.kgml: nsr:NS506_01254 -> nsr:NS506_01252 -> nsr:NS506_01253
path_nsr00621.kgml: 4.2.1.80 -> 4.1.3.39 -> 1.2.1.10
path_nsr00621.kgml:
path_nsr00621.kgml: Found a trail of span 2 containing skipped vertices
path_nsr00621.kgml: 97 -> [13] -> 108
path_nsr00621.kgml: R02601 -> [R00750] -> R00228
path_nsr00621.kgml: nsr:NS506_01254 -> [nsr:NS506_01252] -> nsr:NS506_01253
path_nsr00621.kgml: 4.2.1.80 -> [4.1.3.39] -> 1.2.1.10
path_nsr00621.kgml:
path_nsr00621.kgml: --- 0.33 seconds ---

path_nsr00622.kgml: Xylene degradation
path_nsr00622.kgml: Initialization took 0.23 seconds
path_nsr00622.kgml:
path_nsr00622.kgml: Found a trail of span 3 without skipping any vertex
path_nsr00622.kgml: 93 -> 96 -> 117
path_nsr00622.kgml: R02601 -> R00750 -> R00228
path_nsr00622.kgml: nsr:NS506_01254 -> nsr:NS506_01252 -> nsr:NS506_01253
path_nsr00622.kgml: 4.2.1.80 -> 4.1.3.39 -> 1.2.1.10
path_nsr00622.kgml:
path_nsr00622.kgml: Found a trail of span 2 containing skipped vertices
path_nsr00622.kgml: 93 -> [96] -> 117
path_nsr00622.kgml: R02601 -> [R00750] -> R00228
path_nsr00622.kgml: nsr:NS506_01254 -> [nsr:NS506_01252] -> nsr:NS506_01253
path_nsr00622.kgml: 4.2.1.80 -> [4.1.3.39] -> 1.2.1.10
path_nsr00622.kgml:
path_nsr00622.kgml: --- 0.39 seconds ---

path_nsr00623.kgml: Toluene degradation
path_nsr00623.kgml: Initialization took 0.15 seconds
path_nsr00623.kgml: (not found)
path_nsr00623.kgml: --- 0.19 seconds ---

path_nsr00625.kgml: Chloroalkane and chloroalkene degradation
path_nsr00625.kgml: Initialization took 0.23 seconds
path_nsr00625.kgml: (not found)
path_nsr00625.kgml: --- 0.28 seconds ---

path_nsr00626.kgml: Naphthalene degradation
path_nsr00626.kgml: Initialization took 0.13 seconds
path_nsr00626.kgml: (not found)
path_nsr00626.kgml: --- 0.21 seconds ---

path_nsr00627.kgml: Aminobenzoate degradation
path_nsr00627.kgml: Initialization took 2.69 seconds
path_nsr00627.kgml: (not found)
path_nsr00627.kgml: --- 2.75 seconds ---

path_nsr00630.kgml: Glyoxylate and dicarboxylate metabolism
path_nsr00630.kgml: Initialization took 16.33 seconds
path_nsr00630.kgml: (not found)
path_nsr00630.kgml: --- 16.47 seconds ---

path_nsr00640.kgml: Propanoate metabolism
path_nsr00640.kgml: Initialization took 16.01 seconds
path_nsr00640.kgml:
path_nsr00640.kgml: Found a trail of span 2 without skipping any vertex
path_nsr00640.kgml: 52 -> 68
path_nsr00640.kgml: R00921 -> R01353
path_nsr00640.kgml: nsr:NS506_01164 -> nsr:NS506_01165
path_nsr00640.kgml: {2.3.1.222, 2.3.1.8} -> {2.7.2.1, 2.7.2.15}
path_nsr00640.kgml:
path_nsr00640.kgml: Found a trail of span 2 without skipping any vertex
path_nsr00640.kgml: 67 -> 66
path_nsr00640.kgml: R01354 -> R00926
path_nsr00640.kgml: {nsr:NS506_00386, nsr:NS506_02708, nsr:NS506_03408, nsr:NS506_03409, nsr:NS506_04410, nsr:NS506_04411} -> {nsr:NS506_00386, nsr:NS506_02708, nsr:NS506_03408, nsr:NS506_03409, nsr:NS506_04410, nsr:NS506_04411}
path_nsr00640.kgml: {6.2.1.1, 6.2.1.17} -> {6.2.1.1, 6.2.1.17}
path_nsr00640.kgml:
path_nsr00640.kgml: --- 16.25 seconds ---

path_nsr00643.kgml: Styrene degradation
path_nsr00643.kgml: Initialization took 0.39 seconds
path_nsr00643.kgml: (not found)
path_nsr00643.kgml: --- 0.44 seconds ---

path_nsr00650.kgml: Butanoate metabolism
path_nsr00650.kgml: Initialization took 17.57 seconds
path_nsr00650.kgml:
path_nsr00650.kgml: Found a trail of span 4 containing skipped vertices
path_nsr00650.kgml: 59 -> 57 -> [59] -> 61 -> 64
path_nsr00650.kgml: R01975 -> R00238 -> [R01975] -> R03276 -> R03026
path_nsr00650.kgml: nsr:NS506_00919 -> {nsr:NS506_00530, nsr:NS506_00918, nsr:NS506_01055, nsr:NS506_01281, nsr:NS506_01299, nsr:NS506_01302, nsr:NS506_01756, nsr:NS506_04035, nsr:NS506_04048, nsr:NS506_04050, nsr:NS506_05491, nsr:NS506_05493, nsr:NS506_05751, nsr:NS506_07177} -> [nsr:NS506_00919] -> nsr:NS506_00919 -> {nsr:NS506_00351, nsr:NS506_00412, nsr:NS506_00919, nsr:NS506_01184, nsr:NS506_01275, nsr:NS506_01290, nsr:NS506_01422, nsr:NS506_01485, nsr:NS506_02395, nsr:NS506_05844, nsr:NS506_06680, nsr:NS506_07230, nsr:NS506_07232, nsr:NS506_07753}
path_nsr00650.kgml: 1.1.1.35 -> 2.3.1.9 -> [1.1.1.35] -> 5.1.2.3 -> 4.2.1.17
path_nsr00650.kgml: Skipped genes: nsr:NS506_01293, nsr:NS506_01298
path_nsr00650.kgml:
path_nsr00650.kgml: Found a trail of span 2 without skipping any vertex
path_nsr00650.kgml: 68 -> 157
path_nsr00650.kgml: R01648 -> R00714
path_nsr00650.kgml: nsr:NS506_02927 -> {nsr:NS506_00411, nsr:NS506_01497, nsr:NS506_02926, nsr:NS506_04603, nsr:NS506_05188}
path_nsr00650.kgml: 2.6.1.19 -> {1.2.1.16, 1.2.1.79}
path_nsr00650.kgml:
path_nsr00650.kgml: Found a trail of span 2 without skipping any vertex
path_nsr00650.kgml: 68 -> 78
path_nsr00650.kgml: R01648 -> {R00713, R00714}
path_nsr00650.kgml: nsr:NS506_02927 -> {nsr:NS506_00411, nsr:NS506_01497, nsr:NS506_02926, nsr:NS506_04603, nsr:NS506_05188}
path_nsr00650.kgml: 2.6.1.19 -> {1.2.1.16, 1.2.1.24, 1.2.1.16, 1.2.1.79}
path_nsr00650.kgml:
path_nsr00650.kgml: Found a trail of span 2 containing skipped vertices
path_nsr00650.kgml: 82 -> [71 -> 57] -> 58
path_nsr00650.kgml: R00215 -> [R00212 -> R00238] -> R01976
path_nsr00650.kgml: nsr:NS506_03783 -> [nsr:NS506_06894 -> {nsr:NS506_00530, nsr:NS506_00918, nsr:NS506_01055, nsr:NS506_01281, nsr:NS506_01299, nsr:NS506_01302, nsr:NS506_01756, nsr:NS506_04035, nsr:NS506_04048, nsr:NS506_04050, nsr:NS506_05491, nsr:NS506_05493, nsr:NS506_05751, nsr:NS506_07177}] -> {nsr:NS506_00198, nsr:NS506_02286, nsr:NS506_03786}
path_nsr00650.kgml: 1.1.1.83 -> [2.3.1.54 -> 2.3.1.9] -> 1.1.1.157
path_nsr00650.kgml: Skipped genes: nsr:NS506_03785
path_nsr00650.kgml:
path_nsr00650.kgml: Found a trail of span 2 without skipping any vertex
path_nsr00650.kgml: 51 -> 54
path_nsr00650.kgml: R01361 -> R01357
path_nsr00650.kgml: nsr:NS506_03969 -> {nsr:NS506_01430, nsr:NS506_03970}
path_nsr00650.kgml: 1.1.1.30 -> 6.2.1.16
path_nsr00650.kgml:
path_nsr00650.kgml: --- 23.68 seconds ---

path_nsr00660.kgml: C5-Branched dibasic acid metabolism
path_nsr00660.kgml: Initialization took 0.35 seconds
path_nsr00660.kgml:
path_nsr00660.kgml: Found a trail of span 3 containing skipped vertices
path_nsr00660.kgml: 31 -> 96 -> 97
path_nsr00660.kgml: R03896 -> R03898 -> R00994
path_nsr00660.kgml: {nsr:NS506_06554, nsr:NS506_06555} -> {nsr:NS506_06554, nsr:NS506_06555} -> {nsr:NS506_03574, nsr:NS506_06563}
path_nsr00660.kgml: 4.2.1.35 -> 4.2.1.35 -> 1.1.1.85
path_nsr00660.kgml: Skipped genes: nsr:NS506_06560, nsr:NS506_06561
path_nsr00660.kgml:
path_nsr00660.kgml: --- 0.50 seconds ---

path_nsr00670.kgml: One carbon pool by folate
path_nsr00670.kgml: Initialization took 0.80 seconds
path_nsr00670.kgml:
path_nsr00670.kgml: Found a trail of span 4 containing skipped vertices
path_nsr00670.kgml: 24 -> 23 -> 52 -> [24] -> 68
path_nsr00670.kgml: {R02235, R02236} -> {R00936, R00939} -> R02101 -> [{R02235, R02236}] -> {R00937, R00940}
path_nsr00670.kgml: nsr:NS506_01473 -> nsr:NS506_01473 -> nsr:NS506_01474 -> [nsr:NS506_01473] -> nsr:NS506_01473
path_nsr00670.kgml: {1.5.1.3, 1.5.1.3} -> {1.5.1.3, 1.5.1.3} -> 2.1.1.45 -> [{1.5.1.3, 1.5.1.3}] -> {1.5.1.3, 1.5.1.3}
path_nsr00670.kgml:
path_nsr00670.kgml: Found a trail of span 3 containing skipped vertices
path_nsr00670.kgml: 50 -> 51 -> [28] -> 20
path_nsr00670.kgml: R04325 -> R04560 -> [R01655] -> R04326
path_nsr00670.kgml: nsr:NS506_01504 -> nsr:NS506_01505 -> [nsr:NS506_05176] -> nsr:NS506_01504
path_nsr00670.kgml: 2.1.2.2 -> 2.1.2.3 -> [3.5.4.9] -> 2.1.2.2
path_nsr00670.kgml:
path_nsr00670.kgml: --- 7.83 seconds ---

path_nsr00680.kgml: Methane metabolism
path_nsr00680.kgml: Initialization took 4.41 seconds
path_nsr00680.kgml:
path_nsr00680.kgml: Found a trail of span 3 without skipping any vertex
path_nsr00680.kgml: 229 -> 235 -> 237
path_nsr00680.kgml: R09398 -> R09399 -> R09400
path_nsr00680.kgml: nsr:NS506_02072 -> nsr:NS506_02073 -> nsr:NS506_02073
path_nsr00680.kgml: 2.7.8.28 -> 6.3.2.31 -> 6.3.2.34
path_nsr00680.kgml:
path_nsr00680.kgml: Found a trail of span 2 containing skipped vertices
path_nsr00680.kgml: 229 -> [235] -> 237
path_nsr00680.kgml: R09398 -> [R09399] -> R09400
path_nsr00680.kgml: nsr:NS506_02072 -> [nsr:NS506_02073] -> nsr:NS506_02073
path_nsr00680.kgml: 2.7.8.28 -> [6.3.2.31] -> 6.3.2.34
path_nsr00680.kgml:
path_nsr00680.kgml: Found a trail of span 2 without skipping any vertex
path_nsr00680.kgml: 203 -> 204
path_nsr00680.kgml: R00315 -> R00230
path_nsr00680.kgml: nsr:NS506_01165 -> nsr:NS506_01164
path_nsr00680.kgml: {2.7.2.1, 2.7.2.15} -> 2.3.1.8
path_nsr00680.kgml:
path_nsr00680.kgml: --- 4.75 seconds ---

path_nsr00710.kgml: Carbon fixation in photosynthetic organisms
path_nsr00710.kgml: Initialization took 1.70 seconds
path_nsr00710.kgml:
path_nsr00710.kgml: Found a trail of span 3 containing skipped vertices
path_nsr00710.kgml: 40 -> [52 -> 37] -> 36 -> 45
path_nsr00710.kgml: R00762 -> [R01067 -> R01529] -> R01523 -> R00024
path_nsr00710.kgml: {nsr:NS506_01840, nsr:NS506_04568} -> [nsr:NS506_04206 -> nsr:NS506_04136] -> nsr:NS506_04569 -> {nsr:NS506_04565, nsr:NS506_04566}
path_nsr00710.kgml: 3.1.3.11 -> [2.2.1.1 -> 5.1.3.1] -> 2.7.1.19 -> 4.1.1.39
path_nsr00710.kgml: Skipped genes: nsr:NS506_04567
path_nsr00710.kgml:
path_nsr00710.kgml: Found a trail of span 3 without skipping any vertex
path_nsr00710.kgml: 44 -> 86 -> 42
path_nsr00710.kgml: R01512 -> R01061 -> R01015
path_nsr00710.kgml: nsr:NS506_04155 -> {nsr:NS506_03068, nsr:NS506_04154} -> nsr:NS506_04156
path_nsr00710.kgml: 2.7.2.3 -> {1.2.1.12, 1.2.1.59} -> 5.3.1.1
path_nsr00710.kgml:
path_nsr00710.kgml: Found a trail of span 2 containing skipped vertices
path_nsr00710.kgml: 44 -> [86] -> 42
path_nsr00710.kgml: R01512 -> [R01061] -> R01015
path_nsr00710.kgml: nsr:NS506_04155 -> [{nsr:NS506_03068, nsr:NS506_04154}] -> nsr:NS506_04156
path_nsr00710.kgml: 2.7.2.3 -> [{1.2.1.12, 1.2.1.59}] -> 5.3.1.1
path_nsr00710.kgml:
path_nsr00710.kgml: --- 2.10 seconds ---

path_nsr00730.kgml: Thiamine metabolism
path_nsr00730.kgml: Initialization took 0.78 seconds
path_nsr00730.kgml:
path_nsr00730.kgml: Found a trail of span 2 containing skipped vertices
path_nsr00730.kgml: 70 -> 69
path_nsr00730.kgml: R07463 -> R10247
path_nsr00730.kgml: nsr:NS506_01172 -> nsr:NS506_01174
path_nsr00730.kgml: 1.4.3.19 -> 2.8.1.10
path_nsr00730.kgml: Skipped genes: nsr:NS506_01173
path_nsr00730.kgml:
path_nsr00730.kgml: --- 0.95 seconds ---

path_nsr00740.kgml: Riboflavin metabolism
path_nsr00740.kgml: Initialization took 1.10 seconds
path_nsr00740.kgml:
path_nsr00740.kgml: Found a trail of span 3 containing skipped vertices
path_nsr00740.kgml: 32 -> [41] -> 42 -> 41
path_nsr00740.kgml: R07281 -> [R04457] -> R00066 -> R04457
path_nsr00740.kgml: {nsr:NS506_04139, nsr:NS506_04729, nsr:NS506_06788} -> [{nsr:NS506_02075, nsr:NS506_04140, nsr:NS506_04921}] -> nsr:NS506_04138 -> {nsr:NS506_02075, nsr:NS506_04140, nsr:NS506_04921}
path_nsr00740.kgml: 4.1.99.12 -> [2.5.1.78] -> 2.5.1.9 -> 2.5.1.78
path_nsr00740.kgml:
path_nsr00740.kgml: --- 1.23 seconds ---

path_nsr00750.kgml: Vitamin B6 metabolism
path_nsr00750.kgml: Initialization took 0.18 seconds
path_nsr00750.kgml: (not found)
path_nsr00750.kgml: --- 0.24 seconds ---

path_nsr00760.kgml: Nicotinate and nicotinamide metabolism
path_nsr00760.kgml: Initialization took 2.55 seconds
path_nsr00760.kgml:
path_nsr00760.kgml: Found a trail of span 3 without skipping any vertex
path_nsr00760.kgml: 71 -> 72 -> 73
path_nsr00760.kgml: R00481 -> R04292 -> R03348
path_nsr00760.kgml: nsr:NS506_03465 -> nsr:NS506_03464 -> nsr:NS506_03466
path_nsr00760.kgml: 1.4.3.16 -> 2.5.1.72 -> 2.4.2.19
path_nsr00760.kgml:
path_nsr00760.kgml: Found a trail of span 2 containing skipped vertices
path_nsr00760.kgml: 71 -> [72] -> 73
path_nsr00760.kgml: R00481 -> [R04292] -> R03348
path_nsr00760.kgml: nsr:NS506_03465 -> [nsr:NS506_03464] -> nsr:NS506_03466
path_nsr00760.kgml: 1.4.3.16 -> [2.5.1.72] -> 2.4.2.19
path_nsr00760.kgml:
path_nsr00760.kgml: Found a trail of span 2 without skipping any vertex
path_nsr00760.kgml: 89 -> 88
path_nsr00760.kgml: R01268 -> R01724
path_nsr00760.kgml: nsr:NS506_07163 -> nsr:NS506_07161
path_nsr00760.kgml: 3.5.1.19 -> 6.3.4.21
path_nsr00760.kgml:
path_nsr00760.kgml: --- 2.97 seconds ---

path_nsr00770.kgml: Pantothenate and CoA biosynthesis
path_nsr00770.kgml: Initialization took 1.85 seconds
path_nsr00770.kgml:
path_nsr00770.kgml: Found a trail of span 3 without skipping any vertex
path_nsr00770.kgml: 93 -> 76 -> 71
path_nsr00770.kgml: R00489 -> R02473 -> R03018
path_nsr00770.kgml: nsr:NS506_00325 -> nsr:NS506_00326 -> {nsr:NS506_00324, nsr:NS506_01822}
path_nsr00770.kgml: {4.1.1.11, 4.1.1.15} -> 6.3.2.1 -> 2.7.1.33
path_nsr00770.kgml:
path_nsr00770.kgml: Found a trail of span 2 containing skipped vertices
path_nsr00770.kgml: 93 -> [76] -> 71
path_nsr00770.kgml: R00489 -> [R02473] -> R03018
path_nsr00770.kgml: nsr:NS506_00325 -> [nsr:NS506_00326] -> {nsr:NS506_00324, nsr:NS506_01822}
path_nsr00770.kgml: {4.1.1.11, 4.1.1.15} -> [6.3.2.1] -> 2.7.1.33
path_nsr00770.kgml:
path_nsr00770.kgml: Found a trail of span 2 without skipping any vertex
path_nsr00770.kgml: 82 -> 81
path_nsr00770.kgml: R00006 -> R03051
path_nsr00770.kgml: {nsr:NS506_00999, nsr:NS506_06600, nsr:NS506_06601} -> nsr:NS506_06599
path_nsr00770.kgml: 2.2.1.6 -> 1.1.1.86
path_nsr00770.kgml:
path_nsr00770.kgml: Found a trail of span 2 without skipping any vertex
path_nsr00770.kgml: 73 -> 72
path_nsr00770.kgml: R02269 -> R00905
path_nsr00770.kgml: nsr:NS506_05121 -> nsr:NS506_05122
path_nsr00770.kgml: 3.5.2.2 -> 3.5.1.6
path_nsr00770.kgml:
path_nsr00770.kgml: --- 2.25 seconds ---

path_nsr00780.kgml: Biotin metabolism
path_nsr00780.kgml: Initialization took 1.69 seconds
path_nsr00780.kgml:
path_nsr00780.kgml: Found a trail of span 3 without skipping any vertex
path_nsr00780.kgml: 34 -> 32 -> 31
path_nsr00780.kgml: R03210 -> R03231 -> R03182
path_nsr00780.kgml: nsr:NS506_03440 -> nsr:NS506_03437 -> nsr:NS506_03441
path_nsr00780.kgml: 2.3.1.47 -> 2.6.1.62 -> 6.3.3.3
path_nsr00780.kgml:
path_nsr00780.kgml: Found a trail of span 3 without skipping any vertex
path_nsr00780.kgml: 95 -> 53 -> 56
path_nsr00780.kgml: R10115 -> R10116 -> R10117
path_nsr00780.kgml: {nsr:NS506_03669, nsr:NS506_03670, nsr:NS506_03672} -> {nsr:NS506_01056, nsr:NS506_01278, nsr:NS506_01317, nsr:NS506_01893, nsr:NS506_03295, nsr:NS506_03674, nsr:NS506_04039, nsr:NS506_04393, nsr:NS506_06456} -> {nsr:NS506_03671, nsr:NS506_03673}
path_nsr00780.kgml: {2.3.1.179, 2.3.1.41} -> 1.1.1.100 -> 4.2.1.59
path_nsr00780.kgml:
path_nsr00780.kgml: Found a trail of span 3 without skipping any vertex
path_nsr00780.kgml: 45 -> 32 -> 31
path_nsr00780.kgml: R10124 -> R03231 -> R03182
path_nsr00780.kgml: nsr:NS506_03440 -> nsr:NS506_03437 -> nsr:NS506_03441
path_nsr00780.kgml: 2.3.1.47 -> 2.6.1.62 -> 6.3.3.3
path_nsr00780.kgml:
path_nsr00780.kgml: Found a trail of span 3 without skipping any vertex
path_nsr00780.kgml: 74 -> 67 -> 70
path_nsr00780.kgml: R10119 -> R10120 -> R10121
path_nsr00780.kgml: {nsr:NS506_03669, nsr:NS506_03670, nsr:NS506_03672} -> {nsr:NS506_01056, nsr:NS506_01278, nsr:NS506_01317, nsr:NS506_01893, nsr:NS506_03295, nsr:NS506_03674, nsr:NS506_04039, nsr:NS506_04393, nsr:NS506_06456} -> {nsr:NS506_03671, nsr:NS506_03673}
path_nsr00780.kgml: {2.3.1.179, 2.3.1.41} -> 1.1.1.100 -> 4.2.1.59
path_nsr00780.kgml:
path_nsr00780.kgml: Found a trail of span 2 containing skipped vertices
path_nsr00780.kgml: 95 -> [53] -> 56
path_nsr00780.kgml: R10115 -> [R10116] -> R10117
path_nsr00780.kgml: {nsr:NS506_03669, nsr:NS506_03670, nsr:NS506_03672} -> [{nsr:NS506_01056, nsr:NS506_01278, nsr:NS506_01317, nsr:NS506_01893, nsr:NS506_03295, nsr:NS506_03674, nsr:NS506_04039, nsr:NS506_04393, nsr:NS506_06456}] -> {nsr:NS506_03671, nsr:NS506_03673}
path_nsr00780.kgml: {2.3.1.179, 2.3.1.41} -> [1.1.1.100] -> 4.2.1.59
path_nsr00780.kgml:
path_nsr00780.kgml: Found a trail of span 2 containing skipped vertices
path_nsr00780.kgml: 74 -> [67] -> 70
path_nsr00780.kgml: R10119 -> [R10120] -> R10121
path_nsr00780.kgml: {nsr:NS506_03669, nsr:NS506_03670, nsr:NS506_03672} -> [{nsr:NS506_01056, nsr:NS506_01278, nsr:NS506_01317, nsr:NS506_01893, nsr:NS506_03295, nsr:NS506_03674, nsr:NS506_04039, nsr:NS506_04393, nsr:NS506_06456}] -> {nsr:NS506_03671, nsr:NS506_03673}
path_nsr00780.kgml: {2.3.1.179, 2.3.1.41} -> [1.1.1.100] -> 4.2.1.59
path_nsr00780.kgml:
path_nsr00780.kgml: Found a trail of span 2 containing skipped vertices
path_nsr00780.kgml: 34 -> [32] -> 31
path_nsr00780.kgml: R03210 -> [R03231] -> R03182
path_nsr00780.kgml: nsr:NS506_03440 -> [nsr:NS506_03437] -> nsr:NS506_03441
path_nsr00780.kgml: 2.3.1.47 -> [2.6.1.62] -> 6.3.3.3
path_nsr00780.kgml:
path_nsr00780.kgml: Found a trail of span 2 containing skipped vertices
path_nsr00780.kgml: 45 -> [32] -> 31
path_nsr00780.kgml: R10124 -> [R03231] -> R03182
path_nsr00780.kgml: nsr:NS506_03440 -> [nsr:NS506_03437] -> nsr:NS506_03441
path_nsr00780.kgml: 2.3.1.47 -> [2.6.1.62] -> 6.3.3.3
path_nsr00780.kgml:
path_nsr00780.kgml: --- 2.27 seconds ---

path_nsr00785.kgml: Lipoic acid metabolism
path_nsr00785.kgml: Initialization took 0.09 seconds
path_nsr00785.kgml:
path_nsr00785.kgml: Found a trail of span 2 without skipping any vertex
path_nsr00785.kgml: 5 -> 6
path_nsr00785.kgml: R07768 -> R07769
path_nsr00785.kgml: nsr:NS506_03162 -> {nsr:NS506_03163, nsr:NS506_03624}
path_nsr00785.kgml: 2.8.1.8 -> 2.3.1.181
path_nsr00785.kgml:
path_nsr00785.kgml: Found a trail of span 2 without skipping any vertex
path_nsr00785.kgml: 11 -> 10
path_nsr00785.kgml: R07766 -> R07767
path_nsr00785.kgml: {nsr:NS506_03163, nsr:NS506_03624} -> nsr:NS506_03162
path_nsr00785.kgml: 2.3.1.181 -> 2.8.1.8
path_nsr00785.kgml:
path_nsr00785.kgml: --- 0.29 seconds ---

path_nsr00790.kgml: Folate biosynthesis
path_nsr00790.kgml: Initialization took 2.71 seconds
path_nsr00790.kgml:
path_nsr00790.kgml: Found a trail of span 8 containing skipped vertices
path_nsr00790.kgml: 180 -> 81 -> 80 -> 79 -> [85] -> 171 -> 75 -> 74 -> 72
path_nsr00790.kgml: R00428 -> R05046 -> R05048 -> R04639 -> [R04620] -> R11073 -> R03504 -> R03503 -> R03067
path_nsr00790.kgml: nsr:NS506_00333 -> nsr:NS506_00333 -> nsr:NS506_00333 -> nsr:NS506_00333 -> [nsr:NS506_04601] -> nsr:NS506_00331 -> nsr:NS506_00331 -> nsr:NS506_00330 -> {nsr:NS506_00332, nsr:NS506_01917}
path_nsr00790.kgml: 3.5.4.16 -> 3.5.4.16 -> 3.5.4.16 -> 3.5.4.16 -> [3.1.3.1] -> 5.1.99.8 -> 4.1.2.25 -> 2.7.6.3 -> 2.5.1.15
path_nsr00790.kgml:
path_nsr00790.kgml: Found a trail of span 7 containing skipped vertices
path_nsr00790.kgml: 180 -> 81 -> 80 -> 79 -> [85] -> 171 -> 75 -> [74] -> 72
path_nsr00790.kgml: R00428 -> R05046 -> R05048 -> R04639 -> [R04620] -> R11073 -> R03504 -> [R03503] -> R03067
path_nsr00790.kgml: nsr:NS506_00333 -> nsr:NS506_00333 -> nsr:NS506_00333 -> nsr:NS506_00333 -> [nsr:NS506_04601] -> nsr:NS506_00331 -> nsr:NS506_00331 -> [nsr:NS506_00330] -> {nsr:NS506_00332, nsr:NS506_01917}
path_nsr00790.kgml: 3.5.4.16 -> 3.5.4.16 -> 3.5.4.16 -> 3.5.4.16 -> [3.1.3.1] -> 5.1.99.8 -> 4.1.2.25 -> [2.7.6.3] -> 2.5.1.15
path_nsr00790.kgml:
path_nsr00790.kgml: Found a trail of span 7 containing skipped vertices
path_nsr00790.kgml: 180 -> 81 -> 80 -> 79 -> [85] -> 171 -> 75 -> 73
path_nsr00790.kgml: R00428 -> R05046 -> R05048 -> R04639 -> [R04620] -> R11073 -> R03504 -> R03066
path_nsr00790.kgml: nsr:NS506_00333 -> nsr:NS506_00333 -> nsr:NS506_00333 -> nsr:NS506_00333 -> [nsr:NS506_04601] -> nsr:NS506_00331 -> nsr:NS506_00331 -> {nsr:NS506_00332, nsr:NS506_01917}
path_nsr00790.kgml: 3.5.4.16 -> 3.5.4.16 -> 3.5.4.16 -> 3.5.4.16 -> [3.1.3.1] -> 5.1.99.8 -> 4.1.2.25 -> 2.5.1.15
path_nsr00790.kgml:
path_nsr00790.kgml: Found a trail of span 7 containing skipped vertices
path_nsr00790.kgml: 180 -> 81 -> 80 -> 79 -> [85] -> 75 -> 74 -> 72
path_nsr00790.kgml: R00428 -> R05046 -> R05048 -> R04639 -> [R04620] -> R03504 -> R03503 -> R03067
path_nsr00790.kgml: nsr:NS506_00333 -> nsr:NS506_00333 -> nsr:NS506_00333 -> nsr:NS506_00333 -> [nsr:NS506_04601] -> nsr:NS506_00331 -> nsr:NS506_00330 -> {nsr:NS506_00332, nsr:NS506_01917}
path_nsr00790.kgml: 3.5.4.16 -> 3.5.4.16 -> 3.5.4.16 -> 3.5.4.16 -> [3.1.3.1] -> 4.1.2.25 -> 2.7.6.3 -> 2.5.1.15
path_nsr00790.kgml:
path_nsr00790.kgml: Found a trail of span 7 containing skipped vertices
path_nsr00790.kgml: 180 -> [81] -> 80 -> 79 -> [85] -> 171 -> 75 -> 74 -> 72
path_nsr00790.kgml: R00428 -> [R05046] -> R05048 -> R04639 -> [R04620] -> R11073 -> R03504 -> R03503 -> R03067
path_nsr00790.kgml: nsr:NS506_00333 -> [nsr:NS506_00333] -> nsr:NS506_00333 -> nsr:NS506_00333 -> [nsr:NS506_04601] -> nsr:NS506_00331 -> nsr:NS506_00331 -> nsr:NS506_00330 -> {nsr:NS506_00332, nsr:NS506_01917}
path_nsr00790.kgml: 3.5.4.16 -> [3.5.4.16] -> 3.5.4.16 -> 3.5.4.16 -> [3.1.3.1] -> 5.1.99.8 -> 4.1.2.25 -> 2.7.6.3 -> 2.5.1.15
path_nsr00790.kgml:
path_nsr00790.kgml: Found a trail of span 7 containing skipped vertices
path_nsr00790.kgml: 180 -> 81 -> 80 -> 79 -> [85] -> 171 -> [75] -> 74 -> 72
path_nsr00790.kgml: R00428 -> R05046 -> R05048 -> R04639 -> [R04620] -> R11073 -> [R03504] -> R03503 -> R03067
path_nsr00790.kgml: nsr:NS506_00333 -> nsr:NS506_00333 -> nsr:NS506_00333 -> nsr:NS506_00333 -> [nsr:NS506_04601] -> nsr:NS506_00331 -> [nsr:NS506_00331] -> nsr:NS506_00330 -> {nsr:NS506_00332, nsr:NS506_01917}
path_nsr00790.kgml: 3.5.4.16 -> 3.5.4.16 -> 3.5.4.16 -> 3.5.4.16 -> [3.1.3.1] -> 5.1.99.8 -> [4.1.2.25] -> 2.7.6.3 -> 2.5.1.15
path_nsr00790.kgml:
path_nsr00790.kgml: Found a trail of span 7 containing skipped vertices
path_nsr00790.kgml: 180 -> 81 -> [80] -> 79 -> [85] -> 171 -> 75 -> 74 -> 72
path_nsr00790.kgml: R00428 -> R05046 -> [R05048] -> R04639 -> [R04620] -> R11073 -> R03504 -> R03503 -> R03067
path_nsr00790.kgml: nsr:NS506_00333 -> nsr:NS506_00333 -> [nsr:NS506_00333] -> nsr:NS506_00333 -> [nsr:NS506_04601] -> nsr:NS506_00331 -> nsr:NS506_00331 -> nsr:NS506_00330 -> {nsr:NS506_00332, nsr:NS506_01917}
path_nsr00790.kgml: 3.5.4.16 -> 3.5.4.16 -> [3.5.4.16] -> 3.5.4.16 -> [3.1.3.1] -> 5.1.99.8 -> 4.1.2.25 -> 2.7.6.3 -> 2.5.1.15
path_nsr00790.kgml:
path_nsr00790.kgml: Found a trail of span 7 containing skipped vertices
path_nsr00790.kgml: 180 -> 81 -> 80 -> [79 -> 85] -> 171 -> 75 -> 74 -> 72
path_nsr00790.kgml: R00428 -> R05046 -> R05048 -> [R04639 -> R04620] -> R11073 -> R03504 -> R03503 -> R03067
path_nsr00790.kgml: nsr:NS506_00333 -> nsr:NS506_00333 -> nsr:NS506_00333 -> [nsr:NS506_00333 -> nsr:NS506_04601] -> nsr:NS506_00331 -> nsr:NS506_00331 -> nsr:NS506_00330 -> {nsr:NS506_00332, nsr:NS506_01917}
path_nsr00790.kgml: 3.5.4.16 -> 3.5.4.16 -> 3.5.4.16 -> [3.5.4.16 -> 3.1.3.1] -> 5.1.99.8 -> 4.1.2.25 -> 2.7.6.3 -> 2.5.1.15
path_nsr00790.kgml:
path_nsr00790.kgml: Found a trail of span 6 containing skipped vertices
path_nsr00790.kgml: 180 -> 81 -> 80 -> 79 -> [85 -> 75] -> 74 -> 72
path_nsr00790.kgml: R00428 -> R05046 -> R05048 -> R04639 -> [R04620 -> R03504] -> R03503 -> R03067
path_nsr00790.kgml: nsr:NS506_00333 -> nsr:NS506_00333 -> nsr:NS506_00333 -> nsr:NS506_00333 -> [nsr:NS506_04601 -> nsr:NS506_00331] -> nsr:NS506_00330 -> {nsr:NS506_00332, nsr:NS506_01917}
path_nsr00790.kgml: 3.5.4.16 -> 3.5.4.16 -> 3.5.4.16 -> 3.5.4.16 -> [3.1.3.1 -> 4.1.2.25] -> 2.7.6.3 -> 2.5.1.15
path_nsr00790.kgml: Skipped genes: nsr:NS506_00331
path_nsr00790.kgml:
path_nsr00790.kgml: Found a trail of span 6 containing skipped vertices
path_nsr00790.kgml: 180 -> [81 -> 80] -> 79 -> [85] -> 171 -> 75 -> 74 -> 72
path_nsr00790.kgml: R00428 -> [R05046 -> R05048] -> R04639 -> [R04620] -> R11073 -> R03504 -> R03503 -> R03067
path_nsr00790.kgml: nsr:NS506_00333 -> [nsr:NS506_00333 -> nsr:NS506_00333] -> nsr:NS506_00333 -> [nsr:NS506_04601] -> nsr:NS506_00331 -> nsr:NS506_00331 -> nsr:NS506_00330 -> {nsr:NS506_00332, nsr:NS506_01917}
path_nsr00790.kgml: 3.5.4.16 -> [3.5.4.16 -> 3.5.4.16] -> 3.5.4.16 -> [3.1.3.1] -> 5.1.99.8 -> 4.1.2.25 -> 2.7.6.3 -> 2.5.1.15
path_nsr00790.kgml:
path_nsr00790.kgml: Found a trail of span 6 containing skipped vertices
path_nsr00790.kgml: 180 -> 81 -> 80 -> 79 -> [85] -> 171 -> [75 -> 74] -> 72
path_nsr00790.kgml: R00428 -> R05046 -> R05048 -> R04639 -> [R04620] -> R11073 -> [R03504 -> R03503] -> R03067
path_nsr00790.kgml: nsr:NS506_00333 -> nsr:NS506_00333 -> nsr:NS506_00333 -> nsr:NS506_00333 -> [nsr:NS506_04601] -> nsr:NS506_00331 -> [nsr:NS506_00331 -> nsr:NS506_00330] -> {nsr:NS506_00332, nsr:NS506_01917}
path_nsr00790.kgml: 3.5.4.16 -> 3.5.4.16 -> 3.5.4.16 -> 3.5.4.16 -> [3.1.3.1] -> 5.1.99.8 -> [4.1.2.25 -> 2.7.6.3] -> 2.5.1.15
path_nsr00790.kgml:
path_nsr00790.kgml: Found a trail of span 6 containing skipped vertices
path_nsr00790.kgml: 180 -> 81 -> 80 -> 79 -> [85] -> 171 -> [75] -> 73
path_nsr00790.kgml: R00428 -> R05046 -> R05048 -> R04639 -> [R04620] -> R11073 -> [R03504] -> R03066
path_nsr00790.kgml: nsr:NS506_00333 -> nsr:NS506_00333 -> nsr:NS506_00333 -> nsr:NS506_00333 -> [nsr:NS506_04601] -> nsr:NS506_00331 -> [nsr:NS506_00331] -> {nsr:NS506_00332, nsr:NS506_01917}
path_nsr00790.kgml: 3.5.4.16 -> 3.5.4.16 -> 3.5.4.16 -> 3.5.4.16 -> [3.1.3.1] -> 5.1.99.8 -> [4.1.2.25] -> 2.5.1.15
path_nsr00790.kgml:
path_nsr00790.kgml: Found a trail of span 6 containing skipped vertices
path_nsr00790.kgml: 180 -> 81 -> 80 -> 79 -> [85] -> 171 -> 148
path_nsr00790.kgml: R00428 -> R05046 -> R05048 -> R04639 -> [R04620] -> R11073 -> R11037
path_nsr00790.kgml: nsr:NS506_00333 -> nsr:NS506_00333 -> nsr:NS506_00333 -> nsr:NS506_00333 -> [nsr:NS506_04601] -> nsr:NS506_00331 -> nsr:NS506_00331
path_nsr00790.kgml: 3.5.4.16 -> 3.5.4.16 -> 3.5.4.16 -> 3.5.4.16 -> [3.1.3.1] -> 5.1.99.8 -> 1.13.11.81
path_nsr00790.kgml: Skipped genes: nsr:NS506_00332
path_nsr00790.kgml:
path_nsr00790.kgml: Found a trail of span 6 containing skipped vertices
path_nsr00790.kgml: 180 -> 81 -> [80 -> 79 -> 85] -> 171 -> 75 -> 74 -> 72
path_nsr00790.kgml: R00428 -> R05046 -> [R05048 -> R04639 -> R04620] -> R11073 -> R03504 -> R03503 -> R03067
path_nsr00790.kgml: nsr:NS506_00333 -> nsr:NS506_00333 -> [nsr:NS506_00333 -> nsr:NS506_00333 -> nsr:NS506_04601] -> nsr:NS506_00331 -> nsr:NS506_00331 -> nsr:NS506_00330 -> {nsr:NS506_00332, nsr:NS506_01917}
path_nsr00790.kgml: 3.5.4.16 -> 3.5.4.16 -> [3.5.4.16 -> 3.5.4.16 -> 3.1.3.1] -> 5.1.99.8 -> 4.1.2.25 -> 2.7.6.3 -> 2.5.1.15
path_nsr00790.kgml:
path_nsr00790.kgml: Found a trail of span 6 containing skipped vertices
path_nsr00790.kgml: 180 -> 81 -> 80 -> [79 -> 85] -> 75 -> 74 -> 72
path_nsr00790.kgml: R00428 -> R05046 -> R05048 -> [R04639 -> R04620] -> R03504 -> R03503 -> R03067
path_nsr00790.kgml: nsr:NS506_00333 -> nsr:NS506_00333 -> nsr:NS506_00333 -> [nsr:NS506_00333 -> nsr:NS506_04601] -> nsr:NS506_00331 -> nsr:NS506_00330 -> {nsr:NS506_00332, nsr:NS506_01917}
path_nsr00790.kgml: 3.5.4.16 -> 3.5.4.16 -> 3.5.4.16 -> [3.5.4.16 -> 3.1.3.1] -> 4.1.2.25 -> 2.7.6.3 -> 2.5.1.15
path_nsr00790.kgml:
path_nsr00790.kgml: Found a trail of span 5 containing skipped vertices
path_nsr00790.kgml: 180 -> 81 -> 80 -> 79 -> [85 -> 75 -> 74] -> 72
path_nsr00790.kgml: R00428 -> R05046 -> R05048 -> R04639 -> [R04620 -> R03504 -> R03503] -> R03067
path_nsr00790.kgml: nsr:NS506_00333 -> nsr:NS506_00333 -> nsr:NS506_00333 -> nsr:NS506_00333 -> [nsr:NS506_04601 -> nsr:NS506_00331 -> nsr:NS506_00330] -> {nsr:NS506_00332, nsr:NS506_01917}
path_nsr00790.kgml: 3.5.4.16 -> 3.5.4.16 -> 3.5.4.16 -> 3.5.4.16 -> [3.1.3.1 -> 4.1.2.25 -> 2.7.6.3] -> 2.5.1.15
path_nsr00790.kgml:
path_nsr00790.kgml: Found a trail of span 5 containing skipped vertices
path_nsr00790.kgml: 180 -> 81 -> 80 -> 79 -> [85 -> 75] -> 73
path_nsr00790.kgml: R00428 -> R05046 -> R05048 -> R04639 -> [R04620 -> R03504] -> R03066
path_nsr00790.kgml: nsr:NS506_00333 -> nsr:NS506_00333 -> nsr:NS506_00333 -> nsr:NS506_00333 -> [nsr:NS506_04601 -> nsr:NS506_00331] -> {nsr:NS506_00332, nsr:NS506_01917}
path_nsr00790.kgml: 3.5.4.16 -> 3.5.4.16 -> 3.5.4.16 -> 3.5.4.16 -> [3.1.3.1 -> 4.1.2.25] -> 2.5.1.15
path_nsr00790.kgml:
path_nsr00790.kgml: Found a trail of span 5 containing skipped vertices
path_nsr00790.kgml: 180 -> 81 -> 80 -> 79 -> [85] -> 148
path_nsr00790.kgml: R00428 -> R05046 -> R05048 -> R04639 -> [R04620] -> R11037
path_nsr00790.kgml: nsr:NS506_00333 -> nsr:NS506_00333 -> nsr:NS506_00333 -> nsr:NS506_00333 -> [nsr:NS506_04601] -> nsr:NS506_00331
path_nsr00790.kgml: 3.5.4.16 -> 3.5.4.16 -> 3.5.4.16 -> 3.5.4.16 -> [3.1.3.1] -> 1.13.11.81
path_nsr00790.kgml: Skipped genes: nsr:NS506_00332
path_nsr00790.kgml:
path_nsr00790.kgml: Found a trail of span 5 containing skipped vertices
path_nsr00790.kgml: 180 -> 81 -> [80 -> 79 -> 85] -> 75 -> 74 -> 72
path_nsr00790.kgml: R00428 -> R05046 -> [R05048 -> R04639 -> R04620] -> R03504 -> R03503 -> R03067
path_nsr00790.kgml: nsr:NS506_00333 -> nsr:NS506_00333 -> [nsr:NS506_00333 -> nsr:NS506_00333 -> nsr:NS506_04601] -> nsr:NS506_00331 -> nsr:NS506_00330 -> {nsr:NS506_00332, nsr:NS506_01917}
path_nsr00790.kgml: 3.5.4.16 -> 3.5.4.16 -> [3.5.4.16 -> 3.5.4.16 -> 3.1.3.1] -> 4.1.2.25 -> 2.7.6.3 -> 2.5.1.15
path_nsr00790.kgml:
path_nsr00790.kgml: Found a trail of span 5 containing skipped vertices
path_nsr00790.kgml: 180 -> 81 -> 80 -> [79 -> 85 -> 75] -> 74 -> 72
path_nsr00790.kgml: R00428 -> R05046 -> R05048 -> [R04639 -> R04620 -> R03504] -> R03503 -> R03067
path_nsr00790.kgml: nsr:NS506_00333 -> nsr:NS506_00333 -> nsr:NS506_00333 -> [nsr:NS506_00333 -> nsr:NS506_04601 -> nsr:NS506_00331] -> nsr:NS506_00330 -> {nsr:NS506_00332, nsr:NS506_01917}
path_nsr00790.kgml: 3.5.4.16 -> 3.5.4.16 -> 3.5.4.16 -> [3.5.4.16 -> 3.1.3.1 -> 4.1.2.25] -> 2.7.6.3 -> 2.5.1.15
path_nsr00790.kgml: Skipped genes: nsr:NS506_00331
path_nsr00790.kgml:
path_nsr00790.kgml: Found a trail of span 4 containing skipped vertices
path_nsr00790.kgml: 180 -> 81 -> 80 -> [79 -> 85 -> 75] -> 73
path_nsr00790.kgml: R00428 -> R05046 -> R05048 -> [R04639 -> R04620 -> R03504] -> R03066
path_nsr00790.kgml: nsr:NS506_00333 -> nsr:NS506_00333 -> nsr:NS506_00333 -> [nsr:NS506_00333 -> nsr:NS506_04601 -> nsr:NS506_00331] -> {nsr:NS506_00332, nsr:NS506_01917}
path_nsr00790.kgml: 3.5.4.16 -> 3.5.4.16 -> 3.5.4.16 -> [3.5.4.16 -> 3.1.3.1 -> 4.1.2.25] -> 2.5.1.15
path_nsr00790.kgml:
path_nsr00790.kgml: Found a trail of span 4 containing skipped vertices
path_nsr00790.kgml: 180 -> 81 -> 80 -> [79 -> 85] -> 148
path_nsr00790.kgml: R00428 -> R05046 -> R05048 -> [R04639 -> R04620] -> R11037
path_nsr00790.kgml: nsr:NS506_00333 -> nsr:NS506_00333 -> nsr:NS506_00333 -> [nsr:NS506_00333 -> nsr:NS506_04601] -> nsr:NS506_00331
path_nsr00790.kgml: 3.5.4.16 -> 3.5.4.16 -> 3.5.4.16 -> [3.5.4.16 -> 3.1.3.1] -> 1.13.11.81
path_nsr00790.kgml: Skipped genes: nsr:NS506_00332
path_nsr00790.kgml:
path_nsr00790.kgml: Found a trail of span 3 containing skipped vertices
path_nsr00790.kgml: 180 -> 81 -> [80 -> 79 -> 85] -> 148
path_nsr00790.kgml: R00428 -> R05046 -> [R05048 -> R04639 -> R04620] -> R11037
path_nsr00790.kgml: nsr:NS506_00333 -> nsr:NS506_00333 -> [nsr:NS506_00333 -> nsr:NS506_00333 -> nsr:NS506_04601] -> nsr:NS506_00331
path_nsr00790.kgml: 3.5.4.16 -> 3.5.4.16 -> [3.5.4.16 -> 3.5.4.16 -> 3.1.3.1] -> 1.13.11.81
path_nsr00790.kgml: Skipped genes: nsr:NS506_00332
path_nsr00790.kgml:
path_nsr00790.kgml: --- 4.65 seconds ---

path_nsr00791.kgml: Atrazine degradation
path_nsr00791.kgml: Initialization took 0.29 seconds
path_nsr00791.kgml:
path_nsr00791.kgml: Found a trail of span 2 without skipping any vertex
path_nsr00791.kgml: 70 -> 41
path_nsr00791.kgml: R00774 -> R00005
path_nsr00791.kgml: {nsr:NS506_01456, nsr:NS506_03809} -> {nsr:NS506_01455, nsr:NS506_03810}
path_nsr00791.kgml: 6.3.4.6 -> 3.5.1.54
path_nsr00791.kgml:
path_nsr00791.kgml: --- 0.42 seconds ---

path_nsr00860.kgml: Porphyrin and chlorophyll metabolism
path_nsr00860.kgml: Initialization took 6.91 seconds
path_nsr00860.kgml:
path_nsr00860.kgml: Found a trail of span 5 containing skipped vertices
path_nsr00860.kgml: 278 -> [276] -> 274 -> 273 -> 270 -> 271
path_nsr00860.kgml: R04109 -> [R02272] -> R00036 -> R00084 -> R03165 -> R03194
path_nsr00860.kgml: nsr:NS506_00137 -> [nsr:NS506_00125] -> nsr:NS506_00132 -> nsr:NS506_00136 -> {nsr:NS506_00135, nsr:NS506_02145} -> {nsr:NS506_00135, nsr:NS506_06345}
path_nsr00860.kgml: 1.2.1.70 -> [5.4.3.8] -> 4.2.1.24 -> 2.5.1.61 -> 4.2.1.75 -> 2.1.1.107
path_nsr00860.kgml: Skipped genes: nsr:NS506_00134
path_nsr00860.kgml:
path_nsr00860.kgml: Found a trail of span 4 containing skipped vertices
path_nsr00860.kgml: 278 -> [276 -> 274] -> 273 -> 270 -> 271
path_nsr00860.kgml: R04109 -> [R02272 -> R00036] -> R00084 -> R03165 -> R03194
path_nsr00860.kgml: nsr:NS506_00137 -> [nsr:NS506_00125 -> nsr:NS506_00132] -> nsr:NS506_00136 -> {nsr:NS506_00135, nsr:NS506_02145} -> {nsr:NS506_00135, nsr:NS506_06345}
path_nsr00860.kgml: 1.2.1.70 -> [5.4.3.8 -> 4.2.1.24] -> 2.5.1.61 -> 4.2.1.75 -> 2.1.1.107
path_nsr00860.kgml:
path_nsr00860.kgml: Found a trail of span 4 containing skipped vertices
path_nsr00860.kgml: 278 -> [276] -> 274 -> [273] -> 270 -> 271
path_nsr00860.kgml: R04109 -> [R02272] -> R00036 -> [R00084] -> R03165 -> R03194
path_nsr00860.kgml: nsr:NS506_00137 -> [nsr:NS506_00125] -> nsr:NS506_00132 -> [nsr:NS506_00136] -> {nsr:NS506_00135, nsr:NS506_02145} -> {nsr:NS506_00135, nsr:NS506_06345}
path_nsr00860.kgml: 1.2.1.70 -> [5.4.3.8] -> 4.2.1.24 -> [2.5.1.61] -> 4.2.1.75 -> 2.1.1.107
path_nsr00860.kgml: Skipped genes: nsr:NS506_00134, nsr:NS506_00136
path_nsr00860.kgml:
path_nsr00860.kgml: Found a trail of span 4 containing skipped vertices
path_nsr00860.kgml: 278 -> [276] -> 274 -> 273 -> [270] -> 271
path_nsr00860.kgml: R04109 -> [R02272] -> R00036 -> R00084 -> [R03165] -> R03194
path_nsr00860.kgml: nsr:NS506_00137 -> [nsr:NS506_00125] -> nsr:NS506_00132 -> nsr:NS506_00136 -> [{nsr:NS506_00135, nsr:NS506_02145}] -> {nsr:NS506_00135, nsr:NS506_06345}
path_nsr00860.kgml: 1.2.1.70 -> [5.4.3.8] -> 4.2.1.24 -> 2.5.1.61 -> [4.2.1.75] -> 2.1.1.107
path_nsr00860.kgml: Skipped genes: nsr:NS506_00134
path_nsr00860.kgml:
path_nsr00860.kgml: Found a trail of span 3 containing skipped vertices
path_nsr00860.kgml: 278 -> [276 -> 274 -> 273] -> 270 -> 271
path_nsr00860.kgml: R04109 -> [R02272 -> R00036 -> R00084] -> R03165 -> R03194
path_nsr00860.kgml: nsr:NS506_00137 -> [nsr:NS506_00125 -> nsr:NS506_00132 -> nsr:NS506_00136] -> {nsr:NS506_00135, nsr:NS506_02145} -> {nsr:NS506_00135, nsr:NS506_06345}
path_nsr00860.kgml: 1.2.1.70 -> [5.4.3.8 -> 4.2.1.24 -> 2.5.1.61] -> 4.2.1.75 -> 2.1.1.107
path_nsr00860.kgml: Skipped genes: nsr:NS506_00136
path_nsr00860.kgml:
path_nsr00860.kgml: Found a trail of span 3 containing skipped vertices
path_nsr00860.kgml: 278 -> [276] -> 274 -> [273 -> 270] -> 271
path_nsr00860.kgml: R04109 -> [R02272] -> R00036 -> [R00084 -> R03165] -> R03194
path_nsr00860.kgml: nsr:NS506_00137 -> [nsr:NS506_00125] -> nsr:NS506_00132 -> [nsr:NS506_00136 -> {nsr:NS506_00135, nsr:NS506_02145}] -> {nsr:NS506_00135, nsr:NS506_06345}
path_nsr00860.kgml: 1.2.1.70 -> [5.4.3.8] -> 4.2.1.24 -> [2.5.1.61 -> 4.2.1.75] -> 2.1.1.107
path_nsr00860.kgml: Skipped genes: nsr:NS506_00134, nsr:NS506_00136
path_nsr00860.kgml:
path_nsr00860.kgml: Found a trail of span 2 containing skipped vertices
path_nsr00860.kgml: 294 -> [317 -> 295 -> 296] -> 297
path_nsr00860.kgml: R05150 -> [R05149 -> R05177 -> R05224] -> R05227
path_nsr00860.kgml: nsr:NS506_05044 -> [nsr:NS506_05068 -> nsr:NS506_05037 -> nsr:NS506_06354] -> nsr:NS506_05031
path_nsr00860.kgml: 1.3.1.54 -> [2.1.1.132 -> 5.4.99.61 -> 6.3.5.9] -> 6.6.1.2
path_nsr00860.kgml: Skipped genes: nsr:NS506_05043, nsr:NS506_05035
path_nsr00860.kgml:
path_nsr00860.kgml: Found a trail of span 2 without skipping any vertex
path_nsr00860.kgml: 269 -> 408
path_nsr00860.kgml: R03197 -> R04178
path_nsr00860.kgml: nsr:NS506_05840 -> nsr:NS506_05839
path_nsr00860.kgml: 4.1.1.37 -> 1.3.3.15
path_nsr00860.kgml:
path_nsr00860.kgml: Found a trail of span 2 containing skipped vertices
path_nsr00860.kgml: 312 -> [311] -> 310
path_nsr00860.kgml: R04148 -> [R04594] -> R05223
path_nsr00860.kgml: nsr:NS506_03256 -> [nsr:NS506_03111] -> nsr:NS506_03257
path_nsr00860.kgml: 2.4.2.21 -> [3.1.3.73] -> 2.7.8.26
path_nsr00860.kgml:
path_nsr00860.kgml: --- 7.88 seconds ---

path_nsr00900.kgml: Terpenoid backbone biosynthesis
path_nsr00900.kgml: Initialization took 5.64 seconds
path_nsr00900.kgml:
path_nsr00900.kgml: Found a trail of span 8 containing skipped vertices
path_nsr00900.kgml: 75 -> 70 -> 101 -> 100 -> 98 -> 103 -> 105 -> 116
path_nsr00900.kgml: R02082 -> R02245 -> R03245 -> R01121 -> R01123 -> R01658 -> R02003 -> R02061
path_nsr00900.kgml: nsr:NS506_07103 -> nsr:NS506_07098 -> nsr:NS506_07100 -> nsr:NS506_07099 -> {nsr:NS506_05724, nsr:NS506_07101} -> {nsr:NS506_02330, nsr:NS506_03336, nsr:NS506_04613, nsr:NS506_05640, nsr:NS506_07095, nsr:NS506_07097} -> {nsr:NS506_02330, nsr:NS506_03336, nsr:NS506_04613, nsr:NS506_05640, nsr:NS506_07095, nsr:NS506_07097} -> {nsr:NS506_02330, nsr:NS506_03336, nsr:NS506_04613, nsr:NS506_05640, nsr:NS506_07095, nsr:NS506_07097}
path_nsr00900.kgml: 1.1.1.34 -> 2.7.1.36 -> 2.7.4.2 -> 4.1.1.33 -> 5.3.3.2 -> 2.5.1.1 -> 2.5.1.10 -> 2.5.1.29
path_nsr00900.kgml: Skipped genes: nsr:NS506_07102
path_nsr00900.kgml:
path_nsr00900.kgml: Found a trail of span 7 containing skipped vertices
path_nsr00900.kgml: 75 -> 70 -> 101 -> [100] -> 98 -> 103 -> 105 -> 116
path_nsr00900.kgml: R02082 -> R02245 -> R03245 -> [R01121] -> R01123 -> R01658 -> R02003 -> R02061
path_nsr00900.kgml: nsr:NS506_07103 -> nsr:NS506_07098 -> nsr:NS506_07100 -> [nsr:NS506_07099] -> {nsr:NS506_05724, nsr:NS506_07101} -> {nsr:NS506_02330, nsr:NS506_03336, nsr:NS506_04613, nsr:NS506_05640, nsr:NS506_07095, nsr:NS506_07097} -> {nsr:NS506_02330, nsr:NS506_03336, nsr:NS506_04613, nsr:NS506_05640, nsr:NS506_07095, nsr:NS506_07097} -> {nsr:NS506_02330, nsr:NS506_03336, nsr:NS506_04613, nsr:NS506_05640, nsr:NS506_07095, nsr:NS506_07097}
path_nsr00900.kgml: 1.1.1.34 -> 2.7.1.36 -> 2.7.4.2 -> [4.1.1.33] -> 5.3.3.2 -> 2.5.1.1 -> 2.5.1.10 -> 2.5.1.29
path_nsr00900.kgml: Skipped genes: nsr:NS506_07099, nsr:NS506_07102
path_nsr00900.kgml:
path_nsr00900.kgml: Found a trail of span 7 containing skipped vertices
path_nsr00900.kgml: 75 -> 70 -> 101 -> 100 -> 103 -> 105 -> 116
path_nsr00900.kgml: R02082 -> R02245 -> R03245 -> R01121 -> R01658 -> R02003 -> R02061
path_nsr00900.kgml: nsr:NS506_07103 -> nsr:NS506_07098 -> nsr:NS506_07100 -> nsr:NS506_07099 -> {nsr:NS506_02330, nsr:NS506_03336, nsr:NS506_04613, nsr:NS506_05640, nsr:NS506_07095, nsr:NS506_07097} -> {nsr:NS506_02330, nsr:NS506_03336, nsr:NS506_04613, nsr:NS506_05640, nsr:NS506_07095, nsr:NS506_07097} -> {nsr:NS506_02330, nsr:NS506_03336, nsr:NS506_04613, nsr:NS506_05640, nsr:NS506_07095, nsr:NS506_07097}
path_nsr00900.kgml: 1.1.1.34 -> 2.7.1.36 -> 2.7.4.2 -> 4.1.1.33 -> 2.5.1.1 -> 2.5.1.10 -> 2.5.1.29
path_nsr00900.kgml: Skipped genes: nsr:NS506_07101, nsr:NS506_07102
path_nsr00900.kgml:
path_nsr00900.kgml: Found a trail of span 7 containing skipped vertices
path_nsr00900.kgml: 75 -> 70 -> [101] -> 100 -> 98 -> 103 -> 105 -> 116
path_nsr00900.kgml: R02082 -> R02245 -> [R03245] -> R01121 -> R01123 -> R01658 -> R02003 -> R02061
path_nsr00900.kgml: nsr:NS506_07103 -> nsr:NS506_07098 -> [nsr:NS506_07100] -> nsr:NS506_07099 -> {nsr:NS506_05724, nsr:NS506_07101} -> {nsr:NS506_02330, nsr:NS506_03336, nsr:NS506_04613, nsr:NS506_05640, nsr:NS506_07095, nsr:NS506_07097} -> {nsr:NS506_02330, nsr:NS506_03336, nsr:NS506_04613, nsr:NS506_05640, nsr:NS506_07095, nsr:NS506_07097} -> {nsr:NS506_02330, nsr:NS506_03336, nsr:NS506_04613, nsr:NS506_05640, nsr:NS506_07095, nsr:NS506_07097}
path_nsr00900.kgml: 1.1.1.34 -> 2.7.1.36 -> [2.7.4.2] -> 4.1.1.33 -> 5.3.3.2 -> 2.5.1.1 -> 2.5.1.10 -> 2.5.1.29
path_nsr00900.kgml: Skipped genes: nsr:NS506_07100, nsr:NS506_07102
path_nsr00900.kgml:
path_nsr00900.kgml: Found a trail of span 7 containing skipped vertices
path_nsr00900.kgml: 75 -> [70] -> 101 -> 100 -> 98 -> 103 -> 105 -> 116
path_nsr00900.kgml: R02082 -> [R02245] -> R03245 -> R01121 -> R01123 -> R01658 -> R02003 -> R02061
path_nsr00900.kgml: nsr:NS506_07103 -> [nsr:NS506_07098] -> nsr:NS506_07100 -> nsr:NS506_07099 -> {nsr:NS506_05724, nsr:NS506_07101} -> {nsr:NS506_02330, nsr:NS506_03336, nsr:NS506_04613, nsr:NS506_05640, nsr:NS506_07095, nsr:NS506_07097} -> {nsr:NS506_02330, nsr:NS506_03336, nsr:NS506_04613, nsr:NS506_05640, nsr:NS506_07095, nsr:NS506_07097} -> {nsr:NS506_02330, nsr:NS506_03336, nsr:NS506_04613, nsr:NS506_05640, nsr:NS506_07095, nsr:NS506_07097}
path_nsr00900.kgml: 1.1.1.34 -> [2.7.1.36] -> 2.7.4.2 -> 4.1.1.33 -> 5.3.3.2 -> 2.5.1.1 -> 2.5.1.10 -> 2.5.1.29
path_nsr00900.kgml: Skipped genes: nsr:NS506_07098, nsr:NS506_07102
path_nsr00900.kgml:
path_nsr00900.kgml: Found a trail of span 7 containing skipped vertices
path_nsr00900.kgml: 75 -> 70 -> 101 -> 100 -> 98 -> 105 -> 116
path_nsr00900.kgml: R02082 -> R02245 -> R03245 -> R01121 -> R01123 -> R02003 -> R02061
path_nsr00900.kgml: nsr:NS506_07103 -> nsr:NS506_07098 -> nsr:NS506_07100 -> nsr:NS506_07099 -> {nsr:NS506_05724, nsr:NS506_07101} -> {nsr:NS506_02330, nsr:NS506_03336, nsr:NS506_04613, nsr:NS506_05640, nsr:NS506_07095, nsr:NS506_07097} -> {nsr:NS506_02330, nsr:NS506_03336, nsr:NS506_04613, nsr:NS506_05640, nsr:NS506_07095, nsr:NS506_07097}
path_nsr00900.kgml: 1.1.1.34 -> 2.7.1.36 -> 2.7.4.2 -> 4.1.1.33 -> 5.3.3.2 -> 2.5.1.10 -> 2.5.1.29
path_nsr00900.kgml: Skipped genes: nsr:NS506_07102
path_nsr00900.kgml:
path_nsr00900.kgml: Found a trail of span 7 containing skipped vertices
path_nsr00900.kgml: 75 -> 70 -> 101 -> 100 -> 98 -> 103 -> [105] -> 116
path_nsr00900.kgml: R02082 -> R02245 -> R03245 -> R01121 -> R01123 -> R01658 -> [R02003] -> R02061
path_nsr00900.kgml: nsr:NS506_07103 -> nsr:NS506_07098 -> nsr:NS506_07100 -> nsr:NS506_07099 -> {nsr:NS506_05724, nsr:NS506_07101} -> {nsr:NS506_02330, nsr:NS506_03336, nsr:NS506_04613, nsr:NS506_05640, nsr:NS506_07095, nsr:NS506_07097} -> [{nsr:NS506_02330, nsr:NS506_03336, nsr:NS506_04613, nsr:NS506_05640, nsr:NS506_07095, nsr:NS506_07097}] -> {nsr:NS506_02330, nsr:NS506_03336, nsr:NS506_04613, nsr:NS506_05640, nsr:NS506_07095, nsr:NS506_07097}
path_nsr00900.kgml: 1.1.1.34 -> 2.7.1.36 -> 2.7.4.2 -> 4.1.1.33 -> 5.3.3.2 -> 2.5.1.1 -> [2.5.1.10] -> 2.5.1.29
path_nsr00900.kgml: Skipped genes: nsr:NS506_07102
path_nsr00900.kgml:
path_nsr00900.kgml: Found a trail of span 6 containing skipped vertices
path_nsr00900.kgml: 75 -> 70 -> 101 -> [100] -> 103 -> 105 -> 116
path_nsr00900.kgml: R02082 -> R02245 -> R03245 -> [R01121] -> R01658 -> R02003 -> R02061
path_nsr00900.kgml: nsr:NS506_07103 -> nsr:NS506_07098 -> nsr:NS506_07100 -> [nsr:NS506_07099] -> {nsr:NS506_02330, nsr:NS506_03336, nsr:NS506_04613, nsr:NS506_05640, nsr:NS506_07095, nsr:NS506_07097} -> {nsr:NS506_02330, nsr:NS506_03336, nsr:NS506_04613, nsr:NS506_05640, nsr:NS506_07095, nsr:NS506_07097} -> {nsr:NS506_02330, nsr:NS506_03336, nsr:NS506_04613, nsr:NS506_05640, nsr:NS506_07095, nsr:NS506_07097}
path_nsr00900.kgml: 1.1.1.34 -> 2.7.1.36 -> 2.7.4.2 -> [4.1.1.33] -> 2.5.1.1 -> 2.5.1.10 -> 2.5.1.29
path_nsr00900.kgml: Skipped genes: nsr:NS506_07101, nsr:NS506_07099, nsr:NS506_07102
path_nsr00900.kgml:
path_nsr00900.kgml: Found a trail of span 6 containing skipped vertices
path_nsr00900.kgml: 75 -> 70 -> 101 -> 100 -> 105 -> 116
path_nsr00900.kgml: R02082 -> R02245 -> R03245 -> R01121 -> R02003 -> R02061
path_nsr00900.kgml: nsr:NS506_07103 -> nsr:NS506_07098 -> nsr:NS506_07100 -> nsr:NS506_07099 -> {nsr:NS506_02330, nsr:NS506_03336, nsr:NS506_04613, nsr:NS506_05640, nsr:NS506_07095, nsr:NS506_07097} -> {nsr:NS506_02330, nsr:NS506_03336, nsr:NS506_04613, nsr:NS506_05640, nsr:NS506_07095, nsr:NS506_07097}
path_nsr00900.kgml: 1.1.1.34 -> 2.7.1.36 -> 2.7.4.2 -> 4.1.1.33 -> 2.5.1.10 -> 2.5.1.29
path_nsr00900.kgml: Skipped genes: nsr:NS506_07101, nsr:NS506_07102
path_nsr00900.kgml:
path_nsr00900.kgml: Found a trail of span 6 containing skipped vertices
path_nsr00900.kgml: 75 -> 70 -> [101 -> 100] -> 98 -> 103 -> 105 -> 116
path_nsr00900.kgml: R02082 -> R02245 -> [R03245 -> R01121] -> R01123 -> R01658 -> R02003 -> R02061
path_nsr00900.kgml: nsr:NS506_07103 -> nsr:NS506_07098 -> [nsr:NS506_07100 -> nsr:NS506_07099] -> {nsr:NS506_05724, nsr:NS506_07101} -> {nsr:NS506_02330, nsr:NS506_03336, nsr:NS506_04613, nsr:NS506_05640, nsr:NS506_07095, nsr:NS506_07097} -> {nsr:NS506_02330, nsr:NS506_03336, nsr:NS506_04613, nsr:NS506_05640, nsr:NS506_07095, nsr:NS506_07097} -> {nsr:NS506_02330, nsr:NS506_03336, nsr:NS506_04613, nsr:NS506_05640, nsr:NS506_07095, nsr:NS506_07097}
path_nsr00900.kgml: 1.1.1.34 -> 2.7.1.36 -> [2.7.4.2 -> 4.1.1.33] -> 5.3.3.2 -> 2.5.1.1 -> 2.5.1.10 -> 2.5.1.29
path_nsr00900.kgml: Skipped genes: nsr:NS506_07100, nsr:NS506_07099, nsr:NS506_07102
path_nsr00900.kgml:
path_nsr00900.kgml: Found a trail of span 6 containing skipped vertices
path_nsr00900.kgml: 75 -> [70 -> 101] -> 100 -> 98 -> 103 -> 105 -> 116
path_nsr00900.kgml: R02082 -> [R02245 -> R03245] -> R01121 -> R01123 -> R01658 -> R02003 -> R02061
path_nsr00900.kgml: nsr:NS506_07103 -> [nsr:NS506_07098 -> nsr:NS506_07100] -> nsr:NS506_07099 -> {nsr:NS506_05724, nsr:NS506_07101} -> {nsr:NS506_02330, nsr:NS506_03336, nsr:NS506_04613, nsr:NS506_05640, nsr:NS506_07095, nsr:NS506_07097} -> {nsr:NS506_02330, nsr:NS506_03336, nsr:NS506_04613, nsr:NS506_05640, nsr:NS506_07095, nsr:NS506_07097} -> {nsr:NS506_02330, nsr:NS506_03336, nsr:NS506_04613, nsr:NS506_05640, nsr:NS506_07095, nsr:NS506_07097}
path_nsr00900.kgml: 1.1.1.34 -> [2.7.1.36 -> 2.7.4.2] -> 4.1.1.33 -> 5.3.3.2 -> 2.5.1.1 -> 2.5.1.10 -> 2.5.1.29
path_nsr00900.kgml: Skipped genes: nsr:NS506_07098, nsr:NS506_07100, nsr:NS506_07102
path_nsr00900.kgml:
path_nsr00900.kgml: Found a trail of span 6 containing skipped vertices
path_nsr00900.kgml: 75 -> 70 -> 101 -> 100 -> 98 -> 116
path_nsr00900.kgml: R02082 -> R02245 -> R03245 -> R01121 -> R01123 -> R02061
path_nsr00900.kgml: nsr:NS506_07103 -> nsr:NS506_07098 -> nsr:NS506_07100 -> nsr:NS506_07099 -> {nsr:NS506_05724, nsr:NS506_07101} -> {nsr:NS506_02330, nsr:NS506_03336, nsr:NS506_04613, nsr:NS506_05640, nsr:NS506_07095, nsr:NS506_07097}
path_nsr00900.kgml: 1.1.1.34 -> 2.7.1.36 -> 2.7.4.2 -> 4.1.1.33 -> 5.3.3.2 -> 2.5.1.29
path_nsr00900.kgml: Skipped genes: nsr:NS506_07102
path_nsr00900.kgml:
path_nsr00900.kgml: Found a trail of span 5 containing skipped vertices
path_nsr00900.kgml: 75 -> 70 -> 101 -> [100] -> 105 -> 116
path_nsr00900.kgml: R02082 -> R02245 -> R03245 -> [R01121] -> R02003 -> R02061
path_nsr00900.kgml: nsr:NS506_07103 -> nsr:NS506_07098 -> nsr:NS506_07100 -> [nsr:NS506_07099] -> {nsr:NS506_02330, nsr:NS506_03336, nsr:NS506_04613, nsr:NS506_05640, nsr:NS506_07095, nsr:NS506_07097} -> {nsr:NS506_02330, nsr:NS506_03336, nsr:NS506_04613, nsr:NS506_05640, nsr:NS506_07095, nsr:NS506_07097}
path_nsr00900.kgml: 1.1.1.34 -> 2.7.1.36 -> 2.7.4.2 -> [4.1.1.33] -> 2.5.1.10 -> 2.5.1.29
path_nsr00900.kgml: Skipped genes: nsr:NS506_07101, nsr:NS506_07099, nsr:NS506_07102
path_nsr00900.kgml:
path_nsr00900.kgml: Found a trail of span 5 containing skipped vertices
path_nsr00900.kgml: 75 -> 70 -> 101 -> 100 -> 116
path_nsr00900.kgml: R02082 -> R02245 -> R03245 -> R01121 -> R02061
path_nsr00900.kgml: nsr:NS506_07103 -> nsr:NS506_07098 -> nsr:NS506_07100 -> nsr:NS506_07099 -> {nsr:NS506_02330, nsr:NS506_03336, nsr:NS506_04613, nsr:NS506_05640, nsr:NS506_07095, nsr:NS506_07097}
path_nsr00900.kgml: 1.1.1.34 -> 2.7.1.36 -> 2.7.4.2 -> 4.1.1.33 -> 2.5.1.29
path_nsr00900.kgml: Skipped genes: nsr:NS506_07101, nsr:NS506_07102
path_nsr00900.kgml:
path_nsr00900.kgml: Found a trail of span 4 containing skipped vertices
path_nsr00900.kgml: 75 -> 70 -> 101 -> [100] -> 116
path_nsr00900.kgml: R02082 -> R02245 -> R03245 -> [R01121] -> R02061
path_nsr00900.kgml: nsr:NS506_07103 -> nsr:NS506_07098 -> nsr:NS506_07100 -> [nsr:NS506_07099] -> {nsr:NS506_02330, nsr:NS506_03336, nsr:NS506_04613, nsr:NS506_05640, nsr:NS506_07095, nsr:NS506_07097}
path_nsr00900.kgml: 1.1.1.34 -> 2.7.1.36 -> 2.7.4.2 -> [4.1.1.33] -> 2.5.1.29
path_nsr00900.kgml: Skipped genes: nsr:NS506_07101, nsr:NS506_07099, nsr:NS506_07102
path_nsr00900.kgml:
path_nsr00900.kgml: Found a trail of span 4 containing skipped vertices
path_nsr00900.kgml: 70 -> [101 -> 100] -> 103 -> 105 -> 116
path_nsr00900.kgml: R02245 -> [R03245 -> R01121] -> R01658 -> R02003 -> R02061
path_nsr00900.kgml: nsr:NS506_07098 -> [nsr:NS506_07100 -> nsr:NS506_07099] -> {nsr:NS506_02330, nsr:NS506_03336, nsr:NS506_04613, nsr:NS506_05640, nsr:NS506_07095, nsr:NS506_07097} -> {nsr:NS506_02330, nsr:NS506_03336, nsr:NS506_04613, nsr:NS506_05640, nsr:NS506_07095, nsr:NS506_07097} -> {nsr:NS506_02330, nsr:NS506_03336, nsr:NS506_04613, nsr:NS506_05640, nsr:NS506_07095, nsr:NS506_07097}
path_nsr00900.kgml: 2.7.1.36 -> [2.7.4.2 -> 4.1.1.33] -> 2.5.1.1 -> 2.5.1.10 -> 2.5.1.29
path_nsr00900.kgml:
path_nsr00900.kgml: Found a trail of span 3 containing skipped vertices
path_nsr00900.kgml: 70 -> [101 -> 100] -> 105 -> 116
path_nsr00900.kgml: R02245 -> [R03245 -> R01121] -> R02003 -> R02061
path_nsr00900.kgml: nsr:NS506_07098 -> [nsr:NS506_07100 -> nsr:NS506_07099] -> {nsr:NS506_02330, nsr:NS506_03336, nsr:NS506_04613, nsr:NS506_05640, nsr:NS506_07095, nsr:NS506_07097} -> {nsr:NS506_02330, nsr:NS506_03336, nsr:NS506_04613, nsr:NS506_05640, nsr:NS506_07095, nsr:NS506_07097}
path_nsr00900.kgml: 2.7.1.36 -> [2.7.4.2 -> 4.1.1.33] -> 2.5.1.10 -> 2.5.1.29
path_nsr00900.kgml:
path_nsr00900.kgml: Found a trail of span 2 containing skipped vertices
path_nsr00900.kgml: 70 -> [101 -> 100] -> 116
path_nsr00900.kgml: R02245 -> [R03245 -> R01121] -> R02061
path_nsr00900.kgml: nsr:NS506_07098 -> [nsr:NS506_07100 -> nsr:NS506_07099] -> {nsr:NS506_02330, nsr:NS506_03336, nsr:NS506_04613, nsr:NS506_05640, nsr:NS506_07095, nsr:NS506_07097}
path_nsr00900.kgml: 2.7.1.36 -> [2.7.4.2 -> 4.1.1.33] -> 2.5.1.29
path_nsr00900.kgml:
path_nsr00900.kgml: Found a trail of span 2 containing skipped vertices
path_nsr00900.kgml: 65 -> [66 -> 67 -> 68] -> 165
path_nsr00900.kgml: R05688 -> [R05633 -> R05634 -> R05637] -> R10859
path_nsr00900.kgml: nsr:NS506_06384 -> [nsr:NS506_01215 -> nsr:NS506_01643 -> nsr:NS506_01214] -> nsr:NS506_06380
path_nsr00900.kgml: 1.1.1.267 -> [2.7.7.60 -> 2.7.1.148 -> 4.6.1.12] -> 1.17.7.3
path_nsr00900.kgml: Skipped genes: nsr:NS506_06382, nsr:NS506_06383
path_nsr00900.kgml:
path_nsr00900.kgml: Found a trail of span 2 containing skipped vertices
path_nsr00900.kgml: 65 -> [66 -> 67 -> 68] -> 69
path_nsr00900.kgml: R05688 -> [R05633 -> R05634 -> R05637] -> R08689
path_nsr00900.kgml: nsr:NS506_06384 -> [nsr:NS506_01215 -> nsr:NS506_01643 -> nsr:NS506_01214] -> nsr:NS506_06380
path_nsr00900.kgml: 1.1.1.267 -> [2.7.7.60 -> 2.7.1.148 -> 4.6.1.12] -> 1.17.7.1
path_nsr00900.kgml: Skipped genes: nsr:NS506_06382, nsr:NS506_06383
path_nsr00900.kgml:
path_nsr00900.kgml: Found a trail of span 2 containing skipped vertices
path_nsr00900.kgml: 75 -> [70 -> 101 -> 100] -> 98
path_nsr00900.kgml: R02082 -> [R02245 -> R03245 -> R01121] -> R01123
path_nsr00900.kgml: nsr:NS506_07103 -> [nsr:NS506_07098 -> nsr:NS506_07100 -> nsr:NS506_07099] -> {nsr:NS506_05724, nsr:NS506_07101}
path_nsr00900.kgml: 1.1.1.34 -> [2.7.1.36 -> 2.7.4.2 -> 4.1.1.33] -> 5.3.3.2
path_nsr00900.kgml: Skipped genes: nsr:NS506_07102
path_nsr00900.kgml:
path_nsr00900.kgml: Found a trail of span 2 containing skipped vertices
path_nsr00900.kgml: 66 -> [67] -> 68
path_nsr00900.kgml: R05633 -> [R05634] -> R05637
path_nsr00900.kgml: nsr:NS506_01215 -> [nsr:NS506_01643] -> nsr:NS506_01214
path_nsr00900.kgml: 2.7.7.60 -> [2.7.1.148] -> 4.6.1.12
path_nsr00900.kgml:
path_nsr00900.kgml: --- 7.44 seconds ---

path_nsr00903.kgml: Limonene and pinene degradation
path_nsr00903.kgml: Initialization took 2.10 seconds
path_nsr00903.kgml: (not found)
path_nsr00903.kgml: --- 2.16 seconds ---

path_nsr00906.kgml: Carotenoid biosynthesis
path_nsr00906.kgml: Initialization took 0.15 seconds
path_nsr00906.kgml: (not found)
path_nsr00906.kgml: --- 0.25 seconds ---

path_nsr00910.kgml: Nitrogen metabolism
path_nsr00910.kgml: Initialization took 3.65 seconds
path_nsr00910.kgml:
path_nsr00910.kgml: Found a trail of span 2 containing skipped vertices
path_nsr00910.kgml: 150 -> 25
path_nsr00910.kgml: R09497 -> R00798
path_nsr00910.kgml: {nsr:NS506_02166, nsr:NS506_02168, nsr:NS506_02169, nsr:NS506_04503, nsr:NS506_04504, nsr:NS506_04506, nsr:NS506_05429} -> {nsr:NS506_02166, nsr:NS506_02168, nsr:NS506_02169, nsr:NS506_04503, nsr:NS506_04504, nsr:NS506_04506, nsr:NS506_05429}
path_nsr00910.kgml: 1.7.5.1 -> ?
path_nsr00910.kgml: Skipped genes: nsr:NS506_04505
path_nsr00910.kgml:
path_nsr00910.kgml: --- 3.75 seconds ---

path_nsr00920.kgml: Sulfur metabolism
path_nsr00920.kgml: Initialization took 3.15 seconds
path_nsr00920.kgml:
path_nsr00920.kgml: Found a trail of span 3 containing skipped vertices
path_nsr00920.kgml: 160 -> [159] -> 150 -> 149
path_nsr00920.kgml: R00529 -> [R00509] -> R02021 -> R00859
path_nsr00920.kgml: {nsr:NS506_02863, nsr:NS506_02865, nsr:NS506_03276, nsr:NS506_03277} -> [nsr:NS506_03277] -> nsr:NS506_02866 -> nsr:NS506_02867
path_nsr00920.kgml: 2.7.7.4 -> [2.7.1.25] -> 1.8.4.8 -> 1.8.7.1
path_nsr00920.kgml: Skipped genes: nsr:NS506_02864
path_nsr00920.kgml:
path_nsr00920.kgml: Found a trail of span 2 containing skipped vertices
path_nsr00920.kgml: 160 -> [159 -> 150] -> 149
path_nsr00920.kgml: R00529 -> [R00509 -> R02021] -> R00859
path_nsr00920.kgml: {nsr:NS506_02863, nsr:NS506_02865, nsr:NS506_03276, nsr:NS506_03277} -> [nsr:NS506_03277 -> nsr:NS506_02866] -> nsr:NS506_02867
path_nsr00920.kgml: 2.7.7.4 -> [2.7.1.25 -> 1.8.4.8] -> 1.8.7.1
path_nsr00920.kgml: Skipped genes: nsr:NS506_02866
path_nsr00920.kgml:
path_nsr00920.kgml: --- 3.72 seconds ---

path_nsr00930.kgml: Caprolactam degradation
path_nsr00930.kgml: Initialization took 1.30 seconds
path_nsr00930.kgml: (not found)
path_nsr00930.kgml: --- 1.36 seconds ---

path_nsr00970.kgml: Aminoacyl-tRNA biosynthesis
path_nsr00970.kgml: Initialization took 4.00 seconds
path_nsr00970.kgml: (not found)
path_nsr00970.kgml: --- 4.07 seconds ---

path_nsr00984.kgml: Steroid degradation
path_nsr00984.kgml: Initialization took 4.55 seconds
path_nsr00984.kgml:
path_nsr00984.kgml: Found a trail of span 3 without skipping any vertex
path_nsr00984.kgml: 18 -> 23 -> 26
path_nsr00984.kgml: R09819 -> R04597 -> R09883
path_nsr00984.kgml: {nsr:NS506_01259, nsr:NS506_01262, nsr:NS506_04326, nsr:NS506_04702, nsr:NS506_06782, nsr:NS506_06809} -> {nsr:NS506_01260, nsr:NS506_02355, nsr:NS506_02356} -> {nsr:NS506_01261, nsr:NS506_06808}
path_nsr00984.kgml: 1.14.14.12 -> 1.13.11.25 -> 3.7.1.17
path_nsr00984.kgml:
path_nsr00984.kgml: Found a trail of span 2 containing skipped vertices
path_nsr00984.kgml: 18 -> [23] -> 26
path_nsr00984.kgml: R09819 -> [R04597] -> R09883
path_nsr00984.kgml: {nsr:NS506_01259, nsr:NS506_01262, nsr:NS506_04326, nsr:NS506_04702, nsr:NS506_06782, nsr:NS506_06809} -> [{nsr:NS506_01260, nsr:NS506_02355, nsr:NS506_02356}] -> {nsr:NS506_01261, nsr:NS506_06808}
path_nsr00984.kgml: 1.14.14.12 -> [1.13.11.25] -> 3.7.1.17
path_nsr00984.kgml: Skipped genes: nsr:NS506_01260
path_nsr00984.kgml:
path_nsr00984.kgml: --- 4.74 seconds ---

path_nsr00999.kgml: Biosynthesis of secondary metabolites - unclassified
path_nsr00999.kgml: Initialization took 0.15 seconds
path_nsr00999.kgml: (not found)
path_nsr00999.kgml: --- 0.21 seconds ---

path_nsr01040.kgml: Biosynthesis of unsaturated fatty acids
path_nsr01040.kgml: Initialization took 2.80 seconds
path_nsr01040.kgml: (not found)
path_nsr01040.kgml: --- 2.85 seconds ---

path_nsr01053.kgml: Biosynthesis of siderophore group nonribosomal peptides
path_nsr01053.kgml: Initialization took 0.59 seconds
path_nsr01053.kgml: (not found)
path_nsr01053.kgml: --- 0.66 seconds ---

path_nsr01055.kgml: Biosynthesis of vancomycin group antibiotics
path_nsr01055.kgml: Initialization took 0.09 seconds
path_nsr01055.kgml: (not found)
path_nsr01055.kgml: --- 0.16 seconds ---

path_nsr01059.kgml: Biosynthesis of enediyne antibiotics
path_nsr01059.kgml: Initialization took 0.45 seconds
path_nsr01059.kgml: (not found)
path_nsr01059.kgml: --- 0.51 seconds ---

--- 713.76 seconds ---
