# Supplementary material for: CoMetGeNe: mining conserved neighborhood patterns in metabolic and genomic contexts
Source: BMC Bioinformatics. 2019 Jan 10;20:19. doi: 10.1186/s12859-018-2542-2 (PMC6327494; doi:10.1186/s12859-018-2542-2)
Supplement: Supplementary file 14 — Trail finding results for completely assembled representative bacterial genomes present in NCBI Genomes. Of the 1,545 fully assembled representative bacterial genomes in NCBI, corresponding entries have been identified in KEGG for 1,467 species, for which trail finding has been performed for all combinations of gap parameters δG and δD ranging from 0 to 3. This additional file is available from https://doi.org/10.6084/m9.figshare.7288769. (GZ 178,532 kb) [file 12859_2018_2542_MOESM14_ESM.gz › results/asr_dG1_dD1.hnet]

--- delta_G = 1, delta_D = 1 ---

path_asr00010.kgml: Glycolysis / Gluconeogenesis
path_asr00010.kgml: Initialization took 7.78 seconds
path_asr00010.kgml:
path_asr00010.kgml: Found a trail of span 4 containing skipped vertices
path_asr00010.kgml: 75 -> 49 -> 50 -> [124] -> 48
path_asr00010.kgml: R07618 -> R03270 -> R02569 -> [R01196] -> R00014
path_asr00010.kgml: asr:WL1483_2426 -> {asr:WL1483_242, asr:WL1483_2434, asr:WL1483_305} -> {asr:WL1483_2204, asr:WL1483_2950} -> [asr:WL1483_3102] -> {asr:WL1483_242, asr:WL1483_2434, asr:WL1483_305}
path_asr00010.kgml: 1.8.1.4 -> 1.2.4.1 -> 2.3.1.12 -> [{1.2.7.1, 1.2.7.11}] -> {1.2.4.1, 2.2.1.6, 4.1.1.1}
path_asr00010.kgml:
path_asr00010.kgml: Found a trail of span 2 containing skipped vertices
path_asr00010.kgml: 59 -> [14] -> 58
path_asr00010.kgml: R04779 -> [R01070] -> R01015
path_asr00010.kgml: asr:WL1483_3646 -> [asr:WL1483_4196] -> asr:WL1483_2327
path_asr00010.kgml: 2.7.1.11 -> [4.1.2.13] -> 5.3.1.1
path_asr00010.kgml:
path_asr00010.kgml: Found a trail of span 2 containing skipped vertices
path_asr00010.kgml: 76 -> [57] -> 14
path_asr00010.kgml: R01512 -> [R01061] -> R01070
path_asr00010.kgml: asr:WL1483_3517 -> [{asr:WL1483_3095, asr:WL1483_676}] -> asr:WL1483_4196
path_asr00010.kgml: 2.7.2.3 -> [{1.2.1.12, 1.2.1.59}] -> 4.1.2.13
path_asr00010.kgml:
path_asr00010.kgml: --- 12.48 seconds ---

path_asr00030.kgml: Pentose phosphate pathway
path_asr00030.kgml: Initialization took 1.99 seconds
path_asr00030.kgml:
path_asr00030.kgml: Found a trail of span 3 containing skipped vertices
path_asr00030.kgml: 41 -> 42 -> [46] -> 44
path_asr00030.kgml: R02749 -> R01066 -> [R01641] -> R01057
path_asr00030.kgml: asr:WL1483_22 -> asr:WL1483_8 -> [asr:WL1483_4343] -> asr:WL1483_22
path_asr00030.kgml: 5.4.2.7 -> 4.1.2.4 -> [2.2.1.1] -> {5.4.2.2, 5.4.2.7}
path_asr00030.kgml: Skipped genes: asr:WL1483_4041
path_asr00030.kgml:
path_asr00030.kgml: Found a trail of span 3 without skipping any vertex
path_asr00030.kgml: 62 -> 61 -> 38
path_asr00030.kgml: R01737 -> R02036 -> R05605
path_asr00030.kgml: asr:WL1483_3878 -> asr:WL1483_2653 -> asr:WL1483_929
path_asr00030.kgml: 2.7.1.12 -> 4.2.1.12 -> {4.1.2.14, 4.1.2.55}
path_asr00030.kgml:
path_asr00030.kgml: Found a trail of span 2 containing skipped vertices
path_asr00030.kgml: 62 -> [61] -> 38
path_asr00030.kgml: R01737 -> [R02036] -> R05605
path_asr00030.kgml: asr:WL1483_3878 -> [asr:WL1483_2653] -> asr:WL1483_929
path_asr00030.kgml: 2.7.1.12 -> [4.2.1.12] -> {4.1.2.14, 4.1.2.55}
path_asr00030.kgml: Skipped genes: asr:WL1483_2653
path_asr00030.kgml:
path_asr00030.kgml: --- 2.99 seconds ---

path_asr00040.kgml: Pentose and glucuronate interconversions
path_asr00040.kgml: Initialization took 0.16 seconds
path_asr00040.kgml: (not found)
path_asr00040.kgml: --- 0.27 seconds ---

path_asr00051.kgml: Fructose and mannose metabolism
path_asr00051.kgml: Initialization took 0.71 seconds
path_asr00051.kgml:
path_asr00051.kgml: Found a trail of span 2 containing skipped vertices
path_asr00051.kgml: 88 -> [96] -> 93
path_asr00051.kgml: R04779 -> [R01070] -> R01015
path_asr00051.kgml: asr:WL1483_3646 -> [asr:WL1483_4196] -> asr:WL1483_2327
path_asr00051.kgml: 2.7.1.11 -> [4.1.2.13] -> 5.3.1.1
path_asr00051.kgml:
path_asr00051.kgml: --- 1.23 seconds ---

path_asr00052.kgml: Galactose metabolism
path_asr00052.kgml: Initialization took 1.28 seconds
path_asr00052.kgml:
path_asr00052.kgml: Found a trail of span 4 containing skipped vertices
path_asr00052.kgml: 172 -> 171 -> [82] -> 79 -> 82
path_asr00052.kgml: R10619 -> R01092 -> [R00955] -> R00291 -> R00955
path_asr00052.kgml: asr:WL1483_3267 -> asr:WL1483_3653 -> [asr:WL1483_3664] -> {asr:WL1483_1057, asr:WL1483_4055} -> asr:WL1483_3664
path_asr00052.kgml: 5.1.3.3 -> 2.7.1.6 -> [2.7.7.12] -> 5.1.3.2 -> 2.7.7.12
path_asr00052.kgml:
path_asr00052.kgml: Found a trail of span 3 containing skipped vertices
path_asr00052.kgml: 172 -> [171] -> 82 -> 79
path_asr00052.kgml: R10619 -> [R01092] -> R00955 -> R00291
path_asr00052.kgml: asr:WL1483_3267 -> [asr:WL1483_3653] -> asr:WL1483_3664 -> {asr:WL1483_1057, asr:WL1483_4055}
path_asr00052.kgml: 5.1.3.3 -> [2.7.1.6] -> 2.7.7.12 -> 5.1.3.2
path_asr00052.kgml: Skipped genes: asr:WL1483_3653
path_asr00052.kgml:
path_asr00052.kgml: --- 1.89 seconds ---

path_asr00053.kgml: Ascorbate and aldarate metabolism
path_asr00053.kgml: Initialization took 0.16 seconds
path_asr00053.kgml: (not found)
path_asr00053.kgml: --- 0.21 seconds ---

path_asr00061.kgml: Fatty acid biosynthesis
path_asr00061.kgml: Initialization took 1.60 seconds
path_asr00061.kgml:
path_asr00061.kgml: Found a trail of span 3 containing skipped vertices
path_asr00061.kgml: 147 -> 53 -> 54
path_asr00061.kgml: R01626 -> R07762 -> R07763
path_asr00061.kgml: asr:WL1483_2293 -> {asr:WL1483_1147, asr:WL1483_2850} -> {asr:WL1483_1662, asr:WL1483_2244, asr:WL1483_2646, asr:WL1483_2769}
path_asr00061.kgml: {2.3.1.39, 2.3.1.85, 2.3.1.86} -> {2.3.1.179, 2.3.1.199, 2.3.1.41} -> 1.1.1.100
path_asr00061.kgml: Skipped genes: asr:WL1483_2040
path_asr00061.kgml:
path_asr00061.kgml: Found a trail of span 3 containing skipped vertices
path_asr00061.kgml: 147 -> 58 -> 75
path_asr00061.kgml: R01626 -> R04968 -> R04543
path_asr00061.kgml: asr:WL1483_2293 -> {asr:WL1483_1147, asr:WL1483_2850} -> {asr:WL1483_1662, asr:WL1483_2244, asr:WL1483_2646, asr:WL1483_2769}
path_asr00061.kgml: {2.3.1.39, 2.3.1.85, 2.3.1.86} -> {2.3.1.179, 2.3.1.41, 2.3.1.85, 2.3.1.86} -> {1.1.1.100, 2.3.1.85, 2.3.1.86}
path_asr00061.kgml: Skipped genes: asr:WL1483_2040
path_asr00061.kgml:
path_asr00061.kgml: Found a trail of span 3 containing skipped vertices
path_asr00061.kgml: 147 -> 59 -> 86
path_asr00061.kgml: R01626 -> R04726 -> R04566
path_asr00061.kgml: asr:WL1483_2293 -> {asr:WL1483_1147, asr:WL1483_2850} -> {asr:WL1483_1662, asr:WL1483_2244, asr:WL1483_2646, asr:WL1483_2769}
path_asr00061.kgml: {2.3.1.39, 2.3.1.85, 2.3.1.86} -> {2.3.1.179, 2.3.1.41, 2.3.1.85, 2.3.1.86} -> {1.1.1.100, 2.3.1.85, 2.3.1.86}
path_asr00061.kgml: Skipped genes: asr:WL1483_2040
path_asr00061.kgml:
path_asr00061.kgml: Found a trail of span 3 without skipping any vertex
path_asr00061.kgml: 147 -> 262 -> 142
path_asr00061.kgml: R01626 -> R10707 -> R04533
path_asr00061.kgml: asr:WL1483_2293 -> {asr:WL1483_113, asr:WL1483_2900} -> {asr:WL1483_1662, asr:WL1483_2244, asr:WL1483_2646, asr:WL1483_2769}
path_asr00061.kgml: {2.3.1.39, 2.3.1.85, 2.3.1.86} -> 2.3.1.180 -> {1.1.1.100, 2.3.1.85, 2.3.1.86}
path_asr00061.kgml:
path_asr00061.kgml: Found a trail of span 3 containing skipped vertices
path_asr00061.kgml: 147 -> 259 -> 142
path_asr00061.kgml: R01626 -> R04355 -> R04533
path_asr00061.kgml: asr:WL1483_2293 -> {asr:WL1483_1147, asr:WL1483_2850} -> {asr:WL1483_1662, asr:WL1483_2244, asr:WL1483_2646, asr:WL1483_2769}
path_asr00061.kgml: {2.3.1.39, 2.3.1.85, 2.3.1.86} -> {2.3.1.179, 2.3.1.41, 2.3.1.85, 2.3.1.86} -> {1.1.1.100, 2.3.1.85, 2.3.1.86}
path_asr00061.kgml: Skipped genes: asr:WL1483_2040
path_asr00061.kgml:
path_asr00061.kgml: Found a trail of span 3 containing skipped vertices
path_asr00061.kgml: 147 -> 60 -> 97
path_asr00061.kgml: R01626 -> R04963 -> R04964
path_asr00061.kgml: asr:WL1483_2293 -> {asr:WL1483_1147, asr:WL1483_2850} -> {asr:WL1483_1662, asr:WL1483_2244, asr:WL1483_2646, asr:WL1483_2769}
path_asr00061.kgml: {2.3.1.39, 2.3.1.85, 2.3.1.86} -> {2.3.1.179, 2.3.1.41, 2.3.1.85, 2.3.1.86} -> {1.1.1.100, 2.3.1.85, 2.3.1.86}
path_asr00061.kgml: Skipped genes: asr:WL1483_2040
path_asr00061.kgml:
path_asr00061.kgml: Found a trail of span 3 containing skipped vertices
path_asr00061.kgml: 147 -> 63 -> 130
path_asr00061.kgml: R01626 -> R04952 -> R04953
path_asr00061.kgml: asr:WL1483_2293 -> {asr:WL1483_1147, asr:WL1483_2850} -> {asr:WL1483_1662, asr:WL1483_2244, asr:WL1483_2646, asr:WL1483_2769}
path_asr00061.kgml: {2.3.1.39, 2.3.1.85, 2.3.1.86} -> {2.3.1.179, 2.3.1.41, 2.3.1.85, 2.3.1.86} -> {1.1.1.100, 2.3.1.85, 2.3.1.86}
path_asr00061.kgml: Skipped genes: asr:WL1483_2040
path_asr00061.kgml:
path_asr00061.kgml: Found a trail of span 3 containing skipped vertices
path_asr00061.kgml: 147 -> 62 -> 119
path_asr00061.kgml: R01626 -> R04957 -> R04536
path_asr00061.kgml: asr:WL1483_2293 -> {asr:WL1483_1147, asr:WL1483_2850} -> {asr:WL1483_1662, asr:WL1483_2244, asr:WL1483_2646, asr:WL1483_2769}
path_asr00061.kgml: {2.3.1.39, 2.3.1.85, 2.3.1.86} -> {2.3.1.179, 2.3.1.41, 2.3.1.85, 2.3.1.86} -> {1.1.1.100, 2.3.1.85, 2.3.1.86}
path_asr00061.kgml: Skipped genes: asr:WL1483_2040
path_asr00061.kgml:
path_asr00061.kgml: Found a trail of span 3 containing skipped vertices
path_asr00061.kgml: 147 -> 61 -> 108
path_asr00061.kgml: R01626 -> R04960 -> R04534
path_asr00061.kgml: asr:WL1483_2293 -> {asr:WL1483_1147, asr:WL1483_2850} -> {asr:WL1483_1662, asr:WL1483_2244, asr:WL1483_2646, asr:WL1483_2769}
path_asr00061.kgml: {2.3.1.39, 2.3.1.85, 2.3.1.86} -> {2.3.1.179, 2.3.1.41, 2.3.1.85, 2.3.1.86} -> {1.1.1.100, 2.3.1.85, 2.3.1.86}
path_asr00061.kgml: Skipped genes: asr:WL1483_2040
path_asr00061.kgml:
path_asr00061.kgml: Found a trail of span 2 containing skipped vertices
path_asr00061.kgml: 147 -> [61] -> 108
path_asr00061.kgml: R01626 -> [R04960] -> R04534
path_asr00061.kgml: asr:WL1483_2293 -> [{asr:WL1483_1147, asr:WL1483_2850}] -> {asr:WL1483_1662, asr:WL1483_2244, asr:WL1483_2646, asr:WL1483_2769}
path_asr00061.kgml: {2.3.1.39, 2.3.1.85, 2.3.1.86} -> [{2.3.1.179, 2.3.1.41, 2.3.1.85, 2.3.1.86}] -> {1.1.1.100, 2.3.1.85, 2.3.1.86}
path_asr00061.kgml:
path_asr00061.kgml: Found a trail of span 2 containing skipped vertices
path_asr00061.kgml: 147 -> [256] -> 54
path_asr00061.kgml: R01626 -> [R07762] -> R07763
path_asr00061.kgml: asr:WL1483_2293 -> [{asr:WL1483_2795, asr:WL1483_3940}] -> {asr:WL1483_1662, asr:WL1483_2244, asr:WL1483_2646, asr:WL1483_2769}
path_asr00061.kgml: {2.3.1.39, 2.3.1.85, 2.3.1.86} -> [{2.3.1.179, 2.3.1.199, 2.3.1.41}] -> 1.1.1.100
path_asr00061.kgml:
path_asr00061.kgml: Found a trail of span 2 containing skipped vertices
path_asr00061.kgml: 147 -> [60] -> 97
path_asr00061.kgml: R01626 -> [R04963] -> R04964
path_asr00061.kgml: asr:WL1483_2293 -> [{asr:WL1483_1147, asr:WL1483_2850}] -> {asr:WL1483_1662, asr:WL1483_2244, asr:WL1483_2646, asr:WL1483_2769}
path_asr00061.kgml: {2.3.1.39, 2.3.1.85, 2.3.1.86} -> [{2.3.1.179, 2.3.1.41, 2.3.1.85, 2.3.1.86}] -> {1.1.1.100, 2.3.1.85, 2.3.1.86}
path_asr00061.kgml:
path_asr00061.kgml: Found a trail of span 2 containing skipped vertices
path_asr00061.kgml: 147 -> [78] -> 75
path_asr00061.kgml: R01626 -> [R04968] -> R04543
path_asr00061.kgml: asr:WL1483_2293 -> [{asr:WL1483_2795, asr:WL1483_3940}] -> {asr:WL1483_1662, asr:WL1483_2244, asr:WL1483_2646, asr:WL1483_2769}
path_asr00061.kgml: {2.3.1.39, 2.3.1.85, 2.3.1.86} -> [{2.3.1.179, 2.3.1.41, 2.3.1.85, 2.3.1.86}] -> {1.1.1.100, 2.3.1.85, 2.3.1.86}
path_asr00061.kgml:
path_asr00061.kgml: Found a trail of span 2 containing skipped vertices
path_asr00061.kgml: 147 -> [259] -> 142
path_asr00061.kgml: R01626 -> [R04355] -> R04533
path_asr00061.kgml: asr:WL1483_2293 -> [{asr:WL1483_1147, asr:WL1483_2850}] -> {asr:WL1483_1662, asr:WL1483_2244, asr:WL1483_2646, asr:WL1483_2769}
path_asr00061.kgml: {2.3.1.39, 2.3.1.85, 2.3.1.86} -> [{2.3.1.179, 2.3.1.41, 2.3.1.85, 2.3.1.86}] -> {1.1.1.100, 2.3.1.85, 2.3.1.86}
path_asr00061.kgml:
path_asr00061.kgml: Found a trail of span 2 containing skipped vertices
path_asr00061.kgml: 147 -> [133] -> 130
path_asr00061.kgml: R01626 -> [R04952] -> R04953
path_asr00061.kgml: asr:WL1483_2293 -> [{asr:WL1483_2795, asr:WL1483_3940}] -> {asr:WL1483_1662, asr:WL1483_2244, asr:WL1483_2646, asr:WL1483_2769}
path_asr00061.kgml: {2.3.1.39, 2.3.1.85, 2.3.1.86} -> [{2.3.1.179, 2.3.1.41, 2.3.1.85, 2.3.1.86}] -> {1.1.1.100, 2.3.1.85, 2.3.1.86}
path_asr00061.kgml:
path_asr00061.kgml: Found a trail of span 2 containing skipped vertices
path_asr00061.kgml: 147 -> [122] -> 119
path_asr00061.kgml: R01626 -> [R04957] -> R04536
path_asr00061.kgml: asr:WL1483_2293 -> [{asr:WL1483_2795, asr:WL1483_3940}] -> {asr:WL1483_1662, asr:WL1483_2244, asr:WL1483_2646, asr:WL1483_2769}
path_asr00061.kgml: {2.3.1.39, 2.3.1.85, 2.3.1.86} -> [{2.3.1.179, 2.3.1.41, 2.3.1.85, 2.3.1.86}] -> {1.1.1.100, 2.3.1.85, 2.3.1.86}
path_asr00061.kgml:
path_asr00061.kgml: Found a trail of span 2 containing skipped vertices
path_asr00061.kgml: 147 -> [89] -> 86
path_asr00061.kgml: R01626 -> [R04726] -> R04566
path_asr00061.kgml: asr:WL1483_2293 -> [{asr:WL1483_2795, asr:WL1483_3940}] -> {asr:WL1483_1662, asr:WL1483_2244, asr:WL1483_2646, asr:WL1483_2769}
path_asr00061.kgml: {2.3.1.39, 2.3.1.85, 2.3.1.86} -> [{2.3.1.179, 2.3.1.41, 2.3.1.85, 2.3.1.86}] -> {1.1.1.100, 2.3.1.85, 2.3.1.86}
path_asr00061.kgml:
path_asr00061.kgml: --- 16.01 seconds ---

path_asr00072.kgml: Synthesis and degradation of ketone bodies
path_asr00072.kgml: Initialization took 0.10 seconds
path_asr00072.kgml: (not found)
path_asr00072.kgml: --- 0.20 seconds ---

path_asr00130.kgml: Ubiquinone and other terpenoid-quinone biosynthesis
path_asr00130.kgml: Initialization took 2.86 seconds
path_asr00130.kgml:
path_asr00130.kgml: Found a trail of span 6 without skipping any vertex
path_asr00130.kgml: 69 -> 61 -> 54 -> 60 -> 59 -> 58
path_asr00130.kgml: R01717 -> R08165 -> R08166 -> R04031 -> R04030 -> R07263
path_asr00130.kgml: {asr:WL1483_1613, asr:WL1483_2668} -> asr:WL1483_834 -> asr:WL1483_3250 -> asr:WL1483_3927 -> asr:WL1483_3307 -> asr:WL1483_2643
path_asr00130.kgml: 5.4.4.2 -> 2.2.1.9 -> 4.2.99.20 -> 4.2.1.113 -> 6.2.1.26 -> 4.1.3.36
path_asr00130.kgml:
path_asr00130.kgml: Found a trail of span 5 containing skipped vertices
path_asr00130.kgml: 69 -> 61 -> 54 -> [60] -> 59 -> 58
path_asr00130.kgml: R01717 -> R08165 -> R08166 -> [R04031] -> R04030 -> R07263
path_asr00130.kgml: {asr:WL1483_1613, asr:WL1483_2668} -> asr:WL1483_834 -> asr:WL1483_3250 -> [asr:WL1483_3927] -> asr:WL1483_3307 -> asr:WL1483_2643
path_asr00130.kgml: 5.4.4.2 -> 2.2.1.9 -> 4.2.99.20 -> [4.2.1.113] -> 6.2.1.26 -> 4.1.3.36
path_asr00130.kgml: Skipped genes: asr:WL1483_3927
path_asr00130.kgml:
path_asr00130.kgml: Found a trail of span 5 containing skipped vertices
path_asr00130.kgml: 69 -> [61] -> 54 -> 60 -> 59 -> 58
path_asr00130.kgml: R01717 -> [R08165] -> R08166 -> R04031 -> R04030 -> R07263
path_asr00130.kgml: {asr:WL1483_1613, asr:WL1483_2668} -> [asr:WL1483_834] -> asr:WL1483_3250 -> asr:WL1483_3927 -> asr:WL1483_3307 -> asr:WL1483_2643
path_asr00130.kgml: 5.4.4.2 -> [2.2.1.9] -> 4.2.99.20 -> 4.2.1.113 -> 6.2.1.26 -> 4.1.3.36
path_asr00130.kgml: Skipped genes: asr:WL1483_834
path_asr00130.kgml:
path_asr00130.kgml: Found a trail of span 5 containing skipped vertices
path_asr00130.kgml: 69 -> 61 -> [54] -> 60 -> 59 -> 58
path_asr00130.kgml: R01717 -> R08165 -> [R08166] -> R04031 -> R04030 -> R07263
path_asr00130.kgml: {asr:WL1483_1613, asr:WL1483_2668} -> asr:WL1483_834 -> [asr:WL1483_3250] -> asr:WL1483_3927 -> asr:WL1483_3307 -> asr:WL1483_2643
path_asr00130.kgml: 5.4.4.2 -> 2.2.1.9 -> [4.2.99.20] -> 4.2.1.113 -> 6.2.1.26 -> 4.1.3.36
path_asr00130.kgml: Skipped genes: asr:WL1483_3250
path_asr00130.kgml:
path_asr00130.kgml: Found a trail of span 5 containing skipped vertices
path_asr00130.kgml: 69 -> 61 -> 54 -> 60 -> [59] -> 58
path_asr00130.kgml: R01717 -> R08165 -> R08166 -> R04031 -> [R04030] -> R07263
path_asr00130.kgml: {asr:WL1483_1613, asr:WL1483_2668} -> asr:WL1483_834 -> asr:WL1483_3250 -> asr:WL1483_3927 -> [asr:WL1483_3307] -> asr:WL1483_2643
path_asr00130.kgml: 5.4.4.2 -> 2.2.1.9 -> 4.2.99.20 -> 4.2.1.113 -> [6.2.1.26] -> 4.1.3.36
path_asr00130.kgml:
path_asr00130.kgml: --- 3.77 seconds ---

path_asr00190.kgml: Oxidative phosphorylation
path_asr00190.kgml: Initialization took 22.27 seconds
path_asr00190.kgml: (not found)
path_asr00190.kgml: --- 22.33 seconds ---

path_asr00220.kgml: Arginine biosynthesis
path_asr00220.kgml: Initialization took 2.21 seconds
path_asr00220.kgml:
path_asr00220.kgml: Found a trail of span 2 without skipping any vertex
path_asr00220.kgml: 50 -> 51
path_asr00220.kgml: R02649 -> R03443
path_asr00220.kgml: asr:WL1483_2685 -> asr:WL1483_2953
path_asr00220.kgml: 2.7.2.8 -> 1.2.1.38
path_asr00220.kgml:
path_asr00220.kgml: --- 2.82 seconds ---

path_asr00230.kgml: Purine metabolism
path_asr00230.kgml: Initialization took 41.60 seconds
path_asr00230.kgml:
path_asr00230.kgml: Found a trail of span 2 containing skipped vertices
path_asr00230.kgml: 206 -> [204] -> 205
path_asr00230.kgml: {R01230, R01231} -> [R01134] -> R01130
path_asr00230.kgml: asr:WL1483_3149 -> [asr:WL1483_3326] -> asr:WL1483_2534
path_asr00230.kgml: {6.3.5.2, 6.3.5.2} -> [1.7.1.7] -> 1.1.1.205
path_asr00230.kgml:
path_asr00230.kgml: Found a trail of span 2 containing skipped vertices
path_asr00230.kgml: 163 -> [260] -> 164
path_asr00230.kgml: R04325 -> [R04463] -> R04208
path_asr00230.kgml: {asr:WL1483_2205, asr:WL1483_725} -> [asr:WL1483_961] -> asr:WL1483_2251
path_asr00230.kgml: 2.1.2.2 -> [6.3.5.3] -> 6.3.3.1
path_asr00230.kgml:
path_asr00230.kgml: Found a trail of span 2 containing skipped vertices
path_asr00230.kgml: 252 -> 253
path_asr00230.kgml: R00529 -> R00509
path_asr00230.kgml: {asr:WL1483_2358, asr:WL1483_2805} -> asr:WL1483_4051
path_asr00230.kgml: 2.7.7.4 -> 2.7.1.25
path_asr00230.kgml: Skipped genes: asr:WL1483_4095
path_asr00230.kgml:
path_asr00230.kgml: Found a trail of span 2 without skipping any vertex
path_asr00230.kgml: 258 -> 259
path_asr00230.kgml: R01768 -> R02103
path_asr00230.kgml: {asr:WL1483_142, asr:WL1483_3263, asr:WL1483_3611} -> {asr:WL1483_142, asr:WL1483_3263, asr:WL1483_3611}
path_asr00230.kgml: 1.17.1.4 -> 1.17.1.4
path_asr00230.kgml:
path_asr00230.kgml: Found a trail of span 2 without skipping any vertex
path_asr00230.kgml: 427 -> 428
path_asr00230.kgml: R07404 -> R07405
path_asr00230.kgml: asr:WL1483_4077 -> asr:WL1483_3685
path_asr00230.kgml: 6.3.4.18 -> 5.4.99.18
path_asr00230.kgml:
path_asr00230.kgml: --- 116.26 seconds ---

path_asr00240.kgml: Pyrimidine metabolism
path_asr00240.kgml: Initialization took 25.81 seconds
path_asr00240.kgml:
path_asr00240.kgml: Found a trail of span 3 containing skipped vertices
path_asr00240.kgml: 150 -> [156] -> 161 -> [158] -> 157
path_asr00240.kgml: R02098 -> [R02101] -> R02094 -> [R02093] -> R00378
path_asr00240.kgml: asr:WL1483_4217 -> [asr:WL1483_3210] -> asr:WL1483_4217 -> [asr:WL1483_4206] -> {asr:WL1483_1173, asr:WL1483_3199, asr:WL1483_3375, asr:WL1483_3420, asr:WL1483_3585, asr:WL1483_3695, asr:WL1483_412, asr:WL1483_463, asr:WL1483_695, asr:WL1483_915}
path_asr00240.kgml: {2.7.4.4, 2.7.4.9} -> [2.1.1.45] -> {2.7.4.12, 2.7.4.9} -> [2.7.4.6] -> 2.7.7.7
path_asr00240.kgml:
path_asr00240.kgml: Found a trail of span 2 without skipping any vertex
path_asr00240.kgml: 107 -> 299
path_asr00240.kgml: {R00571, R00573} -> R00515
path_asr00240.kgml: asr:WL1483_1006 -> asr:WL1483_383
path_asr00240.kgml: {6.3.4.2, 6.3.4.2} -> {3.6.1.65, 3.6.1.8, 3.6.1.9}
path_asr00240.kgml:
path_asr00240.kgml: Found a trail of span 2 without skipping any vertex
path_asr00240.kgml: 177 -> 176
path_asr00240.kgml: R03315 -> R01055
path_asr00240.kgml: asr:WL1483_573 -> asr:WL1483_2409
path_asr00240.kgml: 2.7.1.83 -> 4.2.1.70
path_asr00240.kgml:
path_asr00240.kgml: --- 30.89 seconds ---

path_asr00250.kgml: Alanine, aspartate and glutamate metabolism
path_asr00250.kgml: Initialization took 6.20 seconds
path_asr00250.kgml:
path_asr00250.kgml: Found a trail of span 2 without skipping any vertex
path_asr00250.kgml: 48 -> 51
path_asr00250.kgml: R01954 -> R01086
path_asr00250.kgml: asr:WL1483_1206 -> asr:WL1483_443
path_asr00250.kgml: 6.3.4.5 -> 4.3.2.1
path_asr00250.kgml:
path_asr00250.kgml: Found a trail of span 2 without skipping any vertex
path_asr00250.kgml: 88 -> 134
path_asr00250.kgml: R01648 -> R00714
path_asr00250.kgml: asr:WL1483_1407 -> asr:WL1483_3169
path_asr00250.kgml: 2.6.1.19 -> {1.2.1.16, 1.2.1.79}
path_asr00250.kgml:
path_asr00250.kgml: Found a trail of span 2 without skipping any vertex
path_asr00250.kgml: 88 -> 76
path_asr00250.kgml: R01648 -> {R00713, R00714}
path_asr00250.kgml: asr:WL1483_1407 -> asr:WL1483_3169
path_asr00250.kgml: 2.6.1.19 -> {1.2.1.16, 1.2.1.24, 1.2.1.16, 1.2.1.79}
path_asr00250.kgml:
path_asr00250.kgml: --- 6.81 seconds ---

path_asr00260.kgml: Glycine, serine and threonine metabolism
path_asr00260.kgml: Initialization took 5.62 seconds
path_asr00260.kgml:
path_asr00260.kgml: Found a trail of span 4 containing skipped vertices
path_asr00260.kgml: 76 -> [93] -> 103 -> 99 -> 87
path_asr00260.kgml: R00480 -> [R02291] -> {R01773, R01775} -> R01771 -> R01466
path_asr00260.kgml: {asr:WL1483_3647, asr:WL1483_482, asr:WL1483_4843, asr:WL1483_546} -> [{asr:WL1483_3674, asr:WL1483_762}] -> {asr:WL1483_3647, asr:WL1483_482} -> asr:WL1483_3188 -> asr:WL1483_1696
path_asr00260.kgml: 2.7.2.4 -> [1.2.1.11] -> {1.1.1.3, 1.1.1.3} -> 2.7.1.39 -> 4.2.3.1
path_asr00260.kgml:
path_asr00260.kgml: Found a trail of span 3 containing skipped vertices
path_asr00260.kgml: 76 -> [93] -> 103 -> [99] -> 87
path_asr00260.kgml: R00480 -> [R02291] -> {R01773, R01775} -> [R01771] -> R01466
path_asr00260.kgml: {asr:WL1483_3647, asr:WL1483_482, asr:WL1483_4843, asr:WL1483_546} -> [{asr:WL1483_3674, asr:WL1483_762}] -> {asr:WL1483_3647, asr:WL1483_482} -> [asr:WL1483_3188] -> asr:WL1483_1696
path_asr00260.kgml: 2.7.2.4 -> [1.2.1.11] -> {1.1.1.3, 1.1.1.3} -> [2.7.1.39] -> 4.2.3.1
path_asr00260.kgml: Skipped genes: asr:WL1483_3188
path_asr00260.kgml:
path_asr00260.kgml: Found a trail of span 2 containing skipped vertices
path_asr00260.kgml: 110 -> [82] -> 101
path_asr00260.kgml: R04125 -> [R00945] -> R03425
path_asr00260.kgml: asr:WL1483_490 -> [asr:WL1483_809] -> asr:WL1483_1243
path_asr00260.kgml: 2.1.2.10 -> [2.1.2.1] -> 1.4.4.2
path_asr00260.kgml: Skipped genes: asr:WL1483_987
path_asr00260.kgml:
path_asr00260.kgml: Found a trail of span 2 without skipping any vertex
path_asr00260.kgml: 89 -> 92
path_asr00260.kgml: R01465 -> R00371
path_asr00260.kgml: asr:WL1483_2557 -> asr:WL1483_4223
path_asr00260.kgml: 1.1.1.103 -> 2.3.1.29
path_asr00260.kgml:
path_asr00260.kgml: --- 6.39 seconds ---

path_asr00261.kgml: Monobactam biosynthesis
path_asr00261.kgml: Initialization took 0.60 seconds
path_asr00261.kgml: (not found)
path_asr00261.kgml: --- 0.71 seconds ---

path_asr00270.kgml: Cysteine and methionine metabolism
path_asr00270.kgml: Initialization took 5.52 seconds
path_asr00270.kgml:
path_asr00270.kgml: Found a trail of span 3 containing skipped vertices
path_asr00270.kgml: 217 -> [214] -> 211 -> [197] -> 101
path_asr00270.kgml: R00480 -> [R02291] -> {R01773, R01775} -> [R01777] -> R01288
path_asr00270.kgml: {asr:WL1483_3647, asr:WL1483_482, asr:WL1483_4843, asr:WL1483_546} -> [{asr:WL1483_3674, asr:WL1483_762}] -> {asr:WL1483_3647, asr:WL1483_482} -> [asr:WL1483_213] -> asr:WL1483_1955
path_asr00270.kgml: 2.7.2.4 -> [1.2.1.11] -> {1.1.1.3, 1.1.1.3} -> [2.3.1.46] -> 2.5.1.48
path_asr00270.kgml:
path_asr00270.kgml: Found a trail of span 3 containing skipped vertices
path_asr00270.kgml: 217 -> [214] -> 211 -> [197] -> 206
path_asr00270.kgml: R00480 -> [R02291] -> {R01773, R01775} -> [R01777] -> R00999
path_asr00270.kgml: {asr:WL1483_3647, asr:WL1483_482, asr:WL1483_4843, asr:WL1483_546} -> [{asr:WL1483_3674, asr:WL1483_762}] -> {asr:WL1483_3647, asr:WL1483_482} -> [asr:WL1483_213] -> asr:WL1483_1955
path_asr00270.kgml: 2.7.2.4 -> [1.2.1.11] -> {1.1.1.3, 1.1.1.3} -> [2.3.1.46] -> 2.5.1.48
path_asr00270.kgml:
path_asr00270.kgml: Found a trail of span 3 containing skipped vertices
path_asr00270.kgml: 217 -> [214] -> 211 -> [196] -> 203
path_asr00270.kgml: R00480 -> [R02291] -> {R01773, R01775} -> [R01776] -> R02026
path_asr00270.kgml: {asr:WL1483_3647, asr:WL1483_482, asr:WL1483_4843, asr:WL1483_546} -> [{asr:WL1483_3674, asr:WL1483_762}] -> {asr:WL1483_3647, asr:WL1483_482} -> [asr:WL1483_213] -> asr:WL1483_1955
path_asr00270.kgml: 2.7.2.4 -> [1.2.1.11] -> {1.1.1.3, 1.1.1.3} -> [2.3.1.31] -> ?
path_asr00270.kgml:
path_asr00270.kgml: Found a trail of span 3 containing skipped vertices
path_asr00270.kgml: 217 -> [214] -> 211 -> [197] -> 201
path_asr00270.kgml: R00480 -> [R02291] -> {R01773, R01775} -> [R01777] -> R03260
path_asr00270.kgml: {asr:WL1483_3647, asr:WL1483_482, asr:WL1483_4843, asr:WL1483_546} -> [{asr:WL1483_3674, asr:WL1483_762}] -> {asr:WL1483_3647, asr:WL1483_482} -> [asr:WL1483_213] -> asr:WL1483_1955
path_asr00270.kgml: 2.7.2.4 -> [1.2.1.11] -> {1.1.1.3, 1.1.1.3} -> [2.3.1.46] -> 2.5.1.48
path_asr00270.kgml:
path_asr00270.kgml: Found a trail of span 3 containing skipped vertices
path_asr00270.kgml: 217 -> [214] -> 211 -> [196] -> 202
path_asr00270.kgml: R00480 -> [R02291] -> {R01773, R01775} -> [R01776] -> R03217
path_asr00270.kgml: {asr:WL1483_3647, asr:WL1483_482, asr:WL1483_4843, asr:WL1483_546} -> [{asr:WL1483_3674, asr:WL1483_762}] -> {asr:WL1483_3647, asr:WL1483_482} -> [asr:WL1483_213] -> asr:WL1483_1955
path_asr00270.kgml: 2.7.2.4 -> [1.2.1.11] -> {1.1.1.3, 1.1.1.3} -> [2.3.1.31] -> 2.5.1.48
path_asr00270.kgml:
path_asr00270.kgml: --- 6.47 seconds ---

path_asr00280.kgml: Valine, leucine and isoleucine degradation
path_asr00280.kgml: Initialization took 2.27 seconds
path_asr00280.kgml:
path_asr00280.kgml: Found a trail of span 4 without skipping any vertex
path_asr00280.kgml: 81 -> 79 -> 78 -> 77
path_asr00280.kgml: R04095 -> R04138 -> R02085 -> R01360
path_asr00280.kgml: asr:WL1483_4748 -> {asr:WL1483_1176, asr:WL1483_2642} -> asr:WL1483_3243 -> asr:WL1483_5008
path_asr00280.kgml: {1.3.8.4, 1.3.8.7} -> 6.4.1.4 -> 4.2.1.18 -> 4.1.3.4
path_asr00280.kgml:
path_asr00280.kgml: Found a trail of span 3 without skipping any vertex
path_asr00280.kgml: 88 -> 101 -> 86
path_asr00280.kgml: R04204 -> R04203 -> R00927
path_asr00280.kgml: {asr:WL1483_2440, asr:WL1483_3914} -> {asr:WL1483_2440, asr:WL1483_3914} -> {asr:WL1483_1218, asr:WL1483_2542}
path_asr00280.kgml: 4.2.1.17 -> {1.1.1.178, 1.1.1.35} -> {2.3.1.16, 2.3.1.9}
path_asr00280.kgml:
path_asr00280.kgml: Found a trail of span 3 containing skipped vertices
path_asr00280.kgml: 81 -> [79] -> 78 -> 77
path_asr00280.kgml: R04095 -> [R04138] -> R02085 -> R01360
path_asr00280.kgml: asr:WL1483_4748 -> [{asr:WL1483_1176, asr:WL1483_2642}] -> asr:WL1483_3243 -> asr:WL1483_5008
path_asr00280.kgml: {1.3.8.4, 1.3.8.7} -> [6.4.1.4] -> 4.2.1.18 -> 4.1.3.4
path_asr00280.kgml: Skipped genes: asr:WL1483_2642, asr:WL1483_1176
path_asr00280.kgml:
path_asr00280.kgml: Found a trail of span 2 containing skipped vertices
path_asr00280.kgml: 88 -> [101] -> 86
path_asr00280.kgml: R04204 -> [R04203] -> R00927
path_asr00280.kgml: {asr:WL1483_2440, asr:WL1483_3914} -> [{asr:WL1483_2440, asr:WL1483_3914}] -> {asr:WL1483_1218, asr:WL1483_2542}
path_asr00280.kgml: 4.2.1.17 -> [{1.1.1.178, 1.1.1.35}] -> {2.3.1.16, 2.3.1.9}
path_asr00280.kgml:
path_asr00280.kgml: Found a trail of span 2 without skipping any vertex
path_asr00280.kgml: 114 -> 99
path_asr00280.kgml: R04187 -> R00922
path_asr00280.kgml: asr:WL1483_2465 -> {asr:WL1483_174, asr:WL1483_3111}
path_asr00280.kgml: 2.6.1.18 -> 1.2.1.27
path_asr00280.kgml:
path_asr00280.kgml: --- 3.33 seconds ---

path_asr00281.kgml: Geraniol degradation
path_asr00281.kgml: Initialization took 0.21 seconds
path_asr00281.kgml:
path_asr00281.kgml: Found a trail of span 3 without skipping any vertex
path_asr00281.kgml: 29 -> 22 -> 21
path_asr00281.kgml: R08093 -> R08094 -> R08095
path_asr00281.kgml: {asr:WL1483_2440, asr:WL1483_3914} -> {asr:WL1483_2440, asr:WL1483_3914} -> {asr:WL1483_1218, asr:WL1483_2542}
path_asr00281.kgml: 4.2.1.17 -> 1.1.1.35 -> 2.3.1.16
path_asr00281.kgml:
path_asr00281.kgml: Found a trail of span 2 containing skipped vertices
path_asr00281.kgml: 29 -> [22] -> 21
path_asr00281.kgml: R08093 -> [R08094] -> R08095
path_asr00281.kgml: {asr:WL1483_2440, asr:WL1483_3914} -> [{asr:WL1483_2440, asr:WL1483_3914}] -> {asr:WL1483_1218, asr:WL1483_2542}
path_asr00281.kgml: 4.2.1.17 -> [1.1.1.35] -> 2.3.1.16
path_asr00281.kgml:
path_asr00281.kgml: --- 0.51 seconds ---

path_asr00290.kgml: Valine, leucine and isoleucine biosynthesis
path_asr00290.kgml: Initialization took 1.32 seconds
path_asr00290.kgml:
path_asr00290.kgml: Found a trail of span 4 containing skipped vertices
path_asr00290.kgml: 38 -> [35] -> 37 -> 35 -> [37] -> 36
path_asr00290.kgml: R01213 -> [R03968] -> R04001 -> R03968 -> [R04001] -> R04426
path_asr00290.kgml: asr:WL1483_3739 -> [{asr:WL1483_3392, asr:WL1483_732}] -> {asr:WL1483_3392, asr:WL1483_732} -> {asr:WL1483_3392, asr:WL1483_732} -> [{asr:WL1483_3392, asr:WL1483_732}] -> asr:WL1483_903
path_asr00290.kgml: 2.3.3.13 -> [4.2.1.33] -> 4.2.1.33 -> 4.2.1.33 -> [4.2.1.33] -> 1.1.1.85
path_asr00290.kgml:
path_asr00290.kgml: Found a trail of span 3 without skipping any vertex
path_asr00290.kgml: 78 -> 21 -> 22
path_asr00290.kgml: R03896 -> R03898 -> R00994
path_asr00290.kgml: {asr:WL1483_3392, asr:WL1483_732} -> {asr:WL1483_3392, asr:WL1483_732} -> asr:WL1483_903
path_asr00290.kgml: 4.2.1.35 -> 4.2.1.35 -> 1.1.1.85
path_asr00290.kgml:
path_asr00290.kgml: Found a trail of span 2 containing skipped vertices
path_asr00290.kgml: 78 -> [21] -> 22
path_asr00290.kgml: R03896 -> [R03898] -> R00994
path_asr00290.kgml: {asr:WL1483_3392, asr:WL1483_732} -> [{asr:WL1483_3392, asr:WL1483_732}] -> asr:WL1483_903
path_asr00290.kgml: 4.2.1.35 -> [4.2.1.35] -> 1.1.1.85
path_asr00290.kgml:
path_asr00290.kgml: Found a trail of span 2 without skipping any vertex
path_asr00290.kgml: 41 -> 40
path_asr00290.kgml: R04441 -> R01214
path_asr00290.kgml: asr:WL1483_2083 -> asr:WL1483_2300
path_asr00290.kgml: 4.2.1.9 -> {2.6.1.42, 2.6.1.6}
path_asr00290.kgml:
path_asr00290.kgml: Found a trail of span 2 without skipping any vertex
path_asr00290.kgml: 45 -> 31
path_asr00290.kgml: R05070 -> R02199
path_asr00290.kgml: asr:WL1483_2083 -> asr:WL1483_2300
path_asr00290.kgml: 4.2.1.9 -> 2.6.1.42
path_asr00290.kgml:
path_asr00290.kgml: --- 2.33 seconds ---

path_asr00300.kgml: Lysine biosynthesis
path_asr00300.kgml: Initialization took 1.97 seconds
path_asr00300.kgml:
path_asr00300.kgml: Found a trail of span 2 without skipping any vertex
path_asr00300.kgml: 62 -> 63
path_asr00300.kgml: R02735 -> R00451
path_asr00300.kgml: asr:WL1483_516 -> {asr:WL1483_1327, asr:WL1483_3138}
path_asr00300.kgml: 5.1.1.7 -> 4.1.1.20
path_asr00300.kgml:
path_asr00300.kgml: Found a trail of span 2 without skipping any vertex
path_asr00300.kgml: 77 -> 46
path_asr00300.kgml: R02788 -> R04617
path_asr00300.kgml: asr:WL1483_3440 -> asr:WL1483_3864
path_asr00300.kgml: 6.3.2.13 -> 6.3.2.10
path_asr00300.kgml:
path_asr00300.kgml: --- 2.27 seconds ---

path_asr00310.kgml: Lysine degradation
path_asr00310.kgml: Initialization took 0.45 seconds
path_asr00310.kgml:
path_asr00310.kgml: Found a trail of span 2 without skipping any vertex
path_asr00310.kgml: 55 -> 73
path_asr00310.kgml: R01940 -> R02571
path_asr00310.kgml: asr:WL1483_1322 -> asr:WL1483_1912
path_asr00310.kgml: 1.2.4.2 -> 2.3.1.61
path_asr00310.kgml:
path_asr00310.kgml: --- 0.62 seconds ---

path_asr00330.kgml: Arginine and proline metabolism
path_asr00330.kgml: Initialization took 3.01 seconds
path_asr00330.kgml:
path_asr00330.kgml: Found a trail of span 2 without skipping any vertex
path_asr00330.kgml: 216 -> 217
path_asr00330.kgml: R00239 -> R03313
path_asr00330.kgml: asr:WL1483_4043 -> asr:WL1483_424
path_asr00330.kgml: 2.7.2.11 -> 1.2.1.41
path_asr00330.kgml:
path_asr00330.kgml: --- 3.33 seconds ---

path_asr00332.kgml: Carbapenem biosynthesis
path_asr00332.kgml: Initialization took 0.08 seconds
path_asr00332.kgml:
path_asr00332.kgml: Found a trail of span 2 without skipping any vertex
path_asr00332.kgml: 5 -> 8
path_asr00332.kgml: R00239 -> R03313
path_asr00332.kgml: asr:WL1483_4043 -> asr:WL1483_424
path_asr00332.kgml: 2.7.2.11 -> 1.2.1.41
path_asr00332.kgml:
path_asr00332.kgml: --- 0.28 seconds ---

path_asr00340.kgml: Histidine metabolism
path_asr00340.kgml: Initialization took 0.80 seconds
path_asr00340.kgml:
path_asr00340.kgml: Found a trail of span 10 without skipping any vertex
path_asr00340.kgml: 58 -> 67 -> 66 -> 65 -> 69 -> 63 -> 62 -> 61 -> 60 -> 59
path_asr00340.kgml: R01071 -> R04035 -> R04037 -> R04640 -> R04558 -> R03457 -> R03243 -> R03013 -> R03012 -> R01163
path_asr00340.kgml: asr:WL1483_2241 -> asr:WL1483_857 -> asr:WL1483_857 -> asr:WL1483_2114 -> {asr:WL1483_336, asr:WL1483_392} -> asr:WL1483_2086 -> asr:WL1483_1602 -> asr:WL1483_2086 -> asr:WL1483_2268 -> asr:WL1483_2268
path_asr00340.kgml: 2.4.2.17 -> 3.6.1.31 -> 3.5.4.19 -> 5.3.1.16 -> 4.3.2.10 -> 4.2.1.19 -> 2.6.1.9 -> 3.1.3.15 -> 1.1.1.23 -> 1.1.1.23
path_asr00340.kgml:
path_asr00340.kgml: Found a trail of span 9 containing skipped vertices
path_asr00340.kgml: 58 -> 67 -> 66 -> 65 -> 69 -> [63] -> 62 -> 61 -> 60 -> 59
path_asr00340.kgml: R01071 -> R04035 -> R04037 -> R04640 -> R04558 -> [R03457] -> R03243 -> R03013 -> R03012 -> R01163
path_asr00340.kgml: asr:WL1483_2241 -> asr:WL1483_857 -> asr:WL1483_857 -> asr:WL1483_2114 -> {asr:WL1483_336, asr:WL1483_392} -> [asr:WL1483_2086] -> asr:WL1483_1602 -> asr:WL1483_2086 -> asr:WL1483_2268 -> asr:WL1483_2268
path_asr00340.kgml: 2.4.2.17 -> 3.6.1.31 -> 3.5.4.19 -> 5.3.1.16 -> 4.3.2.10 -> [4.2.1.19] -> 2.6.1.9 -> 3.1.3.15 -> 1.1.1.23 -> 1.1.1.23
path_asr00340.kgml:
path_asr00340.kgml: Found a trail of span 9 containing skipped vertices
path_asr00340.kgml: 58 -> 67 -> [66] -> 65 -> 69 -> 63 -> 62 -> 61 -> 60 -> 59
path_asr00340.kgml: R01071 -> R04035 -> [R04037] -> R04640 -> R04558 -> R03457 -> R03243 -> R03013 -> R03012 -> R01163
path_asr00340.kgml: asr:WL1483_2241 -> asr:WL1483_857 -> [asr:WL1483_857] -> asr:WL1483_2114 -> {asr:WL1483_336, asr:WL1483_392} -> asr:WL1483_2086 -> asr:WL1483_1602 -> asr:WL1483_2086 -> asr:WL1483_2268 -> asr:WL1483_2268
path_asr00340.kgml: 2.4.2.17 -> 3.6.1.31 -> [3.5.4.19] -> 5.3.1.16 -> 4.3.2.10 -> 4.2.1.19 -> 2.6.1.9 -> 3.1.3.15 -> 1.1.1.23 -> 1.1.1.23
path_asr00340.kgml:
path_asr00340.kgml: Found a trail of span 9 containing skipped vertices
path_asr00340.kgml: 58 -> 67 -> 66 -> 65 -> [69] -> 63 -> 62 -> 61 -> 60 -> 59
path_asr00340.kgml: R01071 -> R04035 -> R04037 -> R04640 -> [R04558] -> R03457 -> R03243 -> R03013 -> R03012 -> R01163
path_asr00340.kgml: asr:WL1483_2241 -> asr:WL1483_857 -> asr:WL1483_857 -> asr:WL1483_2114 -> [{asr:WL1483_336, asr:WL1483_392}] -> asr:WL1483_2086 -> asr:WL1483_1602 -> asr:WL1483_2086 -> asr:WL1483_2268 -> asr:WL1483_2268
path_asr00340.kgml: 2.4.2.17 -> 3.6.1.31 -> 3.5.4.19 -> 5.3.1.16 -> [4.3.2.10] -> 4.2.1.19 -> 2.6.1.9 -> 3.1.3.15 -> 1.1.1.23 -> 1.1.1.23
path_asr00340.kgml: Skipped genes: asr:WL1483_392, asr:WL1483_336
path_asr00340.kgml:
path_asr00340.kgml: Found a trail of span 9 containing skipped vertices
path_asr00340.kgml: 58 -> 67 -> 66 -> 65 -> 69 -> 63 -> [62] -> 61 -> 60 -> 59
path_asr00340.kgml: R01071 -> R04035 -> R04037 -> R04640 -> R04558 -> R03457 -> [R03243] -> R03013 -> R03012 -> R01163
path_asr00340.kgml: asr:WL1483_2241 -> asr:WL1483_857 -> asr:WL1483_857 -> asr:WL1483_2114 -> {asr:WL1483_336, asr:WL1483_392} -> asr:WL1483_2086 -> [asr:WL1483_1602] -> asr:WL1483_2086 -> asr:WL1483_2268 -> asr:WL1483_2268
path_asr00340.kgml: 2.4.2.17 -> 3.6.1.31 -> 3.5.4.19 -> 5.3.1.16 -> 4.3.2.10 -> 4.2.1.19 -> [2.6.1.9] -> 3.1.3.15 -> 1.1.1.23 -> 1.1.1.23
path_asr00340.kgml: Skipped genes: asr:WL1483_1602
path_asr00340.kgml:
path_asr00340.kgml: Found a trail of span 9 containing skipped vertices
path_asr00340.kgml: 58 -> 67 -> 66 -> 65 -> 69 -> 63 -> 62 -> [61] -> 60 -> 59
path_asr00340.kgml: R01071 -> R04035 -> R04037 -> R04640 -> R04558 -> R03457 -> R03243 -> [R03013] -> R03012 -> R01163
path_asr00340.kgml: asr:WL1483_2241 -> asr:WL1483_857 -> asr:WL1483_857 -> asr:WL1483_2114 -> {asr:WL1483_336, asr:WL1483_392} -> asr:WL1483_2086 -> asr:WL1483_1602 -> [asr:WL1483_2086] -> asr:WL1483_2268 -> asr:WL1483_2268
path_asr00340.kgml: 2.4.2.17 -> 3.6.1.31 -> 3.5.4.19 -> 5.3.1.16 -> 4.3.2.10 -> 4.2.1.19 -> 2.6.1.9 -> [3.1.3.15] -> 1.1.1.23 -> 1.1.1.23
path_asr00340.kgml:
path_asr00340.kgml: Found a trail of span 9 containing skipped vertices
path_asr00340.kgml: 58 -> 67 -> 66 -> 65 -> 69 -> 63 -> 62 -> 61 -> [60] -> 59
path_asr00340.kgml: R01071 -> R04035 -> R04037 -> R04640 -> R04558 -> R03457 -> R03243 -> R03013 -> [R03012] -> R01163
path_asr00340.kgml: asr:WL1483_2241 -> asr:WL1483_857 -> asr:WL1483_857 -> asr:WL1483_2114 -> {asr:WL1483_336, asr:WL1483_392} -> asr:WL1483_2086 -> asr:WL1483_1602 -> asr:WL1483_2086 -> [asr:WL1483_2268] -> asr:WL1483_2268
path_asr00340.kgml: 2.4.2.17 -> 3.6.1.31 -> 3.5.4.19 -> 5.3.1.16 -> 4.3.2.10 -> 4.2.1.19 -> 2.6.1.9 -> 3.1.3.15 -> [1.1.1.23] -> 1.1.1.23
path_asr00340.kgml:
path_asr00340.kgml: Found a trail of span 9 containing skipped vertices
path_asr00340.kgml: 58 -> [67] -> 66 -> 65 -> 69 -> 63 -> 62 -> 61 -> 60 -> 59
path_asr00340.kgml: R01071 -> [R04035] -> R04037 -> R04640 -> R04558 -> R03457 -> R03243 -> R03013 -> R03012 -> R01163
path_asr00340.kgml: asr:WL1483_2241 -> [asr:WL1483_857] -> asr:WL1483_857 -> asr:WL1483_2114 -> {asr:WL1483_336, asr:WL1483_392} -> asr:WL1483_2086 -> asr:WL1483_1602 -> asr:WL1483_2086 -> asr:WL1483_2268 -> asr:WL1483_2268
path_asr00340.kgml: 2.4.2.17 -> [3.6.1.31] -> 3.5.4.19 -> 5.3.1.16 -> 4.3.2.10 -> 4.2.1.19 -> 2.6.1.9 -> 3.1.3.15 -> 1.1.1.23 -> 1.1.1.23
path_asr00340.kgml:
path_asr00340.kgml: Found a trail of span 4 without skipping any vertex
path_asr00340.kgml: 44 -> 43 -> 42 -> 40
path_asr00340.kgml: R01168 -> R02914 -> R02288 -> R02285
path_asr00340.kgml: {asr:WL1483_1446, asr:WL1483_1779} -> asr:WL1483_1115 -> asr:WL1483_2035 -> asr:WL1483_2670
path_asr00340.kgml: 4.3.1.3 -> 4.2.1.49 -> 3.5.2.7 -> 3.5.3.8
path_asr00340.kgml:
path_asr00340.kgml: Found a trail of span 3 containing skipped vertices
path_asr00340.kgml: 44 -> 43 -> [42] -> 40
path_asr00340.kgml: R01168 -> R02914 -> [R02288] -> R02285
path_asr00340.kgml: {asr:WL1483_1446, asr:WL1483_1779} -> asr:WL1483_1115 -> [asr:WL1483_2035] -> asr:WL1483_2670
path_asr00340.kgml: 4.3.1.3 -> 4.2.1.49 -> [3.5.2.7] -> 3.5.3.8
path_asr00340.kgml:
path_asr00340.kgml: Found a trail of span 3 containing skipped vertices
path_asr00340.kgml: 44 -> [43] -> 42 -> 40
path_asr00340.kgml: R01168 -> [R02914] -> R02288 -> R02285
path_asr00340.kgml: {asr:WL1483_1446, asr:WL1483_1779} -> [asr:WL1483_1115] -> asr:WL1483_2035 -> asr:WL1483_2670
path_asr00340.kgml: 4.3.1.3 -> [4.2.1.49] -> 3.5.2.7 -> 3.5.3.8
path_asr00340.kgml: Skipped genes: asr:WL1483_1115
path_asr00340.kgml:
path_asr00340.kgml: --- 3.55 seconds ---

path_asr00350.kgml: Tyrosine metabolism
path_asr00350.kgml: Initialization took 0.46 seconds
path_asr00350.kgml:
path_asr00350.kgml: Found a trail of span 2 without skipping any vertex
path_asr00350.kgml: 68 -> 63
path_asr00350.kgml: R02521 -> R02519
path_asr00350.kgml: asr:WL1483_447 -> asr:WL1483_4503
path_asr00350.kgml: 1.13.11.27 -> 1.13.11.5
path_asr00350.kgml:
path_asr00350.kgml: --- 0.66 seconds ---

path_asr00360.kgml: Phenylalanine metabolism
path_asr00360.kgml: Initialization took 0.44 seconds
path_asr00360.kgml: (not found)
path_asr00360.kgml: --- 0.62 seconds ---

path_asr00362.kgml: Benzoate degradation
path_asr00362.kgml: Initialization took 0.19 seconds
path_asr00362.kgml:
path_asr00362.kgml: Found a trail of span 3 containing skipped vertices
path_asr00362.kgml: 238 -> 90 -> [237] -> 121
path_asr00362.kgml: R05305 -> R05586 -> [R02488] -> R03026
path_asr00362.kgml: {asr:WL1483_2440, asr:WL1483_3914} -> {asr:WL1483_1218, asr:WL1483_2542} -> [asr:WL1483_4928] -> {asr:WL1483_2440, asr:WL1483_3914}
path_asr00362.kgml: {1.1.1.259, 1.1.1.35} -> 2.3.1.16 -> [1.3.8.6] -> 4.2.1.17
path_asr00362.kgml:
path_asr00362.kgml: --- 0.40 seconds ---

path_asr00380.kgml: Tryptophan metabolism
path_asr00380.kgml: Initialization took 0.36 seconds
path_asr00380.kgml: (not found)
path_asr00380.kgml: --- 0.46 seconds ---

path_asr00401.kgml: Novobiocin biosynthesis
path_asr00401.kgml: Initialization took 0.20 seconds
path_asr00401.kgml: (not found)
path_asr00401.kgml: --- 0.30 seconds ---

path_asr00410.kgml: beta-Alanine metabolism
path_asr00410.kgml: Initialization took 0.70 seconds
path_asr00410.kgml:
path_asr00410.kgml: Found a trail of span 2 without skipping any vertex
path_asr00410.kgml: 47 -> 45
path_asr00410.kgml: R00907 -> {R00705, R00706}
path_asr00410.kgml: asr:WL1483_2465 -> {asr:WL1483_174, asr:WL1483_3111}
path_asr00410.kgml: 2.6.1.18 -> {1.2.1.18, 1.2.1.27, 1.2.1.18}
path_asr00410.kgml:
path_asr00410.kgml: --- 0.97 seconds ---

path_asr00430.kgml: Taurine and hypotaurine metabolism
path_asr00430.kgml: Initialization took 0.41 seconds
path_asr00430.kgml:
path_asr00430.kgml: Found a trail of span 2 without skipping any vertex
path_asr00430.kgml: 36 -> 58
path_asr00430.kgml: R00230 -> R00315
path_asr00430.kgml: asr:WL1483_287 -> {asr:WL1483_2377, asr:WL1483_3938}
path_asr00430.kgml: 2.3.1.8 -> {2.7.2.1, 2.7.2.15}
path_asr00430.kgml:
path_asr00430.kgml: --- 0.59 seconds ---

path_asr00450.kgml: Selenocompound metabolism
path_asr00450.kgml: Initialization took 1.97 seconds
path_asr00450.kgml: (not found)
path_asr00450.kgml: --- 2.07 seconds ---

path_asr00460.kgml: Cyanoamino acid metabolism
path_asr00460.kgml: Initialization took 0.21 seconds
path_asr00460.kgml: (not found)
path_asr00460.kgml: --- 0.31 seconds ---

path_asr00471.kgml: D-Glutamine and D-glutamate metabolism
path_asr00471.kgml: Initialization took 0.15 seconds
path_asr00471.kgml: (not found)
path_asr00471.kgml: --- 0.22 seconds ---

path_asr00473.kgml: D-Alanine metabolism
path_asr00473.kgml: Initialization took 0.10 seconds
path_asr00473.kgml: (not found)
path_asr00473.kgml: --- 0.20 seconds ---

path_asr00480.kgml: Glutathione metabolism
path_asr00480.kgml: Initialization took 1.57 seconds
path_asr00480.kgml: (not found)
path_asr00480.kgml: --- 1.83 seconds ---

path_asr00500.kgml: Starch and sucrose metabolism
path_asr00500.kgml: Initialization took 4.52 seconds
path_asr00500.kgml:
path_asr00500.kgml: Found a trail of span 4 containing skipped vertices
path_asr00500.kgml: 120 -> 203 -> [130] -> 134 -> [120] -> 133
path_asr00500.kgml: R02110 -> R11261 -> [R11262] -> R05196 -> [R02110] -> R02111
path_asr00500.kgml: asr:WL1483_3569 -> {asr:WL1483_2895, asr:WL1483_3241} -> [{asr:WL1483_1809, asr:WL1483_4001}] -> asr:WL1483_4188 -> [asr:WL1483_3569] -> {asr:WL1483_103, asr:WL1483_2884, asr:WL1483_3007, asr:WL1483_4188, asr:WL1483_4281}
path_asr00500.kgml: 2.4.1.18 -> 3.2.1.68 -> [{3.2.1.1, 3.2.1.133, 3.2.1.2}] -> 2.4.1.25 -> [2.4.1.18] -> 2.4.1.1
path_asr00500.kgml:
path_asr00500.kgml: Found a trail of span 2 without skipping any vertex
path_asr00500.kgml: 113 -> 137
path_asr00500.kgml: R00948 -> R02421
path_asr00500.kgml: {asr:WL1483_2172, asr:WL1483_3254} -> asr:WL1483_307
path_asr00500.kgml: 2.7.7.27 -> {2.4.1.21, 2.4.1.242}
path_asr00500.kgml:
path_asr00500.kgml: Found a trail of span 2 without skipping any vertex
path_asr00500.kgml: 147 -> 125
path_asr00500.kgml: R02780 -> R00837
path_asr00500.kgml: {asr:WL1483_2319, asr:WL1483_997} -> asr:WL1483_253
path_asr00500.kgml: 2.7.1.201 -> {3.2.1.122, 3.2.1.93}
path_asr00500.kgml:
path_asr00500.kgml: --- 5.08 seconds ---

path_asr00511.kgml: Other glycan degradation
path_asr00511.kgml: Initialization took 0.15 seconds
path_asr00511.kgml: (not found)
path_asr00511.kgml: --- 0.26 seconds ---

path_asr00520.kgml: Amino sugar and nucleotide sugar metabolism
path_asr00520.kgml: Initialization took 11.82 seconds
path_asr00520.kgml:
path_asr00520.kgml: Found a trail of span 5 without skipping any vertex
path_asr00520.kgml: 308 -> 210 -> 212 -> 214 -> 409
path_asr00520.kgml: R07658 -> R07659 -> R07660 -> R07661 -> R07662
path_asr00520.kgml: asr:WL1483_257 -> asr:WL1483_2713 -> asr:WL1483_257 -> asr:WL1483_3200 -> asr:WL1483_926
path_asr00520.kgml: 1.1.1.305 -> 2.6.1.87 -> 2.1.2.13 -> 2.4.2.53 -> ?
path_asr00520.kgml:
path_asr00520.kgml: Found a trail of span 4 containing skipped vertices
path_asr00520.kgml: 308 -> [210] -> 212 -> 214 -> 409
path_asr00520.kgml: R07658 -> [R07659] -> R07660 -> R07661 -> R07662
path_asr00520.kgml: asr:WL1483_257 -> [asr:WL1483_2713] -> asr:WL1483_257 -> asr:WL1483_3200 -> asr:WL1483_926
path_asr00520.kgml: 1.1.1.305 -> [2.6.1.87] -> 2.1.2.13 -> 2.4.2.53 -> ?
path_asr00520.kgml:
path_asr00520.kgml: Found a trail of span 4 containing skipped vertices
path_asr00520.kgml: 308 -> 210 -> [212] -> 214 -> 409
path_asr00520.kgml: R07658 -> R07659 -> [R07660] -> R07661 -> R07662
path_asr00520.kgml: asr:WL1483_257 -> asr:WL1483_2713 -> [asr:WL1483_257] -> asr:WL1483_3200 -> asr:WL1483_926
path_asr00520.kgml: 1.1.1.305 -> 2.6.1.87 -> [2.1.2.13] -> 2.4.2.53 -> ?
path_asr00520.kgml:
path_asr00520.kgml: Found a trail of span 4 containing skipped vertices
path_asr00520.kgml: 308 -> 210 -> 212 -> [214] -> 409
path_asr00520.kgml: R07658 -> R07659 -> R07660 -> [R07661] -> R07662
path_asr00520.kgml: asr:WL1483_257 -> asr:WL1483_2713 -> asr:WL1483_257 -> [asr:WL1483_3200] -> asr:WL1483_926
path_asr00520.kgml: 1.1.1.305 -> 2.6.1.87 -> 2.1.2.13 -> [2.4.2.53] -> ?
path_asr00520.kgml: Skipped genes: asr:WL1483_3200
path_asr00520.kgml:
path_asr00520.kgml: Found a trail of span 3 without skipping any vertex
path_asr00520.kgml: 200 -> 184 -> 186
path_asr00520.kgml: R01092 -> R00955 -> R00291
path_asr00520.kgml: asr:WL1483_3653 -> asr:WL1483_3664 -> {asr:WL1483_1057, asr:WL1483_4055}
path_asr00520.kgml: 2.7.1.6 -> 2.7.7.12 -> 5.1.3.2
path_asr00520.kgml:
path_asr00520.kgml: Found a trail of span 2 without skipping any vertex
path_asr00520.kgml: 420 -> 422
path_asr00520.kgml: R11024 -> R11025
path_asr00520.kgml: asr:WL1483_3237 -> asr:WL1483_1299
path_asr00520.kgml: 2.7.1.221 -> 2.7.7.99
path_asr00520.kgml:
path_asr00520.kgml: Found a trail of span 2 without skipping any vertex
path_asr00520.kgml: 22 -> 20
path_asr00520.kgml: R02059 -> R00765
path_asr00520.kgml: asr:WL1483_3181 -> asr:WL1483_2485
path_asr00520.kgml: 3.5.1.25 -> 3.5.99.6
path_asr00520.kgml:
path_asr00520.kgml: --- 14.09 seconds ---

path_asr00521.kgml: Streptomycin biosynthesis
path_asr00521.kgml: Initialization took 0.31 seconds
path_asr00521.kgml:
path_asr00521.kgml: Found a trail of span 4 without skipping any vertex
path_asr00521.kgml: 44 -> 43 -> 42 -> 24
path_asr00521.kgml: R02328 -> R06513 -> R06514 -> R02777
path_asr00521.kgml: asr:WL1483_2270 -> asr:WL1483_3491 -> asr:WL1483_2493 -> asr:WL1483_3701
path_asr00521.kgml: 2.7.7.24 -> 4.2.1.46 -> 5.1.3.13 -> 1.1.1.133
path_asr00521.kgml:
path_asr00521.kgml: Found a trail of span 3 containing skipped vertices
path_asr00521.kgml: 44 -> 43 -> [42] -> 24
path_asr00521.kgml: R02328 -> R06513 -> [R06514] -> R02777
path_asr00521.kgml: asr:WL1483_2270 -> asr:WL1483_3491 -> [asr:WL1483_2493] -> asr:WL1483_3701
path_asr00521.kgml: 2.7.7.24 -> 4.2.1.46 -> [5.1.3.13] -> 1.1.1.133
path_asr00521.kgml:
path_asr00521.kgml: Found a trail of span 3 containing skipped vertices
path_asr00521.kgml: 44 -> [43] -> 42 -> 24
path_asr00521.kgml: R02328 -> [R06513] -> R06514 -> R02777
path_asr00521.kgml: asr:WL1483_2270 -> [asr:WL1483_3491] -> asr:WL1483_2493 -> asr:WL1483_3701
path_asr00521.kgml: 2.7.7.24 -> [4.2.1.46] -> 5.1.3.13 -> 1.1.1.133
path_asr00521.kgml:
path_asr00521.kgml: --- 0.81 seconds ---

path_asr00523.kgml: Polyketide sugar unit biosynthesis
path_asr00523.kgml: Initialization took 0.10 seconds
path_asr00523.kgml:
path_asr00523.kgml: Found a trail of span 4 without skipping any vertex
path_asr00523.kgml: 27 -> 26 -> 63 -> 28
path_asr00523.kgml: R02328 -> R06513 -> R06514 -> R02777
path_asr00523.kgml: asr:WL1483_2270 -> asr:WL1483_3491 -> asr:WL1483_2493 -> asr:WL1483_3701
path_asr00523.kgml: 2.7.7.24 -> 4.2.1.46 -> 5.1.3.13 -> 1.1.1.133
path_asr00523.kgml:
path_asr00523.kgml: Found a trail of span 3 containing skipped vertices
path_asr00523.kgml: 27 -> 26 -> [63] -> 28
path_asr00523.kgml: R02328 -> R06513 -> [R06514] -> R02777
path_asr00523.kgml: asr:WL1483_2270 -> asr:WL1483_3491 -> [asr:WL1483_2493] -> asr:WL1483_3701
path_asr00523.kgml: 2.7.7.24 -> 4.2.1.46 -> [5.1.3.13] -> 1.1.1.133
path_asr00523.kgml:
path_asr00523.kgml: Found a trail of span 3 containing skipped vertices
path_asr00523.kgml: 27 -> [26] -> 63 -> 28
path_asr00523.kgml: R02328 -> [R06513] -> R06514 -> R02777
path_asr00523.kgml: asr:WL1483_2270 -> [asr:WL1483_3491] -> asr:WL1483_2493 -> asr:WL1483_3701
path_asr00523.kgml: 2.7.7.24 -> [4.2.1.46] -> 5.1.3.13 -> 1.1.1.133
path_asr00523.kgml:
path_asr00523.kgml: --- 0.57 seconds ---

path_asr00525.kgml: Acarbose and validamycin biosynthesis
path_asr00525.kgml: Initialization took 0.07 seconds
path_asr00525.kgml:
path_asr00525.kgml: Found a trail of span 2 containing skipped vertices
path_asr00525.kgml: 58 -> 59
path_asr00525.kgml: R02328 -> R06513
path_asr00525.kgml: asr:WL1483_2270 -> asr:WL1483_3491
path_asr00525.kgml: 2.7.7.24 -> 4.2.1.46
path_asr00525.kgml: Skipped genes: asr:WL1483_3701
path_asr00525.kgml:
path_asr00525.kgml: --- 0.30 seconds ---

path_asr00540.kgml: Lipopolysaccharide biosynthesis
path_asr00540.kgml: Initialization took 3.03 seconds
path_asr00540.kgml:
path_asr00540.kgml: Found a trail of span 3 containing skipped vertices
path_asr00540.kgml: 90 -> [89] -> 88 -> 53
path_asr00540.kgml: R04567 -> [R04587] -> R04550 -> R04606
path_asr00540.kgml: asr:WL1483_1702 -> [asr:WL1483_3346] -> asr:WL1483_677 -> asr:WL1483_507
path_asr00540.kgml: 2.3.1.129 -> [3.5.1.108] -> 2.3.1.191 -> 2.4.1.182
path_asr00540.kgml: Skipped genes: asr:WL1483_3248
path_asr00540.kgml:
path_asr00540.kgml: Found a trail of span 2 containing skipped vertices
path_asr00540.kgml: 131 -> [87] -> 44
path_asr00540.kgml: R01530 -> [R03254] -> R03350
path_asr00540.kgml: asr:WL1483_1872 -> [asr:WL1483_2126] -> asr:WL1483_3748
path_asr00540.kgml: 5.3.1.13 -> [2.5.1.55] -> 3.1.3.45
path_asr00540.kgml:
path_asr00540.kgml: --- 3.52 seconds ---

path_asr00550.kgml: Peptidoglycan biosynthesis
path_asr00550.kgml: Initialization took 2.12 seconds
path_asr00550.kgml:
path_asr00550.kgml: Found a trail of span 6 containing skipped vertices
path_asr00550.kgml: 33 -> 32 -> 34 -> 23 -> 35 -> 36
path_asr00550.kgml: R03193 -> R02783 -> R02788 -> R04617 -> R05630 -> R05032
path_asr00550.kgml: asr:WL1483_1688 -> asr:WL1483_513 -> asr:WL1483_3440 -> asr:WL1483_3864 -> asr:WL1483_4142 -> asr:WL1483_1481
path_asr00550.kgml: 6.3.2.8 -> 6.3.2.9 -> 6.3.2.13 -> 6.3.2.10 -> 2.7.8.13 -> 2.4.1.227
path_asr00550.kgml: Skipped genes: asr:WL1483_690
path_asr00550.kgml:
path_asr00550.kgml: Found a trail of span 5 containing skipped vertices
path_asr00550.kgml: 33 -> 32 -> 34 -> [23] -> 35 -> 36
path_asr00550.kgml: R03193 -> R02783 -> R02788 -> [R04617] -> R05630 -> R05032
path_asr00550.kgml: asr:WL1483_1688 -> asr:WL1483_513 -> asr:WL1483_3440 -> [asr:WL1483_3864] -> asr:WL1483_4142 -> asr:WL1483_1481
path_asr00550.kgml: 6.3.2.8 -> 6.3.2.9 -> 6.3.2.13 -> [6.3.2.10] -> 2.7.8.13 -> 2.4.1.227
path_asr00550.kgml: Skipped genes: asr:WL1483_3864, asr:WL1483_690
path_asr00550.kgml:
path_asr00550.kgml: Found a trail of span 5 containing skipped vertices
path_asr00550.kgml: 33 -> 32 -> [34] -> 23 -> 35 -> 36
path_asr00550.kgml: R03193 -> R02783 -> [R02788] -> R04617 -> R05630 -> R05032
path_asr00550.kgml: asr:WL1483_1688 -> asr:WL1483_513 -> [asr:WL1483_3440] -> asr:WL1483_3864 -> asr:WL1483_4142 -> asr:WL1483_1481
path_asr00550.kgml: 6.3.2.8 -> 6.3.2.9 -> [6.3.2.13] -> 6.3.2.10 -> 2.7.8.13 -> 2.4.1.227
path_asr00550.kgml: Skipped genes: asr:WL1483_690
path_asr00550.kgml:
path_asr00550.kgml: Found a trail of span 5 containing skipped vertices
path_asr00550.kgml: 33 -> 32 -> 34 -> 23 -> [35] -> 36
path_asr00550.kgml: R03193 -> R02783 -> R02788 -> R04617 -> [R05630] -> R05032
path_asr00550.kgml: asr:WL1483_1688 -> asr:WL1483_513 -> asr:WL1483_3440 -> asr:WL1483_3864 -> [asr:WL1483_4142] -> asr:WL1483_1481
path_asr00550.kgml: 6.3.2.8 -> 6.3.2.9 -> 6.3.2.13 -> 6.3.2.10 -> [2.7.8.13] -> 2.4.1.227
path_asr00550.kgml: Skipped genes: asr:WL1483_4142, asr:WL1483_690
path_asr00550.kgml:
path_asr00550.kgml: Found a trail of span 2 without skipping any vertex
path_asr00550.kgml: 29 -> 28
path_asr00550.kgml: R04573 -> R05629
path_asr00550.kgml: asr:WL1483_3864 -> asr:WL1483_4142
path_asr00550.kgml: 6.3.2.10 -> 2.7.8.13
path_asr00550.kgml:
path_asr00550.kgml: --- 3.05 seconds ---

path_asr00561.kgml: Glycerolipid metabolism
path_asr00561.kgml: Initialization took 1.16 seconds
path_asr00561.kgml:
path_asr00561.kgml: Found a trail of span 2 without skipping any vertex
path_asr00561.kgml: 38 -> 44
path_asr00561.kgml: R02250 -> R02687
path_asr00561.kgml: {asr:WL1483_1072, asr:WL1483_416} -> {asr:WL1483_1072, asr:WL1483_416}
path_asr00561.kgml: 3.1.1.3 -> 3.1.1.3
path_asr00561.kgml:
path_asr00561.kgml: --- 1.36 seconds ---

path_asr00562.kgml: Inositol phosphate metabolism
path_asr00562.kgml: Initialization took 0.19 seconds
path_asr00562.kgml: (not found)
path_asr00562.kgml: --- 0.32 seconds ---

path_asr00564.kgml: Glycerophospholipid metabolism
path_asr00564.kgml: Initialization took 4.18 seconds
path_asr00564.kgml: (not found)
path_asr00564.kgml: --- 4.33 seconds ---

path_asr00590.kgml: Arachidonic acid metabolism
path_asr00590.kgml: Initialization took 0.16 seconds
path_asr00590.kgml: (not found)
path_asr00590.kgml: --- 0.26 seconds ---

path_asr00592.kgml: alpha-Linolenic acid metabolism
path_asr00592.kgml: Initialization took 0.15 seconds
path_asr00592.kgml: (not found)
path_asr00592.kgml: --- 0.26 seconds ---

path_asr00600.kgml: Sphingolipid metabolism
path_asr00600.kgml: Initialization took 0.10 seconds
path_asr00600.kgml: (not found)
path_asr00600.kgml: --- 0.20 seconds ---

path_asr00620.kgml: Pyruvate metabolism
path_asr00620.kgml: Initialization took 10.65 seconds
path_asr00620.kgml:
path_asr00620.kgml: Found a trail of span 4 containing skipped vertices
path_asr00620.kgml: 123 -> 55 -> [124] -> 125 -> 124
path_asr00620.kgml: R00014 -> R03270 -> [R02569] -> R07618 -> R02569
path_asr00620.kgml: {asr:WL1483_242, asr:WL1483_2434, asr:WL1483_305} -> {asr:WL1483_242, asr:WL1483_2434, asr:WL1483_305} -> [{asr:WL1483_2204, asr:WL1483_2950}] -> asr:WL1483_2426 -> {asr:WL1483_2204, asr:WL1483_2950}
path_asr00620.kgml: {1.2.4.1, 2.2.1.6, 4.1.1.1} -> 1.2.4.1 -> [2.3.1.12] -> 1.8.1.4 -> 2.3.1.12
path_asr00620.kgml:
path_asr00620.kgml: Found a trail of span 2 without skipping any vertex
path_asr00620.kgml: 97 -> 129
path_asr00620.kgml: R00230 -> R00315
path_asr00620.kgml: asr:WL1483_287 -> {asr:WL1483_2377, asr:WL1483_3938}
path_asr00620.kgml: 2.3.1.8 -> {2.7.2.1, 2.7.2.15}
path_asr00620.kgml:
path_asr00620.kgml: --- 16.56 seconds ---

path_asr00625.kgml: Chloroalkane and chloroalkene degradation
path_asr00625.kgml: Initialization took 0.10 seconds
path_asr00625.kgml: (not found)
path_asr00625.kgml: --- 0.20 seconds ---

path_asr00626.kgml: Naphthalene degradation
path_asr00626.kgml: Initialization took 0.11 seconds
path_asr00626.kgml: (not found)
path_asr00626.kgml: --- 0.21 seconds ---

path_asr00627.kgml: Aminobenzoate degradation
path_asr00627.kgml: Initialization took 0.16 seconds
path_asr00627.kgml: (not found)
path_asr00627.kgml: --- 0.27 seconds ---

path_asr00630.kgml: Glyoxylate and dicarboxylate metabolism
path_asr00630.kgml: Initialization took 3.43 seconds
path_asr00630.kgml:
path_asr00630.kgml: Found a trail of span 2 without skipping any vertex
path_asr00630.kgml: 83 -> 116
path_asr00630.kgml: R00479 -> R00472
path_asr00630.kgml: asr:WL1483_348 -> asr:WL1483_895
path_asr00630.kgml: 4.1.3.1 -> 2.3.3.9
path_asr00630.kgml:
path_asr00630.kgml: --- 3.68 seconds ---

path_asr00633.kgml: Nitrotoluene degradation
path_asr00633.kgml: Initialization took 0.15 seconds
path_asr00633.kgml: (not found)
path_asr00633.kgml: --- 0.24 seconds ---

path_asr00640.kgml: Propanoate metabolism
path_asr00640.kgml: Initialization took 5.17 seconds
path_asr00640.kgml:
path_asr00640.kgml: Found a trail of span 3 containing skipped vertices
path_asr00640.kgml: 105 -> 102 -> [111] -> 114
path_asr00640.kgml: R00931 -> R04424 -> [R04425] -> R00409
path_asr00640.kgml: asr:WL1483_2521 -> asr:WL1483_3556 -> [asr:WL1483_3119] -> asr:WL1483_3481
path_asr00640.kgml: 2.3.3.5 -> 4.2.1.79 -> [4.2.1.99] -> 4.1.3.30
path_asr00640.kgml:
path_asr00640.kgml: Found a trail of span 2 without skipping any vertex
path_asr00640.kgml: 21 -> 12
path_asr00640.kgml: R00907 -> {R00705, R00706}
path_asr00640.kgml: asr:WL1483_2465 -> {asr:WL1483_174, asr:WL1483_3111}
path_asr00640.kgml: 2.6.1.18 -> {1.2.1.18, 1.2.1.27, 1.2.1.18}
path_asr00640.kgml:
path_asr00640.kgml: Found a trail of span 2 without skipping any vertex
path_asr00640.kgml: 52 -> 68
path_asr00640.kgml: R00921 -> R01353
path_asr00640.kgml: asr:WL1483_287 -> {asr:WL1483_2377, asr:WL1483_3938}
path_asr00640.kgml: {2.3.1.222, 2.3.1.8} -> {2.7.2.1, 2.7.2.15}
path_asr00640.kgml:
path_asr00640.kgml: --- 5.80 seconds ---

path_asr00643.kgml: Styrene degradation
path_asr00643.kgml: Initialization took 0.17 seconds
path_asr00643.kgml: (not found)
path_asr00643.kgml: --- 0.28 seconds ---

path_asr00650.kgml: Butanoate metabolism
path_asr00650.kgml: Initialization took 5.47 seconds
path_asr00650.kgml:
path_asr00650.kgml: Found a trail of span 4 containing skipped vertices
path_asr00650.kgml: 54 -> [59] -> 64 -> 59 -> 61
path_asr00650.kgml: R01357 -> [R01975] -> R03026 -> R01975 -> R03276
path_asr00650.kgml: asr:WL1483_3416 -> [{asr:WL1483_2440, asr:WL1483_3914}] -> {asr:WL1483_2440, asr:WL1483_3914} -> {asr:WL1483_2440, asr:WL1483_3914} -> {asr:WL1483_2440, asr:WL1483_3914}
path_asr00650.kgml: 6.2.1.16 -> [1.1.1.35] -> 4.2.1.17 -> 1.1.1.35 -> 5.1.2.3
path_asr00650.kgml:
path_asr00650.kgml: Found a trail of span 2 without skipping any vertex
path_asr00650.kgml: 68 -> 157
path_asr00650.kgml: R01648 -> R00714
path_asr00650.kgml: asr:WL1483_1407 -> asr:WL1483_3169
path_asr00650.kgml: 2.6.1.19 -> {1.2.1.16, 1.2.1.79}
path_asr00650.kgml:
path_asr00650.kgml: Found a trail of span 2 without skipping any vertex
path_asr00650.kgml: 68 -> 78
path_asr00650.kgml: R01648 -> {R00713, R00714}
path_asr00650.kgml: asr:WL1483_1407 -> asr:WL1483_3169
path_asr00650.kgml: 2.6.1.19 -> {1.2.1.16, 1.2.1.24, 1.2.1.16, 1.2.1.79}
path_asr00650.kgml:
path_asr00650.kgml: Found a trail of span 2 without skipping any vertex
path_asr00650.kgml: 151 -> 86
path_asr00650.kgml: R00226 -> R02948
path_asr00650.kgml: {asr:WL1483_1907, asr:WL1483_1976, asr:WL1483_218, asr:WL1483_248, asr:WL1483_3006, asr:WL1483_793} -> asr:WL1483_3191
path_asr00650.kgml: 2.2.1.6 -> 4.1.1.5
path_asr00650.kgml:
path_asr00650.kgml: --- 6.32 seconds ---

path_asr00660.kgml: C5-Branched dibasic acid metabolism
path_asr00660.kgml: Initialization took 0.79 seconds
path_asr00660.kgml:
path_asr00660.kgml: Found a trail of span 3 without skipping any vertex
path_asr00660.kgml: 31 -> 96 -> 97
path_asr00660.kgml: R03896 -> R03898 -> R00994
path_asr00660.kgml: {asr:WL1483_3392, asr:WL1483_732} -> {asr:WL1483_3392, asr:WL1483_732} -> asr:WL1483_903
path_asr00660.kgml: 4.2.1.35 -> 4.2.1.35 -> 1.1.1.85
path_asr00660.kgml:
path_asr00660.kgml: Found a trail of span 2 without skipping any vertex
path_asr00660.kgml: 44 -> 45
path_asr00660.kgml: R00226 -> R02948
path_asr00660.kgml: {asr:WL1483_1907, asr:WL1483_1976, asr:WL1483_218, asr:WL1483_248, asr:WL1483_3006, asr:WL1483_793} -> asr:WL1483_3191
path_asr00660.kgml: 2.2.1.6 -> 4.1.1.5
path_asr00660.kgml:
path_asr00660.kgml: --- 1.08 seconds ---

path_asr00670.kgml: One carbon pool by folate
path_asr00670.kgml: Initialization took 1.57 seconds
path_asr00670.kgml: (not found)
path_asr00670.kgml: --- 2.36 seconds ---

path_asr00680.kgml: Methane metabolism
path_asr00680.kgml: Initialization took 3.29 seconds
path_asr00680.kgml:
path_asr00680.kgml: Found a trail of span 2 without skipping any vertex
path_asr00680.kgml: 203 -> 204
path_asr00680.kgml: R00315 -> R00230
path_asr00680.kgml: {asr:WL1483_2377, asr:WL1483_3938} -> asr:WL1483_287
path_asr00680.kgml: {2.7.2.1, 2.7.2.15} -> 2.3.1.8
path_asr00680.kgml:
path_asr00680.kgml: --- 3.54 seconds ---

path_asr00730.kgml: Thiamine metabolism
path_asr00730.kgml: Initialization took 1.36 seconds
path_asr00730.kgml:
path_asr00730.kgml: Found a trail of span 3 without skipping any vertex
path_asr00730.kgml: 94 -> 75 -> 97
path_asr00730.kgml: R03472 -> R04509 -> R10712
path_asr00730.kgml: asr:WL1483_2911 -> asr:WL1483_1995 -> asr:WL1483_1995
path_asr00730.kgml: 4.1.99.17 -> 2.7.4.7 -> 2.5.1.3
path_asr00730.kgml:
path_asr00730.kgml: Found a trail of span 3 without skipping any vertex
path_asr00730.kgml: 94 -> 75 -> 93
path_asr00730.kgml: R03472 -> R04509 -> R03223
path_asr00730.kgml: asr:WL1483_2911 -> asr:WL1483_1995 -> asr:WL1483_1995
path_asr00730.kgml: 4.1.99.17 -> 2.7.4.7 -> 2.5.1.3
path_asr00730.kgml:
path_asr00730.kgml: Found a trail of span 2 containing skipped vertices
path_asr00730.kgml: 94 -> [75] -> 97
path_asr00730.kgml: R03472 -> [R04509] -> R10712
path_asr00730.kgml: asr:WL1483_2911 -> [asr:WL1483_1995] -> asr:WL1483_1995
path_asr00730.kgml: 4.1.99.17 -> [2.7.4.7] -> 2.5.1.3
path_asr00730.kgml:
path_asr00730.kgml: Found a trail of span 2 containing skipped vertices
path_asr00730.kgml: 94 -> [75] -> 93
path_asr00730.kgml: R03472 -> [R04509] -> R03223
path_asr00730.kgml: asr:WL1483_2911 -> [asr:WL1483_1995] -> asr:WL1483_1995
path_asr00730.kgml: 4.1.99.17 -> [2.7.4.7] -> 2.5.1.3
path_asr00730.kgml:
path_asr00730.kgml: Found a trail of span 2 without skipping any vertex
path_asr00730.kgml: 91 -> 69
path_asr00730.kgml: R10246 -> R10247
path_asr00730.kgml: asr:WL1483_2883 -> asr:WL1483_3345
path_asr00730.kgml: 4.1.99.19 -> 2.8.1.10
path_asr00730.kgml:
path_asr00730.kgml: Found a trail of span 2 containing skipped vertices
path_asr00730.kgml: 73 -> [71] -> 69
path_asr00730.kgml: R07459 -> [R07461] -> R10247
path_asr00730.kgml: asr:WL1483_1377 -> [asr:WL1483_3428] -> asr:WL1483_3345
path_asr00730.kgml: {2.7.7.73, 2.7.7.80} -> [{2.8.1.11, 2.8.1.4}] -> 2.8.1.10
path_asr00730.kgml: Skipped genes: asr:WL1483_1084
path_asr00730.kgml:
path_asr00730.kgml: --- 2.34 seconds ---

path_asr00740.kgml: Riboflavin metabolism
path_asr00740.kgml: Initialization took 0.71 seconds
path_asr00740.kgml:
path_asr00740.kgml: Found a trail of span 4 containing skipped vertices
path_asr00740.kgml: 39 -> 40 -> [43] -> 41 -> 42
path_asr00740.kgml: R03459 -> R03458 -> [R07280] -> R04457 -> R00066
path_asr00740.kgml: asr:WL1483_2121 -> asr:WL1483_2121 -> [asr:WL1483_2905] -> asr:WL1483_3012 -> {asr:WL1483_2339, asr:WL1483_3105}
path_asr00740.kgml: 3.5.4.26 -> 1.1.1.193 -> [3.1.3.104] -> 2.5.1.78 -> 2.5.1.9
path_asr00740.kgml: Skipped genes: asr:WL1483_1459
path_asr00740.kgml:
path_asr00740.kgml: --- 0.97 seconds ---

path_asr00750.kgml: Vitamin B6 metabolism
path_asr00750.kgml: Initialization took 0.40 seconds
path_asr00750.kgml: (not found)
path_asr00750.kgml: --- 0.49 seconds ---

path_asr00760.kgml: Nicotinate and nicotinamide metabolism
path_asr00760.kgml: Initialization took 3.36 seconds
path_asr00760.kgml:
path_asr00760.kgml: Found a trail of span 2 without skipping any vertex
path_asr00760.kgml: 89 -> 88
path_asr00760.kgml: R01268 -> R01724
path_asr00760.kgml: asr:WL1483_2519 -> asr:WL1483_2782
path_asr00760.kgml: 3.5.1.19 -> 6.3.4.21
path_asr00760.kgml:
path_asr00760.kgml: --- 3.77 seconds ---

path_asr00770.kgml: Pantothenate and CoA biosynthesis
path_asr00770.kgml: Initialization took 2.16 seconds
path_asr00770.kgml:
path_asr00770.kgml: Found a trail of span 3 containing skipped vertices
path_asr00770.kgml: 82 -> [81] -> 80 -> 85
path_asr00770.kgml: R00006 -> [R03051] -> R01209 -> R01214
path_asr00770.kgml: {asr:WL1483_1907, asr:WL1483_1976, asr:WL1483_218, asr:WL1483_248, asr:WL1483_3006, asr:WL1483_793} -> [asr:WL1483_4] -> asr:WL1483_2083 -> asr:WL1483_2300
path_asr00770.kgml: 2.2.1.6 -> [1.1.1.86] -> 4.2.1.9 -> {2.6.1.42, 2.6.1.6}
path_asr00770.kgml:
path_asr00770.kgml: Found a trail of span 3 without skipping any vertex
path_asr00770.kgml: 70 -> 67 -> 87
path_asr00770.kgml: R04231 -> R03269 -> R03035
path_asr00770.kgml: asr:WL1483_681 -> asr:WL1483_681 -> asr:WL1483_3045
path_asr00770.kgml: 6.3.2.5 -> 4.1.1.36 -> 2.7.7.3
path_asr00770.kgml:
path_asr00770.kgml: Found a trail of span 2 containing skipped vertices
path_asr00770.kgml: 70 -> [67] -> 87
path_asr00770.kgml: R04231 -> [R03269] -> R03035
path_asr00770.kgml: asr:WL1483_681 -> [asr:WL1483_681] -> asr:WL1483_3045
path_asr00770.kgml: 6.3.2.5 -> [4.1.1.36] -> 2.7.7.3
path_asr00770.kgml:
path_asr00770.kgml: Found a trail of span 2 containing skipped vertices
path_asr00770.kgml: 78 -> [77] -> 76
path_asr00770.kgml: R01226 -> [R02472] -> R02473
path_asr00770.kgml: asr:WL1483_2106 -> [asr:WL1483_90] -> asr:WL1483_1752
path_asr00770.kgml: 2.1.2.11 -> [1.1.1.169] -> 6.3.2.1
path_asr00770.kgml:
path_asr00770.kgml: --- 2.75 seconds ---

path_asr00780.kgml: Biotin metabolism
path_asr00780.kgml: Initialization took 1.57 seconds
path_asr00780.kgml:
path_asr00780.kgml: Found a trail of span 3 containing skipped vertices
path_asr00780.kgml: 34 -> [32] -> 31 -> 30
path_asr00780.kgml: R03210 -> [R03231] -> R03182 -> R01078
path_asr00780.kgml: asr:WL1483_4066 -> [asr:WL1483_2841] -> asr:WL1483_380 -> asr:WL1483_3465
path_asr00780.kgml: 2.3.1.47 -> [2.6.1.62] -> 6.3.3.3 -> 2.8.1.6
path_asr00780.kgml: Skipped genes: asr:WL1483_2156
path_asr00780.kgml:
path_asr00780.kgml: Found a trail of span 3 containing skipped vertices
path_asr00780.kgml: 45 -> [32] -> 31 -> 30
path_asr00780.kgml: R10124 -> [R03231] -> R03182 -> R01078
path_asr00780.kgml: asr:WL1483_4066 -> [asr:WL1483_2841] -> asr:WL1483_380 -> asr:WL1483_3465
path_asr00780.kgml: 2.3.1.47 -> [2.6.1.62] -> 6.3.3.3 -> 2.8.1.6
path_asr00780.kgml: Skipped genes: asr:WL1483_2156
path_asr00780.kgml:
path_asr00780.kgml: Found a trail of span 2 containing skipped vertices
path_asr00780.kgml: 94 -> 53
path_asr00780.kgml: R10115 -> R10116
path_asr00780.kgml: {asr:WL1483_2795, asr:WL1483_3940} -> {asr:WL1483_1662, asr:WL1483_2244, asr:WL1483_2646, asr:WL1483_2769}
path_asr00780.kgml: {2.3.1.179, 2.3.1.41} -> 1.1.1.100
path_asr00780.kgml: Skipped genes: asr:WL1483_3404
path_asr00780.kgml:
path_asr00780.kgml: Found a trail of span 2 containing skipped vertices
path_asr00780.kgml: 95 -> 53
path_asr00780.kgml: R10115 -> R10116
path_asr00780.kgml: {asr:WL1483_1147, asr:WL1483_2850} -> {asr:WL1483_1662, asr:WL1483_2244, asr:WL1483_2646, asr:WL1483_2769}
path_asr00780.kgml: {2.3.1.179, 2.3.1.41} -> 1.1.1.100
path_asr00780.kgml: Skipped genes: asr:WL1483_2040
path_asr00780.kgml:
path_asr00780.kgml: Found a trail of span 2 containing skipped vertices
path_asr00780.kgml: 64 -> 67
path_asr00780.kgml: R10119 -> R10120
path_asr00780.kgml: {asr:WL1483_2795, asr:WL1483_3940} -> {asr:WL1483_1662, asr:WL1483_2244, asr:WL1483_2646, asr:WL1483_2769}
path_asr00780.kgml: {2.3.1.179, 2.3.1.41} -> 1.1.1.100
path_asr00780.kgml: Skipped genes: asr:WL1483_3404
path_asr00780.kgml:
path_asr00780.kgml: Found a trail of span 2 containing skipped vertices
path_asr00780.kgml: 74 -> 67
path_asr00780.kgml: R10119 -> R10120
path_asr00780.kgml: {asr:WL1483_1147, asr:WL1483_2850} -> {asr:WL1483_1662, asr:WL1483_2244, asr:WL1483_2646, asr:WL1483_2769}
path_asr00780.kgml: {2.3.1.179, 2.3.1.41} -> 1.1.1.100
path_asr00780.kgml: Skipped genes: asr:WL1483_2040
path_asr00780.kgml:
path_asr00780.kgml: --- 2.27 seconds ---

path_asr00785.kgml: Lipoic acid metabolism
path_asr00785.kgml: Initialization took 0.05 seconds
path_asr00785.kgml:
path_asr00785.kgml: Found a trail of span 2 without skipping any vertex
path_asr00785.kgml: 5 -> 6
path_asr00785.kgml: R07768 -> R07769
path_asr00785.kgml: asr:WL1483_3943 -> asr:WL1483_3805
path_asr00785.kgml: 2.8.1.8 -> 2.3.1.181
path_asr00785.kgml:
path_asr00785.kgml: Found a trail of span 2 without skipping any vertex
path_asr00785.kgml: 11 -> 10
path_asr00785.kgml: R07766 -> R07767
path_asr00785.kgml: asr:WL1483_3805 -> asr:WL1483_3943
path_asr00785.kgml: 2.3.1.181 -> 2.8.1.8
path_asr00785.kgml:
path_asr00785.kgml: --- 0.27 seconds ---

path_asr00790.kgml: Folate biosynthesis
path_asr00790.kgml: Initialization took 5.78 seconds
path_asr00790.kgml:
path_asr00790.kgml: Found a trail of span 3 without skipping any vertex
path_asr00790.kgml: 171 -> 75 -> 74
path_asr00790.kgml: R11073 -> R03504 -> R03503
path_asr00790.kgml: asr:WL1483_406 -> asr:WL1483_406 -> {asr:WL1483_179, asr:WL1483_4106, asr:WL1483_445}
path_asr00790.kgml: 5.1.99.8 -> 4.1.2.25 -> 2.7.6.3
path_asr00790.kgml:
path_asr00790.kgml: Found a trail of span 3 containing skipped vertices
path_asr00790.kgml: 117 -> 94 -> 118
path_asr00790.kgml: R11372 -> R09395 -> R09726
path_asr00790.kgml: asr:WL1483_1332 -> asr:WL1483_61 -> {asr:WL1483_1353, asr:WL1483_880}
path_asr00790.kgml: 4.6.1.17 -> 2.8.1.12 -> 2.7.7.75
path_asr00790.kgml: Skipped genes: asr:WL1483_1939
path_asr00790.kgml:
path_asr00790.kgml: Found a trail of span 2 without skipping any vertex
path_asr00790.kgml: 122 -> 126
path_asr00790.kgml: R09735 -> R11581
path_asr00790.kgml: {asr:WL1483_1548, asr:WL1483_1932, asr:WL1483_2535} -> asr:WL1483_3172
path_asr00790.kgml: 2.10.1.1 -> 2.7.7.77
path_asr00790.kgml:
path_asr00790.kgml: Found a trail of span 2 without skipping any vertex
path_asr00790.kgml: 161 -> 136
path_asr00790.kgml: R07211 -> R04734
path_asr00790.kgml: asr:WL1483_3766 -> asr:WL1483_4423
path_asr00790.kgml: 1.14.16.1 -> 4.2.1.96
path_asr00790.kgml:
path_asr00790.kgml: Found a trail of span 2 without skipping any vertex
path_asr00790.kgml: 102 -> 103
path_asr00790.kgml: R10002 -> R09978
path_asr00790.kgml: asr:WL1483_2052 -> asr:WL1483_493
path_asr00790.kgml: 4.3.99.3 -> 6.3.4.20
path_asr00790.kgml:
path_asr00790.kgml: Found a trail of span 2 containing skipped vertices
path_asr00790.kgml: 171 -> [75] -> 74
path_asr00790.kgml: R11073 -> [R03504] -> R03503
path_asr00790.kgml: asr:WL1483_406 -> [asr:WL1483_406] -> {asr:WL1483_179, asr:WL1483_4106, asr:WL1483_445}
path_asr00790.kgml: 5.1.99.8 -> [4.1.2.25] -> 2.7.6.3
path_asr00790.kgml:
path_asr00790.kgml: Found a trail of span 2 containing skipped vertices
path_asr00790.kgml: 117 -> [94] -> 118
path_asr00790.kgml: R11372 -> [R09395] -> R09726
path_asr00790.kgml: asr:WL1483_1332 -> [asr:WL1483_61] -> {asr:WL1483_1353, asr:WL1483_880}
path_asr00790.kgml: 4.6.1.17 -> [2.8.1.12] -> 2.7.7.75
path_asr00790.kgml:
path_asr00790.kgml: --- 7.26 seconds ---

path_asr00860.kgml: Porphyrin and chlorophyll metabolism
path_asr00860.kgml: Initialization took 3.27 seconds
path_asr00860.kgml:
path_asr00860.kgml: Found a trail of span 3 without skipping any vertex
path_asr00860.kgml: 273 -> 270 -> 271
path_asr00860.kgml: R00084 -> R03165 -> R03194
path_asr00860.kgml: asr:WL1483_1680 -> asr:WL1483_216 -> {asr:WL1483_1026, asr:WL1483_496, asr:WL1483_662}
path_asr00860.kgml: 2.5.1.61 -> 4.2.1.75 -> 2.1.1.107
path_asr00860.kgml:
path_asr00860.kgml: Found a trail of span 2 without skipping any vertex
path_asr00860.kgml: 262 -> 314
path_asr00860.kgml: R07411 -> R07412
path_asr00860.kgml: {asr:WL1483_1111, asr:WL1483_462} -> asr:WL1483_4303
path_asr00860.kgml: 2.5.1.141 -> ?
path_asr00860.kgml:
path_asr00860.kgml: Found a trail of span 2 containing skipped vertices
path_asr00860.kgml: 273 -> [270] -> 271
path_asr00860.kgml: R00084 -> [R03165] -> R03194
path_asr00860.kgml: asr:WL1483_1680 -> [asr:WL1483_216] -> {asr:WL1483_1026, asr:WL1483_496, asr:WL1483_662}
path_asr00860.kgml: 2.5.1.61 -> [4.2.1.75] -> 2.1.1.107
path_asr00860.kgml: Skipped genes: asr:WL1483_216
path_asr00860.kgml:
path_asr00860.kgml: --- 3.82 seconds ---

path_asr00900.kgml: Terpenoid backbone biosynthesis
path_asr00900.kgml: Initialization took 0.87 seconds
path_asr00900.kgml:
path_asr00900.kgml: Found a trail of span 2 containing skipped vertices
path_asr00900.kgml: 66 -> [67] -> 68
path_asr00900.kgml: R05633 -> [R05634] -> R05637
path_asr00900.kgml: asr:WL1483_3050 -> [asr:WL1483_1196] -> asr:WL1483_2947
path_asr00900.kgml: 2.7.7.60 -> [2.7.1.148] -> 4.6.1.12
path_asr00900.kgml:
path_asr00900.kgml: --- 1.11 seconds ---

path_asr00903.kgml: Limonene and pinene degradation
path_asr00903.kgml: Initialization took 0.11 seconds
path_asr00903.kgml: (not found)
path_asr00903.kgml: --- 0.21 seconds ---

path_asr00910.kgml: Nitrogen metabolism
path_asr00910.kgml: Initialization took 3.22 seconds
path_asr00910.kgml: (not found)
path_asr00910.kgml: --- 3.32 seconds ---

path_asr00920.kgml: Sulfur metabolism
path_asr00920.kgml: Initialization took 1.19 seconds
path_asr00920.kgml:
path_asr00920.kgml: Found a trail of span 2 containing skipped vertices
path_asr00920.kgml: 160 -> 159
path_asr00920.kgml: R00529 -> R00509
path_asr00920.kgml: {asr:WL1483_2358, asr:WL1483_2805} -> asr:WL1483_4051
path_asr00920.kgml: 2.7.7.4 -> 2.7.1.25
path_asr00920.kgml: Skipped genes: asr:WL1483_4095
path_asr00920.kgml:
path_asr00920.kgml: Found a trail of span 2 containing skipped vertices
path_asr00920.kgml: 42 -> 39
path_asr00920.kgml: R00529 -> R00509
path_asr00920.kgml: {asr:WL1483_2358, asr:WL1483_2805} -> asr:WL1483_4051
path_asr00920.kgml: 2.7.7.4 -> 2.7.1.25
path_asr00920.kgml: Skipped genes: asr:WL1483_4095
path_asr00920.kgml:
path_asr00920.kgml: Found a trail of span 2 without skipping any vertex
path_asr00920.kgml: 48 -> 31
path_asr00920.kgml: R02021 -> R00858
path_asr00920.kgml: asr:WL1483_3499 -> {asr:WL1483_3663, asr:WL1483_968}
path_asr00920.kgml: 1.8.4.8 -> 1.8.1.2
path_asr00920.kgml:
path_asr00920.kgml: --- 1.70 seconds ---

path_asr00930.kgml: Caprolactam degradation
path_asr00930.kgml: Initialization took 0.10 seconds
path_asr00930.kgml: (not found)
path_asr00930.kgml: --- 0.19 seconds ---

path_asr00970.kgml: Aminoacyl-tRNA biosynthesis
path_asr00970.kgml: Initialization took 4.56 seconds
path_asr00970.kgml: (not found)
path_asr00970.kgml: --- 4.66 seconds ---

path_asr01040.kgml: Biosynthesis of unsaturated fatty acids
path_asr01040.kgml: Initialization took 0.63 seconds
path_asr01040.kgml: (not found)
path_asr01040.kgml: --- 0.73 seconds ---

path_asr01053.kgml: Biosynthesis of siderophore group nonribosomal peptides
path_asr01053.kgml: Initialization took 0.25 seconds
path_asr01053.kgml:
path_asr01053.kgml: Found a trail of span 4 containing skipped vertices
path_asr01053.kgml: 20 -> 43 -> 18 -> 64
path_asr01053.kgml: R01717 -> R03037 -> R01505 -> R07644
path_asr01053.kgml: {asr:WL1483_1613, asr:WL1483_2668} -> asr:WL1483_37 -> asr:WL1483_3408 -> {asr:WL1483_37, asr:WL1483_3982, asr:WL1483_673}
path_asr01053.kgml: 5.4.4.2 -> 3.3.2.1 -> 1.3.1.28 -> 6.3.2.14
path_asr01053.kgml: Skipped genes: asr:WL1483_4302
path_asr01053.kgml:
path_asr01053.kgml: Found a trail of span 3 containing skipped vertices
path_asr01053.kgml: 20 -> 43 -> [18] -> 64
path_asr01053.kgml: R01717 -> R03037 -> [R01505] -> R07644
path_asr01053.kgml: {asr:WL1483_1613, asr:WL1483_2668} -> asr:WL1483_37 -> [asr:WL1483_3408] -> {asr:WL1483_37, asr:WL1483_3982, asr:WL1483_673}
path_asr01053.kgml: 5.4.4.2 -> 3.3.2.1 -> [1.3.1.28] -> 6.3.2.14
path_asr01053.kgml:
path_asr01053.kgml: Found a trail of span 3 containing skipped vertices
path_asr01053.kgml: 20 -> [43] -> 18 -> 64
path_asr01053.kgml: R01717 -> [R03037] -> R01505 -> R07644
path_asr01053.kgml: {asr:WL1483_1613, asr:WL1483_2668} -> [asr:WL1483_37] -> asr:WL1483_3408 -> {asr:WL1483_37, asr:WL1483_3982, asr:WL1483_673}
path_asr01053.kgml: 5.4.4.2 -> [3.3.2.1] -> 1.3.1.28 -> 6.3.2.14
path_asr01053.kgml: Skipped genes: asr:WL1483_4302
path_asr01053.kgml:
path_asr01053.kgml: --- 0.77 seconds ---

path_asr01054.kgml: Nonribosomal peptide structures
path_asr01054.kgml: Initialization took 0.10 seconds
path_asr01054.kgml: (not found)
path_asr01054.kgml: --- 0.20 seconds ---

--- 408.99 seconds ---
