# Supplementary material for: CoMetGeNe: mining conserved neighborhood patterns in metabolic and genomic contexts
Source: BMC Bioinformatics. 2019 Jan 10;20:19. doi: 10.1186/s12859-018-2542-2 (PMC6327494; doi:10.1186/s12859-018-2542-2)
Supplement: Supplementary file 14 — Trail finding results for completely assembled representative bacterial genomes present in NCBI Genomes. Of the 1,545 fully assembled representative bacterial genomes in NCBI, corresponding entries have been identified in KEGG for 1,467 species, for which trail finding has been performed for all combinations of gap parameters δG and δD ranging from 0 to 3. This additional file is available from https://doi.org/10.6084/m9.figshare.7288769. (GZ 178,532 kb) [file 12859_2018_2542_MOESM14_ESM.gz › results/mrd_dG2_dD3.hnet]

--- delta_G = 2, delta_D = 3 ---

path_mrd00010.kgml: Glycolysis / Gluconeogenesis
path_mrd00010.kgml: Initialization took 4.24 seconds
path_mrd00010.kgml:
path_mrd00010.kgml: Found a trail of span 5 containing skipped vertices
path_mrd00010.kgml: 55 -> [53 -> 48 -> 49] -> 50 -> [75 -> 49] -> 48 -> [49 -> 50] -> 75 -> 49
path_mrd00010.kgml: R00658 -> [R00200 -> R00014 -> R03270] -> R02569 -> [R07618 -> R03270] -> R00014 -> [R03270 -> R02569] -> R07618 -> R03270
path_mrd00010.kgml: mrd:Mrad2831_0984 -> [{mrd:Mrad2831_0128, mrd:Mrad2831_3358} -> {mrd:Mrad2831_0988, mrd:Mrad2831_0989, mrd:Mrad2831_5613} -> {mrd:Mrad2831_0988, mrd:Mrad2831_0989, mrd:Mrad2831_5613}] -> {mrd:Mrad2831_0992, mrd:Mrad2831_5612} -> [{mrd:Mrad2831_0926, mrd:Mrad2831_0994, mrd:Mrad2831_3724, mrd:Mrad2831_5611} -> {mrd:Mrad2831_0988, mrd:Mrad2831_0989, mrd:Mrad2831_5613}] -> {mrd:Mrad2831_0988, mrd:Mrad2831_0989, mrd:Mrad2831_5613} -> [{mrd:Mrad2831_0988, mrd:Mrad2831_0989, mrd:Mrad2831_5613} -> {mrd:Mrad2831_0992, mrd:Mrad2831_5612}] -> {mrd:Mrad2831_0926, mrd:Mrad2831_0994, mrd:Mrad2831_3724, mrd:Mrad2831_5611} -> {mrd:Mrad2831_0988, mrd:Mrad2831_0989, mrd:Mrad2831_5613}
path_mrd00010.kgml: 4.2.1.11 -> [2.7.1.40 -> {1.2.4.1, 2.2.1.6, 4.1.1.1} -> 1.2.4.1] -> 2.3.1.12 -> [1.8.1.4 -> 1.2.4.1] -> {1.2.4.1, 2.2.1.6, 4.1.1.1} -> [1.2.4.1 -> 2.3.1.12] -> 1.8.1.4 -> 1.2.4.1
path_mrd00010.kgml: Skipped genes: mrd:Mrad2831_0987, mrd:Mrad2831_0991, mrd:Mrad2831_0990, mrd:Mrad2831_0993
path_mrd00010.kgml:
path_mrd00010.kgml: Found a trail of span 3 containing skipped vertices
path_mrd00010.kgml: 76 -> [57] -> 14 -> 57
path_mrd00010.kgml: R01512 -> [R01061] -> R01070 -> R01061
path_mrd00010.kgml: mrd:Mrad2831_0158 -> [mrd:Mrad2831_0160] -> {mrd:Mrad2831_0156, mrd:Mrad2831_1112} -> mrd:Mrad2831_0160
path_mrd00010.kgml: 2.7.2.3 -> [{1.2.1.12, 1.2.1.59}] -> 4.1.2.13 -> {1.2.1.12, 1.2.1.59}
path_mrd00010.kgml: Skipped genes: mrd:Mrad2831_0159, mrd:Mrad2831_0157
path_mrd00010.kgml:
path_mrd00010.kgml: --- 14.57 seconds ---

path_mrd00040.kgml: Pentose and glucuronate interconversions
path_mrd00040.kgml: Initialization took 0.25 seconds
path_mrd00040.kgml: (not found)
path_mrd00040.kgml: --- 0.31 seconds ---

path_mrd00051.kgml: Fructose and mannose metabolism
path_mrd00051.kgml: Initialization took 0.85 seconds
path_mrd00051.kgml: (not found)
path_mrd00051.kgml: --- 0.94 seconds ---

path_mrd00052.kgml: Galactose metabolism
path_mrd00052.kgml: Initialization took 0.55 seconds
path_mrd00052.kgml:
path_mrd00052.kgml: Found a trail of span 2 without skipping any vertex
path_mrd00052.kgml: 83 -> 59
path_mrd00052.kgml: R03387 -> R01064
path_mrd00052.kgml: mrd:Mrad2831_0054 -> mrd:Mrad2831_0053
path_mrd00052.kgml: {2.7.1.178, 2.7.1.58} -> {4.1.2.21, 4.1.2.55}
path_mrd00052.kgml:
path_mrd00052.kgml: --- 0.67 seconds ---

path_mrd00053.kgml: Ascorbate and aldarate metabolism
path_mrd00053.kgml: Initialization took 0.80 seconds
path_mrd00053.kgml:
path_mrd00053.kgml: Found a trail of span 3 containing skipped vertices
path_mrd00053.kgml: 90 -> 99 -> [90] -> 93
path_mrd00053.kgml: R02752 -> R08056 -> [R02752] -> R02279
path_mrd00053.kgml: mrd:Mrad2831_5152 -> mrd:Mrad2831_5152 -> [mrd:Mrad2831_5152] -> mrd:Mrad2831_5150
path_mrd00053.kgml: 4.2.1.40 -> 4.2.1.40 -> [4.2.1.40] -> 4.2.1.41
path_mrd00053.kgml: Skipped genes: mrd:Mrad2831_5151
path_mrd00053.kgml:
path_mrd00053.kgml: --- 0.95 seconds ---

path_mrd00072.kgml: Synthesis and degradation of ketone bodies
path_mrd00072.kgml: Initialization took 0.34 seconds
path_mrd00072.kgml: (not found)
path_mrd00072.kgml: --- 0.41 seconds ---

path_mrd00130.kgml: Ubiquinone and other terpenoid-quinone biosynthesis
path_mrd00130.kgml: Initialization took 0.40 seconds
path_mrd00130.kgml: (not found)
path_mrd00130.kgml: --- 0.46 seconds ---

path_mrd00190.kgml: Oxidative phosphorylation
path_mrd00190.kgml: Initialization took 10.77 seconds
path_mrd00190.kgml: (not found)
path_mrd00190.kgml: --- 10.83 seconds ---

path_mrd00220.kgml: Arginine biosynthesis
path_mrd00220.kgml: Initialization took 1.85 seconds
path_mrd00220.kgml:
path_mrd00220.kgml: Found a trail of span 2 containing skipped vertices
path_mrd00220.kgml: 52 -> [55] -> 44
path_mrd00220.kgml: R02283 -> [R02282] -> R01398
path_mrd00220.kgml: mrd:Mrad2831_2318 -> [mrd:Mrad2831_4942] -> mrd:Mrad2831_2317
path_mrd00220.kgml: 2.6.1.11 -> [2.3.1.35] -> 2.1.3.3
path_mrd00220.kgml:
path_mrd00220.kgml: --- 2.06 seconds ---

path_mrd00230.kgml: Purine metabolism
path_mrd00230.kgml: Initialization took 23.69 seconds
path_mrd00230.kgml:
path_mrd00230.kgml: Found a trail of span 3 containing skipped vertices
path_mrd00230.kgml: 166 -> [165 -> 169 -> 184] -> 183 -> [188 -> 200 -> 209] -> 184
path_mrd00230.kgml: R04559 -> [R04560 -> R01127 -> R01135] -> R01083 -> [R00190 -> R01244 -> R01132] -> R01135
path_mrd00230.kgml: mrd:Mrad2831_5635 -> [mrd:Mrad2831_5593 -> mrd:Mrad2831_5593 -> mrd:Mrad2831_5638] -> mrd:Mrad2831_5635 -> [mrd:Mrad2831_3506 -> mrd:Mrad2831_2849 -> mrd:Mrad2831_3996] -> mrd:Mrad2831_5638
path_mrd00230.kgml: 4.3.2.2 -> [2.1.2.3 -> 3.5.4.10 -> 6.3.4.4] -> 4.3.2.2 -> [{2.4.2.7, 2.4.2.8} -> 3.5.4.2 -> 2.4.2.8] -> 6.3.4.4
path_mrd00230.kgml: Skipped genes: mrd:Mrad2831_5637, mrd:Mrad2831_5636
path_mrd00230.kgml:
path_mrd00230.kgml: Found a trail of span 2 without skipping any vertex
path_mrd00230.kgml: 427 -> 428
path_mrd00230.kgml: R07404 -> R07405
path_mrd00230.kgml: mrd:Mrad2831_1063 -> mrd:Mrad2831_1064
path_mrd00230.kgml: 6.3.4.18 -> 5.4.99.18
path_mrd00230.kgml:
path_mrd00230.kgml: Found a trail of span 2 without skipping any vertex
path_mrd00230.kgml: 244 -> 245
path_mrd00230.kgml: R00441 -> R00429
path_mrd00230.kgml: {mrd:Mrad2831_1895, mrd:Mrad2831_2191, mrd:Mrad2831_3838, mrd:Mrad2831_3839} -> mrd:Mrad2831_1894
path_mrd00230.kgml: {2.7.7.48, 2.7.7.6} -> 2.7.6.5
path_mrd00230.kgml:
path_mrd00230.kgml: Found a trail of span 2 without skipping any vertex
path_mrd00230.kgml: 143 -> 223
path_mrd00230.kgml: R05554 -> R00776
path_mrd00230.kgml: mrd:Mrad2831_3011 -> mrd:Mrad2831_3010
path_mrd00230.kgml: 3.5.3.26 -> 4.3.2.3
path_mrd00230.kgml:
path_mrd00230.kgml: Found a trail of span 2 containing skipped vertices
path_mrd00230.kgml: 163 -> [260] -> 164
path_mrd00230.kgml: R04325 -> [R04463] -> R04208
path_mrd00230.kgml: mrd:Mrad2831_0490 -> [{mrd:Mrad2831_1127, mrd:Mrad2831_4360, mrd:Mrad2831_4361}] -> mrd:Mrad2831_0491
path_mrd00230.kgml: 2.1.2.2 -> [6.3.5.3] -> 6.3.3.1
path_mrd00230.kgml:
path_mrd00230.kgml: Found a trail of span 2 without skipping any vertex
path_mrd00230.kgml: 258 -> 259
path_mrd00230.kgml: R01768 -> R02103
path_mrd00230.kgml: {mrd:Mrad2831_1354, mrd:Mrad2831_1529, mrd:Mrad2831_1530, mrd:Mrad2831_1531, mrd:Mrad2831_4261, mrd:Mrad2831_4262, mrd:Mrad2831_4263, mrd:Mrad2831_4484, mrd:Mrad2831_4485, mrd:Mrad2831_4486, mrd:Mrad2831_5459, mrd:Mrad2831_5460, mrd:Mrad2831_5461} -> {mrd:Mrad2831_1354, mrd:Mrad2831_1529, mrd:Mrad2831_1530, mrd:Mrad2831_1531, mrd:Mrad2831_4261, mrd:Mrad2831_4262, mrd:Mrad2831_4263, mrd:Mrad2831_4484, mrd:Mrad2831_4485, mrd:Mrad2831_4486, mrd:Mrad2831_5459, mrd:Mrad2831_5460, mrd:Mrad2831_5461}
path_mrd00230.kgml: 1.17.1.4 -> 1.17.1.4
path_mrd00230.kgml:
path_mrd00230.kgml: Found a trail of span 2 containing skipped vertices
path_mrd00230.kgml: 193 -> [200 -> 209 -> 205] -> 206
path_mrd00230.kgml: R00182 -> [R01244 -> R01132 -> R01130] -> {R01230, R01231}
path_mrd00230.kgml: {mrd:Mrad2831_0454, mrd:Mrad2831_1931} -> [mrd:Mrad2831_2849 -> mrd:Mrad2831_3996 -> mrd:Mrad2831_0084] -> {mrd:Mrad2831_0451, mrd:Mrad2831_5032}
path_mrd00230.kgml: 3.2.2.4 -> [3.5.4.2 -> 2.4.2.8 -> 1.1.1.205] -> {6.3.5.2, 6.3.5.2}
path_mrd00230.kgml:
path_mrd00230.kgml: --- 29.14 seconds ---

path_mrd00240.kgml: Pyrimidine metabolism
path_mrd00240.kgml: Initialization took 7.37 seconds
path_mrd00240.kgml:
path_mrd00240.kgml: Found a trail of span 4 without skipping any vertex
path_mrd00240.kgml: 259 -> 260 -> 268 -> 271
path_mrd00240.kgml: R09936 -> R09947 -> R09982 -> R09983
path_mrd00240.kgml: mrd:Mrad2831_1584 -> mrd:Mrad2831_1583 -> mrd:Mrad2831_1582 -> mrd:Mrad2831_1581
path_mrd00240.kgml: 1.14.99.46 -> 3.5.1.110 -> ? -> ?
path_mrd00240.kgml:
path_mrd00240.kgml: Found a trail of span 3 containing skipped vertices
path_mrd00240.kgml: 259 -> 260 -> [268] -> 271
path_mrd00240.kgml: R09936 -> R09947 -> [R09982] -> R09983
path_mrd00240.kgml: mrd:Mrad2831_1584 -> mrd:Mrad2831_1583 -> [mrd:Mrad2831_1582] -> mrd:Mrad2831_1581
path_mrd00240.kgml: 1.14.99.46 -> 3.5.1.110 -> [?] -> ?
path_mrd00240.kgml: Skipped genes: mrd:Mrad2831_1582
path_mrd00240.kgml:
path_mrd00240.kgml: Found a trail of span 3 containing skipped vertices
path_mrd00240.kgml: 259 -> [260] -> 268 -> 271
path_mrd00240.kgml: R09936 -> [R09947] -> R09982 -> R09983
path_mrd00240.kgml: mrd:Mrad2831_1584 -> [mrd:Mrad2831_1583] -> mrd:Mrad2831_1582 -> mrd:Mrad2831_1581
path_mrd00240.kgml: 1.14.99.46 -> [3.5.1.110] -> ? -> ?
path_mrd00240.kgml: Skipped genes: mrd:Mrad2831_1583
path_mrd00240.kgml:
path_mrd00240.kgml: Found a trail of span 3 containing skipped vertices
path_mrd00240.kgml: 150 -> [156] -> 161 -> [158] -> 157
path_mrd00240.kgml: R02098 -> [R02101] -> R02094 -> [R02093] -> R00378
path_mrd00240.kgml: mrd:Mrad2831_1508 -> [mrd:Mrad2831_4525] -> mrd:Mrad2831_1508 -> [mrd:Mrad2831_0488] -> {mrd:Mrad2831_0010, mrd:Mrad2831_1509, mrd:Mrad2831_2034, mrd:Mrad2831_2239, mrd:Mrad2831_3108, mrd:Mrad2831_3142, mrd:Mrad2831_3536, mrd:Mrad2831_4096, mrd:Mrad2831_4282, mrd:Mrad2831_6467}
path_mrd00240.kgml: {2.7.4.4, 2.7.4.9} -> [2.1.1.45] -> {2.7.4.12, 2.7.4.9} -> [2.7.4.6] -> 2.7.7.7
path_mrd00240.kgml:
path_mrd00240.kgml: Found a trail of span 2 containing skipped vertices
path_mrd00240.kgml: 107 -> [124 -> 138 -> 139] -> 141
path_mrd00240.kgml: {R00571, R00573} -> [R00570 -> R02024 -> R02326] -> R00377
path_mrd00240.kgml: mrd:Mrad2831_3107 -> [mrd:Mrad2831_0488 -> mrd:Mrad2831_0303 -> mrd:Mrad2831_0488] -> {mrd:Mrad2831_0010, mrd:Mrad2831_1509, mrd:Mrad2831_2034, mrd:Mrad2831_2239, mrd:Mrad2831_3108, mrd:Mrad2831_3142, mrd:Mrad2831_3536, mrd:Mrad2831_4096, mrd:Mrad2831_4282, mrd:Mrad2831_6467}
path_mrd00240.kgml: {6.3.4.2, 6.3.4.2} -> [2.7.4.6 -> 1.17.4.1 -> 2.7.4.6] -> 2.7.7.7
path_mrd00240.kgml:
path_mrd00240.kgml: Found a trail of span 2 containing skipped vertices
path_mrd00240.kgml: 121 -> [102 -> 104] -> 103
path_mrd00240.kgml: R00442 -> [R00438 -> R00156] -> R00443
path_mrd00240.kgml: {mrd:Mrad2831_1895, mrd:Mrad2831_2191, mrd:Mrad2831_3838, mrd:Mrad2831_3839} -> [mrd:Mrad2831_0939 -> mrd:Mrad2831_0488] -> {mrd:Mrad2831_1895, mrd:Mrad2831_2191, mrd:Mrad2831_3838, mrd:Mrad2831_3839}
path_mrd00240.kgml: {2.7.7.48, 2.7.7.6} -> [2.7.7.8 -> 2.7.4.6] -> {2.7.7.48, 2.7.7.52, 2.7.7.6}
path_mrd00240.kgml:
path_mrd00240.kgml: Found a trail of span 2 containing skipped vertices
path_mrd00240.kgml: 101 -> [174] -> 98
path_mrd00240.kgml: R01870 -> [R01868] -> R01993
path_mrd00240.kgml: mrd:Mrad2831_5320 -> [mrd:Mrad2831_0547] -> {mrd:Mrad2831_0472, mrd:Mrad2831_4371, mrd:Mrad2831_5321, mrd:Mrad2831_5803, mrd:Mrad2831_5828}
path_mrd00240.kgml: 2.4.2.10 -> [1.3.5.2] -> 3.5.2.3
path_mrd00240.kgml:
path_mrd00240.kgml: Found a trail of span 2 containing skipped vertices
path_mrd00240.kgml: 276 -> 271
path_mrd00240.kgml: R09980 -> R09983
path_mrd00240.kgml: mrd:Mrad2831_1583 -> mrd:Mrad2831_1581
path_mrd00240.kgml: 3.5.1.110 -> ?
path_mrd00240.kgml: Skipped genes: mrd:Mrad2831_1582
path_mrd00240.kgml:
path_mrd00240.kgml: Found a trail of span 2 containing skipped vertices
path_mrd00240.kgml: 259 -> [260 -> 268] -> 271
path_mrd00240.kgml: R09936 -> [R09947 -> R09982] -> R09983
path_mrd00240.kgml: mrd:Mrad2831_1584 -> [mrd:Mrad2831_1583 -> mrd:Mrad2831_1582] -> mrd:Mrad2831_1581
path_mrd00240.kgml: 1.14.99.46 -> [3.5.1.110 -> ?] -> ?
path_mrd00240.kgml: Skipped genes: mrd:Mrad2831_1583, mrd:Mrad2831_1582
path_mrd00240.kgml:
path_mrd00240.kgml: Found a trail of span 2 without skipping any vertex
path_mrd00240.kgml: 152 -> 154
path_mrd00240.kgml: R02485 -> R02484
path_mrd00240.kgml: mrd:Mrad2831_3926 -> mrd:Mrad2831_3925
path_mrd00240.kgml: 3.5.4.5 -> {2.4.2.1, 2.4.2.2, 2.4.2.3, 2.4.2.4}
path_mrd00240.kgml:
path_mrd00240.kgml: Found a trail of span 2 containing skipped vertices
path_mrd00240.kgml: 152 -> 155
path_mrd00240.kgml: R02485 -> R02484
path_mrd00240.kgml: mrd:Mrad2831_3926 -> mrd:Mrad2831_3923
path_mrd00240.kgml: 3.5.4.5 -> {2.4.2.1, 2.4.2.2, 2.4.2.3, 2.4.2.4}
path_mrd00240.kgml: Skipped genes: mrd:Mrad2831_3925, mrd:Mrad2831_3924
path_mrd00240.kgml:
path_mrd00240.kgml: Found a trail of span 2 containing skipped vertices
path_mrd00240.kgml: 150 -> [156 -> 161 -> 158] -> 157
path_mrd00240.kgml: R02098 -> [R02101 -> R02094 -> R02093] -> R00378
path_mrd00240.kgml: mrd:Mrad2831_1508 -> [mrd:Mrad2831_4525 -> mrd:Mrad2831_1508 -> mrd:Mrad2831_0488] -> {mrd:Mrad2831_0010, mrd:Mrad2831_1509, mrd:Mrad2831_2034, mrd:Mrad2831_2239, mrd:Mrad2831_3108, mrd:Mrad2831_3142, mrd:Mrad2831_3536, mrd:Mrad2831_4096, mrd:Mrad2831_4282, mrd:Mrad2831_6467}
path_mrd00240.kgml: {2.7.4.4, 2.7.4.9} -> [2.1.1.45 -> {2.7.4.12, 2.7.4.9} -> 2.7.4.6] -> 2.7.7.7
path_mrd00240.kgml:
path_mrd00240.kgml: --- 10.00 seconds ---

path_mrd00250.kgml: Alanine, aspartate and glutamate metabolism
path_mrd00250.kgml: Initialization took 2.80 seconds
path_mrd00250.kgml:
path_mrd00250.kgml: Found a trail of span 2 containing skipped vertices
path_mrd00250.kgml: 49 -> 52
path_mrd00250.kgml: R01135 -> R01083
path_mrd00250.kgml: mrd:Mrad2831_5638 -> mrd:Mrad2831_5635
path_mrd00250.kgml: 6.3.4.4 -> 4.3.2.2
path_mrd00250.kgml: Skipped genes: mrd:Mrad2831_5637, mrd:Mrad2831_5636
path_mrd00250.kgml:
path_mrd00250.kgml: --- 2.96 seconds ---

path_mrd00261.kgml: Monobactam biosynthesis
path_mrd00261.kgml: Initialization took 0.19 seconds
path_mrd00261.kgml: (not found)
path_mrd00261.kgml: --- 0.26 seconds ---

path_mrd00270.kgml: Cysteine and methionine metabolism
path_mrd00270.kgml: Initialization took 3.50 seconds
path_mrd00270.kgml:
path_mrd00270.kgml: Found a trail of span 3 containing skipped vertices
path_mrd00270.kgml: 233 -> 235 -> 153
path_mrd00270.kgml: R05693 -> R07137 -> R07633
path_mrd00270.kgml: {mrd:Mrad2831_4214, mrd:Mrad2831_5977} -> mrd:Mrad2831_5976 -> {mrd:Mrad2831_5979, mrd:Mrad2831_5980}
path_mrd00270.kgml: 1.1.1.310 -> 1.1.1.338 -> 4.4.1.24
path_mrd00270.kgml: Skipped genes: mrd:Mrad2831_5978
path_mrd00270.kgml:
path_mrd00270.kgml: --- 3.73 seconds ---

path_mrd00280.kgml: Valine, leucine and isoleucine degradation
path_mrd00280.kgml: Initialization took 3.20 seconds
path_mrd00280.kgml:
path_mrd00280.kgml: Found a trail of span 2 containing skipped vertices
path_mrd00280.kgml: 102 -> 99
path_mrd00280.kgml: R05066 -> R00922
path_mrd00280.kgml: {mrd:Mrad2831_3250, mrd:Mrad2831_3254, mrd:Mrad2831_3782, mrd:Mrad2831_4826} -> mrd:Mrad2831_3785
path_mrd00280.kgml: {1.1.1.31, 1.1.1.35} -> 1.2.1.27
path_mrd00280.kgml: Skipped genes: mrd:Mrad2831_3784, mrd:Mrad2831_3783
path_mrd00280.kgml:
path_mrd00280.kgml: Found a trail of span 2 containing skipped vertices
path_mrd00280.kgml: 102 -> 98
path_mrd00280.kgml: R05066 -> R03869
path_mrd00280.kgml: {mrd:Mrad2831_3250, mrd:Mrad2831_3254, mrd:Mrad2831_3782, mrd:Mrad2831_4826} -> {mrd:Mrad2831_0174, mrd:Mrad2831_3253}
path_mrd00280.kgml: {1.1.1.31, 1.1.1.35} -> 1.2.1.3
path_mrd00280.kgml: Skipped genes: mrd:Mrad2831_3252, mrd:Mrad2831_3251
path_mrd00280.kgml:
path_mrd00280.kgml: --- 3.42 seconds ---

path_mrd00281.kgml: Geraniol degradation
path_mrd00281.kgml: Initialization took 0.09 seconds
path_mrd00281.kgml: (not found)
path_mrd00281.kgml: --- 0.15 seconds ---

path_mrd00290.kgml: Valine, leucine and isoleucine biosynthesis
path_mrd00290.kgml: Initialization took 1.15 seconds
path_mrd00290.kgml:
path_mrd00290.kgml: Found a trail of span 3 containing skipped vertices
path_mrd00290.kgml: 79 -> [44] -> 46 -> 44
path_mrd00290.kgml: R00226 -> [R05071] -> R04440 -> R05071
path_mrd00290.kgml: {mrd:Mrad2831_0336, mrd:Mrad2831_0899, mrd:Mrad2831_2117, mrd:Mrad2831_2397, mrd:Mrad2831_5323, mrd:Mrad2831_5324, mrd:Mrad2831_5983} -> [mrd:Mrad2831_5327] -> mrd:Mrad2831_5327 -> mrd:Mrad2831_5327
path_mrd00290.kgml: 2.2.1.6 -> [{1.1.1.86, 5.4.99.3}] -> 1.1.1.86 -> {1.1.1.86, 5.4.99.3}
path_mrd00290.kgml: Skipped genes: mrd:Mrad2831_5325, mrd:Mrad2831_5326
path_mrd00290.kgml:
path_mrd00290.kgml: Found a trail of span 3 containing skipped vertices
path_mrd00290.kgml: 47 -> 42 -> 34
path_mrd00290.kgml: R08648 -> R05069 -> R05068
path_mrd00290.kgml: {mrd:Mrad2831_0336, mrd:Mrad2831_0899, mrd:Mrad2831_2117, mrd:Mrad2831_2397, mrd:Mrad2831_5323, mrd:Mrad2831_5324, mrd:Mrad2831_5983} -> mrd:Mrad2831_5327 -> mrd:Mrad2831_5327
path_mrd00290.kgml: 2.2.1.6 -> {1.1.1.86, 5.4.99.3} -> 1.1.1.86
path_mrd00290.kgml: Skipped genes: mrd:Mrad2831_5325, mrd:Mrad2831_5326
path_mrd00290.kgml:
path_mrd00290.kgml: --- 1.37 seconds ---

path_mrd00300.kgml: Lysine biosynthesis
path_mrd00300.kgml: Initialization took 0.64 seconds
path_mrd00300.kgml:
path_mrd00300.kgml: Found a trail of span 2 without skipping any vertex
path_mrd00300.kgml: 77 -> 46
path_mrd00300.kgml: R02788 -> R04617
path_mrd00300.kgml: mrd:Mrad2831_2362 -> mrd:Mrad2831_2361
path_mrd00300.kgml: 6.3.2.13 -> 6.3.2.10
path_mrd00300.kgml:
path_mrd00300.kgml: --- 0.80 seconds ---

path_mrd00310.kgml: Lysine degradation
path_mrd00310.kgml: Initialization took 0.95 seconds
path_mrd00310.kgml:
path_mrd00310.kgml: Found a trail of span 3 containing skipped vertices
path_mrd00310.kgml: 44 -> 45 -> 56
path_mrd00310.kgml: R03026 -> R01975 -> R00238
path_mrd00310.kgml: {mrd:Mrad2831_0006, mrd:Mrad2831_3781, mrd:Mrad2831_3783} -> mrd:Mrad2831_0006 -> {mrd:Mrad2831_0003, mrd:Mrad2831_0689, mrd:Mrad2831_1059, mrd:Mrad2831_4451, mrd:Mrad2831_5118}
path_mrd00310.kgml: 4.2.1.17 -> 1.1.1.35 -> 2.3.1.9
path_mrd00310.kgml: Skipped genes: mrd:Mrad2831_0004
path_mrd00310.kgml:
path_mrd00310.kgml: Found a trail of span 2 containing skipped vertices
path_mrd00310.kgml: 44 -> [45] -> 56
path_mrd00310.kgml: R03026 -> [R01975] -> R00238
path_mrd00310.kgml: {mrd:Mrad2831_0006, mrd:Mrad2831_3781, mrd:Mrad2831_3783} -> [mrd:Mrad2831_0006] -> {mrd:Mrad2831_0003, mrd:Mrad2831_0689, mrd:Mrad2831_1059, mrd:Mrad2831_4451, mrd:Mrad2831_5118}
path_mrd00310.kgml: 4.2.1.17 -> [1.1.1.35] -> 2.3.1.9
path_mrd00310.kgml: Skipped genes: mrd:Mrad2831_0004
path_mrd00310.kgml:
path_mrd00310.kgml: Found a trail of span 2 containing skipped vertices
path_mrd00310.kgml: 55 -> 73
path_mrd00310.kgml: R01940 -> R02571
path_mrd00310.kgml: mrd:Mrad2831_0922 -> mrd:Mrad2831_0924
path_mrd00310.kgml: 1.2.4.2 -> 2.3.1.61
path_mrd00310.kgml: Skipped genes: mrd:Mrad2831_0923
path_mrd00310.kgml:
path_mrd00310.kgml: --- 1.16 seconds ---

path_mrd00311.kgml: Penicillin and cephalosporin biosynthesis
path_mrd00311.kgml: Initialization took 0.09 seconds
path_mrd00311.kgml: (not found)
path_mrd00311.kgml: --- 0.15 seconds ---

path_mrd00330.kgml: Arginine and proline metabolism
path_mrd00330.kgml: Initialization took 1.55 seconds
path_mrd00330.kgml:
path_mrd00330.kgml: Found a trail of span 2 without skipping any vertex
path_mrd00330.kgml: 216 -> 217
path_mrd00330.kgml: R00239 -> R03313
path_mrd00330.kgml: mrd:Mrad2831_0104 -> mrd:Mrad2831_0103
path_mrd00330.kgml: 2.7.2.11 -> 1.2.1.41
path_mrd00330.kgml:
path_mrd00330.kgml: --- 1.70 seconds ---

path_mrd00332.kgml: Carbapenem biosynthesis
path_mrd00332.kgml: Initialization took 0.06 seconds
path_mrd00332.kgml:
path_mrd00332.kgml: Found a trail of span 2 without skipping any vertex
path_mrd00332.kgml: 5 -> 8
path_mrd00332.kgml: R00239 -> R03313
path_mrd00332.kgml: mrd:Mrad2831_0104 -> mrd:Mrad2831_0103
path_mrd00332.kgml: 2.7.2.11 -> 1.2.1.41
path_mrd00332.kgml:
path_mrd00332.kgml: --- 0.17 seconds ---

path_mrd00340.kgml: Histidine metabolism
path_mrd00340.kgml: Initialization took 0.70 seconds
path_mrd00340.kgml:
path_mrd00340.kgml: Found a trail of span 3 containing skipped vertices
path_mrd00340.kgml: 65 -> 69 -> 63
path_mrd00340.kgml: R04640 -> R04558 -> R03457
path_mrd00340.kgml: {mrd:Mrad2831_0470, mrd:Mrad2831_0964} -> {mrd:Mrad2831_0469, mrd:Mrad2831_0471} -> mrd:Mrad2831_0467
path_mrd00340.kgml: 5.3.1.16 -> 4.3.2.10 -> 4.2.1.19
path_mrd00340.kgml: Skipped genes: mrd:Mrad2831_0468
path_mrd00340.kgml:
path_mrd00340.kgml: Found a trail of span 2 containing skipped vertices
path_mrd00340.kgml: 65 -> [69] -> 63
path_mrd00340.kgml: R04640 -> [R04558] -> R03457
path_mrd00340.kgml: {mrd:Mrad2831_0470, mrd:Mrad2831_0964} -> [{mrd:Mrad2831_0469, mrd:Mrad2831_0471}] -> mrd:Mrad2831_0467
path_mrd00340.kgml: 5.3.1.16 -> [4.3.2.10] -> 4.2.1.19
path_mrd00340.kgml: Skipped genes: mrd:Mrad2831_0469, mrd:Mrad2831_0468
path_mrd00340.kgml:
path_mrd00340.kgml: --- 0.86 seconds ---

path_mrd00350.kgml: Tyrosine metabolism
path_mrd00350.kgml: Initialization took 0.45 seconds
path_mrd00350.kgml: (not found)
path_mrd00350.kgml: --- 0.51 seconds ---

path_mrd00360.kgml: Phenylalanine metabolism
path_mrd00360.kgml: Initialization took 1.00 seconds
path_mrd00360.kgml:
path_mrd00360.kgml: Found a trail of span 2 containing skipped vertices
path_mrd00360.kgml: 84 -> [77] -> 223
path_mrd00360.kgml: R01374 -> [R00694] -> R00698
path_mrd00360.kgml: {mrd:Mrad2831_1542, mrd:Mrad2831_4821, mrd:Mrad2831_5562} -> [mrd:Mrad2831_3404] -> mrd:Mrad2831_4830
path_mrd00360.kgml: 1.4.5.1 -> [{2.6.1.1, 2.6.1.5, 2.6.1.57, 2.6.1.9}] -> 1.11.1.21
path_mrd00360.kgml: Skipped genes: mrd:Mrad2831_4822
path_mrd00360.kgml:
path_mrd00360.kgml: --- 1.12 seconds ---

path_mrd00361.kgml: Chlorocyclohexane and chlorobenzene degradation
path_mrd00361.kgml: Initialization took 0.19 seconds
path_mrd00361.kgml: (not found)
path_mrd00361.kgml: --- 0.26 seconds ---

path_mrd00362.kgml: Benzoate degradation
path_mrd00362.kgml: Initialization took 1.40 seconds
path_mrd00362.kgml:
path_mrd00362.kgml: Found a trail of span 2 containing skipped vertices
path_mrd00362.kgml: 121 -> [124] -> 127
path_mrd00362.kgml: R03026 -> [R01976] -> R00238
path_mrd00362.kgml: {mrd:Mrad2831_0006, mrd:Mrad2831_3781, mrd:Mrad2831_3783} -> [{mrd:Mrad2831_1939, mrd:Mrad2831_2962}] -> {mrd:Mrad2831_0003, mrd:Mrad2831_0689, mrd:Mrad2831_1059, mrd:Mrad2831_4451, mrd:Mrad2831_5118}
path_mrd00362.kgml: 4.2.1.17 -> [1.1.1.157] -> 2.3.1.9
path_mrd00362.kgml: Skipped genes: mrd:Mrad2831_0004
path_mrd00362.kgml:
path_mrd00362.kgml: --- 1.52 seconds ---

path_mrd00364.kgml: Fluorobenzoate degradation
path_mrd00364.kgml: Initialization took 0.09 seconds
path_mrd00364.kgml: (not found)
path_mrd00364.kgml: --- 0.15 seconds ---

path_mrd00365.kgml: Furfural degradation
path_mrd00365.kgml: Initialization took 0.09 seconds
path_mrd00365.kgml:
path_mrd00365.kgml: Found a trail of span 2 without skipping any vertex
path_mrd00365.kgml: 26 -> 29
path_mrd00365.kgml: R10858 -> R10213
path_mrd00365.kgml: mrd:Mrad2831_4733 -> mrd:Mrad2831_4732
path_mrd00365.kgml: 1.1.3.47 -> ?
path_mrd00365.kgml:
path_mrd00365.kgml: Found a trail of span 2 without skipping any vertex
path_mrd00365.kgml: 13 -> 15
path_mrd00365.kgml: R02986 -> R02987
path_mrd00365.kgml: mrd:Mrad2831_4726 -> {mrd:Mrad2831_4723, mrd:Mrad2831_4724, mrd:Mrad2831_4725}
path_mrd00365.kgml: 6.2.1.31 -> 1.3.99.8
path_mrd00365.kgml:
path_mrd00365.kgml: --- 0.28 seconds ---

path_mrd00380.kgml: Tryptophan metabolism
path_mrd00380.kgml: Initialization took 1.55 seconds
path_mrd00380.kgml:
path_mrd00380.kgml: Found a trail of span 3 containing skipped vertices
path_mrd00380.kgml: 98 -> 31 -> 97
path_mrd00380.kgml: R03026 -> R01975 -> R00238
path_mrd00380.kgml: {mrd:Mrad2831_0006, mrd:Mrad2831_3781, mrd:Mrad2831_3783} -> mrd:Mrad2831_0006 -> {mrd:Mrad2831_0003, mrd:Mrad2831_0689, mrd:Mrad2831_1059, mrd:Mrad2831_4451, mrd:Mrad2831_5118}
path_mrd00380.kgml: 4.2.1.17 -> 1.1.1.35 -> 2.3.1.9
path_mrd00380.kgml: Skipped genes: mrd:Mrad2831_0004
path_mrd00380.kgml:
path_mrd00380.kgml: Found a trail of span 2 containing skipped vertices
path_mrd00380.kgml: 98 -> [31] -> 97
path_mrd00380.kgml: R03026 -> [R01975] -> R00238
path_mrd00380.kgml: {mrd:Mrad2831_0006, mrd:Mrad2831_3781, mrd:Mrad2831_3783} -> [mrd:Mrad2831_0006] -> {mrd:Mrad2831_0003, mrd:Mrad2831_0689, mrd:Mrad2831_1059, mrd:Mrad2831_4451, mrd:Mrad2831_5118}
path_mrd00380.kgml: 4.2.1.17 -> [1.1.1.35] -> 2.3.1.9
path_mrd00380.kgml: Skipped genes: mrd:Mrad2831_0004
path_mrd00380.kgml:
path_mrd00380.kgml: --- 1.77 seconds ---

path_mrd00400.kgml: Phenylalanine, tyrosine and tryptophan biosynthesis
path_mrd00400.kgml: Initialization took 1.35 seconds
path_mrd00400.kgml:
path_mrd00400.kgml: Found a trail of span 4 containing skipped vertices
path_mrd00400.kgml: 88 -> [60 -> 65] -> 70 -> [83] -> 69 -> 89
path_mrd00400.kgml: R00694 -> [R01373 -> R01731] -> R00732 -> [R00734] -> R01728 -> R00734
path_mrd00400.kgml: mrd:Mrad2831_1875 -> [mrd:Mrad2831_3650 -> mrd:Mrad2831_3404] -> mrd:Mrad2831_1874 -> [mrd:Mrad2831_1791] -> mrd:Mrad2831_1874 -> mrd:Mrad2831_1875
path_mrd00400.kgml: {2.6.1.1, 2.6.1.5, 2.6.1.57, 2.6.1.9} -> [{4.2.1.51, 4.2.1.91} -> {2.6.1.57, 2.6.1.78}] -> {1.3.1.43, 1.3.1.79} -> [{2.6.1.1, 2.6.1.5, 2.6.1.57, 2.6.1.9}] -> 1.3.1.12 -> {2.6.1.1, 2.6.1.5, 2.6.1.57, 2.6.1.9}
path_mrd00400.kgml:
path_mrd00400.kgml: Found a trail of span 3 containing skipped vertices
path_mrd00400.kgml: 57 -> [56 -> 55] -> 54 -> [55] -> 56
path_mrd00400.kgml: {R00985, R00986} -> [R01073 -> R03509] -> R03508 -> [R03509] -> R01073
path_mrd00400.kgml: {mrd:Mrad2831_3101, mrd:Mrad2831_3102} -> [mrd:Mrad2831_3100 -> mrd:Mrad2831_2442] -> mrd:Mrad2831_3099 -> [mrd:Mrad2831_2442] -> mrd:Mrad2831_3100
path_mrd00400.kgml: {4.1.3.27, 4.1.3.27} -> [2.4.2.18 -> 5.3.1.24] -> 4.1.1.48 -> [5.3.1.24] -> 2.4.2.18
path_mrd00400.kgml:
path_mrd00400.kgml: Found a trail of span 2 containing skipped vertices
path_mrd00400.kgml: 79 -> [77 -> 76] -> 75
path_mrd00400.kgml: R03083 -> [R03084 -> R02413] -> R02412
path_mrd00400.kgml: mrd:Mrad2831_0680 -> [{mrd:Mrad2831_3224, mrd:Mrad2831_5319} -> {mrd:Mrad2831_0333, mrd:Mrad2831_4285}] -> mrd:Mrad2831_0679
path_mrd00400.kgml: 4.2.3.4 -> [4.2.1.10 -> {1.1.1.25, 1.1.1.282}] -> 2.7.1.71
path_mrd00400.kgml:
path_mrd00400.kgml: --- 7.74 seconds ---

path_mrd00401.kgml: Novobiocin biosynthesis
path_mrd00401.kgml: Initialization took 0.09 seconds
path_mrd00401.kgml:
path_mrd00401.kgml: Found a trail of span 2 without skipping any vertex
path_mrd00401.kgml: 65 -> 63
path_mrd00401.kgml: R01728 -> R00734
path_mrd00401.kgml: mrd:Mrad2831_1874 -> mrd:Mrad2831_1875
path_mrd00401.kgml: 1.3.1.12 -> {2.6.1.1, 2.6.1.5, 2.6.1.57, 2.6.1.9}
path_mrd00401.kgml:
path_mrd00401.kgml: Found a trail of span 2 without skipping any vertex
path_mrd00401.kgml: 64 -> 63
path_mrd00401.kgml: R01728 -> R00734
path_mrd00401.kgml: mrd:Mrad2831_1874 -> mrd:Mrad2831_1875
path_mrd00401.kgml: 1.3.1.12 -> {2.6.1.1, 2.6.1.5, 2.6.1.57, 2.6.1.9}
path_mrd00401.kgml:
path_mrd00401.kgml: --- 0.28 seconds ---

path_mrd00405.kgml: Phenazine biosynthesis
path_mrd00405.kgml: Initialization took 0.09 seconds
path_mrd00405.kgml: (not found)
path_mrd00405.kgml: --- 0.15 seconds ---

path_mrd00410.kgml: beta-Alanine metabolism
path_mrd00410.kgml: Initialization took 0.54 seconds
path_mrd00410.kgml: (not found)
path_mrd00410.kgml: --- 0.59 seconds ---

path_mrd00430.kgml: Taurine and hypotaurine metabolism
path_mrd00430.kgml: Initialization took 0.24 seconds
path_mrd00430.kgml: (not found)
path_mrd00430.kgml: --- 0.31 seconds ---

path_mrd00440.kgml: Phosphonate and phosphinate metabolism
path_mrd00440.kgml: Initialization took 0.19 seconds
path_mrd00440.kgml:
path_mrd00440.kgml: Found a trail of span 3 containing skipped vertices
path_mrd00440.kgml: 124 -> 127 -> 130
path_mrd00440.kgml: R10185 -> R10186 -> R10204
path_mrd00440.kgml: {mrd:Mrad2831_3851, mrd:Mrad2831_3855, mrd:Mrad2831_3856, mrd:Mrad2831_3857} -> mrd:Mrad2831_3850 -> mrd:Mrad2831_3854
path_mrd00440.kgml: 2.7.8.37 -> 3.6.1.63 -> 4.7.1.1
path_mrd00440.kgml: Skipped genes: mrd:Mrad2831_3853, mrd:Mrad2831_3852
path_mrd00440.kgml:
path_mrd00440.kgml: Found a trail of span 2 containing skipped vertices
path_mrd00440.kgml: 124 -> [127] -> 130
path_mrd00440.kgml: R10185 -> [R10186] -> R10204
path_mrd00440.kgml: {mrd:Mrad2831_3851, mrd:Mrad2831_3855, mrd:Mrad2831_3856, mrd:Mrad2831_3857} -> [mrd:Mrad2831_3850] -> mrd:Mrad2831_3854
path_mrd00440.kgml: 2.7.8.37 -> [3.6.1.63] -> 4.7.1.1
path_mrd00440.kgml: Skipped genes: mrd:Mrad2831_3853, mrd:Mrad2831_3852
path_mrd00440.kgml:
path_mrd00440.kgml: --- 0.35 seconds ---

path_mrd00450.kgml: Selenocompound metabolism
path_mrd00450.kgml: Initialization took 0.54 seconds
path_mrd00450.kgml: (not found)
path_mrd00450.kgml: --- 0.59 seconds ---

path_mrd00460.kgml: Cyanoamino acid metabolism
path_mrd00460.kgml: Initialization took 0.24 seconds
path_mrd00460.kgml: (not found)
path_mrd00460.kgml: --- 0.31 seconds ---

path_mrd00471.kgml: D-Glutamine and D-glutamate metabolism
path_mrd00471.kgml: Initialization took 0.14 seconds
path_mrd00471.kgml:
path_mrd00471.kgml: Found a trail of span 2 containing skipped vertices
path_mrd00471.kgml: 19 -> 20
path_mrd00471.kgml: R03193 -> R02783
path_mrd00471.kgml: mrd:Mrad2831_2355 -> mrd:Mrad2831_2359
path_mrd00471.kgml: 6.3.2.8 -> 6.3.2.9
path_mrd00471.kgml: Skipped genes: mrd:Mrad2831_2357, mrd:Mrad2831_2356
path_mrd00471.kgml:
path_mrd00471.kgml: --- 0.26 seconds ---

path_mrd00472.kgml: D-Arginine and D-ornithine metabolism
path_mrd00472.kgml: Initialization took 0.06 seconds
path_mrd00472.kgml: (not found)
path_mrd00472.kgml: --- 0.12 seconds ---

path_mrd00473.kgml: D-Alanine metabolism
path_mrd00473.kgml: Initialization took 0.14 seconds
path_mrd00473.kgml: (not found)
path_mrd00473.kgml: --- 0.20 seconds ---

path_mrd00480.kgml: Glutathione metabolism
path_mrd00480.kgml: Initialization took 3.85 seconds
path_mrd00480.kgml:
path_mrd00480.kgml: Found a trail of span 4 containing skipped vertices
path_mrd00480.kgml: 50 -> [51] -> 48 -> 54 -> [51 -> 48 -> 57] -> 34
path_mrd00480.kgml: R00494 -> [R00899] -> R00497 -> R01262 -> [R00899 -> R00497 -> R03522] -> R03916
path_mrd00480.kgml: {mrd:Mrad2831_0119, mrd:Mrad2831_0869, mrd:Mrad2831_1522, mrd:Mrad2831_5078} -> [mrd:Mrad2831_2368] -> mrd:Mrad2831_0872 -> {mrd:Mrad2831_0119, mrd:Mrad2831_0869, mrd:Mrad2831_1522, mrd:Mrad2831_5078} -> [mrd:Mrad2831_2368 -> mrd:Mrad2831_0872 -> {mrd:Mrad2831_1084, mrd:Mrad2831_2329, mrd:Mrad2831_2741, mrd:Mrad2831_2922, mrd:Mrad2831_3133, mrd:Mrad2831_3138, mrd:Mrad2831_3325, mrd:Mrad2831_3564, mrd:Mrad2831_3587, mrd:Mrad2831_4186, mrd:Mrad2831_4686, mrd:Mrad2831_4748, mrd:Mrad2831_4995, mrd:Mrad2831_5325}] -> {mrd:Mrad2831_0119, mrd:Mrad2831_0869, mrd:Mrad2831_1522, mrd:Mrad2831_5078}
path_mrd00480.kgml: 3.4.19.13 -> [{3.4.11.1, 3.4.11.2, 3.4.11.23}] -> 6.3.2.3 -> 2.3.2.2 -> [{3.4.11.1, 3.4.11.2, 3.4.11.23} -> 6.3.2.3 -> 2.5.1.18] -> 2.3.2.2
path_mrd00480.kgml:
path_mrd00480.kgml: Found a trail of span 3 containing skipped vertices
path_mrd00480.kgml: 162 -> [48] -> 57 -> [34] -> 163
path_mrd00480.kgml: R00899 -> [R00497] -> R03522 -> [R03916] -> R04951
path_mrd00480.kgml: {mrd:Mrad2831_0557, mrd:Mrad2831_3582} -> [mrd:Mrad2831_0872] -> {mrd:Mrad2831_1084, mrd:Mrad2831_2329, mrd:Mrad2831_2741, mrd:Mrad2831_2922, mrd:Mrad2831_3133, mrd:Mrad2831_3138, mrd:Mrad2831_3325, mrd:Mrad2831_3564, mrd:Mrad2831_3587, mrd:Mrad2831_4186, mrd:Mrad2831_4686, mrd:Mrad2831_4748, mrd:Mrad2831_4995, mrd:Mrad2831_5325} -> [{mrd:Mrad2831_0119, mrd:Mrad2831_0869, mrd:Mrad2831_1522, mrd:Mrad2831_5078}] -> {mrd:Mrad2831_0557, mrd:Mrad2831_3582}
path_mrd00480.kgml: {3.4.11.1, 3.4.11.2, 3.4.11.23} -> [6.3.2.3] -> 2.5.1.18 -> [2.3.2.2] -> {3.4.11.1, 3.4.11.2, 3.4.11.23}
path_mrd00480.kgml:
path_mrd00480.kgml: --- 4.27 seconds ---

path_mrd00520.kgml: Amino sugar and nucleotide sugar metabolism
path_mrd00520.kgml: Initialization took 3.15 seconds
path_mrd00520.kgml:
path_mrd00520.kgml: Found a trail of span 3 containing skipped vertices
path_mrd00520.kgml: 28 -> [24] -> 26 -> 9
path_mrd00520.kgml: R00768 -> [R02060] -> R05332 -> R00416
path_mrd00520.kgml: mrd:Mrad2831_2418 -> [mrd:Mrad2831_4337] -> mrd:Mrad2831_2419 -> mrd:Mrad2831_2419
path_mrd00520.kgml: 2.6.1.16 -> [5.4.2.10] -> 2.3.1.157 -> 2.7.7.23
path_mrd00520.kgml:
path_mrd00520.kgml: Found a trail of span 3 containing skipped vertices
path_mrd00520.kgml: 239 -> 284 -> 311
path_mrd00520.kgml: R00956 -> R02426 -> {R03391, R03392}
path_mrd00520.kgml: mrd:Mrad2831_1259 -> mrd:Mrad2831_1258 -> mrd:Mrad2831_1262
path_mrd00520.kgml: 2.7.7.33 -> 4.2.1.45 -> {1.17.1.1, 1.17.1.1}
path_mrd00520.kgml: Skipped genes: mrd:Mrad2831_1260, mrd:Mrad2831_1261
path_mrd00520.kgml:
path_mrd00520.kgml: Found a trail of span 2 without skipping any vertex
path_mrd00520.kgml: 420 -> 422
path_mrd00520.kgml: R11024 -> R11025
path_mrd00520.kgml: mrd:Mrad2831_4542 -> mrd:Mrad2831_4543
path_mrd00520.kgml: 2.7.1.221 -> 2.7.7.99
path_mrd00520.kgml:
path_mrd00520.kgml: Found a trail of span 2 containing skipped vertices
path_mrd00520.kgml: 28 -> [24 -> 26] -> 9
path_mrd00520.kgml: R00768 -> [R02060 -> R05332] -> R00416
path_mrd00520.kgml: mrd:Mrad2831_2418 -> [mrd:Mrad2831_4337 -> mrd:Mrad2831_2419] -> mrd:Mrad2831_2419
path_mrd00520.kgml: 2.6.1.16 -> [5.4.2.10 -> 2.3.1.157] -> 2.7.7.23
path_mrd00520.kgml:
path_mrd00520.kgml: Found a trail of span 2 containing skipped vertices
path_mrd00520.kgml: 239 -> [284] -> 311
path_mrd00520.kgml: R00956 -> [R02426] -> {R03391, R03392}
path_mrd00520.kgml: mrd:Mrad2831_1259 -> [mrd:Mrad2831_1258] -> mrd:Mrad2831_1262
path_mrd00520.kgml: 2.7.7.33 -> [4.2.1.45] -> {1.17.1.1, 1.17.1.1}
path_mrd00520.kgml: Skipped genes: mrd:Mrad2831_1260, mrd:Mrad2831_1261
path_mrd00520.kgml:
path_mrd00520.kgml: --- 3.69 seconds ---

path_mrd00521.kgml: Streptomycin biosynthesis
path_mrd00521.kgml: Initialization took 0.44 seconds
path_mrd00521.kgml:
path_mrd00521.kgml: Found a trail of span 4 without skipping any vertex
path_mrd00521.kgml: 44 -> 43 -> 42 -> 24
path_mrd00521.kgml: R02328 -> R06513 -> R06514 -> R02777
path_mrd00521.kgml: mrd:Mrad2831_2377 -> mrd:Mrad2831_2379 -> {mrd:Mrad2831_1261, mrd:Mrad2831_2380} -> mrd:Mrad2831_2378
path_mrd00521.kgml: 2.7.7.24 -> 4.2.1.46 -> 5.1.3.13 -> 1.1.1.133
path_mrd00521.kgml:
path_mrd00521.kgml: Found a trail of span 3 containing skipped vertices
path_mrd00521.kgml: 44 -> 43 -> [42] -> 24
path_mrd00521.kgml: R02328 -> R06513 -> [R06514] -> R02777
path_mrd00521.kgml: mrd:Mrad2831_2377 -> mrd:Mrad2831_2379 -> [{mrd:Mrad2831_1261, mrd:Mrad2831_2380}] -> mrd:Mrad2831_2378
path_mrd00521.kgml: 2.7.7.24 -> 4.2.1.46 -> [5.1.3.13] -> 1.1.1.133
path_mrd00521.kgml:
path_mrd00521.kgml: Found a trail of span 3 containing skipped vertices
path_mrd00521.kgml: 44 -> [43] -> 42 -> 24
path_mrd00521.kgml: R02328 -> [R06513] -> R06514 -> R02777
path_mrd00521.kgml: mrd:Mrad2831_2377 -> [mrd:Mrad2831_2379] -> {mrd:Mrad2831_1261, mrd:Mrad2831_2380} -> mrd:Mrad2831_2378
path_mrd00521.kgml: 2.7.7.24 -> [4.2.1.46] -> 5.1.3.13 -> 1.1.1.133
path_mrd00521.kgml: Skipped genes: mrd:Mrad2831_2379
path_mrd00521.kgml:
path_mrd00521.kgml: Found a trail of span 2 containing skipped vertices
path_mrd00521.kgml: 44 -> [43 -> 42] -> 24
path_mrd00521.kgml: R02328 -> [R06513 -> R06514] -> R02777
path_mrd00521.kgml: mrd:Mrad2831_2377 -> [mrd:Mrad2831_2379 -> {mrd:Mrad2831_1261, mrd:Mrad2831_2380}] -> mrd:Mrad2831_2378
path_mrd00521.kgml: 2.7.7.24 -> [4.2.1.46 -> 5.1.3.13] -> 1.1.1.133
path_mrd00521.kgml:
path_mrd00521.kgml: --- 0.73 seconds ---

path_mrd00523.kgml: Polyketide sugar unit biosynthesis
path_mrd00523.kgml: Initialization took 0.13 seconds
path_mrd00523.kgml:
path_mrd00523.kgml: Found a trail of span 4 without skipping any vertex
path_mrd00523.kgml: 27 -> 26 -> 63 -> 28
path_mrd00523.kgml: R02328 -> R06513 -> R06514 -> R02777
path_mrd00523.kgml: mrd:Mrad2831_2377 -> mrd:Mrad2831_2379 -> {mrd:Mrad2831_1261, mrd:Mrad2831_2380} -> mrd:Mrad2831_2378
path_mrd00523.kgml: 2.7.7.24 -> 4.2.1.46 -> 5.1.3.13 -> 1.1.1.133
path_mrd00523.kgml:
path_mrd00523.kgml: Found a trail of span 3 containing skipped vertices
path_mrd00523.kgml: 27 -> 26 -> [63] -> 28
path_mrd00523.kgml: R02328 -> R06513 -> [R06514] -> R02777
path_mrd00523.kgml: mrd:Mrad2831_2377 -> mrd:Mrad2831_2379 -> [{mrd:Mrad2831_1261, mrd:Mrad2831_2380}] -> mrd:Mrad2831_2378
path_mrd00523.kgml: 2.7.7.24 -> 4.2.1.46 -> [5.1.3.13] -> 1.1.1.133
path_mrd00523.kgml:
path_mrd00523.kgml: Found a trail of span 3 containing skipped vertices
path_mrd00523.kgml: 27 -> [26] -> 63 -> 28
path_mrd00523.kgml: R02328 -> [R06513] -> R06514 -> R02777
path_mrd00523.kgml: mrd:Mrad2831_2377 -> [mrd:Mrad2831_2379] -> {mrd:Mrad2831_1261, mrd:Mrad2831_2380} -> mrd:Mrad2831_2378
path_mrd00523.kgml: 2.7.7.24 -> [4.2.1.46] -> 5.1.3.13 -> 1.1.1.133
path_mrd00523.kgml: Skipped genes: mrd:Mrad2831_2379
path_mrd00523.kgml:
path_mrd00523.kgml: Found a trail of span 2 containing skipped vertices
path_mrd00523.kgml: 27 -> [26 -> 63] -> 28
path_mrd00523.kgml: R02328 -> [R06513 -> R06514] -> R02777
path_mrd00523.kgml: mrd:Mrad2831_2377 -> [mrd:Mrad2831_2379 -> {mrd:Mrad2831_1261, mrd:Mrad2831_2380}] -> mrd:Mrad2831_2378
path_mrd00523.kgml: 2.7.7.24 -> [4.2.1.46 -> 5.1.3.13] -> 1.1.1.133
path_mrd00523.kgml:
path_mrd00523.kgml: --- 0.45 seconds ---

path_mrd00525.kgml: Acarbose and validamycin biosynthesis
path_mrd00525.kgml: Initialization took 0.06 seconds
path_mrd00525.kgml:
path_mrd00525.kgml: Found a trail of span 2 containing skipped vertices
path_mrd00525.kgml: 58 -> 59
path_mrd00525.kgml: R02328 -> R06513
path_mrd00525.kgml: mrd:Mrad2831_2377 -> mrd:Mrad2831_2379
path_mrd00525.kgml: 2.7.7.24 -> 4.2.1.46
path_mrd00525.kgml: Skipped genes: mrd:Mrad2831_2378
path_mrd00525.kgml:
path_mrd00525.kgml: --- 0.15 seconds ---

path_mrd00540.kgml: Lipopolysaccharide biosynthesis
path_mrd00540.kgml: Initialization took 0.58 seconds
path_mrd00540.kgml:
path_mrd00540.kgml: Found a trail of span 3 containing skipped vertices
path_mrd00540.kgml: 90 -> [89] -> 88 -> 53
path_mrd00540.kgml: R04567 -> [R04587] -> R04550 -> R04606
path_mrd00540.kgml: mrd:Mrad2831_3436 -> [{mrd:Mrad2831_2349, mrd:Mrad2831_2875}] -> mrd:Mrad2831_3438 -> mrd:Mrad2831_3434
path_mrd00540.kgml: 2.3.1.129 -> [3.5.1.108] -> 2.3.1.191 -> 2.4.1.182
path_mrd00540.kgml: Skipped genes: mrd:Mrad2831_3437, mrd:Mrad2831_3435
path_mrd00540.kgml:
path_mrd00540.kgml: Found a trail of span 3 without skipping any vertex
path_mrd00540.kgml: 45 -> 80 -> 79
path_mrd00540.kgml: R04657 -> R04658 -> R05074
path_mrd00540.kgml: mrd:Mrad2831_0888 -> mrd:Mrad2831_0889 -> mrd:Mrad2831_0889
path_mrd00540.kgml: 2.7.1.130 -> 2.4.99.12 -> 2.4.99.13
path_mrd00540.kgml:
path_mrd00540.kgml: Found a trail of span 3 containing skipped vertices
path_mrd00540.kgml: 127 -> 117 -> 121
path_mrd00540.kgml: R09769 -> R09770 -> R09771
path_mrd00540.kgml: mrd:Mrad2831_1225 -> mrd:Mrad2831_1227 -> mrd:Mrad2831_1224
path_mrd00540.kgml: 5.3.1.28 -> 2.7.1.168 -> 3.1.3.83
path_mrd00540.kgml: Skipped genes: mrd:Mrad2831_1226
path_mrd00540.kgml:
path_mrd00540.kgml: Found a trail of span 2 containing skipped vertices
path_mrd00540.kgml: 90 -> [89 -> 88] -> 53
path_mrd00540.kgml: R04567 -> [R04587 -> R04550] -> R04606
path_mrd00540.kgml: mrd:Mrad2831_3436 -> [{mrd:Mrad2831_2349, mrd:Mrad2831_2875} -> mrd:Mrad2831_3438] -> mrd:Mrad2831_3434
path_mrd00540.kgml: 2.3.1.129 -> [3.5.1.108 -> 2.3.1.191] -> 2.4.1.182
path_mrd00540.kgml: Skipped genes: mrd:Mrad2831_3435
path_mrd00540.kgml:
path_mrd00540.kgml: Found a trail of span 2 containing skipped vertices
path_mrd00540.kgml: 127 -> [117] -> 121
path_mrd00540.kgml: R09769 -> [R09770] -> R09771
path_mrd00540.kgml: mrd:Mrad2831_1225 -> [mrd:Mrad2831_1227] -> mrd:Mrad2831_1224
path_mrd00540.kgml: 5.3.1.28 -> [2.7.1.168] -> 3.1.3.83
path_mrd00540.kgml:
path_mrd00540.kgml: Found a trail of span 2 containing skipped vertices
path_mrd00540.kgml: 45 -> [80] -> 79
path_mrd00540.kgml: R04657 -> [R04658] -> R05074
path_mrd00540.kgml: mrd:Mrad2831_0888 -> [mrd:Mrad2831_0889] -> mrd:Mrad2831_0889
path_mrd00540.kgml: 2.7.1.130 -> [2.4.99.12] -> 2.4.99.13
path_mrd00540.kgml:
path_mrd00540.kgml: --- 1.09 seconds ---

path_mrd00550.kgml: Peptidoglycan biosynthesis
path_mrd00550.kgml: Initialization took 0.90 seconds
path_mrd00550.kgml:
path_mrd00550.kgml: Found a trail of span 7 containing skipped vertices
path_mrd00550.kgml: 59 -> 33 -> 32 -> 34 -> 23 -> 35 -> 36
path_mrd00550.kgml: {R03191, R03192} -> R03193 -> R02783 -> R02788 -> R04617 -> R05630 -> R05032
path_mrd00550.kgml: mrd:Mrad2831_2354 -> mrd:Mrad2831_2355 -> mrd:Mrad2831_2359 -> mrd:Mrad2831_2362 -> mrd:Mrad2831_2361 -> mrd:Mrad2831_2360 -> mrd:Mrad2831_2356
path_mrd00550.kgml: {1.3.1.98, 1.3.1.98} -> 6.3.2.8 -> 6.3.2.9 -> 6.3.2.13 -> 6.3.2.10 -> 2.7.8.13 -> 2.4.1.227
path_mrd00550.kgml: Skipped genes: mrd:Mrad2831_2357
path_mrd00550.kgml:
path_mrd00550.kgml: Found a trail of span 6 containing skipped vertices
path_mrd00550.kgml: 59 -> 33 -> 32 -> 34 -> [23] -> 35 -> 36
path_mrd00550.kgml: {R03191, R03192} -> R03193 -> R02783 -> R02788 -> [R04617] -> R05630 -> R05032
path_mrd00550.kgml: mrd:Mrad2831_2354 -> mrd:Mrad2831_2355 -> mrd:Mrad2831_2359 -> mrd:Mrad2831_2362 -> [mrd:Mrad2831_2361] -> mrd:Mrad2831_2360 -> mrd:Mrad2831_2356
path_mrd00550.kgml: {1.3.1.98, 1.3.1.98} -> 6.3.2.8 -> 6.3.2.9 -> 6.3.2.13 -> [6.3.2.10] -> 2.7.8.13 -> 2.4.1.227
path_mrd00550.kgml: Skipped genes: mrd:Mrad2831_2357, mrd:Mrad2831_2361
path_mrd00550.kgml:
path_mrd00550.kgml: Found a trail of span 6 containing skipped vertices
path_mrd00550.kgml: 59 -> 33 -> 32 -> [34] -> 23 -> 35 -> 36
path_mrd00550.kgml: {R03191, R03192} -> R03193 -> R02783 -> [R02788] -> R04617 -> R05630 -> R05032
path_mrd00550.kgml: mrd:Mrad2831_2354 -> mrd:Mrad2831_2355 -> mrd:Mrad2831_2359 -> [mrd:Mrad2831_2362] -> mrd:Mrad2831_2361 -> mrd:Mrad2831_2360 -> mrd:Mrad2831_2356
path_mrd00550.kgml: {1.3.1.98, 1.3.1.98} -> 6.3.2.8 -> 6.3.2.9 -> [6.3.2.13] -> 6.3.2.10 -> 2.7.8.13 -> 2.4.1.227
path_mrd00550.kgml: Skipped genes: mrd:Mrad2831_2357
path_mrd00550.kgml:
path_mrd00550.kgml: Found a trail of span 6 containing skipped vertices
path_mrd00550.kgml: 59 -> 33 -> [32] -> 34 -> 23 -> 35 -> 36
path_mrd00550.kgml: {R03191, R03192} -> R03193 -> [R02783] -> R02788 -> R04617 -> R05630 -> R05032
path_mrd00550.kgml: mrd:Mrad2831_2354 -> mrd:Mrad2831_2355 -> [mrd:Mrad2831_2359] -> mrd:Mrad2831_2362 -> mrd:Mrad2831_2361 -> mrd:Mrad2831_2360 -> mrd:Mrad2831_2356
path_mrd00550.kgml: {1.3.1.98, 1.3.1.98} -> 6.3.2.8 -> [6.3.2.9] -> 6.3.2.13 -> 6.3.2.10 -> 2.7.8.13 -> 2.4.1.227
path_mrd00550.kgml: Skipped genes: mrd:Mrad2831_2357, mrd:Mrad2831_2359
path_mrd00550.kgml:
path_mrd00550.kgml: Found a trail of span 6 containing skipped vertices
path_mrd00550.kgml: 59 -> [33] -> 32 -> 34 -> 23 -> 35 -> 36
path_mrd00550.kgml: {R03191, R03192} -> [R03193] -> R02783 -> R02788 -> R04617 -> R05630 -> R05032
path_mrd00550.kgml: mrd:Mrad2831_2354 -> [mrd:Mrad2831_2355] -> mrd:Mrad2831_2359 -> mrd:Mrad2831_2362 -> mrd:Mrad2831_2361 -> mrd:Mrad2831_2360 -> mrd:Mrad2831_2356
path_mrd00550.kgml: {1.3.1.98, 1.3.1.98} -> [6.3.2.8] -> 6.3.2.9 -> 6.3.2.13 -> 6.3.2.10 -> 2.7.8.13 -> 2.4.1.227
path_mrd00550.kgml: Skipped genes: mrd:Mrad2831_2355, mrd:Mrad2831_2357
path_mrd00550.kgml:
path_mrd00550.kgml: Found a trail of span 6 containing skipped vertices
path_mrd00550.kgml: 59 -> 33 -> 32 -> 34 -> 23 -> [35] -> 36
path_mrd00550.kgml: {R03191, R03192} -> R03193 -> R02783 -> R02788 -> R04617 -> [R05630] -> R05032
path_mrd00550.kgml: mrd:Mrad2831_2354 -> mrd:Mrad2831_2355 -> mrd:Mrad2831_2359 -> mrd:Mrad2831_2362 -> mrd:Mrad2831_2361 -> [mrd:Mrad2831_2360] -> mrd:Mrad2831_2356
path_mrd00550.kgml: {1.3.1.98, 1.3.1.98} -> 6.3.2.8 -> 6.3.2.9 -> 6.3.2.13 -> 6.3.2.10 -> [2.7.8.13] -> 2.4.1.227
path_mrd00550.kgml: Skipped genes: mrd:Mrad2831_2357, mrd:Mrad2831_2360
path_mrd00550.kgml:
path_mrd00550.kgml: Found a trail of span 5 containing skipped vertices
path_mrd00550.kgml: 59 -> 33 -> 32 -> 34 -> [23 -> 35] -> 36
path_mrd00550.kgml: {R03191, R03192} -> R03193 -> R02783 -> R02788 -> [R04617 -> R05630] -> R05032
path_mrd00550.kgml: mrd:Mrad2831_2354 -> mrd:Mrad2831_2355 -> mrd:Mrad2831_2359 -> mrd:Mrad2831_2362 -> [mrd:Mrad2831_2361 -> mrd:Mrad2831_2360] -> mrd:Mrad2831_2356
path_mrd00550.kgml: {1.3.1.98, 1.3.1.98} -> 6.3.2.8 -> 6.3.2.9 -> 6.3.2.13 -> [6.3.2.10 -> 2.7.8.13] -> 2.4.1.227
path_mrd00550.kgml: Skipped genes: mrd:Mrad2831_2357, mrd:Mrad2831_2360, mrd:Mrad2831_2361
path_mrd00550.kgml:
path_mrd00550.kgml: Found a trail of span 5 containing skipped vertices
path_mrd00550.kgml: 59 -> 33 -> 32 -> [34 -> 23] -> 35 -> 36
path_mrd00550.kgml: {R03191, R03192} -> R03193 -> R02783 -> [R02788 -> R04617] -> R05630 -> R05032
path_mrd00550.kgml: mrd:Mrad2831_2354 -> mrd:Mrad2831_2355 -> mrd:Mrad2831_2359 -> [mrd:Mrad2831_2362 -> mrd:Mrad2831_2361] -> mrd:Mrad2831_2360 -> mrd:Mrad2831_2356
path_mrd00550.kgml: {1.3.1.98, 1.3.1.98} -> 6.3.2.8 -> 6.3.2.9 -> [6.3.2.13 -> 6.3.2.10] -> 2.7.8.13 -> 2.4.1.227
path_mrd00550.kgml: Skipped genes: mrd:Mrad2831_2357
path_mrd00550.kgml:
path_mrd00550.kgml: Found a trail of span 5 containing skipped vertices
path_mrd00550.kgml: 59 -> 33 -> [32 -> 34] -> 23 -> 35 -> 36
path_mrd00550.kgml: {R03191, R03192} -> R03193 -> [R02783 -> R02788] -> R04617 -> R05630 -> R05032
path_mrd00550.kgml: mrd:Mrad2831_2354 -> mrd:Mrad2831_2355 -> [mrd:Mrad2831_2359 -> mrd:Mrad2831_2362] -> mrd:Mrad2831_2361 -> mrd:Mrad2831_2360 -> mrd:Mrad2831_2356
path_mrd00550.kgml: {1.3.1.98, 1.3.1.98} -> 6.3.2.8 -> [6.3.2.9 -> 6.3.2.13] -> 6.3.2.10 -> 2.7.8.13 -> 2.4.1.227
path_mrd00550.kgml: Skipped genes: mrd:Mrad2831_2357, mrd:Mrad2831_2359
path_mrd00550.kgml:
path_mrd00550.kgml: Found a trail of span 5 containing skipped vertices
path_mrd00550.kgml: 59 -> [33 -> 32] -> 34 -> 23 -> 35 -> 36
path_mrd00550.kgml: {R03191, R03192} -> [R03193 -> R02783] -> R02788 -> R04617 -> R05630 -> R05032
path_mrd00550.kgml: mrd:Mrad2831_2354 -> [mrd:Mrad2831_2355 -> mrd:Mrad2831_2359] -> mrd:Mrad2831_2362 -> mrd:Mrad2831_2361 -> mrd:Mrad2831_2360 -> mrd:Mrad2831_2356
path_mrd00550.kgml: {1.3.1.98, 1.3.1.98} -> [6.3.2.8 -> 6.3.2.9] -> 6.3.2.13 -> 6.3.2.10 -> 2.7.8.13 -> 2.4.1.227
path_mrd00550.kgml: Skipped genes: mrd:Mrad2831_2355, mrd:Mrad2831_2357, mrd:Mrad2831_2359
path_mrd00550.kgml:
path_mrd00550.kgml: Found a trail of span 4 containing skipped vertices
path_mrd00550.kgml: 30 -> 23 -> 35 -> 36
path_mrd00550.kgml: R01150 -> R04617 -> R05630 -> R05032
path_mrd00550.kgml: {mrd:Mrad2831_2353, mrd:Mrad2831_6132} -> mrd:Mrad2831_2361 -> mrd:Mrad2831_2360 -> mrd:Mrad2831_2356
path_mrd00550.kgml: 6.3.2.4 -> 6.3.2.10 -> 2.7.8.13 -> 2.4.1.227
path_mrd00550.kgml: Skipped genes: mrd:Mrad2831_2355, mrd:Mrad2831_2354, mrd:Mrad2831_2357, mrd:Mrad2831_2359
path_mrd00550.kgml:
path_mrd00550.kgml: Found a trail of span 4 containing skipped vertices
path_mrd00550.kgml: 59 -> 33 -> 32 -> [34 -> 23 -> 35] -> 36
path_mrd00550.kgml: {R03191, R03192} -> R03193 -> R02783 -> [R02788 -> R04617 -> R05630] -> R05032
path_mrd00550.kgml: mrd:Mrad2831_2354 -> mrd:Mrad2831_2355 -> mrd:Mrad2831_2359 -> [mrd:Mrad2831_2362 -> mrd:Mrad2831_2361 -> mrd:Mrad2831_2360] -> mrd:Mrad2831_2356
path_mrd00550.kgml: {1.3.1.98, 1.3.1.98} -> 6.3.2.8 -> 6.3.2.9 -> [6.3.2.13 -> 6.3.2.10 -> 2.7.8.13] -> 2.4.1.227
path_mrd00550.kgml: Skipped genes: mrd:Mrad2831_2357
path_mrd00550.kgml:
path_mrd00550.kgml: Found a trail of span 4 containing skipped vertices
path_mrd00550.kgml: 59 -> 33 -> [32 -> 34 -> 23] -> 35 -> 36
path_mrd00550.kgml: {R03191, R03192} -> R03193 -> [R02783 -> R02788 -> R04617] -> R05630 -> R05032
path_mrd00550.kgml: mrd:Mrad2831_2354 -> mrd:Mrad2831_2355 -> [mrd:Mrad2831_2359 -> mrd:Mrad2831_2362 -> mrd:Mrad2831_2361] -> mrd:Mrad2831_2360 -> mrd:Mrad2831_2356
path_mrd00550.kgml: {1.3.1.98, 1.3.1.98} -> 6.3.2.8 -> [6.3.2.9 -> 6.3.2.13 -> 6.3.2.10] -> 2.7.8.13 -> 2.4.1.227
path_mrd00550.kgml: Skipped genes: mrd:Mrad2831_2357, mrd:Mrad2831_2359
path_mrd00550.kgml:
path_mrd00550.kgml: Found a trail of span 4 containing skipped vertices
path_mrd00550.kgml: 59 -> [33 -> 32 -> 34] -> 23 -> 35 -> 36
path_mrd00550.kgml: {R03191, R03192} -> [R03193 -> R02783 -> R02788] -> R04617 -> R05630 -> R05032
path_mrd00550.kgml: mrd:Mrad2831_2354 -> [mrd:Mrad2831_2355 -> mrd:Mrad2831_2359 -> mrd:Mrad2831_2362] -> mrd:Mrad2831_2361 -> mrd:Mrad2831_2360 -> mrd:Mrad2831_2356
path_mrd00550.kgml: {1.3.1.98, 1.3.1.98} -> [6.3.2.8 -> 6.3.2.9 -> 6.3.2.13] -> 6.3.2.10 -> 2.7.8.13 -> 2.4.1.227
path_mrd00550.kgml: Skipped genes: mrd:Mrad2831_2355, mrd:Mrad2831_2357, mrd:Mrad2831_2359
path_mrd00550.kgml:
path_mrd00550.kgml: Found a trail of span 4 containing skipped vertices
path_mrd00550.kgml: 30 -> 29 -> 28 -> 27
path_mrd00550.kgml: R01150 -> R04573 -> R05629 -> R05662
path_mrd00550.kgml: {mrd:Mrad2831_2353, mrd:Mrad2831_6132} -> mrd:Mrad2831_2361 -> mrd:Mrad2831_2360 -> mrd:Mrad2831_2356
path_mrd00550.kgml: 6.3.2.4 -> 6.3.2.10 -> 2.7.8.13 -> 2.4.1.227
path_mrd00550.kgml: Skipped genes: mrd:Mrad2831_2355, mrd:Mrad2831_2354, mrd:Mrad2831_2357, mrd:Mrad2831_2359
path_mrd00550.kgml:
path_mrd00550.kgml: Found a trail of span 3 containing skipped vertices
path_mrd00550.kgml: 30 -> [23] -> 35 -> 36
path_mrd00550.kgml: R01150 -> [R04617] -> R05630 -> R05032
path_mrd00550.kgml: {mrd:Mrad2831_2353, mrd:Mrad2831_6132} -> [mrd:Mrad2831_2361] -> mrd:Mrad2831_2360 -> mrd:Mrad2831_2356
path_mrd00550.kgml: 6.3.2.4 -> [6.3.2.10] -> 2.7.8.13 -> 2.4.1.227
path_mrd00550.kgml: Skipped genes: mrd:Mrad2831_2355, mrd:Mrad2831_2354, mrd:Mrad2831_2357, mrd:Mrad2831_2359
path_mrd00550.kgml:
path_mrd00550.kgml: Found a trail of span 3 containing skipped vertices
path_mrd00550.kgml: 30 -> [29] -> 28 -> 27
path_mrd00550.kgml: R01150 -> [R04573] -> R05629 -> R05662
path_mrd00550.kgml: {mrd:Mrad2831_2353, mrd:Mrad2831_6132} -> [mrd:Mrad2831_2361] -> mrd:Mrad2831_2360 -> mrd:Mrad2831_2356
path_mrd00550.kgml: 6.3.2.4 -> [6.3.2.10] -> 2.7.8.13 -> 2.4.1.227
path_mrd00550.kgml: Skipped genes: mrd:Mrad2831_2355, mrd:Mrad2831_2354, mrd:Mrad2831_2357, mrd:Mrad2831_2359
path_mrd00550.kgml:
path_mrd00550.kgml: Found a trail of span 2 containing skipped vertices
path_mrd00550.kgml: 30 -> [23 -> 35] -> 36
path_mrd00550.kgml: R01150 -> [R04617 -> R05630] -> R05032
path_mrd00550.kgml: {mrd:Mrad2831_2353, mrd:Mrad2831_6132} -> [mrd:Mrad2831_2361 -> mrd:Mrad2831_2360] -> mrd:Mrad2831_2356
path_mrd00550.kgml: 6.3.2.4 -> [6.3.2.10 -> 2.7.8.13] -> 2.4.1.227
path_mrd00550.kgml: Skipped genes: mrd:Mrad2831_2355, mrd:Mrad2831_2354
path_mrd00550.kgml:
path_mrd00550.kgml: Found a trail of span 2 containing skipped vertices
path_mrd00550.kgml: 30 -> [29 -> 28] -> 27
path_mrd00550.kgml: R01150 -> [R04573 -> R05629] -> R05662
path_mrd00550.kgml: {mrd:Mrad2831_2353, mrd:Mrad2831_6132} -> [mrd:Mrad2831_2361 -> mrd:Mrad2831_2360] -> mrd:Mrad2831_2356
path_mrd00550.kgml: 6.3.2.4 -> [6.3.2.10 -> 2.7.8.13] -> 2.4.1.227
path_mrd00550.kgml: Skipped genes: mrd:Mrad2831_2355, mrd:Mrad2831_2354
path_mrd00550.kgml:
path_mrd00550.kgml: --- 2.39 seconds ---

path_mrd00561.kgml: Glycerolipid metabolism
path_mrd00561.kgml: Initialization took 0.38 seconds
path_mrd00561.kgml: (not found)
path_mrd00561.kgml: --- 0.43 seconds ---

path_mrd00562.kgml: Inositol phosphate metabolism
path_mrd00562.kgml: Initialization took 0.23 seconds
path_mrd00562.kgml: (not found)
path_mrd00562.kgml: --- 0.28 seconds ---

path_mrd00564.kgml: Glycerophospholipid metabolism
path_mrd00564.kgml: Initialization took 1.75 seconds
path_mrd00564.kgml:
path_mrd00564.kgml: --- 2.11 seconds ---

path_mrd00590.kgml: Arachidonic acid metabolism
path_mrd00590.kgml: Initialization took 0.09 seconds
path_mrd00590.kgml: (not found)
path_mrd00590.kgml: --- 0.17 seconds ---

path_mrd00620.kgml: Pyruvate metabolism
path_mrd00620.kgml: Initialization took 10.80 seconds
path_mrd00620.kgml:
path_mrd00620.kgml: Found a trail of span 4 containing skipped vertices
path_mrd00620.kgml: 123 -> 55 -> [124] -> 125 -> 124
path_mrd00620.kgml: R00014 -> R03270 -> [R02569] -> R07618 -> R02569
path_mrd00620.kgml: {mrd:Mrad2831_0988, mrd:Mrad2831_0989, mrd:Mrad2831_5613} -> {mrd:Mrad2831_0988, mrd:Mrad2831_0989, mrd:Mrad2831_5613} -> [{mrd:Mrad2831_0992, mrd:Mrad2831_5612}] -> {mrd:Mrad2831_0926, mrd:Mrad2831_0994, mrd:Mrad2831_3724, mrd:Mrad2831_5611} -> {mrd:Mrad2831_0992, mrd:Mrad2831_5612}
path_mrd00620.kgml: {1.2.4.1, 2.2.1.6, 4.1.1.1} -> 1.2.4.1 -> [2.3.1.12] -> 1.8.1.4 -> 2.3.1.12
path_mrd00620.kgml: Skipped genes: mrd:Mrad2831_0991, mrd:Mrad2831_0990, mrd:Mrad2831_0993
path_mrd00620.kgml:
path_mrd00620.kgml: Found a trail of span 3 containing skipped vertices
path_mrd00620.kgml: 95 -> [100 -> 91] -> 88 -> 174
path_mrd00620.kgml: R03145 -> [R00928 -> R00472] -> R01257 -> R01082
path_mrd00620.kgml: {mrd:Mrad2831_4864, mrd:Mrad2831_6220} -> [{mrd:Mrad2831_0354, mrd:Mrad2831_2401} -> mrd:Mrad2831_1717] -> {mrd:Mrad2831_0349, mrd:Mrad2831_4862} -> {mrd:Mrad2831_4521, mrd:Mrad2831_4865}
path_mrd00620.kgml: 1.2.5.1 -> [2.8.3.1 -> 2.3.3.9] -> 1.1.5.4 -> 4.2.1.2
path_mrd00620.kgml: Skipped genes: mrd:Mrad2831_4863
path_mrd00620.kgml:
path_mrd00620.kgml: Found a trail of span 2 containing skipped vertices
path_mrd00620.kgml: 74 -> [73 -> 83] -> 86
path_mrd00620.kgml: R01736 -> [R00197 -> R00216] -> R00342
path_mrd00620.kgml: {mrd:Mrad2831_0317, mrd:Mrad2831_0917} -> [mrd:Mrad2831_5949 -> mrd:Mrad2831_0498] -> mrd:Mrad2831_0919
path_mrd00620.kgml: 3.1.2.6 -> [1.1.2.4 -> 1.1.1.40] -> {1.1.1.299, 1.1.1.37}
path_mrd00620.kgml: Skipped genes: mrd:Mrad2831_0918
path_mrd00620.kgml:
path_mrd00620.kgml: --- 18.61 seconds ---

path_mrd00621.kgml: Dioxin degradation
path_mrd00621.kgml: Initialization took 0.13 seconds
path_mrd00621.kgml: (not found)
path_mrd00621.kgml: --- 0.18 seconds ---

path_mrd00622.kgml: Xylene degradation
path_mrd00622.kgml: Initialization took 0.13 seconds
path_mrd00622.kgml: (not found)
path_mrd00622.kgml: --- 0.18 seconds ---

path_mrd00623.kgml: Toluene degradation
path_mrd00623.kgml: Initialization took 0.05 seconds
path_mrd00623.kgml: (not found)
path_mrd00623.kgml: --- 0.10 seconds ---

path_mrd00624.kgml: Polycyclic aromatic hydrocarbon degradation
path_mrd00624.kgml: Initialization took 0.08 seconds
path_mrd00624.kgml: (not found)
path_mrd00624.kgml: --- 0.14 seconds ---

path_mrd00625.kgml: Chloroalkane and chloroalkene degradation
path_mrd00625.kgml: Initialization took 0.40 seconds
path_mrd00625.kgml: (not found)
path_mrd00625.kgml: --- 0.46 seconds ---

path_mrd00626.kgml: Naphthalene degradation
path_mrd00626.kgml: Initialization took 0.10 seconds
path_mrd00626.kgml: (not found)
path_mrd00626.kgml: --- 0.16 seconds ---

path_mrd00627.kgml: Aminobenzoate degradation
path_mrd00627.kgml: Initialization took 0.40 seconds
path_mrd00627.kgml: (not found)
path_mrd00627.kgml: --- 0.46 seconds ---

path_mrd00630.kgml: Glyoxylate and dicarboxylate metabolism
path_mrd00630.kgml: Initialization took 16.33 seconds
path_mrd00630.kgml:
path_mrd00630.kgml: Found a trail of span 6 containing skipped vertices
path_mrd00630.kgml: 201 -> 117 -> [116] -> 118 -> [117] -> 141 -> 214 -> 142
path_mrd00630.kgml: R00934 -> R00473 -> [R00472] -> R01256 -> [R00473] -> R00717 -> R00588 -> R01388
path_mrd00630.kgml: {mrd:Mrad2831_1650, mrd:Mrad2831_3663} -> {mrd:Mrad2831_1650, mrd:Mrad2831_3663} -> [mrd:Mrad2831_1717] -> {mrd:Mrad2831_3665, mrd:Mrad2831_3666} -> [{mrd:Mrad2831_1650, mrd:Mrad2831_3663}] -> mrd:Mrad2831_3669 -> {mrd:Mrad2831_3670, mrd:Mrad2831_6210} -> mrd:Mrad2831_3669
path_mrd00630.kgml: 4.1.3.24 -> 4.1.3.24 -> [2.3.3.9] -> 6.2.1.9 -> [4.1.3.24] -> {1.1.1.26, 1.1.1.29} -> 2.6.1.45 -> {1.1.1.26, 1.1.1.29, 1.1.1.81}
path_mrd00630.kgml: Skipped genes: mrd:Mrad2831_3668, mrd:Mrad2831_3667, mrd:Mrad2831_3664
path_mrd00630.kgml:
path_mrd00630.kgml: Found a trail of span 5 containing skipped vertices
path_mrd00630.kgml: 201 -> 141 -> [116] -> 118 -> 117 -> [214] -> 142
path_mrd00630.kgml: R00934 -> R00717 -> [R00472] -> R01256 -> R00473 -> [R00588] -> R01388
path_mrd00630.kgml: {mrd:Mrad2831_1650, mrd:Mrad2831_3663} -> mrd:Mrad2831_3669 -> [mrd:Mrad2831_1717] -> {mrd:Mrad2831_3665, mrd:Mrad2831_3666} -> {mrd:Mrad2831_1650, mrd:Mrad2831_3663} -> [{mrd:Mrad2831_3670, mrd:Mrad2831_6210}] -> mrd:Mrad2831_3669
path_mrd00630.kgml: 4.1.3.24 -> {1.1.1.26, 1.1.1.29} -> [2.3.3.9] -> 6.2.1.9 -> 4.1.3.24 -> [2.6.1.45] -> {1.1.1.26, 1.1.1.29, 1.1.1.81}
path_mrd00630.kgml: Skipped genes: mrd:Mrad2831_3668, mrd:Mrad2831_3667, mrd:Mrad2831_3664
path_mrd00630.kgml:
path_mrd00630.kgml: Found a trail of span 2 without skipping any vertex
path_mrd00630.kgml: 194 -> 195
path_mrd00630.kgml: R00238 -> R01977
path_mrd00630.kgml: {mrd:Mrad2831_0003, mrd:Mrad2831_0689, mrd:Mrad2831_1059, mrd:Mrad2831_4451, mrd:Mrad2831_5118} -> mrd:Mrad2831_5119
path_mrd00630.kgml: 2.3.1.9 -> 1.1.1.36
path_mrd00630.kgml:
path_mrd00630.kgml: --- 18.07 seconds ---

path_mrd00633.kgml: Nitrotoluene degradation
path_mrd00633.kgml: Initialization took 0.08 seconds
path_mrd00633.kgml: (not found)
path_mrd00633.kgml: --- 0.13 seconds ---

path_mrd00640.kgml: Propanoate metabolism
path_mrd00640.kgml: Initialization took 4.24 seconds
path_mrd00640.kgml:
path_mrd00640.kgml: Found a trail of span 4 containing skipped vertices
path_mrd00640.kgml: 55 -> [62] -> 67 -> 66 -> [99] -> 78
path_mrd00640.kgml: R00935 -> [R00928] -> R01354 -> R00926 -> [R04432] -> R03045
path_mrd00640.kgml: mrd:Mrad2831_3785 -> [{mrd:Mrad2831_0354, mrd:Mrad2831_2401}] -> {mrd:Mrad2831_3780, mrd:Mrad2831_5598} -> {mrd:Mrad2831_3780, mrd:Mrad2831_5598} -> [{mrd:Mrad2831_0185, mrd:Mrad2831_3261, mrd:Mrad2831_4450}] -> {mrd:Mrad2831_0006, mrd:Mrad2831_3781, mrd:Mrad2831_3783}
path_mrd00640.kgml: 1.2.1.27 -> [2.8.3.1] -> {6.2.1.1, 6.2.1.17} -> {6.2.1.1, 6.2.1.17} -> [1.3.8.7] -> {4.2.1.116, 4.2.1.17}
path_mrd00640.kgml: Skipped genes: mrd:Mrad2831_3784, mrd:Mrad2831_3782
path_mrd00640.kgml:
path_mrd00640.kgml: --- 4.54 seconds ---

path_mrd00643.kgml: Styrene degradation
path_mrd00643.kgml: Initialization took 0.50 seconds
path_mrd00643.kgml: (not found)
path_mrd00643.kgml: --- 0.55 seconds ---

path_mrd00660.kgml: C5-Branched dibasic acid metabolism
path_mrd00660.kgml: Initialization took 0.84 seconds
path_mrd00660.kgml: (not found)
path_mrd00660.kgml: --- 0.89 seconds ---

path_mrd00670.kgml: One carbon pool by folate
path_mrd00670.kgml: Initialization took 0.53 seconds
path_mrd00670.kgml:
path_mrd00670.kgml: Found a trail of span 4 containing skipped vertices
path_mrd00670.kgml: 24 -> 23 -> 52 -> [24] -> 68
path_mrd00670.kgml: {R02235, R02236} -> {R00936, R00939} -> R02101 -> [{R02235, R02236}] -> {R00937, R00940}
path_mrd00670.kgml: mrd:Mrad2831_4526 -> mrd:Mrad2831_4526 -> mrd:Mrad2831_4525 -> [mrd:Mrad2831_4526] -> mrd:Mrad2831_4526
path_mrd00670.kgml: {1.5.1.3, 1.5.1.3} -> {1.5.1.3, 1.5.1.3} -> 2.1.1.45 -> [{1.5.1.3, 1.5.1.3}] -> {1.5.1.3, 1.5.1.3}
path_mrd00670.kgml:
path_mrd00670.kgml: Found a trail of span 2 containing skipped vertices
path_mrd00670.kgml: 54 -> [61] -> 26
path_mrd00670.kgml: R00946 -> [R00945] -> {R01224, R07168}
path_mrd00670.kgml: mrd:Mrad2831_2123 -> [mrd:Mrad2831_3956] -> mrd:Mrad2831_2124
path_mrd00670.kgml: 2.1.1.13 -> [2.1.2.1] -> {1.5.1.20, 1.5.1.20}
path_mrd00670.kgml:
path_mrd00670.kgml: --- 8.20 seconds ---

path_mrd00680.kgml: Methane metabolism
path_mrd00680.kgml: Initialization took 12.76 seconds
path_mrd00680.kgml:
path_mrd00680.kgml: Found a trail of span 5 containing skipped vertices
path_mrd00680.kgml: 164 -> [165] -> 162 -> [163 -> 166 -> 142] -> 161 -> [167 -> 164] -> 165 -> [162] -> 163
path_mrd00680.kgml: R01256 -> [R00473] -> R00588 -> [R01388 -> R08572 -> R00658] -> R00345 -> [R00342 -> R01256] -> R00473 -> [R00588] -> R01388
path_mrd00680.kgml: {mrd:Mrad2831_3665, mrd:Mrad2831_3666} -> [{mrd:Mrad2831_1650, mrd:Mrad2831_3663}] -> {mrd:Mrad2831_3670, mrd:Mrad2831_6210} -> [mrd:Mrad2831_3669 -> mrd:Mrad2831_0126 -> mrd:Mrad2831_0984] -> {mrd:Mrad2831_3664, mrd:Mrad2831_5111} -> [mrd:Mrad2831_0919 -> {mrd:Mrad2831_3665, mrd:Mrad2831_3666}] -> {mrd:Mrad2831_1650, mrd:Mrad2831_3663} -> [{mrd:Mrad2831_3670, mrd:Mrad2831_6210}] -> mrd:Mrad2831_3669
path_mrd00680.kgml: 6.2.1.9 -> [4.1.3.24] -> 2.6.1.45 -> [{1.1.1.26, 1.1.1.29, 1.1.1.81} -> 2.7.1.165 -> 4.2.1.11] -> 4.1.1.31 -> [{1.1.1.299, 1.1.1.37} -> 6.2.1.9] -> 4.1.3.24 -> [2.6.1.45] -> {1.1.1.26, 1.1.1.29, 1.1.1.81}
path_mrd00680.kgml: Skipped genes: mrd:Mrad2831_3668, mrd:Mrad2831_3667
path_mrd00680.kgml:
path_mrd00680.kgml: Found a trail of span 3 containing skipped vertices
path_mrd00680.kgml: 59 -> 54 -> [59] -> 55
path_mrd00680.kgml: R03015 -> R03390 -> [R03015] -> R08060
path_mrd00680.kgml: {mrd:Mrad2831_0523, mrd:Mrad2831_0525, mrd:Mrad2831_0526} -> mrd:Mrad2831_0524 -> [{mrd:Mrad2831_0523, mrd:Mrad2831_0525, mrd:Mrad2831_0526}] -> {mrd:Mrad2831_0523, mrd:Mrad2831_0525, mrd:Mrad2831_0526}
path_mrd00680.kgml: 1.2.7.12 -> 2.3.1.101 -> [1.2.7.12] -> 1.2.7.12
path_mrd00680.kgml:
path_mrd00680.kgml: --- 13.49 seconds ---

path_mrd00710.kgml: Carbon fixation in photosynthetic organisms
path_mrd00710.kgml: Initialization took 1.53 seconds
path_mrd00710.kgml:
path_mrd00710.kgml: Found a trail of span 4 containing skipped vertices
path_mrd00710.kgml: 44 -> 86 -> 41 -> [40 -> 57] -> 32
path_mrd00710.kgml: R01512 -> R01061 -> R01068 -> [R00762 -> R00761] -> R01829
path_mrd00710.kgml: mrd:Mrad2831_0158 -> mrd:Mrad2831_0160 -> {mrd:Mrad2831_0156, mrd:Mrad2831_1112} -> [{mrd:Mrad2831_2918, mrd:Mrad2831_3559} -> {mrd:Mrad2831_0423, mrd:Mrad2831_2611}] -> {mrd:Mrad2831_0156, mrd:Mrad2831_1112}
path_mrd00710.kgml: 2.7.2.3 -> {1.2.1.12, 1.2.1.59} -> 4.1.2.13 -> [3.1.3.11 -> 4.1.2.22] -> 4.1.2.13
path_mrd00710.kgml: Skipped genes: mrd:Mrad2831_0159, mrd:Mrad2831_0157
path_mrd00710.kgml:
path_mrd00710.kgml: Found a trail of span 3 containing skipped vertices
path_mrd00710.kgml: 44 -> [86] -> 41 -> [40 -> 57] -> 32
path_mrd00710.kgml: R01512 -> [R01061] -> R01068 -> [R00762 -> R00761] -> R01829
path_mrd00710.kgml: mrd:Mrad2831_0158 -> [mrd:Mrad2831_0160] -> {mrd:Mrad2831_0156, mrd:Mrad2831_1112} -> [{mrd:Mrad2831_2918, mrd:Mrad2831_3559} -> {mrd:Mrad2831_0423, mrd:Mrad2831_2611}] -> {mrd:Mrad2831_0156, mrd:Mrad2831_1112}
path_mrd00710.kgml: 2.7.2.3 -> [{1.2.1.12, 1.2.1.59}] -> 4.1.2.13 -> [3.1.3.11 -> 4.1.2.22] -> 4.1.2.13
path_mrd00710.kgml: Skipped genes: mrd:Mrad2831_0157
path_mrd00710.kgml:
path_mrd00710.kgml: Found a trail of span 3 containing skipped vertices
path_mrd00710.kgml: 40 -> [52] -> 37 -> 36
path_mrd00710.kgml: R00762 -> [R01067] -> R01529 -> R01523
path_mrd00710.kgml: {mrd:Mrad2831_2918, mrd:Mrad2831_3559} -> [{mrd:Mrad2831_2305, mrd:Mrad2831_3002, mrd:Mrad2831_3003}] -> mrd:Mrad2831_3557 -> mrd:Mrad2831_3558
path_mrd00710.kgml: 3.1.3.11 -> [2.2.1.1] -> 5.1.3.1 -> 2.7.1.19
path_mrd00710.kgml:
path_mrd00710.kgml: Found a trail of span 2 containing skipped vertices
path_mrd00710.kgml: 40 -> [52 -> 37] -> 36
path_mrd00710.kgml: R00762 -> [R01067 -> R01529] -> R01523
path_mrd00710.kgml: {mrd:Mrad2831_2918, mrd:Mrad2831_3559} -> [{mrd:Mrad2831_2305, mrd:Mrad2831_3002, mrd:Mrad2831_3003} -> mrd:Mrad2831_3557] -> mrd:Mrad2831_3558
path_mrd00710.kgml: 3.1.3.11 -> [2.2.1.1 -> 5.1.3.1] -> 2.7.1.19
path_mrd00710.kgml:
path_mrd00710.kgml: Found a trail of span 2 containing skipped vertices
path_mrd00710.kgml: 52 -> [53] -> 34
path_mrd00710.kgml: R01067 -> [R01621] -> R01641
path_mrd00710.kgml: {mrd:Mrad2831_2305, mrd:Mrad2831_3002, mrd:Mrad2831_3003} -> [{mrd:Mrad2831_0423, mrd:Mrad2831_2611}] -> {mrd:Mrad2831_2305, mrd:Mrad2831_3002, mrd:Mrad2831_3003}
path_mrd00710.kgml: 2.2.1.1 -> [4.1.2.9] -> 2.2.1.1
path_mrd00710.kgml:
path_mrd00710.kgml: --- 2.08 seconds ---

path_mrd00730.kgml: Thiamine metabolism
path_mrd00730.kgml: Initialization took 0.58 seconds
path_mrd00730.kgml:
path_mrd00730.kgml: Found a trail of span 3 without skipping any vertex
path_mrd00730.kgml: 76 -> 75 -> 93
path_mrd00730.kgml: R03471 -> R04509 -> R03223
path_mrd00730.kgml: mrd:Mrad2831_1958 -> mrd:Mrad2831_1958 -> {mrd:Mrad2831_0155, mrd:Mrad2831_0580, mrd:Mrad2831_1959}
path_mrd00730.kgml: 2.7.1.49 -> 2.7.4.7 -> 2.5.1.3
path_mrd00730.kgml:
path_mrd00730.kgml: Found a trail of span 3 without skipping any vertex
path_mrd00730.kgml: 76 -> 75 -> 97
path_mrd00730.kgml: R03471 -> R04509 -> R10712
path_mrd00730.kgml: mrd:Mrad2831_1958 -> mrd:Mrad2831_1958 -> {mrd:Mrad2831_0155, mrd:Mrad2831_0580, mrd:Mrad2831_1959}
path_mrd00730.kgml: 2.7.1.49 -> 2.7.4.7 -> 2.5.1.3
path_mrd00730.kgml:
path_mrd00730.kgml: Found a trail of span 2 containing skipped vertices
path_mrd00730.kgml: 70 -> 69
path_mrd00730.kgml: R07463 -> R10247
path_mrd00730.kgml: mrd:Mrad2831_0577 -> mrd:Mrad2831_0579
path_mrd00730.kgml: 1.4.3.19 -> 2.8.1.10
path_mrd00730.kgml: Skipped genes: mrd:Mrad2831_0578
path_mrd00730.kgml:
path_mrd00730.kgml: Found a trail of span 2 containing skipped vertices
path_mrd00730.kgml: 76 -> [75] -> 97
path_mrd00730.kgml: R03471 -> [R04509] -> R10712
path_mrd00730.kgml: mrd:Mrad2831_1958 -> [mrd:Mrad2831_1958] -> {mrd:Mrad2831_0155, mrd:Mrad2831_0580, mrd:Mrad2831_1959}
path_mrd00730.kgml: 2.7.1.49 -> [2.7.4.7] -> 2.5.1.3
path_mrd00730.kgml:
path_mrd00730.kgml: Found a trail of span 2 containing skipped vertices
path_mrd00730.kgml: 76 -> [75] -> 93
path_mrd00730.kgml: R03471 -> [R04509] -> R03223
path_mrd00730.kgml: mrd:Mrad2831_1958 -> [mrd:Mrad2831_1958] -> {mrd:Mrad2831_0155, mrd:Mrad2831_0580, mrd:Mrad2831_1959}
path_mrd00730.kgml: 2.7.1.49 -> [2.7.4.7] -> 2.5.1.3
path_mrd00730.kgml:
path_mrd00730.kgml: --- 0.95 seconds ---

path_mrd00740.kgml: Riboflavin metabolism
path_mrd00740.kgml: Initialization took 0.38 seconds
path_mrd00740.kgml: (not found)
path_mrd00740.kgml: --- 0.43 seconds ---

path_mrd00750.kgml: Vitamin B6 metabolism
path_mrd00750.kgml: Initialization took 0.29 seconds
path_mrd00750.kgml: (not found)
path_mrd00750.kgml: --- 0.34 seconds ---

path_mrd00760.kgml: Nicotinate and nicotinamide metabolism
path_mrd00760.kgml: Initialization took 1.28 seconds
path_mrd00760.kgml:
path_mrd00760.kgml: Found a trail of span 3 without skipping any vertex
path_mrd00760.kgml: 71 -> 72 -> 73
path_mrd00760.kgml: R00481 -> R04292 -> R03348
path_mrd00760.kgml: mrd:Mrad2831_5464 -> mrd:Mrad2831_5463 -> mrd:Mrad2831_5465
path_mrd00760.kgml: 1.4.3.16 -> 2.5.1.72 -> 2.4.2.19
path_mrd00760.kgml:
path_mrd00760.kgml: Found a trail of span 2 containing skipped vertices
path_mrd00760.kgml: 71 -> [72] -> 73
path_mrd00760.kgml: R00481 -> [R04292] -> R03348
path_mrd00760.kgml: mrd:Mrad2831_5464 -> [mrd:Mrad2831_5463] -> mrd:Mrad2831_5465
path_mrd00760.kgml: 1.4.3.16 -> [2.5.1.72] -> 2.4.2.19
path_mrd00760.kgml:
path_mrd00760.kgml: --- 1.70 seconds ---

path_mrd00770.kgml: Pantothenate and CoA biosynthesis
path_mrd00770.kgml: Initialization took 2.24 seconds
path_mrd00770.kgml:
path_mrd00770.kgml: Found a trail of span 2 containing skipped vertices
path_mrd00770.kgml: 82 -> 81
path_mrd00770.kgml: R00006 -> R03051
path_mrd00770.kgml: {mrd:Mrad2831_0336, mrd:Mrad2831_0899, mrd:Mrad2831_2117, mrd:Mrad2831_2397, mrd:Mrad2831_5323, mrd:Mrad2831_5324, mrd:Mrad2831_5983} -> mrd:Mrad2831_5327
path_mrd00770.kgml: 2.2.1.6 -> 1.1.1.86
path_mrd00770.kgml: Skipped genes: mrd:Mrad2831_5325, mrd:Mrad2831_5326
path_mrd00770.kgml:
path_mrd00770.kgml: --- 2.38 seconds ---

path_mrd00780.kgml: Biotin metabolism
path_mrd00780.kgml: Initialization took 1.28 seconds
path_mrd00780.kgml:
path_mrd00780.kgml: Found a trail of span 4 containing skipped vertices
path_mrd00780.kgml: 94 -> [53 -> 56] -> 59 -> 64 -> [67 -> 70] -> 73
path_mrd00780.kgml: R10115 -> [R10116 -> R10117] -> R10118 -> R10119 -> [R10120 -> R10121] -> R10122
path_mrd00780.kgml: mrd:Mrad2831_2684 -> [{mrd:Mrad2831_0334, mrd:Mrad2831_1722, mrd:Mrad2831_1897, mrd:Mrad2831_1938, mrd:Mrad2831_2853, mrd:Mrad2831_5771} -> {mrd:Mrad2831_3437, mrd:Mrad2831_5020}] -> {mrd:Mrad2831_2682, mrd:Mrad2831_5525} -> mrd:Mrad2831_2684 -> [{mrd:Mrad2831_0334, mrd:Mrad2831_1722, mrd:Mrad2831_1897, mrd:Mrad2831_1938, mrd:Mrad2831_2853, mrd:Mrad2831_5771} -> {mrd:Mrad2831_3437, mrd:Mrad2831_5020}] -> {mrd:Mrad2831_2682, mrd:Mrad2831_5525}
path_mrd00780.kgml: {2.3.1.179, 2.3.1.41} -> [1.1.1.100 -> 4.2.1.59] -> 1.3.1.10 -> {2.3.1.179, 2.3.1.41} -> [1.1.1.100 -> 4.2.1.59] -> 1.3.1.10
path_mrd00780.kgml: Skipped genes: mrd:Mrad2831_2683
path_mrd00780.kgml:
path_mrd00780.kgml: Found a trail of span 3 containing skipped vertices
path_mrd00780.kgml: 94 -> [53 -> 56 -> 59] -> 64 -> [67 -> 70] -> 73
path_mrd00780.kgml: R10115 -> [R10116 -> R10117 -> R10118] -> R10119 -> [R10120 -> R10121] -> R10122
path_mrd00780.kgml: mrd:Mrad2831_2684 -> [{mrd:Mrad2831_0334, mrd:Mrad2831_1722, mrd:Mrad2831_1897, mrd:Mrad2831_1938, mrd:Mrad2831_2853, mrd:Mrad2831_5771} -> {mrd:Mrad2831_3437, mrd:Mrad2831_5020} -> {mrd:Mrad2831_2682, mrd:Mrad2831_5525}] -> mrd:Mrad2831_2684 -> [{mrd:Mrad2831_0334, mrd:Mrad2831_1722, mrd:Mrad2831_1897, mrd:Mrad2831_1938, mrd:Mrad2831_2853, mrd:Mrad2831_5771} -> {mrd:Mrad2831_3437, mrd:Mrad2831_5020}] -> {mrd:Mrad2831_2682, mrd:Mrad2831_5525}
path_mrd00780.kgml: {2.3.1.179, 2.3.1.41} -> [1.1.1.100 -> 4.2.1.59 -> 1.3.1.10] -> {2.3.1.179, 2.3.1.41} -> [1.1.1.100 -> 4.2.1.59] -> 1.3.1.10
path_mrd00780.kgml: Skipped genes: mrd:Mrad2831_2683
path_mrd00780.kgml:
path_mrd00780.kgml: Found a trail of span 3 containing skipped vertices
path_mrd00780.kgml: 94 -> [53 -> 56] -> 59 -> [74 -> 67 -> 70] -> 73
path_mrd00780.kgml: R10115 -> [R10116 -> R10117] -> R10118 -> [R10119 -> R10120 -> R10121] -> R10122
path_mrd00780.kgml: mrd:Mrad2831_2684 -> [{mrd:Mrad2831_0334, mrd:Mrad2831_1722, mrd:Mrad2831_1897, mrd:Mrad2831_1938, mrd:Mrad2831_2853, mrd:Mrad2831_5771} -> {mrd:Mrad2831_3437, mrd:Mrad2831_5020}] -> {mrd:Mrad2831_2682, mrd:Mrad2831_5525} -> [{mrd:Mrad2831_1899, mrd:Mrad2831_3070, mrd:Mrad2831_5021} -> {mrd:Mrad2831_0334, mrd:Mrad2831_1722, mrd:Mrad2831_1897, mrd:Mrad2831_1938, mrd:Mrad2831_2853, mrd:Mrad2831_5771} -> {mrd:Mrad2831_3437, mrd:Mrad2831_5020}] -> {mrd:Mrad2831_2682, mrd:Mrad2831_5525}
path_mrd00780.kgml: {2.3.1.179, 2.3.1.41} -> [1.1.1.100 -> 4.2.1.59] -> 1.3.1.10 -> [{2.3.1.179, 2.3.1.41} -> 1.1.1.100 -> 4.2.1.59] -> 1.3.1.10
path_mrd00780.kgml: Skipped genes: mrd:Mrad2831_2683
path_mrd00780.kgml:
path_mrd00780.kgml: --- 2.32 seconds ---

path_mrd00785.kgml: Lipoic acid metabolism
path_mrd00785.kgml: Initialization took 0.08 seconds
path_mrd00785.kgml: (not found)
path_mrd00785.kgml: --- 0.13 seconds ---

path_mrd00790.kgml: Folate biosynthesis
path_mrd00790.kgml: Initialization took 2.24 seconds
path_mrd00790.kgml:
path_mrd00790.kgml: Found a trail of span 5 containing skipped vertices
path_mrd00790.kgml: 180 -> 81 -> 80 -> 79 -> 85
path_mrd00790.kgml: R00428 -> R05046 -> R05048 -> R04639 -> R04620
path_mrd00790.kgml: mrd:Mrad2831_4639 -> mrd:Mrad2831_4639 -> mrd:Mrad2831_4639 -> mrd:Mrad2831_4639 -> mrd:Mrad2831_4636
path_mrd00790.kgml: 3.5.4.16 -> 3.5.4.16 -> 3.5.4.16 -> 3.5.4.16 -> 3.1.3.1
path_mrd00790.kgml: Skipped genes: mrd:Mrad2831_4637, mrd:Mrad2831_4638
path_mrd00790.kgml:
path_mrd00790.kgml: Found a trail of span 4 containing skipped vertices
path_mrd00790.kgml: 180 -> [81] -> 80 -> 79 -> 85
path_mrd00790.kgml: R00428 -> [R05046] -> R05048 -> R04639 -> R04620
path_mrd00790.kgml: mrd:Mrad2831_4639 -> [mrd:Mrad2831_4639] -> mrd:Mrad2831_4639 -> mrd:Mrad2831_4639 -> mrd:Mrad2831_4636
path_mrd00790.kgml: 3.5.4.16 -> [3.5.4.16] -> 3.5.4.16 -> 3.5.4.16 -> 3.1.3.1
path_mrd00790.kgml: Skipped genes: mrd:Mrad2831_4637, mrd:Mrad2831_4638
path_mrd00790.kgml:
path_mrd00790.kgml: Found a trail of span 4 without skipping any vertex
path_mrd00790.kgml: 171 -> 75 -> 74 -> 72
path_mrd00790.kgml: R11073 -> R03504 -> R03503 -> R03067
path_mrd00790.kgml: mrd:Mrad2831_0512 -> mrd:Mrad2831_0512 -> mrd:Mrad2831_0511 -> mrd:Mrad2831_0513
path_mrd00790.kgml: 5.1.99.8 -> 4.1.2.25 -> 2.7.6.3 -> 2.5.1.15
path_mrd00790.kgml:
path_mrd00790.kgml: Found a trail of span 4 containing skipped vertices
path_mrd00790.kgml: 180 -> 81 -> [80] -> 79 -> 85
path_mrd00790.kgml: R00428 -> R05046 -> [R05048] -> R04639 -> R04620
path_mrd00790.kgml: mrd:Mrad2831_4639 -> mrd:Mrad2831_4639 -> [mrd:Mrad2831_4639] -> mrd:Mrad2831_4639 -> mrd:Mrad2831_4636
path_mrd00790.kgml: 3.5.4.16 -> 3.5.4.16 -> [3.5.4.16] -> 3.5.4.16 -> 3.1.3.1
path_mrd00790.kgml: Skipped genes: mrd:Mrad2831_4637, mrd:Mrad2831_4638
path_mrd00790.kgml:
path_mrd00790.kgml: Found a trail of span 4 containing skipped vertices
path_mrd00790.kgml: 180 -> 81 -> 80 -> [79] -> 85
path_mrd00790.kgml: R00428 -> R05046 -> R05048 -> [R04639] -> R04620
path_mrd00790.kgml: mrd:Mrad2831_4639 -> mrd:Mrad2831_4639 -> mrd:Mrad2831_4639 -> [mrd:Mrad2831_4639] -> mrd:Mrad2831_4636
path_mrd00790.kgml: 3.5.4.16 -> 3.5.4.16 -> 3.5.4.16 -> [3.5.4.16] -> 3.1.3.1
path_mrd00790.kgml: Skipped genes: mrd:Mrad2831_4637, mrd:Mrad2831_4638
path_mrd00790.kgml:
path_mrd00790.kgml: Found a trail of span 3 containing skipped vertices
path_mrd00790.kgml: 171 -> 75 -> [74] -> 72
path_mrd00790.kgml: R11073 -> R03504 -> [R03503] -> R03067
path_mrd00790.kgml: mrd:Mrad2831_0512 -> mrd:Mrad2831_0512 -> [mrd:Mrad2831_0511] -> mrd:Mrad2831_0513
path_mrd00790.kgml: 5.1.99.8 -> 4.1.2.25 -> [2.7.6.3] -> 2.5.1.15
path_mrd00790.kgml:
path_mrd00790.kgml: Found a trail of span 3 without skipping any vertex
path_mrd00790.kgml: 171 -> 75 -> 73
path_mrd00790.kgml: R11073 -> R03504 -> R03066
path_mrd00790.kgml: mrd:Mrad2831_0512 -> mrd:Mrad2831_0512 -> mrd:Mrad2831_0513
path_mrd00790.kgml: 5.1.99.8 -> 4.1.2.25 -> 2.5.1.15
path_mrd00790.kgml:
path_mrd00790.kgml: Found a trail of span 3 containing skipped vertices
path_mrd00790.kgml: 180 -> [81 -> 80] -> 79 -> 85
path_mrd00790.kgml: R00428 -> [R05046 -> R05048] -> R04639 -> R04620
path_mrd00790.kgml: mrd:Mrad2831_4639 -> [mrd:Mrad2831_4639 -> mrd:Mrad2831_4639] -> mrd:Mrad2831_4639 -> mrd:Mrad2831_4636
path_mrd00790.kgml: 3.5.4.16 -> [3.5.4.16 -> 3.5.4.16] -> 3.5.4.16 -> 3.1.3.1
path_mrd00790.kgml: Skipped genes: mrd:Mrad2831_4637, mrd:Mrad2831_4638
path_mrd00790.kgml:
path_mrd00790.kgml: Found a trail of span 3 containing skipped vertices
path_mrd00790.kgml: 171 -> [75] -> 74 -> 72
path_mrd00790.kgml: R11073 -> [R03504] -> R03503 -> R03067
path_mrd00790.kgml: mrd:Mrad2831_0512 -> [mrd:Mrad2831_0512] -> mrd:Mrad2831_0511 -> mrd:Mrad2831_0513
path_mrd00790.kgml: 5.1.99.8 -> [4.1.2.25] -> 2.7.6.3 -> 2.5.1.15
path_mrd00790.kgml:
path_mrd00790.kgml: Found a trail of span 3 containing skipped vertices
path_mrd00790.kgml: 180 -> 81 -> [80 -> 79] -> 85
path_mrd00790.kgml: R00428 -> R05046 -> [R05048 -> R04639] -> R04620
path_mrd00790.kgml: mrd:Mrad2831_4639 -> mrd:Mrad2831_4639 -> [mrd:Mrad2831_4639 -> mrd:Mrad2831_4639] -> mrd:Mrad2831_4636
path_mrd00790.kgml: 3.5.4.16 -> 3.5.4.16 -> [3.5.4.16 -> 3.5.4.16] -> 3.1.3.1
path_mrd00790.kgml: Skipped genes: mrd:Mrad2831_4637, mrd:Mrad2831_4638
path_mrd00790.kgml:
path_mrd00790.kgml: Found a trail of span 2 containing skipped vertices
path_mrd00790.kgml: 96 -> [102] -> 103
path_mrd00790.kgml: R09959 -> [R10002] -> R09978
path_mrd00790.kgml: mrd:Mrad2831_1968 -> [mrd:Mrad2831_2382] -> mrd:Mrad2831_1967
path_mrd00790.kgml: 4.1.2.50 -> [4.3.99.3] -> 6.3.4.20
path_mrd00790.kgml:
path_mrd00790.kgml: Found a trail of span 2 containing skipped vertices
path_mrd00790.kgml: 180 -> [81 -> 80 -> 79] -> 85
path_mrd00790.kgml: R00428 -> [R05046 -> R05048 -> R04639] -> R04620
path_mrd00790.kgml: mrd:Mrad2831_4639 -> [mrd:Mrad2831_4639 -> mrd:Mrad2831_4639 -> mrd:Mrad2831_4639] -> mrd:Mrad2831_4636
path_mrd00790.kgml: 3.5.4.16 -> [3.5.4.16 -> 3.5.4.16 -> 3.5.4.16] -> 3.1.3.1
path_mrd00790.kgml: Skipped genes: mrd:Mrad2831_4637, mrd:Mrad2831_4638
path_mrd00790.kgml:
path_mrd00790.kgml: Found a trail of span 2 containing skipped vertices
path_mrd00790.kgml: 171 -> [75 -> 74] -> 72
path_mrd00790.kgml: R11073 -> [R03504 -> R03503] -> R03067
path_mrd00790.kgml: mrd:Mrad2831_0512 -> [mrd:Mrad2831_0512 -> mrd:Mrad2831_0511] -> mrd:Mrad2831_0513
path_mrd00790.kgml: 5.1.99.8 -> [4.1.2.25 -> 2.7.6.3] -> 2.5.1.15
path_mrd00790.kgml:
path_mrd00790.kgml: Found a trail of span 2 containing skipped vertices
path_mrd00790.kgml: 171 -> [75] -> 73
path_mrd00790.kgml: R11073 -> [R03504] -> R03066
path_mrd00790.kgml: mrd:Mrad2831_0512 -> [mrd:Mrad2831_0512] -> mrd:Mrad2831_0513
path_mrd00790.kgml: 5.1.99.8 -> [4.1.2.25] -> 2.5.1.15
path_mrd00790.kgml:
path_mrd00790.kgml: Found a trail of span 2 containing skipped vertices
path_mrd00790.kgml: 117 -> [94 -> 118] -> 122
path_mrd00790.kgml: R11372 -> [R09395 -> R09726] -> R09735
path_mrd00790.kgml: mrd:Mrad2831_3098 -> [mrd:Mrad2831_2260 -> {mrd:Mrad2831_2585, mrd:Mrad2831_3678}] -> {mrd:Mrad2831_2583, mrd:Mrad2831_3097, mrd:Mrad2831_6169, mrd:Mrad2831_6175}
path_mrd00790.kgml: 4.6.1.17 -> [2.8.1.12 -> 2.7.7.75] -> 2.10.1.1
path_mrd00790.kgml:
path_mrd00790.kgml: --- 3.57 seconds ---

path_mrd00791.kgml: Atrazine degradation
path_mrd00791.kgml: Initialization took 0.18 seconds
path_mrd00791.kgml: (not found)
path_mrd00791.kgml: --- 0.23 seconds ---

path_mrd00860.kgml: Porphyrin and chlorophyll metabolism
path_mrd00860.kgml: Initialization took 7.95 seconds
path_mrd00860.kgml:
path_mrd00860.kgml: Found a trail of span 8 containing skipped vertices
path_mrd00860.kgml: 289 -> 290 -> 291 -> 292 -> [293 -> 294] -> 317 -> 295 -> 296 -> 297
path_mrd00860.kgml: R03948 -> R05217 -> R05180 -> R05181 -> [R05219 -> R05150] -> R05149 -> R05177 -> R05224 -> R05227
path_mrd00860.kgml: mrd:Mrad2831_3118 -> mrd:Mrad2831_3116 -> mrd:Mrad2831_3119 -> mrd:Mrad2831_3123 -> [mrd:Mrad2831_1538 -> mrd:Mrad2831_3120] -> mrd:Mrad2831_3121 -> mrd:Mrad2831_3117 -> mrd:Mrad2831_3124 -> {mrd:Mrad2831_3115, mrd:Mrad2831_3698, mrd:Mrad2831_3700}
path_mrd00860.kgml: 2.1.1.130 -> 1.14.13.83 -> 2.1.1.131 -> 2.1.1.133 -> [2.1.1.152 -> 1.3.1.54] -> 2.1.1.132 -> 5.4.99.61 -> 6.3.5.9 -> 6.6.1.2
path_mrd00860.kgml: Skipped genes: mrd:Mrad2831_3122
path_mrd00860.kgml:
path_mrd00860.kgml: Found a trail of span 7 containing skipped vertices
path_mrd00860.kgml: 289 -> 290 -> [291] -> 292 -> [293 -> 294] -> 317 -> 295 -> 296 -> 297
path_mrd00860.kgml: R03948 -> R05217 -> [R05180] -> R05181 -> [R05219 -> R05150] -> R05149 -> R05177 -> R05224 -> R05227
path_mrd00860.kgml: mrd:Mrad2831_3118 -> mrd:Mrad2831_3116 -> [mrd:Mrad2831_3119] -> mrd:Mrad2831_3123 -> [mrd:Mrad2831_1538 -> mrd:Mrad2831_3120] -> mrd:Mrad2831_3121 -> mrd:Mrad2831_3117 -> mrd:Mrad2831_3124 -> {mrd:Mrad2831_3115, mrd:Mrad2831_3698, mrd:Mrad2831_3700}
path_mrd00860.kgml: 2.1.1.130 -> 1.14.13.83 -> [2.1.1.131] -> 2.1.1.133 -> [2.1.1.152 -> 1.3.1.54] -> 2.1.1.132 -> 5.4.99.61 -> 6.3.5.9 -> 6.6.1.2
path_mrd00860.kgml: Skipped genes: mrd:Mrad2831_3119, mrd:Mrad2831_3122
path_mrd00860.kgml:
path_mrd00860.kgml: Found a trail of span 7 containing skipped vertices
path_mrd00860.kgml: 289 -> 290 -> 291 -> [292 -> 293 -> 294] -> 317 -> 295 -> 296 -> 297
path_mrd00860.kgml: R03948 -> R05217 -> R05180 -> [R05181 -> R05219 -> R05150] -> R05149 -> R05177 -> R05224 -> R05227
path_mrd00860.kgml: mrd:Mrad2831_3118 -> mrd:Mrad2831_3116 -> mrd:Mrad2831_3119 -> [mrd:Mrad2831_3123 -> mrd:Mrad2831_1538 -> mrd:Mrad2831_3120] -> mrd:Mrad2831_3121 -> mrd:Mrad2831_3117 -> mrd:Mrad2831_3124 -> {mrd:Mrad2831_3115, mrd:Mrad2831_3698, mrd:Mrad2831_3700}
path_mrd00860.kgml: 2.1.1.130 -> 1.14.13.83 -> 2.1.1.131 -> [2.1.1.133 -> 2.1.1.152 -> 1.3.1.54] -> 2.1.1.132 -> 5.4.99.61 -> 6.3.5.9 -> 6.6.1.2
path_mrd00860.kgml: Skipped genes: mrd:Mrad2831_3123, mrd:Mrad2831_3122
path_mrd00860.kgml:
path_mrd00860.kgml: Found a trail of span 7 containing skipped vertices
path_mrd00860.kgml: 289 -> 290 -> 291 -> 292 -> [293 -> 294] -> 317 -> 295 -> [296] -> 297
path_mrd00860.kgml: R03948 -> R05217 -> R05180 -> R05181 -> [R05219 -> R05150] -> R05149 -> R05177 -> [R05224] -> R05227
path_mrd00860.kgml: mrd:Mrad2831_3118 -> mrd:Mrad2831_3116 -> mrd:Mrad2831_3119 -> mrd:Mrad2831_3123 -> [mrd:Mrad2831_1538 -> mrd:Mrad2831_3120] -> mrd:Mrad2831_3121 -> mrd:Mrad2831_3117 -> [mrd:Mrad2831_3124] -> {mrd:Mrad2831_3115, mrd:Mrad2831_3698, mrd:Mrad2831_3700}
path_mrd00860.kgml: 2.1.1.130 -> 1.14.13.83 -> 2.1.1.131 -> 2.1.1.133 -> [2.1.1.152 -> 1.3.1.54] -> 2.1.1.132 -> 5.4.99.61 -> [6.3.5.9] -> 6.6.1.2
path_mrd00860.kgml: Skipped genes: mrd:Mrad2831_3122
path_mrd00860.kgml:
path_mrd00860.kgml: Found a trail of span 7 containing skipped vertices
path_mrd00860.kgml: 289 -> 290 -> 291 -> 292 -> [293 -> 294 -> 317] -> 295 -> 296 -> 297
path_mrd00860.kgml: R03948 -> R05217 -> R05180 -> R05181 -> [R05219 -> R05150 -> R05149] -> R05177 -> R05224 -> R05227
path_mrd00860.kgml: mrd:Mrad2831_3118 -> mrd:Mrad2831_3116 -> mrd:Mrad2831_3119 -> mrd:Mrad2831_3123 -> [mrd:Mrad2831_1538 -> mrd:Mrad2831_3120 -> mrd:Mrad2831_3121] -> mrd:Mrad2831_3117 -> mrd:Mrad2831_3124 -> {mrd:Mrad2831_3115, mrd:Mrad2831_3698, mrd:Mrad2831_3700}
path_mrd00860.kgml: 2.1.1.130 -> 1.14.13.83 -> 2.1.1.131 -> 2.1.1.133 -> [2.1.1.152 -> 1.3.1.54 -> 2.1.1.132] -> 5.4.99.61 -> 6.3.5.9 -> 6.6.1.2
path_mrd00860.kgml: Skipped genes: mrd:Mrad2831_3121, mrd:Mrad2831_3122
path_mrd00860.kgml:
path_mrd00860.kgml: Found a trail of span 7 containing skipped vertices
path_mrd00860.kgml: 289 -> [290] -> 291 -> 292 -> [293 -> 294] -> 317 -> 295 -> 296 -> 297
path_mrd00860.kgml: R03948 -> [R05217] -> R05180 -> R05181 -> [R05219 -> R05150] -> R05149 -> R05177 -> R05224 -> R05227
path_mrd00860.kgml: mrd:Mrad2831_3118 -> [mrd:Mrad2831_3116] -> mrd:Mrad2831_3119 -> mrd:Mrad2831_3123 -> [mrd:Mrad2831_1538 -> mrd:Mrad2831_3120] -> mrd:Mrad2831_3121 -> mrd:Mrad2831_3117 -> mrd:Mrad2831_3124 -> {mrd:Mrad2831_3115, mrd:Mrad2831_3698, mrd:Mrad2831_3700}
path_mrd00860.kgml: 2.1.1.130 -> [1.14.13.83] -> 2.1.1.131 -> 2.1.1.133 -> [2.1.1.152 -> 1.3.1.54] -> 2.1.1.132 -> 5.4.99.61 -> 6.3.5.9 -> 6.6.1.2
path_mrd00860.kgml: Skipped genes: mrd:Mrad2831_3116, mrd:Mrad2831_3122
path_mrd00860.kgml:
path_mrd00860.kgml: Found a trail of span 7 containing skipped vertices
path_mrd00860.kgml: 289 -> 290 -> 291 -> 292 -> [293 -> 294] -> 317 -> [295] -> 296 -> 297
path_mrd00860.kgml: R03948 -> R05217 -> R05180 -> R05181 -> [R05219 -> R05150] -> R05149 -> [R05177] -> R05224 -> R05227
path_mrd00860.kgml: mrd:Mrad2831_3118 -> mrd:Mrad2831_3116 -> mrd:Mrad2831_3119 -> mrd:Mrad2831_3123 -> [mrd:Mrad2831_1538 -> mrd:Mrad2831_3120] -> mrd:Mrad2831_3121 -> [mrd:Mrad2831_3117] -> mrd:Mrad2831_3124 -> {mrd:Mrad2831_3115, mrd:Mrad2831_3698, mrd:Mrad2831_3700}
path_mrd00860.kgml: 2.1.1.130 -> 1.14.13.83 -> 2.1.1.131 -> 2.1.1.133 -> [2.1.1.152 -> 1.3.1.54] -> 2.1.1.132 -> [5.4.99.61] -> 6.3.5.9 -> 6.6.1.2
path_mrd00860.kgml: Skipped genes: mrd:Mrad2831_3117, mrd:Mrad2831_3122
path_mrd00860.kgml:
path_mrd00860.kgml: Found a trail of span 6 containing skipped vertices
path_mrd00860.kgml: 289 -> [290 -> 291] -> 292 -> [293 -> 294] -> 317 -> 295 -> 296 -> 297
path_mrd00860.kgml: R03948 -> [R05217 -> R05180] -> R05181 -> [R05219 -> R05150] -> R05149 -> R05177 -> R05224 -> R05227
path_mrd00860.kgml: mrd:Mrad2831_3118 -> [mrd:Mrad2831_3116 -> mrd:Mrad2831_3119] -> mrd:Mrad2831_3123 -> [mrd:Mrad2831_1538 -> mrd:Mrad2831_3120] -> mrd:Mrad2831_3121 -> mrd:Mrad2831_3117 -> mrd:Mrad2831_3124 -> {mrd:Mrad2831_3115, mrd:Mrad2831_3698, mrd:Mrad2831_3700}
path_mrd00860.kgml: 2.1.1.130 -> [1.14.13.83 -> 2.1.1.131] -> 2.1.1.133 -> [2.1.1.152 -> 1.3.1.54] -> 2.1.1.132 -> 5.4.99.61 -> 6.3.5.9 -> 6.6.1.2
path_mrd00860.kgml: Skipped genes: mrd:Mrad2831_3116, mrd:Mrad2831_3119, mrd:Mrad2831_3122
path_mrd00860.kgml:
path_mrd00860.kgml: Found a trail of span 6 containing skipped vertices
path_mrd00860.kgml: 289 -> 290 -> 291 -> 292 -> [293 -> 294] -> 317 -> [295 -> 296] -> 297
path_mrd00860.kgml: R03948 -> R05217 -> R05180 -> R05181 -> [R05219 -> R05150] -> R05149 -> [R05177 -> R05224] -> R05227
path_mrd00860.kgml: mrd:Mrad2831_3118 -> mrd:Mrad2831_3116 -> mrd:Mrad2831_3119 -> mrd:Mrad2831_3123 -> [mrd:Mrad2831_1538 -> mrd:Mrad2831_3120] -> mrd:Mrad2831_3121 -> [mrd:Mrad2831_3117 -> mrd:Mrad2831_3124] -> {mrd:Mrad2831_3115, mrd:Mrad2831_3698, mrd:Mrad2831_3700}
path_mrd00860.kgml: 2.1.1.130 -> 1.14.13.83 -> 2.1.1.131 -> 2.1.1.133 -> [2.1.1.152 -> 1.3.1.54] -> 2.1.1.132 -> [5.4.99.61 -> 6.3.5.9] -> 6.6.1.2
path_mrd00860.kgml: Skipped genes: mrd:Mrad2831_3117, mrd:Mrad2831_3122
path_mrd00860.kgml:
path_mrd00860.kgml: Found a trail of span 5 containing skipped vertices
path_mrd00860.kgml: 301 -> 302 -> 315 -> 305 -> 308
path_mrd00860.kgml: R05220 -> R05225 -> R07302 -> {R05221, R06558} -> R05222
path_mrd00860.kgml: {mrd:Mrad2831_1470, mrd:Mrad2831_2959} -> mrd:Mrad2831_1471 -> {mrd:Mrad2831_1475, mrd:Mrad2831_1476} -> mrd:Mrad2831_1469 -> mrd:Mrad2831_1469
path_mrd00860.kgml: 2.5.1.17 -> 6.3.5.10 -> 6.3.1.10 -> {2.7.1.156, 2.7.1.156} -> 2.7.7.62
path_mrd00860.kgml: Skipped genes: mrd:Mrad2831_1473, mrd:Mrad2831_1472
path_mrd00860.kgml:
path_mrd00860.kgml: Found a trail of span 4 containing skipped vertices
path_mrd00860.kgml: 267 -> [266] -> 52 -> 51 -> 50
path_mrd00860.kgml: R03877 -> [R04237] -> R06265 -> R06266 -> R06267
path_mrd00860.kgml: {mrd:Mrad2831_1834, mrd:Mrad2831_1835, mrd:Mrad2831_1846} -> [mrd:Mrad2831_1844] -> mrd:Mrad2831_1838 -> mrd:Mrad2831_1838 -> mrd:Mrad2831_1838
path_mrd00860.kgml: 6.6.1.1 -> [2.1.1.11] -> 1.14.13.81 -> 1.14.13.81 -> 1.14.13.81
path_mrd00860.kgml: Skipped genes: mrd:Mrad2831_1837, mrd:Mrad2831_1836
path_mrd00860.kgml:
path_mrd00860.kgml: Found a trail of span 4 containing skipped vertices
path_mrd00860.kgml: 301 -> 302 -> [315] -> 305 -> 308
path_mrd00860.kgml: R05220 -> R05225 -> [R07302] -> {R05221, R06558} -> R05222
path_mrd00860.kgml: {mrd:Mrad2831_1470, mrd:Mrad2831_2959} -> mrd:Mrad2831_1471 -> [{mrd:Mrad2831_1475, mrd:Mrad2831_1476}] -> mrd:Mrad2831_1469 -> mrd:Mrad2831_1469
path_mrd00860.kgml: 2.5.1.17 -> 6.3.5.10 -> [6.3.1.10] -> {2.7.1.156, 2.7.1.156} -> 2.7.7.62
path_mrd00860.kgml:
path_mrd00860.kgml: Found a trail of span 4 containing skipped vertices
path_mrd00860.kgml: 301 -> 302 -> 315 -> [305] -> 308
path_mrd00860.kgml: R05220 -> R05225 -> R07302 -> [{R05221, R06558}] -> R05222
path_mrd00860.kgml: {mrd:Mrad2831_1470, mrd:Mrad2831_2959} -> mrd:Mrad2831_1471 -> {mrd:Mrad2831_1475, mrd:Mrad2831_1476} -> [mrd:Mrad2831_1469] -> mrd:Mrad2831_1469
path_mrd00860.kgml: 2.5.1.17 -> 6.3.5.10 -> 6.3.1.10 -> [{2.7.1.156, 2.7.1.156}] -> 2.7.7.62
path_mrd00860.kgml: Skipped genes: mrd:Mrad2831_1473, mrd:Mrad2831_1472
path_mrd00860.kgml:
path_mrd00860.kgml: Found a trail of span 4 containing skipped vertices
path_mrd00860.kgml: 301 -> 302 -> 316 -> 308
path_mrd00860.kgml: R05220 -> R05225 -> R06529 -> R05222
path_mrd00860.kgml: {mrd:Mrad2831_1470, mrd:Mrad2831_2959} -> mrd:Mrad2831_1471 -> {mrd:Mrad2831_1475, mrd:Mrad2831_1476} -> mrd:Mrad2831_1469
path_mrd00860.kgml: 2.5.1.17 -> 6.3.5.10 -> 6.3.1.10 -> 2.7.7.62
path_mrd00860.kgml: Skipped genes: mrd:Mrad2831_1473, mrd:Mrad2831_1472
path_mrd00860.kgml:
path_mrd00860.kgml: Found a trail of span 3 containing skipped vertices
path_mrd00860.kgml: 267 -> [266 -> 52] -> 51 -> 50
path_mrd00860.kgml: R03877 -> [R04237 -> R06265] -> R06266 -> R06267
path_mrd00860.kgml: {mrd:Mrad2831_1834, mrd:Mrad2831_1835, mrd:Mrad2831_1846} -> [mrd:Mrad2831_1844 -> mrd:Mrad2831_1838] -> mrd:Mrad2831_1838 -> mrd:Mrad2831_1838
path_mrd00860.kgml: 6.6.1.1 -> [2.1.1.11 -> 1.14.13.81] -> 1.14.13.81 -> 1.14.13.81
path_mrd00860.kgml: Skipped genes: mrd:Mrad2831_1837, mrd:Mrad2831_1836
path_mrd00860.kgml:
path_mrd00860.kgml: Found a trail of span 3 without skipping any vertex
path_mrd00860.kgml: 304 -> 305 -> 308
path_mrd00860.kgml: R07268 -> {R05221, R06558} -> R05222
path_mrd00860.kgml: {mrd:Mrad2831_1470, mrd:Mrad2831_2959} -> mrd:Mrad2831_1469 -> mrd:Mrad2831_1469
path_mrd00860.kgml: 2.5.1.17 -> {2.7.1.156, 2.7.1.156} -> 2.7.7.62
path_mrd00860.kgml:
path_mrd00860.kgml: Found a trail of span 3 containing skipped vertices
path_mrd00860.kgml: 301 -> 302 -> [316] -> 308
path_mrd00860.kgml: R05220 -> R05225 -> [R06529] -> R05222
path_mrd00860.kgml: {mrd:Mrad2831_1470, mrd:Mrad2831_2959} -> mrd:Mrad2831_1471 -> [{mrd:Mrad2831_1475, mrd:Mrad2831_1476}] -> mrd:Mrad2831_1469
path_mrd00860.kgml: 2.5.1.17 -> 6.3.5.10 -> [6.3.1.10] -> 2.7.7.62
path_mrd00860.kgml:
path_mrd00860.kgml: Found a trail of span 3 containing skipped vertices
path_mrd00860.kgml: 301 -> [302 -> 315] -> 305 -> 308
path_mrd00860.kgml: R05220 -> [R05225 -> R07302] -> {R05221, R06558} -> R05222
path_mrd00860.kgml: {mrd:Mrad2831_1470, mrd:Mrad2831_2959} -> [mrd:Mrad2831_1471 -> {mrd:Mrad2831_1475, mrd:Mrad2831_1476}] -> mrd:Mrad2831_1469 -> mrd:Mrad2831_1469
path_mrd00860.kgml: 2.5.1.17 -> [6.3.5.10 -> 6.3.1.10] -> {2.7.1.156, 2.7.1.156} -> 2.7.7.62
path_mrd00860.kgml:
path_mrd00860.kgml: Found a trail of span 3 containing skipped vertices
path_mrd00860.kgml: 284 -> 285 -> 318
path_mrd00860.kgml: R05809 -> R05810 -> R07772
path_mrd00860.kgml: mrd:Mrad2831_3119 -> mrd:Mrad2831_3123 -> mrd:Mrad2831_3122
path_mrd00860.kgml: 2.1.1.131 -> 2.1.1.271 -> 3.7.1.12
path_mrd00860.kgml: Skipped genes: mrd:Mrad2831_3121
path_mrd00860.kgml:
path_mrd00860.kgml: Found a trail of span 2 without skipping any vertex
path_mrd00860.kgml: 358 -> 361
path_mrd00860.kgml: R09060 -> R09055
path_mrd00860.kgml: {mrd:Mrad2831_2816, mrd:Mrad2831_2817, mrd:Mrad2831_2818} -> mrd:Mrad2831_2819
path_mrd00860.kgml: 1.3.7.15 -> 1.1.1.396
path_mrd00860.kgml:
path_mrd00860.kgml: Found a trail of span 2 containing skipped vertices
path_mrd00860.kgml: 351 -> [359] -> 361
path_mrd00860.kgml: R09053 -> [R09054] -> R09055
path_mrd00860.kgml: {mrd:Mrad2831_2816, mrd:Mrad2831_2817, mrd:Mrad2831_2818} -> [mrd:Mrad2831_1849] -> mrd:Mrad2831_2819
path_mrd00860.kgml: 1.3.7.15 -> [4.2.1.165] -> 1.1.1.396
path_mrd00860.kgml:
path_mrd00860.kgml: Found a trail of span 2 containing skipped vertices
path_mrd00860.kgml: 259 -> [351] -> 359
path_mrd00860.kgml: R06282 -> [R09053] -> R09054
path_mrd00860.kgml: {mrd:Mrad2831_1845, mrd:Mrad2831_1847, mrd:Mrad2831_1848} -> [{mrd:Mrad2831_2816, mrd:Mrad2831_2817, mrd:Mrad2831_2818}] -> mrd:Mrad2831_1849
path_mrd00860.kgml: 1.3.7.7 -> [1.3.7.15] -> 4.2.1.165
path_mrd00860.kgml:
path_mrd00860.kgml: Found a trail of span 2 without skipping any vertex
path_mrd00860.kgml: 259 -> 353
path_mrd00860.kgml: R06282 -> R09059
path_mrd00860.kgml: {mrd:Mrad2831_1845, mrd:Mrad2831_1847, mrd:Mrad2831_1848} -> mrd:Mrad2831_1849
path_mrd00860.kgml: 1.3.7.7 -> 4.2.1.165
path_mrd00860.kgml:
path_mrd00860.kgml: Found a trail of span 2 containing skipped vertices
path_mrd00860.kgml: 378 -> 393
path_mrd00860.kgml: R11514 -> R11226
path_mrd00860.kgml: mrd:Mrad2831_1852 -> mrd:Mrad2831_1854
path_mrd00860.kgml: 2.5.1.133 -> 1.3.1.111
path_mrd00860.kgml: Skipped genes: mrd:Mrad2831_1853
path_mrd00860.kgml:
path_mrd00860.kgml: Found a trail of span 2 containing skipped vertices
path_mrd00860.kgml: 388 -> 394
path_mrd00860.kgml: R11517 -> R11518
path_mrd00860.kgml: mrd:Mrad2831_1852 -> mrd:Mrad2831_1854
path_mrd00860.kgml: 2.5.1.133 -> 1.3.1.111
path_mrd00860.kgml: Skipped genes: mrd:Mrad2831_1853
path_mrd00860.kgml:
path_mrd00860.kgml: Found a trail of span 2 containing skipped vertices
path_mrd00860.kgml: 267 -> [266 -> 52 -> 51] -> 50
path_mrd00860.kgml: R03877 -> [R04237 -> R06265 -> R06266] -> R06267
path_mrd00860.kgml: {mrd:Mrad2831_1834, mrd:Mrad2831_1835, mrd:Mrad2831_1846} -> [mrd:Mrad2831_1844 -> mrd:Mrad2831_1838 -> mrd:Mrad2831_1838] -> mrd:Mrad2831_1838
path_mrd00860.kgml: 6.6.1.1 -> [2.1.1.11 -> 1.14.13.81 -> 1.14.13.81] -> 1.14.13.81
path_mrd00860.kgml: Skipped genes: mrd:Mrad2831_1837, mrd:Mrad2831_1836
path_mrd00860.kgml:
path_mrd00860.kgml: Found a trail of span 2 containing skipped vertices
path_mrd00860.kgml: 304 -> [305] -> 308
path_mrd00860.kgml: R07268 -> [{R05221, R06558}] -> R05222
path_mrd00860.kgml: {mrd:Mrad2831_1470, mrd:Mrad2831_2959} -> [mrd:Mrad2831_1469] -> mrd:Mrad2831_1469
path_mrd00860.kgml: 2.5.1.17 -> [{2.7.1.156, 2.7.1.156}] -> 2.7.7.62
path_mrd00860.kgml:
path_mrd00860.kgml: Found a trail of span 2 containing skipped vertices
path_mrd00860.kgml: 301 -> [302 -> 316] -> 308
path_mrd00860.kgml: R05220 -> [R05225 -> R06529] -> R05222
path_mrd00860.kgml: {mrd:Mrad2831_1470, mrd:Mrad2831_2959} -> [mrd:Mrad2831_1471 -> {mrd:Mrad2831_1475, mrd:Mrad2831_1476}] -> mrd:Mrad2831_1469
path_mrd00860.kgml: 2.5.1.17 -> [6.3.5.10 -> 6.3.1.10] -> 2.7.7.62
path_mrd00860.kgml:
path_mrd00860.kgml: Found a trail of span 2 containing skipped vertices
path_mrd00860.kgml: 284 -> [285] -> 318
path_mrd00860.kgml: R05809 -> [R05810] -> R07772
path_mrd00860.kgml: mrd:Mrad2831_3119 -> [mrd:Mrad2831_3123] -> mrd:Mrad2831_3122
path_mrd00860.kgml: 2.1.1.131 -> [2.1.1.271] -> 3.7.1.12
path_mrd00860.kgml: Skipped genes: mrd:Mrad2831_3121
path_mrd00860.kgml:
path_mrd00860.kgml: --- 12.81 seconds ---

path_mrd00900.kgml: Terpenoid backbone biosynthesis
path_mrd00900.kgml: Initialization took 1.14 seconds
path_mrd00900.kgml: (not found)
path_mrd00900.kgml: --- 1.22 seconds ---

path_mrd00903.kgml: Limonene and pinene degradation
path_mrd00903.kgml: Initialization took 0.18 seconds
path_mrd00903.kgml: (not found)
path_mrd00903.kgml: --- 0.23 seconds ---

path_mrd00906.kgml: Carotenoid biosynthesis
path_mrd00906.kgml: Initialization took 0.19 seconds
path_mrd00906.kgml:
path_mrd00906.kgml: Found a trail of span 4 containing skipped vertices
path_mrd00906.kgml: 206 -> 203 -> [200] -> 205 -> 201
path_mrd00906.kgml: R07519 -> R07520 -> [R07521] -> R07522 -> R07523
path_mrd00906.kgml: mrd:Mrad2831_2823 -> mrd:Mrad2831_2822 -> [mrd:Mrad2831_2820] -> mrd:Mrad2831_2823 -> mrd:Mrad2831_2822
path_mrd00906.kgml: 4.2.1.131 -> 1.3.99.27 -> [2.1.1.210] -> 4.2.1.131 -> 1.3.99.27
path_mrd00906.kgml:
path_mrd00906.kgml: Found a trail of span 3 containing skipped vertices
path_mrd00906.kgml: 206 -> [203 -> 200] -> 205 -> 201
path_mrd00906.kgml: R07519 -> [R07520 -> R07521] -> R07522 -> R07523
path_mrd00906.kgml: mrd:Mrad2831_2823 -> [mrd:Mrad2831_2822 -> mrd:Mrad2831_2820] -> mrd:Mrad2831_2823 -> mrd:Mrad2831_2822
path_mrd00906.kgml: 4.2.1.131 -> [1.3.99.27 -> 2.1.1.210] -> 4.2.1.131 -> 1.3.99.27
path_mrd00906.kgml:
path_mrd00906.kgml: Found a trail of span 3 containing skipped vertices
path_mrd00906.kgml: 206 -> 203 -> [200 -> 205] -> 201
path_mrd00906.kgml: R07519 -> R07520 -> [R07521 -> R07522] -> R07523
path_mrd00906.kgml: mrd:Mrad2831_2823 -> mrd:Mrad2831_2822 -> [mrd:Mrad2831_2820 -> mrd:Mrad2831_2823] -> mrd:Mrad2831_2822
path_mrd00906.kgml: 4.2.1.131 -> 1.3.99.27 -> [2.1.1.210 -> 4.2.1.131] -> 1.3.99.27
path_mrd00906.kgml:
path_mrd00906.kgml: Found a trail of span 3 containing skipped vertices
path_mrd00906.kgml: 211 -> 202 -> [196] -> 209
path_mrd00906.kgml: R07532 -> R07534 -> [R07535] -> R07536
path_mrd00906.kgml: mrd:Mrad2831_2823 -> mrd:Mrad2831_2822 -> [mrd:Mrad2831_2820] -> mrd:Mrad2831_2823
path_mrd00906.kgml: 4.2.1.131 -> 1.3.99.27 -> [2.1.1.210] -> 4.2.1.131
path_mrd00906.kgml:
path_mrd00906.kgml: Found a trail of span 2 containing skipped vertices
path_mrd00906.kgml: 206 -> [203 -> 200 -> 205] -> 201
path_mrd00906.kgml: R07519 -> [R07520 -> R07521 -> R07522] -> R07523
path_mrd00906.kgml: mrd:Mrad2831_2823 -> [mrd:Mrad2831_2822 -> mrd:Mrad2831_2820 -> mrd:Mrad2831_2823] -> mrd:Mrad2831_2822
path_mrd00906.kgml: 4.2.1.131 -> [1.3.99.27 -> 2.1.1.210 -> 4.2.1.131] -> 1.3.99.27
path_mrd00906.kgml:
path_mrd00906.kgml: --- 0.84 seconds ---

path_mrd00909.kgml: Sesquiterpenoid and triterpenoid biosynthesis
path_mrd00909.kgml: Initialization took 0.09 seconds
path_mrd00909.kgml: (not found)
path_mrd00909.kgml: --- 0.14 seconds ---

path_mrd00910.kgml: Nitrogen metabolism
path_mrd00910.kgml: Initialization took 1.64 seconds
path_mrd00910.kgml:
path_mrd00910.kgml: --- 1.87 seconds ---

path_mrd00920.kgml: Sulfur metabolism
path_mrd00920.kgml: Initialization took 6.19 seconds
path_mrd00920.kgml:
path_mrd00920.kgml: Found a trail of span 3 containing skipped vertices
path_mrd00920.kgml: 48 -> 31 -> [27] -> 42
path_mrd00920.kgml: R02021 -> R00858 -> [R00533] -> R00529
path_mrd00920.kgml: mrd:Mrad2831_1786 -> {mrd:Mrad2831_1779, mrd:Mrad2831_1783, mrd:Mrad2831_1784, mrd:Mrad2831_2298} -> [mrd:Mrad2831_5264] -> {mrd:Mrad2831_1787, mrd:Mrad2831_1788}
path_mrd00920.kgml: 1.8.4.8 -> 1.8.1.2 -> [1.8.3.1] -> 2.7.7.4
path_mrd00920.kgml:
path_mrd00920.kgml: Found a trail of span 2 containing skipped vertices
path_mrd00920.kgml: 160 -> [159] -> 150
path_mrd00920.kgml: R00529 -> [R00509] -> R02021
path_mrd00920.kgml: {mrd:Mrad2831_1787, mrd:Mrad2831_1788} -> [mrd:Mrad2831_1882] -> mrd:Mrad2831_1786
path_mrd00920.kgml: 2.7.7.4 -> [2.7.1.25] -> 1.8.4.8
path_mrd00920.kgml:
path_mrd00920.kgml: --- 6.51 seconds ---

path_mrd00930.kgml: Caprolactam degradation
path_mrd00930.kgml: Initialization took 0.28 seconds
path_mrd00930.kgml: (not found)
path_mrd00930.kgml: --- 0.33 seconds ---

path_mrd00970.kgml: Aminoacyl-tRNA biosynthesis
path_mrd00970.kgml: Initialization took 3.59 seconds
path_mrd00970.kgml: (not found)
path_mrd00970.kgml: --- 3.65 seconds ---

path_mrd01040.kgml: Biosynthesis of unsaturated fatty acids
path_mrd01040.kgml: Initialization took 0.33 seconds
path_mrd01040.kgml: (not found)
path_mrd01040.kgml: --- 0.39 seconds ---

path_mrd01054.kgml: Nonribosomal peptide structures
path_mrd01054.kgml: Initialization took 0.09 seconds
path_mrd01054.kgml: (not found)
path_mrd01054.kgml: --- 0.15 seconds ---

--- 252.65 seconds ---
