# Supplementary material for: CoMetGeNe: mining conserved neighborhood patterns in metabolic and genomic contexts
Source: BMC Bioinformatics. 2019 Jan 10;20:19. doi: 10.1186/s12859-018-2542-2 (PMC6327494; doi:10.1186/s12859-018-2542-2)
Supplement: Supplementary file 14 — Trail finding results for completely assembled representative bacterial genomes present in NCBI Genomes. Of the 1,545 fully assembled representative bacterial genomes in NCBI, corresponding entries have been identified in KEGG for 1,467 species, for which trail finding has been performed for all combinations of gap parameters δG and δD ranging from 0 to 3. This additional file is available from https://doi.org/10.6084/m9.figshare.7288769. (GZ 178,532 kb) [file 12859_2018_2542_MOESM14_ESM.gz › results/cut_dG1_dD2.hnet]

--- delta_G = 1, delta_D = 2 ---

path_cut00010.kgml: Glycolysis / Gluconeogenesis
path_cut00010.kgml: Initialization took 1.81 seconds
path_cut00010.kgml:
path_cut00010.kgml: Found a trail of span 3 containing skipped vertices
path_cut00010.kgml: 76 -> [57] -> 58 -> 57
path_cut00010.kgml: R01512 -> [R01061] -> R01015 -> R01061
path_cut00010.kgml: cut:CUTER_05835 -> [cut:CUTER_05840] -> cut:CUTER_05830 -> cut:CUTER_05840
path_cut00010.kgml: 2.7.2.3 -> [{1.2.1.12, 1.2.1.59}] -> 5.3.1.1 -> {1.2.1.12, 1.2.1.59}
path_cut00010.kgml:
path_cut00010.kgml: Found a trail of span 2 without skipping any vertex
path_cut00010.kgml: 53 -> 51
path_cut00010.kgml: R00200 -> R00703
path_cut00010.kgml: {cut:CUTER_07105, cut:CUTER_10690} -> cut:CUTER_10695
path_cut00010.kgml: 2.7.1.40 -> 1.1.1.27
path_cut00010.kgml:
path_cut00010.kgml: --- 2.81 seconds ---

path_cut00020.kgml: Citrate cycle (TCA cycle)
path_cut00020.kgml: Initialization took 0.91 seconds
path_cut00020.kgml:
path_cut00020.kgml: Found a trail of span 2 containing skipped vertices
path_cut00020.kgml: 95 -> [91 -> 31] -> 28
path_cut00020.kgml: R02164 -> [R10343 -> R02570] -> R07618
path_cut00020.kgml: {cut:CUTER_01110, cut:CUTER_01115, cut:CUTER_01120} -> [cut:CUTER_09160 -> cut:CUTER_07575] -> {cut:CUTER_01105, cut:CUTER_02375}
path_cut00020.kgml: {1.3.5.1, 1.3.5.4} -> [2.8.3.18 -> 2.3.1.61] -> 1.8.1.4
path_cut00020.kgml:
path_cut00020.kgml: --- 1.40 seconds ---

path_cut00030.kgml: Pentose phosphate pathway
path_cut00030.kgml: Initialization took 0.91 seconds
path_cut00030.kgml:
path_cut00030.kgml: Found a trail of span 6 containing skipped vertices
path_cut00030.kgml: 58 -> 57 -> [56 -> 48] -> 49 -> 46 -> 77 -> [53 -> 37] -> 157
path_cut00030.kgml: R02736 -> R02035 -> [R01528 -> R01529] -> R01830 -> R01641 -> R01827 -> [R02740 -> R02739] -> {R02736, R10907}
path_cut00030.kgml: cut:CUTER_05810 -> cut:CUTER_05820 -> [cut:CUTER_05315 -> cut:CUTER_05890] -> cut:CUTER_05800 -> cut:CUTER_05800 -> cut:CUTER_05805 -> [cut:CUTER_03350 -> cut:CUTER_03350] -> cut:CUTER_05810
path_cut00030.kgml: {1.1.1.363, 1.1.1.49} -> 3.1.1.31 -> [{1.1.1.351, 1.1.1.44} -> 5.1.3.1] -> 2.2.1.1 -> 2.2.1.1 -> 2.2.1.2 -> [5.3.1.9 -> {5.1.3.15, 5.3.1.9}] -> {1.1.1.363, 1.1.1.49, 1.1.1.363, 1.1.1.388}
path_cut00030.kgml: Skipped genes: cut:CUTER_05815
path_cut00030.kgml:
path_cut00030.kgml: --- 12.49 seconds ---

path_cut00040.kgml: Pentose and glucuronate interconversions
path_cut00040.kgml: Initialization took 0.20 seconds
path_cut00040.kgml:
path_cut00040.kgml: Found a trail of span 2 without skipping any vertex
path_cut00040.kgml: 102 -> 103
path_cut00040.kgml: R01482 -> R02454
path_cut00040.kgml: cut:CUTER_08755 -> cut:CUTER_08760
path_cut00040.kgml: 5.3.1.12 -> 1.1.1.57
path_cut00040.kgml:
path_cut00040.kgml: --- 0.39 seconds ---

path_cut00051.kgml: Fructose and mannose metabolism
path_cut00051.kgml: Initialization took 0.54 seconds
path_cut00051.kgml:
path_cut00051.kgml: Found a trail of span 2 containing skipped vertices
path_cut00051.kgml: 78 -> 79
path_cut00051.kgml: R01819 -> R01818
path_cut00051.kgml: cut:CUTER_02525 -> {cut:CUTER_02515, cut:CUTER_06945}
path_cut00051.kgml: 5.3.1.8 -> 5.4.2.8
path_cut00051.kgml: Skipped genes: cut:CUTER_02520
path_cut00051.kgml:
path_cut00051.kgml: --- 0.89 seconds ---

path_cut00052.kgml: Galactose metabolism
path_cut00052.kgml: Initialization took 0.52 seconds
path_cut00052.kgml:
path_cut00052.kgml: Found a trail of span 2 without skipping any vertex
path_cut00052.kgml: 171 -> 82
path_cut00052.kgml: R01092 -> R00955
path_cut00052.kgml: {cut:CUTER_07430, cut:CUTER_07765} -> cut:CUTER_07435
path_cut00052.kgml: 2.7.1.6 -> 2.7.7.12
path_cut00052.kgml:
path_cut00052.kgml: --- 0.78 seconds ---

path_cut00130.kgml: Ubiquinone and other terpenoid-quinone biosynthesis
path_cut00130.kgml: Initialization took 0.20 seconds
path_cut00130.kgml:
path_cut00130.kgml: Found a trail of span 2 without skipping any vertex
path_cut00130.kgml: 59 -> 58
path_cut00130.kgml: R04030 -> R07263
path_cut00130.kgml: cut:CUTER_01365 -> cut:CUTER_01375
path_cut00130.kgml: 6.2.1.26 -> 4.1.3.36
path_cut00130.kgml:
path_cut00130.kgml: --- 0.40 seconds ---

path_cut00190.kgml: Oxidative phosphorylation
path_cut00190.kgml: Initialization took 3.06 seconds
path_cut00190.kgml: (not found)
path_cut00190.kgml: --- 3.17 seconds ---

path_cut00220.kgml: Arginine biosynthesis
path_cut00220.kgml: Initialization took 0.61 seconds
path_cut00220.kgml:
path_cut00220.kgml: Found a trail of span 8 containing skipped vertices
path_cut00220.kgml: 49 -> 50 -> 51 -> 52 -> 55 -> 44 -> 45 -> 47
path_cut00220.kgml: R00259 -> R02649 -> R03443 -> R02283 -> R02282 -> R01398 -> R01954 -> R01086
path_cut00220.kgml: {cut:CUTER_05055, cut:CUTER_09690} -> cut:CUTER_05060 -> cut:CUTER_05050 -> cut:CUTER_05065 -> cut:CUTER_05055 -> cut:CUTER_05070 -> cut:CUTER_05080 -> cut:CUTER_05085
path_cut00220.kgml: 2.3.1.1 -> 2.7.2.8 -> 1.2.1.38 -> 2.6.1.11 -> 2.3.1.35 -> 2.1.3.3 -> 6.3.4.5 -> 4.3.2.1
path_cut00220.kgml: Skipped genes: cut:CUTER_05075
path_cut00220.kgml:
path_cut00220.kgml: Found a trail of span 7 containing skipped vertices
path_cut00220.kgml: 49 -> 50 -> 51 -> 52 -> [55] -> 44 -> 45 -> 47
path_cut00220.kgml: R00259 -> R02649 -> R03443 -> R02283 -> [R02282] -> R01398 -> R01954 -> R01086
path_cut00220.kgml: {cut:CUTER_05055, cut:CUTER_09690} -> cut:CUTER_05060 -> cut:CUTER_05050 -> cut:CUTER_05065 -> [cut:CUTER_05055] -> cut:CUTER_05070 -> cut:CUTER_05080 -> cut:CUTER_05085
path_cut00220.kgml: 2.3.1.1 -> 2.7.2.8 -> 1.2.1.38 -> 2.6.1.11 -> [2.3.1.35] -> 2.1.3.3 -> 6.3.4.5 -> 4.3.2.1
path_cut00220.kgml: Skipped genes: cut:CUTER_05075
path_cut00220.kgml:
path_cut00220.kgml: Found a trail of span 7 containing skipped vertices
path_cut00220.kgml: 49 -> 50 -> [51] -> 52 -> 55 -> 44 -> 45 -> 47
path_cut00220.kgml: R00259 -> R02649 -> [R03443] -> R02283 -> R02282 -> R01398 -> R01954 -> R01086
path_cut00220.kgml: {cut:CUTER_05055, cut:CUTER_09690} -> cut:CUTER_05060 -> [cut:CUTER_05050] -> cut:CUTER_05065 -> cut:CUTER_05055 -> cut:CUTER_05070 -> cut:CUTER_05080 -> cut:CUTER_05085
path_cut00220.kgml: 2.3.1.1 -> 2.7.2.8 -> [1.2.1.38] -> 2.6.1.11 -> 2.3.1.35 -> 2.1.3.3 -> 6.3.4.5 -> 4.3.2.1
path_cut00220.kgml: Skipped genes: cut:CUTER_05075
path_cut00220.kgml:
path_cut00220.kgml: Found a trail of span 7 containing skipped vertices
path_cut00220.kgml: 49 -> 50 -> 51 -> [52] -> 55 -> 44 -> 45 -> 47
path_cut00220.kgml: R00259 -> R02649 -> R03443 -> [R02283] -> R02282 -> R01398 -> R01954 -> R01086
path_cut00220.kgml: {cut:CUTER_05055, cut:CUTER_09690} -> cut:CUTER_05060 -> cut:CUTER_05050 -> [cut:CUTER_05065] -> cut:CUTER_05055 -> cut:CUTER_05070 -> cut:CUTER_05080 -> cut:CUTER_05085
path_cut00220.kgml: 2.3.1.1 -> 2.7.2.8 -> 1.2.1.38 -> [2.6.1.11] -> 2.3.1.35 -> 2.1.3.3 -> 6.3.4.5 -> 4.3.2.1
path_cut00220.kgml: Skipped genes: cut:CUTER_05065, cut:CUTER_05075
path_cut00220.kgml:
path_cut00220.kgml: Found a trail of span 7 containing skipped vertices
path_cut00220.kgml: 49 -> [50] -> 51 -> 52 -> 55 -> 44 -> 45 -> 47
path_cut00220.kgml: R00259 -> [R02649] -> R03443 -> R02283 -> R02282 -> R01398 -> R01954 -> R01086
path_cut00220.kgml: {cut:CUTER_05055, cut:CUTER_09690} -> [cut:CUTER_05060] -> cut:CUTER_05050 -> cut:CUTER_05065 -> cut:CUTER_05055 -> cut:CUTER_05070 -> cut:CUTER_05080 -> cut:CUTER_05085
path_cut00220.kgml: 2.3.1.1 -> [2.7.2.8] -> 1.2.1.38 -> 2.6.1.11 -> 2.3.1.35 -> 2.1.3.3 -> 6.3.4.5 -> 4.3.2.1
path_cut00220.kgml: Skipped genes: cut:CUTER_05060, cut:CUTER_05075
path_cut00220.kgml:
path_cut00220.kgml: Found a trail of span 6 containing skipped vertices
path_cut00220.kgml: 49 -> 50 -> [51 -> 52] -> 55 -> 44 -> 45 -> 47
path_cut00220.kgml: R00259 -> R02649 -> [R03443 -> R02283] -> R02282 -> R01398 -> R01954 -> R01086
path_cut00220.kgml: {cut:CUTER_05055, cut:CUTER_09690} -> cut:CUTER_05060 -> [cut:CUTER_05050 -> cut:CUTER_05065] -> cut:CUTER_05055 -> cut:CUTER_05070 -> cut:CUTER_05080 -> cut:CUTER_05085
path_cut00220.kgml: 2.3.1.1 -> 2.7.2.8 -> [1.2.1.38 -> 2.6.1.11] -> 2.3.1.35 -> 2.1.3.3 -> 6.3.4.5 -> 4.3.2.1
path_cut00220.kgml: Skipped genes: cut:CUTER_05065, cut:CUTER_05075
path_cut00220.kgml:
path_cut00220.kgml: Found a trail of span 6 containing skipped vertices
path_cut00220.kgml: 49 -> 50 -> 51 -> [52 -> 55] -> 44 -> 45 -> 47
path_cut00220.kgml: R00259 -> R02649 -> R03443 -> [R02283 -> R02282] -> R01398 -> R01954 -> R01086
path_cut00220.kgml: {cut:CUTER_05055, cut:CUTER_09690} -> cut:CUTER_05060 -> cut:CUTER_05050 -> [cut:CUTER_05065 -> cut:CUTER_05055] -> cut:CUTER_05070 -> cut:CUTER_05080 -> cut:CUTER_05085
path_cut00220.kgml: 2.3.1.1 -> 2.7.2.8 -> 1.2.1.38 -> [2.6.1.11 -> 2.3.1.35] -> 2.1.3.3 -> 6.3.4.5 -> 4.3.2.1
path_cut00220.kgml: Skipped genes: cut:CUTER_05065, cut:CUTER_05075
path_cut00220.kgml:
path_cut00220.kgml: Found a trail of span 6 containing skipped vertices
path_cut00220.kgml: 49 -> [50 -> 51] -> 52 -> 55 -> 44 -> 45 -> 47
path_cut00220.kgml: R00259 -> [R02649 -> R03443] -> R02283 -> R02282 -> R01398 -> R01954 -> R01086
path_cut00220.kgml: {cut:CUTER_05055, cut:CUTER_09690} -> [cut:CUTER_05060 -> cut:CUTER_05050] -> cut:CUTER_05065 -> cut:CUTER_05055 -> cut:CUTER_05070 -> cut:CUTER_05080 -> cut:CUTER_05085
path_cut00220.kgml: 2.3.1.1 -> [2.7.2.8 -> 1.2.1.38] -> 2.6.1.11 -> 2.3.1.35 -> 2.1.3.3 -> 6.3.4.5 -> 4.3.2.1
path_cut00220.kgml: Skipped genes: cut:CUTER_05060, cut:CUTER_05075
path_cut00220.kgml:
path_cut00220.kgml: --- 2.20 seconds ---

path_cut00230.kgml: Purine metabolism
path_cut00230.kgml: Initialization took 10.91 seconds
path_cut00230.kgml:
path_cut00230.kgml: Found a trail of span 3 containing skipped vertices
path_cut00230.kgml: 244 -> [300] -> 220 -> [139] -> 239
path_cut00230.kgml: R00441 -> [R00430] -> R00332 -> [R02019] -> R02090
path_cut00230.kgml: {cut:CUTER_01510, cut:CUTER_01515, cut:CUTER_01940, cut:CUTER_05950} -> [{cut:CUTER_07105, cut:CUTER_10690}] -> cut:CUTER_05955 -> [{cut:CUTER_05665, cut:CUTER_08910, cut:CUTER_08920}] -> cut:CUTER_05955
path_cut00230.kgml: {2.7.7.48, 2.7.7.6} -> [2.7.1.40] -> 2.7.4.8 -> [1.17.4.1] -> {2.7.4.12, 2.7.4.8}
path_cut00230.kgml:
path_cut00230.kgml: Found a trail of span 2 without skipping any vertex
path_cut00230.kgml: 427 -> 428
path_cut00230.kgml: R07404 -> R07405
path_cut00230.kgml: cut:CUTER_02465 -> cut:CUTER_02470
path_cut00230.kgml: 6.3.4.18 -> 5.4.99.18
path_cut00230.kgml:
path_cut00230.kgml: Found a trail of span 2 containing skipped vertices
path_cut00230.kgml: 293 -> [302 -> 220] -> 236
path_cut00230.kgml: R01677 -> [R01229 -> R00332] -> R00439
path_cut00230.kgml: {cut:CUTER_00295, cut:CUTER_06665, cut:CUTER_08360} -> [cut:CUTER_06180 -> cut:CUTER_05955] -> cut:CUTER_06645
path_cut00230.kgml: {3.2.2.1, 3.2.2.8} -> [{2.4.2.22, 2.4.2.7, 2.4.2.8} -> 2.7.4.8] -> 2.7.7.8
path_cut00230.kgml: Skipped genes: cut:CUTER_06650
path_cut00230.kgml:
path_cut00230.kgml: Found a trail of span 2 containing skipped vertices
path_cut00230.kgml: 302 -> [220 -> 300] -> 245
path_cut00230.kgml: R01229 -> [R00332 -> R00430] -> R00429
path_cut00230.kgml: cut:CUTER_06180 -> [cut:CUTER_05955 -> {cut:CUTER_07105, cut:CUTER_10690}] -> cut:CUTER_06175
path_cut00230.kgml: {2.4.2.22, 2.4.2.7, 2.4.2.8} -> [2.7.4.8 -> 2.7.1.40] -> 2.7.6.5
path_cut00230.kgml:
path_cut00230.kgml: Found a trail of span 2 without skipping any vertex
path_cut00230.kgml: 167 -> 166
path_cut00230.kgml: R04591 -> R04559
path_cut00230.kgml: cut:CUTER_09290 -> cut:CUTER_09295
path_cut00230.kgml: 6.3.2.6 -> 4.3.2.2
path_cut00230.kgml:
path_cut00230.kgml: --- 18.46 seconds ---

path_cut00240.kgml: Pyrimidine metabolism
path_cut00240.kgml: Initialization took 4.32 seconds
path_cut00240.kgml:
path_cut00240.kgml: Found a trail of span 5 containing skipped vertices
path_cut00240.kgml: 91 -> 97 -> 98 -> [174 -> 101] -> 178 -> 112
path_cut00240.kgml: R00575 -> R01397 -> R01993 -> [R01868 -> R01870] -> R00965 -> R00966
path_cut00240.kgml: {cut:CUTER_05970, cut:CUTER_05975} -> cut:CUTER_05985 -> cut:CUTER_05980 -> [cut:CUTER_05525 -> cut:CUTER_09810] -> cut:CUTER_05965 -> {cut:CUTER_02360, cut:CUTER_05990}
path_cut00240.kgml: 6.3.5.5 -> 2.1.3.2 -> 3.5.2.3 -> [1.3.5.2 -> 2.4.2.10] -> 4.1.1.23 -> 2.4.2.9
path_cut00240.kgml:
path_cut00240.kgml: Found a trail of span 4 containing skipped vertices
path_cut00240.kgml: 91 -> [97] -> 98 -> [174 -> 101] -> 178 -> 112
path_cut00240.kgml: R00575 -> [R01397] -> R01993 -> [R01868 -> R01870] -> R00965 -> R00966
path_cut00240.kgml: {cut:CUTER_05970, cut:CUTER_05975} -> [cut:CUTER_05985] -> cut:CUTER_05980 -> [cut:CUTER_05525 -> cut:CUTER_09810] -> cut:CUTER_05965 -> {cut:CUTER_02360, cut:CUTER_05990}
path_cut00240.kgml: 6.3.5.5 -> [2.1.3.2] -> 3.5.2.3 -> [1.3.5.2 -> 2.4.2.10] -> 4.1.1.23 -> 2.4.2.9
path_cut00240.kgml: Skipped genes: cut:CUTER_05985
path_cut00240.kgml:
path_cut00240.kgml: Found a trail of span 2 containing skipped vertices
path_cut00240.kgml: 121 -> [102 -> 104] -> 103
path_cut00240.kgml: R00442 -> [R00438 -> R00156] -> R00443
path_cut00240.kgml: {cut:CUTER_01510, cut:CUTER_01515, cut:CUTER_01940, cut:CUTER_05950} -> [cut:CUTER_06645 -> cut:CUTER_08245] -> {cut:CUTER_01510, cut:CUTER_01515, cut:CUTER_01940, cut:CUTER_05950}
path_cut00240.kgml: {2.7.7.48, 2.7.7.6} -> [2.7.7.8 -> 2.7.4.6] -> {2.7.7.48, 2.7.7.52, 2.7.7.6}
path_cut00240.kgml:
path_cut00240.kgml: --- 5.90 seconds ---

path_cut00250.kgml: Alanine, aspartate and glutamate metabolism
path_cut00250.kgml: Initialization took 1.01 seconds
path_cut00250.kgml:
path_cut00250.kgml: Found a trail of span 2 without skipping any vertex
path_cut00250.kgml: 48 -> 51
path_cut00250.kgml: R01954 -> R01086
path_cut00250.kgml: cut:CUTER_05080 -> cut:CUTER_05085
path_cut00250.kgml: 6.3.4.5 -> 4.3.2.1
path_cut00250.kgml:
path_cut00250.kgml: --- 1.26 seconds ---

path_cut00260.kgml: Glycine, serine and threonine metabolism
path_cut00260.kgml: Initialization took 1.41 seconds
path_cut00260.kgml:
path_cut00260.kgml: Found a trail of span 2 without skipping any vertex
path_cut00260.kgml: 103 -> 99
path_cut00260.kgml: {R01773, R01775} -> R01771
path_cut00260.kgml: cut:CUTER_04330 -> cut:CUTER_04335
path_cut00260.kgml: {1.1.1.3, 1.1.1.3} -> 2.7.1.39
path_cut00260.kgml:
path_cut00260.kgml: Found a trail of span 2 containing skipped vertices
path_cut00260.kgml: 110 -> [82] -> 101
path_cut00260.kgml: R04125 -> [R00945] -> R03425
path_cut00260.kgml: cut:CUTER_07585 -> [cut:CUTER_03845] -> cut:CUTER_07580
path_cut00260.kgml: 2.1.2.10 -> [2.1.2.1] -> 1.4.4.2
path_cut00260.kgml:
path_cut00260.kgml: Found a trail of span 2 without skipping any vertex
path_cut00260.kgml: 76 -> 93
path_cut00260.kgml: R00480 -> R02291
path_cut00260.kgml: cut:CUTER_00730 -> cut:CUTER_00735
path_cut00260.kgml: 2.7.2.4 -> 1.2.1.11
path_cut00260.kgml:
path_cut00260.kgml: --- 1.91 seconds ---

path_cut00261.kgml: Monobactam biosynthesis
path_cut00261.kgml: Initialization took 0.19 seconds
path_cut00261.kgml:
path_cut00261.kgml: Found a trail of span 2 containing skipped vertices
path_cut00261.kgml: 97 -> 96
path_cut00261.kgml: R10147 -> {R04198, R04199}
path_cut00261.kgml: {cut:CUTER_03700, cut:CUTER_06625} -> cut:CUTER_06635
path_cut00261.kgml: 4.3.3.7 -> {1.17.1.8, 1.17.1.8}
path_cut00261.kgml: Skipped genes: cut:CUTER_06630
path_cut00261.kgml:
path_cut00261.kgml: --- 0.41 seconds ---

path_cut00270.kgml: Cysteine and methionine metabolism
path_cut00270.kgml: Initialization took 1.61 seconds
path_cut00270.kgml:
path_cut00270.kgml: Found a trail of span 3 without skipping any vertex
path_cut00270.kgml: 197 -> 196 -> 204
path_cut00270.kgml: R01777 -> R01776 -> {R01287, R02026}
path_cut00270.kgml: cut:CUTER_02290 -> cut:CUTER_02290 -> cut:CUTER_02295
path_cut00270.kgml: 2.3.1.46 -> 2.3.1.31 -> 2.5.1.49
path_cut00270.kgml:
path_cut00270.kgml: Found a trail of span 2 without skipping any vertex
path_cut00270.kgml: 124 -> 123
path_cut00270.kgml: R00586 -> R00897
path_cut00270.kgml: cut:CUTER_09120 -> cut:CUTER_09115
path_cut00270.kgml: 2.3.1.30 -> {2.5.1.47, 2.5.1.65}
path_cut00270.kgml:
path_cut00270.kgml: Found a trail of span 2 containing skipped vertices
path_cut00270.kgml: 197 -> [196] -> 204
path_cut00270.kgml: R01777 -> [R01776] -> {R01287, R02026}
path_cut00270.kgml: cut:CUTER_02290 -> [cut:CUTER_02290] -> cut:CUTER_02295
path_cut00270.kgml: 2.3.1.46 -> [2.3.1.31] -> 2.5.1.49
path_cut00270.kgml:
path_cut00270.kgml: Found a trail of span 2 without skipping any vertex
path_cut00270.kgml: 217 -> 214
path_cut00270.kgml: R00480 -> R02291
path_cut00270.kgml: cut:CUTER_00730 -> cut:CUTER_00735
path_cut00270.kgml: 2.7.2.4 -> 1.2.1.11
path_cut00270.kgml:
path_cut00270.kgml: --- 2.17 seconds ---

path_cut00280.kgml: Valine, leucine and isoleucine degradation
path_cut00280.kgml: Initialization took 0.25 seconds
path_cut00280.kgml: (not found)
path_cut00280.kgml: --- 0.31 seconds ---

path_cut00290.kgml: Valine, leucine and isoleucine biosynthesis
path_cut00290.kgml: Initialization took 0.34 seconds
path_cut00290.kgml:
path_cut00290.kgml: Found a trail of span 3 containing skipped vertices
path_cut00290.kgml: 79 -> [44] -> 46 -> 44
path_cut00290.kgml: R00226 -> [R05071] -> R04440 -> R05071
path_cut00290.kgml: {cut:CUTER_04720, cut:CUTER_04725} -> [cut:CUTER_04730] -> cut:CUTER_04730 -> cut:CUTER_04730
path_cut00290.kgml: 2.2.1.6 -> [{1.1.1.86, 5.4.99.3}] -> 1.1.1.86 -> {1.1.1.86, 5.4.99.3}
path_cut00290.kgml:
path_cut00290.kgml: Found a trail of span 3 without skipping any vertex
path_cut00290.kgml: 47 -> 42 -> 34
path_cut00290.kgml: R08648 -> R05069 -> R05068
path_cut00290.kgml: {cut:CUTER_04720, cut:CUTER_04725} -> cut:CUTER_04730 -> cut:CUTER_04730
path_cut00290.kgml: 2.2.1.6 -> {1.1.1.86, 5.4.99.3} -> 1.1.1.86
path_cut00290.kgml:
path_cut00290.kgml: Found a trail of span 2 without skipping any vertex
path_cut00290.kgml: 78 -> 21
path_cut00290.kgml: R03896 -> R03898
path_cut00290.kgml: {cut:CUTER_04835, cut:CUTER_04840} -> {cut:CUTER_04835, cut:CUTER_04840}
path_cut00290.kgml: 4.2.1.35 -> 4.2.1.35
path_cut00290.kgml:
path_cut00290.kgml: Found a trail of span 2 without skipping any vertex
path_cut00290.kgml: 35 -> 37
path_cut00290.kgml: R03968 -> R04001
path_cut00290.kgml: {cut:CUTER_04835, cut:CUTER_04840} -> {cut:CUTER_04835, cut:CUTER_04840}
path_cut00290.kgml: 4.2.1.33 -> 4.2.1.33
path_cut00290.kgml:
path_cut00290.kgml: --- 1.04 seconds ---

path_cut00300.kgml: Lysine biosynthesis
path_cut00300.kgml: Initialization took 0.56 seconds
path_cut00300.kgml:
path_cut00300.kgml: Found a trail of span 2 without skipping any vertex
path_cut00300.kgml: 77 -> 46
path_cut00300.kgml: R02788 -> R04617
path_cut00300.kgml: cut:CUTER_07370 -> cut:CUTER_07365
path_cut00300.kgml: 6.3.2.13 -> 6.3.2.10
path_cut00300.kgml:
path_cut00300.kgml: Found a trail of span 2 containing skipped vertices
path_cut00300.kgml: 53 -> 54
path_cut00300.kgml: R10147 -> {R04198, R04199}
path_cut00300.kgml: {cut:CUTER_03700, cut:CUTER_06625} -> cut:CUTER_06635
path_cut00300.kgml: 4.3.3.7 -> {1.17.1.8, 1.17.1.8}
path_cut00300.kgml: Skipped genes: cut:CUTER_06630
path_cut00300.kgml:
path_cut00300.kgml: Found a trail of span 2 without skipping any vertex
path_cut00300.kgml: 50 -> 51
path_cut00300.kgml: R00480 -> R02291
path_cut00300.kgml: cut:CUTER_00730 -> cut:CUTER_00735
path_cut00300.kgml: 2.7.2.4 -> 1.2.1.11
path_cut00300.kgml:
path_cut00300.kgml: --- 1.02 seconds ---

path_cut00310.kgml: Lysine degradation
path_cut00310.kgml: Initialization took 0.16 seconds
path_cut00310.kgml: (not found)
path_cut00310.kgml: --- 0.26 seconds ---

path_cut00330.kgml: Arginine and proline metabolism
path_cut00330.kgml: Initialization took 0.22 seconds
path_cut00330.kgml: (not found)
path_cut00330.kgml: --- 0.27 seconds ---

path_cut00332.kgml: Carbapenem biosynthesis
path_cut00332.kgml: Initialization took 0.10 seconds
path_cut00332.kgml: (not found)
path_cut00332.kgml: --- 0.20 seconds ---

path_cut00340.kgml: Histidine metabolism
path_cut00340.kgml: Initialization took 0.40 seconds
path_cut00340.kgml:
path_cut00340.kgml: Found a trail of span 2 without skipping any vertex
path_cut00340.kgml: 58 -> 67
path_cut00340.kgml: R01071 -> R04035
path_cut00340.kgml: cut:CUTER_05490 -> cut:CUTER_05495
path_cut00340.kgml: 2.4.2.17 -> 3.6.1.31
path_cut00340.kgml:
path_cut00340.kgml: --- 1.25 seconds ---

path_cut00350.kgml: Tyrosine metabolism
path_cut00350.kgml: Initialization took 0.21 seconds
path_cut00350.kgml: (not found)
path_cut00350.kgml: --- 0.30 seconds ---

path_cut00360.kgml: Phenylalanine metabolism
path_cut00360.kgml: Initialization took 0.17 seconds
path_cut00360.kgml: (not found)
path_cut00360.kgml: --- 0.27 seconds ---

path_cut00362.kgml: Benzoate degradation
path_cut00362.kgml: Initialization took 0.10 seconds
path_cut00362.kgml: (not found)
path_cut00362.kgml: --- 0.22 seconds ---

path_cut00380.kgml: Tryptophan metabolism
path_cut00380.kgml: Initialization took 0.16 seconds
path_cut00380.kgml: (not found)
path_cut00380.kgml: --- 0.26 seconds ---

path_cut00401.kgml: Novobiocin biosynthesis
path_cut00401.kgml: Initialization took 0.16 seconds
path_cut00401.kgml: (not found)
path_cut00401.kgml: --- 0.26 seconds ---

path_cut00410.kgml: beta-Alanine metabolism
path_cut00410.kgml: Initialization took 0.10 seconds
path_cut00410.kgml: (not found)
path_cut00410.kgml: --- 0.20 seconds ---

path_cut00430.kgml: Taurine and hypotaurine metabolism
path_cut00430.kgml: Initialization took 0.11 seconds
path_cut00430.kgml:
path_cut00430.kgml: Found a trail of span 2 without skipping any vertex
path_cut00430.kgml: 36 -> 58
path_cut00430.kgml: R00230 -> R00315
path_cut00430.kgml: cut:CUTER_09740 -> cut:CUTER_09735
path_cut00430.kgml: 2.3.1.8 -> {2.7.2.1, 2.7.2.15}
path_cut00430.kgml:
path_cut00430.kgml: --- 0.32 seconds ---

path_cut00440.kgml: Phosphonate and phosphinate metabolism
path_cut00440.kgml: Initialization took 0.11 seconds
path_cut00440.kgml: (not found)
path_cut00440.kgml: --- 0.21 seconds ---

path_cut00450.kgml: Selenocompound metabolism
path_cut00450.kgml: Initialization took 0.56 seconds
path_cut00450.kgml: (not found)
path_cut00450.kgml: --- 0.66 seconds ---

path_cut00460.kgml: Cyanoamino acid metabolism
path_cut00460.kgml: Initialization took 0.16 seconds
path_cut00460.kgml: (not found)
path_cut00460.kgml: --- 0.27 seconds ---

path_cut00471.kgml: D-Glutamine and D-glutamate metabolism
path_cut00471.kgml: Initialization took 0.12 seconds
path_cut00471.kgml: (not found)
path_cut00471.kgml: --- 0.22 seconds ---

path_cut00473.kgml: D-Alanine metabolism
path_cut00473.kgml: Initialization took 0.10 seconds
path_cut00473.kgml: (not found)
path_cut00473.kgml: --- 0.20 seconds ---

path_cut00480.kgml: Glutathione metabolism
path_cut00480.kgml: Initialization took 0.30 seconds
path_cut00480.kgml: (not found)
path_cut00480.kgml: --- 0.40 seconds ---

path_cut00500.kgml: Starch and sucrose metabolism
path_cut00500.kgml: Initialization took 1.53 seconds
path_cut00500.kgml:
path_cut00500.kgml: Found a trail of span 4 containing skipped vertices
path_cut00500.kgml: 130 -> 193 -> [194 -> 120] -> 238 -> 149
path_cut00500.kgml: R11262 -> R09945 -> [R09994 -> R02110] -> R02112 -> R01557
path_cut00500.kgml: {cut:CUTER_01845, cut:CUTER_08070} -> cut:CUTER_08075 -> [cut:CUTER_04515 -> cut:CUTER_04510] -> {cut:CUTER_01845, cut:CUTER_08070} -> {cut:CUTER_01845, cut:CUTER_08070}
path_cut00500.kgml: {3.2.1.1, 3.2.1.133, 3.2.1.2} -> 2.7.1.175 -> [2.4.99.16 -> 2.4.1.18] -> {3.2.1.1, 3.2.1.133, 3.2.1.2} -> 5.4.99.16
path_cut00500.kgml:
path_cut00500.kgml: Found a trail of span 3 containing skipped vertices
path_cut00500.kgml: 203 -> 206 -> 205
path_cut00500.kgml: R11261 -> R01824 -> R11256
path_cut00500.kgml: cut:CUTER_07185 -> cut:CUTER_07195 -> cut:CUTER_07220
path_cut00500.kgml: 3.2.1.68 -> 5.4.99.15 -> 3.2.1.141
path_cut00500.kgml: Skipped genes: cut:CUTER_07190, cut:CUTER_07200
path_cut00500.kgml:
path_cut00500.kgml: Found a trail of span 2 containing skipped vertices
path_cut00500.kgml: 120 -> [133 -> 246] -> 194
path_cut00500.kgml: R02110 -> [R02111 -> R11530] -> R09994
path_cut00500.kgml: cut:CUTER_04510 -> [{cut:CUTER_03615, cut:CUTER_07095, cut:CUTER_08015} -> cut:CUTER_04130] -> cut:CUTER_04515
path_cut00500.kgml: 2.4.1.18 -> [2.4.1.1 -> 2.4.1.342] -> 2.4.99.16
path_cut00500.kgml:
path_cut00500.kgml: --- 2.54 seconds ---

path_cut00511.kgml: Other glycan degradation
path_cut00511.kgml: Initialization took 0.09 seconds
path_cut00511.kgml: (not found)
path_cut00511.kgml: --- 0.14 seconds ---

path_cut00514.kgml: Other types of O-glycan biosynthesis
path_cut00514.kgml: Initialization took 0.09 seconds
path_cut00514.kgml: (not found)
path_cut00514.kgml: --- 0.19 seconds ---

path_cut00515.kgml: Mannose type O-glycan biosynthesis
path_cut00515.kgml: Initialization took 0.11 seconds
path_cut00515.kgml: (not found)
path_cut00515.kgml: --- 0.21 seconds ---

path_cut00520.kgml: Amino sugar and nucleotide sugar metabolism
path_cut00520.kgml: Initialization took 2.83 seconds
path_cut00520.kgml:
path_cut00520.kgml: Found a trail of span 2 without skipping any vertex
path_cut00520.kgml: 200 -> 184
path_cut00520.kgml: R01092 -> R00955
path_cut00520.kgml: {cut:CUTER_07430, cut:CUTER_07765} -> cut:CUTER_07435
path_cut00520.kgml: 2.7.1.6 -> 2.7.7.12
path_cut00520.kgml:
path_cut00520.kgml: Found a trail of span 2 containing skipped vertices
path_cut00520.kgml: 193 -> 194
path_cut00520.kgml: R01819 -> R01818
path_cut00520.kgml: cut:CUTER_02525 -> {cut:CUTER_02515, cut:CUTER_06945}
path_cut00520.kgml: 5.3.1.8 -> 5.4.2.8
path_cut00520.kgml: Skipped genes: cut:CUTER_02520
path_cut00520.kgml:
path_cut00520.kgml: --- 3.74 seconds ---

path_cut00521.kgml: Streptomycin biosynthesis
path_cut00521.kgml: Initialization took 0.26 seconds
path_cut00521.kgml:
path_cut00521.kgml: Found a trail of span 4 without skipping any vertex
path_cut00521.kgml: 44 -> 43 -> 42 -> 24
path_cut00521.kgml: R02328 -> R06513 -> R06514 -> R02777
path_cut00521.kgml: cut:CUTER_01070 -> cut:CUTER_01080 -> cut:CUTER_01075 -> cut:CUTER_01075
path_cut00521.kgml: 2.7.7.24 -> 4.2.1.46 -> 5.1.3.13 -> 1.1.1.133
path_cut00521.kgml:
path_cut00521.kgml: Found a trail of span 3 containing skipped vertices
path_cut00521.kgml: 44 -> 43 -> [42] -> 24
path_cut00521.kgml: R02328 -> R06513 -> [R06514] -> R02777
path_cut00521.kgml: cut:CUTER_01070 -> cut:CUTER_01080 -> [cut:CUTER_01075] -> cut:CUTER_01075
path_cut00521.kgml: 2.7.7.24 -> 4.2.1.46 -> [5.1.3.13] -> 1.1.1.133
path_cut00521.kgml:
path_cut00521.kgml: Found a trail of span 3 containing skipped vertices
path_cut00521.kgml: 44 -> [43] -> 42 -> 24
path_cut00521.kgml: R02328 -> [R06513] -> R06514 -> R02777
path_cut00521.kgml: cut:CUTER_01070 -> [cut:CUTER_01080] -> cut:CUTER_01075 -> cut:CUTER_01075
path_cut00521.kgml: 2.7.7.24 -> [4.2.1.46] -> 5.1.3.13 -> 1.1.1.133
path_cut00521.kgml:
path_cut00521.kgml: Found a trail of span 2 containing skipped vertices
path_cut00521.kgml: 44 -> [43 -> 42] -> 24
path_cut00521.kgml: R02328 -> [R06513 -> R06514] -> R02777
path_cut00521.kgml: cut:CUTER_01070 -> [cut:CUTER_01080 -> cut:CUTER_01075] -> cut:CUTER_01075
path_cut00521.kgml: 2.7.7.24 -> [4.2.1.46 -> 5.1.3.13] -> 1.1.1.133
path_cut00521.kgml:
path_cut00521.kgml: --- 0.64 seconds ---

path_cut00523.kgml: Polyketide sugar unit biosynthesis
path_cut00523.kgml: Initialization took 0.09 seconds
path_cut00523.kgml:
path_cut00523.kgml: Found a trail of span 4 without skipping any vertex
path_cut00523.kgml: 27 -> 26 -> 63 -> 28
path_cut00523.kgml: R02328 -> R06513 -> R06514 -> R02777
path_cut00523.kgml: cut:CUTER_01070 -> cut:CUTER_01080 -> cut:CUTER_01075 -> cut:CUTER_01075
path_cut00523.kgml: 2.7.7.24 -> 4.2.1.46 -> 5.1.3.13 -> 1.1.1.133
path_cut00523.kgml:
path_cut00523.kgml: Found a trail of span 3 containing skipped vertices
path_cut00523.kgml: 27 -> 26 -> [63] -> 28
path_cut00523.kgml: R02328 -> R06513 -> [R06514] -> R02777
path_cut00523.kgml: cut:CUTER_01070 -> cut:CUTER_01080 -> [cut:CUTER_01075] -> cut:CUTER_01075
path_cut00523.kgml: 2.7.7.24 -> 4.2.1.46 -> [5.1.3.13] -> 1.1.1.133
path_cut00523.kgml:
path_cut00523.kgml: Found a trail of span 3 containing skipped vertices
path_cut00523.kgml: 27 -> [26] -> 63 -> 28
path_cut00523.kgml: R02328 -> [R06513] -> R06514 -> R02777
path_cut00523.kgml: cut:CUTER_01070 -> [cut:CUTER_01080] -> cut:CUTER_01075 -> cut:CUTER_01075
path_cut00523.kgml: 2.7.7.24 -> [4.2.1.46] -> 5.1.3.13 -> 1.1.1.133
path_cut00523.kgml:
path_cut00523.kgml: Found a trail of span 2 containing skipped vertices
path_cut00523.kgml: 27 -> [26 -> 63] -> 28
path_cut00523.kgml: R02328 -> [R06513 -> R06514] -> R02777
path_cut00523.kgml: cut:CUTER_01070 -> [cut:CUTER_01080 -> cut:CUTER_01075] -> cut:CUTER_01075
path_cut00523.kgml: 2.7.7.24 -> [4.2.1.46 -> 5.1.3.13] -> 1.1.1.133
path_cut00523.kgml:
path_cut00523.kgml: --- 0.64 seconds ---

path_cut00525.kgml: Acarbose and validamycin biosynthesis
path_cut00525.kgml: Initialization took 0.07 seconds
path_cut00525.kgml:
path_cut00525.kgml: Found a trail of span 2 containing skipped vertices
path_cut00525.kgml: 58 -> 59
path_cut00525.kgml: R02328 -> R06513
path_cut00525.kgml: cut:CUTER_01070 -> cut:CUTER_01080
path_cut00525.kgml: 2.7.7.24 -> 4.2.1.46
path_cut00525.kgml: Skipped genes: cut:CUTER_01075
path_cut00525.kgml:
path_cut00525.kgml: --- 0.26 seconds ---

path_cut00550.kgml: Peptidoglycan biosynthesis
path_cut00550.kgml: Initialization took 0.74 seconds
path_cut00550.kgml:
path_cut00550.kgml: Found a trail of span 6 containing skipped vertices
path_cut00550.kgml: 33 -> 32 -> 34 -> 23 -> 35 -> 36
path_cut00550.kgml: R03193 -> R02783 -> R02788 -> R04617 -> R05630 -> R05032
path_cut00550.kgml: cut:CUTER_07340 -> cut:CUTER_07355 -> cut:CUTER_07370 -> cut:CUTER_07365 -> cut:CUTER_07360 -> cut:CUTER_07345
path_cut00550.kgml: 6.3.2.8 -> 6.3.2.9 -> 6.3.2.13 -> 6.3.2.10 -> 2.7.8.13 -> 2.4.1.227
path_cut00550.kgml: Skipped genes: cut:CUTER_07350
path_cut00550.kgml:
path_cut00550.kgml: Found a trail of span 5 containing skipped vertices
path_cut00550.kgml: 33 -> 32 -> 34 -> [23] -> 35 -> 36
path_cut00550.kgml: R03193 -> R02783 -> R02788 -> [R04617] -> R05630 -> R05032
path_cut00550.kgml: cut:CUTER_07340 -> cut:CUTER_07355 -> cut:CUTER_07370 -> [cut:CUTER_07365] -> cut:CUTER_07360 -> cut:CUTER_07345
path_cut00550.kgml: 6.3.2.8 -> 6.3.2.9 -> 6.3.2.13 -> [6.3.2.10] -> 2.7.8.13 -> 2.4.1.227
path_cut00550.kgml: Skipped genes: cut:CUTER_07350, cut:CUTER_07365
path_cut00550.kgml:
path_cut00550.kgml: Found a trail of span 5 containing skipped vertices
path_cut00550.kgml: 33 -> 32 -> [34] -> 23 -> 35 -> 36
path_cut00550.kgml: R03193 -> R02783 -> [R02788] -> R04617 -> R05630 -> R05032
path_cut00550.kgml: cut:CUTER_07340 -> cut:CUTER_07355 -> [cut:CUTER_07370] -> cut:CUTER_07365 -> cut:CUTER_07360 -> cut:CUTER_07345
path_cut00550.kgml: 6.3.2.8 -> 6.3.2.9 -> [6.3.2.13] -> 6.3.2.10 -> 2.7.8.13 -> 2.4.1.227
path_cut00550.kgml: Skipped genes: cut:CUTER_07350
path_cut00550.kgml:
path_cut00550.kgml: Found a trail of span 5 containing skipped vertices
path_cut00550.kgml: 33 -> 32 -> 34 -> 23 -> [35] -> 36
path_cut00550.kgml: R03193 -> R02783 -> R02788 -> R04617 -> [R05630] -> R05032
path_cut00550.kgml: cut:CUTER_07340 -> cut:CUTER_07355 -> cut:CUTER_07370 -> cut:CUTER_07365 -> [cut:CUTER_07360] -> cut:CUTER_07345
path_cut00550.kgml: 6.3.2.8 -> 6.3.2.9 -> 6.3.2.13 -> 6.3.2.10 -> [2.7.8.13] -> 2.4.1.227
path_cut00550.kgml: Skipped genes: cut:CUTER_07350, cut:CUTER_07360
path_cut00550.kgml:
path_cut00550.kgml: Found a trail of span 4 containing skipped vertices
path_cut00550.kgml: 33 -> 32 -> [34 -> 23] -> 35 -> 36
path_cut00550.kgml: R03193 -> R02783 -> [R02788 -> R04617] -> R05630 -> R05032
path_cut00550.kgml: cut:CUTER_07340 -> cut:CUTER_07355 -> [cut:CUTER_07370 -> cut:CUTER_07365] -> cut:CUTER_07360 -> cut:CUTER_07345
path_cut00550.kgml: 6.3.2.8 -> 6.3.2.9 -> [6.3.2.13 -> 6.3.2.10] -> 2.7.8.13 -> 2.4.1.227
path_cut00550.kgml: Skipped genes: cut:CUTER_07350
path_cut00550.kgml:
path_cut00550.kgml: Found a trail of span 2 without skipping any vertex
path_cut00550.kgml: 29 -> 28
path_cut00550.kgml: R04573 -> R05629
path_cut00550.kgml: cut:CUTER_07365 -> cut:CUTER_07360
path_cut00550.kgml: 6.3.2.10 -> 2.7.8.13
path_cut00550.kgml:
path_cut00550.kgml: --- 1.81 seconds ---

path_cut00561.kgml: Glycerolipid metabolism
path_cut00561.kgml: Initialization took 0.19 seconds
path_cut00561.kgml: (not found)
path_cut00561.kgml: --- 0.28 seconds ---

path_cut00562.kgml: Inositol phosphate metabolism
path_cut00562.kgml: Initialization took 0.11 seconds
path_cut00562.kgml: (not found)
path_cut00562.kgml: --- 0.21 seconds ---

path_cut00564.kgml: Glycerophospholipid metabolism
path_cut00564.kgml: Initialization took 0.40 seconds
path_cut00564.kgml: (not found)
path_cut00564.kgml: --- 0.52 seconds ---

path_cut00600.kgml: Sphingolipid metabolism
path_cut00600.kgml: Initialization took 0.15 seconds
path_cut00600.kgml: (not found)
path_cut00600.kgml: --- 0.25 seconds ---

path_cut00620.kgml: Pyruvate metabolism
path_cut00620.kgml: Initialization took 1.96 seconds
path_cut00620.kgml:
path_cut00620.kgml: Found a trail of span 2 without skipping any vertex
path_cut00620.kgml: 97 -> 129
path_cut00620.kgml: R00230 -> R00315
path_cut00620.kgml: cut:CUTER_09740 -> cut:CUTER_09735
path_cut00620.kgml: 2.3.1.8 -> {2.7.2.1, 2.7.2.15}
path_cut00620.kgml:
path_cut00620.kgml: Found a trail of span 2 containing skipped vertices
path_cut00620.kgml: 93 -> [79 -> 60] -> 65
path_cut00620.kgml: R00703 -> [R00344 -> {R00431, R00726}] -> {R00200, R02320}
path_cut00620.kgml: cut:CUTER_10695 -> [cut:CUTER_02400 -> cut:CUTER_10360] -> {cut:CUTER_07105, cut:CUTER_10690}
path_cut00620.kgml: 1.1.1.27 -> [6.4.1.1 -> {4.1.1.32, 4.1.1.32}] -> {2.7.1.40, 2.7.1.40}
path_cut00620.kgml:
path_cut00620.kgml: --- 3.13 seconds ---

path_cut00627.kgml: Aminobenzoate degradation
path_cut00627.kgml: Initialization took 0.10 seconds
path_cut00627.kgml: (not found)
path_cut00627.kgml: --- 0.20 seconds ---

path_cut00630.kgml: Glyoxylate and dicarboxylate metabolism
path_cut00630.kgml: Initialization took 1.03 seconds
path_cut00630.kgml: (not found)
path_cut00630.kgml: --- 1.11 seconds ---

path_cut00640.kgml: Propanoate metabolism
path_cut00640.kgml: Initialization took 0.47 seconds
path_cut00640.kgml:
path_cut00640.kgml: Found a trail of span 2 containing skipped vertices
path_cut00640.kgml: 105 -> 102
path_cut00640.kgml: R00931 -> R04424
path_cut00640.kgml: cut:CUTER_02395 -> cut:CUTER_02385
path_cut00640.kgml: 2.3.3.5 -> 4.2.1.79
path_cut00640.kgml: Skipped genes: cut:CUTER_02390
path_cut00640.kgml:
path_cut00640.kgml: Found a trail of span 2 without skipping any vertex
path_cut00640.kgml: 52 -> 68
path_cut00640.kgml: R00921 -> R01353
path_cut00640.kgml: cut:CUTER_09740 -> cut:CUTER_09735
path_cut00640.kgml: {2.3.1.222, 2.3.1.8} -> {2.7.2.1, 2.7.2.15}
path_cut00640.kgml:
path_cut00640.kgml: --- 0.78 seconds ---

path_cut00643.kgml: Styrene degradation
path_cut00643.kgml: Initialization took 0.09 seconds
path_cut00643.kgml: (not found)
path_cut00643.kgml: --- 0.19 seconds ---

path_cut00650.kgml: Butanoate metabolism
path_cut00650.kgml: Initialization took 0.35 seconds
path_cut00650.kgml: (not found)
path_cut00650.kgml: --- 0.44 seconds ---

path_cut00660.kgml: C5-Branched dibasic acid metabolism
path_cut00660.kgml: Initialization took 0.09 seconds
path_cut00660.kgml:
path_cut00660.kgml: Found a trail of span 2 without skipping any vertex
path_cut00660.kgml: 31 -> 96
path_cut00660.kgml: R03896 -> R03898
path_cut00660.kgml: {cut:CUTER_04835, cut:CUTER_04840} -> {cut:CUTER_04835, cut:CUTER_04840}
path_cut00660.kgml: 4.2.1.35 -> 4.2.1.35
path_cut00660.kgml:
path_cut00660.kgml: --- 0.30 seconds ---

path_cut00670.kgml: One carbon pool by folate
path_cut00670.kgml: Initialization took 0.65 seconds
path_cut00670.kgml:
path_cut00670.kgml: Found a trail of span 4 containing skipped vertices
path_cut00670.kgml: 68 -> [23] -> 52 -> 23 -> 24
path_cut00670.kgml: {R00937, R00940} -> [{R00936, R00939}] -> R02101 -> {R00936, R00939} -> {R02235, R02236}
path_cut00670.kgml: cut:CUTER_03265 -> [cut:CUTER_03265] -> cut:CUTER_03270 -> cut:CUTER_03265 -> cut:CUTER_03265
path_cut00670.kgml: {1.5.1.3, 1.5.1.3} -> [{1.5.1.3, 1.5.1.3}] -> 2.1.1.45 -> {1.5.1.3, 1.5.1.3} -> {1.5.1.3, 1.5.1.3}
path_cut00670.kgml:
path_cut00670.kgml: Found a trail of span 3 containing skipped vertices
path_cut00670.kgml: 50 -> 51 -> [28] -> 20
path_cut00670.kgml: R04325 -> R04560 -> [R01655] -> R04326
path_cut00670.kgml: {cut:CUTER_03390, cut:CUTER_09755} -> cut:CUTER_03395 -> [cut:CUTER_02275] -> {cut:CUTER_03390, cut:CUTER_09755}
path_cut00670.kgml: 2.1.2.2 -> 2.1.2.3 -> [3.5.4.9] -> 2.1.2.2
path_cut00670.kgml:
path_cut00670.kgml: --- 17.92 seconds ---

path_cut00680.kgml: Methane metabolism
path_cut00680.kgml: Initialization took 0.86 seconds
path_cut00680.kgml:
path_cut00680.kgml: Found a trail of span 2 without skipping any vertex
path_cut00680.kgml: 203 -> 204
path_cut00680.kgml: R00315 -> R00230
path_cut00680.kgml: cut:CUTER_09735 -> cut:CUTER_09740
path_cut00680.kgml: {2.7.2.1, 2.7.2.15} -> 2.3.1.8
path_cut00680.kgml:
path_cut00680.kgml: --- 1.11 seconds ---

path_cut00730.kgml: Thiamine metabolism
path_cut00730.kgml: Initialization took 0.20 seconds
path_cut00730.kgml: (not found)
path_cut00730.kgml: --- 0.29 seconds ---

path_cut00740.kgml: Riboflavin metabolism
path_cut00740.kgml: Initialization took 0.15 seconds
path_cut00740.kgml:
path_cut00740.kgml: Found a trail of span 3 containing skipped vertices
path_cut00740.kgml: 32 -> [41] -> 42 -> 41
path_cut00740.kgml: R07281 -> [R04457] -> R00066 -> R04457
path_cut00740.kgml: cut:CUTER_05875 -> [cut:CUTER_05870] -> cut:CUTER_05880 -> cut:CUTER_05870
path_cut00740.kgml: 4.1.99.12 -> [2.5.1.78] -> 2.5.1.9 -> 2.5.1.78
path_cut00740.kgml:
path_cut00740.kgml: Found a trail of span 3 containing skipped vertices
path_cut00740.kgml: 38 -> 39 -> 40
path_cut00740.kgml: R00425 -> R03459 -> R03458
path_cut00740.kgml: cut:CUTER_05875 -> cut:CUTER_05885 -> cut:CUTER_05885
path_cut00740.kgml: 3.5.4.25 -> 3.5.4.26 -> 1.1.1.193
path_cut00740.kgml: Skipped genes: cut:CUTER_05880
path_cut00740.kgml:
path_cut00740.kgml: Found a trail of span 2 containing skipped vertices
path_cut00740.kgml: 38 -> [39] -> 40
path_cut00740.kgml: R00425 -> [R03459] -> R03458
path_cut00740.kgml: cut:CUTER_05875 -> [cut:CUTER_05885] -> cut:CUTER_05885
path_cut00740.kgml: 3.5.4.25 -> [3.5.4.26] -> 1.1.1.193
path_cut00740.kgml: Skipped genes: cut:CUTER_05880
path_cut00740.kgml:
path_cut00740.kgml: --- 0.62 seconds ---

path_cut00750.kgml: Vitamin B6 metabolism
path_cut00750.kgml: Initialization took 0.15 seconds
path_cut00750.kgml: (not found)
path_cut00750.kgml: --- 0.25 seconds ---

path_cut00760.kgml: Nicotinate and nicotinamide metabolism
path_cut00760.kgml: Initialization took 0.81 seconds
path_cut00760.kgml: (not found)
path_cut00760.kgml: --- 1.07 seconds ---

path_cut00770.kgml: Pantothenate and CoA biosynthesis
path_cut00770.kgml: Initialization took 0.45 seconds
path_cut00770.kgml:
path_cut00770.kgml: Found a trail of span 2 without skipping any vertex
path_cut00770.kgml: 82 -> 81
path_cut00770.kgml: R00006 -> R03051
path_cut00770.kgml: {cut:CUTER_04720, cut:CUTER_04725} -> cut:CUTER_04730
path_cut00770.kgml: 2.2.1.6 -> 1.1.1.86
path_cut00770.kgml:
path_cut00770.kgml: --- 0.66 seconds ---

path_cut00780.kgml: Biotin metabolism
path_cut00780.kgml: Initialization took 0.10 seconds
path_cut00780.kgml: (not found)
path_cut00780.kgml: --- 0.20 seconds ---

path_cut00785.kgml: Lipoic acid metabolism
path_cut00785.kgml: Initialization took 0.10 seconds
path_cut00785.kgml:
path_cut00785.kgml: Found a trail of span 2 without skipping any vertex
path_cut00785.kgml: 5 -> 6
path_cut00785.kgml: R07768 -> R07769
path_cut00785.kgml: cut:CUTER_07600 -> cut:CUTER_07595
path_cut00785.kgml: 2.8.1.8 -> 2.3.1.181
path_cut00785.kgml:
path_cut00785.kgml: Found a trail of span 2 without skipping any vertex
path_cut00785.kgml: 11 -> 10
path_cut00785.kgml: R07766 -> R07767
path_cut00785.kgml: cut:CUTER_07595 -> cut:CUTER_07600
path_cut00785.kgml: 2.3.1.181 -> 2.8.1.8
path_cut00785.kgml:
path_cut00785.kgml: --- 0.40 seconds ---

path_cut00790.kgml: Folate biosynthesis
path_cut00790.kgml: Initialization took 1.19 seconds
path_cut00790.kgml:
path_cut00790.kgml: Found a trail of span 8 containing skipped vertices
path_cut00790.kgml: 180 -> 81 -> 80 -> 79 -> [85] -> 171 -> 75 -> 74 -> 72
path_cut00790.kgml: R00428 -> R05046 -> R05048 -> R04639 -> [R04620] -> R11073 -> R03504 -> R03503 -> R03067
path_cut00790.kgml: cut:CUTER_09545 -> cut:CUTER_09545 -> cut:CUTER_09545 -> cut:CUTER_09545 -> [{cut:CUTER_07855, cut:CUTER_10710, cut:CUTER_10775}] -> cut:CUTER_09535 -> cut:CUTER_09535 -> cut:CUTER_09530 -> cut:CUTER_09540
path_cut00790.kgml: 3.5.4.16 -> 3.5.4.16 -> 3.5.4.16 -> 3.5.4.16 -> [3.1.3.1] -> 5.1.99.8 -> 4.1.2.25 -> 2.7.6.3 -> 2.5.1.15
path_cut00790.kgml:
path_cut00790.kgml: Found a trail of span 7 containing skipped vertices
path_cut00790.kgml: 180 -> 81 -> 80 -> 79 -> [85] -> 171 -> 75 -> [74] -> 72
path_cut00790.kgml: R00428 -> R05046 -> R05048 -> R04639 -> [R04620] -> R11073 -> R03504 -> [R03503] -> R03067
path_cut00790.kgml: cut:CUTER_09545 -> cut:CUTER_09545 -> cut:CUTER_09545 -> cut:CUTER_09545 -> [{cut:CUTER_07855, cut:CUTER_10710, cut:CUTER_10775}] -> cut:CUTER_09535 -> cut:CUTER_09535 -> [cut:CUTER_09530] -> cut:CUTER_09540
path_cut00790.kgml: 3.5.4.16 -> 3.5.4.16 -> 3.5.4.16 -> 3.5.4.16 -> [3.1.3.1] -> 5.1.99.8 -> 4.1.2.25 -> [2.7.6.3] -> 2.5.1.15
path_cut00790.kgml:
path_cut00790.kgml: Found a trail of span 7 containing skipped vertices
path_cut00790.kgml: 180 -> 81 -> 80 -> 79 -> [85] -> 171 -> 75 -> 73
path_cut00790.kgml: R00428 -> R05046 -> R05048 -> R04639 -> [R04620] -> R11073 -> R03504 -> R03066
path_cut00790.kgml: cut:CUTER_09545 -> cut:CUTER_09545 -> cut:CUTER_09545 -> cut:CUTER_09545 -> [{cut:CUTER_07855, cut:CUTER_10710, cut:CUTER_10775}] -> cut:CUTER_09535 -> cut:CUTER_09535 -> cut:CUTER_09540
path_cut00790.kgml: 3.5.4.16 -> 3.5.4.16 -> 3.5.4.16 -> 3.5.4.16 -> [3.1.3.1] -> 5.1.99.8 -> 4.1.2.25 -> 2.5.1.15
path_cut00790.kgml:
path_cut00790.kgml: Found a trail of span 7 containing skipped vertices
path_cut00790.kgml: 180 -> 81 -> 80 -> 79 -> [85] -> 75 -> 74 -> 72
path_cut00790.kgml: R00428 -> R05046 -> R05048 -> R04639 -> [R04620] -> R03504 -> R03503 -> R03067
path_cut00790.kgml: cut:CUTER_09545 -> cut:CUTER_09545 -> cut:CUTER_09545 -> cut:CUTER_09545 -> [{cut:CUTER_07855, cut:CUTER_10710, cut:CUTER_10775}] -> cut:CUTER_09535 -> cut:CUTER_09530 -> cut:CUTER_09540
path_cut00790.kgml: 3.5.4.16 -> 3.5.4.16 -> 3.5.4.16 -> 3.5.4.16 -> [3.1.3.1] -> 4.1.2.25 -> 2.7.6.3 -> 2.5.1.15
path_cut00790.kgml:
path_cut00790.kgml: Found a trail of span 7 containing skipped vertices
path_cut00790.kgml: 180 -> [81] -> 80 -> 79 -> [85] -> 171 -> 75 -> 74 -> 72
path_cut00790.kgml: R00428 -> [R05046] -> R05048 -> R04639 -> [R04620] -> R11073 -> R03504 -> R03503 -> R03067
path_cut00790.kgml: cut:CUTER_09545 -> [cut:CUTER_09545] -> cut:CUTER_09545 -> cut:CUTER_09545 -> [{cut:CUTER_07855, cut:CUTER_10710, cut:CUTER_10775}] -> cut:CUTER_09535 -> cut:CUTER_09535 -> cut:CUTER_09530 -> cut:CUTER_09540
path_cut00790.kgml: 3.5.4.16 -> [3.5.4.16] -> 3.5.4.16 -> 3.5.4.16 -> [3.1.3.1] -> 5.1.99.8 -> 4.1.2.25 -> 2.7.6.3 -> 2.5.1.15
path_cut00790.kgml:
path_cut00790.kgml: Found a trail of span 7 containing skipped vertices
path_cut00790.kgml: 180 -> 81 -> 80 -> 79 -> [85] -> 171 -> [75] -> 74 -> 72
path_cut00790.kgml: R00428 -> R05046 -> R05048 -> R04639 -> [R04620] -> R11073 -> [R03504] -> R03503 -> R03067
path_cut00790.kgml: cut:CUTER_09545 -> cut:CUTER_09545 -> cut:CUTER_09545 -> cut:CUTER_09545 -> [{cut:CUTER_07855, cut:CUTER_10710, cut:CUTER_10775}] -> cut:CUTER_09535 -> [cut:CUTER_09535] -> cut:CUTER_09530 -> cut:CUTER_09540
path_cut00790.kgml: 3.5.4.16 -> 3.5.4.16 -> 3.5.4.16 -> 3.5.4.16 -> [3.1.3.1] -> 5.1.99.8 -> [4.1.2.25] -> 2.7.6.3 -> 2.5.1.15
path_cut00790.kgml:
path_cut00790.kgml: Found a trail of span 7 containing skipped vertices
path_cut00790.kgml: 180 -> 81 -> [80] -> 79 -> [85] -> 171 -> 75 -> 74 -> 72
path_cut00790.kgml: R00428 -> R05046 -> [R05048] -> R04639 -> [R04620] -> R11073 -> R03504 -> R03503 -> R03067
path_cut00790.kgml: cut:CUTER_09545 -> cut:CUTER_09545 -> [cut:CUTER_09545] -> cut:CUTER_09545 -> [{cut:CUTER_07855, cut:CUTER_10710, cut:CUTER_10775}] -> cut:CUTER_09535 -> cut:CUTER_09535 -> cut:CUTER_09530 -> cut:CUTER_09540
path_cut00790.kgml: 3.5.4.16 -> 3.5.4.16 -> [3.5.4.16] -> 3.5.4.16 -> [3.1.3.1] -> 5.1.99.8 -> 4.1.2.25 -> 2.7.6.3 -> 2.5.1.15
path_cut00790.kgml:
path_cut00790.kgml: Found a trail of span 7 containing skipped vertices
path_cut00790.kgml: 180 -> 81 -> 80 -> [79 -> 85] -> 171 -> 75 -> 74 -> 72
path_cut00790.kgml: R00428 -> R05046 -> R05048 -> [R04639 -> R04620] -> R11073 -> R03504 -> R03503 -> R03067
path_cut00790.kgml: cut:CUTER_09545 -> cut:CUTER_09545 -> cut:CUTER_09545 -> [cut:CUTER_09545 -> {cut:CUTER_07855, cut:CUTER_10710, cut:CUTER_10775}] -> cut:CUTER_09535 -> cut:CUTER_09535 -> cut:CUTER_09530 -> cut:CUTER_09540
path_cut00790.kgml: 3.5.4.16 -> 3.5.4.16 -> 3.5.4.16 -> [3.5.4.16 -> 3.1.3.1] -> 5.1.99.8 -> 4.1.2.25 -> 2.7.6.3 -> 2.5.1.15
path_cut00790.kgml:
path_cut00790.kgml: Found a trail of span 6 containing skipped vertices
path_cut00790.kgml: 180 -> 81 -> 80 -> 79 -> [85 -> 75] -> 74 -> 72
path_cut00790.kgml: R00428 -> R05046 -> R05048 -> R04639 -> [R04620 -> R03504] -> R03503 -> R03067
path_cut00790.kgml: cut:CUTER_09545 -> cut:CUTER_09545 -> cut:CUTER_09545 -> cut:CUTER_09545 -> [{cut:CUTER_07855, cut:CUTER_10710, cut:CUTER_10775} -> cut:CUTER_09535] -> cut:CUTER_09530 -> cut:CUTER_09540
path_cut00790.kgml: 3.5.4.16 -> 3.5.4.16 -> 3.5.4.16 -> 3.5.4.16 -> [3.1.3.1 -> 4.1.2.25] -> 2.7.6.3 -> 2.5.1.15
path_cut00790.kgml: Skipped genes: cut:CUTER_09535
path_cut00790.kgml:
path_cut00790.kgml: Found a trail of span 6 containing skipped vertices
path_cut00790.kgml: 180 -> [81 -> 80] -> 79 -> [85] -> 171 -> 75 -> 74 -> 72
path_cut00790.kgml: R00428 -> [R05046 -> R05048] -> R04639 -> [R04620] -> R11073 -> R03504 -> R03503 -> R03067
path_cut00790.kgml: cut:CUTER_09545 -> [cut:CUTER_09545 -> cut:CUTER_09545] -> cut:CUTER_09545 -> [{cut:CUTER_07855, cut:CUTER_10710, cut:CUTER_10775}] -> cut:CUTER_09535 -> cut:CUTER_09535 -> cut:CUTER_09530 -> cut:CUTER_09540
path_cut00790.kgml: 3.5.4.16 -> [3.5.4.16 -> 3.5.4.16] -> 3.5.4.16 -> [3.1.3.1] -> 5.1.99.8 -> 4.1.2.25 -> 2.7.6.3 -> 2.5.1.15
path_cut00790.kgml:
path_cut00790.kgml: Found a trail of span 6 containing skipped vertices
path_cut00790.kgml: 180 -> 81 -> 80 -> 79 -> [85] -> 171 -> [75 -> 74] -> 72
path_cut00790.kgml: R00428 -> R05046 -> R05048 -> R04639 -> [R04620] -> R11073 -> [R03504 -> R03503] -> R03067
path_cut00790.kgml: cut:CUTER_09545 -> cut:CUTER_09545 -> cut:CUTER_09545 -> cut:CUTER_09545 -> [{cut:CUTER_07855, cut:CUTER_10710, cut:CUTER_10775}] -> cut:CUTER_09535 -> [cut:CUTER_09535 -> cut:CUTER_09530] -> cut:CUTER_09540
path_cut00790.kgml: 3.5.4.16 -> 3.5.4.16 -> 3.5.4.16 -> 3.5.4.16 -> [3.1.3.1] -> 5.1.99.8 -> [4.1.2.25 -> 2.7.6.3] -> 2.5.1.15
path_cut00790.kgml:
path_cut00790.kgml: Found a trail of span 6 containing skipped vertices
path_cut00790.kgml: 180 -> 81 -> 80 -> 79 -> [85] -> 171 -> [75] -> 73
path_cut00790.kgml: R00428 -> R05046 -> R05048 -> R04639 -> [R04620] -> R11073 -> [R03504] -> R03066
path_cut00790.kgml: cut:CUTER_09545 -> cut:CUTER_09545 -> cut:CUTER_09545 -> cut:CUTER_09545 -> [{cut:CUTER_07855, cut:CUTER_10710, cut:CUTER_10775}] -> cut:CUTER_09535 -> [cut:CUTER_09535] -> cut:CUTER_09540
path_cut00790.kgml: 3.5.4.16 -> 3.5.4.16 -> 3.5.4.16 -> 3.5.4.16 -> [3.1.3.1] -> 5.1.99.8 -> [4.1.2.25] -> 2.5.1.15
path_cut00790.kgml:
path_cut00790.kgml: Found a trail of span 6 containing skipped vertices
path_cut00790.kgml: 180 -> 81 -> 80 -> 79 -> [85] -> 171 -> 148
path_cut00790.kgml: R00428 -> R05046 -> R05048 -> R04639 -> [R04620] -> R11073 -> R11037
path_cut00790.kgml: cut:CUTER_09545 -> cut:CUTER_09545 -> cut:CUTER_09545 -> cut:CUTER_09545 -> [{cut:CUTER_07855, cut:CUTER_10710, cut:CUTER_10775}] -> cut:CUTER_09535 -> cut:CUTER_09535
path_cut00790.kgml: 3.5.4.16 -> 3.5.4.16 -> 3.5.4.16 -> 3.5.4.16 -> [3.1.3.1] -> 5.1.99.8 -> 1.13.11.81
path_cut00790.kgml: Skipped genes: cut:CUTER_09540
path_cut00790.kgml:
path_cut00790.kgml: Found a trail of span 6 containing skipped vertices
path_cut00790.kgml: 180 -> 81 -> 80 -> [79 -> 85] -> 75 -> 74 -> 72
path_cut00790.kgml: R00428 -> R05046 -> R05048 -> [R04639 -> R04620] -> R03504 -> R03503 -> R03067
path_cut00790.kgml: cut:CUTER_09545 -> cut:CUTER_09545 -> cut:CUTER_09545 -> [cut:CUTER_09545 -> {cut:CUTER_07855, cut:CUTER_10710, cut:CUTER_10775}] -> cut:CUTER_09535 -> cut:CUTER_09530 -> cut:CUTER_09540
path_cut00790.kgml: 3.5.4.16 -> 3.5.4.16 -> 3.5.4.16 -> [3.5.4.16 -> 3.1.3.1] -> 4.1.2.25 -> 2.7.6.3 -> 2.5.1.15
path_cut00790.kgml:
path_cut00790.kgml: Found a trail of span 5 containing skipped vertices
path_cut00790.kgml: 180 -> 81 -> 80 -> 79 -> [85 -> 75] -> 73
path_cut00790.kgml: R00428 -> R05046 -> R05048 -> R04639 -> [R04620 -> R03504] -> R03066
path_cut00790.kgml: cut:CUTER_09545 -> cut:CUTER_09545 -> cut:CUTER_09545 -> cut:CUTER_09545 -> [{cut:CUTER_07855, cut:CUTER_10710, cut:CUTER_10775} -> cut:CUTER_09535] -> cut:CUTER_09540
path_cut00790.kgml: 3.5.4.16 -> 3.5.4.16 -> 3.5.4.16 -> 3.5.4.16 -> [3.1.3.1 -> 4.1.2.25] -> 2.5.1.15
path_cut00790.kgml:
path_cut00790.kgml: Found a trail of span 5 containing skipped vertices
path_cut00790.kgml: 180 -> 81 -> 80 -> 79 -> [85] -> 148
path_cut00790.kgml: R00428 -> R05046 -> R05048 -> R04639 -> [R04620] -> R11037
path_cut00790.kgml: cut:CUTER_09545 -> cut:CUTER_09545 -> cut:CUTER_09545 -> cut:CUTER_09545 -> [{cut:CUTER_07855, cut:CUTER_10710, cut:CUTER_10775}] -> cut:CUTER_09535
path_cut00790.kgml: 3.5.4.16 -> 3.5.4.16 -> 3.5.4.16 -> 3.5.4.16 -> [3.1.3.1] -> 1.13.11.81
path_cut00790.kgml: Skipped genes: cut:CUTER_09540
path_cut00790.kgml:
path_cut00790.kgml: Found a trail of span 4 containing skipped vertices
path_cut00790.kgml: 180 -> 81 -> 80 -> [79 -> 85] -> 148
path_cut00790.kgml: R00428 -> R05046 -> R05048 -> [R04639 -> R04620] -> R11037
path_cut00790.kgml: cut:CUTER_09545 -> cut:CUTER_09545 -> cut:CUTER_09545 -> [cut:CUTER_09545 -> {cut:CUTER_07855, cut:CUTER_10710, cut:CUTER_10775}] -> cut:CUTER_09535
path_cut00790.kgml: 3.5.4.16 -> 3.5.4.16 -> 3.5.4.16 -> [3.5.4.16 -> 3.1.3.1] -> 1.13.11.81
path_cut00790.kgml: Skipped genes: cut:CUTER_09540
path_cut00790.kgml:
path_cut00790.kgml: Found a trail of span 2 containing skipped vertices
path_cut00790.kgml: 93 -> 117
path_cut00790.kgml: R09394 -> R11372
path_cut00790.kgml: cut:CUTER_04405 -> cut:CUTER_04395
path_cut00790.kgml: 4.1.99.22 -> 4.6.1.17
path_cut00790.kgml: Skipped genes: cut:CUTER_04400
path_cut00790.kgml:
path_cut00790.kgml: --- 4.26 seconds ---

path_cut00860.kgml: Porphyrin and chlorophyll metabolism
path_cut00860.kgml: Initialization took 0.82 seconds
path_cut00860.kgml:
path_cut00860.kgml: Found a trail of span 5 containing skipped vertices
path_cut00860.kgml: 278 -> [276] -> 274 -> 273 -> 270 -> 271
path_cut00860.kgml: R04109 -> [R02272] -> R00036 -> R00084 -> R03165 -> R03194
path_cut00860.kgml: cut:CUTER_01235 -> [cut:CUTER_01295] -> cut:CUTER_01255 -> cut:CUTER_01240 -> cut:CUTER_01250 -> {cut:CUTER_01250, cut:CUTER_06750}
path_cut00860.kgml: 1.2.1.70 -> [5.4.3.8] -> 4.2.1.24 -> 2.5.1.61 -> 4.2.1.75 -> 2.1.1.107
path_cut00860.kgml: Skipped genes: cut:CUTER_01245
path_cut00860.kgml:
path_cut00860.kgml: Found a trail of span 4 containing skipped vertices
path_cut00860.kgml: 278 -> [276 -> 274] -> 273 -> 270 -> 271
path_cut00860.kgml: R04109 -> [R02272 -> R00036] -> R00084 -> R03165 -> R03194
path_cut00860.kgml: cut:CUTER_01235 -> [cut:CUTER_01295 -> cut:CUTER_01255] -> cut:CUTER_01240 -> cut:CUTER_01250 -> {cut:CUTER_01250, cut:CUTER_06750}
path_cut00860.kgml: 1.2.1.70 -> [5.4.3.8 -> 4.2.1.24] -> 2.5.1.61 -> 4.2.1.75 -> 2.1.1.107
path_cut00860.kgml: Skipped genes: cut:CUTER_01245
path_cut00860.kgml:
path_cut00860.kgml: Found a trail of span 4 containing skipped vertices
path_cut00860.kgml: 278 -> [276] -> 274 -> 273 -> [270] -> 271
path_cut00860.kgml: R04109 -> [R02272] -> R00036 -> R00084 -> [R03165] -> R03194
path_cut00860.kgml: cut:CUTER_01235 -> [cut:CUTER_01295] -> cut:CUTER_01255 -> cut:CUTER_01240 -> [cut:CUTER_01250] -> {cut:CUTER_01250, cut:CUTER_06750}
path_cut00860.kgml: 1.2.1.70 -> [5.4.3.8] -> 4.2.1.24 -> 2.5.1.61 -> [4.2.1.75] -> 2.1.1.107
path_cut00860.kgml: Skipped genes: cut:CUTER_01245
path_cut00860.kgml:
path_cut00860.kgml: Found a trail of span 3 containing skipped vertices
path_cut00860.kgml: 274 -> [273] -> 270 -> 271
path_cut00860.kgml: R00036 -> [R00084] -> R03165 -> R03194
path_cut00860.kgml: cut:CUTER_01255 -> [cut:CUTER_01240] -> cut:CUTER_01250 -> {cut:CUTER_01250, cut:CUTER_06750}
path_cut00860.kgml: 4.2.1.24 -> [2.5.1.61] -> 4.2.1.75 -> 2.1.1.107
path_cut00860.kgml:
path_cut00860.kgml: Found a trail of span 2 without skipping any vertex
path_cut00860.kgml: 269 -> 408
path_cut00860.kgml: R03197 -> R04178
path_cut00860.kgml: cut:CUTER_01275 -> cut:CUTER_01280
path_cut00860.kgml: 4.1.1.37 -> 1.3.3.15
path_cut00860.kgml:
path_cut00860.kgml: Found a trail of span 2 containing skipped vertices
path_cut00860.kgml: 274 -> [273 -> 270] -> 271
path_cut00860.kgml: R00036 -> [R00084 -> R03165] -> R03194
path_cut00860.kgml: cut:CUTER_01255 -> [cut:CUTER_01240 -> cut:CUTER_01250] -> {cut:CUTER_01250, cut:CUTER_06750}
path_cut00860.kgml: 4.2.1.24 -> [2.5.1.61 -> 4.2.1.75] -> 2.1.1.107
path_cut00860.kgml:
path_cut00860.kgml: --- 1.78 seconds ---

path_cut00900.kgml: Terpenoid backbone biosynthesis
path_cut00900.kgml: Initialization took 0.56 seconds
path_cut00900.kgml:
path_cut00900.kgml: Found a trail of span 2 containing skipped vertices
path_cut00900.kgml: 66 -> [67] -> 68
path_cut00900.kgml: R05633 -> [R05634] -> R05637
path_cut00900.kgml: cut:CUTER_09425 -> [cut:CUTER_03555] -> cut:CUTER_09420
path_cut00900.kgml: 2.7.7.60 -> [2.7.1.148] -> 4.6.1.12
path_cut00900.kgml:
path_cut00900.kgml: --- 0.86 seconds ---

path_cut00910.kgml: Nitrogen metabolism
path_cut00910.kgml: Initialization took 0.61 seconds
path_cut00910.kgml:
path_cut00910.kgml: Found a trail of span 2 containing skipped vertices
path_cut00910.kgml: 150 -> 25
path_cut00910.kgml: R09497 -> R00798
path_cut00910.kgml: {cut:CUTER_04355, cut:CUTER_04365, cut:CUTER_04370} -> {cut:CUTER_04355, cut:CUTER_04365, cut:CUTER_04370}
path_cut00910.kgml: 1.7.5.1 -> ?
path_cut00910.kgml: Skipped genes: cut:CUTER_04360
path_cut00910.kgml:
path_cut00910.kgml: --- 0.86 seconds ---

path_cut00920.kgml: Sulfur metabolism
path_cut00920.kgml: Initialization took 0.97 seconds
path_cut00920.kgml:
path_cut00920.kgml: Found a trail of span 2 without skipping any vertex
path_cut00920.kgml: 109 -> 103
path_cut00920.kgml: R00586 -> R00897
path_cut00920.kgml: cut:CUTER_09120 -> cut:CUTER_09115
path_cut00920.kgml: 2.3.1.30 -> {2.5.1.47, 2.5.1.65}
path_cut00920.kgml:
path_cut00920.kgml: Found a trail of span 2 containing skipped vertices
path_cut00920.kgml: 48 -> 29
path_cut00920.kgml: R02021 -> R00859
path_cut00920.kgml: cut:CUTER_10020 -> cut:CUTER_10030
path_cut00920.kgml: 1.8.4.8 -> 1.8.7.1
path_cut00920.kgml: Skipped genes: cut:CUTER_10025
path_cut00920.kgml:
path_cut00920.kgml: Found a trail of span 2 containing skipped vertices
path_cut00920.kgml: 150 -> 149
path_cut00920.kgml: R02021 -> R00859
path_cut00920.kgml: cut:CUTER_10020 -> cut:CUTER_10030
path_cut00920.kgml: 1.8.4.8 -> 1.8.7.1
path_cut00920.kgml: Skipped genes: cut:CUTER_10025
path_cut00920.kgml:
path_cut00920.kgml: --- 1.42 seconds ---

path_cut00970.kgml: Aminoacyl-tRNA biosynthesis
path_cut00970.kgml: Initialization took 1.71 seconds
path_cut00970.kgml: (not found)
path_cut00970.kgml: --- 1.80 seconds ---

--- 155.23 seconds ---
