# Supplementary material for: CoMetGeNe: mining conserved neighborhood patterns in metabolic and genomic contexts
Source: BMC Bioinformatics. 2019 Jan 10;20:19. doi: 10.1186/s12859-018-2542-2 (PMC6327494; doi:10.1186/s12859-018-2542-2)
Supplement: Supplementary file 14 — Trail finding results for completely assembled representative bacterial genomes present in NCBI Genomes. Of the 1,545 fully assembled representative bacterial genomes in NCBI, corresponding entries have been identified in KEGG for 1,467 species, for which trail finding has been performed for all combinations of gap parameters δG and δD ranging from 0 to 3. This additional file is available from https://doi.org/10.6084/m9.figshare.7288769. (GZ 178,532 kb) [file 12859_2018_2542_MOESM14_ESM.gz › results/lip_dG0_dD1.hnet]

--- delta_G = 0, delta_D = 1 ---

path_lip00010.kgml: Glycolysis / Gluconeogenesis
path_lip00010.kgml: Initialization took 0.09 seconds
path_lip00010.kgml:
path_lip00010.kgml: Found a trail of span 2 without skipping any vertex
path_lip00010.kgml: 57 -> 14
path_lip00010.kgml: R01061 -> R01070
path_lip00010.kgml: {lip:LI0764, lip:LI1119} -> lip:LI0763
path_lip00010.kgml: {1.2.1.12, 1.2.1.59} -> 4.1.2.13
path_lip00010.kgml:
path_lip00010.kgml: --- 0.38 seconds ---

path_lip00020.kgml: Citrate cycle (TCA cycle)
path_lip00020.kgml: Initialization took 0.05 seconds
path_lip00020.kgml: (not found)
path_lip00020.kgml: --- 0.11 seconds ---

path_lip00030.kgml: Pentose phosphate pathway
path_lip00030.kgml: Initialization took 0.06 seconds
path_lip00030.kgml:
path_lip00030.kgml: Found a trail of span 3 without skipping any vertex
path_lip00030.kgml: 48 -> 49 -> 46
path_lip00030.kgml: R01529 -> R01830 -> R01641
path_lip00030.kgml: lip:LI0218 -> lip:LI0219 -> lip:LI0219
path_lip00030.kgml: 5.1.3.1 -> 2.2.1.1 -> 2.2.1.1
path_lip00030.kgml:
path_lip00030.kgml: --- 0.33 seconds ---

path_lip00040.kgml: Pentose and glucuronate interconversions
path_lip00040.kgml: Initialization took 0.09 seconds
path_lip00040.kgml: (not found)
path_lip00040.kgml: --- 0.17 seconds ---

path_lip00051.kgml: Fructose and mannose metabolism
path_lip00051.kgml: Initialization took 0.07 seconds
path_lip00051.kgml: (not found)
path_lip00051.kgml: --- 0.16 seconds ---

path_lip00052.kgml: Galactose metabolism
path_lip00052.kgml: Initialization took 0.06 seconds
path_lip00052.kgml: (not found)
path_lip00052.kgml: --- 0.14 seconds ---

path_lip00061.kgml: Fatty acid biosynthesis
path_lip00061.kgml: Initialization took 0.09 seconds
path_lip00061.kgml:
path_lip00061.kgml: Found a trail of span 2 without skipping any vertex
path_lip00061.kgml: 259 -> 142
path_lip00061.kgml: R04355 -> R04533
path_lip00061.kgml: lip:LI0160 -> {lip:LI0161, lip:LI0419}
path_lip00061.kgml: {2.3.1.179, 2.3.1.41, 2.3.1.85, 2.3.1.86} -> {1.1.1.100, 2.3.1.85, 2.3.1.86}
path_lip00061.kgml:
path_lip00061.kgml: Found a trail of span 2 without skipping any vertex
path_lip00061.kgml: 53 -> 54
path_lip00061.kgml: R07762 -> R07763
path_lip00061.kgml: lip:LI0160 -> {lip:LI0161, lip:LI0419}
path_lip00061.kgml: {2.3.1.179, 2.3.1.199, 2.3.1.41} -> 1.1.1.100
path_lip00061.kgml:
path_lip00061.kgml: Found a trail of span 2 without skipping any vertex
path_lip00061.kgml: 61 -> 108
path_lip00061.kgml: R04960 -> R04534
path_lip00061.kgml: lip:LI0160 -> {lip:LI0161, lip:LI0419}
path_lip00061.kgml: {2.3.1.179, 2.3.1.41, 2.3.1.85, 2.3.1.86} -> {1.1.1.100, 2.3.1.85, 2.3.1.86}
path_lip00061.kgml:
path_lip00061.kgml: Found a trail of span 2 without skipping any vertex
path_lip00061.kgml: 58 -> 75
path_lip00061.kgml: R04968 -> R04543
path_lip00061.kgml: lip:LI0160 -> {lip:LI0161, lip:LI0419}
path_lip00061.kgml: {2.3.1.179, 2.3.1.41, 2.3.1.85, 2.3.1.86} -> {1.1.1.100, 2.3.1.85, 2.3.1.86}
path_lip00061.kgml:
path_lip00061.kgml: Found a trail of span 2 without skipping any vertex
path_lip00061.kgml: 59 -> 86
path_lip00061.kgml: R04726 -> R04566
path_lip00061.kgml: lip:LI0160 -> {lip:LI0161, lip:LI0419}
path_lip00061.kgml: {2.3.1.179, 2.3.1.41, 2.3.1.85, 2.3.1.86} -> {1.1.1.100, 2.3.1.85, 2.3.1.86}
path_lip00061.kgml:
path_lip00061.kgml: Found a trail of span 2 without skipping any vertex
path_lip00061.kgml: 262 -> 142
path_lip00061.kgml: R10707 -> R04533
path_lip00061.kgml: lip:LI0162 -> {lip:LI0161, lip:LI0419}
path_lip00061.kgml: 2.3.1.180 -> {1.1.1.100, 2.3.1.85, 2.3.1.86}
path_lip00061.kgml:
path_lip00061.kgml: Found a trail of span 2 without skipping any vertex
path_lip00061.kgml: 63 -> 130
path_lip00061.kgml: R04952 -> R04953
path_lip00061.kgml: lip:LI0160 -> {lip:LI0161, lip:LI0419}
path_lip00061.kgml: {2.3.1.179, 2.3.1.41, 2.3.1.85, 2.3.1.86} -> {1.1.1.100, 2.3.1.85, 2.3.1.86}
path_lip00061.kgml:
path_lip00061.kgml: Found a trail of span 2 without skipping any vertex
path_lip00061.kgml: 62 -> 119
path_lip00061.kgml: R04957 -> R04536
path_lip00061.kgml: lip:LI0160 -> {lip:LI0161, lip:LI0419}
path_lip00061.kgml: {2.3.1.179, 2.3.1.41, 2.3.1.85, 2.3.1.86} -> {1.1.1.100, 2.3.1.85, 2.3.1.86}
path_lip00061.kgml:
path_lip00061.kgml: Found a trail of span 2 without skipping any vertex
path_lip00061.kgml: 60 -> 97
path_lip00061.kgml: R04963 -> R04964
path_lip00061.kgml: lip:LI0160 -> {lip:LI0161, lip:LI0419}
path_lip00061.kgml: {2.3.1.179, 2.3.1.41, 2.3.1.85, 2.3.1.86} -> {1.1.1.100, 2.3.1.85, 2.3.1.86}
path_lip00061.kgml:
path_lip00061.kgml: --- 1.51 seconds ---

path_lip00130.kgml: Ubiquinone and other terpenoid-quinone biosynthesis
path_lip00130.kgml: Initialization took 0.05 seconds
path_lip00130.kgml:
path_lip00130.kgml: Found a trail of span 2 without skipping any vertex
path_lip00130.kgml: 59 -> 58
path_lip00130.kgml: R04030 -> R07263
path_lip00130.kgml: lip:LI0806 -> lip:LI0807
path_lip00130.kgml: 6.2.1.26 -> 4.1.3.36
path_lip00130.kgml:
path_lip00130.kgml: --- 0.18 seconds ---

path_lip00190.kgml: Oxidative phosphorylation
path_lip00190.kgml: Initialization took 0.05 seconds
path_lip00190.kgml: (not found)
path_lip00190.kgml: --- 0.09 seconds ---

path_lip00220.kgml: Arginine biosynthesis
path_lip00220.kgml: Initialization took 0.05 seconds
path_lip00220.kgml:
path_lip00220.kgml: Found a trail of span 2 without skipping any vertex
path_lip00220.kgml: 45 -> 47
path_lip00220.kgml: R01954 -> R01086
path_lip00220.kgml: lip:LI0656 -> lip:LI0657
path_lip00220.kgml: 6.3.4.5 -> 4.3.2.1
path_lip00220.kgml:
path_lip00220.kgml: --- 0.17 seconds ---

path_lip00230.kgml: Purine metabolism
path_lip00230.kgml: Initialization took 0.08 seconds
path_lip00230.kgml:
path_lip00230.kgml: Found a trail of span 2 without skipping any vertex
path_lip00230.kgml: 205 -> 206
path_lip00230.kgml: R01130 -> {R01230, R01231}
path_lip00230.kgml: lip:LI0591 -> lip:LI0590
path_lip00230.kgml: 1.1.1.205 -> {6.3.5.2, 6.3.5.2}
path_lip00230.kgml:
path_lip00230.kgml: --- 0.46 seconds ---

path_lip00240.kgml: Pyrimidine metabolism
path_lip00240.kgml: Initialization took 0.09 seconds
path_lip00240.kgml:
path_lip00240.kgml: Found a trail of span 2 without skipping any vertex
path_lip00240.kgml: 97 -> 98
path_lip00240.kgml: R01397 -> R01993
path_lip00240.kgml: lip:LI0818 -> lip:LI0819
path_lip00240.kgml: 2.1.3.2 -> 3.5.2.3
path_lip00240.kgml:
path_lip00240.kgml: --- 0.32 seconds ---

path_lip00250.kgml: Alanine, aspartate and glutamate metabolism
path_lip00250.kgml: Initialization took 0.06 seconds
path_lip00250.kgml:
path_lip00250.kgml: Found a trail of span 2 without skipping any vertex
path_lip00250.kgml: 48 -> 51
path_lip00250.kgml: R01954 -> R01086
path_lip00250.kgml: lip:LI0656 -> lip:LI0657
path_lip00250.kgml: 6.3.4.5 -> 4.3.2.1
path_lip00250.kgml:
path_lip00250.kgml: --- 0.18 seconds ---

path_lip00260.kgml: Glycine, serine and threonine metabolism
path_lip00260.kgml: Initialization took 0.06 seconds
path_lip00260.kgml: (not found)
path_lip00260.kgml: --- 0.12 seconds ---

path_lip00261.kgml: Monobactam biosynthesis
path_lip00261.kgml: Initialization took 0.05 seconds
path_lip00261.kgml: (not found)
path_lip00261.kgml: --- 0.09 seconds ---

path_lip00270.kgml: Cysteine and methionine metabolism
path_lip00270.kgml: Initialization took 0.05 seconds
path_lip00270.kgml: (not found)
path_lip00270.kgml: --- 0.10 seconds ---

path_lip00280.kgml: Valine, leucine and isoleucine degradation
path_lip00280.kgml: Initialization took 0.05 seconds
path_lip00280.kgml: (not found)
path_lip00280.kgml: --- 0.09 seconds ---

path_lip00290.kgml: Valine, leucine and isoleucine biosynthesis
path_lip00290.kgml: Initialization took 0.06 seconds
path_lip00290.kgml: (not found)
path_lip00290.kgml: --- 0.11 seconds ---

path_lip00300.kgml: Lysine biosynthesis
path_lip00300.kgml: Initialization took 0.05 seconds
path_lip00300.kgml:
path_lip00300.kgml: Found a trail of span 2 without skipping any vertex
path_lip00300.kgml: 77 -> 46
path_lip00300.kgml: R02788 -> R04617
path_lip00300.kgml: lip:LI1099 -> lip:LI1100
path_lip00300.kgml: 6.3.2.13 -> 6.3.2.10
path_lip00300.kgml:
path_lip00300.kgml: --- 0.14 seconds ---

path_lip00330.kgml: Arginine and proline metabolism
path_lip00330.kgml: Initialization took 0.06 seconds
path_lip00330.kgml: (not found)
path_lip00330.kgml: --- 0.11 seconds ---

path_lip00380.kgml: Tryptophan metabolism
path_lip00380.kgml: Initialization took 0.10 seconds
path_lip00380.kgml: (not found)
path_lip00380.kgml: --- 0.16 seconds ---

path_lip00400.kgml: Phenylalanine, tyrosine and tryptophan biosynthesis
path_lip00400.kgml: Initialization took 0.06 seconds
path_lip00400.kgml: Aborted (analysis takes longer than 300 seconds)

path_lip00430.kgml: Taurine and hypotaurine metabolism
path_lip00430.kgml: Initialization took 0.06 seconds
path_lip00430.kgml:
path_lip00430.kgml: Found a trail of span 2 without skipping any vertex
path_lip00430.kgml: 36 -> 58
path_lip00430.kgml: R00230 -> R00315
path_lip00430.kgml: lip:LI0279 -> lip:LI0280
path_lip00430.kgml: 2.3.1.8 -> {2.7.2.1, 2.7.2.15}
path_lip00430.kgml:
path_lip00430.kgml: --- 0.15 seconds ---

path_lip00450.kgml: Selenocompound metabolism
path_lip00450.kgml: Initialization took 0.05 seconds
path_lip00450.kgml: (not found)
path_lip00450.kgml: --- 0.09 seconds ---

path_lip00471.kgml: D-Glutamine and D-glutamate metabolism
path_lip00471.kgml: Initialization took 0.06 seconds
path_lip00471.kgml: (not found)
path_lip00471.kgml: --- 0.10 seconds ---

path_lip00473.kgml: D-Alanine metabolism
path_lip00473.kgml: Initialization took 0.05 seconds
path_lip00473.kgml: (not found)
path_lip00473.kgml: --- 0.11 seconds ---

path_lip00480.kgml: Glutathione metabolism
path_lip00480.kgml: Initialization took 0.06 seconds
path_lip00480.kgml: (not found)
path_lip00480.kgml: --- 0.12 seconds ---

path_lip00500.kgml: Starch and sucrose metabolism
path_lip00500.kgml: Initialization took 0.06 seconds
path_lip00500.kgml: (not found)
path_lip00500.kgml: --- 0.11 seconds ---

path_lip00520.kgml: Amino sugar and nucleotide sugar metabolism
path_lip00520.kgml: Initialization took 0.05 seconds
path_lip00520.kgml: (not found)
path_lip00520.kgml: --- 0.13 seconds ---

path_lip00521.kgml: Streptomycin biosynthesis
path_lip00521.kgml: Initialization took 0.05 seconds
path_lip00521.kgml:
path_lip00521.kgml: Found a trail of span 2 containing skipped vertices
path_lip00521.kgml: 43 -> [42] -> 24
path_lip00521.kgml: R06513 -> [R06514] -> R02777
path_lip00521.kgml: lip:LI1066 -> [lip:LIC004] -> lip:LI1065
path_lip00521.kgml: 4.2.1.46 -> [5.1.3.13] -> 1.1.1.133
path_lip00521.kgml:
path_lip00521.kgml: --- 0.14 seconds ---

path_lip00523.kgml: Polyketide sugar unit biosynthesis
path_lip00523.kgml: Initialization took 0.05 seconds
path_lip00523.kgml:
path_lip00523.kgml: Found a trail of span 2 containing skipped vertices
path_lip00523.kgml: 26 -> [63] -> 28
path_lip00523.kgml: R06513 -> [R06514] -> R02777
path_lip00523.kgml: lip:LI1066 -> [lip:LIC004] -> lip:LI1065
path_lip00523.kgml: 4.2.1.46 -> [5.1.3.13] -> 1.1.1.133
path_lip00523.kgml:
path_lip00523.kgml: --- 0.14 seconds ---

path_lip00525.kgml: Acarbose and validamycin biosynthesis
path_lip00525.kgml: Initialization took 0.05 seconds
path_lip00525.kgml: (not found)
path_lip00525.kgml: --- 0.09 seconds ---

path_lip00540.kgml: Lipopolysaccharide biosynthesis
path_lip00540.kgml: Initialization took 0.05 seconds
path_lip00540.kgml:
path_lip00540.kgml: Found a trail of span 2 without skipping any vertex
path_lip00540.kgml: 87 -> 44
path_lip00540.kgml: R03254 -> R03350
path_lip00540.kgml: lip:LI0452 -> lip:LI0453
path_lip00540.kgml: 2.5.1.55 -> 3.1.3.45
path_lip00540.kgml:
path_lip00540.kgml: --- 0.17 seconds ---

path_lip00550.kgml: Peptidoglycan biosynthesis
path_lip00550.kgml: Initialization took 0.05 seconds
path_lip00550.kgml:
path_lip00550.kgml: Found a trail of span 4 without skipping any vertex
path_lip00550.kgml: 32 -> 34 -> 23 -> 35
path_lip00550.kgml: R02783 -> R02788 -> R04617 -> R05630
path_lip00550.kgml: lip:LI1102 -> lip:LI1099 -> lip:LI1100 -> lip:LI1101
path_lip00550.kgml: 6.3.2.9 -> 6.3.2.13 -> 6.3.2.10 -> 2.7.8.13
path_lip00550.kgml:
path_lip00550.kgml: Found a trail of span 3 containing skipped vertices
path_lip00550.kgml: 32 -> [34] -> 23 -> 35
path_lip00550.kgml: R02783 -> [R02788] -> R04617 -> R05630
path_lip00550.kgml: lip:LI1102 -> [lip:LI1099] -> lip:LI1100 -> lip:LI1101
path_lip00550.kgml: 6.3.2.9 -> [6.3.2.13] -> 6.3.2.10 -> 2.7.8.13
path_lip00550.kgml:
path_lip00550.kgml: Found a trail of span 2 without skipping any vertex
path_lip00550.kgml: 29 -> 28
path_lip00550.kgml: R04573 -> R05629
path_lip00550.kgml: lip:LI1100 -> lip:LI1101
path_lip00550.kgml: 6.3.2.10 -> 2.7.8.13
path_lip00550.kgml:
path_lip00550.kgml: Found a trail of span 2 without skipping any vertex
path_lip00550.kgml: 59 -> 33
path_lip00550.kgml: {R03191, R03192} -> R03193
path_lip00550.kgml: lip:LI1106 -> lip:LI1105
path_lip00550.kgml: {1.3.1.98, 1.3.1.98} -> 6.3.2.8
path_lip00550.kgml:
path_lip00550.kgml: --- 0.36 seconds ---

path_lip00561.kgml: Glycerolipid metabolism
path_lip00561.kgml: Initialization took 0.05 seconds
path_lip00561.kgml: (not found)
path_lip00561.kgml: --- 0.09 seconds ---

path_lip00562.kgml: Inositol phosphate metabolism
path_lip00562.kgml: Initialization took 0.05 seconds
path_lip00562.kgml: (not found)
path_lip00562.kgml: --- 0.09 seconds ---

path_lip00564.kgml: Glycerophospholipid metabolism
path_lip00564.kgml: Initialization took 0.05 seconds
path_lip00564.kgml:
path_lip00564.kgml: Found a trail of span 2 without skipping any vertex
path_lip00564.kgml: 103 -> 135
path_lip00564.kgml: R01800 -> R02055
path_lip00564.kgml: lip:LI0777 -> lip:LI0776
path_lip00564.kgml: 2.7.8.8 -> 4.1.1.65
path_lip00564.kgml:
path_lip00564.kgml: --- 0.14 seconds ---

path_lip00620.kgml: Pyruvate metabolism
path_lip00620.kgml: Initialization took 0.05 seconds
path_lip00620.kgml:
path_lip00620.kgml: Found a trail of span 4 containing skipped vertices
path_lip00620.kgml: 177 -> 97 -> 129 -> [97] -> 85
path_lip00620.kgml: R10866 -> R00230 -> R00315 -> [R00230] -> R01196
path_lip00620.kgml: lip:LI0278 -> lip:LI0279 -> lip:LI0280 -> [lip:LI0279] -> lip:LI0278
path_lip00620.kgml: ? -> 2.3.1.8 -> {2.7.2.1, 2.7.2.15} -> [2.3.1.8] -> {1.2.7.1, 1.2.7.11}
path_lip00620.kgml:
path_lip00620.kgml: --- 8.55 seconds ---

path_lip00630.kgml: Glyoxylate and dicarboxylate metabolism
path_lip00630.kgml: Initialization took 0.06 seconds
path_lip00630.kgml: (not found)
path_lip00630.kgml: --- 0.12 seconds ---

path_lip00640.kgml: Propanoate metabolism
path_lip00640.kgml: Initialization took 0.06 seconds
path_lip00640.kgml:
path_lip00640.kgml: Found a trail of span 2 without skipping any vertex
path_lip00640.kgml: 52 -> 68
path_lip00640.kgml: R00921 -> R01353
path_lip00640.kgml: lip:LI0279 -> lip:LI0280
path_lip00640.kgml: {2.3.1.222, 2.3.1.8} -> {2.7.2.1, 2.7.2.15}
path_lip00640.kgml:
path_lip00640.kgml: --- 0.17 seconds ---

path_lip00650.kgml: Butanoate metabolism
path_lip00650.kgml: Initialization took 0.06 seconds
path_lip00650.kgml: (not found)
path_lip00650.kgml: --- 0.12 seconds ---

path_lip00670.kgml: One carbon pool by folate
path_lip00670.kgml: Initialization took 0.06 seconds
path_lip00670.kgml:
path_lip00670.kgml: Found a trail of span 3 containing skipped vertices
path_lip00670.kgml: 29 -> 28 -> [20] -> 49
path_lip00670.kgml: R01220 -> R01655 -> [R04326] -> R00943
path_lip00670.kgml: lip:LI0875 -> lip:LI0875 -> [lip:LI0118] -> lip:LI0874
path_lip00670.kgml: 1.5.1.5 -> 3.5.4.9 -> [2.1.2.2] -> 6.3.4.3
path_lip00670.kgml:
path_lip00670.kgml: --- 0.31 seconds ---

path_lip00680.kgml: Methane metabolism
path_lip00680.kgml: Initialization took 0.05 seconds
path_lip00680.kgml:
path_lip00680.kgml: Found a trail of span 2 without skipping any vertex
path_lip00680.kgml: 203 -> 204
path_lip00680.kgml: R00315 -> R00230
path_lip00680.kgml: lip:LI0280 -> lip:LI0279
path_lip00680.kgml: {2.7.2.1, 2.7.2.15} -> 2.3.1.8
path_lip00680.kgml:
path_lip00680.kgml: --- 0.18 seconds ---

path_lip00730.kgml: Thiamine metabolism
path_lip00730.kgml: Initialization took 0.05 seconds
path_lip00730.kgml:
path_lip00730.kgml: Found a trail of span 2 without skipping any vertex
path_lip00730.kgml: 91 -> 69
path_lip00730.kgml: R10246 -> R10247
path_lip00730.kgml: lip:LI0505 -> lip:LI0504
path_lip00730.kgml: 4.1.99.19 -> 2.8.1.10
path_lip00730.kgml:
path_lip00730.kgml: --- 0.14 seconds ---

path_lip00740.kgml: Riboflavin metabolism
path_lip00740.kgml: Initialization took 0.05 seconds
path_lip00740.kgml:
path_lip00740.kgml: Found a trail of span 2 without skipping any vertex
path_lip00740.kgml: 41 -> 42
path_lip00740.kgml: R04457 -> R00066
path_lip00740.kgml: lip:LI0154 -> lip:LI0156
path_lip00740.kgml: 2.5.1.78 -> 2.5.1.9
path_lip00740.kgml:
path_lip00740.kgml: --- 0.14 seconds ---

path_lip00760.kgml: Nicotinate and nicotinamide metabolism
path_lip00760.kgml: Initialization took 0.05 seconds
path_lip00760.kgml:
path_lip00760.kgml: Found a trail of span 3 without skipping any vertex
path_lip00760.kgml: 71 -> 72 -> 73
path_lip00760.kgml: R00481 -> R04292 -> R03348
path_lip00760.kgml: lip:LI0362 -> lip:LI0361 -> lip:LI0360
path_lip00760.kgml: 1.4.3.16 -> 2.5.1.72 -> 2.4.2.19
path_lip00760.kgml:
path_lip00760.kgml: --- 0.18 seconds ---

path_lip00770.kgml: Pantothenate and CoA biosynthesis
path_lip00770.kgml: Initialization took 0.06 seconds
path_lip00770.kgml: (not found)
path_lip00770.kgml: --- 0.10 seconds ---

path_lip00780.kgml: Biotin metabolism
path_lip00780.kgml: Initialization took 0.05 seconds
path_lip00780.kgml:
path_lip00780.kgml: Found a trail of span 2 without skipping any vertex
path_lip00780.kgml: 95 -> 53
path_lip00780.kgml: R10115 -> R10116
path_lip00780.kgml: lip:LI0160 -> {lip:LI0161, lip:LI0419}
path_lip00780.kgml: {2.3.1.179, 2.3.1.41} -> 1.1.1.100
path_lip00780.kgml:
path_lip00780.kgml: Found a trail of span 2 without skipping any vertex
path_lip00780.kgml: 74 -> 67
path_lip00780.kgml: R10119 -> R10120
path_lip00780.kgml: lip:LI0160 -> {lip:LI0161, lip:LI0419}
path_lip00780.kgml: {2.3.1.179, 2.3.1.41} -> 1.1.1.100
path_lip00780.kgml:
path_lip00780.kgml: Found a trail of span 2 without skipping any vertex
path_lip00780.kgml: 32 -> 31
path_lip00780.kgml: R03231 -> R03182
path_lip00780.kgml: lip:LI0426 -> lip:LI0425
path_lip00780.kgml: 2.6.1.62 -> 6.3.3.3
path_lip00780.kgml:
path_lip00780.kgml: --- 0.26 seconds ---

path_lip00790.kgml: Folate biosynthesis
path_lip00790.kgml: Initialization took 0.05 seconds
path_lip00790.kgml:
path_lip00790.kgml: Found a trail of span 2 without skipping any vertex
path_lip00790.kgml: 102 -> 103
path_lip00790.kgml: R10002 -> R09978
path_lip00790.kgml: lip:LI0799 -> lip:LI0800
path_lip00790.kgml: 4.3.99.3 -> 6.3.4.20
path_lip00790.kgml:
path_lip00790.kgml: --- 0.14 seconds ---

path_lip00860.kgml: Porphyrin and chlorophyll metabolism
path_lip00860.kgml: Initialization took 0.08 seconds
path_lip00860.kgml: (not found)
path_lip00860.kgml: --- 0.13 seconds ---

path_lip00900.kgml: Terpenoid backbone biosynthesis
path_lip00900.kgml: Initialization took 0.05 seconds
path_lip00900.kgml: (not found)
path_lip00900.kgml: --- 0.13 seconds ---

path_lip00910.kgml: Nitrogen metabolism
path_lip00910.kgml: Initialization took 0.05 seconds
path_lip00910.kgml: (not found)
path_lip00910.kgml: --- 0.10 seconds ---

path_lip00970.kgml: Aminoacyl-tRNA biosynthesis
path_lip00970.kgml: Initialization took 0.05 seconds
path_lip00970.kgml: (not found)
path_lip00970.kgml: --- 0.10 seconds ---

path_lip01040.kgml: Biosynthesis of unsaturated fatty acids
path_lip01040.kgml: Initialization took 0.06 seconds
path_lip01040.kgml: (not found)
path_lip01040.kgml: --- 0.10 seconds ---

--- 341.12 seconds ---
