# Supplementary material for: CoMetGeNe: mining conserved neighborhood patterns in metabolic and genomic contexts
Source: BMC Bioinformatics. 2019 Jan 10;20:19. doi: 10.1186/s12859-018-2542-2 (PMC6327494; doi:10.1186/s12859-018-2542-2)
Supplement: Supplementary file 14 — Trail finding results for completely assembled representative bacterial genomes present in NCBI Genomes. Of the 1,545 fully assembled representative bacterial genomes in NCBI, corresponding entries have been identified in KEGG for 1,467 species, for which trail finding has been performed for all combinations of gap parameters δG and δD ranging from 0 to 3. This additional file is available from https://doi.org/10.6084/m9.figshare.7288769. (GZ 178,532 kb) [file 12859_2018_2542_MOESM14_ESM.gz › results/asy_dG2_dD0.hnet]

--- delta_G = 2, delta_D = 0 ---

path_asy00010.kgml: Glycolysis / Gluconeogenesis
path_asy00010.kgml: Initialization took 0.13 seconds
path_asy00010.kgml:
path_asy00010.kgml: Found a trail of span 4 without skipping any vertex
path_asy00010.kgml: 48 -> 49 -> 50 -> 75
path_asy00010.kgml: R00014 -> R03270 -> R02569 -> R07618
path_asy00010.kgml: asy:AUT07_00153 -> asy:AUT07_00153 -> asy:AUT07_00152 -> asy:AUT07_00151
path_asy00010.kgml: {1.2.4.1, 2.2.1.6, 4.1.1.1} -> 1.2.4.1 -> 2.3.1.12 -> 1.8.1.4
path_asy00010.kgml:
path_asy00010.kgml: --- 0.32 seconds ---

path_asy00020.kgml: Citrate cycle (TCA cycle)
path_asy00020.kgml: Initialization took 0.08 seconds
path_asy00020.kgml:
path_asy00020.kgml: Found a trail of span 4 without skipping any vertex
path_asy00020.kgml: 82 -> 80 -> 77 -> 75
path_asy00020.kgml: R02569 -> R07618 -> R03270 -> R00014
path_asy00020.kgml: asy:AUT07_00152 -> asy:AUT07_00151 -> asy:AUT07_00153 -> asy:AUT07_00153
path_asy00020.kgml: 2.3.1.12 -> 1.8.1.4 -> 1.2.4.1 -> {1.2.4.1, 2.2.1.6, 4.1.1.1}
path_asy00020.kgml:
path_asy00020.kgml: Found a trail of span 4 without skipping any vertex
path_asy00020.kgml: 29 -> 30 -> 31 -> 32 -> 31
path_asy00020.kgml: R00621 -> R03316 -> R02570 -> R00405 -> R02570
path_asy00020.kgml: asy:AUT07_00315 -> asy:AUT07_00315 -> asy:AUT07_00316 -> {asy:AUT07_00317, asy:AUT07_00318} -> asy:AUT07_00316
path_asy00020.kgml: 1.2.4.2 -> 1.2.4.2 -> 2.3.1.61 -> 6.2.1.5 -> 2.3.1.61
path_asy00020.kgml:
path_asy00020.kgml: --- 0.26 seconds ---

path_asy00030.kgml: Pentose phosphate pathway
path_asy00030.kgml: Initialization took 0.08 seconds
path_asy00030.kgml:
path_asy00030.kgml: Found a trail of span 3 containing skipped vertices
path_asy00030.kgml: 46 -> 50 -> 49
path_asy00030.kgml: R01641 -> R01070 -> R01830
path_asy00030.kgml: asy:AUT07_00210 -> asy:AUT07_00207 -> asy:AUT07_00210
path_asy00030.kgml: 2.2.1.1 -> 4.1.2.13 -> 2.2.1.1
path_asy00030.kgml: Skipped genes: asy:AUT07_00208, asy:AUT07_00209
path_asy00030.kgml:
path_asy00030.kgml: --- 0.26 seconds ---

path_asy00040.kgml: Pentose and glucuronate interconversions
path_asy00040.kgml: Initialization took 0.05 seconds
path_asy00040.kgml: (not found)
path_asy00040.kgml: --- 0.10 seconds ---

path_asy00051.kgml: Fructose and mannose metabolism
path_asy00051.kgml: Initialization took 0.05 seconds
path_asy00051.kgml: (not found)
path_asy00051.kgml: --- 0.10 seconds ---

path_asy00052.kgml: Galactose metabolism
path_asy00052.kgml: Initialization took 0.06 seconds
path_asy00052.kgml: (not found)
path_asy00052.kgml: --- 0.12 seconds ---

path_asy00061.kgml: Fatty acid biosynthesis
path_asy00061.kgml: Initialization took 0.09 seconds
path_asy00061.kgml:
path_asy00061.kgml: Found a trail of span 3 without skipping any vertex
path_asy00061.kgml: 147 -> 262 -> 142
path_asy00061.kgml: R01626 -> R10707 -> R04533
path_asy00061.kgml: asy:AUT07_00073 -> asy:AUT07_00072 -> asy:AUT07_00074
path_asy00061.kgml: {2.3.1.39, 2.3.1.85, 2.3.1.86} -> 2.3.1.180 -> {1.1.1.100, 2.3.1.85, 2.3.1.86}
path_asy00061.kgml:
path_asy00061.kgml: --- 0.31 seconds ---

path_asy00130.kgml: Ubiquinone and other terpenoid-quinone biosynthesis
path_asy00130.kgml: Initialization took 0.08 seconds
path_asy00130.kgml: (not found)
path_asy00130.kgml: --- 0.13 seconds ---

path_asy00190.kgml: Oxidative phosphorylation
path_asy00190.kgml: Initialization took 0.08 seconds
path_asy00190.kgml: (not found)
path_asy00190.kgml: --- 0.13 seconds ---

path_asy00230.kgml: Purine metabolism
path_asy00230.kgml: Initialization took 0.34 seconds
path_asy00230.kgml:
path_asy00230.kgml: Found a trail of span 2 without skipping any vertex
path_asy00230.kgml: 244 -> 245
path_asy00230.kgml: R00441 -> R00429
path_asy00230.kgml: {asy:AUT07_00166, asy:AUT07_00201, asy:AUT07_00280, asy:AUT07_00281} -> asy:AUT07_00202
path_asy00230.kgml: {2.7.7.48, 2.7.7.6} -> 2.7.6.5
path_asy00230.kgml:
path_asy00230.kgml: Found a trail of span 2 without skipping any vertex
path_asy00230.kgml: 205 -> 206
path_asy00230.kgml: R01130 -> {R01230, R01231}
path_asy00230.kgml: asy:AUT07_00574 -> asy:AUT07_00573
path_asy00230.kgml: 1.1.1.205 -> {6.3.5.2, 6.3.5.2}
path_asy00230.kgml:
path_asy00230.kgml: Found a trail of span 2 containing skipped vertices
path_asy00230.kgml: 233 -> 220
path_asy00230.kgml: R00336 -> R00332
path_asy00230.kgml: asy:AUT07_00202 -> asy:AUT07_00200
path_asy00230.kgml: 3.1.7.2 -> 2.7.4.8
path_asy00230.kgml: Skipped genes: asy:AUT07_00201
path_asy00230.kgml:
path_asy00230.kgml: --- 0.65 seconds ---

path_asy00240.kgml: Pyrimidine metabolism
path_asy00240.kgml: Initialization took 0.38 seconds
path_asy00240.kgml: (not found)
path_asy00240.kgml: --- 0.43 seconds ---

path_asy00250.kgml: Alanine, aspartate and glutamate metabolism
path_asy00250.kgml: Initialization took 0.09 seconds
path_asy00250.kgml: (not found)
path_asy00250.kgml: --- 0.14 seconds ---

path_asy00260.kgml: Glycine, serine and threonine metabolism
path_asy00260.kgml: Initialization took 0.08 seconds
path_asy00260.kgml: (not found)
path_asy00260.kgml: --- 0.16 seconds ---

path_asy00261.kgml: Monobactam biosynthesis
path_asy00261.kgml: Initialization took 0.08 seconds
path_asy00261.kgml: (not found)
path_asy00261.kgml: --- 0.16 seconds ---

path_asy00270.kgml: Cysteine and methionine metabolism
path_asy00270.kgml: Initialization took 0.10 seconds
path_asy00270.kgml: (not found)
path_asy00270.kgml: --- 0.16 seconds ---

path_asy00280.kgml: Valine, leucine and isoleucine degradation
path_asy00280.kgml: Initialization took 0.06 seconds
path_asy00280.kgml: (not found)
path_asy00280.kgml: --- 0.11 seconds ---

path_asy00300.kgml: Lysine biosynthesis
path_asy00300.kgml: Initialization took 0.08 seconds
path_asy00300.kgml:
path_asy00300.kgml: Found a trail of span 2 without skipping any vertex
path_asy00300.kgml: 77 -> 46
path_asy00300.kgml: R02788 -> R04617
path_asy00300.kgml: asy:AUT07_00543 -> asy:AUT07_00544
path_asy00300.kgml: 6.3.2.13 -> 6.3.2.10
path_asy00300.kgml:
path_asy00300.kgml: --- 0.18 seconds ---

path_asy00310.kgml: Lysine degradation
path_asy00310.kgml: Initialization took 0.05 seconds
path_asy00310.kgml:
path_asy00310.kgml: Found a trail of span 2 without skipping any vertex
path_asy00310.kgml: 55 -> 73
path_asy00310.kgml: R01940 -> R02571
path_asy00310.kgml: asy:AUT07_00315 -> asy:AUT07_00316
path_asy00310.kgml: 1.2.4.2 -> 2.3.1.61
path_asy00310.kgml:
path_asy00310.kgml: --- 0.15 seconds ---

path_asy00330.kgml: Arginine and proline metabolism
path_asy00330.kgml: Initialization took 0.05 seconds
path_asy00330.kgml: (not found)
path_asy00330.kgml: --- 0.10 seconds ---

path_asy00400.kgml: Phenylalanine, tyrosine and tryptophan biosynthesis
path_asy00400.kgml: Initialization took 0.08 seconds
path_asy00400.kgml: (not found)
path_asy00400.kgml: --- 0.13 seconds ---

path_asy00430.kgml: Taurine and hypotaurine metabolism
path_asy00430.kgml: Initialization took 0.06 seconds
path_asy00430.kgml:
path_asy00430.kgml: Found a trail of span 2 without skipping any vertex
path_asy00430.kgml: 58 -> 36
path_asy00430.kgml: R00315 -> R00230
path_asy00430.kgml: asy:AUT07_00109 -> asy:AUT07_00108
path_asy00430.kgml: {2.7.2.1, 2.7.2.15} -> 2.3.1.8
path_asy00430.kgml:
path_asy00430.kgml: --- 0.18 seconds ---

path_asy00450.kgml: Selenocompound metabolism
path_asy00450.kgml: Initialization took 0.09 seconds
path_asy00450.kgml: (not found)
path_asy00450.kgml: --- 0.17 seconds ---

path_asy00471.kgml: D-Glutamine and D-glutamate metabolism
path_asy00471.kgml: Initialization took 0.05 seconds
path_asy00471.kgml:
path_asy00471.kgml: Found a trail of span 2 containing skipped vertices
path_asy00471.kgml: 19 -> 20
path_asy00471.kgml: R03193 -> R02783
path_asy00471.kgml: asy:AUT07_00549 -> asy:AUT07_00546
path_asy00471.kgml: 6.3.2.8 -> 6.3.2.9
path_asy00471.kgml: Skipped genes: asy:AUT07_00547, asy:AUT07_00548
path_asy00471.kgml:
path_asy00471.kgml: --- 0.15 seconds ---

path_asy00473.kgml: D-Alanine metabolism
path_asy00473.kgml: Initialization took 0.05 seconds
path_asy00473.kgml: (not found)
path_asy00473.kgml: --- 0.10 seconds ---

path_asy00480.kgml: Glutathione metabolism
path_asy00480.kgml: Initialization took 0.05 seconds
path_asy00480.kgml: (not found)
path_asy00480.kgml: --- 0.10 seconds ---

path_asy00500.kgml: Starch and sucrose metabolism
path_asy00500.kgml: Initialization took 0.08 seconds
path_asy00500.kgml: (not found)
path_asy00500.kgml: --- 0.16 seconds ---

path_asy00520.kgml: Amino sugar and nucleotide sugar metabolism
path_asy00520.kgml: Initialization took 0.14 seconds
path_asy00520.kgml: (not found)
path_asy00520.kgml: --- 0.20 seconds ---

path_asy00521.kgml: Streptomycin biosynthesis
path_asy00521.kgml: Initialization took 0.06 seconds
path_asy00521.kgml: (not found)
path_asy00521.kgml: --- 0.12 seconds ---

path_asy00540.kgml: Lipopolysaccharide biosynthesis
path_asy00540.kgml: Initialization took 0.24 seconds
path_asy00540.kgml:
path_asy00540.kgml: Found a trail of span 2 containing skipped vertices
path_asy00540.kgml: 88 -> 53
path_asy00540.kgml: R04550 -> R04606
path_asy00540.kgml: asy:AUT07_00016 -> asy:AUT07_00013
path_asy00540.kgml: 2.3.1.191 -> 2.4.1.182
path_asy00540.kgml: Skipped genes: asy:AUT07_00015, asy:AUT07_00014
path_asy00540.kgml:
path_asy00540.kgml: --- 0.40 seconds ---

path_asy00550.kgml: Peptidoglycan biosynthesis
path_asy00550.kgml: Initialization took 0.09 seconds
path_asy00550.kgml:
path_asy00550.kgml: Found a trail of span 6 containing skipped vertices
path_asy00550.kgml: 33 -> 32 -> 34 -> 23 -> 35 -> 36
path_asy00550.kgml: R03193 -> R02783 -> R02788 -> R04617 -> R05630 -> R05032
path_asy00550.kgml: asy:AUT07_00549 -> asy:AUT07_00546 -> asy:AUT07_00543 -> asy:AUT07_00544 -> asy:AUT07_00545 -> asy:AUT07_00548
path_asy00550.kgml: 6.3.2.8 -> 6.3.2.9 -> 6.3.2.13 -> 6.3.2.10 -> 2.7.8.13 -> 2.4.1.227
path_asy00550.kgml: Skipped genes: asy:AUT07_00547
path_asy00550.kgml:
path_asy00550.kgml: Found a trail of span 4 containing skipped vertices
path_asy00550.kgml: 30 -> 23 -> 35 -> 36
path_asy00550.kgml: R01150 -> R04617 -> R05630 -> R05032
path_asy00550.kgml: asy:AUT07_00550 -> asy:AUT07_00544 -> asy:AUT07_00545 -> asy:AUT07_00548
path_asy00550.kgml: 6.3.2.4 -> 6.3.2.10 -> 2.7.8.13 -> 2.4.1.227
path_asy00550.kgml: Skipped genes: asy:AUT07_00547, asy:AUT07_00546, asy:AUT07_00549
path_asy00550.kgml:
path_asy00550.kgml: Found a trail of span 4 containing skipped vertices
path_asy00550.kgml: 30 -> 29 -> 28 -> 27
path_asy00550.kgml: R01150 -> R04573 -> R05629 -> R05662
path_asy00550.kgml: asy:AUT07_00550 -> asy:AUT07_00544 -> asy:AUT07_00545 -> asy:AUT07_00548
path_asy00550.kgml: 6.3.2.4 -> 6.3.2.10 -> 2.7.8.13 -> 2.4.1.227
path_asy00550.kgml: Skipped genes: asy:AUT07_00547, asy:AUT07_00546, asy:AUT07_00549
path_asy00550.kgml:
path_asy00550.kgml: --- 0.37 seconds ---

path_asy00561.kgml: Glycerolipid metabolism
path_asy00561.kgml: Initialization took 0.06 seconds
path_asy00561.kgml: (not found)
path_asy00561.kgml: --- 0.12 seconds ---

path_asy00562.kgml: Inositol phosphate metabolism
path_asy00562.kgml: Initialization took 0.06 seconds
path_asy00562.kgml: (not found)
path_asy00562.kgml: --- 0.12 seconds ---

path_asy00564.kgml: Glycerophospholipid metabolism
path_asy00564.kgml: Initialization took 0.10 seconds
path_asy00564.kgml:
path_asy00564.kgml: Found a trail of span 2 without skipping any vertex
path_asy00564.kgml: 115 -> 130
path_asy00564.kgml: {R00842, R00844} -> R00856
path_asy00564.kgml: asy:AUT07_00138 -> asy:AUT07_00139
path_asy00564.kgml: {1.1.1.8, 1.1.1.94, 1.1.1.94} -> 2.7.7.39
path_asy00564.kgml:
path_asy00564.kgml: --- 0.22 seconds ---

path_asy00620.kgml: Pyruvate metabolism
path_asy00620.kgml: Initialization took 0.14 seconds
path_asy00620.kgml:
path_asy00620.kgml: Found a trail of span 4 without skipping any vertex
path_asy00620.kgml: 123 -> 55 -> 124 -> 125
path_asy00620.kgml: R00014 -> R03270 -> R02569 -> R07618
path_asy00620.kgml: asy:AUT07_00153 -> asy:AUT07_00153 -> asy:AUT07_00152 -> asy:AUT07_00151
path_asy00620.kgml: {1.2.4.1, 2.2.1.6, 4.1.1.1} -> 1.2.4.1 -> 2.3.1.12 -> 1.8.1.4
path_asy00620.kgml:
path_asy00620.kgml: Found a trail of span 2 without skipping any vertex
path_asy00620.kgml: 97 -> 129
path_asy00620.kgml: R00230 -> R00315
path_asy00620.kgml: asy:AUT07_00108 -> asy:AUT07_00109
path_asy00620.kgml: 2.3.1.8 -> {2.7.2.1, 2.7.2.15}
path_asy00620.kgml:
path_asy00620.kgml: --- 0.36 seconds ---

path_asy00630.kgml: Glyoxylate and dicarboxylate metabolism
path_asy00630.kgml: Initialization took 0.06 seconds
path_asy00630.kgml: (not found)
path_asy00630.kgml: --- 0.11 seconds ---

path_asy00640.kgml: Propanoate metabolism
path_asy00640.kgml: Initialization took 0.09 seconds
path_asy00640.kgml:
path_asy00640.kgml: Found a trail of span 2 without skipping any vertex
path_asy00640.kgml: 52 -> 68
path_asy00640.kgml: R00921 -> R01353
path_asy00640.kgml: asy:AUT07_00108 -> asy:AUT07_00109
path_asy00640.kgml: {2.3.1.222, 2.3.1.8} -> {2.7.2.1, 2.7.2.15}
path_asy00640.kgml:
path_asy00640.kgml: --- 0.22 seconds ---

path_asy00670.kgml: One carbon pool by folate
path_asy00670.kgml: Initialization took 0.06 seconds
path_asy00670.kgml:
path_asy00670.kgml: Found a trail of span 4 containing skipped vertices
path_asy00670.kgml: 68 -> 23 -> 24 -> 52
path_asy00670.kgml: {R00937, R00940} -> {R00936, R00939} -> {R02235, R02236} -> R02101
path_asy00670.kgml: asy:AUT07_00400 -> asy:AUT07_00400 -> asy:AUT07_00400 -> asy:AUT07_00389
path_asy00670.kgml: {1.5.1.3, 1.5.1.3} -> {1.5.1.3, 1.5.1.3} -> {1.5.1.3, 1.5.1.3} -> 2.1.1.45
path_asy00670.kgml: Skipped genes: asy:AUT07_00390, asy:AUT07_00391
path_asy00670.kgml:
path_asy00670.kgml: --- 0.24 seconds ---

path_asy00680.kgml: Methane metabolism
path_asy00680.kgml: Initialization took 0.09 seconds
path_asy00680.kgml:
path_asy00680.kgml: Found a trail of span 2 without skipping any vertex
path_asy00680.kgml: 203 -> 204
path_asy00680.kgml: R00315 -> R00230
path_asy00680.kgml: asy:AUT07_00109 -> asy:AUT07_00108
path_asy00680.kgml: {2.7.2.1, 2.7.2.15} -> 2.3.1.8
path_asy00680.kgml:
path_asy00680.kgml: --- 0.19 seconds ---

path_asy00730.kgml: Thiamine metabolism
path_asy00730.kgml: Initialization took 0.05 seconds
path_asy00730.kgml: (not found)
path_asy00730.kgml: --- 0.10 seconds ---

path_asy00740.kgml: Riboflavin metabolism
path_asy00740.kgml: Initialization took 0.08 seconds
path_asy00740.kgml: (not found)
path_asy00740.kgml: --- 0.13 seconds ---

path_asy00750.kgml: Vitamin B6 metabolism
path_asy00750.kgml: Initialization took 0.08 seconds
path_asy00750.kgml: (not found)
path_asy00750.kgml: --- 0.13 seconds ---

path_asy00760.kgml: Nicotinate and nicotinamide metabolism
path_asy00760.kgml: Initialization took 0.05 seconds
path_asy00760.kgml: (not found)
path_asy00760.kgml: --- 0.10 seconds ---

path_asy00770.kgml: Pantothenate and CoA biosynthesis
path_asy00770.kgml: Initialization took 0.05 seconds
path_asy00770.kgml:
path_asy00770.kgml: Found a trail of span 3 containing skipped vertices
path_asy00770.kgml: 70 -> 67 -> 87
path_asy00770.kgml: R04231 -> R03269 -> R03035
path_asy00770.kgml: asy:AUT07_00123 -> asy:AUT07_00123 -> asy:AUT07_00131
path_asy00770.kgml: 6.3.2.5 -> 4.1.1.36 -> 2.7.7.3
path_asy00770.kgml: Skipped genes: asy:AUT07_00129
path_asy00770.kgml:
path_asy00770.kgml: --- 0.14 seconds ---

path_asy00780.kgml: Biotin metabolism
path_asy00780.kgml: Initialization took 0.08 seconds
path_asy00780.kgml:
path_asy00780.kgml: Found a trail of span 2 containing skipped vertices
path_asy00780.kgml: 31 -> 30
path_asy00780.kgml: R03182 -> R01078
path_asy00780.kgml: asy:AUT07_00276 -> asy:AUT07_00273
path_asy00780.kgml: 6.3.3.3 -> 2.8.1.6
path_asy00780.kgml: Skipped genes: asy:AUT07_00275, asy:AUT07_00274
path_asy00780.kgml:
path_asy00780.kgml: --- 0.18 seconds ---

path_asy00785.kgml: Lipoic acid metabolism
path_asy00785.kgml: Initialization took 0.05 seconds
path_asy00785.kgml:
path_asy00785.kgml: Found a trail of span 2 without skipping any vertex
path_asy00785.kgml: 5 -> 6
path_asy00785.kgml: R07768 -> R07769
path_asy00785.kgml: asy:AUT07_00471 -> asy:AUT07_00472
path_asy00785.kgml: 2.8.1.8 -> 2.3.1.181
path_asy00785.kgml:
path_asy00785.kgml: Found a trail of span 2 without skipping any vertex
path_asy00785.kgml: 11 -> 10
path_asy00785.kgml: R07766 -> R07767
path_asy00785.kgml: asy:AUT07_00472 -> asy:AUT07_00471
path_asy00785.kgml: 2.3.1.181 -> 2.8.1.8
path_asy00785.kgml:
path_asy00785.kgml: --- 0.19 seconds ---

path_asy00790.kgml: Folate biosynthesis
path_asy00790.kgml: Initialization took 0.08 seconds
path_asy00790.kgml: (not found)
path_asy00790.kgml: --- 0.13 seconds ---

path_asy00860.kgml: Porphyrin and chlorophyll metabolism
path_asy00860.kgml: Initialization took 0.08 seconds
path_asy00860.kgml: (not found)
path_asy00860.kgml: --- 0.13 seconds ---

path_asy00900.kgml: Terpenoid backbone biosynthesis
path_asy00900.kgml: Initialization took 0.08 seconds
path_asy00900.kgml:
path_asy00900.kgml: Found a trail of span 3 containing skipped vertices
path_asy00900.kgml: 66 -> 67 -> 68
path_asy00900.kgml: R05633 -> R05634 -> R05637
path_asy00900.kgml: asy:AUT07_00517 -> asy:AUT07_00528 -> asy:AUT07_00518
path_asy00900.kgml: 2.7.7.60 -> 2.7.1.148 -> 4.6.1.12
path_asy00900.kgml: Skipped genes: asy:AUT07_00527
path_asy00900.kgml:
path_asy00900.kgml: --- 0.21 seconds ---

path_asy00970.kgml: Aminoacyl-tRNA biosynthesis
path_asy00970.kgml: Initialization took 0.24 seconds
path_asy00970.kgml: (not found)
path_asy00970.kgml: --- 0.30 seconds ---

path_asy01040.kgml: Biosynthesis of unsaturated fatty acids
path_asy01040.kgml: Initialization took 0.06 seconds
path_asy01040.kgml: (not found)
path_asy01040.kgml: --- 0.12 seconds ---

--- 34.27 seconds ---
