# Supplementary material for: CoMetGeNe: mining conserved neighborhood patterns in metabolic and genomic contexts
Source: BMC Bioinformatics. 2019 Jan 10;20:19. doi: 10.1186/s12859-018-2542-2 (PMC6327494; doi:10.1186/s12859-018-2542-2)
Supplement: Supplementary file 14 — Trail finding results for completely assembled representative bacterial genomes present in NCBI Genomes. Of the 1,545 fully assembled representative bacterial genomes in NCBI, corresponding entries have been identified in KEGG for 1,467 species, for which trail finding has been performed for all combinations of gap parameters δG and δD ranging from 0 to 3. This additional file is available from https://doi.org/10.6084/m9.figshare.7288769. (GZ 178,532 kb) [file 12859_2018_2542_MOESM14_ESM.gz › results/stai_dG3_dD3.hnet]

--- delta_G = 3, delta_D = 3 ---

path_stai00010.kgml: Glycolysis / Gluconeogenesis
path_stai00010.kgml: Initialization took 0.48 seconds
path_stai00010.kgml:
path_stai00010.kgml: Found a trail of span 4 containing skipped vertices
path_stai00010.kgml: 64 -> 67 -> 62 -> [59 -> 14] -> 122
path_stai00010.kgml: R03321 -> R02739 -> R02740 -> [R04779 -> R01070] -> R01058
path_stai00010.kgml: stai:STAIW_v1c09010 -> stai:STAIW_v1c09010 -> stai:STAIW_v1c09010 -> [stai:STAIW_v1c02190 -> stai:STAIW_v1c10680] -> stai:STAIW_v1c08970
path_stai00010.kgml: 5.3.1.9 -> {5.1.3.15, 5.3.1.9} -> 5.3.1.9 -> [2.7.1.11 -> 4.1.2.13] -> {1.2.1.9, 1.2.1.90}
path_stai00010.kgml: Skipped genes: stai:STAIW_v1c08990, stai:STAIW_v1c09000, stai:STAIW_v1c08980
path_stai00010.kgml:
path_stai00010.kgml: Found a trail of span 4 containing skipped vertices
path_stai00010.kgml: 75 -> 49 -> 50 -> [75 -> 49] -> 48
path_stai00010.kgml: R07618 -> R03270 -> R02569 -> [R07618 -> R03270] -> R00014
path_stai00010.kgml: stai:STAIW_v1c10380 -> {stai:STAIW_v1c10400, stai:STAIW_v1c10410} -> {stai:STAIW_v1c09870, stai:STAIW_v1c10390} -> [stai:STAIW_v1c10380 -> {stai:STAIW_v1c10400, stai:STAIW_v1c10410}] -> {stai:STAIW_v1c10400, stai:STAIW_v1c10410}
path_stai00010.kgml: 1.8.1.4 -> 1.2.4.1 -> 2.3.1.12 -> [1.8.1.4 -> 1.2.4.1] -> {1.2.4.1, 2.2.1.6, 4.1.1.1}
path_stai00010.kgml:
path_stai00010.kgml: Found a trail of span 3 containing skipped vertices
path_stai00010.kgml: 59 -> [14 -> 122 -> 137] -> 55 -> 53
path_stai00010.kgml: R04779 -> [R01070 -> R01058 -> R01518] -> R00658 -> R00200
path_stai00010.kgml: stai:STAIW_v1c02190 -> [stai:STAIW_v1c10680 -> stai:STAIW_v1c08970 -> stai:STAIW_v1c01920] -> stai:STAIW_v1c02110 -> {stai:STAIW_v1c02200, stai:STAIW_v1c02210}
path_stai00010.kgml: 2.7.1.11 -> [4.1.2.13 -> {1.2.1.9, 1.2.1.90} -> {5.4.2.11, 5.4.2.12}] -> 4.2.1.11 -> 2.7.1.40
path_stai00010.kgml: Skipped genes: stai:STAIW_v1c02120, stai:STAIW_v1c02140, stai:STAIW_v1c02130
path_stai00010.kgml:
path_stai00010.kgml: Found a trail of span 2 containing skipped vertices
path_stai00010.kgml: 137 -> [76 -> 57] -> 58
path_stai00010.kgml: R01518 -> [R01512 -> R01061] -> R01015
path_stai00010.kgml: stai:STAIW_v1c01920 -> [stai:STAIW_v1c09540 -> stai:STAIW_v1c09560] -> stai:STAIW_v1c01900
path_stai00010.kgml: {5.4.2.11, 5.4.2.12} -> [2.7.2.3 -> {1.2.1.12, 1.2.1.59}] -> 5.3.1.1
path_stai00010.kgml: Skipped genes: stai:STAIW_v1c01910
path_stai00010.kgml:
path_stai00010.kgml: Found a trail of span 2 containing skipped vertices
path_stai00010.kgml: 76 -> 57
path_stai00010.kgml: R01512 -> R01061
path_stai00010.kgml: stai:STAIW_v1c09540 -> stai:STAIW_v1c09560
path_stai00010.kgml: 2.7.2.3 -> {1.2.1.12, 1.2.1.59}
path_stai00010.kgml: Skipped genes: stai:STAIW_v1c09550
path_stai00010.kgml:
path_stai00010.kgml: --- 11.85 seconds ---

path_stai00020.kgml: Citrate cycle (TCA cycle)
path_stai00020.kgml: Initialization took 0.05 seconds
path_stai00020.kgml:
path_stai00020.kgml: Found a trail of span 4 containing skipped vertices
path_stai00020.kgml: 80 -> 82 -> [80 -> 77] -> 75 -> 77
path_stai00020.kgml: R07618 -> R02569 -> [R07618 -> R03270] -> R00014 -> R03270
path_stai00020.kgml: stai:STAIW_v1c10380 -> {stai:STAIW_v1c09870, stai:STAIW_v1c10390} -> [stai:STAIW_v1c10380 -> {stai:STAIW_v1c10400, stai:STAIW_v1c10410}] -> {stai:STAIW_v1c10400, stai:STAIW_v1c10410} -> {stai:STAIW_v1c10400, stai:STAIW_v1c10410}
path_stai00020.kgml: 1.8.1.4 -> 2.3.1.12 -> [1.8.1.4 -> 1.2.4.1] -> {1.2.4.1, 2.2.1.6, 4.1.1.1} -> 1.2.4.1
path_stai00020.kgml:
path_stai00020.kgml: --- 10.23 seconds ---

path_stai00030.kgml: Pentose phosphate pathway
path_stai00030.kgml: Initialization took 0.23 seconds
path_stai00030.kgml:
path_stai00030.kgml: Found a trail of span 2 without skipping any vertex
path_stai00030.kgml: 48 -> 47
path_stai00030.kgml: R01529 -> R01056
path_stai00030.kgml: {stai:STAIW_v1c06920, stai:STAIW_v1c07030, stai:STAIW_v1c09360} -> {stai:STAIW_v1c00510, stai:STAIW_v1c07020}
path_stai00030.kgml: 5.1.3.1 -> 5.3.1.6
path_stai00030.kgml:
path_stai00030.kgml: --- 0.45 seconds ---

path_stai00051.kgml: Fructose and mannose metabolism
path_stai00051.kgml: Initialization took 0.13 seconds
path_stai00051.kgml:
path_stai00051.kgml: Found a trail of span 2 without skipping any vertex
path_stai00051.kgml: 54 -> 92
path_stai00051.kgml: R03232 -> R02071
path_stai00051.kgml: stai:STAIW_v1c04270 -> {stai:STAIW_v1c04260, stai:STAIW_v1c07750}
path_stai00051.kgml: 2.7.1.202 -> 2.7.1.56
path_stai00051.kgml:
path_stai00051.kgml: --- 0.22 seconds ---

path_stai00052.kgml: Galactose metabolism
path_stai00052.kgml: Initialization took 0.13 seconds
path_stai00052.kgml: (not found)
path_stai00052.kgml: --- 0.17 seconds ---

path_stai00190.kgml: Oxidative phosphorylation
path_stai00190.kgml: Initialization took 0.08 seconds
path_stai00190.kgml: (not found)
path_stai00190.kgml: --- 0.13 seconds ---

path_stai00230.kgml: Purine metabolism
path_stai00230.kgml: Initialization took 1.14 seconds
path_stai00230.kgml:
path_stai00230.kgml: Found a trail of span 6 containing skipped vertices
path_stai00230.kgml: 300 -> [220] -> 219 -> [204 -> 205] -> 216 -> [206 -> 204] -> 209 -> [184 -> 183 -> 182] -> 313 -> [180] -> 312
path_stai00230.kgml: R00430 -> [R00332] -> R01229 -> [R01134 -> R01130] -> R02142 -> [{R01230, R01231} -> R01134] -> R01132 -> [R01135 -> R01083 -> R00127] -> R00200 -> [R02017] -> R01138
path_stai00230.kgml: {stai:STAIW_v1c02200, stai:STAIW_v1c02210} -> [stai:STAIW_v1c09450] -> {stai:STAIW_v1c02140, stai:STAIW_v1c10850} -> [stai:STAIW_v1c04700 -> stai:STAIW_v1c06840] -> {stai:STAIW_v1c02140, stai:STAIW_v1c10850} -> [stai:STAIW_v1c06850 -> stai:STAIW_v1c04700] -> {stai:STAIW_v1c02140, stai:STAIW_v1c10850} -> [stai:STAIW_v1c10870 -> stai:STAIW_v1c10860 -> stai:STAIW_v1c10080] -> {stai:STAIW_v1c02200, stai:STAIW_v1c02210} -> [{stai:STAIW_v1c01190, stai:STAIW_v1c01210}] -> {stai:STAIW_v1c02200, stai:STAIW_v1c02210}
path_stai00230.kgml: 2.7.1.40 -> [2.7.4.8] -> {2.4.2.22, 2.4.2.7, 2.4.2.8} -> [1.7.1.7 -> 1.1.1.205] -> {2.4.2.22, 2.4.2.8} -> [{6.3.5.2, 6.3.5.2} -> 1.7.1.7] -> 2.4.2.8 -> [6.3.4.4 -> 4.3.2.2 -> 2.7.4.3] -> 2.7.1.40 -> [1.17.4.1] -> 2.7.1.40
path_stai00230.kgml: Skipped genes: stai:STAIW_v1c02190
path_stai00230.kgml:
path_stai00230.kgml: Found a trail of span 5 containing skipped vertices
path_stai00230.kgml: 192 -> 214 -> [209 -> 205 -> 216] -> 194 -> [216 -> 206 -> 302] -> 243 -> 221
path_stai00230.kgml: R02748 -> R01863 -> [R01132 -> R01130 -> R02142] -> R02297 -> [R02142 -> {R01230, R01231} -> R01229] -> R02147 -> R01969
path_stai00230.kgml: {stai:STAIW_v1c00920, stai:STAIW_v1c00930} -> {stai:STAIW_v1c00920, stai:STAIW_v1c00930} -> [{stai:STAIW_v1c02140, stai:STAIW_v1c10850} -> stai:STAIW_v1c06840 -> {stai:STAIW_v1c02140, stai:STAIW_v1c10850}] -> {stai:STAIW_v1c00920, stai:STAIW_v1c00930} -> [{stai:STAIW_v1c02140, stai:STAIW_v1c10850} -> stai:STAIW_v1c06850 -> stai:STAIW_v1c04080] -> {stai:STAIW_v1c00920, stai:STAIW_v1c00930} -> {stai:STAIW_v1c00920, stai:STAIW_v1c00930}
path_stai00230.kgml: {2.4.2.1, 2.4.2.4} -> {2.4.2.1, 2.4.2.15} -> [2.4.2.8 -> 1.1.1.205 -> {2.4.2.22, 2.4.2.8}] -> 2.4.2.1 -> [{2.4.2.22, 2.4.2.8} -> {6.3.5.2, 6.3.5.2} -> {2.4.2.22, 2.4.2.7, 2.4.2.8}] -> {2.4.2.1, 2.4.2.15} -> {2.4.2.1, 2.4.2.4}
path_stai00230.kgml:
path_stai00230.kgml: Found a trail of span 5 containing skipped vertices
path_stai00230.kgml: 209 -> [205 -> 206] -> 219 -> [220] -> 300 -> [220 -> 204 -> 205] -> 216 -> [206 -> 220 -> 139] -> 301
path_stai00230.kgml: R01132 -> [R01130 -> {R01230, R01231}] -> R01229 -> [R00332] -> R00430 -> [R00332 -> R01134 -> R01130] -> R02142 -> [{R01230, R01231} -> R00332 -> R02019] -> R01858
path_stai00230.kgml: {stai:STAIW_v1c02140, stai:STAIW_v1c10850} -> [stai:STAIW_v1c06840 -> stai:STAIW_v1c06850] -> {stai:STAIW_v1c02140, stai:STAIW_v1c10850} -> [stai:STAIW_v1c09450] -> {stai:STAIW_v1c02200, stai:STAIW_v1c02210} -> [stai:STAIW_v1c09450 -> stai:STAIW_v1c04700 -> stai:STAIW_v1c06840] -> {stai:STAIW_v1c02140, stai:STAIW_v1c10850} -> [stai:STAIW_v1c06850 -> stai:STAIW_v1c09450 -> {stai:STAIW_v1c01190, stai:STAIW_v1c01210}] -> {stai:STAIW_v1c02200, stai:STAIW_v1c02210}
path_stai00230.kgml: 2.4.2.8 -> [1.1.1.205 -> {6.3.5.2, 6.3.5.2}] -> {2.4.2.22, 2.4.2.7, 2.4.2.8} -> [2.7.4.8] -> 2.7.1.40 -> [2.7.4.8 -> 1.7.1.7 -> 1.1.1.205] -> {2.4.2.22, 2.4.2.8} -> [{6.3.5.2, 6.3.5.2} -> 2.7.4.8 -> 1.17.4.1] -> 2.7.1.40
path_stai00230.kgml: Skipped genes: stai:STAIW_v1c02190
path_stai00230.kgml:
path_stai00230.kgml: Found a trail of span 2 containing skipped vertices
path_stai00230.kgml: 302 -> [220 -> 300] -> 245
path_stai00230.kgml: R01229 -> [R00332 -> R00430] -> R00429
path_stai00230.kgml: stai:STAIW_v1c04080 -> [stai:STAIW_v1c09450 -> {stai:STAIW_v1c02200, stai:STAIW_v1c02210}] -> stai:STAIW_v1c04090
path_stai00230.kgml: {2.4.2.22, 2.4.2.7, 2.4.2.8} -> [2.7.4.8 -> 2.7.1.40] -> 2.7.6.5
path_stai00230.kgml:
path_stai00230.kgml: Found a trail of span 2 containing skipped vertices
path_stai00230.kgml: 206 -> [204] -> 205
path_stai00230.kgml: {R01230, R01231} -> [R01134] -> R01130
path_stai00230.kgml: stai:STAIW_v1c06850 -> [stai:STAIW_v1c04700] -> stai:STAIW_v1c06840
path_stai00230.kgml: {6.3.5.2, 6.3.5.2} -> [1.7.1.7] -> 1.1.1.205
path_stai00230.kgml:
path_stai00230.kgml: Found a trail of span 2 without skipping any vertex
path_stai00230.kgml: 286 -> 211
path_stai00230.kgml: R02557 -> R01561
path_stai00230.kgml: {stai:STAIW_v1c00920, stai:STAIW_v1c00930} -> {stai:STAIW_v1c00920, stai:STAIW_v1c00930}
path_stai00230.kgml: 2.4.2.1 -> 2.4.2.1
path_stai00230.kgml:
path_stai00230.kgml: --- 110.26 seconds ---

path_stai00240.kgml: Pyrimidine metabolism
path_stai00240.kgml: Initialization took 0.89 seconds
path_stai00240.kgml:
path_stai00240.kgml: Found a trail of span 3 containing skipped vertices
path_stai00240.kgml: 131 -> [129 -> 113 -> 112] -> 153 -> [151] -> 156
path_stai00240.kgml: R02296 -> [R01878 -> {R00964, R00967, R00968, R00970, R01549, R01880, R02097, R02327, R02332} -> R00966] -> R02484 -> [R02099] -> R02101
path_stai00240.kgml: stai:STAIW_v1c08460 -> [stai:STAIW_v1c08290 -> stai:STAIW_v1c04720 -> stai:STAIW_v1c00520] -> stai:STAIW_v1c08460 -> [stai:STAIW_v1c10620] -> stai:STAIW_v1c08490
path_stai00240.kgml: 2.4.2.2 -> [3.5.4.5 -> {2.7.1.213, 2.7.1.48, 2.7.1.48, 2.7.1.48, 2.7.1.48, 2.7.1.48, 2.7.1.48, 2.7.1.48, 2.7.1.48, 2.7.1.48} -> 2.4.2.9] -> {2.4.2.1, 2.4.2.2, 2.4.2.3, 2.4.2.4} -> [2.7.1.21] -> 2.1.1.45
path_stai00240.kgml: Skipped genes: stai:STAIW_v1c08480, stai:STAIW_v1c08470
path_stai00240.kgml:
path_stai00240.kgml: Found a trail of span 2 containing skipped vertices
path_stai00240.kgml: 147 -> 156
path_stai00240.kgml: R01663 -> R02101
path_stai00240.kgml: stai:STAIW_v1c08530 -> stai:STAIW_v1c08490
path_stai00240.kgml: 3.5.4.12 -> 2.1.1.45
path_stai00240.kgml: Skipped genes: stai:STAIW_v1c08500, stai:STAIW_v1c08510
path_stai00240.kgml:
path_stai00240.kgml: Found a trail of span 2 without skipping any vertex
path_stai00240.kgml: 107 -> 121
path_stai00240.kgml: {R00571, R00573} -> R00442
path_stai00240.kgml: stai:STAIW_v1c10690 -> {stai:STAIW_v1c00490, stai:STAIW_v1c00500, stai:STAIW_v1c10020, stai:STAIW_v1c10700}
path_stai00240.kgml: {6.3.4.2, 6.3.4.2} -> {2.7.7.48, 2.7.7.6}
path_stai00240.kgml:
path_stai00240.kgml: --- 1.20 seconds ---

path_stai00250.kgml: Alanine, aspartate and glutamate metabolism
path_stai00250.kgml: Initialization took 0.05 seconds
path_stai00250.kgml:
path_stai00250.kgml: Found a trail of span 2 without skipping any vertex
path_stai00250.kgml: 49 -> 52
path_stai00250.kgml: R01135 -> R01083
path_stai00250.kgml: stai:STAIW_v1c10870 -> stai:STAIW_v1c10860
path_stai00250.kgml: 6.3.4.4 -> 4.3.2.2
path_stai00250.kgml:
path_stai00250.kgml: --- 0.14 seconds ---

path_stai00260.kgml: Glycine, serine and threonine metabolism
path_stai00260.kgml: Initialization took 0.05 seconds
path_stai00260.kgml: (not found)
path_stai00260.kgml: --- 0.09 seconds ---

path_stai00270.kgml: Cysteine and methionine metabolism
path_stai00270.kgml: Initialization took 0.08 seconds
path_stai00270.kgml: (not found)
path_stai00270.kgml: --- 0.13 seconds ---

path_stai00280.kgml: Valine, leucine and isoleucine degradation
path_stai00280.kgml: Initialization took 0.05 seconds
path_stai00280.kgml: (not found)
path_stai00280.kgml: --- 0.10 seconds ---

path_stai00330.kgml: Arginine and proline metabolism
path_stai00330.kgml: Initialization took 0.05 seconds
path_stai00330.kgml: (not found)
path_stai00330.kgml: --- 0.10 seconds ---

path_stai00430.kgml: Taurine and hypotaurine metabolism
path_stai00430.kgml: Initialization took 0.05 seconds
path_stai00430.kgml:
path_stai00430.kgml: Found a trail of span 2 without skipping any vertex
path_stai00430.kgml: 58 -> 36
path_stai00430.kgml: R00315 -> R00230
path_stai00430.kgml: stai:STAIW_v1c09890 -> stai:STAIW_v1c09900
path_stai00430.kgml: {2.7.2.1, 2.7.2.15} -> 2.3.1.8
path_stai00430.kgml:
path_stai00430.kgml: --- 0.14 seconds ---

path_stai00450.kgml: Selenocompound metabolism
path_stai00450.kgml: Initialization took 0.05 seconds
path_stai00450.kgml: (not found)
path_stai00450.kgml: --- 0.09 seconds ---

path_stai00460.kgml: Cyanoamino acid metabolism
path_stai00460.kgml: Initialization took 0.05 seconds
path_stai00460.kgml: (not found)
path_stai00460.kgml: --- 0.09 seconds ---

path_stai00480.kgml: Glutathione metabolism
path_stai00480.kgml: Initialization took 0.05 seconds
path_stai00480.kgml: (not found)
path_stai00480.kgml: --- 0.09 seconds ---

path_stai00500.kgml: Starch and sucrose metabolism
path_stai00500.kgml: Initialization took 0.13 seconds
path_stai00500.kgml: (not found)
path_stai00500.kgml: --- 0.18 seconds ---

path_stai00520.kgml: Amino sugar and nucleotide sugar metabolism
path_stai00520.kgml: Initialization took 0.19 seconds
path_stai00520.kgml: (not found)
path_stai00520.kgml: --- 0.23 seconds ---

path_stai00521.kgml: Streptomycin biosynthesis
path_stai00521.kgml: Initialization took 0.08 seconds
path_stai00521.kgml: (not found)
path_stai00521.kgml: --- 0.12 seconds ---

path_stai00561.kgml: Glycerolipid metabolism
path_stai00561.kgml: Initialization took 0.08 seconds
path_stai00561.kgml: (not found)
path_stai00561.kgml: --- 0.12 seconds ---

path_stai00562.kgml: Inositol phosphate metabolism
path_stai00562.kgml: Initialization took 0.05 seconds
path_stai00562.kgml: (not found)
path_stai00562.kgml: --- 0.09 seconds ---

path_stai00564.kgml: Glycerophospholipid metabolism
path_stai00564.kgml: Initialization took 0.13 seconds
path_stai00564.kgml: (not found)
path_stai00564.kgml: --- 0.18 seconds ---

path_stai00625.kgml: Chloroalkane and chloroalkene degradation
path_stai00625.kgml: Initialization took 0.05 seconds
path_stai00625.kgml: (not found)
path_stai00625.kgml: --- 0.09 seconds ---

path_stai00626.kgml: Naphthalene degradation
path_stai00626.kgml: Initialization took 0.05 seconds
path_stai00626.kgml: (not found)
path_stai00626.kgml: --- 0.09 seconds ---

path_stai00630.kgml: Glyoxylate and dicarboxylate metabolism
path_stai00630.kgml: Initialization took 0.05 seconds
path_stai00630.kgml: (not found)
path_stai00630.kgml: --- 0.10 seconds ---

path_stai00640.kgml: Propanoate metabolism
path_stai00640.kgml: Initialization took 0.05 seconds
path_stai00640.kgml:
path_stai00640.kgml: Found a trail of span 2 without skipping any vertex
path_stai00640.kgml: 52 -> 68
path_stai00640.kgml: R00921 -> R01353
path_stai00640.kgml: stai:STAIW_v1c09900 -> stai:STAIW_v1c09890
path_stai00640.kgml: {2.3.1.222, 2.3.1.8} -> {2.7.2.1, 2.7.2.15}
path_stai00640.kgml:
path_stai00640.kgml: --- 0.14 seconds ---

path_stai00670.kgml: One carbon pool by folate
path_stai00670.kgml: Initialization took 0.08 seconds
path_stai00670.kgml:
path_stai00670.kgml: Found a trail of span 4 containing skipped vertices
path_stai00670.kgml: 24 -> 23 -> 52 -> [24] -> 68
path_stai00670.kgml: {R02235, R02236} -> {R00936, R00939} -> R02101 -> [{R02235, R02236}] -> {R00937, R00940}
path_stai00670.kgml: stai:STAIW_v1c08480 -> stai:STAIW_v1c08480 -> stai:STAIW_v1c08490 -> [stai:STAIW_v1c08480] -> stai:STAIW_v1c08480
path_stai00670.kgml: {1.5.1.3, 1.5.1.3} -> {1.5.1.3, 1.5.1.3} -> 2.1.1.45 -> [{1.5.1.3, 1.5.1.3}] -> {1.5.1.3, 1.5.1.3}
path_stai00670.kgml:
path_stai00670.kgml: Found a trail of span 3 containing skipped vertices
path_stai00670.kgml: 29 -> 28 -> [46] -> 61
path_stai00670.kgml: R01220 -> R01655 -> [R03940] -> R00945
path_stai00670.kgml: stai:STAIW_v1c01850 -> stai:STAIW_v1c01850 -> [stai:STAIW_v1c03460] -> stai:STAIW_v1c01730
path_stai00670.kgml: 1.5.1.5 -> 3.5.4.9 -> [2.1.2.9] -> 2.1.2.1
path_stai00670.kgml:
path_stai00670.kgml: --- 13.87 seconds ---

path_stai00680.kgml: Methane metabolism
path_stai00680.kgml: Initialization took 0.13 seconds
path_stai00680.kgml:
path_stai00680.kgml: Found a trail of span 2 without skipping any vertex
path_stai00680.kgml: 203 -> 204
path_stai00680.kgml: R00315 -> R00230
path_stai00680.kgml: stai:STAIW_v1c09890 -> stai:STAIW_v1c09900
path_stai00680.kgml: {2.7.2.1, 2.7.2.15} -> 2.3.1.8
path_stai00680.kgml:
path_stai00680.kgml: --- 0.22 seconds ---

path_stai00730.kgml: Thiamine metabolism
path_stai00730.kgml: Initialization took 0.08 seconds
path_stai00730.kgml:
path_stai00730.kgml: Found a trail of span 3 containing skipped vertices
path_stai00730.kgml: 66 -> 64 -> 114
path_stai00730.kgml: R02135 -> R00619 -> R00615
path_stai00730.kgml: stai:STAIW_v1c09370 -> stai:STAIW_v1c09350 -> stai:STAIW_v1c09370
path_stai00730.kgml: {3.1.3.1, 3.1.3.100, 3.1.3.2} -> 2.7.6.2 -> 3.6.1.15
path_stai00730.kgml: Skipped genes: stai:STAIW_v1c09360
path_stai00730.kgml:
path_stai00730.kgml: --- 0.20 seconds ---

path_stai00740.kgml: Riboflavin metabolism
path_stai00740.kgml: Initialization took 0.05 seconds
path_stai00740.kgml: (not found)
path_stai00740.kgml: --- 0.09 seconds ---

path_stai00760.kgml: Nicotinate and nicotinamide metabolism
path_stai00760.kgml: Initialization took 0.14 seconds
path_stai00760.kgml:
path_stai00760.kgml: Found a trail of span 2 containing skipped vertices
path_stai00760.kgml: 98 -> [89] -> 82
path_stai00760.kgml: R02294 -> [R01268] -> R02295
path_stai00760.kgml: {stai:STAIW_v1c00920, stai:STAIW_v1c00930} -> [stai:STAIW_v1c03340] -> {stai:STAIW_v1c00920, stai:STAIW_v1c00930}
path_stai00760.kgml: 2.4.2.1 -> [3.5.1.19] -> 2.4.2.1
path_stai00760.kgml:
path_stai00760.kgml: --- 0.27 seconds ---

path_stai00770.kgml: Pantothenate and CoA biosynthesis
path_stai00770.kgml: Initialization took 0.05 seconds
path_stai00770.kgml: (not found)
path_stai00770.kgml: --- 0.09 seconds ---

path_stai00790.kgml: Folate biosynthesis
path_stai00790.kgml: Initialization took 0.05 seconds
path_stai00790.kgml: (not found)
path_stai00790.kgml: --- 0.10 seconds ---

path_stai00860.kgml: Porphyrin and chlorophyll metabolism
path_stai00860.kgml: Initialization took 0.05 seconds
path_stai00860.kgml: (not found)
path_stai00860.kgml: --- 0.10 seconds ---

path_stai00900.kgml: Terpenoid backbone biosynthesis
path_stai00900.kgml: Initialization took 0.13 seconds
path_stai00900.kgml: (not found)
path_stai00900.kgml: --- 0.18 seconds ---

path_stai00970.kgml: Aminoacyl-tRNA biosynthesis
path_stai00970.kgml: Initialization took 0.48 seconds
path_stai00970.kgml: (not found)
path_stai00970.kgml: --- 0.51 seconds ---

--- 164.85 seconds ---
