# Supplementary material for: CoMetGeNe: mining conserved neighborhood patterns in metabolic and genomic contexts
Source: BMC Bioinformatics. 2019 Jan 10;20:19. doi: 10.1186/s12859-018-2542-2 (PMC6327494; doi:10.1186/s12859-018-2542-2)
Supplement: Supplementary file 14 — Trail finding results for completely assembled representative bacterial genomes present in NCBI Genomes. Of the 1,545 fully assembled representative bacterial genomes in NCBI, corresponding entries have been identified in KEGG for 1,467 species, for which trail finding has been performed for all combinations of gap parameters δG and δD ranging from 0 to 3. This additional file is available from https://doi.org/10.6084/m9.figshare.7288769. (GZ 178,532 kb) [file 12859_2018_2542_MOESM14_ESM.gz › results/dsw_dG1_dD1.hnet]

--- delta_G = 1, delta_D = 1 ---

path_dsw00010.kgml: Glycolysis / Gluconeogenesis
path_dsw00010.kgml: Initialization took 3.83 seconds
path_dsw00010.kgml:
path_dsw00010.kgml: Found a trail of span 3 containing skipped vertices
path_dsw00010.kgml: 76 -> [57] -> 58 -> 57
path_dsw00010.kgml: R01512 -> [R01061] -> R01015 -> R01061
path_dsw00010.kgml: dsw:QR90_07840 -> [dsw:QR90_07845] -> dsw:QR90_07835 -> dsw:QR90_07845
path_dsw00010.kgml: 2.7.2.3 -> [{1.2.1.12, 1.2.1.59}] -> 5.3.1.1 -> {1.2.1.12, 1.2.1.59}
path_dsw00010.kgml:
path_dsw00010.kgml: Found a trail of span 3 containing skipped vertices
path_dsw00010.kgml: 49 -> 48 -> [49] -> 50
path_dsw00010.kgml: R03270 -> R00014 -> [R03270] -> R02569
path_dsw00010.kgml: {dsw:QR90_13445, dsw:QR90_13450, dsw:QR90_14535} -> {dsw:QR90_13445, dsw:QR90_13450, dsw:QR90_14535} -> [{dsw:QR90_13445, dsw:QR90_13450, dsw:QR90_14535}] -> {dsw:QR90_14530, dsw:QR90_16495}
path_dsw00010.kgml: 1.2.4.1 -> {1.2.4.1, 2.2.1.6, 4.1.1.1} -> [1.2.4.1] -> 2.3.1.12
path_dsw00010.kgml:
path_dsw00010.kgml: Found a trail of span 2 without skipping any vertex
path_dsw00010.kgml: 55 -> 53
path_dsw00010.kgml: R00658 -> R00200
path_dsw00010.kgml: dsw:QR90_00015 -> dsw:QR90_00020
path_dsw00010.kgml: 4.2.1.11 -> 2.7.1.40
path_dsw00010.kgml:
path_dsw00010.kgml: --- 5.13 seconds ---

path_dsw00020.kgml: Citrate cycle (TCA cycle)
path_dsw00020.kgml: Initialization took 1.92 seconds
path_dsw00020.kgml:
path_dsw00020.kgml: Found a trail of span 3 without skipping any vertex
path_dsw00020.kgml: 75 -> 77 -> 82
path_dsw00020.kgml: R00014 -> R03270 -> R02569
path_dsw00020.kgml: {dsw:QR90_13445, dsw:QR90_13450, dsw:QR90_14535} -> {dsw:QR90_13445, dsw:QR90_13450, dsw:QR90_14535} -> {dsw:QR90_14530, dsw:QR90_16495}
path_dsw00020.kgml: {1.2.4.1, 2.2.1.6, 4.1.1.1} -> 1.2.4.1 -> 2.3.1.12
path_dsw00020.kgml:
path_dsw00020.kgml: --- 2.33 seconds ---

path_dsw00030.kgml: Pentose phosphate pathway
path_dsw00030.kgml: Initialization took 2.46 seconds
path_dsw00030.kgml:
path_dsw00030.kgml: Found a trail of span 3 containing skipped vertices
path_dsw00030.kgml: 157 -> 57 -> 56
path_dsw00030.kgml: {R02736, R10907} -> R02035 -> R01528
path_dsw00030.kgml: dsw:QR90_09140 -> dsw:QR90_09150 -> {dsw:QR90_09005, dsw:QR90_09135}
path_dsw00030.kgml: {1.1.1.363, 1.1.1.49, 1.1.1.363, 1.1.1.388} -> 3.1.1.31 -> {1.1.1.351, 1.1.1.44}
path_dsw00030.kgml: Skipped genes: dsw:QR90_09145
path_dsw00030.kgml:
path_dsw00030.kgml: Found a trail of span 3 containing skipped vertices
path_dsw00030.kgml: 58 -> 57 -> 156
path_dsw00030.kgml: R02736 -> R02035 -> R10221
path_dsw00030.kgml: dsw:QR90_09140 -> dsw:QR90_09150 -> {dsw:QR90_09005, dsw:QR90_09135}
path_dsw00030.kgml: {1.1.1.363, 1.1.1.49} -> 3.1.1.31 -> {1.1.1.343, 1.1.1.351}
path_dsw00030.kgml: Skipped genes: dsw:QR90_09145
path_dsw00030.kgml:
path_dsw00030.kgml: Found a trail of span 3 containing skipped vertices
path_dsw00030.kgml: 157 -> 57 -> 156
path_dsw00030.kgml: {R02736, R10907} -> R02035 -> R10221
path_dsw00030.kgml: dsw:QR90_09140 -> dsw:QR90_09150 -> {dsw:QR90_09005, dsw:QR90_09135}
path_dsw00030.kgml: {1.1.1.363, 1.1.1.49, 1.1.1.363, 1.1.1.388} -> 3.1.1.31 -> {1.1.1.343, 1.1.1.351}
path_dsw00030.kgml: Skipped genes: dsw:QR90_09145
path_dsw00030.kgml:
path_dsw00030.kgml: Found a trail of span 2 containing skipped vertices
path_dsw00030.kgml: 58 -> [57] -> 156
path_dsw00030.kgml: R02736 -> [R02035] -> R10221
path_dsw00030.kgml: dsw:QR90_09140 -> [dsw:QR90_09150] -> {dsw:QR90_09005, dsw:QR90_09135}
path_dsw00030.kgml: {1.1.1.363, 1.1.1.49} -> [3.1.1.31] -> {1.1.1.343, 1.1.1.351}
path_dsw00030.kgml:
path_dsw00030.kgml: Found a trail of span 2 containing skipped vertices
path_dsw00030.kgml: 58 -> [57] -> 56
path_dsw00030.kgml: R02736 -> [R02035] -> R01528
path_dsw00030.kgml: dsw:QR90_09140 -> [dsw:QR90_09150] -> {dsw:QR90_09005, dsw:QR90_09135}
path_dsw00030.kgml: {1.1.1.363, 1.1.1.49} -> [3.1.1.31] -> {1.1.1.351, 1.1.1.44}
path_dsw00030.kgml:
path_dsw00030.kgml: Found a trail of span 2 containing skipped vertices
path_dsw00030.kgml: 60 -> 38
path_dsw00030.kgml: R01541 -> R05605
path_dsw00030.kgml: dsw:QR90_08805 -> {dsw:QR90_08795, dsw:QR90_08810}
path_dsw00030.kgml: {2.7.1.178, 2.7.1.45} -> {4.1.2.14, 4.1.2.55}
path_dsw00030.kgml: Skipped genes: dsw:QR90_08800
path_dsw00030.kgml:
path_dsw00030.kgml: Found a trail of span 2 containing skipped vertices
path_dsw00030.kgml: 157 -> [57] -> 156
path_dsw00030.kgml: {R02736, R10907} -> [R02035] -> R10221
path_dsw00030.kgml: dsw:QR90_09140 -> [dsw:QR90_09150] -> {dsw:QR90_09005, dsw:QR90_09135}
path_dsw00030.kgml: {1.1.1.363, 1.1.1.49, 1.1.1.363, 1.1.1.388} -> [3.1.1.31] -> {1.1.1.343, 1.1.1.351}
path_dsw00030.kgml:
path_dsw00030.kgml: Found a trail of span 2 containing skipped vertices
path_dsw00030.kgml: 157 -> [57] -> 56
path_dsw00030.kgml: {R02736, R10907} -> [R02035] -> R01528
path_dsw00030.kgml: dsw:QR90_09140 -> [dsw:QR90_09150] -> {dsw:QR90_09005, dsw:QR90_09135}
path_dsw00030.kgml: {1.1.1.363, 1.1.1.49, 1.1.1.363, 1.1.1.388} -> [3.1.1.31] -> {1.1.1.351, 1.1.1.44}
path_dsw00030.kgml:
path_dsw00030.kgml: --- 4.48 seconds ---

path_dsw00040.kgml: Pentose and glucuronate interconversions
path_dsw00040.kgml: Initialization took 0.16 seconds
path_dsw00040.kgml: (not found)
path_dsw00040.kgml: --- 0.27 seconds ---

path_dsw00051.kgml: Fructose and mannose metabolism
path_dsw00051.kgml: Initialization took 0.46 seconds
path_dsw00051.kgml:
path_dsw00051.kgml: Found a trail of span 2 without skipping any vertex
path_dsw00051.kgml: 83 -> 82
path_dsw00051.kgml: R00888 -> R05692
path_dsw00051.kgml: dsw:QR90_01185 -> dsw:QR90_01180
path_dsw00051.kgml: 4.2.1.47 -> 1.1.1.271
path_dsw00051.kgml:
path_dsw00051.kgml: --- 0.77 seconds ---

path_dsw00052.kgml: Galactose metabolism
path_dsw00052.kgml: Initialization took 0.76 seconds
path_dsw00052.kgml:
path_dsw00052.kgml: Found a trail of span 7 containing skipped vertices
path_dsw00052.kgml: 94 -> 70 -> 72 -> 71 -> 69 -> [172] -> 171 -> 82
path_dsw00052.kgml: R01105 -> R01329 -> R01194 -> R02926 -> R01104 -> [R10619] -> R01092 -> R00955
path_dsw00052.kgml: dsw:QR90_01660 -> dsw:QR90_01655 -> dsw:QR90_01655 -> dsw:QR90_01655 -> dsw:QR90_01655 -> [{dsw:QR90_02225, dsw:QR90_03905}] -> dsw:QR90_01645 -> dsw:QR90_01650
path_dsw00052.kgml: 3.2.1.23 -> 3.2.1.22 -> 3.2.1.22 -> 3.2.1.22 -> 3.2.1.22 -> [5.1.3.3] -> 2.7.1.6 -> 2.7.7.12
path_dsw00052.kgml:
path_dsw00052.kgml: Found a trail of span 3 containing skipped vertices
path_dsw00052.kgml: 94 -> [172] -> 171 -> 82
path_dsw00052.kgml: R01105 -> [R10619] -> R01092 -> R00955
path_dsw00052.kgml: dsw:QR90_01660 -> [{dsw:QR90_02225, dsw:QR90_03905}] -> dsw:QR90_01645 -> dsw:QR90_01650
path_dsw00052.kgml: 3.2.1.23 -> [5.1.3.3] -> 2.7.1.6 -> 2.7.7.12
path_dsw00052.kgml: Skipped genes: dsw:QR90_01655
path_dsw00052.kgml:
path_dsw00052.kgml: --- 164.75 seconds ---

path_dsw00053.kgml: Ascorbate and aldarate metabolism
path_dsw00053.kgml: Initialization took 0.10 seconds
path_dsw00053.kgml: (not found)
path_dsw00053.kgml: --- 0.20 seconds ---

path_dsw00061.kgml: Fatty acid biosynthesis
path_dsw00061.kgml: Initialization took 1.02 seconds
path_dsw00061.kgml:
path_dsw00061.kgml: Found a trail of span 3 containing skipped vertices
path_dsw00061.kgml: 147 -> 262 -> 142
path_dsw00061.kgml: R01626 -> R10707 -> R04533
path_dsw00061.kgml: dsw:QR90_13940 -> {dsw:QR90_10115, dsw:QR90_13935} -> {dsw:QR90_12335, dsw:QR90_13955, dsw:QR90_16030}
path_dsw00061.kgml: {2.3.1.39, 2.3.1.85, 2.3.1.86} -> 2.3.1.180 -> {1.1.1.100, 2.3.1.85, 2.3.1.86}
path_dsw00061.kgml: Skipped genes: dsw:QR90_13950
path_dsw00061.kgml:
path_dsw00061.kgml: Found a trail of span 3 containing skipped vertices
path_dsw00061.kgml: 147 -> 53 -> 54
path_dsw00061.kgml: R01626 -> R07762 -> R07763
path_dsw00061.kgml: dsw:QR90_13940 -> dsw:QR90_13965 -> {dsw:QR90_12335, dsw:QR90_13955, dsw:QR90_16030}
path_dsw00061.kgml: {2.3.1.39, 2.3.1.85, 2.3.1.86} -> {2.3.1.179, 2.3.1.199, 2.3.1.41} -> 1.1.1.100
path_dsw00061.kgml: Skipped genes: dsw:QR90_13960, dsw:QR90_13950
path_dsw00061.kgml:
path_dsw00061.kgml: Found a trail of span 3 containing skipped vertices
path_dsw00061.kgml: 147 -> 259 -> 142
path_dsw00061.kgml: R01626 -> R04355 -> R04533
path_dsw00061.kgml: dsw:QR90_13940 -> dsw:QR90_13965 -> {dsw:QR90_12335, dsw:QR90_13955, dsw:QR90_16030}
path_dsw00061.kgml: {2.3.1.39, 2.3.1.85, 2.3.1.86} -> {2.3.1.179, 2.3.1.41, 2.3.1.85, 2.3.1.86} -> {1.1.1.100, 2.3.1.85, 2.3.1.86}
path_dsw00061.kgml: Skipped genes: dsw:QR90_13960, dsw:QR90_13950
path_dsw00061.kgml:
path_dsw00061.kgml: Found a trail of span 3 containing skipped vertices
path_dsw00061.kgml: 147 -> 61 -> 108
path_dsw00061.kgml: R01626 -> R04960 -> R04534
path_dsw00061.kgml: dsw:QR90_13940 -> dsw:QR90_13965 -> {dsw:QR90_12335, dsw:QR90_13955, dsw:QR90_16030}
path_dsw00061.kgml: {2.3.1.39, 2.3.1.85, 2.3.1.86} -> {2.3.1.179, 2.3.1.41, 2.3.1.85, 2.3.1.86} -> {1.1.1.100, 2.3.1.85, 2.3.1.86}
path_dsw00061.kgml: Skipped genes: dsw:QR90_13960, dsw:QR90_13950
path_dsw00061.kgml:
path_dsw00061.kgml: Found a trail of span 3 containing skipped vertices
path_dsw00061.kgml: 147 -> 58 -> 75
path_dsw00061.kgml: R01626 -> R04968 -> R04543
path_dsw00061.kgml: dsw:QR90_13940 -> dsw:QR90_13965 -> {dsw:QR90_12335, dsw:QR90_13955, dsw:QR90_16030}
path_dsw00061.kgml: {2.3.1.39, 2.3.1.85, 2.3.1.86} -> {2.3.1.179, 2.3.1.41, 2.3.1.85, 2.3.1.86} -> {1.1.1.100, 2.3.1.85, 2.3.1.86}
path_dsw00061.kgml: Skipped genes: dsw:QR90_13960, dsw:QR90_13950
path_dsw00061.kgml:
path_dsw00061.kgml: Found a trail of span 3 containing skipped vertices
path_dsw00061.kgml: 147 -> 59 -> 86
path_dsw00061.kgml: R01626 -> R04726 -> R04566
path_dsw00061.kgml: dsw:QR90_13940 -> dsw:QR90_13965 -> {dsw:QR90_12335, dsw:QR90_13955, dsw:QR90_16030}
path_dsw00061.kgml: {2.3.1.39, 2.3.1.85, 2.3.1.86} -> {2.3.1.179, 2.3.1.41, 2.3.1.85, 2.3.1.86} -> {1.1.1.100, 2.3.1.85, 2.3.1.86}
path_dsw00061.kgml: Skipped genes: dsw:QR90_13960, dsw:QR90_13950
path_dsw00061.kgml:
path_dsw00061.kgml: Found a trail of span 3 containing skipped vertices
path_dsw00061.kgml: 147 -> 63 -> 130
path_dsw00061.kgml: R01626 -> R04952 -> R04953
path_dsw00061.kgml: dsw:QR90_13940 -> dsw:QR90_13965 -> {dsw:QR90_12335, dsw:QR90_13955, dsw:QR90_16030}
path_dsw00061.kgml: {2.3.1.39, 2.3.1.85, 2.3.1.86} -> {2.3.1.179, 2.3.1.41, 2.3.1.85, 2.3.1.86} -> {1.1.1.100, 2.3.1.85, 2.3.1.86}
path_dsw00061.kgml: Skipped genes: dsw:QR90_13960, dsw:QR90_13950
path_dsw00061.kgml:
path_dsw00061.kgml: Found a trail of span 3 containing skipped vertices
path_dsw00061.kgml: 147 -> 62 -> 119
path_dsw00061.kgml: R01626 -> R04957 -> R04536
path_dsw00061.kgml: dsw:QR90_13940 -> dsw:QR90_13965 -> {dsw:QR90_12335, dsw:QR90_13955, dsw:QR90_16030}
path_dsw00061.kgml: {2.3.1.39, 2.3.1.85, 2.3.1.86} -> {2.3.1.179, 2.3.1.41, 2.3.1.85, 2.3.1.86} -> {1.1.1.100, 2.3.1.85, 2.3.1.86}
path_dsw00061.kgml: Skipped genes: dsw:QR90_13960, dsw:QR90_13950
path_dsw00061.kgml:
path_dsw00061.kgml: Found a trail of span 3 containing skipped vertices
path_dsw00061.kgml: 147 -> 60 -> 97
path_dsw00061.kgml: R01626 -> R04963 -> R04964
path_dsw00061.kgml: dsw:QR90_13940 -> dsw:QR90_13965 -> {dsw:QR90_12335, dsw:QR90_13955, dsw:QR90_16030}
path_dsw00061.kgml: {2.3.1.39, 2.3.1.85, 2.3.1.86} -> {2.3.1.179, 2.3.1.41, 2.3.1.85, 2.3.1.86} -> {1.1.1.100, 2.3.1.85, 2.3.1.86}
path_dsw00061.kgml: Skipped genes: dsw:QR90_13960, dsw:QR90_13950
path_dsw00061.kgml:
path_dsw00061.kgml: Found a trail of span 2 containing skipped vertices
path_dsw00061.kgml: 147 -> [60] -> 97
path_dsw00061.kgml: R01626 -> [R04963] -> R04964
path_dsw00061.kgml: dsw:QR90_13940 -> [dsw:QR90_13965] -> {dsw:QR90_12335, dsw:QR90_13955, dsw:QR90_16030}
path_dsw00061.kgml: {2.3.1.39, 2.3.1.85, 2.3.1.86} -> [{2.3.1.179, 2.3.1.41, 2.3.1.85, 2.3.1.86}] -> {1.1.1.100, 2.3.1.85, 2.3.1.86}
path_dsw00061.kgml: Skipped genes: dsw:QR90_13950
path_dsw00061.kgml:
path_dsw00061.kgml: Found a trail of span 2 containing skipped vertices
path_dsw00061.kgml: 147 -> [62] -> 119
path_dsw00061.kgml: R01626 -> [R04957] -> R04536
path_dsw00061.kgml: dsw:QR90_13940 -> [dsw:QR90_13965] -> {dsw:QR90_12335, dsw:QR90_13955, dsw:QR90_16030}
path_dsw00061.kgml: {2.3.1.39, 2.3.1.85, 2.3.1.86} -> [{2.3.1.179, 2.3.1.41, 2.3.1.85, 2.3.1.86}] -> {1.1.1.100, 2.3.1.85, 2.3.1.86}
path_dsw00061.kgml: Skipped genes: dsw:QR90_13950
path_dsw00061.kgml:
path_dsw00061.kgml: Found a trail of span 2 containing skipped vertices
path_dsw00061.kgml: 147 -> [59] -> 86
path_dsw00061.kgml: R01626 -> [R04726] -> R04566
path_dsw00061.kgml: dsw:QR90_13940 -> [dsw:QR90_13965] -> {dsw:QR90_12335, dsw:QR90_13955, dsw:QR90_16030}
path_dsw00061.kgml: {2.3.1.39, 2.3.1.85, 2.3.1.86} -> [{2.3.1.179, 2.3.1.41, 2.3.1.85, 2.3.1.86}] -> {1.1.1.100, 2.3.1.85, 2.3.1.86}
path_dsw00061.kgml: Skipped genes: dsw:QR90_13950
path_dsw00061.kgml:
path_dsw00061.kgml: Found a trail of span 2 containing skipped vertices
path_dsw00061.kgml: 147 -> [61] -> 108
path_dsw00061.kgml: R01626 -> [R04960] -> R04534
path_dsw00061.kgml: dsw:QR90_13940 -> [dsw:QR90_13965] -> {dsw:QR90_12335, dsw:QR90_13955, dsw:QR90_16030}
path_dsw00061.kgml: {2.3.1.39, 2.3.1.85, 2.3.1.86} -> [{2.3.1.179, 2.3.1.41, 2.3.1.85, 2.3.1.86}] -> {1.1.1.100, 2.3.1.85, 2.3.1.86}
path_dsw00061.kgml: Skipped genes: dsw:QR90_13950
path_dsw00061.kgml:
path_dsw00061.kgml: Found a trail of span 2 containing skipped vertices
path_dsw00061.kgml: 147 -> [58] -> 75
path_dsw00061.kgml: R01626 -> [R04968] -> R04543
path_dsw00061.kgml: dsw:QR90_13940 -> [dsw:QR90_13965] -> {dsw:QR90_12335, dsw:QR90_13955, dsw:QR90_16030}
path_dsw00061.kgml: {2.3.1.39, 2.3.1.85, 2.3.1.86} -> [{2.3.1.179, 2.3.1.41, 2.3.1.85, 2.3.1.86}] -> {1.1.1.100, 2.3.1.85, 2.3.1.86}
path_dsw00061.kgml: Skipped genes: dsw:QR90_13950
path_dsw00061.kgml:
path_dsw00061.kgml: Found a trail of span 2 containing skipped vertices
path_dsw00061.kgml: 147 -> [63] -> 130
path_dsw00061.kgml: R01626 -> [R04952] -> R04953
path_dsw00061.kgml: dsw:QR90_13940 -> [dsw:QR90_13965] -> {dsw:QR90_12335, dsw:QR90_13955, dsw:QR90_16030}
path_dsw00061.kgml: {2.3.1.39, 2.3.1.85, 2.3.1.86} -> [{2.3.1.179, 2.3.1.41, 2.3.1.85, 2.3.1.86}] -> {1.1.1.100, 2.3.1.85, 2.3.1.86}
path_dsw00061.kgml: Skipped genes: dsw:QR90_13950
path_dsw00061.kgml:
path_dsw00061.kgml: Found a trail of span 2 containing skipped vertices
path_dsw00061.kgml: 147 -> [259] -> 142
path_dsw00061.kgml: R01626 -> [R04355] -> R04533
path_dsw00061.kgml: dsw:QR90_13940 -> [dsw:QR90_13965] -> {dsw:QR90_12335, dsw:QR90_13955, dsw:QR90_16030}
path_dsw00061.kgml: {2.3.1.39, 2.3.1.85, 2.3.1.86} -> [{2.3.1.179, 2.3.1.41, 2.3.1.85, 2.3.1.86}] -> {1.1.1.100, 2.3.1.85, 2.3.1.86}
path_dsw00061.kgml: Skipped genes: dsw:QR90_13950
path_dsw00061.kgml:
path_dsw00061.kgml: Found a trail of span 2 containing skipped vertices
path_dsw00061.kgml: 147 -> [53] -> 54
path_dsw00061.kgml: R01626 -> [R07762] -> R07763
path_dsw00061.kgml: dsw:QR90_13940 -> [dsw:QR90_13965] -> {dsw:QR90_12335, dsw:QR90_13955, dsw:QR90_16030}
path_dsw00061.kgml: {2.3.1.39, 2.3.1.85, 2.3.1.86} -> [{2.3.1.179, 2.3.1.199, 2.3.1.41}] -> 1.1.1.100
path_dsw00061.kgml: Skipped genes: dsw:QR90_13950
path_dsw00061.kgml:
path_dsw00061.kgml: --- 5.89 seconds ---

path_dsw00072.kgml: Synthesis and degradation of ketone bodies
path_dsw00072.kgml: Initialization took 0.19 seconds
path_dsw00072.kgml: (not found)
path_dsw00072.kgml: --- 0.34 seconds ---

path_dsw00121.kgml: Secondary bile acid biosynthesis
path_dsw00121.kgml: Initialization took 0.15 seconds
path_dsw00121.kgml: (not found)
path_dsw00121.kgml: --- 0.27 seconds ---

path_dsw00130.kgml: Ubiquinone and other terpenoid-quinone biosynthesis
path_dsw00130.kgml: Initialization took 0.86 seconds
path_dsw00130.kgml:
path_dsw00130.kgml: Found a trail of span 2 containing skipped vertices
path_dsw00130.kgml: 194 -> 195
path_dsw00130.kgml: R10666 -> R10667
path_dsw00130.kgml: dsw:QR90_01385 -> dsw:QR90_01395
path_dsw00130.kgml: 4.2.1.151 -> 2.5.1.120
path_dsw00130.kgml: Skipped genes: dsw:QR90_01390
path_dsw00130.kgml:
path_dsw00130.kgml: --- 1.06 seconds ---

path_dsw00190.kgml: Oxidative phosphorylation
path_dsw00190.kgml: Initialization took 4.46 seconds
path_dsw00190.kgml: (not found)
path_dsw00190.kgml: --- 4.57 seconds ---

path_dsw00220.kgml: Arginine biosynthesis
path_dsw00220.kgml: Initialization took 1.36 seconds
path_dsw00220.kgml:
path_dsw00220.kgml: Found a trail of span 2 containing skipped vertices
path_dsw00220.kgml: 45 -> 47
path_dsw00220.kgml: R01954 -> R01086
path_dsw00220.kgml: dsw:QR90_15685 -> {dsw:QR90_09795, dsw:QR90_15675}
path_dsw00220.kgml: 6.3.4.5 -> 4.3.2.1
path_dsw00220.kgml: Skipped genes: dsw:QR90_15680
path_dsw00220.kgml:
path_dsw00220.kgml: --- 1.63 seconds ---

path_dsw00230.kgml: Purine metabolism
path_dsw00230.kgml: Initialization took 18.74 seconds
path_dsw00230.kgml:
path_dsw00230.kgml: Found a trail of span 3 without skipping any vertex
path_dsw00230.kgml: 226 -> 232 -> 429
path_dsw00230.kgml: R02106 -> R06601 -> R06604
path_dsw00230.kgml: dsw:QR90_03870 -> dsw:QR90_03865 -> dsw:QR90_03875
path_dsw00230.kgml: 1.7.3.3 -> 3.5.2.17 -> 4.1.1.97
path_dsw00230.kgml:
path_dsw00230.kgml: Found a trail of span 3 containing skipped vertices
path_dsw00230.kgml: 300 -> [139] -> 301 -> 247
path_dsw00230.kgml: R00430 -> [R02019] -> R01858 -> R00376
path_dsw00230.kgml: dsw:QR90_00020 -> [{dsw:QR90_01910, dsw:QR90_01915, dsw:QR90_15435}] -> dsw:QR90_00020 -> {dsw:QR90_00010, dsw:QR90_03460, dsw:QR90_04735, dsw:QR90_06025, dsw:QR90_10320}
path_dsw00230.kgml: 2.7.1.40 -> [1.17.4.1] -> 2.7.1.40 -> 2.7.7.7
path_dsw00230.kgml: Skipped genes: dsw:QR90_00015
path_dsw00230.kgml:
path_dsw00230.kgml: Found a trail of span 3 containing skipped vertices
path_dsw00230.kgml: 313 -> [180] -> 312 -> 175
path_dsw00230.kgml: R00200 -> [R02017] -> R01138 -> R00375
path_dsw00230.kgml: dsw:QR90_00020 -> [{dsw:QR90_01910, dsw:QR90_01915, dsw:QR90_15435}] -> dsw:QR90_00020 -> {dsw:QR90_00010, dsw:QR90_03460, dsw:QR90_04735, dsw:QR90_06025, dsw:QR90_10320}
path_dsw00230.kgml: 2.7.1.40 -> [1.17.4.1] -> 2.7.1.40 -> 2.7.7.7
path_dsw00230.kgml: Skipped genes: dsw:QR90_00015
path_dsw00230.kgml:
path_dsw00230.kgml: Found a trail of span 3 without skipping any vertex
path_dsw00230.kgml: 225 -> 144 -> 143
path_dsw00230.kgml: R02425 -> R02423 -> R05554
path_dsw00230.kgml: dsw:QR90_16220 -> dsw:QR90_16215 -> dsw:QR90_16225
path_dsw00230.kgml: 3.5.2.5 -> 3.5.3.9 -> 3.5.3.26
path_dsw00230.kgml:
path_dsw00230.kgml: Found a trail of span 2 containing skipped vertices
path_dsw00230.kgml: 226 -> [232] -> 429
path_dsw00230.kgml: R02106 -> [R06601] -> R06604
path_dsw00230.kgml: dsw:QR90_03870 -> [dsw:QR90_03865] -> dsw:QR90_03875
path_dsw00230.kgml: 1.7.3.3 -> [3.5.2.17] -> 4.1.1.97
path_dsw00230.kgml:
path_dsw00230.kgml: Found a trail of span 2 containing skipped vertices
path_dsw00230.kgml: 252 -> 253
path_dsw00230.kgml: R00529 -> R00509
path_dsw00230.kgml: dsw:QR90_02490 -> dsw:QR90_02500
path_dsw00230.kgml: 2.7.7.4 -> 2.7.1.25
path_dsw00230.kgml: Skipped genes: dsw:QR90_02495
path_dsw00230.kgml:
path_dsw00230.kgml: Found a trail of span 2 without skipping any vertex
path_dsw00230.kgml: 258 -> 259
path_dsw00230.kgml: R01768 -> R02103
path_dsw00230.kgml: {dsw:QR90_03205, dsw:QR90_03210, dsw:QR90_03215} -> {dsw:QR90_03205, dsw:QR90_03210, dsw:QR90_03215}
path_dsw00230.kgml: 1.17.1.4 -> 1.17.1.4
path_dsw00230.kgml:
path_dsw00230.kgml: Found a trail of span 2 without skipping any vertex
path_dsw00230.kgml: 427 -> 428
path_dsw00230.kgml: R07404 -> R07405
path_dsw00230.kgml: dsw:QR90_12555 -> dsw:QR90_12550
path_dsw00230.kgml: 6.3.4.18 -> 5.4.99.18
path_dsw00230.kgml:
path_dsw00230.kgml: Found a trail of span 2 containing skipped vertices
path_dsw00230.kgml: 225 -> [144] -> 143
path_dsw00230.kgml: R02425 -> [R02423] -> R05554
path_dsw00230.kgml: dsw:QR90_16220 -> [dsw:QR90_16215] -> dsw:QR90_16225
path_dsw00230.kgml: 3.5.2.5 -> [3.5.3.9] -> 3.5.3.26
path_dsw00230.kgml:
path_dsw00230.kgml: --- 29.25 seconds ---

path_dsw00240.kgml: Pyrimidine metabolism
path_dsw00240.kgml: Initialization took 7.73 seconds
path_dsw00240.kgml:
path_dsw00240.kgml: Found a trail of span 2 containing skipped vertices
path_dsw00240.kgml: 177 -> 176
path_dsw00240.kgml: R03315 -> R01055
path_dsw00240.kgml: dsw:QR90_14295 -> dsw:QR90_14305
path_dsw00240.kgml: 2.7.1.83 -> 4.2.1.70
path_dsw00240.kgml: Skipped genes: dsw:QR90_14300
path_dsw00240.kgml:
path_dsw00240.kgml: --- 9.09 seconds ---

path_dsw00250.kgml: Alanine, aspartate and glutamate metabolism
path_dsw00250.kgml: Initialization took 2.92 seconds
path_dsw00250.kgml:
path_dsw00250.kgml: Found a trail of span 2 containing skipped vertices
path_dsw00250.kgml: 48 -> 51
path_dsw00250.kgml: R01954 -> R01086
path_dsw00250.kgml: dsw:QR90_15685 -> {dsw:QR90_09795, dsw:QR90_15675}
path_dsw00250.kgml: 6.3.4.5 -> 4.3.2.1
path_dsw00250.kgml: Skipped genes: dsw:QR90_15680
path_dsw00250.kgml:
path_dsw00250.kgml: --- 3.17 seconds ---

path_dsw00260.kgml: Glycine, serine and threonine metabolism
path_dsw00260.kgml: Initialization took 3.32 seconds
path_dsw00260.kgml:
path_dsw00260.kgml: Found a trail of span 2 containing skipped vertices
path_dsw00260.kgml: 110 -> [113] -> 101
path_dsw00260.kgml: R04125 -> [R03815] -> R03425
path_dsw00260.kgml: dsw:QR90_14930 -> [{dsw:QR90_02940, dsw:QR90_13775}] -> dsw:QR90_14940
path_dsw00260.kgml: 2.1.2.10 -> [1.8.1.4] -> 1.4.4.2
path_dsw00260.kgml: Skipped genes: dsw:QR90_14935
path_dsw00260.kgml:
path_dsw00260.kgml: --- 4.03 seconds ---

path_dsw00261.kgml: Monobactam biosynthesis
path_dsw00261.kgml: Initialization took 0.15 seconds
path_dsw00261.kgml: (not found)
path_dsw00261.kgml: --- 0.25 seconds ---

path_dsw00270.kgml: Cysteine and methionine metabolism
path_dsw00270.kgml: Initialization took 2.32 seconds
path_dsw00270.kgml:
path_dsw00270.kgml: Found a trail of span 3 without skipping any vertex
path_dsw00270.kgml: 197 -> 196 -> 204
path_dsw00270.kgml: R01777 -> R01776 -> {R01287, R02026}
path_dsw00270.kgml: dsw:QR90_03755 -> dsw:QR90_03755 -> {dsw:QR90_03760, dsw:QR90_14850}
path_dsw00270.kgml: 2.3.1.46 -> 2.3.1.31 -> 2.5.1.49
path_dsw00270.kgml:
path_dsw00270.kgml: Found a trail of span 2 containing skipped vertices
path_dsw00270.kgml: 197 -> [196] -> 204
path_dsw00270.kgml: R01777 -> [R01776] -> {R01287, R02026}
path_dsw00270.kgml: dsw:QR90_03755 -> [dsw:QR90_03755] -> {dsw:QR90_03760, dsw:QR90_14850}
path_dsw00270.kgml: 2.3.1.46 -> [2.3.1.31] -> 2.5.1.49
path_dsw00270.kgml:
path_dsw00270.kgml: --- 2.72 seconds ---

path_dsw00280.kgml: Valine, leucine and isoleucine degradation
path_dsw00280.kgml: Initialization took 1.84 seconds
path_dsw00280.kgml:
path_dsw00280.kgml: Found a trail of span 2 without skipping any vertex
path_dsw00280.kgml: 109 -> 69
path_dsw00280.kgml: R07601 -> R07602
path_dsw00280.kgml: {dsw:QR90_16480, dsw:QR90_16485} -> {dsw:QR90_16480, dsw:QR90_16485}
path_dsw00280.kgml: 1.2.4.4 -> 1.2.4.4
path_dsw00280.kgml:
path_dsw00280.kgml: Found a trail of span 2 without skipping any vertex
path_dsw00280.kgml: 82 -> 53
path_dsw00280.kgml: R07603 -> R07604
path_dsw00280.kgml: {dsw:QR90_16480, dsw:QR90_16485} -> {dsw:QR90_16480, dsw:QR90_16485}
path_dsw00280.kgml: 1.2.4.4 -> 1.2.4.4
path_dsw00280.kgml:
path_dsw00280.kgml: Found a trail of span 2 without skipping any vertex
path_dsw00280.kgml: 63 -> 91
path_dsw00280.kgml: R07600 -> R07599
path_dsw00280.kgml: {dsw:QR90_16480, dsw:QR90_16485} -> {dsw:QR90_16480, dsw:QR90_16485}
path_dsw00280.kgml: 1.2.4.4 -> 1.2.4.4
path_dsw00280.kgml:
path_dsw00280.kgml: --- 2.44 seconds ---

path_dsw00281.kgml: Geraniol degradation
path_dsw00281.kgml: Initialization took 0.15 seconds
path_dsw00281.kgml: (not found)
path_dsw00281.kgml: --- 0.26 seconds ---

path_dsw00290.kgml: Valine, leucine and isoleucine biosynthesis
path_dsw00290.kgml: Initialization took 0.46 seconds
path_dsw00290.kgml:
path_dsw00290.kgml: Found a trail of span 3 without skipping any vertex
path_dsw00290.kgml: 47 -> 42 -> 34
path_dsw00290.kgml: R08648 -> R05069 -> R05068
path_dsw00290.kgml: dsw:QR90_09650 -> dsw:QR90_09655 -> dsw:QR90_09655
path_dsw00290.kgml: 2.2.1.6 -> {1.1.1.86, 5.4.99.3} -> 1.1.1.86
path_dsw00290.kgml:
path_dsw00290.kgml: Found a trail of span 3 containing skipped vertices
path_dsw00290.kgml: 79 -> [44] -> 46 -> 44
path_dsw00290.kgml: R00226 -> [R05071] -> R04440 -> R05071
path_dsw00290.kgml: dsw:QR90_09650 -> [dsw:QR90_09655] -> dsw:QR90_09655 -> dsw:QR90_09655
path_dsw00290.kgml: 2.2.1.6 -> [{1.1.1.86, 5.4.99.3}] -> 1.1.1.86 -> {1.1.1.86, 5.4.99.3}
path_dsw00290.kgml:
path_dsw00290.kgml: --- 0.96 seconds ---

path_dsw00300.kgml: Lysine biosynthesis
path_dsw00300.kgml: Initialization took 1.26 seconds
path_dsw00300.kgml: (not found)
path_dsw00300.kgml: --- 1.41 seconds ---

path_dsw00310.kgml: Lysine degradation
path_dsw00310.kgml: Initialization took 0.88 seconds
path_dsw00310.kgml: (not found)
path_dsw00310.kgml: --- 0.98 seconds ---

path_dsw00311.kgml: Penicillin and cephalosporin biosynthesis
path_dsw00311.kgml: Initialization took 0.10 seconds
path_dsw00311.kgml: (not found)
path_dsw00311.kgml: --- 0.20 seconds ---

path_dsw00330.kgml: Arginine and proline metabolism
path_dsw00330.kgml: Initialization took 2.87 seconds
path_dsw00330.kgml:
path_dsw00330.kgml: Found a trail of span 3 without skipping any vertex
path_dsw00330.kgml: 222 -> 221 -> 215
path_dsw00330.kgml: R10507 -> {R00707, R00708} -> R00245
path_dsw00330.kgml: dsw:QR90_11750 -> {dsw:QR90_11670, dsw:QR90_11740} -> {dsw:QR90_11670, dsw:QR90_11740}
path_dsw00330.kgml: ? -> {1.2.1.88, 1.2.1.88} -> 1.2.1.88
path_dsw00330.kgml:
path_dsw00330.kgml: Found a trail of span 3 without skipping any vertex
path_dsw00330.kgml: 225 -> 296 -> 230
path_dsw00330.kgml: R03296 -> R11428 -> R02280
path_dsw00330.kgml: dsw:QR90_12520 -> {dsw:QR90_12505, dsw:QR90_12510, dsw:QR90_12515} -> dsw:QR90_12500
path_dsw00330.kgml: 5.1.1.8 -> ? -> 3.5.4.22
path_dsw00330.kgml:
path_dsw00330.kgml: Found a trail of span 2 containing skipped vertices
path_dsw00330.kgml: 222 -> [221] -> 215
path_dsw00330.kgml: R10507 -> [{R00707, R00708}] -> R00245
path_dsw00330.kgml: dsw:QR90_11750 -> [{dsw:QR90_11670, dsw:QR90_11740}] -> {dsw:QR90_11670, dsw:QR90_11740}
path_dsw00330.kgml: ? -> [{1.2.1.88, 1.2.1.88}] -> 1.2.1.88
path_dsw00330.kgml:
path_dsw00330.kgml: --- 3.46 seconds ---

path_dsw00332.kgml: Carbapenem biosynthesis
path_dsw00332.kgml: Initialization took 0.15 seconds
path_dsw00332.kgml: (not found)
path_dsw00332.kgml: --- 0.26 seconds ---

path_dsw00340.kgml: Histidine metabolism
path_dsw00340.kgml: Initialization took 0.90 seconds
path_dsw00340.kgml:
path_dsw00340.kgml: Found a trail of span 3 containing skipped vertices
path_dsw00340.kgml: 44 -> 43 -> 42
path_dsw00340.kgml: R01168 -> R02914 -> R02288
path_dsw00340.kgml: dsw:QR90_09395 -> dsw:QR90_09410 -> dsw:QR90_09400
path_dsw00340.kgml: 4.3.1.3 -> 4.2.1.49 -> 3.5.2.7
path_dsw00340.kgml: Skipped genes: dsw:QR90_09405
path_dsw00340.kgml:
path_dsw00340.kgml: Found a trail of span 2 containing skipped vertices
path_dsw00340.kgml: 44 -> [43] -> 42
path_dsw00340.kgml: R01168 -> [R02914] -> R02288
path_dsw00340.kgml: dsw:QR90_09395 -> [dsw:QR90_09410] -> dsw:QR90_09400
path_dsw00340.kgml: 4.3.1.3 -> [4.2.1.49] -> 3.5.2.7
path_dsw00340.kgml:
path_dsw00340.kgml: --- 1.36 seconds ---

path_dsw00350.kgml: Tyrosine metabolism
path_dsw00350.kgml: Initialization took 0.26 seconds
path_dsw00350.kgml: (not found)
path_dsw00350.kgml: --- 0.36 seconds ---

path_dsw00360.kgml: Phenylalanine metabolism
path_dsw00360.kgml: Initialization took 1.36 seconds
path_dsw00360.kgml: (not found)
path_dsw00360.kgml: --- 1.46 seconds ---

path_dsw00362.kgml: Benzoate degradation
path_dsw00362.kgml: Initialization took 0.76 seconds
path_dsw00362.kgml:
path_dsw00362.kgml: Found a trail of span 2 containing skipped vertices
path_dsw00362.kgml: 238 -> 90
path_dsw00362.kgml: R05305 -> R05586
path_dsw00362.kgml: {dsw:QR90_05200, dsw:QR90_09740} -> dsw:QR90_05190
path_dsw00362.kgml: {1.1.1.259, 1.1.1.35} -> 2.3.1.16
path_dsw00362.kgml: Skipped genes: dsw:QR90_05195
path_dsw00362.kgml:
path_dsw00362.kgml: Found a trail of span 2 containing skipped vertices
path_dsw00362.kgml: 124 -> 127
path_dsw00362.kgml: R01976 -> R00238
path_dsw00362.kgml: dsw:QR90_09280 -> {dsw:QR90_00955, dsw:QR90_09290, dsw:QR90_09730}
path_dsw00362.kgml: 1.1.1.157 -> 2.3.1.9
path_dsw00362.kgml: Skipped genes: dsw:QR90_09285
path_dsw00362.kgml:
path_dsw00362.kgml: --- 1.05 seconds ---

path_dsw00380.kgml: Tryptophan metabolism
path_dsw00380.kgml: Initialization took 0.56 seconds
path_dsw00380.kgml: (not found)
path_dsw00380.kgml: --- 0.65 seconds ---

path_dsw00400.kgml: Phenylalanine, tyrosine and tryptophan biosynthesis
path_dsw00400.kgml: Initialization took 1.76 seconds
path_dsw00400.kgml:
path_dsw00400.kgml: Found a trail of span 3 containing skipped vertices
path_dsw00400.kgml: 52 -> 51 -> [52] -> 53
path_dsw00400.kgml: R02340 -> R02722 -> [R02340] -> R00674
path_dsw00400.kgml: dsw:QR90_11695 -> {dsw:QR90_11695, dsw:QR90_11700} -> [dsw:QR90_11695] -> dsw:QR90_11700
path_dsw00400.kgml: {4.1.2.8, 4.2.1.20} -> 4.2.1.20 -> [{4.1.2.8, 4.2.1.20}] -> {4.2.1.122, 4.2.1.20}
path_dsw00400.kgml:
path_dsw00400.kgml: Found a trail of span 2 without skipping any vertex
path_dsw00400.kgml: 57 -> 56
path_dsw00400.kgml: {R00985, R00986} -> R01073
path_dsw00400.kgml: {dsw:QR90_02320, dsw:QR90_02330} -> dsw:QR90_02335
path_dsw00400.kgml: {4.1.3.27, 4.1.3.27} -> 2.4.2.18
path_dsw00400.kgml:
path_dsw00400.kgml: Found a trail of span 2 containing skipped vertices
path_dsw00400.kgml: 75 -> [74] -> 50
path_dsw00400.kgml: R02412 -> [R03460] -> R01714
path_dsw00400.kgml: dsw:QR90_05330 -> [dsw:QR90_10110] -> dsw:QR90_05335
path_dsw00400.kgml: 2.7.1.71 -> [2.5.1.19] -> 4.2.3.5
path_dsw00400.kgml:
path_dsw00400.kgml: --- 2.57 seconds ---

path_dsw00401.kgml: Novobiocin biosynthesis
path_dsw00401.kgml: Initialization took 0.15 seconds
path_dsw00401.kgml: (not found)
path_dsw00401.kgml: --- 0.26 seconds ---

path_dsw00410.kgml: beta-Alanine metabolism
path_dsw00410.kgml: Initialization took 0.26 seconds
path_dsw00410.kgml: (not found)
path_dsw00410.kgml: --- 0.34 seconds ---

path_dsw00430.kgml: Taurine and hypotaurine metabolism
path_dsw00430.kgml: Initialization took 0.14 seconds
path_dsw00430.kgml:
path_dsw00430.kgml: Found a trail of span 2 without skipping any vertex
path_dsw00430.kgml: 58 -> 36
path_dsw00430.kgml: R00315 -> R00230
path_dsw00430.kgml: dsw:QR90_16175 -> dsw:QR90_16170
path_dsw00430.kgml: {2.7.2.1, 2.7.2.15} -> 2.3.1.8
path_dsw00430.kgml:
path_dsw00430.kgml: --- 0.34 seconds ---

path_dsw00440.kgml: Phosphonate and phosphinate metabolism
path_dsw00440.kgml: Initialization took 0.10 seconds
path_dsw00440.kgml: (not found)
path_dsw00440.kgml: --- 0.24 seconds ---

path_dsw00450.kgml: Selenocompound metabolism
path_dsw00450.kgml: Initialization took 0.43 seconds
path_dsw00450.kgml: (not found)
path_dsw00450.kgml: --- 0.54 seconds ---

path_dsw00460.kgml: Cyanoamino acid metabolism
path_dsw00460.kgml: Initialization took 0.16 seconds
path_dsw00460.kgml: (not found)
path_dsw00460.kgml: --- 0.26 seconds ---

path_dsw00471.kgml: D-Glutamine and D-glutamate metabolism
path_dsw00471.kgml: Initialization took 0.20 seconds
path_dsw00471.kgml: (not found)
path_dsw00471.kgml: --- 0.31 seconds ---

path_dsw00473.kgml: D-Alanine metabolism
path_dsw00473.kgml: Initialization took 0.11 seconds
path_dsw00473.kgml: (not found)
path_dsw00473.kgml: --- 0.21 seconds ---

path_dsw00480.kgml: Glutathione metabolism
path_dsw00480.kgml: Initialization took 0.31 seconds
path_dsw00480.kgml: (not found)
path_dsw00480.kgml: --- 0.40 seconds ---

path_dsw00500.kgml: Starch and sucrose metabolism
path_dsw00500.kgml: Initialization took 1.31 seconds
path_dsw00500.kgml:
path_dsw00500.kgml: Found a trail of span 3 without skipping any vertex
path_dsw00500.kgml: 203 -> 206 -> 205
path_dsw00500.kgml: R11261 -> R01824 -> R11256
path_dsw00500.kgml: dsw:QR90_05290 -> dsw:QR90_05280 -> dsw:QR90_05285
path_dsw00500.kgml: 3.2.1.68 -> 5.4.99.15 -> 3.2.1.141
path_dsw00500.kgml:
path_dsw00500.kgml: Found a trail of span 2 containing skipped vertices
path_dsw00500.kgml: 203 -> [206] -> 205
path_dsw00500.kgml: R11261 -> [R01824] -> R11256
path_dsw00500.kgml: dsw:QR90_05290 -> [dsw:QR90_05280] -> dsw:QR90_05285
path_dsw00500.kgml: 3.2.1.68 -> [5.4.99.15] -> 3.2.1.141
path_dsw00500.kgml:
path_dsw00500.kgml: --- 1.71 seconds ---

path_dsw00511.kgml: Other glycan degradation
path_dsw00511.kgml: Initialization took 0.06 seconds
path_dsw00511.kgml: (not found)
path_dsw00511.kgml: --- 0.15 seconds ---

path_dsw00520.kgml: Amino sugar and nucleotide sugar metabolism
path_dsw00520.kgml: Initialization took 3.27 seconds
path_dsw00520.kgml:
path_dsw00520.kgml: Found a trail of span 2 without skipping any vertex
path_dsw00520.kgml: 59 -> 141
path_dsw00520.kgml: R00421 -> R10140
path_dsw00520.kgml: dsw:QR90_12650 -> dsw:QR90_12655
path_dsw00520.kgml: 1.1.1.136 -> 1.1.1.335
path_dsw00520.kgml:
path_dsw00520.kgml: Found a trail of span 2 without skipping any vertex
path_dsw00520.kgml: 244 -> 246
path_dsw00520.kgml: R00888 -> R05692
path_dsw00520.kgml: dsw:QR90_01185 -> dsw:QR90_01180
path_dsw00520.kgml: 4.2.1.47 -> 1.1.1.271
path_dsw00520.kgml:
path_dsw00520.kgml: Found a trail of span 2 without skipping any vertex
path_dsw00520.kgml: 200 -> 184
path_dsw00520.kgml: R01092 -> R00955
path_dsw00520.kgml: dsw:QR90_01645 -> dsw:QR90_01650
path_dsw00520.kgml: 2.7.1.6 -> 2.7.7.12
path_dsw00520.kgml:
path_dsw00520.kgml: Found a trail of span 2 containing skipped vertices
path_dsw00520.kgml: 147 -> 150
path_dsw00520.kgml: R10100 -> R09600
path_dsw00520.kgml: dsw:QR90_12660 -> dsw:QR90_12670
path_dsw00520.kgml: 2.3.1.201 -> 5.1.3.23
path_dsw00520.kgml: Skipped genes: dsw:QR90_12665
path_dsw00520.kgml:
path_dsw00520.kgml: --- 4.00 seconds ---

path_dsw00521.kgml: Streptomycin biosynthesis
path_dsw00521.kgml: Initialization took 0.33 seconds
path_dsw00521.kgml:
path_dsw00521.kgml: Found a trail of span 4 without skipping any vertex
path_dsw00521.kgml: 44 -> 43 -> 42 -> 24
path_dsw00521.kgml: R02328 -> R06513 -> R06514 -> R02777
path_dsw00521.kgml: {dsw:QR90_13285, dsw:QR90_13375} -> {dsw:QR90_13290, dsw:QR90_15145} -> dsw:QR90_13280 -> dsw:QR90_13275
path_dsw00521.kgml: 2.7.7.24 -> 4.2.1.46 -> 5.1.3.13 -> 1.1.1.133
path_dsw00521.kgml:
path_dsw00521.kgml: Found a trail of span 3 containing skipped vertices
path_dsw00521.kgml: 44 -> 43 -> [42] -> 24
path_dsw00521.kgml: R02328 -> R06513 -> [R06514] -> R02777
path_dsw00521.kgml: {dsw:QR90_13285, dsw:QR90_13375} -> {dsw:QR90_13290, dsw:QR90_15145} -> [dsw:QR90_13280] -> dsw:QR90_13275
path_dsw00521.kgml: 2.7.7.24 -> 4.2.1.46 -> [5.1.3.13] -> 1.1.1.133
path_dsw00521.kgml: Skipped genes: dsw:QR90_13280
path_dsw00521.kgml:
path_dsw00521.kgml: Found a trail of span 3 containing skipped vertices
path_dsw00521.kgml: 44 -> [43] -> 42 -> 24
path_dsw00521.kgml: R02328 -> [R06513] -> R06514 -> R02777
path_dsw00521.kgml: {dsw:QR90_13285, dsw:QR90_13375} -> [{dsw:QR90_13290, dsw:QR90_15145}] -> dsw:QR90_13280 -> dsw:QR90_13275
path_dsw00521.kgml: 2.7.7.24 -> [4.2.1.46] -> 5.1.3.13 -> 1.1.1.133
path_dsw00521.kgml:
path_dsw00521.kgml: --- 0.79 seconds ---

path_dsw00523.kgml: Polyketide sugar unit biosynthesis
path_dsw00523.kgml: Initialization took 0.20 seconds
path_dsw00523.kgml:
path_dsw00523.kgml: Found a trail of span 4 without skipping any vertex
path_dsw00523.kgml: 27 -> 26 -> 63 -> 28
path_dsw00523.kgml: R02328 -> R06513 -> R06514 -> R02777
path_dsw00523.kgml: {dsw:QR90_13285, dsw:QR90_13375} -> {dsw:QR90_13290, dsw:QR90_15145} -> dsw:QR90_13280 -> dsw:QR90_13275
path_dsw00523.kgml: 2.7.7.24 -> 4.2.1.46 -> 5.1.3.13 -> 1.1.1.133
path_dsw00523.kgml:
path_dsw00523.kgml: Found a trail of span 3 containing skipped vertices
path_dsw00523.kgml: 27 -> 26 -> [63] -> 28
path_dsw00523.kgml: R02328 -> R06513 -> [R06514] -> R02777
path_dsw00523.kgml: {dsw:QR90_13285, dsw:QR90_13375} -> {dsw:QR90_13290, dsw:QR90_15145} -> [dsw:QR90_13280] -> dsw:QR90_13275
path_dsw00523.kgml: 2.7.7.24 -> 4.2.1.46 -> [5.1.3.13] -> 1.1.1.133
path_dsw00523.kgml: Skipped genes: dsw:QR90_13280
path_dsw00523.kgml:
path_dsw00523.kgml: Found a trail of span 3 containing skipped vertices
path_dsw00523.kgml: 27 -> [26] -> 63 -> 28
path_dsw00523.kgml: R02328 -> [R06513] -> R06514 -> R02777
path_dsw00523.kgml: {dsw:QR90_13285, dsw:QR90_13375} -> [{dsw:QR90_13290, dsw:QR90_15145}] -> dsw:QR90_13280 -> dsw:QR90_13275
path_dsw00523.kgml: 2.7.7.24 -> [4.2.1.46] -> 5.1.3.13 -> 1.1.1.133
path_dsw00523.kgml:
path_dsw00523.kgml: --- 0.65 seconds ---

path_dsw00525.kgml: Acarbose and validamycin biosynthesis
path_dsw00525.kgml: Initialization took 0.16 seconds
path_dsw00525.kgml:
path_dsw00525.kgml: Found a trail of span 2 without skipping any vertex
path_dsw00525.kgml: 58 -> 59
path_dsw00525.kgml: R02328 -> R06513
path_dsw00525.kgml: {dsw:QR90_13285, dsw:QR90_13375} -> {dsw:QR90_13290, dsw:QR90_15145}
path_dsw00525.kgml: 2.7.7.24 -> 4.2.1.46
path_dsw00525.kgml:
path_dsw00525.kgml: --- 0.40 seconds ---

path_dsw00550.kgml: Peptidoglycan biosynthesis
path_dsw00550.kgml: Initialization took 0.60 seconds
path_dsw00550.kgml: (not found)
path_dsw00550.kgml: --- 0.71 seconds ---

path_dsw00561.kgml: Glycerolipid metabolism
path_dsw00561.kgml: Initialization took 0.25 seconds
path_dsw00561.kgml: (not found)
path_dsw00561.kgml: --- 0.35 seconds ---

path_dsw00562.kgml: Inositol phosphate metabolism
path_dsw00562.kgml: Initialization took 0.10 seconds
path_dsw00562.kgml: (not found)
path_dsw00562.kgml: --- 0.20 seconds ---

path_dsw00564.kgml: Glycerophospholipid metabolism
path_dsw00564.kgml: Initialization took 0.56 seconds
path_dsw00564.kgml: (not found)
path_dsw00564.kgml: --- 0.66 seconds ---

path_dsw00592.kgml: alpha-Linolenic acid metabolism
path_dsw00592.kgml: Initialization took 0.12 seconds
path_dsw00592.kgml: (not found)
path_dsw00592.kgml: --- 0.19 seconds ---

path_dsw00620.kgml: Pyruvate metabolism
path_dsw00620.kgml: Initialization took 4.96 seconds
path_dsw00620.kgml:
path_dsw00620.kgml: Found a trail of span 3 without skipping any vertex
path_dsw00620.kgml: 123 -> 55 -> 124
path_dsw00620.kgml: R00014 -> R03270 -> R02569
path_dsw00620.kgml: {dsw:QR90_13445, dsw:QR90_13450, dsw:QR90_14535} -> {dsw:QR90_13445, dsw:QR90_13450, dsw:QR90_14535} -> {dsw:QR90_14530, dsw:QR90_16495}
path_dsw00620.kgml: {1.2.4.1, 2.2.1.6, 4.1.1.1} -> 1.2.4.1 -> 2.3.1.12
path_dsw00620.kgml:
path_dsw00620.kgml: Found a trail of span 2 without skipping any vertex
path_dsw00620.kgml: 97 -> 129
path_dsw00620.kgml: R00230 -> R00315
path_dsw00620.kgml: dsw:QR90_16170 -> dsw:QR90_16175
path_dsw00620.kgml: 2.3.1.8 -> {2.7.2.1, 2.7.2.15}
path_dsw00620.kgml:
path_dsw00620.kgml: --- 6.12 seconds ---

path_dsw00625.kgml: Chloroalkane and chloroalkene degradation
path_dsw00625.kgml: Initialization took 0.09 seconds
path_dsw00625.kgml: (not found)
path_dsw00625.kgml: --- 0.19 seconds ---

path_dsw00627.kgml: Aminobenzoate degradation
path_dsw00627.kgml: Initialization took 0.21 seconds
path_dsw00627.kgml: (not found)
path_dsw00627.kgml: --- 0.32 seconds ---

path_dsw00630.kgml: Glyoxylate and dicarboxylate metabolism
path_dsw00630.kgml: Initialization took 4.67 seconds
path_dsw00630.kgml: (not found)
path_dsw00630.kgml: --- 4.87 seconds ---

path_dsw00640.kgml: Propanoate metabolism
path_dsw00640.kgml: Initialization took 3.01 seconds
path_dsw00640.kgml:
path_dsw00640.kgml: Found a trail of span 2 without skipping any vertex
path_dsw00640.kgml: 52 -> 68
path_dsw00640.kgml: R00921 -> R01353
path_dsw00640.kgml: dsw:QR90_16170 -> dsw:QR90_16175
path_dsw00640.kgml: {2.3.1.222, 2.3.1.8} -> {2.7.2.1, 2.7.2.15}
path_dsw00640.kgml:
path_dsw00640.kgml: Found a trail of span 2 without skipping any vertex
path_dsw00640.kgml: 186 -> 187
path_dsw00640.kgml: R10997 -> R10996
path_dsw00640.kgml: {dsw:QR90_16480, dsw:QR90_16485} -> {dsw:QR90_16480, dsw:QR90_16485}
path_dsw00640.kgml: 1.2.4.4 -> 1.2.4.4
path_dsw00640.kgml:
path_dsw00640.kgml: --- 3.44 seconds ---

path_dsw00643.kgml: Styrene degradation
path_dsw00643.kgml: Initialization took 0.11 seconds
path_dsw00643.kgml: (not found)
path_dsw00643.kgml: --- 0.17 seconds ---

path_dsw00650.kgml: Butanoate metabolism
path_dsw00650.kgml: Initialization took 1.84 seconds
path_dsw00650.kgml:
path_dsw00650.kgml: --- 2.19 seconds ---

path_dsw00660.kgml: C5-Branched dibasic acid metabolism
path_dsw00660.kgml: Initialization took 0.15 seconds
path_dsw00660.kgml: (not found)
path_dsw00660.kgml: --- 0.26 seconds ---

path_dsw00670.kgml: One carbon pool by folate
path_dsw00670.kgml: Initialization took 0.87 seconds
path_dsw00670.kgml:
path_dsw00670.kgml: Found a trail of span 4 containing skipped vertices
path_dsw00670.kgml: 68 -> [61] -> 52 -> 23 -> 24
path_dsw00670.kgml: {R00937, R00940} -> [R00945] -> R02101 -> {R00936, R00939} -> {R02235, R02236}
path_dsw00670.kgml: dsw:QR90_15525 -> [dsw:QR90_09595] -> dsw:QR90_15530 -> dsw:QR90_15525 -> dsw:QR90_15525
path_dsw00670.kgml: {1.5.1.3, 1.5.1.3} -> [2.1.2.1] -> 2.1.1.45 -> {1.5.1.3, 1.5.1.3} -> {1.5.1.3, 1.5.1.3}
path_dsw00670.kgml:
path_dsw00670.kgml: Found a trail of span 3 without skipping any vertex
path_dsw00670.kgml: 29 -> 28 -> 51
path_dsw00670.kgml: R01220 -> R01655 -> R04560
path_dsw00670.kgml: {dsw:QR90_04575, dsw:QR90_11960} -> {dsw:QR90_04575, dsw:QR90_11960} -> dsw:QR90_11955
path_dsw00670.kgml: 1.5.1.5 -> 3.5.4.9 -> 2.1.2.3
path_dsw00670.kgml:
path_dsw00670.kgml: Found a trail of span 2 containing skipped vertices
path_dsw00670.kgml: 54 -> [61] -> 26
path_dsw00670.kgml: R00946 -> [R00945] -> {R01224, R07168}
path_dsw00670.kgml: dsw:QR90_06320 -> [dsw:QR90_09595] -> dsw:QR90_06315
path_dsw00670.kgml: 2.1.1.13 -> [2.1.2.1] -> {1.5.1.20, 1.5.1.20}
path_dsw00670.kgml:
path_dsw00670.kgml: --- 19.21 seconds ---

path_dsw00680.kgml: Methane metabolism
path_dsw00680.kgml: Initialization took 1.80 seconds
path_dsw00680.kgml:
path_dsw00680.kgml: Found a trail of span 2 without skipping any vertex
path_dsw00680.kgml: 203 -> 204
path_dsw00680.kgml: R00315 -> R00230
path_dsw00680.kgml: dsw:QR90_16175 -> dsw:QR90_16170
path_dsw00680.kgml: {2.7.2.1, 2.7.2.15} -> 2.3.1.8
path_dsw00680.kgml:
path_dsw00680.kgml: --- 2.05 seconds ---

path_dsw00730.kgml: Thiamine metabolism
path_dsw00730.kgml: Initialization took 0.16 seconds
path_dsw00730.kgml: (not found)
path_dsw00730.kgml: --- 0.26 seconds ---

path_dsw00740.kgml: Riboflavin metabolism
path_dsw00740.kgml: Initialization took 0.16 seconds
path_dsw00740.kgml: (not found)
path_dsw00740.kgml: --- 0.27 seconds ---

path_dsw00750.kgml: Vitamin B6 metabolism
path_dsw00750.kgml: Initialization took 0.25 seconds
path_dsw00750.kgml: (not found)
path_dsw00750.kgml: --- 0.36 seconds ---

path_dsw00760.kgml: Nicotinate and nicotinamide metabolism
path_dsw00760.kgml: Initialization took 0.81 seconds
path_dsw00760.kgml: (not found)
path_dsw00760.kgml: --- 0.96 seconds ---

path_dsw00770.kgml: Pantothenate and CoA biosynthesis
path_dsw00770.kgml: Initialization took 0.76 seconds
path_dsw00770.kgml:
path_dsw00770.kgml: Found a trail of span 2 without skipping any vertex
path_dsw00770.kgml: 82 -> 81
path_dsw00770.kgml: R00006 -> R03051
path_dsw00770.kgml: dsw:QR90_09650 -> dsw:QR90_09655
path_dsw00770.kgml: 2.2.1.6 -> 1.1.1.86
path_dsw00770.kgml:
path_dsw00770.kgml: --- 1.02 seconds ---

path_dsw00780.kgml: Biotin metabolism
path_dsw00780.kgml: Initialization took 0.26 seconds
path_dsw00780.kgml:
path_dsw00780.kgml: Found a trail of span 2 containing skipped vertices
path_dsw00780.kgml: 95 -> 53
path_dsw00780.kgml: R10115 -> R10116
path_dsw00780.kgml: dsw:QR90_13965 -> {dsw:QR90_12335, dsw:QR90_13955, dsw:QR90_16030}
path_dsw00780.kgml: {2.3.1.179, 2.3.1.41} -> 1.1.1.100
path_dsw00780.kgml: Skipped genes: dsw:QR90_13960
path_dsw00780.kgml:
path_dsw00780.kgml: Found a trail of span 2 containing skipped vertices
path_dsw00780.kgml: 74 -> 67
path_dsw00780.kgml: R10119 -> R10120
path_dsw00780.kgml: dsw:QR90_13965 -> {dsw:QR90_12335, dsw:QR90_13955, dsw:QR90_16030}
path_dsw00780.kgml: {2.3.1.179, 2.3.1.41} -> 1.1.1.100
path_dsw00780.kgml: Skipped genes: dsw:QR90_13960
path_dsw00780.kgml:
path_dsw00780.kgml: --- 0.64 seconds ---

path_dsw00785.kgml: Lipoic acid metabolism
path_dsw00785.kgml: Initialization took 0.10 seconds
path_dsw00785.kgml:
path_dsw00785.kgml: Found a trail of span 2 without skipping any vertex
path_dsw00785.kgml: 5 -> 6
path_dsw00785.kgml: R07768 -> R07769
path_dsw00785.kgml: dsw:QR90_03255 -> dsw:QR90_03250
path_dsw00785.kgml: 2.8.1.8 -> 2.3.1.181
path_dsw00785.kgml:
path_dsw00785.kgml: Found a trail of span 2 without skipping any vertex
path_dsw00785.kgml: 11 -> 10
path_dsw00785.kgml: R07766 -> R07767
path_dsw00785.kgml: dsw:QR90_03250 -> dsw:QR90_03255
path_dsw00785.kgml: 2.3.1.181 -> 2.8.1.8
path_dsw00785.kgml:
path_dsw00785.kgml: --- 0.49 seconds ---

path_dsw00790.kgml: Folate biosynthesis
path_dsw00790.kgml: Initialization took 1.16 seconds
path_dsw00790.kgml:
path_dsw00790.kgml: Found a trail of span 4 without skipping any vertex
path_dsw00790.kgml: 171 -> 75 -> 74 -> 72
path_dsw00790.kgml: R11073 -> R03504 -> R03503 -> R03067
path_dsw00790.kgml: dsw:QR90_15235 -> dsw:QR90_15235 -> dsw:QR90_15230 -> dsw:QR90_15240
path_dsw00790.kgml: 5.1.99.8 -> 4.1.2.25 -> 2.7.6.3 -> 2.5.1.15
path_dsw00790.kgml:
path_dsw00790.kgml: Found a trail of span 3 containing skipped vertices
path_dsw00790.kgml: 171 -> 75 -> [74] -> 72
path_dsw00790.kgml: R11073 -> R03504 -> [R03503] -> R03067
path_dsw00790.kgml: dsw:QR90_15235 -> dsw:QR90_15235 -> [dsw:QR90_15230] -> dsw:QR90_15240
path_dsw00790.kgml: 5.1.99.8 -> 4.1.2.25 -> [2.7.6.3] -> 2.5.1.15
path_dsw00790.kgml:
path_dsw00790.kgml: Found a trail of span 3 without skipping any vertex
path_dsw00790.kgml: 171 -> 75 -> 73
path_dsw00790.kgml: R11073 -> R03504 -> R03066
path_dsw00790.kgml: dsw:QR90_15235 -> dsw:QR90_15235 -> dsw:QR90_15240
path_dsw00790.kgml: 5.1.99.8 -> 4.1.2.25 -> 2.5.1.15
path_dsw00790.kgml:
path_dsw00790.kgml: Found a trail of span 3 containing skipped vertices
path_dsw00790.kgml: 171 -> [75] -> 74 -> 72
path_dsw00790.kgml: R11073 -> [R03504] -> R03503 -> R03067
path_dsw00790.kgml: dsw:QR90_15235 -> [dsw:QR90_15235] -> dsw:QR90_15230 -> dsw:QR90_15240
path_dsw00790.kgml: 5.1.99.8 -> [4.1.2.25] -> 2.7.6.3 -> 2.5.1.15
path_dsw00790.kgml:
path_dsw00790.kgml: Found a trail of span 2 containing skipped vertices
path_dsw00790.kgml: 171 -> [75] -> 73
path_dsw00790.kgml: R11073 -> [R03504] -> R03066
path_dsw00790.kgml: dsw:QR90_15235 -> [dsw:QR90_15235] -> dsw:QR90_15240
path_dsw00790.kgml: 5.1.99.8 -> [4.1.2.25] -> 2.5.1.15
path_dsw00790.kgml:
path_dsw00790.kgml: --- 2.14 seconds ---

path_dsw00860.kgml: Porphyrin and chlorophyll metabolism
path_dsw00860.kgml: Initialization took 0.62 seconds
path_dsw00860.kgml:
path_dsw00860.kgml: Found a trail of span 2 without skipping any vertex
path_dsw00860.kgml: 262 -> 314
path_dsw00860.kgml: R07411 -> R07412
path_dsw00860.kgml: dsw:QR90_12440 -> dsw:QR90_12445
path_dsw00860.kgml: 2.5.1.141 -> ?
path_dsw00860.kgml:
path_dsw00860.kgml: --- 0.82 seconds ---

path_dsw00900.kgml: Terpenoid backbone biosynthesis
path_dsw00900.kgml: Initialization took 0.77 seconds
path_dsw00900.kgml:
path_dsw00900.kgml: Found a trail of span 2 without skipping any vertex
path_dsw00900.kgml: 66 -> 67
path_dsw00900.kgml: R05633 -> R05634
path_dsw00900.kgml: dsw:QR90_09755 -> dsw:QR90_09750
path_dsw00900.kgml: 2.7.7.60 -> 2.7.1.148
path_dsw00900.kgml:
path_dsw00900.kgml: --- 1.08 seconds ---

path_dsw00903.kgml: Limonene and pinene degradation
path_dsw00903.kgml: Initialization took 0.14 seconds
path_dsw00903.kgml: (not found)
path_dsw00903.kgml: --- 0.26 seconds ---

path_dsw00906.kgml: Carotenoid biosynthesis
path_dsw00906.kgml: Initialization took 0.16 seconds
path_dsw00906.kgml: (not found)
path_dsw00906.kgml: --- 0.32 seconds ---

path_dsw00910.kgml: Nitrogen metabolism
path_dsw00910.kgml: Initialization took 0.46 seconds
path_dsw00910.kgml: (not found)
path_dsw00910.kgml: --- 0.56 seconds ---

path_dsw00920.kgml: Sulfur metabolism
path_dsw00920.kgml: Initialization took 0.67 seconds
path_dsw00920.kgml:
path_dsw00920.kgml: Found a trail of span 4 containing skipped vertices
path_dsw00920.kgml: 39 -> [38] -> 42 -> [39] -> 48 -> 29
path_dsw00920.kgml: R00509 -> [R00508] -> R00529 -> [R00509] -> R02021 -> R00859
path_dsw00920.kgml: dsw:QR90_02500 -> [dsw:QR90_13720] -> dsw:QR90_02490 -> [dsw:QR90_02500] -> dsw:QR90_02495 -> dsw:QR90_02505
path_dsw00920.kgml: 2.7.1.25 -> [3.1.3.7] -> 2.7.7.4 -> [2.7.1.25] -> 1.8.4.8 -> 1.8.7.1
path_dsw00920.kgml:
path_dsw00920.kgml: Found a trail of span 4 without skipping any vertex
path_dsw00920.kgml: 158 -> 159 -> 150 -> 149
path_dsw00920.kgml: R00529 -> R00509 -> R02021 -> R00859
path_dsw00920.kgml: dsw:QR90_02490 -> dsw:QR90_02500 -> dsw:QR90_02495 -> dsw:QR90_02505
path_dsw00920.kgml: 2.7.7.4 -> 2.7.1.25 -> 1.8.4.8 -> 1.8.7.1
path_dsw00920.kgml:
path_dsw00920.kgml: Found a trail of span 3 containing skipped vertices
path_dsw00920.kgml: 158 -> [159] -> 150 -> 149
path_dsw00920.kgml: R00529 -> [R00509] -> R02021 -> R00859
path_dsw00920.kgml: dsw:QR90_02490 -> [dsw:QR90_02500] -> dsw:QR90_02495 -> dsw:QR90_02505
path_dsw00920.kgml: 2.7.7.4 -> [2.7.1.25] -> 1.8.4.8 -> 1.8.7.1
path_dsw00920.kgml: Skipped genes: dsw:QR90_02500
path_dsw00920.kgml:
path_dsw00920.kgml: Found a trail of span 3 containing skipped vertices
path_dsw00920.kgml: 158 -> 159 -> [150] -> 149
path_dsw00920.kgml: R00529 -> R00509 -> [R02021] -> R00859
path_dsw00920.kgml: dsw:QR90_02490 -> dsw:QR90_02500 -> [dsw:QR90_02495] -> dsw:QR90_02505
path_dsw00920.kgml: 2.7.7.4 -> 2.7.1.25 -> [1.8.4.8] -> 1.8.7.1
path_dsw00920.kgml: Skipped genes: dsw:QR90_02495
path_dsw00920.kgml:
path_dsw00920.kgml: Found a trail of span 3 containing skipped vertices
path_dsw00920.kgml: 42 -> 39 -> [48] -> 29
path_dsw00920.kgml: R00529 -> R00509 -> [R02021] -> R00859
path_dsw00920.kgml: dsw:QR90_02490 -> dsw:QR90_02500 -> [dsw:QR90_02495] -> dsw:QR90_02505
path_dsw00920.kgml: 2.7.7.4 -> 2.7.1.25 -> [1.8.4.8] -> 1.8.7.1
path_dsw00920.kgml: Skipped genes: dsw:QR90_02495
path_dsw00920.kgml:
path_dsw00920.kgml: --- 1.64 seconds ---

path_dsw00930.kgml: Caprolactam degradation
path_dsw00930.kgml: Initialization took 0.20 seconds
path_dsw00930.kgml: (not found)
path_dsw00930.kgml: --- 0.30 seconds ---

path_dsw00970.kgml: Aminoacyl-tRNA biosynthesis
path_dsw00970.kgml: Initialization took 3.92 seconds
path_dsw00970.kgml: (not found)
path_dsw00970.kgml: --- 4.02 seconds ---

path_dsw01040.kgml: Biosynthesis of unsaturated fatty acids
path_dsw01040.kgml: Initialization took 0.16 seconds
path_dsw01040.kgml: (not found)
path_dsw01040.kgml: --- 0.26 seconds ---

--- 365.04 seconds ---
