# Supplementary material for: CoMetGeNe: mining conserved neighborhood patterns in metabolic and genomic contexts
Source: BMC Bioinformatics. 2019 Jan 10;20:19. doi: 10.1186/s12859-018-2542-2 (PMC6327494; doi:10.1186/s12859-018-2542-2)
Supplement: Supplementary file 14 — Trail finding results for completely assembled representative bacterial genomes present in NCBI Genomes. Of the 1,545 fully assembled representative bacterial genomes in NCBI, corresponding entries have been identified in KEGG for 1,467 species, for which trail finding has been performed for all combinations of gap parameters δG and δD ranging from 0 to 3. This additional file is available from https://doi.org/10.6084/m9.figshare.7288769. (GZ 178,532 kb) [file 12859_2018_2542_MOESM14_ESM.gz › results/ccv_dG0_dD2.hnet]

--- delta_G = 0, delta_D = 2 ---

path_ccv00010.kgml: Glycolysis / Gluconeogenesis
path_ccv00010.kgml: Initialization took 0.10 seconds
path_ccv00010.kgml:
path_ccv00010.kgml: Found a trail of span 3 containing skipped vertices
path_ccv00010.kgml: 76 -> [57] -> 58 -> 57
path_ccv00010.kgml: R01512 -> [R01061] -> R01015 -> R01061
path_ccv00010.kgml: ccv:CCV52592_1248 -> [ccv:CCV52592_1249] -> ccv:CCV52592_1247 -> ccv:CCV52592_1249
path_ccv00010.kgml: 2.7.2.3 -> [{1.2.1.12, 1.2.1.59}] -> 5.3.1.1 -> {1.2.1.12, 1.2.1.59}
path_ccv00010.kgml:
path_ccv00010.kgml: --- 0.49 seconds ---

path_ccv00020.kgml: Citrate cycle (TCA cycle)
path_ccv00020.kgml: Initialization took 0.10 seconds
path_ccv00020.kgml:
path_ccv00020.kgml: Found a trail of span 2 without skipping any vertex
path_ccv00020.kgml: 43 -> 86
path_ccv00020.kgml: R00344 -> R00341
path_ccv00020.kgml: {ccv:CCV52592_0748, ccv:CCV52592_0964} -> ccv:CCV52592_0965
path_ccv00020.kgml: 6.4.1.1 -> 4.1.1.49
path_ccv00020.kgml:
path_ccv00020.kgml: --- 1.19 seconds ---

path_ccv00030.kgml: Pentose phosphate pathway
path_ccv00030.kgml: Initialization took 0.10 seconds
path_ccv00030.kgml: (not found)
path_ccv00030.kgml: --- 0.29 seconds ---

path_ccv00040.kgml: Pentose and glucuronate interconversions
path_ccv00040.kgml: Initialization took 0.10 seconds
path_ccv00040.kgml: (not found)
path_ccv00040.kgml: --- 0.19 seconds ---

path_ccv00051.kgml: Fructose and mannose metabolism
path_ccv00051.kgml: Initialization took 0.10 seconds
path_ccv00051.kgml: (not found)
path_ccv00051.kgml: --- 0.19 seconds ---

path_ccv00052.kgml: Galactose metabolism
path_ccv00052.kgml: Initialization took 0.06 seconds
path_ccv00052.kgml: (not found)
path_ccv00052.kgml: --- 0.16 seconds ---

path_ccv00061.kgml: Fatty acid biosynthesis
path_ccv00061.kgml: Initialization took 0.10 seconds
path_ccv00061.kgml:
path_ccv00061.kgml: Found a trail of span 16 containing skipped vertices
path_ccv00061.kgml: 259 -> 142 -> [268 -> 136] -> 63 -> 130 -> [270 -> 125] -> 62 -> 119 -> [276 -> 114] -> 61 -> 108 -> [278 -> 103] -> 60 -> 97 -> [280 -> 92] -> 59 -> 86 -> [283 -> 81] -> 58 -> 75 -> [286 -> 70] -> 53 -> 54
path_ccv00061.kgml: R04355 -> R04533 -> [R04428 -> {R04429, R04430}] -> R04952 -> R04953 -> [R04954 -> {R04955, R04956}] -> R04957 -> R04536 -> [R04537 -> {R04958, R04959}] -> R04960 -> R04534 -> [R04535 -> {R04961, R04962}] -> R04963 -> R04964 -> [R04965 -> {R04724, R04725}] -> R04726 -> R04566 -> [R04568 -> {R04966, R04967}] -> R04968 -> R04543 -> [R04544 -> {R04969, R04970}] -> R07762 -> R07763
path_ccv00061.kgml: ccv:CCV52592_1163 -> {ccv:CCV52592_1043, ccv:CCV52592_1164} -> [ccv:CCV52592_0865 -> ccv:CCV52592_1245] -> ccv:CCV52592_1163 -> {ccv:CCV52592_1043, ccv:CCV52592_1164} -> [ccv:CCV52592_0865 -> ccv:CCV52592_1245] -> ccv:CCV52592_1163 -> {ccv:CCV52592_1043, ccv:CCV52592_1164} -> [ccv:CCV52592_0865 -> ccv:CCV52592_1245] -> ccv:CCV52592_1163 -> {ccv:CCV52592_1043, ccv:CCV52592_1164} -> [ccv:CCV52592_0865 -> ccv:CCV52592_1245] -> ccv:CCV52592_1163 -> {ccv:CCV52592_1043, ccv:CCV52592_1164} -> [ccv:CCV52592_0865 -> ccv:CCV52592_1245] -> ccv:CCV52592_1163 -> {ccv:CCV52592_1043, ccv:CCV52592_1164} -> [ccv:CCV52592_0865 -> ccv:CCV52592_1245] -> ccv:CCV52592_1163 -> {ccv:CCV52592_1043, ccv:CCV52592_1164} -> [ccv:CCV52592_0865 -> ccv:CCV52592_1245] -> ccv:CCV52592_1163 -> {ccv:CCV52592_1043, ccv:CCV52592_1164}
path_ccv00061.kgml: {2.3.1.179, 2.3.1.41, 2.3.1.85, 2.3.1.86} -> {1.1.1.100, 2.3.1.85, 2.3.1.86} -> [{2.3.1.85, 2.3.1.86, 4.2.1.59} -> {1.3.1.9, 1.3.1.10, 1.3.1.104, 1.3.1.39, 2.3.1.85, 2.3.1.86}] -> {2.3.1.179, 2.3.1.41, 2.3.1.85, 2.3.1.86} -> {1.1.1.100, 2.3.1.85, 2.3.1.86} -> [{2.3.1.85, 2.3.1.86, 4.2.1.59} -> {1.3.1.9, 1.3.1.10, 1.3.1.104, 1.3.1.39, 2.3.1.85, 2.3.1.86}] -> {2.3.1.179, 2.3.1.41, 2.3.1.85, 2.3.1.86} -> {1.1.1.100, 2.3.1.85, 2.3.1.86} -> [{2.3.1.85, 2.3.1.86, 4.2.1.59} -> {1.3.1.9, 1.3.1.10, 1.3.1.104, 1.3.1.39, 2.3.1.85, 2.3.1.86}] -> {2.3.1.179, 2.3.1.41, 2.3.1.85, 2.3.1.86} -> {1.1.1.100, 2.3.1.85, 2.3.1.86} -> [{2.3.1.85, 2.3.1.86, 4.2.1.59} -> {1.3.1.9, 1.3.1.10, 1.3.1.104, 1.3.1.39, 2.3.1.85, 2.3.1.86}] -> {2.3.1.179, 2.3.1.41, 2.3.1.85, 2.3.1.86} -> {1.1.1.100, 2.3.1.85, 2.3.1.86} -> [{2.3.1.85, 2.3.1.86, 4.2.1.59} -> {1.3.1.9, 1.3.1.10, 1.3.1.104, 1.3.1.39, 2.3.1.85, 2.3.1.86}] -> {2.3.1.179, 2.3.1.41, 2.3.1.85, 2.3.1.86} -> {1.1.1.100, 2.3.1.85, 2.3.1.86} -> [{2.3.1.85, 2.3.1.86, 4.2.1.59} -> {1.3.1.9, 1.3.1.10, 1.3.1.104, 1.3.1.39, 2.3.1.85, 2.3.1.86}] -> {2.3.1.179, 2.3.1.41, 2.3.1.85, 2.3.1.86} -> {1.1.1.100, 2.3.1.85, 2.3.1.86} -> [{2.3.1.85, 2.3.1.86, 4.2.1.59} -> {1.3.1.9, 1.3.1.10, 1.3.1.104, 1.3.1.39, 2.3.1.85, 2.3.1.86}] -> {2.3.1.179, 2.3.1.199, 2.3.1.41} -> 1.1.1.100
path_ccv00061.kgml:
path_ccv00061.kgml: --- 2.70 seconds ---

path_ccv00071.kgml: Fatty acid degradation
path_ccv00071.kgml: Initialization took 0.10 seconds
path_ccv00071.kgml: (not found)
path_ccv00071.kgml: --- 0.19 seconds ---

path_ccv00121.kgml: Secondary bile acid biosynthesis
path_ccv00121.kgml: Initialization took 0.09 seconds
path_ccv00121.kgml: (not found)
path_ccv00121.kgml: --- 0.19 seconds ---

path_ccv00130.kgml: Ubiquinone and other terpenoid-quinone biosynthesis
path_ccv00130.kgml: Initialization took 0.10 seconds
path_ccv00130.kgml: (not found)
path_ccv00130.kgml: --- 0.19 seconds ---

path_ccv00190.kgml: Oxidative phosphorylation
path_ccv00190.kgml: Initialization took 0.10 seconds
path_ccv00190.kgml: (not found)
path_ccv00190.kgml: --- 0.15 seconds ---

path_ccv00220.kgml: Arginine biosynthesis
path_ccv00220.kgml: Initialization took 0.05 seconds
path_ccv00220.kgml: (not found)
path_ccv00220.kgml: --- 0.13 seconds ---

path_ccv00230.kgml: Purine metabolism
path_ccv00230.kgml: Initialization took 0.10 seconds
path_ccv00230.kgml:
path_ccv00230.kgml: Found a trail of span 3 containing skipped vertices
path_ccv00230.kgml: 244 -> 245 -> [234] -> 233
path_ccv00230.kgml: R00441 -> R00429 -> [R03409] -> R00336
path_ccv00230.kgml: {ccv:CCV52592_0482, ccv:CCV52592_1008} -> ccv:CCV52592_0483 -> [{ccv:CCV52592_1691, ccv:CCV52592_1958}] -> ccv:CCV52592_0483
path_ccv00230.kgml: {2.7.7.48, 2.7.7.6} -> 2.7.6.5 -> [{3.6.1.11, 3.6.1.40}] -> 3.1.7.2
path_ccv00230.kgml:
path_ccv00230.kgml: Found a trail of span 2 containing skipped vertices
path_ccv00230.kgml: 183 -> [182] -> 180
path_ccv00230.kgml: R01083 -> [R00127] -> R02017
path_ccv00230.kgml: {ccv:CCV52592_0005, ccv:CCV52592_1121} -> [ccv:CCV52592_0466] -> {ccv:CCV52592_1122, ccv:CCV52592_2093}
path_ccv00230.kgml: 4.3.2.2 -> [2.7.4.3] -> 1.17.4.1
path_ccv00230.kgml:
path_ccv00230.kgml: --- 2.55 seconds ---

path_ccv00240.kgml: Pyrimidine metabolism
path_ccv00240.kgml: Initialization took 0.10 seconds
path_ccv00240.kgml:
path_ccv00240.kgml: Found a trail of span 3 containing skipped vertices
path_ccv00240.kgml: 103 -> [102] -> 87 -> [104 -> 107] -> 121
path_ccv00240.kgml: R00443 -> [R00438] -> R00158 -> [R00156 -> {R00571, R00573}] -> R00442
path_ccv00240.kgml: {ccv:CCV52592_0482, ccv:CCV52592_1008} -> [ccv:CCV52592_0953] -> ccv:CCV52592_0481 -> [ccv:CCV52592_1702 -> ccv:CCV52592_2084] -> {ccv:CCV52592_0482, ccv:CCV52592_1008}
path_ccv00240.kgml: {2.7.7.48, 2.7.7.52, 2.7.7.6} -> [2.7.7.8] -> {2.7.4.14, 2.7.4.22, 2.7.4.4} -> [2.7.4.6 -> {6.3.4.2, 6.3.4.2}] -> {2.7.7.48, 2.7.7.6}
path_ccv00240.kgml:
path_ccv00240.kgml: Found a trail of span 2 without skipping any vertex
path_ccv00240.kgml: 97 -> 98
path_ccv00240.kgml: R01397 -> R01993
path_ccv00240.kgml: ccv:CCV52592_0155 -> ccv:CCV52592_0154
path_ccv00240.kgml: 2.1.3.2 -> 3.5.2.3
path_ccv00240.kgml:
path_ccv00240.kgml: --- 1.29 seconds ---

path_ccv00250.kgml: Alanine, aspartate and glutamate metabolism
path_ccv00250.kgml: Initialization took 0.10 seconds
path_ccv00250.kgml: (not found)
path_ccv00250.kgml: --- 0.17 seconds ---

path_ccv00260.kgml: Glycine, serine and threonine metabolism
path_ccv00260.kgml: Initialization took 0.10 seconds
path_ccv00260.kgml: (not found)
path_ccv00260.kgml: --- 0.19 seconds ---

path_ccv00261.kgml: Monobactam biosynthesis
path_ccv00261.kgml: Initialization took 0.09 seconds
path_ccv00261.kgml: (not found)
path_ccv00261.kgml: --- 0.19 seconds ---

path_ccv00270.kgml: Cysteine and methionine metabolism
path_ccv00270.kgml: Initialization took 0.10 seconds
path_ccv00270.kgml:
path_ccv00270.kgml: Found a trail of span 2 without skipping any vertex
path_ccv00270.kgml: 124 -> 123
path_ccv00270.kgml: R00586 -> R00897
path_ccv00270.kgml: ccv:CCV52592_0718 -> ccv:CCV52592_0717
path_ccv00270.kgml: 2.3.1.30 -> {2.5.1.47, 2.5.1.65}
path_ccv00270.kgml:
path_ccv00270.kgml: --- 0.34 seconds ---

path_ccv00280.kgml: Valine, leucine and isoleucine degradation
path_ccv00280.kgml: Initialization took 0.07 seconds
path_ccv00280.kgml: (not found)
path_ccv00280.kgml: --- 0.16 seconds ---

path_ccv00290.kgml: Valine, leucine and isoleucine biosynthesis
path_ccv00290.kgml: Initialization took 0.08 seconds
path_ccv00290.kgml:
path_ccv00290.kgml: Found a trail of span 3 without skipping any vertex
path_ccv00290.kgml: 36 -> 37 -> 35
path_ccv00290.kgml: R04426 -> R04001 -> R03968
path_ccv00290.kgml: ccv:CCV52592_1365 -> {ccv:CCV52592_0608, ccv:CCV52592_1364} -> {ccv:CCV52592_0608, ccv:CCV52592_1364}
path_ccv00290.kgml: 1.1.1.85 -> 4.2.1.33 -> 4.2.1.33
path_ccv00290.kgml:
path_ccv00290.kgml: Found a trail of span 3 without skipping any vertex
path_ccv00290.kgml: 78 -> 21 -> 22
path_ccv00290.kgml: R03896 -> R03898 -> R00994
path_ccv00290.kgml: {ccv:CCV52592_0608, ccv:CCV52592_1364} -> {ccv:CCV52592_0608, ccv:CCV52592_1364} -> ccv:CCV52592_1365
path_ccv00290.kgml: 4.2.1.35 -> 4.2.1.35 -> 1.1.1.85
path_ccv00290.kgml:
path_ccv00290.kgml: Found a trail of span 2 containing skipped vertices
path_ccv00290.kgml: 78 -> [21] -> 22
path_ccv00290.kgml: R03896 -> [R03898] -> R00994
path_ccv00290.kgml: {ccv:CCV52592_0608, ccv:CCV52592_1364} -> [{ccv:CCV52592_0608, ccv:CCV52592_1364}] -> ccv:CCV52592_1365
path_ccv00290.kgml: 4.2.1.35 -> [4.2.1.35] -> 1.1.1.85
path_ccv00290.kgml:
path_ccv00290.kgml: --- 0.65 seconds ---

path_ccv00300.kgml: Lysine biosynthesis
path_ccv00300.kgml: Initialization took 0.09 seconds
path_ccv00300.kgml: (not found)
path_ccv00300.kgml: --- 0.24 seconds ---

path_ccv00310.kgml: Lysine degradation
path_ccv00310.kgml: Initialization took 0.09 seconds
path_ccv00310.kgml: (not found)
path_ccv00310.kgml: --- 0.19 seconds ---

path_ccv00330.kgml: Arginine and proline metabolism
path_ccv00330.kgml: Initialization took 0.10 seconds
path_ccv00330.kgml:
path_ccv00330.kgml: Found a trail of span 2 without skipping any vertex
path_ccv00330.kgml: 216 -> 217
path_ccv00330.kgml: R00239 -> R03313
path_ccv00330.kgml: ccv:CCV52592_0755 -> ccv:CCV52592_0754
path_ccv00330.kgml: 2.7.2.11 -> 1.2.1.41
path_ccv00330.kgml:
path_ccv00330.kgml: --- 0.28 seconds ---

path_ccv00332.kgml: Carbapenem biosynthesis
path_ccv00332.kgml: Initialization took 0.09 seconds
path_ccv00332.kgml:
path_ccv00332.kgml: Found a trail of span 2 without skipping any vertex
path_ccv00332.kgml: 5 -> 8
path_ccv00332.kgml: R00239 -> R03313
path_ccv00332.kgml: ccv:CCV52592_0755 -> ccv:CCV52592_0754
path_ccv00332.kgml: 2.7.2.11 -> 1.2.1.41
path_ccv00332.kgml:
path_ccv00332.kgml: --- 0.25 seconds ---

path_ccv00340.kgml: Histidine metabolism
path_ccv00340.kgml: Initialization took 0.09 seconds
path_ccv00340.kgml:
path_ccv00340.kgml: Found a trail of span 2 without skipping any vertex
path_ccv00340.kgml: 65 -> 69
path_ccv00340.kgml: R04640 -> R04558
path_ccv00340.kgml: ccv:CCV52592_1199 -> {ccv:CCV52592_1117, ccv:CCV52592_1200}
path_ccv00340.kgml: 5.3.1.16 -> 4.3.2.10
path_ccv00340.kgml:
path_ccv00340.kgml: --- 0.28 seconds ---

path_ccv00360.kgml: Phenylalanine metabolism
path_ccv00360.kgml: Initialization took 0.09 seconds
path_ccv00360.kgml: (not found)
path_ccv00360.kgml: --- 0.19 seconds ---

path_ccv00362.kgml: Benzoate degradation
path_ccv00362.kgml: Initialization took 0.05 seconds
path_ccv00362.kgml: (not found)
path_ccv00362.kgml: --- 0.11 seconds ---

path_ccv00400.kgml: Phenylalanine, tyrosine and tryptophan biosynthesis
path_ccv00400.kgml: Initialization took 0.10 seconds
path_ccv00400.kgml: Aborted (analysis takes longer than 300 seconds)

path_ccv00401.kgml: Novobiocin biosynthesis
path_ccv00401.kgml: Initialization took 0.06 seconds
path_ccv00401.kgml: (not found)
path_ccv00401.kgml: --- 0.12 seconds ---

path_ccv00410.kgml: beta-Alanine metabolism
path_ccv00410.kgml: Initialization took 0.09 seconds
path_ccv00410.kgml: (not found)
path_ccv00410.kgml: --- 0.15 seconds ---

path_ccv00430.kgml: Taurine and hypotaurine metabolism
path_ccv00430.kgml: Initialization took 0.09 seconds
path_ccv00430.kgml:
path_ccv00430.kgml: Found a trail of span 2 without skipping any vertex
path_ccv00430.kgml: 36 -> 58
path_ccv00430.kgml: R00230 -> R00315
path_ccv00430.kgml: ccv:CCV52592_1159 -> ccv:CCV52592_1158
path_ccv00430.kgml: 2.3.1.8 -> {2.7.2.1, 2.7.2.15}
path_ccv00430.kgml:
path_ccv00430.kgml: --- 0.25 seconds ---

path_ccv00450.kgml: Selenocompound metabolism
path_ccv00450.kgml: Initialization took 0.06 seconds
path_ccv00450.kgml: (not found)
path_ccv00450.kgml: --- 0.15 seconds ---

path_ccv00460.kgml: Cyanoamino acid metabolism
path_ccv00460.kgml: Initialization took 0.09 seconds
path_ccv00460.kgml: (not found)
path_ccv00460.kgml: --- 0.19 seconds ---

path_ccv00471.kgml: D-Glutamine and D-glutamate metabolism
path_ccv00471.kgml: Initialization took 0.09 seconds
path_ccv00471.kgml: (not found)
path_ccv00471.kgml: --- 0.19 seconds ---

path_ccv00472.kgml: D-Arginine and D-ornithine metabolism
path_ccv00472.kgml: Initialization took 0.09 seconds
path_ccv00472.kgml: (not found)
path_ccv00472.kgml: --- 0.19 seconds ---

path_ccv00473.kgml: D-Alanine metabolism
path_ccv00473.kgml: Initialization took 0.10 seconds
path_ccv00473.kgml: (not found)
path_ccv00473.kgml: --- 0.19 seconds ---

path_ccv00480.kgml: Glutathione metabolism
path_ccv00480.kgml: Initialization took 0.05 seconds
path_ccv00480.kgml: (not found)
path_ccv00480.kgml: --- 0.10 seconds ---

path_ccv00500.kgml: Starch and sucrose metabolism
path_ccv00500.kgml: Initialization took 0.06 seconds
path_ccv00500.kgml:
path_ccv00500.kgml: Found a trail of span 2 containing skipped vertices
path_ccv00500.kgml: 119 -> [114] -> 110
path_ccv00500.kgml: R00771 -> [R08639] -> R00289
path_ccv00500.kgml: ccv:CCV52592_2200 -> [ccv:CCV52592_0306] -> ccv:CCV52592_2201
path_ccv00500.kgml: 5.3.1.9 -> [{5.4.2.2, 5.4.2.5}] -> {2.7.7.64, 2.7.7.9}
path_ccv00500.kgml:
path_ccv00500.kgml: --- 0.17 seconds ---

path_ccv00520.kgml: Amino sugar and nucleotide sugar metabolism
path_ccv00520.kgml: Initialization took 0.10 seconds
path_ccv00520.kgml:
path_ccv00520.kgml: Found a trail of span 6 without skipping any vertex
path_ccv00520.kgml: 153 -> 157 -> 159 -> 162 -> 165 -> 169
path_ccv00520.kgml: R09697 -> R09825 -> R09842 -> R09834 -> R09841 -> R09843
path_ccv00520.kgml: ccv:CCV52592_0560 -> ccv:CCV52592_0561 -> ccv:CCV52592_0564 -> ccv:CCV52592_0563 -> ccv:CCV52592_0565 -> ccv:CCV52592_0562
path_ccv00520.kgml: 4.2.1.115 -> 2.6.1.92 -> 2.3.1.202 -> 3.6.1.57 -> 2.5.1.97 -> 2.7.7.81
path_ccv00520.kgml:
path_ccv00520.kgml: Found a trail of span 5 containing skipped vertices
path_ccv00520.kgml: 153 -> 157 -> 159 -> 162 -> [165] -> 169
path_ccv00520.kgml: R09697 -> R09825 -> R09842 -> R09834 -> [R09841] -> R09843
path_ccv00520.kgml: ccv:CCV52592_0560 -> ccv:CCV52592_0561 -> ccv:CCV52592_0564 -> ccv:CCV52592_0563 -> [ccv:CCV52592_0565] -> ccv:CCV52592_0562
path_ccv00520.kgml: 4.2.1.115 -> 2.6.1.92 -> 2.3.1.202 -> 3.6.1.57 -> [2.5.1.97] -> 2.7.7.81
path_ccv00520.kgml:
path_ccv00520.kgml: Found a trail of span 4 containing skipped vertices
path_ccv00520.kgml: 153 -> 157 -> [159] -> 162 -> [165] -> 169
path_ccv00520.kgml: R09697 -> R09825 -> [R09842] -> R09834 -> [R09841] -> R09843
path_ccv00520.kgml: ccv:CCV52592_0560 -> ccv:CCV52592_0561 -> [ccv:CCV52592_0564] -> ccv:CCV52592_0563 -> [ccv:CCV52592_0565] -> ccv:CCV52592_0562
path_ccv00520.kgml: 4.2.1.115 -> 2.6.1.92 -> [2.3.1.202] -> 3.6.1.57 -> [2.5.1.97] -> 2.7.7.81
path_ccv00520.kgml:
path_ccv00520.kgml: Found a trail of span 2 without skipping any vertex
path_ccv00520.kgml: 390 -> 391
path_ccv00520.kgml: R10266 -> R04529
path_ccv00520.kgml: ccv:CCV52592_1202 -> ccv:CCV52592_1203
path_ccv00520.kgml: 4.2.1.135 -> 2.6.1.34
path_ccv00520.kgml:
path_ccv00520.kgml: Found a trail of span 2 without skipping any vertex
path_ccv00520.kgml: 186 -> 188
path_ccv00520.kgml: R00291 -> R00286
path_ccv00520.kgml: ccv:CCV52592_1224 -> ccv:CCV52592_1223
path_ccv00520.kgml: 5.1.3.2 -> 1.1.1.22
path_ccv00520.kgml:
path_ccv00520.kgml: Found a trail of span 2 containing skipped vertices
path_ccv00520.kgml: 274 -> [196] -> 261
path_ccv00520.kgml: R00289 -> [R00959] -> R02740
path_ccv00520.kgml: ccv:CCV52592_2201 -> [ccv:CCV52592_0306] -> ccv:CCV52592_2200
path_ccv00520.kgml: {2.7.7.64, 2.7.7.9} -> [{5.4.2.2, 5.4.2.5}] -> 5.3.1.9
path_ccv00520.kgml:
path_ccv00520.kgml: Found a trail of span 2 containing skipped vertices
path_ccv00520.kgml: 159 -> [162] -> 165
path_ccv00520.kgml: R09842 -> [R09834] -> R09841
path_ccv00520.kgml: ccv:CCV52592_0564 -> [ccv:CCV52592_0563] -> ccv:CCV52592_0565
path_ccv00520.kgml: 2.3.1.202 -> [3.6.1.57] -> 2.5.1.97
path_ccv00520.kgml:
path_ccv00520.kgml: --- 1.08 seconds ---

path_ccv00521.kgml: Streptomycin biosynthesis
path_ccv00521.kgml: Initialization took 0.06 seconds
path_ccv00521.kgml:
path_ccv00521.kgml: Found a trail of span 2 without skipping any vertex
path_ccv00521.kgml: 45 -> 44
path_ccv00521.kgml: R08639 -> R02328
path_ccv00521.kgml: ccv:CCV52592_0306 -> ccv:CCV52592_0305
path_ccv00521.kgml: {5.4.2.2, 5.4.2.5} -> 2.7.7.24
path_ccv00521.kgml:
path_ccv00521.kgml: --- 0.17 seconds ---

path_ccv00523.kgml: Polyketide sugar unit biosynthesis
path_ccv00523.kgml: Initialization took 0.06 seconds
path_ccv00523.kgml: (not found)
path_ccv00523.kgml: --- 0.12 seconds ---

path_ccv00525.kgml: Acarbose and validamycin biosynthesis
path_ccv00525.kgml: Initialization took 0.06 seconds
path_ccv00525.kgml: (not found)
path_ccv00525.kgml: --- 0.12 seconds ---

path_ccv00540.kgml: Lipopolysaccharide biosynthesis
path_ccv00540.kgml: Initialization took 0.06 seconds
path_ccv00540.kgml:
path_ccv00540.kgml: Found a trail of span 2 without skipping any vertex
path_ccv00540.kgml: 71 -> 73
path_ccv00540.kgml: R05645 -> R05646
path_ccv00540.kgml: ccv:CCV52592_0245 -> ccv:CCV52592_0244
path_ccv00540.kgml: 5.3.1.28 -> 2.7.1.167
path_ccv00540.kgml:
path_ccv00540.kgml: Found a trail of span 2 without skipping any vertex
path_ccv00540.kgml: 74 -> 85
path_ccv00540.kgml: R05644 -> R05176
path_ccv00540.kgml: ccv:CCV52592_0244 -> ccv:CCV52592_0243
path_ccv00540.kgml: 2.7.7.70 -> 5.1.3.20
path_ccv00540.kgml:
path_ccv00540.kgml: --- 0.36 seconds ---

path_ccv00550.kgml: Peptidoglycan biosynthesis
path_ccv00550.kgml: Initialization took 0.06 seconds
path_ccv00550.kgml:
path_ccv00550.kgml: Found a trail of span 2 containing skipped vertices
path_ccv00550.kgml: 32 -> [34 -> 23] -> 35
path_ccv00550.kgml: R02783 -> [R02788 -> R04617] -> R05630
path_ccv00550.kgml: ccv:CCV52592_1046 -> [ccv:CCV52592_1002 -> ccv:CCV52592_1156] -> ccv:CCV52592_1045
path_ccv00550.kgml: 6.3.2.9 -> [6.3.2.13 -> 6.3.2.10] -> 2.7.8.13
path_ccv00550.kgml:
path_ccv00550.kgml: --- 0.24 seconds ---

path_ccv00561.kgml: Glycerolipid metabolism
path_ccv00561.kgml: Initialization took 0.09 seconds
path_ccv00561.kgml: (not found)
path_ccv00561.kgml: --- 0.19 seconds ---

path_ccv00564.kgml: Glycerophospholipid metabolism
path_ccv00564.kgml: Initialization took 0.06 seconds
path_ccv00564.kgml:
path_ccv00564.kgml: Found a trail of span 2 without skipping any vertex
path_ccv00564.kgml: 103 -> 135
path_ccv00564.kgml: R01800 -> R02055
path_ccv00564.kgml: ccv:CCV52592_1194 -> {ccv:CCV52592_1195, ccv:CCV52592_1320}
path_ccv00564.kgml: 2.7.8.8 -> 4.1.1.65
path_ccv00564.kgml:
path_ccv00564.kgml: --- 0.26 seconds ---

path_ccv00565.kgml: Ether lipid metabolism
path_ccv00565.kgml: Initialization took 0.06 seconds
path_ccv00565.kgml: (not found)
path_ccv00565.kgml: --- 0.12 seconds ---

path_ccv00592.kgml: alpha-Linolenic acid metabolism
path_ccv00592.kgml: Initialization took 0.05 seconds
path_ccv00592.kgml: (not found)
path_ccv00592.kgml: --- 0.10 seconds ---

path_ccv00620.kgml: Pyruvate metabolism
path_ccv00620.kgml: Initialization took 0.09 seconds
path_ccv00620.kgml:
path_ccv00620.kgml: Found a trail of span 2 without skipping any vertex
path_ccv00620.kgml: 97 -> 129
path_ccv00620.kgml: R00230 -> R00315
path_ccv00620.kgml: ccv:CCV52592_1159 -> ccv:CCV52592_1158
path_ccv00620.kgml: 2.3.1.8 -> {2.7.2.1, 2.7.2.15}
path_ccv00620.kgml:
path_ccv00620.kgml: Found a trail of span 2 containing skipped vertices
path_ccv00620.kgml: 62 -> [65] -> 79
path_ccv00620.kgml: R00341 -> [{R00200, R02320}] -> R00344
path_ccv00620.kgml: ccv:CCV52592_0965 -> [ccv:CCV52592_1356] -> {ccv:CCV52592_0748, ccv:CCV52592_0964}
path_ccv00620.kgml: 4.1.1.49 -> [{2.7.1.40, 2.7.1.40}] -> 6.4.1.1
path_ccv00620.kgml:
path_ccv00620.kgml: --- 0.63 seconds ---

path_ccv00627.kgml: Aminobenzoate degradation
path_ccv00627.kgml: Initialization took 0.10 seconds
path_ccv00627.kgml: (not found)
path_ccv00627.kgml: --- 0.19 seconds ---

path_ccv00630.kgml: Glyoxylate and dicarboxylate metabolism
path_ccv00630.kgml: Initialization took 0.10 seconds
path_ccv00630.kgml: (not found)
path_ccv00630.kgml: --- 0.19 seconds ---

path_ccv00640.kgml: Propanoate metabolism
path_ccv00640.kgml: Initialization took 0.09 seconds
path_ccv00640.kgml:
path_ccv00640.kgml: Found a trail of span 2 without skipping any vertex
path_ccv00640.kgml: 52 -> 68
path_ccv00640.kgml: R00921 -> R01353
path_ccv00640.kgml: ccv:CCV52592_1159 -> ccv:CCV52592_1158
path_ccv00640.kgml: {2.3.1.222, 2.3.1.8} -> {2.7.2.1, 2.7.2.15}
path_ccv00640.kgml:
path_ccv00640.kgml: --- 0.22 seconds ---

path_ccv00650.kgml: Butanoate metabolism
path_ccv00650.kgml: Initialization took 0.06 seconds
path_ccv00650.kgml: (not found)
path_ccv00650.kgml: --- 0.15 seconds ---

path_ccv00660.kgml: C5-Branched dibasic acid metabolism
path_ccv00660.kgml: Initialization took 0.09 seconds
path_ccv00660.kgml:
path_ccv00660.kgml: Found a trail of span 3 without skipping any vertex
path_ccv00660.kgml: 31 -> 96 -> 97
path_ccv00660.kgml: R03896 -> R03898 -> R00994
path_ccv00660.kgml: {ccv:CCV52592_0608, ccv:CCV52592_1364} -> {ccv:CCV52592_0608, ccv:CCV52592_1364} -> ccv:CCV52592_1365
path_ccv00660.kgml: 4.2.1.35 -> 4.2.1.35 -> 1.1.1.85
path_ccv00660.kgml:
path_ccv00660.kgml: --- 0.29 seconds ---

path_ccv00670.kgml: One carbon pool by folate
path_ccv00670.kgml: Initialization took 0.09 seconds
path_ccv00670.kgml: (not found)
path_ccv00670.kgml: --- 0.29 seconds ---

path_ccv00680.kgml: Methane metabolism
path_ccv00680.kgml: Initialization took 0.10 seconds
path_ccv00680.kgml:
path_ccv00680.kgml: Found a trail of span 2 without skipping any vertex
path_ccv00680.kgml: 203 -> 204
path_ccv00680.kgml: R00315 -> R00230
path_ccv00680.kgml: ccv:CCV52592_1158 -> ccv:CCV52592_1159
path_ccv00680.kgml: {2.7.2.1, 2.7.2.15} -> 2.3.1.8
path_ccv00680.kgml:
path_ccv00680.kgml: --- 0.25 seconds ---

path_ccv00730.kgml: Thiamine metabolism
path_ccv00730.kgml: Initialization took 0.09 seconds
path_ccv00730.kgml:
path_ccv00730.kgml: Found a trail of span 3 without skipping any vertex
path_ccv00730.kgml: 76 -> 75 -> 93
path_ccv00730.kgml: R03471 -> R04509 -> R03223
path_ccv00730.kgml: ccv:CCV52592_0496 -> ccv:CCV52592_0496 -> {ccv:CCV52592_0497, ccv:CCV52592_1869, ccv:CCV52592_2114}
path_ccv00730.kgml: 2.7.1.49 -> 2.7.4.7 -> 2.5.1.3
path_ccv00730.kgml:
path_ccv00730.kgml: Found a trail of span 3 without skipping any vertex
path_ccv00730.kgml: 76 -> 75 -> 97
path_ccv00730.kgml: R03471 -> R04509 -> R10712
path_ccv00730.kgml: ccv:CCV52592_0496 -> ccv:CCV52592_0496 -> {ccv:CCV52592_0497, ccv:CCV52592_1869, ccv:CCV52592_2114}
path_ccv00730.kgml: 2.7.1.49 -> 2.7.4.7 -> 2.5.1.3
path_ccv00730.kgml:
path_ccv00730.kgml: Found a trail of span 2 without skipping any vertex
path_ccv00730.kgml: 91 -> 69
path_ccv00730.kgml: R10246 -> R10247
path_ccv00730.kgml: ccv:CCV52592_1868 -> ccv:CCV52592_1867
path_ccv00730.kgml: 4.1.99.19 -> 2.8.1.10
path_ccv00730.kgml:
path_ccv00730.kgml: Found a trail of span 2 containing skipped vertices
path_ccv00730.kgml: 76 -> [75] -> 97
path_ccv00730.kgml: R03471 -> [R04509] -> R10712
path_ccv00730.kgml: ccv:CCV52592_0496 -> [ccv:CCV52592_0496] -> {ccv:CCV52592_0497, ccv:CCV52592_1869, ccv:CCV52592_2114}
path_ccv00730.kgml: 2.7.1.49 -> [2.7.4.7] -> 2.5.1.3
path_ccv00730.kgml:
path_ccv00730.kgml: Found a trail of span 2 containing skipped vertices
path_ccv00730.kgml: 76 -> [75] -> 93
path_ccv00730.kgml: R03471 -> [R04509] -> R03223
path_ccv00730.kgml: ccv:CCV52592_0496 -> [ccv:CCV52592_0496] -> {ccv:CCV52592_0497, ccv:CCV52592_1869, ccv:CCV52592_2114}
path_ccv00730.kgml: 2.7.1.49 -> [2.7.4.7] -> 2.5.1.3
path_ccv00730.kgml:
path_ccv00730.kgml: --- 0.66 seconds ---

path_ccv00740.kgml: Riboflavin metabolism
path_ccv00740.kgml: Initialization took 0.09 seconds
path_ccv00740.kgml: (not found)
path_ccv00740.kgml: --- 0.19 seconds ---

path_ccv00750.kgml: Vitamin B6 metabolism
path_ccv00750.kgml: Initialization took 0.09 seconds
path_ccv00750.kgml: (not found)
path_ccv00750.kgml: --- 0.19 seconds ---

path_ccv00760.kgml: Nicotinate and nicotinamide metabolism
path_ccv00760.kgml: Initialization took 0.06 seconds
path_ccv00760.kgml: (not found)
path_ccv00760.kgml: --- 0.15 seconds ---

path_ccv00770.kgml: Pantothenate and CoA biosynthesis
path_ccv00770.kgml: Initialization took 0.09 seconds
path_ccv00770.kgml: (not found)
path_ccv00770.kgml: --- 0.19 seconds ---

path_ccv00780.kgml: Biotin metabolism
path_ccv00780.kgml: Initialization took 0.09 seconds
path_ccv00780.kgml:
path_ccv00780.kgml: Found a trail of span 4 containing skipped vertices
path_ccv00780.kgml: 95 -> 53 -> [56 -> 59] -> 74 -> 67
path_ccv00780.kgml: R10115 -> R10116 -> [R10117 -> R10118] -> R10119 -> R10120
path_ccv00780.kgml: ccv:CCV52592_1163 -> {ccv:CCV52592_1043, ccv:CCV52592_1164} -> [ccv:CCV52592_0865 -> ccv:CCV52592_1245] -> ccv:CCV52592_1163 -> {ccv:CCV52592_1043, ccv:CCV52592_1164}
path_ccv00780.kgml: {2.3.1.179, 2.3.1.41} -> 1.1.1.100 -> [4.2.1.59 -> 1.3.1.10] -> {2.3.1.179, 2.3.1.41} -> 1.1.1.100
path_ccv00780.kgml:
path_ccv00780.kgml: --- 0.33 seconds ---

path_ccv00790.kgml: Folate biosynthesis
path_ccv00790.kgml: Initialization took 0.09 seconds
path_ccv00790.kgml:
path_ccv00790.kgml: Found a trail of span 2 without skipping any vertex
path_ccv00790.kgml: 96 -> 102
path_ccv00790.kgml: R09959 -> R10002
path_ccv00790.kgml: ccv:CCV52592_0824 -> ccv:CCV52592_0823
path_ccv00790.kgml: 4.1.2.50 -> 4.3.99.3
path_ccv00790.kgml:
path_ccv00790.kgml: Found a trail of span 2 without skipping any vertex
path_ccv00790.kgml: 65 -> 66
path_ccv00790.kgml: R01716 -> R05553
path_ccv00790.kgml: ccv:CCV52592_1311 -> ccv:CCV52592_1310
path_ccv00790.kgml: 2.6.1.85 -> 4.1.3.38
path_ccv00790.kgml:
path_ccv00790.kgml: --- 0.47 seconds ---

path_ccv00860.kgml: Porphyrin and chlorophyll metabolism
path_ccv00860.kgml: Initialization took 0.10 seconds
path_ccv00860.kgml: (not found)
path_ccv00860.kgml: --- 0.19 seconds ---

path_ccv00900.kgml: Terpenoid backbone biosynthesis
path_ccv00900.kgml: Initialization took 0.06 seconds
path_ccv00900.kgml: (not found)
path_ccv00900.kgml: --- 0.20 seconds ---

path_ccv00910.kgml: Nitrogen metabolism
path_ccv00910.kgml: Initialization took 0.09 seconds
path_ccv00910.kgml: (not found)
path_ccv00910.kgml: --- 0.15 seconds ---

path_ccv00920.kgml: Sulfur metabolism
path_ccv00920.kgml: Initialization took 0.05 seconds
path_ccv00920.kgml:
path_ccv00920.kgml: Found a trail of span 2 without skipping any vertex
path_ccv00920.kgml: 109 -> 103
path_ccv00920.kgml: R00586 -> R00897
path_ccv00920.kgml: ccv:CCV52592_0718 -> ccv:CCV52592_0717
path_ccv00920.kgml: 2.3.1.30 -> {2.5.1.47, 2.5.1.65}
path_ccv00920.kgml:
path_ccv00920.kgml: --- 0.15 seconds ---

path_ccv00970.kgml: Aminoacyl-tRNA biosynthesis
path_ccv00970.kgml: Initialization took 0.05 seconds
path_ccv00970.kgml: (not found)
path_ccv00970.kgml: --- 0.14 seconds ---

path_ccv01040.kgml: Biosynthesis of unsaturated fatty acids
path_ccv01040.kgml: Initialization took 0.09 seconds
path_ccv01040.kgml: (not found)
path_ccv01040.kgml: --- 0.15 seconds ---

path_ccv01054.kgml: Nonribosomal peptide structures
path_ccv01054.kgml: Initialization took 0.06 seconds
path_ccv01054.kgml: (not found)
path_ccv01054.kgml: --- 0.12 seconds ---

--- 356.46 seconds ---
