# Supplementary material for: CoMetGeNe: mining conserved neighborhood patterns in metabolic and genomic contexts
Source: BMC Bioinformatics. 2019 Jan 10;20:19. doi: 10.1186/s12859-018-2542-2 (PMC6327494; doi:10.1186/s12859-018-2542-2)
Supplement: Supplementary file 14 — Trail finding results for completely assembled representative bacterial genomes present in NCBI Genomes. Of the 1,545 fully assembled representative bacterial genomes in NCBI, corresponding entries have been identified in KEGG for 1,467 species, for which trail finding has been performed for all combinations of gap parameters δG and δD ranging from 0 to 3. This additional file is available from https://doi.org/10.6084/m9.figshare.7288769. (GZ 178,532 kb) [file 12859_2018_2542_MOESM14_ESM.gz › results/mcw_dG1_dD1.hnet]

--- delta_G = 1, delta_D = 1 ---

path_mcw00010.kgml: Glycolysis / Gluconeogenesis
path_mcw00010.kgml: Initialization took 4.22 seconds
path_mcw00010.kgml:
path_mcw00010.kgml: Found a trail of span 3 containing skipped vertices
path_mcw00010.kgml: 49 -> 48 -> [49] -> 50
path_mcw00010.kgml: R03270 -> R00014 -> [R03270] -> R02569
path_mcw00010.kgml: {mcw:A8L33_03060, mcw:A8L33_03065, mcw:A8L33_09660, mcw:A8L33_09665, mcw:A8L33_10645} -> {mcw:A8L33_03060, mcw:A8L33_03065, mcw:A8L33_09660, mcw:A8L33_09665, mcw:A8L33_10645} -> [{mcw:A8L33_03060, mcw:A8L33_03065, mcw:A8L33_09660, mcw:A8L33_09665, mcw:A8L33_10645}] -> {mcw:A8L33_03055, mcw:A8L33_09670}
path_mcw00010.kgml: 1.2.4.1 -> {1.2.4.1, 2.2.1.6, 4.1.1.1} -> [1.2.4.1] -> 2.3.1.12
path_mcw00010.kgml:
path_mcw00010.kgml: Found a trail of span 2 without skipping any vertex
path_mcw00010.kgml: 76 -> 57
path_mcw00010.kgml: R01512 -> R01061
path_mcw00010.kgml: mcw:A8L33_09460 -> mcw:A8L33_09455
path_mcw00010.kgml: 2.7.2.3 -> {1.2.1.12, 1.2.1.59}
path_mcw00010.kgml:
path_mcw00010.kgml: --- 4.99 seconds ---

path_mcw00020.kgml: Citrate cycle (TCA cycle)
path_mcw00020.kgml: Initialization took 2.88 seconds
path_mcw00020.kgml:
path_mcw00020.kgml: Found a trail of span 3 without skipping any vertex
path_mcw00020.kgml: 75 -> 77 -> 82
path_mcw00020.kgml: R00014 -> R03270 -> R02569
path_mcw00020.kgml: {mcw:A8L33_03060, mcw:A8L33_03065, mcw:A8L33_09660, mcw:A8L33_09665, mcw:A8L33_10645} -> {mcw:A8L33_03060, mcw:A8L33_03065, mcw:A8L33_09660, mcw:A8L33_09665, mcw:A8L33_10645} -> {mcw:A8L33_03055, mcw:A8L33_09670}
path_mcw00020.kgml: {1.2.4.1, 2.2.1.6, 4.1.1.1} -> 1.2.4.1 -> 2.3.1.12
path_mcw00020.kgml:
path_mcw00020.kgml: Found a trail of span 2 without skipping any vertex
path_mcw00020.kgml: 28 -> 31
path_mcw00020.kgml: R07618 -> R02570
path_mcw00020.kgml: {mcw:A8L33_07295, mcw:A8L33_09035, mcw:A8L33_10495, mcw:A8L33_14615} -> mcw:A8L33_10500
path_mcw00020.kgml: 1.8.1.4 -> 2.3.1.61
path_mcw00020.kgml:
path_mcw00020.kgml: --- 3.56 seconds ---

path_mcw00040.kgml: Pentose and glucuronate interconversions
path_mcw00040.kgml: Initialization took 0.74 seconds
path_mcw00040.kgml:
path_mcw00040.kgml: Found a trail of span 2 without skipping any vertex
path_mcw00040.kgml: 80 -> 87
path_mcw00040.kgml: R01639 -> R01432
path_mcw00040.kgml: {mcw:A8L33_01850, mcw:A8L33_05345} -> mcw:A8L33_05340
path_mcw00040.kgml: 2.7.1.17 -> 5.3.1.5
path_mcw00040.kgml:
path_mcw00040.kgml: --- 0.99 seconds ---

path_mcw00051.kgml: Fructose and mannose metabolism
path_mcw00051.kgml: Initialization took 1.56 seconds
path_mcw00051.kgml:
path_mcw00051.kgml: Found a trail of span 2 without skipping any vertex
path_mcw00051.kgml: 67 -> 77
path_mcw00051.kgml: R02704 -> R02703
path_mcw00051.kgml: {mcw:A8L33_07250, mcw:A8L33_07255} -> mcw:A8L33_07245
path_mcw00051.kgml: 2.7.1.197 -> 1.1.1.17
path_mcw00051.kgml:
path_mcw00051.kgml: Found a trail of span 2 without skipping any vertex
path_mcw00051.kgml: 54 -> 92
path_mcw00051.kgml: R03232 -> R02071
path_mcw00051.kgml: mcw:A8L33_11555 -> mcw:A8L33_11560
path_mcw00051.kgml: 2.7.1.202 -> 2.7.1.56
path_mcw00051.kgml:
path_mcw00051.kgml: --- 2.07 seconds ---

path_mcw00052.kgml: Galactose metabolism
path_mcw00052.kgml: Initialization took 1.77 seconds
path_mcw00052.kgml:
path_mcw00052.kgml: Found a trail of span 3 containing skipped vertices
path_mcw00052.kgml: 94 -> [172] -> 171 -> 82
path_mcw00052.kgml: R01105 -> [R10619] -> R01092 -> R00955
path_mcw00052.kgml: {mcw:A8L33_01000, mcw:A8L33_01650, mcw:A8L33_01735} -> [mcw:A8L33_01240] -> mcw:A8L33_01755 -> mcw:A8L33_01750
path_mcw00052.kgml: 3.2.1.23 -> [5.1.3.3] -> 2.7.1.6 -> 2.7.7.12
path_mcw00052.kgml: Skipped genes: mcw:A8L33_01745
path_mcw00052.kgml:
path_mcw00052.kgml: --- 2.12 seconds ---

path_mcw00053.kgml: Ascorbate and aldarate metabolism
path_mcw00053.kgml: Initialization took 0.15 seconds
path_mcw00053.kgml: (not found)
path_mcw00053.kgml: --- 0.26 seconds ---

path_mcw00061.kgml: Fatty acid biosynthesis
path_mcw00061.kgml: Initialization took 0.46 seconds
path_mcw00061.kgml:
path_mcw00061.kgml: Found a trail of span 2 without skipping any vertex
path_mcw00061.kgml: 147 -> 262
path_mcw00061.kgml: R01626 -> R10707
path_mcw00061.kgml: mcw:A8L33_10655 -> mcw:A8L33_10660
path_mcw00061.kgml: {2.3.1.39, 2.3.1.85, 2.3.1.86} -> 2.3.1.180
path_mcw00061.kgml:
path_mcw00061.kgml: --- 0.72 seconds ---

path_mcw00071.kgml: Fatty acid degradation
path_mcw00071.kgml: Initialization took 0.99 seconds
path_mcw00071.kgml: (not found)
path_mcw00071.kgml: --- 1.31 seconds ---

path_mcw00072.kgml: Synthesis and degradation of ketone bodies
path_mcw00072.kgml: Initialization took 0.15 seconds
path_mcw00072.kgml:
path_mcw00072.kgml: Found a trail of span 2 without skipping any vertex
path_mcw00072.kgml: 18 -> 14
path_mcw00072.kgml: R00410 -> R00238
path_mcw00072.kgml: {mcw:A8L33_11665, mcw:A8L33_11670} -> mcw:A8L33_11660
path_mcw00072.kgml: 2.8.3.5 -> 2.3.1.9
path_mcw00072.kgml:
path_mcw00072.kgml: --- 0.35 seconds ---

path_mcw00130.kgml: Ubiquinone and other terpenoid-quinone biosynthesis
path_mcw00130.kgml: Initialization took 0.31 seconds
path_mcw00130.kgml:
path_mcw00130.kgml: Found a trail of span 2 without skipping any vertex
path_mcw00130.kgml: 59 -> 58
path_mcw00130.kgml: R04030 -> R07263
path_mcw00130.kgml: mcw:A8L33_00475 -> mcw:A8L33_00480
path_mcw00130.kgml: 6.2.1.26 -> 4.1.3.36
path_mcw00130.kgml:
path_mcw00130.kgml: --- 0.52 seconds ---

path_mcw00190.kgml: Oxidative phosphorylation
path_mcw00190.kgml: Initialization took 2.21 seconds
path_mcw00190.kgml: (not found)
path_mcw00190.kgml: --- 2.31 seconds ---

path_mcw00220.kgml: Arginine biosynthesis
path_mcw00220.kgml: Initialization took 0.81 seconds
path_mcw00220.kgml:
path_mcw00220.kgml: Found a trail of span 7 containing skipped vertices
path_mcw00220.kgml: 49 -> 50 -> 51 -> 52 -> 55 -> 44 -> [45] -> 47
path_mcw00220.kgml: R00259 -> R02649 -> R03443 -> R02283 -> R02282 -> R01398 -> [R01954] -> R01086
path_mcw00220.kgml: {mcw:A8L33_04930, mcw:A8L33_08670} -> mcw:A8L33_08675 -> mcw:A8L33_08665 -> mcw:A8L33_08680 -> mcw:A8L33_08670 -> mcw:A8L33_08685 -> [mcw:A8L33_04145] -> mcw:A8L33_08695
path_mcw00220.kgml: 2.3.1.1 -> 2.7.2.8 -> 1.2.1.38 -> 2.6.1.11 -> 2.3.1.35 -> 2.1.3.3 -> [6.3.4.5] -> 4.3.2.1
path_mcw00220.kgml: Skipped genes: mcw:A8L33_08690
path_mcw00220.kgml:
path_mcw00220.kgml: Found a trail of span 6 containing skipped vertices
path_mcw00220.kgml: 49 -> 50 -> [51] -> 52 -> 55 -> 44 -> [45] -> 47
path_mcw00220.kgml: R00259 -> R02649 -> [R03443] -> R02283 -> R02282 -> R01398 -> [R01954] -> R01086
path_mcw00220.kgml: {mcw:A8L33_04930, mcw:A8L33_08670} -> mcw:A8L33_08675 -> [mcw:A8L33_08665] -> mcw:A8L33_08680 -> mcw:A8L33_08670 -> mcw:A8L33_08685 -> [mcw:A8L33_04145] -> mcw:A8L33_08695
path_mcw00220.kgml: 2.3.1.1 -> 2.7.2.8 -> [1.2.1.38] -> 2.6.1.11 -> 2.3.1.35 -> 2.1.3.3 -> [6.3.4.5] -> 4.3.2.1
path_mcw00220.kgml: Skipped genes: mcw:A8L33_08690
path_mcw00220.kgml:
path_mcw00220.kgml: Found a trail of span 6 containing skipped vertices
path_mcw00220.kgml: 49 -> 50 -> 51 -> [52] -> 55 -> 44 -> [45] -> 47
path_mcw00220.kgml: R00259 -> R02649 -> R03443 -> [R02283] -> R02282 -> R01398 -> [R01954] -> R01086
path_mcw00220.kgml: {mcw:A8L33_04930, mcw:A8L33_08670} -> mcw:A8L33_08675 -> mcw:A8L33_08665 -> [mcw:A8L33_08680] -> mcw:A8L33_08670 -> mcw:A8L33_08685 -> [mcw:A8L33_04145] -> mcw:A8L33_08695
path_mcw00220.kgml: 2.3.1.1 -> 2.7.2.8 -> 1.2.1.38 -> [2.6.1.11] -> 2.3.1.35 -> 2.1.3.3 -> [6.3.4.5] -> 4.3.2.1
path_mcw00220.kgml: Skipped genes: mcw:A8L33_08690, mcw:A8L33_08680
path_mcw00220.kgml:
path_mcw00220.kgml: Found a trail of span 6 containing skipped vertices
path_mcw00220.kgml: 49 -> [50] -> 51 -> 52 -> 55 -> 44 -> [45] -> 47
path_mcw00220.kgml: R00259 -> [R02649] -> R03443 -> R02283 -> R02282 -> R01398 -> [R01954] -> R01086
path_mcw00220.kgml: {mcw:A8L33_04930, mcw:A8L33_08670} -> [mcw:A8L33_08675] -> mcw:A8L33_08665 -> mcw:A8L33_08680 -> mcw:A8L33_08670 -> mcw:A8L33_08685 -> [mcw:A8L33_04145] -> mcw:A8L33_08695
path_mcw00220.kgml: 2.3.1.1 -> [2.7.2.8] -> 1.2.1.38 -> 2.6.1.11 -> 2.3.1.35 -> 2.1.3.3 -> [6.3.4.5] -> 4.3.2.1
path_mcw00220.kgml: Skipped genes: mcw:A8L33_08690, mcw:A8L33_08675
path_mcw00220.kgml:
path_mcw00220.kgml: --- 1.61 seconds ---

path_mcw00230.kgml: Purine metabolism
path_mcw00230.kgml: Initialization took 15.66 seconds
path_mcw00230.kgml:
path_mcw00230.kgml: Found a trail of span 3 containing skipped vertices
path_mcw00230.kgml: 300 -> [139] -> 301 -> 247
path_mcw00230.kgml: R00430 -> [R02019] -> R01858 -> R00376
path_mcw00230.kgml: mcw:A8L33_10235 -> [{mcw:A8L33_12940, mcw:A8L33_12945}] -> mcw:A8L33_10235 -> {mcw:A8L33_03785, mcw:A8L33_09235, mcw:A8L33_09635, mcw:A8L33_10255, mcw:A8L33_10630, mcw:A8L33_10815, mcw:A8L33_12340, mcw:A8L33_13745, mcw:A8L33_13875}
path_mcw00230.kgml: 2.7.1.40 -> [1.17.4.1] -> 2.7.1.40 -> 2.7.7.7
path_mcw00230.kgml: Skipped genes: mcw:A8L33_10245
path_mcw00230.kgml:
path_mcw00230.kgml: Found a trail of span 3 without skipping any vertex
path_mcw00230.kgml: 226 -> 232 -> 429
path_mcw00230.kgml: R02106 -> R06601 -> R06604
path_mcw00230.kgml: mcw:A8L33_04275 -> mcw:A8L33_04280 -> mcw:A8L33_04285
path_mcw00230.kgml: 1.7.3.3 -> 3.5.2.17 -> 4.1.1.97
path_mcw00230.kgml:
path_mcw00230.kgml: Found a trail of span 3 containing skipped vertices
path_mcw00230.kgml: 313 -> [180] -> 312 -> 175 -> 312
path_mcw00230.kgml: R00200 -> [R02017] -> R01138 -> R00375 -> R01138
path_mcw00230.kgml: mcw:A8L33_10235 -> [{mcw:A8L33_12940, mcw:A8L33_12945}] -> mcw:A8L33_10235 -> {mcw:A8L33_03785, mcw:A8L33_09235, mcw:A8L33_09635, mcw:A8L33_10255, mcw:A8L33_10630, mcw:A8L33_10815, mcw:A8L33_12340, mcw:A8L33_13745, mcw:A8L33_13875} -> mcw:A8L33_10235
path_mcw00230.kgml: 2.7.1.40 -> [1.17.4.1] -> 2.7.1.40 -> 2.7.7.7 -> 2.7.1.40
path_mcw00230.kgml: Skipped genes: mcw:A8L33_10245
path_mcw00230.kgml:
path_mcw00230.kgml: Found a trail of span 2 without skipping any vertex
path_mcw00230.kgml: 427 -> 428
path_mcw00230.kgml: R07404 -> R07405
path_mcw00230.kgml: mcw:A8L33_07350 -> mcw:A8L33_07360
path_mcw00230.kgml: 6.3.4.18 -> 5.4.99.18
path_mcw00230.kgml:
path_mcw00230.kgml: Found a trail of span 2 containing skipped vertices
path_mcw00230.kgml: 226 -> [232] -> 429
path_mcw00230.kgml: R02106 -> [R06601] -> R06604
path_mcw00230.kgml: mcw:A8L33_04275 -> [mcw:A8L33_04280] -> mcw:A8L33_04285
path_mcw00230.kgml: 1.7.3.3 -> [3.5.2.17] -> 4.1.1.97
path_mcw00230.kgml: Skipped genes: mcw:A8L33_04280
path_mcw00230.kgml:
path_mcw00230.kgml: Found a trail of span 2 without skipping any vertex
path_mcw00230.kgml: 144 -> 441
path_mcw00230.kgml: R02423 -> R10908
path_mcw00230.kgml: mcw:A8L33_04310 -> mcw:A8L33_04305
path_mcw00230.kgml: 3.5.3.9 -> 2.6.1.112
path_mcw00230.kgml:
path_mcw00230.kgml: --- 21.93 seconds ---

path_mcw00240.kgml: Pyrimidine metabolism
path_mcw00240.kgml: Initialization took 6.49 seconds
path_mcw00240.kgml:
path_mcw00240.kgml: Found a trail of span 3 containing skipped vertices
path_mcw00240.kgml: 91 -> 97 -> 98
path_mcw00240.kgml: R00575 -> R01397 -> R01993
path_mcw00240.kgml: {mcw:A8L33_10090, mcw:A8L33_10095} -> mcw:A8L33_10075 -> mcw:A8L33_10080
path_mcw00240.kgml: 6.3.5.5 -> 2.1.3.2 -> 3.5.2.3
path_mcw00240.kgml: Skipped genes: mcw:A8L33_10085
path_mcw00240.kgml:
path_mcw00240.kgml: Found a trail of span 3 containing skipped vertices
path_mcw00240.kgml: 150 -> [156] -> 161 -> [158] -> 157
path_mcw00240.kgml: R02098 -> [R02101] -> R02094 -> [R02093] -> R00378
path_mcw00240.kgml: mcw:A8L33_13750 -> [mcw:A8L33_08470] -> mcw:A8L33_13750 -> [mcw:A8L33_11005] -> {mcw:A8L33_03785, mcw:A8L33_09235, mcw:A8L33_09635, mcw:A8L33_10255, mcw:A8L33_10630, mcw:A8L33_10815, mcw:A8L33_12340, mcw:A8L33_13745, mcw:A8L33_13875}
path_mcw00240.kgml: {2.7.4.4, 2.7.4.9} -> [2.1.1.45] -> {2.7.4.12, 2.7.4.9} -> [2.7.4.6] -> 2.7.7.7
path_mcw00240.kgml:
path_mcw00240.kgml: Found a trail of span 2 containing skipped vertices
path_mcw00240.kgml: 91 -> [97] -> 98
path_mcw00240.kgml: R00575 -> [R01397] -> R01993
path_mcw00240.kgml: {mcw:A8L33_10090, mcw:A8L33_10095} -> [mcw:A8L33_10075] -> mcw:A8L33_10080
path_mcw00240.kgml: 6.3.5.5 -> [2.1.3.2] -> 3.5.2.3
path_mcw00240.kgml: Skipped genes: mcw:A8L33_10085
path_mcw00240.kgml:
path_mcw00240.kgml: Found a trail of span 2 without skipping any vertex
path_mcw00240.kgml: 172 -> 173
path_mcw00240.kgml: R03055 -> R04666
path_mcw00240.kgml: mcw:A8L33_05650 -> mcw:A8L33_05655
path_mcw00240.kgml: 3.5.2.2 -> 3.5.1.6
path_mcw00240.kgml:
path_mcw00240.kgml: Found a trail of span 2 without skipping any vertex
path_mcw00240.kgml: 119 -> 120
path_mcw00240.kgml: R02269 -> R00905
path_mcw00240.kgml: mcw:A8L33_05650 -> mcw:A8L33_05655
path_mcw00240.kgml: 3.5.2.2 -> 3.5.1.6
path_mcw00240.kgml:
path_mcw00240.kgml: Found a trail of span 2 without skipping any vertex
path_mcw00240.kgml: 152 -> 155
path_mcw00240.kgml: R02485 -> R02484
path_mcw00240.kgml: mcw:A8L33_07210 -> mcw:A8L33_07215
path_mcw00240.kgml: 3.5.4.5 -> {2.4.2.1, 2.4.2.2, 2.4.2.3, 2.4.2.4}
path_mcw00240.kgml:
path_mcw00240.kgml: --- 9.33 seconds ---

path_mcw00250.kgml: Alanine, aspartate and glutamate metabolism
path_mcw00250.kgml: Initialization took 2.67 seconds
path_mcw00250.kgml: (not found)
path_mcw00250.kgml: --- 2.82 seconds ---

path_mcw00260.kgml: Glycine, serine and threonine metabolism
path_mcw00260.kgml: Initialization took 2.42 seconds
path_mcw00260.kgml:
path_mcw00260.kgml: Found a trail of span 3 without skipping any vertex
path_mcw00260.kgml: 103 -> 99 -> 87
path_mcw00260.kgml: {R01773, R01775} -> R01771 -> R01466
path_mcw00260.kgml: {mcw:A8L33_07995, mcw:A8L33_14915} -> mcw:A8L33_08005 -> {mcw:A8L33_08000, mcw:A8L33_14910}
path_mcw00260.kgml: {1.1.1.3, 1.1.1.3} -> 2.7.1.39 -> 4.2.3.1
path_mcw00260.kgml:
path_mcw00260.kgml: Found a trail of span 2 containing skipped vertices
path_mcw00260.kgml: 103 -> [99] -> 87
path_mcw00260.kgml: {R01773, R01775} -> [R01771] -> R01466
path_mcw00260.kgml: {mcw:A8L33_07995, mcw:A8L33_14915} -> [mcw:A8L33_08005] -> {mcw:A8L33_08000, mcw:A8L33_14910}
path_mcw00260.kgml: {1.1.1.3, 1.1.1.3} -> [2.7.1.39] -> 4.2.3.1
path_mcw00260.kgml:
path_mcw00260.kgml: Found a trail of span 2 containing skipped vertices
path_mcw00260.kgml: 110 -> [82] -> 101
path_mcw00260.kgml: R04125 -> [R00945] -> R03425
path_mcw00260.kgml: mcw:A8L33_12220 -> [mcw:A8L33_06950] -> mcw:A8L33_12210
path_mcw00260.kgml: 2.1.2.10 -> [2.1.2.1] -> 1.4.4.2
path_mcw00260.kgml: Skipped genes: mcw:A8L33_12215
path_mcw00260.kgml:
path_mcw00260.kgml: --- 3.11 seconds ---

path_mcw00261.kgml: Monobactam biosynthesis
path_mcw00261.kgml: Initialization took 0.15 seconds
path_mcw00261.kgml: (not found)
path_mcw00261.kgml: --- 0.25 seconds ---

path_mcw00270.kgml: Cysteine and methionine metabolism
path_mcw00270.kgml: Initialization took 2.21 seconds
path_mcw00270.kgml:
path_mcw00270.kgml: Found a trail of span 3 without skipping any vertex
path_mcw00270.kgml: 197 -> 196 -> 204
path_mcw00270.kgml: R01777 -> R01776 -> {R01287, R02026}
path_mcw00270.kgml: mcw:A8L33_07745 -> mcw:A8L33_07745 -> {mcw:A8L33_07755, mcw:A8L33_10130, mcw:A8L33_14035}
path_mcw00270.kgml: 2.3.1.46 -> 2.3.1.31 -> 2.5.1.49
path_mcw00270.kgml:
path_mcw00270.kgml: Found a trail of span 2 without skipping any vertex
path_mcw00270.kgml: 124 -> 123
path_mcw00270.kgml: R00586 -> R00897
path_mcw00270.kgml: mcw:A8L33_08025 -> {mcw:A8L33_08030, mcw:A8L33_08035}
path_mcw00270.kgml: 2.3.1.30 -> {2.5.1.47, 2.5.1.65}
path_mcw00270.kgml:
path_mcw00270.kgml: Found a trail of span 2 containing skipped vertices
path_mcw00270.kgml: 197 -> [196] -> 204
path_mcw00270.kgml: R01777 -> [R01776] -> {R01287, R02026}
path_mcw00270.kgml: mcw:A8L33_07745 -> [mcw:A8L33_07745] -> {mcw:A8L33_07755, mcw:A8L33_10130, mcw:A8L33_14035}
path_mcw00270.kgml: 2.3.1.46 -> [2.3.1.31] -> 2.5.1.49
path_mcw00270.kgml:
path_mcw00270.kgml: --- 2.77 seconds ---

path_mcw00280.kgml: Valine, leucine and isoleucine degradation
path_mcw00280.kgml: Initialization took 1.66 seconds
path_mcw00280.kgml:
path_mcw00280.kgml: Found a trail of span 2 without skipping any vertex
path_mcw00280.kgml: 76 -> 72
path_mcw00280.kgml: R00410 -> R00238
path_mcw00280.kgml: {mcw:A8L33_11665, mcw:A8L33_11670} -> mcw:A8L33_11660
path_mcw00280.kgml: 2.8.3.5 -> 2.3.1.9
path_mcw00280.kgml:
path_mcw00280.kgml: --- 1.91 seconds ---

path_mcw00281.kgml: Geraniol degradation
path_mcw00281.kgml: Initialization took 0.16 seconds
path_mcw00281.kgml: (not found)
path_mcw00281.kgml: --- 0.26 seconds ---

path_mcw00290.kgml: Valine, leucine and isoleucine biosynthesis
path_mcw00290.kgml: Initialization took 0.47 seconds
path_mcw00290.kgml:
path_mcw00290.kgml: Found a trail of span 4 containing skipped vertices
path_mcw00290.kgml: 79 -> [44] -> 46 -> 44 -> [46] -> 41
path_mcw00290.kgml: R00226 -> [R05071] -> R04440 -> R05071 -> [R04440] -> R04441
path_mcw00290.kgml: {mcw:A8L33_05090, mcw:A8L33_11630, mcw:A8L33_11635} -> [mcw:A8L33_11625] -> mcw:A8L33_11625 -> mcw:A8L33_11625 -> [mcw:A8L33_11625] -> mcw:A8L33_11640
path_mcw00290.kgml: 2.2.1.6 -> [{1.1.1.86, 5.4.99.3}] -> 1.1.1.86 -> {1.1.1.86, 5.4.99.3} -> [1.1.1.86] -> 4.2.1.9
path_mcw00290.kgml:
path_mcw00290.kgml: Found a trail of span 4 without skipping any vertex
path_mcw00290.kgml: 47 -> 42 -> 34 -> 45
path_mcw00290.kgml: R08648 -> R05069 -> R05068 -> R05070
path_mcw00290.kgml: {mcw:A8L33_05090, mcw:A8L33_11630, mcw:A8L33_11635} -> mcw:A8L33_11625 -> mcw:A8L33_11625 -> mcw:A8L33_11640
path_mcw00290.kgml: 2.2.1.6 -> {1.1.1.86, 5.4.99.3} -> 1.1.1.86 -> 4.2.1.9
path_mcw00290.kgml:
path_mcw00290.kgml: Found a trail of span 2 without skipping any vertex
path_mcw00290.kgml: 78 -> 21
path_mcw00290.kgml: R03896 -> R03898
path_mcw00290.kgml: {mcw:A8L33_11520, mcw:A8L33_11525} -> {mcw:A8L33_11520, mcw:A8L33_11525}
path_mcw00290.kgml: 4.2.1.35 -> 4.2.1.35
path_mcw00290.kgml:
path_mcw00290.kgml: Found a trail of span 2 without skipping any vertex
path_mcw00290.kgml: 35 -> 37
path_mcw00290.kgml: R03968 -> R04001
path_mcw00290.kgml: {mcw:A8L33_11520, mcw:A8L33_11525} -> {mcw:A8L33_11520, mcw:A8L33_11525}
path_mcw00290.kgml: 4.2.1.33 -> 4.2.1.33
path_mcw00290.kgml:
path_mcw00290.kgml: --- 1.51 seconds ---

path_mcw00300.kgml: Lysine biosynthesis
path_mcw00300.kgml: Initialization took 0.76 seconds
path_mcw00300.kgml: (not found)
path_mcw00300.kgml: --- 0.85 seconds ---

path_mcw00310.kgml: Lysine degradation
path_mcw00310.kgml: Initialization took 0.51 seconds
path_mcw00310.kgml: (not found)
path_mcw00310.kgml: --- 0.61 seconds ---

path_mcw00311.kgml: Penicillin and cephalosporin biosynthesis
path_mcw00311.kgml: Initialization took 0.10 seconds
path_mcw00311.kgml: (not found)
path_mcw00311.kgml: --- 0.21 seconds ---

path_mcw00330.kgml: Arginine and proline metabolism
path_mcw00330.kgml: Initialization took 0.81 seconds
path_mcw00330.kgml:
path_mcw00330.kgml: Found a trail of span 2 without skipping any vertex
path_mcw00330.kgml: 216 -> 217
path_mcw00330.kgml: R00239 -> R03313
path_mcw00330.kgml: mcw:A8L33_10970 -> mcw:A8L33_10965
path_mcw00330.kgml: 2.7.2.11 -> 1.2.1.41
path_mcw00330.kgml:
path_mcw00330.kgml: --- 0.94 seconds ---

path_mcw00332.kgml: Carbapenem biosynthesis
path_mcw00332.kgml: Initialization took 0.05 seconds
path_mcw00332.kgml:
path_mcw00332.kgml: Found a trail of span 2 without skipping any vertex
path_mcw00332.kgml: 5 -> 8
path_mcw00332.kgml: R00239 -> R03313
path_mcw00332.kgml: mcw:A8L33_10970 -> mcw:A8L33_10965
path_mcw00332.kgml: 2.7.2.11 -> 1.2.1.41
path_mcw00332.kgml:
path_mcw00332.kgml: --- 0.24 seconds ---

path_mcw00340.kgml: Histidine metabolism
path_mcw00340.kgml: Initialization took 0.46 seconds
path_mcw00340.kgml:
path_mcw00340.kgml: Found a trail of span 3 containing skipped vertices
path_mcw00340.kgml: 65 -> [69] -> 63 -> 62
path_mcw00340.kgml: R04640 -> [R04558] -> R03457 -> R03243
path_mcw00340.kgml: mcw:A8L33_08600 -> [{mcw:A8L33_08595, mcw:A8L33_10185}] -> mcw:A8L33_08590 -> {mcw:A8L33_03070, mcw:A8L33_08585}
path_mcw00340.kgml: 5.3.1.16 -> [4.3.2.10] -> 4.2.1.19 -> 2.6.1.9
path_mcw00340.kgml: Skipped genes: mcw:A8L33_08595
path_mcw00340.kgml:
path_mcw00340.kgml: --- 1.38 seconds ---

path_mcw00350.kgml: Tyrosine metabolism
path_mcw00350.kgml: Initialization took 0.28 seconds
path_mcw00350.kgml:
path_mcw00350.kgml: Found a trail of span 2 without skipping any vertex
path_mcw00350.kgml: 106 -> 89
path_mcw00350.kgml: R04132 -> R01647
path_mcw00350.kgml: mcw:A8L33_07000 -> mcw:A8L33_06995
path_mcw00350.kgml: ? -> 4.1.2.52
path_mcw00350.kgml:
path_mcw00350.kgml: Found a trail of span 2 without skipping any vertex
path_mcw00350.kgml: 88 -> 89
path_mcw00350.kgml: R06897 -> R01647
path_mcw00350.kgml: mcw:A8L33_07000 -> mcw:A8L33_06995
path_mcw00350.kgml: ? -> 4.1.2.52
path_mcw00350.kgml:
path_mcw00350.kgml: --- 0.58 seconds ---

path_mcw00360.kgml: Phenylalanine metabolism
path_mcw00360.kgml: Initialization took 0.62 seconds
path_mcw00360.kgml: (not found)
path_mcw00360.kgml: --- 0.73 seconds ---

path_mcw00362.kgml: Benzoate degradation
path_mcw00362.kgml: Initialization took 0.81 seconds
path_mcw00362.kgml:
path_mcw00362.kgml: Found a trail of span 2 without skipping any vertex
path_mcw00362.kgml: 48 -> 60
path_mcw00362.kgml: R01631 -> R03307
path_mcw00362.kgml: {mcw:A8L33_01315, mcw:A8L33_01320} -> mcw:A8L33_01310
path_mcw00362.kgml: 1.13.11.3 -> 5.5.1.2
path_mcw00362.kgml:
path_mcw00362.kgml: --- 1.02 seconds ---

path_mcw00380.kgml: Tryptophan metabolism
path_mcw00380.kgml: Initialization took 0.81 seconds
path_mcw00380.kgml:
path_mcw00380.kgml: Found a trail of span 2 containing skipped vertices
path_mcw00380.kgml: 109 -> 104
path_mcw00380.kgml: R00678 -> R03936
path_mcw00380.kgml: mcw:A8L33_04760 -> mcw:A8L33_04745
path_mcw00380.kgml: {1.13.11.11, 1.13.11.52} -> 3.7.1.3
path_mcw00380.kgml: Skipped genes: mcw:A8L33_04750
path_mcw00380.kgml:
path_mcw00380.kgml: --- 1.01 seconds ---

path_mcw00400.kgml: Phenylalanine, tyrosine and tryptophan biosynthesis
path_mcw00400.kgml: Initialization took 0.80 seconds
path_mcw00400.kgml:
path_mcw00400.kgml: Found a trail of span 5 containing skipped vertices
path_mcw00400.kgml: 79 -> 77 -> 76 -> 75 -> [74] -> 50
path_mcw00400.kgml: R03083 -> R03084 -> R02413 -> R02412 -> [R03460] -> R01714
path_mcw00400.kgml: mcw:A8L33_10040 -> mcw:A8L33_10045 -> mcw:A8L33_10025 -> mcw:A8L33_10035 -> [mcw:A8L33_07695] -> mcw:A8L33_10030
path_mcw00400.kgml: 4.2.3.4 -> 4.2.1.10 -> {1.1.1.25, 1.1.1.282} -> 2.7.1.71 -> [2.5.1.19] -> 4.2.3.5
path_mcw00400.kgml:
path_mcw00400.kgml: Found a trail of span 4 containing skipped vertices
path_mcw00400.kgml: 52 -> 51 -> 54 -> [52] -> 53
path_mcw00400.kgml: R02340 -> R02722 -> R03508 -> [R02340] -> R00674
path_mcw00400.kgml: mcw:A8L33_10215 -> {mcw:A8L33_10210, mcw:A8L33_10215} -> mcw:A8L33_10205 -> [mcw:A8L33_10215] -> mcw:A8L33_10210
path_mcw00400.kgml: {4.1.2.8, 4.2.1.20} -> 4.2.1.20 -> 4.1.1.48 -> [{4.1.2.8, 4.2.1.20}] -> {4.2.1.122, 4.2.1.20}
path_mcw00400.kgml:
path_mcw00400.kgml: --- 17.54 seconds ---

path_mcw00401.kgml: Novobiocin biosynthesis
path_mcw00401.kgml: Initialization took 0.15 seconds
path_mcw00401.kgml: (not found)
path_mcw00401.kgml: --- 0.25 seconds ---

path_mcw00410.kgml: beta-Alanine metabolism
path_mcw00410.kgml: Initialization took 0.30 seconds
path_mcw00410.kgml:
path_mcw00410.kgml: Found a trail of span 2 without skipping any vertex
path_mcw00410.kgml: 63 -> 62
path_mcw00410.kgml: R02269 -> R00905
path_mcw00410.kgml: mcw:A8L33_05650 -> mcw:A8L33_05655
path_mcw00410.kgml: 3.5.2.2 -> 3.5.1.6
path_mcw00410.kgml:
path_mcw00410.kgml: Found a trail of span 2 without skipping any vertex
path_mcw00410.kgml: 48 -> 45
path_mcw00410.kgml: R00908 -> {R00705, R00706}
path_mcw00410.kgml: mcw:A8L33_05420 -> mcw:A8L33_05425
path_mcw00410.kgml: {2.6.1.19, 2.6.1.55} -> {1.2.1.18, 1.2.1.27, 1.2.1.18}
path_mcw00410.kgml:
path_mcw00410.kgml: --- 0.65 seconds ---

path_mcw00430.kgml: Taurine and hypotaurine metabolism
path_mcw00430.kgml: Initialization took 0.20 seconds
path_mcw00430.kgml:
path_mcw00430.kgml: Found a trail of span 2 without skipping any vertex
path_mcw00430.kgml: 36 -> 58
path_mcw00430.kgml: R00230 -> R00315
path_mcw00430.kgml: mcw:A8L33_13895 -> mcw:A8L33_13890
path_mcw00430.kgml: 2.3.1.8 -> {2.7.2.1, 2.7.2.15}
path_mcw00430.kgml:
path_mcw00430.kgml: --- 0.42 seconds ---

path_mcw00440.kgml: Phosphonate and phosphinate metabolism
path_mcw00440.kgml: Initialization took 0.12 seconds
path_mcw00440.kgml: (not found)
path_mcw00440.kgml: --- 0.23 seconds ---

path_mcw00450.kgml: Selenocompound metabolism
path_mcw00450.kgml: Initialization took 0.25 seconds
path_mcw00450.kgml: (not found)
path_mcw00450.kgml: --- 0.36 seconds ---

path_mcw00460.kgml: Cyanoamino acid metabolism
path_mcw00460.kgml: Initialization took 0.41 seconds
path_mcw00460.kgml: (not found)
path_mcw00460.kgml: --- 0.52 seconds ---

path_mcw00471.kgml: D-Glutamine and D-glutamate metabolism
path_mcw00471.kgml: Initialization took 0.20 seconds
path_mcw00471.kgml: (not found)
path_mcw00471.kgml: --- 0.30 seconds ---

path_mcw00473.kgml: D-Alanine metabolism
path_mcw00473.kgml: Initialization took 0.15 seconds
path_mcw00473.kgml: (not found)
path_mcw00473.kgml: --- 0.25 seconds ---

path_mcw00480.kgml: Glutathione metabolism
path_mcw00480.kgml: Initialization took 0.51 seconds
path_mcw00480.kgml: (not found)
path_mcw00480.kgml: --- 0.66 seconds ---

path_mcw00500.kgml: Starch and sucrose metabolism
path_mcw00500.kgml: Initialization took 4.88 seconds
path_mcw00500.kgml:
path_mcw00500.kgml: Found a trail of span 3 without skipping any vertex
path_mcw00500.kgml: 203 -> 206 -> 205
path_mcw00500.kgml: R11261 -> R01824 -> R11256
path_mcw00500.kgml: mcw:A8L33_01435 -> mcw:A8L33_01430 -> mcw:A8L33_01425
path_mcw00500.kgml: 3.2.1.68 -> 5.4.99.15 -> 3.2.1.141
path_mcw00500.kgml:
path_mcw00500.kgml: Found a trail of span 3 containing skipped vertices
path_mcw00500.kgml: 133 -> [246] -> 194 -> 120
path_mcw00500.kgml: R02111 -> [R11530] -> R09994 -> R02110
path_mcw00500.kgml: {mcw:A8L33_09015, mcw:A8L33_11255} -> [mcw:A8L33_09620] -> mcw:A8L33_11260 -> mcw:A8L33_11265
path_mcw00500.kgml: 2.4.1.1 -> [2.4.1.342] -> 2.4.99.16 -> 2.4.1.18
path_mcw00500.kgml:
path_mcw00500.kgml: Found a trail of span 2 containing skipped vertices
path_mcw00500.kgml: 203 -> [206] -> 205
path_mcw00500.kgml: R11261 -> [R01824] -> R11256
path_mcw00500.kgml: mcw:A8L33_01435 -> [mcw:A8L33_01430] -> mcw:A8L33_01425
path_mcw00500.kgml: 3.2.1.68 -> [5.4.99.15] -> 3.2.1.141
path_mcw00500.kgml: Skipped genes: mcw:A8L33_01430
path_mcw00500.kgml:
path_mcw00500.kgml: Found a trail of span 2 without skipping any vertex
path_mcw00500.kgml: 111 -> 121
path_mcw00500.kgml: R02737 -> R02778
path_mcw00500.kgml: mcw:A8L33_11650 -> mcw:A8L33_11645
path_mcw00500.kgml: 2.4.1.15 -> 3.1.3.12
path_mcw00500.kgml:
path_mcw00500.kgml: --- 5.80 seconds ---

path_mcw00511.kgml: Other glycan degradation
path_mcw00511.kgml: Initialization took 0.10 seconds
path_mcw00511.kgml: (not found)
path_mcw00511.kgml: --- 0.25 seconds ---

path_mcw00514.kgml: Other types of O-glycan biosynthesis
path_mcw00514.kgml: Initialization took 0.10 seconds
path_mcw00514.kgml: (not found)
path_mcw00514.kgml: --- 0.21 seconds ---

path_mcw00515.kgml: Mannose type O-glycan biosynthesis
path_mcw00515.kgml: Initialization took 0.06 seconds
path_mcw00515.kgml: (not found)
path_mcw00515.kgml: --- 0.11 seconds ---

path_mcw00520.kgml: Amino sugar and nucleotide sugar metabolism
path_mcw00520.kgml: Initialization took 3.07 seconds
path_mcw00520.kgml:
path_mcw00520.kgml: Found a trail of span 2 without skipping any vertex
path_mcw00520.kgml: 200 -> 184
path_mcw00520.kgml: R01092 -> R00955
path_mcw00520.kgml: mcw:A8L33_01755 -> mcw:A8L33_01750
path_mcw00520.kgml: 2.7.1.6 -> 2.7.7.12
path_mcw00520.kgml:
path_mcw00520.kgml: Found a trail of span 2 containing skipped vertices
path_mcw00520.kgml: 28 -> 24
path_mcw00520.kgml: R00768 -> R02060
path_mcw00520.kgml: mcw:A8L33_06500 -> mcw:A8L33_06465
path_mcw00520.kgml: 2.6.1.16 -> 5.4.2.10
path_mcw00520.kgml: Skipped genes: mcw:A8L33_06495
path_mcw00520.kgml:
path_mcw00520.kgml: --- 3.47 seconds ---

path_mcw00521.kgml: Streptomycin biosynthesis
path_mcw00521.kgml: Initialization took 0.31 seconds
path_mcw00521.kgml:
path_mcw00521.kgml: Found a trail of span 4 without skipping any vertex
path_mcw00521.kgml: 44 -> 43 -> 42 -> 24
path_mcw00521.kgml: R02328 -> R06513 -> R06514 -> R02777
path_mcw00521.kgml: mcw:A8L33_07420 -> mcw:A8L33_07415 -> mcw:A8L33_07410 -> mcw:A8L33_07410
path_mcw00521.kgml: 2.7.7.24 -> 4.2.1.46 -> 5.1.3.13 -> 1.1.1.133
path_mcw00521.kgml:
path_mcw00521.kgml: Found a trail of span 3 containing skipped vertices
path_mcw00521.kgml: 44 -> 43 -> [42] -> 24
path_mcw00521.kgml: R02328 -> R06513 -> [R06514] -> R02777
path_mcw00521.kgml: mcw:A8L33_07420 -> mcw:A8L33_07415 -> [mcw:A8L33_07410] -> mcw:A8L33_07410
path_mcw00521.kgml: 2.7.7.24 -> 4.2.1.46 -> [5.1.3.13] -> 1.1.1.133
path_mcw00521.kgml:
path_mcw00521.kgml: Found a trail of span 3 containing skipped vertices
path_mcw00521.kgml: 44 -> [43] -> 42 -> 24
path_mcw00521.kgml: R02328 -> [R06513] -> R06514 -> R02777
path_mcw00521.kgml: mcw:A8L33_07420 -> [mcw:A8L33_07415] -> mcw:A8L33_07410 -> mcw:A8L33_07410
path_mcw00521.kgml: 2.7.7.24 -> [4.2.1.46] -> 5.1.3.13 -> 1.1.1.133
path_mcw00521.kgml: Skipped genes: mcw:A8L33_07415
path_mcw00521.kgml:
path_mcw00521.kgml: --- 0.79 seconds ---

path_mcw00523.kgml: Polyketide sugar unit biosynthesis
path_mcw00523.kgml: Initialization took 0.10 seconds
path_mcw00523.kgml:
path_mcw00523.kgml: Found a trail of span 4 without skipping any vertex
path_mcw00523.kgml: 27 -> 26 -> 63 -> 28
path_mcw00523.kgml: R02328 -> R06513 -> R06514 -> R02777
path_mcw00523.kgml: mcw:A8L33_07420 -> mcw:A8L33_07415 -> mcw:A8L33_07410 -> mcw:A8L33_07410
path_mcw00523.kgml: 2.7.7.24 -> 4.2.1.46 -> 5.1.3.13 -> 1.1.1.133
path_mcw00523.kgml:
path_mcw00523.kgml: Found a trail of span 3 containing skipped vertices
path_mcw00523.kgml: 27 -> 26 -> [63] -> 28
path_mcw00523.kgml: R02328 -> R06513 -> [R06514] -> R02777
path_mcw00523.kgml: mcw:A8L33_07420 -> mcw:A8L33_07415 -> [mcw:A8L33_07410] -> mcw:A8L33_07410
path_mcw00523.kgml: 2.7.7.24 -> 4.2.1.46 -> [5.1.3.13] -> 1.1.1.133
path_mcw00523.kgml:
path_mcw00523.kgml: Found a trail of span 3 containing skipped vertices
path_mcw00523.kgml: 27 -> [26] -> 63 -> 28
path_mcw00523.kgml: R02328 -> [R06513] -> R06514 -> R02777
path_mcw00523.kgml: mcw:A8L33_07420 -> [mcw:A8L33_07415] -> mcw:A8L33_07410 -> mcw:A8L33_07410
path_mcw00523.kgml: 2.7.7.24 -> [4.2.1.46] -> 5.1.3.13 -> 1.1.1.133
path_mcw00523.kgml: Skipped genes: mcw:A8L33_07415
path_mcw00523.kgml:
path_mcw00523.kgml: --- 0.53 seconds ---

path_mcw00525.kgml: Acarbose and validamycin biosynthesis
path_mcw00525.kgml: Initialization took 0.11 seconds
path_mcw00525.kgml:
path_mcw00525.kgml: Found a trail of span 2 without skipping any vertex
path_mcw00525.kgml: 58 -> 59
path_mcw00525.kgml: R02328 -> R06513
path_mcw00525.kgml: mcw:A8L33_07420 -> mcw:A8L33_07415
path_mcw00525.kgml: 2.7.7.24 -> 4.2.1.46
path_mcw00525.kgml:
path_mcw00525.kgml: --- 0.39 seconds ---

path_mcw00550.kgml: Peptidoglycan biosynthesis
path_mcw00550.kgml: Initialization took 1.22 seconds
path_mcw00550.kgml:
path_mcw00550.kgml: Found a trail of span 5 containing skipped vertices
path_mcw00550.kgml: 33 -> 32 -> [34] -> 23 -> 35 -> 36
path_mcw00550.kgml: R03193 -> R02783 -> [R02788] -> R04617 -> R05630 -> R05032
path_mcw00550.kgml: mcw:A8L33_09185 -> mcw:A8L33_09155 -> [mcw:A8L33_08170] -> mcw:A8L33_09145 -> mcw:A8L33_09150 -> mcw:A8L33_09165
path_mcw00550.kgml: 6.3.2.8 -> 6.3.2.9 -> [6.3.2.13] -> 6.3.2.10 -> 2.7.8.13 -> 2.4.1.227
path_mcw00550.kgml: Skipped genes: mcw:A8L33_09160
path_mcw00550.kgml:
path_mcw00550.kgml: Found a trail of span 4 containing skipped vertices
path_mcw00550.kgml: 33 -> 32 -> [34] -> 23 -> [35] -> 36
path_mcw00550.kgml: R03193 -> R02783 -> [R02788] -> R04617 -> [R05630] -> R05032
path_mcw00550.kgml: mcw:A8L33_09185 -> mcw:A8L33_09155 -> [mcw:A8L33_08170] -> mcw:A8L33_09145 -> [mcw:A8L33_09150] -> mcw:A8L33_09165
path_mcw00550.kgml: 6.3.2.8 -> 6.3.2.9 -> [6.3.2.13] -> 6.3.2.10 -> [2.7.8.13] -> 2.4.1.227
path_mcw00550.kgml: Skipped genes: mcw:A8L33_09150, mcw:A8L33_09160
path_mcw00550.kgml:
path_mcw00550.kgml: Found a trail of span 2 without skipping any vertex
path_mcw00550.kgml: 29 -> 28
path_mcw00550.kgml: R04573 -> R05629
path_mcw00550.kgml: mcw:A8L33_09145 -> mcw:A8L33_09150
path_mcw00550.kgml: 6.3.2.10 -> 2.7.8.13
path_mcw00550.kgml:
path_mcw00550.kgml: --- 1.83 seconds ---

path_mcw00561.kgml: Glycerolipid metabolism
path_mcw00561.kgml: Initialization took 0.30 seconds
path_mcw00561.kgml: (not found)
path_mcw00561.kgml: --- 0.45 seconds ---

path_mcw00562.kgml: Inositol phosphate metabolism
path_mcw00562.kgml: Initialization took 0.11 seconds
path_mcw00562.kgml: (not found)
path_mcw00562.kgml: --- 0.21 seconds ---

path_mcw00564.kgml: Glycerophospholipid metabolism
path_mcw00564.kgml: Initialization took 0.40 seconds
path_mcw00564.kgml: (not found)
path_mcw00564.kgml: --- 0.47 seconds ---

path_mcw00590.kgml: Arachidonic acid metabolism
path_mcw00590.kgml: Initialization took 0.09 seconds
path_mcw00590.kgml: (not found)
path_mcw00590.kgml: --- 0.19 seconds ---

path_mcw00592.kgml: alpha-Linolenic acid metabolism
path_mcw00592.kgml: Initialization took 0.14 seconds
path_mcw00592.kgml: (not found)
path_mcw00592.kgml: --- 0.22 seconds ---

path_mcw00600.kgml: Sphingolipid metabolism
path_mcw00600.kgml: Initialization took 0.12 seconds
path_mcw00600.kgml: (not found)
path_mcw00600.kgml: --- 0.22 seconds ---

path_mcw00620.kgml: Pyruvate metabolism
path_mcw00620.kgml: Initialization took 3.83 seconds
path_mcw00620.kgml:
path_mcw00620.kgml: Found a trail of span 4 containing skipped vertices
path_mcw00620.kgml: 123 -> 55 -> 124 -> 116
path_mcw00620.kgml: R00014 -> R03270 -> R02569 -> R00742
path_mcw00620.kgml: {mcw:A8L33_03060, mcw:A8L33_03065, mcw:A8L33_09660, mcw:A8L33_09665, mcw:A8L33_10645} -> {mcw:A8L33_03060, mcw:A8L33_03065, mcw:A8L33_09660, mcw:A8L33_09665, mcw:A8L33_10645} -> {mcw:A8L33_03055, mcw:A8L33_09670} -> {mcw:A8L33_07300, mcw:A8L33_09685}
path_mcw00620.kgml: {1.2.4.1, 2.2.1.6, 4.1.1.1} -> 1.2.4.1 -> 2.3.1.12 -> 6.4.1.2
path_mcw00620.kgml: Skipped genes: mcw:A8L33_09680
path_mcw00620.kgml:
path_mcw00620.kgml: Found a trail of span 2 without skipping any vertex
path_mcw00620.kgml: 97 -> 129
path_mcw00620.kgml: R00230 -> R00315
path_mcw00620.kgml: mcw:A8L33_13895 -> mcw:A8L33_13890
path_mcw00620.kgml: 2.3.1.8 -> {2.7.2.1, 2.7.2.15}
path_mcw00620.kgml:
path_mcw00620.kgml: --- 4.94 seconds ---

path_mcw00625.kgml: Chloroalkane and chloroalkene degradation
path_mcw00625.kgml: Initialization took 0.11 seconds
path_mcw00625.kgml: (not found)
path_mcw00625.kgml: --- 0.26 seconds ---

path_mcw00626.kgml: Naphthalene degradation
path_mcw00626.kgml: Initialization took 0.15 seconds
path_mcw00626.kgml: (not found)
path_mcw00626.kgml: --- 0.26 seconds ---

path_mcw00627.kgml: Aminobenzoate degradation
path_mcw00627.kgml: Initialization took 0.29 seconds
path_mcw00627.kgml: (not found)
path_mcw00627.kgml: --- 0.45 seconds ---

path_mcw00630.kgml: Glyoxylate and dicarboxylate metabolism
path_mcw00630.kgml: Initialization took 3.67 seconds
path_mcw00630.kgml:
path_mcw00630.kgml: Found a trail of span 2 without skipping any vertex
path_mcw00630.kgml: 83 -> 116
path_mcw00630.kgml: R00479 -> R00472
path_mcw00630.kgml: mcw:A8L33_00240 -> mcw:A8L33_00235
path_mcw00630.kgml: 4.1.3.1 -> 2.3.3.9
path_mcw00630.kgml:
path_mcw00630.kgml: --- 3.92 seconds ---

path_mcw00640.kgml: Propanoate metabolism
path_mcw00640.kgml: Initialization took 2.13 seconds
path_mcw00640.kgml:
path_mcw00640.kgml: Found a trail of span 2 without skipping any vertex
path_mcw00640.kgml: 52 -> 68
path_mcw00640.kgml: R00921 -> R01353
path_mcw00640.kgml: mcw:A8L33_13895 -> mcw:A8L33_13890
path_mcw00640.kgml: {2.3.1.222, 2.3.1.8} -> {2.7.2.1, 2.7.2.15}
path_mcw00640.kgml:
path_mcw00640.kgml: --- 2.40 seconds ---

path_mcw00643.kgml: Styrene degradation
path_mcw00643.kgml: Initialization took 0.10 seconds
path_mcw00643.kgml: (not found)
path_mcw00643.kgml: --- 0.17 seconds ---

path_mcw00650.kgml: Butanoate metabolism
path_mcw00650.kgml: Initialization took 1.41 seconds
path_mcw00650.kgml:
path_mcw00650.kgml: Found a trail of span 2 without skipping any vertex
path_mcw00650.kgml: 53 -> 57
path_mcw00650.kgml: R00410 -> R00238
path_mcw00650.kgml: {mcw:A8L33_11665, mcw:A8L33_11670} -> mcw:A8L33_11660
path_mcw00650.kgml: 2.8.3.5 -> 2.3.1.9
path_mcw00650.kgml:
path_mcw00650.kgml: --- 1.67 seconds ---

path_mcw00660.kgml: C5-Branched dibasic acid metabolism
path_mcw00660.kgml: Initialization took 0.38 seconds
path_mcw00660.kgml:
path_mcw00660.kgml: Found a trail of span 2 without skipping any vertex
path_mcw00660.kgml: 31 -> 96
path_mcw00660.kgml: R03896 -> R03898
path_mcw00660.kgml: {mcw:A8L33_11520, mcw:A8L33_11525} -> {mcw:A8L33_11520, mcw:A8L33_11525}
path_mcw00660.kgml: 4.2.1.35 -> 4.2.1.35
path_mcw00660.kgml:
path_mcw00660.kgml: --- 0.58 seconds ---

path_mcw00670.kgml: One carbon pool by folate
path_mcw00670.kgml: Initialization took 0.46 seconds
path_mcw00670.kgml:
path_mcw00670.kgml: Found a trail of span 4 containing skipped vertices
path_mcw00670.kgml: 68 -> [61] -> 52 -> 23 -> 24
path_mcw00670.kgml: {R00937, R00940} -> [R00945] -> R02101 -> {R00936, R00939} -> {R02235, R02236}
path_mcw00670.kgml: mcw:A8L33_08475 -> [mcw:A8L33_06950] -> mcw:A8L33_08470 -> mcw:A8L33_08475 -> mcw:A8L33_08475
path_mcw00670.kgml: {1.5.1.3, 1.5.1.3} -> [2.1.2.1] -> 2.1.1.45 -> {1.5.1.3, 1.5.1.3} -> {1.5.1.3, 1.5.1.3}
path_mcw00670.kgml:
path_mcw00670.kgml: Found a trail of span 3 containing skipped vertices
path_mcw00670.kgml: 29 -> 28 -> [20] -> 61
path_mcw00670.kgml: R01220 -> R01655 -> [R04326] -> R00945
path_mcw00670.kgml: mcw:A8L33_06955 -> mcw:A8L33_06955 -> [mcw:A8L33_06885] -> mcw:A8L33_06950
path_mcw00670.kgml: 1.5.1.5 -> 3.5.4.9 -> [2.1.2.2] -> 2.1.2.1
path_mcw00670.kgml:
path_mcw00670.kgml: Found a trail of span 3 containing skipped vertices
path_mcw00670.kgml: 50 -> 51 -> [28] -> 20
path_mcw00670.kgml: R04325 -> R04560 -> [R01655] -> R04326
path_mcw00670.kgml: mcw:A8L33_06885 -> mcw:A8L33_06890 -> [mcw:A8L33_06955] -> mcw:A8L33_06885
path_mcw00670.kgml: 2.1.2.2 -> 2.1.2.3 -> [3.5.4.9] -> 2.1.2.2
path_mcw00670.kgml:
path_mcw00670.kgml: --- 20.06 seconds ---

path_mcw00680.kgml: Methane metabolism
path_mcw00680.kgml: Initialization took 2.47 seconds
path_mcw00680.kgml:
path_mcw00680.kgml: Found a trail of span 2 without skipping any vertex
path_mcw00680.kgml: 203 -> 204
path_mcw00680.kgml: R00315 -> R00230
path_mcw00680.kgml: mcw:A8L33_13890 -> mcw:A8L33_13895
path_mcw00680.kgml: {2.7.2.1, 2.7.2.15} -> 2.3.1.8
path_mcw00680.kgml:
path_mcw00680.kgml: --- 2.77 seconds ---

path_mcw00730.kgml: Thiamine metabolism
path_mcw00730.kgml: Initialization took 0.35 seconds
path_mcw00730.kgml:
path_mcw00730.kgml: Found a trail of span 3 without skipping any vertex
path_mcw00730.kgml: 76 -> 75 -> 93
path_mcw00730.kgml: R03471 -> R04509 -> R03223
path_mcw00730.kgml: mcw:A8L33_06425 -> mcw:A8L33_06425 -> mcw:A8L33_06420
path_mcw00730.kgml: 2.7.1.49 -> 2.7.4.7 -> 2.5.1.3
path_mcw00730.kgml:
path_mcw00730.kgml: Found a trail of span 3 without skipping any vertex
path_mcw00730.kgml: 76 -> 75 -> 97
path_mcw00730.kgml: R03471 -> R04509 -> R10712
path_mcw00730.kgml: mcw:A8L33_06425 -> mcw:A8L33_06425 -> mcw:A8L33_06420
path_mcw00730.kgml: 2.7.1.49 -> 2.7.4.7 -> 2.5.1.3
path_mcw00730.kgml:
path_mcw00730.kgml: Found a trail of span 2 without skipping any vertex
path_mcw00730.kgml: 74 -> 93
path_mcw00730.kgml: R04448 -> R03223
path_mcw00730.kgml: mcw:A8L33_06415 -> mcw:A8L33_06420
path_mcw00730.kgml: 2.7.1.50 -> 2.5.1.3
path_mcw00730.kgml:
path_mcw00730.kgml: Found a trail of span 2 containing skipped vertices
path_mcw00730.kgml: 76 -> [75] -> 97
path_mcw00730.kgml: R03471 -> [R04509] -> R10712
path_mcw00730.kgml: mcw:A8L33_06425 -> [mcw:A8L33_06425] -> mcw:A8L33_06420
path_mcw00730.kgml: 2.7.1.49 -> [2.7.4.7] -> 2.5.1.3
path_mcw00730.kgml:
path_mcw00730.kgml: Found a trail of span 2 containing skipped vertices
path_mcw00730.kgml: 76 -> [75] -> 93
path_mcw00730.kgml: R03471 -> [R04509] -> R03223
path_mcw00730.kgml: mcw:A8L33_06425 -> [mcw:A8L33_06425] -> mcw:A8L33_06420
path_mcw00730.kgml: 2.7.1.49 -> [2.7.4.7] -> 2.5.1.3
path_mcw00730.kgml:
path_mcw00730.kgml: --- 1.03 seconds ---

path_mcw00740.kgml: Riboflavin metabolism
path_mcw00740.kgml: Initialization took 0.30 seconds
path_mcw00740.kgml:
path_mcw00740.kgml: Found a trail of span 3 containing skipped vertices
path_mcw00740.kgml: 32 -> [41] -> 42 -> 41
path_mcw00740.kgml: R07281 -> [R04457] -> R00066 -> R04457
path_mcw00740.kgml: mcw:A8L33_07110 -> [mcw:A8L33_07105] -> mcw:A8L33_07115 -> mcw:A8L33_07105
path_mcw00740.kgml: 4.1.99.12 -> [2.5.1.78] -> 2.5.1.9 -> 2.5.1.78
path_mcw00740.kgml:
path_mcw00740.kgml: Found a trail of span 3 containing skipped vertices
path_mcw00740.kgml: 38 -> 39 -> 40
path_mcw00740.kgml: R00425 -> R03459 -> R03458
path_mcw00740.kgml: {mcw:A8L33_01360, mcw:A8L33_07110} -> mcw:A8L33_07120 -> mcw:A8L33_07120
path_mcw00740.kgml: 3.5.4.25 -> 3.5.4.26 -> 1.1.1.193
path_mcw00740.kgml: Skipped genes: mcw:A8L33_07115
path_mcw00740.kgml:
path_mcw00740.kgml: Found a trail of span 2 containing skipped vertices
path_mcw00740.kgml: 38 -> [39] -> 40
path_mcw00740.kgml: R00425 -> [R03459] -> R03458
path_mcw00740.kgml: {mcw:A8L33_01360, mcw:A8L33_07110} -> [mcw:A8L33_07120] -> mcw:A8L33_07120
path_mcw00740.kgml: 3.5.4.25 -> [3.5.4.26] -> 1.1.1.193
path_mcw00740.kgml: Skipped genes: mcw:A8L33_07115
path_mcw00740.kgml:
path_mcw00740.kgml: --- 0.77 seconds ---

path_mcw00750.kgml: Vitamin B6 metabolism
path_mcw00750.kgml: Initialization took 0.19 seconds
path_mcw00750.kgml: (not found)
path_mcw00750.kgml: --- 0.29 seconds ---

path_mcw00760.kgml: Nicotinate and nicotinamide metabolism
path_mcw00760.kgml: Initialization took 1.11 seconds
path_mcw00760.kgml:
path_mcw00760.kgml: Found a trail of span 3 without skipping any vertex
path_mcw00760.kgml: 71 -> 72 -> 73
path_mcw00760.kgml: R00481 -> R04292 -> R03348
path_mcw00760.kgml: mcw:A8L33_12240 -> mcw:A8L33_12235 -> mcw:A8L33_12245
path_mcw00760.kgml: 1.4.3.16 -> 2.5.1.72 -> 2.4.2.19
path_mcw00760.kgml:
path_mcw00760.kgml: Found a trail of span 2 containing skipped vertices
path_mcw00760.kgml: 71 -> [72] -> 73
path_mcw00760.kgml: R00481 -> [R04292] -> R03348
path_mcw00760.kgml: mcw:A8L33_12240 -> [mcw:A8L33_12235] -> mcw:A8L33_12245
path_mcw00760.kgml: 1.4.3.16 -> [2.5.1.72] -> 2.4.2.19
path_mcw00760.kgml:
path_mcw00760.kgml: --- 1.57 seconds ---

path_mcw00770.kgml: Pantothenate and CoA biosynthesis
path_mcw00770.kgml: Initialization took 0.97 seconds
path_mcw00770.kgml:
path_mcw00770.kgml: Found a trail of span 3 without skipping any vertex
path_mcw00770.kgml: 82 -> 81 -> 80
path_mcw00770.kgml: R00006 -> R03051 -> R01209
path_mcw00770.kgml: {mcw:A8L33_05090, mcw:A8L33_11630, mcw:A8L33_11635} -> mcw:A8L33_11625 -> mcw:A8L33_11640
path_mcw00770.kgml: 2.2.1.6 -> 1.1.1.86 -> 4.2.1.9
path_mcw00770.kgml:
path_mcw00770.kgml: Found a trail of span 2 containing skipped vertices
path_mcw00770.kgml: 82 -> [81] -> 80
path_mcw00770.kgml: R00006 -> [R03051] -> R01209
path_mcw00770.kgml: {mcw:A8L33_05090, mcw:A8L33_11630, mcw:A8L33_11635} -> [mcw:A8L33_11625] -> mcw:A8L33_11640
path_mcw00770.kgml: 2.2.1.6 -> [1.1.1.86] -> 4.2.1.9
path_mcw00770.kgml:
path_mcw00770.kgml: Found a trail of span 2 without skipping any vertex
path_mcw00770.kgml: 73 -> 72
path_mcw00770.kgml: R02269 -> R00905
path_mcw00770.kgml: mcw:A8L33_05650 -> mcw:A8L33_05655
path_mcw00770.kgml: 3.5.2.2 -> 3.5.1.6
path_mcw00770.kgml:
path_mcw00770.kgml: --- 1.35 seconds ---

path_mcw00780.kgml: Biotin metabolism
path_mcw00780.kgml: Initialization took 0.15 seconds
path_mcw00780.kgml: (not found)
path_mcw00780.kgml: --- 0.26 seconds ---

path_mcw00785.kgml: Lipoic acid metabolism
path_mcw00785.kgml: Initialization took 0.15 seconds
path_mcw00785.kgml:
path_mcw00785.kgml: Found a trail of span 2 without skipping any vertex
path_mcw00785.kgml: 5 -> 6
path_mcw00785.kgml: R07768 -> R07769
path_mcw00785.kgml: mcw:A8L33_11425 -> mcw:A8L33_11420
path_mcw00785.kgml: 2.8.1.8 -> 2.3.1.181
path_mcw00785.kgml:
path_mcw00785.kgml: Found a trail of span 2 without skipping any vertex
path_mcw00785.kgml: 11 -> 10
path_mcw00785.kgml: R07766 -> R07767
path_mcw00785.kgml: mcw:A8L33_11420 -> mcw:A8L33_11425
path_mcw00785.kgml: 2.3.1.181 -> 2.8.1.8
path_mcw00785.kgml:
path_mcw00785.kgml: --- 0.45 seconds ---

path_mcw00790.kgml: Folate biosynthesis
path_mcw00790.kgml: Initialization took 0.81 seconds
path_mcw00790.kgml:
path_mcw00790.kgml: Found a trail of span 4 without skipping any vertex
path_mcw00790.kgml: 171 -> 75 -> 74 -> 72
path_mcw00790.kgml: R11073 -> R03504 -> R03503 -> R03067
path_mcw00790.kgml: mcw:A8L33_04855 -> mcw:A8L33_04855 -> mcw:A8L33_04860 -> mcw:A8L33_04850
path_mcw00790.kgml: 5.1.99.8 -> 4.1.2.25 -> 2.7.6.3 -> 2.5.1.15
path_mcw00790.kgml:
path_mcw00790.kgml: Found a trail of span 3 containing skipped vertices
path_mcw00790.kgml: 171 -> 75 -> [74] -> 72
path_mcw00790.kgml: R11073 -> R03504 -> [R03503] -> R03067
path_mcw00790.kgml: mcw:A8L33_04855 -> mcw:A8L33_04855 -> [mcw:A8L33_04860] -> mcw:A8L33_04850
path_mcw00790.kgml: 5.1.99.8 -> 4.1.2.25 -> [2.7.6.3] -> 2.5.1.15
path_mcw00790.kgml:
path_mcw00790.kgml: Found a trail of span 3 without skipping any vertex
path_mcw00790.kgml: 171 -> 75 -> 73
path_mcw00790.kgml: R11073 -> R03504 -> R03066
path_mcw00790.kgml: mcw:A8L33_04855 -> mcw:A8L33_04855 -> mcw:A8L33_04850
path_mcw00790.kgml: 5.1.99.8 -> 4.1.2.25 -> 2.5.1.15
path_mcw00790.kgml:
path_mcw00790.kgml: Found a trail of span 3 containing skipped vertices
path_mcw00790.kgml: 171 -> [75] -> 74 -> 72
path_mcw00790.kgml: R11073 -> [R03504] -> R03503 -> R03067
path_mcw00790.kgml: mcw:A8L33_04855 -> [mcw:A8L33_04855] -> mcw:A8L33_04860 -> mcw:A8L33_04850
path_mcw00790.kgml: 5.1.99.8 -> [4.1.2.25] -> 2.7.6.3 -> 2.5.1.15
path_mcw00790.kgml:
path_mcw00790.kgml: Found a trail of span 2 containing skipped vertices
path_mcw00790.kgml: 171 -> [75] -> 73
path_mcw00790.kgml: R11073 -> [R03504] -> R03066
path_mcw00790.kgml: mcw:A8L33_04855 -> [mcw:A8L33_04855] -> mcw:A8L33_04850
path_mcw00790.kgml: 5.1.99.8 -> [4.1.2.25] -> 2.5.1.15
path_mcw00790.kgml:
path_mcw00790.kgml: --- 1.66 seconds ---

path_mcw00860.kgml: Porphyrin and chlorophyll metabolism
path_mcw00860.kgml: Initialization took 0.66 seconds
path_mcw00860.kgml:
path_mcw00860.kgml: Found a trail of span 5 containing skipped vertices
path_mcw00860.kgml: 276 -> 274 -> 273 -> [270] -> 269 -> 408
path_mcw00860.kgml: R02272 -> R00036 -> R00084 -> [R03165] -> R03197 -> R04178
path_mcw00860.kgml: mcw:A8L33_13070 -> mcw:A8L33_13065 -> mcw:A8L33_13060 -> [mcw:A8L33_02360] -> mcw:A8L33_13045 -> {mcw:A8L33_02380, mcw:A8L33_13050}
path_mcw00860.kgml: 5.4.3.8 -> 4.2.1.24 -> 2.5.1.61 -> [4.2.1.75] -> 4.1.1.37 -> 1.3.3.15
path_mcw00860.kgml: Skipped genes: mcw:A8L33_13055
path_mcw00860.kgml:
path_mcw00860.kgml: Found a trail of span 4 containing skipped vertices
path_mcw00860.kgml: 276 -> [274] -> 273 -> [270] -> 269 -> 408
path_mcw00860.kgml: R02272 -> [R00036] -> R00084 -> [R03165] -> R03197 -> R04178
path_mcw00860.kgml: mcw:A8L33_13070 -> [mcw:A8L33_13065] -> mcw:A8L33_13060 -> [mcw:A8L33_02360] -> mcw:A8L33_13045 -> {mcw:A8L33_02380, mcw:A8L33_13050}
path_mcw00860.kgml: 5.4.3.8 -> [4.2.1.24] -> 2.5.1.61 -> [4.2.1.75] -> 4.1.1.37 -> 1.3.3.15
path_mcw00860.kgml: Skipped genes: mcw:A8L33_13055, mcw:A8L33_13065
path_mcw00860.kgml:
path_mcw00860.kgml: --- 1.11 seconds ---

path_mcw00900.kgml: Terpenoid backbone biosynthesis
path_mcw00900.kgml: Initialization took 0.66 seconds
path_mcw00900.kgml:
path_mcw00900.kgml: Found a trail of span 4 without skipping any vertex
path_mcw00900.kgml: 98 -> 103 -> 105 -> 116
path_mcw00900.kgml: R01123 -> R01658 -> R02003 -> R02061
path_mcw00900.kgml: mcw:A8L33_11925 -> {mcw:A8L33_09115, mcw:A8L33_11930} -> {mcw:A8L33_09115, mcw:A8L33_11930} -> {mcw:A8L33_09115, mcw:A8L33_11930}
path_mcw00900.kgml: 5.3.3.2 -> 2.5.1.1 -> 2.5.1.10 -> 2.5.1.29
path_mcw00900.kgml:
path_mcw00900.kgml: Found a trail of span 3 containing skipped vertices
path_mcw00900.kgml: 98 -> 103 -> [105] -> 116
path_mcw00900.kgml: R01123 -> R01658 -> [R02003] -> R02061
path_mcw00900.kgml: mcw:A8L33_11925 -> {mcw:A8L33_09115, mcw:A8L33_11930} -> [{mcw:A8L33_09115, mcw:A8L33_11930}] -> {mcw:A8L33_09115, mcw:A8L33_11930}
path_mcw00900.kgml: 5.3.3.2 -> 2.5.1.1 -> [2.5.1.10] -> 2.5.1.29
path_mcw00900.kgml:
path_mcw00900.kgml: Found a trail of span 3 without skipping any vertex
path_mcw00900.kgml: 98 -> 105 -> 116
path_mcw00900.kgml: R01123 -> R02003 -> R02061
path_mcw00900.kgml: mcw:A8L33_11925 -> {mcw:A8L33_09115, mcw:A8L33_11930} -> {mcw:A8L33_09115, mcw:A8L33_11930}
path_mcw00900.kgml: 5.3.3.2 -> 2.5.1.10 -> 2.5.1.29
path_mcw00900.kgml:
path_mcw00900.kgml: Found a trail of span 2 without skipping any vertex
path_mcw00900.kgml: 98 -> 116
path_mcw00900.kgml: R01123 -> R02061
path_mcw00900.kgml: mcw:A8L33_11925 -> {mcw:A8L33_09115, mcw:A8L33_11930}
path_mcw00900.kgml: 5.3.3.2 -> 2.5.1.29
path_mcw00900.kgml:
path_mcw00900.kgml: Found a trail of span 2 containing skipped vertices
path_mcw00900.kgml: 99 -> 104
path_mcw00900.kgml: R05884 -> R08528
path_mcw00900.kgml: mcw:A8L33_12380 -> mcw:A8L33_12425
path_mcw00900.kgml: 1.17.7.4 -> 2.5.1.68
path_mcw00900.kgml: Skipped genes: mcw:A8L33_12420
path_mcw00900.kgml:
path_mcw00900.kgml: Found a trail of span 2 containing skipped vertices
path_mcw00900.kgml: 97 -> [98] -> 104
path_mcw00900.kgml: R08210 -> [R01123] -> R08528
path_mcw00900.kgml: mcw:A8L33_12380 -> [mcw:A8L33_11925] -> mcw:A8L33_12425
path_mcw00900.kgml: 1.17.7.4 -> [5.3.3.2] -> 2.5.1.68
path_mcw00900.kgml: Skipped genes: mcw:A8L33_12420
path_mcw00900.kgml:
path_mcw00900.kgml: --- 1.57 seconds ---

path_mcw00903.kgml: Limonene and pinene degradation
path_mcw00903.kgml: Initialization took 0.10 seconds
path_mcw00903.kgml: (not found)
path_mcw00903.kgml: --- 0.20 seconds ---

path_mcw00906.kgml: Carotenoid biosynthesis
path_mcw00906.kgml: Initialization took 0.10 seconds
path_mcw00906.kgml: (not found)
path_mcw00906.kgml: --- 0.25 seconds ---

path_mcw00910.kgml: Nitrogen metabolism
path_mcw00910.kgml: Initialization took 0.23 seconds
path_mcw00910.kgml: (not found)
path_mcw00910.kgml: --- 0.33 seconds ---

path_mcw00920.kgml: Sulfur metabolism
path_mcw00920.kgml: Initialization took 0.55 seconds
path_mcw00920.kgml:
path_mcw00920.kgml: Found a trail of span 2 without skipping any vertex
path_mcw00920.kgml: 109 -> 103
path_mcw00920.kgml: R00586 -> R00897
path_mcw00920.kgml: mcw:A8L33_08025 -> {mcw:A8L33_08030, mcw:A8L33_08035}
path_mcw00920.kgml: 2.3.1.30 -> {2.5.1.47, 2.5.1.65}
path_mcw00920.kgml:
path_mcw00920.kgml: --- 0.75 seconds ---

path_mcw00930.kgml: Caprolactam degradation
path_mcw00930.kgml: Initialization took 0.15 seconds
path_mcw00930.kgml: (not found)
path_mcw00930.kgml: --- 0.25 seconds ---

path_mcw00970.kgml: Aminoacyl-tRNA biosynthesis
path_mcw00970.kgml: Initialization took 2.37 seconds
path_mcw00970.kgml: (not found)
path_mcw00970.kgml: --- 2.47 seconds ---

path_mcw01040.kgml: Biosynthesis of unsaturated fatty acids
path_mcw01040.kgml: Initialization took 0.17 seconds
path_mcw01040.kgml: (not found)
path_mcw01040.kgml: --- 0.27 seconds ---

--- 201.31 seconds ---
