# Supplementary material for: CoMetGeNe: mining conserved neighborhood patterns in metabolic and genomic contexts
Source: BMC Bioinformatics. 2019 Jan 10;20:19. doi: 10.1186/s12859-018-2542-2 (PMC6327494; doi:10.1186/s12859-018-2542-2)
Supplement: Supplementary file 14 — Trail finding results for completely assembled representative bacterial genomes present in NCBI Genomes. Of the 1,545 fully assembled representative bacterial genomes in NCBI, corresponding entries have been identified in KEGG for 1,467 species, for which trail finding has been performed for all combinations of gap parameters δG and δD ranging from 0 to 3. This additional file is available from https://doi.org/10.6084/m9.figshare.7288769. (GZ 178,532 kb) [file 12859_2018_2542_MOESM14_ESM.gz › results/ptp_dG3_dD2.hnet]

--- delta_G = 3, delta_D = 2 ---

path_ptp00010.kgml: Glycolysis / Gluconeogenesis
path_ptp00010.kgml: Initialization took 0.99 seconds
path_ptp00010.kgml:
path_ptp00010.kgml: Found a trail of span 3 without skipping any vertex
path_ptp00010.kgml: 48 -> 49 -> 50
path_ptp00010.kgml: R00014 -> R03270 -> R02569
path_ptp00010.kgml: {ptp:RCA23_c17990, ptp:RCA23_c18000} -> {ptp:RCA23_c17990, ptp:RCA23_c18000} -> ptp:RCA23_c18010
path_ptp00010.kgml: {1.2.4.1, 2.2.1.6, 4.1.1.1} -> 1.2.4.1 -> 2.3.1.12
path_ptp00010.kgml:
path_ptp00010.kgml: Found a trail of span 2 containing skipped vertices
path_ptp00010.kgml: 76 -> [57] -> 14
path_ptp00010.kgml: R01512 -> [R01061] -> R01070
path_ptp00010.kgml: ptp:RCA23_c17960 -> [{ptp:RCA23_c03820, ptp:RCA23_c14690, ptp:RCA23_c14700}] -> {ptp:RCA23_c17970, ptp:RCA23_c19500}
path_ptp00010.kgml: 2.7.2.3 -> [{1.2.1.12, 1.2.1.59}] -> 4.1.2.13
path_ptp00010.kgml:
path_ptp00010.kgml: --- 1.28 seconds ---

path_ptp00030.kgml: Pentose phosphate pathway
path_ptp00030.kgml: Initialization took 0.89 seconds
path_ptp00030.kgml:
path_ptp00030.kgml: Found a trail of span 4 without skipping any vertex
path_ptp00030.kgml: 53 -> 37 -> 58 -> 57
path_ptp00030.kgml: R02740 -> R02739 -> R02736 -> R02035
path_ptp00030.kgml: ptp:RCA23_c16530 -> ptp:RCA23_c16530 -> ptp:RCA23_c16550 -> ptp:RCA23_c16540
path_ptp00030.kgml: 5.3.1.9 -> {5.1.3.15, 5.3.1.9} -> {1.1.1.363, 1.1.1.49} -> 3.1.1.31
path_ptp00030.kgml:
path_ptp00030.kgml: Found a trail of span 4 without skipping any vertex
path_ptp00030.kgml: 53 -> 37 -> 157 -> 57
path_ptp00030.kgml: R02740 -> R02739 -> {R02736, R10907} -> R02035
path_ptp00030.kgml: ptp:RCA23_c16530 -> ptp:RCA23_c16530 -> ptp:RCA23_c16550 -> ptp:RCA23_c16540
path_ptp00030.kgml: 5.3.1.9 -> {5.1.3.15, 5.3.1.9} -> {1.1.1.363, 1.1.1.49, 1.1.1.363, 1.1.1.388} -> 3.1.1.31
path_ptp00030.kgml:
path_ptp00030.kgml: Found a trail of span 3 containing skipped vertices
path_ptp00030.kgml: 53 -> 37 -> [58] -> 57
path_ptp00030.kgml: R02740 -> R02739 -> [R02736] -> R02035
path_ptp00030.kgml: ptp:RCA23_c16530 -> ptp:RCA23_c16530 -> [ptp:RCA23_c16550] -> ptp:RCA23_c16540
path_ptp00030.kgml: 5.3.1.9 -> {5.1.3.15, 5.3.1.9} -> [{1.1.1.363, 1.1.1.49}] -> 3.1.1.31
path_ptp00030.kgml:
path_ptp00030.kgml: Found a trail of span 3 containing skipped vertices
path_ptp00030.kgml: 40 -> [42 -> 46] -> 45 -> [46 -> 77] -> 137
path_ptp00030.kgml: R02750 -> [R01066 -> R01641] -> R01051 -> [R01641 -> R01827] -> R09780
path_ptp00030.kgml: {ptp:RCA23_c24640, ptp:RCA23_c24770, ptp:RCA23_c30610} -> [ptp:RCA23_c01320 -> {ptp:RCA23_c02680, ptp:RCA23_c02700, ptp:RCA23_c02710, ptp:RCA23_c14710}] -> {ptp:RCA23_c24640, ptp:RCA23_c24770, ptp:RCA23_c30610} -> [{ptp:RCA23_c02680, ptp:RCA23_c02700, ptp:RCA23_c02710, ptp:RCA23_c14710} -> ptp:RCA23_c09150] -> ptp:RCA23_c24710
path_ptp00030.kgml: 2.7.1.15 -> [4.1.2.4 -> 2.2.1.1] -> 2.7.1.15 -> [2.2.1.1 -> 2.2.1.2] -> 5.3.1.27
path_ptp00030.kgml: Skipped genes: ptp:RCA23_c24700, ptp:RCA23_c24650, ptp:RCA23_c24660
path_ptp00030.kgml:
path_ptp00030.kgml: Found a trail of span 2 without skipping any vertex
path_ptp00030.kgml: 49 -> 46
path_ptp00030.kgml: R01830 -> R01641
path_ptp00030.kgml: {ptp:RCA23_c02680, ptp:RCA23_c02700, ptp:RCA23_c02710, ptp:RCA23_c14710} -> {ptp:RCA23_c02680, ptp:RCA23_c02700, ptp:RCA23_c02710, ptp:RCA23_c14710}
path_ptp00030.kgml: 2.2.1.1 -> 2.2.1.1
path_ptp00030.kgml:
path_ptp00030.kgml: Found a trail of span 2 without skipping any vertex
path_ptp00030.kgml: 61 -> 38
path_ptp00030.kgml: R02036 -> R05605
path_ptp00030.kgml: ptp:RCA23_c16950 -> ptp:RCA23_c16960
path_ptp00030.kgml: 4.2.1.12 -> {4.1.2.14, 4.1.2.55}
path_ptp00030.kgml:
path_ptp00030.kgml: --- 1.81 seconds ---

path_ptp00040.kgml: Pentose and glucuronate interconversions
path_ptp00040.kgml: Initialization took 0.39 seconds
path_ptp00040.kgml:
path_ptp00040.kgml: Found a trail of span 2 containing skipped vertices
path_ptp00040.kgml: 80 -> 87
path_ptp00040.kgml: R01639 -> R01432
path_ptp00040.kgml: {ptp:RCA23_c05170, ptp:RCA23_c24720} -> {ptp:RCA23_c05180, ptp:RCA23_c24780}
path_ptp00040.kgml: 2.7.1.17 -> 5.3.1.5
path_ptp00040.kgml: Skipped genes: ptp:RCA23_c24730, ptp:RCA23_c24740, ptp:RCA23_c24770
path_ptp00040.kgml:
path_ptp00040.kgml: Found a trail of span 2 without skipping any vertex
path_ptp00040.kgml: 102 -> 103
path_ptp00040.kgml: R01482 -> R02454
path_ptp00040.kgml: ptp:RCA23_c02920 -> ptp:RCA23_c02910
path_ptp00040.kgml: 5.3.1.12 -> 1.1.1.57
path_ptp00040.kgml:
path_ptp00040.kgml: --- 0.56 seconds ---

path_ptp00051.kgml: Fructose and mannose metabolism
path_ptp00051.kgml: Initialization took 0.84 seconds
path_ptp00051.kgml:
path_ptp00051.kgml: Found a trail of span 4 containing skipped vertices
path_ptp00051.kgml: 192 -> 196 -> 199 -> 202
path_ptp00051.kgml: R08926 -> R10689 -> R03688 -> R10690
path_ptp00051.kgml: {ptp:RCA23_c06470, ptp:RCA23_c23210, ptp:RCA23_c23370, ptp:RCA23_c24610, ptp:RCA23_c24750} -> {ptp:RCA23_c06460, ptp:RCA23_c23380, ptp:RCA23_c24760} -> {ptp:RCA23_c06430, ptp:RCA23_c24800} -> {ptp:RCA23_c06450, ptp:RCA23_c06660, ptp:RCA23_c17670}
path_ptp00051.kgml: 1.1.1.122 -> ? -> 4.2.1.68 -> ?
path_ptp00051.kgml: Skipped genes: ptp:RCA23_c23360, ptp:RCA23_c23350, ptp:RCA23_c06440
path_ptp00051.kgml:
path_ptp00051.kgml: Found a trail of span 3 containing skipped vertices
path_ptp00051.kgml: 192 -> [196] -> 199 -> 202
path_ptp00051.kgml: R08926 -> [R10689] -> R03688 -> R10690
path_ptp00051.kgml: {ptp:RCA23_c06470, ptp:RCA23_c23210, ptp:RCA23_c23370, ptp:RCA23_c24610, ptp:RCA23_c24750} -> [{ptp:RCA23_c06460, ptp:RCA23_c23380, ptp:RCA23_c24760}] -> {ptp:RCA23_c06430, ptp:RCA23_c24800} -> {ptp:RCA23_c06450, ptp:RCA23_c06660, ptp:RCA23_c17670}
path_ptp00051.kgml: 1.1.1.122 -> [?] -> 4.2.1.68 -> ?
path_ptp00051.kgml: Skipped genes: ptp:RCA23_c06460, ptp:RCA23_c06440
path_ptp00051.kgml:
path_ptp00051.kgml: Found a trail of span 3 containing skipped vertices
path_ptp00051.kgml: 192 -> 196 -> [199] -> 202
path_ptp00051.kgml: R08926 -> R10689 -> [R03688] -> R10690
path_ptp00051.kgml: {ptp:RCA23_c06470, ptp:RCA23_c23210, ptp:RCA23_c23370, ptp:RCA23_c24610, ptp:RCA23_c24750} -> {ptp:RCA23_c06460, ptp:RCA23_c23380, ptp:RCA23_c24760} -> [{ptp:RCA23_c06430, ptp:RCA23_c24800}] -> {ptp:RCA23_c06450, ptp:RCA23_c06660, ptp:RCA23_c17670}
path_ptp00051.kgml: 1.1.1.122 -> ? -> [4.2.1.68] -> ?
path_ptp00051.kgml: Skipped genes: ptp:RCA23_c23360, ptp:RCA23_c23350
path_ptp00051.kgml:
path_ptp00051.kgml: Found a trail of span 2 without skipping any vertex
path_ptp00051.kgml: 103 -> 227
path_ptp00051.kgml: R03774 -> R11339
path_ptp00051.kgml: ptp:RCA23_c23540 -> {ptp:RCA23_c06680, ptp:RCA23_c11890, ptp:RCA23_c23530}
path_ptp00051.kgml: 4.2.1.90 -> 1.1.1.401
path_ptp00051.kgml:
path_ptp00051.kgml: Found a trail of span 2 containing skipped vertices
path_ptp00051.kgml: 192 -> [196 -> 199] -> 202
path_ptp00051.kgml: R08926 -> [R10689 -> R03688] -> R10690
path_ptp00051.kgml: {ptp:RCA23_c06470, ptp:RCA23_c23210, ptp:RCA23_c23370, ptp:RCA23_c24610, ptp:RCA23_c24750} -> [{ptp:RCA23_c06460, ptp:RCA23_c23380, ptp:RCA23_c24760} -> {ptp:RCA23_c06430, ptp:RCA23_c24800}] -> {ptp:RCA23_c06450, ptp:RCA23_c06660, ptp:RCA23_c17670}
path_ptp00051.kgml: 1.1.1.122 -> [? -> 4.2.1.68] -> ?
path_ptp00051.kgml: Skipped genes: ptp:RCA23_c06460
path_ptp00051.kgml:
path_ptp00051.kgml: --- 1.20 seconds ---

path_ptp00052.kgml: Galactose metabolism
path_ptp00052.kgml: Initialization took 0.24 seconds
path_ptp00052.kgml:
path_ptp00052.kgml: Found a trail of span 6 containing skipped vertices
path_ptp00052.kgml: 94 -> 69 -> 72 -> 70 -> 71 -> 86
path_ptp00052.kgml: R01105 -> R01104 -> R01194 -> R01329 -> R02926 -> {R01094, R01097}
path_ptp00052.kgml: ptp:RCA23_c01390 -> ptp:RCA23_c01440 -> ptp:RCA23_c01440 -> ptp:RCA23_c01440 -> ptp:RCA23_c01440 -> ptp:RCA23_c01430
path_ptp00052.kgml: 3.2.1.23 -> 3.2.1.22 -> 3.2.1.22 -> 3.2.1.22 -> 3.2.1.22 -> {1.1.1.48, 1.1.1.120, 1.1.1.48}
path_ptp00052.kgml: Skipped genes: ptp:RCA23_c01400, ptp:RCA23_c01420, ptp:RCA23_c01410
path_ptp00052.kgml:
path_ptp00052.kgml: Found a trail of span 6 containing skipped vertices
path_ptp00052.kgml: 94 -> 72 -> 69 -> 71 -> 70 -> 97
path_ptp00052.kgml: R01105 -> R01194 -> R01104 -> R02926 -> R01329 -> R01097
path_ptp00052.kgml: ptp:RCA23_c01390 -> ptp:RCA23_c01440 -> ptp:RCA23_c01440 -> ptp:RCA23_c01440 -> ptp:RCA23_c01440 -> ptp:RCA23_c01430
path_ptp00052.kgml: 3.2.1.23 -> 3.2.1.22 -> 3.2.1.22 -> 3.2.1.22 -> 3.2.1.22 -> {1.1.1.120, 1.1.1.48}
path_ptp00052.kgml: Skipped genes: ptp:RCA23_c01400, ptp:RCA23_c01420, ptp:RCA23_c01410
path_ptp00052.kgml:
path_ptp00052.kgml: Found a trail of span 2 without skipping any vertex
path_ptp00052.kgml: 83 -> 59
path_ptp00052.kgml: R03387 -> R01064
path_ptp00052.kgml: ptp:RCA23_c01420 -> ptp:RCA23_c01410
path_ptp00052.kgml: {2.7.1.178, 2.7.1.58} -> {4.1.2.21, 4.1.2.55}
path_ptp00052.kgml:
path_ptp00052.kgml: Found a trail of span 2 containing skipped vertices
path_ptp00052.kgml: 94 -> 97
path_ptp00052.kgml: R01105 -> R01097
path_ptp00052.kgml: ptp:RCA23_c01390 -> ptp:RCA23_c01430
path_ptp00052.kgml: 3.2.1.23 -> {1.1.1.120, 1.1.1.48}
path_ptp00052.kgml: Skipped genes: ptp:RCA23_c01400, ptp:RCA23_c01420, ptp:RCA23_c01410
path_ptp00052.kgml:
path_ptp00052.kgml: Found a trail of span 2 without skipping any vertex
path_ptp00052.kgml: 94 -> 172
path_ptp00052.kgml: R01105 -> R10619
path_ptp00052.kgml: ptp:RCA23_c01390 -> ptp:RCA23_c01380
path_ptp00052.kgml: 3.2.1.23 -> 5.1.3.3
path_ptp00052.kgml:
path_ptp00052.kgml: Found a trail of span 2 containing skipped vertices
path_ptp00052.kgml: 94 -> 86
path_ptp00052.kgml: R01105 -> {R01094, R01097}
path_ptp00052.kgml: ptp:RCA23_c01390 -> ptp:RCA23_c01430
path_ptp00052.kgml: 3.2.1.23 -> {1.1.1.48, 1.1.1.120, 1.1.1.48}
path_ptp00052.kgml: Skipped genes: ptp:RCA23_c01400, ptp:RCA23_c01420, ptp:RCA23_c01410
path_ptp00052.kgml:
path_ptp00052.kgml: --- 85.28 seconds ---

path_ptp00053.kgml: Ascorbate and aldarate metabolism
path_ptp00053.kgml: Initialization took 0.44 seconds
path_ptp00053.kgml:
path_ptp00053.kgml: Found a trail of span 2 without skipping any vertex
path_ptp00053.kgml: 95 -> 94
path_ptp00053.kgml: R02278 -> R00264
path_ptp00053.kgml: {ptp:RCA23_c06720, ptp:RCA23_c06790, ptp:RCA23_c23430} -> ptp:RCA23_c06710
path_ptp00053.kgml: 4.2.1.43 -> {1.2.1.26, 1.2.1.3}
path_ptp00053.kgml:
path_ptp00053.kgml: --- 0.55 seconds ---

path_ptp00072.kgml: Synthesis and degradation of ketone bodies
path_ptp00072.kgml: Initialization took 0.19 seconds
path_ptp00072.kgml: (not found)
path_ptp00072.kgml: --- 0.25 seconds ---

path_ptp00121.kgml: Secondary bile acid biosynthesis
path_ptp00121.kgml: Initialization took 0.06 seconds
path_ptp00121.kgml: (not found)
path_ptp00121.kgml: --- 0.11 seconds ---

path_ptp00130.kgml: Ubiquinone and other terpenoid-quinone biosynthesis
path_ptp00130.kgml: Initialization took 0.14 seconds
path_ptp00130.kgml: (not found)
path_ptp00130.kgml: --- 0.20 seconds ---

path_ptp00190.kgml: Oxidative phosphorylation
path_ptp00190.kgml: Initialization took 1.59 seconds
path_ptp00190.kgml: (not found)
path_ptp00190.kgml: --- 1.65 seconds ---

path_ptp00220.kgml: Arginine biosynthesis
path_ptp00220.kgml: Initialization took 0.59 seconds
path_ptp00220.kgml:
path_ptp00220.kgml: Found a trail of span 2 containing skipped vertices
path_ptp00220.kgml: 52 -> [55] -> 44
path_ptp00220.kgml: R02283 -> [R02282] -> R01398
path_ptp00220.kgml: ptp:RCA23_c01890 -> [ptp:RCA23_c30930] -> ptp:RCA23_c01900
path_ptp00220.kgml: 2.6.1.11 -> [2.3.1.35] -> 2.1.3.3
path_ptp00220.kgml:
path_ptp00220.kgml: --- 0.74 seconds ---

path_ptp00230.kgml: Purine metabolism
path_ptp00230.kgml: Initialization took 5.71 seconds
path_ptp00230.kgml:
path_ptp00230.kgml: Found a trail of span 6 containing skipped vertices
path_ptp00230.kgml: 199 -> [200 -> 214] -> 215 -> [258] -> 267 -> [206 -> 213] -> 293 -> [222 -> 194] -> 419 -> [216 -> 206] -> 285
path_ptp00230.kgml: R01245 -> [R01244 -> R01863] -> R01770 -> [R01768] -> R02142 -> [{R01230, R01231} -> R01227] -> R01677 -> [R01676 -> R02297] -> R02143 -> [R02142 -> {R01230, R01231}] -> R01229
path_ptp00230.kgml: ptp:RCA23_c17190 -> [ptp:RCA23_c04530 -> ptp:RCA23_c14090] -> ptp:RCA23_c17190 -> [{ptp:RCA23_c21150, ptp:RCA23_c21160}] -> ptp:RCA23_c17180 -> [{ptp:RCA23_c06140, ptp:RCA23_c15620} -> {ptp:RCA23_c02330, ptp:RCA23_c13870}] -> ptp:RCA23_c17190 -> [ptp:RCA23_c19140 -> ptp:RCA23_c14090] -> ptp:RCA23_c17190 -> [ptp:RCA23_c15670 -> {ptp:RCA23_c06140, ptp:RCA23_c15620}] -> ptp:RCA23_c17180
path_ptp00230.kgml: {3.2.2.1, 3.2.2.7, 3.2.2.8} -> [3.5.4.2 -> {2.4.2.1, 2.4.2.15}] -> {3.2.2.1, 3.2.2.2, 3.2.2.8} -> [1.17.1.4] -> {2.4.2.22, 2.4.2.8} -> [{6.3.5.2, 6.3.5.2} -> 3.1.3.5] -> {3.2.2.1, 3.2.2.8} -> [3.5.4.3 -> 2.4.2.1] -> 3.2.2.1 -> [{2.4.2.22, 2.4.2.8} -> {6.3.5.2, 6.3.5.2}] -> {2.4.2.22, 2.4.2.7, 2.4.2.8}
path_ptp00230.kgml:
path_ptp00230.kgml: Found a trail of span 5 containing skipped vertices
path_ptp00230.kgml: 199 -> [200 -> 258] -> 267 -> [206 -> 213] -> 293 -> [222 -> 194] -> 419 -> [216 -> 206] -> 285
path_ptp00230.kgml: R01245 -> [R01244 -> R01768] -> R02142 -> [{R01230, R01231} -> R01227] -> R01677 -> [R01676 -> R02297] -> R02143 -> [R02142 -> {R01230, R01231}] -> R01229
path_ptp00230.kgml: ptp:RCA23_c17190 -> [ptp:RCA23_c04530 -> {ptp:RCA23_c21150, ptp:RCA23_c21160}] -> ptp:RCA23_c17180 -> [{ptp:RCA23_c06140, ptp:RCA23_c15620} -> {ptp:RCA23_c02330, ptp:RCA23_c13870}] -> ptp:RCA23_c17190 -> [ptp:RCA23_c19140 -> ptp:RCA23_c14090] -> ptp:RCA23_c17190 -> [ptp:RCA23_c15670 -> {ptp:RCA23_c06140, ptp:RCA23_c15620}] -> ptp:RCA23_c17180
path_ptp00230.kgml: {3.2.2.1, 3.2.2.7, 3.2.2.8} -> [3.5.4.2 -> 1.17.1.4] -> {2.4.2.22, 2.4.2.8} -> [{6.3.5.2, 6.3.5.2} -> 3.1.3.5] -> {3.2.2.1, 3.2.2.8} -> [3.5.4.3 -> 2.4.2.1] -> 3.2.2.1 -> [{2.4.2.22, 2.4.2.8} -> {6.3.5.2, 6.3.5.2}] -> {2.4.2.22, 2.4.2.7, 2.4.2.8}
path_ptp00230.kgml:
path_ptp00230.kgml: Found a trail of span 4 containing skipped vertices
path_ptp00230.kgml: 163 -> 260 -> 164 -> [427 -> 428] -> 167
path_ptp00230.kgml: R04325 -> R04463 -> R04208 -> [R07404 -> R07405] -> R04591
path_ptp00230.kgml: ptp:RCA23_c13220 -> {ptp:RCA23_c13290, ptp:RCA23_c13300, ptp:RCA23_c14770} -> ptp:RCA23_c13210 -> [ptp:RCA23_c20720 -> ptp:RCA23_c20710] -> ptp:RCA23_c13280
path_ptp00230.kgml: 2.1.2.2 -> 6.3.5.3 -> 6.3.3.1 -> [6.3.4.18 -> 5.4.99.18] -> 6.3.2.6
path_ptp00230.kgml: Skipped genes: ptp:RCA23_c13230, ptp:RCA23_c13240
path_ptp00230.kgml:
path_ptp00230.kgml: Found a trail of span 4 containing skipped vertices
path_ptp00230.kgml: 209 -> [205] -> 216 -> 206 -> 219
path_ptp00230.kgml: R01132 -> [R01130] -> R02142 -> {R01230, R01231} -> R01229
path_ptp00230.kgml: ptp:RCA23_c15670 -> [ptp:RCA23_c16210] -> ptp:RCA23_c15670 -> {ptp:RCA23_c06140, ptp:RCA23_c15620} -> ptp:RCA23_c15670
path_ptp00230.kgml: 2.4.2.8 -> [1.1.1.205] -> {2.4.2.22, 2.4.2.8} -> {6.3.5.2, 6.3.5.2} -> {2.4.2.22, 2.4.2.7, 2.4.2.8}
path_ptp00230.kgml: Skipped genes: ptp:RCA23_c15660
path_ptp00230.kgml:
path_ptp00230.kgml: Found a trail of span 3 containing skipped vertices
path_ptp00230.kgml: 173 -> [313] -> 182 -> [180] -> 287
path_ptp00230.kgml: R00435 -> [R00200] -> R00127 -> [R02017] -> R01547
path_ptp00230.kgml: {ptp:RCA23_c23980, ptp:RCA23_c25770, ptp:RCA23_c27290, ptp:RCA23_c27300} -> [ptp:RCA23_c06060] -> ptp:RCA23_c24010 -> [{ptp:RCA23_c17110, ptp:RCA23_c21080}] -> ptp:RCA23_c24010
path_ptp00230.kgml: {2.7.7.19, 2.7.7.48, 2.7.7.6} -> [2.7.1.40] -> 2.7.4.3 -> [1.17.4.1] -> {2.7.4.11, 2.7.4.3}
path_ptp00230.kgml: Skipped genes: ptp:RCA23_c23990, ptp:RCA23_c24000
path_ptp00230.kgml:
path_ptp00230.kgml: Found a trail of span 3 containing skipped vertices
path_ptp00230.kgml: 178 -> [180] -> 179 -> 175
path_ptp00230.kgml: R00124 -> [R02017] -> R01137 -> R00375
path_ptp00230.kgml: ptp:RCA23_c17710 -> [{ptp:RCA23_c17110, ptp:RCA23_c21080}] -> ptp:RCA23_c17710 -> {ptp:RCA23_c00020, ptp:RCA23_c01110, ptp:RCA23_c06230, ptp:RCA23_c17760, ptp:RCA23_c21140, ptp:RCA23_c24940, ptp:RCA23_c29210, ptp:RCA23_c30450}
path_ptp00230.kgml: 2.7.4.6 -> [1.17.4.1] -> 2.7.4.6 -> 2.7.7.7
path_ptp00230.kgml:
path_ptp00230.kgml: Found a trail of span 3 containing skipped vertices
path_ptp00230.kgml: 163 -> [260] -> 164 -> [427 -> 428] -> 167
path_ptp00230.kgml: R04325 -> [R04463] -> R04208 -> [R07404 -> R07405] -> R04591
path_ptp00230.kgml: ptp:RCA23_c13220 -> [{ptp:RCA23_c13290, ptp:RCA23_c13300, ptp:RCA23_c14770}] -> ptp:RCA23_c13210 -> [ptp:RCA23_c20720 -> ptp:RCA23_c20710] -> ptp:RCA23_c13280
path_ptp00230.kgml: 2.1.2.2 -> [6.3.5.3] -> 6.3.3.1 -> [6.3.4.18 -> 5.4.99.18] -> 6.3.2.6
path_ptp00230.kgml: Skipped genes: ptp:RCA23_c13230, ptp:RCA23_c13240
path_ptp00230.kgml:
path_ptp00230.kgml: Found a trail of span 2 without skipping any vertex
path_ptp00230.kgml: 258 -> 259
path_ptp00230.kgml: R01768 -> R02103
path_ptp00230.kgml: {ptp:RCA23_c21150, ptp:RCA23_c21160} -> {ptp:RCA23_c21150, ptp:RCA23_c21160}
path_ptp00230.kgml: 1.17.1.4 -> 1.17.1.4
path_ptp00230.kgml:
path_ptp00230.kgml: Found a trail of span 2 without skipping any vertex
path_ptp00230.kgml: 244 -> 245
path_ptp00230.kgml: R00441 -> R00429
path_ptp00230.kgml: {ptp:RCA23_c23980, ptp:RCA23_c25770, ptp:RCA23_c27290, ptp:RCA23_c27300} -> ptp:RCA23_c25760
path_ptp00230.kgml: {2.7.7.48, 2.7.7.6} -> 2.7.6.5
path_ptp00230.kgml:
path_ptp00230.kgml: Found a trail of span 2 without skipping any vertex
path_ptp00230.kgml: 427 -> 428
path_ptp00230.kgml: R07404 -> R07405
path_ptp00230.kgml: ptp:RCA23_c20720 -> ptp:RCA23_c20710
path_ptp00230.kgml: 6.3.4.18 -> 5.4.99.18
path_ptp00230.kgml:
path_ptp00230.kgml: Found a trail of span 2 without skipping any vertex
path_ptp00230.kgml: 193 -> 200
path_ptp00230.kgml: R00182 -> R01244
path_ptp00230.kgml: ptp:RCA23_c04540 -> ptp:RCA23_c04530
path_ptp00230.kgml: 3.2.2.4 -> 3.5.4.2
path_ptp00230.kgml:
path_ptp00230.kgml: --- 20.09 seconds ---

path_ptp00240.kgml: Pyrimidine metabolism
path_ptp00240.kgml: Initialization took 2.48 seconds
path_ptp00240.kgml:
path_ptp00240.kgml: Found a trail of span 3 containing skipped vertices
path_ptp00240.kgml: 104 -> [107] -> 124 -> [138 -> 139] -> 141
path_ptp00240.kgml: R00156 -> [{R00571, R00573}] -> R00570 -> [R02024 -> R02326] -> R00377
path_ptp00240.kgml: ptp:RCA23_c17710 -> [ptp:RCA23_c27730] -> ptp:RCA23_c17710 -> [{ptp:RCA23_c17110, ptp:RCA23_c21080} -> ptp:RCA23_c17710] -> {ptp:RCA23_c00020, ptp:RCA23_c01110, ptp:RCA23_c06230, ptp:RCA23_c17760, ptp:RCA23_c21140, ptp:RCA23_c24940, ptp:RCA23_c29210, ptp:RCA23_c30450}
path_ptp00240.kgml: 2.7.4.6 -> [{6.3.4.2, 6.3.4.2}] -> 2.7.4.6 -> [1.17.4.1 -> 2.7.4.6] -> 2.7.7.7
path_ptp00240.kgml:
path_ptp00240.kgml: Found a trail of span 3 without skipping any vertex
path_ptp00240.kgml: 169 -> 172 -> 173
path_ptp00240.kgml: R11026 -> R03055 -> R04666
path_ptp00240.kgml: {ptp:RCA23_c08630, ptp:RCA23_c08640} -> ptp:RCA23_c08670 -> ptp:RCA23_c08660
path_ptp00240.kgml: 1.3.1.1 -> 3.5.2.2 -> 3.5.1.6
path_ptp00240.kgml:
path_ptp00240.kgml: Found a trail of span 3 containing skipped vertices
path_ptp00240.kgml: 119 -> 117 -> [119] -> 120
path_ptp00240.kgml: R02269 -> R00977 -> [R02269] -> R00905
path_ptp00240.kgml: ptp:RCA23_c08670 -> {ptp:RCA23_c08630, ptp:RCA23_c08640} -> [ptp:RCA23_c08670] -> ptp:RCA23_c08660
path_ptp00240.kgml: 3.5.2.2 -> 1.3.1.1 -> [3.5.2.2] -> 3.5.1.6
path_ptp00240.kgml:
path_ptp00240.kgml: Found a trail of span 3 containing skipped vertices
path_ptp00240.kgml: 152 -> 155 -> 112
path_ptp00240.kgml: R02485 -> R02484 -> R00966
path_ptp00240.kgml: ptp:RCA23_c02040 -> ptp:RCA23_c02050 -> ptp:RCA23_c02080
path_ptp00240.kgml: 3.5.4.5 -> {2.4.2.1, 2.4.2.2, 2.4.2.3, 2.4.2.4} -> 2.4.2.9
path_ptp00240.kgml: Skipped genes: ptp:RCA23_c02070, ptp:RCA23_c02060
path_ptp00240.kgml:
path_ptp00240.kgml: Found a trail of span 2 containing skipped vertices
path_ptp00240.kgml: 121 -> [102 -> 104] -> 103
path_ptp00240.kgml: R00442 -> [R00438 -> R00156] -> R00443
path_ptp00240.kgml: {ptp:RCA23_c23980, ptp:RCA23_c25770, ptp:RCA23_c27290, ptp:RCA23_c27300} -> [ptp:RCA23_c28910 -> ptp:RCA23_c17710] -> {ptp:RCA23_c23980, ptp:RCA23_c25770, ptp:RCA23_c27290, ptp:RCA23_c27300}
path_ptp00240.kgml: {2.7.7.48, 2.7.7.6} -> [2.7.7.8 -> 2.7.4.6] -> {2.7.7.48, 2.7.7.52, 2.7.7.6}
path_ptp00240.kgml:
path_ptp00240.kgml: Found a trail of span 2 containing skipped vertices
path_ptp00240.kgml: 152 -> [155] -> 112
path_ptp00240.kgml: R02485 -> [R02484] -> R00966
path_ptp00240.kgml: ptp:RCA23_c02040 -> [ptp:RCA23_c02050] -> ptp:RCA23_c02080
path_ptp00240.kgml: 3.5.4.5 -> [{2.4.2.1, 2.4.2.2, 2.4.2.3, 2.4.2.4}] -> 2.4.2.9
path_ptp00240.kgml: Skipped genes: ptp:RCA23_c02070, ptp:RCA23_c02050, ptp:RCA23_c02060
path_ptp00240.kgml:
path_ptp00240.kgml: --- 9.92 seconds ---

path_ptp00250.kgml: Alanine, aspartate and glutamate metabolism
path_ptp00250.kgml: Initialization took 0.74 seconds
path_ptp00250.kgml: (not found)
path_ptp00250.kgml: --- 0.80 seconds ---

path_ptp00260.kgml: Glycine, serine and threonine metabolism
path_ptp00260.kgml: Initialization took 4.85 seconds
path_ptp00260.kgml:
path_ptp00260.kgml: Found a trail of span 3 containing skipped vertices
path_ptp00260.kgml: 202 -> [70 -> 78] -> 81 -> [82 -> 84] -> 83
path_ptp00260.kgml: R01518 -> [R01513 -> R04173] -> R00582 -> [R00945 -> R00751] -> R00996
path_ptp00260.kgml: ptp:RCA23_c04740 -> [{ptp:RCA23_c04700, ptp:RCA23_c11470, ptp:RCA23_c23250} -> ptp:RCA23_c04690] -> ptp:RCA23_c04670 -> [ptp:RCA23_c02000 -> ptp:RCA23_c20870] -> {ptp:RCA23_c04630, ptp:RCA23_c20180, ptp:RCA23_c30650}
path_ptp00260.kgml: {5.4.2.11, 5.4.2.12} -> [1.1.1.95 -> 2.6.1.52] -> 3.1.3.3 -> [2.1.2.1 -> {4.1.2.48, 4.1.2.5}] -> 4.3.1.19
path_ptp00260.kgml: Skipped genes: ptp:RCA23_c04720, ptp:RCA23_c04730, ptp:RCA23_c04650, ptp:RCA23_c04640
path_ptp00260.kgml:
path_ptp00260.kgml: Found a trail of span 3 containing skipped vertices
path_ptp00260.kgml: 202 -> [70 -> 78] -> 81 -> 116
path_ptp00260.kgml: R01518 -> [R01513 -> R04173] -> R00582 -> R00220
path_ptp00260.kgml: ptp:RCA23_c04740 -> [{ptp:RCA23_c04700, ptp:RCA23_c11470, ptp:RCA23_c23250} -> ptp:RCA23_c04690] -> ptp:RCA23_c04670 -> {ptp:RCA23_c04630, ptp:RCA23_c20180, ptp:RCA23_c30650}
path_ptp00260.kgml: {5.4.2.11, 5.4.2.12} -> [1.1.1.95 -> 2.6.1.52] -> 3.1.3.3 -> {4.3.1.17, 4.3.1.19}
path_ptp00260.kgml: Skipped genes: ptp:RCA23_c04720, ptp:RCA23_c04730, ptp:RCA23_c04650, ptp:RCA23_c04640
path_ptp00260.kgml:
path_ptp00260.kgml: Found a trail of span 2 without skipping any vertex
path_ptp00260.kgml: 78 -> 70
path_ptp00260.kgml: R04173 -> R01513
path_ptp00260.kgml: ptp:RCA23_c04690 -> {ptp:RCA23_c04700, ptp:RCA23_c11470, ptp:RCA23_c23250}
path_ptp00260.kgml: 2.6.1.52 -> 1.1.1.95
path_ptp00260.kgml:
path_ptp00260.kgml: Found a trail of span 2 containing skipped vertices
path_ptp00260.kgml: 72 -> [79 -> 84] -> 83
path_ptp00260.kgml: R01565 -> [R00610 -> R00751] -> R00996
path_ptp00260.kgml: {ptp:RCA23_c00660, ptp:RCA23_c01560, ptp:RCA23_c15530, ptp:RCA23_c15540, ptp:RCA23_c20240, ptp:RCA23_c21230} -> [{ptp:RCA23_c06820, ptp:RCA23_c06840, ptp:RCA23_c18490, ptp:RCA23_c18500, ptp:RCA23_c18510, ptp:RCA23_c18520, ptp:RCA23_c19580, ptp:RCA23_c19590, ptp:RCA23_c19610, ptp:RCA23_c21670, ptp:RCA23_c21680, ptp:RCA23_c21690} -> ptp:RCA23_c20870] -> {ptp:RCA23_c04630, ptp:RCA23_c20180, ptp:RCA23_c30650}
path_ptp00260.kgml: 1.5.8.4 -> [1.5.3.1 -> {4.1.2.48, 4.1.2.5}] -> 4.3.1.19
path_ptp00260.kgml: Skipped genes: ptp:RCA23_c20190
path_ptp00260.kgml:
path_ptp00260.kgml: Found a trail of span 2 containing skipped vertices
path_ptp00260.kgml: 72 -> [79 -> 82] -> 116
path_ptp00260.kgml: R01565 -> [R00610 -> R00945] -> R00220
path_ptp00260.kgml: {ptp:RCA23_c00660, ptp:RCA23_c01560, ptp:RCA23_c15530, ptp:RCA23_c15540, ptp:RCA23_c20240, ptp:RCA23_c21230} -> [{ptp:RCA23_c06820, ptp:RCA23_c06840, ptp:RCA23_c18490, ptp:RCA23_c18500, ptp:RCA23_c18510, ptp:RCA23_c18520, ptp:RCA23_c19580, ptp:RCA23_c19590, ptp:RCA23_c19610, ptp:RCA23_c21670, ptp:RCA23_c21680, ptp:RCA23_c21690} -> ptp:RCA23_c02000] -> {ptp:RCA23_c04630, ptp:RCA23_c20180, ptp:RCA23_c30650}
path_ptp00260.kgml: 1.5.8.4 -> [1.5.3.1 -> 2.1.2.1] -> {4.3.1.17, 4.3.1.19}
path_ptp00260.kgml: Skipped genes: ptp:RCA23_c20190
path_ptp00260.kgml:
path_ptp00260.kgml: Found a trail of span 2 containing skipped vertices
path_ptp00260.kgml: 110 -> [113] -> 101
path_ptp00260.kgml: R04125 -> [R03815] -> R03425
path_ptp00260.kgml: {ptp:RCA23_c03080, ptp:RCA23_c18770, ptp:RCA23_c20280} -> [{ptp:RCA23_c14290, ptp:RCA23_c14600}] -> ptp:RCA23_c20300
path_ptp00260.kgml: 2.1.2.10 -> [1.8.1.4] -> 1.4.4.2
path_ptp00260.kgml: Skipped genes: ptp:RCA23_c20290
path_ptp00260.kgml:
path_ptp00260.kgml: --- 5.66 seconds ---

path_ptp00261.kgml: Monobactam biosynthesis
path_ptp00261.kgml: Initialization took 0.09 seconds
path_ptp00261.kgml: (not found)
path_ptp00261.kgml: --- 0.14 seconds ---

path_ptp00270.kgml: Cysteine and methionine metabolism
path_ptp00270.kgml: Initialization took 1.15 seconds
path_ptp00270.kgml: (not found)
path_ptp00270.kgml: --- 1.22 seconds ---

path_ptp00280.kgml: Valine, leucine and isoleucine degradation
path_ptp00280.kgml: Initialization took 1.49 seconds
path_ptp00280.kgml:
path_ptp00280.kgml: Found a trail of span 4 containing skipped vertices
path_ptp00280.kgml: 81 -> 79 -> 78 -> 77
path_ptp00280.kgml: R04095 -> R04138 -> R02085 -> R01360
path_ptp00280.kgml: ptp:RCA23_c13450 -> {ptp:RCA23_c13470, ptp:RCA23_c13490} -> ptp:RCA23_c13510 -> ptp:RCA23_c13500
path_ptp00280.kgml: {1.3.8.4, 1.3.8.7} -> 6.4.1.4 -> 4.2.1.18 -> 4.1.3.4
path_ptp00280.kgml: Skipped genes: ptp:RCA23_c13460, ptp:RCA23_c13480
path_ptp00280.kgml:
path_ptp00280.kgml: Found a trail of span 3 containing skipped vertices
path_ptp00280.kgml: 81 -> 79 -> [78] -> 77
path_ptp00280.kgml: R04095 -> R04138 -> [R02085] -> R01360
path_ptp00280.kgml: ptp:RCA23_c13450 -> {ptp:RCA23_c13470, ptp:RCA23_c13490} -> [ptp:RCA23_c13510] -> ptp:RCA23_c13500
path_ptp00280.kgml: {1.3.8.4, 1.3.8.7} -> 6.4.1.4 -> [4.2.1.18] -> 4.1.3.4
path_ptp00280.kgml: Skipped genes: ptp:RCA23_c13460, ptp:RCA23_c13480
path_ptp00280.kgml:
path_ptp00280.kgml: Found a trail of span 2 containing skipped vertices
path_ptp00280.kgml: 102 -> 99
path_ptp00280.kgml: R05066 -> R00922
path_ptp00280.kgml: {ptp:RCA23_c14630, ptp:RCA23_c17480} -> ptp:RCA23_c14660
path_ptp00280.kgml: {1.1.1.31, 1.1.1.35} -> 1.2.1.27
path_ptp00280.kgml: Skipped genes: ptp:RCA23_c14650, ptp:RCA23_c14640
path_ptp00280.kgml:
path_ptp00280.kgml: Found a trail of span 2 containing skipped vertices
path_ptp00280.kgml: 96 -> [95] -> 94
path_ptp00280.kgml: R01859 -> [R02765] -> R00833
path_ptp00280.kgml: {ptp:RCA23_c28190, ptp:RCA23_c28210} -> [ptp:RCA23_c01770] -> ptp:RCA23_c28170
path_ptp00280.kgml: 6.4.1.3 -> [5.1.99.1] -> 5.4.99.2
path_ptp00280.kgml: Skipped genes: ptp:RCA23_c28200
path_ptp00280.kgml:
path_ptp00280.kgml: --- 1.85 seconds ---

path_ptp00281.kgml: Geraniol degradation
path_ptp00281.kgml: Initialization took 0.06 seconds
path_ptp00281.kgml: (not found)
path_ptp00281.kgml: --- 0.12 seconds ---

path_ptp00290.kgml: Valine, leucine and isoleucine biosynthesis
path_ptp00290.kgml: Initialization took 0.58 seconds
path_ptp00290.kgml:
path_ptp00290.kgml: Found a trail of span 3 containing skipped vertices
path_ptp00290.kgml: 36 -> 37 -> 35
path_ptp00290.kgml: R04426 -> R04001 -> R03968
path_ptp00290.kgml: ptp:RCA23_c04900 -> {ptp:RCA23_c04920, ptp:RCA23_c04930, ptp:RCA23_c08580, ptp:RCA23_c08590} -> {ptp:RCA23_c04920, ptp:RCA23_c04930, ptp:RCA23_c08580, ptp:RCA23_c08590}
path_ptp00290.kgml: 1.1.1.85 -> 4.2.1.33 -> 4.2.1.33
path_ptp00290.kgml: Skipped genes: ptp:RCA23_c04910
path_ptp00290.kgml:
path_ptp00290.kgml: Found a trail of span 3 containing skipped vertices
path_ptp00290.kgml: 78 -> 21 -> 22
path_ptp00290.kgml: R03896 -> R03898 -> R00994
path_ptp00290.kgml: {ptp:RCA23_c04920, ptp:RCA23_c04930, ptp:RCA23_c08580, ptp:RCA23_c08590} -> {ptp:RCA23_c04920, ptp:RCA23_c04930, ptp:RCA23_c08580, ptp:RCA23_c08590} -> ptp:RCA23_c04900
path_ptp00290.kgml: 4.2.1.35 -> 4.2.1.35 -> 1.1.1.85
path_ptp00290.kgml: Skipped genes: ptp:RCA23_c04910
path_ptp00290.kgml:
path_ptp00290.kgml: Found a trail of span 2 containing skipped vertices
path_ptp00290.kgml: 78 -> [21] -> 22
path_ptp00290.kgml: R03896 -> [R03898] -> R00994
path_ptp00290.kgml: {ptp:RCA23_c04920, ptp:RCA23_c04930, ptp:RCA23_c08580, ptp:RCA23_c08590} -> [{ptp:RCA23_c04920, ptp:RCA23_c04930, ptp:RCA23_c08580, ptp:RCA23_c08590}] -> ptp:RCA23_c04900
path_ptp00290.kgml: 4.2.1.35 -> [4.2.1.35] -> 1.1.1.85
path_ptp00290.kgml: Skipped genes: ptp:RCA23_c04910
path_ptp00290.kgml:
path_ptp00290.kgml: --- 0.85 seconds ---

path_ptp00300.kgml: Lysine biosynthesis
path_ptp00300.kgml: Initialization took 0.29 seconds
path_ptp00300.kgml:
path_ptp00300.kgml: Found a trail of span 2 without skipping any vertex
path_ptp00300.kgml: 77 -> 46
path_ptp00300.kgml: R02788 -> R04617
path_ptp00300.kgml: ptp:RCA23_c10340 -> ptp:RCA23_c10350
path_ptp00300.kgml: 6.3.2.13 -> 6.3.2.10
path_ptp00300.kgml:
path_ptp00300.kgml: Found a trail of span 2 containing skipped vertices
path_ptp00300.kgml: 57 -> [59] -> 61
path_ptp00300.kgml: R04365 -> [R04475] -> R02734
path_ptp00300.kgml: ptp:RCA23_c04620 -> [ptp:RCA23_c01890] -> ptp:RCA23_c04600
path_ptp00300.kgml: 2.3.1.117 -> [2.6.1.17] -> 3.5.1.18
path_ptp00300.kgml: Skipped genes: ptp:RCA23_c04610
path_ptp00300.kgml:
path_ptp00300.kgml: --- 0.42 seconds ---

path_ptp00310.kgml: Lysine degradation
path_ptp00310.kgml: Initialization took 0.49 seconds
path_ptp00310.kgml:
path_ptp00310.kgml: Found a trail of span 3 containing skipped vertices
path_ptp00310.kgml: 55 -> 73 -> 58
path_ptp00310.kgml: R01940 -> R02571 -> R02488
path_ptp00310.kgml: ptp:RCA23_c14310 -> ptp:RCA23_c14300 -> ptp:RCA23_c14340
path_ptp00310.kgml: 1.2.4.2 -> 2.3.1.61 -> 1.3.8.6
path_ptp00310.kgml: Skipped genes: ptp:RCA23_c14330, ptp:RCA23_c14320
path_ptp00310.kgml:
path_ptp00310.kgml: Found a trail of span 3 containing skipped vertices
path_ptp00310.kgml: 44 -> 45 -> 56
path_ptp00310.kgml: R03026 -> R01975 -> R00238
path_ptp00310.kgml: ptp:RCA23_c02200 -> ptp:RCA23_c02200 -> {ptp:RCA23_c00230, ptp:RCA23_c00610, ptp:RCA23_c02220, ptp:RCA23_c05860}
path_ptp00310.kgml: 4.2.1.17 -> 1.1.1.35 -> 2.3.1.9
path_ptp00310.kgml: Skipped genes: ptp:RCA23_c02210
path_ptp00310.kgml:
path_ptp00310.kgml: Found a trail of span 2 containing skipped vertices
path_ptp00310.kgml: 44 -> [45] -> 56
path_ptp00310.kgml: R03026 -> [R01975] -> R00238
path_ptp00310.kgml: ptp:RCA23_c02200 -> [ptp:RCA23_c02200] -> {ptp:RCA23_c00230, ptp:RCA23_c00610, ptp:RCA23_c02220, ptp:RCA23_c05860}
path_ptp00310.kgml: 4.2.1.17 -> [1.1.1.35] -> 2.3.1.9
path_ptp00310.kgml: Skipped genes: ptp:RCA23_c02210
path_ptp00310.kgml:
path_ptp00310.kgml: Found a trail of span 2 containing skipped vertices
path_ptp00310.kgml: 55 -> [73] -> 58
path_ptp00310.kgml: R01940 -> [R02571] -> R02488
path_ptp00310.kgml: ptp:RCA23_c14310 -> [ptp:RCA23_c14300] -> ptp:RCA23_c14340
path_ptp00310.kgml: 1.2.4.2 -> [2.3.1.61] -> 1.3.8.6
path_ptp00310.kgml: Skipped genes: ptp:RCA23_c14330, ptp:RCA23_c14320
path_ptp00310.kgml:
path_ptp00310.kgml: --- 0.81 seconds ---

path_ptp00330.kgml: Arginine and proline metabolism
path_ptp00330.kgml: Initialization took 1.44 seconds
path_ptp00330.kgml:
path_ptp00330.kgml: Found a trail of span 2 without skipping any vertex
path_ptp00330.kgml: 216 -> 217
path_ptp00330.kgml: R00239 -> R03313
path_ptp00330.kgml: ptp:RCA23_c12770 -> ptp:RCA23_c12780
path_ptp00330.kgml: 2.7.2.11 -> 1.2.1.41
path_ptp00330.kgml:
path_ptp00330.kgml: --- 1.58 seconds ---

path_ptp00332.kgml: Carbapenem biosynthesis
path_ptp00332.kgml: Initialization took 0.06 seconds
path_ptp00332.kgml:
path_ptp00332.kgml: Found a trail of span 2 without skipping any vertex
path_ptp00332.kgml: 5 -> 8
path_ptp00332.kgml: R00239 -> R03313
path_ptp00332.kgml: ptp:RCA23_c12770 -> ptp:RCA23_c12780
path_ptp00332.kgml: 2.7.2.11 -> 1.2.1.41
path_ptp00332.kgml:
path_ptp00332.kgml: --- 0.17 seconds ---

path_ptp00340.kgml: Histidine metabolism
path_ptp00340.kgml: Initialization took 0.34 seconds
path_ptp00340.kgml:
path_ptp00340.kgml: Found a trail of span 4 containing skipped vertices
path_ptp00340.kgml: 67 -> [66] -> 65 -> 69 -> 63
path_ptp00340.kgml: R04035 -> [R04037] -> R04640 -> R04558 -> R03457
path_ptp00340.kgml: ptp:RCA23_c10150 -> [ptp:RCA23_c15360] -> ptp:RCA23_c10170 -> {ptp:RCA23_c10160, ptp:RCA23_c10180} -> ptp:RCA23_c10190
path_ptp00340.kgml: 3.6.1.31 -> [3.5.4.19] -> 5.3.1.16 -> 4.3.2.10 -> 4.2.1.19
path_ptp00340.kgml:
path_ptp00340.kgml: Found a trail of span 3 containing skipped vertices
path_ptp00340.kgml: 67 -> [66 -> 65] -> 69 -> 63
path_ptp00340.kgml: R04035 -> [R04037 -> R04640] -> R04558 -> R03457
path_ptp00340.kgml: ptp:RCA23_c10150 -> [ptp:RCA23_c15360 -> ptp:RCA23_c10170] -> {ptp:RCA23_c10160, ptp:RCA23_c10180} -> ptp:RCA23_c10190
path_ptp00340.kgml: 3.6.1.31 -> [3.5.4.19 -> 5.3.1.16] -> 4.3.2.10 -> 4.2.1.19
path_ptp00340.kgml: Skipped genes: ptp:RCA23_c10170
path_ptp00340.kgml:
path_ptp00340.kgml: Found a trail of span 3 containing skipped vertices
path_ptp00340.kgml: 67 -> [66] -> 65 -> [69] -> 63
path_ptp00340.kgml: R04035 -> [R04037] -> R04640 -> [R04558] -> R03457
path_ptp00340.kgml: ptp:RCA23_c10150 -> [ptp:RCA23_c15360] -> ptp:RCA23_c10170 -> [{ptp:RCA23_c10160, ptp:RCA23_c10180}] -> ptp:RCA23_c10190
path_ptp00340.kgml: 3.6.1.31 -> [3.5.4.19] -> 5.3.1.16 -> [4.3.2.10] -> 4.2.1.19
path_ptp00340.kgml: Skipped genes: ptp:RCA23_c10180, ptp:RCA23_c10160
path_ptp00340.kgml:
path_ptp00340.kgml: --- 0.55 seconds ---

path_ptp00350.kgml: Tyrosine metabolism
path_ptp00350.kgml: Initialization took 0.28 seconds
path_ptp00350.kgml: (not found)
path_ptp00350.kgml: --- 0.32 seconds ---

path_ptp00360.kgml: Phenylalanine metabolism
path_ptp00360.kgml: Initialization took 0.79 seconds
path_ptp00360.kgml:
path_ptp00360.kgml: Found a trail of span 4 containing skipped vertices
path_ptp00360.kgml: 59 -> 247 -> [59 -> 225] -> 228 -> [231 -> 234] -> 237
path_ptp00360.kgml: R02539 -> R09840 -> [R02539 -> R09838] -> R09837 -> [R09836 -> R09820] -> R09839
path_ptp00360.kgml: {ptp:RCA23_c20510, ptp:RCA23_c28560} -> ptp:RCA23_c20490 -> [{ptp:RCA23_c20510, ptp:RCA23_c28560} -> {ptp:RCA23_c20410, ptp:RCA23_c20420, ptp:RCA23_c20430, ptp:RCA23_c20440, ptp:RCA23_c20450}] -> {ptp:RCA23_c14850, ptp:RCA23_c20480} -> [ptp:RCA23_c20470 -> ptp:RCA23_c20470] -> {ptp:RCA23_c14850, ptp:RCA23_c20480}
path_ptp00360.kgml: 6.2.1.30 -> ? -> [6.2.1.30 -> 1.14.13.149] -> 5.3.3.18 -> [3.3.2.12 -> 1.2.1.91] -> 2.3.1.223
path_ptp00360.kgml: Skipped genes: ptp:RCA23_c20500
path_ptp00360.kgml:
path_ptp00360.kgml: Found a trail of span 3 containing skipped vertices
path_ptp00360.kgml: 225 -> [228] -> 231 -> 234
path_ptp00360.kgml: R09838 -> [R09837] -> R09836 -> R09820
path_ptp00360.kgml: {ptp:RCA23_c20410, ptp:RCA23_c20420, ptp:RCA23_c20430, ptp:RCA23_c20440, ptp:RCA23_c20450} -> [{ptp:RCA23_c14850, ptp:RCA23_c20480}] -> ptp:RCA23_c20470 -> ptp:RCA23_c20470
path_ptp00360.kgml: 1.14.13.149 -> [5.3.3.18] -> 3.3.2.12 -> 1.2.1.91
path_ptp00360.kgml: Skipped genes: ptp:RCA23_c20460
path_ptp00360.kgml:
path_ptp00360.kgml: Found a trail of span 2 containing skipped vertices
path_ptp00360.kgml: 225 -> [228 -> 231] -> 234
path_ptp00360.kgml: R09838 -> [R09837 -> R09836] -> R09820
path_ptp00360.kgml: {ptp:RCA23_c20410, ptp:RCA23_c20420, ptp:RCA23_c20430, ptp:RCA23_c20440, ptp:RCA23_c20450} -> [{ptp:RCA23_c14850, ptp:RCA23_c20480} -> ptp:RCA23_c20470] -> ptp:RCA23_c20470
path_ptp00360.kgml: 1.14.13.149 -> [5.3.3.18 -> 3.3.2.12] -> 1.2.1.91
path_ptp00360.kgml: Skipped genes: ptp:RCA23_c20460
path_ptp00360.kgml:
path_ptp00360.kgml: --- 1.05 seconds ---

path_ptp00361.kgml: Chlorocyclohexane and chlorobenzene degradation
path_ptp00361.kgml: Initialization took 0.09 seconds
path_ptp00361.kgml: (not found)
path_ptp00361.kgml: --- 0.14 seconds ---

path_ptp00362.kgml: Benzoate degradation
path_ptp00362.kgml: Initialization took 0.74 seconds
path_ptp00362.kgml:
path_ptp00362.kgml: Found a trail of span 3 without skipping any vertex
path_ptp00362.kgml: 51 -> 50 -> 54
path_ptp00362.kgml: R07839 -> R04478 -> R00350
path_ptp00362.kgml: ptp:RCA23_c08340 -> ptp:RCA23_c08360 -> ptp:RCA23_c08350
path_ptp00362.kgml: 5.3.2.8 -> 4.2.1.83 -> 4.1.3.17
path_ptp00362.kgml:
path_ptp00362.kgml: Found a trail of span 3 containing skipped vertices
path_ptp00362.kgml: 48 -> 60 -> 61
path_ptp00362.kgml: R01631 -> R03307 -> R03470
path_ptp00362.kgml: {ptp:RCA23_c25390, ptp:RCA23_c25400} -> ptp:RCA23_c25370 -> {ptp:RCA23_c18680, ptp:RCA23_c25410}
path_ptp00362.kgml: 1.13.11.3 -> 5.5.1.2 -> 4.1.1.44
path_ptp00362.kgml: Skipped genes: ptp:RCA23_c25380
path_ptp00362.kgml:
path_ptp00362.kgml: Found a trail of span 2 without skipping any vertex
path_ptp00362.kgml: 250 -> 252
path_ptp00362.kgml: R09555 -> R09556
path_ptp00362.kgml: {ptp:RCA23_c19060, ptp:RCA23_c19070} -> ptp:RCA23_c19080
path_ptp00362.kgml: 1.14.13.208 -> 4.1.2.44
path_ptp00362.kgml:
path_ptp00362.kgml: Found a trail of span 2 containing skipped vertices
path_ptp00362.kgml: 51 -> [50] -> 54
path_ptp00362.kgml: R07839 -> [R04478] -> R00350
path_ptp00362.kgml: ptp:RCA23_c08340 -> [ptp:RCA23_c08360] -> ptp:RCA23_c08350
path_ptp00362.kgml: 5.3.2.8 -> [4.2.1.83] -> 4.1.3.17
path_ptp00362.kgml:
path_ptp00362.kgml: Found a trail of span 2 containing skipped vertices
path_ptp00362.kgml: 48 -> [60] -> 61
path_ptp00362.kgml: R01631 -> [R03307] -> R03470
path_ptp00362.kgml: {ptp:RCA23_c25390, ptp:RCA23_c25400} -> [ptp:RCA23_c25370] -> {ptp:RCA23_c18680, ptp:RCA23_c25410}
path_ptp00362.kgml: 1.13.11.3 -> [5.5.1.2] -> 4.1.1.44
path_ptp00362.kgml:
path_ptp00362.kgml: --- 1.11 seconds ---

path_ptp00365.kgml: Furfural degradation
path_ptp00365.kgml: Initialization took 0.08 seconds
path_ptp00365.kgml:
path_ptp00365.kgml: Found a trail of span 2 containing skipped vertices
path_ptp00365.kgml: 13 -> 15
path_ptp00365.kgml: R02986 -> R02987
path_ptp00365.kgml: ptp:RCA23_c12050 -> {ptp:RCA23_c12070, ptp:RCA23_c12080}
path_ptp00365.kgml: 6.2.1.31 -> 1.3.99.8
path_ptp00365.kgml: Skipped genes: ptp:RCA23_c12060
path_ptp00365.kgml:
path_ptp00365.kgml: --- 0.17 seconds ---

path_ptp00380.kgml: Tryptophan metabolism
path_ptp00380.kgml: Initialization took 0.53 seconds
path_ptp00380.kgml:
path_ptp00380.kgml: Found a trail of span 3 containing skipped vertices
path_ptp00380.kgml: 98 -> 31 -> 97
path_ptp00380.kgml: R03026 -> R01975 -> R00238
path_ptp00380.kgml: ptp:RCA23_c02200 -> ptp:RCA23_c02200 -> {ptp:RCA23_c00230, ptp:RCA23_c00610, ptp:RCA23_c02220, ptp:RCA23_c05860}
path_ptp00380.kgml: 4.2.1.17 -> 1.1.1.35 -> 2.3.1.9
path_ptp00380.kgml: Skipped genes: ptp:RCA23_c02210
path_ptp00380.kgml:
path_ptp00380.kgml: Found a trail of span 2 containing skipped vertices
path_ptp00380.kgml: 100 -> 99
path_ptp00380.kgml: R01933 -> R02488
path_ptp00380.kgml: ptp:RCA23_c14310 -> ptp:RCA23_c14340
path_ptp00380.kgml: {1.2.4.2, 1.8.1.4, 2.3.1.61} -> 1.3.8.6
path_ptp00380.kgml: Skipped genes: ptp:RCA23_c14330, ptp:RCA23_c14320
path_ptp00380.kgml:
path_ptp00380.kgml: Found a trail of span 2 containing skipped vertices
path_ptp00380.kgml: 98 -> [31] -> 97
path_ptp00380.kgml: R03026 -> [R01975] -> R00238
path_ptp00380.kgml: ptp:RCA23_c02200 -> [ptp:RCA23_c02200] -> {ptp:RCA23_c00230, ptp:RCA23_c00610, ptp:RCA23_c02220, ptp:RCA23_c05860}
path_ptp00380.kgml: 4.2.1.17 -> [1.1.1.35] -> 2.3.1.9
path_ptp00380.kgml: Skipped genes: ptp:RCA23_c02210
path_ptp00380.kgml:
path_ptp00380.kgml: --- 0.74 seconds ---

path_ptp00400.kgml: Phenylalanine, tyrosine and tryptophan biosynthesis
path_ptp00400.kgml: Initialization took 0.53 seconds
path_ptp00400.kgml:
path_ptp00400.kgml: Found a trail of span 4 containing skipped vertices
path_ptp00400.kgml: 88 -> [60 -> 65] -> 70 -> [83] -> 69 -> 89
path_ptp00400.kgml: R00694 -> [R01373 -> R01731] -> R00732 -> [R00734] -> R01728 -> R00734
path_ptp00400.kgml: {ptp:RCA23_c09770, ptp:RCA23_c21040} -> [ptp:RCA23_c06260 -> ptp:RCA23_c03550] -> ptp:RCA23_c21030 -> [ptp:RCA23_c28020] -> ptp:RCA23_c21030 -> {ptp:RCA23_c09770, ptp:RCA23_c21040}
path_ptp00400.kgml: {2.6.1.1, 2.6.1.5, 2.6.1.57, 2.6.1.9} -> [{4.2.1.51, 4.2.1.91} -> {2.6.1.57, 2.6.1.78}] -> {1.3.1.43, 1.3.1.79} -> [{2.6.1.1, 2.6.1.5, 2.6.1.57, 2.6.1.9}] -> 1.3.1.12 -> {2.6.1.1, 2.6.1.5, 2.6.1.57, 2.6.1.9}
path_ptp00400.kgml:
path_ptp00400.kgml: Found a trail of span 3 containing skipped vertices
path_ptp00400.kgml: 57 -> [56 -> 55] -> 54 -> [55] -> 56
path_ptp00400.kgml: {R00985, R00986} -> [R01073 -> R03509] -> R03508 -> [R03509] -> R01073
path_ptp00400.kgml: {ptp:RCA23_c14950, ptp:RCA23_c17290} -> [ptp:RCA23_c14940 -> ptp:RCA23_c19960] -> ptp:RCA23_c14930 -> [ptp:RCA23_c19960] -> ptp:RCA23_c14940
path_ptp00400.kgml: {4.1.3.27, 4.1.3.27} -> [2.4.2.18 -> 5.3.1.24] -> 4.1.1.48 -> [5.3.1.24] -> 2.4.2.18
path_ptp00400.kgml:
path_ptp00400.kgml: Found a trail of span 3 containing skipped vertices
path_ptp00400.kgml: 55 -> [54 -> 52] -> 53 -> 51
path_ptp00400.kgml: R03509 -> [R03508 -> R02340] -> R00674 -> R02722
path_ptp00400.kgml: ptp:RCA23_c19960 -> [ptp:RCA23_c14930 -> ptp:RCA23_c14110] -> ptp:RCA23_c19950 -> {ptp:RCA23_c14110, ptp:RCA23_c19950}
path_ptp00400.kgml: 5.3.1.24 -> [4.1.1.48 -> {4.1.2.8, 4.2.1.20}] -> {4.2.1.122, 4.2.1.20} -> 4.2.1.20
path_ptp00400.kgml:
path_ptp00400.kgml: Found a trail of span 2 containing skipped vertices
path_ptp00400.kgml: 79 -> [77 -> 76] -> 75
path_ptp00400.kgml: R03083 -> [R03084 -> R02413] -> R02412
path_ptp00400.kgml: ptp:RCA23_c15100 -> [ptp:RCA23_c20530 -> ptp:RCA23_c30470] -> ptp:RCA23_c15090
path_ptp00400.kgml: 4.2.3.4 -> [4.2.1.10 -> {1.1.1.25, 1.1.1.282}] -> 2.7.1.71
path_ptp00400.kgml:
path_ptp00400.kgml: --- 1.99 seconds ---

path_ptp00401.kgml: Novobiocin biosynthesis
path_ptp00401.kgml: Initialization took 0.09 seconds
path_ptp00401.kgml:
path_ptp00401.kgml: Found a trail of span 2 without skipping any vertex
path_ptp00401.kgml: 65 -> 63
path_ptp00401.kgml: R01728 -> R00734
path_ptp00401.kgml: ptp:RCA23_c21030 -> {ptp:RCA23_c09770, ptp:RCA23_c21040}
path_ptp00401.kgml: 1.3.1.12 -> {2.6.1.1, 2.6.1.5, 2.6.1.57, 2.6.1.9}
path_ptp00401.kgml:
path_ptp00401.kgml: Found a trail of span 2 without skipping any vertex
path_ptp00401.kgml: 64 -> 63
path_ptp00401.kgml: R01728 -> R00734
path_ptp00401.kgml: ptp:RCA23_c21030 -> {ptp:RCA23_c09770, ptp:RCA23_c21040}
path_ptp00401.kgml: 1.3.1.12 -> {2.6.1.1, 2.6.1.5, 2.6.1.57, 2.6.1.9}
path_ptp00401.kgml:
path_ptp00401.kgml: --- 0.25 seconds ---

path_ptp00405.kgml: Phenazine biosynthesis
path_ptp00405.kgml: Initialization took 0.06 seconds
path_ptp00405.kgml: (not found)
path_ptp00405.kgml: --- 0.10 seconds ---

path_ptp00410.kgml: beta-Alanine metabolism
path_ptp00410.kgml: Initialization took 0.28 seconds
path_ptp00410.kgml:
path_ptp00410.kgml: Found a trail of span 2 containing skipped vertices
path_ptp00410.kgml: 65 -> 63
path_ptp00410.kgml: R00977 -> R02269
path_ptp00410.kgml: {ptp:RCA23_c08630, ptp:RCA23_c08640} -> ptp:RCA23_c08670
path_ptp00410.kgml: 1.3.1.1 -> 3.5.2.2
path_ptp00410.kgml: Skipped genes: ptp:RCA23_c08660
path_ptp00410.kgml:
path_ptp00410.kgml: --- 0.37 seconds ---

path_ptp00430.kgml: Taurine and hypotaurine metabolism
path_ptp00430.kgml: Initialization took 0.08 seconds
path_ptp00430.kgml:
path_ptp00430.kgml: Found a trail of span 2 without skipping any vertex
path_ptp00430.kgml: 38 -> 36
path_ptp00430.kgml: R05651 -> R00230
path_ptp00430.kgml: ptp:RCA23_c01620 -> ptp:RCA23_c01630
path_ptp00430.kgml: 2.3.3.15 -> 2.3.1.8
path_ptp00430.kgml:
path_ptp00430.kgml: --- 0.17 seconds ---

path_ptp00440.kgml: Phosphonate and phosphinate metabolism
path_ptp00440.kgml: Initialization took 0.06 seconds
path_ptp00440.kgml: (not found)
path_ptp00440.kgml: --- 0.11 seconds ---

path_ptp00450.kgml: Selenocompound metabolism
path_ptp00450.kgml: Initialization took 0.14 seconds
path_ptp00450.kgml: (not found)
path_ptp00450.kgml: --- 0.19 seconds ---

path_ptp00460.kgml: Cyanoamino acid metabolism
path_ptp00460.kgml: Initialization took 0.06 seconds
path_ptp00460.kgml: (not found)
path_ptp00460.kgml: --- 0.11 seconds ---

path_ptp00471.kgml: D-Glutamine and D-glutamate metabolism
path_ptp00471.kgml: Initialization took 0.08 seconds
path_ptp00471.kgml: (not found)
path_ptp00471.kgml: --- 0.12 seconds ---

path_ptp00472.kgml: D-Arginine and D-ornithine metabolism
path_ptp00472.kgml: Initialization took 0.05 seconds
path_ptp00472.kgml: (not found)
path_ptp00472.kgml: --- 0.09 seconds ---

path_ptp00473.kgml: D-Alanine metabolism
path_ptp00473.kgml: Initialization took 0.05 seconds
path_ptp00473.kgml: (not found)
path_ptp00473.kgml: --- 0.09 seconds ---

path_ptp00480.kgml: Glutathione metabolism
path_ptp00480.kgml: Initialization took 0.48 seconds
path_ptp00480.kgml: (not found)
path_ptp00480.kgml: --- 0.61 seconds ---

path_ptp00500.kgml: Starch and sucrose metabolism
path_ptp00500.kgml: Initialization took 0.19 seconds
path_ptp00500.kgml: (not found)
path_ptp00500.kgml: --- 0.24 seconds ---

path_ptp00520.kgml: Amino sugar and nucleotide sugar metabolism
path_ptp00520.kgml: Initialization took 0.59 seconds
path_ptp00520.kgml:
path_ptp00520.kgml: Found a trail of span 3 containing skipped vertices
path_ptp00520.kgml: 28 -> [24] -> 26 -> 9
path_ptp00520.kgml: R00768 -> [R02060] -> R05332 -> R00416
path_ptp00520.kgml: ptp:RCA23_c13400 -> [ptp:RCA23_c31010] -> ptp:RCA23_c13410 -> ptp:RCA23_c13410
path_ptp00520.kgml: 2.6.1.16 -> [5.4.2.10] -> 2.3.1.157 -> 2.7.7.23
path_ptp00520.kgml:
path_ptp00520.kgml: Found a trail of span 2 without skipping any vertex
path_ptp00520.kgml: 420 -> 422
path_ptp00520.kgml: R11024 -> R11025
path_ptp00520.kgml: ptp:RCA23_c30320 -> ptp:RCA23_c30330
path_ptp00520.kgml: 2.7.1.221 -> 2.7.7.99
path_ptp00520.kgml:
path_ptp00520.kgml: Found a trail of span 2 containing skipped vertices
path_ptp00520.kgml: 28 -> [24 -> 26] -> 9
path_ptp00520.kgml: R00768 -> [R02060 -> R05332] -> R00416
path_ptp00520.kgml: ptp:RCA23_c13400 -> [ptp:RCA23_c31010 -> ptp:RCA23_c13410] -> ptp:RCA23_c13410
path_ptp00520.kgml: 2.6.1.16 -> [5.4.2.10 -> 2.3.1.157] -> 2.7.7.23
path_ptp00520.kgml:
path_ptp00520.kgml: --- 0.85 seconds ---

path_ptp00521.kgml: Streptomycin biosynthesis
path_ptp00521.kgml: Initialization took 0.19 seconds
path_ptp00521.kgml:
path_ptp00521.kgml: Found a trail of span 3 without skipping any vertex
path_ptp00521.kgml: 43 -> 42 -> 24
path_ptp00521.kgml: R06513 -> R06514 -> R02777
path_ptp00521.kgml: {ptp:RCA23_c07030, ptp:RCA23_c18710} -> ptp:RCA23_c07040 -> ptp:RCA23_c07020
path_ptp00521.kgml: 4.2.1.46 -> 5.1.3.13 -> 1.1.1.133
path_ptp00521.kgml:
path_ptp00521.kgml: Found a trail of span 2 containing skipped vertices
path_ptp00521.kgml: 43 -> [42] -> 24
path_ptp00521.kgml: R06513 -> [R06514] -> R02777
path_ptp00521.kgml: {ptp:RCA23_c07030, ptp:RCA23_c18710} -> [ptp:RCA23_c07040] -> ptp:RCA23_c07020
path_ptp00521.kgml: 4.2.1.46 -> [5.1.3.13] -> 1.1.1.133
path_ptp00521.kgml:
path_ptp00521.kgml: --- 0.35 seconds ---

path_ptp00523.kgml: Polyketide sugar unit biosynthesis
path_ptp00523.kgml: Initialization took 0.09 seconds
path_ptp00523.kgml:
path_ptp00523.kgml: Found a trail of span 3 without skipping any vertex
path_ptp00523.kgml: 26 -> 63 -> 28
path_ptp00523.kgml: R06513 -> R06514 -> R02777
path_ptp00523.kgml: {ptp:RCA23_c07030, ptp:RCA23_c18710} -> ptp:RCA23_c07040 -> ptp:RCA23_c07020
path_ptp00523.kgml: 4.2.1.46 -> 5.1.3.13 -> 1.1.1.133
path_ptp00523.kgml:
path_ptp00523.kgml: Found a trail of span 2 containing skipped vertices
path_ptp00523.kgml: 26 -> [63] -> 28
path_ptp00523.kgml: R06513 -> [R06514] -> R02777
path_ptp00523.kgml: {ptp:RCA23_c07030, ptp:RCA23_c18710} -> [ptp:RCA23_c07040] -> ptp:RCA23_c07020
path_ptp00523.kgml: 4.2.1.46 -> [5.1.3.13] -> 1.1.1.133
path_ptp00523.kgml:
path_ptp00523.kgml: --- 0.22 seconds ---

path_ptp00525.kgml: Acarbose and validamycin biosynthesis
path_ptp00525.kgml: Initialization took 0.06 seconds
path_ptp00525.kgml: (not found)
path_ptp00525.kgml: --- 0.11 seconds ---

path_ptp00540.kgml: Lipopolysaccharide biosynthesis
path_ptp00540.kgml: Initialization took 0.24 seconds
path_ptp00540.kgml:
path_ptp00540.kgml: Found a trail of span 3 without skipping any vertex
path_ptp00540.kgml: 45 -> 80 -> 79
path_ptp00540.kgml: R04657 -> R04658 -> R05074
path_ptp00540.kgml: ptp:RCA23_c00420 -> {ptp:RCA23_c00410, ptp:RCA23_c02100, ptp:RCA23_c08950} -> {ptp:RCA23_c00410, ptp:RCA23_c02100, ptp:RCA23_c08950}
path_ptp00540.kgml: 2.7.1.130 -> 2.4.99.12 -> 2.4.99.13
path_ptp00540.kgml:
path_ptp00540.kgml: Found a trail of span 2 containing skipped vertices
path_ptp00540.kgml: 90 -> [89 -> 88] -> 53
path_ptp00540.kgml: R04567 -> [R04587 -> R04550] -> R04606
path_ptp00540.kgml: ptp:RCA23_c15260 -> [ptp:RCA23_c10520 -> ptp:RCA23_c15010] -> ptp:RCA23_c15280
path_ptp00540.kgml: 2.3.1.129 -> [3.5.1.108 -> 2.3.1.191] -> 2.4.1.182
path_ptp00540.kgml: Skipped genes: ptp:RCA23_c15270
path_ptp00540.kgml:
path_ptp00540.kgml: Found a trail of span 2 containing skipped vertices
path_ptp00540.kgml: 45 -> [80] -> 79
path_ptp00540.kgml: R04657 -> [R04658] -> R05074
path_ptp00540.kgml: ptp:RCA23_c00420 -> [{ptp:RCA23_c00410, ptp:RCA23_c02100, ptp:RCA23_c08950}] -> {ptp:RCA23_c00410, ptp:RCA23_c02100, ptp:RCA23_c08950}
path_ptp00540.kgml: 2.7.1.130 -> [2.4.99.12] -> 2.4.99.13
path_ptp00540.kgml:
path_ptp00540.kgml: --- 0.46 seconds ---

path_ptp00550.kgml: Peptidoglycan biosynthesis
path_ptp00550.kgml: Initialization took 0.29 seconds
path_ptp00550.kgml:
path_ptp00550.kgml: Found a trail of span 4 without skipping any vertex
path_ptp00550.kgml: 32 -> 34 -> 23 -> 35
path_ptp00550.kgml: R02783 -> R02788 -> R04617 -> R05630
path_ptp00550.kgml: ptp:RCA23_c10370 -> ptp:RCA23_c10340 -> ptp:RCA23_c10350 -> ptp:RCA23_c10360
path_ptp00550.kgml: 6.3.2.9 -> 6.3.2.13 -> 6.3.2.10 -> 2.7.8.13
path_ptp00550.kgml:
path_ptp00550.kgml: Found a trail of span 3 containing skipped vertices
path_ptp00550.kgml: 32 -> 34 -> [23] -> 35
path_ptp00550.kgml: R02783 -> R02788 -> [R04617] -> R05630
path_ptp00550.kgml: ptp:RCA23_c10370 -> ptp:RCA23_c10340 -> [ptp:RCA23_c10350] -> ptp:RCA23_c10360
path_ptp00550.kgml: 6.3.2.9 -> 6.3.2.13 -> [6.3.2.10] -> 2.7.8.13
path_ptp00550.kgml: Skipped genes: ptp:RCA23_c10350
path_ptp00550.kgml:
path_ptp00550.kgml: Found a trail of span 3 containing skipped vertices
path_ptp00550.kgml: 32 -> [34] -> 23 -> 35
path_ptp00550.kgml: R02783 -> [R02788] -> R04617 -> R05630
path_ptp00550.kgml: ptp:RCA23_c10370 -> [ptp:RCA23_c10340] -> ptp:RCA23_c10350 -> ptp:RCA23_c10360
path_ptp00550.kgml: 6.3.2.9 -> [6.3.2.13] -> 6.3.2.10 -> 2.7.8.13
path_ptp00550.kgml:
path_ptp00550.kgml: Found a trail of span 2 containing skipped vertices
path_ptp00550.kgml: 30 -> [23 -> 35] -> 36
path_ptp00550.kgml: R01150 -> [R04617 -> R05630] -> R05032
path_ptp00550.kgml: ptp:RCA23_c10480 -> [ptp:RCA23_c10350 -> ptp:RCA23_c10360] -> ptp:RCA23_c10440
path_ptp00550.kgml: 6.3.2.4 -> [6.3.2.10 -> 2.7.8.13] -> 2.4.1.227
path_ptp00550.kgml: Skipped genes: ptp:RCA23_c10470, ptp:RCA23_c10450
path_ptp00550.kgml:
path_ptp00550.kgml: Found a trail of span 2 containing skipped vertices
path_ptp00550.kgml: 30 -> [29 -> 28] -> 27
path_ptp00550.kgml: R01150 -> [R04573 -> R05629] -> R05662
path_ptp00550.kgml: ptp:RCA23_c10480 -> [ptp:RCA23_c10350 -> ptp:RCA23_c10360] -> ptp:RCA23_c10440
path_ptp00550.kgml: 6.3.2.4 -> [6.3.2.10 -> 2.7.8.13] -> 2.4.1.227
path_ptp00550.kgml: Skipped genes: ptp:RCA23_c10470, ptp:RCA23_c10450
path_ptp00550.kgml:
path_ptp00550.kgml: Found a trail of span 2 containing skipped vertices
path_ptp00550.kgml: 32 -> [34 -> 23] -> 35
path_ptp00550.kgml: R02783 -> [R02788 -> R04617] -> R05630
path_ptp00550.kgml: ptp:RCA23_c10370 -> [ptp:RCA23_c10340 -> ptp:RCA23_c10350] -> ptp:RCA23_c10360
path_ptp00550.kgml: 6.3.2.9 -> [6.3.2.13 -> 6.3.2.10] -> 2.7.8.13
path_ptp00550.kgml:
path_ptp00550.kgml: Found a trail of span 2 without skipping any vertex
path_ptp00550.kgml: 59 -> 33
path_ptp00550.kgml: {R03191, R03192} -> R03193
path_ptp00550.kgml: ptp:RCA23_c10470 -> ptp:RCA23_c10450
path_ptp00550.kgml: {1.3.1.98, 1.3.1.98} -> 6.3.2.8
path_ptp00550.kgml:
path_ptp00550.kgml: Found a trail of span 2 without skipping any vertex
path_ptp00550.kgml: 29 -> 28
path_ptp00550.kgml: R04573 -> R05629
path_ptp00550.kgml: ptp:RCA23_c10350 -> ptp:RCA23_c10360
path_ptp00550.kgml: 6.3.2.10 -> 2.7.8.13
path_ptp00550.kgml:
path_ptp00550.kgml: --- 0.78 seconds ---

path_ptp00561.kgml: Glycerolipid metabolism
path_ptp00561.kgml: Initialization took 0.29 seconds
path_ptp00561.kgml: (not found)
path_ptp00561.kgml: --- 0.34 seconds ---

path_ptp00562.kgml: Inositol phosphate metabolism
path_ptp00562.kgml: Initialization took 0.19 seconds
path_ptp00562.kgml:
path_ptp00562.kgml: Found a trail of span 3 without skipping any vertex
path_ptp00562.kgml: 114 -> 115 -> 117
path_ptp00562.kgml: R08603 -> R08503 -> R05661
path_ptp00562.kgml: ptp:RCA23_c19530 -> {ptp:RCA23_c09490, ptp:RCA23_c19510} -> ptp:RCA23_c19520
path_ptp00562.kgml: 3.7.1.22 -> 5.3.1.30 -> 2.7.1.92
path_ptp00562.kgml:
path_ptp00562.kgml: Found a trail of span 2 containing skipped vertices
path_ptp00562.kgml: 114 -> [115] -> 117
path_ptp00562.kgml: R08603 -> [R08503] -> R05661
path_ptp00562.kgml: ptp:RCA23_c19530 -> [{ptp:RCA23_c09490, ptp:RCA23_c19510}] -> ptp:RCA23_c19520
path_ptp00562.kgml: 3.7.1.22 -> [5.3.1.30] -> 2.7.1.92
path_ptp00562.kgml:
path_ptp00562.kgml: --- 0.33 seconds ---

path_ptp00564.kgml: Glycerophospholipid metabolism
path_ptp00564.kgml: Initialization took 0.29 seconds
path_ptp00564.kgml:
path_ptp00564.kgml: Found a trail of span 3 containing skipped vertices
path_ptp00564.kgml: 97 -> [128] -> 103 -> 135
path_ptp00564.kgml: R02240 -> [R01799] -> R01800 -> R02055
path_ptp00564.kgml: ptp:RCA23_c21720 -> [ptp:RCA23_c15200] -> ptp:RCA23_c21740 -> ptp:RCA23_c21710
path_ptp00564.kgml: 2.7.1.107 -> [2.7.7.41] -> 2.7.8.8 -> 4.1.1.65
path_ptp00564.kgml: Skipped genes: ptp:RCA23_c21730
path_ptp00564.kgml:
path_ptp00564.kgml: Found a trail of span 2 containing skipped vertices
path_ptp00564.kgml: 97 -> [128 -> 103] -> 135
path_ptp00564.kgml: R02240 -> [R01799 -> R01800] -> R02055
path_ptp00564.kgml: ptp:RCA23_c21720 -> [ptp:RCA23_c15200 -> ptp:RCA23_c21740] -> ptp:RCA23_c21710
path_ptp00564.kgml: 2.7.1.107 -> [2.7.7.41 -> 2.7.8.8] -> 4.1.1.65
path_ptp00564.kgml:
path_ptp00564.kgml: --- 0.47 seconds ---

path_ptp00590.kgml: Arachidonic acid metabolism
path_ptp00590.kgml: Initialization took 0.05 seconds
path_ptp00590.kgml: (not found)
path_ptp00590.kgml: --- 0.09 seconds ---

path_ptp00620.kgml: Pyruvate metabolism
path_ptp00620.kgml: Initialization took 1.49 seconds
path_ptp00620.kgml:
path_ptp00620.kgml: Found a trail of span 3 without skipping any vertex
path_ptp00620.kgml: 123 -> 55 -> 124
path_ptp00620.kgml: R00014 -> R03270 -> R02569
path_ptp00620.kgml: {ptp:RCA23_c17990, ptp:RCA23_c18000} -> {ptp:RCA23_c17990, ptp:RCA23_c18000} -> ptp:RCA23_c18010
path_ptp00620.kgml: {1.2.4.1, 2.2.1.6, 4.1.1.1} -> 1.2.4.1 -> 2.3.1.12
path_ptp00620.kgml:
path_ptp00620.kgml: Found a trail of span 3 without skipping any vertex
path_ptp00620.kgml: 103 -> 98 -> 116
path_ptp00620.kgml: R00316 -> R00236 -> R00742
path_ptp00620.kgml: {ptp:RCA23_c03900, ptp:RCA23_c10730} -> {ptp:RCA23_c03900, ptp:RCA23_c10730} -> {ptp:RCA23_c03290, ptp:RCA23_c03890, ptp:RCA23_c05970}
path_ptp00620.kgml: 6.2.1.1 -> 6.2.1.1 -> 6.4.1.2
path_ptp00620.kgml:
path_ptp00620.kgml: Found a trail of span 2 without skipping any vertex
path_ptp00620.kgml: 92 -> 79
path_ptp00620.kgml: R00196 -> R00344
path_ptp00620.kgml: {ptp:RCA23_c10230, ptp:RCA23_c19880} -> ptp:RCA23_c10220
path_ptp00620.kgml: 1.1.2.3 -> 6.4.1.1
path_ptp00620.kgml:
path_ptp00620.kgml: --- 1.95 seconds ---

path_ptp00622.kgml: Xylene degradation
path_ptp00622.kgml: Initialization took 0.09 seconds
path_ptp00622.kgml: (not found)
path_ptp00622.kgml: --- 0.13 seconds ---

path_ptp00624.kgml: Polycyclic aromatic hydrocarbon degradation
path_ptp00624.kgml: Initialization took 0.05 seconds
path_ptp00624.kgml: (not found)
path_ptp00624.kgml: --- 0.09 seconds ---

path_ptp00625.kgml: Chloroalkane and chloroalkene degradation
path_ptp00625.kgml: Initialization took 0.19 seconds
path_ptp00625.kgml:
path_ptp00625.kgml: Found a trail of span 2 containing skipped vertices
path_ptp00625.kgml: 102 -> 104
path_ptp00625.kgml: R05286 -> R05287
path_ptp00625.kgml: {ptp:RCA23_c01310, ptp:RCA23_c07410, ptp:RCA23_c18910, ptp:RCA23_c25300, ptp:RCA23_c27000, ptp:RCA23_c28920} -> ptp:RCA23_c28880
path_ptp00625.kgml: 1.2.1.3 -> {3.8.1.2, 3.8.1.3}
path_ptp00625.kgml: Skipped genes: ptp:RCA23_c28890, ptp:RCA23_c28900, ptp:RCA23_c28910
path_ptp00625.kgml:
path_ptp00625.kgml: --- 0.30 seconds ---

path_ptp00626.kgml: Naphthalene degradation
path_ptp00626.kgml: Initialization took 0.06 seconds
path_ptp00626.kgml: (not found)
path_ptp00626.kgml: --- 0.10 seconds ---

path_ptp00627.kgml: Aminobenzoate degradation
path_ptp00627.kgml: Initialization took 0.14 seconds
path_ptp00627.kgml: (not found)
path_ptp00627.kgml: --- 0.20 seconds ---

path_ptp00630.kgml: Glyoxylate and dicarboxylate metabolism
path_ptp00630.kgml: Initialization took 3.30 seconds
path_ptp00630.kgml:
path_ptp00630.kgml: Found a trail of span 2 containing skipped vertices
path_ptp00630.kgml: 204 -> [203] -> 205
path_ptp00630.kgml: R01859 -> [R02765] -> R00833
path_ptp00630.kgml: {ptp:RCA23_c28190, ptp:RCA23_c28210} -> [ptp:RCA23_c01770] -> ptp:RCA23_c28170
path_ptp00630.kgml: 6.4.1.3 -> [5.1.99.1] -> 5.4.99.2
path_ptp00630.kgml: Skipped genes: ptp:RCA23_c28200
path_ptp00630.kgml:
path_ptp00630.kgml: Found a trail of span 2 without skipping any vertex
path_ptp00630.kgml: 194 -> 195
path_ptp00630.kgml: R00238 -> R01977
path_ptp00630.kgml: {ptp:RCA23_c00230, ptp:RCA23_c00610, ptp:RCA23_c02220, ptp:RCA23_c05860} -> ptp:RCA23_c05850
path_ptp00630.kgml: 2.3.1.9 -> 1.1.1.36
path_ptp00630.kgml:
path_ptp00630.kgml: --- 3.60 seconds ---

path_ptp00640.kgml: Propanoate metabolism
path_ptp00640.kgml: Initialization took 0.79 seconds
path_ptp00640.kgml:
path_ptp00640.kgml: Found a trail of span 3 containing skipped vertices
path_ptp00640.kgml: 192 -> 66 -> 67
path_ptp00640.kgml: R00919 -> R00926 -> R01354
path_ptp00640.kgml: ptp:RCA23_c10810 -> {ptp:RCA23_c03900, ptp:RCA23_c10730} -> {ptp:RCA23_c03900, ptp:RCA23_c10730}
path_ptp00640.kgml: 1.3.1.84 -> {6.2.1.1, 6.2.1.17} -> {6.2.1.1, 6.2.1.17}
path_ptp00640.kgml: Skipped genes: ptp:RCA23_c10800, ptp:RCA23_c10790
path_ptp00640.kgml:
path_ptp00640.kgml: Found a trail of span 2 containing skipped vertices
path_ptp00640.kgml: 119 -> 14
path_ptp00640.kgml: R00238 -> R00742
path_ptp00640.kgml: {ptp:RCA23_c00230, ptp:RCA23_c00610, ptp:RCA23_c02220, ptp:RCA23_c05860} -> {ptp:RCA23_c03290, ptp:RCA23_c03890, ptp:RCA23_c05970}
path_ptp00640.kgml: 2.3.1.9 -> 6.4.1.2
path_ptp00640.kgml: Skipped genes: ptp:RCA23_c05870, ptp:RCA23_c05890
path_ptp00640.kgml:
path_ptp00640.kgml: Found a trail of span 2 containing skipped vertices
path_ptp00640.kgml: 59 -> [58] -> 104
path_ptp00640.kgml: R01859 -> [R02765] -> R00833
path_ptp00640.kgml: {ptp:RCA23_c28190, ptp:RCA23_c28210} -> [ptp:RCA23_c01770] -> ptp:RCA23_c28170
path_ptp00640.kgml: 6.4.1.3 -> [5.1.99.1] -> 5.4.99.2
path_ptp00640.kgml: Skipped genes: ptp:RCA23_c28200
path_ptp00640.kgml:
path_ptp00640.kgml: --- 1.05 seconds ---

path_ptp00643.kgml: Styrene degradation
path_ptp00643.kgml: Initialization took 0.14 seconds
path_ptp00643.kgml: (not found)
path_ptp00643.kgml: --- 0.19 seconds ---

path_ptp00660.kgml: C5-Branched dibasic acid metabolism
path_ptp00660.kgml: Initialization took 0.34 seconds
path_ptp00660.kgml:
path_ptp00660.kgml: Found a trail of span 3 containing skipped vertices
path_ptp00660.kgml: 31 -> 96 -> 97
path_ptp00660.kgml: R03896 -> R03898 -> R00994
path_ptp00660.kgml: {ptp:RCA23_c04920, ptp:RCA23_c04930, ptp:RCA23_c08580, ptp:RCA23_c08590} -> {ptp:RCA23_c04920, ptp:RCA23_c04930, ptp:RCA23_c08580, ptp:RCA23_c08590} -> ptp:RCA23_c04900
path_ptp00660.kgml: 4.2.1.35 -> 4.2.1.35 -> 1.1.1.85
path_ptp00660.kgml: Skipped genes: ptp:RCA23_c04910
path_ptp00660.kgml:
path_ptp00660.kgml: --- 0.48 seconds ---

path_ptp00670.kgml: One carbon pool by folate
path_ptp00670.kgml: Initialization took 0.29 seconds
path_ptp00670.kgml:
path_ptp00670.kgml: Found a trail of span 3 containing skipped vertices
path_ptp00670.kgml: 29 -> 28 -> [20] -> 49
path_ptp00670.kgml: R01220 -> R01655 -> [R04326] -> R00943
path_ptp00670.kgml: ptp:RCA23_c19690 -> ptp:RCA23_c19690 -> [ptp:RCA23_c13220] -> ptp:RCA23_c19700
path_ptp00670.kgml: 1.5.1.5 -> 3.5.4.9 -> [2.1.2.2] -> 6.3.4.3
path_ptp00670.kgml:
path_ptp00670.kgml: Found a trail of span 2 containing skipped vertices
path_ptp00670.kgml: 54 -> [60] -> 26
path_ptp00670.kgml: R00946 -> [R06613] -> {R01224, R07168}
path_ptp00670.kgml: {ptp:RCA23_c13270, ptp:RCA23_c17600} -> [ptp:RCA23_c27960] -> {ptp:RCA23_c09830, ptp:RCA23_c17590}
path_ptp00670.kgml: 2.1.1.13 -> [2.1.1.148] -> {1.5.1.20, 1.5.1.20}
path_ptp00670.kgml:
path_ptp00670.kgml: --- 0.59 seconds ---

path_ptp00680.kgml: Methane metabolism
path_ptp00680.kgml: Initialization took 2.15 seconds
path_ptp00680.kgml:
path_ptp00680.kgml: Found a trail of span 2 containing skipped vertices
path_ptp00680.kgml: 293 -> [148 -> 151] -> 153
path_ptp00680.kgml: R01518 -> [R01513 -> R04173] -> R00582
path_ptp00680.kgml: ptp:RCA23_c04740 -> [{ptp:RCA23_c04700, ptp:RCA23_c11470, ptp:RCA23_c23250} -> ptp:RCA23_c04690] -> ptp:RCA23_c04670
path_ptp00680.kgml: {5.4.2.11, 5.4.2.12} -> [1.1.1.95 -> 2.6.1.52] -> 3.1.3.3
path_ptp00680.kgml: Skipped genes: ptp:RCA23_c04720, ptp:RCA23_c04730
path_ptp00680.kgml:
path_ptp00680.kgml: Found a trail of span 2 containing skipped vertices
path_ptp00680.kgml: 103 -> 102
path_ptp00680.kgml: R06983 -> R00527
path_ptp00680.kgml: ptp:RCA23_c04970 -> ptp:RCA23_c04990
path_ptp00680.kgml: 1.1.1.284 -> 3.1.2.12
path_ptp00680.kgml: Skipped genes: ptp:RCA23_c04980
path_ptp00680.kgml:
path_ptp00680.kgml: Found a trail of span 2 without skipping any vertex
path_ptp00680.kgml: 148 -> 151
path_ptp00680.kgml: R01513 -> R04173
path_ptp00680.kgml: {ptp:RCA23_c04700, ptp:RCA23_c11470, ptp:RCA23_c23250} -> ptp:RCA23_c04690
path_ptp00680.kgml: 1.1.1.95 -> 2.6.1.52
path_ptp00680.kgml:
path_ptp00680.kgml: --- 2.38 seconds ---

path_ptp00730.kgml: Thiamine metabolism
path_ptp00730.kgml: Initialization took 0.14 seconds
path_ptp00730.kgml: (not found)
path_ptp00730.kgml: --- 0.19 seconds ---

path_ptp00740.kgml: Riboflavin metabolism
path_ptp00740.kgml: Initialization took 0.09 seconds
path_ptp00740.kgml:
path_ptp00740.kgml: Found a trail of span 3 containing skipped vertices
path_ptp00740.kgml: 32 -> [41] -> 42 -> 41
path_ptp00740.kgml: R07281 -> [R04457] -> R00066 -> R04457
path_ptp00740.kgml: ptp:RCA23_c21580 -> [ptp:RCA23_c21570] -> ptp:RCA23_c21590 -> ptp:RCA23_c21570
path_ptp00740.kgml: 4.1.99.12 -> [2.5.1.78] -> 2.5.1.9 -> 2.5.1.78
path_ptp00740.kgml:
path_ptp00740.kgml: Found a trail of span 3 containing skipped vertices
path_ptp00740.kgml: 38 -> 39 -> 40
path_ptp00740.kgml: R00425 -> R03459 -> R03458
path_ptp00740.kgml: {ptp:RCA23_c21580, ptp:RCA23_c29270} -> ptp:RCA23_c21630 -> ptp:RCA23_c21630
path_ptp00740.kgml: 3.5.4.25 -> 3.5.4.26 -> 1.1.1.193
path_ptp00740.kgml: Skipped genes: ptp:RCA23_c21590
path_ptp00740.kgml:
path_ptp00740.kgml: Found a trail of span 2 containing skipped vertices
path_ptp00740.kgml: 38 -> [39] -> 40
path_ptp00740.kgml: R00425 -> [R03459] -> R03458
path_ptp00740.kgml: {ptp:RCA23_c21580, ptp:RCA23_c29270} -> [ptp:RCA23_c21630] -> ptp:RCA23_c21630
path_ptp00740.kgml: 3.5.4.25 -> [3.5.4.26] -> 1.1.1.193
path_ptp00740.kgml: Skipped genes: ptp:RCA23_c21590
path_ptp00740.kgml:
path_ptp00740.kgml: --- 0.31 seconds ---

path_ptp00750.kgml: Vitamin B6 metabolism
path_ptp00750.kgml: Initialization took 0.09 seconds
path_ptp00750.kgml: (not found)
path_ptp00750.kgml: --- 0.14 seconds ---

path_ptp00760.kgml: Nicotinate and nicotinamide metabolism
path_ptp00760.kgml: Initialization took 0.49 seconds
path_ptp00760.kgml:
path_ptp00760.kgml: Found a trail of span 3 containing skipped vertices
path_ptp00760.kgml: 93 -> [87 -> 83] -> 86 -> [91 -> 87] -> 83
path_ptp00760.kgml: R00137 -> [R02322 -> R03005] -> R00189 -> [R00103 -> R02322] -> R03005
path_ptp00760.kgml: ptp:RCA23_c25070 -> [ptp:RCA23_c15700 -> ptp:RCA23_c25070] -> ptp:RCA23_c25110 -> [ptp:RCA23_c06240 -> ptp:RCA23_c15700] -> ptp:RCA23_c25070
path_ptp00760.kgml: {2.7.7.1, 2.7.7.18} -> [3.5.1.42 -> {2.7.7.1, 2.7.7.18}] -> {6.3.1.5, 6.3.5.1} -> [{3.6.1.22, 3.6.1.9} -> 3.5.1.42] -> {2.7.7.1, 2.7.7.18}
path_ptp00760.kgml: Skipped genes: ptp:RCA23_c25100
path_ptp00760.kgml:
path_ptp00760.kgml: Found a trail of span 2 without skipping any vertex
path_ptp00760.kgml: 89 -> 88
path_ptp00760.kgml: R01268 -> R01724
path_ptp00760.kgml: ptp:RCA23_c00080 -> ptp:RCA23_c00090
path_ptp00760.kgml: 3.5.1.19 -> 6.3.4.21
path_ptp00760.kgml:
path_ptp00760.kgml: --- 0.83 seconds ---

path_ptp00770.kgml: Pantothenate and CoA biosynthesis
path_ptp00770.kgml: Initialization took 0.64 seconds
path_ptp00770.kgml:
path_ptp00770.kgml: Found a trail of span 2 containing skipped vertices
path_ptp00770.kgml: 75 -> 73
path_ptp00770.kgml: R00977 -> R02269
path_ptp00770.kgml: {ptp:RCA23_c08630, ptp:RCA23_c08640} -> ptp:RCA23_c08670
path_ptp00770.kgml: 1.3.1.1 -> 3.5.2.2
path_ptp00770.kgml: Skipped genes: ptp:RCA23_c08660
path_ptp00770.kgml:
path_ptp00770.kgml: --- 0.75 seconds ---

path_ptp00780.kgml: Biotin metabolism
path_ptp00780.kgml: Initialization took 0.13 seconds
path_ptp00780.kgml:
path_ptp00780.kgml: Found a trail of span 4 containing skipped vertices
path_ptp00780.kgml: 95 -> 53 -> [56 -> 59] -> 74 -> 67
path_ptp00780.kgml: R10115 -> R10116 -> [R10117 -> R10118] -> R10119 -> R10120
path_ptp00780.kgml: ptp:RCA23_c18070 -> {ptp:RCA23_c01280, ptp:RCA23_c07420, ptp:RCA23_c13770, ptp:RCA23_c18090} -> [ptp:RCA23_c15250 -> {ptp:RCA23_c17170, ptp:RCA23_c20170}] -> ptp:RCA23_c18070 -> {ptp:RCA23_c01280, ptp:RCA23_c07420, ptp:RCA23_c13770, ptp:RCA23_c18090}
path_ptp00780.kgml: {2.3.1.179, 2.3.1.41} -> 1.1.1.100 -> [4.2.1.59 -> 1.3.1.10] -> {2.3.1.179, 2.3.1.41} -> 1.1.1.100
path_ptp00780.kgml: Skipped genes: ptp:RCA23_c18080
path_ptp00780.kgml:
path_ptp00780.kgml: Found a trail of span 4 containing skipped vertices
path_ptp00780.kgml: 94 -> [53 -> 56] -> 59 -> 64 -> [67 -> 70] -> 73
path_ptp00780.kgml: R10115 -> [R10116 -> R10117] -> R10118 -> R10119 -> [R10120 -> R10121] -> R10122
path_ptp00780.kgml: ptp:RCA23_c20160 -> [{ptp:RCA23_c01280, ptp:RCA23_c07420, ptp:RCA23_c13770, ptp:RCA23_c18090} -> ptp:RCA23_c15250] -> {ptp:RCA23_c17170, ptp:RCA23_c20170} -> ptp:RCA23_c20160 -> [{ptp:RCA23_c01280, ptp:RCA23_c07420, ptp:RCA23_c13770, ptp:RCA23_c18090} -> ptp:RCA23_c15250] -> {ptp:RCA23_c17170, ptp:RCA23_c20170}
path_ptp00780.kgml: {2.3.1.179, 2.3.1.41} -> [1.1.1.100 -> 4.2.1.59] -> 1.3.1.10 -> {2.3.1.179, 2.3.1.41} -> [1.1.1.100 -> 4.2.1.59] -> 1.3.1.10
path_ptp00780.kgml:
path_ptp00780.kgml: --- 0.33 seconds ---

path_ptp00785.kgml: Lipoic acid metabolism
path_ptp00785.kgml: Initialization took 0.06 seconds
path_ptp00785.kgml: (not found)
path_ptp00785.kgml: --- 0.11 seconds ---

path_ptp00790.kgml: Folate biosynthesis
path_ptp00790.kgml: Initialization took 0.49 seconds
path_ptp00790.kgml:
path_ptp00790.kgml: Found a trail of span 4 containing skipped vertices
path_ptp00790.kgml: 93 -> [117] -> 94 -> [118] -> 122 -> 126
path_ptp00790.kgml: R09394 -> [R11372] -> R09395 -> [R09726] -> R09735 -> R11581
path_ptp00790.kgml: {ptp:RCA23_c10720, ptp:RCA23_c23000} -> [ptp:RCA23_c14920] -> {ptp:RCA23_c05540, ptp:RCA23_c22970} -> [ptp:RCA23_c05650] -> {ptp:RCA23_c05780, ptp:RCA23_c14910, ptp:RCA23_c22930} -> {ptp:RCA23_c05760, ptp:RCA23_c22950}
path_ptp00790.kgml: 4.1.99.22 -> [4.6.1.17] -> 2.8.1.12 -> [2.7.7.75] -> 2.10.1.1 -> 2.7.7.77
path_ptp00790.kgml: Skipped genes: ptp:RCA23_c22980, ptp:RCA23_c22960, ptp:RCA23_c22990, ptp:RCA23_c22940
path_ptp00790.kgml:
path_ptp00790.kgml: Found a trail of span 3 without skipping any vertex
path_ptp00790.kgml: 171 -> 75 -> 73
path_ptp00790.kgml: R11073 -> R03504 -> R03066
path_ptp00790.kgml: ptp:RCA23_c02400 -> ptp:RCA23_c02400 -> ptp:RCA23_c02410
path_ptp00790.kgml: 5.1.99.8 -> 4.1.2.25 -> 2.5.1.15
path_ptp00790.kgml:
path_ptp00790.kgml: Found a trail of span 3 containing skipped vertices
path_ptp00790.kgml: 93 -> [117] -> 94 -> [118 -> 122] -> 126
path_ptp00790.kgml: R09394 -> [R11372] -> R09395 -> [R09726 -> R09735] -> R11581
path_ptp00790.kgml: {ptp:RCA23_c10720, ptp:RCA23_c23000} -> [ptp:RCA23_c14920] -> {ptp:RCA23_c05540, ptp:RCA23_c22970} -> [ptp:RCA23_c05650 -> {ptp:RCA23_c05780, ptp:RCA23_c14910, ptp:RCA23_c22930}] -> {ptp:RCA23_c05760, ptp:RCA23_c22950}
path_ptp00790.kgml: 4.1.99.22 -> [4.6.1.17] -> 2.8.1.12 -> [2.7.7.75 -> 2.10.1.1] -> 2.7.7.77
path_ptp00790.kgml: Skipped genes: ptp:RCA23_c22980, ptp:RCA23_c22960, ptp:RCA23_c22990
path_ptp00790.kgml:
path_ptp00790.kgml: Found a trail of span 3 containing skipped vertices
path_ptp00790.kgml: 171 -> 75 -> [74] -> 72
path_ptp00790.kgml: R11073 -> R03504 -> [R03503] -> R03067
path_ptp00790.kgml: ptp:RCA23_c02400 -> ptp:RCA23_c02400 -> [ptp:RCA23_c25780] -> ptp:RCA23_c02410
path_ptp00790.kgml: 5.1.99.8 -> 4.1.2.25 -> [2.7.6.3] -> 2.5.1.15
path_ptp00790.kgml:
path_ptp00790.kgml: Found a trail of span 2 containing skipped vertices
path_ptp00790.kgml: 171 -> [75 -> 74] -> 72
path_ptp00790.kgml: R11073 -> [R03504 -> R03503] -> R03067
path_ptp00790.kgml: ptp:RCA23_c02400 -> [ptp:RCA23_c02400 -> ptp:RCA23_c25780] -> ptp:RCA23_c02410
path_ptp00790.kgml: 5.1.99.8 -> [4.1.2.25 -> 2.7.6.3] -> 2.5.1.15
path_ptp00790.kgml:
path_ptp00790.kgml: Found a trail of span 2 containing skipped vertices
path_ptp00790.kgml: 171 -> [75] -> 73
path_ptp00790.kgml: R11073 -> [R03504] -> R03066
path_ptp00790.kgml: ptp:RCA23_c02400 -> [ptp:RCA23_c02400] -> ptp:RCA23_c02410
path_ptp00790.kgml: 5.1.99.8 -> [4.1.2.25] -> 2.5.1.15
path_ptp00790.kgml:
path_ptp00790.kgml: --- 0.98 seconds ---

path_ptp00860.kgml: Porphyrin and chlorophyll metabolism
path_ptp00860.kgml: Initialization took 2.99 seconds
path_ptp00860.kgml:
path_ptp00860.kgml: Found a trail of span 4 containing skipped vertices
path_ptp00860.kgml: 52 -> 51 -> 50 -> [41 -> 259] -> 239
path_ptp00860.kgml: R06265 -> R06266 -> R06267 -> [R06896 -> R06282] -> R06284
path_ptp00860.kgml: ptp:RCA23_c29820 -> ptp:RCA23_c29820 -> ptp:RCA23_c29820 -> [ptp:RCA23_c29790 -> {ptp:RCA23_c29890, ptp:RCA23_c29910, ptp:RCA23_c29920}] -> ptp:RCA23_c29750
path_ptp00860.kgml: 1.14.13.81 -> 1.14.13.81 -> 1.14.13.81 -> [1.3.1.75 -> 1.3.7.7] -> 2.5.1.62
path_ptp00860.kgml: Skipped genes: ptp:RCA23_c29800, ptp:RCA23_c29810, ptp:RCA23_c29770
path_ptp00860.kgml:
path_ptp00860.kgml: Found a trail of span 3 containing skipped vertices
path_ptp00860.kgml: 52 -> [51] -> 50 -> [41 -> 259] -> 239
path_ptp00860.kgml: R06265 -> [R06266] -> R06267 -> [R06896 -> R06282] -> R06284
path_ptp00860.kgml: ptp:RCA23_c29820 -> [ptp:RCA23_c29820] -> ptp:RCA23_c29820 -> [ptp:RCA23_c29790 -> {ptp:RCA23_c29890, ptp:RCA23_c29910, ptp:RCA23_c29920}] -> ptp:RCA23_c29750
path_ptp00860.kgml: 1.14.13.81 -> [1.14.13.81] -> 1.14.13.81 -> [1.3.1.75 -> 1.3.7.7] -> 2.5.1.62
path_ptp00860.kgml: Skipped genes: ptp:RCA23_c29800, ptp:RCA23_c29810, ptp:RCA23_c29770
path_ptp00860.kgml:
path_ptp00860.kgml: Found a trail of span 3 without skipping any vertex
path_ptp00860.kgml: 284 -> 285 -> 318
path_ptp00860.kgml: R05809 -> R05810 -> R07772
path_ptp00860.kgml: ptp:RCA23_c25900 -> ptp:RCA23_c25890 -> ptp:RCA23_c25900
path_ptp00860.kgml: 2.1.1.131 -> 2.1.1.271 -> 3.7.1.12
path_ptp00860.kgml:
path_ptp00860.kgml: Found a trail of span 2 without skipping any vertex
path_ptp00860.kgml: 291 -> 292
path_ptp00860.kgml: R05180 -> R05181
path_ptp00860.kgml: ptp:RCA23_c25900 -> ptp:RCA23_c25890
path_ptp00860.kgml: 2.1.1.131 -> 2.1.1.133
path_ptp00860.kgml:
path_ptp00860.kgml: Found a trail of span 2 containing skipped vertices
path_ptp00860.kgml: 351 -> [359] -> 361
path_ptp00860.kgml: R09053 -> [R09054] -> R09055
path_ptp00860.kgml: {ptp:RCA23_c29620, ptp:RCA23_c29630, ptp:RCA23_c29640} -> [ptp:RCA23_c29930] -> ptp:RCA23_c29610
path_ptp00860.kgml: 1.3.7.15 -> [4.2.1.165] -> 1.1.1.396
path_ptp00860.kgml:
path_ptp00860.kgml: Found a trail of span 2 containing skipped vertices
path_ptp00860.kgml: 259 -> [351] -> 359
path_ptp00860.kgml: R06282 -> [R09053] -> R09054
path_ptp00860.kgml: {ptp:RCA23_c29890, ptp:RCA23_c29910, ptp:RCA23_c29920} -> [{ptp:RCA23_c29620, ptp:RCA23_c29630, ptp:RCA23_c29640}] -> ptp:RCA23_c29930
path_ptp00860.kgml: 1.3.7.7 -> [1.3.7.15] -> 4.2.1.165
path_ptp00860.kgml:
path_ptp00860.kgml: Found a trail of span 2 without skipping any vertex
path_ptp00860.kgml: 259 -> 353
path_ptp00860.kgml: R06282 -> R09059
path_ptp00860.kgml: {ptp:RCA23_c29890, ptp:RCA23_c29910, ptp:RCA23_c29920} -> ptp:RCA23_c29930
path_ptp00860.kgml: 1.3.7.7 -> 4.2.1.165
path_ptp00860.kgml:
path_ptp00860.kgml: Found a trail of span 2 containing skipped vertices
path_ptp00860.kgml: 378 -> 393
path_ptp00860.kgml: R11514 -> R11226
path_ptp00860.kgml: ptp:RCA23_c29750 -> ptp:RCA23_c29730
path_ptp00860.kgml: 2.5.1.133 -> 1.3.1.111
path_ptp00860.kgml: Skipped genes: ptp:RCA23_c29740
path_ptp00860.kgml:
path_ptp00860.kgml: Found a trail of span 2 containing skipped vertices
path_ptp00860.kgml: 388 -> 394
path_ptp00860.kgml: R11517 -> R11518
path_ptp00860.kgml: ptp:RCA23_c29750 -> ptp:RCA23_c29730
path_ptp00860.kgml: 2.5.1.133 -> 1.3.1.111
path_ptp00860.kgml: Skipped genes: ptp:RCA23_c29740
path_ptp00860.kgml:
path_ptp00860.kgml: Found a trail of span 2 without skipping any vertex
path_ptp00860.kgml: 358 -> 361
path_ptp00860.kgml: R09060 -> R09055
path_ptp00860.kgml: {ptp:RCA23_c29620, ptp:RCA23_c29630, ptp:RCA23_c29640} -> ptp:RCA23_c29610
path_ptp00860.kgml: 1.3.7.15 -> 1.1.1.396
path_ptp00860.kgml:
path_ptp00860.kgml: Found a trail of span 2 containing skipped vertices
path_ptp00860.kgml: 267 -> 266
path_ptp00860.kgml: R03877 -> R04237
path_ptp00860.kgml: {ptp:RCA23_c29520, ptp:RCA23_c29530, ptp:RCA23_c29900} -> ptp:RCA23_c29880
path_ptp00860.kgml: 6.6.1.1 -> 2.1.1.11
path_ptp00860.kgml: Skipped genes: ptp:RCA23_c29890
path_ptp00860.kgml:
path_ptp00860.kgml: Found a trail of span 2 containing skipped vertices
path_ptp00860.kgml: 282 -> 283
path_ptp00860.kgml: R05807 -> R05808
path_ptp00860.kgml: ptp:RCA23_c25940 -> ptp:RCA23_c25910
path_ptp00860.kgml: 4.99.1.3 -> 2.1.1.151
path_ptp00860.kgml: Skipped genes: ptp:RCA23_c25930, ptp:RCA23_c25920
path_ptp00860.kgml:
path_ptp00860.kgml: Found a trail of span 2 without skipping any vertex
path_ptp00860.kgml: 317 -> 295
path_ptp00860.kgml: R05149 -> R05177
path_ptp00860.kgml: ptp:RCA23_c25920 -> ptp:RCA23_c25930
path_ptp00860.kgml: 2.1.1.132 -> 5.4.99.61
path_ptp00860.kgml:
path_ptp00860.kgml: Found a trail of span 2 without skipping any vertex
path_ptp00860.kgml: 319 -> 286
path_ptp00860.kgml: R07773 -> R05812
path_ptp00860.kgml: ptp:RCA23_c16610 -> ptp:RCA23_c16600
path_ptp00860.kgml: 2.1.1.195 -> 1.3.1.106
path_ptp00860.kgml:
path_ptp00860.kgml: --- 4.62 seconds ---

path_ptp00900.kgml: Terpenoid backbone biosynthesis
path_ptp00900.kgml: Initialization took 0.48 seconds
path_ptp00900.kgml:
path_ptp00900.kgml: Found a trail of span 2 containing skipped vertices
path_ptp00900.kgml: 98 -> [116] -> 117
path_ptp00900.kgml: R01123 -> [R02061] -> R02063
path_ptp00900.kgml: {ptp:RCA23_c00200, ptp:RCA23_c29720} -> [ptp:RCA23_c29590] -> ptp:RCA23_c29730
path_ptp00900.kgml: 5.3.3.2 -> [2.5.1.29] -> 1.3.1.83
path_ptp00900.kgml:
path_ptp00900.kgml: --- 0.62 seconds ---

path_ptp00903.kgml: Limonene and pinene degradation
path_ptp00903.kgml: Initialization took 0.13 seconds
path_ptp00903.kgml: (not found)
path_ptp00903.kgml: --- 0.17 seconds ---

path_ptp00906.kgml: Carotenoid biosynthesis
path_ptp00906.kgml: Initialization took 0.08 seconds
path_ptp00906.kgml:
path_ptp00906.kgml: Found a trail of span 5 containing skipped vertices
path_ptp00906.kgml: 358 -> 360 -> 362 -> [206 -> 203] -> 200 -> [205 -> 201] -> 197
path_ptp00906.kgml: R04787 -> R04798 -> R04800 -> [R07519 -> R07520] -> R07521 -> [R07522 -> R07523] -> R07524
path_ptp00906.kgml: ptp:RCA23_c29550 -> ptp:RCA23_c29550 -> ptp:RCA23_c29550 -> [ptp:RCA23_c29570 -> ptp:RCA23_c29580] -> ptp:RCA23_c29600 -> [ptp:RCA23_c29570 -> ptp:RCA23_c29580] -> ptp:RCA23_c29600
path_ptp00906.kgml: {1.3.5.5, 1.3.99.28, 1.3.99.29, 1.3.99.30, 1.3.99.31} -> {1.3.5.6, 1.3.99.26, 1.3.99.28, 1.3.99.30, 1.3.99.31} -> {1.3.5.6, 1.3.99.26, 1.3.99.30, 1.3.99.31} -> [4.2.1.131 -> 1.3.99.27] -> 2.1.1.210 -> [4.2.1.131 -> 1.3.99.27] -> 2.1.1.210
path_ptp00906.kgml: Skipped genes: ptp:RCA23_c29590, ptp:RCA23_c29560
path_ptp00906.kgml:
path_ptp00906.kgml: Found a trail of span 5 containing skipped vertices
path_ptp00906.kgml: 358 -> 367 -> 365 -> [206] -> 199 -> [204] -> 198
path_ptp00906.kgml: R04787 -> R04798 -> R04800 -> [R07519] -> R07527 -> [R07528] -> R07529
path_ptp00906.kgml: ptp:RCA23_c29550 -> ptp:RCA23_c29550 -> ptp:RCA23_c29550 -> [ptp:RCA23_c29570] -> ptp:RCA23_c29600 -> [ptp:RCA23_c29570] -> ptp:RCA23_c29600
path_ptp00906.kgml: {1.3.5.5, 1.3.99.28, 1.3.99.29, 1.3.99.30, 1.3.99.31} -> {1.3.5.6, 1.3.99.26, 1.3.99.28, 1.3.99.30, 1.3.99.31} -> {1.3.5.6, 1.3.99.26, 1.3.99.30, 1.3.99.31} -> [4.2.1.131] -> 2.1.1.210 -> [4.2.1.131] -> 2.1.1.210
path_ptp00906.kgml: Skipped genes: ptp:RCA23_c29590, ptp:RCA23_c29560
path_ptp00906.kgml:
path_ptp00906.kgml: Found a trail of span 5 containing skipped vertices
path_ptp00906.kgml: 358 -> 322 -> 365 -> [206] -> 199 -> [204] -> 198
path_ptp00906.kgml: R04787 -> R04798 -> R04800 -> [R07519] -> R07527 -> [R07528] -> R07529
path_ptp00906.kgml: ptp:RCA23_c29550 -> ptp:RCA23_c29550 -> ptp:RCA23_c29550 -> [ptp:RCA23_c29570] -> ptp:RCA23_c29600 -> [ptp:RCA23_c29570] -> ptp:RCA23_c29600
path_ptp00906.kgml: {1.3.5.5, 1.3.99.28, 1.3.99.29, 1.3.99.30, 1.3.99.31} -> {1.3.5.6, 1.3.99.26, 1.3.99.28, 1.3.99.30, 1.3.99.31} -> {1.3.5.6, 1.3.99.26, 1.3.99.30, 1.3.99.31} -> [4.2.1.131] -> 2.1.1.210 -> [4.2.1.131] -> 2.1.1.210
path_ptp00906.kgml: Skipped genes: ptp:RCA23_c29590, ptp:RCA23_c29560
path_ptp00906.kgml:
path_ptp00906.kgml: Found a trail of span 5 containing skipped vertices
path_ptp00906.kgml: 364 -> 360 -> 365 -> [206 -> 203] -> 200 -> [205 -> 201] -> 197
path_ptp00906.kgml: R04787 -> R04798 -> R04800 -> [R07519 -> R07520] -> R07521 -> [R07522 -> R07523] -> R07524
path_ptp00906.kgml: ptp:RCA23_c29550 -> ptp:RCA23_c29550 -> ptp:RCA23_c29550 -> [ptp:RCA23_c29570 -> ptp:RCA23_c29580] -> ptp:RCA23_c29600 -> [ptp:RCA23_c29570 -> ptp:RCA23_c29580] -> ptp:RCA23_c29600
path_ptp00906.kgml: {1.3.5.5, 1.3.99.28, 1.3.99.29, 1.3.99.30, 1.3.99.31} -> {1.3.5.6, 1.3.99.26, 1.3.99.28, 1.3.99.30, 1.3.99.31} -> {1.3.5.6, 1.3.99.26, 1.3.99.30, 1.3.99.31} -> [4.2.1.131 -> 1.3.99.27] -> 2.1.1.210 -> [4.2.1.131 -> 1.3.99.27] -> 2.1.1.210
path_ptp00906.kgml: Skipped genes: ptp:RCA23_c29590, ptp:RCA23_c29560
path_ptp00906.kgml:
path_ptp00906.kgml: Found a trail of span 5 containing skipped vertices
path_ptp00906.kgml: 366 -> 360 -> 362 -> [206] -> 199 -> [204] -> 198
path_ptp00906.kgml: R04787 -> R04798 -> R04800 -> [R07519] -> R07527 -> [R07528] -> R07529
path_ptp00906.kgml: ptp:RCA23_c29550 -> ptp:RCA23_c29550 -> ptp:RCA23_c29550 -> [ptp:RCA23_c29570] -> ptp:RCA23_c29600 -> [ptp:RCA23_c29570] -> ptp:RCA23_c29600
path_ptp00906.kgml: {1.3.5.5, 1.3.99.28, 1.3.99.29, 1.3.99.30, 1.3.99.31} -> {1.3.5.6, 1.3.99.26, 1.3.99.28, 1.3.99.30, 1.3.99.31} -> {1.3.5.6, 1.3.99.26, 1.3.99.30, 1.3.99.31} -> [4.2.1.131] -> 2.1.1.210 -> [4.2.1.131] -> 2.1.1.210
path_ptp00906.kgml: Skipped genes: ptp:RCA23_c29590, ptp:RCA23_c29560
path_ptp00906.kgml:
path_ptp00906.kgml: Found a trail of span 5 containing skipped vertices
path_ptp00906.kgml: 366 -> 360 -> 365 -> [206] -> 199 -> [204] -> 198
path_ptp00906.kgml: R04787 -> R04798 -> R04800 -> [R07519] -> R07527 -> [R07528] -> R07529
path_ptp00906.kgml: ptp:RCA23_c29550 -> ptp:RCA23_c29550 -> ptp:RCA23_c29550 -> [ptp:RCA23_c29570] -> ptp:RCA23_c29600 -> [ptp:RCA23_c29570] -> ptp:RCA23_c29600
path_ptp00906.kgml: {1.3.5.5, 1.3.99.28, 1.3.99.29, 1.3.99.30, 1.3.99.31} -> {1.3.5.6, 1.3.99.26, 1.3.99.28, 1.3.99.30, 1.3.99.31} -> {1.3.5.6, 1.3.99.26, 1.3.99.30, 1.3.99.31} -> [4.2.1.131] -> 2.1.1.210 -> [4.2.1.131] -> 2.1.1.210
path_ptp00906.kgml: Skipped genes: ptp:RCA23_c29590, ptp:RCA23_c29560
path_ptp00906.kgml:
path_ptp00906.kgml: Found a trail of span 5 containing skipped vertices
path_ptp00906.kgml: 366 -> 360 -> 365 -> [206 -> 203] -> 200 -> [205 -> 201] -> 197
path_ptp00906.kgml: R04787 -> R04798 -> R04800 -> [R07519 -> R07520] -> R07521 -> [R07522 -> R07523] -> R07524
path_ptp00906.kgml: ptp:RCA23_c29550 -> ptp:RCA23_c29550 -> ptp:RCA23_c29550 -> [ptp:RCA23_c29570 -> ptp:RCA23_c29580] -> ptp:RCA23_c29600 -> [ptp:RCA23_c29570 -> ptp:RCA23_c29580] -> ptp:RCA23_c29600
path_ptp00906.kgml: {1.3.5.5, 1.3.99.28, 1.3.99.29, 1.3.99.30, 1.3.99.31} -> {1.3.5.6, 1.3.99.26, 1.3.99.28, 1.3.99.30, 1.3.99.31} -> {1.3.5.6, 1.3.99.26, 1.3.99.30, 1.3.99.31} -> [4.2.1.131 -> 1.3.99.27] -> 2.1.1.210 -> [4.2.1.131 -> 1.3.99.27] -> 2.1.1.210
path_ptp00906.kgml: Skipped genes: ptp:RCA23_c29590, ptp:RCA23_c29560
path_ptp00906.kgml:
path_ptp00906.kgml: Found a trail of span 5 containing skipped vertices
path_ptp00906.kgml: 364 -> 360 -> 362 -> [206 -> 203] -> 200 -> [205 -> 201] -> 197
path_ptp00906.kgml: R04787 -> R04798 -> R04800 -> [R07519 -> R07520] -> R07521 -> [R07522 -> R07523] -> R07524
path_ptp00906.kgml: ptp:RCA23_c29550 -> ptp:RCA23_c29550 -> ptp:RCA23_c29550 -> [ptp:RCA23_c29570 -> ptp:RCA23_c29580] -> ptp:RCA23_c29600 -> [ptp:RCA23_c29570 -> ptp:RCA23_c29580] -> ptp:RCA23_c29600
path_ptp00906.kgml: {1.3.5.5, 1.3.99.28, 1.3.99.29, 1.3.99.30, 1.3.99.31} -> {1.3.5.6, 1.3.99.26, 1.3.99.28, 1.3.99.30, 1.3.99.31} -> {1.3.5.6, 1.3.99.26, 1.3.99.30, 1.3.99.31} -> [4.2.1.131 -> 1.3.99.27] -> 2.1.1.210 -> [4.2.1.131 -> 1.3.99.27] -> 2.1.1.210
path_ptp00906.kgml: Skipped genes: ptp:RCA23_c29590, ptp:RCA23_c29560
path_ptp00906.kgml:
path_ptp00906.kgml: Found a trail of span 5 containing skipped vertices
path_ptp00906.kgml: 364 -> 367 -> 365 -> [206] -> 199 -> [204] -> 198
path_ptp00906.kgml: R04787 -> R04798 -> R04800 -> [R07519] -> R07527 -> [R07528] -> R07529
path_ptp00906.kgml: ptp:RCA23_c29550 -> ptp:RCA23_c29550 -> ptp:RCA23_c29550 -> [ptp:RCA23_c29570] -> ptp:RCA23_c29600 -> [ptp:RCA23_c29570] -> ptp:RCA23_c29600
path_ptp00906.kgml: {1.3.5.5, 1.3.99.28, 1.3.99.29, 1.3.99.30, 1.3.99.31} -> {1.3.5.6, 1.3.99.26, 1.3.99.28, 1.3.99.30, 1.3.99.31} -> {1.3.5.6, 1.3.99.26, 1.3.99.30, 1.3.99.31} -> [4.2.1.131] -> 2.1.1.210 -> [4.2.1.131] -> 2.1.1.210
path_ptp00906.kgml: Skipped genes: ptp:RCA23_c29590, ptp:RCA23_c29560
path_ptp00906.kgml:
path_ptp00906.kgml: Found a trail of span 5 containing skipped vertices
path_ptp00906.kgml: 364 -> 322 -> 362 -> [206] -> 199 -> [204] -> 198
path_ptp00906.kgml: R04787 -> R04798 -> R04800 -> [R07519] -> R07527 -> [R07528] -> R07529
path_ptp00906.kgml: ptp:RCA23_c29550 -> ptp:RCA23_c29550 -> ptp:RCA23_c29550 -> [ptp:RCA23_c29570] -> ptp:RCA23_c29600 -> [ptp:RCA23_c29570] -> ptp:RCA23_c29600
path_ptp00906.kgml: {1.3.5.5, 1.3.99.28, 1.3.99.29, 1.3.99.30, 1.3.99.31} -> {1.3.5.6, 1.3.99.26, 1.3.99.28, 1.3.99.30, 1.3.99.31} -> {1.3.5.6, 1.3.99.26, 1.3.99.30, 1.3.99.31} -> [4.2.1.131] -> 2.1.1.210 -> [4.2.1.131] -> 2.1.1.210
path_ptp00906.kgml: Skipped genes: ptp:RCA23_c29590, ptp:RCA23_c29560
path_ptp00906.kgml:
path_ptp00906.kgml: Found a trail of span 5 containing skipped vertices
path_ptp00906.kgml: 366 -> 367 -> 362 -> [206] -> 199 -> [204] -> 198
path_ptp00906.kgml: R04787 -> R04798 -> R04800 -> [R07519] -> R07527 -> [R07528] -> R07529
path_ptp00906.kgml: ptp:RCA23_c29550 -> ptp:RCA23_c29550 -> ptp:RCA23_c29550 -> [ptp:RCA23_c29570] -> ptp:RCA23_c29600 -> [ptp:RCA23_c29570] -> ptp:RCA23_c29600
path_ptp00906.kgml: {1.3.5.5, 1.3.99.28, 1.3.99.29, 1.3.99.30, 1.3.99.31} -> {1.3.5.6, 1.3.99.26, 1.3.99.28, 1.3.99.30, 1.3.99.31} -> {1.3.5.6, 1.3.99.26, 1.3.99.30, 1.3.99.31} -> [4.2.1.131] -> 2.1.1.210 -> [4.2.1.131] -> 2.1.1.210
path_ptp00906.kgml: Skipped genes: ptp:RCA23_c29590, ptp:RCA23_c29560
path_ptp00906.kgml:
path_ptp00906.kgml: Found a trail of span 5 containing skipped vertices
path_ptp00906.kgml: 366 -> 367 -> 365 -> [206 -> 203] -> 200 -> [205 -> 201] -> 197
path_ptp00906.kgml: R04787 -> R04798 -> R04800 -> [R07519 -> R07520] -> R07521 -> [R07522 -> R07523] -> R07524
path_ptp00906.kgml: ptp:RCA23_c29550 -> ptp:RCA23_c29550 -> ptp:RCA23_c29550 -> [ptp:RCA23_c29570 -> ptp:RCA23_c29580] -> ptp:RCA23_c29600 -> [ptp:RCA23_c29570 -> ptp:RCA23_c29580] -> ptp:RCA23_c29600
path_ptp00906.kgml: {1.3.5.5, 1.3.99.28, 1.3.99.29, 1.3.99.30, 1.3.99.31} -> {1.3.5.6, 1.3.99.26, 1.3.99.28, 1.3.99.30, 1.3.99.31} -> {1.3.5.6, 1.3.99.26, 1.3.99.30, 1.3.99.31} -> [4.2.1.131 -> 1.3.99.27] -> 2.1.1.210 -> [4.2.1.131 -> 1.3.99.27] -> 2.1.1.210
path_ptp00906.kgml: Skipped genes: ptp:RCA23_c29590, ptp:RCA23_c29560
path_ptp00906.kgml:
path_ptp00906.kgml: Found a trail of span 5 containing skipped vertices
path_ptp00906.kgml: 366 -> 360 -> 362 -> [206 -> 203] -> 200 -> [205 -> 201] -> 197
path_ptp00906.kgml: R04787 -> R04798 -> R04800 -> [R07519 -> R07520] -> R07521 -> [R07522 -> R07523] -> R07524
path_ptp00906.kgml: ptp:RCA23_c29550 -> ptp:RCA23_c29550 -> ptp:RCA23_c29550 -> [ptp:RCA23_c29570 -> ptp:RCA23_c29580] -> ptp:RCA23_c29600 -> [ptp:RCA23_c29570 -> ptp:RCA23_c29580] -> ptp:RCA23_c29600
path_ptp00906.kgml: {1.3.5.5, 1.3.99.28, 1.3.99.29, 1.3.99.30, 1.3.99.31} -> {1.3.5.6, 1.3.99.26, 1.3.99.28, 1.3.99.30, 1.3.99.31} -> {1.3.5.6, 1.3.99.26, 1.3.99.30, 1.3.99.31} -> [4.2.1.131 -> 1.3.99.27] -> 2.1.1.210 -> [4.2.1.131 -> 1.3.99.27] -> 2.1.1.210
path_ptp00906.kgml: Skipped genes: ptp:RCA23_c29590, ptp:RCA23_c29560
path_ptp00906.kgml:
path_ptp00906.kgml: Found a trail of span 5 containing skipped vertices
path_ptp00906.kgml: 366 -> 367 -> 365 -> [206] -> 199 -> [204] -> 198
path_ptp00906.kgml: R04787 -> R04798 -> R04800 -> [R07519] -> R07527 -> [R07528] -> R07529
path_ptp00906.kgml: ptp:RCA23_c29550 -> ptp:RCA23_c29550 -> ptp:RCA23_c29550 -> [ptp:RCA23_c29570] -> ptp:RCA23_c29600 -> [ptp:RCA23_c29570] -> ptp:RCA23_c29600
path_ptp00906.kgml: {1.3.5.5, 1.3.99.28, 1.3.99.29, 1.3.99.30, 1.3.99.31} -> {1.3.5.6, 1.3.99.26, 1.3.99.28, 1.3.99.30, 1.3.99.31} -> {1.3.5.6, 1.3.99.26, 1.3.99.30, 1.3.99.31} -> [4.2.1.131] -> 2.1.1.210 -> [4.2.1.131] -> 2.1.1.210
path_ptp00906.kgml: Skipped genes: ptp:RCA23_c29590, ptp:RCA23_c29560
path_ptp00906.kgml:
path_ptp00906.kgml: Found a trail of span 5 containing skipped vertices
path_ptp00906.kgml: 366 -> 322 -> 365 -> [206] -> 199 -> [204] -> 198
path_ptp00906.kgml: R04787 -> R04798 -> R04800 -> [R07519] -> R07527 -> [R07528] -> R07529
path_ptp00906.kgml: ptp:RCA23_c29550 -> ptp:RCA23_c29550 -> ptp:RCA23_c29550 -> [ptp:RCA23_c29570] -> ptp:RCA23_c29600 -> [ptp:RCA23_c29570] -> ptp:RCA23_c29600
path_ptp00906.kgml: {1.3.5.5, 1.3.99.28, 1.3.99.29, 1.3.99.30, 1.3.99.31} -> {1.3.5.6, 1.3.99.26, 1.3.99.28, 1.3.99.30, 1.3.99.31} -> {1.3.5.6, 1.3.99.26, 1.3.99.30, 1.3.99.31} -> [4.2.1.131] -> 2.1.1.210 -> [4.2.1.131] -> 2.1.1.210
path_ptp00906.kgml: Skipped genes: ptp:RCA23_c29590, ptp:RCA23_c29560
path_ptp00906.kgml:
path_ptp00906.kgml: Found a trail of span 5 containing skipped vertices
path_ptp00906.kgml: 366 -> 322 -> 362 -> [206] -> 199 -> [204] -> 198
path_ptp00906.kgml: R04787 -> R04798 -> R04800 -> [R07519] -> R07527 -> [R07528] -> R07529
path_ptp00906.kgml: ptp:RCA23_c29550 -> ptp:RCA23_c29550 -> ptp:RCA23_c29550 -> [ptp:RCA23_c29570] -> ptp:RCA23_c29600 -> [ptp:RCA23_c29570] -> ptp:RCA23_c29600
path_ptp00906.kgml: {1.3.5.5, 1.3.99.28, 1.3.99.29, 1.3.99.30, 1.3.99.31} -> {1.3.5.6, 1.3.99.26, 1.3.99.28, 1.3.99.30, 1.3.99.31} -> {1.3.5.6, 1.3.99.26, 1.3.99.30, 1.3.99.31} -> [4.2.1.131] -> 2.1.1.210 -> [4.2.1.131] -> 2.1.1.210
path_ptp00906.kgml: Skipped genes: ptp:RCA23_c29590, ptp:RCA23_c29560
path_ptp00906.kgml:
path_ptp00906.kgml: Found a trail of span 5 containing skipped vertices
path_ptp00906.kgml: 366 -> 322 -> 365 -> [206 -> 203] -> 200 -> [205 -> 201] -> 197
path_ptp00906.kgml: R04787 -> R04798 -> R04800 -> [R07519 -> R07520] -> R07521 -> [R07522 -> R07523] -> R07524
path_ptp00906.kgml: ptp:RCA23_c29550 -> ptp:RCA23_c29550 -> ptp:RCA23_c29550 -> [ptp:RCA23_c29570 -> ptp:RCA23_c29580] -> ptp:RCA23_c29600 -> [ptp:RCA23_c29570 -> ptp:RCA23_c29580] -> ptp:RCA23_c29600
path_ptp00906.kgml: {1.3.5.5, 1.3.99.28, 1.3.99.29, 1.3.99.30, 1.3.99.31} -> {1.3.5.6, 1.3.99.26, 1.3.99.28, 1.3.99.30, 1.3.99.31} -> {1.3.5.6, 1.3.99.26, 1.3.99.30, 1.3.99.31} -> [4.2.1.131 -> 1.3.99.27] -> 2.1.1.210 -> [4.2.1.131 -> 1.3.99.27] -> 2.1.1.210
path_ptp00906.kgml: Skipped genes: ptp:RCA23_c29590, ptp:RCA23_c29560
path_ptp00906.kgml:
path_ptp00906.kgml: Found a trail of span 5 containing skipped vertices
path_ptp00906.kgml: 364 -> 360 -> 365 -> [206] -> 199 -> [204] -> 198
path_ptp00906.kgml: R04787 -> R04798 -> R04800 -> [R07519] -> R07527 -> [R07528] -> R07529
path_ptp00906.kgml: ptp:RCA23_c29550 -> ptp:RCA23_c29550 -> ptp:RCA23_c29550 -> [ptp:RCA23_c29570] -> ptp:RCA23_c29600 -> [ptp:RCA23_c29570] -> ptp:RCA23_c29600
path_ptp00906.kgml: {1.3.5.5, 1.3.99.28, 1.3.99.29, 1.3.99.30, 1.3.99.31} -> {1.3.5.6, 1.3.99.26, 1.3.99.28, 1.3.99.30, 1.3.99.31} -> {1.3.5.6, 1.3.99.26, 1.3.99.30, 1.3.99.31} -> [4.2.1.131] -> 2.1.1.210 -> [4.2.1.131] -> 2.1.1.210
path_ptp00906.kgml: Skipped genes: ptp:RCA23_c29590, ptp:RCA23_c29560
path_ptp00906.kgml:
path_ptp00906.kgml: Found a trail of span 4 containing skipped vertices
path_ptp00906.kgml: 358 -> [322] -> 362 -> [206 -> 203] -> 200 -> [205 -> 201] -> 197
path_ptp00906.kgml: R04787 -> [R04798] -> R04800 -> [R07519 -> R07520] -> R07521 -> [R07522 -> R07523] -> R07524
path_ptp00906.kgml: ptp:RCA23_c29550 -> [ptp:RCA23_c29550] -> ptp:RCA23_c29550 -> [ptp:RCA23_c29570 -> ptp:RCA23_c29580] -> ptp:RCA23_c29600 -> [ptp:RCA23_c29570 -> ptp:RCA23_c29580] -> ptp:RCA23_c29600
path_ptp00906.kgml: {1.3.5.5, 1.3.99.28, 1.3.99.29, 1.3.99.30, 1.3.99.31} -> [{1.3.5.6, 1.3.99.26, 1.3.99.28, 1.3.99.30, 1.3.99.31}] -> {1.3.5.6, 1.3.99.26, 1.3.99.30, 1.3.99.31} -> [4.2.1.131 -> 1.3.99.27] -> 2.1.1.210 -> [4.2.1.131 -> 1.3.99.27] -> 2.1.1.210
path_ptp00906.kgml: Skipped genes: ptp:RCA23_c29590, ptp:RCA23_c29560
path_ptp00906.kgml:
path_ptp00906.kgml: Found a trail of span 4 containing skipped vertices
path_ptp00906.kgml: 358 -> [322] -> 365 -> [206 -> 203] -> 200 -> [205 -> 201] -> 197
path_ptp00906.kgml: R04787 -> [R04798] -> R04800 -> [R07519 -> R07520] -> R07521 -> [R07522 -> R07523] -> R07524
path_ptp00906.kgml: ptp:RCA23_c29550 -> [ptp:RCA23_c29550] -> ptp:RCA23_c29550 -> [ptp:RCA23_c29570 -> ptp:RCA23_c29580] -> ptp:RCA23_c29600 -> [ptp:RCA23_c29570 -> ptp:RCA23_c29580] -> ptp:RCA23_c29600
path_ptp00906.kgml: {1.3.5.5, 1.3.99.28, 1.3.99.29, 1.3.99.30, 1.3.99.31} -> [{1.3.5.6, 1.3.99.26, 1.3.99.28, 1.3.99.30, 1.3.99.31}] -> {1.3.5.6, 1.3.99.26, 1.3.99.30, 1.3.99.31} -> [4.2.1.131 -> 1.3.99.27] -> 2.1.1.210 -> [4.2.1.131 -> 1.3.99.27] -> 2.1.1.210
path_ptp00906.kgml: Skipped genes: ptp:RCA23_c29590, ptp:RCA23_c29560
path_ptp00906.kgml:
path_ptp00906.kgml: Found a trail of span 4 containing skipped vertices
path_ptp00906.kgml: 206 -> 203 -> [200] -> 205 -> 201
path_ptp00906.kgml: R07519 -> R07520 -> [R07521] -> R07522 -> R07523
path_ptp00906.kgml: ptp:RCA23_c29570 -> ptp:RCA23_c29580 -> [ptp:RCA23_c29600] -> ptp:RCA23_c29570 -> ptp:RCA23_c29580
path_ptp00906.kgml: 4.2.1.131 -> 1.3.99.27 -> [2.1.1.210] -> 4.2.1.131 -> 1.3.99.27
path_ptp00906.kgml:
path_ptp00906.kgml: Found a trail of span 4 containing skipped vertices
path_ptp00906.kgml: 366 -> 360 -> [365 -> 206] -> 199 -> [204] -> 198
path_ptp00906.kgml: R04787 -> R04798 -> [R04800 -> R07519] -> R07527 -> [R07528] -> R07529
path_ptp00906.kgml: ptp:RCA23_c29550 -> ptp:RCA23_c29550 -> [ptp:RCA23_c29550 -> ptp:RCA23_c29570] -> ptp:RCA23_c29600 -> [ptp:RCA23_c29570] -> ptp:RCA23_c29600
path_ptp00906.kgml: {1.3.5.5, 1.3.99.28, 1.3.99.29, 1.3.99.30, 1.3.99.31} -> {1.3.5.6, 1.3.99.26, 1.3.99.28, 1.3.99.30, 1.3.99.31} -> [{1.3.5.6, 1.3.99.26, 1.3.99.30, 1.3.99.31} -> 4.2.1.131] -> 2.1.1.210 -> [4.2.1.131] -> 2.1.1.210
path_ptp00906.kgml: Skipped genes: ptp:RCA23_c29590, ptp:RCA23_c29560
path_ptp00906.kgml:
path_ptp00906.kgml: Found a trail of span 4 containing skipped vertices
path_ptp00906.kgml: 364 -> [322] -> 362 -> [206 -> 203] -> 200 -> [205 -> 201] -> 197
path_ptp00906.kgml: R04787 -> [R04798] -> R04800 -> [R07519 -> R07520] -> R07521 -> [R07522 -> R07523] -> R07524
path_ptp00906.kgml: ptp:RCA23_c29550 -> [ptp:RCA23_c29550] -> ptp:RCA23_c29550 -> [ptp:RCA23_c29570 -> ptp:RCA23_c29580] -> ptp:RCA23_c29600 -> [ptp:RCA23_c29570 -> ptp:RCA23_c29580] -> ptp:RCA23_c29600
path_ptp00906.kgml: {1.3.5.5, 1.3.99.28, 1.3.99.29, 1.3.99.30, 1.3.99.31} -> [{1.3.5.6, 1.3.99.26, 1.3.99.28, 1.3.99.30, 1.3.99.31}] -> {1.3.5.6, 1.3.99.26, 1.3.99.30, 1.3.99.31} -> [4.2.1.131 -> 1.3.99.27] -> 2.1.1.210 -> [4.2.1.131 -> 1.3.99.27] -> 2.1.1.210
path_ptp00906.kgml: Skipped genes: ptp:RCA23_c29590, ptp:RCA23_c29560
path_ptp00906.kgml:
path_ptp00906.kgml: Found a trail of span 4 containing skipped vertices
path_ptp00906.kgml: 364 -> [322] -> 365 -> [206 -> 203] -> 200 -> [205 -> 201] -> 197
path_ptp00906.kgml: R04787 -> [R04798] -> R04800 -> [R07519 -> R07520] -> R07521 -> [R07522 -> R07523] -> R07524
path_ptp00906.kgml: ptp:RCA23_c29550 -> [ptp:RCA23_c29550] -> ptp:RCA23_c29550 -> [ptp:RCA23_c29570 -> ptp:RCA23_c29580] -> ptp:RCA23_c29600 -> [ptp:RCA23_c29570 -> ptp:RCA23_c29580] -> ptp:RCA23_c29600
path_ptp00906.kgml: {1.3.5.5, 1.3.99.28, 1.3.99.29, 1.3.99.30, 1.3.99.31} -> [{1.3.5.6, 1.3.99.26, 1.3.99.28, 1.3.99.30, 1.3.99.31}] -> {1.3.5.6, 1.3.99.26, 1.3.99.30, 1.3.99.31} -> [4.2.1.131 -> 1.3.99.27] -> 2.1.1.210 -> [4.2.1.131 -> 1.3.99.27] -> 2.1.1.210
path_ptp00906.kgml: Skipped genes: ptp:RCA23_c29590, ptp:RCA23_c29560
path_ptp00906.kgml:
path_ptp00906.kgml: Found a trail of span 4 containing skipped vertices
path_ptp00906.kgml: 366 -> 367 -> [365 -> 206] -> 199 -> [204] -> 198
path_ptp00906.kgml: R04787 -> R04798 -> [R04800 -> R07519] -> R07527 -> [R07528] -> R07529
path_ptp00906.kgml: ptp:RCA23_c29550 -> ptp:RCA23_c29550 -> [ptp:RCA23_c29550 -> ptp:RCA23_c29570] -> ptp:RCA23_c29600 -> [ptp:RCA23_c29570] -> ptp:RCA23_c29600
path_ptp00906.kgml: {1.3.5.5, 1.3.99.28, 1.3.99.29, 1.3.99.30, 1.3.99.31} -> {1.3.5.6, 1.3.99.26, 1.3.99.28, 1.3.99.30, 1.3.99.31} -> [{1.3.5.6, 1.3.99.26, 1.3.99.30, 1.3.99.31} -> 4.2.1.131] -> 2.1.1.210 -> [4.2.1.131] -> 2.1.1.210
path_ptp00906.kgml: Skipped genes: ptp:RCA23_c29590, ptp:RCA23_c29560
path_ptp00906.kgml:
path_ptp00906.kgml: Found a trail of span 4 containing skipped vertices
path_ptp00906.kgml: 366 -> [322] -> 362 -> [206 -> 203] -> 200 -> [205 -> 201] -> 197
path_ptp00906.kgml: R04787 -> [R04798] -> R04800 -> [R07519 -> R07520] -> R07521 -> [R07522 -> R07523] -> R07524
path_ptp00906.kgml: ptp:RCA23_c29550 -> [ptp:RCA23_c29550] -> ptp:RCA23_c29550 -> [ptp:RCA23_c29570 -> ptp:RCA23_c29580] -> ptp:RCA23_c29600 -> [ptp:RCA23_c29570 -> ptp:RCA23_c29580] -> ptp:RCA23_c29600
path_ptp00906.kgml: {1.3.5.5, 1.3.99.28, 1.3.99.29, 1.3.99.30, 1.3.99.31} -> [{1.3.5.6, 1.3.99.26, 1.3.99.28, 1.3.99.30, 1.3.99.31}] -> {1.3.5.6, 1.3.99.26, 1.3.99.30, 1.3.99.31} -> [4.2.1.131 -> 1.3.99.27] -> 2.1.1.210 -> [4.2.1.131 -> 1.3.99.27] -> 2.1.1.210
path_ptp00906.kgml: Skipped genes: ptp:RCA23_c29590, ptp:RCA23_c29560
path_ptp00906.kgml:
path_ptp00906.kgml: Found a trail of span 4 containing skipped vertices
path_ptp00906.kgml: 366 -> [322] -> 365 -> [206 -> 203] -> 200 -> [205 -> 201] -> 197
path_ptp00906.kgml: R04787 -> [R04798] -> R04800 -> [R07519 -> R07520] -> R07521 -> [R07522 -> R07523] -> R07524
path_ptp00906.kgml: ptp:RCA23_c29550 -> [ptp:RCA23_c29550] -> ptp:RCA23_c29550 -> [ptp:RCA23_c29570 -> ptp:RCA23_c29580] -> ptp:RCA23_c29600 -> [ptp:RCA23_c29570 -> ptp:RCA23_c29580] -> ptp:RCA23_c29600
path_ptp00906.kgml: {1.3.5.5, 1.3.99.28, 1.3.99.29, 1.3.99.30, 1.3.99.31} -> [{1.3.5.6, 1.3.99.26, 1.3.99.28, 1.3.99.30, 1.3.99.31}] -> {1.3.5.6, 1.3.99.26, 1.3.99.30, 1.3.99.31} -> [4.2.1.131 -> 1.3.99.27] -> 2.1.1.210 -> [4.2.1.131 -> 1.3.99.27] -> 2.1.1.210
path_ptp00906.kgml: Skipped genes: ptp:RCA23_c29590, ptp:RCA23_c29560
path_ptp00906.kgml:
path_ptp00906.kgml: Found a trail of span 4 containing skipped vertices
path_ptp00906.kgml: 364 -> 322 -> [365 -> 206] -> 199 -> [204] -> 198
path_ptp00906.kgml: R04787 -> R04798 -> [R04800 -> R07519] -> R07527 -> [R07528] -> R07529
path_ptp00906.kgml: ptp:RCA23_c29550 -> ptp:RCA23_c29550 -> [ptp:RCA23_c29550 -> ptp:RCA23_c29570] -> ptp:RCA23_c29600 -> [ptp:RCA23_c29570] -> ptp:RCA23_c29600
path_ptp00906.kgml: {1.3.5.5, 1.3.99.28, 1.3.99.29, 1.3.99.30, 1.3.99.31} -> {1.3.5.6, 1.3.99.26, 1.3.99.28, 1.3.99.30, 1.3.99.31} -> [{1.3.5.6, 1.3.99.26, 1.3.99.30, 1.3.99.31} -> 4.2.1.131] -> 2.1.1.210 -> [4.2.1.131] -> 2.1.1.210
path_ptp00906.kgml: Skipped genes: ptp:RCA23_c29590, ptp:RCA23_c29560
path_ptp00906.kgml:
path_ptp00906.kgml: Found a trail of span 3 containing skipped vertices
path_ptp00906.kgml: 206 -> [203 -> 200] -> 205 -> 201
path_ptp00906.kgml: R07519 -> [R07520 -> R07521] -> R07522 -> R07523
path_ptp00906.kgml: ptp:RCA23_c29570 -> [ptp:RCA23_c29580 -> ptp:RCA23_c29600] -> ptp:RCA23_c29570 -> ptp:RCA23_c29580
path_ptp00906.kgml: 4.2.1.131 -> [1.3.99.27 -> 2.1.1.210] -> 4.2.1.131 -> 1.3.99.27
path_ptp00906.kgml:
path_ptp00906.kgml: Found a trail of span 3 containing skipped vertices
path_ptp00906.kgml: 206 -> 203 -> [200 -> 205] -> 201
path_ptp00906.kgml: R07519 -> R07520 -> [R07521 -> R07522] -> R07523
path_ptp00906.kgml: ptp:RCA23_c29570 -> ptp:RCA23_c29580 -> [ptp:RCA23_c29600 -> ptp:RCA23_c29570] -> ptp:RCA23_c29580
path_ptp00906.kgml: 4.2.1.131 -> 1.3.99.27 -> [2.1.1.210 -> 4.2.1.131] -> 1.3.99.27
path_ptp00906.kgml:
path_ptp00906.kgml: Found a trail of span 3 containing skipped vertices
path_ptp00906.kgml: 366 -> 360 -> [211] -> 85
path_ptp00906.kgml: R04787 -> R04798 -> [R07532] -> R07533
path_ptp00906.kgml: ptp:RCA23_c29550 -> ptp:RCA23_c29550 -> [ptp:RCA23_c29570] -> ptp:RCA23_c29600
path_ptp00906.kgml: {1.3.5.5, 1.3.99.28, 1.3.99.29, 1.3.99.30, 1.3.99.31} -> {1.3.5.6, 1.3.99.26, 1.3.99.28, 1.3.99.30, 1.3.99.31} -> [4.2.1.131] -> 2.1.1.210
path_ptp00906.kgml: Skipped genes: ptp:RCA23_c29590, ptp:RCA23_c29560
path_ptp00906.kgml:
path_ptp00906.kgml: Found a trail of span 3 containing skipped vertices
path_ptp00906.kgml: 366 -> 360 -> [211 -> 202] -> 196
path_ptp00906.kgml: R04787 -> R04798 -> [R07532 -> R07534] -> R07535
path_ptp00906.kgml: ptp:RCA23_c29550 -> ptp:RCA23_c29550 -> [ptp:RCA23_c29570 -> ptp:RCA23_c29580] -> ptp:RCA23_c29600
path_ptp00906.kgml: {1.3.5.5, 1.3.99.28, 1.3.99.29, 1.3.99.30, 1.3.99.31} -> {1.3.5.6, 1.3.99.26, 1.3.99.28, 1.3.99.30, 1.3.99.31} -> [4.2.1.131 -> 1.3.99.27] -> 2.1.1.210
path_ptp00906.kgml: Skipped genes: ptp:RCA23_c29590, ptp:RCA23_c29560
path_ptp00906.kgml:
path_ptp00906.kgml: Found a trail of span 3 containing skipped vertices
path_ptp00906.kgml: 366 -> 367 -> [211] -> 85
path_ptp00906.kgml: R04787 -> R04798 -> [R07532] -> R07533
path_ptp00906.kgml: ptp:RCA23_c29550 -> ptp:RCA23_c29550 -> [ptp:RCA23_c29570] -> ptp:RCA23_c29600
path_ptp00906.kgml: {1.3.5.5, 1.3.99.28, 1.3.99.29, 1.3.99.30, 1.3.99.31} -> {1.3.5.6, 1.3.99.26, 1.3.99.28, 1.3.99.30, 1.3.99.31} -> [4.2.1.131] -> 2.1.1.210
path_ptp00906.kgml: Skipped genes: ptp:RCA23_c29590, ptp:RCA23_c29560
path_ptp00906.kgml:
path_ptp00906.kgml: Found a trail of span 3 containing skipped vertices
path_ptp00906.kgml: 366 -> 367 -> [211 -> 202] -> 196
path_ptp00906.kgml: R04787 -> R04798 -> [R07532 -> R07534] -> R07535
path_ptp00906.kgml: ptp:RCA23_c29550 -> ptp:RCA23_c29550 -> [ptp:RCA23_c29570 -> ptp:RCA23_c29580] -> ptp:RCA23_c29600
path_ptp00906.kgml: {1.3.5.5, 1.3.99.28, 1.3.99.29, 1.3.99.30, 1.3.99.31} -> {1.3.5.6, 1.3.99.26, 1.3.99.28, 1.3.99.30, 1.3.99.31} -> [4.2.1.131 -> 1.3.99.27] -> 2.1.1.210
path_ptp00906.kgml: Skipped genes: ptp:RCA23_c29590, ptp:RCA23_c29560
path_ptp00906.kgml:
path_ptp00906.kgml: Found a trail of span 3 containing skipped vertices
path_ptp00906.kgml: 366 -> 322 -> [211] -> 85
path_ptp00906.kgml: R04787 -> R04798 -> [R07532] -> R07533
path_ptp00906.kgml: ptp:RCA23_c29550 -> ptp:RCA23_c29550 -> [ptp:RCA23_c29570] -> ptp:RCA23_c29600
path_ptp00906.kgml: {1.3.5.5, 1.3.99.28, 1.3.99.29, 1.3.99.30, 1.3.99.31} -> {1.3.5.6, 1.3.99.26, 1.3.99.28, 1.3.99.30, 1.3.99.31} -> [4.2.1.131] -> 2.1.1.210
path_ptp00906.kgml: Skipped genes: ptp:RCA23_c29590, ptp:RCA23_c29560
path_ptp00906.kgml:
path_ptp00906.kgml: Found a trail of span 3 containing skipped vertices
path_ptp00906.kgml: 364 -> 322 -> [211 -> 202] -> 196
path_ptp00906.kgml: R04787 -> R04798 -> [R07532 -> R07534] -> R07535
path_ptp00906.kgml: ptp:RCA23_c29550 -> ptp:RCA23_c29550 -> [ptp:RCA23_c29570 -> ptp:RCA23_c29580] -> ptp:RCA23_c29600
path_ptp00906.kgml: {1.3.5.5, 1.3.99.28, 1.3.99.29, 1.3.99.30, 1.3.99.31} -> {1.3.5.6, 1.3.99.26, 1.3.99.28, 1.3.99.30, 1.3.99.31} -> [4.2.1.131 -> 1.3.99.27] -> 2.1.1.210
path_ptp00906.kgml: Skipped genes: ptp:RCA23_c29590, ptp:RCA23_c29560
path_ptp00906.kgml:
path_ptp00906.kgml: Found a trail of span 3 containing skipped vertices
path_ptp00906.kgml: 211 -> 202 -> [196] -> 209
path_ptp00906.kgml: R07532 -> R07534 -> [R07535] -> R07536
path_ptp00906.kgml: ptp:RCA23_c29570 -> ptp:RCA23_c29580 -> [ptp:RCA23_c29600] -> ptp:RCA23_c29570
path_ptp00906.kgml: 4.2.1.131 -> 1.3.99.27 -> [2.1.1.210] -> 4.2.1.131
path_ptp00906.kgml:
path_ptp00906.kgml: Found a trail of span 2 containing skipped vertices
path_ptp00906.kgml: 358 -> [322 -> 211] -> 85
path_ptp00906.kgml: R04787 -> [R04798 -> R07532] -> R07533
path_ptp00906.kgml: ptp:RCA23_c29550 -> [ptp:RCA23_c29550 -> ptp:RCA23_c29570] -> ptp:RCA23_c29600
path_ptp00906.kgml: {1.3.5.5, 1.3.99.28, 1.3.99.29, 1.3.99.30, 1.3.99.31} -> [{1.3.5.6, 1.3.99.26, 1.3.99.28, 1.3.99.30, 1.3.99.31} -> 4.2.1.131] -> 2.1.1.210
path_ptp00906.kgml: Skipped genes: ptp:RCA23_c29590, ptp:RCA23_c29560
path_ptp00906.kgml:
path_ptp00906.kgml: Found a trail of span 2 containing skipped vertices
path_ptp00906.kgml: 364 -> [322 -> 211] -> 85
path_ptp00906.kgml: R04787 -> [R04798 -> R07532] -> R07533
path_ptp00906.kgml: ptp:RCA23_c29550 -> [ptp:RCA23_c29550 -> ptp:RCA23_c29570] -> ptp:RCA23_c29600
path_ptp00906.kgml: {1.3.5.5, 1.3.99.28, 1.3.99.29, 1.3.99.30, 1.3.99.31} -> [{1.3.5.6, 1.3.99.26, 1.3.99.28, 1.3.99.30, 1.3.99.31} -> 4.2.1.131] -> 2.1.1.210
path_ptp00906.kgml: Skipped genes: ptp:RCA23_c29590, ptp:RCA23_c29560
path_ptp00906.kgml:
path_ptp00906.kgml: Found a trail of span 2 containing skipped vertices
path_ptp00906.kgml: 366 -> [322 -> 211] -> 85
path_ptp00906.kgml: R04787 -> [R04798 -> R07532] -> R07533
path_ptp00906.kgml: ptp:RCA23_c29550 -> [ptp:RCA23_c29550 -> ptp:RCA23_c29570] -> ptp:RCA23_c29600
path_ptp00906.kgml: {1.3.5.5, 1.3.99.28, 1.3.99.29, 1.3.99.30, 1.3.99.31} -> [{1.3.5.6, 1.3.99.26, 1.3.99.28, 1.3.99.30, 1.3.99.31} -> 4.2.1.131] -> 2.1.1.210
path_ptp00906.kgml: Skipped genes: ptp:RCA23_c29590, ptp:RCA23_c29560
path_ptp00906.kgml:
path_ptp00906.kgml: --- 3.19 seconds ---

path_ptp00910.kgml: Nitrogen metabolism
path_ptp00910.kgml: Initialization took 0.19 seconds
path_ptp00910.kgml: (not found)
path_ptp00910.kgml: --- 0.23 seconds ---

path_ptp00920.kgml: Sulfur metabolism
path_ptp00920.kgml: Initialization took 0.78 seconds
path_ptp00920.kgml: (not found)
path_ptp00920.kgml: --- 0.83 seconds ---

path_ptp00930.kgml: Caprolactam degradation
path_ptp00930.kgml: Initialization took 0.08 seconds
path_ptp00930.kgml: (not found)
path_ptp00930.kgml: --- 0.12 seconds ---

path_ptp00970.kgml: Aminoacyl-tRNA biosynthesis
path_ptp00970.kgml: Initialization took 0.83 seconds
path_ptp00970.kgml: (not found)
path_ptp00970.kgml: --- 0.87 seconds ---

path_ptp01040.kgml: Biosynthesis of unsaturated fatty acids
path_ptp01040.kgml: Initialization took 0.13 seconds
path_ptp01040.kgml: (not found)
path_ptp01040.kgml: --- 0.17 seconds ---

--- 193.87 seconds ---
