# Supplementary material for: CoMetGeNe: mining conserved neighborhood patterns in metabolic and genomic contexts
Source: BMC Bioinformatics. 2019 Jan 10;20:19. doi: 10.1186/s12859-018-2542-2 (PMC6327494; doi:10.1186/s12859-018-2542-2)
Supplement: Supplementary file 14 — Trail finding results for completely assembled representative bacterial genomes present in NCBI Genomes. Of the 1,545 fully assembled representative bacterial genomes in NCBI, corresponding entries have been identified in KEGG for 1,467 species, for which trail finding has been performed for all combinations of gap parameters δG and δD ranging from 0 to 3. This additional file is available from https://doi.org/10.6084/m9.figshare.7288769. (GZ 178,532 kb) [file 12859_2018_2542_MOESM14_ESM.gz › results/cis_dG2_dD1.hnet]

--- delta_G = 2, delta_D = 1 ---

path_cis00010.kgml: Glycolysis / Gluconeogenesis
path_cis00010.kgml: Initialization took 0.20 seconds
path_cis00010.kgml:
path_cis00010.kgml: Found a trail of span 3 containing skipped vertices
path_cis00010.kgml: 76 -> [57] -> 58 -> 57
path_cis00010.kgml: R01512 -> [R01061] -> R01015 -> R01061
path_cis00010.kgml: cis:CINS_0398 -> [cis:CINS_0399] -> cis:CINS_0397 -> cis:CINS_0399
path_cis00010.kgml: 2.7.2.3 -> [{1.2.1.12, 1.2.1.59}] -> 5.3.1.1 -> {1.2.1.12, 1.2.1.59}
path_cis00010.kgml:
path_cis00010.kgml: --- 0.37 seconds ---

path_cis00020.kgml: Citrate cycle (TCA cycle)
path_cis00020.kgml: Initialization took 0.19 seconds
path_cis00020.kgml:
path_cis00020.kgml: Found a trail of span 2 without skipping any vertex
path_cis00020.kgml: 43 -> 86
path_cis00020.kgml: R00344 -> R00341
path_cis00020.kgml: {cis:CINS_0508, cis:CINS_1159} -> cis:CINS_1158
path_cis00020.kgml: 6.4.1.1 -> 4.1.1.49
path_cis00020.kgml:
path_cis00020.kgml: --- 0.32 seconds ---

path_cis00030.kgml: Pentose phosphate pathway
path_cis00030.kgml: Initialization took 0.15 seconds
path_cis00030.kgml: (not found)
path_cis00030.kgml: --- 0.24 seconds ---

path_cis00040.kgml: Pentose and glucuronate interconversions
path_cis00040.kgml: Initialization took 0.10 seconds
path_cis00040.kgml: (not found)
path_cis00040.kgml: --- 0.16 seconds ---

path_cis00051.kgml: Fructose and mannose metabolism
path_cis00051.kgml: Initialization took 0.15 seconds
path_cis00051.kgml: (not found)
path_cis00051.kgml: --- 0.21 seconds ---

path_cis00052.kgml: Galactose metabolism
path_cis00052.kgml: Initialization took 0.06 seconds
path_cis00052.kgml: (not found)
path_cis00052.kgml: --- 0.12 seconds ---

path_cis00061.kgml: Fatty acid biosynthesis
path_cis00061.kgml: Initialization took 0.15 seconds
path_cis00061.kgml:
path_cis00061.kgml: Found a trail of span 2 containing skipped vertices
path_cis00061.kgml: 153 -> [147] -> 59
path_cis00061.kgml: R00742 -> [R01626] -> R04726
path_cis00061.kgml: {cis:CINS_0204, cis:CINS_0277, cis:CINS_1258, cis:CINS_1259} -> [cis:CINS_0194] -> cis:CINS_0276
path_cis00061.kgml: 6.4.1.2 -> [{2.3.1.39, 2.3.1.85, 2.3.1.86}] -> {2.3.1.179, 2.3.1.41, 2.3.1.85, 2.3.1.86}
path_cis00061.kgml:
path_cis00061.kgml: Found a trail of span 2 containing skipped vertices
path_cis00061.kgml: 153 -> [147] -> 259
path_cis00061.kgml: R00742 -> [R01626] -> R04355
path_cis00061.kgml: {cis:CINS_0204, cis:CINS_0277, cis:CINS_1258, cis:CINS_1259} -> [cis:CINS_0194] -> cis:CINS_0276
path_cis00061.kgml: 6.4.1.2 -> [{2.3.1.39, 2.3.1.85, 2.3.1.86}] -> {2.3.1.179, 2.3.1.41, 2.3.1.85, 2.3.1.86}
path_cis00061.kgml:
path_cis00061.kgml: Found a trail of span 2 containing skipped vertices
path_cis00061.kgml: 153 -> [147] -> 62
path_cis00061.kgml: R00742 -> [R01626] -> R04957
path_cis00061.kgml: {cis:CINS_0204, cis:CINS_0277, cis:CINS_1258, cis:CINS_1259} -> [cis:CINS_0194] -> cis:CINS_0276
path_cis00061.kgml: 6.4.1.2 -> [{2.3.1.39, 2.3.1.85, 2.3.1.86}] -> {2.3.1.179, 2.3.1.41, 2.3.1.85, 2.3.1.86}
path_cis00061.kgml:
path_cis00061.kgml: Found a trail of span 2 containing skipped vertices
path_cis00061.kgml: 153 -> [147] -> 61
path_cis00061.kgml: R00742 -> [R01626] -> R04960
path_cis00061.kgml: {cis:CINS_0204, cis:CINS_0277, cis:CINS_1258, cis:CINS_1259} -> [cis:CINS_0194] -> cis:CINS_0276
path_cis00061.kgml: 6.4.1.2 -> [{2.3.1.39, 2.3.1.85, 2.3.1.86}] -> {2.3.1.179, 2.3.1.41, 2.3.1.85, 2.3.1.86}
path_cis00061.kgml:
path_cis00061.kgml: Found a trail of span 2 containing skipped vertices
path_cis00061.kgml: 153 -> [147] -> 60
path_cis00061.kgml: R00742 -> [R01626] -> R04963
path_cis00061.kgml: {cis:CINS_0204, cis:CINS_0277, cis:CINS_1258, cis:CINS_1259} -> [cis:CINS_0194] -> cis:CINS_0276
path_cis00061.kgml: 6.4.1.2 -> [{2.3.1.39, 2.3.1.85, 2.3.1.86}] -> {2.3.1.179, 2.3.1.41, 2.3.1.85, 2.3.1.86}
path_cis00061.kgml:
path_cis00061.kgml: Found a trail of span 2 containing skipped vertices
path_cis00061.kgml: 153 -> [147] -> 53
path_cis00061.kgml: R00742 -> [R01626] -> R07762
path_cis00061.kgml: {cis:CINS_0204, cis:CINS_0277, cis:CINS_1258, cis:CINS_1259} -> [cis:CINS_0194] -> cis:CINS_0276
path_cis00061.kgml: 6.4.1.2 -> [{2.3.1.39, 2.3.1.85, 2.3.1.86}] -> {2.3.1.179, 2.3.1.199, 2.3.1.41}
path_cis00061.kgml:
path_cis00061.kgml: Found a trail of span 2 containing skipped vertices
path_cis00061.kgml: 153 -> [147] -> 63
path_cis00061.kgml: R00742 -> [R01626] -> R04952
path_cis00061.kgml: {cis:CINS_0204, cis:CINS_0277, cis:CINS_1258, cis:CINS_1259} -> [cis:CINS_0194] -> cis:CINS_0276
path_cis00061.kgml: 6.4.1.2 -> [{2.3.1.39, 2.3.1.85, 2.3.1.86}] -> {2.3.1.179, 2.3.1.41, 2.3.1.85, 2.3.1.86}
path_cis00061.kgml:
path_cis00061.kgml: Found a trail of span 2 containing skipped vertices
path_cis00061.kgml: 153 -> [147] -> 58
path_cis00061.kgml: R00742 -> [R01626] -> R04968
path_cis00061.kgml: {cis:CINS_0204, cis:CINS_0277, cis:CINS_1258, cis:CINS_1259} -> [cis:CINS_0194] -> cis:CINS_0276
path_cis00061.kgml: 6.4.1.2 -> [{2.3.1.39, 2.3.1.85, 2.3.1.86}] -> {2.3.1.179, 2.3.1.41, 2.3.1.85, 2.3.1.86}
path_cis00061.kgml:
path_cis00061.kgml: --- 0.81 seconds ---

path_cis00121.kgml: Secondary bile acid biosynthesis
path_cis00121.kgml: Initialization took 0.06 seconds
path_cis00121.kgml: (not found)
path_cis00121.kgml: --- 0.14 seconds ---

path_cis00130.kgml: Ubiquinone and other terpenoid-quinone biosynthesis
path_cis00130.kgml: Initialization took 0.15 seconds
path_cis00130.kgml: (not found)
path_cis00130.kgml: --- 0.21 seconds ---

path_cis00190.kgml: Oxidative phosphorylation
path_cis00190.kgml: Initialization took 0.75 seconds
path_cis00190.kgml: (not found)
path_cis00190.kgml: --- 0.81 seconds ---

path_cis00220.kgml: Arginine biosynthesis
path_cis00220.kgml: Initialization took 0.06 seconds
path_cis00220.kgml: (not found)
path_cis00220.kgml: --- 0.11 seconds ---

path_cis00230.kgml: Purine metabolism
path_cis00230.kgml: Initialization took 1.90 seconds
path_cis00230.kgml:
path_cis00230.kgml: Found a trail of span 3 containing skipped vertices
path_cis00230.kgml: 244 -> 245 -> [234] -> 233
path_cis00230.kgml: R00441 -> R00429 -> [R03409] -> R00336
path_cis00230.kgml: {cis:CINS_0094, cis:CINS_0428, cis:CINS_0591} -> cis:CINS_0592 -> [{cis:CINS_0161, cis:CINS_0900}] -> cis:CINS_0592
path_cis00230.kgml: {2.7.7.48, 2.7.7.6} -> 2.7.6.5 -> [{3.6.1.11, 3.6.1.40}] -> 3.1.7.2
path_cis00230.kgml:
path_cis00230.kgml: Found a trail of span 3 containing skipped vertices
path_cis00230.kgml: 300 -> [139] -> 301 -> 247
path_cis00230.kgml: R00430 -> [R02019] -> R01858 -> R00376
path_cis00230.kgml: cis:CINS_0545 -> [{cis:CINS_0025, cis:CINS_1450}] -> cis:CINS_0545 -> {cis:CINS_0002, cis:CINS_0537, cis:CINS_0651, cis:CINS_0860, cis:CINS_0918, cis:CINS_0991, cis:CINS_1293}
path_cis00230.kgml: 2.7.1.40 -> [1.17.4.1] -> 2.7.1.40 -> 2.7.7.7
path_cis00230.kgml: Skipped genes: cis:CINS_0538, cis:CINS_0541
path_cis00230.kgml:
path_cis00230.kgml: Found a trail of span 3 containing skipped vertices
path_cis00230.kgml: 313 -> [180] -> 312 -> 175
path_cis00230.kgml: R00200 -> [R02017] -> R01138 -> R00375
path_cis00230.kgml: cis:CINS_0545 -> [{cis:CINS_0025, cis:CINS_1450}] -> cis:CINS_0545 -> {cis:CINS_0002, cis:CINS_0537, cis:CINS_0651, cis:CINS_0860, cis:CINS_0918, cis:CINS_0991, cis:CINS_1293}
path_cis00230.kgml: 2.7.1.40 -> [1.17.4.1] -> 2.7.1.40 -> 2.7.7.7
path_cis00230.kgml: Skipped genes: cis:CINS_0538, cis:CINS_0541
path_cis00230.kgml:
path_cis00230.kgml: Found a trail of span 2 containing skipped vertices
path_cis00230.kgml: 183 -> [182] -> 180
path_cis00230.kgml: R01083 -> [R00127] -> R02017
path_cis00230.kgml: cis:CINS_0024 -> [cis:CINS_0623] -> {cis:CINS_0025, cis:CINS_1450}
path_cis00230.kgml: 4.3.2.2 -> [2.7.4.3] -> 1.17.4.1
path_cis00230.kgml:
path_cis00230.kgml: --- 3.09 seconds ---

path_cis00240.kgml: Pyrimidine metabolism
path_cis00240.kgml: Initialization took 0.75 seconds
path_cis00240.kgml:
path_cis00240.kgml: Found a trail of span 3 containing skipped vertices
path_cis00240.kgml: 121 -> [102] -> 87 -> [104] -> 103
path_cis00240.kgml: R00442 -> [R00438] -> R00158 -> [R00156] -> R00443
path_cis00240.kgml: {cis:CINS_0094, cis:CINS_0428, cis:CINS_0591} -> [cis:CINS_0573] -> cis:CINS_0590 -> [cis:CINS_1286] -> {cis:CINS_0094, cis:CINS_0428, cis:CINS_0591}
path_cis00240.kgml: {2.7.7.48, 2.7.7.6} -> [2.7.7.8] -> {2.7.4.14, 2.7.4.22, 2.7.4.4} -> [2.7.4.6] -> {2.7.7.48, 2.7.7.52, 2.7.7.6}
path_cis00240.kgml:
path_cis00240.kgml: --- 1.01 seconds ---

path_cis00250.kgml: Alanine, aspartate and glutamate metabolism
path_cis00250.kgml: Initialization took 0.25 seconds
path_cis00250.kgml: (not found)
path_cis00250.kgml: --- 0.31 seconds ---

path_cis00260.kgml: Glycine, serine and threonine metabolism
path_cis00260.kgml: Initialization took 0.20 seconds
path_cis00260.kgml: (not found)
path_cis00260.kgml: --- 0.26 seconds ---

path_cis00261.kgml: Monobactam biosynthesis
path_cis00261.kgml: Initialization took 0.09 seconds
path_cis00261.kgml: (not found)
path_cis00261.kgml: --- 0.16 seconds ---

path_cis00270.kgml: Cysteine and methionine metabolism
path_cis00270.kgml: Initialization took 0.15 seconds
path_cis00270.kgml: (not found)
path_cis00270.kgml: --- 0.21 seconds ---

path_cis00280.kgml: Valine, leucine and isoleucine degradation
path_cis00280.kgml: Initialization took 0.06 seconds
path_cis00280.kgml: (not found)
path_cis00280.kgml: --- 0.12 seconds ---

path_cis00290.kgml: Valine, leucine and isoleucine biosynthesis
path_cis00290.kgml: Initialization took 0.09 seconds
path_cis00290.kgml: (not found)
path_cis00290.kgml: --- 0.16 seconds ---

path_cis00300.kgml: Lysine biosynthesis
path_cis00300.kgml: Initialization took 0.20 seconds
path_cis00300.kgml: (not found)
path_cis00300.kgml: --- 0.26 seconds ---

path_cis00310.kgml: Lysine degradation
path_cis00310.kgml: Initialization took 0.06 seconds
path_cis00310.kgml: (not found)
path_cis00310.kgml: --- 0.12 seconds ---

path_cis00330.kgml: Arginine and proline metabolism
path_cis00330.kgml: Initialization took 0.10 seconds
path_cis00330.kgml: (not found)
path_cis00330.kgml: --- 0.16 seconds ---

path_cis00340.kgml: Histidine metabolism
path_cis00340.kgml: Initialization took 0.09 seconds
path_cis00340.kgml:
path_cis00340.kgml: Found a trail of span 9 containing skipped vertices
path_cis00340.kgml: 58 -> 67 -> 66 -> 65 -> 69 -> 63 -> [62] -> 61 -> 60 -> 59
path_cis00340.kgml: R01071 -> R04035 -> R04037 -> R04640 -> R04558 -> R03457 -> [R03243] -> R03013 -> R03012 -> R01163
path_cis00340.kgml: cis:CINS_0096 -> cis:CINS_0102 -> cis:CINS_0102 -> cis:CINS_0100 -> {cis:CINS_0099, cis:CINS_0101, cis:CINS_1278, cis:CINS_1279} -> cis:CINS_0098 -> [cis:CINS_1307] -> cis:CINS_0098 -> cis:CINS_0097 -> cis:CINS_0097
path_cis00340.kgml: 2.4.2.17 -> 3.6.1.31 -> 3.5.4.19 -> 5.3.1.16 -> 4.3.2.10 -> 4.2.1.19 -> [2.6.1.9] -> 3.1.3.15 -> 1.1.1.23 -> 1.1.1.23
path_cis00340.kgml:
path_cis00340.kgml: Found a trail of span 8 containing skipped vertices
path_cis00340.kgml: 58 -> 67 -> [66] -> 65 -> 69 -> 63 -> [62] -> 61 -> 60 -> 59
path_cis00340.kgml: R01071 -> R04035 -> [R04037] -> R04640 -> R04558 -> R03457 -> [R03243] -> R03013 -> R03012 -> R01163
path_cis00340.kgml: cis:CINS_0096 -> cis:CINS_0102 -> [cis:CINS_0102] -> cis:CINS_0100 -> {cis:CINS_0099, cis:CINS_0101, cis:CINS_1278, cis:CINS_1279} -> cis:CINS_0098 -> [cis:CINS_1307] -> cis:CINS_0098 -> cis:CINS_0097 -> cis:CINS_0097
path_cis00340.kgml: 2.4.2.17 -> 3.6.1.31 -> [3.5.4.19] -> 5.3.1.16 -> 4.3.2.10 -> 4.2.1.19 -> [2.6.1.9] -> 3.1.3.15 -> 1.1.1.23 -> 1.1.1.23
path_cis00340.kgml:
path_cis00340.kgml: Found a trail of span 8 containing skipped vertices
path_cis00340.kgml: 58 -> 67 -> 66 -> [65] -> 69 -> 63 -> [62] -> 61 -> 60 -> 59
path_cis00340.kgml: R01071 -> R04035 -> R04037 -> [R04640] -> R04558 -> R03457 -> [R03243] -> R03013 -> R03012 -> R01163
path_cis00340.kgml: cis:CINS_0096 -> cis:CINS_0102 -> cis:CINS_0102 -> [cis:CINS_0100] -> {cis:CINS_0099, cis:CINS_0101, cis:CINS_1278, cis:CINS_1279} -> cis:CINS_0098 -> [cis:CINS_1307] -> cis:CINS_0098 -> cis:CINS_0097 -> cis:CINS_0097
path_cis00340.kgml: 2.4.2.17 -> 3.6.1.31 -> 3.5.4.19 -> [5.3.1.16] -> 4.3.2.10 -> 4.2.1.19 -> [2.6.1.9] -> 3.1.3.15 -> 1.1.1.23 -> 1.1.1.23
path_cis00340.kgml: Skipped genes: cis:CINS_0100
path_cis00340.kgml:
path_cis00340.kgml: Found a trail of span 8 containing skipped vertices
path_cis00340.kgml: 58 -> 67 -> 66 -> 65 -> [69] -> 63 -> [62] -> 61 -> 60 -> 59
path_cis00340.kgml: R01071 -> R04035 -> R04037 -> R04640 -> [R04558] -> R03457 -> [R03243] -> R03013 -> R03012 -> R01163
path_cis00340.kgml: cis:CINS_0096 -> cis:CINS_0102 -> cis:CINS_0102 -> cis:CINS_0100 -> [{cis:CINS_0099, cis:CINS_0101, cis:CINS_1278, cis:CINS_1279}] -> cis:CINS_0098 -> [cis:CINS_1307] -> cis:CINS_0098 -> cis:CINS_0097 -> cis:CINS_0097
path_cis00340.kgml: 2.4.2.17 -> 3.6.1.31 -> 3.5.4.19 -> 5.3.1.16 -> [4.3.2.10] -> 4.2.1.19 -> [2.6.1.9] -> 3.1.3.15 -> 1.1.1.23 -> 1.1.1.23
path_cis00340.kgml: Skipped genes: cis:CINS_0099, cis:CINS_0101
path_cis00340.kgml:
path_cis00340.kgml: Found a trail of span 8 containing skipped vertices
path_cis00340.kgml: 58 -> 67 -> 66 -> 65 -> 69 -> 63 -> [62] -> 61 -> [60] -> 59
path_cis00340.kgml: R01071 -> R04035 -> R04037 -> R04640 -> R04558 -> R03457 -> [R03243] -> R03013 -> [R03012] -> R01163
path_cis00340.kgml: cis:CINS_0096 -> cis:CINS_0102 -> cis:CINS_0102 -> cis:CINS_0100 -> {cis:CINS_0099, cis:CINS_0101, cis:CINS_1278, cis:CINS_1279} -> cis:CINS_0098 -> [cis:CINS_1307] -> cis:CINS_0098 -> [cis:CINS_0097] -> cis:CINS_0097
path_cis00340.kgml: 2.4.2.17 -> 3.6.1.31 -> 3.5.4.19 -> 5.3.1.16 -> 4.3.2.10 -> 4.2.1.19 -> [2.6.1.9] -> 3.1.3.15 -> [1.1.1.23] -> 1.1.1.23
path_cis00340.kgml:
path_cis00340.kgml: Found a trail of span 8 containing skipped vertices
path_cis00340.kgml: 58 -> [67] -> 66 -> 65 -> 69 -> 63 -> [62] -> 61 -> 60 -> 59
path_cis00340.kgml: R01071 -> [R04035] -> R04037 -> R04640 -> R04558 -> R03457 -> [R03243] -> R03013 -> R03012 -> R01163
path_cis00340.kgml: cis:CINS_0096 -> [cis:CINS_0102] -> cis:CINS_0102 -> cis:CINS_0100 -> {cis:CINS_0099, cis:CINS_0101, cis:CINS_1278, cis:CINS_1279} -> cis:CINS_0098 -> [cis:CINS_1307] -> cis:CINS_0098 -> cis:CINS_0097 -> cis:CINS_0097
path_cis00340.kgml: 2.4.2.17 -> [3.6.1.31] -> 3.5.4.19 -> 5.3.1.16 -> 4.3.2.10 -> 4.2.1.19 -> [2.6.1.9] -> 3.1.3.15 -> 1.1.1.23 -> 1.1.1.23
path_cis00340.kgml:
path_cis00340.kgml: --- 0.56 seconds ---

path_cis00350.kgml: Tyrosine metabolism
path_cis00350.kgml: Initialization took 0.06 seconds
path_cis00350.kgml: (not found)
path_cis00350.kgml: --- 0.11 seconds ---

path_cis00360.kgml: Phenylalanine metabolism
path_cis00360.kgml: Initialization took 0.07 seconds
path_cis00360.kgml: (not found)
path_cis00360.kgml: --- 0.13 seconds ---

path_cis00400.kgml: Phenylalanine, tyrosine and tryptophan biosynthesis
path_cis00400.kgml: Initialization took 0.20 seconds
path_cis00400.kgml:
path_cis00400.kgml: Found a trail of span 5 containing skipped vertices
path_cis00400.kgml: 67 -> 88 -> 60 -> 58 -> [69] -> 89
path_cis00400.kgml: R00691 -> R00694 -> R01373 -> R01715 -> [R01728] -> R00734
path_cis00400.kgml: cis:CINS_1308 -> cis:CINS_1307 -> cis:CINS_1308 -> cis:CINS_1308 -> [cis:CINS_0206] -> cis:CINS_1307
path_cis00400.kgml: {4.2.1.51, 4.2.1.91} -> {2.6.1.1, 2.6.1.5, 2.6.1.57, 2.6.1.9} -> {4.2.1.51, 4.2.1.91} -> 5.4.99.5 -> [1.3.1.12] -> {2.6.1.1, 2.6.1.5, 2.6.1.57, 2.6.1.9}
path_cis00400.kgml:
path_cis00400.kgml: --- 1.06 seconds ---

path_cis00401.kgml: Novobiocin biosynthesis
path_cis00401.kgml: Initialization took 0.06 seconds
path_cis00401.kgml: (not found)
path_cis00401.kgml: --- 0.12 seconds ---

path_cis00430.kgml: Taurine and hypotaurine metabolism
path_cis00430.kgml: Initialization took 0.06 seconds
path_cis00430.kgml:
path_cis00430.kgml: Found a trail of span 2 without skipping any vertex
path_cis00430.kgml: 58 -> 36
path_cis00430.kgml: R00315 -> R00230
path_cis00430.kgml: cis:CINS_0615 -> cis:CINS_0614
path_cis00430.kgml: {2.7.2.1, 2.7.2.15} -> 2.3.1.8
path_cis00430.kgml:
path_cis00430.kgml: --- 0.16 seconds ---

path_cis00450.kgml: Selenocompound metabolism
path_cis00450.kgml: Initialization took 0.10 seconds
path_cis00450.kgml: (not found)
path_cis00450.kgml: --- 0.16 seconds ---

path_cis00460.kgml: Cyanoamino acid metabolism
path_cis00460.kgml: Initialization took 0.10 seconds
path_cis00460.kgml: (not found)
path_cis00460.kgml: --- 0.16 seconds ---

path_cis00471.kgml: D-Glutamine and D-glutamate metabolism
path_cis00471.kgml: Initialization took 0.06 seconds
path_cis00471.kgml: (not found)
path_cis00471.kgml: --- 0.13 seconds ---

path_cis00472.kgml: D-Arginine and D-ornithine metabolism
path_cis00472.kgml: Initialization took 0.06 seconds
path_cis00472.kgml: (not found)
path_cis00472.kgml: --- 0.13 seconds ---

path_cis00473.kgml: D-Alanine metabolism
path_cis00473.kgml: Initialization took 0.06 seconds
path_cis00473.kgml: (not found)
path_cis00473.kgml: --- 0.13 seconds ---

path_cis00480.kgml: Glutathione metabolism
path_cis00480.kgml: Initialization took 0.07 seconds
path_cis00480.kgml: (not found)
path_cis00480.kgml: --- 0.13 seconds ---

path_cis00500.kgml: Starch and sucrose metabolism
path_cis00500.kgml: Initialization took 0.07 seconds
path_cis00500.kgml:
path_cis00500.kgml: Found a trail of span 2 containing skipped vertices
path_cis00500.kgml: 119 -> [114] -> 110
path_cis00500.kgml: R00771 -> [R08639] -> R00289
path_cis00500.kgml: cis:CINS_0245 -> [cis:CINS_0255] -> cis:CINS_0246
path_cis00500.kgml: 5.3.1.9 -> [{5.4.2.2, 5.4.2.5}] -> {2.7.7.64, 2.7.7.9}
path_cis00500.kgml:
path_cis00500.kgml: --- 0.19 seconds ---

path_cis00520.kgml: Amino sugar and nucleotide sugar metabolism
path_cis00520.kgml: Initialization took 0.60 seconds
path_cis00520.kgml:
path_cis00520.kgml: Found a trail of span 3 without skipping any vertex
path_cis00520.kgml: 390 -> 391 -> 392
path_cis00520.kgml: R10266 -> R04529 -> R10099
path_cis00520.kgml: cis:CINS_1223 -> cis:CINS_1222 -> cis:CINS_1221
path_cis00520.kgml: 4.2.1.135 -> 2.6.1.34 -> 2.3.1.203
path_cis00520.kgml:
path_cis00520.kgml: Found a trail of span 3 containing skipped vertices
path_cis00520.kgml: 393 -> 394 -> 395
path_cis00520.kgml: R10187 -> R10304 -> R10182
path_cis00520.kgml: cis:CINS_1193 -> cis:CINS_1194 -> cis:CINS_1190
path_cis00520.kgml: 3.2.1.184 -> 2.5.1.101 -> 2.7.7.82
path_cis00520.kgml: Skipped genes: cis:CINS_1191, cis:CINS_1192
path_cis00520.kgml:
path_cis00520.kgml: Found a trail of span 2 without skipping any vertex
path_cis00520.kgml: 11 -> 50
path_cis00520.kgml: R00414 -> R01804
path_cis00520.kgml: cis:CINS_1204 -> cis:CINS_1205
path_cis00520.kgml: {3.2.1.183, 5.1.3.14} -> 2.5.1.56
path_cis00520.kgml:
path_cis00520.kgml: Found a trail of span 2 containing skipped vertices
path_cis00520.kgml: 274 -> [196] -> 261
path_cis00520.kgml: R00289 -> [R00959] -> R02740
path_cis00520.kgml: cis:CINS_0246 -> [cis:CINS_0255] -> cis:CINS_0245
path_cis00520.kgml: {2.7.7.64, 2.7.7.9} -> [{5.4.2.2, 5.4.2.5}] -> 5.3.1.9
path_cis00520.kgml:
path_cis00520.kgml: Found a trail of span 2 containing skipped vertices
path_cis00520.kgml: 390 -> [391] -> 392
path_cis00520.kgml: R10266 -> [R04529] -> R10099
path_cis00520.kgml: cis:CINS_1223 -> [cis:CINS_1222] -> cis:CINS_1221
path_cis00520.kgml: 4.2.1.135 -> [2.6.1.34] -> 2.3.1.203
path_cis00520.kgml: Skipped genes: cis:CINS_1222
path_cis00520.kgml:
path_cis00520.kgml: Found a trail of span 2 containing skipped vertices
path_cis00520.kgml: 393 -> [394] -> 395
path_cis00520.kgml: R10187 -> [R10304] -> R10182
path_cis00520.kgml: cis:CINS_1193 -> [cis:CINS_1194] -> cis:CINS_1190
path_cis00520.kgml: 3.2.1.184 -> [2.5.1.101] -> 2.7.7.82
path_cis00520.kgml: Skipped genes: cis:CINS_1191, cis:CINS_1192
path_cis00520.kgml:
path_cis00520.kgml: Found a trail of span 2 without skipping any vertex
path_cis00520.kgml: 159 -> 162
path_cis00520.kgml: R09842 -> R09834
path_cis00520.kgml: cis:CINS_1277 -> cis:CINS_1276
path_cis00520.kgml: 2.3.1.202 -> 3.6.1.57
path_cis00520.kgml:
path_cis00520.kgml: Found a trail of span 2 without skipping any vertex
path_cis00520.kgml: 153 -> 157
path_cis00520.kgml: R09697 -> R09825
path_cis00520.kgml: cis:CINS_1261 -> cis:CINS_1262
path_cis00520.kgml: 4.2.1.115 -> 2.6.1.92
path_cis00520.kgml:
path_cis00520.kgml: --- 1.35 seconds ---

path_cis00521.kgml: Streptomycin biosynthesis
path_cis00521.kgml: Initialization took 0.06 seconds
path_cis00521.kgml: (not found)
path_cis00521.kgml: --- 0.12 seconds ---

path_cis00540.kgml: Lipopolysaccharide biosynthesis
path_cis00540.kgml: Initialization took 0.35 seconds
path_cis00540.kgml:
path_cis00540.kgml: Found a trail of span 4 without skipping any vertex
path_cis00540.kgml: 73 -> 72 -> 74 -> 85
path_cis00540.kgml: R05646 -> R05647 -> R05644 -> R05176
path_cis00540.kgml: cis:CINS_0544 -> cis:CINS_0542 -> cis:CINS_0544 -> cis:CINS_0543
path_cis00540.kgml: 2.7.1.167 -> 3.1.3.82 -> 2.7.7.70 -> 5.1.3.20
path_cis00540.kgml:
path_cis00540.kgml: Found a trail of span 3 containing skipped vertices
path_cis00540.kgml: 73 -> 72 -> [74] -> 85
path_cis00540.kgml: R05646 -> R05647 -> [R05644] -> R05176
path_cis00540.kgml: cis:CINS_0544 -> cis:CINS_0542 -> [cis:CINS_0544] -> cis:CINS_0543
path_cis00540.kgml: 2.7.1.167 -> 3.1.3.82 -> [2.7.7.70] -> 5.1.3.20
path_cis00540.kgml:
path_cis00540.kgml: Found a trail of span 3 containing skipped vertices
path_cis00540.kgml: 73 -> [72] -> 74 -> 85
path_cis00540.kgml: R05646 -> [R05647] -> R05644 -> R05176
path_cis00540.kgml: cis:CINS_0544 -> [cis:CINS_0542] -> cis:CINS_0544 -> cis:CINS_0543
path_cis00540.kgml: 2.7.1.167 -> [3.1.3.82] -> 2.7.7.70 -> 5.1.3.20
path_cis00540.kgml:
path_cis00540.kgml: Found a trail of span 3 containing skipped vertices
path_cis00540.kgml: 127 -> 117 -> [121] -> 125
path_cis00540.kgml: R09769 -> R09770 -> [R09771] -> R09772
path_cis00540.kgml: cis:CINS_0293 -> cis:CINS_0292 -> [cis:CINS_0542] -> cis:CINS_0294
path_cis00540.kgml: 5.3.1.28 -> 2.7.1.168 -> [3.1.3.83] -> 2.7.7.71
path_cis00540.kgml:
path_cis00540.kgml: Found a trail of span 2 containing skipped vertices
path_cis00540.kgml: 86 -> 53
path_cis00540.kgml: R04549 -> R04606
path_cis00540.kgml: cis:CINS_1319 -> cis:CINS_1322
path_cis00540.kgml: 3.6.1.54 -> 2.4.1.182
path_cis00540.kgml: Skipped genes: cis:CINS_1320, cis:CINS_1321
path_cis00540.kgml:
path_cis00540.kgml: --- 0.85 seconds ---

path_cis00550.kgml: Peptidoglycan biosynthesis
path_cis00550.kgml: Initialization took 0.20 seconds
path_cis00550.kgml:
path_cis00550.kgml: Found a trail of span 2 containing skipped vertices
path_cis00550.kgml: 30 -> 23
path_cis00550.kgml: R01150 -> R04617
path_cis00550.kgml: cis:CINS_0609 -> cis:CINS_0612
path_cis00550.kgml: 6.3.2.4 -> 6.3.2.10
path_cis00550.kgml: Skipped genes: cis:CINS_0611, cis:CINS_0610
path_cis00550.kgml:
path_cis00550.kgml: Found a trail of span 2 containing skipped vertices
path_cis00550.kgml: 30 -> 29
path_cis00550.kgml: R01150 -> R04573
path_cis00550.kgml: cis:CINS_0609 -> cis:CINS_0612
path_cis00550.kgml: 6.3.2.4 -> 6.3.2.10
path_cis00550.kgml: Skipped genes: cis:CINS_0611, cis:CINS_0610
path_cis00550.kgml:
path_cis00550.kgml: --- 0.41 seconds ---

path_cis00561.kgml: Glycerolipid metabolism
path_cis00561.kgml: Initialization took 0.06 seconds
path_cis00561.kgml: (not found)
path_cis00561.kgml: --- 0.12 seconds ---

path_cis00564.kgml: Glycerophospholipid metabolism
path_cis00564.kgml: Initialization took 0.20 seconds
path_cis00564.kgml:
path_cis00564.kgml: Found a trail of span 2 without skipping any vertex
path_cis00564.kgml: 103 -> 135
path_cis00564.kgml: R01800 -> R02055
path_cis00564.kgml: cis:CINS_1228 -> {cis:CINS_0495, cis:CINS_1227}
path_cis00564.kgml: 2.7.8.8 -> 4.1.1.65
path_cis00564.kgml:
path_cis00564.kgml: --- 0.32 seconds ---

path_cis00620.kgml: Pyruvate metabolism
path_cis00620.kgml: Initialization took 0.40 seconds
path_cis00620.kgml:
path_cis00620.kgml: Found a trail of span 2 without skipping any vertex
path_cis00620.kgml: 97 -> 129
path_cis00620.kgml: R00230 -> R00315
path_cis00620.kgml: cis:CINS_0614 -> cis:CINS_0615
path_cis00620.kgml: 2.3.1.8 -> {2.7.2.1, 2.7.2.15}
path_cis00620.kgml:
path_cis00620.kgml: Found a trail of span 2 containing skipped vertices
path_cis00620.kgml: 83 -> [177] -> 116
path_cis00620.kgml: R00216 -> [R10866] -> R00742
path_cis00620.kgml: cis:CINS_1255 -> [cis:CINS_0371] -> {cis:CINS_0204, cis:CINS_0277, cis:CINS_1258, cis:CINS_1259}
path_cis00620.kgml: 1.1.1.40 -> [?] -> 6.4.1.2
path_cis00620.kgml: Skipped genes: cis:CINS_1256
path_cis00620.kgml:
path_cis00620.kgml: Found a trail of span 2 containing skipped vertices
path_cis00620.kgml: 88 -> [62] -> 65
path_cis00620.kgml: R01257 -> [R00341] -> {R00200, R02320}
path_cis00620.kgml: cis:CINS_0546 -> [cis:CINS_1158] -> cis:CINS_0545
path_cis00620.kgml: 1.1.5.4 -> [4.1.1.49] -> {2.7.1.40, 2.7.1.40}
path_cis00620.kgml:
path_cis00620.kgml: Found a trail of span 2 containing skipped vertices
path_cis00620.kgml: 62 -> [65] -> 79
path_cis00620.kgml: R00341 -> [{R00200, R02320}] -> R00344
path_cis00620.kgml: cis:CINS_1158 -> [cis:CINS_0545] -> {cis:CINS_0508, cis:CINS_1159}
path_cis00620.kgml: 4.1.1.49 -> [{2.7.1.40, 2.7.1.40}] -> 6.4.1.1
path_cis00620.kgml:
path_cis00620.kgml: --- 0.78 seconds ---

path_cis00630.kgml: Glyoxylate and dicarboxylate metabolism
path_cis00630.kgml: Initialization took 0.15 seconds
path_cis00630.kgml: (not found)
path_cis00630.kgml: --- 0.21 seconds ---

path_cis00640.kgml: Propanoate metabolism
path_cis00640.kgml: Initialization took 0.10 seconds
path_cis00640.kgml:
path_cis00640.kgml: Found a trail of span 2 without skipping any vertex
path_cis00640.kgml: 52 -> 68
path_cis00640.kgml: R00921 -> R01353
path_cis00640.kgml: cis:CINS_0614 -> cis:CINS_0615
path_cis00640.kgml: {2.3.1.222, 2.3.1.8} -> {2.7.2.1, 2.7.2.15}
path_cis00640.kgml:
path_cis00640.kgml: --- 0.22 seconds ---

path_cis00650.kgml: Butanoate metabolism
path_cis00650.kgml: Initialization took 0.10 seconds
path_cis00650.kgml: (not found)
path_cis00650.kgml: --- 0.16 seconds ---

path_cis00670.kgml: One carbon pool by folate
path_cis00670.kgml: Initialization took 0.14 seconds
path_cis00670.kgml: (not found)
path_cis00670.kgml: --- 0.24 seconds ---

path_cis00680.kgml: Methane metabolism
path_cis00680.kgml: Initialization took 0.20 seconds
path_cis00680.kgml:
path_cis00680.kgml: Found a trail of span 2 without skipping any vertex
path_cis00680.kgml: 203 -> 204
path_cis00680.kgml: R00315 -> R00230
path_cis00680.kgml: cis:CINS_0615 -> cis:CINS_0614
path_cis00680.kgml: {2.7.2.1, 2.7.2.15} -> 2.3.1.8
path_cis00680.kgml:
path_cis00680.kgml: --- 0.32 seconds ---

path_cis00730.kgml: Thiamine metabolism
path_cis00730.kgml: Initialization took 0.14 seconds
path_cis00730.kgml:
path_cis00730.kgml: Found a trail of span 3 without skipping any vertex
path_cis00730.kgml: 76 -> 75 -> 93
path_cis00730.kgml: R03471 -> R04509 -> R03223
path_cis00730.kgml: cis:CINS_1083 -> cis:CINS_1083 -> {cis:CINS_1082, cis:CINS_1107}
path_cis00730.kgml: 2.7.1.49 -> 2.7.4.7 -> 2.5.1.3
path_cis00730.kgml:
path_cis00730.kgml: Found a trail of span 3 without skipping any vertex
path_cis00730.kgml: 76 -> 75 -> 97
path_cis00730.kgml: R03471 -> R04509 -> R10712
path_cis00730.kgml: cis:CINS_1083 -> cis:CINS_1083 -> {cis:CINS_1082, cis:CINS_1107}
path_cis00730.kgml: 2.7.1.49 -> 2.7.4.7 -> 2.5.1.3
path_cis00730.kgml:
path_cis00730.kgml: Found a trail of span 2 without skipping any vertex
path_cis00730.kgml: 91 -> 69
path_cis00730.kgml: R10246 -> R10247
path_cis00730.kgml: cis:CINS_1108 -> cis:CINS_1109
path_cis00730.kgml: 4.1.99.19 -> 2.8.1.10
path_cis00730.kgml:
path_cis00730.kgml: Found a trail of span 2 containing skipped vertices
path_cis00730.kgml: 76 -> [75] -> 97
path_cis00730.kgml: R03471 -> [R04509] -> R10712
path_cis00730.kgml: cis:CINS_1083 -> [cis:CINS_1083] -> {cis:CINS_1082, cis:CINS_1107}
path_cis00730.kgml: 2.7.1.49 -> [2.7.4.7] -> 2.5.1.3
path_cis00730.kgml:
path_cis00730.kgml: Found a trail of span 2 containing skipped vertices
path_cis00730.kgml: 76 -> [75] -> 93
path_cis00730.kgml: R03471 -> [R04509] -> R03223
path_cis00730.kgml: cis:CINS_1083 -> [cis:CINS_1083] -> {cis:CINS_1082, cis:CINS_1107}
path_cis00730.kgml: 2.7.1.49 -> [2.7.4.7] -> 2.5.1.3
path_cis00730.kgml:
path_cis00730.kgml: --- 0.54 seconds ---

path_cis00740.kgml: Riboflavin metabolism
path_cis00740.kgml: Initialization took 0.09 seconds
path_cis00740.kgml: (not found)
path_cis00740.kgml: --- 0.14 seconds ---

path_cis00750.kgml: Vitamin B6 metabolism
path_cis00750.kgml: Initialization took 0.06 seconds
path_cis00750.kgml: (not found)
path_cis00750.kgml: --- 0.11 seconds ---

path_cis00760.kgml: Nicotinate and nicotinamide metabolism
path_cis00760.kgml: Initialization took 0.10 seconds
path_cis00760.kgml: (not found)
path_cis00760.kgml: --- 0.16 seconds ---

path_cis00770.kgml: Pantothenate and CoA biosynthesis
path_cis00770.kgml: Initialization took 0.14 seconds
path_cis00770.kgml: (not found)
path_cis00770.kgml: --- 0.21 seconds ---

path_cis00780.kgml: Biotin metabolism
path_cis00780.kgml: Initialization took 0.14 seconds
path_cis00780.kgml:
path_cis00780.kgml: Found a trail of span 3 containing skipped vertices
path_cis00780.kgml: 42 -> 45 -> [32] -> 31
path_cis00780.kgml: R09725 -> R10124 -> [R03231] -> R03182
path_cis00780.kgml: cis:CINS_1331 -> cis:CINS_1332 -> [cis:CINS_1334] -> cis:CINS_1335
path_cis00780.kgml: 3.1.1.85 -> 2.3.1.47 -> [2.6.1.62] -> 6.3.3.3
path_cis00780.kgml: Skipped genes: cis:CINS_1333
path_cis00780.kgml:
path_cis00780.kgml: Found a trail of span 2 containing skipped vertices
path_cis00780.kgml: 34 -> [32] -> 31
path_cis00780.kgml: R03210 -> [R03231] -> R03182
path_cis00780.kgml: cis:CINS_1332 -> [cis:CINS_1334] -> cis:CINS_1335
path_cis00780.kgml: 2.3.1.47 -> [2.6.1.62] -> 6.3.3.3
path_cis00780.kgml: Skipped genes: cis:CINS_1333
path_cis00780.kgml:
path_cis00780.kgml: --- 0.36 seconds ---

path_cis00790.kgml: Folate biosynthesis
path_cis00790.kgml: Initialization took 0.40 seconds
path_cis00790.kgml:
path_cis00790.kgml: Found a trail of span 2 without skipping any vertex
path_cis00790.kgml: 96 -> 102
path_cis00790.kgml: R09959 -> R10002
path_cis00790.kgml: cis:CINS_1368 -> cis:CINS_1369
path_cis00790.kgml: 4.1.2.50 -> 4.3.99.3
path_cis00790.kgml:
path_cis00790.kgml: Found a trail of span 2 containing skipped vertices
path_cis00790.kgml: 94 -> [118] -> 122
path_cis00790.kgml: R09395 -> [R09726] -> R09735
path_cis00790.kgml: cis:CINS_0337 -> [cis:CINS_0680] -> {cis:CINS_0336, cis:CINS_0715}
path_cis00790.kgml: 2.8.1.12 -> [2.7.7.75] -> 2.10.1.1
path_cis00790.kgml:
path_cis00790.kgml: Found a trail of span 2 without skipping any vertex
path_cis00790.kgml: 65 -> 66
path_cis00790.kgml: R01716 -> R05553
path_cis00790.kgml: {cis:CINS_0950, cis:CINS_0951} -> cis:CINS_0950
path_cis00790.kgml: 2.6.1.85 -> 4.1.3.38
path_cis00790.kgml:
path_cis00790.kgml: --- 0.67 seconds ---

path_cis00860.kgml: Porphyrin and chlorophyll metabolism
path_cis00860.kgml: Initialization took 0.15 seconds
path_cis00860.kgml: (not found)
path_cis00860.kgml: --- 0.21 seconds ---

path_cis00900.kgml: Terpenoid backbone biosynthesis
path_cis00900.kgml: Initialization took 0.15 seconds
path_cis00900.kgml: (not found)
path_cis00900.kgml: --- 0.21 seconds ---

path_cis00910.kgml: Nitrogen metabolism
path_cis00910.kgml: Initialization took 0.10 seconds
path_cis00910.kgml:
path_cis00910.kgml: Found a trail of span 2 containing skipped vertices
path_cis00910.kgml: 31 -> 77
path_cis00910.kgml: R05712 -> R00253
path_cis00910.kgml: {cis:CINS_0987, cis:CINS_0988} -> cis:CINS_0971
path_cis00910.kgml: 1.7.2.2 -> 6.3.1.2
path_cis00910.kgml: Skipped genes: cis:CINS_0985
path_cis00910.kgml:
path_cis00910.kgml: --- 0.22 seconds ---

path_cis00920.kgml: Sulfur metabolism
path_cis00920.kgml: Initialization took 0.06 seconds
path_cis00920.kgml: (not found)
path_cis00920.kgml: --- 0.12 seconds ---

path_cis00970.kgml: Aminoacyl-tRNA biosynthesis
path_cis00970.kgml: Initialization took 0.55 seconds
path_cis00970.kgml: (not found)
path_cis00970.kgml: --- 0.61 seconds ---

path_cis01040.kgml: Biosynthesis of unsaturated fatty acids
path_cis01040.kgml: Initialization took 0.06 seconds
path_cis01040.kgml: (not found)
path_cis01040.kgml: --- 0.12 seconds ---

path_cis01054.kgml: Nonribosomal peptide structures
path_cis01054.kgml: Initialization took 0.06 seconds
path_cis01054.kgml: (not found)
path_cis01054.kgml: --- 0.11 seconds ---

--- 46.92 seconds ---
