# Supplementary material for: CoMetGeNe: mining conserved neighborhood patterns in metabolic and genomic contexts
Source: BMC Bioinformatics. 2019 Jan 10;20:19. doi: 10.1186/s12859-018-2542-2 (PMC6327494; doi:10.1186/s12859-018-2542-2)
Supplement: Supplementary file 14 — Trail finding results for completely assembled representative bacterial genomes present in NCBI Genomes. Of the 1,545 fully assembled representative bacterial genomes in NCBI, corresponding entries have been identified in KEGG for 1,467 species, for which trail finding has been performed for all combinations of gap parameters δG and δD ranging from 0 to 3. This additional file is available from https://doi.org/10.6084/m9.figshare.7288769. (GZ 178,532 kb) [file 12859_2018_2542_MOESM14_ESM.gz › results/bif_dG1_dD2.hnet]

--- delta_G = 1, delta_D = 2 ---

path_bif00020.kgml: Citrate cycle (TCA cycle)
path_bif00020.kgml: Initialization took 4.58 seconds
path_bif00020.kgml:
path_bif00020.kgml: Found a trail of span 4 containing skipped vertices
path_bif00020.kgml: 80 -> 82 -> [80 -> 77] -> 75 -> 77
path_bif00020.kgml: R07618 -> R02569 -> [R07618 -> R03270] -> R00014 -> R03270
path_bif00020.kgml: {bif:N288_08800, bif:N288_11530, bif:N288_17735} -> {bif:N288_08795, bif:N288_11525} -> [{bif:N288_08800, bif:N288_11530, bif:N288_17735} -> {bif:N288_08785, bif:N288_08790, bif:N288_11515, bif:N288_11520}] -> {bif:N288_08785, bif:N288_08790, bif:N288_11515, bif:N288_11520} -> {bif:N288_08785, bif:N288_08790, bif:N288_11515, bif:N288_11520}
path_bif00020.kgml: 1.8.1.4 -> 2.3.1.12 -> [1.8.1.4 -> 1.2.4.1] -> {1.2.4.1, 2.2.1.6, 4.1.1.1} -> 1.2.4.1
path_bif00020.kgml:
path_bif00020.kgml: Found a trail of span 3 containing skipped vertices
path_bif00020.kgml: 30 -> 31 -> [103] -> 29
path_bif00020.kgml: R03316 -> R02570 -> [R01197] -> R00621
path_bif00020.kgml: bif:N288_12450 -> bif:N288_12445 -> [{bif:N288_10160, bif:N288_10165}] -> bif:N288_12450
path_bif00020.kgml: 1.2.4.2 -> 2.3.1.61 -> [{1.2.7.11, 1.2.7.3}] -> 1.2.4.2
path_bif00020.kgml:
path_bif00020.kgml: --- 23.42 seconds ---

path_bif00030.kgml: Pentose phosphate pathway
path_bif00030.kgml: Initialization took 7.48 seconds
path_bif00030.kgml:
path_bif00030.kgml: Found a trail of span 3 containing skipped vertices
path_bif00030.kgml: 52 -> [77] -> 50 -> 77
path_bif00030.kgml: R04780 -> [R01827] -> R01070 -> R01827
path_bif00030.kgml: bif:N288_23875 -> [bif:N288_23885] -> bif:N288_23890 -> bif:N288_23885
path_bif00030.kgml: 3.1.3.11 -> [2.2.1.2] -> 4.1.2.13 -> 2.2.1.2
path_bif00030.kgml: Skipped genes: bif:N288_23880
path_bif00030.kgml:
path_bif00030.kgml: Found a trail of span 2 without skipping any vertex
path_bif00030.kgml: 135 -> 137
path_bif00030.kgml: R05338 -> R09780
path_bif00030.kgml: {bif:N288_21395, bif:N288_22430} -> {bif:N288_21400, bif:N288_22475}
path_bif00030.kgml: 4.1.2.43 -> 5.3.1.27
path_bif00030.kgml:
path_bif00030.kgml: Found a trail of span 2 containing skipped vertices
path_bif00030.kgml: 62 -> 156
path_bif00030.kgml: R01737 -> R10221
path_bif00030.kgml: bif:N288_06165 -> {bif:N288_06145, bif:N288_17630}
path_bif00030.kgml: 2.7.1.12 -> {1.1.1.343, 1.1.1.351}
path_bif00030.kgml: Skipped genes: bif:N288_06155
path_bif00030.kgml:
path_bif00030.kgml: Found a trail of span 2 containing skipped vertices
path_bif00030.kgml: 62 -> 56
path_bif00030.kgml: R01737 -> R01528
path_bif00030.kgml: bif:N288_06165 -> {bif:N288_06145, bif:N288_17630}
path_bif00030.kgml: 2.7.1.12 -> {1.1.1.351, 1.1.1.44}
path_bif00030.kgml: Skipped genes: bif:N288_06155
path_bif00030.kgml:
path_bif00030.kgml: Found a trail of span 2 without skipping any vertex
path_bif00030.kgml: 60 -> 38
path_bif00030.kgml: R01541 -> R05605
path_bif00030.kgml: {bif:N288_10800, bif:N288_22480, bif:N288_24875} -> {bif:N288_10795, bif:N288_22445, bif:N288_24880}
path_bif00030.kgml: {2.7.1.178, 2.7.1.45} -> {4.1.2.14, 4.1.2.55}
path_bif00030.kgml:
path_bif00030.kgml: --- 9.67 seconds ---

path_bif00040.kgml: Pentose and glucuronate interconversions
path_bif00040.kgml: Initialization took 2.62 seconds
path_bif00040.kgml:
path_bif00040.kgml: Found a trail of span 3 containing skipped vertices
path_bif00040.kgml: 106 -> 107 -> 105
path_bif00040.kgml: R01983 -> R02555 -> R01540
path_bif00040.kgml: bif:N288_10775 -> bif:N288_10785 -> bif:N288_10790
path_bif00040.kgml: 5.3.1.12 -> 1.1.1.58 -> 4.2.1.7
path_bif00040.kgml: Skipped genes: bif:N288_10780
path_bif00040.kgml:
path_bif00040.kgml: Found a trail of span 2 without skipping any vertex
path_bif00040.kgml: 96 -> 98
path_bif00040.kgml: R00289 -> R00286
path_bif00040.kgml: {bif:N288_12825, bif:N288_13690, bif:N288_24270} -> {bif:N288_13685, bif:N288_24265}
path_bif00040.kgml: {2.7.7.64, 2.7.7.9} -> 1.1.1.22
path_bif00040.kgml:
path_bif00040.kgml: Found a trail of span 2 without skipping any vertex
path_bif00040.kgml: 80 -> 87
path_bif00040.kgml: R01639 -> R01432
path_bif00040.kgml: bif:N288_04905 -> bif:N288_04900
path_bif00040.kgml: 2.7.1.17 -> 5.3.1.5
path_bif00040.kgml:
path_bif00040.kgml: Found a trail of span 2 without skipping any vertex
path_bif00040.kgml: 125 -> 126
path_bif00040.kgml: R04383 -> R01542
path_bif00040.kgml: bif:N288_10805 -> bif:N288_10810
path_bif00040.kgml: 5.3.1.17 -> {1.1.1.125, 1.1.1.127}
path_bif00040.kgml:
path_bif00040.kgml: --- 3.24 seconds ---

path_bif00051.kgml: Fructose and mannose metabolism
path_bif00051.kgml: Initialization took 2.04 seconds
path_bif00051.kgml:
path_bif00051.kgml: Found a trail of span 2 containing skipped vertices
path_bif00051.kgml: 67 -> 77
path_bif00051.kgml: R02704 -> R02703
path_bif00051.kgml: bif:N288_06525 -> bif:N288_06535
path_bif00051.kgml: 2.7.1.197 -> 1.1.1.17
path_bif00051.kgml: Skipped genes: bif:N288_06530
path_bif00051.kgml:
path_bif00051.kgml: Found a trail of span 2 without skipping any vertex
path_bif00051.kgml: 74 -> 86
path_bif00051.kgml: R00867 -> R05607
path_bif00051.kgml: {bif:N288_22370, bif:N288_22765} -> bif:N288_22755
path_bif00051.kgml: {2.7.1.1, 2.7.1.4} -> 1.1.1.140
path_bif00051.kgml:
path_bif00051.kgml: Found a trail of span 2 containing skipped vertices
path_bif00051.kgml: 54 -> [92 -> 105] -> 78
path_bif00051.kgml: R03232 -> [R02071 -> R04780] -> R01819
path_bif00051.kgml: {bif:N288_15685, bif:N288_22780} -> [bif:N288_15690 -> bif:N288_23875] -> bif:N288_22790
path_bif00051.kgml: 2.7.1.202 -> [2.7.1.56 -> 3.1.3.11] -> 5.3.1.8
path_bif00051.kgml: Skipped genes: bif:N288_22785
path_bif00051.kgml:
path_bif00051.kgml: --- 2.79 seconds ---

path_bif00052.kgml: Galactose metabolism
path_bif00052.kgml: Initialization took 3.31 seconds
path_bif00052.kgml:
path_bif00052.kgml: Found a trail of span 5 without skipping any vertex
path_bif00052.kgml: 76 -> 72 -> 71 -> 69 -> 70
path_bif00052.kgml: R01678 -> R01194 -> R02926 -> R01104 -> R01329
path_bif00052.kgml: bif:N288_02195 -> bif:N288_02200 -> bif:N288_02200 -> bif:N288_02200 -> bif:N288_02200
path_bif00052.kgml: {3.2.1.108, 3.2.1.23} -> 3.2.1.22 -> 3.2.1.22 -> 3.2.1.22 -> 3.2.1.22
path_bif00052.kgml:
path_bif00052.kgml: Found a trail of span 5 without skipping any vertex
path_bif00052.kgml: 94 -> 72 -> 71 -> 69 -> 70
path_bif00052.kgml: R01105 -> R01194 -> R02926 -> R01104 -> R01329
path_bif00052.kgml: bif:N288_02195 -> bif:N288_02200 -> bif:N288_02200 -> bif:N288_02200 -> bif:N288_02200
path_bif00052.kgml: 3.2.1.23 -> 3.2.1.22 -> 3.2.1.22 -> 3.2.1.22 -> 3.2.1.22
path_bif00052.kgml:
path_bif00052.kgml: Found a trail of span 4 containing skipped vertices
path_bif00052.kgml: 172 -> 171 -> [82] -> 79 -> 82
path_bif00052.kgml: R10619 -> R01092 -> [R00955] -> R00291 -> R00955
path_bif00052.kgml: bif:N288_02145 -> bif:N288_02130 -> [bif:N288_02140] -> {bif:N288_02135, bif:N288_23215, bif:N288_23245, bif:N288_23265} -> bif:N288_02140
path_bif00052.kgml: 5.1.3.3 -> 2.7.1.6 -> [2.7.7.12] -> 5.1.3.2 -> 2.7.7.12
path_bif00052.kgml:
path_bif00052.kgml: Found a trail of span 3 containing skipped vertices
path_bif00052.kgml: 172 -> [171] -> 82 -> 79
path_bif00052.kgml: R10619 -> [R01092] -> R00955 -> R00291
path_bif00052.kgml: bif:N288_02145 -> [bif:N288_02130] -> bif:N288_02140 -> {bif:N288_02135, bif:N288_23215, bif:N288_23245, bif:N288_23265}
path_bif00052.kgml: 5.1.3.3 -> [2.7.1.6] -> 2.7.7.12 -> 5.1.3.2
path_bif00052.kgml:
path_bif00052.kgml: --- 86.29 seconds ---

path_bif00053.kgml: Ascorbate and aldarate metabolism
path_bif00053.kgml: Initialization took 0.51 seconds
path_bif00053.kgml: (not found)
path_bif00053.kgml: --- 0.61 seconds ---

path_bif00061.kgml: Fatty acid biosynthesis
path_bif00061.kgml: Initialization took 4.40 seconds
path_bif00061.kgml:
path_bif00061.kgml: Found a trail of span 2 containing skipped vertices
path_bif00061.kgml: 147 -> [61] -> 108
path_bif00061.kgml: R01626 -> [R04960] -> R04534
path_bif00061.kgml: bif:N288_09490 -> [bif:N288_07565] -> {bif:N288_02905, bif:N288_07180, bif:N288_08550, bif:N288_09495, bif:N288_10105, bif:N288_14765, bif:N288_16025, bif:N288_21405, bif:N288_25105}
path_bif00061.kgml: {2.3.1.39, 2.3.1.85, 2.3.1.86} -> [{2.3.1.179, 2.3.1.41, 2.3.1.85, 2.3.1.86}] -> {1.1.1.100, 2.3.1.85, 2.3.1.86}
path_bif00061.kgml:
path_bif00061.kgml: Found a trail of span 2 containing skipped vertices
path_bif00061.kgml: 147 -> [53] -> 54
path_bif00061.kgml: R01626 -> [R07762] -> R07763
path_bif00061.kgml: bif:N288_09490 -> [bif:N288_07565] -> {bif:N288_02905, bif:N288_07180, bif:N288_08550, bif:N288_09495, bif:N288_10105, bif:N288_14765, bif:N288_16025, bif:N288_21405, bif:N288_25105}
path_bif00061.kgml: {2.3.1.39, 2.3.1.85, 2.3.1.86} -> [{2.3.1.179, 2.3.1.199, 2.3.1.41}] -> 1.1.1.100
path_bif00061.kgml:
path_bif00061.kgml: Found a trail of span 2 containing skipped vertices
path_bif00061.kgml: 147 -> [60] -> 97
path_bif00061.kgml: R01626 -> [R04963] -> R04964
path_bif00061.kgml: bif:N288_09490 -> [bif:N288_07565] -> {bif:N288_02905, bif:N288_07180, bif:N288_08550, bif:N288_09495, bif:N288_10105, bif:N288_14765, bif:N288_16025, bif:N288_21405, bif:N288_25105}
path_bif00061.kgml: {2.3.1.39, 2.3.1.85, 2.3.1.86} -> [{2.3.1.179, 2.3.1.41, 2.3.1.85, 2.3.1.86}] -> {1.1.1.100, 2.3.1.85, 2.3.1.86}
path_bif00061.kgml:
path_bif00061.kgml: Found a trail of span 2 containing skipped vertices
path_bif00061.kgml: 147 -> [58] -> 75
path_bif00061.kgml: R01626 -> [R04968] -> R04543
path_bif00061.kgml: bif:N288_09490 -> [bif:N288_07565] -> {bif:N288_02905, bif:N288_07180, bif:N288_08550, bif:N288_09495, bif:N288_10105, bif:N288_14765, bif:N288_16025, bif:N288_21405, bif:N288_25105}
path_bif00061.kgml: {2.3.1.39, 2.3.1.85, 2.3.1.86} -> [{2.3.1.179, 2.3.1.41, 2.3.1.85, 2.3.1.86}] -> {1.1.1.100, 2.3.1.85, 2.3.1.86}
path_bif00061.kgml:
path_bif00061.kgml: Found a trail of span 2 containing skipped vertices
path_bif00061.kgml: 147 -> [259] -> 142
path_bif00061.kgml: R01626 -> [R04355] -> R04533
path_bif00061.kgml: bif:N288_09490 -> [bif:N288_07565] -> {bif:N288_02905, bif:N288_07180, bif:N288_08550, bif:N288_09495, bif:N288_10105, bif:N288_14765, bif:N288_16025, bif:N288_21405, bif:N288_25105}
path_bif00061.kgml: {2.3.1.39, 2.3.1.85, 2.3.1.86} -> [{2.3.1.179, 2.3.1.41, 2.3.1.85, 2.3.1.86}] -> {1.1.1.100, 2.3.1.85, 2.3.1.86}
path_bif00061.kgml:
path_bif00061.kgml: Found a trail of span 2 containing skipped vertices
path_bif00061.kgml: 147 -> [62] -> 119
path_bif00061.kgml: R01626 -> [R04957] -> R04536
path_bif00061.kgml: bif:N288_09490 -> [bif:N288_07565] -> {bif:N288_02905, bif:N288_07180, bif:N288_08550, bif:N288_09495, bif:N288_10105, bif:N288_14765, bif:N288_16025, bif:N288_21405, bif:N288_25105}
path_bif00061.kgml: {2.3.1.39, 2.3.1.85, 2.3.1.86} -> [{2.3.1.179, 2.3.1.41, 2.3.1.85, 2.3.1.86}] -> {1.1.1.100, 2.3.1.85, 2.3.1.86}
path_bif00061.kgml:
path_bif00061.kgml: Found a trail of span 2 containing skipped vertices
path_bif00061.kgml: 147 -> [59] -> 86
path_bif00061.kgml: R01626 -> [R04726] -> R04566
path_bif00061.kgml: bif:N288_09490 -> [bif:N288_07565] -> {bif:N288_02905, bif:N288_07180, bif:N288_08550, bif:N288_09495, bif:N288_10105, bif:N288_14765, bif:N288_16025, bif:N288_21405, bif:N288_25105}
path_bif00061.kgml: {2.3.1.39, 2.3.1.85, 2.3.1.86} -> [{2.3.1.179, 2.3.1.41, 2.3.1.85, 2.3.1.86}] -> {1.1.1.100, 2.3.1.85, 2.3.1.86}
path_bif00061.kgml:
path_bif00061.kgml: Found a trail of span 2 containing skipped vertices
path_bif00061.kgml: 147 -> [63] -> 130
path_bif00061.kgml: R01626 -> [R04952] -> R04953
path_bif00061.kgml: bif:N288_09490 -> [bif:N288_07565] -> {bif:N288_02905, bif:N288_07180, bif:N288_08550, bif:N288_09495, bif:N288_10105, bif:N288_14765, bif:N288_16025, bif:N288_21405, bif:N288_25105}
path_bif00061.kgml: {2.3.1.39, 2.3.1.85, 2.3.1.86} -> [{2.3.1.179, 2.3.1.41, 2.3.1.85, 2.3.1.86}] -> {1.1.1.100, 2.3.1.85, 2.3.1.86}
path_bif00061.kgml:
path_bif00061.kgml: --- 44.31 seconds ---

path_bif00072.kgml: Synthesis and degradation of ketone bodies
path_bif00072.kgml: Initialization took 0.40 seconds
path_bif00072.kgml:
path_bif00072.kgml: Found a trail of span 2 without skipping any vertex
path_bif00072.kgml: 18 -> 14
path_bif00072.kgml: R00410 -> R00238
path_bif00072.kgml: {bif:N288_17525, bif:N288_17530} -> {bif:N288_07185, bif:N288_17535, bif:N288_23950}
path_bif00072.kgml: 2.8.3.5 -> 2.3.1.9
path_bif00072.kgml:
path_bif00072.kgml: --- 0.62 seconds ---

path_bif00100.kgml: Steroid biosynthesis
path_bif00100.kgml: Initialization took 0.10 seconds
path_bif00100.kgml: (not found)
path_bif00100.kgml: --- 0.21 seconds ---

path_bif00121.kgml: Secondary bile acid biosynthesis
path_bif00121.kgml: Initialization took 0.10 seconds
path_bif00121.kgml: (not found)
path_bif00121.kgml: --- 0.21 seconds ---

path_bif00130.kgml: Ubiquinone and other terpenoid-quinone biosynthesis
path_bif00130.kgml: Initialization took 0.71 seconds
path_bif00130.kgml:
path_bif00130.kgml: Found a trail of span 6 without skipping any vertex
path_bif00130.kgml: 69 -> 61 -> 54 -> 60 -> 59 -> 58
path_bif00130.kgml: R01717 -> R08165 -> R08166 -> R04031 -> R04030 -> R07263
path_bif00130.kgml: bif:N288_20420 -> bif:N288_20415 -> bif:N288_20410 -> bif:N288_20395 -> bif:N288_20400 -> bif:N288_20405
path_bif00130.kgml: 5.4.4.2 -> 2.2.1.9 -> 4.2.99.20 -> 4.2.1.113 -> 6.2.1.26 -> 4.1.3.36
path_bif00130.kgml:
path_bif00130.kgml: Found a trail of span 5 containing skipped vertices
path_bif00130.kgml: 69 -> [61] -> 54 -> 60 -> 59 -> 58
path_bif00130.kgml: R01717 -> [R08165] -> R08166 -> R04031 -> R04030 -> R07263
path_bif00130.kgml: bif:N288_20420 -> [bif:N288_20415] -> bif:N288_20410 -> bif:N288_20395 -> bif:N288_20400 -> bif:N288_20405
path_bif00130.kgml: 5.4.4.2 -> [2.2.1.9] -> 4.2.99.20 -> 4.2.1.113 -> 6.2.1.26 -> 4.1.3.36
path_bif00130.kgml: Skipped genes: bif:N288_20415
path_bif00130.kgml:
path_bif00130.kgml: Found a trail of span 5 containing skipped vertices
path_bif00130.kgml: 69 -> 61 -> [54] -> 60 -> 59 -> 58
path_bif00130.kgml: R01717 -> R08165 -> [R08166] -> R04031 -> R04030 -> R07263
path_bif00130.kgml: bif:N288_20420 -> bif:N288_20415 -> [bif:N288_20410] -> bif:N288_20395 -> bif:N288_20400 -> bif:N288_20405
path_bif00130.kgml: 5.4.4.2 -> 2.2.1.9 -> [4.2.99.20] -> 4.2.1.113 -> 6.2.1.26 -> 4.1.3.36
path_bif00130.kgml: Skipped genes: bif:N288_20410
path_bif00130.kgml:
path_bif00130.kgml: Found a trail of span 5 containing skipped vertices
path_bif00130.kgml: 69 -> 61 -> 54 -> 60 -> [59] -> 58
path_bif00130.kgml: R01717 -> R08165 -> R08166 -> R04031 -> [R04030] -> R07263
path_bif00130.kgml: bif:N288_20420 -> bif:N288_20415 -> bif:N288_20410 -> bif:N288_20395 -> [bif:N288_20400] -> bif:N288_20405
path_bif00130.kgml: 5.4.4.2 -> 2.2.1.9 -> 4.2.99.20 -> 4.2.1.113 -> [6.2.1.26] -> 4.1.3.36
path_bif00130.kgml: Skipped genes: bif:N288_20400
path_bif00130.kgml:
path_bif00130.kgml: Found a trail of span 5 containing skipped vertices
path_bif00130.kgml: 69 -> 61 -> 54 -> [60] -> 59 -> 58
path_bif00130.kgml: R01717 -> R08165 -> R08166 -> [R04031] -> R04030 -> R07263
path_bif00130.kgml: bif:N288_20420 -> bif:N288_20415 -> bif:N288_20410 -> [bif:N288_20395] -> bif:N288_20400 -> bif:N288_20405
path_bif00130.kgml: 5.4.4.2 -> 2.2.1.9 -> 4.2.99.20 -> [4.2.1.113] -> 6.2.1.26 -> 4.1.3.36
path_bif00130.kgml:
path_bif00130.kgml: Found a trail of span 4 containing skipped vertices
path_bif00130.kgml: 69 -> 61 -> [54 -> 60] -> 59 -> 58
path_bif00130.kgml: R01717 -> R08165 -> [R08166 -> R04031] -> R04030 -> R07263
path_bif00130.kgml: bif:N288_20420 -> bif:N288_20415 -> [bif:N288_20410 -> bif:N288_20395] -> bif:N288_20400 -> bif:N288_20405
path_bif00130.kgml: 5.4.4.2 -> 2.2.1.9 -> [4.2.99.20 -> 4.2.1.113] -> 6.2.1.26 -> 4.1.3.36
path_bif00130.kgml: Skipped genes: bif:N288_20410
path_bif00130.kgml:
path_bif00130.kgml: Found a trail of span 4 containing skipped vertices
path_bif00130.kgml: 69 -> 61 -> 54 -> [60 -> 59] -> 58
path_bif00130.kgml: R01717 -> R08165 -> R08166 -> [R04031 -> R04030] -> R07263
path_bif00130.kgml: bif:N288_20420 -> bif:N288_20415 -> bif:N288_20410 -> [bif:N288_20395 -> bif:N288_20400] -> bif:N288_20405
path_bif00130.kgml: 5.4.4.2 -> 2.2.1.9 -> 4.2.99.20 -> [4.2.1.113 -> 6.2.1.26] -> 4.1.3.36
path_bif00130.kgml:
path_bif00130.kgml: --- 1.79 seconds ---

path_bif00190.kgml: Oxidative phosphorylation
path_bif00190.kgml: Initialization took 12.97 seconds
path_bif00190.kgml: (not found)
path_bif00190.kgml: --- 13.07 seconds ---

path_bif00220.kgml: Arginine biosynthesis
path_bif00220.kgml: Initialization took 1.88 seconds
path_bif00220.kgml:
path_bif00220.kgml: Found a trail of span 5 without skipping any vertex
path_bif00220.kgml: 49 -> 50 -> 51 -> 52 -> 55
path_bif00220.kgml: R00259 -> R02649 -> R03443 -> R02283 -> R02282
path_bif00220.kgml: bif:N288_07480 -> bif:N288_07485 -> bif:N288_07475 -> bif:N288_07490 -> bif:N288_07480
path_bif00220.kgml: 2.3.1.1 -> 2.7.2.8 -> 1.2.1.38 -> 2.6.1.11 -> 2.3.1.35
path_bif00220.kgml:
path_bif00220.kgml: Found a trail of span 4 containing skipped vertices
path_bif00220.kgml: 49 -> 50 -> [51] -> 52 -> 55
path_bif00220.kgml: R00259 -> R02649 -> [R03443] -> R02283 -> R02282
path_bif00220.kgml: bif:N288_07480 -> bif:N288_07485 -> [bif:N288_07475] -> bif:N288_07490 -> bif:N288_07480
path_bif00220.kgml: 2.3.1.1 -> 2.7.2.8 -> [1.2.1.38] -> 2.6.1.11 -> 2.3.1.35
path_bif00220.kgml:
path_bif00220.kgml: Found a trail of span 4 containing skipped vertices
path_bif00220.kgml: 49 -> 50 -> 51 -> [52] -> 55
path_bif00220.kgml: R00259 -> R02649 -> R03443 -> [R02283] -> R02282
path_bif00220.kgml: bif:N288_07480 -> bif:N288_07485 -> bif:N288_07475 -> [bif:N288_07490] -> bif:N288_07480
path_bif00220.kgml: 2.3.1.1 -> 2.7.2.8 -> 1.2.1.38 -> [2.6.1.11] -> 2.3.1.35
path_bif00220.kgml:
path_bif00220.kgml: Found a trail of span 4 containing skipped vertices
path_bif00220.kgml: 49 -> [50] -> 51 -> 52 -> 55
path_bif00220.kgml: R00259 -> [R02649] -> R03443 -> R02283 -> R02282
path_bif00220.kgml: bif:N288_07480 -> [bif:N288_07485] -> bif:N288_07475 -> bif:N288_07490 -> bif:N288_07480
path_bif00220.kgml: 2.3.1.1 -> [2.7.2.8] -> 1.2.1.38 -> 2.6.1.11 -> 2.3.1.35
path_bif00220.kgml: Skipped genes: bif:N288_07485
path_bif00220.kgml:
path_bif00220.kgml: Found a trail of span 3 containing skipped vertices
path_bif00220.kgml: 49 -> 50 -> [51 -> 52] -> 55
path_bif00220.kgml: R00259 -> R02649 -> [R03443 -> R02283] -> R02282
path_bif00220.kgml: bif:N288_07480 -> bif:N288_07485 -> [bif:N288_07475 -> bif:N288_07490] -> bif:N288_07480
path_bif00220.kgml: 2.3.1.1 -> 2.7.2.8 -> [1.2.1.38 -> 2.6.1.11] -> 2.3.1.35
path_bif00220.kgml:
path_bif00220.kgml: Found a trail of span 3 containing skipped vertices
path_bif00220.kgml: 49 -> [50 -> 51] -> 52 -> 55
path_bif00220.kgml: R00259 -> [R02649 -> R03443] -> R02283 -> R02282
path_bif00220.kgml: bif:N288_07480 -> [bif:N288_07485 -> bif:N288_07475] -> bif:N288_07490 -> bif:N288_07480
path_bif00220.kgml: 2.3.1.1 -> [2.7.2.8 -> 1.2.1.38] -> 2.6.1.11 -> 2.3.1.35
path_bif00220.kgml: Skipped genes: bif:N288_07485
path_bif00220.kgml:
path_bif00220.kgml: Found a trail of span 2 without skipping any vertex
path_bif00220.kgml: 45 -> 47
path_bif00220.kgml: R01954 -> R01086
path_bif00220.kgml: bif:N288_19735 -> bif:N288_19730
path_bif00220.kgml: 6.3.4.5 -> 4.3.2.1
path_bif00220.kgml:
path_bif00220.kgml: --- 3.13 seconds ---

path_bif00230.kgml: Purine metabolism
path_bif00230.kgml: Initialization took 32.15 seconds
path_bif00230.kgml:
path_bif00230.kgml: Found a trail of span 13 containing skipped vertices
path_bif00230.kgml: 160 -> 162 -> 163 -> 260 -> 164 -> 427 -> [428] -> 167 -> 428 -> [167] -> 166 -> 165 -> 169 -> [184] -> 183 -> [188] -> 200
path_bif00230.kgml: R01072 -> R04144 -> R04325 -> R04463 -> R04208 -> R07404 -> [R07405] -> R04591 -> R07405 -> [R04591] -> R04559 -> R04560 -> R01127 -> [R01135] -> R01083 -> [R00190] -> R01244
path_bif00230.kgml: bif:N288_01695 -> bif:N288_01715 -> bif:N288_01705 -> {bif:N288_01680, bif:N288_01685, bif:N288_01690} -> bif:N288_01700 -> bif:N288_01665 -> [bif:N288_01660] -> bif:N288_01675 -> bif:N288_01660 -> [bif:N288_01675] -> bif:N288_01670 -> bif:N288_01710 -> bif:N288_01710 -> [bif:N288_25900] -> bif:N288_01670 -> [bif:N288_18840] -> {bif:N288_01725, bif:N288_11840}
path_bif00230.kgml: 2.4.2.14 -> 6.3.4.13 -> 2.1.2.2 -> 6.3.5.3 -> 6.3.3.1 -> 6.3.4.18 -> [5.4.99.18] -> 6.3.2.6 -> 5.4.99.18 -> [6.3.2.6] -> 4.3.2.2 -> 2.1.2.3 -> 3.5.4.10 -> [6.3.4.4] -> 4.3.2.2 -> [{2.4.2.7, 2.4.2.8}] -> 3.5.4.2
path_bif00230.kgml:
path_bif00230.kgml: Found a trail of span 12 containing skipped vertices
path_bif00230.kgml: 160 -> [162] -> 163 -> 260 -> 164 -> 427 -> [428] -> 167 -> 428 -> [167] -> 166 -> 165 -> 169 -> [184] -> 183 -> [188] -> 200
path_bif00230.kgml: R01072 -> [R04144] -> R04325 -> R04463 -> R04208 -> R07404 -> [R07405] -> R04591 -> R07405 -> [R04591] -> R04559 -> R04560 -> R01127 -> [R01135] -> R01083 -> [R00190] -> R01244
path_bif00230.kgml: bif:N288_01695 -> [bif:N288_01715] -> bif:N288_01705 -> {bif:N288_01680, bif:N288_01685, bif:N288_01690} -> bif:N288_01700 -> bif:N288_01665 -> [bif:N288_01660] -> bif:N288_01675 -> bif:N288_01660 -> [bif:N288_01675] -> bif:N288_01670 -> bif:N288_01710 -> bif:N288_01710 -> [bif:N288_25900] -> bif:N288_01670 -> [bif:N288_18840] -> {bif:N288_01725, bif:N288_11840}
path_bif00230.kgml: 2.4.2.14 -> [6.3.4.13] -> 2.1.2.2 -> 6.3.5.3 -> 6.3.3.1 -> 6.3.4.18 -> [5.4.99.18] -> 6.3.2.6 -> 5.4.99.18 -> [6.3.2.6] -> 4.3.2.2 -> 2.1.2.3 -> 3.5.4.10 -> [6.3.4.4] -> 4.3.2.2 -> [{2.4.2.7, 2.4.2.8}] -> 3.5.4.2
path_bif00230.kgml: Skipped genes: bif:N288_01715
path_bif00230.kgml:
path_bif00230.kgml: Found a trail of span 12 containing skipped vertices
path_bif00230.kgml: 160 -> 162 -> 163 -> 260 -> 164 -> 427 -> [428] -> 167 -> 428 -> [167] -> 166 -> [165] -> 169 -> [184] -> 183 -> [188] -> 200
path_bif00230.kgml: R01072 -> R04144 -> R04325 -> R04463 -> R04208 -> R07404 -> [R07405] -> R04591 -> R07405 -> [R04591] -> R04559 -> [R04560] -> R01127 -> [R01135] -> R01083 -> [R00190] -> R01244
path_bif00230.kgml: bif:N288_01695 -> bif:N288_01715 -> bif:N288_01705 -> {bif:N288_01680, bif:N288_01685, bif:N288_01690} -> bif:N288_01700 -> bif:N288_01665 -> [bif:N288_01660] -> bif:N288_01675 -> bif:N288_01660 -> [bif:N288_01675] -> bif:N288_01670 -> [bif:N288_01710] -> bif:N288_01710 -> [bif:N288_25900] -> bif:N288_01670 -> [bif:N288_18840] -> {bif:N288_01725, bif:N288_11840}
path_bif00230.kgml: 2.4.2.14 -> 6.3.4.13 -> 2.1.2.2 -> 6.3.5.3 -> 6.3.3.1 -> 6.3.4.18 -> [5.4.99.18] -> 6.3.2.6 -> 5.4.99.18 -> [6.3.2.6] -> 4.3.2.2 -> [2.1.2.3] -> 3.5.4.10 -> [6.3.4.4] -> 4.3.2.2 -> [{2.4.2.7, 2.4.2.8}] -> 3.5.4.2
path_bif00230.kgml:
path_bif00230.kgml: Found a trail of span 12 containing skipped vertices
path_bif00230.kgml: 160 -> 162 -> 163 -> 260 -> 164 -> [427] -> 428 -> 167 -> 166 -> 165 -> 169 -> [184] -> 183 -> [188] -> 200
path_bif00230.kgml: R01072 -> R04144 -> R04325 -> R04463 -> R04208 -> [R07404] -> R07405 -> R04591 -> R04559 -> R04560 -> R01127 -> [R01135] -> R01083 -> [R00190] -> R01244
path_bif00230.kgml: bif:N288_01695 -> bif:N288_01715 -> bif:N288_01705 -> {bif:N288_01680, bif:N288_01685, bif:N288_01690} -> bif:N288_01700 -> [bif:N288_01665] -> bif:N288_01660 -> bif:N288_01675 -> bif:N288_01670 -> bif:N288_01710 -> bif:N288_01710 -> [bif:N288_25900] -> bif:N288_01670 -> [bif:N288_18840] -> {bif:N288_01725, bif:N288_11840}
path_bif00230.kgml: 2.4.2.14 -> 6.3.4.13 -> 2.1.2.2 -> 6.3.5.3 -> 6.3.3.1 -> [6.3.4.18] -> 5.4.99.18 -> 6.3.2.6 -> 4.3.2.2 -> 2.1.2.3 -> 3.5.4.10 -> [6.3.4.4] -> 4.3.2.2 -> [{2.4.2.7, 2.4.2.8}] -> 3.5.4.2
path_bif00230.kgml: Skipped genes: bif:N288_01665
path_bif00230.kgml:
path_bif00230.kgml: Found a trail of span 12 containing skipped vertices
path_bif00230.kgml: 160 -> 162 -> 163 -> 260 -> [164] -> 427 -> [428] -> 167 -> 428 -> [167] -> 166 -> 165 -> 169 -> [184] -> 183 -> [188] -> 200
path_bif00230.kgml: R01072 -> R04144 -> R04325 -> R04463 -> [R04208] -> R07404 -> [R07405] -> R04591 -> R07405 -> [R04591] -> R04559 -> R04560 -> R01127 -> [R01135] -> R01083 -> [R00190] -> R01244
path_bif00230.kgml: bif:N288_01695 -> bif:N288_01715 -> bif:N288_01705 -> {bif:N288_01680, bif:N288_01685, bif:N288_01690} -> [bif:N288_01700] -> bif:N288_01665 -> [bif:N288_01660] -> bif:N288_01675 -> bif:N288_01660 -> [bif:N288_01675] -> bif:N288_01670 -> bif:N288_01710 -> bif:N288_01710 -> [bif:N288_25900] -> bif:N288_01670 -> [bif:N288_18840] -> {bif:N288_01725, bif:N288_11840}
path_bif00230.kgml: 2.4.2.14 -> 6.3.4.13 -> 2.1.2.2 -> 6.3.5.3 -> [6.3.3.1] -> 6.3.4.18 -> [5.4.99.18] -> 6.3.2.6 -> 5.4.99.18 -> [6.3.2.6] -> 4.3.2.2 -> 2.1.2.3 -> 3.5.4.10 -> [6.3.4.4] -> 4.3.2.2 -> [{2.4.2.7, 2.4.2.8}] -> 3.5.4.2
path_bif00230.kgml: Skipped genes: bif:N288_01700
path_bif00230.kgml:
path_bif00230.kgml: Found a trail of span 12 containing skipped vertices
path_bif00230.kgml: 160 -> 162 -> [163] -> 260 -> 164 -> 427 -> [428] -> 167 -> 428 -> [167] -> 166 -> 165 -> 169 -> [184] -> 183 -> [188] -> 200
path_bif00230.kgml: R01072 -> R04144 -> [R04325] -> R04463 -> R04208 -> R07404 -> [R07405] -> R04591 -> R07405 -> [R04591] -> R04559 -> R04560 -> R01127 -> [R01135] -> R01083 -> [R00190] -> R01244
path_bif00230.kgml: bif:N288_01695 -> bif:N288_01715 -> [bif:N288_01705] -> {bif:N288_01680, bif:N288_01685, bif:N288_01690} -> bif:N288_01700 -> bif:N288_01665 -> [bif:N288_01660] -> bif:N288_01675 -> bif:N288_01660 -> [bif:N288_01675] -> bif:N288_01670 -> bif:N288_01710 -> bif:N288_01710 -> [bif:N288_25900] -> bif:N288_01670 -> [bif:N288_18840] -> {bif:N288_01725, bif:N288_11840}
path_bif00230.kgml: 2.4.2.14 -> 6.3.4.13 -> [2.1.2.2] -> 6.3.5.3 -> 6.3.3.1 -> 6.3.4.18 -> [5.4.99.18] -> 6.3.2.6 -> 5.4.99.18 -> [6.3.2.6] -> 4.3.2.2 -> 2.1.2.3 -> 3.5.4.10 -> [6.3.4.4] -> 4.3.2.2 -> [{2.4.2.7, 2.4.2.8}] -> 3.5.4.2
path_bif00230.kgml: Skipped genes: bif:N288_01705
path_bif00230.kgml:
path_bif00230.kgml: Found a trail of span 11 containing skipped vertices
path_bif00230.kgml: 160 -> [162 -> 163] -> 260 -> 164 -> 427 -> [428] -> 167 -> 428 -> [167] -> 166 -> 165 -> 169 -> [184] -> 183 -> [188] -> 200
path_bif00230.kgml: R01072 -> [R04144 -> R04325] -> R04463 -> R04208 -> R07404 -> [R07405] -> R04591 -> R07405 -> [R04591] -> R04559 -> R04560 -> R01127 -> [R01135] -> R01083 -> [R00190] -> R01244
path_bif00230.kgml: bif:N288_01695 -> [bif:N288_01715 -> bif:N288_01705] -> {bif:N288_01680, bif:N288_01685, bif:N288_01690} -> bif:N288_01700 -> bif:N288_01665 -> [bif:N288_01660] -> bif:N288_01675 -> bif:N288_01660 -> [bif:N288_01675] -> bif:N288_01670 -> bif:N288_01710 -> bif:N288_01710 -> [bif:N288_25900] -> bif:N288_01670 -> [bif:N288_18840] -> {bif:N288_01725, bif:N288_11840}
path_bif00230.kgml: 2.4.2.14 -> [6.3.4.13 -> 2.1.2.2] -> 6.3.5.3 -> 6.3.3.1 -> 6.3.4.18 -> [5.4.99.18] -> 6.3.2.6 -> 5.4.99.18 -> [6.3.2.6] -> 4.3.2.2 -> 2.1.2.3 -> 3.5.4.10 -> [6.3.4.4] -> 4.3.2.2 -> [{2.4.2.7, 2.4.2.8}] -> 3.5.4.2
path_bif00230.kgml: Skipped genes: bif:N288_01715, bif:N288_01705
path_bif00230.kgml:
path_bif00230.kgml: Found a trail of span 11 containing skipped vertices
path_bif00230.kgml: 160 -> 162 -> 163 -> 260 -> [164 -> 427] -> 428 -> 167 -> 166 -> 165 -> 169 -> [184] -> 183 -> [188] -> 200
path_bif00230.kgml: R01072 -> R04144 -> R04325 -> R04463 -> [R04208 -> R07404] -> R07405 -> R04591 -> R04559 -> R04560 -> R01127 -> [R01135] -> R01083 -> [R00190] -> R01244
path_bif00230.kgml: bif:N288_01695 -> bif:N288_01715 -> bif:N288_01705 -> {bif:N288_01680, bif:N288_01685, bif:N288_01690} -> [bif:N288_01700 -> bif:N288_01665] -> bif:N288_01660 -> bif:N288_01675 -> bif:N288_01670 -> bif:N288_01710 -> bif:N288_01710 -> [bif:N288_25900] -> bif:N288_01670 -> [bif:N288_18840] -> {bif:N288_01725, bif:N288_11840}
path_bif00230.kgml: 2.4.2.14 -> 6.3.4.13 -> 2.1.2.2 -> 6.3.5.3 -> [6.3.3.1 -> 6.3.4.18] -> 5.4.99.18 -> 6.3.2.6 -> 4.3.2.2 -> 2.1.2.3 -> 3.5.4.10 -> [6.3.4.4] -> 4.3.2.2 -> [{2.4.2.7, 2.4.2.8}] -> 3.5.4.2
path_bif00230.kgml: Skipped genes: bif:N288_01700, bif:N288_01665
path_bif00230.kgml:
path_bif00230.kgml: Found a trail of span 4 containing skipped vertices
path_bif00230.kgml: 160 -> 162 -> 163 -> [260] -> 164
path_bif00230.kgml: R01072 -> R04144 -> R04325 -> [R04463] -> R04208
path_bif00230.kgml: bif:N288_01695 -> bif:N288_01715 -> bif:N288_01705 -> [{bif:N288_01680, bif:N288_01685, bif:N288_01690}] -> bif:N288_01700
path_bif00230.kgml: 2.4.2.14 -> 6.3.4.13 -> 2.1.2.2 -> [6.3.5.3] -> 6.3.3.1
path_bif00230.kgml: Skipped genes: bif:N288_01710
path_bif00230.kgml:
path_bif00230.kgml: Found a trail of span 3 containing skipped vertices
path_bif00230.kgml: 244 -> [300] -> 220 -> [139] -> 239
path_bif00230.kgml: R00441 -> [R00430] -> R00332 -> [R02019] -> R02090
path_bif00230.kgml: {bif:N288_00705, bif:N288_00710, bif:N288_00880, bif:N288_09395, bif:N288_23915} -> [bif:N288_19630] -> bif:N288_09390 -> [{bif:N288_15705, bif:N288_15710, bif:N288_17955}] -> bif:N288_09390
path_bif00230.kgml: {2.7.7.48, 2.7.7.6} -> [2.7.1.40] -> 2.7.4.8 -> [1.17.4.1] -> {2.7.4.12, 2.7.4.8}
path_bif00230.kgml:
path_bif00230.kgml: Found a trail of span 2 containing skipped vertices
path_bif00230.kgml: 302 -> [220 -> 300] -> 245
path_bif00230.kgml: R01229 -> [R00332 -> R00430] -> R00429
path_bif00230.kgml: bif:N288_18840 -> [bif:N288_09390 -> bif:N288_19630] -> {bif:N288_07720, bif:N288_18835}
path_bif00230.kgml: {2.4.2.22, 2.4.2.7, 2.4.2.8} -> [2.7.4.8 -> 2.7.1.40] -> 2.7.6.5
path_bif00230.kgml:
path_bif00230.kgml: Found a trail of span 2 without skipping any vertex
path_bif00230.kgml: 252 -> 253
path_bif00230.kgml: R00529 -> R00509
path_bif00230.kgml: {bif:N288_11310, bif:N288_13280} -> {bif:N288_11315, bif:N288_13275}
path_bif00230.kgml: 2.7.7.4 -> 2.7.1.25
path_bif00230.kgml:
path_bif00230.kgml: --- 133.94 seconds ---

path_bif00240.kgml: Pyrimidine metabolism
path_bif00240.kgml: Initialization took 26.18 seconds
path_bif00240.kgml:
path_bif00240.kgml: Found a trail of span 7 containing skipped vertices
path_bif00240.kgml: 91 -> 97 -> 98 -> [99] -> 101 -> 99 -> [101] -> 178 -> 112
path_bif00240.kgml: R00575 -> R01397 -> R01993 -> [R01869] -> R01870 -> R01869 -> [R01870] -> R00965 -> R00966
path_bif00240.kgml: {bif:N288_07495, bif:N288_07500, bif:N288_09335, bif:N288_09340} -> bif:N288_09325 -> bif:N288_09330 -> [{bif:N288_09345, bif:N288_09350}] -> bif:N288_09360 -> {bif:N288_09345, bif:N288_09350} -> [bif:N288_09360] -> bif:N288_09355 -> {bif:N288_09315, bif:N288_23755}
path_bif00240.kgml: 6.3.5.5 -> 2.1.3.2 -> 3.5.2.3 -> [1.3.1.14] -> 2.4.2.10 -> 1.3.1.14 -> [2.4.2.10] -> 4.1.1.23 -> 2.4.2.9
path_bif00240.kgml: Skipped genes: bif:N288_09320
path_bif00240.kgml:
path_bif00240.kgml: Found a trail of span 6 containing skipped vertices
path_bif00240.kgml: 91 -> 97 -> 98 -> 99 -> 101 -> [178] -> 112
path_bif00240.kgml: R00575 -> R01397 -> R01993 -> R01869 -> R01870 -> [R00965] -> R00966
path_bif00240.kgml: {bif:N288_07495, bif:N288_07500, bif:N288_09335, bif:N288_09340} -> bif:N288_09325 -> bif:N288_09330 -> {bif:N288_09345, bif:N288_09350} -> bif:N288_09360 -> [bif:N288_09355] -> {bif:N288_09315, bif:N288_23755}
path_bif00240.kgml: 6.3.5.5 -> 2.1.3.2 -> 3.5.2.3 -> 1.3.1.14 -> 2.4.2.10 -> [4.1.1.23] -> 2.4.2.9
path_bif00240.kgml: Skipped genes: bif:N288_09355, bif:N288_09320
path_bif00240.kgml:
path_bif00240.kgml: Found a trail of span 5 containing skipped vertices
path_bif00240.kgml: 91 -> [97 -> 98] -> 99 -> 98 -> [99] -> 101 -> 178
path_bif00240.kgml: R00575 -> [R01397 -> R01993] -> R01869 -> R01993 -> [R01869] -> R01870 -> R00965
path_bif00240.kgml: {bif:N288_07495, bif:N288_07500, bif:N288_09335, bif:N288_09340} -> [bif:N288_09325 -> bif:N288_09330] -> {bif:N288_09345, bif:N288_09350} -> bif:N288_09330 -> [{bif:N288_09345, bif:N288_09350}] -> bif:N288_09360 -> bif:N288_09355
path_bif00240.kgml: 6.3.5.5 -> [2.1.3.2 -> 3.5.2.3] -> 1.3.1.14 -> 3.5.2.3 -> [1.3.1.14] -> 2.4.2.10 -> 4.1.1.23
path_bif00240.kgml:
path_bif00240.kgml: Found a trail of span 3 containing skipped vertices
path_bif00240.kgml: 103 -> [102 -> 104] -> 107 -> 121
path_bif00240.kgml: R00443 -> [R00438 -> R00156] -> {R00571, R00573} -> R00442
path_bif00240.kgml: {bif:N288_00705, bif:N288_00710, bif:N288_00880, bif:N288_09395, bif:N288_23915} -> [bif:N288_09975 -> bif:N288_17035] -> bif:N288_23910 -> {bif:N288_00705, bif:N288_00710, bif:N288_00880, bif:N288_09395, bif:N288_23915}
path_bif00240.kgml: {2.7.7.48, 2.7.7.52, 2.7.7.6} -> [2.7.7.8 -> 2.7.4.6] -> {6.3.4.2, 6.3.4.2} -> {2.7.7.48, 2.7.7.6}
path_bif00240.kgml:
path_bif00240.kgml: Found a trail of span 3 without skipping any vertex
path_bif00240.kgml: 169 -> 172 -> 173
path_bif00240.kgml: R11026 -> R03055 -> R04666
path_bif00240.kgml: {bif:N288_11965, bif:N288_11970} -> bif:N288_11960 -> {bif:N288_11975, bif:N288_22410}
path_bif00240.kgml: 1.3.1.1 -> 3.5.2.2 -> 3.5.1.6
path_bif00240.kgml:
path_bif00240.kgml: Found a trail of span 3 containing skipped vertices
path_bif00240.kgml: 119 -> 117 -> [119] -> 120
path_bif00240.kgml: R02269 -> R00977 -> [R02269] -> R00905
path_bif00240.kgml: bif:N288_11960 -> {bif:N288_11965, bif:N288_11970} -> [bif:N288_11960] -> {bif:N288_11975, bif:N288_22410}
path_bif00240.kgml: 3.5.2.2 -> 1.3.1.1 -> [3.5.2.2] -> 3.5.1.6
path_bif00240.kgml:
path_bif00240.kgml: --- 38.84 seconds ---

path_bif00250.kgml: Alanine, aspartate and glutamate metabolism
path_bif00250.kgml: Initialization took 5.57 seconds
path_bif00250.kgml:
path_bif00250.kgml: Found a trail of span 2 without skipping any vertex
path_bif00250.kgml: 48 -> 51
path_bif00250.kgml: R01954 -> R01086
path_bif00250.kgml: bif:N288_19735 -> bif:N288_19730
path_bif00250.kgml: 6.3.4.5 -> 4.3.2.1
path_bif00250.kgml:
path_bif00250.kgml: --- 5.92 seconds ---

path_bif00260.kgml: Glycine, serine and threonine metabolism
path_bif00260.kgml: Initialization took 7.57 seconds
path_bif00260.kgml:
path_bif00260.kgml: Found a trail of span 3 without skipping any vertex
path_bif00260.kgml: 103 -> 99 -> 87
path_bif00260.kgml: {R01773, R01775} -> R01771 -> R01466
path_bif00260.kgml: bif:N288_20980 -> bif:N288_20970 -> bif:N288_20975
path_bif00260.kgml: {1.1.1.3, 1.1.1.3} -> 2.7.1.39 -> 4.2.3.1
path_bif00260.kgml:
path_bif00260.kgml: Found a trail of span 2 containing skipped vertices
path_bif00260.kgml: 103 -> [99] -> 87
path_bif00260.kgml: {R01773, R01775} -> [R01771] -> R01466
path_bif00260.kgml: bif:N288_20980 -> [bif:N288_20970] -> bif:N288_20975
path_bif00260.kgml: {1.1.1.3, 1.1.1.3} -> [2.7.1.39] -> 4.2.3.1
path_bif00260.kgml:
path_bif00260.kgml: Found a trail of span 2 without skipping any vertex
path_bif00260.kgml: 76 -> 93
path_bif00260.kgml: R00480 -> R02291
path_bif00260.kgml: {bif:N288_02845, bif:N288_10025, bif:N288_19375} -> bif:N288_10020
path_bif00260.kgml: 2.7.2.4 -> 1.2.1.11
path_bif00260.kgml:
path_bif00260.kgml: Found a trail of span 2 containing skipped vertices
path_bif00260.kgml: 110 -> [82] -> 101
path_bif00260.kgml: R04125 -> [R00945] -> R03425
path_bif00260.kgml: bif:N288_17985 -> [bif:N288_23760] -> {bif:N288_17975, bif:N288_17980}
path_bif00260.kgml: 2.1.2.10 -> [2.1.2.1] -> 1.4.4.2
path_bif00260.kgml:
path_bif00260.kgml: --- 8.20 seconds ---

path_bif00261.kgml: Monobactam biosynthesis
path_bif00261.kgml: Initialization took 0.50 seconds
path_bif00261.kgml: (not found)
path_bif00261.kgml: --- 0.58 seconds ---

path_bif00270.kgml: Cysteine and methionine metabolism
path_bif00270.kgml: Initialization took 13.69 seconds
path_bif00270.kgml:
path_bif00270.kgml: Found a trail of span 5 without skipping any vertex
path_bif00270.kgml: 74 -> 73 -> 70 -> 71 -> 58
path_bif00270.kgml: R07392 -> R07393 -> R07394 -> R07364 -> R07396
path_bif00270.kgml: bif:N288_08405 -> bif:N288_08395 -> bif:N288_08400 -> bif:N288_08410 -> bif:N288_08390
path_bif00270.kgml: 4.2.1.109 -> {3.1.3.77, 5.3.2.5} -> {3.1.3.77, 3.1.3.87} -> 1.13.11.54 -> {2.6.1.5, 2.6.1.57}
path_bif00270.kgml:
path_bif00270.kgml: Found a trail of span 5 containing skipped vertices
path_bif00270.kgml: 237 -> 100 -> [99 -> 236] -> 85 -> [89] -> 236 -> [85] -> 185
path_bif00270.kgml: R10404 -> R00194 -> [R01291 -> R10305] -> R01001 -> [R01286] -> R10305 -> [R01001] -> R00782
path_bif00270.kgml: bif:N288_18670 -> bif:N288_18665 -> [bif:N288_20355 -> bif:N288_18660] -> bif:N288_18655 -> [{bif:N288_12470, bif:N288_20720}] -> bif:N288_18660 -> [bif:N288_18655] -> bif:N288_18655
path_bif00270.kgml: ? -> 3.2.2.9 -> [4.4.1.21 -> 2.5.1.134] -> 4.4.1.1 -> [4.4.1.13] -> 2.5.1.134 -> [4.4.1.1] -> {4.4.1.1, 4.4.1.13, 4.4.1.28}
path_bif00270.kgml:
path_bif00270.kgml: Found a trail of span 4 containing skipped vertices
path_bif00270.kgml: 74 -> 73 -> [70] -> 71 -> 58
path_bif00270.kgml: R07392 -> R07393 -> [R07394] -> R07364 -> R07396
path_bif00270.kgml: bif:N288_08405 -> bif:N288_08395 -> [bif:N288_08400] -> bif:N288_08410 -> bif:N288_08390
path_bif00270.kgml: 4.2.1.109 -> {3.1.3.77, 5.3.2.5} -> [{3.1.3.77, 3.1.3.87}] -> 1.13.11.54 -> {2.6.1.5, 2.6.1.57}
path_bif00270.kgml: Skipped genes: bif:N288_08400
path_bif00270.kgml:
path_bif00270.kgml: Found a trail of span 4 containing skipped vertices
path_bif00270.kgml: 101 -> [236 -> 85] -> 184 -> [85] -> 89 -> 88
path_bif00270.kgml: R01288 -> [R10305 -> R01001] -> R00782 -> [R01001] -> R01286 -> R00946
path_bif00270.kgml: bif:N288_12465 -> [bif:N288_18660 -> bif:N288_18655] -> {bif:N288_12470, bif:N288_20720} -> [bif:N288_18655] -> {bif:N288_12470, bif:N288_20720} -> bif:N288_12480
path_bif00270.kgml: 2.5.1.48 -> [2.5.1.134 -> 4.4.1.1] -> {4.4.1.1, 4.4.1.13, 4.4.1.28} -> [4.4.1.1] -> 4.4.1.13 -> 2.1.1.13
path_bif00270.kgml: Skipped genes: bif:N288_12475
path_bif00270.kgml:
path_bif00270.kgml: Found a trail of span 4 containing skipped vertices
path_bif00270.kgml: 101 -> [236] -> 89 -> [236 -> 85] -> 184 -> [85 -> 89] -> 98
path_bif00270.kgml: R01288 -> [R10305] -> R01286 -> [R10305 -> R01001] -> R00782 -> [R01001 -> R01286] -> R00650
path_bif00270.kgml: bif:N288_12465 -> [bif:N288_18660] -> {bif:N288_12470, bif:N288_20720} -> [bif:N288_18660 -> bif:N288_18655] -> {bif:N288_12470, bif:N288_20720} -> [bif:N288_18655 -> {bif:N288_12470, bif:N288_20720}] -> bif:N288_12475
path_bif00270.kgml: 2.5.1.48 -> [2.5.1.134] -> 4.4.1.13 -> [2.5.1.134 -> 4.4.1.1] -> {4.4.1.1, 4.4.1.13, 4.4.1.28} -> [4.4.1.1 -> 4.4.1.13] -> 2.1.1.10
path_bif00270.kgml:
path_bif00270.kgml: Found a trail of span 4 without skipping any vertex
path_bif00270.kgml: 74 -> 73 -> 70 -> 72
path_bif00270.kgml: R07392 -> R07393 -> R07394 -> R07363
path_bif00270.kgml: bif:N288_08405 -> bif:N288_08395 -> bif:N288_08400 -> bif:N288_08410
path_bif00270.kgml: 4.2.1.109 -> {3.1.3.77, 5.3.2.5} -> {3.1.3.77, 3.1.3.87} -> 1.13.11.53
path_bif00270.kgml:
path_bif00270.kgml: Found a trail of span 4 containing skipped vertices
path_bif00270.kgml: 74 -> 73 -> 70 -> [71] -> 58
path_bif00270.kgml: R07392 -> R07393 -> R07394 -> [R07364] -> R07396
path_bif00270.kgml: bif:N288_08405 -> bif:N288_08395 -> bif:N288_08400 -> [bif:N288_08410] -> bif:N288_08390
path_bif00270.kgml: 4.2.1.109 -> {3.1.3.77, 5.3.2.5} -> {3.1.3.77, 3.1.3.87} -> [1.13.11.54] -> {2.6.1.5, 2.6.1.57}
path_bif00270.kgml:
path_bif00270.kgml: Found a trail of span 4 containing skipped vertices
path_bif00270.kgml: 74 -> [73] -> 70 -> 71 -> 58
path_bif00270.kgml: R07392 -> [R07393] -> R07394 -> R07364 -> R07396
path_bif00270.kgml: bif:N288_08405 -> [bif:N288_08395] -> bif:N288_08400 -> bif:N288_08410 -> bif:N288_08390
path_bif00270.kgml: 4.2.1.109 -> [{3.1.3.77, 5.3.2.5}] -> {3.1.3.77, 3.1.3.87} -> 1.13.11.54 -> {2.6.1.5, 2.6.1.57}
path_bif00270.kgml: Skipped genes: bif:N288_08395
path_bif00270.kgml:
path_bif00270.kgml: Found a trail of span 4 containing skipped vertices
path_bif00270.kgml: 206 -> [85] -> 184 -> [85] -> 89 -> 88
path_bif00270.kgml: R00999 -> [R01001] -> R00782 -> [R01001] -> R01286 -> R00946
path_bif00270.kgml: bif:N288_12465 -> [bif:N288_18655] -> {bif:N288_12470, bif:N288_20720} -> [bif:N288_18655] -> {bif:N288_12470, bif:N288_20720} -> bif:N288_12480
path_bif00270.kgml: 2.5.1.48 -> [4.4.1.1] -> {4.4.1.1, 4.4.1.13, 4.4.1.28} -> [4.4.1.1] -> 4.4.1.13 -> 2.1.1.13
path_bif00270.kgml: Skipped genes: bif:N288_12475
path_bif00270.kgml:
path_bif00270.kgml: Found a trail of span 4 containing skipped vertices
path_bif00270.kgml: 206 -> [85] -> 89 -> [236 -> 85] -> 184 -> [85 -> 89] -> 98
path_bif00270.kgml: R00999 -> [R01001] -> R01286 -> [R10305 -> R01001] -> R00782 -> [R01001 -> R01286] -> R00650
path_bif00270.kgml: bif:N288_12465 -> [bif:N288_18655] -> {bif:N288_12470, bif:N288_20720} -> [bif:N288_18660 -> bif:N288_18655] -> {bif:N288_12470, bif:N288_20720} -> [bif:N288_18655 -> {bif:N288_12470, bif:N288_20720}] -> bif:N288_12475
path_bif00270.kgml: 2.5.1.48 -> [4.4.1.1] -> 4.4.1.13 -> [2.5.1.134 -> 4.4.1.1] -> {4.4.1.1, 4.4.1.13, 4.4.1.28} -> [4.4.1.1 -> 4.4.1.13] -> 2.1.1.10
path_bif00270.kgml:
path_bif00270.kgml: Found a trail of span 4 containing skipped vertices
path_bif00270.kgml: 203 -> [236 -> 85] -> 184 -> [85] -> 89 -> 88
path_bif00270.kgml: R02026 -> [R10305 -> R01001] -> R00782 -> [R01001] -> R01286 -> R00946
path_bif00270.kgml: bif:N288_12465 -> [bif:N288_18660 -> bif:N288_18655] -> {bif:N288_12470, bif:N288_20720} -> [bif:N288_18655] -> {bif:N288_12470, bif:N288_20720} -> bif:N288_12480
path_bif00270.kgml: ? -> [2.5.1.134 -> 4.4.1.1] -> {4.4.1.1, 4.4.1.13, 4.4.1.28} -> [4.4.1.1] -> 4.4.1.13 -> 2.1.1.13
path_bif00270.kgml: Skipped genes: bif:N288_12475
path_bif00270.kgml:
path_bif00270.kgml: Found a trail of span 4 containing skipped vertices
path_bif00270.kgml: 203 -> [236] -> 89 -> [236 -> 85] -> 184 -> [85 -> 89] -> 98
path_bif00270.kgml: R02026 -> [R10305] -> R01286 -> [R10305 -> R01001] -> R00782 -> [R01001 -> R01286] -> R00650
path_bif00270.kgml: bif:N288_12465 -> [bif:N288_18660] -> {bif:N288_12470, bif:N288_20720} -> [bif:N288_18660 -> bif:N288_18655] -> {bif:N288_12470, bif:N288_20720} -> [bif:N288_18655 -> {bif:N288_12470, bif:N288_20720}] -> bif:N288_12475
path_bif00270.kgml: ? -> [2.5.1.134] -> 4.4.1.13 -> [2.5.1.134 -> 4.4.1.1] -> {4.4.1.1, 4.4.1.13, 4.4.1.28} -> [4.4.1.1 -> 4.4.1.13] -> 2.1.1.10
path_bif00270.kgml:
path_bif00270.kgml: Found a trail of span 4 containing skipped vertices
path_bif00270.kgml: 201 -> [85] -> 184 -> [85] -> 89 -> 88
path_bif00270.kgml: R03260 -> [R01001] -> R00782 -> [R01001] -> R01286 -> R00946
path_bif00270.kgml: bif:N288_12465 -> [bif:N288_18655] -> {bif:N288_12470, bif:N288_20720} -> [bif:N288_18655] -> {bif:N288_12470, bif:N288_20720} -> bif:N288_12480
path_bif00270.kgml: 2.5.1.48 -> [4.4.1.1] -> {4.4.1.1, 4.4.1.13, 4.4.1.28} -> [4.4.1.1] -> 4.4.1.13 -> 2.1.1.13
path_bif00270.kgml: Skipped genes: bif:N288_12475
path_bif00270.kgml:
path_bif00270.kgml: Found a trail of span 4 containing skipped vertices
path_bif00270.kgml: 201 -> 89 -> [236 -> 85] -> 184 -> [85 -> 89] -> 98
path_bif00270.kgml: R03260 -> R01286 -> [R10305 -> R01001] -> R00782 -> [R01001 -> R01286] -> R00650
path_bif00270.kgml: bif:N288_12465 -> {bif:N288_12470, bif:N288_20720} -> [bif:N288_18660 -> bif:N288_18655] -> {bif:N288_12470, bif:N288_20720} -> [bif:N288_18655 -> {bif:N288_12470, bif:N288_20720}] -> bif:N288_12475
path_bif00270.kgml: 2.5.1.48 -> 4.4.1.13 -> [2.5.1.134 -> 4.4.1.1] -> {4.4.1.1, 4.4.1.13, 4.4.1.28} -> [4.4.1.1 -> 4.4.1.13] -> 2.1.1.10
path_bif00270.kgml:
path_bif00270.kgml: Found a trail of span 4 containing skipped vertices
path_bif00270.kgml: 237 -> [100 -> 99] -> 236 -> 85 -> 185
path_bif00270.kgml: R10404 -> [R00194 -> R01291] -> R10305 -> R01001 -> R00782
path_bif00270.kgml: bif:N288_18670 -> [bif:N288_18665 -> bif:N288_20355] -> bif:N288_18660 -> bif:N288_18655 -> bif:N288_18655
path_bif00270.kgml: ? -> [3.2.2.9 -> 4.4.1.21] -> 2.5.1.134 -> 4.4.1.1 -> {4.4.1.1, 4.4.1.13, 4.4.1.28}
path_bif00270.kgml: Skipped genes: bif:N288_18665
path_bif00270.kgml:
path_bif00270.kgml: Found a trail of span 4 containing skipped vertices
path_bif00270.kgml: 202 -> [85] -> 184 -> [85] -> 89 -> 88
path_bif00270.kgml: R03217 -> [R01001] -> R00782 -> [R01001] -> R01286 -> R00946
path_bif00270.kgml: bif:N288_12465 -> [bif:N288_18655] -> {bif:N288_12470, bif:N288_20720} -> [bif:N288_18655] -> {bif:N288_12470, bif:N288_20720} -> bif:N288_12480
path_bif00270.kgml: 2.5.1.48 -> [4.4.1.1] -> {4.4.1.1, 4.4.1.13, 4.4.1.28} -> [4.4.1.1] -> 4.4.1.13 -> 2.1.1.13
path_bif00270.kgml: Skipped genes: bif:N288_12475
path_bif00270.kgml:
path_bif00270.kgml: Found a trail of span 4 containing skipped vertices
path_bif00270.kgml: 202 -> [85] -> 184 -> [85] -> 89 -> 98
path_bif00270.kgml: R03217 -> [R01001] -> R00782 -> [R01001] -> R01286 -> R00650
path_bif00270.kgml: bif:N288_12465 -> [bif:N288_18655] -> {bif:N288_12470, bif:N288_20720} -> [bif:N288_18655] -> {bif:N288_12470, bif:N288_20720} -> bif:N288_12475
path_bif00270.kgml: 2.5.1.48 -> [4.4.1.1] -> {4.4.1.1, 4.4.1.13, 4.4.1.28} -> [4.4.1.1] -> 4.4.1.13 -> 2.1.1.10
path_bif00270.kgml:
path_bif00270.kgml: Found a trail of span 3 containing skipped vertices
path_bif00270.kgml: 74 -> 73 -> [70] -> 72
path_bif00270.kgml: R07392 -> R07393 -> [R07394] -> R07363
path_bif00270.kgml: bif:N288_08405 -> bif:N288_08395 -> [bif:N288_08400] -> bif:N288_08410
path_bif00270.kgml: 4.2.1.109 -> {3.1.3.77, 5.3.2.5} -> [{3.1.3.77, 3.1.3.87}] -> 1.13.11.53
path_bif00270.kgml: Skipped genes: bif:N288_08400
path_bif00270.kgml:
path_bif00270.kgml: Found a trail of span 3 containing skipped vertices
path_bif00270.kgml: 74 -> 73 -> [70 -> 71] -> 58
path_bif00270.kgml: R07392 -> R07393 -> [R07394 -> R07364] -> R07396
path_bif00270.kgml: bif:N288_08405 -> bif:N288_08395 -> [bif:N288_08400 -> bif:N288_08410] -> bif:N288_08390
path_bif00270.kgml: 4.2.1.109 -> {3.1.3.77, 5.3.2.5} -> [{3.1.3.77, 3.1.3.87} -> 1.13.11.54] -> {2.6.1.5, 2.6.1.57}
path_bif00270.kgml: Skipped genes: bif:N288_08400
path_bif00270.kgml:
path_bif00270.kgml: Found a trail of span 2 containing skipped vertices
path_bif00270.kgml: 101 -> 98
path_bif00270.kgml: R01288 -> R00650
path_bif00270.kgml: bif:N288_12465 -> bif:N288_12475
path_bif00270.kgml: 2.5.1.48 -> 2.1.1.10
path_bif00270.kgml: Skipped genes: bif:N288_12470
path_bif00270.kgml:
path_bif00270.kgml: Found a trail of span 2 containing skipped vertices
path_bif00270.kgml: 74 -> [73 -> 70] -> 71
path_bif00270.kgml: R07392 -> [R07393 -> R07394] -> R07364
path_bif00270.kgml: bif:N288_08405 -> [bif:N288_08395 -> bif:N288_08400] -> bif:N288_08410
path_bif00270.kgml: 4.2.1.109 -> [{3.1.3.77, 5.3.2.5} -> {3.1.3.77, 3.1.3.87}] -> 1.13.11.54
path_bif00270.kgml:
path_bif00270.kgml: Found a trail of span 2 containing skipped vertices
path_bif00270.kgml: 74 -> [73 -> 70] -> 72
path_bif00270.kgml: R07392 -> [R07393 -> R07394] -> R07363
path_bif00270.kgml: bif:N288_08405 -> [bif:N288_08395 -> bif:N288_08400] -> bif:N288_08410
path_bif00270.kgml: 4.2.1.109 -> [{3.1.3.77, 5.3.2.5} -> {3.1.3.77, 3.1.3.87}] -> 1.13.11.53
path_bif00270.kgml:
path_bif00270.kgml: Found a trail of span 2 containing skipped vertices
path_bif00270.kgml: 206 -> [85 -> 89] -> 98
path_bif00270.kgml: R00999 -> [R01001 -> R01286] -> R00650
path_bif00270.kgml: bif:N288_12465 -> [bif:N288_18655 -> {bif:N288_12470, bif:N288_20720}] -> bif:N288_12475
path_bif00270.kgml: 2.5.1.48 -> [4.4.1.1 -> 4.4.1.13] -> 2.1.1.10
path_bif00270.kgml: Skipped genes: bif:N288_12470
path_bif00270.kgml:
path_bif00270.kgml: Found a trail of span 2 containing skipped vertices
path_bif00270.kgml: 202 -> [89] -> 98
path_bif00270.kgml: R03217 -> [R01286] -> R00650
path_bif00270.kgml: bif:N288_12465 -> [{bif:N288_12470, bif:N288_20720}] -> bif:N288_12475
path_bif00270.kgml: 2.5.1.48 -> [4.4.1.13] -> 2.1.1.10
path_bif00270.kgml: Skipped genes: bif:N288_12470
path_bif00270.kgml:
path_bif00270.kgml: Found a trail of span 2 containing skipped vertices
path_bif00270.kgml: 203 -> 98
path_bif00270.kgml: R02026 -> R00650
path_bif00270.kgml: bif:N288_12465 -> bif:N288_12475
path_bif00270.kgml: ? -> 2.1.1.10
path_bif00270.kgml: Skipped genes: bif:N288_12470
path_bif00270.kgml:
path_bif00270.kgml: Found a trail of span 2 containing skipped vertices
path_bif00270.kgml: 201 -> [89] -> 98
path_bif00270.kgml: R03260 -> [R01286] -> R00650
path_bif00270.kgml: bif:N288_12465 -> [{bif:N288_12470, bif:N288_20720}] -> bif:N288_12475
path_bif00270.kgml: 2.5.1.48 -> [4.4.1.13] -> 2.1.1.10
path_bif00270.kgml: Skipped genes: bif:N288_12470
path_bif00270.kgml:
path_bif00270.kgml: Found a trail of span 2 without skipping any vertex
path_bif00270.kgml: 217 -> 214
path_bif00270.kgml: R00480 -> R02291
path_bif00270.kgml: {bif:N288_02845, bif:N288_10025, bif:N288_19375} -> bif:N288_10020
path_bif00270.kgml: 2.7.2.4 -> 1.2.1.11
path_bif00270.kgml:
path_bif00270.kgml: --- 26.20 seconds ---

path_bif00280.kgml: Valine, leucine and isoleucine degradation
path_bif00280.kgml: Initialization took 6.57 seconds
path_bif00280.kgml:
path_bif00280.kgml: Found a trail of span 5 containing skipped vertices
path_bif00280.kgml: 83 -> 109 -> [69] -> 110 -> 68 -> 69
path_bif00280.kgml: R01088 -> R07601 -> [R07602] -> R04097 -> R07618 -> R07602
path_bif00280.kgml: bif:N288_17745 -> {bif:N288_17725, bif:N288_17730, bif:N288_23255} -> [{bif:N288_17725, bif:N288_17730, bif:N288_23255}] -> bif:N288_17720 -> {bif:N288_08800, bif:N288_11530, bif:N288_17735} -> {bif:N288_17725, bif:N288_17730, bif:N288_23255}
path_bif00280.kgml: 1.4.1.9 -> 1.2.4.4 -> [1.2.4.4] -> 2.3.1.168 -> 1.8.1.4 -> 1.2.4.4
path_bif00280.kgml: Skipped genes: bif:N288_17740
path_bif00280.kgml:
path_bif00280.kgml: Found a trail of span 4 containing skipped vertices
path_bif00280.kgml: 82 -> [53 -> 90] -> 54 -> 53 -> 90
path_bif00280.kgml: R07603 -> [R07604 -> R03174] -> R07618 -> R07604 -> R03174
path_bif00280.kgml: {bif:N288_17725, bif:N288_17730, bif:N288_23255} -> [{bif:N288_17725, bif:N288_17730, bif:N288_23255} -> bif:N288_17720] -> {bif:N288_08800, bif:N288_11530, bif:N288_17735} -> {bif:N288_17725, bif:N288_17730, bif:N288_23255} -> bif:N288_17720
path_bif00280.kgml: 1.2.4.4 -> [1.2.4.4 -> 2.3.1.168] -> 1.8.1.4 -> 1.2.4.4 -> 2.3.1.168
path_bif00280.kgml:
path_bif00280.kgml: Found a trail of span 4 containing skipped vertices
path_bif00280.kgml: 91 -> 63 -> [108] -> 62 -> [63] -> 108
path_bif00280.kgml: R07599 -> R07600 -> [R02662] -> R07618 -> [R07600] -> R02662
path_bif00280.kgml: {bif:N288_17725, bif:N288_17730, bif:N288_23255} -> {bif:N288_17725, bif:N288_17730, bif:N288_23255} -> [bif:N288_17720] -> {bif:N288_08800, bif:N288_11530, bif:N288_17735} -> [{bif:N288_17725, bif:N288_17730, bif:N288_23255}] -> bif:N288_17720
path_bif00280.kgml: 1.2.4.4 -> 1.2.4.4 -> [2.3.1.168] -> 1.8.1.4 -> [1.2.4.4] -> 2.3.1.168
path_bif00280.kgml:
path_bif00280.kgml: Found a trail of span 2 without skipping any vertex
path_bif00280.kgml: 76 -> 72
path_bif00280.kgml: R00410 -> R00238
path_bif00280.kgml: {bif:N288_17525, bif:N288_17530} -> {bif:N288_07185, bif:N288_17535, bif:N288_23950}
path_bif00280.kgml: 2.8.3.5 -> 2.3.1.9
path_bif00280.kgml:
path_bif00280.kgml: Found a trail of span 2 without skipping any vertex
path_bif00280.kgml: 96 -> 95
path_bif00280.kgml: R01859 -> R02765
path_bif00280.kgml: bif:N288_17655 -> {bif:N288_11180, bif:N288_17660}
path_bif00280.kgml: 6.4.1.3 -> 5.1.99.1
path_bif00280.kgml:
path_bif00280.kgml: --- 69.73 seconds ---

path_bif00281.kgml: Geraniol degradation
path_bif00281.kgml: Initialization took 0.10 seconds
path_bif00281.kgml: (not found)
path_bif00281.kgml: --- 0.20 seconds ---

path_bif00290.kgml: Valine, leucine and isoleucine biosynthesis
path_bif00290.kgml: Initialization took 0.66 seconds
path_bif00290.kgml:
path_bif00290.kgml: Found a trail of span 7 containing skipped vertices
path_bif00290.kgml: 78 -> 21 -> 22 -> 47 -> [42] -> 34 -> 42 -> [34 -> 45] -> 31
path_bif00290.kgml: R03896 -> R03898 -> R00994 -> R08648 -> [R05069] -> R05068 -> R05069 -> [R05068 -> R05070] -> R02199
path_bif00290.kgml: {bif:N288_19260, bif:N288_19265} -> {bif:N288_19260, bif:N288_19265} -> bif:N288_19270 -> {bif:N288_19285, bif:N288_19290} -> [bif:N288_19280] -> bif:N288_19280 -> bif:N288_19280 -> [bif:N288_19280 -> bif:N288_16445] -> {bif:N288_11905, bif:N288_19295}
path_bif00290.kgml: 4.2.1.35 -> 4.2.1.35 -> 1.1.1.85 -> 2.2.1.6 -> [{1.1.1.86, 5.4.99.3}] -> 1.1.1.86 -> {1.1.1.86, 5.4.99.3} -> [1.1.1.86 -> 4.2.1.9] -> 2.6.1.42
path_bif00290.kgml: Skipped genes: bif:N288_19275
path_bif00290.kgml:
path_bif00290.kgml: Found a trail of span 7 containing skipped vertices
path_bif00290.kgml: 79 -> 44 -> 46 -> [41] -> 38 -> [35] -> 37 -> 36 -> [37] -> 35
path_bif00290.kgml: R00226 -> R05071 -> R04440 -> [R04441] -> R01213 -> [R03968] -> R04001 -> R04426 -> [R04001] -> R03968
path_bif00290.kgml: {bif:N288_19285, bif:N288_19290} -> bif:N288_19280 -> bif:N288_19280 -> [bif:N288_16445] -> bif:N288_19275 -> [{bif:N288_19260, bif:N288_19265}] -> {bif:N288_19260, bif:N288_19265} -> bif:N288_19270 -> [{bif:N288_19260, bif:N288_19265}] -> {bif:N288_19260, bif:N288_19265}
path_bif00290.kgml: 2.2.1.6 -> {1.1.1.86, 5.4.99.3} -> 1.1.1.86 -> [4.2.1.9] -> 2.3.3.13 -> [4.2.1.33] -> 4.2.1.33 -> 1.1.1.85 -> [4.2.1.33] -> 4.2.1.33
path_bif00290.kgml:
path_bif00290.kgml: Found a trail of span 6 containing skipped vertices
path_bif00290.kgml: 78 -> [21] -> 22 -> 47 -> [42] -> 34 -> 42 -> [34 -> 45] -> 31
path_bif00290.kgml: R03896 -> [R03898] -> R00994 -> R08648 -> [R05069] -> R05068 -> R05069 -> [R05068 -> R05070] -> R02199
path_bif00290.kgml: {bif:N288_19260, bif:N288_19265} -> [{bif:N288_19260, bif:N288_19265}] -> bif:N288_19270 -> {bif:N288_19285, bif:N288_19290} -> [bif:N288_19280] -> bif:N288_19280 -> bif:N288_19280 -> [bif:N288_19280 -> bif:N288_16445] -> {bif:N288_11905, bif:N288_19295}
path_bif00290.kgml: 4.2.1.35 -> [4.2.1.35] -> 1.1.1.85 -> 2.2.1.6 -> [{1.1.1.86, 5.4.99.3}] -> 1.1.1.86 -> {1.1.1.86, 5.4.99.3} -> [1.1.1.86 -> 4.2.1.9] -> 2.6.1.42
path_bif00290.kgml: Skipped genes: bif:N288_19275
path_bif00290.kgml:
path_bif00290.kgml: Found a trail of span 6 containing skipped vertices
path_bif00290.kgml: 79 -> 44 -> 46 -> [41 -> 38] -> 35 -> 37 -> 36
path_bif00290.kgml: R00226 -> R05071 -> R04440 -> [R04441 -> R01213] -> R03968 -> R04001 -> R04426
path_bif00290.kgml: {bif:N288_19285, bif:N288_19290} -> bif:N288_19280 -> bif:N288_19280 -> [bif:N288_16445 -> bif:N288_19275] -> {bif:N288_19260, bif:N288_19265} -> {bif:N288_19260, bif:N288_19265} -> bif:N288_19270
path_bif00290.kgml: 2.2.1.6 -> {1.1.1.86, 5.4.99.3} -> 1.1.1.86 -> [4.2.1.9 -> 2.3.3.13] -> 4.2.1.33 -> 4.2.1.33 -> 1.1.1.85
path_bif00290.kgml: Skipped genes: bif:N288_19275
path_bif00290.kgml:
path_bif00290.kgml: Found a trail of span 5 containing skipped vertices
path_bif00290.kgml: 78 -> 21 -> 22 -> [47] -> 42 -> 34
path_bif00290.kgml: R03896 -> R03898 -> R00994 -> [R08648] -> R05069 -> R05068
path_bif00290.kgml: {bif:N288_19260, bif:N288_19265} -> {bif:N288_19260, bif:N288_19265} -> bif:N288_19270 -> [{bif:N288_19285, bif:N288_19290}] -> bif:N288_19280 -> bif:N288_19280
path_bif00290.kgml: 4.2.1.35 -> 4.2.1.35 -> 1.1.1.85 -> [2.2.1.6] -> {1.1.1.86, 5.4.99.3} -> 1.1.1.86
path_bif00290.kgml: Skipped genes: bif:N288_19275
path_bif00290.kgml:
path_bif00290.kgml: Found a trail of span 4 containing skipped vertices
path_bif00290.kgml: 79 -> 44 -> 46 -> [41] -> 40
path_bif00290.kgml: R00226 -> R05071 -> R04440 -> [R04441] -> R01214
path_bif00290.kgml: {bif:N288_19285, bif:N288_19290} -> bif:N288_19280 -> bif:N288_19280 -> [bif:N288_16445] -> {bif:N288_11905, bif:N288_19295}
path_bif00290.kgml: 2.2.1.6 -> {1.1.1.86, 5.4.99.3} -> 1.1.1.86 -> [4.2.1.9] -> {2.6.1.42, 2.6.1.6}
path_bif00290.kgml:
path_bif00290.kgml: --- 4.01 seconds ---

path_bif00300.kgml: Lysine biosynthesis
path_bif00300.kgml: Initialization took 2.76 seconds
path_bif00300.kgml:
path_bif00300.kgml: Found a trail of span 3 without skipping any vertex
path_bif00300.kgml: 50 -> 51 -> 53
path_bif00300.kgml: R00480 -> R02291 -> R10147
path_bif00300.kgml: {bif:N288_02845, bif:N288_10025, bif:N288_19375} -> bif:N288_10020 -> bif:N288_10030
path_bif00300.kgml: 2.7.2.4 -> 1.2.1.11 -> 4.3.3.7
path_bif00300.kgml:
path_bif00300.kgml: Found a trail of span 2 containing skipped vertices
path_bif00300.kgml: 50 -> [51] -> 53
path_bif00300.kgml: R00480 -> [R02291] -> R10147
path_bif00300.kgml: {bif:N288_02845, bif:N288_10025, bif:N288_19375} -> [bif:N288_10020] -> bif:N288_10030
path_bif00300.kgml: 2.7.2.4 -> [1.2.1.11] -> 4.3.3.7
path_bif00300.kgml:
path_bif00300.kgml: Found a trail of span 2 containing skipped vertices
path_bif00300.kgml: 56 -> [58] -> 60
path_bif00300.kgml: R04364 -> [R04467] -> R02733
path_bif00300.kgml: bif:N288_08695 -> [bif:N288_08565] -> bif:N288_08700
path_bif00300.kgml: 2.3.1.89 -> [?] -> 3.5.1.47
path_bif00300.kgml:
path_bif00300.kgml: --- 3.26 seconds ---

path_bif00310.kgml: Lysine degradation
path_bif00310.kgml: Initialization took 1.31 seconds
path_bif00310.kgml:
path_bif00310.kgml: Found a trail of span 2 without skipping any vertex
path_bif00310.kgml: 55 -> 73
path_bif00310.kgml: R01940 -> R02571
path_bif00310.kgml: bif:N288_12450 -> bif:N288_12445
path_bif00310.kgml: 1.2.4.2 -> 2.3.1.61
path_bif00310.kgml:
path_bif00310.kgml: --- 1.50 seconds ---

path_bif00311.kgml: Penicillin and cephalosporin biosynthesis
path_bif00311.kgml: Initialization took 0.15 seconds
path_bif00311.kgml: (not found)
path_bif00311.kgml: --- 0.25 seconds ---

path_bif00330.kgml: Arginine and proline metabolism
path_bif00330.kgml: Initialization took 6.78 seconds
path_bif00330.kgml:
path_bif00330.kgml: Found a trail of span 3 without skipping any vertex
path_bif00330.kgml: 149 -> 79 -> 142
path_bif00330.kgml: R01157 -> R01920 -> R02869
path_bif00330.kgml: bif:N288_23990 -> bif:N288_23995 -> bif:N288_23995
path_bif00330.kgml: 3.5.3.11 -> 2.5.1.16 -> {2.5.1.16, 2.5.1.22}
path_bif00330.kgml:
path_bif00330.kgml: Found a trail of span 2 containing skipped vertices
path_bif00330.kgml: 149 -> [79] -> 142
path_bif00330.kgml: R01157 -> [R01920] -> R02869
path_bif00330.kgml: bif:N288_23990 -> [bif:N288_23995] -> bif:N288_23995
path_bif00330.kgml: 3.5.3.11 -> [2.5.1.16] -> {2.5.1.16, 2.5.1.22}
path_bif00330.kgml:
path_bif00330.kgml: --- 7.18 seconds ---

path_bif00340.kgml: Histidine metabolism
path_bif00340.kgml: Initialization took 3.35 seconds
path_bif00340.kgml:
path_bif00340.kgml: Found a trail of span 8 containing skipped vertices
path_bif00340.kgml: 58 -> 67 -> 66 -> 65 -> 69 -> 63 -> [62 -> 61] -> 60 -> 59
path_bif00340.kgml: R01071 -> R04035 -> R04037 -> R04640 -> R04558 -> R03457 -> [R03243 -> R03013] -> R03012 -> R01163
path_bif00340.kgml: {bif:N288_21710, bif:N288_21715} -> bif:N288_21680 -> bif:N288_21680 -> bif:N288_21690 -> {bif:N288_21685, bif:N288_21695} -> bif:N288_21700 -> [{bif:N288_11540, bif:N288_17010} -> {bif:N288_17275, bif:N288_19835}] -> bif:N288_21705 -> bif:N288_21705
path_bif00340.kgml: 2.4.2.17 -> 3.6.1.31 -> 3.5.4.19 -> 5.3.1.16 -> 4.3.2.10 -> 4.2.1.19 -> [2.6.1.9 -> 3.1.3.15] -> 1.1.1.23 -> 1.1.1.23
path_bif00340.kgml:
path_bif00340.kgml: Found a trail of span 7 containing skipped vertices
path_bif00340.kgml: 58 -> 67 -> 66 -> 65 -> [69] -> 63 -> [62 -> 61] -> 60 -> 59
path_bif00340.kgml: R01071 -> R04035 -> R04037 -> R04640 -> [R04558] -> R03457 -> [R03243 -> R03013] -> R03012 -> R01163
path_bif00340.kgml: {bif:N288_21710, bif:N288_21715} -> bif:N288_21680 -> bif:N288_21680 -> bif:N288_21690 -> [{bif:N288_21685, bif:N288_21695}] -> bif:N288_21700 -> [{bif:N288_11540, bif:N288_17010} -> {bif:N288_17275, bif:N288_19835}] -> bif:N288_21705 -> bif:N288_21705
path_bif00340.kgml: 2.4.2.17 -> 3.6.1.31 -> 3.5.4.19 -> 5.3.1.16 -> [4.3.2.10] -> 4.2.1.19 -> [2.6.1.9 -> 3.1.3.15] -> 1.1.1.23 -> 1.1.1.23
path_bif00340.kgml: Skipped genes: bif:N288_21685, bif:N288_21695
path_bif00340.kgml:
path_bif00340.kgml: Found a trail of span 7 containing skipped vertices
path_bif00340.kgml: 58 -> 67 -> [66] -> 65 -> 69 -> 63 -> [62 -> 61] -> 60 -> 59
path_bif00340.kgml: R01071 -> R04035 -> [R04037] -> R04640 -> R04558 -> R03457 -> [R03243 -> R03013] -> R03012 -> R01163
path_bif00340.kgml: {bif:N288_21710, bif:N288_21715} -> bif:N288_21680 -> [bif:N288_21680] -> bif:N288_21690 -> {bif:N288_21685, bif:N288_21695} -> bif:N288_21700 -> [{bif:N288_11540, bif:N288_17010} -> {bif:N288_17275, bif:N288_19835}] -> bif:N288_21705 -> bif:N288_21705
path_bif00340.kgml: 2.4.2.17 -> 3.6.1.31 -> [3.5.4.19] -> 5.3.1.16 -> 4.3.2.10 -> 4.2.1.19 -> [2.6.1.9 -> 3.1.3.15] -> 1.1.1.23 -> 1.1.1.23
path_bif00340.kgml:
path_bif00340.kgml: Found a trail of span 7 containing skipped vertices
path_bif00340.kgml: 58 -> [67] -> 66 -> 65 -> 69 -> 63 -> [62 -> 61] -> 60 -> 59
path_bif00340.kgml: R01071 -> [R04035] -> R04037 -> R04640 -> R04558 -> R03457 -> [R03243 -> R03013] -> R03012 -> R01163
path_bif00340.kgml: {bif:N288_21710, bif:N288_21715} -> [bif:N288_21680] -> bif:N288_21680 -> bif:N288_21690 -> {bif:N288_21685, bif:N288_21695} -> bif:N288_21700 -> [{bif:N288_11540, bif:N288_17010} -> {bif:N288_17275, bif:N288_19835}] -> bif:N288_21705 -> bif:N288_21705
path_bif00340.kgml: 2.4.2.17 -> [3.6.1.31] -> 3.5.4.19 -> 5.3.1.16 -> 4.3.2.10 -> 4.2.1.19 -> [2.6.1.9 -> 3.1.3.15] -> 1.1.1.23 -> 1.1.1.23
path_bif00340.kgml:
path_bif00340.kgml: Found a trail of span 6 containing skipped vertices
path_bif00340.kgml: 58 -> [67 -> 66] -> 65 -> 69 -> 63 -> [62 -> 61] -> 60 -> 59
path_bif00340.kgml: R01071 -> [R04035 -> R04037] -> R04640 -> R04558 -> R03457 -> [R03243 -> R03013] -> R03012 -> R01163
path_bif00340.kgml: {bif:N288_21710, bif:N288_21715} -> [bif:N288_21680 -> bif:N288_21680] -> bif:N288_21690 -> {bif:N288_21685, bif:N288_21695} -> bif:N288_21700 -> [{bif:N288_11540, bif:N288_17010} -> {bif:N288_17275, bif:N288_19835}] -> bif:N288_21705 -> bif:N288_21705
path_bif00340.kgml: 2.4.2.17 -> [3.6.1.31 -> 3.5.4.19] -> 5.3.1.16 -> 4.3.2.10 -> 4.2.1.19 -> [2.6.1.9 -> 3.1.3.15] -> 1.1.1.23 -> 1.1.1.23
path_bif00340.kgml:
path_bif00340.kgml: Found a trail of span 3 without skipping any vertex
path_bif00340.kgml: 43 -> 42 -> 40
path_bif00340.kgml: R02914 -> R02288 -> R02285
path_bif00340.kgml: bif:N288_15730 -> bif:N288_15725 -> bif:N288_15720
path_bif00340.kgml: 4.2.1.49 -> 3.5.2.7 -> 3.5.3.8
path_bif00340.kgml:
path_bif00340.kgml: Found a trail of span 2 containing skipped vertices
path_bif00340.kgml: 43 -> [42] -> 40
path_bif00340.kgml: R02914 -> [R02288] -> R02285
path_bif00340.kgml: bif:N288_15730 -> [bif:N288_15725] -> bif:N288_15720
path_bif00340.kgml: 4.2.1.49 -> [3.5.2.7] -> 3.5.3.8
path_bif00340.kgml: Skipped genes: bif:N288_15725
path_bif00340.kgml:
path_bif00340.kgml: --- 4.96 seconds ---

path_bif00350.kgml: Tyrosine metabolism
path_bif00350.kgml: Initialization took 0.91 seconds
path_bif00350.kgml:
path_bif00350.kgml: Found a trail of span 2 without skipping any vertex
path_bif00350.kgml: 104 -> 68
path_bif00350.kgml: R00734 -> R02521
path_bif00350.kgml: {bif:N288_11540, bif:N288_17010} -> bif:N288_11535
path_bif00350.kgml: {2.6.1.1, 2.6.1.5, 2.6.1.57, 2.6.1.9} -> 1.13.11.27
path_bif00350.kgml:
path_bif00350.kgml: --- 1.11 seconds ---

path_bif00360.kgml: Phenylalanine metabolism
path_bif00360.kgml: Initialization took 3.49 seconds
path_bif00360.kgml:
path_bif00360.kgml: Found a trail of span 2 without skipping any vertex
path_bif00360.kgml: 241 -> 244
path_bif00360.kgml: R06941 -> R00829
path_bif00360.kgml: {bif:N288_05050, bif:N288_07825, bif:N288_11290, bif:N288_23945} -> bif:N288_11295
path_bif00360.kgml: {1.1.1.157, 1.1.1.35} -> {2.3.1.16, 2.3.1.174}
path_bif00360.kgml:
path_bif00360.kgml: Found a trail of span 2 without skipping any vertex
path_bif00360.kgml: 78 -> 73
path_bif00360.kgml: R00694 -> R01372
path_bif00360.kgml: {bif:N288_11540, bif:N288_17010} -> bif:N288_11535
path_bif00360.kgml: {2.6.1.1, 2.6.1.5, 2.6.1.57, 2.6.1.9} -> 1.13.11.27
path_bif00360.kgml:
path_bif00360.kgml: --- 3.98 seconds ---

path_bif00362.kgml: Benzoate degradation
path_bif00362.kgml: Initialization took 0.91 seconds
path_bif00362.kgml:
path_bif00362.kgml: Found a trail of span 2 without skipping any vertex
path_bif00362.kgml: 124 -> 127
path_bif00362.kgml: R01976 -> R00238
path_bif00362.kgml: {bif:N288_05050, bif:N288_07825, bif:N288_11290, bif:N288_23945} -> {bif:N288_07185, bif:N288_17535, bif:N288_23950}
path_bif00362.kgml: 1.1.1.157 -> 2.3.1.9
path_bif00362.kgml:
path_bif00362.kgml: Found a trail of span 2 without skipping any vertex
path_bif00362.kgml: 238 -> 90
path_bif00362.kgml: R05305 -> R05586
path_bif00362.kgml: bif:N288_21215 -> bif:N288_21210
path_bif00362.kgml: {1.1.1.259, 1.1.1.35} -> 2.3.1.16
path_bif00362.kgml:
path_bif00362.kgml: --- 1.22 seconds ---

path_bif00380.kgml: Tryptophan metabolism
path_bif00380.kgml: Initialization took 2.97 seconds
path_bif00380.kgml:
path_bif00380.kgml: Found a trail of span 3 without skipping any vertex
path_bif00380.kgml: 109 -> 104 -> 107
path_bif00380.kgml: R00678 -> R03936 -> R00988
path_bif00380.kgml: bif:N288_11215 -> {bif:N288_11200, bif:N288_11205} -> bif:N288_11210
path_bif00380.kgml: {1.13.11.11, 1.13.11.52} -> 3.7.1.3 -> 3.5.1.9
path_bif00380.kgml:
path_bif00380.kgml: Found a trail of span 3 without skipping any vertex
path_bif00380.kgml: 109 -> 94 -> 106
path_bif00380.kgml: R00678 -> R01959 -> R00987
path_bif00380.kgml: bif:N288_11215 -> bif:N288_11210 -> {bif:N288_11200, bif:N288_11205}
path_bif00380.kgml: {1.13.11.11, 1.13.11.52} -> 3.5.1.9 -> 3.7.1.3
path_bif00380.kgml:
path_bif00380.kgml: Found a trail of span 2 containing skipped vertices
path_bif00380.kgml: 109 -> [104] -> 107
path_bif00380.kgml: R00678 -> [R03936] -> R00988
path_bif00380.kgml: bif:N288_11215 -> [{bif:N288_11200, bif:N288_11205}] -> bif:N288_11210
path_bif00380.kgml: {1.13.11.11, 1.13.11.52} -> [3.7.1.3] -> 3.5.1.9
path_bif00380.kgml:
path_bif00380.kgml: Found a trail of span 2 containing skipped vertices
path_bif00380.kgml: 109 -> [94] -> 106
path_bif00380.kgml: R00678 -> [R01959] -> R00987
path_bif00380.kgml: bif:N288_11215 -> [bif:N288_11210] -> {bif:N288_11200, bif:N288_11205}
path_bif00380.kgml: {1.13.11.11, 1.13.11.52} -> [3.5.1.9] -> 3.7.1.3
path_bif00380.kgml: Skipped genes: bif:N288_11210
path_bif00380.kgml:
path_bif00380.kgml: --- 3.56 seconds ---

path_bif00401.kgml: Novobiocin biosynthesis
path_bif00401.kgml: Initialization took 0.08 seconds
path_bif00401.kgml:
path_bif00401.kgml: Found a trail of span 2 without skipping any vertex
path_bif00401.kgml: 65 -> 63
path_bif00401.kgml: R01728 -> R00734
path_bif00401.kgml: bif:N288_17005 -> {bif:N288_11540, bif:N288_17010}
path_bif00401.kgml: 1.3.1.12 -> {2.6.1.1, 2.6.1.5, 2.6.1.57, 2.6.1.9}
path_bif00401.kgml:
path_bif00401.kgml: --- 0.32 seconds ---

path_bif00410.kgml: beta-Alanine metabolism
path_bif00410.kgml: Initialization took 1.22 seconds
path_bif00410.kgml:
path_bif00410.kgml: Found a trail of span 3 containing skipped vertices
path_bif00410.kgml: 63 -> 62 -> [63] -> 65
path_bif00410.kgml: R02269 -> R00905 -> [R02269] -> R00977
path_bif00410.kgml: bif:N288_11960 -> bif:N288_11975 -> [bif:N288_11960] -> {bif:N288_11965, bif:N288_11970}
path_bif00410.kgml: 3.5.2.2 -> 3.5.1.6 -> [3.5.2.2] -> 1.3.1.1
path_bif00410.kgml:
path_bif00410.kgml: Found a trail of span 2 without skipping any vertex
path_bif00410.kgml: 54 -> 50
path_bif00410.kgml: R00489 -> R02473
path_bif00410.kgml: bif:N288_16885 -> bif:N288_16890
path_bif00410.kgml: {4.1.1.11, 4.1.1.15} -> 6.3.2.1
path_bif00410.kgml:
path_bif00410.kgml: --- 1.60 seconds ---

path_bif00430.kgml: Taurine and hypotaurine metabolism
path_bif00430.kgml: Initialization took 0.41 seconds
path_bif00430.kgml: (not found)
path_bif00430.kgml: --- 0.51 seconds ---

path_bif00440.kgml: Phosphonate and phosphinate metabolism
path_bif00440.kgml: Initialization took 0.11 seconds
path_bif00440.kgml: (not found)
path_bif00440.kgml: --- 0.20 seconds ---

path_bif00450.kgml: Selenocompound metabolism
path_bif00450.kgml: Initialization took 1.80 seconds
path_bif00450.kgml:
path_bif00450.kgml: Found a trail of span 3 containing skipped vertices
path_bif00450.kgml: 59 -> 81 -> 82
path_bif00450.kgml: {R04944, R04946} -> R04941 -> R09365
path_bif00450.kgml: bif:N288_12465 -> {bif:N288_12470, bif:N288_20720} -> bif:N288_12480
path_bif00450.kgml: {2.5.1.48, 2.5.1.48} -> 4.4.1.13 -> {2.1.1.13, 2.1.1.14}
path_bif00450.kgml: Skipped genes: bif:N288_12475
path_bif00450.kgml:
path_bif00450.kgml: --- 2.02 seconds ---

path_bif00460.kgml: Cyanoamino acid metabolism
path_bif00460.kgml: Initialization took 0.39 seconds
path_bif00460.kgml: (not found)
path_bif00460.kgml: --- 0.49 seconds ---

path_bif00471.kgml: D-Glutamine and D-glutamate metabolism
path_bif00471.kgml: Initialization took 0.20 seconds
path_bif00471.kgml: (not found)
path_bif00471.kgml: --- 0.27 seconds ---

path_bif00472.kgml: D-Arginine and D-ornithine metabolism
path_bif00472.kgml: Initialization took 0.09 seconds
path_bif00472.kgml: (not found)
path_bif00472.kgml: --- 0.19 seconds ---

path_bif00473.kgml: D-Alanine metabolism
path_bif00473.kgml: Initialization took 0.15 seconds
path_bif00473.kgml: (not found)
path_bif00473.kgml: --- 0.23 seconds ---

path_bif00480.kgml: Glutathione metabolism
path_bif00480.kgml: Initialization took 1.06 seconds
path_bif00480.kgml: (not found)
path_bif00480.kgml: --- 1.17 seconds ---

path_bif00500.kgml: Starch and sucrose metabolism
path_bif00500.kgml: Initialization took 12.23 seconds
path_bif00500.kgml:
path_bif00500.kgml: Found a trail of span 4 containing skipped vertices
path_bif00500.kgml: 113 -> 137 -> [120] -> 133 -> [113 -> 137] -> 120
path_bif00500.kgml: R00948 -> R02421 -> [R02110] -> R02111 -> [R00948 -> R02421] -> R02110
path_bif00500.kgml: {bif:N288_20445, bif:N288_20450} -> bif:N288_20440 -> [bif:N288_20455] -> {bif:N288_20045, bif:N288_20435} -> [{bif:N288_20445, bif:N288_20450} -> bif:N288_20440] -> bif:N288_20455
path_bif00500.kgml: 2.7.7.27 -> {2.4.1.21, 2.4.1.242} -> [2.4.1.18] -> 2.4.1.1 -> [2.7.7.27 -> {2.4.1.21, 2.4.1.242}] -> 2.4.1.18
path_bif00500.kgml:
path_bif00500.kgml: Found a trail of span 2 without skipping any vertex
path_bif00500.kgml: 148 -> 127
path_bif00500.kgml: R04111 -> R00838
path_bif00500.kgml: {bif:N288_16255, bif:N288_24435} -> bif:N288_24430
path_bif00500.kgml: 2.7.1.208 -> 3.2.1.122
path_bif00500.kgml:
path_bif00500.kgml: Found a trail of span 2 without skipping any vertex
path_bif00500.kgml: 233 -> 232
path_bif00500.kgml: R11172 -> R00839
path_bif00500.kgml: {bif:N288_10545, bif:N288_10550, bif:N288_10560, bif:N288_10565} -> {bif:N288_05165, bif:N288_10570, bif:N288_14185, bif:N288_22775}
path_bif00500.kgml: 2.7.1.205 -> 3.2.1.86
path_bif00500.kgml:
path_bif00500.kgml: Found a trail of span 2 containing skipped vertices
path_bif00500.kgml: 147 -> 125
path_bif00500.kgml: R02780 -> R00837
path_bif00500.kgml: {bif:N288_08230, bif:N288_16255, bif:N288_24745} -> bif:N288_08240
path_bif00500.kgml: 2.7.1.201 -> {3.2.1.122, 3.2.1.93}
path_bif00500.kgml: Skipped genes: bif:N288_08235
path_bif00500.kgml:
path_bif00500.kgml: --- 29.77 seconds ---

path_bif00511.kgml: Other glycan degradation
path_bif00511.kgml: Initialization took 0.10 seconds
path_bif00511.kgml: (not found)
path_bif00511.kgml: --- 0.15 seconds ---

path_bif00520.kgml: Amino sugar and nucleotide sugar metabolism
path_bif00520.kgml: Initialization took 14.92 seconds
path_bif00520.kgml:
path_bif00520.kgml: Found a trail of span 3 without skipping any vertex
path_bif00520.kgml: 274 -> 188 -> 270
path_bif00520.kgml: R00289 -> R00286 -> R01385
path_bif00520.kgml: {bif:N288_12825, bif:N288_13690, bif:N288_24270} -> {bif:N288_13685, bif:N288_24265} -> bif:N288_13680
path_bif00520.kgml: {2.7.7.64, 2.7.7.9} -> 1.1.1.22 -> 5.1.3.6
path_bif00520.kgml:
path_bif00520.kgml: Found a trail of span 3 containing skipped vertices
path_bif00520.kgml: 200 -> [184] -> 186 -> 184
path_bif00520.kgml: R01092 -> [R00955] -> R00291 -> R00955
path_bif00520.kgml: bif:N288_02130 -> [bif:N288_02140] -> {bif:N288_02135, bif:N288_23215, bif:N288_23245, bif:N288_23265} -> bif:N288_02140
path_bif00520.kgml: 2.7.1.6 -> [2.7.7.12] -> 5.1.3.2 -> 2.7.7.12
path_bif00520.kgml:
path_bif00520.kgml: Found a trail of span 2 containing skipped vertices
path_bif00520.kgml: 274 -> [188] -> 270
path_bif00520.kgml: R00289 -> [R00286] -> R01385
path_bif00520.kgml: {bif:N288_12825, bif:N288_13690, bif:N288_24270} -> [{bif:N288_13685, bif:N288_24265}] -> bif:N288_13680
path_bif00520.kgml: {2.7.7.64, 2.7.7.9} -> [1.1.1.22] -> 5.1.3.6
path_bif00520.kgml: Skipped genes: bif:N288_13685
path_bif00520.kgml:
path_bif00520.kgml: Found a trail of span 2 without skipping any vertex
path_bif00520.kgml: 28 -> 24
path_bif00520.kgml: R00768 -> R02060
path_bif00520.kgml: bif:N288_01065 -> bif:N288_01060
path_bif00520.kgml: 2.6.1.16 -> 5.4.2.10
path_bif00520.kgml:
path_bif00520.kgml: Found a trail of span 2 without skipping any vertex
path_bif00520.kgml: 22 -> 20
path_bif00520.kgml: R02059 -> R00765
path_bif00520.kgml: {bif:N288_21745, bif:N288_22885} -> {bif:N288_21750, bif:N288_22890}
path_bif00520.kgml: 3.5.1.25 -> 3.5.99.6
path_bif00520.kgml:
path_bif00520.kgml: --- 16.56 seconds ---

path_bif00521.kgml: Streptomycin biosynthesis
path_bif00521.kgml: Initialization took 0.75 seconds
path_bif00521.kgml:
path_bif00521.kgml: Found a trail of span 4 without skipping any vertex
path_bif00521.kgml: 44 -> 43 -> 42 -> 24
path_bif00521.kgml: R02328 -> R06513 -> R06514 -> R02777
path_bif00521.kgml: bif:N288_11370 -> bif:N288_11365 -> bif:N288_11355 -> {bif:N288_02585, bif:N288_11335, bif:N288_11360}
path_bif00521.kgml: 2.7.7.24 -> 4.2.1.46 -> 5.1.3.13 -> 1.1.1.133
path_bif00521.kgml:
path_bif00521.kgml: Found a trail of span 3 containing skipped vertices
path_bif00521.kgml: 44 -> 43 -> [42] -> 24
path_bif00521.kgml: R02328 -> R06513 -> [R06514] -> R02777
path_bif00521.kgml: bif:N288_11370 -> bif:N288_11365 -> [bif:N288_11355] -> {bif:N288_02585, bif:N288_11335, bif:N288_11360}
path_bif00521.kgml: 2.7.7.24 -> 4.2.1.46 -> [5.1.3.13] -> 1.1.1.133
path_bif00521.kgml:
path_bif00521.kgml: Found a trail of span 3 containing skipped vertices
path_bif00521.kgml: 44 -> [43] -> 42 -> 24
path_bif00521.kgml: R02328 -> [R06513] -> R06514 -> R02777
path_bif00521.kgml: bif:N288_11370 -> [bif:N288_11365] -> bif:N288_11355 -> {bif:N288_02585, bif:N288_11335, bif:N288_11360}
path_bif00521.kgml: 2.7.7.24 -> [4.2.1.46] -> 5.1.3.13 -> 1.1.1.133
path_bif00521.kgml: Skipped genes: bif:N288_11365
path_bif00521.kgml:
path_bif00521.kgml: Found a trail of span 2 containing skipped vertices
path_bif00521.kgml: 44 -> [43 -> 42] -> 24
path_bif00521.kgml: R02328 -> [R06513 -> R06514] -> R02777
path_bif00521.kgml: bif:N288_11370 -> [bif:N288_11365 -> bif:N288_11355] -> {bif:N288_02585, bif:N288_11335, bif:N288_11360}
path_bif00521.kgml: 2.7.7.24 -> [4.2.1.46 -> 5.1.3.13] -> 1.1.1.133
path_bif00521.kgml: Skipped genes: bif:N288_11365
path_bif00521.kgml:
path_bif00521.kgml: --- 1.30 seconds ---

path_bif00523.kgml: Polyketide sugar unit biosynthesis
path_bif00523.kgml: Initialization took 0.25 seconds
path_bif00523.kgml:
path_bif00523.kgml: Found a trail of span 4 without skipping any vertex
path_bif00523.kgml: 27 -> 26 -> 63 -> 28
path_bif00523.kgml: R02328 -> R06513 -> R06514 -> R02777
path_bif00523.kgml: bif:N288_11370 -> bif:N288_11365 -> bif:N288_11355 -> {bif:N288_02585, bif:N288_11335, bif:N288_11360}
path_bif00523.kgml: 2.7.7.24 -> 4.2.1.46 -> 5.1.3.13 -> 1.1.1.133
path_bif00523.kgml:
path_bif00523.kgml: Found a trail of span 3 containing skipped vertices
path_bif00523.kgml: 27 -> 26 -> [63] -> 28
path_bif00523.kgml: R02328 -> R06513 -> [R06514] -> R02777
path_bif00523.kgml: bif:N288_11370 -> bif:N288_11365 -> [bif:N288_11355] -> {bif:N288_02585, bif:N288_11335, bif:N288_11360}
path_bif00523.kgml: 2.7.7.24 -> 4.2.1.46 -> [5.1.3.13] -> 1.1.1.133
path_bif00523.kgml:
path_bif00523.kgml: Found a trail of span 3 containing skipped vertices
path_bif00523.kgml: 27 -> [26] -> 63 -> 28
path_bif00523.kgml: R02328 -> [R06513] -> R06514 -> R02777
path_bif00523.kgml: bif:N288_11370 -> [bif:N288_11365] -> bif:N288_11355 -> {bif:N288_02585, bif:N288_11335, bif:N288_11360}
path_bif00523.kgml: 2.7.7.24 -> [4.2.1.46] -> 5.1.3.13 -> 1.1.1.133
path_bif00523.kgml: Skipped genes: bif:N288_11365
path_bif00523.kgml:
path_bif00523.kgml: Found a trail of span 2 containing skipped vertices
path_bif00523.kgml: 27 -> [26 -> 63] -> 28
path_bif00523.kgml: R02328 -> [R06513 -> R06514] -> R02777
path_bif00523.kgml: bif:N288_11370 -> [bif:N288_11365 -> bif:N288_11355] -> {bif:N288_02585, bif:N288_11335, bif:N288_11360}
path_bif00523.kgml: 2.7.7.24 -> [4.2.1.46 -> 5.1.3.13] -> 1.1.1.133
path_bif00523.kgml: Skipped genes: bif:N288_11365
path_bif00523.kgml:
path_bif00523.kgml: --- 0.79 seconds ---

path_bif00525.kgml: Acarbose and validamycin biosynthesis
path_bif00525.kgml: Initialization took 0.10 seconds
path_bif00525.kgml:
path_bif00525.kgml: Found a trail of span 2 without skipping any vertex
path_bif00525.kgml: 58 -> 59
path_bif00525.kgml: R02328 -> R06513
path_bif00525.kgml: bif:N288_11370 -> bif:N288_11365
path_bif00525.kgml: 2.7.7.24 -> 4.2.1.46
path_bif00525.kgml:
path_bif00525.kgml: --- 0.36 seconds ---

path_bif00540.kgml: Lipopolysaccharide biosynthesis
path_bif00540.kgml: Initialization took 0.10 seconds
path_bif00540.kgml: (not found)
path_bif00540.kgml: --- 0.21 seconds ---

path_bif00550.kgml: Peptidoglycan biosynthesis
path_bif00550.kgml: Initialization took 9.91 seconds
path_bif00550.kgml:
path_bif00550.kgml: Found a trail of span 3 containing skipped vertices
path_bif00550.kgml: 32 -> 34 -> [23] -> 35
path_bif00550.kgml: R02783 -> R02788 -> [R04617] -> R05630
path_bif00550.kgml: bif:N288_09190 -> {bif:N288_09175, bif:N288_24335} -> [bif:N288_01435] -> bif:N288_09185
path_bif00550.kgml: 6.3.2.9 -> 6.3.2.13 -> [6.3.2.10] -> 2.7.8.13
path_bif00550.kgml: Skipped genes: bif:N288_09180
path_bif00550.kgml:
path_bif00550.kgml: Found a trail of span 2 without skipping any vertex
path_bif00550.kgml: 30 -> 29
path_bif00550.kgml: R01150 -> R04573
path_bif00550.kgml: bif:N288_01430 -> bif:N288_01435
path_bif00550.kgml: 6.3.2.4 -> 6.3.2.10
path_bif00550.kgml:
path_bif00550.kgml: Found a trail of span 2 without skipping any vertex
path_bif00550.kgml: 30 -> 23
path_bif00550.kgml: R01150 -> R04617
path_bif00550.kgml: bif:N288_01430 -> bif:N288_01435
path_bif00550.kgml: 6.3.2.4 -> 6.3.2.10
path_bif00550.kgml:
path_bif00550.kgml: Found a trail of span 2 containing skipped vertices
path_bif00550.kgml: 32 -> [34 -> 23] -> 35
path_bif00550.kgml: R02783 -> [R02788 -> R04617] -> R05630
path_bif00550.kgml: bif:N288_09190 -> [{bif:N288_09175, bif:N288_24335} -> bif:N288_01435] -> bif:N288_09185
path_bif00550.kgml: 6.3.2.9 -> [6.3.2.13 -> 6.3.2.10] -> 2.7.8.13
path_bif00550.kgml:
path_bif00550.kgml: --- 10.46 seconds ---

path_bif00561.kgml: Glycerolipid metabolism
path_bif00561.kgml: Initialization took 1.90 seconds
path_bif00561.kgml: (not found)
path_bif00561.kgml: --- 2.00 seconds ---

path_bif00562.kgml: Inositol phosphate metabolism
path_bif00562.kgml: Initialization took 0.35 seconds
path_bif00562.kgml: (not found)
path_bif00562.kgml: --- 0.45 seconds ---

path_bif00564.kgml: Glycerophospholipid metabolism
path_bif00564.kgml: Initialization took 4.56 seconds
path_bif00564.kgml: (not found)
path_bif00564.kgml: --- 4.66 seconds ---

path_bif00590.kgml: Arachidonic acid metabolism
path_bif00590.kgml: Initialization took 0.10 seconds
path_bif00590.kgml: (not found)
path_bif00590.kgml: --- 0.23 seconds ---

path_bif00592.kgml: alpha-Linolenic acid metabolism
path_bif00592.kgml: Initialization took 0.14 seconds
path_bif00592.kgml: (not found)
path_bif00592.kgml: --- 0.24 seconds ---

path_bif00600.kgml: Sphingolipid metabolism
path_bif00600.kgml: Initialization took 0.10 seconds
path_bif00600.kgml: (not found)
path_bif00600.kgml: --- 0.20 seconds ---

path_bif00620.kgml: Pyruvate metabolism
path_bif00620.kgml: Initialization took 13.58 seconds
path_bif00620.kgml:
path_bif00620.kgml: Found a trail of span 4 containing skipped vertices
path_bif00620.kgml: 123 -> 55 -> [124] -> 125 -> 124
path_bif00620.kgml: R00014 -> R03270 -> [R02569] -> R07618 -> R02569
path_bif00620.kgml: {bif:N288_08785, bif:N288_08790, bif:N288_11515, bif:N288_11520} -> {bif:N288_08785, bif:N288_08790, bif:N288_11515, bif:N288_11520} -> [{bif:N288_08795, bif:N288_11525}] -> {bif:N288_08800, bif:N288_11530, bif:N288_17735} -> {bif:N288_08795, bif:N288_11525}
path_bif00620.kgml: {1.2.4.1, 2.2.1.6, 4.1.1.1} -> 1.2.4.1 -> [2.3.1.12] -> 1.8.1.4 -> 2.3.1.12
path_bif00620.kgml:
path_bif00620.kgml: Found a trail of span 2 containing skipped vertices
path_bif00620.kgml: 80 -> [179] -> 116
path_bif00620.kgml: R00214 -> [R01196] -> R00742
path_bif00620.kgml: {bif:N288_04940, bif:N288_19660} -> [{bif:N288_10160, bif:N288_10165}] -> {bif:N288_09110, bif:N288_09115, bif:N288_17840, bif:N288_17845, bif:N288_19645, bif:N288_19650}
path_bif00620.kgml: {1.1.1.38, 1.1.1.39} -> [{1.2.7.1, 1.2.7.11}] -> 6.4.1.2
path_bif00620.kgml: Skipped genes: bif:N288_19655
path_bif00620.kgml:
path_bif00620.kgml: --- 30.77 seconds ---

path_bif00622.kgml: Xylene degradation
path_bif00622.kgml: Initialization took 0.16 seconds
path_bif00622.kgml: (not found)
path_bif00622.kgml: --- 0.26 seconds ---

path_bif00625.kgml: Chloroalkane and chloroalkene degradation
path_bif00625.kgml: Initialization took 0.47 seconds
path_bif00625.kgml: (not found)
path_bif00625.kgml: --- 0.57 seconds ---

path_bif00626.kgml: Naphthalene degradation
path_bif00626.kgml: Initialization took 0.15 seconds
path_bif00626.kgml: (not found)
path_bif00626.kgml: --- 0.25 seconds ---

path_bif00627.kgml: Aminobenzoate degradation
path_bif00627.kgml: Initialization took 0.25 seconds
path_bif00627.kgml: (not found)
path_bif00627.kgml: --- 0.35 seconds ---

path_bif00630.kgml: Glyoxylate and dicarboxylate metabolism
path_bif00630.kgml: Initialization took 13.49 seconds
path_bif00630.kgml:
path_bif00630.kgml: Found a trail of span 2 containing skipped vertices
path_bif00630.kgml: 124 -> 107
path_bif00630.kgml: R00342 -> R00351
path_bif00630.kgml: bif:N288_19595 -> {bif:N288_19605, bif:N288_20285}
path_bif00630.kgml: {1.1.1.299, 1.1.1.37} -> {2.3.3.1, 2.3.3.16, 2.3.3.3}
path_bif00630.kgml: Skipped genes: bif:N288_19600
path_bif00630.kgml:
path_bif00630.kgml: Found a trail of span 2 without skipping any vertex
path_bif00630.kgml: 204 -> 203
path_bif00630.kgml: R01859 -> R02765
path_bif00630.kgml: bif:N288_17655 -> {bif:N288_11180, bif:N288_17660}
path_bif00630.kgml: 6.4.1.3 -> 5.1.99.1
path_bif00630.kgml:
path_bif00630.kgml: --- 13.93 seconds ---

path_bif00640.kgml: Propanoate metabolism
path_bif00640.kgml: Initialization took 7.03 seconds
path_bif00640.kgml:
path_bif00640.kgml: Found a trail of span 5 containing skipped vertices
path_bif00640.kgml: 187 -> [186 -> 188] -> 185 -> 186 -> 188 -> [59 -> 58] -> 104
path_bif00640.kgml: R10996 -> [R10997 -> R10998] -> R07618 -> R10997 -> R10998 -> [R01859 -> R02765] -> R00833
path_bif00640.kgml: {bif:N288_17725, bif:N288_17730, bif:N288_23255} -> [{bif:N288_17725, bif:N288_17730, bif:N288_23255} -> bif:N288_17720] -> {bif:N288_08800, bif:N288_11530, bif:N288_17735} -> {bif:N288_17725, bif:N288_17730, bif:N288_23255} -> bif:N288_17720 -> [bif:N288_17655 -> {bif:N288_11180, bif:N288_17660}] -> {bif:N288_17710, bif:N288_17715}
path_bif00640.kgml: 1.2.4.4 -> [1.2.4.4 -> 2.3.1.168] -> 1.8.1.4 -> 1.2.4.4 -> 2.3.1.168 -> [6.4.1.3 -> 5.1.99.1] -> 5.4.99.2
path_bif00640.kgml:
path_bif00640.kgml: Found a trail of span 2 without skipping any vertex
path_bif00640.kgml: 59 -> 58
path_bif00640.kgml: R01859 -> R02765
path_bif00640.kgml: bif:N288_17655 -> {bif:N288_11180, bif:N288_17660}
path_bif00640.kgml: 6.4.1.3 -> 5.1.99.1
path_bif00640.kgml:
path_bif00640.kgml: --- 15.92 seconds ---

path_bif00643.kgml: Styrene degradation
path_bif00643.kgml: Initialization took 0.20 seconds
path_bif00643.kgml: (not found)
path_bif00643.kgml: --- 0.30 seconds ---

path_bif00650.kgml: Butanoate metabolism
path_bif00650.kgml: Initialization took 3.37 seconds
path_bif00650.kgml:
path_bif00650.kgml: Found a trail of span 2 containing skipped vertices
path_bif00650.kgml: 81 -> 73
path_bif00650.kgml: R01688 -> R01174
path_bif00650.kgml: bif:N288_17740 -> bif:N288_17750
path_bif00650.kgml: 2.7.2.7 -> 2.3.1.19
path_bif00650.kgml: Skipped genes: bif:N288_17745
path_bif00650.kgml:
path_bif00650.kgml: --- 3.87 seconds ---

path_bif00660.kgml: C5-Branched dibasic acid metabolism
path_bif00660.kgml: Initialization took 0.19 seconds
path_bif00660.kgml:
path_bif00660.kgml: Found a trail of span 3 without skipping any vertex
path_bif00660.kgml: 31 -> 96 -> 97
path_bif00660.kgml: R03896 -> R03898 -> R00994
path_bif00660.kgml: {bif:N288_19260, bif:N288_19265} -> {bif:N288_19260, bif:N288_19265} -> bif:N288_19270
path_bif00660.kgml: 4.2.1.35 -> 4.2.1.35 -> 1.1.1.85
path_bif00660.kgml:
path_bif00660.kgml: --- 0.33 seconds ---

path_bif00670.kgml: One carbon pool by folate
path_bif00670.kgml: Initialization took 0.90 seconds
path_bif00670.kgml:
path_bif00670.kgml: Found a trail of span 4 containing skipped vertices
path_bif00670.kgml: 68 -> [61] -> 52 -> 23 -> 24
path_bif00670.kgml: {R00937, R00940} -> [R00945] -> R02101 -> {R00936, R00939} -> {R02235, R02236}
path_bif00670.kgml: bif:N288_16345 -> [bif:N288_23760] -> bif:N288_16350 -> bif:N288_16345 -> bif:N288_16345
path_bif00670.kgml: {1.5.1.3, 1.5.1.3} -> [2.1.2.1] -> 2.1.1.45 -> {1.5.1.3, 1.5.1.3} -> {1.5.1.3, 1.5.1.3}
path_bif00670.kgml:
path_bif00670.kgml: Found a trail of span 3 containing skipped vertices
path_bif00670.kgml: 50 -> 51 -> [28] -> 20
path_bif00670.kgml: R04325 -> R04560 -> [R01655] -> R04326
path_bif00670.kgml: bif:N288_01705 -> bif:N288_01710 -> [bif:N288_15885] -> bif:N288_01705
path_bif00670.kgml: 2.1.2.2 -> 2.1.2.3 -> [3.5.4.9] -> 2.1.2.2
path_bif00670.kgml:
path_bif00670.kgml: Found a trail of span 2 containing skipped vertices
path_bif00670.kgml: 54 -> [61] -> 26
path_bif00670.kgml: R00946 -> [R00945] -> {R01224, R07168}
path_bif00670.kgml: bif:N288_12480 -> [bif:N288_23760] -> bif:N288_12475
path_bif00670.kgml: 2.1.1.13 -> [2.1.2.1] -> {1.5.1.20, 1.5.1.20}
path_bif00670.kgml:
path_bif00670.kgml: --- 20.12 seconds ---

path_bif00680.kgml: Methane metabolism
path_bif00680.kgml: Initialization took 5.23 seconds
path_bif00680.kgml:
path_bif00680.kgml: Found a trail of span 2 without skipping any vertex
path_bif00680.kgml: 187 -> 183
path_bif00680.kgml: R05338 -> R05339
path_bif00680.kgml: {bif:N288_21395, bif:N288_22430} -> {bif:N288_21400, bif:N288_22475}
path_bif00680.kgml: 4.1.2.43 -> 5.3.1.27
path_bif00680.kgml:
path_bif00680.kgml: Found a trail of span 2 without skipping any vertex
path_bif00680.kgml: 142 -> 293
path_bif00680.kgml: R00658 -> R01518
path_bif00680.kgml: bif:N288_21585 -> bif:N288_21590
path_bif00680.kgml: 4.2.1.11 -> {5.4.2.11, 5.4.2.12}
path_bif00680.kgml:
path_bif00680.kgml: --- 5.59 seconds ---

path_bif00730.kgml: Thiamine metabolism
path_bif00730.kgml: Initialization took 2.21 seconds
path_bif00730.kgml:
path_bif00730.kgml: Found a trail of span 3 containing skipped vertices
path_bif00730.kgml: 70 -> 69 -> 89
path_bif00730.kgml: R07463 -> R10247 -> R09977
path_bif00730.kgml: bif:N288_03130 -> bif:N288_03140 -> bif:N288_03125
path_bif00730.kgml: 1.4.3.19 -> 2.8.1.10 -> 5.3.99.10
path_bif00730.kgml: Skipped genes: bif:N288_03135
path_bif00730.kgml:
path_bif00730.kgml: Found a trail of span 3 containing skipped vertices
path_bif00730.kgml: 66 -> 64 -> 114
path_bif00730.kgml: R02135 -> R00619 -> R00615
path_bif00730.kgml: {bif:N288_09440, bif:N288_16270} -> bif:N288_09450 -> {bif:N288_09440, bif:N288_16270}
path_bif00730.kgml: {3.1.3.1, 3.1.3.100, 3.1.3.2} -> 2.7.6.2 -> 3.6.1.15
path_bif00730.kgml: Skipped genes: bif:N288_09445
path_bif00730.kgml:
path_bif00730.kgml: Found a trail of span 3 without skipping any vertex
path_bif00730.kgml: 76 -> 75 -> 93
path_bif00730.kgml: R03471 -> R04509 -> R03223
path_bif00730.kgml: bif:N288_13070 -> bif:N288_13070 -> bif:N288_13065
path_bif00730.kgml: 2.7.1.49 -> 2.7.4.7 -> 2.5.1.3
path_bif00730.kgml:
path_bif00730.kgml: Found a trail of span 3 without skipping any vertex
path_bif00730.kgml: 76 -> 75 -> 97
path_bif00730.kgml: R03471 -> R04509 -> R10712
path_bif00730.kgml: bif:N288_13070 -> bif:N288_13070 -> bif:N288_13065
path_bif00730.kgml: 2.7.1.49 -> 2.7.4.7 -> 2.5.1.3
path_bif00730.kgml:
path_bif00730.kgml: Found a trail of span 2 containing skipped vertices
path_bif00730.kgml: 70 -> [69] -> 89
path_bif00730.kgml: R07463 -> [R10247] -> R09977
path_bif00730.kgml: bif:N288_03130 -> [bif:N288_03140] -> bif:N288_03125
path_bif00730.kgml: 1.4.3.19 -> [2.8.1.10] -> 5.3.99.10
path_bif00730.kgml:
path_bif00730.kgml: Found a trail of span 2 without skipping any vertex
path_bif00730.kgml: 72 -> 71
path_bif00730.kgml: R07460 -> R07461
path_bif00730.kgml: {bif:N288_18780, bif:N288_18960, bif:N288_19820} -> bif:N288_19815
path_bif00730.kgml: 2.8.1.7 -> {2.8.1.11, 2.8.1.4}
path_bif00730.kgml:
path_bif00730.kgml: Found a trail of span 2 containing skipped vertices
path_bif00730.kgml: 74 -> 93
path_bif00730.kgml: R04448 -> R03223
path_bif00730.kgml: bif:N288_13075 -> bif:N288_13065
path_bif00730.kgml: 2.7.1.50 -> 2.5.1.3
path_bif00730.kgml: Skipped genes: bif:N288_13070
path_bif00730.kgml:
path_bif00730.kgml: Found a trail of span 2 containing skipped vertices
path_bif00730.kgml: 76 -> [75] -> 97
path_bif00730.kgml: R03471 -> [R04509] -> R10712
path_bif00730.kgml: bif:N288_13070 -> [bif:N288_13070] -> bif:N288_13065
path_bif00730.kgml: 2.7.1.49 -> [2.7.4.7] -> 2.5.1.3
path_bif00730.kgml:
path_bif00730.kgml: Found a trail of span 2 containing skipped vertices
path_bif00730.kgml: 76 -> [75] -> 93
path_bif00730.kgml: R03471 -> [R04509] -> R03223
path_bif00730.kgml: bif:N288_13070 -> [bif:N288_13070] -> bif:N288_13065
path_bif00730.kgml: 2.7.1.49 -> [2.7.4.7] -> 2.5.1.3
path_bif00730.kgml:
path_bif00730.kgml: --- 3.49 seconds ---

path_bif00740.kgml: Riboflavin metabolism
path_bif00740.kgml: Initialization took 0.51 seconds
path_bif00740.kgml:
path_bif00740.kgml: Found a trail of span 5 containing skipped vertices
path_bif00740.kgml: 38 -> 39 -> 40 -> [43 -> 41] -> 42 -> 41
path_bif00740.kgml: R00425 -> R03459 -> R03458 -> [R07280 -> R04457] -> R00066 -> R04457
path_bif00740.kgml: bif:N288_15935 -> bif:N288_15945 -> bif:N288_15945 -> [{bif:N288_07445, bif:N288_15465} -> bif:N288_15930] -> bif:N288_15940 -> bif:N288_15930
path_bif00740.kgml: 3.5.4.25 -> 3.5.4.26 -> 1.1.1.193 -> [3.1.3.104 -> 2.5.1.78] -> 2.5.1.9 -> 2.5.1.78
path_bif00740.kgml:
path_bif00740.kgml: Found a trail of span 4 containing skipped vertices
path_bif00740.kgml: 38 -> [39] -> 40 -> [43 -> 41] -> 42 -> 41
path_bif00740.kgml: R00425 -> [R03459] -> R03458 -> [R07280 -> R04457] -> R00066 -> R04457
path_bif00740.kgml: bif:N288_15935 -> [bif:N288_15945] -> bif:N288_15945 -> [{bif:N288_07445, bif:N288_15465} -> bif:N288_15930] -> bif:N288_15940 -> bif:N288_15930
path_bif00740.kgml: 3.5.4.25 -> [3.5.4.26] -> 1.1.1.193 -> [3.1.3.104 -> 2.5.1.78] -> 2.5.1.9 -> 2.5.1.78
path_bif00740.kgml:
path_bif00740.kgml: Found a trail of span 4 containing skipped vertices
path_bif00740.kgml: 38 -> 39 -> [40 -> 43] -> 41 -> 42
path_bif00740.kgml: R00425 -> R03459 -> [R03458 -> R07280] -> R04457 -> R00066
path_bif00740.kgml: bif:N288_15935 -> bif:N288_15945 -> [bif:N288_15945 -> {bif:N288_07445, bif:N288_15465}] -> bif:N288_15930 -> bif:N288_15940
path_bif00740.kgml: 3.5.4.25 -> 3.5.4.26 -> [1.1.1.193 -> 3.1.3.104] -> 2.5.1.78 -> 2.5.1.9
path_bif00740.kgml:
path_bif00740.kgml: Found a trail of span 3 containing skipped vertices
path_bif00740.kgml: 32 -> [41] -> 42 -> 41
path_bif00740.kgml: R07281 -> [R04457] -> R00066 -> R04457
path_bif00740.kgml: bif:N288_15935 -> [bif:N288_15930] -> bif:N288_15940 -> bif:N288_15930
path_bif00740.kgml: 4.1.99.12 -> [2.5.1.78] -> 2.5.1.9 -> 2.5.1.78
path_bif00740.kgml:
path_bif00740.kgml: --- 1.13 seconds ---

path_bif00750.kgml: Vitamin B6 metabolism
path_bif00750.kgml: Initialization took 0.30 seconds
path_bif00750.kgml: (not found)
path_bif00750.kgml: --- 0.40 seconds ---

path_bif00760.kgml: Nicotinate and nicotinamide metabolism
path_bif00760.kgml: Initialization took 1.98 seconds
path_bif00760.kgml:
path_bif00760.kgml: Found a trail of span 3 without skipping any vertex
path_bif00760.kgml: 71 -> 72 -> 73
path_bif00760.kgml: R00481 -> R04292 -> R03348
path_bif00760.kgml: bif:N288_18955 -> bif:N288_18945 -> bif:N288_18950
path_bif00760.kgml: 1.4.3.16 -> 2.5.1.72 -> 2.4.2.19
path_bif00760.kgml:
path_bif00760.kgml: Found a trail of span 2 containing skipped vertices
path_bif00760.kgml: 86 -> [93 -> 87] -> 88
path_bif00760.kgml: R00189 -> [R00137 -> R02322] -> R01724
path_bif00760.kgml: bif:N288_12340 -> [bif:N288_18575 -> bif:N288_10130] -> {bif:N288_12345, bif:N288_19965}
path_bif00760.kgml: {6.3.1.5, 6.3.5.1} -> [{2.7.7.1, 2.7.7.18} -> 3.5.1.42] -> 6.3.4.21
path_bif00760.kgml:
path_bif00760.kgml: Found a trail of span 2 containing skipped vertices
path_bif00760.kgml: 71 -> [72] -> 73
path_bif00760.kgml: R00481 -> [R04292] -> R03348
path_bif00760.kgml: bif:N288_18955 -> [bif:N288_18945] -> bif:N288_18950
path_bif00760.kgml: 1.4.3.16 -> [2.5.1.72] -> 2.4.2.19
path_bif00760.kgml:
path_bif00760.kgml: --- 2.82 seconds ---

path_bif00770.kgml: Pantothenate and CoA biosynthesis
path_bif00770.kgml: Initialization took 2.52 seconds
path_bif00770.kgml:
path_bif00770.kgml: Found a trail of span 3 containing skipped vertices
path_bif00770.kgml: 82 -> 81 -> [80] -> 85
path_bif00770.kgml: R00006 -> R03051 -> [R01209] -> R01214
path_bif00770.kgml: {bif:N288_19285, bif:N288_19290} -> bif:N288_19280 -> [bif:N288_16445] -> {bif:N288_11905, bif:N288_19295}
path_bif00770.kgml: 2.2.1.6 -> 1.1.1.86 -> [4.2.1.9] -> {2.6.1.42, 2.6.1.6}
path_bif00770.kgml:
path_bif00770.kgml: Found a trail of span 3 without skipping any vertex
path_bif00770.kgml: 75 -> 73 -> 72
path_bif00770.kgml: R00977 -> R02269 -> R00905
path_bif00770.kgml: {bif:N288_11965, bif:N288_11970} -> bif:N288_11960 -> bif:N288_11975
path_bif00770.kgml: 1.3.1.1 -> 3.5.2.2 -> 3.5.1.6
path_bif00770.kgml:
path_bif00770.kgml: Found a trail of span 2 without skipping any vertex
path_bif00770.kgml: 93 -> 76
path_bif00770.kgml: R00489 -> R02473
path_bif00770.kgml: bif:N288_16885 -> bif:N288_16890
path_bif00770.kgml: {4.1.1.11, 4.1.1.15} -> 6.3.2.1
path_bif00770.kgml:
path_bif00770.kgml: Found a trail of span 2 containing skipped vertices
path_bif00770.kgml: 82 -> [81 -> 80] -> 85
path_bif00770.kgml: R00006 -> [R03051 -> R01209] -> R01214
path_bif00770.kgml: {bif:N288_19285, bif:N288_19290} -> [bif:N288_19280 -> bif:N288_16445] -> {bif:N288_11905, bif:N288_19295}
path_bif00770.kgml: 2.2.1.6 -> [1.1.1.86 -> 4.2.1.9] -> {2.6.1.42, 2.6.1.6}
path_bif00770.kgml:
path_bif00770.kgml: Found a trail of span 2 containing skipped vertices
path_bif00770.kgml: 75 -> [73] -> 72
path_bif00770.kgml: R00977 -> [R02269] -> R00905
path_bif00770.kgml: {bif:N288_11965, bif:N288_11970} -> [bif:N288_11960] -> bif:N288_11975
path_bif00770.kgml: 1.3.1.1 -> [3.5.2.2] -> 3.5.1.6
path_bif00770.kgml:
path_bif00770.kgml: Found a trail of span 2 containing skipped vertices
path_bif00770.kgml: 78 -> [77] -> 76
path_bif00770.kgml: R01226 -> [R02472] -> R02473
path_bif00770.kgml: bif:N288_16895 -> [{bif:N288_09125, bif:N288_12605}] -> bif:N288_16890
path_bif00770.kgml: 2.1.2.11 -> [1.1.1.169] -> 6.3.2.1
path_bif00770.kgml:
path_bif00770.kgml: --- 3.32 seconds ---

path_bif00780.kgml: Biotin metabolism
path_bif00780.kgml: Initialization took 1.20 seconds
path_bif00780.kgml: (not found)
path_bif00780.kgml: --- 1.30 seconds ---

path_bif00785.kgml: Lipoic acid metabolism
path_bif00785.kgml: Initialization took 0.11 seconds
path_bif00785.kgml: (not found)
path_bif00785.kgml: --- 0.16 seconds ---

path_bif00790.kgml: Folate biosynthesis
path_bif00790.kgml: Initialization took 2.60 seconds
path_bif00790.kgml:
path_bif00790.kgml: Found a trail of span 4 without skipping any vertex
path_bif00790.kgml: 171 -> 75 -> 74 -> 72
path_bif00790.kgml: R11073 -> R03504 -> R03503 -> R03067
path_bif00790.kgml: bif:N288_00480 -> bif:N288_00480 -> bif:N288_00485 -> bif:N288_00475
path_bif00790.kgml: 5.1.99.8 -> 4.1.2.25 -> 2.7.6.3 -> 2.5.1.15
path_bif00790.kgml:
path_bif00790.kgml: Found a trail of span 3 without skipping any vertex
path_bif00790.kgml: 96 -> 102 -> 103
path_bif00790.kgml: R09959 -> R10002 -> R09978
path_bif00790.kgml: bif:N288_12915 -> bif:N288_12910 -> bif:N288_12920
path_bif00790.kgml: 4.1.2.50 -> 4.3.99.3 -> 6.3.4.20
path_bif00790.kgml:
path_bif00790.kgml: Found a trail of span 3 containing skipped vertices
path_bif00790.kgml: 171 -> 75 -> [74] -> 72
path_bif00790.kgml: R11073 -> R03504 -> [R03503] -> R03067
path_bif00790.kgml: bif:N288_00480 -> bif:N288_00480 -> [bif:N288_00485] -> bif:N288_00475
path_bif00790.kgml: 5.1.99.8 -> 4.1.2.25 -> [2.7.6.3] -> 2.5.1.15
path_bif00790.kgml:
path_bif00790.kgml: Found a trail of span 3 without skipping any vertex
path_bif00790.kgml: 171 -> 75 -> 73
path_bif00790.kgml: R11073 -> R03504 -> R03066
path_bif00790.kgml: bif:N288_00480 -> bif:N288_00480 -> bif:N288_00475
path_bif00790.kgml: 5.1.99.8 -> 4.1.2.25 -> 2.5.1.15
path_bif00790.kgml:
path_bif00790.kgml: Found a trail of span 3 containing skipped vertices
path_bif00790.kgml: 171 -> [75] -> 74 -> 72
path_bif00790.kgml: R11073 -> [R03504] -> R03503 -> R03067
path_bif00790.kgml: bif:N288_00480 -> [bif:N288_00480] -> bif:N288_00485 -> bif:N288_00475
path_bif00790.kgml: 5.1.99.8 -> [4.1.2.25] -> 2.7.6.3 -> 2.5.1.15
path_bif00790.kgml:
path_bif00790.kgml: Found a trail of span 3 without skipping any vertex
path_bif00790.kgml: 65 -> 66 -> 72
path_bif00790.kgml: R01716 -> R05553 -> R03067
path_bif00790.kgml: {bif:N288_00460, bif:N288_00465} -> bif:N288_00470 -> bif:N288_00475
path_bif00790.kgml: 2.6.1.85 -> 4.1.3.38 -> 2.5.1.15
path_bif00790.kgml:
path_bif00790.kgml: Found a trail of span 3 without skipping any vertex
path_bif00790.kgml: 65 -> 66 -> 73
path_bif00790.kgml: R01716 -> R05553 -> R03066
path_bif00790.kgml: {bif:N288_00460, bif:N288_00465} -> bif:N288_00470 -> bif:N288_00475
path_bif00790.kgml: 2.6.1.85 -> 4.1.3.38 -> 2.5.1.15
path_bif00790.kgml:
path_bif00790.kgml: Found a trail of span 2 containing skipped vertices
path_bif00790.kgml: 96 -> [102] -> 103
path_bif00790.kgml: R09959 -> [R10002] -> R09978
path_bif00790.kgml: bif:N288_12915 -> [bif:N288_12910] -> bif:N288_12920
path_bif00790.kgml: 4.1.2.50 -> [4.3.99.3] -> 6.3.4.20
path_bif00790.kgml:
path_bif00790.kgml: Found a trail of span 2 containing skipped vertices
path_bif00790.kgml: 94 -> [118 -> 122] -> 126
path_bif00790.kgml: R09395 -> [R09726 -> R09735] -> R11581
path_bif00790.kgml: bif:N288_24110 -> [bif:N288_19745 -> bif:N288_07465] -> bif:N288_24115
path_bif00790.kgml: 2.8.1.12 -> [2.7.7.75 -> 2.10.1.1] -> 2.7.7.77
path_bif00790.kgml:
path_bif00790.kgml: Found a trail of span 2 containing skipped vertices
path_bif00790.kgml: 171 -> [75 -> 74] -> 72
path_bif00790.kgml: R11073 -> [R03504 -> R03503] -> R03067
path_bif00790.kgml: bif:N288_00480 -> [bif:N288_00480 -> bif:N288_00485] -> bif:N288_00475
path_bif00790.kgml: 5.1.99.8 -> [4.1.2.25 -> 2.7.6.3] -> 2.5.1.15
path_bif00790.kgml:
path_bif00790.kgml: Found a trail of span 2 containing skipped vertices
path_bif00790.kgml: 171 -> [75] -> 73
path_bif00790.kgml: R11073 -> [R03504] -> R03066
path_bif00790.kgml: bif:N288_00480 -> [bif:N288_00480] -> bif:N288_00475
path_bif00790.kgml: 5.1.99.8 -> [4.1.2.25] -> 2.5.1.15
path_bif00790.kgml:
path_bif00790.kgml: Found a trail of span 2 containing skipped vertices
path_bif00790.kgml: 65 -> [66] -> 72
path_bif00790.kgml: R01716 -> [R05553] -> R03067
path_bif00790.kgml: {bif:N288_00460, bif:N288_00465} -> [bif:N288_00470] -> bif:N288_00475
path_bif00790.kgml: 2.6.1.85 -> [4.1.3.38] -> 2.5.1.15
path_bif00790.kgml: Skipped genes: bif:N288_00470
path_bif00790.kgml:
path_bif00790.kgml: Found a trail of span 2 containing skipped vertices
path_bif00790.kgml: 65 -> [66] -> 73
path_bif00790.kgml: R01716 -> [R05553] -> R03066
path_bif00790.kgml: {bif:N288_00460, bif:N288_00465} -> [bif:N288_00470] -> bif:N288_00475
path_bif00790.kgml: 2.6.1.85 -> [4.1.3.38] -> 2.5.1.15
path_bif00790.kgml: Skipped genes: bif:N288_00470
path_bif00790.kgml:
path_bif00790.kgml: --- 5.18 seconds ---

path_bif00860.kgml: Porphyrin and chlorophyll metabolism
path_bif00860.kgml: Initialization took 4.47 seconds
path_bif00860.kgml:
path_bif00860.kgml: Found a trail of span 5 containing skipped vertices
path_bif00860.kgml: 278 -> 276 -> 274 -> 273 -> 270
path_bif00860.kgml: R04109 -> R02272 -> R00036 -> R00084 -> R03165
path_bif00860.kgml: bif:N288_19205 -> {bif:N288_05730, bif:N288_19180} -> bif:N288_19185 -> bif:N288_19195 -> bif:N288_19190
path_bif00860.kgml: 1.2.1.70 -> 5.4.3.8 -> 4.2.1.24 -> 2.5.1.61 -> 4.2.1.75
path_bif00860.kgml: Skipped genes: bif:N288_19200
path_bif00860.kgml:
path_bif00860.kgml: Found a trail of span 5 containing skipped vertices
path_bif00860.kgml: 302 -> 315 -> 305 -> 308 -> 310
path_bif00860.kgml: R05225 -> R07302 -> {R05221, R06558} -> R05222 -> R05223
path_bif00860.kgml: bif:N288_01310 -> bif:N288_01295 -> bif:N288_01305 -> bif:N288_01305 -> bif:N288_01315
path_bif00860.kgml: 6.3.5.10 -> 6.3.1.10 -> {2.7.1.156, 2.7.1.156} -> 2.7.7.62 -> 2.7.8.26
path_bif00860.kgml: Skipped genes: bif:N288_01300
path_bif00860.kgml:
path_bif00860.kgml: Found a trail of span 4 containing skipped vertices
path_bif00860.kgml: 302 -> 315 -> 305 -> [308] -> 310
path_bif00860.kgml: R05225 -> R07302 -> {R05221, R06558} -> [R05222] -> R05223
path_bif00860.kgml: bif:N288_01310 -> bif:N288_01295 -> bif:N288_01305 -> [bif:N288_01305] -> bif:N288_01315
path_bif00860.kgml: 6.3.5.10 -> 6.3.1.10 -> {2.7.1.156, 2.7.1.156} -> [2.7.7.62] -> 2.7.8.26
path_bif00860.kgml: Skipped genes: bif:N288_01300
path_bif00860.kgml:
path_bif00860.kgml: Found a trail of span 4 containing skipped vertices
path_bif00860.kgml: 302 -> [315] -> 305 -> 308 -> 310
path_bif00860.kgml: R05225 -> [R07302] -> {R05221, R06558} -> R05222 -> R05223
path_bif00860.kgml: bif:N288_01310 -> [bif:N288_01295] -> bif:N288_01305 -> bif:N288_01305 -> bif:N288_01315
path_bif00860.kgml: 6.3.5.10 -> [6.3.1.10] -> {2.7.1.156, 2.7.1.156} -> 2.7.7.62 -> 2.7.8.26
path_bif00860.kgml:
path_bif00860.kgml: Found a trail of span 4 containing skipped vertices
path_bif00860.kgml: 302 -> 316 -> 308 -> 310
path_bif00860.kgml: R05225 -> R06529 -> R05222 -> R05223
path_bif00860.kgml: bif:N288_01310 -> bif:N288_01295 -> bif:N288_01305 -> bif:N288_01315
path_bif00860.kgml: 6.3.5.10 -> 6.3.1.10 -> 2.7.7.62 -> 2.7.8.26
path_bif00860.kgml: Skipped genes: bif:N288_01300
path_bif00860.kgml:
path_bif00860.kgml: Found a trail of span 4 containing skipped vertices
path_bif00860.kgml: 278 -> [276] -> 274 -> 273 -> 270
path_bif00860.kgml: R04109 -> [R02272] -> R00036 -> R00084 -> R03165
path_bif00860.kgml: bif:N288_19205 -> [{bif:N288_05730, bif:N288_19180}] -> bif:N288_19185 -> bif:N288_19195 -> bif:N288_19190
path_bif00860.kgml: 1.2.1.70 -> [5.4.3.8] -> 4.2.1.24 -> 2.5.1.61 -> 4.2.1.75
path_bif00860.kgml: Skipped genes: bif:N288_19200
path_bif00860.kgml:
path_bif00860.kgml: Found a trail of span 4 containing skipped vertices
path_bif00860.kgml: 278 -> 276 -> [274] -> 273 -> 270
path_bif00860.kgml: R04109 -> R02272 -> [R00036] -> R00084 -> R03165
path_bif00860.kgml: bif:N288_19205 -> {bif:N288_05730, bif:N288_19180} -> [bif:N288_19185] -> bif:N288_19195 -> bif:N288_19190
path_bif00860.kgml: 1.2.1.70 -> 5.4.3.8 -> [4.2.1.24] -> 2.5.1.61 -> 4.2.1.75
path_bif00860.kgml: Skipped genes: bif:N288_19200, bif:N288_19185
path_bif00860.kgml:
path_bif00860.kgml: Found a trail of span 4 containing skipped vertices
path_bif00860.kgml: 302 -> 315 -> [305] -> 308 -> 310
path_bif00860.kgml: R05225 -> R07302 -> [{R05221, R06558}] -> R05222 -> R05223
path_bif00860.kgml: bif:N288_01310 -> bif:N288_01295 -> [bif:N288_01305] -> bif:N288_01305 -> bif:N288_01315
path_bif00860.kgml: 6.3.5.10 -> 6.3.1.10 -> [{2.7.1.156, 2.7.1.156}] -> 2.7.7.62 -> 2.7.8.26
path_bif00860.kgml: Skipped genes: bif:N288_01300
path_bif00860.kgml:
path_bif00860.kgml: Found a trail of span 4 containing skipped vertices
path_bif00860.kgml: 309 -> 316 -> 308 -> 310
path_bif00860.kgml: R06530 -> R06529 -> R05222 -> R05223
path_bif00860.kgml: bif:N288_01300 -> bif:N288_01295 -> bif:N288_01305 -> bif:N288_01315
path_bif00860.kgml: 4.1.1.81 -> 6.3.1.10 -> 2.7.7.62 -> 2.7.8.26
path_bif00860.kgml: Skipped genes: bif:N288_01310
path_bif00860.kgml:
path_bif00860.kgml: Found a trail of span 3 containing skipped vertices
path_bif00860.kgml: 269 -> [408] -> 412 -> [414 -> 417] -> 263 -> [417] -> 412
path_bif00860.kgml: R03197 -> [R04178] -> R11329 -> [R11522 -> R10468] -> R00310 -> [R10468] -> R11329
path_bif00860.kgml: bif:N288_07000 -> [bif:N288_06710] -> bif:N288_07005 -> [bif:N288_24050 -> bif:N288_04365] -> bif:N288_07005 -> [bif:N288_04365] -> bif:N288_07005
path_bif00860.kgml: 4.1.1.37 -> [1.3.3.15] -> 4.99.1.9 -> [? -> 1.14.99.48] -> 4.99.1.1 -> [1.14.99.48] -> 4.99.1.9
path_bif00860.kgml:
path_bif00860.kgml: Found a trail of span 3 containing skipped vertices
path_bif00860.kgml: 302 -> [316] -> 308 -> 310
path_bif00860.kgml: R05225 -> [R06529] -> R05222 -> R05223
path_bif00860.kgml: bif:N288_01310 -> [bif:N288_01295] -> bif:N288_01305 -> bif:N288_01315
path_bif00860.kgml: 6.3.5.10 -> [6.3.1.10] -> 2.7.7.62 -> 2.7.8.26
path_bif00860.kgml:
path_bif00860.kgml: Found a trail of span 3 containing skipped vertices
path_bif00860.kgml: 309 -> [316] -> 308 -> 310
path_bif00860.kgml: R06530 -> [R06529] -> R05222 -> R05223
path_bif00860.kgml: bif:N288_01300 -> [bif:N288_01295] -> bif:N288_01305 -> bif:N288_01315
path_bif00860.kgml: 4.1.1.81 -> [6.3.1.10] -> 2.7.7.62 -> 2.7.8.26
path_bif00860.kgml: Skipped genes: bif:N288_01310
path_bif00860.kgml:
path_bif00860.kgml: Found a trail of span 3 containing skipped vertices
path_bif00860.kgml: 278 -> [276 -> 274] -> 273 -> 270
path_bif00860.kgml: R04109 -> [R02272 -> R00036] -> R00084 -> R03165
path_bif00860.kgml: bif:N288_19205 -> [{bif:N288_05730, bif:N288_19180} -> bif:N288_19185] -> bif:N288_19195 -> bif:N288_19190
path_bif00860.kgml: 1.2.1.70 -> [5.4.3.8 -> 4.2.1.24] -> 2.5.1.61 -> 4.2.1.75
path_bif00860.kgml: Skipped genes: bif:N288_19200
path_bif00860.kgml:
path_bif00860.kgml: Found a trail of span 3 containing skipped vertices
path_bif00860.kgml: 276 -> 274 -> [273] -> 270
path_bif00860.kgml: R02272 -> R00036 -> [R00084] -> R03165
path_bif00860.kgml: {bif:N288_05730, bif:N288_19180} -> bif:N288_19185 -> [bif:N288_19195] -> bif:N288_19190
path_bif00860.kgml: 5.4.3.8 -> 4.2.1.24 -> [2.5.1.61] -> 4.2.1.75
path_bif00860.kgml:
path_bif00860.kgml: Found a trail of span 3 without skipping any vertex
path_bif00860.kgml: 271 -> 281 -> 280
path_bif00860.kgml: R03194 -> R03947 -> R02864
path_bif00860.kgml: bif:N288_13260 -> bif:N288_13250 -> {bif:N288_13250, bif:N288_13255}
path_bif00860.kgml: 2.1.1.107 -> 1.3.1.76 -> 4.99.1.4
path_bif00860.kgml:
path_bif00860.kgml: Found a trail of span 2 containing skipped vertices
path_bif00860.kgml: 302 -> [316 -> 308] -> 310
path_bif00860.kgml: R05225 -> [R06529 -> R05222] -> R05223
path_bif00860.kgml: bif:N288_01310 -> [bif:N288_01295 -> bif:N288_01305] -> bif:N288_01315
path_bif00860.kgml: 6.3.5.10 -> [6.3.1.10 -> 2.7.7.62] -> 2.7.8.26
path_bif00860.kgml:
path_bif00860.kgml: Found a trail of span 2 containing skipped vertices
path_bif00860.kgml: 276 -> [274 -> 273] -> 270
path_bif00860.kgml: R02272 -> [R00036 -> R00084] -> R03165
path_bif00860.kgml: {bif:N288_05730, bif:N288_19180} -> [bif:N288_19185 -> bif:N288_19195] -> bif:N288_19190
path_bif00860.kgml: 5.4.3.8 -> [4.2.1.24 -> 2.5.1.61] -> 4.2.1.75
path_bif00860.kgml: Skipped genes: bif:N288_19185
path_bif00860.kgml:
path_bif00860.kgml: Found a trail of span 2 containing skipped vertices
path_bif00860.kgml: 271 -> [281] -> 280
path_bif00860.kgml: R03194 -> [R03947] -> R02864
path_bif00860.kgml: bif:N288_13260 -> [bif:N288_13250] -> {bif:N288_13250, bif:N288_13255}
path_bif00860.kgml: 2.1.1.107 -> [1.3.1.76] -> 4.99.1.4
path_bif00860.kgml:
path_bif00860.kgml: Found a trail of span 2 without skipping any vertex
path_bif00860.kgml: 311 -> 310
path_bif00860.kgml: R04594 -> R05223
path_bif00860.kgml: bif:N288_01320 -> bif:N288_01315
path_bif00860.kgml: 3.1.3.73 -> 2.7.8.26
path_bif00860.kgml:
path_bif00860.kgml: --- 8.01 seconds ---

path_bif00900.kgml: Terpenoid backbone biosynthesis
path_bif00900.kgml: Initialization took 1.51 seconds
path_bif00900.kgml:
path_bif00900.kgml: Found a trail of span 2 containing skipped vertices
path_bif00900.kgml: 66 -> [67] -> 68
path_bif00900.kgml: R05633 -> [R05634] -> R05637
path_bif00900.kgml: bif:N288_00620 -> [bif:N288_00305] -> bif:N288_00625
path_bif00900.kgml: 2.7.7.60 -> [2.7.1.148] -> 4.6.1.12
path_bif00900.kgml:
path_bif00900.kgml: --- 1.81 seconds ---

path_bif00906.kgml: Carotenoid biosynthesis
path_bif00906.kgml: Initialization took 0.26 seconds
path_bif00906.kgml:
path_bif00906.kgml: Found a trail of span 3 containing skipped vertices
path_bif00906.kgml: 97 -> 108 -> 98
path_bif00906.kgml: R07654 -> R07655 -> R07656
path_bif00906.kgml: bif:N288_02870 -> bif:N288_02890 -> bif:N288_02880
path_bif00906.kgml: 1.14.99.44 -> ? -> ?
path_bif00906.kgml: Skipped genes: bif:N288_02885, bif:N288_02875
path_bif00906.kgml:
path_bif00906.kgml: Found a trail of span 2 containing skipped vertices
path_bif00906.kgml: 97 -> [108] -> 98
path_bif00906.kgml: R07654 -> [R07655] -> R07656
path_bif00906.kgml: bif:N288_02870 -> [bif:N288_02890] -> bif:N288_02880
path_bif00906.kgml: 1.14.99.44 -> [?] -> ?
path_bif00906.kgml: Skipped genes: bif:N288_02875
path_bif00906.kgml:
path_bif00906.kgml: --- 0.60 seconds ---

path_bif00909.kgml: Sesquiterpenoid and triterpenoid biosynthesis
path_bif00909.kgml: Initialization took 0.10 seconds
path_bif00909.kgml: (not found)
path_bif00909.kgml: --- 0.21 seconds ---

path_bif00910.kgml: Nitrogen metabolism
path_bif00910.kgml: Initialization took 0.40 seconds
path_bif00910.kgml: (not found)
path_bif00910.kgml: --- 0.50 seconds ---

path_bif00920.kgml: Sulfur metabolism
path_bif00920.kgml: Initialization took 2.29 seconds
path_bif00920.kgml:
path_bif00920.kgml: Found a trail of span 3 containing skipped vertices
path_bif00920.kgml: 158 -> 159 -> 150
path_bif00920.kgml: R00529 -> R00509 -> R02021
path_bif00920.kgml: {bif:N288_11310, bif:N288_13280} -> {bif:N288_11315, bif:N288_13275} -> bif:N288_13290
path_bif00920.kgml: 2.7.7.4 -> 2.7.1.25 -> 1.8.4.8
path_bif00920.kgml: Skipped genes: bif:N288_13285
path_bif00920.kgml:
path_bif00920.kgml: Found a trail of span 3 containing skipped vertices
path_bif00920.kgml: 39 -> [38] -> 42 -> [39] -> 48
path_bif00920.kgml: R00509 -> [R00508] -> R00529 -> [R00509] -> R02021
path_bif00920.kgml: {bif:N288_11315, bif:N288_13275} -> [bif:N288_19680] -> {bif:N288_11310, bif:N288_13280} -> [{bif:N288_11315, bif:N288_13275}] -> bif:N288_13290
path_bif00920.kgml: 2.7.1.25 -> [3.1.3.7] -> 2.7.7.4 -> [2.7.1.25] -> 1.8.4.8
path_bif00920.kgml: Skipped genes: bif:N288_13285
path_bif00920.kgml:
path_bif00920.kgml: Found a trail of span 2 containing skipped vertices
path_bif00920.kgml: 158 -> [159] -> 150
path_bif00920.kgml: R00529 -> [R00509] -> R02021
path_bif00920.kgml: {bif:N288_11310, bif:N288_13280} -> [{bif:N288_11315, bif:N288_13275}] -> bif:N288_13290
path_bif00920.kgml: 2.7.7.4 -> [2.7.1.25] -> 1.8.4.8
path_bif00920.kgml: Skipped genes: bif:N288_13285
path_bif00920.kgml:
path_bif00920.kgml: --- 2.88 seconds ---

path_bif00970.kgml: Aminoacyl-tRNA biosynthesis
path_bif00970.kgml: Initialization took 9.03 seconds
path_bif00970.kgml: (not found)
path_bif00970.kgml: --- 9.13 seconds ---

path_bif01040.kgml: Biosynthesis of unsaturated fatty acids
path_bif01040.kgml: Initialization took 0.70 seconds
path_bif01040.kgml: (not found)
path_bif01040.kgml: --- 0.80 seconds ---

path_bif01054.kgml: Nonribosomal peptide structures
path_bif01054.kgml: Initialization took 0.10 seconds
path_bif01054.kgml: (not found)
path_bif01054.kgml: --- 0.21 seconds ---

--- 752.12 seconds ---
