# Supplementary material for: CoMetGeNe: mining conserved neighborhood patterns in metabolic and genomic contexts
Source: BMC Bioinformatics. 2019 Jan 10;20:19. doi: 10.1186/s12859-018-2542-2 (PMC6327494; doi:10.1186/s12859-018-2542-2)
Supplement: Supplementary file 14 — Trail finding results for completely assembled representative bacterial genomes present in NCBI Genomes. Of the 1,545 fully assembled representative bacterial genomes in NCBI, corresponding entries have been identified in KEGG for 1,467 species, for which trail finding has been performed for all combinations of gap parameters δG and δD ranging from 0 to 3. This additional file is available from https://doi.org/10.6084/m9.figshare.7288769. (GZ 178,532 kb) [file 12859_2018_2542_MOESM14_ESM.gz › results/tea_dG1_dD2.hnet]

--- delta_G = 1, delta_D = 2 ---

path_tea00010.kgml: Glycolysis / Gluconeogenesis
path_tea00010.kgml: Initialization took 0.33 seconds
path_tea00010.kgml:
path_tea00010.kgml: Found a trail of span 4 containing skipped vertices
path_tea00010.kgml: 75 -> 49 -> 50 -> [75 -> 49] -> 48
path_tea00010.kgml: R07618 -> R03270 -> R02569 -> [R07618 -> R03270] -> R00014
path_tea00010.kgml: {tea:KUI_0705, tea:KUI_0783} -> tea:KUI_0781 -> tea:KUI_0782 -> [{tea:KUI_0705, tea:KUI_0783} -> tea:KUI_0781] -> tea:KUI_0781
path_tea00010.kgml: 1.8.1.4 -> 1.2.4.1 -> 2.3.1.12 -> [1.8.1.4 -> 1.2.4.1] -> {1.2.4.1, 2.2.1.6, 4.1.1.1}
path_tea00010.kgml:
path_tea00010.kgml: Found a trail of span 3 containing skipped vertices
path_tea00010.kgml: 76 -> [57] -> 14 -> 57
path_tea00010.kgml: R01512 -> [R01061] -> R01070 -> R01061
path_tea00010.kgml: tea:KUI_1341 -> [tea:KUI_1342] -> tea:KUI_1339 -> tea:KUI_1342
path_tea00010.kgml: 2.7.2.3 -> [{1.2.1.12, 1.2.1.59}] -> 4.1.2.13 -> {1.2.1.12, 1.2.1.59}
path_tea00010.kgml: Skipped genes: tea:KUI_1340
path_tea00010.kgml:
path_tea00010.kgml: --- 11.31 seconds ---

path_tea00020.kgml: Citrate cycle (TCA cycle)
path_tea00020.kgml: Initialization took 0.38 seconds
path_tea00020.kgml:
path_tea00020.kgml: Found a trail of span 4 containing skipped vertices
path_tea00020.kgml: 80 -> 82 -> [80 -> 77] -> 75 -> 77
path_tea00020.kgml: R07618 -> R02569 -> [R07618 -> R03270] -> R00014 -> R03270
path_tea00020.kgml: {tea:KUI_0705, tea:KUI_0783} -> tea:KUI_0782 -> [{tea:KUI_0705, tea:KUI_0783} -> tea:KUI_0781] -> tea:KUI_0781 -> tea:KUI_0781
path_tea00020.kgml: 1.8.1.4 -> 2.3.1.12 -> [1.8.1.4 -> 1.2.4.1] -> {1.2.4.1, 2.2.1.6, 4.1.1.1} -> 1.2.4.1
path_tea00020.kgml:
path_tea00020.kgml: Found a trail of span 4 containing skipped vertices
path_tea00020.kgml: 30 -> 31 -> 28 -> [30] -> 29
path_tea00020.kgml: R03316 -> R02570 -> R07618 -> [R03316] -> R00621
path_tea00020.kgml: tea:KUI_0703 -> tea:KUI_0704 -> {tea:KUI_0705, tea:KUI_0783} -> [tea:KUI_0703] -> tea:KUI_0703
path_tea00020.kgml: 1.2.4.2 -> 2.3.1.61 -> 1.8.1.4 -> [1.2.4.2] -> 1.2.4.2
path_tea00020.kgml:
path_tea00020.kgml: Found a trail of span 2 containing skipped vertices
path_tea00020.kgml: 41 -> [42 -> 38] -> 92
path_tea00020.kgml: R00351 -> [R00342 -> R01082] -> R02164
path_tea00020.kgml: tea:KUI_0972 -> [tea:KUI_0978 -> tea:KUI_0429] -> {tea:KUI_0974, tea:KUI_0975, tea:KUI_0976, tea:KUI_0977}
path_tea00020.kgml: {2.3.3.1, 2.3.3.16, 2.3.3.3} -> [{1.1.1.299, 1.1.1.37} -> 4.2.1.2] -> {1.3.5.1, 1.3.5.4}
path_tea00020.kgml: Skipped genes: tea:KUI_0973
path_tea00020.kgml:
path_tea00020.kgml: --- 18.09 seconds ---

path_tea00030.kgml: Pentose phosphate pathway
path_tea00030.kgml: Initialization took 0.18 seconds
path_tea00030.kgml: (not found)
path_tea00030.kgml: --- 0.31 seconds ---

path_tea00040.kgml: Pentose and glucuronate interconversions
path_tea00040.kgml: Initialization took 0.05 seconds
path_tea00040.kgml: (not found)
path_tea00040.kgml: --- 0.09 seconds ---

path_tea00051.kgml: Fructose and mannose metabolism
path_tea00051.kgml: Initialization took 0.08 seconds
path_tea00051.kgml: (not found)
path_tea00051.kgml: --- 0.12 seconds ---

path_tea00052.kgml: Galactose metabolism
path_tea00052.kgml: Initialization took 0.05 seconds
path_tea00052.kgml: (not found)
path_tea00052.kgml: --- 0.09 seconds ---

path_tea00053.kgml: Ascorbate and aldarate metabolism
path_tea00053.kgml: Initialization took 0.05 seconds
path_tea00053.kgml: (not found)
path_tea00053.kgml: --- 0.09 seconds ---

path_tea00061.kgml: Fatty acid biosynthesis
path_tea00061.kgml: Initialization took 0.24 seconds
path_tea00061.kgml:
path_tea00061.kgml: Found a trail of span 17 containing skipped vertices
path_tea00061.kgml: 147 -> 259 -> 142 -> [268 -> 136] -> 63 -> 130 -> [270 -> 125] -> 62 -> 119 -> [276 -> 114] -> 61 -> 108 -> [278 -> 103] -> 60 -> 97 -> [280 -> 92] -> 59 -> 86 -> [283 -> 81] -> 58 -> 75 -> [286 -> 70] -> 53 -> 54
path_tea00061.kgml: R01626 -> R04355 -> R04533 -> [R04428 -> {R04429, R04430}] -> R04952 -> R04953 -> [R04954 -> {R04955, R04956}] -> R04957 -> R04536 -> [R04537 -> {R04958, R04959}] -> R04960 -> R04534 -> [R04535 -> {R04961, R04962}] -> R04963 -> R04964 -> [R04965 -> {R04724, R04725}] -> R04726 -> R04566 -> [R04568 -> {R04966, R04967}] -> R04968 -> R04543 -> [R04544 -> {R04969, R04970}] -> R07762 -> R07763
path_tea00061.kgml: tea:KUI_0498 -> tea:KUI_0501 -> tea:KUI_0499 -> [tea:KUI_0805 -> tea:KUI_0318] -> tea:KUI_0501 -> tea:KUI_0499 -> [tea:KUI_0805 -> tea:KUI_0318] -> tea:KUI_0501 -> tea:KUI_0499 -> [tea:KUI_0805 -> tea:KUI_0318] -> tea:KUI_0501 -> tea:KUI_0499 -> [tea:KUI_0805 -> tea:KUI_0318] -> tea:KUI_0501 -> tea:KUI_0499 -> [tea:KUI_0805 -> tea:KUI_0318] -> tea:KUI_0501 -> tea:KUI_0499 -> [tea:KUI_0805 -> tea:KUI_0318] -> tea:KUI_0501 -> tea:KUI_0499 -> [tea:KUI_0805 -> tea:KUI_0318] -> tea:KUI_0501 -> tea:KUI_0499
path_tea00061.kgml: {2.3.1.39, 2.3.1.85, 2.3.1.86} -> {2.3.1.179, 2.3.1.41, 2.3.1.85, 2.3.1.86} -> {1.1.1.100, 2.3.1.85, 2.3.1.86} -> [{2.3.1.85, 2.3.1.86, 4.2.1.59} -> {1.3.1.9, 1.3.1.10, 1.3.1.104, 1.3.1.39, 2.3.1.85, 2.3.1.86}] -> {2.3.1.179, 2.3.1.41, 2.3.1.85, 2.3.1.86} -> {1.1.1.100, 2.3.1.85, 2.3.1.86} -> [{2.3.1.85, 2.3.1.86, 4.2.1.59} -> {1.3.1.9, 1.3.1.10, 1.3.1.104, 1.3.1.39, 2.3.1.85, 2.3.1.86}] -> {2.3.1.179, 2.3.1.41, 2.3.1.85, 2.3.1.86} -> {1.1.1.100, 2.3.1.85, 2.3.1.86} -> [{2.3.1.85, 2.3.1.86, 4.2.1.59} -> {1.3.1.9, 1.3.1.10, 1.3.1.104, 1.3.1.39, 2.3.1.85, 2.3.1.86}] -> {2.3.1.179, 2.3.1.41, 2.3.1.85, 2.3.1.86} -> {1.1.1.100, 2.3.1.85, 2.3.1.86} -> [{2.3.1.85, 2.3.1.86, 4.2.1.59} -> {1.3.1.9, 1.3.1.10, 1.3.1.104, 1.3.1.39, 2.3.1.85, 2.3.1.86}] -> {2.3.1.179, 2.3.1.41, 2.3.1.85, 2.3.1.86} -> {1.1.1.100, 2.3.1.85, 2.3.1.86} -> [{2.3.1.85, 2.3.1.86, 4.2.1.59} -> {1.3.1.9, 1.3.1.10, 1.3.1.104, 1.3.1.39, 2.3.1.85, 2.3.1.86}] -> {2.3.1.179, 2.3.1.41, 2.3.1.85, 2.3.1.86} -> {1.1.1.100, 2.3.1.85, 2.3.1.86} -> [{2.3.1.85, 2.3.1.86, 4.2.1.59} -> {1.3.1.9, 1.3.1.10, 1.3.1.104, 1.3.1.39, 2.3.1.85, 2.3.1.86}] -> {2.3.1.179, 2.3.1.41, 2.3.1.85, 2.3.1.86} -> {1.1.1.100, 2.3.1.85, 2.3.1.86} -> [{2.3.1.85, 2.3.1.86, 4.2.1.59} -> {1.3.1.9, 1.3.1.10, 1.3.1.104, 1.3.1.39, 2.3.1.85, 2.3.1.86}] -> {2.3.1.179, 2.3.1.199, 2.3.1.41} -> 1.1.1.100
path_tea00061.kgml: Skipped genes: tea:KUI_0500
path_tea00061.kgml:
path_tea00061.kgml: Found a trail of span 17 containing skipped vertices
path_tea00061.kgml: 147 -> 262 -> 142 -> [268 -> 136] -> 63 -> 130 -> [270 -> 125] -> 62 -> 119 -> [276 -> 114] -> 61 -> 108 -> [278 -> 103] -> 60 -> 97 -> [280 -> 92] -> 59 -> 86 -> [283 -> 81] -> 58 -> 75 -> [286 -> 70] -> 53 -> 54
path_tea00061.kgml: R01626 -> R10707 -> R04533 -> [R04428 -> {R04429, R04430}] -> R04952 -> R04953 -> [R04954 -> {R04955, R04956}] -> R04957 -> R04536 -> [R04537 -> {R04958, R04959}] -> R04960 -> R04534 -> [R04535 -> {R04961, R04962}] -> R04963 -> R04964 -> [R04965 -> {R04724, R04725}] -> R04726 -> R04566 -> [R04568 -> {R04966, R04967}] -> R04968 -> R04543 -> [R04544 -> {R04969, R04970}] -> R07762 -> R07763
path_tea00061.kgml: tea:KUI_0498 -> tea:KUI_0497 -> tea:KUI_0499 -> [tea:KUI_0805 -> tea:KUI_0318] -> tea:KUI_0501 -> tea:KUI_0499 -> [tea:KUI_0805 -> tea:KUI_0318] -> tea:KUI_0501 -> tea:KUI_0499 -> [tea:KUI_0805 -> tea:KUI_0318] -> tea:KUI_0501 -> tea:KUI_0499 -> [tea:KUI_0805 -> tea:KUI_0318] -> tea:KUI_0501 -> tea:KUI_0499 -> [tea:KUI_0805 -> tea:KUI_0318] -> tea:KUI_0501 -> tea:KUI_0499 -> [tea:KUI_0805 -> tea:KUI_0318] -> tea:KUI_0501 -> tea:KUI_0499 -> [tea:KUI_0805 -> tea:KUI_0318] -> tea:KUI_0501 -> tea:KUI_0499
path_tea00061.kgml: {2.3.1.39, 2.3.1.85, 2.3.1.86} -> 2.3.1.180 -> {1.1.1.100, 2.3.1.85, 2.3.1.86} -> [{2.3.1.85, 2.3.1.86, 4.2.1.59} -> {1.3.1.9, 1.3.1.10, 1.3.1.104, 1.3.1.39, 2.3.1.85, 2.3.1.86}] -> {2.3.1.179, 2.3.1.41, 2.3.1.85, 2.3.1.86} -> {1.1.1.100, 2.3.1.85, 2.3.1.86} -> [{2.3.1.85, 2.3.1.86, 4.2.1.59} -> {1.3.1.9, 1.3.1.10, 1.3.1.104, 1.3.1.39, 2.3.1.85, 2.3.1.86}] -> {2.3.1.179, 2.3.1.41, 2.3.1.85, 2.3.1.86} -> {1.1.1.100, 2.3.1.85, 2.3.1.86} -> [{2.3.1.85, 2.3.1.86, 4.2.1.59} -> {1.3.1.9, 1.3.1.10, 1.3.1.104, 1.3.1.39, 2.3.1.85, 2.3.1.86}] -> {2.3.1.179, 2.3.1.41, 2.3.1.85, 2.3.1.86} -> {1.1.1.100, 2.3.1.85, 2.3.1.86} -> [{2.3.1.85, 2.3.1.86, 4.2.1.59} -> {1.3.1.9, 1.3.1.10, 1.3.1.104, 1.3.1.39, 2.3.1.85, 2.3.1.86}] -> {2.3.1.179, 2.3.1.41, 2.3.1.85, 2.3.1.86} -> {1.1.1.100, 2.3.1.85, 2.3.1.86} -> [{2.3.1.85, 2.3.1.86, 4.2.1.59} -> {1.3.1.9, 1.3.1.10, 1.3.1.104, 1.3.1.39, 2.3.1.85, 2.3.1.86}] -> {2.3.1.179, 2.3.1.41, 2.3.1.85, 2.3.1.86} -> {1.1.1.100, 2.3.1.85, 2.3.1.86} -> [{2.3.1.85, 2.3.1.86, 4.2.1.59} -> {1.3.1.9, 1.3.1.10, 1.3.1.104, 1.3.1.39, 2.3.1.85, 2.3.1.86}] -> {2.3.1.179, 2.3.1.41, 2.3.1.85, 2.3.1.86} -> {1.1.1.100, 2.3.1.85, 2.3.1.86} -> [{2.3.1.85, 2.3.1.86, 4.2.1.59} -> {1.3.1.9, 1.3.1.10, 1.3.1.104, 1.3.1.39, 2.3.1.85, 2.3.1.86}] -> {2.3.1.179, 2.3.1.199, 2.3.1.41} -> 1.1.1.100
path_tea00061.kgml: Skipped genes: tea:KUI_0500
path_tea00061.kgml:
path_tea00061.kgml: Found a trail of span 16 containing skipped vertices
path_tea00061.kgml: 147 -> [259] -> 142 -> [268 -> 136] -> 63 -> 130 -> [270 -> 125] -> 62 -> 119 -> [276 -> 114] -> 61 -> 108 -> [278 -> 103] -> 60 -> 97 -> [280 -> 92] -> 59 -> 86 -> [283 -> 81] -> 58 -> 75 -> [286 -> 70] -> 53 -> 54
path_tea00061.kgml: R01626 -> [R04355] -> R04533 -> [R04428 -> {R04429, R04430}] -> R04952 -> R04953 -> [R04954 -> {R04955, R04956}] -> R04957 -> R04536 -> [R04537 -> {R04958, R04959}] -> R04960 -> R04534 -> [R04535 -> {R04961, R04962}] -> R04963 -> R04964 -> [R04965 -> {R04724, R04725}] -> R04726 -> R04566 -> [R04568 -> {R04966, R04967}] -> R04968 -> R04543 -> [R04544 -> {R04969, R04970}] -> R07762 -> R07763
path_tea00061.kgml: tea:KUI_0498 -> [tea:KUI_0501] -> tea:KUI_0499 -> [tea:KUI_0805 -> tea:KUI_0318] -> tea:KUI_0501 -> tea:KUI_0499 -> [tea:KUI_0805 -> tea:KUI_0318] -> tea:KUI_0501 -> tea:KUI_0499 -> [tea:KUI_0805 -> tea:KUI_0318] -> tea:KUI_0501 -> tea:KUI_0499 -> [tea:KUI_0805 -> tea:KUI_0318] -> tea:KUI_0501 -> tea:KUI_0499 -> [tea:KUI_0805 -> tea:KUI_0318] -> tea:KUI_0501 -> tea:KUI_0499 -> [tea:KUI_0805 -> tea:KUI_0318] -> tea:KUI_0501 -> tea:KUI_0499 -> [tea:KUI_0805 -> tea:KUI_0318] -> tea:KUI_0501 -> tea:KUI_0499
path_tea00061.kgml: {2.3.1.39, 2.3.1.85, 2.3.1.86} -> [{2.3.1.179, 2.3.1.41, 2.3.1.85, 2.3.1.86}] -> {1.1.1.100, 2.3.1.85, 2.3.1.86} -> [{2.3.1.85, 2.3.1.86, 4.2.1.59} -> {1.3.1.9, 1.3.1.10, 1.3.1.104, 1.3.1.39, 2.3.1.85, 2.3.1.86}] -> {2.3.1.179, 2.3.1.41, 2.3.1.85, 2.3.1.86} -> {1.1.1.100, 2.3.1.85, 2.3.1.86} -> [{2.3.1.85, 2.3.1.86, 4.2.1.59} -> {1.3.1.9, 1.3.1.10, 1.3.1.104, 1.3.1.39, 2.3.1.85, 2.3.1.86}] -> {2.3.1.179, 2.3.1.41, 2.3.1.85, 2.3.1.86} -> {1.1.1.100, 2.3.1.85, 2.3.1.86} -> [{2.3.1.85, 2.3.1.86, 4.2.1.59} -> {1.3.1.9, 1.3.1.10, 1.3.1.104, 1.3.1.39, 2.3.1.85, 2.3.1.86}] -> {2.3.1.179, 2.3.1.41, 2.3.1.85, 2.3.1.86} -> {1.1.1.100, 2.3.1.85, 2.3.1.86} -> [{2.3.1.85, 2.3.1.86, 4.2.1.59} -> {1.3.1.9, 1.3.1.10, 1.3.1.104, 1.3.1.39, 2.3.1.85, 2.3.1.86}] -> {2.3.1.179, 2.3.1.41, 2.3.1.85, 2.3.1.86} -> {1.1.1.100, 2.3.1.85, 2.3.1.86} -> [{2.3.1.85, 2.3.1.86, 4.2.1.59} -> {1.3.1.9, 1.3.1.10, 1.3.1.104, 1.3.1.39, 2.3.1.85, 2.3.1.86}] -> {2.3.1.179, 2.3.1.41, 2.3.1.85, 2.3.1.86} -> {1.1.1.100, 2.3.1.85, 2.3.1.86} -> [{2.3.1.85, 2.3.1.86, 4.2.1.59} -> {1.3.1.9, 1.3.1.10, 1.3.1.104, 1.3.1.39, 2.3.1.85, 2.3.1.86}] -> {2.3.1.179, 2.3.1.41, 2.3.1.85, 2.3.1.86} -> {1.1.1.100, 2.3.1.85, 2.3.1.86} -> [{2.3.1.85, 2.3.1.86, 4.2.1.59} -> {1.3.1.9, 1.3.1.10, 1.3.1.104, 1.3.1.39, 2.3.1.85, 2.3.1.86}] -> {2.3.1.179, 2.3.1.199, 2.3.1.41} -> 1.1.1.100
path_tea00061.kgml: Skipped genes: tea:KUI_0500
path_tea00061.kgml:
path_tea00061.kgml: Found a trail of span 15 containing skipped vertices
path_tea00061.kgml: 147 -> 63 -> 130 -> [270 -> 125] -> 62 -> 119 -> [276 -> 114] -> 61 -> 108 -> [278 -> 103] -> 60 -> 97 -> [280 -> 92] -> 59 -> 86 -> [283 -> 81] -> 58 -> 75 -> [286 -> 70] -> 53 -> 54
path_tea00061.kgml: R01626 -> R04952 -> R04953 -> [R04954 -> {R04955, R04956}] -> R04957 -> R04536 -> [R04537 -> {R04958, R04959}] -> R04960 -> R04534 -> [R04535 -> {R04961, R04962}] -> R04963 -> R04964 -> [R04965 -> {R04724, R04725}] -> R04726 -> R04566 -> [R04568 -> {R04966, R04967}] -> R04968 -> R04543 -> [R04544 -> {R04969, R04970}] -> R07762 -> R07763
path_tea00061.kgml: tea:KUI_0498 -> tea:KUI_0501 -> tea:KUI_0499 -> [tea:KUI_0805 -> tea:KUI_0318] -> tea:KUI_0501 -> tea:KUI_0499 -> [tea:KUI_0805 -> tea:KUI_0318] -> tea:KUI_0501 -> tea:KUI_0499 -> [tea:KUI_0805 -> tea:KUI_0318] -> tea:KUI_0501 -> tea:KUI_0499 -> [tea:KUI_0805 -> tea:KUI_0318] -> tea:KUI_0501 -> tea:KUI_0499 -> [tea:KUI_0805 -> tea:KUI_0318] -> tea:KUI_0501 -> tea:KUI_0499 -> [tea:KUI_0805 -> tea:KUI_0318] -> tea:KUI_0501 -> tea:KUI_0499
path_tea00061.kgml: {2.3.1.39, 2.3.1.85, 2.3.1.86} -> {2.3.1.179, 2.3.1.41, 2.3.1.85, 2.3.1.86} -> {1.1.1.100, 2.3.1.85, 2.3.1.86} -> [{2.3.1.85, 2.3.1.86, 4.2.1.59} -> {1.3.1.9, 1.3.1.10, 1.3.1.104, 1.3.1.39, 2.3.1.85, 2.3.1.86}] -> {2.3.1.179, 2.3.1.41, 2.3.1.85, 2.3.1.86} -> {1.1.1.100, 2.3.1.85, 2.3.1.86} -> [{2.3.1.85, 2.3.1.86, 4.2.1.59} -> {1.3.1.9, 1.3.1.10, 1.3.1.104, 1.3.1.39, 2.3.1.85, 2.3.1.86}] -> {2.3.1.179, 2.3.1.41, 2.3.1.85, 2.3.1.86} -> {1.1.1.100, 2.3.1.85, 2.3.1.86} -> [{2.3.1.85, 2.3.1.86, 4.2.1.59} -> {1.3.1.9, 1.3.1.10, 1.3.1.104, 1.3.1.39, 2.3.1.85, 2.3.1.86}] -> {2.3.1.179, 2.3.1.41, 2.3.1.85, 2.3.1.86} -> {1.1.1.100, 2.3.1.85, 2.3.1.86} -> [{2.3.1.85, 2.3.1.86, 4.2.1.59} -> {1.3.1.9, 1.3.1.10, 1.3.1.104, 1.3.1.39, 2.3.1.85, 2.3.1.86}] -> {2.3.1.179, 2.3.1.41, 2.3.1.85, 2.3.1.86} -> {1.1.1.100, 2.3.1.85, 2.3.1.86} -> [{2.3.1.85, 2.3.1.86, 4.2.1.59} -> {1.3.1.9, 1.3.1.10, 1.3.1.104, 1.3.1.39, 2.3.1.85, 2.3.1.86}] -> {2.3.1.179, 2.3.1.41, 2.3.1.85, 2.3.1.86} -> {1.1.1.100, 2.3.1.85, 2.3.1.86} -> [{2.3.1.85, 2.3.1.86, 4.2.1.59} -> {1.3.1.9, 1.3.1.10, 1.3.1.104, 1.3.1.39, 2.3.1.85, 2.3.1.86}] -> {2.3.1.179, 2.3.1.199, 2.3.1.41} -> 1.1.1.100
path_tea00061.kgml: Skipped genes: tea:KUI_0500
path_tea00061.kgml:
path_tea00061.kgml: Found a trail of span 14 containing skipped vertices
path_tea00061.kgml: 147 -> [63] -> 130 -> [270 -> 125] -> 62 -> 119 -> [276 -> 114] -> 61 -> 108 -> [278 -> 103] -> 60 -> 97 -> [280 -> 92] -> 59 -> 86 -> [283 -> 81] -> 58 -> 75 -> [286 -> 70] -> 53 -> 54
path_tea00061.kgml: R01626 -> [R04952] -> R04953 -> [R04954 -> {R04955, R04956}] -> R04957 -> R04536 -> [R04537 -> {R04958, R04959}] -> R04960 -> R04534 -> [R04535 -> {R04961, R04962}] -> R04963 -> R04964 -> [R04965 -> {R04724, R04725}] -> R04726 -> R04566 -> [R04568 -> {R04966, R04967}] -> R04968 -> R04543 -> [R04544 -> {R04969, R04970}] -> R07762 -> R07763
path_tea00061.kgml: tea:KUI_0498 -> [tea:KUI_0501] -> tea:KUI_0499 -> [tea:KUI_0805 -> tea:KUI_0318] -> tea:KUI_0501 -> tea:KUI_0499 -> [tea:KUI_0805 -> tea:KUI_0318] -> tea:KUI_0501 -> tea:KUI_0499 -> [tea:KUI_0805 -> tea:KUI_0318] -> tea:KUI_0501 -> tea:KUI_0499 -> [tea:KUI_0805 -> tea:KUI_0318] -> tea:KUI_0501 -> tea:KUI_0499 -> [tea:KUI_0805 -> tea:KUI_0318] -> tea:KUI_0501 -> tea:KUI_0499 -> [tea:KUI_0805 -> tea:KUI_0318] -> tea:KUI_0501 -> tea:KUI_0499
path_tea00061.kgml: {2.3.1.39, 2.3.1.85, 2.3.1.86} -> [{2.3.1.179, 2.3.1.41, 2.3.1.85, 2.3.1.86}] -> {1.1.1.100, 2.3.1.85, 2.3.1.86} -> [{2.3.1.85, 2.3.1.86, 4.2.1.59} -> {1.3.1.9, 1.3.1.10, 1.3.1.104, 1.3.1.39, 2.3.1.85, 2.3.1.86}] -> {2.3.1.179, 2.3.1.41, 2.3.1.85, 2.3.1.86} -> {1.1.1.100, 2.3.1.85, 2.3.1.86} -> [{2.3.1.85, 2.3.1.86, 4.2.1.59} -> {1.3.1.9, 1.3.1.10, 1.3.1.104, 1.3.1.39, 2.3.1.85, 2.3.1.86}] -> {2.3.1.179, 2.3.1.41, 2.3.1.85, 2.3.1.86} -> {1.1.1.100, 2.3.1.85, 2.3.1.86} -> [{2.3.1.85, 2.3.1.86, 4.2.1.59} -> {1.3.1.9, 1.3.1.10, 1.3.1.104, 1.3.1.39, 2.3.1.85, 2.3.1.86}] -> {2.3.1.179, 2.3.1.41, 2.3.1.85, 2.3.1.86} -> {1.1.1.100, 2.3.1.85, 2.3.1.86} -> [{2.3.1.85, 2.3.1.86, 4.2.1.59} -> {1.3.1.9, 1.3.1.10, 1.3.1.104, 1.3.1.39, 2.3.1.85, 2.3.1.86}] -> {2.3.1.179, 2.3.1.41, 2.3.1.85, 2.3.1.86} -> {1.1.1.100, 2.3.1.85, 2.3.1.86} -> [{2.3.1.85, 2.3.1.86, 4.2.1.59} -> {1.3.1.9, 1.3.1.10, 1.3.1.104, 1.3.1.39, 2.3.1.85, 2.3.1.86}] -> {2.3.1.179, 2.3.1.41, 2.3.1.85, 2.3.1.86} -> {1.1.1.100, 2.3.1.85, 2.3.1.86} -> [{2.3.1.85, 2.3.1.86, 4.2.1.59} -> {1.3.1.9, 1.3.1.10, 1.3.1.104, 1.3.1.39, 2.3.1.85, 2.3.1.86}] -> {2.3.1.179, 2.3.1.199, 2.3.1.41} -> 1.1.1.100
path_tea00061.kgml: Skipped genes: tea:KUI_0500
path_tea00061.kgml:
path_tea00061.kgml: Found a trail of span 13 containing skipped vertices
path_tea00061.kgml: 147 -> 62 -> 119 -> [276 -> 114] -> 61 -> 108 -> [278 -> 103] -> 60 -> 97 -> [280 -> 92] -> 59 -> 86 -> [283 -> 81] -> 58 -> 75 -> [286 -> 70] -> 53 -> 54
path_tea00061.kgml: R01626 -> R04957 -> R04536 -> [R04537 -> {R04958, R04959}] -> R04960 -> R04534 -> [R04535 -> {R04961, R04962}] -> R04963 -> R04964 -> [R04965 -> {R04724, R04725}] -> R04726 -> R04566 -> [R04568 -> {R04966, R04967}] -> R04968 -> R04543 -> [R04544 -> {R04969, R04970}] -> R07762 -> R07763
path_tea00061.kgml: tea:KUI_0498 -> tea:KUI_0501 -> tea:KUI_0499 -> [tea:KUI_0805 -> tea:KUI_0318] -> tea:KUI_0501 -> tea:KUI_0499 -> [tea:KUI_0805 -> tea:KUI_0318] -> tea:KUI_0501 -> tea:KUI_0499 -> [tea:KUI_0805 -> tea:KUI_0318] -> tea:KUI_0501 -> tea:KUI_0499 -> [tea:KUI_0805 -> tea:KUI_0318] -> tea:KUI_0501 -> tea:KUI_0499 -> [tea:KUI_0805 -> tea:KUI_0318] -> tea:KUI_0501 -> tea:KUI_0499
path_tea00061.kgml: {2.3.1.39, 2.3.1.85, 2.3.1.86} -> {2.3.1.179, 2.3.1.41, 2.3.1.85, 2.3.1.86} -> {1.1.1.100, 2.3.1.85, 2.3.1.86} -> [{2.3.1.85, 2.3.1.86, 4.2.1.59} -> {1.3.1.9, 1.3.1.10, 1.3.1.104, 1.3.1.39, 2.3.1.85, 2.3.1.86}] -> {2.3.1.179, 2.3.1.41, 2.3.1.85, 2.3.1.86} -> {1.1.1.100, 2.3.1.85, 2.3.1.86} -> [{2.3.1.85, 2.3.1.86, 4.2.1.59} -> {1.3.1.9, 1.3.1.10, 1.3.1.104, 1.3.1.39, 2.3.1.85, 2.3.1.86}] -> {2.3.1.179, 2.3.1.41, 2.3.1.85, 2.3.1.86} -> {1.1.1.100, 2.3.1.85, 2.3.1.86} -> [{2.3.1.85, 2.3.1.86, 4.2.1.59} -> {1.3.1.9, 1.3.1.10, 1.3.1.104, 1.3.1.39, 2.3.1.85, 2.3.1.86}] -> {2.3.1.179, 2.3.1.41, 2.3.1.85, 2.3.1.86} -> {1.1.1.100, 2.3.1.85, 2.3.1.86} -> [{2.3.1.85, 2.3.1.86, 4.2.1.59} -> {1.3.1.9, 1.3.1.10, 1.3.1.104, 1.3.1.39, 2.3.1.85, 2.3.1.86}] -> {2.3.1.179, 2.3.1.41, 2.3.1.85, 2.3.1.86} -> {1.1.1.100, 2.3.1.85, 2.3.1.86} -> [{2.3.1.85, 2.3.1.86, 4.2.1.59} -> {1.3.1.9, 1.3.1.10, 1.3.1.104, 1.3.1.39, 2.3.1.85, 2.3.1.86}] -> {2.3.1.179, 2.3.1.199, 2.3.1.41} -> 1.1.1.100
path_tea00061.kgml: Skipped genes: tea:KUI_0500
path_tea00061.kgml:
path_tea00061.kgml: Found a trail of span 12 containing skipped vertices
path_tea00061.kgml: 147 -> [62] -> 119 -> [276 -> 114] -> 61 -> 108 -> [278 -> 103] -> 60 -> 97 -> [280 -> 92] -> 59 -> 86 -> [283 -> 81] -> 58 -> 75 -> [286 -> 70] -> 53 -> 54
path_tea00061.kgml: R01626 -> [R04957] -> R04536 -> [R04537 -> {R04958, R04959}] -> R04960 -> R04534 -> [R04535 -> {R04961, R04962}] -> R04963 -> R04964 -> [R04965 -> {R04724, R04725}] -> R04726 -> R04566 -> [R04568 -> {R04966, R04967}] -> R04968 -> R04543 -> [R04544 -> {R04969, R04970}] -> R07762 -> R07763
path_tea00061.kgml: tea:KUI_0498 -> [tea:KUI_0501] -> tea:KUI_0499 -> [tea:KUI_0805 -> tea:KUI_0318] -> tea:KUI_0501 -> tea:KUI_0499 -> [tea:KUI_0805 -> tea:KUI_0318] -> tea:KUI_0501 -> tea:KUI_0499 -> [tea:KUI_0805 -> tea:KUI_0318] -> tea:KUI_0501 -> tea:KUI_0499 -> [tea:KUI_0805 -> tea:KUI_0318] -> tea:KUI_0501 -> tea:KUI_0499 -> [tea:KUI_0805 -> tea:KUI_0318] -> tea:KUI_0501 -> tea:KUI_0499
path_tea00061.kgml: {2.3.1.39, 2.3.1.85, 2.3.1.86} -> [{2.3.1.179, 2.3.1.41, 2.3.1.85, 2.3.1.86}] -> {1.1.1.100, 2.3.1.85, 2.3.1.86} -> [{2.3.1.85, 2.3.1.86, 4.2.1.59} -> {1.3.1.9, 1.3.1.10, 1.3.1.104, 1.3.1.39, 2.3.1.85, 2.3.1.86}] -> {2.3.1.179, 2.3.1.41, 2.3.1.85, 2.3.1.86} -> {1.1.1.100, 2.3.1.85, 2.3.1.86} -> [{2.3.1.85, 2.3.1.86, 4.2.1.59} -> {1.3.1.9, 1.3.1.10, 1.3.1.104, 1.3.1.39, 2.3.1.85, 2.3.1.86}] -> {2.3.1.179, 2.3.1.41, 2.3.1.85, 2.3.1.86} -> {1.1.1.100, 2.3.1.85, 2.3.1.86} -> [{2.3.1.85, 2.3.1.86, 4.2.1.59} -> {1.3.1.9, 1.3.1.10, 1.3.1.104, 1.3.1.39, 2.3.1.85, 2.3.1.86}] -> {2.3.1.179, 2.3.1.41, 2.3.1.85, 2.3.1.86} -> {1.1.1.100, 2.3.1.85, 2.3.1.86} -> [{2.3.1.85, 2.3.1.86, 4.2.1.59} -> {1.3.1.9, 1.3.1.10, 1.3.1.104, 1.3.1.39, 2.3.1.85, 2.3.1.86}] -> {2.3.1.179, 2.3.1.41, 2.3.1.85, 2.3.1.86} -> {1.1.1.100, 2.3.1.85, 2.3.1.86} -> [{2.3.1.85, 2.3.1.86, 4.2.1.59} -> {1.3.1.9, 1.3.1.10, 1.3.1.104, 1.3.1.39, 2.3.1.85, 2.3.1.86}] -> {2.3.1.179, 2.3.1.199, 2.3.1.41} -> 1.1.1.100
path_tea00061.kgml: Skipped genes: tea:KUI_0500
path_tea00061.kgml:
path_tea00061.kgml: Found a trail of span 11 containing skipped vertices
path_tea00061.kgml: 147 -> 61 -> 108 -> [278 -> 103] -> 60 -> 97 -> [280 -> 92] -> 59 -> 86 -> [283 -> 81] -> 58 -> 75 -> [286 -> 70] -> 53 -> 54
path_tea00061.kgml: R01626 -> R04960 -> R04534 -> [R04535 -> {R04961, R04962}] -> R04963 -> R04964 -> [R04965 -> {R04724, R04725}] -> R04726 -> R04566 -> [R04568 -> {R04966, R04967}] -> R04968 -> R04543 -> [R04544 -> {R04969, R04970}] -> R07762 -> R07763
path_tea00061.kgml: tea:KUI_0498 -> tea:KUI_0501 -> tea:KUI_0499 -> [tea:KUI_0805 -> tea:KUI_0318] -> tea:KUI_0501 -> tea:KUI_0499 -> [tea:KUI_0805 -> tea:KUI_0318] -> tea:KUI_0501 -> tea:KUI_0499 -> [tea:KUI_0805 -> tea:KUI_0318] -> tea:KUI_0501 -> tea:KUI_0499 -> [tea:KUI_0805 -> tea:KUI_0318] -> tea:KUI_0501 -> tea:KUI_0499
path_tea00061.kgml: {2.3.1.39, 2.3.1.85, 2.3.1.86} -> {2.3.1.179, 2.3.1.41, 2.3.1.85, 2.3.1.86} -> {1.1.1.100, 2.3.1.85, 2.3.1.86} -> [{2.3.1.85, 2.3.1.86, 4.2.1.59} -> {1.3.1.9, 1.3.1.10, 1.3.1.104, 1.3.1.39, 2.3.1.85, 2.3.1.86}] -> {2.3.1.179, 2.3.1.41, 2.3.1.85, 2.3.1.86} -> {1.1.1.100, 2.3.1.85, 2.3.1.86} -> [{2.3.1.85, 2.3.1.86, 4.2.1.59} -> {1.3.1.9, 1.3.1.10, 1.3.1.104, 1.3.1.39, 2.3.1.85, 2.3.1.86}] -> {2.3.1.179, 2.3.1.41, 2.3.1.85, 2.3.1.86} -> {1.1.1.100, 2.3.1.85, 2.3.1.86} -> [{2.3.1.85, 2.3.1.86, 4.2.1.59} -> {1.3.1.9, 1.3.1.10, 1.3.1.104, 1.3.1.39, 2.3.1.85, 2.3.1.86}] -> {2.3.1.179, 2.3.1.41, 2.3.1.85, 2.3.1.86} -> {1.1.1.100, 2.3.1.85, 2.3.1.86} -> [{2.3.1.85, 2.3.1.86, 4.2.1.59} -> {1.3.1.9, 1.3.1.10, 1.3.1.104, 1.3.1.39, 2.3.1.85, 2.3.1.86}] -> {2.3.1.179, 2.3.1.199, 2.3.1.41} -> 1.1.1.100
path_tea00061.kgml: Skipped genes: tea:KUI_0500
path_tea00061.kgml:
path_tea00061.kgml: Found a trail of span 10 containing skipped vertices
path_tea00061.kgml: 147 -> [61] -> 108 -> [278 -> 103] -> 60 -> 97 -> [280 -> 92] -> 59 -> 86 -> [283 -> 81] -> 58 -> 75 -> [286 -> 70] -> 53 -> 54
path_tea00061.kgml: R01626 -> [R04960] -> R04534 -> [R04535 -> {R04961, R04962}] -> R04963 -> R04964 -> [R04965 -> {R04724, R04725}] -> R04726 -> R04566 -> [R04568 -> {R04966, R04967}] -> R04968 -> R04543 -> [R04544 -> {R04969, R04970}] -> R07762 -> R07763
path_tea00061.kgml: tea:KUI_0498 -> [tea:KUI_0501] -> tea:KUI_0499 -> [tea:KUI_0805 -> tea:KUI_0318] -> tea:KUI_0501 -> tea:KUI_0499 -> [tea:KUI_0805 -> tea:KUI_0318] -> tea:KUI_0501 -> tea:KUI_0499 -> [tea:KUI_0805 -> tea:KUI_0318] -> tea:KUI_0501 -> tea:KUI_0499 -> [tea:KUI_0805 -> tea:KUI_0318] -> tea:KUI_0501 -> tea:KUI_0499
path_tea00061.kgml: {2.3.1.39, 2.3.1.85, 2.3.1.86} -> [{2.3.1.179, 2.3.1.41, 2.3.1.85, 2.3.1.86}] -> {1.1.1.100, 2.3.1.85, 2.3.1.86} -> [{2.3.1.85, 2.3.1.86, 4.2.1.59} -> {1.3.1.9, 1.3.1.10, 1.3.1.104, 1.3.1.39, 2.3.1.85, 2.3.1.86}] -> {2.3.1.179, 2.3.1.41, 2.3.1.85, 2.3.1.86} -> {1.1.1.100, 2.3.1.85, 2.3.1.86} -> [{2.3.1.85, 2.3.1.86, 4.2.1.59} -> {1.3.1.9, 1.3.1.10, 1.3.1.104, 1.3.1.39, 2.3.1.85, 2.3.1.86}] -> {2.3.1.179, 2.3.1.41, 2.3.1.85, 2.3.1.86} -> {1.1.1.100, 2.3.1.85, 2.3.1.86} -> [{2.3.1.85, 2.3.1.86, 4.2.1.59} -> {1.3.1.9, 1.3.1.10, 1.3.1.104, 1.3.1.39, 2.3.1.85, 2.3.1.86}] -> {2.3.1.179, 2.3.1.41, 2.3.1.85, 2.3.1.86} -> {1.1.1.100, 2.3.1.85, 2.3.1.86} -> [{2.3.1.85, 2.3.1.86, 4.2.1.59} -> {1.3.1.9, 1.3.1.10, 1.3.1.104, 1.3.1.39, 2.3.1.85, 2.3.1.86}] -> {2.3.1.179, 2.3.1.199, 2.3.1.41} -> 1.1.1.100
path_tea00061.kgml: Skipped genes: tea:KUI_0500
path_tea00061.kgml:
path_tea00061.kgml: Found a trail of span 9 containing skipped vertices
path_tea00061.kgml: 147 -> 60 -> 97 -> [280 -> 92] -> 59 -> 86 -> [283 -> 81] -> 58 -> 75 -> [286 -> 70] -> 53 -> 54
path_tea00061.kgml: R01626 -> R04963 -> R04964 -> [R04965 -> {R04724, R04725}] -> R04726 -> R04566 -> [R04568 -> {R04966, R04967}] -> R04968 -> R04543 -> [R04544 -> {R04969, R04970}] -> R07762 -> R07763
path_tea00061.kgml: tea:KUI_0498 -> tea:KUI_0501 -> tea:KUI_0499 -> [tea:KUI_0805 -> tea:KUI_0318] -> tea:KUI_0501 -> tea:KUI_0499 -> [tea:KUI_0805 -> tea:KUI_0318] -> tea:KUI_0501 -> tea:KUI_0499 -> [tea:KUI_0805 -> tea:KUI_0318] -> tea:KUI_0501 -> tea:KUI_0499
path_tea00061.kgml: {2.3.1.39, 2.3.1.85, 2.3.1.86} -> {2.3.1.179, 2.3.1.41, 2.3.1.85, 2.3.1.86} -> {1.1.1.100, 2.3.1.85, 2.3.1.86} -> [{2.3.1.85, 2.3.1.86, 4.2.1.59} -> {1.3.1.9, 1.3.1.10, 1.3.1.104, 1.3.1.39, 2.3.1.85, 2.3.1.86}] -> {2.3.1.179, 2.3.1.41, 2.3.1.85, 2.3.1.86} -> {1.1.1.100, 2.3.1.85, 2.3.1.86} -> [{2.3.1.85, 2.3.1.86, 4.2.1.59} -> {1.3.1.9, 1.3.1.10, 1.3.1.104, 1.3.1.39, 2.3.1.85, 2.3.1.86}] -> {2.3.1.179, 2.3.1.41, 2.3.1.85, 2.3.1.86} -> {1.1.1.100, 2.3.1.85, 2.3.1.86} -> [{2.3.1.85, 2.3.1.86, 4.2.1.59} -> {1.3.1.9, 1.3.1.10, 1.3.1.104, 1.3.1.39, 2.3.1.85, 2.3.1.86}] -> {2.3.1.179, 2.3.1.199, 2.3.1.41} -> 1.1.1.100
path_tea00061.kgml: Skipped genes: tea:KUI_0500
path_tea00061.kgml:
path_tea00061.kgml: Found a trail of span 8 containing skipped vertices
path_tea00061.kgml: 147 -> [60] -> 97 -> [280 -> 92] -> 59 -> 86 -> [283 -> 81] -> 58 -> 75 -> [286 -> 70] -> 53 -> 54
path_tea00061.kgml: R01626 -> [R04963] -> R04964 -> [R04965 -> {R04724, R04725}] -> R04726 -> R04566 -> [R04568 -> {R04966, R04967}] -> R04968 -> R04543 -> [R04544 -> {R04969, R04970}] -> R07762 -> R07763
path_tea00061.kgml: tea:KUI_0498 -> [tea:KUI_0501] -> tea:KUI_0499 -> [tea:KUI_0805 -> tea:KUI_0318] -> tea:KUI_0501 -> tea:KUI_0499 -> [tea:KUI_0805 -> tea:KUI_0318] -> tea:KUI_0501 -> tea:KUI_0499 -> [tea:KUI_0805 -> tea:KUI_0318] -> tea:KUI_0501 -> tea:KUI_0499
path_tea00061.kgml: {2.3.1.39, 2.3.1.85, 2.3.1.86} -> [{2.3.1.179, 2.3.1.41, 2.3.1.85, 2.3.1.86}] -> {1.1.1.100, 2.3.1.85, 2.3.1.86} -> [{2.3.1.85, 2.3.1.86, 4.2.1.59} -> {1.3.1.9, 1.3.1.10, 1.3.1.104, 1.3.1.39, 2.3.1.85, 2.3.1.86}] -> {2.3.1.179, 2.3.1.41, 2.3.1.85, 2.3.1.86} -> {1.1.1.100, 2.3.1.85, 2.3.1.86} -> [{2.3.1.85, 2.3.1.86, 4.2.1.59} -> {1.3.1.9, 1.3.1.10, 1.3.1.104, 1.3.1.39, 2.3.1.85, 2.3.1.86}] -> {2.3.1.179, 2.3.1.41, 2.3.1.85, 2.3.1.86} -> {1.1.1.100, 2.3.1.85, 2.3.1.86} -> [{2.3.1.85, 2.3.1.86, 4.2.1.59} -> {1.3.1.9, 1.3.1.10, 1.3.1.104, 1.3.1.39, 2.3.1.85, 2.3.1.86}] -> {2.3.1.179, 2.3.1.199, 2.3.1.41} -> 1.1.1.100
path_tea00061.kgml: Skipped genes: tea:KUI_0500
path_tea00061.kgml:
path_tea00061.kgml: Found a trail of span 7 containing skipped vertices
path_tea00061.kgml: 147 -> 59 -> 86 -> [283 -> 81] -> 58 -> 75 -> [286 -> 70] -> 53 -> 54
path_tea00061.kgml: R01626 -> R04726 -> R04566 -> [R04568 -> {R04966, R04967}] -> R04968 -> R04543 -> [R04544 -> {R04969, R04970}] -> R07762 -> R07763
path_tea00061.kgml: tea:KUI_0498 -> tea:KUI_0501 -> tea:KUI_0499 -> [tea:KUI_0805 -> tea:KUI_0318] -> tea:KUI_0501 -> tea:KUI_0499 -> [tea:KUI_0805 -> tea:KUI_0318] -> tea:KUI_0501 -> tea:KUI_0499
path_tea00061.kgml: {2.3.1.39, 2.3.1.85, 2.3.1.86} -> {2.3.1.179, 2.3.1.41, 2.3.1.85, 2.3.1.86} -> {1.1.1.100, 2.3.1.85, 2.3.1.86} -> [{2.3.1.85, 2.3.1.86, 4.2.1.59} -> {1.3.1.9, 1.3.1.10, 1.3.1.104, 1.3.1.39, 2.3.1.85, 2.3.1.86}] -> {2.3.1.179, 2.3.1.41, 2.3.1.85, 2.3.1.86} -> {1.1.1.100, 2.3.1.85, 2.3.1.86} -> [{2.3.1.85, 2.3.1.86, 4.2.1.59} -> {1.3.1.9, 1.3.1.10, 1.3.1.104, 1.3.1.39, 2.3.1.85, 2.3.1.86}] -> {2.3.1.179, 2.3.1.199, 2.3.1.41} -> 1.1.1.100
path_tea00061.kgml: Skipped genes: tea:KUI_0500
path_tea00061.kgml:
path_tea00061.kgml: Found a trail of span 6 containing skipped vertices
path_tea00061.kgml: 147 -> [59] -> 86 -> [283 -> 81] -> 58 -> 75 -> [286 -> 70] -> 53 -> 54
path_tea00061.kgml: R01626 -> [R04726] -> R04566 -> [R04568 -> {R04966, R04967}] -> R04968 -> R04543 -> [R04544 -> {R04969, R04970}] -> R07762 -> R07763
path_tea00061.kgml: tea:KUI_0498 -> [tea:KUI_0501] -> tea:KUI_0499 -> [tea:KUI_0805 -> tea:KUI_0318] -> tea:KUI_0501 -> tea:KUI_0499 -> [tea:KUI_0805 -> tea:KUI_0318] -> tea:KUI_0501 -> tea:KUI_0499
path_tea00061.kgml: {2.3.1.39, 2.3.1.85, 2.3.1.86} -> [{2.3.1.179, 2.3.1.41, 2.3.1.85, 2.3.1.86}] -> {1.1.1.100, 2.3.1.85, 2.3.1.86} -> [{2.3.1.85, 2.3.1.86, 4.2.1.59} -> {1.3.1.9, 1.3.1.10, 1.3.1.104, 1.3.1.39, 2.3.1.85, 2.3.1.86}] -> {2.3.1.179, 2.3.1.41, 2.3.1.85, 2.3.1.86} -> {1.1.1.100, 2.3.1.85, 2.3.1.86} -> [{2.3.1.85, 2.3.1.86, 4.2.1.59} -> {1.3.1.9, 1.3.1.10, 1.3.1.104, 1.3.1.39, 2.3.1.85, 2.3.1.86}] -> {2.3.1.179, 2.3.1.199, 2.3.1.41} -> 1.1.1.100
path_tea00061.kgml: Skipped genes: tea:KUI_0500
path_tea00061.kgml:
path_tea00061.kgml: Found a trail of span 5 containing skipped vertices
path_tea00061.kgml: 147 -> 58 -> 75 -> [286 -> 70] -> 53 -> 54
path_tea00061.kgml: R01626 -> R04968 -> R04543 -> [R04544 -> {R04969, R04970}] -> R07762 -> R07763
path_tea00061.kgml: tea:KUI_0498 -> tea:KUI_0501 -> tea:KUI_0499 -> [tea:KUI_0805 -> tea:KUI_0318] -> tea:KUI_0501 -> tea:KUI_0499
path_tea00061.kgml: {2.3.1.39, 2.3.1.85, 2.3.1.86} -> {2.3.1.179, 2.3.1.41, 2.3.1.85, 2.3.1.86} -> {1.1.1.100, 2.3.1.85, 2.3.1.86} -> [{2.3.1.85, 2.3.1.86, 4.2.1.59} -> {1.3.1.9, 1.3.1.10, 1.3.1.104, 1.3.1.39, 2.3.1.85, 2.3.1.86}] -> {2.3.1.179, 2.3.1.199, 2.3.1.41} -> 1.1.1.100
path_tea00061.kgml: Skipped genes: tea:KUI_0500
path_tea00061.kgml:
path_tea00061.kgml: Found a trail of span 4 containing skipped vertices
path_tea00061.kgml: 147 -> [58] -> 75 -> [286 -> 70] -> 53 -> 54
path_tea00061.kgml: R01626 -> [R04968] -> R04543 -> [R04544 -> {R04969, R04970}] -> R07762 -> R07763
path_tea00061.kgml: tea:KUI_0498 -> [tea:KUI_0501] -> tea:KUI_0499 -> [tea:KUI_0805 -> tea:KUI_0318] -> tea:KUI_0501 -> tea:KUI_0499
path_tea00061.kgml: {2.3.1.39, 2.3.1.85, 2.3.1.86} -> [{2.3.1.179, 2.3.1.41, 2.3.1.85, 2.3.1.86}] -> {1.1.1.100, 2.3.1.85, 2.3.1.86} -> [{2.3.1.85, 2.3.1.86, 4.2.1.59} -> {1.3.1.9, 1.3.1.10, 1.3.1.104, 1.3.1.39, 2.3.1.85, 2.3.1.86}] -> {2.3.1.179, 2.3.1.199, 2.3.1.41} -> 1.1.1.100
path_tea00061.kgml: Skipped genes: tea:KUI_0500
path_tea00061.kgml:
path_tea00061.kgml: Found a trail of span 3 containing skipped vertices
path_tea00061.kgml: 147 -> 53 -> 54
path_tea00061.kgml: R01626 -> R07762 -> R07763
path_tea00061.kgml: tea:KUI_0498 -> tea:KUI_0501 -> tea:KUI_0499
path_tea00061.kgml: {2.3.1.39, 2.3.1.85, 2.3.1.86} -> {2.3.1.179, 2.3.1.199, 2.3.1.41} -> 1.1.1.100
path_tea00061.kgml: Skipped genes: tea:KUI_0500
path_tea00061.kgml:
path_tea00061.kgml: Found a trail of span 2 containing skipped vertices
path_tea00061.kgml: 147 -> [53] -> 54
path_tea00061.kgml: R01626 -> [R07762] -> R07763
path_tea00061.kgml: tea:KUI_0498 -> [tea:KUI_0501] -> tea:KUI_0499
path_tea00061.kgml: {2.3.1.39, 2.3.1.85, 2.3.1.86} -> [{2.3.1.179, 2.3.1.199, 2.3.1.41}] -> 1.1.1.100
path_tea00061.kgml:
path_tea00061.kgml: --- 4.51 seconds ---

path_tea00071.kgml: Fatty acid degradation
path_tea00071.kgml: Initialization took 0.05 seconds
path_tea00071.kgml: (not found)
path_tea00071.kgml: --- 0.08 seconds ---

path_tea00130.kgml: Ubiquinone and other terpenoid-quinone biosynthesis
path_tea00130.kgml: Initialization took 0.08 seconds
path_tea00130.kgml: (not found)
path_tea00130.kgml: --- 0.11 seconds ---

path_tea00190.kgml: Oxidative phosphorylation
path_tea00190.kgml: Initialization took 1.08 seconds
path_tea00190.kgml: (not found)
path_tea00190.kgml: --- 1.11 seconds ---

path_tea00220.kgml: Arginine biosynthesis
path_tea00220.kgml: Initialization took 0.18 seconds
path_tea00220.kgml:
path_tea00220.kgml: Found a trail of span 3 without skipping any vertex
path_tea00220.kgml: 50 -> 51 -> 52
path_tea00220.kgml: R02649 -> R03443 -> R02283
path_tea00220.kgml: tea:KUI_1581 -> tea:KUI_1583 -> tea:KUI_1582
path_tea00220.kgml: 2.7.2.8 -> 1.2.1.38 -> 2.6.1.11
path_tea00220.kgml:
path_tea00220.kgml: Found a trail of span 2 containing skipped vertices
path_tea00220.kgml: 50 -> [51] -> 52
path_tea00220.kgml: R02649 -> [R03443] -> R02283
path_tea00220.kgml: tea:KUI_1581 -> [tea:KUI_1583] -> tea:KUI_1582
path_tea00220.kgml: 2.7.2.8 -> [1.2.1.38] -> 2.6.1.11
path_tea00220.kgml:
path_tea00220.kgml: Found a trail of span 2 containing skipped vertices
path_tea00220.kgml: 45 -> [47 -> 48] -> 44
path_tea00220.kgml: R01954 -> [R01086 -> R00551] -> R01398
path_tea00220.kgml: tea:KUI_0759 -> [tea:KUI_0850 -> tea:KUI_1586] -> tea:KUI_0760
path_tea00220.kgml: 6.3.4.5 -> [4.3.2.1 -> 3.5.3.1] -> 2.1.3.3
path_tea00220.kgml:
path_tea00220.kgml: --- 0.37 seconds ---

path_tea00230.kgml: Purine metabolism
path_tea00230.kgml: Initialization took 2.59 seconds
path_tea00230.kgml:
path_tea00230.kgml: Found a trail of span 5 containing skipped vertices
path_tea00230.kgml: 244 -> [236] -> 233 -> [238] -> 245 -> [234 -> 233] -> 220 -> [139] -> 239
path_tea00230.kgml: R00441 -> [R00439] -> R00336 -> [R00330] -> R00429 -> [R03409 -> R00336] -> R00332 -> [R02019] -> R02090
path_tea00230.kgml: {tea:KUI_0711, tea:KUI_1512, tea:KUI_1588, tea:KUI_1589} -> [tea:KUI_1185] -> tea:KUI_0710 -> [tea:KUI_0926] -> {tea:KUI_0487, tea:KUI_0710} -> [tea:KUI_1225 -> tea:KUI_0710] -> tea:KUI_0712 -> [{tea:KUI_0881, tea:KUI_0882}] -> tea:KUI_0712
path_tea00230.kgml: {2.7.7.48, 2.7.7.6} -> [2.7.7.8] -> 3.1.7.2 -> [2.7.4.6] -> 2.7.6.5 -> [{3.6.1.11, 3.6.1.40} -> 3.1.7.2] -> 2.7.4.8 -> [1.17.4.1] -> {2.7.4.12, 2.7.4.8}
path_tea00230.kgml:
path_tea00230.kgml: Found a trail of span 3 without skipping any vertex
path_tea00230.kgml: 427 -> 428 -> 167
path_tea00230.kgml: R07404 -> R07405 -> R04591
path_tea00230.kgml: tea:KUI_1336 -> tea:KUI_1337 -> tea:KUI_1338
path_tea00230.kgml: 6.3.4.18 -> 5.4.99.18 -> 6.3.2.6
path_tea00230.kgml:
path_tea00230.kgml: Found a trail of span 2 without skipping any vertex
path_tea00230.kgml: 205 -> 206
path_tea00230.kgml: R01130 -> {R01230, R01231}
path_tea00230.kgml: tea:KUI_0675 -> tea:KUI_0677
path_tea00230.kgml: 1.1.1.205 -> {6.3.5.2, 6.3.5.2}
path_tea00230.kgml:
path_tea00230.kgml: --- 7.70 seconds ---

path_tea00240.kgml: Pyrimidine metabolism
path_tea00240.kgml: Initialization took 1.43 seconds
path_tea00240.kgml:
path_tea00240.kgml: Found a trail of span 3 containing skipped vertices
path_tea00240.kgml: 150 -> [156] -> 161 -> [158] -> 157
path_tea00240.kgml: R02098 -> [R02101] -> R02094 -> [R02093] -> R00378
path_tea00240.kgml: tea:KUI_0820 -> [tea:KUI_0342] -> tea:KUI_0820 -> [tea:KUI_0926] -> {tea:KUI_0002, tea:KUI_0316, tea:KUI_0317, tea:KUI_0510, tea:KUI_0584, tea:KUI_0729, tea:KUI_0821, tea:KUI_1089}
path_tea00240.kgml: {2.7.4.4, 2.7.4.9} -> [2.1.1.45] -> {2.7.4.12, 2.7.4.9} -> [2.7.4.6] -> 2.7.7.7
path_tea00240.kgml:
path_tea00240.kgml: Found a trail of span 2 without skipping any vertex
path_tea00240.kgml: 97 -> 98
path_tea00240.kgml: R01397 -> R01993
path_tea00240.kgml: tea:KUI_1405 -> {tea:KUI_0427, tea:KUI_1404}
path_tea00240.kgml: 2.1.3.2 -> 3.5.2.3
path_tea00240.kgml:
path_tea00240.kgml: Found a trail of span 2 containing skipped vertices
path_tea00240.kgml: 121 -> [102 -> 104] -> 103
path_tea00240.kgml: R00442 -> [R00438 -> R00156] -> R00443
path_tea00240.kgml: {tea:KUI_0711, tea:KUI_1512, tea:KUI_1588, tea:KUI_1589} -> [tea:KUI_1185 -> tea:KUI_0926] -> {tea:KUI_0711, tea:KUI_1512, tea:KUI_1588, tea:KUI_1589}
path_tea00240.kgml: {2.7.7.48, 2.7.7.6} -> [2.7.7.8 -> 2.7.4.6] -> {2.7.7.48, 2.7.7.52, 2.7.7.6}
path_tea00240.kgml:
path_tea00240.kgml: --- 2.29 seconds ---

path_tea00250.kgml: Alanine, aspartate and glutamate metabolism
path_tea00250.kgml: Initialization took 0.48 seconds
path_tea00250.kgml: (not found)
path_tea00250.kgml: --- 0.53 seconds ---

path_tea00260.kgml: Glycine, serine and threonine metabolism
path_tea00260.kgml: Initialization took 0.39 seconds
path_tea00260.kgml:
path_tea00260.kgml: Found a trail of span 2 containing skipped vertices
path_tea00260.kgml: 103 -> [99] -> 87
path_tea00260.kgml: {R01773, R01775} -> [R01771] -> R01466
path_tea00260.kgml: tea:KUI_0716 -> [tea:KUI_0885] -> tea:KUI_0717
path_tea00260.kgml: {1.1.1.3, 1.1.1.3} -> [2.7.1.39] -> 4.2.3.1
path_tea00260.kgml:
path_tea00260.kgml: Found a trail of span 2 containing skipped vertices
path_tea00260.kgml: 110 -> [82] -> 101
path_tea00260.kgml: R04125 -> [R00945] -> R03425
path_tea00260.kgml: tea:KUI_0339 -> [tea:KUI_1381] -> tea:KUI_0341
path_tea00260.kgml: 2.1.2.10 -> [2.1.2.1] -> 1.4.4.2
path_tea00260.kgml: Skipped genes: tea:KUI_0340
path_tea00260.kgml:
path_tea00260.kgml: --- 0.56 seconds ---

path_tea00261.kgml: Monobactam biosynthesis
path_tea00261.kgml: Initialization took 0.08 seconds
path_tea00261.kgml: (not found)
path_tea00261.kgml: --- 0.11 seconds ---

path_tea00270.kgml: Cysteine and methionine metabolism
path_tea00270.kgml: Initialization took 0.38 seconds
path_tea00270.kgml:
path_tea00270.kgml: Found a trail of span 2 containing skipped vertices
path_tea00270.kgml: 92 -> [94] -> 93
path_tea00270.kgml: R00177 -> [R04858] -> R00192
path_tea00270.kgml: tea:KUI_1432 -> [{tea:KUI_0952, tea:KUI_0954}] -> tea:KUI_1431
path_tea00270.kgml: 2.5.1.6 -> [2.1.1.37] -> 3.3.1.1
path_tea00270.kgml:
path_tea00270.kgml: --- 0.55 seconds ---

path_tea00280.kgml: Valine, leucine and isoleucine degradation
path_tea00280.kgml: Initialization took 0.08 seconds
path_tea00280.kgml: (not found)
path_tea00280.kgml: --- 0.13 seconds ---

path_tea00290.kgml: Valine, leucine and isoleucine biosynthesis
path_tea00290.kgml: Initialization took 0.23 seconds
path_tea00290.kgml:
path_tea00290.kgml: Found a trail of span 3 without skipping any vertex
path_tea00290.kgml: 47 -> 42 -> 34
path_tea00290.kgml: R08648 -> R05069 -> R05068
path_tea00290.kgml: {tea:KUI_1190, tea:KUI_1191} -> tea:KUI_1189 -> tea:KUI_1189
path_tea00290.kgml: 2.2.1.6 -> {1.1.1.86, 5.4.99.3} -> 1.1.1.86
path_tea00290.kgml:
path_tea00290.kgml: Found a trail of span 3 without skipping any vertex
path_tea00290.kgml: 36 -> 37 -> 35
path_tea00290.kgml: R04426 -> R04001 -> R03968
path_tea00290.kgml: tea:KUI_0876 -> {tea:KUI_0877, tea:KUI_0878} -> {tea:KUI_0877, tea:KUI_0878}
path_tea00290.kgml: 1.1.1.85 -> 4.2.1.33 -> 4.2.1.33
path_tea00290.kgml:
path_tea00290.kgml: Found a trail of span 3 containing skipped vertices
path_tea00290.kgml: 79 -> [44] -> 46 -> 44
path_tea00290.kgml: R00226 -> [R05071] -> R04440 -> R05071
path_tea00290.kgml: {tea:KUI_1190, tea:KUI_1191} -> [tea:KUI_1189] -> tea:KUI_1189 -> tea:KUI_1189
path_tea00290.kgml: 2.2.1.6 -> [{1.1.1.86, 5.4.99.3}] -> 1.1.1.86 -> {1.1.1.86, 5.4.99.3}
path_tea00290.kgml:
path_tea00290.kgml: Found a trail of span 3 without skipping any vertex
path_tea00290.kgml: 78 -> 21 -> 22
path_tea00290.kgml: R03896 -> R03898 -> R00994
path_tea00290.kgml: {tea:KUI_0877, tea:KUI_0878} -> {tea:KUI_0877, tea:KUI_0878} -> tea:KUI_0876
path_tea00290.kgml: 4.2.1.35 -> 4.2.1.35 -> 1.1.1.85
path_tea00290.kgml:
path_tea00290.kgml: Found a trail of span 2 containing skipped vertices
path_tea00290.kgml: 78 -> [21] -> 22
path_tea00290.kgml: R03896 -> [R03898] -> R00994
path_tea00290.kgml: {tea:KUI_0877, tea:KUI_0878} -> [{tea:KUI_0877, tea:KUI_0878}] -> tea:KUI_0876
path_tea00290.kgml: 4.2.1.35 -> [4.2.1.35] -> 1.1.1.85
path_tea00290.kgml:
path_tea00290.kgml: --- 0.74 seconds ---

path_tea00300.kgml: Lysine biosynthesis
path_tea00300.kgml: Initialization took 0.28 seconds
path_tea00300.kgml:
path_tea00300.kgml: Found a trail of span 2 containing skipped vertices
path_tea00300.kgml: 57 -> [59] -> 61
path_tea00300.kgml: R04365 -> [R04475] -> R02734
path_tea00300.kgml: tea:KUI_0867 -> [tea:KUI_1582] -> tea:KUI_0868
path_tea00300.kgml: 2.3.1.117 -> [2.6.1.17] -> 3.5.1.18
path_tea00300.kgml:
path_tea00300.kgml: --- 0.40 seconds ---

path_tea00310.kgml: Lysine degradation
path_tea00310.kgml: Initialization took 0.13 seconds
path_tea00310.kgml:
path_tea00310.kgml: Found a trail of span 2 without skipping any vertex
path_tea00310.kgml: 55 -> 73
path_tea00310.kgml: R01940 -> R02571
path_tea00310.kgml: tea:KUI_0703 -> tea:KUI_0704
path_tea00310.kgml: 1.2.4.2 -> 2.3.1.61
path_tea00310.kgml:
path_tea00310.kgml: --- 0.22 seconds ---

path_tea00330.kgml: Arginine and proline metabolism
path_tea00330.kgml: Initialization took 0.13 seconds
path_tea00330.kgml: (not found)
path_tea00330.kgml: --- 0.18 seconds ---

path_tea00340.kgml: Histidine metabolism
path_tea00340.kgml: Initialization took 0.08 seconds
path_tea00340.kgml:
path_tea00340.kgml: Found a trail of span 3 without skipping any vertex
path_tea00340.kgml: 44 -> 43 -> 42
path_tea00340.kgml: R01168 -> R02914 -> R02288
path_tea00340.kgml: tea:KUI_1083 -> tea:KUI_1084 -> tea:KUI_1082
path_tea00340.kgml: 4.3.1.3 -> 4.2.1.49 -> 3.5.2.7
path_tea00340.kgml:
path_tea00340.kgml: Found a trail of span 2 containing skipped vertices
path_tea00340.kgml: 44 -> [43] -> 42
path_tea00340.kgml: R01168 -> [R02914] -> R02288
path_tea00340.kgml: tea:KUI_1083 -> [tea:KUI_1084] -> tea:KUI_1082
path_tea00340.kgml: 4.3.1.3 -> [4.2.1.49] -> 3.5.2.7
path_tea00340.kgml:
path_tea00340.kgml: --- 0.22 seconds ---

path_tea00350.kgml: Tyrosine metabolism
path_tea00350.kgml: Initialization took 0.08 seconds
path_tea00350.kgml: (not found)
path_tea00350.kgml: --- 0.13 seconds ---

path_tea00360.kgml: Phenylalanine metabolism
path_tea00360.kgml: Initialization took 0.08 seconds
path_tea00360.kgml: (not found)
path_tea00360.kgml: --- 0.13 seconds ---

path_tea00380.kgml: Tryptophan metabolism
path_tea00380.kgml: Initialization took 0.08 seconds
path_tea00380.kgml: (not found)
path_tea00380.kgml: --- 0.13 seconds ---

path_tea00400.kgml: Phenylalanine, tyrosine and tryptophan biosynthesis
path_tea00400.kgml: Initialization took 0.05 seconds
path_tea00400.kgml:
path_tea00400.kgml: Found a trail of span 4 containing skipped vertices
path_tea00400.kgml: 69 -> 60 -> [65] -> 67 -> [63 -> 60] -> 58
path_tea00400.kgml: R01728 -> R01373 -> [R01731] -> R00691 -> [R00694 -> R01373] -> R01715
path_tea00400.kgml: tea:KUI_0560 -> tea:KUI_0559 -> [tea:KUI_0857] -> tea:KUI_0559 -> [tea:KUI_0857 -> tea:KUI_0559] -> tea:KUI_0559
path_tea00400.kgml: 1.3.1.12 -> {4.2.1.51, 4.2.1.91} -> [{2.6.1.57, 2.6.1.78}] -> {4.2.1.51, 4.2.1.91} -> [{2.6.1.1, 2.6.1.5, 2.6.1.57, 2.6.1.9} -> {4.2.1.51, 4.2.1.91}] -> 5.4.99.5
path_tea00400.kgml:
path_tea00400.kgml: --- 12.04 seconds ---

path_tea00401.kgml: Novobiocin biosynthesis
path_tea00401.kgml: Initialization took 0.02 seconds
path_tea00401.kgml: (not found)
path_tea00401.kgml: --- 0.05 seconds ---

path_tea00410.kgml: beta-Alanine metabolism
path_tea00410.kgml: Initialization took 0.04 seconds
path_tea00410.kgml: (not found)
path_tea00410.kgml: --- 0.06 seconds ---

path_tea00450.kgml: Selenocompound metabolism
path_tea00450.kgml: Initialization took 0.04 seconds
path_tea00450.kgml:
path_tea00450.kgml: Found a trail of span 2 containing skipped vertices
path_tea00450.kgml: 82 -> 15
path_tea00450.kgml: R09365 -> R04773
path_tea00450.kgml: tea:KUI_0338 -> tea:KUI_0331
path_tea00450.kgml: {2.1.1.13, 2.1.1.14} -> 6.1.1.10
path_tea00450.kgml: Skipped genes: tea:KUI_0332
path_tea00450.kgml:
path_tea00450.kgml: --- 0.13 seconds ---

path_tea00460.kgml: Cyanoamino acid metabolism
path_tea00460.kgml: Initialization took 0.08 seconds
path_tea00460.kgml: (not found)
path_tea00460.kgml: --- 0.13 seconds ---

path_tea00471.kgml: D-Glutamine and D-glutamate metabolism
path_tea00471.kgml: Initialization took 0.05 seconds
path_tea00471.kgml: (not found)
path_tea00471.kgml: --- 0.09 seconds ---

path_tea00472.kgml: D-Arginine and D-ornithine metabolism
path_tea00472.kgml: Initialization took 0.05 seconds
path_tea00472.kgml: (not found)
path_tea00472.kgml: --- 0.09 seconds ---

path_tea00473.kgml: D-Alanine metabolism
path_tea00473.kgml: Initialization took 0.08 seconds
path_tea00473.kgml: (not found)
path_tea00473.kgml: --- 0.13 seconds ---

path_tea00480.kgml: Glutathione metabolism
path_tea00480.kgml: Initialization took 0.13 seconds
path_tea00480.kgml: (not found)
path_tea00480.kgml: --- 0.18 seconds ---

path_tea00500.kgml: Starch and sucrose metabolism
path_tea00500.kgml: Initialization took 0.08 seconds
path_tea00500.kgml: (not found)
path_tea00500.kgml: --- 0.13 seconds ---

path_tea00520.kgml: Amino sugar and nucleotide sugar metabolism
path_tea00520.kgml: Initialization took 0.65 seconds
path_tea00520.kgml:
path_tea00520.kgml: Found a trail of span 3 containing skipped vertices
path_tea00520.kgml: 141 -> 144 -> 147
path_tea00520.kgml: R10140 -> R10141 -> R10100
path_tea00520.kgml: tea:KUI_0407 -> tea:KUI_0410 -> tea:KUI_0408
path_tea00520.kgml: 1.1.1.335 -> 2.6.1.98 -> 2.3.1.201
path_tea00520.kgml: Skipped genes: tea:KUI_0409
path_tea00520.kgml:
path_tea00520.kgml: Found a trail of span 2 containing skipped vertices
path_tea00520.kgml: 141 -> [144] -> 147
path_tea00520.kgml: R10140 -> [R10141] -> R10100
path_tea00520.kgml: tea:KUI_0407 -> [tea:KUI_0410] -> tea:KUI_0408
path_tea00520.kgml: 1.1.1.335 -> [2.6.1.98] -> 2.3.1.201
path_tea00520.kgml:
path_tea00520.kgml: Found a trail of span 2 without skipping any vertex
path_tea00520.kgml: 420 -> 422
path_tea00520.kgml: R11024 -> R11025
path_tea00520.kgml: tea:KUI_1318 -> tea:KUI_1319
path_tea00520.kgml: 2.7.1.221 -> 2.7.7.99
path_tea00520.kgml:
path_tea00520.kgml: --- 0.92 seconds ---

path_tea00521.kgml: Streptomycin biosynthesis
path_tea00521.kgml: Initialization took 0.08 seconds
path_tea00521.kgml: (not found)
path_tea00521.kgml: --- 0.12 seconds ---

path_tea00523.kgml: Polyketide sugar unit biosynthesis
path_tea00523.kgml: Initialization took 0.05 seconds
path_tea00523.kgml: (not found)
path_tea00523.kgml: --- 0.09 seconds ---

path_tea00540.kgml: Lipopolysaccharide biosynthesis
path_tea00540.kgml: Initialization took 0.68 seconds
path_tea00540.kgml:
path_tea00540.kgml: Found a trail of span 3 containing skipped vertices
path_tea00540.kgml: 90 -> [89] -> 88 -> 53
path_tea00540.kgml: R04567 -> [R04587] -> R04550 -> R04606
path_tea00540.kgml: tea:KUI_0806 -> [tea:KUI_1294] -> tea:KUI_0804 -> tea:KUI_0807
path_tea00540.kgml: 2.3.1.129 -> [3.5.1.108] -> 2.3.1.191 -> 2.4.1.182
path_tea00540.kgml: Skipped genes: tea:KUI_0805
path_tea00540.kgml:
path_tea00540.kgml: Found a trail of span 2 containing skipped vertices
path_tea00540.kgml: 131 -> [87] -> 44
path_tea00540.kgml: R01530 -> [R03254] -> R03350
path_tea00540.kgml: tea:KUI_0258 -> [tea:KUI_1009] -> tea:KUI_0257
path_tea00540.kgml: 5.3.1.13 -> [2.5.1.55] -> 3.1.3.45
path_tea00540.kgml:
path_tea00540.kgml: Found a trail of span 2 containing skipped vertices
path_tea00540.kgml: 90 -> [89 -> 88] -> 53
path_tea00540.kgml: R04567 -> [R04587 -> R04550] -> R04606
path_tea00540.kgml: tea:KUI_0806 -> [tea:KUI_1294 -> tea:KUI_0804] -> tea:KUI_0807
path_tea00540.kgml: 2.3.1.129 -> [3.5.1.108 -> 2.3.1.191] -> 2.4.1.182
path_tea00540.kgml:
path_tea00540.kgml: --- 0.94 seconds ---

path_tea00550.kgml: Peptidoglycan biosynthesis
path_tea00550.kgml: Initialization took 0.28 seconds
path_tea00550.kgml:
path_tea00550.kgml: Found a trail of span 6 containing skipped vertices
path_tea00550.kgml: 33 -> 32 -> 34 -> 23 -> 35 -> 36
path_tea00550.kgml: R03193 -> R02783 -> R02788 -> R04617 -> R05630 -> R05032
path_tea00550.kgml: tea:KUI_1299 -> tea:KUI_1302 -> tea:KUI_1304 -> tea:KUI_1304 -> tea:KUI_1303 -> tea:KUI_1300
path_tea00550.kgml: 6.3.2.8 -> 6.3.2.9 -> 6.3.2.13 -> 6.3.2.10 -> 2.7.8.13 -> 2.4.1.227
path_tea00550.kgml: Skipped genes: tea:KUI_1301
path_tea00550.kgml:
path_tea00550.kgml: Found a trail of span 5 containing skipped vertices
path_tea00550.kgml: 33 -> 32 -> 34 -> [23] -> 35 -> 36
path_tea00550.kgml: R03193 -> R02783 -> R02788 -> [R04617] -> R05630 -> R05032
path_tea00550.kgml: tea:KUI_1299 -> tea:KUI_1302 -> tea:KUI_1304 -> [tea:KUI_1304] -> tea:KUI_1303 -> tea:KUI_1300
path_tea00550.kgml: 6.3.2.8 -> 6.3.2.9 -> 6.3.2.13 -> [6.3.2.10] -> 2.7.8.13 -> 2.4.1.227
path_tea00550.kgml: Skipped genes: tea:KUI_1301
path_tea00550.kgml:
path_tea00550.kgml: Found a trail of span 5 containing skipped vertices
path_tea00550.kgml: 33 -> 32 -> [34] -> 23 -> 35 -> 36
path_tea00550.kgml: R03193 -> R02783 -> [R02788] -> R04617 -> R05630 -> R05032
path_tea00550.kgml: tea:KUI_1299 -> tea:KUI_1302 -> [tea:KUI_1304] -> tea:KUI_1304 -> tea:KUI_1303 -> tea:KUI_1300
path_tea00550.kgml: 6.3.2.8 -> 6.3.2.9 -> [6.3.2.13] -> 6.3.2.10 -> 2.7.8.13 -> 2.4.1.227
path_tea00550.kgml: Skipped genes: tea:KUI_1301
path_tea00550.kgml:
path_tea00550.kgml: Found a trail of span 5 containing skipped vertices
path_tea00550.kgml: 33 -> 32 -> 34 -> 23 -> [35] -> 36
path_tea00550.kgml: R03193 -> R02783 -> R02788 -> R04617 -> [R05630] -> R05032
path_tea00550.kgml: tea:KUI_1299 -> tea:KUI_1302 -> tea:KUI_1304 -> tea:KUI_1304 -> [tea:KUI_1303] -> tea:KUI_1300
path_tea00550.kgml: 6.3.2.8 -> 6.3.2.9 -> 6.3.2.13 -> 6.3.2.10 -> [2.7.8.13] -> 2.4.1.227
path_tea00550.kgml: Skipped genes: tea:KUI_1301, tea:KUI_1303
path_tea00550.kgml:
path_tea00550.kgml: Found a trail of span 4 containing skipped vertices
path_tea00550.kgml: 33 -> 32 -> 34 -> [23 -> 35] -> 36
path_tea00550.kgml: R03193 -> R02783 -> R02788 -> [R04617 -> R05630] -> R05032
path_tea00550.kgml: tea:KUI_1299 -> tea:KUI_1302 -> tea:KUI_1304 -> [tea:KUI_1304 -> tea:KUI_1303] -> tea:KUI_1300
path_tea00550.kgml: 6.3.2.8 -> 6.3.2.9 -> 6.3.2.13 -> [6.3.2.10 -> 2.7.8.13] -> 2.4.1.227
path_tea00550.kgml: Skipped genes: tea:KUI_1301, tea:KUI_1303
path_tea00550.kgml:
path_tea00550.kgml: Found a trail of span 4 containing skipped vertices
path_tea00550.kgml: 33 -> 32 -> [34 -> 23] -> 35 -> 36
path_tea00550.kgml: R03193 -> R02783 -> [R02788 -> R04617] -> R05630 -> R05032
path_tea00550.kgml: tea:KUI_1299 -> tea:KUI_1302 -> [tea:KUI_1304 -> tea:KUI_1304] -> tea:KUI_1303 -> tea:KUI_1300
path_tea00550.kgml: 6.3.2.8 -> 6.3.2.9 -> [6.3.2.13 -> 6.3.2.10] -> 2.7.8.13 -> 2.4.1.227
path_tea00550.kgml: Skipped genes: tea:KUI_1301
path_tea00550.kgml:
path_tea00550.kgml: Found a trail of span 2 containing skipped vertices
path_tea00550.kgml: 30 -> [23 -> 35] -> 36
path_tea00550.kgml: R01150 -> [R04617 -> R05630] -> R05032
path_tea00550.kgml: tea:KUI_1298 -> [tea:KUI_1304 -> tea:KUI_1303] -> tea:KUI_1300
path_tea00550.kgml: 6.3.2.4 -> [6.3.2.10 -> 2.7.8.13] -> 2.4.1.227
path_tea00550.kgml: Skipped genes: tea:KUI_1299
path_tea00550.kgml:
path_tea00550.kgml: --- 0.90 seconds ---

path_tea00561.kgml: Glycerolipid metabolism
path_tea00561.kgml: Initialization took 0.13 seconds
path_tea00561.kgml: (not found)
path_tea00561.kgml: --- 0.17 seconds ---

path_tea00562.kgml: Inositol phosphate metabolism
path_tea00562.kgml: Initialization took 0.05 seconds
path_tea00562.kgml: (not found)
path_tea00562.kgml: --- 0.08 seconds ---

path_tea00564.kgml: Glycerophospholipid metabolism
path_tea00564.kgml: Initialization took 0.23 seconds
path_tea00564.kgml: (not found)
path_tea00564.kgml: --- 0.28 seconds ---

path_tea00620.kgml: Pyruvate metabolism
path_tea00620.kgml: Initialization took 0.48 seconds
path_tea00620.kgml:
path_tea00620.kgml: Found a trail of span 4 containing skipped vertices
path_tea00620.kgml: 123 -> 55 -> [124] -> 125 -> 124
path_tea00620.kgml: R00014 -> R03270 -> [R02569] -> R07618 -> R02569
path_tea00620.kgml: tea:KUI_0781 -> tea:KUI_0781 -> [tea:KUI_0782] -> {tea:KUI_0705, tea:KUI_0783} -> tea:KUI_0782
path_tea00620.kgml: {1.2.4.1, 2.2.1.6, 4.1.1.1} -> 1.2.4.1 -> [2.3.1.12] -> 1.8.1.4 -> 2.3.1.12
path_tea00620.kgml:
path_tea00620.kgml: --- 11.83 seconds ---

path_tea00625.kgml: Chloroalkane and chloroalkene degradation
path_tea00625.kgml: Initialization took 0.02 seconds
path_tea00625.kgml: (not found)
path_tea00625.kgml: --- 0.05 seconds ---

path_tea00630.kgml: Glyoxylate and dicarboxylate metabolism
path_tea00630.kgml: Initialization took 0.23 seconds
path_tea00630.kgml: (not found)
path_tea00630.kgml: --- 0.25 seconds ---

path_tea00633.kgml: Nitrotoluene degradation
path_tea00633.kgml: Initialization took 0.02 seconds
path_tea00633.kgml: (not found)
path_tea00633.kgml: --- 0.04 seconds ---

path_tea00640.kgml: Propanoate metabolism
path_tea00640.kgml: Initialization took 0.17 seconds
path_tea00640.kgml: (not found)
path_tea00640.kgml: --- 0.21 seconds ---

path_tea00650.kgml: Butanoate metabolism
path_tea00650.kgml: Initialization took 0.08 seconds
path_tea00650.kgml:
path_tea00650.kgml: Found a trail of span 2 without skipping any vertex
path_tea00650.kgml: 157 -> 85
path_tea00650.kgml: R00714 -> R02164
path_tea00650.kgml: {tea:KUI_0836, tea:KUI_0979} -> {tea:KUI_0974, tea:KUI_0975, tea:KUI_0976, tea:KUI_0977}
path_tea00650.kgml: {1.2.1.16, 1.2.1.79} -> {1.3.5.1, 1.3.5.4}
path_tea00650.kgml:
path_tea00650.kgml: Found a trail of span 2 without skipping any vertex
path_tea00650.kgml: 157 -> 169
path_tea00650.kgml: R00714 -> R02164
path_tea00650.kgml: {tea:KUI_0836, tea:KUI_0979} -> {tea:KUI_0974, tea:KUI_0975, tea:KUI_0976, tea:KUI_0977}
path_tea00650.kgml: {1.2.1.16, 1.2.1.79} -> {1.3.5.1, 1.3.5.4}
path_tea00650.kgml:
path_tea00650.kgml: Found a trail of span 2 without skipping any vertex
path_tea00650.kgml: 157 -> 169 -> 85
path_tea00650.kgml: R00714 -> R02164 -> R02164
path_tea00650.kgml: {tea:KUI_0836, tea:KUI_0979} -> {tea:KUI_0974, tea:KUI_0975, tea:KUI_0976, tea:KUI_0977} -> {tea:KUI_0974, tea:KUI_0975, tea:KUI_0976, tea:KUI_0977}
path_tea00650.kgml: {1.2.1.16, 1.2.1.79} -> {1.3.5.1, 1.3.5.4} -> {1.3.5.1, 1.3.5.4}
path_tea00650.kgml:
path_tea00650.kgml: Found a trail of span 2 without skipping any vertex
path_tea00650.kgml: 78 -> 85
path_tea00650.kgml: {R00713, R00714} -> R02164
path_tea00650.kgml: {tea:KUI_0836, tea:KUI_0979} -> {tea:KUI_0974, tea:KUI_0975, tea:KUI_0976, tea:KUI_0977}
path_tea00650.kgml: {1.2.1.16, 1.2.1.24, 1.2.1.16, 1.2.1.79} -> {1.3.5.1, 1.3.5.4}
path_tea00650.kgml:
path_tea00650.kgml: Found a trail of span 2 without skipping any vertex
path_tea00650.kgml: 78 -> 169
path_tea00650.kgml: {R00713, R00714} -> R02164
path_tea00650.kgml: {tea:KUI_0836, tea:KUI_0979} -> {tea:KUI_0974, tea:KUI_0975, tea:KUI_0976, tea:KUI_0977}
path_tea00650.kgml: {1.2.1.16, 1.2.1.24, 1.2.1.16, 1.2.1.79} -> {1.3.5.1, 1.3.5.4}
path_tea00650.kgml:
path_tea00650.kgml: --- 0.33 seconds ---

path_tea00660.kgml: C5-Branched dibasic acid metabolism
path_tea00660.kgml: Initialization took 0.18 seconds
path_tea00660.kgml:
path_tea00660.kgml: Found a trail of span 4 without skipping any vertex
path_tea00660.kgml: 41 -> 42 -> 43 -> 38
path_tea00660.kgml: R02407 -> R02491 -> R00237 -> R03154
path_tea00660.kgml: tea:KUI_1573 -> tea:KUI_1574 -> tea:KUI_1572 -> tea:KUI_1573
path_tea00660.kgml: ? -> 4.2.1.56 -> 4.1.3.25 -> 2.8.3.22
path_tea00660.kgml:
path_tea00660.kgml: Found a trail of span 3 without skipping any vertex
path_tea00660.kgml: 31 -> 96 -> 97
path_tea00660.kgml: R03896 -> R03898 -> R00994
path_tea00660.kgml: {tea:KUI_0877, tea:KUI_0878} -> {tea:KUI_0877, tea:KUI_0878} -> tea:KUI_0876
path_tea00660.kgml: 4.2.1.35 -> 4.2.1.35 -> 1.1.1.85
path_tea00660.kgml:
path_tea00660.kgml: --- 8.08 seconds ---

path_tea00670.kgml: One carbon pool by folate
path_tea00670.kgml: Initialization took 0.19 seconds
path_tea00670.kgml:
path_tea00670.kgml: Found a trail of span 4 containing skipped vertices
path_tea00670.kgml: 24 -> 23 -> 52 -> [24] -> 68
path_tea00670.kgml: {R02235, R02236} -> {R00936, R00939} -> R02101 -> [{R02235, R02236}] -> {R00937, R00940}
path_tea00670.kgml: tea:KUI_0343 -> tea:KUI_0343 -> tea:KUI_0342 -> [tea:KUI_0343] -> tea:KUI_0343
path_tea00670.kgml: {1.5.1.3, 1.5.1.3} -> {1.5.1.3, 1.5.1.3} -> 2.1.1.45 -> [{1.5.1.3, 1.5.1.3}] -> {1.5.1.3, 1.5.1.3}
path_tea00670.kgml:
path_tea00670.kgml: --- 14.34 seconds ---

path_tea00680.kgml: Methane metabolism
path_tea00680.kgml: Initialization took 0.23 seconds
path_tea00680.kgml: (not found)
path_tea00680.kgml: --- 0.28 seconds ---

path_tea00730.kgml: Thiamine metabolism
path_tea00730.kgml: Initialization took 0.23 seconds
path_tea00730.kgml:
path_tea00730.kgml: Found a trail of span 2 containing skipped vertices
path_tea00730.kgml: 70 -> 69
path_tea00730.kgml: R07463 -> R10247
path_tea00730.kgml: tea:KUI_1280 -> tea:KUI_1282
path_tea00730.kgml: 1.4.3.19 -> 2.8.1.10
path_tea00730.kgml: Skipped genes: tea:KUI_1281
path_tea00730.kgml:
path_tea00730.kgml: --- 0.34 seconds ---

path_tea00740.kgml: Riboflavin metabolism
path_tea00740.kgml: Initialization took 0.08 seconds
path_tea00740.kgml:
path_tea00740.kgml: Found a trail of span 2 without skipping any vertex
path_tea00740.kgml: 32 -> 41
path_tea00740.kgml: R07281 -> R04457
path_tea00740.kgml: tea:KUI_0367 -> tea:KUI_0368
path_tea00740.kgml: 4.1.99.12 -> 2.5.1.78
path_tea00740.kgml:
path_tea00740.kgml: --- 0.17 seconds ---

path_tea00750.kgml: Vitamin B6 metabolism
path_tea00750.kgml: Initialization took 0.10 seconds
path_tea00750.kgml: (not found)
path_tea00750.kgml: --- 0.14 seconds ---

path_tea00760.kgml: Nicotinate and nicotinamide metabolism
path_tea00760.kgml: Initialization took 0.13 seconds
path_tea00760.kgml: (not found)
path_tea00760.kgml: --- 0.17 seconds ---

path_tea00770.kgml: Pantothenate and CoA biosynthesis
path_tea00770.kgml: Initialization took 0.23 seconds
path_tea00770.kgml:
path_tea00770.kgml: Found a trail of span 2 without skipping any vertex
path_tea00770.kgml: 82 -> 81
path_tea00770.kgml: R00006 -> R03051
path_tea00770.kgml: {tea:KUI_1190, tea:KUI_1191} -> tea:KUI_1189
path_tea00770.kgml: 2.2.1.6 -> 1.1.1.86
path_tea00770.kgml:
path_tea00770.kgml: --- 0.32 seconds ---

path_tea00780.kgml: Biotin metabolism
path_tea00780.kgml: Initialization took 0.23 seconds
path_tea00780.kgml:
path_tea00780.kgml: Found a trail of span 4 containing skipped vertices
path_tea00780.kgml: 95 -> 53 -> [56 -> 59] -> 74 -> 67
path_tea00780.kgml: R10115 -> R10116 -> [R10117 -> R10118] -> R10119 -> R10120
path_tea00780.kgml: tea:KUI_0501 -> tea:KUI_0499 -> [tea:KUI_0805 -> tea:KUI_0318] -> tea:KUI_0501 -> tea:KUI_0499
path_tea00780.kgml: {2.3.1.179, 2.3.1.41} -> 1.1.1.100 -> [4.2.1.59 -> 1.3.1.10] -> {2.3.1.179, 2.3.1.41} -> 1.1.1.100
path_tea00780.kgml: Skipped genes: tea:KUI_0500
path_tea00780.kgml:
path_tea00780.kgml: Found a trail of span 4 containing skipped vertices
path_tea00780.kgml: 42 -> 45 -> 32 -> 31
path_tea00780.kgml: R09725 -> R10124 -> R03231 -> R03182
path_tea00780.kgml: tea:KUI_0294 -> tea:KUI_0293 -> tea:KUI_0292 -> tea:KUI_0296
path_tea00780.kgml: 3.1.1.85 -> 2.3.1.47 -> 2.6.1.62 -> 6.3.3.3
path_tea00780.kgml: Skipped genes: tea:KUI_0295
path_tea00780.kgml:
path_tea00780.kgml: Found a trail of span 3 containing skipped vertices
path_tea00780.kgml: 42 -> [45] -> 32 -> 31
path_tea00780.kgml: R09725 -> [R10124] -> R03231 -> R03182
path_tea00780.kgml: tea:KUI_0294 -> [tea:KUI_0293] -> tea:KUI_0292 -> tea:KUI_0296
path_tea00780.kgml: 3.1.1.85 -> [2.3.1.47] -> 2.6.1.62 -> 6.3.3.3
path_tea00780.kgml: Skipped genes: tea:KUI_0295, tea:KUI_0293
path_tea00780.kgml:
path_tea00780.kgml: Found a trail of span 3 containing skipped vertices
path_tea00780.kgml: 42 -> 45 -> [32] -> 31
path_tea00780.kgml: R09725 -> R10124 -> [R03231] -> R03182
path_tea00780.kgml: tea:KUI_0294 -> tea:KUI_0293 -> [tea:KUI_0292] -> tea:KUI_0296
path_tea00780.kgml: 3.1.1.85 -> 2.3.1.47 -> [2.6.1.62] -> 6.3.3.3
path_tea00780.kgml: Skipped genes: tea:KUI_0295
path_tea00780.kgml:
path_tea00780.kgml: Found a trail of span 2 without skipping any vertex
path_tea00780.kgml: 34 -> 32
path_tea00780.kgml: R03210 -> R03231
path_tea00780.kgml: tea:KUI_0293 -> tea:KUI_0292
path_tea00780.kgml: 2.3.1.47 -> 2.6.1.62
path_tea00780.kgml:
path_tea00780.kgml: Found a trail of span 2 containing skipped vertices
path_tea00780.kgml: 42 -> [45 -> 32] -> 31
path_tea00780.kgml: R09725 -> [R10124 -> R03231] -> R03182
path_tea00780.kgml: tea:KUI_0294 -> [tea:KUI_0293 -> tea:KUI_0292] -> tea:KUI_0296
path_tea00780.kgml: 3.1.1.85 -> [2.3.1.47 -> 2.6.1.62] -> 6.3.3.3
path_tea00780.kgml: Skipped genes: tea:KUI_0295
path_tea00780.kgml:
path_tea00780.kgml: --- 0.72 seconds ---

path_tea00785.kgml: Lipoic acid metabolism
path_tea00785.kgml: Initialization took 0.04 seconds
path_tea00785.kgml: (not found)
path_tea00785.kgml: --- 0.08 seconds ---

path_tea00790.kgml: Folate biosynthesis
path_tea00790.kgml: Initialization took 0.33 seconds
path_tea00790.kgml:
path_tea00790.kgml: Found a trail of span 3 without skipping any vertex
path_tea00790.kgml: 96 -> 102 -> 103
path_tea00790.kgml: R09959 -> R10002 -> R09978
path_tea00790.kgml: tea:KUI_0273 -> tea:KUI_0274 -> tea:KUI_0272
path_tea00790.kgml: 4.1.2.50 -> 4.3.99.3 -> 6.3.4.20
path_tea00790.kgml:
path_tea00790.kgml: Found a trail of span 2 containing skipped vertices
path_tea00790.kgml: 96 -> [102] -> 103
path_tea00790.kgml: R09959 -> [R10002] -> R09978
path_tea00790.kgml: tea:KUI_0273 -> [tea:KUI_0274] -> tea:KUI_0272
path_tea00790.kgml: 4.1.2.50 -> [4.3.99.3] -> 6.3.4.20
path_tea00790.kgml:
path_tea00790.kgml: --- 0.60 seconds ---

path_tea00860.kgml: Porphyrin and chlorophyll metabolism
path_tea00860.kgml: Initialization took 0.23 seconds
path_tea00860.kgml:
path_tea00860.kgml: Found a trail of span 2 without skipping any vertex
path_tea00860.kgml: 273 -> 270
path_tea00860.kgml: R00084 -> R03165
path_tea00860.kgml: tea:KUI_0933 -> tea:KUI_0932
path_tea00860.kgml: 2.5.1.61 -> 4.2.1.75
path_tea00860.kgml:
path_tea00860.kgml: --- 0.32 seconds ---

path_tea00900.kgml: Terpenoid backbone biosynthesis
path_tea00900.kgml: Initialization took 0.19 seconds
path_tea00900.kgml: (not found)
path_tea00900.kgml: --- 0.27 seconds ---

path_tea00906.kgml: Carotenoid biosynthesis
path_tea00906.kgml: Initialization took 0.05 seconds
path_tea00906.kgml: (not found)
path_tea00906.kgml: --- 0.10 seconds ---

path_tea00910.kgml: Nitrogen metabolism
path_tea00910.kgml: Initialization took 0.05 seconds
path_tea00910.kgml: (not found)
path_tea00910.kgml: --- 0.09 seconds ---

path_tea00920.kgml: Sulfur metabolism
path_tea00920.kgml: Initialization took 0.08 seconds
path_tea00920.kgml: (not found)
path_tea00920.kgml: --- 0.13 seconds ---

path_tea00970.kgml: Aminoacyl-tRNA biosynthesis
path_tea00970.kgml: Initialization took 1.03 seconds
path_tea00970.kgml: (not found)
path_tea00970.kgml: --- 1.08 seconds ---

path_tea01040.kgml: Biosynthesis of unsaturated fatty acids
path_tea01040.kgml: Initialization took 0.03 seconds
path_tea01040.kgml: (not found)
path_tea01040.kgml: --- 0.08 seconds ---

--- 119.02 seconds ---
