# Supplementary material for: CoMetGeNe: mining conserved neighborhood patterns in metabolic and genomic contexts
Source: BMC Bioinformatics. 2019 Jan 10;20:19. doi: 10.1186/s12859-018-2542-2 (PMC6327494; doi:10.1186/s12859-018-2542-2)
Supplement: Supplementary file 14 — Trail finding results for completely assembled representative bacterial genomes present in NCBI Genomes. Of the 1,545 fully assembled representative bacterial genomes in NCBI, corresponding entries have been identified in KEGG for 1,467 species, for which trail finding has been performed for all combinations of gap parameters δG and δD ranging from 0 to 3. This additional file is available from https://doi.org/10.6084/m9.figshare.7288769. (GZ 178,532 kb) [file 12859_2018_2542_MOESM14_ESM.gz › results/psl_dG0_dD2.hnet]

--- delta_G = 0, delta_D = 2 ---

path_psl00010.kgml: Glycolysis / Gluconeogenesis
path_psl00010.kgml: Initialization took 0.10 seconds
path_psl00010.kgml:
path_psl00010.kgml: Found a trail of span 3 without skipping any vertex
path_psl00010.kgml: 48 -> 49 -> 50
path_psl00010.kgml: R00014 -> R03270 -> R02569
path_psl00010.kgml: psl:Psta_3897 -> psl:Psta_3897 -> psl:Psta_3898
path_psl00010.kgml: {1.2.4.1, 2.2.1.6, 4.1.1.1} -> 1.2.4.1 -> 2.3.1.12
path_psl00010.kgml:
path_psl00010.kgml: --- 0.79 seconds ---

path_psl00020.kgml: Citrate cycle (TCA cycle)
path_psl00020.kgml: Initialization took 0.09 seconds
path_psl00020.kgml:
path_psl00020.kgml: Found a trail of span 3 containing skipped vertices
path_psl00020.kgml: 82 -> [80 -> 77] -> 75 -> 77
path_psl00020.kgml: R02569 -> [R07618 -> R03270] -> R00014 -> R03270
path_psl00020.kgml: psl:Psta_3898 -> [psl:Psta_3895 -> psl:Psta_3897] -> psl:Psta_3897 -> psl:Psta_3897
path_psl00020.kgml: 2.3.1.12 -> [1.8.1.4 -> 1.2.4.1] -> {1.2.4.1, 2.2.1.6, 4.1.1.1} -> 1.2.4.1
path_psl00020.kgml:
path_psl00020.kgml: --- 0.47 seconds ---

path_psl00030.kgml: Pentose phosphate pathway
path_psl00030.kgml: Initialization took 0.06 seconds
path_psl00030.kgml: (not found)
path_psl00030.kgml: --- 0.39 seconds ---

path_psl00040.kgml: Pentose and glucuronate interconversions
path_psl00040.kgml: Initialization took 0.08 seconds
path_psl00040.kgml:
path_psl00040.kgml: Found a trail of span 2 without skipping any vertex
path_psl00040.kgml: 202 -> 204
path_psl00040.kgml: R09186 -> R00264
path_psl00040.kgml: psl:Psta_0399 -> psl:Psta_0398
path_psl00040.kgml: 4.2.1.141 -> {1.2.1.26, 1.2.1.3}
path_psl00040.kgml:
path_psl00040.kgml: --- 0.20 seconds ---

path_psl00051.kgml: Fructose and mannose metabolism
path_psl00051.kgml: Initialization took 0.06 seconds
path_psl00051.kgml: (not found)
path_psl00051.kgml: --- 0.18 seconds ---

path_psl00052.kgml: Galactose metabolism
path_psl00052.kgml: Initialization took 0.05 seconds
path_psl00052.kgml: (not found)
path_psl00052.kgml: --- 0.11 seconds ---

path_psl00053.kgml: Ascorbate and aldarate metabolism
path_psl00053.kgml: Initialization took 0.06 seconds
path_psl00053.kgml: (not found)
path_psl00053.kgml: --- 0.12 seconds ---

path_psl00121.kgml: Secondary bile acid biosynthesis
path_psl00121.kgml: Initialization took 0.06 seconds
path_psl00121.kgml: (not found)
path_psl00121.kgml: --- 0.10 seconds ---

path_psl00130.kgml: Ubiquinone and other terpenoid-quinone biosynthesis
path_psl00130.kgml: Initialization took 0.05 seconds
path_psl00130.kgml: (not found)
path_psl00130.kgml: --- 0.13 seconds ---

path_psl00190.kgml: Oxidative phosphorylation
path_psl00190.kgml: Initialization took 0.09 seconds
path_psl00190.kgml: (not found)
path_psl00190.kgml: --- 0.19 seconds ---

path_psl00220.kgml: Arginine biosynthesis
path_psl00220.kgml: Initialization took 0.09 seconds
path_psl00220.kgml:
path_psl00220.kgml: Found a trail of span 2 containing skipped vertices
path_psl00220.kgml: 49 -> [50] -> 51
path_psl00220.kgml: R00259 -> [R02649] -> R03443
path_psl00220.kgml: psl:Psta_3163 -> [psl:Psta_2677] -> psl:Psta_3162
path_psl00220.kgml: 2.3.1.1 -> [2.7.2.8] -> 1.2.1.38
path_psl00220.kgml:
path_psl00220.kgml: --- 0.23 seconds ---

path_psl00230.kgml: Purine metabolism
path_psl00230.kgml: Initialization took 0.08 seconds
path_psl00230.kgml:
path_psl00230.kgml: Found a trail of span 3 containing skipped vertices
path_psl00230.kgml: 220 -> [300] -> 244 -> [300 -> 139] -> 239
path_psl00230.kgml: R00332 -> [R00430] -> R00441 -> [R00430 -> R02019] -> R02090
path_psl00230.kgml: psl:Psta_3125 -> [psl:Psta_4370] -> {psl:Psta_2550, psl:Psta_2551, psl:Psta_2625, psl:Psta_3124, psl:Psta_3991} -> [psl:Psta_4370 -> {psl:Psta_0580, psl:Psta_1277, psl:Psta_1278}] -> psl:Psta_3125
path_psl00230.kgml: 2.7.4.8 -> [2.7.1.40] -> {2.7.7.48, 2.7.7.6} -> [2.7.1.40 -> 1.17.4.1] -> {2.7.4.12, 2.7.4.8}
path_psl00230.kgml:
path_psl00230.kgml: Found a trail of span 2 without skipping any vertex
path_psl00230.kgml: 427 -> 428
path_psl00230.kgml: R07404 -> R07405
path_psl00230.kgml: psl:Psta_0494 -> psl:Psta_0493
path_psl00230.kgml: 6.3.4.18 -> 5.4.99.18
path_psl00230.kgml:
path_psl00230.kgml: Found a trail of span 2 without skipping any vertex
path_psl00230.kgml: 252 -> 253
path_psl00230.kgml: R00529 -> R00509
path_psl00230.kgml: {psl:Psta_2029, psl:Psta_2030} -> {psl:Psta_0989, psl:Psta_2029}
path_psl00230.kgml: 2.7.7.4 -> 2.7.1.25
path_psl00230.kgml:
path_psl00230.kgml: --- 2.72 seconds ---

path_psl00240.kgml: Pyrimidine metabolism
path_psl00240.kgml: Initialization took 0.10 seconds
path_psl00240.kgml:
path_psl00240.kgml: Found a trail of span 3 containing skipped vertices
path_psl00240.kgml: 150 -> [156] -> 161 -> [158] -> 157
path_psl00240.kgml: R02098 -> [R02101] -> R02094 -> [R02093] -> R00378
path_psl00240.kgml: psl:Psta_2097 -> [psl:Psta_1312] -> psl:Psta_2097 -> [psl:Psta_0522] -> {psl:Psta_1042, psl:Psta_2096, psl:Psta_2313, psl:Psta_2525, psl:Psta_3122, psl:Psta_3785}
path_psl00240.kgml: {2.7.4.4, 2.7.4.9} -> [2.1.1.45] -> {2.7.4.12, 2.7.4.9} -> [2.7.4.6] -> 2.7.7.7
path_psl00240.kgml:
path_psl00240.kgml: Found a trail of span 2 without skipping any vertex
path_psl00240.kgml: 97 -> 98
path_psl00240.kgml: R01397 -> R01993
path_psl00240.kgml: psl:Psta_4486 -> {psl:Psta_1667, psl:Psta_4485}
path_psl00240.kgml: 2.1.3.2 -> 3.5.2.3
path_psl00240.kgml:
path_psl00240.kgml: Found a trail of span 2 containing skipped vertices
path_psl00240.kgml: 121 -> [102 -> 104] -> 103
path_psl00240.kgml: R00442 -> [R00438 -> R00156] -> R00443
path_psl00240.kgml: {psl:Psta_2550, psl:Psta_2551, psl:Psta_2625, psl:Psta_3124, psl:Psta_3991} -> [psl:Psta_4007 -> psl:Psta_0522] -> {psl:Psta_2550, psl:Psta_2551, psl:Psta_2625, psl:Psta_3124, psl:Psta_3991}
path_psl00240.kgml: {2.7.7.48, 2.7.7.6} -> [2.7.7.8 -> 2.7.4.6] -> {2.7.7.48, 2.7.7.52, 2.7.7.6}
path_psl00240.kgml:
path_psl00240.kgml: --- 1.24 seconds ---

path_psl00250.kgml: Alanine, aspartate and glutamate metabolism
path_psl00250.kgml: Initialization took 0.06 seconds
path_psl00250.kgml: (not found)
path_psl00250.kgml: --- 0.16 seconds ---

path_psl00260.kgml: Glycine, serine and threonine metabolism
path_psl00260.kgml: Initialization took 0.06 seconds
path_psl00260.kgml:
path_psl00260.kgml: Found a trail of span 4 containing skipped vertices
path_psl00260.kgml: 84 -> 92 -> 128 -> [84] -> 89
path_psl00260.kgml: R00751 -> R00371 -> R06171 -> [R00751] -> R01465
path_psl00260.kgml: psl:Psta_4381 -> psl:Psta_4382 -> psl:Psta_4381 -> [psl:Psta_4381] -> psl:Psta_4383
path_psl00260.kgml: {4.1.2.48, 4.1.2.5} -> 2.3.1.29 -> {4.1.2.48, 4.1.2.49} -> [{4.1.2.48, 4.1.2.5}] -> 1.1.1.103
path_psl00260.kgml:
path_psl00260.kgml: Found a trail of span 2 without skipping any vertex
path_psl00260.kgml: 78 -> 70
path_psl00260.kgml: R04173 -> R01513
path_psl00260.kgml: psl:Psta_4744 -> {psl:Psta_0833, psl:Psta_2972, psl:Psta_4745}
path_psl00260.kgml: 2.6.1.52 -> 1.1.1.95
path_psl00260.kgml:
path_psl00260.kgml: --- 9.09 seconds ---

path_psl00261.kgml: Monobactam biosynthesis
path_psl00261.kgml: Initialization took 0.06 seconds
path_psl00261.kgml: (not found)
path_psl00261.kgml: --- 0.12 seconds ---

path_psl00270.kgml: Cysteine and methionine metabolism
path_psl00270.kgml: Initialization took 0.06 seconds
path_psl00270.kgml:
path_psl00270.kgml: Found a trail of span 3 without skipping any vertex
path_psl00270.kgml: 74 -> 120 -> 71
path_psl00270.kgml: R07392 -> R07395 -> R07364
path_psl00270.kgml: psl:Psta_3139 -> psl:Psta_3141 -> psl:Psta_3140
path_psl00270.kgml: 4.2.1.109 -> 3.1.3.77 -> 1.13.11.54
path_psl00270.kgml:
path_psl00270.kgml: Found a trail of span 3 without skipping any vertex
path_psl00270.kgml: 74 -> 120 -> 72
path_psl00270.kgml: R07392 -> R07395 -> R07363
path_psl00270.kgml: psl:Psta_3139 -> psl:Psta_3141 -> psl:Psta_3140
path_psl00270.kgml: 4.2.1.109 -> 3.1.3.77 -> 1.13.11.53
path_psl00270.kgml:
path_psl00270.kgml: Found a trail of span 2 containing skipped vertices
path_psl00270.kgml: 74 -> [120] -> 71
path_psl00270.kgml: R07392 -> [R07395] -> R07364
path_psl00270.kgml: psl:Psta_3139 -> [psl:Psta_3141] -> psl:Psta_3140
path_psl00270.kgml: 4.2.1.109 -> [3.1.3.77] -> 1.13.11.54
path_psl00270.kgml:
path_psl00270.kgml: Found a trail of span 2 containing skipped vertices
path_psl00270.kgml: 74 -> [120] -> 72
path_psl00270.kgml: R07392 -> [R07395] -> R07363
path_psl00270.kgml: psl:Psta_3139 -> [psl:Psta_3141] -> psl:Psta_3140
path_psl00270.kgml: 4.2.1.109 -> [3.1.3.77] -> 1.13.11.53
path_psl00270.kgml:
path_psl00270.kgml: --- 0.41 seconds ---

path_psl00280.kgml: Valine, leucine and isoleucine degradation
path_psl00280.kgml: Initialization took 0.05 seconds
path_psl00280.kgml:
path_psl00280.kgml: Found a trail of span 3 without skipping any vertex
path_psl00280.kgml: 88 -> 101 -> 86
path_psl00280.kgml: R04204 -> R04203 -> R00927
path_psl00280.kgml: psl:Psta_1892 -> psl:Psta_1892 -> psl:Psta_1893
path_psl00280.kgml: 4.2.1.17 -> {1.1.1.178, 1.1.1.35} -> {2.3.1.16, 2.3.1.9}
path_psl00280.kgml:
path_psl00280.kgml: Found a trail of span 2 containing skipped vertices
path_psl00280.kgml: 88 -> [101] -> 86
path_psl00280.kgml: R04204 -> [R04203] -> R00927
path_psl00280.kgml: psl:Psta_1892 -> [psl:Psta_1892] -> psl:Psta_1893
path_psl00280.kgml: 4.2.1.17 -> [{1.1.1.178, 1.1.1.35}] -> {2.3.1.16, 2.3.1.9}
path_psl00280.kgml:
path_psl00280.kgml: --- 0.31 seconds ---

path_psl00281.kgml: Geraniol degradation
path_psl00281.kgml: Initialization took 0.06 seconds
path_psl00281.kgml:
path_psl00281.kgml: Found a trail of span 3 without skipping any vertex
path_psl00281.kgml: 29 -> 22 -> 21
path_psl00281.kgml: R08093 -> R08094 -> R08095
path_psl00281.kgml: psl:Psta_1892 -> psl:Psta_1892 -> psl:Psta_1893
path_psl00281.kgml: 4.2.1.17 -> 1.1.1.35 -> 2.3.1.16
path_psl00281.kgml:
path_psl00281.kgml: Found a trail of span 2 containing skipped vertices
path_psl00281.kgml: 29 -> [22] -> 21
path_psl00281.kgml: R08093 -> [R08094] -> R08095
path_psl00281.kgml: psl:Psta_1892 -> [psl:Psta_1892] -> psl:Psta_1893
path_psl00281.kgml: 4.2.1.17 -> [1.1.1.35] -> 2.3.1.16
path_psl00281.kgml:
path_psl00281.kgml: --- 0.27 seconds ---

path_psl00290.kgml: Valine, leucine and isoleucine biosynthesis
path_psl00290.kgml: Initialization took 0.06 seconds
path_psl00290.kgml:
path_psl00290.kgml: Found a trail of span 3 containing skipped vertices
path_psl00290.kgml: 79 -> [44] -> 46 -> 44
path_psl00290.kgml: R00226 -> [R05071] -> R04440 -> R05071
path_psl00290.kgml: {psl:Psta_1779, psl:Psta_4688} -> [psl:Psta_4689] -> psl:Psta_4689 -> psl:Psta_4689
path_psl00290.kgml: 2.2.1.6 -> [{1.1.1.86, 5.4.99.3}] -> 1.1.1.86 -> {1.1.1.86, 5.4.99.3}
path_psl00290.kgml:
path_psl00290.kgml: Found a trail of span 3 without skipping any vertex
path_psl00290.kgml: 47 -> 42 -> 34
path_psl00290.kgml: R08648 -> R05069 -> R05068
path_psl00290.kgml: {psl:Psta_1779, psl:Psta_4688} -> psl:Psta_4689 -> psl:Psta_4689
path_psl00290.kgml: 2.2.1.6 -> {1.1.1.86, 5.4.99.3} -> 1.1.1.86
path_psl00290.kgml:
path_psl00290.kgml: Found a trail of span 2 without skipping any vertex
path_psl00290.kgml: 78 -> 21
path_psl00290.kgml: R03896 -> R03898
path_psl00290.kgml: {psl:Psta_3945, psl:Psta_3946} -> {psl:Psta_3945, psl:Psta_3946}
path_psl00290.kgml: 4.2.1.35 -> 4.2.1.35
path_psl00290.kgml:
path_psl00290.kgml: Found a trail of span 2 without skipping any vertex
path_psl00290.kgml: 35 -> 37
path_psl00290.kgml: R03968 -> R04001
path_psl00290.kgml: {psl:Psta_3945, psl:Psta_3946} -> {psl:Psta_3945, psl:Psta_3946}
path_psl00290.kgml: 4.2.1.33 -> 4.2.1.33
path_psl00290.kgml:
path_psl00290.kgml: --- 0.49 seconds ---

path_psl00300.kgml: Lysine biosynthesis
path_psl00300.kgml: Initialization took 0.05 seconds
path_psl00300.kgml: (not found)
path_psl00300.kgml: --- 0.13 seconds ---

path_psl00310.kgml: Lysine degradation
path_psl00310.kgml: Initialization took 0.06 seconds
path_psl00310.kgml: (not found)
path_psl00310.kgml: --- 0.12 seconds ---

path_psl00330.kgml: Arginine and proline metabolism
path_psl00330.kgml: Initialization took 0.10 seconds
path_psl00330.kgml:
path_psl00330.kgml: Found a trail of span 2 without skipping any vertex
path_psl00330.kgml: 150 -> 151
path_psl00330.kgml: R01416 -> R01152
path_psl00330.kgml: psl:Psta_2477 -> psl:Psta_2478
path_psl00330.kgml: 3.5.3.12 -> 3.5.1.53
path_psl00330.kgml:
path_psl00330.kgml: --- 0.22 seconds ---

path_psl00332.kgml: Carbapenem biosynthesis
path_psl00332.kgml: Initialization took 0.06 seconds
path_psl00332.kgml: (not found)
path_psl00332.kgml: --- 0.12 seconds ---

path_psl00340.kgml: Histidine metabolism
path_psl00340.kgml: Initialization took 0.05 seconds
path_psl00340.kgml:
path_psl00340.kgml: Found a trail of span 2 without skipping any vertex
path_psl00340.kgml: 65 -> 69
path_psl00340.kgml: R04640 -> R04558
path_psl00340.kgml: {psl:Psta_1672, psl:Psta_4421} -> {psl:Psta_1743, psl:Psta_4422}
path_psl00340.kgml: 5.3.1.16 -> 4.3.2.10
path_psl00340.kgml:
path_psl00340.kgml: Found a trail of span 2 without skipping any vertex
path_psl00340.kgml: 63 -> 62
path_psl00340.kgml: R03457 -> R03243
path_psl00340.kgml: psl:Psta_4387 -> psl:Psta_4386
path_psl00340.kgml: 4.2.1.19 -> 2.6.1.9
path_psl00340.kgml:
path_psl00340.kgml: Found a trail of span 2 without skipping any vertex
path_psl00340.kgml: 58 -> 67
path_psl00340.kgml: R01071 -> R04035
path_psl00340.kgml: psl:Psta_4701 -> psl:Psta_4703
path_psl00340.kgml: 2.4.2.17 -> 3.6.1.31
path_psl00340.kgml:
path_psl00340.kgml: --- 0.29 seconds ---

path_psl00350.kgml: Tyrosine metabolism
path_psl00350.kgml: Initialization took 0.06 seconds
path_psl00350.kgml: (not found)
path_psl00350.kgml: --- 0.12 seconds ---

path_psl00360.kgml: Phenylalanine metabolism
path_psl00360.kgml: Initialization took 0.09 seconds
path_psl00360.kgml: (not found)
path_psl00360.kgml: --- 0.14 seconds ---

path_psl00362.kgml: Benzoate degradation
path_psl00362.kgml: Initialization took 0.06 seconds
path_psl00362.kgml:
path_psl00362.kgml: Found a trail of span 2 without skipping any vertex
path_psl00362.kgml: 238 -> 90
path_psl00362.kgml: R05305 -> R05586
path_psl00362.kgml: psl:Psta_1892 -> psl:Psta_1893
path_psl00362.kgml: {1.1.1.259, 1.1.1.35} -> 2.3.1.16
path_psl00362.kgml:
path_psl00362.kgml: --- 0.17 seconds ---

path_psl00380.kgml: Tryptophan metabolism
path_psl00380.kgml: Initialization took 0.06 seconds
path_psl00380.kgml: (not found)
path_psl00380.kgml: --- 0.11 seconds ---

path_psl00400.kgml: Phenylalanine, tyrosine and tryptophan biosynthesis
path_psl00400.kgml: Initialization took 0.10 seconds
path_psl00400.kgml:
path_psl00400.kgml: Found a trail of span 3 without skipping any vertex
path_psl00400.kgml: 77 -> 76 -> 75
path_psl00400.kgml: R03084 -> R02413 -> R02412
path_psl00400.kgml: psl:Psta_4018 -> {psl:Psta_2225, psl:Psta_4018} -> psl:Psta_4017
path_psl00400.kgml: 4.2.1.10 -> {1.1.1.25, 1.1.1.282} -> 2.7.1.71
path_psl00400.kgml:
path_psl00400.kgml: Found a trail of span 3 containing skipped vertices
path_psl00400.kgml: 52 -> 51 -> [52] -> 53
path_psl00400.kgml: R02340 -> R02722 -> [R02340] -> R00674
path_psl00400.kgml: psl:Psta_3809 -> {psl:Psta_3809, psl:Psta_3810} -> [psl:Psta_3809] -> psl:Psta_3810
path_psl00400.kgml: {4.1.2.8, 4.2.1.20} -> 4.2.1.20 -> [{4.1.2.8, 4.2.1.20}] -> {4.2.1.122, 4.2.1.20}
path_psl00400.kgml:
path_psl00400.kgml: --- 0.51 seconds ---

path_psl00401.kgml: Novobiocin biosynthesis
path_psl00401.kgml: Initialization took 0.06 seconds
path_psl00401.kgml: (not found)
path_psl00401.kgml: --- 0.15 seconds ---

path_psl00410.kgml: beta-Alanine metabolism
path_psl00410.kgml: Initialization took 0.06 seconds
path_psl00410.kgml:
path_psl00410.kgml: Found a trail of span 2 without skipping any vertex
path_psl00410.kgml: 61 -> 49
path_psl00410.kgml: R00904 -> R00908
path_psl00410.kgml: {psl:Psta_1855, psl:Psta_2398} -> psl:Psta_1854
path_psl00410.kgml: {1.2.1.19, 1.2.1.3, 1.2.1.5} -> {2.6.1.19, 2.6.1.55}
path_psl00410.kgml:
path_psl00410.kgml: --- 0.18 seconds ---

path_psl00430.kgml: Taurine and hypotaurine metabolism
path_psl00430.kgml: Initialization took 0.09 seconds
path_psl00430.kgml: (not found)
path_psl00430.kgml: --- 0.14 seconds ---

path_psl00440.kgml: Phosphonate and phosphinate metabolism
path_psl00440.kgml: Initialization took 0.05 seconds
path_psl00440.kgml: (not found)
path_psl00440.kgml: --- 0.10 seconds ---

path_psl00450.kgml: Selenocompound metabolism
path_psl00450.kgml: Initialization took 0.09 seconds
path_psl00450.kgml: (not found)
path_psl00450.kgml: --- 0.15 seconds ---

path_psl00460.kgml: Cyanoamino acid metabolism
path_psl00460.kgml: Initialization took 0.05 seconds
path_psl00460.kgml: (not found)
path_psl00460.kgml: --- 0.10 seconds ---

path_psl00480.kgml: Glutathione metabolism
path_psl00480.kgml: Initialization took 0.06 seconds
path_psl00480.kgml: (not found)
path_psl00480.kgml: --- 0.16 seconds ---

path_psl00500.kgml: Starch and sucrose metabolism
path_psl00500.kgml: Initialization took 0.06 seconds
path_psl00500.kgml: (not found)
path_psl00500.kgml: --- 0.16 seconds ---

path_psl00511.kgml: Other glycan degradation
path_psl00511.kgml: Initialization took 0.06 seconds
path_psl00511.kgml: (not found)
path_psl00511.kgml: --- 0.12 seconds ---

path_psl00520.kgml: Amino sugar and nucleotide sugar metabolism
path_psl00520.kgml: Initialization took 0.07 seconds
path_psl00520.kgml:
path_psl00520.kgml: Found a trail of span 2 without skipping any vertex
path_psl00520.kgml: 239 -> 284
path_psl00520.kgml: R00956 -> R02426
path_psl00520.kgml: psl:Psta_4508 -> psl:Psta_4509
path_psl00520.kgml: 2.7.7.33 -> 4.2.1.45
path_psl00520.kgml:
path_psl00520.kgml: --- 0.27 seconds ---

path_psl00521.kgml: Streptomycin biosynthesis
path_psl00521.kgml: Initialization took 0.06 seconds
path_psl00521.kgml: (not found)
path_psl00521.kgml: --- 0.12 seconds ---

path_psl00540.kgml: Lipopolysaccharide biosynthesis
path_psl00540.kgml: Initialization took 0.05 seconds
path_psl00540.kgml:
path_psl00540.kgml: Found a trail of span 2 without skipping any vertex
path_psl00540.kgml: 90 -> 89
path_psl00540.kgml: R04567 -> R04587
path_psl00540.kgml: {psl:Psta_1866, psl:Psta_3189} -> psl:Psta_3190
path_psl00540.kgml: 2.3.1.129 -> 3.5.1.108
path_psl00540.kgml:
path_psl00540.kgml: Found a trail of span 2 containing skipped vertices
path_psl00540.kgml: 131 -> [87] -> 44
path_psl00540.kgml: R01530 -> [R03254] -> R03350
path_psl00540.kgml: psl:Psta_0845 -> [psl:Psta_3993] -> psl:Psta_0844
path_psl00540.kgml: 5.3.1.13 -> [2.5.1.55] -> 3.1.3.45
path_psl00540.kgml:
path_psl00540.kgml: --- 0.22 seconds ---

path_psl00550.kgml: Peptidoglycan biosynthesis
path_psl00550.kgml: Initialization took 0.06 seconds
path_psl00550.kgml: (not found)
path_psl00550.kgml: --- 0.11 seconds ---

path_psl00561.kgml: Glycerolipid metabolism
path_psl00561.kgml: Initialization took 0.05 seconds
path_psl00561.kgml: (not found)
path_psl00561.kgml: --- 0.10 seconds ---

path_psl00562.kgml: Inositol phosphate metabolism
path_psl00562.kgml: Initialization took 0.06 seconds
path_psl00562.kgml: (not found)
path_psl00562.kgml: --- 0.12 seconds ---

path_psl00564.kgml: Glycerophospholipid metabolism
path_psl00564.kgml: Initialization took 0.10 seconds
path_psl00564.kgml:
path_psl00564.kgml: Found a trail of span 2 without skipping any vertex
path_psl00564.kgml: 219 -> 221
path_psl00564.kgml: R09072 -> R09073
path_psl00564.kgml: psl:Psta_1851 -> psl:Psta_1850
path_psl00564.kgml: ? -> ?
path_psl00564.kgml:
path_psl00564.kgml: --- 0.22 seconds ---

path_psl00590.kgml: Arachidonic acid metabolism
path_psl00590.kgml: Initialization took 0.06 seconds
path_psl00590.kgml: (not found)
path_psl00590.kgml: --- 0.12 seconds ---

path_psl00592.kgml: alpha-Linolenic acid metabolism
path_psl00592.kgml: Initialization took 0.09 seconds
path_psl00592.kgml: (not found)
path_psl00592.kgml: --- 0.15 seconds ---

path_psl00600.kgml: Sphingolipid metabolism
path_psl00600.kgml: Initialization took 0.06 seconds
path_psl00600.kgml: (not found)
path_psl00600.kgml: --- 0.12 seconds ---

path_psl00620.kgml: Pyruvate metabolism
path_psl00620.kgml: Initialization took 0.06 seconds
path_psl00620.kgml:
path_psl00620.kgml: Found a trail of span 3 without skipping any vertex
path_psl00620.kgml: 123 -> 55 -> 124
path_psl00620.kgml: R00014 -> R03270 -> R02569
path_psl00620.kgml: psl:Psta_3897 -> psl:Psta_3897 -> psl:Psta_3898
path_psl00620.kgml: {1.2.4.1, 2.2.1.6, 4.1.1.1} -> 1.2.4.1 -> 2.3.1.12
path_psl00620.kgml:
path_psl00620.kgml: Found a trail of span 2 containing skipped vertices
path_psl00620.kgml: 65 -> [179] -> 110
path_psl00620.kgml: {R00200, R02320} -> [R01196] -> R01213
path_psl00620.kgml: psl:Psta_4370 -> [{psl:Psta_0805, psl:Psta_0806}] -> {psl:Psta_3255, psl:Psta_4375}
path_psl00620.kgml: {2.7.1.40, 2.7.1.40} -> [{1.2.7.1, 1.2.7.11}] -> 2.3.3.13
path_psl00620.kgml:
path_psl00620.kgml: --- 0.81 seconds ---

path_psl00625.kgml: Chloroalkane and chloroalkene degradation
path_psl00625.kgml: Initialization took 0.06 seconds
path_psl00625.kgml: (not found)
path_psl00625.kgml: --- 0.12 seconds ---

path_psl00626.kgml: Naphthalene degradation
path_psl00626.kgml: Initialization took 0.06 seconds
path_psl00626.kgml: (not found)
path_psl00626.kgml: --- 0.11 seconds ---

path_psl00627.kgml: Aminobenzoate degradation
path_psl00627.kgml: Initialization took 0.06 seconds
path_psl00627.kgml: (not found)
path_psl00627.kgml: --- 0.12 seconds ---

path_psl00630.kgml: Glyoxylate and dicarboxylate metabolism
path_psl00630.kgml: Initialization took 0.06 seconds
path_psl00630.kgml: (not found)
path_psl00630.kgml: --- 0.11 seconds ---

path_psl00640.kgml: Propanoate metabolism
path_psl00640.kgml: Initialization took 0.08 seconds
path_psl00640.kgml: (not found)
path_psl00640.kgml: --- 0.13 seconds ---

path_psl00650.kgml: Butanoate metabolism
path_psl00650.kgml: Initialization took 0.09 seconds
path_psl00650.kgml: (not found)
path_psl00650.kgml: --- 0.19 seconds ---

path_psl00660.kgml: C5-Branched dibasic acid metabolism
path_psl00660.kgml: Initialization took 0.05 seconds
path_psl00660.kgml:
path_psl00660.kgml: Found a trail of span 2 without skipping any vertex
path_psl00660.kgml: 31 -> 96
path_psl00660.kgml: R03896 -> R03898
path_psl00660.kgml: {psl:Psta_3945, psl:Psta_3946} -> {psl:Psta_3945, psl:Psta_3946}
path_psl00660.kgml: 4.2.1.35 -> 4.2.1.35
path_psl00660.kgml:
path_psl00660.kgml: --- 0.22 seconds ---

path_psl00670.kgml: One carbon pool by folate
path_psl00670.kgml: Initialization took 0.09 seconds
path_psl00670.kgml:
path_psl00670.kgml: Found a trail of span 4 containing skipped vertices
path_psl00670.kgml: 68 -> [61] -> 52 -> 23 -> 24
path_psl00670.kgml: {R00937, R00940} -> [R00945] -> R02101 -> {R00936, R00939} -> {R02235, R02236}
path_psl00670.kgml: psl:Psta_1313 -> [psl:Psta_0093] -> psl:Psta_1312 -> psl:Psta_1313 -> psl:Psta_1313
path_psl00670.kgml: {1.5.1.3, 1.5.1.3} -> [2.1.2.1] -> 2.1.1.45 -> {1.5.1.3, 1.5.1.3} -> {1.5.1.3, 1.5.1.3}
path_psl00670.kgml:
path_psl00670.kgml: --- 9.94 seconds ---

path_psl00680.kgml: Methane metabolism
path_psl00680.kgml: Initialization took 0.07 seconds
path_psl00680.kgml:
path_psl00680.kgml: Found a trail of span 2 without skipping any vertex
path_psl00680.kgml: 148 -> 151
path_psl00680.kgml: R01513 -> R04173
path_psl00680.kgml: {psl:Psta_0833, psl:Psta_2972, psl:Psta_4745} -> psl:Psta_4744
path_psl00680.kgml: 1.1.1.95 -> 2.6.1.52
path_psl00680.kgml:
path_psl00680.kgml: --- 0.22 seconds ---

path_psl00730.kgml: Thiamine metabolism
path_psl00730.kgml: Initialization took 0.09 seconds
path_psl00730.kgml: (not found)
path_psl00730.kgml: --- 0.19 seconds ---

path_psl00740.kgml: Riboflavin metabolism
path_psl00740.kgml: Initialization took 0.09 seconds
path_psl00740.kgml: (not found)
path_psl00740.kgml: --- 0.19 seconds ---

path_psl00750.kgml: Vitamin B6 metabolism
path_psl00750.kgml: Initialization took 0.09 seconds
path_psl00750.kgml: (not found)
path_psl00750.kgml: --- 0.18 seconds ---

path_psl00760.kgml: Nicotinate and nicotinamide metabolism
path_psl00760.kgml: Initialization took 0.09 seconds
path_psl00760.kgml: (not found)
path_psl00760.kgml: --- 0.24 seconds ---

path_psl00770.kgml: Pantothenate and CoA biosynthesis
path_psl00770.kgml: Initialization took 0.09 seconds
path_psl00770.kgml:
path_psl00770.kgml: Found a trail of span 2 without skipping any vertex
path_psl00770.kgml: 82 -> 81
path_psl00770.kgml: R00006 -> R03051
path_psl00770.kgml: {psl:Psta_1779, psl:Psta_4688} -> psl:Psta_4689
path_psl00770.kgml: 2.2.1.6 -> 1.1.1.86
path_psl00770.kgml:
path_psl00770.kgml: --- 0.24 seconds ---

path_psl00780.kgml: Biotin metabolism
path_psl00780.kgml: Initialization took 0.06 seconds
path_psl00780.kgml:
path_psl00780.kgml: --- 0.80 seconds ---

path_psl00785.kgml: Lipoic acid metabolism
path_psl00785.kgml: Initialization took 0.05 seconds
path_psl00785.kgml:
path_psl00785.kgml: Found a trail of span 2 without skipping any vertex
path_psl00785.kgml: 5 -> 6
path_psl00785.kgml: R07768 -> R07769
path_psl00785.kgml: psl:Psta_0472 -> psl:Psta_0473
path_psl00785.kgml: 2.8.1.8 -> 2.3.1.181
path_psl00785.kgml:
path_psl00785.kgml: Found a trail of span 2 without skipping any vertex
path_psl00785.kgml: 11 -> 10
path_psl00785.kgml: R07766 -> R07767
path_psl00785.kgml: psl:Psta_0473 -> psl:Psta_0472
path_psl00785.kgml: 2.3.1.181 -> 2.8.1.8
path_psl00785.kgml:
path_psl00785.kgml: --- 0.21 seconds ---

path_psl00790.kgml: Folate biosynthesis
path_psl00790.kgml: Initialization took 0.10 seconds
path_psl00790.kgml:
path_psl00790.kgml: Found a trail of span 2 containing skipped vertices
path_psl00790.kgml: 93 -> [117] -> 94
path_psl00790.kgml: R09394 -> [R11372] -> R09395
path_psl00790.kgml: psl:Psta_2345 -> [psl:Psta_3132] -> psl:Psta_2344
path_psl00790.kgml: 4.1.99.22 -> [4.6.1.17] -> 2.8.1.12
path_psl00790.kgml:
path_psl00790.kgml: --- 0.33 seconds ---

path_psl00860.kgml: Porphyrin and chlorophyll metabolism
path_psl00860.kgml: Initialization took 0.10 seconds
path_psl00860.kgml:
path_psl00860.kgml: Found a trail of span 2 without skipping any vertex
path_psl00860.kgml: 262 -> 314
path_psl00860.kgml: R07411 -> R07412
path_psl00860.kgml: psl:Psta_2927 -> psl:Psta_2928
path_psl00860.kgml: 2.5.1.141 -> ?
path_psl00860.kgml:
path_psl00860.kgml: Found a trail of span 2 without skipping any vertex
path_psl00860.kgml: 276 -> 274
path_psl00860.kgml: R02272 -> R00036
path_psl00860.kgml: psl:Psta_2812 -> psl:Psta_2811
path_psl00860.kgml: 5.4.3.8 -> 4.2.1.24
path_psl00860.kgml:
path_psl00860.kgml: --- 0.36 seconds ---

path_psl00900.kgml: Terpenoid backbone biosynthesis
path_psl00900.kgml: Initialization took 0.06 seconds
path_psl00900.kgml: (not found)
path_psl00900.kgml: --- 0.15 seconds ---

path_psl00903.kgml: Limonene and pinene degradation
path_psl00903.kgml: Initialization took 0.06 seconds
path_psl00903.kgml: (not found)
path_psl00903.kgml: --- 0.12 seconds ---

path_psl00906.kgml: Carotenoid biosynthesis
path_psl00906.kgml: Initialization took 0.09 seconds
path_psl00906.kgml: (not found)
path_psl00906.kgml: --- 0.14 seconds ---

path_psl00909.kgml: Sesquiterpenoid and triterpenoid biosynthesis
path_psl00909.kgml: Initialization took 0.05 seconds
path_psl00909.kgml: (not found)
path_psl00909.kgml: --- 0.11 seconds ---

path_psl00910.kgml: Nitrogen metabolism
path_psl00910.kgml: Initialization took 0.09 seconds
path_psl00910.kgml:
path_psl00910.kgml: Found a trail of span 2 without skipping any vertex
path_psl00910.kgml: 25 -> 33
path_psl00910.kgml: R00798 -> R00790
path_psl00910.kgml: psl:Psta_4086 -> psl:Psta_4085
path_psl00910.kgml: ? -> 1.7.7.1
path_psl00910.kgml:
path_psl00910.kgml: --- 0.24 seconds ---

path_psl00920.kgml: Sulfur metabolism
path_psl00920.kgml: Initialization took 0.09 seconds
path_psl00920.kgml:
path_psl00920.kgml: Found a trail of span 2 without skipping any vertex
path_psl00920.kgml: 160 -> 159
path_psl00920.kgml: R00529 -> R00509
path_psl00920.kgml: {psl:Psta_2029, psl:Psta_2030} -> {psl:Psta_0989, psl:Psta_2029}
path_psl00920.kgml: 2.7.7.4 -> 2.7.1.25
path_psl00920.kgml:
path_psl00920.kgml: Found a trail of span 2 without skipping any vertex
path_psl00920.kgml: 42 -> 39
path_psl00920.kgml: R00529 -> R00509
path_psl00920.kgml: {psl:Psta_2029, psl:Psta_2030} -> {psl:Psta_0989, psl:Psta_2029}
path_psl00920.kgml: 2.7.7.4 -> 2.7.1.25
path_psl00920.kgml:
path_psl00920.kgml: --- 0.29 seconds ---

path_psl00930.kgml: Caprolactam degradation
path_psl00930.kgml: Initialization took 0.09 seconds
path_psl00930.kgml: (not found)
path_psl00930.kgml: --- 0.15 seconds ---

path_psl00970.kgml: Aminoacyl-tRNA biosynthesis
path_psl00970.kgml: Initialization took 0.09 seconds
path_psl00970.kgml: (not found)
path_psl00970.kgml: --- 0.19 seconds ---

path_psl01040.kgml: Biosynthesis of unsaturated fatty acids
path_psl01040.kgml: Initialization took 0.09 seconds
path_psl01040.kgml: (not found)
path_psl01040.kgml: --- 0.19 seconds ---

--- 62.59 seconds ---
