# Supplementary material for: CoMetGeNe: mining conserved neighborhood patterns in metabolic and genomic contexts
Source: BMC Bioinformatics. 2019 Jan 10;20:19. doi: 10.1186/s12859-018-2542-2 (PMC6327494; doi:10.1186/s12859-018-2542-2)
Supplement: Supplementary file 14 — Trail finding results for completely assembled representative bacterial genomes present in NCBI Genomes. Of the 1,545 fully assembled representative bacterial genomes in NCBI, corresponding entries have been identified in KEGG for 1,467 species, for which trail finding has been performed for all combinations of gap parameters δG and δD ranging from 0 to 3. This additional file is available from https://doi.org/10.6084/m9.figshare.7288769. (GZ 178,532 kb) [file 12859_2018_2542_MOESM14_ESM.gz › results/sod_dG0_dD1.hnet]

--- delta_G = 0, delta_D = 1 ---

path_sod00010.kgml: Glycolysis / Gluconeogenesis
path_sod00010.kgml: Initialization took 0.09 seconds
path_sod00010.kgml:
path_sod00010.kgml: Found a trail of span 4 containing skipped vertices
path_sod00010.kgml: 75 -> 49 -> 50 -> [124] -> 48
path_sod00010.kgml: R07618 -> R03270 -> R02569 -> [R01196] -> R00014
path_sod00010.kgml: sod:Sant_3326 -> sod:Sant_3328 -> sod:Sant_3327 -> [sod:Sant_1910] -> sod:Sant_3328
path_sod00010.kgml: 1.8.1.4 -> 1.2.4.1 -> 2.3.1.12 -> [{1.2.7.1, 1.2.7.11}] -> {1.2.4.1, 2.2.1.6, 4.1.1.1}
path_sod00010.kgml:
path_sod00010.kgml: Found a trail of span 2 without skipping any vertex
path_sod00010.kgml: 79 -> 81
path_sod00010.kgml: R05132 -> R05133
path_sod00010.kgml: {sod:Sant_1240, sod:Sant_P0089} -> sod:Sant_P0088
path_sod00010.kgml: ? -> 3.2.1.86
path_sod00010.kgml:
path_sod00010.kgml: Found a trail of span 2 containing skipped vertices
path_sod00010.kgml: 76 -> [57] -> 14
path_sod00010.kgml: R01512 -> [R01061] -> R01070
path_sod00010.kgml: sod:Sant_0764 -> [sod:Sant_1815] -> {sod:Sant_0053, sod:Sant_0319, sod:Sant_0320, sod:Sant_0681, sod:Sant_0765, sod:Sant_2354}
path_sod00010.kgml: 2.7.2.3 -> [{1.2.1.12, 1.2.1.59}] -> 4.1.2.13
path_sod00010.kgml:
path_sod00010.kgml: Found a trail of span 2 without skipping any vertex
path_sod00010.kgml: 80 -> 82
path_sod00010.kgml: R04394 -> R05134
path_sod00010.kgml: {sod:Sant_1240, sod:Sant_P0089} -> sod:Sant_P0088
path_sod00010.kgml: ? -> 3.2.1.86
path_sod00010.kgml:
path_sod00010.kgml: --- 2.43 seconds ---

path_sod00030.kgml: Pentose phosphate pathway
path_sod00030.kgml: Initialization took 0.08 seconds
path_sod00030.kgml:
path_sod00030.kgml: Found a trail of span 3 without skipping any vertex
path_sod00030.kgml: 77 -> 46 -> 49
path_sod00030.kgml: R01827 -> R01641 -> R01830
path_sod00030.kgml: {sod:Sant_1226, sod:Sant_3405} -> {sod:Sant_0709, sod:Sant_1225, sod:Sant_P0106, sod:Sant_P0107} -> {sod:Sant_0709, sod:Sant_1225, sod:Sant_P0106, sod:Sant_P0107}
path_sod00030.kgml: 2.2.1.2 -> 2.2.1.1 -> 2.2.1.1
path_sod00030.kgml:
path_sod00030.kgml: Found a trail of span 2 without skipping any vertex
path_sod00030.kgml: 62 -> 61
path_sod00030.kgml: R01737 -> R02036
path_sod00030.kgml: {sod:Sant_0807, sod:Sant_3898} -> sod:Sant_3899
path_sod00030.kgml: 2.7.1.12 -> 4.2.1.12
path_sod00030.kgml:
path_sod00030.kgml: --- 0.93 seconds ---

path_sod00040.kgml: Pentose and glucuronate interconversions
path_sod00040.kgml: Initialization took 0.05 seconds
path_sod00040.kgml:
path_sod00040.kgml: Found a trail of span 3 without skipping any vertex
path_sod00040.kgml: 106 -> 107 -> 105
path_sod00040.kgml: R01983 -> R02555 -> R01540
path_sod00040.kgml: sod:Sant_3652 -> sod:Sant_3651 -> sod:Sant_3650
path_sod00040.kgml: 5.3.1.12 -> 1.1.1.58 -> 4.2.1.7
path_sod00040.kgml:
path_sod00040.kgml: Found a trail of span 2 without skipping any vertex
path_sod00040.kgml: 96 -> 98
path_sod00040.kgml: R00289 -> R00286
path_sod00040.kgml: {sod:Sant_1463, sod:Sant_1829} -> sod:Sant_1830
path_sod00040.kgml: {2.7.7.64, 2.7.7.9} -> 1.1.1.22
path_sod00040.kgml:
path_sod00040.kgml: Found a trail of span 2 without skipping any vertex
path_sod00040.kgml: 104 -> 103
path_sod00040.kgml: R05606 -> R02454
path_sod00040.kgml: {sod:Sant_1042, sod:Sant_P0012, sod:Sant_P0098} -> {sod:Sant_0034, sod:Sant_1043, sod:Sant_1411}
path_sod00040.kgml: 4.2.1.8 -> 1.1.1.57
path_sod00040.kgml:
path_sod00040.kgml: Found a trail of span 2 without skipping any vertex
path_sod00040.kgml: 125 -> 126
path_sod00040.kgml: R04383 -> R01542
path_sod00040.kgml: sod:Sant_2090 -> {sod:Sant_0992, sod:Sant_2091}
path_sod00040.kgml: 5.3.1.17 -> {1.1.1.125, 1.1.1.127}
path_sod00040.kgml:
path_sod00040.kgml: Found a trail of span 2 without skipping any vertex
path_sod00040.kgml: 82 -> 83
path_sod00040.kgml: R01782 -> R02429
path_sod00040.kgml: {sod:Sant_3778, sod:Sant_3785} -> sod:Sant_3784
path_sod00040.kgml: 4.1.2.28 -> 4.2.1.82
path_sod00040.kgml:
path_sod00040.kgml: Found a trail of span 2 without skipping any vertex
path_sod00040.kgml: 70 -> 68
path_sod00040.kgml: R02439 -> R01761
path_sod00040.kgml: sod:Sant_2020 -> sod:Sant_2021
path_sod00040.kgml: 2.7.1.16 -> 5.3.1.4
path_sod00040.kgml:
path_sod00040.kgml: --- 0.73 seconds ---

path_sod00051.kgml: Fructose and mannose metabolism
path_sod00051.kgml: Initialization took 0.08 seconds
path_sod00051.kgml:
path_sod00051.kgml: Found a trail of span 3 without skipping any vertex
path_sod00051.kgml: 98 -> 99 -> 101
path_sod00051.kgml: R02437 -> R03014 -> R02263
path_sod00051.kgml: sod:Sant_0750 -> sod:Sant_0749 -> sod:Sant_0751
path_sod00051.kgml: 5.3.1.14 -> 2.7.1.5 -> 4.1.2.19
path_sod00051.kgml:
path_sod00051.kgml: Found a trail of span 2 without skipping any vertex
path_sod00051.kgml: 79 -> 84
path_sod00051.kgml: R01818 -> R00885
path_sod00051.kgml: sod:Sant_1467 -> sod:Sant_1466
path_sod00051.kgml: 5.4.2.8 -> 2.7.7.13
path_sod00051.kgml:
path_sod00051.kgml: Found a trail of span 2 without skipping any vertex
path_sod00051.kgml: 168 -> 166
path_sod00051.kgml: R03163 -> R03241
path_sod00051.kgml: sod:Sant_3737 -> sod:Sant_3738
path_sod00051.kgml: {5.3.1.25, 5.3.1.3} -> 2.7.1.51
path_sod00051.kgml:
path_sod00051.kgml: Found a trail of span 2 containing skipped vertices
path_sod00051.kgml: 98 -> [99] -> 101
path_sod00051.kgml: R02437 -> [R03014] -> R02263
path_sod00051.kgml: sod:Sant_0750 -> [sod:Sant_0749] -> sod:Sant_0751
path_sod00051.kgml: 5.3.1.14 -> [2.7.1.5] -> 4.1.2.19
path_sod00051.kgml:
path_sod00051.kgml: Found a trail of span 2 without skipping any vertex
path_sod00051.kgml: 87 -> 86
path_sod00051.kgml: R05820 -> R05607
path_sod00051.kgml: {sod:Sant_1512, sod:Sant_1513, sod:Sant_1514} -> {sod:Sant_0069, sod:Sant_1515}
path_sod00051.kgml: 2.7.1.198 -> 1.1.1.140
path_sod00051.kgml:
path_sod00051.kgml: Found a trail of span 2 without skipping any vertex
path_sod00051.kgml: 67 -> 77
path_sod00051.kgml: R02704 -> R02703
path_sod00051.kgml: sod:Sant_0099 -> {sod:Sant_0064, sod:Sant_0100, sod:Sant_1615, sod:Sant_1616, sod:Sant_3125}
path_sod00051.kgml: 2.7.1.197 -> 1.1.1.17
path_sod00051.kgml:
path_sod00051.kgml: --- 0.66 seconds ---

path_sod00052.kgml: Galactose metabolism
path_sod00052.kgml: Initialization took 0.05 seconds
path_sod00052.kgml:
path_sod00052.kgml: Found a trail of span 3 without skipping any vertex
path_sod00052.kgml: 84 -> 83 -> 59
path_sod00052.kgml: R03033 -> R03387 -> R01064
path_sod00052.kgml: {sod:Sant_0086, sod:Sant_3376} -> sod:Sant_0083 -> sod:Sant_0084
path_sod00052.kgml: {4.2.1.140, 4.2.1.6} -> {2.7.1.178, 2.7.1.58} -> {4.1.2.21, 4.1.2.55}
path_sod00052.kgml:
path_sod00052.kgml: Found a trail of span 2 containing skipped vertices
path_sod00052.kgml: 84 -> [83] -> 59
path_sod00052.kgml: R03033 -> [R03387] -> R01064
path_sod00052.kgml: {sod:Sant_0086, sod:Sant_3376} -> [sod:Sant_0083] -> sod:Sant_0084
path_sod00052.kgml: {4.2.1.140, 4.2.1.6} -> [{2.7.1.178, 2.7.1.58}] -> {4.1.2.21, 4.1.2.55}
path_sod00052.kgml:
path_sod00052.kgml: --- 0.55 seconds ---

path_sod00053.kgml: Ascorbate and aldarate metabolism
path_sod00053.kgml: Initialization took 0.05 seconds
path_sod00053.kgml: (not found)
path_sod00053.kgml: --- 0.10 seconds ---

path_sod00061.kgml: Fatty acid biosynthesis
path_sod00061.kgml: Initialization took 0.18 seconds
path_sod00061.kgml:
path_sod00061.kgml: Found a trail of span 3 without skipping any vertex
path_sod00061.kgml: 147 -> 262 -> 142
path_sod00061.kgml: R01626 -> R10707 -> R04533
path_sod00061.kgml: sod:Sant_2479 -> sod:Sant_2480 -> {sod:Sant_2336, sod:Sant_2478, sod:Sant_3083, sod:Sant_P0173}
path_sod00061.kgml: {2.3.1.39, 2.3.1.85, 2.3.1.86} -> 2.3.1.180 -> {1.1.1.100, 2.3.1.85, 2.3.1.86}
path_sod00061.kgml:
path_sod00061.kgml: Found a trail of span 2 containing skipped vertices
path_sod00061.kgml: 147 -> [256] -> 54
path_sod00061.kgml: R01626 -> [R07762] -> R07763
path_sod00061.kgml: sod:Sant_2479 -> [sod:Sant_1311] -> {sod:Sant_2336, sod:Sant_2478, sod:Sant_3083, sod:Sant_P0173}
path_sod00061.kgml: {2.3.1.39, 2.3.1.85, 2.3.1.86} -> [{2.3.1.179, 2.3.1.199, 2.3.1.41}] -> 1.1.1.100
path_sod00061.kgml:
path_sod00061.kgml: Found a trail of span 2 containing skipped vertices
path_sod00061.kgml: 147 -> [60] -> 97
path_sod00061.kgml: R01626 -> [R04963] -> R04964
path_sod00061.kgml: sod:Sant_2479 -> [{sod:Sant_0046, sod:Sant_2476}] -> {sod:Sant_2336, sod:Sant_2478, sod:Sant_3083, sod:Sant_P0173}
path_sod00061.kgml: {2.3.1.39, 2.3.1.85, 2.3.1.86} -> [{2.3.1.179, 2.3.1.41, 2.3.1.85, 2.3.1.86}] -> {1.1.1.100, 2.3.1.85, 2.3.1.86}
path_sod00061.kgml:
path_sod00061.kgml: Found a trail of span 2 containing skipped vertices
path_sod00061.kgml: 147 -> [78] -> 75
path_sod00061.kgml: R01626 -> [R04968] -> R04543
path_sod00061.kgml: sod:Sant_2479 -> [sod:Sant_1311] -> {sod:Sant_2336, sod:Sant_2478, sod:Sant_3083, sod:Sant_P0173}
path_sod00061.kgml: {2.3.1.39, 2.3.1.85, 2.3.1.86} -> [{2.3.1.179, 2.3.1.41, 2.3.1.85, 2.3.1.86}] -> {1.1.1.100, 2.3.1.85, 2.3.1.86}
path_sod00061.kgml:
path_sod00061.kgml: Found a trail of span 2 containing skipped vertices
path_sod00061.kgml: 147 -> [259] -> 142
path_sod00061.kgml: R01626 -> [R04355] -> R04533
path_sod00061.kgml: sod:Sant_2479 -> [{sod:Sant_0046, sod:Sant_2476}] -> {sod:Sant_2336, sod:Sant_2478, sod:Sant_3083, sod:Sant_P0173}
path_sod00061.kgml: {2.3.1.39, 2.3.1.85, 2.3.1.86} -> [{2.3.1.179, 2.3.1.41, 2.3.1.85, 2.3.1.86}] -> {1.1.1.100, 2.3.1.85, 2.3.1.86}
path_sod00061.kgml:
path_sod00061.kgml: Found a trail of span 2 containing skipped vertices
path_sod00061.kgml: 147 -> [133] -> 130
path_sod00061.kgml: R01626 -> [R04952] -> R04953
path_sod00061.kgml: sod:Sant_2479 -> [sod:Sant_1311] -> {sod:Sant_2336, sod:Sant_2478, sod:Sant_3083, sod:Sant_P0173}
path_sod00061.kgml: {2.3.1.39, 2.3.1.85, 2.3.1.86} -> [{2.3.1.179, 2.3.1.41, 2.3.1.85, 2.3.1.86}] -> {1.1.1.100, 2.3.1.85, 2.3.1.86}
path_sod00061.kgml:
path_sod00061.kgml: Found a trail of span 2 containing skipped vertices
path_sod00061.kgml: 147 -> [122] -> 119
path_sod00061.kgml: R01626 -> [R04957] -> R04536
path_sod00061.kgml: sod:Sant_2479 -> [sod:Sant_1311] -> {sod:Sant_2336, sod:Sant_2478, sod:Sant_3083, sod:Sant_P0173}
path_sod00061.kgml: {2.3.1.39, 2.3.1.85, 2.3.1.86} -> [{2.3.1.179, 2.3.1.41, 2.3.1.85, 2.3.1.86}] -> {1.1.1.100, 2.3.1.85, 2.3.1.86}
path_sod00061.kgml:
path_sod00061.kgml: Found a trail of span 2 containing skipped vertices
path_sod00061.kgml: 147 -> [61] -> 108
path_sod00061.kgml: R01626 -> [R04960] -> R04534
path_sod00061.kgml: sod:Sant_2479 -> [{sod:Sant_0046, sod:Sant_2476}] -> {sod:Sant_2336, sod:Sant_2478, sod:Sant_3083, sod:Sant_P0173}
path_sod00061.kgml: {2.3.1.39, 2.3.1.85, 2.3.1.86} -> [{2.3.1.179, 2.3.1.41, 2.3.1.85, 2.3.1.86}] -> {1.1.1.100, 2.3.1.85, 2.3.1.86}
path_sod00061.kgml:
path_sod00061.kgml: Found a trail of span 2 containing skipped vertices
path_sod00061.kgml: 147 -> [59] -> 86
path_sod00061.kgml: R01626 -> [R04726] -> R04566
path_sod00061.kgml: sod:Sant_2479 -> [{sod:Sant_0046, sod:Sant_2476}] -> {sod:Sant_2336, sod:Sant_2478, sod:Sant_3083, sod:Sant_P0173}
path_sod00061.kgml: {2.3.1.39, 2.3.1.85, 2.3.1.86} -> [{2.3.1.179, 2.3.1.41, 2.3.1.85, 2.3.1.86}] -> {1.1.1.100, 2.3.1.85, 2.3.1.86}
path_sod00061.kgml:
path_sod00061.kgml: --- 1.24 seconds ---

path_sod00071.kgml: Fatty acid degradation
path_sod00071.kgml: Initialization took 0.03 seconds
path_sod00071.kgml: (not found)
path_sod00071.kgml: --- 0.08 seconds ---

path_sod00130.kgml: Ubiquinone and other terpenoid-quinone biosynthesis
path_sod00130.kgml: Initialization took 0.05 seconds
path_sod00130.kgml:
path_sod00130.kgml: Found a trail of span 6 without skipping any vertex
path_sod00130.kgml: 69 -> 61 -> 54 -> 60 -> 59 -> 58
path_sod00130.kgml: R01717 -> R08165 -> R08166 -> R04031 -> R04030 -> R07263
path_sod00130.kgml: sod:Sant_1356 -> sod:Sant_1357 -> sod:Sant_1358 -> sod:Sant_1360 -> sod:Sant_1361 -> sod:Sant_1359
path_sod00130.kgml: 5.4.4.2 -> 2.2.1.9 -> 4.2.99.20 -> 4.2.1.113 -> 6.2.1.26 -> 4.1.3.36
path_sod00130.kgml:
path_sod00130.kgml: Found a trail of span 5 containing skipped vertices
path_sod00130.kgml: 69 -> 61 -> 54 -> 60 -> [59] -> 58
path_sod00130.kgml: R01717 -> R08165 -> R08166 -> R04031 -> [R04030] -> R07263
path_sod00130.kgml: sod:Sant_1356 -> sod:Sant_1357 -> sod:Sant_1358 -> sod:Sant_1360 -> [sod:Sant_1361] -> sod:Sant_1359
path_sod00130.kgml: 5.4.4.2 -> 2.2.1.9 -> 4.2.99.20 -> 4.2.1.113 -> [6.2.1.26] -> 4.1.3.36
path_sod00130.kgml:
path_sod00130.kgml: --- 0.30 seconds ---

path_sod00190.kgml: Oxidative phosphorylation
path_sod00190.kgml: Initialization took 0.05 seconds
path_sod00190.kgml: (not found)
path_sod00190.kgml: --- 0.08 seconds ---

path_sod00220.kgml: Arginine biosynthesis
path_sod00220.kgml: Initialization took 0.04 seconds
path_sod00220.kgml:
path_sod00220.kgml: Found a trail of span 2 without skipping any vertex
path_sod00220.kgml: 50 -> 51
path_sod00220.kgml: R02649 -> R03443
path_sod00220.kgml: sod:Sant_3956 -> sod:Sant_3957
path_sod00220.kgml: 2.7.2.8 -> 1.2.1.38
path_sod00220.kgml:
path_sod00220.kgml: --- 0.13 seconds ---

path_sod00230.kgml: Purine metabolism
path_sod00230.kgml: Initialization took 0.79 seconds
path_sod00230.kgml:
path_sod00230.kgml: Found a trail of span 2 containing skipped vertices
path_sod00230.kgml: 206 -> [204] -> 205
path_sod00230.kgml: {R01230, R01231} -> [R01134] -> R01130
path_sod00230.kgml: {sod:Sant_1153, sod:Sant_3647} -> [sod:Sant_3339] -> sod:Sant_1152
path_sod00230.kgml: {6.3.5.2, 6.3.5.2} -> [1.7.1.7] -> 1.1.1.205
path_sod00230.kgml:
path_sod00230.kgml: Found a trail of span 2 containing skipped vertices
path_sod00230.kgml: 163 -> [260] -> 164
path_sod00230.kgml: R04325 -> [R04463] -> R04208
path_sod00230.kgml: {sod:Sant_1202, sod:Sant_1702} -> [sod:Sant_1112] -> sod:Sant_1203
path_sod00230.kgml: 2.1.2.2 -> [6.3.5.3] -> 6.3.3.1
path_sod00230.kgml:
path_sod00230.kgml: Found a trail of span 2 without skipping any vertex
path_sod00230.kgml: 252 -> 253
path_sod00230.kgml: R00529 -> R00509
path_sod00230.kgml: {sod:Sant_3252, sod:Sant_3253} -> sod:Sant_3251
path_sod00230.kgml: 2.7.7.4 -> 2.7.1.25
path_sod00230.kgml:
path_sod00230.kgml: Found a trail of span 2 without skipping any vertex
path_sod00230.kgml: 258 -> 259
path_sod00230.kgml: R01768 -> R02103
path_sod00230.kgml: {sod:Sant_3132, sod:Sant_3133, sod:Sant_3134} -> {sod:Sant_3132, sod:Sant_3133, sod:Sant_3134}
path_sod00230.kgml: 1.17.1.4 -> 1.17.1.4
path_sod00230.kgml:
path_sod00230.kgml: Found a trail of span 2 without skipping any vertex
path_sod00230.kgml: 427 -> 428
path_sod00230.kgml: R07404 -> R07405
path_sod00230.kgml: sod:Sant_2955 -> sod:Sant_2954
path_sod00230.kgml: 6.3.4.18 -> 5.4.99.18
path_sod00230.kgml:
path_sod00230.kgml: --- 30.09 seconds ---

path_sod00240.kgml: Pyrimidine metabolism
path_sod00240.kgml: Initialization took 0.34 seconds
path_sod00240.kgml:
path_sod00240.kgml: Found a trail of span 3 containing skipped vertices
path_sod00240.kgml: 150 -> [156] -> 161 -> [158] -> 157
path_sod00240.kgml: R02098 -> [R02101] -> R02094 -> [R02093] -> R00378
path_sod00240.kgml: sod:Sant_2473 -> [sod:Sant_0855] -> sod:Sant_2473 -> [sod:Sant_1129] -> {sod:Sant_0078, sod:Sant_0911, sod:Sant_1706, sod:Sant_2472, sod:Sant_2821, sod:Sant_2975, sod:Sant_3157, sod:Sant_3434, sod:Sant_3825, sod:Sant_4082}
path_sod00240.kgml: {2.7.4.4, 2.7.4.9} -> [2.1.1.45] -> {2.7.4.12, 2.7.4.9} -> [2.7.4.6] -> 2.7.7.7
path_sod00240.kgml:
path_sod00240.kgml: Found a trail of span 2 without skipping any vertex
path_sod00240.kgml: 107 -> 299
path_sod00240.kgml: {R00571, R00573} -> R00515
path_sod00240.kgml: {sod:Sant_3092, sod:Sant_3262} -> sod:Sant_3263
path_sod00240.kgml: {6.3.4.2, 6.3.4.2} -> {3.6.1.65, 3.6.1.8, 3.6.1.9}
path_sod00240.kgml:
path_sod00240.kgml: --- 1.96 seconds ---

path_sod00250.kgml: Alanine, aspartate and glutamate metabolism
path_sod00250.kgml: Initialization took 0.08 seconds
path_sod00250.kgml:
path_sod00250.kgml: Found a trail of span 2 without skipping any vertex
path_sod00250.kgml: 88 -> 134
path_sod00250.kgml: R01648 -> R00714
path_sod00250.kgml: sod:Sant_2160 -> {sod:Sant_0512, sod:Sant_2159}
path_sod00250.kgml: 2.6.1.19 -> {1.2.1.16, 1.2.1.79}
path_sod00250.kgml:
path_sod00250.kgml: Found a trail of span 2 without skipping any vertex
path_sod00250.kgml: 88 -> 76
path_sod00250.kgml: R01648 -> {R00713, R00714}
path_sod00250.kgml: sod:Sant_2160 -> {sod:Sant_0512, sod:Sant_2159}
path_sod00250.kgml: 2.6.1.19 -> {1.2.1.16, 1.2.1.24, 1.2.1.16, 1.2.1.79}
path_sod00250.kgml:
path_sod00250.kgml: --- 0.29 seconds ---

path_sod00260.kgml: Glycine, serine and threonine metabolism
path_sod00260.kgml: Initialization took 0.08 seconds
path_sod00260.kgml:
path_sod00260.kgml: Found a trail of span 4 containing skipped vertices
path_sod00260.kgml: 76 -> [93] -> 103 -> 99 -> 87
path_sod00260.kgml: R00480 -> [R02291] -> {R01773, R01775} -> R01771 -> R01466
path_sod00260.kgml: {sod:Sant_3410, sod:Sant_3884, sod:Sant_3961} -> [sod:Sant_0349] -> {sod:Sant_3410, sod:Sant_3961} -> sod:Sant_3409 -> sod:Sant_3408
path_sod00260.kgml: 2.7.2.4 -> [1.2.1.11] -> {1.1.1.3, 1.1.1.3} -> 2.7.1.39 -> 4.2.3.1
path_sod00260.kgml:
path_sod00260.kgml: --- 0.26 seconds ---

path_sod00261.kgml: Monobactam biosynthesis
path_sod00261.kgml: Initialization took 0.04 seconds
path_sod00261.kgml: (not found)
path_sod00261.kgml: --- 0.09 seconds ---

path_sod00270.kgml: Cysteine and methionine metabolism
path_sod00270.kgml: Initialization took 0.09 seconds
path_sod00270.kgml:
path_sod00270.kgml: Found a trail of span 4 containing skipped vertices
path_sod00270.kgml: 76 -> [75] -> 74 -> 120 -> 71
path_sod00270.kgml: R04143 -> [R04420] -> R07392 -> R07395 -> R07364
path_sod00270.kgml: sod:Sant_3599 -> [sod:Sant_3600] -> sod:Sant_3603 -> sod:Sant_3602 -> sod:Sant_3601
path_sod00270.kgml: 2.7.1.100 -> [5.3.1.23] -> 4.2.1.109 -> 3.1.3.77 -> 1.13.11.54
path_sod00270.kgml:
path_sod00270.kgml: Found a trail of span 4 containing skipped vertices
path_sod00270.kgml: 76 -> [75] -> 74 -> 120 -> 72
path_sod00270.kgml: R04143 -> [R04420] -> R07392 -> R07395 -> R07363
path_sod00270.kgml: sod:Sant_3599 -> [sod:Sant_3600] -> sod:Sant_3603 -> sod:Sant_3602 -> sod:Sant_3601
path_sod00270.kgml: 2.7.1.100 -> [5.3.1.23] -> 4.2.1.109 -> 3.1.3.77 -> 1.13.11.53
path_sod00270.kgml:
path_sod00270.kgml: Found a trail of span 3 containing skipped vertices
path_sod00270.kgml: 197 -> 196 -> [203] -> 88
path_sod00270.kgml: R01777 -> R01776 -> [R02026] -> R00946
path_sod00270.kgml: {sod:Sant_0965, sod:Sant_3900} -> {sod:Sant_0965, sod:Sant_3900} -> [sod:Sant_3962] -> sod:Sant_3897
path_sod00270.kgml: 2.3.1.46 -> 2.3.1.31 -> [?] -> 2.1.1.13
path_sod00270.kgml:
path_sod00270.kgml: Found a trail of span 3 containing skipped vertices
path_sod00270.kgml: 217 -> [214] -> 211 -> [197] -> 101
path_sod00270.kgml: R00480 -> [R02291] -> {R01773, R01775} -> [R01777] -> R01288
path_sod00270.kgml: {sod:Sant_3410, sod:Sant_3884, sod:Sant_3961} -> [sod:Sant_0349] -> {sod:Sant_3410, sod:Sant_3961} -> [{sod:Sant_0965, sod:Sant_3900}] -> sod:Sant_3962
path_sod00270.kgml: 2.7.2.4 -> [1.2.1.11] -> {1.1.1.3, 1.1.1.3} -> [2.3.1.46] -> 2.5.1.48
path_sod00270.kgml:
path_sod00270.kgml: Found a trail of span 3 containing skipped vertices
path_sod00270.kgml: 217 -> [214] -> 211 -> [197] -> 206
path_sod00270.kgml: R00480 -> [R02291] -> {R01773, R01775} -> [R01777] -> R00999
path_sod00270.kgml: {sod:Sant_3410, sod:Sant_3884, sod:Sant_3961} -> [sod:Sant_0349] -> {sod:Sant_3410, sod:Sant_3961} -> [{sod:Sant_0965, sod:Sant_3900}] -> sod:Sant_3962
path_sod00270.kgml: 2.7.2.4 -> [1.2.1.11] -> {1.1.1.3, 1.1.1.3} -> [2.3.1.46] -> 2.5.1.48
path_sod00270.kgml:
path_sod00270.kgml: Found a trail of span 3 containing skipped vertices
path_sod00270.kgml: 217 -> [214] -> 211 -> [196] -> 203
path_sod00270.kgml: R00480 -> [R02291] -> {R01773, R01775} -> [R01776] -> R02026
path_sod00270.kgml: {sod:Sant_3410, sod:Sant_3884, sod:Sant_3961} -> [sod:Sant_0349] -> {sod:Sant_3410, sod:Sant_3961} -> [{sod:Sant_0965, sod:Sant_3900}] -> sod:Sant_3962
path_sod00270.kgml: 2.7.2.4 -> [1.2.1.11] -> {1.1.1.3, 1.1.1.3} -> [2.3.1.31] -> ?
path_sod00270.kgml:
path_sod00270.kgml: Found a trail of span 3 containing skipped vertices
path_sod00270.kgml: 217 -> [214] -> 211 -> [197] -> 201
path_sod00270.kgml: R00480 -> [R02291] -> {R01773, R01775} -> [R01777] -> R03260
path_sod00270.kgml: {sod:Sant_3410, sod:Sant_3884, sod:Sant_3961} -> [sod:Sant_0349] -> {sod:Sant_3410, sod:Sant_3961} -> [{sod:Sant_0965, sod:Sant_3900}] -> sod:Sant_3962
path_sod00270.kgml: 2.7.2.4 -> [1.2.1.11] -> {1.1.1.3, 1.1.1.3} -> [2.3.1.46] -> 2.5.1.48
path_sod00270.kgml:
path_sod00270.kgml: Found a trail of span 3 containing skipped vertices
path_sod00270.kgml: 217 -> [214] -> 211 -> [196] -> 202
path_sod00270.kgml: R00480 -> [R02291] -> {R01773, R01775} -> [R01776] -> R03217
path_sod00270.kgml: {sod:Sant_3410, sod:Sant_3884, sod:Sant_3961} -> [sod:Sant_0349] -> {sod:Sant_3410, sod:Sant_3961} -> [{sod:Sant_0965, sod:Sant_3900}] -> sod:Sant_3962
path_sod00270.kgml: 2.7.2.4 -> [1.2.1.11] -> {1.1.1.3, 1.1.1.3} -> [2.3.1.31] -> 2.5.1.48
path_sod00270.kgml:
path_sod00270.kgml: Found a trail of span 2 without skipping any vertex
path_sod00270.kgml: 81 -> 80
path_sod00270.kgml: R00178 -> R01920
path_sod00270.kgml: sod:Sant_3321 -> sod:Sant_3320
path_sod00270.kgml: 4.1.1.50 -> 2.5.1.16
path_sod00270.kgml:
path_sod00270.kgml: Found a trail of span 2 containing skipped vertices
path_sod00270.kgml: 197 -> [101] -> 88
path_sod00270.kgml: R01777 -> [R01288] -> R00946
path_sod00270.kgml: {sod:Sant_0965, sod:Sant_3900} -> [sod:Sant_3962] -> sod:Sant_3897
path_sod00270.kgml: 2.3.1.46 -> [2.5.1.48] -> 2.1.1.13
path_sod00270.kgml:
path_sod00270.kgml: --- 1.15 seconds ---

path_sod00280.kgml: Valine, leucine and isoleucine degradation
path_sod00280.kgml: Initialization took 0.05 seconds
path_sod00280.kgml: (not found)
path_sod00280.kgml: --- 0.09 seconds ---

path_sod00290.kgml: Valine, leucine and isoleucine biosynthesis
path_sod00290.kgml: Initialization took 0.05 seconds
path_sod00290.kgml:
path_sod00290.kgml: Found a trail of span 6 containing skipped vertices
path_sod00290.kgml: 23 -> 47 -> [42] -> 34 -> 42 -> [34] -> 45 -> 31
path_sod00290.kgml: R00996 -> R08648 -> [R05069] -> R05068 -> R05069 -> [R05068] -> R05070 -> R02199
path_sod00290.kgml: {sod:Sant_0281, sod:Sant_3834} -> {sod:Sant_0277, sod:Sant_0278, sod:Sant_1602, sod:Sant_2239, sod:Sant_3364, sod:Sant_3365} -> [sod:Sant_0283] -> sod:Sant_0283 -> sod:Sant_0283 -> [sod:Sant_0283] -> sod:Sant_0280 -> sod:Sant_0279
path_sod00290.kgml: 4.3.1.19 -> 2.2.1.6 -> [{1.1.1.86, 5.4.99.3}] -> 1.1.1.86 -> {1.1.1.86, 5.4.99.3} -> [1.1.1.86] -> 4.2.1.9 -> 2.6.1.42
path_sod00290.kgml:
path_sod00290.kgml: Found a trail of span 5 containing skipped vertices
path_sod00290.kgml: 23 -> [47] -> 42 -> 34 -> 45 -> 31
path_sod00290.kgml: R00996 -> [R08648] -> R05069 -> R05068 -> R05070 -> R02199
path_sod00290.kgml: {sod:Sant_0281, sod:Sant_3834} -> [{sod:Sant_0277, sod:Sant_0278, sod:Sant_1602, sod:Sant_2239, sod:Sant_3364, sod:Sant_3365}] -> sod:Sant_0283 -> sod:Sant_0283 -> sod:Sant_0280 -> sod:Sant_0279
path_sod00290.kgml: 4.3.1.19 -> [2.2.1.6] -> {1.1.1.86, 5.4.99.3} -> 1.1.1.86 -> 4.2.1.9 -> 2.6.1.42
path_sod00290.kgml:
path_sod00290.kgml: Found a trail of span 4 containing skipped vertices
path_sod00290.kgml: 38 -> [35] -> 37 -> 35 -> [37] -> 36
path_sod00290.kgml: R01213 -> [R03968] -> R04001 -> R03968 -> [R04001] -> R04426
path_sod00290.kgml: sod:Sant_3366 -> [{sod:Sant_3368, sod:Sant_3369}] -> {sod:Sant_3368, sod:Sant_3369} -> {sod:Sant_3368, sod:Sant_3369} -> [{sod:Sant_3368, sod:Sant_3369}] -> sod:Sant_3367
path_sod00290.kgml: 2.3.3.13 -> [4.2.1.33] -> 4.2.1.33 -> 4.2.1.33 -> [4.2.1.33] -> 1.1.1.85
path_sod00290.kgml:
path_sod00290.kgml: Found a trail of span 3 without skipping any vertex
path_sod00290.kgml: 78 -> 21 -> 22
path_sod00290.kgml: R03896 -> R03898 -> R00994
path_sod00290.kgml: {sod:Sant_3368, sod:Sant_3369} -> {sod:Sant_3368, sod:Sant_3369} -> sod:Sant_3367
path_sod00290.kgml: 4.2.1.35 -> 4.2.1.35 -> 1.1.1.85
path_sod00290.kgml:
path_sod00290.kgml: Found a trail of span 2 containing skipped vertices
path_sod00290.kgml: 78 -> [21] -> 22
path_sod00290.kgml: R03896 -> [R03898] -> R00994
path_sod00290.kgml: {sod:Sant_3368, sod:Sant_3369} -> [{sod:Sant_3368, sod:Sant_3369}] -> sod:Sant_3367
path_sod00290.kgml: 4.2.1.35 -> [4.2.1.35] -> 1.1.1.85
path_sod00290.kgml:
path_sod00290.kgml: Found a trail of span 2 without skipping any vertex
path_sod00290.kgml: 41 -> 40
path_sod00290.kgml: R04441 -> R01214
path_sod00290.kgml: sod:Sant_0280 -> sod:Sant_0279
path_sod00290.kgml: 4.2.1.9 -> {2.6.1.42, 2.6.1.6}
path_sod00290.kgml:
path_sod00290.kgml: --- 0.75 seconds ---

path_sod00300.kgml: Lysine biosynthesis
path_sod00300.kgml: Initialization took 0.05 seconds
path_sod00300.kgml:
path_sod00300.kgml: Found a trail of span 2 without skipping any vertex
path_sod00300.kgml: 77 -> 46
path_sod00300.kgml: R02788 -> R04617
path_sod00300.kgml: sod:Sant_3357 -> sod:Sant_3356
path_sod00300.kgml: 6.3.2.13 -> 6.3.2.10
path_sod00300.kgml:
path_sod00300.kgml: --- 0.12 seconds ---

path_sod00310.kgml: Lysine degradation
path_sod00310.kgml: Initialization took 0.05 seconds
path_sod00310.kgml:
path_sod00310.kgml: Found a trail of span 2 without skipping any vertex
path_sod00310.kgml: 55 -> 73
path_sod00310.kgml: R01940 -> R02571
path_sod00310.kgml: sod:Sant_2771 -> sod:Sant_2770
path_sod00310.kgml: 1.2.4.2 -> 2.3.1.61
path_sod00310.kgml:
path_sod00310.kgml: --- 0.12 seconds ---

path_sod00330.kgml: Arginine and proline metabolism
path_sod00330.kgml: Initialization took 0.05 seconds
path_sod00330.kgml:
path_sod00330.kgml: Found a trail of span 3 without skipping any vertex
path_sod00330.kgml: 80 -> 79 -> 142
path_sod00330.kgml: R00178 -> R01920 -> R02869
path_sod00330.kgml: sod:Sant_3321 -> sod:Sant_3320 -> sod:Sant_3320
path_sod00330.kgml: 4.1.1.50 -> 2.5.1.16 -> {2.5.1.16, 2.5.1.22}
path_sod00330.kgml:
path_sod00330.kgml: Found a trail of span 2 without skipping any vertex
path_sod00330.kgml: 75 -> 77
path_sod00330.kgml: R01155 -> R02549
path_sod00330.kgml: sod:Sant_1573 -> sod:Sant_1574
path_sod00330.kgml: {2.6.1.29, 2.6.1.82} -> {1.2.1.19, 1.2.1.3}
path_sod00330.kgml:
path_sod00330.kgml: Found a trail of span 2 without skipping any vertex
path_sod00330.kgml: 148 -> 149
path_sod00330.kgml: R00566 -> R01157
path_sod00330.kgml: sod:Sant_0761 -> {sod:Sant_0540, sod:Sant_0762, sod:Sant_1757, sod:Sant_P0346}
path_sod00330.kgml: 4.1.1.19 -> 3.5.3.11
path_sod00330.kgml:
path_sod00330.kgml: Found a trail of span 2 without skipping any vertex
path_sod00330.kgml: 80 -> 142
path_sod00330.kgml: R00178 -> R02869
path_sod00330.kgml: sod:Sant_3321 -> sod:Sant_3320
path_sod00330.kgml: 4.1.1.50 -> {2.5.1.16, 2.5.1.22}
path_sod00330.kgml:
path_sod00330.kgml: Found a trail of span 2 without skipping any vertex
path_sod00330.kgml: 216 -> 217
path_sod00330.kgml: R00239 -> R03313
path_sod00330.kgml: sod:Sant_3143 -> sod:Sant_3142
path_sod00330.kgml: 2.7.2.11 -> 1.2.1.41
path_sod00330.kgml:
path_sod00330.kgml: --- 0.42 seconds ---

path_sod00332.kgml: Carbapenem biosynthesis
path_sod00332.kgml: Initialization took 0.05 seconds
path_sod00332.kgml:
path_sod00332.kgml: Found a trail of span 2 without skipping any vertex
path_sod00332.kgml: 5 -> 8
path_sod00332.kgml: R00239 -> R03313
path_sod00332.kgml: sod:Sant_3143 -> sod:Sant_3142
path_sod00332.kgml: 2.7.2.11 -> 1.2.1.41
path_sod00332.kgml:
path_sod00332.kgml: --- 0.13 seconds ---

path_sod00340.kgml: Histidine metabolism
path_sod00340.kgml: Initialization took 0.04 seconds
path_sod00340.kgml:
path_sod00340.kgml: Found a trail of span 2 without skipping any vertex
path_sod00340.kgml: 42 -> 40
path_sod00340.kgml: R02288 -> R02285
path_sod00340.kgml: sod:Sant_2171 -> sod:Sant_2172
path_sod00340.kgml: 3.5.2.7 -> 3.5.3.8
path_sod00340.kgml:
path_sod00340.kgml: Found a trail of span 2 without skipping any vertex
path_sod00340.kgml: 44 -> 43
path_sod00340.kgml: R01168 -> R02914
path_sod00340.kgml: {sod:Sant_2167, sod:Sant_P0122, sod:Sant_P0133} -> sod:Sant_2166
path_sod00340.kgml: 4.3.1.3 -> 4.2.1.49
path_sod00340.kgml:
path_sod00340.kgml: --- 0.97 seconds ---

path_sod00350.kgml: Tyrosine metabolism
path_sod00350.kgml: Initialization took 0.03 seconds
path_sod00350.kgml: (not found)
path_sod00350.kgml: --- 0.07 seconds ---

path_sod00360.kgml: Phenylalanine metabolism
path_sod00360.kgml: Initialization took 0.05 seconds
path_sod00360.kgml:
path_sod00360.kgml: Found a trail of span 2 without skipping any vertex
path_sod00360.kgml: 239 -> 241
path_sod00360.kgml: R06942 -> R06941
path_sod00360.kgml: sod:Sant_P0125 -> sod:Sant_P0124
path_sod00360.kgml: 4.2.1.17 -> {1.1.1.157, 1.1.1.35}
path_sod00360.kgml:
path_sod00360.kgml: --- 0.12 seconds ---

path_sod00361.kgml: Chlorocyclohexane and chlorobenzene degradation
path_sod00361.kgml: Initialization took 0.05 seconds
path_sod00361.kgml: (not found)
path_sod00361.kgml: --- 0.09 seconds ---

path_sod00362.kgml: Benzoate degradation
path_sod00362.kgml: Initialization took 0.05 seconds
path_sod00362.kgml:
path_sod00362.kgml: Found a trail of span 3 without skipping any vertex
path_sod00362.kgml: 51 -> 50 -> 54
path_sod00362.kgml: R07839 -> R04478 -> R00350
path_sod00362.kgml: sod:Sant_P0186 -> sod:Sant_P0184 -> sod:Sant_P0185
path_sod00362.kgml: 5.3.2.8 -> 4.2.1.83 -> 4.1.3.17
path_sod00362.kgml:
path_sod00362.kgml: Found a trail of span 2 without skipping any vertex
path_sod00362.kgml: 121 -> 124
path_sod00362.kgml: R03026 -> R01976
path_sod00362.kgml: sod:Sant_P0125 -> sod:Sant_P0124
path_sod00362.kgml: 4.2.1.17 -> 1.1.1.157
path_sod00362.kgml:
path_sod00362.kgml: Found a trail of span 2 containing skipped vertices
path_sod00362.kgml: 51 -> [50] -> 54
path_sod00362.kgml: R07839 -> [R04478] -> R00350
path_sod00362.kgml: sod:Sant_P0186 -> [sod:Sant_P0184] -> sod:Sant_P0185
path_sod00362.kgml: 5.3.2.8 -> [4.2.1.83] -> 4.1.3.17
path_sod00362.kgml:
path_sod00362.kgml: --- 0.19 seconds ---

path_sod00364.kgml: Fluorobenzoate degradation
path_sod00364.kgml: Initialization took 0.02 seconds
path_sod00364.kgml: (not found)
path_sod00364.kgml: --- 0.06 seconds ---

path_sod00380.kgml: Tryptophan metabolism
path_sod00380.kgml: Initialization took 0.03 seconds
path_sod00380.kgml: (not found)
path_sod00380.kgml: --- 0.06 seconds ---

path_sod00401.kgml: Novobiocin biosynthesis
path_sod00401.kgml: Initialization took 0.04 seconds
path_sod00401.kgml: (not found)
path_sod00401.kgml: --- 0.08 seconds ---

path_sod00410.kgml: beta-Alanine metabolism
path_sod00410.kgml: Initialization took 0.05 seconds
path_sod00410.kgml:
path_sod00410.kgml: Found a trail of span 2 without skipping any vertex
path_sod00410.kgml: 54 -> 50
path_sod00410.kgml: R00489 -> R02473
path_sod00410.kgml: sod:Sant_3311 -> sod:Sant_3310
path_sod00410.kgml: {4.1.1.11, 4.1.1.15} -> 6.3.2.1
path_sod00410.kgml:
path_sod00410.kgml: --- 0.12 seconds ---

path_sod00430.kgml: Taurine and hypotaurine metabolism
path_sod00430.kgml: Initialization took 0.03 seconds
path_sod00430.kgml:
path_sod00430.kgml: Found a trail of span 2 without skipping any vertex
path_sod00430.kgml: 58 -> 36
path_sod00430.kgml: R00315 -> R00230
path_sod00430.kgml: sod:Sant_1334 -> sod:Sant_1333
path_sod00430.kgml: {2.7.2.1, 2.7.2.15} -> 2.3.1.8
path_sod00430.kgml:
path_sod00430.kgml: --- 0.11 seconds ---

path_sod00440.kgml: Phosphonate and phosphinate metabolism
path_sod00440.kgml: Initialization took 0.03 seconds
path_sod00440.kgml:
path_sod00440.kgml: Found a trail of span 2 containing skipped vertices
path_sod00440.kgml: 124 -> [127] -> 130
path_sod00440.kgml: R10185 -> [R10186] -> R10204
path_sod00440.kgml: {sod:Sant_P0020, sod:Sant_P0021, sod:Sant_P0022, sod:Sant_P0025} -> [sod:Sant_P0026] -> sod:Sant_P0023
path_sod00440.kgml: 2.7.8.37 -> [3.6.1.63] -> 4.7.1.1
path_sod00440.kgml:
path_sod00440.kgml: --- 0.13 seconds ---

path_sod00450.kgml: Selenocompound metabolism
path_sod00450.kgml: Initialization took 0.04 seconds
path_sod00450.kgml: (not found)
path_sod00450.kgml: --- 0.07 seconds ---

path_sod00460.kgml: Cyanoamino acid metabolism
path_sod00460.kgml: Initialization took 0.03 seconds
path_sod00460.kgml: (not found)
path_sod00460.kgml: --- 0.06 seconds ---

path_sod00471.kgml: D-Glutamine and D-glutamate metabolism
path_sod00471.kgml: Initialization took 0.03 seconds
path_sod00471.kgml: (not found)
path_sod00471.kgml: --- 0.07 seconds ---

path_sod00473.kgml: D-Alanine metabolism
path_sod00473.kgml: Initialization took 0.04 seconds
path_sod00473.kgml: (not found)
path_sod00473.kgml: --- 0.09 seconds ---

path_sod00480.kgml: Glutathione metabolism
path_sod00480.kgml: Initialization took 0.04 seconds
path_sod00480.kgml: (not found)
path_sod00480.kgml: --- 0.17 seconds ---

path_sod00500.kgml: Starch and sucrose metabolism
path_sod00500.kgml: Initialization took 0.05 seconds
path_sod00500.kgml:
path_sod00500.kgml: Found a trail of span 2 without skipping any vertex
path_sod00500.kgml: 111 -> 121
path_sod00500.kgml: R02737 -> R02778
path_sod00500.kgml: sod:Sant_1655 -> sod:Sant_1654
path_sod00500.kgml: 2.4.1.15 -> 3.1.3.12
path_sod00500.kgml:
path_sod00500.kgml: Found a trail of span 2 without skipping any vertex
path_sod00500.kgml: 206 -> 205
path_sod00500.kgml: R01824 -> R11256
path_sod00500.kgml: sod:Sant_P0216 -> sod:Sant_P0217
path_sod00500.kgml: 5.4.99.15 -> 3.2.1.141
path_sod00500.kgml:
path_sod00500.kgml: --- 0.61 seconds ---

path_sod00511.kgml: Other glycan degradation
path_sod00511.kgml: Initialization took 0.04 seconds
path_sod00511.kgml: (not found)
path_sod00511.kgml: --- 0.07 seconds ---

path_sod00520.kgml: Amino sugar and nucleotide sugar metabolism
path_sod00520.kgml: Initialization took 0.08 seconds
path_sod00520.kgml:
path_sod00520.kgml: Found a trail of span 5 without skipping any vertex
path_sod00520.kgml: 308 -> 210 -> 212 -> 214 -> 409
path_sod00520.kgml: R07658 -> R07659 -> R07660 -> R07661 -> R07662
path_sod00520.kgml: sod:Sant_1032 -> sod:Sant_1030 -> sod:Sant_1032 -> {sod:Sant_1031, sod:Sant_3568} -> sod:Sant_1033
path_sod00520.kgml: 1.1.1.305 -> 2.6.1.87 -> 2.1.2.13 -> 2.4.2.53 -> ?
path_sod00520.kgml:
path_sod00520.kgml: Found a trail of span 4 containing skipped vertices
path_sod00520.kgml: 308 -> [210] -> 212 -> 214 -> 409
path_sod00520.kgml: R07658 -> [R07659] -> R07660 -> R07661 -> R07662
path_sod00520.kgml: sod:Sant_1032 -> [sod:Sant_1030] -> sod:Sant_1032 -> {sod:Sant_1031, sod:Sant_3568} -> sod:Sant_1033
path_sod00520.kgml: 1.1.1.305 -> [2.6.1.87] -> 2.1.2.13 -> 2.4.2.53 -> ?
path_sod00520.kgml:
path_sod00520.kgml: Found a trail of span 4 containing skipped vertices
path_sod00520.kgml: 308 -> 210 -> [212] -> 214 -> 409
path_sod00520.kgml: R07658 -> R07659 -> [R07660] -> R07661 -> R07662
path_sod00520.kgml: sod:Sant_1032 -> sod:Sant_1030 -> [sod:Sant_1032] -> {sod:Sant_1031, sod:Sant_3568} -> sod:Sant_1033
path_sod00520.kgml: 1.1.1.305 -> 2.6.1.87 -> [2.1.2.13] -> 2.4.2.53 -> ?
path_sod00520.kgml:
path_sod00520.kgml: Found a trail of span 3 containing skipped vertices
path_sod00520.kgml: 28 -> [24] -> 26 -> 9
path_sod00520.kgml: R00768 -> [R02060] -> R05332 -> R00416
path_sod00520.kgml: sod:Sant_0013 -> [sod:Sant_3459] -> sod:Sant_0012 -> sod:Sant_0012
path_sod00520.kgml: 2.6.1.16 -> [5.4.2.10] -> 2.3.1.157 -> 2.7.7.23
path_sod00520.kgml:
path_sod00520.kgml: Found a trail of span 3 containing skipped vertices
path_sod00520.kgml: 308 -> [210] -> 212 -> [214] -> 409
path_sod00520.kgml: R07658 -> [R07659] -> R07660 -> [R07661] -> R07662
path_sod00520.kgml: sod:Sant_1032 -> [sod:Sant_1030] -> sod:Sant_1032 -> [{sod:Sant_1031, sod:Sant_3568}] -> sod:Sant_1033
path_sod00520.kgml: 1.1.1.305 -> [2.6.1.87] -> 2.1.2.13 -> [2.4.2.53] -> ?
path_sod00520.kgml:
path_sod00520.kgml: Found a trail of span 2 without skipping any vertex
path_sod00520.kgml: 194 -> 203
path_sod00520.kgml: R01818 -> R00885
path_sod00520.kgml: sod:Sant_1467 -> sod:Sant_1466
path_sod00520.kgml: 5.4.2.8 -> 2.7.7.13
path_sod00520.kgml:
path_sod00520.kgml: Found a trail of span 2 without skipping any vertex
path_sod00520.kgml: 41 -> 42
path_sod00520.kgml: R00420 -> R03317
path_sod00520.kgml: sod:Sant_0291 -> sod:Sant_0292
path_sod00520.kgml: 5.1.3.14 -> 1.1.1.336
path_sod00520.kgml:
path_sod00520.kgml: Found a trail of span 2 without skipping any vertex
path_sod00520.kgml: 22 -> 20
path_sod00520.kgml: R02059 -> R00765
path_sod00520.kgml: sod:Sant_2792 -> sod:Sant_2791
path_sod00520.kgml: 3.5.1.25 -> 3.5.99.6
path_sod00520.kgml:
path_sod00520.kgml: --- 2.12 seconds ---

path_sod00521.kgml: Streptomycin biosynthesis
path_sod00521.kgml: Initialization took 0.03 seconds
path_sod00521.kgml:
path_sod00521.kgml: Found a trail of span 2 without skipping any vertex
path_sod00521.kgml: 44 -> 43
path_sod00521.kgml: R02328 -> R06513
path_sod00521.kgml: sod:Sant_0294 -> sod:Sant_0293
path_sod00521.kgml: 2.7.7.24 -> 4.2.1.46
path_sod00521.kgml:
path_sod00521.kgml: --- 0.10 seconds ---

path_sod00523.kgml: Polyketide sugar unit biosynthesis
path_sod00523.kgml: Initialization took 0.05 seconds
path_sod00523.kgml:
path_sod00523.kgml: Found a trail of span 2 without skipping any vertex
path_sod00523.kgml: 27 -> 26
path_sod00523.kgml: R02328 -> R06513
path_sod00523.kgml: sod:Sant_0294 -> sod:Sant_0293
path_sod00523.kgml: 2.7.7.24 -> 4.2.1.46
path_sod00523.kgml:
path_sod00523.kgml: --- 0.12 seconds ---

path_sod00525.kgml: Acarbose and validamycin biosynthesis
path_sod00525.kgml: Initialization took 0.03 seconds
path_sod00525.kgml:
path_sod00525.kgml: Found a trail of span 2 without skipping any vertex
path_sod00525.kgml: 58 -> 59
path_sod00525.kgml: R02328 -> R06513
path_sod00525.kgml: sod:Sant_0294 -> sod:Sant_0293
path_sod00525.kgml: 2.7.7.24 -> 4.2.1.46
path_sod00525.kgml:
path_sod00525.kgml: --- 0.08 seconds ---

path_sod00540.kgml: Lipopolysaccharide biosynthesis
path_sod00540.kgml: Initialization took 0.04 seconds
path_sod00540.kgml:
path_sod00540.kgml: Found a trail of span 2 containing skipped vertices
path_sod00540.kgml: 131 -> [87] -> 44
path_sod00540.kgml: R01530 -> [R03254] -> R03350
path_sod00540.kgml: sod:Sant_3697 -> [sod:Sant_2109] -> sod:Sant_3698
path_sod00540.kgml: 5.3.1.13 -> [2.5.1.55] -> 3.1.3.45
path_sod00540.kgml:
path_sod00540.kgml: --- 0.11 seconds ---

path_sod00550.kgml: Peptidoglycan biosynthesis
path_sod00550.kgml: Initialization took 0.03 seconds
path_sod00550.kgml:
path_sod00550.kgml: Found a trail of span 4 without skipping any vertex
path_sod00550.kgml: 32 -> 34 -> 23 -> 35
path_sod00550.kgml: R02783 -> R02788 -> R04617 -> R05630
path_sod00550.kgml: sod:Sant_3354 -> sod:Sant_3357 -> sod:Sant_3356 -> sod:Sant_3355
path_sod00550.kgml: 6.3.2.9 -> 6.3.2.13 -> 6.3.2.10 -> 2.7.8.13
path_sod00550.kgml:
path_sod00550.kgml: Found a trail of span 3 containing skipped vertices
path_sod00550.kgml: 32 -> [34] -> 23 -> 35
path_sod00550.kgml: R02783 -> [R02788] -> R04617 -> R05630
path_sod00550.kgml: sod:Sant_3354 -> [sod:Sant_3357] -> sod:Sant_3356 -> sod:Sant_3355
path_sod00550.kgml: 6.3.2.9 -> [6.3.2.13] -> 6.3.2.10 -> 2.7.8.13
path_sod00550.kgml:
path_sod00550.kgml: Found a trail of span 2 without skipping any vertex
path_sod00550.kgml: 29 -> 28
path_sod00550.kgml: R04573 -> R05629
path_sod00550.kgml: sod:Sant_3356 -> sod:Sant_3355
path_sod00550.kgml: 6.3.2.10 -> 2.7.8.13
path_sod00550.kgml:
path_sod00550.kgml: --- 0.29 seconds ---

path_sod00561.kgml: Glycerolipid metabolism
path_sod00561.kgml: Initialization took 0.05 seconds
path_sod00561.kgml: (not found)
path_sod00561.kgml: --- 0.09 seconds ---

path_sod00562.kgml: Inositol phosphate metabolism
path_sod00562.kgml: Initialization took 0.03 seconds
path_sod00562.kgml: (not found)
path_sod00562.kgml: --- 0.06 seconds ---

path_sod00564.kgml: Glycerophospholipid metabolism
path_sod00564.kgml: Initialization took 0.05 seconds
path_sod00564.kgml: (not found)
path_sod00564.kgml: --- 0.10 seconds ---

path_sod00565.kgml: Ether lipid metabolism
path_sod00565.kgml: Initialization took 0.03 seconds
path_sod00565.kgml: (not found)
path_sod00565.kgml: --- 0.06 seconds ---

path_sod00590.kgml: Arachidonic acid metabolism
path_sod00590.kgml: Initialization took 0.04 seconds
path_sod00590.kgml: (not found)
path_sod00590.kgml: --- 0.07 seconds ---

path_sod00592.kgml: alpha-Linolenic acid metabolism
path_sod00592.kgml: Initialization took 0.02 seconds
path_sod00592.kgml: (not found)
path_sod00592.kgml: --- 0.07 seconds ---

path_sod00600.kgml: Sphingolipid metabolism
path_sod00600.kgml: Initialization took 0.05 seconds
path_sod00600.kgml: (not found)
path_sod00600.kgml: --- 0.09 seconds ---

path_sod00620.kgml: Pyruvate metabolism
path_sod00620.kgml: Initialization took 0.13 seconds
path_sod00620.kgml:
path_sod00620.kgml: Found a trail of span 4 containing skipped vertices
path_sod00620.kgml: 123 -> 55 -> [124] -> 125 -> 124
path_sod00620.kgml: R00014 -> R03270 -> [R02569] -> R07618 -> R02569
path_sod00620.kgml: sod:Sant_3328 -> sod:Sant_3328 -> [sod:Sant_3327] -> sod:Sant_3326 -> sod:Sant_3327
path_sod00620.kgml: {1.2.4.1, 2.2.1.6, 4.1.1.1} -> 1.2.4.1 -> [2.3.1.12] -> 1.8.1.4 -> 2.3.1.12
path_sod00620.kgml:
path_sod00620.kgml: Found a trail of span 3 without skipping any vertex
path_sod00620.kgml: 72 -> 85 -> 177
path_sod00620.kgml: R00704 -> R01196 -> R10866
path_sod00620.kgml: sod:Sant_1912 -> sod:Sant_1910 -> sod:Sant_1910
path_sod00620.kgml: 1.1.1.28 -> {1.2.7.1, 1.2.7.11} -> ?
path_sod00620.kgml:
path_sod00620.kgml: Found a trail of span 2 without skipping any vertex
path_sod00620.kgml: 97 -> 129
path_sod00620.kgml: R00230 -> R00315
path_sod00620.kgml: sod:Sant_1333 -> sod:Sant_1334
path_sod00620.kgml: 2.3.1.8 -> {2.7.2.1, 2.7.2.15}
path_sod00620.kgml:
path_sod00620.kgml: --- 4.02 seconds ---

path_sod00623.kgml: Toluene degradation
path_sod00623.kgml: Initialization took 0.05 seconds
path_sod00623.kgml: (not found)
path_sod00623.kgml: --- 0.07 seconds ---

path_sod00624.kgml: Polycyclic aromatic hydrocarbon degradation
path_sod00624.kgml: Initialization took 0.03 seconds
path_sod00624.kgml: (not found)
path_sod00624.kgml: --- 0.07 seconds ---

path_sod00625.kgml: Chloroalkane and chloroalkene degradation
path_sod00625.kgml: Initialization took 0.04 seconds
path_sod00625.kgml: (not found)
path_sod00625.kgml: --- 0.07 seconds ---

path_sod00626.kgml: Naphthalene degradation
path_sod00626.kgml: Initialization took 0.03 seconds
path_sod00626.kgml: (not found)
path_sod00626.kgml: --- 0.05 seconds ---

path_sod00627.kgml: Aminobenzoate degradation
path_sod00627.kgml: Initialization took 0.05 seconds
path_sod00627.kgml: (not found)
path_sod00627.kgml: --- 0.07 seconds ---

path_sod00630.kgml: Glyoxylate and dicarboxylate metabolism
path_sod00630.kgml: Initialization took 0.05 seconds
path_sod00630.kgml:
path_sod00630.kgml: Found a trail of span 2 without skipping any vertex
path_sod00630.kgml: 114 -> 247
path_sod00630.kgml: {R01745, R01747} -> R08572
path_sod00630.kgml: sod:Sant_3268 -> {sod:Sant_1955, sod:Sant_3267}
path_sod00630.kgml: {1.1.1.60, 1.1.1.60} -> 2.7.1.165
path_sod00630.kgml:
path_sod00630.kgml: --- 0.14 seconds ---

path_sod00640.kgml: Propanoate metabolism
path_sod00640.kgml: Initialization took 0.05 seconds
path_sod00640.kgml:
path_sod00640.kgml: Found a trail of span 2 without skipping any vertex
path_sod00640.kgml: 52 -> 68
path_sod00640.kgml: R00921 -> R01353
path_sod00640.kgml: sod:Sant_1333 -> sod:Sant_1334
path_sod00640.kgml: {2.3.1.222, 2.3.1.8} -> {2.7.2.1, 2.7.2.15}
path_sod00640.kgml:
path_sod00640.kgml: --- 0.20 seconds ---

path_sod00643.kgml: Styrene degradation
path_sod00643.kgml: Initialization took 0.04 seconds
path_sod00643.kgml: (not found)
path_sod00643.kgml: --- 0.07 seconds ---

path_sod00650.kgml: Butanoate metabolism
path_sod00650.kgml: Initialization took 0.05 seconds
path_sod00650.kgml:
path_sod00650.kgml: Found a trail of span 2 without skipping any vertex
path_sod00650.kgml: 68 -> 157
path_sod00650.kgml: R01648 -> R00714
path_sod00650.kgml: sod:Sant_2160 -> {sod:Sant_0512, sod:Sant_2159}
path_sod00650.kgml: 2.6.1.19 -> {1.2.1.16, 1.2.1.79}
path_sod00650.kgml:
path_sod00650.kgml: Found a trail of span 2 without skipping any vertex
path_sod00650.kgml: 68 -> 78
path_sod00650.kgml: R01648 -> {R00713, R00714}
path_sod00650.kgml: sod:Sant_2160 -> {sod:Sant_0512, sod:Sant_2159}
path_sod00650.kgml: 2.6.1.19 -> {1.2.1.16, 1.2.1.24, 1.2.1.16, 1.2.1.79}
path_sod00650.kgml:
path_sod00650.kgml: Found a trail of span 2 without skipping any vertex
path_sod00650.kgml: 64 -> 58
path_sod00650.kgml: R03026 -> R01976
path_sod00650.kgml: {sod:Sant_3292, sod:Sant_P0125} -> sod:Sant_P0124
path_sod00650.kgml: 4.2.1.17 -> 1.1.1.157
path_sod00650.kgml:
path_sod00650.kgml: --- 0.21 seconds ---

path_sod00660.kgml: C5-Branched dibasic acid metabolism
path_sod00660.kgml: Initialization took 0.03 seconds
path_sod00660.kgml:
path_sod00660.kgml: Found a trail of span 3 without skipping any vertex
path_sod00660.kgml: 31 -> 96 -> 97
path_sod00660.kgml: R03896 -> R03898 -> R00994
path_sod00660.kgml: {sod:Sant_3368, sod:Sant_3369} -> {sod:Sant_3368, sod:Sant_3369} -> sod:Sant_3367
path_sod00660.kgml: 4.2.1.35 -> 4.2.1.35 -> 1.1.1.85
path_sod00660.kgml:
path_sod00660.kgml: --- 0.14 seconds ---

path_sod00670.kgml: One carbon pool by folate
path_sod00670.kgml: Initialization took 0.08 seconds
path_sod00670.kgml: (not found)
path_sod00670.kgml: --- 0.36 seconds ---

path_sod00680.kgml: Methane metabolism
path_sod00680.kgml: Initialization took 0.05 seconds
path_sod00680.kgml:
path_sod00680.kgml: Found a trail of span 2 without skipping any vertex
path_sod00680.kgml: 103 -> 102
path_sod00680.kgml: R06983 -> R00527
path_sod00680.kgml: sod:Sant_1424 -> sod:Sant_1423
path_sod00680.kgml: 1.1.1.284 -> 3.1.2.12
path_sod00680.kgml:
path_sod00680.kgml: Found a trail of span 2 without skipping any vertex
path_sod00680.kgml: 203 -> 204
path_sod00680.kgml: R00315 -> R00230
path_sod00680.kgml: sod:Sant_1334 -> sod:Sant_1333
path_sod00680.kgml: {2.7.2.1, 2.7.2.15} -> 2.3.1.8
path_sod00680.kgml:
path_sod00680.kgml: Found a trail of span 2 without skipping any vertex
path_sod00680.kgml: 187 -> 183
path_sod00680.kgml: R05338 -> R05339
path_sod00680.kgml: sod:Sant_0061 -> {sod:Sant_0060, sod:Sant_0809}
path_sod00680.kgml: 4.1.2.43 -> 5.3.1.27
path_sod00680.kgml:
path_sod00680.kgml: --- 0.27 seconds ---

path_sod00730.kgml: Thiamine metabolism
path_sod00730.kgml: Initialization took 0.05 seconds
path_sod00730.kgml:
path_sod00730.kgml: Found a trail of span 2 without skipping any vertex
path_sod00730.kgml: 91 -> 69
path_sod00730.kgml: R10246 -> R10247
path_sod00730.kgml: sod:Sant_3921 -> sod:Sant_3920
path_sod00730.kgml: 4.1.99.19 -> 2.8.1.10
path_sod00730.kgml:
path_sod00730.kgml: Found a trail of span 2 containing skipped vertices
path_sod00730.kgml: 94 -> [75] -> 97
path_sod00730.kgml: R03472 -> [R04509] -> R10712
path_sod00730.kgml: sod:Sant_3916 -> [sod:Sant_1177] -> sod:Sant_3917
path_sod00730.kgml: 4.1.99.17 -> [2.7.4.7] -> 2.5.1.3
path_sod00730.kgml:
path_sod00730.kgml: Found a trail of span 2 containing skipped vertices
path_sod00730.kgml: 94 -> [75] -> 93
path_sod00730.kgml: R03472 -> [R04509] -> R03223
path_sod00730.kgml: sod:Sant_3916 -> [sod:Sant_1177] -> sod:Sant_3917
path_sod00730.kgml: 4.1.99.17 -> [2.7.4.7] -> 2.5.1.3
path_sod00730.kgml:
path_sod00730.kgml: --- 0.25 seconds ---

path_sod00740.kgml: Riboflavin metabolism
path_sod00740.kgml: Initialization took 0.04 seconds
path_sod00740.kgml:
path_sod00740.kgml: Found a trail of span 3 containing skipped vertices
path_sod00740.kgml: 39 -> 40 -> [43] -> 41
path_sod00740.kgml: R03459 -> R03458 -> [R07280] -> R04457
path_sod00740.kgml: sod:Sant_3023 -> sod:Sant_3023 -> [sod:Sant_0333] -> sod:Sant_3022
path_sod00740.kgml: 3.5.4.26 -> 1.1.1.193 -> [3.1.3.104] -> 2.5.1.78
path_sod00740.kgml:
path_sod00740.kgml: --- 0.15 seconds ---

path_sod00750.kgml: Vitamin B6 metabolism
path_sod00750.kgml: Initialization took 0.04 seconds
path_sod00750.kgml: (not found)
path_sod00750.kgml: --- 0.09 seconds ---

path_sod00760.kgml: Nicotinate and nicotinamide metabolism
path_sod00760.kgml: Initialization took 0.08 seconds
path_sod00760.kgml: (not found)
path_sod00760.kgml: --- 0.35 seconds ---

path_sod00770.kgml: Pantothenate and CoA biosynthesis
path_sod00770.kgml: Initialization took 0.04 seconds
path_sod00770.kgml:
path_sod00770.kgml: Found a trail of span 3 containing skipped vertices
path_sod00770.kgml: 82 -> [81] -> 80 -> 85
path_sod00770.kgml: R00006 -> [R03051] -> R01209 -> R01214
path_sod00770.kgml: {sod:Sant_0277, sod:Sant_0278, sod:Sant_1602, sod:Sant_2239, sod:Sant_3364, sod:Sant_3365} -> [sod:Sant_0283] -> sod:Sant_0280 -> sod:Sant_0279
path_sod00770.kgml: 2.2.1.6 -> [1.1.1.86] -> 4.2.1.9 -> {2.6.1.42, 2.6.1.6}
path_sod00770.kgml:
path_sod00770.kgml: Found a trail of span 3 without skipping any vertex
path_sod00770.kgml: 70 -> 67 -> 87
path_sod00770.kgml: R04231 -> R03269 -> R03035
path_sod00770.kgml: sod:Sant_4020 -> sod:Sant_4020 -> sod:Sant_4015
path_sod00770.kgml: 6.3.2.5 -> 4.1.1.36 -> 2.7.7.3
path_sod00770.kgml:
path_sod00770.kgml: Found a trail of span 2 without skipping any vertex
path_sod00770.kgml: 93 -> 76
path_sod00770.kgml: R00489 -> R02473
path_sod00770.kgml: sod:Sant_3311 -> sod:Sant_3310
path_sod00770.kgml: {4.1.1.11, 4.1.1.15} -> 6.3.2.1
path_sod00770.kgml:
path_sod00770.kgml: Found a trail of span 2 containing skipped vertices
path_sod00770.kgml: 70 -> [67] -> 87
path_sod00770.kgml: R04231 -> [R03269] -> R03035
path_sod00770.kgml: sod:Sant_4020 -> [sod:Sant_4020] -> sod:Sant_4015
path_sod00770.kgml: 6.3.2.5 -> [4.1.1.36] -> 2.7.7.3
path_sod00770.kgml:
path_sod00770.kgml: Found a trail of span 2 containing skipped vertices
path_sod00770.kgml: 78 -> [77] -> 76
path_sod00770.kgml: R01226 -> [R02472] -> R02473
path_sod00770.kgml: sod:Sant_3309 -> [{sod:Sant_0517, sod:Sant_2226, sod:Sant_3012}] -> sod:Sant_3310
path_sod00770.kgml: 2.1.2.11 -> [1.1.1.169] -> 6.3.2.1
path_sod00770.kgml:
path_sod00770.kgml: --- 0.30 seconds ---

path_sod00780.kgml: Biotin metabolism
path_sod00780.kgml: Initialization took 0.04 seconds
path_sod00780.kgml: (not found)
path_sod00780.kgml: --- 0.12 seconds ---

path_sod00785.kgml: Lipoic acid metabolism
path_sod00785.kgml: Initialization took 0.04 seconds
path_sod00785.kgml:
path_sod00785.kgml: Found a trail of span 2 without skipping any vertex
path_sod00785.kgml: 5 -> 6
path_sod00785.kgml: R07768 -> R07769
path_sod00785.kgml: sod:Sant_2831 -> sod:Sant_2830
path_sod00785.kgml: 2.8.1.8 -> 2.3.1.181
path_sod00785.kgml:
path_sod00785.kgml: Found a trail of span 2 without skipping any vertex
path_sod00785.kgml: 11 -> 10
path_sod00785.kgml: R07766 -> R07767
path_sod00785.kgml: sod:Sant_2830 -> sod:Sant_2831
path_sod00785.kgml: 2.3.1.181 -> 2.8.1.8
path_sod00785.kgml:
path_sod00785.kgml: --- 0.14 seconds ---

path_sod00790.kgml: Folate biosynthesis
path_sod00790.kgml: Initialization took 0.05 seconds
path_sod00790.kgml:
path_sod00790.kgml: Found a trail of span 2 without skipping any vertex
path_sod00790.kgml: 93 -> 117
path_sod00790.kgml: R09394 -> R11372
path_sod00790.kgml: sod:Sant_2728 -> sod:Sant_2727
path_sod00790.kgml: 4.1.99.22 -> 4.6.1.17
path_sod00790.kgml:
path_sod00790.kgml: --- 0.20 seconds ---

path_sod00860.kgml: Porphyrin and chlorophyll metabolism
path_sod00860.kgml: Initialization took 0.05 seconds
path_sod00860.kgml:
path_sod00860.kgml: Found a trail of span 3 without skipping any vertex
path_sod00860.kgml: 273 -> 270 -> 271
path_sod00860.kgml: R00084 -> R03165 -> R03194
path_sod00860.kgml: sod:Sant_0327 -> sod:Sant_0326 -> {sod:Sant_0325, sod:Sant_2410, sod:Sant_3254}
path_sod00860.kgml: 2.5.1.61 -> 4.2.1.75 -> 2.1.1.107
path_sod00860.kgml:
path_sod00860.kgml: --- 0.15 seconds ---

path_sod00900.kgml: Terpenoid backbone biosynthesis
path_sod00900.kgml: Initialization took 0.05 seconds
path_sod00900.kgml:
path_sod00900.kgml: Found a trail of span 2 containing skipped vertices
path_sod00900.kgml: 66 -> [67] -> 68
path_sod00900.kgml: R05633 -> [R05634] -> R05637
path_sod00900.kgml: sod:Sant_3248 -> [sod:Sant_2115] -> sod:Sant_3247
path_sod00900.kgml: 2.7.7.60 -> [2.7.1.148] -> 4.6.1.12
path_sod00900.kgml:
path_sod00900.kgml: --- 0.15 seconds ---

path_sod00903.kgml: Limonene and pinene degradation
path_sod00903.kgml: Initialization took 0.04 seconds
path_sod00903.kgml: (not found)
path_sod00903.kgml: --- 0.07 seconds ---

path_sod00910.kgml: Nitrogen metabolism
path_sod00910.kgml: Initialization took 0.05 seconds
path_sod00910.kgml:
path_sod00910.kgml: --- 0.15 seconds ---

path_sod00920.kgml: Sulfur metabolism
path_sod00920.kgml: Initialization took 0.05 seconds
path_sod00920.kgml:
path_sod00920.kgml: Found a trail of span 2 without skipping any vertex
path_sod00920.kgml: 160 -> 159
path_sod00920.kgml: R00529 -> R00509
path_sod00920.kgml: {sod:Sant_3252, sod:Sant_3253} -> sod:Sant_3251
path_sod00920.kgml: 2.7.7.4 -> 2.7.1.25
path_sod00920.kgml:
path_sod00920.kgml: Found a trail of span 2 without skipping any vertex
path_sod00920.kgml: 42 -> 39
path_sod00920.kgml: R00529 -> R00509
path_sod00920.kgml: {sod:Sant_3252, sod:Sant_3253} -> sod:Sant_3251
path_sod00920.kgml: 2.7.7.4 -> 2.7.1.25
path_sod00920.kgml:
path_sod00920.kgml: Found a trail of span 2 without skipping any vertex
path_sod00920.kgml: 48 -> 31
path_sod00920.kgml: R02021 -> R00858
path_sod00920.kgml: sod:Sant_3256 -> {sod:Sant_3257, sod:Sant_3258}
path_sod00920.kgml: 1.8.4.8 -> 1.8.1.2
path_sod00920.kgml:
path_sod00920.kgml: --- 0.25 seconds ---

path_sod00930.kgml: Caprolactam degradation
path_sod00930.kgml: Initialization took 0.04 seconds
path_sod00930.kgml: (not found)
path_sod00930.kgml: --- 0.07 seconds ---

path_sod00970.kgml: Aminoacyl-tRNA biosynthesis
path_sod00970.kgml: Initialization took 0.05 seconds
path_sod00970.kgml: (not found)
path_sod00970.kgml: --- 0.09 seconds ---

path_sod01040.kgml: Biosynthesis of unsaturated fatty acids
path_sod01040.kgml: Initialization took 0.03 seconds
path_sod01040.kgml: (not found)
path_sod01040.kgml: --- 0.06 seconds ---

--- 69.35 seconds ---
