# Supplementary material for: CoMetGeNe: mining conserved neighborhood patterns in metabolic and genomic contexts
Source: BMC Bioinformatics. 2019 Jan 10;20:19. doi: 10.1186/s12859-018-2542-2 (PMC6327494; doi:10.1186/s12859-018-2542-2)
Supplement: Supplementary file 14 — Trail finding results for completely assembled representative bacterial genomes present in NCBI Genomes. Of the 1,545 fully assembled representative bacterial genomes in NCBI, corresponding entries have been identified in KEGG for 1,467 species, for which trail finding has been performed for all combinations of gap parameters δG and δD ranging from 0 to 3. This additional file is available from https://doi.org/10.6084/m9.figshare.7288769. (GZ 178,532 kb) [file 12859_2018_2542_MOESM14_ESM.gz › results/gho_dG0_dD2.hnet]

--- delta_G = 0, delta_D = 2 ---

path_gho00010.kgml: Glycolysis / Gluconeogenesis
path_gho00010.kgml: Initialization took 0.15 seconds
path_gho00010.kgml:
path_gho00010.kgml: Found a trail of span 4 containing skipped vertices
path_gho00010.kgml: 75 -> 49 -> 50 -> [75 -> 49] -> 48
path_gho00010.kgml: R07618 -> R03270 -> R02569 -> [R07618 -> R03270] -> R00014
path_gho00010.kgml: {gho:AL542_07350, gho:AL542_08420} -> gho:AL542_07360 -> gho:AL542_07355 -> [{gho:AL542_07350, gho:AL542_08420} -> gho:AL542_07360] -> gho:AL542_07360
path_gho00010.kgml: 1.8.1.4 -> 1.2.4.1 -> 2.3.1.12 -> [1.8.1.4 -> 1.2.4.1] -> {1.2.4.1, 2.2.1.6, 4.1.1.1}
path_gho00010.kgml:
path_gho00010.kgml: Found a trail of span 2 containing skipped vertices
path_gho00010.kgml: 76 -> [57] -> 14
path_gho00010.kgml: R01512 -> [R01061] -> R01070
path_gho00010.kgml: gho:AL542_07000 -> [{gho:AL542_00895, gho:AL542_02630, gho:AL542_14165}] -> {gho:AL542_06995, gho:AL542_16840}
path_gho00010.kgml: 2.7.2.3 -> [{1.2.1.12, 1.2.1.59}] -> 4.1.2.13
path_gho00010.kgml:
path_gho00010.kgml: --- 16.60 seconds ---

path_gho00030.kgml: Pentose phosphate pathway
path_gho00030.kgml: Initialization took 0.11 seconds
path_gho00030.kgml:
path_gho00030.kgml: Found a trail of span 3 without skipping any vertex
path_gho00030.kgml: 157 -> 57 -> 56
path_gho00030.kgml: {R02736, R10907} -> R02035 -> R01528
path_gho00030.kgml: gho:AL542_15220 -> gho:AL542_15215 -> gho:AL542_15210
path_gho00030.kgml: {1.1.1.363, 1.1.1.49, 1.1.1.363, 1.1.1.388} -> 3.1.1.31 -> {1.1.1.351, 1.1.1.44}
path_gho00030.kgml:
path_gho00030.kgml: Found a trail of span 3 without skipping any vertex
path_gho00030.kgml: 58 -> 57 -> 156
path_gho00030.kgml: R02736 -> R02035 -> R10221
path_gho00030.kgml: gho:AL542_15220 -> gho:AL542_15215 -> gho:AL542_15210
path_gho00030.kgml: {1.1.1.363, 1.1.1.49} -> 3.1.1.31 -> {1.1.1.343, 1.1.1.351}
path_gho00030.kgml:
path_gho00030.kgml: Found a trail of span 3 without skipping any vertex
path_gho00030.kgml: 157 -> 57 -> 156
path_gho00030.kgml: {R02736, R10907} -> R02035 -> R10221
path_gho00030.kgml: gho:AL542_15220 -> gho:AL542_15215 -> gho:AL542_15210
path_gho00030.kgml: {1.1.1.363, 1.1.1.49, 1.1.1.363, 1.1.1.388} -> 3.1.1.31 -> {1.1.1.343, 1.1.1.351}
path_gho00030.kgml:
path_gho00030.kgml: Found a trail of span 2 without skipping any vertex
path_gho00030.kgml: 62 -> 61
path_gho00030.kgml: R01737 -> R02036
path_gho00030.kgml: gho:AL542_08790 -> gho:AL542_08785
path_gho00030.kgml: 2.7.1.12 -> 4.2.1.12
path_gho00030.kgml:
path_gho00030.kgml: --- 19.16 seconds ---

path_gho00040.kgml: Pentose and glucuronate interconversions
path_gho00040.kgml: Initialization took 0.10 seconds
path_gho00040.kgml:
path_gho00040.kgml: Found a trail of span 4 containing skipped vertices
path_gho00040.kgml: 73 -> [74 -> 75] -> 70 -> 68 -> [70] -> 75
path_gho00040.kgml: R01526 -> [R01529 -> R05850] -> R02439 -> R01761 -> [R02439] -> R05850
path_gho00040.kgml: gho:AL542_16585 -> [gho:AL542_08355 -> gho:AL542_16590] -> gho:AL542_16585 -> gho:AL542_16595 -> [gho:AL542_16585] -> gho:AL542_16590
path_gho00040.kgml: {2.7.1.16, 2.7.1.47} -> [5.1.3.1 -> 5.1.3.4] -> 2.7.1.16 -> 5.3.1.4 -> [2.7.1.16] -> 5.1.3.4
path_gho00040.kgml:
path_gho00040.kgml: --- 1.65 seconds ---

path_gho00051.kgml: Fructose and mannose metabolism
path_gho00051.kgml: Initialization took 0.10 seconds
path_gho00051.kgml:
path_gho00051.kgml: Found a trail of span 2 without skipping any vertex
path_gho00051.kgml: 83 -> 82
path_gho00051.kgml: R00888 -> R05692
path_gho00051.kgml: gho:AL542_04850 -> gho:AL542_04845
path_gho00051.kgml: 4.2.1.47 -> 1.1.1.271
path_gho00051.kgml:
path_gho00051.kgml: Found a trail of span 2 without skipping any vertex
path_gho00051.kgml: 54 -> 92
path_gho00051.kgml: R03232 -> R02071
path_gho00051.kgml: {gho:AL542_17130, gho:AL542_17140} -> gho:AL542_17135
path_gho00051.kgml: 2.7.1.202 -> 2.7.1.56
path_gho00051.kgml:
path_gho00051.kgml: --- 0.48 seconds ---

path_gho00052.kgml: Galactose metabolism
path_gho00052.kgml: Initialization took 0.10 seconds
path_gho00052.kgml:
path_gho00052.kgml: Found a trail of span 4 containing skipped vertices
path_gho00052.kgml: 172 -> 171 -> [82] -> 79 -> 82
path_gho00052.kgml: R10619 -> R01092 -> [R00955] -> R00291 -> R00955
path_gho00052.kgml: gho:AL542_16030 -> gho:AL542_16025 -> [gho:AL542_16020] -> {gho:AL542_03245, gho:AL542_16015, gho:AL542_17425} -> gho:AL542_16020
path_gho00052.kgml: 5.1.3.3 -> 2.7.1.6 -> [2.7.7.12] -> 5.1.3.2 -> 2.7.7.12
path_gho00052.kgml:
path_gho00052.kgml: --- 0.32 seconds ---

path_gho00053.kgml: Ascorbate and aldarate metabolism
path_gho00053.kgml: Initialization took 0.11 seconds
path_gho00053.kgml: (not found)
path_gho00053.kgml: --- 0.21 seconds ---

path_gho00061.kgml: Fatty acid biosynthesis
path_gho00061.kgml: Initialization took 0.15 seconds
path_gho00061.kgml:
path_gho00061.kgml: Found a trail of span 3 without skipping any vertex
path_gho00061.kgml: 147 -> 262 -> 142
path_gho00061.kgml: R01626 -> R10707 -> R04533
path_gho00061.kgml: gho:AL542_03575 -> {gho:AL542_03580, gho:AL542_17100} -> gho:AL542_03570
path_gho00061.kgml: {2.3.1.39, 2.3.1.85, 2.3.1.86} -> 2.3.1.180 -> {1.1.1.100, 2.3.1.85, 2.3.1.86}
path_gho00061.kgml:
path_gho00061.kgml: Found a trail of span 2 containing skipped vertices
path_gho00061.kgml: 147 -> [78] -> 75
path_gho00061.kgml: R01626 -> [R04968] -> R04543
path_gho00061.kgml: gho:AL542_03575 -> [gho:AL542_05145] -> gho:AL542_03570
path_gho00061.kgml: {2.3.1.39, 2.3.1.85, 2.3.1.86} -> [{2.3.1.179, 2.3.1.41, 2.3.1.85, 2.3.1.86}] -> {1.1.1.100, 2.3.1.85, 2.3.1.86}
path_gho00061.kgml:
path_gho00061.kgml: Found a trail of span 2 containing skipped vertices
path_gho00061.kgml: 147 -> [256] -> 54
path_gho00061.kgml: R01626 -> [R07762] -> R07763
path_gho00061.kgml: gho:AL542_03575 -> [gho:AL542_05145] -> gho:AL542_03570
path_gho00061.kgml: {2.3.1.39, 2.3.1.85, 2.3.1.86} -> [{2.3.1.179, 2.3.1.199, 2.3.1.41}] -> 1.1.1.100
path_gho00061.kgml:
path_gho00061.kgml: Found a trail of span 2 containing skipped vertices
path_gho00061.kgml: 147 -> [60] -> 97
path_gho00061.kgml: R01626 -> [R04963] -> R04964
path_gho00061.kgml: gho:AL542_03575 -> [gho:AL542_03560] -> gho:AL542_03570
path_gho00061.kgml: {2.3.1.39, 2.3.1.85, 2.3.1.86} -> [{2.3.1.179, 2.3.1.41, 2.3.1.85, 2.3.1.86}] -> {1.1.1.100, 2.3.1.85, 2.3.1.86}
path_gho00061.kgml:
path_gho00061.kgml: Found a trail of span 2 containing skipped vertices
path_gho00061.kgml: 147 -> [61] -> 108
path_gho00061.kgml: R01626 -> [R04960] -> R04534
path_gho00061.kgml: gho:AL542_03575 -> [gho:AL542_03560] -> gho:AL542_03570
path_gho00061.kgml: {2.3.1.39, 2.3.1.85, 2.3.1.86} -> [{2.3.1.179, 2.3.1.41, 2.3.1.85, 2.3.1.86}] -> {1.1.1.100, 2.3.1.85, 2.3.1.86}
path_gho00061.kgml:
path_gho00061.kgml: Found a trail of span 2 containing skipped vertices
path_gho00061.kgml: 147 -> [259] -> 142
path_gho00061.kgml: R01626 -> [R04355] -> R04533
path_gho00061.kgml: gho:AL542_03575 -> [gho:AL542_03560] -> gho:AL542_03570
path_gho00061.kgml: {2.3.1.39, 2.3.1.85, 2.3.1.86} -> [{2.3.1.179, 2.3.1.41, 2.3.1.85, 2.3.1.86}] -> {1.1.1.100, 2.3.1.85, 2.3.1.86}
path_gho00061.kgml:
path_gho00061.kgml: Found a trail of span 2 containing skipped vertices
path_gho00061.kgml: 147 -> [122] -> 119
path_gho00061.kgml: R01626 -> [R04957] -> R04536
path_gho00061.kgml: gho:AL542_03575 -> [gho:AL542_05145] -> gho:AL542_03570
path_gho00061.kgml: {2.3.1.39, 2.3.1.85, 2.3.1.86} -> [{2.3.1.179, 2.3.1.41, 2.3.1.85, 2.3.1.86}] -> {1.1.1.100, 2.3.1.85, 2.3.1.86}
path_gho00061.kgml:
path_gho00061.kgml: Found a trail of span 2 containing skipped vertices
path_gho00061.kgml: 147 -> [89] -> 86
path_gho00061.kgml: R01626 -> [R04726] -> R04566
path_gho00061.kgml: gho:AL542_03575 -> [gho:AL542_05145] -> gho:AL542_03570
path_gho00061.kgml: {2.3.1.39, 2.3.1.85, 2.3.1.86} -> [{2.3.1.179, 2.3.1.41, 2.3.1.85, 2.3.1.86}] -> {1.1.1.100, 2.3.1.85, 2.3.1.86}
path_gho00061.kgml:
path_gho00061.kgml: Found a trail of span 2 containing skipped vertices
path_gho00061.kgml: 147 -> [133] -> 130
path_gho00061.kgml: R01626 -> [R04952] -> R04953
path_gho00061.kgml: gho:AL542_03575 -> [gho:AL542_05145] -> gho:AL542_03570
path_gho00061.kgml: {2.3.1.39, 2.3.1.85, 2.3.1.86} -> [{2.3.1.179, 2.3.1.41, 2.3.1.85, 2.3.1.86}] -> {1.1.1.100, 2.3.1.85, 2.3.1.86}
path_gho00061.kgml:
path_gho00061.kgml: --- 3.18 seconds ---

path_gho00072.kgml: Synthesis and degradation of ketone bodies
path_gho00072.kgml: Initialization took 0.05 seconds
path_gho00072.kgml: (not found)
path_gho00072.kgml: --- 0.10 seconds ---

path_gho00121.kgml: Secondary bile acid biosynthesis
path_gho00121.kgml: Initialization took 0.05 seconds
path_gho00121.kgml: (not found)
path_gho00121.kgml: --- 0.14 seconds ---

path_gho00130.kgml: Ubiquinone and other terpenoid-quinone biosynthesis
path_gho00130.kgml: Initialization took 0.06 seconds
path_gho00130.kgml:
path_gho00130.kgml: Found a trail of span 6 without skipping any vertex
path_gho00130.kgml: 69 -> 61 -> 54 -> 60 -> 59 -> 58
path_gho00130.kgml: R01717 -> R08165 -> R08166 -> R04031 -> R04030 -> R07263
path_gho00130.kgml: gho:AL542_04720 -> gho:AL542_04715 -> gho:AL542_04710 -> gho:AL542_04700 -> gho:AL542_04695 -> gho:AL542_04705
path_gho00130.kgml: 5.4.4.2 -> 2.2.1.9 -> 4.2.99.20 -> 4.2.1.113 -> 6.2.1.26 -> 4.1.3.36
path_gho00130.kgml:
path_gho00130.kgml: Found a trail of span 5 containing skipped vertices
path_gho00130.kgml: 69 -> 61 -> 54 -> 60 -> [59] -> 58
path_gho00130.kgml: R01717 -> R08165 -> R08166 -> R04031 -> [R04030] -> R07263
path_gho00130.kgml: gho:AL542_04720 -> gho:AL542_04715 -> gho:AL542_04710 -> gho:AL542_04700 -> [gho:AL542_04695] -> gho:AL542_04705
path_gho00130.kgml: 5.4.4.2 -> 2.2.1.9 -> 4.2.99.20 -> 4.2.1.113 -> [6.2.1.26] -> 4.1.3.36
path_gho00130.kgml:
path_gho00130.kgml: Found a trail of span 4 containing skipped vertices
path_gho00130.kgml: 69 -> 61 -> 54 -> [60 -> 59] -> 58
path_gho00130.kgml: R01717 -> R08165 -> R08166 -> [R04031 -> R04030] -> R07263
path_gho00130.kgml: gho:AL542_04720 -> gho:AL542_04715 -> gho:AL542_04710 -> [gho:AL542_04700 -> gho:AL542_04695] -> gho:AL542_04705
path_gho00130.kgml: 5.4.4.2 -> 2.2.1.9 -> 4.2.99.20 -> [4.2.1.113 -> 6.2.1.26] -> 4.1.3.36
path_gho00130.kgml:
path_gho00130.kgml: --- 0.48 seconds ---

path_gho00190.kgml: Oxidative phosphorylation
path_gho00190.kgml: Initialization took 0.06 seconds
path_gho00190.kgml: (not found)
path_gho00190.kgml: --- 0.12 seconds ---

path_gho00220.kgml: Arginine biosynthesis
path_gho00220.kgml: Initialization took 0.05 seconds
path_gho00220.kgml:
path_gho00220.kgml: Found a trail of span 2 without skipping any vertex
path_gho00220.kgml: 50 -> 51
path_gho00220.kgml: R02649 -> R03443
path_gho00220.kgml: gho:AL542_08440 -> gho:AL542_08445
path_gho00220.kgml: 2.7.2.8 -> 1.2.1.38
path_gho00220.kgml:
path_gho00220.kgml: Found a trail of span 2 without skipping any vertex
path_gho00220.kgml: 45 -> 47
path_gho00220.kgml: R01954 -> R01086
path_gho00220.kgml: gho:AL542_08435 -> gho:AL542_08430
path_gho00220.kgml: 6.3.4.5 -> 4.3.2.1
path_gho00220.kgml:
path_gho00220.kgml: --- 0.34 seconds ---

path_gho00230.kgml: Purine metabolism
path_gho00230.kgml: Initialization took 0.14 seconds
path_gho00230.kgml: Aborted (analysis takes longer than 300 seconds)

path_gho00240.kgml: Pyrimidine metabolism
path_gho00240.kgml: Initialization took 0.11 seconds
path_gho00240.kgml:
path_gho00240.kgml: Found a trail of span 3 containing skipped vertices
path_gho00240.kgml: 127 -> [302 -> 124] -> 106 -> [107 -> 304] -> 140
path_gho00240.kgml: {R00513, R00516, R00517, R00962, R01548, R02091, R02096, R02371, R02372} -> [R00512 -> R00570] -> R00568 -> [{R00571, R00573} -> R11636] -> R02325
path_gho00240.kgml: gho:AL542_14615 -> [gho:AL542_14750 -> gho:AL542_13075] -> gho:AL542_14620 -> [gho:AL542_06865 -> gho:AL542_01440] -> gho:AL542_14620
path_gho00240.kgml: {2.7.1.213, 2.7.1.48, 2.7.1.48, 2.7.1.48, 2.7.1.48, 2.7.1.48, 2.7.1.48, 2.7.1.48, 2.7.1.48, 2.7.1.48} -> [{2.7.4.14, 2.7.4.25} -> 2.7.4.6] -> 3.5.4.13 -> [{6.3.4.2, 6.3.4.2} -> 1.1.98.6] -> 3.5.4.13
path_gho00240.kgml:
path_gho00240.kgml: Found a trail of span 3 containing skipped vertices
path_gho00240.kgml: 183 -> [87 -> 104] -> 107 -> 299
path_gho00240.kgml: R00662 -> [R00158 -> R00156] -> {R00571, R00573} -> R00515
path_gho00240.kgml: gho:AL542_06870 -> [gho:AL542_06095 -> gho:AL542_13075] -> gho:AL542_06865 -> gho:AL542_06870
path_gho00240.kgml: {3.6.1.8, 3.6.1.9} -> [{2.7.4.14, 2.7.4.22, 2.7.4.4} -> 2.7.4.6] -> {6.3.4.2, 6.3.4.2} -> {3.6.1.65, 3.6.1.8, 3.6.1.9}
path_gho00240.kgml:
path_gho00240.kgml: Found a trail of span 3 containing skipped vertices
path_gho00240.kgml: 150 -> [156] -> 161 -> [158] -> 157
path_gho00240.kgml: R02098 -> [R02101] -> R02094 -> [R02093] -> R00378
path_gho00240.kgml: gho:AL542_03545 -> [gho:AL542_12465] -> gho:AL542_03545 -> [gho:AL542_13075] -> {gho:AL542_03540, gho:AL542_04610, gho:AL542_05845, gho:AL542_06030, gho:AL542_09560, gho:AL542_10190, gho:AL542_10920, gho:AL542_12065, gho:AL542_12670, gho:AL542_13375, gho:AL542_14070, gho:AL542_16045}
path_gho00240.kgml: {2.7.4.4, 2.7.4.9} -> [2.1.1.45] -> {2.7.4.12, 2.7.4.9} -> [2.7.4.6] -> 2.7.7.7
path_gho00240.kgml:
path_gho00240.kgml: Found a trail of span 2 containing skipped vertices
path_gho00240.kgml: 121 -> [102 -> 104] -> 103
path_gho00240.kgml: R00442 -> [R00438 -> R00156] -> R00443
path_gho00240.kgml: {gho:AL542_08030, gho:AL542_09015, gho:AL542_10545, gho:AL542_10550} -> [gho:AL542_12635 -> gho:AL542_13075] -> {gho:AL542_08030, gho:AL542_09015, gho:AL542_10545, gho:AL542_10550}
path_gho00240.kgml: {2.7.7.48, 2.7.7.6} -> [2.7.7.8 -> 2.7.4.6] -> {2.7.7.48, 2.7.7.52, 2.7.7.6}
path_gho00240.kgml:
path_gho00240.kgml: --- 10.26 seconds ---

path_gho00250.kgml: Alanine, aspartate and glutamate metabolism
path_gho00250.kgml: Initialization took 0.10 seconds
path_gho00250.kgml:
path_gho00250.kgml: Found a trail of span 2 without skipping any vertex
path_gho00250.kgml: 48 -> 51
path_gho00250.kgml: R01954 -> R01086
path_gho00250.kgml: gho:AL542_08435 -> gho:AL542_08430
path_gho00250.kgml: 6.3.4.5 -> 4.3.2.1
path_gho00250.kgml:
path_gho00250.kgml: Found a trail of span 2 without skipping any vertex
path_gho00250.kgml: 88 -> 134
path_gho00250.kgml: R01648 -> R00714
path_gho00250.kgml: gho:AL542_03415 -> {gho:AL542_03410, gho:AL542_16430}
path_gho00250.kgml: 2.6.1.19 -> {1.2.1.16, 1.2.1.79}
path_gho00250.kgml:
path_gho00250.kgml: Found a trail of span 2 without skipping any vertex
path_gho00250.kgml: 88 -> 76
path_gho00250.kgml: R01648 -> {R00713, R00714}
path_gho00250.kgml: gho:AL542_03415 -> {gho:AL542_03410, gho:AL542_16430}
path_gho00250.kgml: 2.6.1.19 -> {1.2.1.16, 1.2.1.24, 1.2.1.16, 1.2.1.79}
path_gho00250.kgml:
path_gho00250.kgml: --- 0.57 seconds ---

path_gho00260.kgml: Glycine, serine and threonine metabolism
path_gho00260.kgml: Initialization took 0.09 seconds
path_gho00260.kgml:
path_gho00260.kgml: Found a trail of span 4 containing skipped vertices
path_gho00260.kgml: 56 -> [199 -> 201] -> 76 -> [93 -> 56] -> 55 -> 54
path_gho00260.kgml: R06977 -> [R06977 -> R09805] -> R00480 -> [R02291 -> R06977] -> R06978 -> R06979
path_gho00260.kgml: {gho:AL542_00885, gho:AL542_15060} -> [gho:AL542_02310 -> gho:AL542_02305] -> {gho:AL542_00875, gho:AL542_07965, gho:AL542_08465, gho:AL542_12320} -> [{gho:AL542_05135, gho:AL542_14290} -> {gho:AL542_00885, gho:AL542_15060}] -> gho:AL542_00890 -> gho:AL542_00880
path_gho00260.kgml: 2.6.1.76 -> [2.6.1.76 -> ?] -> 2.7.2.4 -> [1.2.1.11 -> 2.6.1.76] -> 2.3.1.178 -> 4.2.1.108
path_gho00260.kgml:
path_gho00260.kgml: Found a trail of span 4 containing skipped vertices
path_gho00260.kgml: 76 -> [93] -> 103 -> 99 -> 87
path_gho00260.kgml: R00480 -> [R02291] -> {R01773, R01775} -> R01771 -> R01466
path_gho00260.kgml: {gho:AL542_00875, gho:AL542_07965, gho:AL542_08465, gho:AL542_12320} -> [{gho:AL542_05135, gho:AL542_14290}] -> {gho:AL542_08465, gho:AL542_12320} -> gho:AL542_12325 -> gho:AL542_12330
path_gho00260.kgml: 2.7.2.4 -> [1.2.1.11] -> {1.1.1.3, 1.1.1.3} -> 2.7.1.39 -> 4.2.3.1
path_gho00260.kgml:
path_gho00260.kgml: Found a trail of span 2 containing skipped vertices
path_gho00260.kgml: 92 -> [84] -> 89
path_gho00260.kgml: R00371 -> [R00751] -> R01465
path_gho00260.kgml: gho:AL542_08635 -> [gho:AL542_15105] -> gho:AL542_08630
path_gho00260.kgml: 2.3.1.29 -> [{4.1.2.48, 4.1.2.5}] -> 1.1.1.103
path_gho00260.kgml:
path_gho00260.kgml: Found a trail of span 2 without skipping any vertex
path_gho00260.kgml: 194 -> 197
path_gho00260.kgml: R09800 -> R09801
path_gho00260.kgml: gho:AL542_02290 -> gho:AL542_02295
path_gho00260.kgml: 3.5.4.44 -> 3.5.1.125
path_gho00260.kgml:
path_gho00260.kgml: Found a trail of span 2 without skipping any vertex
path_gho00260.kgml: 199 -> 201
path_gho00260.kgml: R06977 -> R09805
path_gho00260.kgml: gho:AL542_02310 -> gho:AL542_02305
path_gho00260.kgml: 2.6.1.76 -> ?
path_gho00260.kgml:
path_gho00260.kgml: --- 4.53 seconds ---

path_gho00261.kgml: Monobactam biosynthesis
path_gho00261.kgml: Initialization took 0.09 seconds
path_gho00261.kgml: (not found)
path_gho00261.kgml: --- 0.19 seconds ---

path_gho00270.kgml: Cysteine and methionine metabolism
path_gho00270.kgml: Initialization took 0.11 seconds
path_gho00270.kgml:
path_gho00270.kgml: Found a trail of span 3 containing skipped vertices
path_gho00270.kgml: 197 -> 196 -> [203] -> 88
path_gho00270.kgml: R01777 -> R01776 -> [R02026] -> R00946
path_gho00270.kgml: gho:AL542_07980 -> gho:AL542_07980 -> [gho:AL542_08470] -> gho:AL542_07970
path_gho00270.kgml: 2.3.1.46 -> 2.3.1.31 -> [?] -> 2.1.1.13
path_gho00270.kgml:
path_gho00270.kgml: Found a trail of span 3 containing skipped vertices
path_gho00270.kgml: 217 -> [214] -> 211 -> [197] -> 101
path_gho00270.kgml: R00480 -> [R02291] -> {R01773, R01775} -> [R01777] -> R01288
path_gho00270.kgml: {gho:AL542_00875, gho:AL542_07965, gho:AL542_08465, gho:AL542_12320} -> [{gho:AL542_05135, gho:AL542_14290}] -> {gho:AL542_08465, gho:AL542_12320} -> [gho:AL542_07980] -> gho:AL542_08470
path_gho00270.kgml: 2.7.2.4 -> [1.2.1.11] -> {1.1.1.3, 1.1.1.3} -> [2.3.1.46] -> 2.5.1.48
path_gho00270.kgml:
path_gho00270.kgml: Found a trail of span 3 containing skipped vertices
path_gho00270.kgml: 217 -> [214] -> 211 -> [197] -> 206
path_gho00270.kgml: R00480 -> [R02291] -> {R01773, R01775} -> [R01777] -> R00999
path_gho00270.kgml: {gho:AL542_00875, gho:AL542_07965, gho:AL542_08465, gho:AL542_12320} -> [{gho:AL542_05135, gho:AL542_14290}] -> {gho:AL542_08465, gho:AL542_12320} -> [gho:AL542_07980] -> gho:AL542_08470
path_gho00270.kgml: 2.7.2.4 -> [1.2.1.11] -> {1.1.1.3, 1.1.1.3} -> [2.3.1.46] -> 2.5.1.48
path_gho00270.kgml:
path_gho00270.kgml: Found a trail of span 3 containing skipped vertices
path_gho00270.kgml: 217 -> [214] -> 211 -> [196] -> 203
path_gho00270.kgml: R00480 -> [R02291] -> {R01773, R01775} -> [R01776] -> R02026
path_gho00270.kgml: {gho:AL542_00875, gho:AL542_07965, gho:AL542_08465, gho:AL542_12320} -> [{gho:AL542_05135, gho:AL542_14290}] -> {gho:AL542_08465, gho:AL542_12320} -> [gho:AL542_07980] -> gho:AL542_08470
path_gho00270.kgml: 2.7.2.4 -> [1.2.1.11] -> {1.1.1.3, 1.1.1.3} -> [2.3.1.31] -> ?
path_gho00270.kgml:
path_gho00270.kgml: Found a trail of span 3 containing skipped vertices
path_gho00270.kgml: 217 -> [214] -> 211 -> [197] -> 201
path_gho00270.kgml: R00480 -> [R02291] -> {R01773, R01775} -> [R01777] -> R03260
path_gho00270.kgml: {gho:AL542_00875, gho:AL542_07965, gho:AL542_08465, gho:AL542_12320} -> [{gho:AL542_05135, gho:AL542_14290}] -> {gho:AL542_08465, gho:AL542_12320} -> [gho:AL542_07980] -> gho:AL542_08470
path_gho00270.kgml: 2.7.2.4 -> [1.2.1.11] -> {1.1.1.3, 1.1.1.3} -> [2.3.1.46] -> 2.5.1.48
path_gho00270.kgml:
path_gho00270.kgml: Found a trail of span 3 containing skipped vertices
path_gho00270.kgml: 217 -> [214] -> 211 -> [196] -> 202
path_gho00270.kgml: R00480 -> [R02291] -> {R01773, R01775} -> [R01776] -> R03217
path_gho00270.kgml: {gho:AL542_00875, gho:AL542_07965, gho:AL542_08465, gho:AL542_12320} -> [{gho:AL542_05135, gho:AL542_14290}] -> {gho:AL542_08465, gho:AL542_12320} -> [gho:AL542_07980] -> gho:AL542_08470
path_gho00270.kgml: 2.7.2.4 -> [1.2.1.11] -> {1.1.1.3, 1.1.1.3} -> [2.3.1.31] -> 2.5.1.48
path_gho00270.kgml:
path_gho00270.kgml: Found a trail of span 2 without skipping any vertex
path_gho00270.kgml: 81 -> 80
path_gho00270.kgml: R00178 -> R01920
path_gho00270.kgml: gho:AL542_04055 -> gho:AL542_04050
path_gho00270.kgml: 4.1.1.50 -> 2.5.1.16
path_gho00270.kgml:
path_gho00270.kgml: Found a trail of span 2 containing skipped vertices
path_gho00270.kgml: 197 -> [101] -> 88
path_gho00270.kgml: R01777 -> [R01288] -> R00946
path_gho00270.kgml: gho:AL542_07980 -> [gho:AL542_08470] -> gho:AL542_07970
path_gho00270.kgml: 2.3.1.46 -> [2.5.1.48] -> 2.1.1.13
path_gho00270.kgml:
path_gho00270.kgml: --- 1.48 seconds ---

path_gho00280.kgml: Valine, leucine and isoleucine degradation
path_gho00280.kgml: Initialization took 0.06 seconds
path_gho00280.kgml:
path_gho00280.kgml: Found a trail of span 3 without skipping any vertex
path_gho00280.kgml: 88 -> 101 -> 86
path_gho00280.kgml: R04204 -> R04203 -> R00927
path_gho00280.kgml: {gho:AL542_05195, gho:AL542_09495} -> {gho:AL542_05195, gho:AL542_09495} -> {gho:AL542_05200, gho:AL542_09500}
path_gho00280.kgml: 4.2.1.17 -> {1.1.1.178, 1.1.1.35} -> {2.3.1.16, 2.3.1.9}
path_gho00280.kgml:
path_gho00280.kgml: Found a trail of span 2 containing skipped vertices
path_gho00280.kgml: 88 -> [101] -> 86
path_gho00280.kgml: R04204 -> [R04203] -> R00927
path_gho00280.kgml: {gho:AL542_05195, gho:AL542_09495} -> [{gho:AL542_05195, gho:AL542_09495}] -> {gho:AL542_05200, gho:AL542_09500}
path_gho00280.kgml: 4.2.1.17 -> [{1.1.1.178, 1.1.1.35}] -> {2.3.1.16, 2.3.1.9}
path_gho00280.kgml:
path_gho00280.kgml: --- 0.24 seconds ---

path_gho00281.kgml: Geraniol degradation
path_gho00281.kgml: Initialization took 0.05 seconds
path_gho00281.kgml:
path_gho00281.kgml: Found a trail of span 3 without skipping any vertex
path_gho00281.kgml: 29 -> 22 -> 21
path_gho00281.kgml: R08093 -> R08094 -> R08095
path_gho00281.kgml: {gho:AL542_05195, gho:AL542_09495} -> {gho:AL542_05195, gho:AL542_09495} -> {gho:AL542_05200, gho:AL542_09500}
path_gho00281.kgml: 4.2.1.17 -> 1.1.1.35 -> 2.3.1.16
path_gho00281.kgml:
path_gho00281.kgml: Found a trail of span 2 containing skipped vertices
path_gho00281.kgml: 29 -> [22] -> 21
path_gho00281.kgml: R08093 -> [R08094] -> R08095
path_gho00281.kgml: {gho:AL542_05195, gho:AL542_09495} -> [{gho:AL542_05195, gho:AL542_09495}] -> {gho:AL542_05200, gho:AL542_09500}
path_gho00281.kgml: 4.2.1.17 -> [1.1.1.35] -> 2.3.1.16
path_gho00281.kgml:
path_gho00281.kgml: --- 0.24 seconds ---

path_gho00290.kgml: Valine, leucine and isoleucine biosynthesis
path_gho00290.kgml: Initialization took 0.10 seconds
path_gho00290.kgml:
path_gho00290.kgml: Found a trail of span 4 containing skipped vertices
path_gho00290.kgml: 23 -> 47 -> [42 -> 34] -> 45 -> 31
path_gho00290.kgml: R00996 -> R08648 -> [R05069 -> R05068] -> R05070 -> R02199
path_gho00290.kgml: gho:AL542_09760 -> {gho:AL542_09775, gho:AL542_09780, gho:AL542_11775, gho:AL542_11780} -> [gho:AL542_09440 -> gho:AL542_09440] -> gho:AL542_09765 -> gho:AL542_09770
path_gho00290.kgml: 4.3.1.19 -> 2.2.1.6 -> [{1.1.1.86, 5.4.99.3} -> 1.1.1.86] -> 4.2.1.9 -> 2.6.1.42
path_gho00290.kgml:
path_gho00290.kgml: Found a trail of span 4 containing skipped vertices
path_gho00290.kgml: 38 -> [35] -> 37 -> 35 -> [37] -> 36
path_gho00290.kgml: R01213 -> [R03968] -> R04001 -> R03968 -> [R04001] -> R04426
path_gho00290.kgml: gho:AL542_11745 -> [{gho:AL542_11730, gho:AL542_11735}] -> {gho:AL542_11730, gho:AL542_11735} -> {gho:AL542_11730, gho:AL542_11735} -> [{gho:AL542_11730, gho:AL542_11735}] -> gho:AL542_11740
path_gho00290.kgml: 2.3.3.13 -> [4.2.1.33] -> 4.2.1.33 -> 4.2.1.33 -> [4.2.1.33] -> 1.1.1.85
path_gho00290.kgml:
path_gho00290.kgml: Found a trail of span 3 containing skipped vertices
path_gho00290.kgml: 79 -> [44 -> 46] -> 41 -> 40
path_gho00290.kgml: R00226 -> [R05071 -> R04440] -> R04441 -> R01214
path_gho00290.kgml: {gho:AL542_09775, gho:AL542_09780, gho:AL542_11775, gho:AL542_11780} -> [gho:AL542_09440 -> gho:AL542_09440] -> gho:AL542_09765 -> gho:AL542_09770
path_gho00290.kgml: 2.2.1.6 -> [{1.1.1.86, 5.4.99.3} -> 1.1.1.86] -> 4.2.1.9 -> {2.6.1.42, 2.6.1.6}
path_gho00290.kgml:
path_gho00290.kgml: Found a trail of span 3 without skipping any vertex
path_gho00290.kgml: 78 -> 21 -> 22
path_gho00290.kgml: R03896 -> R03898 -> R00994
path_gho00290.kgml: {gho:AL542_11730, gho:AL542_11735} -> {gho:AL542_11730, gho:AL542_11735} -> gho:AL542_11740
path_gho00290.kgml: 4.2.1.35 -> 4.2.1.35 -> 1.1.1.85
path_gho00290.kgml:
path_gho00290.kgml: Found a trail of span 2 containing skipped vertices
path_gho00290.kgml: 78 -> [21] -> 22
path_gho00290.kgml: R03896 -> [R03898] -> R00994
path_gho00290.kgml: {gho:AL542_11730, gho:AL542_11735} -> [{gho:AL542_11730, gho:AL542_11735}] -> gho:AL542_11740
path_gho00290.kgml: 4.2.1.35 -> [4.2.1.35] -> 1.1.1.85
path_gho00290.kgml:
path_gho00290.kgml: --- 1.16 seconds ---

path_gho00300.kgml: Lysine biosynthesis
path_gho00300.kgml: Initialization took 0.09 seconds
path_gho00300.kgml:
path_gho00300.kgml: Found a trail of span 2 without skipping any vertex
path_gho00300.kgml: 62 -> 63
path_gho00300.kgml: R02735 -> R00451
path_gho00300.kgml: gho:AL542_10100 -> gho:AL542_10095
path_gho00300.kgml: 5.1.1.7 -> 4.1.1.20
path_gho00300.kgml:
path_gho00300.kgml: Found a trail of span 2 without skipping any vertex
path_gho00300.kgml: 77 -> 46
path_gho00300.kgml: R02788 -> R04617
path_gho00300.kgml: gho:AL542_07485 -> gho:AL542_07480
path_gho00300.kgml: 6.3.2.13 -> 6.3.2.10
path_gho00300.kgml:
path_gho00300.kgml: --- 0.43 seconds ---

path_gho00310.kgml: Lysine degradation
path_gho00310.kgml: Initialization took 0.11 seconds
path_gho00310.kgml:
path_gho00310.kgml: Found a trail of span 4 without skipping any vertex
path_gho00310.kgml: 161 -> 160 -> 159 -> 165
path_gho00310.kgml: R00448 -> R03168 -> R10090 -> R10091
path_gho00310.kgml: gho:AL542_16535 -> gho:AL542_16545 -> gho:AL542_16550 -> gho:AL542_16540
path_gho00310.kgml: 1.14.13.59 -> 2.3.1.102 -> 6.3.2.38 -> 6.3.2.39
path_gho00310.kgml:
path_gho00310.kgml: Found a trail of span 3 containing skipped vertices
path_gho00310.kgml: 161 -> 160 -> [159] -> 165
path_gho00310.kgml: R00448 -> R03168 -> [R10090] -> R10091
path_gho00310.kgml: gho:AL542_16535 -> gho:AL542_16545 -> [gho:AL542_16550] -> gho:AL542_16540
path_gho00310.kgml: 1.14.13.59 -> 2.3.1.102 -> [6.3.2.38] -> 6.3.2.39
path_gho00310.kgml:
path_gho00310.kgml: Found a trail of span 2 containing skipped vertices
path_gho00310.kgml: 161 -> [160 -> 159] -> 165
path_gho00310.kgml: R00448 -> [R03168 -> R10090] -> R10091
path_gho00310.kgml: gho:AL542_16535 -> [gho:AL542_16545 -> gho:AL542_16550] -> gho:AL542_16540
path_gho00310.kgml: 1.14.13.59 -> [2.3.1.102 -> 6.3.2.38] -> 6.3.2.39
path_gho00310.kgml:
path_gho00310.kgml: Found a trail of span 2 without skipping any vertex
path_gho00310.kgml: 55 -> 73
path_gho00310.kgml: R01940 -> R02571
path_gho00310.kgml: gho:AL542_04455 -> {gho:AL542_04450, gho:AL542_16435}
path_gho00310.kgml: 1.2.4.2 -> 2.3.1.61
path_gho00310.kgml:
path_gho00310.kgml: --- 0.63 seconds ---

path_gho00330.kgml: Arginine and proline metabolism
path_gho00330.kgml: Initialization took 0.10 seconds
path_gho00330.kgml:
path_gho00330.kgml: Found a trail of span 3 without skipping any vertex
path_gho00330.kgml: 80 -> 79 -> 142
path_gho00330.kgml: R00178 -> R01920 -> R02869
path_gho00330.kgml: gho:AL542_04055 -> gho:AL542_04050 -> gho:AL542_04050
path_gho00330.kgml: 4.1.1.50 -> 2.5.1.16 -> {2.5.1.16, 2.5.1.22}
path_gho00330.kgml:
path_gho00330.kgml: Found a trail of span 2 without skipping any vertex
path_gho00330.kgml: 148 -> 149
path_gho00330.kgml: R00566 -> R01157
path_gho00330.kgml: gho:AL542_13745 -> gho:AL542_13740
path_gho00330.kgml: 4.1.1.19 -> 3.5.3.11
path_gho00330.kgml:
path_gho00330.kgml: Found a trail of span 2 without skipping any vertex
path_gho00330.kgml: 80 -> 142
path_gho00330.kgml: R00178 -> R02869
path_gho00330.kgml: gho:AL542_04055 -> gho:AL542_04050
path_gho00330.kgml: 4.1.1.50 -> {2.5.1.16, 2.5.1.22}
path_gho00330.kgml:
path_gho00330.kgml: Found a trail of span 2 without skipping any vertex
path_gho00330.kgml: 135 -> 138
path_gho00330.kgml: R09080 -> R09082
path_gho00330.kgml: gho:AL542_15065 -> gho:AL542_15070
path_gho00330.kgml: 1.5.1.43 -> 4.1.1.96
path_gho00330.kgml:
path_gho00330.kgml: Found a trail of span 2 without skipping any vertex
path_gho00330.kgml: 133 -> 132
path_gho00330.kgml: R09079 -> R09081
path_gho00330.kgml: gho:AL542_15065 -> gho:AL542_15070
path_gho00330.kgml: 1.5.1.43 -> 4.1.1.96
path_gho00330.kgml:
path_gho00330.kgml: Found a trail of span 2 without skipping any vertex
path_gho00330.kgml: 216 -> 217
path_gho00330.kgml: R00239 -> R03313
path_gho00330.kgml: gho:AL542_13320 -> gho:AL542_13325
path_gho00330.kgml: 2.7.2.11 -> 1.2.1.41
path_gho00330.kgml:
path_gho00330.kgml: --- 0.86 seconds ---

path_gho00332.kgml: Carbapenem biosynthesis
path_gho00332.kgml: Initialization took 0.15 seconds
path_gho00332.kgml:
path_gho00332.kgml: Found a trail of span 2 without skipping any vertex
path_gho00332.kgml: 5 -> 8
path_gho00332.kgml: R00239 -> R03313
path_gho00332.kgml: gho:AL542_13320 -> gho:AL542_13325
path_gho00332.kgml: 2.7.2.11 -> 1.2.1.41
path_gho00332.kgml:
path_gho00332.kgml: --- 0.34 seconds ---

path_gho00340.kgml: Histidine metabolism
path_gho00340.kgml: Initialization took 0.06 seconds
path_gho00340.kgml:
path_gho00340.kgml: Found a trail of span 8 containing skipped vertices
path_gho00340.kgml: 58 -> [67 -> 66] -> 65 -> 69 -> 63 -> 62 -> 61 -> 60 -> 59
path_gho00340.kgml: R01071 -> [R04035 -> R04037] -> R04640 -> R04558 -> R03457 -> R03243 -> R03013 -> R03012 -> R01163
path_gho00340.kgml: gho:AL542_04155 -> [gho:AL542_04190 -> gho:AL542_04190] -> gho:AL542_04180 -> {gho:AL542_04175, gho:AL542_04185} -> gho:AL542_04170 -> gho:AL542_04165 -> gho:AL542_04170 -> gho:AL542_04160 -> gho:AL542_04160
path_gho00340.kgml: 2.4.2.17 -> [3.6.1.31 -> 3.5.4.19] -> 5.3.1.16 -> 4.3.2.10 -> 4.2.1.19 -> 2.6.1.9 -> 3.1.3.15 -> 1.1.1.23 -> 1.1.1.23
path_gho00340.kgml:
path_gho00340.kgml: Found a trail of span 4 without skipping any vertex
path_gho00340.kgml: 44 -> 43 -> 42 -> 40
path_gho00340.kgml: R01168 -> R02914 -> R02288 -> R02285
path_gho00340.kgml: gho:AL542_17320 -> gho:AL542_17315 -> gho:AL542_17305 -> gho:AL542_17310
path_gho00340.kgml: 4.3.1.3 -> 4.2.1.49 -> 3.5.2.7 -> 3.5.3.8
path_gho00340.kgml:
path_gho00340.kgml: Found a trail of span 3 containing skipped vertices
path_gho00340.kgml: 44 -> 43 -> [42] -> 40
path_gho00340.kgml: R01168 -> R02914 -> [R02288] -> R02285
path_gho00340.kgml: gho:AL542_17320 -> gho:AL542_17315 -> [gho:AL542_17305] -> gho:AL542_17310
path_gho00340.kgml: 4.3.1.3 -> 4.2.1.49 -> [3.5.2.7] -> 3.5.3.8
path_gho00340.kgml:
path_gho00340.kgml: --- 3.88 seconds ---

path_gho00350.kgml: Tyrosine metabolism
path_gho00350.kgml: Initialization took 0.10 seconds
path_gho00350.kgml: (not found)
path_gho00350.kgml: --- 0.19 seconds ---

path_gho00360.kgml: Phenylalanine metabolism
path_gho00360.kgml: Initialization took 0.08 seconds
path_gho00360.kgml: (not found)
path_gho00360.kgml: --- 0.19 seconds ---

path_gho00362.kgml: Benzoate degradation
path_gho00362.kgml: Initialization took 0.10 seconds
path_gho00362.kgml:
path_gho00362.kgml: Found a trail of span 2 without skipping any vertex
path_gho00362.kgml: 238 -> 90
path_gho00362.kgml: R05305 -> R05586
path_gho00362.kgml: {gho:AL542_05195, gho:AL542_09495} -> {gho:AL542_05200, gho:AL542_09500}
path_gho00362.kgml: {1.1.1.259, 1.1.1.35} -> 2.3.1.16
path_gho00362.kgml:
path_gho00362.kgml: --- 0.24 seconds ---

path_gho00380.kgml: Tryptophan metabolism
path_gho00380.kgml: Initialization took 0.10 seconds
path_gho00380.kgml: (not found)
path_gho00380.kgml: --- 0.19 seconds ---

path_gho00401.kgml: Novobiocin biosynthesis
path_gho00401.kgml: Initialization took 0.10 seconds
path_gho00401.kgml: (not found)
path_gho00401.kgml: --- 0.20 seconds ---

path_gho00410.kgml: beta-Alanine metabolism
path_gho00410.kgml: Initialization took 0.10 seconds
path_gho00410.kgml: (not found)
path_gho00410.kgml: --- 0.19 seconds ---

path_gho00430.kgml: Taurine and hypotaurine metabolism
path_gho00430.kgml: Initialization took 0.08 seconds
path_gho00430.kgml:
path_gho00430.kgml: Found a trail of span 2 without skipping any vertex
path_gho00430.kgml: 36 -> 58
path_gho00430.kgml: R00230 -> R00315
path_gho00430.kgml: gho:AL542_13715 -> {gho:AL542_01175, gho:AL542_13720}
path_gho00430.kgml: 2.3.1.8 -> {2.7.2.1, 2.7.2.15}
path_gho00430.kgml:
path_gho00430.kgml: --- 0.25 seconds ---

path_gho00440.kgml: Phosphonate and phosphinate metabolism
path_gho00440.kgml: Initialization took 0.05 seconds
path_gho00440.kgml:
path_gho00440.kgml: Found a trail of span 2 containing skipped vertices
path_gho00440.kgml: 124 -> [127] -> 130
path_gho00440.kgml: R10185 -> [R10186] -> R10204
path_gho00440.kgml: {gho:AL542_01200, gho:AL542_01205, gho:AL542_01210, gho:AL542_01225} -> [gho:AL542_01230] -> gho:AL542_01215
path_gho00440.kgml: 2.7.8.37 -> [3.6.1.63] -> 4.7.1.1
path_gho00440.kgml:
path_gho00440.kgml: --- 0.29 seconds ---

path_gho00450.kgml: Selenocompound metabolism
path_gho00450.kgml: Initialization took 0.10 seconds
path_gho00450.kgml: (not found)
path_gho00450.kgml: --- 0.19 seconds ---

path_gho00460.kgml: Cyanoamino acid metabolism
path_gho00460.kgml: Initialization took 0.10 seconds
path_gho00460.kgml: (not found)
path_gho00460.kgml: --- 0.19 seconds ---

path_gho00471.kgml: D-Glutamine and D-glutamate metabolism
path_gho00471.kgml: Initialization took 0.09 seconds
path_gho00471.kgml: (not found)
path_gho00471.kgml: --- 0.19 seconds ---

path_gho00473.kgml: D-Alanine metabolism
path_gho00473.kgml: Initialization took 0.09 seconds
path_gho00473.kgml: (not found)
path_gho00473.kgml: --- 0.19 seconds ---

path_gho00480.kgml: Glutathione metabolism
path_gho00480.kgml: Initialization took 0.10 seconds
path_gho00480.kgml: (not found)
path_gho00480.kgml: --- 0.35 seconds ---

path_gho00500.kgml: Starch and sucrose metabolism
path_gho00500.kgml: Initialization took 0.06 seconds
path_gho00500.kgml: (not found)
path_gho00500.kgml: --- 0.12 seconds ---

path_gho00511.kgml: Other glycan degradation
path_gho00511.kgml: Initialization took 0.09 seconds
path_gho00511.kgml: (not found)
path_gho00511.kgml: --- 0.19 seconds ---

path_gho00520.kgml: Amino sugar and nucleotide sugar metabolism
path_gho00520.kgml: Initialization took 0.10 seconds
path_gho00520.kgml:
path_gho00520.kgml: Found a trail of span 2 without skipping any vertex
path_gho00520.kgml: 244 -> 246
path_gho00520.kgml: R00888 -> R05692
path_gho00520.kgml: gho:AL542_04850 -> gho:AL542_04845
path_gho00520.kgml: 4.2.1.47 -> 1.1.1.271
path_gho00520.kgml:
path_gho00520.kgml: Found a trail of span 2 without skipping any vertex
path_gho00520.kgml: 22 -> 20
path_gho00520.kgml: R02059 -> R00765
path_gho00520.kgml: gho:AL542_04545 -> gho:AL542_04540
path_gho00520.kgml: 3.5.1.25 -> 3.5.99.6
path_gho00520.kgml:
path_gho00520.kgml: --- 1.40 seconds ---

path_gho00521.kgml: Streptomycin biosynthesis
path_gho00521.kgml: Initialization took 0.09 seconds
path_gho00521.kgml:
path_gho00521.kgml: Found a trail of span 4 without skipping any vertex
path_gho00521.kgml: 44 -> 43 -> 42 -> 24
path_gho00521.kgml: R02328 -> R06513 -> R06514 -> R02777
path_gho00521.kgml: gho:AL542_17455 -> gho:AL542_17440 -> gho:AL542_17450 -> gho:AL542_17445
path_gho00521.kgml: 2.7.7.24 -> 4.2.1.46 -> 5.1.3.13 -> 1.1.1.133
path_gho00521.kgml:
path_gho00521.kgml: Found a trail of span 3 containing skipped vertices
path_gho00521.kgml: 44 -> [43] -> 42 -> 24
path_gho00521.kgml: R02328 -> [R06513] -> R06514 -> R02777
path_gho00521.kgml: gho:AL542_17455 -> [gho:AL542_17440] -> gho:AL542_17450 -> gho:AL542_17445
path_gho00521.kgml: 2.7.7.24 -> [4.2.1.46] -> 5.1.3.13 -> 1.1.1.133
path_gho00521.kgml:
path_gho00521.kgml: Found a trail of span 2 containing skipped vertices
path_gho00521.kgml: 43 -> [42] -> 24
path_gho00521.kgml: R06513 -> [R06514] -> R02777
path_gho00521.kgml: gho:AL542_17440 -> [gho:AL542_17450] -> gho:AL542_17445
path_gho00521.kgml: 4.2.1.46 -> [5.1.3.13] -> 1.1.1.133
path_gho00521.kgml:
path_gho00521.kgml: --- 0.52 seconds ---

path_gho00523.kgml: Polyketide sugar unit biosynthesis
path_gho00523.kgml: Initialization took 0.10 seconds
path_gho00523.kgml:
path_gho00523.kgml: Found a trail of span 4 without skipping any vertex
path_gho00523.kgml: 27 -> 26 -> 63 -> 28
path_gho00523.kgml: R02328 -> R06513 -> R06514 -> R02777
path_gho00523.kgml: gho:AL542_17455 -> gho:AL542_17440 -> gho:AL542_17450 -> gho:AL542_17445
path_gho00523.kgml: 2.7.7.24 -> 4.2.1.46 -> 5.1.3.13 -> 1.1.1.133
path_gho00523.kgml:
path_gho00523.kgml: Found a trail of span 3 containing skipped vertices
path_gho00523.kgml: 27 -> [26] -> 63 -> 28
path_gho00523.kgml: R02328 -> [R06513] -> R06514 -> R02777
path_gho00523.kgml: gho:AL542_17455 -> [gho:AL542_17440] -> gho:AL542_17450 -> gho:AL542_17445
path_gho00523.kgml: 2.7.7.24 -> [4.2.1.46] -> 5.1.3.13 -> 1.1.1.133
path_gho00523.kgml:
path_gho00523.kgml: Found a trail of span 2 containing skipped vertices
path_gho00523.kgml: 26 -> [63] -> 28
path_gho00523.kgml: R06513 -> [R06514] -> R02777
path_gho00523.kgml: gho:AL542_17440 -> [gho:AL542_17450] -> gho:AL542_17445
path_gho00523.kgml: 4.2.1.46 -> [5.1.3.13] -> 1.1.1.133
path_gho00523.kgml:
path_gho00523.kgml: --- 0.47 seconds ---

path_gho00525.kgml: Acarbose and validamycin biosynthesis
path_gho00525.kgml: Initialization took 0.05 seconds
path_gho00525.kgml: (not found)
path_gho00525.kgml: --- 0.12 seconds ---

path_gho00540.kgml: Lipopolysaccharide biosynthesis
path_gho00540.kgml: Initialization took 0.09 seconds
path_gho00540.kgml:
path_gho00540.kgml: Found a trail of span 2 containing skipped vertices
path_gho00540.kgml: 131 -> [87] -> 44
path_gho00540.kgml: R01530 -> [R03254] -> R03350
path_gho00540.kgml: gho:AL542_07640 -> [gho:AL542_13525] -> gho:AL542_07645
path_gho00540.kgml: 5.3.1.13 -> [2.5.1.55] -> 3.1.3.45
path_gho00540.kgml:
path_gho00540.kgml: Found a trail of span 2 containing skipped vertices
path_gho00540.kgml: 90 -> [89 -> 88] -> 53
path_gho00540.kgml: R04567 -> [R04587 -> R04550] -> R04606
path_gho00540.kgml: gho:AL542_06045 -> [gho:AL542_07435 -> gho:AL542_06055] -> gho:AL542_06040
path_gho00540.kgml: 2.3.1.129 -> [3.5.1.108 -> 2.3.1.191] -> 2.4.1.182
path_gho00540.kgml:
path_gho00540.kgml: --- 0.44 seconds ---

path_gho00550.kgml: Peptidoglycan biosynthesis
path_gho00550.kgml: Initialization took 0.10 seconds
path_gho00550.kgml:
path_gho00550.kgml: Found a trail of span 4 without skipping any vertex
path_gho00550.kgml: 32 -> 34 -> 23 -> 35
path_gho00550.kgml: R02783 -> R02788 -> R04617 -> R05630
path_gho00550.kgml: gho:AL542_07470 -> gho:AL542_07485 -> gho:AL542_07480 -> gho:AL542_07475
path_gho00550.kgml: 6.3.2.9 -> 6.3.2.13 -> 6.3.2.10 -> 2.7.8.13
path_gho00550.kgml:
path_gho00550.kgml: Found a trail of span 3 containing skipped vertices
path_gho00550.kgml: 32 -> [34] -> 23 -> 35
path_gho00550.kgml: R02783 -> [R02788] -> R04617 -> R05630
path_gho00550.kgml: gho:AL542_07470 -> [gho:AL542_07485] -> gho:AL542_07480 -> gho:AL542_07475
path_gho00550.kgml: 6.3.2.9 -> [6.3.2.13] -> 6.3.2.10 -> 2.7.8.13
path_gho00550.kgml:
path_gho00550.kgml: Found a trail of span 2 containing skipped vertices
path_gho00550.kgml: 32 -> [34 -> 23] -> 35
path_gho00550.kgml: R02783 -> [R02788 -> R04617] -> R05630
path_gho00550.kgml: gho:AL542_07470 -> [gho:AL542_07485 -> gho:AL542_07480] -> gho:AL542_07475
path_gho00550.kgml: 6.3.2.9 -> [6.3.2.13 -> 6.3.2.10] -> 2.7.8.13
path_gho00550.kgml:
path_gho00550.kgml: Found a trail of span 2 without skipping any vertex
path_gho00550.kgml: 29 -> 28
path_gho00550.kgml: R04573 -> R05629
path_gho00550.kgml: gho:AL542_07480 -> gho:AL542_07475
path_gho00550.kgml: 6.3.2.10 -> 2.7.8.13
path_gho00550.kgml:
path_gho00550.kgml: --- 0.82 seconds ---

path_gho00561.kgml: Glycerolipid metabolism
path_gho00561.kgml: Initialization took 0.11 seconds
path_gho00561.kgml: (not found)
path_gho00561.kgml: --- 0.22 seconds ---

path_gho00562.kgml: Inositol phosphate metabolism
path_gho00562.kgml: Initialization took 0.10 seconds
path_gho00562.kgml: (not found)
path_gho00562.kgml: --- 0.19 seconds ---

path_gho00564.kgml: Glycerophospholipid metabolism
path_gho00564.kgml: Initialization took 0.10 seconds
path_gho00564.kgml: (not found)
path_gho00564.kgml: --- 0.19 seconds ---

path_gho00592.kgml: alpha-Linolenic acid metabolism
path_gho00592.kgml: Initialization took 0.09 seconds
path_gho00592.kgml: (not found)
path_gho00592.kgml: --- 0.19 seconds ---

path_gho00620.kgml: Pyruvate metabolism
path_gho00620.kgml: Initialization took 0.10 seconds
path_gho00620.kgml:
path_gho00620.kgml: Found a trail of span 4 containing skipped vertices
path_gho00620.kgml: 123 -> 55 -> [124] -> 125 -> 124
path_gho00620.kgml: R00014 -> R03270 -> [R02569] -> R07618 -> R02569
path_gho00620.kgml: gho:AL542_07360 -> gho:AL542_07360 -> [gho:AL542_07355] -> {gho:AL542_07350, gho:AL542_08420} -> gho:AL542_07355
path_gho00620.kgml: {1.2.4.1, 2.2.1.6, 4.1.1.1} -> 1.2.4.1 -> [2.3.1.12] -> 1.8.1.4 -> 2.3.1.12
path_gho00620.kgml:
path_gho00620.kgml: Found a trail of span 2 containing skipped vertices
path_gho00620.kgml: 65 -> [82] -> 110
path_gho00620.kgml: {R00200, R02320} -> [R00212] -> R01213
path_gho00620.kgml: {gho:AL542_11785, gho:AL542_14855} -> [gho:AL542_13765] -> gho:AL542_11745
path_gho00620.kgml: {2.7.1.40, 2.7.1.40} -> [2.3.1.54] -> 2.3.3.13
path_gho00620.kgml:
path_gho00620.kgml: Found a trail of span 2 without skipping any vertex
path_gho00620.kgml: 97 -> 129
path_gho00620.kgml: R00230 -> R00315
path_gho00620.kgml: gho:AL542_13715 -> {gho:AL542_01175, gho:AL542_13720}
path_gho00620.kgml: 2.3.1.8 -> {2.7.2.1, 2.7.2.15}
path_gho00620.kgml:
path_gho00620.kgml: --- 17.92 seconds ---

path_gho00625.kgml: Chloroalkane and chloroalkene degradation
path_gho00625.kgml: Initialization took 0.10 seconds
path_gho00625.kgml: (not found)
path_gho00625.kgml: --- 0.19 seconds ---

path_gho00626.kgml: Naphthalene degradation
path_gho00626.kgml: Initialization took 0.06 seconds
path_gho00626.kgml: (not found)
path_gho00626.kgml: --- 0.11 seconds ---

path_gho00627.kgml: Aminobenzoate degradation
path_gho00627.kgml: Initialization took 0.06 seconds
path_gho00627.kgml: (not found)
path_gho00627.kgml: --- 0.10 seconds ---

path_gho00630.kgml: Glyoxylate and dicarboxylate metabolism
path_gho00630.kgml: Initialization took 0.05 seconds
path_gho00630.kgml:
path_gho00630.kgml: Found a trail of span 2 without skipping any vertex
path_gho00630.kgml: 83 -> 116
path_gho00630.kgml: R00479 -> R00472
path_gho00630.kgml: gho:AL542_12965 -> gho:AL542_12960
path_gho00630.kgml: 4.1.3.1 -> 2.3.3.9
path_gho00630.kgml:
path_gho00630.kgml: Found a trail of span 2 without skipping any vertex
path_gho00630.kgml: 194 -> 195
path_gho00630.kgml: R00238 -> R01977
path_gho00630.kgml: gho:AL542_06220 -> gho:AL542_06215
path_gho00630.kgml: 2.3.1.9 -> 1.1.1.36
path_gho00630.kgml:
path_gho00630.kgml: --- 0.37 seconds ---

path_gho00640.kgml: Propanoate metabolism
path_gho00640.kgml: Initialization took 0.10 seconds
path_gho00640.kgml:
path_gho00640.kgml: Found a trail of span 5 containing skipped vertices
path_gho00640.kgml: 105 -> 63 -> 64 -> [63 -> 105] -> 102 -> [111] -> 114
path_gho00640.kgml: R00931 -> R00926 -> R01354 -> [R00926 -> R00931] -> R04424 -> [R04425] -> R00409
path_gho00640.kgml: gho:AL542_15430 -> gho:AL542_15440 -> gho:AL542_15440 -> [gho:AL542_15440 -> gho:AL542_15430] -> gho:AL542_15435 -> [gho:AL542_07340] -> gho:AL542_15425
path_gho00640.kgml: 2.3.3.5 -> {6.2.1.1, 6.2.1.17} -> {6.2.1.1, 6.2.1.17} -> [{6.2.1.1, 6.2.1.17} -> 2.3.3.5] -> 4.2.1.79 -> [4.2.1.99] -> 4.1.3.30
path_gho00640.kgml:
path_gho00640.kgml: Found a trail of span 2 without skipping any vertex
path_gho00640.kgml: 52 -> 68
path_gho00640.kgml: R00921 -> R01353
path_gho00640.kgml: gho:AL542_13715 -> {gho:AL542_01175, gho:AL542_13720}
path_gho00640.kgml: {2.3.1.222, 2.3.1.8} -> {2.7.2.1, 2.7.2.15}
path_gho00640.kgml:
path_gho00640.kgml: Found a trail of span 2 containing skipped vertices
path_gho00640.kgml: 105 -> [102 -> 111] -> 114
path_gho00640.kgml: R00931 -> [R04424 -> R04425] -> R00409
path_gho00640.kgml: gho:AL542_15430 -> [gho:AL542_15435 -> gho:AL542_07340] -> gho:AL542_15425
path_gho00640.kgml: 2.3.3.5 -> [4.2.1.79 -> 4.2.1.99] -> 4.1.3.30
path_gho00640.kgml:
path_gho00640.kgml: --- 1.28 seconds ---

path_gho00643.kgml: Styrene degradation
path_gho00643.kgml: Initialization took 0.09 seconds
path_gho00643.kgml: (not found)
path_gho00643.kgml: --- 0.16 seconds ---

path_gho00650.kgml: Butanoate metabolism
path_gho00650.kgml: Initialization took 0.10 seconds
path_gho00650.kgml:
path_gho00650.kgml: Found a trail of span 2 without skipping any vertex
path_gho00650.kgml: 57 -> 60
path_gho00650.kgml: R00238 -> R01977
path_gho00650.kgml: gho:AL542_06220 -> gho:AL542_06215
path_gho00650.kgml: 2.3.1.9 -> 1.1.1.36
path_gho00650.kgml:
path_gho00650.kgml: Found a trail of span 2 without skipping any vertex
path_gho00650.kgml: 68 -> 157
path_gho00650.kgml: R01648 -> R00714
path_gho00650.kgml: gho:AL542_03415 -> {gho:AL542_03410, gho:AL542_16430}
path_gho00650.kgml: 2.6.1.19 -> {1.2.1.16, 1.2.1.79}
path_gho00650.kgml:
path_gho00650.kgml: Found a trail of span 2 without skipping any vertex
path_gho00650.kgml: 68 -> 78
path_gho00650.kgml: R01648 -> {R00713, R00714}
path_gho00650.kgml: gho:AL542_03415 -> {gho:AL542_03410, gho:AL542_16430}
path_gho00650.kgml: 2.6.1.19 -> {1.2.1.16, 1.2.1.24, 1.2.1.16, 1.2.1.79}
path_gho00650.kgml:
path_gho00650.kgml: --- 0.50 seconds ---

path_gho00660.kgml: C5-Branched dibasic acid metabolism
path_gho00660.kgml: Initialization took 0.06 seconds
path_gho00660.kgml:
path_gho00660.kgml: Found a trail of span 3 without skipping any vertex
path_gho00660.kgml: 31 -> 96 -> 97
path_gho00660.kgml: R03896 -> R03898 -> R00994
path_gho00660.kgml: {gho:AL542_11730, gho:AL542_11735} -> {gho:AL542_11730, gho:AL542_11735} -> gho:AL542_11740
path_gho00660.kgml: 4.2.1.35 -> 4.2.1.35 -> 1.1.1.85
path_gho00660.kgml:
path_gho00660.kgml: --- 0.28 seconds ---

path_gho00670.kgml: One carbon pool by folate
path_gho00670.kgml: Initialization took 0.09 seconds
path_gho00670.kgml: (not found)
path_gho00670.kgml: --- 0.95 seconds ---

path_gho00680.kgml: Methane metabolism
path_gho00680.kgml: Initialization took 0.10 seconds
path_gho00680.kgml:
path_gho00680.kgml: Found a trail of span 2 without skipping any vertex
path_gho00680.kgml: 103 -> 102
path_gho00680.kgml: R06983 -> R00527
path_gho00680.kgml: gho:AL542_05950 -> gho:AL542_05955
path_gho00680.kgml: 1.1.1.284 -> 3.1.2.12
path_gho00680.kgml:
path_gho00680.kgml: Found a trail of span 2 without skipping any vertex
path_gho00680.kgml: 203 -> 204
path_gho00680.kgml: R00315 -> R00230
path_gho00680.kgml: {gho:AL542_01175, gho:AL542_13720} -> gho:AL542_13715
path_gho00680.kgml: {2.7.2.1, 2.7.2.15} -> 2.3.1.8
path_gho00680.kgml:
path_gho00680.kgml: --- 0.43 seconds ---

path_gho00730.kgml: Thiamine metabolism
path_gho00730.kgml: Initialization took 0.07 seconds
path_gho00730.kgml:
path_gho00730.kgml: Found a trail of span 2 containing skipped vertices
path_gho00730.kgml: 94 -> [75] -> 97
path_gho00730.kgml: R03472 -> [R04509] -> R10712
path_gho00730.kgml: gho:AL542_09950 -> [gho:AL542_15355] -> gho:AL542_09955
path_gho00730.kgml: 4.1.99.17 -> [2.7.4.7] -> 2.5.1.3
path_gho00730.kgml:
path_gho00730.kgml: Found a trail of span 2 containing skipped vertices
path_gho00730.kgml: 94 -> [75] -> 93
path_gho00730.kgml: R03472 -> [R04509] -> R03223
path_gho00730.kgml: gho:AL542_09950 -> [gho:AL542_15355] -> gho:AL542_09955
path_gho00730.kgml: 4.1.99.17 -> [2.7.4.7] -> 2.5.1.3
path_gho00730.kgml:
path_gho00730.kgml: Found a trail of span 2 without skipping any vertex
path_gho00730.kgml: 91 -> 69
path_gho00730.kgml: R10246 -> R10247
path_gho00730.kgml: gho:AL542_09975 -> gho:AL542_09970
path_gho00730.kgml: 4.1.99.19 -> 2.8.1.10
path_gho00730.kgml:
path_gho00730.kgml: --- 0.47 seconds ---

path_gho00740.kgml: Riboflavin metabolism
path_gho00740.kgml: Initialization took 0.10 seconds
path_gho00740.kgml:
path_gho00740.kgml: Found a trail of span 5 containing skipped vertices
path_gho00740.kgml: 38 -> 39 -> 40 -> [43 -> 41] -> 42 -> 41
path_gho00740.kgml: R00425 -> R03459 -> R03458 -> [R07280 -> R04457] -> R00066 -> R04457
path_gho00740.kgml: {gho:AL542_13145, gho:AL542_17660} -> gho:AL542_13135 -> gho:AL542_13135 -> [gho:AL542_10115 -> gho:AL542_13150] -> gho:AL542_13140 -> gho:AL542_13150
path_gho00740.kgml: 3.5.4.25 -> 3.5.4.26 -> 1.1.1.193 -> [3.1.3.104 -> 2.5.1.78] -> 2.5.1.9 -> 2.5.1.78
path_gho00740.kgml:
path_gho00740.kgml: Found a trail of span 4 containing skipped vertices
path_gho00740.kgml: 38 -> [39] -> 40 -> [43 -> 41] -> 42 -> 41
path_gho00740.kgml: R00425 -> [R03459] -> R03458 -> [R07280 -> R04457] -> R00066 -> R04457
path_gho00740.kgml: {gho:AL542_13145, gho:AL542_17660} -> [gho:AL542_13135] -> gho:AL542_13135 -> [gho:AL542_10115 -> gho:AL542_13150] -> gho:AL542_13140 -> gho:AL542_13150
path_gho00740.kgml: 3.5.4.25 -> [3.5.4.26] -> 1.1.1.193 -> [3.1.3.104 -> 2.5.1.78] -> 2.5.1.9 -> 2.5.1.78
path_gho00740.kgml:
path_gho00740.kgml: Found a trail of span 4 containing skipped vertices
path_gho00740.kgml: 38 -> 39 -> [40 -> 43] -> 41 -> 42
path_gho00740.kgml: R00425 -> R03459 -> [R03458 -> R07280] -> R04457 -> R00066
path_gho00740.kgml: {gho:AL542_13145, gho:AL542_17660} -> gho:AL542_13135 -> [gho:AL542_13135 -> gho:AL542_10115] -> gho:AL542_13150 -> gho:AL542_13140
path_gho00740.kgml: 3.5.4.25 -> 3.5.4.26 -> [1.1.1.193 -> 3.1.3.104] -> 2.5.1.78 -> 2.5.1.9
path_gho00740.kgml:
path_gho00740.kgml: Found a trail of span 3 containing skipped vertices
path_gho00740.kgml: 32 -> [41] -> 42 -> 41
path_gho00740.kgml: R07281 -> [R04457] -> R00066 -> R04457
path_gho00740.kgml: {gho:AL542_00800, gho:AL542_13145} -> [gho:AL542_13150] -> gho:AL542_13140 -> gho:AL542_13150
path_gho00740.kgml: 4.1.99.12 -> [2.5.1.78] -> 2.5.1.9 -> 2.5.1.78
path_gho00740.kgml:
path_gho00740.kgml: --- 0.71 seconds ---

path_gho00750.kgml: Vitamin B6 metabolism
path_gho00750.kgml: Initialization took 0.05 seconds
path_gho00750.kgml: (not found)
path_gho00750.kgml: --- 0.14 seconds ---

path_gho00760.kgml: Nicotinate and nicotinamide metabolism
path_gho00760.kgml: Initialization took 0.10 seconds
path_gho00760.kgml: (not found)
path_gho00760.kgml: --- 0.74 seconds ---

path_gho00770.kgml: Pantothenate and CoA biosynthesis
path_gho00770.kgml: Initialization took 0.11 seconds
path_gho00770.kgml:
path_gho00770.kgml: Found a trail of span 3 containing skipped vertices
path_gho00770.kgml: 82 -> [81] -> 80 -> 85
path_gho00770.kgml: R00006 -> [R03051] -> R01209 -> R01214
path_gho00770.kgml: {gho:AL542_09775, gho:AL542_09780, gho:AL542_11775, gho:AL542_11780} -> [gho:AL542_09440] -> gho:AL542_09765 -> gho:AL542_09770
path_gho00770.kgml: 2.2.1.6 -> [1.1.1.86] -> 4.2.1.9 -> {2.6.1.42, 2.6.1.6}
path_gho00770.kgml:
path_gho00770.kgml: Found a trail of span 3 without skipping any vertex
path_gho00770.kgml: 70 -> 67 -> 87
path_gho00770.kgml: R04231 -> R03269 -> R03035
path_gho00770.kgml: gho:AL542_08750 -> gho:AL542_08750 -> gho:AL542_08720
path_gho00770.kgml: 6.3.2.5 -> 4.1.1.36 -> 2.7.7.3
path_gho00770.kgml:
path_gho00770.kgml: Found a trail of span 2 containing skipped vertices
path_gho00770.kgml: 82 -> [81 -> 80] -> 85
path_gho00770.kgml: R00006 -> [R03051 -> R01209] -> R01214
path_gho00770.kgml: {gho:AL542_09775, gho:AL542_09780, gho:AL542_11775, gho:AL542_11780} -> [gho:AL542_09440 -> gho:AL542_09765] -> gho:AL542_09770
path_gho00770.kgml: 2.2.1.6 -> [1.1.1.86 -> 4.2.1.9] -> {2.6.1.42, 2.6.1.6}
path_gho00770.kgml:
path_gho00770.kgml: Found a trail of span 2 containing skipped vertices
path_gho00770.kgml: 70 -> [67] -> 87
path_gho00770.kgml: R04231 -> [R03269] -> R03035
path_gho00770.kgml: gho:AL542_08750 -> [gho:AL542_08750] -> gho:AL542_08720
path_gho00770.kgml: 6.3.2.5 -> [4.1.1.36] -> 2.7.7.3
path_gho00770.kgml:
path_gho00770.kgml: Found a trail of span 2 containing skipped vertices
path_gho00770.kgml: 78 -> [77] -> 76
path_gho00770.kgml: R01226 -> [R02472] -> R02473
path_gho00770.kgml: gho:AL542_07255 -> [gho:AL542_13210] -> gho:AL542_07260
path_gho00770.kgml: 2.1.2.11 -> [1.1.1.169] -> 6.3.2.1
path_gho00770.kgml:
path_gho00770.kgml: --- 0.86 seconds ---

path_gho00780.kgml: Biotin metabolism
path_gho00780.kgml: Initialization took 0.05 seconds
path_gho00780.kgml:
path_gho00780.kgml: Found a trail of span 2 containing skipped vertices
path_gho00780.kgml: 34 -> [32 -> 31] -> 30
path_gho00780.kgml: R03210 -> [R03231 -> R03182] -> R01078
path_gho00780.kgml: gho:AL542_17875 -> [gho:AL542_17885 -> gho:AL542_17865] -> gho:AL542_17880
path_gho00780.kgml: 2.3.1.47 -> [2.6.1.62 -> 6.3.3.3] -> 2.8.1.6
path_gho00780.kgml:
path_gho00780.kgml: Found a trail of span 2 containing skipped vertices
path_gho00780.kgml: 45 -> [32 -> 31] -> 30
path_gho00780.kgml: R10124 -> [R03231 -> R03182] -> R01078
path_gho00780.kgml: gho:AL542_17875 -> [gho:AL542_17885 -> gho:AL542_17865] -> gho:AL542_17880
path_gho00780.kgml: 2.3.1.47 -> [2.6.1.62 -> 6.3.3.3] -> 2.8.1.6
path_gho00780.kgml:
path_gho00780.kgml: --- 0.23 seconds ---

path_gho00785.kgml: Lipoic acid metabolism
path_gho00785.kgml: Initialization took 0.08 seconds
path_gho00785.kgml:
path_gho00785.kgml: Found a trail of span 2 without skipping any vertex
path_gho00785.kgml: 5 -> 6
path_gho00785.kgml: R07768 -> R07769
path_gho00785.kgml: gho:AL542_13330 -> gho:AL542_13335
path_gho00785.kgml: 2.8.1.8 -> 2.3.1.181
path_gho00785.kgml:
path_gho00785.kgml: Found a trail of span 2 without skipping any vertex
path_gho00785.kgml: 11 -> 10
path_gho00785.kgml: R07766 -> R07767
path_gho00785.kgml: gho:AL542_13335 -> gho:AL542_13330
path_gho00785.kgml: 2.3.1.181 -> 2.8.1.8
path_gho00785.kgml:
path_gho00785.kgml: --- 0.39 seconds ---

path_gho00790.kgml: Folate biosynthesis
path_gho00790.kgml: Initialization took 0.09 seconds
path_gho00790.kgml:
path_gho00790.kgml: Found a trail of span 5 without skipping any vertex
path_gho00790.kgml: 180 -> 81 -> 80 -> 79 -> 96
path_gho00790.kgml: R00428 -> R05046 -> R05048 -> R04639 -> R09959
path_gho00790.kgml: gho:AL542_17955 -> gho:AL542_17955 -> gho:AL542_17955 -> gho:AL542_17955 -> gho:AL542_17935
path_gho00790.kgml: 3.5.4.16 -> 3.5.4.16 -> 3.5.4.16 -> 3.5.4.16 -> 4.1.2.50
path_gho00790.kgml:
path_gho00790.kgml: Found a trail of span 5 without skipping any vertex
path_gho00790.kgml: 180 -> 81 -> 80 -> 79 -> 86
path_gho00790.kgml: R00428 -> R05046 -> R05048 -> R04639 -> R04286
path_gho00790.kgml: gho:AL542_17955 -> gho:AL542_17955 -> gho:AL542_17955 -> gho:AL542_17955 -> gho:AL542_17935
path_gho00790.kgml: 3.5.4.16 -> 3.5.4.16 -> 3.5.4.16 -> 3.5.4.16 -> 4.2.3.12
path_gho00790.kgml:
path_gho00790.kgml: Found a trail of span 4 containing skipped vertices
path_gho00790.kgml: 180 -> [81] -> 80 -> 79 -> 86
path_gho00790.kgml: R00428 -> [R05046] -> R05048 -> R04639 -> R04286
path_gho00790.kgml: gho:AL542_17955 -> [gho:AL542_17955] -> gho:AL542_17955 -> gho:AL542_17955 -> gho:AL542_17935
path_gho00790.kgml: 3.5.4.16 -> [3.5.4.16] -> 3.5.4.16 -> 3.5.4.16 -> 4.2.3.12
path_gho00790.kgml:
path_gho00790.kgml: Found a trail of span 4 containing skipped vertices
path_gho00790.kgml: 180 -> 81 -> [80] -> 79 -> 86
path_gho00790.kgml: R00428 -> R05046 -> [R05048] -> R04639 -> R04286
path_gho00790.kgml: gho:AL542_17955 -> gho:AL542_17955 -> [gho:AL542_17955] -> gho:AL542_17955 -> gho:AL542_17935
path_gho00790.kgml: 3.5.4.16 -> 3.5.4.16 -> [3.5.4.16] -> 3.5.4.16 -> 4.2.3.12
path_gho00790.kgml:
path_gho00790.kgml: Found a trail of span 4 containing skipped vertices
path_gho00790.kgml: 180 -> 81 -> 80 -> [79] -> 96
path_gho00790.kgml: R00428 -> R05046 -> R05048 -> [R04639] -> R09959
path_gho00790.kgml: gho:AL542_17955 -> gho:AL542_17955 -> gho:AL542_17955 -> [gho:AL542_17955] -> gho:AL542_17935
path_gho00790.kgml: 3.5.4.16 -> 3.5.4.16 -> 3.5.4.16 -> [3.5.4.16] -> 4.1.2.50
path_gho00790.kgml:
path_gho00790.kgml: Found a trail of span 4 containing skipped vertices
path_gho00790.kgml: 180 -> 81 -> 80 -> [79] -> 86
path_gho00790.kgml: R00428 -> R05046 -> R05048 -> [R04639] -> R04286
path_gho00790.kgml: gho:AL542_17955 -> gho:AL542_17955 -> gho:AL542_17955 -> [gho:AL542_17955] -> gho:AL542_17935
path_gho00790.kgml: 3.5.4.16 -> 3.5.4.16 -> 3.5.4.16 -> [3.5.4.16] -> 4.2.3.12
path_gho00790.kgml:
path_gho00790.kgml: Found a trail of span 3 containing skipped vertices
path_gho00790.kgml: 180 -> [81 -> 80] -> 79 -> 86
path_gho00790.kgml: R00428 -> [R05046 -> R05048] -> R04639 -> R04286
path_gho00790.kgml: gho:AL542_17955 -> [gho:AL542_17955 -> gho:AL542_17955] -> gho:AL542_17955 -> gho:AL542_17935
path_gho00790.kgml: 3.5.4.16 -> [3.5.4.16 -> 3.5.4.16] -> 3.5.4.16 -> 4.2.3.12
path_gho00790.kgml:
path_gho00790.kgml: Found a trail of span 3 without skipping any vertex
path_gho00790.kgml: 171 -> 75 -> 74
path_gho00790.kgml: R11073 -> R03504 -> R03503
path_gho00790.kgml: gho:AL542_11910 -> gho:AL542_11910 -> {gho:AL542_07250, gho:AL542_11915}
path_gho00790.kgml: 5.1.99.8 -> 4.1.2.25 -> 2.7.6.3
path_gho00790.kgml:
path_gho00790.kgml: Found a trail of span 3 containing skipped vertices
path_gho00790.kgml: 180 -> 81 -> [80 -> 79] -> 96
path_gho00790.kgml: R00428 -> R05046 -> [R05048 -> R04639] -> R09959
path_gho00790.kgml: gho:AL542_17955 -> gho:AL542_17955 -> [gho:AL542_17955 -> gho:AL542_17955] -> gho:AL542_17935
path_gho00790.kgml: 3.5.4.16 -> 3.5.4.16 -> [3.5.4.16 -> 3.5.4.16] -> 4.1.2.50
path_gho00790.kgml:
path_gho00790.kgml: Found a trail of span 3 containing skipped vertices
path_gho00790.kgml: 180 -> 81 -> [80 -> 79] -> 86
path_gho00790.kgml: R00428 -> R05046 -> [R05048 -> R04639] -> R04286
path_gho00790.kgml: gho:AL542_17955 -> gho:AL542_17955 -> [gho:AL542_17955 -> gho:AL542_17955] -> gho:AL542_17935
path_gho00790.kgml: 3.5.4.16 -> 3.5.4.16 -> [3.5.4.16 -> 3.5.4.16] -> 4.2.3.12
path_gho00790.kgml:
path_gho00790.kgml: Found a trail of span 3 containing skipped vertices
path_gho00790.kgml: 93 -> 117 -> [94] -> 118
path_gho00790.kgml: R09394 -> R11372 -> [R09395] -> R09726
path_gho00790.kgml: gho:AL542_14435 -> gho:AL542_14445 -> [gho:AL542_14455] -> gho:AL542_14440
path_gho00790.kgml: 4.1.99.22 -> 4.6.1.17 -> [2.8.1.12] -> 2.7.7.75
path_gho00790.kgml:
path_gho00790.kgml: Found a trail of span 2 without skipping any vertex
path_gho00790.kgml: 122 -> 126
path_gho00790.kgml: R09735 -> R11581
path_gho00790.kgml: {gho:AL542_04300, gho:AL542_17960} -> gho:AL542_04295
path_gho00790.kgml: 2.10.1.1 -> 2.7.7.77
path_gho00790.kgml:
path_gho00790.kgml: Found a trail of span 2 without skipping any vertex
path_gho00790.kgml: 161 -> 136
path_gho00790.kgml: R07211 -> R04734
path_gho00790.kgml: gho:AL542_01530 -> gho:AL542_01535
path_gho00790.kgml: 1.14.16.1 -> 4.2.1.96
path_gho00790.kgml:
path_gho00790.kgml: Found a trail of span 2 containing skipped vertices
path_gho00790.kgml: 93 -> [117 -> 94] -> 118
path_gho00790.kgml: R09394 -> [R11372 -> R09395] -> R09726
path_gho00790.kgml: gho:AL542_14435 -> [gho:AL542_14445 -> gho:AL542_14455] -> gho:AL542_14440
path_gho00790.kgml: 4.1.99.22 -> [4.6.1.17 -> 2.8.1.12] -> 2.7.7.75
path_gho00790.kgml:
path_gho00790.kgml: Found a trail of span 2 containing skipped vertices
path_gho00790.kgml: 171 -> [75] -> 74
path_gho00790.kgml: R11073 -> [R03504] -> R03503
path_gho00790.kgml: gho:AL542_11910 -> [gho:AL542_11910] -> {gho:AL542_07250, gho:AL542_11915}
path_gho00790.kgml: 5.1.99.8 -> [4.1.2.25] -> 2.7.6.3
path_gho00790.kgml:
path_gho00790.kgml: --- 3.00 seconds ---

path_gho00860.kgml: Porphyrin and chlorophyll metabolism
path_gho00860.kgml: Initialization took 0.10 seconds
path_gho00860.kgml:
path_gho00860.kgml: Found a trail of span 3 without skipping any vertex
path_gho00860.kgml: 273 -> 270 -> 271
path_gho00860.kgml: R00084 -> R03165 -> R03194
path_gho00860.kgml: gho:AL542_10080 -> gho:AL542_10075 -> {gho:AL542_10070, gho:AL542_11520}
path_gho00860.kgml: 2.5.1.61 -> 4.2.1.75 -> 2.1.1.107
path_gho00860.kgml:
path_gho00860.kgml: Found a trail of span 2 without skipping any vertex
path_gho00860.kgml: 262 -> 314
path_gho00860.kgml: R07411 -> R07412
path_gho00860.kgml: gho:AL542_09095 -> gho:AL542_09100
path_gho00860.kgml: 2.5.1.141 -> ?
path_gho00860.kgml:
path_gho00860.kgml: --- 0.53 seconds ---

path_gho00900.kgml: Terpenoid backbone biosynthesis
path_gho00900.kgml: Initialization took 0.10 seconds
path_gho00900.kgml:
path_gho00900.kgml: Found a trail of span 2 containing skipped vertices
path_gho00900.kgml: 66 -> [67] -> 68
path_gho00900.kgml: R05633 -> [R05634] -> R05637
path_gho00900.kgml: gho:AL542_06785 -> [gho:AL542_13490] -> gho:AL542_06780
path_gho00900.kgml: 2.7.7.60 -> [2.7.1.148] -> 4.6.1.12
path_gho00900.kgml:
path_gho00900.kgml: --- 0.33 seconds ---

path_gho00903.kgml: Limonene and pinene degradation
path_gho00903.kgml: Initialization took 0.09 seconds
path_gho00903.kgml: (not found)
path_gho00903.kgml: --- 0.20 seconds ---

path_gho00910.kgml: Nitrogen metabolism
path_gho00910.kgml: Initialization took 0.17 seconds
path_gho00910.kgml: (not found)
path_gho00910.kgml: --- 0.28 seconds ---

path_gho00920.kgml: Sulfur metabolism
path_gho00920.kgml: Initialization took 0.10 seconds
path_gho00920.kgml:
path_gho00920.kgml: Found a trail of span 2 without skipping any vertex
path_gho00920.kgml: 48 -> 31
path_gho00920.kgml: R02021 -> R00858
path_gho00920.kgml: gho:AL542_11450 -> {gho:AL542_11440, gho:AL542_11445}
path_gho00920.kgml: 1.8.4.8 -> 1.8.1.2
path_gho00920.kgml:
path_gho00920.kgml: --- 0.33 seconds ---

path_gho00930.kgml: Caprolactam degradation
path_gho00930.kgml: Initialization took 0.09 seconds
path_gho00930.kgml: (not found)
path_gho00930.kgml: --- 0.19 seconds ---

path_gho00970.kgml: Aminoacyl-tRNA biosynthesis
path_gho00970.kgml: Initialization took 0.10 seconds
path_gho00970.kgml: (not found)
path_gho00970.kgml: --- 0.19 seconds ---

path_gho01040.kgml: Biosynthesis of unsaturated fatty acids
path_gho01040.kgml: Initialization took 0.10 seconds
path_gho01040.kgml: (not found)
path_gho01040.kgml: --- 0.19 seconds ---

--- 447.62 seconds ---
