# Supplementary material for: CoMetGeNe: mining conserved neighborhood patterns in metabolic and genomic contexts
Source: BMC Bioinformatics. 2019 Jan 10;20:19. doi: 10.1186/s12859-018-2542-2 (PMC6327494; doi:10.1186/s12859-018-2542-2)
Supplement: Supplementary file 14 — Trail finding results for completely assembled representative bacterial genomes present in NCBI Genomes. Of the 1,545 fully assembled representative bacterial genomes in NCBI, corresponding entries have been identified in KEGG for 1,467 species, for which trail finding has been performed for all combinations of gap parameters δG and δD ranging from 0 to 3. This additional file is available from https://doi.org/10.6084/m9.figshare.7288769. (GZ 178,532 kb) [file 12859_2018_2542_MOESM14_ESM.gz › results/des_dG2_dD3.hnet]

--- delta_G = 2, delta_D = 3 ---

path_des00010.kgml: Glycolysis / Gluconeogenesis
path_des00010.kgml: Initialization took 2.11 seconds
path_des00010.kgml:
path_des00010.kgml: Found a trail of span 3 containing skipped vertices
path_des00010.kgml: 76 -> [57] -> 58 -> 57
path_des00010.kgml: R01512 -> [R01061] -> R01015 -> R01061
path_des00010.kgml: des:DSOUD_1776 -> [{des:DSOUD_1777, des:DSOUD_2977}] -> des:DSOUD_1775 -> {des:DSOUD_1777, des:DSOUD_2977}
path_des00010.kgml: 2.7.2.3 -> [{1.2.1.12, 1.2.1.59}] -> 5.3.1.1 -> {1.2.1.12, 1.2.1.59}
path_des00010.kgml:
path_des00010.kgml: Found a trail of span 3 containing skipped vertices
path_des00010.kgml: 70 -> [62] -> 146 -> 59
path_des00010.kgml: R01786 -> [R02740] -> R02073 -> R04779
path_des00010.kgml: des:DSOUD_2055 -> [des:DSOUD_1708] -> des:DSOUD_2054 -> {des:DSOUD_2054, des:DSOUD_2302}
path_des00010.kgml: {2.7.1.1, 2.7.1.2} -> [5.3.1.9] -> 2.7.1.90 -> 2.7.1.11
path_des00010.kgml:
path_des00010.kgml: Found a trail of span 3 without skipping any vertex
path_des00010.kgml: 48 -> 49 -> 50
path_des00010.kgml: R00014 -> R03270 -> R02569
path_des00010.kgml: {des:DSOUD_2781, des:DSOUD_2892, des:DSOUD_2893} -> {des:DSOUD_2781, des:DSOUD_2892, des:DSOUD_2893} -> {des:DSOUD_2779, des:DSOUD_2894}
path_des00010.kgml: {1.2.4.1, 2.2.1.6, 4.1.1.1} -> 1.2.4.1 -> 2.3.1.12
path_des00010.kgml:
path_des00010.kgml: Found a trail of span 3 containing skipped vertices
path_des00010.kgml: 66 -> [64] -> 146 -> 59
path_des00010.kgml: R01600 -> [R03321] -> R02073 -> R04779
path_des00010.kgml: des:DSOUD_2055 -> [des:DSOUD_1708] -> des:DSOUD_2054 -> {des:DSOUD_2054, des:DSOUD_2302}
path_des00010.kgml: {2.7.1.1, 2.7.1.2} -> [5.3.1.9] -> 2.7.1.90 -> 2.7.1.11
path_des00010.kgml:
path_des00010.kgml: Found a trail of span 2 containing skipped vertices
path_des00010.kgml: 137 -> [55 -> 53] -> 144
path_des00010.kgml: R01518 -> [R00658 -> R00200] -> R01196
path_des00010.kgml: {des:DSOUD_0492, des:DSOUD_1744} -> [des:DSOUD_1649 -> des:DSOUD_3571] -> {des:DSOUD_1469, des:DSOUD_1470, des:DSOUD_1747, des:DSOUD_1748}
path_des00010.kgml: {5.4.2.11, 5.4.2.12} -> [4.2.1.11 -> 2.7.1.40] -> {1.2.7.1, 1.2.7.11}
path_des00010.kgml: Skipped genes: des:DSOUD_1746
path_des00010.kgml:
path_des00010.kgml: --- 3.07 seconds ---

path_des00020.kgml: Citrate cycle (TCA cycle)
path_des00020.kgml: Initialization took 2.30 seconds
path_des00020.kgml: Aborted (analysis takes longer than 300 seconds)

path_des00030.kgml: Pentose phosphate pathway
path_des00030.kgml: Initialization took 0.63 seconds
path_des00030.kgml:
path_des00030.kgml: Found a trail of span 3 containing skipped vertices
path_des00030.kgml: 41 -> 42 -> [46] -> 44
path_des00030.kgml: R02749 -> R01066 -> [R01641] -> R01057
path_des00030.kgml: des:DSOUD_1119 -> des:DSOUD_1118 -> [{des:DSOUD_0343, des:DSOUD_0656, des:DSOUD_0657}] -> des:DSOUD_1119
path_des00030.kgml: 5.4.2.7 -> 4.1.2.4 -> [2.2.1.1] -> {5.4.2.2, 5.4.2.7}
path_des00030.kgml:
path_des00030.kgml: Found a trail of span 2 without skipping any vertex
path_des00030.kgml: 49 -> 46
path_des00030.kgml: R01830 -> R01641
path_des00030.kgml: {des:DSOUD_0343, des:DSOUD_0656, des:DSOUD_0657} -> {des:DSOUD_0343, des:DSOUD_0656, des:DSOUD_0657}
path_des00030.kgml: 2.2.1.1 -> 2.2.1.1
path_des00030.kgml:
path_des00030.kgml: --- 1.01 seconds ---

path_des00040.kgml: Pentose and glucuronate interconversions
path_des00040.kgml: Initialization took 0.08 seconds
path_des00040.kgml: (not found)
path_des00040.kgml: --- 0.13 seconds ---

path_des00051.kgml: Fructose and mannose metabolism
path_des00051.kgml: Initialization took 0.63 seconds
path_des00051.kgml:
path_des00051.kgml: Found a trail of span 3 without skipping any vertex
path_des00051.kgml: 78 -> 79 -> 84
path_des00051.kgml: R01819 -> R01818 -> R00885
path_des00051.kgml: des:DSOUD_2249 -> {des:DSOUD_2248, des:DSOUD_3100} -> {des:DSOUD_2249, des:DSOUD_3100}
path_des00051.kgml: 5.3.1.8 -> 5.4.2.8 -> 2.7.7.13
path_des00051.kgml:
path_des00051.kgml: Found a trail of span 2 without skipping any vertex
path_des00051.kgml: 83 -> 82
path_des00051.kgml: R00888 -> R05692
path_des00051.kgml: des:DSOUD_2254 -> des:DSOUD_2253
path_des00051.kgml: 4.2.1.47 -> 1.1.1.271
path_des00051.kgml:
path_des00051.kgml: --- 0.88 seconds ---

path_des00052.kgml: Galactose metabolism
path_des00052.kgml: Initialization took 0.10 seconds
path_des00052.kgml: (not found)
path_des00052.kgml: --- 0.16 seconds ---

path_des00072.kgml: Synthesis and degradation of ketone bodies
path_des00072.kgml: Initialization took 0.13 seconds
path_des00072.kgml:
path_des00072.kgml: Found a trail of span 3 without skipping any vertex
path_des00072.kgml: 14 -> 18 -> 15
path_des00072.kgml: R00238 -> R00410 -> R01361
path_des00072.kgml: {des:DSOUD_0307, des:DSOUD_0415, des:DSOUD_2896} -> des:DSOUD_0414 -> des:DSOUD_0413
path_des00072.kgml: 2.3.1.9 -> 2.8.3.5 -> 1.1.1.30
path_des00072.kgml:
path_des00072.kgml: --- 0.26 seconds ---

path_des00130.kgml: Ubiquinone and other terpenoid-quinone biosynthesis
path_des00130.kgml: Initialization took 0.38 seconds
path_des00130.kgml:
path_des00130.kgml: Found a trail of span 2 containing skipped vertices
path_des00130.kgml: 190 -> [191] -> 192
path_des00130.kgml: R08587 -> [R08588] -> R08589
path_des00130.kgml: des:DSOUD_0020 -> [des:DSOUD_0279] -> des:DSOUD_0019
path_des00130.kgml: 3.2.2.26 -> [1.21.98.1] -> ?
path_des00130.kgml:
path_des00130.kgml: Found a trail of span 2 containing skipped vertices
path_des00130.kgml: 195 -> [193 -> 190] -> 191
path_des00130.kgml: R10667 -> [R10695 -> R08587] -> R08588
path_des00130.kgml: des:DSOUD_0278 -> [des:DSOUD_1592 -> des:DSOUD_0020] -> des:DSOUD_0279
path_des00130.kgml: 2.5.1.120 -> [3.5.4.40 -> 3.2.2.26] -> 1.21.98.1
path_des00130.kgml:
path_des00130.kgml: --- 0.56 seconds ---

path_des00190.kgml: Oxidative phosphorylation
path_des00190.kgml: Initialization took 7.67 seconds
path_des00190.kgml: (not found)
path_des00190.kgml: --- 7.72 seconds ---

path_des00220.kgml: Arginine biosynthesis
path_des00220.kgml: Initialization took 0.48 seconds
path_des00220.kgml:
path_des00220.kgml: Found a trail of span 5 containing skipped vertices
path_des00220.kgml: 50 -> [51] -> 52 -> [55] -> 44 -> 45 -> 47
path_des00220.kgml: R02649 -> [R03443] -> R02283 -> [R02282] -> R01398 -> R01954 -> R01086
path_des00220.kgml: des:DSOUD_0925 -> [des:DSOUD_1357] -> des:DSOUD_0924 -> [des:DSOUD_1117] -> des:DSOUD_0923 -> des:DSOUD_0921 -> des:DSOUD_0918
path_des00220.kgml: 2.7.2.8 -> [1.2.1.38] -> 2.6.1.11 -> [2.3.1.35] -> 2.1.3.3 -> 6.3.4.5 -> 4.3.2.1
path_des00220.kgml: Skipped genes: des:DSOUD_0920, des:DSOUD_0919, des:DSOUD_0922
path_des00220.kgml:
path_des00220.kgml: Found a trail of span 4 containing skipped vertices
path_des00220.kgml: 50 -> [51] -> 52 -> [55 -> 44] -> 45 -> 47
path_des00220.kgml: R02649 -> [R03443] -> R02283 -> [R02282 -> R01398] -> R01954 -> R01086
path_des00220.kgml: des:DSOUD_0925 -> [des:DSOUD_1357] -> des:DSOUD_0924 -> [des:DSOUD_1117 -> des:DSOUD_0923] -> des:DSOUD_0921 -> des:DSOUD_0918
path_des00220.kgml: 2.7.2.8 -> [1.2.1.38] -> 2.6.1.11 -> [2.3.1.35 -> 2.1.3.3] -> 6.3.4.5 -> 4.3.2.1
path_des00220.kgml: Skipped genes: des:DSOUD_0923, des:DSOUD_0920, des:DSOUD_0919, des:DSOUD_0922
path_des00220.kgml:
path_des00220.kgml: Found a trail of span 4 containing skipped vertices
path_des00220.kgml: 50 -> [51 -> 52 -> 55] -> 44 -> 45 -> 47
path_des00220.kgml: R02649 -> [R03443 -> R02283 -> R02282] -> R01398 -> R01954 -> R01086
path_des00220.kgml: des:DSOUD_0925 -> [des:DSOUD_1357 -> des:DSOUD_0924 -> des:DSOUD_1117] -> des:DSOUD_0923 -> des:DSOUD_0921 -> des:DSOUD_0918
path_des00220.kgml: 2.7.2.8 -> [1.2.1.38 -> 2.6.1.11 -> 2.3.1.35] -> 2.1.3.3 -> 6.3.4.5 -> 4.3.2.1
path_des00220.kgml: Skipped genes: des:DSOUD_0920, des:DSOUD_0919, des:DSOUD_0924, des:DSOUD_0922
path_des00220.kgml:
path_des00220.kgml: Found a trail of span 2 containing skipped vertices
path_des00220.kgml: 49 -> [50 -> 51 -> 52] -> 55
path_des00220.kgml: R00259 -> [R02649 -> R03443 -> R02283] -> R02282
path_des00220.kgml: {des:DSOUD_1114, des:DSOUD_1117} -> [des:DSOUD_0925 -> des:DSOUD_1357 -> des:DSOUD_0924] -> des:DSOUD_1117
path_des00220.kgml: 2.3.1.1 -> [2.7.2.8 -> 1.2.1.38 -> 2.6.1.11] -> 2.3.1.35
path_des00220.kgml: Skipped genes: des:DSOUD_1115, des:DSOUD_1116
path_des00220.kgml:
path_des00220.kgml: --- 0.82 seconds ---

path_des00230.kgml: Purine metabolism
path_des00230.kgml: Initialization took 5.67 seconds
path_des00230.kgml:
path_des00230.kgml: Found a trail of span 4 containing skipped vertices
path_des00230.kgml: 244 -> [300 -> 139] -> 239 -> [242 -> 221 -> 302] -> 220 -> [300] -> 245
path_des00230.kgml: R00441 -> [R00430 -> R02019] -> R02090 -> [R01968 -> R01969 -> R01229] -> R00332 -> [R00430] -> R00429
path_des00230.kgml: {des:DSOUD_1692, des:DSOUD_2823, des:DSOUD_2854, des:DSOUD_2855} -> [des:DSOUD_3571 -> des:DSOUD_1564] -> des:DSOUD_1691 -> [des:DSOUD_1956 -> des:DSOUD_1201 -> des:DSOUD_1950] -> des:DSOUD_1691 -> [des:DSOUD_3571] -> des:DSOUD_1693
path_des00230.kgml: {2.7.7.48, 2.7.7.6} -> [2.7.1.40 -> 1.17.4.1] -> {2.7.4.12, 2.7.4.8} -> [{3.1.3.5, 3.1.3.89} -> {2.4.2.1, 2.4.2.4} -> {2.4.2.22, 2.4.2.7, 2.4.2.8}] -> 2.7.4.8 -> [2.7.1.40] -> 2.7.6.5
path_des00230.kgml:
path_des00230.kgml: Found a trail of span 3 containing skipped vertices
path_des00230.kgml: 428 -> [167 -> 166] -> 165 -> 169
path_des00230.kgml: R07405 -> [R04591 -> R04559] -> R04560 -> R01127
path_des00230.kgml: des:DSOUD_2961 -> [des:DSOUD_1102 -> des:DSOUD_2584] -> des:DSOUD_2963 -> des:DSOUD_2963
path_des00230.kgml: 5.4.99.18 -> [6.3.2.6 -> 4.3.2.2] -> 2.1.2.3 -> 3.5.4.10
path_des00230.kgml: Skipped genes: des:DSOUD_2962
path_des00230.kgml:
path_des00230.kgml: Found a trail of span 3 containing skipped vertices
path_des00230.kgml: 275 -> [221] -> 302 -> [204 -> 184 -> 183] -> 188
path_des00230.kgml: R01856 -> [R01969] -> R01229 -> [R01134 -> R01135 -> R01083] -> R00190
path_des00230.kgml: {des:DSOUD_1123, des:DSOUD_1945} -> [des:DSOUD_1201] -> des:DSOUD_1950 -> [des:DSOUD_2192 -> des:DSOUD_3400 -> des:DSOUD_2584] -> des:DSOUD_1950
path_des00230.kgml: 3.1.5.1 -> [{2.4.2.1, 2.4.2.4}] -> {2.4.2.22, 2.4.2.7, 2.4.2.8} -> [1.7.1.7 -> 6.3.4.4 -> 4.3.2.2] -> {2.4.2.7, 2.4.2.8}
path_des00230.kgml: Skipped genes: des:DSOUD_1948
path_des00230.kgml:
path_des00230.kgml: Found a trail of span 3 containing skipped vertices
path_des00230.kgml: 437 -> [206 -> 220] -> 238 -> [139] -> 240
path_des00230.kgml: R02720 -> [{R01230, R01231} -> R00332] -> R00330 -> [R02019] -> R01857
path_des00230.kgml: des:DSOUD_1190 -> [des:DSOUD_1632 -> des:DSOUD_1691] -> des:DSOUD_1194 -> [des:DSOUD_1564] -> des:DSOUD_1194
path_des00230.kgml: 3.6.1.66 -> [{6.3.5.2, 6.3.5.2} -> 2.7.4.8] -> 2.7.4.6 -> [1.17.4.1] -> 2.7.4.6
path_des00230.kgml: Skipped genes: des:DSOUD_1193, des:DSOUD_1192
path_des00230.kgml:
path_des00230.kgml: Found a trail of span 2 containing skipped vertices
path_des00230.kgml: 437 -> [206 -> 220 -> 139] -> 240
path_des00230.kgml: R02720 -> [{R01230, R01231} -> R00332 -> R02019] -> R01857
path_des00230.kgml: des:DSOUD_1190 -> [des:DSOUD_1632 -> des:DSOUD_1691 -> des:DSOUD_1564] -> des:DSOUD_1194
path_des00230.kgml: 3.6.1.66 -> [{6.3.5.2, 6.3.5.2} -> 2.7.4.8 -> 1.17.4.1] -> 2.7.4.6
path_des00230.kgml: Skipped genes: des:DSOUD_1193, des:DSOUD_1192
path_des00230.kgml:
path_des00230.kgml: Found a trail of span 2 containing skipped vertices
path_des00230.kgml: 295 -> 438
path_des00230.kgml: R03530 -> R03531
path_des00230.kgml: des:DSOUD_1194 -> des:DSOUD_1190
path_des00230.kgml: 2.7.4.6 -> 3.6.1.66
path_des00230.kgml: Skipped genes: des:DSOUD_1193, des:DSOUD_1192
path_des00230.kgml:
path_des00230.kgml: Found a trail of span 2 containing skipped vertices
path_des00230.kgml: 160 -> [162 -> 163] -> 260
path_des00230.kgml: R01072 -> [R04144 -> R04325] -> R04463
path_des00230.kgml: des:DSOUD_1782 -> [des:DSOUD_2962 -> des:DSOUD_1698] -> {des:DSOUD_1780, des:DSOUD_1781}
path_des00230.kgml: 2.4.2.14 -> [6.3.4.13 -> 2.1.2.2] -> 6.3.5.3
path_des00230.kgml:
path_des00230.kgml: Found a trail of span 2 containing skipped vertices
path_des00230.kgml: 206 -> [204] -> 205
path_des00230.kgml: {R01230, R01231} -> [R01134] -> R01130
path_des00230.kgml: des:DSOUD_1632 -> [des:DSOUD_2192] -> des:DSOUD_1631
path_des00230.kgml: {6.3.5.2, 6.3.5.2} -> [1.7.1.7] -> 1.1.1.205
path_des00230.kgml:
path_des00230.kgml: Found a trail of span 2 containing skipped vertices
path_des00230.kgml: 163 -> [260] -> 164
path_des00230.kgml: R04325 -> [R04463] -> R04208
path_des00230.kgml: des:DSOUD_1698 -> [{des:DSOUD_1780, des:DSOUD_1781}] -> des:DSOUD_1699
path_des00230.kgml: 2.1.2.2 -> [6.3.5.3] -> 6.3.3.1
path_des00230.kgml:
path_des00230.kgml: Found a trail of span 2 containing skipped vertices
path_des00230.kgml: 428 -> [167 -> 166 -> 165] -> 169
path_des00230.kgml: R07405 -> [R04591 -> R04559 -> R04560] -> R01127
path_des00230.kgml: des:DSOUD_2961 -> [des:DSOUD_1102 -> des:DSOUD_2584 -> des:DSOUD_2963] -> des:DSOUD_2963
path_des00230.kgml: 5.4.99.18 -> [6.3.2.6 -> 4.3.2.2 -> 2.1.2.3] -> 3.5.4.10
path_des00230.kgml: Skipped genes: des:DSOUD_2962
path_des00230.kgml:
path_des00230.kgml: Found a trail of span 2 containing skipped vertices
path_des00230.kgml: 258 -> [216 -> 206 -> 220] -> 139
path_des00230.kgml: R01768 -> [R02142 -> {R01230, R01231} -> R00332] -> R02019
path_des00230.kgml: {des:DSOUD_1614, des:DSOUD_1616} -> [des:DSOUD_2445 -> des:DSOUD_1632 -> des:DSOUD_1691] -> des:DSOUD_1564
path_des00230.kgml: 1.17.1.4 -> [{2.4.2.22, 2.4.2.8} -> {6.3.5.2, 6.3.5.2} -> 2.7.4.8] -> 1.17.4.1
path_des00230.kgml: Skipped genes: des:DSOUD_1612
path_des00230.kgml:
path_des00230.kgml: Found a trail of span 2 containing skipped vertices
path_des00230.kgml: 258 -> 259
path_des00230.kgml: R01768 -> R02103
path_des00230.kgml: {des:DSOUD_1614, des:DSOUD_1616} -> {des:DSOUD_1614, des:DSOUD_1616}
path_des00230.kgml: 1.17.1.4 -> 1.17.1.4
path_des00230.kgml: Skipped genes: des:DSOUD_1615
path_des00230.kgml:
path_des00230.kgml: Found a trail of span 2 without skipping any vertex
path_des00230.kgml: 252 -> 253
path_des00230.kgml: R00529 -> R00509
path_des00230.kgml: {des:DSOUD_3211, des:DSOUD_3212} -> des:DSOUD_3212
path_des00230.kgml: 2.7.7.4 -> 2.7.1.25
path_des00230.kgml:
path_des00230.kgml: --- 14.71 seconds ---

path_des00240.kgml: Pyrimidine metabolism
path_des00240.kgml: Initialization took 2.44 seconds
path_des00240.kgml:
path_des00240.kgml: Found a trail of span 4 containing skipped vertices
path_des00240.kgml: 91 -> 97 -> 98 -> [99 -> 101 -> 178] -> 112
path_des00240.kgml: R00575 -> R01397 -> R01993 -> [R01869 -> R01870 -> R00965] -> R00966
path_des00240.kgml: {des:DSOUD_1881, des:DSOUD_1882} -> des:DSOUD_1879 -> des:DSOUD_1880 -> [{des:DSOUD_1701, des:DSOUD_1702} -> des:DSOUD_1783 -> des:DSOUD_2871] -> {des:DSOUD_0970, des:DSOUD_1878}
path_des00240.kgml: 6.3.5.5 -> 2.1.3.2 -> 3.5.2.3 -> [1.3.1.14 -> 2.4.2.10 -> 4.1.1.23] -> 2.4.2.9
path_des00240.kgml:
path_des00240.kgml: Found a trail of span 3 containing skipped vertices
path_des00240.kgml: 91 -> [97] -> 98 -> [99 -> 101 -> 178] -> 112
path_des00240.kgml: R00575 -> [R01397] -> R01993 -> [R01869 -> R01870 -> R00965] -> R00966
path_des00240.kgml: {des:DSOUD_1881, des:DSOUD_1882} -> [des:DSOUD_1879] -> des:DSOUD_1880 -> [{des:DSOUD_1701, des:DSOUD_1702} -> des:DSOUD_1783 -> des:DSOUD_2871] -> {des:DSOUD_0970, des:DSOUD_1878}
path_des00240.kgml: 6.3.5.5 -> [2.1.3.2] -> 3.5.2.3 -> [1.3.1.14 -> 2.4.2.10 -> 4.1.1.23] -> 2.4.2.9
path_des00240.kgml: Skipped genes: des:DSOUD_1879
path_des00240.kgml:
path_des00240.kgml: Found a trail of span 3 containing skipped vertices
path_des00240.kgml: 102 -> 122 -> [102 -> 104 -> 303] -> 300
path_des00240.kgml: R00438 -> R00440 -> [R00438 -> R00156 -> R11635] -> R02100
path_des00240.kgml: des:DSOUD_1766 -> des:DSOUD_1766 -> [des:DSOUD_1766 -> des:DSOUD_1194 -> des:DSOUD_0643] -> des:DSOUD_1768
path_des00240.kgml: 2.7.7.8 -> 2.7.7.8 -> [2.7.7.8 -> 2.7.4.6 -> 1.1.98.6] -> 3.6.1.23
path_des00240.kgml: Skipped genes: des:DSOUD_1767
path_des00240.kgml:
path_des00240.kgml: Found a trail of span 3 containing skipped vertices
path_des00240.kgml: 150 -> [89] -> 161 -> [158] -> 157
path_des00240.kgml: R02098 -> [R06613] -> R02094 -> [R02093] -> R00378
path_des00240.kgml: des:DSOUD_1939 -> [des:DSOUD_3200] -> des:DSOUD_1939 -> [des:DSOUD_1194] -> {des:DSOUD_0002, des:DSOUD_0294, des:DSOUD_0577, des:DSOUD_1637, des:DSOUD_1750, des:DSOUD_1918, des:DSOUD_1940}
path_des00240.kgml: {2.7.4.4, 2.7.4.9} -> [2.1.1.148] -> {2.7.4.12, 2.7.4.9} -> [2.7.4.6] -> 2.7.7.7
path_des00240.kgml:
path_des00240.kgml: Found a trail of span 2 containing skipped vertices
path_des00240.kgml: 103 -> [122 -> 124] -> 121
path_des00240.kgml: R00443 -> [R00440 -> R00570] -> R00442
path_des00240.kgml: {des:DSOUD_1692, des:DSOUD_2823, des:DSOUD_2854, des:DSOUD_2855} -> [des:DSOUD_1766 -> des:DSOUD_1194] -> {des:DSOUD_1692, des:DSOUD_2823, des:DSOUD_2854, des:DSOUD_2855}
path_des00240.kgml: {2.7.7.48, 2.7.7.52, 2.7.7.6} -> [2.7.7.8 -> 2.7.4.6] -> {2.7.7.48, 2.7.7.6}
path_des00240.kgml:
path_des00240.kgml: Found a trail of span 2 containing skipped vertices
path_des00240.kgml: 150 -> [89 -> 161 -> 158] -> 157
path_des00240.kgml: R02098 -> [R06613 -> R02094 -> R02093] -> R00378
path_des00240.kgml: des:DSOUD_1939 -> [des:DSOUD_3200 -> des:DSOUD_1939 -> des:DSOUD_1194] -> {des:DSOUD_0002, des:DSOUD_0294, des:DSOUD_0577, des:DSOUD_1637, des:DSOUD_1750, des:DSOUD_1918, des:DSOUD_1940}
path_des00240.kgml: {2.7.4.4, 2.7.4.9} -> [2.1.1.148 -> {2.7.4.12, 2.7.4.9} -> 2.7.4.6] -> 2.7.7.7
path_des00240.kgml:
path_des00240.kgml: --- 4.26 seconds ---

path_des00250.kgml: Alanine, aspartate and glutamate metabolism
path_des00250.kgml: Initialization took 0.94 seconds
path_des00250.kgml:
path_des00250.kgml: Found a trail of span 2 containing skipped vertices
path_des00250.kgml: 48 -> 51
path_des00250.kgml: R01954 -> R01086
path_des00250.kgml: des:DSOUD_0921 -> des:DSOUD_0918
path_des00250.kgml: 6.3.4.5 -> 4.3.2.1
path_des00250.kgml: Skipped genes: des:DSOUD_0920, des:DSOUD_0919
path_des00250.kgml:
path_des00250.kgml: --- 1.09 seconds ---

path_des00260.kgml: Glycine, serine and threonine metabolism
path_des00260.kgml: Initialization took 1.05 seconds
path_des00260.kgml:
path_des00260.kgml: Found a trail of span 2 containing skipped vertices
path_des00260.kgml: 110 -> [82] -> 101
path_des00260.kgml: R04125 -> [R00945] -> R03425
path_des00260.kgml: des:DSOUD_2456 -> [des:DSOUD_2028] -> {des:DSOUD_2453, des:DSOUD_2454}
path_des00260.kgml: 2.1.2.10 -> [2.1.2.1] -> 1.4.4.2
path_des00260.kgml: Skipped genes: des:DSOUD_2455
path_des00260.kgml:
path_des00260.kgml: --- 1.21 seconds ---

path_des00261.kgml: Monobactam biosynthesis
path_des00261.kgml: Initialization took 0.14 seconds
path_des00261.kgml:
path_des00261.kgml: Found a trail of span 2 without skipping any vertex
path_des00261.kgml: 97 -> 96
path_des00261.kgml: R10147 -> {R04198, R04199}
path_des00261.kgml: des:DSOUD_0916 -> des:DSOUD_0915
path_des00261.kgml: 4.3.3.7 -> {1.17.1.8, 1.17.1.8}
path_des00261.kgml:
path_des00261.kgml: --- 0.27 seconds ---

path_des00270.kgml: Cysteine and methionine metabolism
path_des00270.kgml: Initialization took 1.95 seconds
path_des00270.kgml:
path_des00270.kgml: Found a trail of span 3 containing skipped vertices
path_des00270.kgml: 197 -> 196 -> [202] -> 89
path_des00270.kgml: R01777 -> R01776 -> [R03217] -> R01286
path_des00270.kgml: des:DSOUD_3222 -> des:DSOUD_3222 -> [des:DSOUD_3215] -> des:DSOUD_3220
path_des00270.kgml: 2.3.1.46 -> 2.3.1.31 -> [2.5.1.48] -> 4.4.1.13
path_des00270.kgml:
path_des00270.kgml: Found a trail of span 2 containing skipped vertices
path_des00270.kgml: 197 -> [201] -> 89
path_des00270.kgml: R01777 -> [R03260] -> R01286
path_des00270.kgml: des:DSOUD_3222 -> [des:DSOUD_3215] -> des:DSOUD_3220
path_des00270.kgml: 2.3.1.46 -> [2.5.1.48] -> 4.4.1.13
path_des00270.kgml:
path_des00270.kgml: --- 2.32 seconds ---

path_des00280.kgml: Valine, leucine and isoleucine degradation
path_des00280.kgml: Initialization took 0.40 seconds
path_des00280.kgml:
path_des00280.kgml: Found a trail of span 2 containing skipped vertices
path_des00280.kgml: 95 -> 94
path_des00280.kgml: R02765 -> R00833
path_des00280.kgml: des:DSOUD_0026 -> des:DSOUD_0023
path_des00280.kgml: 5.1.99.1 -> 5.4.99.2
path_des00280.kgml: Skipped genes: des:DSOUD_0024, des:DSOUD_0025
path_des00280.kgml:
path_des00280.kgml: Found a trail of span 2 without skipping any vertex
path_des00280.kgml: 76 -> 72
path_des00280.kgml: R00410 -> R00238
path_des00280.kgml: des:DSOUD_0414 -> {des:DSOUD_0307, des:DSOUD_0415, des:DSOUD_2896}
path_des00280.kgml: 2.8.3.5 -> 2.3.1.9
path_des00280.kgml:
path_des00280.kgml: --- 0.62 seconds ---

path_des00281.kgml: Geraniol degradation
path_des00281.kgml: Initialization took 0.09 seconds
path_des00281.kgml: (not found)
path_des00281.kgml: --- 0.16 seconds ---

path_des00290.kgml: Valine, leucine and isoleucine biosynthesis
path_des00290.kgml: Initialization took 0.40 seconds
path_des00290.kgml:
path_des00290.kgml: Found a trail of span 6 containing skipped vertices
path_des00290.kgml: 79 -> [44 -> 46] -> 41 -> 38 -> [35] -> 37 -> 35 -> [37] -> 36
path_des00290.kgml: R00226 -> [R05071 -> R04440] -> R04441 -> R01213 -> [R03968] -> R04001 -> R03968 -> [R04001] -> R04426
path_des00290.kgml: {des:DSOUD_1340, des:DSOUD_1341, des:DSOUD_2497} -> [des:DSOUD_2220 -> des:DSOUD_2220] -> des:DSOUD_1339 -> {des:DSOUD_1345, des:DSOUD_2788} -> [{des:DSOUD_1346, des:DSOUD_1347}] -> {des:DSOUD_1346, des:DSOUD_1347} -> {des:DSOUD_1346, des:DSOUD_1347} -> [{des:DSOUD_1346, des:DSOUD_1347}] -> des:DSOUD_1350
path_des00290.kgml: 2.2.1.6 -> [{1.1.1.86, 5.4.99.3} -> 1.1.1.86] -> 4.2.1.9 -> 2.3.3.13 -> [4.2.1.33] -> 4.2.1.33 -> 4.2.1.33 -> [4.2.1.33] -> 1.1.1.85
path_des00290.kgml: Skipped genes: des:DSOUD_1348, des:DSOUD_1342, des:DSOUD_1343
path_des00290.kgml:
path_des00290.kgml: Found a trail of span 5 containing skipped vertices
path_des00290.kgml: 79 -> [44 -> 46 -> 41] -> 38 -> [35] -> 37 -> 35 -> [37] -> 36
path_des00290.kgml: R00226 -> [R05071 -> R04440 -> R04441] -> R01213 -> [R03968] -> R04001 -> R03968 -> [R04001] -> R04426
path_des00290.kgml: {des:DSOUD_1340, des:DSOUD_1341, des:DSOUD_2497} -> [des:DSOUD_2220 -> des:DSOUD_2220 -> des:DSOUD_1339] -> {des:DSOUD_1345, des:DSOUD_2788} -> [{des:DSOUD_1346, des:DSOUD_1347}] -> {des:DSOUD_1346, des:DSOUD_1347} -> {des:DSOUD_1346, des:DSOUD_1347} -> [{des:DSOUD_1346, des:DSOUD_1347}] -> des:DSOUD_1350
path_des00290.kgml: 2.2.1.6 -> [{1.1.1.86, 5.4.99.3} -> 1.1.1.86 -> 4.2.1.9] -> 2.3.3.13 -> [4.2.1.33] -> 4.2.1.33 -> 4.2.1.33 -> [4.2.1.33] -> 1.1.1.85
path_des00290.kgml: Skipped genes: des:DSOUD_1348, des:DSOUD_1342, des:DSOUD_1343
path_des00290.kgml:
path_des00290.kgml: Found a trail of span 3 containing skipped vertices
path_des00290.kgml: 78 -> 21 -> 22
path_des00290.kgml: R03896 -> R03898 -> R00994
path_des00290.kgml: {des:DSOUD_1346, des:DSOUD_1347} -> {des:DSOUD_1346, des:DSOUD_1347} -> des:DSOUD_1350
path_des00290.kgml: 4.2.1.35 -> 4.2.1.35 -> 1.1.1.85
path_des00290.kgml: Skipped genes: des:DSOUD_1348
path_des00290.kgml:
path_des00290.kgml: Found a trail of span 2 containing skipped vertices
path_des00290.kgml: 78 -> [21] -> 22
path_des00290.kgml: R03896 -> [R03898] -> R00994
path_des00290.kgml: {des:DSOUD_1346, des:DSOUD_1347} -> [{des:DSOUD_1346, des:DSOUD_1347}] -> des:DSOUD_1350
path_des00290.kgml: 4.2.1.35 -> [4.2.1.35] -> 1.1.1.85
path_des00290.kgml: Skipped genes: des:DSOUD_1348
path_des00290.kgml:
path_des00290.kgml: Found a trail of span 2 containing skipped vertices
path_des00290.kgml: 47 -> [42 -> 34] -> 45
path_des00290.kgml: R08648 -> [R05069 -> R05068] -> R05070
path_des00290.kgml: {des:DSOUD_1340, des:DSOUD_1341, des:DSOUD_2497} -> [des:DSOUD_2220 -> des:DSOUD_2220] -> des:DSOUD_1339
path_des00290.kgml: 2.2.1.6 -> [{1.1.1.86, 5.4.99.3} -> 1.1.1.86] -> 4.2.1.9
path_des00290.kgml:
path_des00290.kgml: --- 1.09 seconds ---

path_des00300.kgml: Lysine biosynthesis
path_des00300.kgml: Initialization took 0.33 seconds
path_des00300.kgml:
path_des00300.kgml: Found a trail of span 3 without skipping any vertex
path_des00300.kgml: 53 -> 54 -> 34
path_des00300.kgml: R10147 -> {R04198, R04199} -> R07613
path_des00300.kgml: des:DSOUD_0916 -> des:DSOUD_0915 -> des:DSOUD_0914
path_des00300.kgml: 4.3.3.7 -> {1.17.1.8, 1.17.1.8} -> 2.6.1.83
path_des00300.kgml:
path_des00300.kgml: Found a trail of span 2 without skipping any vertex
path_des00300.kgml: 77 -> 46
path_des00300.kgml: R02788 -> R04617
path_des00300.kgml: des:DSOUD_2929 -> des:DSOUD_2928
path_des00300.kgml: 6.3.2.13 -> 6.3.2.10
path_des00300.kgml:
path_des00300.kgml: Found a trail of span 2 containing skipped vertices
path_des00300.kgml: 53 -> [54] -> 34
path_des00300.kgml: R10147 -> [{R04198, R04199}] -> R07613
path_des00300.kgml: des:DSOUD_0916 -> [des:DSOUD_0915] -> des:DSOUD_0914
path_des00300.kgml: 4.3.3.7 -> [{1.17.1.8, 1.17.1.8}] -> 2.6.1.83
path_des00300.kgml: Skipped genes: des:DSOUD_0915
path_des00300.kgml:
path_des00300.kgml: --- 0.65 seconds ---

path_des00310.kgml: Lysine degradation
path_des00310.kgml: Initialization took 0.34 seconds
path_des00310.kgml:
path_des00310.kgml: Found a trail of span 2 without skipping any vertex
path_des00310.kgml: 55 -> 73
path_des00310.kgml: R01940 -> R02571
path_des00310.kgml: des:DSOUD_3142 -> des:DSOUD_3141
path_des00310.kgml: 1.2.4.2 -> 2.3.1.61
path_des00310.kgml:
path_des00310.kgml: --- 0.44 seconds ---

path_des00330.kgml: Arginine and proline metabolism
path_des00330.kgml: Initialization took 0.35 seconds
path_des00330.kgml:
path_des00330.kgml: Found a trail of span 2 without skipping any vertex
path_des00330.kgml: 216 -> 217
path_des00330.kgml: R00239 -> R03313
path_des00330.kgml: des:DSOUD_0499 -> des:DSOUD_0498
path_des00330.kgml: 2.7.2.11 -> 1.2.1.41
path_des00330.kgml:
path_des00330.kgml: --- 0.48 seconds ---

path_des00332.kgml: Carbapenem biosynthesis
path_des00332.kgml: Initialization took 0.07 seconds
path_des00332.kgml:
path_des00332.kgml: Found a trail of span 2 without skipping any vertex
path_des00332.kgml: 5 -> 8
path_des00332.kgml: R00239 -> R03313
path_des00332.kgml: des:DSOUD_0499 -> des:DSOUD_0498
path_des00332.kgml: 2.7.2.11 -> 1.2.1.41
path_des00332.kgml:
path_des00332.kgml: --- 0.20 seconds ---

path_des00340.kgml: Histidine metabolism
path_des00340.kgml: Initialization took 0.25 seconds
path_des00340.kgml:
path_des00340.kgml: Found a trail of span 6 containing skipped vertices
path_des00340.kgml: 58 -> 67 -> 66 -> 65 -> 69 -> 63
path_des00340.kgml: R01071 -> R04035 -> R04037 -> R04640 -> R04558 -> R03457
path_des00340.kgml: {des:DSOUD_3196, des:DSOUD_3399} -> des:DSOUD_3190 -> des:DSOUD_3190 -> des:DSOUD_3192 -> {des:DSOUD_3191, des:DSOUD_3193} -> des:DSOUD_3194
path_des00340.kgml: 2.4.2.17 -> 3.6.1.31 -> 3.5.4.19 -> 5.3.1.16 -> 4.3.2.10 -> 4.2.1.19
path_des00340.kgml: Skipped genes: des:DSOUD_3195
path_des00340.kgml:
path_des00340.kgml: Found a trail of span 5 containing skipped vertices
path_des00340.kgml: 58 -> 67 -> [66] -> 65 -> 69 -> 63
path_des00340.kgml: R01071 -> R04035 -> [R04037] -> R04640 -> R04558 -> R03457
path_des00340.kgml: {des:DSOUD_3196, des:DSOUD_3399} -> des:DSOUD_3190 -> [des:DSOUD_3190] -> des:DSOUD_3192 -> {des:DSOUD_3191, des:DSOUD_3193} -> des:DSOUD_3194
path_des00340.kgml: 2.4.2.17 -> 3.6.1.31 -> [3.5.4.19] -> 5.3.1.16 -> 4.3.2.10 -> 4.2.1.19
path_des00340.kgml: Skipped genes: des:DSOUD_3195
path_des00340.kgml:
path_des00340.kgml: Found a trail of span 5 containing skipped vertices
path_des00340.kgml: 58 -> 67 -> 66 -> [65] -> 69 -> 63
path_des00340.kgml: R01071 -> R04035 -> R04037 -> [R04640] -> R04558 -> R03457
path_des00340.kgml: {des:DSOUD_3196, des:DSOUD_3399} -> des:DSOUD_3190 -> des:DSOUD_3190 -> [des:DSOUD_3192] -> {des:DSOUD_3191, des:DSOUD_3193} -> des:DSOUD_3194
path_des00340.kgml: 2.4.2.17 -> 3.6.1.31 -> 3.5.4.19 -> [5.3.1.16] -> 4.3.2.10 -> 4.2.1.19
path_des00340.kgml: Skipped genes: des:DSOUD_3192, des:DSOUD_3195
path_des00340.kgml:
path_des00340.kgml: Found a trail of span 5 containing skipped vertices
path_des00340.kgml: 58 -> 67 -> 66 -> 65 -> [69] -> 63
path_des00340.kgml: R01071 -> R04035 -> R04037 -> R04640 -> [R04558] -> R03457
path_des00340.kgml: {des:DSOUD_3196, des:DSOUD_3399} -> des:DSOUD_3190 -> des:DSOUD_3190 -> des:DSOUD_3192 -> [{des:DSOUD_3191, des:DSOUD_3193}] -> des:DSOUD_3194
path_des00340.kgml: 2.4.2.17 -> 3.6.1.31 -> 3.5.4.19 -> 5.3.1.16 -> [4.3.2.10] -> 4.2.1.19
path_des00340.kgml: Skipped genes: des:DSOUD_3193, des:DSOUD_3191, des:DSOUD_3195
path_des00340.kgml:
path_des00340.kgml: Found a trail of span 5 containing skipped vertices
path_des00340.kgml: 58 -> [67] -> 66 -> 65 -> 69 -> 63
path_des00340.kgml: R01071 -> [R04035] -> R04037 -> R04640 -> R04558 -> R03457
path_des00340.kgml: {des:DSOUD_3196, des:DSOUD_3399} -> [des:DSOUD_3190] -> des:DSOUD_3190 -> des:DSOUD_3192 -> {des:DSOUD_3191, des:DSOUD_3193} -> des:DSOUD_3194
path_des00340.kgml: 2.4.2.17 -> [3.6.1.31] -> 3.5.4.19 -> 5.3.1.16 -> 4.3.2.10 -> 4.2.1.19
path_des00340.kgml: Skipped genes: des:DSOUD_3195
path_des00340.kgml:
path_des00340.kgml: Found a trail of span 4 containing skipped vertices
path_des00340.kgml: 58 -> 67 -> [66 -> 65] -> 69 -> 63
path_des00340.kgml: R01071 -> R04035 -> [R04037 -> R04640] -> R04558 -> R03457
path_des00340.kgml: {des:DSOUD_3196, des:DSOUD_3399} -> des:DSOUD_3190 -> [des:DSOUD_3190 -> des:DSOUD_3192] -> {des:DSOUD_3191, des:DSOUD_3193} -> des:DSOUD_3194
path_des00340.kgml: 2.4.2.17 -> 3.6.1.31 -> [3.5.4.19 -> 5.3.1.16] -> 4.3.2.10 -> 4.2.1.19
path_des00340.kgml: Skipped genes: des:DSOUD_3192, des:DSOUD_3195
path_des00340.kgml:
path_des00340.kgml: Found a trail of span 4 containing skipped vertices
path_des00340.kgml: 58 -> [67 -> 66] -> 65 -> 69 -> 63
path_des00340.kgml: R01071 -> [R04035 -> R04037] -> R04640 -> R04558 -> R03457
path_des00340.kgml: {des:DSOUD_3196, des:DSOUD_3399} -> [des:DSOUD_3190 -> des:DSOUD_3190] -> des:DSOUD_3192 -> {des:DSOUD_3191, des:DSOUD_3193} -> des:DSOUD_3194
path_des00340.kgml: 2.4.2.17 -> [3.6.1.31 -> 3.5.4.19] -> 5.3.1.16 -> 4.3.2.10 -> 4.2.1.19
path_des00340.kgml: Skipped genes: des:DSOUD_3195
path_des00340.kgml:
path_des00340.kgml: Found a trail of span 3 containing skipped vertices
path_des00340.kgml: 58 -> [67 -> 66 -> 65] -> 69 -> 63
path_des00340.kgml: R01071 -> [R04035 -> R04037 -> R04640] -> R04558 -> R03457
path_des00340.kgml: {des:DSOUD_3196, des:DSOUD_3399} -> [des:DSOUD_3190 -> des:DSOUD_3190 -> des:DSOUD_3192] -> {des:DSOUD_3191, des:DSOUD_3193} -> des:DSOUD_3194
path_des00340.kgml: 2.4.2.17 -> [3.6.1.31 -> 3.5.4.19 -> 5.3.1.16] -> 4.3.2.10 -> 4.2.1.19
path_des00340.kgml: Skipped genes: des:DSOUD_3192, des:DSOUD_3195
path_des00340.kgml:
path_des00340.kgml: --- 0.91 seconds ---

path_des00350.kgml: Tyrosine metabolism
path_des00350.kgml: Initialization took 0.10 seconds
path_des00350.kgml: (not found)
path_des00350.kgml: --- 0.17 seconds ---

path_des00360.kgml: Phenylalanine metabolism
path_des00360.kgml: Initialization took 0.20 seconds
path_des00360.kgml: (not found)
path_des00360.kgml: --- 0.25 seconds ---

path_des00362.kgml: Benzoate degradation
path_des00362.kgml: Initialization took 0.50 seconds
path_des00362.kgml:
path_des00362.kgml: Found a trail of span 2 without skipping any vertex
path_des00362.kgml: 238 -> 90
path_des00362.kgml: R05305 -> R05586
path_des00362.kgml: {des:DSOUD_2008, des:DSOUD_2782} -> {des:DSOUD_2007, des:DSOUD_2215}
path_des00362.kgml: {1.1.1.259, 1.1.1.35} -> 2.3.1.16
path_des00362.kgml:
path_des00362.kgml: Found a trail of span 2 without skipping any vertex
path_des00362.kgml: 124 -> 127
path_des00362.kgml: R01976 -> R00238
path_des00362.kgml: des:DSOUD_0308 -> {des:DSOUD_0307, des:DSOUD_0415, des:DSOUD_2896}
path_des00362.kgml: 1.1.1.157 -> 2.3.1.9
path_des00362.kgml:
path_des00362.kgml: --- 0.70 seconds ---

path_des00380.kgml: Tryptophan metabolism
path_des00380.kgml: Initialization took 0.19 seconds
path_des00380.kgml: (not found)
path_des00380.kgml: --- 0.24 seconds ---

path_des00401.kgml: Novobiocin biosynthesis
path_des00401.kgml: Initialization took 0.09 seconds
path_des00401.kgml: (not found)
path_des00401.kgml: --- 0.14 seconds ---

path_des00410.kgml: beta-Alanine metabolism
path_des00410.kgml: Initialization took 0.08 seconds
path_des00410.kgml:
path_des00410.kgml: Found a trail of span 2 without skipping any vertex
path_des00410.kgml: 53 -> 50
path_des00410.kgml: R00489 -> R02473
path_des00410.kgml: des:DSOUD_1591 -> des:DSOUD_1590
path_des00410.kgml: {4.1.1.11, 4.1.1.15} -> 6.3.2.1
path_des00410.kgml:
path_des00410.kgml: --- 0.18 seconds ---

path_des00430.kgml: Taurine and hypotaurine metabolism
path_des00430.kgml: Initialization took 0.19 seconds
path_des00430.kgml: (not found)
path_des00430.kgml: --- 0.25 seconds ---

path_des00450.kgml: Selenocompound metabolism
path_des00450.kgml: Initialization took 0.25 seconds
path_des00450.kgml:
path_des00450.kgml: Found a trail of span 2 containing skipped vertices
path_des00450.kgml: 12 -> 80
path_des00450.kgml: R03595 -> R08219
path_des00450.kgml: des:DSOUD_2905 -> des:DSOUD_2903
path_des00450.kgml: 2.7.9.3 -> 2.9.1.1
path_des00450.kgml: Skipped genes: des:DSOUD_2904
path_des00450.kgml:
path_des00450.kgml: --- 0.37 seconds ---

path_des00471.kgml: D-Glutamine and D-glutamate metabolism
path_des00471.kgml: Initialization took 0.10 seconds
path_des00471.kgml:
path_des00471.kgml: Found a trail of span 2 containing skipped vertices
path_des00471.kgml: 19 -> 20
path_des00471.kgml: R03193 -> R02783
path_des00471.kgml: des:DSOUD_2923 -> des:DSOUD_2926
path_des00471.kgml: 6.3.2.8 -> 6.3.2.9
path_des00471.kgml: Skipped genes: des:DSOUD_2925, des:DSOUD_2924
path_des00471.kgml:
path_des00471.kgml: --- 0.23 seconds ---

path_des00473.kgml: D-Alanine metabolism
path_des00473.kgml: Initialization took 0.10 seconds
path_des00473.kgml: (not found)
path_des00473.kgml: --- 0.15 seconds ---

path_des00480.kgml: Glutathione metabolism
path_des00480.kgml: Initialization took 0.18 seconds
path_des00480.kgml: (not found)
path_des00480.kgml: --- 0.23 seconds ---

path_des00500.kgml: Starch and sucrose metabolism
path_des00500.kgml: Initialization took 0.45 seconds
path_des00500.kgml:
path_des00500.kgml: Found a trail of span 4 containing skipped vertices
path_des00500.kgml: 130 -> 149 -> [134] -> 120 -> 238
path_des00500.kgml: R11262 -> R01557 -> [R05196] -> R02110 -> R02112
path_des00500.kgml: des:DSOUD_0552 -> des:DSOUD_0552 -> [des:DSOUD_1010] -> des:DSOUD_0553 -> des:DSOUD_0552
path_des00500.kgml: {3.2.1.1, 3.2.1.133, 3.2.1.2} -> 5.4.99.16 -> [2.4.1.25] -> 2.4.1.18 -> {3.2.1.1, 3.2.1.133, 3.2.1.2}
path_des00500.kgml:
path_des00500.kgml: Found a trail of span 4 containing skipped vertices
path_des00500.kgml: 194 -> [120] -> 238 -> [134] -> 120 -> [238] -> 149
path_des00500.kgml: R09994 -> [R02110] -> R02112 -> [R05196] -> R02110 -> [R02112] -> R01557
path_des00500.kgml: des:DSOUD_0551 -> [des:DSOUD_0553] -> des:DSOUD_0552 -> [des:DSOUD_1010] -> des:DSOUD_0553 -> [des:DSOUD_0552] -> des:DSOUD_0552
path_des00500.kgml: 2.4.99.16 -> [2.4.1.18] -> {3.2.1.1, 3.2.1.133, 3.2.1.2} -> [2.4.1.25] -> 2.4.1.18 -> [{3.2.1.1, 3.2.1.133, 3.2.1.2}] -> 5.4.99.16
path_des00500.kgml:
path_des00500.kgml: Found a trail of span 2 without skipping any vertex
path_des00500.kgml: 206 -> 205
path_des00500.kgml: R01824 -> R11256
path_des00500.kgml: des:DSOUD_0554 -> des:DSOUD_0555
path_des00500.kgml: 5.4.99.15 -> 3.2.1.141
path_des00500.kgml:
path_des00500.kgml: --- 0.88 seconds ---

path_des00520.kgml: Amino sugar and nucleotide sugar metabolism
path_des00520.kgml: Initialization took 1.06 seconds
path_des00520.kgml:
path_des00520.kgml: Found a trail of span 3 containing skipped vertices
path_des00520.kgml: 203 -> [194] -> 193 -> 194
path_des00520.kgml: R00885 -> [R01818] -> R01819 -> R01818
path_des00520.kgml: {des:DSOUD_2249, des:DSOUD_3100} -> [{des:DSOUD_2248, des:DSOUD_3100}] -> des:DSOUD_2249 -> {des:DSOUD_2248, des:DSOUD_3100}
path_des00520.kgml: 2.7.7.13 -> [5.4.2.8] -> 5.3.1.8 -> 5.4.2.8
path_des00520.kgml:
path_des00520.kgml: Found a trail of span 3 containing skipped vertices
path_des00520.kgml: 28 -> [24] -> 26 -> 9
path_des00520.kgml: R00768 -> [R02060] -> R05332 -> R00416
path_des00520.kgml: des:DSOUD_0047 -> [des:DSOUD_2796] -> des:DSOUD_0048 -> des:DSOUD_0048
path_des00520.kgml: 2.6.1.16 -> [5.4.2.10] -> 2.3.1.157 -> 2.7.7.23
path_des00520.kgml:
path_des00520.kgml: Found a trail of span 2 containing skipped vertices
path_des00520.kgml: 28 -> [24 -> 26] -> 9
path_des00520.kgml: R00768 -> [R02060 -> R05332] -> R00416
path_des00520.kgml: des:DSOUD_0047 -> [des:DSOUD_2796 -> des:DSOUD_0048] -> des:DSOUD_0048
path_des00520.kgml: 2.6.1.16 -> [5.4.2.10 -> 2.3.1.157] -> 2.7.7.23
path_des00520.kgml:
path_des00520.kgml: Found a trail of span 2 without skipping any vertex
path_des00520.kgml: 244 -> 246
path_des00520.kgml: R00888 -> R05692
path_des00520.kgml: des:DSOUD_2254 -> des:DSOUD_2253
path_des00520.kgml: 4.2.1.47 -> 1.1.1.271
path_des00520.kgml:
path_des00520.kgml: --- 1.51 seconds ---

path_des00521.kgml: Streptomycin biosynthesis
path_des00521.kgml: Initialization took 0.14 seconds
path_des00521.kgml:
path_des00521.kgml: Found a trail of span 4 without skipping any vertex
path_des00521.kgml: 44 -> 43 -> 42 -> 24
path_des00521.kgml: R02328 -> R06513 -> R06514 -> R02777
path_des00521.kgml: {des:DSOUD_1688, des:DSOUD_3541} -> des:DSOUD_1686 -> des:DSOUD_1689 -> des:DSOUD_1687
path_des00521.kgml: 2.7.7.24 -> 4.2.1.46 -> 5.1.3.13 -> 1.1.1.133
path_des00521.kgml:
path_des00521.kgml: Found a trail of span 3 containing skipped vertices
path_des00521.kgml: 44 -> 43 -> [42] -> 24
path_des00521.kgml: R02328 -> R06513 -> [R06514] -> R02777
path_des00521.kgml: {des:DSOUD_1688, des:DSOUD_3541} -> des:DSOUD_1686 -> [des:DSOUD_1689] -> des:DSOUD_1687
path_des00521.kgml: 2.7.7.24 -> 4.2.1.46 -> [5.1.3.13] -> 1.1.1.133
path_des00521.kgml:
path_des00521.kgml: Found a trail of span 3 containing skipped vertices
path_des00521.kgml: 44 -> [43] -> 42 -> 24
path_des00521.kgml: R02328 -> [R06513] -> R06514 -> R02777
path_des00521.kgml: {des:DSOUD_1688, des:DSOUD_3541} -> [des:DSOUD_1686] -> des:DSOUD_1689 -> des:DSOUD_1687
path_des00521.kgml: 2.7.7.24 -> [4.2.1.46] -> 5.1.3.13 -> 1.1.1.133
path_des00521.kgml:
path_des00521.kgml: Found a trail of span 2 containing skipped vertices
path_des00521.kgml: 44 -> [43 -> 42] -> 24
path_des00521.kgml: R02328 -> [R06513 -> R06514] -> R02777
path_des00521.kgml: {des:DSOUD_1688, des:DSOUD_3541} -> [des:DSOUD_1686 -> des:DSOUD_1689] -> des:DSOUD_1687
path_des00521.kgml: 2.7.7.24 -> [4.2.1.46 -> 5.1.3.13] -> 1.1.1.133
path_des00521.kgml:
path_des00521.kgml: --- 0.43 seconds ---

path_des00523.kgml: Polyketide sugar unit biosynthesis
path_des00523.kgml: Initialization took 0.09 seconds
path_des00523.kgml:
path_des00523.kgml: Found a trail of span 4 without skipping any vertex
path_des00523.kgml: 27 -> 26 -> 63 -> 28
path_des00523.kgml: R02328 -> R06513 -> R06514 -> R02777
path_des00523.kgml: {des:DSOUD_1688, des:DSOUD_3541} -> des:DSOUD_1686 -> des:DSOUD_1689 -> des:DSOUD_1687
path_des00523.kgml: 2.7.7.24 -> 4.2.1.46 -> 5.1.3.13 -> 1.1.1.133
path_des00523.kgml:
path_des00523.kgml: Found a trail of span 3 containing skipped vertices
path_des00523.kgml: 27 -> 26 -> [63] -> 28
path_des00523.kgml: R02328 -> R06513 -> [R06514] -> R02777
path_des00523.kgml: {des:DSOUD_1688, des:DSOUD_3541} -> des:DSOUD_1686 -> [des:DSOUD_1689] -> des:DSOUD_1687
path_des00523.kgml: 2.7.7.24 -> 4.2.1.46 -> [5.1.3.13] -> 1.1.1.133
path_des00523.kgml:
path_des00523.kgml: Found a trail of span 3 containing skipped vertices
path_des00523.kgml: 27 -> [26] -> 63 -> 28
path_des00523.kgml: R02328 -> [R06513] -> R06514 -> R02777
path_des00523.kgml: {des:DSOUD_1688, des:DSOUD_3541} -> [des:DSOUD_1686] -> des:DSOUD_1689 -> des:DSOUD_1687
path_des00523.kgml: 2.7.7.24 -> [4.2.1.46] -> 5.1.3.13 -> 1.1.1.133
path_des00523.kgml:
path_des00523.kgml: Found a trail of span 2 containing skipped vertices
path_des00523.kgml: 27 -> [26 -> 63] -> 28
path_des00523.kgml: R02328 -> [R06513 -> R06514] -> R02777
path_des00523.kgml: {des:DSOUD_1688, des:DSOUD_3541} -> [des:DSOUD_1686 -> des:DSOUD_1689] -> des:DSOUD_1687
path_des00523.kgml: 2.7.7.24 -> [4.2.1.46 -> 5.1.3.13] -> 1.1.1.133
path_des00523.kgml:
path_des00523.kgml: --- 0.48 seconds ---

path_des00525.kgml: Acarbose and validamycin biosynthesis
path_des00525.kgml: Initialization took 0.09 seconds
path_des00525.kgml:
path_des00525.kgml: Found a trail of span 2 containing skipped vertices
path_des00525.kgml: 58 -> 59
path_des00525.kgml: R02328 -> R06513
path_des00525.kgml: {des:DSOUD_1688, des:DSOUD_3541} -> des:DSOUD_1686
path_des00525.kgml: 2.7.7.24 -> 4.2.1.46
path_des00525.kgml: Skipped genes: des:DSOUD_1687
path_des00525.kgml:
path_des00525.kgml: --- 0.22 seconds ---

path_des00540.kgml: Lipopolysaccharide biosynthesis
path_des00540.kgml: Initialization took 0.30 seconds
path_des00540.kgml:
path_des00540.kgml: Found a trail of span 6 containing skipped vertices
path_des00540.kgml: 90 -> [89] -> 88 -> 53 -> 45 -> 80 -> 79
path_des00540.kgml: R04567 -> [R04587] -> R04550 -> R04606 -> R04657 -> R04658 -> R05074
path_des00540.kgml: des:DSOUD_1667 -> [des:DSOUD_2714] -> des:DSOUD_1665 -> des:DSOUD_1668 -> des:DSOUD_1672 -> des:DSOUD_1671 -> des:DSOUD_1671
path_des00540.kgml: 2.3.1.129 -> [3.5.1.108] -> 2.3.1.191 -> 2.4.1.182 -> 2.7.1.130 -> 2.4.99.12 -> 2.4.99.13
path_des00540.kgml: Skipped genes: des:DSOUD_1670, des:DSOUD_1666, des:DSOUD_1669
path_des00540.kgml:
path_des00540.kgml: Found a trail of span 5 containing skipped vertices
path_des00540.kgml: 90 -> [89 -> 88] -> 53 -> 45 -> 80 -> 79
path_des00540.kgml: R04567 -> [R04587 -> R04550] -> R04606 -> R04657 -> R04658 -> R05074
path_des00540.kgml: des:DSOUD_1667 -> [des:DSOUD_2714 -> des:DSOUD_1665] -> des:DSOUD_1668 -> des:DSOUD_1672 -> des:DSOUD_1671 -> des:DSOUD_1671
path_des00540.kgml: 2.3.1.129 -> [3.5.1.108 -> 2.3.1.191] -> 2.4.1.182 -> 2.7.1.130 -> 2.4.99.12 -> 2.4.99.13
path_des00540.kgml: Skipped genes: des:DSOUD_1670, des:DSOUD_1669
path_des00540.kgml:
path_des00540.kgml: Found a trail of span 5 containing skipped vertices
path_des00540.kgml: 90 -> [89] -> 88 -> 53 -> [45] -> 80 -> 79
path_des00540.kgml: R04567 -> [R04587] -> R04550 -> R04606 -> [R04657] -> R04658 -> R05074
path_des00540.kgml: des:DSOUD_1667 -> [des:DSOUD_2714] -> des:DSOUD_1665 -> des:DSOUD_1668 -> [des:DSOUD_1672] -> des:DSOUD_1671 -> des:DSOUD_1671
path_des00540.kgml: 2.3.1.129 -> [3.5.1.108] -> 2.3.1.191 -> 2.4.1.182 -> [2.7.1.130] -> 2.4.99.12 -> 2.4.99.13
path_des00540.kgml: Skipped genes: des:DSOUD_1670, des:DSOUD_1666, des:DSOUD_1669
path_des00540.kgml:
path_des00540.kgml: Found a trail of span 5 containing skipped vertices
path_des00540.kgml: 90 -> [89] -> 88 -> 53 -> 45 -> [80] -> 79
path_des00540.kgml: R04567 -> [R04587] -> R04550 -> R04606 -> R04657 -> [R04658] -> R05074
path_des00540.kgml: des:DSOUD_1667 -> [des:DSOUD_2714] -> des:DSOUD_1665 -> des:DSOUD_1668 -> des:DSOUD_1672 -> [des:DSOUD_1671] -> des:DSOUD_1671
path_des00540.kgml: 2.3.1.129 -> [3.5.1.108] -> 2.3.1.191 -> 2.4.1.182 -> 2.7.1.130 -> [2.4.99.12] -> 2.4.99.13
path_des00540.kgml: Skipped genes: des:DSOUD_1670, des:DSOUD_1666, des:DSOUD_1669
path_des00540.kgml:
path_des00540.kgml: Found a trail of span 4 containing skipped vertices
path_des00540.kgml: 90 -> [89] -> 88 -> 53 -> [45 -> 80] -> 79
path_des00540.kgml: R04567 -> [R04587] -> R04550 -> R04606 -> [R04657 -> R04658] -> R05074
path_des00540.kgml: des:DSOUD_1667 -> [des:DSOUD_2714] -> des:DSOUD_1665 -> des:DSOUD_1668 -> [des:DSOUD_1672 -> des:DSOUD_1671] -> des:DSOUD_1671
path_des00540.kgml: 2.3.1.129 -> [3.5.1.108] -> 2.3.1.191 -> 2.4.1.182 -> [2.7.1.130 -> 2.4.99.12] -> 2.4.99.13
path_des00540.kgml: Skipped genes: des:DSOUD_1670, des:DSOUD_1666, des:DSOUD_1669
path_des00540.kgml:
path_des00540.kgml: Found a trail of span 4 containing skipped vertices
path_des00540.kgml: 131 -> 87 -> 44 -> 43
path_des00540.kgml: R01530 -> R03254 -> R03350 -> R03351
path_des00540.kgml: des:DSOUD_1296 -> des:DSOUD_1295 -> des:DSOUD_1297 -> des:DSOUD_1293
path_des00540.kgml: 5.3.1.13 -> 2.5.1.55 -> 3.1.3.45 -> 2.7.7.38
path_des00540.kgml: Skipped genes: des:DSOUD_1294
path_des00540.kgml:
path_des00540.kgml: Found a trail of span 3 containing skipped vertices
path_des00540.kgml: 131 -> 87 -> [44] -> 43
path_des00540.kgml: R01530 -> R03254 -> [R03350] -> R03351
path_des00540.kgml: des:DSOUD_1296 -> des:DSOUD_1295 -> [des:DSOUD_1297] -> des:DSOUD_1293
path_des00540.kgml: 5.3.1.13 -> 2.5.1.55 -> [3.1.3.45] -> 2.7.7.38
path_des00540.kgml: Skipped genes: des:DSOUD_1294
path_des00540.kgml:
path_des00540.kgml: Found a trail of span 3 containing skipped vertices
path_des00540.kgml: 131 -> [87] -> 44 -> 43
path_des00540.kgml: R01530 -> [R03254] -> R03350 -> R03351
path_des00540.kgml: des:DSOUD_1296 -> [des:DSOUD_1295] -> des:DSOUD_1297 -> des:DSOUD_1293
path_des00540.kgml: 5.3.1.13 -> [2.5.1.55] -> 3.1.3.45 -> 2.7.7.38
path_des00540.kgml: Skipped genes: des:DSOUD_1294, des:DSOUD_1295
path_des00540.kgml:
path_des00540.kgml: Found a trail of span 2 containing skipped vertices
path_des00540.kgml: 131 -> [87 -> 44] -> 43
path_des00540.kgml: R01530 -> [R03254 -> R03350] -> R03351
path_des00540.kgml: des:DSOUD_1296 -> [des:DSOUD_1295 -> des:DSOUD_1297] -> des:DSOUD_1293
path_des00540.kgml: 5.3.1.13 -> [2.5.1.55 -> 3.1.3.45] -> 2.7.7.38
path_des00540.kgml: Skipped genes: des:DSOUD_1294, des:DSOUD_1295
path_des00540.kgml:
path_des00540.kgml: --- 1.02 seconds ---

path_des00550.kgml: Peptidoglycan biosynthesis
path_des00550.kgml: Initialization took 0.60 seconds
path_des00550.kgml:
path_des00550.kgml: Found a trail of span 7 containing skipped vertices
path_des00550.kgml: 59 -> 33 -> 32 -> 34 -> 23 -> 35 -> 36
path_des00550.kgml: {R03191, R03192} -> R03193 -> R02783 -> R02788 -> R04617 -> R05630 -> R05032
path_des00550.kgml: des:DSOUD_2922 -> des:DSOUD_2923 -> des:DSOUD_2926 -> des:DSOUD_2929 -> des:DSOUD_2928 -> des:DSOUD_2927 -> des:DSOUD_2924
path_des00550.kgml: {1.3.1.98, 1.3.1.98} -> 6.3.2.8 -> 6.3.2.9 -> 6.3.2.13 -> 6.3.2.10 -> 2.7.8.13 -> 2.4.1.227
path_des00550.kgml: Skipped genes: des:DSOUD_2925
path_des00550.kgml:
path_des00550.kgml: Found a trail of span 6 containing skipped vertices
path_des00550.kgml: 59 -> 33 -> 32 -> 34 -> [23] -> 35 -> 36
path_des00550.kgml: {R03191, R03192} -> R03193 -> R02783 -> R02788 -> [R04617] -> R05630 -> R05032
path_des00550.kgml: des:DSOUD_2922 -> des:DSOUD_2923 -> des:DSOUD_2926 -> des:DSOUD_2929 -> [des:DSOUD_2928] -> des:DSOUD_2927 -> des:DSOUD_2924
path_des00550.kgml: {1.3.1.98, 1.3.1.98} -> 6.3.2.8 -> 6.3.2.9 -> 6.3.2.13 -> [6.3.2.10] -> 2.7.8.13 -> 2.4.1.227
path_des00550.kgml: Skipped genes: des:DSOUD_2925, des:DSOUD_2928
path_des00550.kgml:
path_des00550.kgml: Found a trail of span 6 containing skipped vertices
path_des00550.kgml: 59 -> 33 -> 32 -> [34] -> 23 -> 35 -> 36
path_des00550.kgml: {R03191, R03192} -> R03193 -> R02783 -> [R02788] -> R04617 -> R05630 -> R05032
path_des00550.kgml: des:DSOUD_2922 -> des:DSOUD_2923 -> des:DSOUD_2926 -> [des:DSOUD_2929] -> des:DSOUD_2928 -> des:DSOUD_2927 -> des:DSOUD_2924
path_des00550.kgml: {1.3.1.98, 1.3.1.98} -> 6.3.2.8 -> 6.3.2.9 -> [6.3.2.13] -> 6.3.2.10 -> 2.7.8.13 -> 2.4.1.227
path_des00550.kgml: Skipped genes: des:DSOUD_2925
path_des00550.kgml:
path_des00550.kgml: Found a trail of span 6 containing skipped vertices
path_des00550.kgml: 59 -> 33 -> [32] -> 34 -> 23 -> 35 -> 36
path_des00550.kgml: {R03191, R03192} -> R03193 -> [R02783] -> R02788 -> R04617 -> R05630 -> R05032
path_des00550.kgml: des:DSOUD_2922 -> des:DSOUD_2923 -> [des:DSOUD_2926] -> des:DSOUD_2929 -> des:DSOUD_2928 -> des:DSOUD_2927 -> des:DSOUD_2924
path_des00550.kgml: {1.3.1.98, 1.3.1.98} -> 6.3.2.8 -> [6.3.2.9] -> 6.3.2.13 -> 6.3.2.10 -> 2.7.8.13 -> 2.4.1.227
path_des00550.kgml: Skipped genes: des:DSOUD_2925, des:DSOUD_2926
path_des00550.kgml:
path_des00550.kgml: Found a trail of span 6 containing skipped vertices
path_des00550.kgml: 59 -> 33 -> 32 -> 34 -> 23 -> [35] -> 36
path_des00550.kgml: {R03191, R03192} -> R03193 -> R02783 -> R02788 -> R04617 -> [R05630] -> R05032
path_des00550.kgml: des:DSOUD_2922 -> des:DSOUD_2923 -> des:DSOUD_2926 -> des:DSOUD_2929 -> des:DSOUD_2928 -> [des:DSOUD_2927] -> des:DSOUD_2924
path_des00550.kgml: {1.3.1.98, 1.3.1.98} -> 6.3.2.8 -> 6.3.2.9 -> 6.3.2.13 -> 6.3.2.10 -> [2.7.8.13] -> 2.4.1.227
path_des00550.kgml: Skipped genes: des:DSOUD_2925, des:DSOUD_2927
path_des00550.kgml:
path_des00550.kgml: Found a trail of span 6 containing skipped vertices
path_des00550.kgml: 59 -> [33] -> 32 -> 34 -> 23 -> 35 -> 36
path_des00550.kgml: {R03191, R03192} -> [R03193] -> R02783 -> R02788 -> R04617 -> R05630 -> R05032
path_des00550.kgml: des:DSOUD_2922 -> [des:DSOUD_2923] -> des:DSOUD_2926 -> des:DSOUD_2929 -> des:DSOUD_2928 -> des:DSOUD_2927 -> des:DSOUD_2924
path_des00550.kgml: {1.3.1.98, 1.3.1.98} -> [6.3.2.8] -> 6.3.2.9 -> 6.3.2.13 -> 6.3.2.10 -> 2.7.8.13 -> 2.4.1.227
path_des00550.kgml: Skipped genes: des:DSOUD_2925, des:DSOUD_2923
path_des00550.kgml:
path_des00550.kgml: Found a trail of span 5 containing skipped vertices
path_des00550.kgml: 59 -> 33 -> 32 -> 34 -> [23 -> 35] -> 36
path_des00550.kgml: {R03191, R03192} -> R03193 -> R02783 -> R02788 -> [R04617 -> R05630] -> R05032
path_des00550.kgml: des:DSOUD_2922 -> des:DSOUD_2923 -> des:DSOUD_2926 -> des:DSOUD_2929 -> [des:DSOUD_2928 -> des:DSOUD_2927] -> des:DSOUD_2924
path_des00550.kgml: {1.3.1.98, 1.3.1.98} -> 6.3.2.8 -> 6.3.2.9 -> 6.3.2.13 -> [6.3.2.10 -> 2.7.8.13] -> 2.4.1.227
path_des00550.kgml: Skipped genes: des:DSOUD_2925, des:DSOUD_2927, des:DSOUD_2928
path_des00550.kgml:
path_des00550.kgml: Found a trail of span 5 containing skipped vertices
path_des00550.kgml: 59 -> 33 -> 32 -> [34 -> 23] -> 35 -> 36
path_des00550.kgml: {R03191, R03192} -> R03193 -> R02783 -> [R02788 -> R04617] -> R05630 -> R05032
path_des00550.kgml: des:DSOUD_2922 -> des:DSOUD_2923 -> des:DSOUD_2926 -> [des:DSOUD_2929 -> des:DSOUD_2928] -> des:DSOUD_2927 -> des:DSOUD_2924
path_des00550.kgml: {1.3.1.98, 1.3.1.98} -> 6.3.2.8 -> 6.3.2.9 -> [6.3.2.13 -> 6.3.2.10] -> 2.7.8.13 -> 2.4.1.227
path_des00550.kgml: Skipped genes: des:DSOUD_2925
path_des00550.kgml:
path_des00550.kgml: Found a trail of span 5 containing skipped vertices
path_des00550.kgml: 59 -> 33 -> [32 -> 34] -> 23 -> 35 -> 36
path_des00550.kgml: {R03191, R03192} -> R03193 -> [R02783 -> R02788] -> R04617 -> R05630 -> R05032
path_des00550.kgml: des:DSOUD_2922 -> des:DSOUD_2923 -> [des:DSOUD_2926 -> des:DSOUD_2929] -> des:DSOUD_2928 -> des:DSOUD_2927 -> des:DSOUD_2924
path_des00550.kgml: {1.3.1.98, 1.3.1.98} -> 6.3.2.8 -> [6.3.2.9 -> 6.3.2.13] -> 6.3.2.10 -> 2.7.8.13 -> 2.4.1.227
path_des00550.kgml: Skipped genes: des:DSOUD_2925, des:DSOUD_2926
path_des00550.kgml:
path_des00550.kgml: Found a trail of span 5 containing skipped vertices
path_des00550.kgml: 59 -> [33 -> 32] -> 34 -> 23 -> 35 -> 36
path_des00550.kgml: {R03191, R03192} -> [R03193 -> R02783] -> R02788 -> R04617 -> R05630 -> R05032
path_des00550.kgml: des:DSOUD_2922 -> [des:DSOUD_2923 -> des:DSOUD_2926] -> des:DSOUD_2929 -> des:DSOUD_2928 -> des:DSOUD_2927 -> des:DSOUD_2924
path_des00550.kgml: {1.3.1.98, 1.3.1.98} -> [6.3.2.8 -> 6.3.2.9] -> 6.3.2.13 -> 6.3.2.10 -> 2.7.8.13 -> 2.4.1.227
path_des00550.kgml: Skipped genes: des:DSOUD_2925, des:DSOUD_2926, des:DSOUD_2923
path_des00550.kgml:
path_des00550.kgml: Found a trail of span 4 containing skipped vertices
path_des00550.kgml: 30 -> 29 -> 28 -> 27
path_des00550.kgml: R01150 -> R04573 -> R05629 -> R05662
path_des00550.kgml: {des:DSOUD_2695, des:DSOUD_2696, des:DSOUD_2921} -> des:DSOUD_2928 -> des:DSOUD_2927 -> des:DSOUD_2924
path_des00550.kgml: 6.3.2.4 -> 6.3.2.10 -> 2.7.8.13 -> 2.4.1.227
path_des00550.kgml: Skipped genes: des:DSOUD_2925, des:DSOUD_2926, des:DSOUD_2923, des:DSOUD_2922
path_des00550.kgml:
path_des00550.kgml: Found a trail of span 4 containing skipped vertices
path_des00550.kgml: 30 -> 23 -> 35 -> 36
path_des00550.kgml: R01150 -> R04617 -> R05630 -> R05032
path_des00550.kgml: {des:DSOUD_2695, des:DSOUD_2696, des:DSOUD_2921} -> des:DSOUD_2928 -> des:DSOUD_2927 -> des:DSOUD_2924
path_des00550.kgml: 6.3.2.4 -> 6.3.2.10 -> 2.7.8.13 -> 2.4.1.227
path_des00550.kgml: Skipped genes: des:DSOUD_2925, des:DSOUD_2926, des:DSOUD_2923, des:DSOUD_2922
path_des00550.kgml:
path_des00550.kgml: Found a trail of span 4 containing skipped vertices
path_des00550.kgml: 59 -> 33 -> 32 -> [34 -> 23 -> 35] -> 36
path_des00550.kgml: {R03191, R03192} -> R03193 -> R02783 -> [R02788 -> R04617 -> R05630] -> R05032
path_des00550.kgml: des:DSOUD_2922 -> des:DSOUD_2923 -> des:DSOUD_2926 -> [des:DSOUD_2929 -> des:DSOUD_2928 -> des:DSOUD_2927] -> des:DSOUD_2924
path_des00550.kgml: {1.3.1.98, 1.3.1.98} -> 6.3.2.8 -> 6.3.2.9 -> [6.3.2.13 -> 6.3.2.10 -> 2.7.8.13] -> 2.4.1.227
path_des00550.kgml: Skipped genes: des:DSOUD_2925
path_des00550.kgml:
path_des00550.kgml: Found a trail of span 4 containing skipped vertices
path_des00550.kgml: 59 -> 33 -> [32 -> 34 -> 23] -> 35 -> 36
path_des00550.kgml: {R03191, R03192} -> R03193 -> [R02783 -> R02788 -> R04617] -> R05630 -> R05032
path_des00550.kgml: des:DSOUD_2922 -> des:DSOUD_2923 -> [des:DSOUD_2926 -> des:DSOUD_2929 -> des:DSOUD_2928] -> des:DSOUD_2927 -> des:DSOUD_2924
path_des00550.kgml: {1.3.1.98, 1.3.1.98} -> 6.3.2.8 -> [6.3.2.9 -> 6.3.2.13 -> 6.3.2.10] -> 2.7.8.13 -> 2.4.1.227
path_des00550.kgml: Skipped genes: des:DSOUD_2925, des:DSOUD_2926
path_des00550.kgml:
path_des00550.kgml: Found a trail of span 4 containing skipped vertices
path_des00550.kgml: 59 -> [33 -> 32 -> 34] -> 23 -> 35 -> 36
path_des00550.kgml: {R03191, R03192} -> [R03193 -> R02783 -> R02788] -> R04617 -> R05630 -> R05032
path_des00550.kgml: des:DSOUD_2922 -> [des:DSOUD_2923 -> des:DSOUD_2926 -> des:DSOUD_2929] -> des:DSOUD_2928 -> des:DSOUD_2927 -> des:DSOUD_2924
path_des00550.kgml: {1.3.1.98, 1.3.1.98} -> [6.3.2.8 -> 6.3.2.9 -> 6.3.2.13] -> 6.3.2.10 -> 2.7.8.13 -> 2.4.1.227
path_des00550.kgml: Skipped genes: des:DSOUD_2925, des:DSOUD_2926, des:DSOUD_2923
path_des00550.kgml:
path_des00550.kgml: Found a trail of span 3 containing skipped vertices
path_des00550.kgml: 30 -> [23] -> 35 -> 36
path_des00550.kgml: R01150 -> [R04617] -> R05630 -> R05032
path_des00550.kgml: {des:DSOUD_2695, des:DSOUD_2696, des:DSOUD_2921} -> [des:DSOUD_2928] -> des:DSOUD_2927 -> des:DSOUD_2924
path_des00550.kgml: 6.3.2.4 -> [6.3.2.10] -> 2.7.8.13 -> 2.4.1.227
path_des00550.kgml: Skipped genes: des:DSOUD_2925, des:DSOUD_2926, des:DSOUD_2923, des:DSOUD_2922
path_des00550.kgml:
path_des00550.kgml: Found a trail of span 3 containing skipped vertices
path_des00550.kgml: 30 -> [29] -> 28 -> 27
path_des00550.kgml: R01150 -> [R04573] -> R05629 -> R05662
path_des00550.kgml: {des:DSOUD_2695, des:DSOUD_2696, des:DSOUD_2921} -> [des:DSOUD_2928] -> des:DSOUD_2927 -> des:DSOUD_2924
path_des00550.kgml: 6.3.2.4 -> [6.3.2.10] -> 2.7.8.13 -> 2.4.1.227
path_des00550.kgml: Skipped genes: des:DSOUD_2925, des:DSOUD_2926, des:DSOUD_2923, des:DSOUD_2922
path_des00550.kgml:
path_des00550.kgml: Found a trail of span 2 containing skipped vertices
path_des00550.kgml: 30 -> [23 -> 35] -> 36
path_des00550.kgml: R01150 -> [R04617 -> R05630] -> R05032
path_des00550.kgml: {des:DSOUD_2695, des:DSOUD_2696, des:DSOUD_2921} -> [des:DSOUD_2928 -> des:DSOUD_2927] -> des:DSOUD_2924
path_des00550.kgml: 6.3.2.4 -> [6.3.2.10 -> 2.7.8.13] -> 2.4.1.227
path_des00550.kgml: Skipped genes: des:DSOUD_2923, des:DSOUD_2922
path_des00550.kgml:
path_des00550.kgml: Found a trail of span 2 containing skipped vertices
path_des00550.kgml: 30 -> [29 -> 28] -> 27
path_des00550.kgml: R01150 -> [R04573 -> R05629] -> R05662
path_des00550.kgml: {des:DSOUD_2695, des:DSOUD_2696, des:DSOUD_2921} -> [des:DSOUD_2928 -> des:DSOUD_2927] -> des:DSOUD_2924
path_des00550.kgml: 6.3.2.4 -> [6.3.2.10 -> 2.7.8.13] -> 2.4.1.227
path_des00550.kgml: Skipped genes: des:DSOUD_2923, des:DSOUD_2922
path_des00550.kgml:
path_des00550.kgml: --- 2.02 seconds ---

path_des00561.kgml: Glycerolipid metabolism
path_des00561.kgml: Initialization took 0.15 seconds
path_des00561.kgml: (not found)
path_des00561.kgml: --- 0.23 seconds ---

path_des00562.kgml: Inositol phosphate metabolism
path_des00562.kgml: Initialization took 0.10 seconds
path_des00562.kgml: (not found)
path_des00562.kgml: --- 0.16 seconds ---

path_des00564.kgml: Glycerophospholipid metabolism
path_des00564.kgml: Initialization took 1.05 seconds
path_des00564.kgml:
path_des00564.kgml: Found a trail of span 2 without skipping any vertex
path_des00564.kgml: 103 -> 135
path_des00564.kgml: R01800 -> R02055
path_des00564.kgml: {des:DSOUD_1004, des:DSOUD_1343} -> des:DSOUD_1342
path_des00564.kgml: 2.7.8.8 -> 4.1.1.65
path_des00564.kgml:
path_des00564.kgml: --- 1.18 seconds ---

path_des00565.kgml: Ether lipid metabolism
path_des00565.kgml: Initialization took 0.06 seconds
path_des00565.kgml: (not found)
path_des00565.kgml: --- 0.12 seconds ---

path_des00592.kgml: alpha-Linolenic acid metabolism
path_des00592.kgml: Initialization took 0.09 seconds
path_des00592.kgml: (not found)
path_des00592.kgml: --- 0.18 seconds ---

path_des00620.kgml: Pyruvate metabolism
path_des00620.kgml: Initialization took 3.60 seconds
path_des00620.kgml:
path_des00620.kgml: Found a trail of span 3 without skipping any vertex
path_des00620.kgml: 123 -> 55 -> 124
path_des00620.kgml: R00014 -> R03270 -> R02569
path_des00620.kgml: {des:DSOUD_2781, des:DSOUD_2892, des:DSOUD_2893} -> {des:DSOUD_2781, des:DSOUD_2892, des:DSOUD_2893} -> {des:DSOUD_2779, des:DSOUD_2894}
path_des00620.kgml: {1.2.4.1, 2.2.1.6, 4.1.1.1} -> 1.2.4.1 -> 2.3.1.12
path_des00620.kgml:
path_des00620.kgml: Found a trail of span 3 containing skipped vertices
path_des00620.kgml: 129 -> [97] -> 85 -> 177
path_des00620.kgml: R00315 -> [R00230] -> R01196 -> R10866
path_des00620.kgml: {des:DSOUD_0373, des:DSOUD_1407, des:DSOUD_2449} -> [des:DSOUD_2451] -> {des:DSOUD_0297, des:DSOUD_0375} -> {des:DSOUD_0297, des:DSOUD_0375}
path_des00620.kgml: {2.7.2.1, 2.7.2.15} -> [2.3.1.8] -> {1.2.7.1, 1.2.7.11} -> ?
path_des00620.kgml: Skipped genes: des:DSOUD_0374
path_des00620.kgml:
path_des00620.kgml: Found a trail of span 2 containing skipped vertices
path_des00620.kgml: 125 -> [124] -> 110
path_des00620.kgml: R07618 -> [R02569] -> R01213
path_des00620.kgml: des:DSOUD_2790 -> [{des:DSOUD_2779, des:DSOUD_2894}] -> {des:DSOUD_1345, des:DSOUD_2788}
path_des00620.kgml: 1.8.1.4 -> [2.3.1.12] -> 2.3.3.13
path_des00620.kgml: Skipped genes: des:DSOUD_2789
path_des00620.kgml:
path_des00620.kgml: Found a trail of span 2 containing skipped vertices
path_des00620.kgml: 179 -> [177 -> 83] -> 86
path_des00620.kgml: R01196 -> [R10866 -> R00216] -> R00342
path_des00620.kgml: {des:DSOUD_1469, des:DSOUD_1470, des:DSOUD_1747, des:DSOUD_1748} -> [{des:DSOUD_0297, des:DSOUD_0375} -> des:DSOUD_2061] -> des:DSOUD_1472
path_des00620.kgml: {1.2.7.1, 1.2.7.11} -> [? -> 1.1.1.40] -> {1.1.1.299, 1.1.1.37}
path_des00620.kgml: Skipped genes: des:DSOUD_1471
path_des00620.kgml:
path_des00620.kgml: --- 4.72 seconds ---

path_des00622.kgml: Xylene degradation
path_des00622.kgml: Initialization took 0.08 seconds
path_des00622.kgml: (not found)
path_des00622.kgml: --- 0.14 seconds ---

path_des00625.kgml: Chloroalkane and chloroalkene degradation
path_des00625.kgml: Initialization took 0.09 seconds
path_des00625.kgml: (not found)
path_des00625.kgml: --- 0.16 seconds ---

path_des00626.kgml: Naphthalene degradation
path_des00626.kgml: Initialization took 0.06 seconds
path_des00626.kgml: (not found)
path_des00626.kgml: --- 0.13 seconds ---

path_des00627.kgml: Aminobenzoate degradation
path_des00627.kgml: Initialization took 0.10 seconds
path_des00627.kgml: (not found)
path_des00627.kgml: --- 0.18 seconds ---

path_des00630.kgml: Glyoxylate and dicarboxylate metabolism
path_des00630.kgml: Initialization took 1.85 seconds
path_des00630.kgml:
path_des00630.kgml: Found a trail of span 2 containing skipped vertices
path_des00630.kgml: 203 -> 205
path_des00630.kgml: R02765 -> R00833
path_des00630.kgml: des:DSOUD_0026 -> des:DSOUD_0023
path_des00630.kgml: 5.1.99.1 -> 5.4.99.2
path_des00630.kgml: Skipped genes: des:DSOUD_0024, des:DSOUD_0025
path_des00630.kgml:
path_des00630.kgml: --- 1.99 seconds ---

path_des00633.kgml: Nitrotoluene degradation
path_des00633.kgml: Initialization took 0.13 seconds
path_des00633.kgml: (not found)
path_des00633.kgml: --- 0.18 seconds ---

path_des00640.kgml: Propanoate metabolism
path_des00640.kgml: Initialization took 0.78 seconds
path_des00640.kgml:
path_des00640.kgml: Found a trail of span 2 containing skipped vertices
path_des00640.kgml: 58 -> 104
path_des00640.kgml: R02765 -> R00833
path_des00640.kgml: des:DSOUD_0026 -> des:DSOUD_0023
path_des00640.kgml: 5.1.99.1 -> 5.4.99.2
path_des00640.kgml: Skipped genes: des:DSOUD_0024, des:DSOUD_0025
path_des00640.kgml:
path_des00640.kgml: --- 0.90 seconds ---

path_des00643.kgml: Styrene degradation
path_des00643.kgml: Initialization took 0.08 seconds
path_des00643.kgml: (not found)
path_des00643.kgml: --- 0.14 seconds ---

path_des00660.kgml: C5-Branched dibasic acid metabolism
path_des00660.kgml: Initialization took 0.14 seconds
path_des00660.kgml:
path_des00660.kgml: Found a trail of span 3 containing skipped vertices
path_des00660.kgml: 31 -> 96 -> 97
path_des00660.kgml: R03896 -> R03898 -> R00994
path_des00660.kgml: {des:DSOUD_1346, des:DSOUD_1347} -> {des:DSOUD_1346, des:DSOUD_1347} -> des:DSOUD_1350
path_des00660.kgml: 4.2.1.35 -> 4.2.1.35 -> 1.1.1.85
path_des00660.kgml: Skipped genes: des:DSOUD_1348
path_des00660.kgml:
path_des00660.kgml: --- 0.30 seconds ---

path_des00670.kgml: One carbon pool by folate
path_des00670.kgml: Initialization took 0.24 seconds
path_des00670.kgml:
path_des00670.kgml: Found a trail of span 4 containing skipped vertices
path_des00670.kgml: 64 -> 29 -> 28 -> 42
path_des00670.kgml: R04125 -> R01220 -> R01655 -> R02300
path_des00670.kgml: des:DSOUD_2456 -> des:DSOUD_2459 -> des:DSOUD_2459 -> des:DSOUD_2456
path_des00670.kgml: 2.1.2.10 -> 1.5.1.5 -> 3.5.4.9 -> 2.1.2.10
path_des00670.kgml: Skipped genes: des:DSOUD_2457, des:DSOUD_2458
path_des00670.kgml:
path_des00670.kgml: --- 6.66 seconds ---

path_des00680.kgml: Methane metabolism
path_des00680.kgml: Initialization took 2.10 seconds
path_des00680.kgml: (not found)
path_des00680.kgml: --- 2.16 seconds ---

path_des00730.kgml: Thiamine metabolism
path_des00730.kgml: Initialization took 0.40 seconds
path_des00730.kgml:
path_des00730.kgml: Found a trail of span 3 without skipping any vertex
path_des00730.kgml: 94 -> 75 -> 97
path_des00730.kgml: R03472 -> R04509 -> R10712
path_des00730.kgml: des:DSOUD_2969 -> des:DSOUD_2968 -> {des:DSOUD_2544, des:DSOUD_2968, des:DSOUD_3002}
path_des00730.kgml: 4.1.99.17 -> 2.7.4.7 -> 2.5.1.3
path_des00730.kgml:
path_des00730.kgml: Found a trail of span 3 without skipping any vertex
path_des00730.kgml: 94 -> 75 -> 93
path_des00730.kgml: R03472 -> R04509 -> R03223
path_des00730.kgml: des:DSOUD_2969 -> des:DSOUD_2968 -> {des:DSOUD_2544, des:DSOUD_2968, des:DSOUD_3002}
path_des00730.kgml: 4.1.99.17 -> 2.7.4.7 -> 2.5.1.3
path_des00730.kgml:
path_des00730.kgml: Found a trail of span 2 containing skipped vertices
path_des00730.kgml: 94 -> [75] -> 97
path_des00730.kgml: R03472 -> [R04509] -> R10712
path_des00730.kgml: des:DSOUD_2969 -> [des:DSOUD_2968] -> {des:DSOUD_2544, des:DSOUD_2968, des:DSOUD_3002}
path_des00730.kgml: 4.1.99.17 -> [2.7.4.7] -> 2.5.1.3
path_des00730.kgml:
path_des00730.kgml: Found a trail of span 2 containing skipped vertices
path_des00730.kgml: 94 -> [75] -> 93
path_des00730.kgml: R03472 -> [R04509] -> R03223
path_des00730.kgml: des:DSOUD_2969 -> [des:DSOUD_2968] -> {des:DSOUD_2544, des:DSOUD_2968, des:DSOUD_3002}
path_des00730.kgml: 4.1.99.17 -> [2.7.4.7] -> 2.5.1.3
path_des00730.kgml:
path_des00730.kgml: Found a trail of span 2 without skipping any vertex
path_des00730.kgml: 91 -> 69
path_des00730.kgml: R10246 -> R10247
path_des00730.kgml: des:DSOUD_3001 -> des:DSOUD_3000
path_des00730.kgml: 4.1.99.19 -> 2.8.1.10
path_des00730.kgml:
path_des00730.kgml: Found a trail of span 2 without skipping any vertex
path_des00730.kgml: 74 -> 93
path_des00730.kgml: R04448 -> R03223
path_des00730.kgml: des:DSOUD_2545 -> {des:DSOUD_2544, des:DSOUD_2968, des:DSOUD_3002}
path_des00730.kgml: 2.7.1.50 -> 2.5.1.3
path_des00730.kgml:
path_des00730.kgml: --- 0.94 seconds ---

path_des00740.kgml: Riboflavin metabolism
path_des00740.kgml: Initialization took 0.09 seconds
path_des00740.kgml:
path_des00740.kgml: Found a trail of span 3 containing skipped vertices
path_des00740.kgml: 32 -> [41] -> 42 -> 41
path_des00740.kgml: R07281 -> [R04457] -> R00066 -> R04457
path_des00740.kgml: des:DSOUD_2023 -> [des:DSOUD_2022] -> des:DSOUD_2024 -> des:DSOUD_2022
path_des00740.kgml: 4.1.99.12 -> [2.5.1.78] -> 2.5.1.9 -> 2.5.1.78
path_des00740.kgml:
path_des00740.kgml: Found a trail of span 3 containing skipped vertices
path_des00740.kgml: 38 -> 39 -> 40
path_des00740.kgml: R00425 -> R03459 -> R03458
path_des00740.kgml: des:DSOUD_2023 -> des:DSOUD_2025 -> des:DSOUD_2025
path_des00740.kgml: 3.5.4.25 -> 3.5.4.26 -> 1.1.1.193
path_des00740.kgml: Skipped genes: des:DSOUD_2024
path_des00740.kgml:
path_des00740.kgml: Found a trail of span 2 containing skipped vertices
path_des00740.kgml: 38 -> [39] -> 40
path_des00740.kgml: R00425 -> [R03459] -> R03458
path_des00740.kgml: des:DSOUD_2023 -> [des:DSOUD_2025] -> des:DSOUD_2025
path_des00740.kgml: 3.5.4.25 -> [3.5.4.26] -> 1.1.1.193
path_des00740.kgml: Skipped genes: des:DSOUD_2024
path_des00740.kgml:
path_des00740.kgml: --- 0.33 seconds ---

path_des00750.kgml: Vitamin B6 metabolism
path_des00750.kgml: Initialization took 0.08 seconds
path_des00750.kgml: (not found)
path_des00750.kgml: --- 0.14 seconds ---

path_des00760.kgml: Nicotinate and nicotinamide metabolism
path_des00760.kgml: Initialization took 0.60 seconds
path_des00760.kgml:
path_des00760.kgml: Found a trail of span 3 containing skipped vertices
path_des00760.kgml: 88 -> [83] -> 85 -> [91 -> 195 -> 98] -> 89
path_des00760.kgml: R01724 -> [R03005] -> R00257 -> [R00103 -> R02323 -> R02294] -> R01268
path_des00760.kgml: {des:DSOUD_1272, des:DSOUD_2889} -> [des:DSOUD_0497] -> {des:DSOUD_2888, des:DSOUD_2938} -> [des:DSOUD_0739 -> des:DSOUD_1956 -> des:DSOUD_1201] -> {des:DSOUD_1281, des:DSOUD_2890}
path_des00760.kgml: 6.3.4.21 -> [{2.7.7.1, 2.7.7.18}] -> 6.3.5.1 -> [{3.6.1.22, 3.6.1.9} -> 3.1.3.5 -> 2.4.2.1] -> 3.5.1.19
path_des00760.kgml:
path_des00760.kgml: --- 0.85 seconds ---

path_des00770.kgml: Pantothenate and CoA biosynthesis
path_des00770.kgml: Initialization took 0.50 seconds
path_des00770.kgml:
path_des00770.kgml: Found a trail of span 2 containing skipped vertices
path_des00770.kgml: 82 -> [81] -> 80
path_des00770.kgml: R00006 -> [R03051] -> R01209
path_des00770.kgml: {des:DSOUD_1340, des:DSOUD_1341, des:DSOUD_2497} -> [des:DSOUD_2220] -> des:DSOUD_1339
path_des00770.kgml: 2.2.1.6 -> [1.1.1.86] -> 4.2.1.9
path_des00770.kgml:
path_des00770.kgml: Found a trail of span 2 containing skipped vertices
path_des00770.kgml: 78 -> [77] -> 76
path_des00770.kgml: R01226 -> [R02472] -> R02473
path_des00770.kgml: des:DSOUD_1589 -> [des:DSOUD_0187] -> des:DSOUD_1590
path_des00770.kgml: 2.1.2.11 -> [1.1.1.169] -> 6.3.2.1
path_des00770.kgml:
path_des00770.kgml: --- 0.73 seconds ---

path_des00780.kgml: Biotin metabolism
path_des00780.kgml: Initialization took 0.58 seconds
path_des00780.kgml:
path_des00780.kgml: Found a trail of span 3 containing skipped vertices
path_des00780.kgml: 94 -> [53 -> 56 -> 59] -> 64 -> 67
path_des00780.kgml: R10115 -> [R10116 -> R10117 -> R10118] -> R10119 -> R10120
path_des00780.kgml: {des:DSOUD_1215, des:DSOUD_3241} -> [{des:DSOUD_1214, des:DSOUD_2032} -> {des:DSOUD_1226, des:DSOUD_1666} -> des:DSOUD_2240] -> {des:DSOUD_1215, des:DSOUD_3241} -> {des:DSOUD_1214, des:DSOUD_2032}
path_des00780.kgml: {2.3.1.179, 2.3.1.41} -> [1.1.1.100 -> 4.2.1.59 -> 1.3.1.10] -> {2.3.1.179, 2.3.1.41} -> 1.1.1.100
path_des00780.kgml:
path_des00780.kgml: Found a trail of span 3 without skipping any vertex
path_des00780.kgml: 32 -> 31 -> 30
path_des00780.kgml: R03231 -> R03182 -> R01078
path_des00780.kgml: des:DSOUD_1909 -> des:DSOUD_1908 -> des:DSOUD_1907
path_des00780.kgml: 2.6.1.62 -> 6.3.3.3 -> 2.8.1.6
path_des00780.kgml:
path_des00780.kgml: Found a trail of span 2 containing skipped vertices
path_des00780.kgml: 32 -> [31] -> 30
path_des00780.kgml: R03231 -> [R03182] -> R01078
path_des00780.kgml: des:DSOUD_1909 -> [des:DSOUD_1908] -> des:DSOUD_1907
path_des00780.kgml: 2.6.1.62 -> [6.3.3.3] -> 2.8.1.6
path_des00780.kgml: Skipped genes: des:DSOUD_1908
path_des00780.kgml:
path_des00780.kgml: --- 2.00 seconds ---

path_des00785.kgml: Lipoic acid metabolism
path_des00785.kgml: Initialization took 0.08 seconds
path_des00785.kgml:
path_des00785.kgml: Found a trail of span 2 without skipping any vertex
path_des00785.kgml: 5 -> 6
path_des00785.kgml: R07768 -> R07769
path_des00785.kgml: des:DSOUD_3138 -> des:DSOUD_3137
path_des00785.kgml: 2.8.1.8 -> 2.3.1.181
path_des00785.kgml:
path_des00785.kgml: Found a trail of span 2 without skipping any vertex
path_des00785.kgml: 11 -> 10
path_des00785.kgml: R07766 -> R07767
path_des00785.kgml: des:DSOUD_3137 -> des:DSOUD_3138
path_des00785.kgml: 2.3.1.181 -> 2.8.1.8
path_des00785.kgml:
path_des00785.kgml: --- 0.23 seconds ---

path_des00790.kgml: Folate biosynthesis
path_des00790.kgml: Initialization took 0.79 seconds
path_des00790.kgml:
path_des00790.kgml: Found a trail of span 5 containing skipped vertices
path_des00790.kgml: 180 -> 81 -> 80 -> 79 -> [96 -> 102] -> 103
path_des00790.kgml: R00428 -> R05046 -> R05048 -> R04639 -> [R09959 -> R10002] -> R09978
path_des00790.kgml: des:DSOUD_3569 -> des:DSOUD_3569 -> des:DSOUD_3569 -> des:DSOUD_3569 -> [des:DSOUD_1839 -> des:DSOUD_1840] -> des:DSOUD_3570
path_des00790.kgml: 3.5.4.16 -> 3.5.4.16 -> 3.5.4.16 -> 3.5.4.16 -> [4.1.2.50 -> 4.3.99.3] -> 6.3.4.20
path_des00790.kgml:
path_des00790.kgml: Found a trail of span 4 containing skipped vertices
path_des00790.kgml: 180 -> [81] -> 80 -> 79 -> [96 -> 102] -> 103
path_des00790.kgml: R00428 -> [R05046] -> R05048 -> R04639 -> [R09959 -> R10002] -> R09978
path_des00790.kgml: des:DSOUD_3569 -> [des:DSOUD_3569] -> des:DSOUD_3569 -> des:DSOUD_3569 -> [des:DSOUD_1839 -> des:DSOUD_1840] -> des:DSOUD_3570
path_des00790.kgml: 3.5.4.16 -> [3.5.4.16] -> 3.5.4.16 -> 3.5.4.16 -> [4.1.2.50 -> 4.3.99.3] -> 6.3.4.20
path_des00790.kgml:
path_des00790.kgml: Found a trail of span 4 containing skipped vertices
path_des00790.kgml: 180 -> 81 -> [80] -> 79 -> [96 -> 102] -> 103
path_des00790.kgml: R00428 -> R05046 -> [R05048] -> R04639 -> [R09959 -> R10002] -> R09978
path_des00790.kgml: des:DSOUD_3569 -> des:DSOUD_3569 -> [des:DSOUD_3569] -> des:DSOUD_3569 -> [des:DSOUD_1839 -> des:DSOUD_1840] -> des:DSOUD_3570
path_des00790.kgml: 3.5.4.16 -> 3.5.4.16 -> [3.5.4.16] -> 3.5.4.16 -> [4.1.2.50 -> 4.3.99.3] -> 6.3.4.20
path_des00790.kgml:
path_des00790.kgml: Found a trail of span 4 containing skipped vertices
path_des00790.kgml: 180 -> 81 -> 80 -> [79 -> 96 -> 102] -> 103
path_des00790.kgml: R00428 -> R05046 -> R05048 -> [R04639 -> R09959 -> R10002] -> R09978
path_des00790.kgml: des:DSOUD_3569 -> des:DSOUD_3569 -> des:DSOUD_3569 -> [des:DSOUD_3569 -> des:DSOUD_1839 -> des:DSOUD_1840] -> des:DSOUD_3570
path_des00790.kgml: 3.5.4.16 -> 3.5.4.16 -> 3.5.4.16 -> [3.5.4.16 -> 4.1.2.50 -> 4.3.99.3] -> 6.3.4.20
path_des00790.kgml:
path_des00790.kgml: Found a trail of span 3 containing skipped vertices
path_des00790.kgml: 180 -> [81 -> 80] -> 79 -> [96 -> 102] -> 103
path_des00790.kgml: R00428 -> [R05046 -> R05048] -> R04639 -> [R09959 -> R10002] -> R09978
path_des00790.kgml: des:DSOUD_3569 -> [des:DSOUD_3569 -> des:DSOUD_3569] -> des:DSOUD_3569 -> [des:DSOUD_1839 -> des:DSOUD_1840] -> des:DSOUD_3570
path_des00790.kgml: 3.5.4.16 -> [3.5.4.16 -> 3.5.4.16] -> 3.5.4.16 -> [4.1.2.50 -> 4.3.99.3] -> 6.3.4.20
path_des00790.kgml:
path_des00790.kgml: Found a trail of span 2 without skipping any vertex
path_des00790.kgml: 96 -> 102
path_des00790.kgml: R09959 -> R10002
path_des00790.kgml: des:DSOUD_1839 -> des:DSOUD_1840
path_des00790.kgml: 4.1.2.50 -> 4.3.99.3
path_des00790.kgml:
path_des00790.kgml: Found a trail of span 2 containing skipped vertices
path_des00790.kgml: 93 -> 117
path_des00790.kgml: R09394 -> R11372
path_des00790.kgml: des:DSOUD_3356 -> des:DSOUD_3349
path_des00790.kgml: 4.1.99.22 -> 4.6.1.17
path_des00790.kgml: Skipped genes: des:DSOUD_3350
path_des00790.kgml:
path_des00790.kgml: Found a trail of span 2 containing skipped vertices
path_des00790.kgml: 122 -> 126
path_des00790.kgml: R09735 -> R11581
path_des00790.kgml: {des:DSOUD_0593, des:DSOUD_1069} -> des:DSOUD_0596
path_des00790.kgml: 2.10.1.1 -> 2.7.7.77
path_des00790.kgml: Skipped genes: des:DSOUD_0594, des:DSOUD_0595
path_des00790.kgml:
path_des00790.kgml: --- 1.37 seconds ---

path_des00860.kgml: Porphyrin and chlorophyll metabolism
path_des00860.kgml: Initialization took 1.39 seconds
path_des00860.kgml:
path_des00860.kgml: Found a trail of span 7 containing skipped vertices
path_des00860.kgml: 278 -> [276] -> 274 -> 273 -> 270 -> 271 -> 281 -> 280
path_des00860.kgml: R04109 -> [R02272] -> R00036 -> R00084 -> R03165 -> R03194 -> R03947 -> R02864
path_des00860.kgml: des:DSOUD_3160 -> [des:DSOUD_0247] -> des:DSOUD_3163 -> des:DSOUD_3161 -> des:DSOUD_3162 -> des:DSOUD_3162 -> des:DSOUD_3158 -> des:DSOUD_3158
path_des00860.kgml: 1.2.1.70 -> [5.4.3.8] -> 4.2.1.24 -> 2.5.1.61 -> 4.2.1.75 -> 2.1.1.107 -> 1.3.1.76 -> 4.99.1.4
path_des00860.kgml: Skipped genes: des:DSOUD_3159
path_des00860.kgml:
path_des00860.kgml: Found a trail of span 6 containing skipped vertices
path_des00860.kgml: 278 -> [276 -> 274] -> 273 -> 270 -> 271 -> 281 -> 280
path_des00860.kgml: R04109 -> [R02272 -> R00036] -> R00084 -> R03165 -> R03194 -> R03947 -> R02864
path_des00860.kgml: des:DSOUD_3160 -> [des:DSOUD_0247 -> des:DSOUD_3163] -> des:DSOUD_3161 -> des:DSOUD_3162 -> des:DSOUD_3162 -> des:DSOUD_3158 -> des:DSOUD_3158
path_des00860.kgml: 1.2.1.70 -> [5.4.3.8 -> 4.2.1.24] -> 2.5.1.61 -> 4.2.1.75 -> 2.1.1.107 -> 1.3.1.76 -> 4.99.1.4
path_des00860.kgml: Skipped genes: des:DSOUD_3159
path_des00860.kgml:
path_des00860.kgml: Found a trail of span 6 containing skipped vertices
path_des00860.kgml: 278 -> [276] -> 274 -> [273] -> 270 -> 271 -> 281 -> 280
path_des00860.kgml: R04109 -> [R02272] -> R00036 -> [R00084] -> R03165 -> R03194 -> R03947 -> R02864
path_des00860.kgml: des:DSOUD_3160 -> [des:DSOUD_0247] -> des:DSOUD_3163 -> [des:DSOUD_3161] -> des:DSOUD_3162 -> des:DSOUD_3162 -> des:DSOUD_3158 -> des:DSOUD_3158
path_des00860.kgml: 1.2.1.70 -> [5.4.3.8] -> 4.2.1.24 -> [2.5.1.61] -> 4.2.1.75 -> 2.1.1.107 -> 1.3.1.76 -> 4.99.1.4
path_des00860.kgml: Skipped genes: des:DSOUD_3159, des:DSOUD_3161
path_des00860.kgml:
path_des00860.kgml: Found a trail of span 6 containing skipped vertices
path_des00860.kgml: 278 -> [276] -> 274 -> 273 -> [270] -> 271 -> 281 -> 280
path_des00860.kgml: R04109 -> [R02272] -> R00036 -> R00084 -> [R03165] -> R03194 -> R03947 -> R02864
path_des00860.kgml: des:DSOUD_3160 -> [des:DSOUD_0247] -> des:DSOUD_3163 -> des:DSOUD_3161 -> [des:DSOUD_3162] -> des:DSOUD_3162 -> des:DSOUD_3158 -> des:DSOUD_3158
path_des00860.kgml: 1.2.1.70 -> [5.4.3.8] -> 4.2.1.24 -> 2.5.1.61 -> [4.2.1.75] -> 2.1.1.107 -> 1.3.1.76 -> 4.99.1.4
path_des00860.kgml: Skipped genes: des:DSOUD_3159
path_des00860.kgml:
path_des00860.kgml: Found a trail of span 6 containing skipped vertices
path_des00860.kgml: 278 -> [276] -> 274 -> 273 -> 270 -> 271 -> [281] -> 280
path_des00860.kgml: R04109 -> [R02272] -> R00036 -> R00084 -> R03165 -> R03194 -> [R03947] -> R02864
path_des00860.kgml: des:DSOUD_3160 -> [des:DSOUD_0247] -> des:DSOUD_3163 -> des:DSOUD_3161 -> des:DSOUD_3162 -> des:DSOUD_3162 -> [des:DSOUD_3158] -> des:DSOUD_3158
path_des00860.kgml: 1.2.1.70 -> [5.4.3.8] -> 4.2.1.24 -> 2.5.1.61 -> 4.2.1.75 -> 2.1.1.107 -> [1.3.1.76] -> 4.99.1.4
path_des00860.kgml: Skipped genes: des:DSOUD_3159
path_des00860.kgml:
path_des00860.kgml: Found a trail of span 6 containing skipped vertices
path_des00860.kgml: 278 -> [276] -> 274 -> 273 -> 270 -> [271] -> 281 -> 280
path_des00860.kgml: R04109 -> [R02272] -> R00036 -> R00084 -> R03165 -> [R03194] -> R03947 -> R02864
path_des00860.kgml: des:DSOUD_3160 -> [des:DSOUD_0247] -> des:DSOUD_3163 -> des:DSOUD_3161 -> des:DSOUD_3162 -> [des:DSOUD_3162] -> des:DSOUD_3158 -> des:DSOUD_3158
path_des00860.kgml: 1.2.1.70 -> [5.4.3.8] -> 4.2.1.24 -> 2.5.1.61 -> 4.2.1.75 -> [2.1.1.107] -> 1.3.1.76 -> 4.99.1.4
path_des00860.kgml: Skipped genes: des:DSOUD_3159
path_des00860.kgml:
path_des00860.kgml: Found a trail of span 5 containing skipped vertices
path_des00860.kgml: 278 -> [276 -> 274 -> 273] -> 270 -> 271 -> 281 -> 280
path_des00860.kgml: R04109 -> [R02272 -> R00036 -> R00084] -> R03165 -> R03194 -> R03947 -> R02864
path_des00860.kgml: des:DSOUD_3160 -> [des:DSOUD_0247 -> des:DSOUD_3163 -> des:DSOUD_3161] -> des:DSOUD_3162 -> des:DSOUD_3162 -> des:DSOUD_3158 -> des:DSOUD_3158
path_des00860.kgml: 1.2.1.70 -> [5.4.3.8 -> 4.2.1.24 -> 2.5.1.61] -> 4.2.1.75 -> 2.1.1.107 -> 1.3.1.76 -> 4.99.1.4
path_des00860.kgml: Skipped genes: des:DSOUD_3159, des:DSOUD_3161
path_des00860.kgml:
path_des00860.kgml: Found a trail of span 5 containing skipped vertices
path_des00860.kgml: 278 -> [276] -> 274 -> [273 -> 270] -> 271 -> 281 -> 280
path_des00860.kgml: R04109 -> [R02272] -> R00036 -> [R00084 -> R03165] -> R03194 -> R03947 -> R02864
path_des00860.kgml: des:DSOUD_3160 -> [des:DSOUD_0247] -> des:DSOUD_3163 -> [des:DSOUD_3161 -> des:DSOUD_3162] -> des:DSOUD_3162 -> des:DSOUD_3158 -> des:DSOUD_3158
path_des00860.kgml: 1.2.1.70 -> [5.4.3.8] -> 4.2.1.24 -> [2.5.1.61 -> 4.2.1.75] -> 2.1.1.107 -> 1.3.1.76 -> 4.99.1.4
path_des00860.kgml: Skipped genes: des:DSOUD_3159, des:DSOUD_3161
path_des00860.kgml:
path_des00860.kgml: Found a trail of span 5 containing skipped vertices
path_des00860.kgml: 278 -> [276] -> 274 -> 273 -> [270 -> 271] -> 281 -> 280
path_des00860.kgml: R04109 -> [R02272] -> R00036 -> R00084 -> [R03165 -> R03194] -> R03947 -> R02864
path_des00860.kgml: des:DSOUD_3160 -> [des:DSOUD_0247] -> des:DSOUD_3163 -> des:DSOUD_3161 -> [des:DSOUD_3162 -> des:DSOUD_3162] -> des:DSOUD_3158 -> des:DSOUD_3158
path_des00860.kgml: 1.2.1.70 -> [5.4.3.8] -> 4.2.1.24 -> 2.5.1.61 -> [4.2.1.75 -> 2.1.1.107] -> 1.3.1.76 -> 4.99.1.4
path_des00860.kgml: Skipped genes: des:DSOUD_3162, des:DSOUD_3159
path_des00860.kgml:
path_des00860.kgml: Found a trail of span 5 containing skipped vertices
path_des00860.kgml: 278 -> [276] -> 274 -> 273 -> 270 -> [271 -> 281] -> 280
path_des00860.kgml: R04109 -> [R02272] -> R00036 -> R00084 -> R03165 -> [R03194 -> R03947] -> R02864
path_des00860.kgml: des:DSOUD_3160 -> [des:DSOUD_0247] -> des:DSOUD_3163 -> des:DSOUD_3161 -> des:DSOUD_3162 -> [des:DSOUD_3162 -> des:DSOUD_3158] -> des:DSOUD_3158
path_des00860.kgml: 1.2.1.70 -> [5.4.3.8] -> 4.2.1.24 -> 2.5.1.61 -> 4.2.1.75 -> [2.1.1.107 -> 1.3.1.76] -> 4.99.1.4
path_des00860.kgml: Skipped genes: des:DSOUD_3159
path_des00860.kgml:
path_des00860.kgml: Found a trail of span 4 containing skipped vertices
path_des00860.kgml: 304 -> 305 -> 308 -> 310
path_des00860.kgml: R07268 -> {R05221, R06558} -> R05222 -> R05223
path_des00860.kgml: {des:DSOUD_0612, des:DSOUD_3461} -> des:DSOUD_0613 -> des:DSOUD_0613 -> des:DSOUD_0615
path_des00860.kgml: 2.5.1.17 -> {2.7.1.156, 2.7.1.156} -> 2.7.7.62 -> 2.7.8.26
path_des00860.kgml: Skipped genes: des:DSOUD_0614
path_des00860.kgml:
path_des00860.kgml: Found a trail of span 4 containing skipped vertices
path_des00860.kgml: 301 -> [302 -> 315] -> 305 -> 308 -> 310
path_des00860.kgml: R05220 -> [R05225 -> R07302] -> {R05221, R06558} -> R05222 -> R05223
path_des00860.kgml: {des:DSOUD_0612, des:DSOUD_3461} -> [des:DSOUD_0630 -> des:DSOUD_0631] -> des:DSOUD_0613 -> des:DSOUD_0613 -> des:DSOUD_0615
path_des00860.kgml: 2.5.1.17 -> [6.3.5.10 -> 6.3.1.10] -> {2.7.1.156, 2.7.1.156} -> 2.7.7.62 -> 2.7.8.26
path_des00860.kgml: Skipped genes: des:DSOUD_0614
path_des00860.kgml:
path_des00860.kgml: Found a trail of span 4 containing skipped vertices
path_des00860.kgml: 278 -> [276] -> 274 -> [273 -> 270 -> 271] -> 281 -> 280
path_des00860.kgml: R04109 -> [R02272] -> R00036 -> [R00084 -> R03165 -> R03194] -> R03947 -> R02864
path_des00860.kgml: des:DSOUD_3160 -> [des:DSOUD_0247] -> des:DSOUD_3163 -> [des:DSOUD_3161 -> des:DSOUD_3162 -> des:DSOUD_3162] -> des:DSOUD_3158 -> des:DSOUD_3158
path_des00860.kgml: 1.2.1.70 -> [5.4.3.8] -> 4.2.1.24 -> [2.5.1.61 -> 4.2.1.75 -> 2.1.1.107] -> 1.3.1.76 -> 4.99.1.4
path_des00860.kgml: Skipped genes: des:DSOUD_3162, des:DSOUD_3159, des:DSOUD_3161
path_des00860.kgml:
path_des00860.kgml: Found a trail of span 4 containing skipped vertices
path_des00860.kgml: 278 -> [276] -> 274 -> 273 -> [270 -> 271 -> 281] -> 280
path_des00860.kgml: R04109 -> [R02272] -> R00036 -> R00084 -> [R03165 -> R03194 -> R03947] -> R02864
path_des00860.kgml: des:DSOUD_3160 -> [des:DSOUD_0247] -> des:DSOUD_3163 -> des:DSOUD_3161 -> [des:DSOUD_3162 -> des:DSOUD_3162 -> des:DSOUD_3158] -> des:DSOUD_3158
path_des00860.kgml: 1.2.1.70 -> [5.4.3.8] -> 4.2.1.24 -> 2.5.1.61 -> [4.2.1.75 -> 2.1.1.107 -> 1.3.1.76] -> 4.99.1.4
path_des00860.kgml: Skipped genes: des:DSOUD_3162, des:DSOUD_3159
path_des00860.kgml:
path_des00860.kgml: Found a trail of span 3 containing skipped vertices
path_des00860.kgml: 304 -> 305 -> [308] -> 310
path_des00860.kgml: R07268 -> {R05221, R06558} -> [R05222] -> R05223
path_des00860.kgml: {des:DSOUD_0612, des:DSOUD_3461} -> des:DSOUD_0613 -> [des:DSOUD_0613] -> des:DSOUD_0615
path_des00860.kgml: 2.5.1.17 -> {2.7.1.156, 2.7.1.156} -> [2.7.7.62] -> 2.7.8.26
path_des00860.kgml: Skipped genes: des:DSOUD_0614
path_des00860.kgml:
path_des00860.kgml: Found a trail of span 3 containing skipped vertices
path_des00860.kgml: 304 -> [305] -> 308 -> 310
path_des00860.kgml: R07268 -> [{R05221, R06558}] -> R05222 -> R05223
path_des00860.kgml: {des:DSOUD_0612, des:DSOUD_3461} -> [des:DSOUD_0613] -> des:DSOUD_0613 -> des:DSOUD_0615
path_des00860.kgml: 2.5.1.17 -> [{2.7.1.156, 2.7.1.156}] -> 2.7.7.62 -> 2.7.8.26
path_des00860.kgml: Skipped genes: des:DSOUD_0614
path_des00860.kgml:
path_des00860.kgml: Found a trail of span 3 containing skipped vertices
path_des00860.kgml: 301 -> [302 -> 316] -> 308 -> 310
path_des00860.kgml: R05220 -> [R05225 -> R06529] -> R05222 -> R05223
path_des00860.kgml: {des:DSOUD_0612, des:DSOUD_3461} -> [des:DSOUD_0630 -> des:DSOUD_0631] -> des:DSOUD_0613 -> des:DSOUD_0615
path_des00860.kgml: 2.5.1.17 -> [6.3.5.10 -> 6.3.1.10] -> 2.7.7.62 -> 2.7.8.26
path_des00860.kgml: Skipped genes: des:DSOUD_0614
path_des00860.kgml:
path_des00860.kgml: Found a trail of span 3 containing skipped vertices
path_des00860.kgml: 269 -> 408 -> 412
path_des00860.kgml: R03197 -> R04178 -> R11329
path_des00860.kgml: des:DSOUD_2663 -> des:DSOUD_2657 -> des:DSOUD_2662
path_des00860.kgml: 4.1.1.37 -> 1.3.3.15 -> 4.99.1.9
path_des00860.kgml: Skipped genes: des:DSOUD_2658, des:DSOUD_2661
path_des00860.kgml:
path_des00860.kgml: Found a trail of span 3 without skipping any vertex
path_des00860.kgml: 312 -> 311 -> 310
path_des00860.kgml: R04148 -> R04594 -> R05223
path_des00860.kgml: des:DSOUD_0614 -> des:DSOUD_0616 -> des:DSOUD_0615
path_des00860.kgml: 2.4.2.21 -> 3.1.3.73 -> 2.7.8.26
path_des00860.kgml:
path_des00860.kgml: Found a trail of span 3 containing skipped vertices
path_des00860.kgml: 285 -> 318 -> 319
path_des00860.kgml: R05810 -> R07772 -> R07773
path_des00860.kgml: {des:DSOUD_0628, des:DSOUD_2051} -> des:DSOUD_0629 -> des:DSOUD_0625
path_des00860.kgml: 2.1.1.271 -> 3.7.1.12 -> 2.1.1.195
path_des00860.kgml: Skipped genes: des:DSOUD_0626, des:DSOUD_0627
path_des00860.kgml:
path_des00860.kgml: Found a trail of span 2 containing skipped vertices
path_des00860.kgml: 295 -> 296
path_des00860.kgml: R05177 -> R05224
path_des00860.kgml: des:DSOUD_0620 -> des:DSOUD_0617
path_des00860.kgml: 5.4.99.61 -> 6.3.5.9
path_des00860.kgml: Skipped genes: des:DSOUD_0619, des:DSOUD_0618
path_des00860.kgml:
path_des00860.kgml: Found a trail of span 2 containing skipped vertices
path_des00860.kgml: 268 -> 263
path_des00860.kgml: R03222 -> R00310
path_des00860.kgml: des:DSOUD_2657 -> des:DSOUD_2662
path_des00860.kgml: 1.3.3.4 -> 4.99.1.1
path_des00860.kgml: Skipped genes: des:DSOUD_2658, des:DSOUD_2661
path_des00860.kgml:
path_des00860.kgml: Found a trail of span 2 containing skipped vertices
path_des00860.kgml: 269 -> [408] -> 412
path_des00860.kgml: R03197 -> [R04178] -> R11329
path_des00860.kgml: des:DSOUD_2663 -> [des:DSOUD_2657] -> des:DSOUD_2662
path_des00860.kgml: 4.1.1.37 -> [1.3.3.15] -> 4.99.1.9
path_des00860.kgml:
path_des00860.kgml: Found a trail of span 2 containing skipped vertices
path_des00860.kgml: 304 -> [305 -> 308] -> 310
path_des00860.kgml: R07268 -> [{R05221, R06558} -> R05222] -> R05223
path_des00860.kgml: {des:DSOUD_0612, des:DSOUD_3461} -> [des:DSOUD_0613 -> des:DSOUD_0613] -> des:DSOUD_0615
path_des00860.kgml: 2.5.1.17 -> [{2.7.1.156, 2.7.1.156} -> 2.7.7.62] -> 2.7.8.26
path_des00860.kgml: Skipped genes: des:DSOUD_0614, des:DSOUD_0613
path_des00860.kgml:
path_des00860.kgml: Found a trail of span 2 without skipping any vertex
path_des00860.kgml: 302 -> 315
path_des00860.kgml: R05225 -> R07302
path_des00860.kgml: des:DSOUD_0630 -> des:DSOUD_0631
path_des00860.kgml: 6.3.5.10 -> 6.3.1.10
path_des00860.kgml:
path_des00860.kgml: Found a trail of span 2 without skipping any vertex
path_des00860.kgml: 302 -> 316
path_des00860.kgml: R05225 -> R06529
path_des00860.kgml: des:DSOUD_0630 -> des:DSOUD_0631
path_des00860.kgml: 6.3.5.10 -> 6.3.1.10
path_des00860.kgml:
path_des00860.kgml: Found a trail of span 2 containing skipped vertices
path_des00860.kgml: 301 -> [302 -> 316 -> 308] -> 310
path_des00860.kgml: R05220 -> [R05225 -> R06529 -> R05222] -> R05223
path_des00860.kgml: {des:DSOUD_0612, des:DSOUD_3461} -> [des:DSOUD_0630 -> des:DSOUD_0631 -> des:DSOUD_0613] -> des:DSOUD_0615
path_des00860.kgml: 2.5.1.17 -> [6.3.5.10 -> 6.3.1.10 -> 2.7.7.62] -> 2.7.8.26
path_des00860.kgml: Skipped genes: des:DSOUD_0614, des:DSOUD_0613
path_des00860.kgml:
path_des00860.kgml: Found a trail of span 2 containing skipped vertices
path_des00860.kgml: 298 -> 299
path_des00860.kgml: R05814 -> R05815
path_des00860.kgml: des:DSOUD_0620 -> des:DSOUD_0617
path_des00860.kgml: 5.4.99.60 -> 6.3.5.11
path_des00860.kgml: Skipped genes: des:DSOUD_0619, des:DSOUD_0618
path_des00860.kgml:
path_des00860.kgml: Found a trail of span 2 containing skipped vertices
path_des00860.kgml: 309 -> 316
path_des00860.kgml: R06530 -> R06529
path_des00860.kgml: des:DSOUD_0633 -> des:DSOUD_0631
path_des00860.kgml: 4.1.1.81 -> 6.3.1.10
path_des00860.kgml: Skipped genes: des:DSOUD_0632
path_des00860.kgml:
path_des00860.kgml: Found a trail of span 2 containing skipped vertices
path_des00860.kgml: 285 -> [318] -> 319
path_des00860.kgml: R05810 -> [R07772] -> R07773
path_des00860.kgml: {des:DSOUD_0628, des:DSOUD_2051} -> [des:DSOUD_0629] -> des:DSOUD_0625
path_des00860.kgml: 2.1.1.271 -> [3.7.1.12] -> 2.1.1.195
path_des00860.kgml: Skipped genes: des:DSOUD_0626, des:DSOUD_0627
path_des00860.kgml:
path_des00860.kgml: Found a trail of span 2 containing skipped vertices
path_des00860.kgml: 312 -> [311] -> 310
path_des00860.kgml: R04148 -> [R04594] -> R05223
path_des00860.kgml: des:DSOUD_0614 -> [des:DSOUD_0616] -> des:DSOUD_0615
path_des00860.kgml: 2.4.2.21 -> [3.1.3.73] -> 2.7.8.26
path_des00860.kgml:
path_des00860.kgml: --- 4.57 seconds ---

path_des00900.kgml: Terpenoid backbone biosynthesis
path_des00900.kgml: Initialization took 0.60 seconds
path_des00900.kgml:
path_des00900.kgml: Found a trail of span 2 containing skipped vertices
path_des00900.kgml: 66 -> [67] -> 68
path_des00900.kgml: R05633 -> [R05634] -> R05637
path_des00900.kgml: des:DSOUD_0189 -> [des:DSOUD_2680] -> des:DSOUD_0190
path_des00900.kgml: 2.7.7.60 -> [2.7.1.148] -> 4.6.1.12
path_des00900.kgml:
path_des00900.kgml: --- 0.80 seconds ---

path_des00903.kgml: Limonene and pinene degradation
path_des00903.kgml: Initialization took 0.07 seconds
path_des00903.kgml: (not found)
path_des00903.kgml: --- 0.12 seconds ---

path_des00910.kgml: Nitrogen metabolism
path_des00910.kgml: Initialization took 0.74 seconds
path_des00910.kgml: (not found)
path_des00910.kgml: --- 0.82 seconds ---

path_des00920.kgml: Sulfur metabolism
path_des00920.kgml: Initialization took 0.23 seconds
path_des00920.kgml:
path_des00920.kgml: Found a trail of span 3 without skipping any vertex
path_des00920.kgml: 160 -> 159 -> 150
path_des00920.kgml: R00529 -> R00509 -> R02021
path_des00920.kgml: {des:DSOUD_3211, des:DSOUD_3212} -> des:DSOUD_3212 -> des:DSOUD_3210
path_des00920.kgml: 2.7.7.4 -> 2.7.1.25 -> 1.8.4.8
path_des00920.kgml:
path_des00920.kgml: Found a trail of span 3 containing skipped vertices
path_des00920.kgml: 39 -> [38] -> 42 -> [39] -> 48
path_des00920.kgml: R00509 -> [R00508] -> R00529 -> [R00509] -> R02021
path_des00920.kgml: des:DSOUD_3212 -> [des:DSOUD_1763] -> {des:DSOUD_3211, des:DSOUD_3212} -> [des:DSOUD_3212] -> des:DSOUD_3210
path_des00920.kgml: 2.7.1.25 -> [3.1.3.7] -> 2.7.7.4 -> [2.7.1.25] -> 1.8.4.8
path_des00920.kgml:
path_des00920.kgml: Found a trail of span 2 containing skipped vertices
path_des00920.kgml: 160 -> [159] -> 150
path_des00920.kgml: R00529 -> [R00509] -> R02021
path_des00920.kgml: {des:DSOUD_3211, des:DSOUD_3212} -> [des:DSOUD_3212] -> des:DSOUD_3210
path_des00920.kgml: 2.7.7.4 -> [2.7.1.25] -> 1.8.4.8
path_des00920.kgml:
path_des00920.kgml: --- 0.47 seconds ---

path_des00930.kgml: Caprolactam degradation
path_des00930.kgml: Initialization took 0.05 seconds
path_des00930.kgml: (not found)
path_des00930.kgml: --- 0.13 seconds ---

path_des00970.kgml: Aminoacyl-tRNA biosynthesis
path_des00970.kgml: Initialization took 1.63 seconds
path_des00970.kgml: (not found)
path_des00970.kgml: --- 1.70 seconds ---

path_des01040.kgml: Biosynthesis of unsaturated fatty acids
path_des01040.kgml: Initialization took 0.08 seconds
path_des01040.kgml: (not found)
path_des01040.kgml: --- 0.13 seconds ---

--- 417.07 seconds ---
