# Supplementary material for: CoMetGeNe: mining conserved neighborhood patterns in metabolic and genomic contexts
Source: BMC Bioinformatics. 2019 Jan 10;20:19. doi: 10.1186/s12859-018-2542-2 (PMC6327494; doi:10.1186/s12859-018-2542-2)
Supplement: Supplementary file 14 — Trail finding results for completely assembled representative bacterial genomes present in NCBI Genomes. Of the 1,545 fully assembled representative bacterial genomes in NCBI, corresponding entries have been identified in KEGG for 1,467 species, for which trail finding has been performed for all combinations of gap parameters δG and δD ranging from 0 to 3. This additional file is available from https://doi.org/10.6084/m9.figshare.7288769. (GZ 178,532 kb) [file 12859_2018_2542_MOESM14_ESM.gz › results/cgd_dG2_dD1.hnet]

--- delta_G = 2, delta_D = 1 ---

path_cgd00010.kgml: Glycolysis / Gluconeogenesis
path_cgd00010.kgml: Initialization took 1.08 seconds
path_cgd00010.kgml:
path_cgd00010.kgml: Found a trail of span 4 containing skipped vertices
path_cgd00010.kgml: 75 -> 50 -> [75] -> 49 -> 48
path_cgd00010.kgml: R07618 -> R02569 -> [R07618] -> R03270 -> R00014
path_cgd00010.kgml: {cgd:CR3_1608, cgd:CR3_1653, cgd:CR3_4367} -> cgd:CR3_1609 -> [{cgd:CR3_1608, cgd:CR3_1653, cgd:CR3_4367}] -> cgd:CR3_1610 -> cgd:CR3_1610
path_cgd00010.kgml: 1.8.1.4 -> 2.3.1.12 -> [1.8.1.4] -> 1.2.4.1 -> {1.2.4.1, 2.2.1.6, 4.1.1.1}
path_cgd00010.kgml:
path_cgd00010.kgml: Found a trail of span 2 containing skipped vertices
path_cgd00010.kgml: 76 -> [57] -> 14
path_cgd00010.kgml: R01512 -> [R01061] -> R01070
path_cgd00010.kgml: cgd:CR3_2110 -> [cgd:CR3_2330] -> cgd:CR3_2108
path_cgd00010.kgml: 2.7.2.3 -> [{1.2.1.12, 1.2.1.59}] -> 4.1.2.13
path_cgd00010.kgml: Skipped genes: cgd:CR3_2109
path_cgd00010.kgml:
path_cgd00010.kgml: --- 1.87 seconds ---

path_cgd00020.kgml: Citrate cycle (TCA cycle)
path_cgd00020.kgml: Initialization took 0.99 seconds
path_cgd00020.kgml:
path_cgd00020.kgml: Found a trail of span 4 containing skipped vertices
path_cgd00020.kgml: 80 -> 82 -> [80] -> 77 -> 75
path_cgd00020.kgml: R07618 -> R02569 -> [R07618] -> R03270 -> R00014
path_cgd00020.kgml: {cgd:CR3_1608, cgd:CR3_1653, cgd:CR3_4367} -> cgd:CR3_1609 -> [{cgd:CR3_1608, cgd:CR3_1653, cgd:CR3_4367}] -> cgd:CR3_1610 -> cgd:CR3_1610
path_cgd00020.kgml: 1.8.1.4 -> 2.3.1.12 -> [1.8.1.4] -> 1.2.4.1 -> {1.2.4.1, 2.2.1.6, 4.1.1.1}
path_cgd00020.kgml:
path_cgd00020.kgml: Found a trail of span 4 containing skipped vertices
path_cgd00020.kgml: 30 -> 31 -> 28 -> [30] -> 29
path_cgd00020.kgml: R03316 -> R02570 -> R07618 -> [R03316] -> R00621
path_cgd00020.kgml: cgd:CR3_1655 -> cgd:CR3_1654 -> {cgd:CR3_1608, cgd:CR3_1653, cgd:CR3_4367} -> [cgd:CR3_1655] -> cgd:CR3_1655
path_cgd00020.kgml: 1.2.4.2 -> 2.3.1.61 -> 1.8.1.4 -> [1.2.4.2] -> 1.2.4.2
path_cgd00020.kgml:
path_cgd00020.kgml: Found a trail of span 3 containing skipped vertices
path_cgd00020.kgml: 39 -> 40 -> [41] -> 42
path_cgd00020.kgml: R01900 -> R01325 -> [R00351] -> R00342
path_cgd00020.kgml: cgd:CR3_1912 -> cgd:CR3_1912 -> [{cgd:CR3_1902, cgd:CR3_3672, cgd:CR3_3910}] -> cgd:CR3_1909
path_cgd00020.kgml: 4.2.1.3 -> 4.2.1.3 -> [{2.3.3.1, 2.3.3.16, 2.3.3.3}] -> {1.1.1.299, 1.1.1.37}
path_cgd00020.kgml: Skipped genes: cgd:CR3_1910, cgd:CR3_1911
path_cgd00020.kgml:
path_cgd00020.kgml: --- 2.42 seconds ---

path_cgd00030.kgml: Pentose phosphate pathway
path_cgd00030.kgml: Initialization took 0.89 seconds
path_cgd00030.kgml:
path_cgd00030.kgml: Found a trail of span 2 without skipping any vertex
path_cgd00030.kgml: 58 -> 57
path_cgd00030.kgml: R02736 -> R02035
path_cgd00030.kgml: cgd:CR3_4558 -> cgd:CR3_4557
path_cgd00030.kgml: {1.1.1.363, 1.1.1.49} -> 3.1.1.31
path_cgd00030.kgml:
path_cgd00030.kgml: Found a trail of span 2 without skipping any vertex
path_cgd00030.kgml: 60 -> 38
path_cgd00030.kgml: R01541 -> R05605
path_cgd00030.kgml: cgd:CR3_3516 -> cgd:CR3_3517
path_cgd00030.kgml: {2.7.1.178, 2.7.1.45} -> {4.1.2.14, 4.1.2.55}
path_cgd00030.kgml:
path_cgd00030.kgml: Found a trail of span 2 without skipping any vertex
path_cgd00030.kgml: 157 -> 57
path_cgd00030.kgml: {R02736, R10907} -> R02035
path_cgd00030.kgml: cgd:CR3_4558 -> cgd:CR3_4557
path_cgd00030.kgml: {1.1.1.363, 1.1.1.49, 1.1.1.363, 1.1.1.388} -> 3.1.1.31
path_cgd00030.kgml:
path_cgd00030.kgml: --- 1.17 seconds ---

path_cgd00040.kgml: Pentose and glucuronate interconversions
path_cgd00040.kgml: Initialization took 0.24 seconds
path_cgd00040.kgml: (not found)
path_cgd00040.kgml: --- 0.29 seconds ---

path_cgd00051.kgml: Fructose and mannose metabolism
path_cgd00051.kgml: Initialization took 0.19 seconds
path_cgd00051.kgml:
path_cgd00051.kgml: Found a trail of span 4 containing skipped vertices
path_cgd00051.kgml: 78 -> [79] -> 84 -> 83 -> 82
path_cgd00051.kgml: R01819 -> [R01818] -> R00885 -> R00888 -> R05692
path_cgd00051.kgml: {cgd:CR3_0493, cgd:CR3_2973} -> [cgd:CR3_0520] -> {cgd:CR3_0493, cgd:CR3_2973} -> cgd:CR3_2972 -> cgd:CR3_2967
path_cgd00051.kgml: 5.3.1.8 -> [5.4.2.8] -> 2.7.7.13 -> 4.2.1.47 -> 1.1.1.271
path_cgd00051.kgml: Skipped genes: cgd:CR3_2971
path_cgd00051.kgml:
path_cgd00051.kgml: Found a trail of span 3 containing skipped vertices
path_cgd00051.kgml: 78 -> [79] -> 84 -> [83] -> 82
path_cgd00051.kgml: R01819 -> [R01818] -> R00885 -> [R00888] -> R05692
path_cgd00051.kgml: {cgd:CR3_0493, cgd:CR3_2973} -> [cgd:CR3_0520] -> {cgd:CR3_0493, cgd:CR3_2973} -> [cgd:CR3_2972] -> cgd:CR3_2967
path_cgd00051.kgml: 5.3.1.8 -> [5.4.2.8] -> 2.7.7.13 -> [4.2.1.47] -> 1.1.1.271
path_cgd00051.kgml: Skipped genes: cgd:CR3_2972, cgd:CR3_2971
path_cgd00051.kgml:
path_cgd00051.kgml: --- 0.37 seconds ---

path_cgd00052.kgml: Galactose metabolism
path_cgd00052.kgml: Initialization took 0.13 seconds
path_cgd00052.kgml:
path_cgd00052.kgml: Found a trail of span 2 containing skipped vertices
path_cgd00052.kgml: 77 -> [80] -> 79
path_cgd00052.kgml: R00959 -> [R00289] -> R00291
path_cgd00052.kgml: cgd:CR3_0520 -> [cgd:CR3_1980] -> {cgd:CR3_0510, cgd:CR3_2962, cgd:CR3_4440}
path_cgd00052.kgml: {5.4.2.2, 5.4.2.5} -> [{2.7.7.64, 2.7.7.9}] -> 5.1.3.2
path_cgd00052.kgml: Skipped genes: cgd:CR3_0512, cgd:CR3_0511
path_cgd00052.kgml:
path_cgd00052.kgml: --- 0.23 seconds ---

path_cgd00053.kgml: Ascorbate and aldarate metabolism
path_cgd00053.kgml: Initialization took 0.28 seconds
path_cgd00053.kgml:
path_cgd00053.kgml: --- 6.59 seconds ---

path_cgd00061.kgml: Fatty acid biosynthesis
path_cgd00061.kgml: Initialization took 0.75 seconds
path_cgd00061.kgml:
path_cgd00061.kgml: Found a trail of span 3 containing skipped vertices
path_cgd00061.kgml: 147 -> 259 -> 142
path_cgd00061.kgml: R01626 -> R04355 -> R04533
path_cgd00061.kgml: cgd:CR3_1860 -> cgd:CR3_1857 -> {cgd:CR3_0750, cgd:CR3_1859, cgd:CR3_2348, cgd:CR3_3291, cgd:CR3_3732, cgd:CR3_3932, cgd:CR3_4096}
path_cgd00061.kgml: {2.3.1.39, 2.3.1.85, 2.3.1.86} -> {2.3.1.179, 2.3.1.41, 2.3.1.85, 2.3.1.86} -> {1.1.1.100, 2.3.1.85, 2.3.1.86}
path_cgd00061.kgml: Skipped genes: cgd:CR3_1858
path_cgd00061.kgml:
path_cgd00061.kgml: Found a trail of span 3 containing skipped vertices
path_cgd00061.kgml: 147 -> 53 -> 54
path_cgd00061.kgml: R01626 -> R07762 -> R07763
path_cgd00061.kgml: cgd:CR3_1860 -> cgd:CR3_1857 -> {cgd:CR3_0750, cgd:CR3_1859, cgd:CR3_2348, cgd:CR3_3291, cgd:CR3_3732, cgd:CR3_3932, cgd:CR3_4096}
path_cgd00061.kgml: {2.3.1.39, 2.3.1.85, 2.3.1.86} -> {2.3.1.179, 2.3.1.199, 2.3.1.41} -> 1.1.1.100
path_cgd00061.kgml: Skipped genes: cgd:CR3_1858
path_cgd00061.kgml:
path_cgd00061.kgml: Found a trail of span 3 containing skipped vertices
path_cgd00061.kgml: 147 -> 58 -> 75
path_cgd00061.kgml: R01626 -> R04968 -> R04543
path_cgd00061.kgml: cgd:CR3_1860 -> cgd:CR3_1857 -> {cgd:CR3_0750, cgd:CR3_1859, cgd:CR3_2348, cgd:CR3_3291, cgd:CR3_3732, cgd:CR3_3932, cgd:CR3_4096}
path_cgd00061.kgml: {2.3.1.39, 2.3.1.85, 2.3.1.86} -> {2.3.1.179, 2.3.1.41, 2.3.1.85, 2.3.1.86} -> {1.1.1.100, 2.3.1.85, 2.3.1.86}
path_cgd00061.kgml: Skipped genes: cgd:CR3_1858
path_cgd00061.kgml:
path_cgd00061.kgml: Found a trail of span 3 containing skipped vertices
path_cgd00061.kgml: 147 -> 59 -> 86
path_cgd00061.kgml: R01626 -> R04726 -> R04566
path_cgd00061.kgml: cgd:CR3_1860 -> cgd:CR3_1857 -> {cgd:CR3_0750, cgd:CR3_1859, cgd:CR3_2348, cgd:CR3_3291, cgd:CR3_3732, cgd:CR3_3932, cgd:CR3_4096}
path_cgd00061.kgml: {2.3.1.39, 2.3.1.85, 2.3.1.86} -> {2.3.1.179, 2.3.1.41, 2.3.1.85, 2.3.1.86} -> {1.1.1.100, 2.3.1.85, 2.3.1.86}
path_cgd00061.kgml: Skipped genes: cgd:CR3_1858
path_cgd00061.kgml:
path_cgd00061.kgml: Found a trail of span 3 without skipping any vertex
path_cgd00061.kgml: 147 -> 262 -> 142
path_cgd00061.kgml: R01626 -> R10707 -> R04533
path_cgd00061.kgml: cgd:CR3_1860 -> cgd:CR3_1861 -> {cgd:CR3_0750, cgd:CR3_1859, cgd:CR3_2348, cgd:CR3_3291, cgd:CR3_3732, cgd:CR3_3932, cgd:CR3_4096}
path_cgd00061.kgml: {2.3.1.39, 2.3.1.85, 2.3.1.86} -> 2.3.1.180 -> {1.1.1.100, 2.3.1.85, 2.3.1.86}
path_cgd00061.kgml:
path_cgd00061.kgml: Found a trail of span 3 containing skipped vertices
path_cgd00061.kgml: 147 -> 63 -> 130
path_cgd00061.kgml: R01626 -> R04952 -> R04953
path_cgd00061.kgml: cgd:CR3_1860 -> cgd:CR3_1857 -> {cgd:CR3_0750, cgd:CR3_1859, cgd:CR3_2348, cgd:CR3_3291, cgd:CR3_3732, cgd:CR3_3932, cgd:CR3_4096}
path_cgd00061.kgml: {2.3.1.39, 2.3.1.85, 2.3.1.86} -> {2.3.1.179, 2.3.1.41, 2.3.1.85, 2.3.1.86} -> {1.1.1.100, 2.3.1.85, 2.3.1.86}
path_cgd00061.kgml: Skipped genes: cgd:CR3_1858
path_cgd00061.kgml:
path_cgd00061.kgml: Found a trail of span 3 containing skipped vertices
path_cgd00061.kgml: 147 -> 62 -> 119
path_cgd00061.kgml: R01626 -> R04957 -> R04536
path_cgd00061.kgml: cgd:CR3_1860 -> cgd:CR3_1857 -> {cgd:CR3_0750, cgd:CR3_1859, cgd:CR3_2348, cgd:CR3_3291, cgd:CR3_3732, cgd:CR3_3932, cgd:CR3_4096}
path_cgd00061.kgml: {2.3.1.39, 2.3.1.85, 2.3.1.86} -> {2.3.1.179, 2.3.1.41, 2.3.1.85, 2.3.1.86} -> {1.1.1.100, 2.3.1.85, 2.3.1.86}
path_cgd00061.kgml: Skipped genes: cgd:CR3_1858
path_cgd00061.kgml:
path_cgd00061.kgml: Found a trail of span 3 containing skipped vertices
path_cgd00061.kgml: 147 -> 61 -> 108
path_cgd00061.kgml: R01626 -> R04960 -> R04534
path_cgd00061.kgml: cgd:CR3_1860 -> cgd:CR3_1857 -> {cgd:CR3_0750, cgd:CR3_1859, cgd:CR3_2348, cgd:CR3_3291, cgd:CR3_3732, cgd:CR3_3932, cgd:CR3_4096}
path_cgd00061.kgml: {2.3.1.39, 2.3.1.85, 2.3.1.86} -> {2.3.1.179, 2.3.1.41, 2.3.1.85, 2.3.1.86} -> {1.1.1.100, 2.3.1.85, 2.3.1.86}
path_cgd00061.kgml: Skipped genes: cgd:CR3_1858
path_cgd00061.kgml:
path_cgd00061.kgml: Found a trail of span 3 containing skipped vertices
path_cgd00061.kgml: 147 -> 60 -> 97
path_cgd00061.kgml: R01626 -> R04963 -> R04964
path_cgd00061.kgml: cgd:CR3_1860 -> cgd:CR3_1857 -> {cgd:CR3_0750, cgd:CR3_1859, cgd:CR3_2348, cgd:CR3_3291, cgd:CR3_3732, cgd:CR3_3932, cgd:CR3_4096}
path_cgd00061.kgml: {2.3.1.39, 2.3.1.85, 2.3.1.86} -> {2.3.1.179, 2.3.1.41, 2.3.1.85, 2.3.1.86} -> {1.1.1.100, 2.3.1.85, 2.3.1.86}
path_cgd00061.kgml: Skipped genes: cgd:CR3_1858
path_cgd00061.kgml:
path_cgd00061.kgml: Found a trail of span 2 containing skipped vertices
path_cgd00061.kgml: 147 -> [256] -> 54
path_cgd00061.kgml: R01626 -> [R07762] -> R07763
path_cgd00061.kgml: cgd:CR3_1860 -> [cgd:CR3_4104] -> {cgd:CR3_0750, cgd:CR3_1859, cgd:CR3_2348, cgd:CR3_3291, cgd:CR3_3732, cgd:CR3_3932, cgd:CR3_4096}
path_cgd00061.kgml: {2.3.1.39, 2.3.1.85, 2.3.1.86} -> [{2.3.1.179, 2.3.1.199, 2.3.1.41}] -> 1.1.1.100
path_cgd00061.kgml:
path_cgd00061.kgml: Found a trail of span 2 containing skipped vertices
path_cgd00061.kgml: 147 -> [60] -> 97
path_cgd00061.kgml: R01626 -> [R04963] -> R04964
path_cgd00061.kgml: cgd:CR3_1860 -> [cgd:CR3_1857] -> {cgd:CR3_0750, cgd:CR3_1859, cgd:CR3_2348, cgd:CR3_3291, cgd:CR3_3732, cgd:CR3_3932, cgd:CR3_4096}
path_cgd00061.kgml: {2.3.1.39, 2.3.1.85, 2.3.1.86} -> [{2.3.1.179, 2.3.1.41, 2.3.1.85, 2.3.1.86}] -> {1.1.1.100, 2.3.1.85, 2.3.1.86}
path_cgd00061.kgml:
path_cgd00061.kgml: Found a trail of span 2 containing skipped vertices
path_cgd00061.kgml: 147 -> [78] -> 75
path_cgd00061.kgml: R01626 -> [R04968] -> R04543
path_cgd00061.kgml: cgd:CR3_1860 -> [cgd:CR3_4104] -> {cgd:CR3_0750, cgd:CR3_1859, cgd:CR3_2348, cgd:CR3_3291, cgd:CR3_3732, cgd:CR3_3932, cgd:CR3_4096}
path_cgd00061.kgml: {2.3.1.39, 2.3.1.85, 2.3.1.86} -> [{2.3.1.179, 2.3.1.41, 2.3.1.85, 2.3.1.86}] -> {1.1.1.100, 2.3.1.85, 2.3.1.86}
path_cgd00061.kgml:
path_cgd00061.kgml: Found a trail of span 2 containing skipped vertices
path_cgd00061.kgml: 147 -> [259] -> 142
path_cgd00061.kgml: R01626 -> [R04355] -> R04533
path_cgd00061.kgml: cgd:CR3_1860 -> [cgd:CR3_1857] -> {cgd:CR3_0750, cgd:CR3_1859, cgd:CR3_2348, cgd:CR3_3291, cgd:CR3_3732, cgd:CR3_3932, cgd:CR3_4096}
path_cgd00061.kgml: {2.3.1.39, 2.3.1.85, 2.3.1.86} -> [{2.3.1.179, 2.3.1.41, 2.3.1.85, 2.3.1.86}] -> {1.1.1.100, 2.3.1.85, 2.3.1.86}
path_cgd00061.kgml:
path_cgd00061.kgml: Found a trail of span 2 containing skipped vertices
path_cgd00061.kgml: 147 -> [133] -> 130
path_cgd00061.kgml: R01626 -> [R04952] -> R04953
path_cgd00061.kgml: cgd:CR3_1860 -> [cgd:CR3_4104] -> {cgd:CR3_0750, cgd:CR3_1859, cgd:CR3_2348, cgd:CR3_3291, cgd:CR3_3732, cgd:CR3_3932, cgd:CR3_4096}
path_cgd00061.kgml: {2.3.1.39, 2.3.1.85, 2.3.1.86} -> [{2.3.1.179, 2.3.1.41, 2.3.1.85, 2.3.1.86}] -> {1.1.1.100, 2.3.1.85, 2.3.1.86}
path_cgd00061.kgml:
path_cgd00061.kgml: Found a trail of span 2 containing skipped vertices
path_cgd00061.kgml: 147 -> [122] -> 119
path_cgd00061.kgml: R01626 -> [R04957] -> R04536
path_cgd00061.kgml: cgd:CR3_1860 -> [cgd:CR3_4104] -> {cgd:CR3_0750, cgd:CR3_1859, cgd:CR3_2348, cgd:CR3_3291, cgd:CR3_3732, cgd:CR3_3932, cgd:CR3_4096}
path_cgd00061.kgml: {2.3.1.39, 2.3.1.85, 2.3.1.86} -> [{2.3.1.179, 2.3.1.41, 2.3.1.85, 2.3.1.86}] -> {1.1.1.100, 2.3.1.85, 2.3.1.86}
path_cgd00061.kgml:
path_cgd00061.kgml: Found a trail of span 2 containing skipped vertices
path_cgd00061.kgml: 147 -> [61] -> 108
path_cgd00061.kgml: R01626 -> [R04960] -> R04534
path_cgd00061.kgml: cgd:CR3_1860 -> [cgd:CR3_1857] -> {cgd:CR3_0750, cgd:CR3_1859, cgd:CR3_2348, cgd:CR3_3291, cgd:CR3_3732, cgd:CR3_3932, cgd:CR3_4096}
path_cgd00061.kgml: {2.3.1.39, 2.3.1.85, 2.3.1.86} -> [{2.3.1.179, 2.3.1.41, 2.3.1.85, 2.3.1.86}] -> {1.1.1.100, 2.3.1.85, 2.3.1.86}
path_cgd00061.kgml:
path_cgd00061.kgml: Found a trail of span 2 containing skipped vertices
path_cgd00061.kgml: 147 -> [89] -> 86
path_cgd00061.kgml: R01626 -> [R04726] -> R04566
path_cgd00061.kgml: cgd:CR3_1860 -> [cgd:CR3_4104] -> {cgd:CR3_0750, cgd:CR3_1859, cgd:CR3_2348, cgd:CR3_3291, cgd:CR3_3732, cgd:CR3_3932, cgd:CR3_4096}
path_cgd00061.kgml: {2.3.1.39, 2.3.1.85, 2.3.1.86} -> [{2.3.1.179, 2.3.1.41, 2.3.1.85, 2.3.1.86}] -> {1.1.1.100, 2.3.1.85, 2.3.1.86}
path_cgd00061.kgml:
path_cgd00061.kgml: --- 2.99 seconds ---

path_cgd00072.kgml: Synthesis and degradation of ketone bodies
path_cgd00072.kgml: Initialization took 0.18 seconds
path_cgd00072.kgml: (not found)
path_cgd00072.kgml: --- 0.23 seconds ---

path_cgd00130.kgml: Ubiquinone and other terpenoid-quinone biosynthesis
path_cgd00130.kgml: Initialization took 0.34 seconds
path_cgd00130.kgml: (not found)
path_cgd00130.kgml: --- 0.40 seconds ---

path_cgd00190.kgml: Oxidative phosphorylation
path_cgd00190.kgml: Initialization took 3.05 seconds
path_cgd00190.kgml: (not found)
path_cgd00190.kgml: --- 3.11 seconds ---

path_cgd00220.kgml: Arginine biosynthesis
path_cgd00220.kgml: Initialization took 0.78 seconds
path_cgd00220.kgml:
path_cgd00220.kgml: Found a trail of span 2 without skipping any vertex
path_cgd00220.kgml: 44 -> 45
path_cgd00220.kgml: R01398 -> R01954
path_cgd00220.kgml: cgd:CR3_2254 -> cgd:CR3_2253
path_cgd00220.kgml: 2.1.3.3 -> 6.3.4.5
path_cgd00220.kgml:
path_cgd00220.kgml: --- 0.92 seconds ---

path_cgd00230.kgml: Purine metabolism
path_cgd00230.kgml: Initialization took 9.62 seconds
path_cgd00230.kgml:
path_cgd00230.kgml: Found a trail of span 5 containing skipped vertices
path_cgd00230.kgml: 233 -> [300] -> 245 -> [234] -> 233 -> [300] -> 244 -> [300] -> 220 -> [139] -> 239
path_cgd00230.kgml: R00336 -> [R00430] -> R00429 -> [R03409] -> R00336 -> [R00430] -> R00441 -> [R00430] -> R00332 -> [R02019] -> R02090
path_cgd00230.kgml: cgd:CR3_0781 -> [{cgd:CR3_2109, cgd:CR3_2757}] -> {cgd:CR3_0781, cgd:CR3_1040} -> [cgd:CR3_1751] -> cgd:CR3_0781 -> [{cgd:CR3_2109, cgd:CR3_2757}] -> {cgd:CR3_0780, cgd:CR3_2560, cgd:CR3_2592, cgd:CR3_2593} -> [{cgd:CR3_2109, cgd:CR3_2757}] -> cgd:CR3_0779 -> [{cgd:CR3_1724, cgd:CR3_2371, cgd:CR3_2372}] -> cgd:CR3_0779
path_cgd00230.kgml: 3.1.7.2 -> [2.7.1.40] -> 2.7.6.5 -> [{3.6.1.11, 3.6.1.40}] -> 3.1.7.2 -> [2.7.1.40] -> {2.7.7.48, 2.7.7.6} -> [2.7.1.40] -> 2.7.4.8 -> [1.17.4.1] -> {2.7.4.12, 2.7.4.8}
path_cgd00230.kgml:
path_cgd00230.kgml: Found a trail of span 4 containing skipped vertices
path_cgd00230.kgml: 193 -> 200 -> 258 -> 259
path_cgd00230.kgml: R00182 -> R01244 -> R01768 -> R02103
path_cgd00230.kgml: {cgd:CR3_0835, cgd:CR3_1973, cgd:CR3_3047} -> cgd:CR3_0825 -> {cgd:CR3_0827, cgd:CR3_0828, cgd:CR3_3147, cgd:CR3_3148, cgd:CR3_3149, cgd:CR3_3751, cgd:CR3_3752, cgd:CR3_3753, cgd:CR3_4227, cgd:CR3_4228, cgd:CR3_4229} -> {cgd:CR3_0827, cgd:CR3_0828, cgd:CR3_3147, cgd:CR3_3148, cgd:CR3_3149, cgd:CR3_3751, cgd:CR3_3752, cgd:CR3_3753, cgd:CR3_4227, cgd:CR3_4228, cgd:CR3_4229}
path_cgd00230.kgml: 3.2.2.4 -> 3.5.4.2 -> 1.17.1.4 -> 1.17.1.4
path_cgd00230.kgml: Skipped genes: cgd:CR3_0826, cgd:CR3_0830
path_cgd00230.kgml:
path_cgd00230.kgml: Found a trail of span 3 containing skipped vertices
path_cgd00230.kgml: 193 -> 200 -> [258] -> 259
path_cgd00230.kgml: R00182 -> R01244 -> [R01768] -> R02103
path_cgd00230.kgml: {cgd:CR3_0835, cgd:CR3_1973, cgd:CR3_3047} -> cgd:CR3_0825 -> [{cgd:CR3_0827, cgd:CR3_0828, cgd:CR3_3147, cgd:CR3_3148, cgd:CR3_3149, cgd:CR3_3751, cgd:CR3_3752, cgd:CR3_3753, cgd:CR3_4227, cgd:CR3_4228, cgd:CR3_4229}] -> {cgd:CR3_0827, cgd:CR3_0828, cgd:CR3_3147, cgd:CR3_3148, cgd:CR3_3149, cgd:CR3_3751, cgd:CR3_3752, cgd:CR3_3753, cgd:CR3_4227, cgd:CR3_4228, cgd:CR3_4229}
path_cgd00230.kgml: 3.2.2.4 -> 3.5.4.2 -> [1.17.1.4] -> 1.17.1.4
path_cgd00230.kgml: Skipped genes: cgd:CR3_0826, cgd:CR3_0830
path_cgd00230.kgml:
path_cgd00230.kgml: Found a trail of span 3 without skipping any vertex
path_cgd00230.kgml: 427 -> 428 -> 167
path_cgd00230.kgml: R07404 -> R07405 -> R04591
path_cgd00230.kgml: cgd:CR3_2105 -> cgd:CR3_2106 -> cgd:CR3_2107
path_cgd00230.kgml: 6.3.4.18 -> 5.4.99.18 -> 6.3.2.6
path_cgd00230.kgml:
path_cgd00230.kgml: Found a trail of span 3 containing skipped vertices
path_cgd00230.kgml: 193 -> [200] -> 258 -> 259
path_cgd00230.kgml: R00182 -> [R01244] -> R01768 -> R02103
path_cgd00230.kgml: {cgd:CR3_0835, cgd:CR3_1973, cgd:CR3_3047} -> [cgd:CR3_0825] -> {cgd:CR3_0827, cgd:CR3_0828, cgd:CR3_3147, cgd:CR3_3148, cgd:CR3_3149, cgd:CR3_3751, cgd:CR3_3752, cgd:CR3_3753, cgd:CR3_4227, cgd:CR3_4228, cgd:CR3_4229} -> {cgd:CR3_0827, cgd:CR3_0828, cgd:CR3_3147, cgd:CR3_3148, cgd:CR3_3149, cgd:CR3_3751, cgd:CR3_3752, cgd:CR3_3753, cgd:CR3_4227, cgd:CR3_4228, cgd:CR3_4229}
path_cgd00230.kgml: 3.2.2.4 -> [3.5.4.2] -> 1.17.1.4 -> 1.17.1.4
path_cgd00230.kgml: Skipped genes: cgd:CR3_0830
path_cgd00230.kgml:
path_cgd00230.kgml: Found a trail of span 2 containing skipped vertices
path_cgd00230.kgml: 222 -> 259
path_cgd00230.kgml: R01676 -> R02103
path_cgd00230.kgml: cgd:CR3_0824 -> {cgd:CR3_0827, cgd:CR3_0828, cgd:CR3_3147, cgd:CR3_3148, cgd:CR3_3149, cgd:CR3_3751, cgd:CR3_3752, cgd:CR3_3753, cgd:CR3_4227, cgd:CR3_4228, cgd:CR3_4229}
path_cgd00230.kgml: 3.5.4.3 -> 1.17.1.4
path_cgd00230.kgml: Skipped genes: cgd:CR3_0826, cgd:CR3_0825
path_cgd00230.kgml:
path_cgd00230.kgml: Found a trail of span 2 containing skipped vertices
path_cgd00230.kgml: 180 -> [312] -> 175
path_cgd00230.kgml: R02017 -> [R01138] -> R00375
path_cgd00230.kgml: {cgd:CR3_1724, cgd:CR3_2371, cgd:CR3_2372} -> [{cgd:CR3_2109, cgd:CR3_2757}] -> {cgd:CR3_0416, cgd:CR3_0730, cgd:CR3_1459, cgd:CR3_1723, cgd:CR3_1779, cgd:CR3_1972, cgd:CR3_2323, cgd:CR3_2935, cgd:CR3_4479}
path_cgd00230.kgml: 1.17.4.1 -> [2.7.1.40] -> 2.7.7.7
path_cgd00230.kgml:
path_cgd00230.kgml: Found a trail of span 2 containing skipped vertices
path_cgd00230.kgml: 139 -> [301] -> 247
path_cgd00230.kgml: R02019 -> [R01858] -> R00376
path_cgd00230.kgml: {cgd:CR3_1724, cgd:CR3_2371, cgd:CR3_2372} -> [{cgd:CR3_2109, cgd:CR3_2757}] -> {cgd:CR3_0416, cgd:CR3_0730, cgd:CR3_1459, cgd:CR3_1723, cgd:CR3_1779, cgd:CR3_1972, cgd:CR3_2323, cgd:CR3_2935, cgd:CR3_4479}
path_cgd00230.kgml: 1.17.4.1 -> [2.7.1.40] -> 2.7.7.7
path_cgd00230.kgml:
path_cgd00230.kgml: --- 14.04 seconds ---

path_cgd00240.kgml: Pyrimidine metabolism
path_cgd00240.kgml: Initialization took 3.45 seconds
path_cgd00240.kgml:
path_cgd00240.kgml: Found a trail of span 2 without skipping any vertex
path_cgd00240.kgml: 97 -> 98
path_cgd00240.kgml: R01397 -> R01993
path_cgd00240.kgml: cgd:CR3_0485 -> {cgd:CR3_0397, cgd:CR3_0486, cgd:CR3_2983}
path_cgd00240.kgml: 2.1.3.2 -> 3.5.2.3
path_cgd00240.kgml:
path_cgd00240.kgml: Found a trail of span 2 containing skipped vertices
path_cgd00240.kgml: 138 -> [139] -> 141
path_cgd00240.kgml: R02024 -> [R02326] -> R00377
path_cgd00240.kgml: {cgd:CR3_1724, cgd:CR3_2371, cgd:CR3_2372} -> [cgd:CR3_1704] -> {cgd:CR3_0416, cgd:CR3_0730, cgd:CR3_1459, cgd:CR3_1723, cgd:CR3_1779, cgd:CR3_1972, cgd:CR3_2323, cgd:CR3_2935, cgd:CR3_4479}
path_cgd00240.kgml: 1.17.4.1 -> [2.7.4.6] -> 2.7.7.7
path_cgd00240.kgml:
path_cgd00240.kgml: Found a trail of span 2 containing skipped vertices
path_cgd00240.kgml: 130 -> 112
path_cgd00240.kgml: R00974 -> R00966
path_cgd00240.kgml: cgd:CR3_4081 -> {cgd:CR3_0484, cgd:CR3_0748, cgd:CR3_4083}
path_cgd00240.kgml: 3.5.4.1 -> 2.4.2.9
path_cgd00240.kgml: Skipped genes: cgd:CR3_4082
path_cgd00240.kgml:
path_cgd00240.kgml: --- 4.20 seconds ---

path_cgd00250.kgml: Alanine, aspartate and glutamate metabolism
path_cgd00250.kgml: Initialization took 1.44 seconds
path_cgd00250.kgml:
path_cgd00250.kgml: Found a trail of span 2 without skipping any vertex
path_cgd00250.kgml: 88 -> 134
path_cgd00250.kgml: R01648 -> R00714
path_cgd00250.kgml: cgd:CR3_3229 -> {cgd:CR3_0540, cgd:CR3_1187, cgd:CR3_3150, cgd:CR3_3230, cgd:CR3_3596, cgd:CR3_3859}
path_cgd00250.kgml: 2.6.1.19 -> {1.2.1.16, 1.2.1.79}
path_cgd00250.kgml:
path_cgd00250.kgml: Found a trail of span 2 without skipping any vertex
path_cgd00250.kgml: 88 -> 76
path_cgd00250.kgml: R01648 -> {R00713, R00714}
path_cgd00250.kgml: cgd:CR3_3229 -> {cgd:CR3_0540, cgd:CR3_1187, cgd:CR3_3150, cgd:CR3_3230, cgd:CR3_3596, cgd:CR3_3859}
path_cgd00250.kgml: 2.6.1.19 -> {1.2.1.16, 1.2.1.24, 1.2.1.16, 1.2.1.79}
path_cgd00250.kgml:
path_cgd00250.kgml: --- 1.64 seconds ---

path_cgd00260.kgml: Glycine, serine and threonine metabolism
path_cgd00260.kgml: Initialization took 1.89 seconds
path_cgd00260.kgml:
path_cgd00260.kgml: Found a trail of span 3 containing skipped vertices
path_cgd00260.kgml: 101 -> 110 -> [82] -> 95
path_cgd00260.kgml: R03425 -> R04125 -> [R00945] -> R00220
path_cgd00260.kgml: cgd:CR3_2787 -> cgd:CR3_2785 -> [cgd:CR3_0555] -> cgd:CR3_2789
path_cgd00260.kgml: 1.4.4.2 -> 2.1.2.10 -> [2.1.2.1] -> {4.3.1.17, 4.3.1.19}
path_cgd00260.kgml: Skipped genes: cgd:CR3_2788, cgd:CR3_2786
path_cgd00260.kgml:
path_cgd00260.kgml: Found a trail of span 2 containing skipped vertices
path_cgd00260.kgml: 103 -> [99] -> 87
path_cgd00260.kgml: {R01773, R01775} -> [R01771] -> R01466
path_cgd00260.kgml: cgd:CR3_1095 -> [cgd:CR3_1974] -> {cgd:CR3_1096, cgd:CR3_3367}
path_cgd00260.kgml: {1.1.1.3, 1.1.1.3} -> [2.7.1.39] -> 4.2.3.1
path_cgd00260.kgml:
path_cgd00260.kgml: --- 2.15 seconds ---

path_cgd00261.kgml: Monobactam biosynthesis
path_cgd00261.kgml: Initialization took 0.23 seconds
path_cgd00261.kgml: (not found)
path_cgd00261.kgml: --- 0.28 seconds ---

path_cgd00270.kgml: Cysteine and methionine metabolism
path_cgd00270.kgml: Initialization took 1.59 seconds
path_cgd00270.kgml:
path_cgd00270.kgml: Found a trail of span 3 without skipping any vertex
path_cgd00270.kgml: 233 -> 235 -> 153
path_cgd00270.kgml: R05693 -> R07137 -> R07633
path_cgd00270.kgml: cgd:CR3_0183 -> cgd:CR3_0184 -> {cgd:CR3_0181, cgd:CR3_0182}
path_cgd00270.kgml: 1.1.1.310 -> 1.1.1.338 -> 4.4.1.24
path_cgd00270.kgml:
path_cgd00270.kgml: Found a trail of span 2 without skipping any vertex
path_cgd00270.kgml: 247 -> 250
path_cgd00270.kgml: R10993 -> R10994
path_cgd00270.kgml: cgd:CR3_0242 -> cgd:CR3_0243
path_cgd00270.kgml: 6.3.2.2 -> 6.3.2.3
path_cgd00270.kgml:
path_cgd00270.kgml: --- 1.82 seconds ---

path_cgd00280.kgml: Valine, leucine and isoleucine degradation
path_cgd00280.kgml: Initialization took 1.84 seconds
path_cgd00280.kgml:
path_cgd00280.kgml: Found a trail of span 2 containing skipped vertices
path_cgd00280.kgml: 79 -> [78] -> 77
path_cgd00280.kgml: R04138 -> [R02085] -> R01360
path_cgd00280.kgml: {cgd:CR3_0085, cgd:CR3_0091} -> [cgd:CR3_0087] -> {cgd:CR3_0093, cgd:CR3_1718, cgd:CR3_3927}
path_cgd00280.kgml: 6.4.1.4 -> [4.2.1.18] -> 4.1.3.4
path_cgd00280.kgml: Skipped genes: cgd:CR3_0092
path_cgd00280.kgml:
path_cgd00280.kgml: Found a trail of span 2 without skipping any vertex
path_cgd00280.kgml: 102 -> 99
path_cgd00280.kgml: R05066 -> R00922
path_cgd00280.kgml: {cgd:CR3_3501, cgd:CR3_4094} -> {cgd:CR3_3344, cgd:CR3_3502}
path_cgd00280.kgml: {1.1.1.31, 1.1.1.35} -> 1.2.1.27
path_cgd00280.kgml:
path_cgd00280.kgml: --- 2.21 seconds ---

path_cgd00281.kgml: Geraniol degradation
path_cgd00281.kgml: Initialization took 0.14 seconds
path_cgd00281.kgml: (not found)
path_cgd00281.kgml: --- 0.21 seconds ---

path_cgd00290.kgml: Valine, leucine and isoleucine biosynthesis
path_cgd00290.kgml: Initialization took 0.74 seconds
path_cgd00290.kgml:
path_cgd00290.kgml: Found a trail of span 3 containing skipped vertices
path_cgd00290.kgml: 79 -> [44] -> 46 -> 44
path_cgd00290.kgml: R00226 -> [R05071] -> R04440 -> R05071
path_cgd00290.kgml: {cgd:CR3_0845, cgd:CR3_0846, cgd:CR3_3232, cgd:CR3_3550, cgd:CR3_4123, cgd:CR3_4511} -> [cgd:CR3_0847] -> cgd:CR3_0847 -> cgd:CR3_0847
path_cgd00290.kgml: 2.2.1.6 -> [{1.1.1.86, 5.4.99.3}] -> 1.1.1.86 -> {1.1.1.86, 5.4.99.3}
path_cgd00290.kgml:
path_cgd00290.kgml: Found a trail of span 3 without skipping any vertex
path_cgd00290.kgml: 47 -> 42 -> 34
path_cgd00290.kgml: R08648 -> R05069 -> R05068
path_cgd00290.kgml: {cgd:CR3_0845, cgd:CR3_0846, cgd:CR3_3232, cgd:CR3_3550, cgd:CR3_4123, cgd:CR3_4511} -> cgd:CR3_0847 -> cgd:CR3_0847
path_cgd00290.kgml: 2.2.1.6 -> {1.1.1.86, 5.4.99.3} -> 1.1.1.86
path_cgd00290.kgml:
path_cgd00290.kgml: Found a trail of span 3 without skipping any vertex
path_cgd00290.kgml: 36 -> 37 -> 35
path_cgd00290.kgml: R04426 -> R04001 -> R03968
path_cgd00290.kgml: cgd:CR3_1898 -> {cgd:CR3_1899, cgd:CR3_1900, cgd:CR3_2065, cgd:CR3_3031, cgd:CR3_3032, cgd:CR3_3198, cgd:CR3_3199} -> {cgd:CR3_1899, cgd:CR3_1900, cgd:CR3_2065, cgd:CR3_3031, cgd:CR3_3032, cgd:CR3_3198, cgd:CR3_3199}
path_cgd00290.kgml: 1.1.1.85 -> 4.2.1.33 -> 4.2.1.33
path_cgd00290.kgml:
path_cgd00290.kgml: Found a trail of span 3 without skipping any vertex
path_cgd00290.kgml: 78 -> 21 -> 22
path_cgd00290.kgml: R03896 -> R03898 -> R00994
path_cgd00290.kgml: {cgd:CR3_1899, cgd:CR3_1900, cgd:CR3_2065, cgd:CR3_3031, cgd:CR3_3032, cgd:CR3_3198, cgd:CR3_3199} -> {cgd:CR3_1899, cgd:CR3_1900, cgd:CR3_2065, cgd:CR3_3031, cgd:CR3_3032, cgd:CR3_3198, cgd:CR3_3199} -> cgd:CR3_1898
path_cgd00290.kgml: 4.2.1.35 -> 4.2.1.35 -> 1.1.1.85
path_cgd00290.kgml:
path_cgd00290.kgml: Found a trail of span 2 containing skipped vertices
path_cgd00290.kgml: 78 -> [21] -> 22
path_cgd00290.kgml: R03896 -> [R03898] -> R00994
path_cgd00290.kgml: {cgd:CR3_1899, cgd:CR3_1900, cgd:CR3_2065, cgd:CR3_3031, cgd:CR3_3032, cgd:CR3_3198, cgd:CR3_3199} -> [{cgd:CR3_1899, cgd:CR3_1900, cgd:CR3_2065, cgd:CR3_3031, cgd:CR3_3032, cgd:CR3_3198, cgd:CR3_3199}] -> cgd:CR3_1898
path_cgd00290.kgml: 4.2.1.35 -> [4.2.1.35] -> 1.1.1.85
path_cgd00290.kgml:
path_cgd00290.kgml: --- 1.25 seconds ---

path_cgd00300.kgml: Lysine biosynthesis
path_cgd00300.kgml: Initialization took 0.49 seconds
path_cgd00300.kgml:
path_cgd00300.kgml: Found a trail of span 3 containing skipped vertices
path_cgd00300.kgml: 57 -> 59 -> 61
path_cgd00300.kgml: R04365 -> R04475 -> R02734
path_cgd00300.kgml: cgd:CR3_1147 -> {cgd:CR3_1148, cgd:CR3_2216} -> cgd:CR3_1144
path_cgd00300.kgml: 2.3.1.117 -> 2.6.1.17 -> 3.5.1.18
path_cgd00300.kgml: Skipped genes: cgd:CR3_1146, cgd:CR3_1145
path_cgd00300.kgml:
path_cgd00300.kgml: Found a trail of span 2 without skipping any vertex
path_cgd00300.kgml: 77 -> 46
path_cgd00300.kgml: R02788 -> R04617
path_cgd00300.kgml: cgd:CR3_2413 -> cgd:CR3_2412
path_cgd00300.kgml: 6.3.2.13 -> 6.3.2.10
path_cgd00300.kgml:
path_cgd00300.kgml: Found a trail of span 2 containing skipped vertices
path_cgd00300.kgml: 57 -> [59] -> 61
path_cgd00300.kgml: R04365 -> [R04475] -> R02734
path_cgd00300.kgml: cgd:CR3_1147 -> [{cgd:CR3_1148, cgd:CR3_2216}] -> cgd:CR3_1144
path_cgd00300.kgml: 2.3.1.117 -> [2.6.1.17] -> 3.5.1.18
path_cgd00300.kgml: Skipped genes: cgd:CR3_1146, cgd:CR3_1145
path_cgd00300.kgml:
path_cgd00300.kgml: --- 0.77 seconds ---

path_cgd00310.kgml: Lysine degradation
path_cgd00310.kgml: Initialization took 0.53 seconds
path_cgd00310.kgml:
path_cgd00310.kgml: Found a trail of span 2 without skipping any vertex
path_cgd00310.kgml: 55 -> 73
path_cgd00310.kgml: R01940 -> R02571
path_cgd00310.kgml: cgd:CR3_1655 -> cgd:CR3_1654
path_cgd00310.kgml: 1.2.4.2 -> 2.3.1.61
path_cgd00310.kgml:
path_cgd00310.kgml: --- 0.63 seconds ---

path_cgd00330.kgml: Arginine and proline metabolism
path_cgd00330.kgml: Initialization took 0.63 seconds
path_cgd00330.kgml: (not found)
path_cgd00330.kgml: --- 0.69 seconds ---

path_cgd00332.kgml: Carbapenem biosynthesis
path_cgd00332.kgml: Initialization took 0.05 seconds
path_cgd00332.kgml: (not found)
path_cgd00332.kgml: --- 0.10 seconds ---

path_cgd00340.kgml: Histidine metabolism
path_cgd00340.kgml: Initialization took 0.28 seconds
path_cgd00340.kgml:
path_cgd00340.kgml: Found a trail of span 7 containing skipped vertices
path_cgd00340.kgml: 58 -> 67 -> 66 -> 65 -> 69 -> 63 -> 62
path_cgd00340.kgml: R01071 -> R04035 -> R04037 -> R04640 -> R04558 -> R03457 -> R03243
path_cgd00340.kgml: {cgd:CR3_1691, cgd:CR3_2526} -> cgd:CR3_2518 -> cgd:CR3_2519 -> cgd:CR3_2521 -> {cgd:CR3_2520, cgd:CR3_2522} -> cgd:CR3_2523 -> {cgd:CR3_0691, cgd:CR3_2524}
path_cgd00340.kgml: 2.4.2.17 -> 3.6.1.31 -> 3.5.4.19 -> 5.3.1.16 -> 4.3.2.10 -> 4.2.1.19 -> 2.6.1.9
path_cgd00340.kgml: Skipped genes: cgd:CR3_2525
path_cgd00340.kgml:
path_cgd00340.kgml: Found a trail of span 6 containing skipped vertices
path_cgd00340.kgml: 58 -> 67 -> 66 -> 65 -> 69 -> [63] -> 62
path_cgd00340.kgml: R01071 -> R04035 -> R04037 -> R04640 -> R04558 -> [R03457] -> R03243
path_cgd00340.kgml: {cgd:CR3_1691, cgd:CR3_2526} -> cgd:CR3_2518 -> cgd:CR3_2519 -> cgd:CR3_2521 -> {cgd:CR3_2520, cgd:CR3_2522} -> [cgd:CR3_2523] -> {cgd:CR3_0691, cgd:CR3_2524}
path_cgd00340.kgml: 2.4.2.17 -> 3.6.1.31 -> 3.5.4.19 -> 5.3.1.16 -> 4.3.2.10 -> [4.2.1.19] -> 2.6.1.9
path_cgd00340.kgml: Skipped genes: cgd:CR3_2525, cgd:CR3_2523
path_cgd00340.kgml:
path_cgd00340.kgml: Found a trail of span 6 containing skipped vertices
path_cgd00340.kgml: 58 -> 67 -> [66] -> 65 -> 69 -> 63 -> 62
path_cgd00340.kgml: R01071 -> R04035 -> [R04037] -> R04640 -> R04558 -> R03457 -> R03243
path_cgd00340.kgml: {cgd:CR3_1691, cgd:CR3_2526} -> cgd:CR3_2518 -> [cgd:CR3_2519] -> cgd:CR3_2521 -> {cgd:CR3_2520, cgd:CR3_2522} -> cgd:CR3_2523 -> {cgd:CR3_0691, cgd:CR3_2524}
path_cgd00340.kgml: 2.4.2.17 -> 3.6.1.31 -> [3.5.4.19] -> 5.3.1.16 -> 4.3.2.10 -> 4.2.1.19 -> 2.6.1.9
path_cgd00340.kgml: Skipped genes: cgd:CR3_2525, cgd:CR3_2519
path_cgd00340.kgml:
path_cgd00340.kgml: Found a trail of span 6 containing skipped vertices
path_cgd00340.kgml: 58 -> 67 -> 66 -> [65] -> 69 -> 63 -> 62
path_cgd00340.kgml: R01071 -> R04035 -> R04037 -> [R04640] -> R04558 -> R03457 -> R03243
path_cgd00340.kgml: {cgd:CR3_1691, cgd:CR3_2526} -> cgd:CR3_2518 -> cgd:CR3_2519 -> [cgd:CR3_2521] -> {cgd:CR3_2520, cgd:CR3_2522} -> cgd:CR3_2523 -> {cgd:CR3_0691, cgd:CR3_2524}
path_cgd00340.kgml: 2.4.2.17 -> 3.6.1.31 -> 3.5.4.19 -> [5.3.1.16] -> 4.3.2.10 -> 4.2.1.19 -> 2.6.1.9
path_cgd00340.kgml: Skipped genes: cgd:CR3_2525, cgd:CR3_2521
path_cgd00340.kgml:
path_cgd00340.kgml: Found a trail of span 6 containing skipped vertices
path_cgd00340.kgml: 58 -> 67 -> 66 -> 65 -> [69] -> 63 -> 62
path_cgd00340.kgml: R01071 -> R04035 -> R04037 -> R04640 -> [R04558] -> R03457 -> R03243
path_cgd00340.kgml: {cgd:CR3_1691, cgd:CR3_2526} -> cgd:CR3_2518 -> cgd:CR3_2519 -> cgd:CR3_2521 -> [{cgd:CR3_2520, cgd:CR3_2522}] -> cgd:CR3_2523 -> {cgd:CR3_0691, cgd:CR3_2524}
path_cgd00340.kgml: 2.4.2.17 -> 3.6.1.31 -> 3.5.4.19 -> 5.3.1.16 -> [4.3.2.10] -> 4.2.1.19 -> 2.6.1.9
path_cgd00340.kgml: Skipped genes: cgd:CR3_2525, cgd:CR3_2520, cgd:CR3_2522
path_cgd00340.kgml:
path_cgd00340.kgml: Found a trail of span 6 containing skipped vertices
path_cgd00340.kgml: 58 -> [67] -> 66 -> 65 -> 69 -> 63 -> 62
path_cgd00340.kgml: R01071 -> [R04035] -> R04037 -> R04640 -> R04558 -> R03457 -> R03243
path_cgd00340.kgml: {cgd:CR3_1691, cgd:CR3_2526} -> [cgd:CR3_2518] -> cgd:CR3_2519 -> cgd:CR3_2521 -> {cgd:CR3_2520, cgd:CR3_2522} -> cgd:CR3_2523 -> {cgd:CR3_0691, cgd:CR3_2524}
path_cgd00340.kgml: 2.4.2.17 -> [3.6.1.31] -> 3.5.4.19 -> 5.3.1.16 -> 4.3.2.10 -> 4.2.1.19 -> 2.6.1.9
path_cgd00340.kgml: Skipped genes: cgd:CR3_2525
path_cgd00340.kgml:
path_cgd00340.kgml: Found a trail of span 4 containing skipped vertices
path_cgd00340.kgml: 44 -> 43 -> 42 -> 38
path_cgd00340.kgml: R01168 -> R02914 -> R02288 -> R02286
path_cgd00340.kgml: cgd:CR3_2209 -> cgd:CR3_2208 -> cgd:CR3_2206 -> cgd:CR3_2205
path_cgd00340.kgml: 4.3.1.3 -> 4.2.1.49 -> 3.5.2.7 -> 3.5.3.13
path_cgd00340.kgml: Skipped genes: cgd:CR3_2207
path_cgd00340.kgml:
path_cgd00340.kgml: Found a trail of span 3 containing skipped vertices
path_cgd00340.kgml: 44 -> 43 -> [42] -> 38
path_cgd00340.kgml: R01168 -> R02914 -> [R02288] -> R02286
path_cgd00340.kgml: cgd:CR3_2209 -> cgd:CR3_2208 -> [cgd:CR3_2206] -> cgd:CR3_2205
path_cgd00340.kgml: 4.3.1.3 -> 4.2.1.49 -> [3.5.2.7] -> 3.5.3.13
path_cgd00340.kgml: Skipped genes: cgd:CR3_2207, cgd:CR3_2206
path_cgd00340.kgml:
path_cgd00340.kgml: Found a trail of span 3 containing skipped vertices
path_cgd00340.kgml: 44 -> [43] -> 42 -> 38
path_cgd00340.kgml: R01168 -> [R02914] -> R02288 -> R02286
path_cgd00340.kgml: cgd:CR3_2209 -> [cgd:CR3_2208] -> cgd:CR3_2206 -> cgd:CR3_2205
path_cgd00340.kgml: 4.3.1.3 -> [4.2.1.49] -> 3.5.2.7 -> 3.5.3.13
path_cgd00340.kgml: Skipped genes: cgd:CR3_2207, cgd:CR3_2208
path_cgd00340.kgml:
path_cgd00340.kgml: --- 0.93 seconds ---

path_cgd00350.kgml: Tyrosine metabolism
path_cgd00350.kgml: Initialization took 0.60 seconds
path_cgd00350.kgml:
path_cgd00350.kgml: Found a trail of span 2 containing skipped vertices
path_cgd00350.kgml: 105 -> 68
path_cgd00350.kgml: R00734 -> R02521
path_cgd00350.kgml: {cgd:CR3_0937, cgd:CR3_3642} -> cgd:CR3_3640
path_cgd00350.kgml: {2.6.1.1, 2.6.1.5, 2.6.1.57, 2.6.1.9} -> 1.13.11.27
path_cgd00350.kgml: Skipped genes: cgd:CR3_3641
path_cgd00350.kgml:
path_cgd00350.kgml: Found a trail of span 2 containing skipped vertices
path_cgd00350.kgml: 89 -> 90
path_cgd00350.kgml: R01647 -> {R00713, R00714}
path_cgd00350.kgml: {cgd:CR3_3597, cgd:CR3_3857} -> {cgd:CR3_0540, cgd:CR3_1187, cgd:CR3_3150, cgd:CR3_3230, cgd:CR3_3596, cgd:CR3_3859}
path_cgd00350.kgml: 4.1.2.52 -> {1.2.1.16, 1.2.1.24, 1.2.1.16, 1.2.1.79}
path_cgd00350.kgml: Skipped genes: cgd:CR3_3858
path_cgd00350.kgml:
path_cgd00350.kgml: --- 0.79 seconds ---

path_cgd00360.kgml: Phenylalanine metabolism
path_cgd00360.kgml: Initialization took 1.89 seconds
path_cgd00360.kgml:
path_cgd00360.kgml: Found a trail of span 3 containing skipped vertices
path_cgd00360.kgml: 59 -> 247 -> 59 -> [225] -> 228
path_cgd00360.kgml: R02539 -> R09840 -> R02539 -> [R09838] -> R09837
path_cgd00360.kgml: {cgd:CR3_0223, cgd:CR3_0496, cgd:CR3_2440} -> cgd:CR3_2439 -> {cgd:CR3_0223, cgd:CR3_0496, cgd:CR3_2440} -> [{cgd:CR3_2614, cgd:CR3_2615, cgd:CR3_2616, cgd:CR3_2617}] -> cgd:CR3_2438
path_cgd00360.kgml: 6.2.1.30 -> ? -> 6.2.1.30 -> [1.14.13.149] -> 5.3.3.18
path_cgd00360.kgml:
path_cgd00360.kgml: Found a trail of span 2 containing skipped vertices
path_cgd00360.kgml: 77 -> 73
path_cgd00360.kgml: R00694 -> R01372
path_cgd00360.kgml: {cgd:CR3_0937, cgd:CR3_3642} -> cgd:CR3_3640
path_cgd00360.kgml: {2.6.1.1, 2.6.1.5, 2.6.1.57, 2.6.1.9} -> 1.13.11.27
path_cgd00360.kgml: Skipped genes: cgd:CR3_3641
path_cgd00360.kgml:
path_cgd00360.kgml: --- 2.11 seconds ---

path_cgd00361.kgml: Chlorocyclohexane and chlorobenzene degradation
path_cgd00361.kgml: Initialization took 0.15 seconds
path_cgd00361.kgml: (not found)
path_cgd00361.kgml: --- 0.21 seconds ---

path_cgd00362.kgml: Benzoate degradation
path_cgd00362.kgml: Initialization took 1.30 seconds
path_cgd00362.kgml:
path_cgd00362.kgml: Found a trail of span 2 without skipping any vertex
path_cgd00362.kgml: 250 -> 252
path_cgd00362.kgml: R09555 -> R09556
path_cgd00362.kgml: {cgd:CR3_3379, cgd:CR3_3380} -> cgd:CR3_3378
path_cgd00362.kgml: 1.14.13.208 -> 4.1.2.44
path_cgd00362.kgml:
path_cgd00362.kgml: Found a trail of span 2 without skipping any vertex
path_cgd00362.kgml: 238 -> 90
path_cgd00362.kgml: R05305 -> R05586
path_cgd00362.kgml: {cgd:CR3_0378, cgd:CR3_1482, cgd:CR3_3304} -> cgd:CR3_0379
path_cgd00362.kgml: {1.1.1.259, 1.1.1.35} -> 2.3.1.16
path_cgd00362.kgml:
path_cgd00362.kgml: Found a trail of span 2 without skipping any vertex
path_cgd00362.kgml: 146 -> 145
path_cgd00362.kgml: R06990 -> R02991
path_cgd00362.kgml: cgd:CR3_3617 -> {cgd:CR3_0056, cgd:CR3_3028, cgd:CR3_3618}
path_cgd00362.kgml: 5.3.3.4 -> 3.1.1.24
path_cgd00362.kgml:
path_cgd00362.kgml: --- 1.58 seconds ---

path_cgd00364.kgml: Fluorobenzoate degradation
path_cgd00364.kgml: Initialization took 0.09 seconds
path_cgd00364.kgml: (not found)
path_cgd00364.kgml: --- 0.16 seconds ---

path_cgd00380.kgml: Tryptophan metabolism
path_cgd00380.kgml: Initialization took 0.85 seconds
path_cgd00380.kgml:
path_cgd00380.kgml: Found a trail of span 3 without skipping any vertex
path_cgd00380.kgml: 109 -> 104 -> 107
path_cgd00380.kgml: R00678 -> R03936 -> R00988
path_cgd00380.kgml: cgd:CR3_0573 -> cgd:CR3_0574 -> {cgd:CR3_0575, cgd:CR3_3935, cgd:CR3_3941}
path_cgd00380.kgml: {1.13.11.11, 1.13.11.52} -> 3.7.1.3 -> 3.5.1.9
path_cgd00380.kgml:
path_cgd00380.kgml: Found a trail of span 3 without skipping any vertex
path_cgd00380.kgml: 109 -> 94 -> 106
path_cgd00380.kgml: R00678 -> R01959 -> R00987
path_cgd00380.kgml: cgd:CR3_0573 -> {cgd:CR3_0575, cgd:CR3_3935, cgd:CR3_3941} -> cgd:CR3_0574
path_cgd00380.kgml: {1.13.11.11, 1.13.11.52} -> 3.5.1.9 -> 3.7.1.3
path_cgd00380.kgml:
path_cgd00380.kgml: Found a trail of span 2 containing skipped vertices
path_cgd00380.kgml: 109 -> [104] -> 107
path_cgd00380.kgml: R00678 -> [R03936] -> R00988
path_cgd00380.kgml: cgd:CR3_0573 -> [cgd:CR3_0574] -> {cgd:CR3_0575, cgd:CR3_3935, cgd:CR3_3941}
path_cgd00380.kgml: {1.13.11.11, 1.13.11.52} -> [3.7.1.3] -> 3.5.1.9
path_cgd00380.kgml: Skipped genes: cgd:CR3_0574
path_cgd00380.kgml:
path_cgd00380.kgml: Found a trail of span 2 containing skipped vertices
path_cgd00380.kgml: 109 -> [94] -> 106
path_cgd00380.kgml: R00678 -> [R01959] -> R00987
path_cgd00380.kgml: cgd:CR3_0573 -> [{cgd:CR3_0575, cgd:CR3_3935, cgd:CR3_3941}] -> cgd:CR3_0574
path_cgd00380.kgml: {1.13.11.11, 1.13.11.52} -> [3.5.1.9] -> 3.7.1.3
path_cgd00380.kgml:
path_cgd00380.kgml: --- 1.30 seconds ---

path_cgd00400.kgml: Phenylalanine, tyrosine and tryptophan biosynthesis
path_cgd00400.kgml: Initialization took 0.85 seconds
path_cgd00400.kgml: Aborted (analysis takes longer than 300 seconds)

path_cgd00401.kgml: Novobiocin biosynthesis
path_cgd00401.kgml: Initialization took 0.08 seconds
path_cgd00401.kgml:
path_cgd00401.kgml: Found a trail of span 2 without skipping any vertex
path_cgd00401.kgml: 65 -> 63
path_cgd00401.kgml: R01728 -> R00734
path_cgd00401.kgml: cgd:CR3_0692 -> {cgd:CR3_0691, cgd:CR3_2524}
path_cgd00401.kgml: 1.3.1.12 -> {2.6.1.1, 2.6.1.5, 2.6.1.57, 2.6.1.9}
path_cgd00401.kgml:
path_cgd00401.kgml: --- 0.18 seconds ---

path_cgd00405.kgml: Phenazine biosynthesis
path_cgd00405.kgml: Initialization took 0.08 seconds
path_cgd00405.kgml: (not found)
path_cgd00405.kgml: --- 0.13 seconds ---

path_cgd00410.kgml: beta-Alanine metabolism
path_cgd00410.kgml: Initialization took 0.53 seconds
path_cgd00410.kgml: (not found)
path_cgd00410.kgml: --- 0.58 seconds ---

path_cgd00430.kgml: Taurine and hypotaurine metabolism
path_cgd00430.kgml: Initialization took 0.13 seconds
path_cgd00430.kgml:
path_cgd00430.kgml: Found a trail of span 2 containing skipped vertices
path_cgd00430.kgml: 38 -> 36
path_cgd00430.kgml: R05651 -> R00230
path_cgd00430.kgml: cgd:CR3_4159 -> cgd:CR3_4155
path_cgd00430.kgml: 2.3.3.15 -> 2.3.1.8
path_cgd00430.kgml: Skipped genes: cgd:CR3_4156
path_cgd00430.kgml:
path_cgd00430.kgml: --- 0.23 seconds ---

path_cgd00440.kgml: Phosphonate and phosphinate metabolism
path_cgd00440.kgml: Initialization took 0.13 seconds
path_cgd00440.kgml:
path_cgd00440.kgml: Found a trail of span 3 containing skipped vertices
path_cgd00440.kgml: 124 -> 127 -> 130
path_cgd00440.kgml: R10185 -> R10186 -> R10204
path_cgd00440.kgml: {cgd:CR3_3888, cgd:CR3_3889, cgd:CR3_3890, cgd:CR3_3893} -> cgd:CR3_3894 -> cgd:CR3_3891
path_cgd00440.kgml: 2.7.8.37 -> 3.6.1.63 -> 4.7.1.1
path_cgd00440.kgml: Skipped genes: cgd:CR3_3892
path_cgd00440.kgml:
path_cgd00440.kgml: Found a trail of span 2 containing skipped vertices
path_cgd00440.kgml: 124 -> [127] -> 130
path_cgd00440.kgml: R10185 -> [R10186] -> R10204
path_cgd00440.kgml: {cgd:CR3_3888, cgd:CR3_3889, cgd:CR3_3890, cgd:CR3_3893} -> [cgd:CR3_3894] -> cgd:CR3_3891
path_cgd00440.kgml: 2.7.8.37 -> [3.6.1.63] -> 4.7.1.1
path_cgd00440.kgml:
path_cgd00440.kgml: --- 0.28 seconds ---

path_cgd00450.kgml: Selenocompound metabolism
path_cgd00450.kgml: Initialization took 0.23 seconds
path_cgd00450.kgml: (not found)
path_cgd00450.kgml: --- 0.28 seconds ---

path_cgd00460.kgml: Cyanoamino acid metabolism
path_cgd00460.kgml: Initialization took 0.18 seconds
path_cgd00460.kgml: (not found)
path_cgd00460.kgml: --- 0.23 seconds ---

path_cgd00471.kgml: D-Glutamine and D-glutamate metabolism
path_cgd00471.kgml: Initialization took 0.08 seconds
path_cgd00471.kgml:
path_cgd00471.kgml: Found a trail of span 2 containing skipped vertices
path_cgd00471.kgml: 19 -> 20
path_cgd00471.kgml: R03193 -> R02783
path_cgd00471.kgml: cgd:CR3_2407 -> cgd:CR3_2410
path_cgd00471.kgml: 6.3.2.8 -> 6.3.2.9
path_cgd00471.kgml: Skipped genes: cgd:CR3_2409, cgd:CR3_2408
path_cgd00471.kgml:
path_cgd00471.kgml: --- 0.18 seconds ---

path_cgd00472.kgml: D-Arginine and D-ornithine metabolism
path_cgd00472.kgml: Initialization took 0.05 seconds
path_cgd00472.kgml: (not found)
path_cgd00472.kgml: --- 0.10 seconds ---

path_cgd00473.kgml: D-Alanine metabolism
path_cgd00473.kgml: Initialization took 0.08 seconds
path_cgd00473.kgml: (not found)
path_cgd00473.kgml: --- 0.13 seconds ---

path_cgd00480.kgml: Glutathione metabolism
path_cgd00480.kgml: Initialization took 0.78 seconds
path_cgd00480.kgml:
path_cgd00480.kgml: Found a trail of span 2 without skipping any vertex
path_cgd00480.kgml: 49 -> 48
path_cgd00480.kgml: R00894 -> R00497
path_cgd00480.kgml: {cgd:CR3_0242, cgd:CR3_2792} -> cgd:CR3_0243
path_cgd00480.kgml: 6.3.2.2 -> 6.3.2.3
path_cgd00480.kgml:
path_cgd00480.kgml: --- 0.96 seconds ---

path_cgd00500.kgml: Starch and sucrose metabolism
path_cgd00500.kgml: Initialization took 0.48 seconds
path_cgd00500.kgml: Aborted (analysis takes longer than 300 seconds)

path_cgd00520.kgml: Amino sugar and nucleotide sugar metabolism
path_cgd00520.kgml: Initialization took 1.15 seconds
path_cgd00520.kgml:
path_cgd00520.kgml: Found a trail of span 4 containing skipped vertices
path_cgd00520.kgml: 193 -> [194] -> 203 -> 244 -> 246
path_cgd00520.kgml: R01819 -> [R01818] -> R00885 -> R00888 -> R05692
path_cgd00520.kgml: {cgd:CR3_0493, cgd:CR3_2973} -> [cgd:CR3_0520] -> {cgd:CR3_0493, cgd:CR3_2973} -> cgd:CR3_2972 -> cgd:CR3_2967
path_cgd00520.kgml: 5.3.1.8 -> [5.4.2.8] -> 2.7.7.13 -> 4.2.1.47 -> 1.1.1.271
path_cgd00520.kgml: Skipped genes: cgd:CR3_2971
path_cgd00520.kgml:
path_cgd00520.kgml: Found a trail of span 3 containing skipped vertices
path_cgd00520.kgml: 193 -> [194] -> 203 -> [244] -> 246
path_cgd00520.kgml: R01819 -> [R01818] -> R00885 -> [R00888] -> R05692
path_cgd00520.kgml: {cgd:CR3_0493, cgd:CR3_2973} -> [cgd:CR3_0520] -> {cgd:CR3_0493, cgd:CR3_2973} -> [cgd:CR3_2972] -> cgd:CR3_2967
path_cgd00520.kgml: 5.3.1.8 -> [5.4.2.8] -> 2.7.7.13 -> [4.2.1.47] -> 1.1.1.271
path_cgd00520.kgml: Skipped genes: cgd:CR3_2972, cgd:CR3_2971
path_cgd00520.kgml:
path_cgd00520.kgml: Found a trail of span 3 containing skipped vertices
path_cgd00520.kgml: 28 -> [24] -> 26 -> 9
path_cgd00520.kgml: R00768 -> [R02060] -> R05332 -> R00416
path_cgd00520.kgml: cgd:CR3_0171 -> [cgd:CR3_1759] -> cgd:CR3_0170 -> cgd:CR3_0170
path_cgd00520.kgml: 2.6.1.16 -> [5.4.2.10] -> 2.3.1.157 -> 2.7.7.23
path_cgd00520.kgml:
path_cgd00520.kgml: Found a trail of span 2 containing skipped vertices
path_cgd00520.kgml: 420 -> 422
path_cgd00520.kgml: R11024 -> R11025
path_cgd00520.kgml: cgd:CR3_2159 -> cgd:CR3_2162
path_cgd00520.kgml: 2.7.1.221 -> 2.7.7.99
path_cgd00520.kgml: Skipped genes: cgd:CR3_2160, cgd:CR3_2161
path_cgd00520.kgml:
path_cgd00520.kgml: Found a trail of span 2 containing skipped vertices
path_cgd00520.kgml: 196 -> [274] -> 186
path_cgd00520.kgml: R00959 -> [R00289] -> R00291
path_cgd00520.kgml: cgd:CR3_0520 -> [cgd:CR3_1980] -> {cgd:CR3_0510, cgd:CR3_2962, cgd:CR3_4440}
path_cgd00520.kgml: {5.4.2.2, 5.4.2.5} -> [{2.7.7.64, 2.7.7.9}] -> 5.1.3.2
path_cgd00520.kgml: Skipped genes: cgd:CR3_0512, cgd:CR3_0511
path_cgd00520.kgml:
path_cgd00520.kgml: --- 1.71 seconds ---

path_cgd00521.kgml: Streptomycin biosynthesis
path_cgd00521.kgml: Initialization took 0.14 seconds
path_cgd00521.kgml:
path_cgd00521.kgml: Found a trail of span 4 without skipping any vertex
path_cgd00521.kgml: 44 -> 43 -> 42 -> 24
path_cgd00521.kgml: R02328 -> R06513 -> R06514 -> R02777
path_cgd00521.kgml: cgd:CR3_0491 -> cgd:CR3_0489 -> cgd:CR3_0492 -> cgd:CR3_0490
path_cgd00521.kgml: 2.7.7.24 -> 4.2.1.46 -> 5.1.3.13 -> 1.1.1.133
path_cgd00521.kgml:
path_cgd00521.kgml: Found a trail of span 3 containing skipped vertices
path_cgd00521.kgml: 44 -> 43 -> [42] -> 24
path_cgd00521.kgml: R02328 -> R06513 -> [R06514] -> R02777
path_cgd00521.kgml: cgd:CR3_0491 -> cgd:CR3_0489 -> [cgd:CR3_0492] -> cgd:CR3_0490
path_cgd00521.kgml: 2.7.7.24 -> 4.2.1.46 -> [5.1.3.13] -> 1.1.1.133
path_cgd00521.kgml:
path_cgd00521.kgml: Found a trail of span 3 containing skipped vertices
path_cgd00521.kgml: 44 -> [43] -> 42 -> 24
path_cgd00521.kgml: R02328 -> [R06513] -> R06514 -> R02777
path_cgd00521.kgml: cgd:CR3_0491 -> [cgd:CR3_0489] -> cgd:CR3_0492 -> cgd:CR3_0490
path_cgd00521.kgml: 2.7.7.24 -> [4.2.1.46] -> 5.1.3.13 -> 1.1.1.133
path_cgd00521.kgml:
path_cgd00521.kgml: --- 0.37 seconds ---

path_cgd00523.kgml: Polyketide sugar unit biosynthesis
path_cgd00523.kgml: Initialization took 0.08 seconds
path_cgd00523.kgml:
path_cgd00523.kgml: Found a trail of span 4 without skipping any vertex
path_cgd00523.kgml: 27 -> 26 -> 63 -> 28
path_cgd00523.kgml: R02328 -> R06513 -> R06514 -> R02777
path_cgd00523.kgml: cgd:CR3_0491 -> cgd:CR3_0489 -> cgd:CR3_0492 -> cgd:CR3_0490
path_cgd00523.kgml: 2.7.7.24 -> 4.2.1.46 -> 5.1.3.13 -> 1.1.1.133
path_cgd00523.kgml:
path_cgd00523.kgml: Found a trail of span 3 containing skipped vertices
path_cgd00523.kgml: 27 -> 26 -> [63] -> 28
path_cgd00523.kgml: R02328 -> R06513 -> [R06514] -> R02777
path_cgd00523.kgml: cgd:CR3_0491 -> cgd:CR3_0489 -> [cgd:CR3_0492] -> cgd:CR3_0490
path_cgd00523.kgml: 2.7.7.24 -> 4.2.1.46 -> [5.1.3.13] -> 1.1.1.133
path_cgd00523.kgml:
path_cgd00523.kgml: Found a trail of span 3 containing skipped vertices
path_cgd00523.kgml: 27 -> [26] -> 63 -> 28
path_cgd00523.kgml: R02328 -> [R06513] -> R06514 -> R02777
path_cgd00523.kgml: cgd:CR3_0491 -> [cgd:CR3_0489] -> cgd:CR3_0492 -> cgd:CR3_0490
path_cgd00523.kgml: 2.7.7.24 -> [4.2.1.46] -> 5.1.3.13 -> 1.1.1.133
path_cgd00523.kgml:
path_cgd00523.kgml: --- 0.31 seconds ---

path_cgd00525.kgml: Acarbose and validamycin biosynthesis
path_cgd00525.kgml: Initialization took 0.05 seconds
path_cgd00525.kgml:
path_cgd00525.kgml: Found a trail of span 2 containing skipped vertices
path_cgd00525.kgml: 58 -> 59
path_cgd00525.kgml: R02328 -> R06513
path_cgd00525.kgml: cgd:CR3_0491 -> cgd:CR3_0489
path_cgd00525.kgml: 2.7.7.24 -> 4.2.1.46
path_cgd00525.kgml: Skipped genes: cgd:CR3_0490
path_cgd00525.kgml:
path_cgd00525.kgml: --- 0.15 seconds ---

path_cgd00540.kgml: Lipopolysaccharide biosynthesis
path_cgd00540.kgml: Initialization took 0.78 seconds
path_cgd00540.kgml:
path_cgd00540.kgml: Found a trail of span 3 containing skipped vertices
path_cgd00540.kgml: 90 -> [89] -> 88 -> 53
path_cgd00540.kgml: R04567 -> [R04587] -> R04550 -> R04606
path_cgd00540.kgml: cgd:CR3_1169 -> [cgd:CR3_2401] -> cgd:CR3_1167 -> cgd:CR3_1170
path_cgd00540.kgml: 2.3.1.129 -> [3.5.1.108] -> 2.3.1.191 -> 2.4.1.182
path_cgd00540.kgml: Skipped genes: cgd:CR3_1168
path_cgd00540.kgml:
path_cgd00540.kgml: --- 0.91 seconds ---

path_cgd00550.kgml: Peptidoglycan biosynthesis
path_cgd00550.kgml: Initialization took 0.48 seconds
path_cgd00550.kgml:
path_cgd00550.kgml: Found a trail of span 6 containing skipped vertices
path_cgd00550.kgml: 33 -> 32 -> 34 -> 23 -> 35 -> 36
path_cgd00550.kgml: R03193 -> R02783 -> R02788 -> R04617 -> R05630 -> R05032
path_cgd00550.kgml: cgd:CR3_2407 -> cgd:CR3_2410 -> cgd:CR3_2413 -> cgd:CR3_2412 -> cgd:CR3_2411 -> cgd:CR3_2408
path_cgd00550.kgml: 6.3.2.8 -> 6.3.2.9 -> 6.3.2.13 -> 6.3.2.10 -> 2.7.8.13 -> 2.4.1.227
path_cgd00550.kgml: Skipped genes: cgd:CR3_2409
path_cgd00550.kgml:
path_cgd00550.kgml: Found a trail of span 5 containing skipped vertices
path_cgd00550.kgml: 33 -> 32 -> 34 -> [23] -> 35 -> 36
path_cgd00550.kgml: R03193 -> R02783 -> R02788 -> [R04617] -> R05630 -> R05032
path_cgd00550.kgml: cgd:CR3_2407 -> cgd:CR3_2410 -> cgd:CR3_2413 -> [cgd:CR3_2412] -> cgd:CR3_2411 -> cgd:CR3_2408
path_cgd00550.kgml: 6.3.2.8 -> 6.3.2.9 -> 6.3.2.13 -> [6.3.2.10] -> 2.7.8.13 -> 2.4.1.227
path_cgd00550.kgml: Skipped genes: cgd:CR3_2409, cgd:CR3_2412
path_cgd00550.kgml:
path_cgd00550.kgml: Found a trail of span 5 containing skipped vertices
path_cgd00550.kgml: 33 -> 32 -> [34] -> 23 -> 35 -> 36
path_cgd00550.kgml: R03193 -> R02783 -> [R02788] -> R04617 -> R05630 -> R05032
path_cgd00550.kgml: cgd:CR3_2407 -> cgd:CR3_2410 -> [cgd:CR3_2413] -> cgd:CR3_2412 -> cgd:CR3_2411 -> cgd:CR3_2408
path_cgd00550.kgml: 6.3.2.8 -> 6.3.2.9 -> [6.3.2.13] -> 6.3.2.10 -> 2.7.8.13 -> 2.4.1.227
path_cgd00550.kgml: Skipped genes: cgd:CR3_2409
path_cgd00550.kgml:
path_cgd00550.kgml: Found a trail of span 5 containing skipped vertices
path_cgd00550.kgml: 33 -> [32] -> 34 -> 23 -> 35 -> 36
path_cgd00550.kgml: R03193 -> [R02783] -> R02788 -> R04617 -> R05630 -> R05032
path_cgd00550.kgml: cgd:CR3_2407 -> [cgd:CR3_2410] -> cgd:CR3_2413 -> cgd:CR3_2412 -> cgd:CR3_2411 -> cgd:CR3_2408
path_cgd00550.kgml: 6.3.2.8 -> [6.3.2.9] -> 6.3.2.13 -> 6.3.2.10 -> 2.7.8.13 -> 2.4.1.227
path_cgd00550.kgml: Skipped genes: cgd:CR3_2410, cgd:CR3_2409
path_cgd00550.kgml:
path_cgd00550.kgml: Found a trail of span 5 containing skipped vertices
path_cgd00550.kgml: 33 -> 32 -> 34 -> 23 -> [35] -> 36
path_cgd00550.kgml: R03193 -> R02783 -> R02788 -> R04617 -> [R05630] -> R05032
path_cgd00550.kgml: cgd:CR3_2407 -> cgd:CR3_2410 -> cgd:CR3_2413 -> cgd:CR3_2412 -> [cgd:CR3_2411] -> cgd:CR3_2408
path_cgd00550.kgml: 6.3.2.8 -> 6.3.2.9 -> 6.3.2.13 -> 6.3.2.10 -> [2.7.8.13] -> 2.4.1.227
path_cgd00550.kgml: Skipped genes: cgd:CR3_2411, cgd:CR3_2409
path_cgd00550.kgml:
path_cgd00550.kgml: Found a trail of span 4 containing skipped vertices
path_cgd00550.kgml: 30 -> 23 -> 35 -> 36
path_cgd00550.kgml: R01150 -> R04617 -> R05630 -> R05032
path_cgd00550.kgml: cgd:CR3_2406 -> cgd:CR3_2412 -> cgd:CR3_2411 -> cgd:CR3_2408
path_cgd00550.kgml: 6.3.2.4 -> 6.3.2.10 -> 2.7.8.13 -> 2.4.1.227
path_cgd00550.kgml: Skipped genes: cgd:CR3_2410, cgd:CR3_2409, cgd:CR3_2407
path_cgd00550.kgml:
path_cgd00550.kgml: Found a trail of span 4 containing skipped vertices
path_cgd00550.kgml: 30 -> 29 -> 28 -> 27
path_cgd00550.kgml: R01150 -> R04573 -> R05629 -> R05662
path_cgd00550.kgml: cgd:CR3_2406 -> cgd:CR3_2412 -> cgd:CR3_2411 -> cgd:CR3_2408
path_cgd00550.kgml: 6.3.2.4 -> 6.3.2.10 -> 2.7.8.13 -> 2.4.1.227
path_cgd00550.kgml: Skipped genes: cgd:CR3_2410, cgd:CR3_2409, cgd:CR3_2407
path_cgd00550.kgml:
path_cgd00550.kgml: Found a trail of span 3 containing skipped vertices
path_cgd00550.kgml: 30 -> [23] -> 35 -> 36
path_cgd00550.kgml: R01150 -> [R04617] -> R05630 -> R05032
path_cgd00550.kgml: cgd:CR3_2406 -> [cgd:CR3_2412] -> cgd:CR3_2411 -> cgd:CR3_2408
path_cgd00550.kgml: 6.3.2.4 -> [6.3.2.10] -> 2.7.8.13 -> 2.4.1.227
path_cgd00550.kgml: Skipped genes: cgd:CR3_2410, cgd:CR3_2409, cgd:CR3_2407
path_cgd00550.kgml:
path_cgd00550.kgml: Found a trail of span 3 containing skipped vertices
path_cgd00550.kgml: 30 -> [29] -> 28 -> 27
path_cgd00550.kgml: R01150 -> [R04573] -> R05629 -> R05662
path_cgd00550.kgml: cgd:CR3_2406 -> [cgd:CR3_2412] -> cgd:CR3_2411 -> cgd:CR3_2408
path_cgd00550.kgml: 6.3.2.4 -> [6.3.2.10] -> 2.7.8.13 -> 2.4.1.227
path_cgd00550.kgml: Skipped genes: cgd:CR3_2410, cgd:CR3_2409, cgd:CR3_2407
path_cgd00550.kgml:
path_cgd00550.kgml: --- 1.15 seconds ---

path_cgd00561.kgml: Glycerolipid metabolism
path_cgd00561.kgml: Initialization took 0.23 seconds
path_cgd00561.kgml: (not found)
path_cgd00561.kgml: --- 0.28 seconds ---

path_cgd00562.kgml: Inositol phosphate metabolism
path_cgd00562.kgml: Initialization took 0.13 seconds
path_cgd00562.kgml: (not found)
path_cgd00562.kgml: --- 0.18 seconds ---

path_cgd00564.kgml: Glycerophospholipid metabolism
path_cgd00564.kgml: Initialization took 1.08 seconds
path_cgd00564.kgml:
path_cgd00564.kgml: Found a trail of span 2 without skipping any vertex
path_cgd00564.kgml: 103 -> 135
path_cgd00564.kgml: R01800 -> R02055
path_cgd00564.kgml: cgd:CR3_0849 -> {cgd:CR3_0848, cgd:CR3_3816}
path_cgd00564.kgml: 2.7.8.8 -> 4.1.1.65
path_cgd00564.kgml:
path_cgd00564.kgml: Found a trail of span 2 containing skipped vertices
path_cgd00564.kgml: 146 -> [119] -> 245
path_cgd00564.kgml: R01801 -> [R02029] -> R02027
path_cgd00564.kgml: cgd:CR3_3875 -> [cgd:CR3_2340] -> {cgd:CR3_3843, cgd:CR3_3844, cgd:CR3_3880}
path_cgd00564.kgml: 2.7.8.5 -> [3.1.3.27] -> 3.1.4.3
path_cgd00564.kgml: Skipped genes: cgd:CR3_3876
path_cgd00564.kgml:
path_cgd00564.kgml: --- 1.30 seconds ---

path_cgd00590.kgml: Arachidonic acid metabolism
path_cgd00590.kgml: Initialization took 0.10 seconds
path_cgd00590.kgml: (not found)
path_cgd00590.kgml: --- 0.16 seconds ---

path_cgd00592.kgml: alpha-Linolenic acid metabolism
path_cgd00592.kgml: Initialization took 0.06 seconds
path_cgd00592.kgml: (not found)
path_cgd00592.kgml: --- 0.13 seconds ---

path_cgd00620.kgml: Pyruvate metabolism
path_cgd00620.kgml: Initialization took 3.05 seconds
path_cgd00620.kgml:
path_cgd00620.kgml: Found a trail of span 4 containing skipped vertices
path_cgd00620.kgml: 123 -> 55 -> [124] -> 125 -> 124
path_cgd00620.kgml: R00014 -> R03270 -> [R02569] -> R07618 -> R02569
path_cgd00620.kgml: cgd:CR3_1610 -> cgd:CR3_1610 -> [cgd:CR3_1609] -> {cgd:CR3_1608, cgd:CR3_1653, cgd:CR3_4367} -> cgd:CR3_1609
path_cgd00620.kgml: {1.2.4.1, 2.2.1.6, 4.1.1.1} -> 1.2.4.1 -> [2.3.1.12] -> 1.8.1.4 -> 2.3.1.12
path_cgd00620.kgml:
path_cgd00620.kgml: --- 3.95 seconds ---

path_cgd00623.kgml: Toluene degradation
path_cgd00623.kgml: Initialization took 0.08 seconds
path_cgd00623.kgml: (not found)
path_cgd00623.kgml: --- 0.13 seconds ---

path_cgd00625.kgml: Chloroalkane and chloroalkene degradation
path_cgd00625.kgml: Initialization took 0.13 seconds
path_cgd00625.kgml: (not found)
path_cgd00625.kgml: --- 0.18 seconds ---

path_cgd00626.kgml: Naphthalene degradation
path_cgd00626.kgml: Initialization took 0.08 seconds
path_cgd00626.kgml: (not found)
path_cgd00626.kgml: --- 0.13 seconds ---

path_cgd00627.kgml: Aminobenzoate degradation
path_cgd00627.kgml: Initialization took 0.33 seconds
path_cgd00627.kgml:
path_cgd00627.kgml: Found a trail of span 2 containing skipped vertices
path_cgd00627.kgml: 97 -> 96
path_cgd00627.kgml: R00982 -> {R03998, R03999}
path_cgd00627.kgml: cgd:CR3_1770 -> cgd:CR3_1773
path_cgd00627.kgml: 6.2.1.32 -> {1.14.13.40, 1.14.13.40}
path_cgd00627.kgml: Skipped genes: cgd:CR3_1771, cgd:CR3_1772
path_cgd00627.kgml:
path_cgd00627.kgml: --- 0.43 seconds ---

path_cgd00630.kgml: Glyoxylate and dicarboxylate metabolism
path_cgd00630.kgml: Initialization took 3.49 seconds
path_cgd00630.kgml:
path_cgd00630.kgml: Found a trail of span 3 containing skipped vertices
path_cgd00630.kgml: 124 -> [107] -> 91 -> 77
path_cgd00630.kgml: R00342 -> [R00351] -> R01325 -> R01900
path_cgd00630.kgml: cgd:CR3_1909 -> [{cgd:CR3_1902, cgd:CR3_3672, cgd:CR3_3910}] -> cgd:CR3_1912 -> cgd:CR3_1912
path_cgd00630.kgml: {1.1.1.299, 1.1.1.37} -> [{2.3.3.1, 2.3.3.16, 2.3.3.3}] -> 4.2.1.3 -> 4.2.1.3
path_cgd00630.kgml: Skipped genes: cgd:CR3_1910, cgd:CR3_1911
path_cgd00630.kgml:
path_cgd00630.kgml: Found a trail of span 2 containing skipped vertices
path_cgd00630.kgml: 83 -> 116
path_cgd00630.kgml: R00479 -> R00472
path_cgd00630.kgml: cgd:CR3_1122 -> cgd:CR3_1126
path_cgd00630.kgml: 4.1.3.1 -> 2.3.3.9
path_cgd00630.kgml: Skipped genes: cgd:CR3_1125
path_cgd00630.kgml:
path_cgd00630.kgml: Found a trail of span 2 containing skipped vertices
path_cgd00630.kgml: 140 -> 96
path_cgd00630.kgml: R01334 -> R00465
path_cgd00630.kgml: {cgd:CR3_1869, cgd:CR3_2445} -> {cgd:CR3_0092, cgd:CR3_1876}
path_cgd00630.kgml: 3.1.3.18 -> 1.1.1.79
path_cgd00630.kgml: Skipped genes: cgd:CR3_1870, cgd:CR3_1875
path_cgd00630.kgml:
path_cgd00630.kgml: Found a trail of span 2 containing skipped vertices
path_cgd00630.kgml: 194 -> 195
path_cgd00630.kgml: R00238 -> R01977
path_cgd00630.kgml: {cgd:CR3_0079, cgd:CR3_1480, cgd:CR3_1566, cgd:CR3_1570} -> cgd:CR3_1569
path_cgd00630.kgml: 2.3.1.9 -> 1.1.1.36
path_cgd00630.kgml: Skipped genes: cgd:CR3_1568, cgd:CR3_1567
path_cgd00630.kgml:
path_cgd00630.kgml: --- 3.86 seconds ---

path_cgd00633.kgml: Nitrotoluene degradation
path_cgd00633.kgml: Initialization took 0.05 seconds
path_cgd00633.kgml: (not found)
path_cgd00633.kgml: --- 0.10 seconds ---

path_cgd00640.kgml: Propanoate metabolism
path_cgd00640.kgml: Initialization took 2.19 seconds
path_cgd00640.kgml:
path_cgd00640.kgml: Found a trail of span 3 containing skipped vertices
path_cgd00640.kgml: 63 -> 99 -> [62] -> 64
path_cgd00640.kgml: R00926 -> R04432 -> [R00928] -> R01354
path_cgd00640.kgml: cgd:CR3_1774 -> {cgd:CR3_0891, cgd:CR3_1009, cgd:CR3_1771, cgd:CR3_3108, cgd:CR3_4505} -> [cgd:CR3_1948] -> cgd:CR3_1774
path_cgd00640.kgml: {6.2.1.1, 6.2.1.17} -> 1.3.8.7 -> [2.8.3.1] -> {6.2.1.1, 6.2.1.17}
path_cgd00640.kgml: Skipped genes: cgd:CR3_1772, cgd:CR3_1773
path_cgd00640.kgml:
path_cgd00640.kgml: Found a trail of span 3 without skipping any vertex
path_cgd00640.kgml: 105 -> 195 -> 197
path_cgd00640.kgml: R00931 -> R11263 -> R11264
path_cgd00640.kgml: cgd:CR3_1237 -> cgd:CR3_1236 -> cgd:CR3_1235
path_cgd00640.kgml: 2.3.3.5 -> 4.2.1.117 -> ?
path_cgd00640.kgml:
path_cgd00640.kgml: Found a trail of span 2 containing skipped vertices
path_cgd00640.kgml: 105 -> [195] -> 197
path_cgd00640.kgml: R00931 -> [R11263] -> R11264
path_cgd00640.kgml: cgd:CR3_1237 -> [cgd:CR3_1236] -> cgd:CR3_1235
path_cgd00640.kgml: 2.3.3.5 -> [4.2.1.117] -> ?
path_cgd00640.kgml: Skipped genes: cgd:CR3_1236
path_cgd00640.kgml:
path_cgd00640.kgml: --- 2.56 seconds ---

path_cgd00643.kgml: Styrene degradation
path_cgd00643.kgml: Initialization took 0.18 seconds
path_cgd00643.kgml: (not found)
path_cgd00643.kgml: --- 0.23 seconds ---

path_cgd00650.kgml: Butanoate metabolism
path_cgd00650.kgml: Initialization took 2.19 seconds
path_cgd00650.kgml:
path_cgd00650.kgml: Found a trail of span 2 without skipping any vertex
path_cgd00650.kgml: 68 -> 78
path_cgd00650.kgml: R01648 -> {R00713, R00714}
path_cgd00650.kgml: cgd:CR3_3229 -> {cgd:CR3_0540, cgd:CR3_1187, cgd:CR3_3150, cgd:CR3_3230, cgd:CR3_3596, cgd:CR3_3859}
path_cgd00650.kgml: 2.6.1.19 -> {1.2.1.16, 1.2.1.24, 1.2.1.16, 1.2.1.79}
path_cgd00650.kgml:
path_cgd00650.kgml: Found a trail of span 2 without skipping any vertex
path_cgd00650.kgml: 68 -> 157
path_cgd00650.kgml: R01648 -> R00714
path_cgd00650.kgml: cgd:CR3_3229 -> {cgd:CR3_0540, cgd:CR3_1187, cgd:CR3_3150, cgd:CR3_3230, cgd:CR3_3596, cgd:CR3_3859}
path_cgd00650.kgml: 2.6.1.19 -> {1.2.1.16, 1.2.1.79}
path_cgd00650.kgml:
path_cgd00650.kgml: --- 5.17 seconds ---

path_cgd00660.kgml: C5-Branched dibasic acid metabolism
path_cgd00660.kgml: Initialization took 0.43 seconds
path_cgd00660.kgml:
path_cgd00660.kgml: Found a trail of span 3 without skipping any vertex
path_cgd00660.kgml: 31 -> 96 -> 97
path_cgd00660.kgml: R03896 -> R03898 -> R00994
path_cgd00660.kgml: {cgd:CR3_1899, cgd:CR3_1900, cgd:CR3_2065, cgd:CR3_3031, cgd:CR3_3032, cgd:CR3_3198, cgd:CR3_3199} -> {cgd:CR3_1899, cgd:CR3_1900, cgd:CR3_2065, cgd:CR3_3031, cgd:CR3_3032, cgd:CR3_3198, cgd:CR3_3199} -> cgd:CR3_1898
path_cgd00660.kgml: 4.2.1.35 -> 4.2.1.35 -> 1.1.1.85
path_cgd00660.kgml:
path_cgd00660.kgml: --- 0.56 seconds ---

path_cgd00670.kgml: One carbon pool by folate
path_cgd00670.kgml: Initialization took 0.34 seconds
path_cgd00670.kgml:
path_cgd00670.kgml: Found a trail of span 4 containing skipped vertices
path_cgd00670.kgml: 24 -> 23 -> 52 -> [24] -> 68
path_cgd00670.kgml: {R02235, R02236} -> {R00936, R00939} -> R02101 -> [{R02235, R02236}] -> {R00937, R00940}
path_cgd00670.kgml: cgd:CR3_1931 -> cgd:CR3_1931 -> cgd:CR3_1930 -> [cgd:CR3_1931] -> cgd:CR3_1931
path_cgd00670.kgml: {1.5.1.3, 1.5.1.3} -> {1.5.1.3, 1.5.1.3} -> 2.1.1.45 -> [{1.5.1.3, 1.5.1.3}] -> {1.5.1.3, 1.5.1.3}
path_cgd00670.kgml:
path_cgd00670.kgml: --- 8.27 seconds ---

path_cgd00680.kgml: Methane metabolism
path_cgd00680.kgml: Initialization took 1.35 seconds
path_cgd00680.kgml:
path_cgd00680.kgml: Found a trail of span 2 without skipping any vertex
path_cgd00680.kgml: 103 -> 102
path_cgd00680.kgml: R06983 -> R00527
path_cgd00680.kgml: {cgd:CR3_3508, cgd:CR3_4536} -> cgd:CR3_3507
path_cgd00680.kgml: 1.1.1.284 -> 3.1.2.12
path_cgd00680.kgml:
path_cgd00680.kgml: --- 1.47 seconds ---

path_cgd00710.kgml: Carbon fixation in photosynthetic organisms
path_cgd00710.kgml: Initialization took 0.28 seconds
path_cgd00710.kgml:
path_cgd00710.kgml: Found a trail of span 2 without skipping any vertex
path_cgd00710.kgml: 86 -> 52
path_cgd00710.kgml: R01061 -> R01067
path_cgd00710.kgml: cgd:CR3_2330 -> cgd:CR3_2331
path_cgd00710.kgml: {1.2.1.12, 1.2.1.59} -> 2.2.1.1
path_cgd00710.kgml:
path_cgd00710.kgml: Found a trail of span 2 without skipping any vertex
path_cgd00710.kgml: 86 -> 34
path_cgd00710.kgml: R01061 -> R01641
path_cgd00710.kgml: cgd:CR3_2330 -> cgd:CR3_2331
path_cgd00710.kgml: {1.2.1.12, 1.2.1.59} -> 2.2.1.1
path_cgd00710.kgml:
path_cgd00710.kgml: Found a trail of span 2 containing skipped vertices
path_cgd00710.kgml: 44 -> [86] -> 41
path_cgd00710.kgml: R01512 -> [R01061] -> R01068
path_cgd00710.kgml: cgd:CR3_2110 -> [cgd:CR3_2330] -> cgd:CR3_2108
path_cgd00710.kgml: 2.7.2.3 -> [{1.2.1.12, 1.2.1.59}] -> 4.1.2.13
path_cgd00710.kgml: Skipped genes: cgd:CR3_2109
path_cgd00710.kgml:
path_cgd00710.kgml: --- 0.51 seconds ---

path_cgd00730.kgml: Thiamine metabolism
path_cgd00730.kgml: Initialization took 0.23 seconds
path_cgd00730.kgml:
path_cgd00730.kgml: Found a trail of span 2 containing skipped vertices
path_cgd00730.kgml: 70 -> 69
path_cgd00730.kgml: R07463 -> R10247
path_cgd00730.kgml: cgd:CR3_0143 -> cgd:CR3_0145
path_cgd00730.kgml: 1.4.3.19 -> 2.8.1.10
path_cgd00730.kgml: Skipped genes: cgd:CR3_0144
path_cgd00730.kgml:
path_cgd00730.kgml: --- 0.33 seconds ---

path_cgd00740.kgml: Riboflavin metabolism
path_cgd00740.kgml: Initialization took 0.13 seconds
path_cgd00740.kgml:
path_cgd00740.kgml: Found a trail of span 3 containing skipped vertices
path_cgd00740.kgml: 32 -> [41] -> 42 -> 41
path_cgd00740.kgml: R07281 -> [R04457] -> R00066 -> R04457
path_cgd00740.kgml: {cgd:CR3_0546, cgd:CR3_3527} -> [cgd:CR3_0545] -> cgd:CR3_0547 -> cgd:CR3_0545
path_cgd00740.kgml: 4.1.99.12 -> [2.5.1.78] -> 2.5.1.9 -> 2.5.1.78
path_cgd00740.kgml:
path_cgd00740.kgml: Found a trail of span 3 containing skipped vertices
path_cgd00740.kgml: 38 -> 39 -> 40
path_cgd00740.kgml: R00425 -> R03459 -> R03458
path_cgd00740.kgml: {cgd:CR3_0546, cgd:CR3_3557} -> cgd:CR3_0548 -> cgd:CR3_0548
path_cgd00740.kgml: 3.5.4.25 -> 3.5.4.26 -> 1.1.1.193
path_cgd00740.kgml: Skipped genes: cgd:CR3_0547
path_cgd00740.kgml:
path_cgd00740.kgml: Found a trail of span 2 containing skipped vertices
path_cgd00740.kgml: 38 -> [39] -> 40
path_cgd00740.kgml: R00425 -> [R03459] -> R03458
path_cgd00740.kgml: {cgd:CR3_0546, cgd:CR3_3557} -> [cgd:CR3_0548] -> cgd:CR3_0548
path_cgd00740.kgml: 3.5.4.25 -> [3.5.4.26] -> 1.1.1.193
path_cgd00740.kgml: Skipped genes: cgd:CR3_0547
path_cgd00740.kgml:
path_cgd00740.kgml: --- 0.36 seconds ---

path_cgd00750.kgml: Vitamin B6 metabolism
path_cgd00750.kgml: Initialization took 0.08 seconds
path_cgd00750.kgml: (not found)
path_cgd00750.kgml: --- 0.13 seconds ---

path_cgd00760.kgml: Nicotinate and nicotinamide metabolism
path_cgd00760.kgml: Initialization took 0.88 seconds
path_cgd00760.kgml:
path_cgd00760.kgml: Found a trail of span 4 without skipping any vertex
path_cgd00760.kgml: 76 -> 179 -> 75 -> 74
path_cgd00760.kgml: R09125 -> R09126 -> R03540 -> R01087
path_cgd00760.kgml: {cgd:CR3_0579, cgd:CR3_0803, cgd:CR3_3007} -> cgd:CR3_3008 -> cgd:CR3_3006 -> cgd:CR3_3009
path_cgd00760.kgml: 1.13.11.9 -> 3.5.1.106 -> 3.5.1.107 -> 5.2.1.1
path_cgd00760.kgml:
path_cgd00760.kgml: Found a trail of span 3 containing skipped vertices
path_cgd00760.kgml: 76 -> 179 -> [75] -> 74
path_cgd00760.kgml: R09125 -> R09126 -> [R03540] -> R01087
path_cgd00760.kgml: {cgd:CR3_0579, cgd:CR3_0803, cgd:CR3_3007} -> cgd:CR3_3008 -> [cgd:CR3_3006] -> cgd:CR3_3009
path_cgd00760.kgml: 1.13.11.9 -> 3.5.1.106 -> [3.5.1.107] -> 5.2.1.1
path_cgd00760.kgml:
path_cgd00760.kgml: Found a trail of span 3 containing skipped vertices
path_cgd00760.kgml: 76 -> [179] -> 75 -> 74
path_cgd00760.kgml: R09125 -> [R09126] -> R03540 -> R01087
path_cgd00760.kgml: {cgd:CR3_0579, cgd:CR3_0803, cgd:CR3_3007} -> [cgd:CR3_3008] -> cgd:CR3_3006 -> cgd:CR3_3009
path_cgd00760.kgml: 1.13.11.9 -> [3.5.1.106] -> 3.5.1.107 -> 5.2.1.1
path_cgd00760.kgml: Skipped genes: cgd:CR3_3008
path_cgd00760.kgml:
path_cgd00760.kgml: Found a trail of span 2 without skipping any vertex
path_cgd00760.kgml: 184 -> 77
path_cgd00760.kgml: R09473 -> R08764
path_cgd00760.kgml: cgd:CR3_3011 -> cgd:CR3_3010
path_cgd00760.kgml: 1.17.2.1 -> 1.14.13.114
path_cgd00760.kgml:
path_cgd00760.kgml: Found a trail of span 2 without skipping any vertex
path_cgd00760.kgml: 72 -> 73
path_cgd00760.kgml: R04292 -> R03348
path_cgd00760.kgml: cgd:CR3_2230 -> cgd:CR3_2229
path_cgd00760.kgml: 2.5.1.72 -> 2.4.2.19
path_cgd00760.kgml:
path_cgd00760.kgml: --- 1.25 seconds ---

path_cgd00770.kgml: Pantothenate and CoA biosynthesis
path_cgd00770.kgml: Initialization took 0.68 seconds
path_cgd00770.kgml:
path_cgd00770.kgml: Found a trail of span 2 without skipping any vertex
path_cgd00770.kgml: 82 -> 81
path_cgd00770.kgml: R00006 -> R03051
path_cgd00770.kgml: {cgd:CR3_0845, cgd:CR3_0846, cgd:CR3_3232, cgd:CR3_3550, cgd:CR3_4123, cgd:CR3_4511} -> cgd:CR3_0847
path_cgd00770.kgml: 2.2.1.6 -> 1.1.1.86
path_cgd00770.kgml:
path_cgd00770.kgml: --- 0.81 seconds ---

path_cgd00780.kgml: Biotin metabolism
path_cgd00780.kgml: Initialization took 0.38 seconds
path_cgd00780.kgml:
path_cgd00780.kgml: Found a trail of span 2 containing skipped vertices
path_cgd00780.kgml: 95 -> 53
path_cgd00780.kgml: R10115 -> R10116
path_cgd00780.kgml: cgd:CR3_1857 -> {cgd:CR3_0750, cgd:CR3_1859, cgd:CR3_2348, cgd:CR3_3291, cgd:CR3_3732, cgd:CR3_3932, cgd:CR3_4096}
path_cgd00780.kgml: {2.3.1.179, 2.3.1.41} -> 1.1.1.100
path_cgd00780.kgml: Skipped genes: cgd:CR3_1858
path_cgd00780.kgml:
path_cgd00780.kgml: Found a trail of span 2 containing skipped vertices
path_cgd00780.kgml: 74 -> 67
path_cgd00780.kgml: R10119 -> R10120
path_cgd00780.kgml: cgd:CR3_1857 -> {cgd:CR3_0750, cgd:CR3_1859, cgd:CR3_2348, cgd:CR3_3291, cgd:CR3_3732, cgd:CR3_3932, cgd:CR3_4096}
path_cgd00780.kgml: {2.3.1.179, 2.3.1.41} -> 1.1.1.100
path_cgd00780.kgml: Skipped genes: cgd:CR3_1858
path_cgd00780.kgml:
path_cgd00780.kgml: Found a trail of span 2 without skipping any vertex
path_cgd00780.kgml: 31 -> 30
path_cgd00780.kgml: R03182 -> R01078
path_cgd00780.kgml: cgd:CR3_0089 -> cgd:CR3_0090
path_cgd00780.kgml: 6.3.3.3 -> 2.8.1.6
path_cgd00780.kgml:
path_cgd00780.kgml: --- 0.61 seconds ---

path_cgd00785.kgml: Lipoic acid metabolism
path_cgd00785.kgml: Initialization took 0.08 seconds
path_cgd00785.kgml:
path_cgd00785.kgml: Found a trail of span 2 without skipping any vertex
path_cgd00785.kgml: 5 -> 6
path_cgd00785.kgml: R07768 -> R07769
path_cgd00785.kgml: cgd:CR3_0036 -> cgd:CR3_0035
path_cgd00785.kgml: 2.8.1.8 -> 2.3.1.181
path_cgd00785.kgml:
path_cgd00785.kgml: Found a trail of span 2 without skipping any vertex
path_cgd00785.kgml: 11 -> 10
path_cgd00785.kgml: R07766 -> R07767
path_cgd00785.kgml: cgd:CR3_0035 -> cgd:CR3_0036
path_cgd00785.kgml: 2.3.1.181 -> 2.8.1.8
path_cgd00785.kgml:
path_cgd00785.kgml: --- 0.22 seconds ---

path_cgd00790.kgml: Folate biosynthesis
path_cgd00790.kgml: Initialization took 1.13 seconds
path_cgd00790.kgml:
path_cgd00790.kgml: Found a trail of span 2 without skipping any vertex
path_cgd00790.kgml: 122 -> 126
path_cgd00790.kgml: R09735 -> R11581
path_cgd00790.kgml: {cgd:CR3_1097, cgd:CR3_1874} -> cgd:CR3_1873
path_cgd00790.kgml: 2.10.1.1 -> 2.7.7.77
path_cgd00790.kgml:
path_cgd00790.kgml: Found a trail of span 2 without skipping any vertex
path_cgd00790.kgml: 96 -> 102
path_cgd00790.kgml: R09959 -> R10002
path_cgd00790.kgml: cgd:CR3_1227 -> cgd:CR3_1226
path_cgd00790.kgml: 4.1.2.50 -> 4.3.99.3
path_cgd00790.kgml:
path_cgd00790.kgml: Found a trail of span 2 without skipping any vertex
path_cgd00790.kgml: 161 -> 136
path_cgd00790.kgml: R07211 -> R04734
path_cgd00790.kgml: cgd:CR3_2837 -> cgd:CR3_2838
path_cgd00790.kgml: 1.14.16.1 -> 4.2.1.96
path_cgd00790.kgml:
path_cgd00790.kgml: --- 1.41 seconds ---

path_cgd00791.kgml: Atrazine degradation
path_cgd00791.kgml: Initialization took 0.08 seconds
path_cgd00791.kgml: (not found)
path_cgd00791.kgml: --- 0.13 seconds ---

path_cgd00860.kgml: Porphyrin and chlorophyll metabolism
path_cgd00860.kgml: Initialization took 1.09 seconds
path_cgd00860.kgml:
path_cgd00860.kgml: Found a trail of span 3 without skipping any vertex
path_cgd00860.kgml: 273 -> 270 -> 271
path_cgd00860.kgml: R00084 -> R03165 -> R03194
path_cgd00860.kgml: cgd:CR3_0478 -> cgd:CR3_0479 -> {cgd:CR3_0479, cgd:CR3_2174}
path_cgd00860.kgml: 2.5.1.61 -> 4.2.1.75 -> 2.1.1.107
path_cgd00860.kgml:
path_cgd00860.kgml: Found a trail of span 3 without skipping any vertex
path_cgd00860.kgml: 315 -> 305 -> 308
path_cgd00860.kgml: R07302 -> {R05221, R06558} -> R05222
path_cgd00860.kgml: {cgd:CR3_0448, cgd:CR3_0449, cgd:CR3_1940} -> cgd:CR3_0450 -> cgd:CR3_0450
path_cgd00860.kgml: 6.3.1.10 -> {2.7.1.156, 2.7.1.156} -> 2.7.7.62
path_cgd00860.kgml:
path_cgd00860.kgml: Found a trail of span 3 without skipping any vertex
path_cgd00860.kgml: 312 -> 311 -> 310
path_cgd00860.kgml: R04148 -> R04594 -> R05223
path_cgd00860.kgml: cgd:CR3_0444 -> cgd:CR3_0446 -> cgd:CR3_0445
path_cgd00860.kgml: 2.4.2.21 -> 3.1.3.73 -> 2.7.8.26
path_cgd00860.kgml:
path_cgd00860.kgml: Found a trail of span 2 containing skipped vertices
path_cgd00860.kgml: 273 -> [270] -> 271
path_cgd00860.kgml: R00084 -> [R03165] -> R03194
path_cgd00860.kgml: cgd:CR3_0478 -> [cgd:CR3_0479] -> {cgd:CR3_0479, cgd:CR3_2174}
path_cgd00860.kgml: 2.5.1.61 -> [4.2.1.75] -> 2.1.1.107
path_cgd00860.kgml:
path_cgd00860.kgml: Found a trail of span 2 containing skipped vertices
path_cgd00860.kgml: 315 -> [305] -> 308
path_cgd00860.kgml: R07302 -> [{R05221, R06558}] -> R05222
path_cgd00860.kgml: {cgd:CR3_0448, cgd:CR3_0449, cgd:CR3_1940} -> [cgd:CR3_0450] -> cgd:CR3_0450
path_cgd00860.kgml: 6.3.1.10 -> [{2.7.1.156, 2.7.1.156}] -> 2.7.7.62
path_cgd00860.kgml:
path_cgd00860.kgml: Found a trail of span 2 without skipping any vertex
path_cgd00860.kgml: 316 -> 308
path_cgd00860.kgml: R06529 -> R05222
path_cgd00860.kgml: {cgd:CR3_0448, cgd:CR3_0449, cgd:CR3_1940} -> cgd:CR3_0450
path_cgd00860.kgml: 6.3.1.10 -> 2.7.7.62
path_cgd00860.kgml:
path_cgd00860.kgml: Found a trail of span 2 containing skipped vertices
path_cgd00860.kgml: 312 -> [311] -> 310
path_cgd00860.kgml: R04148 -> [R04594] -> R05223
path_cgd00860.kgml: cgd:CR3_0444 -> [cgd:CR3_0446] -> cgd:CR3_0445
path_cgd00860.kgml: 2.4.2.21 -> [3.1.3.73] -> 2.7.8.26
path_cgd00860.kgml:
path_cgd00860.kgml: --- 1.71 seconds ---

path_cgd00900.kgml: Terpenoid backbone biosynthesis
path_cgd00900.kgml: Initialization took 0.43 seconds
path_cgd00900.kgml:
path_cgd00900.kgml: Found a trail of span 2 containing skipped vertices
path_cgd00900.kgml: 66 -> [67] -> 68
path_cgd00900.kgml: R05633 -> [R05634] -> R05637
path_cgd00900.kgml: cgd:CR3_1551 -> [cgd:CR3_0297] -> cgd:CR3_1550
path_cgd00900.kgml: 2.7.7.60 -> [2.7.1.148] -> 4.6.1.12
path_cgd00900.kgml:
path_cgd00900.kgml: --- 0.56 seconds ---

path_cgd00903.kgml: Limonene and pinene degradation
path_cgd00903.kgml: Initialization took 0.08 seconds
path_cgd00903.kgml: (not found)
path_cgd00903.kgml: --- 0.13 seconds ---

path_cgd00906.kgml: Carotenoid biosynthesis
path_cgd00906.kgml: Initialization took 0.05 seconds
path_cgd00906.kgml: (not found)
path_cgd00906.kgml: --- 0.10 seconds ---

path_cgd00909.kgml: Sesquiterpenoid and triterpenoid biosynthesis
path_cgd00909.kgml: Initialization took 0.05 seconds
path_cgd00909.kgml: (not found)
path_cgd00909.kgml: --- 0.10 seconds ---

path_cgd00910.kgml: Nitrogen metabolism
path_cgd00910.kgml: Initialization took 0.38 seconds
path_cgd00910.kgml:
path_cgd00910.kgml: Found a trail of span 2 without skipping any vertex
path_cgd00910.kgml: 25 -> 148
path_cgd00910.kgml: R00798 -> R00787
path_cgd00910.kgml: cgd:CR3_4251 -> {cgd:CR3_4248, cgd:CR3_4249, cgd:CR3_4250}
path_cgd00910.kgml: ? -> {1.7.1.15, 1.7.1.4}
path_cgd00910.kgml:
path_cgd00910.kgml: --- 0.48 seconds ---

path_cgd00920.kgml: Sulfur metabolism
path_cgd00920.kgml: Initialization took 1.33 seconds
path_cgd00920.kgml:
path_cgd00920.kgml: Found a trail of span 3 containing skipped vertices
path_cgd00920.kgml: 42 -> [39] -> 48 -> 31
path_cgd00920.kgml: R00529 -> [R00509] -> R02021 -> R00858
path_cgd00920.kgml: {cgd:CR3_2175, cgd:CR3_2176} -> [cgd:CR3_0514] -> cgd:CR3_2177 -> cgd:CR3_2179
path_cgd00920.kgml: 2.7.7.4 -> [2.7.1.25] -> 1.8.4.8 -> 1.8.1.2
path_cgd00920.kgml: Skipped genes: cgd:CR3_2178
path_cgd00920.kgml:
path_cgd00920.kgml: Found a trail of span 2 containing skipped vertices
path_cgd00920.kgml: 55 -> 57
path_cgd00920.kgml: R10203 -> R10206
path_cgd00920.kgml: cgd:CR3_3962 -> {cgd:CR3_3577, cgd:CR3_3962, cgd:CR3_3964}
path_cgd00920.kgml: 1.14.14.35 -> {1.14.14.34, 1.14.14.5}
path_cgd00920.kgml: Skipped genes: cgd:CR3_3963
path_cgd00920.kgml:
path_cgd00920.kgml: Found a trail of span 2 containing skipped vertices
path_cgd00920.kgml: 160 -> [159] -> 150
path_cgd00920.kgml: R00529 -> [R00509] -> R02021
path_cgd00920.kgml: {cgd:CR3_2175, cgd:CR3_2176} -> [cgd:CR3_0514] -> cgd:CR3_2177
path_cgd00920.kgml: 2.7.7.4 -> [2.7.1.25] -> 1.8.4.8
path_cgd00920.kgml:
path_cgd00920.kgml: --- 1.61 seconds ---

path_cgd00930.kgml: Caprolactam degradation
path_cgd00930.kgml: Initialization took 0.08 seconds
path_cgd00930.kgml: (not found)
path_cgd00930.kgml: --- 0.13 seconds ---

path_cgd00970.kgml: Aminoacyl-tRNA biosynthesis
path_cgd00970.kgml: Initialization took 1.88 seconds
path_cgd00970.kgml: (not found)
path_cgd00970.kgml: --- 1.93 seconds ---

path_cgd01040.kgml: Biosynthesis of unsaturated fatty acids
path_cgd01040.kgml: Initialization took 0.18 seconds
path_cgd01040.kgml: (not found)
path_cgd01040.kgml: --- 0.23 seconds ---

path_cgd01054.kgml: Nonribosomal peptide structures
path_cgd01054.kgml: Initialization took 0.05 seconds
path_cgd01054.kgml: (not found)
path_cgd01054.kgml: --- 0.10 seconds ---

path_cgd01055.kgml: Biosynthesis of vancomycin group antibiotics
path_cgd01055.kgml: Initialization took 0.08 seconds
path_cgd01055.kgml: (not found)
path_cgd01055.kgml: --- 0.13 seconds ---

--- 734.66 seconds ---
