# Supplementary material for: CoMetGeNe: mining conserved neighborhood patterns in metabolic and genomic contexts
Source: BMC Bioinformatics. 2019 Jan 10;20:19. doi: 10.1186/s12859-018-2542-2 (PMC6327494; doi:10.1186/s12859-018-2542-2)
Supplement: Supplementary file 14 — Trail finding results for completely assembled representative bacterial genomes present in NCBI Genomes. Of the 1,545 fully assembled representative bacterial genomes in NCBI, corresponding entries have been identified in KEGG for 1,467 species, for which trail finding has been performed for all combinations of gap parameters δG and δD ranging from 0 to 3. This additional file is available from https://doi.org/10.6084/m9.figshare.7288769. (GZ 178,532 kb) [file 12859_2018_2542_MOESM14_ESM.gz › results/rab_dG2_dD2.hnet]

--- delta_G = 2, delta_D = 2 ---

path_rab00010.kgml: Glycolysis / Gluconeogenesis
path_rab00010.kgml: Initialization took 0.08 seconds
path_rab00010.kgml:
path_rab00010.kgml: Found a trail of span 2 without skipping any vertex
path_rab00010.kgml: 49 -> 48
path_rab00010.kgml: R03270 -> R00014
path_rab00010.kgml: {rab:AL573_02265, rab:AL573_02270} -> {rab:AL573_02265, rab:AL573_02270}
path_rab00010.kgml: 1.2.4.1 -> {1.2.4.1, 2.2.1.6, 4.1.1.1}
path_rab00010.kgml:
path_rab00010.kgml: --- 0.18 seconds ---

path_rab00020.kgml: Citrate cycle (TCA cycle)
path_rab00020.kgml: Initialization took 0.28 seconds
path_rab00020.kgml:
path_rab00020.kgml: Found a trail of span 3 containing skipped vertices
path_rab00020.kgml: 30 -> 31 -> [28 -> 30] -> 29
path_rab00020.kgml: R03316 -> R02570 -> [R07618 -> R03316] -> R00621
path_rab00020.kgml: rab:AL573_01695 -> rab:AL573_01690 -> [{rab:AL573_04980, rab:AL573_07090} -> rab:AL573_01695] -> rab:AL573_01695
path_rab00020.kgml: 1.2.4.2 -> 2.3.1.61 -> [1.8.1.4 -> 1.2.4.2] -> 1.2.4.2
path_rab00020.kgml:
path_rab00020.kgml: Found a trail of span 2 without skipping any vertex
path_rab00020.kgml: 75 -> 77
path_rab00020.kgml: R00014 -> R03270
path_rab00020.kgml: {rab:AL573_02265, rab:AL573_02270} -> {rab:AL573_02265, rab:AL573_02270}
path_rab00020.kgml: {1.2.4.1, 2.2.1.6, 4.1.1.1} -> 1.2.4.1
path_rab00020.kgml:
path_rab00020.kgml: --- 0.61 seconds ---

path_rab00030.kgml: Pentose phosphate pathway
path_rab00030.kgml: Initialization took 0.05 seconds
path_rab00030.kgml: (not found)
path_rab00030.kgml: --- 0.10 seconds ---

path_rab00051.kgml: Fructose and mannose metabolism
path_rab00051.kgml: Initialization took 0.05 seconds
path_rab00051.kgml: (not found)
path_rab00051.kgml: --- 0.10 seconds ---

path_rab00061.kgml: Fatty acid biosynthesis
path_rab00061.kgml: Initialization took 0.19 seconds
path_rab00061.kgml:
path_rab00061.kgml: Found a trail of span 16 containing skipped vertices
path_rab00061.kgml: 259 -> 142 -> [268 -> 136] -> 63 -> 130 -> [270 -> 125] -> 62 -> 119 -> [276 -> 114] -> 61 -> 108 -> [278 -> 103] -> 60 -> 97 -> [280 -> 92] -> 59 -> 86 -> [283 -> 81] -> 58 -> 75 -> [286 -> 70] -> 53 -> 54
path_rab00061.kgml: R04355 -> R04533 -> [R04428 -> {R04429, R04430}] -> R04952 -> R04953 -> [R04954 -> {R04955, R04956}] -> R04957 -> R04536 -> [R04537 -> {R04958, R04959}] -> R04960 -> R04534 -> [R04535 -> {R04961, R04962}] -> R04963 -> R04964 -> [R04965 -> {R04724, R04725}] -> R04726 -> R04566 -> [R04568 -> {R04966, R04967}] -> R04968 -> R04543 -> [R04544 -> {R04969, R04970}] -> R07762 -> R07763
path_rab00061.kgml: rab:AL573_06830 -> {rab:AL573_05200, rab:AL573_06820} -> [rab:AL573_00510 -> rab:AL573_03085] -> rab:AL573_06830 -> {rab:AL573_05200, rab:AL573_06820} -> [rab:AL573_00510 -> rab:AL573_03085] -> rab:AL573_06830 -> {rab:AL573_05200, rab:AL573_06820} -> [rab:AL573_00510 -> rab:AL573_03085] -> rab:AL573_06830 -> {rab:AL573_05200, rab:AL573_06820} -> [rab:AL573_00510 -> rab:AL573_03085] -> rab:AL573_06830 -> {rab:AL573_05200, rab:AL573_06820} -> [rab:AL573_00510 -> rab:AL573_03085] -> rab:AL573_06830 -> {rab:AL573_05200, rab:AL573_06820} -> [rab:AL573_00510 -> rab:AL573_03085] -> rab:AL573_06830 -> {rab:AL573_05200, rab:AL573_06820} -> [rab:AL573_00510 -> rab:AL573_03085] -> rab:AL573_06830 -> {rab:AL573_05200, rab:AL573_06820}
path_rab00061.kgml: {2.3.1.179, 2.3.1.41, 2.3.1.85, 2.3.1.86} -> {1.1.1.100, 2.3.1.85, 2.3.1.86} -> [{2.3.1.85, 2.3.1.86, 4.2.1.59} -> {1.3.1.9, 1.3.1.10, 1.3.1.104, 1.3.1.39, 2.3.1.85, 2.3.1.86}] -> {2.3.1.179, 2.3.1.41, 2.3.1.85, 2.3.1.86} -> {1.1.1.100, 2.3.1.85, 2.3.1.86} -> [{2.3.1.85, 2.3.1.86, 4.2.1.59} -> {1.3.1.9, 1.3.1.10, 1.3.1.104, 1.3.1.39, 2.3.1.85, 2.3.1.86}] -> {2.3.1.179, 2.3.1.41, 2.3.1.85, 2.3.1.86} -> {1.1.1.100, 2.3.1.85, 2.3.1.86} -> [{2.3.1.85, 2.3.1.86, 4.2.1.59} -> {1.3.1.9, 1.3.1.10, 1.3.1.104, 1.3.1.39, 2.3.1.85, 2.3.1.86}] -> {2.3.1.179, 2.3.1.41, 2.3.1.85, 2.3.1.86} -> {1.1.1.100, 2.3.1.85, 2.3.1.86} -> [{2.3.1.85, 2.3.1.86, 4.2.1.59} -> {1.3.1.9, 1.3.1.10, 1.3.1.104, 1.3.1.39, 2.3.1.85, 2.3.1.86}] -> {2.3.1.179, 2.3.1.41, 2.3.1.85, 2.3.1.86} -> {1.1.1.100, 2.3.1.85, 2.3.1.86} -> [{2.3.1.85, 2.3.1.86, 4.2.1.59} -> {1.3.1.9, 1.3.1.10, 1.3.1.104, 1.3.1.39, 2.3.1.85, 2.3.1.86}] -> {2.3.1.179, 2.3.1.41, 2.3.1.85, 2.3.1.86} -> {1.1.1.100, 2.3.1.85, 2.3.1.86} -> [{2.3.1.85, 2.3.1.86, 4.2.1.59} -> {1.3.1.9, 1.3.1.10, 1.3.1.104, 1.3.1.39, 2.3.1.85, 2.3.1.86}] -> {2.3.1.179, 2.3.1.41, 2.3.1.85, 2.3.1.86} -> {1.1.1.100, 2.3.1.85, 2.3.1.86} -> [{2.3.1.85, 2.3.1.86, 4.2.1.59} -> {1.3.1.9, 1.3.1.10, 1.3.1.104, 1.3.1.39, 2.3.1.85, 2.3.1.86}] -> {2.3.1.179, 2.3.1.199, 2.3.1.41} -> 1.1.1.100
path_rab00061.kgml: Skipped genes: rab:AL573_06825
path_rab00061.kgml:
path_rab00061.kgml: --- 0.97 seconds ---

path_rab00071.kgml: Fatty acid degradation
path_rab00071.kgml: Initialization took 0.05 seconds
path_rab00071.kgml: (not found)
path_rab00071.kgml: --- 0.10 seconds ---

path_rab00072.kgml: Synthesis and degradation of ketone bodies
path_rab00072.kgml: Initialization took 0.05 seconds
path_rab00072.kgml: (not found)
path_rab00072.kgml: --- 0.10 seconds ---

path_rab00130.kgml: Ubiquinone and other terpenoid-quinone biosynthesis
path_rab00130.kgml: Initialization took 0.08 seconds
path_rab00130.kgml: (not found)
path_rab00130.kgml: --- 0.13 seconds ---

path_rab00190.kgml: Oxidative phosphorylation
path_rab00190.kgml: Initialization took 0.94 seconds
path_rab00190.kgml: (not found)
path_rab00190.kgml: --- 1.00 seconds ---

path_rab00220.kgml: Arginine biosynthesis
path_rab00220.kgml: Initialization took 0.08 seconds
path_rab00220.kgml: (not found)
path_rab00220.kgml: --- 0.13 seconds ---

path_rab00230.kgml: Purine metabolism
path_rab00230.kgml: Initialization took 0.39 seconds
path_rab00230.kgml:
path_rab00230.kgml: Found a trail of span 3 containing skipped vertices
path_rab00230.kgml: 173 -> [170] -> 182 -> [180] -> 287
path_rab00230.kgml: R00435 -> [R00437] -> R00127 -> [R02017] -> R01547
path_rab00230.kgml: {rab:AL573_01410, rab:AL573_01415, rab:AL573_04305, rab:AL573_05870} -> [rab:AL573_03890] -> rab:AL573_05885 -> [{rab:AL573_03825, rab:AL573_03840}] -> rab:AL573_05885
path_rab00230.kgml: {2.7.7.19, 2.7.7.48, 2.7.7.6} -> [2.7.7.8] -> 2.7.4.3 -> [1.17.4.1] -> {2.7.4.11, 2.7.4.3}
path_rab00230.kgml: Skipped genes: rab:AL573_05875, rab:AL573_05880
path_rab00230.kgml:
path_rab00230.kgml: --- 0.57 seconds ---

path_rab00240.kgml: Pyrimidine metabolism
path_rab00240.kgml: Initialization took 0.38 seconds
path_rab00240.kgml:
path_rab00240.kgml: Found a trail of span 2 containing skipped vertices
path_rab00240.kgml: 121 -> [102 -> 104] -> 103
path_rab00240.kgml: R00442 -> [R00438 -> R00156] -> R00443
path_rab00240.kgml: {rab:AL573_01410, rab:AL573_01415, rab:AL573_04305, rab:AL573_05870} -> [rab:AL573_03890 -> rab:AL573_00925] -> {rab:AL573_01410, rab:AL573_01415, rab:AL573_04305, rab:AL573_05870}
path_rab00240.kgml: {2.7.7.48, 2.7.7.6} -> [2.7.7.8 -> 2.7.4.6] -> {2.7.7.48, 2.7.7.52, 2.7.7.6}
path_rab00240.kgml:
path_rab00240.kgml: --- 0.62 seconds ---

path_rab00250.kgml: Alanine, aspartate and glutamate metabolism
path_rab00250.kgml: Initialization took 0.05 seconds
path_rab00250.kgml: (not found)
path_rab00250.kgml: --- 0.10 seconds ---

path_rab00260.kgml: Glycine, serine and threonine metabolism
path_rab00260.kgml: Initialization took 0.08 seconds
path_rab00260.kgml: (not found)
path_rab00260.kgml: --- 0.13 seconds ---

path_rab00261.kgml: Monobactam biosynthesis
path_rab00261.kgml: Initialization took 0.05 seconds
path_rab00261.kgml: (not found)
path_rab00261.kgml: --- 0.10 seconds ---

path_rab00270.kgml: Cysteine and methionine metabolism
path_rab00270.kgml: Initialization took 0.08 seconds
path_rab00270.kgml: (not found)
path_rab00270.kgml: --- 0.13 seconds ---

path_rab00280.kgml: Valine, leucine and isoleucine degradation
path_rab00280.kgml: Initialization took 0.08 seconds
path_rab00280.kgml: (not found)
path_rab00280.kgml: --- 0.15 seconds ---

path_rab00281.kgml: Geraniol degradation
path_rab00281.kgml: Initialization took 0.06 seconds
path_rab00281.kgml: (not found)
path_rab00281.kgml: --- 0.11 seconds ---

path_rab00290.kgml: Valine, leucine and isoleucine biosynthesis
path_rab00290.kgml: Initialization took 0.05 seconds
path_rab00290.kgml: (not found)
path_rab00290.kgml: --- 0.14 seconds ---

path_rab00300.kgml: Lysine biosynthesis
path_rab00300.kgml: Initialization took 0.13 seconds
path_rab00300.kgml:
path_rab00300.kgml: Found a trail of span 2 without skipping any vertex
path_rab00300.kgml: 77 -> 46
path_rab00300.kgml: R02788 -> R04617
path_rab00300.kgml: rab:AL573_05535 -> rab:AL573_05530
path_rab00300.kgml: 6.3.2.13 -> 6.3.2.10
path_rab00300.kgml:
path_rab00300.kgml: --- 0.23 seconds ---

path_rab00310.kgml: Lysine degradation
path_rab00310.kgml: Initialization took 0.08 seconds
path_rab00310.kgml:
path_rab00310.kgml: Found a trail of span 2 without skipping any vertex
path_rab00310.kgml: 55 -> 73
path_rab00310.kgml: R01940 -> R02571
path_rab00310.kgml: rab:AL573_01695 -> rab:AL573_01690
path_rab00310.kgml: 1.2.4.2 -> 2.3.1.61
path_rab00310.kgml:
path_rab00310.kgml: --- 0.18 seconds ---

path_rab00350.kgml: Tyrosine metabolism
path_rab00350.kgml: Initialization took 0.05 seconds
path_rab00350.kgml: (not found)
path_rab00350.kgml: --- 0.10 seconds ---

path_rab00362.kgml: Benzoate degradation
path_rab00362.kgml: Initialization took 0.05 seconds
path_rab00362.kgml: (not found)
path_rab00362.kgml: --- 0.10 seconds ---

path_rab00380.kgml: Tryptophan metabolism
path_rab00380.kgml: Initialization took 0.05 seconds
path_rab00380.kgml: (not found)
path_rab00380.kgml: --- 0.10 seconds ---

path_rab00400.kgml: Phenylalanine, tyrosine and tryptophan biosynthesis
path_rab00400.kgml: Initialization took 0.05 seconds
path_rab00400.kgml: (not found)
path_rab00400.kgml: --- 0.10 seconds ---

path_rab00450.kgml: Selenocompound metabolism
path_rab00450.kgml: Initialization took 0.05 seconds
path_rab00450.kgml: (not found)
path_rab00450.kgml: --- 0.10 seconds ---

path_rab00460.kgml: Cyanoamino acid metabolism
path_rab00460.kgml: Initialization took 0.05 seconds
path_rab00460.kgml: (not found)
path_rab00460.kgml: --- 0.10 seconds ---

path_rab00471.kgml: D-Glutamine and D-glutamate metabolism
path_rab00471.kgml: Initialization took 0.05 seconds
path_rab00471.kgml: (not found)
path_rab00471.kgml: --- 0.10 seconds ---

path_rab00473.kgml: D-Alanine metabolism
path_rab00473.kgml: Initialization took 0.05 seconds
path_rab00473.kgml: (not found)
path_rab00473.kgml: --- 0.10 seconds ---

path_rab00480.kgml: Glutathione metabolism
path_rab00480.kgml: Initialization took 0.05 seconds
path_rab00480.kgml: (not found)
path_rab00480.kgml: --- 0.10 seconds ---

path_rab00500.kgml: Starch and sucrose metabolism
path_rab00500.kgml: Initialization took 0.05 seconds
path_rab00500.kgml: (not found)
path_rab00500.kgml: --- 0.10 seconds ---

path_rab00520.kgml: Amino sugar and nucleotide sugar metabolism
path_rab00520.kgml: Initialization took 0.09 seconds
path_rab00520.kgml: (not found)
path_rab00520.kgml: --- 0.14 seconds ---

path_rab00521.kgml: Streptomycin biosynthesis
path_rab00521.kgml: Initialization took 0.05 seconds
path_rab00521.kgml: (not found)
path_rab00521.kgml: --- 0.10 seconds ---

path_rab00540.kgml: Lipopolysaccharide biosynthesis
path_rab00540.kgml: Initialization took 0.13 seconds
path_rab00540.kgml:
path_rab00540.kgml: Found a trail of span 2 containing skipped vertices
path_rab00540.kgml: 90 -> [89] -> 88
path_rab00540.kgml: R04567 -> [R04587] -> R04550
path_rab00540.kgml: rab:AL573_00505 -> [rab:AL573_02230] -> rab:AL573_00515
path_rab00540.kgml: 2.3.1.129 -> [3.5.1.108] -> 2.3.1.191
path_rab00540.kgml: Skipped genes: rab:AL573_00510
path_rab00540.kgml:
path_rab00540.kgml: Found a trail of span 2 containing skipped vertices
path_rab00540.kgml: 45 -> [80 -> 79] -> 75
path_rab00540.kgml: R04657 -> [R04658 -> R05074] -> R05146
path_rab00540.kgml: rab:AL573_06410 -> [rab:AL573_01145 -> rab:AL573_01145] -> rab:AL573_06405
path_rab00540.kgml: 2.7.1.130 -> [2.4.99.12 -> 2.4.99.13] -> 2.3.1.241
path_rab00540.kgml:
path_rab00540.kgml: --- 0.32 seconds ---

path_rab00550.kgml: Peptidoglycan biosynthesis
path_rab00550.kgml: Initialization took 0.18 seconds
path_rab00550.kgml:
path_rab00550.kgml: Found a trail of span 3 without skipping any vertex
path_rab00550.kgml: 34 -> 23 -> 35
path_rab00550.kgml: R02788 -> R04617 -> R05630
path_rab00550.kgml: rab:AL573_05535 -> rab:AL573_05530 -> rab:AL573_05525
path_rab00550.kgml: 6.3.2.13 -> 6.3.2.10 -> 2.7.8.13
path_rab00550.kgml:
path_rab00550.kgml: Found a trail of span 2 containing skipped vertices
path_rab00550.kgml: 34 -> [23] -> 35
path_rab00550.kgml: R02788 -> [R04617] -> R05630
path_rab00550.kgml: rab:AL573_05535 -> [rab:AL573_05530] -> rab:AL573_05525
path_rab00550.kgml: 6.3.2.13 -> [6.3.2.10] -> 2.7.8.13
path_rab00550.kgml: Skipped genes: rab:AL573_05530
path_rab00550.kgml:
path_rab00550.kgml: Found a trail of span 2 without skipping any vertex
path_rab00550.kgml: 59 -> 33
path_rab00550.kgml: {R03191, R03192} -> R03193
path_rab00550.kgml: rab:AL573_02195 -> rab:AL573_02190
path_rab00550.kgml: {1.3.1.98, 1.3.1.98} -> 6.3.2.8
path_rab00550.kgml:
path_rab00550.kgml: Found a trail of span 2 without skipping any vertex
path_rab00550.kgml: 29 -> 28
path_rab00550.kgml: R04573 -> R05629
path_rab00550.kgml: rab:AL573_05530 -> rab:AL573_05525
path_rab00550.kgml: 6.3.2.10 -> 2.7.8.13
path_rab00550.kgml:
path_rab00550.kgml: --- 0.52 seconds ---

path_rab00562.kgml: Inositol phosphate metabolism
path_rab00562.kgml: Initialization took 0.05 seconds
path_rab00562.kgml: (not found)
path_rab00562.kgml: --- 0.10 seconds ---

path_rab00564.kgml: Glycerophospholipid metabolism
path_rab00564.kgml: Initialization took 0.14 seconds
path_rab00564.kgml:
path_rab00564.kgml: Found a trail of span 2 containing skipped vertices
path_rab00564.kgml: 135 -> [101 -> 128] -> 103
path_rab00564.kgml: R02055 -> [R02051 -> R01799] -> R01800
path_rab00564.kgml: rab:AL573_02150 -> [rab:AL573_04145 -> rab:AL573_03535] -> rab:AL573_02155
path_rab00564.kgml: 4.1.1.65 -> [3.1.4.4 -> 2.7.7.41] -> 2.7.8.8
path_rab00564.kgml:
path_rab00564.kgml: --- 0.27 seconds ---

path_rab00620.kgml: Pyruvate metabolism
path_rab00620.kgml: Initialization took 0.13 seconds
path_rab00620.kgml:
path_rab00620.kgml: Found a trail of span 2 without skipping any vertex
path_rab00620.kgml: 123 -> 55
path_rab00620.kgml: R00014 -> R03270
path_rab00620.kgml: {rab:AL573_02265, rab:AL573_02270} -> {rab:AL573_02265, rab:AL573_02270}
path_rab00620.kgml: {1.2.4.1, 2.2.1.6, 4.1.1.1} -> 1.2.4.1
path_rab00620.kgml:
path_rab00620.kgml: --- 0.26 seconds ---

path_rab00630.kgml: Glyoxylate and dicarboxylate metabolism
path_rab00630.kgml: Initialization took 0.13 seconds
path_rab00630.kgml: (not found)
path_rab00630.kgml: --- 0.18 seconds ---

path_rab00640.kgml: Propanoate metabolism
path_rab00640.kgml: Initialization took 0.08 seconds
path_rab00640.kgml: (not found)
path_rab00640.kgml: --- 0.13 seconds ---

path_rab00650.kgml: Butanoate metabolism
path_rab00650.kgml: Initialization took 0.13 seconds
path_rab00650.kgml: (not found)
path_rab00650.kgml: --- 0.18 seconds ---

path_rab00670.kgml: One carbon pool by folate
path_rab00670.kgml: Initialization took 0.09 seconds
path_rab00670.kgml: (not found)
path_rab00670.kgml: --- 0.15 seconds ---

path_rab00680.kgml: Methane metabolism
path_rab00680.kgml: Initialization took 0.06 seconds
path_rab00680.kgml: (not found)
path_rab00680.kgml: --- 0.11 seconds ---

path_rab00730.kgml: Thiamine metabolism
path_rab00730.kgml: Initialization took 0.05 seconds
path_rab00730.kgml: (not found)
path_rab00730.kgml: --- 0.11 seconds ---

path_rab00760.kgml: Nicotinate and nicotinamide metabolism
path_rab00760.kgml: Initialization took 0.10 seconds
path_rab00760.kgml: (not found)
path_rab00760.kgml: --- 0.15 seconds ---

path_rab00770.kgml: Pantothenate and CoA biosynthesis
path_rab00770.kgml: Initialization took 0.05 seconds
path_rab00770.kgml: (not found)
path_rab00770.kgml: --- 0.10 seconds ---

path_rab00780.kgml: Biotin metabolism
path_rab00780.kgml: Initialization took 0.08 seconds
path_rab00780.kgml:
path_rab00780.kgml: Found a trail of span 4 containing skipped vertices
path_rab00780.kgml: 95 -> 53 -> [56 -> 59] -> 74 -> 67
path_rab00780.kgml: R10115 -> R10116 -> [R10117 -> R10118] -> R10119 -> R10120
path_rab00780.kgml: rab:AL573_06830 -> {rab:AL573_05200, rab:AL573_06820} -> [rab:AL573_00510 -> rab:AL573_03085] -> rab:AL573_06830 -> {rab:AL573_05200, rab:AL573_06820}
path_rab00780.kgml: {2.3.1.179, 2.3.1.41} -> 1.1.1.100 -> [4.2.1.59 -> 1.3.1.10] -> {2.3.1.179, 2.3.1.41} -> 1.1.1.100
path_rab00780.kgml: Skipped genes: rab:AL573_06825
path_rab00780.kgml:
path_rab00780.kgml: --- 0.21 seconds ---

path_rab00785.kgml: Lipoic acid metabolism
path_rab00785.kgml: Initialization took 0.05 seconds
path_rab00785.kgml: (not found)
path_rab00785.kgml: --- 0.10 seconds ---

path_rab00790.kgml: Folate biosynthesis
path_rab00790.kgml: Initialization took 0.08 seconds
path_rab00790.kgml: (not found)
path_rab00790.kgml: --- 0.13 seconds ---

path_rab00860.kgml: Porphyrin and chlorophyll metabolism
path_rab00860.kgml: Initialization took 0.14 seconds
path_rab00860.kgml: (not found)
path_rab00860.kgml: --- 0.18 seconds ---

path_rab00900.kgml: Terpenoid backbone biosynthesis
path_rab00900.kgml: Initialization took 0.05 seconds
path_rab00900.kgml: (not found)
path_rab00900.kgml: --- 0.10 seconds ---

path_rab00903.kgml: Limonene and pinene degradation
path_rab00903.kgml: Initialization took 0.05 seconds
path_rab00903.kgml: (not found)
path_rab00903.kgml: --- 0.10 seconds ---

path_rab00910.kgml: Nitrogen metabolism
path_rab00910.kgml: Initialization took 0.05 seconds
path_rab00910.kgml: (not found)
path_rab00910.kgml: --- 0.10 seconds ---

path_rab00930.kgml: Caprolactam degradation
path_rab00930.kgml: Initialization took 0.05 seconds
path_rab00930.kgml: (not found)
path_rab00930.kgml: --- 0.10 seconds ---

path_rab00970.kgml: Aminoacyl-tRNA biosynthesis
path_rab00970.kgml: Initialization took 0.45 seconds
path_rab00970.kgml: (not found)
path_rab00970.kgml: --- 0.51 seconds ---

path_rab01040.kgml: Biosynthesis of unsaturated fatty acids
path_rab01040.kgml: Initialization took 0.05 seconds
path_rab01040.kgml: (not found)
path_rab01040.kgml: --- 0.10 seconds ---

--- 37.02 seconds ---
