# Supplementary material for: CoMetGeNe: mining conserved neighborhood patterns in metabolic and genomic contexts
Source: BMC Bioinformatics. 2019 Jan 10;20:19. doi: 10.1186/s12859-018-2542-2 (PMC6327494; doi:10.1186/s12859-018-2542-2)
Supplement: Supplementary file 14 — Trail finding results for completely assembled representative bacterial genomes present in NCBI Genomes. Of the 1,545 fully assembled representative bacterial genomes in NCBI, corresponding entries have been identified in KEGG for 1,467 species, for which trail finding has been performed for all combinations of gap parameters δG and δD ranging from 0 to 3. This additional file is available from https://doi.org/10.6084/m9.figshare.7288769. (GZ 178,532 kb) [file 12859_2018_2542_MOESM14_ESM.gz › results/hsi_dG1_dD0.hnet]

--- delta_G = 1, delta_D = 0 ---

path_hsi00010.kgml: Glycolysis / Gluconeogenesis
path_hsi00010.kgml: Initialization took 4.37 seconds
path_hsi00010.kgml:
path_hsi00010.kgml: Found a trail of span 3 without skipping any vertex
path_hsi00010.kgml: 48 -> 49 -> 50
path_hsi00010.kgml: R00014 -> R03270 -> R02569
path_hsi00010.kgml: {hsi:BOX17_10765, hsi:BOX17_10770, hsi:BOX17_11025} -> {hsi:BOX17_10765, hsi:BOX17_10770, hsi:BOX17_11025} -> {hsi:BOX17_10760, hsi:BOX17_11030}
path_hsi00010.kgml: {1.2.4.1, 2.2.1.6, 4.1.1.1} -> 1.2.4.1 -> 2.3.1.12
path_hsi00010.kgml:
path_hsi00010.kgml: Found a trail of span 2 without skipping any vertex
path_hsi00010.kgml: 70 -> 68
path_hsi00010.kgml: R01786 -> R02739
path_hsi00010.kgml: hsi:BOX17_03880 -> hsi:BOX17_03885
path_hsi00010.kgml: {2.7.1.1, 2.7.1.2} -> {5.1.3.15, 5.3.1.9}
path_hsi00010.kgml:
path_hsi00010.kgml: Found a trail of span 2 without skipping any vertex
path_hsi00010.kgml: 66 -> 68
path_hsi00010.kgml: R01600 -> R02739
path_hsi00010.kgml: hsi:BOX17_03880 -> hsi:BOX17_03885
path_hsi00010.kgml: {2.7.1.1, 2.7.1.2} -> {5.1.3.15, 5.3.1.9}
path_hsi00010.kgml:
path_hsi00010.kgml: --- 5.08 seconds ---

path_hsi00020.kgml: Citrate cycle (TCA cycle)
path_hsi00020.kgml: Initialization took 2.41 seconds
path_hsi00020.kgml:
path_hsi00020.kgml: Found a trail of span 6 without skipping any vertex
path_hsi00020.kgml: 95 -> 32 -> 31 -> 28 -> 30 -> 29
path_hsi00020.kgml: R02164 -> R00405 -> R02570 -> R07618 -> R03316 -> R00621
path_hsi00020.kgml: {hsi:BOX17_12550, hsi:BOX17_12555, hsi:BOX17_12560, hsi:BOX17_12565} -> {hsi:BOX17_12585, hsi:BOX17_12590} -> hsi:BOX17_12575 -> {hsi:BOX17_10600, hsi:BOX17_12580} -> hsi:BOX17_12570 -> hsi:BOX17_12570
path_hsi00020.kgml: {1.3.5.1, 1.3.5.4} -> 6.2.1.5 -> 2.3.1.61 -> 1.8.1.4 -> 1.2.4.2 -> 1.2.4.2
path_hsi00020.kgml:
path_hsi00020.kgml: Found a trail of span 3 without skipping any vertex
path_hsi00020.kgml: 75 -> 77 -> 82
path_hsi00020.kgml: R00014 -> R03270 -> R02569
path_hsi00020.kgml: {hsi:BOX17_10765, hsi:BOX17_10770, hsi:BOX17_11025} -> {hsi:BOX17_10765, hsi:BOX17_10770, hsi:BOX17_11025} -> {hsi:BOX17_10760, hsi:BOX17_11030}
path_hsi00020.kgml: {1.2.4.1, 2.2.1.6, 4.1.1.1} -> 1.2.4.1 -> 2.3.1.12
path_hsi00020.kgml:
path_hsi00020.kgml: --- 6.27 seconds ---

path_hsi00030.kgml: Pentose phosphate pathway
path_hsi00030.kgml: Initialization took 2.01 seconds
path_hsi00030.kgml:
path_hsi00030.kgml: Found a trail of span 2 without skipping any vertex
path_hsi00030.kgml: 58 -> 57
path_hsi00030.kgml: R02736 -> R02035
path_hsi00030.kgml: hsi:BOX17_03905 -> hsi:BOX17_03900
path_hsi00030.kgml: {1.1.1.363, 1.1.1.49} -> 3.1.1.31
path_hsi00030.kgml:
path_hsi00030.kgml: Found a trail of span 2 containing skipped vertices
path_hsi00030.kgml: 41 -> 42
path_hsi00030.kgml: R02749 -> R01066
path_hsi00030.kgml: hsi:BOX17_12050 -> hsi:BOX17_12060
path_hsi00030.kgml: 5.4.2.7 -> 4.1.2.4
path_hsi00030.kgml: Skipped genes: hsi:BOX17_12055
path_hsi00030.kgml:
path_hsi00030.kgml: Found a trail of span 2 without skipping any vertex
path_hsi00030.kgml: 157 -> 57
path_hsi00030.kgml: {R02736, R10907} -> R02035
path_hsi00030.kgml: hsi:BOX17_03905 -> hsi:BOX17_03900
path_hsi00030.kgml: {1.1.1.363, 1.1.1.49, 1.1.1.363, 1.1.1.388} -> 3.1.1.31
path_hsi00030.kgml:
path_hsi00030.kgml: --- 2.67 seconds ---

path_hsi00040.kgml: Pentose and glucuronate interconversions
path_hsi00040.kgml: Initialization took 0.25 seconds
path_hsi00040.kgml:
path_hsi00040.kgml: Found a trail of span 2 without skipping any vertex
path_hsi00040.kgml: 96 -> 98
path_hsi00040.kgml: R00289 -> R00286
path_hsi00040.kgml: hsi:BOX17_15610 -> {hsi:BOX17_03115, hsi:BOX17_14800, hsi:BOX17_15605}
path_hsi00040.kgml: {2.7.7.64, 2.7.7.9} -> 1.1.1.22
path_hsi00040.kgml:
path_hsi00040.kgml: --- 0.41 seconds ---

path_hsi00051.kgml: Fructose and mannose metabolism
path_hsi00051.kgml: Initialization took 1.01 seconds
path_hsi00051.kgml:
path_hsi00051.kgml: Found a trail of span 3 containing skipped vertices
path_hsi00051.kgml: 84 -> 83 -> 82
path_hsi00051.kgml: R00885 -> R00888 -> R05692
path_hsi00051.kgml: {hsi:BOX17_12200, hsi:BOX17_14765} -> hsi:BOX17_14750 -> hsi:BOX17_14755
path_hsi00051.kgml: 2.7.7.13 -> 4.2.1.47 -> 1.1.1.271
path_hsi00051.kgml: Skipped genes: hsi:BOX17_14760
path_hsi00051.kgml:
path_hsi00051.kgml: --- 1.26 seconds ---

path_hsi00052.kgml: Galactose metabolism
path_hsi00052.kgml: Initialization took 0.25 seconds
path_hsi00052.kgml: (not found)
path_hsi00052.kgml: --- 0.34 seconds ---

path_hsi00053.kgml: Ascorbate and aldarate metabolism
path_hsi00053.kgml: Initialization took 0.15 seconds
path_hsi00053.kgml: (not found)
path_hsi00053.kgml: --- 0.26 seconds ---

path_hsi00061.kgml: Fatty acid biosynthesis
path_hsi00061.kgml: Initialization took 1.05 seconds
path_hsi00061.kgml:
path_hsi00061.kgml: Found a trail of span 3 containing skipped vertices
path_hsi00061.kgml: 147 -> 53 -> 54
path_hsi00061.kgml: R01626 -> R07762 -> R07763
path_hsi00061.kgml: hsi:BOX17_01550 -> hsi:BOX17_01535 -> {hsi:BOX17_00550, hsi:BOX17_01545, hsi:BOX17_06905}
path_hsi00061.kgml: {2.3.1.39, 2.3.1.85, 2.3.1.86} -> {2.3.1.179, 2.3.1.199, 2.3.1.41} -> 1.1.1.100
path_hsi00061.kgml: Skipped genes: hsi:BOX17_01540
path_hsi00061.kgml:
path_hsi00061.kgml: Found a trail of span 3 containing skipped vertices
path_hsi00061.kgml: 147 -> 259 -> 142
path_hsi00061.kgml: R01626 -> R04355 -> R04533
path_hsi00061.kgml: hsi:BOX17_01550 -> hsi:BOX17_01535 -> {hsi:BOX17_00550, hsi:BOX17_01545, hsi:BOX17_06905}
path_hsi00061.kgml: {2.3.1.39, 2.3.1.85, 2.3.1.86} -> {2.3.1.179, 2.3.1.41, 2.3.1.85, 2.3.1.86} -> {1.1.1.100, 2.3.1.85, 2.3.1.86}
path_hsi00061.kgml: Skipped genes: hsi:BOX17_01540
path_hsi00061.kgml:
path_hsi00061.kgml: Found a trail of span 3 containing skipped vertices
path_hsi00061.kgml: 147 -> 58 -> 75
path_hsi00061.kgml: R01626 -> R04968 -> R04543
path_hsi00061.kgml: hsi:BOX17_01550 -> hsi:BOX17_01535 -> {hsi:BOX17_00550, hsi:BOX17_01545, hsi:BOX17_06905}
path_hsi00061.kgml: {2.3.1.39, 2.3.1.85, 2.3.1.86} -> {2.3.1.179, 2.3.1.41, 2.3.1.85, 2.3.1.86} -> {1.1.1.100, 2.3.1.85, 2.3.1.86}
path_hsi00061.kgml: Skipped genes: hsi:BOX17_01540
path_hsi00061.kgml:
path_hsi00061.kgml: Found a trail of span 3 containing skipped vertices
path_hsi00061.kgml: 147 -> 59 -> 86
path_hsi00061.kgml: R01626 -> R04726 -> R04566
path_hsi00061.kgml: hsi:BOX17_01550 -> hsi:BOX17_01535 -> {hsi:BOX17_00550, hsi:BOX17_01545, hsi:BOX17_06905}
path_hsi00061.kgml: {2.3.1.39, 2.3.1.85, 2.3.1.86} -> {2.3.1.179, 2.3.1.41, 2.3.1.85, 2.3.1.86} -> {1.1.1.100, 2.3.1.85, 2.3.1.86}
path_hsi00061.kgml: Skipped genes: hsi:BOX17_01540
path_hsi00061.kgml:
path_hsi00061.kgml: Found a trail of span 3 containing skipped vertices
path_hsi00061.kgml: 147 -> 60 -> 97
path_hsi00061.kgml: R01626 -> R04963 -> R04964
path_hsi00061.kgml: hsi:BOX17_01550 -> hsi:BOX17_01535 -> {hsi:BOX17_00550, hsi:BOX17_01545, hsi:BOX17_06905}
path_hsi00061.kgml: {2.3.1.39, 2.3.1.85, 2.3.1.86} -> {2.3.1.179, 2.3.1.41, 2.3.1.85, 2.3.1.86} -> {1.1.1.100, 2.3.1.85, 2.3.1.86}
path_hsi00061.kgml: Skipped genes: hsi:BOX17_01540
path_hsi00061.kgml:
path_hsi00061.kgml: Found a trail of span 3 containing skipped vertices
path_hsi00061.kgml: 147 -> 63 -> 130
path_hsi00061.kgml: R01626 -> R04952 -> R04953
path_hsi00061.kgml: hsi:BOX17_01550 -> hsi:BOX17_01535 -> {hsi:BOX17_00550, hsi:BOX17_01545, hsi:BOX17_06905}
path_hsi00061.kgml: {2.3.1.39, 2.3.1.85, 2.3.1.86} -> {2.3.1.179, 2.3.1.41, 2.3.1.85, 2.3.1.86} -> {1.1.1.100, 2.3.1.85, 2.3.1.86}
path_hsi00061.kgml: Skipped genes: hsi:BOX17_01540
path_hsi00061.kgml:
path_hsi00061.kgml: Found a trail of span 3 containing skipped vertices
path_hsi00061.kgml: 147 -> 62 -> 119
path_hsi00061.kgml: R01626 -> R04957 -> R04536
path_hsi00061.kgml: hsi:BOX17_01550 -> hsi:BOX17_01535 -> {hsi:BOX17_00550, hsi:BOX17_01545, hsi:BOX17_06905}
path_hsi00061.kgml: {2.3.1.39, 2.3.1.85, 2.3.1.86} -> {2.3.1.179, 2.3.1.41, 2.3.1.85, 2.3.1.86} -> {1.1.1.100, 2.3.1.85, 2.3.1.86}
path_hsi00061.kgml: Skipped genes: hsi:BOX17_01540
path_hsi00061.kgml:
path_hsi00061.kgml: Found a trail of span 3 containing skipped vertices
path_hsi00061.kgml: 147 -> 61 -> 108
path_hsi00061.kgml: R01626 -> R04960 -> R04534
path_hsi00061.kgml: hsi:BOX17_01550 -> hsi:BOX17_01535 -> {hsi:BOX17_00550, hsi:BOX17_01545, hsi:BOX17_06905}
path_hsi00061.kgml: {2.3.1.39, 2.3.1.85, 2.3.1.86} -> {2.3.1.179, 2.3.1.41, 2.3.1.85, 2.3.1.86} -> {1.1.1.100, 2.3.1.85, 2.3.1.86}
path_hsi00061.kgml: Skipped genes: hsi:BOX17_01540
path_hsi00061.kgml:
path_hsi00061.kgml: --- 5.12 seconds ---

path_hsi00072.kgml: Synthesis and degradation of ketone bodies
path_hsi00072.kgml: Initialization took 0.47 seconds
path_hsi00072.kgml:
path_hsi00072.kgml: Found a trail of span 2 containing skipped vertices
path_hsi00072.kgml: 15 -> 18
path_hsi00072.kgml: R01361 -> R00410
path_hsi00072.kgml: hsi:BOX17_15845 -> {hsi:BOX17_15880, hsi:BOX17_15885}
path_hsi00072.kgml: 1.1.1.30 -> 2.8.3.5
path_hsi00072.kgml: Skipped genes: hsi:BOX17_15850
path_hsi00072.kgml:
path_hsi00072.kgml: --- 0.66 seconds ---

path_hsi00130.kgml: Ubiquinone and other terpenoid-quinone biosynthesis
path_hsi00130.kgml: Initialization took 0.76 seconds
path_hsi00130.kgml: (not found)
path_hsi00130.kgml: --- 0.86 seconds ---

path_hsi00190.kgml: Oxidative phosphorylation
path_hsi00190.kgml: Initialization took 7.70 seconds
path_hsi00190.kgml: (not found)
path_hsi00190.kgml: --- 7.80 seconds ---

path_hsi00220.kgml: Arginine biosynthesis
path_hsi00220.kgml: Initialization took 2.81 seconds
path_hsi00220.kgml:
path_hsi00220.kgml: Found a trail of span 3 without skipping any vertex
path_hsi00220.kgml: 42 -> 44 -> 59
path_hsi00220.kgml: R00150 -> R01398 -> R00552
path_hsi00220.kgml: {hsi:BOX17_01075, hsi:BOX17_04800} -> {hsi:BOX17_00425, hsi:BOX17_04805} -> hsi:BOX17_04810
path_hsi00220.kgml: 2.7.2.2 -> 2.1.3.3 -> 3.5.3.6
path_hsi00220.kgml:
path_hsi00220.kgml: --- 3.05 seconds ---

path_hsi00230.kgml: Purine metabolism
path_hsi00230.kgml: Initialization took 26.96 seconds
path_hsi00230.kgml:
path_hsi00230.kgml: Found a trail of span 2 without skipping any vertex
path_hsi00230.kgml: 143 -> 223
path_hsi00230.kgml: R05554 -> R00776
path_hsi00230.kgml: hsi:BOX17_04400 -> hsi:BOX17_04395
path_hsi00230.kgml: 3.5.3.26 -> 4.3.2.3
path_hsi00230.kgml:
path_hsi00230.kgml: Found a trail of span 2 without skipping any vertex
path_hsi00230.kgml: 205 -> 206
path_hsi00230.kgml: R01130 -> {R01230, R01231}
path_hsi00230.kgml: hsi:BOX17_10490 -> {hsi:BOX17_10495, hsi:BOX17_11930}
path_hsi00230.kgml: 1.1.1.205 -> {6.3.5.2, 6.3.5.2}
path_hsi00230.kgml:
path_hsi00230.kgml: Found a trail of span 2 containing skipped vertices
path_hsi00230.kgml: 222 -> 259
path_hsi00230.kgml: R01676 -> R02103
path_hsi00230.kgml: hsi:BOX17_16290 -> {hsi:BOX17_16275, hsi:BOX17_16280}
path_hsi00230.kgml: 3.5.4.3 -> 1.17.1.4
path_hsi00230.kgml: Skipped genes: hsi:BOX17_16285
path_hsi00230.kgml:
path_hsi00230.kgml: Found a trail of span 2 without skipping any vertex
path_hsi00230.kgml: 258 -> 259
path_hsi00230.kgml: R01768 -> R02103
path_hsi00230.kgml: {hsi:BOX17_16275, hsi:BOX17_16280} -> {hsi:BOX17_16275, hsi:BOX17_16280}
path_hsi00230.kgml: 1.17.1.4 -> 1.17.1.4
path_hsi00230.kgml:
path_hsi00230.kgml: Found a trail of span 2 without skipping any vertex
path_hsi00230.kgml: 244 -> 245
path_hsi00230.kgml: R00441 -> R00429
path_hsi00230.kgml: {hsi:BOX17_07605, hsi:BOX17_08955, hsi:BOX17_08960, hsi:BOX17_09110} -> {hsi:BOX17_01205, hsi:BOX17_07610}
path_hsi00230.kgml: {2.7.7.48, 2.7.7.6} -> 2.7.6.5
path_hsi00230.kgml:
path_hsi00230.kgml: Found a trail of span 2 without skipping any vertex
path_hsi00230.kgml: 427 -> 428
path_hsi00230.kgml: R07404 -> R07405
path_hsi00230.kgml: hsi:BOX17_04685 -> hsi:BOX17_04690
path_hsi00230.kgml: 6.3.4.18 -> 5.4.99.18
path_hsi00230.kgml:
path_hsi00230.kgml: Found a trail of span 2 containing skipped vertices
path_hsi00230.kgml: 220 -> 233
path_hsi00230.kgml: R00332 -> R00336
path_hsi00230.kgml: hsi:BOX17_07600 -> hsi:BOX17_07610
path_hsi00230.kgml: 2.7.4.8 -> 3.1.7.2
path_hsi00230.kgml: Skipped genes: hsi:BOX17_07605
path_hsi00230.kgml:
path_hsi00230.kgml: --- 32.48 seconds ---

path_hsi00240.kgml: Pyrimidine metabolism
path_hsi00240.kgml: Initialization took 11.39 seconds
path_hsi00240.kgml:
path_hsi00240.kgml: Found a trail of span 2 without skipping any vertex
path_hsi00240.kgml: 152 -> 154
path_hsi00240.kgml: R02485 -> R02484
path_hsi00240.kgml: hsi:BOX17_12040 -> hsi:BOX17_12045
path_hsi00240.kgml: 3.5.4.5 -> {2.4.2.1, 2.4.2.2, 2.4.2.3, 2.4.2.4}
path_hsi00240.kgml:
path_hsi00240.kgml: --- 12.10 seconds ---

path_hsi00250.kgml: Alanine, aspartate and glutamate metabolism
path_hsi00250.kgml: Initialization took 4.07 seconds
path_hsi00250.kgml:
path_hsi00250.kgml: Found a trail of span 2 without skipping any vertex
path_hsi00250.kgml: 88 -> 134
path_hsi00250.kgml: R01648 -> R00714
path_hsi00250.kgml: hsi:BOX17_12695 -> {hsi:BOX17_12700, hsi:BOX17_13745}
path_hsi00250.kgml: 2.6.1.19 -> {1.2.1.16, 1.2.1.79}
path_hsi00250.kgml:
path_hsi00250.kgml: Found a trail of span 2 without skipping any vertex
path_hsi00250.kgml: 88 -> 76
path_hsi00250.kgml: R01648 -> {R00713, R00714}
path_hsi00250.kgml: hsi:BOX17_12695 -> {hsi:BOX17_12700, hsi:BOX17_13745}
path_hsi00250.kgml: 2.6.1.19 -> {1.2.1.16, 1.2.1.24, 1.2.1.16, 1.2.1.79}
path_hsi00250.kgml:
path_hsi00250.kgml: --- 4.34 seconds ---

path_hsi00260.kgml: Glycine, serine and threonine metabolism
path_hsi00260.kgml: Initialization took 8.77 seconds
path_hsi00260.kgml: Aborted (analysis takes longer than 300 seconds)

path_hsi00261.kgml: Monobactam biosynthesis
path_hsi00261.kgml: Initialization took 0.30 seconds
path_hsi00261.kgml: (not found)
path_hsi00261.kgml: --- 0.40 seconds ---

path_hsi00270.kgml: Cysteine and methionine metabolism
path_hsi00270.kgml: Initialization took 3.81 seconds
path_hsi00270.kgml:
path_hsi00270.kgml: Found a trail of span 2 without skipping any vertex
path_hsi00270.kgml: 100 -> 99
path_hsi00270.kgml: R00194 -> R01291
path_hsi00270.kgml: {hsi:BOX17_05005, hsi:BOX17_14935} -> hsi:BOX17_14940
path_hsi00270.kgml: 3.2.2.9 -> 4.4.1.21
path_hsi00270.kgml:
path_hsi00270.kgml: --- 4.06 seconds ---

path_hsi00280.kgml: Valine, leucine and isoleucine degradation
path_hsi00280.kgml: Initialization took 5.33 seconds
path_hsi00280.kgml:
path_hsi00280.kgml: Found a trail of span 4 without skipping any vertex
path_hsi00280.kgml: 81 -> 79 -> 78 -> 77
path_hsi00280.kgml: R04095 -> R04138 -> R02085 -> R01360
path_hsi00280.kgml: hsi:BOX17_00735 -> {hsi:BOX17_00740, hsi:BOX17_00750} -> hsi:BOX17_00745 -> {hsi:BOX17_00755, hsi:BOX17_06525, hsi:BOX17_10820}
path_hsi00280.kgml: {1.3.8.4, 1.3.8.7} -> 6.4.1.4 -> 4.2.1.18 -> 4.1.3.4
path_hsi00280.kgml:
path_hsi00280.kgml: Found a trail of span 3 without skipping any vertex
path_hsi00280.kgml: 82 -> 53 -> 90
path_hsi00280.kgml: R07603 -> R07604 -> R03174
path_hsi00280.kgml: {hsi:BOX17_02685, hsi:BOX17_15050, hsi:BOX17_15055} -> {hsi:BOX17_02685, hsi:BOX17_15050, hsi:BOX17_15055} -> hsi:BOX17_15060
path_hsi00280.kgml: 1.2.4.4 -> 1.2.4.4 -> 2.3.1.168
path_hsi00280.kgml:
path_hsi00280.kgml: Found a trail of span 3 without skipping any vertex
path_hsi00280.kgml: 69 -> 109 -> 69 -> 110
path_hsi00280.kgml: R07602 -> R07601 -> R07602 -> R04097
path_hsi00280.kgml: {hsi:BOX17_02685, hsi:BOX17_15050, hsi:BOX17_15055} -> {hsi:BOX17_02685, hsi:BOX17_15050, hsi:BOX17_15055} -> {hsi:BOX17_02685, hsi:BOX17_15050, hsi:BOX17_15055} -> hsi:BOX17_15060
path_hsi00280.kgml: 1.2.4.4 -> 1.2.4.4 -> 1.2.4.4 -> 2.3.1.168
path_hsi00280.kgml:
path_hsi00280.kgml: Found a trail of span 3 without skipping any vertex
path_hsi00280.kgml: 63 -> 91 -> 63 -> 108
path_hsi00280.kgml: R07600 -> R07599 -> R07600 -> R02662
path_hsi00280.kgml: {hsi:BOX17_02685, hsi:BOX17_15050, hsi:BOX17_15055} -> {hsi:BOX17_02685, hsi:BOX17_15050, hsi:BOX17_15055} -> {hsi:BOX17_02685, hsi:BOX17_15050, hsi:BOX17_15055} -> hsi:BOX17_15060
path_hsi00280.kgml: 1.2.4.4 -> 1.2.4.4 -> 1.2.4.4 -> 2.3.1.168
path_hsi00280.kgml:
path_hsi00280.kgml: Found a trail of span 3 without skipping any vertex
path_hsi00280.kgml: 88 -> 101 -> 86
path_hsi00280.kgml: R04204 -> R04203 -> R00927
path_hsi00280.kgml: hsi:BOX17_02645 -> hsi:BOX17_02645 -> hsi:BOX17_02640
path_hsi00280.kgml: 4.2.1.17 -> {1.1.1.178, 1.1.1.35} -> {2.3.1.16, 2.3.1.9}
path_hsi00280.kgml:
path_hsi00280.kgml: --- 6.75 seconds ---

path_hsi00281.kgml: Geraniol degradation
path_hsi00281.kgml: Initialization took 0.25 seconds
path_hsi00281.kgml:
path_hsi00281.kgml: Found a trail of span 3 without skipping any vertex
path_hsi00281.kgml: 29 -> 22 -> 21
path_hsi00281.kgml: R08093 -> R08094 -> R08095
path_hsi00281.kgml: hsi:BOX17_02645 -> hsi:BOX17_02645 -> hsi:BOX17_02640
path_hsi00281.kgml: 4.2.1.17 -> 1.1.1.35 -> 2.3.1.16
path_hsi00281.kgml:
path_hsi00281.kgml: --- 0.46 seconds ---

path_hsi00290.kgml: Valine, leucine and isoleucine biosynthesis
path_hsi00290.kgml: Initialization took 1.26 seconds
path_hsi00290.kgml:
path_hsi00290.kgml: Found a trail of span 3 without skipping any vertex
path_hsi00290.kgml: 79 -> 44 -> 46 -> 44
path_hsi00290.kgml: R00226 -> R05071 -> R04440 -> R05071
path_hsi00290.kgml: {hsi:BOX17_09455, hsi:BOX17_09460} -> hsi:BOX17_09470 -> hsi:BOX17_09470 -> hsi:BOX17_09470
path_hsi00290.kgml: 2.2.1.6 -> {1.1.1.86, 5.4.99.3} -> 1.1.1.86 -> {1.1.1.86, 5.4.99.3}
path_hsi00290.kgml:
path_hsi00290.kgml: Found a trail of span 3 without skipping any vertex
path_hsi00290.kgml: 78 -> 21 -> 22
path_hsi00290.kgml: R03896 -> R03898 -> R00994
path_hsi00290.kgml: {hsi:BOX17_14045, hsi:BOX17_14050} -> {hsi:BOX17_14045, hsi:BOX17_14050} -> hsi:BOX17_14055
path_hsi00290.kgml: 4.2.1.35 -> 4.2.1.35 -> 1.1.1.85
path_hsi00290.kgml:
path_hsi00290.kgml: Found a trail of span 3 without skipping any vertex
path_hsi00290.kgml: 47 -> 42 -> 34 -> 42
path_hsi00290.kgml: R08648 -> R05069 -> R05068 -> R05069
path_hsi00290.kgml: {hsi:BOX17_09455, hsi:BOX17_09460} -> hsi:BOX17_09470 -> hsi:BOX17_09470 -> hsi:BOX17_09470
path_hsi00290.kgml: 2.2.1.6 -> {1.1.1.86, 5.4.99.3} -> 1.1.1.86 -> {1.1.1.86, 5.4.99.3}
path_hsi00290.kgml:
path_hsi00290.kgml: Found a trail of span 3 without skipping any vertex
path_hsi00290.kgml: 35 -> 37 -> 36
path_hsi00290.kgml: R03968 -> R04001 -> R04426
path_hsi00290.kgml: {hsi:BOX17_14045, hsi:BOX17_14050} -> {hsi:BOX17_14045, hsi:BOX17_14050} -> hsi:BOX17_14055
path_hsi00290.kgml: 4.2.1.33 -> 4.2.1.33 -> 1.1.1.85
path_hsi00290.kgml:
path_hsi00290.kgml: --- 2.07 seconds ---

path_hsi00300.kgml: Lysine biosynthesis
path_hsi00300.kgml: Initialization took 1.06 seconds
path_hsi00300.kgml:
path_hsi00300.kgml: Found a trail of span 3 containing skipped vertices
path_hsi00300.kgml: 57 -> 59 -> 61
path_hsi00300.kgml: R04365 -> R04475 -> R02734
path_hsi00300.kgml: hsi:BOX17_09915 -> {hsi:BOX17_05230, hsi:BOX17_09925} -> hsi:BOX17_09910
path_hsi00300.kgml: 2.3.1.117 -> 2.6.1.17 -> 3.5.1.18
path_hsi00300.kgml: Skipped genes: hsi:BOX17_09920
path_hsi00300.kgml:
path_hsi00300.kgml: Found a trail of span 2 without skipping any vertex
path_hsi00300.kgml: 62 -> 63
path_hsi00300.kgml: R02735 -> R00451
path_hsi00300.kgml: hsi:BOX17_08410 -> hsi:BOX17_08415
path_hsi00300.kgml: 5.1.1.7 -> 4.1.1.20
path_hsi00300.kgml:
path_hsi00300.kgml: Found a trail of span 2 without skipping any vertex
path_hsi00300.kgml: 77 -> 46
path_hsi00300.kgml: R02788 -> R04617
path_hsi00300.kgml: hsi:BOX17_01745 -> hsi:BOX17_01740
path_hsi00300.kgml: 6.3.2.13 -> 6.3.2.10
path_hsi00300.kgml:
path_hsi00300.kgml: --- 1.51 seconds ---

path_hsi00310.kgml: Lysine degradation
path_hsi00310.kgml: Initialization took 1.37 seconds
path_hsi00310.kgml:
path_hsi00310.kgml: Found a trail of span 2 containing skipped vertices
path_hsi00310.kgml: 175 -> 56
path_hsi00310.kgml: R01365 -> R00238
path_hsi00310.kgml: {hsi:BOX17_13280, hsi:BOX17_13285} -> {hsi:BOX17_08680, hsi:BOX17_13270, hsi:BOX17_13470, hsi:BOX17_13505}
path_hsi00310.kgml: 2.8.3.9 -> 2.3.1.9
path_hsi00310.kgml: Skipped genes: hsi:BOX17_13275
path_hsi00310.kgml:
path_hsi00310.kgml: Found a trail of span 2 without skipping any vertex
path_hsi00310.kgml: 55 -> 73
path_hsi00310.kgml: R01940 -> R02571
path_hsi00310.kgml: hsi:BOX17_12570 -> hsi:BOX17_12575
path_hsi00310.kgml: 1.2.4.2 -> 2.3.1.61
path_hsi00310.kgml:
path_hsi00310.kgml: --- 1.65 seconds ---

path_hsi00330.kgml: Arginine and proline metabolism
path_hsi00330.kgml: Initialization took 3.18 seconds
path_hsi00330.kgml:
path_hsi00330.kgml: Found a trail of span 2 containing skipped vertices
path_hsi00330.kgml: 193 -> 198
path_hsi00330.kgml: R00832 -> R04189
path_hsi00330.kgml: {hsi:BOX17_05220, hsi:BOX17_05225} -> hsi:BOX17_05210
path_hsi00330.kgml: 2.3.1.109 -> 3.5.3.23
path_hsi00330.kgml: Skipped genes: hsi:BOX17_05215
path_hsi00330.kgml:
path_hsi00330.kgml: --- 3.44 seconds ---

path_hsi00332.kgml: Carbapenem biosynthesis
path_hsi00332.kgml: Initialization took 0.11 seconds
path_hsi00332.kgml: (not found)
path_hsi00332.kgml: --- 0.21 seconds ---

path_hsi00340.kgml: Histidine metabolism
path_hsi00340.kgml: Initialization took 0.73 seconds
path_hsi00340.kgml:
path_hsi00340.kgml: Found a trail of span 4 containing skipped vertices
path_hsi00340.kgml: 65 -> 69 -> 63 -> 62
path_hsi00340.kgml: R04640 -> R04558 -> R03457 -> R03243
path_hsi00340.kgml: hsi:BOX17_06245 -> {hsi:BOX17_06240, hsi:BOX17_06250} -> hsi:BOX17_06235 -> {hsi:BOX17_00650, hsi:BOX17_06295}
path_hsi00340.kgml: 5.3.1.16 -> 4.3.2.10 -> 4.2.1.19 -> 2.6.1.9
path_hsi00340.kgml: Skipped genes: hsi:BOX17_06265
path_hsi00340.kgml:
path_hsi00340.kgml: --- 1.03 seconds ---

path_hsi00350.kgml: Tyrosine metabolism
path_hsi00350.kgml: Initialization took 0.25 seconds
path_hsi00350.kgml: (not found)
path_hsi00350.kgml: --- 0.34 seconds ---

path_hsi00360.kgml: Phenylalanine metabolism
path_hsi00360.kgml: Initialization took 0.51 seconds
path_hsi00360.kgml: (not found)
path_hsi00360.kgml: --- 0.61 seconds ---

path_hsi00361.kgml: Chlorocyclohexane and chlorobenzene degradation
path_hsi00361.kgml: Initialization took 0.31 seconds
path_hsi00361.kgml:
path_hsi00361.kgml: Found a trail of span 2 containing skipped vertices
path_hsi00361.kgml: 183 -> 190
path_hsi00361.kgml: R04258 -> R05390
path_hsi00361.kgml: {hsi:BOX17_05805, hsi:BOX17_05830, hsi:BOX17_13025} -> hsi:BOX17_05840
path_hsi00361.kgml: 1.13.11.1 -> 5.5.1.1
path_hsi00361.kgml: Skipped genes: hsi:BOX17_05835
path_hsi00361.kgml:
path_hsi00361.kgml: --- 0.53 seconds ---

path_hsi00362.kgml: Benzoate degradation
path_hsi00362.kgml: Initialization took 2.27 seconds
path_hsi00362.kgml:
path_hsi00362.kgml: Found a trail of span 5 without skipping any vertex
path_hsi00362.kgml: 149 -> 141 -> 148 -> 147 -> 146 -> 147
path_hsi00362.kgml: {R05621, R05622} -> R00813 -> R00817 -> R06989 -> R06990 -> R06989
path_hsi00362.kgml: {hsi:BOX17_05795, hsi:BOX17_05800, hsi:BOX17_05815, hsi:BOX17_05820, hsi:BOX17_05825} -> hsi:BOX17_05810 -> {hsi:BOX17_05805, hsi:BOX17_05830, hsi:BOX17_13025} -> hsi:BOX17_05840 -> hsi:BOX17_05835 -> hsi:BOX17_05840
path_hsi00362.kgml: {1.14.12.10, 1.14.12.10} -> 1.3.1.25 -> 1.13.11.1 -> 5.5.1.1 -> 5.3.3.4 -> 5.5.1.1
path_hsi00362.kgml:
path_hsi00362.kgml: Found a trail of span 2 without skipping any vertex
path_hsi00362.kgml: 238 -> 90
path_hsi00362.kgml: R05305 -> R05586
path_hsi00362.kgml: hsi:BOX17_02645 -> hsi:BOX17_02640
path_hsi00362.kgml: {1.1.1.259, 1.1.1.35} -> 2.3.1.16
path_hsi00362.kgml:
path_hsi00362.kgml: --- 2.74 seconds ---

path_hsi00364.kgml: Fluorobenzoate degradation
path_hsi00364.kgml: Initialization took 0.26 seconds
path_hsi00364.kgml:
path_hsi00364.kgml: Found a trail of span 4 containing skipped vertices
path_hsi00364.kgml: 41 -> 42 -> 56 -> 52
path_hsi00364.kgml: R08110 -> R08113 -> R08115 -> R08116
path_hsi00364.kgml: {hsi:BOX17_05795, hsi:BOX17_05800, hsi:BOX17_05815, hsi:BOX17_05820, hsi:BOX17_05825} -> hsi:BOX17_05810 -> {hsi:BOX17_05805, hsi:BOX17_05830, hsi:BOX17_13025} -> hsi:BOX17_05840
path_hsi00364.kgml: 1.14.12.10 -> 1.3.1.25 -> 1.13.11.1 -> 5.5.1.1
path_hsi00364.kgml: Skipped genes: hsi:BOX17_05835
path_hsi00364.kgml:
path_hsi00364.kgml: Found a trail of span 4 containing skipped vertices
path_hsi00364.kgml: 39 -> 55 -> 56 -> 52
path_hsi00364.kgml: R08109 -> R08112 -> R08115 -> R08116
path_hsi00364.kgml: {hsi:BOX17_05795, hsi:BOX17_05800, hsi:BOX17_05815, hsi:BOX17_05820, hsi:BOX17_05825} -> hsi:BOX17_05810 -> {hsi:BOX17_05805, hsi:BOX17_05830, hsi:BOX17_13025} -> hsi:BOX17_05840
path_hsi00364.kgml: 1.14.12.10 -> 1.3.1.25 -> 1.13.11.1 -> 5.5.1.1
path_hsi00364.kgml: Skipped genes: hsi:BOX17_05835
path_hsi00364.kgml:
path_hsi00364.kgml: Found a trail of span 3 without skipping any vertex
path_hsi00364.kgml: 57 -> 53 -> 38
path_hsi00364.kgml: R08108 -> R08111 -> R08114
path_hsi00364.kgml: {hsi:BOX17_05795, hsi:BOX17_05800, hsi:BOX17_05815, hsi:BOX17_05820, hsi:BOX17_05825} -> hsi:BOX17_05810 -> {hsi:BOX17_05805, hsi:BOX17_05830, hsi:BOX17_13025}
path_hsi00364.kgml: 1.14.12.10 -> 1.3.1.25 -> 1.13.11.1
path_hsi00364.kgml:
path_hsi00364.kgml: --- 0.77 seconds ---

path_hsi00380.kgml: Tryptophan metabolism
path_hsi00380.kgml: Initialization took 0.44 seconds
path_hsi00380.kgml: (not found)
path_hsi00380.kgml: --- 0.49 seconds ---

path_hsi00400.kgml: Phenylalanine, tyrosine and tryptophan biosynthesis
path_hsi00400.kgml: Initialization took 1.62 seconds
path_hsi00400.kgml:
path_hsi00400.kgml: Found a trail of span 3 without skipping any vertex
path_hsi00400.kgml: 53 -> 51 -> 52
path_hsi00400.kgml: R00674 -> R02722 -> R02340
path_hsi00400.kgml: {hsi:BOX17_11845, hsi:BOX17_14080} -> {hsi:BOX17_11845, hsi:BOX17_14080, hsi:BOX17_14085} -> hsi:BOX17_14085
path_hsi00400.kgml: {4.2.1.122, 4.2.1.20} -> 4.2.1.20 -> {4.1.2.8, 4.2.1.20}
path_hsi00400.kgml:
path_hsi00400.kgml: Found a trail of span 2 without skipping any vertex
path_hsi00400.kgml: 57 -> 56
path_hsi00400.kgml: {R00985, R00986} -> R01073
path_hsi00400.kgml: {hsi:BOX17_02855, hsi:BOX17_02860} -> hsi:BOX17_02850
path_hsi00400.kgml: {4.1.3.27, 4.1.3.27} -> 2.4.2.18
path_hsi00400.kgml:
path_hsi00400.kgml: --- 2.02 seconds ---

path_hsi00401.kgml: Novobiocin biosynthesis
path_hsi00401.kgml: Initialization took 0.12 seconds
path_hsi00401.kgml: (not found)
path_hsi00401.kgml: --- 0.22 seconds ---

path_hsi00410.kgml: beta-Alanine metabolism
path_hsi00410.kgml: Initialization took 0.57 seconds
path_hsi00410.kgml:
path_hsi00410.kgml: Found a trail of span 2 without skipping any vertex
path_hsi00410.kgml: 54 -> 50
path_hsi00410.kgml: R00489 -> R02473
path_hsi00410.kgml: hsi:BOX17_08685 -> hsi:BOX17_08690
path_hsi00410.kgml: {4.1.1.11, 4.1.1.15} -> 6.3.2.1
path_hsi00410.kgml:
path_hsi00410.kgml: --- 0.78 seconds ---

path_hsi00430.kgml: Taurine and hypotaurine metabolism
path_hsi00430.kgml: Initialization took 0.46 seconds
path_hsi00430.kgml:
path_hsi00430.kgml: Found a trail of span 2 without skipping any vertex
path_hsi00430.kgml: 36 -> 58
path_hsi00430.kgml: R00230 -> R00315
path_hsi00430.kgml: {hsi:BOX17_12105, hsi:BOX17_15865} -> {hsi:BOX17_12110, hsi:BOX17_15870}
path_hsi00430.kgml: 2.3.1.8 -> {2.7.2.1, 2.7.2.15}
path_hsi00430.kgml:
path_hsi00430.kgml: --- 0.67 seconds ---

path_hsi00450.kgml: Selenocompound metabolism
path_hsi00450.kgml: Initialization took 0.51 seconds
path_hsi00450.kgml: (not found)
path_hsi00450.kgml: --- 0.62 seconds ---

path_hsi00460.kgml: Cyanoamino acid metabolism
path_hsi00460.kgml: Initialization took 0.26 seconds
path_hsi00460.kgml: (not found)
path_hsi00460.kgml: --- 0.35 seconds ---

path_hsi00471.kgml: D-Glutamine and D-glutamate metabolism
path_hsi00471.kgml: Initialization took 0.15 seconds
path_hsi00471.kgml: (not found)
path_hsi00471.kgml: --- 0.30 seconds ---

path_hsi00473.kgml: D-Alanine metabolism
path_hsi00473.kgml: Initialization took 0.11 seconds
path_hsi00473.kgml: (not found)
path_hsi00473.kgml: --- 0.21 seconds ---

path_hsi00480.kgml: Glutathione metabolism
path_hsi00480.kgml: Initialization took 1.26 seconds
path_hsi00480.kgml: (not found)
path_hsi00480.kgml: --- 1.42 seconds ---

path_hsi00500.kgml: Starch and sucrose metabolism
path_hsi00500.kgml: Initialization took 0.42 seconds
path_hsi00500.kgml: (not found)
path_hsi00500.kgml: --- 0.58 seconds ---

path_hsi00520.kgml: Amino sugar and nucleotide sugar metabolism
path_hsi00520.kgml: Initialization took 3.02 seconds
path_hsi00520.kgml:
path_hsi00520.kgml: Found a trail of span 3 containing skipped vertices
path_hsi00520.kgml: 203 -> 244 -> 246
path_hsi00520.kgml: R00885 -> R00888 -> R05692
path_hsi00520.kgml: {hsi:BOX17_12200, hsi:BOX17_14765} -> hsi:BOX17_14750 -> hsi:BOX17_14755
path_hsi00520.kgml: 2.7.7.13 -> 4.2.1.47 -> 1.1.1.271
path_hsi00520.kgml: Skipped genes: hsi:BOX17_14760
path_hsi00520.kgml:
path_hsi00520.kgml: Found a trail of span 2 without skipping any vertex
path_hsi00520.kgml: 420 -> 422
path_hsi00520.kgml: R11024 -> R11025
path_hsi00520.kgml: hsi:BOX17_11400 -> hsi:BOX17_11395
path_hsi00520.kgml: 2.7.1.221 -> 2.7.7.99
path_hsi00520.kgml:
path_hsi00520.kgml: --- 3.59 seconds ---

path_hsi00521.kgml: Streptomycin biosynthesis
path_hsi00521.kgml: Initialization took 0.46 seconds
path_hsi00521.kgml:
path_hsi00521.kgml: Found a trail of span 4 without skipping any vertex
path_hsi00521.kgml: 44 -> 43 -> 42 -> 24
path_hsi00521.kgml: R02328 -> R06513 -> R06514 -> R02777
path_hsi00521.kgml: hsi:BOX17_14715 -> hsi:BOX17_14705 -> hsi:BOX17_14720 -> {hsi:BOX17_09135, hsi:BOX17_14710}
path_hsi00521.kgml: 2.7.7.24 -> 4.2.1.46 -> 5.1.3.13 -> 1.1.1.133
path_hsi00521.kgml:
path_hsi00521.kgml: --- 0.73 seconds ---

path_hsi00523.kgml: Polyketide sugar unit biosynthesis
path_hsi00523.kgml: Initialization took 0.16 seconds
path_hsi00523.kgml:
path_hsi00523.kgml: Found a trail of span 4 without skipping any vertex
path_hsi00523.kgml: 27 -> 26 -> 63 -> 28
path_hsi00523.kgml: R02328 -> R06513 -> R06514 -> R02777
path_hsi00523.kgml: hsi:BOX17_14715 -> hsi:BOX17_14705 -> hsi:BOX17_14720 -> {hsi:BOX17_09135, hsi:BOX17_14710}
path_hsi00523.kgml: 2.7.7.24 -> 4.2.1.46 -> 5.1.3.13 -> 1.1.1.133
path_hsi00523.kgml:
path_hsi00523.kgml: --- 0.37 seconds ---

path_hsi00525.kgml: Acarbose and validamycin biosynthesis
path_hsi00525.kgml: Initialization took 0.10 seconds
path_hsi00525.kgml:
path_hsi00525.kgml: Found a trail of span 2 containing skipped vertices
path_hsi00525.kgml: 58 -> 59
path_hsi00525.kgml: R02328 -> R06513
path_hsi00525.kgml: hsi:BOX17_14715 -> hsi:BOX17_14705
path_hsi00525.kgml: 2.7.7.24 -> 4.2.1.46
path_hsi00525.kgml: Skipped genes: hsi:BOX17_14710
path_hsi00525.kgml:
path_hsi00525.kgml: --- 0.36 seconds ---

path_hsi00540.kgml: Lipopolysaccharide biosynthesis
path_hsi00540.kgml: Initialization took 2.30 seconds
path_hsi00540.kgml: (not found)
path_hsi00540.kgml: --- 2.46 seconds ---

path_hsi00550.kgml: Peptidoglycan biosynthesis
path_hsi00550.kgml: Initialization took 1.17 seconds
path_hsi00550.kgml:
path_hsi00550.kgml: Found a trail of span 6 containing skipped vertices
path_hsi00550.kgml: 33 -> 32 -> 34 -> 23 -> 35 -> 36
path_hsi00550.kgml: R03193 -> R02783 -> R02788 -> R04617 -> R05630 -> R05032
path_hsi00550.kgml: hsi:BOX17_01715 -> hsi:BOX17_01730 -> hsi:BOX17_01745 -> hsi:BOX17_01740 -> hsi:BOX17_01735 -> hsi:BOX17_01720
path_hsi00550.kgml: 6.3.2.8 -> 6.3.2.9 -> 6.3.2.13 -> 6.3.2.10 -> 2.7.8.13 -> 2.4.1.227
path_hsi00550.kgml: Skipped genes: hsi:BOX17_01725
path_hsi00550.kgml:
path_hsi00550.kgml: Found a trail of span 2 without skipping any vertex
path_hsi00550.kgml: 29 -> 28
path_hsi00550.kgml: R04573 -> R05629
path_hsi00550.kgml: hsi:BOX17_01740 -> hsi:BOX17_01735
path_hsi00550.kgml: 6.3.2.10 -> 2.7.8.13
path_hsi00550.kgml:
path_hsi00550.kgml: --- 1.74 seconds ---

path_hsi00561.kgml: Glycerolipid metabolism
path_hsi00561.kgml: Initialization took 0.39 seconds
path_hsi00561.kgml: (not found)
path_hsi00561.kgml: --- 0.48 seconds ---

path_hsi00562.kgml: Inositol phosphate metabolism
path_hsi00562.kgml: Initialization took 0.26 seconds
path_hsi00562.kgml: (not found)
path_hsi00562.kgml: --- 0.41 seconds ---

path_hsi00564.kgml: Glycerophospholipid metabolism
path_hsi00564.kgml: Initialization took 1.95 seconds
path_hsi00564.kgml: (not found)
path_hsi00564.kgml: --- 2.06 seconds ---

path_hsi00565.kgml: Ether lipid metabolism
path_hsi00565.kgml: Initialization took 0.12 seconds
path_hsi00565.kgml: (not found)
path_hsi00565.kgml: --- 0.23 seconds ---

path_hsi00590.kgml: Arachidonic acid metabolism
path_hsi00590.kgml: Initialization took 0.16 seconds
path_hsi00590.kgml: (not found)
path_hsi00590.kgml: --- 0.26 seconds ---

path_hsi00592.kgml: alpha-Linolenic acid metabolism
path_hsi00592.kgml: Initialization took 0.16 seconds
path_hsi00592.kgml: (not found)
path_hsi00592.kgml: --- 0.26 seconds ---

path_hsi00620.kgml: Pyruvate metabolism
path_hsi00620.kgml: Initialization took 11.19 seconds
path_hsi00620.kgml:
path_hsi00620.kgml: Found a trail of span 6 containing skipped vertices
path_hsi00620.kgml: 123 -> 55 -> 124 -> 100 -> 103 -> 98 -> 124
path_hsi00620.kgml: R00014 -> R03270 -> R02569 -> R00928 -> R00316 -> R00236 -> R02569
path_hsi00620.kgml: {hsi:BOX17_10765, hsi:BOX17_10770, hsi:BOX17_11025} -> {hsi:BOX17_10765, hsi:BOX17_10770, hsi:BOX17_11025} -> {hsi:BOX17_10760, hsi:BOX17_11030} -> hsi:BOX17_10795 -> {hsi:BOX17_10775, hsi:BOX17_11070, hsi:BOX17_13515} -> {hsi:BOX17_10775, hsi:BOX17_11070, hsi:BOX17_13515} -> {hsi:BOX17_10760, hsi:BOX17_11030}
path_hsi00620.kgml: {1.2.4.1, 2.2.1.6, 4.1.1.1} -> 1.2.4.1 -> 2.3.1.12 -> 2.8.3.1 -> 6.2.1.1 -> 6.2.1.1 -> 2.3.1.12
path_hsi00620.kgml: Skipped genes: hsi:BOX17_10780
path_hsi00620.kgml:
path_hsi00620.kgml: Found a trail of span 2 without skipping any vertex
path_hsi00620.kgml: 97 -> 129
path_hsi00620.kgml: R00230 -> R00315
path_hsi00620.kgml: {hsi:BOX17_12105, hsi:BOX17_15865} -> {hsi:BOX17_12110, hsi:BOX17_15870}
path_hsi00620.kgml: 2.3.1.8 -> {2.7.2.1, 2.7.2.15}
path_hsi00620.kgml:
path_hsi00620.kgml: --- 13.32 seconds ---

path_hsi00622.kgml: Xylene degradation
path_hsi00622.kgml: Initialization took 0.20 seconds
path_hsi00622.kgml:
path_hsi00622.kgml: Found a trail of span 2 containing skipped vertices
path_hsi00622.kgml: 18 -> 29
path_hsi00622.kgml: {R05290, R05291} -> {R05292, R05293}
path_hsi00622.kgml: {hsi:BOX17_05795, hsi:BOX17_05800, hsi:BOX17_05815, hsi:BOX17_05820, hsi:BOX17_05825} -> hsi:BOX17_05810
path_hsi00622.kgml: ? -> {1.3.1.67, 1.3.1.67}
path_hsi00622.kgml: Skipped genes: hsi:BOX17_05805
path_hsi00622.kgml:
path_hsi00622.kgml: Found a trail of span 2 containing skipped vertices
path_hsi00622.kgml: 19 -> 30
path_hsi00622.kgml: R05428 -> R05314
path_hsi00622.kgml: {hsi:BOX17_05795, hsi:BOX17_05800, hsi:BOX17_05815, hsi:BOX17_05820, hsi:BOX17_05825} -> hsi:BOX17_05810
path_hsi00622.kgml: ? -> 1.3.1.68
path_hsi00622.kgml: Skipped genes: hsi:BOX17_05805
path_hsi00622.kgml:
path_hsi00622.kgml: Found a trail of span 2 containing skipped vertices
path_hsi00622.kgml: 20 -> 53
path_hsi00622.kgml: R05665 -> R05309
path_hsi00622.kgml: {hsi:BOX17_05795, hsi:BOX17_05800, hsi:BOX17_05815, hsi:BOX17_05820, hsi:BOX17_05825} -> hsi:BOX17_05810
path_hsi00622.kgml: ? -> ?
path_hsi00622.kgml: Skipped genes: hsi:BOX17_05805
path_hsi00622.kgml:
path_hsi00622.kgml: --- 0.61 seconds ---

path_hsi00623.kgml: Toluene degradation
path_hsi00623.kgml: Initialization took 0.15 seconds
path_hsi00623.kgml:
path_hsi00623.kgml: Found a trail of span 2 containing skipped vertices
path_hsi00623.kgml: 117 -> 127
path_hsi00623.kgml: R05299 -> R09229
path_hsi00623.kgml: {hsi:BOX17_05805, hsi:BOX17_05830, hsi:BOX17_13025} -> hsi:BOX17_05840
path_hsi00623.kgml: 1.13.11.1 -> 5.5.1.1
path_hsi00623.kgml: Skipped genes: hsi:BOX17_05835
path_hsi00623.kgml:
path_hsi00623.kgml: Found a trail of span 2 containing skipped vertices
path_hsi00623.kgml: 117 -> 116
path_hsi00623.kgml: R05299 -> R05300
path_hsi00623.kgml: {hsi:BOX17_05805, hsi:BOX17_05830, hsi:BOX17_13025} -> hsi:BOX17_05840
path_hsi00623.kgml: 1.13.11.1 -> 5.5.1.1
path_hsi00623.kgml: Skipped genes: hsi:BOX17_05835
path_hsi00623.kgml:
path_hsi00623.kgml: --- 0.46 seconds ---

path_hsi00625.kgml: Chloroalkane and chloroalkene degradation
path_hsi00625.kgml: Initialization took 0.20 seconds
path_hsi00625.kgml: (not found)
path_hsi00625.kgml: --- 0.30 seconds ---

path_hsi00626.kgml: Naphthalene degradation
path_hsi00626.kgml: Initialization took 0.10 seconds
path_hsi00626.kgml: (not found)
path_hsi00626.kgml: --- 0.22 seconds ---

path_hsi00627.kgml: Aminobenzoate degradation
path_hsi00627.kgml: Initialization took 0.15 seconds
path_hsi00627.kgml: (not found)
path_hsi00627.kgml: --- 0.25 seconds ---

path_hsi00630.kgml: Glyoxylate and dicarboxylate metabolism
path_hsi00630.kgml: Initialization took 10.84 seconds
path_hsi00630.kgml: (not found)
path_hsi00630.kgml: --- 11.05 seconds ---

path_hsi00633.kgml: Nitrotoluene degradation
path_hsi00633.kgml: Initialization took 0.09 seconds
path_hsi00633.kgml: (not found)
path_hsi00633.kgml: --- 0.14 seconds ---

path_hsi00640.kgml: Propanoate metabolism
path_hsi00640.kgml: Initialization took 7.26 seconds
path_hsi00640.kgml:
path_hsi00640.kgml: Found a trail of span 3 without skipping any vertex
path_hsi00640.kgml: 187 -> 186 -> 188
path_hsi00640.kgml: R10996 -> R10997 -> R10998
path_hsi00640.kgml: {hsi:BOX17_02685, hsi:BOX17_15050, hsi:BOX17_15055} -> {hsi:BOX17_02685, hsi:BOX17_15050, hsi:BOX17_15055} -> hsi:BOX17_15060
path_hsi00640.kgml: 1.2.4.4 -> 1.2.4.4 -> 2.3.1.168
path_hsi00640.kgml:
path_hsi00640.kgml: Found a trail of span 3 containing skipped vertices
path_hsi00640.kgml: 62 -> 67 -> 66
path_hsi00640.kgml: R00928 -> R01354 -> R00926
path_hsi00640.kgml: hsi:BOX17_10795 -> {hsi:BOX17_10775, hsi:BOX17_11070, hsi:BOX17_13515} -> {hsi:BOX17_10775, hsi:BOX17_11070, hsi:BOX17_13515}
path_hsi00640.kgml: 2.8.3.1 -> {6.2.1.1, 6.2.1.17} -> {6.2.1.1, 6.2.1.17}
path_hsi00640.kgml: Skipped genes: hsi:BOX17_10780
path_hsi00640.kgml:
path_hsi00640.kgml: Found a trail of span 3 without skipping any vertex
path_hsi00640.kgml: 105 -> 195 -> 197
path_hsi00640.kgml: R00931 -> R11263 -> R11264
path_hsi00640.kgml: hsi:BOX17_02770 -> hsi:BOX17_02765 -> hsi:BOX17_02760
path_hsi00640.kgml: 2.3.3.5 -> 4.2.1.117 -> ?
path_hsi00640.kgml:
path_hsi00640.kgml: Found a trail of span 2 without skipping any vertex
path_hsi00640.kgml: 52 -> 68
path_hsi00640.kgml: R00921 -> R01353
path_hsi00640.kgml: {hsi:BOX17_12105, hsi:BOX17_15865} -> {hsi:BOX17_12110, hsi:BOX17_15870}
path_hsi00640.kgml: {2.3.1.222, 2.3.1.8} -> {2.7.2.1, 2.7.2.15}
path_hsi00640.kgml:
path_hsi00640.kgml: Found a trail of span 2 containing skipped vertices
path_hsi00640.kgml: 119 -> 128
path_hsi00640.kgml: R00238 -> R01359
path_hsi00640.kgml: {hsi:BOX17_08680, hsi:BOX17_13270, hsi:BOX17_13470, hsi:BOX17_13505} -> {hsi:BOX17_13280, hsi:BOX17_13285}
path_hsi00640.kgml: 2.3.1.9 -> 2.8.3.8
path_hsi00640.kgml: Skipped genes: hsi:BOX17_13275
path_hsi00640.kgml:
path_hsi00640.kgml: --- 8.42 seconds ---

path_hsi00643.kgml: Styrene degradation
path_hsi00643.kgml: Initialization took 0.15 seconds
path_hsi00643.kgml: (not found)
path_hsi00643.kgml: --- 0.24 seconds ---

path_hsi00650.kgml: Butanoate metabolism
path_hsi00650.kgml: Initialization took 4.71 seconds
path_hsi00650.kgml:
path_hsi00650.kgml: Found a trail of span 2 containing skipped vertices
path_hsi00650.kgml: 53 -> 51
path_hsi00650.kgml: R00410 -> R01361
path_hsi00650.kgml: {hsi:BOX17_15880, hsi:BOX17_15885} -> hsi:BOX17_15845
path_hsi00650.kgml: 2.8.3.5 -> 1.1.1.30
path_hsi00650.kgml: Skipped genes: hsi:BOX17_15850
path_hsi00650.kgml:
path_hsi00650.kgml: Found a trail of span 2 without skipping any vertex
path_hsi00650.kgml: 68 -> 78
path_hsi00650.kgml: R01648 -> {R00713, R00714}
path_hsi00650.kgml: hsi:BOX17_12695 -> {hsi:BOX17_12700, hsi:BOX17_13745}
path_hsi00650.kgml: 2.6.1.19 -> {1.2.1.16, 1.2.1.24, 1.2.1.16, 1.2.1.79}
path_hsi00650.kgml:
path_hsi00650.kgml: Found a trail of span 2 without skipping any vertex
path_hsi00650.kgml: 68 -> 157
path_hsi00650.kgml: R01648 -> R00714
path_hsi00650.kgml: hsi:BOX17_12695 -> {hsi:BOX17_12700, hsi:BOX17_13745}
path_hsi00650.kgml: 2.6.1.19 -> {1.2.1.16, 1.2.1.79}
path_hsi00650.kgml:
path_hsi00650.kgml: Found a trail of span 2 without skipping any vertex
path_hsi00650.kgml: 64 -> 58
path_hsi00650.kgml: R03026 -> R01976
path_hsi00650.kgml: {hsi:BOX17_02645, hsi:BOX17_12250} -> hsi:BOX17_12245
path_hsi00650.kgml: 4.2.1.17 -> 1.1.1.157
path_hsi00650.kgml:
path_hsi00650.kgml: --- 5.33 seconds ---

path_hsi00660.kgml: C5-Branched dibasic acid metabolism
path_hsi00660.kgml: Initialization took 0.14 seconds
path_hsi00660.kgml:
path_hsi00660.kgml: Found a trail of span 3 without skipping any vertex
path_hsi00660.kgml: 31 -> 96 -> 97
path_hsi00660.kgml: R03896 -> R03898 -> R00994
path_hsi00660.kgml: {hsi:BOX17_14045, hsi:BOX17_14050} -> {hsi:BOX17_14045, hsi:BOX17_14050} -> hsi:BOX17_14055
path_hsi00660.kgml: 4.2.1.35 -> 4.2.1.35 -> 1.1.1.85
path_hsi00660.kgml:
path_hsi00660.kgml: --- 0.34 seconds ---

path_hsi00670.kgml: One carbon pool by folate
path_hsi00670.kgml: Initialization took 1.16 seconds
path_hsi00670.kgml:
path_hsi00670.kgml: Found a trail of span 4 without skipping any vertex
path_hsi00670.kgml: 68 -> 23 -> 24 -> 52
path_hsi00670.kgml: {R00937, R00940} -> {R00936, R00939} -> {R02235, R02236} -> R02101
path_hsi00670.kgml: hsi:BOX17_03375 -> {hsi:BOX17_03375, hsi:BOX17_10050} -> hsi:BOX17_03375 -> hsi:BOX17_03380
path_hsi00670.kgml: {1.5.1.3, 1.5.1.3} -> {1.5.1.3, 1.5.1.3} -> {1.5.1.3, 1.5.1.3} -> 2.1.1.45
path_hsi00670.kgml:
path_hsi00670.kgml: Found a trail of span 2 without skipping any vertex
path_hsi00670.kgml: 64 -> 26
path_hsi00670.kgml: R04125 -> {R01224, R07168}
path_hsi00670.kgml: {hsi:BOX17_02050, hsi:BOX17_15910} -> {hsi:BOX17_02045, hsi:BOX17_06405}
path_hsi00670.kgml: 2.1.2.10 -> {1.5.1.20, 1.5.1.20}
path_hsi00670.kgml:
path_hsi00670.kgml: --- 2.03 seconds ---

path_hsi00680.kgml: Methane metabolism
path_hsi00680.kgml: Initialization took 4.70 seconds
path_hsi00680.kgml:
path_hsi00680.kgml: Found a trail of span 2 without skipping any vertex
path_hsi00680.kgml: 103 -> 102
path_hsi00680.kgml: R06983 -> R00527
path_hsi00680.kgml: hsi:BOX17_11525 -> hsi:BOX17_11530
path_hsi00680.kgml: 1.1.1.284 -> 3.1.2.12
path_hsi00680.kgml:
path_hsi00680.kgml: Found a trail of span 2 without skipping any vertex
path_hsi00680.kgml: 203 -> 204
path_hsi00680.kgml: R00315 -> R00230
path_hsi00680.kgml: {hsi:BOX17_12110, hsi:BOX17_15870} -> {hsi:BOX17_12105, hsi:BOX17_15865}
path_hsi00680.kgml: {2.7.2.1, 2.7.2.15} -> 2.3.1.8
path_hsi00680.kgml:
path_hsi00680.kgml: --- 5.14 seconds ---

path_hsi00730.kgml: Thiamine metabolism
path_hsi00730.kgml: Initialization took 0.91 seconds
path_hsi00730.kgml:
path_hsi00730.kgml: Found a trail of span 2 without skipping any vertex
path_hsi00730.kgml: 74 -> 93
path_hsi00730.kgml: R04448 -> R03223
path_hsi00730.kgml: hsi:BOX17_06860 -> hsi:BOX17_06865
path_hsi00730.kgml: 2.7.1.50 -> 2.5.1.3
path_hsi00730.kgml:
path_hsi00730.kgml: Found a trail of span 2 containing skipped vertices
path_hsi00730.kgml: 70 -> 69
path_hsi00730.kgml: R07463 -> R10247
path_hsi00730.kgml: hsi:BOX17_00435 -> hsi:BOX17_00445
path_hsi00730.kgml: 1.4.3.19 -> 2.8.1.10
path_hsi00730.kgml: Skipped genes: hsi:BOX17_00440
path_hsi00730.kgml:
path_hsi00730.kgml: --- 1.22 seconds ---

path_hsi00740.kgml: Riboflavin metabolism
path_hsi00740.kgml: Initialization took 0.37 seconds
path_hsi00740.kgml:
path_hsi00740.kgml: Found a trail of span 3 without skipping any vertex
path_hsi00740.kgml: 38 -> 39 -> 40
path_hsi00740.kgml: R00425 -> R03459 -> R03458
path_hsi00740.kgml: {hsi:BOX17_03570, hsi:BOX17_08190, hsi:BOX17_12170} -> hsi:BOX17_03575 -> hsi:BOX17_03575
path_hsi00740.kgml: 3.5.4.25 -> 3.5.4.26 -> 1.1.1.193
path_hsi00740.kgml:
path_hsi00740.kgml: Found a trail of span 2 without skipping any vertex
path_hsi00740.kgml: 32 -> 41
path_hsi00740.kgml: R07281 -> R04457
path_hsi00740.kgml: hsi:BOX17_03570 -> hsi:BOX17_03565
path_hsi00740.kgml: 4.1.99.12 -> 2.5.1.78
path_hsi00740.kgml:
path_hsi00740.kgml: --- 0.72 seconds ---

path_hsi00750.kgml: Vitamin B6 metabolism
path_hsi00750.kgml: Initialization took 0.25 seconds
path_hsi00750.kgml: (not found)
path_hsi00750.kgml: --- 0.35 seconds ---

path_hsi00760.kgml: Nicotinate and nicotinamide metabolism
path_hsi00760.kgml: Initialization took 1.82 seconds
path_hsi00760.kgml:
path_hsi00760.kgml: Found a trail of span 2 without skipping any vertex
path_hsi00760.kgml: 89 -> 88
path_hsi00760.kgml: R01268 -> R01724
path_hsi00760.kgml: hsi:BOX17_04135 -> hsi:BOX17_04140
path_hsi00760.kgml: 3.5.1.19 -> 6.3.4.21
path_hsi00760.kgml:
path_hsi00760.kgml: --- 2.18 seconds ---

path_hsi00770.kgml: Pantothenate and CoA biosynthesis
path_hsi00770.kgml: Initialization took 1.46 seconds
path_hsi00770.kgml:
path_hsi00770.kgml: Found a trail of span 2 without skipping any vertex
path_hsi00770.kgml: 93 -> 76
path_hsi00770.kgml: R00489 -> R02473
path_hsi00770.kgml: hsi:BOX17_08685 -> hsi:BOX17_08690
path_hsi00770.kgml: {4.1.1.11, 4.1.1.15} -> 6.3.2.1
path_hsi00770.kgml:
path_hsi00770.kgml: Found a trail of span 2 without skipping any vertex
path_hsi00770.kgml: 82 -> 81
path_hsi00770.kgml: R00006 -> R03051
path_hsi00770.kgml: {hsi:BOX17_09455, hsi:BOX17_09460} -> hsi:BOX17_09470
path_hsi00770.kgml: 2.2.1.6 -> 1.1.1.86
path_hsi00770.kgml:
path_hsi00770.kgml: --- 1.78 seconds ---

path_hsi00780.kgml: Biotin metabolism
path_hsi00780.kgml: Initialization took 0.59 seconds
path_hsi00780.kgml:
path_hsi00780.kgml: Found a trail of span 5 containing skipped vertices
path_hsi00780.kgml: 42 -> 45 -> 32 -> 31 -> 30
path_hsi00780.kgml: R09725 -> R10124 -> R03231 -> R03182 -> R01078
path_hsi00780.kgml: hsi:BOX17_13705 -> hsi:BOX17_13710 -> hsi:BOX17_13685 -> hsi:BOX17_13695 -> hsi:BOX17_13715
path_hsi00780.kgml: 3.1.1.85 -> 2.3.1.47 -> 2.6.1.62 -> 6.3.3.3 -> 2.8.1.6
path_hsi00780.kgml: Skipped genes: hsi:BOX17_13700
path_hsi00780.kgml:
path_hsi00780.kgml: Found a trail of span 2 containing skipped vertices
path_hsi00780.kgml: 95 -> 53
path_hsi00780.kgml: R10115 -> R10116
path_hsi00780.kgml: hsi:BOX17_01535 -> {hsi:BOX17_00550, hsi:BOX17_01545, hsi:BOX17_06905}
path_hsi00780.kgml: {2.3.1.179, 2.3.1.41} -> 1.1.1.100
path_hsi00780.kgml: Skipped genes: hsi:BOX17_01540
path_hsi00780.kgml:
path_hsi00780.kgml: Found a trail of span 2 containing skipped vertices
path_hsi00780.kgml: 74 -> 67
path_hsi00780.kgml: R10119 -> R10120
path_hsi00780.kgml: hsi:BOX17_01535 -> {hsi:BOX17_00550, hsi:BOX17_01545, hsi:BOX17_06905}
path_hsi00780.kgml: {2.3.1.179, 2.3.1.41} -> 1.1.1.100
path_hsi00780.kgml: Skipped genes: hsi:BOX17_01540
path_hsi00780.kgml:
path_hsi00780.kgml: --- 1.15 seconds ---

path_hsi00785.kgml: Lipoic acid metabolism
path_hsi00785.kgml: Initialization took 0.10 seconds
path_hsi00785.kgml: (not found)
path_hsi00785.kgml: --- 0.21 seconds ---

path_hsi00790.kgml: Folate biosynthesis
path_hsi00790.kgml: Initialization took 3.32 seconds
path_hsi00790.kgml:
path_hsi00790.kgml: Found a trail of span 5 without skipping any vertex
path_hsi00790.kgml: 180 -> 81 -> 80 -> 79 -> 130
path_hsi00790.kgml: R00428 -> R05046 -> R05048 -> R04639 -> R11082
path_hsi00790.kgml: hsi:BOX17_13735 -> hsi:BOX17_13735 -> hsi:BOX17_13735 -> hsi:BOX17_13735 -> hsi:BOX17_13740
path_hsi00790.kgml: 3.5.4.16 -> 3.5.4.16 -> 3.5.4.16 -> 3.5.4.16 -> 5.1.99.7
path_hsi00790.kgml:
path_hsi00790.kgml: Found a trail of span 3 without skipping any vertex
path_hsi00790.kgml: 171 -> 75 -> 74
path_hsi00790.kgml: R11073 -> R03504 -> R03503
path_hsi00790.kgml: hsi:BOX17_11450 -> hsi:BOX17_11450 -> {hsi:BOX17_08700, hsi:BOX17_11445}
path_hsi00790.kgml: 5.1.99.8 -> 4.1.2.25 -> 2.7.6.3
path_hsi00790.kgml:
path_hsi00790.kgml: Found a trail of span 2 without skipping any vertex
path_hsi00790.kgml: 102 -> 103
path_hsi00790.kgml: R10002 -> R09978
path_hsi00790.kgml: hsi:BOX17_00085 -> hsi:BOX17_00080
path_hsi00790.kgml: 4.3.99.3 -> 6.3.4.20
path_hsi00790.kgml:
path_hsi00790.kgml: --- 4.34 seconds ---

path_hsi00860.kgml: Porphyrin and chlorophyll metabolism
path_hsi00860.kgml: Initialization took 1.16 seconds
path_hsi00860.kgml:
path_hsi00860.kgml: Found a trail of span 3 without skipping any vertex
path_hsi00860.kgml: 273 -> 270 -> 271
path_hsi00860.kgml: R00084 -> R03165 -> R03194
path_hsi00860.kgml: hsi:BOX17_08430 -> hsi:BOX17_08435 -> {hsi:BOX17_08440, hsi:BOX17_14190}
path_hsi00860.kgml: 2.5.1.61 -> 4.2.1.75 -> 2.1.1.107
path_hsi00860.kgml:
path_hsi00860.kgml: Found a trail of span 2 without skipping any vertex
path_hsi00860.kgml: 262 -> 314
path_hsi00860.kgml: R07411 -> R07412
path_hsi00860.kgml: hsi:BOX17_16005 -> hsi:BOX17_16010
path_hsi00860.kgml: 2.5.1.141 -> ?
path_hsi00860.kgml:
path_hsi00860.kgml: --- 1.59 seconds ---

path_hsi00900.kgml: Terpenoid backbone biosynthesis
path_hsi00900.kgml: Initialization took 1.03 seconds
path_hsi00900.kgml: (not found)
path_hsi00900.kgml: --- 1.12 seconds ---

path_hsi00903.kgml: Limonene and pinene degradation
path_hsi00903.kgml: Initialization took 0.14 seconds
path_hsi00903.kgml: (not found)
path_hsi00903.kgml: --- 0.24 seconds ---

path_hsi00910.kgml: Nitrogen metabolism
path_hsi00910.kgml: Initialization took 2.71 seconds
path_hsi00910.kgml:
path_hsi00910.kgml: Found a trail of span 2 containing skipped vertices
path_hsi00910.kgml: 150 -> 25
path_hsi00910.kgml: R09497 -> R00798
path_hsi00910.kgml: {hsi:BOX17_06965, hsi:BOX17_06975, hsi:BOX17_06980} -> {hsi:BOX17_06965, hsi:BOX17_06975, hsi:BOX17_06980}
path_hsi00910.kgml: 1.7.5.1 -> ?
path_hsi00910.kgml: Skipped genes: hsi:BOX17_06970
path_hsi00910.kgml:
path_hsi00910.kgml: --- 2.90 seconds ---

path_hsi00920.kgml: Sulfur metabolism
path_hsi00920.kgml: Initialization took 1.26 seconds
path_hsi00920.kgml: (not found)
path_hsi00920.kgml: --- 1.36 seconds ---

path_hsi00930.kgml: Caprolactam degradation
path_hsi00930.kgml: Initialization took 0.10 seconds
path_hsi00930.kgml: (not found)
path_hsi00930.kgml: --- 0.21 seconds ---

path_hsi00970.kgml: Aminoacyl-tRNA biosynthesis
path_hsi00970.kgml: Initialization took 3.21 seconds
path_hsi00970.kgml: (not found)
path_hsi00970.kgml: --- 3.36 seconds ---

path_hsi01040.kgml: Biosynthesis of unsaturated fatty acids
path_hsi01040.kgml: Initialization took 0.31 seconds
path_hsi01040.kgml: (not found)
path_hsi01040.kgml: --- 0.41 seconds ---

path_hsi01054.kgml: Nonribosomal peptide structures
path_hsi01054.kgml: Initialization took 0.11 seconds
path_hsi01054.kgml: (not found)
path_hsi01054.kgml: --- 0.21 seconds ---

--- 550.70 seconds ---
