# Supplementary material for: CoMetGeNe: mining conserved neighborhood patterns in metabolic and genomic contexts
Source: BMC Bioinformatics. 2019 Jan 10;20:19. doi: 10.1186/s12859-018-2542-2 (PMC6327494; doi:10.1186/s12859-018-2542-2)
Supplement: Supplementary file 14 — Trail finding results for completely assembled representative bacterial genomes present in NCBI Genomes. Of the 1,545 fully assembled representative bacterial genomes in NCBI, corresponding entries have been identified in KEGG for 1,467 species, for which trail finding has been performed for all combinations of gap parameters δG and δD ranging from 0 to 3. This additional file is available from https://doi.org/10.6084/m9.figshare.7288769. (GZ 178,532 kb) [file 12859_2018_2542_MOESM14_ESM.gz › results/ran_dG0_dD2.hnet]

--- delta_G = 0, delta_D = 2 ---

path_ran00010.kgml: Glycolysis / Gluconeogenesis
path_ran00010.kgml: Initialization took 0.05 seconds
path_ran00010.kgml:
path_ran00010.kgml: Found a trail of span 3 without skipping any vertex
path_ran00010.kgml: 48 -> 49 -> 50
path_ran00010.kgml: R00014 -> R03270 -> R02569
path_ran00010.kgml: {ran:Riean_0589, ran:Riean_1741} -> {ran:Riean_0589, ran:Riean_1741} -> ran:Riean_1740
path_ran00010.kgml: {1.2.4.1, 2.2.1.6, 4.1.1.1} -> 1.2.4.1 -> 2.3.1.12
path_ran00010.kgml:
path_ran00010.kgml: Found a trail of span 2 containing skipped vertices
path_ran00010.kgml: 59 -> [14] -> 57
path_ran00010.kgml: R04779 -> [R01070] -> R01061
path_ran00010.kgml: ran:Riean_0595 -> [ran:Riean_0927] -> ran:Riean_0594
path_ran00010.kgml: 2.7.1.11 -> [4.1.2.13] -> {1.2.1.12, 1.2.1.59}
path_ran00010.kgml:
path_ran00010.kgml: --- 0.54 seconds ---

path_ran00020.kgml: Citrate cycle (TCA cycle)
path_ran00020.kgml: Initialization took 0.09 seconds
path_ran00020.kgml:
path_ran00020.kgml: Found a trail of span 3 containing skipped vertices
path_ran00020.kgml: 82 -> [80 -> 77] -> 75 -> 77
path_ran00020.kgml: R02569 -> [R07618 -> R03270] -> R00014 -> R03270
path_ran00020.kgml: ran:Riean_1740 -> [{ran:Riean_0476, ran:Riean_0665} -> {ran:Riean_0589, ran:Riean_1741}] -> {ran:Riean_0589, ran:Riean_1741} -> {ran:Riean_0589, ran:Riean_1741}
path_ran00020.kgml: 2.3.1.12 -> [1.8.1.4 -> 1.2.4.1] -> {1.2.4.1, 2.2.1.6, 4.1.1.1} -> 1.2.4.1
path_ran00020.kgml:
path_ran00020.kgml: Found a trail of span 3 containing skipped vertices
path_ran00020.kgml: 30 -> 31 -> [28 -> 30] -> 29
path_ran00020.kgml: R03316 -> R02570 -> [R07618 -> R03316] -> R00621
path_ran00020.kgml: ran:Riean_0412 -> {ran:Riean_0335, ran:Riean_0411} -> [{ran:Riean_0476, ran:Riean_0665} -> ran:Riean_0412] -> ran:Riean_0412
path_ran00020.kgml: 1.2.4.2 -> 2.3.1.61 -> [1.8.1.4 -> 1.2.4.2] -> 1.2.4.2
path_ran00020.kgml:
path_ran00020.kgml: --- 0.64 seconds ---

path_ran00030.kgml: Pentose phosphate pathway
path_ran00030.kgml: Initialization took 0.09 seconds
path_ran00030.kgml: (not found)
path_ran00030.kgml: --- 0.39 seconds ---

path_ran00040.kgml: Pentose and glucuronate interconversions
path_ran00040.kgml: Initialization took 0.06 seconds
path_ran00040.kgml: (not found)
path_ran00040.kgml: --- 0.12 seconds ---

path_ran00051.kgml: Fructose and mannose metabolism
path_ran00051.kgml: Initialization took 0.05 seconds
path_ran00051.kgml: (not found)
path_ran00051.kgml: --- 0.14 seconds ---

path_ran00052.kgml: Galactose metabolism
path_ran00052.kgml: Initialization took 0.09 seconds
path_ran00052.kgml: (not found)
path_ran00052.kgml: --- 0.18 seconds ---

path_ran00053.kgml: Ascorbate and aldarate metabolism
path_ran00053.kgml: Initialization took 0.10 seconds
path_ran00053.kgml: (not found)
path_ran00053.kgml: --- 0.14 seconds ---

path_ran00061.kgml: Fatty acid biosynthesis
path_ran00061.kgml: Initialization took 0.08 seconds
path_ran00061.kgml: (not found)
path_ran00061.kgml: --- 0.73 seconds ---

path_ran00072.kgml: Synthesis and degradation of ketone bodies
path_ran00072.kgml: Initialization took 0.09 seconds
path_ran00072.kgml: (not found)
path_ran00072.kgml: --- 0.19 seconds ---

path_ran00130.kgml: Ubiquinone and other terpenoid-quinone biosynthesis
path_ran00130.kgml: Initialization took 0.10 seconds
path_ran00130.kgml:
path_ran00130.kgml: Found a trail of span 2 containing skipped vertices
path_ran00130.kgml: 58 -> [85] -> 107
path_ran00130.kgml: R07263 -> [R07262] -> R05617
path_ran00130.kgml: ran:Riean_0298 -> [ran:Riean_1694] -> ran:Riean_0299
path_ran00130.kgml: 4.1.3.36 -> [3.1.2.28] -> 2.5.1.74
path_ran00130.kgml:
path_ran00130.kgml: Found a trail of span 2 containing skipped vertices
path_ran00130.kgml: 58 -> [85] -> 108
path_ran00130.kgml: R07263 -> [R07262] -> R06858
path_ran00130.kgml: ran:Riean_0298 -> [ran:Riean_1694] -> ran:Riean_0299
path_ran00130.kgml: 4.1.3.36 -> [3.1.2.28] -> ?
path_ran00130.kgml:
path_ran00130.kgml: --- 0.34 seconds ---

path_ran00190.kgml: Oxidative phosphorylation
path_ran00190.kgml: Initialization took 0.10 seconds
path_ran00190.kgml: (not found)
path_ran00190.kgml: --- 0.16 seconds ---

path_ran00220.kgml: Arginine biosynthesis
path_ran00220.kgml: Initialization took 0.06 seconds
path_ran00220.kgml: (not found)
path_ran00220.kgml: --- 0.12 seconds ---

path_ran00230.kgml: Purine metabolism
path_ran00230.kgml: Initialization took 0.09 seconds
path_ran00230.kgml:
path_ran00230.kgml: Found a trail of span 4 containing skipped vertices
path_ran00230.kgml: 182 -> [188 -> 200] -> 209 -> [205] -> 216 -> [206] -> 219
path_ran00230.kgml: R00127 -> [R00190 -> R01244] -> R01132 -> [R01130] -> R02142 -> [{R01230, R01231}] -> R01229
path_ran00230.kgml: ran:Riean_0077 -> [ran:Riean_1202 -> ran:Riean_1091] -> ran:Riean_0076 -> [ran:Riean_1474] -> ran:Riean_0076 -> [ran:Riean_0146] -> ran:Riean_0076
path_ran00230.kgml: 2.7.4.3 -> [{2.4.2.7, 2.4.2.8} -> 3.5.4.2] -> 2.4.2.8 -> [1.1.1.205] -> {2.4.2.22, 2.4.2.8} -> [{6.3.5.2, 6.3.5.2}] -> {2.4.2.22, 2.4.2.7, 2.4.2.8}
path_ran00230.kgml:
path_ran00230.kgml: Found a trail of span 3 containing skipped vertices
path_ran00230.kgml: 182 -> [188 -> 200] -> 209 -> [205 -> 206] -> 219
path_ran00230.kgml: R00127 -> [R00190 -> R01244] -> R01132 -> [R01130 -> {R01230, R01231}] -> R01229
path_ran00230.kgml: ran:Riean_0077 -> [ran:Riean_1202 -> ran:Riean_1091] -> ran:Riean_0076 -> [ran:Riean_1474 -> ran:Riean_0146] -> ran:Riean_0076
path_ran00230.kgml: 2.7.4.3 -> [{2.4.2.7, 2.4.2.8} -> 3.5.4.2] -> 2.4.2.8 -> [1.1.1.205 -> {6.3.5.2, 6.3.5.2}] -> {2.4.2.22, 2.4.2.7, 2.4.2.8}
path_ran00230.kgml:
path_ran00230.kgml: Found a trail of span 3 containing skipped vertices
path_ran00230.kgml: 209 -> [184 -> 183] -> 182 -> [180] -> 287
path_ran00230.kgml: R01132 -> [R01135 -> R01083] -> R00127 -> [R02017] -> R01547
path_ran00230.kgml: ran:Riean_0076 -> [ran:Riean_0255 -> ran:Riean_0391] -> ran:Riean_0077 -> [{ran:Riean_0821, ran:Riean_0822}] -> ran:Riean_0077
path_ran00230.kgml: 2.4.2.8 -> [6.3.4.4 -> 4.3.2.2] -> 2.7.4.3 -> [1.17.4.1] -> {2.7.4.11, 2.7.4.3}
path_ran00230.kgml:
path_ran00230.kgml: Found a trail of span 2 without skipping any vertex
path_ran00230.kgml: 427 -> 428
path_ran00230.kgml: R07404 -> R07405
path_ran00230.kgml: ran:Riean_0645 -> ran:Riean_0646
path_ran00230.kgml: 6.3.4.18 -> 5.4.99.18
path_ran00230.kgml:
path_ran00230.kgml: Found a trail of span 2 containing skipped vertices
path_ran00230.kgml: 163 -> [260] -> 164
path_ran00230.kgml: R04325 -> [R04463] -> R04208
path_ran00230.kgml: ran:Riean_0191 -> [ran:Riean_0248] -> ran:Riean_0190
path_ran00230.kgml: 2.1.2.2 -> [6.3.5.3] -> 6.3.3.1
path_ran00230.kgml:
path_ran00230.kgml: --- 4.24 seconds ---

path_ran00240.kgml: Pyrimidine metabolism
path_ran00240.kgml: Initialization took 0.10 seconds
path_ran00240.kgml:
path_ran00240.kgml: Found a trail of span 2 without skipping any vertex
path_ran00240.kgml: 91 -> 97
path_ran00240.kgml: R00575 -> R01397
path_ran00240.kgml: {ran:Riean_0443, ran:Riean_0446} -> ran:Riean_0447
path_ran00240.kgml: 6.3.5.5 -> 2.1.3.2
path_ran00240.kgml:
path_ran00240.kgml: Found a trail of span 2 containing skipped vertices
path_ran00240.kgml: 121 -> [102 -> 104] -> 103
path_ran00240.kgml: R00442 -> [R00438 -> R00156] -> R00443
path_ran00240.kgml: {ran:Riean_0879, ran:Riean_1519, ran:Riean_1520} -> [ran:Riean_0625 -> ran:Riean_1707] -> {ran:Riean_0879, ran:Riean_1519, ran:Riean_1520}
path_ran00240.kgml: {2.7.7.48, 2.7.7.6} -> [2.7.7.8 -> 2.7.4.6] -> {2.7.7.48, 2.7.7.52, 2.7.7.6}
path_ran00240.kgml:
path_ran00240.kgml: --- 1.67 seconds ---

path_ran00250.kgml: Alanine, aspartate and glutamate metabolism
path_ran00250.kgml: Initialization took 0.06 seconds
path_ran00250.kgml: (not found)
path_ran00250.kgml: --- 0.16 seconds ---

path_ran00260.kgml: Glycine, serine and threonine metabolism
path_ran00260.kgml: Initialization took 0.07 seconds
path_ran00260.kgml:
path_ran00260.kgml: Found a trail of span 2 without skipping any vertex
path_ran00260.kgml: 78 -> 70
path_ran00260.kgml: R04173 -> R01513
path_ran00260.kgml: ran:Riean_0150 -> {ran:Riean_0149, ran:Riean_1573}
path_ran00260.kgml: 2.6.1.52 -> 1.1.1.95
path_ran00260.kgml:
path_ran00260.kgml: --- 0.20 seconds ---

path_ran00261.kgml: Monobactam biosynthesis
path_ran00261.kgml: Initialization took 0.05 seconds
path_ran00261.kgml: (not found)
path_ran00261.kgml: --- 0.10 seconds ---

path_ran00270.kgml: Cysteine and methionine metabolism
path_ran00270.kgml: Initialization took 0.05 seconds
path_ran00270.kgml:
path_ran00270.kgml: Found a trail of span 4 containing skipped vertices
path_ran00270.kgml: 217 -> [214] -> 211 -> 197 -> 196
path_ran00270.kgml: R00480 -> [R02291] -> {R01773, R01775} -> R01777 -> R01776
path_ran00270.kgml: {ran:Riean_0619, ran:Riean_1577} -> [ran:Riean_1072] -> ran:Riean_1577 -> ran:Riean_1578 -> ran:Riean_1578
path_ran00270.kgml: 2.7.2.4 -> [1.2.1.11] -> {1.1.1.3, 1.1.1.3} -> 2.3.1.46 -> 2.3.1.31
path_ran00270.kgml:
path_ran00270.kgml: Found a trail of span 4 containing skipped vertices
path_ran00270.kgml: 217 -> [214 -> 211] -> 197 -> 211 -> [197] -> 53
path_ran00270.kgml: R00480 -> [R02291 -> {R01773, R01775}] -> R01777 -> {R01773, R01775} -> [R01777] -> R01288
path_ran00270.kgml: {ran:Riean_0619, ran:Riean_1577} -> [ran:Riean_1072 -> ran:Riean_1577] -> ran:Riean_1578 -> ran:Riean_1577 -> [ran:Riean_1578] -> ran:Riean_1576
path_ran00270.kgml: 2.7.2.4 -> [1.2.1.11 -> {1.1.1.3, 1.1.1.3}] -> 2.3.1.46 -> {1.1.1.3, 1.1.1.3} -> [2.3.1.46] -> 2.5.1.48
path_ran00270.kgml:
path_ran00270.kgml: Found a trail of span 2 without skipping any vertex
path_ran00270.kgml: 124 -> 123
path_ran00270.kgml: R00586 -> R00897
path_ran00270.kgml: {ran:Riean_0856, ran:Riean_1628} -> ran:Riean_1629
path_ran00270.kgml: 2.3.1.30 -> {2.5.1.47, 2.5.1.65}
path_ran00270.kgml:
path_ran00270.kgml: Found a trail of span 2 containing skipped vertices
path_ran00270.kgml: 217 -> [214 -> 211] -> 196
path_ran00270.kgml: R00480 -> [R02291 -> {R01773, R01775}] -> R01776
path_ran00270.kgml: {ran:Riean_0619, ran:Riean_1577} -> [ran:Riean_1072 -> ran:Riean_1577] -> ran:Riean_1578
path_ran00270.kgml: 2.7.2.4 -> [1.2.1.11 -> {1.1.1.3, 1.1.1.3}] -> 2.3.1.31
path_ran00270.kgml:
path_ran00270.kgml: --- 0.59 seconds ---

path_ran00280.kgml: Valine, leucine and isoleucine degradation
path_ran00280.kgml: Initialization took 0.06 seconds
path_ran00280.kgml: (not found)
path_ran00280.kgml: --- 0.11 seconds ---

path_ran00281.kgml: Geraniol degradation
path_ran00281.kgml: Initialization took 0.05 seconds
path_ran00281.kgml: (not found)
path_ran00281.kgml: --- 0.11 seconds ---

path_ran00290.kgml: Valine, leucine and isoleucine biosynthesis
path_ran00290.kgml: Initialization took 0.05 seconds
path_ran00290.kgml: (not found)
path_ran00290.kgml: --- 0.13 seconds ---

path_ran00300.kgml: Lysine biosynthesis
path_ran00300.kgml: Initialization took 0.06 seconds
path_ran00300.kgml: (not found)
path_ran00300.kgml: --- 0.16 seconds ---

path_ran00310.kgml: Lysine degradation
path_ran00310.kgml: Initialization took 0.10 seconds
path_ran00310.kgml:
path_ran00310.kgml: Found a trail of span 2 without skipping any vertex
path_ran00310.kgml: 55 -> 73
path_ran00310.kgml: R01940 -> R02571
path_ran00310.kgml: ran:Riean_0412 -> {ran:Riean_0335, ran:Riean_0411}
path_ran00310.kgml: 1.2.4.2 -> 2.3.1.61
path_ran00310.kgml:
path_ran00310.kgml: --- 0.29 seconds ---

path_ran00330.kgml: Arginine and proline metabolism
path_ran00330.kgml: Initialization took 0.07 seconds
path_ran00330.kgml:
path_ran00330.kgml: Found a trail of span 2 without skipping any vertex
path_ran00330.kgml: 148 -> 149
path_ran00330.kgml: R00566 -> R01157
path_ran00330.kgml: ran:Riean_1700 -> ran:Riean_1701
path_ran00330.kgml: 4.1.1.19 -> 3.5.3.11
path_ran00330.kgml:
path_ran00330.kgml: --- 0.23 seconds ---

path_ran00350.kgml: Tyrosine metabolism
path_ran00350.kgml: Initialization took 0.09 seconds
path_ran00350.kgml: (not found)
path_ran00350.kgml: --- 0.18 seconds ---

path_ran00360.kgml: Phenylalanine metabolism
path_ran00360.kgml: Initialization took 0.10 seconds
path_ran00360.kgml: (not found)
path_ran00360.kgml: --- 0.19 seconds ---

path_ran00362.kgml: Benzoate degradation
path_ran00362.kgml: Initialization took 0.07 seconds
path_ran00362.kgml:
path_ran00362.kgml: Found a trail of span 2 without skipping any vertex
path_ran00362.kgml: 238 -> 90
path_ran00362.kgml: R05305 -> R05586
path_ran00362.kgml: ran:Riean_0064 -> ran:Riean_0065
path_ran00362.kgml: {1.1.1.259, 1.1.1.35} -> 2.3.1.16
path_ran00362.kgml:
path_ran00362.kgml: --- 0.25 seconds ---

path_ran00380.kgml: Tryptophan metabolism
path_ran00380.kgml: Initialization took 0.09 seconds
path_ran00380.kgml: (not found)
path_ran00380.kgml: --- 0.19 seconds ---

path_ran00400.kgml: Phenylalanine, tyrosine and tryptophan biosynthesis
path_ran00400.kgml: Initialization took 0.09 seconds
path_ran00400.kgml:
path_ran00400.kgml: Found a trail of span 4 containing skipped vertices
path_ran00400.kgml: 55 -> [54 -> 52] -> 53 -> 51 -> 54
path_ran00400.kgml: R03509 -> [R03508 -> R02340] -> R00674 -> R02722 -> R03508
path_ran00400.kgml: ran:Riean_0235 -> [ran:Riean_0236 -> ran:Riean_0232] -> ran:Riean_0234 -> {ran:Riean_0232, ran:Riean_0234} -> ran:Riean_0236
path_ran00400.kgml: 5.3.1.24 -> [4.1.1.48 -> {4.1.2.8, 4.2.1.20}] -> {4.2.1.122, 4.2.1.20} -> 4.2.1.20 -> 4.1.1.48
path_ran00400.kgml:
path_ran00400.kgml: Found a trail of span 2 without skipping any vertex
path_ran00400.kgml: 57 -> 56
path_ran00400.kgml: {R00985, R00986} -> R01073
path_ran00400.kgml: {ran:Riean_0239, ran:Riean_0240} -> ran:Riean_0238
path_ran00400.kgml: {4.1.3.27, 4.1.3.27} -> 2.4.2.18
path_ran00400.kgml:
path_ran00400.kgml: --- 10.21 seconds ---

path_ran00401.kgml: Novobiocin biosynthesis
path_ran00401.kgml: Initialization took 0.05 seconds
path_ran00401.kgml: (not found)
path_ran00401.kgml: --- 0.11 seconds ---

path_ran00410.kgml: beta-Alanine metabolism
path_ran00410.kgml: Initialization took 0.05 seconds
path_ran00410.kgml: (not found)
path_ran00410.kgml: --- 0.10 seconds ---

path_ran00430.kgml: Taurine and hypotaurine metabolism
path_ran00430.kgml: Initialization took 0.06 seconds
path_ran00430.kgml: (not found)
path_ran00430.kgml: --- 0.12 seconds ---

path_ran00450.kgml: Selenocompound metabolism
path_ran00450.kgml: Initialization took 0.06 seconds
path_ran00450.kgml: (not found)
path_ran00450.kgml: --- 0.12 seconds ---

path_ran00460.kgml: Cyanoamino acid metabolism
path_ran00460.kgml: Initialization took 0.06 seconds
path_ran00460.kgml: (not found)
path_ran00460.kgml: --- 0.11 seconds ---

path_ran00471.kgml: D-Glutamine and D-glutamate metabolism
path_ran00471.kgml: Initialization took 0.05 seconds
path_ran00471.kgml: (not found)
path_ran00471.kgml: --- 0.10 seconds ---

path_ran00473.kgml: D-Alanine metabolism
path_ran00473.kgml: Initialization took 0.09 seconds
path_ran00473.kgml: (not found)
path_ran00473.kgml: --- 0.15 seconds ---

path_ran00480.kgml: Glutathione metabolism
path_ran00480.kgml: Initialization took 0.06 seconds
path_ran00480.kgml: (not found)
path_ran00480.kgml: --- 0.12 seconds ---

path_ran00500.kgml: Starch and sucrose metabolism
path_ran00500.kgml: Initialization took 0.05 seconds
path_ran00500.kgml: (not found)
path_ran00500.kgml: --- 0.15 seconds ---

path_ran00520.kgml: Amino sugar and nucleotide sugar metabolism
path_ran00520.kgml: Initialization took 0.10 seconds
path_ran00520.kgml:
path_ran00520.kgml: Found a trail of span 2 without skipping any vertex
path_ran00520.kgml: 43 -> 89
path_ran00520.kgml: R00418 -> R06894
path_ran00520.kgml: ran:Riean_0758 -> ran:Riean_0757
path_ran00520.kgml: {5.1.3.2, 5.1.3.7} -> ?
path_ran00520.kgml:
path_ran00520.kgml: --- 0.29 seconds ---

path_ran00521.kgml: Streptomycin biosynthesis
path_ran00521.kgml: Initialization took 0.10 seconds
path_ran00521.kgml:
path_ran00521.kgml: Found a trail of span 3 without skipping any vertex
path_ran00521.kgml: 44 -> 43 -> 42
path_ran00521.kgml: R02328 -> R06513 -> R06514
path_ran00521.kgml: {ran:Riean_0735, ran:Riean_1448} -> ran:Riean_0736 -> ran:Riean_0737
path_ran00521.kgml: 2.7.7.24 -> 4.2.1.46 -> 5.1.3.13
path_ran00521.kgml:
path_ran00521.kgml: --- 0.28 seconds ---

path_ran00523.kgml: Polyketide sugar unit biosynthesis
path_ran00523.kgml: Initialization took 0.06 seconds
path_ran00523.kgml:
path_ran00523.kgml: Found a trail of span 3 without skipping any vertex
path_ran00523.kgml: 27 -> 26 -> 63
path_ran00523.kgml: R02328 -> R06513 -> R06514
path_ran00523.kgml: {ran:Riean_0735, ran:Riean_1448} -> ran:Riean_0736 -> ran:Riean_0737
path_ran00523.kgml: 2.7.7.24 -> 4.2.1.46 -> 5.1.3.13
path_ran00523.kgml:
path_ran00523.kgml: --- 0.19 seconds ---

path_ran00525.kgml: Acarbose and validamycin biosynthesis
path_ran00525.kgml: Initialization took 0.05 seconds
path_ran00525.kgml:
path_ran00525.kgml: Found a trail of span 2 without skipping any vertex
path_ran00525.kgml: 58 -> 59
path_ran00525.kgml: R02328 -> R06513
path_ran00525.kgml: {ran:Riean_0735, ran:Riean_1448} -> ran:Riean_0736
path_ran00525.kgml: 2.7.7.24 -> 4.2.1.46
path_ran00525.kgml:
path_ran00525.kgml: --- 0.15 seconds ---

path_ran00540.kgml: Lipopolysaccharide biosynthesis
path_ran00540.kgml: Initialization took 0.06 seconds
path_ran00540.kgml:
path_ran00540.kgml: Found a trail of span 3 without skipping any vertex
path_ran00540.kgml: 90 -> 89 -> 88
path_ran00540.kgml: R04567 -> R04587 -> R04550
path_ran00540.kgml: ran:Riean_0613 -> ran:Riean_0614 -> {ran:Riean_0611, ran:Riean_0615}
path_ran00540.kgml: 2.3.1.129 -> 3.5.1.108 -> 2.3.1.191
path_ran00540.kgml:
path_ran00540.kgml: --- 0.20 seconds ---

path_ran00550.kgml: Peptidoglycan biosynthesis
path_ran00550.kgml: Initialization took 0.06 seconds
path_ran00550.kgml:
path_ran00550.kgml: Found a trail of span 3 containing skipped vertices
path_ran00550.kgml: 32 -> 34 -> [23] -> 35
path_ran00550.kgml: R02783 -> R02788 -> [R04617] -> R05630
path_ran00550.kgml: ran:Riean_1043 -> ran:Riean_1045 -> [ran:Riean_0092] -> ran:Riean_1044
path_ran00550.kgml: 6.3.2.9 -> 6.3.2.13 -> [6.3.2.10] -> 2.7.8.13
path_ran00550.kgml:
path_ran00550.kgml: Found a trail of span 2 containing skipped vertices
path_ran00550.kgml: 32 -> [34 -> 23] -> 35
path_ran00550.kgml: R02783 -> [R02788 -> R04617] -> R05630
path_ran00550.kgml: ran:Riean_1043 -> [ran:Riean_1045 -> ran:Riean_0092] -> ran:Riean_1044
path_ran00550.kgml: 6.3.2.9 -> [6.3.2.13 -> 6.3.2.10] -> 2.7.8.13
path_ran00550.kgml:
path_ran00550.kgml: --- 0.32 seconds ---

path_ran00561.kgml: Glycerolipid metabolism
path_ran00561.kgml: Initialization took 0.05 seconds
path_ran00561.kgml: (not found)
path_ran00561.kgml: --- 0.09 seconds ---

path_ran00562.kgml: Inositol phosphate metabolism
path_ran00562.kgml: Initialization took 0.05 seconds
path_ran00562.kgml: (not found)
path_ran00562.kgml: --- 0.11 seconds ---

path_ran00564.kgml: Glycerophospholipid metabolism
path_ran00564.kgml: Initialization took 0.05 seconds
path_ran00564.kgml:
path_ran00564.kgml: Found a trail of span 2 containing skipped vertices
path_ran00564.kgml: 128 -> [103] -> 135
path_ran00564.kgml: R01799 -> [R01800] -> R02055
path_ran00564.kgml: ran:Riean_1066 -> [ran:Riean_0549] -> ran:Riean_1065
path_ran00564.kgml: 2.7.7.41 -> [2.7.8.8] -> 4.1.1.65
path_ran00564.kgml:
path_ran00564.kgml: --- 0.15 seconds ---

path_ran00590.kgml: Arachidonic acid metabolism
path_ran00590.kgml: Initialization took 0.06 seconds
path_ran00590.kgml: (not found)
path_ran00590.kgml: --- 0.12 seconds ---

path_ran00592.kgml: alpha-Linolenic acid metabolism
path_ran00592.kgml: Initialization took 0.06 seconds
path_ran00592.kgml: (not found)
path_ran00592.kgml: --- 0.11 seconds ---

path_ran00620.kgml: Pyruvate metabolism
path_ran00620.kgml: Initialization took 0.05 seconds
path_ran00620.kgml:
path_ran00620.kgml: Found a trail of span 3 without skipping any vertex
path_ran00620.kgml: 123 -> 55 -> 124
path_ran00620.kgml: R00014 -> R03270 -> R02569
path_ran00620.kgml: {ran:Riean_0589, ran:Riean_1741} -> {ran:Riean_0589, ran:Riean_1741} -> ran:Riean_1740
path_ran00620.kgml: {1.2.4.1, 2.2.1.6, 4.1.1.1} -> 1.2.4.1 -> 2.3.1.12
path_ran00620.kgml:
path_ran00620.kgml: --- 0.35 seconds ---

path_ran00625.kgml: Chloroalkane and chloroalkene degradation
path_ran00625.kgml: Initialization took 0.06 seconds
path_ran00625.kgml: (not found)
path_ran00625.kgml: --- 0.12 seconds ---

path_ran00630.kgml: Glyoxylate and dicarboxylate metabolism
path_ran00630.kgml: Initialization took 0.06 seconds
path_ran00630.kgml: (not found)
path_ran00630.kgml: --- 0.11 seconds ---

path_ran00640.kgml: Propanoate metabolism
path_ran00640.kgml: Initialization took 0.06 seconds
path_ran00640.kgml: (not found)
path_ran00640.kgml: --- 0.12 seconds ---

path_ran00643.kgml: Styrene degradation
path_ran00643.kgml: Initialization took 0.05 seconds
path_ran00643.kgml: (not found)
path_ran00643.kgml: --- 0.10 seconds ---

path_ran00650.kgml: Butanoate metabolism
path_ran00650.kgml: Initialization took 0.05 seconds
path_ran00650.kgml: (not found)
path_ran00650.kgml: --- 0.13 seconds ---

path_ran00670.kgml: One carbon pool by folate
path_ran00670.kgml: Initialization took 0.06 seconds
path_ran00670.kgml:
path_ran00670.kgml: Found a trail of span 2 containing skipped vertices
path_ran00670.kgml: 54 -> [61] -> 26
path_ran00670.kgml: R00946 -> [R00945] -> {R01224, R07168}
path_ran00670.kgml: {ran:Riean_1780, ran:Riean_1781} -> [ran:Riean_0763] -> ran:Riean_1782
path_ran00670.kgml: 2.1.1.13 -> [2.1.2.1] -> {1.5.1.20, 1.5.1.20}
path_ran00670.kgml:
path_ran00670.kgml: --- 0.70 seconds ---

path_ran00680.kgml: Methane metabolism
path_ran00680.kgml: Initialization took 0.06 seconds
path_ran00680.kgml:
path_ran00680.kgml: Found a trail of span 2 without skipping any vertex
path_ran00680.kgml: 148 -> 151
path_ran00680.kgml: R01513 -> R04173
path_ran00680.kgml: {ran:Riean_0149, ran:Riean_1573} -> ran:Riean_0150
path_ran00680.kgml: 1.1.1.95 -> 2.6.1.52
path_ran00680.kgml:
path_ran00680.kgml: --- 0.21 seconds ---

path_ran00730.kgml: Thiamine metabolism
path_ran00730.kgml: Initialization took 0.09 seconds
path_ran00730.kgml: (not found)
path_ran00730.kgml: --- 0.19 seconds ---

path_ran00740.kgml: Riboflavin metabolism
path_ran00740.kgml: Initialization took 0.06 seconds
path_ran00740.kgml: (not found)
path_ran00740.kgml: --- 0.12 seconds ---

path_ran00750.kgml: Vitamin B6 metabolism
path_ran00750.kgml: Initialization took 0.06 seconds
path_ran00750.kgml: (not found)
path_ran00750.kgml: --- 0.12 seconds ---

path_ran00760.kgml: Nicotinate and nicotinamide metabolism
path_ran00760.kgml: Initialization took 0.06 seconds
path_ran00760.kgml: (not found)
path_ran00760.kgml: --- 0.21 seconds ---

path_ran00770.kgml: Pantothenate and CoA biosynthesis
path_ran00770.kgml: Initialization took 0.06 seconds
path_ran00770.kgml: (not found)
path_ran00770.kgml: --- 0.14 seconds ---

path_ran00780.kgml: Biotin metabolism
path_ran00780.kgml: Initialization took 0.06 seconds
path_ran00780.kgml:
path_ran00780.kgml: Found a trail of span 3 without skipping any vertex
path_ran00780.kgml: 34 -> 32 -> 31
path_ran00780.kgml: R03210 -> R03231 -> R03182
path_ran00780.kgml: ran:Riean_1784 -> ran:Riean_1786 -> ran:Riean_1785
path_ran00780.kgml: 2.3.1.47 -> 2.6.1.62 -> 6.3.3.3
path_ran00780.kgml:
path_ran00780.kgml: Found a trail of span 3 without skipping any vertex
path_ran00780.kgml: 45 -> 32 -> 31
path_ran00780.kgml: R10124 -> R03231 -> R03182
path_ran00780.kgml: ran:Riean_1784 -> ran:Riean_1786 -> ran:Riean_1785
path_ran00780.kgml: 2.3.1.47 -> 2.6.1.62 -> 6.3.3.3
path_ran00780.kgml:
path_ran00780.kgml: Found a trail of span 2 containing skipped vertices
path_ran00780.kgml: 34 -> [32] -> 31
path_ran00780.kgml: R03210 -> [R03231] -> R03182
path_ran00780.kgml: ran:Riean_1784 -> [ran:Riean_1786] -> ran:Riean_1785
path_ran00780.kgml: 2.3.1.47 -> [2.6.1.62] -> 6.3.3.3
path_ran00780.kgml:
path_ran00780.kgml: Found a trail of span 2 containing skipped vertices
path_ran00780.kgml: 45 -> [32] -> 31
path_ran00780.kgml: R10124 -> [R03231] -> R03182
path_ran00780.kgml: ran:Riean_1784 -> [ran:Riean_1786] -> ran:Riean_1785
path_ran00780.kgml: 2.3.1.47 -> [2.6.1.62] -> 6.3.3.3
path_ran00780.kgml:
path_ran00780.kgml: --- 0.36 seconds ---

path_ran00785.kgml: Lipoic acid metabolism
path_ran00785.kgml: Initialization took 0.06 seconds
path_ran00785.kgml: (not found)
path_ran00785.kgml: --- 0.11 seconds ---

path_ran00790.kgml: Folate biosynthesis
path_ran00790.kgml: Initialization took 0.05 seconds
path_ran00790.kgml:
path_ran00790.kgml: Found a trail of span 2 without skipping any vertex
path_ran00790.kgml: 65 -> 66
path_ran00790.kgml: R01716 -> R05553
path_ran00790.kgml: ran:Riean_1116 -> ran:Riean_1117
path_ran00790.kgml: 2.6.1.85 -> 4.1.3.38
path_ran00790.kgml:
path_ran00790.kgml: --- 0.29 seconds ---

path_ran00860.kgml: Porphyrin and chlorophyll metabolism
path_ran00860.kgml: Initialization took 0.09 seconds
path_ran00860.kgml:
path_ran00860.kgml: Found a trail of span 4 containing skipped vertices
path_ran00860.kgml: 278 -> [276 -> 274] -> 273 -> 270 -> 269
path_ran00860.kgml: R04109 -> [R02272 -> R00036] -> R00084 -> R03165 -> R03197
path_ran00860.kgml: ran:Riean_1365 -> [ran:Riean_1718 -> ran:Riean_0631] -> ran:Riean_1364 -> {ran:Riean_1209, ran:Riean_1363} -> ran:Riean_1362
path_ran00860.kgml: 1.2.1.70 -> [5.4.3.8 -> 4.2.1.24] -> 2.5.1.61 -> 4.2.1.75 -> 4.1.1.37
path_ran00860.kgml:
path_ran00860.kgml: --- 0.22 seconds ---

path_ran00900.kgml: Terpenoid backbone biosynthesis
path_ran00900.kgml: Initialization took 0.09 seconds
path_ran00900.kgml: (not found)
path_ran00900.kgml: --- 0.14 seconds ---

path_ran00910.kgml: Nitrogen metabolism
path_ran00910.kgml: Initialization took 0.06 seconds
path_ran00910.kgml: (not found)
path_ran00910.kgml: --- 0.12 seconds ---

path_ran00920.kgml: Sulfur metabolism
path_ran00920.kgml: Initialization took 0.07 seconds
path_ran00920.kgml:
path_ran00920.kgml: Found a trail of span 2 without skipping any vertex
path_ran00920.kgml: 109 -> 103
path_ran00920.kgml: R00586 -> R00897
path_ran00920.kgml: {ran:Riean_0856, ran:Riean_1628} -> ran:Riean_1629
path_ran00920.kgml: 2.3.1.30 -> {2.5.1.47, 2.5.1.65}
path_ran00920.kgml:
path_ran00920.kgml: --- 0.19 seconds ---

path_ran00970.kgml: Aminoacyl-tRNA biosynthesis
path_ran00970.kgml: Initialization took 0.09 seconds
path_ran00970.kgml: (not found)
path_ran00970.kgml: --- 0.15 seconds ---

path_ran01040.kgml: Biosynthesis of unsaturated fatty acids
path_ran01040.kgml: Initialization took 0.09 seconds
path_ran01040.kgml: (not found)
path_ran01040.kgml: --- 0.15 seconds ---

--- 54.18 seconds ---
