# Supplementary material for: CoMetGeNe: mining conserved neighborhood patterns in metabolic and genomic contexts
Source: BMC Bioinformatics. 2019 Jan 10;20:19. doi: 10.1186/s12859-018-2542-2 (PMC6327494; doi:10.1186/s12859-018-2542-2)
Supplement: Supplementary file 14 — Trail finding results for completely assembled representative bacterial genomes present in NCBI Genomes. Of the 1,545 fully assembled representative bacterial genomes in NCBI, corresponding entries have been identified in KEGG for 1,467 species, for which trail finding has been performed for all combinations of gap parameters δG and δD ranging from 0 to 3. This additional file is available from https://doi.org/10.6084/m9.figshare.7288769. (GZ 178,532 kb) [file 12859_2018_2542_MOESM14_ESM.gz › results/csh_dG0_dD3.hnet]

--- delta_G = 0, delta_D = 3 ---

path_csh00010.kgml: Glycolysis / Gluconeogenesis
path_csh00010.kgml: Initialization took 0.05 seconds
path_csh00010.kgml:
path_csh00010.kgml: Found a trail of span 4 containing skipped vertices
path_csh00010.kgml: 76 -> [57] -> 58 -> [57 -> 76] -> 137 -> [76] -> 57
path_csh00010.kgml: R01512 -> [R01061] -> R01015 -> [R01061 -> R01512] -> R01518 -> [R01512] -> R01061
path_csh00010.kgml: csh:Closa_0830 -> [csh:Closa_0829] -> csh:Closa_0831 -> [csh:Closa_0829 -> csh:Closa_0830] -> csh:Closa_0832 -> [csh:Closa_0830] -> csh:Closa_0829
path_csh00010.kgml: 2.7.2.3 -> [{1.2.1.12, 1.2.1.59}] -> 5.3.1.1 -> [{1.2.1.12, 1.2.1.59} -> 2.7.2.3] -> {5.4.2.11, 5.4.2.12} -> [2.7.2.3] -> {1.2.1.12, 1.2.1.59}
path_csh00010.kgml:
path_csh00010.kgml: Found a trail of span 4 containing skipped vertices
path_csh00010.kgml: 133 -> [62] -> 132 -> [60 -> 64] -> 134 -> [64 -> 146] -> 14
path_csh00010.kgml: R09085 -> [R02740] -> R09084 -> [R04780 -> R03321] -> R09086 -> [R03321 -> R02073] -> R01070
path_csh00010.kgml: csh:Closa_0608 -> [{csh:Closa_0057, csh:Closa_3015, csh:Closa_3016}] -> csh:Closa_0608 -> [csh:Closa_0685 -> {csh:Closa_0057, csh:Closa_3015, csh:Closa_3016}] -> csh:Closa_0608 -> [{csh:Closa_0057, csh:Closa_3015, csh:Closa_3016} -> {csh:Closa_0173, csh:Closa_2274}] -> {csh:Closa_0465, csh:Closa_0607, csh:Closa_1232, csh:Closa_3033, csh:Closa_3967}
path_csh00010.kgml: 2.7.1.147 -> [5.3.1.9] -> 2.7.1.146 -> [3.1.3.11 -> 5.3.1.9] -> 2.7.1.147 -> [5.3.1.9 -> 2.7.1.90] -> 4.1.2.13
path_csh00010.kgml:
path_csh00010.kgml: Found a trail of span 3 without skipping any vertex
path_csh00010.kgml: 62 -> 67 -> 64
path_csh00010.kgml: R02740 -> R02739 -> R03321
path_csh00010.kgml: {csh:Closa_0057, csh:Closa_3015, csh:Closa_3016} -> {csh:Closa_0057, csh:Closa_3015, csh:Closa_3016} -> {csh:Closa_0057, csh:Closa_3015, csh:Closa_3016}
path_csh00010.kgml: 5.3.1.9 -> {5.1.3.15, 5.3.1.9} -> 5.3.1.9
path_csh00010.kgml:
path_csh00010.kgml: --- 10.34 seconds ---

path_csh00020.kgml: Citrate cycle (TCA cycle)
path_csh00020.kgml: Initialization took 0.06 seconds
path_csh00020.kgml:
path_csh00020.kgml: Found a trail of span 3 containing skipped vertices
path_csh00020.kgml: 40 -> 39 -> [40] -> 41
path_csh00020.kgml: R01325 -> R01900 -> [R01325] -> R00351
path_csh00020.kgml: csh:Closa_2134 -> csh:Closa_2134 -> [csh:Closa_2134] -> {csh:Closa_2133, csh:Closa_4225}
path_csh00020.kgml: 4.2.1.3 -> 4.2.1.3 -> [4.2.1.3] -> {2.3.3.1, 2.3.3.16, 2.3.3.3}
path_csh00020.kgml:
path_csh00020.kgml: --- 0.26 seconds ---

path_csh00030.kgml: Pentose phosphate pathway
path_csh00030.kgml: Initialization took 0.06 seconds
path_csh00030.kgml:
path_csh00030.kgml: Found a trail of span 3 containing skipped vertices
path_csh00030.kgml: 40 -> [42 -> 46] -> 45 -> [46] -> 42
path_csh00030.kgml: R02750 -> [R01066 -> R01641] -> R01051 -> [R01641] -> R01066
path_csh00030.kgml: {csh:Closa_1899, csh:Closa_3271, csh:Closa_3281} -> [{csh:Closa_1077, csh:Closa_1898, csh:Closa_4030} -> {csh:Closa_0051, csh:Closa_0052, csh:Closa_0072, csh:Closa_4115, csh:Closa_4116}] -> {csh:Closa_1899, csh:Closa_3271, csh:Closa_3281} -> [{csh:Closa_0051, csh:Closa_0052, csh:Closa_0072, csh:Closa_4115, csh:Closa_4116}] -> {csh:Closa_1077, csh:Closa_1898, csh:Closa_4030}
path_csh00030.kgml: 2.7.1.15 -> [4.1.2.4 -> 2.2.1.1] -> 2.7.1.15 -> [2.2.1.1] -> 4.1.2.4
path_csh00030.kgml:
path_csh00030.kgml: Found a trail of span 2 without skipping any vertex
path_csh00030.kgml: 53 -> 37
path_csh00030.kgml: R02740 -> R02739
path_csh00030.kgml: {csh:Closa_0057, csh:Closa_3015, csh:Closa_3016} -> {csh:Closa_0057, csh:Closa_3015, csh:Closa_3016}
path_csh00030.kgml: 5.3.1.9 -> {5.1.3.15, 5.3.1.9}
path_csh00030.kgml:
path_csh00030.kgml: Found a trail of span 2 without skipping any vertex
path_csh00030.kgml: 133 -> 50
path_csh00030.kgml: R09084 -> R01070
path_csh00030.kgml: csh:Closa_0608 -> {csh:Closa_0465, csh:Closa_0607, csh:Closa_1232, csh:Closa_3033, csh:Closa_3967}
path_csh00030.kgml: 2.7.1.146 -> 4.1.2.13
path_csh00030.kgml:
path_csh00030.kgml: Found a trail of span 2 without skipping any vertex
path_csh00030.kgml: 49 -> 46
path_csh00030.kgml: R01830 -> R01641
path_csh00030.kgml: {csh:Closa_0051, csh:Closa_0052, csh:Closa_0072, csh:Closa_4115, csh:Closa_4116} -> {csh:Closa_0051, csh:Closa_0052, csh:Closa_0072, csh:Closa_4115, csh:Closa_4116}
path_csh00030.kgml: 2.2.1.1 -> 2.2.1.1
path_csh00030.kgml:
path_csh00030.kgml: Found a trail of span 2 without skipping any vertex
path_csh00030.kgml: 60 -> 38
path_csh00030.kgml: R01541 -> R05605
path_csh00030.kgml: {csh:Closa_1655, csh:Closa_1656} -> csh:Closa_1654
path_csh00030.kgml: {2.7.1.178, 2.7.1.45} -> {4.1.2.14, 4.1.2.55}
path_csh00030.kgml:
path_csh00030.kgml: --- 1.24 seconds ---

path_csh00040.kgml: Pentose and glucuronate interconversions
path_csh00040.kgml: Initialization took 0.09 seconds
path_csh00040.kgml:
path_csh00040.kgml: Found a trail of span 2 without skipping any vertex
path_csh00040.kgml: 104 -> 103
path_csh00040.kgml: R05606 -> R02454
path_csh00040.kgml: {csh:Closa_0406, csh:Closa_1621, csh:Closa_3071} -> csh:Closa_1622
path_csh00040.kgml: 4.2.1.8 -> 1.1.1.57
path_csh00040.kgml:
path_csh00040.kgml: Found a trail of span 2 without skipping any vertex
path_csh00040.kgml: 107 -> 105
path_csh00040.kgml: R02555 -> R01540
path_csh00040.kgml: csh:Closa_1092 -> csh:Closa_1093
path_csh00040.kgml: 1.1.1.58 -> 4.2.1.7
path_csh00040.kgml:
path_csh00040.kgml: Found a trail of span 2 without skipping any vertex
path_csh00040.kgml: 78 -> 84
path_csh00040.kgml: R03244 -> R01901
path_csh00040.kgml: csh:Closa_2081 -> csh:Closa_2080
path_csh00040.kgml: 5.1.3.22 -> 2.7.1.53
path_csh00040.kgml:
path_csh00040.kgml: --- 0.40 seconds ---

path_csh00051.kgml: Fructose and mannose metabolism
path_csh00051.kgml: Initialization took 0.05 seconds
path_csh00051.kgml:
path_csh00051.kgml: Found a trail of span 3 without skipping any vertex
path_csh00051.kgml: 98 -> 99 -> 101
path_csh00051.kgml: R02437 -> R03014 -> R02263
path_csh00051.kgml: csh:Closa_1003 -> csh:Closa_1001 -> csh:Closa_1004
path_csh00051.kgml: 5.3.1.14 -> 2.7.1.5 -> 4.1.2.19
path_csh00051.kgml:
path_csh00051.kgml: Found a trail of span 2 without skipping any vertex
path_csh00051.kgml: 74 -> 78
path_csh00051.kgml: R00867 -> R01819
path_csh00051.kgml: csh:Closa_2874 -> csh:Closa_2875
path_csh00051.kgml: {2.7.1.1, 2.7.1.4} -> 5.3.1.8
path_csh00051.kgml:
path_csh00051.kgml: Found a trail of span 2 containing skipped vertices
path_csh00051.kgml: 98 -> [99] -> 101
path_csh00051.kgml: R02437 -> [R03014] -> R02263
path_csh00051.kgml: csh:Closa_1003 -> [csh:Closa_1001] -> csh:Closa_1004
path_csh00051.kgml: 5.3.1.14 -> [2.7.1.5] -> 4.1.2.19
path_csh00051.kgml:
path_csh00051.kgml: --- 0.60 seconds ---

path_csh00052.kgml: Galactose metabolism
path_csh00052.kgml: Initialization took 0.10 seconds
path_csh00052.kgml: (not found)
path_csh00052.kgml: --- 0.24 seconds ---

path_csh00053.kgml: Ascorbate and aldarate metabolism
path_csh00053.kgml: Initialization took 0.05 seconds
path_csh00053.kgml: (not found)
path_csh00053.kgml: --- 0.09 seconds ---

path_csh00071.kgml: Fatty acid degradation
path_csh00071.kgml: Initialization took 0.06 seconds
path_csh00071.kgml: (not found)
path_csh00071.kgml: --- 0.11 seconds ---

path_csh00121.kgml: Secondary bile acid biosynthesis
path_csh00121.kgml: Initialization took 0.06 seconds
path_csh00121.kgml: (not found)
path_csh00121.kgml: --- 0.12 seconds ---

path_csh00130.kgml: Ubiquinone and other terpenoid-quinone biosynthesis
path_csh00130.kgml: Initialization took 0.05 seconds
path_csh00130.kgml: (not found)
path_csh00130.kgml: --- 0.10 seconds ---

path_csh00190.kgml: Oxidative phosphorylation
path_csh00190.kgml: Initialization took 0.06 seconds
path_csh00190.kgml: (not found)
path_csh00190.kgml: --- 0.12 seconds ---

path_csh00220.kgml: Arginine biosynthesis
path_csh00220.kgml: Initialization took 0.09 seconds
path_csh00220.kgml:
path_csh00220.kgml: Found a trail of span 4 containing skipped vertices
path_csh00220.kgml: 49 -> 50 -> [51] -> 52 -> 55
path_csh00220.kgml: R00259 -> R02649 -> [R03443] -> R02283 -> R02282
path_csh00220.kgml: {csh:Closa_3285, csh:Closa_3287} -> csh:Closa_3284 -> [csh:Closa_3288] -> csh:Closa_3283 -> csh:Closa_3285
path_csh00220.kgml: 2.3.1.1 -> 2.7.2.8 -> [1.2.1.38] -> 2.6.1.11 -> 2.3.1.35
path_csh00220.kgml:
path_csh00220.kgml: Found a trail of span 3 containing skipped vertices
path_csh00220.kgml: 49 -> 50 -> [51 -> 52] -> 55
path_csh00220.kgml: R00259 -> R02649 -> [R03443 -> R02283] -> R02282
path_csh00220.kgml: {csh:Closa_3285, csh:Closa_3287} -> csh:Closa_3284 -> [csh:Closa_3288 -> csh:Closa_3283] -> csh:Closa_3285
path_csh00220.kgml: 2.3.1.1 -> 2.7.2.8 -> [1.2.1.38 -> 2.6.1.11] -> 2.3.1.35
path_csh00220.kgml:
path_csh00220.kgml: Found a trail of span 2 containing skipped vertices
path_csh00220.kgml: 49 -> [50] -> 51
path_csh00220.kgml: R00259 -> [R02649] -> R03443
path_csh00220.kgml: {csh:Closa_3285, csh:Closa_3287} -> [csh:Closa_3284] -> csh:Closa_3288
path_csh00220.kgml: 2.3.1.1 -> [2.7.2.8] -> 1.2.1.38
path_csh00220.kgml:
path_csh00220.kgml: --- 0.52 seconds ---

path_csh00230.kgml: Purine metabolism
path_csh00230.kgml: Initialization took 0.15 seconds
path_csh00230.kgml:
path_csh00230.kgml: Found a trail of span 7 containing skipped vertices
path_csh00230.kgml: 286 -> 211 -> 200 -> 214 -> [258] -> 194 -> [216 -> 206 -> 302] -> 243 -> 221
path_csh00230.kgml: R02557 -> R01561 -> R01244 -> R01863 -> [R01768] -> R02297 -> [R02142 -> {R01230, R01231} -> R01229] -> R02147 -> R01969
path_csh00230.kgml: {csh:Closa_1682, csh:Closa_3404} -> {csh:Closa_1682, csh:Closa_3404} -> {csh:Closa_3042, csh:Closa_3403, csh:Closa_4106} -> {csh:Closa_1682, csh:Closa_3404} -> [{csh:Closa_1023, csh:Closa_1024}] -> {csh:Closa_1682, csh:Closa_3404} -> [csh:Closa_4061 -> csh:Closa_2953 -> csh:Closa_3611] -> {csh:Closa_1682, csh:Closa_3404} -> {csh:Closa_1682, csh:Closa_3404}
path_csh00230.kgml: 2.4.2.1 -> 2.4.2.1 -> 3.5.4.2 -> {2.4.2.1, 2.4.2.15} -> [1.17.1.4] -> 2.4.2.1 -> [{2.4.2.22, 2.4.2.8} -> {6.3.5.2, 6.3.5.2} -> {2.4.2.22, 2.4.2.7, 2.4.2.8}] -> {2.4.2.1, 2.4.2.15} -> {2.4.2.1, 2.4.2.4}
path_csh00230.kgml:
path_csh00230.kgml: Found a trail of span 6 containing skipped vertices
path_csh00230.kgml: 286 -> 211 -> 200 -> [258] -> 194 -> [216 -> 206 -> 302] -> 243 -> 221
path_csh00230.kgml: R02557 -> R01561 -> R01244 -> [R01768] -> R02297 -> [R02142 -> {R01230, R01231} -> R01229] -> R02147 -> R01969
path_csh00230.kgml: {csh:Closa_1682, csh:Closa_3404} -> {csh:Closa_1682, csh:Closa_3404} -> {csh:Closa_3042, csh:Closa_3403, csh:Closa_4106} -> [{csh:Closa_1023, csh:Closa_1024}] -> {csh:Closa_1682, csh:Closa_3404} -> [csh:Closa_4061 -> csh:Closa_2953 -> csh:Closa_3611] -> {csh:Closa_1682, csh:Closa_3404} -> {csh:Closa_1682, csh:Closa_3404}
path_csh00230.kgml: 2.4.2.1 -> 2.4.2.1 -> 3.5.4.2 -> [1.17.1.4] -> 2.4.2.1 -> [{2.4.2.22, 2.4.2.8} -> {6.3.5.2, 6.3.5.2} -> {2.4.2.22, 2.4.2.7, 2.4.2.8}] -> {2.4.2.1, 2.4.2.15} -> {2.4.2.1, 2.4.2.4}
path_csh00230.kgml:
path_csh00230.kgml: Found a trail of span 3 containing skipped vertices
path_csh00230.kgml: 244 -> [300 -> 139] -> 239 -> [242 -> 221 -> 302] -> 220
path_csh00230.kgml: R00441 -> [R00430 -> R02019] -> R02090 -> [R01968 -> R01969 -> R01229] -> R00332
path_csh00230.kgml: {csh:Closa_1948, csh:Closa_3738, csh:Closa_3784, csh:Closa_3785} -> [csh:Closa_0670 -> {csh:Closa_1634, csh:Closa_1635}] -> csh:Closa_1947 -> [csh:Closa_3590 -> {csh:Closa_1682, csh:Closa_3404} -> csh:Closa_3611] -> csh:Closa_1947
path_csh00230.kgml: {2.7.7.48, 2.7.7.6} -> [2.7.1.40 -> 1.17.4.1] -> {2.7.4.12, 2.7.4.8} -> [{3.1.3.5, 3.1.3.89} -> {2.4.2.1, 2.4.2.4} -> {2.4.2.22, 2.4.2.7, 2.4.2.8}] -> 2.7.4.8
path_csh00230.kgml:
path_csh00230.kgml: Found a trail of span 3 containing skipped vertices
path_csh00230.kgml: 162 -> 163 -> [260] -> 164
path_csh00230.kgml: R04144 -> R04325 -> [R04463] -> R04208
path_csh00230.kgml: csh:Closa_1610 -> csh:Closa_1609 -> [csh:Closa_1348] -> csh:Closa_1608
path_csh00230.kgml: 6.3.4.13 -> 2.1.2.2 -> [6.3.5.3] -> 6.3.3.1
path_csh00230.kgml:
path_csh00230.kgml: Found a trail of span 2 without skipping any vertex
path_csh00230.kgml: 258 -> 259
path_csh00230.kgml: R01768 -> R02103
path_csh00230.kgml: {csh:Closa_1023, csh:Closa_1024} -> {csh:Closa_1023, csh:Closa_1024}
path_csh00230.kgml: 1.17.1.4 -> 1.17.1.4
path_csh00230.kgml:
path_csh00230.kgml: --- 21.60 seconds ---

path_csh00240.kgml: Pyrimidine metabolism
path_csh00240.kgml: Initialization took 0.08 seconds
path_csh00240.kgml:
path_csh00240.kgml: Found a trail of span 3 containing skipped vertices
path_csh00240.kgml: 152 -> 277 -> 115 -> [153] -> 154
path_csh00240.kgml: R02485 -> R02484 -> R01876 -> [R02484] -> R02484
path_csh00240.kgml: {csh:Closa_1075, csh:Closa_1683} -> {csh:Closa_0484, csh:Closa_0490, csh:Closa_0491, csh:Closa_0980, csh:Closa_1681} -> {csh:Closa_0484, csh:Closa_0490, csh:Closa_0491, csh:Closa_0980, csh:Closa_1681} -> [csh:Closa_1076] -> {csh:Closa_1682, csh:Closa_3404}
path_csh00240.kgml: 3.5.4.5 -> {2.4.2.1, 2.4.2.2, 2.4.2.3, 2.4.2.4} -> {2.4.2.2, 2.4.2.3} -> [{2.4.2.1, 2.4.2.2, 2.4.2.3, 2.4.2.4}] -> {2.4.2.1, 2.4.2.2, 2.4.2.3, 2.4.2.4}
path_csh00240.kgml:
path_csh00240.kgml: Found a trail of span 3 without skipping any vertex
path_csh00240.kgml: 152 -> 154 -> 115
path_csh00240.kgml: R02485 -> R02484 -> R01876
path_csh00240.kgml: {csh:Closa_1075, csh:Closa_1683} -> {csh:Closa_1682, csh:Closa_3404} -> {csh:Closa_0484, csh:Closa_0490, csh:Closa_0491, csh:Closa_0980, csh:Closa_1681}
path_csh00240.kgml: 3.5.4.5 -> {2.4.2.1, 2.4.2.2, 2.4.2.3, 2.4.2.4} -> {2.4.2.2, 2.4.2.3}
path_csh00240.kgml:
path_csh00240.kgml: Found a trail of span 2 containing skipped vertices
path_csh00240.kgml: 121 -> [102 -> 104] -> 103
path_csh00240.kgml: R00442 -> [R00438 -> R00156] -> R00443
path_csh00240.kgml: {csh:Closa_1948, csh:Closa_3738, csh:Closa_3784, csh:Closa_3785} -> [csh:Closa_3039 -> csh:Closa_1133] -> {csh:Closa_1948, csh:Closa_3738, csh:Closa_3784, csh:Closa_3785}
path_csh00240.kgml: {2.7.7.48, 2.7.7.6} -> [2.7.7.8 -> 2.7.4.6] -> {2.7.7.48, 2.7.7.52, 2.7.7.6}
path_csh00240.kgml:
path_csh00240.kgml: --- 108.63 seconds ---

path_csh00250.kgml: Alanine, aspartate and glutamate metabolism
path_csh00250.kgml: Initialization took 0.06 seconds
path_csh00250.kgml: (not found)
path_csh00250.kgml: --- 0.15 seconds ---

path_csh00260.kgml: Glycine, serine and threonine metabolism
path_csh00260.kgml: Initialization took 0.06 seconds
path_csh00260.kgml:
path_csh00260.kgml: Found a trail of span 2 without skipping any vertex
path_csh00260.kgml: 70 -> 78
path_csh00260.kgml: R01513 -> R04173
path_csh00260.kgml: {csh:Closa_1550, csh:Closa_3653} -> csh:Closa_3654
path_csh00260.kgml: 1.1.1.95 -> 2.6.1.52
path_csh00260.kgml:
path_csh00260.kgml: Found a trail of span 2 containing skipped vertices
path_csh00260.kgml: 76 -> [93] -> 103
path_csh00260.kgml: R00480 -> [R02291] -> {R01773, R01775}
path_csh00260.kgml: {csh:Closa_0618, csh:Closa_0940} -> [csh:Closa_1872] -> csh:Closa_0617
path_csh00260.kgml: 2.7.2.4 -> [1.2.1.11] -> {1.1.1.3, 1.1.1.3}
path_csh00260.kgml:
path_csh00260.kgml: --- 0.33 seconds ---

path_csh00261.kgml: Monobactam biosynthesis
path_csh00261.kgml: Initialization took 0.06 seconds
path_csh00261.kgml:
path_csh00261.kgml: Found a trail of span 2 without skipping any vertex
path_csh00261.kgml: 97 -> 96
path_csh00261.kgml: R10147 -> {R04198, R04199}
path_csh00261.kgml: {csh:Closa_0222, csh:Closa_1573} -> csh:Closa_1574
path_csh00261.kgml: 4.3.3.7 -> {1.17.1.8, 1.17.1.8}
path_csh00261.kgml:
path_csh00261.kgml: --- 0.18 seconds ---

path_csh00270.kgml: Cysteine and methionine metabolism
path_csh00270.kgml: Initialization took 0.06 seconds
path_csh00270.kgml:
path_csh00270.kgml: Found a trail of span 2 without skipping any vertex
path_csh00270.kgml: 123 -> 184
path_csh00270.kgml: R00897 -> R00782
path_csh00270.kgml: {csh:Closa_2227, csh:Closa_2921} -> {csh:Closa_0943, csh:Closa_1799, csh:Closa_2923}
path_csh00270.kgml: {2.5.1.47, 2.5.1.65} -> {4.4.1.1, 4.4.1.13, 4.4.1.28}
path_csh00270.kgml:
path_csh00270.kgml: Found a trail of span 2 without skipping any vertex
path_csh00270.kgml: 76 -> 75
path_csh00270.kgml: R04143 -> R04420
path_csh00270.kgml: {csh:Closa_1815, csh:Closa_3583} -> {csh:Closa_1816, csh:Closa_3582}
path_csh00270.kgml: 2.7.1.100 -> 5.3.1.23
path_csh00270.kgml:
path_csh00270.kgml: Found a trail of span 2 without skipping any vertex
path_csh00270.kgml: 202 -> 89
path_csh00270.kgml: R03217 -> R01286
path_csh00270.kgml: csh:Closa_2924 -> {csh:Closa_0943, csh:Closa_1799, csh:Closa_2923}
path_csh00270.kgml: 2.5.1.48 -> 4.4.1.13
path_csh00270.kgml:
path_csh00270.kgml: Found a trail of span 2 without skipping any vertex
path_csh00270.kgml: 201 -> 89
path_csh00270.kgml: R03260 -> R01286
path_csh00270.kgml: csh:Closa_2924 -> {csh:Closa_0943, csh:Closa_1799, csh:Closa_2923}
path_csh00270.kgml: 2.5.1.48 -> 4.4.1.13
path_csh00270.kgml:
path_csh00270.kgml: Found a trail of span 2 containing skipped vertices
path_csh00270.kgml: 217 -> [214] -> 211
path_csh00270.kgml: R00480 -> [R02291] -> {R01773, R01775}
path_csh00270.kgml: {csh:Closa_0618, csh:Closa_0940} -> [csh:Closa_1872] -> csh:Closa_0617
path_csh00270.kgml: 2.7.2.4 -> [1.2.1.11] -> {1.1.1.3, 1.1.1.3}
path_csh00270.kgml:
path_csh00270.kgml: --- 0.58 seconds ---

path_csh00280.kgml: Valine, leucine and isoleucine degradation
path_csh00280.kgml: Initialization took 0.06 seconds
path_csh00280.kgml: (not found)
path_csh00280.kgml: --- 0.12 seconds ---

path_csh00290.kgml: Valine, leucine and isoleucine biosynthesis
path_csh00290.kgml: Initialization took 0.09 seconds
path_csh00290.kgml:
path_csh00290.kgml: Found a trail of span 5 containing skipped vertices
path_csh00290.kgml: 79 -> 44 -> 46 -> [41 -> 38 -> 35] -> 37 -> 35
path_csh00290.kgml: R00226 -> R05071 -> R04440 -> [R04441 -> R01213 -> R03968] -> R04001 -> R03968
path_csh00290.kgml: {csh:Closa_0571, csh:Closa_2207, csh:Closa_3655} -> csh:Closa_2206 -> csh:Closa_2206 -> [{csh:Closa_3326, csh:Closa_3656} -> csh:Closa_3840 -> {csh:Closa_2203, csh:Closa_2204}] -> {csh:Closa_2203, csh:Closa_2204} -> {csh:Closa_2203, csh:Closa_2204}
path_csh00290.kgml: 2.2.1.6 -> {1.1.1.86, 5.4.99.3} -> 1.1.1.86 -> [4.2.1.9 -> 2.3.3.13 -> 4.2.1.33] -> 4.2.1.33 -> 4.2.1.33
path_csh00290.kgml:
path_csh00290.kgml: Found a trail of span 4 containing skipped vertices
path_csh00290.kgml: 78 -> 21 -> [22 -> 47] -> 42 -> 34
path_csh00290.kgml: R03896 -> R03898 -> [R00994 -> R08648] -> R05069 -> R05068
path_csh00290.kgml: {csh:Closa_2203, csh:Closa_2204} -> {csh:Closa_2203, csh:Closa_2204} -> [csh:Closa_3657 -> {csh:Closa_0571, csh:Closa_2207, csh:Closa_3655}] -> csh:Closa_2206 -> csh:Closa_2206
path_csh00290.kgml: 4.2.1.35 -> 4.2.1.35 -> [1.1.1.85 -> 2.2.1.6] -> {1.1.1.86, 5.4.99.3} -> 1.1.1.86
path_csh00290.kgml:
path_csh00290.kgml: Found a trail of span 3 containing skipped vertices
path_csh00290.kgml: 78 -> [21 -> 22 -> 47] -> 42 -> 34
path_csh00290.kgml: R03896 -> [R03898 -> R00994 -> R08648] -> R05069 -> R05068
path_csh00290.kgml: {csh:Closa_2203, csh:Closa_2204} -> [{csh:Closa_2203, csh:Closa_2204} -> csh:Closa_3657 -> {csh:Closa_0571, csh:Closa_2207, csh:Closa_3655}] -> csh:Closa_2206 -> csh:Closa_2206
path_csh00290.kgml: 4.2.1.35 -> [4.2.1.35 -> 1.1.1.85 -> 2.2.1.6] -> {1.1.1.86, 5.4.99.3} -> 1.1.1.86
path_csh00290.kgml:
path_csh00290.kgml: Found a trail of span 3 containing skipped vertices
path_csh00290.kgml: 79 -> [44 -> 46] -> 41 -> [38 -> 35 -> 37] -> 36
path_csh00290.kgml: R00226 -> [R05071 -> R04440] -> R04441 -> [R01213 -> R03968 -> R04001] -> R04426
path_csh00290.kgml: {csh:Closa_0571, csh:Closa_2207, csh:Closa_3655} -> [csh:Closa_2206 -> csh:Closa_2206] -> {csh:Closa_3326, csh:Closa_3656} -> [csh:Closa_3840 -> {csh:Closa_2203, csh:Closa_2204} -> {csh:Closa_2203, csh:Closa_2204}] -> csh:Closa_3657
path_csh00290.kgml: 2.2.1.6 -> [{1.1.1.86, 5.4.99.3} -> 1.1.1.86] -> 4.2.1.9 -> [2.3.3.13 -> 4.2.1.33 -> 4.2.1.33] -> 1.1.1.85
path_csh00290.kgml:
path_csh00290.kgml: Found a trail of span 3 containing skipped vertices
path_csh00290.kgml: 22 -> 47 -> [42 -> 34] -> 45
path_csh00290.kgml: R00994 -> R08648 -> [R05069 -> R05068] -> R05070
path_csh00290.kgml: csh:Closa_3657 -> {csh:Closa_0571, csh:Closa_2207, csh:Closa_3655} -> [csh:Closa_2206 -> csh:Closa_2206] -> {csh:Closa_3326, csh:Closa_3656}
path_csh00290.kgml: 1.1.1.85 -> 2.2.1.6 -> [{1.1.1.86, 5.4.99.3} -> 1.1.1.86] -> 4.2.1.9
path_csh00290.kgml:
path_csh00290.kgml: Found a trail of span 2 containing skipped vertices
path_csh00290.kgml: 22 -> [47 -> 42 -> 34] -> 45
path_csh00290.kgml: R00994 -> [R08648 -> R05069 -> R05068] -> R05070
path_csh00290.kgml: csh:Closa_3657 -> [{csh:Closa_0571, csh:Closa_2207, csh:Closa_3655} -> csh:Closa_2206 -> csh:Closa_2206] -> {csh:Closa_3326, csh:Closa_3656}
path_csh00290.kgml: 1.1.1.85 -> [2.2.1.6 -> {1.1.1.86, 5.4.99.3} -> 1.1.1.86] -> 4.2.1.9
path_csh00290.kgml:
path_csh00290.kgml: --- 2.23 seconds ---

path_csh00300.kgml: Lysine biosynthesis
path_csh00300.kgml: Initialization took 0.09 seconds
path_csh00300.kgml:
path_csh00300.kgml: Found a trail of span 2 without skipping any vertex
path_csh00300.kgml: 62 -> 34
path_csh00300.kgml: R02735 -> R07613
path_csh00300.kgml: {csh:Closa_1259, csh:Closa_1274} -> csh:Closa_1275
path_csh00300.kgml: 5.1.1.7 -> 2.6.1.83
path_csh00300.kgml:
path_csh00300.kgml: Found a trail of span 2 without skipping any vertex
path_csh00300.kgml: 77 -> 46
path_csh00300.kgml: R02788 -> R04617
path_csh00300.kgml: csh:Closa_2129 -> csh:Closa_2128
path_csh00300.kgml: 6.3.2.13 -> 6.3.2.10
path_csh00300.kgml:
path_csh00300.kgml: Found a trail of span 2 without skipping any vertex
path_csh00300.kgml: 53 -> 54
path_csh00300.kgml: R10147 -> {R04198, R04199}
path_csh00300.kgml: {csh:Closa_0222, csh:Closa_1573} -> csh:Closa_1574
path_csh00300.kgml: 4.3.3.7 -> {1.17.1.8, 1.17.1.8}
path_csh00300.kgml:
path_csh00300.kgml: Found a trail of span 2 containing skipped vertices
path_csh00300.kgml: 50 -> [51] -> 52
path_csh00300.kgml: R00480 -> [R02291] -> {R01773, R01775}
path_csh00300.kgml: {csh:Closa_0618, csh:Closa_0940} -> [csh:Closa_1872] -> csh:Closa_0617
path_csh00300.kgml: 2.7.2.4 -> [1.2.1.11] -> {1.1.1.3, 1.1.1.3}
path_csh00300.kgml:
path_csh00300.kgml: --- 0.47 seconds ---

path_csh00310.kgml: Lysine degradation
path_csh00310.kgml: Initialization took 0.06 seconds
path_csh00310.kgml: (not found)
path_csh00310.kgml: --- 0.12 seconds ---

path_csh00330.kgml: Arginine and proline metabolism
path_csh00330.kgml: Initialization took 0.05 seconds
path_csh00330.kgml:
path_csh00330.kgml: Found a trail of span 2 without skipping any vertex
path_csh00330.kgml: 150 -> 151
path_csh00330.kgml: R01416 -> R01152
path_csh00330.kgml: csh:Closa_0378 -> csh:Closa_0379
path_csh00330.kgml: 3.5.3.12 -> 3.5.1.53
path_csh00330.kgml:
path_csh00330.kgml: --- 0.15 seconds ---

path_csh00332.kgml: Carbapenem biosynthesis
path_csh00332.kgml: Initialization took 0.06 seconds
path_csh00332.kgml: (not found)
path_csh00332.kgml: --- 0.12 seconds ---

path_csh00340.kgml: Histidine metabolism
path_csh00340.kgml: Initialization took 0.06 seconds
path_csh00340.kgml:
path_csh00340.kgml: Found a trail of span 7 containing skipped vertices
path_csh00340.kgml: 58 -> 67 -> 66 -> 65 -> [69] -> 63 -> [62 -> 61] -> 60 -> 59
path_csh00340.kgml: R01071 -> R04035 -> R04037 -> R04640 -> [R04558] -> R03457 -> [R03243 -> R03013] -> R03012 -> R01163
path_csh00340.kgml: {csh:Closa_1977, csh:Closa_1978} -> csh:Closa_1982 -> csh:Closa_1982 -> csh:Closa_1981 -> [{csh:Closa_3374, csh:Closa_3375}] -> csh:Closa_1980 -> [csh:Closa_1262 -> {csh:Closa_0467, csh:Closa_0827}] -> csh:Closa_1979 -> csh:Closa_1979
path_csh00340.kgml: 2.4.2.17 -> 3.6.1.31 -> 3.5.4.19 -> 5.3.1.16 -> [4.3.2.10] -> 4.2.1.19 -> [2.6.1.9 -> 3.1.3.15] -> 1.1.1.23 -> 1.1.1.23
path_csh00340.kgml:
path_csh00340.kgml: Found a trail of span 6 containing skipped vertices
path_csh00340.kgml: 58 -> 67 -> [66] -> 65 -> [69] -> 63 -> [62 -> 61] -> 60 -> 59
path_csh00340.kgml: R01071 -> R04035 -> [R04037] -> R04640 -> [R04558] -> R03457 -> [R03243 -> R03013] -> R03012 -> R01163
path_csh00340.kgml: {csh:Closa_1977, csh:Closa_1978} -> csh:Closa_1982 -> [csh:Closa_1982] -> csh:Closa_1981 -> [{csh:Closa_3374, csh:Closa_3375}] -> csh:Closa_1980 -> [csh:Closa_1262 -> {csh:Closa_0467, csh:Closa_0827}] -> csh:Closa_1979 -> csh:Closa_1979
path_csh00340.kgml: 2.4.2.17 -> 3.6.1.31 -> [3.5.4.19] -> 5.3.1.16 -> [4.3.2.10] -> 4.2.1.19 -> [2.6.1.9 -> 3.1.3.15] -> 1.1.1.23 -> 1.1.1.23
path_csh00340.kgml:
path_csh00340.kgml: Found a trail of span 6 containing skipped vertices
path_csh00340.kgml: 58 -> 67 -> 66 -> 65 -> [69] -> 63 -> [62 -> 61 -> 60] -> 59
path_csh00340.kgml: R01071 -> R04035 -> R04037 -> R04640 -> [R04558] -> R03457 -> [R03243 -> R03013 -> R03012] -> R01163
path_csh00340.kgml: {csh:Closa_1977, csh:Closa_1978} -> csh:Closa_1982 -> csh:Closa_1982 -> csh:Closa_1981 -> [{csh:Closa_3374, csh:Closa_3375}] -> csh:Closa_1980 -> [csh:Closa_1262 -> {csh:Closa_0467, csh:Closa_0827} -> csh:Closa_1979] -> csh:Closa_1979
path_csh00340.kgml: 2.4.2.17 -> 3.6.1.31 -> 3.5.4.19 -> 5.3.1.16 -> [4.3.2.10] -> 4.2.1.19 -> [2.6.1.9 -> 3.1.3.15 -> 1.1.1.23] -> 1.1.1.23
path_csh00340.kgml:
path_csh00340.kgml: Found a trail of span 6 containing skipped vertices
path_csh00340.kgml: 58 -> [67] -> 66 -> 65 -> [69] -> 63 -> [62 -> 61] -> 60 -> 59
path_csh00340.kgml: R01071 -> [R04035] -> R04037 -> R04640 -> [R04558] -> R03457 -> [R03243 -> R03013] -> R03012 -> R01163
path_csh00340.kgml: {csh:Closa_1977, csh:Closa_1978} -> [csh:Closa_1982] -> csh:Closa_1982 -> csh:Closa_1981 -> [{csh:Closa_3374, csh:Closa_3375}] -> csh:Closa_1980 -> [csh:Closa_1262 -> {csh:Closa_0467, csh:Closa_0827}] -> csh:Closa_1979 -> csh:Closa_1979
path_csh00340.kgml: 2.4.2.17 -> [3.6.1.31] -> 3.5.4.19 -> 5.3.1.16 -> [4.3.2.10] -> 4.2.1.19 -> [2.6.1.9 -> 3.1.3.15] -> 1.1.1.23 -> 1.1.1.23
path_csh00340.kgml:
path_csh00340.kgml: Found a trail of span 5 containing skipped vertices
path_csh00340.kgml: 58 -> [67 -> 66] -> 65 -> [69] -> 63 -> [62 -> 61] -> 60 -> 59
path_csh00340.kgml: R01071 -> [R04035 -> R04037] -> R04640 -> [R04558] -> R03457 -> [R03243 -> R03013] -> R03012 -> R01163
path_csh00340.kgml: {csh:Closa_1977, csh:Closa_1978} -> [csh:Closa_1982 -> csh:Closa_1982] -> csh:Closa_1981 -> [{csh:Closa_3374, csh:Closa_3375}] -> csh:Closa_1980 -> [csh:Closa_1262 -> {csh:Closa_0467, csh:Closa_0827}] -> csh:Closa_1979 -> csh:Closa_1979
path_csh00340.kgml: 2.4.2.17 -> [3.6.1.31 -> 3.5.4.19] -> 5.3.1.16 -> [4.3.2.10] -> 4.2.1.19 -> [2.6.1.9 -> 3.1.3.15] -> 1.1.1.23 -> 1.1.1.23
path_csh00340.kgml:
path_csh00340.kgml: --- 0.55 seconds ---

path_csh00350.kgml: Tyrosine metabolism
path_csh00350.kgml: Initialization took 0.06 seconds
path_csh00350.kgml: (not found)
path_csh00350.kgml: --- 0.11 seconds ---

path_csh00360.kgml: Phenylalanine metabolism
path_csh00360.kgml: Initialization took 0.06 seconds
path_csh00360.kgml: (not found)
path_csh00360.kgml: --- 0.12 seconds ---

path_csh00380.kgml: Tryptophan metabolism
path_csh00380.kgml: Initialization took 0.06 seconds
path_csh00380.kgml: (not found)
path_csh00380.kgml: --- 0.12 seconds ---

path_csh00401.kgml: Novobiocin biosynthesis
path_csh00401.kgml: Initialization took 0.06 seconds
path_csh00401.kgml: (not found)
path_csh00401.kgml: --- 0.12 seconds ---

path_csh00410.kgml: beta-Alanine metabolism
path_csh00410.kgml: Initialization took 0.06 seconds
path_csh00410.kgml: (not found)
path_csh00410.kgml: --- 0.12 seconds ---

path_csh00430.kgml: Taurine and hypotaurine metabolism
path_csh00430.kgml: Initialization took 0.06 seconds
path_csh00430.kgml: (not found)
path_csh00430.kgml: --- 0.15 seconds ---

path_csh00440.kgml: Phosphonate and phosphinate metabolism
path_csh00440.kgml: Initialization took 0.06 seconds
path_csh00440.kgml: (not found)
path_csh00440.kgml: --- 0.11 seconds ---

path_csh00450.kgml: Selenocompound metabolism
path_csh00450.kgml: Initialization took 0.05 seconds
path_csh00450.kgml:
path_csh00450.kgml: Found a trail of span 2 without skipping any vertex
path_csh00450.kgml: 59 -> 81
path_csh00450.kgml: {R04944, R04946} -> R04941
path_csh00450.kgml: csh:Closa_2924 -> {csh:Closa_0943, csh:Closa_1799, csh:Closa_2923}
path_csh00450.kgml: {2.5.1.48, 2.5.1.48} -> 4.4.1.13
path_csh00450.kgml:
path_csh00450.kgml: --- 0.14 seconds ---

path_csh00460.kgml: Cyanoamino acid metabolism
path_csh00460.kgml: Initialization took 0.06 seconds
path_csh00460.kgml: (not found)
path_csh00460.kgml: --- 0.12 seconds ---

path_csh00471.kgml: D-Glutamine and D-glutamate metabolism
path_csh00471.kgml: Initialization took 0.06 seconds
path_csh00471.kgml: (not found)
path_csh00471.kgml: --- 0.12 seconds ---

path_csh00472.kgml: D-Arginine and D-ornithine metabolism
path_csh00472.kgml: Initialization took 0.06 seconds
path_csh00472.kgml: (not found)
path_csh00472.kgml: --- 0.12 seconds ---

path_csh00473.kgml: D-Alanine metabolism
path_csh00473.kgml: Initialization took 0.06 seconds
path_csh00473.kgml: (not found)
path_csh00473.kgml: --- 0.12 seconds ---

path_csh00480.kgml: Glutathione metabolism
path_csh00480.kgml: Initialization took 0.06 seconds
path_csh00480.kgml: (not found)
path_csh00480.kgml: --- 0.12 seconds ---

path_csh00500.kgml: Starch and sucrose metabolism
path_csh00500.kgml: Initialization took 0.06 seconds
path_csh00500.kgml:
path_csh00500.kgml: Found a trail of span 2 without skipping any vertex
path_csh00500.kgml: 148 -> 127
path_csh00500.kgml: R04111 -> R00838
path_csh00500.kgml: {csh:Closa_0977, csh:Closa_1255, csh:Closa_1807, csh:Closa_3368} -> {csh:Closa_0976, csh:Closa_1254, csh:Closa_1809, csh:Closa_3367}
path_csh00500.kgml: 2.7.1.208 -> 3.2.1.122
path_csh00500.kgml:
path_csh00500.kgml: Found a trail of span 2 without skipping any vertex
path_csh00500.kgml: 147 -> 85
path_csh00500.kgml: R02780 -> R00837
path_csh00500.kgml: {csh:Closa_1255, csh:Closa_3361} -> {csh:Closa_0976, csh:Closa_1254, csh:Closa_1809, csh:Closa_3367}
path_csh00500.kgml: 2.7.1.201 -> {3.2.1.122, 3.2.1.93}
path_csh00500.kgml:
path_csh00500.kgml: Found a trail of span 2 without skipping any vertex
path_csh00500.kgml: 147 -> 125
path_csh00500.kgml: R02780 -> R00837
path_csh00500.kgml: {csh:Closa_1255, csh:Closa_3361} -> csh:Closa_3360
path_csh00500.kgml: 2.7.1.201 -> {3.2.1.122, 3.2.1.93}
path_csh00500.kgml:
path_csh00500.kgml: Found a trail of span 2 without skipping any vertex
path_csh00500.kgml: 233 -> 232
path_csh00500.kgml: R11172 -> R00839
path_csh00500.kgml: {csh:Closa_0008, csh:Closa_0009, csh:Closa_0010, csh:Closa_0434, csh:Closa_0435, csh:Closa_0436, csh:Closa_0470, csh:Closa_0472, csh:Closa_0473, csh:Closa_1511, csh:Closa_1512, csh:Closa_1513, csh:Closa_3632, csh:Closa_3633, csh:Closa_3634} -> {csh:Closa_0011, csh:Closa_0437, csh:Closa_0471, csh:Closa_0474, csh:Closa_1209, csh:Closa_2055, csh:Closa_3601, csh:Closa_4207}
path_csh00500.kgml: 2.7.1.205 -> 3.2.1.86
path_csh00500.kgml:
path_csh00500.kgml: --- 0.51 seconds ---

path_csh00511.kgml: Other glycan degradation
path_csh00511.kgml: Initialization took 0.06 seconds
path_csh00511.kgml: (not found)
path_csh00511.kgml: --- 0.12 seconds ---

path_csh00520.kgml: Amino sugar and nucleotide sugar metabolism
path_csh00520.kgml: Initialization took 0.07 seconds
path_csh00520.kgml:
path_csh00520.kgml: Found a trail of span 3 without skipping any vertex
path_csh00520.kgml: 239 -> 284 -> 311
path_csh00520.kgml: R00956 -> R02426 -> {R03391, R03392}
path_csh00520.kgml: csh:Closa_0494 -> csh:Closa_0495 -> csh:Closa_0496
path_csh00520.kgml: 2.7.7.33 -> 4.2.1.45 -> {1.17.1.1, 1.17.1.1}
path_csh00520.kgml:
path_csh00520.kgml: Found a trail of span 2 without skipping any vertex
path_csh00520.kgml: 80 -> 193
path_csh00520.kgml: R03920 -> R01819
path_csh00520.kgml: csh:Closa_2874 -> csh:Closa_2875
path_csh00520.kgml: {2.7.1.1, 2.7.1.4} -> 5.3.1.8
path_csh00520.kgml:
path_csh00520.kgml: --- 0.43 seconds ---

path_csh00521.kgml: Streptomycin biosynthesis
path_csh00521.kgml: Initialization took 0.06 seconds
path_csh00521.kgml:
path_csh00521.kgml: Found a trail of span 3 containing skipped vertices
path_csh00521.kgml: 44 -> 43 -> [42] -> 24
path_csh00521.kgml: R02328 -> R06513 -> [R06514] -> R02777
path_csh00521.kgml: csh:Closa_0399 -> csh:Closa_0400 -> [{csh:Closa_3477, csh:Closa_3805}] -> {csh:Closa_0401, csh:Closa_0657}
path_csh00521.kgml: 2.7.7.24 -> 4.2.1.46 -> [5.1.3.13] -> 1.1.1.133
path_csh00521.kgml:
path_csh00521.kgml: --- 0.21 seconds ---

path_csh00523.kgml: Polyketide sugar unit biosynthesis
path_csh00523.kgml: Initialization took 0.05 seconds
path_csh00523.kgml:
path_csh00523.kgml: Found a trail of span 3 containing skipped vertices
path_csh00523.kgml: 27 -> 26 -> [63] -> 28
path_csh00523.kgml: R02328 -> R06513 -> [R06514] -> R02777
path_csh00523.kgml: csh:Closa_0399 -> csh:Closa_0400 -> [{csh:Closa_3477, csh:Closa_3805}] -> {csh:Closa_0401, csh:Closa_0657}
path_csh00523.kgml: 2.7.7.24 -> 4.2.1.46 -> [5.1.3.13] -> 1.1.1.133
path_csh00523.kgml:
path_csh00523.kgml: --- 0.14 seconds ---

path_csh00525.kgml: Acarbose and validamycin biosynthesis
path_csh00525.kgml: Initialization took 0.05 seconds
path_csh00525.kgml:
path_csh00525.kgml: Found a trail of span 2 without skipping any vertex
path_csh00525.kgml: 58 -> 59
path_csh00525.kgml: R02328 -> R06513
path_csh00525.kgml: csh:Closa_0399 -> csh:Closa_0400
path_csh00525.kgml: 2.7.7.24 -> 4.2.1.46
path_csh00525.kgml:
path_csh00525.kgml: --- 0.16 seconds ---

path_csh00540.kgml: Lipopolysaccharide biosynthesis
path_csh00540.kgml: Initialization took 0.05 seconds
path_csh00540.kgml:
path_csh00540.kgml: Found a trail of span 4 without skipping any vertex
path_csh00540.kgml: 127 -> 117 -> 121 -> 125
path_csh00540.kgml: R09769 -> R09770 -> R09771 -> R09772
path_csh00540.kgml: {csh:Closa_3475, csh:Closa_3796} -> {csh:Closa_3476, csh:Closa_3798} -> {csh:Closa_3479, csh:Closa_3797} -> csh:Closa_3799
path_csh00540.kgml: 5.3.1.28 -> 2.7.1.168 -> 3.1.3.83 -> 2.7.7.71
path_csh00540.kgml:
path_csh00540.kgml: Found a trail of span 2 containing skipped vertices
path_csh00540.kgml: 127 -> [117] -> 121
path_csh00540.kgml: R09769 -> [R09770] -> R09771
path_csh00540.kgml: {csh:Closa_3475, csh:Closa_3796} -> [{csh:Closa_3476, csh:Closa_3798}] -> {csh:Closa_3479, csh:Closa_3797}
path_csh00540.kgml: 5.3.1.28 -> [2.7.1.168] -> 3.1.3.83
path_csh00540.kgml:
path_csh00540.kgml: --- 0.28 seconds ---

path_csh00550.kgml: Peptidoglycan biosynthesis
path_csh00550.kgml: Initialization took 0.05 seconds
path_csh00550.kgml:
path_csh00550.kgml: Found a trail of span 2 without skipping any vertex
path_csh00550.kgml: 34 -> 23
path_csh00550.kgml: R02788 -> R04617
path_csh00550.kgml: csh:Closa_2129 -> csh:Closa_2128
path_csh00550.kgml: 6.3.2.13 -> 6.3.2.10
path_csh00550.kgml:
path_csh00550.kgml: Found a trail of span 2 containing skipped vertices
path_csh00550.kgml: 32 -> [34 -> 23] -> 35
path_csh00550.kgml: R02783 -> [R02788 -> R04617] -> R05630
path_csh00550.kgml: csh:Closa_2461 -> [csh:Closa_2129 -> csh:Closa_2128] -> csh:Closa_2462
path_csh00550.kgml: 6.3.2.9 -> [6.3.2.13 -> 6.3.2.10] -> 2.7.8.13
path_csh00550.kgml:
path_csh00550.kgml: --- 0.28 seconds ---

path_csh00561.kgml: Glycerolipid metabolism
path_csh00561.kgml: Initialization took 0.05 seconds
path_csh00561.kgml: (not found)
path_csh00561.kgml: --- 0.13 seconds ---

path_csh00562.kgml: Inositol phosphate metabolism
path_csh00562.kgml: Initialization took 0.06 seconds
path_csh00562.kgml:
path_csh00562.kgml: Found a trail of span 5 without skipping any vertex
path_csh00562.kgml: 82 -> 83 -> 114 -> 115 -> 117
path_csh00562.kgml: R01183 -> R02782 -> R08603 -> R08503 -> R05661
path_csh00562.kgml: csh:Closa_3962 -> csh:Closa_3963 -> csh:Closa_3964 -> csh:Closa_3961 -> csh:Closa_3965
path_csh00562.kgml: 1.1.1.18 -> 4.2.1.44 -> 3.7.1.22 -> 5.3.1.30 -> 2.7.1.92
path_csh00562.kgml:
path_csh00562.kgml: Found a trail of span 4 containing skipped vertices
path_csh00562.kgml: 82 -> 83 -> 114 -> [115] -> 117
path_csh00562.kgml: R01183 -> R02782 -> R08603 -> [R08503] -> R05661
path_csh00562.kgml: csh:Closa_3962 -> csh:Closa_3963 -> csh:Closa_3964 -> [csh:Closa_3961] -> csh:Closa_3965
path_csh00562.kgml: 1.1.1.18 -> 4.2.1.44 -> 3.7.1.22 -> [5.3.1.30] -> 2.7.1.92
path_csh00562.kgml:
path_csh00562.kgml: Found a trail of span 3 containing skipped vertices
path_csh00562.kgml: 83 -> 82 -> [83 -> 114] -> 115
path_csh00562.kgml: R02782 -> R01183 -> [R02782 -> R08603] -> R08503
path_csh00562.kgml: csh:Closa_3963 -> csh:Closa_3962 -> [csh:Closa_3963 -> csh:Closa_3964] -> csh:Closa_3961
path_csh00562.kgml: 4.2.1.44 -> 1.1.1.18 -> [4.2.1.44 -> 3.7.1.22] -> 5.3.1.30
path_csh00562.kgml:
path_csh00562.kgml: --- 0.37 seconds ---

path_csh00564.kgml: Glycerophospholipid metabolism
path_csh00564.kgml: Initialization took 0.05 seconds
path_csh00564.kgml:
path_csh00564.kgml: Found a trail of span 2 without skipping any vertex
path_csh00564.kgml: 115 -> 113
path_csh00564.kgml: {R00842, R00844} -> R00851
path_csh00564.kgml: csh:Closa_2095 -> {csh:Closa_1917, csh:Closa_2096}
path_csh00564.kgml: {1.1.1.8, 1.1.1.94, 1.1.1.94} -> 2.3.1.15
path_csh00564.kgml:
path_csh00564.kgml: --- 0.15 seconds ---

path_csh00590.kgml: Arachidonic acid metabolism
path_csh00590.kgml: Initialization took 0.05 seconds
path_csh00590.kgml: (not found)
path_csh00590.kgml: --- 0.11 seconds ---

path_csh00600.kgml: Sphingolipid metabolism
path_csh00600.kgml: Initialization took 0.05 seconds
path_csh00600.kgml: (not found)
path_csh00600.kgml: --- 0.11 seconds ---

path_csh00620.kgml: Pyruvate metabolism
path_csh00620.kgml: Initialization took 0.05 seconds
path_csh00620.kgml: (not found)
path_csh00620.kgml: --- 0.38 seconds ---

path_csh00625.kgml: Chloroalkane and chloroalkene degradation
path_csh00625.kgml: Initialization took 0.06 seconds
path_csh00625.kgml: (not found)
path_csh00625.kgml: --- 0.11 seconds ---

path_csh00626.kgml: Naphthalene degradation
path_csh00626.kgml: Initialization took 0.08 seconds
path_csh00626.kgml: (not found)
path_csh00626.kgml: --- 0.16 seconds ---

path_csh00627.kgml: Aminobenzoate degradation
path_csh00627.kgml: Initialization took 0.09 seconds
path_csh00627.kgml: (not found)
path_csh00627.kgml: --- 0.14 seconds ---

path_csh00630.kgml: Glyoxylate and dicarboxylate metabolism
path_csh00630.kgml: Initialization took 0.08 seconds
path_csh00630.kgml:
path_csh00630.kgml: Found a trail of span 3 containing skipped vertices
path_csh00630.kgml: 91 -> 107 -> [91] -> 77
path_csh00630.kgml: R01325 -> R00351 -> [R01325] -> R01900
path_csh00630.kgml: csh:Closa_2134 -> {csh:Closa_2133, csh:Closa_4225} -> [csh:Closa_2134] -> csh:Closa_2134
path_csh00630.kgml: 4.2.1.3 -> {2.3.3.1, 2.3.3.16, 2.3.3.3} -> [4.2.1.3] -> 4.2.1.3
path_csh00630.kgml:
path_csh00630.kgml: --- 0.21 seconds ---

path_csh00633.kgml: Nitrotoluene degradation
path_csh00633.kgml: Initialization took 0.06 seconds
path_csh00633.kgml: (not found)
path_csh00633.kgml: --- 0.12 seconds ---

path_csh00640.kgml: Propanoate metabolism
path_csh00640.kgml: Initialization took 0.06 seconds
path_csh00640.kgml: (not found)
path_csh00640.kgml: --- 0.12 seconds ---

path_csh00643.kgml: Styrene degradation
path_csh00643.kgml: Initialization took 0.06 seconds
path_csh00643.kgml: (not found)
path_csh00643.kgml: --- 0.12 seconds ---

path_csh00650.kgml: Butanoate metabolism
path_csh00650.kgml: Initialization took 0.06 seconds
path_csh00650.kgml: (not found)
path_csh00650.kgml: --- 0.12 seconds ---

path_csh00660.kgml: C5-Branched dibasic acid metabolism
path_csh00660.kgml: Initialization took 0.06 seconds
path_csh00660.kgml:
path_csh00660.kgml: Found a trail of span 2 without skipping any vertex
path_csh00660.kgml: 31 -> 96
path_csh00660.kgml: R03896 -> R03898
path_csh00660.kgml: {csh:Closa_2203, csh:Closa_2204} -> {csh:Closa_2203, csh:Closa_2204}
path_csh00660.kgml: 4.2.1.35 -> 4.2.1.35
path_csh00660.kgml:
path_csh00660.kgml: --- 0.18 seconds ---

path_csh00670.kgml: One carbon pool by folate
path_csh00670.kgml: Initialization took 0.06 seconds
path_csh00670.kgml:
path_csh00670.kgml: Found a trail of span 3 containing skipped vertices
path_csh00670.kgml: 29 -> 28 -> [20] -> 49
path_csh00670.kgml: R01220 -> R01655 -> [R04326] -> R00943
path_csh00670.kgml: {csh:Closa_1136, csh:Closa_3268} -> {csh:Closa_1136, csh:Closa_3268} -> [csh:Closa_1609] -> {csh:Closa_1135, csh:Closa_2130}
path_csh00670.kgml: 1.5.1.5 -> 3.5.4.9 -> [2.1.2.2] -> 6.3.4.3
path_csh00670.kgml:
path_csh00670.kgml: --- 0.67 seconds ---

path_csh00680.kgml: Methane metabolism
path_csh00680.kgml: Initialization took 0.06 seconds
path_csh00680.kgml:
path_csh00680.kgml: Found a trail of span 2 without skipping any vertex
path_csh00680.kgml: 148 -> 151
path_csh00680.kgml: R01513 -> R04173
path_csh00680.kgml: {csh:Closa_1550, csh:Closa_3653} -> csh:Closa_3654
path_csh00680.kgml: 1.1.1.95 -> 2.6.1.52
path_csh00680.kgml:
path_csh00680.kgml: Found a trail of span 2 without skipping any vertex
path_csh00680.kgml: 318 -> 194
path_csh00680.kgml: R05805 -> R01068
path_csh00680.kgml: csh:Closa_0608 -> {csh:Closa_0465, csh:Closa_0607, csh:Closa_1232, csh:Closa_3033, csh:Closa_3967}
path_csh00680.kgml: 2.7.1.146 -> 4.1.2.13
path_csh00680.kgml:
path_csh00680.kgml: --- 0.25 seconds ---

path_csh00730.kgml: Thiamine metabolism
path_csh00730.kgml: Initialization took 0.09 seconds
path_csh00730.kgml:
path_csh00730.kgml: Found a trail of span 3 without skipping any vertex
path_csh00730.kgml: 76 -> 75 -> 93
path_csh00730.kgml: R03471 -> R04509 -> R03223
path_csh00730.kgml: csh:Closa_3631 -> csh:Closa_3631 -> csh:Closa_3630
path_csh00730.kgml: 2.7.1.49 -> 2.7.4.7 -> 2.5.1.3
path_csh00730.kgml:
path_csh00730.kgml: Found a trail of span 3 without skipping any vertex
path_csh00730.kgml: 76 -> 75 -> 97
path_csh00730.kgml: R03471 -> R04509 -> R10712
path_csh00730.kgml: csh:Closa_3631 -> csh:Closa_3631 -> csh:Closa_3630
path_csh00730.kgml: 2.7.1.49 -> 2.7.4.7 -> 2.5.1.3
path_csh00730.kgml:
path_csh00730.kgml: Found a trail of span 2 without skipping any vertex
path_csh00730.kgml: 72 -> 71
path_csh00730.kgml: R07460 -> R07461
path_csh00730.kgml: {csh:Closa_0888, csh:Closa_3295} -> csh:Closa_0889
path_csh00730.kgml: 2.8.1.7 -> {2.8.1.11, 2.8.1.4}
path_csh00730.kgml:
path_csh00730.kgml: Found a trail of span 2 without skipping any vertex
path_csh00730.kgml: 74 -> 93
path_csh00730.kgml: R04448 -> R03223
path_csh00730.kgml: csh:Closa_3629 -> csh:Closa_3630
path_csh00730.kgml: 2.7.1.50 -> 2.5.1.3
path_csh00730.kgml:
path_csh00730.kgml: Found a trail of span 2 containing skipped vertices
path_csh00730.kgml: 76 -> [75] -> 97
path_csh00730.kgml: R03471 -> [R04509] -> R10712
path_csh00730.kgml: csh:Closa_3631 -> [csh:Closa_3631] -> csh:Closa_3630
path_csh00730.kgml: 2.7.1.49 -> [2.7.4.7] -> 2.5.1.3
path_csh00730.kgml:
path_csh00730.kgml: Found a trail of span 2 containing skipped vertices
path_csh00730.kgml: 76 -> [75] -> 93
path_csh00730.kgml: R03471 -> [R04509] -> R03223
path_csh00730.kgml: csh:Closa_3631 -> [csh:Closa_3631] -> csh:Closa_3630
path_csh00730.kgml: 2.7.1.49 -> [2.7.4.7] -> 2.5.1.3
path_csh00730.kgml:
path_csh00730.kgml: --- 0.53 seconds ---

path_csh00740.kgml: Riboflavin metabolism
path_csh00740.kgml: Initialization took 0.05 seconds
path_csh00740.kgml:
path_csh00740.kgml: Found a trail of span 3 containing skipped vertices
path_csh00740.kgml: 32 -> [41] -> 42 -> 41
path_csh00740.kgml: R07281 -> [R04457] -> R00066 -> R04457
path_csh00740.kgml: csh:Closa_3183 -> [csh:Closa_3182] -> csh:Closa_3184 -> csh:Closa_3182
path_csh00740.kgml: 4.1.99.12 -> [2.5.1.78] -> 2.5.1.9 -> 2.5.1.78
path_csh00740.kgml:
path_csh00740.kgml: --- 0.18 seconds ---

path_csh00750.kgml: Vitamin B6 metabolism
path_csh00750.kgml: Initialization took 0.05 seconds
path_csh00750.kgml: (not found)
path_csh00750.kgml: --- 0.10 seconds ---

path_csh00760.kgml: Nicotinate and nicotinamide metabolism
path_csh00760.kgml: Initialization took 0.05 seconds
path_csh00760.kgml: (not found)
path_csh00760.kgml: --- 0.18 seconds ---

path_csh00770.kgml: Pantothenate and CoA biosynthesis
path_csh00770.kgml: Initialization took 0.05 seconds
path_csh00770.kgml:
path_csh00770.kgml: Found a trail of span 2 containing skipped vertices
path_csh00770.kgml: 82 -> [81] -> 80
path_csh00770.kgml: R00006 -> [R03051] -> R01209
path_csh00770.kgml: {csh:Closa_0571, csh:Closa_2207, csh:Closa_3655} -> [csh:Closa_2206] -> {csh:Closa_3326, csh:Closa_3656}
path_csh00770.kgml: 2.2.1.6 -> [1.1.1.86] -> 4.2.1.9
path_csh00770.kgml:
path_csh00770.kgml: --- 0.25 seconds ---

path_csh00780.kgml: Biotin metabolism
path_csh00780.kgml: Initialization took 0.05 seconds
path_csh00780.kgml:
path_csh00780.kgml: Found a trail of span 2 without skipping any vertex
path_csh00780.kgml: 95 -> 53
path_csh00780.kgml: R10115 -> R10116
path_csh00780.kgml: csh:Closa_0035 -> {csh:Closa_0034, csh:Closa_0277, csh:Closa_0611}
path_csh00780.kgml: {2.3.1.179, 2.3.1.41} -> 1.1.1.100
path_csh00780.kgml:
path_csh00780.kgml: Found a trail of span 2 without skipping any vertex
path_csh00780.kgml: 74 -> 67
path_csh00780.kgml: R10119 -> R10120
path_csh00780.kgml: csh:Closa_0035 -> {csh:Closa_0034, csh:Closa_0277, csh:Closa_0611}
path_csh00780.kgml: {2.3.1.179, 2.3.1.41} -> 1.1.1.100
path_csh00780.kgml:
path_csh00780.kgml: --- 0.19 seconds ---

path_csh00790.kgml: Folate biosynthesis
path_csh00790.kgml: Initialization took 0.05 seconds
path_csh00790.kgml:
path_csh00790.kgml: Found a trail of span 2 without skipping any vertex
path_csh00790.kgml: 93 -> 117
path_csh00790.kgml: R09394 -> R11372
path_csh00790.kgml: csh:Closa_1042 -> csh:Closa_1041
path_csh00790.kgml: 4.1.99.22 -> 4.6.1.17
path_csh00790.kgml:
path_csh00790.kgml: --- 0.18 seconds ---

path_csh00791.kgml: Atrazine degradation
path_csh00791.kgml: Initialization took 0.05 seconds
path_csh00791.kgml: (not found)
path_csh00791.kgml: --- 0.10 seconds ---

path_csh00860.kgml: Porphyrin and chlorophyll metabolism
path_csh00860.kgml: Initialization took 0.05 seconds
path_csh00860.kgml:
path_csh00860.kgml: Found a trail of span 7 containing skipped vertices
path_csh00860.kgml: 278 -> 276 -> [274] -> 273 -> 270 -> 271 -> 281 -> 280
path_csh00860.kgml: R04109 -> R02272 -> [R00036] -> R00084 -> R03165 -> R03194 -> R03947 -> R02864
path_csh00860.kgml: csh:Closa_3083 -> csh:Closa_3079 -> [csh:Closa_1696] -> csh:Closa_3081 -> csh:Closa_3080 -> csh:Closa_3080 -> csh:Closa_3082 -> csh:Closa_3082
path_csh00860.kgml: 1.2.1.70 -> 5.4.3.8 -> [4.2.1.24] -> 2.5.1.61 -> 4.2.1.75 -> 2.1.1.107 -> 1.3.1.76 -> 4.99.1.4
path_csh00860.kgml:
path_csh00860.kgml: Found a trail of span 6 containing skipped vertices
path_csh00860.kgml: 278 -> [276 -> 274] -> 273 -> 270 -> 271 -> 281 -> 280
path_csh00860.kgml: R04109 -> [R02272 -> R00036] -> R00084 -> R03165 -> R03194 -> R03947 -> R02864
path_csh00860.kgml: csh:Closa_3083 -> [csh:Closa_3079 -> csh:Closa_1696] -> csh:Closa_3081 -> csh:Closa_3080 -> csh:Closa_3080 -> csh:Closa_3082 -> csh:Closa_3082
path_csh00860.kgml: 1.2.1.70 -> [5.4.3.8 -> 4.2.1.24] -> 2.5.1.61 -> 4.2.1.75 -> 2.1.1.107 -> 1.3.1.76 -> 4.99.1.4
path_csh00860.kgml:
path_csh00860.kgml: Found a trail of span 6 containing skipped vertices
path_csh00860.kgml: 278 -> 276 -> [274] -> 273 -> [270] -> 271 -> 281 -> 280
path_csh00860.kgml: R04109 -> R02272 -> [R00036] -> R00084 -> [R03165] -> R03194 -> R03947 -> R02864
path_csh00860.kgml: csh:Closa_3083 -> csh:Closa_3079 -> [csh:Closa_1696] -> csh:Closa_3081 -> [csh:Closa_3080] -> csh:Closa_3080 -> csh:Closa_3082 -> csh:Closa_3082
path_csh00860.kgml: 1.2.1.70 -> 5.4.3.8 -> [4.2.1.24] -> 2.5.1.61 -> [4.2.1.75] -> 2.1.1.107 -> 1.3.1.76 -> 4.99.1.4
path_csh00860.kgml:
path_csh00860.kgml: Found a trail of span 6 containing skipped vertices
path_csh00860.kgml: 278 -> 276 -> [274] -> 273 -> 270 -> 271 -> [281] -> 280
path_csh00860.kgml: R04109 -> R02272 -> [R00036] -> R00084 -> R03165 -> R03194 -> [R03947] -> R02864
path_csh00860.kgml: csh:Closa_3083 -> csh:Closa_3079 -> [csh:Closa_1696] -> csh:Closa_3081 -> csh:Closa_3080 -> csh:Closa_3080 -> [csh:Closa_3082] -> csh:Closa_3082
path_csh00860.kgml: 1.2.1.70 -> 5.4.3.8 -> [4.2.1.24] -> 2.5.1.61 -> 4.2.1.75 -> 2.1.1.107 -> [1.3.1.76] -> 4.99.1.4
path_csh00860.kgml:
path_csh00860.kgml: Found a trail of span 6 containing skipped vertices
path_csh00860.kgml: 278 -> 276 -> [274] -> 273 -> 270 -> [271] -> 281 -> 280
path_csh00860.kgml: R04109 -> R02272 -> [R00036] -> R00084 -> R03165 -> [R03194] -> R03947 -> R02864
path_csh00860.kgml: csh:Closa_3083 -> csh:Closa_3079 -> [csh:Closa_1696] -> csh:Closa_3081 -> csh:Closa_3080 -> [csh:Closa_3080] -> csh:Closa_3082 -> csh:Closa_3082
path_csh00860.kgml: 1.2.1.70 -> 5.4.3.8 -> [4.2.1.24] -> 2.5.1.61 -> 4.2.1.75 -> [2.1.1.107] -> 1.3.1.76 -> 4.99.1.4
path_csh00860.kgml:
path_csh00860.kgml: Found a trail of span 5 containing skipped vertices
path_csh00860.kgml: 278 -> 276 -> [274] -> 273 -> 270 -> [271 -> 281] -> 280
path_csh00860.kgml: R04109 -> R02272 -> [R00036] -> R00084 -> R03165 -> [R03194 -> R03947] -> R02864
path_csh00860.kgml: csh:Closa_3083 -> csh:Closa_3079 -> [csh:Closa_1696] -> csh:Closa_3081 -> csh:Closa_3080 -> [csh:Closa_3080 -> csh:Closa_3082] -> csh:Closa_3082
path_csh00860.kgml: 1.2.1.70 -> 5.4.3.8 -> [4.2.1.24] -> 2.5.1.61 -> 4.2.1.75 -> [2.1.1.107 -> 1.3.1.76] -> 4.99.1.4
path_csh00860.kgml:
path_csh00860.kgml: Found a trail of span 4 containing skipped vertices
path_csh00860.kgml: 278 -> [276 -> 274] -> 273 -> [270 -> 271] -> 281 -> 280
path_csh00860.kgml: R04109 -> [R02272 -> R00036] -> R00084 -> [R03165 -> R03194] -> R03947 -> R02864
path_csh00860.kgml: csh:Closa_3083 -> [csh:Closa_3079 -> csh:Closa_1696] -> csh:Closa_3081 -> [csh:Closa_3080 -> csh:Closa_3080] -> csh:Closa_3082 -> csh:Closa_3082
path_csh00860.kgml: 1.2.1.70 -> [5.4.3.8 -> 4.2.1.24] -> 2.5.1.61 -> [4.2.1.75 -> 2.1.1.107] -> 1.3.1.76 -> 4.99.1.4
path_csh00860.kgml:
path_csh00860.kgml: Found a trail of span 3 without skipping any vertex
path_csh00860.kgml: 284 -> 285 -> 318
path_csh00860.kgml: R05809 -> R05810 -> R07772
path_csh00860.kgml: csh:Closa_2414 -> csh:Closa_2416 -> csh:Closa_2415
path_csh00860.kgml: 2.1.1.131 -> 2.1.1.271 -> 3.7.1.12
path_csh00860.kgml:
path_csh00860.kgml: Found a trail of span 3 containing skipped vertices
path_csh00860.kgml: 276 -> [274 -> 273] -> 270 -> 271
path_csh00860.kgml: R02272 -> [R00036 -> R00084] -> R03165 -> R03194
path_csh00860.kgml: csh:Closa_3079 -> [csh:Closa_1696 -> csh:Closa_3081] -> csh:Closa_3080 -> csh:Closa_3080
path_csh00860.kgml: 5.4.3.8 -> [4.2.1.24 -> 2.5.1.61] -> 4.2.1.75 -> 2.1.1.107
path_csh00860.kgml:
path_csh00860.kgml: Found a trail of span 3 containing skipped vertices
path_csh00860.kgml: 278 -> [276 -> 274] -> 273 -> [270 -> 271 -> 281] -> 280
path_csh00860.kgml: R04109 -> [R02272 -> R00036] -> R00084 -> [R03165 -> R03194 -> R03947] -> R02864
path_csh00860.kgml: csh:Closa_3083 -> [csh:Closa_3079 -> csh:Closa_1696] -> csh:Closa_3081 -> [csh:Closa_3080 -> csh:Closa_3080 -> csh:Closa_3082] -> csh:Closa_3082
path_csh00860.kgml: 1.2.1.70 -> [5.4.3.8 -> 4.2.1.24] -> 2.5.1.61 -> [4.2.1.75 -> 2.1.1.107 -> 1.3.1.76] -> 4.99.1.4
path_csh00860.kgml:
path_csh00860.kgml: Found a trail of span 2 containing skipped vertices
path_csh00860.kgml: 284 -> [285] -> 318
path_csh00860.kgml: R05809 -> [R05810] -> R07772
path_csh00860.kgml: csh:Closa_2414 -> [csh:Closa_2416] -> csh:Closa_2415
path_csh00860.kgml: 2.1.1.131 -> [2.1.1.271] -> 3.7.1.12
path_csh00860.kgml:
path_csh00860.kgml: Found a trail of span 2 containing skipped vertices
path_csh00860.kgml: 276 -> [274 -> 273 -> 270] -> 271
path_csh00860.kgml: R02272 -> [R00036 -> R00084 -> R03165] -> R03194
path_csh00860.kgml: csh:Closa_3079 -> [csh:Closa_1696 -> csh:Closa_3081 -> csh:Closa_3080] -> csh:Closa_3080
path_csh00860.kgml: 5.4.3.8 -> [4.2.1.24 -> 2.5.1.61 -> 4.2.1.75] -> 2.1.1.107
path_csh00860.kgml:
path_csh00860.kgml: --- 1.36 seconds ---

path_csh00900.kgml: Terpenoid backbone biosynthesis
path_csh00900.kgml: Initialization took 0.05 seconds
path_csh00900.kgml: (not found)
path_csh00900.kgml: --- 0.18 seconds ---

path_csh00910.kgml: Nitrogen metabolism
path_csh00910.kgml: Initialization took 0.05 seconds
path_csh00910.kgml: (not found)
path_csh00910.kgml: --- 0.13 seconds ---

path_csh00920.kgml: Sulfur metabolism
path_csh00920.kgml: Initialization took 0.06 seconds
path_csh00920.kgml: (not found)
path_csh00920.kgml: --- 0.12 seconds ---

path_csh00970.kgml: Aminoacyl-tRNA biosynthesis
path_csh00970.kgml: Initialization took 0.06 seconds
path_csh00970.kgml: (not found)
path_csh00970.kgml: --- 0.12 seconds ---

path_csh01040.kgml: Biosynthesis of unsaturated fatty acids
path_csh01040.kgml: Initialization took 0.05 seconds
path_csh01040.kgml: (not found)
path_csh01040.kgml: --- 0.10 seconds ---

path_csh01054.kgml: Nonribosomal peptide structures
path_csh01054.kgml: Initialization took 0.05 seconds
path_csh01054.kgml: (not found)
path_csh01054.kgml: --- 0.11 seconds ---

--- 181.85 seconds ---
