# Supplementary material for: CoMetGeNe: mining conserved neighborhood patterns in metabolic and genomic contexts
Source: BMC Bioinformatics. 2019 Jan 10;20:19. doi: 10.1186/s12859-018-2542-2 (PMC6327494; doi:10.1186/s12859-018-2542-2)
Supplement: Supplementary file 14 — Trail finding results for completely assembled representative bacterial genomes present in NCBI Genomes. Of the 1,545 fully assembled representative bacterial genomes in NCBI, corresponding entries have been identified in KEGG for 1,467 species, for which trail finding has been performed for all combinations of gap parameters δG and δD ranging from 0 to 3. This additional file is available from https://doi.org/10.6084/m9.figshare.7288769. (GZ 178,532 kb) [file 12859_2018_2542_MOESM14_ESM.gz › results/ppd_dG3_dD3.hnet]

--- delta_G = 3, delta_D = 3 ---

path_ppd00010.kgml: Glycolysis / Gluconeogenesis
path_ppd00010.kgml: Initialization took 1.63 seconds
path_ppd00010.kgml:
path_ppd00010.kgml: Found a trail of span 4 containing skipped vertices
path_ppd00010.kgml: 75 -> 49 -> 50 -> [124] -> 48
path_ppd00010.kgml: R07618 -> R03270 -> R02569 -> [R01196] -> R00014
path_ppd00010.kgml: ppd:Ppro_1030 -> ppd:Ppro_1027 -> ppd:Ppro_1026 -> [{ppd:Ppro_0298, ppd:Ppro_0319, ppd:Ppro_0322, ppd:Ppro_0323, ppd:Ppro_0324, ppd:Ppro_0325, ppd:Ppro_0469, ppd:Ppro_0470, ppd:Ppro_0471, ppd:Ppro_0472}] -> ppd:Ppro_1027
path_ppd00010.kgml: 1.8.1.4 -> 1.2.4.1 -> 2.3.1.12 -> [{1.2.7.1, 1.2.7.11}] -> {1.2.4.1, 2.2.1.6, 4.1.1.1}
path_ppd00010.kgml: Skipped genes: ppd:Ppro_1028, ppd:Ppro_1029
path_ppd00010.kgml:
path_ppd00010.kgml: Found a trail of span 2 containing skipped vertices
path_ppd00010.kgml: 14 -> [122 -> 137 -> 55] -> 53
path_ppd00010.kgml: R01070 -> [R01058 -> R01518 -> R00658] -> R00200
path_ppd00010.kgml: ppd:Ppro_1853 -> [ppd:Ppro_2144 -> {ppd:Ppro_0776, ppd:Ppro_3611} -> ppd:Ppro_1654] -> ppd:Ppro_1852
path_ppd00010.kgml: 4.1.2.13 -> [{1.2.1.9, 1.2.1.90} -> {5.4.2.11, 5.4.2.12} -> 4.2.1.11] -> 2.7.1.40
path_ppd00010.kgml:
path_ppd00010.kgml: Found a trail of span 2 containing skipped vertices
path_ppd00010.kgml: 76 -> [57] -> 58
path_ppd00010.kgml: R01512 -> [R01061] -> R01015
path_ppd00010.kgml: ppd:Ppro_1694 -> [{ppd:Ppro_0343, ppd:Ppro_1714}] -> ppd:Ppro_1695
path_ppd00010.kgml: 2.7.2.3 -> [{1.2.1.12, 1.2.1.59}] -> 5.3.1.1
path_ppd00010.kgml:
path_ppd00010.kgml: --- 6.60 seconds ---

path_ppd00020.kgml: Citrate cycle (TCA cycle)
path_ppd00020.kgml: Initialization took 1.28 seconds
path_ppd00020.kgml:
path_ppd00020.kgml: Found a trail of span 4 containing skipped vertices
path_ppd00020.kgml: 80 -> 82 -> [101] -> 75 -> 77
path_ppd00020.kgml: R07618 -> R02569 -> [R01196] -> R00014 -> R03270
path_ppd00020.kgml: ppd:Ppro_1030 -> ppd:Ppro_1026 -> [{ppd:Ppro_0298, ppd:Ppro_0319, ppd:Ppro_0322, ppd:Ppro_0323, ppd:Ppro_0324, ppd:Ppro_0325, ppd:Ppro_0469, ppd:Ppro_0470, ppd:Ppro_0471, ppd:Ppro_0472}] -> ppd:Ppro_1027 -> ppd:Ppro_1027
path_ppd00020.kgml: 1.8.1.4 -> 2.3.1.12 -> [{1.2.7.1, 1.2.7.11}] -> {1.2.4.1, 2.2.1.6, 4.1.1.1} -> 1.2.4.1
path_ppd00020.kgml: Skipped genes: ppd:Ppro_1028, ppd:Ppro_1029
path_ppd00020.kgml:
path_ppd00020.kgml: Found a trail of span 3 containing skipped vertices
path_ppd00020.kgml: 103 -> [32 -> 92 -> 38] -> 42 -> [41 -> 101] -> 102
path_ppd00020.kgml: R01197 -> [R00405 -> R02164 -> R01082] -> R00342 -> [R00351 -> R01196] -> R01196
path_ppd00020.kgml: {ppd:Ppro_0548, ppd:Ppro_0549, ppd:Ppro_2323, ppd:Ppro_2324, ppd:Ppro_2325, ppd:Ppro_2326} -> [{ppd:Ppro_1715, ppd:Ppro_1716} -> {ppd:Ppro_2481, ppd:Ppro_2482, ppd:Ppro_2483} -> ppd:Ppro_0749] -> ppd:Ppro_2327 -> [ppd:Ppro_1134 -> {ppd:Ppro_0298, ppd:Ppro_0319, ppd:Ppro_0322, ppd:Ppro_0323, ppd:Ppro_0324, ppd:Ppro_0325, ppd:Ppro_0469, ppd:Ppro_0470, ppd:Ppro_0471, ppd:Ppro_0472}] -> {ppd:Ppro_0548, ppd:Ppro_0549, ppd:Ppro_2324, ppd:Ppro_2325}
path_ppd00020.kgml: {1.2.7.11, 1.2.7.3} -> [6.2.1.5 -> {1.3.5.1, 1.3.5.4} -> 4.2.1.2] -> {1.1.1.299, 1.1.1.37} -> [{2.3.3.1, 2.3.3.16, 2.3.3.3} -> {1.2.7.1, 1.2.7.11}] -> {1.2.7.1, 1.2.7.11}
path_ppd00020.kgml:
path_ppd00020.kgml: --- 6.60 seconds ---

path_ppd00030.kgml: Pentose phosphate pathway
path_ppd00030.kgml: Initialization took 0.43 seconds
path_ppd00030.kgml:
path_ppd00030.kgml: Found a trail of span 3 without skipping any vertex
path_ppd00030.kgml: 157 -> 57 -> 156
path_ppd00030.kgml: {R02736, R10907} -> R02035 -> R10221
path_ppd00030.kgml: ppd:Ppro_2250 -> ppd:Ppro_2251 -> ppd:Ppro_2249
path_ppd00030.kgml: {1.1.1.363, 1.1.1.49, 1.1.1.363, 1.1.1.388} -> 3.1.1.31 -> {1.1.1.343, 1.1.1.351}
path_ppd00030.kgml:
path_ppd00030.kgml: Found a trail of span 3 without skipping any vertex
path_ppd00030.kgml: 157 -> 57 -> 56
path_ppd00030.kgml: {R02736, R10907} -> R02035 -> R01528
path_ppd00030.kgml: ppd:Ppro_2250 -> ppd:Ppro_2251 -> ppd:Ppro_2249
path_ppd00030.kgml: {1.1.1.363, 1.1.1.49, 1.1.1.363, 1.1.1.388} -> 3.1.1.31 -> {1.1.1.351, 1.1.1.44}
path_ppd00030.kgml:
path_ppd00030.kgml: Found a trail of span 3 without skipping any vertex
path_ppd00030.kgml: 58 -> 57 -> 156
path_ppd00030.kgml: R02736 -> R02035 -> R10221
path_ppd00030.kgml: ppd:Ppro_2250 -> ppd:Ppro_2251 -> ppd:Ppro_2249
path_ppd00030.kgml: {1.1.1.363, 1.1.1.49} -> 3.1.1.31 -> {1.1.1.343, 1.1.1.351}
path_ppd00030.kgml:
path_ppd00030.kgml: Found a trail of span 2 containing skipped vertices
path_ppd00030.kgml: 157 -> [57] -> 56
path_ppd00030.kgml: {R02736, R10907} -> [R02035] -> R01528
path_ppd00030.kgml: ppd:Ppro_2250 -> [ppd:Ppro_2251] -> ppd:Ppro_2249
path_ppd00030.kgml: {1.1.1.363, 1.1.1.49, 1.1.1.363, 1.1.1.388} -> [3.1.1.31] -> {1.1.1.351, 1.1.1.44}
path_ppd00030.kgml:
path_ppd00030.kgml: Found a trail of span 2 containing skipped vertices
path_ppd00030.kgml: 157 -> [57] -> 156
path_ppd00030.kgml: {R02736, R10907} -> [R02035] -> R10221
path_ppd00030.kgml: ppd:Ppro_2250 -> [ppd:Ppro_2251] -> ppd:Ppro_2249
path_ppd00030.kgml: {1.1.1.363, 1.1.1.49, 1.1.1.363, 1.1.1.388} -> [3.1.1.31] -> {1.1.1.343, 1.1.1.351}
path_ppd00030.kgml:
path_ppd00030.kgml: Found a trail of span 2 containing skipped vertices
path_ppd00030.kgml: 58 -> [57] -> 56
path_ppd00030.kgml: R02736 -> [R02035] -> R01528
path_ppd00030.kgml: ppd:Ppro_2250 -> [ppd:Ppro_2251] -> ppd:Ppro_2249
path_ppd00030.kgml: {1.1.1.363, 1.1.1.49} -> [3.1.1.31] -> {1.1.1.351, 1.1.1.44}
path_ppd00030.kgml:
path_ppd00030.kgml: Found a trail of span 2 containing skipped vertices
path_ppd00030.kgml: 58 -> [57] -> 156
path_ppd00030.kgml: R02736 -> [R02035] -> R10221
path_ppd00030.kgml: ppd:Ppro_2250 -> [ppd:Ppro_2251] -> ppd:Ppro_2249
path_ppd00030.kgml: {1.1.1.363, 1.1.1.49} -> [3.1.1.31] -> {1.1.1.343, 1.1.1.351}
path_ppd00030.kgml:
path_ppd00030.kgml: --- 1.08 seconds ---

path_ppd00040.kgml: Pentose and glucuronate interconversions
path_ppd00040.kgml: Initialization took 0.08 seconds
path_ppd00040.kgml: (not found)
path_ppd00040.kgml: --- 0.13 seconds ---

path_ppd00051.kgml: Fructose and mannose metabolism
path_ppd00051.kgml: Initialization took 0.28 seconds
path_ppd00051.kgml:
path_ppd00051.kgml: Found a trail of span 2 containing skipped vertices
path_ppd00051.kgml: 78 -> [79] -> 84
path_ppd00051.kgml: R01819 -> [R01818] -> R00885
path_ppd00051.kgml: ppd:Ppro_2096 -> [ppd:Ppro_0028] -> {ppd:Ppro_0028, ppd:Ppro_2094}
path_ppd00051.kgml: 5.3.1.8 -> [5.4.2.8] -> 2.7.7.13
path_ppd00051.kgml: Skipped genes: ppd:Ppro_2095
path_ppd00051.kgml:
path_ppd00051.kgml: --- 0.41 seconds ---

path_ppd00052.kgml: Galactose metabolism
path_ppd00052.kgml: Initialization took 0.13 seconds
path_ppd00052.kgml: (not found)
path_ppd00052.kgml: --- 0.21 seconds ---

path_ppd00061.kgml: Fatty acid biosynthesis
path_ppd00061.kgml: Initialization took 0.44 seconds
path_ppd00061.kgml:
path_ppd00061.kgml: Found a trail of span 16 containing skipped vertices
path_ppd00061.kgml: 147 -> 259 -> [142 -> 268 -> 136] -> 63 -> 130 -> [270 -> 125] -> 62 -> 119 -> [276 -> 114] -> 61 -> 108 -> [278 -> 103] -> 60 -> 97 -> [280 -> 92] -> 59 -> 86 -> [283 -> 81] -> 58 -> 75 -> [286 -> 70] -> 53 -> 54
path_ppd00061.kgml: R01626 -> R04355 -> [R04533 -> R04428 -> {R04429, R04430}] -> R04952 -> R04953 -> [R04954 -> {R04955, R04956}] -> R04957 -> R04536 -> [R04537 -> {R04958, R04959}] -> R04960 -> R04534 -> [R04535 -> {R04961, R04962}] -> R04963 -> R04964 -> [R04965 -> {R04724, R04725}] -> R04726 -> R04566 -> [R04568 -> {R04966, R04967}] -> R04968 -> R04543 -> [R04544 -> {R04969, R04970}] -> R07762 -> R07763
path_ppd00061.kgml: {ppd:Ppro_1514, ppd:Ppro_1743} -> {ppd:Ppro_0907, ppd:Ppro_1746} -> [{ppd:Ppro_0905, ppd:Ppro_1518, ppd:Ppro_1744} -> {ppd:Ppro_0342, ppd:Ppro_3020} -> ppd:Ppro_2894] -> {ppd:Ppro_0907, ppd:Ppro_1746} -> {ppd:Ppro_0905, ppd:Ppro_1518, ppd:Ppro_1744} -> [{ppd:Ppro_0342, ppd:Ppro_3020} -> ppd:Ppro_2894] -> {ppd:Ppro_0907, ppd:Ppro_1746} -> {ppd:Ppro_0905, ppd:Ppro_1518, ppd:Ppro_1744} -> [{ppd:Ppro_0342, ppd:Ppro_3020} -> ppd:Ppro_2894] -> {ppd:Ppro_0907, ppd:Ppro_1746} -> {ppd:Ppro_0905, ppd:Ppro_1518, ppd:Ppro_1744} -> [{ppd:Ppro_0342, ppd:Ppro_3020} -> ppd:Ppro_2894] -> {ppd:Ppro_0907, ppd:Ppro_1746} -> {ppd:Ppro_0905, ppd:Ppro_1518, ppd:Ppro_1744} -> [{ppd:Ppro_0342, ppd:Ppro_3020} -> ppd:Ppro_2894] -> {ppd:Ppro_0907, ppd:Ppro_1746} -> {ppd:Ppro_0905, ppd:Ppro_1518, ppd:Ppro_1744} -> [{ppd:Ppro_0342, ppd:Ppro_3020} -> ppd:Ppro_2894] -> {ppd:Ppro_0907, ppd:Ppro_1746} -> {ppd:Ppro_0905, ppd:Ppro_1518, ppd:Ppro_1744} -> [{ppd:Ppro_0342, ppd:Ppro_3020} -> ppd:Ppro_2894] -> {ppd:Ppro_0907, ppd:Ppro_1746} -> {ppd:Ppro_0905, ppd:Ppro_1518, ppd:Ppro_1744}
path_ppd00061.kgml: {2.3.1.39, 2.3.1.85, 2.3.1.86} -> {2.3.1.179, 2.3.1.41, 2.3.1.85, 2.3.1.86} -> [{1.1.1.100, 2.3.1.85, 2.3.1.86} -> {2.3.1.85, 2.3.1.86, 4.2.1.59} -> {1.3.1.9, 1.3.1.10, 1.3.1.104, 1.3.1.39, 2.3.1.85, 2.3.1.86}] -> {2.3.1.179, 2.3.1.41, 2.3.1.85, 2.3.1.86} -> {1.1.1.100, 2.3.1.85, 2.3.1.86} -> [{2.3.1.85, 2.3.1.86, 4.2.1.59} -> {1.3.1.9, 1.3.1.10, 1.3.1.104, 1.3.1.39, 2.3.1.85, 2.3.1.86}] -> {2.3.1.179, 2.3.1.41, 2.3.1.85, 2.3.1.86} -> {1.1.1.100, 2.3.1.85, 2.3.1.86} -> [{2.3.1.85, 2.3.1.86, 4.2.1.59} -> {1.3.1.9, 1.3.1.10, 1.3.1.104, 1.3.1.39, 2.3.1.85, 2.3.1.86}] -> {2.3.1.179, 2.3.1.41, 2.3.1.85, 2.3.1.86} -> {1.1.1.100, 2.3.1.85, 2.3.1.86} -> [{2.3.1.85, 2.3.1.86, 4.2.1.59} -> {1.3.1.9, 1.3.1.10, 1.3.1.104, 1.3.1.39, 2.3.1.85, 2.3.1.86}] -> {2.3.1.179, 2.3.1.41, 2.3.1.85, 2.3.1.86} -> {1.1.1.100, 2.3.1.85, 2.3.1.86} -> [{2.3.1.85, 2.3.1.86, 4.2.1.59} -> {1.3.1.9, 1.3.1.10, 1.3.1.104, 1.3.1.39, 2.3.1.85, 2.3.1.86}] -> {2.3.1.179, 2.3.1.41, 2.3.1.85, 2.3.1.86} -> {1.1.1.100, 2.3.1.85, 2.3.1.86} -> [{2.3.1.85, 2.3.1.86, 4.2.1.59} -> {1.3.1.9, 1.3.1.10, 1.3.1.104, 1.3.1.39, 2.3.1.85, 2.3.1.86}] -> {2.3.1.179, 2.3.1.41, 2.3.1.85, 2.3.1.86} -> {1.1.1.100, 2.3.1.85, 2.3.1.86} -> [{2.3.1.85, 2.3.1.86, 4.2.1.59} -> {1.3.1.9, 1.3.1.10, 1.3.1.104, 1.3.1.39, 2.3.1.85, 2.3.1.86}] -> {2.3.1.179, 2.3.1.199, 2.3.1.41} -> 1.1.1.100
path_ppd00061.kgml: Skipped genes: ppd:Ppro_1516, ppd:Ppro_1517, ppd:Ppro_1515, ppd:Ppro_1745
path_ppd00061.kgml:
path_ppd00061.kgml: Found a trail of span 15 containing skipped vertices
path_ppd00061.kgml: 147 -> 63 -> 130 -> [270 -> 125] -> 62 -> 119 -> [276 -> 114] -> 61 -> 108 -> [278 -> 103] -> 60 -> 97 -> [280 -> 92] -> 59 -> 86 -> [283 -> 81] -> 58 -> 75 -> [286 -> 70] -> 53 -> 54
path_ppd00061.kgml: R01626 -> R04952 -> R04953 -> [R04954 -> {R04955, R04956}] -> R04957 -> R04536 -> [R04537 -> {R04958, R04959}] -> R04960 -> R04534 -> [R04535 -> {R04961, R04962}] -> R04963 -> R04964 -> [R04965 -> {R04724, R04725}] -> R04726 -> R04566 -> [R04568 -> {R04966, R04967}] -> R04968 -> R04543 -> [R04544 -> {R04969, R04970}] -> R07762 -> R07763
path_ppd00061.kgml: {ppd:Ppro_1514, ppd:Ppro_1743} -> {ppd:Ppro_0907, ppd:Ppro_1746} -> {ppd:Ppro_0905, ppd:Ppro_1518, ppd:Ppro_1744} -> [{ppd:Ppro_0342, ppd:Ppro_3020} -> ppd:Ppro_2894] -> {ppd:Ppro_0907, ppd:Ppro_1746} -> {ppd:Ppro_0905, ppd:Ppro_1518, ppd:Ppro_1744} -> [{ppd:Ppro_0342, ppd:Ppro_3020} -> ppd:Ppro_2894] -> {ppd:Ppro_0907, ppd:Ppro_1746} -> {ppd:Ppro_0905, ppd:Ppro_1518, ppd:Ppro_1744} -> [{ppd:Ppro_0342, ppd:Ppro_3020} -> ppd:Ppro_2894] -> {ppd:Ppro_0907, ppd:Ppro_1746} -> {ppd:Ppro_0905, ppd:Ppro_1518, ppd:Ppro_1744} -> [{ppd:Ppro_0342, ppd:Ppro_3020} -> ppd:Ppro_2894] -> {ppd:Ppro_0907, ppd:Ppro_1746} -> {ppd:Ppro_0905, ppd:Ppro_1518, ppd:Ppro_1744} -> [{ppd:Ppro_0342, ppd:Ppro_3020} -> ppd:Ppro_2894] -> {ppd:Ppro_0907, ppd:Ppro_1746} -> {ppd:Ppro_0905, ppd:Ppro_1518, ppd:Ppro_1744} -> [{ppd:Ppro_0342, ppd:Ppro_3020} -> ppd:Ppro_2894] -> {ppd:Ppro_0907, ppd:Ppro_1746} -> {ppd:Ppro_0905, ppd:Ppro_1518, ppd:Ppro_1744}
path_ppd00061.kgml: {2.3.1.39, 2.3.1.85, 2.3.1.86} -> {2.3.1.179, 2.3.1.41, 2.3.1.85, 2.3.1.86} -> {1.1.1.100, 2.3.1.85, 2.3.1.86} -> [{2.3.1.85, 2.3.1.86, 4.2.1.59} -> {1.3.1.9, 1.3.1.10, 1.3.1.104, 1.3.1.39, 2.3.1.85, 2.3.1.86}] -> {2.3.1.179, 2.3.1.41, 2.3.1.85, 2.3.1.86} -> {1.1.1.100, 2.3.1.85, 2.3.1.86} -> [{2.3.1.85, 2.3.1.86, 4.2.1.59} -> {1.3.1.9, 1.3.1.10, 1.3.1.104, 1.3.1.39, 2.3.1.85, 2.3.1.86}] -> {2.3.1.179, 2.3.1.41, 2.3.1.85, 2.3.1.86} -> {1.1.1.100, 2.3.1.85, 2.3.1.86} -> [{2.3.1.85, 2.3.1.86, 4.2.1.59} -> {1.3.1.9, 1.3.1.10, 1.3.1.104, 1.3.1.39, 2.3.1.85, 2.3.1.86}] -> {2.3.1.179, 2.3.1.41, 2.3.1.85, 2.3.1.86} -> {1.1.1.100, 2.3.1.85, 2.3.1.86} -> [{2.3.1.85, 2.3.1.86, 4.2.1.59} -> {1.3.1.9, 1.3.1.10, 1.3.1.104, 1.3.1.39, 2.3.1.85, 2.3.1.86}] -> {2.3.1.179, 2.3.1.41, 2.3.1.85, 2.3.1.86} -> {1.1.1.100, 2.3.1.85, 2.3.1.86} -> [{2.3.1.85, 2.3.1.86, 4.2.1.59} -> {1.3.1.9, 1.3.1.10, 1.3.1.104, 1.3.1.39, 2.3.1.85, 2.3.1.86}] -> {2.3.1.179, 2.3.1.41, 2.3.1.85, 2.3.1.86} -> {1.1.1.100, 2.3.1.85, 2.3.1.86} -> [{2.3.1.85, 2.3.1.86, 4.2.1.59} -> {1.3.1.9, 1.3.1.10, 1.3.1.104, 1.3.1.39, 2.3.1.85, 2.3.1.86}] -> {2.3.1.179, 2.3.1.199, 2.3.1.41} -> 1.1.1.100
path_ppd00061.kgml: Skipped genes: ppd:Ppro_1516, ppd:Ppro_1517, ppd:Ppro_1515, ppd:Ppro_1745
path_ppd00061.kgml:
path_ppd00061.kgml: Found a trail of span 14 containing skipped vertices
path_ppd00061.kgml: 147 -> [63] -> 130 -> [270 -> 125] -> 62 -> 119 -> [276 -> 114] -> 61 -> 108 -> [278 -> 103] -> 60 -> 97 -> [280 -> 92] -> 59 -> 86 -> [283 -> 81] -> 58 -> 75 -> [286 -> 70] -> 53 -> 54
path_ppd00061.kgml: R01626 -> [R04952] -> R04953 -> [R04954 -> {R04955, R04956}] -> R04957 -> R04536 -> [R04537 -> {R04958, R04959}] -> R04960 -> R04534 -> [R04535 -> {R04961, R04962}] -> R04963 -> R04964 -> [R04965 -> {R04724, R04725}] -> R04726 -> R04566 -> [R04568 -> {R04966, R04967}] -> R04968 -> R04543 -> [R04544 -> {R04969, R04970}] -> R07762 -> R07763
path_ppd00061.kgml: {ppd:Ppro_1514, ppd:Ppro_1743} -> [{ppd:Ppro_0907, ppd:Ppro_1746}] -> {ppd:Ppro_0905, ppd:Ppro_1518, ppd:Ppro_1744} -> [{ppd:Ppro_0342, ppd:Ppro_3020} -> ppd:Ppro_2894] -> {ppd:Ppro_0907, ppd:Ppro_1746} -> {ppd:Ppro_0905, ppd:Ppro_1518, ppd:Ppro_1744} -> [{ppd:Ppro_0342, ppd:Ppro_3020} -> ppd:Ppro_2894] -> {ppd:Ppro_0907, ppd:Ppro_1746} -> {ppd:Ppro_0905, ppd:Ppro_1518, ppd:Ppro_1744} -> [{ppd:Ppro_0342, ppd:Ppro_3020} -> ppd:Ppro_2894] -> {ppd:Ppro_0907, ppd:Ppro_1746} -> {ppd:Ppro_0905, ppd:Ppro_1518, ppd:Ppro_1744} -> [{ppd:Ppro_0342, ppd:Ppro_3020} -> ppd:Ppro_2894] -> {ppd:Ppro_0907, ppd:Ppro_1746} -> {ppd:Ppro_0905, ppd:Ppro_1518, ppd:Ppro_1744} -> [{ppd:Ppro_0342, ppd:Ppro_3020} -> ppd:Ppro_2894] -> {ppd:Ppro_0907, ppd:Ppro_1746} -> {ppd:Ppro_0905, ppd:Ppro_1518, ppd:Ppro_1744} -> [{ppd:Ppro_0342, ppd:Ppro_3020} -> ppd:Ppro_2894] -> {ppd:Ppro_0907, ppd:Ppro_1746} -> {ppd:Ppro_0905, ppd:Ppro_1518, ppd:Ppro_1744}
path_ppd00061.kgml: {2.3.1.39, 2.3.1.85, 2.3.1.86} -> [{2.3.1.179, 2.3.1.41, 2.3.1.85, 2.3.1.86}] -> {1.1.1.100, 2.3.1.85, 2.3.1.86} -> [{2.3.1.85, 2.3.1.86, 4.2.1.59} -> {1.3.1.9, 1.3.1.10, 1.3.1.104, 1.3.1.39, 2.3.1.85, 2.3.1.86}] -> {2.3.1.179, 2.3.1.41, 2.3.1.85, 2.3.1.86} -> {1.1.1.100, 2.3.1.85, 2.3.1.86} -> [{2.3.1.85, 2.3.1.86, 4.2.1.59} -> {1.3.1.9, 1.3.1.10, 1.3.1.104, 1.3.1.39, 2.3.1.85, 2.3.1.86}] -> {2.3.1.179, 2.3.1.41, 2.3.1.85, 2.3.1.86} -> {1.1.1.100, 2.3.1.85, 2.3.1.86} -> [{2.3.1.85, 2.3.1.86, 4.2.1.59} -> {1.3.1.9, 1.3.1.10, 1.3.1.104, 1.3.1.39, 2.3.1.85, 2.3.1.86}] -> {2.3.1.179, 2.3.1.41, 2.3.1.85, 2.3.1.86} -> {1.1.1.100, 2.3.1.85, 2.3.1.86} -> [{2.3.1.85, 2.3.1.86, 4.2.1.59} -> {1.3.1.9, 1.3.1.10, 1.3.1.104, 1.3.1.39, 2.3.1.85, 2.3.1.86}] -> {2.3.1.179, 2.3.1.41, 2.3.1.85, 2.3.1.86} -> {1.1.1.100, 2.3.1.85, 2.3.1.86} -> [{2.3.1.85, 2.3.1.86, 4.2.1.59} -> {1.3.1.9, 1.3.1.10, 1.3.1.104, 1.3.1.39, 2.3.1.85, 2.3.1.86}] -> {2.3.1.179, 2.3.1.41, 2.3.1.85, 2.3.1.86} -> {1.1.1.100, 2.3.1.85, 2.3.1.86} -> [{2.3.1.85, 2.3.1.86, 4.2.1.59} -> {1.3.1.9, 1.3.1.10, 1.3.1.104, 1.3.1.39, 2.3.1.85, 2.3.1.86}] -> {2.3.1.179, 2.3.1.199, 2.3.1.41} -> 1.1.1.100
path_ppd00061.kgml: Skipped genes: ppd:Ppro_1516, ppd:Ppro_1517, ppd:Ppro_1515, ppd:Ppro_1745
path_ppd00061.kgml:
path_ppd00061.kgml: Found a trail of span 13 containing skipped vertices
path_ppd00061.kgml: 147 -> 62 -> 119 -> [276 -> 114] -> 61 -> 108 -> [278 -> 103] -> 60 -> 97 -> [280 -> 92] -> 59 -> 86 -> [283 -> 81] -> 58 -> 75 -> [286 -> 70] -> 53 -> 54
path_ppd00061.kgml: R01626 -> R04957 -> R04536 -> [R04537 -> {R04958, R04959}] -> R04960 -> R04534 -> [R04535 -> {R04961, R04962}] -> R04963 -> R04964 -> [R04965 -> {R04724, R04725}] -> R04726 -> R04566 -> [R04568 -> {R04966, R04967}] -> R04968 -> R04543 -> [R04544 -> {R04969, R04970}] -> R07762 -> R07763
path_ppd00061.kgml: {ppd:Ppro_1514, ppd:Ppro_1743} -> {ppd:Ppro_0907, ppd:Ppro_1746} -> {ppd:Ppro_0905, ppd:Ppro_1518, ppd:Ppro_1744} -> [{ppd:Ppro_0342, ppd:Ppro_3020} -> ppd:Ppro_2894] -> {ppd:Ppro_0907, ppd:Ppro_1746} -> {ppd:Ppro_0905, ppd:Ppro_1518, ppd:Ppro_1744} -> [{ppd:Ppro_0342, ppd:Ppro_3020} -> ppd:Ppro_2894] -> {ppd:Ppro_0907, ppd:Ppro_1746} -> {ppd:Ppro_0905, ppd:Ppro_1518, ppd:Ppro_1744} -> [{ppd:Ppro_0342, ppd:Ppro_3020} -> ppd:Ppro_2894] -> {ppd:Ppro_0907, ppd:Ppro_1746} -> {ppd:Ppro_0905, ppd:Ppro_1518, ppd:Ppro_1744} -> [{ppd:Ppro_0342, ppd:Ppro_3020} -> ppd:Ppro_2894] -> {ppd:Ppro_0907, ppd:Ppro_1746} -> {ppd:Ppro_0905, ppd:Ppro_1518, ppd:Ppro_1744} -> [{ppd:Ppro_0342, ppd:Ppro_3020} -> ppd:Ppro_2894] -> {ppd:Ppro_0907, ppd:Ppro_1746} -> {ppd:Ppro_0905, ppd:Ppro_1518, ppd:Ppro_1744}
path_ppd00061.kgml: {2.3.1.39, 2.3.1.85, 2.3.1.86} -> {2.3.1.179, 2.3.1.41, 2.3.1.85, 2.3.1.86} -> {1.1.1.100, 2.3.1.85, 2.3.1.86} -> [{2.3.1.85, 2.3.1.86, 4.2.1.59} -> {1.3.1.9, 1.3.1.10, 1.3.1.104, 1.3.1.39, 2.3.1.85, 2.3.1.86}] -> {2.3.1.179, 2.3.1.41, 2.3.1.85, 2.3.1.86} -> {1.1.1.100, 2.3.1.85, 2.3.1.86} -> [{2.3.1.85, 2.3.1.86, 4.2.1.59} -> {1.3.1.9, 1.3.1.10, 1.3.1.104, 1.3.1.39, 2.3.1.85, 2.3.1.86}] -> {2.3.1.179, 2.3.1.41, 2.3.1.85, 2.3.1.86} -> {1.1.1.100, 2.3.1.85, 2.3.1.86} -> [{2.3.1.85, 2.3.1.86, 4.2.1.59} -> {1.3.1.9, 1.3.1.10, 1.3.1.104, 1.3.1.39, 2.3.1.85, 2.3.1.86}] -> {2.3.1.179, 2.3.1.41, 2.3.1.85, 2.3.1.86} -> {1.1.1.100, 2.3.1.85, 2.3.1.86} -> [{2.3.1.85, 2.3.1.86, 4.2.1.59} -> {1.3.1.9, 1.3.1.10, 1.3.1.104, 1.3.1.39, 2.3.1.85, 2.3.1.86}] -> {2.3.1.179, 2.3.1.41, 2.3.1.85, 2.3.1.86} -> {1.1.1.100, 2.3.1.85, 2.3.1.86} -> [{2.3.1.85, 2.3.1.86, 4.2.1.59} -> {1.3.1.9, 1.3.1.10, 1.3.1.104, 1.3.1.39, 2.3.1.85, 2.3.1.86}] -> {2.3.1.179, 2.3.1.199, 2.3.1.41} -> 1.1.1.100
path_ppd00061.kgml: Skipped genes: ppd:Ppro_1516, ppd:Ppro_1517, ppd:Ppro_1515, ppd:Ppro_1745
path_ppd00061.kgml:
path_ppd00061.kgml: Found a trail of span 12 containing skipped vertices
path_ppd00061.kgml: 147 -> [62] -> 119 -> [276 -> 114] -> 61 -> 108 -> [278 -> 103] -> 60 -> 97 -> [280 -> 92] -> 59 -> 86 -> [283 -> 81] -> 58 -> 75 -> [286 -> 70] -> 53 -> 54
path_ppd00061.kgml: R01626 -> [R04957] -> R04536 -> [R04537 -> {R04958, R04959}] -> R04960 -> R04534 -> [R04535 -> {R04961, R04962}] -> R04963 -> R04964 -> [R04965 -> {R04724, R04725}] -> R04726 -> R04566 -> [R04568 -> {R04966, R04967}] -> R04968 -> R04543 -> [R04544 -> {R04969, R04970}] -> R07762 -> R07763
path_ppd00061.kgml: {ppd:Ppro_1514, ppd:Ppro_1743} -> [{ppd:Ppro_0907, ppd:Ppro_1746}] -> {ppd:Ppro_0905, ppd:Ppro_1518, ppd:Ppro_1744} -> [{ppd:Ppro_0342, ppd:Ppro_3020} -> ppd:Ppro_2894] -> {ppd:Ppro_0907, ppd:Ppro_1746} -> {ppd:Ppro_0905, ppd:Ppro_1518, ppd:Ppro_1744} -> [{ppd:Ppro_0342, ppd:Ppro_3020} -> ppd:Ppro_2894] -> {ppd:Ppro_0907, ppd:Ppro_1746} -> {ppd:Ppro_0905, ppd:Ppro_1518, ppd:Ppro_1744} -> [{ppd:Ppro_0342, ppd:Ppro_3020} -> ppd:Ppro_2894] -> {ppd:Ppro_0907, ppd:Ppro_1746} -> {ppd:Ppro_0905, ppd:Ppro_1518, ppd:Ppro_1744} -> [{ppd:Ppro_0342, ppd:Ppro_3020} -> ppd:Ppro_2894] -> {ppd:Ppro_0907, ppd:Ppro_1746} -> {ppd:Ppro_0905, ppd:Ppro_1518, ppd:Ppro_1744} -> [{ppd:Ppro_0342, ppd:Ppro_3020} -> ppd:Ppro_2894] -> {ppd:Ppro_0907, ppd:Ppro_1746} -> {ppd:Ppro_0905, ppd:Ppro_1518, ppd:Ppro_1744}
path_ppd00061.kgml: {2.3.1.39, 2.3.1.85, 2.3.1.86} -> [{2.3.1.179, 2.3.1.41, 2.3.1.85, 2.3.1.86}] -> {1.1.1.100, 2.3.1.85, 2.3.1.86} -> [{2.3.1.85, 2.3.1.86, 4.2.1.59} -> {1.3.1.9, 1.3.1.10, 1.3.1.104, 1.3.1.39, 2.3.1.85, 2.3.1.86}] -> {2.3.1.179, 2.3.1.41, 2.3.1.85, 2.3.1.86} -> {1.1.1.100, 2.3.1.85, 2.3.1.86} -> [{2.3.1.85, 2.3.1.86, 4.2.1.59} -> {1.3.1.9, 1.3.1.10, 1.3.1.104, 1.3.1.39, 2.3.1.85, 2.3.1.86}] -> {2.3.1.179, 2.3.1.41, 2.3.1.85, 2.3.1.86} -> {1.1.1.100, 2.3.1.85, 2.3.1.86} -> [{2.3.1.85, 2.3.1.86, 4.2.1.59} -> {1.3.1.9, 1.3.1.10, 1.3.1.104, 1.3.1.39, 2.3.1.85, 2.3.1.86}] -> {2.3.1.179, 2.3.1.41, 2.3.1.85, 2.3.1.86} -> {1.1.1.100, 2.3.1.85, 2.3.1.86} -> [{2.3.1.85, 2.3.1.86, 4.2.1.59} -> {1.3.1.9, 1.3.1.10, 1.3.1.104, 1.3.1.39, 2.3.1.85, 2.3.1.86}] -> {2.3.1.179, 2.3.1.41, 2.3.1.85, 2.3.1.86} -> {1.1.1.100, 2.3.1.85, 2.3.1.86} -> [{2.3.1.85, 2.3.1.86, 4.2.1.59} -> {1.3.1.9, 1.3.1.10, 1.3.1.104, 1.3.1.39, 2.3.1.85, 2.3.1.86}] -> {2.3.1.179, 2.3.1.199, 2.3.1.41} -> 1.1.1.100
path_ppd00061.kgml: Skipped genes: ppd:Ppro_1516, ppd:Ppro_1517, ppd:Ppro_1515, ppd:Ppro_1745
path_ppd00061.kgml:
path_ppd00061.kgml: Found a trail of span 11 containing skipped vertices
path_ppd00061.kgml: 147 -> 61 -> 108 -> [278 -> 103] -> 60 -> 97 -> [280 -> 92] -> 59 -> 86 -> [283 -> 81] -> 58 -> 75 -> [286 -> 70] -> 53 -> 54
path_ppd00061.kgml: R01626 -> R04960 -> R04534 -> [R04535 -> {R04961, R04962}] -> R04963 -> R04964 -> [R04965 -> {R04724, R04725}] -> R04726 -> R04566 -> [R04568 -> {R04966, R04967}] -> R04968 -> R04543 -> [R04544 -> {R04969, R04970}] -> R07762 -> R07763
path_ppd00061.kgml: {ppd:Ppro_1514, ppd:Ppro_1743} -> {ppd:Ppro_0907, ppd:Ppro_1746} -> {ppd:Ppro_0905, ppd:Ppro_1518, ppd:Ppro_1744} -> [{ppd:Ppro_0342, ppd:Ppro_3020} -> ppd:Ppro_2894] -> {ppd:Ppro_0907, ppd:Ppro_1746} -> {ppd:Ppro_0905, ppd:Ppro_1518, ppd:Ppro_1744} -> [{ppd:Ppro_0342, ppd:Ppro_3020} -> ppd:Ppro_2894] -> {ppd:Ppro_0907, ppd:Ppro_1746} -> {ppd:Ppro_0905, ppd:Ppro_1518, ppd:Ppro_1744} -> [{ppd:Ppro_0342, ppd:Ppro_3020} -> ppd:Ppro_2894] -> {ppd:Ppro_0907, ppd:Ppro_1746} -> {ppd:Ppro_0905, ppd:Ppro_1518, ppd:Ppro_1744} -> [{ppd:Ppro_0342, ppd:Ppro_3020} -> ppd:Ppro_2894] -> {ppd:Ppro_0907, ppd:Ppro_1746} -> {ppd:Ppro_0905, ppd:Ppro_1518, ppd:Ppro_1744}
path_ppd00061.kgml: {2.3.1.39, 2.3.1.85, 2.3.1.86} -> {2.3.1.179, 2.3.1.41, 2.3.1.85, 2.3.1.86} -> {1.1.1.100, 2.3.1.85, 2.3.1.86} -> [{2.3.1.85, 2.3.1.86, 4.2.1.59} -> {1.3.1.9, 1.3.1.10, 1.3.1.104, 1.3.1.39, 2.3.1.85, 2.3.1.86}] -> {2.3.1.179, 2.3.1.41, 2.3.1.85, 2.3.1.86} -> {1.1.1.100, 2.3.1.85, 2.3.1.86} -> [{2.3.1.85, 2.3.1.86, 4.2.1.59} -> {1.3.1.9, 1.3.1.10, 1.3.1.104, 1.3.1.39, 2.3.1.85, 2.3.1.86}] -> {2.3.1.179, 2.3.1.41, 2.3.1.85, 2.3.1.86} -> {1.1.1.100, 2.3.1.85, 2.3.1.86} -> [{2.3.1.85, 2.3.1.86, 4.2.1.59} -> {1.3.1.9, 1.3.1.10, 1.3.1.104, 1.3.1.39, 2.3.1.85, 2.3.1.86}] -> {2.3.1.179, 2.3.1.41, 2.3.1.85, 2.3.1.86} -> {1.1.1.100, 2.3.1.85, 2.3.1.86} -> [{2.3.1.85, 2.3.1.86, 4.2.1.59} -> {1.3.1.9, 1.3.1.10, 1.3.1.104, 1.3.1.39, 2.3.1.85, 2.3.1.86}] -> {2.3.1.179, 2.3.1.199, 2.3.1.41} -> 1.1.1.100
path_ppd00061.kgml: Skipped genes: ppd:Ppro_1516, ppd:Ppro_1517, ppd:Ppro_1515, ppd:Ppro_1745
path_ppd00061.kgml:
path_ppd00061.kgml: Found a trail of span 10 containing skipped vertices
path_ppd00061.kgml: 147 -> [61] -> 108 -> [278 -> 103] -> 60 -> 97 -> [280 -> 92] -> 59 -> 86 -> [283 -> 81] -> 58 -> 75 -> [286 -> 70] -> 53 -> 54
path_ppd00061.kgml: R01626 -> [R04960] -> R04534 -> [R04535 -> {R04961, R04962}] -> R04963 -> R04964 -> [R04965 -> {R04724, R04725}] -> R04726 -> R04566 -> [R04568 -> {R04966, R04967}] -> R04968 -> R04543 -> [R04544 -> {R04969, R04970}] -> R07762 -> R07763
path_ppd00061.kgml: {ppd:Ppro_1514, ppd:Ppro_1743} -> [{ppd:Ppro_0907, ppd:Ppro_1746}] -> {ppd:Ppro_0905, ppd:Ppro_1518, ppd:Ppro_1744} -> [{ppd:Ppro_0342, ppd:Ppro_3020} -> ppd:Ppro_2894] -> {ppd:Ppro_0907, ppd:Ppro_1746} -> {ppd:Ppro_0905, ppd:Ppro_1518, ppd:Ppro_1744} -> [{ppd:Ppro_0342, ppd:Ppro_3020} -> ppd:Ppro_2894] -> {ppd:Ppro_0907, ppd:Ppro_1746} -> {ppd:Ppro_0905, ppd:Ppro_1518, ppd:Ppro_1744} -> [{ppd:Ppro_0342, ppd:Ppro_3020} -> ppd:Ppro_2894] -> {ppd:Ppro_0907, ppd:Ppro_1746} -> {ppd:Ppro_0905, ppd:Ppro_1518, ppd:Ppro_1744} -> [{ppd:Ppro_0342, ppd:Ppro_3020} -> ppd:Ppro_2894] -> {ppd:Ppro_0907, ppd:Ppro_1746} -> {ppd:Ppro_0905, ppd:Ppro_1518, ppd:Ppro_1744}
path_ppd00061.kgml: {2.3.1.39, 2.3.1.85, 2.3.1.86} -> [{2.3.1.179, 2.3.1.41, 2.3.1.85, 2.3.1.86}] -> {1.1.1.100, 2.3.1.85, 2.3.1.86} -> [{2.3.1.85, 2.3.1.86, 4.2.1.59} -> {1.3.1.9, 1.3.1.10, 1.3.1.104, 1.3.1.39, 2.3.1.85, 2.3.1.86}] -> {2.3.1.179, 2.3.1.41, 2.3.1.85, 2.3.1.86} -> {1.1.1.100, 2.3.1.85, 2.3.1.86} -> [{2.3.1.85, 2.3.1.86, 4.2.1.59} -> {1.3.1.9, 1.3.1.10, 1.3.1.104, 1.3.1.39, 2.3.1.85, 2.3.1.86}] -> {2.3.1.179, 2.3.1.41, 2.3.1.85, 2.3.1.86} -> {1.1.1.100, 2.3.1.85, 2.3.1.86} -> [{2.3.1.85, 2.3.1.86, 4.2.1.59} -> {1.3.1.9, 1.3.1.10, 1.3.1.104, 1.3.1.39, 2.3.1.85, 2.3.1.86}] -> {2.3.1.179, 2.3.1.41, 2.3.1.85, 2.3.1.86} -> {1.1.1.100, 2.3.1.85, 2.3.1.86} -> [{2.3.1.85, 2.3.1.86, 4.2.1.59} -> {1.3.1.9, 1.3.1.10, 1.3.1.104, 1.3.1.39, 2.3.1.85, 2.3.1.86}] -> {2.3.1.179, 2.3.1.199, 2.3.1.41} -> 1.1.1.100
path_ppd00061.kgml: Skipped genes: ppd:Ppro_1516, ppd:Ppro_1517, ppd:Ppro_1515, ppd:Ppro_1745
path_ppd00061.kgml:
path_ppd00061.kgml: Found a trail of span 9 containing skipped vertices
path_ppd00061.kgml: 147 -> 60 -> 97 -> [280 -> 92] -> 59 -> 86 -> [283 -> 81] -> 58 -> 75 -> [286 -> 70] -> 53 -> 54
path_ppd00061.kgml: R01626 -> R04963 -> R04964 -> [R04965 -> {R04724, R04725}] -> R04726 -> R04566 -> [R04568 -> {R04966, R04967}] -> R04968 -> R04543 -> [R04544 -> {R04969, R04970}] -> R07762 -> R07763
path_ppd00061.kgml: {ppd:Ppro_1514, ppd:Ppro_1743} -> {ppd:Ppro_0907, ppd:Ppro_1746} -> {ppd:Ppro_0905, ppd:Ppro_1518, ppd:Ppro_1744} -> [{ppd:Ppro_0342, ppd:Ppro_3020} -> ppd:Ppro_2894] -> {ppd:Ppro_0907, ppd:Ppro_1746} -> {ppd:Ppro_0905, ppd:Ppro_1518, ppd:Ppro_1744} -> [{ppd:Ppro_0342, ppd:Ppro_3020} -> ppd:Ppro_2894] -> {ppd:Ppro_0907, ppd:Ppro_1746} -> {ppd:Ppro_0905, ppd:Ppro_1518, ppd:Ppro_1744} -> [{ppd:Ppro_0342, ppd:Ppro_3020} -> ppd:Ppro_2894] -> {ppd:Ppro_0907, ppd:Ppro_1746} -> {ppd:Ppro_0905, ppd:Ppro_1518, ppd:Ppro_1744}
path_ppd00061.kgml: {2.3.1.39, 2.3.1.85, 2.3.1.86} -> {2.3.1.179, 2.3.1.41, 2.3.1.85, 2.3.1.86} -> {1.1.1.100, 2.3.1.85, 2.3.1.86} -> [{2.3.1.85, 2.3.1.86, 4.2.1.59} -> {1.3.1.9, 1.3.1.10, 1.3.1.104, 1.3.1.39, 2.3.1.85, 2.3.1.86}] -> {2.3.1.179, 2.3.1.41, 2.3.1.85, 2.3.1.86} -> {1.1.1.100, 2.3.1.85, 2.3.1.86} -> [{2.3.1.85, 2.3.1.86, 4.2.1.59} -> {1.3.1.9, 1.3.1.10, 1.3.1.104, 1.3.1.39, 2.3.1.85, 2.3.1.86}] -> {2.3.1.179, 2.3.1.41, 2.3.1.85, 2.3.1.86} -> {1.1.1.100, 2.3.1.85, 2.3.1.86} -> [{2.3.1.85, 2.3.1.86, 4.2.1.59} -> {1.3.1.9, 1.3.1.10, 1.3.1.104, 1.3.1.39, 2.3.1.85, 2.3.1.86}] -> {2.3.1.179, 2.3.1.199, 2.3.1.41} -> 1.1.1.100
path_ppd00061.kgml: Skipped genes: ppd:Ppro_1516, ppd:Ppro_1517, ppd:Ppro_1515, ppd:Ppro_1745
path_ppd00061.kgml:
path_ppd00061.kgml: Found a trail of span 8 containing skipped vertices
path_ppd00061.kgml: 147 -> [60] -> 97 -> [280 -> 92] -> 59 -> 86 -> [283 -> 81] -> 58 -> 75 -> [286 -> 70] -> 53 -> 54
path_ppd00061.kgml: R01626 -> [R04963] -> R04964 -> [R04965 -> {R04724, R04725}] -> R04726 -> R04566 -> [R04568 -> {R04966, R04967}] -> R04968 -> R04543 -> [R04544 -> {R04969, R04970}] -> R07762 -> R07763
path_ppd00061.kgml: {ppd:Ppro_1514, ppd:Ppro_1743} -> [{ppd:Ppro_0907, ppd:Ppro_1746}] -> {ppd:Ppro_0905, ppd:Ppro_1518, ppd:Ppro_1744} -> [{ppd:Ppro_0342, ppd:Ppro_3020} -> ppd:Ppro_2894] -> {ppd:Ppro_0907, ppd:Ppro_1746} -> {ppd:Ppro_0905, ppd:Ppro_1518, ppd:Ppro_1744} -> [{ppd:Ppro_0342, ppd:Ppro_3020} -> ppd:Ppro_2894] -> {ppd:Ppro_0907, ppd:Ppro_1746} -> {ppd:Ppro_0905, ppd:Ppro_1518, ppd:Ppro_1744} -> [{ppd:Ppro_0342, ppd:Ppro_3020} -> ppd:Ppro_2894] -> {ppd:Ppro_0907, ppd:Ppro_1746} -> {ppd:Ppro_0905, ppd:Ppro_1518, ppd:Ppro_1744}
path_ppd00061.kgml: {2.3.1.39, 2.3.1.85, 2.3.1.86} -> [{2.3.1.179, 2.3.1.41, 2.3.1.85, 2.3.1.86}] -> {1.1.1.100, 2.3.1.85, 2.3.1.86} -> [{2.3.1.85, 2.3.1.86, 4.2.1.59} -> {1.3.1.9, 1.3.1.10, 1.3.1.104, 1.3.1.39, 2.3.1.85, 2.3.1.86}] -> {2.3.1.179, 2.3.1.41, 2.3.1.85, 2.3.1.86} -> {1.1.1.100, 2.3.1.85, 2.3.1.86} -> [{2.3.1.85, 2.3.1.86, 4.2.1.59} -> {1.3.1.9, 1.3.1.10, 1.3.1.104, 1.3.1.39, 2.3.1.85, 2.3.1.86}] -> {2.3.1.179, 2.3.1.41, 2.3.1.85, 2.3.1.86} -> {1.1.1.100, 2.3.1.85, 2.3.1.86} -> [{2.3.1.85, 2.3.1.86, 4.2.1.59} -> {1.3.1.9, 1.3.1.10, 1.3.1.104, 1.3.1.39, 2.3.1.85, 2.3.1.86}] -> {2.3.1.179, 2.3.1.199, 2.3.1.41} -> 1.1.1.100
path_ppd00061.kgml: Skipped genes: ppd:Ppro_1516, ppd:Ppro_1517, ppd:Ppro_1515, ppd:Ppro_1745
path_ppd00061.kgml:
path_ppd00061.kgml: Found a trail of span 7 containing skipped vertices
path_ppd00061.kgml: 147 -> 59 -> 86 -> [283 -> 81] -> 58 -> 75 -> [286 -> 70] -> 53 -> 54
path_ppd00061.kgml: R01626 -> R04726 -> R04566 -> [R04568 -> {R04966, R04967}] -> R04968 -> R04543 -> [R04544 -> {R04969, R04970}] -> R07762 -> R07763
path_ppd00061.kgml: {ppd:Ppro_1514, ppd:Ppro_1743} -> {ppd:Ppro_0907, ppd:Ppro_1746} -> {ppd:Ppro_0905, ppd:Ppro_1518, ppd:Ppro_1744} -> [{ppd:Ppro_0342, ppd:Ppro_3020} -> ppd:Ppro_2894] -> {ppd:Ppro_0907, ppd:Ppro_1746} -> {ppd:Ppro_0905, ppd:Ppro_1518, ppd:Ppro_1744} -> [{ppd:Ppro_0342, ppd:Ppro_3020} -> ppd:Ppro_2894] -> {ppd:Ppro_0907, ppd:Ppro_1746} -> {ppd:Ppro_0905, ppd:Ppro_1518, ppd:Ppro_1744}
path_ppd00061.kgml: {2.3.1.39, 2.3.1.85, 2.3.1.86} -> {2.3.1.179, 2.3.1.41, 2.3.1.85, 2.3.1.86} -> {1.1.1.100, 2.3.1.85, 2.3.1.86} -> [{2.3.1.85, 2.3.1.86, 4.2.1.59} -> {1.3.1.9, 1.3.1.10, 1.3.1.104, 1.3.1.39, 2.3.1.85, 2.3.1.86}] -> {2.3.1.179, 2.3.1.41, 2.3.1.85, 2.3.1.86} -> {1.1.1.100, 2.3.1.85, 2.3.1.86} -> [{2.3.1.85, 2.3.1.86, 4.2.1.59} -> {1.3.1.9, 1.3.1.10, 1.3.1.104, 1.3.1.39, 2.3.1.85, 2.3.1.86}] -> {2.3.1.179, 2.3.1.199, 2.3.1.41} -> 1.1.1.100
path_ppd00061.kgml: Skipped genes: ppd:Ppro_1516, ppd:Ppro_1517, ppd:Ppro_1515, ppd:Ppro_1745
path_ppd00061.kgml:
path_ppd00061.kgml: Found a trail of span 6 containing skipped vertices
path_ppd00061.kgml: 147 -> [59] -> 86 -> [283 -> 81] -> 58 -> 75 -> [286 -> 70] -> 53 -> 54
path_ppd00061.kgml: R01626 -> [R04726] -> R04566 -> [R04568 -> {R04966, R04967}] -> R04968 -> R04543 -> [R04544 -> {R04969, R04970}] -> R07762 -> R07763
path_ppd00061.kgml: {ppd:Ppro_1514, ppd:Ppro_1743} -> [{ppd:Ppro_0907, ppd:Ppro_1746}] -> {ppd:Ppro_0905, ppd:Ppro_1518, ppd:Ppro_1744} -> [{ppd:Ppro_0342, ppd:Ppro_3020} -> ppd:Ppro_2894] -> {ppd:Ppro_0907, ppd:Ppro_1746} -> {ppd:Ppro_0905, ppd:Ppro_1518, ppd:Ppro_1744} -> [{ppd:Ppro_0342, ppd:Ppro_3020} -> ppd:Ppro_2894] -> {ppd:Ppro_0907, ppd:Ppro_1746} -> {ppd:Ppro_0905, ppd:Ppro_1518, ppd:Ppro_1744}
path_ppd00061.kgml: {2.3.1.39, 2.3.1.85, 2.3.1.86} -> [{2.3.1.179, 2.3.1.41, 2.3.1.85, 2.3.1.86}] -> {1.1.1.100, 2.3.1.85, 2.3.1.86} -> [{2.3.1.85, 2.3.1.86, 4.2.1.59} -> {1.3.1.9, 1.3.1.10, 1.3.1.104, 1.3.1.39, 2.3.1.85, 2.3.1.86}] -> {2.3.1.179, 2.3.1.41, 2.3.1.85, 2.3.1.86} -> {1.1.1.100, 2.3.1.85, 2.3.1.86} -> [{2.3.1.85, 2.3.1.86, 4.2.1.59} -> {1.3.1.9, 1.3.1.10, 1.3.1.104, 1.3.1.39, 2.3.1.85, 2.3.1.86}] -> {2.3.1.179, 2.3.1.199, 2.3.1.41} -> 1.1.1.100
path_ppd00061.kgml: Skipped genes: ppd:Ppro_1516, ppd:Ppro_1517, ppd:Ppro_1515, ppd:Ppro_1745
path_ppd00061.kgml:
path_ppd00061.kgml: Found a trail of span 5 containing skipped vertices
path_ppd00061.kgml: 147 -> 58 -> 75 -> [286 -> 70] -> 53 -> 54
path_ppd00061.kgml: R01626 -> R04968 -> R04543 -> [R04544 -> {R04969, R04970}] -> R07762 -> R07763
path_ppd00061.kgml: {ppd:Ppro_1514, ppd:Ppro_1743} -> {ppd:Ppro_0907, ppd:Ppro_1746} -> {ppd:Ppro_0905, ppd:Ppro_1518, ppd:Ppro_1744} -> [{ppd:Ppro_0342, ppd:Ppro_3020} -> ppd:Ppro_2894] -> {ppd:Ppro_0907, ppd:Ppro_1746} -> {ppd:Ppro_0905, ppd:Ppro_1518, ppd:Ppro_1744}
path_ppd00061.kgml: {2.3.1.39, 2.3.1.85, 2.3.1.86} -> {2.3.1.179, 2.3.1.41, 2.3.1.85, 2.3.1.86} -> {1.1.1.100, 2.3.1.85, 2.3.1.86} -> [{2.3.1.85, 2.3.1.86, 4.2.1.59} -> {1.3.1.9, 1.3.1.10, 1.3.1.104, 1.3.1.39, 2.3.1.85, 2.3.1.86}] -> {2.3.1.179, 2.3.1.199, 2.3.1.41} -> 1.1.1.100
path_ppd00061.kgml: Skipped genes: ppd:Ppro_1516, ppd:Ppro_1517, ppd:Ppro_1515, ppd:Ppro_1745
path_ppd00061.kgml:
path_ppd00061.kgml: Found a trail of span 4 containing skipped vertices
path_ppd00061.kgml: 147 -> [58] -> 75 -> [286 -> 70] -> 53 -> 54
path_ppd00061.kgml: R01626 -> [R04968] -> R04543 -> [R04544 -> {R04969, R04970}] -> R07762 -> R07763
path_ppd00061.kgml: {ppd:Ppro_1514, ppd:Ppro_1743} -> [{ppd:Ppro_0907, ppd:Ppro_1746}] -> {ppd:Ppro_0905, ppd:Ppro_1518, ppd:Ppro_1744} -> [{ppd:Ppro_0342, ppd:Ppro_3020} -> ppd:Ppro_2894] -> {ppd:Ppro_0907, ppd:Ppro_1746} -> {ppd:Ppro_0905, ppd:Ppro_1518, ppd:Ppro_1744}
path_ppd00061.kgml: {2.3.1.39, 2.3.1.85, 2.3.1.86} -> [{2.3.1.179, 2.3.1.41, 2.3.1.85, 2.3.1.86}] -> {1.1.1.100, 2.3.1.85, 2.3.1.86} -> [{2.3.1.85, 2.3.1.86, 4.2.1.59} -> {1.3.1.9, 1.3.1.10, 1.3.1.104, 1.3.1.39, 2.3.1.85, 2.3.1.86}] -> {2.3.1.179, 2.3.1.199, 2.3.1.41} -> 1.1.1.100
path_ppd00061.kgml: Skipped genes: ppd:Ppro_1516, ppd:Ppro_1517, ppd:Ppro_1515, ppd:Ppro_1745
path_ppd00061.kgml:
path_ppd00061.kgml: Found a trail of span 3 containing skipped vertices
path_ppd00061.kgml: 147 -> 53 -> 54
path_ppd00061.kgml: R01626 -> R07762 -> R07763
path_ppd00061.kgml: {ppd:Ppro_1514, ppd:Ppro_1743} -> {ppd:Ppro_0907, ppd:Ppro_1746} -> {ppd:Ppro_0905, ppd:Ppro_1518, ppd:Ppro_1744}
path_ppd00061.kgml: {2.3.1.39, 2.3.1.85, 2.3.1.86} -> {2.3.1.179, 2.3.1.199, 2.3.1.41} -> 1.1.1.100
path_ppd00061.kgml: Skipped genes: ppd:Ppro_1516, ppd:Ppro_1517, ppd:Ppro_1515, ppd:Ppro_1745
path_ppd00061.kgml:
path_ppd00061.kgml: Found a trail of span 2 containing skipped vertices
path_ppd00061.kgml: 147 -> [53] -> 54
path_ppd00061.kgml: R01626 -> [R07762] -> R07763
path_ppd00061.kgml: {ppd:Ppro_1514, ppd:Ppro_1743} -> [{ppd:Ppro_0907, ppd:Ppro_1746}] -> {ppd:Ppro_0905, ppd:Ppro_1518, ppd:Ppro_1744}
path_ppd00061.kgml: {2.3.1.39, 2.3.1.85, 2.3.1.86} -> [{2.3.1.179, 2.3.1.199, 2.3.1.41}] -> 1.1.1.100
path_ppd00061.kgml: Skipped genes: ppd:Ppro_1516, ppd:Ppro_1517, ppd:Ppro_1515
path_ppd00061.kgml:
path_ppd00061.kgml: --- 589.81 seconds ---

path_ppd00071.kgml: Fatty acid degradation
path_ppd00071.kgml: Initialization took 0.08 seconds
path_ppd00071.kgml: (not found)
path_ppd00071.kgml: --- 0.12 seconds ---

path_ppd00130.kgml: Ubiquinone and other terpenoid-quinone biosynthesis
path_ppd00130.kgml: Initialization took 0.28 seconds
path_ppd00130.kgml:
path_ppd00130.kgml: Found a trail of span 2 containing skipped vertices
path_ppd00130.kgml: 190 -> [191] -> 192
path_ppd00130.kgml: R08587 -> [R08588] -> R08589
path_ppd00130.kgml: ppd:Ppro_3274 -> [ppd:Ppro_3618] -> ppd:Ppro_3279
path_ppd00130.kgml: 3.2.2.26 -> [1.21.98.1] -> ?
path_ppd00130.kgml: Skipped genes: ppd:Ppro_3275, ppd:Ppro_3276
path_ppd00130.kgml:
path_ppd00130.kgml: --- 0.37 seconds ---

path_ppd00190.kgml: Oxidative phosphorylation
path_ppd00190.kgml: Initialization took 7.04 seconds
path_ppd00190.kgml: (not found)
path_ppd00190.kgml: --- 7.10 seconds ---

path_ppd00220.kgml: Arginine biosynthesis
path_ppd00220.kgml: Initialization took 0.29 seconds
path_ppd00220.kgml:
path_ppd00220.kgml: Found a trail of span 5 containing skipped vertices
path_ppd00220.kgml: 50 -> [51] -> 52 -> [55] -> 44 -> 45 -> 47
path_ppd00220.kgml: R02649 -> [R03443] -> R02283 -> [R02282] -> R01398 -> R01954 -> R01086
path_ppd00220.kgml: ppd:Ppro_3174 -> [ppd:Ppro_3080] -> ppd:Ppro_3173 -> [ppd:Ppro_0715] -> ppd:Ppro_3172 -> ppd:Ppro_3171 -> ppd:Ppro_3168
path_ppd00220.kgml: 2.7.2.8 -> [1.2.1.38] -> 2.6.1.11 -> [2.3.1.35] -> 2.1.3.3 -> 6.3.4.5 -> 4.3.2.1
path_ppd00220.kgml: Skipped genes: ppd:Ppro_3169, ppd:Ppro_3170
path_ppd00220.kgml:
path_ppd00220.kgml: Found a trail of span 4 containing skipped vertices
path_ppd00220.kgml: 50 -> [51] -> 52 -> [55 -> 44] -> 45 -> 47
path_ppd00220.kgml: R02649 -> [R03443] -> R02283 -> [R02282 -> R01398] -> R01954 -> R01086
path_ppd00220.kgml: ppd:Ppro_3174 -> [ppd:Ppro_3080] -> ppd:Ppro_3173 -> [ppd:Ppro_0715 -> ppd:Ppro_3172] -> ppd:Ppro_3171 -> ppd:Ppro_3168
path_ppd00220.kgml: 2.7.2.8 -> [1.2.1.38] -> 2.6.1.11 -> [2.3.1.35 -> 2.1.3.3] -> 6.3.4.5 -> 4.3.2.1
path_ppd00220.kgml: Skipped genes: ppd:Ppro_3169, ppd:Ppro_3172, ppd:Ppro_3170
path_ppd00220.kgml:
path_ppd00220.kgml: Found a trail of span 4 containing skipped vertices
path_ppd00220.kgml: 50 -> [51 -> 52 -> 55] -> 44 -> 45 -> 47
path_ppd00220.kgml: R02649 -> [R03443 -> R02283 -> R02282] -> R01398 -> R01954 -> R01086
path_ppd00220.kgml: ppd:Ppro_3174 -> [ppd:Ppro_3080 -> ppd:Ppro_3173 -> ppd:Ppro_0715] -> ppd:Ppro_3172 -> ppd:Ppro_3171 -> ppd:Ppro_3168
path_ppd00220.kgml: 2.7.2.8 -> [1.2.1.38 -> 2.6.1.11 -> 2.3.1.35] -> 2.1.3.3 -> 6.3.4.5 -> 4.3.2.1
path_ppd00220.kgml: Skipped genes: ppd:Ppro_3169, ppd:Ppro_3173, ppd:Ppro_3170
path_ppd00220.kgml:
path_ppd00220.kgml: Found a trail of span 4 containing skipped vertices
path_ppd00220.kgml: 50 -> [51] -> 52 -> [55] -> 44 -> [45] -> 47
path_ppd00220.kgml: R02649 -> [R03443] -> R02283 -> [R02282] -> R01398 -> [R01954] -> R01086
path_ppd00220.kgml: ppd:Ppro_3174 -> [ppd:Ppro_3080] -> ppd:Ppro_3173 -> [ppd:Ppro_0715] -> ppd:Ppro_3172 -> [ppd:Ppro_3171] -> ppd:Ppro_3168
path_ppd00220.kgml: 2.7.2.8 -> [1.2.1.38] -> 2.6.1.11 -> [2.3.1.35] -> 2.1.3.3 -> [6.3.4.5] -> 4.3.2.1
path_ppd00220.kgml: Skipped genes: ppd:Ppro_3169, ppd:Ppro_3170, ppd:Ppro_3171
path_ppd00220.kgml:
path_ppd00220.kgml: --- 0.54 seconds ---

path_ppd00230.kgml: Purine metabolism
path_ppd00230.kgml: Initialization took 3.00 seconds
path_ppd00230.kgml:
path_ppd00230.kgml: Found a trail of span 6 containing skipped vertices
path_ppd00230.kgml: 304 -> [165 -> 169] -> 196 -> [214 -> 209 -> 205] -> 218 -> [194 -> 216 -> 206] -> 213 -> [243] -> 302 -> [220 -> 139 -> 239] -> 242
path_ppd00230.kgml: R04378 -> [R04560 -> R01127] -> R01126 -> [R01863 -> R01132 -> R01130] -> R02719 -> [R02297 -> R02142 -> {R01230, R01231}] -> R01227 -> [R02147] -> R01229 -> [R00332 -> R02019 -> R02090] -> R01968
path_ppd00230.kgml: ppd:Ppro_2740 -> [ppd:Ppro_2592 -> ppd:Ppro_2592] -> {ppd:Ppro_1723, ppd:Ppro_2737, ppd:Ppro_2800} -> [ppd:Ppro_3372 -> ppd:Ppro_3004 -> ppd:Ppro_2011] -> {ppd:Ppro_1723, ppd:Ppro_2737, ppd:Ppro_2800} -> [ppd:Ppro_3372 -> ppd:Ppro_3004 -> ppd:Ppro_2010] -> {ppd:Ppro_1723, ppd:Ppro_2737, ppd:Ppro_2800} -> [ppd:Ppro_3372] -> ppd:Ppro_2740 -> [ppd:Ppro_2401 -> ppd:Ppro_2498 -> ppd:Ppro_2401] -> {ppd:Ppro_1723, ppd:Ppro_2737, ppd:Ppro_2800}
path_ppd00230.kgml: 2.4.2.7 -> [2.1.2.3 -> 3.5.4.10] -> {3.1.3.5, 3.1.3.99} -> [{2.4.2.1, 2.4.2.15} -> 2.4.2.8 -> 1.1.1.205] -> 3.1.3.5 -> [2.4.2.1 -> {2.4.2.22, 2.4.2.8} -> {6.3.5.2, 6.3.5.2}] -> 3.1.3.5 -> [{2.4.2.1, 2.4.2.15}] -> {2.4.2.22, 2.4.2.7, 2.4.2.8} -> [2.7.4.8 -> 1.17.4.1 -> {2.7.4.12, 2.7.4.8}] -> {3.1.3.5, 3.1.3.89}
path_ppd00230.kgml: Skipped genes: ppd:Ppro_2739, ppd:Ppro_2738
path_ppd00230.kgml:
path_ppd00230.kgml: Found a trail of span 5 containing skipped vertices
path_ppd00230.kgml: 304 -> [165 -> 169 -> 205] -> 218 -> [194 -> 216 -> 206] -> 213 -> [243] -> 302 -> [220 -> 139 -> 239] -> 242
path_ppd00230.kgml: R04378 -> [R04560 -> R01127 -> R01130] -> R02719 -> [R02297 -> R02142 -> {R01230, R01231}] -> R01227 -> [R02147] -> R01229 -> [R00332 -> R02019 -> R02090] -> R01968
path_ppd00230.kgml: ppd:Ppro_2740 -> [ppd:Ppro_2592 -> ppd:Ppro_2592 -> ppd:Ppro_2011] -> {ppd:Ppro_1723, ppd:Ppro_2737, ppd:Ppro_2800} -> [ppd:Ppro_3372 -> ppd:Ppro_3004 -> ppd:Ppro_2010] -> {ppd:Ppro_1723, ppd:Ppro_2737, ppd:Ppro_2800} -> [ppd:Ppro_3372] -> ppd:Ppro_2740 -> [ppd:Ppro_2401 -> ppd:Ppro_2498 -> ppd:Ppro_2401] -> {ppd:Ppro_1723, ppd:Ppro_2737, ppd:Ppro_2800}
path_ppd00230.kgml: 2.4.2.7 -> [2.1.2.3 -> 3.5.4.10 -> 1.1.1.205] -> 3.1.3.5 -> [2.4.2.1 -> {2.4.2.22, 2.4.2.8} -> {6.3.5.2, 6.3.5.2}] -> 3.1.3.5 -> [{2.4.2.1, 2.4.2.15}] -> {2.4.2.22, 2.4.2.7, 2.4.2.8} -> [2.7.4.8 -> 1.17.4.1 -> {2.7.4.12, 2.7.4.8}] -> {3.1.3.5, 3.1.3.89}
path_ppd00230.kgml: Skipped genes: ppd:Ppro_2739, ppd:Ppro_2738
path_ppd00230.kgml:
path_ppd00230.kgml: Found a trail of span 3 containing skipped vertices
path_ppd00230.kgml: 220 -> [300] -> 244 -> 245
path_ppd00230.kgml: R00332 -> [R00430] -> R00441 -> R00429
path_ppd00230.kgml: ppd:Ppro_2401 -> [ppd:Ppro_1852] -> {ppd:Ppro_0673, ppd:Ppro_0674, ppd:Ppro_0706, ppd:Ppro_2400} -> ppd:Ppro_2399
path_ppd00230.kgml: 2.7.4.8 -> [2.7.1.40] -> {2.7.7.48, 2.7.7.6} -> 2.7.6.5
path_ppd00230.kgml:
path_ppd00230.kgml: Found a trail of span 3 containing skipped vertices
path_ppd00230.kgml: 220 -> [300] -> 244 -> [300 -> 139] -> 239
path_ppd00230.kgml: R00332 -> [R00430] -> R00441 -> [R00430 -> R02019] -> R02090
path_ppd00230.kgml: ppd:Ppro_2401 -> [ppd:Ppro_1852] -> {ppd:Ppro_0673, ppd:Ppro_0674, ppd:Ppro_0706, ppd:Ppro_2400} -> [ppd:Ppro_1852 -> ppd:Ppro_2498] -> ppd:Ppro_2401
path_ppd00230.kgml: 2.7.4.8 -> [2.7.1.40] -> {2.7.7.48, 2.7.7.6} -> [2.7.1.40 -> 1.17.4.1] -> {2.7.4.12, 2.7.4.8}
path_ppd00230.kgml:
path_ppd00230.kgml: Found a trail of span 3 containing skipped vertices
path_ppd00230.kgml: 186 -> [211] -> 188 -> [182 -> 180 -> 287] -> 190
path_ppd00230.kgml: R00183 -> [R01561] -> R00190 -> [R00127 -> R02017 -> R01547] -> R02088
path_ppd00230.kgml: {ppd:Ppro_1723, ppd:Ppro_2737, ppd:Ppro_2800} -> [ppd:Ppro_3372] -> ppd:Ppro_2740 -> [ppd:Ppro_0701 -> ppd:Ppro_2498 -> ppd:Ppro_0701] -> {ppd:Ppro_1723, ppd:Ppro_2737, ppd:Ppro_2800}
path_ppd00230.kgml: 3.1.3.5 -> [2.4.2.1] -> {2.4.2.7, 2.4.2.8} -> [2.7.4.3 -> 1.17.4.1 -> {2.7.4.11, 2.7.4.3}] -> {3.1.3.5, 3.1.3.89}
path_ppd00230.kgml: Skipped genes: ppd:Ppro_2739, ppd:Ppro_2738
path_ppd00230.kgml:
path_ppd00230.kgml: Found a trail of span 3 containing skipped vertices
path_ppd00230.kgml: 428 -> [167 -> 166] -> 165 -> 169
path_ppd00230.kgml: R07405 -> [R04591 -> R04559] -> R04560 -> R01127
path_ppd00230.kgml: ppd:Ppro_2589 -> [ppd:Ppro_3066 -> ppd:Ppro_1145] -> ppd:Ppro_2592 -> ppd:Ppro_2592
path_ppd00230.kgml: 5.4.99.18 -> [6.3.2.6 -> 4.3.2.2] -> 2.1.2.3 -> 3.5.4.10
path_ppd00230.kgml: Skipped genes: ppd:Ppro_2591, ppd:Ppro_2590
path_ppd00230.kgml:
path_ppd00230.kgml: Found a trail of span 2 containing skipped vertices
path_ppd00230.kgml: 160 -> [162 -> 163] -> 260
path_ppd00230.kgml: R01072 -> [R04144 -> R04325] -> R04463
path_ppd00230.kgml: ppd:Ppro_1153 -> [ppd:Ppro_2591 -> {ppd:Ppro_1390, ppd:Ppro_1773}] -> {ppd:Ppro_1147, ppd:Ppro_1152}
path_ppd00230.kgml: 2.4.2.14 -> [6.3.4.13 -> 2.1.2.2] -> 6.3.5.3
path_ppd00230.kgml:
path_ppd00230.kgml: Found a trail of span 2 without skipping any vertex
path_ppd00230.kgml: 205 -> 206
path_ppd00230.kgml: R01130 -> {R01230, R01231}
path_ppd00230.kgml: ppd:Ppro_2011 -> ppd:Ppro_2010
path_ppd00230.kgml: 1.1.1.205 -> {6.3.5.2, 6.3.5.2}
path_ppd00230.kgml:
path_ppd00230.kgml: Found a trail of span 2 containing skipped vertices
path_ppd00230.kgml: 163 -> [260] -> 164
path_ppd00230.kgml: R04325 -> [R04463] -> R04208
path_ppd00230.kgml: {ppd:Ppro_1390, ppd:Ppro_1773} -> [{ppd:Ppro_1147, ppd:Ppro_1152}] -> ppd:Ppro_1772
path_ppd00230.kgml: 2.1.2.2 -> [6.3.5.3] -> 6.3.3.1
path_ppd00230.kgml:
path_ppd00230.kgml: Found a trail of span 2 containing skipped vertices
path_ppd00230.kgml: 428 -> [167 -> 166 -> 165] -> 169
path_ppd00230.kgml: R07405 -> [R04591 -> R04559 -> R04560] -> R01127
path_ppd00230.kgml: ppd:Ppro_2589 -> [ppd:Ppro_3066 -> ppd:Ppro_1145 -> ppd:Ppro_2592] -> ppd:Ppro_2592
path_ppd00230.kgml: 5.4.99.18 -> [6.3.2.6 -> 4.3.2.2 -> 2.1.2.3] -> 3.5.4.10
path_ppd00230.kgml: Skipped genes: ppd:Ppro_2591, ppd:Ppro_2590
path_ppd00230.kgml:
path_ppd00230.kgml: Found a trail of span 2 without skipping any vertex
path_ppd00230.kgml: 252 -> 253
path_ppd00230.kgml: R00529 -> R00509
path_ppd00230.kgml: {ppd:Ppro_0063, ppd:Ppro_0064} -> ppd:Ppro_0064
path_ppd00230.kgml: 2.7.7.4 -> 2.7.1.25
path_ppd00230.kgml:
path_ppd00230.kgml: --- 5.82 seconds ---

path_ppd00240.kgml: Pyrimidine metabolism
path_ppd00240.kgml: Initialization took 1.94 seconds
path_ppd00240.kgml:
path_ppd00240.kgml: Found a trail of span 4 containing skipped vertices
path_ppd00240.kgml: 91 -> 97 -> 98 -> [99 -> 101 -> 178] -> 112
path_ppd00240.kgml: R00575 -> R01397 -> R01993 -> [R01869 -> R01870 -> R00965] -> R00966
path_ppd00240.kgml: {ppd:Ppro_2524, ppd:Ppro_2527} -> ppd:Ppro_2529 -> ppd:Ppro_2528 -> [{ppd:Ppro_2629, ppd:Ppro_2630} -> ppd:Ppro_1154 -> ppd:Ppro_1676] -> {ppd:Ppro_0947, ppd:Ppro_2530}
path_ppd00240.kgml: 6.3.5.5 -> 2.1.3.2 -> 3.5.2.3 -> [1.3.1.14 -> 2.4.2.10 -> 4.1.1.23] -> 2.4.2.9
path_ppd00240.kgml: Skipped genes: ppd:Ppro_2526, ppd:Ppro_2525
path_ppd00240.kgml:
path_ppd00240.kgml: Found a trail of span 3 containing skipped vertices
path_ppd00240.kgml: 91 -> [97] -> 98 -> [99 -> 101 -> 178] -> 112
path_ppd00240.kgml: R00575 -> [R01397] -> R01993 -> [R01869 -> R01870 -> R00965] -> R00966
path_ppd00240.kgml: {ppd:Ppro_2524, ppd:Ppro_2527} -> [ppd:Ppro_2529] -> ppd:Ppro_2528 -> [{ppd:Ppro_2629, ppd:Ppro_2630} -> ppd:Ppro_1154 -> ppd:Ppro_1676] -> {ppd:Ppro_0947, ppd:Ppro_2530}
path_ppd00240.kgml: 6.3.5.5 -> [2.1.3.2] -> 3.5.2.3 -> [1.3.1.14 -> 2.4.2.10 -> 4.1.1.23] -> 2.4.2.9
path_ppd00240.kgml: Skipped genes: ppd:Ppro_2526, ppd:Ppro_2525, ppd:Ppro_2529
path_ppd00240.kgml:
path_ppd00240.kgml: Found a trail of span 3 containing skipped vertices
path_ppd00240.kgml: 150 -> [89] -> 161 -> [158] -> 157
path_ppd00240.kgml: R02098 -> [R06613] -> R02094 -> [R02093] -> R00378
path_ppd00240.kgml: ppd:Ppro_1665 -> [ppd:Ppro_2649] -> ppd:Ppro_1665 -> [ppd:Ppro_3244] -> {ppd:Ppro_0002, ppd:Ppro_0301, ppd:Ppro_1664, ppd:Ppro_1733, ppd:Ppro_2068, ppd:Ppro_2346, ppd:Ppro_2835, ppd:Ppro_3807}
path_ppd00240.kgml: {2.7.4.4, 2.7.4.9} -> [2.1.1.148] -> {2.7.4.12, 2.7.4.9} -> [2.7.4.6] -> 2.7.7.7
path_ppd00240.kgml:
path_ppd00240.kgml: Found a trail of span 2 containing skipped vertices
path_ppd00240.kgml: 121 -> [102 -> 104] -> 103
path_ppd00240.kgml: R00442 -> [R00438 -> R00156] -> R00443
path_ppd00240.kgml: {ppd:Ppro_0673, ppd:Ppro_0674, ppd:Ppro_0706, ppd:Ppro_2400} -> [ppd:Ppro_0968 -> ppd:Ppro_3244] -> {ppd:Ppro_0673, ppd:Ppro_0674, ppd:Ppro_0706, ppd:Ppro_2400}
path_ppd00240.kgml: {2.7.7.48, 2.7.7.6} -> [2.7.7.8 -> 2.7.4.6] -> {2.7.7.48, 2.7.7.52, 2.7.7.6}
path_ppd00240.kgml:
path_ppd00240.kgml: Found a trail of span 2 containing skipped vertices
path_ppd00240.kgml: 150 -> [89 -> 161 -> 158] -> 157
path_ppd00240.kgml: R02098 -> [R06613 -> R02094 -> R02093] -> R00378
path_ppd00240.kgml: ppd:Ppro_1665 -> [ppd:Ppro_2649 -> ppd:Ppro_1665 -> ppd:Ppro_3244] -> {ppd:Ppro_0002, ppd:Ppro_0301, ppd:Ppro_1664, ppd:Ppro_1733, ppd:Ppro_2068, ppd:Ppro_2346, ppd:Ppro_2835, ppd:Ppro_3807}
path_ppd00240.kgml: {2.7.4.4, 2.7.4.9} -> [2.1.1.148 -> {2.7.4.12, 2.7.4.9} -> 2.7.4.6] -> 2.7.7.7
path_ppd00240.kgml:
path_ppd00240.kgml: --- 2.90 seconds ---

path_ppd00250.kgml: Alanine, aspartate and glutamate metabolism
path_ppd00250.kgml: Initialization took 1.09 seconds
path_ppd00250.kgml:
path_ppd00250.kgml: Found a trail of span 2 containing skipped vertices
path_ppd00250.kgml: 48 -> 51
path_ppd00250.kgml: R01954 -> R01086
path_ppd00250.kgml: ppd:Ppro_3171 -> ppd:Ppro_3168
path_ppd00250.kgml: 6.3.4.5 -> 4.3.2.1
path_ppd00250.kgml: Skipped genes: ppd:Ppro_3169, ppd:Ppro_3170
path_ppd00250.kgml:
path_ppd00250.kgml: --- 1.23 seconds ---

path_ppd00260.kgml: Glycine, serine and threonine metabolism
path_ppd00260.kgml: Initialization took 0.74 seconds
path_ppd00260.kgml:
path_ppd00260.kgml: Found a trail of span 2 without skipping any vertex
path_ppd00260.kgml: 70 -> 78
path_ppd00260.kgml: R01513 -> R04173
path_ppd00260.kgml: {ppd:Ppro_0734, ppd:Ppro_1699} -> ppd:Ppro_0735
path_ppd00260.kgml: 1.1.1.95 -> 2.6.1.52
path_ppd00260.kgml:
path_ppd00260.kgml: --- 0.85 seconds ---

path_ppd00261.kgml: Monobactam biosynthesis
path_ppd00261.kgml: Initialization took 0.14 seconds
path_ppd00261.kgml:
path_ppd00261.kgml: Found a trail of span 2 without skipping any vertex
path_ppd00261.kgml: 97 -> 96
path_ppd00261.kgml: R10147 -> {R04198, R04199}
path_ppd00261.kgml: ppd:Ppro_3063 -> {ppd:Ppro_3062, ppd:Ppro_3262}
path_ppd00261.kgml: 4.3.3.7 -> {1.17.1.8, 1.17.1.8}
path_ppd00261.kgml:
path_ppd00261.kgml: --- 0.23 seconds ---

path_ppd00270.kgml: Cysteine and methionine metabolism
path_ppd00270.kgml: Initialization took 0.88 seconds
path_ppd00270.kgml:
path_ppd00270.kgml: Found a trail of span 2 containing skipped vertices
path_ppd00270.kgml: 92 -> [94] -> 93
path_ppd00270.kgml: R00177 -> [R04858] -> R00192
path_ppd00270.kgml: {ppd:Ppro_0044, ppd:Ppro_2839} -> [ppd:Ppro_3855] -> ppd:Ppro_0041
path_ppd00270.kgml: 2.5.1.6 -> [2.1.1.37] -> 3.3.1.1
path_ppd00270.kgml: Skipped genes: ppd:Ppro_0043
path_ppd00270.kgml:
path_ppd00270.kgml: Found a trail of span 2 without skipping any vertex
path_ppd00270.kgml: 123 -> 184
path_ppd00270.kgml: R00897 -> R00782
path_ppd00270.kgml: ppd:Ppro_1832 -> {ppd:Ppro_1831, ppd:Ppro_1998}
path_ppd00270.kgml: {2.5.1.47, 2.5.1.65} -> {4.4.1.1, 4.4.1.13, 4.4.1.28}
path_ppd00270.kgml:
path_ppd00270.kgml: Found a trail of span 2 containing skipped vertices
path_ppd00270.kgml: 98 -> [92 -> 94] -> 100
path_ppd00270.kgml: R00650 -> [R00177 -> R04858] -> R00194
path_ppd00270.kgml: ppd:Ppro_0283 -> [{ppd:Ppro_0044, ppd:Ppro_2839} -> ppd:Ppro_3855] -> ppd:Ppro_0302
path_ppd00270.kgml: 2.1.1.10 -> [2.5.1.6 -> 2.1.1.37] -> 3.2.2.9
path_ppd00270.kgml: Skipped genes: ppd:Ppro_0285, ppd:Ppro_0284, ppd:Ppro_0288
path_ppd00270.kgml:
path_ppd00270.kgml: Found a trail of span 2 without skipping any vertex
path_ppd00270.kgml: 202 -> 89
path_ppd00270.kgml: R03217 -> R01286
path_ppd00270.kgml: ppd:Ppro_1830 -> {ppd:Ppro_1831, ppd:Ppro_1998}
path_ppd00270.kgml: 2.5.1.48 -> 4.4.1.13
path_ppd00270.kgml:
path_ppd00270.kgml: Found a trail of span 2 without skipping any vertex
path_ppd00270.kgml: 201 -> 89
path_ppd00270.kgml: R03260 -> R01286
path_ppd00270.kgml: ppd:Ppro_1830 -> {ppd:Ppro_1831, ppd:Ppro_1998}
path_ppd00270.kgml: 2.5.1.48 -> 4.4.1.13
path_ppd00270.kgml:
path_ppd00270.kgml: --- 1.28 seconds ---

path_ppd00280.kgml: Valine, leucine and isoleucine degradation
path_ppd00280.kgml: Initialization took 0.08 seconds
path_ppd00280.kgml:
path_ppd00280.kgml: Found a trail of span 2 containing skipped vertices
path_ppd00280.kgml: 95 -> 94
path_ppd00280.kgml: R02765 -> R00833
path_ppd00280.kgml: ppd:Ppro_1282 -> {ppd:Ppro_0388, ppd:Ppro_0523, ppd:Ppro_1284, ppd:Ppro_1285}
path_ppd00280.kgml: 5.1.99.1 -> 5.4.99.2
path_ppd00280.kgml: Skipped genes: ppd:Ppro_1283
path_ppd00280.kgml:
path_ppd00280.kgml: --- 0.17 seconds ---

path_ppd00290.kgml: Valine, leucine and isoleucine biosynthesis
path_ppd00290.kgml: Initialization took 0.23 seconds
path_ppd00290.kgml:
path_ppd00290.kgml: Found a trail of span 4 containing skipped vertices
path_ppd00290.kgml: 79 -> [44] -> 46 -> 44 -> [46] -> 41
path_ppd00290.kgml: R00226 -> [R05071] -> R04440 -> R05071 -> [R04440] -> R04441
path_ppd00290.kgml: {ppd:Ppro_2556, ppd:Ppro_2557, ppd:Ppro_2558} -> [ppd:Ppro_2555] -> ppd:Ppro_2555 -> ppd:Ppro_2555 -> [ppd:Ppro_2555] -> ppd:Ppro_2559
path_ppd00290.kgml: 2.2.1.6 -> [{1.1.1.86, 5.4.99.3}] -> 1.1.1.86 -> {1.1.1.86, 5.4.99.3} -> [1.1.1.86] -> 4.2.1.9
path_ppd00290.kgml:
path_ppd00290.kgml: Found a trail of span 4 containing skipped vertices
path_ppd00290.kgml: 47 -> [42] -> 34 -> 42 -> [34] -> 45
path_ppd00290.kgml: R08648 -> [R05069] -> R05068 -> R05069 -> [R05068] -> R05070
path_ppd00290.kgml: {ppd:Ppro_2556, ppd:Ppro_2557, ppd:Ppro_2558} -> [ppd:Ppro_2555] -> ppd:Ppro_2555 -> ppd:Ppro_2555 -> [ppd:Ppro_2555] -> ppd:Ppro_2559
path_ppd00290.kgml: 2.2.1.6 -> [{1.1.1.86, 5.4.99.3}] -> 1.1.1.86 -> {1.1.1.86, 5.4.99.3} -> [1.1.1.86] -> 4.2.1.9
path_ppd00290.kgml:
path_ppd00290.kgml: Found a trail of span 2 without skipping any vertex
path_ppd00290.kgml: 78 -> 21
path_ppd00290.kgml: R03896 -> R03898
path_ppd00290.kgml: {ppd:Ppro_0623, ppd:Ppro_0624, ppd:Ppro_1926, ppd:Ppro_1927} -> {ppd:Ppro_0623, ppd:Ppro_0624, ppd:Ppro_1926, ppd:Ppro_1927}
path_ppd00290.kgml: 4.2.1.35 -> 4.2.1.35
path_ppd00290.kgml:
path_ppd00290.kgml: Found a trail of span 2 containing skipped vertices
path_ppd00290.kgml: 79 -> [44 -> 46] -> 41
path_ppd00290.kgml: R00226 -> [R05071 -> R04440] -> R04441
path_ppd00290.kgml: {ppd:Ppro_2556, ppd:Ppro_2557, ppd:Ppro_2558} -> [ppd:Ppro_2555 -> ppd:Ppro_2555] -> ppd:Ppro_2559
path_ppd00290.kgml: 2.2.1.6 -> [{1.1.1.86, 5.4.99.3} -> 1.1.1.86] -> 4.2.1.9
path_ppd00290.kgml:
path_ppd00290.kgml: Found a trail of span 2 containing skipped vertices
path_ppd00290.kgml: 47 -> [42 -> 34] -> 45
path_ppd00290.kgml: R08648 -> [R05069 -> R05068] -> R05070
path_ppd00290.kgml: {ppd:Ppro_2556, ppd:Ppro_2557, ppd:Ppro_2558} -> [ppd:Ppro_2555 -> ppd:Ppro_2555] -> ppd:Ppro_2559
path_ppd00290.kgml: 2.2.1.6 -> [{1.1.1.86, 5.4.99.3} -> 1.1.1.86] -> 4.2.1.9
path_ppd00290.kgml:
path_ppd00290.kgml: Found a trail of span 2 without skipping any vertex
path_ppd00290.kgml: 35 -> 37
path_ppd00290.kgml: R03968 -> R04001
path_ppd00290.kgml: {ppd:Ppro_0623, ppd:Ppro_0624, ppd:Ppro_1926, ppd:Ppro_1927} -> {ppd:Ppro_0623, ppd:Ppro_0624, ppd:Ppro_1926, ppd:Ppro_1927}
path_ppd00290.kgml: 4.2.1.33 -> 4.2.1.33
path_ppd00290.kgml:
path_ppd00290.kgml: --- 0.67 seconds ---

path_ppd00300.kgml: Lysine biosynthesis
path_ppd00300.kgml: Initialization took 0.28 seconds
path_ppd00300.kgml:
path_ppd00300.kgml: Found a trail of span 3 without skipping any vertex
path_ppd00300.kgml: 53 -> 54 -> 34
path_ppd00300.kgml: R10147 -> {R04198, R04199} -> R07613
path_ppd00300.kgml: ppd:Ppro_3063 -> {ppd:Ppro_3062, ppd:Ppro_3262} -> ppd:Ppro_3061
path_ppd00300.kgml: 4.3.3.7 -> {1.17.1.8, 1.17.1.8} -> 2.6.1.83
path_ppd00300.kgml:
path_ppd00300.kgml: Found a trail of span 2 without skipping any vertex
path_ppd00300.kgml: 77 -> 46
path_ppd00300.kgml: R02788 -> R04617
path_ppd00300.kgml: ppd:Ppro_3294 -> ppd:Ppro_3293
path_ppd00300.kgml: 6.3.2.13 -> 6.3.2.10
path_ppd00300.kgml:
path_ppd00300.kgml: Found a trail of span 2 containing skipped vertices
path_ppd00300.kgml: 53 -> [54] -> 34
path_ppd00300.kgml: R10147 -> [{R04198, R04199}] -> R07613
path_ppd00300.kgml: ppd:Ppro_3063 -> [{ppd:Ppro_3062, ppd:Ppro_3262}] -> ppd:Ppro_3061
path_ppd00300.kgml: 4.3.3.7 -> [{1.17.1.8, 1.17.1.8}] -> 2.6.1.83
path_ppd00300.kgml: Skipped genes: ppd:Ppro_3062
path_ppd00300.kgml:
path_ppd00300.kgml: --- 0.49 seconds ---

path_ppd00310.kgml: Lysine degradation
path_ppd00310.kgml: Initialization took 0.08 seconds
path_ppd00310.kgml: (not found)
path_ppd00310.kgml: --- 0.12 seconds ---

path_ppd00330.kgml: Arginine and proline metabolism
path_ppd00330.kgml: Initialization took 0.23 seconds
path_ppd00330.kgml: (not found)
path_ppd00330.kgml: --- 0.27 seconds ---

path_ppd00332.kgml: Carbapenem biosynthesis
path_ppd00332.kgml: Initialization took 0.04 seconds
path_ppd00332.kgml: (not found)
path_ppd00332.kgml: --- 0.09 seconds ---

path_ppd00340.kgml: Histidine metabolism
path_ppd00340.kgml: Initialization took 0.18 seconds
path_ppd00340.kgml:
path_ppd00340.kgml: Found a trail of span 3 containing skipped vertices
path_ppd00340.kgml: 67 -> [66] -> 65 -> 69
path_ppd00340.kgml: R04035 -> [R04037] -> R04640 -> R04558
path_ppd00340.kgml: ppd:Ppro_3054 -> [ppd:Ppro_2944] -> ppd:Ppro_3056 -> {ppd:Ppro_3055, ppd:Ppro_3057}
path_ppd00340.kgml: 3.6.1.31 -> [3.5.4.19] -> 5.3.1.16 -> 4.3.2.10
path_ppd00340.kgml:
path_ppd00340.kgml: Found a trail of span 2 containing skipped vertices
path_ppd00340.kgml: 67 -> [66 -> 65] -> 69
path_ppd00340.kgml: R04035 -> [R04037 -> R04640] -> R04558
path_ppd00340.kgml: ppd:Ppro_3054 -> [ppd:Ppro_2944 -> ppd:Ppro_3056] -> {ppd:Ppro_3055, ppd:Ppro_3057}
path_ppd00340.kgml: 3.6.1.31 -> [3.5.4.19 -> 5.3.1.16] -> 4.3.2.10
path_ppd00340.kgml: Skipped genes: ppd:Ppro_3056
path_ppd00340.kgml:
path_ppd00340.kgml: --- 0.44 seconds ---

path_ppd00350.kgml: Tyrosine metabolism
path_ppd00350.kgml: Initialization took 0.13 seconds
path_ppd00350.kgml: (not found)
path_ppd00350.kgml: --- 0.19 seconds ---

path_ppd00360.kgml: Phenylalanine metabolism
path_ppd00360.kgml: Initialization took 0.14 seconds
path_ppd00360.kgml: (not found)
path_ppd00360.kgml: --- 0.20 seconds ---

path_ppd00380.kgml: Tryptophan metabolism
path_ppd00380.kgml: Initialization took 0.06 seconds
path_ppd00380.kgml: (not found)
path_ppd00380.kgml: --- 0.10 seconds ---

path_ppd00400.kgml: Phenylalanine, tyrosine and tryptophan biosynthesis
path_ppd00400.kgml: Initialization took 0.78 seconds
path_ppd00400.kgml:
path_ppd00400.kgml: Found a trail of span 4 containing skipped vertices
path_ppd00400.kgml: 67 -> [82 -> 60] -> 58 -> 60 -> 69
path_ppd00400.kgml: R00691 -> [R00694 -> R01373] -> R01715 -> R01373 -> R01728
path_ppd00400.kgml: ppd:Ppro_1345 -> [{ppd:Ppro_1046, ppd:Ppro_2189} -> ppd:Ppro_1345] -> {ppd:Ppro_1345, ppd:Ppro_1735} -> ppd:Ppro_1345 -> ppd:Ppro_1346
path_ppd00400.kgml: {4.2.1.51, 4.2.1.91} -> [{2.6.1.1, 2.6.1.5, 2.6.1.57, 2.6.1.9} -> {4.2.1.51, 4.2.1.91}] -> 5.4.99.5 -> {4.2.1.51, 4.2.1.91} -> 1.3.1.12
path_ppd00400.kgml:
path_ppd00400.kgml: Found a trail of span 4 containing skipped vertices
path_ppd00400.kgml: 74 -> [50 -> 58] -> 60 -> 58 -> 69
path_ppd00400.kgml: R03460 -> [R01714 -> R01715] -> R01373 -> R01715 -> R01728
path_ppd00400.kgml: ppd:Ppro_1347 -> [ppd:Ppro_2028 -> {ppd:Ppro_1345, ppd:Ppro_1735}] -> ppd:Ppro_1345 -> {ppd:Ppro_1345, ppd:Ppro_1735} -> ppd:Ppro_1346
path_ppd00400.kgml: 2.5.1.19 -> [4.2.3.5 -> 5.4.99.5] -> {4.2.1.51, 4.2.1.91} -> 5.4.99.5 -> 1.3.1.12
path_ppd00400.kgml:
path_ppd00400.kgml: Found a trail of span 3 containing skipped vertices
path_ppd00400.kgml: 55 -> [54 -> 52] -> 53 -> 51
path_ppd00400.kgml: R03509 -> [R03508 -> R02340] -> R00674 -> R02722
path_ppd00400.kgml: ppd:Ppro_1292 -> [ppd:Ppro_0711 -> ppd:Ppro_1162] -> {ppd:Ppro_1291, ppd:Ppro_1293} -> {ppd:Ppro_1162, ppd:Ppro_1291, ppd:Ppro_1293}
path_ppd00400.kgml: 5.3.1.24 -> [4.1.1.48 -> {4.1.2.8, 4.2.1.20}] -> {4.2.1.122, 4.2.1.20} -> 4.2.1.20
path_ppd00400.kgml:
path_ppd00400.kgml: Found a trail of span 2 containing skipped vertices
path_ppd00400.kgml: 56 -> [55] -> 54
path_ppd00400.kgml: R01073 -> [R03509] -> R03508
path_ppd00400.kgml: ppd:Ppro_0712 -> [ppd:Ppro_1292] -> ppd:Ppro_0711
path_ppd00400.kgml: 2.4.2.18 -> [5.3.1.24] -> 4.1.1.48
path_ppd00400.kgml:
path_ppd00400.kgml: Found a trail of span 2 without skipping any vertex
path_ppd00400.kgml: 77 -> 76
path_ppd00400.kgml: R03084 -> R02413
path_ppd00400.kgml: ppd:Ppro_2360 -> ppd:Ppro_2359
path_ppd00400.kgml: 4.2.1.10 -> {1.1.1.25, 1.1.1.282}
path_ppd00400.kgml:
path_ppd00400.kgml: --- 1.43 seconds ---

path_ppd00401.kgml: Novobiocin biosynthesis
path_ppd00401.kgml: Initialization took 0.08 seconds
path_ppd00401.kgml: (not found)
path_ppd00401.kgml: --- 0.12 seconds ---

path_ppd00410.kgml: beta-Alanine metabolism
path_ppd00410.kgml: Initialization took 0.08 seconds
path_ppd00410.kgml:
path_ppd00410.kgml: Found a trail of span 2 without skipping any vertex
path_ppd00410.kgml: 54 -> 50
path_ppd00410.kgml: R00489 -> R02473
path_ppd00410.kgml: ppd:Ppro_3533 -> ppd:Ppro_3535
path_ppd00410.kgml: {4.1.1.11, 4.1.1.15} -> 6.3.2.1
path_ppd00410.kgml:
path_ppd00410.kgml: --- 0.18 seconds ---

path_ppd00430.kgml: Taurine and hypotaurine metabolism
path_ppd00430.kgml: Initialization took 0.08 seconds
path_ppd00430.kgml: (not found)
path_ppd00430.kgml: --- 0.17 seconds ---

path_ppd00440.kgml: Phosphonate and phosphinate metabolism
path_ppd00440.kgml: Initialization took 0.08 seconds
path_ppd00440.kgml: (not found)
path_ppd00440.kgml: --- 0.12 seconds ---

path_ppd00450.kgml: Selenocompound metabolism
path_ppd00450.kgml: Initialization took 0.18 seconds
path_ppd00450.kgml:
path_ppd00450.kgml: Found a trail of span 2 without skipping any vertex
path_ppd00450.kgml: 59 -> 81
path_ppd00450.kgml: {R04944, R04946} -> R04941
path_ppd00450.kgml: ppd:Ppro_1830 -> {ppd:Ppro_1831, ppd:Ppro_1998}
path_ppd00450.kgml: {2.5.1.48, 2.5.1.48} -> 4.4.1.13
path_ppd00450.kgml:
path_ppd00450.kgml: --- 0.27 seconds ---

path_ppd00471.kgml: D-Glutamine and D-glutamate metabolism
path_ppd00471.kgml: Initialization took 0.09 seconds
path_ppd00471.kgml:
path_ppd00471.kgml: Found a trail of span 2 containing skipped vertices
path_ppd00471.kgml: 19 -> 20
path_ppd00471.kgml: R03193 -> R02783
path_ppd00471.kgml: ppd:Ppro_3288 -> ppd:Ppro_3291
path_ppd00471.kgml: 6.3.2.8 -> 6.3.2.9
path_ppd00471.kgml: Skipped genes: ppd:Ppro_3289, ppd:Ppro_3290
path_ppd00471.kgml:
path_ppd00471.kgml: --- 0.19 seconds ---

path_ppd00473.kgml: D-Alanine metabolism
path_ppd00473.kgml: Initialization took 0.09 seconds
path_ppd00473.kgml: (not found)
path_ppd00473.kgml: --- 0.14 seconds ---

path_ppd00480.kgml: Glutathione metabolism
path_ppd00480.kgml: Initialization took 0.09 seconds
path_ppd00480.kgml: (not found)
path_ppd00480.kgml: --- 0.14 seconds ---

path_ppd00500.kgml: Starch and sucrose metabolism
path_ppd00500.kgml: Initialization took 0.39 seconds
path_ppd00500.kgml:
path_ppd00500.kgml: Found a trail of span 4 containing skipped vertices
path_ppd00500.kgml: 206 -> 130 -> 149 -> 134
path_ppd00500.kgml: R01824 -> R11262 -> R01557 -> R05196
path_ppd00500.kgml: ppd:Ppro_3267 -> ppd:Ppro_3263 -> ppd:Ppro_3263 -> {ppd:Ppro_1738, ppd:Ppro_3264}
path_ppd00500.kgml: 5.4.99.15 -> {3.2.1.1, 3.2.1.133, 3.2.1.2} -> 5.4.99.16 -> 2.4.1.25
path_ppd00500.kgml: Skipped genes: ppd:Ppro_3266, ppd:Ppro_3265
path_ppd00500.kgml:
path_ppd00500.kgml: Found a trail of span 4 containing skipped vertices
path_ppd00500.kgml: 206 -> 205 -> 149 -> 134
path_ppd00500.kgml: R01824 -> R11256 -> R01557 -> R05196
path_ppd00500.kgml: ppd:Ppro_3267 -> ppd:Ppro_3269 -> ppd:Ppro_3263 -> {ppd:Ppro_1738, ppd:Ppro_3264}
path_ppd00500.kgml: 5.4.99.15 -> 3.2.1.141 -> 5.4.99.16 -> 2.4.1.25
path_ppd00500.kgml: Skipped genes: ppd:Ppro_3266, ppd:Ppro_3265, ppd:Ppro_3268
path_ppd00500.kgml:
path_ppd00500.kgml: Found a trail of span 3 containing skipped vertices
path_ppd00500.kgml: 206 -> 130 -> 134
path_ppd00500.kgml: R01824 -> R11262 -> R05196
path_ppd00500.kgml: ppd:Ppro_3267 -> ppd:Ppro_3263 -> {ppd:Ppro_1738, ppd:Ppro_3264}
path_ppd00500.kgml: 5.4.99.15 -> {3.2.1.1, 3.2.1.133, 3.2.1.2} -> 2.4.1.25
path_ppd00500.kgml: Skipped genes: ppd:Ppro_3266, ppd:Ppro_3265
path_ppd00500.kgml:
path_ppd00500.kgml: Found a trail of span 3 containing skipped vertices
path_ppd00500.kgml: 133 -> [110 -> 111 -> 121] -> 149 -> 134
path_ppd00500.kgml: R02111 -> [R00289 -> R02737 -> R02778] -> R01557 -> R05196
path_ppd00500.kgml: {ppd:Ppro_0415, ppd:Ppro_1738, ppd:Ppro_2240, ppd:Ppro_3264, ppd:Ppro_3415} -> [ppd:Ppro_0481 -> ppd:Ppro_3271 -> ppd:Ppro_3270] -> ppd:Ppro_3263 -> {ppd:Ppro_1738, ppd:Ppro_3264}
path_ppd00500.kgml: 2.4.1.1 -> [{2.7.7.64, 2.7.7.9} -> 2.4.1.15 -> 3.1.3.12] -> 5.4.99.16 -> 2.4.1.25
path_ppd00500.kgml:
path_ppd00500.kgml: Found a trail of span 3 without skipping any vertex
path_ppd00500.kgml: 238 -> 149 -> 134
path_ppd00500.kgml: R02112 -> R01557 -> R05196
path_ppd00500.kgml: ppd:Ppro_3263 -> ppd:Ppro_3263 -> {ppd:Ppro_1738, ppd:Ppro_3264}
path_ppd00500.kgml: {3.2.1.1, 3.2.1.133, 3.2.1.2} -> 5.4.99.16 -> 2.4.1.25
path_ppd00500.kgml:
path_ppd00500.kgml: Found a trail of span 3 containing skipped vertices
path_ppd00500.kgml: 206 -> [130] -> 149 -> 134
path_ppd00500.kgml: R01824 -> [R11262] -> R01557 -> R05196
path_ppd00500.kgml: ppd:Ppro_3267 -> [ppd:Ppro_3263] -> ppd:Ppro_3263 -> {ppd:Ppro_1738, ppd:Ppro_3264}
path_ppd00500.kgml: 5.4.99.15 -> [{3.2.1.1, 3.2.1.133, 3.2.1.2}] -> 5.4.99.16 -> 2.4.1.25
path_ppd00500.kgml: Skipped genes: ppd:Ppro_3266, ppd:Ppro_3265
path_ppd00500.kgml:
path_ppd00500.kgml: Found a trail of span 3 containing skipped vertices
path_ppd00500.kgml: 206 -> 205 -> [149] -> 134
path_ppd00500.kgml: R01824 -> R11256 -> [R01557] -> R05196
path_ppd00500.kgml: ppd:Ppro_3267 -> ppd:Ppro_3269 -> [ppd:Ppro_3263] -> {ppd:Ppro_1738, ppd:Ppro_3264}
path_ppd00500.kgml: 5.4.99.15 -> 3.2.1.141 -> [5.4.99.16] -> 2.4.1.25
path_ppd00500.kgml: Skipped genes: ppd:Ppro_3266, ppd:Ppro_3265, ppd:Ppro_3268
path_ppd00500.kgml:
path_ppd00500.kgml: Found a trail of span 2 without skipping any vertex
path_ppd00500.kgml: 111 -> 121
path_ppd00500.kgml: R02737 -> R02778
path_ppd00500.kgml: ppd:Ppro_3271 -> ppd:Ppro_3270
path_ppd00500.kgml: 2.4.1.15 -> 3.1.3.12
path_ppd00500.kgml:
path_ppd00500.kgml: Found a trail of span 2 without skipping any vertex
path_ppd00500.kgml: 238 -> 134
path_ppd00500.kgml: R02112 -> R05196
path_ppd00500.kgml: ppd:Ppro_3263 -> {ppd:Ppro_1738, ppd:Ppro_3264}
path_ppd00500.kgml: {3.2.1.1, 3.2.1.133, 3.2.1.2} -> 2.4.1.25
path_ppd00500.kgml:
path_ppd00500.kgml: Found a trail of span 2 containing skipped vertices
path_ppd00500.kgml: 206 -> [130] -> 134
path_ppd00500.kgml: R01824 -> [R11262] -> R05196
path_ppd00500.kgml: ppd:Ppro_3267 -> [ppd:Ppro_3263] -> {ppd:Ppro_1738, ppd:Ppro_3264}
path_ppd00500.kgml: 5.4.99.15 -> [{3.2.1.1, 3.2.1.133, 3.2.1.2}] -> 2.4.1.25
path_ppd00500.kgml: Skipped genes: ppd:Ppro_3266, ppd:Ppro_3265
path_ppd00500.kgml:
path_ppd00500.kgml: --- 1.08 seconds ---

path_ppd00520.kgml: Amino sugar and nucleotide sugar metabolism
path_ppd00520.kgml: Initialization took 1.09 seconds
path_ppd00520.kgml:
path_ppd00520.kgml: Found a trail of span 2 without skipping any vertex
path_ppd00520.kgml: 284 -> 311
path_ppd00520.kgml: R02426 -> {R03391, R03392}
path_ppd00520.kgml: ppd:Ppro_3349 -> ppd:Ppro_3348
path_ppd00520.kgml: 4.2.1.45 -> {1.17.1.1, 1.17.1.1}
path_ppd00520.kgml:
path_ppd00520.kgml: Found a trail of span 2 without skipping any vertex
path_ppd00520.kgml: 43 -> 89
path_ppd00520.kgml: R00418 -> R06894
path_ppd00520.kgml: ppd:Ppro_2440 -> ppd:Ppro_2441
path_ppd00520.kgml: {5.1.3.2, 5.1.3.7} -> ?
path_ppd00520.kgml:
path_ppd00520.kgml: Found a trail of span 2 containing skipped vertices
path_ppd00520.kgml: 270 -> 190
path_ppd00520.kgml: R01385 -> R01384
path_ppd00520.kgml: ppd:Ppro_3406 -> ppd:Ppro_3404
path_ppd00520.kgml: 5.1.3.6 -> 4.1.1.35
path_ppd00520.kgml: Skipped genes: ppd:Ppro_3405
path_ppd00520.kgml:
path_ppd00520.kgml: Found a trail of span 2 containing skipped vertices
path_ppd00520.kgml: 193 -> [194] -> 203
path_ppd00520.kgml: R01819 -> [R01818] -> R00885
path_ppd00520.kgml: ppd:Ppro_2096 -> [ppd:Ppro_0028] -> {ppd:Ppro_0028, ppd:Ppro_2094}
path_ppd00520.kgml: 5.3.1.8 -> [5.4.2.8] -> 2.7.7.13
path_ppd00520.kgml: Skipped genes: ppd:Ppro_2095
path_ppd00520.kgml:
path_ppd00520.kgml: --- 1.50 seconds ---

path_ppd00521.kgml: Streptomycin biosynthesis
path_ppd00521.kgml: Initialization took 0.13 seconds
path_ppd00521.kgml:
path_ppd00521.kgml: Found a trail of span 2 containing skipped vertices
path_ppd00521.kgml: 43 -> [42] -> 24
path_ppd00521.kgml: R06513 -> [R06514] -> R02777
path_ppd00521.kgml: ppd:Ppro_2098 -> [{ppd:Ppro_2118, ppd:Ppro_3347}] -> ppd:Ppro_2097
path_ppd00521.kgml: 4.2.1.46 -> [5.1.3.13] -> 1.1.1.133
path_ppd00521.kgml:
path_ppd00521.kgml: --- 0.22 seconds ---

path_ppd00523.kgml: Polyketide sugar unit biosynthesis
path_ppd00523.kgml: Initialization took 0.08 seconds
path_ppd00523.kgml:
path_ppd00523.kgml: Found a trail of span 2 without skipping any vertex
path_ppd00523.kgml: 63 -> 106
path_ppd00523.kgml: R06514 -> R10190
path_ppd00523.kgml: {ppd:Ppro_2118, ppd:Ppro_3347} -> ppd:Ppro_3346
path_ppd00523.kgml: 5.1.3.13 -> {1.1.1.339, 1.1.1.344}
path_ppd00523.kgml:
path_ppd00523.kgml: Found a trail of span 2 containing skipped vertices
path_ppd00523.kgml: 26 -> [63] -> 28
path_ppd00523.kgml: R06513 -> [R06514] -> R02777
path_ppd00523.kgml: ppd:Ppro_2098 -> [{ppd:Ppro_2118, ppd:Ppro_3347}] -> ppd:Ppro_2097
path_ppd00523.kgml: 4.2.1.46 -> [5.1.3.13] -> 1.1.1.133
path_ppd00523.kgml:
path_ppd00523.kgml: --- 0.21 seconds ---

path_ppd00525.kgml: Acarbose and validamycin biosynthesis
path_ppd00525.kgml: Initialization took 0.06 seconds
path_ppd00525.kgml: (not found)
path_ppd00525.kgml: --- 0.11 seconds ---

path_ppd00540.kgml: Lipopolysaccharide biosynthesis
path_ppd00540.kgml: Initialization took 0.39 seconds
path_ppd00540.kgml:
path_ppd00540.kgml: Found a trail of span 7 containing skipped vertices
path_ppd00540.kgml: 90 -> [89] -> 88 -> 53 -> 45 -> 80 -> 79 -> 75
path_ppd00540.kgml: R04567 -> [R04587] -> R04550 -> R04606 -> R04657 -> R04658 -> R05074 -> R05146
path_ppd00540.kgml: ppd:Ppro_3021 -> [ppd:Ppro_0747] -> ppd:Ppro_3019 -> ppd:Ppro_3024 -> ppd:Ppro_3028 -> ppd:Ppro_3027 -> ppd:Ppro_3027 -> ppd:Ppro_3026
path_ppd00540.kgml: 2.3.1.129 -> [3.5.1.108] -> 2.3.1.191 -> 2.4.1.182 -> 2.7.1.130 -> 2.4.99.12 -> 2.4.99.13 -> 2.3.1.241
path_ppd00540.kgml: Skipped genes: ppd:Ppro_3020, ppd:Ppro_3022, ppd:Ppro_3023, ppd:Ppro_3025
path_ppd00540.kgml:
path_ppd00540.kgml: Found a trail of span 6 containing skipped vertices
path_ppd00540.kgml: 90 -> [89 -> 88] -> 53 -> 45 -> 80 -> 79 -> 75
path_ppd00540.kgml: R04567 -> [R04587 -> R04550] -> R04606 -> R04657 -> R04658 -> R05074 -> R05146
path_ppd00540.kgml: ppd:Ppro_3021 -> [ppd:Ppro_0747 -> ppd:Ppro_3019] -> ppd:Ppro_3024 -> ppd:Ppro_3028 -> ppd:Ppro_3027 -> ppd:Ppro_3027 -> ppd:Ppro_3026
path_ppd00540.kgml: 2.3.1.129 -> [3.5.1.108 -> 2.3.1.191] -> 2.4.1.182 -> 2.7.1.130 -> 2.4.99.12 -> 2.4.99.13 -> 2.3.1.241
path_ppd00540.kgml: Skipped genes: ppd:Ppro_3022, ppd:Ppro_3023, ppd:Ppro_3025
path_ppd00540.kgml:
path_ppd00540.kgml: Found a trail of span 6 containing skipped vertices
path_ppd00540.kgml: 90 -> [89] -> 88 -> 53 -> 45 -> 80 -> [79] -> 75
path_ppd00540.kgml: R04567 -> [R04587] -> R04550 -> R04606 -> R04657 -> R04658 -> [R05074] -> R05146
path_ppd00540.kgml: ppd:Ppro_3021 -> [ppd:Ppro_0747] -> ppd:Ppro_3019 -> ppd:Ppro_3024 -> ppd:Ppro_3028 -> ppd:Ppro_3027 -> [ppd:Ppro_3027] -> ppd:Ppro_3026
path_ppd00540.kgml: 2.3.1.129 -> [3.5.1.108] -> 2.3.1.191 -> 2.4.1.182 -> 2.7.1.130 -> 2.4.99.12 -> [2.4.99.13] -> 2.3.1.241
path_ppd00540.kgml: Skipped genes: ppd:Ppro_3020, ppd:Ppro_3022, ppd:Ppro_3023, ppd:Ppro_3025
path_ppd00540.kgml:
path_ppd00540.kgml: Found a trail of span 6 containing skipped vertices
path_ppd00540.kgml: 90 -> [89] -> 88 -> 53 -> [45] -> 80 -> 79 -> 75
path_ppd00540.kgml: R04567 -> [R04587] -> R04550 -> R04606 -> [R04657] -> R04658 -> R05074 -> R05146
path_ppd00540.kgml: ppd:Ppro_3021 -> [ppd:Ppro_0747] -> ppd:Ppro_3019 -> ppd:Ppro_3024 -> [ppd:Ppro_3028] -> ppd:Ppro_3027 -> ppd:Ppro_3027 -> ppd:Ppro_3026
path_ppd00540.kgml: 2.3.1.129 -> [3.5.1.108] -> 2.3.1.191 -> 2.4.1.182 -> [2.7.1.130] -> 2.4.99.12 -> 2.4.99.13 -> 2.3.1.241
path_ppd00540.kgml: Skipped genes: ppd:Ppro_3020, ppd:Ppro_3022, ppd:Ppro_3023, ppd:Ppro_3025
path_ppd00540.kgml:
path_ppd00540.kgml: Found a trail of span 6 containing skipped vertices
path_ppd00540.kgml: 90 -> [89] -> 88 -> 53 -> 45 -> [80] -> 79 -> 75
path_ppd00540.kgml: R04567 -> [R04587] -> R04550 -> R04606 -> R04657 -> [R04658] -> R05074 -> R05146
path_ppd00540.kgml: ppd:Ppro_3021 -> [ppd:Ppro_0747] -> ppd:Ppro_3019 -> ppd:Ppro_3024 -> ppd:Ppro_3028 -> [ppd:Ppro_3027] -> ppd:Ppro_3027 -> ppd:Ppro_3026
path_ppd00540.kgml: 2.3.1.129 -> [3.5.1.108] -> 2.3.1.191 -> 2.4.1.182 -> 2.7.1.130 -> [2.4.99.12] -> 2.4.99.13 -> 2.3.1.241
path_ppd00540.kgml: Skipped genes: ppd:Ppro_3020, ppd:Ppro_3022, ppd:Ppro_3023, ppd:Ppro_3025
path_ppd00540.kgml:
path_ppd00540.kgml: Found a trail of span 5 containing skipped vertices
path_ppd00540.kgml: 90 -> [89] -> 88 -> 53 -> [45 -> 80] -> 79 -> 75
path_ppd00540.kgml: R04567 -> [R04587] -> R04550 -> R04606 -> [R04657 -> R04658] -> R05074 -> R05146
path_ppd00540.kgml: ppd:Ppro_3021 -> [ppd:Ppro_0747] -> ppd:Ppro_3019 -> ppd:Ppro_3024 -> [ppd:Ppro_3028 -> ppd:Ppro_3027] -> ppd:Ppro_3027 -> ppd:Ppro_3026
path_ppd00540.kgml: 2.3.1.129 -> [3.5.1.108] -> 2.3.1.191 -> 2.4.1.182 -> [2.7.1.130 -> 2.4.99.12] -> 2.4.99.13 -> 2.3.1.241
path_ppd00540.kgml: Skipped genes: ppd:Ppro_3020, ppd:Ppro_3022, ppd:Ppro_3023, ppd:Ppro_3025
path_ppd00540.kgml:
path_ppd00540.kgml: Found a trail of span 5 containing skipped vertices
path_ppd00540.kgml: 90 -> [89] -> 88 -> 53 -> 45 -> [80 -> 79] -> 75
path_ppd00540.kgml: R04567 -> [R04587] -> R04550 -> R04606 -> R04657 -> [R04658 -> R05074] -> R05146
path_ppd00540.kgml: ppd:Ppro_3021 -> [ppd:Ppro_0747] -> ppd:Ppro_3019 -> ppd:Ppro_3024 -> ppd:Ppro_3028 -> [ppd:Ppro_3027 -> ppd:Ppro_3027] -> ppd:Ppro_3026
path_ppd00540.kgml: 2.3.1.129 -> [3.5.1.108] -> 2.3.1.191 -> 2.4.1.182 -> 2.7.1.130 -> [2.4.99.12 -> 2.4.99.13] -> 2.3.1.241
path_ppd00540.kgml: Skipped genes: ppd:Ppro_3020, ppd:Ppro_3022, ppd:Ppro_3023, ppd:Ppro_3025, ppd:Ppro_3027
path_ppd00540.kgml:
path_ppd00540.kgml: Found a trail of span 4 containing skipped vertices
path_ppd00540.kgml: 90 -> [89] -> 88 -> 53 -> [45 -> 80 -> 79] -> 75
path_ppd00540.kgml: R04567 -> [R04587] -> R04550 -> R04606 -> [R04657 -> R04658 -> R05074] -> R05146
path_ppd00540.kgml: ppd:Ppro_3021 -> [ppd:Ppro_0747] -> ppd:Ppro_3019 -> ppd:Ppro_3024 -> [ppd:Ppro_3028 -> ppd:Ppro_3027 -> ppd:Ppro_3027] -> ppd:Ppro_3026
path_ppd00540.kgml: 2.3.1.129 -> [3.5.1.108] -> 2.3.1.191 -> 2.4.1.182 -> [2.7.1.130 -> 2.4.99.12 -> 2.4.99.13] -> 2.3.1.241
path_ppd00540.kgml: Skipped genes: ppd:Ppro_3020, ppd:Ppro_3022, ppd:Ppro_3023, ppd:Ppro_3025
path_ppd00540.kgml:
path_ppd00540.kgml: Found a trail of span 3 containing skipped vertices
path_ppd00540.kgml: 71 -> 73 -> [72] -> 74
path_ppd00540.kgml: R05645 -> R05646 -> [R05647] -> R05644
path_ppd00540.kgml: ppd:Ppro_3592 -> ppd:Ppro_3591 -> [ppd:Ppro_2549] -> ppd:Ppro_3591
path_ppd00540.kgml: 5.3.1.28 -> 2.7.1.167 -> [3.1.3.82] -> 2.7.7.70
path_ppd00540.kgml:
path_ppd00540.kgml: Found a trail of span 2 containing skipped vertices
path_ppd00540.kgml: 87 -> [44] -> 43
path_ppd00540.kgml: R03254 -> [R03350] -> R03351
path_ppd00540.kgml: ppd:Ppro_1615 -> [ppd:Ppro_0970] -> ppd:Ppro_1613
path_ppd00540.kgml: 2.5.1.55 -> [3.1.3.45] -> 2.7.7.38
path_ppd00540.kgml: Skipped genes: ppd:Ppro_1614
path_ppd00540.kgml:
path_ppd00540.kgml: Found a trail of span 2 containing skipped vertices
path_ppd00540.kgml: 131 -> [87] -> 44
path_ppd00540.kgml: R01530 -> [R03254] -> R03350
path_ppd00540.kgml: ppd:Ppro_0969 -> [ppd:Ppro_1615] -> ppd:Ppro_0970
path_ppd00540.kgml: 5.3.1.13 -> [2.5.1.55] -> 3.1.3.45
path_ppd00540.kgml:
path_ppd00540.kgml: Found a trail of span 2 containing skipped vertices
path_ppd00540.kgml: 71 -> [73 -> 72] -> 74
path_ppd00540.kgml: R05645 -> [R05646 -> R05647] -> R05644
path_ppd00540.kgml: ppd:Ppro_3592 -> [ppd:Ppro_3591 -> ppd:Ppro_2549] -> ppd:Ppro_3591
path_ppd00540.kgml: 5.3.1.28 -> [2.7.1.167 -> 3.1.3.82] -> 2.7.7.70
path_ppd00540.kgml:
path_ppd00540.kgml: --- 1.26 seconds ---

path_ppd00550.kgml: Peptidoglycan biosynthesis
path_ppd00550.kgml: Initialization took 0.19 seconds
path_ppd00550.kgml:
path_ppd00550.kgml: Found a trail of span 7 containing skipped vertices
path_ppd00550.kgml: 59 -> 33 -> 32 -> 34 -> 23 -> 35 -> 36
path_ppd00550.kgml: {R03191, R03192} -> R03193 -> R02783 -> R02788 -> R04617 -> R05630 -> R05032
path_ppd00550.kgml: ppd:Ppro_3287 -> ppd:Ppro_3288 -> ppd:Ppro_3291 -> ppd:Ppro_3294 -> ppd:Ppro_3293 -> ppd:Ppro_3292 -> ppd:Ppro_3289
path_ppd00550.kgml: {1.3.1.98, 1.3.1.98} -> 6.3.2.8 -> 6.3.2.9 -> 6.3.2.13 -> 6.3.2.10 -> 2.7.8.13 -> 2.4.1.227
path_ppd00550.kgml: Skipped genes: ppd:Ppro_3290
path_ppd00550.kgml:
path_ppd00550.kgml: Found a trail of span 6 containing skipped vertices
path_ppd00550.kgml: 59 -> 33 -> 32 -> 34 -> [23] -> 35 -> 36
path_ppd00550.kgml: {R03191, R03192} -> R03193 -> R02783 -> R02788 -> [R04617] -> R05630 -> R05032
path_ppd00550.kgml: ppd:Ppro_3287 -> ppd:Ppro_3288 -> ppd:Ppro_3291 -> ppd:Ppro_3294 -> [ppd:Ppro_3293] -> ppd:Ppro_3292 -> ppd:Ppro_3289
path_ppd00550.kgml: {1.3.1.98, 1.3.1.98} -> 6.3.2.8 -> 6.3.2.9 -> 6.3.2.13 -> [6.3.2.10] -> 2.7.8.13 -> 2.4.1.227
path_ppd00550.kgml: Skipped genes: ppd:Ppro_3293, ppd:Ppro_3290
path_ppd00550.kgml:
path_ppd00550.kgml: Found a trail of span 6 containing skipped vertices
path_ppd00550.kgml: 59 -> 33 -> 32 -> [34] -> 23 -> 35 -> 36
path_ppd00550.kgml: {R03191, R03192} -> R03193 -> R02783 -> [R02788] -> R04617 -> R05630 -> R05032
path_ppd00550.kgml: ppd:Ppro_3287 -> ppd:Ppro_3288 -> ppd:Ppro_3291 -> [ppd:Ppro_3294] -> ppd:Ppro_3293 -> ppd:Ppro_3292 -> ppd:Ppro_3289
path_ppd00550.kgml: {1.3.1.98, 1.3.1.98} -> 6.3.2.8 -> 6.3.2.9 -> [6.3.2.13] -> 6.3.2.10 -> 2.7.8.13 -> 2.4.1.227
path_ppd00550.kgml: Skipped genes: ppd:Ppro_3290
path_ppd00550.kgml:
path_ppd00550.kgml: Found a trail of span 6 containing skipped vertices
path_ppd00550.kgml: 59 -> 33 -> [32] -> 34 -> 23 -> 35 -> 36
path_ppd00550.kgml: {R03191, R03192} -> R03193 -> [R02783] -> R02788 -> R04617 -> R05630 -> R05032
path_ppd00550.kgml: ppd:Ppro_3287 -> ppd:Ppro_3288 -> [ppd:Ppro_3291] -> ppd:Ppro_3294 -> ppd:Ppro_3293 -> ppd:Ppro_3292 -> ppd:Ppro_3289
path_ppd00550.kgml: {1.3.1.98, 1.3.1.98} -> 6.3.2.8 -> [6.3.2.9] -> 6.3.2.13 -> 6.3.2.10 -> 2.7.8.13 -> 2.4.1.227
path_ppd00550.kgml: Skipped genes: ppd:Ppro_3291, ppd:Ppro_3290
path_ppd00550.kgml:
path_ppd00550.kgml: Found a trail of span 6 containing skipped vertices
path_ppd00550.kgml: 59 -> 33 -> 32 -> 34 -> 23 -> [35] -> 36
path_ppd00550.kgml: {R03191, R03192} -> R03193 -> R02783 -> R02788 -> R04617 -> [R05630] -> R05032
path_ppd00550.kgml: ppd:Ppro_3287 -> ppd:Ppro_3288 -> ppd:Ppro_3291 -> ppd:Ppro_3294 -> ppd:Ppro_3293 -> [ppd:Ppro_3292] -> ppd:Ppro_3289
path_ppd00550.kgml: {1.3.1.98, 1.3.1.98} -> 6.3.2.8 -> 6.3.2.9 -> 6.3.2.13 -> 6.3.2.10 -> [2.7.8.13] -> 2.4.1.227
path_ppd00550.kgml: Skipped genes: ppd:Ppro_3292, ppd:Ppro_3290
path_ppd00550.kgml:
path_ppd00550.kgml: Found a trail of span 6 containing skipped vertices
path_ppd00550.kgml: 59 -> [33] -> 32 -> 34 -> 23 -> 35 -> 36
path_ppd00550.kgml: {R03191, R03192} -> [R03193] -> R02783 -> R02788 -> R04617 -> R05630 -> R05032
path_ppd00550.kgml: ppd:Ppro_3287 -> [ppd:Ppro_3288] -> ppd:Ppro_3291 -> ppd:Ppro_3294 -> ppd:Ppro_3293 -> ppd:Ppro_3292 -> ppd:Ppro_3289
path_ppd00550.kgml: {1.3.1.98, 1.3.1.98} -> [6.3.2.8] -> 6.3.2.9 -> 6.3.2.13 -> 6.3.2.10 -> 2.7.8.13 -> 2.4.1.227
path_ppd00550.kgml: Skipped genes: ppd:Ppro_3288, ppd:Ppro_3290
path_ppd00550.kgml:
path_ppd00550.kgml: Found a trail of span 5 containing skipped vertices
path_ppd00550.kgml: 59 -> 33 -> 32 -> 34 -> [23 -> 35] -> 36
path_ppd00550.kgml: {R03191, R03192} -> R03193 -> R02783 -> R02788 -> [R04617 -> R05630] -> R05032
path_ppd00550.kgml: ppd:Ppro_3287 -> ppd:Ppro_3288 -> ppd:Ppro_3291 -> ppd:Ppro_3294 -> [ppd:Ppro_3293 -> ppd:Ppro_3292] -> ppd:Ppro_3289
path_ppd00550.kgml: {1.3.1.98, 1.3.1.98} -> 6.3.2.8 -> 6.3.2.9 -> 6.3.2.13 -> [6.3.2.10 -> 2.7.8.13] -> 2.4.1.227
path_ppd00550.kgml: Skipped genes: ppd:Ppro_3293, ppd:Ppro_3292, ppd:Ppro_3290
path_ppd00550.kgml:
path_ppd00550.kgml: Found a trail of span 5 containing skipped vertices
path_ppd00550.kgml: 59 -> 33 -> 32 -> [34 -> 23] -> 35 -> 36
path_ppd00550.kgml: {R03191, R03192} -> R03193 -> R02783 -> [R02788 -> R04617] -> R05630 -> R05032
path_ppd00550.kgml: ppd:Ppro_3287 -> ppd:Ppro_3288 -> ppd:Ppro_3291 -> [ppd:Ppro_3294 -> ppd:Ppro_3293] -> ppd:Ppro_3292 -> ppd:Ppro_3289
path_ppd00550.kgml: {1.3.1.98, 1.3.1.98} -> 6.3.2.8 -> 6.3.2.9 -> [6.3.2.13 -> 6.3.2.10] -> 2.7.8.13 -> 2.4.1.227
path_ppd00550.kgml: Skipped genes: ppd:Ppro_3290
path_ppd00550.kgml:
path_ppd00550.kgml: Found a trail of span 5 containing skipped vertices
path_ppd00550.kgml: 59 -> 33 -> [32 -> 34] -> 23 -> 35 -> 36
path_ppd00550.kgml: {R03191, R03192} -> R03193 -> [R02783 -> R02788] -> R04617 -> R05630 -> R05032
path_ppd00550.kgml: ppd:Ppro_3287 -> ppd:Ppro_3288 -> [ppd:Ppro_3291 -> ppd:Ppro_3294] -> ppd:Ppro_3293 -> ppd:Ppro_3292 -> ppd:Ppro_3289
path_ppd00550.kgml: {1.3.1.98, 1.3.1.98} -> 6.3.2.8 -> [6.3.2.9 -> 6.3.2.13] -> 6.3.2.10 -> 2.7.8.13 -> 2.4.1.227
path_ppd00550.kgml: Skipped genes: ppd:Ppro_3291, ppd:Ppro_3290
path_ppd00550.kgml:
path_ppd00550.kgml: Found a trail of span 5 containing skipped vertices
path_ppd00550.kgml: 59 -> [33 -> 32] -> 34 -> 23 -> 35 -> 36
path_ppd00550.kgml: {R03191, R03192} -> [R03193 -> R02783] -> R02788 -> R04617 -> R05630 -> R05032
path_ppd00550.kgml: ppd:Ppro_3287 -> [ppd:Ppro_3288 -> ppd:Ppro_3291] -> ppd:Ppro_3294 -> ppd:Ppro_3293 -> ppd:Ppro_3292 -> ppd:Ppro_3289
path_ppd00550.kgml: {1.3.1.98, 1.3.1.98} -> [6.3.2.8 -> 6.3.2.9] -> 6.3.2.13 -> 6.3.2.10 -> 2.7.8.13 -> 2.4.1.227
path_ppd00550.kgml: Skipped genes: ppd:Ppro_3288, ppd:Ppro_3291, ppd:Ppro_3290
path_ppd00550.kgml:
path_ppd00550.kgml: Found a trail of span 4 containing skipped vertices
path_ppd00550.kgml: 30 -> 29 -> 28 -> 27
path_ppd00550.kgml: R01150 -> R04573 -> R05629 -> R05662
path_ppd00550.kgml: ppd:Ppro_3286 -> ppd:Ppro_3293 -> ppd:Ppro_3292 -> ppd:Ppro_3289
path_ppd00550.kgml: 6.3.2.4 -> 6.3.2.10 -> 2.7.8.13 -> 2.4.1.227
path_ppd00550.kgml: Skipped genes: ppd:Ppro_3288, ppd:Ppro_3290, ppd:Ppro_3291, ppd:Ppro_3287
path_ppd00550.kgml:
path_ppd00550.kgml: Found a trail of span 4 containing skipped vertices
path_ppd00550.kgml: 30 -> 23 -> 35 -> 36
path_ppd00550.kgml: R01150 -> R04617 -> R05630 -> R05032
path_ppd00550.kgml: ppd:Ppro_3286 -> ppd:Ppro_3293 -> ppd:Ppro_3292 -> ppd:Ppro_3289
path_ppd00550.kgml: 6.3.2.4 -> 6.3.2.10 -> 2.7.8.13 -> 2.4.1.227
path_ppd00550.kgml: Skipped genes: ppd:Ppro_3288, ppd:Ppro_3290, ppd:Ppro_3291, ppd:Ppro_3287
path_ppd00550.kgml:
path_ppd00550.kgml: Found a trail of span 4 containing skipped vertices
path_ppd00550.kgml: 59 -> 33 -> 32 -> [34 -> 23 -> 35] -> 36
path_ppd00550.kgml: {R03191, R03192} -> R03193 -> R02783 -> [R02788 -> R04617 -> R05630] -> R05032
path_ppd00550.kgml: ppd:Ppro_3287 -> ppd:Ppro_3288 -> ppd:Ppro_3291 -> [ppd:Ppro_3294 -> ppd:Ppro_3293 -> ppd:Ppro_3292] -> ppd:Ppro_3289
path_ppd00550.kgml: {1.3.1.98, 1.3.1.98} -> 6.3.2.8 -> 6.3.2.9 -> [6.3.2.13 -> 6.3.2.10 -> 2.7.8.13] -> 2.4.1.227
path_ppd00550.kgml: Skipped genes: ppd:Ppro_3290
path_ppd00550.kgml:
path_ppd00550.kgml: Found a trail of span 4 containing skipped vertices
path_ppd00550.kgml: 59 -> 33 -> [32 -> 34 -> 23] -> 35 -> 36
path_ppd00550.kgml: {R03191, R03192} -> R03193 -> [R02783 -> R02788 -> R04617] -> R05630 -> R05032
path_ppd00550.kgml: ppd:Ppro_3287 -> ppd:Ppro_3288 -> [ppd:Ppro_3291 -> ppd:Ppro_3294 -> ppd:Ppro_3293] -> ppd:Ppro_3292 -> ppd:Ppro_3289
path_ppd00550.kgml: {1.3.1.98, 1.3.1.98} -> 6.3.2.8 -> [6.3.2.9 -> 6.3.2.13 -> 6.3.2.10] -> 2.7.8.13 -> 2.4.1.227
path_ppd00550.kgml: Skipped genes: ppd:Ppro_3291, ppd:Ppro_3290
path_ppd00550.kgml:
path_ppd00550.kgml: Found a trail of span 4 containing skipped vertices
path_ppd00550.kgml: 59 -> [33 -> 32 -> 34] -> 23 -> 35 -> 36
path_ppd00550.kgml: {R03191, R03192} -> [R03193 -> R02783 -> R02788] -> R04617 -> R05630 -> R05032
path_ppd00550.kgml: ppd:Ppro_3287 -> [ppd:Ppro_3288 -> ppd:Ppro_3291 -> ppd:Ppro_3294] -> ppd:Ppro_3293 -> ppd:Ppro_3292 -> ppd:Ppro_3289
path_ppd00550.kgml: {1.3.1.98, 1.3.1.98} -> [6.3.2.8 -> 6.3.2.9 -> 6.3.2.13] -> 6.3.2.10 -> 2.7.8.13 -> 2.4.1.227
path_ppd00550.kgml: Skipped genes: ppd:Ppro_3288, ppd:Ppro_3291, ppd:Ppro_3290
path_ppd00550.kgml:
path_ppd00550.kgml: Found a trail of span 3 containing skipped vertices
path_ppd00550.kgml: 30 -> 29 -> [28] -> 27
path_ppd00550.kgml: R01150 -> R04573 -> [R05629] -> R05662
path_ppd00550.kgml: ppd:Ppro_3286 -> ppd:Ppro_3293 -> [ppd:Ppro_3292] -> ppd:Ppro_3289
path_ppd00550.kgml: 6.3.2.4 -> 6.3.2.10 -> [2.7.8.13] -> 2.4.1.227
path_ppd00550.kgml: Skipped genes: ppd:Ppro_3288, ppd:Ppro_3290, ppd:Ppro_3292, ppd:Ppro_3291, ppd:Ppro_3287
path_ppd00550.kgml:
path_ppd00550.kgml: Found a trail of span 3 containing skipped vertices
path_ppd00550.kgml: 30 -> [23] -> 35 -> 36
path_ppd00550.kgml: R01150 -> [R04617] -> R05630 -> R05032
path_ppd00550.kgml: ppd:Ppro_3286 -> [ppd:Ppro_3293] -> ppd:Ppro_3292 -> ppd:Ppro_3289
path_ppd00550.kgml: 6.3.2.4 -> [6.3.2.10] -> 2.7.8.13 -> 2.4.1.227
path_ppd00550.kgml: Skipped genes: ppd:Ppro_3288, ppd:Ppro_3290, ppd:Ppro_3291, ppd:Ppro_3287
path_ppd00550.kgml:
path_ppd00550.kgml: Found a trail of span 3 containing skipped vertices
path_ppd00550.kgml: 30 -> [29] -> 28 -> 27
path_ppd00550.kgml: R01150 -> [R04573] -> R05629 -> R05662
path_ppd00550.kgml: ppd:Ppro_3286 -> [ppd:Ppro_3293] -> ppd:Ppro_3292 -> ppd:Ppro_3289
path_ppd00550.kgml: 6.3.2.4 -> [6.3.2.10] -> 2.7.8.13 -> 2.4.1.227
path_ppd00550.kgml: Skipped genes: ppd:Ppro_3288, ppd:Ppro_3290, ppd:Ppro_3291, ppd:Ppro_3287
path_ppd00550.kgml:
path_ppd00550.kgml: Found a trail of span 2 containing skipped vertices
path_ppd00550.kgml: 30 -> [23 -> 35] -> 36
path_ppd00550.kgml: R01150 -> [R04617 -> R05630] -> R05032
path_ppd00550.kgml: ppd:Ppro_3286 -> [ppd:Ppro_3293 -> ppd:Ppro_3292] -> ppd:Ppro_3289
path_ppd00550.kgml: 6.3.2.4 -> [6.3.2.10 -> 2.7.8.13] -> 2.4.1.227
path_ppd00550.kgml: Skipped genes: ppd:Ppro_3288, ppd:Ppro_3287
path_ppd00550.kgml:
path_ppd00550.kgml: Found a trail of span 2 containing skipped vertices
path_ppd00550.kgml: 30 -> [29 -> 28] -> 27
path_ppd00550.kgml: R01150 -> [R04573 -> R05629] -> R05662
path_ppd00550.kgml: ppd:Ppro_3286 -> [ppd:Ppro_3293 -> ppd:Ppro_3292] -> ppd:Ppro_3289
path_ppd00550.kgml: 6.3.2.4 -> [6.3.2.10 -> 2.7.8.13] -> 2.4.1.227
path_ppd00550.kgml: Skipped genes: ppd:Ppro_3288, ppd:Ppro_3287
path_ppd00550.kgml:
path_ppd00550.kgml: --- 1.58 seconds ---

path_ppd00561.kgml: Glycerolipid metabolism
path_ppd00561.kgml: Initialization took 0.13 seconds
path_ppd00561.kgml: (not found)
path_ppd00561.kgml: --- 0.18 seconds ---

path_ppd00562.kgml: Inositol phosphate metabolism
path_ppd00562.kgml: Initialization took 0.05 seconds
path_ppd00562.kgml: (not found)
path_ppd00562.kgml: --- 0.10 seconds ---

path_ppd00564.kgml: Glycerophospholipid metabolism
path_ppd00564.kgml: Initialization took 0.38 seconds
path_ppd00564.kgml:
path_ppd00564.kgml: Found a trail of span 2 without skipping any vertex
path_ppd00564.kgml: 103 -> 135
path_ppd00564.kgml: R01800 -> R02055
path_ppd00564.kgml: ppd:Ppro_2553 -> {ppd:Ppro_2554, ppd:Ppro_2685}
path_ppd00564.kgml: 2.7.8.8 -> 4.1.1.65
path_ppd00564.kgml:
path_ppd00564.kgml: --- 0.49 seconds ---

path_ppd00590.kgml: Arachidonic acid metabolism
path_ppd00590.kgml: Initialization took 0.05 seconds
path_ppd00590.kgml: (not found)
path_ppd00590.kgml: --- 0.10 seconds ---

path_ppd00620.kgml: Pyruvate metabolism
path_ppd00620.kgml: Initialization took 1.93 seconds
path_ppd00620.kgml:
path_ppd00620.kgml: Found a trail of span 4 containing skipped vertices
path_ppd00620.kgml: 123 -> 55 -> [124] -> 125 -> 124
path_ppd00620.kgml: R00014 -> R03270 -> [R02569] -> R07618 -> R02569
path_ppd00620.kgml: ppd:Ppro_1027 -> ppd:Ppro_1027 -> [ppd:Ppro_1026] -> ppd:Ppro_1030 -> ppd:Ppro_1026
path_ppd00620.kgml: {1.2.4.1, 2.2.1.6, 4.1.1.1} -> 1.2.4.1 -> [2.3.1.12] -> 1.8.1.4 -> 2.3.1.12
path_ppd00620.kgml: Skipped genes: ppd:Ppro_1028, ppd:Ppro_1029
path_ppd00620.kgml:
path_ppd00620.kgml: Found a trail of span 2 containing skipped vertices
path_ppd00620.kgml: 179 -> [177 -> 79] -> 86
path_ppd00620.kgml: R01196 -> [R10866 -> R00344] -> R00342
path_ppd00620.kgml: {ppd:Ppro_0548, ppd:Ppro_0549, ppd:Ppro_2324, ppd:Ppro_2325} -> [ppd:Ppro_0298 -> ppd:Ppro_1336] -> ppd:Ppro_2327
path_ppd00620.kgml: {1.2.7.1, 1.2.7.11} -> [? -> 6.4.1.1] -> {1.1.1.299, 1.1.1.37}
path_ppd00620.kgml: Skipped genes: ppd:Ppro_2326
path_ppd00620.kgml:
path_ppd00620.kgml: --- 7.09 seconds ---

path_ppd00625.kgml: Chloroalkane and chloroalkene degradation
path_ppd00625.kgml: Initialization took 0.08 seconds
path_ppd00625.kgml: (not found)
path_ppd00625.kgml: --- 0.12 seconds ---

path_ppd00626.kgml: Naphthalene degradation
path_ppd00626.kgml: Initialization took 0.05 seconds
path_ppd00626.kgml: (not found)
path_ppd00626.kgml: --- 0.09 seconds ---

path_ppd00630.kgml: Glyoxylate and dicarboxylate metabolism
path_ppd00630.kgml: Initialization took 0.88 seconds
path_ppd00630.kgml:
path_ppd00630.kgml: Found a trail of span 2 containing skipped vertices
path_ppd00630.kgml: 203 -> 205
path_ppd00630.kgml: R02765 -> R00833
path_ppd00630.kgml: ppd:Ppro_1282 -> {ppd:Ppro_0388, ppd:Ppro_0523, ppd:Ppro_1284, ppd:Ppro_1285}
path_ppd00630.kgml: 5.1.99.1 -> 5.4.99.2
path_ppd00630.kgml: Skipped genes: ppd:Ppro_1283
path_ppd00630.kgml:
path_ppd00630.kgml: --- 0.99 seconds ---

path_ppd00640.kgml: Propanoate metabolism
path_ppd00640.kgml: Initialization took 1.33 seconds
path_ppd00640.kgml:
path_ppd00640.kgml: Found a trail of span 3 containing skipped vertices
path_ppd00640.kgml: 58 -> 104 -> [58 -> 60] -> 52
path_ppd00640.kgml: R02765 -> R00833 -> [R02765 -> R00930] -> R00921
path_ppd00640.kgml: ppd:Ppro_1282 -> {ppd:Ppro_0388, ppd:Ppro_0523, ppd:Ppro_1284, ppd:Ppro_1285} -> [ppd:Ppro_1282 -> {ppd:Ppro_0033, ppd:Ppro_3084}] -> ppd:Ppro_1290
path_ppd00640.kgml: 5.1.99.1 -> 5.4.99.2 -> [5.1.99.1 -> 2.1.3.1] -> {2.3.1.222, 2.3.1.8}
path_ppd00640.kgml: Skipped genes: ppd:Ppro_1283
path_ppd00640.kgml:
path_ppd00640.kgml: --- 1.46 seconds ---

path_ppd00650.kgml: Butanoate metabolism
path_ppd00650.kgml: Initialization took 0.89 seconds
path_ppd00650.kgml: (not found)
path_ppd00650.kgml: --- 0.95 seconds ---

path_ppd00660.kgml: C5-Branched dibasic acid metabolism
path_ppd00660.kgml: Initialization took 0.19 seconds
path_ppd00660.kgml:
path_ppd00660.kgml: Found a trail of span 2 without skipping any vertex
path_ppd00660.kgml: 31 -> 96
path_ppd00660.kgml: R03896 -> R03898
path_ppd00660.kgml: {ppd:Ppro_0623, ppd:Ppro_0624, ppd:Ppro_1926, ppd:Ppro_1927} -> {ppd:Ppro_0623, ppd:Ppro_0624, ppd:Ppro_1926, ppd:Ppro_1927}
path_ppd00660.kgml: 4.2.1.35 -> 4.2.1.35
path_ppd00660.kgml:
path_ppd00660.kgml: --- 0.30 seconds ---

path_ppd00670.kgml: One carbon pool by folate
path_ppd00670.kgml: Initialization took 0.29 seconds
path_ppd00670.kgml: (not found)
path_ppd00670.kgml: --- 0.43 seconds ---

path_ppd00680.kgml: Methane metabolism
path_ppd00680.kgml: Initialization took 1.09 seconds
path_ppd00680.kgml:
path_ppd00680.kgml: Found a trail of span 2 without skipping any vertex
path_ppd00680.kgml: 148 -> 151
path_ppd00680.kgml: R01513 -> R04173
path_ppd00680.kgml: {ppd:Ppro_0734, ppd:Ppro_1699} -> ppd:Ppro_0735
path_ppd00680.kgml: 1.1.1.95 -> 2.6.1.52
path_ppd00680.kgml:
path_ppd00680.kgml: --- 1.21 seconds ---

path_ppd00730.kgml: Thiamine metabolism
path_ppd00730.kgml: Initialization took 0.29 seconds
path_ppd00730.kgml:
path_ppd00730.kgml: Found a trail of span 3 without skipping any vertex
path_ppd00730.kgml: 94 -> 75 -> 97
path_ppd00730.kgml: R03472 -> R04509 -> R10712
path_ppd00730.kgml: {ppd:Ppro_1034, ppd:Ppro_2596} -> ppd:Ppro_2595 -> {ppd:Ppro_2595, ppd:Ppro_3476}
path_ppd00730.kgml: 4.1.99.17 -> 2.7.4.7 -> 2.5.1.3
path_ppd00730.kgml:
path_ppd00730.kgml: Found a trail of span 3 without skipping any vertex
path_ppd00730.kgml: 94 -> 75 -> 93
path_ppd00730.kgml: R03472 -> R04509 -> R03223
path_ppd00730.kgml: {ppd:Ppro_1034, ppd:Ppro_2596} -> ppd:Ppro_2595 -> {ppd:Ppro_2595, ppd:Ppro_3476}
path_ppd00730.kgml: 4.1.99.17 -> 2.7.4.7 -> 2.5.1.3
path_ppd00730.kgml:
path_ppd00730.kgml: Found a trail of span 2 containing skipped vertices
path_ppd00730.kgml: 94 -> [75] -> 97
path_ppd00730.kgml: R03472 -> [R04509] -> R10712
path_ppd00730.kgml: {ppd:Ppro_1034, ppd:Ppro_2596} -> [ppd:Ppro_2595] -> {ppd:Ppro_2595, ppd:Ppro_3476}
path_ppd00730.kgml: 4.1.99.17 -> [2.7.4.7] -> 2.5.1.3
path_ppd00730.kgml:
path_ppd00730.kgml: Found a trail of span 2 containing skipped vertices
path_ppd00730.kgml: 94 -> [75] -> 93
path_ppd00730.kgml: R03472 -> [R04509] -> R03223
path_ppd00730.kgml: {ppd:Ppro_1034, ppd:Ppro_2596} -> [ppd:Ppro_2595] -> {ppd:Ppro_2595, ppd:Ppro_3476}
path_ppd00730.kgml: 4.1.99.17 -> [2.7.4.7] -> 2.5.1.3
path_ppd00730.kgml:
path_ppd00730.kgml: --- 0.55 seconds ---

path_ppd00740.kgml: Riboflavin metabolism
path_ppd00740.kgml: Initialization took 0.08 seconds
path_ppd00740.kgml: (not found)
path_ppd00740.kgml: --- 0.12 seconds ---

path_ppd00750.kgml: Vitamin B6 metabolism
path_ppd00750.kgml: Initialization took 0.08 seconds
path_ppd00750.kgml: (not found)
path_ppd00750.kgml: --- 0.12 seconds ---

path_ppd00760.kgml: Nicotinate and nicotinamide metabolism
path_ppd00760.kgml: Initialization took 0.28 seconds
path_ppd00760.kgml:
path_ppd00760.kgml: Found a trail of span 2 containing skipped vertices
path_ppd00760.kgml: 71 -> [72 -> 73] -> 196
path_ppd00760.kgml: R00481 -> [R04292 -> R03348] -> R03346
path_ppd00760.kgml: ppd:Ppro_1736 -> [ppd:Ppro_3573 -> ppd:Ppro_0653] -> {ppd:Ppro_1723, ppd:Ppro_2737, ppd:Ppro_2800}
path_ppd00760.kgml: 1.4.3.16 -> [2.5.1.72 -> 2.4.2.19] -> 3.1.3.5
path_ppd00760.kgml: Skipped genes: ppd:Ppro_1734, ppd:Ppro_1735
path_ppd00760.kgml:
path_ppd00760.kgml: --- 0.40 seconds ---

path_ppd00770.kgml: Pantothenate and CoA biosynthesis
path_ppd00770.kgml: Initialization took 0.38 seconds
path_ppd00770.kgml:
path_ppd00770.kgml: Found a trail of span 3 without skipping any vertex
path_ppd00770.kgml: 82 -> 81 -> 80
path_ppd00770.kgml: R00006 -> R03051 -> R01209
path_ppd00770.kgml: {ppd:Ppro_2556, ppd:Ppro_2557, ppd:Ppro_2558} -> ppd:Ppro_2555 -> ppd:Ppro_2559
path_ppd00770.kgml: 2.2.1.6 -> 1.1.1.86 -> 4.2.1.9
path_ppd00770.kgml:
path_ppd00770.kgml: Found a trail of span 2 without skipping any vertex
path_ppd00770.kgml: 93 -> 76
path_ppd00770.kgml: R00489 -> R02473
path_ppd00770.kgml: ppd:Ppro_3533 -> ppd:Ppro_3535
path_ppd00770.kgml: {4.1.1.11, 4.1.1.15} -> 6.3.2.1
path_ppd00770.kgml:
path_ppd00770.kgml: Found a trail of span 2 containing skipped vertices
path_ppd00770.kgml: 82 -> [81] -> 80
path_ppd00770.kgml: R00006 -> [R03051] -> R01209
path_ppd00770.kgml: {ppd:Ppro_2556, ppd:Ppro_2557, ppd:Ppro_2558} -> [ppd:Ppro_2555] -> ppd:Ppro_2559
path_ppd00770.kgml: 2.2.1.6 -> [1.1.1.86] -> 4.2.1.9
path_ppd00770.kgml:
path_ppd00770.kgml: Found a trail of span 2 containing skipped vertices
path_ppd00770.kgml: 78 -> [77] -> 76
path_ppd00770.kgml: R01226 -> [R02472] -> R02473
path_ppd00770.kgml: ppd:Ppro_3536 -> [ppd:Ppro_2669] -> ppd:Ppro_3535
path_ppd00770.kgml: 2.1.2.11 -> [1.1.1.169] -> 6.3.2.1
path_ppd00770.kgml:
path_ppd00770.kgml: --- 0.65 seconds ---

path_ppd00780.kgml: Biotin metabolism
path_ppd00780.kgml: Initialization took 0.38 seconds
path_ppd00780.kgml:
path_ppd00780.kgml: Found a trail of span 4 containing skipped vertices
path_ppd00780.kgml: 95 -> 53 -> [56 -> 59] -> 74 -> 67
path_ppd00780.kgml: R10115 -> R10116 -> [R10117 -> R10118] -> R10119 -> R10120
path_ppd00780.kgml: {ppd:Ppro_0907, ppd:Ppro_1746} -> {ppd:Ppro_0905, ppd:Ppro_1518, ppd:Ppro_1744} -> [{ppd:Ppro_0342, ppd:Ppro_3020} -> ppd:Ppro_2894] -> {ppd:Ppro_0907, ppd:Ppro_1746} -> {ppd:Ppro_0905, ppd:Ppro_1518, ppd:Ppro_1744}
path_ppd00780.kgml: {2.3.1.179, 2.3.1.41} -> 1.1.1.100 -> [4.2.1.59 -> 1.3.1.10] -> {2.3.1.179, 2.3.1.41} -> 1.1.1.100
path_ppd00780.kgml: Skipped genes: ppd:Ppro_1745
path_ppd00780.kgml:
path_ppd00780.kgml: Found a trail of span 3 containing skipped vertices
path_ppd00780.kgml: 95 -> [53 -> 56 -> 59] -> 74 -> 67
path_ppd00780.kgml: R10115 -> [R10116 -> R10117 -> R10118] -> R10119 -> R10120
path_ppd00780.kgml: {ppd:Ppro_0907, ppd:Ppro_1746} -> [{ppd:Ppro_0905, ppd:Ppro_1518, ppd:Ppro_1744} -> {ppd:Ppro_0342, ppd:Ppro_3020} -> ppd:Ppro_2894] -> {ppd:Ppro_0907, ppd:Ppro_1746} -> {ppd:Ppro_0905, ppd:Ppro_1518, ppd:Ppro_1744}
path_ppd00780.kgml: {2.3.1.179, 2.3.1.41} -> [1.1.1.100 -> 4.2.1.59 -> 1.3.1.10] -> {2.3.1.179, 2.3.1.41} -> 1.1.1.100
path_ppd00780.kgml: Skipped genes: ppd:Ppro_1745
path_ppd00780.kgml:
path_ppd00780.kgml: Found a trail of span 3 containing skipped vertices
path_ppd00780.kgml: 95 -> 53 -> [56 -> 59 -> 74] -> 67
path_ppd00780.kgml: R10115 -> R10116 -> [R10117 -> R10118 -> R10119] -> R10120
path_ppd00780.kgml: {ppd:Ppro_0907, ppd:Ppro_1746} -> {ppd:Ppro_0905, ppd:Ppro_1518, ppd:Ppro_1744} -> [{ppd:Ppro_0342, ppd:Ppro_3020} -> ppd:Ppro_2894 -> {ppd:Ppro_0907, ppd:Ppro_1746}] -> {ppd:Ppro_0905, ppd:Ppro_1518, ppd:Ppro_1744}
path_ppd00780.kgml: {2.3.1.179, 2.3.1.41} -> 1.1.1.100 -> [4.2.1.59 -> 1.3.1.10 -> {2.3.1.179, 2.3.1.41}] -> 1.1.1.100
path_ppd00780.kgml: Skipped genes: ppd:Ppro_1745
path_ppd00780.kgml:
path_ppd00780.kgml: Found a trail of span 3 without skipping any vertex
path_ppd00780.kgml: 32 -> 31 -> 30
path_ppd00780.kgml: R03231 -> R03182 -> R01078
path_ppd00780.kgml: ppd:Ppro_1177 -> ppd:Ppro_1176 -> {ppd:Ppro_1175, ppd:Ppro_1491}
path_ppd00780.kgml: 2.6.1.62 -> 6.3.3.3 -> 2.8.1.6
path_ppd00780.kgml:
path_ppd00780.kgml: Found a trail of span 2 without skipping any vertex
path_ppd00780.kgml: 42 -> 45
path_ppd00780.kgml: R09725 -> R10124
path_ppd00780.kgml: ppd:Ppro_2092 -> {ppd:Ppro_2093, ppd:Ppro_2767}
path_ppd00780.kgml: 3.1.1.85 -> 2.3.1.47
path_ppd00780.kgml:
path_ppd00780.kgml: Found a trail of span 2 containing skipped vertices
path_ppd00780.kgml: 32 -> [31] -> 30
path_ppd00780.kgml: R03231 -> [R03182] -> R01078
path_ppd00780.kgml: ppd:Ppro_1177 -> [ppd:Ppro_1176] -> {ppd:Ppro_1175, ppd:Ppro_1491}
path_ppd00780.kgml: 2.6.1.62 -> [6.3.3.3] -> 2.8.1.6
path_ppd00780.kgml: Skipped genes: ppd:Ppro_1176
path_ppd00780.kgml:
path_ppd00780.kgml: --- 0.88 seconds ---

path_ppd00785.kgml: Lipoic acid metabolism
path_ppd00785.kgml: Initialization took 0.08 seconds
path_ppd00785.kgml:
path_ppd00785.kgml: Found a trail of span 2 containing skipped vertices
path_ppd00785.kgml: 5 -> 6
path_ppd00785.kgml: R07768 -> R07769
path_ppd00785.kgml: {ppd:Ppro_1029, ppd:Ppro_2239} -> ppd:Ppro_1031
path_ppd00785.kgml: 2.8.1.8 -> 2.3.1.181
path_ppd00785.kgml: Skipped genes: ppd:Ppro_1030
path_ppd00785.kgml:
path_ppd00785.kgml: Found a trail of span 2 containing skipped vertices
path_ppd00785.kgml: 11 -> 10
path_ppd00785.kgml: R07766 -> R07767
path_ppd00785.kgml: ppd:Ppro_1031 -> {ppd:Ppro_1029, ppd:Ppro_2239}
path_ppd00785.kgml: 2.3.1.181 -> 2.8.1.8
path_ppd00785.kgml: Skipped genes: ppd:Ppro_1030
path_ppd00785.kgml:
path_ppd00785.kgml: --- 0.21 seconds ---

path_ppd00790.kgml: Folate biosynthesis
path_ppd00790.kgml: Initialization took 0.58 seconds
path_ppd00790.kgml:
path_ppd00790.kgml: Found a trail of span 2 without skipping any vertex
path_ppd00790.kgml: 96 -> 102
path_ppd00790.kgml: R09959 -> R10002
path_ppd00790.kgml: ppd:Ppro_1786 -> ppd:Ppro_1785
path_ppd00790.kgml: 4.1.2.50 -> 4.3.99.3
path_ppd00790.kgml:
path_ppd00790.kgml: --- 0.70 seconds ---

path_ppd00860.kgml: Porphyrin and chlorophyll metabolism
path_ppd00860.kgml: Initialization took 1.74 seconds
path_ppd00860.kgml:
path_ppd00860.kgml: Found a trail of span 6 containing skipped vertices
path_ppd00860.kgml: 278 -> [276 -> 274] -> 273 -> 270 -> 271 -> 281 -> 280
path_ppd00860.kgml: R04109 -> [R02272 -> R00036] -> R00084 -> R03165 -> R03194 -> R03947 -> R02864
path_ppd00860.kgml: ppd:Ppro_3377 -> [ppd:Ppro_2666 -> ppd:Ppro_0442] -> ppd:Ppro_3375 -> ppd:Ppro_3374 -> ppd:Ppro_3374 -> ppd:Ppro_3379 -> ppd:Ppro_3379
path_ppd00860.kgml: 1.2.1.70 -> [5.4.3.8 -> 4.2.1.24] -> 2.5.1.61 -> 4.2.1.75 -> 2.1.1.107 -> 1.3.1.76 -> 4.99.1.4
path_ppd00860.kgml: Skipped genes: ppd:Ppro_3376, ppd:Ppro_3378
path_ppd00860.kgml:
path_ppd00860.kgml: Found a trail of span 5 containing skipped vertices
path_ppd00860.kgml: 278 -> [276 -> 274 -> 273] -> 270 -> 271 -> 281 -> 280
path_ppd00860.kgml: R04109 -> [R02272 -> R00036 -> R00084] -> R03165 -> R03194 -> R03947 -> R02864
path_ppd00860.kgml: ppd:Ppro_3377 -> [ppd:Ppro_2666 -> ppd:Ppro_0442 -> ppd:Ppro_3375] -> ppd:Ppro_3374 -> ppd:Ppro_3374 -> ppd:Ppro_3379 -> ppd:Ppro_3379
path_ppd00860.kgml: 1.2.1.70 -> [5.4.3.8 -> 4.2.1.24 -> 2.5.1.61] -> 4.2.1.75 -> 2.1.1.107 -> 1.3.1.76 -> 4.99.1.4
path_ppd00860.kgml: Skipped genes: ppd:Ppro_3375, ppd:Ppro_3376, ppd:Ppro_3378
path_ppd00860.kgml:
path_ppd00860.kgml: Found a trail of span 5 containing skipped vertices
path_ppd00860.kgml: 278 -> [276 -> 274] -> 273 -> [270] -> 271 -> 281 -> 280
path_ppd00860.kgml: R04109 -> [R02272 -> R00036] -> R00084 -> [R03165] -> R03194 -> R03947 -> R02864
path_ppd00860.kgml: ppd:Ppro_3377 -> [ppd:Ppro_2666 -> ppd:Ppro_0442] -> ppd:Ppro_3375 -> [ppd:Ppro_3374] -> ppd:Ppro_3374 -> ppd:Ppro_3379 -> ppd:Ppro_3379
path_ppd00860.kgml: 1.2.1.70 -> [5.4.3.8 -> 4.2.1.24] -> 2.5.1.61 -> [4.2.1.75] -> 2.1.1.107 -> 1.3.1.76 -> 4.99.1.4
path_ppd00860.kgml: Skipped genes: ppd:Ppro_3376, ppd:Ppro_3378
path_ppd00860.kgml:
path_ppd00860.kgml: Found a trail of span 5 containing skipped vertices
path_ppd00860.kgml: 278 -> [276 -> 274] -> 273 -> 270 -> 271 -> [281] -> 280
path_ppd00860.kgml: R04109 -> [R02272 -> R00036] -> R00084 -> R03165 -> R03194 -> [R03947] -> R02864
path_ppd00860.kgml: ppd:Ppro_3377 -> [ppd:Ppro_2666 -> ppd:Ppro_0442] -> ppd:Ppro_3375 -> ppd:Ppro_3374 -> ppd:Ppro_3374 -> [ppd:Ppro_3379] -> ppd:Ppro_3379
path_ppd00860.kgml: 1.2.1.70 -> [5.4.3.8 -> 4.2.1.24] -> 2.5.1.61 -> 4.2.1.75 -> 2.1.1.107 -> [1.3.1.76] -> 4.99.1.4
path_ppd00860.kgml: Skipped genes: ppd:Ppro_3376, ppd:Ppro_3378
path_ppd00860.kgml:
path_ppd00860.kgml: Found a trail of span 5 containing skipped vertices
path_ppd00860.kgml: 278 -> [276 -> 274] -> 273 -> 270 -> [271] -> 281 -> 280
path_ppd00860.kgml: R04109 -> [R02272 -> R00036] -> R00084 -> R03165 -> [R03194] -> R03947 -> R02864
path_ppd00860.kgml: ppd:Ppro_3377 -> [ppd:Ppro_2666 -> ppd:Ppro_0442] -> ppd:Ppro_3375 -> ppd:Ppro_3374 -> [ppd:Ppro_3374] -> ppd:Ppro_3379 -> ppd:Ppro_3379
path_ppd00860.kgml: 1.2.1.70 -> [5.4.3.8 -> 4.2.1.24] -> 2.5.1.61 -> 4.2.1.75 -> [2.1.1.107] -> 1.3.1.76 -> 4.99.1.4
path_ppd00860.kgml: Skipped genes: ppd:Ppro_3376, ppd:Ppro_3378
path_ppd00860.kgml:
path_ppd00860.kgml: Found a trail of span 4 containing skipped vertices
path_ppd00860.kgml: 278 -> [276 -> 274] -> 273 -> [270 -> 271] -> 281 -> 280
path_ppd00860.kgml: R04109 -> [R02272 -> R00036] -> R00084 -> [R03165 -> R03194] -> R03947 -> R02864
path_ppd00860.kgml: ppd:Ppro_3377 -> [ppd:Ppro_2666 -> ppd:Ppro_0442] -> ppd:Ppro_3375 -> [ppd:Ppro_3374 -> ppd:Ppro_3374] -> ppd:Ppro_3379 -> ppd:Ppro_3379
path_ppd00860.kgml: 1.2.1.70 -> [5.4.3.8 -> 4.2.1.24] -> 2.5.1.61 -> [4.2.1.75 -> 2.1.1.107] -> 1.3.1.76 -> 4.99.1.4
path_ppd00860.kgml: Skipped genes: ppd:Ppro_3376, ppd:Ppro_3378
path_ppd00860.kgml:
path_ppd00860.kgml: Found a trail of span 4 containing skipped vertices
path_ppd00860.kgml: 278 -> [276 -> 274] -> 273 -> 270 -> [271 -> 281] -> 280
path_ppd00860.kgml: R04109 -> [R02272 -> R00036] -> R00084 -> R03165 -> [R03194 -> R03947] -> R02864
path_ppd00860.kgml: ppd:Ppro_3377 -> [ppd:Ppro_2666 -> ppd:Ppro_0442] -> ppd:Ppro_3375 -> ppd:Ppro_3374 -> [ppd:Ppro_3374 -> ppd:Ppro_3379] -> ppd:Ppro_3379
path_ppd00860.kgml: 1.2.1.70 -> [5.4.3.8 -> 4.2.1.24] -> 2.5.1.61 -> 4.2.1.75 -> [2.1.1.107 -> 1.3.1.76] -> 4.99.1.4
path_ppd00860.kgml: Skipped genes: ppd:Ppro_3376, ppd:Ppro_3378
path_ppd00860.kgml:
path_ppd00860.kgml: Found a trail of span 3 containing skipped vertices
path_ppd00860.kgml: 305 -> 308 -> 310
path_ppd00860.kgml: {R05221, R06558} -> R05222 -> R05223
path_ppd00860.kgml: ppd:Ppro_2805 -> ppd:Ppro_2805 -> ppd:Ppro_2807
path_ppd00860.kgml: {2.7.1.156, 2.7.1.156} -> 2.7.7.62 -> 2.7.8.26
path_ppd00860.kgml: Skipped genes: ppd:Ppro_2806
path_ppd00860.kgml:
path_ppd00860.kgml: Found a trail of span 3 containing skipped vertices
path_ppd00860.kgml: 278 -> [276 -> 274] -> 273 -> [270 -> 271 -> 281] -> 280
path_ppd00860.kgml: R04109 -> [R02272 -> R00036] -> R00084 -> [R03165 -> R03194 -> R03947] -> R02864
path_ppd00860.kgml: ppd:Ppro_3377 -> [ppd:Ppro_2666 -> ppd:Ppro_0442] -> ppd:Ppro_3375 -> [ppd:Ppro_3374 -> ppd:Ppro_3374 -> ppd:Ppro_3379] -> ppd:Ppro_3379
path_ppd00860.kgml: 1.2.1.70 -> [5.4.3.8 -> 4.2.1.24] -> 2.5.1.61 -> [4.2.1.75 -> 2.1.1.107 -> 1.3.1.76] -> 4.99.1.4
path_ppd00860.kgml: Skipped genes: ppd:Ppro_3376, ppd:Ppro_3378
path_ppd00860.kgml:
path_ppd00860.kgml: Found a trail of span 2 containing skipped vertices
path_ppd00860.kgml: 305 -> [308] -> 310
path_ppd00860.kgml: {R05221, R06558} -> [R05222] -> R05223
path_ppd00860.kgml: ppd:Ppro_2805 -> [ppd:Ppro_2805] -> ppd:Ppro_2807
path_ppd00860.kgml: {2.7.1.156, 2.7.1.156} -> [2.7.7.62] -> 2.7.8.26
path_ppd00860.kgml: Skipped genes: ppd:Ppro_2806
path_ppd00860.kgml:
path_ppd00860.kgml: Found a trail of span 2 without skipping any vertex
path_ppd00860.kgml: 302 -> 315
path_ppd00860.kgml: R05225 -> R07302
path_ppd00860.kgml: ppd:Ppro_0871 -> ppd:Ppro_0870
path_ppd00860.kgml: 6.3.5.10 -> 6.3.1.10
path_ppd00860.kgml:
path_ppd00860.kgml: Found a trail of span 2 without skipping any vertex
path_ppd00860.kgml: 302 -> 316
path_ppd00860.kgml: R05225 -> R06529
path_ppd00860.kgml: ppd:Ppro_0871 -> ppd:Ppro_0870
path_ppd00860.kgml: 6.3.5.10 -> 6.3.1.10
path_ppd00860.kgml:
path_ppd00860.kgml: Found a trail of span 2 without skipping any vertex
path_ppd00860.kgml: 309 -> 316
path_ppd00860.kgml: R06530 -> R06529
path_ppd00860.kgml: ppd:Ppro_0869 -> ppd:Ppro_0870
path_ppd00860.kgml: 4.1.1.81 -> 6.3.1.10
path_ppd00860.kgml:
path_ppd00860.kgml: Found a trail of span 2 without skipping any vertex
path_ppd00860.kgml: 285 -> 318
path_ppd00860.kgml: R05810 -> R07772
path_ppd00860.kgml: ppd:Ppro_3231 -> ppd:Ppro_3230
path_ppd00860.kgml: 2.1.1.271 -> 3.7.1.12
path_ppd00860.kgml:
path_ppd00860.kgml: --- 2.94 seconds ---

path_ppd00900.kgml: Terpenoid backbone biosynthesis
path_ppd00900.kgml: Initialization took 0.29 seconds
path_ppd00900.kgml: (not found)
path_ppd00900.kgml: --- 0.37 seconds ---

path_ppd00903.kgml: Limonene and pinene degradation
path_ppd00903.kgml: Initialization took 0.05 seconds
path_ppd00903.kgml: (not found)
path_ppd00903.kgml: --- 0.09 seconds ---

path_ppd00909.kgml: Sesquiterpenoid and triterpenoid biosynthesis
path_ppd00909.kgml: Initialization took 0.05 seconds
path_ppd00909.kgml: (not found)
path_ppd00909.kgml: --- 0.09 seconds ---

path_ppd00910.kgml: Nitrogen metabolism
path_ppd00910.kgml: Initialization took 0.54 seconds
path_ppd00910.kgml: (not found)
path_ppd00910.kgml: --- 0.60 seconds ---

path_ppd00920.kgml: Sulfur metabolism
path_ppd00920.kgml: Initialization took 0.14 seconds
path_ppd00920.kgml:
path_ppd00920.kgml: Found a trail of span 2 without skipping any vertex
path_ppd00920.kgml: 160 -> 159
path_ppd00920.kgml: R00529 -> R00509
path_ppd00920.kgml: {ppd:Ppro_0063, ppd:Ppro_0064} -> ppd:Ppro_0064
path_ppd00920.kgml: 2.7.7.4 -> 2.7.1.25
path_ppd00920.kgml:
path_ppd00920.kgml: Found a trail of span 2 without skipping any vertex
path_ppd00920.kgml: 42 -> 39
path_ppd00920.kgml: R00529 -> R00509
path_ppd00920.kgml: {ppd:Ppro_0063, ppd:Ppro_0064} -> ppd:Ppro_0064
path_ppd00920.kgml: 2.7.7.4 -> 2.7.1.25
path_ppd00920.kgml:
path_ppd00920.kgml: --- 0.31 seconds ---

path_ppd00970.kgml: Aminoacyl-tRNA biosynthesis
path_ppd00970.kgml: Initialization took 1.14 seconds
path_ppd00970.kgml: (not found)
path_ppd00970.kgml: --- 1.19 seconds ---

path_ppd01040.kgml: Biosynthesis of unsaturated fatty acids
path_ppd01040.kgml: Initialization took 0.08 seconds
path_ppd01040.kgml: (not found)
path_ppd01040.kgml: --- 0.12 seconds ---

--- 679.80 seconds ---
