# Supplementary material for: CoMetGeNe: mining conserved neighborhood patterns in metabolic and genomic contexts
Source: BMC Bioinformatics. 2019 Jan 10;20:19. doi: 10.1186/s12859-018-2542-2 (PMC6327494; doi:10.1186/s12859-018-2542-2)
Supplement: Supplementary file 14 — Trail finding results for completely assembled representative bacterial genomes present in NCBI Genomes. Of the 1,545 fully assembled representative bacterial genomes in NCBI, corresponding entries have been identified in KEGG for 1,467 species, for which trail finding has been performed for all combinations of gap parameters δG and δD ranging from 0 to 3. This additional file is available from https://doi.org/10.6084/m9.figshare.7288769. (GZ 178,532 kb) [file 12859_2018_2542_MOESM14_ESM.gz › results/tnr_dG2_dD1.hnet]

--- delta_G = 2, delta_D = 1 ---

path_tnr00010.kgml: Glycolysis / Gluconeogenesis
path_tnr00010.kgml: Initialization took 1.93 seconds
path_tnr00010.kgml:
path_tnr00010.kgml: --- 3.77 seconds ---

path_tnr00020.kgml: Citrate cycle (TCA cycle)
path_tnr00020.kgml: Initialization took 0.78 seconds
path_tnr00020.kgml: Aborted (analysis takes longer than 300 seconds)

path_tnr00030.kgml: Pentose phosphate pathway
path_tnr00030.kgml: Initialization took 0.64 seconds
path_tnr00030.kgml: Aborted (analysis takes longer than 300 seconds)

path_tnr00040.kgml: Pentose and glucuronate interconversions
path_tnr00040.kgml: Initialization took 0.08 seconds
path_tnr00040.kgml: (not found)
path_tnr00040.kgml: --- 0.13 seconds ---

path_tnr00051.kgml: Fructose and mannose metabolism
path_tnr00051.kgml: Initialization took 0.23 seconds
path_tnr00051.kgml: (not found)
path_tnr00051.kgml: --- 0.28 seconds ---

path_tnr00052.kgml: Galactose metabolism
path_tnr00052.kgml: Initialization took 0.08 seconds
path_tnr00052.kgml: (not found)
path_tnr00052.kgml: --- 0.12 seconds ---

path_tnr00061.kgml: Fatty acid biosynthesis
path_tnr00061.kgml: Initialization took 0.24 seconds
path_tnr00061.kgml:
path_tnr00061.kgml: Found a trail of span 3 containing skipped vertices
path_tnr00061.kgml: 147 -> 259 -> 142
path_tnr00061.kgml: R01626 -> R04355 -> R04533
path_tnr00061.kgml: tnr:Thena_1435 -> tnr:Thena_1431 -> tnr:Thena_1434
path_tnr00061.kgml: {2.3.1.39, 2.3.1.85, 2.3.1.86} -> {2.3.1.179, 2.3.1.41, 2.3.1.85, 2.3.1.86} -> {1.1.1.100, 2.3.1.85, 2.3.1.86}
path_tnr00061.kgml: Skipped genes: tnr:Thena_1433, tnr:Thena_1432
path_tnr00061.kgml:
path_tnr00061.kgml: Found a trail of span 3 containing skipped vertices
path_tnr00061.kgml: 147 -> 61 -> 108
path_tnr00061.kgml: R01626 -> R04960 -> R04534
path_tnr00061.kgml: tnr:Thena_1435 -> tnr:Thena_1431 -> tnr:Thena_1434
path_tnr00061.kgml: {2.3.1.39, 2.3.1.85, 2.3.1.86} -> {2.3.1.179, 2.3.1.41, 2.3.1.85, 2.3.1.86} -> {1.1.1.100, 2.3.1.85, 2.3.1.86}
path_tnr00061.kgml: Skipped genes: tnr:Thena_1433, tnr:Thena_1432
path_tnr00061.kgml:
path_tnr00061.kgml: Found a trail of span 3 containing skipped vertices
path_tnr00061.kgml: 147 -> 53 -> 54
path_tnr00061.kgml: R01626 -> R07762 -> R07763
path_tnr00061.kgml: tnr:Thena_1435 -> tnr:Thena_1431 -> tnr:Thena_1434
path_tnr00061.kgml: {2.3.1.39, 2.3.1.85, 2.3.1.86} -> {2.3.1.179, 2.3.1.199, 2.3.1.41} -> 1.1.1.100
path_tnr00061.kgml: Skipped genes: tnr:Thena_1433, tnr:Thena_1432
path_tnr00061.kgml:
path_tnr00061.kgml: Found a trail of span 3 without skipping any vertex
path_tnr00061.kgml: 147 -> 262 -> 142
path_tnr00061.kgml: R01626 -> R10707 -> R04533
path_tnr00061.kgml: tnr:Thena_1435 -> tnr:Thena_1436 -> tnr:Thena_1434
path_tnr00061.kgml: {2.3.1.39, 2.3.1.85, 2.3.1.86} -> 2.3.1.180 -> {1.1.1.100, 2.3.1.85, 2.3.1.86}
path_tnr00061.kgml:
path_tnr00061.kgml: Found a trail of span 3 containing skipped vertices
path_tnr00061.kgml: 147 -> 58 -> 75
path_tnr00061.kgml: R01626 -> R04968 -> R04543
path_tnr00061.kgml: tnr:Thena_1435 -> tnr:Thena_1431 -> tnr:Thena_1434
path_tnr00061.kgml: {2.3.1.39, 2.3.1.85, 2.3.1.86} -> {2.3.1.179, 2.3.1.41, 2.3.1.85, 2.3.1.86} -> {1.1.1.100, 2.3.1.85, 2.3.1.86}
path_tnr00061.kgml: Skipped genes: tnr:Thena_1433, tnr:Thena_1432
path_tnr00061.kgml:
path_tnr00061.kgml: Found a trail of span 3 containing skipped vertices
path_tnr00061.kgml: 147 -> 59 -> 86
path_tnr00061.kgml: R01626 -> R04726 -> R04566
path_tnr00061.kgml: tnr:Thena_1435 -> tnr:Thena_1431 -> tnr:Thena_1434
path_tnr00061.kgml: {2.3.1.39, 2.3.1.85, 2.3.1.86} -> {2.3.1.179, 2.3.1.41, 2.3.1.85, 2.3.1.86} -> {1.1.1.100, 2.3.1.85, 2.3.1.86}
path_tnr00061.kgml: Skipped genes: tnr:Thena_1433, tnr:Thena_1432
path_tnr00061.kgml:
path_tnr00061.kgml: Found a trail of span 3 containing skipped vertices
path_tnr00061.kgml: 147 -> 63 -> 130
path_tnr00061.kgml: R01626 -> R04952 -> R04953
path_tnr00061.kgml: tnr:Thena_1435 -> tnr:Thena_1431 -> tnr:Thena_1434
path_tnr00061.kgml: {2.3.1.39, 2.3.1.85, 2.3.1.86} -> {2.3.1.179, 2.3.1.41, 2.3.1.85, 2.3.1.86} -> {1.1.1.100, 2.3.1.85, 2.3.1.86}
path_tnr00061.kgml: Skipped genes: tnr:Thena_1433, tnr:Thena_1432
path_tnr00061.kgml:
path_tnr00061.kgml: Found a trail of span 3 containing skipped vertices
path_tnr00061.kgml: 147 -> 62 -> 119
path_tnr00061.kgml: R01626 -> R04957 -> R04536
path_tnr00061.kgml: tnr:Thena_1435 -> tnr:Thena_1431 -> tnr:Thena_1434
path_tnr00061.kgml: {2.3.1.39, 2.3.1.85, 2.3.1.86} -> {2.3.1.179, 2.3.1.41, 2.3.1.85, 2.3.1.86} -> {1.1.1.100, 2.3.1.85, 2.3.1.86}
path_tnr00061.kgml: Skipped genes: tnr:Thena_1433, tnr:Thena_1432
path_tnr00061.kgml:
path_tnr00061.kgml: Found a trail of span 3 containing skipped vertices
path_tnr00061.kgml: 147 -> 60 -> 97
path_tnr00061.kgml: R01626 -> R04963 -> R04964
path_tnr00061.kgml: tnr:Thena_1435 -> tnr:Thena_1431 -> tnr:Thena_1434
path_tnr00061.kgml: {2.3.1.39, 2.3.1.85, 2.3.1.86} -> {2.3.1.179, 2.3.1.41, 2.3.1.85, 2.3.1.86} -> {1.1.1.100, 2.3.1.85, 2.3.1.86}
path_tnr00061.kgml: Skipped genes: tnr:Thena_1433, tnr:Thena_1432
path_tnr00061.kgml:
path_tnr00061.kgml: Found a trail of span 2 containing skipped vertices
path_tnr00061.kgml: 147 -> [60] -> 97
path_tnr00061.kgml: R01626 -> [R04963] -> R04964
path_tnr00061.kgml: tnr:Thena_1435 -> [tnr:Thena_1431] -> tnr:Thena_1434
path_tnr00061.kgml: {2.3.1.39, 2.3.1.85, 2.3.1.86} -> [{2.3.1.179, 2.3.1.41, 2.3.1.85, 2.3.1.86}] -> {1.1.1.100, 2.3.1.85, 2.3.1.86}
path_tnr00061.kgml:
path_tnr00061.kgml: Found a trail of span 2 containing skipped vertices
path_tnr00061.kgml: 147 -> [62] -> 119
path_tnr00061.kgml: R01626 -> [R04957] -> R04536
path_tnr00061.kgml: tnr:Thena_1435 -> [tnr:Thena_1431] -> tnr:Thena_1434
path_tnr00061.kgml: {2.3.1.39, 2.3.1.85, 2.3.1.86} -> [{2.3.1.179, 2.3.1.41, 2.3.1.85, 2.3.1.86}] -> {1.1.1.100, 2.3.1.85, 2.3.1.86}
path_tnr00061.kgml:
path_tnr00061.kgml: Found a trail of span 2 containing skipped vertices
path_tnr00061.kgml: 147 -> [59] -> 86
path_tnr00061.kgml: R01626 -> [R04726] -> R04566
path_tnr00061.kgml: tnr:Thena_1435 -> [tnr:Thena_1431] -> tnr:Thena_1434
path_tnr00061.kgml: {2.3.1.39, 2.3.1.85, 2.3.1.86} -> [{2.3.1.179, 2.3.1.41, 2.3.1.85, 2.3.1.86}] -> {1.1.1.100, 2.3.1.85, 2.3.1.86}
path_tnr00061.kgml:
path_tnr00061.kgml: Found a trail of span 2 containing skipped vertices
path_tnr00061.kgml: 147 -> [61] -> 108
path_tnr00061.kgml: R01626 -> [R04960] -> R04534
path_tnr00061.kgml: tnr:Thena_1435 -> [tnr:Thena_1431] -> tnr:Thena_1434
path_tnr00061.kgml: {2.3.1.39, 2.3.1.85, 2.3.1.86} -> [{2.3.1.179, 2.3.1.41, 2.3.1.85, 2.3.1.86}] -> {1.1.1.100, 2.3.1.85, 2.3.1.86}
path_tnr00061.kgml:
path_tnr00061.kgml: Found a trail of span 2 containing skipped vertices
path_tnr00061.kgml: 147 -> [58] -> 75
path_tnr00061.kgml: R01626 -> [R04968] -> R04543
path_tnr00061.kgml: tnr:Thena_1435 -> [tnr:Thena_1431] -> tnr:Thena_1434
path_tnr00061.kgml: {2.3.1.39, 2.3.1.85, 2.3.1.86} -> [{2.3.1.179, 2.3.1.41, 2.3.1.85, 2.3.1.86}] -> {1.1.1.100, 2.3.1.85, 2.3.1.86}
path_tnr00061.kgml:
path_tnr00061.kgml: Found a trail of span 2 containing skipped vertices
path_tnr00061.kgml: 147 -> [63] -> 130
path_tnr00061.kgml: R01626 -> [R04952] -> R04953
path_tnr00061.kgml: tnr:Thena_1435 -> [tnr:Thena_1431] -> tnr:Thena_1434
path_tnr00061.kgml: {2.3.1.39, 2.3.1.85, 2.3.1.86} -> [{2.3.1.179, 2.3.1.41, 2.3.1.85, 2.3.1.86}] -> {1.1.1.100, 2.3.1.85, 2.3.1.86}
path_tnr00061.kgml:
path_tnr00061.kgml: Found a trail of span 2 containing skipped vertices
path_tnr00061.kgml: 147 -> [259] -> 142
path_tnr00061.kgml: R01626 -> [R04355] -> R04533
path_tnr00061.kgml: tnr:Thena_1435 -> [tnr:Thena_1431] -> tnr:Thena_1434
path_tnr00061.kgml: {2.3.1.39, 2.3.1.85, 2.3.1.86} -> [{2.3.1.179, 2.3.1.41, 2.3.1.85, 2.3.1.86}] -> {1.1.1.100, 2.3.1.85, 2.3.1.86}
path_tnr00061.kgml:
path_tnr00061.kgml: Found a trail of span 2 containing skipped vertices
path_tnr00061.kgml: 147 -> [53] -> 54
path_tnr00061.kgml: R01626 -> [R07762] -> R07763
path_tnr00061.kgml: tnr:Thena_1435 -> [tnr:Thena_1431] -> tnr:Thena_1434
path_tnr00061.kgml: {2.3.1.39, 2.3.1.85, 2.3.1.86} -> [{2.3.1.179, 2.3.1.199, 2.3.1.41}] -> 1.1.1.100
path_tnr00061.kgml:
path_tnr00061.kgml: --- 2.53 seconds ---

path_tnr00121.kgml: Secondary bile acid biosynthesis
path_tnr00121.kgml: Initialization took 0.05 seconds
path_tnr00121.kgml: (not found)
path_tnr00121.kgml: --- 0.08 seconds ---

path_tnr00130.kgml: Ubiquinone and other terpenoid-quinone biosynthesis
path_tnr00130.kgml: Initialization took 0.09 seconds
path_tnr00130.kgml: (not found)
path_tnr00130.kgml: --- 0.12 seconds ---

path_tnr00190.kgml: Oxidative phosphorylation
path_tnr00190.kgml: Initialization took 1.35 seconds
path_tnr00190.kgml: (not found)
path_tnr00190.kgml: --- 1.39 seconds ---

path_tnr00220.kgml: Arginine biosynthesis
path_tnr00220.kgml: Initialization took 0.18 seconds
path_tnr00220.kgml:
path_tnr00220.kgml: Found a trail of span 4 containing skipped vertices
path_tnr00220.kgml: 49 -> 50 -> 51 -> [52] -> 55
path_tnr00220.kgml: R00259 -> R02649 -> R03443 -> [R02283] -> R02282
path_tnr00220.kgml: {tnr:Thena_0279, tnr:Thena_1196} -> tnr:Thena_1197 -> tnr:Thena_1195 -> [tnr:Thena_1083] -> tnr:Thena_1196
path_tnr00220.kgml: 2.3.1.1 -> 2.7.2.8 -> 1.2.1.38 -> [2.6.1.11] -> 2.3.1.35
path_tnr00220.kgml:
path_tnr00220.kgml: Found a trail of span 3 containing skipped vertices
path_tnr00220.kgml: 49 -> [50] -> 51 -> [52] -> 55
path_tnr00220.kgml: R00259 -> [R02649] -> R03443 -> [R02283] -> R02282
path_tnr00220.kgml: {tnr:Thena_0279, tnr:Thena_1196} -> [tnr:Thena_1197] -> tnr:Thena_1195 -> [tnr:Thena_1083] -> tnr:Thena_1196
path_tnr00220.kgml: 2.3.1.1 -> [2.7.2.8] -> 1.2.1.38 -> [2.6.1.11] -> 2.3.1.35
path_tnr00220.kgml:
path_tnr00220.kgml: Found a trail of span 2 without skipping any vertex
path_tnr00220.kgml: 45 -> 47
path_tnr00220.kgml: R01954 -> R01086
path_tnr00220.kgml: tnr:Thena_0485 -> tnr:Thena_0486
path_tnr00220.kgml: 6.3.4.5 -> 4.3.2.1
path_tnr00220.kgml:
path_tnr00220.kgml: --- 0.39 seconds ---

path_tnr00230.kgml: Purine metabolism
path_tnr00230.kgml: Initialization took 2.75 seconds
path_tnr00230.kgml:
path_tnr00230.kgml: Found a trail of span 4 containing skipped vertices
path_tnr00230.kgml: 160 -> 162 -> 163 -> [260] -> 164
path_tnr00230.kgml: R01072 -> R04144 -> R04325 -> [R04463] -> R04208
path_tnr00230.kgml: tnr:Thena_0620 -> tnr:Thena_0624 -> tnr:Thena_0622 -> [tnr:Thena_1233] -> tnr:Thena_0621
path_tnr00230.kgml: 2.4.2.14 -> 6.3.4.13 -> 2.1.2.2 -> [6.3.5.3] -> 6.3.3.1
path_tnr00230.kgml: Skipped genes: tnr:Thena_0623
path_tnr00230.kgml:
path_tnr00230.kgml: Found a trail of span 3 containing skipped vertices
path_tnr00230.kgml: 160 -> [162] -> 163 -> [260] -> 164
path_tnr00230.kgml: R01072 -> [R04144] -> R04325 -> [R04463] -> R04208
path_tnr00230.kgml: tnr:Thena_0620 -> [tnr:Thena_0624] -> tnr:Thena_0622 -> [tnr:Thena_1233] -> tnr:Thena_0621
path_tnr00230.kgml: 2.4.2.14 -> [6.3.4.13] -> 2.1.2.2 -> [6.3.5.3] -> 6.3.3.1
path_tnr00230.kgml:
path_tnr00230.kgml: Found a trail of span 2 containing skipped vertices
path_tnr00230.kgml: 220 -> [300] -> 244
path_tnr00230.kgml: R00332 -> [R00430] -> R00441
path_tnr00230.kgml: tnr:Thena_0786 -> [tnr:Thena_1219] -> {tnr:Thena_0530, tnr:Thena_0787, tnr:Thena_1299, tnr:Thena_1300}
path_tnr00230.kgml: 2.7.4.8 -> [2.7.1.40] -> {2.7.7.48, 2.7.7.6}
path_tnr00230.kgml:
path_tnr00230.kgml: Found a trail of span 2 without skipping any vertex
path_tnr00230.kgml: 205 -> 206
path_tnr00230.kgml: R01130 -> {R01230, R01231}
path_tnr00230.kgml: tnr:Thena_1292 -> tnr:Thena_1291
path_tnr00230.kgml: 1.1.1.205 -> {6.3.5.2, 6.3.5.2}
path_tnr00230.kgml:
path_tnr00230.kgml: Found a trail of span 2 without skipping any vertex
path_tnr00230.kgml: 167 -> 166
path_tnr00230.kgml: R04591 -> R04559
path_tnr00230.kgml: tnr:Thena_0122 -> tnr:Thena_0121
path_tnr00230.kgml: 6.3.2.6 -> 4.3.2.2
path_tnr00230.kgml:
path_tnr00230.kgml: --- 4.70 seconds ---

path_tnr00240.kgml: Pyrimidine metabolism
path_tnr00240.kgml: Initialization took 1.78 seconds
path_tnr00240.kgml:
path_tnr00240.kgml: Found a trail of span 3 without skipping any vertex
path_tnr00240.kgml: 91 -> 97 -> 98
path_tnr00240.kgml: R00575 -> R01397 -> R01993
path_tnr00240.kgml: {tnr:Thena_0728, tnr:Thena_0729} -> tnr:Thena_0726 -> tnr:Thena_0727
path_tnr00240.kgml: 6.3.5.5 -> 2.1.3.2 -> 3.5.2.3
path_tnr00240.kgml:
path_tnr00240.kgml: Found a trail of span 3 containing skipped vertices
path_tnr00240.kgml: 146 -> [152] -> 153 -> [112] -> 114
path_tnr00240.kgml: R01664 -> [R02485] -> R02484 -> [R00966] -> R00963
path_tnr00240.kgml: {tnr:Thena_1194, tnr:Thena_1251} -> [tnr:Thena_1498] -> tnr:Thena_1248 -> [tnr:Thena_0725] -> {tnr:Thena_1194, tnr:Thena_1251}
path_tnr00240.kgml: {3.1.3.5, 3.1.3.89} -> [3.5.4.5] -> {2.4.2.1, 2.4.2.2, 2.4.2.3, 2.4.2.4} -> [2.4.2.9] -> 3.1.3.5
path_tnr00240.kgml: Skipped genes: tnr:Thena_1249, tnr:Thena_1250
path_tnr00240.kgml:
path_tnr00240.kgml: Found a trail of span 3 containing skipped vertices
path_tnr00240.kgml: 278 -> 153 -> [112] -> 114
path_tnr00240.kgml: R02102 -> R02484 -> [R00966] -> R00963
path_tnr00240.kgml: {tnr:Thena_1194, tnr:Thena_1251} -> tnr:Thena_1248 -> [tnr:Thena_0725] -> {tnr:Thena_1194, tnr:Thena_1251}
path_tnr00240.kgml: {3.1.3.5, 3.1.3.89} -> {2.4.2.1, 2.4.2.2, 2.4.2.3, 2.4.2.4} -> [2.4.2.9] -> 3.1.3.5
path_tnr00240.kgml: Skipped genes: tnr:Thena_1249, tnr:Thena_1250
path_tnr00240.kgml:
path_tnr00240.kgml: Found a trail of span 2 containing skipped vertices
path_tnr00240.kgml: 91 -> [97] -> 98
path_tnr00240.kgml: R00575 -> [R01397] -> R01993
path_tnr00240.kgml: {tnr:Thena_0728, tnr:Thena_0729} -> [tnr:Thena_0726] -> tnr:Thena_0727
path_tnr00240.kgml: 6.3.5.5 -> [2.1.3.2] -> 3.5.2.3
path_tnr00240.kgml:
path_tnr00240.kgml: Found a trail of span 2 without skipping any vertex
path_tnr00240.kgml: 101 -> 178
path_tnr00240.kgml: R01870 -> R00965
path_tnr00240.kgml: tnr:Thena_0956 -> tnr:Thena_0957
path_tnr00240.kgml: 2.4.2.10 -> 4.1.1.23
path_tnr00240.kgml:
path_tnr00240.kgml: --- 2.68 seconds ---

path_tnr00250.kgml: Alanine, aspartate and glutamate metabolism
path_tnr00250.kgml: Initialization took 0.78 seconds
path_tnr00250.kgml:
path_tnr00250.kgml: Found a trail of span 2 without skipping any vertex
path_tnr00250.kgml: 93 -> 114
path_tnr00250.kgml: R00253 -> R00768
path_tnr00250.kgml: tnr:Thena_0790 -> tnr:Thena_0791
path_tnr00250.kgml: 6.3.1.2 -> 2.6.1.16
path_tnr00250.kgml:
path_tnr00250.kgml: Found a trail of span 2 without skipping any vertex
path_tnr00250.kgml: 48 -> 51
path_tnr00250.kgml: R01954 -> R01086
path_tnr00250.kgml: tnr:Thena_0485 -> tnr:Thena_0486
path_tnr00250.kgml: 6.3.4.5 -> 4.3.2.1
path_tnr00250.kgml:
path_tnr00250.kgml: --- 0.91 seconds ---

path_tnr00260.kgml: Glycine, serine and threonine metabolism
path_tnr00260.kgml: Initialization took 0.59 seconds
path_tnr00260.kgml:
path_tnr00260.kgml: Found a trail of span 3 containing skipped vertices
path_tnr00260.kgml: 110 -> [82] -> 101 -> [110] -> 113
path_tnr00260.kgml: R04125 -> [R00945] -> R03425 -> [R04125] -> R03815
path_tnr00260.kgml: tnr:Thena_1152 -> [tnr:Thena_0354] -> {tnr:Thena_1149, tnr:Thena_1150} -> [tnr:Thena_1152] -> tnr:Thena_1146
path_tnr00260.kgml: 2.1.2.10 -> [2.1.2.1] -> 1.4.4.2 -> [2.1.2.10] -> 1.8.1.4
path_tnr00260.kgml: Skipped genes: tnr:Thena_1148, tnr:Thena_1147, tnr:Thena_1151
path_tnr00260.kgml:
path_tnr00260.kgml: --- 0.80 seconds ---

path_tnr00261.kgml: Monobactam biosynthesis
path_tnr00261.kgml: Initialization took 0.08 seconds
path_tnr00261.kgml: (not found)
path_tnr00261.kgml: --- 0.13 seconds ---

path_tnr00270.kgml: Cysteine and methionine metabolism
path_tnr00270.kgml: Initialization took 0.58 seconds
path_tnr00270.kgml: (not found)
path_tnr00270.kgml: --- 0.63 seconds ---

path_tnr00280.kgml: Valine, leucine and isoleucine degradation
path_tnr00280.kgml: Initialization took 0.08 seconds
path_tnr00280.kgml: (not found)
path_tnr00280.kgml: --- 0.13 seconds ---

path_tnr00290.kgml: Valine, leucine and isoleucine biosynthesis
path_tnr00290.kgml: Initialization took 0.38 seconds
path_tnr00290.kgml:
path_tnr00290.kgml: Found a trail of span 4 containing skipped vertices
path_tnr00290.kgml: 79 -> [44] -> 46 -> 44 -> 46 -> [41] -> 38
path_tnr00290.kgml: R00226 -> [R05071] -> R04440 -> R05071 -> R04440 -> [R04441] -> R01213
path_tnr00290.kgml: {tnr:Thena_0565, tnr:Thena_0566} -> [tnr:Thena_0567] -> tnr:Thena_0567 -> tnr:Thena_0567 -> tnr:Thena_0567 -> [tnr:Thena_1317] -> {tnr:Thena_0568, tnr:Thena_1763}
path_tnr00290.kgml: 2.2.1.6 -> [{1.1.1.86, 5.4.99.3}] -> 1.1.1.86 -> {1.1.1.86, 5.4.99.3} -> 1.1.1.86 -> [4.2.1.9] -> 2.3.3.13
path_tnr00290.kgml:
path_tnr00290.kgml: Found a trail of span 3 without skipping any vertex
path_tnr00290.kgml: 47 -> 42 -> 34
path_tnr00290.kgml: R08648 -> R05069 -> R05068
path_tnr00290.kgml: {tnr:Thena_0565, tnr:Thena_0566} -> tnr:Thena_0567 -> tnr:Thena_0567
path_tnr00290.kgml: 2.2.1.6 -> {1.1.1.86, 5.4.99.3} -> 1.1.1.86
path_tnr00290.kgml:
path_tnr00290.kgml: Found a trail of span 3 without skipping any vertex
path_tnr00290.kgml: 36 -> 37 -> 35
path_tnr00290.kgml: R04426 -> R04001 -> R03968
path_tnr00290.kgml: tnr:Thena_1190 -> {tnr:Thena_1093, tnr:Thena_1094, tnr:Thena_1188, tnr:Thena_1189} -> {tnr:Thena_1093, tnr:Thena_1094, tnr:Thena_1188, tnr:Thena_1189}
path_tnr00290.kgml: 1.1.1.85 -> 4.2.1.33 -> 4.2.1.33
path_tnr00290.kgml:
path_tnr00290.kgml: Found a trail of span 3 without skipping any vertex
path_tnr00290.kgml: 78 -> 21 -> 22
path_tnr00290.kgml: R03896 -> R03898 -> R00994
path_tnr00290.kgml: {tnr:Thena_1093, tnr:Thena_1094, tnr:Thena_1188, tnr:Thena_1189} -> {tnr:Thena_1093, tnr:Thena_1094, tnr:Thena_1188, tnr:Thena_1189} -> tnr:Thena_1190
path_tnr00290.kgml: 4.2.1.35 -> 4.2.1.35 -> 1.1.1.85
path_tnr00290.kgml:
path_tnr00290.kgml: Found a trail of span 2 containing skipped vertices
path_tnr00290.kgml: 78 -> [21] -> 22
path_tnr00290.kgml: R03896 -> [R03898] -> R00994
path_tnr00290.kgml: {tnr:Thena_1093, tnr:Thena_1094, tnr:Thena_1188, tnr:Thena_1189} -> [{tnr:Thena_1093, tnr:Thena_1094, tnr:Thena_1188, tnr:Thena_1189}] -> tnr:Thena_1190
path_tnr00290.kgml: 4.2.1.35 -> [4.2.1.35] -> 1.1.1.85
path_tnr00290.kgml:
path_tnr00290.kgml: --- 0.82 seconds ---

path_tnr00300.kgml: Lysine biosynthesis
path_tnr00300.kgml: Initialization took 0.38 seconds
path_tnr00300.kgml:
path_tnr00300.kgml: Found a trail of span 2 without skipping any vertex
path_tnr00300.kgml: 77 -> 46
path_tnr00300.kgml: R02788 -> R04617
path_tnr00300.kgml: tnr:Thena_0660 -> tnr:Thena_0661
path_tnr00300.kgml: 6.3.2.13 -> 6.3.2.10
path_tnr00300.kgml:
path_tnr00300.kgml: Found a trail of span 2 without skipping any vertex
path_tnr00300.kgml: 51 -> 53
path_tnr00300.kgml: R02291 -> R10147
path_tnr00300.kgml: tnr:Thena_0646 -> tnr:Thena_0647
path_tnr00300.kgml: 1.2.1.11 -> 4.3.3.7
path_tnr00300.kgml:
path_tnr00300.kgml: --- 0.53 seconds ---

path_tnr00330.kgml: Arginine and proline metabolism
path_tnr00330.kgml: Initialization took 0.25 seconds
path_tnr00330.kgml:
path_tnr00330.kgml: Found a trail of span 3 without skipping any vertex
path_tnr00330.kgml: 222 -> 221 -> 215
path_tnr00330.kgml: R10507 -> {R00707, R00708} -> R00245
path_tnr00330.kgml: tnr:Thena_0704 -> tnr:Thena_0703 -> tnr:Thena_0703
path_tnr00330.kgml: ? -> {1.2.1.88, 1.2.1.88} -> 1.2.1.88
path_tnr00330.kgml:
path_tnr00330.kgml: Found a trail of span 2 containing skipped vertices
path_tnr00330.kgml: 222 -> [221] -> 215
path_tnr00330.kgml: R10507 -> [{R00707, R00708}] -> R00245
path_tnr00330.kgml: tnr:Thena_0704 -> [tnr:Thena_0703] -> tnr:Thena_0703
path_tnr00330.kgml: ? -> [{1.2.1.88, 1.2.1.88}] -> 1.2.1.88
path_tnr00330.kgml:
path_tnr00330.kgml: Found a trail of span 2 without skipping any vertex
path_tnr00330.kgml: 216 -> 217
path_tnr00330.kgml: R00239 -> R03313
path_tnr00330.kgml: tnr:Thena_1360 -> tnr:Thena_1359
path_tnr00330.kgml: 2.7.2.11 -> 1.2.1.41
path_tnr00330.kgml:
path_tnr00330.kgml: --- 0.46 seconds ---

path_tnr00332.kgml: Carbapenem biosynthesis
path_tnr00332.kgml: Initialization took 0.04 seconds
path_tnr00332.kgml:
path_tnr00332.kgml: Found a trail of span 2 without skipping any vertex
path_tnr00332.kgml: 5 -> 8
path_tnr00332.kgml: R00239 -> R03313
path_tnr00332.kgml: tnr:Thena_1360 -> tnr:Thena_1359
path_tnr00332.kgml: 2.7.2.11 -> 1.2.1.41
path_tnr00332.kgml:
path_tnr00332.kgml: --- 0.12 seconds ---

path_tnr00340.kgml: Histidine metabolism
path_tnr00340.kgml: Initialization took 0.14 seconds
path_tnr00340.kgml:
path_tnr00340.kgml: Found a trail of span 4 containing skipped vertices
path_tnr00340.kgml: 65 -> 69 -> 63 -> 62
path_tnr00340.kgml: R04640 -> R04558 -> R03457 -> R03243
path_tnr00340.kgml: tnr:Thena_0619 -> {tnr:Thena_0120, tnr:Thena_0618} -> tnr:Thena_0617 -> tnr:Thena_0615
path_tnr00340.kgml: 5.3.1.16 -> 4.3.2.10 -> 4.2.1.19 -> 2.6.1.9
path_tnr00340.kgml: Skipped genes: tnr:Thena_0616
path_tnr00340.kgml:
path_tnr00340.kgml: Found a trail of span 3 containing skipped vertices
path_tnr00340.kgml: 65 -> 69 -> [63] -> 62
path_tnr00340.kgml: R04640 -> R04558 -> [R03457] -> R03243
path_tnr00340.kgml: tnr:Thena_0619 -> {tnr:Thena_0120, tnr:Thena_0618} -> [tnr:Thena_0617] -> tnr:Thena_0615
path_tnr00340.kgml: 5.3.1.16 -> 4.3.2.10 -> [4.2.1.19] -> 2.6.1.9
path_tnr00340.kgml: Skipped genes: tnr:Thena_0616, tnr:Thena_0617
path_tnr00340.kgml:
path_tnr00340.kgml: Found a trail of span 3 containing skipped vertices
path_tnr00340.kgml: 65 -> [69] -> 63 -> 62
path_tnr00340.kgml: R04640 -> [R04558] -> R03457 -> R03243
path_tnr00340.kgml: tnr:Thena_0619 -> [{tnr:Thena_0120, tnr:Thena_0618}] -> tnr:Thena_0617 -> tnr:Thena_0615
path_tnr00340.kgml: 5.3.1.16 -> [4.3.2.10] -> 4.2.1.19 -> 2.6.1.9
path_tnr00340.kgml: Skipped genes: tnr:Thena_0616, tnr:Thena_0618
path_tnr00340.kgml:
path_tnr00340.kgml: --- 0.27 seconds ---

path_tnr00350.kgml: Tyrosine metabolism
path_tnr00350.kgml: Initialization took 0.04 seconds
path_tnr00350.kgml: (not found)
path_tnr00350.kgml: --- 0.07 seconds ---

path_tnr00360.kgml: Phenylalanine metabolism
path_tnr00360.kgml: Initialization took 0.13 seconds
path_tnr00360.kgml: (not found)
path_tnr00360.kgml: --- 0.18 seconds ---

path_tnr00401.kgml: Novobiocin biosynthesis
path_tnr00401.kgml: Initialization took 0.05 seconds
path_tnr00401.kgml: (not found)
path_tnr00401.kgml: --- 0.09 seconds ---

path_tnr00410.kgml: beta-Alanine metabolism
path_tnr00410.kgml: Initialization took 0.08 seconds
path_tnr00410.kgml: (not found)
path_tnr00410.kgml: --- 0.11 seconds ---

path_tnr00450.kgml: Selenocompound metabolism
path_tnr00450.kgml: Initialization took 0.18 seconds
path_tnr00450.kgml: (not found)
path_tnr00450.kgml: --- 0.22 seconds ---

path_tnr00460.kgml: Cyanoamino acid metabolism
path_tnr00460.kgml: Initialization took 0.08 seconds
path_tnr00460.kgml: (not found)
path_tnr00460.kgml: --- 0.13 seconds ---

path_tnr00471.kgml: D-Glutamine and D-glutamate metabolism
path_tnr00471.kgml: Initialization took 0.08 seconds
path_tnr00471.kgml:
path_tnr00471.kgml: Found a trail of span 2 containing skipped vertices
path_tnr00471.kgml: 19 -> 20
path_tnr00471.kgml: R03193 -> R02783
path_tnr00471.kgml: tnr:Thena_0666 -> tnr:Thena_0663
path_tnr00471.kgml: 6.3.2.8 -> 6.3.2.9
path_tnr00471.kgml: Skipped genes: tnr:Thena_0665, tnr:Thena_0664
path_tnr00471.kgml:
path_tnr00471.kgml: --- 0.17 seconds ---

path_tnr00473.kgml: D-Alanine metabolism
path_tnr00473.kgml: Initialization took 0.05 seconds
path_tnr00473.kgml: (not found)
path_tnr00473.kgml: --- 0.09 seconds ---

path_tnr00480.kgml: Glutathione metabolism
path_tnr00480.kgml: Initialization took 0.08 seconds
path_tnr00480.kgml: (not found)
path_tnr00480.kgml: --- 0.13 seconds ---

path_tnr00500.kgml: Starch and sucrose metabolism
path_tnr00500.kgml: Initialization took 0.05 seconds
path_tnr00500.kgml: (not found)
path_tnr00500.kgml: --- 0.10 seconds ---

path_tnr00520.kgml: Amino sugar and nucleotide sugar metabolism
path_tnr00520.kgml: Initialization took 0.39 seconds
path_tnr00520.kgml: (not found)
path_tnr00520.kgml: --- 0.43 seconds ---

path_tnr00521.kgml: Streptomycin biosynthesis
path_tnr00521.kgml: Initialization took 0.18 seconds
path_tnr00521.kgml: (not found)
path_tnr00521.kgml: --- 0.22 seconds ---

path_tnr00523.kgml: Polyketide sugar unit biosynthesis
path_tnr00523.kgml: Initialization took 0.08 seconds
path_tnr00523.kgml: (not found)
path_tnr00523.kgml: --- 0.13 seconds ---

path_tnr00525.kgml: Acarbose and validamycin biosynthesis
path_tnr00525.kgml: Initialization took 0.05 seconds
path_tnr00525.kgml: (not found)
path_tnr00525.kgml: --- 0.08 seconds ---

path_tnr00540.kgml: Lipopolysaccharide biosynthesis
path_tnr00540.kgml: Initialization took 0.93 seconds
path_tnr00540.kgml:
path_tnr00540.kgml: Found a trail of span 3 without skipping any vertex
path_tnr00540.kgml: 131 -> 87 -> 44
path_tnr00540.kgml: R01530 -> R03254 -> R03350
path_tnr00540.kgml: tnr:Thena_0063 -> tnr:Thena_0062 -> tnr:Thena_0064
path_tnr00540.kgml: 5.3.1.13 -> 2.5.1.55 -> 3.1.3.45
path_tnr00540.kgml:
path_tnr00540.kgml: Found a trail of span 3 containing skipped vertices
path_tnr00540.kgml: 90 -> 89 -> 88
path_tnr00540.kgml: R04567 -> R04587 -> R04550
path_tnr00540.kgml: tnr:Thena_0061 -> tnr:Thena_0059 -> tnr:Thena_0057
path_tnr00540.kgml: 2.3.1.129 -> 3.5.1.108 -> 2.3.1.191
path_tnr00540.kgml: Skipped genes: tnr:Thena_0058, tnr:Thena_0060
path_tnr00540.kgml:
path_tnr00540.kgml: Found a trail of span 3 containing skipped vertices
path_tnr00540.kgml: 43 -> 80 -> 79
path_tnr00540.kgml: R03351 -> R04658 -> R05074
path_tnr00540.kgml: tnr:Thena_1396 -> tnr:Thena_1394 -> tnr:Thena_1394
path_tnr00540.kgml: 2.7.7.38 -> 2.4.99.12 -> 2.4.99.13
path_tnr00540.kgml: Skipped genes: tnr:Thena_1395
path_tnr00540.kgml:
path_tnr00540.kgml: Found a trail of span 3 without skipping any vertex
path_tnr00540.kgml: 45 -> 80 -> 79
path_tnr00540.kgml: R04657 -> R04658 -> R05074
path_tnr00540.kgml: tnr:Thena_1395 -> tnr:Thena_1394 -> tnr:Thena_1394
path_tnr00540.kgml: 2.7.1.130 -> 2.4.99.12 -> 2.4.99.13
path_tnr00540.kgml:
path_tnr00540.kgml: Found a trail of span 2 containing skipped vertices
path_tnr00540.kgml: 131 -> [87] -> 44
path_tnr00540.kgml: R01530 -> [R03254] -> R03350
path_tnr00540.kgml: tnr:Thena_0063 -> [tnr:Thena_0062] -> tnr:Thena_0064
path_tnr00540.kgml: 5.3.1.13 -> [2.5.1.55] -> 3.1.3.45
path_tnr00540.kgml:
path_tnr00540.kgml: Found a trail of span 2 containing skipped vertices
path_tnr00540.kgml: 43 -> 79
path_tnr00540.kgml: R03351 -> R05074
path_tnr00540.kgml: tnr:Thena_1396 -> tnr:Thena_1394
path_tnr00540.kgml: 2.7.7.38 -> 2.4.99.13
path_tnr00540.kgml: Skipped genes: tnr:Thena_1395
path_tnr00540.kgml:
path_tnr00540.kgml: Found a trail of span 2 containing skipped vertices
path_tnr00540.kgml: 45 -> [80] -> 79
path_tnr00540.kgml: R04657 -> [R04658] -> R05074
path_tnr00540.kgml: tnr:Thena_1395 -> [tnr:Thena_1394] -> tnr:Thena_1394
path_tnr00540.kgml: 2.7.1.130 -> [2.4.99.12] -> 2.4.99.13
path_tnr00540.kgml:
path_tnr00540.kgml: --- 1.41 seconds ---

path_tnr00550.kgml: Peptidoglycan biosynthesis
path_tnr00550.kgml: Initialization took 0.13 seconds
path_tnr00550.kgml:
path_tnr00550.kgml: Found a trail of span 7 containing skipped vertices
path_tnr00550.kgml: 59 -> 33 -> 32 -> 34 -> 23 -> 35 -> 36
path_tnr00550.kgml: {R03191, R03192} -> R03193 -> R02783 -> R02788 -> R04617 -> R05630 -> R05032
path_tnr00550.kgml: tnr:Thena_0667 -> tnr:Thena_0666 -> tnr:Thena_0663 -> tnr:Thena_0660 -> tnr:Thena_0661 -> tnr:Thena_0662 -> tnr:Thena_0665
path_tnr00550.kgml: {1.3.1.98, 1.3.1.98} -> 6.3.2.8 -> 6.3.2.9 -> 6.3.2.13 -> 6.3.2.10 -> 2.7.8.13 -> 2.4.1.227
path_tnr00550.kgml: Skipped genes: tnr:Thena_0664
path_tnr00550.kgml:
path_tnr00550.kgml: Found a trail of span 6 containing skipped vertices
path_tnr00550.kgml: 59 -> 33 -> 32 -> 34 -> [23] -> 35 -> 36
path_tnr00550.kgml: {R03191, R03192} -> R03193 -> R02783 -> R02788 -> [R04617] -> R05630 -> R05032
path_tnr00550.kgml: tnr:Thena_0667 -> tnr:Thena_0666 -> tnr:Thena_0663 -> tnr:Thena_0660 -> [tnr:Thena_0661] -> tnr:Thena_0662 -> tnr:Thena_0665
path_tnr00550.kgml: {1.3.1.98, 1.3.1.98} -> 6.3.2.8 -> 6.3.2.9 -> 6.3.2.13 -> [6.3.2.10] -> 2.7.8.13 -> 2.4.1.227
path_tnr00550.kgml: Skipped genes: tnr:Thena_0664, tnr:Thena_0661
path_tnr00550.kgml:
path_tnr00550.kgml: Found a trail of span 6 containing skipped vertices
path_tnr00550.kgml: 59 -> 33 -> 32 -> [34] -> 23 -> 35 -> 36
path_tnr00550.kgml: {R03191, R03192} -> R03193 -> R02783 -> [R02788] -> R04617 -> R05630 -> R05032
path_tnr00550.kgml: tnr:Thena_0667 -> tnr:Thena_0666 -> tnr:Thena_0663 -> [tnr:Thena_0660] -> tnr:Thena_0661 -> tnr:Thena_0662 -> tnr:Thena_0665
path_tnr00550.kgml: {1.3.1.98, 1.3.1.98} -> 6.3.2.8 -> 6.3.2.9 -> [6.3.2.13] -> 6.3.2.10 -> 2.7.8.13 -> 2.4.1.227
path_tnr00550.kgml: Skipped genes: tnr:Thena_0664
path_tnr00550.kgml:
path_tnr00550.kgml: Found a trail of span 6 containing skipped vertices
path_tnr00550.kgml: 59 -> 33 -> [32] -> 34 -> 23 -> 35 -> 36
path_tnr00550.kgml: {R03191, R03192} -> R03193 -> [R02783] -> R02788 -> R04617 -> R05630 -> R05032
path_tnr00550.kgml: tnr:Thena_0667 -> tnr:Thena_0666 -> [tnr:Thena_0663] -> tnr:Thena_0660 -> tnr:Thena_0661 -> tnr:Thena_0662 -> tnr:Thena_0665
path_tnr00550.kgml: {1.3.1.98, 1.3.1.98} -> 6.3.2.8 -> [6.3.2.9] -> 6.3.2.13 -> 6.3.2.10 -> 2.7.8.13 -> 2.4.1.227
path_tnr00550.kgml: Skipped genes: tnr:Thena_0664, tnr:Thena_0663
path_tnr00550.kgml:
path_tnr00550.kgml: Found a trail of span 6 containing skipped vertices
path_tnr00550.kgml: 59 -> 33 -> 32 -> 34 -> 23 -> [35] -> 36
path_tnr00550.kgml: {R03191, R03192} -> R03193 -> R02783 -> R02788 -> R04617 -> [R05630] -> R05032
path_tnr00550.kgml: tnr:Thena_0667 -> tnr:Thena_0666 -> tnr:Thena_0663 -> tnr:Thena_0660 -> tnr:Thena_0661 -> [tnr:Thena_0662] -> tnr:Thena_0665
path_tnr00550.kgml: {1.3.1.98, 1.3.1.98} -> 6.3.2.8 -> 6.3.2.9 -> 6.3.2.13 -> 6.3.2.10 -> [2.7.8.13] -> 2.4.1.227
path_tnr00550.kgml: Skipped genes: tnr:Thena_0664, tnr:Thena_0662
path_tnr00550.kgml:
path_tnr00550.kgml: Found a trail of span 6 containing skipped vertices
path_tnr00550.kgml: 59 -> [33] -> 32 -> 34 -> 23 -> 35 -> 36
path_tnr00550.kgml: {R03191, R03192} -> [R03193] -> R02783 -> R02788 -> R04617 -> R05630 -> R05032
path_tnr00550.kgml: tnr:Thena_0667 -> [tnr:Thena_0666] -> tnr:Thena_0663 -> tnr:Thena_0660 -> tnr:Thena_0661 -> tnr:Thena_0662 -> tnr:Thena_0665
path_tnr00550.kgml: {1.3.1.98, 1.3.1.98} -> [6.3.2.8] -> 6.3.2.9 -> 6.3.2.13 -> 6.3.2.10 -> 2.7.8.13 -> 2.4.1.227
path_tnr00550.kgml: Skipped genes: tnr:Thena_0664, tnr:Thena_0666
path_tnr00550.kgml:
path_tnr00550.kgml: Found a trail of span 4 containing skipped vertices
path_tnr00550.kgml: 30 -> 23 -> 35 -> 36
path_tnr00550.kgml: R01150 -> R04617 -> R05630 -> R05032
path_tnr00550.kgml: tnr:Thena_0668 -> tnr:Thena_0661 -> tnr:Thena_0662 -> tnr:Thena_0665
path_tnr00550.kgml: 6.3.2.4 -> 6.3.2.10 -> 2.7.8.13 -> 2.4.1.227
path_tnr00550.kgml: Skipped genes: tnr:Thena_0664, tnr:Thena_0667, tnr:Thena_0666, tnr:Thena_0663
path_tnr00550.kgml:
path_tnr00550.kgml: Found a trail of span 4 containing skipped vertices
path_tnr00550.kgml: 30 -> 29 -> 28 -> 27
path_tnr00550.kgml: R01150 -> R04573 -> R05629 -> R05662
path_tnr00550.kgml: tnr:Thena_0668 -> tnr:Thena_0661 -> tnr:Thena_0662 -> tnr:Thena_0665
path_tnr00550.kgml: 6.3.2.4 -> 6.3.2.10 -> 2.7.8.13 -> 2.4.1.227
path_tnr00550.kgml: Skipped genes: tnr:Thena_0664, tnr:Thena_0667, tnr:Thena_0666, tnr:Thena_0663
path_tnr00550.kgml:
path_tnr00550.kgml: Found a trail of span 3 containing skipped vertices
path_tnr00550.kgml: 30 -> [23] -> 35 -> 36
path_tnr00550.kgml: R01150 -> [R04617] -> R05630 -> R05032
path_tnr00550.kgml: tnr:Thena_0668 -> [tnr:Thena_0661] -> tnr:Thena_0662 -> tnr:Thena_0665
path_tnr00550.kgml: 6.3.2.4 -> [6.3.2.10] -> 2.7.8.13 -> 2.4.1.227
path_tnr00550.kgml: Skipped genes: tnr:Thena_0664, tnr:Thena_0667, tnr:Thena_0666, tnr:Thena_0663
path_tnr00550.kgml:
path_tnr00550.kgml: Found a trail of span 3 containing skipped vertices
path_tnr00550.kgml: 30 -> [29] -> 28 -> 27
path_tnr00550.kgml: R01150 -> [R04573] -> R05629 -> R05662
path_tnr00550.kgml: tnr:Thena_0668 -> [tnr:Thena_0661] -> tnr:Thena_0662 -> tnr:Thena_0665
path_tnr00550.kgml: 6.3.2.4 -> [6.3.2.10] -> 2.7.8.13 -> 2.4.1.227
path_tnr00550.kgml: Skipped genes: tnr:Thena_0664, tnr:Thena_0667, tnr:Thena_0666, tnr:Thena_0663
path_tnr00550.kgml:
path_tnr00550.kgml: --- 0.95 seconds ---

path_tnr00561.kgml: Glycerolipid metabolism
path_tnr00561.kgml: Initialization took 0.13 seconds
path_tnr00561.kgml: (not found)
path_tnr00561.kgml: --- 0.17 seconds ---

path_tnr00562.kgml: Inositol phosphate metabolism
path_tnr00562.kgml: Initialization took 0.05 seconds
path_tnr00562.kgml: (not found)
path_tnr00562.kgml: --- 0.10 seconds ---

path_tnr00564.kgml: Glycerophospholipid metabolism
path_tnr00564.kgml: Initialization took 0.15 seconds
path_tnr00564.kgml:
path_tnr00564.kgml: Found a trail of span 2 without skipping any vertex
path_tnr00564.kgml: 115 -> 113
path_tnr00564.kgml: {R00842, R00844} -> R00851
path_tnr00564.kgml: tnr:Thena_0126 -> {tnr:Thena_0125, tnr:Thena_1437}
path_tnr00564.kgml: {1.1.1.8, 1.1.1.94, 1.1.1.94} -> 2.3.1.15
path_tnr00564.kgml:
path_tnr00564.kgml: --- 0.25 seconds ---

path_tnr00620.kgml: Pyruvate metabolism
path_tnr00620.kgml: Initialization took 1.84 seconds
path_tnr00620.kgml: (not found)
path_tnr00620.kgml: --- 1.98 seconds ---

path_tnr00625.kgml: Chloroalkane and chloroalkene degradation
path_tnr00625.kgml: Initialization took 0.08 seconds
path_tnr00625.kgml: (not found)
path_tnr00625.kgml: --- 0.12 seconds ---

path_tnr00626.kgml: Naphthalene degradation
path_tnr00626.kgml: Initialization took 0.05 seconds
path_tnr00626.kgml: (not found)
path_tnr00626.kgml: --- 0.09 seconds ---

path_tnr00627.kgml: Aminobenzoate degradation
path_tnr00627.kgml: Initialization took 0.05 seconds
path_tnr00627.kgml: (not found)
path_tnr00627.kgml: --- 0.10 seconds ---

path_tnr00630.kgml: Glyoxylate and dicarboxylate metabolism
path_tnr00630.kgml: Initialization took 1.40 seconds
path_tnr00630.kgml: (not found)
path_tnr00630.kgml: --- 1.44 seconds ---

path_tnr00633.kgml: Nitrotoluene degradation
path_tnr00633.kgml: Initialization took 0.12 seconds
path_tnr00633.kgml: (not found)
path_tnr00633.kgml: --- 0.17 seconds ---

path_tnr00640.kgml: Propanoate metabolism
path_tnr00640.kgml: Initialization took 0.53 seconds
path_tnr00640.kgml: (not found)
path_tnr00640.kgml: --- 0.58 seconds ---

path_tnr00650.kgml: Butanoate metabolism
path_tnr00650.kgml: Initialization took 0.43 seconds
path_tnr00650.kgml: (not found)
path_tnr00650.kgml: --- 0.48 seconds ---

path_tnr00660.kgml: C5-Branched dibasic acid metabolism
path_tnr00660.kgml: Initialization took 0.18 seconds
path_tnr00660.kgml:
path_tnr00660.kgml: Found a trail of span 3 without skipping any vertex
path_tnr00660.kgml: 31 -> 96 -> 97
path_tnr00660.kgml: R03896 -> R03898 -> R00994
path_tnr00660.kgml: {tnr:Thena_1093, tnr:Thena_1094, tnr:Thena_1188, tnr:Thena_1189} -> {tnr:Thena_1093, tnr:Thena_1094, tnr:Thena_1188, tnr:Thena_1189} -> tnr:Thena_1190
path_tnr00660.kgml: 4.2.1.35 -> 4.2.1.35 -> 1.1.1.85
path_tnr00660.kgml:
path_tnr00660.kgml: --- 0.30 seconds ---

path_tnr00670.kgml: One carbon pool by folate
path_tnr00670.kgml: Initialization took 0.23 seconds
path_tnr00670.kgml:
path_tnr00670.kgml: Found a trail of span 3 containing skipped vertices
path_tnr00670.kgml: 50 -> 51 -> [28] -> 20
path_tnr00670.kgml: R04325 -> R04560 -> [R01655] -> R04326
path_tnr00670.kgml: tnr:Thena_0622 -> tnr:Thena_0623 -> [tnr:Thena_0614] -> tnr:Thena_0622
path_tnr00670.kgml: 2.1.2.2 -> 2.1.2.3 -> [3.5.4.9] -> 2.1.2.2
path_tnr00670.kgml:
path_tnr00670.kgml: Found a trail of span 2 containing skipped vertices
path_tnr00670.kgml: 61 -> 26
path_tnr00670.kgml: R00945 -> {R01224, R07168}
path_tnr00670.kgml: tnr:Thena_0354 -> tnr:Thena_0357
path_tnr00670.kgml: 2.1.2.1 -> {1.5.1.20, 1.5.1.20}
path_tnr00670.kgml: Skipped genes: tnr:Thena_0355
path_tnr00670.kgml:
path_tnr00670.kgml: --- 0.57 seconds ---

path_tnr00680.kgml: Methane metabolism
path_tnr00680.kgml: Initialization took 1.49 seconds
path_tnr00680.kgml: (not found)
path_tnr00680.kgml: --- 1.53 seconds ---

path_tnr00730.kgml: Thiamine metabolism
path_tnr00730.kgml: Initialization took 0.23 seconds
path_tnr00730.kgml:
path_tnr00730.kgml: Found a trail of span 2 containing skipped vertices
path_tnr00730.kgml: 93 -> 63
path_tnr00730.kgml: R03223 -> R00617
path_tnr00730.kgml: tnr:Thena_0496 -> tnr:Thena_0498
path_tnr00730.kgml: 2.5.1.3 -> 2.7.4.16
path_tnr00730.kgml: Skipped genes: tnr:Thena_0497
path_tnr00730.kgml:
path_tnr00730.kgml: Found a trail of span 2 containing skipped vertices
path_tnr00730.kgml: 97 -> 63
path_tnr00730.kgml: R10712 -> R00617
path_tnr00730.kgml: tnr:Thena_0496 -> tnr:Thena_0498
path_tnr00730.kgml: 2.5.1.3 -> 2.7.4.16
path_tnr00730.kgml: Skipped genes: tnr:Thena_0497
path_tnr00730.kgml:
path_tnr00730.kgml: --- 0.37 seconds ---

path_tnr00740.kgml: Riboflavin metabolism
path_tnr00740.kgml: Initialization took 0.08 seconds
path_tnr00740.kgml:
path_tnr00740.kgml: Found a trail of span 2 without skipping any vertex
path_tnr00740.kgml: 32 -> 41
path_tnr00740.kgml: R07281 -> R04457
path_tnr00740.kgml: tnr:Thena_1542 -> tnr:Thena_1543
path_tnr00740.kgml: 4.1.99.12 -> 2.5.1.78
path_tnr00740.kgml:
path_tnr00740.kgml: --- 0.17 seconds ---

path_tnr00750.kgml: Vitamin B6 metabolism
path_tnr00750.kgml: Initialization took 0.08 seconds
path_tnr00750.kgml: (not found)
path_tnr00750.kgml: --- 0.12 seconds ---

path_tnr00760.kgml: Nicotinate and nicotinamide metabolism
path_tnr00760.kgml: Initialization took 0.28 seconds
path_tnr00760.kgml:
path_tnr00760.kgml: Found a trail of span 3 without skipping any vertex
path_tnr00760.kgml: 71 -> 72 -> 73
path_tnr00760.kgml: R00481 -> R04292 -> R03348
path_tnr00760.kgml: tnr:Thena_1711 -> tnr:Thena_1710 -> tnr:Thena_1712
path_tnr00760.kgml: 1.4.3.16 -> 2.5.1.72 -> 2.4.2.19
path_tnr00760.kgml:
path_tnr00760.kgml: Found a trail of span 2 containing skipped vertices
path_tnr00760.kgml: 71 -> [72] -> 73
path_tnr00760.kgml: R00481 -> [R04292] -> R03348
path_tnr00760.kgml: tnr:Thena_1711 -> [tnr:Thena_1710] -> tnr:Thena_1712
path_tnr00760.kgml: 1.4.3.16 -> [2.5.1.72] -> 2.4.2.19
path_tnr00760.kgml:
path_tnr00760.kgml: --- 0.48 seconds ---

path_tnr00770.kgml: Pantothenate and CoA biosynthesis
path_tnr00770.kgml: Initialization took 0.33 seconds
path_tnr00770.kgml:
path_tnr00770.kgml: Found a trail of span 2 without skipping any vertex
path_tnr00770.kgml: 82 -> 81
path_tnr00770.kgml: R00006 -> R03051
path_tnr00770.kgml: {tnr:Thena_0565, tnr:Thena_0566} -> tnr:Thena_0567
path_tnr00770.kgml: 2.2.1.6 -> 1.1.1.86
path_tnr00770.kgml:
path_tnr00770.kgml: --- 0.39 seconds ---

path_tnr00780.kgml: Biotin metabolism
path_tnr00780.kgml: Initialization took 0.27 seconds
path_tnr00780.kgml:
path_tnr00780.kgml: Found a trail of span 2 containing skipped vertices
path_tnr00780.kgml: 95 -> 53
path_tnr00780.kgml: R10115 -> R10116
path_tnr00780.kgml: tnr:Thena_1431 -> tnr:Thena_1434
path_tnr00780.kgml: {2.3.1.179, 2.3.1.41} -> 1.1.1.100
path_tnr00780.kgml: Skipped genes: tnr:Thena_1433, tnr:Thena_1432
path_tnr00780.kgml:
path_tnr00780.kgml: Found a trail of span 2 containing skipped vertices
path_tnr00780.kgml: 74 -> 67
path_tnr00780.kgml: R10119 -> R10120
path_tnr00780.kgml: tnr:Thena_1431 -> tnr:Thena_1434
path_tnr00780.kgml: {2.3.1.179, 2.3.1.41} -> 1.1.1.100
path_tnr00780.kgml: Skipped genes: tnr:Thena_1433, tnr:Thena_1432
path_tnr00780.kgml:
path_tnr00780.kgml: Found a trail of span 2 without skipping any vertex
path_tnr00780.kgml: 42 -> 45
path_tnr00780.kgml: R09725 -> R10124
path_tnr00780.kgml: tnr:Thena_1831 -> tnr:Thena_1832
path_tnr00780.kgml: 3.1.1.85 -> 2.3.1.47
path_tnr00780.kgml:
path_tnr00780.kgml: Found a trail of span 2 without skipping any vertex
path_tnr00780.kgml: 32 -> 31
path_tnr00780.kgml: R03231 -> R03182
path_tnr00780.kgml: tnr:Thena_1825 -> tnr:Thena_1826
path_tnr00780.kgml: 2.6.1.62 -> 6.3.3.3
path_tnr00780.kgml:
path_tnr00780.kgml: --- 0.54 seconds ---

path_tnr00785.kgml: Lipoic acid metabolism
path_tnr00785.kgml: Initialization took 0.05 seconds
path_tnr00785.kgml: (not found)
path_tnr00785.kgml: --- 0.07 seconds ---

path_tnr00790.kgml: Folate biosynthesis
path_tnr00790.kgml: Initialization took 0.73 seconds
path_tnr00790.kgml:
path_tnr00790.kgml: Found a trail of span 2 without skipping any vertex
path_tnr00790.kgml: 96 -> 102
path_tnr00790.kgml: R09959 -> R10002
path_tnr00790.kgml: {tnr:Thena_0977, tnr:Thena_1469} -> tnr:Thena_1468
path_tnr00790.kgml: 4.1.2.50 -> 4.3.99.3
path_tnr00790.kgml:
path_tnr00790.kgml: Found a trail of span 2 without skipping any vertex
path_tnr00790.kgml: 93 -> 117
path_tnr00790.kgml: R09394 -> R11372
path_tnr00790.kgml: tnr:Thena_0962 -> tnr:Thena_0961
path_tnr00790.kgml: 4.1.99.22 -> 4.6.1.17
path_tnr00790.kgml:
path_tnr00790.kgml: Found a trail of span 2 without skipping any vertex
path_tnr00790.kgml: 74 -> 72
path_tnr00790.kgml: R03503 -> R03067
path_tnr00790.kgml: tnr:Thena_1771 -> tnr:Thena_1770
path_tnr00790.kgml: 2.7.6.3 -> 2.5.1.15
path_tnr00790.kgml:
path_tnr00790.kgml: Found a trail of span 2 without skipping any vertex
path_tnr00790.kgml: 65 -> 66
path_tnr00790.kgml: R01716 -> R05553
path_tnr00790.kgml: tnr:Thena_0348 -> tnr:Thena_0349
path_tnr00790.kgml: 2.6.1.85 -> 4.1.3.38
path_tnr00790.kgml:
path_tnr00790.kgml: --- 1.04 seconds ---

path_tnr00860.kgml: Porphyrin and chlorophyll metabolism
path_tnr00860.kgml: Initialization took 0.18 seconds
path_tnr00860.kgml: (not found)
path_tnr00860.kgml: --- 0.23 seconds ---

path_tnr00900.kgml: Terpenoid backbone biosynthesis
path_tnr00900.kgml: Initialization took 0.13 seconds
path_tnr00900.kgml: (not found)
path_tnr00900.kgml: --- 0.17 seconds ---

path_tnr00910.kgml: Nitrogen metabolism
path_tnr00910.kgml: Initialization took 0.23 seconds
path_tnr00910.kgml:
path_tnr00910.kgml: Found a trail of span 2 containing skipped vertices
path_tnr00910.kgml: 150 -> 25
path_tnr00910.kgml: R09497 -> R00798
path_tnr00910.kgml: {tnr:Thena_0093, tnr:Thena_0094, tnr:Thena_0097} -> {tnr:Thena_0093, tnr:Thena_0094, tnr:Thena_0097}
path_tnr00910.kgml: 1.7.5.1 -> ?
path_tnr00910.kgml: Skipped genes: tnr:Thena_0096, tnr:Thena_0095
path_tnr00910.kgml:
path_tnr00910.kgml: --- 0.33 seconds ---

path_tnr00920.kgml: Sulfur metabolism
path_tnr00920.kgml: Initialization took 0.28 seconds
path_tnr00920.kgml:
path_tnr00920.kgml: Found a trail of span 2 containing skipped vertices
path_tnr00920.kgml: 164 -> 169
path_tnr00920.kgml: R00529 -> R08553
path_tnr00920.kgml: tnr:Thena_1601 -> {tnr:Thena_1598, tnr:Thena_1599}
path_tnr00920.kgml: 2.7.7.4 -> 1.8.99.2
path_tnr00920.kgml: Skipped genes: tnr:Thena_1600
path_tnr00920.kgml:
path_tnr00920.kgml: Found a trail of span 2 containing skipped vertices
path_tnr00920.kgml: 49 -> 42
path_tnr00920.kgml: R08553 -> R00529
path_tnr00920.kgml: {tnr:Thena_1598, tnr:Thena_1599} -> tnr:Thena_1601
path_tnr00920.kgml: 1.8.99.2 -> 2.7.7.4
path_tnr00920.kgml: Skipped genes: tnr:Thena_1600
path_tnr00920.kgml:
path_tnr00920.kgml: --- 0.43 seconds ---

path_tnr00970.kgml: Aminoacyl-tRNA biosynthesis
path_tnr00970.kgml: Initialization took 1.08 seconds
path_tnr00970.kgml: (not found)
path_tnr00970.kgml: --- 1.14 seconds ---

path_tnr01040.kgml: Biosynthesis of unsaturated fatty acids
path_tnr01040.kgml: Initialization took 0.04 seconds
path_tnr01040.kgml: (not found)
path_tnr01040.kgml: --- 0.08 seconds ---

--- 652.21 seconds ---
