# Supplementary material for: CoMetGeNe: mining conserved neighborhood patterns in metabolic and genomic contexts
Source: BMC Bioinformatics. 2019 Jan 10;20:19. doi: 10.1186/s12859-018-2542-2 (PMC6327494; doi:10.1186/s12859-018-2542-2)
Supplement: Supplementary file 14 — Trail finding results for completely assembled representative bacterial genomes present in NCBI Genomes. Of the 1,545 fully assembled representative bacterial genomes in NCBI, corresponding entries have been identified in KEGG for 1,467 species, for which trail finding has been performed for all combinations of gap parameters δG and δD ranging from 0 to 3. This additional file is available from https://doi.org/10.6084/m9.figshare.7288769. (GZ 178,532 kb) [file 12859_2018_2542_MOESM14_ESM.gz › results/ahe_dG3_dD1.hnet]

--- delta_G = 3, delta_D = 1 ---

path_ahe00010.kgml: Glycolysis / Gluconeogenesis
path_ahe00010.kgml: Initialization took 0.33 seconds
path_ahe00010.kgml:
path_ahe00010.kgml: Found a trail of span 3 containing skipped vertices
path_ahe00010.kgml: 76 -> [57] -> 58 -> 57
path_ahe00010.kgml: R01512 -> [R01061] -> R01015 -> R01061
path_ahe00010.kgml: ahe:Arch_0883 -> [ahe:Arch_0884] -> ahe:Arch_0882 -> ahe:Arch_0884
path_ahe00010.kgml: 2.7.2.3 -> [{1.2.1.12, 1.2.1.59}] -> 5.3.1.1 -> {1.2.1.12, 1.2.1.59}
path_ahe00010.kgml:
path_ahe00010.kgml: --- 0.51 seconds ---

path_ahe00020.kgml: Citrate cycle (TCA cycle)
path_ahe00020.kgml: Initialization took 0.18 seconds
path_ahe00020.kgml:
path_ahe00020.kgml: Found a trail of span 2 without skipping any vertex
path_ahe00020.kgml: 28 -> 31
path_ahe00020.kgml: R07618 -> R02570
path_ahe00020.kgml: ahe:Arch_0736 -> ahe:Arch_0735
path_ahe00020.kgml: 1.8.1.4 -> 2.3.1.61
path_ahe00020.kgml:
path_ahe00020.kgml: --- 0.30 seconds ---

path_ahe00030.kgml: Pentose phosphate pathway
path_ahe00030.kgml: Initialization took 0.23 seconds
path_ahe00030.kgml:
path_ahe00030.kgml: Found a trail of span 2 without skipping any vertex
path_ahe00030.kgml: 60 -> 38
path_ahe00030.kgml: R01541 -> R05605
path_ahe00030.kgml: ahe:Arch_0437 -> ahe:Arch_0438
path_ahe00030.kgml: {2.7.1.178, 2.7.1.45} -> {4.1.2.14, 4.1.2.55}
path_ahe00030.kgml:
path_ahe00030.kgml: --- 0.42 seconds ---

path_ahe00040.kgml: Pentose and glucuronate interconversions
path_ahe00040.kgml: Initialization took 0.09 seconds
path_ahe00040.kgml:
path_ahe00040.kgml: Found a trail of span 3 containing skipped vertices
path_ahe00040.kgml: 102 -> [103] -> 104 -> 103
path_ahe00040.kgml: R01482 -> [R02454] -> R05606 -> R02454
path_ahe00040.kgml: ahe:Arch_0436 -> [ahe:Arch_0440] -> ahe:Arch_0439 -> ahe:Arch_0440
path_ahe00040.kgml: 5.3.1.12 -> [1.1.1.57] -> 4.2.1.8 -> 1.1.1.57
path_ahe00040.kgml: Skipped genes: ahe:Arch_0437, ahe:Arch_0438
path_ahe00040.kgml:
path_ahe00040.kgml: --- 0.24 seconds ---

path_ahe00051.kgml: Fructose and mannose metabolism
path_ahe00051.kgml: Initialization took 0.13 seconds
path_ahe00051.kgml: (not found)
path_ahe00051.kgml: --- 0.21 seconds ---

path_ahe00052.kgml: Galactose metabolism
path_ahe00052.kgml: Initialization took 0.15 seconds
path_ahe00052.kgml:
path_ahe00052.kgml: Found a trail of span 2 without skipping any vertex
path_ahe00052.kgml: 82 -> 79
path_ahe00052.kgml: R00955 -> R00291
path_ahe00052.kgml: ahe:Arch_1168 -> ahe:Arch_1167
path_ahe00052.kgml: 2.7.7.12 -> 5.1.3.2
path_ahe00052.kgml:
path_ahe00052.kgml: --- 0.25 seconds ---

path_ahe00071.kgml: Fatty acid degradation
path_ahe00071.kgml: Initialization took 0.06 seconds
path_ahe00071.kgml: (not found)
path_ahe00071.kgml: --- 0.12 seconds ---

path_ahe00130.kgml: Ubiquinone and other terpenoid-quinone biosynthesis
path_ahe00130.kgml: Initialization took 0.08 seconds
path_ahe00130.kgml:
path_ahe00130.kgml: Found a trail of span 2 without skipping any vertex
path_ahe00130.kgml: 59 -> 58
path_ahe00130.kgml: R04030 -> R07263
path_ahe00130.kgml: ahe:Arch_0284 -> ahe:Arch_0285
path_ahe00130.kgml: 6.2.1.26 -> 4.1.3.36
path_ahe00130.kgml:
path_ahe00130.kgml: --- 0.18 seconds ---

path_ahe00190.kgml: Oxidative phosphorylation
path_ahe00190.kgml: Initialization took 0.38 seconds
path_ahe00190.kgml: (not found)
path_ahe00190.kgml: --- 0.43 seconds ---

path_ahe00220.kgml: Arginine biosynthesis
path_ahe00220.kgml: Initialization took 0.08 seconds
path_ahe00220.kgml:
path_ahe00220.kgml: Found a trail of span 2 without skipping any vertex
path_ahe00220.kgml: 45 -> 47
path_ahe00220.kgml: R01954 -> R01086
path_ahe00220.kgml: ahe:Arch_1174 -> ahe:Arch_1175
path_ahe00220.kgml: 6.3.4.5 -> 4.3.2.1
path_ahe00220.kgml:
path_ahe00220.kgml: --- 0.18 seconds ---

path_ahe00230.kgml: Purine metabolism
path_ahe00230.kgml: Initialization took 1.13 seconds
path_ahe00230.kgml:
path_ahe00230.kgml: Found a trail of span 3 containing skipped vertices
path_ahe00230.kgml: 244 -> [300] -> 220 -> [139] -> 239
path_ahe00230.kgml: R00441 -> [R00430] -> R00332 -> [R02019] -> R02090
path_ahe00230.kgml: {ahe:Arch_0854, ahe:Arch_1348, ahe:Arch_1395, ahe:Arch_1396} -> [ahe:Arch_0899] -> ahe:Arch_0853 -> [{ahe:Arch_0117, ahe:Arch_0119}] -> ahe:Arch_0853
path_ahe00230.kgml: {2.7.7.48, 2.7.7.6} -> [2.7.1.40] -> 2.7.4.8 -> [1.17.4.1] -> {2.7.4.12, 2.7.4.8}
path_ahe00230.kgml:
path_ahe00230.kgml: Found a trail of span 3 containing skipped vertices
path_ahe00230.kgml: 313 -> [445] -> 175 -> 312
path_ahe00230.kgml: R00200 -> [R11634] -> R00375 -> R01138
path_ahe00230.kgml: ahe:Arch_0899 -> [ahe:Arch_1707] -> {ahe:Arch_0002, ahe:Arch_0685, ahe:Arch_0750, ahe:Arch_0761, ahe:Arch_0896, ahe:Arch_0995, ahe:Arch_1321, ahe:Arch_1646, ahe:Arch_1702} -> ahe:Arch_0899
path_ahe00230.kgml: 2.7.1.40 -> [1.1.98.6] -> 2.7.7.7 -> 2.7.1.40
path_ahe00230.kgml: Skipped genes: ahe:Arch_0898
path_ahe00230.kgml:
path_ahe00230.kgml: Found a trail of span 2 without skipping any vertex
path_ahe00230.kgml: 184 -> 183
path_ahe00230.kgml: R01135 -> R01083
path_ahe00230.kgml: ahe:Arch_1178 -> ahe:Arch_1177
path_ahe00230.kgml: 6.3.4.4 -> 4.3.2.2
path_ahe00230.kgml:
path_ahe00230.kgml: --- 2.33 seconds ---

path_ahe00240.kgml: Pyrimidine metabolism
path_ahe00240.kgml: Initialization took 1.03 seconds
path_ahe00240.kgml:
path_ahe00240.kgml: Found a trail of span 6 containing skipped vertices
path_ahe00240.kgml: 91 -> 97 -> [98] -> 99 -> 98 -> [99] -> 101 -> 178
path_ahe00240.kgml: R00575 -> R01397 -> [R01993] -> R01869 -> R01993 -> [R01869] -> R01870 -> R00965
path_ahe00240.kgml: ahe:Arch_1024 -> ahe:Arch_1019 -> [ahe:Arch_1025] -> {ahe:Arch_1022, ahe:Arch_1023} -> ahe:Arch_1025 -> [{ahe:Arch_1022, ahe:Arch_1023}] -> ahe:Arch_1020 -> ahe:Arch_1021
path_ahe00240.kgml: 6.3.5.5 -> 2.1.3.2 -> [3.5.2.3] -> 1.3.1.14 -> 3.5.2.3 -> [1.3.1.14] -> 2.4.2.10 -> 4.1.1.23
path_ahe00240.kgml:
path_ahe00240.kgml: Found a trail of span 5 containing skipped vertices
path_ahe00240.kgml: 91 -> [97] -> 98 -> [99] -> 101 -> 99 -> [101] -> 178
path_ahe00240.kgml: R00575 -> [R01397] -> R01993 -> [R01869] -> R01870 -> R01869 -> [R01870] -> R00965
path_ahe00240.kgml: ahe:Arch_1024 -> [ahe:Arch_1019] -> ahe:Arch_1025 -> [{ahe:Arch_1022, ahe:Arch_1023}] -> ahe:Arch_1020 -> {ahe:Arch_1022, ahe:Arch_1023} -> [ahe:Arch_1020] -> ahe:Arch_1021
path_ahe00240.kgml: 6.3.5.5 -> [2.1.3.2] -> 3.5.2.3 -> [1.3.1.14] -> 2.4.2.10 -> 1.3.1.14 -> [2.4.2.10] -> 4.1.1.23
path_ahe00240.kgml:
path_ahe00240.kgml: Found a trail of span 4 containing skipped vertices
path_ahe00240.kgml: 303 -> [148] -> 150 -> [156] -> 161 -> [158] -> 157
path_ahe00240.kgml: R11635 -> [R02331] -> R02098 -> [R02101] -> R02094 -> [R02093] -> R00378
path_ahe00240.kgml: ahe:Arch_1707 -> [ahe:Arch_0555] -> ahe:Arch_1703 -> [ahe:Arch_0409] -> ahe:Arch_1703 -> [ahe:Arch_0555] -> {ahe:Arch_0002, ahe:Arch_0685, ahe:Arch_0750, ahe:Arch_0761, ahe:Arch_0896, ahe:Arch_0995, ahe:Arch_1321, ahe:Arch_1646, ahe:Arch_1702}
path_ahe00240.kgml: 1.1.98.6 -> [2.7.4.6] -> {2.7.4.4, 2.7.4.9} -> [2.1.1.45] -> {2.7.4.12, 2.7.4.9} -> [2.7.4.6] -> 2.7.7.7
path_ahe00240.kgml: Skipped genes: ahe:Arch_1704, ahe:Arch_1705, ahe:Arch_1706
path_ahe00240.kgml:
path_ahe00240.kgml: Found a trail of span 2 without skipping any vertex
path_ahe00240.kgml: 152 -> 155
path_ahe00240.kgml: R02485 -> R02484
path_ahe00240.kgml: ahe:Arch_1267 -> ahe:Arch_1266
path_ahe00240.kgml: 3.5.4.5 -> {2.4.2.1, 2.4.2.2, 2.4.2.3, 2.4.2.4}
path_ahe00240.kgml:
path_ahe00240.kgml: --- 1.98 seconds ---

path_ahe00250.kgml: Alanine, aspartate and glutamate metabolism
path_ahe00250.kgml: Initialization took 0.13 seconds
path_ahe00250.kgml:
path_ahe00250.kgml: Found a trail of span 2 without skipping any vertex
path_ahe00250.kgml: 49 -> 52
path_ahe00250.kgml: R01135 -> R01083
path_ahe00250.kgml: ahe:Arch_1178 -> ahe:Arch_1177
path_ahe00250.kgml: 6.3.4.4 -> 4.3.2.2
path_ahe00250.kgml:
path_ahe00250.kgml: Found a trail of span 2 without skipping any vertex
path_ahe00250.kgml: 48 -> 51
path_ahe00250.kgml: R01954 -> R01086
path_ahe00250.kgml: ahe:Arch_1174 -> ahe:Arch_1175
path_ahe00250.kgml: 6.3.4.5 -> 4.3.2.1
path_ahe00250.kgml:
path_ahe00250.kgml: --- 0.26 seconds ---

path_ahe00260.kgml: Glycine, serine and threonine metabolism
path_ahe00260.kgml: Initialization took 0.08 seconds
path_ahe00260.kgml:
path_ahe00260.kgml: Found a trail of span 2 without skipping any vertex
path_ahe00260.kgml: 89 -> 92
path_ahe00260.kgml: R01465 -> R00371
path_ahe00260.kgml: ahe:Arch_1637 -> ahe:Arch_1636
path_ahe00260.kgml: 1.1.1.103 -> 2.3.1.29
path_ahe00260.kgml:
path_ahe00260.kgml: --- 0.18 seconds ---

path_ahe00270.kgml: Cysteine and methionine metabolism
path_ahe00270.kgml: Initialization took 0.08 seconds
path_ahe00270.kgml:
path_ahe00270.kgml: Found a trail of span 2 without skipping any vertex
path_ahe00270.kgml: 124 -> 123
path_ahe00270.kgml: R00586 -> R00897
path_ahe00270.kgml: ahe:Arch_0476 -> ahe:Arch_0477
path_ahe00270.kgml: 2.3.1.30 -> {2.5.1.47, 2.5.1.65}
path_ahe00270.kgml:
path_ahe00270.kgml: --- 0.17 seconds ---

path_ahe00280.kgml: Valine, leucine and isoleucine degradation
path_ahe00280.kgml: Initialization took 0.06 seconds
path_ahe00280.kgml: (not found)
path_ahe00280.kgml: --- 0.12 seconds ---

path_ahe00300.kgml: Lysine biosynthesis
path_ahe00300.kgml: Initialization took 0.05 seconds
path_ahe00300.kgml:
path_ahe00300.kgml: Found a trail of span 2 without skipping any vertex
path_ahe00300.kgml: 77 -> 46
path_ahe00300.kgml: R02788 -> R04617
path_ahe00300.kgml: ahe:Arch_0669 -> ahe:Arch_0670
path_ahe00300.kgml: 6.3.2.13 -> 6.3.2.10
path_ahe00300.kgml:
path_ahe00300.kgml: --- 0.13 seconds ---

path_ahe00310.kgml: Lysine degradation
path_ahe00310.kgml: Initialization took 0.06 seconds
path_ahe00310.kgml: (not found)
path_ahe00310.kgml: --- 0.10 seconds ---

path_ahe00350.kgml: Tyrosine metabolism
path_ahe00350.kgml: Initialization took 0.06 seconds
path_ahe00350.kgml: (not found)
path_ahe00350.kgml: --- 0.10 seconds ---

path_ahe00360.kgml: Phenylalanine metabolism
path_ahe00360.kgml: Initialization took 0.06 seconds
path_ahe00360.kgml: (not found)
path_ahe00360.kgml: --- 0.10 seconds ---

path_ahe00400.kgml: Phenylalanine, tyrosine and tryptophan biosynthesis
path_ahe00400.kgml: Initialization took 0.08 seconds
path_ahe00400.kgml:
path_ahe00400.kgml: Found a trail of span 2 containing skipped vertices
path_ahe00400.kgml: 75 -> [74] -> 50
path_ahe00400.kgml: R02412 -> [R03460] -> R01714
path_ahe00400.kgml: ahe:Arch_0848 -> [ahe:Arch_0327] -> ahe:Arch_0847
path_ahe00400.kgml: 2.7.1.71 -> [2.5.1.19] -> 4.2.3.5
path_ahe00400.kgml:
path_ahe00400.kgml: --- 0.17 seconds ---

path_ahe00410.kgml: beta-Alanine metabolism
path_ahe00410.kgml: Initialization took 0.05 seconds
path_ahe00410.kgml:
path_ahe00410.kgml: Found a trail of span 2 without skipping any vertex
path_ahe00410.kgml: 54 -> 50
path_ahe00410.kgml: R00489 -> R02473
path_ahe00410.kgml: ahe:Arch_0260 -> ahe:Arch_0259
path_ahe00410.kgml: {4.1.1.11, 4.1.1.15} -> 6.3.2.1
path_ahe00410.kgml:
path_ahe00410.kgml: --- 0.14 seconds ---

path_ahe00430.kgml: Taurine and hypotaurine metabolism
path_ahe00430.kgml: Initialization took 0.05 seconds
path_ahe00430.kgml:
path_ahe00430.kgml: Found a trail of span 2 without skipping any vertex
path_ahe00430.kgml: 58 -> 36
path_ahe00430.kgml: R00315 -> R00230
path_ahe00430.kgml: ahe:Arch_1316 -> ahe:Arch_1315
path_ahe00430.kgml: {2.7.2.1, 2.7.2.15} -> 2.3.1.8
path_ahe00430.kgml:
path_ahe00430.kgml: --- 0.15 seconds ---

path_ahe00450.kgml: Selenocompound metabolism
path_ahe00450.kgml: Initialization took 0.06 seconds
path_ahe00450.kgml: (not found)
path_ahe00450.kgml: --- 0.10 seconds ---

path_ahe00471.kgml: D-Glutamine and D-glutamate metabolism
path_ahe00471.kgml: Initialization took 0.05 seconds
path_ahe00471.kgml:
path_ahe00471.kgml: Found a trail of span 2 containing skipped vertices
path_ahe00471.kgml: 19 -> 20
path_ahe00471.kgml: R03193 -> R02783
path_ahe00471.kgml: ahe:Arch_0675 -> ahe:Arch_0672
path_ahe00471.kgml: 6.3.2.8 -> 6.3.2.9
path_ahe00471.kgml: Skipped genes: ahe:Arch_0674, ahe:Arch_0673
path_ahe00471.kgml:
path_ahe00471.kgml: --- 0.15 seconds ---

path_ahe00473.kgml: D-Alanine metabolism
path_ahe00473.kgml: Initialization took 0.05 seconds
path_ahe00473.kgml: (not found)
path_ahe00473.kgml: --- 0.09 seconds ---

path_ahe00480.kgml: Glutathione metabolism
path_ahe00480.kgml: Initialization took 0.09 seconds
path_ahe00480.kgml: (not found)
path_ahe00480.kgml: --- 0.13 seconds ---

path_ahe00511.kgml: Other glycan degradation
path_ahe00511.kgml: Initialization took 0.09 seconds
path_ahe00511.kgml: (not found)
path_ahe00511.kgml: --- 0.14 seconds ---

path_ahe00520.kgml: Amino sugar and nucleotide sugar metabolism
path_ahe00520.kgml: Initialization took 0.54 seconds
path_ahe00520.kgml:
path_ahe00520.kgml: Found a trail of span 3 without skipping any vertex
path_ahe00520.kgml: 52 -> 22 -> 20
path_ahe00520.kgml: R02087 -> R02059 -> R00765
path_ahe00520.kgml: ahe:Arch_0331 -> ahe:Arch_0333 -> ahe:Arch_0332
path_ahe00520.kgml: 5.1.3.9 -> 3.5.1.25 -> 3.5.99.6
path_ahe00520.kgml:
path_ahe00520.kgml: Found a trail of span 2 containing skipped vertices
path_ahe00520.kgml: 52 -> [22] -> 20
path_ahe00520.kgml: R02087 -> [R02059] -> R00765
path_ahe00520.kgml: ahe:Arch_0331 -> [ahe:Arch_0333] -> ahe:Arch_0332
path_ahe00520.kgml: 5.1.3.9 -> [3.5.1.25] -> 3.5.99.6
path_ahe00520.kgml:
path_ahe00520.kgml: Found a trail of span 2 without skipping any vertex
path_ahe00520.kgml: 184 -> 186
path_ahe00520.kgml: R00955 -> R00291
path_ahe00520.kgml: ahe:Arch_1168 -> ahe:Arch_1167
path_ahe00520.kgml: 2.7.7.12 -> 5.1.3.2
path_ahe00520.kgml:
path_ahe00520.kgml: Found a trail of span 2 without skipping any vertex
path_ahe00520.kgml: 28 -> 24
path_ahe00520.kgml: R00768 -> R02060
path_ahe00520.kgml: ahe:Arch_1339 -> ahe:Arch_1341
path_ahe00520.kgml: 2.6.1.16 -> 5.4.2.10
path_ahe00520.kgml:
path_ahe00520.kgml: --- 0.85 seconds ---

path_ahe00521.kgml: Streptomycin biosynthesis
path_ahe00521.kgml: Initialization took 0.09 seconds
path_ahe00521.kgml: (not found)
path_ahe00521.kgml: --- 0.14 seconds ---

path_ahe00523.kgml: Polyketide sugar unit biosynthesis
path_ahe00523.kgml: Initialization took 0.05 seconds
path_ahe00523.kgml: (not found)
path_ahe00523.kgml: --- 0.10 seconds ---

path_ahe00525.kgml: Acarbose and validamycin biosynthesis
path_ahe00525.kgml: Initialization took 0.05 seconds
path_ahe00525.kgml: (not found)
path_ahe00525.kgml: --- 0.10 seconds ---

path_ahe00550.kgml: Peptidoglycan biosynthesis
path_ahe00550.kgml: Initialization took 0.14 seconds
path_ahe00550.kgml:
path_ahe00550.kgml: Found a trail of span 6 containing skipped vertices
path_ahe00550.kgml: 33 -> 32 -> 34 -> 23 -> 35 -> 36
path_ahe00550.kgml: R03193 -> R02783 -> R02788 -> R04617 -> R05630 -> R05032
path_ahe00550.kgml: ahe:Arch_0675 -> ahe:Arch_0672 -> ahe:Arch_0669 -> ahe:Arch_0670 -> ahe:Arch_0671 -> ahe:Arch_0674
path_ahe00550.kgml: 6.3.2.8 -> 6.3.2.9 -> 6.3.2.13 -> 6.3.2.10 -> 2.7.8.13 -> 2.4.1.227
path_ahe00550.kgml: Skipped genes: ahe:Arch_0673
path_ahe00550.kgml:
path_ahe00550.kgml: Found a trail of span 5 containing skipped vertices
path_ahe00550.kgml: 33 -> 32 -> 34 -> [23] -> 35 -> 36
path_ahe00550.kgml: R03193 -> R02783 -> R02788 -> [R04617] -> R05630 -> R05032
path_ahe00550.kgml: ahe:Arch_0675 -> ahe:Arch_0672 -> ahe:Arch_0669 -> [ahe:Arch_0670] -> ahe:Arch_0671 -> ahe:Arch_0674
path_ahe00550.kgml: 6.3.2.8 -> 6.3.2.9 -> 6.3.2.13 -> [6.3.2.10] -> 2.7.8.13 -> 2.4.1.227
path_ahe00550.kgml: Skipped genes: ahe:Arch_0673, ahe:Arch_0670
path_ahe00550.kgml:
path_ahe00550.kgml: Found a trail of span 5 containing skipped vertices
path_ahe00550.kgml: 33 -> 32 -> [34] -> 23 -> 35 -> 36
path_ahe00550.kgml: R03193 -> R02783 -> [R02788] -> R04617 -> R05630 -> R05032
path_ahe00550.kgml: ahe:Arch_0675 -> ahe:Arch_0672 -> [ahe:Arch_0669] -> ahe:Arch_0670 -> ahe:Arch_0671 -> ahe:Arch_0674
path_ahe00550.kgml: 6.3.2.8 -> 6.3.2.9 -> [6.3.2.13] -> 6.3.2.10 -> 2.7.8.13 -> 2.4.1.227
path_ahe00550.kgml: Skipped genes: ahe:Arch_0673
path_ahe00550.kgml:
path_ahe00550.kgml: Found a trail of span 5 containing skipped vertices
path_ahe00550.kgml: 33 -> [32] -> 34 -> 23 -> 35 -> 36
path_ahe00550.kgml: R03193 -> [R02783] -> R02788 -> R04617 -> R05630 -> R05032
path_ahe00550.kgml: ahe:Arch_0675 -> [ahe:Arch_0672] -> ahe:Arch_0669 -> ahe:Arch_0670 -> ahe:Arch_0671 -> ahe:Arch_0674
path_ahe00550.kgml: 6.3.2.8 -> [6.3.2.9] -> 6.3.2.13 -> 6.3.2.10 -> 2.7.8.13 -> 2.4.1.227
path_ahe00550.kgml: Skipped genes: ahe:Arch_0673, ahe:Arch_0672
path_ahe00550.kgml:
path_ahe00550.kgml: Found a trail of span 5 containing skipped vertices
path_ahe00550.kgml: 33 -> 32 -> 34 -> 23 -> [35] -> 36
path_ahe00550.kgml: R03193 -> R02783 -> R02788 -> R04617 -> [R05630] -> R05032
path_ahe00550.kgml: ahe:Arch_0675 -> ahe:Arch_0672 -> ahe:Arch_0669 -> ahe:Arch_0670 -> [ahe:Arch_0671] -> ahe:Arch_0674
path_ahe00550.kgml: 6.3.2.8 -> 6.3.2.9 -> 6.3.2.13 -> 6.3.2.10 -> [2.7.8.13] -> 2.4.1.227
path_ahe00550.kgml: Skipped genes: ahe:Arch_0673, ahe:Arch_0671
path_ahe00550.kgml:
path_ahe00550.kgml: Found a trail of span 3 containing skipped vertices
path_ahe00550.kgml: 29 -> 28 -> 27
path_ahe00550.kgml: R04573 -> R05629 -> R05662
path_ahe00550.kgml: ahe:Arch_0670 -> ahe:Arch_0671 -> ahe:Arch_0674
path_ahe00550.kgml: 6.3.2.10 -> 2.7.8.13 -> 2.4.1.227
path_ahe00550.kgml: Skipped genes: ahe:Arch_0673, ahe:Arch_0672
path_ahe00550.kgml:
path_ahe00550.kgml: Found a trail of span 2 containing skipped vertices
path_ahe00550.kgml: 29 -> [28] -> 27
path_ahe00550.kgml: R04573 -> [R05629] -> R05662
path_ahe00550.kgml: ahe:Arch_0670 -> [ahe:Arch_0671] -> ahe:Arch_0674
path_ahe00550.kgml: 6.3.2.10 -> [2.7.8.13] -> 2.4.1.227
path_ahe00550.kgml: Skipped genes: ahe:Arch_0673, ahe:Arch_0672, ahe:Arch_0671
path_ahe00550.kgml:
path_ahe00550.kgml: --- 0.59 seconds ---

path_ahe00561.kgml: Glycerolipid metabolism
path_ahe00561.kgml: Initialization took 0.09 seconds
path_ahe00561.kgml: (not found)
path_ahe00561.kgml: --- 0.13 seconds ---

path_ahe00562.kgml: Inositol phosphate metabolism
path_ahe00562.kgml: Initialization took 0.08 seconds
path_ahe00562.kgml:
path_ahe00562.kgml: Found a trail of span 3 containing skipped vertices
path_ahe00562.kgml: 114 -> 115 -> 117
path_ahe00562.kgml: R08603 -> R08503 -> R05661
path_ahe00562.kgml: ahe:Arch_0048 -> ahe:Arch_0047 -> ahe:Arch_0045
path_ahe00562.kgml: 3.7.1.22 -> 5.3.1.30 -> 2.7.1.92
path_ahe00562.kgml: Skipped genes: ahe:Arch_0046
path_ahe00562.kgml:
path_ahe00562.kgml: Found a trail of span 2 containing skipped vertices
path_ahe00562.kgml: 114 -> [115] -> 117
path_ahe00562.kgml: R08603 -> [R08503] -> R05661
path_ahe00562.kgml: ahe:Arch_0048 -> [ahe:Arch_0047] -> ahe:Arch_0045
path_ahe00562.kgml: 3.7.1.22 -> [5.3.1.30] -> 2.7.1.92
path_ahe00562.kgml: Skipped genes: ahe:Arch_0046, ahe:Arch_0047
path_ahe00562.kgml:
path_ahe00562.kgml: Found a trail of span 2 without skipping any vertex
path_ahe00562.kgml: 82 -> 83
path_ahe00562.kgml: R01183 -> R02782
path_ahe00562.kgml: ahe:Arch_0042 -> ahe:Arch_0041
path_ahe00562.kgml: 1.1.1.18 -> 4.2.1.44
path_ahe00562.kgml:
path_ahe00562.kgml: --- 0.34 seconds ---

path_ahe00564.kgml: Glycerophospholipid metabolism
path_ahe00564.kgml: Initialization took 0.13 seconds
path_ahe00564.kgml: (not found)
path_ahe00564.kgml: --- 0.18 seconds ---

path_ahe00600.kgml: Sphingolipid metabolism
path_ahe00600.kgml: Initialization took 0.05 seconds
path_ahe00600.kgml: (not found)
path_ahe00600.kgml: --- 0.10 seconds ---

path_ahe00620.kgml: Pyruvate metabolism
path_ahe00620.kgml: Initialization took 0.18 seconds
path_ahe00620.kgml:
path_ahe00620.kgml: Found a trail of span 2 without skipping any vertex
path_ahe00620.kgml: 97 -> 129
path_ahe00620.kgml: R00230 -> R00315
path_ahe00620.kgml: ahe:Arch_1315 -> ahe:Arch_1316
path_ahe00620.kgml: 2.3.1.8 -> {2.7.2.1, 2.7.2.15}
path_ahe00620.kgml:
path_ahe00620.kgml: --- 0.30 seconds ---

path_ahe00625.kgml: Chloroalkane and chloroalkene degradation
path_ahe00625.kgml: Initialization took 0.04 seconds
path_ahe00625.kgml: (not found)
path_ahe00625.kgml: --- 0.09 seconds ---

path_ahe00626.kgml: Naphthalene degradation
path_ahe00626.kgml: Initialization took 0.04 seconds
path_ahe00626.kgml: (not found)
path_ahe00626.kgml: --- 0.09 seconds ---

path_ahe00630.kgml: Glyoxylate and dicarboxylate metabolism
path_ahe00630.kgml: Initialization took 0.13 seconds
path_ahe00630.kgml: (not found)
path_ahe00630.kgml: --- 0.17 seconds ---

path_ahe00640.kgml: Propanoate metabolism
path_ahe00640.kgml: Initialization took 0.08 seconds
path_ahe00640.kgml:
path_ahe00640.kgml: Found a trail of span 2 without skipping any vertex
path_ahe00640.kgml: 52 -> 68
path_ahe00640.kgml: R00921 -> R01353
path_ahe00640.kgml: ahe:Arch_1315 -> ahe:Arch_1316
path_ahe00640.kgml: {2.3.1.222, 2.3.1.8} -> {2.7.2.1, 2.7.2.15}
path_ahe00640.kgml:
path_ahe00640.kgml: --- 0.21 seconds ---

path_ahe00650.kgml: Butanoate metabolism
path_ahe00650.kgml: Initialization took 0.05 seconds
path_ahe00650.kgml: (not found)
path_ahe00650.kgml: --- 0.09 seconds ---

path_ahe00670.kgml: One carbon pool by folate
path_ahe00670.kgml: Initialization took 0.08 seconds
path_ahe00670.kgml:
path_ahe00670.kgml: Found a trail of span 4 containing skipped vertices
path_ahe00670.kgml: 24 -> 23 -> 52 -> [24] -> 68
path_ahe00670.kgml: {R02235, R02236} -> {R00936, R00939} -> R02101 -> [{R02235, R02236}] -> {R00937, R00940}
path_ahe00670.kgml: ahe:Arch_0408 -> ahe:Arch_0408 -> ahe:Arch_0409 -> [ahe:Arch_0408] -> ahe:Arch_0408
path_ahe00670.kgml: {1.5.1.3, 1.5.1.3} -> {1.5.1.3, 1.5.1.3} -> 2.1.1.45 -> [{1.5.1.3, 1.5.1.3}] -> {1.5.1.3, 1.5.1.3}
path_ahe00670.kgml:
path_ahe00670.kgml: Found a trail of span 3 containing skipped vertices
path_ahe00670.kgml: 29 -> 28 -> [48] -> 61
path_ahe00670.kgml: R01220 -> R01655 -> [R00944] -> R00945
path_ahe00670.kgml: ahe:Arch_1275 -> ahe:Arch_1275 -> [ahe:Arch_1277] -> ahe:Arch_1276
path_ahe00670.kgml: 1.5.1.5 -> 3.5.4.9 -> [3.5.1.10] -> 2.1.2.1
path_ahe00670.kgml:
path_ahe00670.kgml: --- 5.22 seconds ---

path_ahe00680.kgml: Methane metabolism
path_ahe00680.kgml: Initialization took 0.14 seconds
path_ahe00680.kgml:
path_ahe00680.kgml: Found a trail of span 2 without skipping any vertex
path_ahe00680.kgml: 203 -> 204
path_ahe00680.kgml: R00315 -> R00230
path_ahe00680.kgml: ahe:Arch_1316 -> ahe:Arch_1315
path_ahe00680.kgml: {2.7.2.1, 2.7.2.15} -> 2.3.1.8
path_ahe00680.kgml:
path_ahe00680.kgml: --- 0.23 seconds ---

path_ahe00730.kgml: Thiamine metabolism
path_ahe00730.kgml: Initialization took 0.09 seconds
path_ahe00730.kgml:
path_ahe00730.kgml: Found a trail of span 3 without skipping any vertex
path_ahe00730.kgml: 76 -> 75 -> 93
path_ahe00730.kgml: R03471 -> R04509 -> R03223
path_ahe00730.kgml: ahe:Arch_1278 -> ahe:Arch_1278 -> ahe:Arch_1279
path_ahe00730.kgml: 2.7.1.49 -> 2.7.4.7 -> 2.5.1.3
path_ahe00730.kgml:
path_ahe00730.kgml: Found a trail of span 3 without skipping any vertex
path_ahe00730.kgml: 76 -> 75 -> 97
path_ahe00730.kgml: R03471 -> R04509 -> R10712
path_ahe00730.kgml: ahe:Arch_1278 -> ahe:Arch_1278 -> ahe:Arch_1279
path_ahe00730.kgml: 2.7.1.49 -> 2.7.4.7 -> 2.5.1.3
path_ahe00730.kgml:
path_ahe00730.kgml: Found a trail of span 2 without skipping any vertex
path_ahe00730.kgml: 74 -> 93
path_ahe00730.kgml: R04448 -> R03223
path_ahe00730.kgml: ahe:Arch_1280 -> ahe:Arch_1279
path_ahe00730.kgml: 2.7.1.50 -> 2.5.1.3
path_ahe00730.kgml:
path_ahe00730.kgml: Found a trail of span 2 containing skipped vertices
path_ahe00730.kgml: 76 -> [75] -> 97
path_ahe00730.kgml: R03471 -> [R04509] -> R10712
path_ahe00730.kgml: ahe:Arch_1278 -> [ahe:Arch_1278] -> ahe:Arch_1279
path_ahe00730.kgml: 2.7.1.49 -> [2.7.4.7] -> 2.5.1.3
path_ahe00730.kgml:
path_ahe00730.kgml: Found a trail of span 2 containing skipped vertices
path_ahe00730.kgml: 76 -> [75] -> 93
path_ahe00730.kgml: R03471 -> [R04509] -> R03223
path_ahe00730.kgml: ahe:Arch_1278 -> [ahe:Arch_1278] -> ahe:Arch_1279
path_ahe00730.kgml: 2.7.1.49 -> [2.7.4.7] -> 2.5.1.3
path_ahe00730.kgml:
path_ahe00730.kgml: --- 0.39 seconds ---

path_ahe00740.kgml: Riboflavin metabolism
path_ahe00740.kgml: Initialization took 0.05 seconds
path_ahe00740.kgml: (not found)
path_ahe00740.kgml: --- 0.09 seconds ---

path_ahe00760.kgml: Nicotinate and nicotinamide metabolism
path_ahe00760.kgml: Initialization took 0.13 seconds
path_ahe00760.kgml: (not found)
path_ahe00760.kgml: --- 0.22 seconds ---

path_ahe00770.kgml: Pantothenate and CoA biosynthesis
path_ahe00770.kgml: Initialization took 0.09 seconds
path_ahe00770.kgml:
path_ahe00770.kgml: Found a trail of span 2 without skipping any vertex
path_ahe00770.kgml: 93 -> 76
path_ahe00770.kgml: R00489 -> R02473
path_ahe00770.kgml: ahe:Arch_0260 -> ahe:Arch_0259
path_ahe00770.kgml: {4.1.1.11, 4.1.1.15} -> 6.3.2.1
path_ahe00770.kgml:
path_ahe00770.kgml: --- 0.19 seconds ---

path_ahe00785.kgml: Lipoic acid metabolism
path_ahe00785.kgml: Initialization took 0.05 seconds
path_ahe00785.kgml:
path_ahe00785.kgml: Found a trail of span 2 without skipping any vertex
path_ahe00785.kgml: 5 -> 6
path_ahe00785.kgml: R07768 -> R07769
path_ahe00785.kgml: ahe:Arch_1446 -> ahe:Arch_1445
path_ahe00785.kgml: 2.8.1.8 -> 2.3.1.181
path_ahe00785.kgml:
path_ahe00785.kgml: Found a trail of span 2 without skipping any vertex
path_ahe00785.kgml: 11 -> 10
path_ahe00785.kgml: R07766 -> R07767
path_ahe00785.kgml: ahe:Arch_1445 -> ahe:Arch_1446
path_ahe00785.kgml: 2.3.1.181 -> 2.8.1.8
path_ahe00785.kgml:
path_ahe00785.kgml: --- 0.21 seconds ---

path_ahe00790.kgml: Folate biosynthesis
path_ahe00790.kgml: Initialization took 0.08 seconds
path_ahe00790.kgml:
path_ahe00790.kgml: Found a trail of span 3 without skipping any vertex
path_ahe00790.kgml: 75 -> 74 -> 72
path_ahe00790.kgml: R03504 -> R03503 -> R03067
path_ahe00790.kgml: ahe:Arch_0254 -> ahe:Arch_0254 -> ahe:Arch_0253
path_ahe00790.kgml: 4.1.2.25 -> 2.7.6.3 -> 2.5.1.15
path_ahe00790.kgml:
path_ahe00790.kgml: Found a trail of span 2 containing skipped vertices
path_ahe00790.kgml: 93 -> 117
path_ahe00790.kgml: R09394 -> R11372
path_ahe00790.kgml: ahe:Arch_1251 -> ahe:Arch_1246
path_ahe00790.kgml: 4.1.99.22 -> 4.6.1.17
path_ahe00790.kgml: Skipped genes: ahe:Arch_1248, ahe:Arch_1250, ahe:Arch_1247
path_ahe00790.kgml:
path_ahe00790.kgml: Found a trail of span 2 containing skipped vertices
path_ahe00790.kgml: 75 -> [74] -> 72
path_ahe00790.kgml: R03504 -> [R03503] -> R03067
path_ahe00790.kgml: ahe:Arch_0254 -> [ahe:Arch_0254] -> ahe:Arch_0253
path_ahe00790.kgml: 4.1.2.25 -> [2.7.6.3] -> 2.5.1.15
path_ahe00790.kgml:
path_ahe00790.kgml: Found a trail of span 2 without skipping any vertex
path_ahe00790.kgml: 75 -> 73
path_ahe00790.kgml: R03504 -> R03066
path_ahe00790.kgml: ahe:Arch_0254 -> ahe:Arch_0253
path_ahe00790.kgml: 4.1.2.25 -> 2.5.1.15
path_ahe00790.kgml:
path_ahe00790.kgml: --- 0.35 seconds ---

path_ahe00860.kgml: Porphyrin and chlorophyll metabolism
path_ahe00860.kgml: Initialization took 0.09 seconds
path_ahe00860.kgml: (not found)
path_ahe00860.kgml: --- 0.14 seconds ---

path_ahe00900.kgml: Terpenoid backbone biosynthesis
path_ahe00900.kgml: Initialization took 0.13 seconds
path_ahe00900.kgml:
path_ahe00900.kgml: Found a trail of span 2 containing skipped vertices
path_ahe00900.kgml: 66 -> [67] -> 68
path_ahe00900.kgml: R05633 -> [R05634] -> R05637
path_ahe00900.kgml: ahe:Arch_1662 -> [ahe:Arch_1587] -> ahe:Arch_1661
path_ahe00900.kgml: 2.7.7.60 -> [2.7.1.148] -> 4.6.1.12
path_ahe00900.kgml:
path_ahe00900.kgml: Found a trail of span 2 without skipping any vertex
path_ahe00900.kgml: 99 -> 104
path_ahe00900.kgml: R05884 -> R08528
path_ahe00900.kgml: ahe:Arch_1499 -> ahe:Arch_1503
path_ahe00900.kgml: 1.17.7.4 -> 2.5.1.68
path_ahe00900.kgml:
path_ahe00900.kgml: Found a trail of span 2 containing skipped vertices
path_ahe00900.kgml: 97 -> [103] -> 104
path_ahe00900.kgml: R08210 -> [R01658] -> R08528
path_ahe00900.kgml: ahe:Arch_1499 -> [ahe:Arch_0757] -> ahe:Arch_1503
path_ahe00900.kgml: 1.17.7.4 -> [2.5.1.1] -> 2.5.1.68
path_ahe00900.kgml:
path_ahe00900.kgml: --- 0.34 seconds ---

path_ahe00910.kgml: Nitrogen metabolism
path_ahe00910.kgml: Initialization took 0.09 seconds
path_ahe00910.kgml: (not found)
path_ahe00910.kgml: --- 0.13 seconds ---

path_ahe00920.kgml: Sulfur metabolism
path_ahe00920.kgml: Initialization took 0.08 seconds
path_ahe00920.kgml:
path_ahe00920.kgml: Found a trail of span 2 without skipping any vertex
path_ahe00920.kgml: 109 -> 103
path_ahe00920.kgml: R00586 -> R00897
path_ahe00920.kgml: ahe:Arch_0476 -> ahe:Arch_0477
path_ahe00920.kgml: 2.3.1.30 -> {2.5.1.47, 2.5.1.65}
path_ahe00920.kgml:
path_ahe00920.kgml: --- 0.18 seconds ---

path_ahe00970.kgml: Aminoacyl-tRNA biosynthesis
path_ahe00970.kgml: Initialization took 0.39 seconds
path_ahe00970.kgml: (not found)
path_ahe00970.kgml: --- 0.44 seconds ---

path_ahe01040.kgml: Biosynthesis of unsaturated fatty acids
path_ahe01040.kgml: Initialization took 0.09 seconds
path_ahe01040.kgml: (not found)
path_ahe01040.kgml: --- 0.14 seconds ---

--- 41.26 seconds ---
