# Supplementary material for: CoMetGeNe: mining conserved neighborhood patterns in metabolic and genomic contexts
Source: BMC Bioinformatics. 2019 Jan 10;20:19. doi: 10.1186/s12859-018-2542-2 (PMC6327494; doi:10.1186/s12859-018-2542-2)
Supplement: Supplementary file 14 — Trail finding results for completely assembled representative bacterial genomes present in NCBI Genomes. Of the 1,545 fully assembled representative bacterial genomes in NCBI, corresponding entries have been identified in KEGG for 1,467 species, for which trail finding has been performed for all combinations of gap parameters δG and δD ranging from 0 to 3. This additional file is available from https://doi.org/10.6084/m9.figshare.7288769. (GZ 178,532 kb) [file 12859_2018_2542_MOESM14_ESM.gz › results/hhg_dG3_dD0.hnet]

--- delta_G = 3, delta_D = 0 ---

path_hhg00010.kgml: Glycolysis / Gluconeogenesis
path_hhg00010.kgml: Initialization took 1.74 seconds
path_hhg00010.kgml:
path_hhg00010.kgml: Found a trail of span 2 without skipping any vertex
path_hhg00010.kgml: 49 -> 48
path_hhg00010.kgml: R03270 -> R00014
path_hhg00010.kgml: {hhg:XM38_033500, hhg:XM38_033510} -> {hhg:XM38_033500, hhg:XM38_033510}
path_hhg00010.kgml: 1.2.4.1 -> {1.2.4.1, 2.2.1.6, 4.1.1.1}
path_hhg00010.kgml:
path_hhg00010.kgml: --- 1.89 seconds ---

path_hhg00020.kgml: Citrate cycle (TCA cycle)
path_hhg00020.kgml: Initialization took 0.34 seconds
path_hhg00020.kgml:
path_hhg00020.kgml: Found a trail of span 2 without skipping any vertex
path_hhg00020.kgml: 75 -> 77
path_hhg00020.kgml: R00014 -> R03270
path_hhg00020.kgml: {hhg:XM38_033500, hhg:XM38_033510} -> {hhg:XM38_033500, hhg:XM38_033510}
path_hhg00020.kgml: {1.2.4.1, 2.2.1.6, 4.1.1.1} -> 1.2.4.1
path_hhg00020.kgml:
path_hhg00020.kgml: --- 0.43 seconds ---

path_hhg00030.kgml: Pentose phosphate pathway
path_hhg00030.kgml: Initialization took 1.44 seconds
path_hhg00030.kgml:
path_hhg00030.kgml: Found a trail of span 3 containing skipped vertices
path_hhg00030.kgml: 49 -> 46 -> 43
path_hhg00030.kgml: R01830 -> R01641 -> R01049
path_hhg00030.kgml: hhg:XM38_031350 -> hhg:XM38_031350 -> hhg:XM38_031390
path_hhg00030.kgml: 2.2.1.1 -> 2.2.1.1 -> 2.7.6.1
path_hhg00030.kgml: Skipped genes: hhg:XM38_031360, hhg:XM38_031370
path_hhg00030.kgml:
path_hhg00030.kgml: --- 1.64 seconds ---

path_hhg00040.kgml: Pentose and glucuronate interconversions
path_hhg00040.kgml: Initialization took 0.14 seconds
path_hhg00040.kgml: (not found)
path_hhg00040.kgml: --- 0.19 seconds ---

path_hhg00051.kgml: Fructose and mannose metabolism
path_hhg00051.kgml: Initialization took 0.59 seconds
path_hhg00051.kgml:
path_hhg00051.kgml: Found a trail of span 2 without skipping any vertex
path_hhg00051.kgml: 83 -> 82
path_hhg00051.kgml: R00888 -> R05692
path_hhg00051.kgml: {hhg:XM38_007550, hhg:XM38_019250} -> hhg:XM38_019260
path_hhg00051.kgml: 4.2.1.47 -> 1.1.1.271
path_hhg00051.kgml:
path_hhg00051.kgml: --- 0.69 seconds ---

path_hhg00052.kgml: Galactose metabolism
path_hhg00052.kgml: Initialization took 0.23 seconds
path_hhg00052.kgml: (not found)
path_hhg00052.kgml: --- 0.28 seconds ---

path_hhg00053.kgml: Ascorbate and aldarate metabolism
path_hhg00053.kgml: Initialization took 0.09 seconds
path_hhg00053.kgml: (not found)
path_hhg00053.kgml: --- 0.13 seconds ---

path_hhg00061.kgml: Fatty acid biosynthesis
path_hhg00061.kgml: Initialization took 0.60 seconds
path_hhg00061.kgml:
path_hhg00061.kgml: Found a trail of span 2 without skipping any vertex
path_hhg00061.kgml: 147 -> 262
path_hhg00061.kgml: R01626 -> R10707
path_hhg00061.kgml: hhg:XM38_037630 -> hhg:XM38_037620
path_hhg00061.kgml: {2.3.1.39, 2.3.1.85, 2.3.1.86} -> 2.3.1.180
path_hhg00061.kgml:
path_hhg00061.kgml: --- 0.75 seconds ---

path_hhg00062.kgml: Fatty acid elongation
path_hhg00062.kgml: Initialization took 0.06 seconds
path_hhg00062.kgml: (not found)
path_hhg00062.kgml: --- 0.10 seconds ---

path_hhg00100.kgml: Steroid biosynthesis
path_hhg00100.kgml: Initialization took 0.06 seconds
path_hhg00100.kgml: (not found)
path_hhg00100.kgml: --- 0.10 seconds ---

path_hhg00130.kgml: Ubiquinone and other terpenoid-quinone biosynthesis
path_hhg00130.kgml: Initialization took 0.79 seconds
path_hhg00130.kgml:
path_hhg00130.kgml: Found a trail of span 2 containing skipped vertices
path_hhg00130.kgml: 85 -> 107
path_hhg00130.kgml: R07262 -> R05617
path_hhg00130.kgml: hhg:XM38_049610 -> hhg:XM38_049670
path_hhg00130.kgml: 3.1.2.28 -> 2.5.1.74
path_hhg00130.kgml: Skipped genes: hhg:XM38_049640, hhg:XM38_049650
path_hhg00130.kgml:
path_hhg00130.kgml: Found a trail of span 2 containing skipped vertices
path_hhg00130.kgml: 85 -> 108
path_hhg00130.kgml: R07262 -> R06858
path_hhg00130.kgml: hhg:XM38_049610 -> hhg:XM38_049670
path_hhg00130.kgml: 3.1.2.28 -> ?
path_hhg00130.kgml: Skipped genes: hhg:XM38_049640, hhg:XM38_049650
path_hhg00130.kgml:
path_hhg00130.kgml: Found a trail of span 2 without skipping any vertex
path_hhg00130.kgml: 69 -> 61
path_hhg00130.kgml: R01717 -> R08165
path_hhg00130.kgml: hhg:XM38_030680 -> hhg:XM38_030670
path_hhg00130.kgml: 5.4.4.2 -> 2.2.1.9
path_hhg00130.kgml:
path_hhg00130.kgml: Found a trail of span 2 without skipping any vertex
path_hhg00130.kgml: 60 -> 59
path_hhg00130.kgml: R04031 -> R04030
path_hhg00130.kgml: hhg:XM38_049680 -> hhg:XM38_049690
path_hhg00130.kgml: 4.2.1.113 -> 6.2.1.26
path_hhg00130.kgml:
path_hhg00130.kgml: --- 1.07 seconds ---

path_hhg00190.kgml: Oxidative phosphorylation
path_hhg00190.kgml: Initialization took 3.95 seconds
path_hhg00190.kgml: (not found)
path_hhg00190.kgml: --- 3.99 seconds ---

path_hhg00195.kgml: Photosynthesis
path_hhg00195.kgml: Initialization took 12.06 seconds
path_hhg00195.kgml: (not found)
path_hhg00195.kgml: --- 12.10 seconds ---

path_hhg00196.kgml: Photosynthesis - antenna proteins
path_hhg00196.kgml: Initialization took 0.68 seconds
path_hhg00196.kgml: (not found)
path_hhg00196.kgml: --- 0.73 seconds ---

path_hhg00220.kgml: Arginine biosynthesis
path_hhg00220.kgml: Initialization took 0.54 seconds
path_hhg00220.kgml: (not found)
path_hhg00220.kgml: --- 0.58 seconds ---

path_hhg00230.kgml: Purine metabolism
path_hhg00230.kgml: Initialization took 10.20 seconds
path_hhg00230.kgml:
path_hhg00230.kgml: Found a trail of span 2 containing skipped vertices
path_hhg00230.kgml: 159 -> 160
path_hhg00230.kgml: R01049 -> R01072
path_hhg00230.kgml: hhg:XM38_031390 -> hhg:XM38_031460
path_hhg00230.kgml: 2.7.6.1 -> 2.4.2.14
path_hhg00230.kgml: Skipped genes: hhg:XM38_031410, hhg:XM38_031400
path_hhg00230.kgml:
path_hhg00230.kgml: --- 10.43 seconds ---

path_hhg00240.kgml: Pyrimidine metabolism
path_hhg00240.kgml: Initialization took 2.89 seconds
path_hhg00240.kgml: (not found)
path_hhg00240.kgml: --- 2.96 seconds ---

path_hhg00250.kgml: Alanine, aspartate and glutamate metabolism
path_hhg00250.kgml: Initialization took 0.79 seconds
path_hhg00250.kgml: (not found)
path_hhg00250.kgml: --- 0.87 seconds ---

path_hhg00260.kgml: Glycine, serine and threonine metabolism
path_hhg00260.kgml: Initialization took 0.94 seconds
path_hhg00260.kgml:
path_hhg00260.kgml: Found a trail of span 2 containing skipped vertices
path_hhg00260.kgml: 101 -> 110
path_hhg00260.kgml: R03425 -> R04125
path_hhg00260.kgml: hhg:XM38_029670 -> hhg:XM38_029650
path_hhg00260.kgml: 1.4.4.2 -> 2.1.2.10
path_hhg00260.kgml: Skipped genes: hhg:XM38_029660
path_hhg00260.kgml:
path_hhg00260.kgml: Found a trail of span 2 without skipping any vertex
path_hhg00260.kgml: 87 -> 83
path_hhg00260.kgml: R01466 -> R00996
path_hhg00260.kgml: {hhg:XM38_007650, hhg:XM38_032200} -> hhg:XM38_007670
path_hhg00260.kgml: 4.2.3.1 -> 4.3.1.19
path_hhg00260.kgml:
path_hhg00260.kgml: --- 1.12 seconds ---

path_hhg00261.kgml: Monobactam biosynthesis
path_hhg00261.kgml: Initialization took 0.19 seconds
path_hhg00261.kgml: (not found)
path_hhg00261.kgml: --- 0.24 seconds ---

path_hhg00270.kgml: Cysteine and methionine metabolism
path_hhg00270.kgml: Initialization took 1.44 seconds
path_hhg00270.kgml:
path_hhg00270.kgml: Found a trail of span 2 without skipping any vertex
path_hhg00270.kgml: 74 -> 120
path_hhg00270.kgml: R07392 -> R07395
path_hhg00270.kgml: hhg:XM38_027810 -> hhg:XM38_027820
path_hhg00270.kgml: 4.2.1.109 -> 3.1.3.77
path_hhg00270.kgml:
path_hhg00270.kgml: --- 1.55 seconds ---

path_hhg00280.kgml: Valine, leucine and isoleucine degradation
path_hhg00280.kgml: Initialization took 0.09 seconds
path_hhg00280.kgml: (not found)
path_hhg00280.kgml: --- 0.14 seconds ---

path_hhg00281.kgml: Geraniol degradation
path_hhg00281.kgml: Initialization took 0.06 seconds
path_hhg00281.kgml: (not found)
path_hhg00281.kgml: --- 0.11 seconds ---

path_hhg00290.kgml: Valine, leucine and isoleucine biosynthesis
path_hhg00290.kgml: Initialization took 0.49 seconds
path_hhg00290.kgml: (not found)
path_hhg00290.kgml: --- 0.53 seconds ---

path_hhg00300.kgml: Lysine biosynthesis
path_hhg00300.kgml: Initialization took 0.44 seconds
path_hhg00300.kgml:
path_hhg00300.kgml: Found a trail of span 2 without skipping any vertex
path_hhg00300.kgml: 51 -> 53
path_hhg00300.kgml: R02291 -> R10147
path_hhg00300.kgml: hhg:XM38_008950 -> hhg:XM38_008960
path_hhg00300.kgml: 1.2.1.11 -> 4.3.3.7
path_hhg00300.kgml:
path_hhg00300.kgml: --- 0.53 seconds ---

path_hhg00310.kgml: Lysine degradation
path_hhg00310.kgml: Initialization took 0.09 seconds
path_hhg00310.kgml: (not found)
path_hhg00310.kgml: --- 0.15 seconds ---

path_hhg00330.kgml: Arginine and proline metabolism
path_hhg00330.kgml: Initialization took 0.89 seconds
path_hhg00330.kgml:
path_hhg00330.kgml: Found a trail of span 3 without skipping any vertex
path_hhg00330.kgml: 149 -> 79 -> 142
path_hhg00330.kgml: R01157 -> R01920 -> R02869
path_hhg00330.kgml: {hhg:XM38_018030, hhg:XM38_020220} -> {hhg:XM38_018040, hhg:XM38_049180} -> {hhg:XM38_018040, hhg:XM38_049180}
path_hhg00330.kgml: 3.5.3.11 -> 2.5.1.16 -> {2.5.1.16, 2.5.1.22}
path_hhg00330.kgml:
path_hhg00330.kgml: --- 0.98 seconds ---

path_hhg00332.kgml: Carbapenem biosynthesis
path_hhg00332.kgml: Initialization took 0.09 seconds
path_hhg00332.kgml: (not found)
path_hhg00332.kgml: --- 0.14 seconds ---

path_hhg00340.kgml: Histidine metabolism
path_hhg00340.kgml: Initialization took 0.34 seconds
path_hhg00340.kgml: (not found)
path_hhg00340.kgml: --- 0.43 seconds ---

path_hhg00350.kgml: Tyrosine metabolism
path_hhg00350.kgml: Initialization took 0.15 seconds
path_hhg00350.kgml: (not found)
path_hhg00350.kgml: --- 0.20 seconds ---

path_hhg00360.kgml: Phenylalanine metabolism
path_hhg00360.kgml: Initialization took 0.14 seconds
path_hhg00360.kgml: (not found)
path_hhg00360.kgml: --- 0.20 seconds ---

path_hhg00361.kgml: Chlorocyclohexane and chlorobenzene degradation
path_hhg00361.kgml: Initialization took 0.09 seconds
path_hhg00361.kgml: (not found)
path_hhg00361.kgml: --- 0.15 seconds ---

path_hhg00362.kgml: Benzoate degradation
path_hhg00362.kgml: Initialization took 0.09 seconds
path_hhg00362.kgml:
path_hhg00362.kgml: Found a trail of span 2 without skipping any vertex
path_hhg00362.kgml: 238 -> 90
path_hhg00362.kgml: R05305 -> R05586
path_hhg00362.kgml: hhg:XM38_014280 -> hhg:XM38_014290
path_hhg00362.kgml: {1.1.1.259, 1.1.1.35} -> 2.3.1.16
path_hhg00362.kgml:
path_hhg00362.kgml: --- 0.19 seconds ---

path_hhg00364.kgml: Fluorobenzoate degradation
path_hhg00364.kgml: Initialization took 0.08 seconds
path_hhg00364.kgml: (not found)
path_hhg00364.kgml: --- 0.12 seconds ---

path_hhg00380.kgml: Tryptophan metabolism
path_hhg00380.kgml: Initialization took 0.09 seconds
path_hhg00380.kgml: (not found)
path_hhg00380.kgml: --- 0.14 seconds ---

path_hhg00400.kgml: Phenylalanine, tyrosine and tryptophan biosynthesis
path_hhg00400.kgml: Initialization took 1.80 seconds
path_hhg00400.kgml:
path_hhg00400.kgml: Found a trail of span 4 without skipping any vertex
path_hhg00400.kgml: 54 -> 52 -> 53 -> 51
path_hhg00400.kgml: R03508 -> R02340 -> R00674 -> R02722
path_hhg00400.kgml: {hhg:XM38_025670, hhg:XM38_047710} -> {hhg:XM38_025680, hhg:XM38_030020, hhg:XM38_038520} -> {hhg:XM38_025690, hhg:XM38_034000, hhg:XM38_038510} -> {hhg:XM38_025680, hhg:XM38_025690, hhg:XM38_030020, hhg:XM38_034000, hhg:XM38_038510, hhg:XM38_038520}
path_hhg00400.kgml: 4.1.1.48 -> {4.1.2.8, 4.2.1.20} -> {4.2.1.122, 4.2.1.20} -> 4.2.1.20
path_hhg00400.kgml:
path_hhg00400.kgml: Found a trail of span 2 containing skipped vertices
path_hhg00400.kgml: 57 -> 56
path_hhg00400.kgml: {R00985, R00986} -> R01073
path_hhg00400.kgml: {hhg:XM38_006610, hhg:XM38_024710, hhg:XM38_025660} -> {hhg:XM38_023030, hhg:XM38_025700}
path_hhg00400.kgml: {4.1.3.27, 4.1.3.27} -> 2.4.2.18
path_hhg00400.kgml: Skipped genes: hhg:XM38_025690, hhg:XM38_025670, hhg:XM38_025680
path_hhg00400.kgml:
path_hhg00400.kgml: --- 2.07 seconds ---

path_hhg00401.kgml: Novobiocin biosynthesis
path_hhg00401.kgml: Initialization took 0.09 seconds
path_hhg00401.kgml: (not found)
path_hhg00401.kgml: --- 0.14 seconds ---

path_hhg00410.kgml: beta-Alanine metabolism
path_hhg00410.kgml: Initialization took 0.14 seconds
path_hhg00410.kgml: (not found)
path_hhg00410.kgml: --- 0.18 seconds ---

path_hhg00430.kgml: Taurine and hypotaurine metabolism
path_hhg00430.kgml: Initialization took 0.14 seconds
path_hhg00430.kgml: (not found)
path_hhg00430.kgml: --- 0.19 seconds ---

path_hhg00450.kgml: Selenocompound metabolism
path_hhg00450.kgml: Initialization took 0.14 seconds
path_hhg00450.kgml: (not found)
path_hhg00450.kgml: --- 0.20 seconds ---

path_hhg00460.kgml: Cyanoamino acid metabolism
path_hhg00460.kgml: Initialization took 0.19 seconds
path_hhg00460.kgml: (not found)
path_hhg00460.kgml: --- 0.25 seconds ---

path_hhg00471.kgml: D-Glutamine and D-glutamate metabolism
path_hhg00471.kgml: Initialization took 0.09 seconds
path_hhg00471.kgml: (not found)
path_hhg00471.kgml: --- 0.15 seconds ---

path_hhg00473.kgml: D-Alanine metabolism
path_hhg00473.kgml: Initialization took 0.09 seconds
path_hhg00473.kgml: (not found)
path_hhg00473.kgml: --- 0.15 seconds ---

path_hhg00480.kgml: Glutathione metabolism
path_hhg00480.kgml: Initialization took 0.69 seconds
path_hhg00480.kgml: (not found)
path_hhg00480.kgml: --- 0.74 seconds ---

path_hhg00500.kgml: Starch and sucrose metabolism
path_hhg00500.kgml: Initialization took 2.64 seconds
path_hhg00500.kgml:
path_hhg00500.kgml: Found a trail of span 3 without skipping any vertex
path_hhg00500.kgml: 122 -> 208 -> 132
path_hhg00500.kgml: R03122 -> R11262 -> R00028
path_hhg00500.kgml: hhg:XM38_014120 -> hhg:XM38_014120 -> {hhg:XM38_014170, hhg:XM38_014190, hhg:XM38_021740}
path_hhg00500.kgml: 3.2.1.54 -> {3.2.1.1, 3.2.1.133, 3.2.1.2} -> 3.2.1.20
path_hhg00500.kgml:
path_hhg00500.kgml: Found a trail of span 3 without skipping any vertex
path_hhg00500.kgml: 206 -> 205 -> 123
path_hhg00500.kgml: R01824 -> R11256 -> R00010
path_hhg00500.kgml: hhg:XM38_049940 -> hhg:XM38_049950 -> hhg:XM38_049930
path_hhg00500.kgml: 5.4.99.15 -> 3.2.1.141 -> 3.2.1.28
path_hhg00500.kgml:
path_hhg00500.kgml: Found a trail of span 2 without skipping any vertex
path_hhg00500.kgml: 200 -> 132
path_hhg00500.kgml: R02112 -> R00028
path_hhg00500.kgml: hhg:XM38_014120 -> {hhg:XM38_014170, hhg:XM38_014190, hhg:XM38_021740}
path_hhg00500.kgml: {3.2.1.1, 3.2.1.133, 3.2.1.2} -> 3.2.1.20
path_hhg00500.kgml:
path_hhg00500.kgml: --- 2.91 seconds ---

path_hhg00511.kgml: Other glycan degradation
path_hhg00511.kgml: Initialization took 0.09 seconds
path_hhg00511.kgml: (not found)
path_hhg00511.kgml: --- 0.15 seconds ---

path_hhg00514.kgml: Other types of O-glycan biosynthesis
path_hhg00514.kgml: Initialization took 0.06 seconds
path_hhg00514.kgml: (not found)
path_hhg00514.kgml: --- 0.11 seconds ---

path_hhg00515.kgml: Mannose type O-glycan biosynthesis
path_hhg00515.kgml: Initialization took 0.06 seconds
path_hhg00515.kgml: (not found)
path_hhg00515.kgml: --- 0.11 seconds ---

path_hhg00520.kgml: Amino sugar and nucleotide sugar metabolism
path_hhg00520.kgml: Initialization took 3.20 seconds
path_hhg00520.kgml:
path_hhg00520.kgml: Found a trail of span 2 without skipping any vertex
path_hhg00520.kgml: 244 -> 246
path_hhg00520.kgml: R00888 -> R05692
path_hhg00520.kgml: {hhg:XM38_007550, hhg:XM38_019250} -> hhg:XM38_019260
path_hhg00520.kgml: 4.2.1.47 -> 1.1.1.271
path_hhg00520.kgml:
path_hhg00520.kgml: Found a trail of span 2 without skipping any vertex
path_hhg00520.kgml: 188 -> 190
path_hhg00520.kgml: R00286 -> R01384
path_hhg00520.kgml: hhg:XM38_000560 -> hhg:XM38_000570
path_hhg00520.kgml: 1.1.1.22 -> 4.1.1.35
path_hhg00520.kgml:
path_hhg00520.kgml: Found a trail of span 2 without skipping any vertex
path_hhg00520.kgml: 239 -> 284
path_hhg00520.kgml: R00956 -> R02426
path_hhg00520.kgml: hhg:XM38_030620 -> hhg:XM38_030610
path_hhg00520.kgml: 2.7.7.33 -> 4.2.1.45
path_hhg00520.kgml:
path_hhg00520.kgml: --- 3.43 seconds ---

path_hhg00521.kgml: Streptomycin biosynthesis
path_hhg00521.kgml: Initialization took 0.19 seconds
path_hhg00521.kgml: (not found)
path_hhg00521.kgml: --- 0.24 seconds ---

path_hhg00540.kgml: Lipopolysaccharide biosynthesis
path_hhg00540.kgml: Initialization took 0.19 seconds
path_hhg00540.kgml:
path_hhg00540.kgml: Found a trail of span 2 containing skipped vertices
path_hhg00540.kgml: 90 -> 89
path_hhg00540.kgml: R04567 -> R04587
path_hhg00540.kgml: {hhg:XM38_018270, hhg:XM38_042140} -> hhg:XM38_018250
path_hhg00540.kgml: 2.3.1.129 -> 3.5.1.108
path_hhg00540.kgml: Skipped genes: hhg:XM38_018260
path_hhg00540.kgml:
path_hhg00540.kgml: --- 0.29 seconds ---

path_hhg00550.kgml: Peptidoglycan biosynthesis
path_hhg00550.kgml: Initialization took 0.84 seconds
path_hhg00550.kgml:
path_hhg00550.kgml: Found a trail of span 2 without skipping any vertex
path_hhg00550.kgml: 59 -> 33
path_hhg00550.kgml: {R03191, R03192} -> R03193
path_hhg00550.kgml: hhg:XM38_038270 -> hhg:XM38_038260
path_hhg00550.kgml: {1.3.1.98, 1.3.1.98} -> 6.3.2.8
path_hhg00550.kgml:
path_hhg00550.kgml: --- 0.96 seconds ---

path_hhg00561.kgml: Glycerolipid metabolism
path_hhg00561.kgml: Initialization took 0.59 seconds
path_hhg00561.kgml:
path_hhg00561.kgml: Found a trail of span 2 containing skipped vertices
path_hhg00561.kgml: 49 -> 45
path_hhg00561.kgml: R00851 -> R02241
path_hhg00561.kgml: {hhg:XM38_037610, hhg:XM38_049080} -> hhg:XM38_037640
path_hhg00561.kgml: 2.3.1.15 -> 2.3.1.51
path_hhg00561.kgml: Skipped genes: hhg:XM38_037630, hhg:XM38_037620
path_hhg00561.kgml:
path_hhg00561.kgml: --- 0.71 seconds ---

path_hhg00562.kgml: Inositol phosphate metabolism
path_hhg00562.kgml: Initialization took 0.09 seconds
path_hhg00562.kgml: (not found)
path_hhg00562.kgml: --- 0.14 seconds ---

path_hhg00564.kgml: Glycerophospholipid metabolism
path_hhg00564.kgml: Initialization took 0.29 seconds
path_hhg00564.kgml:
path_hhg00564.kgml: Found a trail of span 2 containing skipped vertices
path_hhg00564.kgml: 113 -> 105
path_hhg00564.kgml: R00851 -> R02241
path_hhg00564.kgml: {hhg:XM38_037610, hhg:XM38_049080} -> hhg:XM38_037640
path_hhg00564.kgml: 2.3.1.15 -> 2.3.1.51
path_hhg00564.kgml: Skipped genes: hhg:XM38_037630, hhg:XM38_037620
path_hhg00564.kgml:
path_hhg00564.kgml: Found a trail of span 2 without skipping any vertex
path_hhg00564.kgml: 116 -> 115
path_hhg00564.kgml: R00848 -> {R00842, R00844}
path_hhg00564.kgml: {hhg:XM38_023150, hhg:XM38_041440} -> hhg:XM38_023140
path_hhg00564.kgml: 1.1.5.3 -> {1.1.1.8, 1.1.1.94, 1.1.1.94}
path_hhg00564.kgml:
path_hhg00564.kgml: --- 0.43 seconds ---

path_hhg00590.kgml: Arachidonic acid metabolism
path_hhg00590.kgml: Initialization took 0.05 seconds
path_hhg00590.kgml: (not found)
path_hhg00590.kgml: --- 0.10 seconds ---

path_hhg00592.kgml: alpha-Linolenic acid metabolism
path_hhg00592.kgml: Initialization took 0.06 seconds
path_hhg00592.kgml: (not found)
path_hhg00592.kgml: --- 0.11 seconds ---

path_hhg00620.kgml: Pyruvate metabolism
path_hhg00620.kgml: Initialization took 2.20 seconds
path_hhg00620.kgml:
path_hhg00620.kgml: Found a trail of span 2 without skipping any vertex
path_hhg00620.kgml: 123 -> 55
path_hhg00620.kgml: R00014 -> R03270
path_hhg00620.kgml: {hhg:XM38_033500, hhg:XM38_033510} -> {hhg:XM38_033500, hhg:XM38_033510}
path_hhg00620.kgml: {1.2.4.1, 2.2.1.6, 4.1.1.1} -> 1.2.4.1
path_hhg00620.kgml:
path_hhg00620.kgml: --- 2.32 seconds ---

path_hhg00623.kgml: Toluene degradation
path_hhg00623.kgml: Initialization took 0.09 seconds
path_hhg00623.kgml: (not found)
path_hhg00623.kgml: --- 0.13 seconds ---

path_hhg00625.kgml: Chloroalkane and chloroalkene degradation
path_hhg00625.kgml: Initialization took 0.09 seconds
path_hhg00625.kgml: (not found)
path_hhg00625.kgml: --- 0.13 seconds ---

path_hhg00626.kgml: Naphthalene degradation
path_hhg00626.kgml: Initialization took 0.06 seconds
path_hhg00626.kgml: (not found)
path_hhg00626.kgml: --- 0.11 seconds ---

path_hhg00627.kgml: Aminobenzoate degradation
path_hhg00627.kgml: Initialization took 0.09 seconds
path_hhg00627.kgml: (not found)
path_hhg00627.kgml: --- 0.14 seconds ---

path_hhg00630.kgml: Glyoxylate and dicarboxylate metabolism
path_hhg00630.kgml: Initialization took 1.23 seconds
path_hhg00630.kgml: (not found)
path_hhg00630.kgml: --- 1.29 seconds ---

path_hhg00640.kgml: Propanoate metabolism
path_hhg00640.kgml: Initialization took 0.23 seconds
path_hhg00640.kgml: (not found)
path_hhg00640.kgml: --- 0.28 seconds ---

path_hhg00643.kgml: Styrene degradation
path_hhg00643.kgml: Initialization took 0.05 seconds
path_hhg00643.kgml: (not found)
path_hhg00643.kgml: --- 0.11 seconds ---

path_hhg00650.kgml: Butanoate metabolism
path_hhg00650.kgml: Initialization took 0.33 seconds
path_hhg00650.kgml: (not found)
path_hhg00650.kgml: --- 0.37 seconds ---

path_hhg00660.kgml: C5-Branched dibasic acid metabolism
path_hhg00660.kgml: Initialization took 0.13 seconds
path_hhg00660.kgml: (not found)
path_hhg00660.kgml: --- 0.17 seconds ---

path_hhg00670.kgml: One carbon pool by folate
path_hhg00670.kgml: Initialization took 0.28 seconds
path_hhg00670.kgml: (not found)
path_hhg00670.kgml: --- 0.35 seconds ---

path_hhg00680.kgml: Methane metabolism
path_hhg00680.kgml: Initialization took 1.53 seconds
path_hhg00680.kgml: (not found)
path_hhg00680.kgml: --- 1.59 seconds ---

path_hhg00710.kgml: Carbon fixation in photosynthetic organisms
path_hhg00710.kgml: Initialization took 0.93 seconds
path_hhg00710.kgml: (not found)
path_hhg00710.kgml: --- 0.98 seconds ---

path_hhg00730.kgml: Thiamine metabolism
path_hhg00730.kgml: Initialization took 0.38 seconds
path_hhg00730.kgml: (not found)
path_hhg00730.kgml: --- 0.42 seconds ---

path_hhg00740.kgml: Riboflavin metabolism
path_hhg00740.kgml: Initialization took 0.13 seconds
path_hhg00740.kgml: (not found)
path_hhg00740.kgml: --- 0.17 seconds ---

path_hhg00750.kgml: Vitamin B6 metabolism
path_hhg00750.kgml: Initialization took 0.13 seconds
path_hhg00750.kgml: (not found)
path_hhg00750.kgml: --- 0.18 seconds ---

path_hhg00760.kgml: Nicotinate and nicotinamide metabolism
path_hhg00760.kgml: Initialization took 0.54 seconds
path_hhg00760.kgml:
path_hhg00760.kgml: Found a trail of span 4 containing skipped vertices
path_hhg00760.kgml: 88 -> 83 -> 85 -> 93
path_hhg00760.kgml: R01724 -> R03005 -> R00257 -> R00137
path_hhg00760.kgml: hhg:XM38_036340 -> hhg:XM38_036330 -> hhg:XM38_036300 -> hhg:XM38_036330
path_hhg00760.kgml: 6.3.4.21 -> {2.7.7.1, 2.7.7.18} -> 6.3.5.1 -> {2.7.7.1, 2.7.7.18}
path_hhg00760.kgml: Skipped genes: hhg:XM38_036310, hhg:XM38_036320
path_hhg00760.kgml:
path_hhg00760.kgml: --- 0.66 seconds ---

path_hhg00770.kgml: Pantothenate and CoA biosynthesis
path_hhg00770.kgml: Initialization took 0.43 seconds
path_hhg00770.kgml: (not found)
path_hhg00770.kgml: --- 0.47 seconds ---

path_hhg00780.kgml: Biotin metabolism
path_hhg00780.kgml: Initialization took 0.23 seconds
path_hhg00780.kgml: (not found)
path_hhg00780.kgml: --- 0.27 seconds ---

path_hhg00785.kgml: Lipoic acid metabolism
path_hhg00785.kgml: Initialization took 0.08 seconds
path_hhg00785.kgml: (not found)
path_hhg00785.kgml: --- 0.12 seconds ---

path_hhg00790.kgml: Folate biosynthesis
path_hhg00790.kgml: Initialization took 0.78 seconds
path_hhg00790.kgml: (not found)
path_hhg00790.kgml: --- 0.82 seconds ---

path_hhg00860.kgml: Porphyrin and chlorophyll metabolism
path_hhg00860.kgml: Initialization took 5.79 seconds
path_hhg00860.kgml:
path_hhg00860.kgml: Found a trail of span 2 without skipping any vertex
path_hhg00860.kgml: 262 -> 314
path_hhg00860.kgml: R07411 -> R07412
path_hhg00860.kgml: hhg:XM38_016180 -> hhg:XM38_016170
path_hhg00860.kgml: 2.5.1.141 -> ?
path_hhg00860.kgml:
path_hhg00860.kgml: Found a trail of span 2 without skipping any vertex
path_hhg00860.kgml: 317 -> 295
path_hhg00860.kgml: R05149 -> R05177
path_hhg00860.kgml: hhg:XM38_025040 -> {hhg:XM38_025030, hhg:XM38_026830}
path_hhg00860.kgml: 2.1.1.132 -> 5.4.99.61
path_hhg00860.kgml:
path_hhg00860.kgml: --- 6.03 seconds ---

path_hhg00900.kgml: Terpenoid backbone biosynthesis
path_hhg00900.kgml: Initialization took 0.38 seconds
path_hhg00900.kgml: (not found)
path_hhg00900.kgml: --- 0.44 seconds ---

path_hhg00906.kgml: Carotenoid biosynthesis
path_hhg00906.kgml: Initialization took 0.23 seconds
path_hhg00906.kgml:
path_hhg00906.kgml: Found a trail of span 2 without skipping any vertex
path_hhg00906.kgml: 187 -> 89
path_hhg00906.kgml: R07857 -> R07858
path_hhg00906.kgml: {hhg:XM38_018370, hhg:XM38_018380} -> {hhg:XM38_018370, hhg:XM38_018380}
path_hhg00906.kgml: 1.3.99.39 -> 1.3.99.39
path_hhg00906.kgml:
path_hhg00906.kgml: --- 0.36 seconds ---

path_hhg00909.kgml: Sesquiterpenoid and triterpenoid biosynthesis
path_hhg00909.kgml: Initialization took 0.08 seconds
path_hhg00909.kgml: (not found)
path_hhg00909.kgml: --- 0.14 seconds ---

path_hhg00910.kgml: Nitrogen metabolism
path_hhg00910.kgml: Initialization took 0.28 seconds
path_hhg00910.kgml:
path_hhg00910.kgml: Found a trail of span 2 containing skipped vertices
path_hhg00910.kgml: 26 -> 33
path_hhg00910.kgml: R00791 -> R00790
path_hhg00910.kgml: hhg:XM38_031100 -> hhg:XM38_031120
path_hhg00910.kgml: 1.7.7.2 -> 1.7.7.1
path_hhg00910.kgml: Skipped genes: hhg:XM38_031110
path_hhg00910.kgml:
path_hhg00910.kgml: --- 0.37 seconds ---

path_hhg00920.kgml: Sulfur metabolism
path_hhg00920.kgml: Initialization took 0.53 seconds
path_hhg00920.kgml: (not found)
path_hhg00920.kgml: --- 0.57 seconds ---

path_hhg00970.kgml: Aminoacyl-tRNA biosynthesis
path_hhg00970.kgml: Initialization took 1.58 seconds
path_hhg00970.kgml: (not found)
path_hhg00970.kgml: --- 1.64 seconds ---

path_hhg01040.kgml: Biosynthesis of unsaturated fatty acids
path_hhg01040.kgml: Initialization took 0.09 seconds
path_hhg01040.kgml: (not found)
path_hhg01040.kgml: --- 0.14 seconds ---

--- 99.72 seconds ---
