# Supplementary material for: CoMetGeNe: mining conserved neighborhood patterns in metabolic and genomic contexts
Source: BMC Bioinformatics. 2019 Jan 10;20:19. doi: 10.1186/s12859-018-2542-2 (PMC6327494; doi:10.1186/s12859-018-2542-2)
Supplement: Supplementary file 14 — Trail finding results for completely assembled representative bacterial genomes present in NCBI Genomes. Of the 1,545 fully assembled representative bacterial genomes in NCBI, corresponding entries have been identified in KEGG for 1,467 species, for which trail finding has been performed for all combinations of gap parameters δG and δD ranging from 0 to 3. This additional file is available from https://doi.org/10.6084/m9.figshare.7288769. (GZ 178,532 kb) [file 12859_2018_2542_MOESM14_ESM.gz › results/msl_dG1_dD3.hnet]

--- delta_G = 1, delta_D = 3 ---

path_msl00010.kgml: Glycolysis / Gluconeogenesis
path_msl00010.kgml: Initialization took 1.78 seconds
path_msl00010.kgml:
path_msl00010.kgml: Found a trail of span 4 containing skipped vertices
path_msl00010.kgml: 75 -> 49 -> 50 -> [124] -> 48
path_msl00010.kgml: R07618 -> R03270 -> R02569 -> [R01196] -> R00014
path_msl00010.kgml: {msl:Msil_0522, msl:Msil_2506} -> {msl:Msil_0519, msl:Msil_0520, msl:Msil_1639} -> {msl:Msil_0521, msl:Msil_3731} -> [msl:Msil_2987] -> {msl:Msil_0519, msl:Msil_0520, msl:Msil_1639}
path_msl00010.kgml: 1.8.1.4 -> 1.2.4.1 -> 2.3.1.12 -> [{1.2.7.1, 1.2.7.11}] -> {1.2.4.1, 2.2.1.6, 4.1.1.1}
path_msl00010.kgml:
path_msl00010.kgml: Found a trail of span 2 without skipping any vertex
path_msl00010.kgml: 76 -> 57
path_msl00010.kgml: R01512 -> R01061
path_msl00010.kgml: msl:Msil_2283 -> msl:Msil_2282
path_msl00010.kgml: 2.7.2.3 -> {1.2.1.12, 1.2.1.59}
path_msl00010.kgml:
path_msl00010.kgml: --- 8.30 seconds ---

path_msl00030.kgml: Pentose phosphate pathway
path_msl00030.kgml: Initialization took 0.53 seconds
path_msl00030.kgml:
path_msl00030.kgml: Found a trail of span 4 containing skipped vertices
path_msl00030.kgml: 50 -> 46 -> 49 -> [50] -> 52
path_msl00030.kgml: R01070 -> R01641 -> R01830 -> [R01070] -> R04780
path_msl00030.kgml: msl:Msil_1194 -> msl:Msil_1193 -> msl:Msil_1193 -> [msl:Msil_1194] -> msl:Msil_1191
path_msl00030.kgml: 4.1.2.13 -> 2.2.1.1 -> 2.2.1.1 -> [4.1.2.13] -> 3.1.3.11
path_msl00030.kgml: Skipped genes: msl:Msil_1192
path_msl00030.kgml:
path_msl00030.kgml: Found a trail of span 3 containing skipped vertices
path_msl00030.kgml: 157 -> [57] -> 61 -> 38
path_msl00030.kgml: {R02736, R10907} -> [R02035] -> R02036 -> R05605
path_msl00030.kgml: msl:Msil_1125 -> [msl:Msil_1794] -> msl:Msil_1124 -> msl:Msil_1123
path_msl00030.kgml: {1.1.1.363, 1.1.1.49, 1.1.1.363, 1.1.1.388} -> [3.1.1.31] -> 4.2.1.12 -> {4.1.2.14, 4.1.2.55}
path_msl00030.kgml:
path_msl00030.kgml: Found a trail of span 3 containing skipped vertices
path_msl00030.kgml: 58 -> [57] -> 61 -> 38
path_msl00030.kgml: R02736 -> [R02035] -> R02036 -> R05605
path_msl00030.kgml: msl:Msil_1125 -> [msl:Msil_1794] -> msl:Msil_1124 -> msl:Msil_1123
path_msl00030.kgml: {1.1.1.363, 1.1.1.49} -> [3.1.1.31] -> 4.2.1.12 -> {4.1.2.14, 4.1.2.55}
path_msl00030.kgml:
path_msl00030.kgml: Found a trail of span 2 containing skipped vertices
path_msl00030.kgml: 157 -> [57 -> 61] -> 38
path_msl00030.kgml: {R02736, R10907} -> [R02035 -> R02036] -> R05605
path_msl00030.kgml: msl:Msil_1125 -> [msl:Msil_1794 -> msl:Msil_1124] -> msl:Msil_1123
path_msl00030.kgml: {1.1.1.363, 1.1.1.49, 1.1.1.363, 1.1.1.388} -> [3.1.1.31 -> 4.2.1.12] -> {4.1.2.14, 4.1.2.55}
path_msl00030.kgml: Skipped genes: msl:Msil_1124
path_msl00030.kgml:
path_msl00030.kgml: Found a trail of span 2 containing skipped vertices
path_msl00030.kgml: 58 -> [57 -> 61] -> 38
path_msl00030.kgml: R02736 -> [R02035 -> R02036] -> R05605
path_msl00030.kgml: msl:Msil_1125 -> [msl:Msil_1794 -> msl:Msil_1124] -> msl:Msil_1123
path_msl00030.kgml: {1.1.1.363, 1.1.1.49} -> [3.1.1.31 -> 4.2.1.12] -> {4.1.2.14, 4.1.2.55}
path_msl00030.kgml: Skipped genes: msl:Msil_1124
path_msl00030.kgml:
path_msl00030.kgml: --- 7.06 seconds ---

path_msl00040.kgml: Pentose and glucuronate interconversions
path_msl00040.kgml: Initialization took 0.04 seconds
path_msl00040.kgml: (not found)
path_msl00040.kgml: --- 0.07 seconds ---

path_msl00051.kgml: Fructose and mannose metabolism
path_msl00051.kgml: Initialization took 0.23 seconds
path_msl00051.kgml:
path_msl00051.kgml: Found a trail of span 2 without skipping any vertex
path_msl00051.kgml: 83 -> 82
path_msl00051.kgml: R00888 -> R05692
path_msl00051.kgml: msl:Msil_0082 -> msl:Msil_0081
path_msl00051.kgml: 4.2.1.47 -> 1.1.1.271
path_msl00051.kgml:
path_msl00051.kgml: --- 0.30 seconds ---

path_msl00052.kgml: Galactose metabolism
path_msl00052.kgml: Initialization took 0.18 seconds
path_msl00052.kgml: (not found)
path_msl00052.kgml: --- 0.22 seconds ---

path_msl00072.kgml: Synthesis and degradation of ketone bodies
path_msl00072.kgml: Initialization took 0.07 seconds
path_msl00072.kgml: (not found)
path_msl00072.kgml: --- 0.13 seconds ---

path_msl00121.kgml: Secondary bile acid biosynthesis
path_msl00121.kgml: Initialization took 0.04 seconds
path_msl00121.kgml: (not found)
path_msl00121.kgml: --- 0.07 seconds ---

path_msl00130.kgml: Ubiquinone and other terpenoid-quinone biosynthesis
path_msl00130.kgml: Initialization took 0.08 seconds
path_msl00130.kgml: (not found)
path_msl00130.kgml: --- 0.12 seconds ---

path_msl00190.kgml: Oxidative phosphorylation
path_msl00190.kgml: Initialization took 6.14 seconds
path_msl00190.kgml: (not found)
path_msl00190.kgml: --- 6.17 seconds ---

path_msl00220.kgml: Arginine biosynthesis
path_msl00220.kgml: Initialization took 0.68 seconds
path_msl00220.kgml:
path_msl00220.kgml: Found a trail of span 2 containing skipped vertices
path_msl00220.kgml: 52 -> [55] -> 44
path_msl00220.kgml: R02283 -> [R02282] -> R01398
path_msl00220.kgml: msl:Msil_0832 -> [msl:Msil_2520] -> msl:Msil_0831
path_msl00220.kgml: 2.6.1.11 -> [2.3.1.35] -> 2.1.3.3
path_msl00220.kgml:
path_msl00220.kgml: Found a trail of span 2 without skipping any vertex
path_msl00220.kgml: 56 -> 57
path_msl00220.kgml: R00774 -> R00005
path_msl00220.kgml: msl:Msil_2606 -> msl:Msil_2607
path_msl00220.kgml: 6.3.4.6 -> 3.5.1.54
path_msl00220.kgml:
path_msl00220.kgml: --- 0.84 seconds ---

path_msl00230.kgml: Purine metabolism
path_msl00230.kgml: Initialization took 7.15 seconds
path_msl00230.kgml:
path_msl00230.kgml: Found a trail of span 3 containing skipped vertices
path_msl00230.kgml: 300 -> [139] -> 301 -> 247
path_msl00230.kgml: R00430 -> [R02019] -> R01858 -> R00376
path_msl00230.kgml: msl:Msil_3702 -> [msl:Msil_0184] -> msl:Msil_3702 -> {msl:Msil_0274, msl:Msil_0339, msl:Msil_0542, msl:Msil_1391, msl:Msil_1698, msl:Msil_2220, msl:Msil_2539, msl:Msil_2621, msl:Msil_3705}
path_msl00230.kgml: 2.7.1.40 -> [1.17.4.1] -> 2.7.1.40 -> 2.7.7.7
path_msl00230.kgml:
path_msl00230.kgml: Found a trail of span 3 containing skipped vertices
path_msl00230.kgml: 313 -> [180] -> 312 -> 175
path_msl00230.kgml: R00200 -> [R02017] -> R01138 -> R00375
path_msl00230.kgml: msl:Msil_3702 -> [msl:Msil_0184] -> msl:Msil_3702 -> {msl:Msil_0274, msl:Msil_0339, msl:Msil_0542, msl:Msil_1391, msl:Msil_1698, msl:Msil_2220, msl:Msil_2539, msl:Msil_2621, msl:Msil_3705}
path_msl00230.kgml: 2.7.1.40 -> [1.17.4.1] -> 2.7.1.40 -> 2.7.7.7
path_msl00230.kgml:
path_msl00230.kgml: Found a trail of span 2 without skipping any vertex
path_msl00230.kgml: 427 -> 428
path_msl00230.kgml: R07404 -> R07405
path_msl00230.kgml: msl:Msil_2288 -> msl:Msil_2289
path_msl00230.kgml: 6.3.4.18 -> 5.4.99.18
path_msl00230.kgml:
path_msl00230.kgml: Found a trail of span 2 containing skipped vertices
path_msl00230.kgml: 260 -> [164 -> 427 -> 428] -> 167
path_msl00230.kgml: R04463 -> [R04208 -> R07404 -> R07405] -> R04591
path_msl00230.kgml: {msl:Msil_1180, msl:Msil_1181, msl:Msil_1184} -> [msl:Msil_0963 -> msl:Msil_2288 -> msl:Msil_2289] -> {msl:Msil_1179, msl:Msil_3030}
path_msl00230.kgml: 6.3.5.3 -> [6.3.3.1 -> 6.3.4.18 -> 5.4.99.18] -> 6.3.2.6
path_msl00230.kgml:
path_msl00230.kgml: Found a trail of span 2 containing skipped vertices
path_msl00230.kgml: 163 -> [260] -> 164
path_msl00230.kgml: R04325 -> [R04463] -> R04208
path_msl00230.kgml: msl:Msil_0964 -> [{msl:Msil_1180, msl:Msil_1181, msl:Msil_1184}] -> msl:Msil_0963
path_msl00230.kgml: 2.1.2.2 -> [6.3.5.3] -> 6.3.3.1
path_msl00230.kgml:
path_msl00230.kgml: Found a trail of span 2 without skipping any vertex
path_msl00230.kgml: 258 -> 259
path_msl00230.kgml: R01768 -> R02103
path_msl00230.kgml: {msl:Msil_3588, msl:Msil_3589, msl:Msil_3590} -> {msl:Msil_3588, msl:Msil_3589, msl:Msil_3590}
path_msl00230.kgml: 1.17.1.4 -> 1.17.1.4
path_msl00230.kgml:
path_msl00230.kgml: Found a trail of span 2 without skipping any vertex
path_msl00230.kgml: 252 -> 253
path_msl00230.kgml: R00529 -> R00509
path_msl00230.kgml: {msl:Msil_1779, msl:Msil_1780} -> msl:Msil_1780
path_msl00230.kgml: 2.7.7.4 -> 2.7.1.25
path_msl00230.kgml:
path_msl00230.kgml: --- 9.31 seconds ---

path_msl00240.kgml: Pyrimidine metabolism
path_msl00240.kgml: Initialization took 2.93 seconds
path_msl00240.kgml:
path_msl00240.kgml: Found a trail of span 3 containing skipped vertices
path_msl00240.kgml: 150 -> [156] -> 161 -> [158] -> 157
path_msl00240.kgml: R02098 -> [R02101] -> R02094 -> [R02093] -> R00378
path_msl00240.kgml: msl:Msil_0543 -> [msl:Msil_0600] -> msl:Msil_0543 -> [msl:Msil_0968] -> {msl:Msil_0274, msl:Msil_0339, msl:Msil_0542, msl:Msil_1391, msl:Msil_1698, msl:Msil_2220, msl:Msil_2539, msl:Msil_2621, msl:Msil_3705}
path_msl00240.kgml: {2.7.4.4, 2.7.4.9} -> [2.1.1.45] -> {2.7.4.12, 2.7.4.9} -> [2.7.4.6] -> 2.7.7.7
path_msl00240.kgml:
path_msl00240.kgml: Found a trail of span 2 without skipping any vertex
path_msl00240.kgml: 97 -> 98
path_msl00240.kgml: R01397 -> R01993
path_msl00240.kgml: msl:Msil_3848 -> {msl:Msil_1099, msl:Msil_3849}
path_msl00240.kgml: 2.1.3.2 -> 3.5.2.3
path_msl00240.kgml:
path_msl00240.kgml: Found a trail of span 2 containing skipped vertices
path_msl00240.kgml: 121 -> [102 -> 104] -> 103
path_msl00240.kgml: R00442 -> [R00438 -> R00156] -> R00443
path_msl00240.kgml: {msl:Msil_0999, msl:Msil_2991, msl:Msil_3868, msl:Msil_3869} -> [msl:Msil_0268 -> msl:Msil_0968] -> {msl:Msil_0999, msl:Msil_2991, msl:Msil_3868, msl:Msil_3869}
path_msl00240.kgml: {2.7.7.48, 2.7.7.6} -> [2.7.7.8 -> 2.7.4.6] -> {2.7.7.48, 2.7.7.52, 2.7.7.6}
path_msl00240.kgml:
path_msl00240.kgml: Found a trail of span 2 containing skipped vertices
path_msl00240.kgml: 150 -> [156 -> 161 -> 158] -> 157
path_msl00240.kgml: R02098 -> [R02101 -> R02094 -> R02093] -> R00378
path_msl00240.kgml: msl:Msil_0543 -> [msl:Msil_0600 -> msl:Msil_0543 -> msl:Msil_0968] -> {msl:Msil_0274, msl:Msil_0339, msl:Msil_0542, msl:Msil_1391, msl:Msil_1698, msl:Msil_2220, msl:Msil_2539, msl:Msil_2621, msl:Msil_3705}
path_msl00240.kgml: {2.7.4.4, 2.7.4.9} -> [2.1.1.45 -> {2.7.4.12, 2.7.4.9} -> 2.7.4.6] -> 2.7.7.7
path_msl00240.kgml:
path_msl00240.kgml: --- 3.98 seconds ---

path_msl00250.kgml: Alanine, aspartate and glutamate metabolism
path_msl00250.kgml: Initialization took 1.19 seconds
path_msl00250.kgml: (not found)
path_msl00250.kgml: --- 1.23 seconds ---

path_msl00261.kgml: Monobactam biosynthesis
path_msl00261.kgml: Initialization took 0.13 seconds
path_msl00261.kgml: (not found)
path_msl00261.kgml: --- 0.17 seconds ---

path_msl00270.kgml: Cysteine and methionine metabolism
path_msl00270.kgml: Initialization took 1.44 seconds
path_msl00270.kgml: (not found)
path_msl00270.kgml: --- 1.53 seconds ---

path_msl00280.kgml: Valine, leucine and isoleucine degradation
path_msl00280.kgml: Initialization took 0.69 seconds
path_msl00280.kgml:
path_msl00280.kgml: Found a trail of span 2 containing skipped vertices
path_msl00280.kgml: 96 -> [95] -> 94
path_msl00280.kgml: R01859 -> [R02765] -> R00833
path_msl00280.kgml: {msl:Msil_3786, msl:Msil_3787} -> [msl:Msil_2934] -> {msl:Msil_3784, msl:Msil_3785}
path_msl00280.kgml: 6.4.1.3 -> [5.1.99.1] -> 5.4.99.2
path_msl00280.kgml:
path_msl00280.kgml: --- 0.80 seconds ---

path_msl00281.kgml: Geraniol degradation
path_msl00281.kgml: Initialization took 0.05 seconds
path_msl00281.kgml: (not found)
path_msl00281.kgml: --- 0.11 seconds ---

path_msl00290.kgml: Valine, leucine and isoleucine biosynthesis
path_msl00290.kgml: Initialization took 0.34 seconds
path_msl00290.kgml:
path_msl00290.kgml: Found a trail of span 3 containing skipped vertices
path_msl00290.kgml: 79 -> [44] -> 46 -> 44
path_msl00290.kgml: R00226 -> [R05071] -> R04440 -> R05071
path_msl00290.kgml: {msl:Msil_3009, msl:Msil_3010} -> [msl:Msil_3011] -> msl:Msil_3011 -> msl:Msil_3011
path_msl00290.kgml: 2.2.1.6 -> [{1.1.1.86, 5.4.99.3}] -> 1.1.1.86 -> {1.1.1.86, 5.4.99.3}
path_msl00290.kgml:
path_msl00290.kgml: Found a trail of span 3 without skipping any vertex
path_msl00290.kgml: 47 -> 42 -> 34
path_msl00290.kgml: R08648 -> R05069 -> R05068
path_msl00290.kgml: {msl:Msil_3009, msl:Msil_3010} -> msl:Msil_3011 -> msl:Msil_3011
path_msl00290.kgml: 2.2.1.6 -> {1.1.1.86, 5.4.99.3} -> 1.1.1.86
path_msl00290.kgml:
path_msl00290.kgml: --- 0.52 seconds ---

path_msl00300.kgml: Lysine biosynthesis
path_msl00300.kgml: Initialization took 0.33 seconds
path_msl00300.kgml:
path_msl00300.kgml: Found a trail of span 2 without skipping any vertex
path_msl00300.kgml: 77 -> 46
path_msl00300.kgml: R02788 -> R04617
path_msl00300.kgml: msl:Msil_3480 -> msl:Msil_3481
path_msl00300.kgml: 6.3.2.13 -> 6.3.2.10
path_msl00300.kgml:
path_msl00300.kgml: --- 0.40 seconds ---

path_msl00310.kgml: Lysine degradation
path_msl00310.kgml: Initialization took 0.28 seconds
path_msl00310.kgml:
path_msl00310.kgml: Found a trail of span 2 without skipping any vertex
path_msl00310.kgml: 55 -> 73
path_msl00310.kgml: R01940 -> R02571
path_msl00310.kgml: msl:Msil_2504 -> msl:Msil_2505
path_msl00310.kgml: 1.2.4.2 -> 2.3.1.61
path_msl00310.kgml:
path_msl00310.kgml: --- 0.37 seconds ---

path_msl00330.kgml: Arginine and proline metabolism
path_msl00330.kgml: Initialization took 0.48 seconds
path_msl00330.kgml:
path_msl00330.kgml: Found a trail of span 4 without skipping any vertex
path_msl00330.kgml: 214 -> 221 -> 215 -> 212
path_msl00330.kgml: R01253 -> {R00707, R00708} -> R00245 -> R00667
path_msl00330.kgml: msl:Msil_1659 -> msl:Msil_1659 -> msl:Msil_1659 -> {msl:Msil_1660, msl:Msil_2885}
path_msl00330.kgml: 1.5.5.2 -> {1.2.1.88, 1.2.1.88} -> 1.2.1.88 -> 2.6.1.13
path_msl00330.kgml:
path_msl00330.kgml: Found a trail of span 3 containing skipped vertices
path_msl00330.kgml: 214 -> [221] -> 215 -> 212
path_msl00330.kgml: R01253 -> [{R00707, R00708}] -> R00245 -> R00667
path_msl00330.kgml: msl:Msil_1659 -> [msl:Msil_1659] -> msl:Msil_1659 -> {msl:Msil_1660, msl:Msil_2885}
path_msl00330.kgml: 1.5.5.2 -> [{1.2.1.88, 1.2.1.88}] -> 1.2.1.88 -> 2.6.1.13
path_msl00330.kgml:
path_msl00330.kgml: Found a trail of span 2 without skipping any vertex
path_msl00330.kgml: 216 -> 217
path_msl00330.kgml: R00239 -> R03313
path_msl00330.kgml: msl:Msil_3279 -> msl:Msil_3276
path_msl00330.kgml: 2.7.2.11 -> 1.2.1.41
path_msl00330.kgml:
path_msl00330.kgml: --- 0.79 seconds ---

path_msl00332.kgml: Carbapenem biosynthesis
path_msl00332.kgml: Initialization took 0.06 seconds
path_msl00332.kgml:
path_msl00332.kgml: Found a trail of span 2 without skipping any vertex
path_msl00332.kgml: 5 -> 8
path_msl00332.kgml: R00239 -> R03313
path_msl00332.kgml: msl:Msil_3279 -> msl:Msil_3276
path_msl00332.kgml: 2.7.2.11 -> 1.2.1.41
path_msl00332.kgml:
path_msl00332.kgml: --- 0.17 seconds ---

path_msl00340.kgml: Histidine metabolism
path_msl00340.kgml: Initialization took 0.34 seconds
path_msl00340.kgml:
path_msl00340.kgml: --- 0.46 seconds ---

path_msl00350.kgml: Tyrosine metabolism
path_msl00350.kgml: Initialization took 0.18 seconds
path_msl00350.kgml: (not found)
path_msl00350.kgml: --- 0.21 seconds ---

path_msl00360.kgml: Phenylalanine metabolism
path_msl00360.kgml: Initialization took 0.48 seconds
path_msl00360.kgml:
path_msl00360.kgml: Found a trail of span 2 without skipping any vertex
path_msl00360.kgml: 250 -> 55
path_msl00360.kgml: R00228 -> R00750
path_msl00360.kgml: msl:Msil_1478 -> msl:Msil_1479
path_msl00360.kgml: 1.2.1.10 -> 4.1.3.39
path_msl00360.kgml:
path_msl00360.kgml: --- 0.55 seconds ---

path_msl00361.kgml: Chlorocyclohexane and chlorobenzene degradation
path_msl00361.kgml: Initialization took 0.13 seconds
path_msl00361.kgml: (not found)
path_msl00361.kgml: --- 0.15 seconds ---

path_msl00362.kgml: Benzoate degradation
path_msl00362.kgml: Initialization took 0.38 seconds
path_msl00362.kgml:
path_msl00362.kgml: Found a trail of span 7 containing skipped vertices
path_msl00362.kgml: 178 -> 191 -> 189 -> 192 -> 180 -> 179 -> 208
path_msl00362.kgml: R00816 -> R02762 -> R03966 -> R02602 -> R02601 -> R00750 -> R00228
path_msl00362.kgml: msl:Msil_1474 -> msl:Msil_1476 -> {msl:Msil_1419, msl:Msil_1481} -> msl:Msil_1480 -> msl:Msil_1477 -> msl:Msil_1479 -> msl:Msil_1478
path_msl00362.kgml: 1.13.11.2 -> 1.2.1.85 -> 5.3.2.6 -> 4.1.1.77 -> 4.2.1.80 -> 4.1.3.39 -> 1.2.1.10
path_msl00362.kgml: Skipped genes: msl:Msil_1475
path_msl00362.kgml:
path_msl00362.kgml: Found a trail of span 6 containing skipped vertices
path_msl00362.kgml: 178 -> 191 -> 189 -> [192] -> 180 -> 179 -> 208
path_msl00362.kgml: R00816 -> R02762 -> R03966 -> [R02602] -> R02601 -> R00750 -> R00228
path_msl00362.kgml: msl:Msil_1474 -> msl:Msil_1476 -> {msl:Msil_1419, msl:Msil_1481} -> [msl:Msil_1480] -> msl:Msil_1477 -> msl:Msil_1479 -> msl:Msil_1478
path_msl00362.kgml: 1.13.11.2 -> 1.2.1.85 -> 5.3.2.6 -> [4.1.1.77] -> 4.2.1.80 -> 4.1.3.39 -> 1.2.1.10
path_msl00362.kgml: Skipped genes: msl:Msil_1475, msl:Msil_1480
path_msl00362.kgml:
path_msl00362.kgml: Found a trail of span 6 containing skipped vertices
path_msl00362.kgml: 178 -> 191 -> 189 -> 192 -> 180 -> [179] -> 208
path_msl00362.kgml: R00816 -> R02762 -> R03966 -> R02602 -> R02601 -> [R00750] -> R00228
path_msl00362.kgml: msl:Msil_1474 -> msl:Msil_1476 -> {msl:Msil_1419, msl:Msil_1481} -> msl:Msil_1480 -> msl:Msil_1477 -> [msl:Msil_1479] -> msl:Msil_1478
path_msl00362.kgml: 1.13.11.2 -> 1.2.1.85 -> 5.3.2.6 -> 4.1.1.77 -> 4.2.1.80 -> [4.1.3.39] -> 1.2.1.10
path_msl00362.kgml: Skipped genes: msl:Msil_1475, msl:Msil_1479
path_msl00362.kgml:
path_msl00362.kgml: Found a trail of span 6 containing skipped vertices
path_msl00362.kgml: 178 -> 191 -> 189 -> 192 -> [180] -> 179 -> 208
path_msl00362.kgml: R00816 -> R02762 -> R03966 -> R02602 -> [R02601] -> R00750 -> R00228
path_msl00362.kgml: msl:Msil_1474 -> msl:Msil_1476 -> {msl:Msil_1419, msl:Msil_1481} -> msl:Msil_1480 -> [msl:Msil_1477] -> msl:Msil_1479 -> msl:Msil_1478
path_msl00362.kgml: 1.13.11.2 -> 1.2.1.85 -> 5.3.2.6 -> 4.1.1.77 -> [4.2.1.80] -> 4.1.3.39 -> 1.2.1.10
path_msl00362.kgml: Skipped genes: msl:Msil_1477, msl:Msil_1475
path_msl00362.kgml:
path_msl00362.kgml: Found a trail of span 6 containing skipped vertices
path_msl00362.kgml: 178 -> 191 -> [189] -> 192 -> 180 -> 179 -> 208
path_msl00362.kgml: R00816 -> R02762 -> [R03966] -> R02602 -> R02601 -> R00750 -> R00228
path_msl00362.kgml: msl:Msil_1474 -> msl:Msil_1476 -> [{msl:Msil_1419, msl:Msil_1481}] -> msl:Msil_1480 -> msl:Msil_1477 -> msl:Msil_1479 -> msl:Msil_1478
path_msl00362.kgml: 1.13.11.2 -> 1.2.1.85 -> [5.3.2.6] -> 4.1.1.77 -> 4.2.1.80 -> 4.1.3.39 -> 1.2.1.10
path_msl00362.kgml: Skipped genes: msl:Msil_1475
path_msl00362.kgml:
path_msl00362.kgml: Found a trail of span 5 containing skipped vertices
path_msl00362.kgml: 178 -> 191 -> 189 -> [192 -> 180] -> 179 -> 208
path_msl00362.kgml: R00816 -> R02762 -> R03966 -> [R02602 -> R02601] -> R00750 -> R00228
path_msl00362.kgml: msl:Msil_1474 -> msl:Msil_1476 -> {msl:Msil_1419, msl:Msil_1481} -> [msl:Msil_1480 -> msl:Msil_1477] -> msl:Msil_1479 -> msl:Msil_1478
path_msl00362.kgml: 1.13.11.2 -> 1.2.1.85 -> 5.3.2.6 -> [4.1.1.77 -> 4.2.1.80] -> 4.1.3.39 -> 1.2.1.10
path_msl00362.kgml: Skipped genes: msl:Msil_1477, msl:Msil_1475, msl:Msil_1480
path_msl00362.kgml:
path_msl00362.kgml: Found a trail of span 5 containing skipped vertices
path_msl00362.kgml: 178 -> 191 -> 189 -> 192 -> [180 -> 179] -> 208
path_msl00362.kgml: R00816 -> R02762 -> R03966 -> R02602 -> [R02601 -> R00750] -> R00228
path_msl00362.kgml: msl:Msil_1474 -> msl:Msil_1476 -> {msl:Msil_1419, msl:Msil_1481} -> msl:Msil_1480 -> [msl:Msil_1477 -> msl:Msil_1479] -> msl:Msil_1478
path_msl00362.kgml: 1.13.11.2 -> 1.2.1.85 -> 5.3.2.6 -> 4.1.1.77 -> [4.2.1.80 -> 4.1.3.39] -> 1.2.1.10
path_msl00362.kgml: Skipped genes: msl:Msil_1477, msl:Msil_1475, msl:Msil_1479
path_msl00362.kgml:
path_msl00362.kgml: Found a trail of span 5 containing skipped vertices
path_msl00362.kgml: 178 -> 191 -> [189 -> 192] -> 180 -> 179 -> 208
path_msl00362.kgml: R00816 -> R02762 -> [R03966 -> R02602] -> R02601 -> R00750 -> R00228
path_msl00362.kgml: msl:Msil_1474 -> msl:Msil_1476 -> [{msl:Msil_1419, msl:Msil_1481} -> msl:Msil_1480] -> msl:Msil_1477 -> msl:Msil_1479 -> msl:Msil_1478
path_msl00362.kgml: 1.13.11.2 -> 1.2.1.85 -> [5.3.2.6 -> 4.1.1.77] -> 4.2.1.80 -> 4.1.3.39 -> 1.2.1.10
path_msl00362.kgml: Skipped genes: msl:Msil_1475
path_msl00362.kgml:
path_msl00362.kgml: Found a trail of span 4 containing skipped vertices
path_msl00362.kgml: 178 -> 191 -> [189 -> 192 -> 180] -> 179 -> 208
path_msl00362.kgml: R00816 -> R02762 -> [R03966 -> R02602 -> R02601] -> R00750 -> R00228
path_msl00362.kgml: msl:Msil_1474 -> msl:Msil_1476 -> [{msl:Msil_1419, msl:Msil_1481} -> msl:Msil_1480 -> msl:Msil_1477] -> msl:Msil_1479 -> msl:Msil_1478
path_msl00362.kgml: 1.13.11.2 -> 1.2.1.85 -> [5.3.2.6 -> 4.1.1.77 -> 4.2.1.80] -> 4.1.3.39 -> 1.2.1.10
path_msl00362.kgml: Skipped genes: msl:Msil_1477, msl:Msil_1475
path_msl00362.kgml:
path_msl00362.kgml: Found a trail of span 2 without skipping any vertex
path_msl00362.kgml: 238 -> 90
path_msl00362.kgml: R05305 -> R05586
path_msl00362.kgml: {msl:Msil_1395, msl:Msil_1742} -> msl:Msil_1743
path_msl00362.kgml: {1.1.1.259, 1.1.1.35} -> 2.3.1.16
path_msl00362.kgml:
path_msl00362.kgml: --- 1.10 seconds ---

path_msl00364.kgml: Fluorobenzoate degradation
path_msl00364.kgml: Initialization took 0.08 seconds
path_msl00364.kgml: (not found)
path_msl00364.kgml: --- 0.12 seconds ---

path_msl00380.kgml: Tryptophan metabolism
path_msl00380.kgml: Initialization took 0.38 seconds
path_msl00380.kgml: (not found)
path_msl00380.kgml: --- 0.41 seconds ---

path_msl00400.kgml: Phenylalanine, tyrosine and tryptophan biosynthesis
path_msl00400.kgml: Initialization took 0.58 seconds
path_msl00400.kgml:
path_msl00400.kgml: Found a trail of span 4 containing skipped vertices
path_msl00400.kgml: 70 -> [83 -> 69 -> 60] -> 88 -> [60 -> 69] -> 89 -> 69
path_msl00400.kgml: R00732 -> [R00734 -> R01728 -> R01373] -> R00694 -> [R01373 -> R01728] -> R00734 -> R01728
path_msl00400.kgml: msl:Msil_1209 -> [msl:Msil_2961 -> msl:Msil_1209 -> msl:Msil_3912] -> msl:Msil_1208 -> [msl:Msil_3912 -> msl:Msil_1209] -> msl:Msil_1208 -> msl:Msil_1209
path_msl00400.kgml: {1.3.1.43, 1.3.1.79} -> [{2.6.1.1, 2.6.1.5, 2.6.1.57, 2.6.1.9} -> 1.3.1.12 -> {4.2.1.51, 4.2.1.91}] -> {2.6.1.1, 2.6.1.5, 2.6.1.57, 2.6.1.9} -> [{4.2.1.51, 4.2.1.91} -> 1.3.1.12] -> {2.6.1.1, 2.6.1.5, 2.6.1.57, 2.6.1.9} -> 1.3.1.12
path_msl00400.kgml:
path_msl00400.kgml: Found a trail of span 3 containing skipped vertices
path_msl00400.kgml: 57 -> [56 -> 55] -> 54 -> [55] -> 56
path_msl00400.kgml: {R00985, R00986} -> [R01073 -> R03509] -> R03508 -> [R03509] -> R01073
path_msl00400.kgml: {msl:Msil_0505, msl:Msil_0506} -> [msl:Msil_0504 -> msl:Msil_0146] -> msl:Msil_0503 -> [msl:Msil_0146] -> msl:Msil_0504
path_msl00400.kgml: {4.1.3.27, 4.1.3.27} -> [2.4.2.18 -> 5.3.1.24] -> 4.1.1.48 -> [5.3.1.24] -> 2.4.2.18
path_msl00400.kgml:
path_msl00400.kgml: Found a trail of span 3 containing skipped vertices
path_msl00400.kgml: 55 -> [54 -> 52] -> 53 -> 51
path_msl00400.kgml: R03509 -> [R03508 -> R02340] -> R00674 -> R02722
path_msl00400.kgml: msl:Msil_0146 -> [msl:Msil_0503 -> msl:Msil_1402] -> msl:Msil_0147 -> {msl:Msil_0147, msl:Msil_1402}
path_msl00400.kgml: 5.3.1.24 -> [4.1.1.48 -> {4.1.2.8, 4.2.1.20}] -> {4.2.1.122, 4.2.1.20} -> 4.2.1.20
path_msl00400.kgml:
path_msl00400.kgml: --- 1.04 seconds ---

path_msl00401.kgml: Novobiocin biosynthesis
path_msl00401.kgml: Initialization took 0.04 seconds
path_msl00401.kgml:
path_msl00401.kgml: Found a trail of span 2 without skipping any vertex
path_msl00401.kgml: 65 -> 63
path_msl00401.kgml: R01728 -> R00734
path_msl00401.kgml: msl:Msil_1209 -> msl:Msil_1208
path_msl00401.kgml: 1.3.1.12 -> {2.6.1.1, 2.6.1.5, 2.6.1.57, 2.6.1.9}
path_msl00401.kgml:
path_msl00401.kgml: Found a trail of span 2 without skipping any vertex
path_msl00401.kgml: 64 -> 63
path_msl00401.kgml: R01728 -> R00734
path_msl00401.kgml: msl:Msil_1209 -> msl:Msil_1208
path_msl00401.kgml: 1.3.1.12 -> {2.6.1.1, 2.6.1.5, 2.6.1.57, 2.6.1.9}
path_msl00401.kgml:
path_msl00401.kgml: --- 0.17 seconds ---

path_msl00410.kgml: beta-Alanine metabolism
path_msl00410.kgml: Initialization took 0.08 seconds
path_msl00410.kgml: (not found)
path_msl00410.kgml: --- 0.12 seconds ---

path_msl00430.kgml: Taurine and hypotaurine metabolism
path_msl00430.kgml: Initialization took 0.08 seconds
path_msl00430.kgml:
path_msl00430.kgml: Found a trail of span 2 without skipping any vertex
path_msl00430.kgml: 36 -> 58
path_msl00430.kgml: R00230 -> R00315
path_msl00430.kgml: msl:Msil_2705 -> {msl:Msil_2706, msl:Msil_2978}
path_msl00430.kgml: 2.3.1.8 -> {2.7.2.1, 2.7.2.15}
path_msl00430.kgml:
path_msl00430.kgml: --- 0.16 seconds ---

path_msl00440.kgml: Phosphonate and phosphinate metabolism
path_msl00440.kgml: Initialization took 0.08 seconds
path_msl00440.kgml: (not found)
path_msl00440.kgml: --- 0.12 seconds ---

path_msl00450.kgml: Selenocompound metabolism
path_msl00450.kgml: Initialization took 0.33 seconds
path_msl00450.kgml: (not found)
path_msl00450.kgml: --- 0.37 seconds ---

path_msl00460.kgml: Cyanoamino acid metabolism
path_msl00460.kgml: Initialization took 0.08 seconds
path_msl00460.kgml: (not found)
path_msl00460.kgml: --- 0.12 seconds ---

path_msl00471.kgml: D-Glutamine and D-glutamate metabolism
path_msl00471.kgml: Initialization took 0.08 seconds
path_msl00471.kgml: (not found)
path_msl00471.kgml: --- 0.12 seconds ---

path_msl00472.kgml: D-Arginine and D-ornithine metabolism
path_msl00472.kgml: Initialization took 0.05 seconds
path_msl00472.kgml: (not found)
path_msl00472.kgml: --- 0.08 seconds ---

path_msl00473.kgml: D-Alanine metabolism
path_msl00473.kgml: Initialization took 0.05 seconds
path_msl00473.kgml: (not found)
path_msl00473.kgml: --- 0.09 seconds ---

path_msl00480.kgml: Glutathione metabolism
path_msl00480.kgml: Initialization took 0.84 seconds
path_msl00480.kgml: (not found)
path_msl00480.kgml: --- 1.02 seconds ---

path_msl00520.kgml: Amino sugar and nucleotide sugar metabolism
path_msl00520.kgml: Initialization took 1.14 seconds
path_msl00520.kgml:
path_msl00520.kgml: Found a trail of span 3 containing skipped vertices
path_msl00520.kgml: 28 -> [24] -> 26 -> 9
path_msl00520.kgml: R00768 -> [R02060] -> R05332 -> R00416
path_msl00520.kgml: msl:Msil_0708 -> [msl:Msil_0777] -> msl:Msil_0709 -> msl:Msil_0709
path_msl00520.kgml: 2.6.1.16 -> [5.4.2.10] -> 2.3.1.157 -> 2.7.7.23
path_msl00520.kgml:
path_msl00520.kgml: Found a trail of span 2 without skipping any vertex
path_msl00520.kgml: 244 -> 246
path_msl00520.kgml: R00888 -> R05692
path_msl00520.kgml: msl:Msil_0082 -> msl:Msil_0081
path_msl00520.kgml: 4.2.1.47 -> 1.1.1.271
path_msl00520.kgml:
path_msl00520.kgml: Found a trail of span 2 without skipping any vertex
path_msl00520.kgml: 420 -> 422
path_msl00520.kgml: R11024 -> R11025
path_msl00520.kgml: msl:Msil_0666 -> msl:Msil_0665
path_msl00520.kgml: 2.7.1.221 -> 2.7.7.99
path_msl00520.kgml:
path_msl00520.kgml: Found a trail of span 2 containing skipped vertices
path_msl00520.kgml: 28 -> [24 -> 26] -> 9
path_msl00520.kgml: R00768 -> [R02060 -> R05332] -> R00416
path_msl00520.kgml: msl:Msil_0708 -> [msl:Msil_0777 -> msl:Msil_0709] -> msl:Msil_0709
path_msl00520.kgml: 2.6.1.16 -> [5.4.2.10 -> 2.3.1.157] -> 2.7.7.23
path_msl00520.kgml:
path_msl00520.kgml: Found a trail of span 2 containing skipped vertices
path_msl00520.kgml: 232 -> 287
path_msl00520.kgml: R00959 -> R00948
path_msl00520.kgml: {msl:Msil_0212, msl:Msil_2810} -> msl:Msil_0214
path_msl00520.kgml: {5.4.2.2, 5.4.2.5} -> 2.7.7.27
path_msl00520.kgml: Skipped genes: msl:Msil_0213
path_msl00520.kgml:
path_msl00520.kgml: --- 1.53 seconds ---

path_msl00521.kgml: Streptomycin biosynthesis
path_msl00521.kgml: Initialization took 0.22 seconds
path_msl00521.kgml:
path_msl00521.kgml: Found a trail of span 4 without skipping any vertex
path_msl00521.kgml: 44 -> 43 -> 42 -> 24
path_msl00521.kgml: R02328 -> R06513 -> R06514 -> R02777
path_msl00521.kgml: msl:Msil_2713 -> msl:Msil_2711 -> msl:Msil_2710 -> msl:Msil_2712
path_msl00521.kgml: 2.7.7.24 -> 4.2.1.46 -> 5.1.3.13 -> 1.1.1.133
path_msl00521.kgml:
path_msl00521.kgml: Found a trail of span 3 containing skipped vertices
path_msl00521.kgml: 44 -> 43 -> [42] -> 24
path_msl00521.kgml: R02328 -> R06513 -> [R06514] -> R02777
path_msl00521.kgml: msl:Msil_2713 -> msl:Msil_2711 -> [msl:Msil_2710] -> msl:Msil_2712
path_msl00521.kgml: 2.7.7.24 -> 4.2.1.46 -> [5.1.3.13] -> 1.1.1.133
path_msl00521.kgml:
path_msl00521.kgml: Found a trail of span 3 containing skipped vertices
path_msl00521.kgml: 44 -> [43] -> 42 -> 24
path_msl00521.kgml: R02328 -> [R06513] -> R06514 -> R02777
path_msl00521.kgml: msl:Msil_2713 -> [msl:Msil_2711] -> msl:Msil_2710 -> msl:Msil_2712
path_msl00521.kgml: 2.7.7.24 -> [4.2.1.46] -> 5.1.3.13 -> 1.1.1.133
path_msl00521.kgml: Skipped genes: msl:Msil_2711
path_msl00521.kgml:
path_msl00521.kgml: Found a trail of span 2 containing skipped vertices
path_msl00521.kgml: 44 -> [43 -> 42] -> 24
path_msl00521.kgml: R02328 -> [R06513 -> R06514] -> R02777
path_msl00521.kgml: msl:Msil_2713 -> [msl:Msil_2711 -> msl:Msil_2710] -> msl:Msil_2712
path_msl00521.kgml: 2.7.7.24 -> [4.2.1.46 -> 5.1.3.13] -> 1.1.1.133
path_msl00521.kgml:
path_msl00521.kgml: --- 0.41 seconds ---

path_msl00523.kgml: Polyketide sugar unit biosynthesis
path_msl00523.kgml: Initialization took 0.05 seconds
path_msl00523.kgml:
path_msl00523.kgml: Found a trail of span 4 without skipping any vertex
path_msl00523.kgml: 27 -> 26 -> 63 -> 28
path_msl00523.kgml: R02328 -> R06513 -> R06514 -> R02777
path_msl00523.kgml: msl:Msil_2713 -> msl:Msil_2711 -> msl:Msil_2710 -> msl:Msil_2712
path_msl00523.kgml: 2.7.7.24 -> 4.2.1.46 -> 5.1.3.13 -> 1.1.1.133
path_msl00523.kgml:
path_msl00523.kgml: Found a trail of span 3 containing skipped vertices
path_msl00523.kgml: 27 -> 26 -> [63] -> 28
path_msl00523.kgml: R02328 -> R06513 -> [R06514] -> R02777
path_msl00523.kgml: msl:Msil_2713 -> msl:Msil_2711 -> [msl:Msil_2710] -> msl:Msil_2712
path_msl00523.kgml: 2.7.7.24 -> 4.2.1.46 -> [5.1.3.13] -> 1.1.1.133
path_msl00523.kgml:
path_msl00523.kgml: Found a trail of span 3 containing skipped vertices
path_msl00523.kgml: 27 -> [26] -> 63 -> 28
path_msl00523.kgml: R02328 -> [R06513] -> R06514 -> R02777
path_msl00523.kgml: msl:Msil_2713 -> [msl:Msil_2711] -> msl:Msil_2710 -> msl:Msil_2712
path_msl00523.kgml: 2.7.7.24 -> [4.2.1.46] -> 5.1.3.13 -> 1.1.1.133
path_msl00523.kgml: Skipped genes: msl:Msil_2711
path_msl00523.kgml:
path_msl00523.kgml: Found a trail of span 2 containing skipped vertices
path_msl00523.kgml: 27 -> [26 -> 63] -> 28
path_msl00523.kgml: R02328 -> [R06513 -> R06514] -> R02777
path_msl00523.kgml: msl:Msil_2713 -> [msl:Msil_2711 -> msl:Msil_2710] -> msl:Msil_2712
path_msl00523.kgml: 2.7.7.24 -> [4.2.1.46 -> 5.1.3.13] -> 1.1.1.133
path_msl00523.kgml:
path_msl00523.kgml: --- 0.20 seconds ---

path_msl00525.kgml: Acarbose and validamycin biosynthesis
path_msl00525.kgml: Initialization took 0.04 seconds
path_msl00525.kgml:
path_msl00525.kgml: Found a trail of span 2 containing skipped vertices
path_msl00525.kgml: 58 -> 59
path_msl00525.kgml: R02328 -> R06513
path_msl00525.kgml: msl:Msil_2713 -> msl:Msil_2711
path_msl00525.kgml: 2.7.7.24 -> 4.2.1.46
path_msl00525.kgml: Skipped genes: msl:Msil_2712
path_msl00525.kgml:
path_msl00525.kgml: --- 0.11 seconds ---

path_msl00540.kgml: Lipopolysaccharide biosynthesis
path_msl00540.kgml: Initialization took 0.08 seconds
path_msl00540.kgml: (not found)
path_msl00540.kgml: --- 0.12 seconds ---

path_msl00550.kgml: Peptidoglycan biosynthesis
path_msl00550.kgml: Initialization took 0.63 seconds
path_msl00550.kgml:
path_msl00550.kgml: Found a trail of span 7 containing skipped vertices
path_msl00550.kgml: 59 -> 33 -> 32 -> 34 -> 23 -> 35 -> 36
path_msl00550.kgml: {R03191, R03192} -> R03193 -> R02783 -> R02788 -> R04617 -> R05630 -> R05032
path_msl00550.kgml: msl:Msil_3489 -> msl:Msil_3488 -> msl:Msil_3483 -> msl:Msil_3480 -> msl:Msil_3481 -> msl:Msil_3482 -> msl:Msil_3487
path_msl00550.kgml: {1.3.1.98, 1.3.1.98} -> 6.3.2.8 -> 6.3.2.9 -> 6.3.2.13 -> 6.3.2.10 -> 2.7.8.13 -> 2.4.1.227
path_msl00550.kgml: Skipped genes: msl:Msil_3486
path_msl00550.kgml:
path_msl00550.kgml: Found a trail of span 6 containing skipped vertices
path_msl00550.kgml: 59 -> 33 -> 32 -> 34 -> [23] -> 35 -> 36
path_msl00550.kgml: {R03191, R03192} -> R03193 -> R02783 -> R02788 -> [R04617] -> R05630 -> R05032
path_msl00550.kgml: msl:Msil_3489 -> msl:Msil_3488 -> msl:Msil_3483 -> msl:Msil_3480 -> [msl:Msil_3481] -> msl:Msil_3482 -> msl:Msil_3487
path_msl00550.kgml: {1.3.1.98, 1.3.1.98} -> 6.3.2.8 -> 6.3.2.9 -> 6.3.2.13 -> [6.3.2.10] -> 2.7.8.13 -> 2.4.1.227
path_msl00550.kgml: Skipped genes: msl:Msil_3486, msl:Msil_3481
path_msl00550.kgml:
path_msl00550.kgml: Found a trail of span 6 containing skipped vertices
path_msl00550.kgml: 59 -> 33 -> 32 -> [34] -> 23 -> 35 -> 36
path_msl00550.kgml: {R03191, R03192} -> R03193 -> R02783 -> [R02788] -> R04617 -> R05630 -> R05032
path_msl00550.kgml: msl:Msil_3489 -> msl:Msil_3488 -> msl:Msil_3483 -> [msl:Msil_3480] -> msl:Msil_3481 -> msl:Msil_3482 -> msl:Msil_3487
path_msl00550.kgml: {1.3.1.98, 1.3.1.98} -> 6.3.2.8 -> 6.3.2.9 -> [6.3.2.13] -> 6.3.2.10 -> 2.7.8.13 -> 2.4.1.227
path_msl00550.kgml: Skipped genes: msl:Msil_3486
path_msl00550.kgml:
path_msl00550.kgml: Found a trail of span 6 containing skipped vertices
path_msl00550.kgml: 59 -> [33] -> 32 -> 34 -> 23 -> 35 -> 36
path_msl00550.kgml: {R03191, R03192} -> [R03193] -> R02783 -> R02788 -> R04617 -> R05630 -> R05032
path_msl00550.kgml: msl:Msil_3489 -> [msl:Msil_3488] -> msl:Msil_3483 -> msl:Msil_3480 -> msl:Msil_3481 -> msl:Msil_3482 -> msl:Msil_3487
path_msl00550.kgml: {1.3.1.98, 1.3.1.98} -> [6.3.2.8] -> 6.3.2.9 -> 6.3.2.13 -> 6.3.2.10 -> 2.7.8.13 -> 2.4.1.227
path_msl00550.kgml: Skipped genes: msl:Msil_3486, msl:Msil_3488
path_msl00550.kgml:
path_msl00550.kgml: Found a trail of span 6 containing skipped vertices
path_msl00550.kgml: 59 -> 33 -> 32 -> 34 -> 23 -> [35] -> 36
path_msl00550.kgml: {R03191, R03192} -> R03193 -> R02783 -> R02788 -> R04617 -> [R05630] -> R05032
path_msl00550.kgml: msl:Msil_3489 -> msl:Msil_3488 -> msl:Msil_3483 -> msl:Msil_3480 -> msl:Msil_3481 -> [msl:Msil_3482] -> msl:Msil_3487
path_msl00550.kgml: {1.3.1.98, 1.3.1.98} -> 6.3.2.8 -> 6.3.2.9 -> 6.3.2.13 -> 6.3.2.10 -> [2.7.8.13] -> 2.4.1.227
path_msl00550.kgml: Skipped genes: msl:Msil_3486, msl:Msil_3482
path_msl00550.kgml:
path_msl00550.kgml: Found a trail of span 5 containing skipped vertices
path_msl00550.kgml: 59 -> 33 -> 32 -> [34 -> 23] -> 35 -> 36
path_msl00550.kgml: {R03191, R03192} -> R03193 -> R02783 -> [R02788 -> R04617] -> R05630 -> R05032
path_msl00550.kgml: msl:Msil_3489 -> msl:Msil_3488 -> msl:Msil_3483 -> [msl:Msil_3480 -> msl:Msil_3481] -> msl:Msil_3482 -> msl:Msil_3487
path_msl00550.kgml: {1.3.1.98, 1.3.1.98} -> 6.3.2.8 -> 6.3.2.9 -> [6.3.2.13 -> 6.3.2.10] -> 2.7.8.13 -> 2.4.1.227
path_msl00550.kgml: Skipped genes: msl:Msil_3486
path_msl00550.kgml:
path_msl00550.kgml: Found a trail of span 4 containing skipped vertices
path_msl00550.kgml: 59 -> 33 -> 32 -> [34 -> 23 -> 35] -> 36
path_msl00550.kgml: {R03191, R03192} -> R03193 -> R02783 -> [R02788 -> R04617 -> R05630] -> R05032
path_msl00550.kgml: msl:Msil_3489 -> msl:Msil_3488 -> msl:Msil_3483 -> [msl:Msil_3480 -> msl:Msil_3481 -> msl:Msil_3482] -> msl:Msil_3487
path_msl00550.kgml: {1.3.1.98, 1.3.1.98} -> 6.3.2.8 -> 6.3.2.9 -> [6.3.2.13 -> 6.3.2.10 -> 2.7.8.13] -> 2.4.1.227
path_msl00550.kgml: Skipped genes: msl:Msil_3486
path_msl00550.kgml:
path_msl00550.kgml: Found a trail of span 2 without skipping any vertex
path_msl00550.kgml: 29 -> 28
path_msl00550.kgml: R04573 -> R05629
path_msl00550.kgml: msl:Msil_3481 -> msl:Msil_3482
path_msl00550.kgml: 6.3.2.10 -> 2.7.8.13
path_msl00550.kgml:
path_msl00550.kgml: --- 1.23 seconds ---

path_msl00561.kgml: Glycerolipid metabolism
path_msl00561.kgml: Initialization took 0.07 seconds
path_msl00561.kgml: (not found)
path_msl00561.kgml: --- 0.12 seconds ---

path_msl00562.kgml: Inositol phosphate metabolism
path_msl00562.kgml: Initialization took 0.08 seconds
path_msl00562.kgml: (not found)
path_msl00562.kgml: --- 0.12 seconds ---

path_msl00564.kgml: Glycerophospholipid metabolism
path_msl00564.kgml: Initialization took 0.59 seconds
path_msl00564.kgml: (not found)
path_msl00564.kgml: --- 0.64 seconds ---

path_msl00590.kgml: Arachidonic acid metabolism
path_msl00590.kgml: Initialization took 0.04 seconds
path_msl00590.kgml: (not found)
path_msl00590.kgml: --- 0.07 seconds ---

path_msl00592.kgml: alpha-Linolenic acid metabolism
path_msl00592.kgml: Initialization took 0.04 seconds
path_msl00592.kgml: (not found)
path_msl00592.kgml: --- 0.07 seconds ---

path_msl00600.kgml: Sphingolipid metabolism
path_msl00600.kgml: Initialization took 0.07 seconds
path_msl00600.kgml: (not found)
path_msl00600.kgml: --- 0.10 seconds ---

path_msl00620.kgml: Pyruvate metabolism
path_msl00620.kgml: Initialization took 4.58 seconds
path_msl00620.kgml:
path_msl00620.kgml: Found a trail of span 4 containing skipped vertices
path_msl00620.kgml: 123 -> 55 -> [124] -> 125 -> 124
path_msl00620.kgml: R00014 -> R03270 -> [R02569] -> R07618 -> R02569
path_msl00620.kgml: {msl:Msil_0519, msl:Msil_0520, msl:Msil_1639} -> {msl:Msil_0519, msl:Msil_0520, msl:Msil_1639} -> [{msl:Msil_0521, msl:Msil_3731}] -> {msl:Msil_0522, msl:Msil_2506} -> {msl:Msil_0521, msl:Msil_3731}
path_msl00620.kgml: {1.2.4.1, 2.2.1.6, 4.1.1.1} -> 1.2.4.1 -> [2.3.1.12] -> 1.8.1.4 -> 2.3.1.12
path_msl00620.kgml:
path_msl00620.kgml: Found a trail of span 2 without skipping any vertex
path_msl00620.kgml: 97 -> 129
path_msl00620.kgml: R00230 -> R00315
path_msl00620.kgml: msl:Msil_2705 -> {msl:Msil_2706, msl:Msil_2978}
path_msl00620.kgml: 2.3.1.8 -> {2.7.2.1, 2.7.2.15}
path_msl00620.kgml:
path_msl00620.kgml: --- 12.70 seconds ---

path_msl00621.kgml: Dioxin degradation
path_msl00621.kgml: Initialization took 0.08 seconds
path_msl00621.kgml:
path_msl00621.kgml: Found a trail of span 5 without skipping any vertex
path_msl00621.kgml: 100 -> 115 -> 97 -> 13 -> 108
path_msl00621.kgml: R03966 -> R02602 -> R02601 -> R00750 -> R00228
path_msl00621.kgml: {msl:Msil_1419, msl:Msil_1481} -> msl:Msil_1480 -> msl:Msil_1477 -> msl:Msil_1479 -> msl:Msil_1478
path_msl00621.kgml: 5.3.2.6 -> 4.1.1.77 -> 4.2.1.80 -> 4.1.3.39 -> 1.2.1.10
path_msl00621.kgml:
path_msl00621.kgml: Found a trail of span 4 containing skipped vertices
path_msl00621.kgml: 100 -> 115 -> 97 -> [13] -> 108
path_msl00621.kgml: R03966 -> R02602 -> R02601 -> [R00750] -> R00228
path_msl00621.kgml: {msl:Msil_1419, msl:Msil_1481} -> msl:Msil_1480 -> msl:Msil_1477 -> [msl:Msil_1479] -> msl:Msil_1478
path_msl00621.kgml: 5.3.2.6 -> 4.1.1.77 -> 4.2.1.80 -> [4.1.3.39] -> 1.2.1.10
path_msl00621.kgml: Skipped genes: msl:Msil_1479
path_msl00621.kgml:
path_msl00621.kgml: Found a trail of span 4 containing skipped vertices
path_msl00621.kgml: 100 -> [115] -> 97 -> 13 -> 108
path_msl00621.kgml: R03966 -> [R02602] -> R02601 -> R00750 -> R00228
path_msl00621.kgml: {msl:Msil_1419, msl:Msil_1481} -> [msl:Msil_1480] -> msl:Msil_1477 -> msl:Msil_1479 -> msl:Msil_1478
path_msl00621.kgml: 5.3.2.6 -> [4.1.1.77] -> 4.2.1.80 -> 4.1.3.39 -> 1.2.1.10
path_msl00621.kgml: Skipped genes: msl:Msil_1480
path_msl00621.kgml:
path_msl00621.kgml: Found a trail of span 4 containing skipped vertices
path_msl00621.kgml: 100 -> 115 -> [97] -> 13 -> 108
path_msl00621.kgml: R03966 -> R02602 -> [R02601] -> R00750 -> R00228
path_msl00621.kgml: {msl:Msil_1419, msl:Msil_1481} -> msl:Msil_1480 -> [msl:Msil_1477] -> msl:Msil_1479 -> msl:Msil_1478
path_msl00621.kgml: 5.3.2.6 -> 4.1.1.77 -> [4.2.1.80] -> 4.1.3.39 -> 1.2.1.10
path_msl00621.kgml:
path_msl00621.kgml: Found a trail of span 3 containing skipped vertices
path_msl00621.kgml: 100 -> [115 -> 97] -> 13 -> 108
path_msl00621.kgml: R03966 -> [R02602 -> R02601] -> R00750 -> R00228
path_msl00621.kgml: {msl:Msil_1419, msl:Msil_1481} -> [msl:Msil_1480 -> msl:Msil_1477] -> msl:Msil_1479 -> msl:Msil_1478
path_msl00621.kgml: 5.3.2.6 -> [4.1.1.77 -> 4.2.1.80] -> 4.1.3.39 -> 1.2.1.10
path_msl00621.kgml: Skipped genes: msl:Msil_1480
path_msl00621.kgml:
path_msl00621.kgml: Found a trail of span 3 containing skipped vertices
path_msl00621.kgml: 100 -> 115 -> [97 -> 13] -> 108
path_msl00621.kgml: R03966 -> R02602 -> [R02601 -> R00750] -> R00228
path_msl00621.kgml: {msl:Msil_1419, msl:Msil_1481} -> msl:Msil_1480 -> [msl:Msil_1477 -> msl:Msil_1479] -> msl:Msil_1478
path_msl00621.kgml: 5.3.2.6 -> 4.1.1.77 -> [4.2.1.80 -> 4.1.3.39] -> 1.2.1.10
path_msl00621.kgml: Skipped genes: msl:Msil_1479
path_msl00621.kgml:
path_msl00621.kgml: --- 0.35 seconds ---

path_msl00622.kgml: Xylene degradation
path_msl00622.kgml: Initialization took 0.13 seconds
path_msl00622.kgml:
path_msl00622.kgml: Found a trail of span 3 without skipping any vertex
path_msl00622.kgml: 93 -> 96 -> 117
path_msl00622.kgml: R02601 -> R00750 -> R00228
path_msl00622.kgml: msl:Msil_1477 -> msl:Msil_1479 -> msl:Msil_1478
path_msl00622.kgml: 4.2.1.80 -> 4.1.3.39 -> 1.2.1.10
path_msl00622.kgml:
path_msl00622.kgml: Found a trail of span 2 containing skipped vertices
path_msl00622.kgml: 87 -> 109
path_msl00622.kgml: R05295 -> R05353
path_msl00622.kgml: msl:Msil_1474 -> msl:Msil_1476
path_msl00622.kgml: 1.13.11.2 -> 1.2.1.85
path_msl00622.kgml: Skipped genes: msl:Msil_1475
path_msl00622.kgml:
path_msl00622.kgml: Found a trail of span 2 containing skipped vertices
path_msl00622.kgml: 93 -> [96] -> 117
path_msl00622.kgml: R02601 -> [R00750] -> R00228
path_msl00622.kgml: msl:Msil_1477 -> [msl:Msil_1479] -> msl:Msil_1478
path_msl00622.kgml: 4.2.1.80 -> [4.1.3.39] -> 1.2.1.10
path_msl00622.kgml:
path_msl00622.kgml: Found a trail of span 2 without skipping any vertex
path_msl00622.kgml: 112 -> 114
path_msl00622.kgml: R05389 -> R05374
path_msl00622.kgml: {msl:Msil_1419, msl:Msil_1481} -> msl:Msil_1480
path_msl00622.kgml: 5.3.2.6 -> 4.1.1.77
path_msl00622.kgml:
path_msl00622.kgml: --- 0.32 seconds ---

path_msl00623.kgml: Toluene degradation
path_msl00623.kgml: Initialization took 0.08 seconds
path_msl00623.kgml: (not found)
path_msl00623.kgml: --- 0.13 seconds ---

path_msl00624.kgml: Polycyclic aromatic hydrocarbon degradation
path_msl00624.kgml: Initialization took 0.05 seconds
path_msl00624.kgml: (not found)
path_msl00624.kgml: --- 0.09 seconds ---

path_msl00625.kgml: Chloroalkane and chloroalkene degradation
path_msl00625.kgml: Initialization took 0.18 seconds
path_msl00625.kgml: (not found)
path_msl00625.kgml: --- 0.22 seconds ---

path_msl00626.kgml: Naphthalene degradation
path_msl00626.kgml: Initialization took 0.08 seconds
path_msl00626.kgml: (not found)
path_msl00626.kgml: --- 0.12 seconds ---

path_msl00627.kgml: Aminobenzoate degradation
path_msl00627.kgml: Initialization took 0.34 seconds
path_msl00627.kgml: (not found)
path_msl00627.kgml: --- 0.37 seconds ---

path_msl00630.kgml: Glyoxylate and dicarboxylate metabolism
path_msl00630.kgml: Initialization took 5.99 seconds
path_msl00630.kgml:
path_msl00630.kgml: Found a trail of span 4 without skipping any vertex
path_msl00630.kgml: 141 -> 214 -> 142 -> 247
path_msl00630.kgml: R00717 -> R00588 -> R01388 -> R08572
path_msl00630.kgml: msl:Msil_1713 -> {msl:Msil_1714, msl:Msil_3400} -> msl:Msil_1713 -> msl:Msil_1715
path_msl00630.kgml: {1.1.1.26, 1.1.1.29} -> 2.6.1.45 -> {1.1.1.26, 1.1.1.29, 1.1.1.81} -> 2.7.1.165
path_msl00630.kgml:
path_msl00630.kgml: Found a trail of span 3 containing skipped vertices
path_msl00630.kgml: 141 -> [214] -> 142 -> 247
path_msl00630.kgml: R00717 -> [R00588] -> R01388 -> R08572
path_msl00630.kgml: msl:Msil_1713 -> [{msl:Msil_1714, msl:Msil_3400}] -> msl:Msil_1713 -> msl:Msil_1715
path_msl00630.kgml: {1.1.1.26, 1.1.1.29} -> [2.6.1.45] -> {1.1.1.26, 1.1.1.29, 1.1.1.81} -> 2.7.1.165
path_msl00630.kgml: Skipped genes: msl:Msil_1714
path_msl00630.kgml:
path_msl00630.kgml: Found a trail of span 3 containing skipped vertices
path_msl00630.kgml: 201 -> 117 -> [116] -> 118
path_msl00630.kgml: R00934 -> R00473 -> [R00472] -> R01256
path_msl00630.kgml: msl:Msil_1719 -> msl:Msil_1719 -> [msl:Msil_1325] -> {msl:Msil_1716, msl:Msil_1717}
path_msl00630.kgml: 4.1.3.24 -> 4.1.3.24 -> [2.3.3.9] -> 6.2.1.9
path_msl00630.kgml: Skipped genes: msl:Msil_1718
path_msl00630.kgml:
path_msl00630.kgml: Found a trail of span 3 containing skipped vertices
path_msl00630.kgml: 141 -> 214 -> [142] -> 247
path_msl00630.kgml: R00717 -> R00588 -> [R01388] -> R08572
path_msl00630.kgml: msl:Msil_1713 -> {msl:Msil_1714, msl:Msil_3400} -> [msl:Msil_1713] -> msl:Msil_1715
path_msl00630.kgml: {1.1.1.26, 1.1.1.29} -> 2.6.1.45 -> [{1.1.1.26, 1.1.1.29, 1.1.1.81}] -> 2.7.1.165
path_msl00630.kgml:
path_msl00630.kgml: Found a trail of span 2 containing skipped vertices
path_msl00630.kgml: 141 -> [214 -> 142] -> 247
path_msl00630.kgml: R00717 -> [R00588 -> R01388] -> R08572
path_msl00630.kgml: msl:Msil_1713 -> [{msl:Msil_1714, msl:Msil_3400} -> msl:Msil_1713] -> msl:Msil_1715
path_msl00630.kgml: {1.1.1.26, 1.1.1.29} -> [2.6.1.45 -> {1.1.1.26, 1.1.1.29, 1.1.1.81}] -> 2.7.1.165
path_msl00630.kgml: Skipped genes: msl:Msil_1714
path_msl00630.kgml:
path_msl00630.kgml: Found a trail of span 2 containing skipped vertices
path_msl00630.kgml: 204 -> [203] -> 205
path_msl00630.kgml: R01859 -> [R02765] -> R00833
path_msl00630.kgml: {msl:Msil_3786, msl:Msil_3787} -> [msl:Msil_2934] -> {msl:Msil_3784, msl:Msil_3785}
path_msl00630.kgml: 6.4.1.3 -> [5.1.99.1] -> 5.4.99.2
path_msl00630.kgml:
path_msl00630.kgml: Found a trail of span 2 without skipping any vertex
path_msl00630.kgml: 194 -> 195
path_msl00630.kgml: R00238 -> R01977
path_msl00630.kgml: msl:Msil_2996 -> msl:Msil_2997
path_msl00630.kgml: 2.3.1.9 -> 1.1.1.36
path_msl00630.kgml:
path_msl00630.kgml: --- 6.79 seconds ---

path_msl00633.kgml: Nitrotoluene degradation
path_msl00633.kgml: Initialization took 0.05 seconds
path_msl00633.kgml: (not found)
path_msl00633.kgml: --- 0.09 seconds ---

path_msl00640.kgml: Propanoate metabolism
path_msl00640.kgml: Initialization took 1.59 seconds
path_msl00640.kgml:
path_msl00640.kgml: Found a trail of span 2 without skipping any vertex
path_msl00640.kgml: 52 -> 68
path_msl00640.kgml: R00921 -> R01353
path_msl00640.kgml: msl:Msil_2705 -> {msl:Msil_2706, msl:Msil_2978}
path_msl00640.kgml: {2.3.1.222, 2.3.1.8} -> {2.7.2.1, 2.7.2.15}
path_msl00640.kgml:
path_msl00640.kgml: Found a trail of span 2 containing skipped vertices
path_msl00640.kgml: 59 -> [58] -> 104
path_msl00640.kgml: R01859 -> [R02765] -> R00833
path_msl00640.kgml: {msl:Msil_3786, msl:Msil_3787} -> [msl:Msil_2934] -> {msl:Msil_3784, msl:Msil_3785}
path_msl00640.kgml: 6.4.1.3 -> [5.1.99.1] -> 5.4.99.2
path_msl00640.kgml:
path_msl00640.kgml: --- 1.74 seconds ---

path_msl00642.kgml: Ethylbenzene degradation
path_msl00642.kgml: Initialization took 0.05 seconds
path_msl00642.kgml: (not found)
path_msl00642.kgml: --- 0.09 seconds ---

path_msl00643.kgml: Styrene degradation
path_msl00643.kgml: Initialization took 0.08 seconds
path_msl00643.kgml: (not found)
path_msl00643.kgml: --- 0.12 seconds ---

path_msl00650.kgml: Butanoate metabolism
path_msl00650.kgml: Initialization took 1.53 seconds
path_msl00650.kgml:
path_msl00650.kgml: Found a trail of span 2 without skipping any vertex
path_msl00650.kgml: 57 -> 60
path_msl00650.kgml: R00238 -> R01977
path_msl00650.kgml: msl:Msil_2996 -> msl:Msil_2997
path_msl00650.kgml: 2.3.1.9 -> 1.1.1.36
path_msl00650.kgml:
path_msl00650.kgml: --- 1.68 seconds ---

path_msl00660.kgml: C5-Branched dibasic acid metabolism
path_msl00660.kgml: Initialization took 0.13 seconds
path_msl00660.kgml: (not found)
path_msl00660.kgml: --- 0.17 seconds ---

path_msl00670.kgml: One carbon pool by folate
path_msl00670.kgml: Initialization took 0.38 seconds
path_msl00670.kgml:
path_msl00670.kgml: Found a trail of span 2 containing skipped vertices
path_msl00670.kgml: 54 -> [61] -> 26
path_msl00670.kgml: R00946 -> [R00945] -> {R01224, R07168}
path_msl00670.kgml: msl:Msil_3545 -> [msl:Msil_2110] -> msl:Msil_3544
path_msl00670.kgml: 2.1.1.13 -> [2.1.2.1] -> {1.5.1.20, 1.5.1.20}
path_msl00670.kgml:
path_msl00670.kgml: Found a trail of span 2 containing skipped vertices
path_msl00670.kgml: 64 -> [29] -> 42
path_msl00670.kgml: R04125 -> [R01220] -> R02300
path_msl00670.kgml: {msl:Msil_1217, msl:Msil_3603, msl:Msil_3605} -> [msl:Msil_1881] -> {msl:Msil_1217, msl:Msil_3603, msl:Msil_3605}
path_msl00670.kgml: 2.1.2.10 -> [1.5.1.5] -> 2.1.2.10
path_msl00670.kgml: Skipped genes: msl:Msil_3604
path_msl00670.kgml:
path_msl00670.kgml: --- 0.87 seconds ---

path_msl00680.kgml: Methane metabolism
path_msl00680.kgml: Initialization took 7.55 seconds
path_msl00680.kgml:
path_msl00680.kgml: Found a trail of span 3 containing skipped vertices
path_msl00680.kgml: 59 -> 54 -> [59] -> 55
path_msl00680.kgml: R03015 -> R03390 -> [R03015] -> R08060
path_msl00680.kgml: {msl:Msil_2400, msl:Msil_2401, msl:Msil_2403} -> msl:Msil_2402 -> [{msl:Msil_2400, msl:Msil_2401, msl:Msil_2403}] -> {msl:Msil_2400, msl:Msil_2401, msl:Msil_2403}
path_msl00680.kgml: 1.2.7.12 -> 2.3.1.101 -> [1.2.7.12] -> 1.2.7.12
path_msl00680.kgml:
path_msl00680.kgml: Found a trail of span 3 without skipping any vertex
path_msl00680.kgml: 162 -> 163 -> 166
path_msl00680.kgml: R00588 -> R01388 -> R08572
path_msl00680.kgml: {msl:Msil_1714, msl:Msil_3400} -> msl:Msil_1713 -> msl:Msil_1715
path_msl00680.kgml: 2.6.1.45 -> {1.1.1.26, 1.1.1.29, 1.1.1.81} -> 2.7.1.165
path_msl00680.kgml:
path_msl00680.kgml: Found a trail of span 3 containing skipped vertices
path_msl00680.kgml: 161 -> [167] -> 164 -> 165
path_msl00680.kgml: R00345 -> [R00342] -> R01256 -> R00473
path_msl00680.kgml: {msl:Msil_1718, msl:Msil_1819} -> [msl:Msil_2501] -> {msl:Msil_1716, msl:Msil_1717} -> msl:Msil_1719
path_msl00680.kgml: 4.1.1.31 -> [{1.1.1.299, 1.1.1.37}] -> 6.2.1.9 -> 4.1.3.24
path_msl00680.kgml:
path_msl00680.kgml: Found a trail of span 2 containing skipped vertices
path_msl00680.kgml: 162 -> [163] -> 166
path_msl00680.kgml: R00588 -> [R01388] -> R08572
path_msl00680.kgml: {msl:Msil_1714, msl:Msil_3400} -> [msl:Msil_1713] -> msl:Msil_1715
path_msl00680.kgml: 2.6.1.45 -> [{1.1.1.26, 1.1.1.29, 1.1.1.81}] -> 2.7.1.165
path_msl00680.kgml:
path_msl00680.kgml: Found a trail of span 2 containing skipped vertices
path_msl00680.kgml: 161 -> [167 -> 164] -> 165
path_msl00680.kgml: R00345 -> [R00342 -> R01256] -> R00473
path_msl00680.kgml: {msl:Msil_1718, msl:Msil_1819} -> [msl:Msil_2501 -> {msl:Msil_1716, msl:Msil_1717}] -> msl:Msil_1719
path_msl00680.kgml: 4.1.1.31 -> [{1.1.1.299, 1.1.1.37} -> 6.2.1.9] -> 4.1.3.24
path_msl00680.kgml:
path_msl00680.kgml: Found a trail of span 2 without skipping any vertex
path_msl00680.kgml: 148 -> 151
path_msl00680.kgml: R01513 -> R04173
path_msl00680.kgml: msl:Msil_1760 -> {msl:Msil_1381, msl:Msil_1759}
path_msl00680.kgml: 1.1.1.95 -> 2.6.1.52
path_msl00680.kgml:
path_msl00680.kgml: Found a trail of span 2 without skipping any vertex
path_msl00680.kgml: 203 -> 204
path_msl00680.kgml: R00315 -> R00230
path_msl00680.kgml: {msl:Msil_2706, msl:Msil_2978} -> msl:Msil_2705
path_msl00680.kgml: {2.7.2.1, 2.7.2.15} -> 2.3.1.8
path_msl00680.kgml:
path_msl00680.kgml: Found a trail of span 2 containing skipped vertices
path_msl00680.kgml: 81 -> 80
path_msl00680.kgml: R01586 -> R00609
path_msl00680.kgml: {msl:Msil_2632, msl:Msil_2633, msl:Msil_2634} -> {msl:Msil_2636, msl:Msil_2637, msl:Msil_2638, msl:Msil_2639}
path_msl00680.kgml: 2.1.1.21 -> 1.5.99.5
path_msl00680.kgml: Skipped genes: msl:Msil_2635
path_msl00680.kgml:
path_msl00680.kgml: --- 8.51 seconds ---

path_msl00730.kgml: Thiamine metabolism
path_msl00730.kgml: Initialization took 0.28 seconds
path_msl00730.kgml:
path_msl00730.kgml: Found a trail of span 2 containing skipped vertices
path_msl00730.kgml: 70 -> 69
path_msl00730.kgml: R07463 -> R10247
path_msl00730.kgml: msl:Msil_1414 -> msl:Msil_1416
path_msl00730.kgml: 1.4.3.19 -> 2.8.1.10
path_msl00730.kgml: Skipped genes: msl:Msil_1415
path_msl00730.kgml:
path_msl00730.kgml: --- 0.35 seconds ---

path_msl00740.kgml: Riboflavin metabolism
path_msl00740.kgml: Initialization took 0.13 seconds
path_msl00740.kgml: (not found)
path_msl00740.kgml: --- 0.18 seconds ---

path_msl00750.kgml: Vitamin B6 metabolism
path_msl00750.kgml: Initialization took 0.13 seconds
path_msl00750.kgml: (not found)
path_msl00750.kgml: --- 0.19 seconds ---

path_msl00760.kgml: Nicotinate and nicotinamide metabolism
path_msl00760.kgml: Initialization took 0.49 seconds
path_msl00760.kgml:
path_msl00760.kgml: Found a trail of span 3 without skipping any vertex
path_msl00760.kgml: 71 -> 72 -> 73
path_msl00760.kgml: R00481 -> R04292 -> R03348
path_msl00760.kgml: msl:Msil_0296 -> msl:Msil_0295 -> msl:Msil_0297
path_msl00760.kgml: 1.4.3.16 -> 2.5.1.72 -> 2.4.2.19
path_msl00760.kgml:
path_msl00760.kgml: Found a trail of span 3 containing skipped vertices
path_msl00760.kgml: 79 -> [83 -> 86] -> 92 -> 87
path_msl00760.kgml: R03004 -> [R03005 -> R00189] -> R00103 -> R02322
path_msl00760.kgml: msl:Msil_0537 -> [msl:Msil_3275 -> msl:Msil_0125] -> msl:Msil_0537 -> msl:Msil_0525
path_msl00760.kgml: {3.6.1.22, 3.6.1.9} -> [{2.7.7.1, 2.7.7.18} -> {6.3.1.5, 6.3.5.1}] -> {3.6.1.22, 3.6.1.9} -> 3.5.1.42
path_msl00760.kgml: Skipped genes: msl:Msil_0526
path_msl00760.kgml:
path_msl00760.kgml: Found a trail of span 2 containing skipped vertices
path_msl00760.kgml: 71 -> [72] -> 73
path_msl00760.kgml: R00481 -> [R04292] -> R03348
path_msl00760.kgml: msl:Msil_0296 -> [msl:Msil_0295] -> msl:Msil_0297
path_msl00760.kgml: 1.4.3.16 -> [2.5.1.72] -> 2.4.2.19
path_msl00760.kgml:
path_msl00760.kgml: --- 0.87 seconds ---

path_msl00770.kgml: Pantothenate and CoA biosynthesis
path_msl00770.kgml: Initialization took 0.68 seconds
path_msl00770.kgml:
path_msl00770.kgml: Found a trail of span 2 without skipping any vertex
path_msl00770.kgml: 82 -> 81
path_msl00770.kgml: R00006 -> R03051
path_msl00770.kgml: {msl:Msil_3009, msl:Msil_3010} -> msl:Msil_3011
path_msl00770.kgml: 2.2.1.6 -> 1.1.1.86
path_msl00770.kgml:
path_msl00770.kgml: --- 0.79 seconds ---

path_msl00780.kgml: Biotin metabolism
path_msl00780.kgml: Initialization took 0.48 seconds
path_msl00780.kgml:
path_msl00780.kgml: Found a trail of span 4 containing skipped vertices
path_msl00780.kgml: 95 -> 53 -> [56 -> 59] -> 74 -> 67
path_msl00780.kgml: R10115 -> R10116 -> [R10117 -> R10118] -> R10119 -> R10120
path_msl00780.kgml: msl:Msil_0893 -> {msl:Msil_0061, msl:Msil_0895, msl:Msil_3776} -> [msl:Msil_3839 -> {msl:Msil_1003, msl:Msil_2204, msl:Msil_2709, msl:Msil_2975}] -> msl:Msil_0893 -> {msl:Msil_0061, msl:Msil_0895, msl:Msil_3776}
path_msl00780.kgml: {2.3.1.179, 2.3.1.41} -> 1.1.1.100 -> [4.2.1.59 -> 1.3.1.10] -> {2.3.1.179, 2.3.1.41} -> 1.1.1.100
path_msl00780.kgml: Skipped genes: msl:Msil_0894
path_msl00780.kgml:
path_msl00780.kgml: Found a trail of span 4 containing skipped vertices
path_msl00780.kgml: 94 -> [53 -> 56] -> 59 -> 64 -> [67 -> 70] -> 73
path_msl00780.kgml: R10115 -> [R10116 -> R10117] -> R10118 -> R10119 -> [R10120 -> R10121] -> R10122
path_msl00780.kgml: msl:Msil_2205 -> [{msl:Msil_0061, msl:Msil_0895, msl:Msil_3776} -> msl:Msil_3839] -> {msl:Msil_1003, msl:Msil_2204, msl:Msil_2709, msl:Msil_2975} -> msl:Msil_2205 -> [{msl:Msil_0061, msl:Msil_0895, msl:Msil_3776} -> msl:Msil_3839] -> {msl:Msil_1003, msl:Msil_2204, msl:Msil_2709, msl:Msil_2975}
path_msl00780.kgml: {2.3.1.179, 2.3.1.41} -> [1.1.1.100 -> 4.2.1.59] -> 1.3.1.10 -> {2.3.1.179, 2.3.1.41} -> [1.1.1.100 -> 4.2.1.59] -> 1.3.1.10
path_msl00780.kgml:
path_msl00780.kgml: Found a trail of span 3 containing skipped vertices
path_msl00780.kgml: 94 -> [53 -> 56 -> 59] -> 64 -> [67 -> 70] -> 73
path_msl00780.kgml: R10115 -> [R10116 -> R10117 -> R10118] -> R10119 -> [R10120 -> R10121] -> R10122
path_msl00780.kgml: msl:Msil_2205 -> [{msl:Msil_0061, msl:Msil_0895, msl:Msil_3776} -> msl:Msil_3839 -> {msl:Msil_1003, msl:Msil_2204, msl:Msil_2709, msl:Msil_2975}] -> msl:Msil_2205 -> [{msl:Msil_0061, msl:Msil_0895, msl:Msil_3776} -> msl:Msil_3839] -> {msl:Msil_1003, msl:Msil_2204, msl:Msil_2709, msl:Msil_2975}
path_msl00780.kgml: {2.3.1.179, 2.3.1.41} -> [1.1.1.100 -> 4.2.1.59 -> 1.3.1.10] -> {2.3.1.179, 2.3.1.41} -> [1.1.1.100 -> 4.2.1.59] -> 1.3.1.10
path_msl00780.kgml:
path_msl00780.kgml: Found a trail of span 3 containing skipped vertices
path_msl00780.kgml: 95 -> [53 -> 56 -> 59] -> 74 -> 67
path_msl00780.kgml: R10115 -> [R10116 -> R10117 -> R10118] -> R10119 -> R10120
path_msl00780.kgml: msl:Msil_0893 -> [{msl:Msil_0061, msl:Msil_0895, msl:Msil_3776} -> msl:Msil_3839 -> {msl:Msil_1003, msl:Msil_2204, msl:Msil_2709, msl:Msil_2975}] -> msl:Msil_0893 -> {msl:Msil_0061, msl:Msil_0895, msl:Msil_3776}
path_msl00780.kgml: {2.3.1.179, 2.3.1.41} -> [1.1.1.100 -> 4.2.1.59 -> 1.3.1.10] -> {2.3.1.179, 2.3.1.41} -> 1.1.1.100
path_msl00780.kgml: Skipped genes: msl:Msil_0894
path_msl00780.kgml:
path_msl00780.kgml: Found a trail of span 3 containing skipped vertices
path_msl00780.kgml: 95 -> 53 -> [56 -> 59 -> 74] -> 67
path_msl00780.kgml: R10115 -> R10116 -> [R10117 -> R10118 -> R10119] -> R10120
path_msl00780.kgml: msl:Msil_0893 -> {msl:Msil_0061, msl:Msil_0895, msl:Msil_3776} -> [msl:Msil_3839 -> {msl:Msil_1003, msl:Msil_2204, msl:Msil_2709, msl:Msil_2975} -> msl:Msil_0893] -> {msl:Msil_0061, msl:Msil_0895, msl:Msil_3776}
path_msl00780.kgml: {2.3.1.179, 2.3.1.41} -> 1.1.1.100 -> [4.2.1.59 -> 1.3.1.10 -> {2.3.1.179, 2.3.1.41}] -> 1.1.1.100
path_msl00780.kgml: Skipped genes: msl:Msil_0894
path_msl00780.kgml:
path_msl00780.kgml: Found a trail of span 3 containing skipped vertices
path_msl00780.kgml: 94 -> [53 -> 56] -> 59 -> [74 -> 67 -> 70] -> 73
path_msl00780.kgml: R10115 -> [R10116 -> R10117] -> R10118 -> [R10119 -> R10120 -> R10121] -> R10122
path_msl00780.kgml: msl:Msil_2205 -> [{msl:Msil_0061, msl:Msil_0895, msl:Msil_3776} -> msl:Msil_3839] -> {msl:Msil_1003, msl:Msil_2204, msl:Msil_2709, msl:Msil_2975} -> [msl:Msil_0893 -> {msl:Msil_0061, msl:Msil_0895, msl:Msil_3776} -> msl:Msil_3839] -> {msl:Msil_1003, msl:Msil_2204, msl:Msil_2709, msl:Msil_2975}
path_msl00780.kgml: {2.3.1.179, 2.3.1.41} -> [1.1.1.100 -> 4.2.1.59] -> 1.3.1.10 -> [{2.3.1.179, 2.3.1.41} -> 1.1.1.100 -> 4.2.1.59] -> 1.3.1.10
path_msl00780.kgml:
path_msl00780.kgml: Found a trail of span 2 containing skipped vertices
path_msl00780.kgml: 34 -> [32] -> 31
path_msl00780.kgml: R03210 -> [R03231] -> R03182
path_msl00780.kgml: msl:Msil_2132 -> [msl:Msil_2131] -> msl:Msil_2133
path_msl00780.kgml: 2.3.1.47 -> [2.6.1.62] -> 6.3.3.3
path_msl00780.kgml:
path_msl00780.kgml: Found a trail of span 2 containing skipped vertices
path_msl00780.kgml: 45 -> [32] -> 31
path_msl00780.kgml: R10124 -> [R03231] -> R03182
path_msl00780.kgml: msl:Msil_2132 -> [msl:Msil_2131] -> msl:Msil_2133
path_msl00780.kgml: 2.3.1.47 -> [2.6.1.62] -> 6.3.3.3
path_msl00780.kgml:
path_msl00780.kgml: --- 0.87 seconds ---

path_msl00785.kgml: Lipoic acid metabolism
path_msl00785.kgml: Initialization took 0.05 seconds
path_msl00785.kgml: (not found)
path_msl00785.kgml: --- 0.09 seconds ---

path_msl00790.kgml: Folate biosynthesis
path_msl00790.kgml: Initialization took 0.98 seconds
path_msl00790.kgml:
path_msl00790.kgml: Found a trail of span 2 without skipping any vertex
path_msl00790.kgml: 74 -> 72
path_msl00790.kgml: R03503 -> R03067
path_msl00790.kgml: msl:Msil_1580 -> msl:Msil_1581
path_msl00790.kgml: 2.7.6.3 -> 2.5.1.15
path_msl00790.kgml:
path_msl00790.kgml: Found a trail of span 2 without skipping any vertex
path_msl00790.kgml: 96 -> 102
path_msl00790.kgml: R09959 -> R10002
path_msl00790.kgml: msl:Msil_1409 -> msl:Msil_1410
path_msl00790.kgml: 4.1.2.50 -> 4.3.99.3
path_msl00790.kgml:
path_msl00790.kgml: Found a trail of span 2 containing skipped vertices
path_msl00790.kgml: 117 -> [94 -> 118] -> 122
path_msl00790.kgml: R11372 -> [R09395 -> R09726] -> R09735
path_msl00790.kgml: msl:Msil_0502 -> [msl:Msil_1437 -> msl:Msil_3677] -> {msl:Msil_0501, msl:Msil_0976}
path_msl00790.kgml: 4.6.1.17 -> [2.8.1.12 -> 2.7.7.75] -> 2.10.1.1
path_msl00790.kgml:
path_msl00790.kgml: --- 1.27 seconds ---

path_msl00791.kgml: Atrazine degradation
path_msl00791.kgml: Initialization took 0.07 seconds
path_msl00791.kgml:
path_msl00791.kgml: Found a trail of span 2 without skipping any vertex
path_msl00791.kgml: 70 -> 41
path_msl00791.kgml: R00774 -> R00005
path_msl00791.kgml: msl:Msil_2606 -> msl:Msil_2607
path_msl00791.kgml: 6.3.4.6 -> 3.5.1.54
path_msl00791.kgml:
path_msl00791.kgml: --- 0.13 seconds ---

path_msl00860.kgml: Porphyrin and chlorophyll metabolism
path_msl00860.kgml: Initialization took 4.79 seconds
path_msl00860.kgml:
path_msl00860.kgml: Found a trail of span 8 containing skipped vertices
path_msl00860.kgml: 289 -> 290 -> 291 -> 292 -> [293 -> 294] -> 317 -> 295 -> 296 -> 297
path_msl00860.kgml: R03948 -> R05217 -> R05180 -> R05181 -> [R05219 -> R05150] -> R05149 -> R05177 -> R05224 -> R05227
path_msl00860.kgml: msl:Msil_3265 -> msl:Msil_3267 -> msl:Msil_3264 -> msl:Msil_3260 -> [msl:Msil_3231 -> msl:Msil_3263] -> msl:Msil_3262 -> msl:Msil_3266 -> msl:Msil_3259 -> {msl:Msil_0317, msl:Msil_0318, msl:Msil_3268}
path_msl00860.kgml: 2.1.1.130 -> 1.14.13.83 -> 2.1.1.131 -> 2.1.1.133 -> [2.1.1.152 -> 1.3.1.54] -> 2.1.1.132 -> 5.4.99.61 -> 6.3.5.9 -> 6.6.1.2
path_msl00860.kgml: Skipped genes: msl:Msil_3261
path_msl00860.kgml:
path_msl00860.kgml: Found a trail of span 7 containing skipped vertices
path_msl00860.kgml: 289 -> 290 -> [291] -> 292 -> [293 -> 294] -> 317 -> 295 -> 296 -> 297
path_msl00860.kgml: R03948 -> R05217 -> [R05180] -> R05181 -> [R05219 -> R05150] -> R05149 -> R05177 -> R05224 -> R05227
path_msl00860.kgml: msl:Msil_3265 -> msl:Msil_3267 -> [msl:Msil_3264] -> msl:Msil_3260 -> [msl:Msil_3231 -> msl:Msil_3263] -> msl:Msil_3262 -> msl:Msil_3266 -> msl:Msil_3259 -> {msl:Msil_0317, msl:Msil_0318, msl:Msil_3268}
path_msl00860.kgml: 2.1.1.130 -> 1.14.13.83 -> [2.1.1.131] -> 2.1.1.133 -> [2.1.1.152 -> 1.3.1.54] -> 2.1.1.132 -> 5.4.99.61 -> 6.3.5.9 -> 6.6.1.2
path_msl00860.kgml: Skipped genes: msl:Msil_3264, msl:Msil_3261
path_msl00860.kgml:
path_msl00860.kgml: Found a trail of span 7 containing skipped vertices
path_msl00860.kgml: 289 -> 290 -> 291 -> 292 -> [293 -> 294] -> 317 -> 295 -> [296] -> 297
path_msl00860.kgml: R03948 -> R05217 -> R05180 -> R05181 -> [R05219 -> R05150] -> R05149 -> R05177 -> [R05224] -> R05227
path_msl00860.kgml: msl:Msil_3265 -> msl:Msil_3267 -> msl:Msil_3264 -> msl:Msil_3260 -> [msl:Msil_3231 -> msl:Msil_3263] -> msl:Msil_3262 -> msl:Msil_3266 -> [msl:Msil_3259] -> {msl:Msil_0317, msl:Msil_0318, msl:Msil_3268}
path_msl00860.kgml: 2.1.1.130 -> 1.14.13.83 -> 2.1.1.131 -> 2.1.1.133 -> [2.1.1.152 -> 1.3.1.54] -> 2.1.1.132 -> 5.4.99.61 -> [6.3.5.9] -> 6.6.1.2
path_msl00860.kgml: Skipped genes: msl:Msil_3261
path_msl00860.kgml:
path_msl00860.kgml: Found a trail of span 7 containing skipped vertices
path_msl00860.kgml: 289 -> [290] -> 291 -> 292 -> [293 -> 294] -> 317 -> 295 -> 296 -> 297
path_msl00860.kgml: R03948 -> [R05217] -> R05180 -> R05181 -> [R05219 -> R05150] -> R05149 -> R05177 -> R05224 -> R05227
path_msl00860.kgml: msl:Msil_3265 -> [msl:Msil_3267] -> msl:Msil_3264 -> msl:Msil_3260 -> [msl:Msil_3231 -> msl:Msil_3263] -> msl:Msil_3262 -> msl:Msil_3266 -> msl:Msil_3259 -> {msl:Msil_0317, msl:Msil_0318, msl:Msil_3268}
path_msl00860.kgml: 2.1.1.130 -> [1.14.13.83] -> 2.1.1.131 -> 2.1.1.133 -> [2.1.1.152 -> 1.3.1.54] -> 2.1.1.132 -> 5.4.99.61 -> 6.3.5.9 -> 6.6.1.2
path_msl00860.kgml: Skipped genes: msl:Msil_3267, msl:Msil_3261
path_msl00860.kgml:
path_msl00860.kgml: Found a trail of span 7 containing skipped vertices
path_msl00860.kgml: 289 -> 290 -> 291 -> 292 -> [293 -> 294] -> 317 -> [295] -> 296 -> 297
path_msl00860.kgml: R03948 -> R05217 -> R05180 -> R05181 -> [R05219 -> R05150] -> R05149 -> [R05177] -> R05224 -> R05227
path_msl00860.kgml: msl:Msil_3265 -> msl:Msil_3267 -> msl:Msil_3264 -> msl:Msil_3260 -> [msl:Msil_3231 -> msl:Msil_3263] -> msl:Msil_3262 -> [msl:Msil_3266] -> msl:Msil_3259 -> {msl:Msil_0317, msl:Msil_0318, msl:Msil_3268}
path_msl00860.kgml: 2.1.1.130 -> 1.14.13.83 -> 2.1.1.131 -> 2.1.1.133 -> [2.1.1.152 -> 1.3.1.54] -> 2.1.1.132 -> [5.4.99.61] -> 6.3.5.9 -> 6.6.1.2
path_msl00860.kgml: Skipped genes: msl:Msil_3266, msl:Msil_3261
path_msl00860.kgml:
path_msl00860.kgml: Found a trail of span 6 containing skipped vertices
path_msl00860.kgml: 289 -> 290 -> 291 -> [292 -> 293 -> 294] -> 317 -> 295 -> [296] -> 297
path_msl00860.kgml: R03948 -> R05217 -> R05180 -> [R05181 -> R05219 -> R05150] -> R05149 -> R05177 -> [R05224] -> R05227
path_msl00860.kgml: msl:Msil_3265 -> msl:Msil_3267 -> msl:Msil_3264 -> [msl:Msil_3260 -> msl:Msil_3231 -> msl:Msil_3263] -> msl:Msil_3262 -> msl:Msil_3266 -> [msl:Msil_3259] -> {msl:Msil_0317, msl:Msil_0318, msl:Msil_3268}
path_msl00860.kgml: 2.1.1.130 -> 1.14.13.83 -> 2.1.1.131 -> [2.1.1.133 -> 2.1.1.152 -> 1.3.1.54] -> 2.1.1.132 -> 5.4.99.61 -> [6.3.5.9] -> 6.6.1.2
path_msl00860.kgml:
path_msl00860.kgml: Found a trail of span 6 containing skipped vertices
path_msl00860.kgml: 289 -> [290 -> 291] -> 292 -> [293 -> 294] -> 317 -> 295 -> 296 -> 297
path_msl00860.kgml: R03948 -> [R05217 -> R05180] -> R05181 -> [R05219 -> R05150] -> R05149 -> R05177 -> R05224 -> R05227
path_msl00860.kgml: msl:Msil_3265 -> [msl:Msil_3267 -> msl:Msil_3264] -> msl:Msil_3260 -> [msl:Msil_3231 -> msl:Msil_3263] -> msl:Msil_3262 -> msl:Msil_3266 -> msl:Msil_3259 -> {msl:Msil_0317, msl:Msil_0318, msl:Msil_3268}
path_msl00860.kgml: 2.1.1.130 -> [1.14.13.83 -> 2.1.1.131] -> 2.1.1.133 -> [2.1.1.152 -> 1.3.1.54] -> 2.1.1.132 -> 5.4.99.61 -> 6.3.5.9 -> 6.6.1.2
path_msl00860.kgml: Skipped genes: msl:Msil_3264, msl:Msil_3267, msl:Msil_3261
path_msl00860.kgml:
path_msl00860.kgml: Found a trail of span 6 containing skipped vertices
path_msl00860.kgml: 289 -> 290 -> 291 -> 292 -> [293 -> 294] -> 317 -> [295 -> 296] -> 297
path_msl00860.kgml: R03948 -> R05217 -> R05180 -> R05181 -> [R05219 -> R05150] -> R05149 -> [R05177 -> R05224] -> R05227
path_msl00860.kgml: msl:Msil_3265 -> msl:Msil_3267 -> msl:Msil_3264 -> msl:Msil_3260 -> [msl:Msil_3231 -> msl:Msil_3263] -> msl:Msil_3262 -> [msl:Msil_3266 -> msl:Msil_3259] -> {msl:Msil_0317, msl:Msil_0318, msl:Msil_3268}
path_msl00860.kgml: 2.1.1.130 -> 1.14.13.83 -> 2.1.1.131 -> 2.1.1.133 -> [2.1.1.152 -> 1.3.1.54] -> 2.1.1.132 -> [5.4.99.61 -> 6.3.5.9] -> 6.6.1.2
path_msl00860.kgml: Skipped genes: msl:Msil_3266, msl:Msil_3261
path_msl00860.kgml:
path_msl00860.kgml: Found a trail of span 3 without skipping any vertex
path_msl00860.kgml: 301 -> 302 -> 315
path_msl00860.kgml: R05220 -> R05225 -> R07302
path_msl00860.kgml: {msl:Msil_3271, msl:Msil_3813} -> msl:Msil_3272 -> {msl:Msil_3273, msl:Msil_3274}
path_msl00860.kgml: 2.5.1.17 -> 6.3.5.10 -> 6.3.1.10
path_msl00860.kgml:
path_msl00860.kgml: Found a trail of span 3 without skipping any vertex
path_msl00860.kgml: 301 -> 302 -> 316
path_msl00860.kgml: R05220 -> R05225 -> R06529
path_msl00860.kgml: {msl:Msil_3271, msl:Msil_3813} -> msl:Msil_3272 -> {msl:Msil_3273, msl:Msil_3274}
path_msl00860.kgml: 2.5.1.17 -> 6.3.5.10 -> 6.3.1.10
path_msl00860.kgml:
path_msl00860.kgml: Found a trail of span 3 containing skipped vertices
path_msl00860.kgml: 284 -> 285 -> 318
path_msl00860.kgml: R05809 -> R05810 -> R07772
path_msl00860.kgml: msl:Msil_3264 -> msl:Msil_3260 -> msl:Msil_3261
path_msl00860.kgml: 2.1.1.131 -> 2.1.1.271 -> 3.7.1.12
path_msl00860.kgml: Skipped genes: msl:Msil_3262
path_msl00860.kgml:
path_msl00860.kgml: Found a trail of span 2 without skipping any vertex
path_msl00860.kgml: 358 -> 361
path_msl00860.kgml: R09060 -> R09055
path_msl00860.kgml: {msl:Msil_2052, msl:Msil_2053, msl:Msil_2054} -> msl:Msil_2051
path_msl00860.kgml: 1.3.7.15 -> 1.1.1.396
path_msl00860.kgml:
path_msl00860.kgml: Found a trail of span 2 containing skipped vertices
path_msl00860.kgml: 351 -> [359] -> 361
path_msl00860.kgml: R09053 -> [R09054] -> R09055
path_msl00860.kgml: {msl:Msil_2052, msl:Msil_2053, msl:Msil_2054} -> [msl:Msil_2043] -> msl:Msil_2051
path_msl00860.kgml: 1.3.7.15 -> [4.2.1.165] -> 1.1.1.396
path_msl00860.kgml:
path_msl00860.kgml: Found a trail of span 2 containing skipped vertices
path_msl00860.kgml: 378 -> 393
path_msl00860.kgml: R11514 -> R11226
path_msl00860.kgml: msl:Msil_2061 -> msl:Msil_2063
path_msl00860.kgml: 2.5.1.133 -> 1.3.1.111
path_msl00860.kgml: Skipped genes: msl:Msil_2062
path_msl00860.kgml:
path_msl00860.kgml: Found a trail of span 2 containing skipped vertices
path_msl00860.kgml: 388 -> 394
path_msl00860.kgml: R11517 -> R11518
path_msl00860.kgml: msl:Msil_2061 -> msl:Msil_2063
path_msl00860.kgml: 2.5.1.133 -> 1.3.1.111
path_msl00860.kgml: Skipped genes: msl:Msil_2062
path_msl00860.kgml:
path_msl00860.kgml: Found a trail of span 2 containing skipped vertices
path_msl00860.kgml: 267 -> 266
path_msl00860.kgml: R03877 -> R04237
path_msl00860.kgml: {msl:Msil_2040, msl:Msil_2067, msl:Msil_2068} -> msl:Msil_2038
path_msl00860.kgml: 6.6.1.1 -> 2.1.1.11
path_msl00860.kgml: Skipped genes: msl:Msil_2039
path_msl00860.kgml:
path_msl00860.kgml: Found a trail of span 2 containing skipped vertices
path_msl00860.kgml: 301 -> [302] -> 315
path_msl00860.kgml: R05220 -> [R05225] -> R07302
path_msl00860.kgml: {msl:Msil_3271, msl:Msil_3813} -> [msl:Msil_3272] -> {msl:Msil_3273, msl:Msil_3274}
path_msl00860.kgml: 2.5.1.17 -> [6.3.5.10] -> 6.3.1.10
path_msl00860.kgml: Skipped genes: msl:Msil_3272
path_msl00860.kgml:
path_msl00860.kgml: Found a trail of span 2 containing skipped vertices
path_msl00860.kgml: 301 -> [302] -> 316
path_msl00860.kgml: R05220 -> [R05225] -> R06529
path_msl00860.kgml: {msl:Msil_3271, msl:Msil_3813} -> [msl:Msil_3272] -> {msl:Msil_3273, msl:Msil_3274}
path_msl00860.kgml: 2.5.1.17 -> [6.3.5.10] -> 6.3.1.10
path_msl00860.kgml: Skipped genes: msl:Msil_3272
path_msl00860.kgml:
path_msl00860.kgml: Found a trail of span 2 containing skipped vertices
path_msl00860.kgml: 284 -> [285] -> 318
path_msl00860.kgml: R05809 -> [R05810] -> R07772
path_msl00860.kgml: msl:Msil_3264 -> [msl:Msil_3260] -> msl:Msil_3261
path_msl00860.kgml: 2.1.1.131 -> [2.1.1.271] -> 3.7.1.12
path_msl00860.kgml: Skipped genes: msl:Msil_3262
path_msl00860.kgml:
path_msl00860.kgml: Found a trail of span 2 containing skipped vertices
path_msl00860.kgml: 259 -> [351] -> 359
path_msl00860.kgml: R06282 -> [R09053] -> R09054
path_msl00860.kgml: {msl:Msil_2039, msl:Msil_2041, msl:Msil_2042} -> [{msl:Msil_2052, msl:Msil_2053, msl:Msil_2054}] -> msl:Msil_2043
path_msl00860.kgml: 1.3.7.7 -> [1.3.7.15] -> 4.2.1.165
path_msl00860.kgml:
path_msl00860.kgml: Found a trail of span 2 without skipping any vertex
path_msl00860.kgml: 259 -> 353
path_msl00860.kgml: R06282 -> R09059
path_msl00860.kgml: {msl:Msil_2039, msl:Msil_2041, msl:Msil_2042} -> msl:Msil_2043
path_msl00860.kgml: 1.3.7.7 -> 4.2.1.165
path_msl00860.kgml:
path_msl00860.kgml: --- 7.21 seconds ---

path_msl00900.kgml: Terpenoid backbone biosynthesis
path_msl00900.kgml: Initialization took 0.38 seconds
path_msl00900.kgml: (not found)
path_msl00900.kgml: --- 0.47 seconds ---

path_msl00903.kgml: Limonene and pinene degradation
path_msl00903.kgml: Initialization took 0.08 seconds
path_msl00903.kgml: (not found)
path_msl00903.kgml: --- 0.10 seconds ---

path_msl00906.kgml: Carotenoid biosynthesis
path_msl00906.kgml: Initialization took 0.08 seconds
path_msl00906.kgml:
path_msl00906.kgml: Found a trail of span 4 containing skipped vertices
path_msl00906.kgml: 206 -> 203 -> [200] -> 205 -> 201
path_msl00906.kgml: R07519 -> R07520 -> [R07521] -> R07522 -> R07523
path_msl00906.kgml: msl:Msil_2047 -> msl:Msil_2048 -> [msl:Msil_2050] -> msl:Msil_2047 -> msl:Msil_2048
path_msl00906.kgml: 4.2.1.131 -> 1.3.99.27 -> [2.1.1.210] -> 4.2.1.131 -> 1.3.99.27
path_msl00906.kgml:
path_msl00906.kgml: Found a trail of span 3 containing skipped vertices
path_msl00906.kgml: 206 -> [203 -> 200] -> 205 -> 201
path_msl00906.kgml: R07519 -> [R07520 -> R07521] -> R07522 -> R07523
path_msl00906.kgml: msl:Msil_2047 -> [msl:Msil_2048 -> msl:Msil_2050] -> msl:Msil_2047 -> msl:Msil_2048
path_msl00906.kgml: 4.2.1.131 -> [1.3.99.27 -> 2.1.1.210] -> 4.2.1.131 -> 1.3.99.27
path_msl00906.kgml:
path_msl00906.kgml: Found a trail of span 3 containing skipped vertices
path_msl00906.kgml: 206 -> 203 -> [200 -> 205] -> 201
path_msl00906.kgml: R07519 -> R07520 -> [R07521 -> R07522] -> R07523
path_msl00906.kgml: msl:Msil_2047 -> msl:Msil_2048 -> [msl:Msil_2050 -> msl:Msil_2047] -> msl:Msil_2048
path_msl00906.kgml: 4.2.1.131 -> 1.3.99.27 -> [2.1.1.210 -> 4.2.1.131] -> 1.3.99.27
path_msl00906.kgml:
path_msl00906.kgml: Found a trail of span 3 containing skipped vertices
path_msl00906.kgml: 211 -> 202 -> [196] -> 209
path_msl00906.kgml: R07532 -> R07534 -> [R07535] -> R07536
path_msl00906.kgml: msl:Msil_2047 -> msl:Msil_2048 -> [msl:Msil_2050] -> msl:Msil_2047
path_msl00906.kgml: 4.2.1.131 -> 1.3.99.27 -> [2.1.1.210] -> 4.2.1.131
path_msl00906.kgml:
path_msl00906.kgml: Found a trail of span 2 containing skipped vertices
path_msl00906.kgml: 206 -> [203 -> 200 -> 205] -> 201
path_msl00906.kgml: R07519 -> [R07520 -> R07521 -> R07522] -> R07523
path_msl00906.kgml: msl:Msil_2047 -> [msl:Msil_2048 -> msl:Msil_2050 -> msl:Msil_2047] -> msl:Msil_2048
path_msl00906.kgml: 4.2.1.131 -> [1.3.99.27 -> 2.1.1.210 -> 4.2.1.131] -> 1.3.99.27
path_msl00906.kgml:
path_msl00906.kgml: --- 0.49 seconds ---

path_msl00909.kgml: Sesquiterpenoid and triterpenoid biosynthesis
path_msl00909.kgml: Initialization took 0.03 seconds
path_msl00909.kgml: (not found)
path_msl00909.kgml: --- 0.05 seconds ---

path_msl00910.kgml: Nitrogen metabolism
path_msl00910.kgml: Initialization took 1.19 seconds
path_msl00910.kgml:
path_msl00910.kgml: --- 1.29 seconds ---

path_msl00920.kgml: Sulfur metabolism
path_msl00920.kgml: Initialization took 1.94 seconds
path_msl00920.kgml:
path_msl00920.kgml: Found a trail of span 2 without skipping any vertex
path_msl00920.kgml: 160 -> 159
path_msl00920.kgml: R00529 -> R00509
path_msl00920.kgml: {msl:Msil_1779, msl:Msil_1780} -> msl:Msil_1780
path_msl00920.kgml: 2.7.7.4 -> 2.7.1.25
path_msl00920.kgml:
path_msl00920.kgml: Found a trail of span 2 without skipping any vertex
path_msl00920.kgml: 42 -> 39
path_msl00920.kgml: R00529 -> R00509
path_msl00920.kgml: {msl:Msil_1779, msl:Msil_1780} -> msl:Msil_1780
path_msl00920.kgml: 2.7.7.4 -> 2.7.1.25
path_msl00920.kgml:
path_msl00920.kgml: --- 2.08 seconds ---

path_msl00930.kgml: Caprolactam degradation
path_msl00930.kgml: Initialization took 0.08 seconds
path_msl00930.kgml: (not found)
path_msl00930.kgml: --- 0.12 seconds ---

path_msl00970.kgml: Aminoacyl-tRNA biosynthesis
path_msl00970.kgml: Initialization took 1.28 seconds
path_msl00970.kgml: (not found)
path_msl00970.kgml: --- 1.32 seconds ---

path_msl01040.kgml: Biosynthesis of unsaturated fatty acids
path_msl01040.kgml: Initialization took 0.19 seconds
path_msl01040.kgml: (not found)
path_msl01040.kgml: --- 0.22 seconds ---

--- 122.83 seconds ---
