# Supplementary material for: CoMetGeNe: mining conserved neighborhood patterns in metabolic and genomic contexts
Source: BMC Bioinformatics. 2019 Jan 10;20:19. doi: 10.1186/s12859-018-2542-2 (PMC6327494; doi:10.1186/s12859-018-2542-2)
Supplement: Supplementary file 14 — Trail finding results for completely assembled representative bacterial genomes present in NCBI Genomes. Of the 1,545 fully assembled representative bacterial genomes in NCBI, corresponding entries have been identified in KEGG for 1,467 species, for which trail finding has been performed for all combinations of gap parameters δG and δD ranging from 0 to 3. This additional file is available from https://doi.org/10.6084/m9.figshare.7288769. (GZ 178,532 kb) [file 12859_2018_2542_MOESM14_ESM.gz › results/mhc_dG2_dD2.hnet]

--- delta_G = 2, delta_D = 2 ---

path_mhc00010.kgml: Glycolysis / Gluconeogenesis
path_mhc00010.kgml: Initialization took 1.80 seconds
path_mhc00010.kgml:
path_mhc00010.kgml: Found a trail of span 3 without skipping any vertex
path_mhc00010.kgml: 48 -> 49 -> 50
path_mhc00010.kgml: R00014 -> R03270 -> R02569
path_mhc00010.kgml: mhc:MARHY3170 -> mhc:MARHY3170 -> mhc:MARHY3169
path_mhc00010.kgml: {1.2.4.1, 2.2.1.6, 4.1.1.1} -> 1.2.4.1 -> 2.3.1.12
path_mhc00010.kgml:
path_mhc00010.kgml: Found a trail of span 2 containing skipped vertices
path_mhc00010.kgml: 76 -> [57] -> 14
path_mhc00010.kgml: R01512 -> [R01061] -> R01070
path_mhc00010.kgml: mhc:MARHY2977 -> [{mhc:MARHY1373, mhc:MARHY3543}] -> {mhc:MARHY2220, mhc:MARHY2976}
path_mhc00010.kgml: 2.7.2.3 -> [{1.2.1.12, 1.2.1.59}] -> 4.1.2.13
path_mhc00010.kgml:
path_mhc00010.kgml: Found a trail of span 2 containing skipped vertices
path_mhc00010.kgml: 135 -> 138
path_mhc00010.kgml: R05198 -> R00711
path_mhc00010.kgml: {mhc:MARHY3265, mhc:MARHY3268} -> mhc:MARHY3262
path_mhc00010.kgml: 1.1.2.8 -> {1.2.1.4, 1.2.1.5}
path_mhc00010.kgml: Skipped genes: mhc:MARHY3263
path_mhc00010.kgml:
path_mhc00010.kgml: --- 2.25 seconds ---

path_mhc00030.kgml: Pentose phosphate pathway
path_mhc00030.kgml: Initialization took 0.45 seconds
path_mhc00030.kgml:
path_mhc00030.kgml: Found a trail of span 4 without skipping any vertex
path_mhc00030.kgml: 157 -> 57 -> 61 -> 38
path_mhc00030.kgml: {R02736, R10907} -> R02035 -> R02036 -> R05605
path_mhc00030.kgml: mhc:MARHY1470 -> mhc:MARHY1471 -> mhc:MARHY1474 -> mhc:MARHY1472
path_mhc00030.kgml: {1.1.1.363, 1.1.1.49, 1.1.1.363, 1.1.1.388} -> 3.1.1.31 -> 4.2.1.12 -> {4.1.2.14, 4.1.2.55}
path_mhc00030.kgml:
path_mhc00030.kgml: Found a trail of span 4 without skipping any vertex
path_mhc00030.kgml: 58 -> 57 -> 61 -> 38
path_mhc00030.kgml: R02736 -> R02035 -> R02036 -> R05605
path_mhc00030.kgml: mhc:MARHY1470 -> mhc:MARHY1471 -> mhc:MARHY1474 -> mhc:MARHY1472
path_mhc00030.kgml: {1.1.1.363, 1.1.1.49} -> 3.1.1.31 -> 4.2.1.12 -> {4.1.2.14, 4.1.2.55}
path_mhc00030.kgml:
path_mhc00030.kgml: Found a trail of span 3 containing skipped vertices
path_mhc00030.kgml: 157 -> [57] -> 61 -> 38
path_mhc00030.kgml: {R02736, R10907} -> [R02035] -> R02036 -> R05605
path_mhc00030.kgml: mhc:MARHY1470 -> [mhc:MARHY1471] -> mhc:MARHY1474 -> mhc:MARHY1472
path_mhc00030.kgml: {1.1.1.363, 1.1.1.49, 1.1.1.363, 1.1.1.388} -> [3.1.1.31] -> 4.2.1.12 -> {4.1.2.14, 4.1.2.55}
path_mhc00030.kgml: Skipped genes: mhc:MARHY1471
path_mhc00030.kgml:
path_mhc00030.kgml: Found a trail of span 3 containing skipped vertices
path_mhc00030.kgml: 58 -> 57 -> [61] -> 38
path_mhc00030.kgml: R02736 -> R02035 -> [R02036] -> R05605
path_mhc00030.kgml: mhc:MARHY1470 -> mhc:MARHY1471 -> [mhc:MARHY1474] -> mhc:MARHY1472
path_mhc00030.kgml: {1.1.1.363, 1.1.1.49} -> 3.1.1.31 -> [4.2.1.12] -> {4.1.2.14, 4.1.2.55}
path_mhc00030.kgml:
path_mhc00030.kgml: Found a trail of span 3 containing skipped vertices
path_mhc00030.kgml: 46 -> 50 -> 49
path_mhc00030.kgml: R01641 -> R01070 -> R01830
path_mhc00030.kgml: mhc:MARHY2979 -> {mhc:MARHY2220, mhc:MARHY2976} -> mhc:MARHY2979
path_mhc00030.kgml: 2.2.1.1 -> 4.1.2.13 -> 2.2.1.1
path_mhc00030.kgml: Skipped genes: mhc:MARHY2977, mhc:MARHY2978
path_mhc00030.kgml:
path_mhc00030.kgml: Found a trail of span 3 containing skipped vertices
path_mhc00030.kgml: 58 -> [57] -> 61 -> 38
path_mhc00030.kgml: R02736 -> [R02035] -> R02036 -> R05605
path_mhc00030.kgml: mhc:MARHY1470 -> [mhc:MARHY1471] -> mhc:MARHY1474 -> mhc:MARHY1472
path_mhc00030.kgml: {1.1.1.363, 1.1.1.49} -> [3.1.1.31] -> 4.2.1.12 -> {4.1.2.14, 4.1.2.55}
path_mhc00030.kgml: Skipped genes: mhc:MARHY1471
path_mhc00030.kgml:
path_mhc00030.kgml: Found a trail of span 2 containing skipped vertices
path_mhc00030.kgml: 157 -> [57 -> 61] -> 38
path_mhc00030.kgml: {R02736, R10907} -> [R02035 -> R02036] -> R05605
path_mhc00030.kgml: mhc:MARHY1470 -> [mhc:MARHY1471 -> mhc:MARHY1474] -> mhc:MARHY1472
path_mhc00030.kgml: {1.1.1.363, 1.1.1.49, 1.1.1.363, 1.1.1.388} -> [3.1.1.31 -> 4.2.1.12] -> {4.1.2.14, 4.1.2.55}
path_mhc00030.kgml: Skipped genes: mhc:MARHY1471
path_mhc00030.kgml:
path_mhc00030.kgml: Found a trail of span 2 containing skipped vertices
path_mhc00030.kgml: 58 -> [57 -> 61] -> 38
path_mhc00030.kgml: R02736 -> [R02035 -> R02036] -> R05605
path_mhc00030.kgml: mhc:MARHY1470 -> [mhc:MARHY1471 -> mhc:MARHY1474] -> mhc:MARHY1472
path_mhc00030.kgml: {1.1.1.363, 1.1.1.49} -> [3.1.1.31 -> 4.2.1.12] -> {4.1.2.14, 4.1.2.55}
path_mhc00030.kgml: Skipped genes: mhc:MARHY1471
path_mhc00030.kgml:
path_mhc00030.kgml: --- 1.22 seconds ---

path_mhc00040.kgml: Pentose and glucuronate interconversions
path_mhc00040.kgml: Initialization took 0.10 seconds
path_mhc00040.kgml: (not found)
path_mhc00040.kgml: --- 0.16 seconds ---

path_mhc00051.kgml: Fructose and mannose metabolism
path_mhc00051.kgml: Initialization took 0.25 seconds
path_mhc00051.kgml: (not found)
path_mhc00051.kgml: --- 0.31 seconds ---

path_mhc00052.kgml: Galactose metabolism
path_mhc00052.kgml: Initialization took 0.14 seconds
path_mhc00052.kgml: (not found)
path_mhc00052.kgml: --- 0.19 seconds ---

path_mhc00053.kgml: Ascorbate and aldarate metabolism
path_mhc00053.kgml: Initialization took 0.09 seconds
path_mhc00053.kgml: (not found)
path_mhc00053.kgml: --- 0.14 seconds ---

path_mhc00061.kgml: Fatty acid biosynthesis
path_mhc00061.kgml: Initialization took 0.60 seconds
path_mhc00061.kgml:
path_mhc00061.kgml: Found a trail of span 17 containing skipped vertices
path_mhc00061.kgml: 147 -> 259 -> 142 -> [139 -> 136] -> 63 -> 130 -> [270 -> 125] -> 62 -> 119 -> [275 -> 114] -> 61 -> 108 -> [278 -> 103] -> 60 -> 97 -> [279 -> 92] -> 59 -> 86 -> [283 -> 81] -> 58 -> 75 -> [285 -> 70] -> 53 -> 54
path_mhc00061.kgml: R01626 -> R04355 -> R04533 -> [R04428 -> {R04429, R04430}] -> R04952 -> R04953 -> [R04954 -> {R04955, R04956}] -> R04957 -> R04536 -> [R04537 -> {R04958, R04959}] -> R04960 -> R04534 -> [R04535 -> {R04961, R04962}] -> R04963 -> R04964 -> [R04965 -> {R04724, R04725}] -> R04726 -> R04566 -> [R04568 -> {R04966, R04967}] -> R04968 -> R04543 -> [R04544 -> {R04969, R04970}] -> R07762 -> R07763
path_mhc00061.kgml: mhc:MARHY1435 -> mhc:MARHY1438 -> {mhc:MARHY1267, mhc:MARHY1285, mhc:MARHY1436} -> [mhc:MARHY3086 -> mhc:MARHY1744] -> mhc:MARHY1438 -> {mhc:MARHY1267, mhc:MARHY1285, mhc:MARHY1436} -> [mhc:MARHY2462 -> mhc:MARHY1744] -> mhc:MARHY1438 -> {mhc:MARHY1267, mhc:MARHY1285, mhc:MARHY1436} -> [mhc:MARHY3086 -> mhc:MARHY1744] -> mhc:MARHY1438 -> {mhc:MARHY1267, mhc:MARHY1285, mhc:MARHY1436} -> [mhc:MARHY2462 -> mhc:MARHY1744] -> mhc:MARHY1438 -> {mhc:MARHY1267, mhc:MARHY1285, mhc:MARHY1436} -> [mhc:MARHY3086 -> mhc:MARHY1744] -> mhc:MARHY1438 -> {mhc:MARHY1267, mhc:MARHY1285, mhc:MARHY1436} -> [mhc:MARHY2462 -> mhc:MARHY1744] -> mhc:MARHY1438 -> {mhc:MARHY1267, mhc:MARHY1285, mhc:MARHY1436} -> [mhc:MARHY3086 -> mhc:MARHY1744] -> mhc:MARHY1438 -> {mhc:MARHY1267, mhc:MARHY1285, mhc:MARHY1436}
path_mhc00061.kgml: {2.3.1.39, 2.3.1.85, 2.3.1.86} -> {2.3.1.179, 2.3.1.41, 2.3.1.85, 2.3.1.86} -> {1.1.1.100, 2.3.1.85, 2.3.1.86} -> [{2.3.1.85, 2.3.1.86, 4.2.1.59} -> {1.3.1.9, 1.3.1.10, 1.3.1.104, 1.3.1.39, 2.3.1.85, 2.3.1.86}] -> {2.3.1.179, 2.3.1.41, 2.3.1.85, 2.3.1.86} -> {1.1.1.100, 2.3.1.85, 2.3.1.86} -> [{2.3.1.85, 2.3.1.86, 4.2.1.59} -> {1.3.1.9, 1.3.1.10, 1.3.1.104, 1.3.1.39, 2.3.1.85, 2.3.1.86}] -> {2.3.1.179, 2.3.1.41, 2.3.1.85, 2.3.1.86} -> {1.1.1.100, 2.3.1.85, 2.3.1.86} -> [{2.3.1.85, 2.3.1.86, 4.2.1.59} -> {1.3.1.9, 1.3.1.10, 1.3.1.104, 1.3.1.39, 2.3.1.85, 2.3.1.86}] -> {2.3.1.179, 2.3.1.41, 2.3.1.85, 2.3.1.86} -> {1.1.1.100, 2.3.1.85, 2.3.1.86} -> [{2.3.1.85, 2.3.1.86, 4.2.1.59} -> {1.3.1.9, 1.3.1.10, 1.3.1.104, 1.3.1.39, 2.3.1.85, 2.3.1.86}] -> {2.3.1.179, 2.3.1.41, 2.3.1.85, 2.3.1.86} -> {1.1.1.100, 2.3.1.85, 2.3.1.86} -> [{2.3.1.85, 2.3.1.86, 4.2.1.59} -> {1.3.1.9, 1.3.1.10, 1.3.1.104, 1.3.1.39, 2.3.1.85, 2.3.1.86}] -> {2.3.1.179, 2.3.1.41, 2.3.1.85, 2.3.1.86} -> {1.1.1.100, 2.3.1.85, 2.3.1.86} -> [{2.3.1.85, 2.3.1.86, 4.2.1.59} -> {1.3.1.9, 1.3.1.10, 1.3.1.104, 1.3.1.39, 2.3.1.85, 2.3.1.86}] -> {2.3.1.179, 2.3.1.41, 2.3.1.85, 2.3.1.86} -> {1.1.1.100, 2.3.1.85, 2.3.1.86} -> [{2.3.1.85, 2.3.1.86, 4.2.1.59} -> {1.3.1.9, 1.3.1.10, 1.3.1.104, 1.3.1.39, 2.3.1.85, 2.3.1.86}] -> {2.3.1.179, 2.3.1.199, 2.3.1.41} -> 1.1.1.100
path_mhc00061.kgml: Skipped genes: mhc:MARHY1437
path_mhc00061.kgml:
path_mhc00061.kgml: Found a trail of span 16 containing skipped vertices
path_mhc00061.kgml: 147 -> [259] -> 142 -> [139 -> 136] -> 63 -> 130 -> [270 -> 125] -> 62 -> 119 -> [275 -> 114] -> 61 -> 108 -> [278 -> 103] -> 60 -> 97 -> [279 -> 92] -> 59 -> 86 -> [283 -> 81] -> 58 -> 75 -> [285 -> 70] -> 53 -> 54
path_mhc00061.kgml: R01626 -> [R04355] -> R04533 -> [R04428 -> {R04429, R04430}] -> R04952 -> R04953 -> [R04954 -> {R04955, R04956}] -> R04957 -> R04536 -> [R04537 -> {R04958, R04959}] -> R04960 -> R04534 -> [R04535 -> {R04961, R04962}] -> R04963 -> R04964 -> [R04965 -> {R04724, R04725}] -> R04726 -> R04566 -> [R04568 -> {R04966, R04967}] -> R04968 -> R04543 -> [R04544 -> {R04969, R04970}] -> R07762 -> R07763
path_mhc00061.kgml: mhc:MARHY1435 -> [mhc:MARHY1438] -> {mhc:MARHY1267, mhc:MARHY1285, mhc:MARHY1436} -> [mhc:MARHY3086 -> mhc:MARHY1744] -> mhc:MARHY1438 -> {mhc:MARHY1267, mhc:MARHY1285, mhc:MARHY1436} -> [mhc:MARHY2462 -> mhc:MARHY1744] -> mhc:MARHY1438 -> {mhc:MARHY1267, mhc:MARHY1285, mhc:MARHY1436} -> [mhc:MARHY3086 -> mhc:MARHY1744] -> mhc:MARHY1438 -> {mhc:MARHY1267, mhc:MARHY1285, mhc:MARHY1436} -> [mhc:MARHY2462 -> mhc:MARHY1744] -> mhc:MARHY1438 -> {mhc:MARHY1267, mhc:MARHY1285, mhc:MARHY1436} -> [mhc:MARHY3086 -> mhc:MARHY1744] -> mhc:MARHY1438 -> {mhc:MARHY1267, mhc:MARHY1285, mhc:MARHY1436} -> [mhc:MARHY2462 -> mhc:MARHY1744] -> mhc:MARHY1438 -> {mhc:MARHY1267, mhc:MARHY1285, mhc:MARHY1436} -> [mhc:MARHY3086 -> mhc:MARHY1744] -> mhc:MARHY1438 -> {mhc:MARHY1267, mhc:MARHY1285, mhc:MARHY1436}
path_mhc00061.kgml: {2.3.1.39, 2.3.1.85, 2.3.1.86} -> [{2.3.1.179, 2.3.1.41, 2.3.1.85, 2.3.1.86}] -> {1.1.1.100, 2.3.1.85, 2.3.1.86} -> [{2.3.1.85, 2.3.1.86, 4.2.1.59} -> {1.3.1.9, 1.3.1.10, 1.3.1.104, 1.3.1.39, 2.3.1.85, 2.3.1.86}] -> {2.3.1.179, 2.3.1.41, 2.3.1.85, 2.3.1.86} -> {1.1.1.100, 2.3.1.85, 2.3.1.86} -> [{2.3.1.85, 2.3.1.86, 4.2.1.59} -> {1.3.1.9, 1.3.1.10, 1.3.1.104, 1.3.1.39, 2.3.1.85, 2.3.1.86}] -> {2.3.1.179, 2.3.1.41, 2.3.1.85, 2.3.1.86} -> {1.1.1.100, 2.3.1.85, 2.3.1.86} -> [{2.3.1.85, 2.3.1.86, 4.2.1.59} -> {1.3.1.9, 1.3.1.10, 1.3.1.104, 1.3.1.39, 2.3.1.85, 2.3.1.86}] -> {2.3.1.179, 2.3.1.41, 2.3.1.85, 2.3.1.86} -> {1.1.1.100, 2.3.1.85, 2.3.1.86} -> [{2.3.1.85, 2.3.1.86, 4.2.1.59} -> {1.3.1.9, 1.3.1.10, 1.3.1.104, 1.3.1.39, 2.3.1.85, 2.3.1.86}] -> {2.3.1.179, 2.3.1.41, 2.3.1.85, 2.3.1.86} -> {1.1.1.100, 2.3.1.85, 2.3.1.86} -> [{2.3.1.85, 2.3.1.86, 4.2.1.59} -> {1.3.1.9, 1.3.1.10, 1.3.1.104, 1.3.1.39, 2.3.1.85, 2.3.1.86}] -> {2.3.1.179, 2.3.1.41, 2.3.1.85, 2.3.1.86} -> {1.1.1.100, 2.3.1.85, 2.3.1.86} -> [{2.3.1.85, 2.3.1.86, 4.2.1.59} -> {1.3.1.9, 1.3.1.10, 1.3.1.104, 1.3.1.39, 2.3.1.85, 2.3.1.86}] -> {2.3.1.179, 2.3.1.41, 2.3.1.85, 2.3.1.86} -> {1.1.1.100, 2.3.1.85, 2.3.1.86} -> [{2.3.1.85, 2.3.1.86, 4.2.1.59} -> {1.3.1.9, 1.3.1.10, 1.3.1.104, 1.3.1.39, 2.3.1.85, 2.3.1.86}] -> {2.3.1.179, 2.3.1.199, 2.3.1.41} -> 1.1.1.100
path_mhc00061.kgml: Skipped genes: mhc:MARHY1437
path_mhc00061.kgml:
path_mhc00061.kgml: Found a trail of span 16 containing skipped vertices
path_mhc00061.kgml: 258 -> [142] -> 139 -> [136] -> 133 -> [130] -> 269 -> [125] -> 122 -> [119] -> 275 -> [114] -> 111 -> [108 -> 278] -> 293 -> 277 -> [103] -> 100 -> [97] -> 279 -> [92] -> 89 -> [86] -> 282 -> [81] -> 78 -> [75] -> 285 -> [70] -> 256
path_mhc00061.kgml: R04355 -> [R04533] -> R04428 -> [{R04429, R04430}] -> R04952 -> [R04953] -> R04954 -> [{R04955, R04956}] -> R04957 -> [R04536] -> R04537 -> [{R04958, R04959}] -> R04960 -> [R04534 -> R04535] -> R07639 -> R04535 -> [{R04961, R04962}] -> R04963 -> [R04964] -> R04965 -> [{R04724, R04725}] -> R04726 -> [R04566] -> R04568 -> [{R04966, R04967}] -> R04968 -> [R04543] -> R04544 -> [{R04969, R04970}] -> R07762
path_mhc00061.kgml: mhc:MARHY3087 -> [{mhc:MARHY1267, mhc:MARHY1285, mhc:MARHY1436}] -> mhc:MARHY3086 -> [mhc:MARHY1744] -> mhc:MARHY3087 -> [{mhc:MARHY1267, mhc:MARHY1285, mhc:MARHY1436}] -> mhc:MARHY3086 -> [mhc:MARHY1744] -> mhc:MARHY3087 -> [{mhc:MARHY1267, mhc:MARHY1285, mhc:MARHY1436}] -> mhc:MARHY3086 -> [mhc:MARHY1744] -> mhc:MARHY3087 -> [{mhc:MARHY1267, mhc:MARHY1285, mhc:MARHY1436} -> mhc:MARHY2462] -> mhc:MARHY3086 -> mhc:MARHY3086 -> [mhc:MARHY1744] -> mhc:MARHY3087 -> [{mhc:MARHY1267, mhc:MARHY1285, mhc:MARHY1436}] -> mhc:MARHY3086 -> [mhc:MARHY1744] -> mhc:MARHY3087 -> [{mhc:MARHY1267, mhc:MARHY1285, mhc:MARHY1436}] -> mhc:MARHY3086 -> [mhc:MARHY1744] -> mhc:MARHY3087 -> [{mhc:MARHY1267, mhc:MARHY1285, mhc:MARHY1436}] -> mhc:MARHY3086 -> [mhc:MARHY1744] -> mhc:MARHY3087
path_mhc00061.kgml: {2.3.1.179, 2.3.1.41, 2.3.1.85, 2.3.1.86} -> [{1.1.1.100, 2.3.1.85, 2.3.1.86}] -> {2.3.1.85, 2.3.1.86, 4.2.1.59} -> [{1.3.1.9, 1.3.1.10, 1.3.1.104, 1.3.1.39, 2.3.1.85, 2.3.1.86}] -> {2.3.1.179, 2.3.1.41, 2.3.1.85, 2.3.1.86} -> [{1.1.1.100, 2.3.1.85, 2.3.1.86}] -> {2.3.1.85, 2.3.1.86, 4.2.1.59} -> [{1.3.1.9, 1.3.1.10, 1.3.1.104, 1.3.1.39, 2.3.1.85, 2.3.1.86}] -> {2.3.1.179, 2.3.1.41, 2.3.1.85, 2.3.1.86} -> [{1.1.1.100, 2.3.1.85, 2.3.1.86}] -> {2.3.1.85, 2.3.1.86, 4.2.1.59} -> [{1.3.1.9, 1.3.1.10, 1.3.1.104, 1.3.1.39, 2.3.1.85, 2.3.1.86}] -> {2.3.1.179, 2.3.1.41, 2.3.1.85, 2.3.1.86} -> [{1.1.1.100, 2.3.1.85, 2.3.1.86} -> {2.3.1.85, 2.3.1.86, 4.2.1.59}] -> 5.3.3.14 -> {2.3.1.85, 2.3.1.86, 4.2.1.59} -> [{1.3.1.9, 1.3.1.10, 1.3.1.104, 1.3.1.39, 2.3.1.85, 2.3.1.86}] -> {2.3.1.179, 2.3.1.41, 2.3.1.85, 2.3.1.86} -> [{1.1.1.100, 2.3.1.85, 2.3.1.86}] -> {2.3.1.85, 2.3.1.86, 4.2.1.59} -> [{1.3.1.9, 1.3.1.10, 1.3.1.104, 1.3.1.39, 2.3.1.85, 2.3.1.86}] -> {2.3.1.179, 2.3.1.41, 2.3.1.85, 2.3.1.86} -> [{1.1.1.100, 2.3.1.85, 2.3.1.86}] -> {2.3.1.85, 2.3.1.86, 4.2.1.59} -> [{1.3.1.9, 1.3.1.10, 1.3.1.104, 1.3.1.39, 2.3.1.85, 2.3.1.86}] -> {2.3.1.179, 2.3.1.41, 2.3.1.85, 2.3.1.86} -> [{1.1.1.100, 2.3.1.85, 2.3.1.86}] -> {2.3.1.85, 2.3.1.86, 4.2.1.59} -> [{1.3.1.9, 1.3.1.10, 1.3.1.104, 1.3.1.39, 2.3.1.85, 2.3.1.86}] -> {2.3.1.179, 2.3.1.199, 2.3.1.41}
path_mhc00061.kgml:
path_mhc00061.kgml: Found a trail of span 15 containing skipped vertices
path_mhc00061.kgml: 147 -> 63 -> 130 -> [270 -> 125] -> 62 -> 119 -> [275 -> 114] -> 61 -> 108 -> [278 -> 103] -> 60 -> 97 -> [279 -> 92] -> 59 -> 86 -> [283 -> 81] -> 58 -> 75 -> [285 -> 70] -> 53 -> 54
path_mhc00061.kgml: R01626 -> R04952 -> R04953 -> [R04954 -> {R04955, R04956}] -> R04957 -> R04536 -> [R04537 -> {R04958, R04959}] -> R04960 -> R04534 -> [R04535 -> {R04961, R04962}] -> R04963 -> R04964 -> [R04965 -> {R04724, R04725}] -> R04726 -> R04566 -> [R04568 -> {R04966, R04967}] -> R04968 -> R04543 -> [R04544 -> {R04969, R04970}] -> R07762 -> R07763
path_mhc00061.kgml: mhc:MARHY1435 -> mhc:MARHY1438 -> {mhc:MARHY1267, mhc:MARHY1285, mhc:MARHY1436} -> [mhc:MARHY2462 -> mhc:MARHY1744] -> mhc:MARHY1438 -> {mhc:MARHY1267, mhc:MARHY1285, mhc:MARHY1436} -> [mhc:MARHY3086 -> mhc:MARHY1744] -> mhc:MARHY1438 -> {mhc:MARHY1267, mhc:MARHY1285, mhc:MARHY1436} -> [mhc:MARHY2462 -> mhc:MARHY1744] -> mhc:MARHY1438 -> {mhc:MARHY1267, mhc:MARHY1285, mhc:MARHY1436} -> [mhc:MARHY3086 -> mhc:MARHY1744] -> mhc:MARHY1438 -> {mhc:MARHY1267, mhc:MARHY1285, mhc:MARHY1436} -> [mhc:MARHY2462 -> mhc:MARHY1744] -> mhc:MARHY1438 -> {mhc:MARHY1267, mhc:MARHY1285, mhc:MARHY1436} -> [mhc:MARHY3086 -> mhc:MARHY1744] -> mhc:MARHY1438 -> {mhc:MARHY1267, mhc:MARHY1285, mhc:MARHY1436}
path_mhc00061.kgml: {2.3.1.39, 2.3.1.85, 2.3.1.86} -> {2.3.1.179, 2.3.1.41, 2.3.1.85, 2.3.1.86} -> {1.1.1.100, 2.3.1.85, 2.3.1.86} -> [{2.3.1.85, 2.3.1.86, 4.2.1.59} -> {1.3.1.9, 1.3.1.10, 1.3.1.104, 1.3.1.39, 2.3.1.85, 2.3.1.86}] -> {2.3.1.179, 2.3.1.41, 2.3.1.85, 2.3.1.86} -> {1.1.1.100, 2.3.1.85, 2.3.1.86} -> [{2.3.1.85, 2.3.1.86, 4.2.1.59} -> {1.3.1.9, 1.3.1.10, 1.3.1.104, 1.3.1.39, 2.3.1.85, 2.3.1.86}] -> {2.3.1.179, 2.3.1.41, 2.3.1.85, 2.3.1.86} -> {1.1.1.100, 2.3.1.85, 2.3.1.86} -> [{2.3.1.85, 2.3.1.86, 4.2.1.59} -> {1.3.1.9, 1.3.1.10, 1.3.1.104, 1.3.1.39, 2.3.1.85, 2.3.1.86}] -> {2.3.1.179, 2.3.1.41, 2.3.1.85, 2.3.1.86} -> {1.1.1.100, 2.3.1.85, 2.3.1.86} -> [{2.3.1.85, 2.3.1.86, 4.2.1.59} -> {1.3.1.9, 1.3.1.10, 1.3.1.104, 1.3.1.39, 2.3.1.85, 2.3.1.86}] -> {2.3.1.179, 2.3.1.41, 2.3.1.85, 2.3.1.86} -> {1.1.1.100, 2.3.1.85, 2.3.1.86} -> [{2.3.1.85, 2.3.1.86, 4.2.1.59} -> {1.3.1.9, 1.3.1.10, 1.3.1.104, 1.3.1.39, 2.3.1.85, 2.3.1.86}] -> {2.3.1.179, 2.3.1.41, 2.3.1.85, 2.3.1.86} -> {1.1.1.100, 2.3.1.85, 2.3.1.86} -> [{2.3.1.85, 2.3.1.86, 4.2.1.59} -> {1.3.1.9, 1.3.1.10, 1.3.1.104, 1.3.1.39, 2.3.1.85, 2.3.1.86}] -> {2.3.1.179, 2.3.1.199, 2.3.1.41} -> 1.1.1.100
path_mhc00061.kgml: Skipped genes: mhc:MARHY1437
path_mhc00061.kgml:
path_mhc00061.kgml: Found a trail of span 14 containing skipped vertices
path_mhc00061.kgml: 147 -> [133] -> 130 -> [270 -> 125] -> 62 -> 119 -> [275 -> 114] -> 61 -> 108 -> [278 -> 103] -> 60 -> 97 -> [279 -> 92] -> 59 -> 86 -> [283 -> 81] -> 58 -> 75 -> [285 -> 70] -> 53 -> 54
path_mhc00061.kgml: R01626 -> [R04952] -> R04953 -> [R04954 -> {R04955, R04956}] -> R04957 -> R04536 -> [R04537 -> {R04958, R04959}] -> R04960 -> R04534 -> [R04535 -> {R04961, R04962}] -> R04963 -> R04964 -> [R04965 -> {R04724, R04725}] -> R04726 -> R04566 -> [R04568 -> {R04966, R04967}] -> R04968 -> R04543 -> [R04544 -> {R04969, R04970}] -> R07762 -> R07763
path_mhc00061.kgml: mhc:MARHY1435 -> [mhc:MARHY3087] -> {mhc:MARHY1267, mhc:MARHY1285, mhc:MARHY1436} -> [mhc:MARHY2462 -> mhc:MARHY1744] -> mhc:MARHY1438 -> {mhc:MARHY1267, mhc:MARHY1285, mhc:MARHY1436} -> [mhc:MARHY3086 -> mhc:MARHY1744] -> mhc:MARHY1438 -> {mhc:MARHY1267, mhc:MARHY1285, mhc:MARHY1436} -> [mhc:MARHY2462 -> mhc:MARHY1744] -> mhc:MARHY1438 -> {mhc:MARHY1267, mhc:MARHY1285, mhc:MARHY1436} -> [mhc:MARHY3086 -> mhc:MARHY1744] -> mhc:MARHY1438 -> {mhc:MARHY1267, mhc:MARHY1285, mhc:MARHY1436} -> [mhc:MARHY2462 -> mhc:MARHY1744] -> mhc:MARHY1438 -> {mhc:MARHY1267, mhc:MARHY1285, mhc:MARHY1436} -> [mhc:MARHY3086 -> mhc:MARHY1744] -> mhc:MARHY1438 -> {mhc:MARHY1267, mhc:MARHY1285, mhc:MARHY1436}
path_mhc00061.kgml: {2.3.1.39, 2.3.1.85, 2.3.1.86} -> [{2.3.1.179, 2.3.1.41, 2.3.1.85, 2.3.1.86}] -> {1.1.1.100, 2.3.1.85, 2.3.1.86} -> [{2.3.1.85, 2.3.1.86, 4.2.1.59} -> {1.3.1.9, 1.3.1.10, 1.3.1.104, 1.3.1.39, 2.3.1.85, 2.3.1.86}] -> {2.3.1.179, 2.3.1.41, 2.3.1.85, 2.3.1.86} -> {1.1.1.100, 2.3.1.85, 2.3.1.86} -> [{2.3.1.85, 2.3.1.86, 4.2.1.59} -> {1.3.1.9, 1.3.1.10, 1.3.1.104, 1.3.1.39, 2.3.1.85, 2.3.1.86}] -> {2.3.1.179, 2.3.1.41, 2.3.1.85, 2.3.1.86} -> {1.1.1.100, 2.3.1.85, 2.3.1.86} -> [{2.3.1.85, 2.3.1.86, 4.2.1.59} -> {1.3.1.9, 1.3.1.10, 1.3.1.104, 1.3.1.39, 2.3.1.85, 2.3.1.86}] -> {2.3.1.179, 2.3.1.41, 2.3.1.85, 2.3.1.86} -> {1.1.1.100, 2.3.1.85, 2.3.1.86} -> [{2.3.1.85, 2.3.1.86, 4.2.1.59} -> {1.3.1.9, 1.3.1.10, 1.3.1.104, 1.3.1.39, 2.3.1.85, 2.3.1.86}] -> {2.3.1.179, 2.3.1.41, 2.3.1.85, 2.3.1.86} -> {1.1.1.100, 2.3.1.85, 2.3.1.86} -> [{2.3.1.85, 2.3.1.86, 4.2.1.59} -> {1.3.1.9, 1.3.1.10, 1.3.1.104, 1.3.1.39, 2.3.1.85, 2.3.1.86}] -> {2.3.1.179, 2.3.1.41, 2.3.1.85, 2.3.1.86} -> {1.1.1.100, 2.3.1.85, 2.3.1.86} -> [{2.3.1.85, 2.3.1.86, 4.2.1.59} -> {1.3.1.9, 1.3.1.10, 1.3.1.104, 1.3.1.39, 2.3.1.85, 2.3.1.86}] -> {2.3.1.179, 2.3.1.199, 2.3.1.41} -> 1.1.1.100
path_mhc00061.kgml: Skipped genes: mhc:MARHY1437
path_mhc00061.kgml:
path_mhc00061.kgml: Found a trail of span 13 containing skipped vertices
path_mhc00061.kgml: 147 -> 62 -> 119 -> [275 -> 114] -> 61 -> 108 -> [278 -> 103] -> 60 -> 97 -> [279 -> 92] -> 59 -> 86 -> [283 -> 81] -> 58 -> 75 -> [285 -> 70] -> 53 -> 54
path_mhc00061.kgml: R01626 -> R04957 -> R04536 -> [R04537 -> {R04958, R04959}] -> R04960 -> R04534 -> [R04535 -> {R04961, R04962}] -> R04963 -> R04964 -> [R04965 -> {R04724, R04725}] -> R04726 -> R04566 -> [R04568 -> {R04966, R04967}] -> R04968 -> R04543 -> [R04544 -> {R04969, R04970}] -> R07762 -> R07763
path_mhc00061.kgml: mhc:MARHY1435 -> mhc:MARHY1438 -> {mhc:MARHY1267, mhc:MARHY1285, mhc:MARHY1436} -> [mhc:MARHY3086 -> mhc:MARHY1744] -> mhc:MARHY1438 -> {mhc:MARHY1267, mhc:MARHY1285, mhc:MARHY1436} -> [mhc:MARHY2462 -> mhc:MARHY1744] -> mhc:MARHY1438 -> {mhc:MARHY1267, mhc:MARHY1285, mhc:MARHY1436} -> [mhc:MARHY3086 -> mhc:MARHY1744] -> mhc:MARHY1438 -> {mhc:MARHY1267, mhc:MARHY1285, mhc:MARHY1436} -> [mhc:MARHY2462 -> mhc:MARHY1744] -> mhc:MARHY1438 -> {mhc:MARHY1267, mhc:MARHY1285, mhc:MARHY1436} -> [mhc:MARHY3086 -> mhc:MARHY1744] -> mhc:MARHY1438 -> {mhc:MARHY1267, mhc:MARHY1285, mhc:MARHY1436}
path_mhc00061.kgml: {2.3.1.39, 2.3.1.85, 2.3.1.86} -> {2.3.1.179, 2.3.1.41, 2.3.1.85, 2.3.1.86} -> {1.1.1.100, 2.3.1.85, 2.3.1.86} -> [{2.3.1.85, 2.3.1.86, 4.2.1.59} -> {1.3.1.9, 1.3.1.10, 1.3.1.104, 1.3.1.39, 2.3.1.85, 2.3.1.86}] -> {2.3.1.179, 2.3.1.41, 2.3.1.85, 2.3.1.86} -> {1.1.1.100, 2.3.1.85, 2.3.1.86} -> [{2.3.1.85, 2.3.1.86, 4.2.1.59} -> {1.3.1.9, 1.3.1.10, 1.3.1.104, 1.3.1.39, 2.3.1.85, 2.3.1.86}] -> {2.3.1.179, 2.3.1.41, 2.3.1.85, 2.3.1.86} -> {1.1.1.100, 2.3.1.85, 2.3.1.86} -> [{2.3.1.85, 2.3.1.86, 4.2.1.59} -> {1.3.1.9, 1.3.1.10, 1.3.1.104, 1.3.1.39, 2.3.1.85, 2.3.1.86}] -> {2.3.1.179, 2.3.1.41, 2.3.1.85, 2.3.1.86} -> {1.1.1.100, 2.3.1.85, 2.3.1.86} -> [{2.3.1.85, 2.3.1.86, 4.2.1.59} -> {1.3.1.9, 1.3.1.10, 1.3.1.104, 1.3.1.39, 2.3.1.85, 2.3.1.86}] -> {2.3.1.179, 2.3.1.41, 2.3.1.85, 2.3.1.86} -> {1.1.1.100, 2.3.1.85, 2.3.1.86} -> [{2.3.1.85, 2.3.1.86, 4.2.1.59} -> {1.3.1.9, 1.3.1.10, 1.3.1.104, 1.3.1.39, 2.3.1.85, 2.3.1.86}] -> {2.3.1.179, 2.3.1.199, 2.3.1.41} -> 1.1.1.100
path_mhc00061.kgml: Skipped genes: mhc:MARHY1437
path_mhc00061.kgml:
path_mhc00061.kgml: Found a trail of span 12 containing skipped vertices
path_mhc00061.kgml: 147 -> [122] -> 119 -> [275 -> 114] -> 61 -> 108 -> [278 -> 103] -> 60 -> 97 -> [279 -> 92] -> 59 -> 86 -> [283 -> 81] -> 58 -> 75 -> [285 -> 70] -> 53 -> 54
path_mhc00061.kgml: R01626 -> [R04957] -> R04536 -> [R04537 -> {R04958, R04959}] -> R04960 -> R04534 -> [R04535 -> {R04961, R04962}] -> R04963 -> R04964 -> [R04965 -> {R04724, R04725}] -> R04726 -> R04566 -> [R04568 -> {R04966, R04967}] -> R04968 -> R04543 -> [R04544 -> {R04969, R04970}] -> R07762 -> R07763
path_mhc00061.kgml: mhc:MARHY1435 -> [mhc:MARHY3087] -> {mhc:MARHY1267, mhc:MARHY1285, mhc:MARHY1436} -> [mhc:MARHY3086 -> mhc:MARHY1744] -> mhc:MARHY1438 -> {mhc:MARHY1267, mhc:MARHY1285, mhc:MARHY1436} -> [mhc:MARHY2462 -> mhc:MARHY1744] -> mhc:MARHY1438 -> {mhc:MARHY1267, mhc:MARHY1285, mhc:MARHY1436} -> [mhc:MARHY3086 -> mhc:MARHY1744] -> mhc:MARHY1438 -> {mhc:MARHY1267, mhc:MARHY1285, mhc:MARHY1436} -> [mhc:MARHY2462 -> mhc:MARHY1744] -> mhc:MARHY1438 -> {mhc:MARHY1267, mhc:MARHY1285, mhc:MARHY1436} -> [mhc:MARHY3086 -> mhc:MARHY1744] -> mhc:MARHY1438 -> {mhc:MARHY1267, mhc:MARHY1285, mhc:MARHY1436}
path_mhc00061.kgml: {2.3.1.39, 2.3.1.85, 2.3.1.86} -> [{2.3.1.179, 2.3.1.41, 2.3.1.85, 2.3.1.86}] -> {1.1.1.100, 2.3.1.85, 2.3.1.86} -> [{2.3.1.85, 2.3.1.86, 4.2.1.59} -> {1.3.1.9, 1.3.1.10, 1.3.1.104, 1.3.1.39, 2.3.1.85, 2.3.1.86}] -> {2.3.1.179, 2.3.1.41, 2.3.1.85, 2.3.1.86} -> {1.1.1.100, 2.3.1.85, 2.3.1.86} -> [{2.3.1.85, 2.3.1.86, 4.2.1.59} -> {1.3.1.9, 1.3.1.10, 1.3.1.104, 1.3.1.39, 2.3.1.85, 2.3.1.86}] -> {2.3.1.179, 2.3.1.41, 2.3.1.85, 2.3.1.86} -> {1.1.1.100, 2.3.1.85, 2.3.1.86} -> [{2.3.1.85, 2.3.1.86, 4.2.1.59} -> {1.3.1.9, 1.3.1.10, 1.3.1.104, 1.3.1.39, 2.3.1.85, 2.3.1.86}] -> {2.3.1.179, 2.3.1.41, 2.3.1.85, 2.3.1.86} -> {1.1.1.100, 2.3.1.85, 2.3.1.86} -> [{2.3.1.85, 2.3.1.86, 4.2.1.59} -> {1.3.1.9, 1.3.1.10, 1.3.1.104, 1.3.1.39, 2.3.1.85, 2.3.1.86}] -> {2.3.1.179, 2.3.1.41, 2.3.1.85, 2.3.1.86} -> {1.1.1.100, 2.3.1.85, 2.3.1.86} -> [{2.3.1.85, 2.3.1.86, 4.2.1.59} -> {1.3.1.9, 1.3.1.10, 1.3.1.104, 1.3.1.39, 2.3.1.85, 2.3.1.86}] -> {2.3.1.179, 2.3.1.199, 2.3.1.41} -> 1.1.1.100
path_mhc00061.kgml: Skipped genes: mhc:MARHY1437
path_mhc00061.kgml:
path_mhc00061.kgml: Found a trail of span 11 containing skipped vertices
path_mhc00061.kgml: 147 -> 61 -> 108 -> [278 -> 103] -> 60 -> 97 -> [279 -> 92] -> 59 -> 86 -> [283 -> 81] -> 58 -> 75 -> [285 -> 70] -> 53 -> 54
path_mhc00061.kgml: R01626 -> R04960 -> R04534 -> [R04535 -> {R04961, R04962}] -> R04963 -> R04964 -> [R04965 -> {R04724, R04725}] -> R04726 -> R04566 -> [R04568 -> {R04966, R04967}] -> R04968 -> R04543 -> [R04544 -> {R04969, R04970}] -> R07762 -> R07763
path_mhc00061.kgml: mhc:MARHY1435 -> mhc:MARHY1438 -> {mhc:MARHY1267, mhc:MARHY1285, mhc:MARHY1436} -> [mhc:MARHY2462 -> mhc:MARHY1744] -> mhc:MARHY1438 -> {mhc:MARHY1267, mhc:MARHY1285, mhc:MARHY1436} -> [mhc:MARHY3086 -> mhc:MARHY1744] -> mhc:MARHY1438 -> {mhc:MARHY1267, mhc:MARHY1285, mhc:MARHY1436} -> [mhc:MARHY2462 -> mhc:MARHY1744] -> mhc:MARHY1438 -> {mhc:MARHY1267, mhc:MARHY1285, mhc:MARHY1436} -> [mhc:MARHY3086 -> mhc:MARHY1744] -> mhc:MARHY1438 -> {mhc:MARHY1267, mhc:MARHY1285, mhc:MARHY1436}
path_mhc00061.kgml: {2.3.1.39, 2.3.1.85, 2.3.1.86} -> {2.3.1.179, 2.3.1.41, 2.3.1.85, 2.3.1.86} -> {1.1.1.100, 2.3.1.85, 2.3.1.86} -> [{2.3.1.85, 2.3.1.86, 4.2.1.59} -> {1.3.1.9, 1.3.1.10, 1.3.1.104, 1.3.1.39, 2.3.1.85, 2.3.1.86}] -> {2.3.1.179, 2.3.1.41, 2.3.1.85, 2.3.1.86} -> {1.1.1.100, 2.3.1.85, 2.3.1.86} -> [{2.3.1.85, 2.3.1.86, 4.2.1.59} -> {1.3.1.9, 1.3.1.10, 1.3.1.104, 1.3.1.39, 2.3.1.85, 2.3.1.86}] -> {2.3.1.179, 2.3.1.41, 2.3.1.85, 2.3.1.86} -> {1.1.1.100, 2.3.1.85, 2.3.1.86} -> [{2.3.1.85, 2.3.1.86, 4.2.1.59} -> {1.3.1.9, 1.3.1.10, 1.3.1.104, 1.3.1.39, 2.3.1.85, 2.3.1.86}] -> {2.3.1.179, 2.3.1.41, 2.3.1.85, 2.3.1.86} -> {1.1.1.100, 2.3.1.85, 2.3.1.86} -> [{2.3.1.85, 2.3.1.86, 4.2.1.59} -> {1.3.1.9, 1.3.1.10, 1.3.1.104, 1.3.1.39, 2.3.1.85, 2.3.1.86}] -> {2.3.1.179, 2.3.1.199, 2.3.1.41} -> 1.1.1.100
path_mhc00061.kgml: Skipped genes: mhc:MARHY1437
path_mhc00061.kgml:
path_mhc00061.kgml: Found a trail of span 10 containing skipped vertices
path_mhc00061.kgml: 147 -> [61] -> 108 -> [278 -> 103] -> 60 -> 97 -> [279 -> 92] -> 59 -> 86 -> [283 -> 81] -> 58 -> 75 -> [285 -> 70] -> 53 -> 54
path_mhc00061.kgml: R01626 -> [R04960] -> R04534 -> [R04535 -> {R04961, R04962}] -> R04963 -> R04964 -> [R04965 -> {R04724, R04725}] -> R04726 -> R04566 -> [R04568 -> {R04966, R04967}] -> R04968 -> R04543 -> [R04544 -> {R04969, R04970}] -> R07762 -> R07763
path_mhc00061.kgml: mhc:MARHY1435 -> [mhc:MARHY1438] -> {mhc:MARHY1267, mhc:MARHY1285, mhc:MARHY1436} -> [mhc:MARHY2462 -> mhc:MARHY1744] -> mhc:MARHY1438 -> {mhc:MARHY1267, mhc:MARHY1285, mhc:MARHY1436} -> [mhc:MARHY3086 -> mhc:MARHY1744] -> mhc:MARHY1438 -> {mhc:MARHY1267, mhc:MARHY1285, mhc:MARHY1436} -> [mhc:MARHY2462 -> mhc:MARHY1744] -> mhc:MARHY1438 -> {mhc:MARHY1267, mhc:MARHY1285, mhc:MARHY1436} -> [mhc:MARHY3086 -> mhc:MARHY1744] -> mhc:MARHY1438 -> {mhc:MARHY1267, mhc:MARHY1285, mhc:MARHY1436}
path_mhc00061.kgml: {2.3.1.39, 2.3.1.85, 2.3.1.86} -> [{2.3.1.179, 2.3.1.41, 2.3.1.85, 2.3.1.86}] -> {1.1.1.100, 2.3.1.85, 2.3.1.86} -> [{2.3.1.85, 2.3.1.86, 4.2.1.59} -> {1.3.1.9, 1.3.1.10, 1.3.1.104, 1.3.1.39, 2.3.1.85, 2.3.1.86}] -> {2.3.1.179, 2.3.1.41, 2.3.1.85, 2.3.1.86} -> {1.1.1.100, 2.3.1.85, 2.3.1.86} -> [{2.3.1.85, 2.3.1.86, 4.2.1.59} -> {1.3.1.9, 1.3.1.10, 1.3.1.104, 1.3.1.39, 2.3.1.85, 2.3.1.86}] -> {2.3.1.179, 2.3.1.41, 2.3.1.85, 2.3.1.86} -> {1.1.1.100, 2.3.1.85, 2.3.1.86} -> [{2.3.1.85, 2.3.1.86, 4.2.1.59} -> {1.3.1.9, 1.3.1.10, 1.3.1.104, 1.3.1.39, 2.3.1.85, 2.3.1.86}] -> {2.3.1.179, 2.3.1.41, 2.3.1.85, 2.3.1.86} -> {1.1.1.100, 2.3.1.85, 2.3.1.86} -> [{2.3.1.85, 2.3.1.86, 4.2.1.59} -> {1.3.1.9, 1.3.1.10, 1.3.1.104, 1.3.1.39, 2.3.1.85, 2.3.1.86}] -> {2.3.1.179, 2.3.1.199, 2.3.1.41} -> 1.1.1.100
path_mhc00061.kgml: Skipped genes: mhc:MARHY1437
path_mhc00061.kgml:
path_mhc00061.kgml: Found a trail of span 9 containing skipped vertices
path_mhc00061.kgml: 147 -> 60 -> 97 -> [279 -> 92] -> 59 -> 86 -> [283 -> 81] -> 58 -> 75 -> [285 -> 70] -> 53 -> 54
path_mhc00061.kgml: R01626 -> R04963 -> R04964 -> [R04965 -> {R04724, R04725}] -> R04726 -> R04566 -> [R04568 -> {R04966, R04967}] -> R04968 -> R04543 -> [R04544 -> {R04969, R04970}] -> R07762 -> R07763
path_mhc00061.kgml: mhc:MARHY1435 -> mhc:MARHY1438 -> {mhc:MARHY1267, mhc:MARHY1285, mhc:MARHY1436} -> [mhc:MARHY3086 -> mhc:MARHY1744] -> mhc:MARHY1438 -> {mhc:MARHY1267, mhc:MARHY1285, mhc:MARHY1436} -> [mhc:MARHY2462 -> mhc:MARHY1744] -> mhc:MARHY1438 -> {mhc:MARHY1267, mhc:MARHY1285, mhc:MARHY1436} -> [mhc:MARHY3086 -> mhc:MARHY1744] -> mhc:MARHY1438 -> {mhc:MARHY1267, mhc:MARHY1285, mhc:MARHY1436}
path_mhc00061.kgml: {2.3.1.39, 2.3.1.85, 2.3.1.86} -> {2.3.1.179, 2.3.1.41, 2.3.1.85, 2.3.1.86} -> {1.1.1.100, 2.3.1.85, 2.3.1.86} -> [{2.3.1.85, 2.3.1.86, 4.2.1.59} -> {1.3.1.9, 1.3.1.10, 1.3.1.104, 1.3.1.39, 2.3.1.85, 2.3.1.86}] -> {2.3.1.179, 2.3.1.41, 2.3.1.85, 2.3.1.86} -> {1.1.1.100, 2.3.1.85, 2.3.1.86} -> [{2.3.1.85, 2.3.1.86, 4.2.1.59} -> {1.3.1.9, 1.3.1.10, 1.3.1.104, 1.3.1.39, 2.3.1.85, 2.3.1.86}] -> {2.3.1.179, 2.3.1.41, 2.3.1.85, 2.3.1.86} -> {1.1.1.100, 2.3.1.85, 2.3.1.86} -> [{2.3.1.85, 2.3.1.86, 4.2.1.59} -> {1.3.1.9, 1.3.1.10, 1.3.1.104, 1.3.1.39, 2.3.1.85, 2.3.1.86}] -> {2.3.1.179, 2.3.1.199, 2.3.1.41} -> 1.1.1.100
path_mhc00061.kgml: Skipped genes: mhc:MARHY1437
path_mhc00061.kgml:
path_mhc00061.kgml: Found a trail of span 8 containing skipped vertices
path_mhc00061.kgml: 147 -> [60] -> 97 -> [279 -> 92] -> 59 -> 86 -> [283 -> 81] -> 58 -> 75 -> [285 -> 70] -> 53 -> 54
path_mhc00061.kgml: R01626 -> [R04963] -> R04964 -> [R04965 -> {R04724, R04725}] -> R04726 -> R04566 -> [R04568 -> {R04966, R04967}] -> R04968 -> R04543 -> [R04544 -> {R04969, R04970}] -> R07762 -> R07763
path_mhc00061.kgml: mhc:MARHY1435 -> [mhc:MARHY1438] -> {mhc:MARHY1267, mhc:MARHY1285, mhc:MARHY1436} -> [mhc:MARHY3086 -> mhc:MARHY1744] -> mhc:MARHY1438 -> {mhc:MARHY1267, mhc:MARHY1285, mhc:MARHY1436} -> [mhc:MARHY2462 -> mhc:MARHY1744] -> mhc:MARHY1438 -> {mhc:MARHY1267, mhc:MARHY1285, mhc:MARHY1436} -> [mhc:MARHY3086 -> mhc:MARHY1744] -> mhc:MARHY1438 -> {mhc:MARHY1267, mhc:MARHY1285, mhc:MARHY1436}
path_mhc00061.kgml: {2.3.1.39, 2.3.1.85, 2.3.1.86} -> [{2.3.1.179, 2.3.1.41, 2.3.1.85, 2.3.1.86}] -> {1.1.1.100, 2.3.1.85, 2.3.1.86} -> [{2.3.1.85, 2.3.1.86, 4.2.1.59} -> {1.3.1.9, 1.3.1.10, 1.3.1.104, 1.3.1.39, 2.3.1.85, 2.3.1.86}] -> {2.3.1.179, 2.3.1.41, 2.3.1.85, 2.3.1.86} -> {1.1.1.100, 2.3.1.85, 2.3.1.86} -> [{2.3.1.85, 2.3.1.86, 4.2.1.59} -> {1.3.1.9, 1.3.1.10, 1.3.1.104, 1.3.1.39, 2.3.1.85, 2.3.1.86}] -> {2.3.1.179, 2.3.1.41, 2.3.1.85, 2.3.1.86} -> {1.1.1.100, 2.3.1.85, 2.3.1.86} -> [{2.3.1.85, 2.3.1.86, 4.2.1.59} -> {1.3.1.9, 1.3.1.10, 1.3.1.104, 1.3.1.39, 2.3.1.85, 2.3.1.86}] -> {2.3.1.179, 2.3.1.199, 2.3.1.41} -> 1.1.1.100
path_mhc00061.kgml: Skipped genes: mhc:MARHY1437
path_mhc00061.kgml:
path_mhc00061.kgml: Found a trail of span 7 containing skipped vertices
path_mhc00061.kgml: 147 -> 59 -> 86 -> [283 -> 81] -> 58 -> 75 -> [285 -> 70] -> 53 -> 54
path_mhc00061.kgml: R01626 -> R04726 -> R04566 -> [R04568 -> {R04966, R04967}] -> R04968 -> R04543 -> [R04544 -> {R04969, R04970}] -> R07762 -> R07763
path_mhc00061.kgml: mhc:MARHY1435 -> mhc:MARHY1438 -> {mhc:MARHY1267, mhc:MARHY1285, mhc:MARHY1436} -> [mhc:MARHY2462 -> mhc:MARHY1744] -> mhc:MARHY1438 -> {mhc:MARHY1267, mhc:MARHY1285, mhc:MARHY1436} -> [mhc:MARHY3086 -> mhc:MARHY1744] -> mhc:MARHY1438 -> {mhc:MARHY1267, mhc:MARHY1285, mhc:MARHY1436}
path_mhc00061.kgml: {2.3.1.39, 2.3.1.85, 2.3.1.86} -> {2.3.1.179, 2.3.1.41, 2.3.1.85, 2.3.1.86} -> {1.1.1.100, 2.3.1.85, 2.3.1.86} -> [{2.3.1.85, 2.3.1.86, 4.2.1.59} -> {1.3.1.9, 1.3.1.10, 1.3.1.104, 1.3.1.39, 2.3.1.85, 2.3.1.86}] -> {2.3.1.179, 2.3.1.41, 2.3.1.85, 2.3.1.86} -> {1.1.1.100, 2.3.1.85, 2.3.1.86} -> [{2.3.1.85, 2.3.1.86, 4.2.1.59} -> {1.3.1.9, 1.3.1.10, 1.3.1.104, 1.3.1.39, 2.3.1.85, 2.3.1.86}] -> {2.3.1.179, 2.3.1.199, 2.3.1.41} -> 1.1.1.100
path_mhc00061.kgml: Skipped genes: mhc:MARHY1437
path_mhc00061.kgml:
path_mhc00061.kgml: Found a trail of span 6 containing skipped vertices
path_mhc00061.kgml: 147 -> [59] -> 86 -> [283 -> 81] -> 58 -> 75 -> [285 -> 70] -> 53 -> 54
path_mhc00061.kgml: R01626 -> [R04726] -> R04566 -> [R04568 -> {R04966, R04967}] -> R04968 -> R04543 -> [R04544 -> {R04969, R04970}] -> R07762 -> R07763
path_mhc00061.kgml: mhc:MARHY1435 -> [mhc:MARHY1438] -> {mhc:MARHY1267, mhc:MARHY1285, mhc:MARHY1436} -> [mhc:MARHY2462 -> mhc:MARHY1744] -> mhc:MARHY1438 -> {mhc:MARHY1267, mhc:MARHY1285, mhc:MARHY1436} -> [mhc:MARHY3086 -> mhc:MARHY1744] -> mhc:MARHY1438 -> {mhc:MARHY1267, mhc:MARHY1285, mhc:MARHY1436}
path_mhc00061.kgml: {2.3.1.39, 2.3.1.85, 2.3.1.86} -> [{2.3.1.179, 2.3.1.41, 2.3.1.85, 2.3.1.86}] -> {1.1.1.100, 2.3.1.85, 2.3.1.86} -> [{2.3.1.85, 2.3.1.86, 4.2.1.59} -> {1.3.1.9, 1.3.1.10, 1.3.1.104, 1.3.1.39, 2.3.1.85, 2.3.1.86}] -> {2.3.1.179, 2.3.1.41, 2.3.1.85, 2.3.1.86} -> {1.1.1.100, 2.3.1.85, 2.3.1.86} -> [{2.3.1.85, 2.3.1.86, 4.2.1.59} -> {1.3.1.9, 1.3.1.10, 1.3.1.104, 1.3.1.39, 2.3.1.85, 2.3.1.86}] -> {2.3.1.179, 2.3.1.199, 2.3.1.41} -> 1.1.1.100
path_mhc00061.kgml: Skipped genes: mhc:MARHY1437
path_mhc00061.kgml:
path_mhc00061.kgml: Found a trail of span 5 containing skipped vertices
path_mhc00061.kgml: 147 -> 58 -> 75 -> [285 -> 70] -> 53 -> 54
path_mhc00061.kgml: R01626 -> R04968 -> R04543 -> [R04544 -> {R04969, R04970}] -> R07762 -> R07763
path_mhc00061.kgml: mhc:MARHY1435 -> mhc:MARHY1438 -> {mhc:MARHY1267, mhc:MARHY1285, mhc:MARHY1436} -> [mhc:MARHY3086 -> mhc:MARHY1744] -> mhc:MARHY1438 -> {mhc:MARHY1267, mhc:MARHY1285, mhc:MARHY1436}
path_mhc00061.kgml: {2.3.1.39, 2.3.1.85, 2.3.1.86} -> {2.3.1.179, 2.3.1.41, 2.3.1.85, 2.3.1.86} -> {1.1.1.100, 2.3.1.85, 2.3.1.86} -> [{2.3.1.85, 2.3.1.86, 4.2.1.59} -> {1.3.1.9, 1.3.1.10, 1.3.1.104, 1.3.1.39, 2.3.1.85, 2.3.1.86}] -> {2.3.1.179, 2.3.1.199, 2.3.1.41} -> 1.1.1.100
path_mhc00061.kgml: Skipped genes: mhc:MARHY1437
path_mhc00061.kgml:
path_mhc00061.kgml: Found a trail of span 4 containing skipped vertices
path_mhc00061.kgml: 147 -> [78] -> 75 -> [285 -> 70] -> 53 -> 54
path_mhc00061.kgml: R01626 -> [R04968] -> R04543 -> [R04544 -> {R04969, R04970}] -> R07762 -> R07763
path_mhc00061.kgml: mhc:MARHY1435 -> [mhc:MARHY3087] -> {mhc:MARHY1267, mhc:MARHY1285, mhc:MARHY1436} -> [mhc:MARHY3086 -> mhc:MARHY1744] -> mhc:MARHY1438 -> {mhc:MARHY1267, mhc:MARHY1285, mhc:MARHY1436}
path_mhc00061.kgml: {2.3.1.39, 2.3.1.85, 2.3.1.86} -> [{2.3.1.179, 2.3.1.41, 2.3.1.85, 2.3.1.86}] -> {1.1.1.100, 2.3.1.85, 2.3.1.86} -> [{2.3.1.85, 2.3.1.86, 4.2.1.59} -> {1.3.1.9, 1.3.1.10, 1.3.1.104, 1.3.1.39, 2.3.1.85, 2.3.1.86}] -> {2.3.1.179, 2.3.1.199, 2.3.1.41} -> 1.1.1.100
path_mhc00061.kgml: Skipped genes: mhc:MARHY1437
path_mhc00061.kgml:
path_mhc00061.kgml: Found a trail of span 3 containing skipped vertices
path_mhc00061.kgml: 147 -> 53 -> 54
path_mhc00061.kgml: R01626 -> R07762 -> R07763
path_mhc00061.kgml: mhc:MARHY1435 -> mhc:MARHY1438 -> {mhc:MARHY1267, mhc:MARHY1285, mhc:MARHY1436}
path_mhc00061.kgml: {2.3.1.39, 2.3.1.85, 2.3.1.86} -> {2.3.1.179, 2.3.1.199, 2.3.1.41} -> 1.1.1.100
path_mhc00061.kgml: Skipped genes: mhc:MARHY1437
path_mhc00061.kgml:
path_mhc00061.kgml: Found a trail of span 2 containing skipped vertices
path_mhc00061.kgml: 147 -> [256] -> 54
path_mhc00061.kgml: R01626 -> [R07762] -> R07763
path_mhc00061.kgml: mhc:MARHY1435 -> [mhc:MARHY3087] -> {mhc:MARHY1267, mhc:MARHY1285, mhc:MARHY1436}
path_mhc00061.kgml: {2.3.1.39, 2.3.1.85, 2.3.1.86} -> [{2.3.1.179, 2.3.1.199, 2.3.1.41}] -> 1.1.1.100
path_mhc00061.kgml:
path_mhc00061.kgml: --- 6.85 seconds ---

path_mhc00072.kgml: Synthesis and degradation of ketone bodies
path_mhc00072.kgml: Initialization took 0.19 seconds
path_mhc00072.kgml: (not found)
path_mhc00072.kgml: --- 0.25 seconds ---

path_mhc00130.kgml: Ubiquinone and other terpenoid-quinone biosynthesis
path_mhc00130.kgml: Initialization took 0.40 seconds
path_mhc00130.kgml: (not found)
path_mhc00130.kgml: --- 0.46 seconds ---

path_mhc00190.kgml: Oxidative phosphorylation
path_mhc00190.kgml: Initialization took 1.80 seconds
path_mhc00190.kgml: (not found)
path_mhc00190.kgml: --- 1.86 seconds ---

path_mhc00220.kgml: Arginine biosynthesis
path_mhc00220.kgml: Initialization took 0.59 seconds
path_mhc00220.kgml:
path_mhc00220.kgml: Found a trail of span 2 containing skipped vertices
path_mhc00220.kgml: 49 -> 50
path_mhc00220.kgml: R00259 -> R02649
path_mhc00220.kgml: {mhc:MARHY0803, mhc:MARHY3457} -> mhc:MARHY3460
path_mhc00220.kgml: 2.3.1.1 -> 2.7.2.8
path_mhc00220.kgml: Skipped genes: mhc:MARHY3458, mhc:MARHY3459
path_mhc00220.kgml:
path_mhc00220.kgml: --- 0.72 seconds ---

path_mhc00230.kgml: Purine metabolism
path_mhc00230.kgml: Initialization took 8.91 seconds
path_mhc00230.kgml: Aborted (analysis takes longer than 300 seconds)

path_mhc00240.kgml: Pyrimidine metabolism
path_mhc00240.kgml: Initialization took 4.51 seconds
path_mhc00240.kgml:
path_mhc00240.kgml: Found a trail of span 2 without skipping any vertex
path_mhc00240.kgml: 97 -> 98
path_mhc00240.kgml: R01397 -> R01993
path_mhc00240.kgml: mhc:MARHY3665 -> {mhc:MARHY2427, mhc:MARHY3664}
path_mhc00240.kgml: 2.1.3.2 -> 3.5.2.3
path_mhc00240.kgml:
path_mhc00240.kgml: Found a trail of span 2 containing skipped vertices
path_mhc00240.kgml: 121 -> [102 -> 104] -> 103
path_mhc00240.kgml: R00442 -> [R00438 -> R00156] -> R00443
path_mhc00240.kgml: {mhc:MARHY0468, mhc:MARHY0575, mhc:MARHY0576, mhc:MARHY0609} -> [mhc:MARHY3187 -> mhc:MARHY2158] -> {mhc:MARHY0468, mhc:MARHY0575, mhc:MARHY0576, mhc:MARHY0609}
path_mhc00240.kgml: {2.7.7.48, 2.7.7.6} -> [2.7.7.8 -> 2.7.4.6] -> {2.7.7.48, 2.7.7.52, 2.7.7.6}
path_mhc00240.kgml:
path_mhc00240.kgml: --- 5.13 seconds ---

path_mhc00250.kgml: Alanine, aspartate and glutamate metabolism
path_mhc00250.kgml: Initialization took 1.59 seconds
path_mhc00250.kgml: (not found)
path_mhc00250.kgml: --- 1.68 seconds ---

path_mhc00260.kgml: Glycine, serine and threonine metabolism
path_mhc00260.kgml: Initialization took 1.75 seconds
path_mhc00260.kgml:
path_mhc00260.kgml: Found a trail of span 3 containing skipped vertices
path_mhc00260.kgml: 76 -> [93] -> 56 -> 55
path_mhc00260.kgml: R00480 -> [R02291] -> R06977 -> R06978
path_mhc00260.kgml: {mhc:MARHY0146, mhc:MARHY2320} -> [mhc:MARHY1723] -> mhc:MARHY0145 -> mhc:MARHY0144
path_mhc00260.kgml: 2.7.2.4 -> [1.2.1.11] -> 2.6.1.76 -> 2.3.1.178
path_mhc00260.kgml:
path_mhc00260.kgml: Found a trail of span 2 without skipping any vertex
path_mhc00260.kgml: 58 -> 60
path_mhc00260.kgml: R01025 -> {R02565, R02566}
path_mhc00260.kgml: mhc:MARHY3768 -> mhc:MARHY3769
path_mhc00260.kgml: 1.1.99.1 -> {1.2.1.8, 1.2.1.8}
path_mhc00260.kgml:
path_mhc00260.kgml: Found a trail of span 2 containing skipped vertices
path_mhc00260.kgml: 103 -> [99] -> 87
path_mhc00260.kgml: {R01773, R01775} -> [R01771] -> R01466
path_mhc00260.kgml: mhc:MARHY0943 -> [mhc:MARHY1703] -> mhc:MARHY0944
path_mhc00260.kgml: {1.1.1.3, 1.1.1.3} -> [2.7.1.39] -> 4.2.3.1
path_mhc00260.kgml:
path_mhc00260.kgml: Found a trail of span 2 containing skipped vertices
path_mhc00260.kgml: 76 -> [93 -> 56] -> 55
path_mhc00260.kgml: R00480 -> [R02291 -> R06977] -> R06978
path_mhc00260.kgml: {mhc:MARHY0146, mhc:MARHY2320} -> [mhc:MARHY1723 -> mhc:MARHY0145] -> mhc:MARHY0144
path_mhc00260.kgml: 2.7.2.4 -> [1.2.1.11 -> 2.6.1.76] -> 2.3.1.178
path_mhc00260.kgml: Skipped genes: mhc:MARHY0145
path_mhc00260.kgml:
path_mhc00260.kgml: --- 2.14 seconds ---

path_mhc00261.kgml: Monobactam biosynthesis
path_mhc00261.kgml: Initialization took 0.19 seconds
path_mhc00261.kgml: (not found)
path_mhc00261.kgml: --- 0.25 seconds ---

path_mhc00270.kgml: Cysteine and methionine metabolism
path_mhc00270.kgml: Initialization took 2.10 seconds
path_mhc00270.kgml:
path_mhc00270.kgml: Found a trail of span 3 without skipping any vertex
path_mhc00270.kgml: 74 -> 120 -> 71
path_mhc00270.kgml: R07392 -> R07395 -> R07364
path_mhc00270.kgml: mhc:MARHY2381 -> mhc:MARHY2379 -> mhc:MARHY2380
path_mhc00270.kgml: 4.2.1.109 -> 3.1.3.77 -> 1.13.11.54
path_mhc00270.kgml:
path_mhc00270.kgml: Found a trail of span 3 without skipping any vertex
path_mhc00270.kgml: 74 -> 120 -> 72
path_mhc00270.kgml: R07392 -> R07395 -> R07363
path_mhc00270.kgml: mhc:MARHY2381 -> mhc:MARHY2379 -> mhc:MARHY2380
path_mhc00270.kgml: 4.2.1.109 -> 3.1.3.77 -> 1.13.11.53
path_mhc00270.kgml:
path_mhc00270.kgml: Found a trail of span 2 containing skipped vertices
path_mhc00270.kgml: 74 -> [120] -> 71
path_mhc00270.kgml: R07392 -> [R07395] -> R07364
path_mhc00270.kgml: mhc:MARHY2381 -> [mhc:MARHY2379] -> mhc:MARHY2380
path_mhc00270.kgml: 4.2.1.109 -> [3.1.3.77] -> 1.13.11.54
path_mhc00270.kgml:
path_mhc00270.kgml: Found a trail of span 2 containing skipped vertices
path_mhc00270.kgml: 74 -> [120] -> 72
path_mhc00270.kgml: R07392 -> [R07395] -> R07363
path_mhc00270.kgml: mhc:MARHY2381 -> [mhc:MARHY2379] -> mhc:MARHY2380
path_mhc00270.kgml: 4.2.1.109 -> [3.1.3.77] -> 1.13.11.53
path_mhc00270.kgml:
path_mhc00270.kgml: Found a trail of span 2 containing skipped vertices
path_mhc00270.kgml: 92 -> [94] -> 93
path_mhc00270.kgml: R00177 -> [R04858] -> R00192
path_mhc00270.kgml: mhc:MARHY2981 -> [{mhc:MARHY0483, mhc:MARHY3709}] -> mhc:MARHY2982
path_mhc00270.kgml: 2.5.1.6 -> [2.1.1.37] -> 3.3.1.1
path_mhc00270.kgml:
path_mhc00270.kgml: --- 2.67 seconds ---

path_mhc00280.kgml: Valine, leucine and isoleucine degradation
path_mhc00280.kgml: Initialization took 2.14 seconds
path_mhc00280.kgml:
path_mhc00280.kgml: Found a trail of span 4 without skipping any vertex
path_mhc00280.kgml: 81 -> 79 -> 78 -> 77
path_mhc00280.kgml: R04095 -> R04138 -> R02085 -> R01360
path_mhc00280.kgml: mhc:MARHY1166 -> {mhc:MARHY1163, mhc:MARHY1165} -> mhc:MARHY1164 -> mhc:MARHY1162
path_mhc00280.kgml: {1.3.8.4, 1.3.8.7} -> 6.4.1.4 -> 4.2.1.18 -> 4.1.3.4
path_mhc00280.kgml:
path_mhc00280.kgml: Found a trail of span 3 containing skipped vertices
path_mhc00280.kgml: 81 -> 79 -> [78] -> 77
path_mhc00280.kgml: R04095 -> R04138 -> [R02085] -> R01360
path_mhc00280.kgml: mhc:MARHY1166 -> {mhc:MARHY1163, mhc:MARHY1165} -> [mhc:MARHY1164] -> mhc:MARHY1162
path_mhc00280.kgml: {1.3.8.4, 1.3.8.7} -> 6.4.1.4 -> [4.2.1.18] -> 4.1.3.4
path_mhc00280.kgml: Skipped genes: mhc:MARHY1164
path_mhc00280.kgml:
path_mhc00280.kgml: Found a trail of span 3 containing skipped vertices
path_mhc00280.kgml: 88 -> 101 -> [86] -> 72
path_mhc00280.kgml: R04204 -> R04203 -> [R00927] -> R00238
path_mhc00280.kgml: {mhc:MARHY1059, mhc:MARHY2136, mhc:MARHY2411, mhc:MARHY2810} -> {mhc:MARHY2136, mhc:MARHY2411} -> [mhc:MARHY2135] -> {mhc:MARHY1170, mhc:MARHY1286, mhc:MARHY2410, mhc:MARHY2580, mhc:MARHY3102}
path_mhc00280.kgml: 4.2.1.17 -> {1.1.1.178, 1.1.1.35} -> [{2.3.1.16, 2.3.1.9}] -> 2.3.1.9
path_mhc00280.kgml:
path_mhc00280.kgml: Found a trail of span 3 containing skipped vertices
path_mhc00280.kgml: 81 -> [79] -> 78 -> 77
path_mhc00280.kgml: R04095 -> [R04138] -> R02085 -> R01360
path_mhc00280.kgml: mhc:MARHY1166 -> [{mhc:MARHY1163, mhc:MARHY1165}] -> mhc:MARHY1164 -> mhc:MARHY1162
path_mhc00280.kgml: {1.3.8.4, 1.3.8.7} -> [6.4.1.4] -> 4.2.1.18 -> 4.1.3.4
path_mhc00280.kgml: Skipped genes: mhc:MARHY1165, mhc:MARHY1163
path_mhc00280.kgml:
path_mhc00280.kgml: Found a trail of span 3 containing skipped vertices
path_mhc00280.kgml: 90 -> [54 -> 53] -> 82 -> 53
path_mhc00280.kgml: R03174 -> [R07618 -> R07604] -> R07603 -> R07604
path_mhc00280.kgml: mhc:MARHY2011 -> [{mhc:MARHY1964, mhc:MARHY2122, mhc:MARHY3382} -> {mhc:MARHY2009, mhc:MARHY2010}] -> {mhc:MARHY2009, mhc:MARHY2010} -> {mhc:MARHY2009, mhc:MARHY2010}
path_mhc00280.kgml: 2.3.1.168 -> [1.8.1.4 -> 1.2.4.4] -> 1.2.4.4 -> 1.2.4.4
path_mhc00280.kgml:
path_mhc00280.kgml: Found a trail of span 3 containing skipped vertices
path_mhc00280.kgml: 110 -> [68] -> 69 -> 109
path_mhc00280.kgml: R04097 -> [R07618] -> R07602 -> R07601
path_mhc00280.kgml: mhc:MARHY2011 -> [{mhc:MARHY1964, mhc:MARHY2122, mhc:MARHY3382}] -> {mhc:MARHY2009, mhc:MARHY2010} -> {mhc:MARHY2009, mhc:MARHY2010}
path_mhc00280.kgml: 2.3.1.168 -> [1.8.1.4] -> 1.2.4.4 -> 1.2.4.4
path_mhc00280.kgml:
path_mhc00280.kgml: Found a trail of span 3 without skipping any vertex
path_mhc00280.kgml: 91 -> 63 -> 108
path_mhc00280.kgml: R07599 -> R07600 -> R02662
path_mhc00280.kgml: {mhc:MARHY2009, mhc:MARHY2010} -> {mhc:MARHY2009, mhc:MARHY2010} -> mhc:MARHY2011
path_mhc00280.kgml: 1.2.4.4 -> 1.2.4.4 -> 2.3.1.168
path_mhc00280.kgml:
path_mhc00280.kgml: Found a trail of span 2 containing skipped vertices
path_mhc00280.kgml: 88 -> [101 -> 86] -> 72
path_mhc00280.kgml: R04204 -> [R04203 -> R00927] -> R00238
path_mhc00280.kgml: {mhc:MARHY1059, mhc:MARHY2136, mhc:MARHY2411, mhc:MARHY2810} -> [{mhc:MARHY2136, mhc:MARHY2411} -> mhc:MARHY2135] -> {mhc:MARHY1170, mhc:MARHY1286, mhc:MARHY2410, mhc:MARHY2580, mhc:MARHY3102}
path_mhc00280.kgml: 4.2.1.17 -> [{1.1.1.178, 1.1.1.35} -> {2.3.1.16, 2.3.1.9}] -> 2.3.1.9
path_mhc00280.kgml:
path_mhc00280.kgml: --- 3.50 seconds ---

path_mhc00281.kgml: Geraniol degradation
path_mhc00281.kgml: Initialization took 0.29 seconds
path_mhc00281.kgml:
path_mhc00281.kgml: Found a trail of span 4 containing skipped vertices
path_mhc00281.kgml: 57 -> 40 -> 23 -> 26
path_mhc00281.kgml: R08088 -> R08089 -> R03494 -> R03493
path_mhc00281.kgml: mhc:MARHY2697 -> mhc:MARHY2692 -> {mhc:MARHY2691, mhc:MARHY2695} -> mhc:MARHY2693
path_mhc00281.kgml: ? -> ? -> 6.4.1.5 -> 4.2.1.57
path_mhc00281.kgml: Skipped genes: mhc:MARHY2696
path_mhc00281.kgml:
path_mhc00281.kgml: Found a trail of span 3 containing skipped vertices
path_mhc00281.kgml: 57 -> 40 -> [23] -> 26
path_mhc00281.kgml: R08088 -> R08089 -> [R03494] -> R03493
path_mhc00281.kgml: mhc:MARHY2697 -> mhc:MARHY2692 -> [{mhc:MARHY2691, mhc:MARHY2695}] -> mhc:MARHY2693
path_mhc00281.kgml: ? -> ? -> [6.4.1.5] -> 4.2.1.57
path_mhc00281.kgml: Skipped genes: mhc:MARHY2696, mhc:MARHY2695
path_mhc00281.kgml:
path_mhc00281.kgml: Found a trail of span 3 containing skipped vertices
path_mhc00281.kgml: 57 -> [40] -> 23 -> 26
path_mhc00281.kgml: R08088 -> [R08089] -> R03494 -> R03493
path_mhc00281.kgml: mhc:MARHY2697 -> [mhc:MARHY2692] -> {mhc:MARHY2691, mhc:MARHY2695} -> mhc:MARHY2693
path_mhc00281.kgml: ? -> [?] -> 6.4.1.5 -> 4.2.1.57
path_mhc00281.kgml: Skipped genes: mhc:MARHY2696, mhc:MARHY2692
path_mhc00281.kgml:
path_mhc00281.kgml: Found a trail of span 3 without skipping any vertex
path_mhc00281.kgml: 29 -> 22 -> 21
path_mhc00281.kgml: R08093 -> R08094 -> R08095
path_mhc00281.kgml: {mhc:MARHY1059, mhc:MARHY2136, mhc:MARHY2411, mhc:MARHY2810} -> {mhc:MARHY2136, mhc:MARHY2411} -> mhc:MARHY2135
path_mhc00281.kgml: 4.2.1.17 -> 1.1.1.35 -> 2.3.1.16
path_mhc00281.kgml:
path_mhc00281.kgml: Found a trail of span 2 containing skipped vertices
path_mhc00281.kgml: 29 -> [22] -> 21
path_mhc00281.kgml: R08093 -> [R08094] -> R08095
path_mhc00281.kgml: {mhc:MARHY1059, mhc:MARHY2136, mhc:MARHY2411, mhc:MARHY2810} -> [{mhc:MARHY2136, mhc:MARHY2411}] -> mhc:MARHY2135
path_mhc00281.kgml: 4.2.1.17 -> [1.1.1.35] -> 2.3.1.16
path_mhc00281.kgml:
path_mhc00281.kgml: Found a trail of span 2 containing skipped vertices
path_mhc00281.kgml: 57 -> [40 -> 23] -> 26
path_mhc00281.kgml: R08088 -> [R08089 -> R03494] -> R03493
path_mhc00281.kgml: mhc:MARHY2697 -> [mhc:MARHY2692 -> {mhc:MARHY2691, mhc:MARHY2695}] -> mhc:MARHY2693
path_mhc00281.kgml: ? -> [? -> 6.4.1.5] -> 4.2.1.57
path_mhc00281.kgml: Skipped genes: mhc:MARHY2696, mhc:MARHY2695
path_mhc00281.kgml:
path_mhc00281.kgml: --- 0.80 seconds ---

path_mhc00290.kgml: Valine, leucine and isoleucine biosynthesis
path_mhc00290.kgml: Initialization took 0.73 seconds
path_mhc00290.kgml:
path_mhc00290.kgml: Found a trail of span 3 without skipping any vertex
path_mhc00290.kgml: 78 -> 21 -> 22
path_mhc00290.kgml: R03896 -> R03898 -> R00994
path_mhc00290.kgml: {mhc:MARHY1720, mhc:MARHY1721} -> {mhc:MARHY1720, mhc:MARHY1721} -> mhc:MARHY1722
path_mhc00290.kgml: 4.2.1.35 -> 4.2.1.35 -> 1.1.1.85
path_mhc00290.kgml:
path_mhc00290.kgml: Found a trail of span 3 without skipping any vertex
path_mhc00290.kgml: 36 -> 37 -> 35
path_mhc00290.kgml: R04426 -> R04001 -> R03968
path_mhc00290.kgml: mhc:MARHY1722 -> {mhc:MARHY1720, mhc:MARHY1721} -> {mhc:MARHY1720, mhc:MARHY1721}
path_mhc00290.kgml: 1.1.1.85 -> 4.2.1.33 -> 4.2.1.33
path_mhc00290.kgml:
path_mhc00290.kgml: Found a trail of span 2 containing skipped vertices
path_mhc00290.kgml: 78 -> [21] -> 22
path_mhc00290.kgml: R03896 -> [R03898] -> R00994
path_mhc00290.kgml: {mhc:MARHY1720, mhc:MARHY1721} -> [{mhc:MARHY1720, mhc:MARHY1721}] -> mhc:MARHY1722
path_mhc00290.kgml: 4.2.1.35 -> [4.2.1.35] -> 1.1.1.85
path_mhc00290.kgml:
path_mhc00290.kgml: Found a trail of span 2 containing skipped vertices
path_mhc00290.kgml: 79 -> [44 -> 46] -> 41
path_mhc00290.kgml: R00226 -> [R05071 -> R04440] -> R04441
path_mhc00290.kgml: {mhc:MARHY0754, mhc:MARHY0755, mhc:MARHY0901, mhc:MARHY1177, mhc:MARHY1178, mhc:MARHY3231} -> [mhc:MARHY0756 -> mhc:MARHY0756] -> {mhc:MARHY0823, mhc:MARHY1176}
path_mhc00290.kgml: 2.2.1.6 -> [{1.1.1.86, 5.4.99.3} -> 1.1.1.86] -> 4.2.1.9
path_mhc00290.kgml:
path_mhc00290.kgml: Found a trail of span 2 containing skipped vertices
path_mhc00290.kgml: 47 -> [42 -> 34] -> 45
path_mhc00290.kgml: R08648 -> [R05069 -> R05068] -> R05070
path_mhc00290.kgml: {mhc:MARHY0754, mhc:MARHY0755, mhc:MARHY0901, mhc:MARHY1177, mhc:MARHY1178, mhc:MARHY3231} -> [mhc:MARHY0756 -> mhc:MARHY0756] -> {mhc:MARHY0823, mhc:MARHY1176}
path_mhc00290.kgml: 2.2.1.6 -> [{1.1.1.86, 5.4.99.3} -> 1.1.1.86] -> 4.2.1.9
path_mhc00290.kgml:
path_mhc00290.kgml: --- 1.41 seconds ---

path_mhc00300.kgml: Lysine biosynthesis
path_mhc00300.kgml: Initialization took 0.38 seconds
path_mhc00300.kgml:
path_mhc00300.kgml: Found a trail of span 3 containing skipped vertices
path_mhc00300.kgml: 57 -> 59 -> 61
path_mhc00300.kgml: R04365 -> R04475 -> R02734
path_mhc00300.kgml: mhc:MARHY2478 -> mhc:MARHY2476 -> mhc:MARHY2479
path_mhc00300.kgml: 2.3.1.117 -> 2.6.1.17 -> 3.5.1.18
path_mhc00300.kgml: Skipped genes: mhc:MARHY2477
path_mhc00300.kgml:
path_mhc00300.kgml: Found a trail of span 2 without skipping any vertex
path_mhc00300.kgml: 62 -> 63
path_mhc00300.kgml: R02735 -> R00451
path_mhc00300.kgml: mhc:MARHY0407 -> mhc:MARHY0406
path_mhc00300.kgml: 5.1.1.7 -> 4.1.1.20
path_mhc00300.kgml:
path_mhc00300.kgml: Found a trail of span 2 without skipping any vertex
path_mhc00300.kgml: 77 -> 46
path_mhc00300.kgml: R02788 -> R04617
path_mhc00300.kgml: mhc:MARHY0787 -> mhc:MARHY0788
path_mhc00300.kgml: 6.3.2.13 -> 6.3.2.10
path_mhc00300.kgml:
path_mhc00300.kgml: Found a trail of span 2 containing skipped vertices
path_mhc00300.kgml: 57 -> [59] -> 61
path_mhc00300.kgml: R04365 -> [R04475] -> R02734
path_mhc00300.kgml: mhc:MARHY2478 -> [mhc:MARHY2476] -> mhc:MARHY2479
path_mhc00300.kgml: 2.3.1.117 -> [2.6.1.17] -> 3.5.1.18
path_mhc00300.kgml:
path_mhc00300.kgml: --- 0.66 seconds ---

path_mhc00310.kgml: Lysine degradation
path_mhc00310.kgml: Initialization took 0.38 seconds
path_mhc00310.kgml:
path_mhc00310.kgml: Found a trail of span 3 without skipping any vertex
path_mhc00310.kgml: 44 -> 45 -> 56
path_mhc00310.kgml: R03026 -> R01975 -> R00238
path_mhc00310.kgml: {mhc:MARHY1059, mhc:MARHY2136, mhc:MARHY2411, mhc:MARHY2810} -> {mhc:MARHY2136, mhc:MARHY2411} -> {mhc:MARHY1170, mhc:MARHY1286, mhc:MARHY2410, mhc:MARHY2580, mhc:MARHY3102}
path_mhc00310.kgml: 4.2.1.17 -> 1.1.1.35 -> 2.3.1.9
path_mhc00310.kgml:
path_mhc00310.kgml: Found a trail of span 2 containing skipped vertices
path_mhc00310.kgml: 44 -> [45] -> 56
path_mhc00310.kgml: R03026 -> [R01975] -> R00238
path_mhc00310.kgml: {mhc:MARHY1059, mhc:MARHY2136, mhc:MARHY2411, mhc:MARHY2810} -> [{mhc:MARHY2136, mhc:MARHY2411}] -> {mhc:MARHY1170, mhc:MARHY1286, mhc:MARHY2410, mhc:MARHY2580, mhc:MARHY3102}
path_mhc00310.kgml: 4.2.1.17 -> [1.1.1.35] -> 2.3.1.9
path_mhc00310.kgml:
path_mhc00310.kgml: Found a trail of span 2 without skipping any vertex
path_mhc00310.kgml: 55 -> 73
path_mhc00310.kgml: R01940 -> R02571
path_mhc00310.kgml: mhc:MARHY2124 -> mhc:MARHY2123
path_mhc00310.kgml: 1.2.4.2 -> 2.3.1.61
path_mhc00310.kgml:
path_mhc00310.kgml: --- 0.58 seconds ---

path_mhc00330.kgml: Arginine and proline metabolism
path_mhc00330.kgml: Initialization took 1.29 seconds
path_mhc00330.kgml:
path_mhc00330.kgml: Found a trail of span 4 without skipping any vertex
path_mhc00330.kgml: 193 -> 198 -> 199 -> 200
path_mhc00330.kgml: R00832 -> R04189 -> R04217 -> R05049
path_mhc00330.kgml: {mhc:MARHY2785, mhc:MARHY3162, mhc:MARHY3163} -> mhc:MARHY3160 -> mhc:MARHY3164 -> mhc:MARHY3161
path_mhc00330.kgml: 2.3.1.109 -> 3.5.3.23 -> 2.6.1.81 -> 1.2.1.71
path_mhc00330.kgml:
path_mhc00330.kgml: Found a trail of span 3 containing skipped vertices
path_mhc00330.kgml: 193 -> [198] -> 199 -> 200
path_mhc00330.kgml: R00832 -> [R04189] -> R04217 -> R05049
path_mhc00330.kgml: {mhc:MARHY2785, mhc:MARHY3162, mhc:MARHY3163} -> [mhc:MARHY3160] -> mhc:MARHY3164 -> mhc:MARHY3161
path_mhc00330.kgml: 2.3.1.109 -> [3.5.3.23] -> 2.6.1.81 -> 1.2.1.71
path_mhc00330.kgml:
path_mhc00330.kgml: Found a trail of span 3 containing skipped vertices
path_mhc00330.kgml: 193 -> 198 -> [199] -> 200
path_mhc00330.kgml: R00832 -> R04189 -> [R04217] -> R05049
path_mhc00330.kgml: {mhc:MARHY2785, mhc:MARHY3162, mhc:MARHY3163} -> mhc:MARHY3160 -> [mhc:MARHY3164] -> mhc:MARHY3161
path_mhc00330.kgml: 2.3.1.109 -> 3.5.3.23 -> [2.6.1.81] -> 1.2.1.71
path_mhc00330.kgml:
path_mhc00330.kgml: Found a trail of span 2 containing skipped vertices
path_mhc00330.kgml: 193 -> [198 -> 199] -> 200
path_mhc00330.kgml: R00832 -> [R04189 -> R04217] -> R05049
path_mhc00330.kgml: {mhc:MARHY2785, mhc:MARHY3162, mhc:MARHY3163} -> [mhc:MARHY3160 -> mhc:MARHY3164] -> mhc:MARHY3161
path_mhc00330.kgml: 2.3.1.109 -> [3.5.3.23 -> 2.6.1.81] -> 1.2.1.71
path_mhc00330.kgml:
path_mhc00330.kgml: --- 1.61 seconds ---

path_mhc00332.kgml: Carbapenem biosynthesis
path_mhc00332.kgml: Initialization took 0.05 seconds
path_mhc00332.kgml: (not found)
path_mhc00332.kgml: --- 0.10 seconds ---

path_mhc00340.kgml: Histidine metabolism
path_mhc00340.kgml: Initialization took 0.28 seconds
path_mhc00340.kgml:
path_mhc00340.kgml: Found a trail of span 3 without skipping any vertex
path_mhc00340.kgml: 65 -> 69 -> 63
path_mhc00340.kgml: R04640 -> R04558 -> R03457
path_mhc00340.kgml: mhc:MARHY3111 -> {mhc:MARHY3110, mhc:MARHY3112} -> mhc:MARHY3113
path_mhc00340.kgml: 5.3.1.16 -> 4.3.2.10 -> 4.2.1.19
path_mhc00340.kgml:
path_mhc00340.kgml: Found a trail of span 2 without skipping any vertex
path_mhc00340.kgml: 67 -> 66
path_mhc00340.kgml: R04035 -> R04037
path_mhc00340.kgml: mhc:MARHY3298 -> mhc:MARHY3297
path_mhc00340.kgml: 3.6.1.31 -> 3.5.4.19
path_mhc00340.kgml:
path_mhc00340.kgml: Found a trail of span 2 containing skipped vertices
path_mhc00340.kgml: 65 -> [69] -> 63
path_mhc00340.kgml: R04640 -> [R04558] -> R03457
path_mhc00340.kgml: mhc:MARHY3111 -> [{mhc:MARHY3110, mhc:MARHY3112}] -> mhc:MARHY3113
path_mhc00340.kgml: 5.3.1.16 -> [4.3.2.10] -> 4.2.1.19
path_mhc00340.kgml: Skipped genes: mhc:MARHY3112
path_mhc00340.kgml:
path_mhc00340.kgml: --- 0.55 seconds ---

path_mhc00350.kgml: Tyrosine metabolism
path_mhc00350.kgml: Initialization took 0.23 seconds
path_mhc00350.kgml: (not found)
path_mhc00350.kgml: --- 0.28 seconds ---

path_mhc00360.kgml: Phenylalanine metabolism
path_mhc00360.kgml: Initialization took 0.48 seconds
path_mhc00360.kgml: (not found)
path_mhc00360.kgml: --- 0.53 seconds ---

path_mhc00361.kgml: Chlorocyclohexane and chlorobenzene degradation
path_mhc00361.kgml: Initialization took 0.08 seconds
path_mhc00361.kgml:
path_mhc00361.kgml: Found a trail of span 2 containing skipped vertices
path_mhc00361.kgml: 183 -> 190
path_mhc00361.kgml: R04258 -> R05390
path_mhc00361.kgml: mhc:MARHY0277 -> mhc:MARHY0275
path_mhc00361.kgml: 1.13.11.1 -> 5.5.1.1
path_mhc00361.kgml: Skipped genes: mhc:MARHY0276
path_mhc00361.kgml:
path_mhc00361.kgml: --- 0.18 seconds ---

path_mhc00362.kgml: Benzoate degradation
path_mhc00362.kgml: Initialization took 0.78 seconds
path_mhc00362.kgml:
path_mhc00362.kgml: Found a trail of span 5 containing skipped vertices
path_mhc00362.kgml: 149 -> 141 -> 148 -> [147] -> 146 -> 147
path_mhc00362.kgml: {R05621, R05622} -> R00813 -> R00817 -> [R06989] -> R06990 -> R06989
path_mhc00362.kgml: {mhc:MARHY0278, mhc:MARHY0279, mhc:MARHY0280} -> mhc:MARHY0281 -> mhc:MARHY0277 -> [mhc:MARHY0275] -> mhc:MARHY0276 -> mhc:MARHY0275
path_mhc00362.kgml: {1.14.12.10, 1.14.12.10} -> 1.3.1.25 -> 1.13.11.1 -> [5.5.1.1] -> 5.3.3.4 -> 5.5.1.1
path_mhc00362.kgml:
path_mhc00362.kgml: Found a trail of span 4 containing skipped vertices
path_mhc00362.kgml: 149 -> [141] -> 148 -> 147 -> 146
path_mhc00362.kgml: {R05621, R05622} -> [R00813] -> R00817 -> R06989 -> R06990
path_mhc00362.kgml: {mhc:MARHY0278, mhc:MARHY0279, mhc:MARHY0280} -> [mhc:MARHY0281] -> mhc:MARHY0277 -> mhc:MARHY0275 -> mhc:MARHY0276
path_mhc00362.kgml: {1.14.12.10, 1.14.12.10} -> [1.3.1.25] -> 1.13.11.1 -> 5.5.1.1 -> 5.3.3.4
path_mhc00362.kgml:
path_mhc00362.kgml: Found a trail of span 4 containing skipped vertices
path_mhc00362.kgml: 149 -> 141 -> [148 -> 147] -> 146 -> 147
path_mhc00362.kgml: {R05621, R05622} -> R00813 -> [R00817 -> R06989] -> R06990 -> R06989
path_mhc00362.kgml: {mhc:MARHY0278, mhc:MARHY0279, mhc:MARHY0280} -> mhc:MARHY0281 -> [mhc:MARHY0277 -> mhc:MARHY0275] -> mhc:MARHY0276 -> mhc:MARHY0275
path_mhc00362.kgml: {1.14.12.10, 1.14.12.10} -> 1.3.1.25 -> [1.13.11.1 -> 5.5.1.1] -> 5.3.3.4 -> 5.5.1.1
path_mhc00362.kgml: Skipped genes: mhc:MARHY0277
path_mhc00362.kgml:
path_mhc00362.kgml: Found a trail of span 3 containing skipped vertices
path_mhc00362.kgml: 149 -> [141 -> 148] -> 147 -> 146
path_mhc00362.kgml: {R05621, R05622} -> [R00813 -> R00817] -> R06989 -> R06990
path_mhc00362.kgml: {mhc:MARHY0278, mhc:MARHY0279, mhc:MARHY0280} -> [mhc:MARHY0281 -> mhc:MARHY0277] -> mhc:MARHY0275 -> mhc:MARHY0276
path_mhc00362.kgml: {1.14.12.10, 1.14.12.10} -> [1.3.1.25 -> 1.13.11.1] -> 5.5.1.1 -> 5.3.3.4
path_mhc00362.kgml: Skipped genes: mhc:MARHY0277
path_mhc00362.kgml:
path_mhc00362.kgml: Found a trail of span 2 without skipping any vertex
path_mhc00362.kgml: 238 -> 90
path_mhc00362.kgml: R05305 -> R05586
path_mhc00362.kgml: {mhc:MARHY2087, mhc:MARHY2136, mhc:MARHY2411} -> mhc:MARHY2135
path_mhc00362.kgml: {1.1.1.259, 1.1.1.35} -> 2.3.1.16
path_mhc00362.kgml:
path_mhc00362.kgml: --- 1.16 seconds ---

path_mhc00364.kgml: Fluorobenzoate degradation
path_mhc00364.kgml: Initialization took 0.08 seconds
path_mhc00364.kgml:
path_mhc00364.kgml: Found a trail of span 4 containing skipped vertices
path_mhc00364.kgml: 41 -> 42 -> 56 -> 52
path_mhc00364.kgml: R08110 -> R08113 -> R08115 -> R08116
path_mhc00364.kgml: {mhc:MARHY0278, mhc:MARHY0279, mhc:MARHY0280} -> mhc:MARHY0281 -> mhc:MARHY0277 -> mhc:MARHY0275
path_mhc00364.kgml: 1.14.12.10 -> 1.3.1.25 -> 1.13.11.1 -> 5.5.1.1
path_mhc00364.kgml: Skipped genes: mhc:MARHY0276
path_mhc00364.kgml:
path_mhc00364.kgml: Found a trail of span 4 containing skipped vertices
path_mhc00364.kgml: 39 -> 55 -> 56 -> 52
path_mhc00364.kgml: R08109 -> R08112 -> R08115 -> R08116
path_mhc00364.kgml: {mhc:MARHY0278, mhc:MARHY0279, mhc:MARHY0280} -> mhc:MARHY0281 -> mhc:MARHY0277 -> mhc:MARHY0275
path_mhc00364.kgml: 1.14.12.10 -> 1.3.1.25 -> 1.13.11.1 -> 5.5.1.1
path_mhc00364.kgml: Skipped genes: mhc:MARHY0276
path_mhc00364.kgml:
path_mhc00364.kgml: Found a trail of span 3 containing skipped vertices
path_mhc00364.kgml: 41 -> [42] -> 56 -> 52
path_mhc00364.kgml: R08110 -> [R08113] -> R08115 -> R08116
path_mhc00364.kgml: {mhc:MARHY0278, mhc:MARHY0279, mhc:MARHY0280} -> [mhc:MARHY0281] -> mhc:MARHY0277 -> mhc:MARHY0275
path_mhc00364.kgml: 1.14.12.10 -> [1.3.1.25] -> 1.13.11.1 -> 5.5.1.1
path_mhc00364.kgml: Skipped genes: mhc:MARHY0276
path_mhc00364.kgml:
path_mhc00364.kgml: Found a trail of span 3 containing skipped vertices
path_mhc00364.kgml: 41 -> 42 -> [56] -> 52
path_mhc00364.kgml: R08110 -> R08113 -> [R08115] -> R08116
path_mhc00364.kgml: {mhc:MARHY0278, mhc:MARHY0279, mhc:MARHY0280} -> mhc:MARHY0281 -> [mhc:MARHY0277] -> mhc:MARHY0275
path_mhc00364.kgml: 1.14.12.10 -> 1.3.1.25 -> [1.13.11.1] -> 5.5.1.1
path_mhc00364.kgml: Skipped genes: mhc:MARHY0277, mhc:MARHY0276
path_mhc00364.kgml:
path_mhc00364.kgml: Found a trail of span 3 without skipping any vertex
path_mhc00364.kgml: 57 -> 53 -> 38
path_mhc00364.kgml: R08108 -> R08111 -> R08114
path_mhc00364.kgml: {mhc:MARHY0278, mhc:MARHY0279, mhc:MARHY0280} -> mhc:MARHY0281 -> mhc:MARHY0277
path_mhc00364.kgml: 1.14.12.10 -> 1.3.1.25 -> 1.13.11.1
path_mhc00364.kgml:
path_mhc00364.kgml: Found a trail of span 3 containing skipped vertices
path_mhc00364.kgml: 39 -> 55 -> [56] -> 52
path_mhc00364.kgml: R08109 -> R08112 -> [R08115] -> R08116
path_mhc00364.kgml: {mhc:MARHY0278, mhc:MARHY0279, mhc:MARHY0280} -> mhc:MARHY0281 -> [mhc:MARHY0277] -> mhc:MARHY0275
path_mhc00364.kgml: 1.14.12.10 -> 1.3.1.25 -> [1.13.11.1] -> 5.5.1.1
path_mhc00364.kgml: Skipped genes: mhc:MARHY0277, mhc:MARHY0276
path_mhc00364.kgml:
path_mhc00364.kgml: Found a trail of span 3 containing skipped vertices
path_mhc00364.kgml: 39 -> [55] -> 56 -> 52
path_mhc00364.kgml: R08109 -> [R08112] -> R08115 -> R08116
path_mhc00364.kgml: {mhc:MARHY0278, mhc:MARHY0279, mhc:MARHY0280} -> [mhc:MARHY0281] -> mhc:MARHY0277 -> mhc:MARHY0275
path_mhc00364.kgml: 1.14.12.10 -> [1.3.1.25] -> 1.13.11.1 -> 5.5.1.1
path_mhc00364.kgml: Skipped genes: mhc:MARHY0276
path_mhc00364.kgml:
path_mhc00364.kgml: Found a trail of span 2 containing skipped vertices
path_mhc00364.kgml: 41 -> [42 -> 56] -> 52
path_mhc00364.kgml: R08110 -> [R08113 -> R08115] -> R08116
path_mhc00364.kgml: {mhc:MARHY0278, mhc:MARHY0279, mhc:MARHY0280} -> [mhc:MARHY0281 -> mhc:MARHY0277] -> mhc:MARHY0275
path_mhc00364.kgml: 1.14.12.10 -> [1.3.1.25 -> 1.13.11.1] -> 5.5.1.1
path_mhc00364.kgml: Skipped genes: mhc:MARHY0277, mhc:MARHY0276
path_mhc00364.kgml:
path_mhc00364.kgml: Found a trail of span 2 containing skipped vertices
path_mhc00364.kgml: 57 -> [53] -> 38
path_mhc00364.kgml: R08108 -> [R08111] -> R08114
path_mhc00364.kgml: {mhc:MARHY0278, mhc:MARHY0279, mhc:MARHY0280} -> [mhc:MARHY0281] -> mhc:MARHY0277
path_mhc00364.kgml: 1.14.12.10 -> [1.3.1.25] -> 1.13.11.1
path_mhc00364.kgml:
path_mhc00364.kgml: Found a trail of span 2 containing skipped vertices
path_mhc00364.kgml: 39 -> [55 -> 56] -> 52
path_mhc00364.kgml: R08109 -> [R08112 -> R08115] -> R08116
path_mhc00364.kgml: {mhc:MARHY0278, mhc:MARHY0279, mhc:MARHY0280} -> [mhc:MARHY0281 -> mhc:MARHY0277] -> mhc:MARHY0275
path_mhc00364.kgml: 1.14.12.10 -> [1.3.1.25 -> 1.13.11.1] -> 5.5.1.1
path_mhc00364.kgml: Skipped genes: mhc:MARHY0277, mhc:MARHY0276
path_mhc00364.kgml:
path_mhc00364.kgml: --- 0.76 seconds ---

path_mhc00380.kgml: Tryptophan metabolism
path_mhc00380.kgml: Initialization took 0.49 seconds
path_mhc00380.kgml:
path_mhc00380.kgml: Found a trail of span 3 without skipping any vertex
path_mhc00380.kgml: 98 -> 31 -> 97
path_mhc00380.kgml: R03026 -> R01975 -> R00238
path_mhc00380.kgml: {mhc:MARHY1059, mhc:MARHY2136, mhc:MARHY2411, mhc:MARHY2810} -> {mhc:MARHY2136, mhc:MARHY2411} -> {mhc:MARHY1170, mhc:MARHY1286, mhc:MARHY2410, mhc:MARHY2580, mhc:MARHY3102}
path_mhc00380.kgml: 4.2.1.17 -> 1.1.1.35 -> 2.3.1.9
path_mhc00380.kgml:
path_mhc00380.kgml: Found a trail of span 2 containing skipped vertices
path_mhc00380.kgml: 98 -> [31] -> 97
path_mhc00380.kgml: R03026 -> [R01975] -> R00238
path_mhc00380.kgml: {mhc:MARHY1059, mhc:MARHY2136, mhc:MARHY2411, mhc:MARHY2810} -> [{mhc:MARHY2136, mhc:MARHY2411}] -> {mhc:MARHY1170, mhc:MARHY1286, mhc:MARHY2410, mhc:MARHY2580, mhc:MARHY3102}
path_mhc00380.kgml: 4.2.1.17 -> [1.1.1.35] -> 2.3.1.9
path_mhc00380.kgml:
path_mhc00380.kgml: --- 0.67 seconds ---

path_mhc00400.kgml: Phenylalanine, tyrosine and tryptophan biosynthesis
path_mhc00400.kgml: Initialization took 1.14 seconds
path_mhc00400.kgml:
path_mhc00400.kgml: Found a trail of span 4 containing skipped vertices
path_mhc00400.kgml: 52 -> 51 -> [54] -> 55 -> [54 -> 52] -> 53
path_mhc00400.kgml: R02340 -> R02722 -> [R03508] -> R03509 -> [R03508 -> R02340] -> R00674
path_mhc00400.kgml: mhc:MARHY1729 -> {mhc:MARHY1728, mhc:MARHY1729, mhc:MARHY3002} -> [mhc:MARHY3419] -> mhc:MARHY1727 -> [mhc:MARHY3419 -> mhc:MARHY1729] -> {mhc:MARHY1728, mhc:MARHY3002}
path_mhc00400.kgml: {4.1.2.8, 4.2.1.20} -> 4.2.1.20 -> [4.1.1.48] -> 5.3.1.24 -> [4.1.1.48 -> {4.1.2.8, 4.2.1.20}] -> {4.2.1.122, 4.2.1.20}
path_mhc00400.kgml:
path_mhc00400.kgml: Found a trail of span 4 containing skipped vertices
path_mhc00400.kgml: 67 -> [82 -> 60] -> 58 -> 60 -> 88
path_mhc00400.kgml: R00691 -> [R00694 -> R01373] -> R01715 -> R01373 -> R00694
path_mhc00400.kgml: mhc:MARHY2258 -> [{mhc:MARHY2247, mhc:MARHY3398} -> mhc:MARHY2258] -> mhc:MARHY2258 -> mhc:MARHY2258 -> {mhc:MARHY2257, mhc:MARHY2584}
path_mhc00400.kgml: {4.2.1.51, 4.2.1.91} -> [{2.6.1.1, 2.6.1.5, 2.6.1.57, 2.6.1.9} -> {4.2.1.51, 4.2.1.91}] -> 5.4.99.5 -> {4.2.1.51, 4.2.1.91} -> {2.6.1.1, 2.6.1.5, 2.6.1.57, 2.6.1.9}
path_mhc00400.kgml:
path_mhc00400.kgml: Found a trail of span 3 containing skipped vertices
path_mhc00400.kgml: 57 -> [56 -> 55] -> 54 -> [55] -> 56
path_mhc00400.kgml: {R00985, R00986} -> [R01073 -> R03509] -> R03508 -> [R03509] -> R01073
path_mhc00400.kgml: {mhc:MARHY3416, mhc:MARHY3417} -> [mhc:MARHY3418 -> mhc:MARHY1727] -> mhc:MARHY3419 -> [mhc:MARHY1727] -> mhc:MARHY3418
path_mhc00400.kgml: {4.1.3.27, 4.1.3.27} -> [2.4.2.18 -> 5.3.1.24] -> 4.1.1.48 -> [5.3.1.24] -> 2.4.2.18
path_mhc00400.kgml:
path_mhc00400.kgml: Found a trail of span 2 containing skipped vertices
path_mhc00400.kgml: 79 -> [77 -> 76] -> 75
path_mhc00400.kgml: R03083 -> [R03084 -> R02413] -> R02412
path_mhc00400.kgml: mhc:MARHY0703 -> [mhc:MARHY3326 -> mhc:MARHY0034] -> {mhc:MARHY0702, mhc:MARHY1288}
path_mhc00400.kgml: 4.2.3.4 -> [4.2.1.10 -> {1.1.1.25, 1.1.1.282}] -> 2.7.1.71
path_mhc00400.kgml:
path_mhc00400.kgml: --- 7.44 seconds ---

path_mhc00401.kgml: Novobiocin biosynthesis
path_mhc00401.kgml: Initialization took 0.08 seconds
path_mhc00401.kgml: (not found)
path_mhc00401.kgml: --- 0.14 seconds ---

path_mhc00410.kgml: beta-Alanine metabolism
path_mhc00410.kgml: Initialization took 0.43 seconds
path_mhc00410.kgml: (not found)
path_mhc00410.kgml: --- 0.48 seconds ---

path_mhc00430.kgml: Taurine and hypotaurine metabolism
path_mhc00430.kgml: Initialization took 0.14 seconds
path_mhc00430.kgml:
path_mhc00430.kgml: Found a trail of span 2 without skipping any vertex
path_mhc00430.kgml: 36 -> 58
path_mhc00430.kgml: R00230 -> R00315
path_mhc00430.kgml: mhc:MARHY2149 -> mhc:MARHY2148
path_mhc00430.kgml: 2.3.1.8 -> {2.7.2.1, 2.7.2.15}
path_mhc00430.kgml:
path_mhc00430.kgml: --- 0.24 seconds ---

path_mhc00440.kgml: Phosphonate and phosphinate metabolism
path_mhc00440.kgml: Initialization took 0.05 seconds
path_mhc00440.kgml:
path_mhc00440.kgml: Found a trail of span 2 without skipping any vertex
path_mhc00440.kgml: 111 -> 67
path_mhc00440.kgml: R04152 -> R00747
path_mhc00440.kgml: mhc:MARHY1153 -> mhc:MARHY1154
path_mhc00440.kgml: 2.6.1.37 -> 3.11.1.1
path_mhc00440.kgml:
path_mhc00440.kgml: --- 0.15 seconds ---

path_mhc00450.kgml: Selenocompound metabolism
path_mhc00450.kgml: Initialization took 0.23 seconds
path_mhc00450.kgml: (not found)
path_mhc00450.kgml: --- 0.28 seconds ---

path_mhc00460.kgml: Cyanoamino acid metabolism
path_mhc00460.kgml: Initialization took 0.08 seconds
path_mhc00460.kgml: (not found)
path_mhc00460.kgml: --- 0.13 seconds ---

path_mhc00471.kgml: D-Glutamine and D-glutamate metabolism
path_mhc00471.kgml: Initialization took 0.05 seconds
path_mhc00471.kgml:
path_mhc00471.kgml: Found a trail of span 2 containing skipped vertices
path_mhc00471.kgml: 19 -> 20
path_mhc00471.kgml: R03193 -> R02783
path_mhc00471.kgml: mhc:MARHY0793 -> mhc:MARHY0790
path_mhc00471.kgml: 6.3.2.8 -> 6.3.2.9
path_mhc00471.kgml: Skipped genes: mhc:MARHY0791, mhc:MARHY0792
path_mhc00471.kgml:
path_mhc00471.kgml: --- 0.14 seconds ---

path_mhc00473.kgml: D-Alanine metabolism
path_mhc00473.kgml: Initialization took 0.05 seconds
path_mhc00473.kgml: (not found)
path_mhc00473.kgml: --- 0.10 seconds ---

path_mhc00480.kgml: Glutathione metabolism
path_mhc00480.kgml: Initialization took 0.63 seconds
path_mhc00480.kgml: (not found)
path_mhc00480.kgml: --- 0.78 seconds ---

path_mhc00500.kgml: Starch and sucrose metabolism
path_mhc00500.kgml: Initialization took 0.35 seconds
path_mhc00500.kgml:
path_mhc00500.kgml: --- 10.52 seconds ---

path_mhc00520.kgml: Amino sugar and nucleotide sugar metabolism
path_mhc00520.kgml: Initialization took 1.29 seconds
path_mhc00520.kgml:
path_mhc00520.kgml: Found a trail of span 3 containing skipped vertices
path_mhc00520.kgml: 28 -> [24] -> 26 -> 9
path_mhc00520.kgml: R00768 -> [R02060] -> R05332 -> R00416
path_mhc00520.kgml: mhc:MARHY3827 -> [mhc:MARHY3196] -> mhc:MARHY3828 -> mhc:MARHY3828
path_mhc00520.kgml: 2.6.1.16 -> [5.4.2.10] -> 2.3.1.157 -> 2.7.7.23
path_mhc00520.kgml:
path_mhc00520.kgml: Found a trail of span 2 without skipping any vertex
path_mhc00520.kgml: 420 -> 422
path_mhc00520.kgml: R11024 -> R11025
path_mhc00520.kgml: mhc:MARHY3410 -> mhc:MARHY3411
path_mhc00520.kgml: 2.7.1.221 -> 2.7.7.99
path_mhc00520.kgml:
path_mhc00520.kgml: Found a trail of span 2 without skipping any vertex
path_mhc00520.kgml: 186 -> 188
path_mhc00520.kgml: R00291 -> R00286
path_mhc00520.kgml: {mhc:MARHY1584, mhc:MARHY1667} -> mhc:MARHY1585
path_mhc00520.kgml: 5.1.3.2 -> 1.1.1.22
path_mhc00520.kgml:
path_mhc00520.kgml: Found a trail of span 2 containing skipped vertices
path_mhc00520.kgml: 28 -> [24 -> 26] -> 9
path_mhc00520.kgml: R00768 -> [R02060 -> R05332] -> R00416
path_mhc00520.kgml: mhc:MARHY3827 -> [mhc:MARHY3196 -> mhc:MARHY3828] -> mhc:MARHY3828
path_mhc00520.kgml: 2.6.1.16 -> [5.4.2.10 -> 2.3.1.157] -> 2.7.7.23
path_mhc00520.kgml:
path_mhc00520.kgml: --- 1.63 seconds ---

path_mhc00521.kgml: Streptomycin biosynthesis
path_mhc00521.kgml: Initialization took 0.23 seconds
path_mhc00521.kgml:
path_mhc00521.kgml: Found a trail of span 4 without skipping any vertex
path_mhc00521.kgml: 44 -> 43 -> 42 -> 24
path_mhc00521.kgml: R02328 -> R06513 -> R06514 -> R02777
path_mhc00521.kgml: mhc:MARHY2521 -> mhc:MARHY2523 -> mhc:MARHY2520 -> {mhc:MARHY0861, mhc:MARHY2522}
path_mhc00521.kgml: 2.7.7.24 -> 4.2.1.46 -> 5.1.3.13 -> 1.1.1.133
path_mhc00521.kgml:
path_mhc00521.kgml: Found a trail of span 3 containing skipped vertices
path_mhc00521.kgml: 44 -> 43 -> [42] -> 24
path_mhc00521.kgml: R02328 -> R06513 -> [R06514] -> R02777
path_mhc00521.kgml: mhc:MARHY2521 -> mhc:MARHY2523 -> [mhc:MARHY2520] -> {mhc:MARHY0861, mhc:MARHY2522}
path_mhc00521.kgml: 2.7.7.24 -> 4.2.1.46 -> [5.1.3.13] -> 1.1.1.133
path_mhc00521.kgml:
path_mhc00521.kgml: Found a trail of span 3 containing skipped vertices
path_mhc00521.kgml: 44 -> [43] -> 42 -> 24
path_mhc00521.kgml: R02328 -> [R06513] -> R06514 -> R02777
path_mhc00521.kgml: mhc:MARHY2521 -> [mhc:MARHY2523] -> mhc:MARHY2520 -> {mhc:MARHY0861, mhc:MARHY2522}
path_mhc00521.kgml: 2.7.7.24 -> [4.2.1.46] -> 5.1.3.13 -> 1.1.1.133
path_mhc00521.kgml:
path_mhc00521.kgml: Found a trail of span 2 containing skipped vertices
path_mhc00521.kgml: 44 -> [43 -> 42] -> 24
path_mhc00521.kgml: R02328 -> [R06513 -> R06514] -> R02777
path_mhc00521.kgml: mhc:MARHY2521 -> [mhc:MARHY2523 -> mhc:MARHY2520] -> {mhc:MARHY0861, mhc:MARHY2522}
path_mhc00521.kgml: 2.7.7.24 -> [4.2.1.46 -> 5.1.3.13] -> 1.1.1.133
path_mhc00521.kgml:
path_mhc00521.kgml: --- 0.52 seconds ---

path_mhc00523.kgml: Polyketide sugar unit biosynthesis
path_mhc00523.kgml: Initialization took 0.08 seconds
path_mhc00523.kgml:
path_mhc00523.kgml: Found a trail of span 4 without skipping any vertex
path_mhc00523.kgml: 27 -> 26 -> 63 -> 28
path_mhc00523.kgml: R02328 -> R06513 -> R06514 -> R02777
path_mhc00523.kgml: mhc:MARHY2521 -> mhc:MARHY2523 -> mhc:MARHY2520 -> {mhc:MARHY0861, mhc:MARHY2522}
path_mhc00523.kgml: 2.7.7.24 -> 4.2.1.46 -> 5.1.3.13 -> 1.1.1.133
path_mhc00523.kgml:
path_mhc00523.kgml: Found a trail of span 3 containing skipped vertices
path_mhc00523.kgml: 27 -> 26 -> [63] -> 28
path_mhc00523.kgml: R02328 -> R06513 -> [R06514] -> R02777
path_mhc00523.kgml: mhc:MARHY2521 -> mhc:MARHY2523 -> [mhc:MARHY2520] -> {mhc:MARHY0861, mhc:MARHY2522}
path_mhc00523.kgml: 2.7.7.24 -> 4.2.1.46 -> [5.1.3.13] -> 1.1.1.133
path_mhc00523.kgml:
path_mhc00523.kgml: Found a trail of span 3 containing skipped vertices
path_mhc00523.kgml: 27 -> [26] -> 63 -> 28
path_mhc00523.kgml: R02328 -> [R06513] -> R06514 -> R02777
path_mhc00523.kgml: mhc:MARHY2521 -> [mhc:MARHY2523] -> mhc:MARHY2520 -> {mhc:MARHY0861, mhc:MARHY2522}
path_mhc00523.kgml: 2.7.7.24 -> [4.2.1.46] -> 5.1.3.13 -> 1.1.1.133
path_mhc00523.kgml:
path_mhc00523.kgml: Found a trail of span 2 containing skipped vertices
path_mhc00523.kgml: 27 -> [26 -> 63] -> 28
path_mhc00523.kgml: R02328 -> [R06513 -> R06514] -> R02777
path_mhc00523.kgml: mhc:MARHY2521 -> [mhc:MARHY2523 -> mhc:MARHY2520] -> {mhc:MARHY0861, mhc:MARHY2522}
path_mhc00523.kgml: 2.7.7.24 -> [4.2.1.46 -> 5.1.3.13] -> 1.1.1.133
path_mhc00523.kgml:
path_mhc00523.kgml: --- 0.34 seconds ---

path_mhc00525.kgml: Acarbose and validamycin biosynthesis
path_mhc00525.kgml: Initialization took 0.09 seconds
path_mhc00525.kgml:
path_mhc00525.kgml: Found a trail of span 2 containing skipped vertices
path_mhc00525.kgml: 58 -> 59
path_mhc00525.kgml: R02328 -> R06513
path_mhc00525.kgml: mhc:MARHY2521 -> mhc:MARHY2523
path_mhc00525.kgml: 2.7.7.24 -> 4.2.1.46
path_mhc00525.kgml: Skipped genes: mhc:MARHY2522
path_mhc00525.kgml:
path_mhc00525.kgml: --- 0.21 seconds ---

path_mhc00540.kgml: Lipopolysaccharide biosynthesis
path_mhc00540.kgml: Initialization took 0.65 seconds
path_mhc00540.kgml:
path_mhc00540.kgml: Found a trail of span 3 containing skipped vertices
path_mhc00540.kgml: 90 -> [89] -> 88 -> 53
path_mhc00540.kgml: R04567 -> [R04587] -> R04550 -> R04606
path_mhc00540.kgml: mhc:MARHY2461 -> [mhc:MARHY0799] -> mhc:MARHY2463 -> mhc:MARHY2460
path_mhc00540.kgml: 2.3.1.129 -> [3.5.1.108] -> 2.3.1.191 -> 2.4.1.182
path_mhc00540.kgml: Skipped genes: mhc:MARHY2462
path_mhc00540.kgml:
path_mhc00540.kgml: Found a trail of span 2 containing skipped vertices
path_mhc00540.kgml: 90 -> [89 -> 88] -> 53
path_mhc00540.kgml: R04567 -> [R04587 -> R04550] -> R04606
path_mhc00540.kgml: mhc:MARHY2461 -> [mhc:MARHY0799 -> mhc:MARHY2463] -> mhc:MARHY2460
path_mhc00540.kgml: 2.3.1.129 -> [3.5.1.108 -> 2.3.1.191] -> 2.4.1.182
path_mhc00540.kgml:
path_mhc00540.kgml: Found a trail of span 2 containing skipped vertices
path_mhc00540.kgml: 131 -> [87] -> 44
path_mhc00540.kgml: R01530 -> [R03254] -> R03350
path_mhc00540.kgml: mhc:MARHY2594 -> [mhc:MARHY2368] -> mhc:MARHY2595
path_mhc00540.kgml: 5.3.1.13 -> [2.5.1.55] -> 3.1.3.45
path_mhc00540.kgml:
path_mhc00540.kgml: --- 0.92 seconds ---

path_mhc00550.kgml: Peptidoglycan biosynthesis
path_mhc00550.kgml: Initialization took 0.63 seconds
path_mhc00550.kgml:
path_mhc00550.kgml: Found a trail of span 6 containing skipped vertices
path_mhc00550.kgml: 33 -> 32 -> 34 -> 23 -> 35 -> 36
path_mhc00550.kgml: R03193 -> R02783 -> R02788 -> R04617 -> R05630 -> R05032
path_mhc00550.kgml: mhc:MARHY0793 -> mhc:MARHY0790 -> mhc:MARHY0787 -> mhc:MARHY0788 -> mhc:MARHY0789 -> mhc:MARHY0792
path_mhc00550.kgml: 6.3.2.8 -> 6.3.2.9 -> 6.3.2.13 -> 6.3.2.10 -> 2.7.8.13 -> 2.4.1.227
path_mhc00550.kgml: Skipped genes: mhc:MARHY0791
path_mhc00550.kgml:
path_mhc00550.kgml: Found a trail of span 5 containing skipped vertices
path_mhc00550.kgml: 33 -> 32 -> 34 -> [23] -> 35 -> 36
path_mhc00550.kgml: R03193 -> R02783 -> R02788 -> [R04617] -> R05630 -> R05032
path_mhc00550.kgml: mhc:MARHY0793 -> mhc:MARHY0790 -> mhc:MARHY0787 -> [mhc:MARHY0788] -> mhc:MARHY0789 -> mhc:MARHY0792
path_mhc00550.kgml: 6.3.2.8 -> 6.3.2.9 -> 6.3.2.13 -> [6.3.2.10] -> 2.7.8.13 -> 2.4.1.227
path_mhc00550.kgml: Skipped genes: mhc:MARHY0788, mhc:MARHY0791
path_mhc00550.kgml:
path_mhc00550.kgml: Found a trail of span 5 containing skipped vertices
path_mhc00550.kgml: 33 -> 32 -> [34] -> 23 -> 35 -> 36
path_mhc00550.kgml: R03193 -> R02783 -> [R02788] -> R04617 -> R05630 -> R05032
path_mhc00550.kgml: mhc:MARHY0793 -> mhc:MARHY0790 -> [mhc:MARHY0787] -> mhc:MARHY0788 -> mhc:MARHY0789 -> mhc:MARHY0792
path_mhc00550.kgml: 6.3.2.8 -> 6.3.2.9 -> [6.3.2.13] -> 6.3.2.10 -> 2.7.8.13 -> 2.4.1.227
path_mhc00550.kgml: Skipped genes: mhc:MARHY0791
path_mhc00550.kgml:
path_mhc00550.kgml: Found a trail of span 5 containing skipped vertices
path_mhc00550.kgml: 33 -> [32] -> 34 -> 23 -> 35 -> 36
path_mhc00550.kgml: R03193 -> [R02783] -> R02788 -> R04617 -> R05630 -> R05032
path_mhc00550.kgml: mhc:MARHY0793 -> [mhc:MARHY0790] -> mhc:MARHY0787 -> mhc:MARHY0788 -> mhc:MARHY0789 -> mhc:MARHY0792
path_mhc00550.kgml: 6.3.2.8 -> [6.3.2.9] -> 6.3.2.13 -> 6.3.2.10 -> 2.7.8.13 -> 2.4.1.227
path_mhc00550.kgml: Skipped genes: mhc:MARHY0790, mhc:MARHY0791
path_mhc00550.kgml:
path_mhc00550.kgml: Found a trail of span 5 containing skipped vertices
path_mhc00550.kgml: 33 -> 32 -> 34 -> 23 -> [35] -> 36
path_mhc00550.kgml: R03193 -> R02783 -> R02788 -> R04617 -> [R05630] -> R05032
path_mhc00550.kgml: mhc:MARHY0793 -> mhc:MARHY0790 -> mhc:MARHY0787 -> mhc:MARHY0788 -> [mhc:MARHY0789] -> mhc:MARHY0792
path_mhc00550.kgml: 6.3.2.8 -> 6.3.2.9 -> 6.3.2.13 -> 6.3.2.10 -> [2.7.8.13] -> 2.4.1.227
path_mhc00550.kgml: Skipped genes: mhc:MARHY0789, mhc:MARHY0791
path_mhc00550.kgml:
path_mhc00550.kgml: Found a trail of span 4 containing skipped vertices
path_mhc00550.kgml: 33 -> 32 -> 34 -> [23 -> 35] -> 36
path_mhc00550.kgml: R03193 -> R02783 -> R02788 -> [R04617 -> R05630] -> R05032
path_mhc00550.kgml: mhc:MARHY0793 -> mhc:MARHY0790 -> mhc:MARHY0787 -> [mhc:MARHY0788 -> mhc:MARHY0789] -> mhc:MARHY0792
path_mhc00550.kgml: 6.3.2.8 -> 6.3.2.9 -> 6.3.2.13 -> [6.3.2.10 -> 2.7.8.13] -> 2.4.1.227
path_mhc00550.kgml: Skipped genes: mhc:MARHY0789, mhc:MARHY0788, mhc:MARHY0791
path_mhc00550.kgml:
path_mhc00550.kgml: Found a trail of span 4 containing skipped vertices
path_mhc00550.kgml: 30 -> 23 -> 35 -> 36
path_mhc00550.kgml: R01150 -> R04617 -> R05630 -> R05032
path_mhc00550.kgml: mhc:MARHY0794 -> mhc:MARHY0788 -> mhc:MARHY0789 -> mhc:MARHY0792
path_mhc00550.kgml: 6.3.2.4 -> 6.3.2.10 -> 2.7.8.13 -> 2.4.1.227
path_mhc00550.kgml: Skipped genes: mhc:MARHY0790, mhc:MARHY0791, mhc:MARHY0793
path_mhc00550.kgml:
path_mhc00550.kgml: Found a trail of span 4 containing skipped vertices
path_mhc00550.kgml: 33 -> 32 -> [34 -> 23] -> 35 -> 36
path_mhc00550.kgml: R03193 -> R02783 -> [R02788 -> R04617] -> R05630 -> R05032
path_mhc00550.kgml: mhc:MARHY0793 -> mhc:MARHY0790 -> [mhc:MARHY0787 -> mhc:MARHY0788] -> mhc:MARHY0789 -> mhc:MARHY0792
path_mhc00550.kgml: 6.3.2.8 -> 6.3.2.9 -> [6.3.2.13 -> 6.3.2.10] -> 2.7.8.13 -> 2.4.1.227
path_mhc00550.kgml: Skipped genes: mhc:MARHY0791
path_mhc00550.kgml:
path_mhc00550.kgml: Found a trail of span 4 containing skipped vertices
path_mhc00550.kgml: 33 -> [32 -> 34] -> 23 -> 35 -> 36
path_mhc00550.kgml: R03193 -> [R02783 -> R02788] -> R04617 -> R05630 -> R05032
path_mhc00550.kgml: mhc:MARHY0793 -> [mhc:MARHY0790 -> mhc:MARHY0787] -> mhc:MARHY0788 -> mhc:MARHY0789 -> mhc:MARHY0792
path_mhc00550.kgml: 6.3.2.8 -> [6.3.2.9 -> 6.3.2.13] -> 6.3.2.10 -> 2.7.8.13 -> 2.4.1.227
path_mhc00550.kgml: Skipped genes: mhc:MARHY0790, mhc:MARHY0791
path_mhc00550.kgml:
path_mhc00550.kgml: Found a trail of span 4 containing skipped vertices
path_mhc00550.kgml: 30 -> 29 -> 28 -> 27
path_mhc00550.kgml: R01150 -> R04573 -> R05629 -> R05662
path_mhc00550.kgml: mhc:MARHY0794 -> mhc:MARHY0788 -> mhc:MARHY0789 -> mhc:MARHY0792
path_mhc00550.kgml: 6.3.2.4 -> 6.3.2.10 -> 2.7.8.13 -> 2.4.1.227
path_mhc00550.kgml: Skipped genes: mhc:MARHY0790, mhc:MARHY0791, mhc:MARHY0793
path_mhc00550.kgml:
path_mhc00550.kgml: Found a trail of span 3 containing skipped vertices
path_mhc00550.kgml: 30 -> [23] -> 35 -> 36
path_mhc00550.kgml: R01150 -> [R04617] -> R05630 -> R05032
path_mhc00550.kgml: mhc:MARHY0794 -> [mhc:MARHY0788] -> mhc:MARHY0789 -> mhc:MARHY0792
path_mhc00550.kgml: 6.3.2.4 -> [6.3.2.10] -> 2.7.8.13 -> 2.4.1.227
path_mhc00550.kgml: Skipped genes: mhc:MARHY0790, mhc:MARHY0791, mhc:MARHY0793
path_mhc00550.kgml:
path_mhc00550.kgml: Found a trail of span 3 containing skipped vertices
path_mhc00550.kgml: 30 -> [29] -> 28 -> 27
path_mhc00550.kgml: R01150 -> [R04573] -> R05629 -> R05662
path_mhc00550.kgml: mhc:MARHY0794 -> [mhc:MARHY0788] -> mhc:MARHY0789 -> mhc:MARHY0792
path_mhc00550.kgml: 6.3.2.4 -> [6.3.2.10] -> 2.7.8.13 -> 2.4.1.227
path_mhc00550.kgml: Skipped genes: mhc:MARHY0790, mhc:MARHY0791, mhc:MARHY0793
path_mhc00550.kgml:
path_mhc00550.kgml: Found a trail of span 2 containing skipped vertices
path_mhc00550.kgml: 30 -> [23 -> 35] -> 36
path_mhc00550.kgml: R01150 -> [R04617 -> R05630] -> R05032
path_mhc00550.kgml: mhc:MARHY0794 -> [mhc:MARHY0788 -> mhc:MARHY0789] -> mhc:MARHY0792
path_mhc00550.kgml: 6.3.2.4 -> [6.3.2.10 -> 2.7.8.13] -> 2.4.1.227
path_mhc00550.kgml: Skipped genes: mhc:MARHY0793
path_mhc00550.kgml:
path_mhc00550.kgml: Found a trail of span 2 containing skipped vertices
path_mhc00550.kgml: 30 -> [29 -> 28] -> 27
path_mhc00550.kgml: R01150 -> [R04573 -> R05629] -> R05662
path_mhc00550.kgml: mhc:MARHY0794 -> [mhc:MARHY0788 -> mhc:MARHY0789] -> mhc:MARHY0792
path_mhc00550.kgml: 6.3.2.4 -> [6.3.2.10 -> 2.7.8.13] -> 2.4.1.227
path_mhc00550.kgml: Skipped genes: mhc:MARHY0793
path_mhc00550.kgml:
path_mhc00550.kgml: --- 1.80 seconds ---

path_mhc00561.kgml: Glycerolipid metabolism
path_mhc00561.kgml: Initialization took 0.34 seconds
path_mhc00561.kgml: (not found)
path_mhc00561.kgml: --- 0.41 seconds ---

path_mhc00562.kgml: Inositol phosphate metabolism
path_mhc00562.kgml: Initialization took 0.09 seconds
path_mhc00562.kgml: (not found)
path_mhc00562.kgml: --- 0.16 seconds ---

path_mhc00564.kgml: Glycerophospholipid metabolism
path_mhc00564.kgml: Initialization took 1.13 seconds
path_mhc00564.kgml: (not found)
path_mhc00564.kgml: --- 1.23 seconds ---

path_mhc00565.kgml: Ether lipid metabolism
path_mhc00565.kgml: Initialization took 0.05 seconds
path_mhc00565.kgml: (not found)
path_mhc00565.kgml: --- 0.10 seconds ---

path_mhc00590.kgml: Arachidonic acid metabolism
path_mhc00590.kgml: Initialization took 0.08 seconds
path_mhc00590.kgml: (not found)
path_mhc00590.kgml: --- 0.13 seconds ---

path_mhc00592.kgml: alpha-Linolenic acid metabolism
path_mhc00592.kgml: Initialization took 0.05 seconds
path_mhc00592.kgml: (not found)
path_mhc00592.kgml: --- 0.10 seconds ---

path_mhc00620.kgml: Pyruvate metabolism
path_mhc00620.kgml: Initialization took 3.84 seconds
path_mhc00620.kgml:
path_mhc00620.kgml: Found a trail of span 3 without skipping any vertex
path_mhc00620.kgml: 123 -> 55 -> 124
path_mhc00620.kgml: R00014 -> R03270 -> R02569
path_mhc00620.kgml: mhc:MARHY3170 -> mhc:MARHY3170 -> mhc:MARHY3169
path_mhc00620.kgml: {1.2.4.1, 2.2.1.6, 4.1.1.1} -> 1.2.4.1 -> 2.3.1.12
path_mhc00620.kgml:
path_mhc00620.kgml: Found a trail of span 2 without skipping any vertex
path_mhc00620.kgml: 97 -> 129
path_mhc00620.kgml: R00230 -> R00315
path_mhc00620.kgml: mhc:MARHY2149 -> mhc:MARHY2148
path_mhc00620.kgml: 2.3.1.8 -> {2.7.2.1, 2.7.2.15}
path_mhc00620.kgml:
path_mhc00620.kgml: Found a trail of span 2 without skipping any vertex
path_mhc00620.kgml: 98 -> 103
path_mhc00620.kgml: R00236 -> R00316
path_mhc00620.kgml: {mhc:MARHY1009, mhc:MARHY1103, mhc:MARHY1104} -> {mhc:MARHY1009, mhc:MARHY1103, mhc:MARHY1104}
path_mhc00620.kgml: 6.2.1.1 -> 6.2.1.1
path_mhc00620.kgml:
path_mhc00620.kgml: --- 4.60 seconds ---

path_mhc00622.kgml: Xylene degradation
path_mhc00622.kgml: Initialization took 0.08 seconds
path_mhc00622.kgml:
path_mhc00622.kgml: Found a trail of span 2 without skipping any vertex
path_mhc00622.kgml: 18 -> 29
path_mhc00622.kgml: {R05290, R05291} -> {R05292, R05293}
path_mhc00622.kgml: {mhc:MARHY0278, mhc:MARHY0279, mhc:MARHY0280} -> mhc:MARHY0281
path_mhc00622.kgml: ? -> {1.3.1.67, 1.3.1.67}
path_mhc00622.kgml:
path_mhc00622.kgml: Found a trail of span 2 without skipping any vertex
path_mhc00622.kgml: 19 -> 30
path_mhc00622.kgml: R05428 -> R05314
path_mhc00622.kgml: {mhc:MARHY0278, mhc:MARHY0279, mhc:MARHY0280} -> mhc:MARHY0281
path_mhc00622.kgml: ? -> 1.3.1.68
path_mhc00622.kgml:
path_mhc00622.kgml: Found a trail of span 2 without skipping any vertex
path_mhc00622.kgml: 20 -> 53
path_mhc00622.kgml: R05665 -> R05309
path_mhc00622.kgml: {mhc:MARHY0278, mhc:MARHY0279, mhc:MARHY0280} -> mhc:MARHY0281
path_mhc00622.kgml: ? -> ?
path_mhc00622.kgml:
path_mhc00622.kgml: --- 0.27 seconds ---

path_mhc00623.kgml: Toluene degradation
path_mhc00623.kgml: Initialization took 0.05 seconds
path_mhc00623.kgml:
path_mhc00623.kgml: Found a trail of span 2 containing skipped vertices
path_mhc00623.kgml: 117 -> 127
path_mhc00623.kgml: R05299 -> R09229
path_mhc00623.kgml: mhc:MARHY0277 -> mhc:MARHY0275
path_mhc00623.kgml: 1.13.11.1 -> 5.5.1.1
path_mhc00623.kgml: Skipped genes: mhc:MARHY0276
path_mhc00623.kgml:
path_mhc00623.kgml: Found a trail of span 2 containing skipped vertices
path_mhc00623.kgml: 117 -> 116
path_mhc00623.kgml: R05299 -> R05300
path_mhc00623.kgml: mhc:MARHY0277 -> mhc:MARHY0275
path_mhc00623.kgml: 1.13.11.1 -> 5.5.1.1
path_mhc00623.kgml: Skipped genes: mhc:MARHY0276
path_mhc00623.kgml:
path_mhc00623.kgml: --- 0.19 seconds ---

path_mhc00625.kgml: Chloroalkane and chloroalkene degradation
path_mhc00625.kgml: Initialization took 0.18 seconds
path_mhc00625.kgml: (not found)
path_mhc00625.kgml: --- 0.23 seconds ---

path_mhc00626.kgml: Naphthalene degradation
path_mhc00626.kgml: Initialization took 0.08 seconds
path_mhc00626.kgml: (not found)
path_mhc00626.kgml: --- 0.13 seconds ---

path_mhc00627.kgml: Aminobenzoate degradation
path_mhc00627.kgml: Initialization took 0.18 seconds
path_mhc00627.kgml: (not found)
path_mhc00627.kgml: --- 0.23 seconds ---

path_mhc00630.kgml: Glyoxylate and dicarboxylate metabolism
path_mhc00630.kgml: Initialization took 1.99 seconds
path_mhc00630.kgml: (not found)
path_mhc00630.kgml: --- 2.07 seconds ---

path_mhc00640.kgml: Propanoate metabolism
path_mhc00640.kgml: Initialization took 2.79 seconds
path_mhc00640.kgml:
path_mhc00640.kgml: Found a trail of span 4 containing skipped vertices
path_mhc00640.kgml: 105 -> 195 -> 197 -> [111] -> 114
path_mhc00640.kgml: R00931 -> R11263 -> R11264 -> [R04425] -> R00409
path_mhc00640.kgml: mhc:MARHY1631 -> mhc:MARHY1632 -> mhc:MARHY1633 -> [mhc:MARHY1444] -> mhc:MARHY1630
path_mhc00640.kgml: 2.3.3.5 -> 4.2.1.117 -> ? -> [4.2.1.99] -> 4.1.3.30
path_mhc00640.kgml:
path_mhc00640.kgml: Found a trail of span 3 containing skipped vertices
path_mhc00640.kgml: 105 -> [195] -> 197 -> [111] -> 114
path_mhc00640.kgml: R00931 -> [R11263] -> R11264 -> [R04425] -> R00409
path_mhc00640.kgml: mhc:MARHY1631 -> [mhc:MARHY1632] -> mhc:MARHY1633 -> [mhc:MARHY1444] -> mhc:MARHY1630
path_mhc00640.kgml: 2.3.3.5 -> [4.2.1.117] -> ? -> [4.2.1.99] -> 4.1.3.30
path_mhc00640.kgml: Skipped genes: mhc:MARHY1632
path_mhc00640.kgml:
path_mhc00640.kgml: Found a trail of span 3 containing skipped vertices
path_mhc00640.kgml: 105 -> 102 -> [111] -> 114
path_mhc00640.kgml: R00931 -> R04424 -> [R04425] -> R00409
path_mhc00640.kgml: mhc:MARHY1631 -> mhc:MARHY1634 -> [mhc:MARHY1444] -> mhc:MARHY1630
path_mhc00640.kgml: 2.3.3.5 -> 4.2.1.79 -> [4.2.1.99] -> 4.1.3.30
path_mhc00640.kgml: Skipped genes: mhc:MARHY1632, mhc:MARHY1633
path_mhc00640.kgml:
path_mhc00640.kgml: Found a trail of span 3 containing skipped vertices
path_mhc00640.kgml: 186 -> 188 -> [185 -> 186] -> 187
path_mhc00640.kgml: R10997 -> R10998 -> [R07618 -> R10997] -> R10996
path_mhc00640.kgml: {mhc:MARHY2009, mhc:MARHY2010} -> mhc:MARHY2011 -> [{mhc:MARHY1964, mhc:MARHY2122, mhc:MARHY3382} -> {mhc:MARHY2009, mhc:MARHY2010}] -> {mhc:MARHY2009, mhc:MARHY2010}
path_mhc00640.kgml: 1.2.4.4 -> 2.3.1.168 -> [1.8.1.4 -> 1.2.4.4] -> 1.2.4.4
path_mhc00640.kgml:
path_mhc00640.kgml: Found a trail of span 3 containing skipped vertices
path_mhc00640.kgml: 105 -> 195 -> [197 -> 111] -> 114
path_mhc00640.kgml: R00931 -> R11263 -> [R11264 -> R04425] -> R00409
path_mhc00640.kgml: mhc:MARHY1631 -> mhc:MARHY1632 -> [mhc:MARHY1633 -> mhc:MARHY1444] -> mhc:MARHY1630
path_mhc00640.kgml: 2.3.3.5 -> 4.2.1.117 -> [? -> 4.2.1.99] -> 4.1.3.30
path_mhc00640.kgml:
path_mhc00640.kgml: Found a trail of span 2 without skipping any vertex
path_mhc00640.kgml: 52 -> 68
path_mhc00640.kgml: R00921 -> R01353
path_mhc00640.kgml: mhc:MARHY2149 -> mhc:MARHY2148
path_mhc00640.kgml: {2.3.1.222, 2.3.1.8} -> {2.7.2.1, 2.7.2.15}
path_mhc00640.kgml:
path_mhc00640.kgml: Found a trail of span 2 containing skipped vertices
path_mhc00640.kgml: 105 -> [102 -> 111] -> 114
path_mhc00640.kgml: R00931 -> [R04424 -> R04425] -> R00409
path_mhc00640.kgml: mhc:MARHY1631 -> [mhc:MARHY1634 -> mhc:MARHY1444] -> mhc:MARHY1630
path_mhc00640.kgml: 2.3.3.5 -> [4.2.1.79 -> 4.2.1.99] -> 4.1.3.30
path_mhc00640.kgml:
path_mhc00640.kgml: Found a trail of span 2 without skipping any vertex
path_mhc00640.kgml: 67 -> 66
path_mhc00640.kgml: R01354 -> R00926
path_mhc00640.kgml: {mhc:MARHY1009, mhc:MARHY1103, mhc:MARHY1104} -> {mhc:MARHY1009, mhc:MARHY1103, mhc:MARHY1104}
path_mhc00640.kgml: {6.2.1.1, 6.2.1.17} -> {6.2.1.1, 6.2.1.17}
path_mhc00640.kgml:
path_mhc00640.kgml: --- 3.76 seconds ---

path_mhc00643.kgml: Styrene degradation
path_mhc00643.kgml: Initialization took 0.13 seconds
path_mhc00643.kgml: (not found)
path_mhc00643.kgml: --- 0.18 seconds ---

path_mhc00650.kgml: Butanoate metabolism
path_mhc00650.kgml: Initialization took 2.34 seconds
path_mhc00650.kgml:
path_mhc00650.kgml: Found a trail of span 4 containing skipped vertices
path_mhc00650.kgml: 59 -> 57 -> [59] -> 61 -> 64
path_mhc00650.kgml: R01975 -> R00238 -> [R01975] -> R03276 -> R03026
path_mhc00650.kgml: {mhc:MARHY2087, mhc:MARHY2136, mhc:MARHY2411} -> {mhc:MARHY1170, mhc:MARHY1286, mhc:MARHY2410, mhc:MARHY2580, mhc:MARHY3102} -> [{mhc:MARHY2087, mhc:MARHY2136, mhc:MARHY2411}] -> {mhc:MARHY2136, mhc:MARHY2411} -> {mhc:MARHY1059, mhc:MARHY2136, mhc:MARHY2411, mhc:MARHY2810}
path_mhc00650.kgml: 1.1.1.35 -> 2.3.1.9 -> [1.1.1.35] -> 5.1.2.3 -> 4.2.1.17
path_mhc00650.kgml:
path_mhc00650.kgml: Found a trail of span 2 without skipping any vertex
path_mhc00650.kgml: 51 -> 54
path_mhc00650.kgml: R01361 -> R01357
path_mhc00650.kgml: mhc:MARHY0076 -> mhc:MARHY0077
path_mhc00650.kgml: 1.1.1.30 -> 6.2.1.16
path_mhc00650.kgml:
path_mhc00650.kgml: --- 8.35 seconds ---

path_mhc00660.kgml: C5-Branched dibasic acid metabolism
path_mhc00660.kgml: Initialization took 0.28 seconds
path_mhc00660.kgml:
path_mhc00660.kgml: Found a trail of span 3 without skipping any vertex
path_mhc00660.kgml: 31 -> 96 -> 97
path_mhc00660.kgml: R03896 -> R03898 -> R00994
path_mhc00660.kgml: {mhc:MARHY1720, mhc:MARHY1721} -> {mhc:MARHY1720, mhc:MARHY1721} -> mhc:MARHY1722
path_mhc00660.kgml: 4.2.1.35 -> 4.2.1.35 -> 1.1.1.85
path_mhc00660.kgml:
path_mhc00660.kgml: --- 0.41 seconds ---

path_mhc00670.kgml: One carbon pool by folate
path_mhc00670.kgml: Initialization took 0.38 seconds
path_mhc00670.kgml:
path_mhc00670.kgml: Found a trail of span 4 containing skipped vertices
path_mhc00670.kgml: 24 -> 23 -> 52 -> [24] -> 68
path_mhc00670.kgml: {R02235, R02236} -> {R00936, R00939} -> R02101 -> [{R02235, R02236}] -> {R00937, R00940}
path_mhc00670.kgml: mhc:MARHY0815 -> mhc:MARHY0815 -> mhc:MARHY0814 -> [mhc:MARHY0815] -> mhc:MARHY0815
path_mhc00670.kgml: {1.5.1.3, 1.5.1.3} -> {1.5.1.3, 1.5.1.3} -> 2.1.1.45 -> [{1.5.1.3, 1.5.1.3}] -> {1.5.1.3, 1.5.1.3}
path_mhc00670.kgml:
path_mhc00670.kgml: --- 7.17 seconds ---

path_mhc00680.kgml: Methane metabolism
path_mhc00680.kgml: Initialization took 1.09 seconds
path_mhc00680.kgml:
path_mhc00680.kgml: Found a trail of span 2 without skipping any vertex
path_mhc00680.kgml: 103 -> 102
path_mhc00680.kgml: R06983 -> R00527
path_mhc00680.kgml: {mhc:MARHY0268, mhc:MARHY0975} -> {mhc:MARHY0198, mhc:MARHY0974}
path_mhc00680.kgml: 1.1.1.284 -> 3.1.2.12
path_mhc00680.kgml:
path_mhc00680.kgml: Found a trail of span 2 without skipping any vertex
path_mhc00680.kgml: 203 -> 204
path_mhc00680.kgml: R00315 -> R00230
path_mhc00680.kgml: mhc:MARHY2148 -> mhc:MARHY2149
path_mhc00680.kgml: {2.7.2.1, 2.7.2.15} -> 2.3.1.8
path_mhc00680.kgml:
path_mhc00680.kgml: --- 1.30 seconds ---

path_mhc00730.kgml: Thiamine metabolism
path_mhc00730.kgml: Initialization took 0.29 seconds
path_mhc00730.kgml:
path_mhc00730.kgml: Found a trail of span 3 without skipping any vertex
path_mhc00730.kgml: 76 -> 75 -> 93
path_mhc00730.kgml: R03471 -> R04509 -> R03223
path_mhc00730.kgml: mhc:MARHY0543 -> mhc:MARHY0543 -> mhc:MARHY0542
path_mhc00730.kgml: 2.7.1.49 -> 2.7.4.7 -> 2.5.1.3
path_mhc00730.kgml:
path_mhc00730.kgml: Found a trail of span 3 without skipping any vertex
path_mhc00730.kgml: 76 -> 75 -> 97
path_mhc00730.kgml: R03471 -> R04509 -> R10712
path_mhc00730.kgml: mhc:MARHY0543 -> mhc:MARHY0543 -> mhc:MARHY0542
path_mhc00730.kgml: 2.7.1.49 -> 2.7.4.7 -> 2.5.1.3
path_mhc00730.kgml:
path_mhc00730.kgml: Found a trail of span 2 containing skipped vertices
path_mhc00730.kgml: 76 -> [75] -> 97
path_mhc00730.kgml: R03471 -> [R04509] -> R10712
path_mhc00730.kgml: mhc:MARHY0543 -> [mhc:MARHY0543] -> mhc:MARHY0542
path_mhc00730.kgml: 2.7.1.49 -> [2.7.4.7] -> 2.5.1.3
path_mhc00730.kgml:
path_mhc00730.kgml: Found a trail of span 2 containing skipped vertices
path_mhc00730.kgml: 76 -> [75] -> 93
path_mhc00730.kgml: R03471 -> [R04509] -> R03223
path_mhc00730.kgml: mhc:MARHY0543 -> [mhc:MARHY0543] -> mhc:MARHY0542
path_mhc00730.kgml: 2.7.1.49 -> [2.7.4.7] -> 2.5.1.3
path_mhc00730.kgml:
path_mhc00730.kgml: --- 0.57 seconds ---

path_mhc00740.kgml: Riboflavin metabolism
path_mhc00740.kgml: Initialization took 0.13 seconds
path_mhc00740.kgml:
path_mhc00740.kgml: Found a trail of span 3 without skipping any vertex
path_mhc00740.kgml: 38 -> 39 -> 40
path_mhc00740.kgml: R00425 -> R03459 -> R03458
path_mhc00740.kgml: {mhc:MARHY0714, mhc:MARHY0806} -> mhc:MARHY0713 -> mhc:MARHY0713
path_mhc00740.kgml: 3.5.4.25 -> 3.5.4.26 -> 1.1.1.193
path_mhc00740.kgml:
path_mhc00740.kgml: Found a trail of span 2 without skipping any vertex
path_mhc00740.kgml: 32 -> 41
path_mhc00740.kgml: R07281 -> R04457
path_mhc00740.kgml: mhc:MARHY0714 -> mhc:MARHY0715
path_mhc00740.kgml: 4.1.99.12 -> 2.5.1.78
path_mhc00740.kgml:
path_mhc00740.kgml: Found a trail of span 2 containing skipped vertices
path_mhc00740.kgml: 38 -> [39] -> 40
path_mhc00740.kgml: R00425 -> [R03459] -> R03458
path_mhc00740.kgml: {mhc:MARHY0714, mhc:MARHY0806} -> [mhc:MARHY0713] -> mhc:MARHY0713
path_mhc00740.kgml: 3.5.4.25 -> [3.5.4.26] -> 1.1.1.193
path_mhc00740.kgml:
path_mhc00740.kgml: --- 0.33 seconds ---

path_mhc00750.kgml: Vitamin B6 metabolism
path_mhc00750.kgml: Initialization took 0.18 seconds
path_mhc00750.kgml: (not found)
path_mhc00750.kgml: --- 0.23 seconds ---

path_mhc00760.kgml: Nicotinate and nicotinamide metabolism
path_mhc00760.kgml: Initialization took 0.63 seconds
path_mhc00760.kgml:
path_mhc00760.kgml: Found a trail of span 2 containing skipped vertices
path_mhc00760.kgml: 106 -> [91 -> 87] -> 196
path_mhc00760.kgml: R00112 -> [R00103 -> R02322] -> R03346
path_mhc00760.kgml: {mhc:MARHY0327, mhc:MARHY0328, mhc:MARHY0329} -> [mhc:MARHY1001 -> mhc:MARHY1210] -> {mhc:MARHY0317, mhc:MARHY2362, mhc:MARHY3655}
path_mhc00760.kgml: {1.6.1.1, 1.6.1.2, 1.6.1.3} -> [{3.6.1.22, 3.6.1.9} -> 3.5.1.42] -> 3.1.3.5
path_mhc00760.kgml: Skipped genes: mhc:MARHY0318, mhc:MARHY0322
path_mhc00760.kgml:
path_mhc00760.kgml: Found a trail of span 2 containing skipped vertices
path_mhc00760.kgml: 106 -> [91] -> 195
path_mhc00760.kgml: R00112 -> [R00103] -> R02323
path_mhc00760.kgml: {mhc:MARHY0327, mhc:MARHY0328, mhc:MARHY0329} -> [mhc:MARHY1001] -> {mhc:MARHY0317, mhc:MARHY2362, mhc:MARHY3655}
path_mhc00760.kgml: {1.6.1.1, 1.6.1.2, 1.6.1.3} -> [{3.6.1.22, 3.6.1.9}] -> 3.1.3.5
path_mhc00760.kgml: Skipped genes: mhc:MARHY0318, mhc:MARHY0322
path_mhc00760.kgml:
path_mhc00760.kgml: --- 0.86 seconds ---

path_mhc00770.kgml: Pantothenate and CoA biosynthesis
path_mhc00770.kgml: Initialization took 0.73 seconds
path_mhc00770.kgml:
path_mhc00770.kgml: Found a trail of span 2 containing skipped vertices
path_mhc00770.kgml: 82 -> [81] -> 80
path_mhc00770.kgml: R00006 -> [R03051] -> R01209
path_mhc00770.kgml: {mhc:MARHY0754, mhc:MARHY0755, mhc:MARHY0901, mhc:MARHY1177, mhc:MARHY1178, mhc:MARHY3231} -> [mhc:MARHY0756] -> {mhc:MARHY0823, mhc:MARHY1176}
path_mhc00770.kgml: 2.2.1.6 -> [1.1.1.86] -> 4.2.1.9
path_mhc00770.kgml:
path_mhc00770.kgml: Found a trail of span 2 containing skipped vertices
path_mhc00770.kgml: 78 -> [77] -> 76
path_mhc00770.kgml: R01226 -> [R02472] -> R02473
path_mhc00770.kgml: mhc:MARHY0522 -> [mhc:MARHY2328] -> mhc:MARHY0521
path_mhc00770.kgml: 2.1.2.11 -> [1.1.1.169] -> 6.3.2.1
path_mhc00770.kgml:
path_mhc00770.kgml: --- 0.96 seconds ---

path_mhc00780.kgml: Biotin metabolism
path_mhc00780.kgml: Initialization took 0.34 seconds
path_mhc00780.kgml:
path_mhc00780.kgml: Found a trail of span 4 containing skipped vertices
path_mhc00780.kgml: 95 -> 53 -> [56 -> 59] -> 74 -> 67
path_mhc00780.kgml: R10115 -> R10116 -> [R10117 -> R10118] -> R10119 -> R10120
path_mhc00780.kgml: mhc:MARHY1438 -> {mhc:MARHY1267, mhc:MARHY1285, mhc:MARHY1436} -> [mhc:MARHY2462 -> mhc:MARHY1744] -> mhc:MARHY1438 -> {mhc:MARHY1267, mhc:MARHY1285, mhc:MARHY1436}
path_mhc00780.kgml: {2.3.1.179, 2.3.1.41} -> 1.1.1.100 -> [4.2.1.59 -> 1.3.1.10] -> {2.3.1.179, 2.3.1.41} -> 1.1.1.100
path_mhc00780.kgml: Skipped genes: mhc:MARHY1437
path_mhc00780.kgml:
path_mhc00780.kgml: Found a trail of span 3 containing skipped vertices
path_mhc00780.kgml: 34 -> [32] -> 31 -> 30
path_mhc00780.kgml: R03210 -> [R03231] -> R03182 -> R01078
path_mhc00780.kgml: mhc:MARHY2643 -> [mhc:MARHY2988] -> mhc:MARHY2641 -> mhc:MARHY2644
path_mhc00780.kgml: 2.3.1.47 -> [2.6.1.62] -> 6.3.3.3 -> 2.8.1.6
path_mhc00780.kgml: Skipped genes: mhc:MARHY2642
path_mhc00780.kgml:
path_mhc00780.kgml: Found a trail of span 3 containing skipped vertices
path_mhc00780.kgml: 45 -> [32] -> 31 -> 30
path_mhc00780.kgml: R10124 -> [R03231] -> R03182 -> R01078
path_mhc00780.kgml: mhc:MARHY2643 -> [mhc:MARHY2988] -> mhc:MARHY2641 -> mhc:MARHY2644
path_mhc00780.kgml: 2.3.1.47 -> [2.6.1.62] -> 6.3.3.3 -> 2.8.1.6
path_mhc00780.kgml: Skipped genes: mhc:MARHY2642
path_mhc00780.kgml:
path_mhc00780.kgml: Found a trail of span 2 containing skipped vertices
path_mhc00780.kgml: 34 -> [32 -> 31] -> 30
path_mhc00780.kgml: R03210 -> [R03231 -> R03182] -> R01078
path_mhc00780.kgml: mhc:MARHY2643 -> [mhc:MARHY2988 -> mhc:MARHY2641] -> mhc:MARHY2644
path_mhc00780.kgml: 2.3.1.47 -> [2.6.1.62 -> 6.3.3.3] -> 2.8.1.6
path_mhc00780.kgml:
path_mhc00780.kgml: Found a trail of span 2 containing skipped vertices
path_mhc00780.kgml: 45 -> [32 -> 31] -> 30
path_mhc00780.kgml: R10124 -> [R03231 -> R03182] -> R01078
path_mhc00780.kgml: mhc:MARHY2643 -> [mhc:MARHY2988 -> mhc:MARHY2641] -> mhc:MARHY2644
path_mhc00780.kgml: 2.3.1.47 -> [2.6.1.62 -> 6.3.3.3] -> 2.8.1.6
path_mhc00780.kgml:
path_mhc00780.kgml: --- 0.77 seconds ---

path_mhc00785.kgml: Lipoic acid metabolism
path_mhc00785.kgml: Initialization took 0.06 seconds
path_mhc00785.kgml: (not found)
path_mhc00785.kgml: --- 0.12 seconds ---

path_mhc00790.kgml: Folate biosynthesis
path_mhc00790.kgml: Initialization took 1.30 seconds
path_mhc00790.kgml:
path_mhc00790.kgml: Found a trail of span 5 without skipping any vertex
path_mhc00790.kgml: 180 -> 81 -> 80 -> 79 -> 130
path_mhc00790.kgml: R00428 -> R05046 -> R05048 -> R04639 -> R11082
path_mhc00790.kgml: mhc:MARHY3687 -> mhc:MARHY3687 -> mhc:MARHY3687 -> mhc:MARHY3687 -> mhc:MARHY3688
path_mhc00790.kgml: 3.5.4.16 -> 3.5.4.16 -> 3.5.4.16 -> 3.5.4.16 -> 5.1.99.7
path_mhc00790.kgml:
path_mhc00790.kgml: Found a trail of span 4 containing skipped vertices
path_mhc00790.kgml: 180 -> [81] -> 80 -> 79 -> 130
path_mhc00790.kgml: R00428 -> [R05046] -> R05048 -> R04639 -> R11082
path_mhc00790.kgml: mhc:MARHY3687 -> [mhc:MARHY3687] -> mhc:MARHY3687 -> mhc:MARHY3687 -> mhc:MARHY3688
path_mhc00790.kgml: 3.5.4.16 -> [3.5.4.16] -> 3.5.4.16 -> 3.5.4.16 -> 5.1.99.7
path_mhc00790.kgml:
path_mhc00790.kgml: Found a trail of span 4 containing skipped vertices
path_mhc00790.kgml: 180 -> 81 -> [80] -> 79 -> 130
path_mhc00790.kgml: R00428 -> R05046 -> [R05048] -> R04639 -> R11082
path_mhc00790.kgml: mhc:MARHY3687 -> mhc:MARHY3687 -> [mhc:MARHY3687] -> mhc:MARHY3687 -> mhc:MARHY3688
path_mhc00790.kgml: 3.5.4.16 -> 3.5.4.16 -> [3.5.4.16] -> 3.5.4.16 -> 5.1.99.7
path_mhc00790.kgml:
path_mhc00790.kgml: Found a trail of span 4 containing skipped vertices
path_mhc00790.kgml: 180 -> 81 -> 80 -> [79] -> 130
path_mhc00790.kgml: R00428 -> R05046 -> R05048 -> [R04639] -> R11082
path_mhc00790.kgml: mhc:MARHY3687 -> mhc:MARHY3687 -> mhc:MARHY3687 -> [mhc:MARHY3687] -> mhc:MARHY3688
path_mhc00790.kgml: 3.5.4.16 -> 3.5.4.16 -> 3.5.4.16 -> [3.5.4.16] -> 5.1.99.7
path_mhc00790.kgml:
path_mhc00790.kgml: Found a trail of span 3 containing skipped vertices
path_mhc00790.kgml: 180 -> [81 -> 80] -> 79 -> 130
path_mhc00790.kgml: R00428 -> [R05046 -> R05048] -> R04639 -> R11082
path_mhc00790.kgml: mhc:MARHY3687 -> [mhc:MARHY3687 -> mhc:MARHY3687] -> mhc:MARHY3687 -> mhc:MARHY3688
path_mhc00790.kgml: 3.5.4.16 -> [3.5.4.16 -> 3.5.4.16] -> 3.5.4.16 -> 5.1.99.7
path_mhc00790.kgml:
path_mhc00790.kgml: Found a trail of span 3 without skipping any vertex
path_mhc00790.kgml: 171 -> 75 -> 74
path_mhc00790.kgml: R11073 -> R03504 -> R03503
path_mhc00790.kgml: mhc:MARHY0518 -> mhc:MARHY0518 -> {mhc:MARHY0519, mhc:MARHY0523}
path_mhc00790.kgml: 5.1.99.8 -> 4.1.2.25 -> 2.7.6.3
path_mhc00790.kgml:
path_mhc00790.kgml: Found a trail of span 3 containing skipped vertices
path_mhc00790.kgml: 94 -> 118 -> 122
path_mhc00790.kgml: R09395 -> R09726 -> R09735
path_mhc00790.kgml: mhc:MARHY0386 -> mhc:MARHY0389 -> mhc:MARHY0388
path_mhc00790.kgml: 2.8.1.12 -> 2.7.7.75 -> 2.10.1.1
path_mhc00790.kgml: Skipped genes: mhc:MARHY0387
path_mhc00790.kgml:
path_mhc00790.kgml: Found a trail of span 3 containing skipped vertices
path_mhc00790.kgml: 180 -> 81 -> [80 -> 79] -> 130
path_mhc00790.kgml: R00428 -> R05046 -> [R05048 -> R04639] -> R11082
path_mhc00790.kgml: mhc:MARHY3687 -> mhc:MARHY3687 -> [mhc:MARHY3687 -> mhc:MARHY3687] -> mhc:MARHY3688
path_mhc00790.kgml: 3.5.4.16 -> 3.5.4.16 -> [3.5.4.16 -> 3.5.4.16] -> 5.1.99.7
path_mhc00790.kgml:
path_mhc00790.kgml: Found a trail of span 2 containing skipped vertices
path_mhc00790.kgml: 94 -> [118] -> 122
path_mhc00790.kgml: R09395 -> [R09726] -> R09735
path_mhc00790.kgml: mhc:MARHY0386 -> [mhc:MARHY0389] -> mhc:MARHY0388
path_mhc00790.kgml: 2.8.1.12 -> [2.7.7.75] -> 2.10.1.1
path_mhc00790.kgml: Skipped genes: mhc:MARHY0387
path_mhc00790.kgml:
path_mhc00790.kgml: Found a trail of span 2 without skipping any vertex
path_mhc00790.kgml: 102 -> 103
path_mhc00790.kgml: R10002 -> R09978
path_mhc00790.kgml: mhc:MARHY0096 -> mhc:MARHY0095
path_mhc00790.kgml: 4.3.99.3 -> 6.3.4.20
path_mhc00790.kgml:
path_mhc00790.kgml: Found a trail of span 2 containing skipped vertices
path_mhc00790.kgml: 171 -> [75] -> 74
path_mhc00790.kgml: R11073 -> [R03504] -> R03503
path_mhc00790.kgml: mhc:MARHY0518 -> [mhc:MARHY0518] -> {mhc:MARHY0519, mhc:MARHY0523}
path_mhc00790.kgml: 5.1.99.8 -> [4.1.2.25] -> 2.7.6.3
path_mhc00790.kgml:
path_mhc00790.kgml: --- 2.29 seconds ---

path_mhc00860.kgml: Porphyrin and chlorophyll metabolism
path_mhc00860.kgml: Initialization took 1.24 seconds
path_mhc00860.kgml:
path_mhc00860.kgml: Found a trail of span 3 without skipping any vertex
path_mhc00860.kgml: 273 -> 270 -> 271
path_mhc00860.kgml: R00084 -> R03165 -> R03194
path_mhc00860.kgml: mhc:MARHY0397 -> mhc:MARHY0396 -> {mhc:MARHY0395, mhc:MARHY1740}
path_mhc00860.kgml: 2.5.1.61 -> 4.2.1.75 -> 2.1.1.107
path_mhc00860.kgml:
path_mhc00860.kgml: Found a trail of span 3 without skipping any vertex
path_mhc00860.kgml: 315 -> 305 -> 308
path_mhc00860.kgml: R07302 -> {R05221, R06558} -> R05222
path_mhc00860.kgml: {mhc:MARHY0213, mhc:MARHY0214} -> mhc:MARHY0210 -> mhc:MARHY0210
path_mhc00860.kgml: 6.3.1.10 -> {2.7.1.156, 2.7.1.156} -> 2.7.7.62
path_mhc00860.kgml:
path_mhc00860.kgml: Found a trail of span 2 without skipping any vertex
path_mhc00860.kgml: 262 -> 314
path_mhc00860.kgml: R07411 -> R07412
path_mhc00860.kgml: mhc:MARHY0056 -> mhc:MARHY0055
path_mhc00860.kgml: 2.5.1.141 -> ?
path_mhc00860.kgml:
path_mhc00860.kgml: Found a trail of span 2 without skipping any vertex
path_mhc00860.kgml: 301 -> 302
path_mhc00860.kgml: R05220 -> R05225
path_mhc00860.kgml: {mhc:MARHY0221, mhc:MARHY2329} -> mhc:MARHY0222
path_mhc00860.kgml: 2.5.1.17 -> 6.3.5.10
path_mhc00860.kgml:
path_mhc00860.kgml: Found a trail of span 2 containing skipped vertices
path_mhc00860.kgml: 273 -> [270] -> 271
path_mhc00860.kgml: R00084 -> [R03165] -> R03194
path_mhc00860.kgml: mhc:MARHY0397 -> [mhc:MARHY0396] -> {mhc:MARHY0395, mhc:MARHY1740}
path_mhc00860.kgml: 2.5.1.61 -> [4.2.1.75] -> 2.1.1.107
path_mhc00860.kgml: Skipped genes: mhc:MARHY0396
path_mhc00860.kgml:
path_mhc00860.kgml: Found a trail of span 2 containing skipped vertices
path_mhc00860.kgml: 315 -> [305] -> 308
path_mhc00860.kgml: R07302 -> [{R05221, R06558}] -> R05222
path_mhc00860.kgml: {mhc:MARHY0213, mhc:MARHY0214} -> [mhc:MARHY0210] -> mhc:MARHY0210
path_mhc00860.kgml: 6.3.1.10 -> [{2.7.1.156, 2.7.1.156}] -> 2.7.7.62
path_mhc00860.kgml:
path_mhc00860.kgml: Found a trail of span 2 without skipping any vertex
path_mhc00860.kgml: 316 -> 308
path_mhc00860.kgml: R06529 -> R05222
path_mhc00860.kgml: {mhc:MARHY0213, mhc:MARHY0214} -> mhc:MARHY0210
path_mhc00860.kgml: 6.3.1.10 -> 2.7.7.62
path_mhc00860.kgml:
path_mhc00860.kgml: Found a trail of span 2 without skipping any vertex
path_mhc00860.kgml: 312 -> 311
path_mhc00860.kgml: R04148 -> R04594
path_mhc00860.kgml: mhc:MARHY0212 -> mhc:MARHY0211
path_mhc00860.kgml: 2.4.2.21 -> 3.1.3.73
path_mhc00860.kgml:
path_mhc00860.kgml: --- 1.95 seconds ---

path_mhc00900.kgml: Terpenoid backbone biosynthesis
path_mhc00900.kgml: Initialization took 0.43 seconds
path_mhc00900.kgml:
path_mhc00900.kgml: Found a trail of span 2 containing skipped vertices
path_mhc00900.kgml: 66 -> [67] -> 68
path_mhc00900.kgml: R05633 -> [R05634] -> R05637
path_mhc00900.kgml: mhc:MARHY2365 -> [mhc:MARHY0878] -> mhc:MARHY2364
path_mhc00900.kgml: 2.7.7.60 -> [2.7.1.148] -> 4.6.1.12
path_mhc00900.kgml:
path_mhc00900.kgml: --- 0.59 seconds ---

path_mhc00903.kgml: Limonene and pinene degradation
path_mhc00903.kgml: Initialization took 0.14 seconds
path_mhc00903.kgml: (not found)
path_mhc00903.kgml: --- 0.21 seconds ---

path_mhc00910.kgml: Nitrogen metabolism
path_mhc00910.kgml: Initialization took 2.15 seconds
path_mhc00910.kgml:
path_mhc00910.kgml: Found a trail of span 2 containing skipped vertices
path_mhc00910.kgml: 25 -> 150
path_mhc00910.kgml: R00798 -> R09497
path_mhc00910.kgml: {mhc:MARHY0174, mhc:MARHY3025, mhc:MARHY3027, mhc:MARHY3028} -> {mhc:MARHY3025, mhc:MARHY3027, mhc:MARHY3028}
path_mhc00910.kgml: ? -> 1.7.5.1
path_mhc00910.kgml: Skipped genes: mhc:MARHY3026
path_mhc00910.kgml:
path_mhc00910.kgml: --- 2.31 seconds ---

path_mhc00920.kgml: Sulfur metabolism
path_mhc00920.kgml: Initialization took 0.59 seconds
path_mhc00920.kgml:
path_mhc00920.kgml: Found a trail of span 2 without skipping any vertex
path_mhc00920.kgml: 160 -> 159
path_mhc00920.kgml: R00529 -> R00509
path_mhc00920.kgml: {mhc:MARHY2621, mhc:MARHY2622} -> mhc:MARHY2622
path_mhc00920.kgml: 2.7.7.4 -> 2.7.1.25
path_mhc00920.kgml:
path_mhc00920.kgml: Found a trail of span 2 without skipping any vertex
path_mhc00920.kgml: 42 -> 39
path_mhc00920.kgml: R00529 -> R00509
path_mhc00920.kgml: {mhc:MARHY2621, mhc:MARHY2622} -> mhc:MARHY2622
path_mhc00920.kgml: 2.7.7.4 -> 2.7.1.25
path_mhc00920.kgml:
path_mhc00920.kgml: --- 0.77 seconds ---

path_mhc00930.kgml: Caprolactam degradation
path_mhc00930.kgml: Initialization took 0.18 seconds
path_mhc00930.kgml: (not found)
path_mhc00930.kgml: --- 0.23 seconds ---

path_mhc00970.kgml: Aminoacyl-tRNA biosynthesis
path_mhc00970.kgml: Initialization took 1.34 seconds
path_mhc00970.kgml: (not found)
path_mhc00970.kgml: --- 1.40 seconds ---

path_mhc01040.kgml: Biosynthesis of unsaturated fatty acids
path_mhc01040.kgml: Initialization took 0.23 seconds
path_mhc01040.kgml: (not found)
path_mhc01040.kgml: --- 0.28 seconds ---

path_mhc01054.kgml: Nonribosomal peptide structures
path_mhc01054.kgml: Initialization took 0.06 seconds
path_mhc01054.kgml: (not found)
path_mhc01054.kgml: --- 0.14 seconds ---

--- 443.48 seconds ---
