# Supplementary material for: CoMetGeNe: mining conserved neighborhood patterns in metabolic and genomic contexts
Source: BMC Bioinformatics. 2019 Jan 10;20:19. doi: 10.1186/s12859-018-2542-2 (PMC6327494; doi:10.1186/s12859-018-2542-2)
Supplement: Supplementary file 14 — Trail finding results for completely assembled representative bacterial genomes present in NCBI Genomes. Of the 1,545 fully assembled representative bacterial genomes in NCBI, corresponding entries have been identified in KEGG for 1,467 species, for which trail finding has been performed for all combinations of gap parameters δG and δD ranging from 0 to 3. This additional file is available from https://doi.org/10.6084/m9.figshare.7288769. (GZ 178,532 kb) [file 12859_2018_2542_MOESM14_ESM.gz › results/xop_dG3_dD2.hnet]

--- delta_G = 3, delta_D = 2 ---

path_xop00010.kgml: Glycolysis / Gluconeogenesis
path_xop00010.kgml: Initialization took 4.28 seconds
path_xop00010.kgml:
path_xop00010.kgml: Found a trail of span 3 containing skipped vertices
path_xop00010.kgml: 76 -> [57] -> 14 -> [57] -> 76 -> [56 -> 55] -> 53
path_xop00010.kgml: R01512 -> [R01061] -> R01070 -> [R01061] -> R01512 -> [R01518 -> R00658] -> R00200
path_xop00010.kgml: xop:PXO_02116 -> [xop:PXO_02308] -> xop:PXO_02119 -> [xop:PXO_02308] -> xop:PXO_02116 -> [xop:PXO_04761 -> xop:PXO_00171] -> xop:PXO_02118
path_xop00010.kgml: 2.7.2.3 -> [{1.2.1.12, 1.2.1.59}] -> 4.1.2.13 -> [{1.2.1.12, 1.2.1.59}] -> 2.7.2.3 -> [{5.4.2.11, 5.4.2.12} -> 4.2.1.11] -> 2.7.1.40
path_xop00010.kgml: Skipped genes: xop:PXO_02117
path_xop00010.kgml:
path_xop00010.kgml: Found a trail of span 2 containing skipped vertices
path_xop00010.kgml: 75 -> 50
path_xop00010.kgml: R07618 -> R02569
path_xop00010.kgml: {xop:PXO_01196, xop:PXO_03103} -> {xop:PXO_03101, xop:PXO_03354}
path_xop00010.kgml: 1.8.1.4 -> 2.3.1.12
path_xop00010.kgml: Skipped genes: xop:PXO_03102
path_xop00010.kgml:
path_xop00010.kgml: Found a trail of span 2 containing skipped vertices
path_xop00010.kgml: 49 -> 48
path_xop00010.kgml: R03270 -> R00014
path_xop00010.kgml: {xop:PXO_03930, xop:PXO_04222, xop:PXO_04223, xop:PXO_04225} -> {xop:PXO_03930, xop:PXO_04222, xop:PXO_04223, xop:PXO_04225}
path_xop00010.kgml: 1.2.4.1 -> {1.2.4.1, 2.2.1.6, 4.1.1.1}
path_xop00010.kgml: Skipped genes: xop:PXO_04224
path_xop00010.kgml:
path_xop00010.kgml: --- 4.94 seconds ---

path_xop00020.kgml: Citrate cycle (TCA cycle)
path_xop00020.kgml: Initialization took 3.09 seconds
path_xop00020.kgml:
path_xop00020.kgml: Found a trail of span 4 containing skipped vertices
path_xop00020.kgml: 30 -> 31 -> 28 -> [30] -> 29
path_xop00020.kgml: R03316 -> R02570 -> R07618 -> [R03316] -> R00621
path_xop00020.kgml: xop:PXO_01198 -> xop:PXO_01197 -> {xop:PXO_01196, xop:PXO_03103} -> [xop:PXO_01198] -> xop:PXO_01198
path_xop00020.kgml: 1.2.4.2 -> 2.3.1.61 -> 1.8.1.4 -> [1.2.4.2] -> 1.2.4.2
path_xop00020.kgml:
path_xop00020.kgml: Found a trail of span 2 containing skipped vertices
path_xop00020.kgml: 80 -> 82
path_xop00020.kgml: R07618 -> R02569
path_xop00020.kgml: {xop:PXO_01196, xop:PXO_03103} -> {xop:PXO_03101, xop:PXO_03354}
path_xop00020.kgml: 1.8.1.4 -> 2.3.1.12
path_xop00020.kgml: Skipped genes: xop:PXO_03102
path_xop00020.kgml:
path_xop00020.kgml: Found a trail of span 2 containing skipped vertices
path_xop00020.kgml: 75 -> 77
path_xop00020.kgml: R00014 -> R03270
path_xop00020.kgml: {xop:PXO_03930, xop:PXO_04222, xop:PXO_04223, xop:PXO_04225} -> {xop:PXO_03930, xop:PXO_04222, xop:PXO_04223, xop:PXO_04225}
path_xop00020.kgml: {1.2.4.1, 2.2.1.6, 4.1.1.1} -> 1.2.4.1
path_xop00020.kgml: Skipped genes: xop:PXO_04224
path_xop00020.kgml:
path_xop00020.kgml: --- 15.02 seconds ---

path_xop00030.kgml: Pentose phosphate pathway
path_xop00030.kgml: Initialization took 2.64 seconds
path_xop00030.kgml:
path_xop00030.kgml: Found a trail of span 4 containing skipped vertices
path_xop00030.kgml: 58 -> 57 -> 61 -> 38
path_xop00030.kgml: R02736 -> R02035 -> R02036 -> R05605
path_xop00030.kgml: {xop:PXO_00608, xop:PXO_02888} -> xop:PXO_00610 -> xop:PXO_00611 -> xop:PXO_00612
path_xop00030.kgml: {1.1.1.363, 1.1.1.49} -> 3.1.1.31 -> 4.2.1.12 -> {4.1.2.14, 4.1.2.55}
path_xop00030.kgml: Skipped genes: xop:PXO_00609
path_xop00030.kgml:
path_xop00030.kgml: Found a trail of span 4 containing skipped vertices
path_xop00030.kgml: 157 -> 57 -> 61 -> 38
path_xop00030.kgml: {R02736, R10907} -> R02035 -> R02036 -> R05605
path_xop00030.kgml: {xop:PXO_00608, xop:PXO_02888} -> xop:PXO_00610 -> xop:PXO_00611 -> xop:PXO_00612
path_xop00030.kgml: {1.1.1.363, 1.1.1.49, 1.1.1.363, 1.1.1.388} -> 3.1.1.31 -> 4.2.1.12 -> {4.1.2.14, 4.1.2.55}
path_xop00030.kgml: Skipped genes: xop:PXO_00609
path_xop00030.kgml:
path_xop00030.kgml: Found a trail of span 3 containing skipped vertices
path_xop00030.kgml: 58 -> 57 -> [61] -> 38
path_xop00030.kgml: R02736 -> R02035 -> [R02036] -> R05605
path_xop00030.kgml: {xop:PXO_00608, xop:PXO_02888} -> xop:PXO_00610 -> [xop:PXO_00611] -> xop:PXO_00612
path_xop00030.kgml: {1.1.1.363, 1.1.1.49} -> 3.1.1.31 -> [4.2.1.12] -> {4.1.2.14, 4.1.2.55}
path_xop00030.kgml: Skipped genes: xop:PXO_00611, xop:PXO_00609
path_xop00030.kgml:
path_xop00030.kgml: Found a trail of span 3 containing skipped vertices
path_xop00030.kgml: 58 -> [57] -> 61 -> 38
path_xop00030.kgml: R02736 -> [R02035] -> R02036 -> R05605
path_xop00030.kgml: {xop:PXO_00608, xop:PXO_02888} -> [xop:PXO_00610] -> xop:PXO_00611 -> xop:PXO_00612
path_xop00030.kgml: {1.1.1.363, 1.1.1.49} -> [3.1.1.31] -> 4.2.1.12 -> {4.1.2.14, 4.1.2.55}
path_xop00030.kgml: Skipped genes: xop:PXO_00610, xop:PXO_00609
path_xop00030.kgml:
path_xop00030.kgml: Found a trail of span 3 containing skipped vertices
path_xop00030.kgml: 157 -> [57] -> 61 -> 38
path_xop00030.kgml: {R02736, R10907} -> [R02035] -> R02036 -> R05605
path_xop00030.kgml: {xop:PXO_00608, xop:PXO_02888} -> [xop:PXO_00610] -> xop:PXO_00611 -> xop:PXO_00612
path_xop00030.kgml: {1.1.1.363, 1.1.1.49, 1.1.1.363, 1.1.1.388} -> [3.1.1.31] -> 4.2.1.12 -> {4.1.2.14, 4.1.2.55}
path_xop00030.kgml: Skipped genes: xop:PXO_00610, xop:PXO_00609
path_xop00030.kgml:
path_xop00030.kgml: Found a trail of span 2 containing skipped vertices
path_xop00030.kgml: 58 -> [57 -> 61] -> 38
path_xop00030.kgml: R02736 -> [R02035 -> R02036] -> R05605
path_xop00030.kgml: {xop:PXO_00608, xop:PXO_02888} -> [xop:PXO_00610 -> xop:PXO_00611] -> xop:PXO_00612
path_xop00030.kgml: {1.1.1.363, 1.1.1.49} -> [3.1.1.31 -> 4.2.1.12] -> {4.1.2.14, 4.1.2.55}
path_xop00030.kgml: Skipped genes: xop:PXO_00611, xop:PXO_00610, xop:PXO_00609
path_xop00030.kgml:
path_xop00030.kgml: Found a trail of span 2 containing skipped vertices
path_xop00030.kgml: 157 -> [57 -> 61] -> 38
path_xop00030.kgml: {R02736, R10907} -> [R02035 -> R02036] -> R05605
path_xop00030.kgml: {xop:PXO_00608, xop:PXO_02888} -> [xop:PXO_00610 -> xop:PXO_00611] -> xop:PXO_00612
path_xop00030.kgml: {1.1.1.363, 1.1.1.49, 1.1.1.363, 1.1.1.388} -> [3.1.1.31 -> 4.2.1.12] -> {4.1.2.14, 4.1.2.55}
path_xop00030.kgml: Skipped genes: xop:PXO_00611, xop:PXO_00610, xop:PXO_00609
path_xop00030.kgml:
path_xop00030.kgml: --- 3.72 seconds ---

path_xop00040.kgml: Pentose and glucuronate interconversions
path_xop00040.kgml: Initialization took 1.14 seconds
path_xop00040.kgml:
path_xop00040.kgml: Found a trail of span 2 containing skipped vertices
path_xop00040.kgml: 104 -> 103
path_xop00040.kgml: R05606 -> R02454
path_xop00040.kgml: xop:PXO_03854 -> xop:PXO_03857
path_xop00040.kgml: 4.2.1.8 -> 1.1.1.57
path_xop00040.kgml: Skipped genes: xop:PXO_03856, xop:PXO_03855
path_xop00040.kgml:
path_xop00040.kgml: Found a trail of span 2 without skipping any vertex
path_xop00040.kgml: 80 -> 87
path_xop00040.kgml: R01639 -> R01432
path_xop00040.kgml: xop:PXO_00112 -> {xop:PXO_00110, xop:PXO_03848}
path_xop00040.kgml: 2.7.1.17 -> 5.3.1.5
path_xop00040.kgml:
path_xop00040.kgml: Found a trail of span 2 without skipping any vertex
path_xop00040.kgml: 122 -> 62
path_xop00040.kgml: R02362 -> R01982
path_xop00040.kgml: xop:PXO_00373 -> {xop:PXO_00376, xop:PXO_04250}
path_xop00040.kgml: 3.1.1.11 -> {3.2.1.15, 3.2.1.67}
path_xop00040.kgml:
path_xop00040.kgml: Found a trail of span 2 without skipping any vertex
path_xop00040.kgml: 122 -> 121
path_xop00040.kgml: R02362 -> R02360
path_xop00040.kgml: xop:PXO_00373 -> {xop:PXO_00376, xop:PXO_04250}
path_xop00040.kgml: 3.1.1.11 -> 3.2.1.15
path_xop00040.kgml:
path_xop00040.kgml: --- 1.33 seconds ---

path_xop00051.kgml: Fructose and mannose metabolism
path_xop00051.kgml: Initialization took 1.88 seconds
path_xop00051.kgml:
path_xop00051.kgml: Found a trail of span 5 without skipping any vertex
path_xop00051.kgml: 192 -> 196 -> 199 -> 202 -> 204
path_xop00051.kgml: R08926 -> R10689 -> R03688 -> R10690 -> R10691
path_xop00051.kgml: xop:PXO_03262 -> xop:PXO_03263 -> xop:PXO_03266 -> xop:PXO_03264 -> xop:PXO_03265
path_xop00051.kgml: 1.1.1.122 -> ? -> 4.2.1.68 -> ? -> ?
path_xop00051.kgml:
path_xop00051.kgml: Found a trail of span 4 containing skipped vertices
path_xop00051.kgml: 192 -> 196 -> 199 -> [202] -> 204
path_xop00051.kgml: R08926 -> R10689 -> R03688 -> [R10690] -> R10691
path_xop00051.kgml: xop:PXO_03262 -> xop:PXO_03263 -> xop:PXO_03266 -> [xop:PXO_03264] -> xop:PXO_03265
path_xop00051.kgml: 1.1.1.122 -> ? -> 4.2.1.68 -> [?] -> ?
path_xop00051.kgml: Skipped genes: xop:PXO_03264
path_xop00051.kgml:
path_xop00051.kgml: Found a trail of span 4 containing skipped vertices
path_xop00051.kgml: 192 -> [196] -> 199 -> 202 -> 204
path_xop00051.kgml: R08926 -> [R10689] -> R03688 -> R10690 -> R10691
path_xop00051.kgml: xop:PXO_03262 -> [xop:PXO_03263] -> xop:PXO_03266 -> xop:PXO_03264 -> xop:PXO_03265
path_xop00051.kgml: 1.1.1.122 -> [?] -> 4.2.1.68 -> ? -> ?
path_xop00051.kgml: Skipped genes: xop:PXO_03263
path_xop00051.kgml:
path_xop00051.kgml: Found a trail of span 4 containing skipped vertices
path_xop00051.kgml: 192 -> 196 -> [199] -> 202 -> 204
path_xop00051.kgml: R08926 -> R10689 -> [R03688] -> R10690 -> R10691
path_xop00051.kgml: xop:PXO_03262 -> xop:PXO_03263 -> [xop:PXO_03266] -> xop:PXO_03264 -> xop:PXO_03265
path_xop00051.kgml: 1.1.1.122 -> ? -> [4.2.1.68] -> ? -> ?
path_xop00051.kgml:
path_xop00051.kgml: Found a trail of span 3 containing skipped vertices
path_xop00051.kgml: 192 -> [196 -> 199] -> 202 -> 204
path_xop00051.kgml: R08926 -> [R10689 -> R03688] -> R10690 -> R10691
path_xop00051.kgml: xop:PXO_03262 -> [xop:PXO_03263 -> xop:PXO_03266] -> xop:PXO_03264 -> xop:PXO_03265
path_xop00051.kgml: 1.1.1.122 -> [? -> 4.2.1.68] -> ? -> ?
path_xop00051.kgml: Skipped genes: xop:PXO_03263
path_xop00051.kgml:
path_xop00051.kgml: Found a trail of span 3 containing skipped vertices
path_xop00051.kgml: 192 -> 196 -> [199 -> 202] -> 204
path_xop00051.kgml: R08926 -> R10689 -> [R03688 -> R10690] -> R10691
path_xop00051.kgml: xop:PXO_03262 -> xop:PXO_03263 -> [xop:PXO_03266 -> xop:PXO_03264] -> xop:PXO_03265
path_xop00051.kgml: 1.1.1.122 -> ? -> [4.2.1.68 -> ?] -> ?
path_xop00051.kgml: Skipped genes: xop:PXO_03264
path_xop00051.kgml:
path_xop00051.kgml: Found a trail of span 3 without skipping any vertex
path_xop00051.kgml: 78 -> 79 -> 84
path_xop00051.kgml: R01819 -> R01818 -> R00885
path_xop00051.kgml: xop:PXO_03173 -> {xop:PXO_02922, xop:PXO_03174} -> xop:PXO_03173
path_xop00051.kgml: 5.3.1.8 -> 5.4.2.8 -> 2.7.7.13
path_xop00051.kgml:
path_xop00051.kgml: Found a trail of span 2 without skipping any vertex
path_xop00051.kgml: 54 -> 92
path_xop00051.kgml: R03232 -> R02071
path_xop00051.kgml: {xop:PXO_00487, xop:PXO_00489} -> xop:PXO_00488
path_xop00051.kgml: 2.7.1.202 -> 2.7.1.56
path_xop00051.kgml:
path_xop00051.kgml: --- 2.48 seconds ---

path_xop00052.kgml: Galactose metabolism
path_xop00052.kgml: Initialization took 0.73 seconds
path_xop00052.kgml:
path_xop00052.kgml: Found a trail of span 3 containing skipped vertices
path_xop00052.kgml: 84 -> 83 -> 59
path_xop00052.kgml: R03033 -> R03387 -> R01064
path_xop00052.kgml: xop:PXO_00121 -> xop:PXO_00123 -> xop:PXO_00120
path_xop00052.kgml: {4.2.1.140, 4.2.1.6} -> {2.7.1.178, 2.7.1.58} -> {4.1.2.21, 4.1.2.55}
path_xop00052.kgml: Skipped genes: xop:PXO_00122
path_xop00052.kgml:
path_xop00052.kgml: Found a trail of span 2 containing skipped vertices
path_xop00052.kgml: 84 -> [83] -> 59
path_xop00052.kgml: R03033 -> [R03387] -> R01064
path_xop00052.kgml: xop:PXO_00121 -> [xop:PXO_00123] -> xop:PXO_00120
path_xop00052.kgml: {4.2.1.140, 4.2.1.6} -> [{2.7.1.178, 2.7.1.58}] -> {4.1.2.21, 4.1.2.55}
path_xop00052.kgml:
path_xop00052.kgml: --- 0.86 seconds ---

path_xop00053.kgml: Ascorbate and aldarate metabolism
path_xop00053.kgml: Initialization took 0.38 seconds
path_xop00053.kgml: (not found)
path_xop00053.kgml: --- 0.42 seconds ---

path_xop00061.kgml: Fatty acid biosynthesis
path_xop00061.kgml: Initialization took 1.74 seconds
path_xop00061.kgml:
path_xop00061.kgml: Found a trail of span 17 containing skipped vertices
path_xop00061.kgml: 147 -> 259 -> 142 -> [139 -> 263] -> 63 -> 130 -> [270 -> 265] -> 62 -> 119 -> [275 -> 266] -> 61 -> 108 -> [278 -> 274] -> 60 -> 97 -> [279 -> 281] -> 59 -> 86 -> [283 -> 284] -> 58 -> 75 -> [285 -> 287] -> 53 -> 54
path_xop00061.kgml: R01626 -> R04355 -> R04533 -> [R04428 -> R04429] -> R04952 -> R04953 -> [R04954 -> R04955] -> R04957 -> R04536 -> [R04537 -> R04958] -> R04960 -> R04534 -> [R04535 -> R04961] -> R04963 -> R04964 -> [R04965 -> R04724] -> R04726 -> R04566 -> [R04568 -> R04966] -> R04968 -> R04543 -> [R04544 -> R04969] -> R07762 -> R07763
path_xop00061.kgml: xop:PXO_02708 -> xop:PXO_02711 -> {xop:PXO_02709, xop:PXO_02878, xop:PXO_03629} -> [xop:PXO_03138 -> xop:PXO_03458] -> xop:PXO_02711 -> {xop:PXO_02709, xop:PXO_02878, xop:PXO_03629} -> [xop:PXO_01118 -> xop:PXO_03458] -> xop:PXO_02711 -> {xop:PXO_02709, xop:PXO_02878, xop:PXO_03629} -> [xop:PXO_03138 -> xop:PXO_03458] -> xop:PXO_02711 -> {xop:PXO_02709, xop:PXO_02878, xop:PXO_03629} -> [xop:PXO_01118 -> xop:PXO_03458] -> xop:PXO_02711 -> {xop:PXO_02709, xop:PXO_02878, xop:PXO_03629} -> [xop:PXO_03138 -> xop:PXO_03458] -> xop:PXO_02711 -> {xop:PXO_02709, xop:PXO_02878, xop:PXO_03629} -> [xop:PXO_01118 -> xop:PXO_03458] -> xop:PXO_02711 -> {xop:PXO_02709, xop:PXO_02878, xop:PXO_03629} -> [xop:PXO_03138 -> xop:PXO_03458] -> xop:PXO_02711 -> {xop:PXO_02709, xop:PXO_02878, xop:PXO_03629}
path_xop00061.kgml: {2.3.1.39, 2.3.1.85, 2.3.1.86} -> {2.3.1.179, 2.3.1.41, 2.3.1.85, 2.3.1.86} -> {1.1.1.100, 2.3.1.85, 2.3.1.86} -> [{2.3.1.85, 2.3.1.86, 4.2.1.59} -> 1.3.1.9] -> {2.3.1.179, 2.3.1.41, 2.3.1.85, 2.3.1.86} -> {1.1.1.100, 2.3.1.85, 2.3.1.86} -> [{2.3.1.85, 2.3.1.86, 4.2.1.59} -> 1.3.1.9] -> {2.3.1.179, 2.3.1.41, 2.3.1.85, 2.3.1.86} -> {1.1.1.100, 2.3.1.85, 2.3.1.86} -> [{2.3.1.85, 2.3.1.86, 4.2.1.59} -> 1.3.1.9] -> {2.3.1.179, 2.3.1.41, 2.3.1.85, 2.3.1.86} -> {1.1.1.100, 2.3.1.85, 2.3.1.86} -> [{2.3.1.85, 2.3.1.86, 4.2.1.59} -> 1.3.1.9] -> {2.3.1.179, 2.3.1.41, 2.3.1.85, 2.3.1.86} -> {1.1.1.100, 2.3.1.85, 2.3.1.86} -> [{2.3.1.85, 2.3.1.86, 4.2.1.59} -> 1.3.1.9] -> {2.3.1.179, 2.3.1.41, 2.3.1.85, 2.3.1.86} -> {1.1.1.100, 2.3.1.85, 2.3.1.86} -> [{2.3.1.85, 2.3.1.86, 4.2.1.59} -> 1.3.1.9] -> {2.3.1.179, 2.3.1.41, 2.3.1.85, 2.3.1.86} -> {1.1.1.100, 2.3.1.85, 2.3.1.86} -> [{2.3.1.85, 2.3.1.86, 4.2.1.59} -> 1.3.1.9] -> {2.3.1.179, 2.3.1.199, 2.3.1.41} -> 1.1.1.100
path_xop00061.kgml: Skipped genes: xop:PXO_02710
path_xop00061.kgml:
path_xop00061.kgml: Found a trail of span 17 containing skipped vertices
path_xop00061.kgml: 147 -> 262 -> 142 -> [139 -> 263] -> 63 -> 130 -> [270 -> 265] -> 62 -> 119 -> [275 -> 266] -> 61 -> 108 -> [278 -> 274] -> 60 -> 97 -> [279 -> 281] -> 59 -> 86 -> [283 -> 284] -> 58 -> 75 -> [285 -> 287] -> 53 -> 54
path_xop00061.kgml: R01626 -> R10707 -> R04533 -> [R04428 -> R04429] -> R04952 -> R04953 -> [R04954 -> R04955] -> R04957 -> R04536 -> [R04537 -> R04958] -> R04960 -> R04534 -> [R04535 -> R04961] -> R04963 -> R04964 -> [R04965 -> R04724] -> R04726 -> R04566 -> [R04568 -> R04966] -> R04968 -> R04543 -> [R04544 -> R04969] -> R07762 -> R07763
path_xop00061.kgml: xop:PXO_02708 -> {xop:PXO_00990, xop:PXO_02706, xop:PXO_06176} -> {xop:PXO_02709, xop:PXO_02878, xop:PXO_03629} -> [xop:PXO_03138 -> xop:PXO_03458] -> xop:PXO_02711 -> {xop:PXO_02709, xop:PXO_02878, xop:PXO_03629} -> [xop:PXO_01118 -> xop:PXO_03458] -> xop:PXO_02711 -> {xop:PXO_02709, xop:PXO_02878, xop:PXO_03629} -> [xop:PXO_03138 -> xop:PXO_03458] -> xop:PXO_02711 -> {xop:PXO_02709, xop:PXO_02878, xop:PXO_03629} -> [xop:PXO_01118 -> xop:PXO_03458] -> xop:PXO_02711 -> {xop:PXO_02709, xop:PXO_02878, xop:PXO_03629} -> [xop:PXO_03138 -> xop:PXO_03458] -> xop:PXO_02711 -> {xop:PXO_02709, xop:PXO_02878, xop:PXO_03629} -> [xop:PXO_01118 -> xop:PXO_03458] -> xop:PXO_02711 -> {xop:PXO_02709, xop:PXO_02878, xop:PXO_03629} -> [xop:PXO_03138 -> xop:PXO_03458] -> xop:PXO_02711 -> {xop:PXO_02709, xop:PXO_02878, xop:PXO_03629}
path_xop00061.kgml: {2.3.1.39, 2.3.1.85, 2.3.1.86} -> 2.3.1.180 -> {1.1.1.100, 2.3.1.85, 2.3.1.86} -> [{2.3.1.85, 2.3.1.86, 4.2.1.59} -> 1.3.1.9] -> {2.3.1.179, 2.3.1.41, 2.3.1.85, 2.3.1.86} -> {1.1.1.100, 2.3.1.85, 2.3.1.86} -> [{2.3.1.85, 2.3.1.86, 4.2.1.59} -> 1.3.1.9] -> {2.3.1.179, 2.3.1.41, 2.3.1.85, 2.3.1.86} -> {1.1.1.100, 2.3.1.85, 2.3.1.86} -> [{2.3.1.85, 2.3.1.86, 4.2.1.59} -> 1.3.1.9] -> {2.3.1.179, 2.3.1.41, 2.3.1.85, 2.3.1.86} -> {1.1.1.100, 2.3.1.85, 2.3.1.86} -> [{2.3.1.85, 2.3.1.86, 4.2.1.59} -> 1.3.1.9] -> {2.3.1.179, 2.3.1.41, 2.3.1.85, 2.3.1.86} -> {1.1.1.100, 2.3.1.85, 2.3.1.86} -> [{2.3.1.85, 2.3.1.86, 4.2.1.59} -> 1.3.1.9] -> {2.3.1.179, 2.3.1.41, 2.3.1.85, 2.3.1.86} -> {1.1.1.100, 2.3.1.85, 2.3.1.86} -> [{2.3.1.85, 2.3.1.86, 4.2.1.59} -> 1.3.1.9] -> {2.3.1.179, 2.3.1.41, 2.3.1.85, 2.3.1.86} -> {1.1.1.100, 2.3.1.85, 2.3.1.86} -> [{2.3.1.85, 2.3.1.86, 4.2.1.59} -> 1.3.1.9] -> {2.3.1.179, 2.3.1.199, 2.3.1.41} -> 1.1.1.100
path_xop00061.kgml: Skipped genes: xop:PXO_02707, xop:PXO_02710
path_xop00061.kgml:
path_xop00061.kgml: Found a trail of span 16 containing skipped vertices
path_xop00061.kgml: 147 -> [259] -> 142 -> [139 -> 263] -> 63 -> 130 -> [270 -> 265] -> 62 -> 119 -> [275 -> 266] -> 61 -> 108 -> [278 -> 274] -> 60 -> 97 -> [279 -> 281] -> 59 -> 86 -> [283 -> 284] -> 58 -> 75 -> [285 -> 287] -> 53 -> 54
path_xop00061.kgml: R01626 -> [R04355] -> R04533 -> [R04428 -> R04429] -> R04952 -> R04953 -> [R04954 -> R04955] -> R04957 -> R04536 -> [R04537 -> R04958] -> R04960 -> R04534 -> [R04535 -> R04961] -> R04963 -> R04964 -> [R04965 -> R04724] -> R04726 -> R04566 -> [R04568 -> R04966] -> R04968 -> R04543 -> [R04544 -> R04969] -> R07762 -> R07763
path_xop00061.kgml: xop:PXO_02708 -> [xop:PXO_02711] -> {xop:PXO_02709, xop:PXO_02878, xop:PXO_03629} -> [xop:PXO_03138 -> xop:PXO_03458] -> xop:PXO_02711 -> {xop:PXO_02709, xop:PXO_02878, xop:PXO_03629} -> [xop:PXO_01118 -> xop:PXO_03458] -> xop:PXO_02711 -> {xop:PXO_02709, xop:PXO_02878, xop:PXO_03629} -> [xop:PXO_03138 -> xop:PXO_03458] -> xop:PXO_02711 -> {xop:PXO_02709, xop:PXO_02878, xop:PXO_03629} -> [xop:PXO_01118 -> xop:PXO_03458] -> xop:PXO_02711 -> {xop:PXO_02709, xop:PXO_02878, xop:PXO_03629} -> [xop:PXO_03138 -> xop:PXO_03458] -> xop:PXO_02711 -> {xop:PXO_02709, xop:PXO_02878, xop:PXO_03629} -> [xop:PXO_01118 -> xop:PXO_03458] -> xop:PXO_02711 -> {xop:PXO_02709, xop:PXO_02878, xop:PXO_03629} -> [xop:PXO_03138 -> xop:PXO_03458] -> xop:PXO_02711 -> {xop:PXO_02709, xop:PXO_02878, xop:PXO_03629}
path_xop00061.kgml: {2.3.1.39, 2.3.1.85, 2.3.1.86} -> [{2.3.1.179, 2.3.1.41, 2.3.1.85, 2.3.1.86}] -> {1.1.1.100, 2.3.1.85, 2.3.1.86} -> [{2.3.1.85, 2.3.1.86, 4.2.1.59} -> 1.3.1.9] -> {2.3.1.179, 2.3.1.41, 2.3.1.85, 2.3.1.86} -> {1.1.1.100, 2.3.1.85, 2.3.1.86} -> [{2.3.1.85, 2.3.1.86, 4.2.1.59} -> 1.3.1.9] -> {2.3.1.179, 2.3.1.41, 2.3.1.85, 2.3.1.86} -> {1.1.1.100, 2.3.1.85, 2.3.1.86} -> [{2.3.1.85, 2.3.1.86, 4.2.1.59} -> 1.3.1.9] -> {2.3.1.179, 2.3.1.41, 2.3.1.85, 2.3.1.86} -> {1.1.1.100, 2.3.1.85, 2.3.1.86} -> [{2.3.1.85, 2.3.1.86, 4.2.1.59} -> 1.3.1.9] -> {2.3.1.179, 2.3.1.41, 2.3.1.85, 2.3.1.86} -> {1.1.1.100, 2.3.1.85, 2.3.1.86} -> [{2.3.1.85, 2.3.1.86, 4.2.1.59} -> 1.3.1.9] -> {2.3.1.179, 2.3.1.41, 2.3.1.85, 2.3.1.86} -> {1.1.1.100, 2.3.1.85, 2.3.1.86} -> [{2.3.1.85, 2.3.1.86, 4.2.1.59} -> 1.3.1.9] -> {2.3.1.179, 2.3.1.41, 2.3.1.85, 2.3.1.86} -> {1.1.1.100, 2.3.1.85, 2.3.1.86} -> [{2.3.1.85, 2.3.1.86, 4.2.1.59} -> 1.3.1.9] -> {2.3.1.179, 2.3.1.199, 2.3.1.41} -> 1.1.1.100
path_xop00061.kgml: Skipped genes: xop:PXO_02710
path_xop00061.kgml:
path_xop00061.kgml: Found a trail of span 16 containing skipped vertices
path_xop00061.kgml: 258 -> [142] -> 139 -> [263] -> 133 -> [130] -> 269 -> [265] -> 122 -> [119] -> 275 -> [266] -> 111 -> [108 -> 278] -> 293 -> 277 -> [274] -> 100 -> [97] -> 279 -> [281] -> 89 -> [86] -> 282 -> [284] -> 78 -> [75] -> 285 -> [287] -> 256
path_xop00061.kgml: R04355 -> [R04533] -> R04428 -> [R04429] -> R04952 -> [R04953] -> R04954 -> [R04955] -> R04957 -> [R04536] -> R04537 -> [R04958] -> R04960 -> [R04534 -> R04535] -> R07639 -> R04535 -> [R04961] -> R04963 -> [R04964] -> R04965 -> [R04724] -> R04726 -> [R04566] -> R04568 -> [R04966] -> R04968 -> [R04543] -> R04544 -> [R04969] -> R07762
path_xop00061.kgml: {xop:PXO_02883, xop:PXO_03137} -> [{xop:PXO_02709, xop:PXO_02878, xop:PXO_03629}] -> xop:PXO_03138 -> [xop:PXO_03458] -> {xop:PXO_02883, xop:PXO_03137} -> [{xop:PXO_02709, xop:PXO_02878, xop:PXO_03629}] -> xop:PXO_03138 -> [xop:PXO_03458] -> {xop:PXO_02883, xop:PXO_03137} -> [{xop:PXO_02709, xop:PXO_02878, xop:PXO_03629}] -> xop:PXO_03138 -> [xop:PXO_03458] -> {xop:PXO_02883, xop:PXO_03137} -> [{xop:PXO_02709, xop:PXO_02878, xop:PXO_03629} -> xop:PXO_01118] -> xop:PXO_03138 -> xop:PXO_03138 -> [xop:PXO_03458] -> {xop:PXO_02883, xop:PXO_03137} -> [{xop:PXO_02709, xop:PXO_02878, xop:PXO_03629}] -> xop:PXO_03138 -> [xop:PXO_03458] -> {xop:PXO_02883, xop:PXO_03137} -> [{xop:PXO_02709, xop:PXO_02878, xop:PXO_03629}] -> xop:PXO_03138 -> [xop:PXO_03458] -> {xop:PXO_02883, xop:PXO_03137} -> [{xop:PXO_02709, xop:PXO_02878, xop:PXO_03629}] -> xop:PXO_03138 -> [xop:PXO_03458] -> {xop:PXO_02883, xop:PXO_03137}
path_xop00061.kgml: {2.3.1.179, 2.3.1.41, 2.3.1.85, 2.3.1.86} -> [{1.1.1.100, 2.3.1.85, 2.3.1.86}] -> {2.3.1.85, 2.3.1.86, 4.2.1.59} -> [1.3.1.9] -> {2.3.1.179, 2.3.1.41, 2.3.1.85, 2.3.1.86} -> [{1.1.1.100, 2.3.1.85, 2.3.1.86}] -> {2.3.1.85, 2.3.1.86, 4.2.1.59} -> [1.3.1.9] -> {2.3.1.179, 2.3.1.41, 2.3.1.85, 2.3.1.86} -> [{1.1.1.100, 2.3.1.85, 2.3.1.86}] -> {2.3.1.85, 2.3.1.86, 4.2.1.59} -> [1.3.1.9] -> {2.3.1.179, 2.3.1.41, 2.3.1.85, 2.3.1.86} -> [{1.1.1.100, 2.3.1.85, 2.3.1.86} -> {2.3.1.85, 2.3.1.86, 4.2.1.59}] -> 5.3.3.14 -> {2.3.1.85, 2.3.1.86, 4.2.1.59} -> [1.3.1.9] -> {2.3.1.179, 2.3.1.41, 2.3.1.85, 2.3.1.86} -> [{1.1.1.100, 2.3.1.85, 2.3.1.86}] -> {2.3.1.85, 2.3.1.86, 4.2.1.59} -> [1.3.1.9] -> {2.3.1.179, 2.3.1.41, 2.3.1.85, 2.3.1.86} -> [{1.1.1.100, 2.3.1.85, 2.3.1.86}] -> {2.3.1.85, 2.3.1.86, 4.2.1.59} -> [1.3.1.9] -> {2.3.1.179, 2.3.1.41, 2.3.1.85, 2.3.1.86} -> [{1.1.1.100, 2.3.1.85, 2.3.1.86}] -> {2.3.1.85, 2.3.1.86, 4.2.1.59} -> [1.3.1.9] -> {2.3.1.179, 2.3.1.199, 2.3.1.41}
path_xop00061.kgml:
path_xop00061.kgml: Found a trail of span 15 containing skipped vertices
path_xop00061.kgml: 147 -> 63 -> 130 -> [270 -> 265] -> 62 -> 119 -> [275 -> 266] -> 61 -> 108 -> [278 -> 274] -> 60 -> 97 -> [279 -> 281] -> 59 -> 86 -> [283 -> 284] -> 58 -> 75 -> [285 -> 287] -> 53 -> 54
path_xop00061.kgml: R01626 -> R04952 -> R04953 -> [R04954 -> R04955] -> R04957 -> R04536 -> [R04537 -> R04958] -> R04960 -> R04534 -> [R04535 -> R04961] -> R04963 -> R04964 -> [R04965 -> R04724] -> R04726 -> R04566 -> [R04568 -> R04966] -> R04968 -> R04543 -> [R04544 -> R04969] -> R07762 -> R07763
path_xop00061.kgml: xop:PXO_02708 -> xop:PXO_02711 -> {xop:PXO_02709, xop:PXO_02878, xop:PXO_03629} -> [xop:PXO_01118 -> xop:PXO_03458] -> xop:PXO_02711 -> {xop:PXO_02709, xop:PXO_02878, xop:PXO_03629} -> [xop:PXO_03138 -> xop:PXO_03458] -> xop:PXO_02711 -> {xop:PXO_02709, xop:PXO_02878, xop:PXO_03629} -> [xop:PXO_01118 -> xop:PXO_03458] -> xop:PXO_02711 -> {xop:PXO_02709, xop:PXO_02878, xop:PXO_03629} -> [xop:PXO_03138 -> xop:PXO_03458] -> xop:PXO_02711 -> {xop:PXO_02709, xop:PXO_02878, xop:PXO_03629} -> [xop:PXO_01118 -> xop:PXO_03458] -> xop:PXO_02711 -> {xop:PXO_02709, xop:PXO_02878, xop:PXO_03629} -> [xop:PXO_03138 -> xop:PXO_03458] -> xop:PXO_02711 -> {xop:PXO_02709, xop:PXO_02878, xop:PXO_03629}
path_xop00061.kgml: {2.3.1.39, 2.3.1.85, 2.3.1.86} -> {2.3.1.179, 2.3.1.41, 2.3.1.85, 2.3.1.86} -> {1.1.1.100, 2.3.1.85, 2.3.1.86} -> [{2.3.1.85, 2.3.1.86, 4.2.1.59} -> 1.3.1.9] -> {2.3.1.179, 2.3.1.41, 2.3.1.85, 2.3.1.86} -> {1.1.1.100, 2.3.1.85, 2.3.1.86} -> [{2.3.1.85, 2.3.1.86, 4.2.1.59} -> 1.3.1.9] -> {2.3.1.179, 2.3.1.41, 2.3.1.85, 2.3.1.86} -> {1.1.1.100, 2.3.1.85, 2.3.1.86} -> [{2.3.1.85, 2.3.1.86, 4.2.1.59} -> 1.3.1.9] -> {2.3.1.179, 2.3.1.41, 2.3.1.85, 2.3.1.86} -> {1.1.1.100, 2.3.1.85, 2.3.1.86} -> [{2.3.1.85, 2.3.1.86, 4.2.1.59} -> 1.3.1.9] -> {2.3.1.179, 2.3.1.41, 2.3.1.85, 2.3.1.86} -> {1.1.1.100, 2.3.1.85, 2.3.1.86} -> [{2.3.1.85, 2.3.1.86, 4.2.1.59} -> 1.3.1.9] -> {2.3.1.179, 2.3.1.41, 2.3.1.85, 2.3.1.86} -> {1.1.1.100, 2.3.1.85, 2.3.1.86} -> [{2.3.1.85, 2.3.1.86, 4.2.1.59} -> 1.3.1.9] -> {2.3.1.179, 2.3.1.199, 2.3.1.41} -> 1.1.1.100
path_xop00061.kgml: Skipped genes: xop:PXO_02710
path_xop00061.kgml:
path_xop00061.kgml: Found a trail of span 14 containing skipped vertices
path_xop00061.kgml: 147 -> [133] -> 130 -> [270 -> 265] -> 62 -> 119 -> [275 -> 266] -> 61 -> 108 -> [278 -> 274] -> 60 -> 97 -> [279 -> 281] -> 59 -> 86 -> [283 -> 284] -> 58 -> 75 -> [285 -> 287] -> 53 -> 54
path_xop00061.kgml: R01626 -> [R04952] -> R04953 -> [R04954 -> R04955] -> R04957 -> R04536 -> [R04537 -> R04958] -> R04960 -> R04534 -> [R04535 -> R04961] -> R04963 -> R04964 -> [R04965 -> R04724] -> R04726 -> R04566 -> [R04568 -> R04966] -> R04968 -> R04543 -> [R04544 -> R04969] -> R07762 -> R07763
path_xop00061.kgml: xop:PXO_02708 -> [{xop:PXO_02883, xop:PXO_03137}] -> {xop:PXO_02709, xop:PXO_02878, xop:PXO_03629} -> [xop:PXO_01118 -> xop:PXO_03458] -> xop:PXO_02711 -> {xop:PXO_02709, xop:PXO_02878, xop:PXO_03629} -> [xop:PXO_03138 -> xop:PXO_03458] -> xop:PXO_02711 -> {xop:PXO_02709, xop:PXO_02878, xop:PXO_03629} -> [xop:PXO_01118 -> xop:PXO_03458] -> xop:PXO_02711 -> {xop:PXO_02709, xop:PXO_02878, xop:PXO_03629} -> [xop:PXO_03138 -> xop:PXO_03458] -> xop:PXO_02711 -> {xop:PXO_02709, xop:PXO_02878, xop:PXO_03629} -> [xop:PXO_01118 -> xop:PXO_03458] -> xop:PXO_02711 -> {xop:PXO_02709, xop:PXO_02878, xop:PXO_03629} -> [xop:PXO_03138 -> xop:PXO_03458] -> xop:PXO_02711 -> {xop:PXO_02709, xop:PXO_02878, xop:PXO_03629}
path_xop00061.kgml: {2.3.1.39, 2.3.1.85, 2.3.1.86} -> [{2.3.1.179, 2.3.1.41, 2.3.1.85, 2.3.1.86}] -> {1.1.1.100, 2.3.1.85, 2.3.1.86} -> [{2.3.1.85, 2.3.1.86, 4.2.1.59} -> 1.3.1.9] -> {2.3.1.179, 2.3.1.41, 2.3.1.85, 2.3.1.86} -> {1.1.1.100, 2.3.1.85, 2.3.1.86} -> [{2.3.1.85, 2.3.1.86, 4.2.1.59} -> 1.3.1.9] -> {2.3.1.179, 2.3.1.41, 2.3.1.85, 2.3.1.86} -> {1.1.1.100, 2.3.1.85, 2.3.1.86} -> [{2.3.1.85, 2.3.1.86, 4.2.1.59} -> 1.3.1.9] -> {2.3.1.179, 2.3.1.41, 2.3.1.85, 2.3.1.86} -> {1.1.1.100, 2.3.1.85, 2.3.1.86} -> [{2.3.1.85, 2.3.1.86, 4.2.1.59} -> 1.3.1.9] -> {2.3.1.179, 2.3.1.41, 2.3.1.85, 2.3.1.86} -> {1.1.1.100, 2.3.1.85, 2.3.1.86} -> [{2.3.1.85, 2.3.1.86, 4.2.1.59} -> 1.3.1.9] -> {2.3.1.179, 2.3.1.41, 2.3.1.85, 2.3.1.86} -> {1.1.1.100, 2.3.1.85, 2.3.1.86} -> [{2.3.1.85, 2.3.1.86, 4.2.1.59} -> 1.3.1.9] -> {2.3.1.179, 2.3.1.199, 2.3.1.41} -> 1.1.1.100
path_xop00061.kgml: Skipped genes: xop:PXO_02710
path_xop00061.kgml:
path_xop00061.kgml: Found a trail of span 13 containing skipped vertices
path_xop00061.kgml: 147 -> 62 -> 119 -> [275 -> 266] -> 61 -> 108 -> [278 -> 274] -> 60 -> 97 -> [279 -> 281] -> 59 -> 86 -> [283 -> 284] -> 58 -> 75 -> [285 -> 287] -> 53 -> 54
path_xop00061.kgml: R01626 -> R04957 -> R04536 -> [R04537 -> R04958] -> R04960 -> R04534 -> [R04535 -> R04961] -> R04963 -> R04964 -> [R04965 -> R04724] -> R04726 -> R04566 -> [R04568 -> R04966] -> R04968 -> R04543 -> [R04544 -> R04969] -> R07762 -> R07763
path_xop00061.kgml: xop:PXO_02708 -> xop:PXO_02711 -> {xop:PXO_02709, xop:PXO_02878, xop:PXO_03629} -> [xop:PXO_03138 -> xop:PXO_03458] -> xop:PXO_02711 -> {xop:PXO_02709, xop:PXO_02878, xop:PXO_03629} -> [xop:PXO_01118 -> xop:PXO_03458] -> xop:PXO_02711 -> {xop:PXO_02709, xop:PXO_02878, xop:PXO_03629} -> [xop:PXO_03138 -> xop:PXO_03458] -> xop:PXO_02711 -> {xop:PXO_02709, xop:PXO_02878, xop:PXO_03629} -> [xop:PXO_01118 -> xop:PXO_03458] -> xop:PXO_02711 -> {xop:PXO_02709, xop:PXO_02878, xop:PXO_03629} -> [xop:PXO_03138 -> xop:PXO_03458] -> xop:PXO_02711 -> {xop:PXO_02709, xop:PXO_02878, xop:PXO_03629}
path_xop00061.kgml: {2.3.1.39, 2.3.1.85, 2.3.1.86} -> {2.3.1.179, 2.3.1.41, 2.3.1.85, 2.3.1.86} -> {1.1.1.100, 2.3.1.85, 2.3.1.86} -> [{2.3.1.85, 2.3.1.86, 4.2.1.59} -> 1.3.1.9] -> {2.3.1.179, 2.3.1.41, 2.3.1.85, 2.3.1.86} -> {1.1.1.100, 2.3.1.85, 2.3.1.86} -> [{2.3.1.85, 2.3.1.86, 4.2.1.59} -> 1.3.1.9] -> {2.3.1.179, 2.3.1.41, 2.3.1.85, 2.3.1.86} -> {1.1.1.100, 2.3.1.85, 2.3.1.86} -> [{2.3.1.85, 2.3.1.86, 4.2.1.59} -> 1.3.1.9] -> {2.3.1.179, 2.3.1.41, 2.3.1.85, 2.3.1.86} -> {1.1.1.100, 2.3.1.85, 2.3.1.86} -> [{2.3.1.85, 2.3.1.86, 4.2.1.59} -> 1.3.1.9] -> {2.3.1.179, 2.3.1.41, 2.3.1.85, 2.3.1.86} -> {1.1.1.100, 2.3.1.85, 2.3.1.86} -> [{2.3.1.85, 2.3.1.86, 4.2.1.59} -> 1.3.1.9] -> {2.3.1.179, 2.3.1.199, 2.3.1.41} -> 1.1.1.100
path_xop00061.kgml: Skipped genes: xop:PXO_02710
path_xop00061.kgml:
path_xop00061.kgml: Found a trail of span 12 containing skipped vertices
path_xop00061.kgml: 147 -> [122] -> 119 -> [275 -> 266] -> 61 -> 108 -> [278 -> 274] -> 60 -> 97 -> [279 -> 281] -> 59 -> 86 -> [283 -> 284] -> 58 -> 75 -> [285 -> 287] -> 53 -> 54
path_xop00061.kgml: R01626 -> [R04957] -> R04536 -> [R04537 -> R04958] -> R04960 -> R04534 -> [R04535 -> R04961] -> R04963 -> R04964 -> [R04965 -> R04724] -> R04726 -> R04566 -> [R04568 -> R04966] -> R04968 -> R04543 -> [R04544 -> R04969] -> R07762 -> R07763
path_xop00061.kgml: xop:PXO_02708 -> [{xop:PXO_02883, xop:PXO_03137}] -> {xop:PXO_02709, xop:PXO_02878, xop:PXO_03629} -> [xop:PXO_03138 -> xop:PXO_03458] -> xop:PXO_02711 -> {xop:PXO_02709, xop:PXO_02878, xop:PXO_03629} -> [xop:PXO_01118 -> xop:PXO_03458] -> xop:PXO_02711 -> {xop:PXO_02709, xop:PXO_02878, xop:PXO_03629} -> [xop:PXO_03138 -> xop:PXO_03458] -> xop:PXO_02711 -> {xop:PXO_02709, xop:PXO_02878, xop:PXO_03629} -> [xop:PXO_01118 -> xop:PXO_03458] -> xop:PXO_02711 -> {xop:PXO_02709, xop:PXO_02878, xop:PXO_03629} -> [xop:PXO_03138 -> xop:PXO_03458] -> xop:PXO_02711 -> {xop:PXO_02709, xop:PXO_02878, xop:PXO_03629}
path_xop00061.kgml: {2.3.1.39, 2.3.1.85, 2.3.1.86} -> [{2.3.1.179, 2.3.1.41, 2.3.1.85, 2.3.1.86}] -> {1.1.1.100, 2.3.1.85, 2.3.1.86} -> [{2.3.1.85, 2.3.1.86, 4.2.1.59} -> 1.3.1.9] -> {2.3.1.179, 2.3.1.41, 2.3.1.85, 2.3.1.86} -> {1.1.1.100, 2.3.1.85, 2.3.1.86} -> [{2.3.1.85, 2.3.1.86, 4.2.1.59} -> 1.3.1.9] -> {2.3.1.179, 2.3.1.41, 2.3.1.85, 2.3.1.86} -> {1.1.1.100, 2.3.1.85, 2.3.1.86} -> [{2.3.1.85, 2.3.1.86, 4.2.1.59} -> 1.3.1.9] -> {2.3.1.179, 2.3.1.41, 2.3.1.85, 2.3.1.86} -> {1.1.1.100, 2.3.1.85, 2.3.1.86} -> [{2.3.1.85, 2.3.1.86, 4.2.1.59} -> 1.3.1.9] -> {2.3.1.179, 2.3.1.41, 2.3.1.85, 2.3.1.86} -> {1.1.1.100, 2.3.1.85, 2.3.1.86} -> [{2.3.1.85, 2.3.1.86, 4.2.1.59} -> 1.3.1.9] -> {2.3.1.179, 2.3.1.199, 2.3.1.41} -> 1.1.1.100
path_xop00061.kgml: Skipped genes: xop:PXO_02710
path_xop00061.kgml:
path_xop00061.kgml: Found a trail of span 11 containing skipped vertices
path_xop00061.kgml: 147 -> 61 -> 108 -> [278 -> 274] -> 60 -> 97 -> [279 -> 281] -> 59 -> 86 -> [283 -> 284] -> 58 -> 75 -> [285 -> 287] -> 53 -> 54
path_xop00061.kgml: R01626 -> R04960 -> R04534 -> [R04535 -> R04961] -> R04963 -> R04964 -> [R04965 -> R04724] -> R04726 -> R04566 -> [R04568 -> R04966] -> R04968 -> R04543 -> [R04544 -> R04969] -> R07762 -> R07763
path_xop00061.kgml: xop:PXO_02708 -> xop:PXO_02711 -> {xop:PXO_02709, xop:PXO_02878, xop:PXO_03629} -> [xop:PXO_01118 -> xop:PXO_03458] -> xop:PXO_02711 -> {xop:PXO_02709, xop:PXO_02878, xop:PXO_03629} -> [xop:PXO_03138 -> xop:PXO_03458] -> xop:PXO_02711 -> {xop:PXO_02709, xop:PXO_02878, xop:PXO_03629} -> [xop:PXO_01118 -> xop:PXO_03458] -> xop:PXO_02711 -> {xop:PXO_02709, xop:PXO_02878, xop:PXO_03629} -> [xop:PXO_03138 -> xop:PXO_03458] -> xop:PXO_02711 -> {xop:PXO_02709, xop:PXO_02878, xop:PXO_03629}
path_xop00061.kgml: {2.3.1.39, 2.3.1.85, 2.3.1.86} -> {2.3.1.179, 2.3.1.41, 2.3.1.85, 2.3.1.86} -> {1.1.1.100, 2.3.1.85, 2.3.1.86} -> [{2.3.1.85, 2.3.1.86, 4.2.1.59} -> 1.3.1.9] -> {2.3.1.179, 2.3.1.41, 2.3.1.85, 2.3.1.86} -> {1.1.1.100, 2.3.1.85, 2.3.1.86} -> [{2.3.1.85, 2.3.1.86, 4.2.1.59} -> 1.3.1.9] -> {2.3.1.179, 2.3.1.41, 2.3.1.85, 2.3.1.86} -> {1.1.1.100, 2.3.1.85, 2.3.1.86} -> [{2.3.1.85, 2.3.1.86, 4.2.1.59} -> 1.3.1.9] -> {2.3.1.179, 2.3.1.41, 2.3.1.85, 2.3.1.86} -> {1.1.1.100, 2.3.1.85, 2.3.1.86} -> [{2.3.1.85, 2.3.1.86, 4.2.1.59} -> 1.3.1.9] -> {2.3.1.179, 2.3.1.199, 2.3.1.41} -> 1.1.1.100
path_xop00061.kgml: Skipped genes: xop:PXO_02710
path_xop00061.kgml:
path_xop00061.kgml: Found a trail of span 10 containing skipped vertices
path_xop00061.kgml: 147 -> [61] -> 108 -> [278 -> 274] -> 60 -> 97 -> [279 -> 281] -> 59 -> 86 -> [283 -> 284] -> 58 -> 75 -> [285 -> 287] -> 53 -> 54
path_xop00061.kgml: R01626 -> [R04960] -> R04534 -> [R04535 -> R04961] -> R04963 -> R04964 -> [R04965 -> R04724] -> R04726 -> R04566 -> [R04568 -> R04966] -> R04968 -> R04543 -> [R04544 -> R04969] -> R07762 -> R07763
path_xop00061.kgml: xop:PXO_02708 -> [xop:PXO_02711] -> {xop:PXO_02709, xop:PXO_02878, xop:PXO_03629} -> [xop:PXO_01118 -> xop:PXO_03458] -> xop:PXO_02711 -> {xop:PXO_02709, xop:PXO_02878, xop:PXO_03629} -> [xop:PXO_03138 -> xop:PXO_03458] -> xop:PXO_02711 -> {xop:PXO_02709, xop:PXO_02878, xop:PXO_03629} -> [xop:PXO_01118 -> xop:PXO_03458] -> xop:PXO_02711 -> {xop:PXO_02709, xop:PXO_02878, xop:PXO_03629} -> [xop:PXO_03138 -> xop:PXO_03458] -> xop:PXO_02711 -> {xop:PXO_02709, xop:PXO_02878, xop:PXO_03629}
path_xop00061.kgml: {2.3.1.39, 2.3.1.85, 2.3.1.86} -> [{2.3.1.179, 2.3.1.41, 2.3.1.85, 2.3.1.86}] -> {1.1.1.100, 2.3.1.85, 2.3.1.86} -> [{2.3.1.85, 2.3.1.86, 4.2.1.59} -> 1.3.1.9] -> {2.3.1.179, 2.3.1.41, 2.3.1.85, 2.3.1.86} -> {1.1.1.100, 2.3.1.85, 2.3.1.86} -> [{2.3.1.85, 2.3.1.86, 4.2.1.59} -> 1.3.1.9] -> {2.3.1.179, 2.3.1.41, 2.3.1.85, 2.3.1.86} -> {1.1.1.100, 2.3.1.85, 2.3.1.86} -> [{2.3.1.85, 2.3.1.86, 4.2.1.59} -> 1.3.1.9] -> {2.3.1.179, 2.3.1.41, 2.3.1.85, 2.3.1.86} -> {1.1.1.100, 2.3.1.85, 2.3.1.86} -> [{2.3.1.85, 2.3.1.86, 4.2.1.59} -> 1.3.1.9] -> {2.3.1.179, 2.3.1.199, 2.3.1.41} -> 1.1.1.100
path_xop00061.kgml: Skipped genes: xop:PXO_02710
path_xop00061.kgml:
path_xop00061.kgml: Found a trail of span 9 containing skipped vertices
path_xop00061.kgml: 147 -> 60 -> 97 -> [279 -> 281] -> 59 -> 86 -> [283 -> 284] -> 58 -> 75 -> [285 -> 287] -> 53 -> 54
path_xop00061.kgml: R01626 -> R04963 -> R04964 -> [R04965 -> R04724] -> R04726 -> R04566 -> [R04568 -> R04966] -> R04968 -> R04543 -> [R04544 -> R04969] -> R07762 -> R07763
path_xop00061.kgml: xop:PXO_02708 -> xop:PXO_02711 -> {xop:PXO_02709, xop:PXO_02878, xop:PXO_03629} -> [xop:PXO_03138 -> xop:PXO_03458] -> xop:PXO_02711 -> {xop:PXO_02709, xop:PXO_02878, xop:PXO_03629} -> [xop:PXO_01118 -> xop:PXO_03458] -> xop:PXO_02711 -> {xop:PXO_02709, xop:PXO_02878, xop:PXO_03629} -> [xop:PXO_03138 -> xop:PXO_03458] -> xop:PXO_02711 -> {xop:PXO_02709, xop:PXO_02878, xop:PXO_03629}
path_xop00061.kgml: {2.3.1.39, 2.3.1.85, 2.3.1.86} -> {2.3.1.179, 2.3.1.41, 2.3.1.85, 2.3.1.86} -> {1.1.1.100, 2.3.1.85, 2.3.1.86} -> [{2.3.1.85, 2.3.1.86, 4.2.1.59} -> 1.3.1.9] -> {2.3.1.179, 2.3.1.41, 2.3.1.85, 2.3.1.86} -> {1.1.1.100, 2.3.1.85, 2.3.1.86} -> [{2.3.1.85, 2.3.1.86, 4.2.1.59} -> 1.3.1.9] -> {2.3.1.179, 2.3.1.41, 2.3.1.85, 2.3.1.86} -> {1.1.1.100, 2.3.1.85, 2.3.1.86} -> [{2.3.1.85, 2.3.1.86, 4.2.1.59} -> 1.3.1.9] -> {2.3.1.179, 2.3.1.199, 2.3.1.41} -> 1.1.1.100
path_xop00061.kgml: Skipped genes: xop:PXO_02710
path_xop00061.kgml:
path_xop00061.kgml: Found a trail of span 8 containing skipped vertices
path_xop00061.kgml: 147 -> [60] -> 97 -> [279 -> 281] -> 59 -> 86 -> [283 -> 284] -> 58 -> 75 -> [285 -> 287] -> 53 -> 54
path_xop00061.kgml: R01626 -> [R04963] -> R04964 -> [R04965 -> R04724] -> R04726 -> R04566 -> [R04568 -> R04966] -> R04968 -> R04543 -> [R04544 -> R04969] -> R07762 -> R07763
path_xop00061.kgml: xop:PXO_02708 -> [xop:PXO_02711] -> {xop:PXO_02709, xop:PXO_02878, xop:PXO_03629} -> [xop:PXO_03138 -> xop:PXO_03458] -> xop:PXO_02711 -> {xop:PXO_02709, xop:PXO_02878, xop:PXO_03629} -> [xop:PXO_01118 -> xop:PXO_03458] -> xop:PXO_02711 -> {xop:PXO_02709, xop:PXO_02878, xop:PXO_03629} -> [xop:PXO_03138 -> xop:PXO_03458] -> xop:PXO_02711 -> {xop:PXO_02709, xop:PXO_02878, xop:PXO_03629}
path_xop00061.kgml: {2.3.1.39, 2.3.1.85, 2.3.1.86} -> [{2.3.1.179, 2.3.1.41, 2.3.1.85, 2.3.1.86}] -> {1.1.1.100, 2.3.1.85, 2.3.1.86} -> [{2.3.1.85, 2.3.1.86, 4.2.1.59} -> 1.3.1.9] -> {2.3.1.179, 2.3.1.41, 2.3.1.85, 2.3.1.86} -> {1.1.1.100, 2.3.1.85, 2.3.1.86} -> [{2.3.1.85, 2.3.1.86, 4.2.1.59} -> 1.3.1.9] -> {2.3.1.179, 2.3.1.41, 2.3.1.85, 2.3.1.86} -> {1.1.1.100, 2.3.1.85, 2.3.1.86} -> [{2.3.1.85, 2.3.1.86, 4.2.1.59} -> 1.3.1.9] -> {2.3.1.179, 2.3.1.199, 2.3.1.41} -> 1.1.1.100
path_xop00061.kgml: Skipped genes: xop:PXO_02710
path_xop00061.kgml:
path_xop00061.kgml: Found a trail of span 7 containing skipped vertices
path_xop00061.kgml: 147 -> 59 -> 86 -> [283 -> 284] -> 58 -> 75 -> [285 -> 287] -> 53 -> 54
path_xop00061.kgml: R01626 -> R04726 -> R04566 -> [R04568 -> R04966] -> R04968 -> R04543 -> [R04544 -> R04969] -> R07762 -> R07763
path_xop00061.kgml: xop:PXO_02708 -> xop:PXO_02711 -> {xop:PXO_02709, xop:PXO_02878, xop:PXO_03629} -> [xop:PXO_01118 -> xop:PXO_03458] -> xop:PXO_02711 -> {xop:PXO_02709, xop:PXO_02878, xop:PXO_03629} -> [xop:PXO_03138 -> xop:PXO_03458] -> xop:PXO_02711 -> {xop:PXO_02709, xop:PXO_02878, xop:PXO_03629}
path_xop00061.kgml: {2.3.1.39, 2.3.1.85, 2.3.1.86} -> {2.3.1.179, 2.3.1.41, 2.3.1.85, 2.3.1.86} -> {1.1.1.100, 2.3.1.85, 2.3.1.86} -> [{2.3.1.85, 2.3.1.86, 4.2.1.59} -> 1.3.1.9] -> {2.3.1.179, 2.3.1.41, 2.3.1.85, 2.3.1.86} -> {1.1.1.100, 2.3.1.85, 2.3.1.86} -> [{2.3.1.85, 2.3.1.86, 4.2.1.59} -> 1.3.1.9] -> {2.3.1.179, 2.3.1.199, 2.3.1.41} -> 1.1.1.100
path_xop00061.kgml: Skipped genes: xop:PXO_02710
path_xop00061.kgml:
path_xop00061.kgml: Found a trail of span 6 containing skipped vertices
path_xop00061.kgml: 147 -> [89] -> 86 -> [283 -> 284] -> 58 -> 75 -> [285 -> 287] -> 53 -> 54
path_xop00061.kgml: R01626 -> [R04726] -> R04566 -> [R04568 -> R04966] -> R04968 -> R04543 -> [R04544 -> R04969] -> R07762 -> R07763
path_xop00061.kgml: xop:PXO_02708 -> [{xop:PXO_02883, xop:PXO_03137}] -> {xop:PXO_02709, xop:PXO_02878, xop:PXO_03629} -> [xop:PXO_01118 -> xop:PXO_03458] -> xop:PXO_02711 -> {xop:PXO_02709, xop:PXO_02878, xop:PXO_03629} -> [xop:PXO_03138 -> xop:PXO_03458] -> xop:PXO_02711 -> {xop:PXO_02709, xop:PXO_02878, xop:PXO_03629}
path_xop00061.kgml: {2.3.1.39, 2.3.1.85, 2.3.1.86} -> [{2.3.1.179, 2.3.1.41, 2.3.1.85, 2.3.1.86}] -> {1.1.1.100, 2.3.1.85, 2.3.1.86} -> [{2.3.1.85, 2.3.1.86, 4.2.1.59} -> 1.3.1.9] -> {2.3.1.179, 2.3.1.41, 2.3.1.85, 2.3.1.86} -> {1.1.1.100, 2.3.1.85, 2.3.1.86} -> [{2.3.1.85, 2.3.1.86, 4.2.1.59} -> 1.3.1.9] -> {2.3.1.179, 2.3.1.199, 2.3.1.41} -> 1.1.1.100
path_xop00061.kgml: Skipped genes: xop:PXO_02710
path_xop00061.kgml:
path_xop00061.kgml: Found a trail of span 5 containing skipped vertices
path_xop00061.kgml: 147 -> 58 -> 75 -> [285 -> 287] -> 53 -> 54
path_xop00061.kgml: R01626 -> R04968 -> R04543 -> [R04544 -> R04969] -> R07762 -> R07763
path_xop00061.kgml: xop:PXO_02708 -> xop:PXO_02711 -> {xop:PXO_02709, xop:PXO_02878, xop:PXO_03629} -> [xop:PXO_03138 -> xop:PXO_03458] -> xop:PXO_02711 -> {xop:PXO_02709, xop:PXO_02878, xop:PXO_03629}
path_xop00061.kgml: {2.3.1.39, 2.3.1.85, 2.3.1.86} -> {2.3.1.179, 2.3.1.41, 2.3.1.85, 2.3.1.86} -> {1.1.1.100, 2.3.1.85, 2.3.1.86} -> [{2.3.1.85, 2.3.1.86, 4.2.1.59} -> 1.3.1.9] -> {2.3.1.179, 2.3.1.199, 2.3.1.41} -> 1.1.1.100
path_xop00061.kgml: Skipped genes: xop:PXO_02710
path_xop00061.kgml:
path_xop00061.kgml: Found a trail of span 4 containing skipped vertices
path_xop00061.kgml: 147 -> [78] -> 75 -> [285 -> 287] -> 53 -> 54
path_xop00061.kgml: R01626 -> [R04968] -> R04543 -> [R04544 -> R04969] -> R07762 -> R07763
path_xop00061.kgml: xop:PXO_02708 -> [{xop:PXO_02883, xop:PXO_03137}] -> {xop:PXO_02709, xop:PXO_02878, xop:PXO_03629} -> [xop:PXO_03138 -> xop:PXO_03458] -> xop:PXO_02711 -> {xop:PXO_02709, xop:PXO_02878, xop:PXO_03629}
path_xop00061.kgml: {2.3.1.39, 2.3.1.85, 2.3.1.86} -> [{2.3.1.179, 2.3.1.41, 2.3.1.85, 2.3.1.86}] -> {1.1.1.100, 2.3.1.85, 2.3.1.86} -> [{2.3.1.85, 2.3.1.86, 4.2.1.59} -> 1.3.1.9] -> {2.3.1.179, 2.3.1.199, 2.3.1.41} -> 1.1.1.100
path_xop00061.kgml: Skipped genes: xop:PXO_02710
path_xop00061.kgml:
path_xop00061.kgml: Found a trail of span 3 containing skipped vertices
path_xop00061.kgml: 147 -> 53 -> 54
path_xop00061.kgml: R01626 -> R07762 -> R07763
path_xop00061.kgml: xop:PXO_02708 -> xop:PXO_02711 -> {xop:PXO_02709, xop:PXO_02878, xop:PXO_03629}
path_xop00061.kgml: {2.3.1.39, 2.3.1.85, 2.3.1.86} -> {2.3.1.179, 2.3.1.199, 2.3.1.41} -> 1.1.1.100
path_xop00061.kgml: Skipped genes: xop:PXO_02710
path_xop00061.kgml:
path_xop00061.kgml: Found a trail of span 2 containing skipped vertices
path_xop00061.kgml: 147 -> [256] -> 54
path_xop00061.kgml: R01626 -> [R07762] -> R07763
path_xop00061.kgml: xop:PXO_02708 -> [{xop:PXO_02883, xop:PXO_03137}] -> {xop:PXO_02709, xop:PXO_02878, xop:PXO_03629}
path_xop00061.kgml: {2.3.1.39, 2.3.1.85, 2.3.1.86} -> [{2.3.1.179, 2.3.1.199, 2.3.1.41}] -> 1.1.1.100
path_xop00061.kgml:
path_xop00061.kgml: --- 13.15 seconds ---

path_xop00072.kgml: Synthesis and degradation of ketone bodies
path_xop00072.kgml: Initialization took 0.23 seconds
path_xop00072.kgml: (not found)
path_xop00072.kgml: --- 0.27 seconds ---

path_xop00130.kgml: Ubiquinone and other terpenoid-quinone biosynthesis
path_xop00130.kgml: Initialization took 0.53 seconds
path_xop00130.kgml: (not found)
path_xop00130.kgml: --- 0.58 seconds ---

path_xop00190.kgml: Oxidative phosphorylation
path_xop00190.kgml: Initialization took 10.82 seconds
path_xop00190.kgml: (not found)
path_xop00190.kgml: --- 10.87 seconds ---

path_xop00220.kgml: Arginine biosynthesis
path_xop00220.kgml: Initialization took 0.93 seconds
path_xop00220.kgml:
path_xop00220.kgml: Found a trail of span 7 containing skipped vertices
path_xop00220.kgml: 49 -> 50 -> 51 -> [52] -> 71 -> 73 -> 45 -> 47
path_xop00220.kgml: R00259 -> R02649 -> R03443 -> [R02283] -> R07245 -> R09107 -> R01954 -> R01086
path_xop00220.kgml: xop:PXO_00349 -> xop:PXO_00349 -> xop:PXO_00347 -> [xop:PXO_02293] -> xop:PXO_00353 -> xop:PXO_00350 -> xop:PXO_00352 -> xop:PXO_00346
path_xop00220.kgml: 2.3.1.1 -> 2.7.2.8 -> 1.2.1.38 -> [2.6.1.11] -> 2.1.3.9 -> 3.5.1.16 -> 6.3.4.5 -> 4.3.2.1
path_xop00220.kgml: Skipped genes: xop:PXO_00351, xop:PXO_00348
path_xop00220.kgml:
path_xop00220.kgml: Found a trail of span 6 containing skipped vertices
path_xop00220.kgml: 49 -> 50 -> 51 -> [52] -> 71 -> [73] -> 45 -> 47
path_xop00220.kgml: R00259 -> R02649 -> R03443 -> [R02283] -> R07245 -> [R09107] -> R01954 -> R01086
path_xop00220.kgml: xop:PXO_00349 -> xop:PXO_00349 -> xop:PXO_00347 -> [xop:PXO_02293] -> xop:PXO_00353 -> [xop:PXO_00350] -> xop:PXO_00352 -> xop:PXO_00346
path_xop00220.kgml: 2.3.1.1 -> 2.7.2.8 -> 1.2.1.38 -> [2.6.1.11] -> 2.1.3.9 -> [3.5.1.16] -> 6.3.4.5 -> 4.3.2.1
path_xop00220.kgml: Skipped genes: xop:PXO_00350, xop:PXO_00351, xop:PXO_00348
path_xop00220.kgml:
path_xop00220.kgml: Found a trail of span 6 containing skipped vertices
path_xop00220.kgml: 49 -> 50 -> 51 -> [52] -> 71 -> 73 -> [45] -> 47
path_xop00220.kgml: R00259 -> R02649 -> R03443 -> [R02283] -> R07245 -> R09107 -> [R01954] -> R01086
path_xop00220.kgml: xop:PXO_00349 -> xop:PXO_00349 -> xop:PXO_00347 -> [xop:PXO_02293] -> xop:PXO_00353 -> xop:PXO_00350 -> [xop:PXO_00352] -> xop:PXO_00346
path_xop00220.kgml: 2.3.1.1 -> 2.7.2.8 -> 1.2.1.38 -> [2.6.1.11] -> 2.1.3.9 -> 3.5.1.16 -> [6.3.4.5] -> 4.3.2.1
path_xop00220.kgml: Skipped genes: xop:PXO_00351, xop:PXO_00352, xop:PXO_00348
path_xop00220.kgml:
path_xop00220.kgml: Found a trail of span 6 containing skipped vertices
path_xop00220.kgml: 49 -> 50 -> [51 -> 52] -> 71 -> 73 -> 45 -> 47
path_xop00220.kgml: R00259 -> R02649 -> [R03443 -> R02283] -> R07245 -> R09107 -> R01954 -> R01086
path_xop00220.kgml: xop:PXO_00349 -> xop:PXO_00349 -> [xop:PXO_00347 -> xop:PXO_02293] -> xop:PXO_00353 -> xop:PXO_00350 -> xop:PXO_00352 -> xop:PXO_00346
path_xop00220.kgml: 2.3.1.1 -> 2.7.2.8 -> [1.2.1.38 -> 2.6.1.11] -> 2.1.3.9 -> 3.5.1.16 -> 6.3.4.5 -> 4.3.2.1
path_xop00220.kgml: Skipped genes: xop:PXO_00347, xop:PXO_00351, xop:PXO_00348
path_xop00220.kgml:
path_xop00220.kgml: Found a trail of span 6 containing skipped vertices
path_xop00220.kgml: 49 -> 50 -> 51 -> [52 -> 71] -> 73 -> 45 -> 47
path_xop00220.kgml: R00259 -> R02649 -> R03443 -> [R02283 -> R07245] -> R09107 -> R01954 -> R01086
path_xop00220.kgml: xop:PXO_00349 -> xop:PXO_00349 -> xop:PXO_00347 -> [xop:PXO_02293 -> xop:PXO_00353] -> xop:PXO_00350 -> xop:PXO_00352 -> xop:PXO_00346
path_xop00220.kgml: 2.3.1.1 -> 2.7.2.8 -> 1.2.1.38 -> [2.6.1.11 -> 2.1.3.9] -> 3.5.1.16 -> 6.3.4.5 -> 4.3.2.1
path_xop00220.kgml: Skipped genes: xop:PXO_00351, xop:PXO_00348
path_xop00220.kgml:
path_xop00220.kgml: Found a trail of span 6 containing skipped vertices
path_xop00220.kgml: 49 -> [50] -> 51 -> [52] -> 71 -> 73 -> 45 -> 47
path_xop00220.kgml: R00259 -> [R02649] -> R03443 -> [R02283] -> R07245 -> R09107 -> R01954 -> R01086
path_xop00220.kgml: xop:PXO_00349 -> [xop:PXO_00349] -> xop:PXO_00347 -> [xop:PXO_02293] -> xop:PXO_00353 -> xop:PXO_00350 -> xop:PXO_00352 -> xop:PXO_00346
path_xop00220.kgml: 2.3.1.1 -> [2.7.2.8] -> 1.2.1.38 -> [2.6.1.11] -> 2.1.3.9 -> 3.5.1.16 -> 6.3.4.5 -> 4.3.2.1
path_xop00220.kgml: Skipped genes: xop:PXO_00351, xop:PXO_00348
path_xop00220.kgml:
path_xop00220.kgml: Found a trail of span 5 containing skipped vertices
path_xop00220.kgml: 49 -> 50 -> 51 -> [52] -> 71 -> [73 -> 45] -> 47
path_xop00220.kgml: R00259 -> R02649 -> R03443 -> [R02283] -> R07245 -> [R09107 -> R01954] -> R01086
path_xop00220.kgml: xop:PXO_00349 -> xop:PXO_00349 -> xop:PXO_00347 -> [xop:PXO_02293] -> xop:PXO_00353 -> [xop:PXO_00350 -> xop:PXO_00352] -> xop:PXO_00346
path_xop00220.kgml: 2.3.1.1 -> 2.7.2.8 -> 1.2.1.38 -> [2.6.1.11] -> 2.1.3.9 -> [3.5.1.16 -> 6.3.4.5] -> 4.3.2.1
path_xop00220.kgml: Skipped genes: xop:PXO_00350, xop:PXO_00351, xop:PXO_00352, xop:PXO_00348
path_xop00220.kgml:
path_xop00220.kgml: Found a trail of span 4 containing skipped vertices
path_xop00220.kgml: 49 -> 50 -> 51 -> [52] -> 54
path_xop00220.kgml: R00259 -> R02649 -> R03443 -> [R02283] -> R00669
path_xop00220.kgml: xop:PXO_00349 -> xop:PXO_00349 -> xop:PXO_00347 -> [xop:PXO_02293] -> xop:PXO_00350
path_xop00220.kgml: 2.3.1.1 -> 2.7.2.8 -> 1.2.1.38 -> [2.6.1.11] -> {3.5.1.14, 3.5.1.16}
path_xop00220.kgml: Skipped genes: xop:PXO_00348
path_xop00220.kgml:
path_xop00220.kgml: Found a trail of span 3 containing skipped vertices
path_xop00220.kgml: 49 -> 50 -> [51 -> 52] -> 54
path_xop00220.kgml: R00259 -> R02649 -> [R03443 -> R02283] -> R00669
path_xop00220.kgml: xop:PXO_00349 -> xop:PXO_00349 -> [xop:PXO_00347 -> xop:PXO_02293] -> xop:PXO_00350
path_xop00220.kgml: 2.3.1.1 -> 2.7.2.8 -> [1.2.1.38 -> 2.6.1.11] -> {3.5.1.14, 3.5.1.16}
path_xop00220.kgml:
path_xop00220.kgml: --- 1.59 seconds ---

path_xop00240.kgml: Pyrimidine metabolism
path_xop00240.kgml: Initialization took 8.01 seconds
path_xop00240.kgml:
path_xop00240.kgml: Found a trail of span 2 containing skipped vertices
path_xop00240.kgml: 121 -> [102 -> 104] -> 103
path_xop00240.kgml: R00442 -> [R00438 -> R00156] -> R00443
path_xop00240.kgml: {xop:PXO_02365, xop:PXO_04496, xop:PXO_04529, xop:PXO_04530} -> [xop:PXO_01307 -> {xop:PXO_01052, xop:PXO_06114}] -> {xop:PXO_02365, xop:PXO_04496, xop:PXO_04529, xop:PXO_04530}
path_xop00240.kgml: {2.7.7.48, 2.7.7.6} -> [2.7.7.8 -> 2.7.4.6] -> {2.7.7.48, 2.7.7.52, 2.7.7.6}
path_xop00240.kgml:
path_xop00240.kgml: --- 8.83 seconds ---

path_xop00250.kgml: Alanine, aspartate and glutamate metabolism
path_xop00250.kgml: Initialization took 2.74 seconds
path_xop00250.kgml: (not found)
path_xop00250.kgml: --- 2.78 seconds ---

path_xop00260.kgml: Glycine, serine and threonine metabolism
path_xop00260.kgml: Initialization took 5.04 seconds
path_xop00260.kgml:
path_xop00260.kgml: Found a trail of span 4 containing skipped vertices
path_xop00260.kgml: 76 -> [93] -> 103 -> 99 -> 87
path_xop00260.kgml: R00480 -> [R02291] -> {R01773, R01775} -> R01771 -> R01466
path_xop00260.kgml: {xop:PXO_00814, xop:PXO_02010} -> [xop:PXO_01262] -> {xop:PXO_00814, xop:PXO_01682} -> xop:PXO_00815 -> xop:PXO_00822
path_xop00260.kgml: 2.7.2.4 -> [1.2.1.11] -> {1.1.1.3, 1.1.1.3} -> 2.7.1.39 -> 4.2.3.1
path_xop00260.kgml: Skipped genes: xop:PXO_00820, xop:PXO_00818
path_xop00260.kgml:
path_xop00260.kgml: Found a trail of span 3 containing skipped vertices
path_xop00260.kgml: 76 -> [93] -> 103 -> [99] -> 87
path_xop00260.kgml: R00480 -> [R02291] -> {R01773, R01775} -> [R01771] -> R01466
path_xop00260.kgml: {xop:PXO_00814, xop:PXO_02010} -> [xop:PXO_01262] -> {xop:PXO_00814, xop:PXO_01682} -> [xop:PXO_00815] -> xop:PXO_00822
path_xop00260.kgml: 2.7.2.4 -> [1.2.1.11] -> {1.1.1.3, 1.1.1.3} -> [2.7.1.39] -> 4.2.3.1
path_xop00260.kgml: Skipped genes: xop:PXO_00815, xop:PXO_00820, xop:PXO_00818
path_xop00260.kgml:
path_xop00260.kgml: Found a trail of span 3 containing skipped vertices
path_xop00260.kgml: 76 -> [93 -> 103] -> 99 -> 87
path_xop00260.kgml: R00480 -> [R02291 -> {R01773, R01775}] -> R01771 -> R01466
path_xop00260.kgml: {xop:PXO_00814, xop:PXO_02010} -> [xop:PXO_01262 -> {xop:PXO_00814, xop:PXO_01682}] -> xop:PXO_00815 -> xop:PXO_00822
path_xop00260.kgml: 2.7.2.4 -> [1.2.1.11 -> {1.1.1.3, 1.1.1.3}] -> 2.7.1.39 -> 4.2.3.1
path_xop00260.kgml: Skipped genes: xop:PXO_00820, xop:PXO_00818
path_xop00260.kgml:
path_xop00260.kgml: Found a trail of span 2 containing skipped vertices
path_xop00260.kgml: 92 -> [84] -> 89
path_xop00260.kgml: R00371 -> [R00751] -> R01465
path_xop00260.kgml: xop:PXO_02519 -> [xop:PXO_04194] -> xop:PXO_02513
path_xop00260.kgml: 2.3.1.29 -> [{4.1.2.48, 4.1.2.5}] -> 1.1.1.103
path_xop00260.kgml:
path_xop00260.kgml: Found a trail of span 2 containing skipped vertices
path_xop00260.kgml: 73 -> 74
path_xop00260.kgml: R01290 -> R01001
path_xop00260.kgml: xop:PXO_03155 -> xop:PXO_03157
path_xop00260.kgml: 4.2.1.22 -> 4.4.1.1
path_xop00260.kgml: Skipped genes: xop:PXO_03156
path_xop00260.kgml:
path_xop00260.kgml: Found a trail of span 2 containing skipped vertices
path_xop00260.kgml: 180 -> 74
path_xop00260.kgml: R00891 -> R01001
path_xop00260.kgml: xop:PXO_03155 -> xop:PXO_03157
path_xop00260.kgml: 4.2.1.22 -> 4.4.1.1
path_xop00260.kgml: Skipped genes: xop:PXO_03156
path_xop00260.kgml:
path_xop00260.kgml: --- 5.79 seconds ---

path_xop00261.kgml: Monobactam biosynthesis
path_xop00261.kgml: Initialization took 0.23 seconds
path_xop00261.kgml: (not found)
path_xop00261.kgml: --- 0.28 seconds ---

path_xop00270.kgml: Cysteine and methionine metabolism
path_xop00270.kgml: Initialization took 7.00 seconds
path_xop00270.kgml:
path_xop00270.kgml: Found a trail of span 4 without skipping any vertex
path_xop00270.kgml: 211 -> 197 -> 196 -> 202
path_xop00270.kgml: {R01773, R01775} -> R01777 -> R01776 -> R03217
path_xop00270.kgml: {xop:PXO_00814, xop:PXO_01682} -> {xop:PXO_01100, xop:PXO_01680} -> {xop:PXO_01100, xop:PXO_01680} -> xop:PXO_01681
path_xop00270.kgml: {1.1.1.3, 1.1.1.3} -> 2.3.1.46 -> 2.3.1.31 -> 2.5.1.48
path_xop00270.kgml:
path_xop00270.kgml: Found a trail of span 4 without skipping any vertex
path_xop00270.kgml: 211 -> 197 -> 196 -> 203
path_xop00270.kgml: {R01773, R01775} -> R01777 -> R01776 -> R02026
path_xop00270.kgml: {xop:PXO_00814, xop:PXO_01682} -> {xop:PXO_01100, xop:PXO_01680} -> {xop:PXO_01100, xop:PXO_01680} -> xop:PXO_01681
path_xop00270.kgml: {1.1.1.3, 1.1.1.3} -> 2.3.1.46 -> 2.3.1.31 -> ?
path_xop00270.kgml:
path_xop00270.kgml: Found a trail of span 3 without skipping any vertex
path_xop00270.kgml: 74 -> 120 -> 71
path_xop00270.kgml: R07392 -> R07395 -> R07364
path_xop00270.kgml: {xop:PXO_00848, xop:PXO_06079} -> {xop:PXO_00846, xop:PXO_06081} -> {xop:PXO_00847, xop:PXO_06080}
path_xop00270.kgml: 4.2.1.109 -> 3.1.3.77 -> 1.13.11.54
path_xop00270.kgml:
path_xop00270.kgml: Found a trail of span 3 without skipping any vertex
path_xop00270.kgml: 74 -> 120 -> 72
path_xop00270.kgml: R07392 -> R07395 -> R07363
path_xop00270.kgml: {xop:PXO_00848, xop:PXO_06079} -> {xop:PXO_00846, xop:PXO_06081} -> {xop:PXO_00847, xop:PXO_06080}
path_xop00270.kgml: 4.2.1.109 -> 3.1.3.77 -> 1.13.11.53
path_xop00270.kgml:
path_xop00270.kgml: Found a trail of span 3 containing skipped vertices
path_xop00270.kgml: 87 -> 85 -> 185
path_xop00270.kgml: R01290 -> R01001 -> R00782
path_xop00270.kgml: xop:PXO_03155 -> xop:PXO_03157 -> xop:PXO_03157
path_xop00270.kgml: 4.2.1.22 -> 4.4.1.1 -> {4.4.1.1, 4.4.1.13, 4.4.1.28}
path_xop00270.kgml: Skipped genes: xop:PXO_03156
path_xop00270.kgml:
path_xop00270.kgml: Found a trail of span 3 containing skipped vertices
path_xop00270.kgml: 197 -> 211 -> [197] -> 101
path_xop00270.kgml: R01777 -> {R01773, R01775} -> [R01777] -> R01288
path_xop00270.kgml: {xop:PXO_01100, xop:PXO_01680} -> {xop:PXO_00814, xop:PXO_01682} -> [{xop:PXO_01100, xop:PXO_01680}] -> xop:PXO_01681
path_xop00270.kgml: 2.3.1.46 -> {1.1.1.3, 1.1.1.3} -> [2.3.1.46] -> 2.5.1.48
path_xop00270.kgml:
path_xop00270.kgml: Found a trail of span 3 containing skipped vertices
path_xop00270.kgml: 197 -> 211 -> [197] -> 206
path_xop00270.kgml: R01777 -> {R01773, R01775} -> [R01777] -> R00999
path_xop00270.kgml: {xop:PXO_01100, xop:PXO_01680} -> {xop:PXO_00814, xop:PXO_01682} -> [{xop:PXO_01100, xop:PXO_01680}] -> xop:PXO_01681
path_xop00270.kgml: 2.3.1.46 -> {1.1.1.3, 1.1.1.3} -> [2.3.1.46] -> 2.5.1.48
path_xop00270.kgml:
path_xop00270.kgml: Found a trail of span 3 containing skipped vertices
path_xop00270.kgml: 197 -> 211 -> [196] -> 202
path_xop00270.kgml: R01777 -> {R01773, R01775} -> [R01776] -> R03217
path_xop00270.kgml: {xop:PXO_01100, xop:PXO_01680} -> {xop:PXO_00814, xop:PXO_01682} -> [{xop:PXO_01100, xop:PXO_01680}] -> xop:PXO_01681
path_xop00270.kgml: 2.3.1.46 -> {1.1.1.3, 1.1.1.3} -> [2.3.1.31] -> 2.5.1.48
path_xop00270.kgml:
path_xop00270.kgml: Found a trail of span 3 containing skipped vertices
path_xop00270.kgml: 197 -> 211 -> [196] -> 203
path_xop00270.kgml: R01777 -> {R01773, R01775} -> [R01776] -> R02026
path_xop00270.kgml: {xop:PXO_01100, xop:PXO_01680} -> {xop:PXO_00814, xop:PXO_01682} -> [{xop:PXO_01100, xop:PXO_01680}] -> xop:PXO_01681
path_xop00270.kgml: 2.3.1.46 -> {1.1.1.3, 1.1.1.3} -> [2.3.1.31] -> ?
path_xop00270.kgml:
path_xop00270.kgml: Found a trail of span 3 containing skipped vertices
path_xop00270.kgml: 197 -> 211 -> [197] -> 201
path_xop00270.kgml: R01777 -> {R01773, R01775} -> [R01777] -> R03260
path_xop00270.kgml: {xop:PXO_01100, xop:PXO_01680} -> {xop:PXO_00814, xop:PXO_01682} -> [{xop:PXO_01100, xop:PXO_01680}] -> xop:PXO_01681
path_xop00270.kgml: 2.3.1.46 -> {1.1.1.3, 1.1.1.3} -> [2.3.1.46] -> 2.5.1.48
path_xop00270.kgml:
path_xop00270.kgml: Found a trail of span 2 containing skipped vertices
path_xop00270.kgml: 74 -> [120] -> 71
path_xop00270.kgml: R07392 -> [R07395] -> R07364
path_xop00270.kgml: {xop:PXO_00848, xop:PXO_06079} -> [{xop:PXO_00846, xop:PXO_06081}] -> {xop:PXO_00847, xop:PXO_06080}
path_xop00270.kgml: 4.2.1.109 -> [3.1.3.77] -> 1.13.11.54
path_xop00270.kgml:
path_xop00270.kgml: Found a trail of span 2 containing skipped vertices
path_xop00270.kgml: 74 -> [120] -> 72
path_xop00270.kgml: R07392 -> [R07395] -> R07363
path_xop00270.kgml: {xop:PXO_00848, xop:PXO_06079} -> [{xop:PXO_00846, xop:PXO_06081}] -> {xop:PXO_00847, xop:PXO_06080}
path_xop00270.kgml: 4.2.1.109 -> [3.1.3.77] -> 1.13.11.53
path_xop00270.kgml:
path_xop00270.kgml: Found a trail of span 2 containing skipped vertices
path_xop00270.kgml: 92 -> [94] -> 93
path_xop00270.kgml: R00177 -> [R04858] -> R00192
path_xop00270.kgml: xop:PXO_04686 -> [xop:PXO_04735] -> xop:PXO_04338
path_xop00270.kgml: 2.5.1.6 -> [2.1.1.37] -> 3.3.1.1
path_xop00270.kgml: Skipped genes: xop:PXO_04691, xop:PXO_04690, xop:PXO_04692
path_xop00270.kgml:
path_xop00270.kgml: --- 9.29 seconds ---

path_xop00280.kgml: Valine, leucine and isoleucine degradation
path_xop00280.kgml: Initialization took 2.39 seconds
path_xop00280.kgml:
path_xop00280.kgml: Found a trail of span 2 containing skipped vertices
path_xop00280.kgml: 78 -> 77
path_xop00280.kgml: R02085 -> R01360
path_xop00280.kgml: xop:PXO_00100 -> xop:PXO_00102
path_xop00280.kgml: 4.2.1.18 -> 4.1.3.4
path_xop00280.kgml: Skipped genes: xop:PXO_00101
path_xop00280.kgml:
path_xop00280.kgml: Found a trail of span 2 containing skipped vertices
path_xop00280.kgml: 102 -> 99
path_xop00280.kgml: R05066 -> R00922
path_xop00280.kgml: xop:PXO_01707 -> xop:PXO_01703
path_xop00280.kgml: {1.1.1.31, 1.1.1.35} -> 1.2.1.27
path_xop00280.kgml: Skipped genes: xop:PXO_01704, xop:PXO_01705, xop:PXO_01706
path_xop00280.kgml:
path_xop00280.kgml: Found a trail of span 2 without skipping any vertex
path_xop00280.kgml: 81 -> 79
path_xop00280.kgml: R04095 -> R04138
path_xop00280.kgml: xop:PXO_03805 -> {xop:PXO_03803, xop:PXO_03804}
path_xop00280.kgml: {1.3.8.4, 1.3.8.7} -> 6.4.1.4
path_xop00280.kgml:
path_xop00280.kgml: --- 2.66 seconds ---

path_xop00281.kgml: Geraniol degradation
path_xop00281.kgml: Initialization took 0.13 seconds
path_xop00281.kgml: (not found)
path_xop00281.kgml: --- 0.17 seconds ---

path_xop00290.kgml: Valine, leucine and isoleucine biosynthesis
path_xop00290.kgml: Initialization took 0.78 seconds
path_xop00290.kgml:
path_xop00290.kgml: Found a trail of span 4 containing skipped vertices
path_xop00290.kgml: 79 -> 44 -> 46 -> [41] -> 38
path_xop00290.kgml: R00226 -> R05071 -> R04440 -> [R04441] -> R01213
path_xop00290.kgml: {xop:PXO_02606, xop:PXO_02607} -> xop:PXO_02605 -> xop:PXO_02605 -> [xop:PXO_03941] -> xop:PXO_02609
path_xop00290.kgml: 2.2.1.6 -> {1.1.1.86, 5.4.99.3} -> 1.1.1.86 -> [4.2.1.9] -> 2.3.3.13
path_xop00290.kgml: Skipped genes: xop:PXO_02608
path_xop00290.kgml:
path_xop00290.kgml: Found a trail of span 4 containing skipped vertices
path_xop00290.kgml: 23 -> 47 -> [42] -> 34 -> 42
path_xop00290.kgml: R00996 -> R08648 -> [R05069] -> R05068 -> R05069
path_xop00290.kgml: {xop:PXO_02608, xop:PXO_03634} -> {xop:PXO_02606, xop:PXO_02607} -> [xop:PXO_02605] -> xop:PXO_02605 -> xop:PXO_02605
path_xop00290.kgml: 4.3.1.19 -> 2.2.1.6 -> [{1.1.1.86, 5.4.99.3}] -> 1.1.1.86 -> {1.1.1.86, 5.4.99.3}
path_xop00290.kgml:
path_xop00290.kgml: Found a trail of span 3 containing skipped vertices
path_xop00290.kgml: 23 -> [47] -> 42 -> 34
path_xop00290.kgml: R00996 -> [R08648] -> R05069 -> R05068
path_xop00290.kgml: {xop:PXO_02608, xop:PXO_03634} -> [{xop:PXO_02606, xop:PXO_02607}] -> xop:PXO_02605 -> xop:PXO_02605
path_xop00290.kgml: 4.3.1.19 -> [2.2.1.6] -> {1.1.1.86, 5.4.99.3} -> 1.1.1.86
path_xop00290.kgml: Skipped genes: xop:PXO_02606, xop:PXO_02607
path_xop00290.kgml:
path_xop00290.kgml: Found a trail of span 3 containing skipped vertices
path_xop00290.kgml: 78 -> 21 -> 22
path_xop00290.kgml: R03896 -> R03898 -> R00994
path_xop00290.kgml: {xop:PXO_02612, xop:PXO_02613} -> {xop:PXO_02612, xop:PXO_02613} -> xop:PXO_02610
path_xop00290.kgml: 4.2.1.35 -> 4.2.1.35 -> 1.1.1.85
path_xop00290.kgml: Skipped genes: xop:PXO_02611
path_xop00290.kgml:
path_xop00290.kgml: Found a trail of span 3 containing skipped vertices
path_xop00290.kgml: 36 -> 37 -> 35
path_xop00290.kgml: R04426 -> R04001 -> R03968
path_xop00290.kgml: xop:PXO_02610 -> {xop:PXO_02612, xop:PXO_02613} -> {xop:PXO_02612, xop:PXO_02613}
path_xop00290.kgml: 1.1.1.85 -> 4.2.1.33 -> 4.2.1.33
path_xop00290.kgml: Skipped genes: xop:PXO_02611
path_xop00290.kgml:
path_xop00290.kgml: Found a trail of span 2 containing skipped vertices
path_xop00290.kgml: 78 -> [21] -> 22
path_xop00290.kgml: R03896 -> [R03898] -> R00994
path_xop00290.kgml: {xop:PXO_02612, xop:PXO_02613} -> [{xop:PXO_02612, xop:PXO_02613}] -> xop:PXO_02610
path_xop00290.kgml: 4.2.1.35 -> [4.2.1.35] -> 1.1.1.85
path_xop00290.kgml: Skipped genes: xop:PXO_02611
path_xop00290.kgml:
path_xop00290.kgml: --- 1.64 seconds ---

path_xop00300.kgml: Lysine biosynthesis
path_xop00300.kgml: Initialization took 0.88 seconds
path_xop00300.kgml:
path_xop00300.kgml: Found a trail of span 2 without skipping any vertex
path_xop00300.kgml: 77 -> 46
path_xop00300.kgml: R02788 -> R04617
path_xop00300.kgml: xop:PXO_04371 -> xop:PXO_04370
path_xop00300.kgml: 6.3.2.13 -> 6.3.2.10
path_xop00300.kgml:
path_xop00300.kgml: Found a trail of span 2 containing skipped vertices
path_xop00300.kgml: 57 -> [59] -> 61
path_xop00300.kgml: R04365 -> [R04475] -> R02734
path_xop00300.kgml: xop:PXO_01141 -> [xop:PXO_02293] -> xop:PXO_01145
path_xop00300.kgml: 2.3.1.117 -> [2.6.1.17] -> 3.5.1.18
path_xop00300.kgml: Skipped genes: xop:PXO_01142, xop:PXO_01143, xop:PXO_01144
path_xop00300.kgml:
path_xop00300.kgml: --- 1.03 seconds ---

path_xop00310.kgml: Lysine degradation
path_xop00310.kgml: Initialization took 0.27 seconds
path_xop00310.kgml:
path_xop00310.kgml: Found a trail of span 2 without skipping any vertex
path_xop00310.kgml: 55 -> 73
path_xop00310.kgml: R01940 -> R02571
path_xop00310.kgml: xop:PXO_01198 -> xop:PXO_01197
path_xop00310.kgml: 1.2.4.2 -> 2.3.1.61
path_xop00310.kgml:
path_xop00310.kgml: --- 0.36 seconds ---

path_xop00330.kgml: Arginine and proline metabolism
path_xop00330.kgml: Initialization took 1.74 seconds
path_xop00330.kgml:
path_xop00330.kgml: Found a trail of span 3 without skipping any vertex
path_xop00330.kgml: 225 -> 296 -> 230
path_xop00330.kgml: R03296 -> R11428 -> R02280
path_xop00330.kgml: xop:PXO_01435 -> {xop:PXO_01436, xop:PXO_01437, xop:PXO_01438} -> xop:PXO_01439
path_xop00330.kgml: 5.1.1.8 -> ? -> 3.5.4.22
path_xop00330.kgml:
path_xop00330.kgml: Found a trail of span 2 containing skipped vertices
path_xop00330.kgml: 225 -> [296] -> 230
path_xop00330.kgml: R03296 -> [R11428] -> R02280
path_xop00330.kgml: xop:PXO_01435 -> [{xop:PXO_01436, xop:PXO_01437, xop:PXO_01438}] -> xop:PXO_01439
path_xop00330.kgml: 5.1.1.8 -> [?] -> 3.5.4.22
path_xop00330.kgml: Skipped genes: xop:PXO_01436, xop:PXO_01437, xop:PXO_01438
path_xop00330.kgml:
path_xop00330.kgml: Found a trail of span 2 without skipping any vertex
path_xop00330.kgml: 216 -> 217
path_xop00330.kgml: R00239 -> R03313
path_xop00330.kgml: xop:PXO_00343 -> xop:PXO_00342
path_xop00330.kgml: 2.7.2.11 -> 1.2.1.41
path_xop00330.kgml:
path_xop00330.kgml: --- 1.98 seconds ---

path_xop00332.kgml: Carbapenem biosynthesis
path_xop00332.kgml: Initialization took 0.05 seconds
path_xop00332.kgml:
path_xop00332.kgml: Found a trail of span 2 without skipping any vertex
path_xop00332.kgml: 5 -> 8
path_xop00332.kgml: R00239 -> R03313
path_xop00332.kgml: xop:PXO_00343 -> xop:PXO_00342
path_xop00332.kgml: 2.7.2.11 -> 1.2.1.41
path_xop00332.kgml:
path_xop00332.kgml: --- 0.14 seconds ---

path_xop00340.kgml: Histidine metabolism
path_xop00340.kgml: Initialization took 0.39 seconds
path_xop00340.kgml:
path_xop00340.kgml: Found a trail of span 10 without skipping any vertex
path_xop00340.kgml: 58 -> 67 -> 66 -> 65 -> 69 -> 63 -> 62 -> 61 -> 60 -> 59
path_xop00340.kgml: R01071 -> R04035 -> R04037 -> R04640 -> R04558 -> R03457 -> R03243 -> R03013 -> R03012 -> R01163
path_xop00340.kgml: xop:PXO_00832 -> xop:PXO_05611 -> xop:PXO_05611 -> xop:PXO_00837 -> {xop:PXO_00836, xop:PXO_00838} -> xop:PXO_00835 -> xop:PXO_00834 -> xop:PXO_00835 -> xop:PXO_00833 -> xop:PXO_00833
path_xop00340.kgml: 2.4.2.17 -> 3.6.1.31 -> 3.5.4.19 -> 5.3.1.16 -> 4.3.2.10 -> 4.2.1.19 -> 2.6.1.9 -> 3.1.3.15 -> 1.1.1.23 -> 1.1.1.23
path_xop00340.kgml:
path_xop00340.kgml: Found a trail of span 9 containing skipped vertices
path_xop00340.kgml: 58 -> 67 -> 66 -> 65 -> 69 -> [63] -> 62 -> 61 -> 60 -> 59
path_xop00340.kgml: R01071 -> R04035 -> R04037 -> R04640 -> R04558 -> [R03457] -> R03243 -> R03013 -> R03012 -> R01163
path_xop00340.kgml: xop:PXO_00832 -> xop:PXO_05611 -> xop:PXO_05611 -> xop:PXO_00837 -> {xop:PXO_00836, xop:PXO_00838} -> [xop:PXO_00835] -> xop:PXO_00834 -> xop:PXO_00835 -> xop:PXO_00833 -> xop:PXO_00833
path_xop00340.kgml: 2.4.2.17 -> 3.6.1.31 -> 3.5.4.19 -> 5.3.1.16 -> 4.3.2.10 -> [4.2.1.19] -> 2.6.1.9 -> 3.1.3.15 -> 1.1.1.23 -> 1.1.1.23
path_xop00340.kgml:
path_xop00340.kgml: Found a trail of span 9 containing skipped vertices
path_xop00340.kgml: 58 -> 67 -> [66] -> 65 -> 69 -> 63 -> 62 -> 61 -> 60 -> 59
path_xop00340.kgml: R01071 -> R04035 -> [R04037] -> R04640 -> R04558 -> R03457 -> R03243 -> R03013 -> R03012 -> R01163
path_xop00340.kgml: xop:PXO_00832 -> xop:PXO_05611 -> [xop:PXO_05611] -> xop:PXO_00837 -> {xop:PXO_00836, xop:PXO_00838} -> xop:PXO_00835 -> xop:PXO_00834 -> xop:PXO_00835 -> xop:PXO_00833 -> xop:PXO_00833
path_xop00340.kgml: 2.4.2.17 -> 3.6.1.31 -> [3.5.4.19] -> 5.3.1.16 -> 4.3.2.10 -> 4.2.1.19 -> 2.6.1.9 -> 3.1.3.15 -> 1.1.1.23 -> 1.1.1.23
path_xop00340.kgml:
path_xop00340.kgml: Found a trail of span 9 containing skipped vertices
path_xop00340.kgml: 58 -> 67 -> 66 -> [65] -> 69 -> 63 -> 62 -> 61 -> 60 -> 59
path_xop00340.kgml: R01071 -> R04035 -> R04037 -> [R04640] -> R04558 -> R03457 -> R03243 -> R03013 -> R03012 -> R01163
path_xop00340.kgml: xop:PXO_00832 -> xop:PXO_05611 -> xop:PXO_05611 -> [xop:PXO_00837] -> {xop:PXO_00836, xop:PXO_00838} -> xop:PXO_00835 -> xop:PXO_00834 -> xop:PXO_00835 -> xop:PXO_00833 -> xop:PXO_00833
path_xop00340.kgml: 2.4.2.17 -> 3.6.1.31 -> 3.5.4.19 -> [5.3.1.16] -> 4.3.2.10 -> 4.2.1.19 -> 2.6.1.9 -> 3.1.3.15 -> 1.1.1.23 -> 1.1.1.23
path_xop00340.kgml: Skipped genes: xop:PXO_00837
path_xop00340.kgml:
path_xop00340.kgml: Found a trail of span 9 containing skipped vertices
path_xop00340.kgml: 58 -> 67 -> 66 -> 65 -> [69] -> 63 -> 62 -> 61 -> 60 -> 59
path_xop00340.kgml: R01071 -> R04035 -> R04037 -> R04640 -> [R04558] -> R03457 -> R03243 -> R03013 -> R03012 -> R01163
path_xop00340.kgml: xop:PXO_00832 -> xop:PXO_05611 -> xop:PXO_05611 -> xop:PXO_00837 -> [{xop:PXO_00836, xop:PXO_00838}] -> xop:PXO_00835 -> xop:PXO_00834 -> xop:PXO_00835 -> xop:PXO_00833 -> xop:PXO_00833
path_xop00340.kgml: 2.4.2.17 -> 3.6.1.31 -> 3.5.4.19 -> 5.3.1.16 -> [4.3.2.10] -> 4.2.1.19 -> 2.6.1.9 -> 3.1.3.15 -> 1.1.1.23 -> 1.1.1.23
path_xop00340.kgml: Skipped genes: xop:PXO_00838, xop:PXO_00836
path_xop00340.kgml:
path_xop00340.kgml: Found a trail of span 9 containing skipped vertices
path_xop00340.kgml: 58 -> 67 -> 66 -> 65 -> 69 -> 63 -> [62] -> 61 -> 60 -> 59
path_xop00340.kgml: R01071 -> R04035 -> R04037 -> R04640 -> R04558 -> R03457 -> [R03243] -> R03013 -> R03012 -> R01163
path_xop00340.kgml: xop:PXO_00832 -> xop:PXO_05611 -> xop:PXO_05611 -> xop:PXO_00837 -> {xop:PXO_00836, xop:PXO_00838} -> xop:PXO_00835 -> [xop:PXO_00834] -> xop:PXO_00835 -> xop:PXO_00833 -> xop:PXO_00833
path_xop00340.kgml: 2.4.2.17 -> 3.6.1.31 -> 3.5.4.19 -> 5.3.1.16 -> 4.3.2.10 -> 4.2.1.19 -> [2.6.1.9] -> 3.1.3.15 -> 1.1.1.23 -> 1.1.1.23
path_xop00340.kgml: Skipped genes: xop:PXO_00834
path_xop00340.kgml:
path_xop00340.kgml: Found a trail of span 9 containing skipped vertices
path_xop00340.kgml: 58 -> 67 -> 66 -> 65 -> 69 -> 63 -> 62 -> [61] -> 60 -> 59
path_xop00340.kgml: R01071 -> R04035 -> R04037 -> R04640 -> R04558 -> R03457 -> R03243 -> [R03013] -> R03012 -> R01163
path_xop00340.kgml: xop:PXO_00832 -> xop:PXO_05611 -> xop:PXO_05611 -> xop:PXO_00837 -> {xop:PXO_00836, xop:PXO_00838} -> xop:PXO_00835 -> xop:PXO_00834 -> [xop:PXO_00835] -> xop:PXO_00833 -> xop:PXO_00833
path_xop00340.kgml: 2.4.2.17 -> 3.6.1.31 -> 3.5.4.19 -> 5.3.1.16 -> 4.3.2.10 -> 4.2.1.19 -> 2.6.1.9 -> [3.1.3.15] -> 1.1.1.23 -> 1.1.1.23
path_xop00340.kgml:
path_xop00340.kgml: Found a trail of span 9 containing skipped vertices
path_xop00340.kgml: 58 -> 67 -> 66 -> 65 -> 69 -> 63 -> 62 -> 61 -> [60] -> 59
path_xop00340.kgml: R01071 -> R04035 -> R04037 -> R04640 -> R04558 -> R03457 -> R03243 -> R03013 -> [R03012] -> R01163
path_xop00340.kgml: xop:PXO_00832 -> xop:PXO_05611 -> xop:PXO_05611 -> xop:PXO_00837 -> {xop:PXO_00836, xop:PXO_00838} -> xop:PXO_00835 -> xop:PXO_00834 -> xop:PXO_00835 -> [xop:PXO_00833] -> xop:PXO_00833
path_xop00340.kgml: 2.4.2.17 -> 3.6.1.31 -> 3.5.4.19 -> 5.3.1.16 -> 4.3.2.10 -> 4.2.1.19 -> 2.6.1.9 -> 3.1.3.15 -> [1.1.1.23] -> 1.1.1.23
path_xop00340.kgml:
path_xop00340.kgml: Found a trail of span 9 containing skipped vertices
path_xop00340.kgml: 58 -> [67] -> 66 -> 65 -> 69 -> 63 -> 62 -> 61 -> 60 -> 59
path_xop00340.kgml: R01071 -> [R04035] -> R04037 -> R04640 -> R04558 -> R03457 -> R03243 -> R03013 -> R03012 -> R01163
path_xop00340.kgml: xop:PXO_00832 -> [xop:PXO_05611] -> xop:PXO_05611 -> xop:PXO_00837 -> {xop:PXO_00836, xop:PXO_00838} -> xop:PXO_00835 -> xop:PXO_00834 -> xop:PXO_00835 -> xop:PXO_00833 -> xop:PXO_00833
path_xop00340.kgml: 2.4.2.17 -> [3.6.1.31] -> 3.5.4.19 -> 5.3.1.16 -> 4.3.2.10 -> 4.2.1.19 -> 2.6.1.9 -> 3.1.3.15 -> 1.1.1.23 -> 1.1.1.23
path_xop00340.kgml:
path_xop00340.kgml: Found a trail of span 8 containing skipped vertices
path_xop00340.kgml: 58 -> 67 -> 66 -> 65 -> 69 -> [63 -> 62] -> 61 -> 60 -> 59
path_xop00340.kgml: R01071 -> R04035 -> R04037 -> R04640 -> R04558 -> [R03457 -> R03243] -> R03013 -> R03012 -> R01163
path_xop00340.kgml: xop:PXO_00832 -> xop:PXO_05611 -> xop:PXO_05611 -> xop:PXO_00837 -> {xop:PXO_00836, xop:PXO_00838} -> [xop:PXO_00835 -> xop:PXO_00834] -> xop:PXO_00835 -> xop:PXO_00833 -> xop:PXO_00833
path_xop00340.kgml: 2.4.2.17 -> 3.6.1.31 -> 3.5.4.19 -> 5.3.1.16 -> 4.3.2.10 -> [4.2.1.19 -> 2.6.1.9] -> 3.1.3.15 -> 1.1.1.23 -> 1.1.1.23
path_xop00340.kgml: Skipped genes: xop:PXO_00834
path_xop00340.kgml:
path_xop00340.kgml: Found a trail of span 8 containing skipped vertices
path_xop00340.kgml: 58 -> 67 -> [66 -> 65] -> 69 -> 63 -> 62 -> 61 -> 60 -> 59
path_xop00340.kgml: R01071 -> R04035 -> [R04037 -> R04640] -> R04558 -> R03457 -> R03243 -> R03013 -> R03012 -> R01163
path_xop00340.kgml: xop:PXO_00832 -> xop:PXO_05611 -> [xop:PXO_05611 -> xop:PXO_00837] -> {xop:PXO_00836, xop:PXO_00838} -> xop:PXO_00835 -> xop:PXO_00834 -> xop:PXO_00835 -> xop:PXO_00833 -> xop:PXO_00833
path_xop00340.kgml: 2.4.2.17 -> 3.6.1.31 -> [3.5.4.19 -> 5.3.1.16] -> 4.3.2.10 -> 4.2.1.19 -> 2.6.1.9 -> 3.1.3.15 -> 1.1.1.23 -> 1.1.1.23
path_xop00340.kgml: Skipped genes: xop:PXO_00837
path_xop00340.kgml:
path_xop00340.kgml: Found a trail of span 8 containing skipped vertices
path_xop00340.kgml: 58 -> 67 -> 66 -> [65 -> 69] -> 63 -> 62 -> 61 -> 60 -> 59
path_xop00340.kgml: R01071 -> R04035 -> R04037 -> [R04640 -> R04558] -> R03457 -> R03243 -> R03013 -> R03012 -> R01163
path_xop00340.kgml: xop:PXO_00832 -> xop:PXO_05611 -> xop:PXO_05611 -> [xop:PXO_00837 -> {xop:PXO_00836, xop:PXO_00838}] -> xop:PXO_00835 -> xop:PXO_00834 -> xop:PXO_00835 -> xop:PXO_00833 -> xop:PXO_00833
path_xop00340.kgml: 2.4.2.17 -> 3.6.1.31 -> 3.5.4.19 -> [5.3.1.16 -> 4.3.2.10] -> 4.2.1.19 -> 2.6.1.9 -> 3.1.3.15 -> 1.1.1.23 -> 1.1.1.23
path_xop00340.kgml: Skipped genes: xop:PXO_00838, xop:PXO_00837, xop:PXO_00836
path_xop00340.kgml:
path_xop00340.kgml: Found a trail of span 8 containing skipped vertices
path_xop00340.kgml: 58 -> 67 -> 66 -> 65 -> [69 -> 63] -> 62 -> 61 -> 60 -> 59
path_xop00340.kgml: R01071 -> R04035 -> R04037 -> R04640 -> [R04558 -> R03457] -> R03243 -> R03013 -> R03012 -> R01163
path_xop00340.kgml: xop:PXO_00832 -> xop:PXO_05611 -> xop:PXO_05611 -> xop:PXO_00837 -> [{xop:PXO_00836, xop:PXO_00838} -> xop:PXO_00835] -> xop:PXO_00834 -> xop:PXO_00835 -> xop:PXO_00833 -> xop:PXO_00833
path_xop00340.kgml: 2.4.2.17 -> 3.6.1.31 -> 3.5.4.19 -> 5.3.1.16 -> [4.3.2.10 -> 4.2.1.19] -> 2.6.1.9 -> 3.1.3.15 -> 1.1.1.23 -> 1.1.1.23
path_xop00340.kgml: Skipped genes: xop:PXO_00838, xop:PXO_00836
path_xop00340.kgml:
path_xop00340.kgml: Found a trail of span 8 containing skipped vertices
path_xop00340.kgml: 58 -> 67 -> 66 -> 65 -> 69 -> 63 -> [62 -> 61] -> 60 -> 59
path_xop00340.kgml: R01071 -> R04035 -> R04037 -> R04640 -> R04558 -> R03457 -> [R03243 -> R03013] -> R03012 -> R01163
path_xop00340.kgml: xop:PXO_00832 -> xop:PXO_05611 -> xop:PXO_05611 -> xop:PXO_00837 -> {xop:PXO_00836, xop:PXO_00838} -> xop:PXO_00835 -> [xop:PXO_00834 -> xop:PXO_00835] -> xop:PXO_00833 -> xop:PXO_00833
path_xop00340.kgml: 2.4.2.17 -> 3.6.1.31 -> 3.5.4.19 -> 5.3.1.16 -> 4.3.2.10 -> 4.2.1.19 -> [2.6.1.9 -> 3.1.3.15] -> 1.1.1.23 -> 1.1.1.23
path_xop00340.kgml: Skipped genes: xop:PXO_00834
path_xop00340.kgml:
path_xop00340.kgml: Found a trail of span 8 containing skipped vertices
path_xop00340.kgml: 58 -> 67 -> 66 -> 65 -> 69 -> 63 -> 62 -> [61 -> 60] -> 59
path_xop00340.kgml: R01071 -> R04035 -> R04037 -> R04640 -> R04558 -> R03457 -> R03243 -> [R03013 -> R03012] -> R01163
path_xop00340.kgml: xop:PXO_00832 -> xop:PXO_05611 -> xop:PXO_05611 -> xop:PXO_00837 -> {xop:PXO_00836, xop:PXO_00838} -> xop:PXO_00835 -> xop:PXO_00834 -> [xop:PXO_00835 -> xop:PXO_00833] -> xop:PXO_00833
path_xop00340.kgml: 2.4.2.17 -> 3.6.1.31 -> 3.5.4.19 -> 5.3.1.16 -> 4.3.2.10 -> 4.2.1.19 -> 2.6.1.9 -> [3.1.3.15 -> 1.1.1.23] -> 1.1.1.23
path_xop00340.kgml:
path_xop00340.kgml: Found a trail of span 8 containing skipped vertices
path_xop00340.kgml: 58 -> [67 -> 66] -> 65 -> 69 -> 63 -> 62 -> 61 -> 60 -> 59
path_xop00340.kgml: R01071 -> [R04035 -> R04037] -> R04640 -> R04558 -> R03457 -> R03243 -> R03013 -> R03012 -> R01163
path_xop00340.kgml: xop:PXO_00832 -> [xop:PXO_05611 -> xop:PXO_05611] -> xop:PXO_00837 -> {xop:PXO_00836, xop:PXO_00838} -> xop:PXO_00835 -> xop:PXO_00834 -> xop:PXO_00835 -> xop:PXO_00833 -> xop:PXO_00833
path_xop00340.kgml: 2.4.2.17 -> [3.6.1.31 -> 3.5.4.19] -> 5.3.1.16 -> 4.3.2.10 -> 4.2.1.19 -> 2.6.1.9 -> 3.1.3.15 -> 1.1.1.23 -> 1.1.1.23
path_xop00340.kgml:
path_xop00340.kgml: Found a trail of span 4 without skipping any vertex
path_xop00340.kgml: 44 -> 43 -> 42 -> 40
path_xop00340.kgml: R01168 -> R02914 -> R02288 -> R02285
path_xop00340.kgml: xop:PXO_00727 -> xop:PXO_00729 -> xop:PXO_00726 -> xop:PXO_00728
path_xop00340.kgml: 4.3.1.3 -> 4.2.1.49 -> 3.5.2.7 -> 3.5.3.8
path_xop00340.kgml:
path_xop00340.kgml: Found a trail of span 3 containing skipped vertices
path_xop00340.kgml: 44 -> 43 -> [42] -> 40
path_xop00340.kgml: R01168 -> R02914 -> [R02288] -> R02285
path_xop00340.kgml: xop:PXO_00727 -> xop:PXO_00729 -> [xop:PXO_00726] -> xop:PXO_00728
path_xop00340.kgml: 4.3.1.3 -> 4.2.1.49 -> [3.5.2.7] -> 3.5.3.8
path_xop00340.kgml:
path_xop00340.kgml: Found a trail of span 3 containing skipped vertices
path_xop00340.kgml: 44 -> [43] -> 42 -> 40
path_xop00340.kgml: R01168 -> [R02914] -> R02288 -> R02285
path_xop00340.kgml: xop:PXO_00727 -> [xop:PXO_00729] -> xop:PXO_00726 -> xop:PXO_00728
path_xop00340.kgml: 4.3.1.3 -> [4.2.1.49] -> 3.5.2.7 -> 3.5.3.8
path_xop00340.kgml:
path_xop00340.kgml: Found a trail of span 2 containing skipped vertices
path_xop00340.kgml: 44 -> [43 -> 42] -> 40
path_xop00340.kgml: R01168 -> [R02914 -> R02288] -> R02285
path_xop00340.kgml: xop:PXO_00727 -> [xop:PXO_00729 -> xop:PXO_00726] -> xop:PXO_00728
path_xop00340.kgml: 4.3.1.3 -> [4.2.1.49 -> 3.5.2.7] -> 3.5.3.8
path_xop00340.kgml:
path_xop00340.kgml: --- 2.69 seconds ---

path_xop00350.kgml: Tyrosine metabolism
path_xop00350.kgml: Initialization took 0.63 seconds
path_xop00350.kgml:
path_xop00350.kgml: Found a trail of span 2 without skipping any vertex
path_xop00350.kgml: 68 -> 63
path_xop00350.kgml: R02521 -> R02519
path_xop00350.kgml: xop:PXO_04216 -> xop:PXO_04215
path_xop00350.kgml: 1.13.11.27 -> 1.13.11.5
path_xop00350.kgml:
path_xop00350.kgml: Found a trail of span 2 without skipping any vertex
path_xop00350.kgml: 62 -> 152
path_xop00350.kgml: R03181 -> R01364
path_xop00350.kgml: xop:PXO_03149 -> xop:PXO_03148
path_xop00350.kgml: 5.2.1.2 -> 3.7.1.2
path_xop00350.kgml:
path_xop00350.kgml: --- 0.78 seconds ---

path_xop00360.kgml: Phenylalanine metabolism
path_xop00360.kgml: Initialization took 0.40 seconds
path_xop00360.kgml: (not found)
path_xop00360.kgml: --- 0.45 seconds ---

path_xop00361.kgml: Chlorocyclohexane and chlorobenzene degradation
path_xop00361.kgml: Initialization took 0.05 seconds
path_xop00361.kgml: (not found)
path_xop00361.kgml: --- 0.09 seconds ---

path_xop00362.kgml: Benzoate degradation
path_xop00362.kgml: Initialization took 1.29 seconds
path_xop00362.kgml:
path_xop00362.kgml: Found a trail of span 4 without skipping any vertex
path_xop00362.kgml: 48 -> 60 -> 61 -> 145
path_xop00362.kgml: R01631 -> R03307 -> R03470 -> R02991
path_xop00362.kgml: {xop:PXO_02906, xop:PXO_02907} -> xop:PXO_02908 -> xop:PXO_02910 -> xop:PXO_02909
path_xop00362.kgml: 1.13.11.3 -> 5.5.1.2 -> 4.1.1.44 -> 3.1.1.24
path_xop00362.kgml:
path_xop00362.kgml: Found a trail of span 3 containing skipped vertices
path_xop00362.kgml: 48 -> 60 -> [61] -> 145
path_xop00362.kgml: R01631 -> R03307 -> [R03470] -> R02991
path_xop00362.kgml: {xop:PXO_02906, xop:PXO_02907} -> xop:PXO_02908 -> [xop:PXO_02910] -> xop:PXO_02909
path_xop00362.kgml: 1.13.11.3 -> 5.5.1.2 -> [4.1.1.44] -> 3.1.1.24
path_xop00362.kgml:
path_xop00362.kgml: Found a trail of span 3 without skipping any vertex
path_xop00362.kgml: 51 -> 50 -> 54
path_xop00362.kgml: R07839 -> R04478 -> R00350
path_xop00362.kgml: xop:PXO_03236 -> xop:PXO_03238 -> xop:PXO_03235
path_xop00362.kgml: 5.3.2.8 -> 4.2.1.83 -> 4.1.3.17
path_xop00362.kgml:
path_xop00362.kgml: Found a trail of span 3 containing skipped vertices
path_xop00362.kgml: 48 -> [60] -> 61 -> 145
path_xop00362.kgml: R01631 -> [R03307] -> R03470 -> R02991
path_xop00362.kgml: {xop:PXO_02906, xop:PXO_02907} -> [xop:PXO_02908] -> xop:PXO_02910 -> xop:PXO_02909
path_xop00362.kgml: 1.13.11.3 -> [5.5.1.2] -> 4.1.1.44 -> 3.1.1.24
path_xop00362.kgml: Skipped genes: xop:PXO_02908
path_xop00362.kgml:
path_xop00362.kgml: Found a trail of span 2 without skipping any vertex
path_xop00362.kgml: 238 -> 90
path_xop00362.kgml: R05305 -> R05586
path_xop00362.kgml: {xop:PXO_01050, xop:PXO_01709, xop:PXO_06116} -> {xop:PXO_01049, xop:PXO_06117}
path_xop00362.kgml: {1.1.1.259, 1.1.1.35} -> 2.3.1.16
path_xop00362.kgml:
path_xop00362.kgml: Found a trail of span 2 containing skipped vertices
path_xop00362.kgml: 51 -> [50] -> 54
path_xop00362.kgml: R07839 -> [R04478] -> R00350
path_xop00362.kgml: xop:PXO_03236 -> [xop:PXO_03238] -> xop:PXO_03235
path_xop00362.kgml: 5.3.2.8 -> [4.2.1.83] -> 4.1.3.17
path_xop00362.kgml:
path_xop00362.kgml: Found a trail of span 2 containing skipped vertices
path_xop00362.kgml: 48 -> [60 -> 61] -> 145
path_xop00362.kgml: R01631 -> [R03307 -> R03470] -> R02991
path_xop00362.kgml: {xop:PXO_02906, xop:PXO_02907} -> [xop:PXO_02908 -> xop:PXO_02910] -> xop:PXO_02909
path_xop00362.kgml: 1.13.11.3 -> [5.5.1.2 -> 4.1.1.44] -> 3.1.1.24
path_xop00362.kgml: Skipped genes: xop:PXO_02908
path_xop00362.kgml:
path_xop00362.kgml: --- 1.72 seconds ---

path_xop00364.kgml: Fluorobenzoate degradation
path_xop00364.kgml: Initialization took 0.05 seconds
path_xop00364.kgml: (not found)
path_xop00364.kgml: --- 0.07 seconds ---

path_xop00380.kgml: Tryptophan metabolism
path_xop00380.kgml: Initialization took 0.89 seconds
path_xop00380.kgml:
path_xop00380.kgml: Found a trail of span 3 containing skipped vertices
path_xop00380.kgml: 105 -> 108 -> 103
path_xop00380.kgml: R01960 -> R02668 -> R02665
path_xop00380.kgml: xop:PXO_00760 -> xop:PXO_00758 -> xop:PXO_00755
path_xop00380.kgml: 1.14.13.9 -> 3.7.1.3 -> 1.13.11.6
path_xop00380.kgml: Skipped genes: xop:PXO_00756, xop:PXO_00757
path_xop00380.kgml:
path_xop00380.kgml: Found a trail of span 2 containing skipped vertices
path_xop00380.kgml: 105 -> [108] -> 103
path_xop00380.kgml: R01960 -> [R02668] -> R02665
path_xop00380.kgml: xop:PXO_00760 -> [xop:PXO_00758] -> xop:PXO_00755
path_xop00380.kgml: 1.14.13.9 -> [3.7.1.3] -> 1.13.11.6
path_xop00380.kgml: Skipped genes: xop:PXO_00756, xop:PXO_00757, xop:PXO_00758
path_xop00380.kgml:
path_xop00380.kgml: --- 1.03 seconds ---

path_xop00400.kgml: Phenylalanine, tyrosine and tryptophan biosynthesis
path_xop00400.kgml: Initialization took 2.40 seconds
path_xop00400.kgml:
path_xop00400.kgml: Found a trail of span 4 containing skipped vertices
path_xop00400.kgml: 52 -> 51 -> [54] -> 55 -> [54 -> 52] -> 53
path_xop00400.kgml: R02340 -> R02722 -> [R03508] -> R03509 -> [R03508 -> R02340] -> R00674
path_xop00400.kgml: xop:PXO_01272 -> {xop:PXO_01270, xop:PXO_01272} -> [xop:PXO_04004] -> xop:PXO_01268 -> [xop:PXO_04004 -> xop:PXO_01272] -> xop:PXO_01270
path_xop00400.kgml: {4.1.2.8, 4.2.1.20} -> 4.2.1.20 -> [4.1.1.48] -> 5.3.1.24 -> [4.1.1.48 -> {4.1.2.8, 4.2.1.20}] -> {4.2.1.122, 4.2.1.20}
path_xop00400.kgml: Skipped genes: xop:PXO_01271
path_xop00400.kgml:
path_xop00400.kgml: Found a trail of span 4 containing skipped vertices
path_xop00400.kgml: 74 -> [50 -> 58] -> 60 -> 58 -> [65] -> 67
path_xop00400.kgml: R03460 -> [R01714 -> R01715] -> R01373 -> R01715 -> [R01731] -> R00691
path_xop00400.kgml: xop:PXO_00715 -> [xop:PXO_01260 -> {xop:PXO_00716, xop:PXO_03115}] -> xop:PXO_00716 -> {xop:PXO_00716, xop:PXO_03115} -> [xop:PXO_03468] -> xop:PXO_00716
path_xop00400.kgml: 2.5.1.19 -> [4.2.3.5 -> 5.4.99.5] -> {4.2.1.51, 4.2.1.91} -> 5.4.99.5 -> [{2.6.1.57, 2.6.1.78}] -> {4.2.1.51, 4.2.1.91}
path_xop00400.kgml:
path_xop00400.kgml: Found a trail of span 3 containing skipped vertices
path_xop00400.kgml: 57 -> [56 -> 55] -> 54 -> [55] -> 56
path_xop00400.kgml: {R00985, R00986} -> [R01073 -> R03509] -> R03508 -> [R03509] -> R01073
path_xop00400.kgml: {xop:PXO_02712, xop:PXO_04000, xop:PXO_04195} -> [xop:PXO_04003 -> xop:PXO_01268] -> xop:PXO_04004 -> [xop:PXO_01268] -> xop:PXO_04003
path_xop00400.kgml: {4.1.3.27, 4.1.3.27} -> [2.4.2.18 -> 5.3.1.24] -> 4.1.1.48 -> [5.3.1.24] -> 2.4.2.18
path_xop00400.kgml: Skipped genes: xop:PXO_04001, xop:PXO_04002
path_xop00400.kgml:
path_xop00400.kgml: Found a trail of span 2 containing skipped vertices
path_xop00400.kgml: 79 -> [77 -> 76] -> 75
path_xop00400.kgml: R03083 -> [R03084 -> R02413] -> R02412
path_xop00400.kgml: xop:PXO_02181 -> [{xop:PXO_02744, xop:PXO_03007} -> xop:PXO_02821] -> xop:PXO_02182
path_xop00400.kgml: 4.2.3.4 -> [4.2.1.10 -> {1.1.1.25, 1.1.1.282}] -> 2.7.1.71
path_xop00400.kgml:
path_xop00400.kgml: --- 15.69 seconds ---

path_xop00401.kgml: Novobiocin biosynthesis
path_xop00401.kgml: Initialization took 0.13 seconds
path_xop00401.kgml: (not found)
path_xop00401.kgml: --- 0.17 seconds ---

path_xop00410.kgml: beta-Alanine metabolism
path_xop00410.kgml: Initialization took 0.33 seconds
path_xop00410.kgml:
path_xop00410.kgml: Found a trail of span 2 without skipping any vertex
path_xop00410.kgml: 54 -> 50
path_xop00410.kgml: R00489 -> R02473
path_xop00410.kgml: xop:PXO_00688 -> xop:PXO_00689
path_xop00410.kgml: {4.1.1.11, 4.1.1.15} -> 6.3.2.1
path_xop00410.kgml:
path_xop00410.kgml: --- 0.38 seconds ---

path_xop00430.kgml: Taurine and hypotaurine metabolism
path_xop00430.kgml: Initialization took 0.04 seconds
path_xop00430.kgml: (not found)
path_xop00430.kgml: --- 0.06 seconds ---

path_xop00440.kgml: Phosphonate and phosphinate metabolism
path_xop00440.kgml: Initialization took 0.07 seconds
path_xop00440.kgml: (not found)
path_xop00440.kgml: --- 0.12 seconds ---

path_xop00450.kgml: Selenocompound metabolism
path_xop00450.kgml: Initialization took 0.49 seconds
path_xop00450.kgml: (not found)
path_xop00450.kgml: --- 0.51 seconds ---

path_xop00460.kgml: Cyanoamino acid metabolism
path_xop00460.kgml: Initialization took 0.28 seconds
path_xop00460.kgml: (not found)
path_xop00460.kgml: --- 0.32 seconds ---

path_xop00471.kgml: D-Glutamine and D-glutamate metabolism
path_xop00471.kgml: Initialization took 0.08 seconds
path_xop00471.kgml: (not found)
path_xop00471.kgml: --- 0.12 seconds ---

path_xop00473.kgml: D-Alanine metabolism
path_xop00473.kgml: Initialization took 0.08 seconds
path_xop00473.kgml: (not found)
path_xop00473.kgml: --- 0.12 seconds ---

path_xop00480.kgml: Glutathione metabolism
path_xop00480.kgml: Initialization took 2.28 seconds
path_xop00480.kgml: (not found)
path_xop00480.kgml: --- 2.37 seconds ---

path_xop00511.kgml: Other glycan degradation
path_xop00511.kgml: Initialization took 0.23 seconds
path_xop00511.kgml: (not found)
path_xop00511.kgml: --- 0.26 seconds ---

path_xop00520.kgml: Amino sugar and nucleotide sugar metabolism
path_xop00520.kgml: Initialization took 2.89 seconds
path_xop00520.kgml:
path_xop00520.kgml: Found a trail of span 4 containing skipped vertices
path_xop00520.kgml: 193 -> [261] -> 196 -> [261 -> 193] -> 194 -> 203
path_xop00520.kgml: R01819 -> [R02740] -> R00959 -> [R02740 -> R01819] -> R01818 -> R00885
path_xop00520.kgml: xop:PXO_03173 -> [xop:PXO_00687] -> {xop:PXO_02922, xop:PXO_03174} -> [xop:PXO_00687 -> xop:PXO_03173] -> {xop:PXO_02922, xop:PXO_03174} -> xop:PXO_03173
path_xop00520.kgml: 5.3.1.8 -> [5.3.1.9] -> {5.4.2.2, 5.4.2.5} -> [5.3.1.9 -> 5.3.1.8] -> 5.4.2.8 -> 2.7.7.13
path_xop00520.kgml:
path_xop00520.kgml: Found a trail of span 2 without skipping any vertex
path_xop00520.kgml: 420 -> 422
path_xop00520.kgml: R11024 -> R11025
path_xop00520.kgml: xop:PXO_02246 -> xop:PXO_02245
path_xop00520.kgml: 2.7.1.221 -> 2.7.7.99
path_xop00520.kgml:
path_xop00520.kgml: --- 4.26 seconds ---

path_xop00521.kgml: Streptomycin biosynthesis
path_xop00521.kgml: Initialization took 0.37 seconds
path_xop00521.kgml:
path_xop00521.kgml: Found a trail of span 4 without skipping any vertex
path_xop00521.kgml: 44 -> 43 -> 42 -> 24
path_xop00521.kgml: R02328 -> R06513 -> R06514 -> R02777
path_xop00521.kgml: xop:PXO_03170 -> xop:PXO_03169 -> xop:PXO_03171 -> xop:PXO_03172
path_xop00521.kgml: 2.7.7.24 -> 4.2.1.46 -> 5.1.3.13 -> 1.1.1.133
path_xop00521.kgml:
path_xop00521.kgml: Found a trail of span 3 containing skipped vertices
path_xop00521.kgml: 44 -> 43 -> [42] -> 24
path_xop00521.kgml: R02328 -> R06513 -> [R06514] -> R02777
path_xop00521.kgml: xop:PXO_03170 -> xop:PXO_03169 -> [xop:PXO_03171] -> xop:PXO_03172
path_xop00521.kgml: 2.7.7.24 -> 4.2.1.46 -> [5.1.3.13] -> 1.1.1.133
path_xop00521.kgml: Skipped genes: xop:PXO_03171
path_xop00521.kgml:
path_xop00521.kgml: Found a trail of span 3 containing skipped vertices
path_xop00521.kgml: 44 -> [43] -> 42 -> 24
path_xop00521.kgml: R02328 -> [R06513] -> R06514 -> R02777
path_xop00521.kgml: xop:PXO_03170 -> [xop:PXO_03169] -> xop:PXO_03171 -> xop:PXO_03172
path_xop00521.kgml: 2.7.7.24 -> [4.2.1.46] -> 5.1.3.13 -> 1.1.1.133
path_xop00521.kgml:
path_xop00521.kgml: Found a trail of span 2 containing skipped vertices
path_xop00521.kgml: 44 -> [43 -> 42] -> 24
path_xop00521.kgml: R02328 -> [R06513 -> R06514] -> R02777
path_xop00521.kgml: xop:PXO_03170 -> [xop:PXO_03169 -> xop:PXO_03171] -> xop:PXO_03172
path_xop00521.kgml: 2.7.7.24 -> [4.2.1.46 -> 5.1.3.13] -> 1.1.1.133
path_xop00521.kgml: Skipped genes: xop:PXO_03171
path_xop00521.kgml:
path_xop00521.kgml: --- 0.61 seconds ---

path_xop00523.kgml: Polyketide sugar unit biosynthesis
path_xop00523.kgml: Initialization took 0.05 seconds
path_xop00523.kgml:
path_xop00523.kgml: Found a trail of span 4 without skipping any vertex
path_xop00523.kgml: 27 -> 26 -> 63 -> 28
path_xop00523.kgml: R02328 -> R06513 -> R06514 -> R02777
path_xop00523.kgml: xop:PXO_03170 -> xop:PXO_03169 -> xop:PXO_03171 -> xop:PXO_03172
path_xop00523.kgml: 2.7.7.24 -> 4.2.1.46 -> 5.1.3.13 -> 1.1.1.133
path_xop00523.kgml:
path_xop00523.kgml: Found a trail of span 3 containing skipped vertices
path_xop00523.kgml: 27 -> 26 -> [63] -> 28
path_xop00523.kgml: R02328 -> R06513 -> [R06514] -> R02777
path_xop00523.kgml: xop:PXO_03170 -> xop:PXO_03169 -> [xop:PXO_03171] -> xop:PXO_03172
path_xop00523.kgml: 2.7.7.24 -> 4.2.1.46 -> [5.1.3.13] -> 1.1.1.133
path_xop00523.kgml: Skipped genes: xop:PXO_03171
path_xop00523.kgml:
path_xop00523.kgml: Found a trail of span 3 containing skipped vertices
path_xop00523.kgml: 27 -> [26] -> 63 -> 28
path_xop00523.kgml: R02328 -> [R06513] -> R06514 -> R02777
path_xop00523.kgml: xop:PXO_03170 -> [xop:PXO_03169] -> xop:PXO_03171 -> xop:PXO_03172
path_xop00523.kgml: 2.7.7.24 -> [4.2.1.46] -> 5.1.3.13 -> 1.1.1.133
path_xop00523.kgml:
path_xop00523.kgml: Found a trail of span 2 containing skipped vertices
path_xop00523.kgml: 27 -> [26 -> 63] -> 28
path_xop00523.kgml: R02328 -> [R06513 -> R06514] -> R02777
path_xop00523.kgml: xop:PXO_03170 -> [xop:PXO_03169 -> xop:PXO_03171] -> xop:PXO_03172
path_xop00523.kgml: 2.7.7.24 -> [4.2.1.46 -> 5.1.3.13] -> 1.1.1.133
path_xop00523.kgml: Skipped genes: xop:PXO_03171
path_xop00523.kgml:
path_xop00523.kgml: --- 0.30 seconds ---

path_xop00525.kgml: Acarbose and validamycin biosynthesis
path_xop00525.kgml: Initialization took 0.05 seconds
path_xop00525.kgml:
path_xop00525.kgml: Found a trail of span 2 without skipping any vertex
path_xop00525.kgml: 58 -> 59
path_xop00525.kgml: R02328 -> R06513
path_xop00525.kgml: xop:PXO_03170 -> xop:PXO_03169
path_xop00525.kgml: 2.7.7.24 -> 4.2.1.46
path_xop00525.kgml:
path_xop00525.kgml: --- 0.13 seconds ---

path_xop00540.kgml: Lipopolysaccharide biosynthesis
path_xop00540.kgml: Initialization took 1.13 seconds
path_xop00540.kgml:
path_xop00540.kgml: Found a trail of span 3 containing skipped vertices
path_xop00540.kgml: 90 -> [89] -> 88 -> 53
path_xop00540.kgml: R04567 -> [R04587] -> R04550 -> R04606
path_xop00540.kgml: xop:PXO_01117 -> [xop:PXO_04361] -> xop:PXO_01119 -> xop:PXO_01116
path_xop00540.kgml: 2.3.1.129 -> [3.5.1.108] -> 2.3.1.191 -> 2.4.1.182
path_xop00540.kgml: Skipped genes: xop:PXO_01118
path_xop00540.kgml:
path_xop00540.kgml: Found a trail of span 2 containing skipped vertices
path_xop00540.kgml: 131 -> [87] -> 44
path_xop00540.kgml: R01530 -> [R03254] -> R03350
path_xop00540.kgml: xop:PXO_02232 -> [xop:PXO_00173] -> xop:PXO_02231
path_xop00540.kgml: 5.3.1.13 -> [2.5.1.55] -> 3.1.3.45
path_xop00540.kgml:
path_xop00540.kgml: Found a trail of span 2 containing skipped vertices
path_xop00540.kgml: 90 -> [89 -> 88] -> 53
path_xop00540.kgml: R04567 -> [R04587 -> R04550] -> R04606
path_xop00540.kgml: xop:PXO_01117 -> [xop:PXO_04361 -> xop:PXO_01119] -> xop:PXO_01116
path_xop00540.kgml: 2.3.1.129 -> [3.5.1.108 -> 2.3.1.191] -> 2.4.1.182
path_xop00540.kgml:
path_xop00540.kgml: --- 1.37 seconds ---

path_xop00550.kgml: Peptidoglycan biosynthesis
path_xop00550.kgml: Initialization took 1.99 seconds
path_xop00550.kgml:
path_xop00550.kgml: Found a trail of span 5 containing skipped vertices
path_xop00550.kgml: 33 -> [32] -> 34 -> 23 -> 35 -> 36
path_xop00550.kgml: R03193 -> [R02783] -> R02788 -> R04617 -> R05630 -> R05032
path_xop00550.kgml: xop:PXO_04366 -> [xop:PXO_02013] -> xop:PXO_04371 -> xop:PXO_04370 -> xop:PXO_04369 -> xop:PXO_04367
path_xop00550.kgml: 6.3.2.8 -> [6.3.2.9] -> 6.3.2.13 -> 6.3.2.10 -> 2.7.8.13 -> 2.4.1.227
path_xop00550.kgml: Skipped genes: xop:PXO_04368
path_xop00550.kgml:
path_xop00550.kgml: Found a trail of span 4 containing skipped vertices
path_xop00550.kgml: 33 -> [32] -> 34 -> [23] -> 35 -> 36
path_xop00550.kgml: R03193 -> [R02783] -> R02788 -> [R04617] -> R05630 -> R05032
path_xop00550.kgml: xop:PXO_04366 -> [xop:PXO_02013] -> xop:PXO_04371 -> [xop:PXO_04370] -> xop:PXO_04369 -> xop:PXO_04367
path_xop00550.kgml: 6.3.2.8 -> [6.3.2.9] -> 6.3.2.13 -> [6.3.2.10] -> 2.7.8.13 -> 2.4.1.227
path_xop00550.kgml: Skipped genes: xop:PXO_04368, xop:PXO_04370
path_xop00550.kgml:
path_xop00550.kgml: Found a trail of span 4 containing skipped vertices
path_xop00550.kgml: 30 -> 23 -> 35 -> 36
path_xop00550.kgml: R01150 -> R04617 -> R05630 -> R05032
path_xop00550.kgml: {xop:PXO_02772, xop:PXO_04365} -> xop:PXO_04370 -> xop:PXO_04369 -> xop:PXO_04367
path_xop00550.kgml: 6.3.2.4 -> 6.3.2.10 -> 2.7.8.13 -> 2.4.1.227
path_xop00550.kgml: Skipped genes: xop:PXO_04366, xop:PXO_04368
path_xop00550.kgml:
path_xop00550.kgml: Found a trail of span 4 containing skipped vertices
path_xop00550.kgml: 33 -> [32 -> 34] -> 23 -> 35 -> 36
path_xop00550.kgml: R03193 -> [R02783 -> R02788] -> R04617 -> R05630 -> R05032
path_xop00550.kgml: xop:PXO_04366 -> [xop:PXO_02013 -> xop:PXO_04371] -> xop:PXO_04370 -> xop:PXO_04369 -> xop:PXO_04367
path_xop00550.kgml: 6.3.2.8 -> [6.3.2.9 -> 6.3.2.13] -> 6.3.2.10 -> 2.7.8.13 -> 2.4.1.227
path_xop00550.kgml: Skipped genes: xop:PXO_04368
path_xop00550.kgml:
path_xop00550.kgml: Found a trail of span 4 containing skipped vertices
path_xop00550.kgml: 30 -> 29 -> 28 -> 27
path_xop00550.kgml: R01150 -> R04573 -> R05629 -> R05662
path_xop00550.kgml: {xop:PXO_02772, xop:PXO_04365} -> xop:PXO_04370 -> xop:PXO_04369 -> xop:PXO_04367
path_xop00550.kgml: 6.3.2.4 -> 6.3.2.10 -> 2.7.8.13 -> 2.4.1.227
path_xop00550.kgml: Skipped genes: xop:PXO_04366, xop:PXO_04368
path_xop00550.kgml:
path_xop00550.kgml: Found a trail of span 4 containing skipped vertices
path_xop00550.kgml: 33 -> [32] -> 34 -> 23 -> [35] -> 36
path_xop00550.kgml: R03193 -> [R02783] -> R02788 -> R04617 -> [R05630] -> R05032
path_xop00550.kgml: xop:PXO_04366 -> [xop:PXO_02013] -> xop:PXO_04371 -> xop:PXO_04370 -> [xop:PXO_04369] -> xop:PXO_04367
path_xop00550.kgml: 6.3.2.8 -> [6.3.2.9] -> 6.3.2.13 -> 6.3.2.10 -> [2.7.8.13] -> 2.4.1.227
path_xop00550.kgml: Skipped genes: xop:PXO_04369, xop:PXO_04368
path_xop00550.kgml:
path_xop00550.kgml: Found a trail of span 3 containing skipped vertices
path_xop00550.kgml: 33 -> [32] -> 34 -> [23 -> 35] -> 36
path_xop00550.kgml: R03193 -> [R02783] -> R02788 -> [R04617 -> R05630] -> R05032
path_xop00550.kgml: xop:PXO_04366 -> [xop:PXO_02013] -> xop:PXO_04371 -> [xop:PXO_04370 -> xop:PXO_04369] -> xop:PXO_04367
path_xop00550.kgml: 6.3.2.8 -> [6.3.2.9] -> 6.3.2.13 -> [6.3.2.10 -> 2.7.8.13] -> 2.4.1.227
path_xop00550.kgml: Skipped genes: xop:PXO_04369, xop:PXO_04368, xop:PXO_04370
path_xop00550.kgml:
path_xop00550.kgml: Found a trail of span 3 containing skipped vertices
path_xop00550.kgml: 30 -> [23] -> 35 -> 36
path_xop00550.kgml: R01150 -> [R04617] -> R05630 -> R05032
path_xop00550.kgml: {xop:PXO_02772, xop:PXO_04365} -> [xop:PXO_04370] -> xop:PXO_04369 -> xop:PXO_04367
path_xop00550.kgml: 6.3.2.4 -> [6.3.2.10] -> 2.7.8.13 -> 2.4.1.227
path_xop00550.kgml: Skipped genes: xop:PXO_04366, xop:PXO_04368
path_xop00550.kgml:
path_xop00550.kgml: Found a trail of span 3 containing skipped vertices
path_xop00550.kgml: 30 -> [29] -> 28 -> 27
path_xop00550.kgml: R01150 -> [R04573] -> R05629 -> R05662
path_xop00550.kgml: {xop:PXO_02772, xop:PXO_04365} -> [xop:PXO_04370] -> xop:PXO_04369 -> xop:PXO_04367
path_xop00550.kgml: 6.3.2.4 -> [6.3.2.10] -> 2.7.8.13 -> 2.4.1.227
path_xop00550.kgml: Skipped genes: xop:PXO_04366, xop:PXO_04368
path_xop00550.kgml:
path_xop00550.kgml: Found a trail of span 3 containing skipped vertices
path_xop00550.kgml: 30 -> 29 -> [28] -> 27
path_xop00550.kgml: R01150 -> R04573 -> [R05629] -> R05662
path_xop00550.kgml: {xop:PXO_02772, xop:PXO_04365} -> xop:PXO_04370 -> [xop:PXO_04369] -> xop:PXO_04367
path_xop00550.kgml: 6.3.2.4 -> 6.3.2.10 -> [2.7.8.13] -> 2.4.1.227
path_xop00550.kgml: Skipped genes: xop:PXO_04366, xop:PXO_04369, xop:PXO_04368
path_xop00550.kgml:
path_xop00550.kgml: Found a trail of span 2 containing skipped vertices
path_xop00550.kgml: 30 -> [23 -> 35] -> 36
path_xop00550.kgml: R01150 -> [R04617 -> R05630] -> R05032
path_xop00550.kgml: {xop:PXO_02772, xop:PXO_04365} -> [xop:PXO_04370 -> xop:PXO_04369] -> xop:PXO_04367
path_xop00550.kgml: 6.3.2.4 -> [6.3.2.10 -> 2.7.8.13] -> 2.4.1.227
path_xop00550.kgml: Skipped genes: xop:PXO_04366
path_xop00550.kgml:
path_xop00550.kgml: Found a trail of span 2 containing skipped vertices
path_xop00550.kgml: 30 -> [29 -> 28] -> 27
path_xop00550.kgml: R01150 -> [R04573 -> R05629] -> R05662
path_xop00550.kgml: {xop:PXO_02772, xop:PXO_04365} -> [xop:PXO_04370 -> xop:PXO_04369] -> xop:PXO_04367
path_xop00550.kgml: 6.3.2.4 -> [6.3.2.10 -> 2.7.8.13] -> 2.4.1.227
path_xop00550.kgml: Skipped genes: xop:PXO_04366
path_xop00550.kgml:
path_xop00550.kgml: --- 3.14 seconds ---

path_xop00561.kgml: Glycerolipid metabolism
path_xop00561.kgml: Initialization took 0.28 seconds
path_xop00561.kgml: (not found)
path_xop00561.kgml: --- 0.33 seconds ---

path_xop00562.kgml: Inositol phosphate metabolism
path_xop00562.kgml: Initialization took 0.34 seconds
path_xop00562.kgml: (not found)
path_xop00562.kgml: --- 0.39 seconds ---

path_xop00564.kgml: Glycerophospholipid metabolism
path_xop00564.kgml: Initialization took 2.89 seconds
path_xop00564.kgml: (not found)
path_xop00564.kgml: --- 2.93 seconds ---

path_xop00590.kgml: Arachidonic acid metabolism
path_xop00590.kgml: Initialization took 0.07 seconds
path_xop00590.kgml: (not found)
path_xop00590.kgml: --- 0.09 seconds ---

path_xop00592.kgml: alpha-Linolenic acid metabolism
path_xop00592.kgml: Initialization took 0.04 seconds
path_xop00592.kgml: (not found)
path_xop00592.kgml: --- 0.08 seconds ---

path_xop00620.kgml: Pyruvate metabolism
path_xop00620.kgml: Initialization took 4.79 seconds
path_xop00620.kgml:
path_xop00620.kgml: Found a trail of span 3 containing skipped vertices
path_xop00620.kgml: 123 -> 55 -> [124] -> 109
path_xop00620.kgml: R00014 -> R03270 -> [R02569] -> R00238
path_xop00620.kgml: {xop:PXO_03930, xop:PXO_04222, xop:PXO_04223, xop:PXO_04225} -> {xop:PXO_03930, xop:PXO_04222, xop:PXO_04223, xop:PXO_04225} -> [{xop:PXO_03101, xop:PXO_03354}] -> {xop:PXO_01744, xop:PXO_04228}
path_xop00620.kgml: {1.2.4.1, 2.2.1.6, 4.1.1.1} -> 1.2.4.1 -> [2.3.1.12] -> 2.3.1.9
path_xop00620.kgml: Skipped genes: xop:PXO_04224, xop:PXO_04226
path_xop00620.kgml:
path_xop00620.kgml: Found a trail of span 2 containing skipped vertices
path_xop00620.kgml: 124 -> 125
path_xop00620.kgml: R02569 -> R07618
path_xop00620.kgml: {xop:PXO_03101, xop:PXO_03354} -> {xop:PXO_01196, xop:PXO_03103}
path_xop00620.kgml: 2.3.1.12 -> 1.8.1.4
path_xop00620.kgml: Skipped genes: xop:PXO_03102
path_xop00620.kgml:
path_xop00620.kgml: --- 5.26 seconds ---

path_xop00623.kgml: Toluene degradation
path_xop00623.kgml: Initialization took 0.08 seconds
path_xop00623.kgml: (not found)
path_xop00623.kgml: --- 0.11 seconds ---

path_xop00624.kgml: Polycyclic aromatic hydrocarbon degradation
path_xop00624.kgml: Initialization took 0.08 seconds
path_xop00624.kgml: (not found)
path_xop00624.kgml: --- 0.12 seconds ---

path_xop00625.kgml: Chloroalkane and chloroalkene degradation
path_xop00625.kgml: Initialization took 0.13 seconds
path_xop00625.kgml: (not found)
path_xop00625.kgml: --- 0.17 seconds ---

path_xop00626.kgml: Naphthalene degradation
path_xop00626.kgml: Initialization took 0.08 seconds
path_xop00626.kgml: (not found)
path_xop00626.kgml: --- 0.12 seconds ---

path_xop00627.kgml: Aminobenzoate degradation
path_xop00627.kgml: Initialization took 0.05 seconds
path_xop00627.kgml: (not found)
path_xop00627.kgml: --- 0.08 seconds ---

path_xop00630.kgml: Glyoxylate and dicarboxylate metabolism
path_xop00630.kgml: Initialization took 3.54 seconds
path_xop00630.kgml: (not found)
path_xop00630.kgml: --- 3.58 seconds ---

path_xop00633.kgml: Nitrotoluene degradation
path_xop00633.kgml: Initialization took 0.05 seconds
path_xop00633.kgml: (not found)
path_xop00633.kgml: --- 0.07 seconds ---

path_xop00640.kgml: Propanoate metabolism
path_xop00640.kgml: Initialization took 1.69 seconds
path_xop00640.kgml:
path_xop00640.kgml: Found a trail of span 4 containing skipped vertices
path_xop00640.kgml: 105 -> 195 -> 197 -> [111] -> 114
path_xop00640.kgml: R00931 -> R11263 -> R11264 -> [R04425] -> R00409
path_xop00640.kgml: xop:PXO_02719 -> xop:PXO_02721 -> xop:PXO_02726 -> [xop:PXO_00061] -> xop:PXO_02718
path_xop00640.kgml: 2.3.3.5 -> 4.2.1.117 -> ? -> [4.2.1.99] -> 4.1.3.30
path_xop00640.kgml: Skipped genes: xop:PXO_02723, xop:PXO_02722, xop:PXO_02720
path_xop00640.kgml:
path_xop00640.kgml: Found a trail of span 3 containing skipped vertices
path_xop00640.kgml: 105 -> 195 -> [197 -> 111] -> 114
path_xop00640.kgml: R00931 -> R11263 -> [R11264 -> R04425] -> R00409
path_xop00640.kgml: xop:PXO_02719 -> xop:PXO_02721 -> [xop:PXO_02726 -> xop:PXO_00061] -> xop:PXO_02718
path_xop00640.kgml: 2.3.3.5 -> 4.2.1.117 -> [? -> 4.2.1.99] -> 4.1.3.30
path_xop00640.kgml: Skipped genes: xop:PXO_02720
path_xop00640.kgml:
path_xop00640.kgml: --- 1.87 seconds ---

path_xop00643.kgml: Styrene degradation
path_xop00643.kgml: Initialization took 0.13 seconds
path_xop00643.kgml:
path_xop00643.kgml: Found a trail of span 2 without skipping any vertex
path_xop00643.kgml: 39 -> 37
path_xop00643.kgml: R03181 -> R01364
path_xop00643.kgml: xop:PXO_03149 -> xop:PXO_03148
path_xop00643.kgml: 5.2.1.2 -> 3.7.1.2
path_xop00643.kgml:
path_xop00643.kgml: --- 0.22 seconds ---

path_xop00650.kgml: Butanoate metabolism
path_xop00650.kgml: Initialization took 2.44 seconds
path_xop00650.kgml: (not found)
path_xop00650.kgml: --- 2.51 seconds ---

path_xop00660.kgml: C5-Branched dibasic acid metabolism
path_xop00660.kgml: Initialization took 0.33 seconds
path_xop00660.kgml:
path_xop00660.kgml: Found a trail of span 3 containing skipped vertices
path_xop00660.kgml: 31 -> 96 -> 97
path_xop00660.kgml: R03896 -> R03898 -> R00994
path_xop00660.kgml: {xop:PXO_02612, xop:PXO_02613} -> {xop:PXO_02612, xop:PXO_02613} -> xop:PXO_02610
path_xop00660.kgml: 4.2.1.35 -> 4.2.1.35 -> 1.1.1.85
path_xop00660.kgml: Skipped genes: xop:PXO_02611
path_xop00660.kgml:
path_xop00660.kgml: --- 0.43 seconds ---

path_xop00670.kgml: One carbon pool by folate
path_xop00670.kgml: Initialization took 1.08 seconds
path_xop00670.kgml:
path_xop00670.kgml: Found a trail of span 4 containing skipped vertices
path_xop00670.kgml: 24 -> 23 -> 52 -> [24] -> 68
path_xop00670.kgml: {R02235, R02236} -> {R00936, R00939} -> R02101 -> [{R02235, R02236}] -> {R00937, R00940}
path_xop00670.kgml: xop:PXO_04648 -> xop:PXO_04648 -> xop:PXO_04649 -> [xop:PXO_04648] -> xop:PXO_04648
path_xop00670.kgml: {1.5.1.3, 1.5.1.3} -> {1.5.1.3, 1.5.1.3} -> 2.1.1.45 -> [{1.5.1.3, 1.5.1.3}] -> {1.5.1.3, 1.5.1.3}
path_xop00670.kgml: Skipped genes: xop:PXO_05498
path_xop00670.kgml:
path_xop00670.kgml: --- 13.27 seconds ---

path_xop00680.kgml: Methane metabolism
path_xop00680.kgml: Initialization took 1.54 seconds
path_xop00680.kgml:
path_xop00680.kgml: Found a trail of span 3 containing skipped vertices
path_xop00680.kgml: 104 -> 103 -> 102
path_xop00680.kgml: R06982 -> R06983 -> R00527
path_xop00680.kgml: xop:PXO_04414 -> xop:PXO_04416 -> xop:PXO_04413
path_xop00680.kgml: 4.4.1.22 -> 1.1.1.284 -> 3.1.2.12
path_xop00680.kgml: Skipped genes: xop:PXO_05492
path_xop00680.kgml:
path_xop00680.kgml: Found a trail of span 2 containing skipped vertices
path_xop00680.kgml: 104 -> [103] -> 102
path_xop00680.kgml: R06982 -> [R06983] -> R00527
path_xop00680.kgml: xop:PXO_04414 -> [xop:PXO_04416] -> xop:PXO_04413
path_xop00680.kgml: 4.4.1.22 -> [1.1.1.284] -> 3.1.2.12
path_xop00680.kgml: Skipped genes: xop:PXO_05492
path_xop00680.kgml:
path_xop00680.kgml: --- 1.69 seconds ---

path_xop00730.kgml: Thiamine metabolism
path_xop00730.kgml: Initialization took 0.27 seconds
path_xop00730.kgml: (not found)
path_xop00730.kgml: --- 0.31 seconds ---

path_xop00740.kgml: Riboflavin metabolism
path_xop00740.kgml: Initialization took 0.53 seconds
path_xop00740.kgml:
path_xop00740.kgml: Found a trail of span 5 containing skipped vertices
path_xop00740.kgml: 38 -> 39 -> 40 -> [43 -> 41] -> 42 -> 41
path_xop00740.kgml: R00425 -> R03459 -> R03458 -> [R07280 -> R04457] -> R00066 -> R04457
path_xop00740.kgml: {xop:PXO_04065, xop:PXO_04398} -> xop:PXO_04401 -> xop:PXO_04401 -> [xop:PXO_02868 -> xop:PXO_04397] -> xop:PXO_04399 -> xop:PXO_04397
path_xop00740.kgml: 3.5.4.25 -> 3.5.4.26 -> 1.1.1.193 -> [3.1.3.104 -> 2.5.1.78] -> 2.5.1.9 -> 2.5.1.78
path_xop00740.kgml:
path_xop00740.kgml: Found a trail of span 4 containing skipped vertices
path_xop00740.kgml: 38 -> [39] -> 40 -> [43 -> 41] -> 42 -> 41
path_xop00740.kgml: R00425 -> [R03459] -> R03458 -> [R07280 -> R04457] -> R00066 -> R04457
path_xop00740.kgml: {xop:PXO_04065, xop:PXO_04398} -> [xop:PXO_04401] -> xop:PXO_04401 -> [xop:PXO_02868 -> xop:PXO_04397] -> xop:PXO_04399 -> xop:PXO_04397
path_xop00740.kgml: 3.5.4.25 -> [3.5.4.26] -> 1.1.1.193 -> [3.1.3.104 -> 2.5.1.78] -> 2.5.1.9 -> 2.5.1.78
path_xop00740.kgml:
path_xop00740.kgml: Found a trail of span 4 containing skipped vertices
path_xop00740.kgml: 38 -> 39 -> [40 -> 43] -> 41 -> 42
path_xop00740.kgml: R00425 -> R03459 -> [R03458 -> R07280] -> R04457 -> R00066
path_xop00740.kgml: {xop:PXO_04065, xop:PXO_04398} -> xop:PXO_04401 -> [xop:PXO_04401 -> xop:PXO_02868] -> xop:PXO_04397 -> xop:PXO_04399
path_xop00740.kgml: 3.5.4.25 -> 3.5.4.26 -> [1.1.1.193 -> 3.1.3.104] -> 2.5.1.78 -> 2.5.1.9
path_xop00740.kgml:
path_xop00740.kgml: Found a trail of span 3 containing skipped vertices
path_xop00740.kgml: 32 -> [41] -> 42 -> 41
path_xop00740.kgml: R07281 -> [R04457] -> R00066 -> R04457
path_xop00740.kgml: xop:PXO_04398 -> [xop:PXO_04397] -> xop:PXO_04399 -> xop:PXO_04397
path_xop00740.kgml: 4.1.99.12 -> [2.5.1.78] -> 2.5.1.9 -> 2.5.1.78
path_xop00740.kgml:
path_xop00740.kgml: --- 0.88 seconds ---

path_xop00750.kgml: Vitamin B6 metabolism
path_xop00750.kgml: Initialization took 0.23 seconds
path_xop00750.kgml: (not found)
path_xop00750.kgml: --- 0.27 seconds ---

path_xop00760.kgml: Nicotinate and nicotinamide metabolism
path_xop00760.kgml: Initialization took 0.98 seconds
path_xop00760.kgml:
path_xop00760.kgml: Found a trail of span 3 containing skipped vertices
path_xop00760.kgml: 84 -> [85 -> 91] -> 100 -> 94
path_xop00760.kgml: R03005 -> [R00257 -> R00103] -> R01271 -> R00137
path_xop00760.kgml: xop:PXO_04292 -> [xop:PXO_04876 -> xop:PXO_02952] -> xop:PXO_04293 -> xop:PXO_04292
path_xop00760.kgml: {2.7.7.1, 2.7.7.18} -> [6.3.5.1 -> {3.6.1.22, 3.6.1.9}] -> 2.4.2.12 -> {2.7.7.1, 2.7.7.18}
path_xop00760.kgml:
path_xop00760.kgml: Found a trail of span 2 containing skipped vertices
path_xop00760.kgml: 104 -> [106 -> 91] -> 195
path_xop00760.kgml: R00104 -> [R00112 -> R00103] -> R02323
path_xop00760.kgml: xop:PXO_00767 -> [{xop:PXO_04570, xop:PXO_04571, xop:PXO_04576} -> xop:PXO_02952] -> {xop:PXO_00165, xop:PXO_00766}
path_xop00760.kgml: 2.7.1.23 -> [{1.6.1.1, 1.6.1.2, 1.6.1.3} -> {3.6.1.22, 3.6.1.9}] -> 3.1.3.5
path_xop00760.kgml:
path_xop00760.kgml: --- 1.35 seconds ---

path_xop00770.kgml: Pantothenate and CoA biosynthesis
path_xop00770.kgml: Initialization took 1.13 seconds
path_xop00770.kgml:
path_xop00770.kgml: Found a trail of span 2 without skipping any vertex
path_xop00770.kgml: 93 -> 76
path_xop00770.kgml: R00489 -> R02473
path_xop00770.kgml: xop:PXO_00688 -> xop:PXO_00689
path_xop00770.kgml: {4.1.1.11, 4.1.1.15} -> 6.3.2.1
path_xop00770.kgml:
path_xop00770.kgml: Found a trail of span 2 without skipping any vertex
path_xop00770.kgml: 82 -> 81
path_xop00770.kgml: R00006 -> R03051
path_xop00770.kgml: {xop:PXO_02606, xop:PXO_02607} -> xop:PXO_02605
path_xop00770.kgml: 2.2.1.6 -> 1.1.1.86
path_xop00770.kgml:
path_xop00770.kgml: Found a trail of span 2 containing skipped vertices
path_xop00770.kgml: 78 -> [77] -> 76
path_xop00770.kgml: R01226 -> [R02472] -> R02473
path_xop00770.kgml: xop:PXO_00690 -> [xop:PXO_02788] -> xop:PXO_00689
path_xop00770.kgml: 2.1.2.11 -> [1.1.1.169] -> 6.3.2.1
path_xop00770.kgml:
path_xop00770.kgml: --- 1.39 seconds ---

path_xop00780.kgml: Biotin metabolism
path_xop00780.kgml: Initialization took 0.78 seconds
path_xop00780.kgml:
path_xop00780.kgml: Found a trail of span 2 containing skipped vertices
path_xop00780.kgml: 74 -> 67
path_xop00780.kgml: R10119 -> R10120
path_xop00780.kgml: xop:PXO_02711 -> {xop:PXO_02709, xop:PXO_02878, xop:PXO_03629}
path_xop00780.kgml: {2.3.1.179, 2.3.1.41} -> 1.1.1.100
path_xop00780.kgml: Skipped genes: xop:PXO_02710
path_xop00780.kgml:
path_xop00780.kgml: Found a trail of span 2 containing skipped vertices
path_xop00780.kgml: 34 -> [32 -> 31] -> 30
path_xop00780.kgml: R03210 -> [R03231 -> R03182] -> R01078
path_xop00780.kgml: xop:PXO_02875 -> [xop:PXO_01647 -> xop:PXO_03143] -> xop:PXO_02874
path_xop00780.kgml: 2.3.1.47 -> [2.6.1.62 -> 6.3.3.3] -> 2.8.1.6
path_xop00780.kgml:
path_xop00780.kgml: Found a trail of span 2 containing skipped vertices
path_xop00780.kgml: 45 -> [32 -> 31] -> 30
path_xop00780.kgml: R10124 -> [R03231 -> R03182] -> R01078
path_xop00780.kgml: xop:PXO_02875 -> [xop:PXO_01647 -> xop:PXO_03143] -> xop:PXO_02874
path_xop00780.kgml: 2.3.1.47 -> [2.6.1.62 -> 6.3.3.3] -> 2.8.1.6
path_xop00780.kgml:
path_xop00780.kgml: Found a trail of span 2 containing skipped vertices
path_xop00780.kgml: 49 -> [95] -> 53
path_xop00780.kgml: R09543 -> [R10115] -> R10116
path_xop00780.kgml: {xop:PXO_00196, xop:PXO_03630} -> [xop:PXO_02711] -> {xop:PXO_02709, xop:PXO_02878, xop:PXO_03629}
path_xop00780.kgml: 2.1.1.197 -> [{2.3.1.179, 2.3.1.41}] -> 1.1.1.100
path_xop00780.kgml:
path_xop00780.kgml: --- 1.13 seconds ---

path_xop00785.kgml: Lipoic acid metabolism
path_xop00785.kgml: Initialization took 0.04 seconds
path_xop00785.kgml:
path_xop00785.kgml: Found a trail of span 2 without skipping any vertex
path_xop00785.kgml: 5 -> 6
path_xop00785.kgml: R07768 -> R07769
path_xop00785.kgml: xop:PXO_04289 -> xop:PXO_04288
path_xop00785.kgml: 2.8.1.8 -> 2.3.1.181
path_xop00785.kgml:
path_xop00785.kgml: Found a trail of span 2 without skipping any vertex
path_xop00785.kgml: 11 -> 10
path_xop00785.kgml: R07766 -> R07767
path_xop00785.kgml: xop:PXO_04288 -> xop:PXO_04289
path_xop00785.kgml: 2.3.1.181 -> 2.8.1.8
path_xop00785.kgml:
path_xop00785.kgml: --- 0.18 seconds ---

path_xop00790.kgml: Folate biosynthesis
path_xop00790.kgml: Initialization took 3.60 seconds
path_xop00790.kgml:
path_xop00790.kgml: Found a trail of span 5 containing skipped vertices
path_xop00790.kgml: 180 -> 81 -> 80 -> 79 -> [85 -> 75] -> 74
path_xop00790.kgml: R00428 -> R05046 -> R05048 -> R04639 -> [R04620 -> R03504] -> R03503
path_xop00790.kgml: {xop:PXO_00695, xop:PXO_03535} -> {xop:PXO_00695, xop:PXO_03535} -> {xop:PXO_00695, xop:PXO_03535} -> {xop:PXO_00695, xop:PXO_03535} -> [{xop:PXO_01900, xop:PXO_03244, xop:PXO_03245} -> xop:PXO_04103] -> {xop:PXO_00691, xop:PXO_04307}
path_xop00790.kgml: 3.5.4.16 -> 3.5.4.16 -> 3.5.4.16 -> 3.5.4.16 -> [3.1.3.1 -> 4.1.2.25] -> 2.7.6.3
path_xop00790.kgml: Skipped genes: xop:PXO_00694, xop:PXO_05829
path_xop00790.kgml:
path_xop00790.kgml: Found a trail of span 4 containing skipped vertices
path_xop00790.kgml: 180 -> [81] -> 80 -> 79 -> [85 -> 75] -> 74
path_xop00790.kgml: R00428 -> [R05046] -> R05048 -> R04639 -> [R04620 -> R03504] -> R03503
path_xop00790.kgml: {xop:PXO_00695, xop:PXO_03535} -> [{xop:PXO_00695, xop:PXO_03535}] -> {xop:PXO_00695, xop:PXO_03535} -> {xop:PXO_00695, xop:PXO_03535} -> [{xop:PXO_01900, xop:PXO_03244, xop:PXO_03245} -> xop:PXO_04103] -> {xop:PXO_00691, xop:PXO_04307}
path_xop00790.kgml: 3.5.4.16 -> [3.5.4.16] -> 3.5.4.16 -> 3.5.4.16 -> [3.1.3.1 -> 4.1.2.25] -> 2.7.6.3
path_xop00790.kgml: Skipped genes: xop:PXO_00694, xop:PXO_05829
path_xop00790.kgml:
path_xop00790.kgml: Found a trail of span 4 containing skipped vertices
path_xop00790.kgml: 180 -> 81 -> [80] -> 79 -> [85 -> 75] -> 74
path_xop00790.kgml: R00428 -> R05046 -> [R05048] -> R04639 -> [R04620 -> R03504] -> R03503
path_xop00790.kgml: {xop:PXO_00695, xop:PXO_03535} -> {xop:PXO_00695, xop:PXO_03535} -> [{xop:PXO_00695, xop:PXO_03535}] -> {xop:PXO_00695, xop:PXO_03535} -> [{xop:PXO_01900, xop:PXO_03244, xop:PXO_03245} -> xop:PXO_04103] -> {xop:PXO_00691, xop:PXO_04307}
path_xop00790.kgml: 3.5.4.16 -> 3.5.4.16 -> [3.5.4.16] -> 3.5.4.16 -> [3.1.3.1 -> 4.1.2.25] -> 2.7.6.3
path_xop00790.kgml: Skipped genes: xop:PXO_00694, xop:PXO_05829
path_xop00790.kgml:
path_xop00790.kgml: Found a trail of span 3 containing skipped vertices
path_xop00790.kgml: 180 -> [81 -> 80] -> 79 -> [85 -> 75] -> 74
path_xop00790.kgml: R00428 -> [R05046 -> R05048] -> R04639 -> [R04620 -> R03504] -> R03503
path_xop00790.kgml: {xop:PXO_00695, xop:PXO_03535} -> [{xop:PXO_00695, xop:PXO_03535} -> {xop:PXO_00695, xop:PXO_03535}] -> {xop:PXO_00695, xop:PXO_03535} -> [{xop:PXO_01900, xop:PXO_03244, xop:PXO_03245} -> xop:PXO_04103] -> {xop:PXO_00691, xop:PXO_04307}
path_xop00790.kgml: 3.5.4.16 -> [3.5.4.16 -> 3.5.4.16] -> 3.5.4.16 -> [3.1.3.1 -> 4.1.2.25] -> 2.7.6.3
path_xop00790.kgml: Skipped genes: xop:PXO_00694, xop:PXO_05829
path_xop00790.kgml:
path_xop00790.kgml: Found a trail of span 3 containing skipped vertices
path_xop00790.kgml: 93 -> 117 -> 94
path_xop00790.kgml: R09394 -> R11372 -> R09395
path_xop00790.kgml: xop:PXO_02449 -> xop:PXO_02447 -> xop:PXO_02445
path_xop00790.kgml: 4.1.99.22 -> 4.6.1.17 -> 2.8.1.12
path_xop00790.kgml: Skipped genes: xop:PXO_02448, xop:PXO_02446
path_xop00790.kgml:
path_xop00790.kgml: Found a trail of span 2 without skipping any vertex
path_xop00790.kgml: 122 -> 126
path_xop00790.kgml: R09735 -> R11581
path_xop00790.kgml: {xop:PXO_01059, xop:PXO_01477, xop:PXO_06107} -> xop:PXO_01478
path_xop00790.kgml: 2.10.1.1 -> 2.7.7.77
path_xop00790.kgml:
path_xop00790.kgml: Found a trail of span 2 containing skipped vertices
path_xop00790.kgml: 93 -> [117] -> 94
path_xop00790.kgml: R09394 -> [R11372] -> R09395
path_xop00790.kgml: xop:PXO_02449 -> [xop:PXO_02447] -> xop:PXO_02445
path_xop00790.kgml: 4.1.99.22 -> [4.6.1.17] -> 2.8.1.12
path_xop00790.kgml: Skipped genes: xop:PXO_02448, xop:PXO_02446, xop:PXO_02447
path_xop00790.kgml:
path_xop00790.kgml: Found a trail of span 2 containing skipped vertices
path_xop00790.kgml: 102 -> 103
path_xop00790.kgml: R10002 -> R09978
path_xop00790.kgml: xop:PXO_01567 -> xop:PXO_01572
path_xop00790.kgml: 4.3.99.3 -> 6.3.4.20
path_xop00790.kgml: Skipped genes: xop:PXO_01568
path_xop00790.kgml:
path_xop00790.kgml: --- 4.47 seconds ---

path_xop00860.kgml: Porphyrin and chlorophyll metabolism
path_xop00860.kgml: Initialization took 1.89 seconds
path_xop00860.kgml:
path_xop00860.kgml: Found a trail of span 4 containing skipped vertices
path_xop00860.kgml: 304 -> 305 -> 308 -> 310
path_xop00860.kgml: R07268 -> {R05221, R06558} -> R05222 -> R05223
path_xop00860.kgml: {xop:PXO_02140, xop:PXO_04640} -> xop:PXO_05703 -> xop:PXO_05703 -> xop:PXO_01926
path_xop00860.kgml: 2.5.1.17 -> {2.7.1.156, 2.7.1.156} -> 2.7.7.62 -> 2.7.8.26
path_xop00860.kgml: Skipped genes: xop:PXO_01924, xop:PXO_01925, xop:PXO_02141
path_xop00860.kgml:
path_xop00860.kgml: Found a trail of span 4 containing skipped vertices
path_xop00860.kgml: 315 -> 305 -> 308 -> 310
path_xop00860.kgml: R07302 -> {R05221, R06558} -> R05222 -> R05223
path_xop00860.kgml: xop:PXO_02141 -> xop:PXO_05703 -> xop:PXO_05703 -> xop:PXO_01926
path_xop00860.kgml: 6.3.1.10 -> {2.7.1.156, 2.7.1.156} -> 2.7.7.62 -> 2.7.8.26
path_xop00860.kgml: Skipped genes: xop:PXO_01924, xop:PXO_01925
path_xop00860.kgml:
path_xop00860.kgml: Found a trail of span 3 containing skipped vertices
path_xop00860.kgml: 304 -> 305 -> [308] -> 310
path_xop00860.kgml: R07268 -> {R05221, R06558} -> [R05222] -> R05223
path_xop00860.kgml: {xop:PXO_02140, xop:PXO_04640} -> xop:PXO_05703 -> [xop:PXO_05703] -> xop:PXO_01926
path_xop00860.kgml: 2.5.1.17 -> {2.7.1.156, 2.7.1.156} -> [2.7.7.62] -> 2.7.8.26
path_xop00860.kgml: Skipped genes: xop:PXO_01924, xop:PXO_01925, xop:PXO_02141
path_xop00860.kgml:
path_xop00860.kgml: Found a trail of span 3 containing skipped vertices
path_xop00860.kgml: 304 -> [305] -> 308 -> 310
path_xop00860.kgml: R07268 -> [{R05221, R06558}] -> R05222 -> R05223
path_xop00860.kgml: {xop:PXO_02140, xop:PXO_04640} -> [xop:PXO_05703] -> xop:PXO_05703 -> xop:PXO_01926
path_xop00860.kgml: 2.5.1.17 -> [{2.7.1.156, 2.7.1.156}] -> 2.7.7.62 -> 2.7.8.26
path_xop00860.kgml: Skipped genes: xop:PXO_01924, xop:PXO_01925, xop:PXO_02141
path_xop00860.kgml:
path_xop00860.kgml: Found a trail of span 3 containing skipped vertices
path_xop00860.kgml: 315 -> [305] -> 308 -> 310
path_xop00860.kgml: R07302 -> [{R05221, R06558}] -> R05222 -> R05223
path_xop00860.kgml: xop:PXO_02141 -> [xop:PXO_05703] -> xop:PXO_05703 -> xop:PXO_01926
path_xop00860.kgml: 6.3.1.10 -> [{2.7.1.156, 2.7.1.156}] -> 2.7.7.62 -> 2.7.8.26
path_xop00860.kgml: Skipped genes: xop:PXO_01924, xop:PXO_01925
path_xop00860.kgml:
path_xop00860.kgml: Found a trail of span 3 containing skipped vertices
path_xop00860.kgml: 316 -> 308 -> 310
path_xop00860.kgml: R06529 -> R05222 -> R05223
path_xop00860.kgml: xop:PXO_02141 -> xop:PXO_05703 -> xop:PXO_01926
path_xop00860.kgml: 6.3.1.10 -> 2.7.7.62 -> 2.7.8.26
path_xop00860.kgml: Skipped genes: xop:PXO_01924, xop:PXO_01925
path_xop00860.kgml:
path_xop00860.kgml: Found a trail of span 3 without skipping any vertex
path_xop00860.kgml: 312 -> 311 -> 310
path_xop00860.kgml: R04148 -> R04594 -> R05223
path_xop00860.kgml: xop:PXO_01924 -> xop:PXO_01925 -> xop:PXO_01926
path_xop00860.kgml: 2.4.2.21 -> 3.1.3.73 -> 2.7.8.26
path_xop00860.kgml:
path_xop00860.kgml: Found a trail of span 2 without skipping any vertex
path_xop00860.kgml: 262 -> 314
path_xop00860.kgml: R07411 -> R07412
path_xop00860.kgml: xop:PXO_04028 -> xop:PXO_04027
path_xop00860.kgml: 2.5.1.141 -> ?
path_xop00860.kgml:
path_xop00860.kgml: Found a trail of span 2 without skipping any vertex
path_xop00860.kgml: 270 -> 271
path_xop00860.kgml: R03165 -> R03194
path_xop00860.kgml: xop:PXO_04233 -> {xop:PXO_02124, xop:PXO_04232}
path_xop00860.kgml: 4.2.1.75 -> 2.1.1.107
path_xop00860.kgml:
path_xop00860.kgml: Found a trail of span 2 containing skipped vertices
path_xop00860.kgml: 315 -> [305 -> 308] -> 310
path_xop00860.kgml: R07302 -> [{R05221, R06558} -> R05222] -> R05223
path_xop00860.kgml: xop:PXO_02141 -> [xop:PXO_05703 -> xop:PXO_05703] -> xop:PXO_01926
path_xop00860.kgml: 6.3.1.10 -> [{2.7.1.156, 2.7.1.156} -> 2.7.7.62] -> 2.7.8.26
path_xop00860.kgml: Skipped genes: xop:PXO_01924, xop:PXO_01925, xop:PXO_05703
path_xop00860.kgml:
path_xop00860.kgml: Found a trail of span 2 containing skipped vertices
path_xop00860.kgml: 316 -> [308] -> 310
path_xop00860.kgml: R06529 -> [R05222] -> R05223
path_xop00860.kgml: xop:PXO_02141 -> [xop:PXO_05703] -> xop:PXO_01926
path_xop00860.kgml: 6.3.1.10 -> [2.7.7.62] -> 2.7.8.26
path_xop00860.kgml: Skipped genes: xop:PXO_01924, xop:PXO_01925, xop:PXO_05703
path_xop00860.kgml:
path_xop00860.kgml: Found a trail of span 2 containing skipped vertices
path_xop00860.kgml: 312 -> [311] -> 310
path_xop00860.kgml: R04148 -> [R04594] -> R05223
path_xop00860.kgml: xop:PXO_01924 -> [xop:PXO_01925] -> xop:PXO_01926
path_xop00860.kgml: 2.4.2.21 -> [3.1.3.73] -> 2.7.8.26
path_xop00860.kgml: Skipped genes: xop:PXO_01925
path_xop00860.kgml:
path_xop00860.kgml: --- 2.89 seconds ---

path_xop00900.kgml: Terpenoid backbone biosynthesis
path_xop00900.kgml: Initialization took 0.73 seconds
path_xop00900.kgml:
path_xop00900.kgml: Found a trail of span 2 containing skipped vertices
path_xop00900.kgml: 66 -> [67] -> 68
path_xop00900.kgml: R05633 -> [R05634] -> R05637
path_xop00900.kgml: xop:PXO_00169 -> [xop:PXO_04544] -> xop:PXO_00168
path_xop00900.kgml: 2.7.7.60 -> [2.7.1.148] -> 4.6.1.12
path_xop00900.kgml:
path_xop00900.kgml: --- 0.85 seconds ---

path_xop00903.kgml: Limonene and pinene degradation
path_xop00903.kgml: Initialization took 0.08 seconds
path_xop00903.kgml: (not found)
path_xop00903.kgml: --- 0.13 seconds ---

path_xop00910.kgml: Nitrogen metabolism
path_xop00910.kgml: Initialization took 0.58 seconds
path_xop00910.kgml: (not found)
path_xop00910.kgml: --- 0.63 seconds ---

path_xop00920.kgml: Sulfur metabolism
path_xop00920.kgml: Initialization took 1.28 seconds
path_xop00920.kgml:
path_xop00920.kgml: Found a trail of span 3 containing skipped vertices
path_xop00920.kgml: 48 -> 31 -> 103
path_xop00920.kgml: R02021 -> R00858 -> R00897
path_xop00920.kgml: xop:PXO_02131 -> {xop:PXO_02132, xop:PXO_02133, xop:PXO_02819} -> {xop:PXO_02123, xop:PXO_03134}
path_xop00920.kgml: 1.8.4.8 -> 1.8.1.2 -> {2.5.1.47, 2.5.1.65}
path_xop00920.kgml: Skipped genes: xop:PXO_02124, xop:PXO_02127
path_xop00920.kgml:
path_xop00920.kgml: Found a trail of span 2 without skipping any vertex
path_xop00920.kgml: 160 -> 159
path_xop00920.kgml: R00529 -> R00509
path_xop00920.kgml: {xop:PXO_02134, xop:PXO_02135} -> xop:PXO_02135
path_xop00920.kgml: 2.7.7.4 -> 2.7.1.25
path_xop00920.kgml:
path_xop00920.kgml: Found a trail of span 2 without skipping any vertex
path_xop00920.kgml: 125 -> 121
path_xop00920.kgml: R01777 -> R01288
path_xop00920.kgml: {xop:PXO_01100, xop:PXO_01680} -> xop:PXO_01681
path_xop00920.kgml: 2.3.1.46 -> 2.5.1.48
path_xop00920.kgml:
path_xop00920.kgml: Found a trail of span 2 without skipping any vertex
path_xop00920.kgml: 42 -> 39
path_xop00920.kgml: R00529 -> R00509
path_xop00920.kgml: {xop:PXO_02134, xop:PXO_02135} -> xop:PXO_02135
path_xop00920.kgml: 2.7.7.4 -> 2.7.1.25
path_xop00920.kgml:
path_xop00920.kgml: Found a trail of span 2 containing skipped vertices
path_xop00920.kgml: 48 -> [31] -> 103
path_xop00920.kgml: R02021 -> [R00858] -> R00897
path_xop00920.kgml: xop:PXO_02131 -> [{xop:PXO_02132, xop:PXO_02133, xop:PXO_02819}] -> {xop:PXO_02123, xop:PXO_03134}
path_xop00920.kgml: 1.8.4.8 -> [1.8.1.2] -> {2.5.1.47, 2.5.1.65}
path_xop00920.kgml: Skipped genes: xop:PXO_02124, xop:PXO_02127
path_xop00920.kgml:
path_xop00920.kgml: --- 1.64 seconds ---

path_xop00930.kgml: Caprolactam degradation
path_xop00930.kgml: Initialization took 0.08 seconds
path_xop00930.kgml: (not found)
path_xop00930.kgml: --- 0.12 seconds ---

path_xop00970.kgml: Aminoacyl-tRNA biosynthesis
path_xop00970.kgml: Initialization took 2.93 seconds
path_xop00970.kgml: (not found)
path_xop00970.kgml: --- 2.98 seconds ---

path_xop01040.kgml: Biosynthesis of unsaturated fatty acids
path_xop01040.kgml: Initialization took 0.38 seconds
path_xop01040.kgml: (not found)
path_xop01040.kgml: --- 0.41 seconds ---

--- 189.92 seconds ---
