# Supplementary material for: CoMetGeNe: mining conserved neighborhood patterns in metabolic and genomic contexts
Source: BMC Bioinformatics. 2019 Jan 10;20:19. doi: 10.1186/s12859-018-2542-2 (PMC6327494; doi:10.1186/s12859-018-2542-2)
Supplement: Supplementary file 14 — Trail finding results for completely assembled representative bacterial genomes present in NCBI Genomes. Of the 1,545 fully assembled representative bacterial genomes in NCBI, corresponding entries have been identified in KEGG for 1,467 species, for which trail finding has been performed for all combinations of gap parameters δG and δD ranging from 0 to 3. This additional file is available from https://doi.org/10.6084/m9.figshare.7288769. (GZ 178,532 kb) [file 12859_2018_2542_MOESM14_ESM.gz › results/cgz_dG3_dD3.hnet]

--- delta_G = 3, delta_D = 3 ---

path_cgz00010.kgml: Glycolysis / Gluconeogenesis
path_cgz00010.kgml: Initialization took 0.14 seconds
path_cgz00010.kgml:
path_cgz00010.kgml: Found a trail of span 3 without skipping any vertex
path_cgz00010.kgml: 48 -> 49 -> 50
path_cgz00010.kgml: R00014 -> R03270 -> R02569
path_cgz00010.kgml: {cgz:M787_004145, cgz:M787_004150} -> {cgz:M787_004145, cgz:M787_004150} -> cgz:M787_004140
path_cgz00010.kgml: {1.2.4.1, 2.2.1.6, 4.1.1.1} -> 1.2.4.1 -> 2.3.1.12
path_cgz00010.kgml:
path_cgz00010.kgml: Found a trail of span 2 containing skipped vertices
path_cgz00010.kgml: 59 -> 146
path_cgz00010.kgml: R04779 -> R02073
path_cgz00010.kgml: cgz:M787_004650 -> cgz:M787_004660
path_cgz00010.kgml: 2.7.1.11 -> 2.7.1.90
path_cgz00010.kgml: Skipped genes: cgz:M787_004655
path_cgz00010.kgml:
path_cgz00010.kgml: --- 0.39 seconds ---

path_cgz00020.kgml: Citrate cycle (TCA cycle)
path_cgz00020.kgml: Initialization took 0.14 seconds
path_cgz00020.kgml:
path_cgz00020.kgml: Found a trail of span 3 containing skipped vertices
path_cgz00020.kgml: 82 -> [80 -> 77] -> 75 -> 77
path_cgz00020.kgml: R02569 -> [R07618 -> R03270] -> R00014 -> R03270
path_cgz00020.kgml: cgz:M787_004140 -> [cgz:M787_001505 -> {cgz:M787_004145, cgz:M787_004150}] -> {cgz:M787_004145, cgz:M787_004150} -> {cgz:M787_004145, cgz:M787_004150}
path_cgz00020.kgml: 2.3.1.12 -> [1.8.1.4 -> 1.2.4.1] -> {1.2.4.1, 2.2.1.6, 4.1.1.1} -> 1.2.4.1
path_cgz00020.kgml:
path_cgz00020.kgml: Found a trail of span 3 containing skipped vertices
path_cgz00020.kgml: 30 -> 31 -> [28 -> 30] -> 29
path_cgz00020.kgml: R03316 -> R02570 -> [R07618 -> R03316] -> R00621
path_cgz00020.kgml: cgz:M787_003865 -> {cgz:M787_003020, cgz:M787_003870} -> [cgz:M787_001505 -> cgz:M787_003865] -> cgz:M787_003865
path_cgz00020.kgml: 1.2.4.2 -> 2.3.1.61 -> [1.8.1.4 -> 1.2.4.2] -> 1.2.4.2
path_cgz00020.kgml:
path_cgz00020.kgml: --- 0.36 seconds ---

path_cgz00030.kgml: Pentose phosphate pathway
path_cgz00030.kgml: Initialization took 0.09 seconds
path_cgz00030.kgml:
path_cgz00030.kgml: Found a trail of span 2 containing skipped vertices
path_cgz00030.kgml: 160 -> 51
path_cgz00030.kgml: R02073 -> R04779
path_cgz00030.kgml: cgz:M787_004660 -> cgz:M787_004650
path_cgz00030.kgml: 2.7.1.90 -> 2.7.1.11
path_cgz00030.kgml: Skipped genes: cgz:M787_004655
path_cgz00030.kgml:
path_cgz00030.kgml: Found a trail of span 2 without skipping any vertex
path_cgz00030.kgml: 157 -> 57
path_cgz00030.kgml: {R02736, R10907} -> R02035
path_cgz00030.kgml: cgz:M787_004450 -> cgz:M787_004445
path_cgz00030.kgml: {1.1.1.363, 1.1.1.49, 1.1.1.363, 1.1.1.388} -> 3.1.1.31
path_cgz00030.kgml:
path_cgz00030.kgml: Found a trail of span 2 without skipping any vertex
path_cgz00030.kgml: 58 -> 57
path_cgz00030.kgml: R02736 -> R02035
path_cgz00030.kgml: cgz:M787_004450 -> cgz:M787_004445
path_cgz00030.kgml: {1.1.1.363, 1.1.1.49} -> 3.1.1.31
path_cgz00030.kgml:
path_cgz00030.kgml: --- 0.35 seconds ---

path_cgz00051.kgml: Fructose and mannose metabolism
path_cgz00051.kgml: Initialization took 0.06 seconds
path_cgz00051.kgml:
path_cgz00051.kgml: Found a trail of span 2 containing skipped vertices
path_cgz00051.kgml: 89 -> 88
path_cgz00051.kgml: R02073 -> R04779
path_cgz00051.kgml: cgz:M787_004660 -> cgz:M787_004650
path_cgz00051.kgml: 2.7.1.90 -> 2.7.1.11
path_cgz00051.kgml: Skipped genes: cgz:M787_004655
path_cgz00051.kgml:
path_cgz00051.kgml: --- 0.15 seconds ---

path_cgz00061.kgml: Fatty acid biosynthesis
path_cgz00061.kgml: Initialization took 0.14 seconds
path_cgz00061.kgml:
path_cgz00061.kgml: Found a trail of span 10 containing skipped vertices
path_cgz00061.kgml: 147 -> 262 -> 142 -> [268 -> 136 -> 63] -> 130 -> [270 -> 125 -> 62] -> 119 -> [276 -> 114 -> 61] -> 108 -> [278 -> 103 -> 60] -> 97 -> [280 -> 92 -> 59] -> 86 -> [283 -> 81 -> 58] -> 75 -> [286 -> 70 -> 53] -> 54
path_cgz00061.kgml: R01626 -> R10707 -> R04533 -> [R04428 -> {R04429, R04430} -> R04952] -> R04953 -> [R04954 -> {R04955, R04956} -> R04957] -> R04536 -> [R04537 -> {R04958, R04959} -> R04960] -> R04534 -> [R04535 -> {R04961, R04962} -> R04963] -> R04964 -> [R04965 -> {R04724, R04725} -> R04726] -> R04566 -> [R04568 -> {R04966, R04967} -> R04968] -> R04543 -> [R04544 -> {R04969, R04970} -> R07762] -> R07763
path_cgz00061.kgml: cgz:M787_004185 -> cgz:M787_004180 -> cgz:M787_004190 -> [cgz:M787_002370 -> cgz:M787_003725 -> cgz:M787_001070] -> cgz:M787_004190 -> [cgz:M787_002370 -> cgz:M787_003725 -> cgz:M787_001070] -> cgz:M787_004190 -> [cgz:M787_002370 -> cgz:M787_003725 -> cgz:M787_001070] -> cgz:M787_004190 -> [cgz:M787_002370 -> cgz:M787_003725 -> cgz:M787_001070] -> cgz:M787_004190 -> [cgz:M787_002370 -> cgz:M787_003725 -> cgz:M787_001070] -> cgz:M787_004190 -> [cgz:M787_002370 -> cgz:M787_003725 -> cgz:M787_001070] -> cgz:M787_004190 -> [cgz:M787_002370 -> cgz:M787_003725 -> cgz:M787_001070] -> cgz:M787_004190
path_cgz00061.kgml: {2.3.1.39, 2.3.1.85, 2.3.1.86} -> 2.3.1.180 -> {1.1.1.100, 2.3.1.85, 2.3.1.86} -> [{2.3.1.85, 2.3.1.86, 4.2.1.59} -> {1.3.1.9, 1.3.1.10, 1.3.1.104, 1.3.1.39, 2.3.1.85, 2.3.1.86} -> {2.3.1.179, 2.3.1.41, 2.3.1.85, 2.3.1.86}] -> {1.1.1.100, 2.3.1.85, 2.3.1.86} -> [{2.3.1.85, 2.3.1.86, 4.2.1.59} -> {1.3.1.9, 1.3.1.10, 1.3.1.104, 1.3.1.39, 2.3.1.85, 2.3.1.86} -> {2.3.1.179, 2.3.1.41, 2.3.1.85, 2.3.1.86}] -> {1.1.1.100, 2.3.1.85, 2.3.1.86} -> [{2.3.1.85, 2.3.1.86, 4.2.1.59} -> {1.3.1.9, 1.3.1.10, 1.3.1.104, 1.3.1.39, 2.3.1.85, 2.3.1.86} -> {2.3.1.179, 2.3.1.41, 2.3.1.85, 2.3.1.86}] -> {1.1.1.100, 2.3.1.85, 2.3.1.86} -> [{2.3.1.85, 2.3.1.86, 4.2.1.59} -> {1.3.1.9, 1.3.1.10, 1.3.1.104, 1.3.1.39, 2.3.1.85, 2.3.1.86} -> {2.3.1.179, 2.3.1.41, 2.3.1.85, 2.3.1.86}] -> {1.1.1.100, 2.3.1.85, 2.3.1.86} -> [{2.3.1.85, 2.3.1.86, 4.2.1.59} -> {1.3.1.9, 1.3.1.10, 1.3.1.104, 1.3.1.39, 2.3.1.85, 2.3.1.86} -> {2.3.1.179, 2.3.1.41, 2.3.1.85, 2.3.1.86}] -> {1.1.1.100, 2.3.1.85, 2.3.1.86} -> [{2.3.1.85, 2.3.1.86, 4.2.1.59} -> {1.3.1.9, 1.3.1.10, 1.3.1.104, 1.3.1.39, 2.3.1.85, 2.3.1.86} -> {2.3.1.179, 2.3.1.41, 2.3.1.85, 2.3.1.86}] -> {1.1.1.100, 2.3.1.85, 2.3.1.86} -> [{2.3.1.85, 2.3.1.86, 4.2.1.59} -> {1.3.1.9, 1.3.1.10, 1.3.1.104, 1.3.1.39, 2.3.1.85, 2.3.1.86} -> {2.3.1.179, 2.3.1.199, 2.3.1.41}] -> 1.1.1.100
path_cgz00061.kgml:
path_cgz00061.kgml: Found a trail of span 9 containing skipped vertices
path_cgz00061.kgml: 147 -> [259] -> 142 -> [268 -> 136 -> 63] -> 130 -> [270 -> 125 -> 62] -> 119 -> [276 -> 114 -> 61] -> 108 -> [278 -> 103 -> 60] -> 97 -> [280 -> 92 -> 59] -> 86 -> [283 -> 81 -> 58] -> 75 -> [286 -> 70 -> 53] -> 54
path_cgz00061.kgml: R01626 -> [R04355] -> R04533 -> [R04428 -> {R04429, R04430} -> R04952] -> R04953 -> [R04954 -> {R04955, R04956} -> R04957] -> R04536 -> [R04537 -> {R04958, R04959} -> R04960] -> R04534 -> [R04535 -> {R04961, R04962} -> R04963] -> R04964 -> [R04965 -> {R04724, R04725} -> R04726] -> R04566 -> [R04568 -> {R04966, R04967} -> R04968] -> R04543 -> [R04544 -> {R04969, R04970} -> R07762] -> R07763
path_cgz00061.kgml: cgz:M787_004185 -> [cgz:M787_001070] -> cgz:M787_004190 -> [cgz:M787_002370 -> cgz:M787_003725 -> cgz:M787_001070] -> cgz:M787_004190 -> [cgz:M787_002370 -> cgz:M787_003725 -> cgz:M787_001070] -> cgz:M787_004190 -> [cgz:M787_002370 -> cgz:M787_003725 -> cgz:M787_001070] -> cgz:M787_004190 -> [cgz:M787_002370 -> cgz:M787_003725 -> cgz:M787_001070] -> cgz:M787_004190 -> [cgz:M787_002370 -> cgz:M787_003725 -> cgz:M787_001070] -> cgz:M787_004190 -> [cgz:M787_002370 -> cgz:M787_003725 -> cgz:M787_001070] -> cgz:M787_004190 -> [cgz:M787_002370 -> cgz:M787_003725 -> cgz:M787_001070] -> cgz:M787_004190
path_cgz00061.kgml: {2.3.1.39, 2.3.1.85, 2.3.1.86} -> [{2.3.1.179, 2.3.1.41, 2.3.1.85, 2.3.1.86}] -> {1.1.1.100, 2.3.1.85, 2.3.1.86} -> [{2.3.1.85, 2.3.1.86, 4.2.1.59} -> {1.3.1.9, 1.3.1.10, 1.3.1.104, 1.3.1.39, 2.3.1.85, 2.3.1.86} -> {2.3.1.179, 2.3.1.41, 2.3.1.85, 2.3.1.86}] -> {1.1.1.100, 2.3.1.85, 2.3.1.86} -> [{2.3.1.85, 2.3.1.86, 4.2.1.59} -> {1.3.1.9, 1.3.1.10, 1.3.1.104, 1.3.1.39, 2.3.1.85, 2.3.1.86} -> {2.3.1.179, 2.3.1.41, 2.3.1.85, 2.3.1.86}] -> {1.1.1.100, 2.3.1.85, 2.3.1.86} -> [{2.3.1.85, 2.3.1.86, 4.2.1.59} -> {1.3.1.9, 1.3.1.10, 1.3.1.104, 1.3.1.39, 2.3.1.85, 2.3.1.86} -> {2.3.1.179, 2.3.1.41, 2.3.1.85, 2.3.1.86}] -> {1.1.1.100, 2.3.1.85, 2.3.1.86} -> [{2.3.1.85, 2.3.1.86, 4.2.1.59} -> {1.3.1.9, 1.3.1.10, 1.3.1.104, 1.3.1.39, 2.3.1.85, 2.3.1.86} -> {2.3.1.179, 2.3.1.41, 2.3.1.85, 2.3.1.86}] -> {1.1.1.100, 2.3.1.85, 2.3.1.86} -> [{2.3.1.85, 2.3.1.86, 4.2.1.59} -> {1.3.1.9, 1.3.1.10, 1.3.1.104, 1.3.1.39, 2.3.1.85, 2.3.1.86} -> {2.3.1.179, 2.3.1.41, 2.3.1.85, 2.3.1.86}] -> {1.1.1.100, 2.3.1.85, 2.3.1.86} -> [{2.3.1.85, 2.3.1.86, 4.2.1.59} -> {1.3.1.9, 1.3.1.10, 1.3.1.104, 1.3.1.39, 2.3.1.85, 2.3.1.86} -> {2.3.1.179, 2.3.1.41, 2.3.1.85, 2.3.1.86}] -> {1.1.1.100, 2.3.1.85, 2.3.1.86} -> [{2.3.1.85, 2.3.1.86, 4.2.1.59} -> {1.3.1.9, 1.3.1.10, 1.3.1.104, 1.3.1.39, 2.3.1.85, 2.3.1.86} -> {2.3.1.179, 2.3.1.199, 2.3.1.41}] -> 1.1.1.100
path_cgz00061.kgml:
path_cgz00061.kgml: Found a trail of span 8 containing skipped vertices
path_cgz00061.kgml: 147 -> [63] -> 130 -> [270 -> 125 -> 62] -> 119 -> [276 -> 114 -> 61] -> 108 -> [278 -> 103 -> 60] -> 97 -> [280 -> 92 -> 59] -> 86 -> [283 -> 81 -> 58] -> 75 -> [286 -> 70 -> 53] -> 54
path_cgz00061.kgml: R01626 -> [R04952] -> R04953 -> [R04954 -> {R04955, R04956} -> R04957] -> R04536 -> [R04537 -> {R04958, R04959} -> R04960] -> R04534 -> [R04535 -> {R04961, R04962} -> R04963] -> R04964 -> [R04965 -> {R04724, R04725} -> R04726] -> R04566 -> [R04568 -> {R04966, R04967} -> R04968] -> R04543 -> [R04544 -> {R04969, R04970} -> R07762] -> R07763
path_cgz00061.kgml: cgz:M787_004185 -> [cgz:M787_001070] -> cgz:M787_004190 -> [cgz:M787_002370 -> cgz:M787_003725 -> cgz:M787_001070] -> cgz:M787_004190 -> [cgz:M787_002370 -> cgz:M787_003725 -> cgz:M787_001070] -> cgz:M787_004190 -> [cgz:M787_002370 -> cgz:M787_003725 -> cgz:M787_001070] -> cgz:M787_004190 -> [cgz:M787_002370 -> cgz:M787_003725 -> cgz:M787_001070] -> cgz:M787_004190 -> [cgz:M787_002370 -> cgz:M787_003725 -> cgz:M787_001070] -> cgz:M787_004190 -> [cgz:M787_002370 -> cgz:M787_003725 -> cgz:M787_001070] -> cgz:M787_004190
path_cgz00061.kgml: {2.3.1.39, 2.3.1.85, 2.3.1.86} -> [{2.3.1.179, 2.3.1.41, 2.3.1.85, 2.3.1.86}] -> {1.1.1.100, 2.3.1.85, 2.3.1.86} -> [{2.3.1.85, 2.3.1.86, 4.2.1.59} -> {1.3.1.9, 1.3.1.10, 1.3.1.104, 1.3.1.39, 2.3.1.85, 2.3.1.86} -> {2.3.1.179, 2.3.1.41, 2.3.1.85, 2.3.1.86}] -> {1.1.1.100, 2.3.1.85, 2.3.1.86} -> [{2.3.1.85, 2.3.1.86, 4.2.1.59} -> {1.3.1.9, 1.3.1.10, 1.3.1.104, 1.3.1.39, 2.3.1.85, 2.3.1.86} -> {2.3.1.179, 2.3.1.41, 2.3.1.85, 2.3.1.86}] -> {1.1.1.100, 2.3.1.85, 2.3.1.86} -> [{2.3.1.85, 2.3.1.86, 4.2.1.59} -> {1.3.1.9, 1.3.1.10, 1.3.1.104, 1.3.1.39, 2.3.1.85, 2.3.1.86} -> {2.3.1.179, 2.3.1.41, 2.3.1.85, 2.3.1.86}] -> {1.1.1.100, 2.3.1.85, 2.3.1.86} -> [{2.3.1.85, 2.3.1.86, 4.2.1.59} -> {1.3.1.9, 1.3.1.10, 1.3.1.104, 1.3.1.39, 2.3.1.85, 2.3.1.86} -> {2.3.1.179, 2.3.1.41, 2.3.1.85, 2.3.1.86}] -> {1.1.1.100, 2.3.1.85, 2.3.1.86} -> [{2.3.1.85, 2.3.1.86, 4.2.1.59} -> {1.3.1.9, 1.3.1.10, 1.3.1.104, 1.3.1.39, 2.3.1.85, 2.3.1.86} -> {2.3.1.179, 2.3.1.41, 2.3.1.85, 2.3.1.86}] -> {1.1.1.100, 2.3.1.85, 2.3.1.86} -> [{2.3.1.85, 2.3.1.86, 4.2.1.59} -> {1.3.1.9, 1.3.1.10, 1.3.1.104, 1.3.1.39, 2.3.1.85, 2.3.1.86} -> {2.3.1.179, 2.3.1.199, 2.3.1.41}] -> 1.1.1.100
path_cgz00061.kgml:
path_cgz00061.kgml: Found a trail of span 7 containing skipped vertices
path_cgz00061.kgml: 147 -> [62] -> 119 -> [276 -> 114 -> 61] -> 108 -> [278 -> 103 -> 60] -> 97 -> [280 -> 92 -> 59] -> 86 -> [283 -> 81 -> 58] -> 75 -> [286 -> 70 -> 53] -> 54
path_cgz00061.kgml: R01626 -> [R04957] -> R04536 -> [R04537 -> {R04958, R04959} -> R04960] -> R04534 -> [R04535 -> {R04961, R04962} -> R04963] -> R04964 -> [R04965 -> {R04724, R04725} -> R04726] -> R04566 -> [R04568 -> {R04966, R04967} -> R04968] -> R04543 -> [R04544 -> {R04969, R04970} -> R07762] -> R07763
path_cgz00061.kgml: cgz:M787_004185 -> [cgz:M787_001070] -> cgz:M787_004190 -> [cgz:M787_002370 -> cgz:M787_003725 -> cgz:M787_001070] -> cgz:M787_004190 -> [cgz:M787_002370 -> cgz:M787_003725 -> cgz:M787_001070] -> cgz:M787_004190 -> [cgz:M787_002370 -> cgz:M787_003725 -> cgz:M787_001070] -> cgz:M787_004190 -> [cgz:M787_002370 -> cgz:M787_003725 -> cgz:M787_001070] -> cgz:M787_004190 -> [cgz:M787_002370 -> cgz:M787_003725 -> cgz:M787_001070] -> cgz:M787_004190
path_cgz00061.kgml: {2.3.1.39, 2.3.1.85, 2.3.1.86} -> [{2.3.1.179, 2.3.1.41, 2.3.1.85, 2.3.1.86}] -> {1.1.1.100, 2.3.1.85, 2.3.1.86} -> [{2.3.1.85, 2.3.1.86, 4.2.1.59} -> {1.3.1.9, 1.3.1.10, 1.3.1.104, 1.3.1.39, 2.3.1.85, 2.3.1.86} -> {2.3.1.179, 2.3.1.41, 2.3.1.85, 2.3.1.86}] -> {1.1.1.100, 2.3.1.85, 2.3.1.86} -> [{2.3.1.85, 2.3.1.86, 4.2.1.59} -> {1.3.1.9, 1.3.1.10, 1.3.1.104, 1.3.1.39, 2.3.1.85, 2.3.1.86} -> {2.3.1.179, 2.3.1.41, 2.3.1.85, 2.3.1.86}] -> {1.1.1.100, 2.3.1.85, 2.3.1.86} -> [{2.3.1.85, 2.3.1.86, 4.2.1.59} -> {1.3.1.9, 1.3.1.10, 1.3.1.104, 1.3.1.39, 2.3.1.85, 2.3.1.86} -> {2.3.1.179, 2.3.1.41, 2.3.1.85, 2.3.1.86}] -> {1.1.1.100, 2.3.1.85, 2.3.1.86} -> [{2.3.1.85, 2.3.1.86, 4.2.1.59} -> {1.3.1.9, 1.3.1.10, 1.3.1.104, 1.3.1.39, 2.3.1.85, 2.3.1.86} -> {2.3.1.179, 2.3.1.41, 2.3.1.85, 2.3.1.86}] -> {1.1.1.100, 2.3.1.85, 2.3.1.86} -> [{2.3.1.85, 2.3.1.86, 4.2.1.59} -> {1.3.1.9, 1.3.1.10, 1.3.1.104, 1.3.1.39, 2.3.1.85, 2.3.1.86} -> {2.3.1.179, 2.3.1.199, 2.3.1.41}] -> 1.1.1.100
path_cgz00061.kgml:
path_cgz00061.kgml: Found a trail of span 6 containing skipped vertices
path_cgz00061.kgml: 147 -> [61] -> 108 -> [278 -> 103 -> 60] -> 97 -> [280 -> 92 -> 59] -> 86 -> [283 -> 81 -> 58] -> 75 -> [286 -> 70 -> 53] -> 54
path_cgz00061.kgml: R01626 -> [R04960] -> R04534 -> [R04535 -> {R04961, R04962} -> R04963] -> R04964 -> [R04965 -> {R04724, R04725} -> R04726] -> R04566 -> [R04568 -> {R04966, R04967} -> R04968] -> R04543 -> [R04544 -> {R04969, R04970} -> R07762] -> R07763
path_cgz00061.kgml: cgz:M787_004185 -> [cgz:M787_001070] -> cgz:M787_004190 -> [cgz:M787_002370 -> cgz:M787_003725 -> cgz:M787_001070] -> cgz:M787_004190 -> [cgz:M787_002370 -> cgz:M787_003725 -> cgz:M787_001070] -> cgz:M787_004190 -> [cgz:M787_002370 -> cgz:M787_003725 -> cgz:M787_001070] -> cgz:M787_004190 -> [cgz:M787_002370 -> cgz:M787_003725 -> cgz:M787_001070] -> cgz:M787_004190
path_cgz00061.kgml: {2.3.1.39, 2.3.1.85, 2.3.1.86} -> [{2.3.1.179, 2.3.1.41, 2.3.1.85, 2.3.1.86}] -> {1.1.1.100, 2.3.1.85, 2.3.1.86} -> [{2.3.1.85, 2.3.1.86, 4.2.1.59} -> {1.3.1.9, 1.3.1.10, 1.3.1.104, 1.3.1.39, 2.3.1.85, 2.3.1.86} -> {2.3.1.179, 2.3.1.41, 2.3.1.85, 2.3.1.86}] -> {1.1.1.100, 2.3.1.85, 2.3.1.86} -> [{2.3.1.85, 2.3.1.86, 4.2.1.59} -> {1.3.1.9, 1.3.1.10, 1.3.1.104, 1.3.1.39, 2.3.1.85, 2.3.1.86} -> {2.3.1.179, 2.3.1.41, 2.3.1.85, 2.3.1.86}] -> {1.1.1.100, 2.3.1.85, 2.3.1.86} -> [{2.3.1.85, 2.3.1.86, 4.2.1.59} -> {1.3.1.9, 1.3.1.10, 1.3.1.104, 1.3.1.39, 2.3.1.85, 2.3.1.86} -> {2.3.1.179, 2.3.1.41, 2.3.1.85, 2.3.1.86}] -> {1.1.1.100, 2.3.1.85, 2.3.1.86} -> [{2.3.1.85, 2.3.1.86, 4.2.1.59} -> {1.3.1.9, 1.3.1.10, 1.3.1.104, 1.3.1.39, 2.3.1.85, 2.3.1.86} -> {2.3.1.179, 2.3.1.199, 2.3.1.41}] -> 1.1.1.100
path_cgz00061.kgml:
path_cgz00061.kgml: Found a trail of span 5 containing skipped vertices
path_cgz00061.kgml: 147 -> [60] -> 97 -> [280 -> 92 -> 59] -> 86 -> [283 -> 81 -> 58] -> 75 -> [286 -> 70 -> 53] -> 54
path_cgz00061.kgml: R01626 -> [R04963] -> R04964 -> [R04965 -> {R04724, R04725} -> R04726] -> R04566 -> [R04568 -> {R04966, R04967} -> R04968] -> R04543 -> [R04544 -> {R04969, R04970} -> R07762] -> R07763
path_cgz00061.kgml: cgz:M787_004185 -> [cgz:M787_001070] -> cgz:M787_004190 -> [cgz:M787_002370 -> cgz:M787_003725 -> cgz:M787_001070] -> cgz:M787_004190 -> [cgz:M787_002370 -> cgz:M787_003725 -> cgz:M787_001070] -> cgz:M787_004190 -> [cgz:M787_002370 -> cgz:M787_003725 -> cgz:M787_001070] -> cgz:M787_004190
path_cgz00061.kgml: {2.3.1.39, 2.3.1.85, 2.3.1.86} -> [{2.3.1.179, 2.3.1.41, 2.3.1.85, 2.3.1.86}] -> {1.1.1.100, 2.3.1.85, 2.3.1.86} -> [{2.3.1.85, 2.3.1.86, 4.2.1.59} -> {1.3.1.9, 1.3.1.10, 1.3.1.104, 1.3.1.39, 2.3.1.85, 2.3.1.86} -> {2.3.1.179, 2.3.1.41, 2.3.1.85, 2.3.1.86}] -> {1.1.1.100, 2.3.1.85, 2.3.1.86} -> [{2.3.1.85, 2.3.1.86, 4.2.1.59} -> {1.3.1.9, 1.3.1.10, 1.3.1.104, 1.3.1.39, 2.3.1.85, 2.3.1.86} -> {2.3.1.179, 2.3.1.41, 2.3.1.85, 2.3.1.86}] -> {1.1.1.100, 2.3.1.85, 2.3.1.86} -> [{2.3.1.85, 2.3.1.86, 4.2.1.59} -> {1.3.1.9, 1.3.1.10, 1.3.1.104, 1.3.1.39, 2.3.1.85, 2.3.1.86} -> {2.3.1.179, 2.3.1.199, 2.3.1.41}] -> 1.1.1.100
path_cgz00061.kgml:
path_cgz00061.kgml: Found a trail of span 4 containing skipped vertices
path_cgz00061.kgml: 147 -> [59] -> 86 -> [283 -> 81 -> 58] -> 75 -> [286 -> 70 -> 53] -> 54
path_cgz00061.kgml: R01626 -> [R04726] -> R04566 -> [R04568 -> {R04966, R04967} -> R04968] -> R04543 -> [R04544 -> {R04969, R04970} -> R07762] -> R07763
path_cgz00061.kgml: cgz:M787_004185 -> [cgz:M787_001070] -> cgz:M787_004190 -> [cgz:M787_002370 -> cgz:M787_003725 -> cgz:M787_001070] -> cgz:M787_004190 -> [cgz:M787_002370 -> cgz:M787_003725 -> cgz:M787_001070] -> cgz:M787_004190
path_cgz00061.kgml: {2.3.1.39, 2.3.1.85, 2.3.1.86} -> [{2.3.1.179, 2.3.1.41, 2.3.1.85, 2.3.1.86}] -> {1.1.1.100, 2.3.1.85, 2.3.1.86} -> [{2.3.1.85, 2.3.1.86, 4.2.1.59} -> {1.3.1.9, 1.3.1.10, 1.3.1.104, 1.3.1.39, 2.3.1.85, 2.3.1.86} -> {2.3.1.179, 2.3.1.41, 2.3.1.85, 2.3.1.86}] -> {1.1.1.100, 2.3.1.85, 2.3.1.86} -> [{2.3.1.85, 2.3.1.86, 4.2.1.59} -> {1.3.1.9, 1.3.1.10, 1.3.1.104, 1.3.1.39, 2.3.1.85, 2.3.1.86} -> {2.3.1.179, 2.3.1.199, 2.3.1.41}] -> 1.1.1.100
path_cgz00061.kgml:
path_cgz00061.kgml: Found a trail of span 3 containing skipped vertices
path_cgz00061.kgml: 147 -> [58] -> 75 -> [286 -> 70 -> 53] -> 54
path_cgz00061.kgml: R01626 -> [R04968] -> R04543 -> [R04544 -> {R04969, R04970} -> R07762] -> R07763
path_cgz00061.kgml: cgz:M787_004185 -> [cgz:M787_001070] -> cgz:M787_004190 -> [cgz:M787_002370 -> cgz:M787_003725 -> cgz:M787_001070] -> cgz:M787_004190
path_cgz00061.kgml: {2.3.1.39, 2.3.1.85, 2.3.1.86} -> [{2.3.1.179, 2.3.1.41, 2.3.1.85, 2.3.1.86}] -> {1.1.1.100, 2.3.1.85, 2.3.1.86} -> [{2.3.1.85, 2.3.1.86, 4.2.1.59} -> {1.3.1.9, 1.3.1.10, 1.3.1.104, 1.3.1.39, 2.3.1.85, 2.3.1.86} -> {2.3.1.179, 2.3.1.199, 2.3.1.41}] -> 1.1.1.100
path_cgz00061.kgml:
path_cgz00061.kgml: Found a trail of span 2 containing skipped vertices
path_cgz00061.kgml: 147 -> [53] -> 54
path_cgz00061.kgml: R01626 -> [R07762] -> R07763
path_cgz00061.kgml: cgz:M787_004185 -> [cgz:M787_001070] -> cgz:M787_004190
path_cgz00061.kgml: {2.3.1.39, 2.3.1.85, 2.3.1.86} -> [{2.3.1.179, 2.3.1.199, 2.3.1.41}] -> 1.1.1.100
path_cgz00061.kgml:
path_cgz00061.kgml: --- 1.04 seconds ---

path_cgz00130.kgml: Ubiquinone and other terpenoid-quinone biosynthesis
path_cgz00130.kgml: Initialization took 0.06 seconds
path_cgz00130.kgml: (not found)
path_cgz00130.kgml: --- 0.11 seconds ---

path_cgz00190.kgml: Oxidative phosphorylation
path_cgz00190.kgml: Initialization took 0.09 seconds
path_cgz00190.kgml: (not found)
path_cgz00190.kgml: --- 0.14 seconds ---

path_cgz00230.kgml: Purine metabolism
path_cgz00230.kgml: Initialization took 0.24 seconds
path_cgz00230.kgml:
path_cgz00230.kgml: Found a trail of span 3 containing skipped vertices
path_cgz00230.kgml: 182 -> [180 -> 287] -> 190 -> 287
path_cgz00230.kgml: R00127 -> [R02017 -> R01547] -> R02088 -> R01547
path_cgz00230.kgml: cgz:M787_004425 -> [{cgz:M787_000745, cgz:M787_000750} -> cgz:M787_004425] -> cgz:M787_004345 -> cgz:M787_004425
path_cgz00230.kgml: 2.7.4.3 -> [1.17.4.1 -> {2.7.4.11, 2.7.4.3}] -> {3.1.3.5, 3.1.3.89} -> {2.7.4.11, 2.7.4.3}
path_cgz00230.kgml: Skipped genes: cgz:M787_004385, cgz:M787_004350, cgz:M787_004420
path_cgz00230.kgml:
path_cgz00230.kgml: Found a trail of span 2 containing skipped vertices
path_cgz00230.kgml: 182 -> 186
path_cgz00230.kgml: R00127 -> R00183
path_cgz00230.kgml: cgz:M787_004425 -> cgz:M787_004345
path_cgz00230.kgml: 2.7.4.3 -> 3.1.3.5
path_cgz00230.kgml: Skipped genes: cgz:M787_004385, cgz:M787_004350, cgz:M787_004420
path_cgz00230.kgml:
path_cgz00230.kgml: --- 0.51 seconds ---

path_cgz00240.kgml: Pyrimidine metabolism
path_cgz00240.kgml: Initialization took 0.30 seconds
path_cgz00240.kgml:
path_cgz00240.kgml: Found a trail of span 2 containing skipped vertices
path_cgz00240.kgml: 161 -> [158] -> 157
path_cgz00240.kgml: R02094 -> [R02093] -> R00378
path_cgz00240.kgml: cgz:M787_004285 -> [cgz:M787_002530] -> {cgz:M787_002295, cgz:M787_002350, cgz:M787_002580, cgz:M787_003485, cgz:M787_003705, cgz:M787_003840, cgz:M787_003985, cgz:M787_004290}
path_cgz00240.kgml: {2.7.4.12, 2.7.4.9} -> [2.7.4.6] -> 2.7.7.7
path_cgz00240.kgml:
path_cgz00240.kgml: Found a trail of span 2 containing skipped vertices
path_cgz00240.kgml: 121 -> [102 -> 104] -> 103
path_cgz00240.kgml: R00442 -> [R00438 -> R00156] -> R00443
path_cgz00240.kgml: {cgz:M787_000315, cgz:M787_000320, cgz:M787_002490} -> [cgz:M787_000665 -> cgz:M787_002530] -> {cgz:M787_000315, cgz:M787_000320, cgz:M787_002490}
path_cgz00240.kgml: {2.7.7.48, 2.7.7.6} -> [2.7.7.8 -> 2.7.4.6] -> {2.7.7.48, 2.7.7.52, 2.7.7.6}
path_cgz00240.kgml:
path_cgz00240.kgml: --- 0.56 seconds ---

path_cgz00250.kgml: Alanine, aspartate and glutamate metabolism
path_cgz00250.kgml: Initialization took 0.06 seconds
path_cgz00250.kgml: (not found)
path_cgz00250.kgml: --- 0.11 seconds ---

path_cgz00260.kgml: Glycine, serine and threonine metabolism
path_cgz00260.kgml: Initialization took 0.09 seconds
path_cgz00260.kgml:
path_cgz00260.kgml: Found a trail of span 2 without skipping any vertex
path_cgz00260.kgml: 76 -> 93
path_cgz00260.kgml: R00480 -> R02291
path_cgz00260.kgml: cgz:M787_000405 -> cgz:M787_000410
path_cgz00260.kgml: 2.7.2.4 -> 1.2.1.11
path_cgz00260.kgml:
path_cgz00260.kgml: --- 0.18 seconds ---

path_cgz00261.kgml: Monobactam biosynthesis
path_cgz00261.kgml: Initialization took 0.05 seconds
path_cgz00261.kgml:
path_cgz00261.kgml: Found a trail of span 2 containing skipped vertices
path_cgz00261.kgml: 97 -> 96
path_cgz00261.kgml: R10147 -> {R04198, R04199}
path_cgz00261.kgml: cgz:M787_000400 -> cgz:M787_000415
path_cgz00261.kgml: 4.3.3.7 -> {1.17.1.8, 1.17.1.8}
path_cgz00261.kgml: Skipped genes: cgz:M787_000405, cgz:M787_000410
path_cgz00261.kgml:
path_cgz00261.kgml: --- 0.17 seconds ---

path_cgz00270.kgml: Cysteine and methionine metabolism
path_cgz00270.kgml: Initialization took 0.06 seconds
path_cgz00270.kgml:
path_cgz00270.kgml: Found a trail of span 2 without skipping any vertex
path_cgz00270.kgml: 217 -> 214
path_cgz00270.kgml: R00480 -> R02291
path_cgz00270.kgml: cgz:M787_000405 -> cgz:M787_000410
path_cgz00270.kgml: 2.7.2.4 -> 1.2.1.11
path_cgz00270.kgml:
path_cgz00270.kgml: --- 0.16 seconds ---

path_cgz00280.kgml: Valine, leucine and isoleucine degradation
path_cgz00280.kgml: Initialization took 0.06 seconds
path_cgz00280.kgml: (not found)
path_cgz00280.kgml: --- 0.12 seconds ---

path_cgz00290.kgml: Valine, leucine and isoleucine biosynthesis
path_cgz00290.kgml: Initialization took 0.06 seconds
path_cgz00290.kgml: (not found)
path_cgz00290.kgml: --- 0.12 seconds ---

path_cgz00300.kgml: Lysine biosynthesis
path_cgz00300.kgml: Initialization took 0.09 seconds
path_cgz00300.kgml:
path_cgz00300.kgml: Found a trail of span 4 without skipping any vertex
path_cgz00300.kgml: 50 -> 51 -> 53 -> 54
path_cgz00300.kgml: R00480 -> R02291 -> R10147 -> {R04198, R04199}
path_cgz00300.kgml: cgz:M787_000405 -> cgz:M787_000410 -> cgz:M787_000400 -> cgz:M787_000415
path_cgz00300.kgml: 2.7.2.4 -> 1.2.1.11 -> 4.3.3.7 -> {1.17.1.8, 1.17.1.8}
path_cgz00300.kgml:
path_cgz00300.kgml: Found a trail of span 3 containing skipped vertices
path_cgz00300.kgml: 50 -> [51] -> 53 -> 54
path_cgz00300.kgml: R00480 -> [R02291] -> R10147 -> {R04198, R04199}
path_cgz00300.kgml: cgz:M787_000405 -> [cgz:M787_000410] -> cgz:M787_000400 -> cgz:M787_000415
path_cgz00300.kgml: 2.7.2.4 -> [1.2.1.11] -> 4.3.3.7 -> {1.17.1.8, 1.17.1.8}
path_cgz00300.kgml: Skipped genes: cgz:M787_000410
path_cgz00300.kgml:
path_cgz00300.kgml: Found a trail of span 3 containing skipped vertices
path_cgz00300.kgml: 50 -> 51 -> [53] -> 54
path_cgz00300.kgml: R00480 -> R02291 -> [R10147] -> {R04198, R04199}
path_cgz00300.kgml: cgz:M787_000405 -> cgz:M787_000410 -> [cgz:M787_000400] -> cgz:M787_000415
path_cgz00300.kgml: 2.7.2.4 -> 1.2.1.11 -> [4.3.3.7] -> {1.17.1.8, 1.17.1.8}
path_cgz00300.kgml:
path_cgz00300.kgml: Found a trail of span 2 containing skipped vertices
path_cgz00300.kgml: 50 -> [51 -> 53] -> 54
path_cgz00300.kgml: R00480 -> [R02291 -> R10147] -> {R04198, R04199}
path_cgz00300.kgml: cgz:M787_000405 -> [cgz:M787_000410 -> cgz:M787_000400] -> cgz:M787_000415
path_cgz00300.kgml: 2.7.2.4 -> [1.2.1.11 -> 4.3.3.7] -> {1.17.1.8, 1.17.1.8}
path_cgz00300.kgml: Skipped genes: cgz:M787_000410
path_cgz00300.kgml:
path_cgz00300.kgml: --- 0.35 seconds ---

path_cgz00310.kgml: Lysine degradation
path_cgz00310.kgml: Initialization took 0.06 seconds
path_cgz00310.kgml:
path_cgz00310.kgml: Found a trail of span 2 without skipping any vertex
path_cgz00310.kgml: 55 -> 73
path_cgz00310.kgml: R01940 -> R02571
path_cgz00310.kgml: cgz:M787_003865 -> {cgz:M787_003020, cgz:M787_003870}
path_cgz00310.kgml: 1.2.4.2 -> 2.3.1.61
path_cgz00310.kgml:
path_cgz00310.kgml: --- 0.16 seconds ---

path_cgz00330.kgml: Arginine and proline metabolism
path_cgz00330.kgml: Initialization took 0.06 seconds
path_cgz00330.kgml: (not found)
path_cgz00330.kgml: --- 0.11 seconds ---

path_cgz00360.kgml: Phenylalanine metabolism
path_cgz00360.kgml: Initialization took 0.06 seconds
path_cgz00360.kgml: (not found)
path_cgz00360.kgml: --- 0.11 seconds ---

path_cgz00400.kgml: Phenylalanine, tyrosine and tryptophan biosynthesis
path_cgz00400.kgml: Initialization took 0.06 seconds
path_cgz00400.kgml:
path_cgz00400.kgml: Found a trail of span 6 without skipping any vertex
path_cgz00400.kgml: 79 -> 77 -> 76 -> 75 -> 74 -> 50
path_cgz00400.kgml: R03083 -> R03084 -> R02413 -> R02412 -> R03460 -> R01714
path_cgz00400.kgml: cgz:M787_000480 -> cgz:M787_000485 -> cgz:M787_000485 -> cgz:M787_000470 -> cgz:M787_000465 -> cgz:M787_000475
path_cgz00400.kgml: 4.2.3.4 -> 4.2.1.10 -> {1.1.1.25, 1.1.1.282} -> 2.7.1.71 -> 2.5.1.19 -> 4.2.3.5
path_cgz00400.kgml:
path_cgz00400.kgml: Found a trail of span 5 containing skipped vertices
path_cgz00400.kgml: 79 -> [77] -> 76 -> 77 -> [76] -> 75 -> [74] -> 50
path_cgz00400.kgml: R03083 -> [R03084] -> R02413 -> R03084 -> [R02413] -> R02412 -> [R03460] -> R01714
path_cgz00400.kgml: cgz:M787_000480 -> [cgz:M787_000485] -> cgz:M787_000485 -> cgz:M787_000485 -> [cgz:M787_000485] -> cgz:M787_000470 -> [cgz:M787_000465] -> cgz:M787_000475
path_cgz00400.kgml: 4.2.3.4 -> [4.2.1.10] -> {1.1.1.25, 1.1.1.282} -> 4.2.1.10 -> [{1.1.1.25, 1.1.1.282}] -> 2.7.1.71 -> [2.5.1.19] -> 4.2.3.5
path_cgz00400.kgml:
path_cgz00400.kgml: Found a trail of span 5 containing skipped vertices
path_cgz00400.kgml: 79 -> [77] -> 76 -> 77 -> [76 -> 75] -> 74 -> 50
path_cgz00400.kgml: R03083 -> [R03084] -> R02413 -> R03084 -> [R02413 -> R02412] -> R03460 -> R01714
path_cgz00400.kgml: cgz:M787_000480 -> [cgz:M787_000485] -> cgz:M787_000485 -> cgz:M787_000485 -> [cgz:M787_000485 -> cgz:M787_000470] -> cgz:M787_000465 -> cgz:M787_000475
path_cgz00400.kgml: 4.2.3.4 -> [4.2.1.10] -> {1.1.1.25, 1.1.1.282} -> 4.2.1.10 -> [{1.1.1.25, 1.1.1.282} -> 2.7.1.71] -> 2.5.1.19 -> 4.2.3.5
path_cgz00400.kgml: Skipped genes: cgz:M787_000470
path_cgz00400.kgml:
path_cgz00400.kgml: Found a trail of span 4 containing skipped vertices
path_cgz00400.kgml: 79 -> [77 -> 76] -> 75 -> 74 -> 50
path_cgz00400.kgml: R03083 -> [R03084 -> R02413] -> R02412 -> R03460 -> R01714
path_cgz00400.kgml: cgz:M787_000480 -> [cgz:M787_000485 -> cgz:M787_000485] -> cgz:M787_000470 -> cgz:M787_000465 -> cgz:M787_000475
path_cgz00400.kgml: 4.2.3.4 -> [4.2.1.10 -> {1.1.1.25, 1.1.1.282}] -> 2.7.1.71 -> 2.5.1.19 -> 4.2.3.5
path_cgz00400.kgml:
path_cgz00400.kgml: Found a trail of span 4 containing skipped vertices
path_cgz00400.kgml: 79 -> [77] -> 76 -> 77 -> [76 -> 75 -> 74] -> 50
path_cgz00400.kgml: R03083 -> [R03084] -> R02413 -> R03084 -> [R02413 -> R02412 -> R03460] -> R01714
path_cgz00400.kgml: cgz:M787_000480 -> [cgz:M787_000485] -> cgz:M787_000485 -> cgz:M787_000485 -> [cgz:M787_000485 -> cgz:M787_000470 -> cgz:M787_000465] -> cgz:M787_000475
path_cgz00400.kgml: 4.2.3.4 -> [4.2.1.10] -> {1.1.1.25, 1.1.1.282} -> 4.2.1.10 -> [{1.1.1.25, 1.1.1.282} -> 2.7.1.71 -> 2.5.1.19] -> 4.2.3.5
path_cgz00400.kgml:
path_cgz00400.kgml: Found a trail of span 3 containing skipped vertices
path_cgz00400.kgml: 79 -> [77 -> 76 -> 75] -> 74 -> 50
path_cgz00400.kgml: R03083 -> [R03084 -> R02413 -> R02412] -> R03460 -> R01714
path_cgz00400.kgml: cgz:M787_000480 -> [cgz:M787_000485 -> cgz:M787_000485 -> cgz:M787_000470] -> cgz:M787_000465 -> cgz:M787_000475
path_cgz00400.kgml: 4.2.3.4 -> [4.2.1.10 -> {1.1.1.25, 1.1.1.282} -> 2.7.1.71] -> 2.5.1.19 -> 4.2.3.5
path_cgz00400.kgml: Skipped genes: cgz:M787_000470
path_cgz00400.kgml:
path_cgz00400.kgml: --- 0.54 seconds ---

path_cgz00450.kgml: Selenocompound metabolism
path_cgz00450.kgml: Initialization took 0.06 seconds
path_cgz00450.kgml: (not found)
path_cgz00450.kgml: --- 0.12 seconds ---

path_cgz00471.kgml: D-Glutamine and D-glutamate metabolism
path_cgz00471.kgml: Initialization took 0.06 seconds
path_cgz00471.kgml:
path_cgz00471.kgml: Found a trail of span 2 containing skipped vertices
path_cgz00471.kgml: 19 -> 20
path_cgz00471.kgml: R03193 -> R02783
path_cgz00471.kgml: cgz:M787_001120 -> cgz:M787_001140
path_cgz00471.kgml: 6.3.2.8 -> 6.3.2.9
path_cgz00471.kgml: Skipped genes: cgz:M787_001135, cgz:M787_001125, cgz:M787_001130
path_cgz00471.kgml:
path_cgz00471.kgml: --- 0.16 seconds ---

path_cgz00480.kgml: Glutathione metabolism
path_cgz00480.kgml: Initialization took 0.05 seconds
path_cgz00480.kgml: (not found)
path_cgz00480.kgml: --- 0.09 seconds ---

path_cgz00500.kgml: Starch and sucrose metabolism
path_cgz00500.kgml: Initialization took 0.09 seconds
path_cgz00500.kgml: (not found)
path_cgz00500.kgml: --- 0.13 seconds ---

path_cgz00520.kgml: Amino sugar and nucleotide sugar metabolism
path_cgz00520.kgml: Initialization took 0.09 seconds
path_cgz00520.kgml:
path_cgz00520.kgml: Found a trail of span 2 without skipping any vertex
path_cgz00520.kgml: 28 -> 24
path_cgz00520.kgml: R00768 -> R02060
path_cgz00520.kgml: cgz:M787_000800 -> cgz:M787_000805
path_cgz00520.kgml: 2.6.1.16 -> 5.4.2.10
path_cgz00520.kgml:
path_cgz00520.kgml: --- 0.18 seconds ---

path_cgz00540.kgml: Lipopolysaccharide biosynthesis
path_cgz00540.kgml: Initialization took 0.09 seconds
path_cgz00540.kgml:
path_cgz00540.kgml: Found a trail of span 2 containing skipped vertices
path_cgz00540.kgml: 90 -> 89
path_cgz00540.kgml: R04567 -> R04587
path_cgz00540.kgml: cgz:M787_002375 -> cgz:M787_002365
path_cgz00540.kgml: 2.3.1.129 -> 3.5.1.108
path_cgz00540.kgml: Skipped genes: cgz:M787_002370
path_cgz00540.kgml:
path_cgz00540.kgml: --- 0.18 seconds ---

path_cgz00550.kgml: Peptidoglycan biosynthesis
path_cgz00550.kgml: Initialization took 0.09 seconds
path_cgz00550.kgml:
path_cgz00550.kgml: Found a trail of span 5 containing skipped vertices
path_cgz00550.kgml: 33 -> 32 -> [34] -> 23 -> 35 -> 36
path_cgz00550.kgml: R03193 -> R02783 -> [R02788] -> R04617 -> R05630 -> R05032
path_cgz00550.kgml: cgz:M787_001120 -> cgz:M787_001140 -> [cgz:M787_003660] -> cgz:M787_001150 -> cgz:M787_001145 -> cgz:M787_001125
path_cgz00550.kgml: 6.3.2.8 -> 6.3.2.9 -> [6.3.2.13] -> 6.3.2.10 -> 2.7.8.13 -> 2.4.1.227
path_cgz00550.kgml: Skipped genes: cgz:M787_001135, cgz:M787_001130
path_cgz00550.kgml:
path_cgz00550.kgml: Found a trail of span 4 containing skipped vertices
path_cgz00550.kgml: 30 -> 29 -> 28 -> 27
path_cgz00550.kgml: R01150 -> R04573 -> R05629 -> R05662
path_cgz00550.kgml: cgz:M787_001120 -> cgz:M787_001150 -> cgz:M787_001145 -> cgz:M787_001125
path_cgz00550.kgml: 6.3.2.4 -> 6.3.2.10 -> 2.7.8.13 -> 2.4.1.227
path_cgz00550.kgml: Skipped genes: cgz:M787_001135, cgz:M787_001130, cgz:M787_001140
path_cgz00550.kgml:
path_cgz00550.kgml: Found a trail of span 4 containing skipped vertices
path_cgz00550.kgml: 30 -> 23 -> 35 -> 36
path_cgz00550.kgml: R01150 -> R04617 -> R05630 -> R05032
path_cgz00550.kgml: cgz:M787_001120 -> cgz:M787_001150 -> cgz:M787_001145 -> cgz:M787_001125
path_cgz00550.kgml: 6.3.2.4 -> 6.3.2.10 -> 2.7.8.13 -> 2.4.1.227
path_cgz00550.kgml: Skipped genes: cgz:M787_001135, cgz:M787_001130, cgz:M787_001140
path_cgz00550.kgml:
path_cgz00550.kgml: Found a trail of span 4 containing skipped vertices
path_cgz00550.kgml: 33 -> 32 -> [34 -> 23] -> 35 -> 36
path_cgz00550.kgml: R03193 -> R02783 -> [R02788 -> R04617] -> R05630 -> R05032
path_cgz00550.kgml: cgz:M787_001120 -> cgz:M787_001140 -> [cgz:M787_003660 -> cgz:M787_001150] -> cgz:M787_001145 -> cgz:M787_001125
path_cgz00550.kgml: 6.3.2.8 -> 6.3.2.9 -> [6.3.2.13 -> 6.3.2.10] -> 2.7.8.13 -> 2.4.1.227
path_cgz00550.kgml: Skipped genes: cgz:M787_001135, cgz:M787_001130
path_cgz00550.kgml:
path_cgz00550.kgml: Found a trail of span 4 containing skipped vertices
path_cgz00550.kgml: 33 -> [32 -> 34] -> 23 -> 35 -> 36
path_cgz00550.kgml: R03193 -> [R02783 -> R02788] -> R04617 -> R05630 -> R05032
path_cgz00550.kgml: cgz:M787_001120 -> [cgz:M787_001140 -> cgz:M787_003660] -> cgz:M787_001150 -> cgz:M787_001145 -> cgz:M787_001125
path_cgz00550.kgml: 6.3.2.8 -> [6.3.2.9 -> 6.3.2.13] -> 6.3.2.10 -> 2.7.8.13 -> 2.4.1.227
path_cgz00550.kgml: Skipped genes: cgz:M787_001135, cgz:M787_001130, cgz:M787_001140
path_cgz00550.kgml:
path_cgz00550.kgml: Found a trail of span 4 containing skipped vertices
path_cgz00550.kgml: 33 -> 32 -> [34] -> 23 -> [35] -> 36
path_cgz00550.kgml: R03193 -> R02783 -> [R02788] -> R04617 -> [R05630] -> R05032
path_cgz00550.kgml: cgz:M787_001120 -> cgz:M787_001140 -> [cgz:M787_003660] -> cgz:M787_001150 -> [cgz:M787_001145] -> cgz:M787_001125
path_cgz00550.kgml: 6.3.2.8 -> 6.3.2.9 -> [6.3.2.13] -> 6.3.2.10 -> [2.7.8.13] -> 2.4.1.227
path_cgz00550.kgml: Skipped genes: cgz:M787_001145, cgz:M787_001135, cgz:M787_001130
path_cgz00550.kgml:
path_cgz00550.kgml: Found a trail of span 3 containing skipped vertices
path_cgz00550.kgml: 30 -> [23] -> 35 -> 36
path_cgz00550.kgml: R01150 -> [R04617] -> R05630 -> R05032
path_cgz00550.kgml: cgz:M787_001120 -> [cgz:M787_001150] -> cgz:M787_001145 -> cgz:M787_001125
path_cgz00550.kgml: 6.3.2.4 -> [6.3.2.10] -> 2.7.8.13 -> 2.4.1.227
path_cgz00550.kgml: Skipped genes: cgz:M787_001135, cgz:M787_001130, cgz:M787_001140
path_cgz00550.kgml:
path_cgz00550.kgml: Found a trail of span 3 containing skipped vertices
path_cgz00550.kgml: 30 -> [29] -> 28 -> 27
path_cgz00550.kgml: R01150 -> [R04573] -> R05629 -> R05662
path_cgz00550.kgml: cgz:M787_001120 -> [cgz:M787_001150] -> cgz:M787_001145 -> cgz:M787_001125
path_cgz00550.kgml: 6.3.2.4 -> [6.3.2.10] -> 2.7.8.13 -> 2.4.1.227
path_cgz00550.kgml: Skipped genes: cgz:M787_001135, cgz:M787_001130, cgz:M787_001140
path_cgz00550.kgml:
path_cgz00550.kgml: Found a trail of span 3 containing skipped vertices
path_cgz00550.kgml: 33 -> 32 -> [34 -> 23 -> 35] -> 36
path_cgz00550.kgml: R03193 -> R02783 -> [R02788 -> R04617 -> R05630] -> R05032
path_cgz00550.kgml: cgz:M787_001120 -> cgz:M787_001140 -> [cgz:M787_003660 -> cgz:M787_001150 -> cgz:M787_001145] -> cgz:M787_001125
path_cgz00550.kgml: 6.3.2.8 -> 6.3.2.9 -> [6.3.2.13 -> 6.3.2.10 -> 2.7.8.13] -> 2.4.1.227
path_cgz00550.kgml: Skipped genes: cgz:M787_001135, cgz:M787_001130
path_cgz00550.kgml:
path_cgz00550.kgml: Found a trail of span 3 containing skipped vertices
path_cgz00550.kgml: 33 -> [32 -> 34 -> 23] -> 35 -> 36
path_cgz00550.kgml: R03193 -> [R02783 -> R02788 -> R04617] -> R05630 -> R05032
path_cgz00550.kgml: cgz:M787_001120 -> [cgz:M787_001140 -> cgz:M787_003660 -> cgz:M787_001150] -> cgz:M787_001145 -> cgz:M787_001125
path_cgz00550.kgml: 6.3.2.8 -> [6.3.2.9 -> 6.3.2.13 -> 6.3.2.10] -> 2.7.8.13 -> 2.4.1.227
path_cgz00550.kgml: Skipped genes: cgz:M787_001135, cgz:M787_001130, cgz:M787_001140
path_cgz00550.kgml:
path_cgz00550.kgml: Found a trail of span 2 containing skipped vertices
path_cgz00550.kgml: 30 -> [23 -> 35] -> 36
path_cgz00550.kgml: R01150 -> [R04617 -> R05630] -> R05032
path_cgz00550.kgml: cgz:M787_001120 -> [cgz:M787_001150 -> cgz:M787_001145] -> cgz:M787_001125
path_cgz00550.kgml: 6.3.2.4 -> [6.3.2.10 -> 2.7.8.13] -> 2.4.1.227
path_cgz00550.kgml:
path_cgz00550.kgml: Found a trail of span 2 containing skipped vertices
path_cgz00550.kgml: 30 -> [29 -> 28] -> 27
path_cgz00550.kgml: R01150 -> [R04573 -> R05629] -> R05662
path_cgz00550.kgml: cgz:M787_001120 -> [cgz:M787_001150 -> cgz:M787_001145] -> cgz:M787_001125
path_cgz00550.kgml: 6.3.2.4 -> [6.3.2.10 -> 2.7.8.13] -> 2.4.1.227
path_cgz00550.kgml:
path_cgz00550.kgml: --- 0.87 seconds ---

path_cgz00561.kgml: Glycerolipid metabolism
path_cgz00561.kgml: Initialization took 0.06 seconds
path_cgz00561.kgml: (not found)
path_cgz00561.kgml: --- 0.12 seconds ---

path_cgz00564.kgml: Glycerophospholipid metabolism
path_cgz00564.kgml: Initialization took 0.09 seconds
path_cgz00564.kgml:
path_cgz00564.kgml: Found a trail of span 2 containing skipped vertices
path_cgz00564.kgml: 105 -> 128
path_cgz00564.kgml: R02241 -> R01799
path_cgz00564.kgml: {cgz:M787_001045, cgz:M787_002800} -> cgz:M787_002810
path_cgz00564.kgml: 2.3.1.51 -> 2.7.7.41
path_cgz00564.kgml: Skipped genes: cgz:M787_002805
path_cgz00564.kgml:
path_cgz00564.kgml: --- 0.18 seconds ---

path_cgz00620.kgml: Pyruvate metabolism
path_cgz00620.kgml: Initialization took 0.14 seconds
path_cgz00620.kgml:
path_cgz00620.kgml: Found a trail of span 3 without skipping any vertex
path_cgz00620.kgml: 123 -> 55 -> 124
path_cgz00620.kgml: R00014 -> R03270 -> R02569
path_cgz00620.kgml: {cgz:M787_004145, cgz:M787_004150} -> {cgz:M787_004145, cgz:M787_004150} -> cgz:M787_004140
path_cgz00620.kgml: {1.2.4.1, 2.2.1.6, 4.1.1.1} -> 1.2.4.1 -> 2.3.1.12
path_cgz00620.kgml:
path_cgz00620.kgml: --- 0.29 seconds ---

path_cgz00630.kgml: Glyoxylate and dicarboxylate metabolism
path_cgz00630.kgml: Initialization took 0.06 seconds
path_cgz00630.kgml: (not found)
path_cgz00630.kgml: --- 0.12 seconds ---

path_cgz00640.kgml: Propanoate metabolism
path_cgz00640.kgml: Initialization took 0.09 seconds
path_cgz00640.kgml: (not found)
path_cgz00640.kgml: --- 0.15 seconds ---

path_cgz00650.kgml: Butanoate metabolism
path_cgz00650.kgml: Initialization took 0.06 seconds
path_cgz00650.kgml: (not found)
path_cgz00650.kgml: --- 0.11 seconds ---

path_cgz00670.kgml: One carbon pool by folate
path_cgz00670.kgml: Initialization took 0.06 seconds
path_cgz00670.kgml: (not found)
path_cgz00670.kgml: --- 0.11 seconds ---

path_cgz00680.kgml: Methane metabolism
path_cgz00680.kgml: Initialization took 0.09 seconds
path_cgz00680.kgml: (not found)
path_cgz00680.kgml: --- 0.13 seconds ---

path_cgz00730.kgml: Thiamine metabolism
path_cgz00730.kgml: Initialization took 0.05 seconds
path_cgz00730.kgml: (not found)
path_cgz00730.kgml: --- 0.10 seconds ---

path_cgz00740.kgml: Riboflavin metabolism
path_cgz00740.kgml: Initialization took 0.05 seconds
path_cgz00740.kgml:
path_cgz00740.kgml: Found a trail of span 3 without skipping any vertex
path_cgz00740.kgml: 38 -> 39 -> 40
path_cgz00740.kgml: R00425 -> R03459 -> R03458
path_cgz00740.kgml: cgz:M787_001310 -> cgz:M787_001315 -> cgz:M787_001315
path_cgz00740.kgml: 3.5.4.25 -> 3.5.4.26 -> 1.1.1.193
path_cgz00740.kgml:
path_cgz00740.kgml: Found a trail of span 2 without skipping any vertex
path_cgz00740.kgml: 32 -> 41
path_cgz00740.kgml: R07281 -> R04457
path_cgz00740.kgml: cgz:M787_001310 -> cgz:M787_001305
path_cgz00740.kgml: 4.1.99.12 -> 2.5.1.78
path_cgz00740.kgml:
path_cgz00740.kgml: Found a trail of span 2 containing skipped vertices
path_cgz00740.kgml: 38 -> [39] -> 40
path_cgz00740.kgml: R00425 -> [R03459] -> R03458
path_cgz00740.kgml: cgz:M787_001310 -> [cgz:M787_001315] -> cgz:M787_001315
path_cgz00740.kgml: 3.5.4.25 -> [3.5.4.26] -> 1.1.1.193
path_cgz00740.kgml:
path_cgz00740.kgml: --- 0.27 seconds ---

path_cgz00760.kgml: Nicotinate and nicotinamide metabolism
path_cgz00760.kgml: Initialization took 0.06 seconds
path_cgz00760.kgml: (not found)
path_cgz00760.kgml: --- 0.11 seconds ---

path_cgz00770.kgml: Pantothenate and CoA biosynthesis
path_cgz00770.kgml: Initialization took 0.05 seconds
path_cgz00770.kgml: (not found)
path_cgz00770.kgml: --- 0.11 seconds ---

path_cgz00780.kgml: Biotin metabolism
path_cgz00780.kgml: Initialization took 0.09 seconds
path_cgz00780.kgml:
path_cgz00780.kgml: Found a trail of span 4 without skipping any vertex
path_cgz00780.kgml: 34 -> 32 -> 31 -> 30
path_cgz00780.kgml: R03210 -> R03231 -> R03182 -> R01078
path_cgz00780.kgml: {cgz:M787_000445, cgz:M787_001035} -> cgz:M787_000455 -> cgz:M787_000450 -> cgz:M787_000440
path_cgz00780.kgml: 2.3.1.47 -> 2.6.1.62 -> 6.3.3.3 -> 2.8.1.6
path_cgz00780.kgml:
path_cgz00780.kgml: Found a trail of span 4 without skipping any vertex
path_cgz00780.kgml: 45 -> 32 -> 31 -> 30
path_cgz00780.kgml: R10124 -> R03231 -> R03182 -> R01078
path_cgz00780.kgml: {cgz:M787_000445, cgz:M787_001035} -> cgz:M787_000455 -> cgz:M787_000450 -> cgz:M787_000440
path_cgz00780.kgml: 2.3.1.47 -> 2.6.1.62 -> 6.3.3.3 -> 2.8.1.6
path_cgz00780.kgml:
path_cgz00780.kgml: Found a trail of span 3 containing skipped vertices
path_cgz00780.kgml: 34 -> [32] -> 31 -> 30
path_cgz00780.kgml: R03210 -> [R03231] -> R03182 -> R01078
path_cgz00780.kgml: {cgz:M787_000445, cgz:M787_001035} -> [cgz:M787_000455] -> cgz:M787_000450 -> cgz:M787_000440
path_cgz00780.kgml: 2.3.1.47 -> [2.6.1.62] -> 6.3.3.3 -> 2.8.1.6
path_cgz00780.kgml:
path_cgz00780.kgml: Found a trail of span 3 containing skipped vertices
path_cgz00780.kgml: 45 -> [32] -> 31 -> 30
path_cgz00780.kgml: R10124 -> [R03231] -> R03182 -> R01078
path_cgz00780.kgml: {cgz:M787_000445, cgz:M787_001035} -> [cgz:M787_000455] -> cgz:M787_000450 -> cgz:M787_000440
path_cgz00780.kgml: 2.3.1.47 -> [2.6.1.62] -> 6.3.3.3 -> 2.8.1.6
path_cgz00780.kgml:
path_cgz00780.kgml: Found a trail of span 3 containing skipped vertices
path_cgz00780.kgml: 45 -> 32 -> [31] -> 30
path_cgz00780.kgml: R10124 -> R03231 -> [R03182] -> R01078
path_cgz00780.kgml: {cgz:M787_000445, cgz:M787_001035} -> cgz:M787_000455 -> [cgz:M787_000450] -> cgz:M787_000440
path_cgz00780.kgml: 2.3.1.47 -> 2.6.1.62 -> [6.3.3.3] -> 2.8.1.6
path_cgz00780.kgml: Skipped genes: cgz:M787_000450
path_cgz00780.kgml:
path_cgz00780.kgml: Found a trail of span 2 containing skipped vertices
path_cgz00780.kgml: 34 -> [32 -> 31] -> 30
path_cgz00780.kgml: R03210 -> [R03231 -> R03182] -> R01078
path_cgz00780.kgml: {cgz:M787_000445, cgz:M787_001035} -> [cgz:M787_000455 -> cgz:M787_000450] -> cgz:M787_000440
path_cgz00780.kgml: 2.3.1.47 -> [2.6.1.62 -> 6.3.3.3] -> 2.8.1.6
path_cgz00780.kgml:
path_cgz00780.kgml: Found a trail of span 2 containing skipped vertices
path_cgz00780.kgml: 45 -> [32 -> 31] -> 30
path_cgz00780.kgml: R10124 -> [R03231 -> R03182] -> R01078
path_cgz00780.kgml: {cgz:M787_000445, cgz:M787_001035} -> [cgz:M787_000455 -> cgz:M787_000450] -> cgz:M787_000440
path_cgz00780.kgml: 2.3.1.47 -> [2.6.1.62 -> 6.3.3.3] -> 2.8.1.6
path_cgz00780.kgml:
path_cgz00780.kgml: --- 0.56 seconds ---

path_cgz00785.kgml: Lipoic acid metabolism
path_cgz00785.kgml: Initialization took 0.05 seconds
path_cgz00785.kgml: (not found)
path_cgz00785.kgml: --- 0.09 seconds ---

path_cgz00860.kgml: Porphyrin and chlorophyll metabolism
path_cgz00860.kgml: Initialization took 0.08 seconds
path_cgz00860.kgml:
path_cgz00860.kgml: Found a trail of span 3 without skipping any vertex
path_cgz00860.kgml: 269 -> 42 -> 268
path_cgz00860.kgml: R03197 -> R06895 -> R03222
path_cgz00860.kgml: cgz:M787_001200 -> cgz:M787_001205 -> cgz:M787_001210
path_cgz00860.kgml: 4.1.1.37 -> 1.3.98.3 -> 1.3.3.4
path_cgz00860.kgml:
path_cgz00860.kgml: Found a trail of span 2 containing skipped vertices
path_cgz00860.kgml: 269 -> 408
path_cgz00860.kgml: R03197 -> R04178
path_cgz00860.kgml: cgz:M787_001200 -> cgz:M787_001210
path_cgz00860.kgml: 4.1.1.37 -> 1.3.3.15
path_cgz00860.kgml: Skipped genes: cgz:M787_001205
path_cgz00860.kgml:
path_cgz00860.kgml: Found a trail of span 2 containing skipped vertices
path_cgz00860.kgml: 269 -> [42] -> 268
path_cgz00860.kgml: R03197 -> [R06895] -> R03222
path_cgz00860.kgml: cgz:M787_001200 -> [cgz:M787_001205] -> cgz:M787_001210
path_cgz00860.kgml: 4.1.1.37 -> [1.3.98.3] -> 1.3.3.4
path_cgz00860.kgml: Skipped genes: cgz:M787_001205
path_cgz00860.kgml:
path_cgz00860.kgml: --- 0.30 seconds ---

path_cgz00900.kgml: Terpenoid backbone biosynthesis
path_cgz00900.kgml: Initialization took 0.09 seconds
path_cgz00900.kgml:
path_cgz00900.kgml: Found a trail of span 2 containing skipped vertices
path_cgz00900.kgml: 68 -> [165 -> 99 -> 105] -> 106
path_cgz00900.kgml: R05637 -> [R10859 -> R05884 -> R02003] -> R06447
path_cgz00900.kgml: cgz:M787_002905 -> [cgz:M787_003880 -> cgz:M787_000570 -> cgz:M787_001890] -> cgz:M787_002815
path_cgz00900.kgml: 4.6.1.12 -> [1.17.7.3 -> 1.17.7.4 -> 2.5.1.10] -> 2.5.1.31
path_cgz00900.kgml: Skipped genes: cgz:M787_002870, cgz:M787_002865, cgz:M787_002845
path_cgz00900.kgml:
path_cgz00900.kgml: --- 0.22 seconds ---

path_cgz00920.kgml: Sulfur metabolism
path_cgz00920.kgml: Initialization took 0.06 seconds
path_cgz00920.kgml: (not found)
path_cgz00920.kgml: --- 0.10 seconds ---

path_cgz00970.kgml: Aminoacyl-tRNA biosynthesis
path_cgz00970.kgml: Initialization took 0.24 seconds
path_cgz00970.kgml: (not found)
path_cgz00970.kgml: --- 0.30 seconds ---

path_cgz01040.kgml: Biosynthesis of unsaturated fatty acids
path_cgz01040.kgml: Initialization took 0.06 seconds
path_cgz01040.kgml: (not found)
path_cgz01040.kgml: --- 0.12 seconds ---

--- 29.54 seconds ---
