# Supplementary material for: CoMetGeNe: mining conserved neighborhood patterns in metabolic and genomic contexts
Source: BMC Bioinformatics. 2019 Jan 10;20:19. doi: 10.1186/s12859-018-2542-2 (PMC6327494; doi:10.1186/s12859-018-2542-2)
Supplement: Supplementary file 14 — Trail finding results for completely assembled representative bacterial genomes present in NCBI Genomes. Of the 1,545 fully assembled representative bacterial genomes in NCBI, corresponding entries have been identified in KEGG for 1,467 species, for which trail finding has been performed for all combinations of gap parameters δG and δD ranging from 0 to 3. This additional file is available from https://doi.org/10.6084/m9.figshare.7288769. (GZ 178,532 kb) [file 12859_2018_2542_MOESM14_ESM.gz › results/cna_dG2_dD2.hnet]

--- delta_G = 2, delta_D = 2 ---

path_cna00010.kgml: Glycolysis / Gluconeogenesis
path_cna00010.kgml: Initialization took 1.95 seconds
path_cna00010.kgml:
path_cna00010.kgml: Found a trail of span 3 containing skipped vertices
path_cna00010.kgml: 76 -> [57] -> 14 -> 57
path_cna00010.kgml: R01512 -> [R01061] -> R01070 -> R01061
path_cna00010.kgml: {cna:AB433_07860, cna:AB433_14955} -> [cna:AB433_07850] -> {cna:AB433_07865, cna:AB433_14945} -> cna:AB433_07850
path_cna00010.kgml: 2.7.2.3 -> [{1.2.1.12, 1.2.1.59}] -> 4.1.2.13 -> {1.2.1.12, 1.2.1.59}
path_cna00010.kgml: Skipped genes: cna:AB433_07855
path_cna00010.kgml:
path_cna00010.kgml: Found a trail of span 2 containing skipped vertices
path_cna00010.kgml: 75 -> 50
path_cna00010.kgml: R07618 -> R02569
path_cna00010.kgml: {cna:AB433_05905, cna:AB433_08620} -> cna:AB433_08610
path_cna00010.kgml: 1.8.1.4 -> 2.3.1.12
path_cna00010.kgml: Skipped genes: cna:AB433_08615
path_cna00010.kgml:
path_cna00010.kgml: Found a trail of span 2 without skipping any vertex
path_cna00010.kgml: 49 -> 48
path_cna00010.kgml: R03270 -> R00014
path_cna00010.kgml: {cna:AB433_08370, cna:AB433_08375} -> {cna:AB433_08370, cna:AB433_08375}
path_cna00010.kgml: 1.2.4.1 -> {1.2.4.1, 2.2.1.6, 4.1.1.1}
path_cna00010.kgml:
path_cna00010.kgml: --- 2.53 seconds ---

path_cna00030.kgml: Pentose phosphate pathway
path_cna00030.kgml: Initialization took 0.78 seconds
path_cna00030.kgml:
path_cna00030.kgml: Found a trail of span 3 containing skipped vertices
path_cna00030.kgml: 157 -> [57] -> 61 -> 38
path_cna00030.kgml: {R02736, R10907} -> [R02035] -> R02036 -> R05605
path_cna00030.kgml: cna:AB433_02925 -> [cna:AB433_05240] -> {cna:AB433_02920, cna:AB433_14935} -> cna:AB433_02915
path_cna00030.kgml: {1.1.1.363, 1.1.1.49, 1.1.1.363, 1.1.1.388} -> [3.1.1.31] -> 4.2.1.12 -> {4.1.2.14, 4.1.2.55}
path_cna00030.kgml:
path_cna00030.kgml: Found a trail of span 3 containing skipped vertices
path_cna00030.kgml: 58 -> [57] -> 61 -> 38
path_cna00030.kgml: R02736 -> [R02035] -> R02036 -> R05605
path_cna00030.kgml: cna:AB433_02925 -> [cna:AB433_05240] -> {cna:AB433_02920, cna:AB433_14935} -> cna:AB433_02915
path_cna00030.kgml: {1.1.1.363, 1.1.1.49} -> [3.1.1.31] -> 4.2.1.12 -> {4.1.2.14, 4.1.2.55}
path_cna00030.kgml:
path_cna00030.kgml: Found a trail of span 2 containing skipped vertices
path_cna00030.kgml: 52 -> [49 -> 46] -> 43
path_cna00030.kgml: R04780 -> [R01830 -> R01641] -> R01049
path_cna00030.kgml: cna:AB433_14185 -> [cna:AB433_07845 -> cna:AB433_07845] -> {cna:AB433_14180, cna:AB433_14795}
path_cna00030.kgml: 3.1.3.11 -> [2.2.1.1 -> 2.2.1.1] -> 2.7.6.1
path_cna00030.kgml:
path_cna00030.kgml: Found a trail of span 2 containing skipped vertices
path_cna00030.kgml: 157 -> [57 -> 61] -> 38
path_cna00030.kgml: {R02736, R10907} -> [R02035 -> R02036] -> R05605
path_cna00030.kgml: cna:AB433_02925 -> [cna:AB433_05240 -> {cna:AB433_02920, cna:AB433_14935}] -> cna:AB433_02915
path_cna00030.kgml: {1.1.1.363, 1.1.1.49, 1.1.1.363, 1.1.1.388} -> [3.1.1.31 -> 4.2.1.12] -> {4.1.2.14, 4.1.2.55}
path_cna00030.kgml: Skipped genes: cna:AB433_02920
path_cna00030.kgml:
path_cna00030.kgml: Found a trail of span 2 containing skipped vertices
path_cna00030.kgml: 58 -> [57 -> 61] -> 38
path_cna00030.kgml: R02736 -> [R02035 -> R02036] -> R05605
path_cna00030.kgml: cna:AB433_02925 -> [cna:AB433_05240 -> {cna:AB433_02920, cna:AB433_14935}] -> cna:AB433_02915
path_cna00030.kgml: {1.1.1.363, 1.1.1.49} -> [3.1.1.31 -> 4.2.1.12] -> {4.1.2.14, 4.1.2.55}
path_cna00030.kgml: Skipped genes: cna:AB433_02920
path_cna00030.kgml:
path_cna00030.kgml: --- 1.34 seconds ---

path_cna00040.kgml: Pentose and glucuronate interconversions
path_cna00040.kgml: Initialization took 0.10 seconds
path_cna00040.kgml: (not found)
path_cna00040.kgml: --- 0.16 seconds ---

path_cna00051.kgml: Fructose and mannose metabolism
path_cna00051.kgml: Initialization took 0.55 seconds
path_cna00051.kgml:
path_cna00051.kgml: Found a trail of span 2 without skipping any vertex
path_cna00051.kgml: 83 -> 82
path_cna00051.kgml: R00888 -> R05692
path_cna00051.kgml: cna:AB433_15075 -> {cna:AB433_15070, cna:AB433_17000}
path_cna00051.kgml: 4.2.1.47 -> 1.1.1.271
path_cna00051.kgml:
path_cna00051.kgml: Found a trail of span 2 containing skipped vertices
path_cna00051.kgml: 78 -> [79] -> 84
path_cna00051.kgml: R01819 -> [R01818] -> R00885
path_cna00051.kgml: cna:AB433_05400 -> [cna:AB433_14230] -> cna:AB433_05395
path_cna00051.kgml: 5.3.1.8 -> [5.4.2.8] -> 2.7.7.13
path_cna00051.kgml:
path_cna00051.kgml: --- 0.76 seconds ---

path_cna00052.kgml: Galactose metabolism
path_cna00052.kgml: Initialization took 0.25 seconds
path_cna00052.kgml: (not found)
path_cna00052.kgml: --- 0.35 seconds ---

path_cna00053.kgml: Ascorbate and aldarate metabolism
path_cna00053.kgml: Initialization took 0.06 seconds
path_cna00053.kgml: (not found)
path_cna00053.kgml: --- 0.15 seconds ---

path_cna00061.kgml: Fatty acid biosynthesis
path_cna00061.kgml: Initialization took 0.55 seconds
path_cna00061.kgml:
path_cna00061.kgml: Found a trail of span 2 containing skipped vertices
path_cna00061.kgml: 147 -> [61] -> 108
path_cna00061.kgml: R01626 -> [R04960] -> R04534
path_cna00061.kgml: cna:AB433_11870 -> [cna:AB433_11130] -> {cna:AB433_04695, cna:AB433_05860, cna:AB433_11865}
path_cna00061.kgml: {2.3.1.39, 2.3.1.85, 2.3.1.86} -> [{2.3.1.179, 2.3.1.41, 2.3.1.85, 2.3.1.86}] -> {1.1.1.100, 2.3.1.85, 2.3.1.86}
path_cna00061.kgml:
path_cna00061.kgml: Found a trail of span 2 containing skipped vertices
path_cna00061.kgml: 147 -> [53] -> 54
path_cna00061.kgml: R01626 -> [R07762] -> R07763
path_cna00061.kgml: cna:AB433_11870 -> [cna:AB433_11130] -> {cna:AB433_04695, cna:AB433_05860, cna:AB433_11865}
path_cna00061.kgml: {2.3.1.39, 2.3.1.85, 2.3.1.86} -> [{2.3.1.179, 2.3.1.199, 2.3.1.41}] -> 1.1.1.100
path_cna00061.kgml:
path_cna00061.kgml: Found a trail of span 2 containing skipped vertices
path_cna00061.kgml: 147 -> [60] -> 97
path_cna00061.kgml: R01626 -> [R04963] -> R04964
path_cna00061.kgml: cna:AB433_11870 -> [cna:AB433_11130] -> {cna:AB433_04695, cna:AB433_05860, cna:AB433_11865}
path_cna00061.kgml: {2.3.1.39, 2.3.1.85, 2.3.1.86} -> [{2.3.1.179, 2.3.1.41, 2.3.1.85, 2.3.1.86}] -> {1.1.1.100, 2.3.1.85, 2.3.1.86}
path_cna00061.kgml:
path_cna00061.kgml: Found a trail of span 2 containing skipped vertices
path_cna00061.kgml: 147 -> [58] -> 75
path_cna00061.kgml: R01626 -> [R04968] -> R04543
path_cna00061.kgml: cna:AB433_11870 -> [cna:AB433_11130] -> {cna:AB433_04695, cna:AB433_05860, cna:AB433_11865}
path_cna00061.kgml: {2.3.1.39, 2.3.1.85, 2.3.1.86} -> [{2.3.1.179, 2.3.1.41, 2.3.1.85, 2.3.1.86}] -> {1.1.1.100, 2.3.1.85, 2.3.1.86}
path_cna00061.kgml:
path_cna00061.kgml: Found a trail of span 2 containing skipped vertices
path_cna00061.kgml: 147 -> [262] -> 142
path_cna00061.kgml: R01626 -> [R10707] -> R04533
path_cna00061.kgml: cna:AB433_11870 -> [cna:AB433_09280] -> {cna:AB433_04695, cna:AB433_05860, cna:AB433_11865}
path_cna00061.kgml: {2.3.1.39, 2.3.1.85, 2.3.1.86} -> [2.3.1.180] -> {1.1.1.100, 2.3.1.85, 2.3.1.86}
path_cna00061.kgml:
path_cna00061.kgml: Found a trail of span 2 containing skipped vertices
path_cna00061.kgml: 147 -> [62] -> 119
path_cna00061.kgml: R01626 -> [R04957] -> R04536
path_cna00061.kgml: cna:AB433_11870 -> [cna:AB433_11130] -> {cna:AB433_04695, cna:AB433_05860, cna:AB433_11865}
path_cna00061.kgml: {2.3.1.39, 2.3.1.85, 2.3.1.86} -> [{2.3.1.179, 2.3.1.41, 2.3.1.85, 2.3.1.86}] -> {1.1.1.100, 2.3.1.85, 2.3.1.86}
path_cna00061.kgml:
path_cna00061.kgml: Found a trail of span 2 containing skipped vertices
path_cna00061.kgml: 147 -> [59] -> 86
path_cna00061.kgml: R01626 -> [R04726] -> R04566
path_cna00061.kgml: cna:AB433_11870 -> [cna:AB433_11130] -> {cna:AB433_04695, cna:AB433_05860, cna:AB433_11865}
path_cna00061.kgml: {2.3.1.39, 2.3.1.85, 2.3.1.86} -> [{2.3.1.179, 2.3.1.41, 2.3.1.85, 2.3.1.86}] -> {1.1.1.100, 2.3.1.85, 2.3.1.86}
path_cna00061.kgml:
path_cna00061.kgml: Found a trail of span 2 containing skipped vertices
path_cna00061.kgml: 147 -> [63] -> 130
path_cna00061.kgml: R01626 -> [R04952] -> R04953
path_cna00061.kgml: cna:AB433_11870 -> [cna:AB433_11130] -> {cna:AB433_04695, cna:AB433_05860, cna:AB433_11865}
path_cna00061.kgml: {2.3.1.39, 2.3.1.85, 2.3.1.86} -> [{2.3.1.179, 2.3.1.41, 2.3.1.85, 2.3.1.86}] -> {1.1.1.100, 2.3.1.85, 2.3.1.86}
path_cna00061.kgml:
path_cna00061.kgml: --- 1.49 seconds ---

path_cna00071.kgml: Fatty acid degradation
path_cna00071.kgml: Initialization took 0.53 seconds
path_cna00071.kgml: (not found)
path_cna00071.kgml: --- 0.60 seconds ---

path_cna00072.kgml: Synthesis and degradation of ketone bodies
path_cna00072.kgml: Initialization took 0.15 seconds
path_cna00072.kgml: (not found)
path_cna00072.kgml: --- 0.20 seconds ---

path_cna00130.kgml: Ubiquinone and other terpenoid-quinone biosynthesis
path_cna00130.kgml: Initialization took 0.20 seconds
path_cna00130.kgml: (not found)
path_cna00130.kgml: --- 0.26 seconds ---

path_cna00190.kgml: Oxidative phosphorylation
path_cna00190.kgml: Initialization took 4.46 seconds
path_cna00190.kgml: (not found)
path_cna00190.kgml: --- 4.51 seconds ---

path_cna00220.kgml: Arginine biosynthesis
path_cna00220.kgml: Initialization took 0.29 seconds
path_cna00220.kgml:
path_cna00220.kgml: Found a trail of span 2 containing skipped vertices
path_cna00220.kgml: 52 -> [55] -> 44
path_cna00220.kgml: R02283 -> [R02282] -> R01398
path_cna00220.kgml: cna:AB433_03635 -> [cna:AB433_06450] -> cna:AB433_03640
path_cna00220.kgml: 2.6.1.11 -> [2.3.1.35] -> 2.1.3.3
path_cna00220.kgml:
path_cna00220.kgml: --- 0.44 seconds ---

path_cna00230.kgml: Purine metabolism
path_cna00230.kgml: Initialization took 6.31 seconds
path_cna00230.kgml:
path_cna00230.kgml: Found a trail of span 3 containing skipped vertices
path_cna00230.kgml: 178 -> [180] -> 179 -> 175
path_cna00230.kgml: R00124 -> [R02017] -> R01137 -> R00375
path_cna00230.kgml: cna:AB433_03070 -> [{cna:AB433_10120, cna:AB433_10150}] -> cna:AB433_03070 -> {cna:AB433_03060, cna:AB433_04275, cna:AB433_07480, cna:AB433_08785, cna:AB433_11545, cna:AB433_11855, cna:AB433_12690, cna:AB433_14330, cna:AB433_15275, cna:AB433_16505, cna:AB433_16980}
path_cna00230.kgml: 2.7.4.6 -> [1.17.4.1] -> 2.7.4.6 -> 2.7.7.7
path_cna00230.kgml:
path_cna00230.kgml: Found a trail of span 3 containing skipped vertices
path_cna00230.kgml: 238 -> [139 -> 301] -> 247 -> 240
path_cna00230.kgml: R00330 -> [R02019 -> R01858] -> R00376 -> R01857
path_cna00230.kgml: cna:AB433_03070 -> [{cna:AB433_10120, cna:AB433_10150} -> cna:AB433_02220] -> {cna:AB433_03060, cna:AB433_04275, cna:AB433_07480, cna:AB433_08785, cna:AB433_11545, cna:AB433_11855, cna:AB433_12690, cna:AB433_14330, cna:AB433_15275, cna:AB433_16505, cna:AB433_16980} -> cna:AB433_03070
path_cna00230.kgml: 2.7.4.6 -> [1.17.4.1 -> 2.7.1.40] -> 2.7.7.7 -> 2.7.4.6
path_cna00230.kgml:
path_cna00230.kgml: Found a trail of span 2 without skipping any vertex
path_cna00230.kgml: 427 -> 428
path_cna00230.kgml: R07404 -> R07405
path_cna00230.kgml: cna:AB433_01450 -> cna:AB433_01455
path_cna00230.kgml: 6.3.4.18 -> 5.4.99.18
path_cna00230.kgml:
path_cna00230.kgml: Found a trail of span 2 containing skipped vertices
path_cna00230.kgml: 163 -> [260] -> 164
path_cna00230.kgml: R04325 -> [R04463] -> R04208
path_cna00230.kgml: cna:AB433_03090 -> [{cna:AB433_03165, cna:AB433_03170, cna:AB433_06860}] -> cna:AB433_03100
path_cna00230.kgml: 2.1.2.2 -> [6.3.5.3] -> 6.3.3.1
path_cna00230.kgml:
path_cna00230.kgml: Found a trail of span 2 without skipping any vertex
path_cna00230.kgml: 258 -> 259
path_cna00230.kgml: R01768 -> R02103
path_cna00230.kgml: {cna:AB433_05030, cna:AB433_05035} -> {cna:AB433_05030, cna:AB433_05035}
path_cna00230.kgml: 1.17.1.4 -> 1.17.1.4
path_cna00230.kgml:
path_cna00230.kgml: Found a trail of span 2 without skipping any vertex
path_cna00230.kgml: 252 -> 253
path_cna00230.kgml: R00529 -> R00509
path_cna00230.kgml: {cna:AB433_03995, cna:AB433_04000} -> cna:AB433_04000
path_cna00230.kgml: 2.7.7.4 -> 2.7.1.25
path_cna00230.kgml:
path_cna00230.kgml: --- 7.83 seconds ---

path_cna00240.kgml: Pyrimidine metabolism
path_cna00240.kgml: Initialization took 3.15 seconds
path_cna00240.kgml:
path_cna00240.kgml: Found a trail of span 4 containing skipped vertices
path_cna00240.kgml: 104 -> [107] -> 124 -> [138] -> 139 -> 141
path_cna00240.kgml: R00156 -> [{R00571, R00573}] -> R00570 -> [R02024] -> R02326 -> R00377
path_cna00240.kgml: cna:AB433_03070 -> [cna:AB433_08245] -> cna:AB433_03070 -> [{cna:AB433_10120, cna:AB433_10150}] -> cna:AB433_03070 -> {cna:AB433_03060, cna:AB433_04275, cna:AB433_07480, cna:AB433_08785, cna:AB433_11545, cna:AB433_11855, cna:AB433_12690, cna:AB433_14330, cna:AB433_15275, cna:AB433_16505, cna:AB433_16980}
path_cna00240.kgml: 2.7.4.6 -> [{6.3.4.2, 6.3.4.2}] -> 2.7.4.6 -> [1.17.4.1] -> 2.7.4.6 -> 2.7.7.7
path_cna00240.kgml:
path_cna00240.kgml: Found a trail of span 3 containing skipped vertices
path_cna00240.kgml: 104 -> [107] -> 124 -> [138 -> 139] -> 141
path_cna00240.kgml: R00156 -> [{R00571, R00573}] -> R00570 -> [R02024 -> R02326] -> R00377
path_cna00240.kgml: cna:AB433_03070 -> [cna:AB433_08245] -> cna:AB433_03070 -> [{cna:AB433_10120, cna:AB433_10150} -> cna:AB433_03070] -> {cna:AB433_03060, cna:AB433_04275, cna:AB433_07480, cna:AB433_08785, cna:AB433_11545, cna:AB433_11855, cna:AB433_12690, cna:AB433_14330, cna:AB433_15275, cna:AB433_16505, cna:AB433_16980}
path_cna00240.kgml: 2.7.4.6 -> [{6.3.4.2, 6.3.4.2}] -> 2.7.4.6 -> [1.17.4.1 -> 2.7.4.6] -> 2.7.7.7
path_cna00240.kgml:
path_cna00240.kgml: Found a trail of span 2 without skipping any vertex
path_cna00240.kgml: 97 -> 98
path_cna00240.kgml: R01397 -> R01993
path_cna00240.kgml: {cna:AB433_13285, cna:AB433_14110} -> {cna:AB433_12115, cna:AB433_14115}
path_cna00240.kgml: 2.1.3.2 -> 3.5.2.3
path_cna00240.kgml:
path_cna00240.kgml: Found a trail of span 2 containing skipped vertices
path_cna00240.kgml: 121 -> [102 -> 104] -> 103
path_cna00240.kgml: R00442 -> [R00438 -> R00156] -> R00443
path_cna00240.kgml: {cna:AB433_05875, cna:AB433_14535, cna:AB433_15175, cna:AB433_15180} -> [cna:AB433_00990 -> cna:AB433_03070] -> {cna:AB433_05875, cna:AB433_14535, cna:AB433_15175, cna:AB433_15180}
path_cna00240.kgml: {2.7.7.48, 2.7.7.6} -> [2.7.7.8 -> 2.7.4.6] -> {2.7.7.48, 2.7.7.52, 2.7.7.6}
path_cna00240.kgml:
path_cna00240.kgml: --- 4.87 seconds ---

path_cna00250.kgml: Alanine, aspartate and glutamate metabolism
path_cna00250.kgml: Initialization took 1.49 seconds
path_cna00250.kgml:
path_cna00250.kgml: Found a trail of span 2 without skipping any vertex
path_cna00250.kgml: 28 -> 63
path_cna00250.kgml: R00578 -> R01397
path_cna00250.kgml: {cna:AB433_00015, cna:AB433_01525, cna:AB433_13280, cna:AB433_17505} -> {cna:AB433_13285, cna:AB433_14110}
path_cna00250.kgml: 6.3.5.4 -> 2.1.3.2
path_cna00250.kgml:
path_cna00250.kgml: --- 1.62 seconds ---

path_cna00260.kgml: Glycine, serine and threonine metabolism
path_cna00260.kgml: Initialization took 0.95 seconds
path_cna00260.kgml:
path_cna00260.kgml: Found a trail of span 2 without skipping any vertex
path_cna00260.kgml: 78 -> 70
path_cna00260.kgml: R04173 -> R01513
path_cna00260.kgml: cna:AB433_04140 -> cna:AB433_04145
path_cna00260.kgml: 2.6.1.52 -> 1.1.1.95
path_cna00260.kgml:
path_cna00260.kgml: Found a trail of span 2 containing skipped vertices
path_cna00260.kgml: 110 -> [82] -> 101
path_cna00260.kgml: R04125 -> [R00945] -> R03425
path_cna00260.kgml: cna:AB433_09610 -> [cna:AB433_06945] -> {cna:AB433_09590, cna:AB433_09595}
path_cna00260.kgml: 2.1.2.10 -> [2.1.2.1] -> 1.4.4.2
path_cna00260.kgml: Skipped genes: cna:AB433_09600, cna:AB433_09605
path_cna00260.kgml:
path_cna00260.kgml: --- 1.22 seconds ---

path_cna00261.kgml: Monobactam biosynthesis
path_cna00261.kgml: Initialization took 0.14 seconds
path_cna00261.kgml: (not found)
path_cna00261.kgml: --- 0.19 seconds ---

path_cna00270.kgml: Cysteine and methionine metabolism
path_cna00270.kgml: Initialization took 1.70 seconds
path_cna00270.kgml:
path_cna00270.kgml: Found a trail of span 2 containing skipped vertices
path_cna00270.kgml: 184 -> [189] -> 188
path_cna00270.kgml: R00782 -> [R00896] -> R03105
path_cna00270.kgml: cna:AB433_13085 -> [cna:AB433_16760] -> cna:AB433_13080
path_cna00270.kgml: {4.4.1.1, 4.4.1.13, 4.4.1.28} -> [2.6.1.1] -> 2.8.1.2
path_cna00270.kgml:
path_cna00270.kgml: --- 1.91 seconds ---

path_cna00280.kgml: Valine, leucine and isoleucine degradation
path_cna00280.kgml: Initialization took 1.25 seconds
path_cna00280.kgml:
path_cna00280.kgml: Found a trail of span 3 containing skipped vertices
path_cna00280.kgml: 96 -> 95 -> 94
path_cna00280.kgml: R01859 -> R02765 -> R00833
path_cna00280.kgml: {cna:AB433_11245, cna:AB433_11280} -> cna:AB433_11270 -> cna:AB433_11260
path_cna00280.kgml: 6.4.1.3 -> 5.1.99.1 -> 5.4.99.2
path_cna00280.kgml: Skipped genes: cna:AB433_11250, cna:AB433_11275, cna:AB433_11265, cna:AB433_11255
path_cna00280.kgml:
path_cna00280.kgml: Found a trail of span 3 containing skipped vertices
path_cna00280.kgml: 90 -> [54 -> 53] -> 82 -> 53
path_cna00280.kgml: R03174 -> [R07618 -> R07604] -> R07603 -> R07604
path_cna00280.kgml: cna:AB433_01465 -> [{cna:AB433_05905, cna:AB433_08620} -> {cna:AB433_01470, cna:AB433_01475}] -> {cna:AB433_01470, cna:AB433_01475} -> {cna:AB433_01470, cna:AB433_01475}
path_cna00280.kgml: 2.3.1.168 -> [1.8.1.4 -> 1.2.4.4] -> 1.2.4.4 -> 1.2.4.4
path_cna00280.kgml:
path_cna00280.kgml: Found a trail of span 3 containing skipped vertices
path_cna00280.kgml: 110 -> [68] -> 69 -> 109
path_cna00280.kgml: R04097 -> [R07618] -> R07602 -> R07601
path_cna00280.kgml: cna:AB433_01465 -> [{cna:AB433_05905, cna:AB433_08620}] -> {cna:AB433_01470, cna:AB433_01475} -> {cna:AB433_01470, cna:AB433_01475}
path_cna00280.kgml: 2.3.1.168 -> [1.8.1.4] -> 1.2.4.4 -> 1.2.4.4
path_cna00280.kgml:
path_cna00280.kgml: Found a trail of span 3 without skipping any vertex
path_cna00280.kgml: 91 -> 63 -> 108
path_cna00280.kgml: R07599 -> R07600 -> R02662
path_cna00280.kgml: {cna:AB433_01470, cna:AB433_01475} -> {cna:AB433_01470, cna:AB433_01475} -> cna:AB433_01465
path_cna00280.kgml: 1.2.4.4 -> 1.2.4.4 -> 2.3.1.168
path_cna00280.kgml:
path_cna00280.kgml: Found a trail of span 2 containing skipped vertices
path_cna00280.kgml: 81 -> 79
path_cna00280.kgml: R04095 -> R04138
path_cna00280.kgml: cna:AB433_11110 -> {cna:AB433_11095, cna:AB433_11100}
path_cna00280.kgml: {1.3.8.4, 1.3.8.7} -> 6.4.1.4
path_cna00280.kgml: Skipped genes: cna:AB433_11105
path_cna00280.kgml:
path_cna00280.kgml: --- 2.06 seconds ---

path_cna00290.kgml: Valine, leucine and isoleucine biosynthesis
path_cna00290.kgml: Initialization took 0.30 seconds
path_cna00290.kgml:
path_cna00290.kgml: Found a trail of span 4 containing skipped vertices
path_cna00290.kgml: 79 -> 44 -> 46 -> [41] -> 38
path_cna00290.kgml: R00226 -> R05071 -> R04440 -> [R04441] -> R01213
path_cna00290.kgml: {cna:AB433_06835, cna:AB433_06840} -> cna:AB433_06830 -> cna:AB433_06830 -> [cna:AB433_11460] -> cna:AB433_06815
path_cna00290.kgml: 2.2.1.6 -> {1.1.1.86, 5.4.99.3} -> 1.1.1.86 -> [4.2.1.9] -> 2.3.3.13
path_cna00290.kgml: Skipped genes: cna:AB433_06825
path_cna00290.kgml:
path_cna00290.kgml: Found a trail of span 3 without skipping any vertex
path_cna00290.kgml: 47 -> 42 -> 34
path_cna00290.kgml: R08648 -> R05069 -> R05068
path_cna00290.kgml: {cna:AB433_06835, cna:AB433_06840} -> cna:AB433_06830 -> cna:AB433_06830
path_cna00290.kgml: 2.2.1.6 -> {1.1.1.86, 5.4.99.3} -> 1.1.1.86
path_cna00290.kgml:
path_cna00290.kgml: Found a trail of span 2 containing skipped vertices
path_cna00290.kgml: 78 -> 21
path_cna00290.kgml: R03896 -> R03898
path_cna00290.kgml: {cna:AB433_00870, cna:AB433_00885, cna:AB433_04625} -> {cna:AB433_00870, cna:AB433_00885, cna:AB433_04625}
path_cna00290.kgml: 4.2.1.35 -> 4.2.1.35
path_cna00290.kgml: Skipped genes: cna:AB433_00880
path_cna00290.kgml:
path_cna00290.kgml: Found a trail of span 2 containing skipped vertices
path_cna00290.kgml: 35 -> 37
path_cna00290.kgml: R03968 -> R04001
path_cna00290.kgml: {cna:AB433_00870, cna:AB433_00885, cna:AB433_04625} -> {cna:AB433_00870, cna:AB433_00885, cna:AB433_04625}
path_cna00290.kgml: 4.2.1.33 -> 4.2.1.33
path_cna00290.kgml: Skipped genes: cna:AB433_00880
path_cna00290.kgml:
path_cna00290.kgml: --- 0.74 seconds ---

path_cna00300.kgml: Lysine biosynthesis
path_cna00300.kgml: Initialization took 0.55 seconds
path_cna00300.kgml:
path_cna00300.kgml: Found a trail of span 2 without skipping any vertex
path_cna00300.kgml: 77 -> 46
path_cna00300.kgml: R02788 -> R04617
path_cna00300.kgml: cna:AB433_13560 -> {cna:AB433_05530, cna:AB433_13555}
path_cna00300.kgml: 6.3.2.13 -> 6.3.2.10
path_cna00300.kgml:
path_cna00300.kgml: --- 0.70 seconds ---

path_cna00310.kgml: Lysine degradation
path_cna00310.kgml: Initialization took 0.30 seconds
path_cna00310.kgml:
path_cna00310.kgml: Found a trail of span 2 without skipping any vertex
path_cna00310.kgml: 55 -> 73
path_cna00310.kgml: R01940 -> R02571
path_cna00310.kgml: cna:AB433_05915 -> cna:AB433_05910
path_cna00310.kgml: 1.2.4.2 -> 2.3.1.61
path_cna00310.kgml:
path_cna00310.kgml: --- 0.42 seconds ---

path_cna00330.kgml: Arginine and proline metabolism
path_cna00330.kgml: Initialization took 0.45 seconds
path_cna00330.kgml:
path_cna00330.kgml: Found a trail of span 2 without skipping any vertex
path_cna00330.kgml: 193 -> 198
path_cna00330.kgml: R00832 -> R04189
path_cna00330.kgml: cna:AB433_03015 -> cna:AB433_03010
path_cna00330.kgml: 2.3.1.109 -> 3.5.3.23
path_cna00330.kgml:
path_cna00330.kgml: --- 0.60 seconds ---

path_cna00332.kgml: Carbapenem biosynthesis
path_cna00332.kgml: Initialization took 0.06 seconds
path_cna00332.kgml: (not found)
path_cna00332.kgml: --- 0.12 seconds ---

path_cna00340.kgml: Histidine metabolism
path_cna00340.kgml: Initialization took 0.30 seconds
path_cna00340.kgml:
path_cna00340.kgml: Found a trail of span 4 containing skipped vertices
path_cna00340.kgml: 67 -> [66] -> 65 -> 69 -> 63
path_cna00340.kgml: R04035 -> [R04037] -> R04640 -> R04558 -> R03457
path_cna00340.kgml: cna:AB433_07315 -> [{cna:AB433_02530, cna:AB433_08890}] -> cna:AB433_07295 -> {cna:AB433_07290, cna:AB433_07300} -> cna:AB433_07285
path_cna00340.kgml: 3.6.1.31 -> [3.5.4.19] -> 5.3.1.16 -> 4.3.2.10 -> 4.2.1.19
path_cna00340.kgml: Skipped genes: cna:AB433_07310, cna:AB433_07305
path_cna00340.kgml:
path_cna00340.kgml: Found a trail of span 3 containing skipped vertices
path_cna00340.kgml: 67 -> [66 -> 65] -> 69 -> 63
path_cna00340.kgml: R04035 -> [R04037 -> R04640] -> R04558 -> R03457
path_cna00340.kgml: cna:AB433_07315 -> [{cna:AB433_02530, cna:AB433_08890} -> cna:AB433_07295] -> {cna:AB433_07290, cna:AB433_07300} -> cna:AB433_07285
path_cna00340.kgml: 3.6.1.31 -> [3.5.4.19 -> 5.3.1.16] -> 4.3.2.10 -> 4.2.1.19
path_cna00340.kgml: Skipped genes: cna:AB433_07295, cna:AB433_07310, cna:AB433_07305
path_cna00340.kgml:
path_cna00340.kgml: Found a trail of span 2 containing skipped vertices
path_cna00340.kgml: 65 -> [69] -> 63
path_cna00340.kgml: R04640 -> [R04558] -> R03457
path_cna00340.kgml: cna:AB433_07295 -> [{cna:AB433_07290, cna:AB433_07300}] -> cna:AB433_07285
path_cna00340.kgml: 5.3.1.16 -> [4.3.2.10] -> 4.2.1.19
path_cna00340.kgml: Skipped genes: cna:AB433_07290
path_cna00340.kgml:
path_cna00340.kgml: --- 0.52 seconds ---

path_cna00350.kgml: Tyrosine metabolism
path_cna00350.kgml: Initialization took 0.55 seconds
path_cna00350.kgml:
path_cna00350.kgml: Found a trail of span 2 containing skipped vertices
path_cna00350.kgml: 106 -> 89
path_cna00350.kgml: R04132 -> R01647
path_cna00350.kgml: {cna:AB433_00770, cna:AB433_10305, cna:AB433_10325} -> {cna:AB433_00765, cna:AB433_10310, cna:AB433_10330}
path_cna00350.kgml: ? -> 4.1.2.52
path_cna00350.kgml: Skipped genes: cna:AB433_10315, cna:AB433_10320
path_cna00350.kgml:
path_cna00350.kgml: Found a trail of span 2 containing skipped vertices
path_cna00350.kgml: 88 -> 89
path_cna00350.kgml: R06897 -> R01647
path_cna00350.kgml: {cna:AB433_00770, cna:AB433_10305, cna:AB433_10325} -> {cna:AB433_00765, cna:AB433_10310, cna:AB433_10330}
path_cna00350.kgml: ? -> 4.1.2.52
path_cna00350.kgml: Skipped genes: cna:AB433_10315, cna:AB433_10320
path_cna00350.kgml:
path_cna00350.kgml: --- 0.71 seconds ---

path_cna00360.kgml: Phenylalanine metabolism
path_cna00360.kgml: Initialization took 0.44 seconds
path_cna00360.kgml:
path_cna00360.kgml: Found a trail of span 2 without skipping any vertex
path_cna00360.kgml: 250 -> 55
path_cna00360.kgml: R00228 -> R00750
path_cna00360.kgml: cna:AB433_18125 -> cna:AB433_18120
path_cna00360.kgml: 1.2.1.10 -> 4.1.3.39
path_cna00360.kgml:
path_cna00360.kgml: --- 0.54 seconds ---

path_cna00361.kgml: Chlorocyclohexane and chlorobenzene degradation
path_cna00361.kgml: Initialization took 0.15 seconds
path_cna00361.kgml: (not found)
path_cna00361.kgml: --- 0.21 seconds ---

path_cna00362.kgml: Benzoate degradation
path_cna00362.kgml: Initialization took 0.45 seconds
path_cna00362.kgml:
path_cna00362.kgml: Found a trail of span 7 containing skipped vertices
path_cna00362.kgml: 178 -> 191 -> 189 -> 192 -> 180 -> 179 -> 208
path_cna00362.kgml: R00816 -> R02762 -> R03966 -> R02602 -> R02601 -> R00750 -> R00228
path_cna00362.kgml: cna:AB433_18145 -> cna:AB433_18135 -> {cna:AB433_12535, cna:AB433_18110} -> cna:AB433_18115 -> cna:AB433_18130 -> cna:AB433_18120 -> cna:AB433_18125
path_cna00362.kgml: 1.13.11.2 -> 1.2.1.85 -> 5.3.2.6 -> 4.1.1.77 -> 4.2.1.80 -> 4.1.3.39 -> 1.2.1.10
path_cna00362.kgml: Skipped genes: cna:AB433_18140
path_cna00362.kgml:
path_cna00362.kgml: Found a trail of span 6 containing skipped vertices
path_cna00362.kgml: 178 -> 191 -> 189 -> 192 -> [180] -> 179 -> 208
path_cna00362.kgml: R00816 -> R02762 -> R03966 -> R02602 -> [R02601] -> R00750 -> R00228
path_cna00362.kgml: cna:AB433_18145 -> cna:AB433_18135 -> {cna:AB433_12535, cna:AB433_18110} -> cna:AB433_18115 -> [cna:AB433_18130] -> cna:AB433_18120 -> cna:AB433_18125
path_cna00362.kgml: 1.13.11.2 -> 1.2.1.85 -> 5.3.2.6 -> 4.1.1.77 -> [4.2.1.80] -> 4.1.3.39 -> 1.2.1.10
path_cna00362.kgml: Skipped genes: cna:AB433_18130, cna:AB433_18140
path_cna00362.kgml:
path_cna00362.kgml: Found a trail of span 6 containing skipped vertices
path_cna00362.kgml: 178 -> 191 -> 189 -> 192 -> 180 -> [179] -> 208
path_cna00362.kgml: R00816 -> R02762 -> R03966 -> R02602 -> R02601 -> [R00750] -> R00228
path_cna00362.kgml: cna:AB433_18145 -> cna:AB433_18135 -> {cna:AB433_12535, cna:AB433_18110} -> cna:AB433_18115 -> cna:AB433_18130 -> [cna:AB433_18120] -> cna:AB433_18125
path_cna00362.kgml: 1.13.11.2 -> 1.2.1.85 -> 5.3.2.6 -> 4.1.1.77 -> 4.2.1.80 -> [4.1.3.39] -> 1.2.1.10
path_cna00362.kgml: Skipped genes: cna:AB433_18140, cna:AB433_18120
path_cna00362.kgml:
path_cna00362.kgml: Found a trail of span 6 containing skipped vertices
path_cna00362.kgml: 178 -> 191 -> [189] -> 192 -> 180 -> 179 -> 208
path_cna00362.kgml: R00816 -> R02762 -> [R03966] -> R02602 -> R02601 -> R00750 -> R00228
path_cna00362.kgml: cna:AB433_18145 -> cna:AB433_18135 -> [{cna:AB433_12535, cna:AB433_18110}] -> cna:AB433_18115 -> cna:AB433_18130 -> cna:AB433_18120 -> cna:AB433_18125
path_cna00362.kgml: 1.13.11.2 -> 1.2.1.85 -> [5.3.2.6] -> 4.1.1.77 -> 4.2.1.80 -> 4.1.3.39 -> 1.2.1.10
path_cna00362.kgml: Skipped genes: cna:AB433_18140
path_cna00362.kgml:
path_cna00362.kgml: Found a trail of span 6 containing skipped vertices
path_cna00362.kgml: 178 -> [191] -> 189 -> 192 -> 180 -> 179 -> 208
path_cna00362.kgml: R00816 -> [R02762] -> R03966 -> R02602 -> R02601 -> R00750 -> R00228
path_cna00362.kgml: cna:AB433_18145 -> [cna:AB433_18135] -> {cna:AB433_12535, cna:AB433_18110} -> cna:AB433_18115 -> cna:AB433_18130 -> cna:AB433_18120 -> cna:AB433_18125
path_cna00362.kgml: 1.13.11.2 -> [1.2.1.85] -> 5.3.2.6 -> 4.1.1.77 -> 4.2.1.80 -> 4.1.3.39 -> 1.2.1.10
path_cna00362.kgml: Skipped genes: cna:AB433_18135, cna:AB433_18140
path_cna00362.kgml:
path_cna00362.kgml: Found a trail of span 6 containing skipped vertices
path_cna00362.kgml: 199 -> 189 -> 192 -> 180 -> 179 -> 208
path_cna00362.kgml: R07795 -> R03966 -> R02602 -> R02601 -> R00750 -> R00228
path_cna00362.kgml: cna:AB433_18145 -> {cna:AB433_12535, cna:AB433_18110} -> cna:AB433_18115 -> cna:AB433_18130 -> cna:AB433_18120 -> cna:AB433_18125
path_cna00362.kgml: 1.13.11.2 -> 5.3.2.6 -> 4.1.1.77 -> 4.2.1.80 -> 4.1.3.39 -> 1.2.1.10
path_cna00362.kgml: Skipped genes: cna:AB433_18135, cna:AB433_18140
path_cna00362.kgml:
path_cna00362.kgml: Found a trail of span 6 containing skipped vertices
path_cna00362.kgml: 178 -> 191 -> 189 -> [192] -> 180 -> 179 -> 208
path_cna00362.kgml: R00816 -> R02762 -> R03966 -> [R02602] -> R02601 -> R00750 -> R00228
path_cna00362.kgml: cna:AB433_18145 -> cna:AB433_18135 -> {cna:AB433_12535, cna:AB433_18110} -> [cna:AB433_18115] -> cna:AB433_18130 -> cna:AB433_18120 -> cna:AB433_18125
path_cna00362.kgml: 1.13.11.2 -> 1.2.1.85 -> 5.3.2.6 -> [4.1.1.77] -> 4.2.1.80 -> 4.1.3.39 -> 1.2.1.10
path_cna00362.kgml: Skipped genes: cna:AB433_18115, cna:AB433_18140
path_cna00362.kgml:
path_cna00362.kgml: Found a trail of span 5 containing skipped vertices
path_cna00362.kgml: 178 -> 191 -> 189 -> 192 -> [180 -> 179] -> 208
path_cna00362.kgml: R00816 -> R02762 -> R03966 -> R02602 -> [R02601 -> R00750] -> R00228
path_cna00362.kgml: cna:AB433_18145 -> cna:AB433_18135 -> {cna:AB433_12535, cna:AB433_18110} -> cna:AB433_18115 -> [cna:AB433_18130 -> cna:AB433_18120] -> cna:AB433_18125
path_cna00362.kgml: 1.13.11.2 -> 1.2.1.85 -> 5.3.2.6 -> 4.1.1.77 -> [4.2.1.80 -> 4.1.3.39] -> 1.2.1.10
path_cna00362.kgml: Skipped genes: cna:AB433_18130, cna:AB433_18140, cna:AB433_18120
path_cna00362.kgml:
path_cna00362.kgml: Found a trail of span 5 containing skipped vertices
path_cna00362.kgml: 178 -> 191 -> [189 -> 192] -> 180 -> 179 -> 208
path_cna00362.kgml: R00816 -> R02762 -> [R03966 -> R02602] -> R02601 -> R00750 -> R00228
path_cna00362.kgml: cna:AB433_18145 -> cna:AB433_18135 -> [{cna:AB433_12535, cna:AB433_18110} -> cna:AB433_18115] -> cna:AB433_18130 -> cna:AB433_18120 -> cna:AB433_18125
path_cna00362.kgml: 1.13.11.2 -> 1.2.1.85 -> [5.3.2.6 -> 4.1.1.77] -> 4.2.1.80 -> 4.1.3.39 -> 1.2.1.10
path_cna00362.kgml: Skipped genes: cna:AB433_18140
path_cna00362.kgml:
path_cna00362.kgml: Found a trail of span 5 containing skipped vertices
path_cna00362.kgml: 178 -> 181 -> 180 -> 179 -> 208
path_cna00362.kgml: R00816 -> R02604 -> R02601 -> R00750 -> R00228
path_cna00362.kgml: cna:AB433_18145 -> cna:AB433_18150 -> cna:AB433_18130 -> cna:AB433_18120 -> cna:AB433_18125
path_cna00362.kgml: 1.13.11.2 -> 3.7.1.9 -> 4.2.1.80 -> 4.1.3.39 -> 1.2.1.10
path_cna00362.kgml: Skipped genes: cna:AB433_18135, cna:AB433_18140
path_cna00362.kgml:
path_cna00362.kgml: Found a trail of span 5 containing skipped vertices
path_cna00362.kgml: 178 -> [191 -> 189] -> 192 -> 180 -> 179 -> 208
path_cna00362.kgml: R00816 -> [R02762 -> R03966] -> R02602 -> R02601 -> R00750 -> R00228
path_cna00362.kgml: cna:AB433_18145 -> [cna:AB433_18135 -> {cna:AB433_12535, cna:AB433_18110}] -> cna:AB433_18115 -> cna:AB433_18130 -> cna:AB433_18120 -> cna:AB433_18125
path_cna00362.kgml: 1.13.11.2 -> [1.2.1.85 -> 5.3.2.6] -> 4.1.1.77 -> 4.2.1.80 -> 4.1.3.39 -> 1.2.1.10
path_cna00362.kgml: Skipped genes: cna:AB433_18135, cna:AB433_18140
path_cna00362.kgml:
path_cna00362.kgml: Found a trail of span 5 containing skipped vertices
path_cna00362.kgml: 199 -> [189] -> 192 -> 180 -> 179 -> 208
path_cna00362.kgml: R07795 -> [R03966] -> R02602 -> R02601 -> R00750 -> R00228
path_cna00362.kgml: cna:AB433_18145 -> [{cna:AB433_12535, cna:AB433_18110}] -> cna:AB433_18115 -> cna:AB433_18130 -> cna:AB433_18120 -> cna:AB433_18125
path_cna00362.kgml: 1.13.11.2 -> [5.3.2.6] -> 4.1.1.77 -> 4.2.1.80 -> 4.1.3.39 -> 1.2.1.10
path_cna00362.kgml: Skipped genes: cna:AB433_18135, cna:AB433_18140
path_cna00362.kgml:
path_cna00362.kgml: Found a trail of span 5 containing skipped vertices
path_cna00362.kgml: 178 -> 191 -> 189 -> [192 -> 180] -> 179 -> 208
path_cna00362.kgml: R00816 -> R02762 -> R03966 -> [R02602 -> R02601] -> R00750 -> R00228
path_cna00362.kgml: cna:AB433_18145 -> cna:AB433_18135 -> {cna:AB433_12535, cna:AB433_18110} -> [cna:AB433_18115 -> cna:AB433_18130] -> cna:AB433_18120 -> cna:AB433_18125
path_cna00362.kgml: 1.13.11.2 -> 1.2.1.85 -> 5.3.2.6 -> [4.1.1.77 -> 4.2.1.80] -> 4.1.3.39 -> 1.2.1.10
path_cna00362.kgml: Skipped genes: cna:AB433_18115, cna:AB433_18130, cna:AB433_18140
path_cna00362.kgml:
path_cna00362.kgml: Found a trail of span 4 containing skipped vertices
path_cna00362.kgml: 178 -> [181] -> 180 -> 179 -> 208
path_cna00362.kgml: R00816 -> [R02604] -> R02601 -> R00750 -> R00228
path_cna00362.kgml: cna:AB433_18145 -> [cna:AB433_18150] -> cna:AB433_18130 -> cna:AB433_18120 -> cna:AB433_18125
path_cna00362.kgml: 1.13.11.2 -> [3.7.1.9] -> 4.2.1.80 -> 4.1.3.39 -> 1.2.1.10
path_cna00362.kgml: Skipped genes: cna:AB433_18135, cna:AB433_18140
path_cna00362.kgml:
path_cna00362.kgml: Found a trail of span 4 containing skipped vertices
path_cna00362.kgml: 199 -> [189 -> 192] -> 180 -> 179 -> 208
path_cna00362.kgml: R07795 -> [R03966 -> R02602] -> R02601 -> R00750 -> R00228
path_cna00362.kgml: cna:AB433_18145 -> [{cna:AB433_12535, cna:AB433_18110} -> cna:AB433_18115] -> cna:AB433_18130 -> cna:AB433_18120 -> cna:AB433_18125
path_cna00362.kgml: 1.13.11.2 -> [5.3.2.6 -> 4.1.1.77] -> 4.2.1.80 -> 4.1.3.39 -> 1.2.1.10
path_cna00362.kgml: Skipped genes: cna:AB433_18135, cna:AB433_18140
path_cna00362.kgml:
path_cna00362.kgml: --- 1.67 seconds ---

path_cna00364.kgml: Fluorobenzoate degradation
path_cna00364.kgml: Initialization took 0.15 seconds
path_cna00364.kgml: (not found)
path_cna00364.kgml: --- 0.21 seconds ---

path_cna00380.kgml: Tryptophan metabolism
path_cna00380.kgml: Initialization took 0.30 seconds
path_cna00380.kgml: (not found)
path_cna00380.kgml: --- 0.36 seconds ---

path_cna00400.kgml: Phenylalanine, tyrosine and tryptophan biosynthesis
path_cna00400.kgml: Initialization took 0.85 seconds
path_cna00400.kgml:
path_cna00400.kgml: Found a trail of span 4 containing skipped vertices
path_cna00400.kgml: 52 -> 51 -> [54] -> 55 -> [54 -> 52] -> 53
path_cna00400.kgml: R02340 -> R02722 -> [R03508] -> R03509 -> [R03508 -> R02340] -> R00674
path_cna00400.kgml: cna:AB433_06215 -> {cna:AB433_06215, cna:AB433_06220} -> [cna:AB433_08205] -> cna:AB433_06225 -> [cna:AB433_08205 -> cna:AB433_06215] -> cna:AB433_06220
path_cna00400.kgml: {4.1.2.8, 4.2.1.20} -> 4.2.1.20 -> [4.1.1.48] -> 5.3.1.24 -> [4.1.1.48 -> {4.1.2.8, 4.2.1.20}] -> {4.2.1.122, 4.2.1.20}
path_cna00400.kgml:
path_cna00400.kgml: Found a trail of span 4 containing skipped vertices
path_cna00400.kgml: 88 -> [60 -> 65] -> 70 -> [83] -> 69 -> 89
path_cna00400.kgml: R00694 -> [R01373 -> R01731] -> R00732 -> [R00734] -> R01728 -> R00734
path_cna00400.kgml: cna:AB433_14505 -> [cna:AB433_16620 -> cna:AB433_00500] -> cna:AB433_14500 -> [cna:AB433_16760] -> cna:AB433_14500 -> cna:AB433_14505
path_cna00400.kgml: {2.6.1.1, 2.6.1.5, 2.6.1.57, 2.6.1.9} -> [{4.2.1.51, 4.2.1.91} -> {2.6.1.57, 2.6.1.78}] -> {1.3.1.43, 1.3.1.79} -> [{2.6.1.1, 2.6.1.5, 2.6.1.57, 2.6.1.9}] -> 1.3.1.12 -> {2.6.1.1, 2.6.1.5, 2.6.1.57, 2.6.1.9}
path_cna00400.kgml:
path_cna00400.kgml: Found a trail of span 3 containing skipped vertices
path_cna00400.kgml: 57 -> [56 -> 55] -> 54 -> [55] -> 56
path_cna00400.kgml: {R00985, R00986} -> [R01073 -> R03509] -> R03508 -> [R03509] -> R01073
path_cna00400.kgml: {cna:AB433_08215, cna:AB433_08225} -> [cna:AB433_08210 -> cna:AB433_06225] -> cna:AB433_08205 -> [cna:AB433_06225] -> cna:AB433_08210
path_cna00400.kgml: {4.1.3.27, 4.1.3.27} -> [2.4.2.18 -> 5.3.1.24] -> 4.1.1.48 -> [5.3.1.24] -> 2.4.2.18
path_cna00400.kgml: Skipped genes: cna:AB433_08220
path_cna00400.kgml:
path_cna00400.kgml: Found a trail of span 2 containing skipped vertices
path_cna00400.kgml: 79 -> [77 -> 76] -> 75
path_cna00400.kgml: R03083 -> [R03084 -> R02413] -> R02412
path_cna00400.kgml: cna:AB433_11215 -> [cna:AB433_04010 -> cna:AB433_16345] -> cna:AB433_11210
path_cna00400.kgml: 4.2.3.4 -> [4.2.1.10 -> {1.1.1.25, 1.1.1.282}] -> 2.7.1.71
path_cna00400.kgml:
path_cna00400.kgml: --- 9.12 seconds ---

path_cna00401.kgml: Novobiocin biosynthesis
path_cna00401.kgml: Initialization took 0.10 seconds
path_cna00401.kgml:
path_cna00401.kgml: Found a trail of span 2 without skipping any vertex
path_cna00401.kgml: 65 -> 63
path_cna00401.kgml: R01728 -> R00734
path_cna00401.kgml: cna:AB433_14500 -> cna:AB433_14505
path_cna00401.kgml: 1.3.1.12 -> {2.6.1.1, 2.6.1.5, 2.6.1.57, 2.6.1.9}
path_cna00401.kgml:
path_cna00401.kgml: Found a trail of span 2 without skipping any vertex
path_cna00401.kgml: 64 -> 63
path_cna00401.kgml: R01728 -> R00734
path_cna00401.kgml: cna:AB433_14500 -> cna:AB433_14505
path_cna00401.kgml: 1.3.1.12 -> {2.6.1.1, 2.6.1.5, 2.6.1.57, 2.6.1.9}
path_cna00401.kgml:
path_cna00401.kgml: --- 0.28 seconds ---

path_cna00410.kgml: beta-Alanine metabolism
path_cna00410.kgml: Initialization took 0.14 seconds
path_cna00410.kgml: (not found)
path_cna00410.kgml: --- 0.19 seconds ---

path_cna00430.kgml: Taurine and hypotaurine metabolism
path_cna00430.kgml: Initialization took 0.10 seconds
path_cna00430.kgml: (not found)
path_cna00430.kgml: --- 0.16 seconds ---

path_cna00450.kgml: Selenocompound metabolism
path_cna00450.kgml: Initialization took 0.25 seconds
path_cna00450.kgml: (not found)
path_cna00450.kgml: --- 0.31 seconds ---

path_cna00460.kgml: Cyanoamino acid metabolism
path_cna00460.kgml: Initialization took 0.10 seconds
path_cna00460.kgml: (not found)
path_cna00460.kgml: --- 0.16 seconds ---

path_cna00471.kgml: D-Glutamine and D-glutamate metabolism
path_cna00471.kgml: Initialization took 0.10 seconds
path_cna00471.kgml:
path_cna00471.kgml: Found a trail of span 2 containing skipped vertices
path_cna00471.kgml: 19 -> 20
path_cna00471.kgml: R03193 -> R02783
path_cna00471.kgml: {cna:AB433_11880, cna:AB433_13530} -> cna:AB433_13545
path_cna00471.kgml: 6.3.2.8 -> 6.3.2.9
path_cna00471.kgml: Skipped genes: cna:AB433_13535, cna:AB433_13540
path_cna00471.kgml:
path_cna00471.kgml: --- 0.22 seconds ---

path_cna00480.kgml: Glutathione metabolism
path_cna00480.kgml: Initialization took 0.80 seconds
path_cna00480.kgml: (not found)
path_cna00480.kgml: --- 0.94 seconds ---

path_cna00500.kgml: Starch and sucrose metabolism
path_cna00500.kgml: Initialization took 0.30 seconds
path_cna00500.kgml:
path_cna00500.kgml: Found a trail of span 2 without skipping any vertex
path_cna00500.kgml: 111 -> 121
path_cna00500.kgml: R02737 -> R02778
path_cna00500.kgml: cna:AB433_06610 -> cna:AB433_06615
path_cna00500.kgml: 2.4.1.15 -> 3.1.3.12
path_cna00500.kgml:
path_cna00500.kgml: --- 0.42 seconds ---

path_cna00514.kgml: Other types of O-glycan biosynthesis
path_cna00514.kgml: Initialization took 0.06 seconds
path_cna00514.kgml: (not found)
path_cna00514.kgml: --- 0.12 seconds ---

path_cna00515.kgml: Mannose type O-glycan biosynthesis
path_cna00515.kgml: Initialization took 0.06 seconds
path_cna00515.kgml: (not found)
path_cna00515.kgml: --- 0.12 seconds ---

path_cna00520.kgml: Amino sugar and nucleotide sugar metabolism
path_cna00520.kgml: Initialization took 0.95 seconds
path_cna00520.kgml:
path_cna00520.kgml: Found a trail of span 3 containing skipped vertices
path_cna00520.kgml: 28 -> [24] -> 26 -> 9
path_cna00520.kgml: R00768 -> [R02060] -> R05332 -> R00416
path_cna00520.kgml: cna:AB433_03150 -> [cna:AB433_01375] -> cna:AB433_03140 -> cna:AB433_03140
path_cna00520.kgml: 2.6.1.16 -> [5.4.2.10] -> 2.3.1.157 -> 2.7.7.23
path_cna00520.kgml: Skipped genes: cna:AB433_03145
path_cna00520.kgml:
path_cna00520.kgml: Found a trail of span 2 without skipping any vertex
path_cna00520.kgml: 244 -> 246
path_cna00520.kgml: R00888 -> R05692
path_cna00520.kgml: cna:AB433_15075 -> {cna:AB433_15070, cna:AB433_17000}
path_cna00520.kgml: 4.2.1.47 -> 1.1.1.271
path_cna00520.kgml:
path_cna00520.kgml: Found a trail of span 2 without skipping any vertex
path_cna00520.kgml: 420 -> 422
path_cna00520.kgml: R11024 -> R11025
path_cna00520.kgml: cna:AB433_06415 -> cna:AB433_06420
path_cna00520.kgml: 2.7.1.221 -> 2.7.7.99
path_cna00520.kgml:
path_cna00520.kgml: Found a trail of span 2 containing skipped vertices
path_cna00520.kgml: 28 -> [24 -> 26] -> 9
path_cna00520.kgml: R00768 -> [R02060 -> R05332] -> R00416
path_cna00520.kgml: cna:AB433_03150 -> [cna:AB433_01375 -> cna:AB433_03140] -> cna:AB433_03140
path_cna00520.kgml: 2.6.1.16 -> [5.4.2.10 -> 2.3.1.157] -> 2.7.7.23
path_cna00520.kgml: Skipped genes: cna:AB433_03145
path_cna00520.kgml:
path_cna00520.kgml: Found a trail of span 2 containing skipped vertices
path_cna00520.kgml: 193 -> [194] -> 203
path_cna00520.kgml: R01819 -> [R01818] -> R00885
path_cna00520.kgml: cna:AB433_05400 -> [cna:AB433_14230] -> cna:AB433_05395
path_cna00520.kgml: 5.3.1.8 -> [5.4.2.8] -> 2.7.7.13
path_cna00520.kgml:
path_cna00520.kgml: --- 1.45 seconds ---

path_cna00521.kgml: Streptomycin biosynthesis
path_cna00521.kgml: Initialization took 0.14 seconds
path_cna00521.kgml:
path_cna00521.kgml: Found a trail of span 4 without skipping any vertex
path_cna00521.kgml: 44 -> 43 -> 42 -> 24
path_cna00521.kgml: R02328 -> R06513 -> R06514 -> R02777
path_cna00521.kgml: cna:AB433_09515 -> cna:AB433_09500 -> cna:AB433_09510 -> cna:AB433_09505
path_cna00521.kgml: 2.7.7.24 -> 4.2.1.46 -> 5.1.3.13 -> 1.1.1.133
path_cna00521.kgml:
path_cna00521.kgml: Found a trail of span 3 containing skipped vertices
path_cna00521.kgml: 44 -> 43 -> [42] -> 24
path_cna00521.kgml: R02328 -> R06513 -> [R06514] -> R02777
path_cna00521.kgml: cna:AB433_09515 -> cna:AB433_09500 -> [cna:AB433_09510] -> cna:AB433_09505
path_cna00521.kgml: 2.7.7.24 -> 4.2.1.46 -> [5.1.3.13] -> 1.1.1.133
path_cna00521.kgml: Skipped genes: cna:AB433_09510
path_cna00521.kgml:
path_cna00521.kgml: Found a trail of span 3 containing skipped vertices
path_cna00521.kgml: 44 -> [43] -> 42 -> 24
path_cna00521.kgml: R02328 -> [R06513] -> R06514 -> R02777
path_cna00521.kgml: cna:AB433_09515 -> [cna:AB433_09500] -> cna:AB433_09510 -> cna:AB433_09505
path_cna00521.kgml: 2.7.7.24 -> [4.2.1.46] -> 5.1.3.13 -> 1.1.1.133
path_cna00521.kgml:
path_cna00521.kgml: Found a trail of span 2 containing skipped vertices
path_cna00521.kgml: 44 -> [43 -> 42] -> 24
path_cna00521.kgml: R02328 -> [R06513 -> R06514] -> R02777
path_cna00521.kgml: cna:AB433_09515 -> [cna:AB433_09500 -> cna:AB433_09510] -> cna:AB433_09505
path_cna00521.kgml: 2.7.7.24 -> [4.2.1.46 -> 5.1.3.13] -> 1.1.1.133
path_cna00521.kgml: Skipped genes: cna:AB433_09510
path_cna00521.kgml:
path_cna00521.kgml: --- 0.48 seconds ---

path_cna00523.kgml: Polyketide sugar unit biosynthesis
path_cna00523.kgml: Initialization took 0.06 seconds
path_cna00523.kgml:
path_cna00523.kgml: Found a trail of span 4 without skipping any vertex
path_cna00523.kgml: 27 -> 26 -> 63 -> 28
path_cna00523.kgml: R02328 -> R06513 -> R06514 -> R02777
path_cna00523.kgml: cna:AB433_09515 -> cna:AB433_09500 -> cna:AB433_09510 -> cna:AB433_09505
path_cna00523.kgml: 2.7.7.24 -> 4.2.1.46 -> 5.1.3.13 -> 1.1.1.133
path_cna00523.kgml:
path_cna00523.kgml: Found a trail of span 3 containing skipped vertices
path_cna00523.kgml: 27 -> 26 -> [63] -> 28
path_cna00523.kgml: R02328 -> R06513 -> [R06514] -> R02777
path_cna00523.kgml: cna:AB433_09515 -> cna:AB433_09500 -> [cna:AB433_09510] -> cna:AB433_09505
path_cna00523.kgml: 2.7.7.24 -> 4.2.1.46 -> [5.1.3.13] -> 1.1.1.133
path_cna00523.kgml: Skipped genes: cna:AB433_09510
path_cna00523.kgml:
path_cna00523.kgml: Found a trail of span 3 containing skipped vertices
path_cna00523.kgml: 27 -> [26] -> 63 -> 28
path_cna00523.kgml: R02328 -> [R06513] -> R06514 -> R02777
path_cna00523.kgml: cna:AB433_09515 -> [cna:AB433_09500] -> cna:AB433_09510 -> cna:AB433_09505
path_cna00523.kgml: 2.7.7.24 -> [4.2.1.46] -> 5.1.3.13 -> 1.1.1.133
path_cna00523.kgml:
path_cna00523.kgml: Found a trail of span 2 containing skipped vertices
path_cna00523.kgml: 27 -> [26 -> 63] -> 28
path_cna00523.kgml: R02328 -> [R06513 -> R06514] -> R02777
path_cna00523.kgml: cna:AB433_09515 -> [cna:AB433_09500 -> cna:AB433_09510] -> cna:AB433_09505
path_cna00523.kgml: 2.7.7.24 -> [4.2.1.46 -> 5.1.3.13] -> 1.1.1.133
path_cna00523.kgml: Skipped genes: cna:AB433_09510
path_cna00523.kgml:
path_cna00523.kgml: --- 0.37 seconds ---

path_cna00525.kgml: Acarbose and validamycin biosynthesis
path_cna00525.kgml: Initialization took 0.06 seconds
path_cna00525.kgml:
path_cna00525.kgml: Found a trail of span 2 containing skipped vertices
path_cna00525.kgml: 58 -> 59
path_cna00525.kgml: R02328 -> R06513
path_cna00525.kgml: cna:AB433_09515 -> cna:AB433_09500
path_cna00525.kgml: 2.7.7.24 -> 4.2.1.46
path_cna00525.kgml: Skipped genes: cna:AB433_09510, cna:AB433_09505
path_cna00525.kgml:
path_cna00525.kgml: --- 0.19 seconds ---

path_cna00550.kgml: Peptidoglycan biosynthesis
path_cna00550.kgml: Initialization took 0.45 seconds
path_cna00550.kgml:
path_cna00550.kgml: Found a trail of span 7 containing skipped vertices
path_cna00550.kgml: 59 -> 33 -> 32 -> 34 -> 23 -> 35 -> 36
path_cna00550.kgml: {R03191, R03192} -> R03193 -> R02783 -> R02788 -> R04617 -> R05630 -> R05032
path_cna00550.kgml: cna:AB433_13525 -> {cna:AB433_11880, cna:AB433_13530} -> cna:AB433_13545 -> cna:AB433_13560 -> {cna:AB433_05530, cna:AB433_13555} -> cna:AB433_13550 -> cna:AB433_13535
path_cna00550.kgml: {1.3.1.98, 1.3.1.98} -> 6.3.2.8 -> 6.3.2.9 -> 6.3.2.13 -> 6.3.2.10 -> 2.7.8.13 -> 2.4.1.227
path_cna00550.kgml: Skipped genes: cna:AB433_13540
path_cna00550.kgml:
path_cna00550.kgml: Found a trail of span 6 containing skipped vertices
path_cna00550.kgml: 59 -> 33 -> 32 -> 34 -> [23] -> 35 -> 36
path_cna00550.kgml: {R03191, R03192} -> R03193 -> R02783 -> R02788 -> [R04617] -> R05630 -> R05032
path_cna00550.kgml: cna:AB433_13525 -> {cna:AB433_11880, cna:AB433_13530} -> cna:AB433_13545 -> cna:AB433_13560 -> [{cna:AB433_05530, cna:AB433_13555}] -> cna:AB433_13550 -> cna:AB433_13535
path_cna00550.kgml: {1.3.1.98, 1.3.1.98} -> 6.3.2.8 -> 6.3.2.9 -> 6.3.2.13 -> [6.3.2.10] -> 2.7.8.13 -> 2.4.1.227
path_cna00550.kgml: Skipped genes: cna:AB433_13555, cna:AB433_13540
path_cna00550.kgml:
path_cna00550.kgml: Found a trail of span 6 containing skipped vertices
path_cna00550.kgml: 59 -> 33 -> 32 -> [34] -> 23 -> 35 -> 36
path_cna00550.kgml: {R03191, R03192} -> R03193 -> R02783 -> [R02788] -> R04617 -> R05630 -> R05032
path_cna00550.kgml: cna:AB433_13525 -> {cna:AB433_11880, cna:AB433_13530} -> cna:AB433_13545 -> [cna:AB433_13560] -> {cna:AB433_05530, cna:AB433_13555} -> cna:AB433_13550 -> cna:AB433_13535
path_cna00550.kgml: {1.3.1.98, 1.3.1.98} -> 6.3.2.8 -> 6.3.2.9 -> [6.3.2.13] -> 6.3.2.10 -> 2.7.8.13 -> 2.4.1.227
path_cna00550.kgml: Skipped genes: cna:AB433_13540
path_cna00550.kgml:
path_cna00550.kgml: Found a trail of span 6 containing skipped vertices
path_cna00550.kgml: 59 -> 33 -> [32] -> 34 -> 23 -> 35 -> 36
path_cna00550.kgml: {R03191, R03192} -> R03193 -> [R02783] -> R02788 -> R04617 -> R05630 -> R05032
path_cna00550.kgml: cna:AB433_13525 -> {cna:AB433_11880, cna:AB433_13530} -> [cna:AB433_13545] -> cna:AB433_13560 -> {cna:AB433_05530, cna:AB433_13555} -> cna:AB433_13550 -> cna:AB433_13535
path_cna00550.kgml: {1.3.1.98, 1.3.1.98} -> 6.3.2.8 -> [6.3.2.9] -> 6.3.2.13 -> 6.3.2.10 -> 2.7.8.13 -> 2.4.1.227
path_cna00550.kgml: Skipped genes: cna:AB433_13545, cna:AB433_13540
path_cna00550.kgml:
path_cna00550.kgml: Found a trail of span 6 containing skipped vertices
path_cna00550.kgml: 59 -> [33] -> 32 -> 34 -> 23 -> 35 -> 36
path_cna00550.kgml: {R03191, R03192} -> [R03193] -> R02783 -> R02788 -> R04617 -> R05630 -> R05032
path_cna00550.kgml: cna:AB433_13525 -> [{cna:AB433_11880, cna:AB433_13530}] -> cna:AB433_13545 -> cna:AB433_13560 -> {cna:AB433_05530, cna:AB433_13555} -> cna:AB433_13550 -> cna:AB433_13535
path_cna00550.kgml: {1.3.1.98, 1.3.1.98} -> [6.3.2.8] -> 6.3.2.9 -> 6.3.2.13 -> 6.3.2.10 -> 2.7.8.13 -> 2.4.1.227
path_cna00550.kgml: Skipped genes: cna:AB433_13540, cna:AB433_13530
path_cna00550.kgml:
path_cna00550.kgml: Found a trail of span 6 containing skipped vertices
path_cna00550.kgml: 59 -> 33 -> 32 -> 34 -> 23 -> [35] -> 36
path_cna00550.kgml: {R03191, R03192} -> R03193 -> R02783 -> R02788 -> R04617 -> [R05630] -> R05032
path_cna00550.kgml: cna:AB433_13525 -> {cna:AB433_11880, cna:AB433_13530} -> cna:AB433_13545 -> cna:AB433_13560 -> {cna:AB433_05530, cna:AB433_13555} -> [cna:AB433_13550] -> cna:AB433_13535
path_cna00550.kgml: {1.3.1.98, 1.3.1.98} -> 6.3.2.8 -> 6.3.2.9 -> 6.3.2.13 -> 6.3.2.10 -> [2.7.8.13] -> 2.4.1.227
path_cna00550.kgml: Skipped genes: cna:AB433_13540, cna:AB433_13550
path_cna00550.kgml:
path_cna00550.kgml: Found a trail of span 5 containing skipped vertices
path_cna00550.kgml: 59 -> 33 -> 32 -> 34 -> [23 -> 35] -> 36
path_cna00550.kgml: {R03191, R03192} -> R03193 -> R02783 -> R02788 -> [R04617 -> R05630] -> R05032
path_cna00550.kgml: cna:AB433_13525 -> {cna:AB433_11880, cna:AB433_13530} -> cna:AB433_13545 -> cna:AB433_13560 -> [{cna:AB433_05530, cna:AB433_13555} -> cna:AB433_13550] -> cna:AB433_13535
path_cna00550.kgml: {1.3.1.98, 1.3.1.98} -> 6.3.2.8 -> 6.3.2.9 -> 6.3.2.13 -> [6.3.2.10 -> 2.7.8.13] -> 2.4.1.227
path_cna00550.kgml: Skipped genes: cna:AB433_13555, cna:AB433_13540, cna:AB433_13550
path_cna00550.kgml:
path_cna00550.kgml: Found a trail of span 5 containing skipped vertices
path_cna00550.kgml: 59 -> 33 -> 32 -> [34 -> 23] -> 35 -> 36
path_cna00550.kgml: {R03191, R03192} -> R03193 -> R02783 -> [R02788 -> R04617] -> R05630 -> R05032
path_cna00550.kgml: cna:AB433_13525 -> {cna:AB433_11880, cna:AB433_13530} -> cna:AB433_13545 -> [cna:AB433_13560 -> {cna:AB433_05530, cna:AB433_13555}] -> cna:AB433_13550 -> cna:AB433_13535
path_cna00550.kgml: {1.3.1.98, 1.3.1.98} -> 6.3.2.8 -> 6.3.2.9 -> [6.3.2.13 -> 6.3.2.10] -> 2.7.8.13 -> 2.4.1.227
path_cna00550.kgml: Skipped genes: cna:AB433_13540
path_cna00550.kgml:
path_cna00550.kgml: Found a trail of span 5 containing skipped vertices
path_cna00550.kgml: 59 -> 33 -> [32 -> 34] -> 23 -> 35 -> 36
path_cna00550.kgml: {R03191, R03192} -> R03193 -> [R02783 -> R02788] -> R04617 -> R05630 -> R05032
path_cna00550.kgml: cna:AB433_13525 -> {cna:AB433_11880, cna:AB433_13530} -> [cna:AB433_13545 -> cna:AB433_13560] -> {cna:AB433_05530, cna:AB433_13555} -> cna:AB433_13550 -> cna:AB433_13535
path_cna00550.kgml: {1.3.1.98, 1.3.1.98} -> 6.3.2.8 -> [6.3.2.9 -> 6.3.2.13] -> 6.3.2.10 -> 2.7.8.13 -> 2.4.1.227
path_cna00550.kgml: Skipped genes: cna:AB433_13545, cna:AB433_13540
path_cna00550.kgml:
path_cna00550.kgml: Found a trail of span 5 containing skipped vertices
path_cna00550.kgml: 59 -> [33 -> 32] -> 34 -> 23 -> 35 -> 36
path_cna00550.kgml: {R03191, R03192} -> [R03193 -> R02783] -> R02788 -> R04617 -> R05630 -> R05032
path_cna00550.kgml: cna:AB433_13525 -> [{cna:AB433_11880, cna:AB433_13530} -> cna:AB433_13545] -> cna:AB433_13560 -> {cna:AB433_05530, cna:AB433_13555} -> cna:AB433_13550 -> cna:AB433_13535
path_cna00550.kgml: {1.3.1.98, 1.3.1.98} -> [6.3.2.8 -> 6.3.2.9] -> 6.3.2.13 -> 6.3.2.10 -> 2.7.8.13 -> 2.4.1.227
path_cna00550.kgml: Skipped genes: cna:AB433_13545, cna:AB433_13540, cna:AB433_13530
path_cna00550.kgml:
path_cna00550.kgml: Found a trail of span 3 containing skipped vertices
path_cna00550.kgml: 29 -> 28 -> 27
path_cna00550.kgml: R04573 -> R05629 -> R05662
path_cna00550.kgml: {cna:AB433_05530, cna:AB433_13555} -> cna:AB433_13550 -> cna:AB433_13535
path_cna00550.kgml: 6.3.2.10 -> 2.7.8.13 -> 2.4.1.227
path_cna00550.kgml: Skipped genes: cna:AB433_13545, cna:AB433_13540
path_cna00550.kgml:
path_cna00550.kgml: --- 1.48 seconds ---

path_cna00561.kgml: Glycerolipid metabolism
path_cna00561.kgml: Initialization took 0.15 seconds
path_cna00561.kgml: (not found)
path_cna00561.kgml: --- 0.21 seconds ---

path_cna00562.kgml: Inositol phosphate metabolism
path_cna00562.kgml: Initialization took 0.10 seconds
path_cna00562.kgml: (not found)
path_cna00562.kgml: --- 0.16 seconds ---

path_cna00564.kgml: Glycerophospholipid metabolism
path_cna00564.kgml: Initialization took 0.55 seconds
path_cna00564.kgml:
path_cna00564.kgml: Found a trail of span 2 without skipping any vertex
path_cna00564.kgml: 103 -> 135
path_cna00564.kgml: R01800 -> R02055
path_cna00564.kgml: cna:AB433_12555 -> {cna:AB433_12560, cna:AB433_15150}
path_cna00564.kgml: 2.7.8.8 -> 4.1.1.65
path_cna00564.kgml:
path_cna00564.kgml: --- 0.67 seconds ---

path_cna00590.kgml: Arachidonic acid metabolism
path_cna00590.kgml: Initialization took 0.06 seconds
path_cna00590.kgml: (not found)
path_cna00590.kgml: --- 0.13 seconds ---

path_cna00620.kgml: Pyruvate metabolism
path_cna00620.kgml: Initialization took 2.20 seconds
path_cna00620.kgml:
path_cna00620.kgml: Found a trail of span 2 containing skipped vertices
path_cna00620.kgml: 124 -> 125
path_cna00620.kgml: R02569 -> R07618
path_cna00620.kgml: cna:AB433_08610 -> {cna:AB433_05905, cna:AB433_08620}
path_cna00620.kgml: 2.3.1.12 -> 1.8.1.4
path_cna00620.kgml: Skipped genes: cna:AB433_08615
path_cna00620.kgml:
path_cna00620.kgml: Found a trail of span 2 without skipping any vertex
path_cna00620.kgml: 123 -> 55
path_cna00620.kgml: R00014 -> R03270
path_cna00620.kgml: {cna:AB433_08370, cna:AB433_08375} -> {cna:AB433_08370, cna:AB433_08375}
path_cna00620.kgml: {1.2.4.1, 2.2.1.6, 4.1.1.1} -> 1.2.4.1
path_cna00620.kgml:
path_cna00620.kgml: Found a trail of span 2 containing skipped vertices
path_cna00620.kgml: 64 -> [65] -> 72
path_cna00620.kgml: R00199 -> [{R00200, R02320}] -> R00704
path_cna00620.kgml: cna:AB433_14845 -> [cna:AB433_02220] -> cna:AB433_14850
path_cna00620.kgml: 2.7.9.2 -> [{2.7.1.40, 2.7.1.40}] -> 1.1.1.28
path_cna00620.kgml:
path_cna00620.kgml: --- 2.98 seconds ---

path_cna00621.kgml: Dioxin degradation
path_cna00621.kgml: Initialization took 0.10 seconds
path_cna00621.kgml:
path_cna00621.kgml: Found a trail of span 5 without skipping any vertex
path_cna00621.kgml: 100 -> 115 -> 97 -> 13 -> 108
path_cna00621.kgml: R03966 -> R02602 -> R02601 -> R00750 -> R00228
path_cna00621.kgml: {cna:AB433_12535, cna:AB433_18110} -> cna:AB433_18115 -> cna:AB433_18130 -> cna:AB433_18120 -> cna:AB433_18125
path_cna00621.kgml: 5.3.2.6 -> 4.1.1.77 -> 4.2.1.80 -> 4.1.3.39 -> 1.2.1.10
path_cna00621.kgml:
path_cna00621.kgml: Found a trail of span 4 containing skipped vertices
path_cna00621.kgml: 100 -> 115 -> 97 -> [13] -> 108
path_cna00621.kgml: R03966 -> R02602 -> R02601 -> [R00750] -> R00228
path_cna00621.kgml: {cna:AB433_12535, cna:AB433_18110} -> cna:AB433_18115 -> cna:AB433_18130 -> [cna:AB433_18120] -> cna:AB433_18125
path_cna00621.kgml: 5.3.2.6 -> 4.1.1.77 -> 4.2.1.80 -> [4.1.3.39] -> 1.2.1.10
path_cna00621.kgml: Skipped genes: cna:AB433_18120
path_cna00621.kgml:
path_cna00621.kgml: Found a trail of span 4 containing skipped vertices
path_cna00621.kgml: 100 -> [115] -> 97 -> 13 -> 108
path_cna00621.kgml: R03966 -> [R02602] -> R02601 -> R00750 -> R00228
path_cna00621.kgml: {cna:AB433_12535, cna:AB433_18110} -> [cna:AB433_18115] -> cna:AB433_18130 -> cna:AB433_18120 -> cna:AB433_18125
path_cna00621.kgml: 5.3.2.6 -> [4.1.1.77] -> 4.2.1.80 -> 4.1.3.39 -> 1.2.1.10
path_cna00621.kgml: Skipped genes: cna:AB433_18115
path_cna00621.kgml:
path_cna00621.kgml: Found a trail of span 4 containing skipped vertices
path_cna00621.kgml: 100 -> 115 -> [97] -> 13 -> 108
path_cna00621.kgml: R03966 -> R02602 -> [R02601] -> R00750 -> R00228
path_cna00621.kgml: {cna:AB433_12535, cna:AB433_18110} -> cna:AB433_18115 -> [cna:AB433_18130] -> cna:AB433_18120 -> cna:AB433_18125
path_cna00621.kgml: 5.3.2.6 -> 4.1.1.77 -> [4.2.1.80] -> 4.1.3.39 -> 1.2.1.10
path_cna00621.kgml:
path_cna00621.kgml: Found a trail of span 3 containing skipped vertices
path_cna00621.kgml: 100 -> [115 -> 97] -> 13 -> 108
path_cna00621.kgml: R03966 -> [R02602 -> R02601] -> R00750 -> R00228
path_cna00621.kgml: {cna:AB433_12535, cna:AB433_18110} -> [cna:AB433_18115 -> cna:AB433_18130] -> cna:AB433_18120 -> cna:AB433_18125
path_cna00621.kgml: 5.3.2.6 -> [4.1.1.77 -> 4.2.1.80] -> 4.1.3.39 -> 1.2.1.10
path_cna00621.kgml: Skipped genes: cna:AB433_18115
path_cna00621.kgml:
path_cna00621.kgml: Found a trail of span 3 containing skipped vertices
path_cna00621.kgml: 100 -> 115 -> [97 -> 13] -> 108
path_cna00621.kgml: R03966 -> R02602 -> [R02601 -> R00750] -> R00228
path_cna00621.kgml: {cna:AB433_12535, cna:AB433_18110} -> cna:AB433_18115 -> [cna:AB433_18130 -> cna:AB433_18120] -> cna:AB433_18125
path_cna00621.kgml: 5.3.2.6 -> 4.1.1.77 -> [4.2.1.80 -> 4.1.3.39] -> 1.2.1.10
path_cna00621.kgml: Skipped genes: cna:AB433_18120
path_cna00621.kgml:
path_cna00621.kgml: --- 0.56 seconds ---

path_cna00622.kgml: Xylene degradation
path_cna00622.kgml: Initialization took 0.15 seconds
path_cna00622.kgml:
path_cna00622.kgml: Found a trail of span 3 without skipping any vertex
path_cna00622.kgml: 93 -> 96 -> 117
path_cna00622.kgml: R02601 -> R00750 -> R00228
path_cna00622.kgml: cna:AB433_18130 -> cna:AB433_18120 -> cna:AB433_18125
path_cna00622.kgml: 4.2.1.80 -> 4.1.3.39 -> 1.2.1.10
path_cna00622.kgml:
path_cna00622.kgml: Found a trail of span 2 containing skipped vertices
path_cna00622.kgml: 87 -> 109
path_cna00622.kgml: R05295 -> R05353
path_cna00622.kgml: cna:AB433_18145 -> cna:AB433_18135
path_cna00622.kgml: 1.13.11.2 -> 1.2.1.85
path_cna00622.kgml: Skipped genes: cna:AB433_18140
path_cna00622.kgml:
path_cna00622.kgml: Found a trail of span 2 without skipping any vertex
path_cna00622.kgml: 87 -> 90
path_cna00622.kgml: R05295 -> R05865
path_cna00622.kgml: cna:AB433_18145 -> cna:AB433_18150
path_cna00622.kgml: 1.13.11.2 -> 3.7.1.9
path_cna00622.kgml:
path_cna00622.kgml: Found a trail of span 2 containing skipped vertices
path_cna00622.kgml: 93 -> [96] -> 117
path_cna00622.kgml: R02601 -> [R00750] -> R00228
path_cna00622.kgml: cna:AB433_18130 -> [cna:AB433_18120] -> cna:AB433_18125
path_cna00622.kgml: 4.2.1.80 -> [4.1.3.39] -> 1.2.1.10
path_cna00622.kgml:
path_cna00622.kgml: Found a trail of span 2 without skipping any vertex
path_cna00622.kgml: 112 -> 114
path_cna00622.kgml: R05389 -> R05374
path_cna00622.kgml: {cna:AB433_12535, cna:AB433_18110} -> cna:AB433_18115
path_cna00622.kgml: 5.3.2.6 -> 4.1.1.77
path_cna00622.kgml:
path_cna00622.kgml: --- 0.55 seconds ---

path_cna00623.kgml: Toluene degradation
path_cna00623.kgml: Initialization took 0.14 seconds
path_cna00623.kgml: (not found)
path_cna00623.kgml: --- 0.21 seconds ---

path_cna00625.kgml: Chloroalkane and chloroalkene degradation
path_cna00625.kgml: Initialization took 0.09 seconds
path_cna00625.kgml: (not found)
path_cna00625.kgml: --- 0.16 seconds ---

path_cna00626.kgml: Naphthalene degradation
path_cna00626.kgml: Initialization took 0.19 seconds
path_cna00626.kgml:
path_cna00626.kgml: Found a trail of span 2 without skipping any vertex
path_cna00626.kgml: 143 -> 145
path_cna00626.kgml: R05137 -> R05136
path_cna00626.kgml: {cna:AB433_10405, cna:AB433_18205} -> {cna:AB433_00715, cna:AB433_10235, cna:AB433_10410, cna:AB433_18070}
path_cna00626.kgml: 5.99.1.4 -> 4.1.2.45
path_cna00626.kgml:
path_cna00626.kgml: --- 0.32 seconds ---

path_cna00627.kgml: Aminobenzoate degradation
path_cna00627.kgml: Initialization took 0.15 seconds
path_cna00627.kgml: (not found)
path_cna00627.kgml: --- 0.21 seconds ---

path_cna00630.kgml: Glyoxylate and dicarboxylate metabolism
path_cna00630.kgml: Initialization took 1.65 seconds
path_cna00630.kgml:
path_cna00630.kgml: Found a trail of span 3 containing skipped vertices
path_cna00630.kgml: 204 -> 203 -> 205
path_cna00630.kgml: R01859 -> R02765 -> R00833
path_cna00630.kgml: {cna:AB433_11245, cna:AB433_11280} -> cna:AB433_11270 -> cna:AB433_11260
path_cna00630.kgml: 6.4.1.3 -> 5.1.99.1 -> 5.4.99.2
path_cna00630.kgml: Skipped genes: cna:AB433_11250, cna:AB433_11275, cna:AB433_11265, cna:AB433_11255
path_cna00630.kgml:
path_cna00630.kgml: Found a trail of span 2 containing skipped vertices
path_cna00630.kgml: 107 -> [124 -> 116] -> 97
path_cna00630.kgml: R00351 -> [R00342 -> R00472] -> R00717
path_cna00630.kgml: cna:AB433_08175 -> [cna:AB433_05925 -> cna:AB433_03025] -> cna:AB433_08025
path_cna00630.kgml: {2.3.3.1, 2.3.3.16, 2.3.3.3} -> [{1.1.1.299, 1.1.1.37} -> 2.3.3.9] -> {1.1.1.26, 1.1.1.29}
path_cna00630.kgml: Skipped genes: cna:AB433_08170, cna:AB433_08150
path_cna00630.kgml:
path_cna00630.kgml: Found a trail of span 2 containing skipped vertices
path_cna00630.kgml: 204 -> [203] -> 205
path_cna00630.kgml: R01859 -> [R02765] -> R00833
path_cna00630.kgml: {cna:AB433_11245, cna:AB433_11280} -> [cna:AB433_11270] -> cna:AB433_11260
path_cna00630.kgml: 6.4.1.3 -> [5.1.99.1] -> 5.4.99.2
path_cna00630.kgml: Skipped genes: cna:AB433_11250, cna:AB433_11255
path_cna00630.kgml:
path_cna00630.kgml: --- 1.98 seconds ---

path_cna00633.kgml: Nitrotoluene degradation
path_cna00633.kgml: Initialization took 0.06 seconds
path_cna00633.kgml: (not found)
path_cna00633.kgml: --- 0.13 seconds ---

path_cna00640.kgml: Propanoate metabolism
path_cna00640.kgml: Initialization took 1.25 seconds
path_cna00640.kgml:
path_cna00640.kgml: Found a trail of span 3 containing skipped vertices
path_cna00640.kgml: 186 -> 188 -> [185 -> 186] -> 187
path_cna00640.kgml: R10997 -> R10998 -> [R07618 -> R10997] -> R10996
path_cna00640.kgml: {cna:AB433_01470, cna:AB433_01475} -> cna:AB433_01465 -> [{cna:AB433_05905, cna:AB433_08620} -> {cna:AB433_01470, cna:AB433_01475}] -> {cna:AB433_01470, cna:AB433_01475}
path_cna00640.kgml: 1.2.4.4 -> 2.3.1.168 -> [1.8.1.4 -> 1.2.4.4] -> 1.2.4.4
path_cna00640.kgml:
path_cna00640.kgml: Found a trail of span 3 containing skipped vertices
path_cna00640.kgml: 59 -> 58 -> 104
path_cna00640.kgml: R01859 -> R02765 -> R00833
path_cna00640.kgml: {cna:AB433_11245, cna:AB433_11280} -> cna:AB433_11270 -> cna:AB433_11260
path_cna00640.kgml: 6.4.1.3 -> 5.1.99.1 -> 5.4.99.2
path_cna00640.kgml: Skipped genes: cna:AB433_11250, cna:AB433_11275, cna:AB433_11265, cna:AB433_11255
path_cna00640.kgml:
path_cna00640.kgml: --- 1.57 seconds ---

path_cna00643.kgml: Styrene degradation
path_cna00643.kgml: Initialization took 0.09 seconds
path_cna00643.kgml:
path_cna00643.kgml: Found a trail of span 2 without skipping any vertex
path_cna00643.kgml: 65 -> 68
path_cna00643.kgml: R05404 -> R05362
path_cna00643.kgml: cna:AB433_18145 -> cna:AB433_18150
path_cna00643.kgml: 1.13.11.2 -> 3.7.1.9
path_cna00643.kgml:
path_cna00643.kgml: --- 0.19 seconds ---

path_cna00650.kgml: Butanoate metabolism
path_cna00650.kgml: Initialization took 1.39 seconds
path_cna00650.kgml: (not found)
path_cna00650.kgml: --- 1.48 seconds ---

path_cna00660.kgml: C5-Branched dibasic acid metabolism
path_cna00660.kgml: Initialization took 0.14 seconds
path_cna00660.kgml:
path_cna00660.kgml: Found a trail of span 2 containing skipped vertices
path_cna00660.kgml: 31 -> 96
path_cna00660.kgml: R03896 -> R03898
path_cna00660.kgml: {cna:AB433_00870, cna:AB433_00885, cna:AB433_04625} -> {cna:AB433_00870, cna:AB433_00885, cna:AB433_04625}
path_cna00660.kgml: 4.2.1.35 -> 4.2.1.35
path_cna00660.kgml: Skipped genes: cna:AB433_00880
path_cna00660.kgml:
path_cna00660.kgml: --- 0.27 seconds ---

path_cna00670.kgml: One carbon pool by folate
path_cna00670.kgml: Initialization took 0.39 seconds
path_cna00670.kgml:
path_cna00670.kgml: Found a trail of span 2 containing skipped vertices
path_cna00670.kgml: 54 -> [61] -> 26
path_cna00670.kgml: R00946 -> [R00945] -> {R01224, R07168}
path_cna00670.kgml: {cna:AB433_16725, cna:AB433_16730} -> [cna:AB433_06945] -> cna:AB433_16735
path_cna00670.kgml: 2.1.1.13 -> [2.1.2.1] -> {1.5.1.20, 1.5.1.20}
path_cna00670.kgml:
path_cna00670.kgml: --- 0.72 seconds ---

path_cna00680.kgml: Methane metabolism
path_cna00680.kgml: Initialization took 0.85 seconds
path_cna00680.kgml:
path_cna00680.kgml: Found a trail of span 2 containing skipped vertices
path_cna00680.kgml: 102 -> 40
path_cna00680.kgml: R00527 -> R00519
path_cna00680.kgml: cna:AB433_09980 -> {cna:AB433_09955, cna:AB433_09965, cna:AB433_09970}
path_cna00680.kgml: 3.1.2.12 -> 1.17.1.9
path_cna00680.kgml: Skipped genes: cna:AB433_09975
path_cna00680.kgml:
path_cna00680.kgml: Found a trail of span 2 without skipping any vertex
path_cna00680.kgml: 148 -> 151
path_cna00680.kgml: R01513 -> R04173
path_cna00680.kgml: cna:AB433_04145 -> cna:AB433_04140
path_cna00680.kgml: 1.1.1.95 -> 2.6.1.52
path_cna00680.kgml:
path_cna00680.kgml: --- 1.07 seconds ---

path_cna00730.kgml: Thiamine metabolism
path_cna00730.kgml: Initialization took 0.24 seconds
path_cna00730.kgml: (not found)
path_cna00730.kgml: --- 0.29 seconds ---

path_cna00740.kgml: Riboflavin metabolism
path_cna00740.kgml: Initialization took 0.14 seconds
path_cna00740.kgml:
path_cna00740.kgml: Found a trail of span 2 without skipping any vertex
path_cna00740.kgml: 32 -> 41
path_cna00740.kgml: R07281 -> R04457
path_cna00740.kgml: {cna:AB433_04865, cna:AB433_07035} -> cna:AB433_07030
path_cna00740.kgml: 4.1.99.12 -> 2.5.1.78
path_cna00740.kgml:
path_cna00740.kgml: --- 0.27 seconds ---

path_cna00750.kgml: Vitamin B6 metabolism
path_cna00750.kgml: Initialization took 0.14 seconds
path_cna00750.kgml: (not found)
path_cna00750.kgml: --- 0.19 seconds ---

path_cna00760.kgml: Nicotinate and nicotinamide metabolism
path_cna00760.kgml: Initialization took 0.64 seconds
path_cna00760.kgml:
path_cna00760.kgml: Found a trail of span 3 containing skipped vertices
path_cna00760.kgml: 87 -> [83] -> 79 -> [83 -> 86] -> 92
path_cna00760.kgml: R02322 -> [R03005] -> R03004 -> [R03005 -> R00189] -> R00103
path_cna00760.kgml: {cna:AB433_08850, cna:AB433_09075} -> [cna:AB433_16295] -> cna:AB433_08805 -> [cna:AB433_16295 -> cna:AB433_14315] -> cna:AB433_08805
path_cna00760.kgml: 3.5.1.42 -> [{2.7.7.1, 2.7.7.18}] -> {3.6.1.22, 3.6.1.9} -> [{2.7.7.1, 2.7.7.18} -> {6.3.1.5, 6.3.5.1}] -> {3.6.1.22, 3.6.1.9}
path_cna00760.kgml: Skipped genes: cna:AB433_08845
path_cna00760.kgml:
path_cna00760.kgml: --- 0.87 seconds ---

path_cna00770.kgml: Pantothenate and CoA biosynthesis
path_cna00770.kgml: Initialization took 0.40 seconds
path_cna00770.kgml:
path_cna00770.kgml: Found a trail of span 2 without skipping any vertex
path_cna00770.kgml: 82 -> 81
path_cna00770.kgml: R00006 -> R03051
path_cna00770.kgml: {cna:AB433_06835, cna:AB433_06840} -> cna:AB433_06830
path_cna00770.kgml: 2.2.1.6 -> 1.1.1.86
path_cna00770.kgml:
path_cna00770.kgml: --- 0.55 seconds ---

path_cna00780.kgml: Biotin metabolism
path_cna00780.kgml: Initialization took 0.35 seconds
path_cna00780.kgml:
path_cna00780.kgml: Found a trail of span 4 without skipping any vertex
path_cna00780.kgml: 42 -> 45 -> 32 -> 31
path_cna00780.kgml: R09725 -> R10124 -> R03231 -> R03182
path_cna00780.kgml: cna:AB433_13320 -> {cna:AB433_03760, cna:AB433_13325} -> cna:AB433_13305 -> {cna:AB433_13310, cna:AB433_13315}
path_cna00780.kgml: 3.1.1.85 -> 2.3.1.47 -> 2.6.1.62 -> 6.3.3.3
path_cna00780.kgml:
path_cna00780.kgml: Found a trail of span 3 containing skipped vertices
path_cna00780.kgml: 34 -> 32 -> 31
path_cna00780.kgml: R03210 -> R03231 -> R03182
path_cna00780.kgml: {cna:AB433_03760, cna:AB433_13325} -> cna:AB433_13305 -> {cna:AB433_13310, cna:AB433_13315}
path_cna00780.kgml: 2.3.1.47 -> 2.6.1.62 -> 6.3.3.3
path_cna00780.kgml: Skipped genes: cna:AB433_13320
path_cna00780.kgml:
path_cna00780.kgml: Found a trail of span 3 containing skipped vertices
path_cna00780.kgml: 42 -> [45] -> 32 -> 31
path_cna00780.kgml: R09725 -> [R10124] -> R03231 -> R03182
path_cna00780.kgml: cna:AB433_13320 -> [{cna:AB433_03760, cna:AB433_13325}] -> cna:AB433_13305 -> {cna:AB433_13310, cna:AB433_13315}
path_cna00780.kgml: 3.1.1.85 -> [2.3.1.47] -> 2.6.1.62 -> 6.3.3.3
path_cna00780.kgml:
path_cna00780.kgml: Found a trail of span 3 containing skipped vertices
path_cna00780.kgml: 42 -> 45 -> [32] -> 31
path_cna00780.kgml: R09725 -> R10124 -> [R03231] -> R03182
path_cna00780.kgml: cna:AB433_13320 -> {cna:AB433_03760, cna:AB433_13325} -> [cna:AB433_13305] -> {cna:AB433_13310, cna:AB433_13315}
path_cna00780.kgml: 3.1.1.85 -> 2.3.1.47 -> [2.6.1.62] -> 6.3.3.3
path_cna00780.kgml:
path_cna00780.kgml: Found a trail of span 2 containing skipped vertices
path_cna00780.kgml: 34 -> [32] -> 31
path_cna00780.kgml: R03210 -> [R03231] -> R03182
path_cna00780.kgml: {cna:AB433_03760, cna:AB433_13325} -> [cna:AB433_13305] -> {cna:AB433_13310, cna:AB433_13315}
path_cna00780.kgml: 2.3.1.47 -> [2.6.1.62] -> 6.3.3.3
path_cna00780.kgml: Skipped genes: cna:AB433_13320
path_cna00780.kgml:
path_cna00780.kgml: Found a trail of span 2 containing skipped vertices
path_cna00780.kgml: 42 -> [45 -> 32] -> 31
path_cna00780.kgml: R09725 -> [R10124 -> R03231] -> R03182
path_cna00780.kgml: cna:AB433_13320 -> [{cna:AB433_03760, cna:AB433_13325} -> cna:AB433_13305] -> {cna:AB433_13310, cna:AB433_13315}
path_cna00780.kgml: 3.1.1.85 -> [2.3.1.47 -> 2.6.1.62] -> 6.3.3.3
path_cna00780.kgml:
path_cna00780.kgml: --- 0.82 seconds ---

path_cna00785.kgml: Lipoic acid metabolism
path_cna00785.kgml: Initialization took 0.09 seconds
path_cna00785.kgml: (not found)
path_cna00785.kgml: --- 0.14 seconds ---

path_cna00790.kgml: Folate biosynthesis
path_cna00790.kgml: Initialization took 0.95 seconds
path_cna00790.kgml:
path_cna00790.kgml: Found a trail of span 2 containing skipped vertices
path_cna00790.kgml: 93 -> [117] -> 94
path_cna00790.kgml: R09394 -> [R11372] -> R09395
path_cna00790.kgml: cna:AB433_12165 -> [cna:AB433_08200] -> cna:AB433_12155
path_cna00790.kgml: 4.1.99.22 -> [4.6.1.17] -> 2.8.1.12
path_cna00790.kgml: Skipped genes: cna:AB433_12160
path_cna00790.kgml:
path_cna00790.kgml: Found a trail of span 2 containing skipped vertices
path_cna00790.kgml: 117 -> [94 -> 118] -> 122
path_cna00790.kgml: R11372 -> [R09395 -> R09726] -> R09735
path_cna00790.kgml: cna:AB433_08200 -> [cna:AB433_12155 -> cna:AB433_11520] -> cna:AB433_08195
path_cna00790.kgml: 4.6.1.17 -> [2.8.1.12 -> 2.7.7.75] -> 2.10.1.1
path_cna00790.kgml:
path_cna00790.kgml: --- 1.22 seconds ---

path_cna00860.kgml: Porphyrin and chlorophyll metabolism
path_cna00860.kgml: Initialization took 1.35 seconds
path_cna00860.kgml:
path_cna00860.kgml: Found a trail of span 5 without skipping any vertex
path_cna00860.kgml: 302 -> 315 -> 305 -> 308 -> 310
path_cna00860.kgml: R05225 -> R07302 -> {R05221, R06558} -> R05222 -> R05223
path_cna00860.kgml: cna:AB433_08355 -> {cna:AB433_08345, cna:AB433_08350} -> cna:AB433_08360 -> cna:AB433_08360 -> cna:AB433_08340
path_cna00860.kgml: 6.3.5.10 -> 6.3.1.10 -> {2.7.1.156, 2.7.1.156} -> 2.7.7.62 -> 2.7.8.26
path_cna00860.kgml:
path_cna00860.kgml: Found a trail of span 4 containing skipped vertices
path_cna00860.kgml: 302 -> 315 -> 305 -> [308] -> 310
path_cna00860.kgml: R05225 -> R07302 -> {R05221, R06558} -> [R05222] -> R05223
path_cna00860.kgml: cna:AB433_08355 -> {cna:AB433_08345, cna:AB433_08350} -> cna:AB433_08360 -> [cna:AB433_08360] -> cna:AB433_08340
path_cna00860.kgml: 6.3.5.10 -> 6.3.1.10 -> {2.7.1.156, 2.7.1.156} -> [2.7.7.62] -> 2.7.8.26
path_cna00860.kgml:
path_cna00860.kgml: Found a trail of span 4 containing skipped vertices
path_cna00860.kgml: 302 -> [315] -> 305 -> 308 -> 310
path_cna00860.kgml: R05225 -> [R07302] -> {R05221, R06558} -> R05222 -> R05223
path_cna00860.kgml: cna:AB433_08355 -> [{cna:AB433_08345, cna:AB433_08350}] -> cna:AB433_08360 -> cna:AB433_08360 -> cna:AB433_08340
path_cna00860.kgml: 6.3.5.10 -> [6.3.1.10] -> {2.7.1.156, 2.7.1.156} -> 2.7.7.62 -> 2.7.8.26
path_cna00860.kgml: Skipped genes: cna:AB433_08350, cna:AB433_08345
path_cna00860.kgml:
path_cna00860.kgml: Found a trail of span 4 containing skipped vertices
path_cna00860.kgml: 302 -> 315 -> [305] -> 308 -> 310
path_cna00860.kgml: R05225 -> R07302 -> [{R05221, R06558}] -> R05222 -> R05223
path_cna00860.kgml: cna:AB433_08355 -> {cna:AB433_08345, cna:AB433_08350} -> [cna:AB433_08360] -> cna:AB433_08360 -> cna:AB433_08340
path_cna00860.kgml: 6.3.5.10 -> 6.3.1.10 -> [{2.7.1.156, 2.7.1.156}] -> 2.7.7.62 -> 2.7.8.26
path_cna00860.kgml:
path_cna00860.kgml: Found a trail of span 4 without skipping any vertex
path_cna00860.kgml: 302 -> 316 -> 308 -> 310
path_cna00860.kgml: R05225 -> R06529 -> R05222 -> R05223
path_cna00860.kgml: cna:AB433_08355 -> {cna:AB433_08345, cna:AB433_08350} -> cna:AB433_08360 -> cna:AB433_08340
path_cna00860.kgml: 6.3.5.10 -> 6.3.1.10 -> 2.7.7.62 -> 2.7.8.26
path_cna00860.kgml:
path_cna00860.kgml: Found a trail of span 3 containing skipped vertices
path_cna00860.kgml: 302 -> [316] -> 308 -> 310
path_cna00860.kgml: R05225 -> [R06529] -> R05222 -> R05223
path_cna00860.kgml: cna:AB433_08355 -> [{cna:AB433_08345, cna:AB433_08350}] -> cna:AB433_08360 -> cna:AB433_08340
path_cna00860.kgml: 6.3.5.10 -> [6.3.1.10] -> 2.7.7.62 -> 2.7.8.26
path_cna00860.kgml: Skipped genes: cna:AB433_08350, cna:AB433_08345
path_cna00860.kgml:
path_cna00860.kgml: Found a trail of span 3 containing skipped vertices
path_cna00860.kgml: 302 -> 315 -> [305 -> 308] -> 310
path_cna00860.kgml: R05225 -> R07302 -> [{R05221, R06558} -> R05222] -> R05223
path_cna00860.kgml: cna:AB433_08355 -> {cna:AB433_08345, cna:AB433_08350} -> [cna:AB433_08360 -> cna:AB433_08360] -> cna:AB433_08340
path_cna00860.kgml: 6.3.5.10 -> 6.3.1.10 -> [{2.7.1.156, 2.7.1.156} -> 2.7.7.62] -> 2.7.8.26
path_cna00860.kgml:
path_cna00860.kgml: Found a trail of span 3 containing skipped vertices
path_cna00860.kgml: 302 -> 316 -> [308] -> 310
path_cna00860.kgml: R05225 -> R06529 -> [R05222] -> R05223
path_cna00860.kgml: cna:AB433_08355 -> {cna:AB433_08345, cna:AB433_08350} -> [cna:AB433_08360] -> cna:AB433_08340
path_cna00860.kgml: 6.3.5.10 -> 6.3.1.10 -> [2.7.7.62] -> 2.7.8.26
path_cna00860.kgml:
path_cna00860.kgml: Found a trail of span 3 without skipping any vertex
path_cna00860.kgml: 312 -> 311 -> 310
path_cna00860.kgml: R04148 -> R04594 -> R05223
path_cna00860.kgml: cna:AB433_08330 -> cna:AB433_08335 -> cna:AB433_08340
path_cna00860.kgml: 2.4.2.21 -> 3.1.3.73 -> 2.7.8.26
path_cna00860.kgml:
path_cna00860.kgml: Found a trail of span 2 containing skipped vertices
path_cna00860.kgml: 302 -> [316 -> 308] -> 310
path_cna00860.kgml: R05225 -> [R06529 -> R05222] -> R05223
path_cna00860.kgml: cna:AB433_08355 -> [{cna:AB433_08345, cna:AB433_08350} -> cna:AB433_08360] -> cna:AB433_08340
path_cna00860.kgml: 6.3.5.10 -> [6.3.1.10 -> 2.7.7.62] -> 2.7.8.26
path_cna00860.kgml: Skipped genes: cna:AB433_08350, cna:AB433_08345
path_cna00860.kgml:
path_cna00860.kgml: Found a trail of span 2 without skipping any vertex
path_cna00860.kgml: 273 -> 270
path_cna00860.kgml: R00084 -> R03165
path_cna00860.kgml: cna:AB433_04040 -> cna:AB433_04035
path_cna00860.kgml: 2.5.1.61 -> 4.2.1.75
path_cna00860.kgml:
path_cna00860.kgml: Found a trail of span 2 containing skipped vertices
path_cna00860.kgml: 312 -> [311] -> 310
path_cna00860.kgml: R04148 -> [R04594] -> R05223
path_cna00860.kgml: cna:AB433_08330 -> [cna:AB433_08335] -> cna:AB433_08340
path_cna00860.kgml: 2.4.2.21 -> [3.1.3.73] -> 2.7.8.26
path_cna00860.kgml: Skipped genes: cna:AB433_08335
path_cna00860.kgml:
path_cna00860.kgml: --- 2.30 seconds ---

path_cna00900.kgml: Terpenoid backbone biosynthesis
path_cna00900.kgml: Initialization took 0.30 seconds
path_cna00900.kgml: (not found)
path_cna00900.kgml: --- 0.39 seconds ---

path_cna00903.kgml: Limonene and pinene degradation
path_cna00903.kgml: Initialization took 0.09 seconds
path_cna00903.kgml: (not found)
path_cna00903.kgml: --- 0.16 seconds ---

path_cna00906.kgml: Carotenoid biosynthesis
path_cna00906.kgml: Initialization took 0.10 seconds
path_cna00906.kgml:
path_cna00906.kgml: Found a trail of span 5 without skipping any vertex
path_cna00906.kgml: 358 -> 360 -> 362 -> 245 -> 244
path_cna00906.kgml: R04787 -> R04798 -> R04800 -> R05341 -> R03824
path_cna00906.kgml: cna:AB433_09235 -> cna:AB433_09235 -> cna:AB433_09235 -> cna:AB433_09230 -> cna:AB433_09230
path_cna00906.kgml: {1.3.5.5, 1.3.99.28, 1.3.99.29, 1.3.99.30, 1.3.99.31} -> {1.3.5.6, 1.3.99.26, 1.3.99.28, 1.3.99.30, 1.3.99.31} -> {1.3.5.6, 1.3.99.26, 1.3.99.30, 1.3.99.31} -> 5.5.1.19 -> 5.5.1.19
path_cna00906.kgml:
path_cna00906.kgml: Found a trail of span 5 without skipping any vertex
path_cna00906.kgml: 358 -> 367 -> 365 -> 245 -> 244
path_cna00906.kgml: R04787 -> R04798 -> R04800 -> R05341 -> R03824
path_cna00906.kgml: cna:AB433_09235 -> cna:AB433_09235 -> cna:AB433_09235 -> cna:AB433_09230 -> cna:AB433_09230
path_cna00906.kgml: {1.3.5.5, 1.3.99.28, 1.3.99.29, 1.3.99.30, 1.3.99.31} -> {1.3.5.6, 1.3.99.26, 1.3.99.28, 1.3.99.30, 1.3.99.31} -> {1.3.5.6, 1.3.99.26, 1.3.99.30, 1.3.99.31} -> 5.5.1.19 -> 5.5.1.19
path_cna00906.kgml:
path_cna00906.kgml: Found a trail of span 5 without skipping any vertex
path_cna00906.kgml: 358 -> 322 -> 362 -> 245 -> 244
path_cna00906.kgml: R04787 -> R04798 -> R04800 -> R05341 -> R03824
path_cna00906.kgml: cna:AB433_09235 -> cna:AB433_09235 -> cna:AB433_09235 -> cna:AB433_09230 -> cna:AB433_09230
path_cna00906.kgml: {1.3.5.5, 1.3.99.28, 1.3.99.29, 1.3.99.30, 1.3.99.31} -> {1.3.5.6, 1.3.99.26, 1.3.99.28, 1.3.99.30, 1.3.99.31} -> {1.3.5.6, 1.3.99.26, 1.3.99.30, 1.3.99.31} -> 5.5.1.19 -> 5.5.1.19
path_cna00906.kgml:
path_cna00906.kgml: Found a trail of span 5 without skipping any vertex
path_cna00906.kgml: 366 -> 360 -> 362 -> 245 -> 244
path_cna00906.kgml: R04787 -> R04798 -> R04800 -> R05341 -> R03824
path_cna00906.kgml: cna:AB433_09235 -> cna:AB433_09235 -> cna:AB433_09235 -> cna:AB433_09230 -> cna:AB433_09230
path_cna00906.kgml: {1.3.5.5, 1.3.99.28, 1.3.99.29, 1.3.99.30, 1.3.99.31} -> {1.3.5.6, 1.3.99.26, 1.3.99.28, 1.3.99.30, 1.3.99.31} -> {1.3.5.6, 1.3.99.26, 1.3.99.30, 1.3.99.31} -> 5.5.1.19 -> 5.5.1.19
path_cna00906.kgml:
path_cna00906.kgml: Found a trail of span 5 without skipping any vertex
path_cna00906.kgml: 364 -> 360 -> 365 -> 245 -> 244
path_cna00906.kgml: R04787 -> R04798 -> R04800 -> R05341 -> R03824
path_cna00906.kgml: cna:AB433_09235 -> cna:AB433_09235 -> cna:AB433_09235 -> cna:AB433_09230 -> cna:AB433_09230
path_cna00906.kgml: {1.3.5.5, 1.3.99.28, 1.3.99.29, 1.3.99.30, 1.3.99.31} -> {1.3.5.6, 1.3.99.26, 1.3.99.28, 1.3.99.30, 1.3.99.31} -> {1.3.5.6, 1.3.99.26, 1.3.99.30, 1.3.99.31} -> 5.5.1.19 -> 5.5.1.19
path_cna00906.kgml:
path_cna00906.kgml: Found a trail of span 5 without skipping any vertex
path_cna00906.kgml: 364 -> 360 -> 362 -> 245 -> 244
path_cna00906.kgml: R04787 -> R04798 -> R04800 -> R05341 -> R03824
path_cna00906.kgml: cna:AB433_09235 -> cna:AB433_09235 -> cna:AB433_09235 -> cna:AB433_09230 -> cna:AB433_09230
path_cna00906.kgml: {1.3.5.5, 1.3.99.28, 1.3.99.29, 1.3.99.30, 1.3.99.31} -> {1.3.5.6, 1.3.99.26, 1.3.99.28, 1.3.99.30, 1.3.99.31} -> {1.3.5.6, 1.3.99.26, 1.3.99.30, 1.3.99.31} -> 5.5.1.19 -> 5.5.1.19
path_cna00906.kgml:
path_cna00906.kgml: Found a trail of span 5 without skipping any vertex
path_cna00906.kgml: 364 -> 367 -> 365 -> 245 -> 244
path_cna00906.kgml: R04787 -> R04798 -> R04800 -> R05341 -> R03824
path_cna00906.kgml: cna:AB433_09235 -> cna:AB433_09235 -> cna:AB433_09235 -> cna:AB433_09230 -> cna:AB433_09230
path_cna00906.kgml: {1.3.5.5, 1.3.99.28, 1.3.99.29, 1.3.99.30, 1.3.99.31} -> {1.3.5.6, 1.3.99.26, 1.3.99.28, 1.3.99.30, 1.3.99.31} -> {1.3.5.6, 1.3.99.26, 1.3.99.30, 1.3.99.31} -> 5.5.1.19 -> 5.5.1.19
path_cna00906.kgml:
path_cna00906.kgml: Found a trail of span 5 without skipping any vertex
path_cna00906.kgml: 364 -> 322 -> 365 -> 245 -> 244
path_cna00906.kgml: R04787 -> R04798 -> R04800 -> R05341 -> R03824
path_cna00906.kgml: cna:AB433_09235 -> cna:AB433_09235 -> cna:AB433_09235 -> cna:AB433_09230 -> cna:AB433_09230
path_cna00906.kgml: {1.3.5.5, 1.3.99.28, 1.3.99.29, 1.3.99.30, 1.3.99.31} -> {1.3.5.6, 1.3.99.26, 1.3.99.28, 1.3.99.30, 1.3.99.31} -> {1.3.5.6, 1.3.99.26, 1.3.99.30, 1.3.99.31} -> 5.5.1.19 -> 5.5.1.19
path_cna00906.kgml:
path_cna00906.kgml: Found a trail of span 5 without skipping any vertex
path_cna00906.kgml: 366 -> 367 -> 362 -> 245 -> 244
path_cna00906.kgml: R04787 -> R04798 -> R04800 -> R05341 -> R03824
path_cna00906.kgml: cna:AB433_09235 -> cna:AB433_09235 -> cna:AB433_09235 -> cna:AB433_09230 -> cna:AB433_09230
path_cna00906.kgml: {1.3.5.5, 1.3.99.28, 1.3.99.29, 1.3.99.30, 1.3.99.31} -> {1.3.5.6, 1.3.99.26, 1.3.99.28, 1.3.99.30, 1.3.99.31} -> {1.3.5.6, 1.3.99.26, 1.3.99.30, 1.3.99.31} -> 5.5.1.19 -> 5.5.1.19
path_cna00906.kgml:
path_cna00906.kgml: Found a trail of span 5 without skipping any vertex
path_cna00906.kgml: 366 -> 360 -> 365 -> 245 -> 244
path_cna00906.kgml: R04787 -> R04798 -> R04800 -> R05341 -> R03824
path_cna00906.kgml: cna:AB433_09235 -> cna:AB433_09235 -> cna:AB433_09235 -> cna:AB433_09230 -> cna:AB433_09230
path_cna00906.kgml: {1.3.5.5, 1.3.99.28, 1.3.99.29, 1.3.99.30, 1.3.99.31} -> {1.3.5.6, 1.3.99.26, 1.3.99.28, 1.3.99.30, 1.3.99.31} -> {1.3.5.6, 1.3.99.26, 1.3.99.30, 1.3.99.31} -> 5.5.1.19 -> 5.5.1.19
path_cna00906.kgml:
path_cna00906.kgml: Found a trail of span 5 without skipping any vertex
path_cna00906.kgml: 366 -> 367 -> 365 -> 245 -> 244
path_cna00906.kgml: R04787 -> R04798 -> R04800 -> R05341 -> R03824
path_cna00906.kgml: cna:AB433_09235 -> cna:AB433_09235 -> cna:AB433_09235 -> cna:AB433_09230 -> cna:AB433_09230
path_cna00906.kgml: {1.3.5.5, 1.3.99.28, 1.3.99.29, 1.3.99.30, 1.3.99.31} -> {1.3.5.6, 1.3.99.26, 1.3.99.28, 1.3.99.30, 1.3.99.31} -> {1.3.5.6, 1.3.99.26, 1.3.99.30, 1.3.99.31} -> 5.5.1.19 -> 5.5.1.19
path_cna00906.kgml:
path_cna00906.kgml: Found a trail of span 5 without skipping any vertex
path_cna00906.kgml: 366 -> 322 -> 362 -> 245 -> 244
path_cna00906.kgml: R04787 -> R04798 -> R04800 -> R05341 -> R03824
path_cna00906.kgml: cna:AB433_09235 -> cna:AB433_09235 -> cna:AB433_09235 -> cna:AB433_09230 -> cna:AB433_09230
path_cna00906.kgml: {1.3.5.5, 1.3.99.28, 1.3.99.29, 1.3.99.30, 1.3.99.31} -> {1.3.5.6, 1.3.99.26, 1.3.99.28, 1.3.99.30, 1.3.99.31} -> {1.3.5.6, 1.3.99.26, 1.3.99.30, 1.3.99.31} -> 5.5.1.19 -> 5.5.1.19
path_cna00906.kgml:
path_cna00906.kgml: Found a trail of span 5 without skipping any vertex
path_cna00906.kgml: 366 -> 322 -> 365 -> 245 -> 244
path_cna00906.kgml: R04787 -> R04798 -> R04800 -> R05341 -> R03824
path_cna00906.kgml: cna:AB433_09235 -> cna:AB433_09235 -> cna:AB433_09235 -> cna:AB433_09230 -> cna:AB433_09230
path_cna00906.kgml: {1.3.5.5, 1.3.99.28, 1.3.99.29, 1.3.99.30, 1.3.99.31} -> {1.3.5.6, 1.3.99.26, 1.3.99.28, 1.3.99.30, 1.3.99.31} -> {1.3.5.6, 1.3.99.26, 1.3.99.30, 1.3.99.31} -> 5.5.1.19 -> 5.5.1.19
path_cna00906.kgml:
path_cna00906.kgml: Found a trail of span 4 containing skipped vertices
path_cna00906.kgml: 358 -> [322] -> 362 -> 245 -> 244
path_cna00906.kgml: R04787 -> [R04798] -> R04800 -> R05341 -> R03824
path_cna00906.kgml: cna:AB433_09235 -> [cna:AB433_09235] -> cna:AB433_09235 -> cna:AB433_09230 -> cna:AB433_09230
path_cna00906.kgml: {1.3.5.5, 1.3.99.28, 1.3.99.29, 1.3.99.30, 1.3.99.31} -> [{1.3.5.6, 1.3.99.26, 1.3.99.28, 1.3.99.30, 1.3.99.31}] -> {1.3.5.6, 1.3.99.26, 1.3.99.30, 1.3.99.31} -> 5.5.1.19 -> 5.5.1.19
path_cna00906.kgml:
path_cna00906.kgml: Found a trail of span 4 containing skipped vertices
path_cna00906.kgml: 358 -> [322] -> 365 -> 245 -> 244
path_cna00906.kgml: R04787 -> [R04798] -> R04800 -> R05341 -> R03824
path_cna00906.kgml: cna:AB433_09235 -> [cna:AB433_09235] -> cna:AB433_09235 -> cna:AB433_09230 -> cna:AB433_09230
path_cna00906.kgml: {1.3.5.5, 1.3.99.28, 1.3.99.29, 1.3.99.30, 1.3.99.31} -> [{1.3.5.6, 1.3.99.26, 1.3.99.28, 1.3.99.30, 1.3.99.31}] -> {1.3.5.6, 1.3.99.26, 1.3.99.30, 1.3.99.31} -> 5.5.1.19 -> 5.5.1.19
path_cna00906.kgml:
path_cna00906.kgml: Found a trail of span 4 without skipping any vertex
path_cna00906.kgml: 366 -> 360 -> 93 -> 92
path_cna00906.kgml: R04787 -> R04798 -> R04801 -> R07856
path_cna00906.kgml: cna:AB433_09235 -> cna:AB433_09235 -> cna:AB433_09230 -> cna:AB433_09230
path_cna00906.kgml: {1.3.5.5, 1.3.99.28, 1.3.99.29, 1.3.99.30, 1.3.99.31} -> {1.3.5.6, 1.3.99.26, 1.3.99.28, 1.3.99.30, 1.3.99.31} -> 5.5.1.19 -> 5.5.1.19
path_cna00906.kgml:
path_cna00906.kgml: Found a trail of span 4 containing skipped vertices
path_cna00906.kgml: 366 -> 360 -> [365] -> 245 -> 244
path_cna00906.kgml: R04787 -> R04798 -> [R04800] -> R05341 -> R03824
path_cna00906.kgml: cna:AB433_09235 -> cna:AB433_09235 -> [cna:AB433_09235] -> cna:AB433_09230 -> cna:AB433_09230
path_cna00906.kgml: {1.3.5.5, 1.3.99.28, 1.3.99.29, 1.3.99.30, 1.3.99.31} -> {1.3.5.6, 1.3.99.26, 1.3.99.28, 1.3.99.30, 1.3.99.31} -> [{1.3.5.6, 1.3.99.26, 1.3.99.30, 1.3.99.31}] -> 5.5.1.19 -> 5.5.1.19
path_cna00906.kgml:
path_cna00906.kgml: Found a trail of span 4 containing skipped vertices
path_cna00906.kgml: 366 -> 360 -> 362 -> [245] -> 244
path_cna00906.kgml: R04787 -> R04798 -> R04800 -> [R05341] -> R03824
path_cna00906.kgml: cna:AB433_09235 -> cna:AB433_09235 -> cna:AB433_09235 -> [cna:AB433_09230] -> cna:AB433_09230
path_cna00906.kgml: {1.3.5.5, 1.3.99.28, 1.3.99.29, 1.3.99.30, 1.3.99.31} -> {1.3.5.6, 1.3.99.26, 1.3.99.28, 1.3.99.30, 1.3.99.31} -> {1.3.5.6, 1.3.99.26, 1.3.99.30, 1.3.99.31} -> [5.5.1.19] -> 5.5.1.19
path_cna00906.kgml:
path_cna00906.kgml: Found a trail of span 4 containing skipped vertices
path_cna00906.kgml: 366 -> 360 -> 365 -> [245] -> 244
path_cna00906.kgml: R04787 -> R04798 -> R04800 -> [R05341] -> R03824
path_cna00906.kgml: cna:AB433_09235 -> cna:AB433_09235 -> cna:AB433_09235 -> [cna:AB433_09230] -> cna:AB433_09230
path_cna00906.kgml: {1.3.5.5, 1.3.99.28, 1.3.99.29, 1.3.99.30, 1.3.99.31} -> {1.3.5.6, 1.3.99.26, 1.3.99.28, 1.3.99.30, 1.3.99.31} -> {1.3.5.6, 1.3.99.26, 1.3.99.30, 1.3.99.31} -> [5.5.1.19] -> 5.5.1.19
path_cna00906.kgml:
path_cna00906.kgml: Found a trail of span 4 containing skipped vertices
path_cna00906.kgml: 364 -> [322] -> 362 -> 245 -> 244
path_cna00906.kgml: R04787 -> [R04798] -> R04800 -> R05341 -> R03824
path_cna00906.kgml: cna:AB433_09235 -> [cna:AB433_09235] -> cna:AB433_09235 -> cna:AB433_09230 -> cna:AB433_09230
path_cna00906.kgml: {1.3.5.5, 1.3.99.28, 1.3.99.29, 1.3.99.30, 1.3.99.31} -> [{1.3.5.6, 1.3.99.26, 1.3.99.28, 1.3.99.30, 1.3.99.31}] -> {1.3.5.6, 1.3.99.26, 1.3.99.30, 1.3.99.31} -> 5.5.1.19 -> 5.5.1.19
path_cna00906.kgml:
path_cna00906.kgml: Found a trail of span 4 containing skipped vertices
path_cna00906.kgml: 364 -> [322] -> 365 -> 245 -> 244
path_cna00906.kgml: R04787 -> [R04798] -> R04800 -> R05341 -> R03824
path_cna00906.kgml: cna:AB433_09235 -> [cna:AB433_09235] -> cna:AB433_09235 -> cna:AB433_09230 -> cna:AB433_09230
path_cna00906.kgml: {1.3.5.5, 1.3.99.28, 1.3.99.29, 1.3.99.30, 1.3.99.31} -> [{1.3.5.6, 1.3.99.26, 1.3.99.28, 1.3.99.30, 1.3.99.31}] -> {1.3.5.6, 1.3.99.26, 1.3.99.30, 1.3.99.31} -> 5.5.1.19 -> 5.5.1.19
path_cna00906.kgml:
path_cna00906.kgml: Found a trail of span 4 without skipping any vertex
path_cna00906.kgml: 366 -> 367 -> 93 -> 92
path_cna00906.kgml: R04787 -> R04798 -> R04801 -> R07856
path_cna00906.kgml: cna:AB433_09235 -> cna:AB433_09235 -> cna:AB433_09230 -> cna:AB433_09230
path_cna00906.kgml: {1.3.5.5, 1.3.99.28, 1.3.99.29, 1.3.99.30, 1.3.99.31} -> {1.3.5.6, 1.3.99.26, 1.3.99.28, 1.3.99.30, 1.3.99.31} -> 5.5.1.19 -> 5.5.1.19
path_cna00906.kgml:
path_cna00906.kgml: Found a trail of span 4 containing skipped vertices
path_cna00906.kgml: 366 -> 367 -> [365] -> 245 -> 244
path_cna00906.kgml: R04787 -> R04798 -> [R04800] -> R05341 -> R03824
path_cna00906.kgml: cna:AB433_09235 -> cna:AB433_09235 -> [cna:AB433_09235] -> cna:AB433_09230 -> cna:AB433_09230
path_cna00906.kgml: {1.3.5.5, 1.3.99.28, 1.3.99.29, 1.3.99.30, 1.3.99.31} -> {1.3.5.6, 1.3.99.26, 1.3.99.28, 1.3.99.30, 1.3.99.31} -> [{1.3.5.6, 1.3.99.26, 1.3.99.30, 1.3.99.31}] -> 5.5.1.19 -> 5.5.1.19
path_cna00906.kgml:
path_cna00906.kgml: Found a trail of span 4 containing skipped vertices
path_cna00906.kgml: 366 -> [322] -> 362 -> 245 -> 244
path_cna00906.kgml: R04787 -> [R04798] -> R04800 -> R05341 -> R03824
path_cna00906.kgml: cna:AB433_09235 -> [cna:AB433_09235] -> cna:AB433_09235 -> cna:AB433_09230 -> cna:AB433_09230
path_cna00906.kgml: {1.3.5.5, 1.3.99.28, 1.3.99.29, 1.3.99.30, 1.3.99.31} -> [{1.3.5.6, 1.3.99.26, 1.3.99.28, 1.3.99.30, 1.3.99.31}] -> {1.3.5.6, 1.3.99.26, 1.3.99.30, 1.3.99.31} -> 5.5.1.19 -> 5.5.1.19
path_cna00906.kgml:
path_cna00906.kgml: Found a trail of span 4 containing skipped vertices
path_cna00906.kgml: 366 -> [322] -> 365 -> 245 -> 244
path_cna00906.kgml: R04787 -> [R04798] -> R04800 -> R05341 -> R03824
path_cna00906.kgml: cna:AB433_09235 -> [cna:AB433_09235] -> cna:AB433_09235 -> cna:AB433_09230 -> cna:AB433_09230
path_cna00906.kgml: {1.3.5.5, 1.3.99.28, 1.3.99.29, 1.3.99.30, 1.3.99.31} -> [{1.3.5.6, 1.3.99.26, 1.3.99.28, 1.3.99.30, 1.3.99.31}] -> {1.3.5.6, 1.3.99.26, 1.3.99.30, 1.3.99.31} -> 5.5.1.19 -> 5.5.1.19
path_cna00906.kgml:
path_cna00906.kgml: Found a trail of span 4 without skipping any vertex
path_cna00906.kgml: 366 -> 322 -> 93 -> 92
path_cna00906.kgml: R04787 -> R04798 -> R04801 -> R07856
path_cna00906.kgml: cna:AB433_09235 -> cna:AB433_09235 -> cna:AB433_09230 -> cna:AB433_09230
path_cna00906.kgml: {1.3.5.5, 1.3.99.28, 1.3.99.29, 1.3.99.30, 1.3.99.31} -> {1.3.5.6, 1.3.99.26, 1.3.99.28, 1.3.99.30, 1.3.99.31} -> 5.5.1.19 -> 5.5.1.19
path_cna00906.kgml:
path_cna00906.kgml: Found a trail of span 4 containing skipped vertices
path_cna00906.kgml: 366 -> 322 -> [365] -> 245 -> 244
path_cna00906.kgml: R04787 -> R04798 -> [R04800] -> R05341 -> R03824
path_cna00906.kgml: cna:AB433_09235 -> cna:AB433_09235 -> [cna:AB433_09235] -> cna:AB433_09230 -> cna:AB433_09230
path_cna00906.kgml: {1.3.5.5, 1.3.99.28, 1.3.99.29, 1.3.99.30, 1.3.99.31} -> {1.3.5.6, 1.3.99.26, 1.3.99.28, 1.3.99.30, 1.3.99.31} -> [{1.3.5.6, 1.3.99.26, 1.3.99.30, 1.3.99.31}] -> 5.5.1.19 -> 5.5.1.19
path_cna00906.kgml:
path_cna00906.kgml: Found a trail of span 4 without skipping any vertex
path_cna00906.kgml: 364 -> 360 -> 93 -> 92
path_cna00906.kgml: R04787 -> R04798 -> R04801 -> R07856
path_cna00906.kgml: cna:AB433_09235 -> cna:AB433_09235 -> cna:AB433_09230 -> cna:AB433_09230
path_cna00906.kgml: {1.3.5.5, 1.3.99.28, 1.3.99.29, 1.3.99.30, 1.3.99.31} -> {1.3.5.6, 1.3.99.26, 1.3.99.28, 1.3.99.30, 1.3.99.31} -> 5.5.1.19 -> 5.5.1.19
path_cna00906.kgml:
path_cna00906.kgml: Found a trail of span 3 containing skipped vertices
path_cna00906.kgml: 358 -> [322] -> 93 -> 92
path_cna00906.kgml: R04787 -> [R04798] -> R04801 -> R07856
path_cna00906.kgml: cna:AB433_09235 -> [cna:AB433_09235] -> cna:AB433_09230 -> cna:AB433_09230
path_cna00906.kgml: {1.3.5.5, 1.3.99.28, 1.3.99.29, 1.3.99.30, 1.3.99.31} -> [{1.3.5.6, 1.3.99.26, 1.3.99.28, 1.3.99.30, 1.3.99.31}] -> 5.5.1.19 -> 5.5.1.19
path_cna00906.kgml:
path_cna00906.kgml: Found a trail of span 3 containing skipped vertices
path_cna00906.kgml: 358 -> [322 -> 365] -> 245 -> 244
path_cna00906.kgml: R04787 -> [R04798 -> R04800] -> R05341 -> R03824
path_cna00906.kgml: cna:AB433_09235 -> [cna:AB433_09235 -> cna:AB433_09235] -> cna:AB433_09230 -> cna:AB433_09230
path_cna00906.kgml: {1.3.5.5, 1.3.99.28, 1.3.99.29, 1.3.99.30, 1.3.99.31} -> [{1.3.5.6, 1.3.99.26, 1.3.99.28, 1.3.99.30, 1.3.99.31} -> {1.3.5.6, 1.3.99.26, 1.3.99.30, 1.3.99.31}] -> 5.5.1.19 -> 5.5.1.19
path_cna00906.kgml:
path_cna00906.kgml: Found a trail of span 3 containing skipped vertices
path_cna00906.kgml: 366 -> 360 -> [93] -> 92
path_cna00906.kgml: R04787 -> R04798 -> [R04801] -> R07856
path_cna00906.kgml: cna:AB433_09235 -> cna:AB433_09235 -> [cna:AB433_09230] -> cna:AB433_09230
path_cna00906.kgml: {1.3.5.5, 1.3.99.28, 1.3.99.29, 1.3.99.30, 1.3.99.31} -> {1.3.5.6, 1.3.99.26, 1.3.99.28, 1.3.99.30, 1.3.99.31} -> [5.5.1.19] -> 5.5.1.19
path_cna00906.kgml:
path_cna00906.kgml: Found a trail of span 3 containing skipped vertices
path_cna00906.kgml: 366 -> 360 -> [365 -> 245] -> 244
path_cna00906.kgml: R04787 -> R04798 -> [R04800 -> R05341] -> R03824
path_cna00906.kgml: cna:AB433_09235 -> cna:AB433_09235 -> [cna:AB433_09235 -> cna:AB433_09230] -> cna:AB433_09230
path_cna00906.kgml: {1.3.5.5, 1.3.99.28, 1.3.99.29, 1.3.99.30, 1.3.99.31} -> {1.3.5.6, 1.3.99.26, 1.3.99.28, 1.3.99.30, 1.3.99.31} -> [{1.3.5.6, 1.3.99.26, 1.3.99.30, 1.3.99.31} -> 5.5.1.19] -> 5.5.1.19
path_cna00906.kgml:
path_cna00906.kgml: Found a trail of span 3 containing skipped vertices
path_cna00906.kgml: 364 -> [322] -> 93 -> 92
path_cna00906.kgml: R04787 -> [R04798] -> R04801 -> R07856
path_cna00906.kgml: cna:AB433_09235 -> [cna:AB433_09235] -> cna:AB433_09230 -> cna:AB433_09230
path_cna00906.kgml: {1.3.5.5, 1.3.99.28, 1.3.99.29, 1.3.99.30, 1.3.99.31} -> [{1.3.5.6, 1.3.99.26, 1.3.99.28, 1.3.99.30, 1.3.99.31}] -> 5.5.1.19 -> 5.5.1.19
path_cna00906.kgml:
path_cna00906.kgml: Found a trail of span 3 containing skipped vertices
path_cna00906.kgml: 364 -> [322 -> 365] -> 245 -> 244
path_cna00906.kgml: R04787 -> [R04798 -> R04800] -> R05341 -> R03824
path_cna00906.kgml: cna:AB433_09235 -> [cna:AB433_09235 -> cna:AB433_09235] -> cna:AB433_09230 -> cna:AB433_09230
path_cna00906.kgml: {1.3.5.5, 1.3.99.28, 1.3.99.29, 1.3.99.30, 1.3.99.31} -> [{1.3.5.6, 1.3.99.26, 1.3.99.28, 1.3.99.30, 1.3.99.31} -> {1.3.5.6, 1.3.99.26, 1.3.99.30, 1.3.99.31}] -> 5.5.1.19 -> 5.5.1.19
path_cna00906.kgml:
path_cna00906.kgml: Found a trail of span 3 containing skipped vertices
path_cna00906.kgml: 366 -> 367 -> [93] -> 92
path_cna00906.kgml: R04787 -> R04798 -> [R04801] -> R07856
path_cna00906.kgml: cna:AB433_09235 -> cna:AB433_09235 -> [cna:AB433_09230] -> cna:AB433_09230
path_cna00906.kgml: {1.3.5.5, 1.3.99.28, 1.3.99.29, 1.3.99.30, 1.3.99.31} -> {1.3.5.6, 1.3.99.26, 1.3.99.28, 1.3.99.30, 1.3.99.31} -> [5.5.1.19] -> 5.5.1.19
path_cna00906.kgml:
path_cna00906.kgml: Found a trail of span 3 containing skipped vertices
path_cna00906.kgml: 366 -> 367 -> [365 -> 245] -> 244
path_cna00906.kgml: R04787 -> R04798 -> [R04800 -> R05341] -> R03824
path_cna00906.kgml: cna:AB433_09235 -> cna:AB433_09235 -> [cna:AB433_09235 -> cna:AB433_09230] -> cna:AB433_09230
path_cna00906.kgml: {1.3.5.5, 1.3.99.28, 1.3.99.29, 1.3.99.30, 1.3.99.31} -> {1.3.5.6, 1.3.99.26, 1.3.99.28, 1.3.99.30, 1.3.99.31} -> [{1.3.5.6, 1.3.99.26, 1.3.99.30, 1.3.99.31} -> 5.5.1.19] -> 5.5.1.19
path_cna00906.kgml:
path_cna00906.kgml: Found a trail of span 3 containing skipped vertices
path_cna00906.kgml: 366 -> [322] -> 93 -> 92
path_cna00906.kgml: R04787 -> [R04798] -> R04801 -> R07856
path_cna00906.kgml: cna:AB433_09235 -> [cna:AB433_09235] -> cna:AB433_09230 -> cna:AB433_09230
path_cna00906.kgml: {1.3.5.5, 1.3.99.28, 1.3.99.29, 1.3.99.30, 1.3.99.31} -> [{1.3.5.6, 1.3.99.26, 1.3.99.28, 1.3.99.30, 1.3.99.31}] -> 5.5.1.19 -> 5.5.1.19
path_cna00906.kgml:
path_cna00906.kgml: Found a trail of span 3 containing skipped vertices
path_cna00906.kgml: 366 -> [322 -> 365] -> 245 -> 244
path_cna00906.kgml: R04787 -> [R04798 -> R04800] -> R05341 -> R03824
path_cna00906.kgml: cna:AB433_09235 -> [cna:AB433_09235 -> cna:AB433_09235] -> cna:AB433_09230 -> cna:AB433_09230
path_cna00906.kgml: {1.3.5.5, 1.3.99.28, 1.3.99.29, 1.3.99.30, 1.3.99.31} -> [{1.3.5.6, 1.3.99.26, 1.3.99.28, 1.3.99.30, 1.3.99.31} -> {1.3.5.6, 1.3.99.26, 1.3.99.30, 1.3.99.31}] -> 5.5.1.19 -> 5.5.1.19
path_cna00906.kgml:
path_cna00906.kgml: Found a trail of span 3 containing skipped vertices
path_cna00906.kgml: 366 -> 322 -> [93] -> 92
path_cna00906.kgml: R04787 -> R04798 -> [R04801] -> R07856
path_cna00906.kgml: cna:AB433_09235 -> cna:AB433_09235 -> [cna:AB433_09230] -> cna:AB433_09230
path_cna00906.kgml: {1.3.5.5, 1.3.99.28, 1.3.99.29, 1.3.99.30, 1.3.99.31} -> {1.3.5.6, 1.3.99.26, 1.3.99.28, 1.3.99.30, 1.3.99.31} -> [5.5.1.19] -> 5.5.1.19
path_cna00906.kgml:
path_cna00906.kgml: Found a trail of span 3 containing skipped vertices
path_cna00906.kgml: 364 -> 322 -> [365 -> 245] -> 244
path_cna00906.kgml: R04787 -> R04798 -> [R04800 -> R05341] -> R03824
path_cna00906.kgml: cna:AB433_09235 -> cna:AB433_09235 -> [cna:AB433_09235 -> cna:AB433_09230] -> cna:AB433_09230
path_cna00906.kgml: {1.3.5.5, 1.3.99.28, 1.3.99.29, 1.3.99.30, 1.3.99.31} -> {1.3.5.6, 1.3.99.26, 1.3.99.28, 1.3.99.30, 1.3.99.31} -> [{1.3.5.6, 1.3.99.26, 1.3.99.30, 1.3.99.31} -> 5.5.1.19] -> 5.5.1.19
path_cna00906.kgml:
path_cna00906.kgml: Found a trail of span 2 containing skipped vertices
path_cna00906.kgml: 358 -> [322 -> 93] -> 92
path_cna00906.kgml: R04787 -> [R04798 -> R04801] -> R07856
path_cna00906.kgml: cna:AB433_09235 -> [cna:AB433_09235 -> cna:AB433_09230] -> cna:AB433_09230
path_cna00906.kgml: {1.3.5.5, 1.3.99.28, 1.3.99.29, 1.3.99.30, 1.3.99.31} -> [{1.3.5.6, 1.3.99.26, 1.3.99.28, 1.3.99.30, 1.3.99.31} -> 5.5.1.19] -> 5.5.1.19
path_cna00906.kgml:
path_cna00906.kgml: Found a trail of span 2 containing skipped vertices
path_cna00906.kgml: 364 -> [322 -> 93] -> 92
path_cna00906.kgml: R04787 -> [R04798 -> R04801] -> R07856
path_cna00906.kgml: cna:AB433_09235 -> [cna:AB433_09235 -> cna:AB433_09230] -> cna:AB433_09230
path_cna00906.kgml: {1.3.5.5, 1.3.99.28, 1.3.99.29, 1.3.99.30, 1.3.99.31} -> [{1.3.5.6, 1.3.99.26, 1.3.99.28, 1.3.99.30, 1.3.99.31} -> 5.5.1.19] -> 5.5.1.19
path_cna00906.kgml:
path_cna00906.kgml: Found a trail of span 2 containing skipped vertices
path_cna00906.kgml: 366 -> [322 -> 93] -> 92
path_cna00906.kgml: R04787 -> [R04798 -> R04801] -> R07856
path_cna00906.kgml: cna:AB433_09235 -> [cna:AB433_09235 -> cna:AB433_09230] -> cna:AB433_09230
path_cna00906.kgml: {1.3.5.5, 1.3.99.28, 1.3.99.29, 1.3.99.30, 1.3.99.31} -> [{1.3.5.6, 1.3.99.26, 1.3.99.28, 1.3.99.30, 1.3.99.31} -> 5.5.1.19] -> 5.5.1.19
path_cna00906.kgml:
path_cna00906.kgml: --- 3.40 seconds ---

path_cna00910.kgml: Nitrogen metabolism
path_cna00910.kgml: Initialization took 0.45 seconds
path_cna00910.kgml:
path_cna00910.kgml: Found a trail of span 2 without skipping any vertex
path_cna00910.kgml: 25 -> 148
path_cna00910.kgml: R00798 -> R00787
path_cna00910.kgml: cna:AB433_01150 -> {cna:AB433_01155, cna:AB433_01160}
path_cna00910.kgml: ? -> {1.7.1.15, 1.7.1.4}
path_cna00910.kgml:
path_cna00910.kgml: --- 0.57 seconds ---

path_cna00920.kgml: Sulfur metabolism
path_cna00920.kgml: Initialization took 0.85 seconds
path_cna00920.kgml:
path_cna00920.kgml: Found a trail of span 3 without skipping any vertex
path_cna00920.kgml: 42 -> 39 -> 38
path_cna00920.kgml: R00529 -> R00509 -> R00508
path_cna00920.kgml: {cna:AB433_03995, cna:AB433_04000} -> cna:AB433_04000 -> cna:AB433_04005
path_cna00920.kgml: 2.7.7.4 -> 2.7.1.25 -> 3.1.3.7
path_cna00920.kgml:
path_cna00920.kgml: Found a trail of span 2 without skipping any vertex
path_cna00920.kgml: 160 -> 159
path_cna00920.kgml: R00529 -> R00509
path_cna00920.kgml: {cna:AB433_03995, cna:AB433_04000} -> cna:AB433_04000
path_cna00920.kgml: 2.7.7.4 -> 2.7.1.25
path_cna00920.kgml:
path_cna00920.kgml: --- 1.18 seconds ---

path_cna00970.kgml: Aminoacyl-tRNA biosynthesis
path_cna00970.kgml: Initialization took 1.10 seconds
path_cna00970.kgml: (not found)
path_cna00970.kgml: --- 1.16 seconds ---

path_cna01040.kgml: Biosynthesis of unsaturated fatty acids
path_cna01040.kgml: Initialization took 0.14 seconds
path_cna01040.kgml: (not found)
path_cna01040.kgml: --- 0.19 seconds ---

path_cna01054.kgml: Nonribosomal peptide structures
path_cna01054.kgml: Initialization took 0.06 seconds
path_cna01054.kgml: (not found)
path_cna01054.kgml: --- 0.12 seconds ---

--- 107.39 seconds ---
