# Supplementary material for: CoMetGeNe: mining conserved neighborhood patterns in metabolic and genomic contexts
Source: BMC Bioinformatics. 2019 Jan 10;20:19. doi: 10.1186/s12859-018-2542-2 (PMC6327494; doi:10.1186/s12859-018-2542-2)
Supplement: Supplementary file 14 — Trail finding results for completely assembled representative bacterial genomes present in NCBI Genomes. Of the 1,545 fully assembled representative bacterial genomes in NCBI, corresponding entries have been identified in KEGG for 1,467 species, for which trail finding has been performed for all combinations of gap parameters δG and δD ranging from 0 to 3. This additional file is available from https://doi.org/10.6084/m9.figshare.7288769. (GZ 178,532 kb) [file 12859_2018_2542_MOESM14_ESM.gz › results/pre_dG3_dD0.hnet]

--- delta_G = 3, delta_D = 0 ---

path_pre00010.kgml: Glycolysis / Gluconeogenesis
path_pre00010.kgml: Initialization took 3.18 seconds
path_pre00010.kgml:
path_pre00010.kgml: Found a trail of span 3 without skipping any vertex
path_pre00010.kgml: 48 -> 49 -> 50
path_pre00010.kgml: R00014 -> R03270 -> R02569
path_pre00010.kgml: {pre:PCA10_47370, pre:PCA10_47380, pre:PCA10_52400} -> {pre:PCA10_47370, pre:PCA10_47380, pre:PCA10_52400} -> {pre:PCA10_47360, pre:PCA10_52410}
path_pre00010.kgml: {1.2.4.1, 2.2.1.6, 4.1.1.1} -> 1.2.4.1 -> 2.3.1.12
path_pre00010.kgml:
path_pre00010.kgml: Found a trail of span 2 containing skipped vertices
path_pre00010.kgml: 135 -> 138
path_pre00010.kgml: R05198 -> R00711
path_pre00010.kgml: {pre:PCA10_31340, pre:PCA10_31390} -> {pre:PCA10_07720, pre:PCA10_31320}
path_pre00010.kgml: 1.1.2.8 -> {1.2.1.4, 1.2.1.5}
path_pre00010.kgml: Skipped genes: pre:PCA10_31330
path_pre00010.kgml:
path_pre00010.kgml: --- 3.43 seconds ---

path_pre00020.kgml: Citrate cycle (TCA cycle)
path_pre00020.kgml: Initialization took 2.23 seconds
path_pre00020.kgml:
path_pre00020.kgml: Found a trail of span 6 without skipping any vertex
path_pre00020.kgml: 95 -> 32 -> 31 -> 28 -> 30 -> 29
path_pre00020.kgml: R02164 -> R00405 -> R02570 -> R07618 -> R03316 -> R00621
path_pre00020.kgml: {pre:PCA10_21640, pre:PCA10_21650, pre:PCA10_21660, pre:PCA10_21670} -> {pre:PCA10_21710, pre:PCA10_21720} -> pre:PCA10_21690 -> {pre:PCA10_21700, pre:PCA10_24670} -> pre:PCA10_21680 -> pre:PCA10_21680
path_pre00020.kgml: {1.3.5.1, 1.3.5.4} -> 6.2.1.5 -> 2.3.1.61 -> 1.8.1.4 -> 1.2.4.2 -> 1.2.4.2
path_pre00020.kgml:
path_pre00020.kgml: Found a trail of span 3 without skipping any vertex
path_pre00020.kgml: 75 -> 77 -> 82
path_pre00020.kgml: R00014 -> R03270 -> R02569
path_pre00020.kgml: {pre:PCA10_47370, pre:PCA10_47380, pre:PCA10_52400} -> {pre:PCA10_47370, pre:PCA10_47380, pre:PCA10_52400} -> {pre:PCA10_47360, pre:PCA10_52410}
path_pre00020.kgml: {1.2.4.1, 2.2.1.6, 4.1.1.1} -> 1.2.4.1 -> 2.3.1.12
path_pre00020.kgml:
path_pre00020.kgml: --- 3.25 seconds ---

path_pre00030.kgml: Pentose phosphate pathway
path_pre00030.kgml: Initialization took 1.03 seconds
path_pre00030.kgml:
path_pre00030.kgml: Found a trail of span 5 containing skipped vertices
path_pre00030.kgml: 58 -> 57 -> 61 -> 38 -> 146
path_pre00030.kgml: R02736 -> R02035 -> R02036 -> R05605 -> R01058
path_pre00030.kgml: {pre:PCA10_14620, pre:PCA10_56010} -> pre:PCA10_14630 -> pre:PCA10_14590 -> {pre:PCA10_14640, pre:PCA10_19980} -> pre:PCA10_14650
path_pre00030.kgml: {1.1.1.363, 1.1.1.49} -> 3.1.1.31 -> 4.2.1.12 -> {4.1.2.14, 4.1.2.55} -> {1.2.1.9, 1.2.1.90}
path_pre00030.kgml: Skipped genes: pre:PCA10_14600
path_pre00030.kgml:
path_pre00030.kgml: Found a trail of span 5 containing skipped vertices
path_pre00030.kgml: 157 -> 57 -> 61 -> 38 -> 146
path_pre00030.kgml: {R02736, R10907} -> R02035 -> R02036 -> R05605 -> R01058
path_pre00030.kgml: {pre:PCA10_14620, pre:PCA10_56010} -> pre:PCA10_14630 -> pre:PCA10_14590 -> {pre:PCA10_14640, pre:PCA10_19980} -> pre:PCA10_14650
path_pre00030.kgml: {1.1.1.363, 1.1.1.49, 1.1.1.363, 1.1.1.388} -> 3.1.1.31 -> 4.2.1.12 -> {4.1.2.14, 4.1.2.55} -> {1.2.1.9, 1.2.1.90}
path_pre00030.kgml: Skipped genes: pre:PCA10_14600
path_pre00030.kgml:
path_pre00030.kgml: --- 1.20 seconds ---

path_pre00040.kgml: Pentose and glucuronate interconversions
path_pre00040.kgml: Initialization took 0.13 seconds
path_pre00040.kgml:
path_pre00040.kgml: Found a trail of span 2 without skipping any vertex
path_pre00040.kgml: 96 -> 98
path_pre00040.kgml: R00289 -> R00286
path_pre00040.kgml: pre:PCA10_25910 -> pre:PCA10_25900
path_pre00040.kgml: {2.7.7.64, 2.7.7.9} -> 1.1.1.22
path_pre00040.kgml:
path_pre00040.kgml: --- 0.22 seconds ---

path_pre00051.kgml: Fructose and mannose metabolism
path_pre00051.kgml: Initialization took 0.98 seconds
path_pre00051.kgml:
path_pre00051.kgml: Found a trail of span 5 containing skipped vertices
path_pre00051.kgml: 84 -> 108 -> 91 -> 224 -> 90
path_pre00051.kgml: R00885 -> R00880 -> R08692 -> R08693 -> R03706
path_pre00051.kgml: {pre:PCA10_11770, pre:PCA10_38150} -> {pre:PCA10_11880, pre:PCA10_38230} -> {pre:PCA10_11860, pre:PCA10_11870, pre:PCA10_38210, pre:PCA10_38220} -> {pre:PCA10_11830, pre:PCA10_38180} -> {pre:PCA10_11810, pre:PCA10_38160}
path_pre00051.kgml: 2.7.7.13 -> 1.1.1.132 -> 2.4.1.33 -> 5.1.3.37 -> {4.2.2.11, 4.2.2.3}
path_pre00051.kgml: Skipped genes: pre:PCA10_11780, pre:PCA10_11790, pre:PCA10_38170, pre:PCA10_38200, pre:PCA10_38190, pre:PCA10_11800
path_pre00051.kgml:
path_pre00051.kgml: Found a trail of span 2 without skipping any vertex
path_pre00051.kgml: 54 -> 92
path_pre00051.kgml: R03232 -> R02071
path_pre00051.kgml: {pre:PCA10_16520, pre:PCA10_16540} -> pre:PCA10_16530
path_pre00051.kgml: 2.7.1.202 -> 2.7.1.56
path_pre00051.kgml:
path_pre00051.kgml: --- 1.15 seconds ---

path_pre00052.kgml: Galactose metabolism
path_pre00052.kgml: Initialization took 0.13 seconds
path_pre00052.kgml: (not found)
path_pre00052.kgml: --- 0.17 seconds ---

path_pre00053.kgml: Ascorbate and aldarate metabolism
path_pre00053.kgml: Initialization took 0.33 seconds
path_pre00053.kgml:
path_pre00053.kgml: Found a trail of span 4 containing skipped vertices
path_pre00053.kgml: 93 -> 92 -> 90 -> 99
path_pre00053.kgml: R02279 -> R05608 -> R02752 -> R08056
path_pre00053.kgml: pre:PCA10_06300 -> pre:PCA10_06350 -> {pre:PCA10_06320, pre:PCA10_06340} -> {pre:PCA10_06320, pre:PCA10_06340}
path_pre00053.kgml: 4.2.1.41 -> 4.2.1.42 -> 4.2.1.40 -> 4.2.1.40
path_pre00053.kgml: Skipped genes: pre:PCA10_06330, pre:PCA10_06310
path_pre00053.kgml:
path_pre00053.kgml: --- 0.52 seconds ---

path_pre00061.kgml: Fatty acid biosynthesis
path_pre00061.kgml: Initialization took 1.69 seconds
path_pre00061.kgml:
path_pre00061.kgml: Found a trail of span 3 containing skipped vertices
path_pre00061.kgml: 147 -> 259 -> 142
path_pre00061.kgml: R01626 -> R04355 -> R04533
path_pre00061.kgml: pre:PCA10_37930 -> pre:PCA10_37900 -> {pre:PCA10_13750, pre:PCA10_14780, pre:PCA10_16960, pre:PCA10_26310, pre:PCA10_26490, pre:PCA10_27850, pre:PCA10_28490, pre:PCA10_29630, pre:PCA10_32190, pre:PCA10_35180, pre:PCA10_37920, pre:PCA10_38600, pre:PCA10_47030, pre:PCA10_50550}
path_pre00061.kgml: {2.3.1.39, 2.3.1.85, 2.3.1.86} -> {2.3.1.179, 2.3.1.41, 2.3.1.85, 2.3.1.86} -> {1.1.1.100, 2.3.1.85, 2.3.1.86}
path_pre00061.kgml: Skipped genes: pre:PCA10_37910
path_pre00061.kgml:
path_pre00061.kgml: Found a trail of span 3 containing skipped vertices
path_pre00061.kgml: 147 -> 53 -> 54
path_pre00061.kgml: R01626 -> R07762 -> R07763
path_pre00061.kgml: pre:PCA10_37930 -> pre:PCA10_37900 -> {pre:PCA10_13750, pre:PCA10_14780, pre:PCA10_16960, pre:PCA10_26310, pre:PCA10_26490, pre:PCA10_27850, pre:PCA10_28490, pre:PCA10_29630, pre:PCA10_32190, pre:PCA10_35180, pre:PCA10_37920, pre:PCA10_38600, pre:PCA10_47030, pre:PCA10_50550}
path_pre00061.kgml: {2.3.1.39, 2.3.1.85, 2.3.1.86} -> {2.3.1.179, 2.3.1.199, 2.3.1.41} -> 1.1.1.100
path_pre00061.kgml: Skipped genes: pre:PCA10_37910
path_pre00061.kgml:
path_pre00061.kgml: Found a trail of span 3 containing skipped vertices
path_pre00061.kgml: 147 -> 58 -> 75
path_pre00061.kgml: R01626 -> R04968 -> R04543
path_pre00061.kgml: pre:PCA10_37930 -> pre:PCA10_37900 -> {pre:PCA10_13750, pre:PCA10_14780, pre:PCA10_16960, pre:PCA10_26310, pre:PCA10_26490, pre:PCA10_27850, pre:PCA10_28490, pre:PCA10_29630, pre:PCA10_32190, pre:PCA10_35180, pre:PCA10_37920, pre:PCA10_38600, pre:PCA10_47030, pre:PCA10_50550}
path_pre00061.kgml: {2.3.1.39, 2.3.1.85, 2.3.1.86} -> {2.3.1.179, 2.3.1.41, 2.3.1.85, 2.3.1.86} -> {1.1.1.100, 2.3.1.85, 2.3.1.86}
path_pre00061.kgml: Skipped genes: pre:PCA10_37910
path_pre00061.kgml:
path_pre00061.kgml: Found a trail of span 3 containing skipped vertices
path_pre00061.kgml: 147 -> 59 -> 86
path_pre00061.kgml: R01626 -> R04726 -> R04566
path_pre00061.kgml: pre:PCA10_37930 -> pre:PCA10_37900 -> {pre:PCA10_13750, pre:PCA10_14780, pre:PCA10_16960, pre:PCA10_26310, pre:PCA10_26490, pre:PCA10_27850, pre:PCA10_28490, pre:PCA10_29630, pre:PCA10_32190, pre:PCA10_35180, pre:PCA10_37920, pre:PCA10_38600, pre:PCA10_47030, pre:PCA10_50550}
path_pre00061.kgml: {2.3.1.39, 2.3.1.85, 2.3.1.86} -> {2.3.1.179, 2.3.1.41, 2.3.1.85, 2.3.1.86} -> {1.1.1.100, 2.3.1.85, 2.3.1.86}
path_pre00061.kgml: Skipped genes: pre:PCA10_37910
path_pre00061.kgml:
path_pre00061.kgml: Found a trail of span 3 containing skipped vertices
path_pre00061.kgml: 147 -> 63 -> 130
path_pre00061.kgml: R01626 -> R04952 -> R04953
path_pre00061.kgml: pre:PCA10_37930 -> pre:PCA10_37900 -> {pre:PCA10_13750, pre:PCA10_14780, pre:PCA10_16960, pre:PCA10_26310, pre:PCA10_26490, pre:PCA10_27850, pre:PCA10_28490, pre:PCA10_29630, pre:PCA10_32190, pre:PCA10_35180, pre:PCA10_37920, pre:PCA10_38600, pre:PCA10_47030, pre:PCA10_50550}
path_pre00061.kgml: {2.3.1.39, 2.3.1.85, 2.3.1.86} -> {2.3.1.179, 2.3.1.41, 2.3.1.85, 2.3.1.86} -> {1.1.1.100, 2.3.1.85, 2.3.1.86}
path_pre00061.kgml: Skipped genes: pre:PCA10_37910
path_pre00061.kgml:
path_pre00061.kgml: Found a trail of span 3 containing skipped vertices
path_pre00061.kgml: 147 -> 62 -> 119
path_pre00061.kgml: R01626 -> R04957 -> R04536
path_pre00061.kgml: pre:PCA10_37930 -> pre:PCA10_37900 -> {pre:PCA10_13750, pre:PCA10_14780, pre:PCA10_16960, pre:PCA10_26310, pre:PCA10_26490, pre:PCA10_27850, pre:PCA10_28490, pre:PCA10_29630, pre:PCA10_32190, pre:PCA10_35180, pre:PCA10_37920, pre:PCA10_38600, pre:PCA10_47030, pre:PCA10_50550}
path_pre00061.kgml: {2.3.1.39, 2.3.1.85, 2.3.1.86} -> {2.3.1.179, 2.3.1.41, 2.3.1.85, 2.3.1.86} -> {1.1.1.100, 2.3.1.85, 2.3.1.86}
path_pre00061.kgml: Skipped genes: pre:PCA10_37910
path_pre00061.kgml:
path_pre00061.kgml: Found a trail of span 3 containing skipped vertices
path_pre00061.kgml: 147 -> 61 -> 108
path_pre00061.kgml: R01626 -> R04960 -> R04534
path_pre00061.kgml: pre:PCA10_37930 -> pre:PCA10_37900 -> {pre:PCA10_13750, pre:PCA10_14780, pre:PCA10_16960, pre:PCA10_26310, pre:PCA10_26490, pre:PCA10_27850, pre:PCA10_28490, pre:PCA10_29630, pre:PCA10_32190, pre:PCA10_35180, pre:PCA10_37920, pre:PCA10_38600, pre:PCA10_47030, pre:PCA10_50550}
path_pre00061.kgml: {2.3.1.39, 2.3.1.85, 2.3.1.86} -> {2.3.1.179, 2.3.1.41, 2.3.1.85, 2.3.1.86} -> {1.1.1.100, 2.3.1.85, 2.3.1.86}
path_pre00061.kgml: Skipped genes: pre:PCA10_37910
path_pre00061.kgml:
path_pre00061.kgml: Found a trail of span 3 containing skipped vertices
path_pre00061.kgml: 147 -> 60 -> 97
path_pre00061.kgml: R01626 -> R04963 -> R04964
path_pre00061.kgml: pre:PCA10_37930 -> pre:PCA10_37900 -> {pre:PCA10_13750, pre:PCA10_14780, pre:PCA10_16960, pre:PCA10_26310, pre:PCA10_26490, pre:PCA10_27850, pre:PCA10_28490, pre:PCA10_29630, pre:PCA10_32190, pre:PCA10_35180, pre:PCA10_37920, pre:PCA10_38600, pre:PCA10_47030, pre:PCA10_50550}
path_pre00061.kgml: {2.3.1.39, 2.3.1.85, 2.3.1.86} -> {2.3.1.179, 2.3.1.41, 2.3.1.85, 2.3.1.86} -> {1.1.1.100, 2.3.1.85, 2.3.1.86}
path_pre00061.kgml: Skipped genes: pre:PCA10_37910
path_pre00061.kgml:
path_pre00061.kgml: --- 2.88 seconds ---

path_pre00072.kgml: Synthesis and degradation of ketone bodies
path_pre00072.kgml: Initialization took 0.48 seconds
path_pre00072.kgml:
path_pre00072.kgml: Found a trail of span 2 without skipping any vertex
path_pre00072.kgml: 18 -> 14
path_pre00072.kgml: R00410 -> R00238
path_pre00072.kgml: {pre:PCA10_34780, pre:PCA10_34790} -> {pre:PCA10_13460, pre:PCA10_13770, pre:PCA10_22590, pre:PCA10_27910, pre:PCA10_28530, pre:PCA10_29810, pre:PCA10_32420, pre:PCA10_34770, pre:PCA10_47890, pre:PCA10_48970, pre:PCA10_50540}
path_pre00072.kgml: 2.8.3.5 -> 2.3.1.9
path_pre00072.kgml:
path_pre00072.kgml: --- 0.57 seconds ---

path_pre00130.kgml: Ubiquinone and other terpenoid-quinone biosynthesis
path_pre00130.kgml: Initialization took 0.94 seconds
path_pre00130.kgml: (not found)
path_pre00130.kgml: --- 0.98 seconds ---

path_pre00190.kgml: Oxidative phosphorylation
path_pre00190.kgml: Initialization took 7.55 seconds
path_pre00190.kgml: (not found)
path_pre00190.kgml: --- 7.61 seconds ---

path_pre00220.kgml: Arginine biosynthesis
path_pre00220.kgml: Initialization took 2.94 seconds
path_pre00220.kgml:
path_pre00220.kgml: Found a trail of span 3 without skipping any vertex
path_pre00220.kgml: 42 -> 44 -> 59
path_pre00220.kgml: R00150 -> R01398 -> R00552
path_pre00220.kgml: pre:PCA10_53920 -> {pre:PCA10_43280, pre:PCA10_53910} -> {pre:PCA10_53900, pre:PCA10_55730}
path_pre00220.kgml: 2.7.2.2 -> 2.1.3.3 -> 3.5.3.6
path_pre00220.kgml:
path_pre00220.kgml: --- 3.09 seconds ---

path_pre00230.kgml: Purine metabolism
path_pre00230.kgml: Initialization took 16.47 seconds
path_pre00230.kgml:
path_pre00230.kgml: Found a trail of span 2 without skipping any vertex
path_pre00230.kgml: 205 -> 206
path_pre00230.kgml: R01130 -> {R01230, R01231}
path_pre00230.kgml: pre:PCA10_11580 -> pre:PCA10_11590
path_pre00230.kgml: 1.1.1.205 -> {6.3.5.2, 6.3.5.2}
path_pre00230.kgml:
path_pre00230.kgml: Found a trail of span 2 containing skipped vertices
path_pre00230.kgml: 222 -> 259
path_pre00230.kgml: R01676 -> R02103
path_pre00230.kgml: pre:PCA10_19290 -> {pre:PCA10_19310, pre:PCA10_19320}
path_pre00230.kgml: 3.5.4.3 -> 1.17.1.4
path_pre00230.kgml: Skipped genes: pre:PCA10_19300
path_pre00230.kgml:
path_pre00230.kgml: Found a trail of span 2 without skipping any vertex
path_pre00230.kgml: 252 -> 253
path_pre00230.kgml: R00529 -> R00509
path_pre00230.kgml: {pre:PCA10_10480, pre:PCA10_10490} -> {pre:PCA10_10490, pre:PCA10_16920}
path_pre00230.kgml: 2.7.7.4 -> 2.7.1.25
path_pre00230.kgml:
path_pre00230.kgml: Found a trail of span 2 without skipping any vertex
path_pre00230.kgml: 258 -> 259
path_pre00230.kgml: R01768 -> R02103
path_pre00230.kgml: {pre:PCA10_19310, pre:PCA10_19320} -> {pre:PCA10_19310, pre:PCA10_19320}
path_pre00230.kgml: 1.17.1.4 -> 1.17.1.4
path_pre00230.kgml:
path_pre00230.kgml: Found a trail of span 2 without skipping any vertex
path_pre00230.kgml: 244 -> 245
path_pre00230.kgml: R00441 -> R00429
path_pre00230.kgml: {pre:PCA10_05850, pre:PCA10_05860, pre:PCA10_06160, pre:PCA10_55340} -> {pre:PCA10_44580, pre:PCA10_55350}
path_pre00230.kgml: {2.7.7.48, 2.7.7.6} -> 2.7.6.5
path_pre00230.kgml:
path_pre00230.kgml: Found a trail of span 2 without skipping any vertex
path_pre00230.kgml: 427 -> 428
path_pre00230.kgml: R07404 -> R07405
path_pre00230.kgml: pre:PCA10_55820 -> pre:PCA10_55830
path_pre00230.kgml: 6.3.4.18 -> 5.4.99.18
path_pre00230.kgml:
path_pre00230.kgml: Found a trail of span 2 containing skipped vertices
path_pre00230.kgml: 220 -> 233
path_pre00230.kgml: R00332 -> R00336
path_pre00230.kgml: pre:PCA10_55330 -> pre:PCA10_55350
path_pre00230.kgml: 2.7.4.8 -> 3.1.7.2
path_pre00230.kgml: Skipped genes: pre:PCA10_55340
path_pre00230.kgml:
path_pre00230.kgml: --- 17.85 seconds ---

path_pre00240.kgml: Pyrimidine metabolism
path_pre00240.kgml: Initialization took 6.25 seconds
path_pre00240.kgml:
path_pre00240.kgml: Found a trail of span 2 without skipping any vertex
path_pre00240.kgml: 97 -> 98
path_pre00240.kgml: R01397 -> R01993
path_pre00240.kgml: pre:PCA10_03350 -> {pre:PCA10_03340, pre:PCA10_43190}
path_pre00240.kgml: 2.1.3.2 -> 3.5.2.3
path_pre00240.kgml:
path_pre00240.kgml: --- 6.45 seconds ---

path_pre00250.kgml: Alanine, aspartate and glutamate metabolism
path_pre00250.kgml: Initialization took 4.04 seconds
path_pre00250.kgml:
path_pre00250.kgml: Found a trail of span 2 without skipping any vertex
path_pre00250.kgml: 88 -> 76
path_pre00250.kgml: R01648 -> {R00713, R00714}
path_pre00250.kgml: {pre:PCA10_01250, pre:PCA10_49670} -> {pre:PCA10_01240, pre:PCA10_31120, pre:PCA10_49680}
path_pre00250.kgml: 2.6.1.19 -> {1.2.1.16, 1.2.1.24, 1.2.1.16, 1.2.1.79}
path_pre00250.kgml:
path_pre00250.kgml: Found a trail of span 2 without skipping any vertex
path_pre00250.kgml: 88 -> 134
path_pre00250.kgml: R01648 -> R00714
path_pre00250.kgml: {pre:PCA10_01250, pre:PCA10_49670} -> {pre:PCA10_01240, pre:PCA10_49680}
path_pre00250.kgml: 2.6.1.19 -> {1.2.1.16, 1.2.1.79}
path_pre00250.kgml:
path_pre00250.kgml: --- 4.21 seconds ---

path_pre00260.kgml: Glycine, serine and threonine metabolism
path_pre00260.kgml: Initialization took 9.26 seconds
path_pre00260.kgml:
path_pre00260.kgml: Found a trail of span 2 without skipping any vertex
path_pre00260.kgml: 58 -> 60
path_pre00260.kgml: R01025 -> {R02565, R02566}
path_pre00260.kgml: {pre:PCA10_00640, pre:PCA10_03930, pre:PCA10_43370} -> {pre:PCA10_03940, pre:PCA10_08540, pre:PCA10_16950}
path_pre00260.kgml: 1.1.99.1 -> {1.2.1.8, 1.2.1.8}
path_pre00260.kgml:
path_pre00260.kgml: Found a trail of span 2 without skipping any vertex
path_pre00260.kgml: 73 -> 74
path_pre00260.kgml: R01290 -> R01001
path_pre00260.kgml: pre:PCA10_03010 -> pre:PCA10_03020
path_pre00260.kgml: 4.2.1.22 -> 4.4.1.1
path_pre00260.kgml:
path_pre00260.kgml: Found a trail of span 2 without skipping any vertex
path_pre00260.kgml: 180 -> 74
path_pre00260.kgml: R00891 -> R01001
path_pre00260.kgml: pre:PCA10_03010 -> pre:PCA10_03020
path_pre00260.kgml: 4.2.1.22 -> 4.4.1.1
path_pre00260.kgml:
path_pre00260.kgml: --- 9.65 seconds ---

path_pre00261.kgml: Monobactam biosynthesis
path_pre00261.kgml: Initialization took 0.24 seconds
path_pre00261.kgml: (not found)
path_pre00261.kgml: --- 0.28 seconds ---

path_pre00270.kgml: Cysteine and methionine metabolism
path_pre00270.kgml: Initialization took 4.05 seconds
path_pre00270.kgml:
path_pre00270.kgml: Found a trail of span 3 without skipping any vertex
path_pre00270.kgml: 74 -> 120 -> 71
path_pre00270.kgml: R07392 -> R07395 -> R07364
path_pre00270.kgml: pre:PCA10_37340 -> pre:PCA10_37320 -> pre:PCA10_37330
path_pre00270.kgml: 4.2.1.109 -> 3.1.3.77 -> 1.13.11.54
path_pre00270.kgml:
path_pre00270.kgml: Found a trail of span 3 without skipping any vertex
path_pre00270.kgml: 74 -> 120 -> 72
path_pre00270.kgml: R07392 -> R07395 -> R07363
path_pre00270.kgml: pre:PCA10_37340 -> pre:PCA10_37320 -> pre:PCA10_37330
path_pre00270.kgml: 4.2.1.109 -> 3.1.3.77 -> 1.13.11.53
path_pre00270.kgml:
path_pre00270.kgml: Found a trail of span 3 without skipping any vertex
path_pre00270.kgml: 87 -> 85 -> 185
path_pre00270.kgml: R01290 -> R01001 -> R00782
path_pre00270.kgml: pre:PCA10_03010 -> pre:PCA10_03020 -> pre:PCA10_03020
path_pre00270.kgml: 4.2.1.22 -> 4.4.1.1 -> {4.4.1.1, 4.4.1.13, 4.4.1.28}
path_pre00270.kgml:
path_pre00270.kgml: Found a trail of span 2 without skipping any vertex
path_pre00270.kgml: 188 -> 184
path_pre00270.kgml: R03105 -> R00782
path_pre00270.kgml: {pre:PCA10_18380, pre:PCA10_51940} -> pre:PCA10_18390
path_pre00270.kgml: 2.8.1.2 -> {4.4.1.1, 4.4.1.13, 4.4.1.28}
path_pre00270.kgml:
path_pre00270.kgml: --- 4.47 seconds ---

path_pre00280.kgml: Valine, leucine and isoleucine degradation
path_pre00280.kgml: Initialization took 7.20 seconds
path_pre00280.kgml:
path_pre00280.kgml: Found a trail of span 5 containing skipped vertices
path_pre00280.kgml: 81 -> 79 -> 78 -> 77 -> 174
path_pre00280.kgml: R04095 -> R04138 -> R02085 -> R01360 -> R01357
path_pre00280.kgml: pre:PCA10_34700 -> {pre:PCA10_34710, pre:PCA10_34730} -> pre:PCA10_34720 -> pre:PCA10_34740 -> pre:PCA10_34810
path_pre00280.kgml: {1.3.8.4, 1.3.8.7} -> 6.4.1.4 -> 4.2.1.18 -> 4.1.3.4 -> 6.2.1.16
path_pre00280.kgml: Skipped genes: pre:PCA10_34760, pre:PCA10_34800
path_pre00280.kgml:
path_pre00280.kgml: Found a trail of span 2 without skipping any vertex
path_pre00280.kgml: 106 -> 105
path_pre00280.kgml: R02661 -> R04224
path_pre00280.kgml: {pre:PCA10_10550, pre:PCA10_18080, pre:PCA10_19550, pre:PCA10_32380} -> {pre:PCA10_13410, pre:PCA10_13430, pre:PCA10_21100, pre:PCA10_22600, pre:PCA10_22680, pre:PCA10_27760, pre:PCA10_28190, pre:PCA10_28310, pre:PCA10_28350, pre:PCA10_32400, pre:PCA10_32620, pre:PCA10_36670, pre:PCA10_45600, pre:PCA10_47470}
path_pre00280.kgml: {1.3.8.1, 1.3.8.7, 1.3.99.12} -> 4.2.1.17
path_pre00280.kgml:
path_pre00280.kgml: Found a trail of span 2 without skipping any vertex
path_pre00280.kgml: 116 -> 80
path_pre00280.kgml: R04095 -> R04137
path_pre00280.kgml: {pre:PCA10_10550, pre:PCA10_18080, pre:PCA10_19550, pre:PCA10_32380} -> {pre:PCA10_13410, pre:PCA10_13430, pre:PCA10_21100, pre:PCA10_22600, pre:PCA10_22680, pre:PCA10_27760, pre:PCA10_28190, pre:PCA10_28310, pre:PCA10_28350, pre:PCA10_32400, pre:PCA10_32620, pre:PCA10_36670, pre:PCA10_45600, pre:PCA10_47470}
path_pre00280.kgml: {1.3.8.4, 1.3.8.7} -> 4.2.1.17
path_pre00280.kgml:
path_pre00280.kgml: --- 10.00 seconds ---

path_pre00281.kgml: Geraniol degradation
path_pre00281.kgml: Initialization took 1.19 seconds
path_pre00281.kgml:
path_pre00281.kgml: Found a trail of span 3 without skipping any vertex
path_pre00281.kgml: 40 -> 23 -> 26
path_pre00281.kgml: R08089 -> R03494 -> R03493
path_pre00281.kgml: pre:PCA10_37630 -> {pre:PCA10_37620, pre:PCA10_37650} -> pre:PCA10_37640
path_pre00281.kgml: ? -> 6.4.1.5 -> 4.2.1.57
path_pre00281.kgml:
path_pre00281.kgml: Found a trail of span 3 containing skipped vertices
path_pre00281.kgml: 29 -> 22 -> 21
path_pre00281.kgml: R08093 -> R08094 -> R08095
path_pre00281.kgml: {pre:PCA10_13410, pre:PCA10_13430, pre:PCA10_21100, pre:PCA10_22600, pre:PCA10_22680, pre:PCA10_27760, pre:PCA10_28190, pre:PCA10_28310, pre:PCA10_28350, pre:PCA10_32400, pre:PCA10_32620, pre:PCA10_36670, pre:PCA10_45600, pre:PCA10_47470} -> {pre:PCA10_21100, pre:PCA10_22600} -> {pre:PCA10_13180, pre:PCA10_21110, pre:PCA10_32660}
path_pre00281.kgml: 4.2.1.17 -> 1.1.1.35 -> 2.3.1.16
path_pre00281.kgml: Skipped genes: pre:PCA10_32630, pre:PCA10_32650, pre:PCA10_32640
path_pre00281.kgml:
path_pre00281.kgml: --- 1.36 seconds ---

path_pre00290.kgml: Valine, leucine and isoleucine biosynthesis
path_pre00290.kgml: Initialization took 0.84 seconds
path_pre00290.kgml:
path_pre00290.kgml: Found a trail of span 3 without skipping any vertex
path_pre00290.kgml: 79 -> 44 -> 46 -> 44
path_pre00290.kgml: R00226 -> R05071 -> R04440 -> R05071
path_pre00290.kgml: {pre:PCA10_15610, pre:PCA10_24310, pre:PCA10_48630, pre:PCA10_48640} -> pre:PCA10_48610 -> pre:PCA10_48610 -> pre:PCA10_48610
path_pre00290.kgml: 2.2.1.6 -> {1.1.1.86, 5.4.99.3} -> 1.1.1.86 -> {1.1.1.86, 5.4.99.3}
path_pre00290.kgml:
path_pre00290.kgml: Found a trail of span 3 containing skipped vertices
path_pre00290.kgml: 78 -> 21 -> 22
path_pre00290.kgml: R03896 -> R03898 -> R00994
path_pre00290.kgml: {pre:PCA10_20060, pre:PCA10_20070} -> {pre:PCA10_20060, pre:PCA10_20070} -> pre:PCA10_20090
path_pre00290.kgml: 4.2.1.35 -> 4.2.1.35 -> 1.1.1.85
path_pre00290.kgml: Skipped genes: pre:PCA10_20080
path_pre00290.kgml:
path_pre00290.kgml: Found a trail of span 3 containing skipped vertices
path_pre00290.kgml: 35 -> 37 -> 36
path_pre00290.kgml: R03968 -> R04001 -> R04426
path_pre00290.kgml: {pre:PCA10_20060, pre:PCA10_20070} -> {pre:PCA10_20060, pre:PCA10_20070} -> pre:PCA10_20090
path_pre00290.kgml: 4.2.1.33 -> 4.2.1.33 -> 1.1.1.85
path_pre00290.kgml: Skipped genes: pre:PCA10_20080
path_pre00290.kgml:
path_pre00290.kgml: --- 1.22 seconds ---

path_pre00300.kgml: Lysine biosynthesis
path_pre00300.kgml: Initialization took 0.69 seconds
path_pre00300.kgml:
path_pre00300.kgml: Found a trail of span 2 without skipping any vertex
path_pre00300.kgml: 62 -> 63
path_pre00300.kgml: R02735 -> R00451
path_pre00300.kgml: pre:PCA10_54890 -> {pre:PCA10_12450, pre:PCA10_54880}
path_pre00300.kgml: 5.1.1.7 -> 4.1.1.20
path_pre00300.kgml:
path_pre00300.kgml: Found a trail of span 2 without skipping any vertex
path_pre00300.kgml: 77 -> 46
path_pre00300.kgml: R02788 -> R04617
path_pre00300.kgml: pre:PCA10_10730 -> pre:PCA10_10740
path_pre00300.kgml: 6.3.2.13 -> 6.3.2.10
path_pre00300.kgml:
path_pre00300.kgml: Found a trail of span 2 containing skipped vertices
path_pre00300.kgml: 57 -> 59
path_pre00300.kgml: R04365 -> R04475
path_pre00300.kgml: pre:PCA10_45390 -> {pre:PCA10_04870, pre:PCA10_45370}
path_pre00300.kgml: 2.3.1.117 -> 2.6.1.17
path_pre00300.kgml: Skipped genes: pre:PCA10_45380
path_pre00300.kgml:
path_pre00300.kgml: --- 0.92 seconds ---

path_pre00310.kgml: Lysine degradation
path_pre00310.kgml: Initialization took 3.00 seconds
path_pre00310.kgml:
path_pre00310.kgml: Found a trail of span 3 containing skipped vertices
path_pre00310.kgml: 44 -> 45 -> 56
path_pre00310.kgml: R03026 -> R01975 -> R00238
path_pre00310.kgml: {pre:PCA10_13410, pre:PCA10_13430, pre:PCA10_21100, pre:PCA10_22600, pre:PCA10_22680, pre:PCA10_27760, pre:PCA10_28190, pre:PCA10_28310, pre:PCA10_28350, pre:PCA10_32400, pre:PCA10_32620, pre:PCA10_36670, pre:PCA10_45600, pre:PCA10_47470} -> {pre:PCA10_21100, pre:PCA10_22600} -> {pre:PCA10_13460, pre:PCA10_13770, pre:PCA10_22590, pre:PCA10_27910, pre:PCA10_28530, pre:PCA10_29810, pre:PCA10_32420, pre:PCA10_34770, pre:PCA10_47890, pre:PCA10_48970, pre:PCA10_50540}
path_pre00310.kgml: 4.2.1.17 -> 1.1.1.35 -> 2.3.1.9
path_pre00310.kgml: Skipped genes: pre:PCA10_13440, pre:PCA10_13450
path_pre00310.kgml:
path_pre00310.kgml: Found a trail of span 2 without skipping any vertex
path_pre00310.kgml: 60 -> 61
path_pre00310.kgml: R02401 -> R02274
path_pre00310.kgml: {pre:PCA10_01240, pre:PCA10_49680} -> {pre:PCA10_01250, pre:PCA10_49670}
path_pre00310.kgml: 1.2.1.20 -> 2.6.1.48
path_pre00310.kgml:
path_pre00310.kgml: Found a trail of span 2 without skipping any vertex
path_pre00310.kgml: 55 -> 73
path_pre00310.kgml: R01940 -> R02571
path_pre00310.kgml: pre:PCA10_21680 -> pre:PCA10_21690
path_pre00310.kgml: 1.2.4.2 -> 2.3.1.61
path_pre00310.kgml:
path_pre00310.kgml: --- 3.23 seconds ---

path_pre00311.kgml: Penicillin and cephalosporin biosynthesis
path_pre00311.kgml: Initialization took 0.14 seconds
path_pre00311.kgml: (not found)
path_pre00311.kgml: --- 0.20 seconds ---

path_pre00330.kgml: Arginine and proline metabolism
path_pre00330.kgml: Initialization took 6.31 seconds
path_pre00330.kgml:
path_pre00330.kgml: Found a trail of span 5 containing skipped vertices
path_pre00330.kgml: 193 -> 198 -> 199 -> 200 -> 201
path_pre00330.kgml: R00832 -> R04189 -> R04217 -> R05049 -> R00411
path_pre00330.kgml: {pre:PCA10_42400, pre:PCA10_42410} -> pre:PCA10_42380 -> pre:PCA10_42420 -> pre:PCA10_42390 -> pre:PCA10_42360
path_pre00330.kgml: 2.3.1.109 -> 3.5.3.23 -> 2.6.1.81 -> 1.2.1.71 -> 3.5.1.96
path_pre00330.kgml: Skipped genes: pre:PCA10_42370
path_pre00330.kgml:
path_pre00330.kgml: Found a trail of span 2 without skipping any vertex
path_pre00330.kgml: 60 -> 61
path_pre00330.kgml: R08197 -> R03178
path_pre00330.kgml: {pre:PCA10_09720, pre:PCA10_40340} -> pre:PCA10_40350
path_pre00330.kgml: 2.6.1.84 -> 4.1.1.75
path_pre00330.kgml:
path_pre00330.kgml: Found a trail of span 2 containing skipped vertices
path_pre00330.kgml: 150 -> 151
path_pre00330.kgml: R01416 -> R01152
path_pre00330.kgml: {pre:PCA10_02240, pre:PCA10_13620, pre:PCA10_13650} -> {pre:PCA10_02250, pre:PCA10_13630}
path_pre00330.kgml: 3.5.3.12 -> 3.5.1.53
path_pre00330.kgml: Skipped genes: pre:PCA10_13640
path_pre00330.kgml:
path_pre00330.kgml: --- 6.58 seconds ---

path_pre00332.kgml: Carbapenem biosynthesis
path_pre00332.kgml: Initialization took 0.06 seconds
path_pre00332.kgml: (not found)
path_pre00332.kgml: --- 0.10 seconds ---

path_pre00340.kgml: Histidine metabolism
path_pre00340.kgml: Initialization took 0.89 seconds
path_pre00340.kgml:
path_pre00340.kgml: Found a trail of span 3 containing skipped vertices
path_pre00340.kgml: 65 -> 69 -> 63
path_pre00340.kgml: R04640 -> R04558 -> R03457
path_pre00340.kgml: pre:PCA10_53560 -> {pre:PCA10_53550, pre:PCA10_53580} -> pre:PCA10_53590
path_pre00340.kgml: 5.3.1.16 -> 4.3.2.10 -> 4.2.1.19
path_pre00340.kgml: Skipped genes: pre:PCA10_53570
path_pre00340.kgml:
path_pre00340.kgml: Found a trail of span 2 without skipping any vertex
path_pre00340.kgml: 67 -> 66
path_pre00340.kgml: R04035 -> R04037
path_pre00340.kgml: pre:PCA10_52880 -> pre:PCA10_52870
path_pre00340.kgml: 3.6.1.31 -> 3.5.4.19
path_pre00340.kgml:
path_pre00340.kgml: --- 1.11 seconds ---

path_pre00350.kgml: Tyrosine metabolism
path_pre00350.kgml: Initialization took 1.54 seconds
path_pre00350.kgml:
path_pre00350.kgml: Found a trail of span 7 without skipping any vertex
path_pre00350.kgml: 64 -> 93 -> 86 -> 87 -> 102 -> 106 -> 89
path_pre00350.kgml: R03303 -> R04418 -> R04379 -> R04380 -> R04134 -> R04132 -> R01647
path_pre00350.kgml: pre:PCA10_16320 -> pre:PCA10_16330 -> {pre:PCA10_16310, pre:PCA10_33850} -> {pre:PCA10_16340, pre:PCA10_16350} -> {pre:PCA10_16340, pre:PCA10_16350} -> pre:PCA10_16300 -> pre:PCA10_16290
path_pre00350.kgml: 1.13.11.15 -> {1.1.1.312, 1.2.1.60} -> 5.3.3.10 -> 4.1.1.68 -> ? -> ? -> 4.1.2.52
path_pre00350.kgml:
path_pre00350.kgml: Found a trail of span 7 without skipping any vertex
path_pre00350.kgml: 64 -> 93 -> 86 -> 87 -> 102 -> 88 -> 89
path_pre00350.kgml: R03303 -> R04418 -> R04379 -> R04380 -> R04134 -> R06897 -> R01647
path_pre00350.kgml: pre:PCA10_16320 -> pre:PCA10_16330 -> {pre:PCA10_16310, pre:PCA10_33850} -> {pre:PCA10_16340, pre:PCA10_16350} -> {pre:PCA10_16340, pre:PCA10_16350} -> pre:PCA10_16300 -> pre:PCA10_16290
path_pre00350.kgml: 1.13.11.15 -> {1.1.1.312, 1.2.1.60} -> 5.3.3.10 -> 4.1.1.68 -> ? -> ? -> 4.1.2.52
path_pre00350.kgml:
path_pre00350.kgml: Found a trail of span 6 without skipping any vertex
path_pre00350.kgml: 64 -> 93 -> 86 -> 87 -> 88 -> 89
path_pre00350.kgml: R03303 -> R04418 -> R04379 -> R04380 -> R06897 -> R01647
path_pre00350.kgml: pre:PCA10_16320 -> pre:PCA10_16330 -> {pre:PCA10_16310, pre:PCA10_33850} -> {pre:PCA10_16340, pre:PCA10_16350} -> pre:PCA10_16300 -> pre:PCA10_16290
path_pre00350.kgml: 1.13.11.15 -> {1.1.1.312, 1.2.1.60} -> 5.3.3.10 -> 4.1.1.68 -> ? -> 4.1.2.52
path_pre00350.kgml:
path_pre00350.kgml: --- 1.86 seconds ---

path_pre00360.kgml: Phenylalanine metabolism
path_pre00360.kgml: Initialization took 6.10 seconds
path_pre00360.kgml:
path_pre00360.kgml: Found a trail of span 2 containing skipped vertices
path_pre00360.kgml: 77 -> 162
path_pre00360.kgml: R00694 -> R01795
path_pre00360.kgml: {pre:PCA10_16560, pre:PCA10_19890} -> pre:PCA10_16580
path_pre00360.kgml: {2.6.1.1, 2.6.1.5, 2.6.1.57, 2.6.1.9} -> 1.14.16.1
path_pre00360.kgml: Skipped genes: pre:PCA10_16570
path_pre00360.kgml:
path_pre00360.kgml: Found a trail of span 2 without skipping any vertex
path_pre00360.kgml: 250 -> 55
path_pre00360.kgml: R00228 -> R00750
path_pre00360.kgml: {pre:PCA10_33750, pre:PCA10_p0380} -> {pre:PCA10_22760, pre:PCA10_33740, pre:PCA10_p0390}
path_pre00360.kgml: 1.2.1.10 -> 4.1.3.39
path_pre00360.kgml:
path_pre00360.kgml: --- 6.60 seconds ---

path_pre00361.kgml: Chlorocyclohexane and chlorobenzene degradation
path_pre00361.kgml: Initialization took 0.24 seconds
path_pre00361.kgml:
path_pre00361.kgml: Found a trail of span 2 without skipping any vertex
path_pre00361.kgml: 240 -> 241
path_pre00361.kgml: R10042 -> R10043
path_pre00361.kgml: {pre:PCA10_06960, pre:PCA10_06970, pre:PCA10_06980, pre:PCA10_06990, pre:PCA10_07000, pre:PCA10_07010} -> {pre:PCA10_06960, pre:PCA10_06970, pre:PCA10_06980, pre:PCA10_06990, pre:PCA10_07000, pre:PCA10_07010}
path_pre00361.kgml: ? -> ?
path_pre00361.kgml:
path_pre00361.kgml: Found a trail of span 2 containing skipped vertices
path_pre00361.kgml: 183 -> 190
path_pre00361.kgml: R04258 -> R05390
path_pre00361.kgml: {pre:PCA10_14870, pre:PCA10_17920, pre:PCA10_31790} -> pre:PCA10_14850
path_pre00361.kgml: 1.13.11.1 -> 5.5.1.1
path_pre00361.kgml: Skipped genes: pre:PCA10_14860
path_pre00361.kgml:
path_pre00361.kgml: --- 0.38 seconds ---

path_pre00362.kgml: Benzoate degradation
path_pre00362.kgml: Initialization took 9.35 seconds
path_pre00362.kgml:
path_pre00362.kgml: Found a trail of span 3 containing skipped vertices
path_pre00362.kgml: 180 -> 179 -> 208
path_pre00362.kgml: R02601 -> R00750 -> R00228
path_pre00362.kgml: {pre:PCA10_13820, pre:PCA10_p0350} -> {pre:PCA10_13840, pre:PCA10_22760, pre:PCA10_33740, pre:PCA10_p0390} -> {pre:PCA10_13830, pre:PCA10_33750, pre:PCA10_p0380}
path_pre00362.kgml: 4.2.1.80 -> 4.1.3.39 -> 1.2.1.10
path_pre00362.kgml: Skipped genes: pre:PCA10_p0360, pre:PCA10_p0370
path_pre00362.kgml:
path_pre00362.kgml: Found a trail of span 3 without skipping any vertex
path_pre00362.kgml: 60 -> 61 -> 145
path_pre00362.kgml: R03307 -> R03470 -> R02991
path_pre00362.kgml: pre:PCA10_26040 -> {pre:PCA10_10050, pre:PCA10_14150, pre:PCA10_15130, pre:PCA10_26060} -> pre:PCA10_26050
path_pre00362.kgml: 5.5.1.2 -> 4.1.1.44 -> 3.1.1.24
path_pre00362.kgml:
path_pre00362.kgml: Found a trail of span 3 without skipping any vertex
path_pre00362.kgml: 148 -> 147 -> 146 -> 147
path_pre00362.kgml: R00817 -> R06989 -> R06990 -> R06989
path_pre00362.kgml: {pre:PCA10_14870, pre:PCA10_17920, pre:PCA10_31790} -> pre:PCA10_14850 -> pre:PCA10_14860 -> pre:PCA10_14850
path_pre00362.kgml: 1.13.11.1 -> 5.5.1.1 -> 5.3.3.4 -> 5.5.1.1
path_pre00362.kgml:
path_pre00362.kgml: Found a trail of span 2 without skipping any vertex
path_pre00362.kgml: 149 -> 141
path_pre00362.kgml: {R05621, R05622} -> R00813
path_pre00362.kgml: {pre:PCA10_30920, pre:PCA10_30930, pre:PCA10_30940} -> pre:PCA10_30910
path_pre00362.kgml: {1.14.12.10, 1.14.12.10} -> 1.3.1.25
path_pre00362.kgml:
path_pre00362.kgml: Found a trail of span 2 without skipping any vertex
path_pre00362.kgml: 226 -> 227
path_pre00362.kgml: R10042 -> R10043
path_pre00362.kgml: {pre:PCA10_06960, pre:PCA10_06970, pre:PCA10_06980, pre:PCA10_06990, pre:PCA10_07000, pre:PCA10_07010} -> {pre:PCA10_06960, pre:PCA10_06970, pre:PCA10_06980, pre:PCA10_06990, pre:PCA10_07000, pre:PCA10_07010}
path_pre00362.kgml: ? -> ?
path_pre00362.kgml:
path_pre00362.kgml: Found a trail of span 2 without skipping any vertex
path_pre00362.kgml: 238 -> 90
path_pre00362.kgml: R05305 -> R05586
path_pre00362.kgml: {pre:PCA10_21100, pre:PCA10_22600, pre:PCA10_29800} -> {pre:PCA10_13180, pre:PCA10_21110, pre:PCA10_32660}
path_pre00362.kgml: {1.1.1.259, 1.1.1.35} -> 2.3.1.16
path_pre00362.kgml:
path_pre00362.kgml: --- 9.80 seconds ---

path_pre00364.kgml: Fluorobenzoate degradation
path_pre00364.kgml: Initialization took 0.19 seconds
path_pre00364.kgml:
path_pre00364.kgml: Found a trail of span 2 containing skipped vertices
path_pre00364.kgml: 56 -> 52
path_pre00364.kgml: R08115 -> R08116
path_pre00364.kgml: {pre:PCA10_14870, pre:PCA10_17920, pre:PCA10_31790} -> pre:PCA10_14850
path_pre00364.kgml: 1.13.11.1 -> 5.5.1.1
path_pre00364.kgml: Skipped genes: pre:PCA10_14860
path_pre00364.kgml:
path_pre00364.kgml: Found a trail of span 2 without skipping any vertex
path_pre00364.kgml: 41 -> 42
path_pre00364.kgml: R08110 -> R08113
path_pre00364.kgml: {pre:PCA10_30920, pre:PCA10_30930, pre:PCA10_30940} -> pre:PCA10_30910
path_pre00364.kgml: 1.14.12.10 -> 1.3.1.25
path_pre00364.kgml:
path_pre00364.kgml: Found a trail of span 2 without skipping any vertex
path_pre00364.kgml: 57 -> 53
path_pre00364.kgml: R08108 -> R08111
path_pre00364.kgml: {pre:PCA10_30920, pre:PCA10_30930, pre:PCA10_30940} -> pre:PCA10_30910
path_pre00364.kgml: 1.14.12.10 -> 1.3.1.25
path_pre00364.kgml:
path_pre00364.kgml: Found a trail of span 2 without skipping any vertex
path_pre00364.kgml: 39 -> 55
path_pre00364.kgml: R08109 -> R08112
path_pre00364.kgml: {pre:PCA10_30920, pre:PCA10_30930, pre:PCA10_30940} -> pre:PCA10_30910
path_pre00364.kgml: 1.14.12.10 -> 1.3.1.25
path_pre00364.kgml:
path_pre00364.kgml: --- 0.45 seconds ---

path_pre00380.kgml: Tryptophan metabolism
path_pre00380.kgml: Initialization took 3.94 seconds
path_pre00380.kgml:
path_pre00380.kgml: Found a trail of span 3 containing skipped vertices
path_pre00380.kgml: 98 -> 31 -> 97
path_pre00380.kgml: R03026 -> R01975 -> R00238
path_pre00380.kgml: {pre:PCA10_13410, pre:PCA10_13430, pre:PCA10_21100, pre:PCA10_22600, pre:PCA10_22680, pre:PCA10_27760, pre:PCA10_28190, pre:PCA10_28310, pre:PCA10_28350, pre:PCA10_32400, pre:PCA10_32620, pre:PCA10_36670, pre:PCA10_45600, pre:PCA10_47470} -> {pre:PCA10_21100, pre:PCA10_22600} -> {pre:PCA10_13460, pre:PCA10_13770, pre:PCA10_22590, pre:PCA10_27910, pre:PCA10_28530, pre:PCA10_29810, pre:PCA10_32420, pre:PCA10_34770, pre:PCA10_47890, pre:PCA10_48970, pre:PCA10_50540}
path_pre00380.kgml: 4.2.1.17 -> 1.1.1.35 -> 2.3.1.9
path_pre00380.kgml: Skipped genes: pre:PCA10_13440, pre:PCA10_13450
path_pre00380.kgml:
path_pre00380.kgml: Found a trail of span 2 without skipping any vertex
path_pre00380.kgml: 104 -> 107
path_pre00380.kgml: R03936 -> R00988
path_pre00380.kgml: pre:PCA10_38290 -> {pre:PCA10_14880, pre:PCA10_38300}
path_pre00380.kgml: 3.7.1.3 -> 3.5.1.9
path_pre00380.kgml:
path_pre00380.kgml: Found a trail of span 2 without skipping any vertex
path_pre00380.kgml: 94 -> 106
path_pre00380.kgml: R01959 -> R00987
path_pre00380.kgml: {pre:PCA10_14880, pre:PCA10_38300} -> pre:PCA10_38290
path_pre00380.kgml: 3.5.1.9 -> 3.7.1.3
path_pre00380.kgml:
path_pre00380.kgml: --- 4.16 seconds ---

path_pre00400.kgml: Phenylalanine, tyrosine and tryptophan biosynthesis
path_pre00400.kgml: Initialization took 1.64 seconds
path_pre00400.kgml:
path_pre00400.kgml: Found a trail of span 4 without skipping any vertex
path_pre00400.kgml: 67 -> 88 -> 60 -> 58 -> 60 -> 88
path_pre00400.kgml: R00691 -> R00694 -> R01373 -> R01715 -> R01373 -> R00694
path_pre00400.kgml: pre:PCA10_39170 -> {pre:PCA10_10440, pre:PCA10_39160} -> pre:PCA10_39170 -> pre:PCA10_39170 -> pre:PCA10_39170 -> {pre:PCA10_10440, pre:PCA10_39160}
path_pre00400.kgml: {4.2.1.51, 4.2.1.91} -> {2.6.1.1, 2.6.1.5, 2.6.1.57, 2.6.1.9} -> {4.2.1.51, 4.2.1.91} -> 5.4.99.5 -> {4.2.1.51, 4.2.1.91} -> {2.6.1.1, 2.6.1.5, 2.6.1.57, 2.6.1.9}
path_pre00400.kgml:
path_pre00400.kgml: Found a trail of span 3 without skipping any vertex
path_pre00400.kgml: 53 -> 51 -> 52
path_pre00400.kgml: R00674 -> R02722 -> R02340
path_pre00400.kgml: pre:PCA10_00330 -> {pre:PCA10_00320, pre:PCA10_00330} -> pre:PCA10_00320
path_pre00400.kgml: {4.2.1.122, 4.2.1.20} -> 4.2.1.20 -> {4.1.2.8, 4.2.1.20}
path_pre00400.kgml:
path_pre00400.kgml: Found a trail of span 3 containing skipped vertices
path_pre00400.kgml: 63 -> 71 -> 80
path_pre00400.kgml: R00694 -> R01795 -> R00734
path_pre00400.kgml: {pre:PCA10_16560, pre:PCA10_19890} -> pre:PCA10_16580 -> {pre:PCA10_16560, pre:PCA10_19890}
path_pre00400.kgml: {2.6.1.1, 2.6.1.5, 2.6.1.57, 2.6.1.9} -> 1.14.16.1 -> {2.6.1.1, 2.6.1.5, 2.6.1.57, 2.6.1.9}
path_pre00400.kgml: Skipped genes: pre:PCA10_16570
path_pre00400.kgml:
path_pre00400.kgml: Found a trail of span 2 without skipping any vertex
path_pre00400.kgml: 57 -> 56
path_pre00400.kgml: {R00985, R00986} -> R01073
path_pre00400.kgml: {pre:PCA10_05550, pre:PCA10_05560} -> pre:PCA10_05570
path_pre00400.kgml: {4.1.3.27, 4.1.3.27} -> 2.4.2.18
path_pre00400.kgml:
path_pre00400.kgml: Found a trail of span 2 without skipping any vertex
path_pre00400.kgml: 77 -> 76
path_pre00400.kgml: R03084 -> R02413
path_pre00400.kgml: {pre:PCA10_26240, pre:PCA10_50920} -> {pre:PCA10_00260, pre:PCA10_26210, pre:PCA10_26230}
path_pre00400.kgml: 4.2.1.10 -> {1.1.1.25, 1.1.1.282}
path_pre00400.kgml:
path_pre00400.kgml: --- 2.07 seconds ---

path_pre00401.kgml: Novobiocin biosynthesis
path_pre00401.kgml: Initialization took 0.08 seconds
path_pre00401.kgml: (not found)
path_pre00401.kgml: --- 0.12 seconds ---

path_pre00410.kgml: beta-Alanine metabolism
path_pre00410.kgml: Initialization took 2.73 seconds
path_pre00410.kgml:
path_pre00410.kgml: Found a trail of span 2 containing skipped vertices
path_pre00410.kgml: 47 -> 45
path_pre00410.kgml: R00907 -> {R00705, R00706}
path_pre00410.kgml: {pre:PCA10_50260, pre:PCA10_55160} -> {pre:PCA10_22980, pre:PCA10_42890, pre:PCA10_50240}
path_pre00410.kgml: 2.6.1.18 -> {1.2.1.18, 1.2.1.27, 1.2.1.18}
path_pre00410.kgml: Skipped genes: pre:PCA10_50250
path_pre00410.kgml:
path_pre00410.kgml: Found a trail of span 2 without skipping any vertex
path_pre00410.kgml: 54 -> 50
path_pre00410.kgml: R00489 -> R02473
path_pre00410.kgml: pre:PCA10_48910 -> {pre:PCA10_27510, pre:PCA10_48900}
path_pre00410.kgml: {4.1.1.11, 4.1.1.15} -> 6.3.2.1
path_pre00410.kgml:
path_pre00410.kgml: Found a trail of span 2 without skipping any vertex
path_pre00410.kgml: 38 -> 39
path_pre00410.kgml: R00924 -> R03045
path_pre00410.kgml: {pre:PCA10_10550, pre:PCA10_18080, pre:PCA10_19550, pre:PCA10_32380} -> {pre:PCA10_13410, pre:PCA10_13430, pre:PCA10_21100, pre:PCA10_22600, pre:PCA10_22680, pre:PCA10_27760, pre:PCA10_28190, pre:PCA10_28310, pre:PCA10_28350, pre:PCA10_32400, pre:PCA10_32620, pre:PCA10_36670, pre:PCA10_45600, pre:PCA10_47470}
path_pre00410.kgml: 1.3.8.7 -> {4.2.1.116, 4.2.1.17}
path_pre00410.kgml:
path_pre00410.kgml: --- 2.95 seconds ---

path_pre00430.kgml: Taurine and hypotaurine metabolism
path_pre00430.kgml: Initialization took 0.23 seconds
path_pre00430.kgml:
path_pre00430.kgml: Found a trail of span 2 without skipping any vertex
path_pre00430.kgml: 36 -> 58
path_pre00430.kgml: R00230 -> R00315
path_pre00430.kgml: pre:PCA10_47780 -> pre:PCA10_47770
path_pre00430.kgml: 2.3.1.8 -> {2.7.2.1, 2.7.2.15}
path_pre00430.kgml:
path_pre00430.kgml: --- 0.34 seconds ---

path_pre00440.kgml: Phosphonate and phosphinate metabolism
path_pre00440.kgml: Initialization took 0.09 seconds
path_pre00440.kgml:
path_pre00440.kgml: Found a trail of span 2 containing skipped vertices
path_pre00440.kgml: 111 -> 67
path_pre00440.kgml: R04152 -> R00747
path_pre00440.kgml: pre:PCA10_07760 -> {pre:PCA10_07740, pre:PCA10_23870}
path_pre00440.kgml: 2.6.1.37 -> 3.11.1.1
path_pre00440.kgml: Skipped genes: pre:PCA10_07750
path_pre00440.kgml:
path_pre00440.kgml: --- 0.18 seconds ---

path_pre00450.kgml: Selenocompound metabolism
path_pre00450.kgml: Initialization took 0.33 seconds
path_pre00450.kgml: (not found)
path_pre00450.kgml: --- 0.38 seconds ---

path_pre00460.kgml: Cyanoamino acid metabolism
path_pre00460.kgml: Initialization took 0.18 seconds
path_pre00460.kgml: (not found)
path_pre00460.kgml: --- 0.24 seconds ---

path_pre00471.kgml: D-Glutamine and D-glutamate metabolism
path_pre00471.kgml: Initialization took 0.09 seconds
path_pre00471.kgml:
path_pre00471.kgml: Found a trail of span 2 containing skipped vertices
path_pre00471.kgml: 19 -> 20
path_pre00471.kgml: R03193 -> R02783
path_pre00471.kgml: pre:PCA10_10790 -> pre:PCA10_10760
path_pre00471.kgml: 6.3.2.8 -> 6.3.2.9
path_pre00471.kgml: Skipped genes: pre:PCA10_10770, pre:PCA10_10780
path_pre00471.kgml:
path_pre00471.kgml: --- 0.20 seconds ---

path_pre00472.kgml: D-Arginine and D-ornithine metabolism
path_pre00472.kgml: Initialization took 0.09 seconds
path_pre00472.kgml:
path_pre00472.kgml: Found a trail of span 2 without skipping any vertex
path_pre00472.kgml: 37 -> 38
path_pre00472.kgml: R11018 -> {R11031, R11032}
path_pre00472.kgml: pre:PCA10_11010 -> pre:PCA10_11000
path_pre00472.kgml: 1.4.99.6 -> {1.4.1.25, 1.4.1.25}
path_pre00472.kgml:
path_pre00472.kgml: --- 0.22 seconds ---

path_pre00473.kgml: D-Alanine metabolism
path_pre00473.kgml: Initialization took 0.09 seconds
path_pre00473.kgml: (not found)
path_pre00473.kgml: --- 0.15 seconds ---

path_pre00480.kgml: Glutathione metabolism
path_pre00480.kgml: Initialization took 2.04 seconds
path_pre00480.kgml: (not found)
path_pre00480.kgml: --- 2.10 seconds ---

path_pre00500.kgml: Starch and sucrose metabolism
path_pre00500.kgml: Initialization took 0.09 seconds
path_pre00500.kgml: (not found)
path_pre00500.kgml: --- 0.15 seconds ---

path_pre00520.kgml: Amino sugar and nucleotide sugar metabolism
path_pre00520.kgml: Initialization took 1.23 seconds
path_pre00520.kgml:
path_pre00520.kgml: Found a trail of span 2 without skipping any vertex
path_pre00520.kgml: 420 -> 422
path_pre00520.kgml: R11024 -> R11025
path_pre00520.kgml: pre:PCA10_05430 -> pre:PCA10_05440
path_pre00520.kgml: 2.7.1.221 -> 2.7.7.99
path_pre00520.kgml:
path_pre00520.kgml: Found a trail of span 2 without skipping any vertex
path_pre00520.kgml: 274 -> 188
path_pre00520.kgml: R00289 -> R00286
path_pre00520.kgml: pre:PCA10_25910 -> pre:PCA10_25900
path_pre00520.kgml: {2.7.7.64, 2.7.7.9} -> 1.1.1.22
path_pre00520.kgml:
path_pre00520.kgml: --- 1.44 seconds ---

path_pre00521.kgml: Streptomycin biosynthesis
path_pre00521.kgml: Initialization took 0.14 seconds
path_pre00521.kgml:
path_pre00521.kgml: Found a trail of span 4 without skipping any vertex
path_pre00521.kgml: 44 -> 43 -> 42 -> 24
path_pre00521.kgml: R02328 -> R06513 -> R06514 -> R02777
path_pre00521.kgml: pre:PCA10_53830 -> pre:PCA10_53820 -> pre:PCA10_53840 -> {pre:PCA10_06610, pre:PCA10_53850}
path_pre00521.kgml: 2.7.7.24 -> 4.2.1.46 -> 5.1.3.13 -> 1.1.1.133
path_pre00521.kgml:
path_pre00521.kgml: --- 0.25 seconds ---

path_pre00523.kgml: Polyketide sugar unit biosynthesis
path_pre00523.kgml: Initialization took 0.14 seconds
path_pre00523.kgml:
path_pre00523.kgml: Found a trail of span 4 without skipping any vertex
path_pre00523.kgml: 27 -> 26 -> 63 -> 28
path_pre00523.kgml: R02328 -> R06513 -> R06514 -> R02777
path_pre00523.kgml: pre:PCA10_53830 -> pre:PCA10_53820 -> pre:PCA10_53840 -> {pre:PCA10_06610, pre:PCA10_53850}
path_pre00523.kgml: 2.7.7.24 -> 4.2.1.46 -> 5.1.3.13 -> 1.1.1.133
path_pre00523.kgml:
path_pre00523.kgml: --- 0.25 seconds ---

path_pre00525.kgml: Acarbose and validamycin biosynthesis
path_pre00525.kgml: Initialization took 0.08 seconds
path_pre00525.kgml:
path_pre00525.kgml: Found a trail of span 2 without skipping any vertex
path_pre00525.kgml: 58 -> 59
path_pre00525.kgml: R02328 -> R06513
path_pre00525.kgml: pre:PCA10_53830 -> pre:PCA10_53820
path_pre00525.kgml: 2.7.7.24 -> 4.2.1.46
path_pre00525.kgml:
path_pre00525.kgml: --- 0.19 seconds ---

path_pre00540.kgml: Lipopolysaccharide biosynthesis
path_pre00540.kgml: Initialization took 1.45 seconds
path_pre00540.kgml:
path_pre00540.kgml: Found a trail of span 2 containing skipped vertices
path_pre00540.kgml: 88 -> 53
path_pre00540.kgml: R04550 -> R04606
path_pre00540.kgml: pre:PCA10_45240 -> pre:PCA10_45210
path_pre00540.kgml: 2.3.1.191 -> 2.4.1.182
path_pre00540.kgml: Skipped genes: pre:PCA10_45230, pre:PCA10_45220
path_pre00540.kgml:
path_pre00540.kgml: --- 1.63 seconds ---

path_pre00550.kgml: Peptidoglycan biosynthesis
path_pre00550.kgml: Initialization took 0.79 seconds
path_pre00550.kgml:
path_pre00550.kgml: Found a trail of span 6 containing skipped vertices
path_pre00550.kgml: 33 -> 32 -> 34 -> 23 -> 35 -> 36
path_pre00550.kgml: R03193 -> R02783 -> R02788 -> R04617 -> R05630 -> R05032
path_pre00550.kgml: pre:PCA10_10790 -> pre:PCA10_10760 -> pre:PCA10_10730 -> pre:PCA10_10740 -> pre:PCA10_10750 -> pre:PCA10_10780
path_pre00550.kgml: 6.3.2.8 -> 6.3.2.9 -> 6.3.2.13 -> 6.3.2.10 -> 2.7.8.13 -> 2.4.1.227
path_pre00550.kgml: Skipped genes: pre:PCA10_10770
path_pre00550.kgml:
path_pre00550.kgml: Found a trail of span 4 containing skipped vertices
path_pre00550.kgml: 30 -> 23 -> 35 -> 36
path_pre00550.kgml: R01150 -> R04617 -> R05630 -> R05032
path_pre00550.kgml: pre:PCA10_10800 -> pre:PCA10_10740 -> pre:PCA10_10750 -> pre:PCA10_10780
path_pre00550.kgml: 6.3.2.4 -> 6.3.2.10 -> 2.7.8.13 -> 2.4.1.227
path_pre00550.kgml: Skipped genes: pre:PCA10_10760, pre:PCA10_10790, pre:PCA10_10770
path_pre00550.kgml:
path_pre00550.kgml: Found a trail of span 4 containing skipped vertices
path_pre00550.kgml: 30 -> 29 -> 28 -> 27
path_pre00550.kgml: R01150 -> R04573 -> R05629 -> R05662
path_pre00550.kgml: pre:PCA10_10800 -> pre:PCA10_10740 -> pre:PCA10_10750 -> pre:PCA10_10780
path_pre00550.kgml: 6.3.2.4 -> 6.3.2.10 -> 2.7.8.13 -> 2.4.1.227
path_pre00550.kgml: Skipped genes: pre:PCA10_10760, pre:PCA10_10790, pre:PCA10_10770
path_pre00550.kgml:
path_pre00550.kgml: --- 1.11 seconds ---

path_pre00561.kgml: Glycerolipid metabolism
path_pre00561.kgml: Initialization took 0.59 seconds
path_pre00561.kgml: (not found)
path_pre00561.kgml: --- 0.65 seconds ---

path_pre00562.kgml: Inositol phosphate metabolism
path_pre00562.kgml: Initialization took 0.13 seconds
path_pre00562.kgml: (not found)
path_pre00562.kgml: --- 0.18 seconds ---

path_pre00564.kgml: Glycerophospholipid metabolism
path_pre00564.kgml: Initialization took 1.49 seconds
path_pre00564.kgml: (not found)
path_pre00564.kgml: --- 1.55 seconds ---

path_pre00590.kgml: Arachidonic acid metabolism
path_pre00590.kgml: Initialization took 0.09 seconds
path_pre00590.kgml: (not found)
path_pre00590.kgml: --- 0.15 seconds ---

path_pre00592.kgml: alpha-Linolenic acid metabolism
path_pre00592.kgml: Initialization took 0.08 seconds
path_pre00592.kgml: (not found)
path_pre00592.kgml: --- 0.12 seconds ---

path_pre00620.kgml: Pyruvate metabolism
path_pre00620.kgml: Initialization took 10.11 seconds
path_pre00620.kgml:
path_pre00620.kgml: Found a trail of span 3 without skipping any vertex
path_pre00620.kgml: 123 -> 55 -> 124
path_pre00620.kgml: R00014 -> R03270 -> R02569
path_pre00620.kgml: {pre:PCA10_47370, pre:PCA10_47380, pre:PCA10_52400} -> {pre:PCA10_47370, pre:PCA10_47380, pre:PCA10_52400} -> {pre:PCA10_47360, pre:PCA10_52410}
path_pre00620.kgml: {1.2.4.1, 2.2.1.6, 4.1.1.1} -> 1.2.4.1 -> 2.3.1.12
path_pre00620.kgml:
path_pre00620.kgml: --- 10.70 seconds ---

path_pre00621.kgml: Dioxin degradation
path_pre00621.kgml: Initialization took 0.54 seconds
path_pre00621.kgml:
path_pre00621.kgml: Found a trail of span 6 containing skipped vertices
path_pre00621.kgml: 92 -> 91 -> 7 -> 97 -> 13 -> 108
path_pre00621.kgml: {R05414, R09512} -> R05415 -> R05365 -> R02601 -> R00750 -> R00228
path_pre00621.kgml: {pre:PCA10_p0280, pre:PCA10_p0320, pre:PCA10_p0340} -> {pre:PCA10_p0290, pre:PCA10_p0300} -> pre:PCA10_p0310 -> {pre:PCA10_13820, pre:PCA10_p0350} -> {pre:PCA10_13840, pre:PCA10_22760, pre:PCA10_33740, pre:PCA10_p0390} -> {pre:PCA10_13830, pre:PCA10_33750, pre:PCA10_p0380}
path_pre00621.kgml: {1.14.12.22, 1.14.12.22} -> ? -> 3.7.1.13 -> 4.2.1.80 -> 4.1.3.39 -> 1.2.1.10
path_pre00621.kgml: Skipped genes: pre:PCA10_p0360, pre:PCA10_p0330, pre:PCA10_p0370
path_pre00621.kgml:
path_pre00621.kgml: --- 0.68 seconds ---

path_pre00622.kgml: Xylene degradation
path_pre00622.kgml: Initialization took 0.44 seconds
path_pre00622.kgml:
path_pre00622.kgml: Found a trail of span 3 containing skipped vertices
path_pre00622.kgml: 93 -> 96 -> 117
path_pre00622.kgml: R02601 -> R00750 -> R00228
path_pre00622.kgml: {pre:PCA10_13820, pre:PCA10_p0350} -> {pre:PCA10_13840, pre:PCA10_22760, pre:PCA10_33740, pre:PCA10_p0390} -> {pre:PCA10_13830, pre:PCA10_33750, pre:PCA10_p0380}
path_pre00622.kgml: 4.2.1.80 -> 4.1.3.39 -> 1.2.1.10
path_pre00622.kgml: Skipped genes: pre:PCA10_p0360, pre:PCA10_p0370
path_pre00622.kgml:
path_pre00622.kgml: Found a trail of span 3 without skipping any vertex
path_pre00622.kgml: 99 -> 103 -> 121
path_pre00622.kgml: R05864 -> R05298 -> R09097
path_pre00622.kgml: {pre:PCA10_13820, pre:PCA10_p0350} -> pre:PCA10_13840 -> pre:PCA10_13830
path_pre00622.kgml: 4.2.1.132 -> 4.1.3.43 -> 1.2.1.87
path_pre00622.kgml:
path_pre00622.kgml: Found a trail of span 2 without skipping any vertex
path_pre00622.kgml: 18 -> 29
path_pre00622.kgml: {R05290, R05291} -> {R05292, R05293}
path_pre00622.kgml: {pre:PCA10_30920, pre:PCA10_30930, pre:PCA10_30940} -> pre:PCA10_30910
path_pre00622.kgml: ? -> {1.3.1.67, 1.3.1.67}
path_pre00622.kgml:
path_pre00622.kgml: Found a trail of span 2 without skipping any vertex
path_pre00622.kgml: 19 -> 30
path_pre00622.kgml: R05428 -> R05314
path_pre00622.kgml: {pre:PCA10_30920, pre:PCA10_30930, pre:PCA10_30940} -> pre:PCA10_30910
path_pre00622.kgml: ? -> 1.3.1.68
path_pre00622.kgml:
path_pre00622.kgml: Found a trail of span 2 without skipping any vertex
path_pre00622.kgml: 20 -> 53
path_pre00622.kgml: R05665 -> R05309
path_pre00622.kgml: {pre:PCA10_30920, pre:PCA10_30930, pre:PCA10_30940} -> pre:PCA10_30910
path_pre00622.kgml: ? -> ?
path_pre00622.kgml:
path_pre00622.kgml: --- 0.83 seconds ---

path_pre00623.kgml: Toluene degradation
path_pre00623.kgml: Initialization took 0.24 seconds
path_pre00623.kgml:
path_pre00623.kgml: Found a trail of span 2 containing skipped vertices
path_pre00623.kgml: 117 -> 127
path_pre00623.kgml: R05299 -> R09229
path_pre00623.kgml: {pre:PCA10_14870, pre:PCA10_17920, pre:PCA10_31790} -> pre:PCA10_14850
path_pre00623.kgml: 1.13.11.1 -> 5.5.1.1
path_pre00623.kgml: Skipped genes: pre:PCA10_14860
path_pre00623.kgml:
path_pre00623.kgml: Found a trail of span 2 containing skipped vertices
path_pre00623.kgml: 117 -> 116
path_pre00623.kgml: R05299 -> R05300
path_pre00623.kgml: {pre:PCA10_14870, pre:PCA10_17920, pre:PCA10_31790} -> pre:PCA10_14850
path_pre00623.kgml: 1.13.11.1 -> 5.5.1.1
path_pre00623.kgml: Skipped genes: pre:PCA10_14860
path_pre00623.kgml:
path_pre00623.kgml: Found a trail of span 2 without skipping any vertex
path_pre00623.kgml: 133 -> 134
path_pre00623.kgml: R03560 -> R03608
path_pre00623.kgml: {pre:PCA10_06960, pre:PCA10_06970, pre:PCA10_06980, pre:PCA10_06990, pre:PCA10_07000, pre:PCA10_07010} -> {pre:PCA10_06960, pre:PCA10_06970, pre:PCA10_06980, pre:PCA10_06990, pre:PCA10_07000, pre:PCA10_07010}
path_pre00623.kgml: ? -> ?
path_pre00623.kgml:
path_pre00623.kgml: --- 0.42 seconds ---

path_pre00624.kgml: Polycyclic aromatic hydrocarbon degradation
path_pre00624.kgml: Initialization took 0.09 seconds
path_pre00624.kgml: (not found)
path_pre00624.kgml: --- 0.15 seconds ---

path_pre00625.kgml: Chloroalkane and chloroalkene degradation
path_pre00625.kgml: Initialization took 0.24 seconds
path_pre00625.kgml: (not found)
path_pre00625.kgml: --- 0.28 seconds ---

path_pre00626.kgml: Naphthalene degradation
path_pre00626.kgml: Initialization took 0.09 seconds
path_pre00626.kgml: (not found)
path_pre00626.kgml: --- 0.15 seconds ---

path_pre00627.kgml: Aminobenzoate degradation
path_pre00627.kgml: Initialization took 1.84 seconds
path_pre00627.kgml: (not found)
path_pre00627.kgml: --- 1.91 seconds ---

path_pre00630.kgml: Glyoxylate and dicarboxylate metabolism
path_pre00630.kgml: Initialization took 17.48 seconds
path_pre00630.kgml:
path_pre00630.kgml: Found a trail of span 3 without skipping any vertex
path_pre00630.kgml: 76 -> 114 -> 247
path_pre00630.kgml: R01394 -> {R01745, R01747} -> R08572
path_pre00630.kgml: {pre:PCA10_17110, pre:PCA10_19110} -> pre:PCA10_19100 -> {pre:PCA10_16020, pre:PCA10_19090}
path_pre00630.kgml: 5.3.1.22 -> {1.1.1.60, 1.1.1.60} -> 2.7.1.165
path_pre00630.kgml:
path_pre00630.kgml: Found a trail of span 3 containing skipped vertices
path_pre00630.kgml: 115 -> 114 -> 247
path_pre00630.kgml: R00013 -> {R01745, R01747} -> R08572
path_pre00630.kgml: pre:PCA10_19120 -> pre:PCA10_19100 -> {pre:PCA10_16020, pre:PCA10_19090}
path_pre00630.kgml: 4.1.1.47 -> {1.1.1.60, 1.1.1.60} -> 2.7.1.165
path_pre00630.kgml: Skipped genes: pre:PCA10_19110
path_pre00630.kgml:
path_pre00630.kgml: Found a trail of span 2 containing skipped vertices
path_pre00630.kgml: 95 -> 116
path_pre00630.kgml: R00475 -> R00472
path_pre00630.kgml: {pre:PCA10_27960, pre:PCA10_27970, pre:PCA10_27980, pre:PCA10_28110} -> {pre:PCA10_04650, pre:PCA10_27940}
path_pre00630.kgml: 1.1.3.15 -> 2.3.3.9
path_pre00630.kgml: Skipped genes: pre:PCA10_27950
path_pre00630.kgml:
path_pre00630.kgml: Found a trail of span 2 containing skipped vertices
path_pre00630.kgml: 252 -> 194
path_pre00630.kgml: R00235 -> R00238
path_pre00630.kgml: {pre:PCA10_22990, pre:PCA10_32440, pre:PCA10_42490, pre:PCA10_48950} -> {pre:PCA10_13460, pre:PCA10_13770, pre:PCA10_22590, pre:PCA10_27910, pre:PCA10_28530, pre:PCA10_29810, pre:PCA10_32420, pre:PCA10_34770, pre:PCA10_47890, pre:PCA10_48970, pre:PCA10_50540}
path_pre00630.kgml: 6.2.1.1 -> 2.3.1.9
path_pre00630.kgml: Skipped genes: pre:PCA10_48960
path_pre00630.kgml:
path_pre00630.kgml: --- 17.79 seconds ---

path_pre00633.kgml: Nitrotoluene degradation
path_pre00633.kgml: Initialization took 0.08 seconds
path_pre00633.kgml: (not found)
path_pre00633.kgml: --- 0.13 seconds ---

path_pre00640.kgml: Propanoate metabolism
path_pre00640.kgml: Initialization took 8.50 seconds
path_pre00640.kgml:
path_pre00640.kgml: Found a trail of span 3 without skipping any vertex
path_pre00640.kgml: 105 -> 195 -> 197
path_pre00640.kgml: R00931 -> R11263 -> R11264
path_pre00640.kgml: pre:PCA10_37220 -> pre:PCA10_37210 -> pre:PCA10_37200
path_pre00640.kgml: 2.3.3.5 -> 4.2.1.117 -> ?
path_pre00640.kgml:
path_pre00640.kgml: Found a trail of span 2 without skipping any vertex
path_pre00640.kgml: 52 -> 68
path_pre00640.kgml: R00921 -> R01353
path_pre00640.kgml: pre:PCA10_47780 -> pre:PCA10_47770
path_pre00640.kgml: {2.3.1.222, 2.3.1.8} -> {2.7.2.1, 2.7.2.15}
path_pre00640.kgml:
path_pre00640.kgml: Found a trail of span 2 containing skipped vertices
path_pre00640.kgml: 21 -> 12
path_pre00640.kgml: R00907 -> {R00705, R00706}
path_pre00640.kgml: {pre:PCA10_50260, pre:PCA10_55160} -> {pre:PCA10_22980, pre:PCA10_42890, pre:PCA10_50240}
path_pre00640.kgml: 2.6.1.18 -> {1.2.1.18, 1.2.1.27, 1.2.1.18}
path_pre00640.kgml: Skipped genes: pre:PCA10_50250
path_pre00640.kgml:
path_pre00640.kgml: --- 9.21 seconds ---

path_pre00643.kgml: Styrene degradation
path_pre00643.kgml: Initialization took 0.84 seconds
path_pre00643.kgml: (not found)
path_pre00643.kgml: --- 0.88 seconds ---

path_pre00660.kgml: C5-Branched dibasic acid metabolism
path_pre00660.kgml: Initialization took 0.18 seconds
path_pre00660.kgml:
path_pre00660.kgml: Found a trail of span 3 containing skipped vertices
path_pre00660.kgml: 31 -> 96 -> 97
path_pre00660.kgml: R03896 -> R03898 -> R00994
path_pre00660.kgml: {pre:PCA10_20060, pre:PCA10_20070} -> {pre:PCA10_20060, pre:PCA10_20070} -> pre:PCA10_20090
path_pre00660.kgml: 4.2.1.35 -> 4.2.1.35 -> 1.1.1.85
path_pre00660.kgml: Skipped genes: pre:PCA10_20080
path_pre00660.kgml:
path_pre00660.kgml: --- 0.27 seconds ---

path_pre00670.kgml: One carbon pool by folate
path_pre00670.kgml: Initialization took 1.68 seconds
path_pre00670.kgml:
path_pre00670.kgml: Found a trail of span 4 containing skipped vertices
path_pre00670.kgml: 68 -> 23 -> 24 -> 52
path_pre00670.kgml: {R00937, R00940} -> {R00936, R00939} -> {R02235, R02236} -> R02101
path_pre00670.kgml: pre:PCA10_02450 -> {pre:PCA10_02450, pre:PCA10_47610} -> pre:PCA10_02450 -> pre:PCA10_02400
path_pre00670.kgml: {1.5.1.3, 1.5.1.3} -> {1.5.1.3, 1.5.1.3} -> {1.5.1.3, 1.5.1.3} -> 2.1.1.45
path_pre00670.kgml: Skipped genes: pre:PCA10_02410
path_pre00670.kgml:
path_pre00670.kgml: --- 2.23 seconds ---

path_pre00680.kgml: Methane metabolism
path_pre00680.kgml: Initialization took 5.29 seconds
path_pre00680.kgml:
path_pre00680.kgml: Found a trail of span 2 without skipping any vertex
path_pre00680.kgml: 103 -> 102
path_pre00680.kgml: R06983 -> R00527
path_pre00680.kgml: pre:PCA10_45100 -> pre:PCA10_45090
path_pre00680.kgml: 1.1.1.284 -> 3.1.2.12
path_pre00680.kgml:
path_pre00680.kgml: Found a trail of span 2 without skipping any vertex
path_pre00680.kgml: 203 -> 204
path_pre00680.kgml: R00315 -> R00230
path_pre00680.kgml: pre:PCA10_47770 -> pre:PCA10_47780
path_pre00680.kgml: {2.7.2.1, 2.7.2.15} -> 2.3.1.8
path_pre00680.kgml:
path_pre00680.kgml: --- 5.46 seconds ---

path_pre00730.kgml: Thiamine metabolism
path_pre00730.kgml: Initialization took 0.43 seconds
path_pre00730.kgml:
path_pre00730.kgml: Found a trail of span 3 without skipping any vertex
path_pre00730.kgml: 76 -> 75 -> 93
path_pre00730.kgml: R03471 -> R04509 -> R03223
path_pre00730.kgml: pre:PCA10_08200 -> pre:PCA10_08200 -> pre:PCA10_08190
path_pre00730.kgml: 2.7.1.49 -> 2.7.4.7 -> 2.5.1.3
path_pre00730.kgml:
path_pre00730.kgml: Found a trail of span 3 without skipping any vertex
path_pre00730.kgml: 76 -> 75 -> 97
path_pre00730.kgml: R03471 -> R04509 -> R10712
path_pre00730.kgml: pre:PCA10_08200 -> pre:PCA10_08200 -> pre:PCA10_08190
path_pre00730.kgml: 2.7.1.49 -> 2.7.4.7 -> 2.5.1.3
path_pre00730.kgml:
path_pre00730.kgml: --- 0.61 seconds ---

path_pre00740.kgml: Riboflavin metabolism
path_pre00740.kgml: Initialization took 0.54 seconds
path_pre00740.kgml:
path_pre00740.kgml: Found a trail of span 3 without skipping any vertex
path_pre00740.kgml: 32 -> 41 -> 42
path_pre00740.kgml: R07281 -> R04457 -> R00066
path_pre00740.kgml: {pre:PCA10_06760, pre:PCA10_12270, pre:PCA10_14110} -> pre:PCA10_06770 -> pre:PCA10_06750
path_pre00740.kgml: 4.1.99.12 -> 2.5.1.78 -> 2.5.1.9
path_pre00740.kgml:
path_pre00740.kgml: Found a trail of span 3 containing skipped vertices
path_pre00740.kgml: 38 -> 39 -> 40
path_pre00740.kgml: R00425 -> R03459 -> R03458
path_pre00740.kgml: {pre:PCA10_06760, pre:PCA10_06830, pre:PCA10_12270, pre:PCA10_14110} -> pre:PCA10_06730 -> pre:PCA10_06730
path_pre00740.kgml: 3.5.4.25 -> 3.5.4.26 -> 1.1.1.193
path_pre00740.kgml: Skipped genes: pre:PCA10_06750
path_pre00740.kgml:
path_pre00740.kgml: --- 0.74 seconds ---

path_pre00750.kgml: Vitamin B6 metabolism
path_pre00750.kgml: Initialization took 0.19 seconds
path_pre00750.kgml: (not found)
path_pre00750.kgml: --- 0.24 seconds ---

path_pre00760.kgml: Nicotinate and nicotinamide metabolism
path_pre00760.kgml: Initialization took 1.49 seconds
path_pre00760.kgml:
path_pre00760.kgml: Found a trail of span 2 containing skipped vertices
path_pre00760.kgml: 87 -> 196
path_pre00760.kgml: R02322 -> R03346
path_pre00760.kgml: pre:PCA10_44990 -> {pre:PCA10_12300, pre:PCA10_32920, pre:PCA10_45060, pre:PCA10_53960}
path_pre00760.kgml: 3.5.1.42 -> 3.1.3.5
path_pre00760.kgml: Skipped genes: pre:PCA10_45030, pre:PCA10_45050, pre:PCA10_45040
path_pre00760.kgml:
path_pre00760.kgml: --- 1.61 seconds ---

path_pre00770.kgml: Pantothenate and CoA biosynthesis
path_pre00770.kgml: Initialization took 1.03 seconds
path_pre00770.kgml:
path_pre00770.kgml: Found a trail of span 2 without skipping any vertex
path_pre00770.kgml: 93 -> 76
path_pre00770.kgml: R00489 -> R02473
path_pre00770.kgml: pre:PCA10_48910 -> {pre:PCA10_27510, pre:PCA10_48900}
path_pre00770.kgml: {4.1.1.11, 4.1.1.15} -> 6.3.2.1
path_pre00770.kgml:
path_pre00770.kgml: Found a trail of span 2 without skipping any vertex
path_pre00770.kgml: 82 -> 81
path_pre00770.kgml: R00006 -> R03051
path_pre00770.kgml: {pre:PCA10_15610, pre:PCA10_24310, pre:PCA10_48630, pre:PCA10_48640} -> pre:PCA10_48610
path_pre00770.kgml: 2.2.1.6 -> 1.1.1.86
path_pre00770.kgml:
path_pre00770.kgml: --- 1.24 seconds ---

path_pre00780.kgml: Biotin metabolism
path_pre00780.kgml: Initialization took 1.53 seconds
path_pre00780.kgml:
path_pre00780.kgml: Found a trail of span 2 containing skipped vertices
path_pre00780.kgml: 95 -> 53
path_pre00780.kgml: R10115 -> R10116
path_pre00780.kgml: pre:PCA10_37900 -> {pre:PCA10_13750, pre:PCA10_14780, pre:PCA10_16960, pre:PCA10_26310, pre:PCA10_26490, pre:PCA10_27850, pre:PCA10_28490, pre:PCA10_29630, pre:PCA10_32190, pre:PCA10_35180, pre:PCA10_37920, pre:PCA10_38600, pre:PCA10_47030, pre:PCA10_50550}
path_pre00780.kgml: {2.3.1.179, 2.3.1.41} -> 1.1.1.100
path_pre00780.kgml: Skipped genes: pre:PCA10_37910
path_pre00780.kgml:
path_pre00780.kgml: Found a trail of span 2 containing skipped vertices
path_pre00780.kgml: 74 -> 67
path_pre00780.kgml: R10119 -> R10120
path_pre00780.kgml: pre:PCA10_37900 -> {pre:PCA10_13750, pre:PCA10_14780, pre:PCA10_16960, pre:PCA10_26310, pre:PCA10_26490, pre:PCA10_27850, pre:PCA10_28490, pre:PCA10_29630, pre:PCA10_32190, pre:PCA10_35180, pre:PCA10_37920, pre:PCA10_38600, pre:PCA10_47030, pre:PCA10_50550}
path_pre00780.kgml: {2.3.1.179, 2.3.1.41} -> 1.1.1.100
path_pre00780.kgml: Skipped genes: pre:PCA10_37910
path_pre00780.kgml:
path_pre00780.kgml: Found a trail of span 2 without skipping any vertex
path_pre00780.kgml: 42 -> 45
path_pre00780.kgml: R09725 -> R10124
path_pre00780.kgml: pre:PCA10_04750 -> pre:PCA10_04740
path_pre00780.kgml: 3.1.1.85 -> 2.3.1.47
path_pre00780.kgml:
path_pre00780.kgml: Found a trail of span 2 containing skipped vertices
path_pre00780.kgml: 31 -> 30
path_pre00780.kgml: R03182 -> R01078
path_pre00780.kgml: pre:PCA10_04770 -> pre:PCA10_04730
path_pre00780.kgml: 6.3.3.3 -> 2.8.1.6
path_pre00780.kgml: Skipped genes: pre:PCA10_04760, pre:PCA10_04750, pre:PCA10_04740
path_pre00780.kgml:
path_pre00780.kgml: --- 1.85 seconds ---

path_pre00785.kgml: Lipoic acid metabolism
path_pre00785.kgml: Initialization took 0.09 seconds
path_pre00785.kgml: (not found)
path_pre00785.kgml: --- 0.17 seconds ---

path_pre00790.kgml: Folate biosynthesis
path_pre00790.kgml: Initialization took 2.80 seconds
path_pre00790.kgml:
path_pre00790.kgml: Found a trail of span 5 without skipping any vertex
path_pre00790.kgml: 180 -> 81 -> 80 -> 79 -> 130
path_pre00790.kgml: R00428 -> R05046 -> R05048 -> R04639 -> R11082
path_pre00790.kgml: {pre:PCA10_27800, pre:PCA10_37430, pre:PCA10_47620, pre:PCA10_56290} -> {pre:PCA10_27800, pre:PCA10_37430, pre:PCA10_47620, pre:PCA10_56290} -> {pre:PCA10_27800, pre:PCA10_37430, pre:PCA10_47620, pre:PCA10_56290} -> {pre:PCA10_27800, pre:PCA10_37430, pre:PCA10_47620, pre:PCA10_56290} -> {pre:PCA10_27810, pre:PCA10_47630}
path_pre00790.kgml: 3.5.4.16 -> 3.5.4.16 -> 3.5.4.16 -> 3.5.4.16 -> 5.1.99.7
path_pre00790.kgml:
path_pre00790.kgml: Found a trail of span 3 without skipping any vertex
path_pre00790.kgml: 171 -> 75 -> 74
path_pre00790.kgml: R11073 -> R03504 -> R03503
path_pre00790.kgml: pre:PCA10_05300 -> pre:PCA10_05300 -> {pre:PCA10_05310, pre:PCA10_48880}
path_pre00790.kgml: 5.1.99.8 -> 4.1.2.25 -> 2.7.6.3
path_pre00790.kgml:
path_pre00790.kgml: Found a trail of span 2 without skipping any vertex
path_pre00790.kgml: 161 -> 136
path_pre00790.kgml: R07211 -> R04734
path_pre00790.kgml: pre:PCA10_16580 -> pre:PCA10_16570
path_pre00790.kgml: 1.14.16.1 -> 4.2.1.96
path_pre00790.kgml:
path_pre00790.kgml: Found a trail of span 2 without skipping any vertex
path_pre00790.kgml: 102 -> 103
path_pre00790.kgml: R10002 -> R09978
path_pre00790.kgml: pre:PCA10_44170 -> pre:PCA10_44160
path_pre00790.kgml: 4.3.99.3 -> 6.3.4.20
path_pre00790.kgml:
path_pre00790.kgml: Found a trail of span 2 without skipping any vertex
path_pre00790.kgml: 118 -> 122
path_pre00790.kgml: R09726 -> R09735
path_pre00790.kgml: pre:PCA10_20920 -> pre:PCA10_20930
path_pre00790.kgml: 2.7.7.75 -> 2.10.1.1
path_pre00790.kgml:
path_pre00790.kgml: Found a trail of span 2 containing skipped vertices
path_pre00790.kgml: 117 -> 94
path_pre00790.kgml: R11372 -> R09395
path_pre00790.kgml: pre:PCA10_11910 -> pre:PCA10_11930
path_pre00790.kgml: 4.6.1.17 -> 2.8.1.12
path_pre00790.kgml: Skipped genes: pre:PCA10_11920
path_pre00790.kgml:
path_pre00790.kgml: --- 3.32 seconds ---

path_pre00791.kgml: Atrazine degradation
path_pre00791.kgml: Initialization took 0.08 seconds
path_pre00791.kgml: (not found)
path_pre00791.kgml: --- 0.13 seconds ---

path_pre00860.kgml: Porphyrin and chlorophyll metabolism
path_pre00860.kgml: Initialization took 3.79 seconds
path_pre00860.kgml:
path_pre00860.kgml: Found a trail of span 6 containing skipped vertices
path_pre00860.kgml: 301 -> 302 -> 315 -> 305 -> 308 -> 310
path_pre00860.kgml: R05220 -> R05225 -> R07302 -> {R05221, R06558} -> R05222 -> R05223
path_pre00860.kgml: {pre:PCA10_10900, pre:PCA10_18210} -> pre:PCA10_18260 -> {pre:PCA10_18240, pre:PCA10_18250} -> pre:PCA10_18270 -> pre:PCA10_18270 -> pre:PCA10_18300
path_pre00860.kgml: 2.5.1.17 -> 6.3.5.10 -> 6.3.1.10 -> {2.7.1.156, 2.7.1.156} -> 2.7.7.62 -> 2.7.8.26
path_pre00860.kgml: Skipped genes: pre:PCA10_18290, pre:PCA10_18230, pre:PCA10_18280, pre:PCA10_18220
path_pre00860.kgml:
path_pre00860.kgml: Found a trail of span 5 containing skipped vertices
path_pre00860.kgml: 301 -> 302 -> 316 -> 308 -> 310
path_pre00860.kgml: R05220 -> R05225 -> R06529 -> R05222 -> R05223
path_pre00860.kgml: {pre:PCA10_10900, pre:PCA10_18210} -> pre:PCA10_18260 -> {pre:PCA10_18240, pre:PCA10_18250} -> pre:PCA10_18270 -> pre:PCA10_18300
path_pre00860.kgml: 2.5.1.17 -> 6.3.5.10 -> 6.3.1.10 -> 2.7.7.62 -> 2.7.8.26
path_pre00860.kgml: Skipped genes: pre:PCA10_18290, pre:PCA10_18230, pre:PCA10_18280, pre:PCA10_18220
path_pre00860.kgml:
path_pre00860.kgml: Found a trail of span 3 containing skipped vertices
path_pre00860.kgml: 289 -> 290 -> 291
path_pre00860.kgml: R03948 -> R05217 -> R05180
path_pre00860.kgml: pre:PCA10_06420 -> pre:PCA10_06440 -> pre:PCA10_06410
path_pre00860.kgml: 2.1.1.130 -> 1.14.13.83 -> 2.1.1.131
path_pre00860.kgml: Skipped genes: pre:PCA10_06430
path_pre00860.kgml:
path_pre00860.kgml: Found a trail of span 3 without skipping any vertex
path_pre00860.kgml: 273 -> 270 -> 271
path_pre00860.kgml: R00084 -> R03165 -> R03194
path_pre00860.kgml: pre:PCA10_54760 -> pre:PCA10_54750 -> {pre:PCA10_25240, pre:PCA10_37090, pre:PCA10_54740}
path_pre00860.kgml: 2.5.1.61 -> 4.2.1.75 -> 2.1.1.107
path_pre00860.kgml:
path_pre00860.kgml: Found a trail of span 3 without skipping any vertex
path_pre00860.kgml: 312 -> 311 -> 310
path_pre00860.kgml: R04148 -> R04594 -> R05223
path_pre00860.kgml: pre:PCA10_18280 -> pre:PCA10_18290 -> pre:PCA10_18300
path_pre00860.kgml: 2.4.2.21 -> 3.1.3.73 -> 2.7.8.26
path_pre00860.kgml:
path_pre00860.kgml: Found a trail of span 2 containing skipped vertices
path_pre00860.kgml: 294 -> 317
path_pre00860.kgml: R05150 -> R05149
path_pre00860.kgml: pre:PCA10_06470 -> pre:PCA10_06450
path_pre00860.kgml: 1.3.1.54 -> 2.1.1.132
path_pre00860.kgml: Skipped genes: pre:PCA10_06460
path_pre00860.kgml:
path_pre00860.kgml: Found a trail of span 2 without skipping any vertex
path_pre00860.kgml: 262 -> 314
path_pre00860.kgml: R07411 -> R07412
path_pre00860.kgml: pre:PCA10_00580 -> pre:PCA10_00570
path_pre00860.kgml: 2.5.1.141 -> ?
path_pre00860.kgml:
path_pre00860.kgml: Found a trail of span 2 without skipping any vertex
path_pre00860.kgml: 285 -> 318
path_pre00860.kgml: R05810 -> R07772
path_pre00860.kgml: pre:PCA10_06600 -> {pre:PCA10_06410, pre:PCA10_06590}
path_pre00860.kgml: 2.1.1.271 -> 3.7.1.12
path_pre00860.kgml:
path_pre00860.kgml: Found a trail of span 2 without skipping any vertex
path_pre00860.kgml: 319 -> 286
path_pre00860.kgml: R07773 -> R05812
path_pre00860.kgml: pre:PCA10_06460 -> pre:PCA10_06470
path_pre00860.kgml: 2.1.1.195 -> 1.3.1.106
path_pre00860.kgml:
path_pre00860.kgml: --- 4.74 seconds ---

path_pre00900.kgml: Terpenoid backbone biosynthesis
path_pre00900.kgml: Initialization took 1.09 seconds
path_pre00900.kgml: (not found)
path_pre00900.kgml: --- 1.15 seconds ---

path_pre00903.kgml: Limonene and pinene degradation
path_pre00903.kgml: Initialization took 0.63 seconds
path_pre00903.kgml: (not found)
path_pre00903.kgml: --- 0.69 seconds ---

path_pre00910.kgml: Nitrogen metabolism
path_pre00910.kgml: Initialization took 1.63 seconds
path_pre00910.kgml: (not found)
path_pre00910.kgml: --- 1.68 seconds ---

path_pre00920.kgml: Sulfur metabolism
path_pre00920.kgml: Initialization took 6.24 seconds
path_pre00920.kgml:
path_pre00920.kgml: Found a trail of span 2 containing skipped vertices
path_pre00920.kgml: 55 -> 57
path_pre00920.kgml: R10203 -> R10206
path_pre00920.kgml: {pre:PCA10_30110, pre:PCA10_40600, pre:PCA10_40720} -> {pre:PCA10_02200, pre:PCA10_30020, pre:PCA10_30030, pre:PCA10_30070, pre:PCA10_30110, pre:PCA10_40600, pre:PCA10_40610}
path_pre00920.kgml: 1.14.14.35 -> {1.14.14.34, 1.14.14.5}
path_pre00920.kgml: Skipped genes: pre:PCA10_30090, pre:PCA10_30100, pre:PCA10_30080
path_pre00920.kgml:
path_pre00920.kgml: Found a trail of span 2 without skipping any vertex
path_pre00920.kgml: 160 -> 159
path_pre00920.kgml: R00529 -> R00509
path_pre00920.kgml: {pre:PCA10_10480, pre:PCA10_10490} -> {pre:PCA10_10490, pre:PCA10_16920}
path_pre00920.kgml: 2.7.7.4 -> 2.7.1.25
path_pre00920.kgml:
path_pre00920.kgml: Found a trail of span 2 without skipping any vertex
path_pre00920.kgml: 42 -> 39
path_pre00920.kgml: R00529 -> R00509
path_pre00920.kgml: {pre:PCA10_10480, pre:PCA10_10490} -> {pre:PCA10_10490, pre:PCA10_16920}
path_pre00920.kgml: 2.7.7.4 -> 2.7.1.25
path_pre00920.kgml:
path_pre00920.kgml: --- 6.47 seconds ---

path_pre00930.kgml: Caprolactam degradation
path_pre00930.kgml: Initialization took 0.44 seconds
path_pre00930.kgml: (not found)
path_pre00930.kgml: --- 0.50 seconds ---

path_pre00970.kgml: Aminoacyl-tRNA biosynthesis
path_pre00970.kgml: Initialization took 1.69 seconds
path_pre00970.kgml: (not found)
path_pre00970.kgml: --- 1.74 seconds ---

path_pre00984.kgml: Steroid degradation
path_pre00984.kgml: Initialization took 0.29 seconds
path_pre00984.kgml:
path_pre00984.kgml: Found a trail of span 2 without skipping any vertex
path_pre00984.kgml: 42 -> 43
path_pre00984.kgml: R09956 -> R01834
path_pre00984.kgml: pre:PCA10_43660 -> pre:PCA10_43670
path_pre00984.kgml: 1.1.1.51 -> 1.3.99.5
path_pre00984.kgml:
path_pre00984.kgml: --- 0.41 seconds ---

path_pre01040.kgml: Biosynthesis of unsaturated fatty acids
path_pre01040.kgml: Initialization took 0.94 seconds
path_pre01040.kgml: (not found)
path_pre01040.kgml: --- 1.00 seconds ---

path_pre01055.kgml: Biosynthesis of vancomycin group antibiotics
path_pre01055.kgml: Initialization took 0.09 seconds
path_pre01055.kgml: (not found)
path_pre01055.kgml: --- 0.16 seconds ---

--- 232.25 seconds ---
