# Supplementary material for: CoMetGeNe: mining conserved neighborhood patterns in metabolic and genomic contexts
Source: BMC Bioinformatics. 2019 Jan 10;20:19. doi: 10.1186/s12859-018-2542-2 (PMC6327494; doi:10.1186/s12859-018-2542-2)
Supplement: Supplementary file 14 — Trail finding results for completely assembled representative bacterial genomes present in NCBI Genomes. Of the 1,545 fully assembled representative bacterial genomes in NCBI, corresponding entries have been identified in KEGG for 1,467 species, for which trail finding has been performed for all combinations of gap parameters δG and δD ranging from 0 to 3. This additional file is available from https://doi.org/10.6084/m9.figshare.7288769. (GZ 178,532 kb) [file 12859_2018_2542_MOESM14_ESM.gz › results/pdh_dG1_dD1.hnet]

--- delta_G = 1, delta_D = 1 ---

path_pdh00010.kgml: Glycolysis / Gluconeogenesis
path_pdh00010.kgml: Initialization took 29.88 seconds
path_pdh00010.kgml:
path_pdh00010.kgml: Found a trail of span 5 containing skipped vertices
path_pdh00010.kgml: 76 -> [57] -> 58 -> 57 -> [76] -> 137 -> 55
path_pdh00010.kgml: R01512 -> [R01061] -> R01015 -> R01061 -> [R01512] -> R01518 -> R00658
path_pdh00010.kgml: pdh:B9T62_33015 -> [{pdh:B9T62_17695, pdh:B9T62_33010}] -> pdh:B9T62_33020 -> {pdh:B9T62_17695, pdh:B9T62_33010} -> [pdh:B9T62_33015] -> {pdh:B9T62_00200, pdh:B9T62_20125, pdh:B9T62_33025} -> pdh:B9T62_33030
path_pdh00010.kgml: 2.7.2.3 -> [{1.2.1.12, 1.2.1.59}] -> 5.3.1.1 -> {1.2.1.12, 1.2.1.59} -> [2.7.2.3] -> {5.4.2.11, 5.4.2.12} -> 4.2.1.11
path_pdh00010.kgml:
path_pdh00010.kgml: Found a trail of span 4 containing skipped vertices
path_pdh00010.kgml: 75 -> 49 -> 50 -> [124] -> 48
path_pdh00010.kgml: R07618 -> R03270 -> R02569 -> [R01196] -> R00014
path_pdh00010.kgml: {pdh:B9T62_14505, pdh:B9T62_21090} -> {pdh:B9T62_14515, pdh:B9T62_14520} -> pdh:B9T62_14510 -> [{pdh:B9T62_15945, pdh:B9T62_15950}] -> {pdh:B9T62_14515, pdh:B9T62_14520}
path_pdh00010.kgml: 1.8.1.4 -> 1.2.4.1 -> 2.3.1.12 -> [{1.2.7.1, 1.2.7.11}] -> {1.2.4.1, 2.2.1.6, 4.1.1.1}
path_pdh00010.kgml:
path_pdh00010.kgml: Found a trail of span 2 containing skipped vertices
path_pdh00010.kgml: 79 -> 81
path_pdh00010.kgml: R05132 -> R05133
path_pdh00010.kgml: pdh:B9T62_02615 -> {pdh:B9T62_02495, pdh:B9T62_02605, pdh:B9T62_04520, pdh:B9T62_05965, pdh:B9T62_06455, pdh:B9T62_08020, pdh:B9T62_12675, pdh:B9T62_22375, pdh:B9T62_34140}
path_pdh00010.kgml: ? -> 3.2.1.86
path_pdh00010.kgml: Skipped genes: pdh:B9T62_02610
path_pdh00010.kgml:
path_pdh00010.kgml: Found a trail of span 2 containing skipped vertices
path_pdh00010.kgml: 80 -> 82
path_pdh00010.kgml: R04394 -> R05134
path_pdh00010.kgml: pdh:B9T62_02615 -> {pdh:B9T62_02495, pdh:B9T62_02605, pdh:B9T62_04520, pdh:B9T62_05965, pdh:B9T62_06455, pdh:B9T62_08020, pdh:B9T62_12675, pdh:B9T62_22375, pdh:B9T62_34140}
path_pdh00010.kgml: ? -> 3.2.1.86
path_pdh00010.kgml: Skipped genes: pdh:B9T62_02610
path_pdh00010.kgml:
path_pdh00010.kgml: --- 97.58 seconds ---

path_pdh00020.kgml: Citrate cycle (TCA cycle)
path_pdh00020.kgml: Initialization took 6.01 seconds
path_pdh00020.kgml:
path_pdh00020.kgml: Found a trail of span 4 containing skipped vertices
path_pdh00020.kgml: 80 -> 82 -> [101] -> 75 -> 77
path_pdh00020.kgml: R07618 -> R02569 -> [R01196] -> R00014 -> R03270
path_pdh00020.kgml: {pdh:B9T62_14505, pdh:B9T62_21090} -> pdh:B9T62_14510 -> [{pdh:B9T62_15945, pdh:B9T62_15950}] -> {pdh:B9T62_14515, pdh:B9T62_14520} -> {pdh:B9T62_14515, pdh:B9T62_14520}
path_pdh00020.kgml: 1.8.1.4 -> 2.3.1.12 -> [{1.2.7.1, 1.2.7.11}] -> {1.2.4.1, 2.2.1.6, 4.1.1.1} -> 1.2.4.1
path_pdh00020.kgml:
path_pdh00020.kgml: Found a trail of span 3 containing skipped vertices
path_pdh00020.kgml: 29 -> [30] -> 31 -> [28] -> 30
path_pdh00020.kgml: R00621 -> [R03316] -> R02570 -> [R07618] -> R03316
path_pdh00020.kgml: pdh:B9T62_33925 -> [pdh:B9T62_33925] -> pdh:B9T62_33920 -> [{pdh:B9T62_14505, pdh:B9T62_21090}] -> pdh:B9T62_33925
path_pdh00020.kgml: 1.2.4.2 -> [1.2.4.2] -> 2.3.1.61 -> [1.8.1.4] -> 1.2.4.2
path_pdh00020.kgml:
path_pdh00020.kgml: Found a trail of span 2 containing skipped vertices
path_pdh00020.kgml: 41 -> 42
path_pdh00020.kgml: R00351 -> R00342
path_pdh00020.kgml: pdh:B9T62_05535 -> pdh:B9T62_05545
path_pdh00020.kgml: {2.3.3.1, 2.3.3.16, 2.3.3.3} -> {1.1.1.299, 1.1.1.37}
path_pdh00020.kgml: Skipped genes: pdh:B9T62_05540
path_pdh00020.kgml:
path_pdh00020.kgml: --- 11.28 seconds ---

path_pdh00030.kgml: Pentose phosphate pathway
path_pdh00030.kgml: Initialization took 12.46 seconds
path_pdh00030.kgml:
path_pdh00030.kgml: Found a trail of span 2 containing skipped vertices
path_pdh00030.kgml: 58 -> [57] -> 156
path_pdh00030.kgml: R02736 -> [R02035] -> R10221
path_pdh00030.kgml: {pdh:B9T62_02345, pdh:B9T62_26825} -> [{pdh:B9T62_10005, pdh:B9T62_34225}] -> {pdh:B9T62_02335, pdh:B9T62_09510, pdh:B9T62_32850}
path_pdh00030.kgml: {1.1.1.363, 1.1.1.49} -> [3.1.1.31] -> {1.1.1.343, 1.1.1.351}
path_pdh00030.kgml: Skipped genes: pdh:B9T62_02340
path_pdh00030.kgml:
path_pdh00030.kgml: Found a trail of span 2 containing skipped vertices
path_pdh00030.kgml: 58 -> [57] -> 56
path_pdh00030.kgml: R02736 -> [R02035] -> R01528
path_pdh00030.kgml: {pdh:B9T62_02345, pdh:B9T62_26825} -> [{pdh:B9T62_10005, pdh:B9T62_34225}] -> {pdh:B9T62_02335, pdh:B9T62_09510, pdh:B9T62_32850}
path_pdh00030.kgml: {1.1.1.363, 1.1.1.49} -> [3.1.1.31] -> {1.1.1.351, 1.1.1.44}
path_pdh00030.kgml: Skipped genes: pdh:B9T62_02340
path_pdh00030.kgml:
path_pdh00030.kgml: Found a trail of span 2 without skipping any vertex
path_pdh00030.kgml: 49 -> 46
path_pdh00030.kgml: R01830 -> R01641
path_pdh00030.kgml: {pdh:B9T62_01310, pdh:B9T62_02380, pdh:B9T62_02385} -> {pdh:B9T62_01310, pdh:B9T62_02380, pdh:B9T62_02385}
path_pdh00030.kgml: 2.2.1.1 -> 2.2.1.1
path_pdh00030.kgml:
path_pdh00030.kgml: Found a trail of span 2 without skipping any vertex
path_pdh00030.kgml: 135 -> 137
path_pdh00030.kgml: R05338 -> R09780
path_pdh00030.kgml: pdh:B9T62_30300 -> pdh:B9T62_30295
path_pdh00030.kgml: 4.1.2.43 -> 5.3.1.27
path_pdh00030.kgml:
path_pdh00030.kgml: Found a trail of span 2 containing skipped vertices
path_pdh00030.kgml: 62 -> 156
path_pdh00030.kgml: R01737 -> R10221
path_pdh00030.kgml: pdh:B9T62_32840 -> {pdh:B9T62_02335, pdh:B9T62_09510, pdh:B9T62_32850}
path_pdh00030.kgml: 2.7.1.12 -> {1.1.1.343, 1.1.1.351}
path_pdh00030.kgml: Skipped genes: pdh:B9T62_32845
path_pdh00030.kgml:
path_pdh00030.kgml: Found a trail of span 2 containing skipped vertices
path_pdh00030.kgml: 62 -> 56
path_pdh00030.kgml: R01737 -> R01528
path_pdh00030.kgml: pdh:B9T62_32840 -> {pdh:B9T62_02335, pdh:B9T62_09510, pdh:B9T62_32850}
path_pdh00030.kgml: 2.7.1.12 -> {1.1.1.351, 1.1.1.44}
path_pdh00030.kgml: Skipped genes: pdh:B9T62_32845
path_pdh00030.kgml:
path_pdh00030.kgml: Found a trail of span 2 containing skipped vertices
path_pdh00030.kgml: 157 -> [57] -> 156
path_pdh00030.kgml: {R02736, R10907} -> [R02035] -> R10221
path_pdh00030.kgml: {pdh:B9T62_02345, pdh:B9T62_26825} -> [{pdh:B9T62_10005, pdh:B9T62_34225}] -> {pdh:B9T62_02335, pdh:B9T62_09510, pdh:B9T62_32850}
path_pdh00030.kgml: {1.1.1.363, 1.1.1.49, 1.1.1.363, 1.1.1.388} -> [3.1.1.31] -> {1.1.1.343, 1.1.1.351}
path_pdh00030.kgml: Skipped genes: pdh:B9T62_02340
path_pdh00030.kgml:
path_pdh00030.kgml: Found a trail of span 2 containing skipped vertices
path_pdh00030.kgml: 157 -> [57] -> 56
path_pdh00030.kgml: {R02736, R10907} -> [R02035] -> R01528
path_pdh00030.kgml: {pdh:B9T62_02345, pdh:B9T62_26825} -> [{pdh:B9T62_10005, pdh:B9T62_34225}] -> {pdh:B9T62_02335, pdh:B9T62_09510, pdh:B9T62_32850}
path_pdh00030.kgml: {1.1.1.363, 1.1.1.49, 1.1.1.363, 1.1.1.388} -> [3.1.1.31] -> {1.1.1.351, 1.1.1.44}
path_pdh00030.kgml: Skipped genes: pdh:B9T62_02340
path_pdh00030.kgml:
path_pdh00030.kgml: --- 15.10 seconds ---

path_pdh00040.kgml: Pentose and glucuronate interconversions
path_pdh00040.kgml: Initialization took 10.09 seconds
path_pdh00040.kgml:
path_pdh00040.kgml: Found a trail of span 4 containing skipped vertices
path_pdh00040.kgml: 68 -> 70 -> 75 -> [74] -> 73
path_pdh00040.kgml: R01761 -> R02439 -> R05850 -> [R01529] -> R01526
path_pdh00040.kgml: pdh:B9T62_24260 -> pdh:B9T62_24265 -> pdh:B9T62_24270 -> [pdh:B9T62_09815] -> pdh:B9T62_24265
path_pdh00040.kgml: 5.3.1.4 -> 2.7.1.16 -> 5.1.3.4 -> [5.1.3.1] -> {2.7.1.16, 2.7.1.47}
path_pdh00040.kgml:
path_pdh00040.kgml: Found a trail of span 2 containing skipped vertices
path_pdh00040.kgml: 125 -> 126
path_pdh00040.kgml: R04383 -> R01542
path_pdh00040.kgml: pdh:B9T62_16115 -> pdh:B9T62_16125
path_pdh00040.kgml: 5.3.1.17 -> {1.1.1.125, 1.1.1.127}
path_pdh00040.kgml: Skipped genes: pdh:B9T62_16120
path_pdh00040.kgml:
path_pdh00040.kgml: Found a trail of span 2 without skipping any vertex
path_pdh00040.kgml: 80 -> 87
path_pdh00040.kgml: R01639 -> R01432
path_pdh00040.kgml: pdh:B9T62_27545 -> pdh:B9T62_27550
path_pdh00040.kgml: 2.7.1.17 -> 5.3.1.5
path_pdh00040.kgml:
path_pdh00040.kgml: Found a trail of span 2 containing skipped vertices
path_pdh00040.kgml: 127 -> 128
path_pdh00040.kgml: R01902 -> R01785
path_pdh00040.kgml: {pdh:B9T62_03380, pdh:B9T62_16015} -> pdh:B9T62_16005
path_pdh00040.kgml: 2.7.1.5 -> 4.1.2.19
path_pdh00040.kgml: Skipped genes: pdh:B9T62_16010
path_pdh00040.kgml:
path_pdh00040.kgml: --- 12.25 seconds ---

path_pdh00051.kgml: Fructose and mannose metabolism
path_pdh00051.kgml: Initialization took 15.50 seconds
path_pdh00051.kgml:
path_pdh00051.kgml: Found a trail of span 3 without skipping any vertex
path_pdh00051.kgml: 98 -> 99 -> 101
path_pdh00051.kgml: R02437 -> R03014 -> R02263
path_pdh00051.kgml: pdh:B9T62_16010 -> {pdh:B9T62_03380, pdh:B9T62_16015} -> pdh:B9T62_16005
path_pdh00051.kgml: 5.3.1.14 -> 2.7.1.5 -> 4.1.2.19
path_pdh00051.kgml:
path_pdh00051.kgml: Found a trail of span 3 without skipping any vertex
path_pdh00051.kgml: 84 -> 83 -> 82
path_pdh00051.kgml: R00885 -> R00888 -> R05692
path_pdh00051.kgml: {pdh:B9T62_06645, pdh:B9T62_33645, pdh:B9T62_33710, pdh:B9T62_38180} -> pdh:B9T62_06655 -> pdh:B9T62_06650
path_pdh00051.kgml: 2.7.7.13 -> 4.2.1.47 -> 1.1.1.271
path_pdh00051.kgml:
path_pdh00051.kgml: Found a trail of span 2 without skipping any vertex
path_pdh00051.kgml: 54 -> 92
path_pdh00051.kgml: R03232 -> R02071
path_pdh00051.kgml: pdh:B9T62_21805 -> pdh:B9T62_21810
path_pdh00051.kgml: 2.7.1.202 -> 2.7.1.56
path_pdh00051.kgml:
path_pdh00051.kgml: Found a trail of span 2 containing skipped vertices
path_pdh00051.kgml: 98 -> [99] -> 101
path_pdh00051.kgml: R02437 -> [R03014] -> R02263
path_pdh00051.kgml: pdh:B9T62_16010 -> [{pdh:B9T62_03380, pdh:B9T62_16015}] -> pdh:B9T62_16005
path_pdh00051.kgml: 5.3.1.14 -> [2.7.1.5] -> 4.1.2.19
path_pdh00051.kgml:
path_pdh00051.kgml: Found a trail of span 2 without skipping any vertex
path_pdh00051.kgml: 182 -> 74
path_pdh00051.kgml: R00879 -> R00867
path_pdh00051.kgml: pdh:B9T62_02940 -> {pdh:B9T62_02945, pdh:B9T62_04085}
path_pdh00051.kgml: 3.2.1.80 -> {2.7.1.1, 2.7.1.4}
path_pdh00051.kgml:
path_pdh00051.kgml: Found a trail of span 2 containing skipped vertices
path_pdh00051.kgml: 84 -> [83] -> 82
path_pdh00051.kgml: R00885 -> [R00888] -> R05692
path_pdh00051.kgml: {pdh:B9T62_06645, pdh:B9T62_33645, pdh:B9T62_33710, pdh:B9T62_38180} -> [pdh:B9T62_06655] -> pdh:B9T62_06650
path_pdh00051.kgml: 2.7.7.13 -> [4.2.1.47] -> 1.1.1.271
path_pdh00051.kgml:
path_pdh00051.kgml: Found a trail of span 2 without skipping any vertex
path_pdh00051.kgml: 67 -> 77
path_pdh00051.kgml: R02704 -> R02703
path_pdh00051.kgml: {pdh:B9T62_03200, pdh:B9T62_03210} -> {pdh:B9T62_03215, pdh:B9T62_18070}
path_pdh00051.kgml: 2.7.1.197 -> 1.1.1.17
path_pdh00051.kgml:
path_pdh00051.kgml: --- 16.56 seconds ---

path_pdh00052.kgml: Galactose metabolism
path_pdh00052.kgml: Initialization took 18.47 seconds
path_pdh00052.kgml:
path_pdh00052.kgml: Found a trail of span 3 without skipping any vertex
path_pdh00052.kgml: 171 -> 82 -> 79
path_pdh00052.kgml: R01092 -> R00955 -> R00291
path_pdh00052.kgml: pdh:B9T62_03655 -> pdh:B9T62_03665 -> {pdh:B9T62_03005, pdh:B9T62_03660, pdh:B9T62_25310, pdh:B9T62_25335}
path_pdh00052.kgml: 2.7.1.6 -> 2.7.7.12 -> 5.1.3.2
path_pdh00052.kgml:
path_pdh00052.kgml: --- 18.93 seconds ---

path_pdh00053.kgml: Ascorbate and aldarate metabolism
path_pdh00053.kgml: Initialization took 0.27 seconds
path_pdh00053.kgml: (not found)
path_pdh00053.kgml: --- 0.37 seconds ---

path_pdh00071.kgml: Fatty acid degradation
path_pdh00071.kgml: Initialization took 0.34 seconds
path_pdh00071.kgml: (not found)
path_pdh00071.kgml: --- 0.42 seconds ---

path_pdh00121.kgml: Secondary bile acid biosynthesis
path_pdh00121.kgml: Initialization took 0.11 seconds
path_pdh00121.kgml: (not found)
path_pdh00121.kgml: --- 0.21 seconds ---

path_pdh00130.kgml: Ubiquinone and other terpenoid-quinone biosynthesis
path_pdh00130.kgml: Initialization took 2.05 seconds
path_pdh00130.kgml:
path_pdh00130.kgml: Found a trail of span 2 containing skipped vertices
path_pdh00130.kgml: 190 -> [191] -> 192
path_pdh00130.kgml: R08587 -> [R08588] -> R08589
path_pdh00130.kgml: pdh:B9T62_30180 -> [pdh:B9T62_04120] -> pdh:B9T62_30185
path_pdh00130.kgml: 3.2.2.26 -> [1.21.98.1] -> ?
path_pdh00130.kgml:
path_pdh00130.kgml: --- 2.31 seconds ---

path_pdh00190.kgml: Oxidative phosphorylation
path_pdh00190.kgml: Initialization took 12.46 seconds
path_pdh00190.kgml: (not found)
path_pdh00190.kgml: --- 12.56 seconds ---

path_pdh00220.kgml: Arginine biosynthesis
path_pdh00220.kgml: Initialization took 1.30 seconds
path_pdh00220.kgml:
path_pdh00220.kgml: Found a trail of span 8 without skipping any vertex
path_pdh00220.kgml: 49 -> 50 -> 51 -> 52 -> 55 -> 44 -> 45 -> 47
path_pdh00220.kgml: R00259 -> R02649 -> R03443 -> R02283 -> R02282 -> R01398 -> R01954 -> R01086
path_pdh00220.kgml: {pdh:B9T62_24320, pdh:B9T62_29225} -> pdh:B9T62_29220 -> pdh:B9T62_29230 -> pdh:B9T62_29215 -> pdh:B9T62_29225 -> pdh:B9T62_29210 -> pdh:B9T62_29205 -> pdh:B9T62_29200
path_pdh00220.kgml: 2.3.1.1 -> 2.7.2.8 -> 1.2.1.38 -> 2.6.1.11 -> 2.3.1.35 -> 2.1.3.3 -> 6.3.4.5 -> 4.3.2.1
path_pdh00220.kgml:
path_pdh00220.kgml: Found a trail of span 7 containing skipped vertices
path_pdh00220.kgml: 49 -> 50 -> 51 -> 52 -> [55] -> 44 -> 45 -> 47
path_pdh00220.kgml: R00259 -> R02649 -> R03443 -> R02283 -> [R02282] -> R01398 -> R01954 -> R01086
path_pdh00220.kgml: {pdh:B9T62_24320, pdh:B9T62_29225} -> pdh:B9T62_29220 -> pdh:B9T62_29230 -> pdh:B9T62_29215 -> [pdh:B9T62_29225] -> pdh:B9T62_29210 -> pdh:B9T62_29205 -> pdh:B9T62_29200
path_pdh00220.kgml: 2.3.1.1 -> 2.7.2.8 -> 1.2.1.38 -> 2.6.1.11 -> [2.3.1.35] -> 2.1.3.3 -> 6.3.4.5 -> 4.3.2.1
path_pdh00220.kgml:
path_pdh00220.kgml: Found a trail of span 7 containing skipped vertices
path_pdh00220.kgml: 49 -> 50 -> [51] -> 52 -> 55 -> 44 -> 45 -> 47
path_pdh00220.kgml: R00259 -> R02649 -> [R03443] -> R02283 -> R02282 -> R01398 -> R01954 -> R01086
path_pdh00220.kgml: {pdh:B9T62_24320, pdh:B9T62_29225} -> pdh:B9T62_29220 -> [pdh:B9T62_29230] -> pdh:B9T62_29215 -> pdh:B9T62_29225 -> pdh:B9T62_29210 -> pdh:B9T62_29205 -> pdh:B9T62_29200
path_pdh00220.kgml: 2.3.1.1 -> 2.7.2.8 -> [1.2.1.38] -> 2.6.1.11 -> 2.3.1.35 -> 2.1.3.3 -> 6.3.4.5 -> 4.3.2.1
path_pdh00220.kgml:
path_pdh00220.kgml: Found a trail of span 7 containing skipped vertices
path_pdh00220.kgml: 49 -> 50 -> 51 -> [52] -> 55 -> 44 -> 45 -> 47
path_pdh00220.kgml: R00259 -> R02649 -> R03443 -> [R02283] -> R02282 -> R01398 -> R01954 -> R01086
path_pdh00220.kgml: {pdh:B9T62_24320, pdh:B9T62_29225} -> pdh:B9T62_29220 -> pdh:B9T62_29230 -> [pdh:B9T62_29215] -> pdh:B9T62_29225 -> pdh:B9T62_29210 -> pdh:B9T62_29205 -> pdh:B9T62_29200
path_pdh00220.kgml: 2.3.1.1 -> 2.7.2.8 -> 1.2.1.38 -> [2.6.1.11] -> 2.3.1.35 -> 2.1.3.3 -> 6.3.4.5 -> 4.3.2.1
path_pdh00220.kgml: Skipped genes: pdh:B9T62_29215
path_pdh00220.kgml:
path_pdh00220.kgml: Found a trail of span 7 containing skipped vertices
path_pdh00220.kgml: 49 -> 50 -> 51 -> 52 -> 55 -> 44 -> [45] -> 47
path_pdh00220.kgml: R00259 -> R02649 -> R03443 -> R02283 -> R02282 -> R01398 -> [R01954] -> R01086
path_pdh00220.kgml: {pdh:B9T62_24320, pdh:B9T62_29225} -> pdh:B9T62_29220 -> pdh:B9T62_29230 -> pdh:B9T62_29215 -> pdh:B9T62_29225 -> pdh:B9T62_29210 -> [pdh:B9T62_29205] -> pdh:B9T62_29200
path_pdh00220.kgml: 2.3.1.1 -> 2.7.2.8 -> 1.2.1.38 -> 2.6.1.11 -> 2.3.1.35 -> 2.1.3.3 -> [6.3.4.5] -> 4.3.2.1
path_pdh00220.kgml: Skipped genes: pdh:B9T62_29205
path_pdh00220.kgml:
path_pdh00220.kgml: Found a trail of span 7 containing skipped vertices
path_pdh00220.kgml: 49 -> 50 -> 51 -> 52 -> 55 -> [44] -> 45 -> 47
path_pdh00220.kgml: R00259 -> R02649 -> R03443 -> R02283 -> R02282 -> [R01398] -> R01954 -> R01086
path_pdh00220.kgml: {pdh:B9T62_24320, pdh:B9T62_29225} -> pdh:B9T62_29220 -> pdh:B9T62_29230 -> pdh:B9T62_29215 -> pdh:B9T62_29225 -> [pdh:B9T62_29210] -> pdh:B9T62_29205 -> pdh:B9T62_29200
path_pdh00220.kgml: 2.3.1.1 -> 2.7.2.8 -> 1.2.1.38 -> 2.6.1.11 -> 2.3.1.35 -> [2.1.3.3] -> 6.3.4.5 -> 4.3.2.1
path_pdh00220.kgml: Skipped genes: pdh:B9T62_29210
path_pdh00220.kgml:
path_pdh00220.kgml: Found a trail of span 7 containing skipped vertices
path_pdh00220.kgml: 49 -> [50] -> 51 -> 52 -> 55 -> 44 -> 45 -> 47
path_pdh00220.kgml: R00259 -> [R02649] -> R03443 -> R02283 -> R02282 -> R01398 -> R01954 -> R01086
path_pdh00220.kgml: {pdh:B9T62_24320, pdh:B9T62_29225} -> [pdh:B9T62_29220] -> pdh:B9T62_29230 -> pdh:B9T62_29215 -> pdh:B9T62_29225 -> pdh:B9T62_29210 -> pdh:B9T62_29205 -> pdh:B9T62_29200
path_pdh00220.kgml: 2.3.1.1 -> [2.7.2.8] -> 1.2.1.38 -> 2.6.1.11 -> 2.3.1.35 -> 2.1.3.3 -> 6.3.4.5 -> 4.3.2.1
path_pdh00220.kgml: Skipped genes: pdh:B9T62_29220
path_pdh00220.kgml:
path_pdh00220.kgml: --- 2.63 seconds ---

path_pdh00230.kgml: Purine metabolism
path_pdh00230.kgml: Initialization took 85.31 seconds
path_pdh00230.kgml:
path_pdh00230.kgml: Found a trail of span 12 containing skipped vertices
path_pdh00230.kgml: 160 -> 162 -> 163 -> 260 -> 164 -> 427 -> 428 -> [167] -> 166 -> 167 -> [166] -> 165 -> 169 -> [184] -> 183
path_pdh00230.kgml: R01072 -> R04144 -> R04325 -> R04463 -> R04208 -> R07404 -> R07405 -> [R04591] -> R04559 -> R04591 -> [R04559] -> R04560 -> R01127 -> [R01135] -> R01083
path_pdh00230.kgml: pdh:B9T62_35570 -> pdh:B9T62_35595 -> {pdh:B9T62_19815, pdh:B9T62_35585} -> {pdh:B9T62_35555, pdh:B9T62_35560, pdh:B9T62_35565} -> pdh:B9T62_35580 -> pdh:B9T62_35540 -> pdh:B9T62_35535 -> [pdh:B9T62_35550] -> pdh:B9T62_35545 -> pdh:B9T62_35550 -> [pdh:B9T62_35545] -> pdh:B9T62_35590 -> pdh:B9T62_35590 -> [pdh:B9T62_31965] -> pdh:B9T62_35545
path_pdh00230.kgml: 2.4.2.14 -> 6.3.4.13 -> 2.1.2.2 -> 6.3.5.3 -> 6.3.3.1 -> 6.3.4.18 -> 5.4.99.18 -> [6.3.2.6] -> 4.3.2.2 -> 6.3.2.6 -> [4.3.2.2] -> 2.1.2.3 -> 3.5.4.10 -> [6.3.4.4] -> 4.3.2.2
path_pdh00230.kgml:
path_pdh00230.kgml: Found a trail of span 11 containing skipped vertices
path_pdh00230.kgml: 160 -> [162] -> 163 -> 260 -> 164 -> 427 -> [428] -> 167 -> 428 -> [167] -> 166 -> 165 -> 169 -> [184] -> 183
path_pdh00230.kgml: R01072 -> [R04144] -> R04325 -> R04463 -> R04208 -> R07404 -> [R07405] -> R04591 -> R07405 -> [R04591] -> R04559 -> R04560 -> R01127 -> [R01135] -> R01083
path_pdh00230.kgml: pdh:B9T62_35570 -> [pdh:B9T62_35595] -> {pdh:B9T62_19815, pdh:B9T62_35585} -> {pdh:B9T62_35555, pdh:B9T62_35560, pdh:B9T62_35565} -> pdh:B9T62_35580 -> pdh:B9T62_35540 -> [pdh:B9T62_35535] -> pdh:B9T62_35550 -> pdh:B9T62_35535 -> [pdh:B9T62_35550] -> pdh:B9T62_35545 -> pdh:B9T62_35590 -> pdh:B9T62_35590 -> [pdh:B9T62_31965] -> pdh:B9T62_35545
path_pdh00230.kgml: 2.4.2.14 -> [6.3.4.13] -> 2.1.2.2 -> 6.3.5.3 -> 6.3.3.1 -> 6.3.4.18 -> [5.4.99.18] -> 6.3.2.6 -> 5.4.99.18 -> [6.3.2.6] -> 4.3.2.2 -> 2.1.2.3 -> 3.5.4.10 -> [6.3.4.4] -> 4.3.2.2
path_pdh00230.kgml:
path_pdh00230.kgml: Found a trail of span 11 containing skipped vertices
path_pdh00230.kgml: 160 -> 162 -> 163 -> 260 -> 164 -> 427 -> [428] -> 167 -> 428 -> [167] -> 166 -> [165] -> 169 -> [184] -> 183
path_pdh00230.kgml: R01072 -> R04144 -> R04325 -> R04463 -> R04208 -> R07404 -> [R07405] -> R04591 -> R07405 -> [R04591] -> R04559 -> [R04560] -> R01127 -> [R01135] -> R01083
path_pdh00230.kgml: pdh:B9T62_35570 -> pdh:B9T62_35595 -> {pdh:B9T62_19815, pdh:B9T62_35585} -> {pdh:B9T62_35555, pdh:B9T62_35560, pdh:B9T62_35565} -> pdh:B9T62_35580 -> pdh:B9T62_35540 -> [pdh:B9T62_35535] -> pdh:B9T62_35550 -> pdh:B9T62_35535 -> [pdh:B9T62_35550] -> pdh:B9T62_35545 -> [pdh:B9T62_35590] -> pdh:B9T62_35590 -> [pdh:B9T62_31965] -> pdh:B9T62_35545
path_pdh00230.kgml: 2.4.2.14 -> 6.3.4.13 -> 2.1.2.2 -> 6.3.5.3 -> 6.3.3.1 -> 6.3.4.18 -> [5.4.99.18] -> 6.3.2.6 -> 5.4.99.18 -> [6.3.2.6] -> 4.3.2.2 -> [2.1.2.3] -> 3.5.4.10 -> [6.3.4.4] -> 4.3.2.2
path_pdh00230.kgml:
path_pdh00230.kgml: Found a trail of span 11 containing skipped vertices
path_pdh00230.kgml: 160 -> 162 -> 163 -> 260 -> 164 -> [427] -> 428 -> 167 -> 166 -> 165 -> 169 -> [184] -> 183
path_pdh00230.kgml: R01072 -> R04144 -> R04325 -> R04463 -> R04208 -> [R07404] -> R07405 -> R04591 -> R04559 -> R04560 -> R01127 -> [R01135] -> R01083
path_pdh00230.kgml: pdh:B9T62_35570 -> pdh:B9T62_35595 -> {pdh:B9T62_19815, pdh:B9T62_35585} -> {pdh:B9T62_35555, pdh:B9T62_35560, pdh:B9T62_35565} -> pdh:B9T62_35580 -> [pdh:B9T62_35540] -> pdh:B9T62_35535 -> pdh:B9T62_35550 -> pdh:B9T62_35545 -> pdh:B9T62_35590 -> pdh:B9T62_35590 -> [pdh:B9T62_31965] -> pdh:B9T62_35545
path_pdh00230.kgml: 2.4.2.14 -> 6.3.4.13 -> 2.1.2.2 -> 6.3.5.3 -> 6.3.3.1 -> [6.3.4.18] -> 5.4.99.18 -> 6.3.2.6 -> 4.3.2.2 -> 2.1.2.3 -> 3.5.4.10 -> [6.3.4.4] -> 4.3.2.2
path_pdh00230.kgml: Skipped genes: pdh:B9T62_35540
path_pdh00230.kgml:
path_pdh00230.kgml: Found a trail of span 11 containing skipped vertices
path_pdh00230.kgml: 160 -> 162 -> 163 -> 260 -> [164] -> 427 -> [428] -> 167 -> 428 -> [167] -> 166 -> 165 -> 169 -> [184] -> 183
path_pdh00230.kgml: R01072 -> R04144 -> R04325 -> R04463 -> [R04208] -> R07404 -> [R07405] -> R04591 -> R07405 -> [R04591] -> R04559 -> R04560 -> R01127 -> [R01135] -> R01083
path_pdh00230.kgml: pdh:B9T62_35570 -> pdh:B9T62_35595 -> {pdh:B9T62_19815, pdh:B9T62_35585} -> {pdh:B9T62_35555, pdh:B9T62_35560, pdh:B9T62_35565} -> [pdh:B9T62_35580] -> pdh:B9T62_35540 -> [pdh:B9T62_35535] -> pdh:B9T62_35550 -> pdh:B9T62_35535 -> [pdh:B9T62_35550] -> pdh:B9T62_35545 -> pdh:B9T62_35590 -> pdh:B9T62_35590 -> [pdh:B9T62_31965] -> pdh:B9T62_35545
path_pdh00230.kgml: 2.4.2.14 -> 6.3.4.13 -> 2.1.2.2 -> 6.3.5.3 -> [6.3.3.1] -> 6.3.4.18 -> [5.4.99.18] -> 6.3.2.6 -> 5.4.99.18 -> [6.3.2.6] -> 4.3.2.2 -> 2.1.2.3 -> 3.5.4.10 -> [6.3.4.4] -> 4.3.2.2
path_pdh00230.kgml: Skipped genes: pdh:B9T62_35580
path_pdh00230.kgml:
path_pdh00230.kgml: Found a trail of span 11 containing skipped vertices
path_pdh00230.kgml: 160 -> 162 -> [163] -> 260 -> 164 -> 427 -> [428] -> 167 -> 428 -> [167] -> 166 -> 165 -> 169 -> [184] -> 183
path_pdh00230.kgml: R01072 -> R04144 -> [R04325] -> R04463 -> R04208 -> R07404 -> [R07405] -> R04591 -> R07405 -> [R04591] -> R04559 -> R04560 -> R01127 -> [R01135] -> R01083
path_pdh00230.kgml: pdh:B9T62_35570 -> pdh:B9T62_35595 -> [{pdh:B9T62_19815, pdh:B9T62_35585}] -> {pdh:B9T62_35555, pdh:B9T62_35560, pdh:B9T62_35565} -> pdh:B9T62_35580 -> pdh:B9T62_35540 -> [pdh:B9T62_35535] -> pdh:B9T62_35550 -> pdh:B9T62_35535 -> [pdh:B9T62_35550] -> pdh:B9T62_35545 -> pdh:B9T62_35590 -> pdh:B9T62_35590 -> [pdh:B9T62_31965] -> pdh:B9T62_35545
path_pdh00230.kgml: 2.4.2.14 -> 6.3.4.13 -> [2.1.2.2] -> 6.3.5.3 -> 6.3.3.1 -> 6.3.4.18 -> [5.4.99.18] -> 6.3.2.6 -> 5.4.99.18 -> [6.3.2.6] -> 4.3.2.2 -> 2.1.2.3 -> 3.5.4.10 -> [6.3.4.4] -> 4.3.2.2
path_pdh00230.kgml: Skipped genes: pdh:B9T62_35585
path_pdh00230.kgml:
path_pdh00230.kgml: Found a trail of span 5 without skipping any vertex
path_pdh00230.kgml: 232 -> 429 -> 225 -> 144 -> 441
path_pdh00230.kgml: R06601 -> R06604 -> R02425 -> R02423 -> R10908
path_pdh00230.kgml: pdh:B9T62_02020 -> pdh:B9T62_02015 -> {pdh:B9T62_02025, pdh:B9T62_27030} -> pdh:B9T62_02030 -> pdh:B9T62_02035
path_pdh00230.kgml: 3.5.2.17 -> 4.1.1.97 -> 3.5.2.5 -> 3.5.3.9 -> 2.6.1.112
path_pdh00230.kgml:
path_pdh00230.kgml: Found a trail of span 5 containing skipped vertices
path_pdh00230.kgml: 188 -> [200] -> 209 -> 205 -> 216 -> [206] -> 219 -> 302
path_pdh00230.kgml: R00190 -> [R01244] -> R01132 -> R01130 -> R02142 -> [{R01230, R01231}] -> R01229 -> R01229
path_pdh00230.kgml: {pdh:B9T62_24670, pdh:B9T62_25205} -> [{pdh:B9T62_02040, pdh:B9T62_27010}] -> {pdh:B9T62_25215, pdh:B9T62_32410} -> {pdh:B9T62_25210, pdh:B9T62_32520} -> {pdh:B9T62_25215, pdh:B9T62_32410} -> [pdh:B9T62_35445] -> {pdh:B9T62_25215, pdh:B9T62_32410} -> {pdh:B9T62_24670, pdh:B9T62_25205}
path_pdh00230.kgml: {2.4.2.7, 2.4.2.8} -> [3.5.4.2] -> 2.4.2.8 -> 1.1.1.205 -> {2.4.2.22, 2.4.2.8} -> [{6.3.5.2, 6.3.5.2}] -> {2.4.2.22, 2.4.2.7, 2.4.2.8} -> {2.4.2.22, 2.4.2.7, 2.4.2.8}
path_pdh00230.kgml:
path_pdh00230.kgml: Found a trail of span 5 containing skipped vertices
path_pdh00230.kgml: 188 -> [200] -> 209 -> 205 -> 216 -> [206] -> 219
path_pdh00230.kgml: R00190 -> [R01244] -> R01132 -> R01130 -> R02142 -> [{R01230, R01231}] -> R01229
path_pdh00230.kgml: {pdh:B9T62_24670, pdh:B9T62_25205} -> [{pdh:B9T62_02040, pdh:B9T62_27010}] -> {pdh:B9T62_25215, pdh:B9T62_32410} -> {pdh:B9T62_25210, pdh:B9T62_32520} -> {pdh:B9T62_25215, pdh:B9T62_32410} -> [pdh:B9T62_35445] -> {pdh:B9T62_25215, pdh:B9T62_32410}
path_pdh00230.kgml: {2.4.2.7, 2.4.2.8} -> [3.5.4.2] -> 2.4.2.8 -> 1.1.1.205 -> {2.4.2.22, 2.4.2.8} -> [{6.3.5.2, 6.3.5.2}] -> {2.4.2.22, 2.4.2.7, 2.4.2.8}
path_pdh00230.kgml:
path_pdh00230.kgml: Found a trail of span 5 containing skipped vertices
path_pdh00230.kgml: 188 -> [200] -> 209 -> 205 -> 216 -> [206] -> 302
path_pdh00230.kgml: R00190 -> [R01244] -> R01132 -> R01130 -> R02142 -> [{R01230, R01231}] -> R01229
path_pdh00230.kgml: {pdh:B9T62_24670, pdh:B9T62_25205} -> [{pdh:B9T62_02040, pdh:B9T62_27010}] -> {pdh:B9T62_25215, pdh:B9T62_32410} -> {pdh:B9T62_25210, pdh:B9T62_32520} -> {pdh:B9T62_25215, pdh:B9T62_32410} -> [pdh:B9T62_35445] -> {pdh:B9T62_24670, pdh:B9T62_25205}
path_pdh00230.kgml: {2.4.2.7, 2.4.2.8} -> [3.5.4.2] -> 2.4.2.8 -> 1.1.1.205 -> {2.4.2.22, 2.4.2.8} -> [{6.3.5.2, 6.3.5.2}] -> {2.4.2.22, 2.4.2.7, 2.4.2.8}
path_pdh00230.kgml:
path_pdh00230.kgml: Found a trail of span 4 containing skipped vertices
path_pdh00230.kgml: 188 -> [200] -> 209 -> [205] -> 216 -> [206] -> 219
path_pdh00230.kgml: R00190 -> [R01244] -> R01132 -> [R01130] -> R02142 -> [{R01230, R01231}] -> R01229
path_pdh00230.kgml: {pdh:B9T62_24670, pdh:B9T62_25205} -> [{pdh:B9T62_02040, pdh:B9T62_27010}] -> {pdh:B9T62_25215, pdh:B9T62_32410} -> [{pdh:B9T62_25210, pdh:B9T62_32520}] -> {pdh:B9T62_25215, pdh:B9T62_32410} -> [pdh:B9T62_35445] -> {pdh:B9T62_25215, pdh:B9T62_32410}
path_pdh00230.kgml: {2.4.2.7, 2.4.2.8} -> [3.5.4.2] -> 2.4.2.8 -> [1.1.1.205] -> {2.4.2.22, 2.4.2.8} -> [{6.3.5.2, 6.3.5.2}] -> {2.4.2.22, 2.4.2.7, 2.4.2.8}
path_pdh00230.kgml: Skipped genes: pdh:B9T62_25210
path_pdh00230.kgml:
path_pdh00230.kgml: Found a trail of span 4 containing skipped vertices
path_pdh00230.kgml: 188 -> [200] -> 209 -> 205 -> [206] -> 219
path_pdh00230.kgml: R00190 -> [R01244] -> R01132 -> R01130 -> [{R01230, R01231}] -> R01229
path_pdh00230.kgml: {pdh:B9T62_24670, pdh:B9T62_25205} -> [{pdh:B9T62_02040, pdh:B9T62_27010}] -> {pdh:B9T62_25215, pdh:B9T62_32410} -> {pdh:B9T62_25210, pdh:B9T62_32520} -> [pdh:B9T62_35445] -> {pdh:B9T62_25215, pdh:B9T62_32410}
path_pdh00230.kgml: {2.4.2.7, 2.4.2.8} -> [3.5.4.2] -> 2.4.2.8 -> 1.1.1.205 -> [{6.3.5.2, 6.3.5.2}] -> {2.4.2.22, 2.4.2.7, 2.4.2.8}
path_pdh00230.kgml:
path_pdh00230.kgml: Found a trail of span 4 containing skipped vertices
path_pdh00230.kgml: 188 -> [200] -> 209 -> 205 -> [206] -> 302
path_pdh00230.kgml: R00190 -> [R01244] -> R01132 -> R01130 -> [{R01230, R01231}] -> R01229
path_pdh00230.kgml: {pdh:B9T62_24670, pdh:B9T62_25205} -> [{pdh:B9T62_02040, pdh:B9T62_27010}] -> {pdh:B9T62_25215, pdh:B9T62_32410} -> {pdh:B9T62_25210, pdh:B9T62_32520} -> [pdh:B9T62_35445] -> {pdh:B9T62_24670, pdh:B9T62_25205}
path_pdh00230.kgml: {2.4.2.7, 2.4.2.8} -> [3.5.4.2] -> 2.4.2.8 -> 1.1.1.205 -> [{6.3.5.2, 6.3.5.2}] -> {2.4.2.22, 2.4.2.7, 2.4.2.8}
path_pdh00230.kgml:
path_pdh00230.kgml: Found a trail of span 4 containing skipped vertices
path_pdh00230.kgml: 232 -> [429] -> 225 -> 144 -> 441
path_pdh00230.kgml: R06601 -> [R06604] -> R02425 -> R02423 -> R10908
path_pdh00230.kgml: pdh:B9T62_02020 -> [pdh:B9T62_02015] -> {pdh:B9T62_02025, pdh:B9T62_27030} -> pdh:B9T62_02030 -> pdh:B9T62_02035
path_pdh00230.kgml: 3.5.2.17 -> [4.1.1.97] -> 3.5.2.5 -> 3.5.3.9 -> 2.6.1.112
path_pdh00230.kgml:
path_pdh00230.kgml: Found a trail of span 4 containing skipped vertices
path_pdh00230.kgml: 232 -> 429 -> [225] -> 144 -> 441
path_pdh00230.kgml: R06601 -> R06604 -> [R02425] -> R02423 -> R10908
path_pdh00230.kgml: pdh:B9T62_02020 -> pdh:B9T62_02015 -> [{pdh:B9T62_02025, pdh:B9T62_27030}] -> pdh:B9T62_02030 -> pdh:B9T62_02035
path_pdh00230.kgml: 3.5.2.17 -> 4.1.1.97 -> [3.5.2.5] -> 3.5.3.9 -> 2.6.1.112
path_pdh00230.kgml: Skipped genes: pdh:B9T62_02025
path_pdh00230.kgml:
path_pdh00230.kgml: Found a trail of span 4 containing skipped vertices
path_pdh00230.kgml: 160 -> 162 -> 163 -> [260] -> 164
path_pdh00230.kgml: R01072 -> R04144 -> R04325 -> [R04463] -> R04208
path_pdh00230.kgml: pdh:B9T62_35570 -> pdh:B9T62_35595 -> {pdh:B9T62_19815, pdh:B9T62_35585} -> [{pdh:B9T62_35555, pdh:B9T62_35560, pdh:B9T62_35565}] -> pdh:B9T62_35580
path_pdh00230.kgml: 2.4.2.14 -> 6.3.4.13 -> 2.1.2.2 -> [6.3.5.3] -> 6.3.3.1
path_pdh00230.kgml: Skipped genes: pdh:B9T62_35590
path_pdh00230.kgml:
path_pdh00230.kgml: Found a trail of span 4 containing skipped vertices
path_pdh00230.kgml: 232 -> 429 -> 225 -> [144] -> 441
path_pdh00230.kgml: R06601 -> R06604 -> R02425 -> [R02423] -> R10908
path_pdh00230.kgml: pdh:B9T62_02020 -> pdh:B9T62_02015 -> {pdh:B9T62_02025, pdh:B9T62_27030} -> [pdh:B9T62_02030] -> pdh:B9T62_02035
path_pdh00230.kgml: 3.5.2.17 -> 4.1.1.97 -> 3.5.2.5 -> [3.5.3.9] -> 2.6.1.112
path_pdh00230.kgml: Skipped genes: pdh:B9T62_02030
path_pdh00230.kgml:
path_pdh00230.kgml: Found a trail of span 3 containing skipped vertices
path_pdh00230.kgml: 244 -> [300] -> 220 -> [139] -> 239
path_pdh00230.kgml: R00441 -> [R00430] -> R00332 -> [R02019] -> R02090
path_pdh00230.kgml: {pdh:B9T62_09765, pdh:B9T62_28510, pdh:B9T62_28705, pdh:B9T62_28710, pdh:B9T62_32670} -> [{pdh:B9T62_02770, pdh:B9T62_05505, pdh:B9T62_05755}] -> {pdh:B9T62_09760, pdh:B9T62_26540} -> [{pdh:B9T62_07930, pdh:B9T62_18390, pdh:B9T62_18395, pdh:B9T62_34395, pdh:B9T62_34400}] -> {pdh:B9T62_09760, pdh:B9T62_26540}
path_pdh00230.kgml: {2.7.7.48, 2.7.7.6} -> [2.7.1.40] -> 2.7.4.8 -> [1.17.4.1] -> {2.7.4.12, 2.7.4.8}
path_pdh00230.kgml:
path_pdh00230.kgml: --- 117.93 seconds ---

path_pdh00240.kgml: Pyrimidine metabolism
path_pdh00240.kgml: Initialization took 38.77 seconds
path_pdh00240.kgml:
path_pdh00240.kgml: Found a trail of span 6 containing skipped vertices
path_pdh00240.kgml: 91 -> 97 -> 98 -> [99] -> 101 -> 178 -> 112
path_pdh00240.kgml: R00575 -> R01397 -> R01993 -> [R01869] -> R01870 -> R00965 -> R00966
path_pdh00240.kgml: {pdh:B9T62_23680, pdh:B9T62_23685} -> pdh:B9T62_23695 -> {pdh:B9T62_23690, pdh:B9T62_27625} -> [{pdh:B9T62_14350, pdh:B9T62_14355}] -> pdh:B9T62_23670 -> pdh:B9T62_23675 -> {pdh:B9T62_23700, pdh:B9T62_29565}
path_pdh00240.kgml: 6.3.5.5 -> 2.1.3.2 -> 3.5.2.3 -> [1.3.1.14] -> 2.4.2.10 -> 4.1.1.23 -> 2.4.2.9
path_pdh00240.kgml:
path_pdh00240.kgml: Found a trail of span 5 containing skipped vertices
path_pdh00240.kgml: 91 -> [97] -> 98 -> [99] -> 101 -> 178 -> 112
path_pdh00240.kgml: R00575 -> [R01397] -> R01993 -> [R01869] -> R01870 -> R00965 -> R00966
path_pdh00240.kgml: {pdh:B9T62_23680, pdh:B9T62_23685} -> [pdh:B9T62_23695] -> {pdh:B9T62_23690, pdh:B9T62_27625} -> [{pdh:B9T62_14350, pdh:B9T62_14355}] -> pdh:B9T62_23670 -> pdh:B9T62_23675 -> {pdh:B9T62_23700, pdh:B9T62_29565}
path_pdh00240.kgml: 6.3.5.5 -> [2.1.3.2] -> 3.5.2.3 -> [1.3.1.14] -> 2.4.2.10 -> 4.1.1.23 -> 2.4.2.9
path_pdh00240.kgml: Skipped genes: pdh:B9T62_23695
path_pdh00240.kgml:
path_pdh00240.kgml: Found a trail of span 5 containing skipped vertices
path_pdh00240.kgml: 91 -> 97 -> 98 -> [99] -> 101 -> [178] -> 112
path_pdh00240.kgml: R00575 -> R01397 -> R01993 -> [R01869] -> R01870 -> [R00965] -> R00966
path_pdh00240.kgml: {pdh:B9T62_23680, pdh:B9T62_23685} -> pdh:B9T62_23695 -> {pdh:B9T62_23690, pdh:B9T62_27625} -> [{pdh:B9T62_14350, pdh:B9T62_14355}] -> pdh:B9T62_23670 -> [pdh:B9T62_23675] -> {pdh:B9T62_23700, pdh:B9T62_29565}
path_pdh00240.kgml: 6.3.5.5 -> 2.1.3.2 -> 3.5.2.3 -> [1.3.1.14] -> 2.4.2.10 -> [4.1.1.23] -> 2.4.2.9
path_pdh00240.kgml: Skipped genes: pdh:B9T62_23675
path_pdh00240.kgml:
path_pdh00240.kgml: Found a trail of span 4 containing skipped vertices
path_pdh00240.kgml: 91 -> 97 -> 98 -> [99] -> 101 -> [99] -> 98
path_pdh00240.kgml: R00575 -> R01397 -> R01993 -> [R01869] -> R01870 -> [R01869] -> R01993
path_pdh00240.kgml: {pdh:B9T62_23680, pdh:B9T62_23685} -> pdh:B9T62_23695 -> {pdh:B9T62_23690, pdh:B9T62_27625} -> [{pdh:B9T62_14350, pdh:B9T62_14355}] -> pdh:B9T62_23670 -> [{pdh:B9T62_14350, pdh:B9T62_14355}] -> {pdh:B9T62_23690, pdh:B9T62_27625}
path_pdh00240.kgml: 6.3.5.5 -> 2.1.3.2 -> 3.5.2.3 -> [1.3.1.14] -> 2.4.2.10 -> [1.3.1.14] -> 3.5.2.3
path_pdh00240.kgml: Skipped genes: pdh:B9T62_23675
path_pdh00240.kgml:
path_pdh00240.kgml: Found a trail of span 2 without skipping any vertex
path_pdh00240.kgml: 107 -> 121
path_pdh00240.kgml: {R00571, R00573} -> R00442
path_pdh00240.kgml: pdh:B9T62_32675 -> {pdh:B9T62_09765, pdh:B9T62_28510, pdh:B9T62_28705, pdh:B9T62_28710, pdh:B9T62_32670}
path_pdh00240.kgml: {6.3.4.2, 6.3.4.2} -> {2.7.7.48, 2.7.7.6}
path_pdh00240.kgml:
path_pdh00240.kgml: Found a trail of span 2 without skipping any vertex
path_pdh00240.kgml: 172 -> 169
path_pdh00240.kgml: R03055 -> R11026
path_pdh00240.kgml: pdh:B9T62_30060 -> {pdh:B9T62_30065, pdh:B9T62_30070}
path_pdh00240.kgml: 3.5.2.2 -> 1.3.1.1
path_pdh00240.kgml:
path_pdh00240.kgml: Found a trail of span 2 containing skipped vertices
path_pdh00240.kgml: 84 -> [150] -> 89
path_pdh00240.kgml: R02018 -> [R02098] -> R06613
path_pdh00240.kgml: {pdh:B9T62_07930, pdh:B9T62_18390, pdh:B9T62_18395, pdh:B9T62_34395, pdh:B9T62_34400} -> [pdh:B9T62_32210] -> pdh:B9T62_18380
path_pdh00240.kgml: 1.17.4.1 -> [{2.7.4.4, 2.7.4.9}] -> 2.1.1.148
path_pdh00240.kgml: Skipped genes: pdh:B9T62_18385
path_pdh00240.kgml:
path_pdh00240.kgml: Found a trail of span 2 without skipping any vertex
path_pdh00240.kgml: 119 -> 117
path_pdh00240.kgml: R02269 -> R00977
path_pdh00240.kgml: pdh:B9T62_30060 -> {pdh:B9T62_30065, pdh:B9T62_30070}
path_pdh00240.kgml: 3.5.2.2 -> 1.3.1.1
path_pdh00240.kgml:
path_pdh00240.kgml: --- 44.96 seconds ---

path_pdh00250.kgml: Alanine, aspartate and glutamate metabolism
path_pdh00250.kgml: Initialization took 5.12 seconds
path_pdh00250.kgml:
path_pdh00250.kgml: Found a trail of span 2 without skipping any vertex
path_pdh00250.kgml: 48 -> 51
path_pdh00250.kgml: R01954 -> R01086
path_pdh00250.kgml: pdh:B9T62_29205 -> pdh:B9T62_29200
path_pdh00250.kgml: 6.3.4.5 -> 4.3.2.1
path_pdh00250.kgml:
path_pdh00250.kgml: --- 5.39 seconds ---

path_pdh00260.kgml: Glycine, serine and threonine metabolism
path_pdh00260.kgml: Initialization took 9.95 seconds
path_pdh00260.kgml:
path_pdh00260.kgml: Found a trail of span 2 without skipping any vertex
path_pdh00260.kgml: 103 -> 99
path_pdh00260.kgml: {R01773, R01775} -> R01771
path_pdh00260.kgml: pdh:B9T62_25010 -> pdh:B9T62_25005
path_pdh00260.kgml: {1.1.1.3, 1.1.1.3} -> 2.7.1.39
path_pdh00260.kgml:
path_pdh00260.kgml: Found a trail of span 2 containing skipped vertices
path_pdh00260.kgml: 110 -> [82] -> 101
path_pdh00260.kgml: R04125 -> [R00945] -> R03425
path_pdh00260.kgml: pdh:B9T62_29055 -> [pdh:B9T62_29570] -> {pdh:B9T62_29060, pdh:B9T62_29065}
path_pdh00260.kgml: 2.1.2.10 -> [2.1.2.1] -> 1.4.4.2
path_pdh00260.kgml:
path_pdh00260.kgml: --- 10.34 seconds ---

path_pdh00261.kgml: Monobactam biosynthesis
path_pdh00261.kgml: Initialization took 0.57 seconds
path_pdh00261.kgml: (not found)
path_pdh00261.kgml: --- 0.66 seconds ---

path_pdh00270.kgml: Cysteine and methionine metabolism
path_pdh00270.kgml: Initialization took 13.88 seconds
path_pdh00270.kgml:
path_pdh00270.kgml: Found a trail of span 3 without skipping any vertex
path_pdh00270.kgml: 197 -> 196 -> 202
path_pdh00270.kgml: R01777 -> R01776 -> R03217
path_pdh00270.kgml: {pdh:B9T62_04110, pdh:B9T62_06780, pdh:B9T62_13155} -> {pdh:B9T62_04110, pdh:B9T62_06780, pdh:B9T62_13155} -> pdh:B9T62_04115
path_pdh00270.kgml: 2.3.1.46 -> 2.3.1.31 -> 2.5.1.48
path_pdh00270.kgml:
path_pdh00270.kgml: Found a trail of span 3 without skipping any vertex
path_pdh00270.kgml: 197 -> 196 -> 203
path_pdh00270.kgml: R01777 -> R01776 -> R02026
path_pdh00270.kgml: {pdh:B9T62_04110, pdh:B9T62_06780, pdh:B9T62_13155} -> {pdh:B9T62_04110, pdh:B9T62_06780, pdh:B9T62_13155} -> pdh:B9T62_04115
path_pdh00270.kgml: 2.3.1.46 -> 2.3.1.31 -> ?
path_pdh00270.kgml:
path_pdh00270.kgml: Found a trail of span 2 without skipping any vertex
path_pdh00270.kgml: 197 -> 101
path_pdh00270.kgml: R01777 -> R01288
path_pdh00270.kgml: {pdh:B9T62_04110, pdh:B9T62_06780, pdh:B9T62_13155} -> pdh:B9T62_04115
path_pdh00270.kgml: 2.3.1.46 -> 2.5.1.48
path_pdh00270.kgml:
path_pdh00270.kgml: Found a trail of span 2 without skipping any vertex
path_pdh00270.kgml: 197 -> 206
path_pdh00270.kgml: R01777 -> R00999
path_pdh00270.kgml: {pdh:B9T62_04110, pdh:B9T62_06780, pdh:B9T62_13155} -> pdh:B9T62_04115
path_pdh00270.kgml: 2.3.1.46 -> 2.5.1.48
path_pdh00270.kgml:
path_pdh00270.kgml: Found a trail of span 2 containing skipped vertices
path_pdh00270.kgml: 197 -> [196] -> 202
path_pdh00270.kgml: R01777 -> [R01776] -> R03217
path_pdh00270.kgml: {pdh:B9T62_04110, pdh:B9T62_06780, pdh:B9T62_13155} -> [{pdh:B9T62_04110, pdh:B9T62_06780, pdh:B9T62_13155}] -> pdh:B9T62_04115
path_pdh00270.kgml: 2.3.1.46 -> [2.3.1.31] -> 2.5.1.48
path_pdh00270.kgml:
path_pdh00270.kgml: Found a trail of span 2 containing skipped vertices
path_pdh00270.kgml: 197 -> [196] -> 203
path_pdh00270.kgml: R01777 -> [R01776] -> R02026
path_pdh00270.kgml: {pdh:B9T62_04110, pdh:B9T62_06780, pdh:B9T62_13155} -> [{pdh:B9T62_04110, pdh:B9T62_06780, pdh:B9T62_13155}] -> pdh:B9T62_04115
path_pdh00270.kgml: 2.3.1.46 -> [2.3.1.31] -> ?
path_pdh00270.kgml:
path_pdh00270.kgml: Found a trail of span 2 without skipping any vertex
path_pdh00270.kgml: 197 -> 201
path_pdh00270.kgml: R01777 -> R03260
path_pdh00270.kgml: {pdh:B9T62_04110, pdh:B9T62_06780, pdh:B9T62_13155} -> pdh:B9T62_04115
path_pdh00270.kgml: 2.3.1.46 -> 2.5.1.48
path_pdh00270.kgml:
path_pdh00270.kgml: --- 15.20 seconds ---

path_pdh00280.kgml: Valine, leucine and isoleucine degradation
path_pdh00280.kgml: Initialization took 0.96 seconds
path_pdh00280.kgml:
path_pdh00280.kgml: Found a trail of span 4 containing skipped vertices
path_pdh00280.kgml: 54 -> 53 -> 82 -> [53] -> 90
path_pdh00280.kgml: R07618 -> R07604 -> R07603 -> [R07604] -> R03174
path_pdh00280.kgml: {pdh:B9T62_14505, pdh:B9T62_21090} -> {pdh:B9T62_21080, pdh:B9T62_21085} -> {pdh:B9T62_21080, pdh:B9T62_21085} -> [{pdh:B9T62_21080, pdh:B9T62_21085}] -> pdh:B9T62_21075
path_pdh00280.kgml: 1.8.1.4 -> 1.2.4.4 -> 1.2.4.4 -> [1.2.4.4] -> 2.3.1.168
path_pdh00280.kgml:
path_pdh00280.kgml: Found a trail of span 4 containing skipped vertices
path_pdh00280.kgml: 91 -> 63 -> [108] -> 62 -> [63] -> 108
path_pdh00280.kgml: R07599 -> R07600 -> [R02662] -> R07618 -> [R07600] -> R02662
path_pdh00280.kgml: {pdh:B9T62_21080, pdh:B9T62_21085} -> {pdh:B9T62_21080, pdh:B9T62_21085} -> [pdh:B9T62_21075] -> {pdh:B9T62_14505, pdh:B9T62_21090} -> [{pdh:B9T62_21080, pdh:B9T62_21085}] -> pdh:B9T62_21075
path_pdh00280.kgml: 1.2.4.4 -> 1.2.4.4 -> [2.3.1.168] -> 1.8.1.4 -> [1.2.4.4] -> 2.3.1.168
path_pdh00280.kgml:
path_pdh00280.kgml: Found a trail of span 4 containing skipped vertices
path_pdh00280.kgml: 110 -> [68] -> 69 -> [110] -> 68 -> [69] -> 109
path_pdh00280.kgml: R04097 -> [R07618] -> R07602 -> [R04097] -> R07618 -> [R07602] -> R07601
path_pdh00280.kgml: pdh:B9T62_21075 -> [{pdh:B9T62_14505, pdh:B9T62_21090}] -> {pdh:B9T62_21080, pdh:B9T62_21085} -> [pdh:B9T62_21075] -> {pdh:B9T62_14505, pdh:B9T62_21090} -> [{pdh:B9T62_21080, pdh:B9T62_21085}] -> {pdh:B9T62_21080, pdh:B9T62_21085}
path_pdh00280.kgml: 2.3.1.168 -> [1.8.1.4] -> 1.2.4.4 -> [2.3.1.168] -> 1.8.1.4 -> [1.2.4.4] -> 1.2.4.4
path_pdh00280.kgml:
path_pdh00280.kgml: --- 5.22 seconds ---

path_pdh00290.kgml: Valine, leucine and isoleucine biosynthesis
path_pdh00290.kgml: Initialization took 2.02 seconds
path_pdh00290.kgml:
path_pdh00290.kgml: Found a trail of span 4 containing skipped vertices
path_pdh00290.kgml: 79 -> [44] -> 46 -> 44 -> 46 -> [41] -> 38
path_pdh00290.kgml: R00226 -> [R05071] -> R04440 -> R05071 -> R04440 -> [R04441] -> R01213
path_pdh00290.kgml: {pdh:B9T62_01765, pdh:B9T62_01770} -> [pdh:B9T62_01775] -> pdh:B9T62_01775 -> pdh:B9T62_01775 -> pdh:B9T62_01775 -> [pdh:B9T62_03595] -> {pdh:B9T62_01780, pdh:B9T62_07050, pdh:B9T62_07595}
path_pdh00290.kgml: 2.2.1.6 -> [{1.1.1.86, 5.4.99.3}] -> 1.1.1.86 -> {1.1.1.86, 5.4.99.3} -> 1.1.1.86 -> [4.2.1.9] -> 2.3.3.13
path_pdh00290.kgml:
path_pdh00290.kgml: Found a trail of span 3 without skipping any vertex
path_pdh00290.kgml: 47 -> 42 -> 34
path_pdh00290.kgml: R08648 -> R05069 -> R05068
path_pdh00290.kgml: {pdh:B9T62_01765, pdh:B9T62_01770} -> pdh:B9T62_01775 -> pdh:B9T62_01775
path_pdh00290.kgml: 2.2.1.6 -> {1.1.1.86, 5.4.99.3} -> 1.1.1.86
path_pdh00290.kgml:
path_pdh00290.kgml: Found a trail of span 2 without skipping any vertex
path_pdh00290.kgml: 78 -> 21
path_pdh00290.kgml: R03896 -> R03898
path_pdh00290.kgml: {pdh:B9T62_19865, pdh:B9T62_19870} -> {pdh:B9T62_19865, pdh:B9T62_19870}
path_pdh00290.kgml: 4.2.1.35 -> 4.2.1.35
path_pdh00290.kgml:
path_pdh00290.kgml: Found a trail of span 2 without skipping any vertex
path_pdh00290.kgml: 35 -> 37
path_pdh00290.kgml: R03968 -> R04001
path_pdh00290.kgml: {pdh:B9T62_19865, pdh:B9T62_19870} -> {pdh:B9T62_19865, pdh:B9T62_19870}
path_pdh00290.kgml: 4.2.1.33 -> 4.2.1.33
path_pdh00290.kgml:
path_pdh00290.kgml: --- 2.96 seconds ---

path_pdh00300.kgml: Lysine biosynthesis
path_pdh00300.kgml: Initialization took 4.62 seconds
path_pdh00300.kgml:
path_pdh00300.kgml: Found a trail of span 2 without skipping any vertex
path_pdh00300.kgml: 77 -> 46
path_pdh00300.kgml: R02788 -> R04617
path_pdh00300.kgml: pdh:B9T62_23840 -> pdh:B9T62_23835
path_pdh00300.kgml: 6.3.2.13 -> 6.3.2.10
path_pdh00300.kgml:
path_pdh00300.kgml: Found a trail of span 2 containing skipped vertices
path_pdh00300.kgml: 50 -> [51] -> 53
path_pdh00300.kgml: R00480 -> [R02291] -> R10147
path_pdh00300.kgml: {pdh:B9T62_16315, pdh:B9T62_21450} -> [pdh:B9T62_10210] -> {pdh:B9T62_16180, pdh:B9T62_16310}
path_pdh00300.kgml: 2.7.2.4 -> [1.2.1.11] -> 4.3.3.7
path_pdh00300.kgml:
path_pdh00300.kgml: --- 4.99 seconds ---

path_pdh00310.kgml: Lysine degradation
path_pdh00310.kgml: Initialization took 0.30 seconds
path_pdh00310.kgml:
path_pdh00310.kgml: Found a trail of span 2 without skipping any vertex
path_pdh00310.kgml: 55 -> 73
path_pdh00310.kgml: R01940 -> R02571
path_pdh00310.kgml: pdh:B9T62_33925 -> pdh:B9T62_33920
path_pdh00310.kgml: 1.2.4.2 -> 2.3.1.61
path_pdh00310.kgml:
path_pdh00310.kgml: --- 0.49 seconds ---

path_pdh00330.kgml: Arginine and proline metabolism
path_pdh00330.kgml: Initialization took 3.78 seconds
path_pdh00330.kgml:
path_pdh00330.kgml: Found a trail of span 2 without skipping any vertex
path_pdh00330.kgml: 216 -> 217
path_pdh00330.kgml: R00239 -> R03313
path_pdh00330.kgml: pdh:B9T62_19920 -> pdh:B9T62_19925
path_pdh00330.kgml: 2.7.2.11 -> 1.2.1.41
path_pdh00330.kgml:
path_pdh00330.kgml: Found a trail of span 2 without skipping any vertex
path_pdh00330.kgml: 150 -> 151
path_pdh00330.kgml: R01416 -> R01152
path_pdh00330.kgml: pdh:B9T62_33780 -> pdh:B9T62_33785
path_pdh00330.kgml: 3.5.3.12 -> 3.5.1.53
path_pdh00330.kgml:
path_pdh00330.kgml: --- 4.08 seconds ---

path_pdh00332.kgml: Carbapenem biosynthesis
path_pdh00332.kgml: Initialization took 0.10 seconds
path_pdh00332.kgml:
path_pdh00332.kgml: Found a trail of span 2 without skipping any vertex
path_pdh00332.kgml: 5 -> 8
path_pdh00332.kgml: R00239 -> R03313
path_pdh00332.kgml: pdh:B9T62_19920 -> pdh:B9T62_19925
path_pdh00332.kgml: 2.7.2.11 -> 1.2.1.41
path_pdh00332.kgml:
path_pdh00332.kgml: --- 0.31 seconds ---

path_pdh00340.kgml: Histidine metabolism
path_pdh00340.kgml: Initialization took 0.72 seconds
path_pdh00340.kgml:
path_pdh00340.kgml: Found a trail of span 9 containing skipped vertices
path_pdh00340.kgml: 58 -> 67 -> 66 -> 65 -> 69 -> 63 -> [62] -> 61 -> 60 -> 59
path_pdh00340.kgml: R01071 -> R04035 -> R04037 -> R04640 -> R04558 -> R03457 -> [R03243] -> R03013 -> R03012 -> R01163
path_pdh00340.kgml: {pdh:B9T62_32855, pdh:B9T62_32860} -> pdh:B9T62_32890 -> pdh:B9T62_32890 -> pdh:B9T62_32880 -> {pdh:B9T62_32875, pdh:B9T62_32885} -> pdh:B9T62_32870 -> [pdh:B9T62_20145] -> {pdh:B9T62_17265, pdh:B9T62_32895, pdh:B9T62_37370} -> pdh:B9T62_32865 -> pdh:B9T62_32865
path_pdh00340.kgml: 2.4.2.17 -> 3.6.1.31 -> 3.5.4.19 -> 5.3.1.16 -> 4.3.2.10 -> 4.2.1.19 -> [2.6.1.9] -> 3.1.3.15 -> 1.1.1.23 -> 1.1.1.23
path_pdh00340.kgml:
path_pdh00340.kgml: Found a trail of span 8 containing skipped vertices
path_pdh00340.kgml: 58 -> 67 -> [66] -> 65 -> 69 -> 63 -> [62] -> 61 -> 60 -> 59
path_pdh00340.kgml: R01071 -> R04035 -> [R04037] -> R04640 -> R04558 -> R03457 -> [R03243] -> R03013 -> R03012 -> R01163
path_pdh00340.kgml: {pdh:B9T62_32855, pdh:B9T62_32860} -> pdh:B9T62_32890 -> [pdh:B9T62_32890] -> pdh:B9T62_32880 -> {pdh:B9T62_32875, pdh:B9T62_32885} -> pdh:B9T62_32870 -> [pdh:B9T62_20145] -> {pdh:B9T62_17265, pdh:B9T62_32895, pdh:B9T62_37370} -> pdh:B9T62_32865 -> pdh:B9T62_32865
path_pdh00340.kgml: 2.4.2.17 -> 3.6.1.31 -> [3.5.4.19] -> 5.3.1.16 -> 4.3.2.10 -> 4.2.1.19 -> [2.6.1.9] -> 3.1.3.15 -> 1.1.1.23 -> 1.1.1.23
path_pdh00340.kgml:
path_pdh00340.kgml: Found a trail of span 8 containing skipped vertices
path_pdh00340.kgml: 58 -> 67 -> 66 -> 65 -> [69] -> 63 -> [62] -> 61 -> 60 -> 59
path_pdh00340.kgml: R01071 -> R04035 -> R04037 -> R04640 -> [R04558] -> R03457 -> [R03243] -> R03013 -> R03012 -> R01163
path_pdh00340.kgml: {pdh:B9T62_32855, pdh:B9T62_32860} -> pdh:B9T62_32890 -> pdh:B9T62_32890 -> pdh:B9T62_32880 -> [{pdh:B9T62_32875, pdh:B9T62_32885}] -> pdh:B9T62_32870 -> [pdh:B9T62_20145] -> {pdh:B9T62_17265, pdh:B9T62_32895, pdh:B9T62_37370} -> pdh:B9T62_32865 -> pdh:B9T62_32865
path_pdh00340.kgml: 2.4.2.17 -> 3.6.1.31 -> 3.5.4.19 -> 5.3.1.16 -> [4.3.2.10] -> 4.2.1.19 -> [2.6.1.9] -> 3.1.3.15 -> 1.1.1.23 -> 1.1.1.23
path_pdh00340.kgml: Skipped genes: pdh:B9T62_32875, pdh:B9T62_32885
path_pdh00340.kgml:
path_pdh00340.kgml: Found a trail of span 8 containing skipped vertices
path_pdh00340.kgml: 58 -> 67 -> 66 -> 65 -> 69 -> 63 -> [62] -> 61 -> [60] -> 59
path_pdh00340.kgml: R01071 -> R04035 -> R04037 -> R04640 -> R04558 -> R03457 -> [R03243] -> R03013 -> [R03012] -> R01163
path_pdh00340.kgml: {pdh:B9T62_32855, pdh:B9T62_32860} -> pdh:B9T62_32890 -> pdh:B9T62_32890 -> pdh:B9T62_32880 -> {pdh:B9T62_32875, pdh:B9T62_32885} -> pdh:B9T62_32870 -> [pdh:B9T62_20145] -> {pdh:B9T62_17265, pdh:B9T62_32895, pdh:B9T62_37370} -> [pdh:B9T62_32865] -> pdh:B9T62_32865
path_pdh00340.kgml: 2.4.2.17 -> 3.6.1.31 -> 3.5.4.19 -> 5.3.1.16 -> 4.3.2.10 -> 4.2.1.19 -> [2.6.1.9] -> 3.1.3.15 -> [1.1.1.23] -> 1.1.1.23
path_pdh00340.kgml:
path_pdh00340.kgml: Found a trail of span 8 containing skipped vertices
path_pdh00340.kgml: 58 -> [67] -> 66 -> 65 -> 69 -> 63 -> [62] -> 61 -> 60 -> 59
path_pdh00340.kgml: R01071 -> [R04035] -> R04037 -> R04640 -> R04558 -> R03457 -> [R03243] -> R03013 -> R03012 -> R01163
path_pdh00340.kgml: {pdh:B9T62_32855, pdh:B9T62_32860} -> [pdh:B9T62_32890] -> pdh:B9T62_32890 -> pdh:B9T62_32880 -> {pdh:B9T62_32875, pdh:B9T62_32885} -> pdh:B9T62_32870 -> [pdh:B9T62_20145] -> {pdh:B9T62_17265, pdh:B9T62_32895, pdh:B9T62_37370} -> pdh:B9T62_32865 -> pdh:B9T62_32865
path_pdh00340.kgml: 2.4.2.17 -> [3.6.1.31] -> 3.5.4.19 -> 5.3.1.16 -> 4.3.2.10 -> 4.2.1.19 -> [2.6.1.9] -> 3.1.3.15 -> 1.1.1.23 -> 1.1.1.23
path_pdh00340.kgml:
path_pdh00340.kgml: --- 1.91 seconds ---

path_pdh00350.kgml: Tyrosine metabolism
path_pdh00350.kgml: Initialization took 0.22 seconds
path_pdh00350.kgml: (not found)
path_pdh00350.kgml: --- 0.32 seconds ---

path_pdh00360.kgml: Phenylalanine metabolism
path_pdh00360.kgml: Initialization took 1.23 seconds
path_pdh00360.kgml: (not found)
path_pdh00360.kgml: --- 1.33 seconds ---

path_pdh00361.kgml: Chlorocyclohexane and chlorobenzene degradation
path_pdh00361.kgml: Initialization took 0.16 seconds
path_pdh00361.kgml: (not found)
path_pdh00361.kgml: --- 0.26 seconds ---

path_pdh00362.kgml: Benzoate degradation
path_pdh00362.kgml: Initialization took 0.45 seconds
path_pdh00362.kgml: (not found)
path_pdh00362.kgml: --- 0.55 seconds ---

path_pdh00380.kgml: Tryptophan metabolism
path_pdh00380.kgml: Initialization took 0.65 seconds
path_pdh00380.kgml: (not found)
path_pdh00380.kgml: --- 0.70 seconds ---

path_pdh00401.kgml: Novobiocin biosynthesis
path_pdh00401.kgml: Initialization took 0.10 seconds
path_pdh00401.kgml:
path_pdh00401.kgml: Found a trail of span 2 without skipping any vertex
path_pdh00401.kgml: 65 -> 63
path_pdh00401.kgml: R01728 -> R00734
path_pdh00401.kgml: pdh:B9T62_20140 -> pdh:B9T62_20145
path_pdh00401.kgml: 1.3.1.12 -> {2.6.1.1, 2.6.1.5, 2.6.1.57, 2.6.1.9}
path_pdh00401.kgml:
path_pdh00401.kgml: --- 0.31 seconds ---

path_pdh00410.kgml: beta-Alanine metabolism
path_pdh00410.kgml: Initialization took 1.28 seconds
path_pdh00410.kgml:
path_pdh00410.kgml: Found a trail of span 2 without skipping any vertex
path_pdh00410.kgml: 65 -> 63
path_pdh00410.kgml: R00977 -> R02269
path_pdh00410.kgml: {pdh:B9T62_30065, pdh:B9T62_30070} -> pdh:B9T62_30060
path_pdh00410.kgml: 1.3.1.1 -> 3.5.2.2
path_pdh00410.kgml:
path_pdh00410.kgml: Found a trail of span 2 without skipping any vertex
path_pdh00410.kgml: 54 -> 50
path_pdh00410.kgml: R00489 -> R02473
path_pdh00410.kgml: {pdh:B9T62_20015, pdh:B9T62_36425} -> pdh:B9T62_20020
path_pdh00410.kgml: {4.1.1.11, 4.1.1.15} -> 6.3.2.1
path_pdh00410.kgml:
path_pdh00410.kgml: --- 1.59 seconds ---

path_pdh00430.kgml: Taurine and hypotaurine metabolism
path_pdh00430.kgml: Initialization took 0.45 seconds
path_pdh00430.kgml: (not found)
path_pdh00430.kgml: --- 0.56 seconds ---

path_pdh00440.kgml: Phosphonate and phosphinate metabolism
path_pdh00440.kgml: Initialization took 0.36 seconds
path_pdh00440.kgml:
path_pdh00440.kgml: Found a trail of span 2 without skipping any vertex
path_pdh00440.kgml: 111 -> 67
path_pdh00440.kgml: R04152 -> R00747
path_pdh00440.kgml: pdh:B9T62_17300 -> pdh:B9T62_17295
path_pdh00440.kgml: 2.6.1.37 -> 3.11.1.1
path_pdh00440.kgml:
path_pdh00440.kgml: --- 0.55 seconds ---

path_pdh00450.kgml: Selenocompound metabolism
path_pdh00450.kgml: Initialization took 2.42 seconds
path_pdh00450.kgml: (not found)
path_pdh00450.kgml: --- 2.52 seconds ---

path_pdh00460.kgml: Cyanoamino acid metabolism
path_pdh00460.kgml: Initialization took 1.88 seconds
path_pdh00460.kgml: (not found)
path_pdh00460.kgml: --- 2.03 seconds ---

path_pdh00471.kgml: D-Glutamine and D-glutamate metabolism
path_pdh00471.kgml: Initialization took 0.15 seconds
path_pdh00471.kgml: (not found)
path_pdh00471.kgml: --- 0.31 seconds ---

path_pdh00473.kgml: D-Alanine metabolism
path_pdh00473.kgml: Initialization took 0.21 seconds
path_pdh00473.kgml: (not found)
path_pdh00473.kgml: --- 0.30 seconds ---

path_pdh00480.kgml: Glutathione metabolism
path_pdh00480.kgml: Initialization took 1.06 seconds
path_pdh00480.kgml: (not found)
path_pdh00480.kgml: --- 1.16 seconds ---

path_pdh00500.kgml: Starch and sucrose metabolism
path_pdh00500.kgml: Initialization took 75.41 seconds
path_pdh00500.kgml:
path_pdh00500.kgml: Found a trail of span 4 containing skipped vertices
path_pdh00500.kgml: 122 -> 208 -> 128 -> 126
path_pdh00500.kgml: R03122 -> R11262 -> R01555 -> R11310
path_pdh00500.kgml: {pdh:B9T62_04390, pdh:B9T62_04815, pdh:B9T62_14405, pdh:B9T62_26445} -> {pdh:B9T62_04390, pdh:B9T62_04815, pdh:B9T62_14405, pdh:B9T62_26445} -> {pdh:B9T62_04370, pdh:B9T62_21615} -> {pdh:B9T62_02425, pdh:B9T62_04375, pdh:B9T62_07740, pdh:B9T62_21605}
path_pdh00500.kgml: 3.2.1.54 -> {3.2.1.1, 3.2.1.133, 3.2.1.2} -> 2.4.1.8 -> 5.4.2.6
path_pdh00500.kgml: Skipped genes: pdh:B9T62_04380
path_pdh00500.kgml:
path_pdh00500.kgml: Found a trail of span 3 containing skipped vertices
path_pdh00500.kgml: 122 -> [130] -> 128 -> 126
path_pdh00500.kgml: R03122 -> [R11262] -> R01555 -> R11310
path_pdh00500.kgml: {pdh:B9T62_04390, pdh:B9T62_04815, pdh:B9T62_14405, pdh:B9T62_26445} -> [{pdh:B9T62_05890, pdh:B9T62_30125}] -> {pdh:B9T62_04370, pdh:B9T62_21615} -> {pdh:B9T62_02425, pdh:B9T62_04375, pdh:B9T62_07740, pdh:B9T62_21605}
path_pdh00500.kgml: 3.2.1.54 -> [{3.2.1.1, 3.2.1.133, 3.2.1.2}] -> 2.4.1.8 -> 5.4.2.6
path_pdh00500.kgml: Skipped genes: pdh:B9T62_04380
path_pdh00500.kgml:
path_pdh00500.kgml: Found a trail of span 3 containing skipped vertices
path_pdh00500.kgml: 122 -> 208 -> [128] -> 126
path_pdh00500.kgml: R03122 -> R11262 -> [R01555] -> R11310
path_pdh00500.kgml: {pdh:B9T62_04390, pdh:B9T62_04815, pdh:B9T62_14405, pdh:B9T62_26445} -> {pdh:B9T62_04390, pdh:B9T62_04815, pdh:B9T62_14405, pdh:B9T62_26445} -> [{pdh:B9T62_04370, pdh:B9T62_21615}] -> {pdh:B9T62_02425, pdh:B9T62_04375, pdh:B9T62_07740, pdh:B9T62_21605}
path_pdh00500.kgml: 3.2.1.54 -> {3.2.1.1, 3.2.1.133, 3.2.1.2} -> [2.4.1.8] -> 5.4.2.6
path_pdh00500.kgml: Skipped genes: pdh:B9T62_04380
path_pdh00500.kgml:
path_pdh00500.kgml: Found a trail of span 3 containing skipped vertices
path_pdh00500.kgml: 200 -> 128 -> 126
path_pdh00500.kgml: R02112 -> R01555 -> R11310
path_pdh00500.kgml: {pdh:B9T62_04390, pdh:B9T62_04815, pdh:B9T62_14405, pdh:B9T62_26445} -> {pdh:B9T62_04370, pdh:B9T62_21615} -> {pdh:B9T62_02425, pdh:B9T62_04375, pdh:B9T62_07740, pdh:B9T62_21605}
path_pdh00500.kgml: {3.2.1.1, 3.2.1.133, 3.2.1.2} -> 2.4.1.8 -> 5.4.2.6
path_pdh00500.kgml: Skipped genes: pdh:B9T62_04380
path_pdh00500.kgml:
path_pdh00500.kgml: Found a trail of span 2 without skipping any vertex
path_pdh00500.kgml: 98 -> 87
path_pdh00500.kgml: R00811 -> R03921
path_pdh00500.kgml: {pdh:B9T62_03730, pdh:B9T62_10785, pdh:B9T62_31070} -> pdh:B9T62_10780
path_pdh00500.kgml: 2.7.1.211 -> 3.2.1.26
path_pdh00500.kgml:
path_pdh00500.kgml: Found a trail of span 2 without skipping any vertex
path_pdh00500.kgml: 140 -> 141
path_pdh00500.kgml: R05140 -> R11311
path_pdh00500.kgml: {pdh:B9T62_10830, pdh:B9T62_31080} -> {pdh:B9T62_10835, pdh:B9T62_31085}
path_pdh00500.kgml: 2.4.1.10 -> 3.2.1.65
path_pdh00500.kgml:
path_pdh00500.kgml: Found a trail of span 2 containing skipped vertices
path_pdh00500.kgml: 200 -> [128] -> 126
path_pdh00500.kgml: R02112 -> [R01555] -> R11310
path_pdh00500.kgml: {pdh:B9T62_04390, pdh:B9T62_04815, pdh:B9T62_14405, pdh:B9T62_26445} -> [{pdh:B9T62_04370, pdh:B9T62_21615}] -> {pdh:B9T62_02425, pdh:B9T62_04375, pdh:B9T62_07740, pdh:B9T62_21605}
path_pdh00500.kgml: {3.2.1.1, 3.2.1.133, 3.2.1.2} -> [2.4.1.8] -> 5.4.2.6
path_pdh00500.kgml: Skipped genes: pdh:B9T62_04380
path_pdh00500.kgml:
path_pdh00500.kgml: Found a trail of span 2 without skipping any vertex
path_pdh00500.kgml: 233 -> 232
path_pdh00500.kgml: R11172 -> R00839
path_pdh00500.kgml: {pdh:B9T62_12660, pdh:B9T62_12665, pdh:B9T62_12670, pdh:B9T62_22380, pdh:B9T62_22385, pdh:B9T62_22390} -> {pdh:B9T62_02495, pdh:B9T62_02605, pdh:B9T62_04520, pdh:B9T62_05965, pdh:B9T62_06455, pdh:B9T62_08020, pdh:B9T62_12675, pdh:B9T62_22375, pdh:B9T62_34140}
path_pdh00500.kgml: 2.7.1.205 -> 3.2.1.86
path_pdh00500.kgml:
path_pdh00500.kgml: Found a trail of span 2 without skipping any vertex
path_pdh00500.kgml: 137 -> 120
path_pdh00500.kgml: R02421 -> R02110
path_pdh00500.kgml: pdh:B9T62_14410 -> pdh:B9T62_14415
path_pdh00500.kgml: {2.4.1.21, 2.4.1.242} -> 2.4.1.18
path_pdh00500.kgml:
path_pdh00500.kgml: Found a trail of span 2 without skipping any vertex
path_pdh00500.kgml: 133 -> 113
path_pdh00500.kgml: R02111 -> R00948
path_pdh00500.kgml: {pdh:B9T62_03715, pdh:B9T62_33755, pdh:B9T62_35170, pdh:B9T62_37325} -> {pdh:B9T62_14420, pdh:B9T62_35160, pdh:B9T62_35165}
path_pdh00500.kgml: 2.4.1.1 -> 2.7.7.27
path_pdh00500.kgml:
path_pdh00500.kgml: Found a trail of span 2 without skipping any vertex
path_pdh00500.kgml: 147 -> 125
path_pdh00500.kgml: R02780 -> R00837
path_pdh00500.kgml: {pdh:B9T62_02615, pdh:B9T62_15935} -> pdh:B9T62_15940
path_pdh00500.kgml: 2.7.1.201 -> {3.2.1.122, 3.2.1.93}
path_pdh00500.kgml:
path_pdh00500.kgml: --- 78.03 seconds ---

path_pdh00511.kgml: Other glycan degradation
path_pdh00511.kgml: Initialization took 5.88 seconds
path_pdh00511.kgml: (not found)
path_pdh00511.kgml: --- 5.98 seconds ---

path_pdh00514.kgml: Other types of O-glycan biosynthesis
path_pdh00514.kgml: Initialization took 0.10 seconds
path_pdh00514.kgml: (not found)
path_pdh00514.kgml: --- 0.19 seconds ---

path_pdh00515.kgml: Mannose type O-glycan biosynthesis
path_pdh00515.kgml: Initialization took 0.10 seconds
path_pdh00515.kgml: (not found)
path_pdh00515.kgml: --- 0.20 seconds ---

path_pdh00520.kgml: Amino sugar and nucleotide sugar metabolism
path_pdh00520.kgml: Initialization took 48.88 seconds
path_pdh00520.kgml:
path_pdh00520.kgml: Found a trail of span 3 without skipping any vertex
path_pdh00520.kgml: 203 -> 244 -> 246
path_pdh00520.kgml: R00885 -> R00888 -> R05692
path_pdh00520.kgml: {pdh:B9T62_06645, pdh:B9T62_33645, pdh:B9T62_33710, pdh:B9T62_38180} -> pdh:B9T62_06655 -> pdh:B9T62_06650
path_pdh00520.kgml: 2.7.7.13 -> 4.2.1.47 -> 1.1.1.271
path_pdh00520.kgml:
path_pdh00520.kgml: Found a trail of span 3 containing skipped vertices
path_pdh00520.kgml: 200 -> [184] -> 186 -> 184
path_pdh00520.kgml: R01092 -> [R00955] -> R00291 -> R00955
path_pdh00520.kgml: pdh:B9T62_03655 -> [pdh:B9T62_03665] -> {pdh:B9T62_03005, pdh:B9T62_03660, pdh:B9T62_25310, pdh:B9T62_25335} -> pdh:B9T62_03665
path_pdh00520.kgml: 2.7.1.6 -> [2.7.7.12] -> 5.1.3.2 -> 2.7.7.12
path_pdh00520.kgml:
path_pdh00520.kgml: Found a trail of span 2 containing skipped vertices
path_pdh00520.kgml: 203 -> [244] -> 246
path_pdh00520.kgml: R00885 -> [R00888] -> R05692
path_pdh00520.kgml: {pdh:B9T62_06645, pdh:B9T62_33645, pdh:B9T62_33710, pdh:B9T62_38180} -> [pdh:B9T62_06655] -> pdh:B9T62_06650
path_pdh00520.kgml: 2.7.7.13 -> [4.2.1.47] -> 1.1.1.271
path_pdh00520.kgml:
path_pdh00520.kgml: Found a trail of span 2 without skipping any vertex
path_pdh00520.kgml: 28 -> 24
path_pdh00520.kgml: R00768 -> R02060
path_pdh00520.kgml: pdh:B9T62_28150 -> pdh:B9T62_28155
path_pdh00520.kgml: 2.6.1.16 -> 5.4.2.10
path_pdh00520.kgml:
path_pdh00520.kgml: Found a trail of span 2 without skipping any vertex
path_pdh00520.kgml: 22 -> 20
path_pdh00520.kgml: R02059 -> R00765
path_pdh00520.kgml: pdh:B9T62_06615 -> pdh:B9T62_06620
path_pdh00520.kgml: 3.5.1.25 -> 3.5.99.6
path_pdh00520.kgml:
path_pdh00520.kgml: Found a trail of span 2 without skipping any vertex
path_pdh00520.kgml: 239 -> 284
path_pdh00520.kgml: R00956 -> R02426
path_pdh00520.kgml: pdh:B9T62_03015 -> pdh:B9T62_03010
path_pdh00520.kgml: 2.7.7.33 -> 4.2.1.45
path_pdh00520.kgml:
path_pdh00520.kgml: --- 50.48 seconds ---

path_pdh00521.kgml: Streptomycin biosynthesis
path_pdh00521.kgml: Initialization took 2.21 seconds
path_pdh00521.kgml:
path_pdh00521.kgml: Found a trail of span 3 without skipping any vertex
path_pdh00521.kgml: 44 -> 43 -> 42
path_pdh00521.kgml: R02328 -> R06513 -> R06514
path_pdh00521.kgml: {pdh:B9T62_02995, pdh:B9T62_25285, pdh:B9T62_25905, pdh:B9T62_31365} -> pdh:B9T62_25275 -> {pdh:B9T62_03000, pdh:B9T62_25280}
path_pdh00521.kgml: 2.7.7.24 -> 4.2.1.46 -> 5.1.3.13
path_pdh00521.kgml:
path_pdh00521.kgml: Found a trail of span 2 containing skipped vertices
path_pdh00521.kgml: 44 -> [43] -> 42
path_pdh00521.kgml: R02328 -> [R06513] -> R06514
path_pdh00521.kgml: {pdh:B9T62_02995, pdh:B9T62_25285, pdh:B9T62_25905, pdh:B9T62_31365} -> [pdh:B9T62_25275] -> {pdh:B9T62_03000, pdh:B9T62_25280}
path_pdh00521.kgml: 2.7.7.24 -> [4.2.1.46] -> 5.1.3.13
path_pdh00521.kgml:
path_pdh00521.kgml: --- 2.51 seconds ---

path_pdh00523.kgml: Polyketide sugar unit biosynthesis
path_pdh00523.kgml: Initialization took 0.65 seconds
path_pdh00523.kgml:
path_pdh00523.kgml: Found a trail of span 3 without skipping any vertex
path_pdh00523.kgml: 27 -> 26 -> 63
path_pdh00523.kgml: R02328 -> R06513 -> R06514
path_pdh00523.kgml: {pdh:B9T62_02995, pdh:B9T62_25285, pdh:B9T62_25905, pdh:B9T62_31365} -> pdh:B9T62_25275 -> {pdh:B9T62_03000, pdh:B9T62_25280}
path_pdh00523.kgml: 2.7.7.24 -> 4.2.1.46 -> 5.1.3.13
path_pdh00523.kgml:
path_pdh00523.kgml: Found a trail of span 2 containing skipped vertices
path_pdh00523.kgml: 27 -> [26] -> 63
path_pdh00523.kgml: R02328 -> [R06513] -> R06514
path_pdh00523.kgml: {pdh:B9T62_02995, pdh:B9T62_25285, pdh:B9T62_25905, pdh:B9T62_31365} -> [pdh:B9T62_25275] -> {pdh:B9T62_03000, pdh:B9T62_25280}
path_pdh00523.kgml: 2.7.7.24 -> [4.2.1.46] -> 5.1.3.13
path_pdh00523.kgml:
path_pdh00523.kgml: --- 0.95 seconds ---

path_pdh00525.kgml: Acarbose and validamycin biosynthesis
path_pdh00525.kgml: Initialization took 0.25 seconds
path_pdh00525.kgml:
path_pdh00525.kgml: Found a trail of span 2 containing skipped vertices
path_pdh00525.kgml: 58 -> 59
path_pdh00525.kgml: R02328 -> R06513
path_pdh00525.kgml: {pdh:B9T62_02995, pdh:B9T62_25285, pdh:B9T62_25905, pdh:B9T62_31365} -> pdh:B9T62_25275
path_pdh00525.kgml: 2.7.7.24 -> 4.2.1.46
path_pdh00525.kgml: Skipped genes: pdh:B9T62_25280
path_pdh00525.kgml:
path_pdh00525.kgml: --- 0.45 seconds ---

path_pdh00550.kgml: Peptidoglycan biosynthesis
path_pdh00550.kgml: Initialization took 9.54 seconds
path_pdh00550.kgml:
path_pdh00550.kgml: Found a trail of span 5 containing skipped vertices
path_pdh00550.kgml: 32 -> 34 -> 23 -> 35 -> 36
path_pdh00550.kgml: R02783 -> R02788 -> R04617 -> R05630 -> R05032
path_pdh00550.kgml: pdh:B9T62_23825 -> pdh:B9T62_23840 -> pdh:B9T62_23835 -> pdh:B9T62_23830 -> {pdh:B9T62_01925, pdh:B9T62_23815}
path_pdh00550.kgml: 6.3.2.9 -> 6.3.2.13 -> 6.3.2.10 -> 2.7.8.13 -> 2.4.1.227
path_pdh00550.kgml: Skipped genes: pdh:B9T62_23820
path_pdh00550.kgml:
path_pdh00550.kgml: Found a trail of span 4 containing skipped vertices
path_pdh00550.kgml: 32 -> 34 -> [23] -> 35 -> 36
path_pdh00550.kgml: R02783 -> R02788 -> [R04617] -> R05630 -> R05032
path_pdh00550.kgml: pdh:B9T62_23825 -> pdh:B9T62_23840 -> [pdh:B9T62_23835] -> pdh:B9T62_23830 -> {pdh:B9T62_01925, pdh:B9T62_23815}
path_pdh00550.kgml: 6.3.2.9 -> 6.3.2.13 -> [6.3.2.10] -> 2.7.8.13 -> 2.4.1.227
path_pdh00550.kgml: Skipped genes: pdh:B9T62_23835, pdh:B9T62_23820
path_pdh00550.kgml:
path_pdh00550.kgml: Found a trail of span 4 containing skipped vertices
path_pdh00550.kgml: 32 -> [34] -> 23 -> 35 -> 36
path_pdh00550.kgml: R02783 -> [R02788] -> R04617 -> R05630 -> R05032
path_pdh00550.kgml: pdh:B9T62_23825 -> [pdh:B9T62_23840] -> pdh:B9T62_23835 -> pdh:B9T62_23830 -> {pdh:B9T62_01925, pdh:B9T62_23815}
path_pdh00550.kgml: 6.3.2.9 -> [6.3.2.13] -> 6.3.2.10 -> 2.7.8.13 -> 2.4.1.227
path_pdh00550.kgml: Skipped genes: pdh:B9T62_23820
path_pdh00550.kgml:
path_pdh00550.kgml: Found a trail of span 4 containing skipped vertices
path_pdh00550.kgml: 32 -> 34 -> 23 -> [35] -> 36
path_pdh00550.kgml: R02783 -> R02788 -> R04617 -> [R05630] -> R05032
path_pdh00550.kgml: pdh:B9T62_23825 -> pdh:B9T62_23840 -> pdh:B9T62_23835 -> [pdh:B9T62_23830] -> {pdh:B9T62_01925, pdh:B9T62_23815}
path_pdh00550.kgml: 6.3.2.9 -> 6.3.2.13 -> 6.3.2.10 -> [2.7.8.13] -> 2.4.1.227
path_pdh00550.kgml: Skipped genes: pdh:B9T62_23820, pdh:B9T62_23830
path_pdh00550.kgml:
path_pdh00550.kgml: Found a trail of span 2 without skipping any vertex
path_pdh00550.kgml: 29 -> 28
path_pdh00550.kgml: R04573 -> R05629
path_pdh00550.kgml: pdh:B9T62_23835 -> pdh:B9T62_23830
path_pdh00550.kgml: 6.3.2.10 -> 2.7.8.13
path_pdh00550.kgml:
path_pdh00550.kgml: --- 10.59 seconds ---

path_pdh00561.kgml: Glycerolipid metabolism
path_pdh00561.kgml: Initialization took 4.47 seconds
path_pdh00561.kgml:
path_pdh00561.kgml: Found a trail of span 2 without skipping any vertex
path_pdh00561.kgml: 53 -> 50
path_pdh00561.kgml: R01034 -> R01011
path_pdh00561.kgml: {pdh:B9T62_06220, pdh:B9T62_07890} -> pdh:B9T62_06225
path_pdh00561.kgml: 1.1.1.6 -> 2.7.1.29
path_pdh00561.kgml:
path_pdh00561.kgml: --- 4.67 seconds ---

path_pdh00562.kgml: Inositol phosphate metabolism
path_pdh00562.kgml: Initialization took 0.71 seconds
path_pdh00562.kgml:
path_pdh00562.kgml: Found a trail of span 5 containing skipped vertices
path_pdh00562.kgml: 82 -> 83 -> 114 -> 115 -> 117
path_pdh00562.kgml: R01183 -> R02782 -> R08603 -> R08503 -> R05661
path_pdh00562.kgml: pdh:B9T62_31155 -> pdh:B9T62_31125 -> pdh:B9T62_31130 -> pdh:B9T62_31150 -> pdh:B9T62_31140
path_pdh00562.kgml: 1.1.1.18 -> 4.2.1.44 -> 3.7.1.22 -> 5.3.1.30 -> 2.7.1.92
path_pdh00562.kgml: Skipped genes: pdh:B9T62_31135, pdh:B9T62_31145
path_pdh00562.kgml:
path_pdh00562.kgml: Found a trail of span 3 containing skipped vertices
path_pdh00562.kgml: 83 -> 114 -> [115] -> 117
path_pdh00562.kgml: R02782 -> R08603 -> [R08503] -> R05661
path_pdh00562.kgml: pdh:B9T62_31125 -> pdh:B9T62_31130 -> [pdh:B9T62_31150] -> pdh:B9T62_31140
path_pdh00562.kgml: 4.2.1.44 -> 3.7.1.22 -> [5.3.1.30] -> 2.7.1.92
path_pdh00562.kgml: Skipped genes: pdh:B9T62_31135
path_pdh00562.kgml:
path_pdh00562.kgml: --- 1.10 seconds ---

path_pdh00564.kgml: Glycerophospholipid metabolism
path_pdh00564.kgml: Initialization took 4.56 seconds
path_pdh00564.kgml:
path_pdh00564.kgml: Found a trail of span 2 without skipping any vertex
path_pdh00564.kgml: 115 -> 113
path_pdh00564.kgml: {R00842, R00844} -> R00851
path_pdh00564.kgml: pdh:B9T62_20275 -> {pdh:B9T62_11200, pdh:B9T62_20280}
path_pdh00564.kgml: {1.1.1.8, 1.1.1.94, 1.1.1.94} -> 2.3.1.15
path_pdh00564.kgml:
path_pdh00564.kgml: --- 4.77 seconds ---

path_pdh00590.kgml: Arachidonic acid metabolism
path_pdh00590.kgml: Initialization took 0.15 seconds
path_pdh00590.kgml: (not found)
path_pdh00590.kgml: --- 0.25 seconds ---

path_pdh00600.kgml: Sphingolipid metabolism
path_pdh00600.kgml: Initialization took 2.81 seconds
path_pdh00600.kgml: (not found)
path_pdh00600.kgml: --- 2.91 seconds ---

path_pdh00620.kgml: Pyruvate metabolism
path_pdh00620.kgml: Initialization took 19.35 seconds
path_pdh00620.kgml:
path_pdh00620.kgml: Found a trail of span 4 containing skipped vertices
path_pdh00620.kgml: 123 -> 55 -> [124] -> 125 -> 124
path_pdh00620.kgml: R00014 -> R03270 -> [R02569] -> R07618 -> R02569
path_pdh00620.kgml: {pdh:B9T62_14515, pdh:B9T62_14520} -> {pdh:B9T62_14515, pdh:B9T62_14520} -> [pdh:B9T62_14510] -> {pdh:B9T62_14505, pdh:B9T62_21090} -> pdh:B9T62_14510
path_pdh00620.kgml: {1.2.4.1, 2.2.1.6, 4.1.1.1} -> 1.2.4.1 -> [2.3.1.12] -> 1.8.1.4 -> 2.3.1.12
path_pdh00620.kgml:
path_pdh00620.kgml: Found a trail of span 2 containing skipped vertices
path_pdh00620.kgml: 65 -> [82] -> 116
path_pdh00620.kgml: {R00200, R02320} -> [R00212] -> R00742
path_pdh00620.kgml: {pdh:B9T62_02770, pdh:B9T62_05505, pdh:B9T62_05755} -> [{pdh:B9T62_20500, pdh:B9T62_21570}] -> {pdh:B9T62_05495, pdh:B9T62_05500, pdh:B9T62_21375, pdh:B9T62_21380}
path_pdh00620.kgml: {2.7.1.40, 2.7.1.40} -> [2.3.1.54] -> 6.4.1.2
path_pdh00620.kgml:
path_pdh00620.kgml: Found a trail of span 2 containing skipped vertices
path_pdh00620.kgml: 63 -> [65] -> 80
path_pdh00620.kgml: R00206 -> [{R00200, R02320}] -> R00214
path_pdh00620.kgml: pdh:B9T62_08575 -> [{pdh:B9T62_02770, pdh:B9T62_05505, pdh:B9T62_05755}] -> {pdh:B9T62_08570, pdh:B9T62_08615}
path_pdh00620.kgml: 2.7.9.1 -> [{2.7.1.40, 2.7.1.40}] -> {1.1.1.38, 1.1.1.39}
path_pdh00620.kgml:
path_pdh00620.kgml: --- 25.30 seconds ---

path_pdh00621.kgml: Dioxin degradation
path_pdh00621.kgml: Initialization took 0.15 seconds
path_pdh00621.kgml: (not found)
path_pdh00621.kgml: --- 0.25 seconds ---

path_pdh00622.kgml: Xylene degradation
path_pdh00622.kgml: Initialization took 0.21 seconds
path_pdh00622.kgml: (not found)
path_pdh00622.kgml: --- 0.31 seconds ---

path_pdh00625.kgml: Chloroalkane and chloroalkene degradation
path_pdh00625.kgml: Initialization took 0.50 seconds
path_pdh00625.kgml: (not found)
path_pdh00625.kgml: --- 0.60 seconds ---

path_pdh00626.kgml: Naphthalene degradation
path_pdh00626.kgml: Initialization took 0.15 seconds
path_pdh00626.kgml: (not found)
path_pdh00626.kgml: --- 0.22 seconds ---

path_pdh00627.kgml: Aminobenzoate degradation
path_pdh00627.kgml: Initialization took 0.81 seconds
path_pdh00627.kgml: (not found)
path_pdh00627.kgml: --- 0.91 seconds ---

path_pdh00630.kgml: Glyoxylate and dicarboxylate metabolism
path_pdh00630.kgml: Initialization took 4.76 seconds
path_pdh00630.kgml:
path_pdh00630.kgml: Found a trail of span 2 containing skipped vertices
path_pdh00630.kgml: 124 -> 107
path_pdh00630.kgml: R00342 -> R00351
path_pdh00630.kgml: pdh:B9T62_05545 -> pdh:B9T62_05535
path_pdh00630.kgml: {1.1.1.299, 1.1.1.37} -> {2.3.3.1, 2.3.3.16, 2.3.3.3}
path_pdh00630.kgml: Skipped genes: pdh:B9T62_05540
path_pdh00630.kgml:
path_pdh00630.kgml: --- 4.97 seconds ---

path_pdh00640.kgml: Propanoate metabolism
path_pdh00640.kgml: Initialization took 9.48 seconds
path_pdh00640.kgml:
path_pdh00640.kgml: Found a trail of span 4 containing skipped vertices
path_pdh00640.kgml: 186 -> 188 -> 185 -> [186] -> 187
path_pdh00640.kgml: R10997 -> R10998 -> R07618 -> [R10997] -> R10996
path_pdh00640.kgml: {pdh:B9T62_21080, pdh:B9T62_21085} -> pdh:B9T62_21075 -> {pdh:B9T62_14505, pdh:B9T62_21090} -> [{pdh:B9T62_21080, pdh:B9T62_21085}] -> {pdh:B9T62_21080, pdh:B9T62_21085}
path_pdh00640.kgml: 1.2.4.4 -> 2.3.1.168 -> 1.8.1.4 -> [1.2.4.4] -> 1.2.4.4
path_pdh00640.kgml:
path_pdh00640.kgml: Found a trail of span 2 containing skipped vertices
path_pdh00640.kgml: 68 -> [52] -> 53
path_pdh00640.kgml: R01353 -> [R00921] -> R06987
path_pdh00640.kgml: {pdh:B9T62_19965, pdh:B9T62_20490} -> [{pdh:B9T62_16190, pdh:B9T62_20535}] -> {pdh:B9T62_20500, pdh:B9T62_21570}
path_pdh00640.kgml: {2.7.2.1, 2.7.2.15} -> [{2.3.1.222, 2.3.1.8}] -> 2.3.1.54
path_pdh00640.kgml: Skipped genes: pdh:B9T62_20495
path_pdh00640.kgml:
path_pdh00640.kgml: --- 13.75 seconds ---

path_pdh00643.kgml: Styrene degradation
path_pdh00643.kgml: Initialization took 0.40 seconds
path_pdh00643.kgml: (not found)
path_pdh00643.kgml: --- 0.50 seconds ---

path_pdh00650.kgml: Butanoate metabolism
path_pdh00650.kgml: Initialization took 3.58 seconds
path_pdh00650.kgml: (not found)
path_pdh00650.kgml: --- 3.66 seconds ---

path_pdh00660.kgml: C5-Branched dibasic acid metabolism
path_pdh00660.kgml: Initialization took 0.46 seconds
path_pdh00660.kgml:
path_pdh00660.kgml: Found a trail of span 2 without skipping any vertex
path_pdh00660.kgml: 31 -> 96
path_pdh00660.kgml: R03896 -> R03898
path_pdh00660.kgml: {pdh:B9T62_19865, pdh:B9T62_19870} -> {pdh:B9T62_19865, pdh:B9T62_19870}
path_pdh00660.kgml: 4.2.1.35 -> 4.2.1.35
path_pdh00660.kgml:
path_pdh00660.kgml: --- 0.66 seconds ---

path_pdh00670.kgml: One carbon pool by folate
path_pdh00670.kgml: Initialization took 2.72 seconds
path_pdh00670.kgml:
path_pdh00670.kgml: Found a trail of span 4 containing skipped vertices
path_pdh00670.kgml: 68 -> [23] -> 52 -> 23 -> 24
path_pdh00670.kgml: {R00937, R00940} -> [{R00936, R00939}] -> R02101 -> {R00936, R00939} -> {R02235, R02236}
path_pdh00670.kgml: pdh:B9T62_14485 -> [pdh:B9T62_14485] -> pdh:B9T62_14490 -> pdh:B9T62_14485 -> pdh:B9T62_14485
path_pdh00670.kgml: {1.5.1.3, 1.5.1.3} -> [{1.5.1.3, 1.5.1.3}] -> 2.1.1.45 -> {1.5.1.3, 1.5.1.3} -> {1.5.1.3, 1.5.1.3}
path_pdh00670.kgml:
path_pdh00670.kgml: Found a trail of span 3 containing skipped vertices
path_pdh00670.kgml: 50 -> 51 -> [28] -> 20
path_pdh00670.kgml: R04325 -> R04560 -> [R01655] -> R04326
path_pdh00670.kgml: {pdh:B9T62_19815, pdh:B9T62_35585} -> pdh:B9T62_35590 -> [pdh:B9T62_21345] -> {pdh:B9T62_19815, pdh:B9T62_35585}
path_pdh00670.kgml: 2.1.2.2 -> 2.1.2.3 -> [3.5.4.9] -> 2.1.2.2
path_pdh00670.kgml:
path_pdh00670.kgml: --- 21.13 seconds ---

path_pdh00680.kgml: Methane metabolism
path_pdh00680.kgml: Initialization took 7.20 seconds
path_pdh00680.kgml:
path_pdh00680.kgml: Found a trail of span 2 without skipping any vertex
path_pdh00680.kgml: 187 -> 183
path_pdh00680.kgml: R05338 -> R05339
path_pdh00680.kgml: pdh:B9T62_30300 -> pdh:B9T62_30295
path_pdh00680.kgml: 4.1.2.43 -> 5.3.1.27
path_pdh00680.kgml:
path_pdh00680.kgml: Found a trail of span 2 without skipping any vertex
path_pdh00680.kgml: 142 -> 293
path_pdh00680.kgml: R00658 -> R01518
path_pdh00680.kgml: pdh:B9T62_33030 -> {pdh:B9T62_00200, pdh:B9T62_20125, pdh:B9T62_33025}
path_pdh00680.kgml: 4.2.1.11 -> {5.4.2.11, 5.4.2.12}
path_pdh00680.kgml:
path_pdh00680.kgml: --- 7.55 seconds ---

path_pdh00730.kgml: Thiamine metabolism
path_pdh00730.kgml: Initialization took 3.17 seconds
path_pdh00730.kgml:
path_pdh00730.kgml: Found a trail of span 3 containing skipped vertices
path_pdh00730.kgml: 91 -> 69 -> 89
path_pdh00730.kgml: R10246 -> R10247 -> R09977
path_pdh00730.kgml: pdh:B9T62_05610 -> pdh:B9T62_05605 -> pdh:B9T62_05595
path_pdh00730.kgml: 4.1.99.19 -> 2.8.1.10 -> 5.3.99.10
path_pdh00730.kgml: Skipped genes: pdh:B9T62_05600
path_pdh00730.kgml:
path_pdh00730.kgml: Found a trail of span 3 without skipping any vertex
path_pdh00730.kgml: 76 -> 75 -> 93
path_pdh00730.kgml: R03471 -> R04509 -> R03223
path_pdh00730.kgml: pdh:B9T62_10235 -> pdh:B9T62_10235 -> pdh:B9T62_10230
path_pdh00730.kgml: 2.7.1.49 -> 2.7.4.7 -> 2.5.1.3
path_pdh00730.kgml:
path_pdh00730.kgml: Found a trail of span 3 without skipping any vertex
path_pdh00730.kgml: 76 -> 75 -> 97
path_pdh00730.kgml: R03471 -> R04509 -> R10712
path_pdh00730.kgml: pdh:B9T62_10235 -> pdh:B9T62_10235 -> pdh:B9T62_10230
path_pdh00730.kgml: 2.7.1.49 -> 2.7.4.7 -> 2.5.1.3
path_pdh00730.kgml:
path_pdh00730.kgml: Found a trail of span 2 without skipping any vertex
path_pdh00730.kgml: 72 -> 71
path_pdh00730.kgml: R07460 -> R07461
path_pdh00730.kgml: {pdh:B9T62_00550, pdh:B9T62_23980, pdh:B9T62_24465} -> pdh:B9T62_23975
path_pdh00730.kgml: 2.8.1.7 -> {2.8.1.11, 2.8.1.4}
path_pdh00730.kgml:
path_pdh00730.kgml: Found a trail of span 2 containing skipped vertices
path_pdh00730.kgml: 74 -> 93
path_pdh00730.kgml: R04448 -> R03223
path_pdh00730.kgml: pdh:B9T62_10240 -> pdh:B9T62_10230
path_pdh00730.kgml: 2.7.1.50 -> 2.5.1.3
path_pdh00730.kgml: Skipped genes: pdh:B9T62_10235
path_pdh00730.kgml:
path_pdh00730.kgml: Found a trail of span 2 containing skipped vertices
path_pdh00730.kgml: 76 -> [75] -> 97
path_pdh00730.kgml: R03471 -> [R04509] -> R10712
path_pdh00730.kgml: pdh:B9T62_10235 -> [pdh:B9T62_10235] -> pdh:B9T62_10230
path_pdh00730.kgml: 2.7.1.49 -> [2.7.4.7] -> 2.5.1.3
path_pdh00730.kgml:
path_pdh00730.kgml: Found a trail of span 2 containing skipped vertices
path_pdh00730.kgml: 76 -> [75] -> 93
path_pdh00730.kgml: R03471 -> [R04509] -> R03223
path_pdh00730.kgml: pdh:B9T62_10235 -> [pdh:B9T62_10235] -> pdh:B9T62_10230
path_pdh00730.kgml: 2.7.1.49 -> [2.7.4.7] -> 2.5.1.3
path_pdh00730.kgml:
path_pdh00730.kgml: --- 3.98 seconds ---

path_pdh00740.kgml: Riboflavin metabolism
path_pdh00740.kgml: Initialization took 0.89 seconds
path_pdh00740.kgml:
path_pdh00740.kgml: Found a trail of span 5 containing skipped vertices
path_pdh00740.kgml: 38 -> 39 -> 40 -> [43] -> 41 -> 42
path_pdh00740.kgml: R00425 -> R03459 -> R03458 -> [R07280] -> R04457 -> R00066
path_pdh00740.kgml: {pdh:B9T62_11370, pdh:B9T62_20460} -> pdh:B9T62_20470 -> pdh:B9T62_20470 -> [pdh:B9T62_26305] -> pdh:B9T62_20455 -> pdh:B9T62_20465
path_pdh00740.kgml: 3.5.4.25 -> 3.5.4.26 -> 1.1.1.193 -> [3.1.3.104] -> 2.5.1.78 -> 2.5.1.9
path_pdh00740.kgml:
path_pdh00740.kgml: Found a trail of span 4 containing skipped vertices
path_pdh00740.kgml: 38 -> [39] -> 40 -> [43] -> 41 -> 42
path_pdh00740.kgml: R00425 -> [R03459] -> R03458 -> [R07280] -> R04457 -> R00066
path_pdh00740.kgml: {pdh:B9T62_11370, pdh:B9T62_20460} -> [pdh:B9T62_20470] -> pdh:B9T62_20470 -> [pdh:B9T62_26305] -> pdh:B9T62_20455 -> pdh:B9T62_20465
path_pdh00740.kgml: 3.5.4.25 -> [3.5.4.26] -> 1.1.1.193 -> [3.1.3.104] -> 2.5.1.78 -> 2.5.1.9
path_pdh00740.kgml:
path_pdh00740.kgml: Found a trail of span 3 containing skipped vertices
path_pdh00740.kgml: 32 -> [41] -> 42 -> 41
path_pdh00740.kgml: R07281 -> [R04457] -> R00066 -> R04457
path_pdh00740.kgml: pdh:B9T62_20460 -> [pdh:B9T62_20455] -> pdh:B9T62_20465 -> pdh:B9T62_20455
path_pdh00740.kgml: 4.1.99.12 -> [2.5.1.78] -> 2.5.1.9 -> 2.5.1.78
path_pdh00740.kgml:
path_pdh00740.kgml: --- 1.25 seconds ---

path_pdh00750.kgml: Vitamin B6 metabolism
path_pdh00750.kgml: Initialization took 0.23 seconds
path_pdh00750.kgml: (not found)
path_pdh00750.kgml: --- 0.33 seconds ---

path_pdh00760.kgml: Nicotinate and nicotinamide metabolism
path_pdh00760.kgml: Initialization took 1.85 seconds
path_pdh00760.kgml:
path_pdh00760.kgml: Found a trail of span 3 without skipping any vertex
path_pdh00760.kgml: 71 -> 72 -> 73
path_pdh00760.kgml: R00481 -> R04292 -> R03348
path_pdh00760.kgml: pdh:B9T62_32425 -> pdh:B9T62_32420 -> pdh:B9T62_32430
path_pdh00760.kgml: 1.4.3.16 -> 2.5.1.72 -> 2.4.2.19
path_pdh00760.kgml:
path_pdh00760.kgml: Found a trail of span 2 containing skipped vertices
path_pdh00760.kgml: 71 -> [72] -> 73
path_pdh00760.kgml: R00481 -> [R04292] -> R03348
path_pdh00760.kgml: pdh:B9T62_32425 -> [pdh:B9T62_32420] -> pdh:B9T62_32430
path_pdh00760.kgml: 1.4.3.16 -> [2.5.1.72] -> 2.4.2.19
path_pdh00760.kgml:
path_pdh00760.kgml: --- 2.33 seconds ---

path_pdh00770.kgml: Pantothenate and CoA biosynthesis
path_pdh00770.kgml: Initialization took 4.91 seconds
path_pdh00770.kgml:
path_pdh00770.kgml: Found a trail of span 2 without skipping any vertex
path_pdh00770.kgml: 93 -> 76
path_pdh00770.kgml: R00489 -> R02473
path_pdh00770.kgml: {pdh:B9T62_20015, pdh:B9T62_36425} -> pdh:B9T62_20020
path_pdh00770.kgml: {4.1.1.11, 4.1.1.15} -> 6.3.2.1
path_pdh00770.kgml:
path_pdh00770.kgml: Found a trail of span 2 without skipping any vertex
path_pdh00770.kgml: 82 -> 81
path_pdh00770.kgml: R00006 -> R03051
path_pdh00770.kgml: {pdh:B9T62_01765, pdh:B9T62_01770} -> pdh:B9T62_01775
path_pdh00770.kgml: 2.2.1.6 -> 1.1.1.86
path_pdh00770.kgml:
path_pdh00770.kgml: Found a trail of span 2 without skipping any vertex
path_pdh00770.kgml: 75 -> 73
path_pdh00770.kgml: R00977 -> R02269
path_pdh00770.kgml: {pdh:B9T62_30065, pdh:B9T62_30070} -> pdh:B9T62_30060
path_pdh00770.kgml: 1.3.1.1 -> 3.5.2.2
path_pdh00770.kgml:
path_pdh00770.kgml: Found a trail of span 2 containing skipped vertices
path_pdh00770.kgml: 78 -> [77] -> 76
path_pdh00770.kgml: R01226 -> [R02472] -> R02473
path_pdh00770.kgml: pdh:B9T62_20025 -> [{pdh:B9T62_04860, pdh:B9T62_23905}] -> pdh:B9T62_20020
path_pdh00770.kgml: 2.1.2.11 -> [1.1.1.169] -> 6.3.2.1
path_pdh00770.kgml:
path_pdh00770.kgml: --- 5.48 seconds ---

path_pdh00780.kgml: Biotin metabolism
path_pdh00780.kgml: Initialization took 3.33 seconds
path_pdh00780.kgml:
path_pdh00780.kgml: Found a trail of span 3 containing skipped vertices
path_pdh00780.kgml: 74 -> 67 -> 70
path_pdh00780.kgml: R10119 -> R10120 -> R10121
path_pdh00780.kgml: {pdh:B9T62_04880, pdh:B9T62_04895, pdh:B9T62_05220, pdh:B9T62_11225, pdh:B9T62_36475} -> {pdh:B9T62_04900, pdh:B9T62_06385, pdh:B9T62_11215, pdh:B9T62_12595, pdh:B9T62_16255, pdh:B9T62_29855, pdh:B9T62_36415} -> {pdh:B9T62_04890, pdh:B9T62_21155, pdh:B9T62_29460, pdh:B9T62_36470}
path_pdh00780.kgml: {2.3.1.179, 2.3.1.41} -> 1.1.1.100 -> 4.2.1.59
path_pdh00780.kgml: Skipped genes: pdh:B9T62_11220, pdh:B9T62_04885
path_pdh00780.kgml:
path_pdh00780.kgml: Found a trail of span 3 containing skipped vertices
path_pdh00780.kgml: 95 -> 53 -> 56
path_pdh00780.kgml: R10115 -> R10116 -> R10117
path_pdh00780.kgml: {pdh:B9T62_04880, pdh:B9T62_04895, pdh:B9T62_05220, pdh:B9T62_11225, pdh:B9T62_36475} -> {pdh:B9T62_04900, pdh:B9T62_06385, pdh:B9T62_11215, pdh:B9T62_12595, pdh:B9T62_16255, pdh:B9T62_29855, pdh:B9T62_36415} -> {pdh:B9T62_04890, pdh:B9T62_21155, pdh:B9T62_29460, pdh:B9T62_36470}
path_pdh00780.kgml: {2.3.1.179, 2.3.1.41} -> 1.1.1.100 -> 4.2.1.59
path_pdh00780.kgml: Skipped genes: pdh:B9T62_11220, pdh:B9T62_04885
path_pdh00780.kgml:
path_pdh00780.kgml: Found a trail of span 2 containing skipped vertices
path_pdh00780.kgml: 95 -> [53] -> 56
path_pdh00780.kgml: R10115 -> [R10116] -> R10117
path_pdh00780.kgml: {pdh:B9T62_04880, pdh:B9T62_04895, pdh:B9T62_05220, pdh:B9T62_11225, pdh:B9T62_36475} -> [{pdh:B9T62_04900, pdh:B9T62_06385, pdh:B9T62_11215, pdh:B9T62_12595, pdh:B9T62_16255, pdh:B9T62_29855, pdh:B9T62_36415}] -> {pdh:B9T62_04890, pdh:B9T62_21155, pdh:B9T62_29460, pdh:B9T62_36470}
path_pdh00780.kgml: {2.3.1.179, 2.3.1.41} -> [1.1.1.100] -> 4.2.1.59
path_pdh00780.kgml: Skipped genes: pdh:B9T62_04885
path_pdh00780.kgml:
path_pdh00780.kgml: Found a trail of span 2 containing skipped vertices
path_pdh00780.kgml: 74 -> [67] -> 70
path_pdh00780.kgml: R10119 -> [R10120] -> R10121
path_pdh00780.kgml: {pdh:B9T62_04880, pdh:B9T62_04895, pdh:B9T62_05220, pdh:B9T62_11225, pdh:B9T62_36475} -> [{pdh:B9T62_04900, pdh:B9T62_06385, pdh:B9T62_11215, pdh:B9T62_12595, pdh:B9T62_16255, pdh:B9T62_29855, pdh:B9T62_36415}] -> {pdh:B9T62_04890, pdh:B9T62_21155, pdh:B9T62_29460, pdh:B9T62_36470}
path_pdh00780.kgml: {2.3.1.179, 2.3.1.41} -> [1.1.1.100] -> 4.2.1.59
path_pdh00780.kgml: Skipped genes: pdh:B9T62_04885
path_pdh00780.kgml:
path_pdh00780.kgml: --- 3.93 seconds ---

path_pdh00785.kgml: Lipoic acid metabolism
path_pdh00785.kgml: Initialization took 0.25 seconds
path_pdh00785.kgml: (not found)
path_pdh00785.kgml: --- 0.35 seconds ---

path_pdh00790.kgml: Folate biosynthesis
path_pdh00790.kgml: Initialization took 5.69 seconds
path_pdh00790.kgml:
path_pdh00790.kgml: Found a trail of span 4 without skipping any vertex
path_pdh00790.kgml: 96 -> 102 -> 103 -> 104
path_pdh00790.kgml: R09959 -> R10002 -> R09978 -> R07605
path_pdh00790.kgml: pdh:B9T62_13770 -> pdh:B9T62_13765 -> pdh:B9T62_13775 -> pdh:B9T62_13780
path_pdh00790.kgml: 4.1.2.50 -> 4.3.99.3 -> 6.3.4.20 -> 1.7.1.13
path_pdh00790.kgml:
path_pdh00790.kgml: Found a trail of span 4 without skipping any vertex
path_pdh00790.kgml: 171 -> 75 -> 74 -> 72
path_pdh00790.kgml: R11073 -> R03504 -> R03503 -> R03067
path_pdh00790.kgml: pdh:B9T62_32475 -> pdh:B9T62_32475 -> pdh:B9T62_32480 -> pdh:B9T62_32470
path_pdh00790.kgml: 5.1.99.8 -> 4.1.2.25 -> 2.7.6.3 -> 2.5.1.15
path_pdh00790.kgml:
path_pdh00790.kgml: Found a trail of span 3 containing skipped vertices
path_pdh00790.kgml: 96 -> [102] -> 103 -> 104
path_pdh00790.kgml: R09959 -> [R10002] -> R09978 -> R07605
path_pdh00790.kgml: pdh:B9T62_13770 -> [pdh:B9T62_13765] -> pdh:B9T62_13775 -> pdh:B9T62_13780
path_pdh00790.kgml: 4.1.2.50 -> [4.3.99.3] -> 6.3.4.20 -> 1.7.1.13
path_pdh00790.kgml:
path_pdh00790.kgml: Found a trail of span 3 containing skipped vertices
path_pdh00790.kgml: 96 -> 102 -> [103] -> 104
path_pdh00790.kgml: R09959 -> R10002 -> [R09978] -> R07605
path_pdh00790.kgml: pdh:B9T62_13770 -> pdh:B9T62_13765 -> [pdh:B9T62_13775] -> pdh:B9T62_13780
path_pdh00790.kgml: 4.1.2.50 -> 4.3.99.3 -> [6.3.4.20] -> 1.7.1.13
path_pdh00790.kgml: Skipped genes: pdh:B9T62_13775
path_pdh00790.kgml:
path_pdh00790.kgml: Found a trail of span 3 containing skipped vertices
path_pdh00790.kgml: 171 -> 75 -> [74] -> 72
path_pdh00790.kgml: R11073 -> R03504 -> [R03503] -> R03067
path_pdh00790.kgml: pdh:B9T62_32475 -> pdh:B9T62_32475 -> [pdh:B9T62_32480] -> pdh:B9T62_32470
path_pdh00790.kgml: 5.1.99.8 -> 4.1.2.25 -> [2.7.6.3] -> 2.5.1.15
path_pdh00790.kgml:
path_pdh00790.kgml: Found a trail of span 3 without skipping any vertex
path_pdh00790.kgml: 171 -> 75 -> 73
path_pdh00790.kgml: R11073 -> R03504 -> R03066
path_pdh00790.kgml: pdh:B9T62_32475 -> pdh:B9T62_32475 -> pdh:B9T62_32470
path_pdh00790.kgml: 5.1.99.8 -> 4.1.2.25 -> 2.5.1.15
path_pdh00790.kgml:
path_pdh00790.kgml: Found a trail of span 3 containing skipped vertices
path_pdh00790.kgml: 171 -> [75] -> 74 -> 72
path_pdh00790.kgml: R11073 -> [R03504] -> R03503 -> R03067
path_pdh00790.kgml: pdh:B9T62_32475 -> [pdh:B9T62_32475] -> pdh:B9T62_32480 -> pdh:B9T62_32470
path_pdh00790.kgml: 5.1.99.8 -> [4.1.2.25] -> 2.7.6.3 -> 2.5.1.15
path_pdh00790.kgml:
path_pdh00790.kgml: Found a trail of span 3 without skipping any vertex
path_pdh00790.kgml: 65 -> 66 -> 72
path_pdh00790.kgml: R01716 -> R05553 -> R03067
path_pdh00790.kgml: {pdh:B9T62_32455, pdh:B9T62_32460} -> pdh:B9T62_32465 -> pdh:B9T62_32470
path_pdh00790.kgml: 2.6.1.85 -> 4.1.3.38 -> 2.5.1.15
path_pdh00790.kgml:
path_pdh00790.kgml: Found a trail of span 3 without skipping any vertex
path_pdh00790.kgml: 65 -> 66 -> 73
path_pdh00790.kgml: R01716 -> R05553 -> R03066
path_pdh00790.kgml: {pdh:B9T62_32455, pdh:B9T62_32460} -> pdh:B9T62_32465 -> pdh:B9T62_32470
path_pdh00790.kgml: 2.6.1.85 -> 4.1.3.38 -> 2.5.1.15
path_pdh00790.kgml:
path_pdh00790.kgml: Found a trail of span 2 containing skipped vertices
path_pdh00790.kgml: 171 -> [75] -> 73
path_pdh00790.kgml: R11073 -> [R03504] -> R03066
path_pdh00790.kgml: pdh:B9T62_32475 -> [pdh:B9T62_32475] -> pdh:B9T62_32470
path_pdh00790.kgml: 5.1.99.8 -> [4.1.2.25] -> 2.5.1.15
path_pdh00790.kgml:
path_pdh00790.kgml: Found a trail of span 2 containing skipped vertices
path_pdh00790.kgml: 65 -> [66] -> 72
path_pdh00790.kgml: R01716 -> [R05553] -> R03067
path_pdh00790.kgml: {pdh:B9T62_32455, pdh:B9T62_32460} -> [pdh:B9T62_32465] -> pdh:B9T62_32470
path_pdh00790.kgml: 2.6.1.85 -> [4.1.3.38] -> 2.5.1.15
path_pdh00790.kgml: Skipped genes: pdh:B9T62_32465
path_pdh00790.kgml:
path_pdh00790.kgml: Found a trail of span 2 containing skipped vertices
path_pdh00790.kgml: 65 -> [66] -> 73
path_pdh00790.kgml: R01716 -> [R05553] -> R03066
path_pdh00790.kgml: {pdh:B9T62_32455, pdh:B9T62_32460} -> [pdh:B9T62_32465] -> pdh:B9T62_32470
path_pdh00790.kgml: 2.6.1.85 -> [4.1.3.38] -> 2.5.1.15
path_pdh00790.kgml: Skipped genes: pdh:B9T62_32465
path_pdh00790.kgml:
path_pdh00790.kgml: --- 8.02 seconds ---

path_pdh00791.kgml: Atrazine degradation
path_pdh00791.kgml: Initialization took 0.10 seconds
path_pdh00791.kgml: (not found)
path_pdh00791.kgml: --- 0.20 seconds ---

path_pdh00860.kgml: Porphyrin and chlorophyll metabolism
path_pdh00860.kgml: Initialization took 11.50 seconds
path_pdh00860.kgml:
path_pdh00860.kgml: Found a trail of span 4 containing skipped vertices
path_pdh00860.kgml: 302 -> [315] -> 305 -> 308 -> 310
path_pdh00860.kgml: R05225 -> [R07302] -> {R05221, R06558} -> R05222 -> R05223
path_pdh00860.kgml: pdh:B9T62_01515 -> [pdh:B9T62_01475] -> pdh:B9T62_01505 -> pdh:B9T62_01505 -> pdh:B9T62_01510
path_pdh00860.kgml: 6.3.5.10 -> [6.3.1.10] -> {2.7.1.156, 2.7.1.156} -> 2.7.7.62 -> 2.7.8.26
path_pdh00860.kgml:
path_pdh00860.kgml: Found a trail of span 4 without skipping any vertex
path_pdh00860.kgml: 270 -> 271 -> 281 -> 280
path_pdh00860.kgml: R03165 -> R03194 -> R03947 -> R02864
path_pdh00860.kgml: {pdh:B9T62_25180, pdh:B9T62_29835} -> {pdh:B9T62_11020, pdh:B9T62_25180} -> pdh:B9T62_25190 -> pdh:B9T62_25190
path_pdh00860.kgml: 4.2.1.75 -> 2.1.1.107 -> 1.3.1.76 -> 4.99.1.4
path_pdh00860.kgml:
path_pdh00860.kgml: Found a trail of span 3 without skipping any vertex
path_pdh00860.kgml: 269 -> 408 -> 412
path_pdh00860.kgml: R03197 -> R04178 -> R11329
path_pdh00860.kgml: {pdh:B9T62_07395, pdh:B9T62_17765} -> pdh:B9T62_07405 -> {pdh:B9T62_02055, pdh:B9T62_07400}
path_pdh00860.kgml: 4.1.1.37 -> 1.3.3.15 -> 4.99.1.9
path_pdh00860.kgml:
path_pdh00860.kgml: Found a trail of span 3 containing skipped vertices
path_pdh00860.kgml: 302 -> [315] -> 305 -> [308] -> 310
path_pdh00860.kgml: R05225 -> [R07302] -> {R05221, R06558} -> [R05222] -> R05223
path_pdh00860.kgml: pdh:B9T62_01515 -> [pdh:B9T62_01475] -> pdh:B9T62_01505 -> [pdh:B9T62_01505] -> pdh:B9T62_01510
path_pdh00860.kgml: 6.3.5.10 -> [6.3.1.10] -> {2.7.1.156, 2.7.1.156} -> [2.7.7.62] -> 2.7.8.26
path_pdh00860.kgml:
path_pdh00860.kgml: Found a trail of span 3 containing skipped vertices
path_pdh00860.kgml: 302 -> [316] -> 308 -> 310
path_pdh00860.kgml: R05225 -> [R06529] -> R05222 -> R05223
path_pdh00860.kgml: pdh:B9T62_01515 -> [pdh:B9T62_01475] -> pdh:B9T62_01505 -> pdh:B9T62_01510
path_pdh00860.kgml: 6.3.5.10 -> [6.3.1.10] -> 2.7.7.62 -> 2.7.8.26
path_pdh00860.kgml:
path_pdh00860.kgml: Found a trail of span 3 containing skipped vertices
path_pdh00860.kgml: 270 -> 271 -> [281] -> 280
path_pdh00860.kgml: R03165 -> R03194 -> [R03947] -> R02864
path_pdh00860.kgml: {pdh:B9T62_25180, pdh:B9T62_29835} -> {pdh:B9T62_11020, pdh:B9T62_25180} -> [pdh:B9T62_25190] -> pdh:B9T62_25190
path_pdh00860.kgml: 4.2.1.75 -> 2.1.1.107 -> [1.3.1.76] -> 4.99.1.4
path_pdh00860.kgml:
path_pdh00860.kgml: Found a trail of span 3 containing skipped vertices
path_pdh00860.kgml: 270 -> [271] -> 281 -> 280
path_pdh00860.kgml: R03165 -> [R03194] -> R03947 -> R02864
path_pdh00860.kgml: {pdh:B9T62_25180, pdh:B9T62_29835} -> [{pdh:B9T62_11020, pdh:B9T62_25180}] -> pdh:B9T62_25190 -> pdh:B9T62_25190
path_pdh00860.kgml: 4.2.1.75 -> [2.1.1.107] -> 1.3.1.76 -> 4.99.1.4
path_pdh00860.kgml:
path_pdh00860.kgml: Found a trail of span 3 containing skipped vertices
path_pdh00860.kgml: 294 -> 317 -> 295
path_pdh00860.kgml: R05150 -> R05149 -> R05177
path_pdh00860.kgml: pdh:B9T62_04035 -> pdh:B9T62_04050 -> pdh:B9T62_04040
path_pdh00860.kgml: 1.3.1.54 -> 2.1.1.132 -> 5.4.99.61
path_pdh00860.kgml: Skipped genes: pdh:B9T62_04045
path_pdh00860.kgml:
path_pdh00860.kgml: Found a trail of span 2 containing skipped vertices
path_pdh00860.kgml: 294 -> [317] -> 295
path_pdh00860.kgml: R05150 -> [R05149] -> R05177
path_pdh00860.kgml: pdh:B9T62_04035 -> [pdh:B9T62_04050] -> pdh:B9T62_04040
path_pdh00860.kgml: 1.3.1.54 -> [2.1.1.132] -> 5.4.99.61
path_pdh00860.kgml:
path_pdh00860.kgml: Found a trail of span 2 without skipping any vertex
path_pdh00860.kgml: 268 -> 263
path_pdh00860.kgml: R03222 -> R00310
path_pdh00860.kgml: pdh:B9T62_07405 -> {pdh:B9T62_02055, pdh:B9T62_07400}
path_pdh00860.kgml: 1.3.3.4 -> 4.99.1.1
path_pdh00860.kgml:
path_pdh00860.kgml: Found a trail of span 2 containing skipped vertices
path_pdh00860.kgml: 269 -> [408] -> 412
path_pdh00860.kgml: R03197 -> [R04178] -> R11329
path_pdh00860.kgml: {pdh:B9T62_07395, pdh:B9T62_17765} -> [pdh:B9T62_07405] -> {pdh:B9T62_02055, pdh:B9T62_07400}
path_pdh00860.kgml: 4.1.1.37 -> [1.3.3.15] -> 4.99.1.9
path_pdh00860.kgml:
path_pdh00860.kgml: Found a trail of span 2 without skipping any vertex
path_pdh00860.kgml: 285 -> 318
path_pdh00860.kgml: R05810 -> R07772
path_pdh00860.kgml: pdh:B9T62_04065 -> pdh:B9T62_04070
path_pdh00860.kgml: 2.1.1.271 -> 3.7.1.12
path_pdh00860.kgml:
path_pdh00860.kgml: Found a trail of span 2 without skipping any vertex
path_pdh00860.kgml: 276 -> 274
path_pdh00860.kgml: R02272 -> R00036
path_pdh00860.kgml: {pdh:B9T62_25170, pdh:B9T62_35380} -> pdh:B9T62_25175
path_pdh00860.kgml: 5.4.3.8 -> 4.2.1.24
path_pdh00860.kgml:
path_pdh00860.kgml: Found a trail of span 2 containing skipped vertices
path_pdh00860.kgml: 312 -> [311] -> 310
path_pdh00860.kgml: R04148 -> [R04594] -> R05223
path_pdh00860.kgml: pdh:B9T62_01500 -> [pdh:B9T62_01480] -> pdh:B9T62_01510
path_pdh00860.kgml: 2.4.2.21 -> [3.1.3.73] -> 2.7.8.26
path_pdh00860.kgml: Skipped genes: pdh:B9T62_01505
path_pdh00860.kgml:
path_pdh00860.kgml: Found a trail of span 2 containing skipped vertices
path_pdh00860.kgml: 319 -> 286
path_pdh00860.kgml: R07773 -> R05812
path_pdh00860.kgml: pdh:B9T62_04045 -> pdh:B9T62_04035
path_pdh00860.kgml: 2.1.1.195 -> 1.3.1.106
path_pdh00860.kgml: Skipped genes: pdh:B9T62_04040
path_pdh00860.kgml:
path_pdh00860.kgml: --- 14.41 seconds ---

path_pdh00900.kgml: Terpenoid backbone biosynthesis
path_pdh00900.kgml: Initialization took 2.16 seconds
path_pdh00900.kgml:
path_pdh00900.kgml: Found a trail of span 2 containing skipped vertices
path_pdh00900.kgml: 66 -> [67] -> 68
path_pdh00900.kgml: R05633 -> [R05634] -> R05637
path_pdh00900.kgml: pdh:B9T62_28795 -> [pdh:B9T62_32295] -> pdh:B9T62_28790
path_pdh00900.kgml: 2.7.7.60 -> [2.7.1.148] -> 4.6.1.12
path_pdh00900.kgml:
path_pdh00900.kgml: --- 2.41 seconds ---

path_pdh00903.kgml: Limonene and pinene degradation
path_pdh00903.kgml: Initialization took 0.11 seconds
path_pdh00903.kgml: (not found)
path_pdh00903.kgml: --- 0.21 seconds ---

path_pdh00910.kgml: Nitrogen metabolism
path_pdh00910.kgml: Initialization took 3.20 seconds
path_pdh00910.kgml: (not found)
path_pdh00910.kgml: --- 3.30 seconds ---

path_pdh00920.kgml: Sulfur metabolism
path_pdh00920.kgml: Initialization took 7.79 seconds
path_pdh00920.kgml:
path_pdh00920.kgml: Found a trail of span 2 without skipping any vertex
path_pdh00920.kgml: 125 -> 121
path_pdh00920.kgml: R01777 -> R01288
path_pdh00920.kgml: {pdh:B9T62_04110, pdh:B9T62_06780, pdh:B9T62_13155} -> pdh:B9T62_04115
path_pdh00920.kgml: 2.3.1.46 -> 2.5.1.48
path_pdh00920.kgml:
path_pdh00920.kgml: Found a trail of span 2 containing skipped vertices
path_pdh00920.kgml: 42 -> [39] -> 48
path_pdh00920.kgml: R00529 -> [R00509] -> R02021
path_pdh00920.kgml: pdh:B9T62_28445 -> [pdh:B9T62_00230] -> pdh:B9T62_28450
path_pdh00920.kgml: 2.7.7.4 -> [2.7.1.25] -> 1.8.4.8
path_pdh00920.kgml:
path_pdh00920.kgml: Found a trail of span 2 containing skipped vertices
path_pdh00920.kgml: 158 -> [159] -> 150
path_pdh00920.kgml: R00529 -> [R00509] -> R02021
path_pdh00920.kgml: pdh:B9T62_28445 -> [pdh:B9T62_00230] -> pdh:B9T62_28450
path_pdh00920.kgml: 2.7.7.4 -> [2.7.1.25] -> 1.8.4.8
path_pdh00920.kgml:
path_pdh00920.kgml: --- 8.29 seconds ---

path_pdh00930.kgml: Caprolactam degradation
path_pdh00930.kgml: Initialization took 0.10 seconds
path_pdh00930.kgml: (not found)
path_pdh00930.kgml: --- 0.20 seconds ---

path_pdh00970.kgml: Aminoacyl-tRNA biosynthesis
path_pdh00970.kgml: Initialization took 11.25 seconds
path_pdh00970.kgml: (not found)
path_pdh00970.kgml: --- 11.35 seconds ---

path_pdh01040.kgml: Biosynthesis of unsaturated fatty acids
path_pdh01040.kgml: Initialization took 0.63 seconds
path_pdh01040.kgml: (not found)
path_pdh01040.kgml: --- 0.68 seconds ---

--- 769.51 seconds ---
