# Supplementary material for: CoMetGeNe: mining conserved neighborhood patterns in metabolic and genomic contexts
Source: BMC Bioinformatics. 2019 Jan 10;20:19. doi: 10.1186/s12859-018-2542-2 (PMC6327494; doi:10.1186/s12859-018-2542-2)
Supplement: Supplementary file 14 — Trail finding results for completely assembled representative bacterial genomes present in NCBI Genomes. Of the 1,545 fully assembled representative bacterial genomes in NCBI, corresponding entries have been identified in KEGG for 1,467 species, for which trail finding has been performed for all combinations of gap parameters δG and δD ranging from 0 to 3. This additional file is available from https://doi.org/10.6084/m9.figshare.7288769. (GZ 178,532 kb) [file 12859_2018_2542_MOESM14_ESM.gz › results/nml_dG2_dD2.hnet]

--- delta_G = 2, delta_D = 2 ---

path_nml00010.kgml: Glycolysis / Gluconeogenesis
path_nml00010.kgml: Initialization took 6.19 seconds
path_nml00010.kgml:
path_nml00010.kgml: Found a trail of span 3 containing skipped vertices
path_nml00010.kgml: 76 -> [57] -> 58 -> 57
path_nml00010.kgml: R01512 -> [R01061] -> R01015 -> R01061
path_nml00010.kgml: nml:Namu_2801 -> [nml:Namu_2800] -> {nml:Namu_0012, nml:Namu_2802} -> nml:Namu_2800
path_nml00010.kgml: 2.7.2.3 -> [{1.2.1.12, 1.2.1.59}] -> 5.3.1.1 -> {1.2.1.12, 1.2.1.59}
path_nml00010.kgml:
path_nml00010.kgml: --- 16.34 seconds ---

path_nml00020.kgml: Citrate cycle (TCA cycle)
path_nml00020.kgml: Initialization took 3.24 seconds
path_nml00020.kgml:
path_nml00020.kgml: Found a trail of span 2 without skipping any vertex
path_nml00020.kgml: 28 -> 31
path_nml00020.kgml: R07618 -> R02570
path_nml00020.kgml: {nml:Namu_0113, nml:Namu_1360, nml:Namu_1865, nml:Namu_4108} -> nml:Namu_1864
path_nml00020.kgml: 1.8.1.4 -> 2.3.1.61
path_nml00020.kgml:
path_nml00020.kgml: --- 14.43 seconds ---

path_nml00030.kgml: Pentose phosphate pathway
path_nml00030.kgml: Initialization took 4.09 seconds
path_nml00030.kgml:
path_nml00030.kgml: Found a trail of span 6 containing skipped vertices
path_nml00030.kgml: 58 -> 57 -> [56 -> 48] -> 49 -> 46 -> 77 -> [53 -> 37] -> 157
path_nml00030.kgml: R02736 -> R02035 -> [R01528 -> R01529] -> R01830 -> R01641 -> R01827 -> [R02740 -> R02739] -> {R02736, R10907}
path_nml00030.kgml: {nml:Namu_0335, nml:Namu_0725, nml:Namu_2260} -> {nml:Namu_1974, nml:Namu_2257} -> [{nml:Namu_0003, nml:Namu_4562, nml:Namu_4789} -> nml:Namu_4153] -> {nml:Namu_2262, nml:Namu_3347, nml:Namu_3348} -> {nml:Namu_2262, nml:Namu_3347, nml:Namu_3348} -> {nml:Namu_2261, nml:Namu_3642} -> [{nml:Namu_1526, nml:Namu_3177} -> {nml:Namu_1526, nml:Namu_3177}] -> {nml:Namu_0335, nml:Namu_0725, nml:Namu_2260}
path_nml00030.kgml: {1.1.1.363, 1.1.1.49} -> 3.1.1.31 -> [{1.1.1.351, 1.1.1.44} -> 5.1.3.1] -> 2.2.1.1 -> 2.2.1.1 -> 2.2.1.2 -> [5.3.1.9 -> {5.1.3.15, 5.3.1.9}] -> {1.1.1.363, 1.1.1.49, 1.1.1.363, 1.1.1.388}
path_nml00030.kgml: Skipped genes: nml:Namu_2259, nml:Namu_2258
path_nml00030.kgml:
path_nml00030.kgml: Found a trail of span 2 without skipping any vertex
path_nml00030.kgml: 62 -> 156
path_nml00030.kgml: R01737 -> R10221
path_nml00030.kgml: nml:Namu_4788 -> {nml:Namu_0003, nml:Namu_4562, nml:Namu_4789}
path_nml00030.kgml: 2.7.1.12 -> {1.1.1.343, 1.1.1.351}
path_nml00030.kgml:
path_nml00030.kgml: Found a trail of span 2 without skipping any vertex
path_nml00030.kgml: 62 -> 56
path_nml00030.kgml: R01737 -> R01528
path_nml00030.kgml: nml:Namu_4788 -> {nml:Namu_0003, nml:Namu_4562, nml:Namu_4789}
path_nml00030.kgml: 2.7.1.12 -> {1.1.1.351, 1.1.1.44}
path_nml00030.kgml:
path_nml00030.kgml: Found a trail of span 2 without skipping any vertex
path_nml00030.kgml: 60 -> 38
path_nml00030.kgml: R01541 -> R05605
path_nml00030.kgml: {nml:Namu_2428, nml:Namu_4291} -> {nml:Namu_1527, nml:Namu_2429, nml:Namu_4292}
path_nml00030.kgml: {2.7.1.178, 2.7.1.45} -> {4.1.2.14, 4.1.2.55}
path_nml00030.kgml:
path_nml00030.kgml: --- 8.57 seconds ---

path_nml00040.kgml: Pentose and glucuronate interconversions
path_nml00040.kgml: Initialization took 0.43 seconds
path_nml00040.kgml:
path_nml00040.kgml: Found a trail of span 2 without skipping any vertex
path_nml00040.kgml: 104 -> 103
path_nml00040.kgml: R05606 -> R02454
path_nml00040.kgml: nml:Namu_4287 -> nml:Namu_4288
path_nml00040.kgml: 4.2.1.8 -> 1.1.1.57
path_nml00040.kgml:
path_nml00040.kgml: --- 0.53 seconds ---

path_nml00051.kgml: Fructose and mannose metabolism
path_nml00051.kgml: Initialization took 1.73 seconds
path_nml00051.kgml:
path_nml00051.kgml: Found a trail of span 2 containing skipped vertices
path_nml00051.kgml: 88 -> [89] -> 77
path_nml00051.kgml: R04779 -> [R02073] -> R02703
path_nml00051.kgml: {nml:Namu_0057, nml:Namu_0124} -> [nml:Namu_1832] -> nml:Namu_0056
path_nml00051.kgml: 2.7.1.11 -> [2.7.1.90] -> 1.1.1.17
path_nml00051.kgml:
path_nml00051.kgml: Found a trail of span 2 containing skipped vertices
path_nml00051.kgml: 78 -> 79
path_nml00051.kgml: R01819 -> R01818
path_nml00051.kgml: {nml:Namu_2253, nml:Namu_4165} -> {nml:Namu_1352, nml:Namu_4168}
path_nml00051.kgml: 5.3.1.8 -> 5.4.2.8
path_nml00051.kgml: Skipped genes: nml:Namu_4167, nml:Namu_4166
path_nml00051.kgml:
path_nml00051.kgml: --- 2.01 seconds ---

path_nml00052.kgml: Galactose metabolism
path_nml00052.kgml: Initialization took 1.08 seconds
path_nml00052.kgml:
path_nml00052.kgml: Found a trail of span 5 containing skipped vertices
path_nml00052.kgml: 70 -> 69 -> 71 -> 72 -> [172] -> 171
path_nml00052.kgml: R01329 -> R01104 -> R02926 -> R01194 -> [R10619] -> R01092
path_nml00052.kgml: nml:Namu_1771 -> nml:Namu_1771 -> nml:Namu_1771 -> nml:Namu_1771 -> [nml:Namu_4435] -> nml:Namu_1768
path_nml00052.kgml: 3.2.1.22 -> 3.2.1.22 -> 3.2.1.22 -> 3.2.1.22 -> [5.1.3.3] -> 2.7.1.6
path_nml00052.kgml: Skipped genes: nml:Namu_1769, nml:Namu_1770
path_nml00052.kgml:
path_nml00052.kgml: Found a trail of span 2 containing skipped vertices
path_nml00052.kgml: 79 -> 80
path_nml00052.kgml: R00291 -> R00289
path_nml00052.kgml: {nml:Namu_0914, nml:Namu_1769, nml:Namu_4201} -> {nml:Namu_1767, nml:Namu_4019}
path_nml00052.kgml: 5.1.3.2 -> {2.7.7.64, 2.7.7.9}
path_nml00052.kgml: Skipped genes: nml:Namu_1768
path_nml00052.kgml:
path_nml00052.kgml: --- 15.24 seconds ---

path_nml00061.kgml: Fatty acid biosynthesis
path_nml00061.kgml: Initialization took 0.74 seconds
path_nml00061.kgml:
path_nml00061.kgml: Found a trail of span 3 containing skipped vertices
path_nml00061.kgml: 147 -> 153 -> [147] -> 59
path_nml00061.kgml: R01626 -> R00742 -> [R01626] -> R04726
path_nml00061.kgml: nml:Namu_2041 -> {nml:Namu_2037, nml:Namu_4233, nml:Namu_4804} -> [nml:Namu_2041] -> nml:Namu_2038
path_nml00061.kgml: {2.3.1.39, 2.3.1.85, 2.3.1.86} -> 6.4.1.2 -> [{2.3.1.39, 2.3.1.85, 2.3.1.86}] -> {2.3.1.179, 2.3.1.41, 2.3.1.85, 2.3.1.86}
path_nml00061.kgml: Skipped genes: nml:Namu_2039, nml:Namu_2040
path_nml00061.kgml:
path_nml00061.kgml: Found a trail of span 3 containing skipped vertices
path_nml00061.kgml: 147 -> 153 -> [147] -> 63
path_nml00061.kgml: R01626 -> R00742 -> [R01626] -> R04952
path_nml00061.kgml: nml:Namu_2041 -> {nml:Namu_2037, nml:Namu_4233, nml:Namu_4804} -> [nml:Namu_2041] -> nml:Namu_2038
path_nml00061.kgml: {2.3.1.39, 2.3.1.85, 2.3.1.86} -> 6.4.1.2 -> [{2.3.1.39, 2.3.1.85, 2.3.1.86}] -> {2.3.1.179, 2.3.1.41, 2.3.1.85, 2.3.1.86}
path_nml00061.kgml: Skipped genes: nml:Namu_2039, nml:Namu_2040
path_nml00061.kgml:
path_nml00061.kgml: Found a trail of span 3 containing skipped vertices
path_nml00061.kgml: 147 -> 153 -> [147] -> 62
path_nml00061.kgml: R01626 -> R00742 -> [R01626] -> R04957
path_nml00061.kgml: nml:Namu_2041 -> {nml:Namu_2037, nml:Namu_4233, nml:Namu_4804} -> [nml:Namu_2041] -> nml:Namu_2038
path_nml00061.kgml: {2.3.1.39, 2.3.1.85, 2.3.1.86} -> 6.4.1.2 -> [{2.3.1.39, 2.3.1.85, 2.3.1.86}] -> {2.3.1.179, 2.3.1.41, 2.3.1.85, 2.3.1.86}
path_nml00061.kgml: Skipped genes: nml:Namu_2039, nml:Namu_2040
path_nml00061.kgml:
path_nml00061.kgml: Found a trail of span 3 containing skipped vertices
path_nml00061.kgml: 147 -> 153 -> [147] -> 61
path_nml00061.kgml: R01626 -> R00742 -> [R01626] -> R04960
path_nml00061.kgml: nml:Namu_2041 -> {nml:Namu_2037, nml:Namu_4233, nml:Namu_4804} -> [nml:Namu_2041] -> nml:Namu_2038
path_nml00061.kgml: {2.3.1.39, 2.3.1.85, 2.3.1.86} -> 6.4.1.2 -> [{2.3.1.39, 2.3.1.85, 2.3.1.86}] -> {2.3.1.179, 2.3.1.41, 2.3.1.85, 2.3.1.86}
path_nml00061.kgml: Skipped genes: nml:Namu_2039, nml:Namu_2040
path_nml00061.kgml:
path_nml00061.kgml: Found a trail of span 3 containing skipped vertices
path_nml00061.kgml: 147 -> 153 -> [147] -> 60
path_nml00061.kgml: R01626 -> R00742 -> [R01626] -> R04963
path_nml00061.kgml: nml:Namu_2041 -> {nml:Namu_2037, nml:Namu_4233, nml:Namu_4804} -> [nml:Namu_2041] -> nml:Namu_2038
path_nml00061.kgml: {2.3.1.39, 2.3.1.85, 2.3.1.86} -> 6.4.1.2 -> [{2.3.1.39, 2.3.1.85, 2.3.1.86}] -> {2.3.1.179, 2.3.1.41, 2.3.1.85, 2.3.1.86}
path_nml00061.kgml: Skipped genes: nml:Namu_2039, nml:Namu_2040
path_nml00061.kgml:
path_nml00061.kgml: Found a trail of span 3 containing skipped vertices
path_nml00061.kgml: 147 -> 153 -> [147] -> 53
path_nml00061.kgml: R01626 -> R00742 -> [R01626] -> R07762
path_nml00061.kgml: nml:Namu_2041 -> {nml:Namu_2037, nml:Namu_4233, nml:Namu_4804} -> [nml:Namu_2041] -> nml:Namu_2038
path_nml00061.kgml: {2.3.1.39, 2.3.1.85, 2.3.1.86} -> 6.4.1.2 -> [{2.3.1.39, 2.3.1.85, 2.3.1.86}] -> {2.3.1.179, 2.3.1.199, 2.3.1.41}
path_nml00061.kgml: Skipped genes: nml:Namu_2039, nml:Namu_2040
path_nml00061.kgml:
path_nml00061.kgml: Found a trail of span 3 containing skipped vertices
path_nml00061.kgml: 147 -> 153 -> 262
path_nml00061.kgml: R01626 -> R00742 -> R10707
path_nml00061.kgml: nml:Namu_2041 -> {nml:Namu_2037, nml:Namu_4233, nml:Namu_4804} -> {nml:Namu_2040, nml:Namu_3882}
path_nml00061.kgml: {2.3.1.39, 2.3.1.85, 2.3.1.86} -> 6.4.1.2 -> 2.3.1.180
path_nml00061.kgml: Skipped genes: nml:Namu_2039, nml:Namu_2038
path_nml00061.kgml:
path_nml00061.kgml: Found a trail of span 3 containing skipped vertices
path_nml00061.kgml: 147 -> 153 -> [147] -> 58
path_nml00061.kgml: R01626 -> R00742 -> [R01626] -> R04968
path_nml00061.kgml: nml:Namu_2041 -> {nml:Namu_2037, nml:Namu_4233, nml:Namu_4804} -> [nml:Namu_2041] -> nml:Namu_2038
path_nml00061.kgml: {2.3.1.39, 2.3.1.85, 2.3.1.86} -> 6.4.1.2 -> [{2.3.1.39, 2.3.1.85, 2.3.1.86}] -> {2.3.1.179, 2.3.1.41, 2.3.1.85, 2.3.1.86}
path_nml00061.kgml: Skipped genes: nml:Namu_2039, nml:Namu_2040
path_nml00061.kgml:
path_nml00061.kgml: Found a trail of span 3 containing skipped vertices
path_nml00061.kgml: 153 -> 147 -> 259
path_nml00061.kgml: R00742 -> R01626 -> R04355
path_nml00061.kgml: {nml:Namu_2037, nml:Namu_4233, nml:Namu_4804} -> nml:Namu_2041 -> nml:Namu_2038
path_nml00061.kgml: 6.4.1.2 -> {2.3.1.39, 2.3.1.85, 2.3.1.86} -> {2.3.1.179, 2.3.1.41, 2.3.1.85, 2.3.1.86}
path_nml00061.kgml: Skipped genes: nml:Namu_2039, nml:Namu_2040
path_nml00061.kgml:
path_nml00061.kgml: Found a trail of span 2 containing skipped vertices
path_nml00061.kgml: 92 -> [59] -> 86
path_nml00061.kgml: {R04724, R04725} -> [R04726] -> R04566
path_nml00061.kgml: nml:Namu_2302 -> [nml:Namu_2038] -> {nml:Namu_1537, nml:Namu_2301, nml:Namu_3844, nml:Namu_4721, nml:Namu_4724}
path_nml00061.kgml: {1.3.1.9, 1.3.1.10, 1.3.1.104, 1.3.1.39, 2.3.1.85, 2.3.1.86} -> [{2.3.1.179, 2.3.1.41, 2.3.1.85, 2.3.1.86}] -> {1.1.1.100, 2.3.1.85, 2.3.1.86}
path_nml00061.kgml:
path_nml00061.kgml: Found a trail of span 2 containing skipped vertices
path_nml00061.kgml: 103 -> [60] -> 97
path_nml00061.kgml: {R04961, R04962} -> [R04963] -> R04964
path_nml00061.kgml: nml:Namu_2302 -> [nml:Namu_2038] -> {nml:Namu_1537, nml:Namu_2301, nml:Namu_3844, nml:Namu_4721, nml:Namu_4724}
path_nml00061.kgml: {1.3.1.9, 1.3.1.10, 1.3.1.104, 1.3.1.39, 2.3.1.85, 2.3.1.86} -> [{2.3.1.179, 2.3.1.41, 2.3.1.85, 2.3.1.86}] -> {1.1.1.100, 2.3.1.85, 2.3.1.86}
path_nml00061.kgml:
path_nml00061.kgml: Found a trail of span 2 containing skipped vertices
path_nml00061.kgml: 70 -> [53] -> 54
path_nml00061.kgml: {R04969, R04970} -> [R07762] -> R07763
path_nml00061.kgml: nml:Namu_2302 -> [nml:Namu_2038] -> {nml:Namu_1537, nml:Namu_2301, nml:Namu_3844, nml:Namu_4721, nml:Namu_4724}
path_nml00061.kgml: {1.3.1.9, 1.3.1.10, 1.3.1.104, 1.3.1.39, 2.3.1.85, 2.3.1.86} -> [{2.3.1.179, 2.3.1.199, 2.3.1.41}] -> 1.1.1.100
path_nml00061.kgml:
path_nml00061.kgml: Found a trail of span 2 containing skipped vertices
path_nml00061.kgml: 125 -> [62] -> 119
path_nml00061.kgml: {R04955, R04956} -> [R04957] -> R04536
path_nml00061.kgml: nml:Namu_2302 -> [nml:Namu_2038] -> {nml:Namu_1537, nml:Namu_2301, nml:Namu_3844, nml:Namu_4721, nml:Namu_4724}
path_nml00061.kgml: {1.3.1.9, 1.3.1.10, 1.3.1.104, 1.3.1.39, 2.3.1.85, 2.3.1.86} -> [{2.3.1.179, 2.3.1.41, 2.3.1.85, 2.3.1.86}] -> {1.1.1.100, 2.3.1.85, 2.3.1.86}
path_nml00061.kgml:
path_nml00061.kgml: Found a trail of span 2 containing skipped vertices
path_nml00061.kgml: 81 -> [58] -> 75
path_nml00061.kgml: {R04966, R04967} -> [R04968] -> R04543
path_nml00061.kgml: nml:Namu_2302 -> [nml:Namu_2038] -> {nml:Namu_1537, nml:Namu_2301, nml:Namu_3844, nml:Namu_4721, nml:Namu_4724}
path_nml00061.kgml: {1.3.1.9, 1.3.1.10, 1.3.1.104, 1.3.1.39, 2.3.1.85, 2.3.1.86} -> [{2.3.1.179, 2.3.1.41, 2.3.1.85, 2.3.1.86}] -> {1.1.1.100, 2.3.1.85, 2.3.1.86}
path_nml00061.kgml:
path_nml00061.kgml: Found a trail of span 2 containing skipped vertices
path_nml00061.kgml: 136 -> [63] -> 130
path_nml00061.kgml: {R04429, R04430} -> [R04952] -> R04953
path_nml00061.kgml: nml:Namu_2302 -> [nml:Namu_2038] -> {nml:Namu_1537, nml:Namu_2301, nml:Namu_3844, nml:Namu_4721, nml:Namu_4724}
path_nml00061.kgml: {1.3.1.9, 1.3.1.10, 1.3.1.104, 1.3.1.39, 2.3.1.85, 2.3.1.86} -> [{2.3.1.179, 2.3.1.41, 2.3.1.85, 2.3.1.86}] -> {1.1.1.100, 2.3.1.85, 2.3.1.86}
path_nml00061.kgml:
path_nml00061.kgml: Found a trail of span 2 containing skipped vertices
path_nml00061.kgml: 114 -> [61] -> 108
path_nml00061.kgml: {R04958, R04959} -> [R04960] -> R04534
path_nml00061.kgml: nml:Namu_2302 -> [nml:Namu_2038] -> {nml:Namu_1537, nml:Namu_2301, nml:Namu_3844, nml:Namu_4721, nml:Namu_4724}
path_nml00061.kgml: {1.3.1.9, 1.3.1.10, 1.3.1.104, 1.3.1.39, 2.3.1.85, 2.3.1.86} -> [{2.3.1.179, 2.3.1.41, 2.3.1.85, 2.3.1.86}] -> {1.1.1.100, 2.3.1.85, 2.3.1.86}
path_nml00061.kgml:
path_nml00061.kgml: --- 2.36 seconds ---

path_nml00071.kgml: Fatty acid degradation
path_nml00071.kgml: Initialization took 1.04 seconds
path_nml00071.kgml: (not found)
path_nml00071.kgml: --- 1.17 seconds ---

path_nml00072.kgml: Synthesis and degradation of ketone bodies
path_nml00072.kgml: Initialization took 0.13 seconds
path_nml00072.kgml: (not found)
path_nml00072.kgml: --- 0.18 seconds ---

path_nml00121.kgml: Secondary bile acid biosynthesis
path_nml00121.kgml: Initialization took 0.08 seconds
path_nml00121.kgml: (not found)
path_nml00121.kgml: --- 0.13 seconds ---

path_nml00130.kgml: Ubiquinone and other terpenoid-quinone biosynthesis
path_nml00130.kgml: Initialization took 0.48 seconds
path_nml00130.kgml:
path_nml00130.kgml: Found a trail of span 2 without skipping any vertex
path_nml00130.kgml: 59 -> 58
path_nml00130.kgml: R04030 -> R07263
path_nml00130.kgml: nml:Namu_0940 -> {nml:Namu_0879, nml:Namu_0941}
path_nml00130.kgml: 6.2.1.26 -> 4.1.3.36
path_nml00130.kgml:
path_nml00130.kgml: --- 0.58 seconds ---

path_nml00190.kgml: Oxidative phosphorylation
path_nml00190.kgml: Initialization took 6.19 seconds
path_nml00190.kgml: (not found)
path_nml00190.kgml: --- 6.26 seconds ---

path_nml00220.kgml: Arginine biosynthesis
path_nml00220.kgml: Initialization took 1.24 seconds
path_nml00220.kgml:
path_nml00220.kgml: Found a trail of span 8 containing skipped vertices
path_nml00220.kgml: 49 -> 50 -> 51 -> 52 -> 55 -> 44 -> 45 -> 47
path_nml00220.kgml: R00259 -> R02649 -> R03443 -> R02283 -> R02282 -> R01398 -> R01954 -> R01086
path_nml00220.kgml: {nml:Namu_2806, nml:Namu_4130} -> nml:Namu_4129 -> nml:Namu_4131 -> nml:Namu_4128 -> nml:Namu_4130 -> {nml:Namu_3872, nml:Namu_4127} -> nml:Namu_4125 -> nml:Namu_4124
path_nml00220.kgml: 2.3.1.1 -> 2.7.2.8 -> 1.2.1.38 -> 2.6.1.11 -> 2.3.1.35 -> 2.1.3.3 -> 6.3.4.5 -> 4.3.2.1
path_nml00220.kgml: Skipped genes: nml:Namu_4126
path_nml00220.kgml:
path_nml00220.kgml: Found a trail of span 7 containing skipped vertices
path_nml00220.kgml: 49 -> 50 -> 51 -> 52 -> [55] -> 44 -> 45 -> 47
path_nml00220.kgml: R00259 -> R02649 -> R03443 -> R02283 -> [R02282] -> R01398 -> R01954 -> R01086
path_nml00220.kgml: {nml:Namu_2806, nml:Namu_4130} -> nml:Namu_4129 -> nml:Namu_4131 -> nml:Namu_4128 -> [nml:Namu_4130] -> {nml:Namu_3872, nml:Namu_4127} -> nml:Namu_4125 -> nml:Namu_4124
path_nml00220.kgml: 2.3.1.1 -> 2.7.2.8 -> 1.2.1.38 -> 2.6.1.11 -> [2.3.1.35] -> 2.1.3.3 -> 6.3.4.5 -> 4.3.2.1
path_nml00220.kgml: Skipped genes: nml:Namu_4126
path_nml00220.kgml:
path_nml00220.kgml: Found a trail of span 7 containing skipped vertices
path_nml00220.kgml: 49 -> 50 -> [51] -> 52 -> 55 -> 44 -> 45 -> 47
path_nml00220.kgml: R00259 -> R02649 -> [R03443] -> R02283 -> R02282 -> R01398 -> R01954 -> R01086
path_nml00220.kgml: {nml:Namu_2806, nml:Namu_4130} -> nml:Namu_4129 -> [nml:Namu_4131] -> nml:Namu_4128 -> nml:Namu_4130 -> {nml:Namu_3872, nml:Namu_4127} -> nml:Namu_4125 -> nml:Namu_4124
path_nml00220.kgml: 2.3.1.1 -> 2.7.2.8 -> [1.2.1.38] -> 2.6.1.11 -> 2.3.1.35 -> 2.1.3.3 -> 6.3.4.5 -> 4.3.2.1
path_nml00220.kgml: Skipped genes: nml:Namu_4126
path_nml00220.kgml:
path_nml00220.kgml: Found a trail of span 7 containing skipped vertices
path_nml00220.kgml: 49 -> 50 -> 51 -> [52] -> 55 -> 44 -> 45 -> 47
path_nml00220.kgml: R00259 -> R02649 -> R03443 -> [R02283] -> R02282 -> R01398 -> R01954 -> R01086
path_nml00220.kgml: {nml:Namu_2806, nml:Namu_4130} -> nml:Namu_4129 -> nml:Namu_4131 -> [nml:Namu_4128] -> nml:Namu_4130 -> {nml:Namu_3872, nml:Namu_4127} -> nml:Namu_4125 -> nml:Namu_4124
path_nml00220.kgml: 2.3.1.1 -> 2.7.2.8 -> 1.2.1.38 -> [2.6.1.11] -> 2.3.1.35 -> 2.1.3.3 -> 6.3.4.5 -> 4.3.2.1
path_nml00220.kgml: Skipped genes: nml:Namu_4128, nml:Namu_4126
path_nml00220.kgml:
path_nml00220.kgml: Found a trail of span 7 containing skipped vertices
path_nml00220.kgml: 49 -> 50 -> 51 -> 52 -> 55 -> [44 -> 45] -> 47 -> [75] -> 45
path_nml00220.kgml: R00259 -> R02649 -> R03443 -> R02283 -> R02282 -> [R01398 -> R01954] -> R01086 -> [R11711] -> R01954
path_nml00220.kgml: {nml:Namu_2806, nml:Namu_4130} -> nml:Namu_4129 -> nml:Namu_4131 -> nml:Namu_4128 -> nml:Namu_4130 -> [{nml:Namu_3872, nml:Namu_4127} -> nml:Namu_4125] -> nml:Namu_4124 -> [nml:Namu_4253] -> nml:Namu_4125
path_nml00220.kgml: 2.3.1.1 -> 2.7.2.8 -> 1.2.1.38 -> 2.6.1.11 -> 2.3.1.35 -> [2.1.3.3 -> 6.3.4.5] -> 4.3.2.1 -> [1.14.14.47] -> 6.3.4.5
path_nml00220.kgml: Skipped genes: nml:Namu_4127, nml:Namu_4126
path_nml00220.kgml:
path_nml00220.kgml: Found a trail of span 7 containing skipped vertices
path_nml00220.kgml: 49 -> [50] -> 51 -> 52 -> 55 -> 44 -> 45 -> 47
path_nml00220.kgml: R00259 -> [R02649] -> R03443 -> R02283 -> R02282 -> R01398 -> R01954 -> R01086
path_nml00220.kgml: {nml:Namu_2806, nml:Namu_4130} -> [nml:Namu_4129] -> nml:Namu_4131 -> nml:Namu_4128 -> nml:Namu_4130 -> {nml:Namu_3872, nml:Namu_4127} -> nml:Namu_4125 -> nml:Namu_4124
path_nml00220.kgml: 2.3.1.1 -> [2.7.2.8] -> 1.2.1.38 -> 2.6.1.11 -> 2.3.1.35 -> 2.1.3.3 -> 6.3.4.5 -> 4.3.2.1
path_nml00220.kgml: Skipped genes: nml:Namu_4129, nml:Namu_4126
path_nml00220.kgml:
path_nml00220.kgml: Found a trail of span 6 containing skipped vertices
path_nml00220.kgml: 49 -> 50 -> 51 -> 52 -> [55 -> 44] -> 45 -> 47
path_nml00220.kgml: R00259 -> R02649 -> R03443 -> R02283 -> [R02282 -> R01398] -> R01954 -> R01086
path_nml00220.kgml: {nml:Namu_2806, nml:Namu_4130} -> nml:Namu_4129 -> nml:Namu_4131 -> nml:Namu_4128 -> [nml:Namu_4130 -> {nml:Namu_3872, nml:Namu_4127}] -> nml:Namu_4125 -> nml:Namu_4124
path_nml00220.kgml: 2.3.1.1 -> 2.7.2.8 -> 1.2.1.38 -> 2.6.1.11 -> [2.3.1.35 -> 2.1.3.3] -> 6.3.4.5 -> 4.3.2.1
path_nml00220.kgml: Skipped genes: nml:Namu_4127, nml:Namu_4126
path_nml00220.kgml:
path_nml00220.kgml: Found a trail of span 6 containing skipped vertices
path_nml00220.kgml: 49 -> 50 -> [51 -> 52] -> 55 -> 44 -> 45 -> 47
path_nml00220.kgml: R00259 -> R02649 -> [R03443 -> R02283] -> R02282 -> R01398 -> R01954 -> R01086
path_nml00220.kgml: {nml:Namu_2806, nml:Namu_4130} -> nml:Namu_4129 -> [nml:Namu_4131 -> nml:Namu_4128] -> nml:Namu_4130 -> {nml:Namu_3872, nml:Namu_4127} -> nml:Namu_4125 -> nml:Namu_4124
path_nml00220.kgml: 2.3.1.1 -> 2.7.2.8 -> [1.2.1.38 -> 2.6.1.11] -> 2.3.1.35 -> 2.1.3.3 -> 6.3.4.5 -> 4.3.2.1
path_nml00220.kgml: Skipped genes: nml:Namu_4128, nml:Namu_4126
path_nml00220.kgml:
path_nml00220.kgml: Found a trail of span 6 containing skipped vertices
path_nml00220.kgml: 49 -> 50 -> 51 -> [52 -> 55] -> 44 -> 45 -> 47
path_nml00220.kgml: R00259 -> R02649 -> R03443 -> [R02283 -> R02282] -> R01398 -> R01954 -> R01086
path_nml00220.kgml: {nml:Namu_2806, nml:Namu_4130} -> nml:Namu_4129 -> nml:Namu_4131 -> [nml:Namu_4128 -> nml:Namu_4130] -> {nml:Namu_3872, nml:Namu_4127} -> nml:Namu_4125 -> nml:Namu_4124
path_nml00220.kgml: 2.3.1.1 -> 2.7.2.8 -> 1.2.1.38 -> [2.6.1.11 -> 2.3.1.35] -> 2.1.3.3 -> 6.3.4.5 -> 4.3.2.1
path_nml00220.kgml: Skipped genes: nml:Namu_4128, nml:Namu_4126
path_nml00220.kgml:
path_nml00220.kgml: Found a trail of span 6 containing skipped vertices
path_nml00220.kgml: 49 -> [50 -> 51] -> 52 -> 55 -> 44 -> 45 -> 47
path_nml00220.kgml: R00259 -> [R02649 -> R03443] -> R02283 -> R02282 -> R01398 -> R01954 -> R01086
path_nml00220.kgml: {nml:Namu_2806, nml:Namu_4130} -> [nml:Namu_4129 -> nml:Namu_4131] -> nml:Namu_4128 -> nml:Namu_4130 -> {nml:Namu_3872, nml:Namu_4127} -> nml:Namu_4125 -> nml:Namu_4124
path_nml00220.kgml: 2.3.1.1 -> [2.7.2.8 -> 1.2.1.38] -> 2.6.1.11 -> 2.3.1.35 -> 2.1.3.3 -> 6.3.4.5 -> 4.3.2.1
path_nml00220.kgml: Skipped genes: nml:Namu_4129, nml:Namu_4126
path_nml00220.kgml:
path_nml00220.kgml: --- 2.21 seconds ---

path_nml00230.kgml: Purine metabolism
path_nml00230.kgml: Initialization took 14.76 seconds
path_nml00230.kgml:
path_nml00230.kgml: Found a trail of span 4 containing skipped vertices
path_nml00230.kgml: 222 -> 259 -> 226 -> 232
path_nml00230.kgml: R01676 -> R02103 -> R02106 -> R06601
path_nml00230.kgml: {nml:Namu_0256, nml:Namu_0506} -> {nml:Namu_0258, nml:Namu_0259} -> {nml:Namu_0238, nml:Namu_0250} -> {nml:Namu_0237, nml:Namu_0251}
path_nml00230.kgml: 3.5.4.3 -> 1.17.1.4 -> 1.7.3.3 -> 3.5.2.17
path_nml00230.kgml: Skipped genes: nml:Namu_0257, nml:Namu_0255, nml:Namu_0254
path_nml00230.kgml:
path_nml00230.kgml: Found a trail of span 3 containing skipped vertices
path_nml00230.kgml: 222 -> [259] -> 226 -> 232
path_nml00230.kgml: R01676 -> [R02103] -> R02106 -> R06601
path_nml00230.kgml: {nml:Namu_0256, nml:Namu_0506} -> [{nml:Namu_0258, nml:Namu_0259}] -> {nml:Namu_0238, nml:Namu_0250} -> {nml:Namu_0237, nml:Namu_0251}
path_nml00230.kgml: 3.5.4.3 -> [1.17.1.4] -> 1.7.3.3 -> 3.5.2.17
path_nml00230.kgml: Skipped genes: nml:Namu_0255, nml:Namu_0254
path_nml00230.kgml:
path_nml00230.kgml: Found a trail of span 3 containing skipped vertices
path_nml00230.kgml: 220 -> [300] -> 244 -> [300 -> 139] -> 239
path_nml00230.kgml: R00332 -> [R00430] -> R00441 -> [R00430 -> R02019] -> R02090
path_nml00230.kgml: nml:Namu_4162 -> [{nml:Namu_1766, nml:Namu_3070}] -> {nml:Namu_1063, nml:Namu_1064, nml:Namu_1172, nml:Namu_4161} -> [{nml:Namu_1766, nml:Namu_3070} -> nml:Namu_3976] -> nml:Namu_4162
path_nml00230.kgml: 2.7.4.8 -> [2.7.1.40] -> {2.7.7.48, 2.7.7.6} -> [2.7.1.40 -> 1.17.4.1] -> {2.7.4.12, 2.7.4.8}
path_nml00230.kgml:
path_nml00230.kgml: Found a trail of span 3 containing skipped vertices
path_nml00230.kgml: 222 -> 259 -> [226] -> 232
path_nml00230.kgml: R01676 -> R02103 -> [R02106] -> R06601
path_nml00230.kgml: {nml:Namu_0256, nml:Namu_0506} -> {nml:Namu_0258, nml:Namu_0259} -> [{nml:Namu_0238, nml:Namu_0250}] -> {nml:Namu_0237, nml:Namu_0251}
path_nml00230.kgml: 3.5.4.3 -> 1.17.1.4 -> [1.7.3.3] -> 3.5.2.17
path_nml00230.kgml: Skipped genes: nml:Namu_0257, nml:Namu_0255, nml:Namu_0254
path_nml00230.kgml:
path_nml00230.kgml: Found a trail of span 2 without skipping any vertex
path_nml00230.kgml: 427 -> 428
path_nml00230.kgml: R07404 -> R07405
path_nml00230.kgml: nml:Namu_4218 -> nml:Namu_4217
path_nml00230.kgml: 6.3.4.18 -> 5.4.99.18
path_nml00230.kgml:
path_nml00230.kgml: Found a trail of span 2 containing skipped vertices
path_nml00230.kgml: 222 -> [259 -> 226] -> 232
path_nml00230.kgml: R01676 -> [R02103 -> R02106] -> R06601
path_nml00230.kgml: {nml:Namu_0256, nml:Namu_0506} -> [{nml:Namu_0258, nml:Namu_0259} -> {nml:Namu_0238, nml:Namu_0250}] -> {nml:Namu_0237, nml:Namu_0251}
path_nml00230.kgml: 3.5.4.3 -> [1.17.1.4 -> 1.7.3.3] -> 3.5.2.17
path_nml00230.kgml: Skipped genes: nml:Namu_0255, nml:Namu_0254
path_nml00230.kgml:
path_nml00230.kgml: Found a trail of span 2 without skipping any vertex
path_nml00230.kgml: 224 -> 225
path_nml00230.kgml: R02422 -> R02425
path_nml00230.kgml: nml:Namu_0236 -> nml:Namu_0235
path_nml00230.kgml: 3.5.3.4 -> 3.5.2.5
path_nml00230.kgml:
path_nml00230.kgml: Found a trail of span 2 containing skipped vertices
path_nml00230.kgml: 205 -> 206
path_nml00230.kgml: R01130 -> {R01230, R01231}
path_nml00230.kgml: {nml:Namu_1213, nml:Namu_1247} -> {nml:Namu_0014, nml:Namu_1250}
path_nml00230.kgml: 1.1.1.205 -> {6.3.5.2, 6.3.5.2}
path_nml00230.kgml: Skipped genes: nml:Namu_1249
path_nml00230.kgml:
path_nml00230.kgml: Found a trail of span 2 without skipping any vertex
path_nml00230.kgml: 258 -> 259
path_nml00230.kgml: R01768 -> R02103
path_nml00230.kgml: {nml:Namu_0258, nml:Namu_0259} -> {nml:Namu_0258, nml:Namu_0259}
path_nml00230.kgml: 1.17.1.4 -> 1.17.1.4
path_nml00230.kgml:
path_nml00230.kgml: Found a trail of span 2 without skipping any vertex
path_nml00230.kgml: 252 -> 253
path_nml00230.kgml: R00529 -> R00509
path_nml00230.kgml: {nml:Namu_4376, nml:Namu_4377} -> nml:Namu_4378
path_nml00230.kgml: 2.7.7.4 -> 2.7.1.25
path_nml00230.kgml:
path_nml00230.kgml: --- 21.09 seconds ---

path_nml00240.kgml: Pyrimidine metabolism
path_nml00240.kgml: Initialization took 4.59 seconds
path_nml00240.kgml:
path_nml00240.kgml: Found a trail of span 6 containing skipped vertices
path_nml00240.kgml: 91 -> 97 -> 98 -> 174 -> [101] -> 178 -> 112
path_nml00240.kgml: R00575 -> R01397 -> R01993 -> R01868 -> [R01870] -> R00965 -> R00966
path_nml00240.kgml: {nml:Namu_4275, nml:Namu_4276, nml:Namu_5257} -> nml:Namu_4279 -> nml:Namu_4278 -> nml:Namu_4274 -> [nml:Namu_5160] -> nml:Namu_4272 -> {nml:Namu_1350, nml:Namu_4280}
path_nml00240.kgml: 6.3.5.5 -> 2.1.3.2 -> 3.5.2.3 -> 1.3.5.2 -> [2.4.2.10] -> 4.1.1.23 -> 2.4.2.9
path_nml00240.kgml: Skipped genes: nml:Namu_4273, nml:Namu_4277
path_nml00240.kgml:
path_nml00240.kgml: Found a trail of span 5 containing skipped vertices
path_nml00240.kgml: 91 -> [97] -> 98 -> 174 -> [101] -> 178 -> 112
path_nml00240.kgml: R00575 -> [R01397] -> R01993 -> R01868 -> [R01870] -> R00965 -> R00966
path_nml00240.kgml: {nml:Namu_4275, nml:Namu_4276, nml:Namu_5257} -> [nml:Namu_4279] -> nml:Namu_4278 -> nml:Namu_4274 -> [nml:Namu_5160] -> nml:Namu_4272 -> {nml:Namu_1350, nml:Namu_4280}
path_nml00240.kgml: 6.3.5.5 -> [2.1.3.2] -> 3.5.2.3 -> 1.3.5.2 -> [2.4.2.10] -> 4.1.1.23 -> 2.4.2.9
path_nml00240.kgml: Skipped genes: nml:Namu_4279, nml:Namu_4273, nml:Namu_4277
path_nml00240.kgml:
path_nml00240.kgml: Found a trail of span 5 containing skipped vertices
path_nml00240.kgml: 91 -> 97 -> 98 -> 174 -> [101 -> 178] -> 112
path_nml00240.kgml: R00575 -> R01397 -> R01993 -> R01868 -> [R01870 -> R00965] -> R00966
path_nml00240.kgml: {nml:Namu_4275, nml:Namu_4276, nml:Namu_5257} -> nml:Namu_4279 -> nml:Namu_4278 -> nml:Namu_4274 -> [nml:Namu_5160 -> nml:Namu_4272] -> {nml:Namu_1350, nml:Namu_4280}
path_nml00240.kgml: 6.3.5.5 -> 2.1.3.2 -> 3.5.2.3 -> 1.3.5.2 -> [2.4.2.10 -> 4.1.1.23] -> 2.4.2.9
path_nml00240.kgml: Skipped genes: nml:Namu_4277
path_nml00240.kgml:
path_nml00240.kgml: Found a trail of span 3 containing skipped vertices
path_nml00240.kgml: 150 -> [89] -> 161 -> [158] -> 157
path_nml00240.kgml: R02098 -> [R06613] -> R02094 -> [R02093] -> R00378
path_nml00240.kgml: {nml:Namu_0740, nml:Namu_4251} -> [nml:Namu_2236] -> {nml:Namu_0740, nml:Namu_4251} -> [nml:Namu_1498] -> {nml:Namu_0002, nml:Namu_0649, nml:Namu_0743, nml:Namu_1551, nml:Namu_3037, nml:Namu_3172, nml:Namu_3243, nml:Namu_5274}
path_nml00240.kgml: {2.7.4.4, 2.7.4.9} -> [2.1.1.148] -> {2.7.4.12, 2.7.4.9} -> [2.7.4.6] -> 2.7.7.7
path_nml00240.kgml: Skipped genes: nml:Namu_0742
path_nml00240.kgml:
path_nml00240.kgml: Found a trail of span 2 containing skipped vertices
path_nml00240.kgml: 121 -> [102 -> 104] -> 103
path_nml00240.kgml: R00442 -> [R00438 -> R00156] -> R00443
path_nml00240.kgml: {nml:Namu_1063, nml:Namu_1064, nml:Namu_1172, nml:Namu_4161} -> [nml:Namu_2221 -> nml:Namu_1498] -> {nml:Namu_1063, nml:Namu_1064, nml:Namu_1172, nml:Namu_4161}
path_nml00240.kgml: {2.7.7.48, 2.7.7.6} -> [2.7.7.8 -> 2.7.4.6] -> {2.7.7.48, 2.7.7.52, 2.7.7.6}
path_nml00240.kgml:
path_nml00240.kgml: Found a trail of span 2 containing skipped vertices
path_nml00240.kgml: 152 -> 155
path_nml00240.kgml: R02485 -> R02484
path_nml00240.kgml: nml:Namu_1316 -> nml:Namu_1318
path_nml00240.kgml: 3.5.4.5 -> {2.4.2.1, 2.4.2.2, 2.4.2.3, 2.4.2.4}
path_nml00240.kgml: Skipped genes: nml:Namu_1317
path_nml00240.kgml:
path_nml00240.kgml: --- 6.32 seconds ---

path_nml00250.kgml: Alanine, aspartate and glutamate metabolism
path_nml00250.kgml: Initialization took 3.14 seconds
path_nml00250.kgml:
path_nml00250.kgml: Found a trail of span 2 without skipping any vertex
path_nml00250.kgml: 48 -> 51
path_nml00250.kgml: R01954 -> R01086
path_nml00250.kgml: nml:Namu_4125 -> nml:Namu_4124
path_nml00250.kgml: 6.3.4.5 -> 4.3.2.1
path_nml00250.kgml:
path_nml00250.kgml: Found a trail of span 2 without skipping any vertex
path_nml00250.kgml: 88 -> 134
path_nml00250.kgml: R01648 -> R00714
path_nml00250.kgml: nml:Namu_4960 -> {nml:Namu_2921, nml:Namu_4961}
path_nml00250.kgml: 2.6.1.19 -> {1.2.1.16, 1.2.1.79}
path_nml00250.kgml:
path_nml00250.kgml: Found a trail of span 2 without skipping any vertex
path_nml00250.kgml: 88 -> 76
path_nml00250.kgml: R01648 -> {R00713, R00714}
path_nml00250.kgml: nml:Namu_4960 -> {nml:Namu_2921, nml:Namu_4961}
path_nml00250.kgml: 2.6.1.19 -> {1.2.1.16, 1.2.1.24, 1.2.1.16, 1.2.1.79}
path_nml00250.kgml:
path_nml00250.kgml: --- 3.41 seconds ---

path_nml00260.kgml: Glycine, serine and threonine metabolism
path_nml00260.kgml: Initialization took 3.89 seconds
path_nml00260.kgml:
path_nml00260.kgml: Found a trail of span 3 without skipping any vertex
path_nml00260.kgml: 103 -> 99 -> 87
path_nml00260.kgml: {R01773, R01775} -> R01771 -> R01466
path_nml00260.kgml: nml:Namu_2095 -> nml:Namu_2097 -> {nml:Namu_1550, nml:Namu_2096}
path_nml00260.kgml: {1.1.1.3, 1.1.1.3} -> 2.7.1.39 -> 4.2.3.1
path_nml00260.kgml:
path_nml00260.kgml: Found a trail of span 2 containing skipped vertices
path_nml00260.kgml: 79 -> [82] -> 95
path_nml00260.kgml: R00610 -> [R00945] -> R00220
path_nml00260.kgml: {nml:Namu_3618, nml:Namu_3619} -> [nml:Namu_0657] -> {nml:Namu_1304, nml:Namu_3620}
path_nml00260.kgml: 1.5.3.1 -> [2.1.2.1] -> {4.3.1.17, 4.3.1.19}
path_nml00260.kgml:
path_nml00260.kgml: Found a trail of span 2 containing skipped vertices
path_nml00260.kgml: 103 -> [99] -> 87
path_nml00260.kgml: {R01773, R01775} -> [R01771] -> R01466
path_nml00260.kgml: nml:Namu_2095 -> [nml:Namu_2097] -> {nml:Namu_1550, nml:Namu_2096}
path_nml00260.kgml: {1.1.1.3, 1.1.1.3} -> [2.7.1.39] -> 4.2.3.1
path_nml00260.kgml:
path_nml00260.kgml: Found a trail of span 2 without skipping any vertex
path_nml00260.kgml: 76 -> 93
path_nml00260.kgml: R00480 -> R02291
path_nml00260.kgml: nml:Namu_0694 -> nml:Namu_0695
path_nml00260.kgml: 2.7.2.4 -> 1.2.1.11
path_nml00260.kgml:
path_nml00260.kgml: Found a trail of span 2 containing skipped vertices
path_nml00260.kgml: 92 -> [84] -> 89
path_nml00260.kgml: R00371 -> [R00751] -> R01465
path_nml00260.kgml: nml:Namu_1029 -> [nml:Namu_4532] -> nml:Namu_1028
path_nml00260.kgml: 2.3.1.29 -> [{4.1.2.48, 4.1.2.5}] -> 1.1.1.103
path_nml00260.kgml:
path_nml00260.kgml: --- 4.49 seconds ---

path_nml00261.kgml: Monobactam biosynthesis
path_nml00261.kgml: Initialization took 0.18 seconds
path_nml00261.kgml: (not found)
path_nml00261.kgml: --- 0.23 seconds ---

path_nml00270.kgml: Cysteine and methionine metabolism
path_nml00270.kgml: Initialization took 2.54 seconds
path_nml00270.kgml:
path_nml00270.kgml: Found a trail of span 3 without skipping any vertex
path_nml00270.kgml: 197 -> 196 -> 204
path_nml00270.kgml: R01777 -> R01776 -> {R01287, R02026}
path_nml00270.kgml: {nml:Namu_0373, nml:Namu_4432} -> {nml:Namu_0373, nml:Namu_4432} -> nml:Namu_4433
path_nml00270.kgml: 2.3.1.46 -> 2.3.1.31 -> 2.5.1.49
path_nml00270.kgml:
path_nml00270.kgml: Found a trail of span 2 without skipping any vertex
path_nml00270.kgml: 124 -> 123
path_nml00270.kgml: R00586 -> R00897
path_nml00270.kgml: {nml:Namu_1670, nml:Namu_3306} -> {nml:Namu_0933, nml:Namu_1671}
path_nml00270.kgml: 2.3.1.30 -> {2.5.1.47, 2.5.1.65}
path_nml00270.kgml:
path_nml00270.kgml: Found a trail of span 2 containing skipped vertices
path_nml00270.kgml: 203 -> 87
path_nml00270.kgml: R02026 -> R01290
path_nml00270.kgml: {nml:Namu_3959, nml:Namu_4420} -> nml:Namu_4422
path_nml00270.kgml: ? -> 4.2.1.22
path_nml00270.kgml: Skipped genes: nml:Namu_4421
path_nml00270.kgml:
path_nml00270.kgml: Found a trail of span 2 containing skipped vertices
path_nml00270.kgml: 101 -> 87
path_nml00270.kgml: R01288 -> R01290
path_nml00270.kgml: {nml:Namu_3959, nml:Namu_4420} -> nml:Namu_4422
path_nml00270.kgml: 2.5.1.48 -> 4.2.1.22
path_nml00270.kgml: Skipped genes: nml:Namu_4421
path_nml00270.kgml:
path_nml00270.kgml: Found a trail of span 2 containing skipped vertices
path_nml00270.kgml: 197 -> [196] -> 204
path_nml00270.kgml: R01777 -> [R01776] -> {R01287, R02026}
path_nml00270.kgml: {nml:Namu_0373, nml:Namu_4432} -> [{nml:Namu_0373, nml:Namu_4432}] -> nml:Namu_4433
path_nml00270.kgml: 2.3.1.46 -> [2.3.1.31] -> 2.5.1.49
path_nml00270.kgml:
path_nml00270.kgml: Found a trail of span 2 without skipping any vertex
path_nml00270.kgml: 217 -> 214
path_nml00270.kgml: R00480 -> R02291
path_nml00270.kgml: nml:Namu_0694 -> nml:Namu_0695
path_nml00270.kgml: 2.7.2.4 -> 1.2.1.11
path_nml00270.kgml:
path_nml00270.kgml: --- 3.04 seconds ---

path_nml00280.kgml: Valine, leucine and isoleucine degradation
path_nml00280.kgml: Initialization took 2.49 seconds
path_nml00280.kgml: (not found)
path_nml00280.kgml: --- 2.55 seconds ---

path_nml00281.kgml: Geraniol degradation
path_nml00281.kgml: Initialization took 0.13 seconds
path_nml00281.kgml: (not found)
path_nml00281.kgml: --- 0.18 seconds ---

path_nml00290.kgml: Valine, leucine and isoleucine biosynthesis
path_nml00290.kgml: Initialization took 0.68 seconds
path_nml00290.kgml:
path_nml00290.kgml: Found a trail of span 5 containing skipped vertices
path_nml00290.kgml: 79 -> [44] -> 46 -> 44 -> [46 -> 41] -> 38 -> [35 -> 37] -> 36
path_nml00290.kgml: R00226 -> [R05071] -> R04440 -> R05071 -> [R04440 -> R04441] -> R01213 -> [R03968 -> R04001] -> R04426
path_nml00290.kgml: {nml:Namu_1466, nml:Namu_1467, nml:Namu_2951} -> [nml:Namu_1468] -> nml:Namu_1468 -> nml:Namu_1468 -> [nml:Namu_1468 -> {nml:Namu_4268, nml:Namu_4952}] -> {nml:Namu_0690, nml:Namu_1473} -> [{nml:Namu_1478, nml:Namu_1479} -> {nml:Namu_1478, nml:Namu_1479}] -> nml:Namu_1472
path_nml00290.kgml: 2.2.1.6 -> [{1.1.1.86, 5.4.99.3}] -> 1.1.1.86 -> {1.1.1.86, 5.4.99.3} -> [1.1.1.86 -> 4.2.1.9] -> 2.3.3.13 -> [4.2.1.33 -> 4.2.1.33] -> 1.1.1.85
path_nml00290.kgml: Skipped genes: nml:Namu_1471
path_nml00290.kgml:
path_nml00290.kgml: Found a trail of span 4 containing skipped vertices
path_nml00290.kgml: 22 -> 47 -> [42] -> 34 -> 42
path_nml00290.kgml: R00994 -> R08648 -> [R05069] -> R05068 -> R05069
path_nml00290.kgml: nml:Namu_1472 -> {nml:Namu_1466, nml:Namu_1467, nml:Namu_2951} -> [nml:Namu_1468] -> nml:Namu_1468 -> nml:Namu_1468
path_nml00290.kgml: 1.1.1.85 -> 2.2.1.6 -> [{1.1.1.86, 5.4.99.3}] -> 1.1.1.86 -> {1.1.1.86, 5.4.99.3}
path_nml00290.kgml: Skipped genes: nml:Namu_1471
path_nml00290.kgml:
path_nml00290.kgml: Found a trail of span 3 containing skipped vertices
path_nml00290.kgml: 22 -> [47] -> 42 -> 34
path_nml00290.kgml: R00994 -> [R08648] -> R05069 -> R05068
path_nml00290.kgml: nml:Namu_1472 -> [{nml:Namu_1466, nml:Namu_1467, nml:Namu_2951}] -> nml:Namu_1468 -> nml:Namu_1468
path_nml00290.kgml: 1.1.1.85 -> [2.2.1.6] -> {1.1.1.86, 5.4.99.3} -> 1.1.1.86
path_nml00290.kgml: Skipped genes: nml:Namu_1471
path_nml00290.kgml:
path_nml00290.kgml: Found a trail of span 2 without skipping any vertex
path_nml00290.kgml: 78 -> 21
path_nml00290.kgml: R03896 -> R03898
path_nml00290.kgml: {nml:Namu_1478, nml:Namu_1479} -> {nml:Namu_1478, nml:Namu_1479}
path_nml00290.kgml: 4.2.1.35 -> 4.2.1.35
path_nml00290.kgml:
path_nml00290.kgml: Found a trail of span 2 without skipping any vertex
path_nml00290.kgml: 35 -> 37
path_nml00290.kgml: R03968 -> R04001
path_nml00290.kgml: {nml:Namu_1478, nml:Namu_1479} -> {nml:Namu_1478, nml:Namu_1479}
path_nml00290.kgml: 4.2.1.33 -> 4.2.1.33
path_nml00290.kgml:
path_nml00290.kgml: --- 1.22 seconds ---

path_nml00300.kgml: Lysine biosynthesis
path_nml00300.kgml: Initialization took 0.68 seconds
path_nml00300.kgml:
path_nml00300.kgml: Found a trail of span 2 without skipping any vertex
path_nml00300.kgml: 77 -> 46
path_nml00300.kgml: R02788 -> R04617
path_nml00300.kgml: nml:Namu_3929 -> nml:Namu_3928
path_nml00300.kgml: 6.3.2.13 -> 6.3.2.10
path_nml00300.kgml:
path_nml00300.kgml: Found a trail of span 2 without skipping any vertex
path_nml00300.kgml: 50 -> 51
path_nml00300.kgml: R00480 -> R02291
path_nml00300.kgml: nml:Namu_0694 -> nml:Namu_0695
path_nml00300.kgml: 2.7.2.4 -> 1.2.1.11
path_nml00300.kgml:
path_nml00300.kgml: --- 0.86 seconds ---

path_nml00310.kgml: Lysine degradation
path_nml00310.kgml: Initialization took 0.23 seconds
path_nml00310.kgml: (not found)
path_nml00310.kgml: --- 0.28 seconds ---

path_nml00330.kgml: Arginine and proline metabolism
path_nml00330.kgml: Initialization took 1.19 seconds
path_nml00330.kgml:
path_nml00330.kgml: Found a trail of span 3 without skipping any vertex
path_nml00330.kgml: 222 -> 221 -> 215
path_nml00330.kgml: R10507 -> {R00707, R00708} -> R00245
path_nml00330.kgml: nml:Namu_0201 -> nml:Namu_0202 -> nml:Namu_0202
path_nml00330.kgml: ? -> {1.2.1.88, 1.2.1.88} -> 1.2.1.88
path_nml00330.kgml:
path_nml00330.kgml: Found a trail of span 2 without skipping any vertex
path_nml00330.kgml: 216 -> 217
path_nml00330.kgml: R00239 -> R03313
path_nml00330.kgml: nml:Namu_1506 -> nml:Namu_1507
path_nml00330.kgml: 2.7.2.11 -> 1.2.1.41
path_nml00330.kgml:
path_nml00330.kgml: --- 1.45 seconds ---

path_nml00332.kgml: Carbapenem biosynthesis
path_nml00332.kgml: Initialization took 0.06 seconds
path_nml00332.kgml:
path_nml00332.kgml: Found a trail of span 2 without skipping any vertex
path_nml00332.kgml: 5 -> 8
path_nml00332.kgml: R00239 -> R03313
path_nml00332.kgml: nml:Namu_1506 -> nml:Namu_1507
path_nml00332.kgml: 2.7.2.11 -> 1.2.1.41
path_nml00332.kgml:
path_nml00332.kgml: --- 0.18 seconds ---

path_nml00340.kgml: Histidine metabolism
path_nml00340.kgml: Initialization took 0.68 seconds
path_nml00340.kgml:
path_nml00340.kgml: Found a trail of span 5 containing skipped vertices
path_nml00340.kgml: 69 -> 63 -> 62 -> [61] -> 60 -> 59
path_nml00340.kgml: R04558 -> R03457 -> R03243 -> [R03013] -> R03012 -> R01163
path_nml00340.kgml: {nml:Namu_3082, nml:Namu_3159} -> nml:Namu_3161 -> {nml:Namu_0303, nml:Namu_3162} -> [nml:Namu_1676] -> nml:Namu_3163 -> nml:Namu_3163
path_nml00340.kgml: 4.3.2.10 -> 4.2.1.19 -> 2.6.1.9 -> [3.1.3.15] -> 1.1.1.23 -> 1.1.1.23
path_nml00340.kgml: Skipped genes: nml:Namu_3160
path_nml00340.kgml:
path_nml00340.kgml: Found a trail of span 4 containing skipped vertices
path_nml00340.kgml: 69 -> [63] -> 62 -> [61] -> 60 -> 59
path_nml00340.kgml: R04558 -> [R03457] -> R03243 -> [R03013] -> R03012 -> R01163
path_nml00340.kgml: {nml:Namu_3082, nml:Namu_3159} -> [nml:Namu_3161] -> {nml:Namu_0303, nml:Namu_3162} -> [nml:Namu_1676] -> nml:Namu_3163 -> nml:Namu_3163
path_nml00340.kgml: 4.3.2.10 -> [4.2.1.19] -> 2.6.1.9 -> [3.1.3.15] -> 1.1.1.23 -> 1.1.1.23
path_nml00340.kgml: Skipped genes: nml:Namu_3160, nml:Namu_3161
path_nml00340.kgml:
path_nml00340.kgml: Found a trail of span 4 containing skipped vertices
path_nml00340.kgml: 69 -> 63 -> [62 -> 61] -> 60 -> 59
path_nml00340.kgml: R04558 -> R03457 -> [R03243 -> R03013] -> R03012 -> R01163
path_nml00340.kgml: {nml:Namu_3082, nml:Namu_3159} -> nml:Namu_3161 -> [{nml:Namu_0303, nml:Namu_3162} -> nml:Namu_1676] -> nml:Namu_3163 -> nml:Namu_3163
path_nml00340.kgml: 4.3.2.10 -> 4.2.1.19 -> [2.6.1.9 -> 3.1.3.15] -> 1.1.1.23 -> 1.1.1.23
path_nml00340.kgml: Skipped genes: nml:Namu_3160, nml:Namu_3162
path_nml00340.kgml:
path_nml00340.kgml: Found a trail of span 4 containing skipped vertices
path_nml00340.kgml: 69 -> 63 -> 62 -> [61 -> 60] -> 59
path_nml00340.kgml: R04558 -> R03457 -> R03243 -> [R03013 -> R03012] -> R01163
path_nml00340.kgml: {nml:Namu_3082, nml:Namu_3159} -> nml:Namu_3161 -> {nml:Namu_0303, nml:Namu_3162} -> [nml:Namu_1676 -> nml:Namu_3163] -> nml:Namu_3163
path_nml00340.kgml: 4.3.2.10 -> 4.2.1.19 -> 2.6.1.9 -> [3.1.3.15 -> 1.1.1.23] -> 1.1.1.23
path_nml00340.kgml: Skipped genes: nml:Namu_3160
path_nml00340.kgml:
path_nml00340.kgml: Found a trail of span 3 without skipping any vertex
path_nml00340.kgml: 141 -> 142 -> 145
path_nml00340.kgml: R01169 -> R11013 -> R11021
path_nml00340.kgml: nml:Namu_1079 -> nml:Namu_1081 -> nml:Namu_1080
path_nml00340.kgml: 2.1.1.44 -> 1.14.99.50 -> 3.5.1.118
path_nml00340.kgml:
path_nml00340.kgml: Found a trail of span 2 containing skipped vertices
path_nml00340.kgml: 44 -> [43] -> 42
path_nml00340.kgml: R01168 -> [R02914] -> R02288
path_nml00340.kgml: {nml:Namu_0908, nml:Namu_1421} -> [nml:Namu_0040] -> nml:Namu_1423
path_nml00340.kgml: 4.3.1.3 -> [4.2.1.49] -> 3.5.2.7
path_nml00340.kgml: Skipped genes: nml:Namu_1422
path_nml00340.kgml:
path_nml00340.kgml: Found a trail of span 2 containing skipped vertices
path_nml00340.kgml: 141 -> [142] -> 145
path_nml00340.kgml: R01169 -> [R11013] -> R11021
path_nml00340.kgml: nml:Namu_1079 -> [nml:Namu_1081] -> nml:Namu_1080
path_nml00340.kgml: 2.1.1.44 -> [1.14.99.50] -> 3.5.1.118
path_nml00340.kgml:
path_nml00340.kgml: Found a trail of span 2 without skipping any vertex
path_nml00340.kgml: 58 -> 67
path_nml00340.kgml: R01071 -> R04035
path_nml00340.kgml: nml:Namu_2979 -> nml:Namu_2980
path_nml00340.kgml: 2.4.2.17 -> 3.6.1.31
path_nml00340.kgml:
path_nml00340.kgml: --- 1.29 seconds ---

path_nml00350.kgml: Tyrosine metabolism
path_nml00350.kgml: Initialization took 0.68 seconds
path_nml00350.kgml:
path_nml00350.kgml: Found a trail of span 2 without skipping any vertex
path_nml00350.kgml: 68 -> 63
path_nml00350.kgml: R02521 -> R02519
path_nml00350.kgml: {nml:Namu_0528, nml:Namu_4090} -> nml:Namu_0530
path_nml00350.kgml: 1.13.11.27 -> 1.13.11.5
path_nml00350.kgml:
path_nml00350.kgml: --- 0.80 seconds ---

path_nml00360.kgml: Phenylalanine metabolism
path_nml00360.kgml: Initialization took 1.75 seconds
path_nml00360.kgml:
path_nml00360.kgml: Found a trail of span 4 containing skipped vertices
path_nml00360.kgml: 225 -> [228] -> 231 -> 234 -> [237 -> 239] -> 241
path_nml00360.kgml: R09838 -> [R09837] -> R09836 -> R09820 -> [R09839 -> R06942] -> R06941
path_nml00360.kgml: {nml:Namu_2487, nml:Namu_2488, nml:Namu_2489, nml:Namu_2490, nml:Namu_2491} -> [nml:Namu_2150] -> nml:Namu_2485 -> nml:Namu_2485 -> [nml:Namu_2150 -> nml:Namu_0803] -> {nml:Namu_0872, nml:Namu_2482}
path_nml00360.kgml: 1.14.13.149 -> [5.3.3.18] -> 3.3.2.12 -> 1.2.1.91 -> [2.3.1.223 -> 4.2.1.17] -> {1.1.1.157, 1.1.1.35}
path_nml00360.kgml: Skipped genes: nml:Namu_2486, nml:Namu_2483
path_nml00360.kgml:
path_nml00360.kgml: Found a trail of span 3 containing skipped vertices
path_nml00360.kgml: 225 -> [228 -> 231] -> 234 -> [237 -> 239] -> 241
path_nml00360.kgml: R09838 -> [R09837 -> R09836] -> R09820 -> [R09839 -> R06942] -> R06941
path_nml00360.kgml: {nml:Namu_2487, nml:Namu_2488, nml:Namu_2489, nml:Namu_2490, nml:Namu_2491} -> [nml:Namu_2150 -> nml:Namu_2485] -> nml:Namu_2485 -> [nml:Namu_2150 -> nml:Namu_0803] -> {nml:Namu_0872, nml:Namu_2482}
path_nml00360.kgml: 1.14.13.149 -> [5.3.3.18 -> 3.3.2.12] -> 1.2.1.91 -> [2.3.1.223 -> 4.2.1.17] -> {1.1.1.157, 1.1.1.35}
path_nml00360.kgml: Skipped genes: nml:Namu_2486, nml:Namu_2483
path_nml00360.kgml:
path_nml00360.kgml: Found a trail of span 3 without skipping any vertex
path_nml00360.kgml: 67 -> 65 -> 63
path_nml00360.kgml: R06787 -> R06788 -> R06789
path_nml00360.kgml: nml:Namu_1344 -> nml:Namu_1342 -> nml:Namu_1343
path_nml00360.kgml: 1.14.13.127 -> 1.13.11.16 -> 3.7.1.14
path_nml00360.kgml:
path_nml00360.kgml: Found a trail of span 3 without skipping any vertex
path_nml00360.kgml: 96 -> 64 -> 62
path_nml00360.kgml: R06786 -> R04376 -> R02603
path_nml00360.kgml: nml:Namu_1344 -> nml:Namu_1342 -> nml:Namu_1343
path_nml00360.kgml: 1.14.13.127 -> 1.13.11.16 -> 3.7.1.14
path_nml00360.kgml:
path_nml00360.kgml: Found a trail of span 2 containing skipped vertices
path_nml00360.kgml: 96 -> [64] -> 62
path_nml00360.kgml: R06786 -> [R04376] -> R02603
path_nml00360.kgml: nml:Namu_1344 -> [nml:Namu_1342] -> nml:Namu_1343
path_nml00360.kgml: 1.14.13.127 -> [1.13.11.16] -> 3.7.1.14
path_nml00360.kgml:
path_nml00360.kgml: Found a trail of span 2 without skipping any vertex
path_nml00360.kgml: 250 -> 55
path_nml00360.kgml: R00228 -> R00750
path_nml00360.kgml: nml:Namu_4082 -> nml:Namu_4081
path_nml00360.kgml: 1.2.1.10 -> 4.1.3.39
path_nml00360.kgml:
path_nml00360.kgml: Found a trail of span 2 containing skipped vertices
path_nml00360.kgml: 67 -> [65] -> 63
path_nml00360.kgml: R06787 -> [R06788] -> R06789
path_nml00360.kgml: nml:Namu_1344 -> [nml:Namu_1342] -> nml:Namu_1343
path_nml00360.kgml: 1.14.13.127 -> [1.13.11.16] -> 3.7.1.14
path_nml00360.kgml:
path_nml00360.kgml: --- 2.31 seconds ---

path_nml00361.kgml: Chlorocyclohexane and chlorobenzene degradation
path_nml00361.kgml: Initialization took 0.08 seconds
path_nml00361.kgml: (not found)
path_nml00361.kgml: --- 0.13 seconds ---

path_nml00362.kgml: Benzoate degradation
path_nml00362.kgml: Initialization took 1.59 seconds
path_nml00362.kgml:
path_nml00362.kgml: Found a trail of span 3 containing skipped vertices
path_nml00362.kgml: 180 -> 179 -> 208
path_nml00362.kgml: R02601 -> R00750 -> R00228
path_nml00362.kgml: nml:Namu_4085 -> nml:Namu_4081 -> nml:Namu_4082
path_nml00362.kgml: 4.2.1.80 -> 4.1.3.39 -> 1.2.1.10
path_nml00362.kgml: Skipped genes: nml:Namu_4084
path_nml00362.kgml:
path_nml00362.kgml: Found a trail of span 2 containing skipped vertices
path_nml00362.kgml: 237 -> [121] -> 124
path_nml00362.kgml: R02488 -> [R03026] -> R01976
path_nml00362.kgml: {nml:Namu_0031, nml:Namu_0871, nml:Namu_0874} -> [nml:Namu_0803] -> {nml:Namu_0872, nml:Namu_2482}
path_nml00362.kgml: 1.3.8.6 -> [4.2.1.17] -> 1.1.1.157
path_nml00362.kgml: Skipped genes: nml:Namu_0873
path_nml00362.kgml:
path_nml00362.kgml: Found a trail of span 2 containing skipped vertices
path_nml00362.kgml: 111 -> 109
path_nml00362.kgml: R05620 -> R05619
path_nml00362.kgml: nml:Namu_0876 -> nml:Namu_0878
path_nml00362.kgml: ? -> ?
path_nml00362.kgml: Skipped genes: nml:Namu_0877
path_nml00362.kgml:
path_nml00362.kgml: Found a trail of span 2 containing skipped vertices
path_nml00362.kgml: 180 -> [179] -> 208
path_nml00362.kgml: R02601 -> [R00750] -> R00228
path_nml00362.kgml: nml:Namu_4085 -> [nml:Namu_4081] -> nml:Namu_4082
path_nml00362.kgml: 4.2.1.80 -> [4.1.3.39] -> 1.2.1.10
path_nml00362.kgml: Skipped genes: nml:Namu_4084
path_nml00362.kgml:
path_nml00362.kgml: --- 1.88 seconds ---

path_nml00364.kgml: Fluorobenzoate degradation
path_nml00364.kgml: Initialization took 0.06 seconds
path_nml00364.kgml: (not found)
path_nml00364.kgml: --- 0.11 seconds ---

path_nml00380.kgml: Tryptophan metabolism
path_nml00380.kgml: Initialization took 0.63 seconds
path_nml00380.kgml:
path_nml00380.kgml: Found a trail of span 2 without skipping any vertex
path_nml00380.kgml: 109 -> 104
path_nml00380.kgml: R00678 -> R03936
path_nml00380.kgml: nml:Namu_0590 -> nml:Namu_0589
path_nml00380.kgml: {1.13.11.11, 1.13.11.52} -> 3.7.1.3
path_nml00380.kgml:
path_nml00380.kgml: --- 0.75 seconds ---

path_nml00400.kgml: Phenylalanine, tyrosine and tryptophan biosynthesis
path_nml00400.kgml: Initialization took 1.05 seconds
path_nml00400.kgml:
path_nml00400.kgml: Found a trail of span 4 containing skipped vertices
path_nml00400.kgml: 52 -> 51 -> 54 -> [52] -> 53
path_nml00400.kgml: R02340 -> R02722 -> R03508 -> [R02340] -> R00674
path_nml00400.kgml: nml:Namu_3074 -> {nml:Namu_0593, nml:Namu_3074, nml:Namu_3075} -> nml:Namu_3076 -> [nml:Namu_3074] -> {nml:Namu_0593, nml:Namu_3075}
path_nml00400.kgml: {4.1.2.8, 4.2.1.20} -> 4.2.1.20 -> 4.1.1.48 -> [{4.1.2.8, 4.2.1.20}] -> {4.2.1.122, 4.2.1.20}
path_nml00400.kgml:
path_nml00400.kgml: Found a trail of span 3 containing skipped vertices
path_nml00400.kgml: 79 -> [77 -> 76] -> 75 -> [74] -> 50
path_nml00400.kgml: R03083 -> [R03084 -> R02413] -> R02412 -> [R03460] -> R01714
path_nml00400.kgml: nml:Namu_4296 -> [nml:Namu_4097 -> {nml:Namu_2895, nml:Namu_3294, nml:Namu_4100, nml:Namu_5349}] -> nml:Namu_4297 -> [nml:Namu_1384] -> nml:Namu_4298
path_nml00400.kgml: 4.2.3.4 -> [4.2.1.10 -> {1.1.1.25, 1.1.1.282}] -> 2.7.1.71 -> [2.5.1.19] -> 4.2.3.5
path_nml00400.kgml:
path_nml00400.kgml: Found a trail of span 2 containing skipped vertices
path_nml00400.kgml: 77 -> 76
path_nml00400.kgml: R03084 -> R02413
path_nml00400.kgml: nml:Namu_4097 -> {nml:Namu_2895, nml:Namu_3294, nml:Namu_4100, nml:Namu_5349}
path_nml00400.kgml: 4.2.1.10 -> {1.1.1.25, 1.1.1.282}
path_nml00400.kgml: Skipped genes: nml:Namu_4099
path_nml00400.kgml:
path_nml00400.kgml: --- 7.17 seconds ---

path_nml00410.kgml: beta-Alanine metabolism
path_nml00410.kgml: Initialization took 0.30 seconds
path_nml00410.kgml: (not found)
path_nml00410.kgml: --- 0.36 seconds ---

path_nml00430.kgml: Taurine and hypotaurine metabolism
path_nml00430.kgml: Initialization took 0.25 seconds
path_nml00430.kgml:
path_nml00430.kgml: Found a trail of span 2 without skipping any vertex
path_nml00430.kgml: 36 -> 58
path_nml00430.kgml: R00230 -> R00315
path_nml00430.kgml: nml:Namu_0579 -> nml:Namu_0580
path_nml00430.kgml: 2.3.1.8 -> {2.7.2.1, 2.7.2.15}
path_nml00430.kgml:
path_nml00430.kgml: --- 0.37 seconds ---

path_nml00450.kgml: Selenocompound metabolism
path_nml00450.kgml: Initialization took 0.55 seconds
path_nml00450.kgml: (not found)
path_nml00450.kgml: --- 0.61 seconds ---

path_nml00460.kgml: Cyanoamino acid metabolism
path_nml00460.kgml: Initialization took 0.30 seconds
path_nml00460.kgml: (not found)
path_nml00460.kgml: --- 0.36 seconds ---

path_nml00471.kgml: D-Glutamine and D-glutamate metabolism
path_nml00471.kgml: Initialization took 0.15 seconds
path_nml00471.kgml:
path_nml00471.kgml: Found a trail of span 2 containing skipped vertices
path_nml00471.kgml: 19 -> 20
path_nml00471.kgml: R03193 -> R02783
path_nml00471.kgml: nml:Namu_3923 -> nml:Namu_3926
path_nml00471.kgml: 6.3.2.8 -> 6.3.2.9
path_nml00471.kgml: Skipped genes: nml:Namu_3924, nml:Namu_3925
path_nml00471.kgml:
path_nml00471.kgml: --- 0.27 seconds ---

path_nml00473.kgml: D-Alanine metabolism
path_nml00473.kgml: Initialization took 0.10 seconds
path_nml00473.kgml: (not found)
path_nml00473.kgml: --- 0.16 seconds ---

path_nml00480.kgml: Glutathione metabolism
path_nml00480.kgml: Initialization took 0.90 seconds
path_nml00480.kgml: (not found)
path_nml00480.kgml: --- 0.96 seconds ---

path_nml00514.kgml: Other types of O-glycan biosynthesis
path_nml00514.kgml: Initialization took 0.09 seconds
path_nml00514.kgml: (not found)
path_nml00514.kgml: --- 0.14 seconds ---

path_nml00515.kgml: Mannose type O-glycan biosynthesis
path_nml00515.kgml: Initialization took 0.10 seconds
path_nml00515.kgml: (not found)
path_nml00515.kgml: --- 0.15 seconds ---

path_nml00520.kgml: Amino sugar and nucleotide sugar metabolism
path_nml00520.kgml: Initialization took 4.21 seconds
path_nml00520.kgml:
path_nml00520.kgml: Found a trail of span 3 containing skipped vertices
path_nml00520.kgml: 86 -> 22 -> 20
path_nml00520.kgml: R05199 -> R02059 -> R00765
path_nml00520.kgml: nml:Namu_0958 -> nml:Namu_0961 -> nml:Namu_0960
path_nml00520.kgml: 2.7.1.193 -> 3.5.1.25 -> 3.5.99.6
path_nml00520.kgml: Skipped genes: nml:Namu_0959
path_nml00520.kgml:
path_nml00520.kgml: Found a trail of span 2 containing skipped vertices
path_nml00520.kgml: 86 -> [22] -> 20
path_nml00520.kgml: R05199 -> [R02059] -> R00765
path_nml00520.kgml: nml:Namu_0958 -> [nml:Namu_0961] -> nml:Namu_0960
path_nml00520.kgml: 2.7.1.193 -> [3.5.1.25] -> 3.5.99.6
path_nml00520.kgml: Skipped genes: nml:Namu_0959
path_nml00520.kgml:
path_nml00520.kgml: Found a trail of span 2 containing skipped vertices
path_nml00520.kgml: 274 -> 186
path_nml00520.kgml: R00289 -> R00291
path_nml00520.kgml: {nml:Namu_1767, nml:Namu_4019} -> {nml:Namu_0914, nml:Namu_1769, nml:Namu_4201}
path_nml00520.kgml: {2.7.7.64, 2.7.7.9} -> 5.1.3.2
path_nml00520.kgml: Skipped genes: nml:Namu_1768
path_nml00520.kgml:
path_nml00520.kgml: Found a trail of span 2 containing skipped vertices
path_nml00520.kgml: 193 -> 194
path_nml00520.kgml: R01819 -> R01818
path_nml00520.kgml: {nml:Namu_2253, nml:Namu_4165} -> {nml:Namu_1352, nml:Namu_4168}
path_nml00520.kgml: 5.3.1.8 -> 5.4.2.8
path_nml00520.kgml: Skipped genes: nml:Namu_4167, nml:Namu_4166
path_nml00520.kgml:
path_nml00520.kgml: --- 4.75 seconds ---

path_nml00521.kgml: Streptomycin biosynthesis
path_nml00521.kgml: Initialization took 0.55 seconds
path_nml00521.kgml:
path_nml00521.kgml: Found a trail of span 2 containing skipped vertices
path_nml00521.kgml: 43 -> [42] -> 24
path_nml00521.kgml: R06513 -> [R06514] -> R02777
path_nml00521.kgml: nml:Namu_4211 -> [{nml:Namu_1417, nml:Namu_3192}] -> nml:Namu_4210
path_nml00521.kgml: 4.2.1.46 -> [5.1.3.13] -> 1.1.1.133
path_nml00521.kgml:
path_nml00521.kgml: --- 0.67 seconds ---

path_nml00523.kgml: Polyketide sugar unit biosynthesis
path_nml00523.kgml: Initialization took 0.25 seconds
path_nml00523.kgml:
path_nml00523.kgml: Found a trail of span 2 containing skipped vertices
path_nml00523.kgml: 26 -> [63] -> 28
path_nml00523.kgml: R06513 -> [R06514] -> R02777
path_nml00523.kgml: nml:Namu_4211 -> [{nml:Namu_1417, nml:Namu_3192}] -> nml:Namu_4210
path_nml00523.kgml: 4.2.1.46 -> [5.1.3.13] -> 1.1.1.133
path_nml00523.kgml:
path_nml00523.kgml: --- 0.38 seconds ---

path_nml00525.kgml: Acarbose and validamycin biosynthesis
path_nml00525.kgml: Initialization took 0.10 seconds
path_nml00525.kgml: (not found)
path_nml00525.kgml: --- 0.16 seconds ---

path_nml00550.kgml: Peptidoglycan biosynthesis
path_nml00550.kgml: Initialization took 1.15 seconds
path_nml00550.kgml:
path_nml00550.kgml: Found a trail of span 6 containing skipped vertices
path_nml00550.kgml: 33 -> 32 -> 34 -> 23 -> 35 -> 36
path_nml00550.kgml: R03193 -> R02783 -> R02788 -> R04617 -> R05630 -> R05032
path_nml00550.kgml: nml:Namu_3923 -> nml:Namu_3926 -> nml:Namu_3929 -> nml:Namu_3928 -> nml:Namu_3927 -> nml:Namu_3924
path_nml00550.kgml: 6.3.2.8 -> 6.3.2.9 -> 6.3.2.13 -> 6.3.2.10 -> 2.7.8.13 -> 2.4.1.227
path_nml00550.kgml: Skipped genes: nml:Namu_3925
path_nml00550.kgml:
path_nml00550.kgml: Found a trail of span 5 containing skipped vertices
path_nml00550.kgml: 33 -> 32 -> 34 -> [23] -> 35 -> 36
path_nml00550.kgml: R03193 -> R02783 -> R02788 -> [R04617] -> R05630 -> R05032
path_nml00550.kgml: nml:Namu_3923 -> nml:Namu_3926 -> nml:Namu_3929 -> [nml:Namu_3928] -> nml:Namu_3927 -> nml:Namu_3924
path_nml00550.kgml: 6.3.2.8 -> 6.3.2.9 -> 6.3.2.13 -> [6.3.2.10] -> 2.7.8.13 -> 2.4.1.227
path_nml00550.kgml: Skipped genes: nml:Namu_3925, nml:Namu_3928
path_nml00550.kgml:
path_nml00550.kgml: Found a trail of span 5 containing skipped vertices
path_nml00550.kgml: 33 -> 32 -> [34] -> 23 -> 35 -> 36
path_nml00550.kgml: R03193 -> R02783 -> [R02788] -> R04617 -> R05630 -> R05032
path_nml00550.kgml: nml:Namu_3923 -> nml:Namu_3926 -> [nml:Namu_3929] -> nml:Namu_3928 -> nml:Namu_3927 -> nml:Namu_3924
path_nml00550.kgml: 6.3.2.8 -> 6.3.2.9 -> [6.3.2.13] -> 6.3.2.10 -> 2.7.8.13 -> 2.4.1.227
path_nml00550.kgml: Skipped genes: nml:Namu_3925
path_nml00550.kgml:
path_nml00550.kgml: Found a trail of span 5 containing skipped vertices
path_nml00550.kgml: 33 -> [32] -> 34 -> 23 -> 35 -> 36
path_nml00550.kgml: R03193 -> [R02783] -> R02788 -> R04617 -> R05630 -> R05032
path_nml00550.kgml: nml:Namu_3923 -> [nml:Namu_3926] -> nml:Namu_3929 -> nml:Namu_3928 -> nml:Namu_3927 -> nml:Namu_3924
path_nml00550.kgml: 6.3.2.8 -> [6.3.2.9] -> 6.3.2.13 -> 6.3.2.10 -> 2.7.8.13 -> 2.4.1.227
path_nml00550.kgml: Skipped genes: nml:Namu_3925, nml:Namu_3926
path_nml00550.kgml:
path_nml00550.kgml: Found a trail of span 5 containing skipped vertices
path_nml00550.kgml: 33 -> 32 -> 34 -> 23 -> [35] -> 36
path_nml00550.kgml: R03193 -> R02783 -> R02788 -> R04617 -> [R05630] -> R05032
path_nml00550.kgml: nml:Namu_3923 -> nml:Namu_3926 -> nml:Namu_3929 -> nml:Namu_3928 -> [nml:Namu_3927] -> nml:Namu_3924
path_nml00550.kgml: 6.3.2.8 -> 6.3.2.9 -> 6.3.2.13 -> 6.3.2.10 -> [2.7.8.13] -> 2.4.1.227
path_nml00550.kgml: Skipped genes: nml:Namu_3925, nml:Namu_3927
path_nml00550.kgml:
path_nml00550.kgml: Found a trail of span 4 containing skipped vertices
path_nml00550.kgml: 33 -> 32 -> 34 -> [23 -> 35] -> 36
path_nml00550.kgml: R03193 -> R02783 -> R02788 -> [R04617 -> R05630] -> R05032
path_nml00550.kgml: nml:Namu_3923 -> nml:Namu_3926 -> nml:Namu_3929 -> [nml:Namu_3928 -> nml:Namu_3927] -> nml:Namu_3924
path_nml00550.kgml: 6.3.2.8 -> 6.3.2.9 -> 6.3.2.13 -> [6.3.2.10 -> 2.7.8.13] -> 2.4.1.227
path_nml00550.kgml: Skipped genes: nml:Namu_3925, nml:Namu_3927, nml:Namu_3928
path_nml00550.kgml:
path_nml00550.kgml: Found a trail of span 4 containing skipped vertices
path_nml00550.kgml: 33 -> 32 -> [34 -> 23] -> 35 -> 36
path_nml00550.kgml: R03193 -> R02783 -> [R02788 -> R04617] -> R05630 -> R05032
path_nml00550.kgml: nml:Namu_3923 -> nml:Namu_3926 -> [nml:Namu_3929 -> nml:Namu_3928] -> nml:Namu_3927 -> nml:Namu_3924
path_nml00550.kgml: 6.3.2.8 -> 6.3.2.9 -> [6.3.2.13 -> 6.3.2.10] -> 2.7.8.13 -> 2.4.1.227
path_nml00550.kgml: Skipped genes: nml:Namu_3925
path_nml00550.kgml:
path_nml00550.kgml: Found a trail of span 4 containing skipped vertices
path_nml00550.kgml: 33 -> [32 -> 34] -> 23 -> 35 -> 36
path_nml00550.kgml: R03193 -> [R02783 -> R02788] -> R04617 -> R05630 -> R05032
path_nml00550.kgml: nml:Namu_3923 -> [nml:Namu_3926 -> nml:Namu_3929] -> nml:Namu_3928 -> nml:Namu_3927 -> nml:Namu_3924
path_nml00550.kgml: 6.3.2.8 -> [6.3.2.9 -> 6.3.2.13] -> 6.3.2.10 -> 2.7.8.13 -> 2.4.1.227
path_nml00550.kgml: Skipped genes: nml:Namu_3925, nml:Namu_3926
path_nml00550.kgml:
path_nml00550.kgml: Found a trail of span 3 containing skipped vertices
path_nml00550.kgml: 29 -> 28 -> 27
path_nml00550.kgml: R04573 -> R05629 -> R05662
path_nml00550.kgml: nml:Namu_3928 -> nml:Namu_3927 -> nml:Namu_3924
path_nml00550.kgml: 6.3.2.10 -> 2.7.8.13 -> 2.4.1.227
path_nml00550.kgml: Skipped genes: nml:Namu_3925, nml:Namu_3926
path_nml00550.kgml:
path_nml00550.kgml: --- 1.91 seconds ---

path_nml00561.kgml: Glycerolipid metabolism
path_nml00561.kgml: Initialization took 1.15 seconds
path_nml00561.kgml: (not found)
path_nml00561.kgml: --- 1.21 seconds ---

path_nml00562.kgml: Inositol phosphate metabolism
path_nml00562.kgml: Initialization took 0.50 seconds
path_nml00562.kgml:
path_nml00562.kgml: Found a trail of span 3 containing skipped vertices
path_nml00562.kgml: 114 -> 115 -> 117
path_nml00562.kgml: R08603 -> R08503 -> R05661
path_nml00562.kgml: nml:Namu_4539 -> nml:Namu_4540 -> nml:Namu_4542
path_nml00562.kgml: 3.7.1.22 -> 5.3.1.30 -> 2.7.1.92
path_nml00562.kgml: Skipped genes: nml:Namu_4541
path_nml00562.kgml:
path_nml00562.kgml: Found a trail of span 2 containing skipped vertices
path_nml00562.kgml: 114 -> [115] -> 117
path_nml00562.kgml: R08603 -> [R08503] -> R05661
path_nml00562.kgml: nml:Namu_4539 -> [nml:Namu_4540] -> nml:Namu_4542
path_nml00562.kgml: 3.7.1.22 -> [5.3.1.30] -> 2.7.1.92
path_nml00562.kgml: Skipped genes: nml:Namu_4541, nml:Namu_4540
path_nml00562.kgml:
path_nml00562.kgml: Found a trail of span 2 without skipping any vertex
path_nml00562.kgml: 82 -> 83
path_nml00562.kgml: R01183 -> R02782
path_nml00562.kgml: {nml:Namu_1848, nml:Namu_3353, nml:Namu_4534} -> nml:Namu_3352
path_nml00562.kgml: 1.1.1.18 -> 4.2.1.44
path_nml00562.kgml:
path_nml00562.kgml: --- 0.74 seconds ---

path_nml00564.kgml: Glycerophospholipid metabolism
path_nml00564.kgml: Initialization took 1.91 seconds
path_nml00564.kgml:
path_nml00564.kgml: Found a trail of span 2 without skipping any vertex
path_nml00564.kgml: 103 -> 135
path_nml00564.kgml: R01800 -> R02055
path_nml00564.kgml: nml:Namu_4867 -> nml:Namu_4866
path_nml00564.kgml: 2.7.8.8 -> 4.1.1.65
path_nml00564.kgml:
path_nml00564.kgml: --- 2.06 seconds ---

path_nml00592.kgml: alpha-Linolenic acid metabolism
path_nml00592.kgml: Initialization took 0.10 seconds
path_nml00592.kgml: (not found)
path_nml00592.kgml: --- 0.16 seconds ---

path_nml00620.kgml: Pyruvate metabolism
path_nml00620.kgml: Initialization took 8.62 seconds
path_nml00620.kgml:
path_nml00620.kgml: Found a trail of span 2 without skipping any vertex
path_nml00620.kgml: 97 -> 129
path_nml00620.kgml: R00230 -> R00315
path_nml00620.kgml: nml:Namu_0579 -> nml:Namu_0580
path_nml00620.kgml: 2.3.1.8 -> {2.7.2.1, 2.7.2.15}
path_nml00620.kgml:
path_nml00620.kgml: --- 141.35 seconds ---

path_nml00621.kgml: Dioxin degradation
path_nml00621.kgml: Initialization took 0.09 seconds
path_nml00621.kgml:
path_nml00621.kgml: Found a trail of span 3 containing skipped vertices
path_nml00621.kgml: 97 -> 13 -> 108
path_nml00621.kgml: R02601 -> R00750 -> R00228
path_nml00621.kgml: nml:Namu_4085 -> nml:Namu_4081 -> nml:Namu_4082
path_nml00621.kgml: 4.2.1.80 -> 4.1.3.39 -> 1.2.1.10
path_nml00621.kgml: Skipped genes: nml:Namu_4084
path_nml00621.kgml:
path_nml00621.kgml: Found a trail of span 2 containing skipped vertices
path_nml00621.kgml: 97 -> [13] -> 108
path_nml00621.kgml: R02601 -> [R00750] -> R00228
path_nml00621.kgml: nml:Namu_4085 -> [nml:Namu_4081] -> nml:Namu_4082
path_nml00621.kgml: 4.2.1.80 -> [4.1.3.39] -> 1.2.1.10
path_nml00621.kgml: Skipped genes: nml:Namu_4084
path_nml00621.kgml:
path_nml00621.kgml: --- 0.28 seconds ---

path_nml00622.kgml: Xylene degradation
path_nml00622.kgml: Initialization took 0.09 seconds
path_nml00622.kgml:
path_nml00622.kgml: Found a trail of span 3 containing skipped vertices
path_nml00622.kgml: 93 -> 96 -> 117
path_nml00622.kgml: R02601 -> R00750 -> R00228
path_nml00622.kgml: nml:Namu_4085 -> nml:Namu_4081 -> nml:Namu_4082
path_nml00622.kgml: 4.2.1.80 -> 4.1.3.39 -> 1.2.1.10
path_nml00622.kgml: Skipped genes: nml:Namu_4084
path_nml00622.kgml:
path_nml00622.kgml: Found a trail of span 2 containing skipped vertices
path_nml00622.kgml: 93 -> [96] -> 117
path_nml00622.kgml: R02601 -> [R00750] -> R00228
path_nml00622.kgml: nml:Namu_4085 -> [nml:Namu_4081] -> nml:Namu_4082
path_nml00622.kgml: 4.2.1.80 -> [4.1.3.39] -> 1.2.1.10
path_nml00622.kgml: Skipped genes: nml:Namu_4084
path_nml00622.kgml:
path_nml00622.kgml: --- 0.23 seconds ---

path_nml00623.kgml: Toluene degradation
path_nml00623.kgml: Initialization took 0.06 seconds
path_nml00623.kgml: (not found)
path_nml00623.kgml: --- 0.12 seconds ---

path_nml00625.kgml: Chloroalkane and chloroalkene degradation
path_nml00625.kgml: Initialization took 0.19 seconds
path_nml00625.kgml: (not found)
path_nml00625.kgml: --- 0.26 seconds ---

path_nml00626.kgml: Naphthalene degradation
path_nml00626.kgml: Initialization took 0.09 seconds
path_nml00626.kgml: (not found)
path_nml00626.kgml: --- 0.15 seconds ---

path_nml00627.kgml: Aminobenzoate degradation
path_nml00627.kgml: Initialization took 0.20 seconds
path_nml00627.kgml: (not found)
path_nml00627.kgml: --- 0.26 seconds ---

path_nml00630.kgml: Glyoxylate and dicarboxylate metabolism
path_nml00630.kgml: Initialization took 8.11 seconds
path_nml00630.kgml:
path_nml00630.kgml: Found a trail of span 3 containing skipped vertices
path_nml00630.kgml: 76 -> 114 -> 247
path_nml00630.kgml: R01394 -> {R01745, R01747} -> R08572
path_nml00630.kgml: nml:Namu_0246 -> nml:Namu_0245 -> nml:Namu_0243
path_nml00630.kgml: 5.3.1.22 -> {1.1.1.60, 1.1.1.60} -> 2.7.1.165
path_nml00630.kgml: Skipped genes: nml:Namu_0244
path_nml00630.kgml:
path_nml00630.kgml: Found a trail of span 2 containing skipped vertices
path_nml00630.kgml: 76 -> [114] -> 247
path_nml00630.kgml: R01394 -> [{R01745, R01747}] -> R08572
path_nml00630.kgml: nml:Namu_0246 -> [nml:Namu_0245] -> nml:Namu_0243
path_nml00630.kgml: 5.3.1.22 -> [{1.1.1.60, 1.1.1.60}] -> 2.7.1.165
path_nml00630.kgml: Skipped genes: nml:Namu_0244, nml:Namu_0245
path_nml00630.kgml:
path_nml00630.kgml: Found a trail of span 2 containing skipped vertices
path_nml00630.kgml: 115 -> [114] -> 247
path_nml00630.kgml: R00013 -> [{R01745, R01747}] -> R08572
path_nml00630.kgml: nml:Namu_0244 -> [nml:Namu_0245] -> nml:Namu_0243
path_nml00630.kgml: 4.1.1.47 -> [{1.1.1.60, 1.1.1.60}] -> 2.7.1.165
path_nml00630.kgml:
path_nml00630.kgml: --- 8.66 seconds ---

path_nml00640.kgml: Propanoate metabolism
path_nml00640.kgml: Initialization took 3.35 seconds
path_nml00640.kgml:
path_nml00640.kgml: Found a trail of span 2 without skipping any vertex
path_nml00640.kgml: 52 -> 68
path_nml00640.kgml: R00921 -> R01353
path_nml00640.kgml: nml:Namu_0579 -> nml:Namu_0580
path_nml00640.kgml: {2.3.1.222, 2.3.1.8} -> {2.7.2.1, 2.7.2.15}
path_nml00640.kgml:
path_nml00640.kgml: Found a trail of span 2 without skipping any vertex
path_nml00640.kgml: 112 -> 104
path_nml00640.kgml: R00405 -> R00833
path_nml00640.kgml: {nml:Namu_1265, nml:Namu_1266} -> {nml:Namu_1263, nml:Namu_3099, nml:Namu_5166, nml:Namu_5167}
path_nml00640.kgml: 6.2.1.5 -> 5.4.99.2
path_nml00640.kgml:
path_nml00640.kgml: --- 3.73 seconds ---

path_nml00643.kgml: Styrene degradation
path_nml00643.kgml: Initialization took 0.10 seconds
path_nml00643.kgml: (not found)
path_nml00643.kgml: --- 0.16 seconds ---

path_nml00650.kgml: Butanoate metabolism
path_nml00650.kgml: Initialization took 3.10 seconds
path_nml00650.kgml:
path_nml00650.kgml: Found a trail of span 5 containing skipped vertices
path_nml00650.kgml: 144 -> [165 -> 163] -> 88 -> [163 -> 165] -> 89 -> [165] -> 163 -> 165
path_nml00650.kgml: R09078 -> [R10504 -> R10505] -> R02946 -> [R10505 -> R10504] -> R03707 -> [R10504] -> R10505 -> R10504
path_nml00650.kgml: nml:Namu_1091 -> [nml:Namu_1092 -> nml:Namu_1091] -> nml:Namu_1092 -> [nml:Namu_1091 -> nml:Namu_1092] -> nml:Namu_1091 -> [nml:Namu_1092] -> nml:Namu_1091 -> nml:Namu_1092
path_nml00650.kgml: 1.1.1.304 -> [? -> ?] -> 1.1.1.4 -> [? -> ?] -> 1.1.1.76 -> [?] -> ? -> ?
path_nml00650.kgml:
path_nml00650.kgml: Found a trail of span 5 containing skipped vertices
path_nml00650.kgml: 103 -> [163 -> 165] -> 89 -> [165 -> 163] -> 88 -> [163] -> 165 -> 163
path_nml00650.kgml: R02855 -> [R10505 -> R10504] -> R03707 -> [R10504 -> R10505] -> R02946 -> [R10505] -> R10504 -> R10505
path_nml00650.kgml: nml:Namu_1092 -> [nml:Namu_1091 -> nml:Namu_1092] -> nml:Namu_1091 -> [nml:Namu_1092 -> nml:Namu_1091] -> nml:Namu_1092 -> [nml:Namu_1091] -> nml:Namu_1092 -> nml:Namu_1091
path_nml00650.kgml: 1.1.1.303 -> [? -> ?] -> 1.1.1.76 -> [? -> ?] -> 1.1.1.4 -> [?] -> ? -> ?
path_nml00650.kgml:
path_nml00650.kgml: Found a trail of span 2 without skipping any vertex
path_nml00650.kgml: 68 -> 157
path_nml00650.kgml: R01648 -> R00714
path_nml00650.kgml: nml:Namu_4960 -> {nml:Namu_2921, nml:Namu_4961}
path_nml00650.kgml: 2.6.1.19 -> {1.2.1.16, 1.2.1.79}
path_nml00650.kgml:
path_nml00650.kgml: Found a trail of span 2 without skipping any vertex
path_nml00650.kgml: 68 -> 78
path_nml00650.kgml: R01648 -> {R00713, R00714}
path_nml00650.kgml: nml:Namu_4960 -> {nml:Namu_2921, nml:Namu_4961}
path_nml00650.kgml: 2.6.1.19 -> {1.2.1.16, 1.2.1.24, 1.2.1.16, 1.2.1.79}
path_nml00650.kgml:
path_nml00650.kgml: --- 31.94 seconds ---

path_nml00660.kgml: C5-Branched dibasic acid metabolism
path_nml00660.kgml: Initialization took 0.14 seconds
path_nml00660.kgml:
path_nml00660.kgml: Found a trail of span 2 without skipping any vertex
path_nml00660.kgml: 31 -> 96
path_nml00660.kgml: R03896 -> R03898
path_nml00660.kgml: {nml:Namu_1478, nml:Namu_1479} -> {nml:Namu_1478, nml:Namu_1479}
path_nml00660.kgml: 4.2.1.35 -> 4.2.1.35
path_nml00660.kgml:
path_nml00660.kgml: --- 0.27 seconds ---

path_nml00670.kgml: One carbon pool by folate
path_nml00670.kgml: Initialization took 0.44 seconds
path_nml00670.kgml:
path_nml00670.kgml: Found a trail of span 3 containing skipped vertices
path_nml00670.kgml: 50 -> 51 -> [28] -> 20
path_nml00670.kgml: R04325 -> R04560 -> [R01655] -> R04326
path_nml00670.kgml: nml:Namu_1271 -> nml:Namu_1272 -> [nml:Namu_1278] -> nml:Namu_1271
path_nml00670.kgml: 2.1.2.2 -> 2.1.2.3 -> [3.5.4.9] -> 2.1.2.2
path_nml00670.kgml:
path_nml00670.kgml: --- 0.70 seconds ---

path_nml00680.kgml: Methane metabolism
path_nml00680.kgml: Initialization took 2.15 seconds
path_nml00680.kgml:
path_nml00680.kgml: Found a trail of span 3 without skipping any vertex
path_nml00680.kgml: 229 -> 235 -> 237
path_nml00680.kgml: R09398 -> R09399 -> R09400
path_nml00680.kgml: nml:Namu_4175 -> nml:Namu_4176 -> nml:Namu_4176
path_nml00680.kgml: 2.7.8.28 -> 6.3.2.31 -> 6.3.2.34
path_nml00680.kgml:
path_nml00680.kgml: Found a trail of span 2 containing skipped vertices
path_nml00680.kgml: 229 -> [235] -> 237
path_nml00680.kgml: R09398 -> [R09399] -> R09400
path_nml00680.kgml: nml:Namu_4175 -> [nml:Namu_4176] -> nml:Namu_4176
path_nml00680.kgml: 2.7.8.28 -> [6.3.2.31] -> 6.3.2.34
path_nml00680.kgml:
path_nml00680.kgml: Found a trail of span 2 without skipping any vertex
path_nml00680.kgml: 203 -> 204
path_nml00680.kgml: R00315 -> R00230
path_nml00680.kgml: nml:Namu_0580 -> nml:Namu_0579
path_nml00680.kgml: {2.7.2.1, 2.7.2.15} -> 2.3.1.8
path_nml00680.kgml:
path_nml00680.kgml: --- 2.48 seconds ---

path_nml00730.kgml: Thiamine metabolism
path_nml00730.kgml: Initialization took 0.39 seconds
path_nml00730.kgml:
path_nml00730.kgml: Found a trail of span 2 containing skipped vertices
path_nml00730.kgml: 70 -> 69
path_nml00730.kgml: R07463 -> R10247
path_nml00730.kgml: nml:Namu_4885 -> nml:Namu_4883
path_nml00730.kgml: 1.4.3.19 -> 2.8.1.10
path_nml00730.kgml: Skipped genes: nml:Namu_4884
path_nml00730.kgml:
path_nml00730.kgml: Found a trail of span 2 without skipping any vertex
path_nml00730.kgml: 74 -> 93
path_nml00730.kgml: R04448 -> R03223
path_nml00730.kgml: nml:Namu_5186 -> {nml:Namu_4886, nml:Namu_5185}
path_nml00730.kgml: 2.7.1.50 -> 2.5.1.3
path_nml00730.kgml:
path_nml00730.kgml: --- 0.61 seconds ---

path_nml00740.kgml: Riboflavin metabolism
path_nml00740.kgml: Initialization took 0.29 seconds
path_nml00740.kgml:
path_nml00740.kgml: Found a trail of span 3 containing skipped vertices
path_nml00740.kgml: 32 -> [41] -> 42 -> 41
path_nml00740.kgml: R07281 -> [R04457] -> R00066 -> R04457
path_nml00740.kgml: nml:Namu_4151 -> [nml:Namu_4150] -> nml:Namu_4152 -> nml:Namu_4150
path_nml00740.kgml: 4.1.99.12 -> [2.5.1.78] -> 2.5.1.9 -> 2.5.1.78
path_nml00740.kgml:
path_nml00740.kgml: --- 0.42 seconds ---

path_nml00750.kgml: Vitamin B6 metabolism
path_nml00750.kgml: Initialization took 0.30 seconds
path_nml00750.kgml: (not found)
path_nml00750.kgml: --- 0.35 seconds ---

path_nml00760.kgml: Nicotinate and nicotinamide metabolism
path_nml00760.kgml: Initialization took 1.35 seconds
path_nml00760.kgml:
path_nml00760.kgml: Found a trail of span 3 without skipping any vertex
path_nml00760.kgml: 71 -> 72 -> 73
path_nml00760.kgml: R00481 -> R04292 -> R03348
path_nml00760.kgml: nml:Namu_3165 -> nml:Namu_3166 -> nml:Namu_3164
path_nml00760.kgml: 1.4.3.16 -> 2.5.1.72 -> 2.4.2.19
path_nml00760.kgml:
path_nml00760.kgml: Found a trail of span 2 containing skipped vertices
path_nml00760.kgml: 71 -> [72] -> 73
path_nml00760.kgml: R00481 -> [R04292] -> R03348
path_nml00760.kgml: nml:Namu_3165 -> [nml:Namu_3166] -> nml:Namu_3164
path_nml00760.kgml: 1.4.3.16 -> [2.5.1.72] -> 2.4.2.19
path_nml00760.kgml:
path_nml00760.kgml: Found a trail of span 2 without skipping any vertex
path_nml00760.kgml: 89 -> 88
path_nml00760.kgml: R01268 -> R01724
path_nml00760.kgml: nml:Namu_1692 -> nml:Namu_1693
path_nml00760.kgml: 3.5.1.19 -> 6.3.4.21
path_nml00760.kgml:
path_nml00760.kgml: --- 1.79 seconds ---

path_nml00770.kgml: Pantothenate and CoA biosynthesis
path_nml00770.kgml: Initialization took 0.80 seconds
path_nml00770.kgml:
path_nml00770.kgml: Found a trail of span 2 without skipping any vertex
path_nml00770.kgml: 82 -> 81
path_nml00770.kgml: R00006 -> R03051
path_nml00770.kgml: {nml:Namu_1466, nml:Namu_1467, nml:Namu_2951} -> nml:Namu_1468
path_nml00770.kgml: 2.2.1.6 -> 1.1.1.86
path_nml00770.kgml:
path_nml00770.kgml: Found a trail of span 2 containing skipped vertices
path_nml00770.kgml: 78 -> [77] -> 76
path_nml00770.kgml: R01226 -> [R02472] -> R02473
path_nml00770.kgml: nml:Namu_2317 -> [nml:Namu_1107] -> nml:Namu_2314
path_nml00770.kgml: 2.1.2.11 -> [1.1.1.169] -> 6.3.2.1
path_nml00770.kgml: Skipped genes: nml:Namu_2315, nml:Namu_2316
path_nml00770.kgml:
path_nml00770.kgml: --- 0.98 seconds ---

path_nml00780.kgml: Biotin metabolism
path_nml00780.kgml: Initialization took 0.25 seconds
path_nml00780.kgml:
path_nml00780.kgml: Found a trail of span 2 containing skipped vertices
path_nml00780.kgml: 59 -> [74] -> 67
path_nml00780.kgml: R10118 -> [R10119] -> R10120
path_nml00780.kgml: nml:Namu_2302 -> [nml:Namu_2038] -> {nml:Namu_1537, nml:Namu_2301, nml:Namu_3844, nml:Namu_4721, nml:Namu_4724}
path_nml00780.kgml: 1.3.1.10 -> [{2.3.1.179, 2.3.1.41}] -> 1.1.1.100
path_nml00780.kgml:
path_nml00780.kgml: --- 0.37 seconds ---

path_nml00785.kgml: Lipoic acid metabolism
path_nml00785.kgml: Initialization took 0.06 seconds
path_nml00785.kgml:
path_nml00785.kgml: Found a trail of span 2 containing skipped vertices
path_nml00785.kgml: 5 -> 6
path_nml00785.kgml: R07768 -> R07769
path_nml00785.kgml: nml:Namu_1919 -> nml:Namu_1921
path_nml00785.kgml: 2.8.1.8 -> 2.3.1.181
path_nml00785.kgml: Skipped genes: nml:Namu_1920
path_nml00785.kgml:
path_nml00785.kgml: Found a trail of span 2 containing skipped vertices
path_nml00785.kgml: 11 -> 10
path_nml00785.kgml: R07766 -> R07767
path_nml00785.kgml: nml:Namu_1921 -> nml:Namu_1919
path_nml00785.kgml: 2.3.1.181 -> 2.8.1.8
path_nml00785.kgml: Skipped genes: nml:Namu_1920
path_nml00785.kgml:
path_nml00785.kgml: --- 0.25 seconds ---

path_nml00790.kgml: Folate biosynthesis
path_nml00790.kgml: Initialization took 1.05 seconds
path_nml00790.kgml:
path_nml00790.kgml: Found a trail of span 4 without skipping any vertex
path_nml00790.kgml: 171 -> 75 -> 74 -> 72
path_nml00790.kgml: R11073 -> R03504 -> R03503 -> R03067
path_nml00790.kgml: nml:Namu_0851 -> nml:Namu_0851 -> nml:Namu_0852 -> {nml:Namu_0850, nml:Namu_2145}
path_nml00790.kgml: 5.1.99.8 -> 4.1.2.25 -> 2.7.6.3 -> 2.5.1.15
path_nml00790.kgml:
path_nml00790.kgml: Found a trail of span 3 containing skipped vertices
path_nml00790.kgml: 171 -> 75 -> [74] -> 72
path_nml00790.kgml: R11073 -> R03504 -> [R03503] -> R03067
path_nml00790.kgml: nml:Namu_0851 -> nml:Namu_0851 -> [nml:Namu_0852] -> {nml:Namu_0850, nml:Namu_2145}
path_nml00790.kgml: 5.1.99.8 -> 4.1.2.25 -> [2.7.6.3] -> 2.5.1.15
path_nml00790.kgml:
path_nml00790.kgml: Found a trail of span 3 without skipping any vertex
path_nml00790.kgml: 171 -> 75 -> 73
path_nml00790.kgml: R11073 -> R03504 -> R03066
path_nml00790.kgml: nml:Namu_0851 -> nml:Namu_0851 -> {nml:Namu_0850, nml:Namu_2145}
path_nml00790.kgml: 5.1.99.8 -> 4.1.2.25 -> 2.5.1.15
path_nml00790.kgml:
path_nml00790.kgml: Found a trail of span 3 containing skipped vertices
path_nml00790.kgml: 171 -> [75] -> 74 -> 72
path_nml00790.kgml: R11073 -> [R03504] -> R03503 -> R03067
path_nml00790.kgml: nml:Namu_0851 -> [nml:Namu_0851] -> nml:Namu_0852 -> {nml:Namu_0850, nml:Namu_2145}
path_nml00790.kgml: 5.1.99.8 -> [4.1.2.25] -> 2.7.6.3 -> 2.5.1.15
path_nml00790.kgml:
path_nml00790.kgml: Found a trail of span 2 containing skipped vertices
path_nml00790.kgml: 171 -> [75 -> 74] -> 72
path_nml00790.kgml: R11073 -> [R03504 -> R03503] -> R03067
path_nml00790.kgml: nml:Namu_0851 -> [nml:Namu_0851 -> nml:Namu_0852] -> {nml:Namu_0850, nml:Namu_2145}
path_nml00790.kgml: 5.1.99.8 -> [4.1.2.25 -> 2.7.6.3] -> 2.5.1.15
path_nml00790.kgml:
path_nml00790.kgml: Found a trail of span 2 containing skipped vertices
path_nml00790.kgml: 171 -> [75] -> 73
path_nml00790.kgml: R11073 -> [R03504] -> R03066
path_nml00790.kgml: nml:Namu_0851 -> [nml:Namu_0851] -> {nml:Namu_0850, nml:Namu_2145}
path_nml00790.kgml: 5.1.99.8 -> [4.1.2.25] -> 2.5.1.15
path_nml00790.kgml:
path_nml00790.kgml: Found a trail of span 2 containing skipped vertices
path_nml00790.kgml: 117 -> 94
path_nml00790.kgml: R11372 -> R09395
path_nml00790.kgml: nml:Namu_4766 -> nml:Namu_4763
path_nml00790.kgml: 4.6.1.17 -> 2.8.1.12
path_nml00790.kgml: Skipped genes: nml:Namu_4765
path_nml00790.kgml:
path_nml00790.kgml: --- 1.67 seconds ---

path_nml00791.kgml: Atrazine degradation
path_nml00791.kgml: Initialization took 0.09 seconds
path_nml00791.kgml: (not found)
path_nml00791.kgml: --- 0.16 seconds ---

path_nml00860.kgml: Porphyrin and chlorophyll metabolism
path_nml00860.kgml: Initialization took 3.16 seconds
path_nml00860.kgml:
path_nml00860.kgml: Found a trail of span 7 containing skipped vertices
path_nml00860.kgml: 276 -> 274 -> 273 -> 270 -> 269 -> 408 -> 412
path_nml00860.kgml: R02272 -> R00036 -> R00084 -> R03165 -> R03197 -> R04178 -> R11329
path_nml00860.kgml: nml:Namu_1541 -> nml:Namu_1542 -> nml:Namu_1544 -> {nml:Namu_0920, nml:Namu_1543, nml:Namu_2282} -> nml:Namu_1548 -> nml:Namu_1547 -> nml:Namu_1545
path_nml00860.kgml: 5.4.3.8 -> 4.2.1.24 -> 2.5.1.61 -> 4.2.1.75 -> 4.1.1.37 -> 1.3.3.15 -> 4.99.1.9
path_nml00860.kgml: Skipped genes: nml:Namu_1546
path_nml00860.kgml:
path_nml00860.kgml: Found a trail of span 6 containing skipped vertices
path_nml00860.kgml: 276 -> 274 -> 273 -> 270 -> 269 -> [408] -> 412
path_nml00860.kgml: R02272 -> R00036 -> R00084 -> R03165 -> R03197 -> [R04178] -> R11329
path_nml00860.kgml: nml:Namu_1541 -> nml:Namu_1542 -> nml:Namu_1544 -> {nml:Namu_0920, nml:Namu_1543, nml:Namu_2282} -> nml:Namu_1548 -> [nml:Namu_1547] -> nml:Namu_1545
path_nml00860.kgml: 5.4.3.8 -> 4.2.1.24 -> 2.5.1.61 -> 4.2.1.75 -> 4.1.1.37 -> [1.3.3.15] -> 4.99.1.9
path_nml00860.kgml: Skipped genes: nml:Namu_1546, nml:Namu_1547
path_nml00860.kgml:
path_nml00860.kgml: Found a trail of span 6 containing skipped vertices
path_nml00860.kgml: 276 -> [274] -> 273 -> 270 -> 269 -> 408 -> 412
path_nml00860.kgml: R02272 -> [R00036] -> R00084 -> R03165 -> R03197 -> R04178 -> R11329
path_nml00860.kgml: nml:Namu_1541 -> [nml:Namu_1542] -> nml:Namu_1544 -> {nml:Namu_0920, nml:Namu_1543, nml:Namu_2282} -> nml:Namu_1548 -> nml:Namu_1547 -> nml:Namu_1545
path_nml00860.kgml: 5.4.3.8 -> [4.2.1.24] -> 2.5.1.61 -> 4.2.1.75 -> 4.1.1.37 -> 1.3.3.15 -> 4.99.1.9
path_nml00860.kgml: Skipped genes: nml:Namu_1542, nml:Namu_1546
path_nml00860.kgml:
path_nml00860.kgml: Found a trail of span 6 containing skipped vertices
path_nml00860.kgml: 276 -> 274 -> [273] -> 270 -> 269 -> 408 -> 412
path_nml00860.kgml: R02272 -> R00036 -> [R00084] -> R03165 -> R03197 -> R04178 -> R11329
path_nml00860.kgml: nml:Namu_1541 -> nml:Namu_1542 -> [nml:Namu_1544] -> {nml:Namu_0920, nml:Namu_1543, nml:Namu_2282} -> nml:Namu_1548 -> nml:Namu_1547 -> nml:Namu_1545
path_nml00860.kgml: 5.4.3.8 -> 4.2.1.24 -> [2.5.1.61] -> 4.2.1.75 -> 4.1.1.37 -> 1.3.3.15 -> 4.99.1.9
path_nml00860.kgml: Skipped genes: nml:Namu_1544, nml:Namu_1546
path_nml00860.kgml:
path_nml00860.kgml: Found a trail of span 6 containing skipped vertices
path_nml00860.kgml: 276 -> 274 -> 273 -> [270] -> 269 -> 408 -> 412
path_nml00860.kgml: R02272 -> R00036 -> R00084 -> [R03165] -> R03197 -> R04178 -> R11329
path_nml00860.kgml: nml:Namu_1541 -> nml:Namu_1542 -> nml:Namu_1544 -> [{nml:Namu_0920, nml:Namu_1543, nml:Namu_2282}] -> nml:Namu_1548 -> nml:Namu_1547 -> nml:Namu_1545
path_nml00860.kgml: 5.4.3.8 -> 4.2.1.24 -> 2.5.1.61 -> [4.2.1.75] -> 4.1.1.37 -> 1.3.3.15 -> 4.99.1.9
path_nml00860.kgml: Skipped genes: nml:Namu_1543, nml:Namu_1546
path_nml00860.kgml:
path_nml00860.kgml: Found a trail of span 6 containing skipped vertices
path_nml00860.kgml: 276 -> 274 -> 273 -> 270 -> [269] -> 408 -> 412
path_nml00860.kgml: R02272 -> R00036 -> R00084 -> R03165 -> [R03197] -> R04178 -> R11329
path_nml00860.kgml: nml:Namu_1541 -> nml:Namu_1542 -> nml:Namu_1544 -> {nml:Namu_0920, nml:Namu_1543, nml:Namu_2282} -> [nml:Namu_1548] -> nml:Namu_1547 -> nml:Namu_1545
path_nml00860.kgml: 5.4.3.8 -> 4.2.1.24 -> 2.5.1.61 -> 4.2.1.75 -> [4.1.1.37] -> 1.3.3.15 -> 4.99.1.9
path_nml00860.kgml: Skipped genes: nml:Namu_1546
path_nml00860.kgml:
path_nml00860.kgml: Found a trail of span 5 containing skipped vertices
path_nml00860.kgml: 276 -> [274 -> 273] -> 270 -> 269 -> 408 -> 412
path_nml00860.kgml: R02272 -> [R00036 -> R00084] -> R03165 -> R03197 -> R04178 -> R11329
path_nml00860.kgml: nml:Namu_1541 -> [nml:Namu_1542 -> nml:Namu_1544] -> {nml:Namu_0920, nml:Namu_1543, nml:Namu_2282} -> nml:Namu_1548 -> nml:Namu_1547 -> nml:Namu_1545
path_nml00860.kgml: 5.4.3.8 -> [4.2.1.24 -> 2.5.1.61] -> 4.2.1.75 -> 4.1.1.37 -> 1.3.3.15 -> 4.99.1.9
path_nml00860.kgml: Skipped genes: nml:Namu_1542, nml:Namu_1544, nml:Namu_1546
path_nml00860.kgml:
path_nml00860.kgml: Found a trail of span 5 containing skipped vertices
path_nml00860.kgml: 276 -> 274 -> [273 -> 270] -> 269 -> 408 -> 412
path_nml00860.kgml: R02272 -> R00036 -> [R00084 -> R03165] -> R03197 -> R04178 -> R11329
path_nml00860.kgml: nml:Namu_1541 -> nml:Namu_1542 -> [nml:Namu_1544 -> {nml:Namu_0920, nml:Namu_1543, nml:Namu_2282}] -> nml:Namu_1548 -> nml:Namu_1547 -> nml:Namu_1545
path_nml00860.kgml: 5.4.3.8 -> 4.2.1.24 -> [2.5.1.61 -> 4.2.1.75] -> 4.1.1.37 -> 1.3.3.15 -> 4.99.1.9
path_nml00860.kgml: Skipped genes: nml:Namu_1543, nml:Namu_1544, nml:Namu_1546
path_nml00860.kgml:
path_nml00860.kgml: Found a trail of span 5 containing skipped vertices
path_nml00860.kgml: 276 -> 274 -> 273 -> [270 -> 269] -> 408 -> 412
path_nml00860.kgml: R02272 -> R00036 -> R00084 -> [R03165 -> R03197] -> R04178 -> R11329
path_nml00860.kgml: nml:Namu_1541 -> nml:Namu_1542 -> nml:Namu_1544 -> [{nml:Namu_0920, nml:Namu_1543, nml:Namu_2282} -> nml:Namu_1548] -> nml:Namu_1547 -> nml:Namu_1545
path_nml00860.kgml: 5.4.3.8 -> 4.2.1.24 -> 2.5.1.61 -> [4.2.1.75 -> 4.1.1.37] -> 1.3.3.15 -> 4.99.1.9
path_nml00860.kgml: Skipped genes: nml:Namu_1543, nml:Namu_1546
path_nml00860.kgml:
path_nml00860.kgml: Found a trail of span 5 containing skipped vertices
path_nml00860.kgml: 276 -> 274 -> 273 -> 270 -> [269 -> 408] -> 412
path_nml00860.kgml: R02272 -> R00036 -> R00084 -> R03165 -> [R03197 -> R04178] -> R11329
path_nml00860.kgml: nml:Namu_1541 -> nml:Namu_1542 -> nml:Namu_1544 -> {nml:Namu_0920, nml:Namu_1543, nml:Namu_2282} -> [nml:Namu_1548 -> nml:Namu_1547] -> nml:Namu_1545
path_nml00860.kgml: 5.4.3.8 -> 4.2.1.24 -> 2.5.1.61 -> 4.2.1.75 -> [4.1.1.37 -> 1.3.3.15] -> 4.99.1.9
path_nml00860.kgml:
path_nml00860.kgml: Found a trail of span 3 containing skipped vertices
path_nml00860.kgml: 289 -> 290 -> 291
path_nml00860.kgml: R03948 -> R05217 -> R05180
path_nml00860.kgml: nml:Namu_0153 -> nml:Namu_0151 -> nml:Namu_0153
path_nml00860.kgml: 2.1.1.130 -> 1.14.13.83 -> 2.1.1.131
path_nml00860.kgml: Skipped genes: nml:Namu_0152
path_nml00860.kgml:
path_nml00860.kgml: Found a trail of span 3 containing skipped vertices
path_nml00860.kgml: 292 -> [293 -> 294] -> 317 -> [295 -> 296] -> 297
path_nml00860.kgml: R05181 -> [R05219 -> R05150] -> R05149 -> [R05177 -> R05224] -> R05227
path_nml00860.kgml: nml:Namu_0157 -> [nml:Namu_0142 -> nml:Namu_0176] -> nml:Namu_0158 -> [nml:Namu_0152 -> nml:Namu_0161] -> nml:Namu_0145
path_nml00860.kgml: 2.1.1.133 -> [2.1.1.152 -> 1.3.1.54] -> 2.1.1.132 -> [5.4.99.61 -> 6.3.5.9] -> 6.6.1.2
path_nml00860.kgml: Skipped genes: nml:Namu_0149
path_nml00860.kgml:
path_nml00860.kgml: Found a trail of span 2 containing skipped vertices
path_nml00860.kgml: 268 -> 263
path_nml00860.kgml: R03222 -> R00310
path_nml00860.kgml: nml:Namu_1547 -> nml:Namu_1545
path_nml00860.kgml: 1.3.3.4 -> 4.99.1.1
path_nml00860.kgml: Skipped genes: nml:Namu_1546
path_nml00860.kgml:
path_nml00860.kgml: Found a trail of span 2 containing skipped vertices
path_nml00860.kgml: 315 -> [305 -> 308] -> 310
path_nml00860.kgml: R07302 -> [{R05221, R06558} -> R05222] -> R05223
path_nml00860.kgml: nml:Namu_0174 -> [nml:Namu_0171 -> nml:Namu_0171] -> nml:Namu_0166
path_nml00860.kgml: 6.3.1.10 -> [{2.7.1.156, 2.7.1.156} -> 2.7.7.62] -> 2.7.8.26
path_nml00860.kgml:
path_nml00860.kgml: Found a trail of span 2 containing skipped vertices
path_nml00860.kgml: 316 -> [308] -> 310
path_nml00860.kgml: R06529 -> [R05222] -> R05223
path_nml00860.kgml: nml:Namu_0174 -> [nml:Namu_0171] -> nml:Namu_0166
path_nml00860.kgml: 6.3.1.10 -> [2.7.7.62] -> 2.7.8.26
path_nml00860.kgml:
path_nml00860.kgml: Found a trail of span 2 containing skipped vertices
path_nml00860.kgml: 312 -> [311] -> 310
path_nml00860.kgml: R04148 -> [R04594] -> R05223
path_nml00860.kgml: nml:Namu_0165 -> [nml:Namu_3274] -> nml:Namu_0166
path_nml00860.kgml: 2.4.2.21 -> [3.1.3.73] -> 2.7.8.26
path_nml00860.kgml:
path_nml00860.kgml: --- 5.13 seconds ---

path_nml00900.kgml: Terpenoid backbone biosynthesis
path_nml00900.kgml: Initialization took 0.49 seconds
path_nml00900.kgml: (not found)
path_nml00900.kgml: --- 0.57 seconds ---

path_nml00903.kgml: Limonene and pinene degradation
path_nml00903.kgml: Initialization took 0.06 seconds
path_nml00903.kgml: (not found)
path_nml00903.kgml: --- 0.12 seconds ---

path_nml00906.kgml: Carotenoid biosynthesis
path_nml00906.kgml: Initialization took 0.10 seconds
path_nml00906.kgml: (not found)
path_nml00906.kgml: --- 0.16 seconds ---

path_nml00910.kgml: Nitrogen metabolism
path_nml00910.kgml: Initialization took 1.20 seconds
path_nml00910.kgml:
path_nml00910.kgml: Found a trail of span 2 containing skipped vertices
path_nml00910.kgml: 25 -> 150
path_nml00910.kgml: R00798 -> R09497
path_nml00910.kgml: {nml:Namu_0900, nml:Namu_0901, nml:Namu_0903, nml:Namu_3672, nml:Namu_3674, nml:Namu_3675} -> {nml:Namu_0900, nml:Namu_0901, nml:Namu_0903, nml:Namu_3672, nml:Namu_3674, nml:Namu_3675}
path_nml00910.kgml: ? -> 1.7.5.1
path_nml00910.kgml: Skipped genes: nml:Namu_3673
path_nml00910.kgml:
path_nml00910.kgml: --- 1.35 seconds ---

path_nml00920.kgml: Sulfur metabolism
path_nml00920.kgml: Initialization took 1.75 seconds
path_nml00920.kgml:
path_nml00920.kgml: Found a trail of span 4 containing skipped vertices
path_nml00920.kgml: 42 -> 39 -> 48 -> 29
path_nml00920.kgml: R00529 -> R00509 -> R02021 -> R00859
path_nml00920.kgml: {nml:Namu_4376, nml:Namu_4377} -> nml:Namu_4378 -> nml:Namu_4379 -> nml:Namu_4381
path_nml00920.kgml: 2.7.7.4 -> 2.7.1.25 -> 1.8.4.8 -> 1.8.7.1
path_nml00920.kgml: Skipped genes: nml:Namu_4380
path_nml00920.kgml:
path_nml00920.kgml: Found a trail of span 4 containing skipped vertices
path_nml00920.kgml: 160 -> 159 -> 150 -> 149
path_nml00920.kgml: R00529 -> R00509 -> R02021 -> R00859
path_nml00920.kgml: {nml:Namu_4376, nml:Namu_4377} -> nml:Namu_4378 -> nml:Namu_4379 -> nml:Namu_4381
path_nml00920.kgml: 2.7.7.4 -> 2.7.1.25 -> 1.8.4.8 -> 1.8.7.1
path_nml00920.kgml: Skipped genes: nml:Namu_4380
path_nml00920.kgml:
path_nml00920.kgml: Found a trail of span 3 containing skipped vertices
path_nml00920.kgml: 160 -> [159] -> 150 -> 149
path_nml00920.kgml: R00529 -> [R00509] -> R02021 -> R00859
path_nml00920.kgml: {nml:Namu_4376, nml:Namu_4377} -> [nml:Namu_4378] -> nml:Namu_4379 -> nml:Namu_4381
path_nml00920.kgml: 2.7.7.4 -> [2.7.1.25] -> 1.8.4.8 -> 1.8.7.1
path_nml00920.kgml: Skipped genes: nml:Namu_4378, nml:Namu_4380
path_nml00920.kgml:
path_nml00920.kgml: Found a trail of span 3 containing skipped vertices
path_nml00920.kgml: 160 -> 159 -> [150] -> 149
path_nml00920.kgml: R00529 -> R00509 -> [R02021] -> R00859
path_nml00920.kgml: {nml:Namu_4376, nml:Namu_4377} -> nml:Namu_4378 -> [nml:Namu_4379] -> nml:Namu_4381
path_nml00920.kgml: 2.7.7.4 -> 2.7.1.25 -> [1.8.4.8] -> 1.8.7.1
path_nml00920.kgml: Skipped genes: nml:Namu_4379, nml:Namu_4380
path_nml00920.kgml:
path_nml00920.kgml: Found a trail of span 3 containing skipped vertices
path_nml00920.kgml: 42 -> 39 -> [48] -> 29
path_nml00920.kgml: R00529 -> R00509 -> [R02021] -> R00859
path_nml00920.kgml: {nml:Namu_4376, nml:Namu_4377} -> nml:Namu_4378 -> [nml:Namu_4379] -> nml:Namu_4381
path_nml00920.kgml: 2.7.7.4 -> 2.7.1.25 -> [1.8.4.8] -> 1.8.7.1
path_nml00920.kgml: Skipped genes: nml:Namu_4379, nml:Namu_4380
path_nml00920.kgml:
path_nml00920.kgml: Found a trail of span 2 without skipping any vertex
path_nml00920.kgml: 109 -> 103
path_nml00920.kgml: R00586 -> R00897
path_nml00920.kgml: {nml:Namu_1670, nml:Namu_3306} -> {nml:Namu_0933, nml:Namu_1671}
path_nml00920.kgml: 2.3.1.30 -> {2.5.1.47, 2.5.1.65}
path_nml00920.kgml:
path_nml00920.kgml: Found a trail of span 2 containing skipped vertices
path_nml00920.kgml: 55 -> 57
path_nml00920.kgml: R10203 -> R10206
path_nml00920.kgml: {nml:Namu_0700, nml:Namu_4350, nml:Namu_4580} -> {nml:Namu_0700, nml:Namu_4348, nml:Namu_4350, nml:Namu_4580}
path_nml00920.kgml: 1.14.14.35 -> {1.14.14.34, 1.14.14.5}
path_nml00920.kgml: Skipped genes: nml:Namu_4349
path_nml00920.kgml:
path_nml00920.kgml: --- 2.38 seconds ---

path_nml00970.kgml: Aminoacyl-tRNA biosynthesis
path_nml00970.kgml: Initialization took 2.71 seconds
path_nml00970.kgml: (not found)
path_nml00970.kgml: --- 2.77 seconds ---

path_nml01040.kgml: Biosynthesis of unsaturated fatty acids
path_nml01040.kgml: Initialization took 0.35 seconds
path_nml01040.kgml: (not found)
path_nml01040.kgml: --- 0.42 seconds ---

--- 379.88 seconds ---
