# Supplementary material for: CoMetGeNe: mining conserved neighborhood patterns in metabolic and genomic contexts
Source: BMC Bioinformatics. 2019 Jan 10;20:19. doi: 10.1186/s12859-018-2542-2 (PMC6327494; doi:10.1186/s12859-018-2542-2)
Supplement: Supplementary file 14 — Trail finding results for completely assembled representative bacterial genomes present in NCBI Genomes. Of the 1,545 fully assembled representative bacterial genomes in NCBI, corresponding entries have been identified in KEGG for 1,467 species, for which trail finding has been performed for all combinations of gap parameters δG and δD ranging from 0 to 3. This additional file is available from https://doi.org/10.6084/m9.figshare.7288769. (GZ 178,532 kb) [file 12859_2018_2542_MOESM14_ESM.gz › results/svt_dG2_dD0.hnet]

--- delta_G = 2, delta_D = 0 ---

path_svt00010.kgml: Glycolysis / Gluconeogenesis
path_svt00010.kgml: Initialization took 23.49 seconds
path_svt00010.kgml:
path_svt00010.kgml: Found a trail of span 3 without skipping any vertex
path_svt00010.kgml: 76 -> 57 -> 58
path_svt00010.kgml: R01512 -> R01061 -> R01015
path_svt00010.kgml: svt:SVTN_09350 -> {svt:SVTN_04145, svt:SVTN_09355, svt:SVTN_38405} -> svt:SVTN_09345
path_svt00010.kgml: 2.7.2.3 -> {1.2.1.12, 1.2.1.59} -> 5.3.1.1
path_svt00010.kgml:
path_svt00010.kgml: Found a trail of span 2 without skipping any vertex
path_svt00010.kgml: 38 -> 46
path_svt00010.kgml: R00710 -> R00754
path_svt00010.kgml: {svt:SVTN_08080, svt:SVTN_17010, svt:SVTN_23795, svt:SVTN_35995} -> {svt:SVTN_08075, svt:SVTN_11240, svt:SVTN_21980, svt:SVTN_36135, svt:SVTN_37385}
path_svt00010.kgml: {1.2.1.3, 1.2.1.5} -> {1.1.1.1, 1.1.1.71}
path_svt00010.kgml:
path_svt00010.kgml: --- 24.11 seconds ---

path_svt00020.kgml: Citrate cycle (TCA cycle)
path_svt00020.kgml: Initialization took 9.10 seconds
path_svt00020.kgml:
path_svt00020.kgml: Found a trail of span 2 without skipping any vertex
path_svt00020.kgml: 28 -> 31
path_svt00020.kgml: R07618 -> R02570
path_svt00020.kgml: {svt:SVTN_10600, svt:SVTN_19360, svt:SVTN_23840, svt:SVTN_32365, svt:SVTN_34110} -> svt:SVTN_10605
path_svt00020.kgml: 1.8.1.4 -> 2.3.1.61
path_svt00020.kgml:
path_svt00020.kgml: --- 9.55 seconds ---

path_svt00030.kgml: Pentose phosphate pathway
path_svt00030.kgml: Initialization took 3.25 seconds
path_svt00030.kgml:
path_svt00030.kgml: Found a trail of span 3 without skipping any vertex
path_svt00030.kgml: 77 -> 46 -> 49
path_svt00030.kgml: R01827 -> R01641 -> R01830
path_svt00030.kgml: svt:SVTN_09290 -> {svt:SVTN_09285, svt:SVTN_32565} -> {svt:SVTN_09285, svt:SVTN_32565}
path_svt00030.kgml: 2.2.1.2 -> 2.2.1.1 -> 2.2.1.1
path_svt00030.kgml:
path_svt00030.kgml: Found a trail of span 2 containing skipped vertices
path_svt00030.kgml: 58 -> 57
path_svt00030.kgml: R02736 -> R02035
path_svt00030.kgml: svt:SVTN_09295 -> svt:SVTN_09305
path_svt00030.kgml: {1.1.1.363, 1.1.1.49} -> 3.1.1.31
path_svt00030.kgml: Skipped genes: svt:SVTN_09300
path_svt00030.kgml:
path_svt00030.kgml: Found a trail of span 2 containing skipped vertices
path_svt00030.kgml: 157 -> 57
path_svt00030.kgml: {R02736, R10907} -> R02035
path_svt00030.kgml: svt:SVTN_09295 -> svt:SVTN_09305
path_svt00030.kgml: {1.1.1.363, 1.1.1.49, 1.1.1.363, 1.1.1.388} -> 3.1.1.31
path_svt00030.kgml: Skipped genes: svt:SVTN_09300
path_svt00030.kgml:
path_svt00030.kgml: --- 3.63 seconds ---

path_svt00040.kgml: Pentose and glucuronate interconversions
path_svt00040.kgml: Initialization took 1.18 seconds
path_svt00040.kgml:
path_svt00040.kgml: Found a trail of span 3 without skipping any vertex
path_svt00040.kgml: 75 -> 70 -> 68
path_svt00040.kgml: R05850 -> R02439 -> R01761
path_svt00040.kgml: svt:SVTN_36825 -> svt:SVTN_36815 -> svt:SVTN_36820
path_svt00040.kgml: 5.1.3.4 -> 2.7.1.16 -> 5.3.1.4
path_svt00040.kgml:
path_svt00040.kgml: --- 1.30 seconds ---

path_svt00051.kgml: Fructose and mannose metabolism
path_svt00051.kgml: Initialization took 4.30 seconds
path_svt00051.kgml:
path_svt00051.kgml: Found a trail of span 2 without skipping any vertex
path_svt00051.kgml: 54 -> 92
path_svt00051.kgml: R03232 -> R02071
path_svt00051.kgml: svt:SVTN_36225 -> svt:SVTN_36220
path_svt00051.kgml: 2.7.1.202 -> 2.7.1.56
path_svt00051.kgml:
path_svt00051.kgml: Found a trail of span 2 containing skipped vertices
path_svt00051.kgml: 78 -> 79
path_svt00051.kgml: R01819 -> R01818
path_svt00051.kgml: svt:SVTN_14760 -> {svt:SVTN_06270, svt:SVTN_14775, svt:SVTN_23825}
path_svt00051.kgml: 5.3.1.8 -> 5.4.2.8
path_svt00051.kgml: Skipped genes: svt:SVTN_14770, svt:SVTN_14765
path_svt00051.kgml:
path_svt00051.kgml: --- 4.46 seconds ---

path_svt00052.kgml: Galactose metabolism
path_svt00052.kgml: Initialization took 5.45 seconds
path_svt00052.kgml:
path_svt00052.kgml: Found a trail of span 5 without skipping any vertex
path_svt00052.kgml: 94 -> 72 -> 71 -> 69 -> 70
path_svt00052.kgml: R01105 -> R01194 -> R02926 -> R01104 -> R01329
path_svt00052.kgml: {svt:SVTN_00985, svt:SVTN_09725, svt:SVTN_36280} -> {svt:SVTN_00920, svt:SVTN_00990, svt:SVTN_36345} -> {svt:SVTN_00920, svt:SVTN_00990, svt:SVTN_36345} -> {svt:SVTN_00920, svt:SVTN_00990, svt:SVTN_36345} -> {svt:SVTN_00920, svt:SVTN_00990, svt:SVTN_36345}
path_svt00052.kgml: 3.2.1.23 -> 3.2.1.22 -> 3.2.1.22 -> 3.2.1.22 -> 3.2.1.22
path_svt00052.kgml:
path_svt00052.kgml: Found a trail of span 3 without skipping any vertex
path_svt00052.kgml: 171 -> 82 -> 79
path_svt00052.kgml: R01092 -> R00955 -> R00291
path_svt00052.kgml: svt:SVTN_15520 -> svt:SVTN_15530 -> {svt:SVTN_01285, svt:SVTN_12835, svt:SVTN_15525, svt:SVTN_16590}
path_svt00052.kgml: 2.7.1.6 -> 2.7.7.12 -> 5.1.3.2
path_svt00052.kgml:
path_svt00052.kgml: --- 32.47 seconds ---

path_svt00053.kgml: Ascorbate and aldarate metabolism
path_svt00053.kgml: Initialization took 1.63 seconds
path_svt00053.kgml: (not found)
path_svt00053.kgml: --- 1.68 seconds ---

path_svt00061.kgml: Fatty acid biosynthesis
path_svt00061.kgml: Initialization took 8.45 seconds
path_svt00061.kgml:
path_svt00061.kgml: Found a trail of span 2 containing skipped vertices
path_svt00061.kgml: 147 -> 63
path_svt00061.kgml: R01626 -> R04952
path_svt00061.kgml: svt:SVTN_11985 -> {svt:SVTN_01130, svt:SVTN_12000, svt:SVTN_28870}
path_svt00061.kgml: {2.3.1.39, 2.3.1.85, 2.3.1.86} -> {2.3.1.179, 2.3.1.41, 2.3.1.85, 2.3.1.86}
path_svt00061.kgml: Skipped genes: svt:SVTN_11990, svt:SVTN_11995
path_svt00061.kgml:
path_svt00061.kgml: Found a trail of span 2 containing skipped vertices
path_svt00061.kgml: 147 -> 62
path_svt00061.kgml: R01626 -> R04957
path_svt00061.kgml: svt:SVTN_11985 -> {svt:SVTN_01130, svt:SVTN_12000, svt:SVTN_28870}
path_svt00061.kgml: {2.3.1.39, 2.3.1.85, 2.3.1.86} -> {2.3.1.179, 2.3.1.41, 2.3.1.85, 2.3.1.86}
path_svt00061.kgml: Skipped genes: svt:SVTN_11990, svt:SVTN_11995
path_svt00061.kgml:
path_svt00061.kgml: Found a trail of span 2 containing skipped vertices
path_svt00061.kgml: 147 -> 61
path_svt00061.kgml: R01626 -> R04960
path_svt00061.kgml: svt:SVTN_11985 -> {svt:SVTN_01130, svt:SVTN_12000, svt:SVTN_28870}
path_svt00061.kgml: {2.3.1.39, 2.3.1.85, 2.3.1.86} -> {2.3.1.179, 2.3.1.41, 2.3.1.85, 2.3.1.86}
path_svt00061.kgml: Skipped genes: svt:SVTN_11990, svt:SVTN_11995
path_svt00061.kgml:
path_svt00061.kgml: Found a trail of span 2 containing skipped vertices
path_svt00061.kgml: 147 -> 60
path_svt00061.kgml: R01626 -> R04963
path_svt00061.kgml: svt:SVTN_11985 -> {svt:SVTN_01130, svt:SVTN_12000, svt:SVTN_28870}
path_svt00061.kgml: {2.3.1.39, 2.3.1.85, 2.3.1.86} -> {2.3.1.179, 2.3.1.41, 2.3.1.85, 2.3.1.86}
path_svt00061.kgml: Skipped genes: svt:SVTN_11990, svt:SVTN_11995
path_svt00061.kgml:
path_svt00061.kgml: Found a trail of span 2 containing skipped vertices
path_svt00061.kgml: 147 -> 53
path_svt00061.kgml: R01626 -> R07762
path_svt00061.kgml: svt:SVTN_11985 -> {svt:SVTN_01130, svt:SVTN_12000, svt:SVTN_28870}
path_svt00061.kgml: {2.3.1.39, 2.3.1.85, 2.3.1.86} -> {2.3.1.179, 2.3.1.199, 2.3.1.41}
path_svt00061.kgml: Skipped genes: svt:SVTN_11990, svt:SVTN_11995
path_svt00061.kgml:
path_svt00061.kgml: Found a trail of span 2 containing skipped vertices
path_svt00061.kgml: 147 -> 259
path_svt00061.kgml: R01626 -> R04355
path_svt00061.kgml: svt:SVTN_11985 -> {svt:SVTN_01130, svt:SVTN_12000, svt:SVTN_28870}
path_svt00061.kgml: {2.3.1.39, 2.3.1.85, 2.3.1.86} -> {2.3.1.179, 2.3.1.41, 2.3.1.85, 2.3.1.86}
path_svt00061.kgml: Skipped genes: svt:SVTN_11990, svt:SVTN_11995
path_svt00061.kgml:
path_svt00061.kgml: Found a trail of span 2 without skipping any vertex
path_svt00061.kgml: 147 -> 262
path_svt00061.kgml: R01626 -> R10707
path_svt00061.kgml: svt:SVTN_11985 -> {svt:SVTN_03520, svt:SVTN_03570, svt:SVTN_11990, svt:SVTN_28860, svt:SVTN_31095}
path_svt00061.kgml: {2.3.1.39, 2.3.1.85, 2.3.1.86} -> 2.3.1.180
path_svt00061.kgml:
path_svt00061.kgml: Found a trail of span 2 containing skipped vertices
path_svt00061.kgml: 147 -> 58
path_svt00061.kgml: R01626 -> R04968
path_svt00061.kgml: svt:SVTN_11985 -> {svt:SVTN_01130, svt:SVTN_12000, svt:SVTN_28870}
path_svt00061.kgml: {2.3.1.39, 2.3.1.85, 2.3.1.86} -> {2.3.1.179, 2.3.1.41, 2.3.1.85, 2.3.1.86}
path_svt00061.kgml: Skipped genes: svt:SVTN_11990, svt:SVTN_11995
path_svt00061.kgml:
path_svt00061.kgml: Found a trail of span 2 containing skipped vertices
path_svt00061.kgml: 147 -> 59
path_svt00061.kgml: R01626 -> R04726
path_svt00061.kgml: svt:SVTN_11985 -> {svt:SVTN_01130, svt:SVTN_12000, svt:SVTN_28870}
path_svt00061.kgml: {2.3.1.39, 2.3.1.85, 2.3.1.86} -> {2.3.1.179, 2.3.1.41, 2.3.1.85, 2.3.1.86}
path_svt00061.kgml: Skipped genes: svt:SVTN_11990, svt:SVTN_11995
path_svt00061.kgml:
path_svt00061.kgml: --- 10.43 seconds ---

path_svt00071.kgml: Fatty acid degradation
path_svt00071.kgml: Initialization took 12.56 seconds
path_svt00071.kgml:
path_svt00071.kgml: Found a trail of span 6 containing skipped vertices
path_svt00071.kgml: 51 -> 50 -> 48 -> 195 -> 41 -> 42
path_svt00071.kgml: R04749 -> R04748 -> R01177 -> R00238 -> R01975 -> R03026
path_svt00071.kgml: {svt:SVTN_02430, svt:SVTN_02930, svt:SVTN_21805, svt:SVTN_31430, svt:SVTN_35575, svt:SVTN_35795, svt:SVTN_35840} -> svt:SVTN_31430 -> {svt:SVTN_02915, svt:SVTN_11580, svt:SVTN_15050, svt:SVTN_26040, svt:SVTN_31425, svt:SVTN_34410, svt:SVTN_35815} -> {svt:SVTN_02915, svt:SVTN_11580, svt:SVTN_15050, svt:SVTN_26040, svt:SVTN_31425, svt:SVTN_34410, svt:SVTN_35815} -> svt:SVTN_31430 -> {svt:SVTN_02430, svt:SVTN_02930, svt:SVTN_21805, svt:SVTN_31430, svt:SVTN_35575, svt:SVTN_35795, svt:SVTN_35840}
path_svt00071.kgml: {4.2.1.17, 4.2.1.74} -> {1.1.1.211, 1.1.1.35} -> {2.3.1.16, 2.3.1.9} -> 2.3.1.9 -> 1.1.1.35 -> 4.2.1.17
path_svt00071.kgml: Skipped genes: svt:SVTN_02920, svt:SVTN_02925
path_svt00071.kgml:
path_svt00071.kgml: Found a trail of span 2 without skipping any vertex
path_svt00071.kgml: 79 -> 205
path_svt00071.kgml: R00623 -> R00631
path_svt00071.kgml: {svt:SVTN_08075, svt:SVTN_11240, svt:SVTN_21980, svt:SVTN_36135, svt:SVTN_37385} -> {svt:SVTN_08080, svt:SVTN_17010, svt:SVTN_23795, svt:SVTN_35995}
path_svt00071.kgml: {1.1.1.1, 1.1.1.71} -> {1.2.1.3, 1.2.1.5}
path_svt00071.kgml:
path_svt00071.kgml: --- 13.53 seconds ---

path_svt00072.kgml: Synthesis and degradation of ketone bodies
path_svt00072.kgml: Initialization took 1.03 seconds
path_svt00072.kgml: (not found)
path_svt00072.kgml: --- 1.05 seconds ---

path_svt00130.kgml: Ubiquinone and other terpenoid-quinone biosynthesis
path_svt00130.kgml: Initialization took 1.73 seconds
path_svt00130.kgml: (not found)
path_svt00130.kgml: --- 1.77 seconds ---

path_svt00190.kgml: Oxidative phosphorylation
path_svt00190.kgml: Initialization took 15.97 seconds
path_svt00190.kgml: (not found)
path_svt00190.kgml: --- 16.01 seconds ---

path_svt00220.kgml: Arginine biosynthesis
path_svt00220.kgml: Initialization took 6.72 seconds
path_svt00220.kgml:
path_svt00220.kgml: Found a trail of span 3 without skipping any vertex
path_svt00220.kgml: 51 -> 52 -> 55
path_svt00220.kgml: R03443 -> R02283 -> R02282
path_svt00220.kgml: svt:SVTN_07285 -> svt:SVTN_07270 -> svt:SVTN_07280
path_svt00220.kgml: 1.2.1.38 -> 2.6.1.11 -> 2.3.1.35
path_svt00220.kgml:
path_svt00220.kgml: Found a trail of span 2 without skipping any vertex
path_svt00220.kgml: 44 -> 59
path_svt00220.kgml: R01398 -> R00552
path_svt00220.kgml: svt:SVTN_29000 -> {svt:SVTN_00430, svt:SVTN_28995}
path_svt00220.kgml: 2.1.3.3 -> 3.5.3.6
path_svt00220.kgml:
path_svt00220.kgml: --- 6.93 seconds ---

path_svt00230.kgml: Purine metabolism
path_svt00230.kgml: Initialization took 67.70 seconds
path_svt00230.kgml:
path_svt00230.kgml: Found a trail of span 3 without skipping any vertex
path_svt00230.kgml: 226 -> 232 -> 429
path_svt00230.kgml: R02106 -> R06601 -> R06604
path_svt00230.kgml: {svt:SVTN_13450, svt:SVTN_30295} -> svt:SVTN_30290 -> svt:SVTN_30285
path_svt00230.kgml: 1.7.3.3 -> 3.5.2.17 -> 4.1.1.97
path_svt00230.kgml:
path_svt00230.kgml: Found a trail of span 2 without skipping any vertex
path_svt00230.kgml: 224 -> 225
path_svt00230.kgml: R02422 -> R02425
path_svt00230.kgml: {svt:SVTN_13100, svt:SVTN_30430} -> svt:SVTN_30425
path_svt00230.kgml: 3.5.3.4 -> 3.5.2.5
path_svt00230.kgml:
path_svt00230.kgml: Found a trail of span 2 containing skipped vertices
path_svt00230.kgml: 312 -> 175
path_svt00230.kgml: R01138 -> R00375
path_svt00230.kgml: {svt:SVTN_09665, svt:SVTN_26135} -> {svt:SVTN_07040, svt:SVTN_08835, svt:SVTN_09610, svt:SVTN_10010, svt:SVTN_12660, svt:SVTN_17080, svt:SVTN_17165, svt:SVTN_18950, svt:SVTN_19915, svt:SVTN_26800, svt:SVTN_29500, svt:SVTN_39430, svt:SVTN_40225}
path_svt00230.kgml: 2.7.1.40 -> 2.7.7.7
path_svt00230.kgml: Skipped genes: svt:SVTN_09655
path_svt00230.kgml:
path_svt00230.kgml: Found a trail of span 2 without skipping any vertex
path_svt00230.kgml: 252 -> 253
path_svt00230.kgml: R00529 -> R00509
path_svt00230.kgml: {svt:SVTN_29575, svt:SVTN_29580} -> svt:SVTN_29585
path_svt00230.kgml: 2.7.7.4 -> 2.7.1.25
path_svt00230.kgml:
path_svt00230.kgml: Found a trail of span 2 without skipping any vertex
path_svt00230.kgml: 258 -> 259
path_svt00230.kgml: R01768 -> R02103
path_svt00230.kgml: {svt:SVTN_00285, svt:SVTN_00290, svt:SVTN_00295, svt:SVTN_35655, svt:SVTN_35660} -> {svt:SVTN_00285, svt:SVTN_00290, svt:SVTN_00295, svt:SVTN_35655, svt:SVTN_35660}
path_svt00230.kgml: 1.17.1.4 -> 1.17.1.4
path_svt00230.kgml:
path_svt00230.kgml: Found a trail of span 2 containing skipped vertices
path_svt00230.kgml: 301 -> 247
path_svt00230.kgml: R01858 -> R00376
path_svt00230.kgml: {svt:SVTN_09665, svt:SVTN_26135} -> {svt:SVTN_07040, svt:SVTN_08835, svt:SVTN_09610, svt:SVTN_10010, svt:SVTN_12660, svt:SVTN_17080, svt:SVTN_17165, svt:SVTN_18950, svt:SVTN_19915, svt:SVTN_26800, svt:SVTN_29500, svt:SVTN_39430, svt:SVTN_40225}
path_svt00230.kgml: 2.7.1.40 -> 2.7.7.7
path_svt00230.kgml: Skipped genes: svt:SVTN_09655
path_svt00230.kgml:
path_svt00230.kgml: Found a trail of span 2 without skipping any vertex
path_svt00230.kgml: 427 -> 428
path_svt00230.kgml: R07404 -> R07405
path_svt00230.kgml: svt:SVTN_14905 -> svt:SVTN_14900
path_svt00230.kgml: 6.3.4.18 -> 5.4.99.18
path_svt00230.kgml:
path_svt00230.kgml: --- 70.79 seconds ---

path_svt00240.kgml: Pyrimidine metabolism
path_svt00240.kgml: Initialization took 19.24 seconds
path_svt00240.kgml:
path_svt00240.kgml: Found a trail of span 4 containing skipped vertices
path_svt00240.kgml: 91 -> 97 -> 98 -> 174 -> 98
path_svt00240.kgml: R00575 -> R01397 -> R01993 -> R01868 -> R01993
path_svt00240.kgml: {svt:SVTN_06770, svt:SVTN_06775} -> svt:SVTN_06790 -> svt:SVTN_06785 -> svt:SVTN_06765 -> svt:SVTN_06785
path_svt00240.kgml: 6.3.5.5 -> 2.1.3.2 -> 3.5.2.3 -> 1.3.5.2 -> 3.5.2.3
path_svt00240.kgml: Skipped genes: svt:SVTN_06780
path_svt00240.kgml:
path_svt00240.kgml: Found a trail of span 2 containing skipped vertices
path_svt00240.kgml: 172 -> 173
path_svt00240.kgml: R03055 -> R04666
path_svt00240.kgml: svt:SVTN_30625 -> {svt:SVTN_14990, svt:SVTN_30615}
path_svt00240.kgml: 3.5.2.2 -> 3.5.1.6
path_svt00240.kgml: Skipped genes: svt:SVTN_30620
path_svt00240.kgml:
path_svt00240.kgml: Found a trail of span 2 containing skipped vertices
path_svt00240.kgml: 119 -> 120
path_svt00240.kgml: R02269 -> R00905
path_svt00240.kgml: svt:SVTN_30625 -> {svt:SVTN_14990, svt:SVTN_30615}
path_svt00240.kgml: 3.5.2.2 -> 3.5.1.6
path_svt00240.kgml: Skipped genes: svt:SVTN_30620
path_svt00240.kgml:
path_svt00240.kgml: Found a trail of span 2 without skipping any vertex
path_svt00240.kgml: 152 -> 155
path_svt00240.kgml: R02485 -> R02484
path_svt00240.kgml: svt:SVTN_23690 -> svt:SVTN_23695
path_svt00240.kgml: 3.5.4.5 -> {2.4.2.1, 2.4.2.2, 2.4.2.3, 2.4.2.4}
path_svt00240.kgml:
path_svt00240.kgml: --- 20.25 seconds ---

path_svt00250.kgml: Alanine, aspartate and glutamate metabolism
path_svt00250.kgml: Initialization took 12.12 seconds
path_svt00250.kgml:
path_svt00250.kgml: Found a trail of span 2 without skipping any vertex
path_svt00250.kgml: 31 -> 50
path_svt00250.kgml: R00485 -> R00490
path_svt00250.kgml: {svt:SVTN_02510, svt:SVTN_09710} -> {svt:SVTN_02505, svt:SVTN_35685}
path_svt00250.kgml: {3.5.1.1, 3.5.1.38, 3.5.5.4} -> 4.3.1.1
path_svt00250.kgml:
path_svt00250.kgml: --- 12.25 seconds ---

path_svt00253.kgml: Tetracycline biosynthesis
path_svt00253.kgml: Initialization took 0.58 seconds
path_svt00253.kgml:
path_svt00253.kgml: Found a trail of span 2 without skipping any vertex
path_svt00253.kgml: 56 -> 5
path_svt00253.kgml: R11516 -> R06642
path_svt00253.kgml: {svt:SVTN_18770, svt:SVTN_18775, svt:SVTN_18780, svt:SVTN_28595, svt:SVTN_28600, svt:SVTN_28605} -> {svt:SVTN_18785, svt:SVTN_28610}
path_svt00253.kgml: 2.3.1.260 -> ?
path_svt00253.kgml:
path_svt00253.kgml: --- 0.67 seconds ---

path_svt00260.kgml: Glycine, serine and threonine metabolism
path_svt00260.kgml: Initialization took 29.22 seconds
path_svt00260.kgml:
path_svt00260.kgml: Found a trail of span 4 without skipping any vertex
path_svt00260.kgml: 56 -> 55 -> 54 -> 49
path_svt00260.kgml: R06977 -> R06978 -> R06979 -> R08050
path_svt00260.kgml: {svt:SVTN_02530, svt:SVTN_28030} -> svt:SVTN_02525 -> svt:SVTN_02535 -> {svt:SVTN_02540, svt:SVTN_03385}
path_svt00260.kgml: 2.6.1.76 -> 2.3.1.178 -> 4.2.1.108 -> 1.14.11.55
path_svt00260.kgml:
path_svt00260.kgml: Found a trail of span 3 without skipping any vertex
path_svt00260.kgml: 103 -> 99 -> 87
path_svt00260.kgml: {R01773, R01775} -> R01771 -> R01466
path_svt00260.kgml: svt:SVTN_25805 -> svt:SVTN_25815 -> {svt:SVTN_20980, svt:SVTN_24640, svt:SVTN_25810}
path_svt00260.kgml: {1.1.1.3, 1.1.1.3} -> 2.7.1.39 -> 4.2.3.1
path_svt00260.kgml:
path_svt00260.kgml: Found a trail of span 3 without skipping any vertex
path_svt00260.kgml: 79 -> 82 -> 95
path_svt00260.kgml: R00610 -> R00945 -> R00220
path_svt00260.kgml: {svt:SVTN_37040, svt:SVTN_37045, svt:SVTN_37050} -> {svt:SVTN_23445, svt:SVTN_25855, svt:SVTN_26480, svt:SVTN_37035} -> {svt:SVTN_26475, svt:SVTN_37060}
path_svt00260.kgml: 1.5.3.1 -> 2.1.2.1 -> {4.3.1.17, 4.3.1.19}
path_svt00260.kgml:
path_svt00260.kgml: Found a trail of span 3 containing skipped vertices
path_svt00260.kgml: 110 -> 82 -> 95
path_svt00260.kgml: R04125 -> R00945 -> R00220
path_svt00260.kgml: svt:SVTN_26490 -> {svt:SVTN_23445, svt:SVTN_25855, svt:SVTN_26480, svt:SVTN_37035} -> {svt:SVTN_26475, svt:SVTN_37060}
path_svt00260.kgml: 2.1.2.10 -> 2.1.2.1 -> {4.3.1.17, 4.3.1.19}
path_svt00260.kgml: Skipped genes: svt:SVTN_26485
path_svt00260.kgml:
path_svt00260.kgml: Found a trail of span 2 without skipping any vertex
path_svt00260.kgml: 76 -> 93
path_svt00260.kgml: R00480 -> R02291
path_svt00260.kgml: svt:SVTN_17485 -> {svt:SVTN_13085, svt:SVTN_17480}
path_svt00260.kgml: 2.7.2.4 -> 1.2.1.11
path_svt00260.kgml:
path_svt00260.kgml: Found a trail of span 2 without skipping any vertex
path_svt00260.kgml: 89 -> 92
path_svt00260.kgml: R01465 -> R00371
path_svt00260.kgml: svt:SVTN_03035 -> svt:SVTN_03030
path_svt00260.kgml: 1.1.1.103 -> 2.3.1.29
path_svt00260.kgml:
path_svt00260.kgml: --- 29.90 seconds ---

path_svt00261.kgml: Monobactam biosynthesis
path_svt00261.kgml: Initialization took 2.24 seconds
path_svt00261.kgml:
path_svt00261.kgml: Found a trail of span 2 containing skipped vertices
path_svt00261.kgml: 97 -> 96
path_svt00261.kgml: R10147 -> {R04198, R04199}
path_svt00261.kgml: {svt:SVTN_02125, svt:SVTN_08050, svt:SVTN_09185, svt:SVTN_27690, svt:SVTN_28830} -> svt:SVTN_27670
path_svt00261.kgml: 4.3.3.7 -> {1.17.1.8, 1.17.1.8}
path_svt00261.kgml: Skipped genes: svt:SVTN_27675
path_svt00261.kgml:
path_svt00261.kgml: Found a trail of span 2 containing skipped vertices
path_svt00261.kgml: 15 -> 86
path_svt00261.kgml: R06626 -> R10880
path_svt00261.kgml: svt:SVTN_32170 -> {svt:SVTN_03410, svt:SVTN_32145}
path_svt00261.kgml: 2.6.1.103 -> ?
path_svt00261.kgml: Skipped genes: svt:SVTN_32165, svt:SVTN_32160
path_svt00261.kgml:
path_svt00261.kgml: Found a trail of span 2 without skipping any vertex
path_svt00261.kgml: 15 -> 11
path_svt00261.kgml: R06626 -> R06632
path_svt00261.kgml: svt:SVTN_32170 -> {svt:SVTN_32165, svt:SVTN_32295}
path_svt00261.kgml: 2.6.1.103 -> 1.13.11.46
path_svt00261.kgml:
path_svt00261.kgml: --- 2.41 seconds ---

path_svt00270.kgml: Cysteine and methionine metabolism
path_svt00270.kgml: Initialization took 13.00 seconds
path_svt00270.kgml:
path_svt00270.kgml: Found a trail of span 3 containing skipped vertices
path_svt00270.kgml: 93 -> 88 -> 92
path_svt00270.kgml: R00192 -> R00946 -> R00177
path_svt00270.kgml: {svt:SVTN_03335, svt:SVTN_14750, svt:SVTN_21145} -> {svt:SVTN_03345, svt:SVTN_07715, svt:SVTN_21135} -> {svt:SVTN_03355, svt:SVTN_06735, svt:SVTN_21125}
path_svt00270.kgml: 3.3.1.1 -> 2.1.1.13 -> 2.5.1.6
path_svt00270.kgml: Skipped genes: svt:SVTN_21140, svt:SVTN_21130
path_svt00270.kgml:
path_svt00270.kgml: Found a trail of span 2 without skipping any vertex
path_svt00270.kgml: 217 -> 214
path_svt00270.kgml: R00480 -> R02291
path_svt00270.kgml: svt:SVTN_17485 -> {svt:SVTN_13085, svt:SVTN_17480}
path_svt00270.kgml: 2.7.2.4 -> 1.2.1.11
path_svt00270.kgml:
path_svt00270.kgml: --- 13.31 seconds ---

path_svt00280.kgml: Valine, leucine and isoleucine degradation
path_svt00280.kgml: Initialization took 22.38 seconds
path_svt00280.kgml: (not found)
path_svt00280.kgml: --- 22.46 seconds ---

path_svt00281.kgml: Geraniol degradation
path_svt00281.kgml: Initialization took 0.78 seconds
path_svt00281.kgml: (not found)
path_svt00281.kgml: --- 0.82 seconds ---

path_svt00290.kgml: Valine, leucine and isoleucine biosynthesis
path_svt00290.kgml: Initialization took 2.08 seconds
path_svt00290.kgml:
path_svt00290.kgml: Found a trail of span 3 without skipping any vertex
path_svt00290.kgml: 79 -> 44 -> 46 -> 44
path_svt00290.kgml: R00226 -> R05071 -> R04440 -> R05071
path_svt00290.kgml: {svt:SVTN_13665, svt:SVTN_26665, svt:SVTN_26670} -> svt:SVTN_26675 -> svt:SVTN_26675 -> svt:SVTN_26675
path_svt00290.kgml: 2.2.1.6 -> {1.1.1.86, 5.4.99.3} -> 1.1.1.86 -> {1.1.1.86, 5.4.99.3}
path_svt00290.kgml:
path_svt00290.kgml: Found a trail of span 3 without skipping any vertex
path_svt00290.kgml: 47 -> 42 -> 34
path_svt00290.kgml: R08648 -> R05069 -> R05068
path_svt00290.kgml: {svt:SVTN_13665, svt:SVTN_26665, svt:SVTN_26670} -> svt:SVTN_26675 -> svt:SVTN_26675
path_svt00290.kgml: 2.2.1.6 -> {1.1.1.86, 5.4.99.3} -> 1.1.1.86
path_svt00290.kgml:
path_svt00290.kgml: Found a trail of span 2 without skipping any vertex
path_svt00290.kgml: 78 -> 21
path_svt00290.kgml: R03896 -> R03898
path_svt00290.kgml: {svt:SVTN_26965, svt:SVTN_26970} -> {svt:SVTN_26965, svt:SVTN_26970}
path_svt00290.kgml: 4.2.1.35 -> 4.2.1.35
path_svt00290.kgml:
path_svt00290.kgml: Found a trail of span 2 without skipping any vertex
path_svt00290.kgml: 35 -> 37
path_svt00290.kgml: R03968 -> R04001
path_svt00290.kgml: {svt:SVTN_26965, svt:SVTN_26970} -> {svt:SVTN_26965, svt:SVTN_26970}
path_svt00290.kgml: 4.2.1.33 -> 4.2.1.33
path_svt00290.kgml:
path_svt00290.kgml: --- 2.44 seconds ---

path_svt00300.kgml: Lysine biosynthesis
path_svt00300.kgml: Initialization took 2.53 seconds
path_svt00300.kgml:
path_svt00300.kgml: Found a trail of span 2 containing skipped vertices
path_svt00300.kgml: 53 -> 54
path_svt00300.kgml: R10147 -> {R04198, R04199}
path_svt00300.kgml: {svt:SVTN_02125, svt:SVTN_08050, svt:SVTN_09185, svt:SVTN_27690, svt:SVTN_28830} -> svt:SVTN_27670
path_svt00300.kgml: 4.3.3.7 -> {1.17.1.8, 1.17.1.8}
path_svt00300.kgml: Skipped genes: svt:SVTN_27675
path_svt00300.kgml:
path_svt00300.kgml: Found a trail of span 2 without skipping any vertex
path_svt00300.kgml: 50 -> 51
path_svt00300.kgml: R00480 -> R02291
path_svt00300.kgml: svt:SVTN_17485 -> {svt:SVTN_13085, svt:SVTN_17480}
path_svt00300.kgml: 2.7.2.4 -> 1.2.1.11
path_svt00300.kgml:
path_svt00300.kgml: --- 2.67 seconds ---

path_svt00310.kgml: Lysine degradation
path_svt00310.kgml: Initialization took 6.15 seconds
path_svt00310.kgml:
path_svt00310.kgml: Found a trail of span 3 containing skipped vertices
path_svt00310.kgml: 44 -> 45 -> 56
path_svt00310.kgml: R03026 -> R01975 -> R00238
path_svt00310.kgml: {svt:SVTN_02430, svt:SVTN_02930, svt:SVTN_21805, svt:SVTN_31430, svt:SVTN_35575, svt:SVTN_35795, svt:SVTN_35840} -> svt:SVTN_31430 -> {svt:SVTN_02915, svt:SVTN_11580, svt:SVTN_15050, svt:SVTN_26040, svt:SVTN_31425, svt:SVTN_34410, svt:SVTN_35815}
path_svt00310.kgml: 4.2.1.17 -> 1.1.1.35 -> 2.3.1.9
path_svt00310.kgml: Skipped genes: svt:SVTN_02920, svt:SVTN_02925
path_svt00310.kgml:
path_svt00310.kgml: --- 6.25 seconds ---

path_svt00311.kgml: Penicillin and cephalosporin biosynthesis
path_svt00311.kgml: Initialization took 0.33 seconds
path_svt00311.kgml: (not found)
path_svt00311.kgml: --- 0.38 seconds ---

path_svt00330.kgml: Arginine and proline metabolism
path_svt00330.kgml: Initialization took 17.77 seconds
path_svt00330.kgml:
path_svt00330.kgml: Found a trail of span 3 without skipping any vertex
path_svt00330.kgml: 222 -> 221 -> 215
path_svt00330.kgml: R10507 -> {R00707, R00708} -> R00245
path_svt00330.kgml: svt:SVTN_26710 -> svt:SVTN_26715 -> svt:SVTN_26715
path_svt00330.kgml: ? -> {1.2.1.88, 1.2.1.88} -> 1.2.1.88
path_svt00330.kgml:
path_svt00330.kgml: Found a trail of span 2 containing skipped vertices
path_svt00330.kgml: 216 -> 217
path_svt00330.kgml: R00239 -> R03313
path_svt00330.kgml: svt:SVTN_12805 -> svt:SVTN_12795
path_svt00330.kgml: 2.7.2.11 -> 1.2.1.41
path_svt00330.kgml: Skipped genes: svt:SVTN_12800
path_svt00330.kgml:
path_svt00330.kgml: --- 17.96 seconds ---

path_svt00332.kgml: Carbapenem biosynthesis
path_svt00332.kgml: Initialization took 0.05 seconds
path_svt00332.kgml:
path_svt00332.kgml: Found a trail of span 2 containing skipped vertices
path_svt00332.kgml: 5 -> 8
path_svt00332.kgml: R00239 -> R03313
path_svt00332.kgml: svt:SVTN_12805 -> svt:SVTN_12795
path_svt00332.kgml: 2.7.2.11 -> 1.2.1.41
path_svt00332.kgml: Skipped genes: svt:SVTN_12800
path_svt00332.kgml:
path_svt00332.kgml: --- 0.10 seconds ---

path_svt00340.kgml: Histidine metabolism
path_svt00340.kgml: Initialization took 6.79 seconds
path_svt00340.kgml:
path_svt00340.kgml: Found a trail of span 5 containing skipped vertices
path_svt00340.kgml: 66 -> 65 -> 69 -> 63 -> 62
path_svt00340.kgml: R04037 -> R04640 -> R04558 -> R03457 -> R03243
path_svt00340.kgml: svt:SVTN_09910 -> svt:SVTN_09940 -> {svt:SVTN_09930, svt:SVTN_09945} -> svt:SVTN_09955 -> {svt:SVTN_08970, svt:SVTN_09960, svt:SVTN_19220}
path_svt00340.kgml: 3.5.4.19 -> 5.3.1.16 -> 4.3.2.10 -> 4.2.1.19 -> 2.6.1.9
path_svt00340.kgml: Skipped genes: svt:SVTN_09935, svt:SVTN_09920, svt:SVTN_09925, svt:SVTN_09950
path_svt00340.kgml:
path_svt00340.kgml: Found a trail of span 3 without skipping any vertex
path_svt00340.kgml: 141 -> 142 -> 145
path_svt00340.kgml: R01169 -> R11013 -> R11021
path_svt00340.kgml: svt:SVTN_34045 -> svt:SVTN_34055 -> svt:SVTN_34050
path_svt00340.kgml: 2.1.1.44 -> 1.14.99.50 -> 3.5.1.118
path_svt00340.kgml:
path_svt00340.kgml: Found a trail of span 2 containing skipped vertices
path_svt00340.kgml: 43 -> 42
path_svt00340.kgml: R02914 -> R02288
path_svt00340.kgml: {svt:SVTN_04710, svt:SVTN_14995} -> svt:SVTN_14980
path_svt00340.kgml: 4.2.1.49 -> 3.5.2.7
path_svt00340.kgml: Skipped genes: svt:SVTN_14990, svt:SVTN_14985
path_svt00340.kgml:
path_svt00340.kgml: Found a trail of span 2 without skipping any vertex
path_svt00340.kgml: 58 -> 67
path_svt00340.kgml: R01071 -> R04035
path_svt00340.kgml: svt:SVTN_06595 -> svt:SVTN_06600
path_svt00340.kgml: 2.4.2.17 -> 3.6.1.31
path_svt00340.kgml:
path_svt00340.kgml: --- 7.10 seconds ---

path_svt00350.kgml: Tyrosine metabolism
path_svt00350.kgml: Initialization took 6.44 seconds
path_svt00350.kgml: (not found)
path_svt00350.kgml: --- 6.49 seconds ---

path_svt00360.kgml: Phenylalanine metabolism
path_svt00360.kgml: Initialization took 19.44 seconds
path_svt00360.kgml:
path_svt00360.kgml: Found a trail of span 2 without skipping any vertex
path_svt00360.kgml: 250 -> 55
path_svt00360.kgml: R00228 -> R00750
path_svt00360.kgml: svt:SVTN_35860 -> {svt:SVTN_17135, svt:SVTN_35865}
path_svt00360.kgml: 1.2.1.10 -> 4.1.3.39
path_svt00360.kgml:
path_svt00360.kgml: --- 19.57 seconds ---

path_svt00362.kgml: Benzoate degradation
path_svt00362.kgml: Initialization took 6.35 seconds
path_svt00362.kgml:
path_svt00362.kgml: Found a trail of span 4 without skipping any vertex
path_svt00362.kgml: 48 -> 60 -> 61 -> 145
path_svt00362.kgml: R01631 -> R03307 -> R03470 -> R02991
path_svt00362.kgml: {svt:SVTN_37085, svt:SVTN_37090} -> svt:SVTN_37095 -> {svt:SVTN_30530, svt:SVTN_37100} -> {svt:SVTN_30530, svt:SVTN_37100}
path_svt00362.kgml: 1.13.11.3 -> 5.5.1.2 -> 4.1.1.44 -> 3.1.1.24
path_svt00362.kgml:
path_svt00362.kgml: Found a trail of span 3 without skipping any vertex
path_svt00362.kgml: 180 -> 179 -> 208
path_svt00362.kgml: R02601 -> R00750 -> R00228
path_svt00362.kgml: svt:SVTN_35855 -> {svt:SVTN_17135, svt:SVTN_35865} -> svt:SVTN_35860
path_svt00362.kgml: 4.2.1.80 -> 4.1.3.39 -> 1.2.1.10
path_svt00362.kgml:
path_svt00362.kgml: --- 6.49 seconds ---

path_svt00380.kgml: Tryptophan metabolism
path_svt00380.kgml: Initialization took 11.62 seconds
path_svt00380.kgml:
path_svt00380.kgml: Found a trail of span 3 containing skipped vertices
path_svt00380.kgml: 98 -> 31 -> 97
path_svt00380.kgml: R03026 -> R01975 -> R00238
path_svt00380.kgml: {svt:SVTN_02430, svt:SVTN_02930, svt:SVTN_21805, svt:SVTN_31430, svt:SVTN_35575, svt:SVTN_35795, svt:SVTN_35840} -> svt:SVTN_31430 -> {svt:SVTN_02915, svt:SVTN_11580, svt:SVTN_15050, svt:SVTN_26040, svt:SVTN_31425, svt:SVTN_34410, svt:SVTN_35815}
path_svt00380.kgml: 4.2.1.17 -> 1.1.1.35 -> 2.3.1.9
path_svt00380.kgml: Skipped genes: svt:SVTN_02920, svt:SVTN_02925
path_svt00380.kgml:
path_svt00380.kgml: Found a trail of span 2 without skipping any vertex
path_svt00380.kgml: 109 -> 104
path_svt00380.kgml: R00678 -> R03936
path_svt00380.kgml: svt:SVTN_17665 -> svt:SVTN_17660
path_svt00380.kgml: {1.13.11.11, 1.13.11.52} -> 3.7.1.3
path_svt00380.kgml:
path_svt00380.kgml: --- 11.78 seconds ---

path_svt00400.kgml: Phenylalanine, tyrosine and tryptophan biosynthesis
path_svt00400.kgml: Initialization took 4.53 seconds
path_svt00400.kgml:
path_svt00400.kgml: Found a trail of span 4 containing skipped vertices
path_svt00400.kgml: 54 -> 52 -> 53 -> 51
path_svt00400.kgml: R03508 -> R02340 -> R00674 -> R02722
path_svt00400.kgml: svt:SVTN_09885 -> svt:SVTN_09870 -> svt:SVTN_09875 -> {svt:SVTN_09870, svt:SVTN_09875}
path_svt00400.kgml: 4.1.1.48 -> {4.1.2.8, 4.2.1.20} -> {4.2.1.122, 4.2.1.20} -> 4.2.1.20
path_svt00400.kgml: Skipped genes: svt:SVTN_09880
path_svt00400.kgml:
path_svt00400.kgml: Found a trail of span 4 containing skipped vertices
path_svt00400.kgml: 79 -> 77 -> 76 -> 75
path_svt00400.kgml: R03083 -> R03084 -> R02413 -> R02412
path_svt00400.kgml: svt:SVTN_06830 -> {svt:SVTN_06825, svt:SVTN_37115} -> {svt:SVTN_06850, svt:SVTN_37120} -> svt:SVTN_06835
path_svt00400.kgml: 4.2.3.4 -> 4.2.1.10 -> {1.1.1.25, 1.1.1.282} -> 2.7.1.71
path_svt00400.kgml: Skipped genes: svt:SVTN_06845, svt:SVTN_06840
path_svt00400.kgml:
path_svt00400.kgml: Found a trail of span 3 containing skipped vertices
path_svt00400.kgml: 76 -> 77 -> 76 -> 75
path_svt00400.kgml: R02413 -> R03084 -> R02413 -> R02412
path_svt00400.kgml: {svt:SVTN_06850, svt:SVTN_37120} -> {svt:SVTN_06825, svt:SVTN_37115} -> {svt:SVTN_06850, svt:SVTN_37120} -> svt:SVTN_06835
path_svt00400.kgml: {1.1.1.25, 1.1.1.282} -> 4.2.1.10 -> {1.1.1.25, 1.1.1.282} -> 2.7.1.71
path_svt00400.kgml: Skipped genes: svt:SVTN_06845, svt:SVTN_06830, svt:SVTN_06840
path_svt00400.kgml:
path_svt00400.kgml: Found a trail of span 2 without skipping any vertex
path_svt00400.kgml: 69 -> 58
path_svt00400.kgml: R01728 -> R01715
path_svt00400.kgml: {svt:SVTN_08410, svt:SVTN_32270} -> {svt:SVTN_08415, svt:SVTN_09715, svt:SVTN_23250}
path_svt00400.kgml: 1.3.1.12 -> 5.4.99.5
path_svt00400.kgml:
path_svt00400.kgml: --- 5.07 seconds ---

path_svt00401.kgml: Novobiocin biosynthesis
path_svt00401.kgml: Initialization took 0.33 seconds
path_svt00401.kgml: (not found)
path_svt00401.kgml: --- 0.36 seconds ---

path_svt00405.kgml: Phenazine biosynthesis
path_svt00405.kgml: Initialization took 0.13 seconds
path_svt00405.kgml: (not found)
path_svt00405.kgml: --- 0.17 seconds ---

path_svt00410.kgml: beta-Alanine metabolism
path_svt00410.kgml: Initialization took 4.69 seconds
path_svt00410.kgml:
path_svt00410.kgml: Found a trail of span 3 without skipping any vertex
path_svt00410.kgml: 63 -> 62 -> 49
path_svt00410.kgml: R02269 -> R00905 -> R00908
path_svt00410.kgml: svt:SVTN_30625 -> svt:SVTN_30615 -> {svt:SVTN_27440, svt:SVTN_30620}
path_svt00410.kgml: 3.5.2.2 -> 3.5.1.6 -> {2.6.1.19, 2.6.1.55}
path_svt00410.kgml:
path_svt00410.kgml: --- 4.81 seconds ---

path_svt00430.kgml: Taurine and hypotaurine metabolism
path_svt00430.kgml: Initialization took 0.38 seconds
path_svt00430.kgml:
path_svt00430.kgml: Found a trail of span 2 without skipping any vertex
path_svt00430.kgml: 36 -> 58
path_svt00430.kgml: R00230 -> R00315
path_svt00430.kgml: svt:SVTN_26145 -> svt:SVTN_26140
path_svt00430.kgml: 2.3.1.8 -> {2.7.2.1, 2.7.2.15}
path_svt00430.kgml:
path_svt00430.kgml: --- 0.50 seconds ---

path_svt00440.kgml: Phosphonate and phosphinate metabolism
path_svt00440.kgml: Initialization took 0.13 seconds
path_svt00440.kgml: (not found)
path_svt00440.kgml: --- 0.17 seconds ---

path_svt00450.kgml: Selenocompound metabolism
path_svt00450.kgml: Initialization took 1.58 seconds
path_svt00450.kgml: (not found)
path_svt00450.kgml: --- 1.64 seconds ---

path_svt00460.kgml: Cyanoamino acid metabolism
path_svt00460.kgml: Initialization took 1.23 seconds
path_svt00460.kgml:
path_svt00460.kgml: Found a trail of span 2 containing skipped vertices
path_svt00460.kgml: 151 -> 147
path_svt00460.kgml: R02985 -> R02558
path_svt00460.kgml: {svt:SVTN_00950, svt:SVTN_00960, svt:SVTN_12015, svt:SVTN_32515, svt:SVTN_32800, svt:SVTN_35255} -> {svt:SVTN_00950, svt:SVTN_00960, svt:SVTN_12015, svt:SVTN_32515, svt:SVTN_32800, svt:SVTN_35255}
path_svt00460.kgml: {3.2.1.117, 3.2.1.21} -> {3.2.1.118, 3.2.1.21}
path_svt00460.kgml: Skipped genes: svt:SVTN_00955
path_svt00460.kgml:
path_svt00460.kgml: --- 1.30 seconds ---

path_svt00471.kgml: D-Glutamine and D-glutamate metabolism
path_svt00471.kgml: Initialization took 0.19 seconds
path_svt00471.kgml: (not found)
path_svt00471.kgml: --- 0.24 seconds ---

path_svt00472.kgml: D-Arginine and D-ornithine metabolism
path_svt00472.kgml: Initialization took 0.13 seconds
path_svt00472.kgml: (not found)
path_svt00472.kgml: --- 0.18 seconds ---

path_svt00473.kgml: D-Alanine metabolism
path_svt00473.kgml: Initialization took 0.09 seconds
path_svt00473.kgml: (not found)
path_svt00473.kgml: --- 0.12 seconds ---

path_svt00480.kgml: Glutathione metabolism
path_svt00480.kgml: Initialization took 1.33 seconds
path_svt00480.kgml: (not found)
path_svt00480.kgml: --- 1.38 seconds ---

path_svt00500.kgml: Starch and sucrose metabolism
path_svt00500.kgml: Initialization took 12.06 seconds
path_svt00500.kgml:
path_svt00500.kgml: Found a trail of span 3 containing skipped vertices
path_svt00500.kgml: 203 -> 206 -> 205
path_svt00500.kgml: R11261 -> R01824 -> R11256
path_svt00500.kgml: {svt:SVTN_26330, svt:SVTN_29480} -> svt:SVTN_29470 -> svt:SVTN_29440
path_svt00500.kgml: 3.2.1.68 -> 5.4.99.15 -> 3.2.1.141
path_svt00500.kgml: Skipped genes: svt:SVTN_29445
path_svt00500.kgml:
path_svt00500.kgml: Found a trail of span 2 without skipping any vertex
path_svt00500.kgml: 95 -> 237
path_svt00500.kgml: R11307 -> R11308
path_svt00500.kgml: {svt:SVTN_01005, svt:SVTN_32840, svt:SVTN_36750, svt:SVTN_36755, svt:SVTN_36760} -> svt:SVTN_32835
path_svt00500.kgml: 3.2.1.4 -> {3.2.1.4, 3.2.1.91}
path_svt00500.kgml:
path_svt00500.kgml: Found a trail of span 2 without skipping any vertex
path_svt00500.kgml: 95 -> 226
path_svt00500.kgml: R11307 -> R11308
path_svt00500.kgml: {svt:SVTN_01005, svt:SVTN_32840, svt:SVTN_36750, svt:SVTN_36755, svt:SVTN_36760} -> {svt:SVTN_01005, svt:SVTN_32840, svt:SVTN_36750, svt:SVTN_36755, svt:SVTN_36760}
path_svt00500.kgml: 3.2.1.4 -> {3.2.1.4, 3.2.1.91}
path_svt00500.kgml:
path_svt00500.kgml: Found a trail of span 2 containing skipped vertices
path_svt00500.kgml: 91 -> 88
path_svt00500.kgml: R00801 -> R00760
path_svt00500.kgml: svt:SVTN_02815 -> svt:SVTN_02805
path_svt00500.kgml: {3.2.1.10, 3.2.1.20, 3.2.1.26, 3.2.1.48} -> {2.7.1.1, 2.7.1.4}
path_svt00500.kgml: Skipped genes: svt:SVTN_02810
path_svt00500.kgml:
path_svt00500.kgml: Found a trail of span 2 containing skipped vertices
path_svt00500.kgml: 87 -> 88
path_svt00500.kgml: R03921 -> R00760
path_svt00500.kgml: svt:SVTN_02815 -> svt:SVTN_02805
path_svt00500.kgml: 3.2.1.26 -> {2.7.1.1, 2.7.1.4}
path_svt00500.kgml: Skipped genes: svt:SVTN_02810
path_svt00500.kgml:
path_svt00500.kgml: Found a trail of span 2 containing skipped vertices
path_svt00500.kgml: 82 -> 83
path_svt00500.kgml: R02887 -> R00306
path_svt00500.kgml: {svt:SVTN_00950, svt:SVTN_00960, svt:SVTN_12015, svt:SVTN_32515, svt:SVTN_32800, svt:SVTN_35255} -> {svt:SVTN_00950, svt:SVTN_00960, svt:SVTN_12015, svt:SVTN_32515, svt:SVTN_32800, svt:SVTN_35255}
path_svt00500.kgml: {3.2.1.21, 3.2.1.74} -> {3.2.1.21, 3.2.1.74}
path_svt00500.kgml: Skipped genes: svt:SVTN_00955
path_svt00500.kgml:
path_svt00500.kgml: Found a trail of span 2 containing skipped vertices
path_svt00500.kgml: 130 -> 132
path_svt00500.kgml: R11262 -> R00028
path_svt00500.kgml: {svt:SVTN_10835, svt:SVTN_26230} -> {svt:SVTN_06340, svt:SVTN_10845}
path_svt00500.kgml: {3.2.1.1, 3.2.1.133, 3.2.1.2} -> 3.2.1.20
path_svt00500.kgml: Skipped genes: svt:SVTN_10840
path_svt00500.kgml:
path_svt00500.kgml: --- 13.03 seconds ---

path_svt00511.kgml: Other glycan degradation
path_svt00511.kgml: Initialization took 0.18 seconds
path_svt00511.kgml: (not found)
path_svt00511.kgml: --- 0.22 seconds ---

path_svt00514.kgml: Other types of O-glycan biosynthesis
path_svt00514.kgml: Initialization took 0.08 seconds
path_svt00514.kgml: (not found)
path_svt00514.kgml: --- 0.12 seconds ---

path_svt00515.kgml: Mannose type O-glycan biosynthesis
path_svt00515.kgml: Initialization took 0.08 seconds
path_svt00515.kgml: (not found)
path_svt00515.kgml: --- 0.12 seconds ---

path_svt00520.kgml: Amino sugar and nucleotide sugar metabolism
path_svt00520.kgml: Initialization took 15.39 seconds
path_svt00520.kgml:
path_svt00520.kgml: Found a trail of span 3 without skipping any vertex
path_svt00520.kgml: 200 -> 184 -> 186 -> 184
path_svt00520.kgml: R01092 -> R00955 -> R00291 -> R00955
path_svt00520.kgml: svt:SVTN_15520 -> svt:SVTN_15530 -> {svt:SVTN_01285, svt:SVTN_12835, svt:SVTN_15525, svt:SVTN_16590} -> svt:SVTN_15530
path_svt00520.kgml: 2.7.1.6 -> 2.7.7.12 -> 5.1.3.2 -> 2.7.7.12
path_svt00520.kgml:
path_svt00520.kgml: Found a trail of span 2 without skipping any vertex
path_svt00520.kgml: 28 -> 24
path_svt00520.kgml: R00768 -> R02060
path_svt00520.kgml: {svt:SVTN_13795, svt:SVTN_23015} -> svt:SVTN_23000
path_svt00520.kgml: 2.6.1.16 -> 5.4.2.10
path_svt00520.kgml:
path_svt00520.kgml: Found a trail of span 2 containing skipped vertices
path_svt00520.kgml: 193 -> 194
path_svt00520.kgml: R01819 -> R01818
path_svt00520.kgml: svt:SVTN_14760 -> {svt:SVTN_06270, svt:SVTN_14775, svt:SVTN_23825}
path_svt00520.kgml: 5.3.1.8 -> 5.4.2.8
path_svt00520.kgml: Skipped genes: svt:SVTN_14770, svt:SVTN_14765
path_svt00520.kgml:
path_svt00520.kgml: --- 15.76 seconds ---

path_svt00521.kgml: Streptomycin biosynthesis
path_svt00521.kgml: Initialization took 1.03 seconds
path_svt00521.kgml:
path_svt00521.kgml: Found a trail of span 2 without skipping any vertex
path_svt00521.kgml: 44 -> 43
path_svt00521.kgml: R02328 -> R06513
path_svt00521.kgml: svt:SVTN_18860 -> {svt:SVTN_18855, svt:SVTN_20740}
path_svt00521.kgml: 2.7.7.24 -> 4.2.1.46
path_svt00521.kgml:
path_svt00521.kgml: --- 1.12 seconds ---

path_svt00523.kgml: Polyketide sugar unit biosynthesis
path_svt00523.kgml: Initialization took 0.58 seconds
path_svt00523.kgml:
path_svt00523.kgml: Found a trail of span 2 without skipping any vertex
path_svt00523.kgml: 23 -> 72
path_svt00523.kgml: R05518 -> R05526
path_svt00523.kgml: svt:SVTN_18805 -> svt:SVTN_18810
path_svt00523.kgml: 4.2.1.159 -> 1.1.1.384
path_svt00523.kgml:
path_svt00523.kgml: Found a trail of span 2 without skipping any vertex
path_svt00523.kgml: 27 -> 26
path_svt00523.kgml: R02328 -> R06513
path_svt00523.kgml: svt:SVTN_18860 -> {svt:SVTN_18855, svt:SVTN_20740}
path_svt00523.kgml: 2.7.7.24 -> 4.2.1.46
path_svt00523.kgml:
path_svt00523.kgml: --- 0.71 seconds ---

path_svt00525.kgml: Acarbose and validamycin biosynthesis
path_svt00525.kgml: Initialization took 0.28 seconds
path_svt00525.kgml:
path_svt00525.kgml: Found a trail of span 2 without skipping any vertex
path_svt00525.kgml: 58 -> 59
path_svt00525.kgml: R02328 -> R06513
path_svt00525.kgml: svt:SVTN_18860 -> {svt:SVTN_18855, svt:SVTN_20740}
path_svt00525.kgml: 2.7.7.24 -> 4.2.1.46
path_svt00525.kgml:
path_svt00525.kgml: --- 0.37 seconds ---

path_svt00550.kgml: Peptidoglycan biosynthesis
path_svt00550.kgml: Initialization took 5.39 seconds
path_svt00550.kgml:
path_svt00550.kgml: Found a trail of span 3 containing skipped vertices
path_svt00550.kgml: 29 -> 28 -> 27
path_svt00550.kgml: R04573 -> R05629 -> R05662
path_svt00550.kgml: svt:SVTN_10130 -> svt:SVTN_10125 -> {svt:SVTN_10110, svt:SVTN_39590}
path_svt00550.kgml: 6.3.2.10 -> 2.7.8.13 -> 2.4.1.227
path_svt00550.kgml: Skipped genes: svt:SVTN_10115, svt:SVTN_10120
path_svt00550.kgml:
path_svt00550.kgml: Found a trail of span 3 containing skipped vertices
path_svt00550.kgml: 23 -> 35 -> 36
path_svt00550.kgml: R04617 -> R05630 -> R05032
path_svt00550.kgml: svt:SVTN_10130 -> svt:SVTN_10125 -> {svt:SVTN_10110, svt:SVTN_39590}
path_svt00550.kgml: 6.3.2.10 -> 2.7.8.13 -> 2.4.1.227
path_svt00550.kgml: Skipped genes: svt:SVTN_10115, svt:SVTN_10120
path_svt00550.kgml:
path_svt00550.kgml: --- 5.62 seconds ---

path_svt00561.kgml: Glycerolipid metabolism
path_svt00561.kgml: Initialization took 2.59 seconds
path_svt00561.kgml: (not found)
path_svt00561.kgml: --- 2.63 seconds ---

path_svt00562.kgml: Inositol phosphate metabolism
path_svt00562.kgml: Initialization took 1.70 seconds
path_svt00562.kgml:
path_svt00562.kgml: Found a trail of span 3 without skipping any vertex
path_svt00562.kgml: 114 -> 115 -> 117
path_svt00562.kgml: R08603 -> R08503 -> R05661
path_svt00562.kgml: svt:SVTN_13520 -> svt:SVTN_13525 -> svt:SVTN_13530
path_svt00562.kgml: 3.7.1.22 -> 5.3.1.30 -> 2.7.1.92
path_svt00562.kgml:
path_svt00562.kgml: --- 1.82 seconds ---

path_svt00564.kgml: Glycerophospholipid metabolism
path_svt00564.kgml: Initialization took 3.75 seconds
path_svt00564.kgml:
path_svt00564.kgml: Found a trail of span 2 without skipping any vertex
path_svt00564.kgml: 103 -> 135
path_svt00564.kgml: R01800 -> R02055
path_svt00564.kgml: svt:SVTN_30740 -> svt:SVTN_30745
path_svt00564.kgml: 2.7.8.8 -> 4.1.1.65
path_svt00564.kgml:
path_svt00564.kgml: --- 3.84 seconds ---

path_svt00565.kgml: Ether lipid metabolism
path_svt00565.kgml: Initialization took 0.22 seconds
path_svt00565.kgml: (not found)
path_svt00565.kgml: --- 0.27 seconds ---

path_svt00590.kgml: Arachidonic acid metabolism
path_svt00590.kgml: Initialization took 0.08 seconds
path_svt00590.kgml: (not found)
path_svt00590.kgml: --- 0.12 seconds ---

path_svt00592.kgml: alpha-Linolenic acid metabolism
path_svt00592.kgml: Initialization took 0.08 seconds
path_svt00592.kgml: (not found)
path_svt00592.kgml: --- 0.12 seconds ---

path_svt00600.kgml: Sphingolipid metabolism
path_svt00600.kgml: Initialization took 0.28 seconds
path_svt00600.kgml: (not found)
path_svt00600.kgml: --- 0.32 seconds ---

path_svt00620.kgml: Pyruvate metabolism
path_svt00620.kgml: Initialization took 23.46 seconds
path_svt00620.kgml:
path_svt00620.kgml: Found a trail of span 2 without skipping any vertex
path_svt00620.kgml: 97 -> 129
path_svt00620.kgml: R00230 -> R00315
path_svt00620.kgml: svt:SVTN_26145 -> svt:SVTN_26140
path_svt00620.kgml: 2.3.1.8 -> {2.7.2.1, 2.7.2.15}
path_svt00620.kgml:
path_svt00620.kgml: --- 23.94 seconds ---

path_svt00621.kgml: Dioxin degradation
path_svt00621.kgml: Initialization took 0.18 seconds
path_svt00621.kgml:
path_svt00621.kgml: Found a trail of span 3 without skipping any vertex
path_svt00621.kgml: 97 -> 13 -> 108
path_svt00621.kgml: R02601 -> R00750 -> R00228
path_svt00621.kgml: svt:SVTN_35855 -> {svt:SVTN_17135, svt:SVTN_35865} -> svt:SVTN_35860
path_svt00621.kgml: 4.2.1.80 -> 4.1.3.39 -> 1.2.1.10
path_svt00621.kgml:
path_svt00621.kgml: --- 0.25 seconds ---

path_svt00622.kgml: Xylene degradation
path_svt00622.kgml: Initialization took 0.13 seconds
path_svt00622.kgml:
path_svt00622.kgml: Found a trail of span 3 without skipping any vertex
path_svt00622.kgml: 93 -> 96 -> 117
path_svt00622.kgml: R02601 -> R00750 -> R00228
path_svt00622.kgml: svt:SVTN_35855 -> {svt:SVTN_17135, svt:SVTN_35865} -> svt:SVTN_35860
path_svt00622.kgml: 4.2.1.80 -> 4.1.3.39 -> 1.2.1.10
path_svt00622.kgml:
path_svt00622.kgml: --- 0.22 seconds ---

path_svt00624.kgml: Polycyclic aromatic hydrocarbon degradation
path_svt00624.kgml: Initialization took 0.08 seconds
path_svt00624.kgml: (not found)
path_svt00624.kgml: --- 0.11 seconds ---

path_svt00625.kgml: Chloroalkane and chloroalkene degradation
path_svt00625.kgml: Initialization took 0.53 seconds
path_svt00625.kgml:
path_svt00625.kgml: Found a trail of span 2 without skipping any vertex
path_svt00625.kgml: 56 -> 62
path_svt00625.kgml: R05233 -> R05237
path_svt00625.kgml: {svt:SVTN_08075, svt:SVTN_11240, svt:SVTN_21980, svt:SVTN_36135, svt:SVTN_37385} -> {svt:SVTN_08080, svt:SVTN_17010, svt:SVTN_23795, svt:SVTN_35995}
path_svt00625.kgml: 1.1.1.1 -> 1.2.1.3
path_svt00625.kgml:
path_svt00625.kgml: Found a trail of span 2 without skipping any vertex
path_svt00625.kgml: 59 -> 64
path_svt00625.kgml: R05234 -> R05238
path_svt00625.kgml: {svt:SVTN_08075, svt:SVTN_11240, svt:SVTN_21980, svt:SVTN_36135, svt:SVTN_37385} -> {svt:SVTN_08080, svt:SVTN_17010, svt:SVTN_23795, svt:SVTN_35995}
path_svt00625.kgml: 1.1.1.1 -> 1.2.1.3
path_svt00625.kgml:
path_svt00625.kgml: --- 0.62 seconds ---

path_svt00626.kgml: Naphthalene degradation
path_svt00626.kgml: Initialization took 0.33 seconds
path_svt00626.kgml: (not found)
path_svt00626.kgml: --- 0.37 seconds ---

path_svt00627.kgml: Aminobenzoate degradation
path_svt00627.kgml: Initialization took 1.38 seconds
path_svt00627.kgml: (not found)
path_svt00627.kgml: --- 1.43 seconds ---

path_svt00630.kgml: Glyoxylate and dicarboxylate metabolism
path_svt00630.kgml: Initialization took 22.15 seconds
path_svt00630.kgml: (not found)
path_svt00630.kgml: --- 22.18 seconds ---

path_svt00633.kgml: Nitrotoluene degradation
path_svt00633.kgml: Initialization took 0.17 seconds
path_svt00633.kgml: (not found)
path_svt00633.kgml: --- 0.22 seconds ---

path_svt00640.kgml: Propanoate metabolism
path_svt00640.kgml: Initialization took 14.98 seconds
path_svt00640.kgml:
path_svt00640.kgml: Found a trail of span 3 containing skipped vertices
path_svt00640.kgml: 99 -> 66 -> 67
path_svt00640.kgml: R04432 -> R00926 -> R01354
path_svt00640.kgml: {svt:SVTN_07940, svt:SVTN_30190, svt:SVTN_31815} -> {svt:SVTN_17310, svt:SVTN_30220} -> {svt:SVTN_17310, svt:SVTN_30220}
path_svt00640.kgml: 1.3.8.7 -> {6.2.1.1, 6.2.1.17} -> {6.2.1.1, 6.2.1.17}
path_svt00640.kgml: Skipped genes: svt:SVTN_30210
path_svt00640.kgml:
path_svt00640.kgml: Found a trail of span 2 without skipping any vertex
path_svt00640.kgml: 52 -> 68
path_svt00640.kgml: R00921 -> R01353
path_svt00640.kgml: svt:SVTN_26145 -> svt:SVTN_26140
path_svt00640.kgml: {2.3.1.222, 2.3.1.8} -> {2.7.2.1, 2.7.2.15}
path_svt00640.kgml:
path_svt00640.kgml: --- 15.20 seconds ---

path_svt00643.kgml: Styrene degradation
path_svt00643.kgml: Initialization took 0.38 seconds
path_svt00643.kgml: (not found)
path_svt00643.kgml: --- 0.42 seconds ---

path_svt00650.kgml: Butanoate metabolism
path_svt00650.kgml: Initialization took 19.14 seconds
path_svt00650.kgml:
path_svt00650.kgml: Found a trail of span 4 containing skipped vertices
path_svt00650.kgml: 57 -> 59 -> 61 -> 64
path_svt00650.kgml: R00238 -> R01975 -> R03276 -> R03026
path_svt00650.kgml: {svt:SVTN_02915, svt:SVTN_11580, svt:SVTN_15050, svt:SVTN_26040, svt:SVTN_31425, svt:SVTN_34410, svt:SVTN_35815} -> svt:SVTN_31430 -> svt:SVTN_31430 -> {svt:SVTN_02430, svt:SVTN_02930, svt:SVTN_21805, svt:SVTN_31430, svt:SVTN_35575, svt:SVTN_35795, svt:SVTN_35840}
path_svt00650.kgml: 2.3.1.9 -> 1.1.1.35 -> 5.1.2.3 -> 4.2.1.17
path_svt00650.kgml: Skipped genes: svt:SVTN_02920, svt:SVTN_02925
path_svt00650.kgml:
path_svt00650.kgml: --- 19.44 seconds ---

path_svt00660.kgml: C5-Branched dibasic acid metabolism
path_svt00660.kgml: Initialization took 0.43 seconds
path_svt00660.kgml:
path_svt00660.kgml: Found a trail of span 2 without skipping any vertex
path_svt00660.kgml: 31 -> 96
path_svt00660.kgml: R03896 -> R03898
path_svt00660.kgml: {svt:SVTN_26965, svt:SVTN_26970} -> {svt:SVTN_26965, svt:SVTN_26970}
path_svt00660.kgml: 4.2.1.35 -> 4.2.1.35
path_svt00660.kgml:
path_svt00660.kgml: --- 0.50 seconds ---

path_svt00670.kgml: One carbon pool by folate
path_svt00670.kgml: Initialization took 2.78 seconds
path_svt00670.kgml:
path_svt00670.kgml: Found a trail of span 5 containing skipped vertices
path_svt00670.kgml: 51 -> 50 -> 28 -> 29 -> 20
path_svt00670.kgml: R04560 -> R04325 -> R01655 -> R01220 -> R04326
path_svt00670.kgml: svt:SVTN_23375 -> svt:SVTN_23370 -> {svt:SVTN_23390, svt:SVTN_37920} -> {svt:SVTN_23390, svt:SVTN_37920} -> svt:SVTN_23370
path_svt00670.kgml: 2.1.2.3 -> 2.1.2.2 -> 3.5.4.9 -> 1.5.1.5 -> 2.1.2.2
path_svt00670.kgml: Skipped genes: svt:SVTN_23380
path_svt00670.kgml:
path_svt00670.kgml: Found a trail of span 4 without skipping any vertex
path_svt00670.kgml: 68 -> 23 -> 24 -> 52
path_svt00670.kgml: {R00937, R00940} -> {R00936, R00939} -> {R02235, R02236} -> R02101
path_svt00670.kgml: svt:SVTN_01790 -> svt:SVTN_01790 -> svt:SVTN_01790 -> svt:SVTN_01795
path_svt00670.kgml: {1.5.1.3, 1.5.1.3} -> {1.5.1.3, 1.5.1.3} -> {1.5.1.3, 1.5.1.3} -> 2.1.1.45
path_svt00670.kgml:
path_svt00670.kgml: Found a trail of span 2 containing skipped vertices
path_svt00670.kgml: 64 -> 61
path_svt00670.kgml: R04125 -> R00945
path_svt00670.kgml: svt:SVTN_26490 -> {svt:SVTN_23445, svt:SVTN_25855, svt:SVTN_26480, svt:SVTN_37035}
path_svt00670.kgml: 2.1.2.10 -> 2.1.2.1
path_svt00670.kgml: Skipped genes: svt:SVTN_26485
path_svt00670.kgml:
path_svt00670.kgml: Found a trail of span 2 without skipping any vertex
path_svt00670.kgml: 26 -> 54
path_svt00670.kgml: {R01224, R07168} -> R00946
path_svt00670.kgml: {svt:SVTN_03340, svt:SVTN_10220, svt:SVTN_21140, svt:SVTN_37000} -> {svt:SVTN_03345, svt:SVTN_07715, svt:SVTN_21135}
path_svt00670.kgml: {1.5.1.20, 1.5.1.20} -> 2.1.1.13
path_svt00670.kgml:
path_svt00670.kgml: --- 5.55 seconds ---

path_svt00680.kgml: Methane metabolism
path_svt00680.kgml: Initialization took 7.37 seconds
path_svt00680.kgml:
path_svt00680.kgml: Found a trail of span 3 without skipping any vertex
path_svt00680.kgml: 229 -> 235 -> 237
path_svt00680.kgml: R09398 -> R09399 -> R09400
path_svt00680.kgml: svt:SVTN_14810 -> svt:SVTN_14815 -> svt:SVTN_14815
path_svt00680.kgml: 2.7.8.28 -> 6.3.2.31 -> 6.3.2.34
path_svt00680.kgml:
path_svt00680.kgml: Found a trail of span 2 without skipping any vertex
path_svt00680.kgml: 203 -> 204
path_svt00680.kgml: R00315 -> R00230
path_svt00680.kgml: svt:SVTN_26140 -> svt:SVTN_26145
path_svt00680.kgml: {2.7.2.1, 2.7.2.15} -> 2.3.1.8
path_svt00680.kgml:
path_svt00680.kgml: --- 7.57 seconds ---

path_svt00730.kgml: Thiamine metabolism
path_svt00730.kgml: Initialization took 1.64 seconds
path_svt00730.kgml:
path_svt00730.kgml: Found a trail of span 2 containing skipped vertices
path_svt00730.kgml: 70 -> 69
path_svt00730.kgml: R07463 -> R10247
path_svt00730.kgml: svt:SVTN_10240 -> svt:SVTN_10250
path_svt00730.kgml: 1.4.3.19 -> 2.8.1.10
path_svt00730.kgml: Skipped genes: svt:SVTN_10245
path_svt00730.kgml:
path_svt00730.kgml: --- 1.70 seconds ---

path_svt00740.kgml: Riboflavin metabolism
path_svt00740.kgml: Initialization took 0.23 seconds
path_svt00740.kgml:
path_svt00740.kgml: Found a trail of span 3 containing skipped vertices
path_svt00740.kgml: 32 -> 41 -> 42
path_svt00740.kgml: R07281 -> R04457 -> R00066
path_svt00740.kgml: svt:SVTN_06610 -> svt:SVTN_06605 -> svt:SVTN_06620
path_svt00740.kgml: 4.1.99.12 -> 2.5.1.78 -> 2.5.1.9
path_svt00740.kgml: Skipped genes: svt:SVTN_06615
path_svt00740.kgml:
path_svt00740.kgml: Found a trail of span 3 containing skipped vertices
path_svt00740.kgml: 38 -> 39 -> 40
path_svt00740.kgml: R00425 -> R03459 -> R03458
path_svt00740.kgml: svt:SVTN_06610 -> svt:SVTN_06625 -> svt:SVTN_06625
path_svt00740.kgml: 3.5.4.25 -> 3.5.4.26 -> 1.1.1.193
path_svt00740.kgml: Skipped genes: svt:SVTN_06615, svt:SVTN_06620
path_svt00740.kgml:
path_svt00740.kgml: --- 0.37 seconds ---

path_svt00750.kgml: Vitamin B6 metabolism
path_svt00750.kgml: Initialization took 0.83 seconds
path_svt00750.kgml: (not found)
path_svt00750.kgml: --- 0.86 seconds ---

path_svt00760.kgml: Nicotinate and nicotinamide metabolism
path_svt00760.kgml: Initialization took 3.04 seconds
path_svt00760.kgml:
path_svt00760.kgml: Found a trail of span 2 without skipping any vertex
path_svt00760.kgml: 89 -> 88
path_svt00760.kgml: R01268 -> R01724
path_svt00760.kgml: svt:SVTN_14290 -> svt:SVTN_14285
path_svt00760.kgml: 3.5.1.19 -> 6.3.4.21
path_svt00760.kgml:
path_svt00760.kgml: --- 3.21 seconds ---

path_svt00770.kgml: Pantothenate and CoA biosynthesis
path_svt00770.kgml: Initialization took 4.19 seconds
path_svt00770.kgml:
path_svt00770.kgml: Found a trail of span 2 without skipping any vertex
path_svt00770.kgml: 82 -> 81
path_svt00770.kgml: R00006 -> R03051
path_svt00770.kgml: {svt:SVTN_13665, svt:SVTN_26665, svt:SVTN_26670} -> svt:SVTN_26675
path_svt00770.kgml: 2.2.1.6 -> 1.1.1.86
path_svt00770.kgml:
path_svt00770.kgml: Found a trail of span 2 containing skipped vertices
path_svt00770.kgml: 73 -> 72
path_svt00770.kgml: R02269 -> R00905
path_svt00770.kgml: svt:SVTN_30625 -> svt:SVTN_30615
path_svt00770.kgml: 3.5.2.2 -> 3.5.1.6
path_svt00770.kgml: Skipped genes: svt:SVTN_30620
path_svt00770.kgml:
path_svt00770.kgml: Found a trail of span 2 containing skipped vertices
path_svt00770.kgml: 76 -> 71
path_svt00770.kgml: R02473 -> R03018
path_svt00770.kgml: svt:SVTN_16825 -> svt:SVTN_16810
path_svt00770.kgml: 6.3.2.1 -> 2.7.1.33
path_svt00770.kgml: Skipped genes: svt:SVTN_16820, svt:SVTN_16815
path_svt00770.kgml:
path_svt00770.kgml: --- 4.40 seconds ---

path_svt00780.kgml: Biotin metabolism
path_svt00780.kgml: Initialization took 1.63 seconds
path_svt00780.kgml:
path_svt00780.kgml: Found a trail of span 3 without skipping any vertex
path_svt00780.kgml: 32 -> 31 -> 30
path_svt00780.kgml: R03231 -> R03182 -> R01078
path_svt00780.kgml: svt:SVTN_05630 -> svt:SVTN_05635 -> svt:SVTN_05625
path_svt00780.kgml: 2.6.1.62 -> 6.3.3.3 -> 2.8.1.6
path_svt00780.kgml:
path_svt00780.kgml: --- 1.80 seconds ---

path_svt00785.kgml: Lipoic acid metabolism
path_svt00785.kgml: Initialization took 0.13 seconds
path_svt00785.kgml:
path_svt00785.kgml: Found a trail of span 2 without skipping any vertex
path_svt00785.kgml: 5 -> 6
path_svt00785.kgml: R07768 -> R07769
path_svt00785.kgml: svt:SVTN_10680 -> svt:SVTN_10675
path_svt00785.kgml: 2.8.1.8 -> 2.3.1.181
path_svt00785.kgml:
path_svt00785.kgml: Found a trail of span 2 without skipping any vertex
path_svt00785.kgml: 11 -> 10
path_svt00785.kgml: R07766 -> R07767
path_svt00785.kgml: svt:SVTN_10675 -> svt:SVTN_10680
path_svt00785.kgml: 2.3.1.181 -> 2.8.1.8
path_svt00785.kgml:
path_svt00785.kgml: --- 0.26 seconds ---

path_svt00790.kgml: Folate biosynthesis
path_svt00790.kgml: Initialization took 4.59 seconds
path_svt00790.kgml:
path_svt00790.kgml: Found a trail of span 4 containing skipped vertices
path_svt00790.kgml: 171 -> 75 -> 74 -> 72
path_svt00790.kgml: R11073 -> R03504 -> R03503 -> R03067
path_svt00790.kgml: svt:SVTN_16915 -> svt:SVTN_16915 -> svt:SVTN_16920 -> {svt:SVTN_16905, svt:SVTN_24880}
path_svt00790.kgml: 5.1.99.8 -> 4.1.2.25 -> 2.7.6.3 -> 2.5.1.15
path_svt00790.kgml: Skipped genes: svt:SVTN_16910
path_svt00790.kgml:
path_svt00790.kgml: Found a trail of span 3 containing skipped vertices
path_svt00790.kgml: 171 -> 75 -> 73
path_svt00790.kgml: R11073 -> R03504 -> R03066
path_svt00790.kgml: svt:SVTN_16915 -> svt:SVTN_16915 -> {svt:SVTN_16905, svt:SVTN_24880}
path_svt00790.kgml: 5.1.99.8 -> 4.1.2.25 -> 2.5.1.15
path_svt00790.kgml: Skipped genes: svt:SVTN_16910
path_svt00790.kgml:
path_svt00790.kgml: --- 4.81 seconds ---

path_svt00860.kgml: Porphyrin and chlorophyll metabolism
path_svt00860.kgml: Initialization took 12.02 seconds
path_svt00860.kgml:
path_svt00860.kgml: Found a trail of span 3 containing skipped vertices
path_svt00860.kgml: 301 -> 302 -> 315
path_svt00860.kgml: R05220 -> R05225 -> R07302
path_svt00860.kgml: {svt:SVTN_08950, svt:SVTN_25935} -> svt:SVTN_08940 -> svt:SVTN_08935
path_svt00860.kgml: 2.5.1.17 -> 6.3.5.10 -> 6.3.1.10
path_svt00860.kgml: Skipped genes: svt:SVTN_08945
path_svt00860.kgml:
path_svt00860.kgml: Found a trail of span 3 containing skipped vertices
path_svt00860.kgml: 301 -> 302 -> 316
path_svt00860.kgml: R05220 -> R05225 -> R06529
path_svt00860.kgml: {svt:SVTN_08950, svt:SVTN_25935} -> svt:SVTN_08940 -> svt:SVTN_08935
path_svt00860.kgml: 2.5.1.17 -> 6.3.5.10 -> 6.3.1.10
path_svt00860.kgml: Skipped genes: svt:SVTN_08945
path_svt00860.kgml:
path_svt00860.kgml: Found a trail of span 2 containing skipped vertices
path_svt00860.kgml: 294 -> 317
path_svt00860.kgml: R05150 -> R05149
path_svt00860.kgml: svt:SVTN_18120 -> {svt:SVTN_07175, svt:SVTN_18145}
path_svt00860.kgml: 1.3.1.54 -> 2.1.1.132
path_svt00860.kgml: Skipped genes: svt:SVTN_18140, svt:SVTN_18135
path_svt00860.kgml:
path_svt00860.kgml: Found a trail of span 2 without skipping any vertex
path_svt00860.kgml: 269 -> 408
path_svt00860.kgml: R03197 -> R04178
path_svt00860.kgml: svt:SVTN_29185 -> svt:SVTN_29205
path_svt00860.kgml: 4.1.1.37 -> 1.3.3.15
path_svt00860.kgml:
path_svt00860.kgml: --- 12.89 seconds ---

path_svt00900.kgml: Terpenoid backbone biosynthesis
path_svt00900.kgml: Initialization took 2.94 seconds
path_svt00900.kgml: (not found)
path_svt00900.kgml: --- 2.98 seconds ---

path_svt00903.kgml: Limonene and pinene degradation
path_svt00903.kgml: Initialization took 1.33 seconds
path_svt00903.kgml: (not found)
path_svt00903.kgml: --- 1.38 seconds ---

path_svt00906.kgml: Carotenoid biosynthesis
path_svt00906.kgml: Initialization took 0.08 seconds
path_svt00906.kgml: (not found)
path_svt00906.kgml: --- 0.13 seconds ---

path_svt00909.kgml: Sesquiterpenoid and triterpenoid biosynthesis
path_svt00909.kgml: Initialization took 0.13 seconds
path_svt00909.kgml: (not found)
path_svt00909.kgml: --- 0.18 seconds ---

path_svt00910.kgml: Nitrogen metabolism
path_svt00910.kgml: Initialization took 3.34 seconds
path_svt00910.kgml:
path_svt00910.kgml: Found a trail of span 2 without skipping any vertex
path_svt00910.kgml: 64 -> 57
path_svt00910.kgml: R10092 -> R03546
path_svt00910.kgml: {svt:SVTN_10155, svt:SVTN_29825, svt:SVTN_35965} -> svt:SVTN_29830
path_svt00910.kgml: 4.2.1.1 -> 4.2.1.104
path_svt00910.kgml:
path_svt00910.kgml: Found a trail of span 2 without skipping any vertex
path_svt00910.kgml: 25 -> 148
path_svt00910.kgml: R00798 -> R00787
path_svt00910.kgml: svt:SVTN_12310 -> {svt:SVTN_12315, svt:SVTN_12320}
path_svt00910.kgml: ? -> {1.7.1.15, 1.7.1.4}
path_svt00910.kgml:
path_svt00910.kgml: --- 3.46 seconds ---

path_svt00920.kgml: Sulfur metabolism
path_svt00920.kgml: Initialization took 3.85 seconds
path_svt00920.kgml:
path_svt00920.kgml: Found a trail of span 4 containing skipped vertices
path_svt00920.kgml: 42 -> 39 -> 48 -> 29
path_svt00920.kgml: R00529 -> R00509 -> R02021 -> R00859
path_svt00920.kgml: {svt:SVTN_29575, svt:SVTN_29580} -> svt:SVTN_29585 -> svt:SVTN_29590 -> svt:SVTN_29600
path_svt00920.kgml: 2.7.7.4 -> 2.7.1.25 -> 1.8.4.8 -> 1.8.7.1
path_svt00920.kgml: Skipped genes: svt:SVTN_29595
path_svt00920.kgml:
path_svt00920.kgml: Found a trail of span 4 containing skipped vertices
path_svt00920.kgml: 160 -> 159 -> 150 -> 149
path_svt00920.kgml: R00529 -> R00509 -> R02021 -> R00859
path_svt00920.kgml: {svt:SVTN_29575, svt:SVTN_29580} -> svt:SVTN_29585 -> svt:SVTN_29590 -> svt:SVTN_29600
path_svt00920.kgml: 2.7.7.4 -> 2.7.1.25 -> 1.8.4.8 -> 1.8.7.1
path_svt00920.kgml: Skipped genes: svt:SVTN_29595
path_svt00920.kgml:
path_svt00920.kgml: --- 4.07 seconds ---

path_svt00930.kgml: Caprolactam degradation
path_svt00930.kgml: Initialization took 0.98 seconds
path_svt00930.kgml: (not found)
path_svt00930.kgml: --- 1.02 seconds ---

path_svt00970.kgml: Aminoacyl-tRNA biosynthesis
path_svt00970.kgml: Initialization took 7.75 seconds
path_svt00970.kgml: (not found)
path_svt00970.kgml: --- 7.80 seconds ---

path_svt00984.kgml: Steroid degradation
path_svt00984.kgml: Initialization took 1.03 seconds
path_svt00984.kgml:
path_svt00984.kgml: Found a trail of span 3 without skipping any vertex
path_svt00984.kgml: 18 -> 23 -> 26
path_svt00984.kgml: R09819 -> R04597 -> R09883
path_svt00984.kgml: {svt:SVTN_22010, svt:SVTN_35900, svt:SVTN_35905, svt:SVTN_35920} -> svt:SVTN_35915 -> svt:SVTN_35910
path_svt00984.kgml: 1.14.14.12 -> 1.13.11.25 -> 3.7.1.17
path_svt00984.kgml:
path_svt00984.kgml: --- 1.15 seconds ---

path_svt00999.kgml: Biosynthesis of secondary metabolites - unclassified
path_svt00999.kgml: Initialization took 0.23 seconds
path_svt00999.kgml: (not found)
path_svt00999.kgml: --- 0.26 seconds ---

path_svt01040.kgml: Biosynthesis of unsaturated fatty acids
path_svt01040.kgml: Initialization took 1.00 seconds
path_svt01040.kgml: (not found)
path_svt01040.kgml: --- 1.05 seconds ---

path_svt01054.kgml: Nonribosomal peptide structures
path_svt01054.kgml: Initialization took 0.08 seconds
path_svt01054.kgml: (not found)
path_svt01054.kgml: --- 0.10 seconds ---

path_svt01055.kgml: Biosynthesis of vancomycin group antibiotics
path_svt01055.kgml: Initialization took 0.22 seconds
path_svt01055.kgml:
path_svt01055.kgml: Found a trail of span 2 without skipping any vertex
path_svt01055.kgml: 68 -> 36
path_svt01055.kgml: R06626 -> R06632
path_svt01055.kgml: svt:SVTN_32170 -> {svt:SVTN_32165, svt:SVTN_32295}
path_svt01055.kgml: 2.6.1.103 -> 1.13.11.46
path_svt01055.kgml:
path_svt01055.kgml: --- 0.30 seconds ---

path_svt01056.kgml: Biosynthesis of type II polyketide backbone
path_svt01056.kgml: Initialization took 0.53 seconds
path_svt01056.kgml:
path_svt01056.kgml: Found a trail of span 2 without skipping any vertex
path_svt01056.kgml: 31 -> 30
path_svt01056.kgml: R09262 -> R09265
path_svt01056.kgml: {svt:SVTN_18785, svt:SVTN_28610} -> {svt:SVTN_18765, svt:SVTN_28615}
path_svt01056.kgml: ? -> ?
path_svt01056.kgml:
path_svt01056.kgml: --- 0.65 seconds ---

path_svt01057.kgml: Biosynthesis of type II polyketide products
path_svt01057.kgml: Initialization took 0.93 seconds
path_svt01057.kgml:
path_svt01057.kgml: Found a trail of span 2 without skipping any vertex
path_svt01057.kgml: 320 -> 305
path_svt01057.kgml: R09342 -> R09343
path_svt01057.kgml: svt:SVTN_28620 -> svt:SVTN_28625
path_svt01057.kgml: ? -> ?
path_svt01057.kgml:
path_svt01057.kgml: --- 1.01 seconds ---

path_svt01059.kgml: Biosynthesis of enediyne antibiotics
path_svt01059.kgml: Initialization took 0.18 seconds
path_svt01059.kgml: (not found)
path_svt01059.kgml: --- 0.21 seconds ---

--- 610.65 seconds ---
