# Supplementary material for: CoMetGeNe: mining conserved neighborhood patterns in metabolic and genomic contexts
Source: BMC Bioinformatics. 2019 Jan 10;20:19. doi: 10.1186/s12859-018-2542-2 (PMC6327494; doi:10.1186/s12859-018-2542-2)
Supplement: Supplementary file 14 — Trail finding results for completely assembled representative bacterial genomes present in NCBI Genomes. Of the 1,545 fully assembled representative bacterial genomes in NCBI, corresponding entries have been identified in KEGG for 1,467 species, for which trail finding has been performed for all combinations of gap parameters δG and δD ranging from 0 to 3. This additional file is available from https://doi.org/10.6084/m9.figshare.7288769. (GZ 178,532 kb) [file 12859_2018_2542_MOESM14_ESM.gz › results/cbat_dG1_dD1.hnet]

--- delta_G = 1, delta_D = 1 ---

path_cbat00010.kgml: Glycolysis / Gluconeogenesis
path_cbat00010.kgml: Initialization took 5.64 seconds
path_cbat00010.kgml:
path_cbat00010.kgml: Found a trail of span 3 containing skipped vertices
path_cbat00010.kgml: 49 -> 48 -> [49] -> 50
path_cbat00010.kgml: R03270 -> R00014 -> [R03270] -> R02569
path_cbat00010.kgml: {cbat:M666_01670, cbat:M666_08090} -> {cbat:M666_01670, cbat:M666_08090} -> [{cbat:M666_01670, cbat:M666_08090}] -> cbat:M666_01665
path_cbat00010.kgml: 1.2.4.1 -> {1.2.4.1, 2.2.1.6, 4.1.1.1} -> [1.2.4.1] -> 2.3.1.12
path_cbat00010.kgml:
path_cbat00010.kgml: Found a trail of span 2 containing skipped vertices
path_cbat00010.kgml: 59 -> [14] -> 57
path_cbat00010.kgml: R04779 -> [R01070] -> R01061
path_cbat00010.kgml: {cbat:M666_11830, cbat:M666_12135, cbat:M666_17400} -> [cbat:M666_08565] -> {cbat:M666_08845, cbat:M666_12140, cbat:M666_17815}
path_cbat00010.kgml: 2.7.1.11 -> [4.1.2.13] -> {1.2.1.12, 1.2.1.59}
path_cbat00010.kgml:
path_cbat00010.kgml: --- 6.56 seconds ---

path_cbat00020.kgml: Citrate cycle (TCA cycle)
path_cbat00020.kgml: Initialization took 2.63 seconds
path_cbat00020.kgml:
path_cbat00020.kgml: Found a trail of span 3 without skipping any vertex
path_cbat00020.kgml: 75 -> 77 -> 82
path_cbat00020.kgml: R00014 -> R03270 -> R02569
path_cbat00020.kgml: {cbat:M666_01670, cbat:M666_08090} -> {cbat:M666_01670, cbat:M666_08090} -> cbat:M666_01665
path_cbat00020.kgml: {1.2.4.1, 2.2.1.6, 4.1.1.1} -> 1.2.4.1 -> 2.3.1.12
path_cbat00020.kgml:
path_cbat00020.kgml: Found a trail of span 3 containing skipped vertices
path_cbat00020.kgml: 29 -> [30] -> 31 -> [28] -> 30
path_cbat00020.kgml: R00621 -> [R03316] -> R02570 -> [R07618] -> R03316
path_cbat00020.kgml: cbat:M666_07440 -> [cbat:M666_07440] -> {cbat:M666_07445, cbat:M666_09390} -> [{cbat:M666_11345, cbat:M666_14790}] -> cbat:M666_07440
path_cbat00020.kgml: 1.2.4.2 -> [1.2.4.2] -> 2.3.1.61 -> [1.8.1.4] -> 1.2.4.2
path_cbat00020.kgml:
path_cbat00020.kgml: Found a trail of span 2 without skipping any vertex
path_cbat00020.kgml: 40 -> 39
path_cbat00020.kgml: R01325 -> R01900
path_cbat00020.kgml: {cbat:M666_09485, cbat:M666_09490} -> {cbat:M666_09485, cbat:M666_09490}
path_cbat00020.kgml: 4.2.1.3 -> 4.2.1.3
path_cbat00020.kgml:
path_cbat00020.kgml: --- 3.63 seconds ---

path_cbat00030.kgml: Pentose phosphate pathway
path_cbat00030.kgml: Initialization took 5.55 seconds
path_cbat00030.kgml:
path_cbat00030.kgml: Found a trail of span 3 without skipping any vertex
path_cbat00030.kgml: 77 -> 46 -> 49
path_cbat00030.kgml: R01827 -> R01641 -> R01830
path_cbat00030.kgml: {cbat:M666_02135, cbat:M666_15030} -> {cbat:M666_02125, cbat:M666_02130, cbat:M666_17560} -> {cbat:M666_02125, cbat:M666_02130, cbat:M666_17560}
path_cbat00030.kgml: 2.2.1.2 -> 2.2.1.1 -> 2.2.1.1
path_cbat00030.kgml:
path_cbat00030.kgml: Found a trail of span 2 without skipping any vertex
path_cbat00030.kgml: 58 -> 57
path_cbat00030.kgml: R02736 -> R02035
path_cbat00030.kgml: cbat:M666_18125 -> {cbat:M666_18120, cbat:M666_18875}
path_cbat00030.kgml: {1.1.1.363, 1.1.1.49} -> 3.1.1.31
path_cbat00030.kgml:
path_cbat00030.kgml: Found a trail of span 2 without skipping any vertex
path_cbat00030.kgml: 135 -> 137
path_cbat00030.kgml: R05338 -> R09780
path_cbat00030.kgml: cbat:M666_16170 -> cbat:M666_16175
path_cbat00030.kgml: 4.1.2.43 -> 5.3.1.27
path_cbat00030.kgml:
path_cbat00030.kgml: Found a trail of span 2 without skipping any vertex
path_cbat00030.kgml: 157 -> 57
path_cbat00030.kgml: {R02736, R10907} -> R02035
path_cbat00030.kgml: cbat:M666_18125 -> {cbat:M666_18120, cbat:M666_18875}
path_cbat00030.kgml: {1.1.1.363, 1.1.1.49, 1.1.1.363, 1.1.1.388} -> 3.1.1.31
path_cbat00030.kgml:
path_cbat00030.kgml: --- 7.15 seconds ---

path_cbat00040.kgml: Pentose and glucuronate interconversions
path_cbat00040.kgml: Initialization took 0.81 seconds
path_cbat00040.kgml:
path_cbat00040.kgml: Found a trail of span 2 without skipping any vertex
path_cbat00040.kgml: 107 -> 105
path_cbat00040.kgml: R02555 -> R01540
path_cbat00040.kgml: cbat:M666_09825 -> cbat:M666_09820
path_cbat00040.kgml: 1.1.1.58 -> 4.2.1.7
path_cbat00040.kgml:
path_cbat00040.kgml: Found a trail of span 2 without skipping any vertex
path_cbat00040.kgml: 80 -> 87
path_cbat00040.kgml: R01639 -> R01432
path_cbat00040.kgml: cbat:M666_09535 -> cbat:M666_09540
path_cbat00040.kgml: 2.7.1.17 -> 5.3.1.5
path_cbat00040.kgml:
path_cbat00040.kgml: --- 1.17 seconds ---

path_cbat00051.kgml: Fructose and mannose metabolism
path_cbat00051.kgml: Initialization took 3.48 seconds
path_cbat00051.kgml:
path_cbat00051.kgml: Found a trail of span 2 without skipping any vertex
path_cbat00051.kgml: 192 -> 196
path_cbat00051.kgml: R08926 -> R10689
path_cbat00051.kgml: {cbat:M666_00140, cbat:M666_09835} -> {cbat:M666_00135, cbat:M666_09830}
path_cbat00051.kgml: 1.1.1.122 -> ?
path_cbat00051.kgml:
path_cbat00051.kgml: Found a trail of span 2 without skipping any vertex
path_cbat00051.kgml: 63 -> 74
path_cbat00051.kgml: R00868 -> R00867
path_cbat00051.kgml: {cbat:M666_10175, cbat:M666_10185} -> {cbat:M666_10180, cbat:M666_10680}
path_cbat00051.kgml: {1.1.1.11, 1.1.1.67} -> {2.7.1.1, 2.7.1.4}
path_cbat00051.kgml:
path_cbat00051.kgml: Found a trail of span 2 without skipping any vertex
path_cbat00051.kgml: 83 -> 82
path_cbat00051.kgml: R00888 -> R05692
path_cbat00051.kgml: cbat:M666_03410 -> cbat:M666_03415
path_cbat00051.kgml: 4.2.1.47 -> 1.1.1.271
path_cbat00051.kgml:
path_cbat00051.kgml: --- 4.02 seconds ---

path_cbat00052.kgml: Galactose metabolism
path_cbat00052.kgml: Initialization took 1.47 seconds
path_cbat00052.kgml:
path_cbat00052.kgml: Found a trail of span 2 without skipping any vertex
path_cbat00052.kgml: 171 -> 82
path_cbat00052.kgml: R01092 -> R00955
path_cbat00052.kgml: cbat:M666_00185 -> cbat:M666_00190
path_cbat00052.kgml: 2.7.1.6 -> 2.7.7.12
path_cbat00052.kgml:
path_cbat00052.kgml: --- 1.67 seconds ---

path_cbat00053.kgml: Ascorbate and aldarate metabolism
path_cbat00053.kgml: Initialization took 0.31 seconds
path_cbat00053.kgml: (not found)
path_cbat00053.kgml: --- 0.46 seconds ---

path_cbat00061.kgml: Fatty acid biosynthesis
path_cbat00061.kgml: Initialization took 2.98 seconds
path_cbat00061.kgml:
path_cbat00061.kgml: Found a trail of span 2 without skipping any vertex
path_cbat00061.kgml: 153 -> 262
path_cbat00061.kgml: R00742 -> R10707
path_cbat00061.kgml: {cbat:M666_04440, cbat:M666_04445, cbat:M666_08560, cbat:M666_10035} -> {cbat:M666_01565, cbat:M666_04450, cbat:M666_09370}
path_cbat00061.kgml: 6.4.1.2 -> 2.3.1.180
path_cbat00061.kgml:
path_cbat00061.kgml: --- 3.78 seconds ---

path_cbat00072.kgml: Synthesis and degradation of ketone bodies
path_cbat00072.kgml: Initialization took 0.20 seconds
path_cbat00072.kgml: (not found)
path_cbat00072.kgml: --- 0.30 seconds ---

path_cbat00130.kgml: Ubiquinone and other terpenoid-quinone biosynthesis
path_cbat00130.kgml: Initialization took 0.45 seconds
path_cbat00130.kgml:
path_cbat00130.kgml: Found a trail of span 2 without skipping any vertex
path_cbat00130.kgml: 69 -> 61
path_cbat00130.kgml: R01717 -> R08165
path_cbat00130.kgml: cbat:M666_13685 -> cbat:M666_13690
path_cbat00130.kgml: 5.4.4.2 -> 2.2.1.9
path_cbat00130.kgml:
path_cbat00130.kgml: --- 0.65 seconds ---

path_cbat00190.kgml: Oxidative phosphorylation
path_cbat00190.kgml: Initialization took 2.98 seconds
path_cbat00190.kgml: (not found)
path_cbat00190.kgml: --- 3.08 seconds ---

path_cbat00220.kgml: Arginine biosynthesis
path_cbat00220.kgml: Initialization took 0.90 seconds
path_cbat00220.kgml:
path_cbat00220.kgml: Found a trail of span 2 containing skipped vertices
path_cbat00220.kgml: 73 -> [45] -> 47
path_cbat00220.kgml: R09107 -> [R01954] -> R01086
path_cbat00220.kgml: cbat:M666_02665 -> [cbat:M666_02620] -> cbat:M666_02670
path_cbat00220.kgml: 3.5.1.16 -> [6.3.4.5] -> 4.3.2.1
path_cbat00220.kgml:
path_cbat00220.kgml: Found a trail of span 2 containing skipped vertices
path_cbat00220.kgml: 51 -> 52
path_cbat00220.kgml: R03443 -> R02283
path_cbat00220.kgml: cbat:M666_02630 -> cbat:M666_02640
path_cbat00220.kgml: 1.2.1.38 -> 2.6.1.11
path_cbat00220.kgml: Skipped genes: cbat:M666_02635
path_cbat00220.kgml:
path_cbat00220.kgml: --- 1.27 seconds ---

path_cbat00230.kgml: Purine metabolism
path_cbat00230.kgml: Initialization took 17.53 seconds
path_cbat00230.kgml:
path_cbat00230.kgml: Found a trail of span 3 containing skipped vertices
path_cbat00230.kgml: 220 -> [139] -> 239 -> [301] -> 275
path_cbat00230.kgml: R00332 -> [R02019] -> R02090 -> [R01858] -> R01856
path_cbat00230.kgml: cbat:M666_06135 -> [{cbat:M666_06070, cbat:M666_06075}] -> cbat:M666_06135 -> [cbat:M666_04070] -> cbat:M666_06165
path_cbat00230.kgml: 2.7.4.8 -> [1.17.4.1] -> {2.7.4.12, 2.7.4.8} -> [2.7.1.40] -> 3.1.5.1
path_cbat00230.kgml: Skipped genes: cbat:M666_06140
path_cbat00230.kgml:
path_cbat00230.kgml: Found a trail of span 2 containing skipped vertices
path_cbat00230.kgml: 427 -> 428
path_cbat00230.kgml: R07404 -> R07405
path_cbat00230.kgml: cbat:M666_01265 -> cbat:M666_01275
path_cbat00230.kgml: 6.3.4.18 -> 5.4.99.18
path_cbat00230.kgml: Skipped genes: cbat:M666_01270
path_cbat00230.kgml:
path_cbat00230.kgml: --- 19.73 seconds ---

path_cbat00240.kgml: Pyrimidine metabolism
path_cbat00240.kgml: Initialization took 11.21 seconds
path_cbat00240.kgml: (not found)
path_cbat00240.kgml: --- 12.26 seconds ---

path_cbat00250.kgml: Alanine, aspartate and glutamate metabolism
path_cbat00250.kgml: Initialization took 4.91 seconds
path_cbat00250.kgml: (not found)
path_cbat00250.kgml: --- 5.06 seconds ---

path_cbat00260.kgml: Glycine, serine and threonine metabolism
path_cbat00260.kgml: Initialization took 3.62 seconds
path_cbat00260.kgml:
path_cbat00260.kgml: Found a trail of span 4 containing skipped vertices
path_cbat00260.kgml: 76 -> [93] -> 103 -> 99 -> 87
path_cbat00260.kgml: R00480 -> [R02291] -> {R01773, R01775} -> R01771 -> R01466
path_cbat00260.kgml: {cbat:M666_06790, cbat:M666_11625} -> [cbat:M666_04365] -> cbat:M666_11625 -> cbat:M666_11620 -> cbat:M666_11605
path_cbat00260.kgml: 2.7.2.4 -> [1.2.1.11] -> {1.1.1.3, 1.1.1.3} -> 2.7.1.39 -> 4.2.3.1
path_cbat00260.kgml: Skipped genes: cbat:M666_11610
path_cbat00260.kgml:
path_cbat00260.kgml: Found a trail of span 2 without skipping any vertex
path_cbat00260.kgml: 78 -> 70
path_cbat00260.kgml: R04173 -> R01513
path_cbat00260.kgml: cbat:M666_17365 -> {cbat:M666_06810, cbat:M666_17370, cbat:M666_17960}
path_cbat00260.kgml: 2.6.1.52 -> 1.1.1.95
path_cbat00260.kgml:
path_cbat00260.kgml: Found a trail of span 2 containing skipped vertices
path_cbat00260.kgml: 92 -> [82] -> 73
path_cbat00260.kgml: R00371 -> [R00945] -> R01290
path_cbat00260.kgml: {cbat:M666_04130, cbat:M666_13880} -> [cbat:M666_14985] -> cbat:M666_13875
path_cbat00260.kgml: 2.3.1.29 -> [2.1.2.1] -> 4.2.1.22
path_cbat00260.kgml:
path_cbat00260.kgml: Found a trail of span 2 containing skipped vertices
path_cbat00260.kgml: 92 -> [82] -> 180
path_cbat00260.kgml: R00371 -> [R00945] -> R00891
path_cbat00260.kgml: {cbat:M666_04130, cbat:M666_13880} -> [cbat:M666_14985] -> cbat:M666_13875
path_cbat00260.kgml: 2.3.1.29 -> [2.1.2.1] -> 4.2.1.22
path_cbat00260.kgml:
path_cbat00260.kgml: --- 4.54 seconds ---

path_cbat00261.kgml: Monobactam biosynthesis
path_cbat00261.kgml: Initialization took 0.30 seconds
path_cbat00261.kgml: (not found)
path_cbat00261.kgml: --- 0.40 seconds ---

path_cbat00270.kgml: Cysteine and methionine metabolism
path_cbat00270.kgml: Initialization took 4.47 seconds
path_cbat00270.kgml:
path_cbat00270.kgml: Found a trail of span 2 without skipping any vertex
path_cbat00270.kgml: 124 -> 131
path_cbat00270.kgml: R00586 -> R03132
path_cbat00270.kgml: cbat:M666_17045 -> cbat:M666_17050
path_cbat00270.kgml: 2.3.1.30 -> 2.5.1.144
path_cbat00270.kgml:
path_cbat00270.kgml: Found a trail of span 2 containing skipped vertices
path_cbat00270.kgml: 204 -> [90] -> 92
path_cbat00270.kgml: {R01287, R02026} -> [R04405] -> R00177
path_cbat00270.kgml: cbat:M666_08135 -> [cbat:M666_18610] -> cbat:M666_08130
path_cbat00270.kgml: 2.5.1.49 -> [2.1.1.14] -> 2.5.1.6
path_cbat00270.kgml:
path_cbat00270.kgml: --- 4.92 seconds ---

path_cbat00280.kgml: Valine, leucine and isoleucine degradation
path_cbat00280.kgml: Initialization took 1.54 seconds
path_cbat00280.kgml: (not found)
path_cbat00280.kgml: --- 1.69 seconds ---

path_cbat00281.kgml: Geraniol degradation
path_cbat00281.kgml: Initialization took 0.10 seconds
path_cbat00281.kgml: (not found)
path_cbat00281.kgml: --- 0.21 seconds ---

path_cbat00290.kgml: Valine, leucine and isoleucine biosynthesis
path_cbat00290.kgml: Initialization took 0.66 seconds
path_cbat00290.kgml:
path_cbat00290.kgml: Found a trail of span 4 without skipping any vertex
path_cbat00290.kgml: 20 -> 78 -> 21 -> 22
path_cbat00290.kgml: R07399 -> R03896 -> R03898 -> R00994
path_cbat00290.kgml: cbat:M666_15050 -> {cbat:M666_15055, cbat:M666_15060} -> {cbat:M666_15055, cbat:M666_15060} -> {cbat:M666_13575, cbat:M666_15045}
path_cbat00290.kgml: 2.3.1.182 -> 4.2.1.35 -> 4.2.1.35 -> 1.1.1.85
path_cbat00290.kgml:
path_cbat00290.kgml: Found a trail of span 3 containing skipped vertices
path_cbat00290.kgml: 20 -> 78 -> [21] -> 22
path_cbat00290.kgml: R07399 -> R03896 -> [R03898] -> R00994
path_cbat00290.kgml: cbat:M666_15050 -> {cbat:M666_15055, cbat:M666_15060} -> [{cbat:M666_15055, cbat:M666_15060}] -> {cbat:M666_13575, cbat:M666_15045}
path_cbat00290.kgml: 2.3.1.182 -> 4.2.1.35 -> [4.2.1.35] -> 1.1.1.85
path_cbat00290.kgml:
path_cbat00290.kgml: Found a trail of span 3 containing skipped vertices
path_cbat00290.kgml: 36 -> 37 -> 35
path_cbat00290.kgml: R04426 -> R04001 -> R03968
path_cbat00290.kgml: {cbat:M666_13575, cbat:M666_15045} -> {cbat:M666_15055, cbat:M666_15060} -> {cbat:M666_15055, cbat:M666_15060}
path_cbat00290.kgml: 1.1.1.85 -> 4.2.1.33 -> 4.2.1.33
path_cbat00290.kgml: Skipped genes: cbat:M666_15050
path_cbat00290.kgml:
path_cbat00290.kgml: Found a trail of span 3 containing skipped vertices
path_cbat00290.kgml: 23 -> [47] -> 42 -> 34
path_cbat00290.kgml: R00996 -> [R08648] -> R05069 -> R05068
path_cbat00290.kgml: cbat:M666_14935 -> [{cbat:M666_14915, cbat:M666_14925}] -> cbat:M666_14930 -> cbat:M666_14930
path_cbat00290.kgml: 4.3.1.19 -> [2.2.1.6] -> {1.1.1.86, 5.4.99.3} -> 1.1.1.86
path_cbat00290.kgml:
path_cbat00290.kgml: Found a trail of span 3 containing skipped vertices
path_cbat00290.kgml: 20 -> [78] -> 21 -> 22
path_cbat00290.kgml: R07399 -> [R03896] -> R03898 -> R00994
path_cbat00290.kgml: cbat:M666_15050 -> [{cbat:M666_15055, cbat:M666_15060}] -> {cbat:M666_15055, cbat:M666_15060} -> {cbat:M666_13575, cbat:M666_15045}
path_cbat00290.kgml: 2.3.1.182 -> [4.2.1.35] -> 4.2.1.35 -> 1.1.1.85
path_cbat00290.kgml:
path_cbat00290.kgml: --- 2.21 seconds ---

path_cbat00300.kgml: Lysine biosynthesis
path_cbat00300.kgml: Initialization took 0.95 seconds
path_cbat00300.kgml: (not found)
path_cbat00300.kgml: --- 1.10 seconds ---

path_cbat00310.kgml: Lysine degradation
path_cbat00310.kgml: Initialization took 0.71 seconds
path_cbat00310.kgml:
path_cbat00310.kgml: Found a trail of span 2 without skipping any vertex
path_cbat00310.kgml: 55 -> 73
path_cbat00310.kgml: R01940 -> R02571
path_cbat00310.kgml: cbat:M666_07440 -> {cbat:M666_07445, cbat:M666_09390}
path_cbat00310.kgml: 1.2.4.2 -> 2.3.1.61
path_cbat00310.kgml:
path_cbat00310.kgml: --- 0.92 seconds ---

path_cbat00311.kgml: Penicillin and cephalosporin biosynthesis
path_cbat00311.kgml: Initialization took 0.09 seconds
path_cbat00311.kgml: (not found)
path_cbat00311.kgml: --- 0.14 seconds ---

path_cbat00330.kgml: Arginine and proline metabolism
path_cbat00330.kgml: Initialization took 1.86 seconds
path_cbat00330.kgml:
path_cbat00330.kgml: Found a trail of span 3 containing skipped vertices
path_cbat00330.kgml: 213 -> [221] -> 216 -> 217
path_cbat00330.kgml: {R01248, R01251} -> [{R00707, R00708}] -> R00239 -> R03313
path_cbat00330.kgml: cbat:M666_02635 -> [cbat:M666_08620] -> cbat:M666_02650 -> cbat:M666_02645
path_cbat00330.kgml: {1.5.1.2, 1.5.1.2} -> [{1.2.1.88, 1.2.1.88}] -> 2.7.2.11 -> 1.2.1.41
path_cbat00330.kgml: Skipped genes: cbat:M666_02640
path_cbat00330.kgml:
path_cbat00330.kgml: Found a trail of span 2 without skipping any vertex
path_cbat00330.kgml: 148 -> 149
path_cbat00330.kgml: R00566 -> R01157
path_cbat00330.kgml: cbat:M666_06560 -> cbat:M666_06565
path_cbat00330.kgml: 4.1.1.19 -> 3.5.3.11
path_cbat00330.kgml:
path_cbat00330.kgml: --- 2.26 seconds ---

path_cbat00332.kgml: Carbapenem biosynthesis
path_cbat00332.kgml: Initialization took 0.10 seconds
path_cbat00332.kgml:
path_cbat00332.kgml: Found a trail of span 2 without skipping any vertex
path_cbat00332.kgml: 5 -> 8
path_cbat00332.kgml: R00239 -> R03313
path_cbat00332.kgml: cbat:M666_02650 -> cbat:M666_02645
path_cbat00332.kgml: 2.7.2.11 -> 1.2.1.41
path_cbat00332.kgml:
path_cbat00332.kgml: --- 0.30 seconds ---

path_cbat00340.kgml: Histidine metabolism
path_cbat00340.kgml: Initialization took 1.48 seconds
path_cbat00340.kgml:
path_cbat00340.kgml: Found a trail of span 10 containing skipped vertices
path_cbat00340.kgml: 58 -> 67 -> 66 -> 65 -> 69 -> 63 -> 62 -> 61 -> 60 -> 59
path_cbat00340.kgml: R01071 -> R04035 -> R04037 -> R04640 -> R04558 -> R03457 -> R03243 -> R03013 -> R03012 -> R01163
path_cbat00340.kgml: cbat:M666_17165 -> cbat:M666_17125 -> cbat:M666_17125 -> cbat:M666_17135 -> {cbat:M666_17130, cbat:M666_17140} -> cbat:M666_17145 -> {cbat:M666_07095, cbat:M666_17150} -> cbat:M666_17145 -> cbat:M666_17155 -> cbat:M666_17155
path_cbat00340.kgml: 2.4.2.17 -> 3.6.1.31 -> 3.5.4.19 -> 5.3.1.16 -> 4.3.2.10 -> 4.2.1.19 -> 2.6.1.9 -> 3.1.3.15 -> 1.1.1.23 -> 1.1.1.23
path_cbat00340.kgml: Skipped genes: cbat:M666_17160
path_cbat00340.kgml:
path_cbat00340.kgml: Found a trail of span 9 containing skipped vertices
path_cbat00340.kgml: 58 -> 67 -> 66 -> 65 -> [69] -> 63 -> 62 -> 61 -> 60 -> 59
path_cbat00340.kgml: R01071 -> R04035 -> R04037 -> R04640 -> [R04558] -> R03457 -> R03243 -> R03013 -> R03012 -> R01163
path_cbat00340.kgml: cbat:M666_17165 -> cbat:M666_17125 -> cbat:M666_17125 -> cbat:M666_17135 -> [{cbat:M666_17130, cbat:M666_17140}] -> cbat:M666_17145 -> {cbat:M666_07095, cbat:M666_17150} -> cbat:M666_17145 -> cbat:M666_17155 -> cbat:M666_17155
path_cbat00340.kgml: 2.4.2.17 -> 3.6.1.31 -> 3.5.4.19 -> 5.3.1.16 -> [4.3.2.10] -> 4.2.1.19 -> 2.6.1.9 -> 3.1.3.15 -> 1.1.1.23 -> 1.1.1.23
path_cbat00340.kgml: Skipped genes: cbat:M666_17140, cbat:M666_17130, cbat:M666_17160
path_cbat00340.kgml:
path_cbat00340.kgml: Found a trail of span 9 containing skipped vertices
path_cbat00340.kgml: 58 -> 67 -> 66 -> 65 -> 69 -> [63] -> 62 -> 61 -> 60 -> 59
path_cbat00340.kgml: R01071 -> R04035 -> R04037 -> R04640 -> R04558 -> [R03457] -> R03243 -> R03013 -> R03012 -> R01163
path_cbat00340.kgml: cbat:M666_17165 -> cbat:M666_17125 -> cbat:M666_17125 -> cbat:M666_17135 -> {cbat:M666_17130, cbat:M666_17140} -> [cbat:M666_17145] -> {cbat:M666_07095, cbat:M666_17150} -> cbat:M666_17145 -> cbat:M666_17155 -> cbat:M666_17155
path_cbat00340.kgml: 2.4.2.17 -> 3.6.1.31 -> 3.5.4.19 -> 5.3.1.16 -> 4.3.2.10 -> [4.2.1.19] -> 2.6.1.9 -> 3.1.3.15 -> 1.1.1.23 -> 1.1.1.23
path_cbat00340.kgml: Skipped genes: cbat:M666_17160
path_cbat00340.kgml:
path_cbat00340.kgml: Found a trail of span 9 containing skipped vertices
path_cbat00340.kgml: 58 -> 67 -> [66] -> 65 -> 69 -> 63 -> 62 -> 61 -> 60 -> 59
path_cbat00340.kgml: R01071 -> R04035 -> [R04037] -> R04640 -> R04558 -> R03457 -> R03243 -> R03013 -> R03012 -> R01163
path_cbat00340.kgml: cbat:M666_17165 -> cbat:M666_17125 -> [cbat:M666_17125] -> cbat:M666_17135 -> {cbat:M666_17130, cbat:M666_17140} -> cbat:M666_17145 -> {cbat:M666_07095, cbat:M666_17150} -> cbat:M666_17145 -> cbat:M666_17155 -> cbat:M666_17155
path_cbat00340.kgml: 2.4.2.17 -> 3.6.1.31 -> [3.5.4.19] -> 5.3.1.16 -> 4.3.2.10 -> 4.2.1.19 -> 2.6.1.9 -> 3.1.3.15 -> 1.1.1.23 -> 1.1.1.23
path_cbat00340.kgml: Skipped genes: cbat:M666_17160
path_cbat00340.kgml:
path_cbat00340.kgml: Found a trail of span 9 containing skipped vertices
path_cbat00340.kgml: 58 -> 67 -> 66 -> 65 -> 69 -> 63 -> [62] -> 61 -> 60 -> 59
path_cbat00340.kgml: R01071 -> R04035 -> R04037 -> R04640 -> R04558 -> R03457 -> [R03243] -> R03013 -> R03012 -> R01163
path_cbat00340.kgml: cbat:M666_17165 -> cbat:M666_17125 -> cbat:M666_17125 -> cbat:M666_17135 -> {cbat:M666_17130, cbat:M666_17140} -> cbat:M666_17145 -> [{cbat:M666_07095, cbat:M666_17150}] -> cbat:M666_17145 -> cbat:M666_17155 -> cbat:M666_17155
path_cbat00340.kgml: 2.4.2.17 -> 3.6.1.31 -> 3.5.4.19 -> 5.3.1.16 -> 4.3.2.10 -> 4.2.1.19 -> [2.6.1.9] -> 3.1.3.15 -> 1.1.1.23 -> 1.1.1.23
path_cbat00340.kgml: Skipped genes: cbat:M666_17160, cbat:M666_17150
path_cbat00340.kgml:
path_cbat00340.kgml: Found a trail of span 9 containing skipped vertices
path_cbat00340.kgml: 58 -> 67 -> 66 -> 65 -> 69 -> 63 -> 62 -> [61] -> 60 -> 59
path_cbat00340.kgml: R01071 -> R04035 -> R04037 -> R04640 -> R04558 -> R03457 -> R03243 -> [R03013] -> R03012 -> R01163
path_cbat00340.kgml: cbat:M666_17165 -> cbat:M666_17125 -> cbat:M666_17125 -> cbat:M666_17135 -> {cbat:M666_17130, cbat:M666_17140} -> cbat:M666_17145 -> {cbat:M666_07095, cbat:M666_17150} -> [cbat:M666_17145] -> cbat:M666_17155 -> cbat:M666_17155
path_cbat00340.kgml: 2.4.2.17 -> 3.6.1.31 -> 3.5.4.19 -> 5.3.1.16 -> 4.3.2.10 -> 4.2.1.19 -> 2.6.1.9 -> [3.1.3.15] -> 1.1.1.23 -> 1.1.1.23
path_cbat00340.kgml: Skipped genes: cbat:M666_17160
path_cbat00340.kgml:
path_cbat00340.kgml: Found a trail of span 9 containing skipped vertices
path_cbat00340.kgml: 58 -> 67 -> 66 -> 65 -> 69 -> 63 -> 62 -> 61 -> [60] -> 59
path_cbat00340.kgml: R01071 -> R04035 -> R04037 -> R04640 -> R04558 -> R03457 -> R03243 -> R03013 -> [R03012] -> R01163
path_cbat00340.kgml: cbat:M666_17165 -> cbat:M666_17125 -> cbat:M666_17125 -> cbat:M666_17135 -> {cbat:M666_17130, cbat:M666_17140} -> cbat:M666_17145 -> {cbat:M666_07095, cbat:M666_17150} -> cbat:M666_17145 -> [cbat:M666_17155] -> cbat:M666_17155
path_cbat00340.kgml: 2.4.2.17 -> 3.6.1.31 -> 3.5.4.19 -> 5.3.1.16 -> 4.3.2.10 -> 4.2.1.19 -> 2.6.1.9 -> 3.1.3.15 -> [1.1.1.23] -> 1.1.1.23
path_cbat00340.kgml: Skipped genes: cbat:M666_17160
path_cbat00340.kgml:
path_cbat00340.kgml: Found a trail of span 9 containing skipped vertices
path_cbat00340.kgml: 58 -> [67] -> 66 -> 65 -> 69 -> 63 -> 62 -> 61 -> 60 -> 59
path_cbat00340.kgml: R01071 -> [R04035] -> R04037 -> R04640 -> R04558 -> R03457 -> R03243 -> R03013 -> R03012 -> R01163
path_cbat00340.kgml: cbat:M666_17165 -> [cbat:M666_17125] -> cbat:M666_17125 -> cbat:M666_17135 -> {cbat:M666_17130, cbat:M666_17140} -> cbat:M666_17145 -> {cbat:M666_07095, cbat:M666_17150} -> cbat:M666_17145 -> cbat:M666_17155 -> cbat:M666_17155
path_cbat00340.kgml: 2.4.2.17 -> [3.6.1.31] -> 3.5.4.19 -> 5.3.1.16 -> 4.3.2.10 -> 4.2.1.19 -> 2.6.1.9 -> 3.1.3.15 -> 1.1.1.23 -> 1.1.1.23
path_cbat00340.kgml: Skipped genes: cbat:M666_17160
path_cbat00340.kgml:
path_cbat00340.kgml: Found a trail of span 4 without skipping any vertex
path_cbat00340.kgml: 44 -> 43 -> 42 -> 40
path_cbat00340.kgml: R01168 -> R02914 -> R02288 -> R02285
path_cbat00340.kgml: cbat:M666_07225 -> cbat:M666_07215 -> cbat:M666_07220 -> cbat:M666_07210
path_cbat00340.kgml: 4.3.1.3 -> 4.2.1.49 -> 3.5.2.7 -> 3.5.3.8
path_cbat00340.kgml:
path_cbat00340.kgml: Found a trail of span 3 containing skipped vertices
path_cbat00340.kgml: 44 -> 43 -> [42] -> 40
path_cbat00340.kgml: R01168 -> R02914 -> [R02288] -> R02285
path_cbat00340.kgml: cbat:M666_07225 -> cbat:M666_07215 -> [cbat:M666_07220] -> cbat:M666_07210
path_cbat00340.kgml: 4.3.1.3 -> 4.2.1.49 -> [3.5.2.7] -> 3.5.3.8
path_cbat00340.kgml: Skipped genes: cbat:M666_07220
path_cbat00340.kgml:
path_cbat00340.kgml: Found a trail of span 3 containing skipped vertices
path_cbat00340.kgml: 44 -> [43] -> 42 -> 40
path_cbat00340.kgml: R01168 -> [R02914] -> R02288 -> R02285
path_cbat00340.kgml: cbat:M666_07225 -> [cbat:M666_07215] -> cbat:M666_07220 -> cbat:M666_07210
path_cbat00340.kgml: 4.3.1.3 -> [4.2.1.49] -> 3.5.2.7 -> 3.5.3.8
path_cbat00340.kgml: Skipped genes: cbat:M666_07215
path_cbat00340.kgml:
path_cbat00340.kgml: --- 4.46 seconds ---

path_cbat00350.kgml: Tyrosine metabolism
path_cbat00350.kgml: Initialization took 1.03 seconds
path_cbat00350.kgml: (not found)
path_cbat00350.kgml: --- 1.13 seconds ---

path_cbat00360.kgml: Phenylalanine metabolism
path_cbat00360.kgml: Initialization took 1.06 seconds
path_cbat00360.kgml: (not found)
path_cbat00360.kgml: --- 1.11 seconds ---

path_cbat00361.kgml: Chlorocyclohexane and chlorobenzene degradation
path_cbat00361.kgml: Initialization took 0.09 seconds
path_cbat00361.kgml: (not found)
path_cbat00361.kgml: --- 0.19 seconds ---

path_cbat00362.kgml: Benzoate degradation
path_cbat00362.kgml: Initialization took 0.20 seconds
path_cbat00362.kgml:
path_cbat00362.kgml: Found a trail of span 2 without skipping any vertex
path_cbat00362.kgml: 238 -> 90
path_cbat00362.kgml: R05305 -> R05586
path_cbat00362.kgml: cbat:M666_18275 -> cbat:M666_18280
path_cbat00362.kgml: {1.1.1.259, 1.1.1.35} -> 2.3.1.16
path_cbat00362.kgml:
path_cbat00362.kgml: --- 0.42 seconds ---

path_cbat00364.kgml: Fluorobenzoate degradation
path_cbat00364.kgml: Initialization took 0.10 seconds
path_cbat00364.kgml: (not found)
path_cbat00364.kgml: --- 0.18 seconds ---

path_cbat00380.kgml: Tryptophan metabolism
path_cbat00380.kgml: Initialization took 0.96 seconds
path_cbat00380.kgml: (not found)
path_cbat00380.kgml: --- 1.06 seconds ---

path_cbat00401.kgml: Novobiocin biosynthesis
path_cbat00401.kgml: Initialization took 0.21 seconds
path_cbat00401.kgml: (not found)
path_cbat00401.kgml: --- 0.31 seconds ---

path_cbat00410.kgml: beta-Alanine metabolism
path_cbat00410.kgml: Initialization took 0.20 seconds
path_cbat00410.kgml:
path_cbat00410.kgml: Found a trail of span 2 without skipping any vertex
path_cbat00410.kgml: 54 -> 50
path_cbat00410.kgml: R00489 -> R02473
path_cbat00410.kgml: cbat:M666_03575 -> cbat:M666_03570
path_cbat00410.kgml: {4.1.1.11, 4.1.1.15} -> 6.3.2.1
path_cbat00410.kgml:
path_cbat00410.kgml: --- 0.39 seconds ---

path_cbat00430.kgml: Taurine and hypotaurine metabolism
path_cbat00430.kgml: Initialization took 0.25 seconds
path_cbat00430.kgml:
path_cbat00430.kgml: Found a trail of span 2 without skipping any vertex
path_cbat00430.kgml: 58 -> 36
path_cbat00430.kgml: R00315 -> R00230
path_cbat00430.kgml: cbat:M666_11870 -> cbat:M666_11875
path_cbat00430.kgml: {2.7.2.1, 2.7.2.15} -> 2.3.1.8
path_cbat00430.kgml:
path_cbat00430.kgml: --- 0.54 seconds ---

path_cbat00440.kgml: Phosphonate and phosphinate metabolism
path_cbat00440.kgml: Initialization took 0.10 seconds
path_cbat00440.kgml: (not found)
path_cbat00440.kgml: --- 0.20 seconds ---

path_cbat00450.kgml: Selenocompound metabolism
path_cbat00450.kgml: Initialization took 1.01 seconds
path_cbat00450.kgml: (not found)
path_cbat00450.kgml: --- 1.11 seconds ---

path_cbat00460.kgml: Cyanoamino acid metabolism
path_cbat00460.kgml: Initialization took 0.64 seconds
path_cbat00460.kgml: (not found)
path_cbat00460.kgml: --- 0.76 seconds ---

path_cbat00471.kgml: D-Glutamine and D-glutamate metabolism
path_cbat00471.kgml: Initialization took 0.20 seconds
path_cbat00471.kgml: (not found)
path_cbat00471.kgml: --- 0.30 seconds ---

path_cbat00473.kgml: D-Alanine metabolism
path_cbat00473.kgml: Initialization took 0.10 seconds
path_cbat00473.kgml: (not found)
path_cbat00473.kgml: --- 0.20 seconds ---

path_cbat00480.kgml: Glutathione metabolism
path_cbat00480.kgml: Initialization took 0.55 seconds
path_cbat00480.kgml: (not found)
path_cbat00480.kgml: --- 0.71 seconds ---

path_cbat00500.kgml: Starch and sucrose metabolism
path_cbat00500.kgml: Initialization took 2.81 seconds
path_cbat00500.kgml:
path_cbat00500.kgml: Found a trail of span 2 without skipping any vertex
path_cbat00500.kgml: 128 -> 126
path_cbat00500.kgml: R01555 -> R11310
path_cbat00500.kgml: cbat:M666_02755 -> cbat:M666_02760
path_cbat00500.kgml: 2.4.1.8 -> 5.4.2.6
path_cbat00500.kgml:
path_cbat00500.kgml: Found a trail of span 2 containing skipped vertices
path_cbat00500.kgml: 120 -> [238] -> 132
path_cbat00500.kgml: R02110 -> [R02112] -> R00028
path_cbat00500.kgml: {cbat:M666_11360, cbat:M666_14435} -> [cbat:M666_18000] -> {cbat:M666_00100, cbat:M666_11365}
path_cbat00500.kgml: 2.4.1.18 -> [{3.2.1.1, 3.2.1.133, 3.2.1.2}] -> 3.2.1.20
path_cbat00500.kgml:
path_cbat00500.kgml: Found a trail of span 2 containing skipped vertices
path_cbat00500.kgml: 142 -> [90] -> 88
path_cbat00500.kgml: R00803 -> [R00801] -> R00760
path_cbat00500.kgml: cbat:M666_10685 -> [{cbat:M666_00100, cbat:M666_11365}] -> {cbat:M666_10180, cbat:M666_10680}
path_cbat00500.kgml: 2.4.1.7 -> [{3.2.1.10, 3.2.1.20, 3.2.1.26, 3.2.1.48}] -> {2.7.1.1, 2.7.1.4}
path_cbat00500.kgml:
path_cbat00500.kgml: --- 3.32 seconds ---

path_cbat00511.kgml: Other glycan degradation
path_cbat00511.kgml: Initialization took 1.05 seconds
path_cbat00511.kgml: (not found)
path_cbat00511.kgml: --- 1.14 seconds ---

path_cbat00520.kgml: Amino sugar and nucleotide sugar metabolism
path_cbat00520.kgml: Initialization took 3.28 seconds
path_cbat00520.kgml:
path_cbat00520.kgml: Found a trail of span 2 without skipping any vertex
path_cbat00520.kgml: 244 -> 246
path_cbat00520.kgml: R00888 -> R05692
path_cbat00520.kgml: cbat:M666_03410 -> cbat:M666_03415
path_cbat00520.kgml: 4.2.1.47 -> 1.1.1.271
path_cbat00520.kgml:
path_cbat00520.kgml: Found a trail of span 2 without skipping any vertex
path_cbat00520.kgml: 200 -> 184
path_cbat00520.kgml: R01092 -> R00955
path_cbat00520.kgml: cbat:M666_00185 -> cbat:M666_00190
path_cbat00520.kgml: 2.7.1.6 -> 2.7.7.12
path_cbat00520.kgml:
path_cbat00520.kgml: Found a trail of span 2 without skipping any vertex
path_cbat00520.kgml: 188 -> 270
path_cbat00520.kgml: R00286 -> R01385
path_cbat00520.kgml: cbat:M666_12335 -> cbat:M666_12330
path_cbat00520.kgml: 1.1.1.22 -> 5.1.3.6
path_cbat00520.kgml:
path_cbat00520.kgml: --- 3.78 seconds ---

path_cbat00521.kgml: Streptomycin biosynthesis
path_cbat00521.kgml: Initialization took 0.20 seconds
path_cbat00521.kgml:
path_cbat00521.kgml: Found a trail of span 4 without skipping any vertex
path_cbat00521.kgml: 44 -> 43 -> 42 -> 24
path_cbat00521.kgml: R02328 -> R06513 -> R06514 -> R02777
path_cbat00521.kgml: {cbat:M666_05330, cbat:M666_05580} -> {cbat:M666_05520, cbat:M666_05585} -> cbat:M666_05575 -> {cbat:M666_05570, cbat:M666_11580}
path_cbat00521.kgml: 2.7.7.24 -> 4.2.1.46 -> 5.1.3.13 -> 1.1.1.133
path_cbat00521.kgml:
path_cbat00521.kgml: Found a trail of span 3 containing skipped vertices
path_cbat00521.kgml: 44 -> 43 -> [42] -> 24
path_cbat00521.kgml: R02328 -> R06513 -> [R06514] -> R02777
path_cbat00521.kgml: {cbat:M666_05330, cbat:M666_05580} -> {cbat:M666_05520, cbat:M666_05585} -> [cbat:M666_05575] -> {cbat:M666_05570, cbat:M666_11580}
path_cbat00521.kgml: 2.7.7.24 -> 4.2.1.46 -> [5.1.3.13] -> 1.1.1.133
path_cbat00521.kgml: Skipped genes: cbat:M666_05575
path_cbat00521.kgml:
path_cbat00521.kgml: Found a trail of span 3 containing skipped vertices
path_cbat00521.kgml: 44 -> [43] -> 42 -> 24
path_cbat00521.kgml: R02328 -> [R06513] -> R06514 -> R02777
path_cbat00521.kgml: {cbat:M666_05330, cbat:M666_05580} -> [{cbat:M666_05520, cbat:M666_05585}] -> cbat:M666_05575 -> {cbat:M666_05570, cbat:M666_11580}
path_cbat00521.kgml: 2.7.7.24 -> [4.2.1.46] -> 5.1.3.13 -> 1.1.1.133
path_cbat00521.kgml:
path_cbat00521.kgml: --- 0.55 seconds ---

path_cbat00523.kgml: Polyketide sugar unit biosynthesis
path_cbat00523.kgml: Initialization took 0.15 seconds
path_cbat00523.kgml:
path_cbat00523.kgml: Found a trail of span 4 without skipping any vertex
path_cbat00523.kgml: 27 -> 26 -> 63 -> 28
path_cbat00523.kgml: R02328 -> R06513 -> R06514 -> R02777
path_cbat00523.kgml: {cbat:M666_05330, cbat:M666_05580} -> {cbat:M666_05520, cbat:M666_05585} -> cbat:M666_05575 -> {cbat:M666_05570, cbat:M666_11580}
path_cbat00523.kgml: 2.7.7.24 -> 4.2.1.46 -> 5.1.3.13 -> 1.1.1.133
path_cbat00523.kgml:
path_cbat00523.kgml: Found a trail of span 3 containing skipped vertices
path_cbat00523.kgml: 27 -> 26 -> [63] -> 28
path_cbat00523.kgml: R02328 -> R06513 -> [R06514] -> R02777
path_cbat00523.kgml: {cbat:M666_05330, cbat:M666_05580} -> {cbat:M666_05520, cbat:M666_05585} -> [cbat:M666_05575] -> {cbat:M666_05570, cbat:M666_11580}
path_cbat00523.kgml: 2.7.7.24 -> 4.2.1.46 -> [5.1.3.13] -> 1.1.1.133
path_cbat00523.kgml: Skipped genes: cbat:M666_05575
path_cbat00523.kgml:
path_cbat00523.kgml: Found a trail of span 3 containing skipped vertices
path_cbat00523.kgml: 27 -> [26] -> 63 -> 28
path_cbat00523.kgml: R02328 -> [R06513] -> R06514 -> R02777
path_cbat00523.kgml: {cbat:M666_05330, cbat:M666_05580} -> [{cbat:M666_05520, cbat:M666_05585}] -> cbat:M666_05575 -> {cbat:M666_05570, cbat:M666_11580}
path_cbat00523.kgml: 2.7.7.24 -> [4.2.1.46] -> 5.1.3.13 -> 1.1.1.133
path_cbat00523.kgml:
path_cbat00523.kgml: --- 0.56 seconds ---

path_cbat00525.kgml: Acarbose and validamycin biosynthesis
path_cbat00525.kgml: Initialization took 0.10 seconds
path_cbat00525.kgml:
path_cbat00525.kgml: Found a trail of span 2 without skipping any vertex
path_cbat00525.kgml: 58 -> 59
path_cbat00525.kgml: R02328 -> R06513
path_cbat00525.kgml: {cbat:M666_05330, cbat:M666_05580} -> {cbat:M666_05520, cbat:M666_05585}
path_cbat00525.kgml: 2.7.7.24 -> 4.2.1.46
path_cbat00525.kgml:
path_cbat00525.kgml: --- 0.30 seconds ---

path_cbat00540.kgml: Lipopolysaccharide biosynthesis
path_cbat00540.kgml: Initialization took 1.06 seconds
path_cbat00540.kgml:
path_cbat00540.kgml: Found a trail of span 3 containing skipped vertices
path_cbat00540.kgml: 90 -> 89 -> 88
path_cbat00540.kgml: R04567 -> R04587 -> R04550
path_cbat00540.kgml: cbat:M666_17200 -> cbat:M666_17205 -> {cbat:M666_16905, cbat:M666_17190, cbat:M666_17210}
path_cbat00540.kgml: 2.3.1.129 -> 3.5.1.108 -> 2.3.1.191
path_cbat00540.kgml: Skipped genes: cbat:M666_17195
path_cbat00540.kgml:
path_cbat00540.kgml: Found a trail of span 2 containing skipped vertices
path_cbat00540.kgml: 90 -> [89] -> 88
path_cbat00540.kgml: R04567 -> [R04587] -> R04550
path_cbat00540.kgml: cbat:M666_17200 -> [cbat:M666_17205] -> {cbat:M666_16905, cbat:M666_17190, cbat:M666_17210}
path_cbat00540.kgml: 2.3.1.129 -> [3.5.1.108] -> 2.3.1.191
path_cbat00540.kgml: Skipped genes: cbat:M666_17195
path_cbat00540.kgml:
path_cbat00540.kgml: --- 1.41 seconds ---

path_cbat00550.kgml: Peptidoglycan biosynthesis
path_cbat00550.kgml: Initialization took 1.65 seconds
path_cbat00550.kgml:
path_cbat00550.kgml: Found a trail of span 5 containing skipped vertices
path_cbat00550.kgml: 33 -> 32 -> 34 -> [23] -> 35 -> 36
path_cbat00550.kgml: R03193 -> R02783 -> R02788 -> [R04617] -> R05630 -> R05032
path_cbat00550.kgml: cbat:M666_08420 -> cbat:M666_08405 -> cbat:M666_08395 -> [cbat:M666_01690] -> cbat:M666_08400 -> cbat:M666_08415
path_cbat00550.kgml: 6.3.2.8 -> 6.3.2.9 -> 6.3.2.13 -> [6.3.2.10] -> 2.7.8.13 -> 2.4.1.227
path_cbat00550.kgml: Skipped genes: cbat:M666_08410
path_cbat00550.kgml:
path_cbat00550.kgml: --- 2.01 seconds ---

path_cbat00561.kgml: Glycerolipid metabolism
path_cbat00561.kgml: Initialization took 0.35 seconds
path_cbat00561.kgml: (not found)
path_cbat00561.kgml: --- 0.45 seconds ---

path_cbat00562.kgml: Inositol phosphate metabolism
path_cbat00562.kgml: Initialization took 0.15 seconds
path_cbat00562.kgml: (not found)
path_cbat00562.kgml: --- 0.25 seconds ---

path_cbat00564.kgml: Glycerophospholipid metabolism
path_cbat00564.kgml: Initialization took 1.26 seconds
path_cbat00564.kgml:
path_cbat00564.kgml: Found a trail of span 2 containing skipped vertices
path_cbat00564.kgml: 128 -> [103] -> 135
path_cbat00564.kgml: R01799 -> [R01800] -> R02055
path_cbat00564.kgml: {cbat:M666_08940, cbat:M666_15575} -> [cbat:M666_10565] -> cbat:M666_08935
path_cbat00564.kgml: 2.7.7.41 -> [2.7.8.8] -> 4.1.1.65
path_cbat00564.kgml:
path_cbat00564.kgml: Found a trail of span 2 without skipping any vertex
path_cbat00564.kgml: 128 -> 146
path_cbat00564.kgml: R01799 -> R01801
path_cbat00564.kgml: {cbat:M666_08940, cbat:M666_15575} -> cbat:M666_15580
path_cbat00564.kgml: 2.7.7.41 -> 2.7.8.5
path_cbat00564.kgml:
path_cbat00564.kgml: --- 1.62 seconds ---

path_cbat00565.kgml: Ether lipid metabolism
path_cbat00565.kgml: Initialization took 0.11 seconds
path_cbat00565.kgml: (not found)
path_cbat00565.kgml: --- 0.22 seconds ---

path_cbat00590.kgml: Arachidonic acid metabolism
path_cbat00590.kgml: Initialization took 0.16 seconds
path_cbat00590.kgml: (not found)
path_cbat00590.kgml: --- 0.28 seconds ---

path_cbat00591.kgml: Linoleic acid metabolism
path_cbat00591.kgml: Initialization took 0.10 seconds
path_cbat00591.kgml: (not found)
path_cbat00591.kgml: --- 0.20 seconds ---

path_cbat00592.kgml: alpha-Linolenic acid metabolism
path_cbat00592.kgml: Initialization took 0.15 seconds
path_cbat00592.kgml: (not found)
path_cbat00592.kgml: --- 0.25 seconds ---

path_cbat00620.kgml: Pyruvate metabolism
path_cbat00620.kgml: Initialization took 4.27 seconds
path_cbat00620.kgml:
path_cbat00620.kgml: Found a trail of span 3 without skipping any vertex
path_cbat00620.kgml: 123 -> 55 -> 124
path_cbat00620.kgml: R00014 -> R03270 -> R02569
path_cbat00620.kgml: {cbat:M666_01670, cbat:M666_08090} -> {cbat:M666_01670, cbat:M666_08090} -> cbat:M666_01665
path_cbat00620.kgml: {1.2.4.1, 2.2.1.6, 4.1.1.1} -> 1.2.4.1 -> 2.3.1.12
path_cbat00620.kgml:
path_cbat00620.kgml: Found a trail of span 2 without skipping any vertex
path_cbat00620.kgml: 97 -> 129
path_cbat00620.kgml: R00230 -> R00315
path_cbat00620.kgml: cbat:M666_11875 -> cbat:M666_11870
path_cbat00620.kgml: 2.3.1.8 -> {2.7.2.1, 2.7.2.15}
path_cbat00620.kgml:
path_cbat00620.kgml: Found a trail of span 2 containing skipped vertices
path_cbat00620.kgml: 79 -> [62] -> 59
path_cbat00620.kgml: R00344 -> [R00341] -> R00345
path_cbat00620.kgml: cbat:M666_09025 -> [cbat:M666_03005] -> cbat:M666_09030
path_cbat00620.kgml: 6.4.1.1 -> [4.1.1.49] -> 4.1.1.31
path_cbat00620.kgml:
path_cbat00620.kgml: --- 5.33 seconds ---

path_cbat00623.kgml: Toluene degradation
path_cbat00623.kgml: Initialization took 0.11 seconds
path_cbat00623.kgml: (not found)
path_cbat00623.kgml: --- 0.21 seconds ---

path_cbat00625.kgml: Chloroalkane and chloroalkene degradation
path_cbat00625.kgml: Initialization took 0.20 seconds
path_cbat00625.kgml: (not found)
path_cbat00625.kgml: --- 0.29 seconds ---

path_cbat00626.kgml: Naphthalene degradation
path_cbat00626.kgml: Initialization took 0.10 seconds
path_cbat00626.kgml: (not found)
path_cbat00626.kgml: --- 0.20 seconds ---

path_cbat00630.kgml: Glyoxylate and dicarboxylate metabolism
path_cbat00630.kgml: Initialization took 3.72 seconds
path_cbat00630.kgml:
path_cbat00630.kgml: Found a trail of span 2 without skipping any vertex
path_cbat00630.kgml: 77 -> 91
path_cbat00630.kgml: R01900 -> R01325
path_cbat00630.kgml: {cbat:M666_09485, cbat:M666_09490} -> {cbat:M666_09485, cbat:M666_09490}
path_cbat00630.kgml: 4.2.1.3 -> 4.2.1.3
path_cbat00630.kgml:
path_cbat00630.kgml: --- 3.97 seconds ---

path_cbat00633.kgml: Nitrotoluene degradation
path_cbat00633.kgml: Initialization took 0.10 seconds
path_cbat00633.kgml: (not found)
path_cbat00633.kgml: --- 0.18 seconds ---

path_cbat00640.kgml: Propanoate metabolism
path_cbat00640.kgml: Initialization took 2.07 seconds
path_cbat00640.kgml:
path_cbat00640.kgml: Found a trail of span 2 without skipping any vertex
path_cbat00640.kgml: 52 -> 68
path_cbat00640.kgml: R00921 -> R01353
path_cbat00640.kgml: cbat:M666_11875 -> cbat:M666_11870
path_cbat00640.kgml: {2.3.1.222, 2.3.1.8} -> {2.7.2.1, 2.7.2.15}
path_cbat00640.kgml:
path_cbat00640.kgml: --- 2.33 seconds ---

path_cbat00643.kgml: Styrene degradation
path_cbat00643.kgml: Initialization took 0.15 seconds
path_cbat00643.kgml: (not found)
path_cbat00643.kgml: --- 0.25 seconds ---

path_cbat00650.kgml: Butanoate metabolism
path_cbat00650.kgml: Initialization took 1.26 seconds
path_cbat00650.kgml: (not found)
path_cbat00650.kgml: --- 1.41 seconds ---

path_cbat00660.kgml: C5-Branched dibasic acid metabolism
path_cbat00660.kgml: Initialization took 0.35 seconds
path_cbat00660.kgml:
path_cbat00660.kgml: Found a trail of span 4 containing skipped vertices
path_cbat00660.kgml: 99 -> 31 -> [96] -> 97 -> 96
path_cbat00660.kgml: R07399 -> R03896 -> [R03898] -> R00994 -> R03898
path_cbat00660.kgml: cbat:M666_15050 -> {cbat:M666_15055, cbat:M666_15060} -> [{cbat:M666_15055, cbat:M666_15060}] -> {cbat:M666_13575, cbat:M666_15045} -> {cbat:M666_15055, cbat:M666_15060}
path_cbat00660.kgml: 2.3.1.182 -> 4.2.1.35 -> [4.2.1.35] -> 1.1.1.85 -> 4.2.1.35
path_cbat00660.kgml:
path_cbat00660.kgml: --- 0.65 seconds ---

path_cbat00670.kgml: One carbon pool by folate
path_cbat00670.kgml: Initialization took 0.90 seconds
path_cbat00670.kgml:
path_cbat00670.kgml: Found a trail of span 4 containing skipped vertices
path_cbat00670.kgml: 68 -> [61] -> 52 -> 23 -> 24
path_cbat00670.kgml: {R00937, R00940} -> [R00945] -> R02101 -> {R00936, R00939} -> {R02235, R02236}
path_cbat00670.kgml: cbat:M666_08035 -> [cbat:M666_14985] -> cbat:M666_08065 -> cbat:M666_08035 -> cbat:M666_08035
path_cbat00670.kgml: {1.5.1.3, 1.5.1.3} -> [2.1.2.1] -> 2.1.1.45 -> {1.5.1.3, 1.5.1.3} -> {1.5.1.3, 1.5.1.3}
path_cbat00670.kgml: Skipped genes: cbat:M666_08040
path_cbat00670.kgml:
path_cbat00670.kgml: Found a trail of span 2 containing skipped vertices
path_cbat00670.kgml: 54 -> [61] -> 26
path_cbat00670.kgml: R00946 -> [R00945] -> {R01224, R07168}
path_cbat00670.kgml: cbat:M666_08200 -> [cbat:M666_14985] -> cbat:M666_08215
path_cbat00670.kgml: 2.1.1.13 -> [2.1.2.1] -> {1.5.1.20, 1.5.1.20}
path_cbat00670.kgml: Skipped genes: cbat:M666_08210
path_cbat00670.kgml:
path_cbat00670.kgml: --- 17.27 seconds ---

path_cbat00680.kgml: Methane metabolism
path_cbat00680.kgml: Initialization took 2.62 seconds
path_cbat00680.kgml:
path_cbat00680.kgml: Found a trail of span 2 without skipping any vertex
path_cbat00680.kgml: 187 -> 183
path_cbat00680.kgml: R05338 -> R05339
path_cbat00680.kgml: cbat:M666_16170 -> cbat:M666_16175
path_cbat00680.kgml: 4.1.2.43 -> 5.3.1.27
path_cbat00680.kgml:
path_cbat00680.kgml: Found a trail of span 2 without skipping any vertex
path_cbat00680.kgml: 148 -> 151
path_cbat00680.kgml: R01513 -> R04173
path_cbat00680.kgml: {cbat:M666_06810, cbat:M666_17370, cbat:M666_17960} -> cbat:M666_17365
path_cbat00680.kgml: 1.1.1.95 -> 2.6.1.52
path_cbat00680.kgml:
path_cbat00680.kgml: Found a trail of span 2 without skipping any vertex
path_cbat00680.kgml: 203 -> 204
path_cbat00680.kgml: R00315 -> R00230
path_cbat00680.kgml: cbat:M666_11870 -> cbat:M666_11875
path_cbat00680.kgml: {2.7.2.1, 2.7.2.15} -> 2.3.1.8
path_cbat00680.kgml:
path_cbat00680.kgml: --- 3.08 seconds ---

path_cbat00730.kgml: Thiamine metabolism
path_cbat00730.kgml: Initialization took 0.76 seconds
path_cbat00730.kgml:
path_cbat00730.kgml: Found a trail of span 2 containing skipped vertices
path_cbat00730.kgml: 94 -> [75] -> 97
path_cbat00730.kgml: R03472 -> [R04509] -> R10712
path_cbat00730.kgml: cbat:M666_10600 -> [cbat:M666_03830] -> {cbat:M666_10605, cbat:M666_10610}
path_cbat00730.kgml: 4.1.99.17 -> [2.7.4.7] -> 2.5.1.3
path_cbat00730.kgml:
path_cbat00730.kgml: Found a trail of span 2 containing skipped vertices
path_cbat00730.kgml: 94 -> [75] -> 93
path_cbat00730.kgml: R03472 -> [R04509] -> R03223
path_cbat00730.kgml: cbat:M666_10600 -> [cbat:M666_03830] -> {cbat:M666_10605, cbat:M666_10610}
path_cbat00730.kgml: 4.1.99.17 -> [2.7.4.7] -> 2.5.1.3
path_cbat00730.kgml:
path_cbat00730.kgml: Found a trail of span 2 without skipping any vertex
path_cbat00730.kgml: 91 -> 69
path_cbat00730.kgml: R10246 -> R10247
path_cbat00730.kgml: cbat:M666_10620 -> cbat:M666_10615
path_cbat00730.kgml: 4.1.99.19 -> 2.8.1.10
path_cbat00730.kgml:
path_cbat00730.kgml: --- 1.22 seconds ---

path_cbat00740.kgml: Riboflavin metabolism
path_cbat00740.kgml: Initialization took 0.25 seconds
path_cbat00740.kgml: (not found)
path_cbat00740.kgml: --- 0.35 seconds ---

path_cbat00750.kgml: Vitamin B6 metabolism
path_cbat00750.kgml: Initialization took 0.22 seconds
path_cbat00750.kgml: (not found)
path_cbat00750.kgml: --- 0.32 seconds ---

path_cbat00760.kgml: Nicotinate and nicotinamide metabolism
path_cbat00760.kgml: Initialization took 0.91 seconds
path_cbat00760.kgml: (not found)
path_cbat00760.kgml: --- 1.07 seconds ---

path_cbat00770.kgml: Pantothenate and CoA biosynthesis
path_cbat00770.kgml: Initialization took 1.17 seconds
path_cbat00770.kgml:
path_cbat00770.kgml: Found a trail of span 2 without skipping any vertex
path_cbat00770.kgml: 93 -> 76
path_cbat00770.kgml: R00489 -> R02473
path_cbat00770.kgml: cbat:M666_03575 -> cbat:M666_03570
path_cbat00770.kgml: {4.1.1.11, 4.1.1.15} -> 6.3.2.1
path_cbat00770.kgml:
path_cbat00770.kgml: Found a trail of span 2 containing skipped vertices
path_cbat00770.kgml: 82 -> [81] -> 80
path_cbat00770.kgml: R00006 -> [R03051] -> R01209
path_cbat00770.kgml: {cbat:M666_14915, cbat:M666_14925} -> [cbat:M666_14930] -> cbat:M666_14910
path_cbat00770.kgml: 2.2.1.6 -> [1.1.1.86] -> 4.2.1.9
path_cbat00770.kgml:
path_cbat00770.kgml: --- 1.65 seconds ---

path_cbat00780.kgml: Biotin metabolism
path_cbat00780.kgml: Initialization took 1.42 seconds
path_cbat00780.kgml:
path_cbat00780.kgml: Found a trail of span 3 containing skipped vertices
path_cbat00780.kgml: 34 -> 32 -> 31
path_cbat00780.kgml: R03210 -> R03231 -> R03182
path_cbat00780.kgml: cbat:M666_03385 -> cbat:M666_03365 -> cbat:M666_03375
path_cbat00780.kgml: 2.3.1.47 -> 2.6.1.62 -> 6.3.3.3
path_cbat00780.kgml: Skipped genes: cbat:M666_03380
path_cbat00780.kgml:
path_cbat00780.kgml: Found a trail of span 3 containing skipped vertices
path_cbat00780.kgml: 45 -> 32 -> 31
path_cbat00780.kgml: R10124 -> R03231 -> R03182
path_cbat00780.kgml: cbat:M666_03385 -> cbat:M666_03365 -> cbat:M666_03375
path_cbat00780.kgml: 2.3.1.47 -> 2.6.1.62 -> 6.3.3.3
path_cbat00780.kgml: Skipped genes: cbat:M666_03380
path_cbat00780.kgml:
path_cbat00780.kgml: Found a trail of span 2 containing skipped vertices
path_cbat00780.kgml: 34 -> [32] -> 31
path_cbat00780.kgml: R03210 -> [R03231] -> R03182
path_cbat00780.kgml: cbat:M666_03385 -> [cbat:M666_03365] -> cbat:M666_03375
path_cbat00780.kgml: 2.3.1.47 -> [2.6.1.62] -> 6.3.3.3
path_cbat00780.kgml: Skipped genes: cbat:M666_03380
path_cbat00780.kgml:
path_cbat00780.kgml: Found a trail of span 2 containing skipped vertices
path_cbat00780.kgml: 45 -> [32] -> 31
path_cbat00780.kgml: R10124 -> [R03231] -> R03182
path_cbat00780.kgml: cbat:M666_03385 -> [cbat:M666_03365] -> cbat:M666_03375
path_cbat00780.kgml: 2.3.1.47 -> [2.6.1.62] -> 6.3.3.3
path_cbat00780.kgml: Skipped genes: cbat:M666_03380
path_cbat00780.kgml:
path_cbat00780.kgml: --- 1.79 seconds ---

path_cbat00785.kgml: Lipoic acid metabolism
path_cbat00785.kgml: Initialization took 0.08 seconds
path_cbat00785.kgml: (not found)
path_cbat00785.kgml: --- 0.13 seconds ---

path_cbat00790.kgml: Folate biosynthesis
path_cbat00790.kgml: Initialization took 2.83 seconds
path_cbat00790.kgml:
path_cbat00790.kgml: Found a trail of span 2 without skipping any vertex
path_cbat00790.kgml: 93 -> 117
path_cbat00790.kgml: R09394 -> R11372
path_cbat00790.kgml: cbat:M666_10940 -> cbat:M666_10945
path_cbat00790.kgml: 4.1.99.22 -> 4.6.1.17
path_cbat00790.kgml:
path_cbat00790.kgml: --- 3.02 seconds ---

path_cbat00860.kgml: Porphyrin and chlorophyll metabolism
path_cbat00860.kgml: Initialization took 1.40 seconds
path_cbat00860.kgml: (not found)
path_cbat00860.kgml: --- 1.55 seconds ---

path_cbat00900.kgml: Terpenoid backbone biosynthesis
path_cbat00900.kgml: Initialization took 0.49 seconds
path_cbat00900.kgml: (not found)
path_cbat00900.kgml: --- 0.60 seconds ---

path_cbat00906.kgml: Carotenoid biosynthesis
path_cbat00906.kgml: Initialization took 0.16 seconds
path_cbat00906.kgml: (not found)
path_cbat00906.kgml: --- 0.31 seconds ---

path_cbat00910.kgml: Nitrogen metabolism
path_cbat00910.kgml: Initialization took 2.00 seconds
path_cbat00910.kgml: (not found)
path_cbat00910.kgml: --- 2.10 seconds ---

path_cbat00920.kgml: Sulfur metabolism
path_cbat00920.kgml: Initialization took 0.45 seconds
path_cbat00920.kgml: (not found)
path_cbat00920.kgml: --- 0.60 seconds ---

path_cbat00930.kgml: Caprolactam degradation
path_cbat00930.kgml: Initialization took 0.10 seconds
path_cbat00930.kgml: (not found)
path_cbat00930.kgml: --- 0.21 seconds ---

path_cbat00970.kgml: Aminoacyl-tRNA biosynthesis
path_cbat00970.kgml: Initialization took 2.72 seconds
path_cbat00970.kgml: (not found)
path_cbat00970.kgml: --- 2.78 seconds ---

path_cbat01040.kgml: Biosynthesis of unsaturated fatty acids
path_cbat01040.kgml: Initialization took 0.81 seconds
path_cbat01040.kgml: (not found)
path_cbat01040.kgml: --- 0.90 seconds ---

path_cbat01054.kgml: Nonribosomal peptide structures
path_cbat01054.kgml: Initialization took 0.09 seconds
path_cbat01054.kgml: (not found)
path_cbat01054.kgml: --- 0.19 seconds ---

--- 215.27 seconds ---
