# Supplementary material for: CoMetGeNe: mining conserved neighborhood patterns in metabolic and genomic contexts
Source: BMC Bioinformatics. 2019 Jan 10;20:19. doi: 10.1186/s12859-018-2542-2 (PMC6327494; doi:10.1186/s12859-018-2542-2)
Supplement: Supplementary file 14 — Trail finding results for completely assembled representative bacterial genomes present in NCBI Genomes. Of the 1,545 fully assembled representative bacterial genomes in NCBI, corresponding entries have been identified in KEGG for 1,467 species, for which trail finding has been performed for all combinations of gap parameters δG and δD ranging from 0 to 3. This additional file is available from https://doi.org/10.6084/m9.figshare.7288769. (GZ 178,532 kb) [file 12859_2018_2542_MOESM14_ESM.gz › results/gbe_dG3_dD1.hnet]

--- delta_G = 3, delta_D = 1 ---

path_gbe00010.kgml: Glycolysis / Gluconeogenesis
path_gbe00010.kgml: Initialization took 0.53 seconds
path_gbe00010.kgml:
path_gbe00010.kgml: Found a trail of span 5 containing skipped vertices
path_gbe00010.kgml: 55 -> [53] -> 48 -> [49] -> 50 -> 75 -> 49
path_gbe00010.kgml: R00658 -> [R00200] -> R00014 -> [R03270] -> R02569 -> R07618 -> R03270
path_gbe00010.kgml: gbe:GbCGDNIH1_1181 -> [gbe:GbCGDNIH1_0363] -> {gbe:GbCGDNIH1_1183, gbe:GbCGDNIH1_1184} -> [{gbe:GbCGDNIH1_1183, gbe:GbCGDNIH1_1184}] -> gbe:GbCGDNIH1_1185 -> {gbe:GbCGDNIH1_1187, gbe:GbCGDNIH1_2066} -> {gbe:GbCGDNIH1_1183, gbe:GbCGDNIH1_1184}
path_gbe00010.kgml: 4.2.1.11 -> [2.7.1.40] -> {1.2.4.1, 2.2.1.6, 4.1.1.1} -> [1.2.4.1] -> 2.3.1.12 -> 1.8.1.4 -> 1.2.4.1
path_gbe00010.kgml: Skipped genes: gbe:GbCGDNIH1_1186, gbe:GbCGDNIH1_1182
path_gbe00010.kgml:
path_gbe00010.kgml: Found a trail of span 2 without skipping any vertex
path_gbe00010.kgml: 76 -> 57
path_gbe00010.kgml: R01512 -> R01061
path_gbe00010.kgml: gbe:GbCGDNIH1_0312 -> gbe:GbCGDNIH1_0311
path_gbe00010.kgml: 2.7.2.3 -> {1.2.1.12, 1.2.1.59}
path_gbe00010.kgml:
path_gbe00010.kgml: --- 0.90 seconds ---

path_gbe00020.kgml: Citrate cycle (TCA cycle)
path_gbe00020.kgml: Initialization took 0.38 seconds
path_gbe00020.kgml: Aborted (analysis takes longer than 300 seconds)

path_gbe00040.kgml: Pentose and glucuronate interconversions
path_gbe00040.kgml: Initialization took 0.05 seconds
path_gbe00040.kgml: (not found)
path_gbe00040.kgml: --- 0.09 seconds ---

path_gbe00051.kgml: Fructose and mannose metabolism
path_gbe00051.kgml: Initialization took 0.18 seconds
path_gbe00051.kgml:
path_gbe00051.kgml: Found a trail of span 2 without skipping any vertex
path_gbe00051.kgml: 54 -> 92
path_gbe00051.kgml: R03232 -> R02071
path_gbe00051.kgml: gbe:GbCGDNIH1_0410 -> gbe:GbCGDNIH1_0411
path_gbe00051.kgml: 2.7.1.202 -> 2.7.1.56
path_gbe00051.kgml:
path_gbe00051.kgml: --- 0.32 seconds ---

path_gbe00052.kgml: Galactose metabolism
path_gbe00052.kgml: Initialization took 0.09 seconds
path_gbe00052.kgml: (not found)
path_gbe00052.kgml: --- 0.14 seconds ---

path_gbe00061.kgml: Fatty acid biosynthesis
path_gbe00061.kgml: Initialization took 0.29 seconds
path_gbe00061.kgml:
path_gbe00061.kgml: Found a trail of span 3 containing skipped vertices
path_gbe00061.kgml: 147 -> 53 -> 54
path_gbe00061.kgml: R01626 -> R07762 -> R07763
path_gbe00061.kgml: gbe:GbCGDNIH1_2212 -> gbe:GbCGDNIH1_2208 -> {gbe:GbCGDNIH1_0057, gbe:GbCGDNIH1_1049, gbe:GbCGDNIH1_2211}
path_gbe00061.kgml: {2.3.1.39, 2.3.1.85, 2.3.1.86} -> {2.3.1.179, 2.3.1.199, 2.3.1.41} -> 1.1.1.100
path_gbe00061.kgml: Skipped genes: gbe:GbCGDNIH1_2210, gbe:GbCGDNIH1_2209
path_gbe00061.kgml:
path_gbe00061.kgml: Found a trail of span 3 containing skipped vertices
path_gbe00061.kgml: 147 -> 58 -> 75
path_gbe00061.kgml: R01626 -> R04968 -> R04543
path_gbe00061.kgml: gbe:GbCGDNIH1_2212 -> gbe:GbCGDNIH1_2208 -> {gbe:GbCGDNIH1_0057, gbe:GbCGDNIH1_1049, gbe:GbCGDNIH1_2211}
path_gbe00061.kgml: {2.3.1.39, 2.3.1.85, 2.3.1.86} -> {2.3.1.179, 2.3.1.41, 2.3.1.85, 2.3.1.86} -> {1.1.1.100, 2.3.1.85, 2.3.1.86}
path_gbe00061.kgml: Skipped genes: gbe:GbCGDNIH1_2210, gbe:GbCGDNIH1_2209
path_gbe00061.kgml:
path_gbe00061.kgml: Found a trail of span 3 containing skipped vertices
path_gbe00061.kgml: 147 -> 59 -> 86
path_gbe00061.kgml: R01626 -> R04726 -> R04566
path_gbe00061.kgml: gbe:GbCGDNIH1_2212 -> gbe:GbCGDNIH1_2208 -> {gbe:GbCGDNIH1_0057, gbe:GbCGDNIH1_1049, gbe:GbCGDNIH1_2211}
path_gbe00061.kgml: {2.3.1.39, 2.3.1.85, 2.3.1.86} -> {2.3.1.179, 2.3.1.41, 2.3.1.85, 2.3.1.86} -> {1.1.1.100, 2.3.1.85, 2.3.1.86}
path_gbe00061.kgml: Skipped genes: gbe:GbCGDNIH1_2210, gbe:GbCGDNIH1_2209
path_gbe00061.kgml:
path_gbe00061.kgml: Found a trail of span 3 containing skipped vertices
path_gbe00061.kgml: 147 -> 63 -> 130
path_gbe00061.kgml: R01626 -> R04952 -> R04953
path_gbe00061.kgml: gbe:GbCGDNIH1_2212 -> gbe:GbCGDNIH1_2208 -> {gbe:GbCGDNIH1_0057, gbe:GbCGDNIH1_1049, gbe:GbCGDNIH1_2211}
path_gbe00061.kgml: {2.3.1.39, 2.3.1.85, 2.3.1.86} -> {2.3.1.179, 2.3.1.41, 2.3.1.85, 2.3.1.86} -> {1.1.1.100, 2.3.1.85, 2.3.1.86}
path_gbe00061.kgml: Skipped genes: gbe:GbCGDNIH1_2210, gbe:GbCGDNIH1_2209
path_gbe00061.kgml:
path_gbe00061.kgml: Found a trail of span 3 containing skipped vertices
path_gbe00061.kgml: 147 -> 259 -> 142
path_gbe00061.kgml: R01626 -> R04355 -> R04533
path_gbe00061.kgml: gbe:GbCGDNIH1_2212 -> gbe:GbCGDNIH1_2208 -> {gbe:GbCGDNIH1_0057, gbe:GbCGDNIH1_1049, gbe:GbCGDNIH1_2211}
path_gbe00061.kgml: {2.3.1.39, 2.3.1.85, 2.3.1.86} -> {2.3.1.179, 2.3.1.41, 2.3.1.85, 2.3.1.86} -> {1.1.1.100, 2.3.1.85, 2.3.1.86}
path_gbe00061.kgml: Skipped genes: gbe:GbCGDNIH1_2210, gbe:GbCGDNIH1_2209
path_gbe00061.kgml:
path_gbe00061.kgml: Found a trail of span 3 containing skipped vertices
path_gbe00061.kgml: 147 -> 62 -> 119
path_gbe00061.kgml: R01626 -> R04957 -> R04536
path_gbe00061.kgml: gbe:GbCGDNIH1_2212 -> gbe:GbCGDNIH1_2208 -> {gbe:GbCGDNIH1_0057, gbe:GbCGDNIH1_1049, gbe:GbCGDNIH1_2211}
path_gbe00061.kgml: {2.3.1.39, 2.3.1.85, 2.3.1.86} -> {2.3.1.179, 2.3.1.41, 2.3.1.85, 2.3.1.86} -> {1.1.1.100, 2.3.1.85, 2.3.1.86}
path_gbe00061.kgml: Skipped genes: gbe:GbCGDNIH1_2210, gbe:GbCGDNIH1_2209
path_gbe00061.kgml:
path_gbe00061.kgml: Found a trail of span 3 containing skipped vertices
path_gbe00061.kgml: 147 -> 61 -> 108
path_gbe00061.kgml: R01626 -> R04960 -> R04534
path_gbe00061.kgml: gbe:GbCGDNIH1_2212 -> gbe:GbCGDNIH1_2208 -> {gbe:GbCGDNIH1_0057, gbe:GbCGDNIH1_1049, gbe:GbCGDNIH1_2211}
path_gbe00061.kgml: {2.3.1.39, 2.3.1.85, 2.3.1.86} -> {2.3.1.179, 2.3.1.41, 2.3.1.85, 2.3.1.86} -> {1.1.1.100, 2.3.1.85, 2.3.1.86}
path_gbe00061.kgml: Skipped genes: gbe:GbCGDNIH1_2210, gbe:GbCGDNIH1_2209
path_gbe00061.kgml:
path_gbe00061.kgml: Found a trail of span 3 containing skipped vertices
path_gbe00061.kgml: 147 -> 60 -> 97
path_gbe00061.kgml: R01626 -> R04963 -> R04964
path_gbe00061.kgml: gbe:GbCGDNIH1_2212 -> gbe:GbCGDNIH1_2208 -> {gbe:GbCGDNIH1_0057, gbe:GbCGDNIH1_1049, gbe:GbCGDNIH1_2211}
path_gbe00061.kgml: {2.3.1.39, 2.3.1.85, 2.3.1.86} -> {2.3.1.179, 2.3.1.41, 2.3.1.85, 2.3.1.86} -> {1.1.1.100, 2.3.1.85, 2.3.1.86}
path_gbe00061.kgml: Skipped genes: gbe:GbCGDNIH1_2210, gbe:GbCGDNIH1_2209
path_gbe00061.kgml:
path_gbe00061.kgml: Found a trail of span 2 containing skipped vertices
path_gbe00061.kgml: 147 -> [256] -> 54
path_gbe00061.kgml: R01626 -> [R07762] -> R07763
path_gbe00061.kgml: gbe:GbCGDNIH1_2212 -> [gbe:GbCGDNIH1_0031] -> {gbe:GbCGDNIH1_0057, gbe:GbCGDNIH1_1049, gbe:GbCGDNIH1_2211}
path_gbe00061.kgml: {2.3.1.39, 2.3.1.85, 2.3.1.86} -> [{2.3.1.179, 2.3.1.199, 2.3.1.41}] -> 1.1.1.100
path_gbe00061.kgml:
path_gbe00061.kgml: Found a trail of span 2 containing skipped vertices
path_gbe00061.kgml: 147 -> [60] -> 97
path_gbe00061.kgml: R01626 -> [R04963] -> R04964
path_gbe00061.kgml: gbe:GbCGDNIH1_2212 -> [gbe:GbCGDNIH1_2208] -> {gbe:GbCGDNIH1_0057, gbe:GbCGDNIH1_1049, gbe:GbCGDNIH1_2211}
path_gbe00061.kgml: {2.3.1.39, 2.3.1.85, 2.3.1.86} -> [{2.3.1.179, 2.3.1.41, 2.3.1.85, 2.3.1.86}] -> {1.1.1.100, 2.3.1.85, 2.3.1.86}
path_gbe00061.kgml:
path_gbe00061.kgml: Found a trail of span 2 containing skipped vertices
path_gbe00061.kgml: 147 -> [78] -> 75
path_gbe00061.kgml: R01626 -> [R04968] -> R04543
path_gbe00061.kgml: gbe:GbCGDNIH1_2212 -> [gbe:GbCGDNIH1_0031] -> {gbe:GbCGDNIH1_0057, gbe:GbCGDNIH1_1049, gbe:GbCGDNIH1_2211}
path_gbe00061.kgml: {2.3.1.39, 2.3.1.85, 2.3.1.86} -> [{2.3.1.179, 2.3.1.41, 2.3.1.85, 2.3.1.86}] -> {1.1.1.100, 2.3.1.85, 2.3.1.86}
path_gbe00061.kgml:
path_gbe00061.kgml: Found a trail of span 2 containing skipped vertices
path_gbe00061.kgml: 147 -> [262] -> 142
path_gbe00061.kgml: R01626 -> [R10707] -> R04533
path_gbe00061.kgml: gbe:GbCGDNIH1_2212 -> [gbe:GbCGDNIH1_1014] -> {gbe:GbCGDNIH1_0057, gbe:GbCGDNIH1_1049, gbe:GbCGDNIH1_2211}
path_gbe00061.kgml: {2.3.1.39, 2.3.1.85, 2.3.1.86} -> [2.3.1.180] -> {1.1.1.100, 2.3.1.85, 2.3.1.86}
path_gbe00061.kgml:
path_gbe00061.kgml: Found a trail of span 2 containing skipped vertices
path_gbe00061.kgml: 147 -> [133] -> 130
path_gbe00061.kgml: R01626 -> [R04952] -> R04953
path_gbe00061.kgml: gbe:GbCGDNIH1_2212 -> [gbe:GbCGDNIH1_0031] -> {gbe:GbCGDNIH1_0057, gbe:GbCGDNIH1_1049, gbe:GbCGDNIH1_2211}
path_gbe00061.kgml: {2.3.1.39, 2.3.1.85, 2.3.1.86} -> [{2.3.1.179, 2.3.1.41, 2.3.1.85, 2.3.1.86}] -> {1.1.1.100, 2.3.1.85, 2.3.1.86}
path_gbe00061.kgml:
path_gbe00061.kgml: Found a trail of span 2 containing skipped vertices
path_gbe00061.kgml: 147 -> [122] -> 119
path_gbe00061.kgml: R01626 -> [R04957] -> R04536
path_gbe00061.kgml: gbe:GbCGDNIH1_2212 -> [gbe:GbCGDNIH1_0031] -> {gbe:GbCGDNIH1_0057, gbe:GbCGDNIH1_1049, gbe:GbCGDNIH1_2211}
path_gbe00061.kgml: {2.3.1.39, 2.3.1.85, 2.3.1.86} -> [{2.3.1.179, 2.3.1.41, 2.3.1.85, 2.3.1.86}] -> {1.1.1.100, 2.3.1.85, 2.3.1.86}
path_gbe00061.kgml:
path_gbe00061.kgml: Found a trail of span 2 containing skipped vertices
path_gbe00061.kgml: 147 -> [61] -> 108
path_gbe00061.kgml: R01626 -> [R04960] -> R04534
path_gbe00061.kgml: gbe:GbCGDNIH1_2212 -> [gbe:GbCGDNIH1_2208] -> {gbe:GbCGDNIH1_0057, gbe:GbCGDNIH1_1049, gbe:GbCGDNIH1_2211}
path_gbe00061.kgml: {2.3.1.39, 2.3.1.85, 2.3.1.86} -> [{2.3.1.179, 2.3.1.41, 2.3.1.85, 2.3.1.86}] -> {1.1.1.100, 2.3.1.85, 2.3.1.86}
path_gbe00061.kgml:
path_gbe00061.kgml: Found a trail of span 2 containing skipped vertices
path_gbe00061.kgml: 147 -> [89] -> 86
path_gbe00061.kgml: R01626 -> [R04726] -> R04566
path_gbe00061.kgml: gbe:GbCGDNIH1_2212 -> [gbe:GbCGDNIH1_0031] -> {gbe:GbCGDNIH1_0057, gbe:GbCGDNIH1_1049, gbe:GbCGDNIH1_2211}
path_gbe00061.kgml: {2.3.1.39, 2.3.1.85, 2.3.1.86} -> [{2.3.1.179, 2.3.1.41, 2.3.1.85, 2.3.1.86}] -> {1.1.1.100, 2.3.1.85, 2.3.1.86}
path_gbe00061.kgml:
path_gbe00061.kgml: --- 2.18 seconds ---

path_gbe00071.kgml: Fatty acid degradation
path_gbe00071.kgml: Initialization took 0.05 seconds
path_gbe00071.kgml: (not found)
path_gbe00071.kgml: --- 0.09 seconds ---

path_gbe00130.kgml: Ubiquinone and other terpenoid-quinone biosynthesis
path_gbe00130.kgml: Initialization took 0.08 seconds
path_gbe00130.kgml: (not found)
path_gbe00130.kgml: --- 0.12 seconds ---

path_gbe00190.kgml: Oxidative phosphorylation
path_gbe00190.kgml: Initialization took 1.63 seconds
path_gbe00190.kgml: (not found)
path_gbe00190.kgml: --- 1.68 seconds ---

path_gbe00220.kgml: Arginine biosynthesis
path_gbe00220.kgml: Initialization took 0.33 seconds
path_gbe00220.kgml:
path_gbe00220.kgml: Found a trail of span 2 containing skipped vertices
path_gbe00220.kgml: 52 -> [55] -> 44
path_gbe00220.kgml: R02283 -> [R02282] -> R01398
path_gbe00220.kgml: gbe:GbCGDNIH1_2274 -> [gbe:GbCGDNIH1_0624] -> gbe:GbCGDNIH1_2273
path_gbe00220.kgml: 2.6.1.11 -> [2.3.1.35] -> 2.1.3.3
path_gbe00220.kgml:
path_gbe00220.kgml: Found a trail of span 2 without skipping any vertex
path_gbe00220.kgml: 56 -> 57
path_gbe00220.kgml: R00774 -> R00005
path_gbe00220.kgml: gbe:GbCGDNIH1_1745 -> gbe:GbCGDNIH1_1744
path_gbe00220.kgml: 6.3.4.6 -> 3.5.1.54
path_gbe00220.kgml:
path_gbe00220.kgml: --- 0.46 seconds ---

path_gbe00230.kgml: Purine metabolism
path_gbe00230.kgml: Initialization took 2.79 seconds
path_gbe00230.kgml:
path_gbe00230.kgml: Found a trail of span 3 containing skipped vertices
path_gbe00230.kgml: 173 -> [313] -> 182 -> [180] -> 287
path_gbe00230.kgml: R00435 -> [R00200] -> R00127 -> [R02017] -> R01547
path_gbe00230.kgml: {gbe:GbCGDNIH1_0548, gbe:GbCGDNIH1_0549, gbe:GbCGDNIH1_0578, gbe:GbCGDNIH1_0988} -> [gbe:GbCGDNIH1_0363] -> gbe:GbCGDNIH1_0575 -> [{gbe:GbCGDNIH1_0887, gbe:GbCGDNIH1_0888}] -> gbe:GbCGDNIH1_0575
path_gbe00230.kgml: {2.7.7.19, 2.7.7.48, 2.7.7.6} -> [2.7.1.40] -> 2.7.4.3 -> [1.17.4.1] -> {2.7.4.11, 2.7.4.3}
path_gbe00230.kgml: Skipped genes: gbe:GbCGDNIH1_0576, gbe:GbCGDNIH1_0577
path_gbe00230.kgml:
path_gbe00230.kgml: Found a trail of span 2 containing skipped vertices
path_gbe00230.kgml: 443 -> 285
path_gbe00230.kgml: R00426 -> R01229
path_gbe00230.kgml: gbe:GbCGDNIH1_1126 -> gbe:GbCGDNIH1_1116
path_gbe00230.kgml: 3.6.1.8 -> {2.4.2.22, 2.4.2.7, 2.4.2.8}
path_gbe00230.kgml: Skipped genes: gbe:GbCGDNIH1_1119, gbe:GbCGDNIH1_1118
path_gbe00230.kgml:
path_gbe00230.kgml: Found a trail of span 2 without skipping any vertex
path_gbe00230.kgml: 427 -> 428
path_gbe00230.kgml: R07404 -> R07405
path_gbe00230.kgml: gbe:GbCGDNIH1_1365 -> gbe:GbCGDNIH1_1364
path_gbe00230.kgml: 6.3.4.18 -> 5.4.99.18
path_gbe00230.kgml:
path_gbe00230.kgml: Found a trail of span 2 containing skipped vertices
path_gbe00230.kgml: 167 -> 166
path_gbe00230.kgml: R04591 -> R04559
path_gbe00230.kgml: gbe:GbCGDNIH1_1666 -> gbe:GbCGDNIH1_1658
path_gbe00230.kgml: 6.3.2.6 -> 4.3.2.2
path_gbe00230.kgml: Skipped genes: gbe:GbCGDNIH1_1659
path_gbe00230.kgml:
path_gbe00230.kgml: Found a trail of span 2 without skipping any vertex
path_gbe00230.kgml: 244 -> 245
path_gbe00230.kgml: R00441 -> R00429
path_gbe00230.kgml: {gbe:GbCGDNIH1_0548, gbe:GbCGDNIH1_0549, gbe:GbCGDNIH1_0578, gbe:GbCGDNIH1_0988} -> gbe:GbCGDNIH1_0989
path_gbe00230.kgml: {2.7.7.48, 2.7.7.6} -> 2.7.6.5
path_gbe00230.kgml:
path_gbe00230.kgml: Found a trail of span 2 containing skipped vertices
path_gbe00230.kgml: 205 -> 206
path_gbe00230.kgml: R01130 -> {R01230, R01231}
path_gbe00230.kgml: gbe:GbCGDNIH1_1147 -> {gbe:GbCGDNIH1_0068, gbe:GbCGDNIH1_1150}
path_gbe00230.kgml: 1.1.1.205 -> {6.3.5.2, 6.3.5.2}
path_gbe00230.kgml: Skipped genes: gbe:GbCGDNIH1_1148, gbe:GbCGDNIH1_1149, gbe:GbCGDNIH1_7236
path_gbe00230.kgml:
path_gbe00230.kgml: Found a trail of span 2 containing skipped vertices
path_gbe00230.kgml: 163 -> [260] -> 164
path_gbe00230.kgml: R04325 -> [R04463] -> R04208
path_gbe00230.kgml: gbe:GbCGDNIH1_2038 -> [{gbe:GbCGDNIH1_1667, gbe:GbCGDNIH1_1669, gbe:GbCGDNIH1_1670}] -> gbe:GbCGDNIH1_2037
path_gbe00230.kgml: 2.1.2.2 -> [6.3.5.3] -> 6.3.3.1
path_gbe00230.kgml:
path_gbe00230.kgml: Found a trail of span 2 containing skipped vertices
path_gbe00230.kgml: 188 -> 193
path_gbe00230.kgml: R00190 -> R00182
path_gbe00230.kgml: gbe:GbCGDNIH1_0336 -> gbe:GbCGDNIH1_0338
path_gbe00230.kgml: {2.4.2.7, 2.4.2.8} -> 3.2.2.4
path_gbe00230.kgml: Skipped genes: gbe:GbCGDNIH1_7022, gbe:GbCGDNIH1_0337, gbe:GbCGDNIH1_7187
path_gbe00230.kgml:
path_gbe00230.kgml: --- 4.01 seconds ---

path_gbe00240.kgml: Pyrimidine metabolism
path_gbe00240.kgml: Initialization took 1.39 seconds
path_gbe00240.kgml:
path_gbe00240.kgml: Found a trail of span 3 containing skipped vertices
path_gbe00240.kgml: 150 -> [89] -> 161 -> [158] -> 157
path_gbe00240.kgml: R02098 -> [R06613] -> R02094 -> [R02093] -> R00378
path_gbe00240.kgml: gbe:GbCGDNIH1_1075 -> [gbe:GbCGDNIH1_1809] -> gbe:GbCGDNIH1_1075 -> [gbe:GbCGDNIH1_2039] -> {gbe:GbCGDNIH1_0007, gbe:GbCGDNIH1_0261, gbe:GbCGDNIH1_0319, gbe:GbCGDNIH1_1076, gbe:GbCGDNIH1_1280, gbe:GbCGDNIH1_1965, gbe:GbCGDNIH1_2142, gbe:GbCGDNIH1_2203}
path_gbe00240.kgml: {2.7.4.4, 2.7.4.9} -> [2.1.1.148] -> {2.7.4.12, 2.7.4.9} -> [2.7.4.6] -> 2.7.7.7
path_gbe00240.kgml:
path_gbe00240.kgml: Found a trail of span 2 containing skipped vertices
path_gbe00240.kgml: 91 -> [97] -> 98
path_gbe00240.kgml: R00575 -> [R01397] -> R01993
path_gbe00240.kgml: {gbe:GbCGDNIH1_2286, gbe:GbCGDNIH1_2288} -> [gbe:GbCGDNIH1_0809] -> {gbe:GbCGDNIH1_0807, gbe:GbCGDNIH1_2291}
path_gbe00240.kgml: 6.3.5.5 -> [2.1.3.2] -> 3.5.2.3
path_gbe00240.kgml: Skipped genes: gbe:GbCGDNIH1_2290, gbe:GbCGDNIH1_2289
path_gbe00240.kgml:
path_gbe00240.kgml: --- 1.79 seconds ---

path_gbe00250.kgml: Alanine, aspartate and glutamate metabolism
path_gbe00250.kgml: Initialization took 0.49 seconds
path_gbe00250.kgml: (not found)
path_gbe00250.kgml: --- 0.55 seconds ---

path_gbe00261.kgml: Monobactam biosynthesis
path_gbe00261.kgml: Initialization took 0.09 seconds
path_gbe00261.kgml: (not found)
path_gbe00261.kgml: --- 0.14 seconds ---

path_gbe00270.kgml: Cysteine and methionine metabolism
path_gbe00270.kgml: Initialization took 0.98 seconds
path_gbe00270.kgml:
path_gbe00270.kgml: Found a trail of span 3 without skipping any vertex
path_gbe00270.kgml: 74 -> 120 -> 71
path_gbe00270.kgml: R07392 -> R07395 -> R07364
path_gbe00270.kgml: gbe:GbCGDNIH1_2265 -> gbe:GbCGDNIH1_2267 -> gbe:GbCGDNIH1_2266
path_gbe00270.kgml: 4.2.1.109 -> 3.1.3.77 -> 1.13.11.54
path_gbe00270.kgml:
path_gbe00270.kgml: Found a trail of span 3 without skipping any vertex
path_gbe00270.kgml: 74 -> 120 -> 72
path_gbe00270.kgml: R07392 -> R07395 -> R07363
path_gbe00270.kgml: gbe:GbCGDNIH1_2265 -> gbe:GbCGDNIH1_2267 -> gbe:GbCGDNIH1_2266
path_gbe00270.kgml: 4.2.1.109 -> 3.1.3.77 -> 1.13.11.53
path_gbe00270.kgml:
path_gbe00270.kgml: Found a trail of span 3 containing skipped vertices
path_gbe00270.kgml: 81 -> 80 -> [77] -> 75
path_gbe00270.kgml: R00178 -> R01920 -> [R01402] -> R04420
path_gbe00270.kgml: gbe:GbCGDNIH1_1385 -> gbe:GbCGDNIH1_1386 -> [gbe:GbCGDNIH1_1721] -> gbe:GbCGDNIH1_1394
path_gbe00270.kgml: 4.1.1.50 -> 2.5.1.16 -> [2.4.2.28] -> 5.3.1.23
path_gbe00270.kgml: Skipped genes: gbe:GbCGDNIH1_1393, gbe:GbCGDNIH1_1389
path_gbe00270.kgml:
path_gbe00270.kgml: Found a trail of span 2 containing skipped vertices
path_gbe00270.kgml: 74 -> [120] -> 71
path_gbe00270.kgml: R07392 -> [R07395] -> R07364
path_gbe00270.kgml: gbe:GbCGDNIH1_2265 -> [gbe:GbCGDNIH1_2267] -> gbe:GbCGDNIH1_2266
path_gbe00270.kgml: 4.2.1.109 -> [3.1.3.77] -> 1.13.11.54
path_gbe00270.kgml:
path_gbe00270.kgml: Found a trail of span 2 containing skipped vertices
path_gbe00270.kgml: 74 -> [120] -> 72
path_gbe00270.kgml: R07392 -> [R07395] -> R07363
path_gbe00270.kgml: gbe:GbCGDNIH1_2265 -> [gbe:GbCGDNIH1_2267] -> gbe:GbCGDNIH1_2266
path_gbe00270.kgml: 4.2.1.109 -> [3.1.3.77] -> 1.13.11.53
path_gbe00270.kgml:
path_gbe00270.kgml: Found a trail of span 2 containing skipped vertices
path_gbe00270.kgml: 184 -> [189] -> 188
path_gbe00270.kgml: R00782 -> [R00896] -> R03105
path_gbe00270.kgml: gbe:GbCGDNIH1_0970 -> [{gbe:GbCGDNIH1_0715, gbe:GbCGDNIH1_0716}] -> gbe:GbCGDNIH1_0971
path_gbe00270.kgml: {4.4.1.1, 4.4.1.13, 4.4.1.28} -> [2.6.1.1] -> 2.8.1.2
path_gbe00270.kgml:
path_gbe00270.kgml: --- 1.48 seconds ---

path_gbe00280.kgml: Valine, leucine and isoleucine degradation
path_gbe00280.kgml: Initialization took 0.09 seconds
path_gbe00280.kgml: (not found)
path_gbe00280.kgml: --- 0.14 seconds ---

path_gbe00290.kgml: Valine, leucine and isoleucine biosynthesis
path_gbe00290.kgml: Initialization took 0.14 seconds
path_gbe00290.kgml:
path_gbe00290.kgml: Found a trail of span 4 containing skipped vertices
path_gbe00290.kgml: 79 -> [44] -> 46 -> 44 -> 46 -> [41] -> 38
path_gbe00290.kgml: R00226 -> [R05071] -> R04440 -> R05071 -> R04440 -> [R04441] -> R01213
path_gbe00290.kgml: {gbe:GbCGDNIH1_1480, gbe:GbCGDNIH1_1481} -> [gbe:GbCGDNIH1_1478] -> gbe:GbCGDNIH1_1478 -> gbe:GbCGDNIH1_1478 -> gbe:GbCGDNIH1_1478 -> [gbe:GbCGDNIH1_1938] -> gbe:GbCGDNIH1_1472
path_gbe00290.kgml: 2.2.1.6 -> [{1.1.1.86, 5.4.99.3}] -> 1.1.1.86 -> {1.1.1.86, 5.4.99.3} -> 1.1.1.86 -> [4.2.1.9] -> 2.3.3.13
path_gbe00290.kgml: Skipped genes: gbe:GbCGDNIH1_1476, gbe:GbCGDNIH1_1474, gbe:GbCGDNIH1_1473
path_gbe00290.kgml:
path_gbe00290.kgml: Found a trail of span 3 without skipping any vertex
path_gbe00290.kgml: 47 -> 42 -> 34
path_gbe00290.kgml: R08648 -> R05069 -> R05068
path_gbe00290.kgml: {gbe:GbCGDNIH1_1480, gbe:GbCGDNIH1_1481} -> gbe:GbCGDNIH1_1478 -> gbe:GbCGDNIH1_1478
path_gbe00290.kgml: 2.2.1.6 -> {1.1.1.86, 5.4.99.3} -> 1.1.1.86
path_gbe00290.kgml:
path_gbe00290.kgml: Found a trail of span 3 without skipping any vertex
path_gbe00290.kgml: 36 -> 37 -> 35
path_gbe00290.kgml: R04426 -> R04001 -> R03968
path_gbe00290.kgml: gbe:GbCGDNIH1_1678 -> {gbe:GbCGDNIH1_1679, gbe:GbCGDNIH1_1680} -> {gbe:GbCGDNIH1_1679, gbe:GbCGDNIH1_1680}
path_gbe00290.kgml: 1.1.1.85 -> 4.2.1.33 -> 4.2.1.33
path_gbe00290.kgml:
path_gbe00290.kgml: Found a trail of span 3 without skipping any vertex
path_gbe00290.kgml: 78 -> 21 -> 22
path_gbe00290.kgml: R03896 -> R03898 -> R00994
path_gbe00290.kgml: {gbe:GbCGDNIH1_1679, gbe:GbCGDNIH1_1680} -> {gbe:GbCGDNIH1_1679, gbe:GbCGDNIH1_1680} -> gbe:GbCGDNIH1_1678
path_gbe00290.kgml: 4.2.1.35 -> 4.2.1.35 -> 1.1.1.85
path_gbe00290.kgml:
path_gbe00290.kgml: Found a trail of span 2 containing skipped vertices
path_gbe00290.kgml: 78 -> [21] -> 22
path_gbe00290.kgml: R03896 -> [R03898] -> R00994
path_gbe00290.kgml: {gbe:GbCGDNIH1_1679, gbe:GbCGDNIH1_1680} -> [{gbe:GbCGDNIH1_1679, gbe:GbCGDNIH1_1680}] -> gbe:GbCGDNIH1_1678
path_gbe00290.kgml: 4.2.1.35 -> [4.2.1.35] -> 1.1.1.85
path_gbe00290.kgml:
path_gbe00290.kgml: --- 0.54 seconds ---

path_gbe00300.kgml: Lysine biosynthesis
path_gbe00300.kgml: Initialization took 0.18 seconds
path_gbe00300.kgml:
path_gbe00300.kgml: Found a trail of span 2 without skipping any vertex
path_gbe00300.kgml: 77 -> 46
path_gbe00300.kgml: R02788 -> R04617
path_gbe00300.kgml: gbe:GbCGDNIH1_0434 -> gbe:GbCGDNIH1_0433
path_gbe00300.kgml: 6.3.2.13 -> 6.3.2.10
path_gbe00300.kgml:
path_gbe00300.kgml: Found a trail of span 2 containing skipped vertices
path_gbe00300.kgml: 57 -> [59] -> 61
path_gbe00300.kgml: R04365 -> [R04475] -> R02734
path_gbe00300.kgml: gbe:GbCGDNIH1_0686 -> [gbe:GbCGDNIH1_2274] -> gbe:GbCGDNIH1_0687
path_gbe00300.kgml: 2.3.1.117 -> [2.6.1.17] -> 3.5.1.18
path_gbe00300.kgml:
path_gbe00300.kgml: --- 0.31 seconds ---

path_gbe00310.kgml: Lysine degradation
path_gbe00310.kgml: Initialization took 0.13 seconds
path_gbe00310.kgml:
path_gbe00310.kgml: Found a trail of span 4 without skipping any vertex
path_gbe00310.kgml: 161 -> 160 -> 159 -> 165
path_gbe00310.kgml: R00448 -> R03168 -> R10090 -> R10091
path_gbe00310.kgml: gbe:GbCGDNIH1_2375 -> gbe:GbCGDNIH1_2377 -> gbe:GbCGDNIH1_2378 -> gbe:GbCGDNIH1_2376
path_gbe00310.kgml: 1.14.13.59 -> 2.3.1.102 -> 6.3.2.38 -> 6.3.2.39
path_gbe00310.kgml:
path_gbe00310.kgml: Found a trail of span 3 containing skipped vertices
path_gbe00310.kgml: 161 -> [160] -> 159 -> 165
path_gbe00310.kgml: R00448 -> [R03168] -> R10090 -> R10091
path_gbe00310.kgml: gbe:GbCGDNIH1_2375 -> [gbe:GbCGDNIH1_2377] -> gbe:GbCGDNIH1_2378 -> gbe:GbCGDNIH1_2376
path_gbe00310.kgml: 1.14.13.59 -> [2.3.1.102] -> 6.3.2.38 -> 6.3.2.39
path_gbe00310.kgml: Skipped genes: gbe:GbCGDNIH1_2377
path_gbe00310.kgml:
path_gbe00310.kgml: Found a trail of span 3 containing skipped vertices
path_gbe00310.kgml: 161 -> 160 -> [159] -> 165
path_gbe00310.kgml: R00448 -> R03168 -> [R10090] -> R10091
path_gbe00310.kgml: gbe:GbCGDNIH1_2375 -> gbe:GbCGDNIH1_2377 -> [gbe:GbCGDNIH1_2378] -> gbe:GbCGDNIH1_2376
path_gbe00310.kgml: 1.14.13.59 -> 2.3.1.102 -> [6.3.2.38] -> 6.3.2.39
path_gbe00310.kgml:
path_gbe00310.kgml: Found a trail of span 2 without skipping any vertex
path_gbe00310.kgml: 55 -> 73
path_gbe00310.kgml: R01940 -> R02571
path_gbe00310.kgml: gbe:GbCGDNIH1_2068 -> gbe:GbCGDNIH1_2067
path_gbe00310.kgml: 1.2.4.2 -> 2.3.1.61
path_gbe00310.kgml:
path_gbe00310.kgml: --- 0.35 seconds ---

path_gbe00311.kgml: Penicillin and cephalosporin biosynthesis
path_gbe00311.kgml: Initialization took 0.04 seconds
path_gbe00311.kgml: (not found)
path_gbe00311.kgml: --- 0.09 seconds ---

path_gbe00330.kgml: Arginine and proline metabolism
path_gbe00330.kgml: Initialization took 0.28 seconds
path_gbe00330.kgml:
path_gbe00330.kgml: Found a trail of span 3 without skipping any vertex
path_gbe00330.kgml: 80 -> 79 -> 142
path_gbe00330.kgml: R00178 -> R01920 -> R02869
path_gbe00330.kgml: gbe:GbCGDNIH1_1385 -> gbe:GbCGDNIH1_1386 -> gbe:GbCGDNIH1_1386
path_gbe00330.kgml: 4.1.1.50 -> 2.5.1.16 -> {2.5.1.16, 2.5.1.22}
path_gbe00330.kgml:
path_gbe00330.kgml: Found a trail of span 2 without skipping any vertex
path_gbe00330.kgml: 80 -> 142
path_gbe00330.kgml: R00178 -> R02869
path_gbe00330.kgml: gbe:GbCGDNIH1_1385 -> gbe:GbCGDNIH1_1386
path_gbe00330.kgml: 4.1.1.50 -> {2.5.1.16, 2.5.1.22}
path_gbe00330.kgml:
path_gbe00330.kgml: Found a trail of span 2 without skipping any vertex
path_gbe00330.kgml: 216 -> 217
path_gbe00330.kgml: R00239 -> R03313
path_gbe00330.kgml: gbe:GbCGDNIH1_1706 -> gbe:GbCGDNIH1_1708
path_gbe00330.kgml: 2.7.2.11 -> 1.2.1.41
path_gbe00330.kgml:
path_gbe00330.kgml: --- 0.49 seconds ---

path_gbe00332.kgml: Carbapenem biosynthesis
path_gbe00332.kgml: Initialization took 0.04 seconds
path_gbe00332.kgml:
path_gbe00332.kgml: Found a trail of span 2 without skipping any vertex
path_gbe00332.kgml: 5 -> 8
path_gbe00332.kgml: R00239 -> R03313
path_gbe00332.kgml: gbe:GbCGDNIH1_1706 -> gbe:GbCGDNIH1_1708
path_gbe00332.kgml: 2.7.2.11 -> 1.2.1.41
path_gbe00332.kgml:
path_gbe00332.kgml: --- 0.13 seconds ---

path_gbe00340.kgml: Histidine metabolism
path_gbe00340.kgml: Initialization took 0.18 seconds
path_gbe00340.kgml:
path_gbe00340.kgml: Found a trail of span 4 containing skipped vertices
path_gbe00340.kgml: 67 -> [66] -> 65 -> 69 -> 63
path_gbe00340.kgml: R04035 -> [R04037] -> R04640 -> R04558 -> R03457
path_gbe00340.kgml: gbe:GbCGDNIH1_2229 -> [gbe:GbCGDNIH1_0969] -> {gbe:GbCGDNIH1_0769, gbe:GbCGDNIH1_2231} -> {gbe:GbCGDNIH1_2230, gbe:GbCGDNIH1_2233} -> gbe:GbCGDNIH1_2235
path_gbe00340.kgml: 3.6.1.31 -> [3.5.4.19] -> 5.3.1.16 -> 4.3.2.10 -> 4.2.1.19
path_gbe00340.kgml: Skipped genes: gbe:GbCGDNIH1_2232, gbe:GbCGDNIH1_2234
path_gbe00340.kgml:
path_gbe00340.kgml: Found a trail of span 3 containing skipped vertices
path_gbe00340.kgml: 67 -> [66] -> 65 -> [69] -> 63
path_gbe00340.kgml: R04035 -> [R04037] -> R04640 -> [R04558] -> R03457
path_gbe00340.kgml: gbe:GbCGDNIH1_2229 -> [gbe:GbCGDNIH1_0969] -> {gbe:GbCGDNIH1_0769, gbe:GbCGDNIH1_2231} -> [{gbe:GbCGDNIH1_2230, gbe:GbCGDNIH1_2233}] -> gbe:GbCGDNIH1_2235
path_gbe00340.kgml: 3.6.1.31 -> [3.5.4.19] -> 5.3.1.16 -> [4.3.2.10] -> 4.2.1.19
path_gbe00340.kgml: Skipped genes: gbe:GbCGDNIH1_2230, gbe:GbCGDNIH1_2233, gbe:GbCGDNIH1_2232, gbe:GbCGDNIH1_2234
path_gbe00340.kgml:
path_gbe00340.kgml: --- 0.31 seconds ---

path_gbe00350.kgml: Tyrosine metabolism
path_gbe00350.kgml: Initialization took 0.08 seconds
path_gbe00350.kgml: (not found)
path_gbe00350.kgml: --- 0.12 seconds ---

path_gbe00360.kgml: Phenylalanine metabolism
path_gbe00360.kgml: Initialization took 0.13 seconds
path_gbe00360.kgml: (not found)
path_gbe00360.kgml: --- 0.17 seconds ---

path_gbe00361.kgml: Chlorocyclohexane and chlorobenzene degradation
path_gbe00361.kgml: Initialization took 0.05 seconds
path_gbe00361.kgml: (not found)
path_gbe00361.kgml: --- 0.10 seconds ---

path_gbe00362.kgml: Benzoate degradation
path_gbe00362.kgml: Initialization took 0.09 seconds
path_gbe00362.kgml: (not found)
path_gbe00362.kgml: --- 0.14 seconds ---

path_gbe00364.kgml: Fluorobenzoate degradation
path_gbe00364.kgml: Initialization took 0.05 seconds
path_gbe00364.kgml: (not found)
path_gbe00364.kgml: --- 0.10 seconds ---

path_gbe00380.kgml: Tryptophan metabolism
path_gbe00380.kgml: Initialization took 0.13 seconds
path_gbe00380.kgml: (not found)
path_gbe00380.kgml: --- 0.17 seconds ---

path_gbe00400.kgml: Phenylalanine, tyrosine and tryptophan biosynthesis
path_gbe00400.kgml: Initialization took 0.39 seconds
path_gbe00400.kgml:
path_gbe00400.kgml: Found a trail of span 4 containing skipped vertices
path_gbe00400.kgml: 51 -> [52] -> 53 -> [51] -> 52 -> [54] -> 55
path_gbe00400.kgml: R02722 -> [R02340] -> R00674 -> [R02722] -> R02340 -> [R03508] -> R03509
path_gbe00400.kgml: {gbe:GbCGDNIH1_2014, gbe:GbCGDNIH1_2015} -> [gbe:GbCGDNIH1_2014] -> gbe:GbCGDNIH1_2015 -> [{gbe:GbCGDNIH1_2014, gbe:GbCGDNIH1_2015}] -> gbe:GbCGDNIH1_2014 -> [gbe:GbCGDNIH1_0819] -> gbe:GbCGDNIH1_2017
path_gbe00400.kgml: 4.2.1.20 -> [{4.1.2.8, 4.2.1.20}] -> {4.2.1.122, 4.2.1.20} -> [4.2.1.20] -> {4.1.2.8, 4.2.1.20} -> [4.1.1.48] -> 5.3.1.24
path_gbe00400.kgml: Skipped genes: gbe:GbCGDNIH1_2016, gbe:GbCGDNIH1_5048
path_gbe00400.kgml:
path_gbe00400.kgml: Found a trail of span 4 containing skipped vertices
path_gbe00400.kgml: 70 -> 89 -> 69 -> [60] -> 88 -> [60] -> 69
path_gbe00400.kgml: R00732 -> R00734 -> R01728 -> [R01373] -> R00694 -> [R01373] -> R01728
path_gbe00400.kgml: gbe:GbCGDNIH1_0139 -> gbe:GbCGDNIH1_0140 -> gbe:GbCGDNIH1_0139 -> [gbe:GbCGDNIH1_1994] -> gbe:GbCGDNIH1_0140 -> [gbe:GbCGDNIH1_1994] -> gbe:GbCGDNIH1_0139
path_gbe00400.kgml: {1.3.1.43, 1.3.1.79} -> {2.6.1.1, 2.6.1.5, 2.6.1.57, 2.6.1.9} -> 1.3.1.12 -> [{4.2.1.51, 4.2.1.91}] -> {2.6.1.1, 2.6.1.5, 2.6.1.57, 2.6.1.9} -> [{4.2.1.51, 4.2.1.91}] -> 1.3.1.12
path_gbe00400.kgml:
path_gbe00400.kgml: Found a trail of span 3 containing skipped vertices
path_gbe00400.kgml: 57 -> 56 -> [55] -> 54 -> [55] -> 56
path_gbe00400.kgml: {R00985, R00986} -> R01073 -> [R03509] -> R03508 -> [R03509] -> R01073
path_gbe00400.kgml: {gbe:GbCGDNIH1_0821, gbe:GbCGDNIH1_0824} -> gbe:GbCGDNIH1_0820 -> [gbe:GbCGDNIH1_2017] -> gbe:GbCGDNIH1_0819 -> [gbe:GbCGDNIH1_2017] -> gbe:GbCGDNIH1_0820
path_gbe00400.kgml: {4.1.3.27, 4.1.3.27} -> 2.4.2.18 -> [5.3.1.24] -> 4.1.1.48 -> [5.3.1.24] -> 2.4.2.18
path_gbe00400.kgml: Skipped genes: gbe:GbCGDNIH1_0822, gbe:GbCGDNIH1_0823
path_gbe00400.kgml:
path_gbe00400.kgml: --- 1.09 seconds ---

path_gbe00401.kgml: Novobiocin biosynthesis
path_gbe00401.kgml: Initialization took 0.04 seconds
path_gbe00401.kgml:
path_gbe00401.kgml: Found a trail of span 2 without skipping any vertex
path_gbe00401.kgml: 65 -> 63
path_gbe00401.kgml: R01728 -> R00734
path_gbe00401.kgml: gbe:GbCGDNIH1_0139 -> gbe:GbCGDNIH1_0140
path_gbe00401.kgml: 1.3.1.12 -> {2.6.1.1, 2.6.1.5, 2.6.1.57, 2.6.1.9}
path_gbe00401.kgml:
path_gbe00401.kgml: Found a trail of span 2 without skipping any vertex
path_gbe00401.kgml: 64 -> 63
path_gbe00401.kgml: R01728 -> R00734
path_gbe00401.kgml: gbe:GbCGDNIH1_0139 -> gbe:GbCGDNIH1_0140
path_gbe00401.kgml: 1.3.1.12 -> {2.6.1.1, 2.6.1.5, 2.6.1.57, 2.6.1.9}
path_gbe00401.kgml:
path_gbe00401.kgml: --- 0.18 seconds ---

path_gbe00410.kgml: beta-Alanine metabolism
path_gbe00410.kgml: Initialization took 0.04 seconds
path_gbe00410.kgml: (not found)
path_gbe00410.kgml: --- 0.09 seconds ---

path_gbe00440.kgml: Phosphonate and phosphinate metabolism
path_gbe00440.kgml: Initialization took 0.05 seconds
path_gbe00440.kgml: (not found)
path_gbe00440.kgml: --- 0.09 seconds ---

path_gbe00450.kgml: Selenocompound metabolism
path_gbe00450.kgml: Initialization took 0.13 seconds
path_gbe00450.kgml: (not found)
path_gbe00450.kgml: --- 0.17 seconds ---

path_gbe00460.kgml: Cyanoamino acid metabolism
path_gbe00460.kgml: Initialization took 0.08 seconds
path_gbe00460.kgml: (not found)
path_gbe00460.kgml: --- 0.12 seconds ---

path_gbe00471.kgml: D-Glutamine and D-glutamate metabolism
path_gbe00471.kgml: Initialization took 0.04 seconds
path_gbe00471.kgml:
path_gbe00471.kgml: Found a trail of span 2 containing skipped vertices
path_gbe00471.kgml: 19 -> 20
path_gbe00471.kgml: R03193 -> R02783
path_gbe00471.kgml: gbe:GbCGDNIH1_0428 -> gbe:GbCGDNIH1_0431
path_gbe00471.kgml: 6.3.2.8 -> 6.3.2.9
path_gbe00471.kgml: Skipped genes: gbe:GbCGDNIH1_0430, gbe:GbCGDNIH1_0429
path_gbe00471.kgml:
path_gbe00471.kgml: --- 0.13 seconds ---

path_gbe00472.kgml: D-Arginine and D-ornithine metabolism
path_gbe00472.kgml: Initialization took 0.04 seconds
path_gbe00472.kgml: (not found)
path_gbe00472.kgml: --- 0.09 seconds ---

path_gbe00473.kgml: D-Alanine metabolism
path_gbe00473.kgml: Initialization took 0.05 seconds
path_gbe00473.kgml: (not found)
path_gbe00473.kgml: --- 0.09 seconds ---

path_gbe00480.kgml: Glutathione metabolism
path_gbe00480.kgml: Initialization took 0.39 seconds
path_gbe00480.kgml:
path_gbe00480.kgml: Found a trail of span 2 containing skipped vertices
path_gbe00480.kgml: 136 -> [87] -> 45
path_gbe00480.kgml: R01528 -> [R00115] -> R02736
path_gbe00480.kgml: gbe:GbCGDNIH1_0854 -> [gbe:GbCGDNIH1_1427] -> {gbe:GbCGDNIH1_0798, gbe:GbCGDNIH1_0853}
path_gbe00480.kgml: {1.1.1.351, 1.1.1.44} -> [1.8.1.7] -> {1.1.1.363, 1.1.1.49}
path_gbe00480.kgml:
path_gbe00480.kgml: --- 0.53 seconds ---

path_gbe00520.kgml: Amino sugar and nucleotide sugar metabolism
path_gbe00520.kgml: Initialization took 0.54 seconds
path_gbe00520.kgml:
path_gbe00520.kgml: Found a trail of span 3 containing skipped vertices
path_gbe00520.kgml: 28 -> [24] -> 26 -> 9
path_gbe00520.kgml: R00768 -> [R02060] -> R05332 -> R00416
path_gbe00520.kgml: gbe:GbCGDNIH1_1238 -> [gbe:GbCGDNIH1_1112] -> gbe:GbCGDNIH1_1239 -> gbe:GbCGDNIH1_1239
path_gbe00520.kgml: 2.6.1.16 -> [5.4.2.10] -> 2.3.1.157 -> 2.7.7.23
path_gbe00520.kgml:
path_gbe00520.kgml: Found a trail of span 2 without skipping any vertex
path_gbe00520.kgml: 420 -> 422
path_gbe00520.kgml: R11024 -> R11025
path_gbe00520.kgml: gbe:GbCGDNIH1_2007 -> gbe:GbCGDNIH1_2008
path_gbe00520.kgml: 2.7.1.221 -> 2.7.7.99
path_gbe00520.kgml:
path_gbe00520.kgml: --- 0.73 seconds ---

path_gbe00521.kgml: Streptomycin biosynthesis
path_gbe00521.kgml: Initialization took 0.09 seconds
path_gbe00521.kgml:
path_gbe00521.kgml: Found a trail of span 4 without skipping any vertex
path_gbe00521.kgml: 44 -> 43 -> 42 -> 24
path_gbe00521.kgml: R02328 -> R06513 -> R06514 -> R02777
path_gbe00521.kgml: gbe:GbCGDNIH1_0103 -> gbe:GbCGDNIH1_0102 -> gbe:GbCGDNIH1_0104 -> gbe:GbCGDNIH1_0105
path_gbe00521.kgml: 2.7.7.24 -> 4.2.1.46 -> 5.1.3.13 -> 1.1.1.133
path_gbe00521.kgml:
path_gbe00521.kgml: Found a trail of span 3 containing skipped vertices
path_gbe00521.kgml: 44 -> 43 -> [42] -> 24
path_gbe00521.kgml: R02328 -> R06513 -> [R06514] -> R02777
path_gbe00521.kgml: gbe:GbCGDNIH1_0103 -> gbe:GbCGDNIH1_0102 -> [gbe:GbCGDNIH1_0104] -> gbe:GbCGDNIH1_0105
path_gbe00521.kgml: 2.7.7.24 -> 4.2.1.46 -> [5.1.3.13] -> 1.1.1.133
path_gbe00521.kgml: Skipped genes: gbe:GbCGDNIH1_0104
path_gbe00521.kgml:
path_gbe00521.kgml: Found a trail of span 3 containing skipped vertices
path_gbe00521.kgml: 44 -> [43] -> 42 -> 24
path_gbe00521.kgml: R02328 -> [R06513] -> R06514 -> R02777
path_gbe00521.kgml: gbe:GbCGDNIH1_0103 -> [gbe:GbCGDNIH1_0102] -> gbe:GbCGDNIH1_0104 -> gbe:GbCGDNIH1_0105
path_gbe00521.kgml: 2.7.7.24 -> [4.2.1.46] -> 5.1.3.13 -> 1.1.1.133
path_gbe00521.kgml:
path_gbe00521.kgml: --- 0.31 seconds ---

path_gbe00523.kgml: Polyketide sugar unit biosynthesis
path_gbe00523.kgml: Initialization took 0.06 seconds
path_gbe00523.kgml:
path_gbe00523.kgml: Found a trail of span 4 without skipping any vertex
path_gbe00523.kgml: 27 -> 26 -> 63 -> 28
path_gbe00523.kgml: R02328 -> R06513 -> R06514 -> R02777
path_gbe00523.kgml: gbe:GbCGDNIH1_0103 -> gbe:GbCGDNIH1_0102 -> gbe:GbCGDNIH1_0104 -> gbe:GbCGDNIH1_0105
path_gbe00523.kgml: 2.7.7.24 -> 4.2.1.46 -> 5.1.3.13 -> 1.1.1.133
path_gbe00523.kgml:
path_gbe00523.kgml: Found a trail of span 3 containing skipped vertices
path_gbe00523.kgml: 27 -> 26 -> [63] -> 28
path_gbe00523.kgml: R02328 -> R06513 -> [R06514] -> R02777
path_gbe00523.kgml: gbe:GbCGDNIH1_0103 -> gbe:GbCGDNIH1_0102 -> [gbe:GbCGDNIH1_0104] -> gbe:GbCGDNIH1_0105
path_gbe00523.kgml: 2.7.7.24 -> 4.2.1.46 -> [5.1.3.13] -> 1.1.1.133
path_gbe00523.kgml: Skipped genes: gbe:GbCGDNIH1_0104
path_gbe00523.kgml:
path_gbe00523.kgml: Found a trail of span 3 containing skipped vertices
path_gbe00523.kgml: 27 -> [26] -> 63 -> 28
path_gbe00523.kgml: R02328 -> [R06513] -> R06514 -> R02777
path_gbe00523.kgml: gbe:GbCGDNIH1_0103 -> [gbe:GbCGDNIH1_0102] -> gbe:GbCGDNIH1_0104 -> gbe:GbCGDNIH1_0105
path_gbe00523.kgml: 2.7.7.24 -> [4.2.1.46] -> 5.1.3.13 -> 1.1.1.133
path_gbe00523.kgml:
path_gbe00523.kgml: --- 0.27 seconds ---

path_gbe00525.kgml: Acarbose and validamycin biosynthesis
path_gbe00525.kgml: Initialization took 0.06 seconds
path_gbe00525.kgml:
path_gbe00525.kgml: Found a trail of span 2 without skipping any vertex
path_gbe00525.kgml: 58 -> 59
path_gbe00525.kgml: R02328 -> R06513
path_gbe00525.kgml: gbe:GbCGDNIH1_0103 -> gbe:GbCGDNIH1_0102
path_gbe00525.kgml: 2.7.7.24 -> 4.2.1.46
path_gbe00525.kgml:
path_gbe00525.kgml: --- 0.14 seconds ---

path_gbe00540.kgml: Lipopolysaccharide biosynthesis
path_gbe00540.kgml: Initialization took 0.24 seconds
path_gbe00540.kgml:
path_gbe00540.kgml: Found a trail of span 4 without skipping any vertex
path_gbe00540.kgml: 45 -> 80 -> 79 -> 75
path_gbe00540.kgml: R04657 -> R04658 -> R05074 -> R05146
path_gbe00540.kgml: gbe:GbCGDNIH1_2244 -> gbe:GbCGDNIH1_2245 -> gbe:GbCGDNIH1_2245 -> gbe:GbCGDNIH1_2243
path_gbe00540.kgml: 2.7.1.130 -> 2.4.99.12 -> 2.4.99.13 -> 2.3.1.241
path_gbe00540.kgml:
path_gbe00540.kgml: Found a trail of span 3 containing skipped vertices
path_gbe00540.kgml: 45 -> 80 -> [79] -> 75
path_gbe00540.kgml: R04657 -> R04658 -> [R05074] -> R05146
path_gbe00540.kgml: gbe:GbCGDNIH1_2244 -> gbe:GbCGDNIH1_2245 -> [gbe:GbCGDNIH1_2245] -> gbe:GbCGDNIH1_2243
path_gbe00540.kgml: 2.7.1.130 -> 2.4.99.12 -> [2.4.99.13] -> 2.3.1.241
path_gbe00540.kgml:
path_gbe00540.kgml: Found a trail of span 3 containing skipped vertices
path_gbe00540.kgml: 45 -> [80] -> 79 -> 75
path_gbe00540.kgml: R04657 -> [R04658] -> R05074 -> R05146
path_gbe00540.kgml: gbe:GbCGDNIH1_2244 -> [gbe:GbCGDNIH1_2245] -> gbe:GbCGDNIH1_2245 -> gbe:GbCGDNIH1_2243
path_gbe00540.kgml: 2.7.1.130 -> [2.4.99.12] -> 2.4.99.13 -> 2.3.1.241
path_gbe00540.kgml:
path_gbe00540.kgml: Found a trail of span 2 containing skipped vertices
path_gbe00540.kgml: 90 -> [89] -> 88
path_gbe00540.kgml: R04567 -> [R04587] -> R04550
path_gbe00540.kgml: gbe:GbCGDNIH1_0944 -> [gbe:GbCGDNIH1_0422] -> gbe:GbCGDNIH1_0942
path_gbe00540.kgml: 2.3.1.129 -> [3.5.1.108] -> 2.3.1.191
path_gbe00540.kgml: Skipped genes: gbe:GbCGDNIH1_0943
path_gbe00540.kgml:
path_gbe00540.kgml: --- 0.53 seconds ---

path_gbe00550.kgml: Peptidoglycan biosynthesis
path_gbe00550.kgml: Initialization took 0.18 seconds
path_gbe00550.kgml:
path_gbe00550.kgml: Found a trail of span 7 containing skipped vertices
path_gbe00550.kgml: 59 -> 33 -> 32 -> 34 -> 23 -> 35 -> 36
path_gbe00550.kgml: {R03191, R03192} -> R03193 -> R02783 -> R02788 -> R04617 -> R05630 -> R05032
path_gbe00550.kgml: gbe:GbCGDNIH1_0427 -> gbe:GbCGDNIH1_0428 -> gbe:GbCGDNIH1_0431 -> gbe:GbCGDNIH1_0434 -> gbe:GbCGDNIH1_0433 -> gbe:GbCGDNIH1_0432 -> gbe:GbCGDNIH1_0429
path_gbe00550.kgml: {1.3.1.98, 1.3.1.98} -> 6.3.2.8 -> 6.3.2.9 -> 6.3.2.13 -> 6.3.2.10 -> 2.7.8.13 -> 2.4.1.227
path_gbe00550.kgml: Skipped genes: gbe:GbCGDNIH1_0430
path_gbe00550.kgml:
path_gbe00550.kgml: Found a trail of span 6 containing skipped vertices
path_gbe00550.kgml: 59 -> 33 -> 32 -> 34 -> [23] -> 35 -> 36
path_gbe00550.kgml: {R03191, R03192} -> R03193 -> R02783 -> R02788 -> [R04617] -> R05630 -> R05032
path_gbe00550.kgml: gbe:GbCGDNIH1_0427 -> gbe:GbCGDNIH1_0428 -> gbe:GbCGDNIH1_0431 -> gbe:GbCGDNIH1_0434 -> [gbe:GbCGDNIH1_0433] -> gbe:GbCGDNIH1_0432 -> gbe:GbCGDNIH1_0429
path_gbe00550.kgml: {1.3.1.98, 1.3.1.98} -> 6.3.2.8 -> 6.3.2.9 -> 6.3.2.13 -> [6.3.2.10] -> 2.7.8.13 -> 2.4.1.227
path_gbe00550.kgml: Skipped genes: gbe:GbCGDNIH1_0430, gbe:GbCGDNIH1_0433
path_gbe00550.kgml:
path_gbe00550.kgml: Found a trail of span 6 containing skipped vertices
path_gbe00550.kgml: 59 -> 33 -> 32 -> [34] -> 23 -> 35 -> 36
path_gbe00550.kgml: {R03191, R03192} -> R03193 -> R02783 -> [R02788] -> R04617 -> R05630 -> R05032
path_gbe00550.kgml: gbe:GbCGDNIH1_0427 -> gbe:GbCGDNIH1_0428 -> gbe:GbCGDNIH1_0431 -> [gbe:GbCGDNIH1_0434] -> gbe:GbCGDNIH1_0433 -> gbe:GbCGDNIH1_0432 -> gbe:GbCGDNIH1_0429
path_gbe00550.kgml: {1.3.1.98, 1.3.1.98} -> 6.3.2.8 -> 6.3.2.9 -> [6.3.2.13] -> 6.3.2.10 -> 2.7.8.13 -> 2.4.1.227
path_gbe00550.kgml: Skipped genes: gbe:GbCGDNIH1_0430
path_gbe00550.kgml:
path_gbe00550.kgml: Found a trail of span 6 containing skipped vertices
path_gbe00550.kgml: 59 -> 33 -> [32] -> 34 -> 23 -> 35 -> 36
path_gbe00550.kgml: {R03191, R03192} -> R03193 -> [R02783] -> R02788 -> R04617 -> R05630 -> R05032
path_gbe00550.kgml: gbe:GbCGDNIH1_0427 -> gbe:GbCGDNIH1_0428 -> [gbe:GbCGDNIH1_0431] -> gbe:GbCGDNIH1_0434 -> gbe:GbCGDNIH1_0433 -> gbe:GbCGDNIH1_0432 -> gbe:GbCGDNIH1_0429
path_gbe00550.kgml: {1.3.1.98, 1.3.1.98} -> 6.3.2.8 -> [6.3.2.9] -> 6.3.2.13 -> 6.3.2.10 -> 2.7.8.13 -> 2.4.1.227
path_gbe00550.kgml: Skipped genes: gbe:GbCGDNIH1_0431, gbe:GbCGDNIH1_0430
path_gbe00550.kgml:
path_gbe00550.kgml: Found a trail of span 6 containing skipped vertices
path_gbe00550.kgml: 59 -> [33] -> 32 -> 34 -> 23 -> 35 -> 36
path_gbe00550.kgml: {R03191, R03192} -> [R03193] -> R02783 -> R02788 -> R04617 -> R05630 -> R05032
path_gbe00550.kgml: gbe:GbCGDNIH1_0427 -> [gbe:GbCGDNIH1_0428] -> gbe:GbCGDNIH1_0431 -> gbe:GbCGDNIH1_0434 -> gbe:GbCGDNIH1_0433 -> gbe:GbCGDNIH1_0432 -> gbe:GbCGDNIH1_0429
path_gbe00550.kgml: {1.3.1.98, 1.3.1.98} -> [6.3.2.8] -> 6.3.2.9 -> 6.3.2.13 -> 6.3.2.10 -> 2.7.8.13 -> 2.4.1.227
path_gbe00550.kgml: Skipped genes: gbe:GbCGDNIH1_0430, gbe:GbCGDNIH1_0428
path_gbe00550.kgml:
path_gbe00550.kgml: Found a trail of span 6 containing skipped vertices
path_gbe00550.kgml: 59 -> 33 -> 32 -> 34 -> 23 -> [35] -> 36
path_gbe00550.kgml: {R03191, R03192} -> R03193 -> R02783 -> R02788 -> R04617 -> [R05630] -> R05032
path_gbe00550.kgml: gbe:GbCGDNIH1_0427 -> gbe:GbCGDNIH1_0428 -> gbe:GbCGDNIH1_0431 -> gbe:GbCGDNIH1_0434 -> gbe:GbCGDNIH1_0433 -> [gbe:GbCGDNIH1_0432] -> gbe:GbCGDNIH1_0429
path_gbe00550.kgml: {1.3.1.98, 1.3.1.98} -> 6.3.2.8 -> 6.3.2.9 -> 6.3.2.13 -> 6.3.2.10 -> [2.7.8.13] -> 2.4.1.227
path_gbe00550.kgml: Skipped genes: gbe:GbCGDNIH1_0430, gbe:GbCGDNIH1_0432
path_gbe00550.kgml:
path_gbe00550.kgml: Found a trail of span 4 containing skipped vertices
path_gbe00550.kgml: 30 -> 23 -> 35 -> 36
path_gbe00550.kgml: R01150 -> R04617 -> R05630 -> R05032
path_gbe00550.kgml: gbe:GbCGDNIH1_0426 -> gbe:GbCGDNIH1_0433 -> gbe:GbCGDNIH1_0432 -> gbe:GbCGDNIH1_0429
path_gbe00550.kgml: 6.3.2.4 -> 6.3.2.10 -> 2.7.8.13 -> 2.4.1.227
path_gbe00550.kgml: Skipped genes: gbe:GbCGDNIH1_0431, gbe:GbCGDNIH1_0430, gbe:GbCGDNIH1_0428, gbe:GbCGDNIH1_0427
path_gbe00550.kgml:
path_gbe00550.kgml: Found a trail of span 4 containing skipped vertices
path_gbe00550.kgml: 30 -> 29 -> 28 -> 27
path_gbe00550.kgml: R01150 -> R04573 -> R05629 -> R05662
path_gbe00550.kgml: gbe:GbCGDNIH1_0426 -> gbe:GbCGDNIH1_0433 -> gbe:GbCGDNIH1_0432 -> gbe:GbCGDNIH1_0429
path_gbe00550.kgml: 6.3.2.4 -> 6.3.2.10 -> 2.7.8.13 -> 2.4.1.227
path_gbe00550.kgml: Skipped genes: gbe:GbCGDNIH1_0431, gbe:GbCGDNIH1_0430, gbe:GbCGDNIH1_0428, gbe:GbCGDNIH1_0427
path_gbe00550.kgml:
path_gbe00550.kgml: Found a trail of span 3 containing skipped vertices
path_gbe00550.kgml: 30 -> [23] -> 35 -> 36
path_gbe00550.kgml: R01150 -> [R04617] -> R05630 -> R05032
path_gbe00550.kgml: gbe:GbCGDNIH1_0426 -> [gbe:GbCGDNIH1_0433] -> gbe:GbCGDNIH1_0432 -> gbe:GbCGDNIH1_0429
path_gbe00550.kgml: 6.3.2.4 -> [6.3.2.10] -> 2.7.8.13 -> 2.4.1.227
path_gbe00550.kgml: Skipped genes: gbe:GbCGDNIH1_0431, gbe:GbCGDNIH1_0430, gbe:GbCGDNIH1_0428, gbe:GbCGDNIH1_0427
path_gbe00550.kgml:
path_gbe00550.kgml: Found a trail of span 3 containing skipped vertices
path_gbe00550.kgml: 30 -> [29] -> 28 -> 27
path_gbe00550.kgml: R01150 -> [R04573] -> R05629 -> R05662
path_gbe00550.kgml: gbe:GbCGDNIH1_0426 -> [gbe:GbCGDNIH1_0433] -> gbe:GbCGDNIH1_0432 -> gbe:GbCGDNIH1_0429
path_gbe00550.kgml: 6.3.2.4 -> [6.3.2.10] -> 2.7.8.13 -> 2.4.1.227
path_gbe00550.kgml: Skipped genes: gbe:GbCGDNIH1_0431, gbe:GbCGDNIH1_0430, gbe:GbCGDNIH1_0428, gbe:GbCGDNIH1_0427
path_gbe00550.kgml:
path_gbe00550.kgml: Found a trail of span 3 containing skipped vertices
path_gbe00550.kgml: 30 -> 29 -> [28] -> 27
path_gbe00550.kgml: R01150 -> R04573 -> [R05629] -> R05662
path_gbe00550.kgml: gbe:GbCGDNIH1_0426 -> gbe:GbCGDNIH1_0433 -> [gbe:GbCGDNIH1_0432] -> gbe:GbCGDNIH1_0429
path_gbe00550.kgml: 6.3.2.4 -> 6.3.2.10 -> [2.7.8.13] -> 2.4.1.227
path_gbe00550.kgml: Skipped genes: gbe:GbCGDNIH1_0431, gbe:GbCGDNIH1_0430, gbe:GbCGDNIH1_0428, gbe:GbCGDNIH1_0432, gbe:GbCGDNIH1_0427
path_gbe00550.kgml:
path_gbe00550.kgml: --- 1.00 seconds ---

path_gbe00561.kgml: Glycerolipid metabolism
path_gbe00561.kgml: Initialization took 0.08 seconds
path_gbe00561.kgml: (not found)
path_gbe00561.kgml: --- 0.13 seconds ---

path_gbe00562.kgml: Inositol phosphate metabolism
path_gbe00562.kgml: Initialization took 0.08 seconds
path_gbe00562.kgml:
path_gbe00562.kgml: Found a trail of span 2 without skipping any vertex
path_gbe00562.kgml: 63 -> 155
path_gbe00562.kgml: R07324 -> R09669
path_gbe00562.kgml: gbe:GbCGDNIH1_0236 -> gbe:GbCGDNIH1_0237
path_gbe00562.kgml: 5.5.1.4 -> 2.7.7.74
path_gbe00562.kgml:
path_gbe00562.kgml: --- 0.17 seconds ---

path_gbe00564.kgml: Glycerophospholipid metabolism
path_gbe00564.kgml: Initialization took 0.28 seconds
path_gbe00564.kgml:
path_gbe00564.kgml: Found a trail of span 2 without skipping any vertex
path_gbe00564.kgml: 103 -> 135
path_gbe00564.kgml: R01800 -> R02055
path_gbe00564.kgml: gbe:GbCGDNIH1_0342 -> gbe:GbCGDNIH1_0341
path_gbe00564.kgml: 2.7.8.8 -> 4.1.1.65
path_gbe00564.kgml:
path_gbe00564.kgml: --- 0.38 seconds ---

path_gbe00590.kgml: Arachidonic acid metabolism
path_gbe00590.kgml: Initialization took 0.06 seconds
path_gbe00590.kgml: (not found)
path_gbe00590.kgml: --- 0.10 seconds ---

path_gbe00620.kgml: Pyruvate metabolism
path_gbe00620.kgml: Initialization took 0.83 seconds
path_gbe00620.kgml:
path_gbe00620.kgml: Found a trail of span 4 containing skipped vertices
path_gbe00620.kgml: 123 -> 55 -> [124] -> 125 -> 124
path_gbe00620.kgml: R00014 -> R03270 -> [R02569] -> R07618 -> R02569
path_gbe00620.kgml: {gbe:GbCGDNIH1_1183, gbe:GbCGDNIH1_1184} -> {gbe:GbCGDNIH1_1183, gbe:GbCGDNIH1_1184} -> [gbe:GbCGDNIH1_1185] -> {gbe:GbCGDNIH1_1187, gbe:GbCGDNIH1_2066} -> gbe:GbCGDNIH1_1185
path_gbe00620.kgml: {1.2.4.1, 2.2.1.6, 4.1.1.1} -> 1.2.4.1 -> [2.3.1.12] -> 1.8.1.4 -> 2.3.1.12
path_gbe00620.kgml: Skipped genes: gbe:GbCGDNIH1_1186
path_gbe00620.kgml:
path_gbe00620.kgml: --- 1.33 seconds ---

path_gbe00623.kgml: Toluene degradation
path_gbe00623.kgml: Initialization took 0.08 seconds
path_gbe00623.kgml: (not found)
path_gbe00623.kgml: --- 0.13 seconds ---

path_gbe00625.kgml: Chloroalkane and chloroalkene degradation
path_gbe00625.kgml: Initialization took 0.08 seconds
path_gbe00625.kgml: (not found)
path_gbe00625.kgml: --- 0.13 seconds ---

path_gbe00627.kgml: Aminobenzoate degradation
path_gbe00627.kgml: Initialization took 0.08 seconds
path_gbe00627.kgml: (not found)
path_gbe00627.kgml: --- 0.12 seconds ---

path_gbe00630.kgml: Glyoxylate and dicarboxylate metabolism
path_gbe00630.kgml: Initialization took 1.43 seconds
path_gbe00630.kgml:
path_gbe00630.kgml: Found a trail of span 6 containing skipped vertices
path_gbe00630.kgml: 201 -> 117 -> 141 -> [116] -> 118 -> [117] -> 214 -> 142
path_gbe00630.kgml: R00934 -> R00473 -> R00717 -> [R00472] -> R01256 -> [R00473] -> R00588 -> R01388
path_gbe00630.kgml: gbe:GbCGDNIH1_0055 -> gbe:GbCGDNIH1_0055 -> gbe:GbCGDNIH1_0049 -> [gbe:GbCGDNIH1_2371] -> {gbe:GbCGDNIH1_0052, gbe:GbCGDNIH1_0053} -> [gbe:GbCGDNIH1_0055] -> gbe:GbCGDNIH1_0048 -> gbe:GbCGDNIH1_0049
path_gbe00630.kgml: 4.1.3.24 -> 4.1.3.24 -> {1.1.1.26, 1.1.1.29} -> [2.3.3.9] -> 6.2.1.9 -> [4.1.3.24] -> 2.6.1.45 -> {1.1.1.26, 1.1.1.29, 1.1.1.81}
path_gbe00630.kgml: Skipped genes: gbe:GbCGDNIH1_0051, gbe:GbCGDNIH1_0050, gbe:GbCGDNIH1_0054
path_gbe00630.kgml:
path_gbe00630.kgml: Found a trail of span 5 containing skipped vertices
path_gbe00630.kgml: 201 -> 141 -> [116] -> 118 -> 117 -> [214] -> 142
path_gbe00630.kgml: R00934 -> R00717 -> [R00472] -> R01256 -> R00473 -> [R00588] -> R01388
path_gbe00630.kgml: gbe:GbCGDNIH1_0055 -> gbe:GbCGDNIH1_0049 -> [gbe:GbCGDNIH1_2371] -> {gbe:GbCGDNIH1_0052, gbe:GbCGDNIH1_0053} -> gbe:GbCGDNIH1_0055 -> [gbe:GbCGDNIH1_0048] -> gbe:GbCGDNIH1_0049
path_gbe00630.kgml: 4.1.3.24 -> {1.1.1.26, 1.1.1.29} -> [2.3.3.9] -> 6.2.1.9 -> 4.1.3.24 -> [2.6.1.45] -> {1.1.1.26, 1.1.1.29, 1.1.1.81}
path_gbe00630.kgml: Skipped genes: gbe:GbCGDNIH1_0051, gbe:GbCGDNIH1_0050, gbe:GbCGDNIH1_0054
path_gbe00630.kgml:
path_gbe00630.kgml: Found a trail of span 2 containing skipped vertices
path_gbe00630.kgml: 194 -> 195
path_gbe00630.kgml: R00238 -> R01977
path_gbe00630.kgml: gbe:GbCGDNIH1_0447 -> gbe:GbCGDNIH1_0449
path_gbe00630.kgml: 2.3.1.9 -> 1.1.1.36
path_gbe00630.kgml: Skipped genes: gbe:GbCGDNIH1_0448
path_gbe00630.kgml:
path_gbe00630.kgml: --- 2.06 seconds ---

path_gbe00633.kgml: Nitrotoluene degradation
path_gbe00633.kgml: Initialization took 0.06 seconds
path_gbe00633.kgml: (not found)
path_gbe00633.kgml: --- 0.11 seconds ---

path_gbe00640.kgml: Propanoate metabolism
path_gbe00640.kgml: Initialization took 0.13 seconds
path_gbe00640.kgml: (not found)
path_gbe00640.kgml: --- 0.19 seconds ---

path_gbe00643.kgml: Styrene degradation
path_gbe00643.kgml: Initialization took 0.05 seconds
path_gbe00643.kgml: (not found)
path_gbe00643.kgml: --- 0.10 seconds ---

path_gbe00650.kgml: Butanoate metabolism
path_gbe00650.kgml: Initialization took 0.18 seconds
path_gbe00650.kgml:
path_gbe00650.kgml: Found a trail of span 2 containing skipped vertices
path_gbe00650.kgml: 57 -> 60
path_gbe00650.kgml: R00238 -> R01977
path_gbe00650.kgml: gbe:GbCGDNIH1_0447 -> gbe:GbCGDNIH1_0449
path_gbe00650.kgml: 2.3.1.9 -> 1.1.1.36
path_gbe00650.kgml: Skipped genes: gbe:GbCGDNIH1_0448
path_gbe00650.kgml:
path_gbe00650.kgml: --- 0.29 seconds ---

path_gbe00660.kgml: C5-Branched dibasic acid metabolism
path_gbe00660.kgml: Initialization took 0.09 seconds
path_gbe00660.kgml:
path_gbe00660.kgml: Found a trail of span 3 without skipping any vertex
path_gbe00660.kgml: 31 -> 96 -> 97
path_gbe00660.kgml: R03896 -> R03898 -> R00994
path_gbe00660.kgml: {gbe:GbCGDNIH1_1679, gbe:GbCGDNIH1_1680} -> {gbe:GbCGDNIH1_1679, gbe:GbCGDNIH1_1680} -> gbe:GbCGDNIH1_1678
path_gbe00660.kgml: 4.2.1.35 -> 4.2.1.35 -> 1.1.1.85
path_gbe00660.kgml:
path_gbe00660.kgml: --- 0.23 seconds ---

path_gbe00670.kgml: One carbon pool by folate
path_gbe00670.kgml: Initialization took 0.18 seconds
path_gbe00670.kgml: (not found)
path_gbe00670.kgml: --- 0.27 seconds ---

path_gbe00680.kgml: Methane metabolism
path_gbe00680.kgml: Initialization took 1.93 seconds
path_gbe00680.kgml:
path_gbe00680.kgml: Found a trail of span 5 containing skipped vertices
path_gbe00680.kgml: 161 -> [167] -> 164 -> 165 -> 162 -> 163
path_gbe00680.kgml: R00345 -> [R00342] -> R01256 -> R00473 -> R00588 -> R01388
path_gbe00680.kgml: {gbe:GbCGDNIH1_0054, gbe:GbCGDNIH1_1334} -> [gbe:GbCGDNIH1_2071] -> {gbe:GbCGDNIH1_0052, gbe:GbCGDNIH1_0053} -> gbe:GbCGDNIH1_0055 -> gbe:GbCGDNIH1_0048 -> gbe:GbCGDNIH1_0049
path_gbe00680.kgml: 4.1.1.31 -> [{1.1.1.299, 1.1.1.37}] -> 6.2.1.9 -> 4.1.3.24 -> 2.6.1.45 -> {1.1.1.26, 1.1.1.29, 1.1.1.81}
path_gbe00680.kgml: Skipped genes: gbe:GbCGDNIH1_0051, gbe:GbCGDNIH1_0050
path_gbe00680.kgml:
path_gbe00680.kgml: Found a trail of span 4 containing skipped vertices
path_gbe00680.kgml: 161 -> [167] -> 164 -> 165 -> [162] -> 163
path_gbe00680.kgml: R00345 -> [R00342] -> R01256 -> R00473 -> [R00588] -> R01388
path_gbe00680.kgml: {gbe:GbCGDNIH1_0054, gbe:GbCGDNIH1_1334} -> [gbe:GbCGDNIH1_2071] -> {gbe:GbCGDNIH1_0052, gbe:GbCGDNIH1_0053} -> gbe:GbCGDNIH1_0055 -> [gbe:GbCGDNIH1_0048] -> gbe:GbCGDNIH1_0049
path_gbe00680.kgml: 4.1.1.31 -> [{1.1.1.299, 1.1.1.37}] -> 6.2.1.9 -> 4.1.3.24 -> [2.6.1.45] -> {1.1.1.26, 1.1.1.29, 1.1.1.81}
path_gbe00680.kgml: Skipped genes: gbe:GbCGDNIH1_0051, gbe:GbCGDNIH1_0050
path_gbe00680.kgml:
path_gbe00680.kgml: Found a trail of span 4 containing skipped vertices
path_gbe00680.kgml: 161 -> [167] -> 164 -> [165] -> 162 -> 163
path_gbe00680.kgml: R00345 -> [R00342] -> R01256 -> [R00473] -> R00588 -> R01388
path_gbe00680.kgml: {gbe:GbCGDNIH1_0054, gbe:GbCGDNIH1_1334} -> [gbe:GbCGDNIH1_2071] -> {gbe:GbCGDNIH1_0052, gbe:GbCGDNIH1_0053} -> [gbe:GbCGDNIH1_0055] -> gbe:GbCGDNIH1_0048 -> gbe:GbCGDNIH1_0049
path_gbe00680.kgml: 4.1.1.31 -> [{1.1.1.299, 1.1.1.37}] -> 6.2.1.9 -> [4.1.3.24] -> 2.6.1.45 -> {1.1.1.26, 1.1.1.29, 1.1.1.81}
path_gbe00680.kgml: Skipped genes: gbe:GbCGDNIH1_0051, gbe:GbCGDNIH1_0050
path_gbe00680.kgml:
path_gbe00680.kgml: Found a trail of span 3 containing skipped vertices
path_gbe00680.kgml: 54 -> [59] -> 55 -> [40] -> 59
path_gbe00680.kgml: R03390 -> [R03015] -> R08060 -> [R00519] -> R03015
path_gbe00680.kgml: gbe:GbCGDNIH1_0780 -> [{gbe:GbCGDNIH1_0778, gbe:GbCGDNIH1_0779, gbe:GbCGDNIH1_0781}] -> {gbe:GbCGDNIH1_0778, gbe:GbCGDNIH1_0779, gbe:GbCGDNIH1_0781} -> [{gbe:GbCGDNIH1_1932, gbe:GbCGDNIH1_1933, gbe:GbCGDNIH1_1934, gbe:GbCGDNIH1_1936}] -> {gbe:GbCGDNIH1_0778, gbe:GbCGDNIH1_0779, gbe:GbCGDNIH1_0781}
path_gbe00680.kgml: 2.3.1.101 -> [1.2.7.12] -> 1.2.7.12 -> [1.17.1.9] -> 1.2.7.12
path_gbe00680.kgml:
path_gbe00680.kgml: --- 2.33 seconds ---

path_gbe00730.kgml: Thiamine metabolism
path_gbe00730.kgml: Initialization took 0.24 seconds
path_gbe00730.kgml: (not found)
path_gbe00730.kgml: --- 0.30 seconds ---

path_gbe00740.kgml: Riboflavin metabolism
path_gbe00740.kgml: Initialization took 0.09 seconds
path_gbe00740.kgml:
path_gbe00740.kgml: Found a trail of span 3 containing skipped vertices
path_gbe00740.kgml: 32 -> [41] -> 42 -> 41
path_gbe00740.kgml: R07281 -> [R04457] -> R00066 -> R04457
path_gbe00740.kgml: gbe:GbCGDNIH1_1005 -> [gbe:GbCGDNIH1_1004] -> gbe:GbCGDNIH1_1006 -> gbe:GbCGDNIH1_1004
path_gbe00740.kgml: 4.1.99.12 -> [2.5.1.78] -> 2.5.1.9 -> 2.5.1.78
path_gbe00740.kgml:
path_gbe00740.kgml: --- 0.20 seconds ---

path_gbe00750.kgml: Vitamin B6 metabolism
path_gbe00750.kgml: Initialization took 0.14 seconds
path_gbe00750.kgml: (not found)
path_gbe00750.kgml: --- 0.19 seconds ---

path_gbe00760.kgml: Nicotinate and nicotinamide metabolism
path_gbe00760.kgml: Initialization took 0.19 seconds
path_gbe00760.kgml:
path_gbe00760.kgml: Found a trail of span 3 without skipping any vertex
path_gbe00760.kgml: 71 -> 72 -> 73
path_gbe00760.kgml: R00481 -> R04292 -> R03348
path_gbe00760.kgml: gbe:GbCGDNIH1_0641 -> gbe:GbCGDNIH1_0640 -> gbe:GbCGDNIH1_0642
path_gbe00760.kgml: 1.4.3.16 -> 2.5.1.72 -> 2.4.2.19
path_gbe00760.kgml:
path_gbe00760.kgml: Found a trail of span 2 containing skipped vertices
path_gbe00760.kgml: 71 -> [72] -> 73
path_gbe00760.kgml: R00481 -> [R04292] -> R03348
path_gbe00760.kgml: gbe:GbCGDNIH1_0641 -> [gbe:GbCGDNIH1_0640] -> gbe:GbCGDNIH1_0642
path_gbe00760.kgml: 1.4.3.16 -> [2.5.1.72] -> 2.4.2.19
path_gbe00760.kgml:
path_gbe00760.kgml: --- 0.39 seconds ---

path_gbe00770.kgml: Pantothenate and CoA biosynthesis
path_gbe00770.kgml: Initialization took 0.23 seconds
path_gbe00770.kgml:
path_gbe00770.kgml: Found a trail of span 2 without skipping any vertex
path_gbe00770.kgml: 82 -> 81
path_gbe00770.kgml: R00006 -> R03051
path_gbe00770.kgml: {gbe:GbCGDNIH1_1480, gbe:GbCGDNIH1_1481} -> gbe:GbCGDNIH1_1478
path_gbe00770.kgml: 2.2.1.6 -> 1.1.1.86
path_gbe00770.kgml:
path_gbe00770.kgml: --- 0.34 seconds ---

path_gbe00780.kgml: Biotin metabolism
path_gbe00780.kgml: Initialization took 0.24 seconds
path_gbe00780.kgml:
path_gbe00780.kgml: Found a trail of span 2 containing skipped vertices
path_gbe00780.kgml: 95 -> 53
path_gbe00780.kgml: R10115 -> R10116
path_gbe00780.kgml: gbe:GbCGDNIH1_2208 -> {gbe:GbCGDNIH1_0057, gbe:GbCGDNIH1_1049, gbe:GbCGDNIH1_2211}
path_gbe00780.kgml: {2.3.1.179, 2.3.1.41} -> 1.1.1.100
path_gbe00780.kgml: Skipped genes: gbe:GbCGDNIH1_2210, gbe:GbCGDNIH1_2209
path_gbe00780.kgml:
path_gbe00780.kgml: Found a trail of span 2 containing skipped vertices
path_gbe00780.kgml: 74 -> 67
path_gbe00780.kgml: R10119 -> R10120
path_gbe00780.kgml: gbe:GbCGDNIH1_2208 -> {gbe:GbCGDNIH1_0057, gbe:GbCGDNIH1_1049, gbe:GbCGDNIH1_2211}
path_gbe00780.kgml: {2.3.1.179, 2.3.1.41} -> 1.1.1.100
path_gbe00780.kgml: Skipped genes: gbe:GbCGDNIH1_2210, gbe:GbCGDNIH1_2209
path_gbe00780.kgml:
path_gbe00780.kgml: Found a trail of span 2 containing skipped vertices
path_gbe00780.kgml: 34 -> [32] -> 31
path_gbe00780.kgml: R03210 -> [R03231] -> R03182
path_gbe00780.kgml: {gbe:GbCGDNIH1_0239, gbe:GbCGDNIH1_0498} -> [gbe:GbCGDNIH1_0500] -> gbe:GbCGDNIH1_0496
path_gbe00780.kgml: 2.3.1.47 -> [2.6.1.62] -> 6.3.3.3
path_gbe00780.kgml: Skipped genes: gbe:GbCGDNIH1_0497
path_gbe00780.kgml:
path_gbe00780.kgml: Found a trail of span 2 containing skipped vertices
path_gbe00780.kgml: 45 -> [32] -> 31
path_gbe00780.kgml: R10124 -> [R03231] -> R03182
path_gbe00780.kgml: {gbe:GbCGDNIH1_0239, gbe:GbCGDNIH1_0498} -> [gbe:GbCGDNIH1_0500] -> gbe:GbCGDNIH1_0496
path_gbe00780.kgml: 2.3.1.47 -> [2.6.1.62] -> 6.3.3.3
path_gbe00780.kgml: Skipped genes: gbe:GbCGDNIH1_0497
path_gbe00780.kgml:
path_gbe00780.kgml: Found a trail of span 2 containing skipped vertices
path_gbe00780.kgml: 32 -> [31] -> 30
path_gbe00780.kgml: R03231 -> [R03182] -> R01078
path_gbe00780.kgml: gbe:GbCGDNIH1_0500 -> [gbe:GbCGDNIH1_0496] -> gbe:GbCGDNIH1_0499
path_gbe00780.kgml: 2.6.1.62 -> [6.3.3.3] -> 2.8.1.6
path_gbe00780.kgml:
path_gbe00780.kgml: --- 0.60 seconds ---

path_gbe00785.kgml: Lipoic acid metabolism
path_gbe00785.kgml: Initialization took 0.05 seconds
path_gbe00785.kgml: (not found)
path_gbe00785.kgml: --- 0.11 seconds ---

path_gbe00790.kgml: Folate biosynthesis
path_gbe00790.kgml: Initialization took 0.49 seconds
path_gbe00790.kgml:
path_gbe00790.kgml: Found a trail of span 3 containing skipped vertices
path_gbe00790.kgml: 171 -> 75 -> 73
path_gbe00790.kgml: R11073 -> R03504 -> R03066
path_gbe00790.kgml: gbe:GbCGDNIH1_0762 -> gbe:GbCGDNIH1_0762 -> {gbe:GbCGDNIH1_0765, gbe:GbCGDNIH1_1111}
path_gbe00790.kgml: 5.1.99.8 -> 4.1.2.25 -> 2.5.1.15
path_gbe00790.kgml: Skipped genes: gbe:GbCGDNIH1_0763, gbe:GbCGDNIH1_0764
path_gbe00790.kgml:
path_gbe00790.kgml: Found a trail of span 3 containing skipped vertices
path_gbe00790.kgml: 171 -> 75 -> [74] -> 72
path_gbe00790.kgml: R11073 -> R03504 -> [R03503] -> R03067
path_gbe00790.kgml: gbe:GbCGDNIH1_0762 -> gbe:GbCGDNIH1_0762 -> [gbe:GbCGDNIH1_0987] -> {gbe:GbCGDNIH1_0765, gbe:GbCGDNIH1_1111}
path_gbe00790.kgml: 5.1.99.8 -> 4.1.2.25 -> [2.7.6.3] -> 2.5.1.15
path_gbe00790.kgml: Skipped genes: gbe:GbCGDNIH1_0763, gbe:GbCGDNIH1_0764
path_gbe00790.kgml:
path_gbe00790.kgml: Found a trail of span 3 containing skipped vertices
path_gbe00790.kgml: 65 -> 66 -> 72
path_gbe00790.kgml: R01716 -> R05553 -> R03067
path_gbe00790.kgml: gbe:GbCGDNIH1_0760 -> gbe:GbCGDNIH1_0761 -> {gbe:GbCGDNIH1_0765, gbe:GbCGDNIH1_1111}
path_gbe00790.kgml: 2.6.1.85 -> 4.1.3.38 -> 2.5.1.15
path_gbe00790.kgml: Skipped genes: gbe:GbCGDNIH1_0763, gbe:GbCGDNIH1_0762, gbe:GbCGDNIH1_0764
path_gbe00790.kgml:
path_gbe00790.kgml: Found a trail of span 3 containing skipped vertices
path_gbe00790.kgml: 65 -> 66 -> 73
path_gbe00790.kgml: R01716 -> R05553 -> R03066
path_gbe00790.kgml: gbe:GbCGDNIH1_0760 -> gbe:GbCGDNIH1_0761 -> {gbe:GbCGDNIH1_0765, gbe:GbCGDNIH1_1111}
path_gbe00790.kgml: 2.6.1.85 -> 4.1.3.38 -> 2.5.1.15
path_gbe00790.kgml: Skipped genes: gbe:GbCGDNIH1_0763, gbe:GbCGDNIH1_0762, gbe:GbCGDNIH1_0764
path_gbe00790.kgml:
path_gbe00790.kgml: Found a trail of span 2 without skipping any vertex
path_gbe00790.kgml: 96 -> 102
path_gbe00790.kgml: R09959 -> R10002
path_gbe00790.kgml: gbe:GbCGDNIH1_2304 -> gbe:GbCGDNIH1_2305
path_gbe00790.kgml: 4.1.2.50 -> 4.3.99.3
path_gbe00790.kgml:
path_gbe00790.kgml: Found a trail of span 2 containing skipped vertices
path_gbe00790.kgml: 171 -> [75] -> 73
path_gbe00790.kgml: R11073 -> [R03504] -> R03066
path_gbe00790.kgml: gbe:GbCGDNIH1_0762 -> [gbe:GbCGDNIH1_0762] -> {gbe:GbCGDNIH1_0765, gbe:GbCGDNIH1_1111}
path_gbe00790.kgml: 5.1.99.8 -> [4.1.2.25] -> 2.5.1.15
path_gbe00790.kgml: Skipped genes: gbe:GbCGDNIH1_0763, gbe:GbCGDNIH1_0764
path_gbe00790.kgml:
path_gbe00790.kgml: --- 1.01 seconds ---

path_gbe00791.kgml: Atrazine degradation
path_gbe00791.kgml: Initialization took 0.08 seconds
path_gbe00791.kgml:
path_gbe00791.kgml: Found a trail of span 2 without skipping any vertex
path_gbe00791.kgml: 70 -> 41
path_gbe00791.kgml: R00774 -> R00005
path_gbe00791.kgml: gbe:GbCGDNIH1_1745 -> gbe:GbCGDNIH1_1744
path_gbe00791.kgml: 6.3.4.6 -> 3.5.1.54
path_gbe00791.kgml:
path_gbe00791.kgml: --- 0.18 seconds ---

path_gbe00860.kgml: Porphyrin and chlorophyll metabolism
path_gbe00860.kgml: Initialization took 1.00 seconds
path_gbe00860.kgml:
path_gbe00860.kgml: Found a trail of span 4 containing skipped vertices
path_gbe00860.kgml: 289 -> 290 -> 291 -> 292
path_gbe00860.kgml: R03948 -> R05217 -> R05180 -> R05181
path_gbe00860.kgml: gbe:GbCGDNIH1_0661 -> gbe:GbCGDNIH1_0659 -> gbe:GbCGDNIH1_0662 -> gbe:GbCGDNIH1_0665
path_gbe00860.kgml: 2.1.1.130 -> 1.14.13.83 -> 2.1.1.131 -> 2.1.1.133
path_gbe00860.kgml: Skipped genes: gbe:GbCGDNIH1_0664, gbe:GbCGDNIH1_0660, gbe:GbCGDNIH1_0663
path_gbe00860.kgml:
path_gbe00860.kgml: Found a trail of span 4 containing skipped vertices
path_gbe00860.kgml: 317 -> 295 -> 296 -> 297
path_gbe00860.kgml: R05149 -> R05177 -> R05224 -> R05227
path_gbe00860.kgml: gbe:GbCGDNIH1_0663 -> gbe:GbCGDNIH1_0660 -> gbe:GbCGDNIH1_0667 -> {gbe:GbCGDNIH1_0631, gbe:GbCGDNIH1_0632, gbe:GbCGDNIH1_0658}
path_gbe00860.kgml: 2.1.1.132 -> 5.4.99.61 -> 6.3.5.9 -> 6.6.1.2
path_gbe00860.kgml: Skipped genes: gbe:GbCGDNIH1_0664, gbe:GbCGDNIH1_0665, gbe:GbCGDNIH1_0662, gbe:GbCGDNIH1_0659, gbe:GbCGDNIH1_0661
path_gbe00860.kgml:
path_gbe00860.kgml: Found a trail of span 3 containing skipped vertices
path_gbe00860.kgml: 289 -> 290 -> [291] -> 292
path_gbe00860.kgml: R03948 -> R05217 -> [R05180] -> R05181
path_gbe00860.kgml: gbe:GbCGDNIH1_0661 -> gbe:GbCGDNIH1_0659 -> [gbe:GbCGDNIH1_0662] -> gbe:GbCGDNIH1_0665
path_gbe00860.kgml: 2.1.1.130 -> 1.14.13.83 -> [2.1.1.131] -> 2.1.1.133
path_gbe00860.kgml: Skipped genes: gbe:GbCGDNIH1_0664, gbe:GbCGDNIH1_0660, gbe:GbCGDNIH1_0662, gbe:GbCGDNIH1_0663
path_gbe00860.kgml:
path_gbe00860.kgml: Found a trail of span 3 containing skipped vertices
path_gbe00860.kgml: 317 -> 295 -> [296] -> 297
path_gbe00860.kgml: R05149 -> R05177 -> [R05224] -> R05227
path_gbe00860.kgml: gbe:GbCGDNIH1_0663 -> gbe:GbCGDNIH1_0660 -> [gbe:GbCGDNIH1_0667] -> {gbe:GbCGDNIH1_0631, gbe:GbCGDNIH1_0632, gbe:GbCGDNIH1_0658}
path_gbe00860.kgml: 2.1.1.132 -> 5.4.99.61 -> [6.3.5.9] -> 6.6.1.2
path_gbe00860.kgml: Skipped genes: gbe:GbCGDNIH1_0659, gbe:GbCGDNIH1_0661, gbe:GbCGDNIH1_0662
path_gbe00860.kgml:
path_gbe00860.kgml: Found a trail of span 3 without skipping any vertex
path_gbe00860.kgml: 301 -> 302 -> 315
path_gbe00860.kgml: R05220 -> R05225 -> R07302
path_gbe00860.kgml: {gbe:GbCGDNIH1_0095, gbe:GbCGDNIH1_0655} -> gbe:GbCGDNIH1_0654 -> {gbe:GbCGDNIH1_0652, gbe:GbCGDNIH1_0653}
path_gbe00860.kgml: 2.5.1.17 -> 6.3.5.10 -> 6.3.1.10
path_gbe00860.kgml:
path_gbe00860.kgml: Found a trail of span 3 containing skipped vertices
path_gbe00860.kgml: 284 -> 285 -> 318
path_gbe00860.kgml: R05809 -> R05810 -> R07772
path_gbe00860.kgml: gbe:GbCGDNIH1_0662 -> gbe:GbCGDNIH1_0665 -> gbe:GbCGDNIH1_0664
path_gbe00860.kgml: 2.1.1.131 -> 2.1.1.271 -> 3.7.1.12
path_gbe00860.kgml: Skipped genes: gbe:GbCGDNIH1_0663
path_gbe00860.kgml:
path_gbe00860.kgml: Found a trail of span 3 without skipping any vertex
path_gbe00860.kgml: 301 -> 302 -> 316
path_gbe00860.kgml: R05220 -> R05225 -> R06529
path_gbe00860.kgml: {gbe:GbCGDNIH1_0095, gbe:GbCGDNIH1_0655} -> gbe:GbCGDNIH1_0654 -> {gbe:GbCGDNIH1_0652, gbe:GbCGDNIH1_0653}
path_gbe00860.kgml: 2.5.1.17 -> 6.3.5.10 -> 6.3.1.10
path_gbe00860.kgml:
path_gbe00860.kgml: Found a trail of span 3 containing skipped vertices
path_gbe00860.kgml: 289 -> [290] -> 291 -> 292
path_gbe00860.kgml: R03948 -> [R05217] -> R05180 -> R05181
path_gbe00860.kgml: gbe:GbCGDNIH1_0661 -> [gbe:GbCGDNIH1_0659] -> gbe:GbCGDNIH1_0662 -> gbe:GbCGDNIH1_0665
path_gbe00860.kgml: 2.1.1.130 -> [1.14.13.83] -> 2.1.1.131 -> 2.1.1.133
path_gbe00860.kgml: Skipped genes: gbe:GbCGDNIH1_0664, gbe:GbCGDNIH1_0663
path_gbe00860.kgml:
path_gbe00860.kgml: Found a trail of span 2 containing skipped vertices
path_gbe00860.kgml: 284 -> [285] -> 318
path_gbe00860.kgml: R05809 -> [R05810] -> R07772
path_gbe00860.kgml: gbe:GbCGDNIH1_0662 -> [gbe:GbCGDNIH1_0665] -> gbe:GbCGDNIH1_0664
path_gbe00860.kgml: 2.1.1.131 -> [2.1.1.271] -> 3.7.1.12
path_gbe00860.kgml: Skipped genes: gbe:GbCGDNIH1_0663
path_gbe00860.kgml:
path_gbe00860.kgml: Found a trail of span 2 containing skipped vertices
path_gbe00860.kgml: 301 -> [302] -> 315
path_gbe00860.kgml: R05220 -> [R05225] -> R07302
path_gbe00860.kgml: {gbe:GbCGDNIH1_0095, gbe:GbCGDNIH1_0655} -> [gbe:GbCGDNIH1_0654] -> {gbe:GbCGDNIH1_0652, gbe:GbCGDNIH1_0653}
path_gbe00860.kgml: 2.5.1.17 -> [6.3.5.10] -> 6.3.1.10
path_gbe00860.kgml: Skipped genes: gbe:GbCGDNIH1_0654
path_gbe00860.kgml:
path_gbe00860.kgml: Found a trail of span 2 containing skipped vertices
path_gbe00860.kgml: 301 -> [302] -> 316
path_gbe00860.kgml: R05220 -> [R05225] -> R06529
path_gbe00860.kgml: {gbe:GbCGDNIH1_0095, gbe:GbCGDNIH1_0655} -> [gbe:GbCGDNIH1_0654] -> {gbe:GbCGDNIH1_0652, gbe:GbCGDNIH1_0653}
path_gbe00860.kgml: 2.5.1.17 -> [6.3.5.10] -> 6.3.1.10
path_gbe00860.kgml: Skipped genes: gbe:GbCGDNIH1_0654
path_gbe00860.kgml:
path_gbe00860.kgml: Found a trail of span 2 without skipping any vertex
path_gbe00860.kgml: 273 -> 270
path_gbe00860.kgml: R00084 -> R03165
path_gbe00860.kgml: gbe:GbCGDNIH1_2424 -> gbe:GbCGDNIH1_2423
path_gbe00860.kgml: 2.5.1.61 -> 4.2.1.75
path_gbe00860.kgml:
path_gbe00860.kgml: Found a trail of span 2 containing skipped vertices
path_gbe00860.kgml: 317 -> [295] -> 296
path_gbe00860.kgml: R05149 -> [R05177] -> R05224
path_gbe00860.kgml: gbe:GbCGDNIH1_0663 -> [gbe:GbCGDNIH1_0660] -> gbe:GbCGDNIH1_0667
path_gbe00860.kgml: 2.1.1.132 -> [5.4.99.61] -> 6.3.5.9
path_gbe00860.kgml: Skipped genes: gbe:GbCGDNIH1_0664, gbe:GbCGDNIH1_0665
path_gbe00860.kgml:
path_gbe00860.kgml: Found a trail of span 2 containing skipped vertices
path_gbe00860.kgml: 312 -> [311] -> 310
path_gbe00860.kgml: R04148 -> [R04594] -> R05223
path_gbe00860.kgml: gbe:GbCGDNIH1_0669 -> [gbe:GbCGDNIH1_0069] -> gbe:GbCGDNIH1_0670
path_gbe00860.kgml: 2.4.2.21 -> [3.1.3.73] -> 2.7.8.26
path_gbe00860.kgml:
path_gbe00860.kgml: --- 2.29 seconds ---

path_gbe00900.kgml: Terpenoid backbone biosynthesis
path_gbe00900.kgml: Initialization took 0.19 seconds
path_gbe00900.kgml: (not found)
path_gbe00900.kgml: --- 0.25 seconds ---

path_gbe00903.kgml: Limonene and pinene degradation
path_gbe00903.kgml: Initialization took 0.05 seconds
path_gbe00903.kgml: (not found)
path_gbe00903.kgml: --- 0.10 seconds ---

path_gbe00906.kgml: Carotenoid biosynthesis
path_gbe00906.kgml: Initialization took 0.05 seconds
path_gbe00906.kgml: (not found)
path_gbe00906.kgml: --- 0.09 seconds ---

path_gbe00909.kgml: Sesquiterpenoid and triterpenoid biosynthesis
path_gbe00909.kgml: Initialization took 0.05 seconds
path_gbe00909.kgml: (not found)
path_gbe00909.kgml: --- 0.10 seconds ---

path_gbe00910.kgml: Nitrogen metabolism
path_gbe00910.kgml: Initialization took 0.19 seconds
path_gbe00910.kgml:
path_gbe00910.kgml: Found a trail of span 2 without skipping any vertex
path_gbe00910.kgml: 25 -> 148
path_gbe00910.kgml: R00798 -> R00787
path_gbe00910.kgml: gbe:GbCGDNIH1_1725 -> {gbe:GbCGDNIH1_1726, gbe:GbCGDNIH1_1727}
path_gbe00910.kgml: ? -> {1.7.1.15, 1.7.1.4}
path_gbe00910.kgml:
path_gbe00910.kgml: --- 0.29 seconds ---

path_gbe00920.kgml: Sulfur metabolism
path_gbe00920.kgml: Initialization took 0.59 seconds
path_gbe00920.kgml: (not found)
path_gbe00920.kgml: --- 0.64 seconds ---

path_gbe00930.kgml: Caprolactam degradation
path_gbe00930.kgml: Initialization took 0.05 seconds
path_gbe00930.kgml: (not found)
path_gbe00930.kgml: --- 0.11 seconds ---

path_gbe00970.kgml: Aminoacyl-tRNA biosynthesis
path_gbe00970.kgml: Initialization took 0.59 seconds
path_gbe00970.kgml: (not found)
path_gbe00970.kgml: --- 0.65 seconds ---

path_gbe01040.kgml: Biosynthesis of unsaturated fatty acids
path_gbe01040.kgml: Initialization took 0.09 seconds
path_gbe01040.kgml: (not found)
path_gbe01040.kgml: --- 0.14 seconds ---

--- 359.42 seconds ---
