# Supplementary material for: CoMetGeNe: mining conserved neighborhood patterns in metabolic and genomic contexts
Source: BMC Bioinformatics. 2019 Jan 10;20:19. doi: 10.1186/s12859-018-2542-2 (PMC6327494; doi:10.1186/s12859-018-2542-2)
Supplement: Supplementary file 14 — Trail finding results for completely assembled representative bacterial genomes present in NCBI Genomes. Of the 1,545 fully assembled representative bacterial genomes in NCBI, corresponding entries have been identified in KEGG for 1,467 species, for which trail finding has been performed for all combinations of gap parameters δG and δD ranging from 0 to 3. This additional file is available from https://doi.org/10.6084/m9.figshare.7288769. (GZ 178,532 kb) [file 12859_2018_2542_MOESM14_ESM.gz › results/dth_dG0_dD3.hnet]

--- delta_G = 0, delta_D = 3 ---

path_dth00010.kgml: Glycolysis / Gluconeogenesis
path_dth00010.kgml: Initialization took 0.05 seconds
path_dth00010.kgml: (not found)
path_dth00010.kgml: --- 0.33 seconds ---

path_dth00020.kgml: Citrate cycle (TCA cycle)
path_dth00020.kgml: Initialization took 0.05 seconds
path_dth00020.kgml: (not found)
path_dth00020.kgml: --- 0.13 seconds ---

path_dth00030.kgml: Pentose phosphate pathway
path_dth00030.kgml: Initialization took 0.05 seconds
path_dth00030.kgml:
path_dth00030.kgml: Found a trail of span 2 without skipping any vertex
path_dth00030.kgml: 62 -> 156
path_dth00030.kgml: R01737 -> R10221
path_dth00030.kgml: dth:DICTH_1925 -> dth:DICTH_1926
path_dth00030.kgml: 2.7.1.12 -> {1.1.1.343, 1.1.1.351}
path_dth00030.kgml:
path_dth00030.kgml: Found a trail of span 2 without skipping any vertex
path_dth00030.kgml: 62 -> 56
path_dth00030.kgml: R01737 -> R01528
path_dth00030.kgml: dth:DICTH_1925 -> dth:DICTH_1926
path_dth00030.kgml: 2.7.1.12 -> {1.1.1.351, 1.1.1.44}
path_dth00030.kgml:
path_dth00030.kgml: --- 0.58 seconds ---

path_dth00040.kgml: Pentose and glucuronate interconversions
path_dth00040.kgml: Initialization took 0.05 seconds
path_dth00040.kgml:
path_dth00040.kgml: Found a trail of span 2 without skipping any vertex
path_dth00040.kgml: 85 -> 127
path_dth00040.kgml: R01906 -> R01902
path_dth00040.kgml: dth:DICTH_0312 -> dth:DICTH_0313
path_dth00040.kgml: ? -> 2.7.1.5
path_dth00040.kgml:
path_dth00040.kgml: --- 0.17 seconds ---

path_dth00051.kgml: Fructose and mannose metabolism
path_dth00051.kgml: Initialization took 0.05 seconds
path_dth00051.kgml:
path_dth00051.kgml: Found a trail of span 2 without skipping any vertex
path_dth00051.kgml: 86 -> 115
path_dth00051.kgml: R05607 -> R03234
path_dth00051.kgml: dth:DICTH_0305 -> dth:DICTH_0304
path_dth00051.kgml: 1.1.1.140 -> ?
path_dth00051.kgml:
path_dth00051.kgml: Found a trail of span 2 without skipping any vertex
path_dth00051.kgml: 98 -> 99
path_dth00051.kgml: R02437 -> R03014
path_dth00051.kgml: dth:DICTH_0312 -> dth:DICTH_0313
path_dth00051.kgml: 5.3.1.14 -> 2.7.1.5
path_dth00051.kgml:
path_dth00051.kgml: --- 0.37 seconds ---

path_dth00052.kgml: Galactose metabolism
path_dth00052.kgml: Initialization took 0.05 seconds
path_dth00052.kgml:
path_dth00052.kgml: Found a trail of span 2 without skipping any vertex
path_dth00052.kgml: 171 -> 82
path_dth00052.kgml: R01092 -> R00955
path_dth00052.kgml: dth:DICTH_1067 -> dth:DICTH_1069
path_dth00052.kgml: 2.7.1.6 -> 2.7.7.12
path_dth00052.kgml:
path_dth00052.kgml: --- 0.18 seconds ---

path_dth00053.kgml: Ascorbate and aldarate metabolism
path_dth00053.kgml: Initialization took 0.05 seconds
path_dth00053.kgml: (not found)
path_dth00053.kgml: --- 0.10 seconds ---

path_dth00061.kgml: Fatty acid biosynthesis
path_dth00061.kgml: Initialization took 0.10 seconds
path_dth00061.kgml:
path_dth00061.kgml: Found a trail of span 10 containing skipped vertices
path_dth00061.kgml: 147 -> 262 -> 142 -> [268 -> 136 -> 63] -> 130 -> [270 -> 125 -> 62] -> 119 -> [276 -> 114 -> 61] -> 108 -> [278 -> 103 -> 60] -> 97 -> [280 -> 92 -> 59] -> 86 -> [283 -> 81 -> 58] -> 75 -> [286 -> 70 -> 53] -> 54
path_dth00061.kgml: R01626 -> R10707 -> R04533 -> [R04428 -> {R04429, R04430} -> R04952] -> R04953 -> [R04954 -> {R04955, R04956} -> R04957] -> R04536 -> [R04537 -> {R04958, R04959} -> R04960] -> R04534 -> [R04535 -> {R04961, R04962} -> R04963] -> R04964 -> [R04965 -> {R04724, R04725} -> R04726] -> R04566 -> [R04568 -> {R04966, R04967} -> R04968] -> R04543 -> [R04544 -> {R04969, R04970} -> R07762] -> R07763
path_dth00061.kgml: dth:DICTH_0793 -> dth:DICTH_0792 -> {dth:DICTH_0308, dth:DICTH_0794} -> [dth:DICTH_0663 -> dth:DICTH_0279 -> dth:DICTH_0796] -> {dth:DICTH_0308, dth:DICTH_0794} -> [dth:DICTH_0663 -> dth:DICTH_0279 -> dth:DICTH_0796] -> {dth:DICTH_0308, dth:DICTH_0794} -> [dth:DICTH_0663 -> dth:DICTH_0279 -> dth:DICTH_0796] -> {dth:DICTH_0308, dth:DICTH_0794} -> [dth:DICTH_0663 -> dth:DICTH_0279 -> dth:DICTH_0796] -> {dth:DICTH_0308, dth:DICTH_0794} -> [dth:DICTH_0663 -> dth:DICTH_0279 -> dth:DICTH_0796] -> {dth:DICTH_0308, dth:DICTH_0794} -> [dth:DICTH_0663 -> dth:DICTH_0279 -> dth:DICTH_0796] -> {dth:DICTH_0308, dth:DICTH_0794} -> [dth:DICTH_0663 -> dth:DICTH_0279 -> dth:DICTH_0796] -> {dth:DICTH_0308, dth:DICTH_0794}
path_dth00061.kgml: {2.3.1.39, 2.3.1.85, 2.3.1.86} -> 2.3.1.180 -> {1.1.1.100, 2.3.1.85, 2.3.1.86} -> [{2.3.1.85, 2.3.1.86, 4.2.1.59} -> {1.3.1.9, 1.3.1.10, 1.3.1.104, 1.3.1.39, 2.3.1.85, 2.3.1.86} -> {2.3.1.179, 2.3.1.41, 2.3.1.85, 2.3.1.86}] -> {1.1.1.100, 2.3.1.85, 2.3.1.86} -> [{2.3.1.85, 2.3.1.86, 4.2.1.59} -> {1.3.1.9, 1.3.1.10, 1.3.1.104, 1.3.1.39, 2.3.1.85, 2.3.1.86} -> {2.3.1.179, 2.3.1.41, 2.3.1.85, 2.3.1.86}] -> {1.1.1.100, 2.3.1.85, 2.3.1.86} -> [{2.3.1.85, 2.3.1.86, 4.2.1.59} -> {1.3.1.9, 1.3.1.10, 1.3.1.104, 1.3.1.39, 2.3.1.85, 2.3.1.86} -> {2.3.1.179, 2.3.1.41, 2.3.1.85, 2.3.1.86}] -> {1.1.1.100, 2.3.1.85, 2.3.1.86} -> [{2.3.1.85, 2.3.1.86, 4.2.1.59} -> {1.3.1.9, 1.3.1.10, 1.3.1.104, 1.3.1.39, 2.3.1.85, 2.3.1.86} -> {2.3.1.179, 2.3.1.41, 2.3.1.85, 2.3.1.86}] -> {1.1.1.100, 2.3.1.85, 2.3.1.86} -> [{2.3.1.85, 2.3.1.86, 4.2.1.59} -> {1.3.1.9, 1.3.1.10, 1.3.1.104, 1.3.1.39, 2.3.1.85, 2.3.1.86} -> {2.3.1.179, 2.3.1.41, 2.3.1.85, 2.3.1.86}] -> {1.1.1.100, 2.3.1.85, 2.3.1.86} -> [{2.3.1.85, 2.3.1.86, 4.2.1.59} -> {1.3.1.9, 1.3.1.10, 1.3.1.104, 1.3.1.39, 2.3.1.85, 2.3.1.86} -> {2.3.1.179, 2.3.1.41, 2.3.1.85, 2.3.1.86}] -> {1.1.1.100, 2.3.1.85, 2.3.1.86} -> [{2.3.1.85, 2.3.1.86, 4.2.1.59} -> {1.3.1.9, 1.3.1.10, 1.3.1.104, 1.3.1.39, 2.3.1.85, 2.3.1.86} -> {2.3.1.179, 2.3.1.199, 2.3.1.41}] -> 1.1.1.100
path_dth00061.kgml:
path_dth00061.kgml: Found a trail of span 9 containing skipped vertices
path_dth00061.kgml: 147 -> [259] -> 142 -> [268 -> 136 -> 63] -> 130 -> [270 -> 125 -> 62] -> 119 -> [276 -> 114 -> 61] -> 108 -> [278 -> 103 -> 60] -> 97 -> [280 -> 92 -> 59] -> 86 -> [283 -> 81 -> 58] -> 75 -> [286 -> 70 -> 53] -> 54
path_dth00061.kgml: R01626 -> [R04355] -> R04533 -> [R04428 -> {R04429, R04430} -> R04952] -> R04953 -> [R04954 -> {R04955, R04956} -> R04957] -> R04536 -> [R04537 -> {R04958, R04959} -> R04960] -> R04534 -> [R04535 -> {R04961, R04962} -> R04963] -> R04964 -> [R04965 -> {R04724, R04725} -> R04726] -> R04566 -> [R04568 -> {R04966, R04967} -> R04968] -> R04543 -> [R04544 -> {R04969, R04970} -> R07762] -> R07763
path_dth00061.kgml: dth:DICTH_0793 -> [dth:DICTH_0796] -> {dth:DICTH_0308, dth:DICTH_0794} -> [dth:DICTH_0663 -> dth:DICTH_0279 -> dth:DICTH_0796] -> {dth:DICTH_0308, dth:DICTH_0794} -> [dth:DICTH_0663 -> dth:DICTH_0279 -> dth:DICTH_0796] -> {dth:DICTH_0308, dth:DICTH_0794} -> [dth:DICTH_0663 -> dth:DICTH_0279 -> dth:DICTH_0796] -> {dth:DICTH_0308, dth:DICTH_0794} -> [dth:DICTH_0663 -> dth:DICTH_0279 -> dth:DICTH_0796] -> {dth:DICTH_0308, dth:DICTH_0794} -> [dth:DICTH_0663 -> dth:DICTH_0279 -> dth:DICTH_0796] -> {dth:DICTH_0308, dth:DICTH_0794} -> [dth:DICTH_0663 -> dth:DICTH_0279 -> dth:DICTH_0796] -> {dth:DICTH_0308, dth:DICTH_0794} -> [dth:DICTH_0663 -> dth:DICTH_0279 -> dth:DICTH_0796] -> {dth:DICTH_0308, dth:DICTH_0794}
path_dth00061.kgml: {2.3.1.39, 2.3.1.85, 2.3.1.86} -> [{2.3.1.179, 2.3.1.41, 2.3.1.85, 2.3.1.86}] -> {1.1.1.100, 2.3.1.85, 2.3.1.86} -> [{2.3.1.85, 2.3.1.86, 4.2.1.59} -> {1.3.1.9, 1.3.1.10, 1.3.1.104, 1.3.1.39, 2.3.1.85, 2.3.1.86} -> {2.3.1.179, 2.3.1.41, 2.3.1.85, 2.3.1.86}] -> {1.1.1.100, 2.3.1.85, 2.3.1.86} -> [{2.3.1.85, 2.3.1.86, 4.2.1.59} -> {1.3.1.9, 1.3.1.10, 1.3.1.104, 1.3.1.39, 2.3.1.85, 2.3.1.86} -> {2.3.1.179, 2.3.1.41, 2.3.1.85, 2.3.1.86}] -> {1.1.1.100, 2.3.1.85, 2.3.1.86} -> [{2.3.1.85, 2.3.1.86, 4.2.1.59} -> {1.3.1.9, 1.3.1.10, 1.3.1.104, 1.3.1.39, 2.3.1.85, 2.3.1.86} -> {2.3.1.179, 2.3.1.41, 2.3.1.85, 2.3.1.86}] -> {1.1.1.100, 2.3.1.85, 2.3.1.86} -> [{2.3.1.85, 2.3.1.86, 4.2.1.59} -> {1.3.1.9, 1.3.1.10, 1.3.1.104, 1.3.1.39, 2.3.1.85, 2.3.1.86} -> {2.3.1.179, 2.3.1.41, 2.3.1.85, 2.3.1.86}] -> {1.1.1.100, 2.3.1.85, 2.3.1.86} -> [{2.3.1.85, 2.3.1.86, 4.2.1.59} -> {1.3.1.9, 1.3.1.10, 1.3.1.104, 1.3.1.39, 2.3.1.85, 2.3.1.86} -> {2.3.1.179, 2.3.1.41, 2.3.1.85, 2.3.1.86}] -> {1.1.1.100, 2.3.1.85, 2.3.1.86} -> [{2.3.1.85, 2.3.1.86, 4.2.1.59} -> {1.3.1.9, 1.3.1.10, 1.3.1.104, 1.3.1.39, 2.3.1.85, 2.3.1.86} -> {2.3.1.179, 2.3.1.41, 2.3.1.85, 2.3.1.86}] -> {1.1.1.100, 2.3.1.85, 2.3.1.86} -> [{2.3.1.85, 2.3.1.86, 4.2.1.59} -> {1.3.1.9, 1.3.1.10, 1.3.1.104, 1.3.1.39, 2.3.1.85, 2.3.1.86} -> {2.3.1.179, 2.3.1.199, 2.3.1.41}] -> 1.1.1.100
path_dth00061.kgml:
path_dth00061.kgml: Found a trail of span 8 containing skipped vertices
path_dth00061.kgml: 147 -> [63] -> 130 -> [270 -> 125 -> 62] -> 119 -> [276 -> 114 -> 61] -> 108 -> [278 -> 103 -> 60] -> 97 -> [280 -> 92 -> 59] -> 86 -> [283 -> 81 -> 58] -> 75 -> [286 -> 70 -> 53] -> 54
path_dth00061.kgml: R01626 -> [R04952] -> R04953 -> [R04954 -> {R04955, R04956} -> R04957] -> R04536 -> [R04537 -> {R04958, R04959} -> R04960] -> R04534 -> [R04535 -> {R04961, R04962} -> R04963] -> R04964 -> [R04965 -> {R04724, R04725} -> R04726] -> R04566 -> [R04568 -> {R04966, R04967} -> R04968] -> R04543 -> [R04544 -> {R04969, R04970} -> R07762] -> R07763
path_dth00061.kgml: dth:DICTH_0793 -> [dth:DICTH_0796] -> {dth:DICTH_0308, dth:DICTH_0794} -> [dth:DICTH_0663 -> dth:DICTH_0279 -> dth:DICTH_0796] -> {dth:DICTH_0308, dth:DICTH_0794} -> [dth:DICTH_0663 -> dth:DICTH_0279 -> dth:DICTH_0796] -> {dth:DICTH_0308, dth:DICTH_0794} -> [dth:DICTH_0663 -> dth:DICTH_0279 -> dth:DICTH_0796] -> {dth:DICTH_0308, dth:DICTH_0794} -> [dth:DICTH_0663 -> dth:DICTH_0279 -> dth:DICTH_0796] -> {dth:DICTH_0308, dth:DICTH_0794} -> [dth:DICTH_0663 -> dth:DICTH_0279 -> dth:DICTH_0796] -> {dth:DICTH_0308, dth:DICTH_0794} -> [dth:DICTH_0663 -> dth:DICTH_0279 -> dth:DICTH_0796] -> {dth:DICTH_0308, dth:DICTH_0794}
path_dth00061.kgml: {2.3.1.39, 2.3.1.85, 2.3.1.86} -> [{2.3.1.179, 2.3.1.41, 2.3.1.85, 2.3.1.86}] -> {1.1.1.100, 2.3.1.85, 2.3.1.86} -> [{2.3.1.85, 2.3.1.86, 4.2.1.59} -> {1.3.1.9, 1.3.1.10, 1.3.1.104, 1.3.1.39, 2.3.1.85, 2.3.1.86} -> {2.3.1.179, 2.3.1.41, 2.3.1.85, 2.3.1.86}] -> {1.1.1.100, 2.3.1.85, 2.3.1.86} -> [{2.3.1.85, 2.3.1.86, 4.2.1.59} -> {1.3.1.9, 1.3.1.10, 1.3.1.104, 1.3.1.39, 2.3.1.85, 2.3.1.86} -> {2.3.1.179, 2.3.1.41, 2.3.1.85, 2.3.1.86}] -> {1.1.1.100, 2.3.1.85, 2.3.1.86} -> [{2.3.1.85, 2.3.1.86, 4.2.1.59} -> {1.3.1.9, 1.3.1.10, 1.3.1.104, 1.3.1.39, 2.3.1.85, 2.3.1.86} -> {2.3.1.179, 2.3.1.41, 2.3.1.85, 2.3.1.86}] -> {1.1.1.100, 2.3.1.85, 2.3.1.86} -> [{2.3.1.85, 2.3.1.86, 4.2.1.59} -> {1.3.1.9, 1.3.1.10, 1.3.1.104, 1.3.1.39, 2.3.1.85, 2.3.1.86} -> {2.3.1.179, 2.3.1.41, 2.3.1.85, 2.3.1.86}] -> {1.1.1.100, 2.3.1.85, 2.3.1.86} -> [{2.3.1.85, 2.3.1.86, 4.2.1.59} -> {1.3.1.9, 1.3.1.10, 1.3.1.104, 1.3.1.39, 2.3.1.85, 2.3.1.86} -> {2.3.1.179, 2.3.1.41, 2.3.1.85, 2.3.1.86}] -> {1.1.1.100, 2.3.1.85, 2.3.1.86} -> [{2.3.1.85, 2.3.1.86, 4.2.1.59} -> {1.3.1.9, 1.3.1.10, 1.3.1.104, 1.3.1.39, 2.3.1.85, 2.3.1.86} -> {2.3.1.179, 2.3.1.199, 2.3.1.41}] -> 1.1.1.100
path_dth00061.kgml:
path_dth00061.kgml: Found a trail of span 7 containing skipped vertices
path_dth00061.kgml: 147 -> [62] -> 119 -> [276 -> 114 -> 61] -> 108 -> [278 -> 103 -> 60] -> 97 -> [280 -> 92 -> 59] -> 86 -> [283 -> 81 -> 58] -> 75 -> [286 -> 70 -> 53] -> 54
path_dth00061.kgml: R01626 -> [R04957] -> R04536 -> [R04537 -> {R04958, R04959} -> R04960] -> R04534 -> [R04535 -> {R04961, R04962} -> R04963] -> R04964 -> [R04965 -> {R04724, R04725} -> R04726] -> R04566 -> [R04568 -> {R04966, R04967} -> R04968] -> R04543 -> [R04544 -> {R04969, R04970} -> R07762] -> R07763
path_dth00061.kgml: dth:DICTH_0793 -> [dth:DICTH_0796] -> {dth:DICTH_0308, dth:DICTH_0794} -> [dth:DICTH_0663 -> dth:DICTH_0279 -> dth:DICTH_0796] -> {dth:DICTH_0308, dth:DICTH_0794} -> [dth:DICTH_0663 -> dth:DICTH_0279 -> dth:DICTH_0796] -> {dth:DICTH_0308, dth:DICTH_0794} -> [dth:DICTH_0663 -> dth:DICTH_0279 -> dth:DICTH_0796] -> {dth:DICTH_0308, dth:DICTH_0794} -> [dth:DICTH_0663 -> dth:DICTH_0279 -> dth:DICTH_0796] -> {dth:DICTH_0308, dth:DICTH_0794} -> [dth:DICTH_0663 -> dth:DICTH_0279 -> dth:DICTH_0796] -> {dth:DICTH_0308, dth:DICTH_0794}
path_dth00061.kgml: {2.3.1.39, 2.3.1.85, 2.3.1.86} -> [{2.3.1.179, 2.3.1.41, 2.3.1.85, 2.3.1.86}] -> {1.1.1.100, 2.3.1.85, 2.3.1.86} -> [{2.3.1.85, 2.3.1.86, 4.2.1.59} -> {1.3.1.9, 1.3.1.10, 1.3.1.104, 1.3.1.39, 2.3.1.85, 2.3.1.86} -> {2.3.1.179, 2.3.1.41, 2.3.1.85, 2.3.1.86}] -> {1.1.1.100, 2.3.1.85, 2.3.1.86} -> [{2.3.1.85, 2.3.1.86, 4.2.1.59} -> {1.3.1.9, 1.3.1.10, 1.3.1.104, 1.3.1.39, 2.3.1.85, 2.3.1.86} -> {2.3.1.179, 2.3.1.41, 2.3.1.85, 2.3.1.86}] -> {1.1.1.100, 2.3.1.85, 2.3.1.86} -> [{2.3.1.85, 2.3.1.86, 4.2.1.59} -> {1.3.1.9, 1.3.1.10, 1.3.1.104, 1.3.1.39, 2.3.1.85, 2.3.1.86} -> {2.3.1.179, 2.3.1.41, 2.3.1.85, 2.3.1.86}] -> {1.1.1.100, 2.3.1.85, 2.3.1.86} -> [{2.3.1.85, 2.3.1.86, 4.2.1.59} -> {1.3.1.9, 1.3.1.10, 1.3.1.104, 1.3.1.39, 2.3.1.85, 2.3.1.86} -> {2.3.1.179, 2.3.1.41, 2.3.1.85, 2.3.1.86}] -> {1.1.1.100, 2.3.1.85, 2.3.1.86} -> [{2.3.1.85, 2.3.1.86, 4.2.1.59} -> {1.3.1.9, 1.3.1.10, 1.3.1.104, 1.3.1.39, 2.3.1.85, 2.3.1.86} -> {2.3.1.179, 2.3.1.199, 2.3.1.41}] -> 1.1.1.100
path_dth00061.kgml:
path_dth00061.kgml: Found a trail of span 6 containing skipped vertices
path_dth00061.kgml: 147 -> [61] -> 108 -> [278 -> 103 -> 60] -> 97 -> [280 -> 92 -> 59] -> 86 -> [283 -> 81 -> 58] -> 75 -> [286 -> 70 -> 53] -> 54
path_dth00061.kgml: R01626 -> [R04960] -> R04534 -> [R04535 -> {R04961, R04962} -> R04963] -> R04964 -> [R04965 -> {R04724, R04725} -> R04726] -> R04566 -> [R04568 -> {R04966, R04967} -> R04968] -> R04543 -> [R04544 -> {R04969, R04970} -> R07762] -> R07763
path_dth00061.kgml: dth:DICTH_0793 -> [dth:DICTH_0796] -> {dth:DICTH_0308, dth:DICTH_0794} -> [dth:DICTH_0663 -> dth:DICTH_0279 -> dth:DICTH_0796] -> {dth:DICTH_0308, dth:DICTH_0794} -> [dth:DICTH_0663 -> dth:DICTH_0279 -> dth:DICTH_0796] -> {dth:DICTH_0308, dth:DICTH_0794} -> [dth:DICTH_0663 -> dth:DICTH_0279 -> dth:DICTH_0796] -> {dth:DICTH_0308, dth:DICTH_0794} -> [dth:DICTH_0663 -> dth:DICTH_0279 -> dth:DICTH_0796] -> {dth:DICTH_0308, dth:DICTH_0794}
path_dth00061.kgml: {2.3.1.39, 2.3.1.85, 2.3.1.86} -> [{2.3.1.179, 2.3.1.41, 2.3.1.85, 2.3.1.86}] -> {1.1.1.100, 2.3.1.85, 2.3.1.86} -> [{2.3.1.85, 2.3.1.86, 4.2.1.59} -> {1.3.1.9, 1.3.1.10, 1.3.1.104, 1.3.1.39, 2.3.1.85, 2.3.1.86} -> {2.3.1.179, 2.3.1.41, 2.3.1.85, 2.3.1.86}] -> {1.1.1.100, 2.3.1.85, 2.3.1.86} -> [{2.3.1.85, 2.3.1.86, 4.2.1.59} -> {1.3.1.9, 1.3.1.10, 1.3.1.104, 1.3.1.39, 2.3.1.85, 2.3.1.86} -> {2.3.1.179, 2.3.1.41, 2.3.1.85, 2.3.1.86}] -> {1.1.1.100, 2.3.1.85, 2.3.1.86} -> [{2.3.1.85, 2.3.1.86, 4.2.1.59} -> {1.3.1.9, 1.3.1.10, 1.3.1.104, 1.3.1.39, 2.3.1.85, 2.3.1.86} -> {2.3.1.179, 2.3.1.41, 2.3.1.85, 2.3.1.86}] -> {1.1.1.100, 2.3.1.85, 2.3.1.86} -> [{2.3.1.85, 2.3.1.86, 4.2.1.59} -> {1.3.1.9, 1.3.1.10, 1.3.1.104, 1.3.1.39, 2.3.1.85, 2.3.1.86} -> {2.3.1.179, 2.3.1.199, 2.3.1.41}] -> 1.1.1.100
path_dth00061.kgml:
path_dth00061.kgml: Found a trail of span 5 containing skipped vertices
path_dth00061.kgml: 147 -> [60] -> 97 -> [280 -> 92 -> 59] -> 86 -> [283 -> 81 -> 58] -> 75 -> [286 -> 70 -> 53] -> 54
path_dth00061.kgml: R01626 -> [R04963] -> R04964 -> [R04965 -> {R04724, R04725} -> R04726] -> R04566 -> [R04568 -> {R04966, R04967} -> R04968] -> R04543 -> [R04544 -> {R04969, R04970} -> R07762] -> R07763
path_dth00061.kgml: dth:DICTH_0793 -> [dth:DICTH_0796] -> {dth:DICTH_0308, dth:DICTH_0794} -> [dth:DICTH_0663 -> dth:DICTH_0279 -> dth:DICTH_0796] -> {dth:DICTH_0308, dth:DICTH_0794} -> [dth:DICTH_0663 -> dth:DICTH_0279 -> dth:DICTH_0796] -> {dth:DICTH_0308, dth:DICTH_0794} -> [dth:DICTH_0663 -> dth:DICTH_0279 -> dth:DICTH_0796] -> {dth:DICTH_0308, dth:DICTH_0794}
path_dth00061.kgml: {2.3.1.39, 2.3.1.85, 2.3.1.86} -> [{2.3.1.179, 2.3.1.41, 2.3.1.85, 2.3.1.86}] -> {1.1.1.100, 2.3.1.85, 2.3.1.86} -> [{2.3.1.85, 2.3.1.86, 4.2.1.59} -> {1.3.1.9, 1.3.1.10, 1.3.1.104, 1.3.1.39, 2.3.1.85, 2.3.1.86} -> {2.3.1.179, 2.3.1.41, 2.3.1.85, 2.3.1.86}] -> {1.1.1.100, 2.3.1.85, 2.3.1.86} -> [{2.3.1.85, 2.3.1.86, 4.2.1.59} -> {1.3.1.9, 1.3.1.10, 1.3.1.104, 1.3.1.39, 2.3.1.85, 2.3.1.86} -> {2.3.1.179, 2.3.1.41, 2.3.1.85, 2.3.1.86}] -> {1.1.1.100, 2.3.1.85, 2.3.1.86} -> [{2.3.1.85, 2.3.1.86, 4.2.1.59} -> {1.3.1.9, 1.3.1.10, 1.3.1.104, 1.3.1.39, 2.3.1.85, 2.3.1.86} -> {2.3.1.179, 2.3.1.199, 2.3.1.41}] -> 1.1.1.100
path_dth00061.kgml:
path_dth00061.kgml: Found a trail of span 4 containing skipped vertices
path_dth00061.kgml: 147 -> [59] -> 86 -> [283 -> 81 -> 58] -> 75 -> [286 -> 70 -> 53] -> 54
path_dth00061.kgml: R01626 -> [R04726] -> R04566 -> [R04568 -> {R04966, R04967} -> R04968] -> R04543 -> [R04544 -> {R04969, R04970} -> R07762] -> R07763
path_dth00061.kgml: dth:DICTH_0793 -> [dth:DICTH_0796] -> {dth:DICTH_0308, dth:DICTH_0794} -> [dth:DICTH_0663 -> dth:DICTH_0279 -> dth:DICTH_0796] -> {dth:DICTH_0308, dth:DICTH_0794} -> [dth:DICTH_0663 -> dth:DICTH_0279 -> dth:DICTH_0796] -> {dth:DICTH_0308, dth:DICTH_0794}
path_dth00061.kgml: {2.3.1.39, 2.3.1.85, 2.3.1.86} -> [{2.3.1.179, 2.3.1.41, 2.3.1.85, 2.3.1.86}] -> {1.1.1.100, 2.3.1.85, 2.3.1.86} -> [{2.3.1.85, 2.3.1.86, 4.2.1.59} -> {1.3.1.9, 1.3.1.10, 1.3.1.104, 1.3.1.39, 2.3.1.85, 2.3.1.86} -> {2.3.1.179, 2.3.1.41, 2.3.1.85, 2.3.1.86}] -> {1.1.1.100, 2.3.1.85, 2.3.1.86} -> [{2.3.1.85, 2.3.1.86, 4.2.1.59} -> {1.3.1.9, 1.3.1.10, 1.3.1.104, 1.3.1.39, 2.3.1.85, 2.3.1.86} -> {2.3.1.179, 2.3.1.199, 2.3.1.41}] -> 1.1.1.100
path_dth00061.kgml:
path_dth00061.kgml: Found a trail of span 3 containing skipped vertices
path_dth00061.kgml: 147 -> [58] -> 75 -> [286 -> 70 -> 53] -> 54
path_dth00061.kgml: R01626 -> [R04968] -> R04543 -> [R04544 -> {R04969, R04970} -> R07762] -> R07763
path_dth00061.kgml: dth:DICTH_0793 -> [dth:DICTH_0796] -> {dth:DICTH_0308, dth:DICTH_0794} -> [dth:DICTH_0663 -> dth:DICTH_0279 -> dth:DICTH_0796] -> {dth:DICTH_0308, dth:DICTH_0794}
path_dth00061.kgml: {2.3.1.39, 2.3.1.85, 2.3.1.86} -> [{2.3.1.179, 2.3.1.41, 2.3.1.85, 2.3.1.86}] -> {1.1.1.100, 2.3.1.85, 2.3.1.86} -> [{2.3.1.85, 2.3.1.86, 4.2.1.59} -> {1.3.1.9, 1.3.1.10, 1.3.1.104, 1.3.1.39, 2.3.1.85, 2.3.1.86} -> {2.3.1.179, 2.3.1.199, 2.3.1.41}] -> 1.1.1.100
path_dth00061.kgml:
path_dth00061.kgml: Found a trail of span 2 containing skipped vertices
path_dth00061.kgml: 147 -> [53] -> 54
path_dth00061.kgml: R01626 -> [R07762] -> R07763
path_dth00061.kgml: dth:DICTH_0793 -> [dth:DICTH_0796] -> {dth:DICTH_0308, dth:DICTH_0794}
path_dth00061.kgml: {2.3.1.39, 2.3.1.85, 2.3.1.86} -> [{2.3.1.179, 2.3.1.199, 2.3.1.41}] -> 1.1.1.100
path_dth00061.kgml:
path_dth00061.kgml: --- 1.63 seconds ---

path_dth00130.kgml: Ubiquinone and other terpenoid-quinone biosynthesis
path_dth00130.kgml: Initialization took 0.05 seconds
path_dth00130.kgml: (not found)
path_dth00130.kgml: --- 0.09 seconds ---

path_dth00190.kgml: Oxidative phosphorylation
path_dth00190.kgml: Initialization took 0.05 seconds
path_dth00190.kgml: (not found)
path_dth00190.kgml: --- 0.10 seconds ---

path_dth00220.kgml: Arginine biosynthesis
path_dth00220.kgml: Initialization took 0.05 seconds
path_dth00220.kgml:
path_dth00220.kgml: Found a trail of span 5 containing skipped vertices
path_dth00220.kgml: 49 -> [50] -> 51 -> 52 -> 55 -> [44] -> 45
path_dth00220.kgml: R00259 -> [R02649] -> R03443 -> R02283 -> R02282 -> [R01398] -> R01954
path_dth00220.kgml: {dth:DICTH_0800, dth:DICTH_1675} -> [dth:DICTH_1241] -> dth:DICTH_1676 -> dth:DICTH_1674 -> dth:DICTH_1675 -> [dth:DICTH_1680] -> dth:DICTH_1677
path_dth00220.kgml: 2.3.1.1 -> [2.7.2.8] -> 1.2.1.38 -> 2.6.1.11 -> 2.3.1.35 -> [2.1.3.3] -> 6.3.4.5
path_dth00220.kgml:
path_dth00220.kgml: Found a trail of span 4 containing skipped vertices
path_dth00220.kgml: 49 -> [50] -> 51 -> 52 -> [55 -> 44] -> 45
path_dth00220.kgml: R00259 -> [R02649] -> R03443 -> R02283 -> [R02282 -> R01398] -> R01954
path_dth00220.kgml: {dth:DICTH_0800, dth:DICTH_1675} -> [dth:DICTH_1241] -> dth:DICTH_1676 -> dth:DICTH_1674 -> [dth:DICTH_1675 -> dth:DICTH_1680] -> dth:DICTH_1677
path_dth00220.kgml: 2.3.1.1 -> [2.7.2.8] -> 1.2.1.38 -> 2.6.1.11 -> [2.3.1.35 -> 2.1.3.3] -> 6.3.4.5
path_dth00220.kgml:
path_dth00220.kgml: Found a trail of span 4 containing skipped vertices
path_dth00220.kgml: 49 -> [50] -> 51 -> [52] -> 55 -> [44] -> 45
path_dth00220.kgml: R00259 -> [R02649] -> R03443 -> [R02283] -> R02282 -> [R01398] -> R01954
path_dth00220.kgml: {dth:DICTH_0800, dth:DICTH_1675} -> [dth:DICTH_1241] -> dth:DICTH_1676 -> [dth:DICTH_1674] -> dth:DICTH_1675 -> [dth:DICTH_1680] -> dth:DICTH_1677
path_dth00220.kgml: 2.3.1.1 -> [2.7.2.8] -> 1.2.1.38 -> [2.6.1.11] -> 2.3.1.35 -> [2.1.3.3] -> 6.3.4.5
path_dth00220.kgml:
path_dth00220.kgml: Found a trail of span 3 containing skipped vertices
path_dth00220.kgml: 49 -> [50] -> 51 -> [52 -> 55 -> 44] -> 45
path_dth00220.kgml: R00259 -> [R02649] -> R03443 -> [R02283 -> R02282 -> R01398] -> R01954
path_dth00220.kgml: {dth:DICTH_0800, dth:DICTH_1675} -> [dth:DICTH_1241] -> dth:DICTH_1676 -> [dth:DICTH_1674 -> dth:DICTH_1675 -> dth:DICTH_1680] -> dth:DICTH_1677
path_dth00220.kgml: 2.3.1.1 -> [2.7.2.8] -> 1.2.1.38 -> [2.6.1.11 -> 2.3.1.35 -> 2.1.3.3] -> 6.3.4.5
path_dth00220.kgml:
path_dth00220.kgml: Found a trail of span 3 containing skipped vertices
path_dth00220.kgml: 49 -> [50 -> 51] -> 52 -> 55
path_dth00220.kgml: R00259 -> [R02649 -> R03443] -> R02283 -> R02282
path_dth00220.kgml: {dth:DICTH_0800, dth:DICTH_1675} -> [dth:DICTH_1241 -> dth:DICTH_1676] -> dth:DICTH_1674 -> dth:DICTH_1675
path_dth00220.kgml: 2.3.1.1 -> [2.7.2.8 -> 1.2.1.38] -> 2.6.1.11 -> 2.3.1.35
path_dth00220.kgml:
path_dth00220.kgml: --- 0.43 seconds ---

path_dth00230.kgml: Purine metabolism
path_dth00230.kgml: Initialization took 0.08 seconds
path_dth00230.kgml:
path_dth00230.kgml: Found a trail of span 5 without skipping any vertex
path_dth00230.kgml: 160 -> 162 -> 163 -> 260 -> 164
path_dth00230.kgml: R01072 -> R04144 -> R04325 -> R04463 -> R04208
path_dth00230.kgml: dth:DICTH_1313 -> dth:DICTH_1310 -> dth:DICTH_1311 -> {dth:DICTH_1314, dth:DICTH_1315, dth:DICTH_1316} -> {dth:DICTH_0334, dth:DICTH_0335, dth:DICTH_0336, dth:DICTH_1312}
path_dth00230.kgml: 2.4.2.14 -> 6.3.4.13 -> 2.1.2.2 -> 6.3.5.3 -> 6.3.3.1
path_dth00230.kgml:
path_dth00230.kgml: Found a trail of span 4 containing skipped vertices
path_dth00230.kgml: 160 -> [162] -> 163 -> 260 -> 164
path_dth00230.kgml: R01072 -> [R04144] -> R04325 -> R04463 -> R04208
path_dth00230.kgml: dth:DICTH_1313 -> [dth:DICTH_1310] -> dth:DICTH_1311 -> {dth:DICTH_1314, dth:DICTH_1315, dth:DICTH_1316} -> {dth:DICTH_0334, dth:DICTH_0335, dth:DICTH_0336, dth:DICTH_1312}
path_dth00230.kgml: 2.4.2.14 -> [6.3.4.13] -> 2.1.2.2 -> 6.3.5.3 -> 6.3.3.1
path_dth00230.kgml:
path_dth00230.kgml: Found a trail of span 4 containing skipped vertices
path_dth00230.kgml: 160 -> 162 -> 163 -> [260] -> 164
path_dth00230.kgml: R01072 -> R04144 -> R04325 -> [R04463] -> R04208
path_dth00230.kgml: dth:DICTH_1313 -> dth:DICTH_1310 -> dth:DICTH_1311 -> [{dth:DICTH_1314, dth:DICTH_1315, dth:DICTH_1316}] -> {dth:DICTH_0334, dth:DICTH_0335, dth:DICTH_0336, dth:DICTH_1312}
path_dth00230.kgml: 2.4.2.14 -> 6.3.4.13 -> 2.1.2.2 -> [6.3.5.3] -> 6.3.3.1
path_dth00230.kgml:
path_dth00230.kgml: Found a trail of span 3 containing skipped vertices
path_dth00230.kgml: 160 -> [162 -> 163] -> 260 -> 164
path_dth00230.kgml: R01072 -> [R04144 -> R04325] -> R04463 -> R04208
path_dth00230.kgml: dth:DICTH_1313 -> [dth:DICTH_1310 -> dth:DICTH_1311] -> {dth:DICTH_1314, dth:DICTH_1315, dth:DICTH_1316} -> {dth:DICTH_0334, dth:DICTH_0335, dth:DICTH_0336, dth:DICTH_1312}
path_dth00230.kgml: 2.4.2.14 -> [6.3.4.13 -> 2.1.2.2] -> 6.3.5.3 -> 6.3.3.1
path_dth00230.kgml:
path_dth00230.kgml: Found a trail of span 3 containing skipped vertices
path_dth00230.kgml: 220 -> [300] -> 244 -> [300 -> 139] -> 239
path_dth00230.kgml: R00332 -> [R00430] -> R00441 -> [R00430 -> R02019] -> R02090
path_dth00230.kgml: dth:DICTH_1338 -> [dth:DICTH_1686] -> {dth:DICTH_0830, dth:DICTH_0831, dth:DICTH_0864, dth:DICTH_1337} -> [dth:DICTH_1686 -> dth:DICTH_1274] -> dth:DICTH_1338
path_dth00230.kgml: 2.7.4.8 -> [2.7.1.40] -> {2.7.7.48, 2.7.7.6} -> [2.7.1.40 -> 1.17.4.1] -> {2.7.4.12, 2.7.4.8}
path_dth00230.kgml:
path_dth00230.kgml: Found a trail of span 2 containing skipped vertices
path_dth00230.kgml: 160 -> [162 -> 163 -> 260] -> 164
path_dth00230.kgml: R01072 -> [R04144 -> R04325 -> R04463] -> R04208
path_dth00230.kgml: dth:DICTH_1313 -> [dth:DICTH_1310 -> dth:DICTH_1311 -> {dth:DICTH_1314, dth:DICTH_1315, dth:DICTH_1316}] -> {dth:DICTH_0334, dth:DICTH_0335, dth:DICTH_0336, dth:DICTH_1312}
path_dth00230.kgml: 2.4.2.14 -> [6.3.4.13 -> 2.1.2.2 -> 6.3.5.3] -> 6.3.3.1
path_dth00230.kgml:
path_dth00230.kgml: Found a trail of span 2 without skipping any vertex
path_dth00230.kgml: 167 -> 428
path_dth00230.kgml: R04591 -> R07405
path_dth00230.kgml: dth:DICTH_0002 -> {dth:DICTH_0001, dth:DICTH_0340}
path_dth00230.kgml: 6.3.2.6 -> 5.4.99.18
path_dth00230.kgml:
path_dth00230.kgml: --- 1.91 seconds ---

path_dth00240.kgml: Pyrimidine metabolism
path_dth00240.kgml: Initialization took 0.05 seconds
path_dth00240.kgml:
path_dth00240.kgml: Found a trail of span 4 containing skipped vertices
path_dth00240.kgml: 97 -> 98 -> 99 -> [101 -> 178] -> 112
path_dth00240.kgml: R01397 -> R01993 -> R01869 -> [R01870 -> R00965] -> R00966
path_dth00240.kgml: dth:DICTH_1465 -> dth:DICTH_1464 -> {dth:DICTH_1462, dth:DICTH_1463} -> [dth:DICTH_0774 -> dth:DICTH_1461] -> {dth:DICTH_0653, dth:DICTH_1466}
path_dth00240.kgml: 2.1.3.2 -> 3.5.2.3 -> 1.3.1.14 -> [2.4.2.10 -> 4.1.1.23] -> 2.4.2.9
path_dth00240.kgml:
path_dth00240.kgml: Found a trail of span 3 containing skipped vertices
path_dth00240.kgml: 151 -> 89 -> [163] -> 164
path_dth00240.kgml: R02099 -> R06613 -> [R01569] -> R01567
path_dth00240.kgml: dth:DICTH_0645 -> dth:DICTH_0644 -> [{dth:DICTH_0980, dth:DICTH_1684}] -> dth:DICTH_0645
path_dth00240.kgml: 2.7.1.21 -> 2.1.1.148 -> [{3.1.3.35, 3.1.3.5, 3.1.3.89}] -> 2.7.1.21
path_dth00240.kgml:
path_dth00240.kgml: --- 1.32 seconds ---

path_dth00250.kgml: Alanine, aspartate and glutamate metabolism
path_dth00250.kgml: Initialization took 0.05 seconds
path_dth00250.kgml: (not found)
path_dth00250.kgml: --- 0.14 seconds ---

path_dth00260.kgml: Glycine, serine and threonine metabolism
path_dth00260.kgml: Initialization took 0.05 seconds
path_dth00260.kgml:
path_dth00260.kgml: Found a trail of span 5 without skipping any vertex
path_dth00260.kgml: 76 -> 93 -> 103 -> 99 -> 87
path_dth00260.kgml: R00480 -> R02291 -> {R01773, R01775} -> R01771 -> R01466
path_dth00260.kgml: dth:DICTH_1256 -> dth:DICTH_1255 -> dth:DICTH_1252 -> dth:DICTH_1254 -> dth:DICTH_1253
path_dth00260.kgml: 2.7.2.4 -> 1.2.1.11 -> {1.1.1.3, 1.1.1.3} -> 2.7.1.39 -> 4.2.3.1
path_dth00260.kgml:
path_dth00260.kgml: Found a trail of span 4 containing skipped vertices
path_dth00260.kgml: 76 -> 93 -> [103] -> 99 -> 87
path_dth00260.kgml: R00480 -> R02291 -> [{R01773, R01775}] -> R01771 -> R01466
path_dth00260.kgml: dth:DICTH_1256 -> dth:DICTH_1255 -> [dth:DICTH_1252] -> dth:DICTH_1254 -> dth:DICTH_1253
path_dth00260.kgml: 2.7.2.4 -> 1.2.1.11 -> [{1.1.1.3, 1.1.1.3}] -> 2.7.1.39 -> 4.2.3.1
path_dth00260.kgml:
path_dth00260.kgml: Found a trail of span 2 containing skipped vertices
path_dth00260.kgml: 103 -> [99] -> 87
path_dth00260.kgml: {R01773, R01775} -> [R01771] -> R01466
path_dth00260.kgml: dth:DICTH_1252 -> [dth:DICTH_1254] -> dth:DICTH_1253
path_dth00260.kgml: {1.1.1.3, 1.1.1.3} -> [2.7.1.39] -> 4.2.3.1
path_dth00260.kgml:
path_dth00260.kgml: --- 0.37 seconds ---

path_dth00261.kgml: Monobactam biosynthesis
path_dth00261.kgml: Initialization took 0.05 seconds
path_dth00261.kgml:
path_dth00261.kgml: Found a trail of span 2 without skipping any vertex
path_dth00261.kgml: 97 -> 96
path_dth00261.kgml: R10147 -> {R04198, R04199}
path_dth00261.kgml: dth:DICTH_1021 -> dth:DICTH_1020
path_dth00261.kgml: 4.3.3.7 -> {1.17.1.8, 1.17.1.8}
path_dth00261.kgml:
path_dth00261.kgml: --- 0.14 seconds ---

path_dth00270.kgml: Cysteine and methionine metabolism
path_dth00270.kgml: Initialization took 0.05 seconds
path_dth00270.kgml:
path_dth00270.kgml: Found a trail of span 2 without skipping any vertex
path_dth00270.kgml: 77 -> 75
path_dth00270.kgml: R01402 -> R04420
path_dth00270.kgml: dth:DICTH_0779 -> dth:DICTH_0780
path_dth00270.kgml: 2.4.2.28 -> 5.3.1.23
path_dth00270.kgml:
path_dth00270.kgml: Found a trail of span 2 without skipping any vertex
path_dth00270.kgml: 81 -> 80
path_dth00270.kgml: R00178 -> R01920
path_dth00270.kgml: {dth:DICTH_1309, dth:DICTH_1351} -> {dth:DICTH_1287, dth:DICTH_1350}
path_dth00270.kgml: 4.1.1.50 -> 2.5.1.16
path_dth00270.kgml:
path_dth00270.kgml: Found a trail of span 2 without skipping any vertex
path_dth00270.kgml: 217 -> 214
path_dth00270.kgml: R00480 -> R02291
path_dth00270.kgml: dth:DICTH_1256 -> dth:DICTH_1255
path_dth00270.kgml: 2.7.2.4 -> 1.2.1.11
path_dth00270.kgml:
path_dth00270.kgml: --- 0.27 seconds ---

path_dth00280.kgml: Valine, leucine and isoleucine degradation
path_dth00280.kgml: Initialization took 0.05 seconds
path_dth00280.kgml: (not found)
path_dth00280.kgml: --- 0.10 seconds ---

path_dth00290.kgml: Valine, leucine and isoleucine biosynthesis
path_dth00290.kgml: Initialization took 0.05 seconds
path_dth00290.kgml:
path_dth00290.kgml: Found a trail of span 7 containing skipped vertices
path_dth00290.kgml: 79 -> [44] -> 46 -> 44 -> [46 -> 41] -> 38 -> [35] -> 37 -> 35 -> [37] -> 36
path_dth00290.kgml: R00226 -> [R05071] -> R04440 -> R05071 -> [R04440 -> R04441] -> R01213 -> [R03968] -> R04001 -> R03968 -> [R04001] -> R04426
path_dth00290.kgml: {dth:DICTH_1060, dth:DICTH_1061} -> [dth:DICTH_1062] -> dth:DICTH_1062 -> dth:DICTH_1062 -> [dth:DICTH_1062 -> dth:DICTH_1644] -> {dth:DICTH_1063, dth:DICTH_1068} -> [{dth:DICTH_1064, dth:DICTH_1065, dth:DICTH_1520, dth:DICTH_1521}] -> {dth:DICTH_1064, dth:DICTH_1065, dth:DICTH_1520, dth:DICTH_1521} -> {dth:DICTH_1064, dth:DICTH_1065, dth:DICTH_1520, dth:DICTH_1521} -> [{dth:DICTH_1064, dth:DICTH_1065, dth:DICTH_1520, dth:DICTH_1521}] -> dth:DICTH_1066
path_dth00290.kgml: 2.2.1.6 -> [{1.1.1.86, 5.4.99.3}] -> 1.1.1.86 -> {1.1.1.86, 5.4.99.3} -> [1.1.1.86 -> 4.2.1.9] -> 2.3.3.13 -> [4.2.1.33] -> 4.2.1.33 -> 4.2.1.33 -> [4.2.1.33] -> 1.1.1.85
path_dth00290.kgml:
path_dth00290.kgml: Found a trail of span 3 without skipping any vertex
path_dth00290.kgml: 47 -> 42 -> 34
path_dth00290.kgml: R08648 -> R05069 -> R05068
path_dth00290.kgml: {dth:DICTH_1060, dth:DICTH_1061} -> dth:DICTH_1062 -> dth:DICTH_1062
path_dth00290.kgml: 2.2.1.6 -> {1.1.1.86, 5.4.99.3} -> 1.1.1.86
path_dth00290.kgml:
path_dth00290.kgml: Found a trail of span 3 without skipping any vertex
path_dth00290.kgml: 78 -> 21 -> 22
path_dth00290.kgml: R03896 -> R03898 -> R00994
path_dth00290.kgml: {dth:DICTH_1064, dth:DICTH_1065, dth:DICTH_1520, dth:DICTH_1521} -> {dth:DICTH_1064, dth:DICTH_1065, dth:DICTH_1520, dth:DICTH_1521} -> dth:DICTH_1066
path_dth00290.kgml: 4.2.1.35 -> 4.2.1.35 -> 1.1.1.85
path_dth00290.kgml:
path_dth00290.kgml: Found a trail of span 2 containing skipped vertices
path_dth00290.kgml: 78 -> [21] -> 22
path_dth00290.kgml: R03896 -> [R03898] -> R00994
path_dth00290.kgml: {dth:DICTH_1064, dth:DICTH_1065, dth:DICTH_1520, dth:DICTH_1521} -> [{dth:DICTH_1064, dth:DICTH_1065, dth:DICTH_1520, dth:DICTH_1521}] -> dth:DICTH_1066
path_dth00290.kgml: 4.2.1.35 -> [4.2.1.35] -> 1.1.1.85
path_dth00290.kgml:
path_dth00290.kgml: --- 1.27 seconds ---

path_dth00300.kgml: Lysine biosynthesis
path_dth00300.kgml: Initialization took 0.05 seconds
path_dth00300.kgml:
path_dth00300.kgml: Found a trail of span 2 without skipping any vertex
path_dth00300.kgml: 77 -> 46
path_dth00300.kgml: R02788 -> R04617
path_dth00300.kgml: dth:DICTH_1137 -> dth:DICTH_1136
path_dth00300.kgml: 6.3.2.13 -> 6.3.2.10
path_dth00300.kgml:
path_dth00300.kgml: Found a trail of span 2 without skipping any vertex
path_dth00300.kgml: 53 -> 54
path_dth00300.kgml: R10147 -> {R04198, R04199}
path_dth00300.kgml: dth:DICTH_1021 -> dth:DICTH_1020
path_dth00300.kgml: 4.3.3.7 -> {1.17.1.8, 1.17.1.8}
path_dth00300.kgml:
path_dth00300.kgml: Found a trail of span 2 without skipping any vertex
path_dth00300.kgml: 50 -> 51
path_dth00300.kgml: R00480 -> R02291
path_dth00300.kgml: dth:DICTH_1256 -> dth:DICTH_1255
path_dth00300.kgml: 2.7.2.4 -> 1.2.1.11
path_dth00300.kgml:
path_dth00300.kgml: --- 0.26 seconds ---

path_dth00330.kgml: Arginine and proline metabolism
path_dth00330.kgml: Initialization took 0.05 seconds
path_dth00330.kgml:
path_dth00330.kgml: Found a trail of span 3 without skipping any vertex
path_dth00330.kgml: 80 -> 79 -> 142
path_dth00330.kgml: R00178 -> R01920 -> R02869
path_dth00330.kgml: {dth:DICTH_1309, dth:DICTH_1351} -> {dth:DICTH_1287, dth:DICTH_1350} -> {dth:DICTH_1287, dth:DICTH_1350}
path_dth00330.kgml: 4.1.1.50 -> 2.5.1.16 -> {2.5.1.16, 2.5.1.22}
path_dth00330.kgml:
path_dth00330.kgml: Found a trail of span 2 without skipping any vertex
path_dth00330.kgml: 80 -> 142
path_dth00330.kgml: R00178 -> R02869
path_dth00330.kgml: {dth:DICTH_1309, dth:DICTH_1351} -> {dth:DICTH_1287, dth:DICTH_1350}
path_dth00330.kgml: 4.1.1.50 -> {2.5.1.16, 2.5.1.22}
path_dth00330.kgml:
path_dth00330.kgml: --- 0.19 seconds ---

path_dth00332.kgml: Carbapenem biosynthesis
path_dth00332.kgml: Initialization took 0.05 seconds
path_dth00332.kgml: (not found)
path_dth00332.kgml: --- 0.10 seconds ---

path_dth00340.kgml: Histidine metabolism
path_dth00340.kgml: Initialization took 0.05 seconds
path_dth00340.kgml:
path_dth00340.kgml: Found a trail of span 7 containing skipped vertices
path_dth00340.kgml: 58 -> [67 -> 66] -> 65 -> 69 -> 63 -> 62 -> [61] -> 60 -> 59
path_dth00340.kgml: R01071 -> [R04035 -> R04037] -> R04640 -> R04558 -> R03457 -> R03243 -> [R03013] -> R03012 -> R01163
path_dth00340.kgml: {dth:DICTH_0991, dth:DICTH_0992} -> [dth:DICTH_0999 -> dth:DICTH_0999] -> dth:DICTH_0997 -> {dth:DICTH_0996, dth:DICTH_0998} -> dth:DICTH_0995 -> dth:DICTH_0994 -> [dth:DICTH_1913] -> dth:DICTH_0993 -> dth:DICTH_0993
path_dth00340.kgml: 2.4.2.17 -> [3.6.1.31 -> 3.5.4.19] -> 5.3.1.16 -> 4.3.2.10 -> 4.2.1.19 -> 2.6.1.9 -> [3.1.3.15] -> 1.1.1.23 -> 1.1.1.23
path_dth00340.kgml:
path_dth00340.kgml: Found a trail of span 6 containing skipped vertices
path_dth00340.kgml: 58 -> [67 -> 66 -> 65] -> 69 -> 63 -> 62 -> [61] -> 60 -> 59
path_dth00340.kgml: R01071 -> [R04035 -> R04037 -> R04640] -> R04558 -> R03457 -> R03243 -> [R03013] -> R03012 -> R01163
path_dth00340.kgml: {dth:DICTH_0991, dth:DICTH_0992} -> [dth:DICTH_0999 -> dth:DICTH_0999 -> dth:DICTH_0997] -> {dth:DICTH_0996, dth:DICTH_0998} -> dth:DICTH_0995 -> dth:DICTH_0994 -> [dth:DICTH_1913] -> dth:DICTH_0993 -> dth:DICTH_0993
path_dth00340.kgml: 2.4.2.17 -> [3.6.1.31 -> 3.5.4.19 -> 5.3.1.16] -> 4.3.2.10 -> 4.2.1.19 -> 2.6.1.9 -> [3.1.3.15] -> 1.1.1.23 -> 1.1.1.23
path_dth00340.kgml:
path_dth00340.kgml: --- 1.30 seconds ---

path_dth00350.kgml: Tyrosine metabolism
path_dth00350.kgml: Initialization took 0.06 seconds
path_dth00350.kgml: (not found)
path_dth00350.kgml: --- 0.12 seconds ---

path_dth00360.kgml: Phenylalanine metabolism
path_dth00360.kgml: Initialization took 0.06 seconds
path_dth00360.kgml: (not found)
path_dth00360.kgml: --- 0.12 seconds ---

path_dth00380.kgml: Tryptophan metabolism
path_dth00380.kgml: Initialization took 0.06 seconds
path_dth00380.kgml: (not found)
path_dth00380.kgml: --- 0.12 seconds ---

path_dth00401.kgml: Novobiocin biosynthesis
path_dth00401.kgml: Initialization took 0.06 seconds
path_dth00401.kgml: (not found)
path_dth00401.kgml: --- 0.12 seconds ---

path_dth00430.kgml: Taurine and hypotaurine metabolism
path_dth00430.kgml: Initialization took 0.06 seconds
path_dth00430.kgml: (not found)
path_dth00430.kgml: --- 0.12 seconds ---

path_dth00450.kgml: Selenocompound metabolism
path_dth00450.kgml: Initialization took 0.06 seconds
path_dth00450.kgml: (not found)
path_dth00450.kgml: --- 0.12 seconds ---

path_dth00460.kgml: Cyanoamino acid metabolism
path_dth00460.kgml: Initialization took 0.06 seconds
path_dth00460.kgml: (not found)
path_dth00460.kgml: --- 0.12 seconds ---

path_dth00471.kgml: D-Glutamine and D-glutamate metabolism
path_dth00471.kgml: Initialization took 0.06 seconds
path_dth00471.kgml: (not found)
path_dth00471.kgml: --- 0.12 seconds ---

path_dth00473.kgml: D-Alanine metabolism
path_dth00473.kgml: Initialization took 0.06 seconds
path_dth00473.kgml: (not found)
path_dth00473.kgml: --- 0.12 seconds ---

path_dth00480.kgml: Glutathione metabolism
path_dth00480.kgml: Initialization took 0.06 seconds
path_dth00480.kgml: (not found)
path_dth00480.kgml: --- 0.12 seconds ---

path_dth00500.kgml: Starch and sucrose metabolism
path_dth00500.kgml: Initialization took 0.06 seconds
path_dth00500.kgml:
path_dth00500.kgml: Found a trail of span 3 without skipping any vertex
path_dth00500.kgml: 134 -> 120 -> 133
path_dth00500.kgml: R05196 -> R02110 -> R02111
path_dth00500.kgml: dth:DICTH_0745 -> dth:DICTH_0744 -> {dth:DICTH_0745, dth:DICTH_1695}
path_dth00500.kgml: 2.4.1.25 -> 2.4.1.18 -> 2.4.1.1
path_dth00500.kgml:
path_dth00500.kgml: Found a trail of span 2 without skipping any vertex
path_dth00500.kgml: 95 -> 226
path_dth00500.kgml: R11307 -> R11308
path_dth00500.kgml: {dth:DICTH_0008, dth:DICTH_0505, dth:DICTH_0506, dth:DICTH_0508, dth:DICTH_0518, dth:DICTH_1476} -> {dth:DICTH_0008, dth:DICTH_0505, dth:DICTH_0506, dth:DICTH_0508, dth:DICTH_0518, dth:DICTH_1476}
path_dth00500.kgml: 3.2.1.4 -> {3.2.1.4, 3.2.1.91}
path_dth00500.kgml:
path_dth00500.kgml: --- 0.32 seconds ---

path_dth00511.kgml: Other glycan degradation
path_dth00511.kgml: Initialization took 0.06 seconds
path_dth00511.kgml: (not found)
path_dth00511.kgml: --- 0.12 seconds ---

path_dth00520.kgml: Amino sugar and nucleotide sugar metabolism
path_dth00520.kgml: Initialization took 0.07 seconds
path_dth00520.kgml:
path_dth00520.kgml: Found a trail of span 2 without skipping any vertex
path_dth00520.kgml: 200 -> 184
path_dth00520.kgml: R01092 -> R00955
path_dth00520.kgml: dth:DICTH_1067 -> dth:DICTH_1069
path_dth00520.kgml: 2.7.1.6 -> 2.7.7.12
path_dth00520.kgml:
path_dth00520.kgml: Found a trail of span 2 without skipping any vertex
path_dth00520.kgml: 28 -> 24
path_dth00520.kgml: R00768 -> R02060
path_dth00520.kgml: {dth:DICTH_0110, dth:DICTH_0877, dth:DICTH_1510} -> dth:DICTH_0875
path_dth00520.kgml: 2.6.1.16 -> 5.4.2.10
path_dth00520.kgml:
path_dth00520.kgml: --- 0.38 seconds ---

path_dth00521.kgml: Streptomycin biosynthesis
path_dth00521.kgml: Initialization took 0.06 seconds
path_dth00521.kgml:
path_dth00521.kgml: Found a trail of span 4 without skipping any vertex
path_dth00521.kgml: 44 -> 43 -> 42 -> 24
path_dth00521.kgml: R02328 -> R06513 -> R06514 -> R02777
path_dth00521.kgml: dth:DICTH_0148 -> dth:DICTH_0151 -> dth:DICTH_0149 -> {dth:DICTH_0150, dth:DICTH_0328}
path_dth00521.kgml: 2.7.7.24 -> 4.2.1.46 -> 5.1.3.13 -> 1.1.1.133
path_dth00521.kgml:
path_dth00521.kgml: Found a trail of span 3 containing skipped vertices
path_dth00521.kgml: 44 -> [43] -> 42 -> 24
path_dth00521.kgml: R02328 -> [R06513] -> R06514 -> R02777
path_dth00521.kgml: dth:DICTH_0148 -> [dth:DICTH_0151] -> dth:DICTH_0149 -> {dth:DICTH_0150, dth:DICTH_0328}
path_dth00521.kgml: 2.7.7.24 -> [4.2.1.46] -> 5.1.3.13 -> 1.1.1.133
path_dth00521.kgml:
path_dth00521.kgml: Found a trail of span 2 containing skipped vertices
path_dth00521.kgml: 43 -> [42] -> 24
path_dth00521.kgml: R06513 -> [R06514] -> R02777
path_dth00521.kgml: dth:DICTH_0151 -> [dth:DICTH_0149] -> {dth:DICTH_0150, dth:DICTH_0328}
path_dth00521.kgml: 4.2.1.46 -> [5.1.3.13] -> 1.1.1.133
path_dth00521.kgml:
path_dth00521.kgml: --- 0.33 seconds ---

path_dth00523.kgml: Polyketide sugar unit biosynthesis
path_dth00523.kgml: Initialization took 0.06 seconds
path_dth00523.kgml:
path_dth00523.kgml: Found a trail of span 4 without skipping any vertex
path_dth00523.kgml: 27 -> 26 -> 63 -> 28
path_dth00523.kgml: R02328 -> R06513 -> R06514 -> R02777
path_dth00523.kgml: dth:DICTH_0148 -> dth:DICTH_0151 -> dth:DICTH_0149 -> {dth:DICTH_0150, dth:DICTH_0328}
path_dth00523.kgml: 2.7.7.24 -> 4.2.1.46 -> 5.1.3.13 -> 1.1.1.133
path_dth00523.kgml:
path_dth00523.kgml: Found a trail of span 3 containing skipped vertices
path_dth00523.kgml: 27 -> [26] -> 63 -> 28
path_dth00523.kgml: R02328 -> [R06513] -> R06514 -> R02777
path_dth00523.kgml: dth:DICTH_0148 -> [dth:DICTH_0151] -> dth:DICTH_0149 -> {dth:DICTH_0150, dth:DICTH_0328}
path_dth00523.kgml: 2.7.7.24 -> [4.2.1.46] -> 5.1.3.13 -> 1.1.1.133
path_dth00523.kgml:
path_dth00523.kgml: Found a trail of span 2 containing skipped vertices
path_dth00523.kgml: 26 -> [63] -> 28
path_dth00523.kgml: R06513 -> [R06514] -> R02777
path_dth00523.kgml: dth:DICTH_0151 -> [dth:DICTH_0149] -> {dth:DICTH_0150, dth:DICTH_0328}
path_dth00523.kgml: 4.2.1.46 -> [5.1.3.13] -> 1.1.1.133
path_dth00523.kgml:
path_dth00523.kgml: --- 0.30 seconds ---

path_dth00525.kgml: Acarbose and validamycin biosynthesis
path_dth00525.kgml: Initialization took 0.06 seconds
path_dth00525.kgml: (not found)
path_dth00525.kgml: --- 0.12 seconds ---

path_dth00540.kgml: Lipopolysaccharide biosynthesis
path_dth00540.kgml: Initialization took 0.06 seconds
path_dth00540.kgml:
path_dth00540.kgml: Found a trail of span 2 containing skipped vertices
path_dth00540.kgml: 90 -> [89 -> 88] -> 53
path_dth00540.kgml: R04567 -> [R04587 -> R04550] -> R04606
path_dth00540.kgml: dth:DICTH_0664 -> [dth:DICTH_0662 -> dth:DICTH_0661] -> {dth:DICTH_0665, dth:DICTH_0666}
path_dth00540.kgml: 2.3.1.129 -> [3.5.1.108 -> 2.3.1.191] -> 2.4.1.182
path_dth00540.kgml:
path_dth00540.kgml: Found a trail of span 2 without skipping any vertex
path_dth00540.kgml: 89 -> 88
path_dth00540.kgml: R04587 -> R04550
path_dth00540.kgml: dth:DICTH_0662 -> dth:DICTH_0661
path_dth00540.kgml: 3.5.1.108 -> 2.3.1.191
path_dth00540.kgml:
path_dth00540.kgml: --- 0.23 seconds ---

path_dth00550.kgml: Peptidoglycan biosynthesis
path_dth00550.kgml: Initialization took 0.05 seconds
path_dth00550.kgml:
path_dth00550.kgml: Found a trail of span 4 without skipping any vertex
path_dth00550.kgml: 32 -> 34 -> 23 -> 35
path_dth00550.kgml: R02783 -> R02788 -> R04617 -> R05630
path_dth00550.kgml: dth:DICTH_1134 -> dth:DICTH_1137 -> dth:DICTH_1136 -> dth:DICTH_1135
path_dth00550.kgml: 6.3.2.9 -> 6.3.2.13 -> 6.3.2.10 -> 2.7.8.13
path_dth00550.kgml:
path_dth00550.kgml: Found a trail of span 3 containing skipped vertices
path_dth00550.kgml: 32 -> [34] -> 23 -> 35
path_dth00550.kgml: R02783 -> [R02788] -> R04617 -> R05630
path_dth00550.kgml: dth:DICTH_1134 -> [dth:DICTH_1137] -> dth:DICTH_1136 -> dth:DICTH_1135
path_dth00550.kgml: 6.3.2.9 -> [6.3.2.13] -> 6.3.2.10 -> 2.7.8.13
path_dth00550.kgml:
path_dth00550.kgml: Found a trail of span 2 without skipping any vertex
path_dth00550.kgml: 29 -> 28
path_dth00550.kgml: R04573 -> R05629
path_dth00550.kgml: dth:DICTH_1136 -> dth:DICTH_1135
path_dth00550.kgml: 6.3.2.10 -> 2.7.8.13
path_dth00550.kgml:
path_dth00550.kgml: Found a trail of span 2 containing skipped vertices
path_dth00550.kgml: 32 -> [34 -> 23] -> 35
path_dth00550.kgml: R02783 -> [R02788 -> R04617] -> R05630
path_dth00550.kgml: dth:DICTH_1134 -> [dth:DICTH_1137 -> dth:DICTH_1136] -> dth:DICTH_1135
path_dth00550.kgml: 6.3.2.9 -> [6.3.2.13 -> 6.3.2.10] -> 2.7.8.13
path_dth00550.kgml:
path_dth00550.kgml: Found a trail of span 2 without skipping any vertex
path_dth00550.kgml: 59 -> 33
path_dth00550.kgml: {R03191, R03192} -> R03193
path_dth00550.kgml: dth:DICTH_1130 -> dth:DICTH_1131
path_dth00550.kgml: {1.3.1.98, 1.3.1.98} -> 6.3.2.8
path_dth00550.kgml:
path_dth00550.kgml: --- 0.42 seconds ---

path_dth00561.kgml: Glycerolipid metabolism
path_dth00561.kgml: Initialization took 0.06 seconds
path_dth00561.kgml: (not found)
path_dth00561.kgml: --- 0.12 seconds ---

path_dth00562.kgml: Inositol phosphate metabolism
path_dth00562.kgml: Initialization took 0.06 seconds
path_dth00562.kgml: (not found)
path_dth00562.kgml: --- 0.12 seconds ---

path_dth00564.kgml: Glycerophospholipid metabolism
path_dth00564.kgml: Initialization took 0.06 seconds
path_dth00564.kgml:
path_dth00564.kgml: Found a trail of span 2 without skipping any vertex
path_dth00564.kgml: 115 -> 113
path_dth00564.kgml: {R00842, R00844} -> R00851
path_dth00564.kgml: dth:DICTH_1033 -> {dth:DICTH_1032, dth:DICTH_1343}
path_dth00564.kgml: {1.1.1.8, 1.1.1.94, 1.1.1.94} -> 2.3.1.15
path_dth00564.kgml:
path_dth00564.kgml: --- 0.18 seconds ---

path_dth00600.kgml: Sphingolipid metabolism
path_dth00600.kgml: Initialization took 0.06 seconds
path_dth00600.kgml: (not found)
path_dth00600.kgml: --- 0.12 seconds ---

path_dth00620.kgml: Pyruvate metabolism
path_dth00620.kgml: Initialization took 0.06 seconds
path_dth00620.kgml: (not found)
path_dth00620.kgml: --- 0.20 seconds ---

path_dth00625.kgml: Chloroalkane and chloroalkene degradation
path_dth00625.kgml: Initialization took 0.06 seconds
path_dth00625.kgml: (not found)
path_dth00625.kgml: --- 0.12 seconds ---

path_dth00626.kgml: Naphthalene degradation
path_dth00626.kgml: Initialization took 0.06 seconds
path_dth00626.kgml: (not found)
path_dth00626.kgml: --- 0.12 seconds ---

path_dth00627.kgml: Aminobenzoate degradation
path_dth00627.kgml: Initialization took 0.06 seconds
path_dth00627.kgml: (not found)
path_dth00627.kgml: --- 0.12 seconds ---

path_dth00630.kgml: Glyoxylate and dicarboxylate metabolism
path_dth00630.kgml: Initialization took 0.06 seconds
path_dth00630.kgml:
path_dth00630.kgml: Found a trail of span 2 without skipping any vertex
path_dth00630.kgml: 243 -> 244
path_dth00630.kgml: R00262 -> R03696
path_dth00630.kgml: {dth:DICTH_1230, dth:DICTH_1232} -> dth:DICTH_1229
path_dth00630.kgml: 5.4.99.1 -> 4.3.1.2
path_dth00630.kgml:
path_dth00630.kgml: --- 0.18 seconds ---

path_dth00633.kgml: Nitrotoluene degradation
path_dth00633.kgml: Initialization took 0.06 seconds
path_dth00633.kgml: (not found)
path_dth00633.kgml: --- 0.12 seconds ---

path_dth00640.kgml: Propanoate metabolism
path_dth00640.kgml: Initialization took 0.06 seconds
path_dth00640.kgml: (not found)
path_dth00640.kgml: --- 0.12 seconds ---

path_dth00650.kgml: Butanoate metabolism
path_dth00650.kgml: Initialization took 0.06 seconds
path_dth00650.kgml: (not found)
path_dth00650.kgml: --- 0.12 seconds ---

path_dth00660.kgml: C5-Branched dibasic acid metabolism
path_dth00660.kgml: Initialization took 0.06 seconds
path_dth00660.kgml:
path_dth00660.kgml: Found a trail of span 3 without skipping any vertex
path_dth00660.kgml: 31 -> 96 -> 97
path_dth00660.kgml: R03896 -> R03898 -> R00994
path_dth00660.kgml: {dth:DICTH_1064, dth:DICTH_1065, dth:DICTH_1520, dth:DICTH_1521} -> {dth:DICTH_1064, dth:DICTH_1065, dth:DICTH_1520, dth:DICTH_1521} -> dth:DICTH_1066
path_dth00660.kgml: 4.2.1.35 -> 4.2.1.35 -> 1.1.1.85
path_dth00660.kgml:
path_dth00660.kgml: Found a trail of span 2 without skipping any vertex
path_dth00660.kgml: 33 -> 34
path_dth00660.kgml: R00262 -> R03696
path_dth00660.kgml: {dth:DICTH_1230, dth:DICTH_1232} -> dth:DICTH_1229
path_dth00660.kgml: 5.4.99.1 -> 4.3.1.2
path_dth00660.kgml:
path_dth00660.kgml: --- 0.27 seconds ---

path_dth00670.kgml: One carbon pool by folate
path_dth00670.kgml: Initialization took 0.06 seconds
path_dth00670.kgml:
path_dth00670.kgml: Found a trail of span 3 containing skipped vertices
path_dth00670.kgml: 29 -> 28 -> [20] -> 49
path_dth00670.kgml: R01220 -> R01655 -> [R04326] -> R00943
path_dth00670.kgml: dth:DICTH_1526 -> dth:DICTH_1526 -> [dth:DICTH_1311] -> dth:DICTH_1527
path_dth00670.kgml: 1.5.1.5 -> 3.5.4.9 -> [2.1.2.2] -> 6.3.4.3
path_dth00670.kgml:
path_dth00670.kgml: --- 0.46 seconds ---

path_dth00680.kgml: Methane metabolism
path_dth00680.kgml: Initialization took 0.06 seconds
path_dth00680.kgml: (not found)
path_dth00680.kgml: --- 0.12 seconds ---

path_dth00730.kgml: Thiamine metabolism
path_dth00730.kgml: Initialization took 0.06 seconds
path_dth00730.kgml:
path_dth00730.kgml: Found a trail of span 3 without skipping any vertex
path_dth00730.kgml: 94 -> 75 -> 97
path_dth00730.kgml: R03472 -> R04509 -> R10712
path_dth00730.kgml: dth:DICTH_1553 -> dth:DICTH_1554 -> dth:DICTH_1552
path_dth00730.kgml: 4.1.99.17 -> 2.7.4.7 -> 2.5.1.3
path_dth00730.kgml:
path_dth00730.kgml: Found a trail of span 3 without skipping any vertex
path_dth00730.kgml: 94 -> 75 -> 93
path_dth00730.kgml: R03472 -> R04509 -> R03223
path_dth00730.kgml: dth:DICTH_1553 -> dth:DICTH_1554 -> dth:DICTH_1552
path_dth00730.kgml: 4.1.99.17 -> 2.7.4.7 -> 2.5.1.3
path_dth00730.kgml:
path_dth00730.kgml: Found a trail of span 2 containing skipped vertices
path_dth00730.kgml: 94 -> [75] -> 97
path_dth00730.kgml: R03472 -> [R04509] -> R10712
path_dth00730.kgml: dth:DICTH_1553 -> [dth:DICTH_1554] -> dth:DICTH_1552
path_dth00730.kgml: 4.1.99.17 -> [2.7.4.7] -> 2.5.1.3
path_dth00730.kgml:
path_dth00730.kgml: Found a trail of span 2 containing skipped vertices
path_dth00730.kgml: 94 -> [75] -> 93
path_dth00730.kgml: R03472 -> [R04509] -> R03223
path_dth00730.kgml: dth:DICTH_1553 -> [dth:DICTH_1554] -> dth:DICTH_1552
path_dth00730.kgml: 4.1.99.17 -> [2.7.4.7] -> 2.5.1.3
path_dth00730.kgml:
path_dth00730.kgml: Found a trail of span 2 without skipping any vertex
path_dth00730.kgml: 91 -> 69
path_dth00730.kgml: R10246 -> R10247
path_dth00730.kgml: dth:DICTH_1550 -> dth:DICTH_1549
path_dth00730.kgml: 4.1.99.19 -> 2.8.1.10
path_dth00730.kgml:
path_dth00730.kgml: --- 0.50 seconds ---

path_dth00740.kgml: Riboflavin metabolism
path_dth00740.kgml: Initialization took 0.06 seconds
path_dth00740.kgml: (not found)
path_dth00740.kgml: --- 0.12 seconds ---

path_dth00750.kgml: Vitamin B6 metabolism
path_dth00750.kgml: Initialization took 0.06 seconds
path_dth00750.kgml: (not found)
path_dth00750.kgml: --- 0.12 seconds ---

path_dth00760.kgml: Nicotinate and nicotinamide metabolism
path_dth00760.kgml: Initialization took 0.06 seconds
path_dth00760.kgml:
path_dth00760.kgml: Found a trail of span 3 without skipping any vertex
path_dth00760.kgml: 71 -> 72 -> 73
path_dth00760.kgml: R00481 -> R04292 -> R03348
path_dth00760.kgml: dth:DICTH_0589 -> dth:DICTH_0590 -> dth:DICTH_0588
path_dth00760.kgml: 1.4.3.16 -> 2.5.1.72 -> 2.4.2.19
path_dth00760.kgml:
path_dth00760.kgml: Found a trail of span 2 containing skipped vertices
path_dth00760.kgml: 71 -> [72] -> 73
path_dth00760.kgml: R00481 -> [R04292] -> R03348
path_dth00760.kgml: dth:DICTH_0589 -> [dth:DICTH_0590] -> dth:DICTH_0588
path_dth00760.kgml: 1.4.3.16 -> [2.5.1.72] -> 2.4.2.19
path_dth00760.kgml:
path_dth00760.kgml: --- 0.32 seconds ---

path_dth00770.kgml: Pantothenate and CoA biosynthesis
path_dth00770.kgml: Initialization took 0.06 seconds
path_dth00770.kgml:
path_dth00770.kgml: Found a trail of span 2 without skipping any vertex
path_dth00770.kgml: 82 -> 81
path_dth00770.kgml: R00006 -> R03051
path_dth00770.kgml: {dth:DICTH_1060, dth:DICTH_1061} -> dth:DICTH_1062
path_dth00770.kgml: 2.2.1.6 -> 1.1.1.86
path_dth00770.kgml:
path_dth00770.kgml: --- 0.18 seconds ---

path_dth00780.kgml: Biotin metabolism
path_dth00780.kgml: Initialization took 0.06 seconds
path_dth00780.kgml: (not found)
path_dth00780.kgml: --- 0.12 seconds ---

path_dth00785.kgml: Lipoic acid metabolism
path_dth00785.kgml: Initialization took 0.06 seconds
path_dth00785.kgml: (not found)
path_dth00785.kgml: --- 0.12 seconds ---

path_dth00790.kgml: Folate biosynthesis
path_dth00790.kgml: Initialization took 0.06 seconds
path_dth00790.kgml:
path_dth00790.kgml: Found a trail of span 5 without skipping any vertex
path_dth00790.kgml: 180 -> 81 -> 80 -> 79 -> 96
path_dth00790.kgml: R00428 -> R05046 -> R05048 -> R04639 -> R09959
path_dth00790.kgml: dth:DICTH_0460 -> dth:DICTH_0460 -> dth:DICTH_0460 -> dth:DICTH_0460 -> dth:DICTH_0459
path_dth00790.kgml: 3.5.4.16 -> 3.5.4.16 -> 3.5.4.16 -> 3.5.4.16 -> 4.1.2.50
path_dth00790.kgml:
path_dth00790.kgml: Found a trail of span 5 without skipping any vertex
path_dth00790.kgml: 180 -> 81 -> 80 -> 79 -> 86
path_dth00790.kgml: R00428 -> R05046 -> R05048 -> R04639 -> R04286
path_dth00790.kgml: dth:DICTH_0460 -> dth:DICTH_0460 -> dth:DICTH_0460 -> dth:DICTH_0460 -> dth:DICTH_0459
path_dth00790.kgml: 3.5.4.16 -> 3.5.4.16 -> 3.5.4.16 -> 3.5.4.16 -> 4.2.3.12
path_dth00790.kgml:
path_dth00790.kgml: Found a trail of span 4 containing skipped vertices
path_dth00790.kgml: 180 -> 81 -> 80 -> [79] -> 96
path_dth00790.kgml: R00428 -> R05046 -> R05048 -> [R04639] -> R09959
path_dth00790.kgml: dth:DICTH_0460 -> dth:DICTH_0460 -> dth:DICTH_0460 -> [dth:DICTH_0460] -> dth:DICTH_0459
path_dth00790.kgml: 3.5.4.16 -> 3.5.4.16 -> 3.5.4.16 -> [3.5.4.16] -> 4.1.2.50
path_dth00790.kgml:
path_dth00790.kgml: Found a trail of span 4 containing skipped vertices
path_dth00790.kgml: 180 -> 81 -> 80 -> [79] -> 86
path_dth00790.kgml: R00428 -> R05046 -> R05048 -> [R04639] -> R04286
path_dth00790.kgml: dth:DICTH_0460 -> dth:DICTH_0460 -> dth:DICTH_0460 -> [dth:DICTH_0460] -> dth:DICTH_0459
path_dth00790.kgml: 3.5.4.16 -> 3.5.4.16 -> 3.5.4.16 -> [3.5.4.16] -> 4.2.3.12
path_dth00790.kgml:
path_dth00790.kgml: Found a trail of span 4 containing skipped vertices
path_dth00790.kgml: 180 -> 81 -> [80] -> 79 -> 86
path_dth00790.kgml: R00428 -> R05046 -> [R05048] -> R04639 -> R04286
path_dth00790.kgml: dth:DICTH_0460 -> dth:DICTH_0460 -> [dth:DICTH_0460] -> dth:DICTH_0460 -> dth:DICTH_0459
path_dth00790.kgml: 3.5.4.16 -> 3.5.4.16 -> [3.5.4.16] -> 3.5.4.16 -> 4.2.3.12
path_dth00790.kgml:
path_dth00790.kgml: Found a trail of span 4 containing skipped vertices
path_dth00790.kgml: 180 -> [81] -> 80 -> 79 -> 86
path_dth00790.kgml: R00428 -> [R05046] -> R05048 -> R04639 -> R04286
path_dth00790.kgml: dth:DICTH_0460 -> [dth:DICTH_0460] -> dth:DICTH_0460 -> dth:DICTH_0460 -> dth:DICTH_0459
path_dth00790.kgml: 3.5.4.16 -> [3.5.4.16] -> 3.5.4.16 -> 3.5.4.16 -> 4.2.3.12
path_dth00790.kgml:
path_dth00790.kgml: Found a trail of span 3 containing skipped vertices
path_dth00790.kgml: 180 -> 81 -> [80 -> 79] -> 86
path_dth00790.kgml: R00428 -> R05046 -> [R05048 -> R04639] -> R04286
path_dth00790.kgml: dth:DICTH_0460 -> dth:DICTH_0460 -> [dth:DICTH_0460 -> dth:DICTH_0460] -> dth:DICTH_0459
path_dth00790.kgml: 3.5.4.16 -> 3.5.4.16 -> [3.5.4.16 -> 3.5.4.16] -> 4.2.3.12
path_dth00790.kgml:
path_dth00790.kgml: Found a trail of span 3 containing skipped vertices
path_dth00790.kgml: 180 -> 81 -> [80 -> 79] -> 96
path_dth00790.kgml: R00428 -> R05046 -> [R05048 -> R04639] -> R09959
path_dth00790.kgml: dth:DICTH_0460 -> dth:DICTH_0460 -> [dth:DICTH_0460 -> dth:DICTH_0460] -> dth:DICTH_0459
path_dth00790.kgml: 3.5.4.16 -> 3.5.4.16 -> [3.5.4.16 -> 3.5.4.16] -> 4.1.2.50
path_dth00790.kgml:
path_dth00790.kgml: Found a trail of span 3 containing skipped vertices
path_dth00790.kgml: 180 -> [81 -> 80] -> 79 -> 86
path_dth00790.kgml: R00428 -> [R05046 -> R05048] -> R04639 -> R04286
path_dth00790.kgml: dth:DICTH_0460 -> [dth:DICTH_0460 -> dth:DICTH_0460] -> dth:DICTH_0460 -> dth:DICTH_0459
path_dth00790.kgml: 3.5.4.16 -> [3.5.4.16 -> 3.5.4.16] -> 3.5.4.16 -> 4.2.3.12
path_dth00790.kgml:
path_dth00790.kgml: Found a trail of span 2 without skipping any vertex
path_dth00790.kgml: 74 -> 72
path_dth00790.kgml: R03503 -> R03067
path_dth00790.kgml: dth:DICTH_0462 -> dth:DICTH_0461
path_dth00790.kgml: 2.7.6.3 -> 2.5.1.15
path_dth00790.kgml:
path_dth00790.kgml: Found a trail of span 2 containing skipped vertices
path_dth00790.kgml: 180 -> [81 -> 80 -> 79] -> 96
path_dth00790.kgml: R00428 -> [R05046 -> R05048 -> R04639] -> R09959
path_dth00790.kgml: dth:DICTH_0460 -> [dth:DICTH_0460 -> dth:DICTH_0460 -> dth:DICTH_0460] -> dth:DICTH_0459
path_dth00790.kgml: 3.5.4.16 -> [3.5.4.16 -> 3.5.4.16 -> 3.5.4.16] -> 4.1.2.50
path_dth00790.kgml:
path_dth00790.kgml: Found a trail of span 2 containing skipped vertices
path_dth00790.kgml: 180 -> [81 -> 80 -> 79] -> 86
path_dth00790.kgml: R00428 -> [R05046 -> R05048 -> R04639] -> R04286
path_dth00790.kgml: dth:DICTH_0460 -> [dth:DICTH_0460 -> dth:DICTH_0460 -> dth:DICTH_0460] -> dth:DICTH_0459
path_dth00790.kgml: 3.5.4.16 -> [3.5.4.16 -> 3.5.4.16 -> 3.5.4.16] -> 4.2.3.12
path_dth00790.kgml:
path_dth00790.kgml: --- 1.01 seconds ---

path_dth00860.kgml: Porphyrin and chlorophyll metabolism
path_dth00860.kgml: Initialization took 0.06 seconds
path_dth00860.kgml: (not found)
path_dth00860.kgml: --- 0.12 seconds ---

path_dth00900.kgml: Terpenoid backbone biosynthesis
path_dth00900.kgml: Initialization took 0.06 seconds
path_dth00900.kgml:
path_dth00900.kgml: Found a trail of span 2 containing skipped vertices
path_dth00900.kgml: 66 -> [67] -> 68
path_dth00900.kgml: R05633 -> [R05634] -> R05637
path_dth00900.kgml: dth:DICTH_1366 -> [dth:DICTH_1383] -> dth:DICTH_1365
path_dth00900.kgml: 2.7.7.60 -> [2.7.1.148] -> 4.6.1.12
path_dth00900.kgml:
path_dth00900.kgml: --- 0.21 seconds ---

path_dth00910.kgml: Nitrogen metabolism
path_dth00910.kgml: Initialization took 0.06 seconds
path_dth00910.kgml: (not found)
path_dth00910.kgml: --- 0.12 seconds ---

path_dth00920.kgml: Sulfur metabolism
path_dth00920.kgml: Initialization took 0.06 seconds
path_dth00920.kgml: (not found)
path_dth00920.kgml: --- 0.12 seconds ---

path_dth00970.kgml: Aminoacyl-tRNA biosynthesis
path_dth00970.kgml: Initialization took 0.06 seconds
path_dth00970.kgml: (not found)
path_dth00970.kgml: --- 0.11 seconds ---

path_dth01040.kgml: Biosynthesis of unsaturated fatty acids
path_dth01040.kgml: Initialization took 0.06 seconds
path_dth01040.kgml: (not found)
path_dth01040.kgml: --- 0.12 seconds ---

--- 43.03 seconds ---
