# Supplementary material for: CoMetGeNe: mining conserved neighborhood patterns in metabolic and genomic contexts
Source: BMC Bioinformatics. 2019 Jan 10;20:19. doi: 10.1186/s12859-018-2542-2 (PMC6327494; doi:10.1186/s12859-018-2542-2)
Supplement: Supplementary file 14 — Trail finding results for completely assembled representative bacterial genomes present in NCBI Genomes. Of the 1,545 fully assembled representative bacterial genomes in NCBI, corresponding entries have been identified in KEGG for 1,467 species, for which trail finding has been performed for all combinations of gap parameters δG and δD ranging from 0 to 3. This additional file is available from https://doi.org/10.6084/m9.figshare.7288769. (GZ 178,532 kb) [file 12859_2018_2542_MOESM14_ESM.gz › results/tme_dG0_dD2.hnet]

--- delta_G = 0, delta_D = 2 ---

path_tme00010.kgml: Glycolysis / Gluconeogenesis
path_tme00010.kgml: Initialization took 0.09 seconds
path_tme00010.kgml:
path_tme00010.kgml: Found a trail of span 3 containing skipped vertices
path_tme00010.kgml: 76 -> [57] -> 58 -> 57
path_tme00010.kgml: R01512 -> [R01061] -> R01015 -> R01061
path_tme00010.kgml: tme:Tmel_1265 -> [tme:Tmel_1266] -> tme:Tmel_1264 -> tme:Tmel_1266
path_tme00010.kgml: 2.7.2.3 -> [{1.2.1.12, 1.2.1.59}] -> 5.3.1.1 -> {1.2.1.12, 1.2.1.59}
path_tme00010.kgml:
path_tme00010.kgml: --- 0.41 seconds ---

path_tme00020.kgml: Citrate cycle (TCA cycle)
path_tme00020.kgml: Initialization took 0.05 seconds
path_tme00020.kgml: (not found)
path_tme00020.kgml: --- 0.07 seconds ---

path_tme00030.kgml: Pentose phosphate pathway
path_tme00030.kgml: Initialization took 0.04 seconds
path_tme00030.kgml: (not found)
path_tme00030.kgml: --- 0.32 seconds ---

path_tme00040.kgml: Pentose and glucuronate interconversions
path_tme00040.kgml: Initialization took 0.03 seconds
path_tme00040.kgml: (not found)
path_tme00040.kgml: --- 0.05 seconds ---

path_tme00051.kgml: Fructose and mannose metabolism
path_tme00051.kgml: Initialization took 0.04 seconds
path_tme00051.kgml: (not found)
path_tme00051.kgml: --- 0.12 seconds ---

path_tme00052.kgml: Galactose metabolism
path_tme00052.kgml: Initialization took 0.03 seconds
path_tme00052.kgml:
path_tme00052.kgml: Found a trail of span 2 without skipping any vertex
path_tme00052.kgml: 171 -> 82
path_tme00052.kgml: R01092 -> R00955
path_tme00052.kgml: tme:Tmel_0425 -> {tme:Tmel_0076, tme:Tmel_0424}
path_tme00052.kgml: 2.7.1.6 -> 2.7.7.12
path_tme00052.kgml:
path_tme00052.kgml: --- 0.12 seconds ---

path_tme00071.kgml: Fatty acid degradation
path_tme00071.kgml: Initialization took 0.05 seconds
path_tme00071.kgml: (not found)
path_tme00071.kgml: --- 0.09 seconds ---

path_tme00190.kgml: Oxidative phosphorylation
path_tme00190.kgml: Initialization took 0.05 seconds
path_tme00190.kgml: (not found)
path_tme00190.kgml: --- 0.09 seconds ---

path_tme00220.kgml: Arginine biosynthesis
path_tme00220.kgml: Initialization took 0.04 seconds
path_tme00220.kgml: (not found)
path_tme00220.kgml: --- 0.09 seconds ---

path_tme00230.kgml: Purine metabolism
path_tme00230.kgml: Initialization took 0.34 seconds
path_tme00230.kgml:
path_tme00230.kgml: Found a trail of span 3 containing skipped vertices
path_tme00230.kgml: 220 -> [300] -> 244 -> [300 -> 139] -> 239
path_tme00230.kgml: R00332 -> [R00430] -> R00441 -> [R00430 -> R02019] -> R02090
path_tme00230.kgml: tme:Tmel_0099 -> [tme:Tmel_0922] -> {tme:Tmel_0098, tme:Tmel_0501, tme:Tmel_0502, tme:Tmel_0981} -> [tme:Tmel_0922 -> tme:Tmel_0606] -> tme:Tmel_0099
path_tme00230.kgml: 2.7.4.8 -> [2.7.1.40] -> {2.7.7.48, 2.7.7.6} -> [2.7.1.40 -> 1.17.4.1] -> {2.7.4.12, 2.7.4.8}
path_tme00230.kgml:
path_tme00230.kgml: Found a trail of span 2 containing skipped vertices
path_tme00230.kgml: 162 -> [163 -> 260] -> 164
path_tme00230.kgml: R04144 -> [R04325 -> R04463] -> R04208
path_tme00230.kgml: tme:Tmel_0386 -> [tme:Tmel_0388 -> {tme:Tmel_1234, tme:Tmel_1235, tme:Tmel_1236}] -> tme:Tmel_0385
path_tme00230.kgml: 6.3.4.13 -> [2.1.2.2 -> 6.3.5.3] -> 6.3.3.1
path_tme00230.kgml:
path_tme00230.kgml: Found a trail of span 2 containing skipped vertices
path_tme00230.kgml: 160 -> [162] -> 163
path_tme00230.kgml: R01072 -> [R04144] -> R04325
path_tme00230.kgml: tme:Tmel_0389 -> [tme:Tmel_0386] -> tme:Tmel_0388
path_tme00230.kgml: 2.4.2.14 -> [6.3.4.13] -> 2.1.2.2
path_tme00230.kgml:
path_tme00230.kgml: Found a trail of span 2 without skipping any vertex
path_tme00230.kgml: 167 -> 428
path_tme00230.kgml: R04591 -> R07405
path_tme00230.kgml: tme:Tmel_1233 -> tme:Tmel_1232
path_tme00230.kgml: 6.3.2.6 -> 5.4.99.18
path_tme00230.kgml:
path_tme00230.kgml: --- 2.63 seconds ---

path_tme00240.kgml: Pyrimidine metabolism
path_tme00240.kgml: Initialization took 0.23 seconds
path_tme00240.kgml:
path_tme00240.kgml: Found a trail of span 2 containing skipped vertices
path_tme00240.kgml: 121 -> [102 -> 104] -> 103
path_tme00240.kgml: R00442 -> [R00438 -> R00156] -> R00443
path_tme00240.kgml: {tme:Tmel_0098, tme:Tmel_0501, tme:Tmel_0502, tme:Tmel_0981} -> [tme:Tmel_1612 -> tme:Tmel_0381] -> {tme:Tmel_0098, tme:Tmel_0501, tme:Tmel_0502, tme:Tmel_0981}
path_tme00240.kgml: {2.7.7.48, 2.7.7.6} -> [2.7.7.8 -> 2.7.4.6] -> {2.7.7.48, 2.7.7.52, 2.7.7.6}
path_tme00240.kgml:
path_tme00240.kgml: --- 3.11 seconds ---

path_tme00250.kgml: Alanine, aspartate and glutamate metabolism
path_tme00250.kgml: Initialization took 0.05 seconds
path_tme00250.kgml: (not found)
path_tme00250.kgml: --- 0.10 seconds ---

path_tme00260.kgml: Glycine, serine and threonine metabolism
path_tme00260.kgml: Initialization took 0.05 seconds
path_tme00260.kgml:
path_tme00260.kgml: Found a trail of span 2 containing skipped vertices
path_tme00260.kgml: 110 -> [82] -> 101
path_tme00260.kgml: R04125 -> [R00945] -> R03425
path_tme00260.kgml: tme:Tmel_1885 -> [tme:Tmel_0686] -> {tme:Tmel_1886, tme:Tmel_1887}
path_tme00260.kgml: 2.1.2.10 -> [2.1.2.1] -> 1.4.4.2
path_tme00260.kgml:
path_tme00260.kgml: Found a trail of span 2 without skipping any vertex
path_tme00260.kgml: 89 -> 92
path_tme00260.kgml: R01465 -> R00371
path_tme00260.kgml: tme:Tmel_1347 -> tme:Tmel_1346
path_tme00260.kgml: 1.1.1.103 -> 2.3.1.29
path_tme00260.kgml:
path_tme00260.kgml: --- 0.27 seconds ---

path_tme00261.kgml: Monobactam biosynthesis
path_tme00261.kgml: Initialization took 0.05 seconds
path_tme00261.kgml:
path_tme00261.kgml: Found a trail of span 2 without skipping any vertex
path_tme00261.kgml: 97 -> 96
path_tme00261.kgml: R10147 -> {R04198, R04199}
path_tme00261.kgml: tme:Tmel_1875 -> tme:Tmel_1876
path_tme00261.kgml: 4.3.3.7 -> {1.17.1.8, 1.17.1.8}
path_tme00261.kgml:
path_tme00261.kgml: --- 0.14 seconds ---

path_tme00270.kgml: Cysteine and methionine metabolism
path_tme00270.kgml: Initialization took 0.06 seconds
path_tme00270.kgml:
path_tme00270.kgml: Found a trail of span 2 without skipping any vertex
path_tme00270.kgml: 124 -> 123
path_tme00270.kgml: R00586 -> R00897
path_tme00270.kgml: tme:Tmel_1230 -> tme:Tmel_1231
path_tme00270.kgml: 2.3.1.30 -> {2.5.1.47, 2.5.1.65}
path_tme00270.kgml:
path_tme00270.kgml: Found a trail of span 2 without skipping any vertex
path_tme00270.kgml: 81 -> 80
path_tme00270.kgml: R00178 -> R01920
path_tme00270.kgml: tme:Tmel_0571 -> tme:Tmel_0570
path_tme00270.kgml: 4.1.1.50 -> 2.5.1.16
path_tme00270.kgml:
path_tme00270.kgml: --- 0.21 seconds ---

path_tme00280.kgml: Valine, leucine and isoleucine degradation
path_tme00280.kgml: Initialization took 0.05 seconds
path_tme00280.kgml: (not found)
path_tme00280.kgml: --- 0.09 seconds ---

path_tme00290.kgml: Valine, leucine and isoleucine biosynthesis
path_tme00290.kgml: Initialization took 0.05 seconds
path_tme00290.kgml: (not found)
path_tme00290.kgml: --- 0.09 seconds ---

path_tme00300.kgml: Lysine biosynthesis
path_tme00300.kgml: Initialization took 0.04 seconds
path_tme00300.kgml:
path_tme00300.kgml: Found a trail of span 4 containing skipped vertices
path_tme00300.kgml: 50 -> [51] -> 53 -> 54 -> 57
path_tme00300.kgml: R00480 -> [R02291] -> R10147 -> {R04198, R04199} -> R04365
path_tme00300.kgml: {tme:Tmel_0734, tme:Tmel_1878} -> [tme:Tmel_1873] -> tme:Tmel_1875 -> tme:Tmel_1876 -> tme:Tmel_1877
path_tme00300.kgml: 2.7.2.4 -> [1.2.1.11] -> 4.3.3.7 -> {1.17.1.8, 1.17.1.8} -> 2.3.1.117
path_tme00300.kgml:
path_tme00300.kgml: Found a trail of span 3 containing skipped vertices
path_tme00300.kgml: 50 -> [51 -> 53] -> 54 -> 57
path_tme00300.kgml: R00480 -> [R02291 -> R10147] -> {R04198, R04199} -> R04365
path_tme00300.kgml: {tme:Tmel_0734, tme:Tmel_1878} -> [tme:Tmel_1873 -> tme:Tmel_1875] -> tme:Tmel_1876 -> tme:Tmel_1877
path_tme00300.kgml: 2.7.2.4 -> [1.2.1.11 -> 4.3.3.7] -> {1.17.1.8, 1.17.1.8} -> 2.3.1.117
path_tme00300.kgml:
path_tme00300.kgml: Found a trail of span 2 containing skipped vertices
path_tme00300.kgml: 60 -> [62] -> 63
path_tme00300.kgml: R02733 -> [R02735] -> R00451
path_tme00300.kgml: tme:Tmel_1044 -> [tme:Tmel_1874] -> tme:Tmel_1043
path_tme00300.kgml: 3.5.1.47 -> [5.1.1.7] -> 4.1.1.20
path_tme00300.kgml:
path_tme00300.kgml: --- 0.25 seconds ---

path_tme00310.kgml: Lysine degradation
path_tme00310.kgml: Initialization took 0.05 seconds
path_tme00310.kgml:
path_tme00310.kgml: Found a trail of span 4 containing skipped vertices
path_tme00310.kgml: 100 -> [101] -> 102 -> 168 -> 171
path_tme00310.kgml: R00461 -> [R03275] -> R03349 -> R10564 -> R03030
path_tme00310.kgml: tme:Tmel_0192 -> [{tme:Tmel_0196, tme:Tmel_0197}] -> tme:Tmel_0191 -> tme:Tmel_0190 -> tme:Tmel_0189
path_tme00310.kgml: 5.4.3.2 -> [5.4.3.3] -> 1.4.1.11 -> 2.3.1.247 -> 4.3.1.14
path_tme00310.kgml:
path_tme00310.kgml: Found a trail of span 2 without skipping any vertex
path_tme00310.kgml: 175 -> 56
path_tme00310.kgml: R01365 -> R00238
path_tme00310.kgml: {tme:Tmel_1135, tme:Tmel_1136} -> tme:Tmel_1134
path_tme00310.kgml: 2.8.3.9 -> 2.3.1.9
path_tme00310.kgml:
path_tme00310.kgml: --- 0.22 seconds ---

path_tme00330.kgml: Arginine and proline metabolism
path_tme00330.kgml: Initialization took 0.05 seconds
path_tme00330.kgml:
path_tme00330.kgml: Found a trail of span 3 without skipping any vertex
path_tme00330.kgml: 80 -> 79 -> 142
path_tme00330.kgml: R00178 -> R01920 -> R02869
path_tme00330.kgml: tme:Tmel_0571 -> tme:Tmel_0570 -> tme:Tmel_0570
path_tme00330.kgml: 4.1.1.50 -> 2.5.1.16 -> {2.5.1.16, 2.5.1.22}
path_tme00330.kgml:
path_tme00330.kgml: Found a trail of span 2 without skipping any vertex
path_tme00330.kgml: 80 -> 142
path_tme00330.kgml: R00178 -> R02869
path_tme00330.kgml: tme:Tmel_0571 -> tme:Tmel_0570
path_tme00330.kgml: 4.1.1.50 -> {2.5.1.16, 2.5.1.22}
path_tme00330.kgml:
path_tme00330.kgml: --- 0.22 seconds ---

path_tme00340.kgml: Histidine metabolism
path_tme00340.kgml: Initialization took 0.05 seconds
path_tme00340.kgml: (not found)
path_tme00340.kgml: --- 0.09 seconds ---

path_tme00350.kgml: Tyrosine metabolism
path_tme00350.kgml: Initialization took 0.05 seconds
path_tme00350.kgml: (not found)
path_tme00350.kgml: --- 0.09 seconds ---

path_tme00360.kgml: Phenylalanine metabolism
path_tme00360.kgml: Initialization took 0.05 seconds
path_tme00360.kgml: (not found)
path_tme00360.kgml: --- 0.09 seconds ---

path_tme00400.kgml: Phenylalanine, tyrosine and tryptophan biosynthesis
path_tme00400.kgml: Initialization took 0.05 seconds
path_tme00400.kgml: (not found)
path_tme00400.kgml: --- 0.09 seconds ---

path_tme00401.kgml: Novobiocin biosynthesis
path_tme00401.kgml: Initialization took 0.05 seconds
path_tme00401.kgml: (not found)
path_tme00401.kgml: --- 0.09 seconds ---

path_tme00410.kgml: beta-Alanine metabolism
path_tme00410.kgml: Initialization took 0.05 seconds
path_tme00410.kgml: (not found)
path_tme00410.kgml: --- 0.09 seconds ---

path_tme00430.kgml: Taurine and hypotaurine metabolism
path_tme00430.kgml: Initialization took 0.05 seconds
path_tme00430.kgml: (not found)
path_tme00430.kgml: --- 0.09 seconds ---

path_tme00450.kgml: Selenocompound metabolism
path_tme00450.kgml: Initialization took 0.05 seconds
path_tme00450.kgml: (not found)
path_tme00450.kgml: --- 0.09 seconds ---

path_tme00460.kgml: Cyanoamino acid metabolism
path_tme00460.kgml: Initialization took 0.05 seconds
path_tme00460.kgml: (not found)
path_tme00460.kgml: --- 0.09 seconds ---

path_tme00471.kgml: D-Glutamine and D-glutamate metabolism
path_tme00471.kgml: Initialization took 0.05 seconds
path_tme00471.kgml: (not found)
path_tme00471.kgml: --- 0.09 seconds ---

path_tme00472.kgml: D-Arginine and D-ornithine metabolism
path_tme00472.kgml: Initialization took 0.05 seconds
path_tme00472.kgml: (not found)
path_tme00472.kgml: --- 0.09 seconds ---

path_tme00473.kgml: D-Alanine metabolism
path_tme00473.kgml: Initialization took 0.05 seconds
path_tme00473.kgml: (not found)
path_tme00473.kgml: --- 0.09 seconds ---

path_tme00480.kgml: Glutathione metabolism
path_tme00480.kgml: Initialization took 0.05 seconds
path_tme00480.kgml: (not found)
path_tme00480.kgml: --- 0.09 seconds ---

path_tme00500.kgml: Starch and sucrose metabolism
path_tme00500.kgml: Initialization took 0.05 seconds
path_tme00500.kgml: (not found)
path_tme00500.kgml: --- 0.13 seconds ---

path_tme00511.kgml: Other glycan degradation
path_tme00511.kgml: Initialization took 0.05 seconds
path_tme00511.kgml: (not found)
path_tme00511.kgml: --- 0.09 seconds ---

path_tme00520.kgml: Amino sugar and nucleotide sugar metabolism
path_tme00520.kgml: Initialization took 0.05 seconds
path_tme00520.kgml:
path_tme00520.kgml: Found a trail of span 2 without skipping any vertex
path_tme00520.kgml: 200 -> 184
path_tme00520.kgml: R01092 -> R00955
path_tme00520.kgml: tme:Tmel_0425 -> {tme:Tmel_0076, tme:Tmel_0424}
path_tme00520.kgml: 2.7.1.6 -> 2.7.7.12
path_tme00520.kgml:
path_tme00520.kgml: --- 0.17 seconds ---

path_tme00521.kgml: Streptomycin biosynthesis
path_tme00521.kgml: Initialization took 0.05 seconds
path_tme00521.kgml:
path_tme00521.kgml: Found a trail of span 4 without skipping any vertex
path_tme00521.kgml: 44 -> 43 -> 42 -> 24
path_tme00521.kgml: R02328 -> R06513 -> R06514 -> R02777
path_tme00521.kgml: {tme:Tmel_0511, tme:Tmel_0747, tme:Tmel_1069} -> {tme:Tmel_0512, tme:Tmel_1072} -> tme:Tmel_1070 -> tme:Tmel_1071
path_tme00521.kgml: 2.7.7.24 -> 4.2.1.46 -> 5.1.3.13 -> 1.1.1.133
path_tme00521.kgml:
path_tme00521.kgml: Found a trail of span 3 containing skipped vertices
path_tme00521.kgml: 44 -> [43] -> 42 -> 24
path_tme00521.kgml: R02328 -> [R06513] -> R06514 -> R02777
path_tme00521.kgml: {tme:Tmel_0511, tme:Tmel_0747, tme:Tmel_1069} -> [{tme:Tmel_0512, tme:Tmel_1072}] -> tme:Tmel_1070 -> tme:Tmel_1071
path_tme00521.kgml: 2.7.7.24 -> [4.2.1.46] -> 5.1.3.13 -> 1.1.1.133
path_tme00521.kgml:
path_tme00521.kgml: --- 0.24 seconds ---

path_tme00523.kgml: Polyketide sugar unit biosynthesis
path_tme00523.kgml: Initialization took 0.05 seconds
path_tme00523.kgml:
path_tme00523.kgml: Found a trail of span 4 without skipping any vertex
path_tme00523.kgml: 27 -> 26 -> 63 -> 28
path_tme00523.kgml: R02328 -> R06513 -> R06514 -> R02777
path_tme00523.kgml: {tme:Tmel_0511, tme:Tmel_0747, tme:Tmel_1069} -> {tme:Tmel_0512, tme:Tmel_1072} -> tme:Tmel_1070 -> tme:Tmel_1071
path_tme00523.kgml: 2.7.7.24 -> 4.2.1.46 -> 5.1.3.13 -> 1.1.1.133
path_tme00523.kgml:
path_tme00523.kgml: Found a trail of span 3 containing skipped vertices
path_tme00523.kgml: 27 -> [26] -> 63 -> 28
path_tme00523.kgml: R02328 -> [R06513] -> R06514 -> R02777
path_tme00523.kgml: {tme:Tmel_0511, tme:Tmel_0747, tme:Tmel_1069} -> [{tme:Tmel_0512, tme:Tmel_1072}] -> tme:Tmel_1070 -> tme:Tmel_1071
path_tme00523.kgml: 2.7.7.24 -> [4.2.1.46] -> 5.1.3.13 -> 1.1.1.133
path_tme00523.kgml:
path_tme00523.kgml: --- 0.21 seconds ---

path_tme00525.kgml: Acarbose and validamycin biosynthesis
path_tme00525.kgml: Initialization took 0.05 seconds
path_tme00525.kgml:
path_tme00525.kgml: Found a trail of span 2 without skipping any vertex
path_tme00525.kgml: 58 -> 59
path_tme00525.kgml: R02328 -> R06513
path_tme00525.kgml: {tme:Tmel_0511, tme:Tmel_0747, tme:Tmel_1069} -> {tme:Tmel_0512, tme:Tmel_1072}
path_tme00525.kgml: 2.7.7.24 -> 4.2.1.46
path_tme00525.kgml:
path_tme00525.kgml: --- 0.12 seconds ---

path_tme00550.kgml: Peptidoglycan biosynthesis
path_tme00550.kgml: Initialization took 0.05 seconds
path_tme00550.kgml: (not found)
path_tme00550.kgml: --- 0.09 seconds ---

path_tme00561.kgml: Glycerolipid metabolism
path_tme00561.kgml: Initialization took 0.05 seconds
path_tme00561.kgml: (not found)
path_tme00561.kgml: --- 0.09 seconds ---

path_tme00562.kgml: Inositol phosphate metabolism
path_tme00562.kgml: Initialization took 0.05 seconds
path_tme00562.kgml: (not found)
path_tme00562.kgml: --- 0.09 seconds ---

path_tme00564.kgml: Glycerophospholipid metabolism
path_tme00564.kgml: Initialization took 0.05 seconds
path_tme00564.kgml: (not found)
path_tme00564.kgml: --- 0.09 seconds ---

path_tme00620.kgml: Pyruvate metabolism
path_tme00620.kgml: Initialization took 0.04 seconds
path_tme00620.kgml: (not found)
path_tme00620.kgml: --- 0.12 seconds ---

path_tme00630.kgml: Glyoxylate and dicarboxylate metabolism
path_tme00630.kgml: Initialization took 0.05 seconds
path_tme00630.kgml: (not found)
path_tme00630.kgml: --- 0.09 seconds ---

path_tme00640.kgml: Propanoate metabolism
path_tme00640.kgml: Initialization took 0.05 seconds
path_tme00640.kgml:
path_tme00640.kgml: Found a trail of span 2 without skipping any vertex
path_tme00640.kgml: 119 -> 128
path_tme00640.kgml: R00238 -> R01359
path_tme00640.kgml: tme:Tmel_1134 -> {tme:Tmel_1135, tme:Tmel_1136}
path_tme00640.kgml: 2.3.1.9 -> 2.8.3.8
path_tme00640.kgml:
path_tme00640.kgml: --- 0.14 seconds ---

path_tme00650.kgml: Butanoate metabolism
path_tme00650.kgml: Initialization took 0.05 seconds
path_tme00650.kgml:
path_tme00650.kgml: Found a trail of span 2 without skipping any vertex
path_tme00650.kgml: 81 -> 73
path_tme00650.kgml: R01688 -> R01174
path_tme00650.kgml: {tme:Tmel_0107, tme:Tmel_0109} -> {tme:Tmel_0108, tme:Tmel_1928}
path_tme00650.kgml: 2.7.2.7 -> 2.3.1.19
path_tme00650.kgml:
path_tme00650.kgml: --- 0.14 seconds ---

path_tme00670.kgml: One carbon pool by folate
path_tme00670.kgml: Initialization took 0.08 seconds
path_tme00670.kgml:
path_tme00670.kgml: Found a trail of span 3 containing skipped vertices
path_tme00670.kgml: 50 -> 51 -> [28] -> 20
path_tme00670.kgml: R04325 -> R04560 -> [R01655] -> R04326
path_tme00670.kgml: tme:Tmel_0388 -> {tme:Tmel_0387, tme:Tmel_1545} -> [tme:Tmel_1907] -> tme:Tmel_0388
path_tme00670.kgml: 2.1.2.2 -> 2.1.2.3 -> [3.5.4.9] -> 2.1.2.2
path_tme00670.kgml:
path_tme00670.kgml: --- 0.85 seconds ---

path_tme00680.kgml: Methane metabolism
path_tme00680.kgml: Initialization took 0.04 seconds
path_tme00680.kgml: (not found)
path_tme00680.kgml: --- 0.08 seconds ---

path_tme00730.kgml: Thiamine metabolism
path_tme00730.kgml: Initialization took 0.04 seconds
path_tme00730.kgml: (not found)
path_tme00730.kgml: --- 0.09 seconds ---

path_tme00740.kgml: Riboflavin metabolism
path_tme00740.kgml: Initialization took 0.05 seconds
path_tme00740.kgml:
path_tme00740.kgml: Found a trail of span 3 containing skipped vertices
path_tme00740.kgml: 32 -> [41] -> 42 -> 41
path_tme00740.kgml: R07281 -> [R04457] -> R00066 -> R04457
path_tme00740.kgml: tme:Tmel_0043 -> [tme:Tmel_0042] -> tme:Tmel_0044 -> tme:Tmel_0042
path_tme00740.kgml: 4.1.99.12 -> [2.5.1.78] -> 2.5.1.9 -> 2.5.1.78
path_tme00740.kgml:
path_tme00740.kgml: --- 0.16 seconds ---

path_tme00750.kgml: Vitamin B6 metabolism
path_tme00750.kgml: Initialization took 0.05 seconds
path_tme00750.kgml: (not found)
path_tme00750.kgml: --- 0.09 seconds ---

path_tme00760.kgml: Nicotinate and nicotinamide metabolism
path_tme00760.kgml: Initialization took 0.05 seconds
path_tme00760.kgml:
path_tme00760.kgml: Found a trail of span 3 without skipping any vertex
path_tme00760.kgml: 66 -> 72 -> 73
path_tme00760.kgml: {R07410, R07407} -> R04292 -> R03348
path_tme00760.kgml: tme:Tmel_1582 -> tme:Tmel_1583 -> tme:Tmel_1584
path_tme00760.kgml: {1.4.1.21, 1.4.1.21} -> 2.5.1.72 -> 2.4.2.19
path_tme00760.kgml:
path_tme00760.kgml: --- 0.27 seconds ---

path_tme00770.kgml: Pantothenate and CoA biosynthesis
path_tme00770.kgml: Initialization took 0.05 seconds
path_tme00770.kgml: (not found)
path_tme00770.kgml: --- 0.09 seconds ---

path_tme00780.kgml: Biotin metabolism
path_tme00780.kgml: Initialization took 0.05 seconds
path_tme00780.kgml:
path_tme00780.kgml: Found a trail of span 2 containing skipped vertices
path_tme00780.kgml: 95 -> [53] -> 56
path_tme00780.kgml: R10115 -> [R10116] -> R10117
path_tme00780.kgml: tme:Tmel_1585 -> [tme:Tmel_1835] -> tme:Tmel_1586
path_tme00780.kgml: {2.3.1.179, 2.3.1.41} -> [1.1.1.100] -> 4.2.1.59
path_tme00780.kgml:
path_tme00780.kgml: Found a trail of span 2 containing skipped vertices
path_tme00780.kgml: 74 -> [67] -> 70
path_tme00780.kgml: R10119 -> [R10120] -> R10121
path_tme00780.kgml: tme:Tmel_1585 -> [tme:Tmel_1835] -> tme:Tmel_1586
path_tme00780.kgml: {2.3.1.179, 2.3.1.41} -> [1.1.1.100] -> 4.2.1.59
path_tme00780.kgml:
path_tme00780.kgml: --- 0.18 seconds ---

path_tme00790.kgml: Folate biosynthesis
path_tme00790.kgml: Initialization took 0.05 seconds
path_tme00790.kgml: (not found)
path_tme00790.kgml: --- 0.13 seconds ---

path_tme00860.kgml: Porphyrin and chlorophyll metabolism
path_tme00860.kgml: Initialization took 0.05 seconds
path_tme00860.kgml:
path_tme00860.kgml: Found a trail of span 8 without skipping any vertex
path_tme00860.kgml: 278 -> 276 -> 274 -> 273 -> 270 -> 271 -> 281 -> 280
path_tme00860.kgml: R04109 -> R02272 -> R00036 -> R00084 -> R03165 -> R03194 -> R03947 -> R02864
path_tme00860.kgml: tme:Tmel_0706 -> tme:Tmel_0711 -> tme:Tmel_0709 -> tme:Tmel_0707 -> tme:Tmel_0708 -> tme:Tmel_0708 -> tme:Tmel_0710 -> tme:Tmel_0710
path_tme00860.kgml: 1.2.1.70 -> 5.4.3.8 -> 4.2.1.24 -> 2.5.1.61 -> 4.2.1.75 -> 2.1.1.107 -> 1.3.1.76 -> 4.99.1.4
path_tme00860.kgml:
path_tme00860.kgml: Found a trail of span 7 containing skipped vertices
path_tme00860.kgml: 278 -> [276] -> 274 -> 273 -> 270 -> 271 -> 281 -> 280
path_tme00860.kgml: R04109 -> [R02272] -> R00036 -> R00084 -> R03165 -> R03194 -> R03947 -> R02864
path_tme00860.kgml: tme:Tmel_0706 -> [tme:Tmel_0711] -> tme:Tmel_0709 -> tme:Tmel_0707 -> tme:Tmel_0708 -> tme:Tmel_0708 -> tme:Tmel_0710 -> tme:Tmel_0710
path_tme00860.kgml: 1.2.1.70 -> [5.4.3.8] -> 4.2.1.24 -> 2.5.1.61 -> 4.2.1.75 -> 2.1.1.107 -> 1.3.1.76 -> 4.99.1.4
path_tme00860.kgml:
path_tme00860.kgml: Found a trail of span 7 containing skipped vertices
path_tme00860.kgml: 278 -> 276 -> 274 -> 273 -> [270] -> 271 -> 281 -> 280
path_tme00860.kgml: R04109 -> R02272 -> R00036 -> R00084 -> [R03165] -> R03194 -> R03947 -> R02864
path_tme00860.kgml: tme:Tmel_0706 -> tme:Tmel_0711 -> tme:Tmel_0709 -> tme:Tmel_0707 -> [tme:Tmel_0708] -> tme:Tmel_0708 -> tme:Tmel_0710 -> tme:Tmel_0710
path_tme00860.kgml: 1.2.1.70 -> 5.4.3.8 -> 4.2.1.24 -> 2.5.1.61 -> [4.2.1.75] -> 2.1.1.107 -> 1.3.1.76 -> 4.99.1.4
path_tme00860.kgml:
path_tme00860.kgml: Found a trail of span 7 containing skipped vertices
path_tme00860.kgml: 278 -> 276 -> 274 -> 273 -> 270 -> 271 -> [281] -> 280
path_tme00860.kgml: R04109 -> R02272 -> R00036 -> R00084 -> R03165 -> R03194 -> [R03947] -> R02864
path_tme00860.kgml: tme:Tmel_0706 -> tme:Tmel_0711 -> tme:Tmel_0709 -> tme:Tmel_0707 -> tme:Tmel_0708 -> tme:Tmel_0708 -> [tme:Tmel_0710] -> tme:Tmel_0710
path_tme00860.kgml: 1.2.1.70 -> 5.4.3.8 -> 4.2.1.24 -> 2.5.1.61 -> 4.2.1.75 -> 2.1.1.107 -> [1.3.1.76] -> 4.99.1.4
path_tme00860.kgml:
path_tme00860.kgml: Found a trail of span 7 containing skipped vertices
path_tme00860.kgml: 278 -> 276 -> 274 -> 273 -> 270 -> [271] -> 281 -> 280
path_tme00860.kgml: R04109 -> R02272 -> R00036 -> R00084 -> R03165 -> [R03194] -> R03947 -> R02864
path_tme00860.kgml: tme:Tmel_0706 -> tme:Tmel_0711 -> tme:Tmel_0709 -> tme:Tmel_0707 -> tme:Tmel_0708 -> [tme:Tmel_0708] -> tme:Tmel_0710 -> tme:Tmel_0710
path_tme00860.kgml: 1.2.1.70 -> 5.4.3.8 -> 4.2.1.24 -> 2.5.1.61 -> 4.2.1.75 -> [2.1.1.107] -> 1.3.1.76 -> 4.99.1.4
path_tme00860.kgml:
path_tme00860.kgml: Found a trail of span 6 containing skipped vertices
path_tme00860.kgml: 276 -> 274 -> [273] -> 270 -> 271 -> 281 -> 280
path_tme00860.kgml: R02272 -> R00036 -> [R00084] -> R03165 -> R03194 -> R03947 -> R02864
path_tme00860.kgml: tme:Tmel_0711 -> tme:Tmel_0709 -> [tme:Tmel_0707] -> tme:Tmel_0708 -> tme:Tmel_0708 -> tme:Tmel_0710 -> tme:Tmel_0710
path_tme00860.kgml: 5.4.3.8 -> 4.2.1.24 -> [2.5.1.61] -> 4.2.1.75 -> 2.1.1.107 -> 1.3.1.76 -> 4.99.1.4
path_tme00860.kgml:
path_tme00860.kgml: Found a trail of span 6 containing skipped vertices
path_tme00860.kgml: 278 -> 276 -> 274 -> 273 -> 270 -> [271 -> 281] -> 280
path_tme00860.kgml: R04109 -> R02272 -> R00036 -> R00084 -> R03165 -> [R03194 -> R03947] -> R02864
path_tme00860.kgml: tme:Tmel_0706 -> tme:Tmel_0711 -> tme:Tmel_0709 -> tme:Tmel_0707 -> tme:Tmel_0708 -> [tme:Tmel_0708 -> tme:Tmel_0710] -> tme:Tmel_0710
path_tme00860.kgml: 1.2.1.70 -> 5.4.3.8 -> 4.2.1.24 -> 2.5.1.61 -> 4.2.1.75 -> [2.1.1.107 -> 1.3.1.76] -> 4.99.1.4
path_tme00860.kgml:
path_tme00860.kgml: Found a trail of span 5 containing skipped vertices
path_tme00860.kgml: 276 -> 274 -> [273 -> 270] -> 271 -> 281 -> 280
path_tme00860.kgml: R02272 -> R00036 -> [R00084 -> R03165] -> R03194 -> R03947 -> R02864
path_tme00860.kgml: tme:Tmel_0711 -> tme:Tmel_0709 -> [tme:Tmel_0707 -> tme:Tmel_0708] -> tme:Tmel_0708 -> tme:Tmel_0710 -> tme:Tmel_0710
path_tme00860.kgml: 5.4.3.8 -> 4.2.1.24 -> [2.5.1.61 -> 4.2.1.75] -> 2.1.1.107 -> 1.3.1.76 -> 4.99.1.4
path_tme00860.kgml:
path_tme00860.kgml: Found a trail of span 4 containing skipped vertices
path_tme00860.kgml: 278 -> [276 -> 274] -> 273 -> 270 -> 271
path_tme00860.kgml: R04109 -> [R02272 -> R00036] -> R00084 -> R03165 -> R03194
path_tme00860.kgml: tme:Tmel_0706 -> [tme:Tmel_0711 -> tme:Tmel_0709] -> tme:Tmel_0707 -> tme:Tmel_0708 -> tme:Tmel_0708
path_tme00860.kgml: 1.2.1.70 -> [5.4.3.8 -> 4.2.1.24] -> 2.5.1.61 -> 4.2.1.75 -> 2.1.1.107
path_tme00860.kgml:
path_tme00860.kgml: Found a trail of span 4 containing skipped vertices
path_tme00860.kgml: 284 -> 285 -> 318 -> [319] -> 286
path_tme00860.kgml: R05809 -> R05810 -> R07772 -> [R07773] -> R05812
path_tme00860.kgml: tme:Tmel_0704 -> tme:Tmel_0702 -> tme:Tmel_0703 -> [tme:Tmel_0698] -> tme:Tmel_0705
path_tme00860.kgml: 2.1.1.131 -> 2.1.1.271 -> 3.7.1.12 -> [2.1.1.195] -> 1.3.1.106
path_tme00860.kgml:
path_tme00860.kgml: Found a trail of span 4 containing skipped vertices
path_tme00860.kgml: 319 -> [286] -> 288 -> 287 -> 298
path_tme00860.kgml: R07773 -> [R05812] -> R07774 -> R07775 -> R05814
path_tme00860.kgml: tme:Tmel_0698 -> [tme:Tmel_0705] -> tme:Tmel_0700 -> tme:Tmel_0699 -> tme:Tmel_0697
path_tme00860.kgml: 2.1.1.195 -> [1.3.1.106] -> 2.1.1.196 -> 2.1.1.289 -> 5.4.99.60
path_tme00860.kgml:
path_tme00860.kgml: Found a trail of span 3 containing skipped vertices
path_tme00860.kgml: 284 -> [285] -> 318 -> [319] -> 286
path_tme00860.kgml: R05809 -> [R05810] -> R07772 -> [R07773] -> R05812
path_tme00860.kgml: tme:Tmel_0704 -> [tme:Tmel_0702] -> tme:Tmel_0703 -> [tme:Tmel_0698] -> tme:Tmel_0705
path_tme00860.kgml: 2.1.1.131 -> [2.1.1.271] -> 3.7.1.12 -> [2.1.1.195] -> 1.3.1.106
path_tme00860.kgml:
path_tme00860.kgml: Found a trail of span 3 containing skipped vertices
path_tme00860.kgml: 302 -> 315 -> [305 -> 308] -> 310
path_tme00860.kgml: R05225 -> R07302 -> [{R05221, R06558} -> R05222] -> R05223
path_tme00860.kgml: tme:Tmel_0858 -> tme:Tmel_0859 -> [tme:Tmel_0855 -> tme:Tmel_0855] -> tme:Tmel_0857
path_tme00860.kgml: 6.3.5.10 -> 6.3.1.10 -> [{2.7.1.156, 2.7.1.156} -> 2.7.7.62] -> 2.7.8.26
path_tme00860.kgml:
path_tme00860.kgml: Found a trail of span 3 containing skipped vertices
path_tme00860.kgml: 302 -> 316 -> [308] -> 310
path_tme00860.kgml: R05225 -> R06529 -> [R05222] -> R05223
path_tme00860.kgml: tme:Tmel_0858 -> tme:Tmel_0859 -> [tme:Tmel_0855] -> tme:Tmel_0857
path_tme00860.kgml: 6.3.5.10 -> 6.3.1.10 -> [2.7.7.62] -> 2.7.8.26
path_tme00860.kgml:
path_tme00860.kgml: Found a trail of span 3 containing skipped vertices
path_tme00860.kgml: 319 -> [286 -> 288] -> 287 -> 298
path_tme00860.kgml: R07773 -> [R05812 -> R07774] -> R07775 -> R05814
path_tme00860.kgml: tme:Tmel_0698 -> [tme:Tmel_0705 -> tme:Tmel_0700] -> tme:Tmel_0699 -> tme:Tmel_0697
path_tme00860.kgml: 2.1.1.195 -> [1.3.1.106 -> 2.1.1.196] -> 2.1.1.289 -> 5.4.99.60
path_tme00860.kgml:
path_tme00860.kgml: Found a trail of span 2 containing skipped vertices
path_tme00860.kgml: 302 -> [316 -> 308] -> 310
path_tme00860.kgml: R05225 -> [R06529 -> R05222] -> R05223
path_tme00860.kgml: tme:Tmel_0858 -> [tme:Tmel_0859 -> tme:Tmel_0855] -> tme:Tmel_0857
path_tme00860.kgml: 6.3.5.10 -> [6.3.1.10 -> 2.7.7.62] -> 2.7.8.26
path_tme00860.kgml:
path_tme00860.kgml: --- 1.96 seconds ---

path_tme00900.kgml: Terpenoid backbone biosynthesis
path_tme00900.kgml: Initialization took 0.04 seconds
path_tme00900.kgml: (not found)
path_tme00900.kgml: --- 0.12 seconds ---

path_tme00910.kgml: Nitrogen metabolism
path_tme00910.kgml: Initialization took 0.05 seconds
path_tme00910.kgml: (not found)
path_tme00910.kgml: --- 0.09 seconds ---

path_tme00920.kgml: Sulfur metabolism
path_tme00920.kgml: Initialization took 0.05 seconds
path_tme00920.kgml:
path_tme00920.kgml: Found a trail of span 2 without skipping any vertex
path_tme00920.kgml: 109 -> 103
path_tme00920.kgml: R00586 -> R00897
path_tme00920.kgml: tme:Tmel_1230 -> tme:Tmel_1231
path_tme00920.kgml: 2.3.1.30 -> {2.5.1.47, 2.5.1.65}
path_tme00920.kgml:
path_tme00920.kgml: --- 0.14 seconds ---

path_tme00970.kgml: Aminoacyl-tRNA biosynthesis
path_tme00970.kgml: Initialization took 0.05 seconds
path_tme00970.kgml: (not found)
path_tme00970.kgml: --- 0.09 seconds ---

path_tme01040.kgml: Biosynthesis of unsaturated fatty acids
path_tme01040.kgml: Initialization took 0.05 seconds
path_tme01040.kgml: (not found)
path_tme01040.kgml: --- 0.08 seconds ---

--- 28.76 seconds ---
