# Supplementary material for: CoMetGeNe: mining conserved neighborhood patterns in metabolic and genomic contexts
Source: BMC Bioinformatics. 2019 Jan 10;20:19. doi: 10.1186/s12859-018-2542-2 (PMC6327494; doi:10.1186/s12859-018-2542-2)
Supplement: Supplementary file 14 — Trail finding results for completely assembled representative bacterial genomes present in NCBI Genomes. Of the 1,545 fully assembled representative bacterial genomes in NCBI, corresponding entries have been identified in KEGG for 1,467 species, for which trail finding has been performed for all combinations of gap parameters δG and δD ranging from 0 to 3. This additional file is available from https://doi.org/10.6084/m9.figshare.7288769. (GZ 178,532 kb) [file 12859_2018_2542_MOESM14_ESM.gz › results/csta_dG2_dD1.hnet]

--- delta_G = 2, delta_D = 1 ---

path_csta00010.kgml: Glycolysis / Gluconeogenesis
path_csta00010.kgml: Initialization took 1.05 seconds
path_csta00010.kgml:
path_csta00010.kgml: Found a trail of span 3 containing skipped vertices
path_csta00010.kgml: 76 -> [57] -> 58 -> 57
path_csta00010.kgml: R01512 -> [R01061] -> R01015 -> R01061
path_csta00010.kgml: csta:CSTAT_06805 -> [{csta:CSTAT_06810, csta:CSTAT_09030}] -> csta:CSTAT_06800 -> {csta:CSTAT_06810, csta:CSTAT_09030}
path_csta00010.kgml: 2.7.2.3 -> [{1.2.1.12, 1.2.1.59}] -> 5.3.1.1 -> {1.2.1.12, 1.2.1.59}
path_csta00010.kgml:
path_csta00010.kgml: --- 1.36 seconds ---

path_csta00020.kgml: Citrate cycle (TCA cycle)
path_csta00020.kgml: Initialization took 0.48 seconds
path_csta00020.kgml: (not found)
path_csta00020.kgml: --- 0.62 seconds ---

path_csta00030.kgml: Pentose phosphate pathway
path_csta00030.kgml: Initialization took 0.39 seconds
path_csta00030.kgml:
path_csta00030.kgml: Found a trail of span 3 without skipping any vertex
path_csta00030.kgml: 77 -> 46 -> 49
path_csta00030.kgml: R01827 -> R01641 -> R01830
path_csta00030.kgml: csta:CSTAT_06775 -> csta:CSTAT_06770 -> csta:CSTAT_06770
path_csta00030.kgml: 2.2.1.2 -> 2.2.1.1 -> 2.2.1.1
path_csta00030.kgml:
path_csta00030.kgml: Found a trail of span 2 containing skipped vertices
path_csta00030.kgml: 58 -> 57
path_csta00030.kgml: R02736 -> R02035
path_csta00030.kgml: csta:CSTAT_06780 -> csta:CSTAT_06790
path_csta00030.kgml: {1.1.1.363, 1.1.1.49} -> 3.1.1.31
path_csta00030.kgml: Skipped genes: csta:CSTAT_06785
path_csta00030.kgml:
path_csta00030.kgml: Found a trail of span 2 containing skipped vertices
path_csta00030.kgml: 157 -> 57
path_csta00030.kgml: {R02736, R10907} -> R02035
path_csta00030.kgml: csta:CSTAT_06780 -> csta:CSTAT_06790
path_csta00030.kgml: {1.1.1.363, 1.1.1.49, 1.1.1.363, 1.1.1.388} -> 3.1.1.31
path_csta00030.kgml: Skipped genes: csta:CSTAT_06785
path_csta00030.kgml:
path_csta00030.kgml: --- 0.92 seconds ---

path_csta00040.kgml: Pentose and glucuronate interconversions
path_csta00040.kgml: Initialization took 0.08 seconds
path_csta00040.kgml: (not found)
path_csta00040.kgml: --- 0.13 seconds ---

path_csta00051.kgml: Fructose and mannose metabolism
path_csta00051.kgml: Initialization took 0.34 seconds
path_csta00051.kgml:
path_csta00051.kgml: Found a trail of span 2 containing skipped vertices
path_csta00051.kgml: 79 -> 84
path_csta00051.kgml: R01818 -> R00885
path_csta00051.kgml: csta:CSTAT_10065 -> csta:CSTAT_10090
path_csta00051.kgml: 5.4.2.8 -> 2.7.7.13
path_csta00051.kgml: Skipped genes: csta:CSTAT_10070, csta:CSTAT_10085
path_csta00051.kgml:
path_csta00051.kgml: Found a trail of span 2 without skipping any vertex
path_csta00051.kgml: 192 -> 196
path_csta00051.kgml: R08926 -> R10689
path_csta00051.kgml: csta:CSTAT_07560 -> csta:CSTAT_07555
path_csta00051.kgml: 1.1.1.122 -> ?
path_csta00051.kgml:
path_csta00051.kgml: Found a trail of span 2 without skipping any vertex
path_csta00051.kgml: 54 -> 92
path_csta00051.kgml: R03232 -> R02071
path_csta00051.kgml: csta:CSTAT_05760 -> csta:CSTAT_05765
path_csta00051.kgml: 2.7.1.202 -> 2.7.1.56
path_csta00051.kgml:
path_csta00051.kgml: --- 0.56 seconds ---

path_csta00052.kgml: Galactose metabolism
path_csta00052.kgml: Initialization took 0.18 seconds
path_csta00052.kgml: (not found)
path_csta00052.kgml: --- 0.23 seconds ---

path_csta00053.kgml: Ascorbate and aldarate metabolism
path_csta00053.kgml: Initialization took 0.09 seconds
path_csta00053.kgml: (not found)
path_csta00053.kgml: --- 0.14 seconds ---

path_csta00061.kgml: Fatty acid biosynthesis
path_csta00061.kgml: Initialization took 0.24 seconds
path_csta00061.kgml: (not found)
path_csta00061.kgml: --- 0.57 seconds ---

path_csta00071.kgml: Fatty acid degradation
path_csta00071.kgml: Initialization took 0.23 seconds
path_csta00071.kgml: (not found)
path_csta00071.kgml: --- 0.28 seconds ---

path_csta00072.kgml: Synthesis and degradation of ketone bodies
path_csta00072.kgml: Initialization took 0.08 seconds
path_csta00072.kgml: (not found)
path_csta00072.kgml: --- 0.13 seconds ---

path_csta00130.kgml: Ubiquinone and other terpenoid-quinone biosynthesis
path_csta00130.kgml: Initialization took 0.13 seconds
path_csta00130.kgml: (not found)
path_csta00130.kgml: --- 0.18 seconds ---

path_csta00190.kgml: Oxidative phosphorylation
path_csta00190.kgml: Initialization took 0.69 seconds
path_csta00190.kgml: (not found)
path_csta00190.kgml: --- 0.77 seconds ---

path_csta00220.kgml: Arginine biosynthesis
path_csta00220.kgml: Initialization took 0.43 seconds
path_csta00220.kgml:
path_csta00220.kgml: Found a trail of span 8 containing skipped vertices
path_csta00220.kgml: 49 -> 50 -> 51 -> 52 -> 55 -> 44 -> 45 -> 47
path_csta00220.kgml: R00259 -> R02649 -> R03443 -> R02283 -> R02282 -> R01398 -> R01954 -> R01086
path_csta00220.kgml: {csta:CSTAT_07165, csta:CSTAT_11635} -> csta:CSTAT_07160 -> csta:CSTAT_07170 -> csta:CSTAT_07155 -> csta:CSTAT_07165 -> csta:CSTAT_07150 -> csta:CSTAT_07140 -> csta:CSTAT_07135
path_csta00220.kgml: 2.3.1.1 -> 2.7.2.8 -> 1.2.1.38 -> 2.6.1.11 -> 2.3.1.35 -> 2.1.3.3 -> 6.3.4.5 -> 4.3.2.1
path_csta00220.kgml: Skipped genes: csta:CSTAT_07145
path_csta00220.kgml:
path_csta00220.kgml: Found a trail of span 7 containing skipped vertices
path_csta00220.kgml: 49 -> 50 -> 51 -> 52 -> [55] -> 44 -> 45 -> 47
path_csta00220.kgml: R00259 -> R02649 -> R03443 -> R02283 -> [R02282] -> R01398 -> R01954 -> R01086
path_csta00220.kgml: {csta:CSTAT_07165, csta:CSTAT_11635} -> csta:CSTAT_07160 -> csta:CSTAT_07170 -> csta:CSTAT_07155 -> [csta:CSTAT_07165] -> csta:CSTAT_07150 -> csta:CSTAT_07140 -> csta:CSTAT_07135
path_csta00220.kgml: 2.3.1.1 -> 2.7.2.8 -> 1.2.1.38 -> 2.6.1.11 -> [2.3.1.35] -> 2.1.3.3 -> 6.3.4.5 -> 4.3.2.1
path_csta00220.kgml: Skipped genes: csta:CSTAT_07145
path_csta00220.kgml:
path_csta00220.kgml: Found a trail of span 7 containing skipped vertices
path_csta00220.kgml: 49 -> 50 -> [51] -> 52 -> 55 -> 44 -> 45 -> 47
path_csta00220.kgml: R00259 -> R02649 -> [R03443] -> R02283 -> R02282 -> R01398 -> R01954 -> R01086
path_csta00220.kgml: {csta:CSTAT_07165, csta:CSTAT_11635} -> csta:CSTAT_07160 -> [csta:CSTAT_07170] -> csta:CSTAT_07155 -> csta:CSTAT_07165 -> csta:CSTAT_07150 -> csta:CSTAT_07140 -> csta:CSTAT_07135
path_csta00220.kgml: 2.3.1.1 -> 2.7.2.8 -> [1.2.1.38] -> 2.6.1.11 -> 2.3.1.35 -> 2.1.3.3 -> 6.3.4.5 -> 4.3.2.1
path_csta00220.kgml: Skipped genes: csta:CSTAT_07145
path_csta00220.kgml:
path_csta00220.kgml: Found a trail of span 7 containing skipped vertices
path_csta00220.kgml: 49 -> 50 -> 51 -> [52] -> 55 -> 44 -> 45 -> 47
path_csta00220.kgml: R00259 -> R02649 -> R03443 -> [R02283] -> R02282 -> R01398 -> R01954 -> R01086
path_csta00220.kgml: {csta:CSTAT_07165, csta:CSTAT_11635} -> csta:CSTAT_07160 -> csta:CSTAT_07170 -> [csta:CSTAT_07155] -> csta:CSTAT_07165 -> csta:CSTAT_07150 -> csta:CSTAT_07140 -> csta:CSTAT_07135
path_csta00220.kgml: 2.3.1.1 -> 2.7.2.8 -> 1.2.1.38 -> [2.6.1.11] -> 2.3.1.35 -> 2.1.3.3 -> 6.3.4.5 -> 4.3.2.1
path_csta00220.kgml: Skipped genes: csta:CSTAT_07145, csta:CSTAT_07155
path_csta00220.kgml:
path_csta00220.kgml: Found a trail of span 7 containing skipped vertices
path_csta00220.kgml: 49 -> 50 -> 51 -> 52 -> 55 -> 44 -> [45] -> 47
path_csta00220.kgml: R00259 -> R02649 -> R03443 -> R02283 -> R02282 -> R01398 -> [R01954] -> R01086
path_csta00220.kgml: {csta:CSTAT_07165, csta:CSTAT_11635} -> csta:CSTAT_07160 -> csta:CSTAT_07170 -> csta:CSTAT_07155 -> csta:CSTAT_07165 -> csta:CSTAT_07150 -> [csta:CSTAT_07140] -> csta:CSTAT_07135
path_csta00220.kgml: 2.3.1.1 -> 2.7.2.8 -> 1.2.1.38 -> 2.6.1.11 -> 2.3.1.35 -> 2.1.3.3 -> [6.3.4.5] -> 4.3.2.1
path_csta00220.kgml: Skipped genes: csta:CSTAT_07145, csta:CSTAT_07140
path_csta00220.kgml:
path_csta00220.kgml: Found a trail of span 7 containing skipped vertices
path_csta00220.kgml: 49 -> 50 -> 51 -> 52 -> 55 -> [44] -> 45 -> 47
path_csta00220.kgml: R00259 -> R02649 -> R03443 -> R02283 -> R02282 -> [R01398] -> R01954 -> R01086
path_csta00220.kgml: {csta:CSTAT_07165, csta:CSTAT_11635} -> csta:CSTAT_07160 -> csta:CSTAT_07170 -> csta:CSTAT_07155 -> csta:CSTAT_07165 -> [csta:CSTAT_07150] -> csta:CSTAT_07140 -> csta:CSTAT_07135
path_csta00220.kgml: 2.3.1.1 -> 2.7.2.8 -> 1.2.1.38 -> 2.6.1.11 -> 2.3.1.35 -> [2.1.3.3] -> 6.3.4.5 -> 4.3.2.1
path_csta00220.kgml: Skipped genes: csta:CSTAT_07145, csta:CSTAT_07150
path_csta00220.kgml:
path_csta00220.kgml: Found a trail of span 7 containing skipped vertices
path_csta00220.kgml: 49 -> [50] -> 51 -> 52 -> 55 -> 44 -> 45 -> 47
path_csta00220.kgml: R00259 -> [R02649] -> R03443 -> R02283 -> R02282 -> R01398 -> R01954 -> R01086
path_csta00220.kgml: {csta:CSTAT_07165, csta:CSTAT_11635} -> [csta:CSTAT_07160] -> csta:CSTAT_07170 -> csta:CSTAT_07155 -> csta:CSTAT_07165 -> csta:CSTAT_07150 -> csta:CSTAT_07140 -> csta:CSTAT_07135
path_csta00220.kgml: 2.3.1.1 -> [2.7.2.8] -> 1.2.1.38 -> 2.6.1.11 -> 2.3.1.35 -> 2.1.3.3 -> 6.3.4.5 -> 4.3.2.1
path_csta00220.kgml: Skipped genes: csta:CSTAT_07145, csta:CSTAT_07160
path_csta00220.kgml:
path_csta00220.kgml: --- 0.95 seconds ---

path_csta00230.kgml: Purine metabolism
path_csta00230.kgml: Initialization took 5.15 seconds
path_csta00230.kgml:
path_csta00230.kgml: Found a trail of span 3 containing skipped vertices
path_csta00230.kgml: 244 -> [300] -> 220 -> [139] -> 239
path_csta00230.kgml: R00441 -> [R00430] -> R00332 -> [R02019] -> R02090
path_csta00230.kgml: {csta:CSTAT_02335, csta:CSTAT_02340, csta:CSTAT_02605, csta:CSTAT_06895} -> [csta:CSTAT_05095] -> csta:CSTAT_06900 -> [{csta:CSTAT_10785, csta:CSTAT_10795}] -> csta:CSTAT_06900
path_csta00230.kgml: {2.7.7.48, 2.7.7.6} -> [2.7.1.40] -> 2.7.4.8 -> [1.17.4.1] -> {2.7.4.12, 2.7.4.8}
path_csta00230.kgml:
path_csta00230.kgml: Found a trail of span 2 without skipping any vertex
path_csta00230.kgml: 427 -> 428
path_csta00230.kgml: R07404 -> R07405
path_csta00230.kgml: csta:CSTAT_03200 -> csta:CSTAT_03205
path_csta00230.kgml: 6.3.4.18 -> 5.4.99.18
path_csta00230.kgml:
path_csta00230.kgml: Found a trail of span 2 without skipping any vertex
path_csta00230.kgml: 167 -> 166
path_csta00230.kgml: R04591 -> R04559
path_csta00230.kgml: csta:CSTAT_11195 -> csta:CSTAT_11200
path_csta00230.kgml: 6.3.2.6 -> 4.3.2.2
path_csta00230.kgml:
path_csta00230.kgml: Found a trail of span 2 containing skipped vertices
path_csta00230.kgml: 302 -> 213
path_csta00230.kgml: R01229 -> R01227
path_csta00230.kgml: csta:CSTAT_06110 -> csta:CSTAT_06120
path_csta00230.kgml: {2.4.2.22, 2.4.2.7, 2.4.2.8} -> 3.1.3.5
path_csta00230.kgml: Skipped genes: csta:CSTAT_06115
path_csta00230.kgml:
path_csta00230.kgml: Found a trail of span 2 containing skipped vertices
path_csta00230.kgml: 205 -> 206
path_csta00230.kgml: R01130 -> {R01230, R01231}
path_csta00230.kgml: {csta:CSTAT_02770, csta:CSTAT_02775} -> csta:CSTAT_02795
path_csta00230.kgml: 1.1.1.205 -> {6.3.5.2, 6.3.5.2}
path_csta00230.kgml: Skipped genes: csta:CSTAT_02790
path_csta00230.kgml:
path_csta00230.kgml: Found a trail of span 2 containing skipped vertices
path_csta00230.kgml: 186 -> [199] -> 188
path_csta00230.kgml: R00183 -> [R01245] -> R00190
path_csta00230.kgml: csta:CSTAT_06120 -> [{csta:CSTAT_00805, csta:CSTAT_01085, csta:CSTAT_05520}] -> csta:CSTAT_06110
path_csta00230.kgml: 3.1.3.5 -> [{3.2.2.1, 3.2.2.7, 3.2.2.8}] -> {2.4.2.7, 2.4.2.8}
path_csta00230.kgml: Skipped genes: csta:CSTAT_06115
path_csta00230.kgml:
path_csta00230.kgml: --- 6.82 seconds ---

path_csta00240.kgml: Pyrimidine metabolism
path_csta00240.kgml: Initialization took 1.73 seconds
path_csta00240.kgml:
path_csta00240.kgml: Found a trail of span 3 without skipping any vertex
path_csta00240.kgml: 91 -> 97 -> 98
path_csta00240.kgml: R00575 -> R01397 -> R01993
path_csta00240.kgml: {csta:CSTAT_06915, csta:CSTAT_06920} -> csta:CSTAT_06930 -> csta:CSTAT_06925
path_csta00240.kgml: 6.3.5.5 -> 2.1.3.2 -> 3.5.2.3
path_csta00240.kgml:
path_csta00240.kgml: Found a trail of span 2 containing skipped vertices
path_csta00240.kgml: 91 -> [97] -> 98
path_csta00240.kgml: R00575 -> [R01397] -> R01993
path_csta00240.kgml: {csta:CSTAT_06915, csta:CSTAT_06920} -> [csta:CSTAT_06930] -> csta:CSTAT_06925
path_csta00240.kgml: 6.3.5.5 -> [2.1.3.2] -> 3.5.2.3
path_csta00240.kgml:
path_csta00240.kgml: --- 2.14 seconds ---

path_csta00250.kgml: Alanine, aspartate and glutamate metabolism
path_csta00250.kgml: Initialization took 1.20 seconds
path_csta00250.kgml:
path_csta00250.kgml: Found a trail of span 2 without skipping any vertex
path_csta00250.kgml: 80 -> 93
path_csta00250.kgml: R00114 -> R00253
path_csta00250.kgml: csta:CSTAT_04235 -> {csta:CSTAT_04245, csta:CSTAT_04280, csta:CSTAT_04520, csta:CSTAT_04580}
path_csta00250.kgml: 1.4.1.13 -> 6.3.1.2
path_csta00250.kgml:
path_csta00250.kgml: Found a trail of span 2 without skipping any vertex
path_csta00250.kgml: 48 -> 51
path_csta00250.kgml: R01954 -> R01086
path_csta00250.kgml: csta:CSTAT_07140 -> csta:CSTAT_07135
path_csta00250.kgml: 6.3.4.5 -> 4.3.2.1
path_csta00250.kgml:
path_csta00250.kgml: --- 1.38 seconds ---

path_csta00260.kgml: Glycine, serine and threonine metabolism
path_csta00260.kgml: Initialization took 0.79 seconds
path_csta00260.kgml:
path_csta00260.kgml: Found a trail of span 2 without skipping any vertex
path_csta00260.kgml: 103 -> 99
path_csta00260.kgml: {R01773, R01775} -> R01771
path_csta00260.kgml: csta:CSTAT_08080 -> csta:CSTAT_08075
path_csta00260.kgml: {1.1.1.3, 1.1.1.3} -> 2.7.1.39
path_csta00260.kgml:
path_csta00260.kgml: Found a trail of span 2 containing skipped vertices
path_csta00260.kgml: 110 -> [82] -> 101
path_csta00260.kgml: R04125 -> [R00945] -> R03425
path_csta00260.kgml: csta:CSTAT_04620 -> [csta:CSTAT_08845] -> csta:CSTAT_04625
path_csta00260.kgml: 2.1.2.10 -> [2.1.2.1] -> 1.4.4.2
path_csta00260.kgml:
path_csta00260.kgml: Found a trail of span 2 without skipping any vertex
path_csta00260.kgml: 76 -> 93
path_csta00260.kgml: R00480 -> R02291
path_csta00260.kgml: csta:CSTAT_01505 -> csta:CSTAT_01510
path_csta00260.kgml: 2.7.2.4 -> 1.2.1.11
path_csta00260.kgml:
path_csta00260.kgml: --- 1.07 seconds ---

path_csta00261.kgml: Monobactam biosynthesis
path_csta00261.kgml: Initialization took 0.13 seconds
path_csta00261.kgml:
path_csta00261.kgml: Found a trail of span 2 containing skipped vertices
path_csta00261.kgml: 97 -> 96
path_csta00261.kgml: R10147 -> {R04198, R04199}
path_csta00261.kgml: {csta:CSTAT_05555, csta:CSTAT_10415} -> csta:CSTAT_05545
path_csta00261.kgml: 4.3.3.7 -> {1.17.1.8, 1.17.1.8}
path_csta00261.kgml: Skipped genes: csta:CSTAT_05550
path_csta00261.kgml:
path_csta00261.kgml: --- 0.23 seconds ---

path_csta00270.kgml: Cysteine and methionine metabolism
path_csta00270.kgml: Initialization took 0.53 seconds
path_csta00270.kgml:
path_csta00270.kgml: Found a trail of span 3 without skipping any vertex
path_csta00270.kgml: 197 -> 196 -> 204
path_csta00270.kgml: R01777 -> R01776 -> {R01287, R02026}
path_csta00270.kgml: csta:CSTAT_02890 -> csta:CSTAT_02890 -> csta:CSTAT_02895
path_csta00270.kgml: 2.3.1.46 -> 2.3.1.31 -> 2.5.1.49
path_csta00270.kgml:
path_csta00270.kgml: Found a trail of span 2 without skipping any vertex
path_csta00270.kgml: 124 -> 123
path_csta00270.kgml: R00586 -> R00897
path_csta00270.kgml: csta:CSTAT_10950 -> csta:CSTAT_10945
path_csta00270.kgml: 2.3.1.30 -> {2.5.1.47, 2.5.1.65}
path_csta00270.kgml:
path_csta00270.kgml: Found a trail of span 2 containing skipped vertices
path_csta00270.kgml: 197 -> [196] -> 204
path_csta00270.kgml: R01777 -> [R01776] -> {R01287, R02026}
path_csta00270.kgml: csta:CSTAT_02890 -> [csta:CSTAT_02890] -> csta:CSTAT_02895
path_csta00270.kgml: 2.3.1.46 -> [2.3.1.31] -> 2.5.1.49
path_csta00270.kgml:
path_csta00270.kgml: Found a trail of span 2 without skipping any vertex
path_csta00270.kgml: 217 -> 214
path_csta00270.kgml: R00480 -> R02291
path_csta00270.kgml: csta:CSTAT_01505 -> csta:CSTAT_01510
path_csta00270.kgml: 2.7.2.4 -> 1.2.1.11
path_csta00270.kgml:
path_csta00270.kgml: --- 0.85 seconds ---

path_csta00280.kgml: Valine, leucine and isoleucine degradation
path_csta00280.kgml: Initialization took 0.38 seconds
path_csta00280.kgml: (not found)
path_csta00280.kgml: --- 0.43 seconds ---

path_csta00290.kgml: Valine, leucine and isoleucine biosynthesis
path_csta00290.kgml: Initialization took 0.28 seconds
path_csta00290.kgml:
path_csta00290.kgml: Found a trail of span 3 containing skipped vertices
path_csta00290.kgml: 79 -> [44] -> 46 -> 44
path_csta00290.kgml: R00226 -> [R05071] -> R04440 -> R05071
path_csta00290.kgml: {csta:CSTAT_03585, csta:CSTAT_03625, csta:CSTAT_07660, csta:CSTAT_07665} -> [csta:CSTAT_07655] -> csta:CSTAT_07655 -> csta:CSTAT_07655
path_csta00290.kgml: 2.2.1.6 -> [{1.1.1.86, 5.4.99.3}] -> 1.1.1.86 -> {1.1.1.86, 5.4.99.3}
path_csta00290.kgml:
path_csta00290.kgml: Found a trail of span 3 without skipping any vertex
path_csta00290.kgml: 47 -> 42 -> 34
path_csta00290.kgml: R08648 -> R05069 -> R05068
path_csta00290.kgml: {csta:CSTAT_03585, csta:CSTAT_03625, csta:CSTAT_07660, csta:CSTAT_07665} -> csta:CSTAT_07655 -> csta:CSTAT_07655
path_csta00290.kgml: 2.2.1.6 -> {1.1.1.86, 5.4.99.3} -> 1.1.1.86
path_csta00290.kgml:
path_csta00290.kgml: Found a trail of span 2 without skipping any vertex
path_csta00290.kgml: 78 -> 21
path_csta00290.kgml: R03896 -> R03898
path_csta00290.kgml: {csta:CSTAT_07400, csta:CSTAT_07405} -> {csta:CSTAT_07400, csta:CSTAT_07405}
path_csta00290.kgml: 4.2.1.35 -> 4.2.1.35
path_csta00290.kgml:
path_csta00290.kgml: Found a trail of span 2 without skipping any vertex
path_csta00290.kgml: 35 -> 37
path_csta00290.kgml: R03968 -> R04001
path_csta00290.kgml: {csta:CSTAT_07400, csta:CSTAT_07405} -> {csta:CSTAT_07400, csta:CSTAT_07405}
path_csta00290.kgml: 4.2.1.33 -> 4.2.1.33
path_csta00290.kgml:
path_csta00290.kgml: --- 0.64 seconds ---

path_csta00300.kgml: Lysine biosynthesis
path_csta00300.kgml: Initialization took 0.33 seconds
path_csta00300.kgml:
path_csta00300.kgml: Found a trail of span 2 without skipping any vertex
path_csta00300.kgml: 77 -> 46
path_csta00300.kgml: R02788 -> R04617
path_csta00300.kgml: csta:CSTAT_04795 -> csta:CSTAT_04800
path_csta00300.kgml: 6.3.2.13 -> 6.3.2.10
path_csta00300.kgml:
path_csta00300.kgml: Found a trail of span 2 containing skipped vertices
path_csta00300.kgml: 53 -> 54
path_csta00300.kgml: R10147 -> {R04198, R04199}
path_csta00300.kgml: {csta:CSTAT_05555, csta:CSTAT_10415} -> csta:CSTAT_05545
path_csta00300.kgml: 4.3.3.7 -> {1.17.1.8, 1.17.1.8}
path_csta00300.kgml: Skipped genes: csta:CSTAT_05550
path_csta00300.kgml:
path_csta00300.kgml: Found a trail of span 2 without skipping any vertex
path_csta00300.kgml: 50 -> 51
path_csta00300.kgml: R00480 -> R02291
path_csta00300.kgml: csta:CSTAT_01505 -> csta:CSTAT_01510
path_csta00300.kgml: 2.7.2.4 -> 1.2.1.11
path_csta00300.kgml:
path_csta00300.kgml: --- 0.56 seconds ---

path_csta00310.kgml: Lysine degradation
path_csta00310.kgml: Initialization took 0.18 seconds
path_csta00310.kgml: (not found)
path_csta00310.kgml: --- 0.23 seconds ---

path_csta00330.kgml: Arginine and proline metabolism
path_csta00330.kgml: Initialization took 0.24 seconds
path_csta00330.kgml: (not found)
path_csta00330.kgml: --- 0.29 seconds ---

path_csta00332.kgml: Carbapenem biosynthesis
path_csta00332.kgml: Initialization took 0.05 seconds
path_csta00332.kgml: (not found)
path_csta00332.kgml: --- 0.10 seconds ---

path_csta00340.kgml: Histidine metabolism
path_csta00340.kgml: Initialization took 0.49 seconds
path_csta00340.kgml:
path_csta00340.kgml: Found a trail of span 7 containing skipped vertices
path_csta00340.kgml: 66 -> 65 -> 69 -> 63 -> 62 -> [61] -> 60 -> 59
path_csta00340.kgml: R04037 -> R04640 -> R04558 -> R03457 -> R03243 -> [R03013] -> R03012 -> R01163
path_csta00340.kgml: csta:CSTAT_05075 -> csta:CSTAT_05060 -> {csta:CSTAT_05055, csta:CSTAT_05070} -> csta:CSTAT_05040 -> {csta:CSTAT_05035, csta:CSTAT_12925} -> [csta:CSTAT_09735] -> csta:CSTAT_05030 -> csta:CSTAT_05030
path_csta00340.kgml: 3.5.4.19 -> 5.3.1.16 -> 4.3.2.10 -> 4.2.1.19 -> 2.6.1.9 -> [3.1.3.15] -> 1.1.1.23 -> 1.1.1.23
path_csta00340.kgml: Skipped genes: csta:CSTAT_05065, csta:CSTAT_05050, csta:CSTAT_05045
path_csta00340.kgml:
path_csta00340.kgml: Found a trail of span 3 without skipping any vertex
path_csta00340.kgml: 44 -> 43 -> 42
path_csta00340.kgml: R01168 -> R02914 -> R02288
path_csta00340.kgml: csta:CSTAT_08220 -> csta:CSTAT_08215 -> csta:CSTAT_08210
path_csta00340.kgml: 4.3.1.3 -> 4.2.1.49 -> 3.5.2.7
path_csta00340.kgml:
path_csta00340.kgml: Found a trail of span 2 containing skipped vertices
path_csta00340.kgml: 44 -> [43] -> 42
path_csta00340.kgml: R01168 -> [R02914] -> R02288
path_csta00340.kgml: csta:CSTAT_08220 -> [csta:CSTAT_08215] -> csta:CSTAT_08210
path_csta00340.kgml: 4.3.1.3 -> [4.2.1.49] -> 3.5.2.7
path_csta00340.kgml: Skipped genes: csta:CSTAT_08215
path_csta00340.kgml:
path_csta00340.kgml: Found a trail of span 2 without skipping any vertex
path_csta00340.kgml: 58 -> 67
path_csta00340.kgml: R01071 -> R04035
path_csta00340.kgml: csta:CSTAT_06570 -> csta:CSTAT_06575
path_csta00340.kgml: 2.4.2.17 -> 3.6.1.31
path_csta00340.kgml:
path_csta00340.kgml: --- 1.01 seconds ---

path_csta00350.kgml: Tyrosine metabolism
path_csta00350.kgml: Initialization took 0.20 seconds
path_csta00350.kgml:
path_csta00350.kgml: Found a trail of span 2 without skipping any vertex
path_csta00350.kgml: 106 -> 89
path_csta00350.kgml: R04132 -> R01647
path_csta00350.kgml: csta:CSTAT_12865 -> csta:CSTAT_12860
path_csta00350.kgml: ? -> 4.1.2.52
path_csta00350.kgml:
path_csta00350.kgml: Found a trail of span 2 without skipping any vertex
path_csta00350.kgml: 88 -> 89
path_csta00350.kgml: R06897 -> R01647
path_csta00350.kgml: csta:CSTAT_12865 -> csta:CSTAT_12860
path_csta00350.kgml: ? -> 4.1.2.52
path_csta00350.kgml:
path_csta00350.kgml: --- 0.39 seconds ---

path_csta00360.kgml: Phenylalanine metabolism
path_csta00360.kgml: Initialization took 0.50 seconds
path_csta00360.kgml:
path_csta00360.kgml: Found a trail of span 2 containing skipped vertices
path_csta00360.kgml: 247 -> [59] -> 225
path_csta00360.kgml: R09840 -> [R02539] -> R09838
path_csta00360.kgml: csta:CSTAT_12635 -> [csta:CSTAT_12625] -> {csta:CSTAT_12640, csta:CSTAT_12645, csta:CSTAT_12650, csta:CSTAT_12655, csta:CSTAT_12660}
path_csta00360.kgml: ? -> [6.2.1.30] -> 1.14.13.149
path_csta00360.kgml:
path_csta00360.kgml: --- 0.62 seconds ---

path_csta00361.kgml: Chlorocyclohexane and chlorobenzene degradation
path_csta00361.kgml: Initialization took 0.06 seconds
path_csta00361.kgml:
path_csta00361.kgml: Found a trail of span 2 without skipping any vertex
path_csta00361.kgml: 183 -> 190
path_csta00361.kgml: R04258 -> R05390
path_csta00361.kgml: csta:CSTAT_12770 -> csta:CSTAT_12775
path_csta00361.kgml: 1.13.11.1 -> 5.5.1.1
path_csta00361.kgml:
path_csta00361.kgml: --- 0.22 seconds ---

path_csta00362.kgml: Benzoate degradation
path_csta00362.kgml: Initialization took 0.40 seconds
path_csta00362.kgml:
path_csta00362.kgml: Found a trail of span 4 containing skipped vertices
path_csta00362.kgml: 148 -> [147] -> 146 -> 147 -> [146] -> 145
path_csta00362.kgml: R00817 -> [R06989] -> R06990 -> R06989 -> [R06990] -> R02991
path_csta00362.kgml: csta:CSTAT_12770 -> [csta:CSTAT_12775] -> csta:CSTAT_12780 -> csta:CSTAT_12775 -> [csta:CSTAT_12780] -> csta:CSTAT_12740
path_csta00362.kgml: 1.13.11.1 -> [5.5.1.1] -> 5.3.3.4 -> 5.5.1.1 -> [5.3.3.4] -> 3.1.1.24
path_csta00362.kgml:
path_csta00362.kgml: Found a trail of span 2 without skipping any vertex
path_csta00362.kgml: 149 -> 141
path_csta00362.kgml: {R05621, R05622} -> R00813
path_csta00362.kgml: {csta:CSTAT_12760, csta:CSTAT_12765} -> csta:CSTAT_12750
path_csta00362.kgml: {1.14.12.10, 1.14.12.10} -> 1.3.1.25
path_csta00362.kgml:
path_csta00362.kgml: --- 0.59 seconds ---

path_csta00364.kgml: Fluorobenzoate degradation
path_csta00364.kgml: Initialization took 0.08 seconds
path_csta00364.kgml:
path_csta00364.kgml: Found a trail of span 2 without skipping any vertex
path_csta00364.kgml: 41 -> 42
path_csta00364.kgml: R08110 -> R08113
path_csta00364.kgml: {csta:CSTAT_12760, csta:CSTAT_12765} -> csta:CSTAT_12750
path_csta00364.kgml: 1.14.12.10 -> 1.3.1.25
path_csta00364.kgml:
path_csta00364.kgml: Found a trail of span 2 without skipping any vertex
path_csta00364.kgml: 56 -> 52
path_csta00364.kgml: R08115 -> R08116
path_csta00364.kgml: csta:CSTAT_12770 -> csta:CSTAT_12775
path_csta00364.kgml: 1.13.11.1 -> 5.5.1.1
path_csta00364.kgml:
path_csta00364.kgml: Found a trail of span 2 without skipping any vertex
path_csta00364.kgml: 57 -> 53
path_csta00364.kgml: R08108 -> R08111
path_csta00364.kgml: {csta:CSTAT_12760, csta:CSTAT_12765} -> csta:CSTAT_12750
path_csta00364.kgml: 1.14.12.10 -> 1.3.1.25
path_csta00364.kgml:
path_csta00364.kgml: Found a trail of span 2 without skipping any vertex
path_csta00364.kgml: 39 -> 55
path_csta00364.kgml: R08109 -> R08112
path_csta00364.kgml: {csta:CSTAT_12760, csta:CSTAT_12765} -> csta:CSTAT_12750
path_csta00364.kgml: 1.14.12.10 -> 1.3.1.25
path_csta00364.kgml:
path_csta00364.kgml: --- 0.37 seconds ---

path_csta00380.kgml: Tryptophan metabolism
path_csta00380.kgml: Initialization took 0.18 seconds
path_csta00380.kgml: (not found)
path_csta00380.kgml: --- 0.23 seconds ---

path_csta00400.kgml: Phenylalanine, tyrosine and tryptophan biosynthesis
path_csta00400.kgml: Initialization took 0.68 seconds
path_csta00400.kgml: Aborted (analysis takes longer than 300 seconds)

path_csta00401.kgml: Novobiocin biosynthesis
path_csta00401.kgml: Initialization took 0.08 seconds
path_csta00401.kgml: (not found)
path_csta00401.kgml: --- 0.13 seconds ---

path_csta00410.kgml: beta-Alanine metabolism
path_csta00410.kgml: Initialization took 0.13 seconds
path_csta00410.kgml: (not found)
path_csta00410.kgml: --- 0.18 seconds ---

path_csta00430.kgml: Taurine and hypotaurine metabolism
path_csta00430.kgml: Initialization took 0.05 seconds
path_csta00430.kgml:
path_csta00430.kgml: Found a trail of span 2 without skipping any vertex
path_csta00430.kgml: 58 -> 36
path_csta00430.kgml: R00315 -> R00230
path_csta00430.kgml: csta:CSTAT_11685 -> csta:CSTAT_11690
path_csta00430.kgml: {2.7.2.1, 2.7.2.15} -> 2.3.1.8
path_csta00430.kgml:
path_csta00430.kgml: --- 0.15 seconds ---

path_csta00440.kgml: Phosphonate and phosphinate metabolism
path_csta00440.kgml: Initialization took 0.05 seconds
path_csta00440.kgml: (not found)
path_csta00440.kgml: --- 0.10 seconds ---

path_csta00450.kgml: Selenocompound metabolism
path_csta00450.kgml: Initialization took 0.23 seconds
path_csta00450.kgml: (not found)
path_csta00450.kgml: --- 0.28 seconds ---

path_csta00460.kgml: Cyanoamino acid metabolism
path_csta00460.kgml: Initialization took 0.05 seconds
path_csta00460.kgml: (not found)
path_csta00460.kgml: --- 0.10 seconds ---

path_csta00471.kgml: D-Glutamine and D-glutamate metabolism
path_csta00471.kgml: Initialization took 0.08 seconds
path_csta00471.kgml:
path_csta00471.kgml: Found a trail of span 2 containing skipped vertices
path_csta00471.kgml: 19 -> 20
path_csta00471.kgml: R03193 -> R02783
path_csta00471.kgml: csta:CSTAT_04825 -> csta:CSTAT_04810
path_csta00471.kgml: 6.3.2.8 -> 6.3.2.9
path_csta00471.kgml: Skipped genes: csta:CSTAT_04815, csta:CSTAT_04820
path_csta00471.kgml:
path_csta00471.kgml: --- 0.18 seconds ---

path_csta00473.kgml: D-Alanine metabolism
path_csta00473.kgml: Initialization took 0.05 seconds
path_csta00473.kgml: (not found)
path_csta00473.kgml: --- 0.10 seconds ---

path_csta00480.kgml: Glutathione metabolism
path_csta00480.kgml: Initialization took 0.13 seconds
path_csta00480.kgml: (not found)
path_csta00480.kgml: --- 0.18 seconds ---

path_csta00500.kgml: Starch and sucrose metabolism
path_csta00500.kgml: Initialization took 0.33 seconds
path_csta00500.kgml:
path_csta00500.kgml: Found a trail of span 2 containing skipped vertices
path_csta00500.kgml: 111 -> 121
path_csta00500.kgml: R02737 -> R02778
path_csta00500.kgml: csta:CSTAT_11275 -> csta:CSTAT_11285
path_csta00500.kgml: 2.4.1.15 -> 3.1.3.12
path_csta00500.kgml: Skipped genes: csta:CSTAT_11280
path_csta00500.kgml:
path_csta00500.kgml: Found a trail of span 2 without skipping any vertex
path_csta00500.kgml: 194 -> 120
path_csta00500.kgml: R09994 -> R02110
path_csta00500.kgml: csta:CSTAT_07850 -> csta:CSTAT_07855
path_csta00500.kgml: 2.4.99.16 -> 2.4.1.18
path_csta00500.kgml:
path_csta00500.kgml: --- 0.53 seconds ---

path_csta00514.kgml: Other types of O-glycan biosynthesis
path_csta00514.kgml: Initialization took 0.08 seconds
path_csta00514.kgml: (not found)
path_csta00514.kgml: --- 0.14 seconds ---

path_csta00515.kgml: Mannose type O-glycan biosynthesis
path_csta00515.kgml: Initialization took 0.06 seconds
path_csta00515.kgml: (not found)
path_csta00515.kgml: --- 0.12 seconds ---

path_csta00520.kgml: Amino sugar and nucleotide sugar metabolism
path_csta00520.kgml: Initialization took 0.90 seconds
path_csta00520.kgml:
path_csta00520.kgml: Found a trail of span 2 containing skipped vertices
path_csta00520.kgml: 28 -> 24
path_csta00520.kgml: R00768 -> R02060
path_csta00520.kgml: csta:CSTAT_02690 -> csta:CSTAT_02665
path_csta00520.kgml: 2.6.1.16 -> 5.4.2.10
path_csta00520.kgml: Skipped genes: csta:CSTAT_02680, csta:CSTAT_02670
path_csta00520.kgml:
path_csta00520.kgml: Found a trail of span 2 containing skipped vertices
path_csta00520.kgml: 86 -> [22] -> 20
path_csta00520.kgml: R05199 -> [R02059] -> R00765
path_csta00520.kgml: csta:CSTAT_11335 -> [csta:CSTAT_10425] -> {csta:CSTAT_10420, csta:CSTAT_11330}
path_csta00520.kgml: 2.7.1.193 -> [3.5.1.25] -> 3.5.99.6
path_csta00520.kgml:
path_csta00520.kgml: Found a trail of span 2 containing skipped vertices
path_csta00520.kgml: 194 -> 203
path_csta00520.kgml: R01818 -> R00885
path_csta00520.kgml: csta:CSTAT_10065 -> csta:CSTAT_10090
path_csta00520.kgml: 5.4.2.8 -> 2.7.7.13
path_csta00520.kgml: Skipped genes: csta:CSTAT_10070, csta:CSTAT_10085
path_csta00520.kgml:
path_csta00520.kgml: --- 1.28 seconds ---

path_csta00521.kgml: Streptomycin biosynthesis
path_csta00521.kgml: Initialization took 0.18 seconds
path_csta00521.kgml:
path_csta00521.kgml: Found a trail of span 4 without skipping any vertex
path_csta00521.kgml: 44 -> 43 -> 42 -> 24
path_csta00521.kgml: R02328 -> R06513 -> R06514 -> R02777
path_csta00521.kgml: csta:CSTAT_01770 -> csta:CSTAT_01780 -> csta:CSTAT_01775 -> csta:CSTAT_01775
path_csta00521.kgml: 2.7.7.24 -> 4.2.1.46 -> 5.1.3.13 -> 1.1.1.133
path_csta00521.kgml:
path_csta00521.kgml: Found a trail of span 3 containing skipped vertices
path_csta00521.kgml: 44 -> 43 -> [42] -> 24
path_csta00521.kgml: R02328 -> R06513 -> [R06514] -> R02777
path_csta00521.kgml: csta:CSTAT_01770 -> csta:CSTAT_01780 -> [csta:CSTAT_01775] -> csta:CSTAT_01775
path_csta00521.kgml: 2.7.7.24 -> 4.2.1.46 -> [5.1.3.13] -> 1.1.1.133
path_csta00521.kgml:
path_csta00521.kgml: Found a trail of span 3 containing skipped vertices
path_csta00521.kgml: 44 -> [43] -> 42 -> 24
path_csta00521.kgml: R02328 -> [R06513] -> R06514 -> R02777
path_csta00521.kgml: csta:CSTAT_01770 -> [csta:CSTAT_01780] -> csta:CSTAT_01775 -> csta:CSTAT_01775
path_csta00521.kgml: 2.7.7.24 -> [4.2.1.46] -> 5.1.3.13 -> 1.1.1.133
path_csta00521.kgml:
path_csta00521.kgml: --- 0.40 seconds ---

path_csta00523.kgml: Polyketide sugar unit biosynthesis
path_csta00523.kgml: Initialization took 0.05 seconds
path_csta00523.kgml:
path_csta00523.kgml: Found a trail of span 4 without skipping any vertex
path_csta00523.kgml: 27 -> 26 -> 63 -> 28
path_csta00523.kgml: R02328 -> R06513 -> R06514 -> R02777
path_csta00523.kgml: csta:CSTAT_01770 -> csta:CSTAT_01780 -> csta:CSTAT_01775 -> csta:CSTAT_01775
path_csta00523.kgml: 2.7.7.24 -> 4.2.1.46 -> 5.1.3.13 -> 1.1.1.133
path_csta00523.kgml:
path_csta00523.kgml: Found a trail of span 3 containing skipped vertices
path_csta00523.kgml: 27 -> 26 -> [63] -> 28
path_csta00523.kgml: R02328 -> R06513 -> [R06514] -> R02777
path_csta00523.kgml: csta:CSTAT_01770 -> csta:CSTAT_01780 -> [csta:CSTAT_01775] -> csta:CSTAT_01775
path_csta00523.kgml: 2.7.7.24 -> 4.2.1.46 -> [5.1.3.13] -> 1.1.1.133
path_csta00523.kgml:
path_csta00523.kgml: Found a trail of span 3 containing skipped vertices
path_csta00523.kgml: 27 -> [26] -> 63 -> 28
path_csta00523.kgml: R02328 -> [R06513] -> R06514 -> R02777
path_csta00523.kgml: csta:CSTAT_01770 -> [csta:CSTAT_01780] -> csta:CSTAT_01775 -> csta:CSTAT_01775
path_csta00523.kgml: 2.7.7.24 -> [4.2.1.46] -> 5.1.3.13 -> 1.1.1.133
path_csta00523.kgml:
path_csta00523.kgml: --- 0.24 seconds ---

path_csta00525.kgml: Acarbose and validamycin biosynthesis
path_csta00525.kgml: Initialization took 0.05 seconds
path_csta00525.kgml:
path_csta00525.kgml: Found a trail of span 2 containing skipped vertices
path_csta00525.kgml: 58 -> 59
path_csta00525.kgml: R02328 -> R06513
path_csta00525.kgml: csta:CSTAT_01770 -> csta:CSTAT_01780
path_csta00525.kgml: 2.7.7.24 -> 4.2.1.46
path_csta00525.kgml: Skipped genes: csta:CSTAT_01775
path_csta00525.kgml:
path_csta00525.kgml: --- 0.14 seconds ---

path_csta00540.kgml: Lipopolysaccharide biosynthesis
path_csta00540.kgml: Initialization took 0.05 seconds
path_csta00540.kgml: (not found)
path_csta00540.kgml: --- 0.10 seconds ---

path_csta00550.kgml: Peptidoglycan biosynthesis
path_csta00550.kgml: Initialization took 0.28 seconds
path_csta00550.kgml:
path_csta00550.kgml: Found a trail of span 6 containing skipped vertices
path_csta00550.kgml: 33 -> 32 -> 34 -> 23 -> 35 -> 36
path_csta00550.kgml: R03193 -> R02783 -> R02788 -> R04617 -> R05630 -> R05032
path_csta00550.kgml: csta:CSTAT_04825 -> csta:CSTAT_04810 -> csta:CSTAT_04795 -> csta:CSTAT_04800 -> csta:CSTAT_04805 -> csta:CSTAT_04820
path_csta00550.kgml: 6.3.2.8 -> 6.3.2.9 -> 6.3.2.13 -> 6.3.2.10 -> 2.7.8.13 -> 2.4.1.227
path_csta00550.kgml: Skipped genes: csta:CSTAT_04815
path_csta00550.kgml:
path_csta00550.kgml: Found a trail of span 5 containing skipped vertices
path_csta00550.kgml: 33 -> 32 -> 34 -> [23] -> 35 -> 36
path_csta00550.kgml: R03193 -> R02783 -> R02788 -> [R04617] -> R05630 -> R05032
path_csta00550.kgml: csta:CSTAT_04825 -> csta:CSTAT_04810 -> csta:CSTAT_04795 -> [csta:CSTAT_04800] -> csta:CSTAT_04805 -> csta:CSTAT_04820
path_csta00550.kgml: 6.3.2.8 -> 6.3.2.9 -> 6.3.2.13 -> [6.3.2.10] -> 2.7.8.13 -> 2.4.1.227
path_csta00550.kgml: Skipped genes: csta:CSTAT_04800, csta:CSTAT_04815
path_csta00550.kgml:
path_csta00550.kgml: Found a trail of span 5 containing skipped vertices
path_csta00550.kgml: 33 -> 32 -> [34] -> 23 -> 35 -> 36
path_csta00550.kgml: R03193 -> R02783 -> [R02788] -> R04617 -> R05630 -> R05032
path_csta00550.kgml: csta:CSTAT_04825 -> csta:CSTAT_04810 -> [csta:CSTAT_04795] -> csta:CSTAT_04800 -> csta:CSTAT_04805 -> csta:CSTAT_04820
path_csta00550.kgml: 6.3.2.8 -> 6.3.2.9 -> [6.3.2.13] -> 6.3.2.10 -> 2.7.8.13 -> 2.4.1.227
path_csta00550.kgml: Skipped genes: csta:CSTAT_04815
path_csta00550.kgml:
path_csta00550.kgml: Found a trail of span 5 containing skipped vertices
path_csta00550.kgml: 33 -> [32] -> 34 -> 23 -> 35 -> 36
path_csta00550.kgml: R03193 -> [R02783] -> R02788 -> R04617 -> R05630 -> R05032
path_csta00550.kgml: csta:CSTAT_04825 -> [csta:CSTAT_04810] -> csta:CSTAT_04795 -> csta:CSTAT_04800 -> csta:CSTAT_04805 -> csta:CSTAT_04820
path_csta00550.kgml: 6.3.2.8 -> [6.3.2.9] -> 6.3.2.13 -> 6.3.2.10 -> 2.7.8.13 -> 2.4.1.227
path_csta00550.kgml: Skipped genes: csta:CSTAT_04815, csta:CSTAT_04810
path_csta00550.kgml:
path_csta00550.kgml: Found a trail of span 5 containing skipped vertices
path_csta00550.kgml: 33 -> 32 -> 34 -> 23 -> [35] -> 36
path_csta00550.kgml: R03193 -> R02783 -> R02788 -> R04617 -> [R05630] -> R05032
path_csta00550.kgml: csta:CSTAT_04825 -> csta:CSTAT_04810 -> csta:CSTAT_04795 -> csta:CSTAT_04800 -> [csta:CSTAT_04805] -> csta:CSTAT_04820
path_csta00550.kgml: 6.3.2.8 -> 6.3.2.9 -> 6.3.2.13 -> 6.3.2.10 -> [2.7.8.13] -> 2.4.1.227
path_csta00550.kgml: Skipped genes: csta:CSTAT_04815, csta:CSTAT_04805
path_csta00550.kgml:
path_csta00550.kgml: Found a trail of span 3 containing skipped vertices
path_csta00550.kgml: 29 -> 28 -> 27
path_csta00550.kgml: R04573 -> R05629 -> R05662
path_csta00550.kgml: csta:CSTAT_04800 -> csta:CSTAT_04805 -> csta:CSTAT_04820
path_csta00550.kgml: 6.3.2.10 -> 2.7.8.13 -> 2.4.1.227
path_csta00550.kgml: Skipped genes: csta:CSTAT_04815, csta:CSTAT_04810
path_csta00550.kgml:
path_csta00550.kgml: --- 0.75 seconds ---

path_csta00561.kgml: Glycerolipid metabolism
path_csta00561.kgml: Initialization took 0.23 seconds
path_csta00561.kgml: (not found)
path_csta00561.kgml: --- 0.28 seconds ---

path_csta00562.kgml: Inositol phosphate metabolism
path_csta00562.kgml: Initialization took 0.18 seconds
path_csta00562.kgml:
path_csta00562.kgml: Found a trail of span 5 containing skipped vertices
path_csta00562.kgml: 82 -> 83 -> 114 -> 115 -> 117
path_csta00562.kgml: R01183 -> R02782 -> R08603 -> R08503 -> R05661
path_csta00562.kgml: csta:CSTAT_03405 -> csta:CSTAT_03400 -> csta:CSTAT_03395 -> csta:CSTAT_03390 -> csta:CSTAT_03375
path_csta00562.kgml: 1.1.1.18 -> 4.2.1.44 -> 3.7.1.22 -> 5.3.1.30 -> 2.7.1.92
path_csta00562.kgml: Skipped genes: csta:CSTAT_03385, csta:CSTAT_03380
path_csta00562.kgml:
path_csta00562.kgml: Found a trail of span 4 containing skipped vertices
path_csta00562.kgml: 82 -> 83 -> [114] -> 115 -> 117
path_csta00562.kgml: R01183 -> R02782 -> [R08603] -> R08503 -> R05661
path_csta00562.kgml: csta:CSTAT_03405 -> csta:CSTAT_03400 -> [csta:CSTAT_03395] -> csta:CSTAT_03390 -> csta:CSTAT_03375
path_csta00562.kgml: 1.1.1.18 -> 4.2.1.44 -> [3.7.1.22] -> 5.3.1.30 -> 2.7.1.92
path_csta00562.kgml: Skipped genes: csta:CSTAT_03395, csta:CSTAT_03385, csta:CSTAT_03380
path_csta00562.kgml:
path_csta00562.kgml: --- 0.36 seconds ---

path_csta00564.kgml: Glycerophospholipid metabolism
path_csta00564.kgml: Initialization took 0.13 seconds
path_csta00564.kgml: (not found)
path_csta00564.kgml: --- 0.18 seconds ---

path_csta00620.kgml: Pyruvate metabolism
path_csta00620.kgml: Initialization took 1.03 seconds
path_csta00620.kgml:
path_csta00620.kgml: Found a trail of span 2 without skipping any vertex
path_csta00620.kgml: 97 -> 129
path_csta00620.kgml: R00230 -> R00315
path_csta00620.kgml: csta:CSTAT_11690 -> csta:CSTAT_11685
path_csta00620.kgml: 2.3.1.8 -> {2.7.2.1, 2.7.2.15}
path_csta00620.kgml:
path_csta00620.kgml: --- 1.26 seconds ---

path_csta00622.kgml: Xylene degradation
path_csta00622.kgml: Initialization took 0.08 seconds
path_csta00622.kgml:
path_csta00622.kgml: Found a trail of span 2 without skipping any vertex
path_csta00622.kgml: 18 -> 29
path_csta00622.kgml: {R05290, R05291} -> {R05292, R05293}
path_csta00622.kgml: {csta:CSTAT_12760, csta:CSTAT_12765} -> csta:CSTAT_12750
path_csta00622.kgml: ? -> {1.3.1.67, 1.3.1.67}
path_csta00622.kgml:
path_csta00622.kgml: Found a trail of span 2 without skipping any vertex
path_csta00622.kgml: 19 -> 30
path_csta00622.kgml: R05428 -> R05314
path_csta00622.kgml: {csta:CSTAT_12760, csta:CSTAT_12765} -> csta:CSTAT_12750
path_csta00622.kgml: ? -> 1.3.1.68
path_csta00622.kgml:
path_csta00622.kgml: Found a trail of span 2 without skipping any vertex
path_csta00622.kgml: 20 -> 53
path_csta00622.kgml: R05665 -> R05309
path_csta00622.kgml: {csta:CSTAT_12760, csta:CSTAT_12765} -> csta:CSTAT_12750
path_csta00622.kgml: ? -> ?
path_csta00622.kgml:
path_csta00622.kgml: --- 0.28 seconds ---

path_csta00623.kgml: Toluene degradation
path_csta00623.kgml: Initialization took 0.05 seconds
path_csta00623.kgml:
path_csta00623.kgml: Found a trail of span 2 without skipping any vertex
path_csta00623.kgml: 117 -> 127
path_csta00623.kgml: R05299 -> R09229
path_csta00623.kgml: csta:CSTAT_12770 -> csta:CSTAT_12775
path_csta00623.kgml: 1.13.11.1 -> 5.5.1.1
path_csta00623.kgml:
path_csta00623.kgml: Found a trail of span 2 without skipping any vertex
path_csta00623.kgml: 117 -> 116
path_csta00623.kgml: R05299 -> R05300
path_csta00623.kgml: csta:CSTAT_12770 -> csta:CSTAT_12775
path_csta00623.kgml: 1.13.11.1 -> 5.5.1.1
path_csta00623.kgml:
path_csta00623.kgml: --- 0.19 seconds ---

path_csta00625.kgml: Chloroalkane and chloroalkene degradation
path_csta00625.kgml: Initialization took 0.08 seconds
path_csta00625.kgml: (not found)
path_csta00625.kgml: --- 0.13 seconds ---

path_csta00626.kgml: Naphthalene degradation
path_csta00626.kgml: Initialization took 0.05 seconds
path_csta00626.kgml: (not found)
path_csta00626.kgml: --- 0.10 seconds ---

path_csta00627.kgml: Aminobenzoate degradation
path_csta00627.kgml: Initialization took 0.08 seconds
path_csta00627.kgml: (not found)
path_csta00627.kgml: --- 0.13 seconds ---

path_csta00630.kgml: Glyoxylate and dicarboxylate metabolism
path_csta00630.kgml: Initialization took 0.88 seconds
path_csta00630.kgml: (not found)
path_csta00630.kgml: --- 0.93 seconds ---

path_csta00640.kgml: Propanoate metabolism
path_csta00640.kgml: Initialization took 0.48 seconds
path_csta00640.kgml:
path_csta00640.kgml: Found a trail of span 2 containing skipped vertices
path_csta00640.kgml: 105 -> 102
path_csta00640.kgml: R00931 -> R04424
path_csta00640.kgml: csta:CSTAT_03065 -> csta:CSTAT_03055
path_csta00640.kgml: 2.3.3.5 -> 4.2.1.79
path_csta00640.kgml: Skipped genes: csta:CSTAT_03060
path_csta00640.kgml:
path_csta00640.kgml: Found a trail of span 2 without skipping any vertex
path_csta00640.kgml: 52 -> 68
path_csta00640.kgml: R00921 -> R01353
path_csta00640.kgml: csta:CSTAT_11690 -> csta:CSTAT_11685
path_csta00640.kgml: {2.3.1.222, 2.3.1.8} -> {2.7.2.1, 2.7.2.15}
path_csta00640.kgml:
path_csta00640.kgml: --- 0.66 seconds ---

path_csta00643.kgml: Styrene degradation
path_csta00643.kgml: Initialization took 0.05 seconds
path_csta00643.kgml: (not found)
path_csta00643.kgml: --- 0.10 seconds ---

path_csta00650.kgml: Butanoate metabolism
path_csta00650.kgml: Initialization took 0.48 seconds
path_csta00650.kgml: (not found)
path_csta00650.kgml: --- 0.54 seconds ---

path_csta00660.kgml: C5-Branched dibasic acid metabolism
path_csta00660.kgml: Initialization took 0.13 seconds
path_csta00660.kgml:
path_csta00660.kgml: Found a trail of span 2 without skipping any vertex
path_csta00660.kgml: 31 -> 96
path_csta00660.kgml: R03896 -> R03898
path_csta00660.kgml: {csta:CSTAT_07400, csta:CSTAT_07405} -> {csta:CSTAT_07400, csta:CSTAT_07405}
path_csta00660.kgml: 4.2.1.35 -> 4.2.1.35
path_csta00660.kgml:
path_csta00660.kgml: --- 0.23 seconds ---

path_csta00670.kgml: One carbon pool by folate
path_csta00670.kgml: Initialization took 0.23 seconds
path_csta00670.kgml:
path_csta00670.kgml: Found a trail of span 4 containing skipped vertices
path_csta00670.kgml: 24 -> 23 -> 52 -> [24] -> 68
path_csta00670.kgml: {R02235, R02236} -> {R00936, R00939} -> R02101 -> [{R02235, R02236}] -> {R00937, R00940}
path_csta00670.kgml: csta:CSTAT_09400 -> csta:CSTAT_09400 -> csta:CSTAT_09395 -> [csta:CSTAT_09400] -> csta:CSTAT_09400
path_csta00670.kgml: {1.5.1.3, 1.5.1.3} -> {1.5.1.3, 1.5.1.3} -> 2.1.1.45 -> [{1.5.1.3, 1.5.1.3}] -> {1.5.1.3, 1.5.1.3}
path_csta00670.kgml:
path_csta00670.kgml: Found a trail of span 3 containing skipped vertices
path_csta00670.kgml: 50 -> 51 -> [28] -> 20
path_csta00670.kgml: R04325 -> R04560 -> [R01655] -> R04326
path_csta00670.kgml: csta:CSTAT_09330 -> csta:CSTAT_09325 -> [csta:CSTAT_02880] -> csta:CSTAT_09330
path_csta00670.kgml: 2.1.2.2 -> 2.1.2.3 -> [3.5.4.9] -> 2.1.2.2
path_csta00670.kgml:
path_csta00670.kgml: --- 7.90 seconds ---

path_csta00680.kgml: Methane metabolism
path_csta00680.kgml: Initialization took 0.33 seconds
path_csta00680.kgml:
path_csta00680.kgml: Found a trail of span 2 without skipping any vertex
path_csta00680.kgml: 203 -> 204
path_csta00680.kgml: R00315 -> R00230
path_csta00680.kgml: csta:CSTAT_11685 -> csta:CSTAT_11690
path_csta00680.kgml: {2.7.2.1, 2.7.2.15} -> 2.3.1.8
path_csta00680.kgml:
path_csta00680.kgml: --- 0.43 seconds ---

path_csta00730.kgml: Thiamine metabolism
path_csta00730.kgml: Initialization took 0.28 seconds
path_csta00730.kgml:
path_csta00730.kgml: Found a trail of span 3 without skipping any vertex
path_csta00730.kgml: 110 -> 76 -> 75
path_csta00730.kgml: R09993 -> R03471 -> R04509
path_csta00730.kgml: {csta:CSTAT_00595, csta:CSTAT_00600} -> csta:CSTAT_00605 -> csta:CSTAT_00605
path_csta00730.kgml: 3.5.99.2 -> 2.7.1.49 -> 2.7.4.7
path_csta00730.kgml:
path_csta00730.kgml: Found a trail of span 3 without skipping any vertex
path_csta00730.kgml: 68 -> 76 -> 75
path_csta00730.kgml: R02133 -> R03471 -> R04509
path_csta00730.kgml: {csta:CSTAT_00595, csta:CSTAT_00600} -> csta:CSTAT_00605 -> csta:CSTAT_00605
path_csta00730.kgml: 3.5.99.2 -> 2.7.1.49 -> 2.7.4.7
path_csta00730.kgml:
path_csta00730.kgml: Found a trail of span 2 containing skipped vertices
path_csta00730.kgml: 110 -> [76] -> 75
path_csta00730.kgml: R09993 -> [R03471] -> R04509
path_csta00730.kgml: {csta:CSTAT_00595, csta:CSTAT_00600} -> [csta:CSTAT_00605] -> csta:CSTAT_00605
path_csta00730.kgml: 3.5.99.2 -> [2.7.1.49] -> 2.7.4.7
path_csta00730.kgml:
path_csta00730.kgml: Found a trail of span 2 containing skipped vertices
path_csta00730.kgml: 68 -> [76] -> 75
path_csta00730.kgml: R02133 -> [R03471] -> R04509
path_csta00730.kgml: {csta:CSTAT_00595, csta:CSTAT_00600} -> [csta:CSTAT_00605] -> csta:CSTAT_00605
path_csta00730.kgml: 3.5.99.2 -> [2.7.1.49] -> 2.7.4.7
path_csta00730.kgml:
path_csta00730.kgml: Found a trail of span 2 containing skipped vertices
path_csta00730.kgml: 70 -> 69
path_csta00730.kgml: R07463 -> R10247
path_csta00730.kgml: csta:CSTAT_04400 -> csta:CSTAT_04410
path_csta00730.kgml: 1.4.3.19 -> 2.8.1.10
path_csta00730.kgml: Skipped genes: csta:CSTAT_04405
path_csta00730.kgml:
path_csta00730.kgml: Found a trail of span 2 without skipping any vertex
path_csta00730.kgml: 74 -> 93
path_csta00730.kgml: R04448 -> R03223
path_csta00730.kgml: csta:CSTAT_00570 -> {csta:CSTAT_00575, csta:CSTAT_04395}
path_csta00730.kgml: 2.7.1.50 -> 2.5.1.3
path_csta00730.kgml:
path_csta00730.kgml: --- 0.71 seconds ---

path_csta00740.kgml: Riboflavin metabolism
path_csta00740.kgml: Initialization took 0.13 seconds
path_csta00740.kgml:
path_csta00740.kgml: Found a trail of span 3 containing skipped vertices
path_csta00740.kgml: 32 -> [41] -> 42 -> 41
path_csta00740.kgml: R07281 -> [R04457] -> R00066 -> R04457
path_csta00740.kgml: csta:CSTAT_06845 -> [csta:CSTAT_06840] -> csta:CSTAT_06850 -> csta:CSTAT_06840
path_csta00740.kgml: 4.1.99.12 -> [2.5.1.78] -> 2.5.1.9 -> 2.5.1.78
path_csta00740.kgml:
path_csta00740.kgml: Found a trail of span 3 containing skipped vertices
path_csta00740.kgml: 38 -> 39 -> 40
path_csta00740.kgml: R00425 -> R03459 -> R03458
path_csta00740.kgml: csta:CSTAT_06845 -> csta:CSTAT_06855 -> csta:CSTAT_06855
path_csta00740.kgml: 3.5.4.25 -> 3.5.4.26 -> 1.1.1.193
path_csta00740.kgml: Skipped genes: csta:CSTAT_06850
path_csta00740.kgml:
path_csta00740.kgml: Found a trail of span 2 containing skipped vertices
path_csta00740.kgml: 38 -> [39] -> 40
path_csta00740.kgml: R00425 -> [R03459] -> R03458
path_csta00740.kgml: csta:CSTAT_06845 -> [csta:CSTAT_06855] -> csta:CSTAT_06855
path_csta00740.kgml: 3.5.4.25 -> [3.5.4.26] -> 1.1.1.193
path_csta00740.kgml: Skipped genes: csta:CSTAT_06850
path_csta00740.kgml:
path_csta00740.kgml: --- 0.40 seconds ---

path_csta00750.kgml: Vitamin B6 metabolism
path_csta00750.kgml: Initialization took 0.09 seconds
path_csta00750.kgml: (not found)
path_csta00750.kgml: --- 0.15 seconds ---

path_csta00760.kgml: Nicotinate and nicotinamide metabolism
path_csta00760.kgml: Initialization took 0.40 seconds
path_csta00760.kgml:
path_csta00760.kgml: Found a trail of span 2 without skipping any vertex
path_csta00760.kgml: 72 -> 73
path_csta00760.kgml: R04292 -> R03348
path_csta00760.kgml: csta:CSTAT_12325 -> csta:CSTAT_12315
path_csta00760.kgml: 2.5.1.72 -> 2.4.2.19
path_csta00760.kgml:
path_csta00760.kgml: Found a trail of span 2 containing skipped vertices
path_csta00760.kgml: 88 -> [83] -> 86
path_csta00760.kgml: R01724 -> [R03005] -> R00189
path_csta00760.kgml: csta:CSTAT_10760 -> [csta:CSTAT_03760] -> csta:CSTAT_10820
path_csta00760.kgml: 6.3.4.21 -> [{2.7.7.1, 2.7.7.18}] -> {6.3.1.5, 6.3.5.1}
path_csta00760.kgml: Skipped genes: csta:CSTAT_10790, csta:CSTAT_10765
path_csta00760.kgml:
path_csta00760.kgml: --- 0.61 seconds ---

path_csta00770.kgml: Pantothenate and CoA biosynthesis
path_csta00770.kgml: Initialization took 0.29 seconds
path_csta00770.kgml:
path_csta00770.kgml: Found a trail of span 2 without skipping any vertex
path_csta00770.kgml: 82 -> 81
path_csta00770.kgml: R00006 -> R03051
path_csta00770.kgml: {csta:CSTAT_03585, csta:CSTAT_03625, csta:CSTAT_07660, csta:CSTAT_07665} -> csta:CSTAT_07655
path_csta00770.kgml: 2.2.1.6 -> 1.1.1.86
path_csta00770.kgml:
path_csta00770.kgml: --- 0.39 seconds ---

path_csta00780.kgml: Biotin metabolism
path_csta00780.kgml: Initialization took 0.09 seconds
path_csta00780.kgml:
path_csta00780.kgml: Found a trail of span 2 without skipping any vertex
path_csta00780.kgml: 32 -> 31
path_csta00780.kgml: R03231 -> R03182
path_csta00780.kgml: csta:CSTAT_10665 -> csta:CSTAT_10660
path_csta00780.kgml: 2.6.1.62 -> 6.3.3.3
path_csta00780.kgml:
path_csta00780.kgml: --- 0.21 seconds ---

path_csta00785.kgml: Lipoic acid metabolism
path_csta00785.kgml: Initialization took 0.06 seconds
path_csta00785.kgml:
path_csta00785.kgml: Found a trail of span 2 without skipping any vertex
path_csta00785.kgml: 5 -> 6
path_csta00785.kgml: R07768 -> R07769
path_csta00785.kgml: csta:CSTAT_04595 -> csta:CSTAT_04600
path_csta00785.kgml: 2.8.1.8 -> 2.3.1.181
path_csta00785.kgml:
path_csta00785.kgml: Found a trail of span 2 without skipping any vertex
path_csta00785.kgml: 11 -> 10
path_csta00785.kgml: R07766 -> R07767
path_csta00785.kgml: csta:CSTAT_04600 -> csta:CSTAT_04595
path_csta00785.kgml: 2.3.1.181 -> 2.8.1.8
path_csta00785.kgml:
path_csta00785.kgml: --- 0.25 seconds ---

path_csta00790.kgml: Folate biosynthesis
path_csta00790.kgml: Initialization took 0.40 seconds
path_csta00790.kgml:
path_csta00790.kgml: Found a trail of span 4 without skipping any vertex
path_csta00790.kgml: 171 -> 75 -> 74 -> 72
path_csta00790.kgml: R11073 -> R03504 -> R03503 -> R03067
path_csta00790.kgml: csta:CSTAT_11470 -> csta:CSTAT_11470 -> csta:CSTAT_11465 -> {csta:CSTAT_08355, csta:CSTAT_11475}
path_csta00790.kgml: 5.1.99.8 -> 4.1.2.25 -> 2.7.6.3 -> 2.5.1.15
path_csta00790.kgml:
path_csta00790.kgml: Found a trail of span 3 containing skipped vertices
path_csta00790.kgml: 171 -> 75 -> [74] -> 72
path_csta00790.kgml: R11073 -> R03504 -> [R03503] -> R03067
path_csta00790.kgml: csta:CSTAT_11470 -> csta:CSTAT_11470 -> [csta:CSTAT_11465] -> {csta:CSTAT_08355, csta:CSTAT_11475}
path_csta00790.kgml: 5.1.99.8 -> 4.1.2.25 -> [2.7.6.3] -> 2.5.1.15
path_csta00790.kgml:
path_csta00790.kgml: Found a trail of span 3 without skipping any vertex
path_csta00790.kgml: 171 -> 75 -> 73
path_csta00790.kgml: R11073 -> R03504 -> R03066
path_csta00790.kgml: csta:CSTAT_11470 -> csta:CSTAT_11470 -> {csta:CSTAT_08355, csta:CSTAT_11475}
path_csta00790.kgml: 5.1.99.8 -> 4.1.2.25 -> 2.5.1.15
path_csta00790.kgml:
path_csta00790.kgml: Found a trail of span 3 containing skipped vertices
path_csta00790.kgml: 171 -> [75] -> 74 -> 72
path_csta00790.kgml: R11073 -> [R03504] -> R03503 -> R03067
path_csta00790.kgml: csta:CSTAT_11470 -> [csta:CSTAT_11470] -> csta:CSTAT_11465 -> {csta:CSTAT_08355, csta:CSTAT_11475}
path_csta00790.kgml: 5.1.99.8 -> [4.1.2.25] -> 2.7.6.3 -> 2.5.1.15
path_csta00790.kgml:
path_csta00790.kgml: Found a trail of span 2 containing skipped vertices
path_csta00790.kgml: 93 -> 117
path_csta00790.kgml: R09394 -> R11372
path_csta00790.kgml: csta:CSTAT_08020 -> csta:CSTAT_08030
path_csta00790.kgml: 4.1.99.22 -> 4.6.1.17
path_csta00790.kgml: Skipped genes: csta:CSTAT_08025
path_csta00790.kgml:
path_csta00790.kgml: Found a trail of span 2 containing skipped vertices
path_csta00790.kgml: 171 -> [75] -> 73
path_csta00790.kgml: R11073 -> [R03504] -> R03066
path_csta00790.kgml: csta:CSTAT_11470 -> [csta:CSTAT_11470] -> {csta:CSTAT_08355, csta:CSTAT_11475}
path_csta00790.kgml: 5.1.99.8 -> [4.1.2.25] -> 2.5.1.15
path_csta00790.kgml:
path_csta00790.kgml: --- 0.96 seconds ---

path_csta00860.kgml: Porphyrin and chlorophyll metabolism
path_csta00860.kgml: Initialization took 0.40 seconds
path_csta00860.kgml:
path_csta00860.kgml: Found a trail of span 7 containing skipped vertices
path_csta00860.kgml: 278 -> 276 -> 274 -> 273 -> 270 -> 269 -> 408
path_csta00860.kgml: R04109 -> R02272 -> R00036 -> R00084 -> R03165 -> R03197 -> R04178
path_csta00860.kgml: csta:CSTAT_01975 -> csta:CSTAT_02030 -> csta:CSTAT_01990 -> csta:CSTAT_01980 -> csta:CSTAT_01985 -> csta:CSTAT_02005 -> csta:CSTAT_02010
path_csta00860.kgml: 1.2.1.70 -> 5.4.3.8 -> 4.2.1.24 -> 2.5.1.61 -> 4.2.1.75 -> 4.1.1.37 -> 1.3.3.15
path_csta00860.kgml: Skipped genes: csta:CSTAT_02025, csta:CSTAT_02020, csta:CSTAT_01995, csta:CSTAT_02000
path_csta00860.kgml:
path_csta00860.kgml: Found a trail of span 6 containing skipped vertices
path_csta00860.kgml: 278 -> [276] -> 274 -> 273 -> 270 -> 269 -> 408
path_csta00860.kgml: R04109 -> [R02272] -> R00036 -> R00084 -> R03165 -> R03197 -> R04178
path_csta00860.kgml: csta:CSTAT_01975 -> [csta:CSTAT_02030] -> csta:CSTAT_01990 -> csta:CSTAT_01980 -> csta:CSTAT_01985 -> csta:CSTAT_02005 -> csta:CSTAT_02010
path_csta00860.kgml: 1.2.1.70 -> [5.4.3.8] -> 4.2.1.24 -> 2.5.1.61 -> 4.2.1.75 -> 4.1.1.37 -> 1.3.3.15
path_csta00860.kgml: Skipped genes: csta:CSTAT_01995, csta:CSTAT_02000
path_csta00860.kgml:
path_csta00860.kgml: Found a trail of span 6 containing skipped vertices
path_csta00860.kgml: 278 -> 276 -> 274 -> [273] -> 270 -> 269 -> 408
path_csta00860.kgml: R04109 -> R02272 -> R00036 -> [R00084] -> R03165 -> R03197 -> R04178
path_csta00860.kgml: csta:CSTAT_01975 -> csta:CSTAT_02030 -> csta:CSTAT_01990 -> [csta:CSTAT_01980] -> csta:CSTAT_01985 -> csta:CSTAT_02005 -> csta:CSTAT_02010
path_csta00860.kgml: 1.2.1.70 -> 5.4.3.8 -> 4.2.1.24 -> [2.5.1.61] -> 4.2.1.75 -> 4.1.1.37 -> 1.3.3.15
path_csta00860.kgml: Skipped genes: csta:CSTAT_02025, csta:CSTAT_01980, csta:CSTAT_02020, csta:CSTAT_01995, csta:CSTAT_02000
path_csta00860.kgml:
path_csta00860.kgml: Found a trail of span 6 containing skipped vertices
path_csta00860.kgml: 278 -> 276 -> 274 -> 273 -> [270] -> 269 -> 408
path_csta00860.kgml: R04109 -> R02272 -> R00036 -> R00084 -> [R03165] -> R03197 -> R04178
path_csta00860.kgml: csta:CSTAT_01975 -> csta:CSTAT_02030 -> csta:CSTAT_01990 -> csta:CSTAT_01980 -> [csta:CSTAT_01985] -> csta:CSTAT_02005 -> csta:CSTAT_02010
path_csta00860.kgml: 1.2.1.70 -> 5.4.3.8 -> 4.2.1.24 -> 2.5.1.61 -> [4.2.1.75] -> 4.1.1.37 -> 1.3.3.15
path_csta00860.kgml: Skipped genes: csta:CSTAT_02025, csta:CSTAT_02020, csta:CSTAT_01995, csta:CSTAT_01985, csta:CSTAT_02000
path_csta00860.kgml:
path_csta00860.kgml: Found a trail of span 5 containing skipped vertices
path_csta00860.kgml: 278 -> [276] -> 274 -> 273 -> 270 -> 271
path_csta00860.kgml: R04109 -> [R02272] -> R00036 -> R00084 -> R03165 -> R03194
path_csta00860.kgml: csta:CSTAT_01975 -> [csta:CSTAT_02030] -> csta:CSTAT_01990 -> csta:CSTAT_01980 -> csta:CSTAT_01985 -> csta:CSTAT_01985
path_csta00860.kgml: 1.2.1.70 -> [5.4.3.8] -> 4.2.1.24 -> 2.5.1.61 -> 4.2.1.75 -> 2.1.1.107
path_csta00860.kgml:
path_csta00860.kgml: Found a trail of span 4 containing skipped vertices
path_csta00860.kgml: 278 -> [276] -> 274 -> 273 -> [270] -> 271
path_csta00860.kgml: R04109 -> [R02272] -> R00036 -> R00084 -> [R03165] -> R03194
path_csta00860.kgml: csta:CSTAT_01975 -> [csta:CSTAT_02030] -> csta:CSTAT_01990 -> csta:CSTAT_01980 -> [csta:CSTAT_01985] -> csta:CSTAT_01985
path_csta00860.kgml: 1.2.1.70 -> [5.4.3.8] -> 4.2.1.24 -> 2.5.1.61 -> [4.2.1.75] -> 2.1.1.107
path_csta00860.kgml:
path_csta00860.kgml: --- 1.01 seconds ---

path_csta00900.kgml: Terpenoid backbone biosynthesis
path_csta00900.kgml: Initialization took 0.30 seconds
path_csta00900.kgml:
path_csta00900.kgml: Found a trail of span 2 containing skipped vertices
path_csta00900.kgml: 66 -> [67] -> 68
path_csta00900.kgml: R05633 -> [R05634] -> R05637
path_csta00900.kgml: csta:CSTAT_11345 -> [csta:CSTAT_09155] -> csta:CSTAT_11340
path_csta00900.kgml: 2.7.7.60 -> [2.7.1.148] -> 4.6.1.12
path_csta00900.kgml:
path_csta00900.kgml: --- 0.45 seconds ---

path_csta00903.kgml: Limonene and pinene degradation
path_csta00903.kgml: Initialization took 0.09 seconds
path_csta00903.kgml: (not found)
path_csta00903.kgml: --- 0.15 seconds ---

path_csta00910.kgml: Nitrogen metabolism
path_csta00910.kgml: Initialization took 0.40 seconds
path_csta00910.kgml:
path_csta00910.kgml: Found a trail of span 2 containing skipped vertices
path_csta00910.kgml: 81 -> [88] -> 77
path_csta00910.kgml: R00114 -> [R00248] -> R00253
path_csta00910.kgml: csta:CSTAT_04235 -> [csta:CSTAT_05125] -> {csta:CSTAT_04245, csta:CSTAT_04280, csta:CSTAT_04520, csta:CSTAT_04580}
path_csta00910.kgml: 1.4.1.13 -> [{1.4.1.13, 1.4.1.3, 1.4.1.4}] -> 6.3.1.2
path_csta00910.kgml:
path_csta00910.kgml: Found a trail of span 2 containing skipped vertices
path_csta00910.kgml: 150 -> 25
path_csta00910.kgml: R09497 -> R00798
path_csta00910.kgml: {csta:CSTAT_07980, csta:CSTAT_07985, csta:CSTAT_07995} -> {csta:CSTAT_07980, csta:CSTAT_07985, csta:CSTAT_07995}
path_csta00910.kgml: 1.7.5.1 -> ?
path_csta00910.kgml: Skipped genes: csta:CSTAT_07990
path_csta00910.kgml:
path_csta00910.kgml: --- 0.59 seconds ---

path_csta00920.kgml: Sulfur metabolism
path_csta00920.kgml: Initialization took 0.33 seconds
path_csta00920.kgml:
path_csta00920.kgml: Found a trail of span 2 without skipping any vertex
path_csta00920.kgml: 109 -> 103
path_csta00920.kgml: R00586 -> R00897
path_csta00920.kgml: csta:CSTAT_10950 -> csta:CSTAT_10945
path_csta00920.kgml: 2.3.1.30 -> {2.5.1.47, 2.5.1.65}
path_csta00920.kgml:
path_csta00920.kgml: --- 0.45 seconds ---

path_csta00970.kgml: Aminoacyl-tRNA biosynthesis
path_csta00970.kgml: Initialization took 0.69 seconds
path_csta00970.kgml: (not found)
path_csta00970.kgml: --- 0.75 seconds ---

path_csta01040.kgml: Biosynthesis of unsaturated fatty acids
path_csta01040.kgml: Initialization took 0.10 seconds
path_csta01040.kgml: (not found)
path_csta01040.kgml: --- 0.16 seconds ---

--- 380.88 seconds ---
