# Supplementary material for: CoMetGeNe: mining conserved neighborhood patterns in metabolic and genomic contexts
Source: BMC Bioinformatics. 2019 Jan 10;20:19. doi: 10.1186/s12859-018-2542-2 (PMC6327494; doi:10.1186/s12859-018-2542-2)
Supplement: Supplementary file 14 — Trail finding results for completely assembled representative bacterial genomes present in NCBI Genomes. Of the 1,545 fully assembled representative bacterial genomes in NCBI, corresponding entries have been identified in KEGG for 1,467 species, for which trail finding has been performed for all combinations of gap parameters δG and δD ranging from 0 to 3. This additional file is available from https://doi.org/10.6084/m9.figshare.7288769. (GZ 178,532 kb) [file 12859_2018_2542_MOESM14_ESM.gz › results/pami_dG0_dD3.hnet]

--- delta_G = 0, delta_D = 3 ---

path_pami00010.kgml: Glycolysis / Gluconeogenesis
path_pami00010.kgml: Initialization took 0.32 seconds
path_pami00010.kgml:
path_pami00010.kgml: Found a trail of span 3 without skipping any vertex
path_pami00010.kgml: 48 -> 49 -> 50
path_pami00010.kgml: R00014 -> R03270 -> R02569
path_pami00010.kgml: {pami:JCM7686_1054, pami:JCM7686_1055} -> {pami:JCM7686_1054, pami:JCM7686_1055} -> pami:JCM7686_1053
path_pami00010.kgml: {1.2.4.1, 2.2.1.6, 4.1.1.1} -> 1.2.4.1 -> 2.3.1.12
path_pami00010.kgml:
path_pami00010.kgml: Found a trail of span 2 containing skipped vertices
path_pami00010.kgml: 76 -> [57] -> 14
path_pami00010.kgml: R01512 -> [R01061] -> R01070
path_pami00010.kgml: pami:JCM7686_0857 -> [pami:JCM7686_0710] -> pami:JCM7686_0855
path_pami00010.kgml: 2.7.2.3 -> [{1.2.1.12, 1.2.1.59}] -> 4.1.2.13
path_pami00010.kgml:
path_pami00010.kgml: --- 2.02 seconds ---

path_pami00020.kgml: Citrate cycle (TCA cycle)
path_pami00020.kgml: Initialization took 0.22 seconds
path_pami00020.kgml:
path_pami00020.kgml: Found a trail of span 3 containing skipped vertices
path_pami00020.kgml: 82 -> [80 -> 77] -> 75 -> 77
path_pami00020.kgml: R02569 -> [R07618 -> R03270] -> R00014 -> R03270
path_pami00020.kgml: pami:JCM7686_1053 -> [{pami:JCM7686_2526, pami:JCM7686_2588, pami:JCM7686_3331} -> {pami:JCM7686_1054, pami:JCM7686_1055}] -> {pami:JCM7686_1054, pami:JCM7686_1055} -> {pami:JCM7686_1054, pami:JCM7686_1055}
path_pami00020.kgml: 2.3.1.12 -> [1.8.1.4 -> 1.2.4.1] -> {1.2.4.1, 2.2.1.6, 4.1.1.1} -> 1.2.4.1
path_pami00020.kgml:
path_pami00020.kgml: Found a trail of span 3 containing skipped vertices
path_pami00020.kgml: 30 -> 31 -> [28 -> 30] -> 29
path_pami00020.kgml: R03316 -> R02570 -> [R07618 -> R03316] -> R00621
path_pami00020.kgml: pami:JCM7686_2582 -> pami:JCM7686_2583 -> [{pami:JCM7686_2526, pami:JCM7686_2588, pami:JCM7686_3331} -> pami:JCM7686_2582] -> pami:JCM7686_2582
path_pami00020.kgml: 1.2.4.2 -> 2.3.1.61 -> [1.8.1.4 -> 1.2.4.2] -> 1.2.4.2
path_pami00020.kgml:
path_pami00020.kgml: Found a trail of span 2 containing skipped vertices
path_pami00020.kgml: 42 -> [38 -> 92] -> 32
path_pami00020.kgml: R00342 -> [R01082 -> R02164] -> R00405
path_pami00020.kgml: pami:JCM7686_2576 -> [pami:JCM7686_0865 -> {pami:JCM7686_2564, pami:JCM7686_2567, pami:JCM7686_2568, pami:JCM7686_2569}] -> {pami:JCM7686_2578, pami:JCM7686_2580}
path_pami00020.kgml: {1.1.1.299, 1.1.1.37} -> [4.2.1.2 -> {1.3.5.1, 1.3.5.4}] -> 6.2.1.5
path_pami00020.kgml:
path_pami00020.kgml: --- 4.37 seconds ---

path_pami00030.kgml: Pentose phosphate pathway
path_pami00030.kgml: Initialization took 0.44 seconds
path_pami00030.kgml:
path_pami00030.kgml: Found a trail of span 5 containing skipped vertices
path_pami00030.kgml: 58 -> 57 -> [56 -> 48 -> 49] -> 53 -> 37 -> 157
path_pami00030.kgml: R02736 -> R02035 -> [R01528 -> R01529 -> R01830] -> R02740 -> R02739 -> {R02736, R10907}
path_pami00030.kgml: pami:JCM7686_0839 -> pami:JCM7686_0840 -> [pami:JCM7686_pAMI6p007 -> pami:JCM7686_2973 -> pami:JCM7686_1570] -> pami:JCM7686_0841 -> pami:JCM7686_0841 -> pami:JCM7686_0839
path_pami00030.kgml: {1.1.1.363, 1.1.1.49} -> 3.1.1.31 -> [{1.1.1.351, 1.1.1.44} -> 5.1.3.1 -> 2.2.1.1] -> 5.3.1.9 -> {5.1.3.15, 5.3.1.9} -> {1.1.1.363, 1.1.1.49, 1.1.1.363, 1.1.1.388}
path_pami00030.kgml:
path_pami00030.kgml: --- 6.94 seconds ---

path_pami00040.kgml: Pentose and glucuronate interconversions
path_pami00040.kgml: Initialization took 0.30 seconds
path_pami00040.kgml:
path_pami00040.kgml: Found a trail of span 2 without skipping any vertex
path_pami00040.kgml: 72 -> 71
path_pami00040.kgml: R01526 -> R01895
path_pami00040.kgml: pami:JCM7686_pAMI5p221 -> pami:JCM7686_pAMI5p222
path_pami00040.kgml: {2.7.1.16, 2.7.1.47} -> 1.1.1.56
path_pami00040.kgml:
path_pami00040.kgml: --- 0.81 seconds ---

path_pami00051.kgml: Fructose and mannose metabolism
path_pami00051.kgml: Initialization took 0.22 seconds
path_pami00051.kgml:
path_pami00051.kgml: Found a trail of span 2 containing skipped vertices
path_pami00051.kgml: 78 -> [79] -> 84
path_pami00051.kgml: R01819 -> [R01818] -> R00885
path_pami00051.kgml: {pami:JCM7686_2750, pami:JCM7686_2751} -> [pami:JCM7686_pAMI6p037] -> {pami:JCM7686_2750, pami:JCM7686_2751}
path_pami00051.kgml: 5.3.1.8 -> [5.4.2.8] -> 2.7.7.13
path_pami00051.kgml:
path_pami00051.kgml: --- 0.64 seconds ---

path_pami00052.kgml: Galactose metabolism
path_pami00052.kgml: Initialization took 0.19 seconds
path_pami00052.kgml:
path_pami00052.kgml: Found a trail of span 2 without skipping any vertex
path_pami00052.kgml: 79 -> 80
path_pami00052.kgml: R00291 -> R00289
path_pami00052.kgml: {pami:JCM7686_3030, pami:JCM7686_pAMI5p114} -> pami:JCM7686_3031
path_pami00052.kgml: 5.1.3.2 -> {2.7.7.64, 2.7.7.9}
path_pami00052.kgml:
path_pami00052.kgml: Found a trail of span 2 without skipping any vertex
path_pami00052.kgml: 83 -> 59
path_pami00052.kgml: R03387 -> R01064
path_pami00052.kgml: pami:JCM7686_pAMI4p157 -> pami:JCM7686_pAMI4p158
path_pami00052.kgml: {2.7.1.178, 2.7.1.58} -> {4.1.2.21, 4.1.2.55}
path_pami00052.kgml:
path_pami00052.kgml: --- 0.93 seconds ---

path_pami00053.kgml: Ascorbate and aldarate metabolism
path_pami00053.kgml: Initialization took 0.27 seconds
path_pami00053.kgml: (not found)
path_pami00053.kgml: --- 0.44 seconds ---

path_pami00072.kgml: Synthesis and degradation of ketone bodies
path_pami00072.kgml: Initialization took 0.27 seconds
path_pami00072.kgml: (not found)
path_pami00072.kgml: --- 0.37 seconds ---

path_pami00121.kgml: Secondary bile acid biosynthesis
path_pami00121.kgml: Initialization took 0.22 seconds
path_pami00121.kgml: (not found)
path_pami00121.kgml: --- 0.46 seconds ---

path_pami00130.kgml: Ubiquinone and other terpenoid-quinone biosynthesis
path_pami00130.kgml: Initialization took 0.26 seconds
path_pami00130.kgml: (not found)
path_pami00130.kgml: --- 0.46 seconds ---

path_pami00190.kgml: Oxidative phosphorylation
path_pami00190.kgml: Initialization took 0.25 seconds
path_pami00190.kgml: (not found)
path_pami00190.kgml: --- 0.54 seconds ---

path_pami00220.kgml: Arginine biosynthesis
path_pami00220.kgml: Initialization took 0.28 seconds
path_pami00220.kgml:
path_pami00220.kgml: Found a trail of span 2 containing skipped vertices
path_pami00220.kgml: 52 -> [55] -> 44
path_pami00220.kgml: R02283 -> [R02282] -> R01398
path_pami00220.kgml: pami:JCM7686_3060 -> [pami:JCM7686_2999] -> pami:JCM7686_3059
path_pami00220.kgml: 2.6.1.11 -> [2.3.1.35] -> 2.1.3.3
path_pami00220.kgml:
path_pami00220.kgml: --- 1.17 seconds ---

path_pami00230.kgml: Purine metabolism
path_pami00230.kgml: Initialization took 0.65 seconds
path_pami00230.kgml:
path_pami00230.kgml: Found a trail of span 2 without skipping any vertex
path_pami00230.kgml: 252 -> 253
path_pami00230.kgml: R00529 -> R00509
path_pami00230.kgml: {pami:JCM7686_pAMI6p039, pami:JCM7686_pAMI6p040} -> pami:JCM7686_pAMI6p040
path_pami00230.kgml: 2.7.7.4 -> 2.7.1.25
path_pami00230.kgml:
path_pami00230.kgml: Found a trail of span 2 without skipping any vertex
path_pami00230.kgml: 258 -> 259
path_pami00230.kgml: R01768 -> R02103
path_pami00230.kgml: {pami:JCM7686_1655, pami:JCM7686_1656} -> {pami:JCM7686_1655, pami:JCM7686_1656}
path_pami00230.kgml: 1.17.1.4 -> 1.17.1.4
path_pami00230.kgml:
path_pami00230.kgml: Found a trail of span 2 without skipping any vertex
path_pami00230.kgml: 244 -> 245
path_pami00230.kgml: R00441 -> R00429
path_pami00230.kgml: {pami:JCM7686_1949, pami:JCM7686_3184, pami:JCM7686_3219, pami:JCM7686_3220} -> pami:JCM7686_1948
path_pami00230.kgml: {2.7.7.48, 2.7.7.6} -> 2.7.6.5
path_pami00230.kgml:
path_pami00230.kgml: Found a trail of span 2 without skipping any vertex
path_pami00230.kgml: 427 -> 428
path_pami00230.kgml: R07404 -> R07405
path_pami00230.kgml: pami:JCM7686_2462 -> pami:JCM7686_2463
path_pami00230.kgml: 6.3.4.18 -> 5.4.99.18
path_pami00230.kgml:
path_pami00230.kgml: Found a trail of span 2 containing skipped vertices
path_pami00230.kgml: 260 -> [164 -> 427 -> 428] -> 167
path_pami00230.kgml: R04463 -> [R04208 -> R07404 -> R07405] -> R04591
path_pami00230.kgml: {pami:JCM7686_0637, pami:JCM7686_2111, pami:JCM7686_2825} -> [pami:JCM7686_2075 -> pami:JCM7686_2462 -> pami:JCM7686_2463] -> pami:JCM7686_0636
path_pami00230.kgml: 6.3.5.3 -> [6.3.3.1 -> 6.3.4.18 -> 5.4.99.18] -> 6.3.2.6
path_pami00230.kgml:
path_pami00230.kgml: Found a trail of span 2 containing skipped vertices
path_pami00230.kgml: 163 -> [260] -> 164
path_pami00230.kgml: R04325 -> [R04463] -> R04208
path_pami00230.kgml: pami:JCM7686_2074 -> [{pami:JCM7686_0637, pami:JCM7686_2111, pami:JCM7686_2825}] -> pami:JCM7686_2075
path_pami00230.kgml: 2.1.2.2 -> [6.3.5.3] -> 6.3.3.1
path_pami00230.kgml:
path_pami00230.kgml: --- 59.20 seconds ---

path_pami00240.kgml: Pyrimidine metabolism
path_pami00240.kgml: Initialization took 0.28 seconds
path_pami00240.kgml:
path_pami00240.kgml: Found a trail of span 3 containing skipped vertices
path_pami00240.kgml: 150 -> [89] -> 161 -> [158] -> 157
path_pami00240.kgml: R02098 -> [R06613] -> R02094 -> [R02093] -> R00378
path_pami00240.kgml: pami:JCM7686_0751 -> [pami:JCM7686_2886] -> pami:JCM7686_0751 -> [pami:JCM7686_2136] -> {pami:JCM7686_0661, pami:JCM7686_0737, pami:JCM7686_0750, pami:JCM7686_1103, pami:JCM7686_1318, pami:JCM7686_1940, pami:JCM7686_2027, pami:JCM7686_2265, pami:JCM7686_3411, pami:JCM7686_3461, pami:JCM7686_pAMI4p352}
path_pami00240.kgml: {2.7.4.4, 2.7.4.9} -> [2.1.1.148] -> {2.7.4.12, 2.7.4.9} -> [2.7.4.6] -> 2.7.7.7
path_pami00240.kgml:
path_pami00240.kgml: Found a trail of span 2 containing skipped vertices
path_pami00240.kgml: 101 -> [99] -> 98
path_pami00240.kgml: R01870 -> [R01869] -> R01993
path_pami00240.kgml: pami:JCM7686_0707 -> [pami:JCM7686_1404] -> {pami:JCM7686_0359, pami:JCM7686_0708, pami:JCM7686_pAMI1p022}
path_pami00240.kgml: 2.4.2.10 -> [1.3.1.14] -> 3.5.2.3
path_pami00240.kgml:
path_pami00240.kgml: Found a trail of span 2 containing skipped vertices
path_pami00240.kgml: 121 -> [102 -> 104] -> 103
path_pami00240.kgml: R00442 -> [R00438 -> R00156] -> R00443
path_pami00240.kgml: {pami:JCM7686_1949, pami:JCM7686_3184, pami:JCM7686_3219, pami:JCM7686_3220} -> [pami:JCM7686_3323 -> pami:JCM7686_2136] -> {pami:JCM7686_1949, pami:JCM7686_3184, pami:JCM7686_3219, pami:JCM7686_3220}
path_pami00240.kgml: {2.7.7.48, 2.7.7.6} -> [2.7.7.8 -> 2.7.4.6] -> {2.7.7.48, 2.7.7.52, 2.7.7.6}
path_pami00240.kgml:
path_pami00240.kgml: Found a trail of span 2 without skipping any vertex
path_pami00240.kgml: 172 -> 173
path_pami00240.kgml: R03055 -> R04666
path_pami00240.kgml: {pami:JCM7686_1615, pami:JCM7686_pAMI1p017} -> {pami:JCM7686_1442, pami:JCM7686_1614, pami:JCM7686_pAMI4p190}
path_pami00240.kgml: 3.5.2.2 -> 3.5.1.6
path_pami00240.kgml:
path_pami00240.kgml: Found a trail of span 2 without skipping any vertex
path_pami00240.kgml: 119 -> 120
path_pami00240.kgml: R02269 -> R00905
path_pami00240.kgml: {pami:JCM7686_1615, pami:JCM7686_pAMI1p017} -> {pami:JCM7686_1442, pami:JCM7686_1614, pami:JCM7686_pAMI4p190}
path_pami00240.kgml: 3.5.2.2 -> 3.5.1.6
path_pami00240.kgml:
path_pami00240.kgml: Found a trail of span 2 containing skipped vertices
path_pami00240.kgml: 152 -> [151 -> 89 -> 163] -> 166
path_pami00240.kgml: R02485 -> [R02099 -> R06613 -> R01569] -> R01570
path_pami00240.kgml: pami:JCM7686_2484 -> [pami:JCM7686_2134 -> pami:JCM7686_2886 -> {pami:JCM7686_0613, pami:JCM7686_3291}] -> pami:JCM7686_2483
path_pami00240.kgml: 3.5.4.5 -> [2.7.1.21 -> 2.1.1.148 -> {3.1.3.35, 3.1.3.5, 3.1.3.89}] -> {2.4.2.2, 2.4.2.4}
path_pami00240.kgml:
path_pami00240.kgml: Found a trail of span 2 without skipping any vertex
path_pami00240.kgml: 152 -> 155
path_pami00240.kgml: R02485 -> R02484
path_pami00240.kgml: pami:JCM7686_2484 -> pami:JCM7686_2483
path_pami00240.kgml: 3.5.4.5 -> {2.4.2.1, 2.4.2.2, 2.4.2.3, 2.4.2.4}
path_pami00240.kgml:
path_pami00240.kgml: Found a trail of span 2 containing skipped vertices
path_pami00240.kgml: 150 -> [89 -> 161 -> 158] -> 157
path_pami00240.kgml: R02098 -> [R06613 -> R02094 -> R02093] -> R00378
path_pami00240.kgml: pami:JCM7686_0751 -> [pami:JCM7686_2886 -> pami:JCM7686_0751 -> pami:JCM7686_2136] -> {pami:JCM7686_0661, pami:JCM7686_0737, pami:JCM7686_0750, pami:JCM7686_1103, pami:JCM7686_1318, pami:JCM7686_1940, pami:JCM7686_2027, pami:JCM7686_2265, pami:JCM7686_3411, pami:JCM7686_3461, pami:JCM7686_pAMI4p352}
path_pami00240.kgml: {2.7.4.4, 2.7.4.9} -> [2.1.1.148 -> {2.7.4.12, 2.7.4.9} -> 2.7.4.6] -> 2.7.7.7
path_pami00240.kgml:
path_pami00240.kgml: --- 25.12 seconds ---

path_pami00250.kgml: Alanine, aspartate and glutamate metabolism
path_pami00250.kgml: Initialization took 0.50 seconds
path_pami00250.kgml: (not found)
path_pami00250.kgml: --- 0.86 seconds ---

path_pami00260.kgml: Glycine, serine and threonine metabolism
path_pami00260.kgml: Initialization took 0.28 seconds
path_pami00260.kgml:
path_pami00260.kgml: Found a trail of span 4 containing skipped vertices
path_pami00260.kgml: 67 -> [82] -> 183 -> 66 -> [84] -> 83
path_pami00260.kgml: R00585 -> [R00945] -> R00372 -> R00588 -> [R00751] -> R00996
path_pami00260.kgml: pami:JCM7686_1647 -> [{pami:JCM7686_1666, pami:JCM7686_2770, pami:JCM7686_2900, pami:JCM7686_pAMI5p249}] -> pami:JCM7686_1647 -> pami:JCM7686_1647 -> [pami:JCM7686_1383] -> {pami:JCM7686_1648, pami:JCM7686_2701}
path_pami00260.kgml: 2.6.1.51 -> [2.1.2.1] -> {2.6.1.4, 2.6.1.44} -> 2.6.1.45 -> [{4.1.2.48, 4.1.2.5}] -> 4.3.1.19
path_pami00260.kgml:
path_pami00260.kgml: Found a trail of span 4 containing skipped vertices
path_pami00260.kgml: 67 -> 66 -> 183 -> [82] -> 116
path_pami00260.kgml: R00585 -> R00588 -> R00372 -> [R00945] -> R00220
path_pami00260.kgml: pami:JCM7686_1647 -> pami:JCM7686_1647 -> pami:JCM7686_1647 -> [{pami:JCM7686_1666, pami:JCM7686_2770, pami:JCM7686_2900, pami:JCM7686_pAMI5p249}] -> {pami:JCM7686_1648, pami:JCM7686_2701}
path_pami00260.kgml: 2.6.1.51 -> 2.6.1.45 -> {2.6.1.4, 2.6.1.44} -> [2.1.2.1] -> {4.3.1.17, 4.3.1.19}
path_pami00260.kgml:
path_pami00260.kgml: Found a trail of span 4 containing skipped vertices
path_pami00260.kgml: 67 -> [82] -> 183 -> 66 -> 179 -> [82 -> 84] -> 83
path_pami00260.kgml: R00585 -> [R00945] -> R00372 -> R00588 -> R00588 -> [R00945 -> R00751] -> R00996
path_pami00260.kgml: pami:JCM7686_1647 -> [{pami:JCM7686_1666, pami:JCM7686_2770, pami:JCM7686_2900, pami:JCM7686_pAMI5p249}] -> pami:JCM7686_1647 -> pami:JCM7686_1647 -> pami:JCM7686_1647 -> [{pami:JCM7686_1666, pami:JCM7686_2770, pami:JCM7686_2900, pami:JCM7686_pAMI5p249} -> pami:JCM7686_1383] -> {pami:JCM7686_1648, pami:JCM7686_2701}
path_pami00260.kgml: 2.6.1.51 -> [2.1.2.1] -> {2.6.1.4, 2.6.1.44} -> 2.6.1.45 -> 2.6.1.45 -> [2.1.2.1 -> {4.1.2.48, 4.1.2.5}] -> 4.3.1.19
path_pami00260.kgml:
path_pami00260.kgml: Found a trail of span 4 containing skipped vertices
path_pami00260.kgml: 67 -> [82] -> 183 -> [82] -> 179 -> [82 -> 84] -> 83
path_pami00260.kgml: R00585 -> [R00945] -> R00372 -> [R00945] -> R00588 -> [R00945 -> R00751] -> R00996
path_pami00260.kgml: pami:JCM7686_1647 -> [{pami:JCM7686_1666, pami:JCM7686_2770, pami:JCM7686_2900, pami:JCM7686_pAMI5p249}] -> pami:JCM7686_1647 -> [{pami:JCM7686_1666, pami:JCM7686_2770, pami:JCM7686_2900, pami:JCM7686_pAMI5p249}] -> pami:JCM7686_1647 -> [{pami:JCM7686_1666, pami:JCM7686_2770, pami:JCM7686_2900, pami:JCM7686_pAMI5p249} -> pami:JCM7686_1383] -> {pami:JCM7686_1648, pami:JCM7686_2701}
path_pami00260.kgml: 2.6.1.51 -> [2.1.2.1] -> {2.6.1.4, 2.6.1.44} -> [2.1.2.1] -> 2.6.1.45 -> [2.1.2.1 -> {4.1.2.48, 4.1.2.5}] -> 4.3.1.19
path_pami00260.kgml:
path_pami00260.kgml: Found a trail of span 4 containing skipped vertices
path_pami00260.kgml: 179 -> 67 -> [82] -> 183 -> [82] -> 116
path_pami00260.kgml: R00588 -> R00585 -> [R00945] -> R00372 -> [R00945] -> R00220
path_pami00260.kgml: pami:JCM7686_1647 -> pami:JCM7686_1647 -> [{pami:JCM7686_1666, pami:JCM7686_2770, pami:JCM7686_2900, pami:JCM7686_pAMI5p249}] -> pami:JCM7686_1647 -> [{pami:JCM7686_1666, pami:JCM7686_2770, pami:JCM7686_2900, pami:JCM7686_pAMI5p249}] -> {pami:JCM7686_1648, pami:JCM7686_2701}
path_pami00260.kgml: 2.6.1.45 -> 2.6.1.51 -> [2.1.2.1] -> {2.6.1.4, 2.6.1.44} -> [2.1.2.1] -> {4.3.1.17, 4.3.1.19}
path_pami00260.kgml:
path_pami00260.kgml: Found a trail of span 4 containing skipped vertices
path_pami00260.kgml: 67 -> [82] -> 183 -> [82] -> 179 -> 66 -> 116
path_pami00260.kgml: R00585 -> [R00945] -> R00372 -> [R00945] -> R00588 -> R00588 -> R00220
path_pami00260.kgml: pami:JCM7686_1647 -> [{pami:JCM7686_1666, pami:JCM7686_2770, pami:JCM7686_2900, pami:JCM7686_pAMI5p249}] -> pami:JCM7686_1647 -> [{pami:JCM7686_1666, pami:JCM7686_2770, pami:JCM7686_2900, pami:JCM7686_pAMI5p249}] -> pami:JCM7686_1647 -> pami:JCM7686_1647 -> {pami:JCM7686_1648, pami:JCM7686_2701}
path_pami00260.kgml: 2.6.1.51 -> [2.1.2.1] -> {2.6.1.4, 2.6.1.44} -> [2.1.2.1] -> 2.6.1.45 -> 2.6.1.45 -> {4.3.1.17, 4.3.1.19}
path_pami00260.kgml:
path_pami00260.kgml: Found a trail of span 2 without skipping any vertex
path_pami00260.kgml: 58 -> 60
path_pami00260.kgml: R01025 -> {R02565, R02566}
path_pami00260.kgml: {pami:JCM7686_0878, pami:JCM7686_1809} -> pami:JCM7686_0877
path_pami00260.kgml: 1.1.99.1 -> {1.2.1.8, 1.2.1.8}
path_pami00260.kgml:
path_pami00260.kgml: Found a trail of span 2 without skipping any vertex
path_pami00260.kgml: 78 -> 70
path_pami00260.kgml: R04173 -> R01513
path_pami00260.kgml: pami:JCM7686_3156 -> {pami:JCM7686_1441, pami:JCM7686_3155}
path_pami00260.kgml: 2.6.1.52 -> 1.1.1.95
path_pami00260.kgml:
path_pami00260.kgml: --- 247.14 seconds ---

path_pami00261.kgml: Monobactam biosynthesis
path_pami00261.kgml: Initialization took 0.18 seconds
path_pami00261.kgml: (not found)
path_pami00261.kgml: --- 0.36 seconds ---

path_pami00270.kgml: Cysteine and methionine metabolism
path_pami00270.kgml: Initialization took 0.28 seconds
path_pami00270.kgml: (not found)
path_pami00270.kgml: --- 1.03 seconds ---

path_pami00280.kgml: Valine, leucine and isoleucine degradation
path_pami00280.kgml: Initialization took 0.29 seconds
path_pami00280.kgml:
path_pami00280.kgml: Found a trail of span 4 containing skipped vertices
path_pami00280.kgml: 82 -> [53 -> 90] -> 54 -> 53 -> 90
path_pami00280.kgml: R07603 -> [R07604 -> R03174] -> R07618 -> R07604 -> R03174
path_pami00280.kgml: {pami:JCM7686_3333, pami:JCM7686_3334} -> [{pami:JCM7686_3333, pami:JCM7686_3334} -> pami:JCM7686_3332] -> {pami:JCM7686_2526, pami:JCM7686_2588, pami:JCM7686_3331} -> {pami:JCM7686_3333, pami:JCM7686_3334} -> pami:JCM7686_3332
path_pami00280.kgml: 1.2.4.4 -> [1.2.4.4 -> 2.3.1.168] -> 1.8.1.4 -> 1.2.4.4 -> 2.3.1.168
path_pami00280.kgml:
path_pami00280.kgml: Found a trail of span 4 containing skipped vertices
path_pami00280.kgml: 91 -> 63 -> [108] -> 62 -> [63] -> 108
path_pami00280.kgml: R07599 -> R07600 -> [R02662] -> R07618 -> [R07600] -> R02662
path_pami00280.kgml: {pami:JCM7686_3333, pami:JCM7686_3334} -> {pami:JCM7686_3333, pami:JCM7686_3334} -> [pami:JCM7686_3332] -> {pami:JCM7686_2526, pami:JCM7686_2588, pami:JCM7686_3331} -> [{pami:JCM7686_3333, pami:JCM7686_3334}] -> pami:JCM7686_3332
path_pami00280.kgml: 1.2.4.4 -> 1.2.4.4 -> [2.3.1.168] -> 1.8.1.4 -> [1.2.4.4] -> 2.3.1.168
path_pami00280.kgml:
path_pami00280.kgml: Found a trail of span 4 containing skipped vertices
path_pami00280.kgml: 110 -> [68] -> 69 -> [110] -> 68 -> [69] -> 109
path_pami00280.kgml: R04097 -> [R07618] -> R07602 -> [R04097] -> R07618 -> [R07602] -> R07601
path_pami00280.kgml: pami:JCM7686_3332 -> [{pami:JCM7686_2526, pami:JCM7686_2588, pami:JCM7686_3331}] -> {pami:JCM7686_3333, pami:JCM7686_3334} -> [pami:JCM7686_3332] -> {pami:JCM7686_2526, pami:JCM7686_2588, pami:JCM7686_3331} -> [{pami:JCM7686_3333, pami:JCM7686_3334}] -> {pami:JCM7686_3333, pami:JCM7686_3334}
path_pami00280.kgml: 2.3.1.168 -> [1.8.1.4] -> 1.2.4.4 -> [2.3.1.168] -> 1.8.1.4 -> [1.2.4.4] -> 1.2.4.4
path_pami00280.kgml:
path_pami00280.kgml: Found a trail of span 3 without skipping any vertex
path_pami00280.kgml: 79 -> 78 -> 77
path_pami00280.kgml: R04138 -> R02085 -> R01360
path_pami00280.kgml: {pami:JCM7686_2361, pami:JCM7686_2362} -> pami:JCM7686_2359 -> pami:JCM7686_2360
path_pami00280.kgml: 6.4.1.4 -> 4.2.1.18 -> 4.1.3.4
path_pami00280.kgml:
path_pami00280.kgml: Found a trail of span 3 containing skipped vertices
path_pami00280.kgml: 88 -> 101 -> [86] -> 72
path_pami00280.kgml: R04204 -> R04203 -> [R00927] -> R00238
path_pami00280.kgml: pami:JCM7686_0626 -> pami:JCM7686_0626 -> [pami:JCM7686_pAMI5p032] -> {pami:JCM7686_0317, pami:JCM7686_0515, pami:JCM7686_0627, pami:JCM7686_pAMI5p171}
path_pami00280.kgml: 4.2.1.17 -> {1.1.1.178, 1.1.1.35} -> [{2.3.1.16, 2.3.1.9}] -> 2.3.1.9
path_pami00280.kgml:
path_pami00280.kgml: Found a trail of span 2 containing skipped vertices
path_pami00280.kgml: 79 -> [78] -> 77
path_pami00280.kgml: R04138 -> [R02085] -> R01360
path_pami00280.kgml: {pami:JCM7686_2361, pami:JCM7686_2362} -> [pami:JCM7686_2359] -> pami:JCM7686_2360
path_pami00280.kgml: 6.4.1.4 -> [4.2.1.18] -> 4.1.3.4
path_pami00280.kgml:
path_pami00280.kgml: Found a trail of span 2 containing skipped vertices
path_pami00280.kgml: 80 -> [79 -> 78 -> 77] -> 72
path_pami00280.kgml: R04137 -> [R04138 -> R02085 -> R01360] -> R00238
path_pami00280.kgml: pami:JCM7686_0626 -> [{pami:JCM7686_2361, pami:JCM7686_2362} -> pami:JCM7686_2359 -> pami:JCM7686_2360] -> {pami:JCM7686_0317, pami:JCM7686_0515, pami:JCM7686_0627, pami:JCM7686_pAMI5p171}
path_pami00280.kgml: 4.2.1.17 -> [6.4.1.4 -> 4.2.1.18 -> 4.1.3.4] -> 2.3.1.9
path_pami00280.kgml:
path_pami00280.kgml: Found a trail of span 2 containing skipped vertices
path_pami00280.kgml: 88 -> [101 -> 86] -> 72
path_pami00280.kgml: R04204 -> [R04203 -> R00927] -> R00238
path_pami00280.kgml: pami:JCM7686_0626 -> [pami:JCM7686_0626 -> pami:JCM7686_pAMI5p032] -> {pami:JCM7686_0317, pami:JCM7686_0515, pami:JCM7686_0627, pami:JCM7686_pAMI5p171}
path_pami00280.kgml: 4.2.1.17 -> [{1.1.1.178, 1.1.1.35} -> {2.3.1.16, 2.3.1.9}] -> 2.3.1.9
path_pami00280.kgml:
path_pami00280.kgml: --- 139.48 seconds ---

path_pami00281.kgml: Geraniol degradation
path_pami00281.kgml: Initialization took 0.19 seconds
path_pami00281.kgml: (not found)
path_pami00281.kgml: --- 0.37 seconds ---

path_pami00290.kgml: Valine, leucine and isoleucine biosynthesis
path_pami00290.kgml: Initialization took 0.25 seconds
path_pami00290.kgml:
path_pami00290.kgml: Found a trail of span 2 without skipping any vertex
path_pami00290.kgml: 78 -> 21
path_pami00290.kgml: R03896 -> R03898
path_pami00290.kgml: {pami:JCM7686_0371, pami:JCM7686_0373} -> {pami:JCM7686_0371, pami:JCM7686_0373}
path_pami00290.kgml: 4.2.1.35 -> 4.2.1.35
path_pami00290.kgml:
path_pami00290.kgml: Found a trail of span 2 without skipping any vertex
path_pami00290.kgml: 35 -> 37
path_pami00290.kgml: R03968 -> R04001
path_pami00290.kgml: {pami:JCM7686_0371, pami:JCM7686_0373} -> {pami:JCM7686_0371, pami:JCM7686_0373}
path_pami00290.kgml: 4.2.1.33 -> 4.2.1.33
path_pami00290.kgml:
path_pami00290.kgml: --- 1.31 seconds ---

path_pami00300.kgml: Lysine biosynthesis
path_pami00300.kgml: Initialization took 0.21 seconds
path_pami00300.kgml:
path_pami00300.kgml: Found a trail of span 2 without skipping any vertex
path_pami00300.kgml: 77 -> 46
path_pami00300.kgml: R02788 -> R04617
path_pami00300.kgml: pami:JCM7686_2548 -> pami:JCM7686_2547
path_pami00300.kgml: 6.3.2.13 -> 6.3.2.10
path_pami00300.kgml:
path_pami00300.kgml: --- 0.71 seconds ---

path_pami00310.kgml: Lysine degradation
path_pami00310.kgml: Initialization took 0.19 seconds
path_pami00310.kgml:
path_pami00310.kgml: Found a trail of span 3 without skipping any vertex
path_pami00310.kgml: 44 -> 45 -> 56
path_pami00310.kgml: R03026 -> R01975 -> R00238
path_pami00310.kgml: pami:JCM7686_0626 -> pami:JCM7686_0626 -> {pami:JCM7686_0317, pami:JCM7686_0515, pami:JCM7686_0627, pami:JCM7686_pAMI5p171}
path_pami00310.kgml: 4.2.1.17 -> 1.1.1.35 -> 2.3.1.9
path_pami00310.kgml:
path_pami00310.kgml: Found a trail of span 2 containing skipped vertices
path_pami00310.kgml: 44 -> [45] -> 56
path_pami00310.kgml: R03026 -> [R01975] -> R00238
path_pami00310.kgml: pami:JCM7686_0626 -> [pami:JCM7686_0626] -> {pami:JCM7686_0317, pami:JCM7686_0515, pami:JCM7686_0627, pami:JCM7686_pAMI5p171}
path_pami00310.kgml: 4.2.1.17 -> [1.1.1.35] -> 2.3.1.9
path_pami00310.kgml:
path_pami00310.kgml: Found a trail of span 2 without skipping any vertex
path_pami00310.kgml: 55 -> 73
path_pami00310.kgml: R01940 -> R02571
path_pami00310.kgml: pami:JCM7686_2582 -> pami:JCM7686_2583
path_pami00310.kgml: 1.2.4.2 -> 2.3.1.61
path_pami00310.kgml:
path_pami00310.kgml: --- 1.20 seconds ---

path_pami00330.kgml: Arginine and proline metabolism
path_pami00330.kgml: Initialization took 0.24 seconds
path_pami00330.kgml: (not found)
path_pami00330.kgml: --- 0.49 seconds ---

path_pami00332.kgml: Carbapenem biosynthesis
path_pami00332.kgml: Initialization took 0.17 seconds
path_pami00332.kgml: (not found)
path_pami00332.kgml: --- 0.45 seconds ---

path_pami00340.kgml: Histidine metabolism
path_pami00340.kgml: Initialization took 0.18 seconds
path_pami00340.kgml:
path_pami00340.kgml: Found a trail of span 3 containing skipped vertices
path_pami00340.kgml: 44 -> [43] -> 42 -> 40
path_pami00340.kgml: R01168 -> [R02914] -> R02288 -> R02285
path_pami00340.kgml: {pami:JCM7686_1821, pami:JCM7686_pAMI4p176, pami:JCM7686_pAMI4p285, pami:JCM7686_pAMI6p053} -> [{pami:JCM7686_pAMI4p192, pami:JCM7686_pAMI6p057}] -> pami:JCM7686_pAMI6p052 -> pami:JCM7686_pAMI6p054
path_pami00340.kgml: 4.3.1.3 -> [4.2.1.49] -> 3.5.2.7 -> 3.5.3.8
path_pami00340.kgml:
path_pami00340.kgml: Found a trail of span 2 containing skipped vertices
path_pami00340.kgml: 44 -> [43 -> 42] -> 40
path_pami00340.kgml: R01168 -> [R02914 -> R02288] -> R02285
path_pami00340.kgml: {pami:JCM7686_1821, pami:JCM7686_pAMI4p176, pami:JCM7686_pAMI4p285, pami:JCM7686_pAMI6p053} -> [{pami:JCM7686_pAMI4p192, pami:JCM7686_pAMI6p057} -> pami:JCM7686_pAMI6p052] -> pami:JCM7686_pAMI6p054
path_pami00340.kgml: 4.3.1.3 -> [4.2.1.49 -> 3.5.2.7] -> 3.5.3.8
path_pami00340.kgml:
path_pami00340.kgml: --- 1.15 seconds ---

path_pami00350.kgml: Tyrosine metabolism
path_pami00350.kgml: Initialization took 0.35 seconds
path_pami00350.kgml: (not found)
path_pami00350.kgml: --- 0.60 seconds ---

path_pami00360.kgml: Phenylalanine metabolism
path_pami00360.kgml: Initialization took 0.20 seconds
path_pami00360.kgml:
path_pami00360.kgml: Found a trail of span 4 containing skipped vertices
path_pami00360.kgml: 59 -> 247 -> [59 -> 225] -> 228 -> [231 -> 234] -> 237
path_pami00360.kgml: R02539 -> R09840 -> [R02539 -> R09838] -> R09837 -> [R09836 -> R09820] -> R09839
path_pami00360.kgml: pami:JCM7686_1144 -> pami:JCM7686_1143 -> [pami:JCM7686_1144 -> {pami:JCM7686_1149, pami:JCM7686_1150, pami:JCM7686_1151, pami:JCM7686_1152, pami:JCM7686_1153}] -> {pami:JCM7686_1142, pami:JCM7686_2103, pami:JCM7686_2729} -> [pami:JCM7686_1147 -> pami:JCM7686_1147] -> {pami:JCM7686_1142, pami:JCM7686_2103, pami:JCM7686_2729}
path_pami00360.kgml: 6.2.1.30 -> ? -> [6.2.1.30 -> 1.14.13.149] -> 5.3.3.18 -> [3.3.2.12 -> 1.2.1.91] -> 2.3.1.223
path_pami00360.kgml:
path_pami00360.kgml: --- 1.44 seconds ---

path_pami00361.kgml: Chlorocyclohexane and chlorobenzene degradation
path_pami00361.kgml: Initialization took 0.19 seconds
path_pami00361.kgml: (not found)
path_pami00361.kgml: --- 0.32 seconds ---

path_pami00362.kgml: Benzoate degradation
path_pami00362.kgml: Initialization took 0.14 seconds
path_pami00362.kgml:
path_pami00362.kgml: Found a trail of span 3 containing skipped vertices
path_pami00362.kgml: 238 -> [90 -> 237] -> 121 -> [124] -> 127
path_pami00362.kgml: R05305 -> [R05586 -> R02488] -> R03026 -> [R01976] -> R00238
path_pami00362.kgml: {pami:JCM7686_0626, pami:JCM7686_1135} -> [pami:JCM7686_pAMI5p032 -> pami:JCM7686_2705] -> pami:JCM7686_0626 -> [pami:JCM7686_0361] -> {pami:JCM7686_0317, pami:JCM7686_0515, pami:JCM7686_0627, pami:JCM7686_pAMI5p171}
path_pami00362.kgml: {1.1.1.259, 1.1.1.35} -> [2.3.1.16 -> 1.3.8.6] -> 4.2.1.17 -> [1.1.1.157] -> 2.3.1.9
path_pami00362.kgml:
path_pami00362.kgml: Found a trail of span 2 without skipping any vertex
path_pami00362.kgml: 150 -> 144
path_pami00362.kgml: R02990 -> R00829
path_pami00362.kgml: {pami:JCM7686_pAMI5p030, pami:JCM7686_pAMI5p031} -> pami:JCM7686_pAMI5p032
path_pami00362.kgml: 2.8.3.6 -> {2.3.1.16, 2.3.1.174}
path_pami00362.kgml:
path_pami00362.kgml: --- 0.57 seconds ---

path_pami00380.kgml: Tryptophan metabolism
path_pami00380.kgml: Initialization took 0.17 seconds
path_pami00380.kgml:
path_pami00380.kgml: Found a trail of span 3 without skipping any vertex
path_pami00380.kgml: 98 -> 31 -> 97
path_pami00380.kgml: R03026 -> R01975 -> R00238
path_pami00380.kgml: pami:JCM7686_0626 -> pami:JCM7686_0626 -> {pami:JCM7686_0317, pami:JCM7686_0515, pami:JCM7686_0627, pami:JCM7686_pAMI5p171}
path_pami00380.kgml: 4.2.1.17 -> 1.1.1.35 -> 2.3.1.9
path_pami00380.kgml:
path_pami00380.kgml: Found a trail of span 2 containing skipped vertices
path_pami00380.kgml: 98 -> [31] -> 97
path_pami00380.kgml: R03026 -> [R01975] -> R00238
path_pami00380.kgml: pami:JCM7686_0626 -> [pami:JCM7686_0626] -> {pami:JCM7686_0317, pami:JCM7686_0515, pami:JCM7686_0627, pami:JCM7686_pAMI5p171}
path_pami00380.kgml: 4.2.1.17 -> [1.1.1.35] -> 2.3.1.9
path_pami00380.kgml:
path_pami00380.kgml: --- 0.88 seconds ---

path_pami00400.kgml: Phenylalanine, tyrosine and tryptophan biosynthesis
path_pami00400.kgml: Initialization took 0.26 seconds
path_pami00400.kgml:
path_pami00400.kgml: Found a trail of span 4 containing skipped vertices
path_pami00400.kgml: 88 -> [60 -> 65] -> 70 -> [83] -> 69 -> 89
path_pami00400.kgml: R00694 -> [R01373 -> R01731] -> R00732 -> [R00734] -> R01728 -> R00734
path_pami00400.kgml: {pami:JCM7686_0461, pami:JCM7686_0961} -> [pami:JCM7686_2176 -> pami:JCM7686_0435] -> pami:JCM7686_0962 -> [{pami:JCM7686_2882, pami:JCM7686_pAMI1p067}] -> pami:JCM7686_0962 -> {pami:JCM7686_0461, pami:JCM7686_0961}
path_pami00400.kgml: {2.6.1.1, 2.6.1.5, 2.6.1.57, 2.6.1.9} -> [{4.2.1.51, 4.2.1.91} -> {2.6.1.57, 2.6.1.78}] -> {1.3.1.43, 1.3.1.79} -> [{2.6.1.1, 2.6.1.5, 2.6.1.57, 2.6.1.9}] -> 1.3.1.12 -> {2.6.1.1, 2.6.1.5, 2.6.1.57, 2.6.1.9}
path_pami00400.kgml:
path_pami00400.kgml: Found a trail of span 2 without skipping any vertex
path_pami00400.kgml: 57 -> 56
path_pami00400.kgml: {R00985, R00986} -> R01073
path_pami00400.kgml: {pami:JCM7686_0759, pami:JCM7686_0763} -> pami:JCM7686_0758
path_pami00400.kgml: {4.1.3.27, 4.1.3.27} -> 2.4.2.18
path_pami00400.kgml:
path_pami00400.kgml: Found a trail of span 2 containing skipped vertices
path_pami00400.kgml: 79 -> [77 -> 76] -> 75
path_pami00400.kgml: R03083 -> [R03084 -> R02413] -> R02412
path_pami00400.kgml: pami:JCM7686_1565 -> [pami:JCM7686_0129 -> pami:JCM7686_3459] -> pami:JCM7686_1566
path_pami00400.kgml: 4.2.3.4 -> [4.2.1.10 -> {1.1.1.25, 1.1.1.282}] -> 2.7.1.71
path_pami00400.kgml:
path_pami00400.kgml: --- 27.87 seconds ---

path_pami00401.kgml: Novobiocin biosynthesis
path_pami00401.kgml: Initialization took 0.05 seconds
path_pami00401.kgml:
path_pami00401.kgml: Found a trail of span 2 without skipping any vertex
path_pami00401.kgml: 65 -> 63
path_pami00401.kgml: R01728 -> R00734
path_pami00401.kgml: pami:JCM7686_0962 -> {pami:JCM7686_0461, pami:JCM7686_0961}
path_pami00401.kgml: 1.3.1.12 -> {2.6.1.1, 2.6.1.5, 2.6.1.57, 2.6.1.9}
path_pami00401.kgml:
path_pami00401.kgml: Found a trail of span 2 without skipping any vertex
path_pami00401.kgml: 64 -> 63
path_pami00401.kgml: R01728 -> R00734
path_pami00401.kgml: pami:JCM7686_0962 -> {pami:JCM7686_0461, pami:JCM7686_0961}
path_pami00401.kgml: 1.3.1.12 -> {2.6.1.1, 2.6.1.5, 2.6.1.57, 2.6.1.9}
path_pami00401.kgml:
path_pami00401.kgml: --- 0.31 seconds ---

path_pami00410.kgml: beta-Alanine metabolism
path_pami00410.kgml: Initialization took 0.15 seconds
path_pami00410.kgml: (not found)
path_pami00410.kgml: --- 0.31 seconds ---

path_pami00430.kgml: Taurine and hypotaurine metabolism
path_pami00430.kgml: Initialization took 0.12 seconds
path_pami00430.kgml:
path_pami00430.kgml: Found a trail of span 2 without skipping any vertex
path_pami00430.kgml: 58 -> 36
path_pami00430.kgml: R00315 -> R00230
path_pami00430.kgml: pami:JCM7686_pAMI8p187 -> pami:JCM7686_pAMI8p188
path_pami00430.kgml: {2.7.2.1, 2.7.2.15} -> 2.3.1.8
path_pami00430.kgml:
path_pami00430.kgml: --- 0.39 seconds ---

path_pami00440.kgml: Phosphonate and phosphinate metabolism
path_pami00440.kgml: Initialization took 0.06 seconds
path_pami00440.kgml:
path_pami00440.kgml: Found a trail of span 2 containing skipped vertices
path_pami00440.kgml: 124 -> [127] -> 130
path_pami00440.kgml: R10185 -> [R10186] -> R10204
path_pami00440.kgml: {pami:JCM7686_2783, pami:JCM7686_2784, pami:JCM7686_2785, pami:JCM7686_2788} -> [{pami:JCM7686_2455, pami:JCM7686_2790}] -> pami:JCM7686_2786
path_pami00440.kgml: 2.7.8.37 -> [3.6.1.63] -> 4.7.1.1
path_pami00440.kgml:
path_pami00440.kgml: --- 0.18 seconds ---

path_pami00450.kgml: Selenocompound metabolism
path_pami00450.kgml: Initialization took 0.06 seconds
path_pami00450.kgml: (not found)
path_pami00450.kgml: --- 0.12 seconds ---

path_pami00460.kgml: Cyanoamino acid metabolism
path_pami00460.kgml: Initialization took 0.05 seconds
path_pami00460.kgml: (not found)
path_pami00460.kgml: --- 0.11 seconds ---

path_pami00471.kgml: D-Glutamine and D-glutamate metabolism
path_pami00471.kgml: Initialization took 0.06 seconds
path_pami00471.kgml: (not found)
path_pami00471.kgml: --- 0.12 seconds ---

path_pami00472.kgml: D-Arginine and D-ornithine metabolism
path_pami00472.kgml: Initialization took 0.06 seconds
path_pami00472.kgml: (not found)
path_pami00472.kgml: --- 0.23 seconds ---

path_pami00473.kgml: D-Alanine metabolism
path_pami00473.kgml: Initialization took 0.10 seconds
path_pami00473.kgml: (not found)
path_pami00473.kgml: --- 0.26 seconds ---

path_pami00480.kgml: Glutathione metabolism
path_pami00480.kgml: Initialization took 0.13 seconds
path_pami00480.kgml: (not found)
path_pami00480.kgml: --- 0.38 seconds ---

path_pami00500.kgml: Starch and sucrose metabolism
path_pami00500.kgml: Initialization took 0.14 seconds
path_pami00500.kgml: (not found)
path_pami00500.kgml: --- 0.30 seconds ---

path_pami00520.kgml: Amino sugar and nucleotide sugar metabolism
path_pami00520.kgml: Initialization took 0.07 seconds
path_pami00520.kgml:
path_pami00520.kgml: Found a trail of span 3 containing skipped vertices
path_pami00520.kgml: 28 -> [24] -> 26 -> 9
path_pami00520.kgml: R00768 -> [R02060] -> R05332 -> R00416
path_pami00520.kgml: pami:JCM7686_2519 -> [pami:JCM7686_2598] -> pami:JCM7686_2520 -> pami:JCM7686_2520
path_pami00520.kgml: 2.6.1.16 -> [5.4.2.10] -> 2.3.1.157 -> 2.7.7.23
path_pami00520.kgml:
path_pami00520.kgml: Found a trail of span 2 without skipping any vertex
path_pami00520.kgml: 188 -> 270
path_pami00520.kgml: R00286 -> R01385
path_pami00520.kgml: pami:JCM7686_0116 -> pami:JCM7686_0115
path_pami00520.kgml: 1.1.1.22 -> 5.1.3.6
path_pami00520.kgml:
path_pami00520.kgml: Found a trail of span 2 without skipping any vertex
path_pami00520.kgml: 420 -> 422
path_pami00520.kgml: R11024 -> R11025
path_pami00520.kgml: pami:JCM7686_3442 -> pami:JCM7686_3441
path_pami00520.kgml: 2.7.1.221 -> 2.7.7.99
path_pami00520.kgml:
path_pami00520.kgml: Found a trail of span 2 containing skipped vertices
path_pami00520.kgml: 28 -> [24 -> 26] -> 9
path_pami00520.kgml: R00768 -> [R02060 -> R05332] -> R00416
path_pami00520.kgml: pami:JCM7686_2519 -> [pami:JCM7686_2598 -> pami:JCM7686_2520] -> pami:JCM7686_2520
path_pami00520.kgml: 2.6.1.16 -> [5.4.2.10 -> 2.3.1.157] -> 2.7.7.23
path_pami00520.kgml:
path_pami00520.kgml: Found a trail of span 2 without skipping any vertex
path_pami00520.kgml: 274 -> 186
path_pami00520.kgml: R00289 -> R00291
path_pami00520.kgml: pami:JCM7686_3031 -> {pami:JCM7686_3030, pami:JCM7686_pAMI5p114}
path_pami00520.kgml: {2.7.7.64, 2.7.7.9} -> 5.1.3.2
path_pami00520.kgml:
path_pami00520.kgml: Found a trail of span 2 containing skipped vertices
path_pami00520.kgml: 193 -> [194] -> 203
path_pami00520.kgml: R01819 -> [R01818] -> R00885
path_pami00520.kgml: {pami:JCM7686_2750, pami:JCM7686_2751} -> [pami:JCM7686_pAMI6p037] -> {pami:JCM7686_2750, pami:JCM7686_2751}
path_pami00520.kgml: 5.3.1.8 -> [5.4.2.8] -> 2.7.7.13
path_pami00520.kgml:
path_pami00520.kgml: --- 1.26 seconds ---

path_pami00521.kgml: Streptomycin biosynthesis
path_pami00521.kgml: Initialization took 0.05 seconds
path_pami00521.kgml:
path_pami00521.kgml: Found a trail of span 4 without skipping any vertex
path_pami00521.kgml: 44 -> 43 -> 42 -> 24
path_pami00521.kgml: R02328 -> R06513 -> R06514 -> R02777
path_pami00521.kgml: pami:JCM7686_3098 -> pami:JCM7686_3100 -> pami:JCM7686_3101 -> pami:JCM7686_3099
path_pami00521.kgml: 2.7.7.24 -> 4.2.1.46 -> 5.1.3.13 -> 1.1.1.133
path_pami00521.kgml:
path_pami00521.kgml: Found a trail of span 3 containing skipped vertices
path_pami00521.kgml: 44 -> 43 -> [42] -> 24
path_pami00521.kgml: R02328 -> R06513 -> [R06514] -> R02777
path_pami00521.kgml: pami:JCM7686_3098 -> pami:JCM7686_3100 -> [pami:JCM7686_3101] -> pami:JCM7686_3099
path_pami00521.kgml: 2.7.7.24 -> 4.2.1.46 -> [5.1.3.13] -> 1.1.1.133
path_pami00521.kgml:
path_pami00521.kgml: Found a trail of span 2 containing skipped vertices
path_pami00521.kgml: 44 -> [43 -> 42] -> 24
path_pami00521.kgml: R02328 -> [R06513 -> R06514] -> R02777
path_pami00521.kgml: pami:JCM7686_3098 -> [pami:JCM7686_3100 -> pami:JCM7686_3101] -> pami:JCM7686_3099
path_pami00521.kgml: 2.7.7.24 -> [4.2.1.46 -> 5.1.3.13] -> 1.1.1.133
path_pami00521.kgml:
path_pami00521.kgml: --- 0.43 seconds ---

path_pami00523.kgml: Polyketide sugar unit biosynthesis
path_pami00523.kgml: Initialization took 0.16 seconds
path_pami00523.kgml:
path_pami00523.kgml: Found a trail of span 4 without skipping any vertex
path_pami00523.kgml: 27 -> 26 -> 63 -> 28
path_pami00523.kgml: R02328 -> R06513 -> R06514 -> R02777
path_pami00523.kgml: pami:JCM7686_3098 -> pami:JCM7686_3100 -> pami:JCM7686_3101 -> pami:JCM7686_3099
path_pami00523.kgml: 2.7.7.24 -> 4.2.1.46 -> 5.1.3.13 -> 1.1.1.133
path_pami00523.kgml:
path_pami00523.kgml: Found a trail of span 3 containing skipped vertices
path_pami00523.kgml: 27 -> 26 -> [63] -> 28
path_pami00523.kgml: R02328 -> R06513 -> [R06514] -> R02777
path_pami00523.kgml: pami:JCM7686_3098 -> pami:JCM7686_3100 -> [pami:JCM7686_3101] -> pami:JCM7686_3099
path_pami00523.kgml: 2.7.7.24 -> 4.2.1.46 -> [5.1.3.13] -> 1.1.1.133
path_pami00523.kgml:
path_pami00523.kgml: Found a trail of span 2 containing skipped vertices
path_pami00523.kgml: 27 -> [26 -> 63] -> 28
path_pami00523.kgml: R02328 -> [R06513 -> R06514] -> R02777
path_pami00523.kgml: pami:JCM7686_3098 -> [pami:JCM7686_3100 -> pami:JCM7686_3101] -> pami:JCM7686_3099
path_pami00523.kgml: 2.7.7.24 -> [4.2.1.46 -> 5.1.3.13] -> 1.1.1.133
path_pami00523.kgml:
path_pami00523.kgml: --- 0.66 seconds ---

path_pami00525.kgml: Acarbose and validamycin biosynthesis
path_pami00525.kgml: Initialization took 0.12 seconds
path_pami00525.kgml: (not found)
path_pami00525.kgml: --- 0.27 seconds ---

path_pami00540.kgml: Lipopolysaccharide biosynthesis
path_pami00540.kgml: Initialization took 0.06 seconds
path_pami00540.kgml:
path_pami00540.kgml: Found a trail of span 3 without skipping any vertex
path_pami00540.kgml: 45 -> 80 -> 79
path_pami00540.kgml: R04657 -> R04658 -> R05074
path_pami00540.kgml: pami:JCM7686_3069 -> {pami:JCM7686_2972, pami:JCM7686_3068} -> {pami:JCM7686_2972, pami:JCM7686_3068}
path_pami00540.kgml: 2.7.1.130 -> 2.4.99.12 -> 2.4.99.13
path_pami00540.kgml:
path_pami00540.kgml: Found a trail of span 2 containing skipped vertices
path_pami00540.kgml: 45 -> [80] -> 79
path_pami00540.kgml: R04657 -> [R04658] -> R05074
path_pami00540.kgml: pami:JCM7686_3069 -> [{pami:JCM7686_2972, pami:JCM7686_3068}] -> {pami:JCM7686_2972, pami:JCM7686_3068}
path_pami00540.kgml: 2.7.1.130 -> [2.4.99.12] -> 2.4.99.13
path_pami00540.kgml:
path_pami00540.kgml: --- 0.26 seconds ---

path_pami00550.kgml: Peptidoglycan biosynthesis
path_pami00550.kgml: Initialization took 0.06 seconds
path_pami00550.kgml:
path_pami00550.kgml: Found a trail of span 4 without skipping any vertex
path_pami00550.kgml: 32 -> 34 -> 23 -> 35
path_pami00550.kgml: R02783 -> R02788 -> R04617 -> R05630
path_pami00550.kgml: pami:JCM7686_2545 -> pami:JCM7686_2548 -> pami:JCM7686_2547 -> pami:JCM7686_2546
path_pami00550.kgml: 6.3.2.9 -> 6.3.2.13 -> 6.3.2.10 -> 2.7.8.13
path_pami00550.kgml:
path_pami00550.kgml: Found a trail of span 3 containing skipped vertices
path_pami00550.kgml: 32 -> [34] -> 23 -> 35
path_pami00550.kgml: R02783 -> [R02788] -> R04617 -> R05630
path_pami00550.kgml: pami:JCM7686_2545 -> [pami:JCM7686_2548] -> pami:JCM7686_2547 -> pami:JCM7686_2546
path_pami00550.kgml: 6.3.2.9 -> [6.3.2.13] -> 6.3.2.10 -> 2.7.8.13
path_pami00550.kgml:
path_pami00550.kgml: Found a trail of span 2 containing skipped vertices
path_pami00550.kgml: 32 -> [34 -> 23] -> 35
path_pami00550.kgml: R02783 -> [R02788 -> R04617] -> R05630
path_pami00550.kgml: pami:JCM7686_2545 -> [pami:JCM7686_2548 -> pami:JCM7686_2547] -> pami:JCM7686_2546
path_pami00550.kgml: 6.3.2.9 -> [6.3.2.13 -> 6.3.2.10] -> 2.7.8.13
path_pami00550.kgml:
path_pami00550.kgml: Found a trail of span 2 without skipping any vertex
path_pami00550.kgml: 29 -> 28
path_pami00550.kgml: R04573 -> R05629
path_pami00550.kgml: pami:JCM7686_2547 -> pami:JCM7686_2546
path_pami00550.kgml: 6.3.2.10 -> 2.7.8.13
path_pami00550.kgml:
path_pami00550.kgml: --- 0.74 seconds ---

path_pami00561.kgml: Glycerolipid metabolism
path_pami00561.kgml: Initialization took 0.12 seconds
path_pami00561.kgml: (not found)
path_pami00561.kgml: --- 0.27 seconds ---

path_pami00562.kgml: Inositol phosphate metabolism
path_pami00562.kgml: Initialization took 0.12 seconds
path_pami00562.kgml: (not found)
path_pami00562.kgml: --- 0.17 seconds ---

path_pami00564.kgml: Glycerophospholipid metabolism
path_pami00564.kgml: Initialization took 0.05 seconds
path_pami00564.kgml: (not found)
path_pami00564.kgml: --- 0.14 seconds ---

path_pami00592.kgml: alpha-Linolenic acid metabolism
path_pami00592.kgml: Initialization took 0.06 seconds
path_pami00592.kgml: (not found)
path_pami00592.kgml: --- 0.15 seconds ---

path_pami00620.kgml: Pyruvate metabolism
path_pami00620.kgml: Initialization took 0.09 seconds
path_pami00620.kgml:
path_pami00620.kgml: Found a trail of span 3 without skipping any vertex
path_pami00620.kgml: 123 -> 55 -> 124
path_pami00620.kgml: R00014 -> R03270 -> R02569
path_pami00620.kgml: {pami:JCM7686_1054, pami:JCM7686_1055} -> {pami:JCM7686_1054, pami:JCM7686_1055} -> pami:JCM7686_1053
path_pami00620.kgml: {1.2.4.1, 2.2.1.6, 4.1.1.1} -> 1.2.4.1 -> 2.3.1.12
path_pami00620.kgml:
path_pami00620.kgml: Found a trail of span 2 without skipping any vertex
path_pami00620.kgml: 97 -> 129
path_pami00620.kgml: R00230 -> R00315
path_pami00620.kgml: pami:JCM7686_pAMI8p188 -> pami:JCM7686_pAMI8p187
path_pami00620.kgml: 2.3.1.8 -> {2.7.2.1, 2.7.2.15}
path_pami00620.kgml:
path_pami00620.kgml: --- 3.30 seconds ---

path_pami00621.kgml: Dioxin degradation
path_pami00621.kgml: Initialization took 0.17 seconds
path_pami00621.kgml: (not found)
path_pami00621.kgml: --- 0.28 seconds ---

path_pami00622.kgml: Xylene degradation
path_pami00622.kgml: Initialization took 0.11 seconds
path_pami00622.kgml: (not found)
path_pami00622.kgml: --- 0.16 seconds ---

path_pami00624.kgml: Polycyclic aromatic hydrocarbon degradation
path_pami00624.kgml: Initialization took 0.05 seconds
path_pami00624.kgml: (not found)
path_pami00624.kgml: --- 0.11 seconds ---

path_pami00625.kgml: Chloroalkane and chloroalkene degradation
path_pami00625.kgml: Initialization took 0.06 seconds
path_pami00625.kgml: (not found)
path_pami00625.kgml: --- 0.12 seconds ---

path_pami00626.kgml: Naphthalene degradation
path_pami00626.kgml: Initialization took 0.06 seconds
path_pami00626.kgml: (not found)
path_pami00626.kgml: --- 0.11 seconds ---

path_pami00627.kgml: Aminobenzoate degradation
path_pami00627.kgml: Initialization took 0.09 seconds
path_pami00627.kgml: (not found)
path_pami00627.kgml: --- 0.19 seconds ---

path_pami00630.kgml: Glyoxylate and dicarboxylate metabolism
path_pami00630.kgml: Initialization took 0.17 seconds
path_pami00630.kgml:
path_pami00630.kgml: Found a trail of span 2 without skipping any vertex
path_pami00630.kgml: 83 -> 116
path_pami00630.kgml: R00479 -> R00472
path_pami00630.kgml: pami:JCM7686_pAMI6p121 -> {pami:JCM7686_1627, pami:JCM7686_pAMI6p120}
path_pami00630.kgml: 4.1.3.1 -> 2.3.3.9
path_pami00630.kgml:
path_pami00630.kgml: Found a trail of span 2 without skipping any vertex
path_pami00630.kgml: 194 -> 195
path_pami00630.kgml: R00238 -> R01977
path_pami00630.kgml: {pami:JCM7686_0317, pami:JCM7686_0515, pami:JCM7686_0627, pami:JCM7686_pAMI5p171} -> pami:JCM7686_0514
path_pami00630.kgml: 2.3.1.9 -> 1.1.1.36
path_pami00630.kgml:
path_pami00630.kgml: --- 1.44 seconds ---

path_pami00640.kgml: Propanoate metabolism
path_pami00640.kgml: Initialization took 0.10 seconds
path_pami00640.kgml:
path_pami00640.kgml: Found a trail of span 4 containing skipped vertices
path_pami00640.kgml: 186 -> 188 -> [185 -> 186] -> 187 -> [186 -> 188] -> 185
path_pami00640.kgml: R10997 -> R10998 -> [R07618 -> R10997] -> R10996 -> [R10997 -> R10998] -> R07618
path_pami00640.kgml: {pami:JCM7686_3333, pami:JCM7686_3334} -> pami:JCM7686_3332 -> [{pami:JCM7686_2526, pami:JCM7686_2588, pami:JCM7686_3331} -> {pami:JCM7686_3333, pami:JCM7686_3334}] -> {pami:JCM7686_3333, pami:JCM7686_3334} -> [{pami:JCM7686_3333, pami:JCM7686_3334} -> pami:JCM7686_3332] -> {pami:JCM7686_2526, pami:JCM7686_2588, pami:JCM7686_3331}
path_pami00640.kgml: 1.2.4.4 -> 2.3.1.168 -> [1.8.1.4 -> 1.2.4.4] -> 1.2.4.4 -> [1.2.4.4 -> 2.3.1.168] -> 1.8.1.4
path_pami00640.kgml:
path_pami00640.kgml: Found a trail of span 2 without skipping any vertex
path_pami00640.kgml: 52 -> 68
path_pami00640.kgml: R00921 -> R01353
path_pami00640.kgml: pami:JCM7686_pAMI8p188 -> pami:JCM7686_pAMI8p187
path_pami00640.kgml: {2.3.1.222, 2.3.1.8} -> {2.7.2.1, 2.7.2.15}
path_pami00640.kgml:
path_pami00640.kgml: Found a trail of span 2 without skipping any vertex
path_pami00640.kgml: 105 -> 102
path_pami00640.kgml: R00931 -> R04424
path_pami00640.kgml: pami:JCM7686_pAMI6p128 -> pami:JCM7686_pAMI6p127
path_pami00640.kgml: 2.3.3.5 -> 4.2.1.79
path_pami00640.kgml:
path_pami00640.kgml: --- 14.89 seconds ---

path_pami00643.kgml: Styrene degradation
path_pami00643.kgml: Initialization took 0.17 seconds
path_pami00643.kgml: (not found)
path_pami00643.kgml: --- 0.32 seconds ---

path_pami00660.kgml: C5-Branched dibasic acid metabolism
path_pami00660.kgml: Initialization took 0.13 seconds
path_pami00660.kgml:
path_pami00660.kgml: Found a trail of span 2 without skipping any vertex
path_pami00660.kgml: 31 -> 96
path_pami00660.kgml: R03896 -> R03898
path_pami00660.kgml: {pami:JCM7686_0371, pami:JCM7686_0373} -> {pami:JCM7686_0371, pami:JCM7686_0373}
path_pami00660.kgml: 4.2.1.35 -> 4.2.1.35
path_pami00660.kgml:
path_pami00660.kgml: --- 0.23 seconds ---

path_pami00670.kgml: One carbon pool by folate
path_pami00670.kgml: Initialization took 0.05 seconds
path_pami00670.kgml:
path_pami00670.kgml: Found a trail of span 3 without skipping any vertex
path_pami00670.kgml: 29 -> 28 -> 48
path_pami00670.kgml: R01220 -> R01655 -> R00944
path_pami00670.kgml: {pami:JCM7686_pAMI5p256, pami:JCM7686_pAMI6p077, pami:JCM7686_pAMI6p095} -> {pami:JCM7686_pAMI5p256, pami:JCM7686_pAMI6p077, pami:JCM7686_pAMI6p095} -> {pami:JCM7686_pAMI5p257, pami:JCM7686_pAMI6p078, pami:JCM7686_pAMI6p094}
path_pami00670.kgml: 1.5.1.5 -> 3.5.4.9 -> 3.5.1.10
path_pami00670.kgml:
path_pami00670.kgml: --- 0.80 seconds ---

path_pami00680.kgml: Methane metabolism
path_pami00680.kgml: Initialization took 0.21 seconds
path_pami00680.kgml:
path_pami00680.kgml: Found a trail of span 2 without skipping any vertex
path_pami00680.kgml: 104 -> 103
path_pami00680.kgml: R06982 -> R06983
path_pami00680.kgml: pami:JCM7686_0085 -> pami:JCM7686_0086
path_pami00680.kgml: 4.4.1.22 -> 1.1.1.284
path_pami00680.kgml:
path_pami00680.kgml: Found a trail of span 2 without skipping any vertex
path_pami00680.kgml: 148 -> 151
path_pami00680.kgml: R01513 -> R04173
path_pami00680.kgml: {pami:JCM7686_1441, pami:JCM7686_3155} -> pami:JCM7686_3156
path_pami00680.kgml: 1.1.1.95 -> 2.6.1.52
path_pami00680.kgml:
path_pami00680.kgml: Found a trail of span 2 without skipping any vertex
path_pami00680.kgml: 203 -> 204
path_pami00680.kgml: R00315 -> R00230
path_pami00680.kgml: pami:JCM7686_pAMI8p187 -> pami:JCM7686_pAMI8p188
path_pami00680.kgml: {2.7.2.1, 2.7.2.15} -> 2.3.1.8
path_pami00680.kgml:
path_pami00680.kgml: --- 0.72 seconds ---

path_pami00710.kgml: Carbon fixation in photosynthetic organisms
path_pami00710.kgml: Initialization took 0.09 seconds
path_pami00710.kgml:
path_pami00710.kgml: Found a trail of span 3 containing skipped vertices
path_pami00710.kgml: 44 -> [86] -> 41 -> [40 -> 52] -> 32
path_pami00710.kgml: R01512 -> [R01061] -> R01068 -> [R00762 -> R01067] -> R01829
path_pami00710.kgml: pami:JCM7686_0857 -> [pami:JCM7686_0710] -> pami:JCM7686_0855 -> [{pami:JCM7686_1079, pami:JCM7686_2975} -> pami:JCM7686_1570] -> pami:JCM7686_0855
path_pami00710.kgml: 2.7.2.3 -> [{1.2.1.12, 1.2.1.59}] -> 4.1.2.13 -> [3.1.3.11 -> 2.2.1.1] -> 4.1.2.13
path_pami00710.kgml:
path_pami00710.kgml: Found a trail of span 3 containing skipped vertices
path_pami00710.kgml: 40 -> [52] -> 37 -> 36
path_pami00710.kgml: R00762 -> [R01067] -> R01529 -> R01523
path_pami00710.kgml: {pami:JCM7686_1079, pami:JCM7686_2975} -> [pami:JCM7686_1570] -> pami:JCM7686_2973 -> pami:JCM7686_2974
path_pami00710.kgml: 3.1.3.11 -> [2.2.1.1] -> 5.1.3.1 -> 2.7.1.19
path_pami00710.kgml:
path_pami00710.kgml: Found a trail of span 2 containing skipped vertices
path_pami00710.kgml: 40 -> [52 -> 37] -> 36
path_pami00710.kgml: R00762 -> [R01067 -> R01529] -> R01523
path_pami00710.kgml: {pami:JCM7686_1079, pami:JCM7686_2975} -> [pami:JCM7686_1570 -> pami:JCM7686_2973] -> pami:JCM7686_2974
path_pami00710.kgml: 3.1.3.11 -> [2.2.1.1 -> 5.1.3.1] -> 2.7.1.19
path_pami00710.kgml:
path_pami00710.kgml: Found a trail of span 2 containing skipped vertices
path_pami00710.kgml: 44 -> [86 -> 42] -> 32
path_pami00710.kgml: R01512 -> [R01061 -> R01015] -> R01829
path_pami00710.kgml: pami:JCM7686_0857 -> [pami:JCM7686_0710 -> pami:JCM7686_0932] -> pami:JCM7686_0855
path_pami00710.kgml: 2.7.2.3 -> [{1.2.1.12, 1.2.1.59} -> 5.3.1.1] -> 4.1.2.13
path_pami00710.kgml:
path_pami00710.kgml: --- 0.69 seconds ---

path_pami00730.kgml: Thiamine metabolism
path_pami00730.kgml: Initialization took 0.11 seconds
path_pami00730.kgml: (not found)
path_pami00730.kgml: --- 0.29 seconds ---

path_pami00740.kgml: Riboflavin metabolism
path_pami00740.kgml: Initialization took 0.11 seconds
path_pami00740.kgml:
path_pami00740.kgml: Found a trail of span 3 containing skipped vertices
path_pami00740.kgml: 32 -> [41] -> 42 -> 41
path_pami00740.kgml: R07281 -> [R04457] -> R00066 -> R04457
path_pami00740.kgml: pami:JCM7686_1541 -> [{pami:JCM7686_1540, pami:JCM7686_2597}] -> pami:JCM7686_1543 -> {pami:JCM7686_1540, pami:JCM7686_2597}
path_pami00740.kgml: 4.1.99.12 -> [2.5.1.78] -> 2.5.1.9 -> 2.5.1.78
path_pami00740.kgml:
path_pami00740.kgml: --- 0.26 seconds ---

path_pami00750.kgml: Vitamin B6 metabolism
path_pami00750.kgml: Initialization took 0.09 seconds
path_pami00750.kgml: (not found)
path_pami00750.kgml: --- 0.19 seconds ---

path_pami00760.kgml: Nicotinate and nicotinamide metabolism
path_pami00760.kgml: Initialization took 0.10 seconds
path_pami00760.kgml:
path_pami00760.kgml: Found a trail of span 3 without skipping any vertex
path_pami00760.kgml: 71 -> 72 -> 73
path_pami00760.kgml: R00481 -> R04292 -> R03348
path_pami00760.kgml: pami:JCM7686_pAMI5p136 -> pami:JCM7686_pAMI5p135 -> pami:JCM7686_pAMI5p137
path_pami00760.kgml: 1.4.3.16 -> 2.5.1.72 -> 2.4.2.19
path_pami00760.kgml:
path_pami00760.kgml: Found a trail of span 2 containing skipped vertices
path_pami00760.kgml: 71 -> [72] -> 73
path_pami00760.kgml: R00481 -> [R04292] -> R03348
path_pami00760.kgml: pami:JCM7686_pAMI5p136 -> [pami:JCM7686_pAMI5p135] -> pami:JCM7686_pAMI5p137
path_pami00760.kgml: 1.4.3.16 -> [2.5.1.72] -> 2.4.2.19
path_pami00760.kgml:
path_pami00760.kgml: Found a trail of span 2 without skipping any vertex
path_pami00760.kgml: 89 -> 88
path_pami00760.kgml: R01268 -> R01724
path_pami00760.kgml: pami:JCM7686_3113 -> pami:JCM7686_3112
path_pami00760.kgml: 3.5.1.19 -> 6.3.4.21
path_pami00760.kgml:
path_pami00760.kgml: --- 1.03 seconds ---

path_pami00770.kgml: Pantothenate and CoA biosynthesis
path_pami00770.kgml: Initialization took 0.09 seconds
path_pami00770.kgml:
path_pami00770.kgml: Found a trail of span 2 containing skipped vertices
path_pami00770.kgml: 78 -> [77] -> 76
path_pami00770.kgml: R01226 -> [R02472] -> R02473
path_pami00770.kgml: pami:JCM7686_pAMI5p138 -> [pami:JCM7686_pAMI4p073] -> pami:JCM7686_pAMI5p139
path_pami00770.kgml: 2.1.2.11 -> [1.1.1.169] -> 6.3.2.1
path_pami00770.kgml:
path_pami00770.kgml: --- 0.32 seconds ---

path_pami00780.kgml: Biotin metabolism
path_pami00780.kgml: Initialization took 0.17 seconds
path_pami00780.kgml:
path_pami00780.kgml: Found a trail of span 5 without skipping any vertex
path_pami00780.kgml: 42 -> 45 -> 32 -> 31 -> 30
path_pami00780.kgml: R09725 -> R10124 -> R03231 -> R03182 -> R01078
path_pami00780.kgml: pami:JCM7686_0969 -> pami:JCM7686_0972 -> pami:JCM7686_0970 -> pami:JCM7686_0971 -> {pami:JCM7686_0973, pami:JCM7686_pAMI8p110}
path_pami00780.kgml: 3.1.1.85 -> 2.3.1.47 -> 2.6.1.62 -> 6.3.3.3 -> 2.8.1.6
path_pami00780.kgml:
path_pami00780.kgml: Found a trail of span 4 without skipping any vertex
path_pami00780.kgml: 34 -> 32 -> 31 -> 30
path_pami00780.kgml: R03210 -> R03231 -> R03182 -> R01078
path_pami00780.kgml: pami:JCM7686_0972 -> pami:JCM7686_0970 -> pami:JCM7686_0971 -> {pami:JCM7686_0973, pami:JCM7686_pAMI8p110}
path_pami00780.kgml: 2.3.1.47 -> 2.6.1.62 -> 6.3.3.3 -> 2.8.1.6
path_pami00780.kgml:
path_pami00780.kgml: Found a trail of span 4 containing skipped vertices
path_pami00780.kgml: 94 -> [53 -> 56] -> 59 -> 64 -> [67 -> 70] -> 73
path_pami00780.kgml: R10115 -> [R10116 -> R10117] -> R10118 -> R10119 -> [R10120 -> R10121] -> R10122
path_pami00780.kgml: pami:JCM7686_2877 -> [{pami:JCM7686_0210, pami:JCM7686_1316, pami:JCM7686_3329, pami:JCM7686_3380, pami:JCM7686_pAMI1p024, pami:JCM7686_pAMI4p144, pami:JCM7686_pAMI4p317} -> pami:JCM7686_1069] -> {pami:JCM7686_0767, pami:JCM7686_2878, pami:JCM7686_pAMI8p186} -> pami:JCM7686_2877 -> [{pami:JCM7686_0210, pami:JCM7686_1316, pami:JCM7686_3329, pami:JCM7686_3380, pami:JCM7686_pAMI1p024, pami:JCM7686_pAMI4p144, pami:JCM7686_pAMI4p317} -> pami:JCM7686_1069] -> {pami:JCM7686_0767, pami:JCM7686_2878, pami:JCM7686_pAMI8p186}
path_pami00780.kgml: {2.3.1.179, 2.3.1.41} -> [1.1.1.100 -> 4.2.1.59] -> 1.3.1.10 -> {2.3.1.179, 2.3.1.41} -> [1.1.1.100 -> 4.2.1.59] -> 1.3.1.10
path_pami00780.kgml:
path_pami00780.kgml: Found a trail of span 3 containing skipped vertices
path_pami00780.kgml: 94 -> [53 -> 56 -> 59] -> 64 -> [67 -> 70] -> 73
path_pami00780.kgml: R10115 -> [R10116 -> R10117 -> R10118] -> R10119 -> [R10120 -> R10121] -> R10122
path_pami00780.kgml: pami:JCM7686_2877 -> [{pami:JCM7686_0210, pami:JCM7686_1316, pami:JCM7686_3329, pami:JCM7686_3380, pami:JCM7686_pAMI1p024, pami:JCM7686_pAMI4p144, pami:JCM7686_pAMI4p317} -> pami:JCM7686_1069 -> {pami:JCM7686_0767, pami:JCM7686_2878, pami:JCM7686_pAMI8p186}] -> pami:JCM7686_2877 -> [{pami:JCM7686_0210, pami:JCM7686_1316, pami:JCM7686_3329, pami:JCM7686_3380, pami:JCM7686_pAMI1p024, pami:JCM7686_pAMI4p144, pami:JCM7686_pAMI4p317} -> pami:JCM7686_1069] -> {pami:JCM7686_0767, pami:JCM7686_2878, pami:JCM7686_pAMI8p186}
path_pami00780.kgml: {2.3.1.179, 2.3.1.41} -> [1.1.1.100 -> 4.2.1.59 -> 1.3.1.10] -> {2.3.1.179, 2.3.1.41} -> [1.1.1.100 -> 4.2.1.59] -> 1.3.1.10
path_pami00780.kgml:
path_pami00780.kgml: Found a trail of span 3 containing skipped vertices
path_pami00780.kgml: 34 -> [32] -> 31 -> 30
path_pami00780.kgml: R03210 -> [R03231] -> R03182 -> R01078
path_pami00780.kgml: pami:JCM7686_0972 -> [pami:JCM7686_0970] -> pami:JCM7686_0971 -> {pami:JCM7686_0973, pami:JCM7686_pAMI8p110}
path_pami00780.kgml: 2.3.1.47 -> [2.6.1.62] -> 6.3.3.3 -> 2.8.1.6
path_pami00780.kgml:
path_pami00780.kgml: Found a trail of span 3 containing skipped vertices
path_pami00780.kgml: 42 -> [45] -> 32 -> 31
path_pami00780.kgml: R09725 -> [R10124] -> R03231 -> R03182
path_pami00780.kgml: pami:JCM7686_0969 -> [pami:JCM7686_0972] -> pami:JCM7686_0970 -> pami:JCM7686_0971
path_pami00780.kgml: 3.1.1.85 -> [2.3.1.47] -> 2.6.1.62 -> 6.3.3.3
path_pami00780.kgml:
path_pami00780.kgml: Found a trail of span 3 containing skipped vertices
path_pami00780.kgml: 45 -> [32] -> 31 -> 30
path_pami00780.kgml: R10124 -> [R03231] -> R03182 -> R01078
path_pami00780.kgml: pami:JCM7686_0972 -> [pami:JCM7686_0970] -> pami:JCM7686_0971 -> {pami:JCM7686_0973, pami:JCM7686_pAMI8p110}
path_pami00780.kgml: 2.3.1.47 -> [2.6.1.62] -> 6.3.3.3 -> 2.8.1.6
path_pami00780.kgml:
path_pami00780.kgml: Found a trail of span 3 containing skipped vertices
path_pami00780.kgml: 94 -> [53 -> 56] -> 59 -> [74 -> 67 -> 70] -> 73
path_pami00780.kgml: R10115 -> [R10116 -> R10117] -> R10118 -> [R10119 -> R10120 -> R10121] -> R10122
path_pami00780.kgml: pami:JCM7686_2877 -> [{pami:JCM7686_0210, pami:JCM7686_1316, pami:JCM7686_3329, pami:JCM7686_3380, pami:JCM7686_pAMI1p024, pami:JCM7686_pAMI4p144, pami:JCM7686_pAMI4p317} -> pami:JCM7686_1069] -> {pami:JCM7686_0767, pami:JCM7686_2878, pami:JCM7686_pAMI8p186} -> [{pami:JCM7686_0589, pami:JCM7686_pAMI4p327} -> {pami:JCM7686_0210, pami:JCM7686_1316, pami:JCM7686_3329, pami:JCM7686_3380, pami:JCM7686_pAMI1p024, pami:JCM7686_pAMI4p144, pami:JCM7686_pAMI4p317} -> pami:JCM7686_1069] -> {pami:JCM7686_0767, pami:JCM7686_2878, pami:JCM7686_pAMI8p186}
path_pami00780.kgml: {2.3.1.179, 2.3.1.41} -> [1.1.1.100 -> 4.2.1.59] -> 1.3.1.10 -> [{2.3.1.179, 2.3.1.41} -> 1.1.1.100 -> 4.2.1.59] -> 1.3.1.10
path_pami00780.kgml:
path_pami00780.kgml: Found a trail of span 2 containing skipped vertices
path_pami00780.kgml: 34 -> [32 -> 31] -> 30
path_pami00780.kgml: R03210 -> [R03231 -> R03182] -> R01078
path_pami00780.kgml: pami:JCM7686_0972 -> [pami:JCM7686_0970 -> pami:JCM7686_0971] -> {pami:JCM7686_0973, pami:JCM7686_pAMI8p110}
path_pami00780.kgml: 2.3.1.47 -> [2.6.1.62 -> 6.3.3.3] -> 2.8.1.6
path_pami00780.kgml:
path_pami00780.kgml: Found a trail of span 2 containing skipped vertices
path_pami00780.kgml: 45 -> [32 -> 31] -> 30
path_pami00780.kgml: R10124 -> [R03231 -> R03182] -> R01078
path_pami00780.kgml: pami:JCM7686_0972 -> [pami:JCM7686_0970 -> pami:JCM7686_0971] -> {pami:JCM7686_0973, pami:JCM7686_pAMI8p110}
path_pami00780.kgml: 2.3.1.47 -> [2.6.1.62 -> 6.3.3.3] -> 2.8.1.6
path_pami00780.kgml:
path_pami00780.kgml: --- 1.70 seconds ---

path_pami00785.kgml: Lipoic acid metabolism
path_pami00785.kgml: Initialization took 0.09 seconds
path_pami00785.kgml: (not found)
path_pami00785.kgml: --- 0.23 seconds ---

path_pami00790.kgml: Folate biosynthesis
path_pami00790.kgml: Initialization took 0.20 seconds
path_pami00790.kgml:
path_pami00790.kgml: Found a trail of span 3 without skipping any vertex
path_pami00790.kgml: 171 -> 75 -> 73
path_pami00790.kgml: R11073 -> R03504 -> R03066
path_pami00790.kgml: pami:JCM7686_2600 -> pami:JCM7686_2600 -> pami:JCM7686_2599
path_pami00790.kgml: 5.1.99.8 -> 4.1.2.25 -> 2.5.1.15
path_pami00790.kgml:
path_pami00790.kgml: Found a trail of span 3 containing skipped vertices
path_pami00790.kgml: 171 -> 75 -> [74] -> 72
path_pami00790.kgml: R11073 -> R03504 -> [R03503] -> R03067
path_pami00790.kgml: pami:JCM7686_2600 -> pami:JCM7686_2600 -> [pami:JCM7686_1950] -> pami:JCM7686_2599
path_pami00790.kgml: 5.1.99.8 -> 4.1.2.25 -> [2.7.6.3] -> 2.5.1.15
path_pami00790.kgml:
path_pami00790.kgml: Found a trail of span 2 without skipping any vertex
path_pami00790.kgml: 65 -> 66
path_pami00790.kgml: R01716 -> R05553
path_pami00790.kgml: pami:JCM7686_0207 -> pami:JCM7686_0208
path_pami00790.kgml: 2.6.1.85 -> 4.1.3.38
path_pami00790.kgml:
path_pami00790.kgml: Found a trail of span 2 containing skipped vertices
path_pami00790.kgml: 171 -> [75 -> 74] -> 72
path_pami00790.kgml: R11073 -> [R03504 -> R03503] -> R03067
path_pami00790.kgml: pami:JCM7686_2600 -> [pami:JCM7686_2600 -> pami:JCM7686_1950] -> pami:JCM7686_2599
path_pami00790.kgml: 5.1.99.8 -> [4.1.2.25 -> 2.7.6.3] -> 2.5.1.15
path_pami00790.kgml:
path_pami00790.kgml: Found a trail of span 2 containing skipped vertices
path_pami00790.kgml: 171 -> [75] -> 73
path_pami00790.kgml: R11073 -> [R03504] -> R03066
path_pami00790.kgml: pami:JCM7686_2600 -> [pami:JCM7686_2600] -> pami:JCM7686_2599
path_pami00790.kgml: 5.1.99.8 -> [4.1.2.25] -> 2.5.1.15
path_pami00790.kgml:
path_pami00790.kgml: Found a trail of span 2 containing skipped vertices
path_pami00790.kgml: 117 -> [94 -> 118] -> 122
path_pami00790.kgml: R11372 -> [R09395 -> R09726] -> R09735
path_pami00790.kgml: pami:JCM7686_0755 -> [pami:JCM7686_3050 -> pami:JCM7686_2698] -> pami:JCM7686_0754
path_pami00790.kgml: 4.6.1.17 -> [2.8.1.12 -> 2.7.7.75] -> 2.10.1.1
path_pami00790.kgml:
path_pami00790.kgml: --- 1.10 seconds ---

path_pami00860.kgml: Porphyrin and chlorophyll metabolism
path_pami00860.kgml: Initialization took 0.10 seconds
path_pami00860.kgml:
path_pami00860.kgml: Found a trail of span 3 containing skipped vertices
path_pami00860.kgml: 292 -> 293 -> [294 -> 317 -> 295] -> 296
path_pami00860.kgml: R05181 -> R05219 -> [R05150 -> R05149 -> R05177] -> R05224
path_pami00860.kgml: pami:JCM7686_1178 -> pami:JCM7686_1176 -> [pami:JCM7686_1180 -> pami:JCM7686_1181 -> pami:JCM7686_1184] -> pami:JCM7686_1177
path_pami00860.kgml: 2.1.1.133 -> 2.1.1.152 -> [1.3.1.54 -> 2.1.1.132 -> 5.4.99.61] -> 6.3.5.9
path_pami00860.kgml:
path_pami00860.kgml: Found a trail of span 2 containing skipped vertices
path_pami00860.kgml: 291 -> [292 -> 293 -> 294] -> 317
path_pami00860.kgml: R05180 -> [R05181 -> R05219 -> R05150] -> R05149
path_pami00860.kgml: pami:JCM7686_1182 -> [pami:JCM7686_1178 -> pami:JCM7686_1176 -> pami:JCM7686_1180] -> pami:JCM7686_1181
path_pami00860.kgml: 2.1.1.131 -> [2.1.1.133 -> 2.1.1.152 -> 1.3.1.54] -> 2.1.1.132
path_pami00860.kgml:
path_pami00860.kgml: Found a trail of span 2 containing skipped vertices
path_pami00860.kgml: 295 -> [296] -> 297
path_pami00860.kgml: R05177 -> [R05224] -> R05227
path_pami00860.kgml: pami:JCM7686_1184 -> [pami:JCM7686_1177] -> {pami:JCM7686_1185, pami:JCM7686_2448, pami:JCM7686_2450}
path_pami00860.kgml: 5.4.99.61 -> [6.3.5.9] -> 6.6.1.2
path_pami00860.kgml:
path_pami00860.kgml: Found a trail of span 2 without skipping any vertex
path_pami00860.kgml: 301 -> 302
path_pami00860.kgml: R05220 -> R05225
path_pami00860.kgml: {pami:JCM7686_0364, pami:JCM7686_1188} -> pami:JCM7686_1189
path_pami00860.kgml: 2.5.1.17 -> 6.3.5.10
path_pami00860.kgml:
path_pami00860.kgml: Found a trail of span 2 without skipping any vertex
path_pami00860.kgml: 285 -> 318
path_pami00860.kgml: R05810 -> R07772
path_pami00860.kgml: pami:JCM7686_1178 -> pami:JCM7686_1179
path_pami00860.kgml: 2.1.1.271 -> 3.7.1.12
path_pami00860.kgml:
path_pami00860.kgml: Found a trail of span 2 containing skipped vertices
path_pami00860.kgml: 312 -> [311] -> 310
path_pami00860.kgml: R04148 -> [R04594] -> R05223
path_pami00860.kgml: pami:JCM7686_1552 -> [pami:JCM7686_2365] -> pami:JCM7686_1551
path_pami00860.kgml: 2.4.2.21 -> [3.1.3.73] -> 2.7.8.26
path_pami00860.kgml:
path_pami00860.kgml: --- 1.54 seconds ---

path_pami00900.kgml: Terpenoid backbone biosynthesis
path_pami00900.kgml: Initialization took 0.09 seconds
path_pami00900.kgml: (not found)
path_pami00900.kgml: --- 0.24 seconds ---

path_pami00903.kgml: Limonene and pinene degradation
path_pami00903.kgml: Initialization took 0.14 seconds
path_pami00903.kgml: (not found)
path_pami00903.kgml: --- 0.27 seconds ---

path_pami00910.kgml: Nitrogen metabolism
path_pami00910.kgml: Initialization took 0.12 seconds
path_pami00910.kgml: (not found)
path_pami00910.kgml: --- 0.25 seconds ---

path_pami00920.kgml: Sulfur metabolism
path_pami00920.kgml: Initialization took 0.18 seconds
path_pami00920.kgml:
path_pami00920.kgml: Found a trail of span 2 without skipping any vertex
path_pami00920.kgml: 160 -> 159
path_pami00920.kgml: R00529 -> R00509
path_pami00920.kgml: {pami:JCM7686_pAMI6p039, pami:JCM7686_pAMI6p040} -> pami:JCM7686_pAMI6p040
path_pami00920.kgml: 2.7.7.4 -> 2.7.1.25
path_pami00920.kgml:
path_pami00920.kgml: Found a trail of span 2 without skipping any vertex
path_pami00920.kgml: 42 -> 39
path_pami00920.kgml: R00529 -> R00509
path_pami00920.kgml: {pami:JCM7686_pAMI6p039, pami:JCM7686_pAMI6p040} -> pami:JCM7686_pAMI6p040
path_pami00920.kgml: 2.7.7.4 -> 2.7.1.25
path_pami00920.kgml:
path_pami00920.kgml: Found a trail of span 2 without skipping any vertex
path_pami00920.kgml: 48 -> 31
path_pami00920.kgml: R02021 -> R00858
path_pami00920.kgml: pami:JCM7686_0466 -> pami:JCM7686_0465
path_pami00920.kgml: 1.8.4.8 -> 1.8.1.2
path_pami00920.kgml:
path_pami00920.kgml: --- 0.54 seconds ---

path_pami00930.kgml: Caprolactam degradation
path_pami00930.kgml: Initialization took 0.06 seconds
path_pami00930.kgml: (not found)
path_pami00930.kgml: --- 0.12 seconds ---

path_pami00970.kgml: Aminoacyl-tRNA biosynthesis
path_pami00970.kgml: Initialization took 0.10 seconds
path_pami00970.kgml: (not found)
path_pami00970.kgml: --- 0.23 seconds ---

path_pami01040.kgml: Biosynthesis of unsaturated fatty acids
path_pami01040.kgml: Initialization took 0.13 seconds
path_pami01040.kgml: (not found)
path_pami01040.kgml: --- 0.25 seconds ---

path_pami01053.kgml: Biosynthesis of siderophore group nonribosomal peptides
path_pami01053.kgml: Initialization took 0.05 seconds
path_pami01053.kgml: (not found)
path_pami01053.kgml: --- 0.11 seconds ---

path_pami01054.kgml: Nonribosomal peptide structures
path_pami01054.kgml: Initialization took 0.05 seconds
path_pami01054.kgml: (not found)
path_pami01054.kgml: --- 0.14 seconds ---

--- 675.29 seconds ---
