# Supplementary material for: CoMetGeNe: mining conserved neighborhood patterns in metabolic and genomic contexts
Source: BMC Bioinformatics. 2019 Jan 10;20:19. doi: 10.1186/s12859-018-2542-2 (PMC6327494; doi:10.1186/s12859-018-2542-2)
Supplement: Supplementary file 14 — Trail finding results for completely assembled representative bacterial genomes present in NCBI Genomes. Of the 1,545 fully assembled representative bacterial genomes in NCBI, corresponding entries have been identified in KEGG for 1,467 species, for which trail finding has been performed for all combinations of gap parameters δG and δD ranging from 0 to 3. This additional file is available from https://doi.org/10.6084/m9.figshare.7288769. (GZ 178,532 kb) [file 12859_2018_2542_MOESM14_ESM.gz › results/shj_dG0_dD0.hnet]

--- delta_G = 0, delta_D = 0 ---

path_shj00010.kgml: Glycolysis / Gluconeogenesis
path_shj00010.kgml: Initialization took 0.08 seconds
path_shj00010.kgml:
path_shj00010.kgml: Found a trail of span 4 without skipping any vertex
path_shj00010.kgml: 48 -> 49 -> 50 -> 75
path_shj00010.kgml: R00014 -> R03270 -> R02569 -> R07618
path_shj00010.kgml: {shj:SHELI_v1c10700, shj:SHELI_v1c10710} -> {shj:SHELI_v1c10700, shj:SHELI_v1c10710} -> {shj:SHELI_v1c08210, shj:SHELI_v1c10690} -> shj:SHELI_v1c10680
path_shj00010.kgml: {1.2.4.1, 2.2.1.6, 4.1.1.1} -> 1.2.4.1 -> 2.3.1.12 -> 1.8.1.4
path_shj00010.kgml:
path_shj00010.kgml: --- 0.36 seconds ---

path_shj00020.kgml: Citrate cycle (TCA cycle)
path_shj00020.kgml: Initialization took 0.05 seconds
path_shj00020.kgml:
path_shj00020.kgml: Found a trail of span 4 without skipping any vertex
path_shj00020.kgml: 82 -> 80 -> 77 -> 75
path_shj00020.kgml: R02569 -> R07618 -> R03270 -> R00014
path_shj00020.kgml: {shj:SHELI_v1c08210, shj:SHELI_v1c10690} -> shj:SHELI_v1c10680 -> {shj:SHELI_v1c10700, shj:SHELI_v1c10710} -> {shj:SHELI_v1c10700, shj:SHELI_v1c10710}
path_shj00020.kgml: 2.3.1.12 -> 1.8.1.4 -> 1.2.4.1 -> {1.2.4.1, 2.2.1.6, 4.1.1.1}
path_shj00020.kgml:
path_shj00020.kgml: --- 0.17 seconds ---

path_shj00030.kgml: Pentose phosphate pathway
path_shj00030.kgml: Initialization took 0.05 seconds
path_shj00030.kgml:
path_shj00030.kgml: Found a trail of span 2 without skipping any vertex
path_shj00030.kgml: 48 -> 47
path_shj00030.kgml: R01529 -> R01056
path_shj00030.kgml: {shj:SHELI_v1c07760, shj:SHELI_v1c09620, shj:SHELI_v1c10180} -> {shj:SHELI_v1c00580, shj:SHELI_v1c09610}
path_shj00030.kgml: 5.1.3.1 -> 5.3.1.6
path_shj00030.kgml:
path_shj00030.kgml: --- 0.23 seconds ---

path_shj00051.kgml: Fructose and mannose metabolism
path_shj00051.kgml: Initialization took 0.05 seconds
path_shj00051.kgml:
path_shj00051.kgml: Found a trail of span 2 without skipping any vertex
path_shj00051.kgml: 86 -> 115
path_shj00051.kgml: R05607 -> R03234
path_shj00051.kgml: shj:SHELI_v1c09280 -> shj:SHELI_v1c09270
path_shj00051.kgml: 1.1.1.140 -> ?
path_shj00051.kgml:
path_shj00051.kgml: Found a trail of span 2 without skipping any vertex
path_shj00051.kgml: 54 -> 92
path_shj00051.kgml: R03232 -> R02071
path_shj00051.kgml: shj:SHELI_v1c06310 -> {shj:SHELI_v1c04950, shj:SHELI_v1c06320}
path_shj00051.kgml: 2.7.1.202 -> 2.7.1.56
path_shj00051.kgml:
path_shj00051.kgml: --- 0.22 seconds ---

path_shj00052.kgml: Galactose metabolism
path_shj00052.kgml: Initialization took 0.05 seconds
path_shj00052.kgml: (not found)
path_shj00052.kgml: --- 0.09 seconds ---

path_shj00190.kgml: Oxidative phosphorylation
path_shj00190.kgml: Initialization took 0.05 seconds
path_shj00190.kgml: (not found)
path_shj00190.kgml: --- 0.10 seconds ---

path_shj00230.kgml: Purine metabolism
path_shj00230.kgml: Initialization took 0.06 seconds
path_shj00230.kgml:
path_shj00230.kgml: Found a trail of span 3 without skipping any vertex
path_shj00230.kgml: 209 -> 184 -> 183
path_shj00230.kgml: R01132 -> R01135 -> R01083
path_shj00230.kgml: {shj:SHELI_v1c05940, shj:SHELI_v1c11320} -> shj:SHELI_v1c11340 -> shj:SHELI_v1c11330
path_shj00230.kgml: 2.4.2.8 -> 6.3.4.4 -> 4.3.2.2
path_shj00230.kgml:
path_shj00230.kgml: Found a trail of span 2 without skipping any vertex
path_shj00230.kgml: 205 -> 206
path_shj00230.kgml: R01130 -> {R01230, R01231}
path_shj00230.kgml: shj:SHELI_v1c08190 -> shj:SHELI_v1c08200
path_shj00230.kgml: 1.1.1.205 -> {6.3.5.2, 6.3.5.2}
path_shj00230.kgml:
path_shj00230.kgml: --- 0.47 seconds ---

path_shj00240.kgml: Pyrimidine metabolism
path_shj00240.kgml: Initialization took 0.05 seconds
path_shj00240.kgml:
path_shj00240.kgml: Found a trail of span 2 without skipping any vertex
path_shj00240.kgml: 107 -> 121
path_shj00240.kgml: {R00571, R00573} -> R00442
path_shj00240.kgml: shj:SHELI_v1c11160 -> {shj:SHELI_v1c00550, shj:SHELI_v1c00560, shj:SHELI_v1c08480, shj:SHELI_v1c11170}
path_shj00240.kgml: {6.3.4.2, 6.3.4.2} -> {2.7.7.48, 2.7.7.6}
path_shj00240.kgml:
path_shj00240.kgml: --- 0.17 seconds ---

path_shj00250.kgml: Alanine, aspartate and glutamate metabolism
path_shj00250.kgml: Initialization took 0.05 seconds
path_shj00250.kgml:
path_shj00250.kgml: Found a trail of span 2 without skipping any vertex
path_shj00250.kgml: 49 -> 52
path_shj00250.kgml: R01135 -> R01083
path_shj00250.kgml: shj:SHELI_v1c11340 -> shj:SHELI_v1c11330
path_shj00250.kgml: 6.3.4.4 -> 4.3.2.2
path_shj00250.kgml:
path_shj00250.kgml: --- 0.14 seconds ---

path_shj00260.kgml: Glycine, serine and threonine metabolism
path_shj00260.kgml: Initialization took 0.04 seconds
path_shj00260.kgml: (not found)
path_shj00260.kgml: --- 0.08 seconds ---

path_shj00270.kgml: Cysteine and methionine metabolism
path_shj00270.kgml: Initialization took 0.05 seconds
path_shj00270.kgml: (not found)
path_shj00270.kgml: --- 0.10 seconds ---

path_shj00280.kgml: Valine, leucine and isoleucine degradation
path_shj00280.kgml: Initialization took 0.05 seconds
path_shj00280.kgml: (not found)
path_shj00280.kgml: --- 0.09 seconds ---

path_shj00330.kgml: Arginine and proline metabolism
path_shj00330.kgml: Initialization took 0.05 seconds
path_shj00330.kgml: (not found)
path_shj00330.kgml: --- 0.10 seconds ---

path_shj00430.kgml: Taurine and hypotaurine metabolism
path_shj00430.kgml: Initialization took 0.05 seconds
path_shj00430.kgml:
path_shj00430.kgml: Found a trail of span 2 without skipping any vertex
path_shj00430.kgml: 58 -> 36
path_shj00430.kgml: R00315 -> R00230
path_shj00430.kgml: shj:SHELI_v1c08240 -> shj:SHELI_v1c08250
path_shj00430.kgml: {2.7.2.1, 2.7.2.15} -> 2.3.1.8
path_shj00430.kgml:
path_shj00430.kgml: --- 0.14 seconds ---

path_shj00450.kgml: Selenocompound metabolism
path_shj00450.kgml: Initialization took 0.05 seconds
path_shj00450.kgml: (not found)
path_shj00450.kgml: --- 0.09 seconds ---

path_shj00460.kgml: Cyanoamino acid metabolism
path_shj00460.kgml: Initialization took 0.05 seconds
path_shj00460.kgml: (not found)
path_shj00460.kgml: --- 0.09 seconds ---

path_shj00480.kgml: Glutathione metabolism
path_shj00480.kgml: Initialization took 0.05 seconds
path_shj00480.kgml: (not found)
path_shj00480.kgml: --- 0.09 seconds ---

path_shj00500.kgml: Starch and sucrose metabolism
path_shj00500.kgml: Initialization took 0.05 seconds
path_shj00500.kgml:
path_shj00500.kgml: Found a trail of span 2 without skipping any vertex
path_shj00500.kgml: 233 -> 232
path_shj00500.kgml: R11172 -> R00839
path_shj00500.kgml: {shj:SHELI_v1c01920, shj:SHELI_v1c01930, shj:SHELI_v1c01990, shj:SHELI_v1c02010} -> {shj:SHELI_v1c01940, shj:SHELI_v1c09730}
path_shj00500.kgml: 2.7.1.205 -> 3.2.1.86
path_shj00500.kgml:
path_shj00500.kgml: Found a trail of span 2 without skipping any vertex
path_shj00500.kgml: 91 -> 88
path_shj00500.kgml: R00801 -> R00760
path_shj00500.kgml: {shj:SHELI_v1c00710, shj:SHELI_v1c04660} -> shj:SHELI_v1c00720
path_shj00500.kgml: {3.2.1.10, 3.2.1.20, 3.2.1.26, 3.2.1.48} -> {2.7.1.1, 2.7.1.4}
path_shj00500.kgml:
path_shj00500.kgml: Found a trail of span 2 without skipping any vertex
path_shj00500.kgml: 87 -> 88
path_shj00500.kgml: R03921 -> R00760
path_shj00500.kgml: {shj:SHELI_v1c00710, shj:SHELI_v1c04660} -> shj:SHELI_v1c00720
path_shj00500.kgml: 3.2.1.26 -> {2.7.1.1, 2.7.1.4}
path_shj00500.kgml:
path_shj00500.kgml: --- 0.27 seconds ---

path_shj00520.kgml: Amino sugar and nucleotide sugar metabolism
path_shj00520.kgml: Initialization took 0.06 seconds
path_shj00520.kgml: (not found)
path_shj00520.kgml: --- 0.10 seconds ---

path_shj00521.kgml: Streptomycin biosynthesis
path_shj00521.kgml: Initialization took 0.05 seconds
path_shj00521.kgml: (not found)
path_shj00521.kgml: --- 0.09 seconds ---

path_shj00561.kgml: Glycerolipid metabolism
path_shj00561.kgml: Initialization took 0.05 seconds
path_shj00561.kgml: (not found)
path_shj00561.kgml: --- 0.09 seconds ---

path_shj00562.kgml: Inositol phosphate metabolism
path_shj00562.kgml: Initialization took 0.05 seconds
path_shj00562.kgml: (not found)
path_shj00562.kgml: --- 0.09 seconds ---

path_shj00564.kgml: Glycerophospholipid metabolism
path_shj00564.kgml: Initialization took 0.05 seconds
path_shj00564.kgml: (not found)
path_shj00564.kgml: --- 0.09 seconds ---

path_shj00620.kgml: Pyruvate metabolism
path_shj00620.kgml: Initialization took 0.05 seconds
path_shj00620.kgml:
path_shj00620.kgml: Found a trail of span 4 without skipping any vertex
path_shj00620.kgml: 123 -> 55 -> 124 -> 125
path_shj00620.kgml: R00014 -> R03270 -> R02569 -> R07618
path_shj00620.kgml: {shj:SHELI_v1c10700, shj:SHELI_v1c10710} -> {shj:SHELI_v1c10700, shj:SHELI_v1c10710} -> {shj:SHELI_v1c08210, shj:SHELI_v1c10690} -> shj:SHELI_v1c10680
path_shj00620.kgml: {1.2.4.1, 2.2.1.6, 4.1.1.1} -> 1.2.4.1 -> 2.3.1.12 -> 1.8.1.4
path_shj00620.kgml:
path_shj00620.kgml: Found a trail of span 2 without skipping any vertex
path_shj00620.kgml: 82 -> 107
path_shj00620.kgml: R00212 -> R00228
path_shj00620.kgml: shj:SHELI_v1c08300 -> shj:SHELI_v1c08310
path_shj00620.kgml: 2.3.1.54 -> 1.2.1.10
path_shj00620.kgml:
path_shj00620.kgml: Found a trail of span 2 without skipping any vertex
path_shj00620.kgml: 97 -> 129
path_shj00620.kgml: R00230 -> R00315
path_shj00620.kgml: shj:SHELI_v1c08250 -> shj:SHELI_v1c08240
path_shj00620.kgml: 2.3.1.8 -> {2.7.2.1, 2.7.2.15}
path_shj00620.kgml:
path_shj00620.kgml: --- 0.38 seconds ---

path_shj00625.kgml: Chloroalkane and chloroalkene degradation
path_shj00625.kgml: Initialization took 0.05 seconds
path_shj00625.kgml: (not found)
path_shj00625.kgml: --- 0.09 seconds ---

path_shj00626.kgml: Naphthalene degradation
path_shj00626.kgml: Initialization took 0.05 seconds
path_shj00626.kgml: (not found)
path_shj00626.kgml: --- 0.09 seconds ---

path_shj00630.kgml: Glyoxylate and dicarboxylate metabolism
path_shj00630.kgml: Initialization took 0.05 seconds
path_shj00630.kgml: (not found)
path_shj00630.kgml: --- 0.09 seconds ---

path_shj00640.kgml: Propanoate metabolism
path_shj00640.kgml: Initialization took 0.05 seconds
path_shj00640.kgml:
path_shj00640.kgml: Found a trail of span 2 without skipping any vertex
path_shj00640.kgml: 52 -> 68
path_shj00640.kgml: R00921 -> R01353
path_shj00640.kgml: shj:SHELI_v1c08250 -> shj:SHELI_v1c08240
path_shj00640.kgml: {2.3.1.222, 2.3.1.8} -> {2.7.2.1, 2.7.2.15}
path_shj00640.kgml:
path_shj00640.kgml: --- 0.14 seconds ---

path_shj00650.kgml: Butanoate metabolism
path_shj00650.kgml: Initialization took 0.05 seconds
path_shj00650.kgml: (not found)
path_shj00650.kgml: --- 0.09 seconds ---

path_shj00670.kgml: One carbon pool by folate
path_shj00670.kgml: Initialization took 0.05 seconds
path_shj00670.kgml:
path_shj00670.kgml: Found a trail of span 4 without skipping any vertex
path_shj00670.kgml: 68 -> 23 -> 24 -> 52
path_shj00670.kgml: {R00937, R00940} -> {R00936, R00939} -> {R02235, R02236} -> R02101
path_shj00670.kgml: shj:SHELI_v1c06970 -> shj:SHELI_v1c06970 -> shj:SHELI_v1c06970 -> shj:SHELI_v1c06980
path_shj00670.kgml: {1.5.1.3, 1.5.1.3} -> {1.5.1.3, 1.5.1.3} -> {1.5.1.3, 1.5.1.3} -> 2.1.1.45
path_shj00670.kgml:
path_shj00670.kgml: --- 0.32 seconds ---

path_shj00680.kgml: Methane metabolism
path_shj00680.kgml: Initialization took 0.05 seconds
path_shj00680.kgml:
path_shj00680.kgml: Found a trail of span 2 without skipping any vertex
path_shj00680.kgml: 203 -> 204
path_shj00680.kgml: R00315 -> R00230
path_shj00680.kgml: shj:SHELI_v1c08240 -> shj:SHELI_v1c08250
path_shj00680.kgml: {2.7.2.1, 2.7.2.15} -> 2.3.1.8
path_shj00680.kgml:
path_shj00680.kgml: --- 0.15 seconds ---

path_shj00730.kgml: Thiamine metabolism
path_shj00730.kgml: Initialization took 0.05 seconds
path_shj00730.kgml: (not found)
path_shj00730.kgml: --- 0.09 seconds ---

path_shj00740.kgml: Riboflavin metabolism
path_shj00740.kgml: Initialization took 0.05 seconds
path_shj00740.kgml: (not found)
path_shj00740.kgml: --- 0.09 seconds ---

path_shj00760.kgml: Nicotinate and nicotinamide metabolism
path_shj00760.kgml: Initialization took 0.05 seconds
path_shj00760.kgml: (not found)
path_shj00760.kgml: --- 0.10 seconds ---

path_shj00770.kgml: Pantothenate and CoA biosynthesis
path_shj00770.kgml: Initialization took 0.05 seconds
path_shj00770.kgml: (not found)
path_shj00770.kgml: --- 0.09 seconds ---

path_shj00790.kgml: Folate biosynthesis
path_shj00790.kgml: Initialization took 0.05 seconds
path_shj00790.kgml: (not found)
path_shj00790.kgml: --- 0.09 seconds ---

path_shj00900.kgml: Terpenoid backbone biosynthesis
path_shj00900.kgml: Initialization took 0.05 seconds
path_shj00900.kgml: (not found)
path_shj00900.kgml: --- 0.09 seconds ---

path_shj00970.kgml: Aminoacyl-tRNA biosynthesis
path_shj00970.kgml: Initialization took 0.05 seconds
path_shj00970.kgml: (not found)
path_shj00970.kgml: --- 0.09 seconds ---

--- 16.28 seconds ---
