# Supplementary material for: CoMetGeNe: mining conserved neighborhood patterns in metabolic and genomic contexts
Source: BMC Bioinformatics. 2019 Jan 10;20:19. doi: 10.1186/s12859-018-2542-2 (PMC6327494; doi:10.1186/s12859-018-2542-2)
Supplement: Supplementary file 14 — Trail finding results for completely assembled representative bacterial genomes present in NCBI Genomes. Of the 1,545 fully assembled representative bacterial genomes in NCBI, corresponding entries have been identified in KEGG for 1,467 species, for which trail finding has been performed for all combinations of gap parameters δG and δD ranging from 0 to 3. This additional file is available from https://doi.org/10.6084/m9.figshare.7288769. (GZ 178,532 kb) [file 12859_2018_2542_MOESM14_ESM.gz › results/egn_dG2_dD2.hnet]

--- delta_G = 2, delta_D = 2 ---

path_egn00010.kgml: Glycolysis / Gluconeogenesis
path_egn00010.kgml: Initialization took 0.58 seconds
path_egn00010.kgml:
path_egn00010.kgml: Found a trail of span 3 containing skipped vertices
path_egn00010.kgml: 76 -> [57] -> 14 -> 57
path_egn00010.kgml: R01512 -> [R01061] -> R01070 -> R01061
path_egn00010.kgml: egn:BMF35_a1754 -> [egn:BMF35_a1753] -> {egn:BMF35_a0337, egn:BMF35_a1757} -> egn:BMF35_a1753
path_egn00010.kgml: 2.7.2.3 -> [{1.2.1.12, 1.2.1.59}] -> 4.1.2.13 -> {1.2.1.12, 1.2.1.59}
path_egn00010.kgml: Skipped genes: egn:BMF35_a1755
path_egn00010.kgml:
path_egn00010.kgml: Found a trail of span 2 containing skipped vertices
path_egn00010.kgml: 75 -> 50
path_egn00010.kgml: R07618 -> R02569
path_egn00010.kgml: {egn:BMF35_a1524, egn:BMF35_a1943} -> egn:BMF35_a1940
path_egn00010.kgml: 1.8.1.4 -> 2.3.1.12
path_egn00010.kgml: Skipped genes: egn:BMF35_a1942, egn:BMF35_a1941
path_egn00010.kgml:
path_egn00010.kgml: Found a trail of span 2 without skipping any vertex
path_egn00010.kgml: 49 -> 48
path_egn00010.kgml: R03270 -> R00014
path_egn00010.kgml: {egn:BMF35_a1962, egn:BMF35_a1963} -> {egn:BMF35_a1962, egn:BMF35_a1963}
path_egn00010.kgml: 1.2.4.1 -> {1.2.4.1, 2.2.1.6, 4.1.1.1}
path_egn00010.kgml:
path_egn00010.kgml: --- 1.01 seconds ---

path_egn00030.kgml: Pentose phosphate pathway
path_egn00030.kgml: Initialization took 0.35 seconds
path_egn00030.kgml:
path_egn00030.kgml: Found a trail of span 3 containing skipped vertices
path_egn00030.kgml: 157 -> [57] -> 61 -> 38
path_egn00030.kgml: {R02736, R10907} -> [R02035] -> R02036 -> R05605
path_egn00030.kgml: egn:BMF35_b0138 -> [egn:BMF35_a1127] -> egn:BMF35_b0137 -> egn:BMF35_b0135
path_egn00030.kgml: {1.1.1.363, 1.1.1.49, 1.1.1.363, 1.1.1.388} -> [3.1.1.31] -> 4.2.1.12 -> {4.1.2.14, 4.1.2.55}
path_egn00030.kgml: Skipped genes: egn:BMF35_b0136
path_egn00030.kgml:
path_egn00030.kgml: Found a trail of span 3 containing skipped vertices
path_egn00030.kgml: 58 -> [57] -> 61 -> 38
path_egn00030.kgml: R02736 -> [R02035] -> R02036 -> R05605
path_egn00030.kgml: egn:BMF35_b0138 -> [egn:BMF35_a1127] -> egn:BMF35_b0137 -> egn:BMF35_b0135
path_egn00030.kgml: {1.1.1.363, 1.1.1.49} -> [3.1.1.31] -> 4.2.1.12 -> {4.1.2.14, 4.1.2.55}
path_egn00030.kgml: Skipped genes: egn:BMF35_b0136
path_egn00030.kgml:
path_egn00030.kgml: Found a trail of span 2 containing skipped vertices
path_egn00030.kgml: 52 -> [49 -> 46] -> 43
path_egn00030.kgml: R04780 -> [R01830 -> R01641] -> R01049
path_egn00030.kgml: egn:BMF35_a0795 -> [egn:BMF35_a1752 -> egn:BMF35_a1752] -> egn:BMF35_a0797
path_egn00030.kgml: 3.1.3.11 -> [2.2.1.1 -> 2.2.1.1] -> 2.7.6.1
path_egn00030.kgml: Skipped genes: egn:BMF35_a0796
path_egn00030.kgml:
path_egn00030.kgml: Found a trail of span 2 containing skipped vertices
path_egn00030.kgml: 157 -> [57 -> 61] -> 38
path_egn00030.kgml: {R02736, R10907} -> [R02035 -> R02036] -> R05605
path_egn00030.kgml: egn:BMF35_b0138 -> [egn:BMF35_a1127 -> egn:BMF35_b0137] -> egn:BMF35_b0135
path_egn00030.kgml: {1.1.1.363, 1.1.1.49, 1.1.1.363, 1.1.1.388} -> [3.1.1.31 -> 4.2.1.12] -> {4.1.2.14, 4.1.2.55}
path_egn00030.kgml: Skipped genes: egn:BMF35_b0137, egn:BMF35_b0136
path_egn00030.kgml:
path_egn00030.kgml: Found a trail of span 2 containing skipped vertices
path_egn00030.kgml: 58 -> [57 -> 61] -> 38
path_egn00030.kgml: R02736 -> [R02035 -> R02036] -> R05605
path_egn00030.kgml: egn:BMF35_b0138 -> [egn:BMF35_a1127 -> egn:BMF35_b0137] -> egn:BMF35_b0135
path_egn00030.kgml: {1.1.1.363, 1.1.1.49} -> [3.1.1.31 -> 4.2.1.12] -> {4.1.2.14, 4.1.2.55}
path_egn00030.kgml: Skipped genes: egn:BMF35_b0137, egn:BMF35_b0136
path_egn00030.kgml:
path_egn00030.kgml: --- 0.84 seconds ---

path_egn00040.kgml: Pentose and glucuronate interconversions
path_egn00040.kgml: Initialization took 0.10 seconds
path_egn00040.kgml:
path_egn00040.kgml: Found a trail of span 2 containing skipped vertices
path_egn00040.kgml: 105 -> [104] -> 103
path_egn00040.kgml: R01540 -> [R05606] -> R02454
path_egn00040.kgml: egn:BMF35_a0062 -> [egn:BMF35_a0053] -> egn:BMF35_a0063
path_egn00040.kgml: 4.2.1.7 -> [4.2.1.8] -> 1.1.1.57
path_egn00040.kgml:
path_egn00040.kgml: --- 0.30 seconds ---

path_egn00051.kgml: Fructose and mannose metabolism
path_egn00051.kgml: Initialization took 0.23 seconds
path_egn00051.kgml: (not found)
path_egn00051.kgml: --- 0.32 seconds ---

path_egn00052.kgml: Galactose metabolism
path_egn00052.kgml: Initialization took 0.09 seconds
path_egn00052.kgml: (not found)
path_egn00052.kgml: --- 0.16 seconds ---

path_egn00061.kgml: Fatty acid biosynthesis
path_egn00061.kgml: Initialization took 0.35 seconds
path_egn00061.kgml:
path_egn00061.kgml: Found a trail of span 2 containing skipped vertices
path_egn00061.kgml: 147 -> [61] -> 108
path_egn00061.kgml: R01626 -> [R04960] -> R04534
path_egn00061.kgml: egn:BMF35_a1671 -> [egn:BMF35_a2146] -> egn:BMF35_a1672
path_egn00061.kgml: {2.3.1.39, 2.3.1.85, 2.3.1.86} -> [{2.3.1.179, 2.3.1.41, 2.3.1.85, 2.3.1.86}] -> {1.1.1.100, 2.3.1.85, 2.3.1.86}
path_egn00061.kgml:
path_egn00061.kgml: Found a trail of span 2 containing skipped vertices
path_egn00061.kgml: 147 -> [53] -> 54
path_egn00061.kgml: R01626 -> [R07762] -> R07763
path_egn00061.kgml: egn:BMF35_a1671 -> [egn:BMF35_a2146] -> egn:BMF35_a1672
path_egn00061.kgml: {2.3.1.39, 2.3.1.85, 2.3.1.86} -> [{2.3.1.179, 2.3.1.199, 2.3.1.41}] -> 1.1.1.100
path_egn00061.kgml:
path_egn00061.kgml: Found a trail of span 2 containing skipped vertices
path_egn00061.kgml: 147 -> [60] -> 97
path_egn00061.kgml: R01626 -> [R04963] -> R04964
path_egn00061.kgml: egn:BMF35_a1671 -> [egn:BMF35_a2146] -> egn:BMF35_a1672
path_egn00061.kgml: {2.3.1.39, 2.3.1.85, 2.3.1.86} -> [{2.3.1.179, 2.3.1.41, 2.3.1.85, 2.3.1.86}] -> {1.1.1.100, 2.3.1.85, 2.3.1.86}
path_egn00061.kgml:
path_egn00061.kgml: Found a trail of span 2 containing skipped vertices
path_egn00061.kgml: 147 -> [58] -> 75
path_egn00061.kgml: R01626 -> [R04968] -> R04543
path_egn00061.kgml: egn:BMF35_a1671 -> [egn:BMF35_a2146] -> egn:BMF35_a1672
path_egn00061.kgml: {2.3.1.39, 2.3.1.85, 2.3.1.86} -> [{2.3.1.179, 2.3.1.41, 2.3.1.85, 2.3.1.86}] -> {1.1.1.100, 2.3.1.85, 2.3.1.86}
path_egn00061.kgml:
path_egn00061.kgml: Found a trail of span 2 containing skipped vertices
path_egn00061.kgml: 147 -> [262] -> 142
path_egn00061.kgml: R01626 -> [R10707] -> R04533
path_egn00061.kgml: egn:BMF35_a1671 -> [{egn:BMF35_a1123, egn:BMF35_a2278}] -> egn:BMF35_a1672
path_egn00061.kgml: {2.3.1.39, 2.3.1.85, 2.3.1.86} -> [2.3.1.180] -> {1.1.1.100, 2.3.1.85, 2.3.1.86}
path_egn00061.kgml:
path_egn00061.kgml: Found a trail of span 2 containing skipped vertices
path_egn00061.kgml: 147 -> [62] -> 119
path_egn00061.kgml: R01626 -> [R04957] -> R04536
path_egn00061.kgml: egn:BMF35_a1671 -> [egn:BMF35_a2146] -> egn:BMF35_a1672
path_egn00061.kgml: {2.3.1.39, 2.3.1.85, 2.3.1.86} -> [{2.3.1.179, 2.3.1.41, 2.3.1.85, 2.3.1.86}] -> {1.1.1.100, 2.3.1.85, 2.3.1.86}
path_egn00061.kgml:
path_egn00061.kgml: Found a trail of span 2 containing skipped vertices
path_egn00061.kgml: 147 -> [59] -> 86
path_egn00061.kgml: R01626 -> [R04726] -> R04566
path_egn00061.kgml: egn:BMF35_a1671 -> [egn:BMF35_a2146] -> egn:BMF35_a1672
path_egn00061.kgml: {2.3.1.39, 2.3.1.85, 2.3.1.86} -> [{2.3.1.179, 2.3.1.41, 2.3.1.85, 2.3.1.86}] -> {1.1.1.100, 2.3.1.85, 2.3.1.86}
path_egn00061.kgml:
path_egn00061.kgml: Found a trail of span 2 containing skipped vertices
path_egn00061.kgml: 147 -> [63] -> 130
path_egn00061.kgml: R01626 -> [R04952] -> R04953
path_egn00061.kgml: egn:BMF35_a1671 -> [egn:BMF35_a2146] -> egn:BMF35_a1672
path_egn00061.kgml: {2.3.1.39, 2.3.1.85, 2.3.1.86} -> [{2.3.1.179, 2.3.1.41, 2.3.1.85, 2.3.1.86}] -> {1.1.1.100, 2.3.1.85, 2.3.1.86}
path_egn00061.kgml:
path_egn00061.kgml: --- 1.30 seconds ---

path_egn00072.kgml: Synthesis and degradation of ketone bodies
path_egn00072.kgml: Initialization took 0.08 seconds
path_egn00072.kgml: (not found)
path_egn00072.kgml: --- 0.16 seconds ---

path_egn00130.kgml: Ubiquinone and other terpenoid-quinone biosynthesis
path_egn00130.kgml: Initialization took 0.08 seconds
path_egn00130.kgml: (not found)
path_egn00130.kgml: --- 0.13 seconds ---

path_egn00190.kgml: Oxidative phosphorylation
path_egn00190.kgml: Initialization took 1.69 seconds
path_egn00190.kgml: (not found)
path_egn00190.kgml: --- 1.75 seconds ---

path_egn00220.kgml: Arginine biosynthesis
path_egn00220.kgml: Initialization took 0.18 seconds
path_egn00220.kgml:
path_egn00220.kgml: Found a trail of span 2 containing skipped vertices
path_egn00220.kgml: 52 -> [55] -> 44
path_egn00220.kgml: R02283 -> [R02282] -> R01398
path_egn00220.kgml: egn:BMF35_a0813 -> [egn:BMF35_a2083] -> egn:BMF35_a0814
path_egn00220.kgml: 2.6.1.11 -> [2.3.1.35] -> 2.1.3.3
path_egn00220.kgml:
path_egn00220.kgml: --- 0.28 seconds ---

path_egn00230.kgml: Purine metabolism
path_egn00230.kgml: Initialization took 3.59 seconds
path_egn00230.kgml:
path_egn00230.kgml: Found a trail of span 3 containing skipped vertices
path_egn00230.kgml: 178 -> [180] -> 179 -> 175
path_egn00230.kgml: R00124 -> [R02017] -> R01137 -> R00375
path_egn00230.kgml: egn:BMF35_a0007 -> [{egn:BMF35_a0386, egn:BMF35_a0397}] -> egn:BMF35_a0007 -> {egn:BMF35_a0008, egn:BMF35_a0518, egn:BMF35_a0595, egn:BMF35_a0679, egn:BMF35_a0904, egn:BMF35_a1673, egn:BMF35_a1949, egn:BMF35_a2067, egn:BMF35_a2206, egn:BMF35_a2218}
path_egn00230.kgml: 2.7.4.6 -> [1.17.4.1] -> 2.7.4.6 -> 2.7.7.7
path_egn00230.kgml:
path_egn00230.kgml: Found a trail of span 3 containing skipped vertices
path_egn00230.kgml: 238 -> [139 -> 301] -> 247 -> 240
path_egn00230.kgml: R00330 -> [R02019 -> R01858] -> R00376 -> R01857
path_egn00230.kgml: egn:BMF35_a0007 -> [{egn:BMF35_a0386, egn:BMF35_a0397} -> egn:BMF35_a0366] -> {egn:BMF35_a0008, egn:BMF35_a0518, egn:BMF35_a0595, egn:BMF35_a0679, egn:BMF35_a0904, egn:BMF35_a1673, egn:BMF35_a1949, egn:BMF35_a2067, egn:BMF35_a2206, egn:BMF35_a2218} -> egn:BMF35_a0007
path_egn00230.kgml: 2.7.4.6 -> [1.17.4.1 -> 2.7.1.40] -> 2.7.7.7 -> 2.7.4.6
path_egn00230.kgml:
path_egn00230.kgml: Found a trail of span 2 without skipping any vertex
path_egn00230.kgml: 427 -> 428
path_egn00230.kgml: R07404 -> R07405
path_egn00230.kgml: egn:BMF35_a0763 -> egn:BMF35_a0764
path_egn00230.kgml: 6.3.4.18 -> 5.4.99.18
path_egn00230.kgml:
path_egn00230.kgml: Found a trail of span 2 containing skipped vertices
path_egn00230.kgml: 163 -> [260] -> 164
path_egn00230.kgml: R04325 -> [R04463] -> R04208
path_egn00230.kgml: {egn:BMF35_a0004, egn:BMF35_a0351} -> [{egn:BMF35_a1807, egn:BMF35_a2417, egn:BMF35_a2418}] -> egn:BMF35_a0003
path_egn00230.kgml: 2.1.2.2 -> [6.3.5.3] -> 6.3.3.1
path_egn00230.kgml:
path_egn00230.kgml: Found a trail of span 2 without skipping any vertex
path_egn00230.kgml: 252 -> 253
path_egn00230.kgml: R00529 -> R00509
path_egn00230.kgml: {egn:BMF35_a1067, egn:BMF35_a1068} -> egn:BMF35_a1067
path_egn00230.kgml: 2.7.7.4 -> 2.7.1.25
path_egn00230.kgml:
path_egn00230.kgml: --- 5.11 seconds ---

path_egn00240.kgml: Pyrimidine metabolism
path_egn00240.kgml: Initialization took 2.49 seconds
path_egn00240.kgml:
path_egn00240.kgml: Found a trail of span 4 containing skipped vertices
path_egn00240.kgml: 104 -> [107] -> 124 -> [138] -> 139 -> 141
path_egn00240.kgml: R00156 -> [{R00571, R00573}] -> R00570 -> [R02024] -> R02326 -> R00377
path_egn00240.kgml: egn:BMF35_a0007 -> [egn:BMF35_a1970] -> egn:BMF35_a0007 -> [{egn:BMF35_a0386, egn:BMF35_a0397}] -> egn:BMF35_a0007 -> {egn:BMF35_a0008, egn:BMF35_a0518, egn:BMF35_a0595, egn:BMF35_a0679, egn:BMF35_a0904, egn:BMF35_a1673, egn:BMF35_a1949, egn:BMF35_a2067, egn:BMF35_a2206, egn:BMF35_a2218}
path_egn00240.kgml: 2.7.4.6 -> [{6.3.4.2, 6.3.4.2}] -> 2.7.4.6 -> [1.17.4.1] -> 2.7.4.6 -> 2.7.7.7
path_egn00240.kgml:
path_egn00240.kgml: Found a trail of span 3 containing skipped vertices
path_egn00240.kgml: 104 -> [107] -> 124 -> [138 -> 139] -> 141
path_egn00240.kgml: R00156 -> [{R00571, R00573}] -> R00570 -> [R02024 -> R02326] -> R00377
path_egn00240.kgml: egn:BMF35_a0007 -> [egn:BMF35_a1970] -> egn:BMF35_a0007 -> [{egn:BMF35_a0386, egn:BMF35_a0397} -> egn:BMF35_a0007] -> {egn:BMF35_a0008, egn:BMF35_a0518, egn:BMF35_a0595, egn:BMF35_a0679, egn:BMF35_a0904, egn:BMF35_a1673, egn:BMF35_a1949, egn:BMF35_a2067, egn:BMF35_a2206, egn:BMF35_a2218}
path_egn00240.kgml: 2.7.4.6 -> [{6.3.4.2, 6.3.4.2}] -> 2.7.4.6 -> [1.17.4.1 -> 2.7.4.6] -> 2.7.7.7
path_egn00240.kgml:
path_egn00240.kgml: Found a trail of span 2 without skipping any vertex
path_egn00240.kgml: 97 -> 98
path_egn00240.kgml: R01397 -> R01993
path_egn00240.kgml: egn:BMF35_a0322 -> {egn:BMF35_a0321, egn:BMF35_a1394}
path_egn00240.kgml: 2.1.3.2 -> 3.5.2.3
path_egn00240.kgml:
path_egn00240.kgml: Found a trail of span 2 containing skipped vertices
path_egn00240.kgml: 121 -> [102 -> 104] -> 103
path_egn00240.kgml: R00442 -> [R00438 -> R00156] -> R00443
path_egn00240.kgml: {egn:BMF35_a0934, egn:BMF35_a0935, egn:BMF35_a1514, egn:BMF35_b0195} -> [egn:BMF35_a0084 -> egn:BMF35_a0007] -> {egn:BMF35_a0934, egn:BMF35_a0935, egn:BMF35_a1514, egn:BMF35_b0195}
path_egn00240.kgml: {2.7.7.48, 2.7.7.6} -> [2.7.7.8 -> 2.7.4.6] -> {2.7.7.48, 2.7.7.52, 2.7.7.6}
path_egn00240.kgml:
path_egn00240.kgml: --- 4.12 seconds ---

path_egn00250.kgml: Alanine, aspartate and glutamate metabolism
path_egn00250.kgml: Initialization took 0.78 seconds
path_egn00250.kgml: (not found)
path_egn00250.kgml: --- 0.85 seconds ---

path_egn00260.kgml: Glycine, serine and threonine metabolism
path_egn00260.kgml: Initialization took 1.00 seconds
path_egn00260.kgml:
path_egn00260.kgml: Found a trail of span 2 without skipping any vertex
path_egn00260.kgml: 78 -> 70
path_egn00260.kgml: R04173 -> R01513
path_egn00260.kgml: egn:BMF35_a1341 -> egn:BMF35_a1342
path_egn00260.kgml: 2.6.1.52 -> 1.1.1.95
path_egn00260.kgml:
path_egn00260.kgml: Found a trail of span 2 containing skipped vertices
path_egn00260.kgml: 92 -> [84] -> 89
path_egn00260.kgml: R00371 -> [R00751] -> R01465
path_egn00260.kgml: egn:BMF35_a1850 -> [egn:BMF35_a0769] -> egn:BMF35_a1849
path_egn00260.kgml: 2.3.1.29 -> [{4.1.2.48, 4.1.2.5}] -> 1.1.1.103
path_egn00260.kgml:
path_egn00260.kgml: Found a trail of span 2 containing skipped vertices
path_egn00260.kgml: 110 -> [82] -> 101
path_egn00260.kgml: R04125 -> [R00945] -> R03425
path_egn00260.kgml: egn:BMF35_a1044 -> [egn:BMF35_a1826] -> {egn:BMF35_a1041, egn:BMF35_a1042}
path_egn00260.kgml: 2.1.2.10 -> [2.1.2.1] -> 1.4.4.2
path_egn00260.kgml: Skipped genes: egn:BMF35_a1043
path_egn00260.kgml:
path_egn00260.kgml: --- 1.37 seconds ---

path_egn00261.kgml: Monobactam biosynthesis
path_egn00261.kgml: Initialization took 0.08 seconds
path_egn00261.kgml: (not found)
path_egn00261.kgml: --- 0.13 seconds ---

path_egn00270.kgml: Cysteine and methionine metabolism
path_egn00270.kgml: Initialization took 0.73 seconds
path_egn00270.kgml:
path_egn00270.kgml: Found a trail of span 2 without skipping any vertex
path_egn00270.kgml: 188 -> 184
path_egn00270.kgml: R03105 -> R00782
path_egn00270.kgml: egn:BMF35_a0152 -> egn:BMF35_a0153
path_egn00270.kgml: 2.8.1.2 -> {4.4.1.1, 4.4.1.13, 4.4.1.28}
path_egn00270.kgml:
path_egn00270.kgml: --- 0.86 seconds ---

path_egn00280.kgml: Valine, leucine and isoleucine degradation
path_egn00280.kgml: Initialization took 0.73 seconds
path_egn00280.kgml:
path_egn00280.kgml: Found a trail of span 3 without skipping any vertex
path_egn00280.kgml: 96 -> 95 -> 94
path_egn00280.kgml: R01859 -> R02765 -> R00833
path_egn00280.kgml: {egn:BMF35_a2238, egn:BMF35_a2243} -> egn:BMF35_a2242 -> egn:BMF35_a2241
path_egn00280.kgml: 6.4.1.3 -> 5.1.99.1 -> 5.4.99.2
path_egn00280.kgml:
path_egn00280.kgml: Found a trail of span 3 containing skipped vertices
path_egn00280.kgml: 90 -> [54 -> 53] -> 82 -> 53
path_egn00280.kgml: R03174 -> [R07618 -> R07604] -> R07603 -> R07604
path_egn00280.kgml: egn:BMF35_a1745 -> [{egn:BMF35_a1524, egn:BMF35_a1943} -> {egn:BMF35_a1069, egn:BMF35_a1743, egn:BMF35_a1744}] -> {egn:BMF35_a1069, egn:BMF35_a1743, egn:BMF35_a1744} -> {egn:BMF35_a1069, egn:BMF35_a1743, egn:BMF35_a1744}
path_egn00280.kgml: 2.3.1.168 -> [1.8.1.4 -> 1.2.4.4] -> 1.2.4.4 -> 1.2.4.4
path_egn00280.kgml:
path_egn00280.kgml: Found a trail of span 3 containing skipped vertices
path_egn00280.kgml: 110 -> [68] -> 69 -> 109
path_egn00280.kgml: R04097 -> [R07618] -> R07602 -> R07601
path_egn00280.kgml: egn:BMF35_a1745 -> [{egn:BMF35_a1524, egn:BMF35_a1943}] -> {egn:BMF35_a1069, egn:BMF35_a1743, egn:BMF35_a1744} -> {egn:BMF35_a1069, egn:BMF35_a1743, egn:BMF35_a1744}
path_egn00280.kgml: 2.3.1.168 -> [1.8.1.4] -> 1.2.4.4 -> 1.2.4.4
path_egn00280.kgml:
path_egn00280.kgml: Found a trail of span 3 without skipping any vertex
path_egn00280.kgml: 91 -> 63 -> 108
path_egn00280.kgml: R07599 -> R07600 -> R02662
path_egn00280.kgml: {egn:BMF35_a1069, egn:BMF35_a1743, egn:BMF35_a1744} -> {egn:BMF35_a1069, egn:BMF35_a1743, egn:BMF35_a1744} -> egn:BMF35_a1745
path_egn00280.kgml: 1.2.4.4 -> 1.2.4.4 -> 2.3.1.168
path_egn00280.kgml:
path_egn00280.kgml: Found a trail of span 2 without skipping any vertex
path_egn00280.kgml: 102 -> 99
path_egn00280.kgml: R05066 -> R00922
path_egn00280.kgml: {egn:BMF35_a0219, egn:BMF35_b0180} -> egn:BMF35_b0179
path_egn00280.kgml: {1.1.1.31, 1.1.1.35} -> 1.2.1.27
path_egn00280.kgml:
path_egn00280.kgml: Found a trail of span 2 containing skipped vertices
path_egn00280.kgml: 81 -> 79
path_egn00280.kgml: R04095 -> R04138
path_egn00280.kgml: egn:BMF35_a0428 -> {egn:BMF35_a0425, egn:BMF35_a1132}
path_egn00280.kgml: {1.3.8.4, 1.3.8.7} -> 6.4.1.4
path_egn00280.kgml: Skipped genes: egn:BMF35_a0426, egn:BMF35_a0427
path_egn00280.kgml:
path_egn00280.kgml: --- 1.50 seconds ---

path_egn00281.kgml: Geraniol degradation
path_egn00281.kgml: Initialization took 0.08 seconds
path_egn00281.kgml: (not found)
path_egn00281.kgml: --- 0.13 seconds ---

path_egn00290.kgml: Valine, leucine and isoleucine biosynthesis
path_egn00290.kgml: Initialization took 0.33 seconds
path_egn00290.kgml:
path_egn00290.kgml: Found a trail of span 3 containing skipped vertices
path_egn00290.kgml: 47 -> 42 -> 34
path_egn00290.kgml: R08648 -> R05069 -> R05068
path_egn00290.kgml: {egn:BMF35_a1801, egn:BMF35_a1802, egn:BMF35_a2287} -> egn:BMF35_a1799 -> egn:BMF35_a1799
path_egn00290.kgml: 2.2.1.6 -> {1.1.1.86, 5.4.99.3} -> 1.1.1.86
path_egn00290.kgml: Skipped genes: egn:BMF35_a1800
path_egn00290.kgml:
path_egn00290.kgml: Found a trail of span 3 containing skipped vertices
path_egn00290.kgml: 79 -> [44] -> 46 -> 44
path_egn00290.kgml: R00226 -> [R05071] -> R04440 -> R05071
path_egn00290.kgml: {egn:BMF35_a1801, egn:BMF35_a1802, egn:BMF35_a2287} -> [egn:BMF35_a1799] -> egn:BMF35_a1799 -> egn:BMF35_a1799
path_egn00290.kgml: 2.2.1.6 -> [{1.1.1.86, 5.4.99.3}] -> 1.1.1.86 -> {1.1.1.86, 5.4.99.3}
path_egn00290.kgml: Skipped genes: egn:BMF35_a1800
path_egn00290.kgml:
path_egn00290.kgml: Found a trail of span 2 containing skipped vertices
path_egn00290.kgml: 78 -> 21
path_egn00290.kgml: R03896 -> R03898
path_egn00290.kgml: {egn:BMF35_a0117, egn:BMF35_a0119, egn:BMF35_a1261, egn:BMF35_a1262} -> {egn:BMF35_a0117, egn:BMF35_a0119, egn:BMF35_a1261, egn:BMF35_a1262}
path_egn00290.kgml: 4.2.1.35 -> 4.2.1.35
path_egn00290.kgml: Skipped genes: egn:BMF35_a0118
path_egn00290.kgml:
path_egn00290.kgml: Found a trail of span 2 containing skipped vertices
path_egn00290.kgml: 35 -> 37
path_egn00290.kgml: R03968 -> R04001
path_egn00290.kgml: {egn:BMF35_a0117, egn:BMF35_a0119, egn:BMF35_a1261, egn:BMF35_a1262} -> {egn:BMF35_a0117, egn:BMF35_a0119, egn:BMF35_a1261, egn:BMF35_a1262}
path_egn00290.kgml: 4.2.1.33 -> 4.2.1.33
path_egn00290.kgml: Skipped genes: egn:BMF35_a0118
path_egn00290.kgml:
path_egn00290.kgml: --- 0.70 seconds ---

path_egn00300.kgml: Lysine biosynthesis
path_egn00300.kgml: Initialization took 0.23 seconds
path_egn00300.kgml:
path_egn00300.kgml: Found a trail of span 2 without skipping any vertex
path_egn00300.kgml: 77 -> 46
path_egn00300.kgml: R02788 -> R04617
path_egn00300.kgml: egn:BMF35_a0183 -> egn:BMF35_a0182
path_egn00300.kgml: 6.3.2.13 -> 6.3.2.10
path_egn00300.kgml:
path_egn00300.kgml: --- 0.36 seconds ---

path_egn00310.kgml: Lysine degradation
path_egn00310.kgml: Initialization took 0.13 seconds
path_egn00310.kgml:
path_egn00310.kgml: Found a trail of span 2 without skipping any vertex
path_egn00310.kgml: 55 -> 73
path_egn00310.kgml: R01940 -> R02571
path_egn00310.kgml: egn:BMF35_a1527 -> egn:BMF35_a1526
path_egn00310.kgml: 1.2.4.2 -> 2.3.1.61
path_egn00310.kgml:
path_egn00310.kgml: --- 0.23 seconds ---

path_egn00330.kgml: Arginine and proline metabolism
path_egn00330.kgml: Initialization took 0.38 seconds
path_egn00330.kgml:
path_egn00330.kgml: Found a trail of span 2 without skipping any vertex
path_egn00330.kgml: 193 -> 198
path_egn00330.kgml: R00832 -> R04189
path_egn00330.kgml: egn:BMF35_a0017 -> egn:BMF35_a0018
path_egn00330.kgml: 2.3.1.109 -> 3.5.3.23
path_egn00330.kgml:
path_egn00330.kgml: --- 0.51 seconds ---

path_egn00332.kgml: Carbapenem biosynthesis
path_egn00332.kgml: Initialization took 0.05 seconds
path_egn00332.kgml: (not found)
path_egn00332.kgml: --- 0.10 seconds ---

path_egn00340.kgml: Histidine metabolism
path_egn00340.kgml: Initialization took 0.18 seconds
path_egn00340.kgml:
path_egn00340.kgml: Found a trail of span 4 containing skipped vertices
path_egn00340.kgml: 67 -> [66] -> 65 -> 69 -> 63
path_egn00340.kgml: R04035 -> [R04037] -> R04640 -> R04558 -> R03457
path_egn00340.kgml: egn:BMF35_a1188 -> [egn:BMF35_a1898] -> egn:BMF35_a1185 -> {egn:BMF35_a1184, egn:BMF35_a1186} -> egn:BMF35_a1183
path_egn00340.kgml: 3.6.1.31 -> [3.5.4.19] -> 5.3.1.16 -> 4.3.2.10 -> 4.2.1.19
path_egn00340.kgml: Skipped genes: egn:BMF35_a1187
path_egn00340.kgml:
path_egn00340.kgml: Found a trail of span 3 containing skipped vertices
path_egn00340.kgml: 67 -> [66 -> 65] -> 69 -> 63
path_egn00340.kgml: R04035 -> [R04037 -> R04640] -> R04558 -> R03457
path_egn00340.kgml: egn:BMF35_a1188 -> [egn:BMF35_a1898 -> egn:BMF35_a1185] -> {egn:BMF35_a1184, egn:BMF35_a1186} -> egn:BMF35_a1183
path_egn00340.kgml: 3.6.1.31 -> [3.5.4.19 -> 5.3.1.16] -> 4.3.2.10 -> 4.2.1.19
path_egn00340.kgml: Skipped genes: egn:BMF35_a1187, egn:BMF35_a1185
path_egn00340.kgml:
path_egn00340.kgml: Found a trail of span 3 containing skipped vertices
path_egn00340.kgml: 67 -> [66] -> 65 -> [69] -> 63
path_egn00340.kgml: R04035 -> [R04037] -> R04640 -> [R04558] -> R03457
path_egn00340.kgml: egn:BMF35_a1188 -> [egn:BMF35_a1898] -> egn:BMF35_a1185 -> [{egn:BMF35_a1184, egn:BMF35_a1186}] -> egn:BMF35_a1183
path_egn00340.kgml: 3.6.1.31 -> [3.5.4.19] -> 5.3.1.16 -> [4.3.2.10] -> 4.2.1.19
path_egn00340.kgml: Skipped genes: egn:BMF35_a1186, egn:BMF35_a1187, egn:BMF35_a1184
path_egn00340.kgml:
path_egn00340.kgml: --- 0.41 seconds ---

path_egn00350.kgml: Tyrosine metabolism
path_egn00350.kgml: Initialization took 0.13 seconds
path_egn00350.kgml: (not found)
path_egn00350.kgml: --- 0.18 seconds ---

path_egn00360.kgml: Phenylalanine metabolism
path_egn00360.kgml: Initialization took 0.18 seconds
path_egn00360.kgml: (not found)
path_egn00360.kgml: --- 0.23 seconds ---

path_egn00361.kgml: Chlorocyclohexane and chlorobenzene degradation
path_egn00361.kgml: Initialization took 0.08 seconds
path_egn00361.kgml: (not found)
path_egn00361.kgml: --- 0.13 seconds ---

path_egn00362.kgml: Benzoate degradation
path_egn00362.kgml: Initialization took 0.08 seconds
path_egn00362.kgml:
path_egn00362.kgml: Found a trail of span 2 without skipping any vertex
path_egn00362.kgml: 238 -> 90
path_egn00362.kgml: R05305 -> R05586
path_egn00362.kgml: egn:BMF35_a1592 -> egn:BMF35_a1593
path_egn00362.kgml: {1.1.1.259, 1.1.1.35} -> 2.3.1.16
path_egn00362.kgml:
path_egn00362.kgml: --- 0.18 seconds ---

path_egn00364.kgml: Fluorobenzoate degradation
path_egn00364.kgml: Initialization took 0.05 seconds
path_egn00364.kgml: (not found)
path_egn00364.kgml: --- 0.10 seconds ---

path_egn00380.kgml: Tryptophan metabolism
path_egn00380.kgml: Initialization took 0.13 seconds
path_egn00380.kgml:
path_egn00380.kgml: Found a trail of span 2 without skipping any vertex
path_egn00380.kgml: 109 -> 104
path_egn00380.kgml: R00678 -> R03936
path_egn00380.kgml: egn:BMF35_a0856 -> egn:BMF35_a0857
path_egn00380.kgml: {1.13.11.11, 1.13.11.52} -> 3.7.1.3
path_egn00380.kgml:
path_egn00380.kgml: --- 0.23 seconds ---

path_egn00400.kgml: Phenylalanine, tyrosine and tryptophan biosynthesis
path_egn00400.kgml: Initialization took 0.48 seconds
path_egn00400.kgml:
path_egn00400.kgml: Found a trail of span 4 containing skipped vertices
path_egn00400.kgml: 52 -> 51 -> [54] -> 55 -> [54 -> 52] -> 53
path_egn00400.kgml: R02340 -> R02722 -> [R03508] -> R03509 -> [R03508 -> R02340] -> R00674
path_egn00400.kgml: egn:BMF35_a1614 -> {egn:BMF35_a1614, egn:BMF35_a1616} -> [egn:BMF35_a1979] -> egn:BMF35_a1618 -> [egn:BMF35_a1979 -> egn:BMF35_a1614] -> egn:BMF35_a1616
path_egn00400.kgml: {4.1.2.8, 4.2.1.20} -> 4.2.1.20 -> [4.1.1.48] -> 5.3.1.24 -> [4.1.1.48 -> {4.1.2.8, 4.2.1.20}] -> {4.2.1.122, 4.2.1.20}
path_egn00400.kgml:
path_egn00400.kgml: Found a trail of span 4 containing skipped vertices
path_egn00400.kgml: 88 -> [60 -> 65] -> 70 -> [80] -> 69 -> 89
path_egn00400.kgml: R00694 -> [R01373 -> R01731] -> R00732 -> [R00734] -> R01728 -> R00734
path_egn00400.kgml: egn:BMF35_a0954 -> [egn:BMF35_b0056 -> egn:BMF35_a1072] -> egn:BMF35_a0953 -> [egn:BMF35_a1072] -> egn:BMF35_a0953 -> egn:BMF35_a0954
path_egn00400.kgml: {2.6.1.1, 2.6.1.5, 2.6.1.57, 2.6.1.9} -> [{4.2.1.51, 4.2.1.91} -> {2.6.1.57, 2.6.1.78}] -> {1.3.1.43, 1.3.1.79} -> [{2.6.1.1, 2.6.1.5, 2.6.1.57, 2.6.1.9}] -> 1.3.1.12 -> {2.6.1.1, 2.6.1.5, 2.6.1.57, 2.6.1.9}
path_egn00400.kgml:
path_egn00400.kgml: Found a trail of span 3 containing skipped vertices
path_egn00400.kgml: 57 -> [56 -> 55] -> 54 -> [55] -> 56
path_egn00400.kgml: {R00985, R00986} -> [R01073 -> R03509] -> R03508 -> [R03509] -> R01073
path_egn00400.kgml: {egn:BMF35_a1974, egn:BMF35_a1977} -> [egn:BMF35_a1978 -> egn:BMF35_a1618] -> egn:BMF35_a1979 -> [egn:BMF35_a1618] -> egn:BMF35_a1978
path_egn00400.kgml: {4.1.3.27, 4.1.3.27} -> [2.4.2.18 -> 5.3.1.24] -> 4.1.1.48 -> [5.3.1.24] -> 2.4.2.18
path_egn00400.kgml:
path_egn00400.kgml: Found a trail of span 2 containing skipped vertices
path_egn00400.kgml: 79 -> [77 -> 76] -> 75
path_egn00400.kgml: R03083 -> [R03084 -> R02413] -> R02412
path_egn00400.kgml: egn:BMF35_a2109 -> [egn:BMF35_a2246 -> egn:BMF35_a0681] -> egn:BMF35_a2108
path_egn00400.kgml: 4.2.3.4 -> [4.2.1.10 -> {1.1.1.25, 1.1.1.282}] -> 2.7.1.71
path_egn00400.kgml:
path_egn00400.kgml: --- 8.20 seconds ---

path_egn00401.kgml: Novobiocin biosynthesis
path_egn00401.kgml: Initialization took 0.09 seconds
path_egn00401.kgml:
path_egn00401.kgml: Found a trail of span 2 without skipping any vertex
path_egn00401.kgml: 65 -> 63
path_egn00401.kgml: R01728 -> R00734
path_egn00401.kgml: egn:BMF35_a0953 -> egn:BMF35_a0954
path_egn00401.kgml: 1.3.1.12 -> {2.6.1.1, 2.6.1.5, 2.6.1.57, 2.6.1.9}
path_egn00401.kgml:
path_egn00401.kgml: Found a trail of span 2 without skipping any vertex
path_egn00401.kgml: 64 -> 63
path_egn00401.kgml: R01728 -> R00734
path_egn00401.kgml: egn:BMF35_a0953 -> egn:BMF35_a0954
path_egn00401.kgml: 1.3.1.12 -> {2.6.1.1, 2.6.1.5, 2.6.1.57, 2.6.1.9}
path_egn00401.kgml:
path_egn00401.kgml: --- 0.24 seconds ---

path_egn00410.kgml: beta-Alanine metabolism
path_egn00410.kgml: Initialization took 0.08 seconds
path_egn00410.kgml: (not found)
path_egn00410.kgml: --- 0.13 seconds ---

path_egn00430.kgml: Taurine and hypotaurine metabolism
path_egn00430.kgml: Initialization took 0.06 seconds
path_egn00430.kgml: (not found)
path_egn00430.kgml: --- 0.11 seconds ---

path_egn00450.kgml: Selenocompound metabolism
path_egn00450.kgml: Initialization took 0.19 seconds
path_egn00450.kgml: (not found)
path_egn00450.kgml: --- 0.25 seconds ---

path_egn00460.kgml: Cyanoamino acid metabolism
path_egn00460.kgml: Initialization took 0.08 seconds
path_egn00460.kgml: (not found)
path_egn00460.kgml: --- 0.16 seconds ---

path_egn00471.kgml: D-Glutamine and D-glutamate metabolism
path_egn00471.kgml: Initialization took 0.13 seconds
path_egn00471.kgml:
path_egn00471.kgml: Found a trail of span 2 containing skipped vertices
path_egn00471.kgml: 19 -> 20
path_egn00471.kgml: R03193 -> R02783
path_egn00471.kgml: {egn:BMF35_a0177, egn:BMF35_a1669} -> egn:BMF35_a0180
path_egn00471.kgml: 6.3.2.8 -> 6.3.2.9
path_egn00471.kgml: Skipped genes: egn:BMF35_a0178, egn:BMF35_a0179
path_egn00471.kgml:
path_egn00471.kgml: --- 0.23 seconds ---

path_egn00473.kgml: D-Alanine metabolism
path_egn00473.kgml: Initialization took 0.08 seconds
path_egn00473.kgml: (not found)
path_egn00473.kgml: --- 0.13 seconds ---

path_egn00480.kgml: Glutathione metabolism
path_egn00480.kgml: Initialization took 0.38 seconds
path_egn00480.kgml: (not found)
path_egn00480.kgml: --- 0.46 seconds ---

path_egn00500.kgml: Starch and sucrose metabolism
path_egn00500.kgml: Initialization took 0.23 seconds
path_egn00500.kgml:
path_egn00500.kgml: Found a trail of span 2 containing skipped vertices
path_egn00500.kgml: 111 -> 121
path_egn00500.kgml: R02737 -> R02778
path_egn00500.kgml: egn:BMF35_a2140 -> egn:BMF35_a2142
path_egn00500.kgml: 2.4.1.15 -> 3.1.3.12
path_egn00500.kgml: Skipped genes: egn:BMF35_a2141
path_egn00500.kgml:
path_egn00500.kgml: --- 0.33 seconds ---

path_egn00514.kgml: Other types of O-glycan biosynthesis
path_egn00514.kgml: Initialization took 0.05 seconds
path_egn00514.kgml: (not found)
path_egn00514.kgml: --- 0.10 seconds ---

path_egn00515.kgml: Mannose type O-glycan biosynthesis
path_egn00515.kgml: Initialization took 0.05 seconds
path_egn00515.kgml: (not found)
path_egn00515.kgml: --- 0.10 seconds ---

path_egn00520.kgml: Amino sugar and nucleotide sugar metabolism
path_egn00520.kgml: Initialization took 0.64 seconds
path_egn00520.kgml:
path_egn00520.kgml: Found a trail of span 3 containing skipped vertices
path_egn00520.kgml: 28 -> [24] -> 26 -> 9
path_egn00520.kgml: R00768 -> [R02060] -> R05332 -> R00416
path_egn00520.kgml: egn:BMF35_a2420 -> [egn:BMF35_b0084] -> egn:BMF35_a2422 -> egn:BMF35_a2422
path_egn00520.kgml: 2.6.1.16 -> [5.4.2.10] -> 2.3.1.157 -> 2.7.7.23
path_egn00520.kgml: Skipped genes: egn:BMF35_a2421
path_egn00520.kgml:
path_egn00520.kgml: Found a trail of span 2 containing skipped vertices
path_egn00520.kgml: 28 -> [24 -> 26] -> 9
path_egn00520.kgml: R00768 -> [R02060 -> R05332] -> R00416
path_egn00520.kgml: egn:BMF35_a2420 -> [egn:BMF35_b0084 -> egn:BMF35_a2422] -> egn:BMF35_a2422
path_egn00520.kgml: 2.6.1.16 -> [5.4.2.10 -> 2.3.1.157] -> 2.7.7.23
path_egn00520.kgml: Skipped genes: egn:BMF35_a2421
path_egn00520.kgml:
path_egn00520.kgml: Found a trail of span 2 without skipping any vertex
path_egn00520.kgml: 420 -> 422
path_egn00520.kgml: R11024 -> R11025
path_egn00520.kgml: egn:BMF35_a2089 -> egn:BMF35_a2088
path_egn00520.kgml: 2.7.1.221 -> 2.7.7.99
path_egn00520.kgml:
path_egn00520.kgml: Found a trail of span 2 without skipping any vertex
path_egn00520.kgml: 41 -> 42
path_egn00520.kgml: R00420 -> R03317
path_egn00520.kgml: egn:BMF35_a1729 -> egn:BMF35_a1730
path_egn00520.kgml: 5.1.3.14 -> 1.1.1.336
path_egn00520.kgml:
path_egn00520.kgml: Found a trail of span 2 containing skipped vertices
path_egn00520.kgml: 43 -> 89
path_egn00520.kgml: R00418 -> R06894
path_egn00520.kgml: egn:BMF35_a1047 -> egn:BMF35_a1052
path_egn00520.kgml: {5.1.3.2, 5.1.3.7} -> ?
path_egn00520.kgml: Skipped genes: egn:BMF35_a1051
path_egn00520.kgml:
path_egn00520.kgml: --- 1.01 seconds ---

path_egn00521.kgml: Streptomycin biosynthesis
path_egn00521.kgml: Initialization took 0.08 seconds
path_egn00521.kgml:
path_egn00521.kgml: Found a trail of span 4 without skipping any vertex
path_egn00521.kgml: 44 -> 43 -> 42 -> 24
path_egn00521.kgml: R02328 -> R06513 -> R06514 -> R02777
path_egn00521.kgml: egn:BMF35_a0500 -> egn:BMF35_a0503 -> egn:BMF35_a0501 -> egn:BMF35_a0502
path_egn00521.kgml: 2.7.7.24 -> 4.2.1.46 -> 5.1.3.13 -> 1.1.1.133
path_egn00521.kgml:
path_egn00521.kgml: Found a trail of span 3 containing skipped vertices
path_egn00521.kgml: 44 -> 43 -> [42] -> 24
path_egn00521.kgml: R02328 -> R06513 -> [R06514] -> R02777
path_egn00521.kgml: egn:BMF35_a0500 -> egn:BMF35_a0503 -> [egn:BMF35_a0501] -> egn:BMF35_a0502
path_egn00521.kgml: 2.7.7.24 -> 4.2.1.46 -> [5.1.3.13] -> 1.1.1.133
path_egn00521.kgml: Skipped genes: egn:BMF35_a0501
path_egn00521.kgml:
path_egn00521.kgml: Found a trail of span 3 containing skipped vertices
path_egn00521.kgml: 44 -> [43] -> 42 -> 24
path_egn00521.kgml: R02328 -> [R06513] -> R06514 -> R02777
path_egn00521.kgml: egn:BMF35_a0500 -> [egn:BMF35_a0503] -> egn:BMF35_a0501 -> egn:BMF35_a0502
path_egn00521.kgml: 2.7.7.24 -> [4.2.1.46] -> 5.1.3.13 -> 1.1.1.133
path_egn00521.kgml:
path_egn00521.kgml: Found a trail of span 2 containing skipped vertices
path_egn00521.kgml: 44 -> [43 -> 42] -> 24
path_egn00521.kgml: R02328 -> [R06513 -> R06514] -> R02777
path_egn00521.kgml: egn:BMF35_a0500 -> [egn:BMF35_a0503 -> egn:BMF35_a0501] -> egn:BMF35_a0502
path_egn00521.kgml: 2.7.7.24 -> [4.2.1.46 -> 5.1.3.13] -> 1.1.1.133
path_egn00521.kgml: Skipped genes: egn:BMF35_a0501
path_egn00521.kgml:
path_egn00521.kgml: --- 0.32 seconds ---

path_egn00523.kgml: Polyketide sugar unit biosynthesis
path_egn00523.kgml: Initialization took 0.05 seconds
path_egn00523.kgml:
path_egn00523.kgml: Found a trail of span 4 without skipping any vertex
path_egn00523.kgml: 27 -> 26 -> 63 -> 28
path_egn00523.kgml: R02328 -> R06513 -> R06514 -> R02777
path_egn00523.kgml: egn:BMF35_a0500 -> egn:BMF35_a0503 -> egn:BMF35_a0501 -> egn:BMF35_a0502
path_egn00523.kgml: 2.7.7.24 -> 4.2.1.46 -> 5.1.3.13 -> 1.1.1.133
path_egn00523.kgml:
path_egn00523.kgml: Found a trail of span 3 containing skipped vertices
path_egn00523.kgml: 27 -> 26 -> [63] -> 28
path_egn00523.kgml: R02328 -> R06513 -> [R06514] -> R02777
path_egn00523.kgml: egn:BMF35_a0500 -> egn:BMF35_a0503 -> [egn:BMF35_a0501] -> egn:BMF35_a0502
path_egn00523.kgml: 2.7.7.24 -> 4.2.1.46 -> [5.1.3.13] -> 1.1.1.133
path_egn00523.kgml: Skipped genes: egn:BMF35_a0501
path_egn00523.kgml:
path_egn00523.kgml: Found a trail of span 3 containing skipped vertices
path_egn00523.kgml: 27 -> [26] -> 63 -> 28
path_egn00523.kgml: R02328 -> [R06513] -> R06514 -> R02777
path_egn00523.kgml: egn:BMF35_a0500 -> [egn:BMF35_a0503] -> egn:BMF35_a0501 -> egn:BMF35_a0502
path_egn00523.kgml: 2.7.7.24 -> [4.2.1.46] -> 5.1.3.13 -> 1.1.1.133
path_egn00523.kgml:
path_egn00523.kgml: Found a trail of span 2 containing skipped vertices
path_egn00523.kgml: 27 -> [26 -> 63] -> 28
path_egn00523.kgml: R02328 -> [R06513 -> R06514] -> R02777
path_egn00523.kgml: egn:BMF35_a0500 -> [egn:BMF35_a0503 -> egn:BMF35_a0501] -> egn:BMF35_a0502
path_egn00523.kgml: 2.7.7.24 -> [4.2.1.46 -> 5.1.3.13] -> 1.1.1.133
path_egn00523.kgml: Skipped genes: egn:BMF35_a0501
path_egn00523.kgml:
path_egn00523.kgml: --- 0.29 seconds ---

path_egn00525.kgml: Acarbose and validamycin biosynthesis
path_egn00525.kgml: Initialization took 0.05 seconds
path_egn00525.kgml:
path_egn00525.kgml: Found a trail of span 2 containing skipped vertices
path_egn00525.kgml: 58 -> 59
path_egn00525.kgml: R02328 -> R06513
path_egn00525.kgml: egn:BMF35_a0500 -> egn:BMF35_a0503
path_egn00525.kgml: 2.7.7.24 -> 4.2.1.46
path_egn00525.kgml: Skipped genes: egn:BMF35_a0501, egn:BMF35_a0502
path_egn00525.kgml:
path_egn00525.kgml: --- 0.15 seconds ---

path_egn00540.kgml: Lipopolysaccharide biosynthesis
path_egn00540.kgml: Initialization took 0.05 seconds
path_egn00540.kgml:
path_egn00540.kgml: Found a trail of span 2 containing skipped vertices
path_egn00540.kgml: 131 -> 87
path_egn00540.kgml: R01530 -> R03254
path_egn00540.kgml: egn:BMF35_a1056 -> egn:BMF35_a1053
path_egn00540.kgml: 5.3.1.13 -> 2.5.1.55
path_egn00540.kgml: Skipped genes: egn:BMF35_a1054, egn:BMF35_a1055
path_egn00540.kgml:
path_egn00540.kgml: --- 0.15 seconds ---

path_egn00550.kgml: Peptidoglycan biosynthesis
path_egn00550.kgml: Initialization took 0.53 seconds
path_egn00550.kgml:
path_egn00550.kgml: Found a trail of span 7 containing skipped vertices
path_egn00550.kgml: 59 -> 33 -> 32 -> 34 -> 23 -> 35 -> 36
path_egn00550.kgml: {R03191, R03192} -> R03193 -> R02783 -> R02788 -> R04617 -> R05630 -> R05032
path_egn00550.kgml: egn:BMF35_a0176 -> {egn:BMF35_a0177, egn:BMF35_a1669} -> egn:BMF35_a0180 -> egn:BMF35_a0183 -> egn:BMF35_a0182 -> egn:BMF35_a0181 -> egn:BMF35_a0178
path_egn00550.kgml: {1.3.1.98, 1.3.1.98} -> 6.3.2.8 -> 6.3.2.9 -> 6.3.2.13 -> 6.3.2.10 -> 2.7.8.13 -> 2.4.1.227
path_egn00550.kgml: Skipped genes: egn:BMF35_a0179
path_egn00550.kgml:
path_egn00550.kgml: Found a trail of span 6 containing skipped vertices
path_egn00550.kgml: 59 -> 33 -> 32 -> 34 -> [23] -> 35 -> 36
path_egn00550.kgml: {R03191, R03192} -> R03193 -> R02783 -> R02788 -> [R04617] -> R05630 -> R05032
path_egn00550.kgml: egn:BMF35_a0176 -> {egn:BMF35_a0177, egn:BMF35_a1669} -> egn:BMF35_a0180 -> egn:BMF35_a0183 -> [egn:BMF35_a0182] -> egn:BMF35_a0181 -> egn:BMF35_a0178
path_egn00550.kgml: {1.3.1.98, 1.3.1.98} -> 6.3.2.8 -> 6.3.2.9 -> 6.3.2.13 -> [6.3.2.10] -> 2.7.8.13 -> 2.4.1.227
path_egn00550.kgml: Skipped genes: egn:BMF35_a0179, egn:BMF35_a0182
path_egn00550.kgml:
path_egn00550.kgml: Found a trail of span 6 containing skipped vertices
path_egn00550.kgml: 59 -> 33 -> 32 -> [34] -> 23 -> 35 -> 36
path_egn00550.kgml: {R03191, R03192} -> R03193 -> R02783 -> [R02788] -> R04617 -> R05630 -> R05032
path_egn00550.kgml: egn:BMF35_a0176 -> {egn:BMF35_a0177, egn:BMF35_a1669} -> egn:BMF35_a0180 -> [egn:BMF35_a0183] -> egn:BMF35_a0182 -> egn:BMF35_a0181 -> egn:BMF35_a0178
path_egn00550.kgml: {1.3.1.98, 1.3.1.98} -> 6.3.2.8 -> 6.3.2.9 -> [6.3.2.13] -> 6.3.2.10 -> 2.7.8.13 -> 2.4.1.227
path_egn00550.kgml: Skipped genes: egn:BMF35_a0179
path_egn00550.kgml:
path_egn00550.kgml: Found a trail of span 6 containing skipped vertices
path_egn00550.kgml: 59 -> 33 -> [32] -> 34 -> 23 -> 35 -> 36
path_egn00550.kgml: {R03191, R03192} -> R03193 -> [R02783] -> R02788 -> R04617 -> R05630 -> R05032
path_egn00550.kgml: egn:BMF35_a0176 -> {egn:BMF35_a0177, egn:BMF35_a1669} -> [egn:BMF35_a0180] -> egn:BMF35_a0183 -> egn:BMF35_a0182 -> egn:BMF35_a0181 -> egn:BMF35_a0178
path_egn00550.kgml: {1.3.1.98, 1.3.1.98} -> 6.3.2.8 -> [6.3.2.9] -> 6.3.2.13 -> 6.3.2.10 -> 2.7.8.13 -> 2.4.1.227
path_egn00550.kgml: Skipped genes: egn:BMF35_a0180, egn:BMF35_a0179
path_egn00550.kgml:
path_egn00550.kgml: Found a trail of span 6 containing skipped vertices
path_egn00550.kgml: 59 -> [33] -> 32 -> 34 -> 23 -> 35 -> 36
path_egn00550.kgml: {R03191, R03192} -> [R03193] -> R02783 -> R02788 -> R04617 -> R05630 -> R05032
path_egn00550.kgml: egn:BMF35_a0176 -> [{egn:BMF35_a0177, egn:BMF35_a1669}] -> egn:BMF35_a0180 -> egn:BMF35_a0183 -> egn:BMF35_a0182 -> egn:BMF35_a0181 -> egn:BMF35_a0178
path_egn00550.kgml: {1.3.1.98, 1.3.1.98} -> [6.3.2.8] -> 6.3.2.9 -> 6.3.2.13 -> 6.3.2.10 -> 2.7.8.13 -> 2.4.1.227
path_egn00550.kgml: Skipped genes: egn:BMF35_a0179, egn:BMF35_a0177
path_egn00550.kgml:
path_egn00550.kgml: Found a trail of span 6 containing skipped vertices
path_egn00550.kgml: 59 -> 33 -> 32 -> 34 -> 23 -> [35] -> 36
path_egn00550.kgml: {R03191, R03192} -> R03193 -> R02783 -> R02788 -> R04617 -> [R05630] -> R05032
path_egn00550.kgml: egn:BMF35_a0176 -> {egn:BMF35_a0177, egn:BMF35_a1669} -> egn:BMF35_a0180 -> egn:BMF35_a0183 -> egn:BMF35_a0182 -> [egn:BMF35_a0181] -> egn:BMF35_a0178
path_egn00550.kgml: {1.3.1.98, 1.3.1.98} -> 6.3.2.8 -> 6.3.2.9 -> 6.3.2.13 -> 6.3.2.10 -> [2.7.8.13] -> 2.4.1.227
path_egn00550.kgml: Skipped genes: egn:BMF35_a0181, egn:BMF35_a0179
path_egn00550.kgml:
path_egn00550.kgml: Found a trail of span 5 containing skipped vertices
path_egn00550.kgml: 59 -> 33 -> 32 -> 34 -> [23 -> 35] -> 36
path_egn00550.kgml: {R03191, R03192} -> R03193 -> R02783 -> R02788 -> [R04617 -> R05630] -> R05032
path_egn00550.kgml: egn:BMF35_a0176 -> {egn:BMF35_a0177, egn:BMF35_a1669} -> egn:BMF35_a0180 -> egn:BMF35_a0183 -> [egn:BMF35_a0182 -> egn:BMF35_a0181] -> egn:BMF35_a0178
path_egn00550.kgml: {1.3.1.98, 1.3.1.98} -> 6.3.2.8 -> 6.3.2.9 -> 6.3.2.13 -> [6.3.2.10 -> 2.7.8.13] -> 2.4.1.227
path_egn00550.kgml: Skipped genes: egn:BMF35_a0181, egn:BMF35_a0179, egn:BMF35_a0182
path_egn00550.kgml:
path_egn00550.kgml: Found a trail of span 5 containing skipped vertices
path_egn00550.kgml: 59 -> 33 -> 32 -> [34 -> 23] -> 35 -> 36
path_egn00550.kgml: {R03191, R03192} -> R03193 -> R02783 -> [R02788 -> R04617] -> R05630 -> R05032
path_egn00550.kgml: egn:BMF35_a0176 -> {egn:BMF35_a0177, egn:BMF35_a1669} -> egn:BMF35_a0180 -> [egn:BMF35_a0183 -> egn:BMF35_a0182] -> egn:BMF35_a0181 -> egn:BMF35_a0178
path_egn00550.kgml: {1.3.1.98, 1.3.1.98} -> 6.3.2.8 -> 6.3.2.9 -> [6.3.2.13 -> 6.3.2.10] -> 2.7.8.13 -> 2.4.1.227
path_egn00550.kgml: Skipped genes: egn:BMF35_a0179
path_egn00550.kgml:
path_egn00550.kgml: Found a trail of span 5 containing skipped vertices
path_egn00550.kgml: 59 -> 33 -> [32 -> 34] -> 23 -> 35 -> 36
path_egn00550.kgml: {R03191, R03192} -> R03193 -> [R02783 -> R02788] -> R04617 -> R05630 -> R05032
path_egn00550.kgml: egn:BMF35_a0176 -> {egn:BMF35_a0177, egn:BMF35_a1669} -> [egn:BMF35_a0180 -> egn:BMF35_a0183] -> egn:BMF35_a0182 -> egn:BMF35_a0181 -> egn:BMF35_a0178
path_egn00550.kgml: {1.3.1.98, 1.3.1.98} -> 6.3.2.8 -> [6.3.2.9 -> 6.3.2.13] -> 6.3.2.10 -> 2.7.8.13 -> 2.4.1.227
path_egn00550.kgml: Skipped genes: egn:BMF35_a0180, egn:BMF35_a0179
path_egn00550.kgml:
path_egn00550.kgml: Found a trail of span 5 containing skipped vertices
path_egn00550.kgml: 59 -> [33 -> 32] -> 34 -> 23 -> 35 -> 36
path_egn00550.kgml: {R03191, R03192} -> [R03193 -> R02783] -> R02788 -> R04617 -> R05630 -> R05032
path_egn00550.kgml: egn:BMF35_a0176 -> [{egn:BMF35_a0177, egn:BMF35_a1669} -> egn:BMF35_a0180] -> egn:BMF35_a0183 -> egn:BMF35_a0182 -> egn:BMF35_a0181 -> egn:BMF35_a0178
path_egn00550.kgml: {1.3.1.98, 1.3.1.98} -> [6.3.2.8 -> 6.3.2.9] -> 6.3.2.13 -> 6.3.2.10 -> 2.7.8.13 -> 2.4.1.227
path_egn00550.kgml: Skipped genes: egn:BMF35_a0180, egn:BMF35_a0179, egn:BMF35_a0177
path_egn00550.kgml:
path_egn00550.kgml: Found a trail of span 4 containing skipped vertices
path_egn00550.kgml: 30 -> 23 -> 35 -> 36
path_egn00550.kgml: R01150 -> R04617 -> R05630 -> R05032
path_egn00550.kgml: {egn:BMF35_a0175, egn:BMF35_a2032} -> egn:BMF35_a0182 -> egn:BMF35_a0181 -> egn:BMF35_a0178
path_egn00550.kgml: 6.3.2.4 -> 6.3.2.10 -> 2.7.8.13 -> 2.4.1.227
path_egn00550.kgml: Skipped genes: egn:BMF35_a0180, egn:BMF35_a0179, egn:BMF35_a0176, egn:BMF35_a0177
path_egn00550.kgml:
path_egn00550.kgml: Found a trail of span 4 containing skipped vertices
path_egn00550.kgml: 30 -> 29 -> 28 -> 27
path_egn00550.kgml: R01150 -> R04573 -> R05629 -> R05662
path_egn00550.kgml: {egn:BMF35_a0175, egn:BMF35_a2032} -> egn:BMF35_a0182 -> egn:BMF35_a0181 -> egn:BMF35_a0178
path_egn00550.kgml: 6.3.2.4 -> 6.3.2.10 -> 2.7.8.13 -> 2.4.1.227
path_egn00550.kgml: Skipped genes: egn:BMF35_a0180, egn:BMF35_a0179, egn:BMF35_a0176, egn:BMF35_a0177
path_egn00550.kgml:
path_egn00550.kgml: Found a trail of span 3 containing skipped vertices
path_egn00550.kgml: 30 -> [23] -> 35 -> 36
path_egn00550.kgml: R01150 -> [R04617] -> R05630 -> R05032
path_egn00550.kgml: {egn:BMF35_a0175, egn:BMF35_a2032} -> [egn:BMF35_a0182] -> egn:BMF35_a0181 -> egn:BMF35_a0178
path_egn00550.kgml: 6.3.2.4 -> [6.3.2.10] -> 2.7.8.13 -> 2.4.1.227
path_egn00550.kgml: Skipped genes: egn:BMF35_a0180, egn:BMF35_a0179, egn:BMF35_a0176, egn:BMF35_a0177
path_egn00550.kgml:
path_egn00550.kgml: Found a trail of span 3 containing skipped vertices
path_egn00550.kgml: 30 -> [29] -> 28 -> 27
path_egn00550.kgml: R01150 -> [R04573] -> R05629 -> R05662
path_egn00550.kgml: {egn:BMF35_a0175, egn:BMF35_a2032} -> [egn:BMF35_a0182] -> egn:BMF35_a0181 -> egn:BMF35_a0178
path_egn00550.kgml: 6.3.2.4 -> [6.3.2.10] -> 2.7.8.13 -> 2.4.1.227
path_egn00550.kgml: Skipped genes: egn:BMF35_a0180, egn:BMF35_a0179, egn:BMF35_a0176, egn:BMF35_a0177
path_egn00550.kgml:
path_egn00550.kgml: Found a trail of span 2 containing skipped vertices
path_egn00550.kgml: 30 -> [23 -> 35] -> 36
path_egn00550.kgml: R01150 -> [R04617 -> R05630] -> R05032
path_egn00550.kgml: {egn:BMF35_a0175, egn:BMF35_a2032} -> [egn:BMF35_a0182 -> egn:BMF35_a0181] -> egn:BMF35_a0178
path_egn00550.kgml: 6.3.2.4 -> [6.3.2.10 -> 2.7.8.13] -> 2.4.1.227
path_egn00550.kgml: Skipped genes: egn:BMF35_a0176, egn:BMF35_a0177
path_egn00550.kgml:
path_egn00550.kgml: Found a trail of span 2 containing skipped vertices
path_egn00550.kgml: 30 -> [29 -> 28] -> 27
path_egn00550.kgml: R01150 -> [R04573 -> R05629] -> R05662
path_egn00550.kgml: {egn:BMF35_a0175, egn:BMF35_a2032} -> [egn:BMF35_a0182 -> egn:BMF35_a0181] -> egn:BMF35_a0178
path_egn00550.kgml: 6.3.2.4 -> [6.3.2.10 -> 2.7.8.13] -> 2.4.1.227
path_egn00550.kgml: Skipped genes: egn:BMF35_a0176, egn:BMF35_a0177
path_egn00550.kgml:
path_egn00550.kgml: --- 1.85 seconds ---

path_egn00561.kgml: Glycerolipid metabolism
path_egn00561.kgml: Initialization took 0.13 seconds
path_egn00561.kgml: (not found)
path_egn00561.kgml: --- 0.19 seconds ---

path_egn00562.kgml: Inositol phosphate metabolism
path_egn00562.kgml: Initialization took 0.09 seconds
path_egn00562.kgml: (not found)
path_egn00562.kgml: --- 0.14 seconds ---

path_egn00564.kgml: Glycerophospholipid metabolism
path_egn00564.kgml: Initialization took 0.23 seconds
path_egn00564.kgml:
path_egn00564.kgml: Found a trail of span 2 without skipping any vertex
path_egn00564.kgml: 103 -> 135
path_egn00564.kgml: R01800 -> R02055
path_egn00564.kgml: egn:BMF35_a2193 -> {egn:BMF35_a0463, egn:BMF35_a2194}
path_egn00564.kgml: 2.7.8.8 -> 4.1.1.65
path_egn00564.kgml:
path_egn00564.kgml: --- 0.33 seconds ---

path_egn00592.kgml: alpha-Linolenic acid metabolism
path_egn00592.kgml: Initialization took 0.05 seconds
path_egn00592.kgml: (not found)
path_egn00592.kgml: --- 0.10 seconds ---

path_egn00620.kgml: Pyruvate metabolism
path_egn00620.kgml: Initialization took 0.80 seconds
path_egn00620.kgml:
path_egn00620.kgml: Found a trail of span 3 containing skipped vertices
path_egn00620.kgml: 91 -> [83 -> 179] -> 98 -> 103
path_egn00620.kgml: R00472 -> [R00216 -> R01196] -> R00236 -> R00316
path_egn00620.kgml: egn:BMF35_a2199 -> [egn:BMF35_a0865 -> {egn:BMF35_a1721, egn:BMF35_a1722}] -> egn:BMF35_a2201 -> egn:BMF35_a2201
path_egn00620.kgml: 2.3.3.9 -> [1.1.1.40 -> {1.2.7.1, 1.2.7.11}] -> 6.2.1.1 -> 6.2.1.1
path_egn00620.kgml:
path_egn00620.kgml: Found a trail of span 2 without skipping any vertex
path_egn00620.kgml: 123 -> 55
path_egn00620.kgml: R00014 -> R03270
path_egn00620.kgml: {egn:BMF35_a1962, egn:BMF35_a1963} -> {egn:BMF35_a1962, egn:BMF35_a1963}
path_egn00620.kgml: {1.2.4.1, 2.2.1.6, 4.1.1.1} -> 1.2.4.1
path_egn00620.kgml:
path_egn00620.kgml: Found a trail of span 2 containing skipped vertices
path_egn00620.kgml: 124 -> 125
path_egn00620.kgml: R02569 -> R07618
path_egn00620.kgml: egn:BMF35_a1940 -> {egn:BMF35_a1524, egn:BMF35_a1943}
path_egn00620.kgml: 2.3.1.12 -> 1.8.1.4
path_egn00620.kgml: Skipped genes: egn:BMF35_a1942, egn:BMF35_a1941
path_egn00620.kgml:
path_egn00620.kgml: --- 1.25 seconds ---

path_egn00623.kgml: Toluene degradation
path_egn00623.kgml: Initialization took 0.05 seconds
path_egn00623.kgml: (not found)
path_egn00623.kgml: --- 0.10 seconds ---

path_egn00624.kgml: Polycyclic aromatic hydrocarbon degradation
path_egn00624.kgml: Initialization took 0.05 seconds
path_egn00624.kgml: (not found)
path_egn00624.kgml: --- 0.10 seconds ---

path_egn00625.kgml: Chloroalkane and chloroalkene degradation
path_egn00625.kgml: Initialization took 0.08 seconds
path_egn00625.kgml: (not found)
path_egn00625.kgml: --- 0.13 seconds ---

path_egn00626.kgml: Naphthalene degradation
path_egn00626.kgml: Initialization took 0.05 seconds
path_egn00626.kgml: (not found)
path_egn00626.kgml: --- 0.10 seconds ---

path_egn00627.kgml: Aminobenzoate degradation
path_egn00627.kgml: Initialization took 0.08 seconds
path_egn00627.kgml: (not found)
path_egn00627.kgml: --- 0.13 seconds ---

path_egn00630.kgml: Glyoxylate and dicarboxylate metabolism
path_egn00630.kgml: Initialization took 0.78 seconds
path_egn00630.kgml:
path_egn00630.kgml: Found a trail of span 3 without skipping any vertex
path_egn00630.kgml: 204 -> 203 -> 205
path_egn00630.kgml: R01859 -> R02765 -> R00833
path_egn00630.kgml: {egn:BMF35_a2238, egn:BMF35_a2243} -> egn:BMF35_a2242 -> egn:BMF35_a2241
path_egn00630.kgml: 6.4.1.3 -> 5.1.99.1 -> 5.4.99.2
path_egn00630.kgml:
path_egn00630.kgml: Found a trail of span 2 containing skipped vertices
path_egn00630.kgml: 83 -> 116
path_egn00630.kgml: R00479 -> R00472
path_egn00630.kgml: egn:BMF35_a2197 -> egn:BMF35_a2199
path_egn00630.kgml: 4.1.3.1 -> 2.3.3.9
path_egn00630.kgml: Skipped genes: egn:BMF35_a2198
path_egn00630.kgml:
path_egn00630.kgml: Found a trail of span 2 containing skipped vertices
path_egn00630.kgml: 204 -> [203] -> 205
path_egn00630.kgml: R01859 -> [R02765] -> R00833
path_egn00630.kgml: {egn:BMF35_a2238, egn:BMF35_a2243} -> [egn:BMF35_a2242] -> egn:BMF35_a2241
path_egn00630.kgml: 6.4.1.3 -> [5.1.99.1] -> 5.4.99.2
path_egn00630.kgml: Skipped genes: egn:BMF35_a2242
path_egn00630.kgml:
path_egn00630.kgml: --- 1.06 seconds ---

path_egn00633.kgml: Nitrotoluene degradation
path_egn00633.kgml: Initialization took 0.06 seconds
path_egn00633.kgml: (not found)
path_egn00633.kgml: --- 0.12 seconds ---

path_egn00640.kgml: Propanoate metabolism
path_egn00640.kgml: Initialization took 0.55 seconds
path_egn00640.kgml:
path_egn00640.kgml: Found a trail of span 3 containing skipped vertices
path_egn00640.kgml: 186 -> 188 -> [185 -> 186] -> 187
path_egn00640.kgml: R10997 -> R10998 -> [R07618 -> R10997] -> R10996
path_egn00640.kgml: {egn:BMF35_a1069, egn:BMF35_a1743, egn:BMF35_a1744} -> egn:BMF35_a1745 -> [{egn:BMF35_a1524, egn:BMF35_a1943} -> {egn:BMF35_a1069, egn:BMF35_a1743, egn:BMF35_a1744}] -> {egn:BMF35_a1069, egn:BMF35_a1743, egn:BMF35_a1744}
path_egn00640.kgml: 1.2.4.4 -> 2.3.1.168 -> [1.8.1.4 -> 1.2.4.4] -> 1.2.4.4
path_egn00640.kgml:
path_egn00640.kgml: Found a trail of span 3 without skipping any vertex
path_egn00640.kgml: 59 -> 58 -> 104
path_egn00640.kgml: R01859 -> R02765 -> R00833
path_egn00640.kgml: {egn:BMF35_a2238, egn:BMF35_a2243} -> egn:BMF35_a2242 -> egn:BMF35_a2241
path_egn00640.kgml: 6.4.1.3 -> 5.1.99.1 -> 5.4.99.2
path_egn00640.kgml:
path_egn00640.kgml: --- 0.80 seconds ---

path_egn00643.kgml: Styrene degradation
path_egn00643.kgml: Initialization took 0.09 seconds
path_egn00643.kgml: (not found)
path_egn00643.kgml: --- 0.14 seconds ---

path_egn00650.kgml: Butanoate metabolism
path_egn00650.kgml: Initialization took 0.70 seconds
path_egn00650.kgml: (not found)
path_egn00650.kgml: --- 0.79 seconds ---

path_egn00660.kgml: C5-Branched dibasic acid metabolism
path_egn00660.kgml: Initialization took 0.24 seconds
path_egn00660.kgml:
path_egn00660.kgml: Found a trail of span 2 without skipping any vertex
path_egn00660.kgml: 42 -> 43
path_egn00660.kgml: R02491 -> R00237
path_egn00660.kgml: egn:BMF35_a1281 -> egn:BMF35_a1280
path_egn00660.kgml: 4.2.1.56 -> 4.1.3.25
path_egn00660.kgml:
path_egn00660.kgml: Found a trail of span 2 containing skipped vertices
path_egn00660.kgml: 31 -> 96
path_egn00660.kgml: R03896 -> R03898
path_egn00660.kgml: {egn:BMF35_a0117, egn:BMF35_a0119, egn:BMF35_a1261, egn:BMF35_a1262} -> {egn:BMF35_a0117, egn:BMF35_a0119, egn:BMF35_a1261, egn:BMF35_a1262}
path_egn00660.kgml: 4.2.1.35 -> 4.2.1.35
path_egn00660.kgml: Skipped genes: egn:BMF35_a0118
path_egn00660.kgml:
path_egn00660.kgml: --- 0.43 seconds ---

path_egn00670.kgml: One carbon pool by folate
path_egn00670.kgml: Initialization took 0.28 seconds
path_egn00670.kgml:
path_egn00670.kgml: Found a trail of span 2 containing skipped vertices
path_egn00670.kgml: 54 -> [61] -> 26
path_egn00670.kgml: R00946 -> [R00945] -> {R01224, R07168}
path_egn00670.kgml: {egn:BMF35_a2297, egn:BMF35_a2298} -> [egn:BMF35_a1826] -> egn:BMF35_a2296
path_egn00670.kgml: 2.1.1.13 -> [2.1.2.1] -> {1.5.1.20, 1.5.1.20}
path_egn00670.kgml:
path_egn00670.kgml: --- 0.46 seconds ---

path_egn00680.kgml: Methane metabolism
path_egn00680.kgml: Initialization took 0.34 seconds
path_egn00680.kgml:
path_egn00680.kgml: Found a trail of span 2 containing skipped vertices
path_egn00680.kgml: 103 -> 102
path_egn00680.kgml: R06983 -> R00527
path_egn00680.kgml: egn:BMF35_a0960 -> egn:BMF35_a0958
path_egn00680.kgml: 1.1.1.284 -> 3.1.2.12
path_egn00680.kgml: Skipped genes: egn:BMF35_a0959
path_egn00680.kgml:
path_egn00680.kgml: Found a trail of span 2 without skipping any vertex
path_egn00680.kgml: 148 -> 151
path_egn00680.kgml: R01513 -> R04173
path_egn00680.kgml: egn:BMF35_a1342 -> egn:BMF35_a1341
path_egn00680.kgml: 1.1.1.95 -> 2.6.1.52
path_egn00680.kgml:
path_egn00680.kgml: --- 0.54 seconds ---

path_egn00730.kgml: Thiamine metabolism
path_egn00730.kgml: Initialization took 0.20 seconds
path_egn00730.kgml: (not found)
path_egn00730.kgml: --- 0.26 seconds ---

path_egn00740.kgml: Riboflavin metabolism
path_egn00740.kgml: Initialization took 0.15 seconds
path_egn00740.kgml:
path_egn00740.kgml: Found a trail of span 2 without skipping any vertex
path_egn00740.kgml: 32 -> 41
path_egn00740.kgml: R07281 -> R04457
path_egn00740.kgml: egn:BMF35_a1845 -> egn:BMF35_a1844
path_egn00740.kgml: 4.1.99.12 -> 2.5.1.78
path_egn00740.kgml:
path_egn00740.kgml: --- 0.27 seconds ---

path_egn00750.kgml: Vitamin B6 metabolism
path_egn00750.kgml: Initialization took 0.15 seconds
path_egn00750.kgml: (not found)
path_egn00750.kgml: --- 0.21 seconds ---

path_egn00760.kgml: Nicotinate and nicotinamide metabolism
path_egn00760.kgml: Initialization took 0.45 seconds
path_egn00760.kgml: (not found)
path_egn00760.kgml: --- 0.59 seconds ---

path_egn00770.kgml: Pantothenate and CoA biosynthesis
path_egn00770.kgml: Initialization took 0.30 seconds
path_egn00770.kgml:
path_egn00770.kgml: Found a trail of span 2 containing skipped vertices
path_egn00770.kgml: 82 -> 81
path_egn00770.kgml: R00006 -> R03051
path_egn00770.kgml: {egn:BMF35_a1801, egn:BMF35_a1802, egn:BMF35_a2287} -> egn:BMF35_a1799
path_egn00770.kgml: 2.2.1.6 -> 1.1.1.86
path_egn00770.kgml: Skipped genes: egn:BMF35_a1800
path_egn00770.kgml:
path_egn00770.kgml: --- 0.44 seconds ---

path_egn00780.kgml: Biotin metabolism
path_egn00780.kgml: Initialization took 0.20 seconds
path_egn00780.kgml:
path_egn00780.kgml: Found a trail of span 4 without skipping any vertex
path_egn00780.kgml: 34 -> 32 -> 31 -> 30
path_egn00780.kgml: R03210 -> R03231 -> R03182 -> R01078
path_egn00780.kgml: {egn:BMF35_a0843, egn:BMF35_b0077} -> egn:BMF35_b0075 -> egn:BMF35_b0076 -> egn:BMF35_b0078
path_egn00780.kgml: 2.3.1.47 -> 2.6.1.62 -> 6.3.3.3 -> 2.8.1.6
path_egn00780.kgml:
path_egn00780.kgml: Found a trail of span 4 without skipping any vertex
path_egn00780.kgml: 45 -> 32 -> 31 -> 30
path_egn00780.kgml: R10124 -> R03231 -> R03182 -> R01078
path_egn00780.kgml: {egn:BMF35_a0843, egn:BMF35_b0077} -> egn:BMF35_b0075 -> egn:BMF35_b0076 -> egn:BMF35_b0078
path_egn00780.kgml: 2.3.1.47 -> 2.6.1.62 -> 6.3.3.3 -> 2.8.1.6
path_egn00780.kgml:
path_egn00780.kgml: Found a trail of span 3 containing skipped vertices
path_egn00780.kgml: 34 -> [32] -> 31 -> 30
path_egn00780.kgml: R03210 -> [R03231] -> R03182 -> R01078
path_egn00780.kgml: {egn:BMF35_a0843, egn:BMF35_b0077} -> [egn:BMF35_b0075] -> egn:BMF35_b0076 -> egn:BMF35_b0078
path_egn00780.kgml: 2.3.1.47 -> [2.6.1.62] -> 6.3.3.3 -> 2.8.1.6
path_egn00780.kgml:
path_egn00780.kgml: Found a trail of span 3 containing skipped vertices
path_egn00780.kgml: 45 -> [32] -> 31 -> 30
path_egn00780.kgml: R10124 -> [R03231] -> R03182 -> R01078
path_egn00780.kgml: {egn:BMF35_a0843, egn:BMF35_b0077} -> [egn:BMF35_b0075] -> egn:BMF35_b0076 -> egn:BMF35_b0078
path_egn00780.kgml: 2.3.1.47 -> [2.6.1.62] -> 6.3.3.3 -> 2.8.1.6
path_egn00780.kgml:
path_egn00780.kgml: Found a trail of span 3 containing skipped vertices
path_egn00780.kgml: 45 -> 32 -> [31] -> 30
path_egn00780.kgml: R10124 -> R03231 -> [R03182] -> R01078
path_egn00780.kgml: {egn:BMF35_a0843, egn:BMF35_b0077} -> egn:BMF35_b0075 -> [egn:BMF35_b0076] -> egn:BMF35_b0078
path_egn00780.kgml: 2.3.1.47 -> 2.6.1.62 -> [6.3.3.3] -> 2.8.1.6
path_egn00780.kgml: Skipped genes: egn:BMF35_b0076
path_egn00780.kgml:
path_egn00780.kgml: Found a trail of span 2 containing skipped vertices
path_egn00780.kgml: 34 -> [32 -> 31] -> 30
path_egn00780.kgml: R03210 -> [R03231 -> R03182] -> R01078
path_egn00780.kgml: {egn:BMF35_a0843, egn:BMF35_b0077} -> [egn:BMF35_b0075 -> egn:BMF35_b0076] -> egn:BMF35_b0078
path_egn00780.kgml: 2.3.1.47 -> [2.6.1.62 -> 6.3.3.3] -> 2.8.1.6
path_egn00780.kgml:
path_egn00780.kgml: Found a trail of span 2 containing skipped vertices
path_egn00780.kgml: 45 -> [32 -> 31] -> 30
path_egn00780.kgml: R10124 -> [R03231 -> R03182] -> R01078
path_egn00780.kgml: {egn:BMF35_a0843, egn:BMF35_b0077} -> [egn:BMF35_b0075 -> egn:BMF35_b0076] -> egn:BMF35_b0078
path_egn00780.kgml: 2.3.1.47 -> [2.6.1.62 -> 6.3.3.3] -> 2.8.1.6
path_egn00780.kgml:
path_egn00780.kgml: --- 0.73 seconds ---

path_egn00785.kgml: Lipoic acid metabolism
path_egn00785.kgml: Initialization took 0.08 seconds
path_egn00785.kgml: (not found)
path_egn00785.kgml: --- 0.13 seconds ---

path_egn00790.kgml: Folate biosynthesis
path_egn00790.kgml: Initialization took 0.65 seconds
path_egn00790.kgml:
path_egn00790.kgml: Found a trail of span 2 containing skipped vertices
path_egn00790.kgml: 93 -> [117] -> 94
path_egn00790.kgml: R09394 -> [R11372] -> R09395
path_egn00790.kgml: egn:BMF35_a1381 -> [egn:BMF35_a1981] -> egn:BMF35_a1383
path_egn00790.kgml: 4.1.99.22 -> [4.6.1.17] -> 2.8.1.12
path_egn00790.kgml: Skipped genes: egn:BMF35_a1382
path_egn00790.kgml:
path_egn00790.kgml: Found a trail of span 2 containing skipped vertices
path_egn00790.kgml: 117 -> [94 -> 118] -> 122
path_egn00790.kgml: R11372 -> [R09395 -> R09726] -> R09735
path_egn00790.kgml: egn:BMF35_a1981 -> [egn:BMF35_a1383 -> egn:BMF35_a2063] -> egn:BMF35_a1982
path_egn00790.kgml: 4.6.1.17 -> [2.8.1.12 -> 2.7.7.75] -> 2.10.1.1
path_egn00790.kgml:
path_egn00790.kgml: --- 0.86 seconds ---

path_egn00860.kgml: Porphyrin and chlorophyll metabolism
path_egn00860.kgml: Initialization took 0.54 seconds
path_egn00860.kgml:
path_egn00860.kgml: Found a trail of span 2 without skipping any vertex
path_egn00860.kgml: 273 -> 270
path_egn00860.kgml: R00084 -> R03165
path_egn00860.kgml: egn:BMF35_a1321 -> egn:BMF35_a1322
path_egn00860.kgml: 2.5.1.61 -> 4.2.1.75
path_egn00860.kgml:
path_egn00860.kgml: --- 0.66 seconds ---

path_egn00900.kgml: Terpenoid backbone biosynthesis
path_egn00900.kgml: Initialization took 0.18 seconds
path_egn00900.kgml: (not found)
path_egn00900.kgml: --- 0.26 seconds ---

path_egn00903.kgml: Limonene and pinene degradation
path_egn00903.kgml: Initialization took 0.09 seconds
path_egn00903.kgml: (not found)
path_egn00903.kgml: --- 0.15 seconds ---

path_egn00906.kgml: Carotenoid biosynthesis
path_egn00906.kgml: Initialization took 0.14 seconds
path_egn00906.kgml:
path_egn00906.kgml: Found a trail of span 5 without skipping any vertex
path_egn00906.kgml: 358 -> 360 -> 362 -> 245 -> 244
path_egn00906.kgml: R04787 -> R04798 -> R04800 -> R05341 -> R03824
path_egn00906.kgml: egn:BMF35_a1137 -> egn:BMF35_a1137 -> egn:BMF35_a1137 -> egn:BMF35_a1138 -> egn:BMF35_a1138
path_egn00906.kgml: {1.3.5.5, 1.3.99.28, 1.3.99.29, 1.3.99.30, 1.3.99.31} -> {1.3.5.6, 1.3.99.26, 1.3.99.28, 1.3.99.30, 1.3.99.31} -> {1.3.5.6, 1.3.99.26, 1.3.99.30, 1.3.99.31} -> 5.5.1.19 -> 5.5.1.19
path_egn00906.kgml:
path_egn00906.kgml: Found a trail of span 5 without skipping any vertex
path_egn00906.kgml: 358 -> 367 -> 365 -> 245 -> 244
path_egn00906.kgml: R04787 -> R04798 -> R04800 -> R05341 -> R03824
path_egn00906.kgml: egn:BMF35_a1137 -> egn:BMF35_a1137 -> egn:BMF35_a1137 -> egn:BMF35_a1138 -> egn:BMF35_a1138
path_egn00906.kgml: {1.3.5.5, 1.3.99.28, 1.3.99.29, 1.3.99.30, 1.3.99.31} -> {1.3.5.6, 1.3.99.26, 1.3.99.28, 1.3.99.30, 1.3.99.31} -> {1.3.5.6, 1.3.99.26, 1.3.99.30, 1.3.99.31} -> 5.5.1.19 -> 5.5.1.19
path_egn00906.kgml:
path_egn00906.kgml: Found a trail of span 5 without skipping any vertex
path_egn00906.kgml: 358 -> 322 -> 362 -> 245 -> 244
path_egn00906.kgml: R04787 -> R04798 -> R04800 -> R05341 -> R03824
path_egn00906.kgml: egn:BMF35_a1137 -> egn:BMF35_a1137 -> egn:BMF35_a1137 -> egn:BMF35_a1138 -> egn:BMF35_a1138
path_egn00906.kgml: {1.3.5.5, 1.3.99.28, 1.3.99.29, 1.3.99.30, 1.3.99.31} -> {1.3.5.6, 1.3.99.26, 1.3.99.28, 1.3.99.30, 1.3.99.31} -> {1.3.5.6, 1.3.99.26, 1.3.99.30, 1.3.99.31} -> 5.5.1.19 -> 5.5.1.19
path_egn00906.kgml:
path_egn00906.kgml: Found a trail of span 5 without skipping any vertex
path_egn00906.kgml: 366 -> 360 -> 362 -> 245 -> 244
path_egn00906.kgml: R04787 -> R04798 -> R04800 -> R05341 -> R03824
path_egn00906.kgml: egn:BMF35_a1137 -> egn:BMF35_a1137 -> egn:BMF35_a1137 -> egn:BMF35_a1138 -> egn:BMF35_a1138
path_egn00906.kgml: {1.3.5.5, 1.3.99.28, 1.3.99.29, 1.3.99.30, 1.3.99.31} -> {1.3.5.6, 1.3.99.26, 1.3.99.28, 1.3.99.30, 1.3.99.31} -> {1.3.5.6, 1.3.99.26, 1.3.99.30, 1.3.99.31} -> 5.5.1.19 -> 5.5.1.19
path_egn00906.kgml:
path_egn00906.kgml: Found a trail of span 5 without skipping any vertex
path_egn00906.kgml: 364 -> 360 -> 365 -> 245 -> 244
path_egn00906.kgml: R04787 -> R04798 -> R04800 -> R05341 -> R03824
path_egn00906.kgml: egn:BMF35_a1137 -> egn:BMF35_a1137 -> egn:BMF35_a1137 -> egn:BMF35_a1138 -> egn:BMF35_a1138
path_egn00906.kgml: {1.3.5.5, 1.3.99.28, 1.3.99.29, 1.3.99.30, 1.3.99.31} -> {1.3.5.6, 1.3.99.26, 1.3.99.28, 1.3.99.30, 1.3.99.31} -> {1.3.5.6, 1.3.99.26, 1.3.99.30, 1.3.99.31} -> 5.5.1.19 -> 5.5.1.19
path_egn00906.kgml:
path_egn00906.kgml: Found a trail of span 5 without skipping any vertex
path_egn00906.kgml: 364 -> 360 -> 362 -> 245 -> 244
path_egn00906.kgml: R04787 -> R04798 -> R04800 -> R05341 -> R03824
path_egn00906.kgml: egn:BMF35_a1137 -> egn:BMF35_a1137 -> egn:BMF35_a1137 -> egn:BMF35_a1138 -> egn:BMF35_a1138
path_egn00906.kgml: {1.3.5.5, 1.3.99.28, 1.3.99.29, 1.3.99.30, 1.3.99.31} -> {1.3.5.6, 1.3.99.26, 1.3.99.28, 1.3.99.30, 1.3.99.31} -> {1.3.5.6, 1.3.99.26, 1.3.99.30, 1.3.99.31} -> 5.5.1.19 -> 5.5.1.19
path_egn00906.kgml:
path_egn00906.kgml: Found a trail of span 5 without skipping any vertex
path_egn00906.kgml: 364 -> 367 -> 365 -> 245 -> 244
path_egn00906.kgml: R04787 -> R04798 -> R04800 -> R05341 -> R03824
path_egn00906.kgml: egn:BMF35_a1137 -> egn:BMF35_a1137 -> egn:BMF35_a1137 -> egn:BMF35_a1138 -> egn:BMF35_a1138
path_egn00906.kgml: {1.3.5.5, 1.3.99.28, 1.3.99.29, 1.3.99.30, 1.3.99.31} -> {1.3.5.6, 1.3.99.26, 1.3.99.28, 1.3.99.30, 1.3.99.31} -> {1.3.5.6, 1.3.99.26, 1.3.99.30, 1.3.99.31} -> 5.5.1.19 -> 5.5.1.19
path_egn00906.kgml:
path_egn00906.kgml: Found a trail of span 5 without skipping any vertex
path_egn00906.kgml: 364 -> 322 -> 365 -> 245 -> 244
path_egn00906.kgml: R04787 -> R04798 -> R04800 -> R05341 -> R03824
path_egn00906.kgml: egn:BMF35_a1137 -> egn:BMF35_a1137 -> egn:BMF35_a1137 -> egn:BMF35_a1138 -> egn:BMF35_a1138
path_egn00906.kgml: {1.3.5.5, 1.3.99.28, 1.3.99.29, 1.3.99.30, 1.3.99.31} -> {1.3.5.6, 1.3.99.26, 1.3.99.28, 1.3.99.30, 1.3.99.31} -> {1.3.5.6, 1.3.99.26, 1.3.99.30, 1.3.99.31} -> 5.5.1.19 -> 5.5.1.19
path_egn00906.kgml:
path_egn00906.kgml: Found a trail of span 5 without skipping any vertex
path_egn00906.kgml: 366 -> 367 -> 362 -> 245 -> 244
path_egn00906.kgml: R04787 -> R04798 -> R04800 -> R05341 -> R03824
path_egn00906.kgml: egn:BMF35_a1137 -> egn:BMF35_a1137 -> egn:BMF35_a1137 -> egn:BMF35_a1138 -> egn:BMF35_a1138
path_egn00906.kgml: {1.3.5.5, 1.3.99.28, 1.3.99.29, 1.3.99.30, 1.3.99.31} -> {1.3.5.6, 1.3.99.26, 1.3.99.28, 1.3.99.30, 1.3.99.31} -> {1.3.5.6, 1.3.99.26, 1.3.99.30, 1.3.99.31} -> 5.5.1.19 -> 5.5.1.19
path_egn00906.kgml:
path_egn00906.kgml: Found a trail of span 5 without skipping any vertex
path_egn00906.kgml: 366 -> 360 -> 365 -> 245 -> 244
path_egn00906.kgml: R04787 -> R04798 -> R04800 -> R05341 -> R03824
path_egn00906.kgml: egn:BMF35_a1137 -> egn:BMF35_a1137 -> egn:BMF35_a1137 -> egn:BMF35_a1138 -> egn:BMF35_a1138
path_egn00906.kgml: {1.3.5.5, 1.3.99.28, 1.3.99.29, 1.3.99.30, 1.3.99.31} -> {1.3.5.6, 1.3.99.26, 1.3.99.28, 1.3.99.30, 1.3.99.31} -> {1.3.5.6, 1.3.99.26, 1.3.99.30, 1.3.99.31} -> 5.5.1.19 -> 5.5.1.19
path_egn00906.kgml:
path_egn00906.kgml: Found a trail of span 5 without skipping any vertex
path_egn00906.kgml: 366 -> 367 -> 365 -> 245 -> 244
path_egn00906.kgml: R04787 -> R04798 -> R04800 -> R05341 -> R03824
path_egn00906.kgml: egn:BMF35_a1137 -> egn:BMF35_a1137 -> egn:BMF35_a1137 -> egn:BMF35_a1138 -> egn:BMF35_a1138
path_egn00906.kgml: {1.3.5.5, 1.3.99.28, 1.3.99.29, 1.3.99.30, 1.3.99.31} -> {1.3.5.6, 1.3.99.26, 1.3.99.28, 1.3.99.30, 1.3.99.31} -> {1.3.5.6, 1.3.99.26, 1.3.99.30, 1.3.99.31} -> 5.5.1.19 -> 5.5.1.19
path_egn00906.kgml:
path_egn00906.kgml: Found a trail of span 5 without skipping any vertex
path_egn00906.kgml: 366 -> 322 -> 362 -> 245 -> 244
path_egn00906.kgml: R04787 -> R04798 -> R04800 -> R05341 -> R03824
path_egn00906.kgml: egn:BMF35_a1137 -> egn:BMF35_a1137 -> egn:BMF35_a1137 -> egn:BMF35_a1138 -> egn:BMF35_a1138
path_egn00906.kgml: {1.3.5.5, 1.3.99.28, 1.3.99.29, 1.3.99.30, 1.3.99.31} -> {1.3.5.6, 1.3.99.26, 1.3.99.28, 1.3.99.30, 1.3.99.31} -> {1.3.5.6, 1.3.99.26, 1.3.99.30, 1.3.99.31} -> 5.5.1.19 -> 5.5.1.19
path_egn00906.kgml:
path_egn00906.kgml: Found a trail of span 5 without skipping any vertex
path_egn00906.kgml: 366 -> 322 -> 365 -> 245 -> 244
path_egn00906.kgml: R04787 -> R04798 -> R04800 -> R05341 -> R03824
path_egn00906.kgml: egn:BMF35_a1137 -> egn:BMF35_a1137 -> egn:BMF35_a1137 -> egn:BMF35_a1138 -> egn:BMF35_a1138
path_egn00906.kgml: {1.3.5.5, 1.3.99.28, 1.3.99.29, 1.3.99.30, 1.3.99.31} -> {1.3.5.6, 1.3.99.26, 1.3.99.28, 1.3.99.30, 1.3.99.31} -> {1.3.5.6, 1.3.99.26, 1.3.99.30, 1.3.99.31} -> 5.5.1.19 -> 5.5.1.19
path_egn00906.kgml:
path_egn00906.kgml: Found a trail of span 4 containing skipped vertices
path_egn00906.kgml: 358 -> [322] -> 362 -> 245 -> 244
path_egn00906.kgml: R04787 -> [R04798] -> R04800 -> R05341 -> R03824
path_egn00906.kgml: egn:BMF35_a1137 -> [egn:BMF35_a1137] -> egn:BMF35_a1137 -> egn:BMF35_a1138 -> egn:BMF35_a1138
path_egn00906.kgml: {1.3.5.5, 1.3.99.28, 1.3.99.29, 1.3.99.30, 1.3.99.31} -> [{1.3.5.6, 1.3.99.26, 1.3.99.28, 1.3.99.30, 1.3.99.31}] -> {1.3.5.6, 1.3.99.26, 1.3.99.30, 1.3.99.31} -> 5.5.1.19 -> 5.5.1.19
path_egn00906.kgml:
path_egn00906.kgml: Found a trail of span 4 containing skipped vertices
path_egn00906.kgml: 358 -> [322] -> 365 -> 245 -> 244
path_egn00906.kgml: R04787 -> [R04798] -> R04800 -> R05341 -> R03824
path_egn00906.kgml: egn:BMF35_a1137 -> [egn:BMF35_a1137] -> egn:BMF35_a1137 -> egn:BMF35_a1138 -> egn:BMF35_a1138
path_egn00906.kgml: {1.3.5.5, 1.3.99.28, 1.3.99.29, 1.3.99.30, 1.3.99.31} -> [{1.3.5.6, 1.3.99.26, 1.3.99.28, 1.3.99.30, 1.3.99.31}] -> {1.3.5.6, 1.3.99.26, 1.3.99.30, 1.3.99.31} -> 5.5.1.19 -> 5.5.1.19
path_egn00906.kgml:
path_egn00906.kgml: Found a trail of span 4 without skipping any vertex
path_egn00906.kgml: 364 -> 360 -> 93 -> 92
path_egn00906.kgml: R04787 -> R04798 -> R04801 -> R07856
path_egn00906.kgml: egn:BMF35_a1137 -> egn:BMF35_a1137 -> egn:BMF35_a1138 -> egn:BMF35_a1138
path_egn00906.kgml: {1.3.5.5, 1.3.99.28, 1.3.99.29, 1.3.99.30, 1.3.99.31} -> {1.3.5.6, 1.3.99.26, 1.3.99.28, 1.3.99.30, 1.3.99.31} -> 5.5.1.19 -> 5.5.1.19
path_egn00906.kgml:
path_egn00906.kgml: Found a trail of span 4 without skipping any vertex
path_egn00906.kgml: 236 -> 221 -> 234 -> 223
path_egn00906.kgml: R05345 -> R07561 -> R07566 -> R07572
path_egn00906.kgml: egn:BMF35_a0114 -> egn:BMF35_a0113 -> egn:BMF35_a0114 -> egn:BMF35_a0113
path_egn00906.kgml: 1.14.99.63 -> 1.14.15.24 -> 1.14.99.64 -> 1.14.15.24
path_egn00906.kgml:
path_egn00906.kgml: Found a trail of span 4 without skipping any vertex
path_egn00906.kgml: 236 -> 226 -> 225 -> 230
path_egn00906.kgml: R05345 -> R07562 -> R07570 -> R07573
path_egn00906.kgml: egn:BMF35_a0114 -> egn:BMF35_a0113 -> egn:BMF35_a0113 -> egn:BMF35_a0114
path_egn00906.kgml: 1.14.99.63 -> 1.14.15.24 -> 1.14.15.24 -> 1.14.99.64
path_egn00906.kgml:
path_egn00906.kgml: Found a trail of span 4 without skipping any vertex
path_egn00906.kgml: 242 -> 241 -> 229 -> 230
path_egn00906.kgml: R07558 -> R07559 -> R07571 -> R07573
path_egn00906.kgml: egn:BMF35_a0113 -> egn:BMF35_a0113 -> egn:BMF35_a0114 -> egn:BMF35_a0114
path_egn00906.kgml: 1.14.15.24 -> 1.14.15.24 -> 1.14.99.64 -> 1.14.99.64
path_egn00906.kgml:
path_egn00906.kgml: Found a trail of span 4 without skipping any vertex
path_egn00906.kgml: 366 -> 360 -> 93 -> 92
path_egn00906.kgml: R04787 -> R04798 -> R04801 -> R07856
path_egn00906.kgml: egn:BMF35_a1137 -> egn:BMF35_a1137 -> egn:BMF35_a1138 -> egn:BMF35_a1138
path_egn00906.kgml: {1.3.5.5, 1.3.99.28, 1.3.99.29, 1.3.99.30, 1.3.99.31} -> {1.3.5.6, 1.3.99.26, 1.3.99.28, 1.3.99.30, 1.3.99.31} -> 5.5.1.19 -> 5.5.1.19
path_egn00906.kgml:
path_egn00906.kgml: Found a trail of span 4 containing skipped vertices
path_egn00906.kgml: 366 -> 360 -> [365] -> 245 -> 244
path_egn00906.kgml: R04787 -> R04798 -> [R04800] -> R05341 -> R03824
path_egn00906.kgml: egn:BMF35_a1137 -> egn:BMF35_a1137 -> [egn:BMF35_a1137] -> egn:BMF35_a1138 -> egn:BMF35_a1138
path_egn00906.kgml: {1.3.5.5, 1.3.99.28, 1.3.99.29, 1.3.99.30, 1.3.99.31} -> {1.3.5.6, 1.3.99.26, 1.3.99.28, 1.3.99.30, 1.3.99.31} -> [{1.3.5.6, 1.3.99.26, 1.3.99.30, 1.3.99.31}] -> 5.5.1.19 -> 5.5.1.19
path_egn00906.kgml:
path_egn00906.kgml: Found a trail of span 4 containing skipped vertices
path_egn00906.kgml: 366 -> 360 -> 362 -> [245] -> 244
path_egn00906.kgml: R04787 -> R04798 -> R04800 -> [R05341] -> R03824
path_egn00906.kgml: egn:BMF35_a1137 -> egn:BMF35_a1137 -> egn:BMF35_a1137 -> [egn:BMF35_a1138] -> egn:BMF35_a1138
path_egn00906.kgml: {1.3.5.5, 1.3.99.28, 1.3.99.29, 1.3.99.30, 1.3.99.31} -> {1.3.5.6, 1.3.99.26, 1.3.99.28, 1.3.99.30, 1.3.99.31} -> {1.3.5.6, 1.3.99.26, 1.3.99.30, 1.3.99.31} -> [5.5.1.19] -> 5.5.1.19
path_egn00906.kgml:
path_egn00906.kgml: Found a trail of span 4 containing skipped vertices
path_egn00906.kgml: 366 -> 360 -> 365 -> [245] -> 244
path_egn00906.kgml: R04787 -> R04798 -> R04800 -> [R05341] -> R03824
path_egn00906.kgml: egn:BMF35_a1137 -> egn:BMF35_a1137 -> egn:BMF35_a1137 -> [egn:BMF35_a1138] -> egn:BMF35_a1138
path_egn00906.kgml: {1.3.5.5, 1.3.99.28, 1.3.99.29, 1.3.99.30, 1.3.99.31} -> {1.3.5.6, 1.3.99.26, 1.3.99.28, 1.3.99.30, 1.3.99.31} -> {1.3.5.6, 1.3.99.26, 1.3.99.30, 1.3.99.31} -> [5.5.1.19] -> 5.5.1.19
path_egn00906.kgml:
path_egn00906.kgml: Found a trail of span 4 containing skipped vertices
path_egn00906.kgml: 364 -> [322] -> 362 -> 245 -> 244
path_egn00906.kgml: R04787 -> [R04798] -> R04800 -> R05341 -> R03824
path_egn00906.kgml: egn:BMF35_a1137 -> [egn:BMF35_a1137] -> egn:BMF35_a1137 -> egn:BMF35_a1138 -> egn:BMF35_a1138
path_egn00906.kgml: {1.3.5.5, 1.3.99.28, 1.3.99.29, 1.3.99.30, 1.3.99.31} -> [{1.3.5.6, 1.3.99.26, 1.3.99.28, 1.3.99.30, 1.3.99.31}] -> {1.3.5.6, 1.3.99.26, 1.3.99.30, 1.3.99.31} -> 5.5.1.19 -> 5.5.1.19
path_egn00906.kgml:
path_egn00906.kgml: Found a trail of span 4 containing skipped vertices
path_egn00906.kgml: 364 -> [322] -> 365 -> 245 -> 244
path_egn00906.kgml: R04787 -> [R04798] -> R04800 -> R05341 -> R03824
path_egn00906.kgml: egn:BMF35_a1137 -> [egn:BMF35_a1137] -> egn:BMF35_a1137 -> egn:BMF35_a1138 -> egn:BMF35_a1138
path_egn00906.kgml: {1.3.5.5, 1.3.99.28, 1.3.99.29, 1.3.99.30, 1.3.99.31} -> [{1.3.5.6, 1.3.99.26, 1.3.99.28, 1.3.99.30, 1.3.99.31}] -> {1.3.5.6, 1.3.99.26, 1.3.99.30, 1.3.99.31} -> 5.5.1.19 -> 5.5.1.19
path_egn00906.kgml:
path_egn00906.kgml: Found a trail of span 4 without skipping any vertex
path_egn00906.kgml: 366 -> 367 -> 93 -> 92
path_egn00906.kgml: R04787 -> R04798 -> R04801 -> R07856
path_egn00906.kgml: egn:BMF35_a1137 -> egn:BMF35_a1137 -> egn:BMF35_a1138 -> egn:BMF35_a1138
path_egn00906.kgml: {1.3.5.5, 1.3.99.28, 1.3.99.29, 1.3.99.30, 1.3.99.31} -> {1.3.5.6, 1.3.99.26, 1.3.99.28, 1.3.99.30, 1.3.99.31} -> 5.5.1.19 -> 5.5.1.19
path_egn00906.kgml:
path_egn00906.kgml: Found a trail of span 4 containing skipped vertices
path_egn00906.kgml: 366 -> 367 -> [365] -> 245 -> 244
path_egn00906.kgml: R04787 -> R04798 -> [R04800] -> R05341 -> R03824
path_egn00906.kgml: egn:BMF35_a1137 -> egn:BMF35_a1137 -> [egn:BMF35_a1137] -> egn:BMF35_a1138 -> egn:BMF35_a1138
path_egn00906.kgml: {1.3.5.5, 1.3.99.28, 1.3.99.29, 1.3.99.30, 1.3.99.31} -> {1.3.5.6, 1.3.99.26, 1.3.99.28, 1.3.99.30, 1.3.99.31} -> [{1.3.5.6, 1.3.99.26, 1.3.99.30, 1.3.99.31}] -> 5.5.1.19 -> 5.5.1.19
path_egn00906.kgml:
path_egn00906.kgml: Found a trail of span 4 containing skipped vertices
path_egn00906.kgml: 366 -> [322] -> 362 -> 245 -> 244
path_egn00906.kgml: R04787 -> [R04798] -> R04800 -> R05341 -> R03824
path_egn00906.kgml: egn:BMF35_a1137 -> [egn:BMF35_a1137] -> egn:BMF35_a1137 -> egn:BMF35_a1138 -> egn:BMF35_a1138
path_egn00906.kgml: {1.3.5.5, 1.3.99.28, 1.3.99.29, 1.3.99.30, 1.3.99.31} -> [{1.3.5.6, 1.3.99.26, 1.3.99.28, 1.3.99.30, 1.3.99.31}] -> {1.3.5.6, 1.3.99.26, 1.3.99.30, 1.3.99.31} -> 5.5.1.19 -> 5.5.1.19
path_egn00906.kgml:
path_egn00906.kgml: Found a trail of span 4 containing skipped vertices
path_egn00906.kgml: 366 -> [322] -> 365 -> 245 -> 244
path_egn00906.kgml: R04787 -> [R04798] -> R04800 -> R05341 -> R03824
path_egn00906.kgml: egn:BMF35_a1137 -> [egn:BMF35_a1137] -> egn:BMF35_a1137 -> egn:BMF35_a1138 -> egn:BMF35_a1138
path_egn00906.kgml: {1.3.5.5, 1.3.99.28, 1.3.99.29, 1.3.99.30, 1.3.99.31} -> [{1.3.5.6, 1.3.99.26, 1.3.99.28, 1.3.99.30, 1.3.99.31}] -> {1.3.5.6, 1.3.99.26, 1.3.99.30, 1.3.99.31} -> 5.5.1.19 -> 5.5.1.19
path_egn00906.kgml:
path_egn00906.kgml: Found a trail of span 4 without skipping any vertex
path_egn00906.kgml: 366 -> 322 -> 93 -> 92
path_egn00906.kgml: R04787 -> R04798 -> R04801 -> R07856
path_egn00906.kgml: egn:BMF35_a1137 -> egn:BMF35_a1137 -> egn:BMF35_a1138 -> egn:BMF35_a1138
path_egn00906.kgml: {1.3.5.5, 1.3.99.28, 1.3.99.29, 1.3.99.30, 1.3.99.31} -> {1.3.5.6, 1.3.99.26, 1.3.99.28, 1.3.99.30, 1.3.99.31} -> 5.5.1.19 -> 5.5.1.19
path_egn00906.kgml:
path_egn00906.kgml: Found a trail of span 4 containing skipped vertices
path_egn00906.kgml: 366 -> 322 -> [365] -> 245 -> 244
path_egn00906.kgml: R04787 -> R04798 -> [R04800] -> R05341 -> R03824
path_egn00906.kgml: egn:BMF35_a1137 -> egn:BMF35_a1137 -> [egn:BMF35_a1137] -> egn:BMF35_a1138 -> egn:BMF35_a1138
path_egn00906.kgml: {1.3.5.5, 1.3.99.28, 1.3.99.29, 1.3.99.30, 1.3.99.31} -> {1.3.5.6, 1.3.99.26, 1.3.99.28, 1.3.99.30, 1.3.99.31} -> [{1.3.5.6, 1.3.99.26, 1.3.99.30, 1.3.99.31}] -> 5.5.1.19 -> 5.5.1.19
path_egn00906.kgml:
path_egn00906.kgml: Found a trail of span 4 without skipping any vertex
path_egn00906.kgml: 242 -> 232 -> 233 -> 223
path_egn00906.kgml: R07558 -> R07565 -> R07567 -> R07572
path_egn00906.kgml: egn:BMF35_a0113 -> egn:BMF35_a0114 -> egn:BMF35_a0114 -> egn:BMF35_a0113
path_egn00906.kgml: 1.14.15.24 -> 1.14.99.64 -> 1.14.99.63 -> 1.14.15.24
path_egn00906.kgml:
path_egn00906.kgml: Found a trail of span 4 without skipping any vertex
path_egn00906.kgml: 242 -> 232 -> 225 -> 230
path_egn00906.kgml: R07558 -> R07565 -> R07570 -> R07573
path_egn00906.kgml: egn:BMF35_a0113 -> egn:BMF35_a0114 -> egn:BMF35_a0113 -> egn:BMF35_a0114
path_egn00906.kgml: 1.14.15.24 -> 1.14.99.64 -> 1.14.15.24 -> 1.14.99.64
path_egn00906.kgml:
path_egn00906.kgml: Found a trail of span 4 without skipping any vertex
path_egn00906.kgml: 242 -> 231 -> 224 -> 230
path_egn00906.kgml: R07558 -> R07564 -> R07569 -> R07573
path_egn00906.kgml: egn:BMF35_a0113 -> egn:BMF35_a0114 -> egn:BMF35_a0113 -> egn:BMF35_a0114
path_egn00906.kgml: 1.14.15.24 -> 1.14.99.63 -> 1.14.15.24 -> 1.14.99.64
path_egn00906.kgml:
path_egn00906.kgml: Found a trail of span 4 without skipping any vertex
path_egn00906.kgml: 236 -> 221 -> 224 -> 230
path_egn00906.kgml: R05345 -> R07561 -> R07569 -> R07573
path_egn00906.kgml: egn:BMF35_a0114 -> egn:BMF35_a0113 -> egn:BMF35_a0113 -> egn:BMF35_a0114
path_egn00906.kgml: 1.14.99.63 -> 1.14.15.24 -> 1.14.15.24 -> 1.14.99.64
path_egn00906.kgml:
path_egn00906.kgml: Found a trail of span 4 without skipping any vertex
path_egn00906.kgml: 236 -> 226 -> 233 -> 223
path_egn00906.kgml: R05345 -> R07562 -> R07567 -> R07572
path_egn00906.kgml: egn:BMF35_a0114 -> egn:BMF35_a0113 -> egn:BMF35_a0114 -> egn:BMF35_a0113
path_egn00906.kgml: 1.14.99.63 -> 1.14.15.24 -> 1.14.99.63 -> 1.14.15.24
path_egn00906.kgml:
path_egn00906.kgml: Found a trail of span 4 without skipping any vertex
path_egn00906.kgml: 236 -> 235 -> 222 -> 223
path_egn00906.kgml: R05345 -> R07563 -> R07568 -> R07572
path_egn00906.kgml: egn:BMF35_a0114 -> egn:BMF35_a0114 -> egn:BMF35_a0113 -> egn:BMF35_a0113
path_egn00906.kgml: 1.14.99.63 -> 1.14.99.63 -> 1.14.15.24 -> 1.14.15.24
path_egn00906.kgml:
path_egn00906.kgml: Found a trail of span 4 without skipping any vertex
path_egn00906.kgml: 242 -> 231 -> 234 -> 223
path_egn00906.kgml: R07558 -> R07564 -> R07566 -> R07572
path_egn00906.kgml: egn:BMF35_a0113 -> egn:BMF35_a0114 -> egn:BMF35_a0114 -> egn:BMF35_a0113
path_egn00906.kgml: 1.14.15.24 -> 1.14.99.63 -> 1.14.99.64 -> 1.14.15.24
path_egn00906.kgml:
path_egn00906.kgml: Found a trail of span 3 containing skipped vertices
path_egn00906.kgml: 358 -> [322] -> 93 -> 92
path_egn00906.kgml: R04787 -> [R04798] -> R04801 -> R07856
path_egn00906.kgml: egn:BMF35_a1137 -> [egn:BMF35_a1137] -> egn:BMF35_a1138 -> egn:BMF35_a1138
path_egn00906.kgml: {1.3.5.5, 1.3.99.28, 1.3.99.29, 1.3.99.30, 1.3.99.31} -> [{1.3.5.6, 1.3.99.26, 1.3.99.28, 1.3.99.30, 1.3.99.31}] -> 5.5.1.19 -> 5.5.1.19
path_egn00906.kgml:
path_egn00906.kgml: Found a trail of span 3 containing skipped vertices
path_egn00906.kgml: 358 -> [322 -> 365] -> 245 -> 244
path_egn00906.kgml: R04787 -> [R04798 -> R04800] -> R05341 -> R03824
path_egn00906.kgml: egn:BMF35_a1137 -> [egn:BMF35_a1137 -> egn:BMF35_a1137] -> egn:BMF35_a1138 -> egn:BMF35_a1138
path_egn00906.kgml: {1.3.5.5, 1.3.99.28, 1.3.99.29, 1.3.99.30, 1.3.99.31} -> [{1.3.5.6, 1.3.99.26, 1.3.99.28, 1.3.99.30, 1.3.99.31} -> {1.3.5.6, 1.3.99.26, 1.3.99.30, 1.3.99.31}] -> 5.5.1.19 -> 5.5.1.19
path_egn00906.kgml:
path_egn00906.kgml: Found a trail of span 3 containing skipped vertices
path_egn00906.kgml: 236 -> 221 -> [224] -> 230
path_egn00906.kgml: R05345 -> R07561 -> [R07569] -> R07573
path_egn00906.kgml: egn:BMF35_a0114 -> egn:BMF35_a0113 -> [egn:BMF35_a0113] -> egn:BMF35_a0114
path_egn00906.kgml: 1.14.99.63 -> 1.14.15.24 -> [1.14.15.24] -> 1.14.99.64
path_egn00906.kgml:
path_egn00906.kgml: Found a trail of span 3 containing skipped vertices
path_egn00906.kgml: 236 -> 221 -> [234] -> 223
path_egn00906.kgml: R05345 -> R07561 -> [R07566] -> R07572
path_egn00906.kgml: egn:BMF35_a0114 -> egn:BMF35_a0113 -> [egn:BMF35_a0114] -> egn:BMF35_a0113
path_egn00906.kgml: 1.14.99.63 -> 1.14.15.24 -> [1.14.99.64] -> 1.14.15.24
path_egn00906.kgml:
path_egn00906.kgml: Found a trail of span 3 containing skipped vertices
path_egn00906.kgml: 236 -> 226 -> [225] -> 230
path_egn00906.kgml: R05345 -> R07562 -> [R07570] -> R07573
path_egn00906.kgml: egn:BMF35_a0114 -> egn:BMF35_a0113 -> [egn:BMF35_a0113] -> egn:BMF35_a0114
path_egn00906.kgml: 1.14.99.63 -> 1.14.15.24 -> [1.14.15.24] -> 1.14.99.64
path_egn00906.kgml:
path_egn00906.kgml: Found a trail of span 3 containing skipped vertices
path_egn00906.kgml: 236 -> 226 -> [233] -> 223
path_egn00906.kgml: R05345 -> R07562 -> [R07567] -> R07572
path_egn00906.kgml: egn:BMF35_a0114 -> egn:BMF35_a0113 -> [egn:BMF35_a0114] -> egn:BMF35_a0113
path_egn00906.kgml: 1.14.99.63 -> 1.14.15.24 -> [1.14.99.63] -> 1.14.15.24
path_egn00906.kgml:
path_egn00906.kgml: Found a trail of span 3 containing skipped vertices
path_egn00906.kgml: 242 -> [232] -> 233 -> 223
path_egn00906.kgml: R07558 -> [R07565] -> R07567 -> R07572
path_egn00906.kgml: egn:BMF35_a0113 -> [egn:BMF35_a0114] -> egn:BMF35_a0114 -> egn:BMF35_a0113
path_egn00906.kgml: 1.14.15.24 -> [1.14.99.64] -> 1.14.99.63 -> 1.14.15.24
path_egn00906.kgml:
path_egn00906.kgml: Found a trail of span 3 containing skipped vertices
path_egn00906.kgml: 242 -> [231] -> 224 -> 230
path_egn00906.kgml: R07558 -> [R07564] -> R07569 -> R07573
path_egn00906.kgml: egn:BMF35_a0113 -> [egn:BMF35_a0114] -> egn:BMF35_a0113 -> egn:BMF35_a0114
path_egn00906.kgml: 1.14.15.24 -> [1.14.99.63] -> 1.14.15.24 -> 1.14.99.64
path_egn00906.kgml:
path_egn00906.kgml: Found a trail of span 3 containing skipped vertices
path_egn00906.kgml: 242 -> [232] -> 225 -> 230
path_egn00906.kgml: R07558 -> [R07565] -> R07570 -> R07573
path_egn00906.kgml: egn:BMF35_a0113 -> [egn:BMF35_a0114] -> egn:BMF35_a0113 -> egn:BMF35_a0114
path_egn00906.kgml: 1.14.15.24 -> [1.14.99.64] -> 1.14.15.24 -> 1.14.99.64
path_egn00906.kgml:
path_egn00906.kgml: Found a trail of span 3 containing skipped vertices
path_egn00906.kgml: 242 -> [231] -> 234 -> 223
path_egn00906.kgml: R07558 -> [R07564] -> R07566 -> R07572
path_egn00906.kgml: egn:BMF35_a0113 -> [egn:BMF35_a0114] -> egn:BMF35_a0114 -> egn:BMF35_a0113
path_egn00906.kgml: 1.14.15.24 -> [1.14.99.63] -> 1.14.99.64 -> 1.14.15.24
path_egn00906.kgml:
path_egn00906.kgml: Found a trail of span 3 containing skipped vertices
path_egn00906.kgml: 242 -> [241] -> 229 -> 230
path_egn00906.kgml: R07558 -> [R07559] -> R07571 -> R07573
path_egn00906.kgml: egn:BMF35_a0113 -> [egn:BMF35_a0113] -> egn:BMF35_a0114 -> egn:BMF35_a0114
path_egn00906.kgml: 1.14.15.24 -> [1.14.15.24] -> 1.14.99.64 -> 1.14.99.64
path_egn00906.kgml:
path_egn00906.kgml: Found a trail of span 3 containing skipped vertices
path_egn00906.kgml: 242 -> 241 -> [229] -> 230
path_egn00906.kgml: R07558 -> R07559 -> [R07571] -> R07573
path_egn00906.kgml: egn:BMF35_a0113 -> egn:BMF35_a0113 -> [egn:BMF35_a0114] -> egn:BMF35_a0114
path_egn00906.kgml: 1.14.15.24 -> 1.14.15.24 -> [1.14.99.64] -> 1.14.99.64
path_egn00906.kgml:
path_egn00906.kgml: Found a trail of span 3 containing skipped vertices
path_egn00906.kgml: 366 -> 360 -> [93] -> 92
path_egn00906.kgml: R04787 -> R04798 -> [R04801] -> R07856
path_egn00906.kgml: egn:BMF35_a1137 -> egn:BMF35_a1137 -> [egn:BMF35_a1138] -> egn:BMF35_a1138
path_egn00906.kgml: {1.3.5.5, 1.3.99.28, 1.3.99.29, 1.3.99.30, 1.3.99.31} -> {1.3.5.6, 1.3.99.26, 1.3.99.28, 1.3.99.30, 1.3.99.31} -> [5.5.1.19] -> 5.5.1.19
path_egn00906.kgml:
path_egn00906.kgml: Found a trail of span 3 containing skipped vertices
path_egn00906.kgml: 366 -> 360 -> [365 -> 245] -> 244
path_egn00906.kgml: R04787 -> R04798 -> [R04800 -> R05341] -> R03824
path_egn00906.kgml: egn:BMF35_a1137 -> egn:BMF35_a1137 -> [egn:BMF35_a1137 -> egn:BMF35_a1138] -> egn:BMF35_a1138
path_egn00906.kgml: {1.3.5.5, 1.3.99.28, 1.3.99.29, 1.3.99.30, 1.3.99.31} -> {1.3.5.6, 1.3.99.26, 1.3.99.28, 1.3.99.30, 1.3.99.31} -> [{1.3.5.6, 1.3.99.26, 1.3.99.30, 1.3.99.31} -> 5.5.1.19] -> 5.5.1.19
path_egn00906.kgml:
path_egn00906.kgml: Found a trail of span 3 containing skipped vertices
path_egn00906.kgml: 364 -> [322] -> 93 -> 92
path_egn00906.kgml: R04787 -> [R04798] -> R04801 -> R07856
path_egn00906.kgml: egn:BMF35_a1137 -> [egn:BMF35_a1137] -> egn:BMF35_a1138 -> egn:BMF35_a1138
path_egn00906.kgml: {1.3.5.5, 1.3.99.28, 1.3.99.29, 1.3.99.30, 1.3.99.31} -> [{1.3.5.6, 1.3.99.26, 1.3.99.28, 1.3.99.30, 1.3.99.31}] -> 5.5.1.19 -> 5.5.1.19
path_egn00906.kgml:
path_egn00906.kgml: Found a trail of span 3 containing skipped vertices
path_egn00906.kgml: 364 -> [322 -> 365] -> 245 -> 244
path_egn00906.kgml: R04787 -> [R04798 -> R04800] -> R05341 -> R03824
path_egn00906.kgml: egn:BMF35_a1137 -> [egn:BMF35_a1137 -> egn:BMF35_a1137] -> egn:BMF35_a1138 -> egn:BMF35_a1138
path_egn00906.kgml: {1.3.5.5, 1.3.99.28, 1.3.99.29, 1.3.99.30, 1.3.99.31} -> [{1.3.5.6, 1.3.99.26, 1.3.99.28, 1.3.99.30, 1.3.99.31} -> {1.3.5.6, 1.3.99.26, 1.3.99.30, 1.3.99.31}] -> 5.5.1.19 -> 5.5.1.19
path_egn00906.kgml:
path_egn00906.kgml: Found a trail of span 3 containing skipped vertices
path_egn00906.kgml: 366 -> 367 -> [93] -> 92
path_egn00906.kgml: R04787 -> R04798 -> [R04801] -> R07856
path_egn00906.kgml: egn:BMF35_a1137 -> egn:BMF35_a1137 -> [egn:BMF35_a1138] -> egn:BMF35_a1138
path_egn00906.kgml: {1.3.5.5, 1.3.99.28, 1.3.99.29, 1.3.99.30, 1.3.99.31} -> {1.3.5.6, 1.3.99.26, 1.3.99.28, 1.3.99.30, 1.3.99.31} -> [5.5.1.19] -> 5.5.1.19
path_egn00906.kgml:
path_egn00906.kgml: Found a trail of span 3 containing skipped vertices
path_egn00906.kgml: 366 -> 367 -> [365 -> 245] -> 244
path_egn00906.kgml: R04787 -> R04798 -> [R04800 -> R05341] -> R03824
path_egn00906.kgml: egn:BMF35_a1137 -> egn:BMF35_a1137 -> [egn:BMF35_a1137 -> egn:BMF35_a1138] -> egn:BMF35_a1138
path_egn00906.kgml: {1.3.5.5, 1.3.99.28, 1.3.99.29, 1.3.99.30, 1.3.99.31} -> {1.3.5.6, 1.3.99.26, 1.3.99.28, 1.3.99.30, 1.3.99.31} -> [{1.3.5.6, 1.3.99.26, 1.3.99.30, 1.3.99.31} -> 5.5.1.19] -> 5.5.1.19
path_egn00906.kgml:
path_egn00906.kgml: Found a trail of span 3 containing skipped vertices
path_egn00906.kgml: 366 -> [322] -> 93 -> 92
path_egn00906.kgml: R04787 -> [R04798] -> R04801 -> R07856
path_egn00906.kgml: egn:BMF35_a1137 -> [egn:BMF35_a1137] -> egn:BMF35_a1138 -> egn:BMF35_a1138
path_egn00906.kgml: {1.3.5.5, 1.3.99.28, 1.3.99.29, 1.3.99.30, 1.3.99.31} -> [{1.3.5.6, 1.3.99.26, 1.3.99.28, 1.3.99.30, 1.3.99.31}] -> 5.5.1.19 -> 5.5.1.19
path_egn00906.kgml:
path_egn00906.kgml: Found a trail of span 3 containing skipped vertices
path_egn00906.kgml: 366 -> [322 -> 365] -> 245 -> 244
path_egn00906.kgml: R04787 -> [R04798 -> R04800] -> R05341 -> R03824
path_egn00906.kgml: egn:BMF35_a1137 -> [egn:BMF35_a1137 -> egn:BMF35_a1137] -> egn:BMF35_a1138 -> egn:BMF35_a1138
path_egn00906.kgml: {1.3.5.5, 1.3.99.28, 1.3.99.29, 1.3.99.30, 1.3.99.31} -> [{1.3.5.6, 1.3.99.26, 1.3.99.28, 1.3.99.30, 1.3.99.31} -> {1.3.5.6, 1.3.99.26, 1.3.99.30, 1.3.99.31}] -> 5.5.1.19 -> 5.5.1.19
path_egn00906.kgml:
path_egn00906.kgml: Found a trail of span 3 containing skipped vertices
path_egn00906.kgml: 366 -> 322 -> [93] -> 92
path_egn00906.kgml: R04787 -> R04798 -> [R04801] -> R07856
path_egn00906.kgml: egn:BMF35_a1137 -> egn:BMF35_a1137 -> [egn:BMF35_a1138] -> egn:BMF35_a1138
path_egn00906.kgml: {1.3.5.5, 1.3.99.28, 1.3.99.29, 1.3.99.30, 1.3.99.31} -> {1.3.5.6, 1.3.99.26, 1.3.99.28, 1.3.99.30, 1.3.99.31} -> [5.5.1.19] -> 5.5.1.19
path_egn00906.kgml:
path_egn00906.kgml: Found a trail of span 3 containing skipped vertices
path_egn00906.kgml: 364 -> 322 -> [365 -> 245] -> 244
path_egn00906.kgml: R04787 -> R04798 -> [R04800 -> R05341] -> R03824
path_egn00906.kgml: egn:BMF35_a1137 -> egn:BMF35_a1137 -> [egn:BMF35_a1137 -> egn:BMF35_a1138] -> egn:BMF35_a1138
path_egn00906.kgml: {1.3.5.5, 1.3.99.28, 1.3.99.29, 1.3.99.30, 1.3.99.31} -> {1.3.5.6, 1.3.99.26, 1.3.99.28, 1.3.99.30, 1.3.99.31} -> [{1.3.5.6, 1.3.99.26, 1.3.99.30, 1.3.99.31} -> 5.5.1.19] -> 5.5.1.19
path_egn00906.kgml:
path_egn00906.kgml: Found a trail of span 3 containing skipped vertices
path_egn00906.kgml: 242 -> 232 -> [233] -> 223
path_egn00906.kgml: R07558 -> R07565 -> [R07567] -> R07572
path_egn00906.kgml: egn:BMF35_a0113 -> egn:BMF35_a0114 -> [egn:BMF35_a0114] -> egn:BMF35_a0113
path_egn00906.kgml: 1.14.15.24 -> 1.14.99.64 -> [1.14.99.63] -> 1.14.15.24
path_egn00906.kgml:
path_egn00906.kgml: Found a trail of span 3 containing skipped vertices
path_egn00906.kgml: 242 -> 232 -> [225] -> 230
path_egn00906.kgml: R07558 -> R07565 -> [R07570] -> R07573
path_egn00906.kgml: egn:BMF35_a0113 -> egn:BMF35_a0114 -> [egn:BMF35_a0113] -> egn:BMF35_a0114
path_egn00906.kgml: 1.14.15.24 -> 1.14.99.64 -> [1.14.15.24] -> 1.14.99.64
path_egn00906.kgml:
path_egn00906.kgml: Found a trail of span 3 containing skipped vertices
path_egn00906.kgml: 242 -> 231 -> [224] -> 230
path_egn00906.kgml: R07558 -> R07564 -> [R07569] -> R07573
path_egn00906.kgml: egn:BMF35_a0113 -> egn:BMF35_a0114 -> [egn:BMF35_a0113] -> egn:BMF35_a0114
path_egn00906.kgml: 1.14.15.24 -> 1.14.99.63 -> [1.14.15.24] -> 1.14.99.64
path_egn00906.kgml:
path_egn00906.kgml: Found a trail of span 3 containing skipped vertices
path_egn00906.kgml: 242 -> 231 -> [234] -> 223
path_egn00906.kgml: R07558 -> R07564 -> [R07566] -> R07572
path_egn00906.kgml: egn:BMF35_a0113 -> egn:BMF35_a0114 -> [egn:BMF35_a0114] -> egn:BMF35_a0113
path_egn00906.kgml: 1.14.15.24 -> 1.14.99.63 -> [1.14.99.64] -> 1.14.15.24
path_egn00906.kgml:
path_egn00906.kgml: Found a trail of span 3 containing skipped vertices
path_egn00906.kgml: 236 -> [226] -> 233 -> 223
path_egn00906.kgml: R05345 -> [R07562] -> R07567 -> R07572
path_egn00906.kgml: egn:BMF35_a0114 -> [egn:BMF35_a0113] -> egn:BMF35_a0114 -> egn:BMF35_a0113
path_egn00906.kgml: 1.14.99.63 -> [1.14.15.24] -> 1.14.99.63 -> 1.14.15.24
path_egn00906.kgml:
path_egn00906.kgml: Found a trail of span 3 containing skipped vertices
path_egn00906.kgml: 236 -> [235] -> 222 -> 223
path_egn00906.kgml: R05345 -> [R07563] -> R07568 -> R07572
path_egn00906.kgml: egn:BMF35_a0114 -> [egn:BMF35_a0114] -> egn:BMF35_a0113 -> egn:BMF35_a0113
path_egn00906.kgml: 1.14.99.63 -> [1.14.99.63] -> 1.14.15.24 -> 1.14.15.24
path_egn00906.kgml:
path_egn00906.kgml: Found a trail of span 3 containing skipped vertices
path_egn00906.kgml: 236 -> [221] -> 224 -> 230
path_egn00906.kgml: R05345 -> [R07561] -> R07569 -> R07573
path_egn00906.kgml: egn:BMF35_a0114 -> [egn:BMF35_a0113] -> egn:BMF35_a0113 -> egn:BMF35_a0114
path_egn00906.kgml: 1.14.99.63 -> [1.14.15.24] -> 1.14.15.24 -> 1.14.99.64
path_egn00906.kgml:
path_egn00906.kgml: Found a trail of span 3 containing skipped vertices
path_egn00906.kgml: 236 -> [226] -> 225 -> 230
path_egn00906.kgml: R05345 -> [R07562] -> R07570 -> R07573
path_egn00906.kgml: egn:BMF35_a0114 -> [egn:BMF35_a0113] -> egn:BMF35_a0113 -> egn:BMF35_a0114
path_egn00906.kgml: 1.14.99.63 -> [1.14.15.24] -> 1.14.15.24 -> 1.14.99.64
path_egn00906.kgml:
path_egn00906.kgml: Found a trail of span 3 containing skipped vertices
path_egn00906.kgml: 236 -> [221] -> 234 -> 223
path_egn00906.kgml: R05345 -> [R07561] -> R07566 -> R07572
path_egn00906.kgml: egn:BMF35_a0114 -> [egn:BMF35_a0113] -> egn:BMF35_a0114 -> egn:BMF35_a0113
path_egn00906.kgml: 1.14.99.63 -> [1.14.15.24] -> 1.14.99.64 -> 1.14.15.24
path_egn00906.kgml:
path_egn00906.kgml: Found a trail of span 3 containing skipped vertices
path_egn00906.kgml: 236 -> 235 -> [222] -> 223
path_egn00906.kgml: R05345 -> R07563 -> [R07568] -> R07572
path_egn00906.kgml: egn:BMF35_a0114 -> egn:BMF35_a0114 -> [egn:BMF35_a0113] -> egn:BMF35_a0113
path_egn00906.kgml: 1.14.99.63 -> 1.14.99.63 -> [1.14.15.24] -> 1.14.15.24
path_egn00906.kgml:
path_egn00906.kgml: Found a trail of span 2 containing skipped vertices
path_egn00906.kgml: 358 -> [322 -> 93] -> 92
path_egn00906.kgml: R04787 -> [R04798 -> R04801] -> R07856
path_egn00906.kgml: egn:BMF35_a1137 -> [egn:BMF35_a1137 -> egn:BMF35_a1138] -> egn:BMF35_a1138
path_egn00906.kgml: {1.3.5.5, 1.3.99.28, 1.3.99.29, 1.3.99.30, 1.3.99.31} -> [{1.3.5.6, 1.3.99.26, 1.3.99.28, 1.3.99.30, 1.3.99.31} -> 5.5.1.19] -> 5.5.1.19
path_egn00906.kgml:
path_egn00906.kgml: Found a trail of span 2 containing skipped vertices
path_egn00906.kgml: 242 -> [241 -> 229] -> 230
path_egn00906.kgml: R07558 -> [R07559 -> R07571] -> R07573
path_egn00906.kgml: egn:BMF35_a0113 -> [egn:BMF35_a0113 -> egn:BMF35_a0114] -> egn:BMF35_a0114
path_egn00906.kgml: 1.14.15.24 -> [1.14.15.24 -> 1.14.99.64] -> 1.14.99.64
path_egn00906.kgml:
path_egn00906.kgml: Found a trail of span 2 containing skipped vertices
path_egn00906.kgml: 364 -> [322 -> 93] -> 92
path_egn00906.kgml: R04787 -> [R04798 -> R04801] -> R07856
path_egn00906.kgml: egn:BMF35_a1137 -> [egn:BMF35_a1137 -> egn:BMF35_a1138] -> egn:BMF35_a1138
path_egn00906.kgml: {1.3.5.5, 1.3.99.28, 1.3.99.29, 1.3.99.30, 1.3.99.31} -> [{1.3.5.6, 1.3.99.26, 1.3.99.28, 1.3.99.30, 1.3.99.31} -> 5.5.1.19] -> 5.5.1.19
path_egn00906.kgml:
path_egn00906.kgml: Found a trail of span 2 containing skipped vertices
path_egn00906.kgml: 366 -> [322 -> 93] -> 92
path_egn00906.kgml: R04787 -> [R04798 -> R04801] -> R07856
path_egn00906.kgml: egn:BMF35_a1137 -> [egn:BMF35_a1137 -> egn:BMF35_a1138] -> egn:BMF35_a1138
path_egn00906.kgml: {1.3.5.5, 1.3.99.28, 1.3.99.29, 1.3.99.30, 1.3.99.31} -> [{1.3.5.6, 1.3.99.26, 1.3.99.28, 1.3.99.30, 1.3.99.31} -> 5.5.1.19] -> 5.5.1.19
path_egn00906.kgml:
path_egn00906.kgml: Found a trail of span 2 containing skipped vertices
path_egn00906.kgml: 236 -> [235 -> 222] -> 223
path_egn00906.kgml: R05345 -> [R07563 -> R07568] -> R07572
path_egn00906.kgml: egn:BMF35_a0114 -> [egn:BMF35_a0114 -> egn:BMF35_a0113] -> egn:BMF35_a0113
path_egn00906.kgml: 1.14.99.63 -> [1.14.99.63 -> 1.14.15.24] -> 1.14.15.24
path_egn00906.kgml:
path_egn00906.kgml: --- 7.76 seconds ---

path_egn00910.kgml: Nitrogen metabolism
path_egn00910.kgml: Initialization took 0.13 seconds
path_egn00910.kgml: (not found)
path_egn00910.kgml: --- 0.18 seconds ---

path_egn00920.kgml: Sulfur metabolism
path_egn00920.kgml: Initialization took 0.18 seconds
path_egn00920.kgml:
path_egn00920.kgml: Found a trail of span 3 without skipping any vertex
path_egn00920.kgml: 42 -> 39 -> 38
path_egn00920.kgml: R00529 -> R00509 -> R00508
path_egn00920.kgml: {egn:BMF35_a1067, egn:BMF35_a1068} -> egn:BMF35_a1067 -> egn:BMF35_a1066
path_egn00920.kgml: 2.7.7.4 -> 2.7.1.25 -> 3.1.3.7
path_egn00920.kgml:
path_egn00920.kgml: Found a trail of span 2 without skipping any vertex
path_egn00920.kgml: 160 -> 159
path_egn00920.kgml: R00529 -> R00509
path_egn00920.kgml: {egn:BMF35_a1067, egn:BMF35_a1068} -> egn:BMF35_a1067
path_egn00920.kgml: 2.7.7.4 -> 2.7.1.25
path_egn00920.kgml:
path_egn00920.kgml: Found a trail of span 2 containing skipped vertices
path_egn00920.kgml: 48 -> 31
path_egn00920.kgml: R02021 -> R00858
path_egn00920.kgml: egn:BMF35_a0159 -> egn:BMF35_a0157
path_egn00920.kgml: 1.8.4.8 -> 1.8.1.2
path_egn00920.kgml: Skipped genes: egn:BMF35_a0158
path_egn00920.kgml:
path_egn00920.kgml: --- 0.41 seconds ---

path_egn00970.kgml: Aminoacyl-tRNA biosynthesis
path_egn00970.kgml: Initialization took 0.83 seconds
path_egn00970.kgml: (not found)
path_egn00970.kgml: --- 0.88 seconds ---

path_egn01040.kgml: Biosynthesis of unsaturated fatty acids
path_egn01040.kgml: Initialization took 0.08 seconds
path_egn01040.kgml: (not found)
path_egn01040.kgml: --- 0.13 seconds ---

path_egn01054.kgml: Nonribosomal peptide structures
path_egn01054.kgml: Initialization took 0.05 seconds
path_egn01054.kgml: (not found)
path_egn01054.kgml: --- 0.10 seconds ---

--- 83.66 seconds ---
