# Supplementary material for: CoMetGeNe: mining conserved neighborhood patterns in metabolic and genomic contexts
Source: BMC Bioinformatics. 2019 Jan 10;20:19. doi: 10.1186/s12859-018-2542-2 (PMC6327494; doi:10.1186/s12859-018-2542-2)
Supplement: Supplementary file 14 — Trail finding results for completely assembled representative bacterial genomes present in NCBI Genomes. Of the 1,545 fully assembled representative bacterial genomes in NCBI, corresponding entries have been identified in KEGG for 1,467 species, for which trail finding has been performed for all combinations of gap parameters δG and δD ranging from 0 to 3. This additional file is available from https://doi.org/10.6084/m9.figshare.7288769. (GZ 178,532 kb) [file 12859_2018_2542_MOESM14_ESM.gz › results/nmu_dG0_dD0.hnet]

--- delta_G = 0, delta_D = 0 ---

path_nmu00010.kgml: Glycolysis / Gluconeogenesis
path_nmu00010.kgml: Initialization took 0.06 seconds
path_nmu00010.kgml:
path_nmu00010.kgml: Found a trail of span 3 without skipping any vertex
path_nmu00010.kgml: 48 -> 49 -> 50
path_nmu00010.kgml: R00014 -> R03270 -> R02569
path_nmu00010.kgml: nmu:Nmul_A0358 -> nmu:Nmul_A0358 -> nmu:Nmul_A0359
path_nmu00010.kgml: {1.2.4.1, 2.2.1.6, 4.1.1.1} -> 1.2.4.1 -> 2.3.1.12
path_nmu00010.kgml:
path_nmu00010.kgml: Found a trail of span 2 without skipping any vertex
path_nmu00010.kgml: 76 -> 57
path_nmu00010.kgml: R01512 -> R01061
path_nmu00010.kgml: nmu:Nmul_A0386 -> nmu:Nmul_A0387
path_nmu00010.kgml: 2.7.2.3 -> {1.2.1.12, 1.2.1.59}
path_nmu00010.kgml:
path_nmu00010.kgml: --- 0.37 seconds ---

path_nmu00020.kgml: Citrate cycle (TCA cycle)
path_nmu00020.kgml: Initialization took 0.09 seconds
path_nmu00020.kgml:
path_nmu00020.kgml: Found a trail of span 4 without skipping any vertex
path_nmu00020.kgml: 31 -> 28 -> 30 -> 29
path_nmu00020.kgml: R02570 -> R07618 -> R03316 -> R00621
path_nmu00020.kgml: nmu:Nmul_A0856 -> {nmu:Nmul_A0515, nmu:Nmul_A0855, nmu:Nmul_A2075} -> nmu:Nmul_A0857 -> nmu:Nmul_A0857
path_nmu00020.kgml: 2.3.1.61 -> 1.8.1.4 -> 1.2.4.2 -> 1.2.4.2
path_nmu00020.kgml:
path_nmu00020.kgml: Found a trail of span 3 without skipping any vertex
path_nmu00020.kgml: 75 -> 77 -> 82
path_nmu00020.kgml: R00014 -> R03270 -> R02569
path_nmu00020.kgml: nmu:Nmul_A0358 -> nmu:Nmul_A0358 -> nmu:Nmul_A0359
path_nmu00020.kgml: {1.2.4.1, 2.2.1.6, 4.1.1.1} -> 1.2.4.1 -> 2.3.1.12
path_nmu00020.kgml:
path_nmu00020.kgml: --- 0.46 seconds ---

path_nmu00030.kgml: Pentose phosphate pathway
path_nmu00030.kgml: Initialization took 0.06 seconds
path_nmu00030.kgml:
path_nmu00030.kgml: Found a trail of span 6 without skipping any vertex
path_nmu00030.kgml: 78 -> 46 -> 49 -> 53 -> 37 -> 157
path_nmu00030.kgml: R01057 -> R01641 -> R01830 -> R02740 -> R02739 -> {R02736, R10907}
path_nmu00030.kgml: {nmu:Nmul_A0467, nmu:Nmul_A1062} -> {nmu:Nmul_A0388, nmu:Nmul_A0468} -> {nmu:Nmul_A0388, nmu:Nmul_A0468} -> nmu:Nmul_A0469 -> nmu:Nmul_A0469 -> nmu:Nmul_A0466
path_nmu00030.kgml: {5.4.2.2, 5.4.2.7} -> 2.2.1.1 -> 2.2.1.1 -> 5.3.1.9 -> {5.1.3.15, 5.3.1.9} -> {1.1.1.363, 1.1.1.49, 1.1.1.363, 1.1.1.388}
path_nmu00030.kgml:
path_nmu00030.kgml: Found a trail of span 6 without skipping any vertex
path_nmu00030.kgml: 49 -> 46 -> 78 -> 46 -> 49 -> 53 -> 37 -> 58
path_nmu00030.kgml: R01830 -> R01641 -> R01057 -> R01641 -> R01830 -> R02740 -> R02739 -> R02736
path_nmu00030.kgml: {nmu:Nmul_A0388, nmu:Nmul_A0468} -> {nmu:Nmul_A0388, nmu:Nmul_A0468} -> {nmu:Nmul_A0467, nmu:Nmul_A1062} -> {nmu:Nmul_A0388, nmu:Nmul_A0468} -> {nmu:Nmul_A0388, nmu:Nmul_A0468} -> nmu:Nmul_A0469 -> nmu:Nmul_A0469 -> nmu:Nmul_A0466
path_nmu00030.kgml: 2.2.1.1 -> 2.2.1.1 -> {5.4.2.2, 5.4.2.7} -> 2.2.1.1 -> 2.2.1.1 -> 5.3.1.9 -> {5.1.3.15, 5.3.1.9} -> {1.1.1.363, 1.1.1.49}
path_nmu00030.kgml:
path_nmu00030.kgml: --- 0.42 seconds ---

path_nmu00040.kgml: Pentose and glucuronate interconversions
path_nmu00040.kgml: Initialization took 0.06 seconds
path_nmu00040.kgml: (not found)
path_nmu00040.kgml: --- 0.12 seconds ---

path_nmu00051.kgml: Fructose and mannose metabolism
path_nmu00051.kgml: Initialization took 0.06 seconds
path_nmu00051.kgml: (not found)
path_nmu00051.kgml: --- 0.12 seconds ---

path_nmu00052.kgml: Galactose metabolism
path_nmu00052.kgml: Initialization took 0.06 seconds
path_nmu00052.kgml:
path_nmu00052.kgml: Found a trail of span 2 without skipping any vertex
path_nmu00052.kgml: 171 -> 82
path_nmu00052.kgml: R01092 -> R00955
path_nmu00052.kgml: nmu:Nmul_A1938 -> nmu:Nmul_A1939
path_nmu00052.kgml: 2.7.1.6 -> 2.7.7.12
path_nmu00052.kgml:
path_nmu00052.kgml: --- 0.18 seconds ---

path_nmu00053.kgml: Ascorbate and aldarate metabolism
path_nmu00053.kgml: Initialization took 0.06 seconds
path_nmu00053.kgml: (not found)
path_nmu00053.kgml: --- 0.12 seconds ---

path_nmu00061.kgml: Fatty acid biosynthesis
path_nmu00061.kgml: Initialization took 0.06 seconds
path_nmu00061.kgml:
path_nmu00061.kgml: Found a trail of span 3 without skipping any vertex
path_nmu00061.kgml: 147 -> 262 -> 142
path_nmu00061.kgml: R01626 -> R10707 -> R04533
path_nmu00061.kgml: nmu:Nmul_A1073 -> nmu:Nmul_A1072 -> {nmu:Nmul_A1074, nmu:Nmul_A1378}
path_nmu00061.kgml: {2.3.1.39, 2.3.1.85, 2.3.1.86} -> 2.3.1.180 -> {1.1.1.100, 2.3.1.85, 2.3.1.86}
path_nmu00061.kgml:
path_nmu00061.kgml: --- 0.31 seconds ---

path_nmu00071.kgml: Fatty acid degradation
path_nmu00071.kgml: Initialization took 0.06 seconds
path_nmu00071.kgml: Aborted (analysis takes longer than 300 seconds)

path_nmu00130.kgml: Ubiquinone and other terpenoid-quinone biosynthesis
path_nmu00130.kgml: Initialization took 0.06 seconds
path_nmu00130.kgml: (not found)
path_nmu00130.kgml: --- 0.13 seconds ---

path_nmu00190.kgml: Oxidative phosphorylation
path_nmu00190.kgml: Initialization took 0.06 seconds
path_nmu00190.kgml: (not found)
path_nmu00190.kgml: --- 0.13 seconds ---

path_nmu00220.kgml: Arginine biosynthesis
path_nmu00220.kgml: Initialization took 0.05 seconds
path_nmu00220.kgml:
path_nmu00220.kgml: Found a trail of span 2 without skipping any vertex
path_nmu00220.kgml: 56 -> 57
path_nmu00220.kgml: R00774 -> R00005
path_nmu00220.kgml: nmu:Nmul_A0943 -> nmu:Nmul_A0944
path_nmu00220.kgml: 6.3.4.6 -> 3.5.1.54
path_nmu00220.kgml:
path_nmu00220.kgml: Found a trail of span 2 without skipping any vertex
path_nmu00220.kgml: 44 -> 45
path_nmu00220.kgml: R01398 -> R01954
path_nmu00220.kgml: nmu:Nmul_A1042 -> nmu:Nmul_A1043
path_nmu00220.kgml: 2.1.3.3 -> 6.3.4.5
path_nmu00220.kgml:
path_nmu00220.kgml: --- 0.23 seconds ---

path_nmu00230.kgml: Purine metabolism
path_nmu00230.kgml: Initialization took 0.07 seconds
path_nmu00230.kgml:
path_nmu00230.kgml: Found a trail of span 3 without skipping any vertex
path_nmu00230.kgml: 427 -> 428 -> 167
path_nmu00230.kgml: R07404 -> R07405 -> R04591
path_nmu00230.kgml: nmu:Nmul_A0611 -> nmu:Nmul_A0610 -> nmu:Nmul_A0612
path_nmu00230.kgml: 6.3.4.18 -> 5.4.99.18 -> 6.3.2.6
path_nmu00230.kgml:
path_nmu00230.kgml: Found a trail of span 2 without skipping any vertex
path_nmu00230.kgml: 244 -> 245
path_nmu00230.kgml: R00441 -> R00429
path_nmu00230.kgml: {nmu:Nmul_A0051, nmu:Nmul_A0759, nmu:Nmul_A0760, nmu:Nmul_A0792} -> {nmu:Nmul_A0050, nmu:Nmul_A2505}
path_nmu00230.kgml: {2.7.7.48, 2.7.7.6} -> 2.7.6.5
path_nmu00230.kgml:
path_nmu00230.kgml: Found a trail of span 2 without skipping any vertex
path_nmu00230.kgml: 205 -> 206
path_nmu00230.kgml: R01130 -> {R01230, R01231}
path_nmu00230.kgml: nmu:Nmul_A1200 -> nmu:Nmul_A1199
path_nmu00230.kgml: 1.1.1.205 -> {6.3.5.2, 6.3.5.2}
path_nmu00230.kgml:
path_nmu00230.kgml: --- 0.94 seconds ---

path_nmu00240.kgml: Pyrimidine metabolism
path_nmu00240.kgml: Initialization took 0.07 seconds
path_nmu00240.kgml:
path_nmu00240.kgml: Found a trail of span 2 without skipping any vertex
path_nmu00240.kgml: 97 -> 98
path_nmu00240.kgml: R01397 -> R01993
path_nmu00240.kgml: nmu:Nmul_A2481 -> {nmu:Nmul_A0354, nmu:Nmul_A2482}
path_nmu00240.kgml: 2.1.3.2 -> 3.5.2.3
path_nmu00240.kgml:
path_nmu00240.kgml: --- 0.32 seconds ---

path_nmu00250.kgml: Alanine, aspartate and glutamate metabolism
path_nmu00250.kgml: Initialization took 0.06 seconds
path_nmu00250.kgml: (not found)
path_nmu00250.kgml: --- 0.12 seconds ---

path_nmu00260.kgml: Glycine, serine and threonine metabolism
path_nmu00260.kgml: Initialization took 0.06 seconds
path_nmu00260.kgml:
path_nmu00260.kgml: Found a trail of span 2 without skipping any vertex
path_nmu00260.kgml: 70 -> 78
path_nmu00260.kgml: R01513 -> R04173
path_nmu00260.kgml: {nmu:Nmul_A0428, nmu:Nmul_A2191} -> nmu:Nmul_A2190
path_nmu00260.kgml: 1.1.1.95 -> 2.6.1.52
path_nmu00260.kgml:
path_nmu00260.kgml: --- 0.27 seconds ---

path_nmu00261.kgml: Monobactam biosynthesis
path_nmu00261.kgml: Initialization took 0.05 seconds
path_nmu00261.kgml: (not found)
path_nmu00261.kgml: --- 0.10 seconds ---

path_nmu00270.kgml: Cysteine and methionine metabolism
path_nmu00270.kgml: Initialization took 0.06 seconds
path_nmu00270.kgml:
path_nmu00270.kgml: Found a trail of span 2 without skipping any vertex
path_nmu00270.kgml: 124 -> 123
path_nmu00270.kgml: R00586 -> R00897
path_nmu00270.kgml: nmu:Nmul_A2073 -> nmu:Nmul_A2072
path_nmu00270.kgml: 2.3.1.30 -> {2.5.1.47, 2.5.1.65}
path_nmu00270.kgml:
path_nmu00270.kgml: Found a trail of span 2 without skipping any vertex
path_nmu00270.kgml: 247 -> 250
path_nmu00270.kgml: R10993 -> R10994
path_nmu00270.kgml: nmu:Nmul_A0216 -> nmu:Nmul_A0217
path_nmu00270.kgml: 6.3.2.2 -> 6.3.2.3
path_nmu00270.kgml:
path_nmu00270.kgml: --- 0.28 seconds ---

path_nmu00280.kgml: Valine, leucine and isoleucine degradation
path_nmu00280.kgml: Initialization took 0.06 seconds
path_nmu00280.kgml: (not found)
path_nmu00280.kgml: --- 0.12 seconds ---

path_nmu00281.kgml: Geraniol degradation
path_nmu00281.kgml: Initialization took 0.06 seconds
path_nmu00281.kgml: (not found)
path_nmu00281.kgml: --- 0.12 seconds ---

path_nmu00290.kgml: Valine, leucine and isoleucine biosynthesis
path_nmu00290.kgml: Initialization took 0.05 seconds
path_nmu00290.kgml:
path_nmu00290.kgml: Found a trail of span 3 without skipping any vertex
path_nmu00290.kgml: 79 -> 44 -> 46 -> 44
path_nmu00290.kgml: R00226 -> R05071 -> R04440 -> R05071
path_nmu00290.kgml: {nmu:Nmul_A0473, nmu:Nmul_A0474} -> nmu:Nmul_A0472 -> nmu:Nmul_A0472 -> nmu:Nmul_A0472
path_nmu00290.kgml: 2.2.1.6 -> {1.1.1.86, 5.4.99.3} -> 1.1.1.86 -> {1.1.1.86, 5.4.99.3}
path_nmu00290.kgml:
path_nmu00290.kgml: Found a trail of span 3 without skipping any vertex
path_nmu00290.kgml: 47 -> 42 -> 34
path_nmu00290.kgml: R08648 -> R05069 -> R05068
path_nmu00290.kgml: {nmu:Nmul_A0473, nmu:Nmul_A0474} -> nmu:Nmul_A0472 -> nmu:Nmul_A0472
path_nmu00290.kgml: 2.2.1.6 -> {1.1.1.86, 5.4.99.3} -> 1.1.1.86
path_nmu00290.kgml:
path_nmu00290.kgml: Found a trail of span 3 without skipping any vertex
path_nmu00290.kgml: 35 -> 37 -> 36
path_nmu00290.kgml: R03968 -> R04001 -> R04426
path_nmu00290.kgml: {nmu:Nmul_A1919, nmu:Nmul_A1921} -> {nmu:Nmul_A1919, nmu:Nmul_A1921} -> nmu:Nmul_A1918
path_nmu00290.kgml: 4.2.1.33 -> 4.2.1.33 -> 1.1.1.85
path_nmu00290.kgml:
path_nmu00290.kgml: Found a trail of span 3 without skipping any vertex
path_nmu00290.kgml: 78 -> 21 -> 22
path_nmu00290.kgml: R03896 -> R03898 -> R00994
path_nmu00290.kgml: {nmu:Nmul_A1919, nmu:Nmul_A1921} -> {nmu:Nmul_A1919, nmu:Nmul_A1921} -> nmu:Nmul_A1918
path_nmu00290.kgml: 4.2.1.35 -> 4.2.1.35 -> 1.1.1.85
path_nmu00290.kgml:
path_nmu00290.kgml: --- 0.46 seconds ---

path_nmu00300.kgml: Lysine biosynthesis
path_nmu00300.kgml: Initialization took 0.05 seconds
path_nmu00300.kgml:
path_nmu00300.kgml: Found a trail of span 3 without skipping any vertex
path_nmu00300.kgml: 57 -> 59 -> 61
path_nmu00300.kgml: R04365 -> R04475 -> R02734
path_nmu00300.kgml: nmu:Nmul_A1851 -> {nmu:Nmul_A1041, nmu:Nmul_A1850} -> nmu:Nmul_A1852
path_nmu00300.kgml: 2.3.1.117 -> 2.6.1.17 -> 3.5.1.18
path_nmu00300.kgml:
path_nmu00300.kgml: Found a trail of span 2 without skipping any vertex
path_nmu00300.kgml: 77 -> 46
path_nmu00300.kgml: R02788 -> R04617
path_nmu00300.kgml: nmu:Nmul_A2499 -> nmu:Nmul_A2498
path_nmu00300.kgml: 6.3.2.13 -> 6.3.2.10
path_nmu00300.kgml:
path_nmu00300.kgml: --- 0.24 seconds ---

path_nmu00310.kgml: Lysine degradation
path_nmu00310.kgml: Initialization took 0.05 seconds
path_nmu00310.kgml:
path_nmu00310.kgml: Found a trail of span 2 without skipping any vertex
path_nmu00310.kgml: 55 -> 73
path_nmu00310.kgml: R01940 -> R02571
path_nmu00310.kgml: nmu:Nmul_A0857 -> nmu:Nmul_A0856
path_nmu00310.kgml: 1.2.4.2 -> 2.3.1.61
path_nmu00310.kgml:
path_nmu00310.kgml: --- 0.16 seconds ---

path_nmu00330.kgml: Arginine and proline metabolism
path_nmu00330.kgml: Initialization took 0.08 seconds
path_nmu00330.kgml: (not found)
path_nmu00330.kgml: --- 0.13 seconds ---

path_nmu00332.kgml: Carbapenem biosynthesis
path_nmu00332.kgml: Initialization took 0.05 seconds
path_nmu00332.kgml: (not found)
path_nmu00332.kgml: --- 0.10 seconds ---

path_nmu00340.kgml: Histidine metabolism
path_nmu00340.kgml: Initialization took 0.09 seconds
path_nmu00340.kgml:
path_nmu00340.kgml: --- 0.23 seconds ---

path_nmu00350.kgml: Tyrosine metabolism
path_nmu00350.kgml: Initialization took 0.06 seconds
path_nmu00350.kgml: (not found)
path_nmu00350.kgml: --- 0.15 seconds ---

path_nmu00360.kgml: Phenylalanine metabolism
path_nmu00360.kgml: Initialization took 0.08 seconds
path_nmu00360.kgml: (not found)
path_nmu00360.kgml: --- 0.13 seconds ---

path_nmu00362.kgml: Benzoate degradation
path_nmu00362.kgml: Initialization took 0.05 seconds
path_nmu00362.kgml:
path_nmu00362.kgml: Found a trail of span 2 without skipping any vertex
path_nmu00362.kgml: 238 -> 90
path_nmu00362.kgml: R05305 -> R05586
path_nmu00362.kgml: nmu:Nmul_A0097 -> nmu:Nmul_A0098
path_nmu00362.kgml: {1.1.1.259, 1.1.1.35} -> 2.3.1.16
path_nmu00362.kgml:
path_nmu00362.kgml: --- 0.14 seconds ---

path_nmu00380.kgml: Tryptophan metabolism
path_nmu00380.kgml: Initialization took 0.05 seconds
path_nmu00380.kgml: (not found)
path_nmu00380.kgml: --- 0.10 seconds ---

path_nmu00400.kgml: Phenylalanine, tyrosine and tryptophan biosynthesis
path_nmu00400.kgml: Initialization took 0.10 seconds
path_nmu00400.kgml:
path_nmu00400.kgml: Found a trail of span 4 without skipping any vertex
path_nmu00400.kgml: 67 -> 88 -> 60 -> 58 -> 60 -> 88
path_nmu00400.kgml: R00691 -> R00694 -> R01373 -> R01715 -> R01373 -> R00694
path_nmu00400.kgml: nmu:Nmul_A2192 -> {nmu:Nmul_A0818, nmu:Nmul_A2193} -> nmu:Nmul_A2192 -> nmu:Nmul_A2192 -> nmu:Nmul_A2192 -> {nmu:Nmul_A0818, nmu:Nmul_A2193}
path_nmu00400.kgml: {4.2.1.51, 4.2.1.91} -> {2.6.1.1, 2.6.1.5, 2.6.1.57, 2.6.1.9} -> {4.2.1.51, 4.2.1.91} -> 5.4.99.5 -> {4.2.1.51, 4.2.1.91} -> {2.6.1.1, 2.6.1.5, 2.6.1.57, 2.6.1.9}
path_nmu00400.kgml:
path_nmu00400.kgml: Found a trail of span 3 without skipping any vertex
path_nmu00400.kgml: 53 -> 51 -> 52
path_nmu00400.kgml: R00674 -> R02722 -> R02340
path_nmu00400.kgml: nmu:Nmul_A1912 -> {nmu:Nmul_A1911, nmu:Nmul_A1912} -> nmu:Nmul_A1911
path_nmu00400.kgml: {4.2.1.122, 4.2.1.20} -> 4.2.1.20 -> {4.1.2.8, 4.2.1.20}
path_nmu00400.kgml:
path_nmu00400.kgml: Found a trail of span 2 without skipping any vertex
path_nmu00400.kgml: 57 -> 56
path_nmu00400.kgml: {R00985, R00986} -> R01073
path_nmu00400.kgml: {nmu:Nmul_A2369, nmu:Nmul_A2564} -> nmu:Nmul_A2563
path_nmu00400.kgml: {4.1.3.27, 4.1.3.27} -> 2.4.2.18
path_nmu00400.kgml:
path_nmu00400.kgml: --- 0.51 seconds ---

path_nmu00401.kgml: Novobiocin biosynthesis
path_nmu00401.kgml: Initialization took 0.05 seconds
path_nmu00401.kgml: (not found)
path_nmu00401.kgml: --- 0.10 seconds ---

path_nmu00410.kgml: beta-Alanine metabolism
path_nmu00410.kgml: Initialization took 0.05 seconds
path_nmu00410.kgml: (not found)
path_nmu00410.kgml: --- 0.09 seconds ---

path_nmu00430.kgml: Taurine and hypotaurine metabolism
path_nmu00430.kgml: Initialization took 0.05 seconds
path_nmu00430.kgml: (not found)
path_nmu00430.kgml: --- 0.10 seconds ---

path_nmu00450.kgml: Selenocompound metabolism
path_nmu00450.kgml: Initialization took 0.05 seconds
path_nmu00450.kgml: (not found)
path_nmu00450.kgml: --- 0.10 seconds ---

path_nmu00471.kgml: D-Glutamine and D-glutamate metabolism
path_nmu00471.kgml: Initialization took 0.06 seconds
path_nmu00471.kgml: (not found)
path_nmu00471.kgml: --- 0.11 seconds ---

path_nmu00472.kgml: D-Arginine and D-ornithine metabolism
path_nmu00472.kgml: Initialization took 0.05 seconds
path_nmu00472.kgml: (not found)
path_nmu00472.kgml: --- 0.11 seconds ---

path_nmu00473.kgml: D-Alanine metabolism
path_nmu00473.kgml: Initialization took 0.05 seconds
path_nmu00473.kgml: (not found)
path_nmu00473.kgml: --- 0.11 seconds ---

path_nmu00480.kgml: Glutathione metabolism
path_nmu00480.kgml: Initialization took 0.05 seconds
path_nmu00480.kgml:
path_nmu00480.kgml: Found a trail of span 2 without skipping any vertex
path_nmu00480.kgml: 49 -> 48
path_nmu00480.kgml: R00894 -> R00497
path_nmu00480.kgml: {nmu:Nmul_A0216, nmu:Nmul_A1548} -> nmu:Nmul_A0217
path_nmu00480.kgml: 6.3.2.2 -> 6.3.2.3
path_nmu00480.kgml:
path_nmu00480.kgml: --- 0.17 seconds ---

path_nmu00500.kgml: Starch and sucrose metabolism
path_nmu00500.kgml: Initialization took 0.05 seconds
path_nmu00500.kgml:
path_nmu00500.kgml: Found a trail of span 4 without skipping any vertex
path_nmu00500.kgml: 206 -> 205 -> 149 -> 134
path_nmu00500.kgml: R01824 -> R11256 -> R01557 -> R05196
path_nmu00500.kgml: nmu:Nmul_A1402 -> nmu:Nmul_A1403 -> nmu:Nmul_A1404 -> nmu:Nmul_A1402
path_nmu00500.kgml: 5.4.99.15 -> 3.2.1.141 -> 5.4.99.16 -> 2.4.1.25
path_nmu00500.kgml:
path_nmu00500.kgml: Found a trail of span 2 without skipping any vertex
path_nmu00500.kgml: 137 -> 120
path_nmu00500.kgml: R02421 -> R02110
path_nmu00500.kgml: nmu:Nmul_A0716 -> nmu:Nmul_A0717
path_nmu00500.kgml: {2.4.1.21, 2.4.1.242} -> 2.4.1.18
path_nmu00500.kgml:
path_nmu00500.kgml: Found a trail of span 2 without skipping any vertex
path_nmu00500.kgml: 133 -> 113
path_nmu00500.kgml: R02111 -> R00948
path_nmu00500.kgml: {nmu:Nmul_A0715, nmu:Nmul_A1402} -> nmu:Nmul_A0718
path_nmu00500.kgml: 2.4.1.1 -> 2.7.7.27
path_nmu00500.kgml:
path_nmu00500.kgml: --- 0.42 seconds ---

path_nmu00520.kgml: Amino sugar and nucleotide sugar metabolism
path_nmu00520.kgml: Initialization took 0.05 seconds
path_nmu00520.kgml:
path_nmu00520.kgml: Found a trail of span 2 without skipping any vertex
path_nmu00520.kgml: 200 -> 184
path_nmu00520.kgml: R01092 -> R00955
path_nmu00520.kgml: nmu:Nmul_A1938 -> nmu:Nmul_A1939
path_nmu00520.kgml: 2.7.1.6 -> 2.7.7.12
path_nmu00520.kgml:
path_nmu00520.kgml: Found a trail of span 2 without skipping any vertex
path_nmu00520.kgml: 420 -> 422
path_nmu00520.kgml: R11024 -> R11025
path_nmu00520.kgml: nmu:Nmul_A0126 -> nmu:Nmul_A0127
path_nmu00520.kgml: 2.7.1.221 -> 2.7.7.99
path_nmu00520.kgml:
path_nmu00520.kgml: Found a trail of span 2 without skipping any vertex
path_nmu00520.kgml: 43 -> 89
path_nmu00520.kgml: R00418 -> R06894
path_nmu00520.kgml: nmu:Nmul_A0271 -> nmu:Nmul_A0270
path_nmu00520.kgml: {5.1.3.2, 5.1.3.7} -> ?
path_nmu00520.kgml:
path_nmu00520.kgml: --- 0.32 seconds ---

path_nmu00521.kgml: Streptomycin biosynthesis
path_nmu00521.kgml: Initialization took 0.05 seconds
path_nmu00521.kgml:
path_nmu00521.kgml: Found a trail of span 4 without skipping any vertex
path_nmu00521.kgml: 44 -> 43 -> 42 -> 24
path_nmu00521.kgml: R02328 -> R06513 -> R06514 -> R02777
path_nmu00521.kgml: nmu:Nmul_A0266 -> nmu:Nmul_A0264 -> nmu:Nmul_A0267 -> nmu:Nmul_A0265
path_nmu00521.kgml: 2.7.7.24 -> 4.2.1.46 -> 5.1.3.13 -> 1.1.1.133
path_nmu00521.kgml:
path_nmu00521.kgml: --- 0.14 seconds ---

path_nmu00523.kgml: Polyketide sugar unit biosynthesis
path_nmu00523.kgml: Initialization took 0.05 seconds
path_nmu00523.kgml:
path_nmu00523.kgml: Found a trail of span 4 without skipping any vertex
path_nmu00523.kgml: 27 -> 26 -> 63 -> 28
path_nmu00523.kgml: R02328 -> R06513 -> R06514 -> R02777
path_nmu00523.kgml: nmu:Nmul_A0266 -> nmu:Nmul_A0264 -> nmu:Nmul_A0267 -> nmu:Nmul_A0265
path_nmu00523.kgml: 2.7.7.24 -> 4.2.1.46 -> 5.1.3.13 -> 1.1.1.133
path_nmu00523.kgml:
path_nmu00523.kgml: --- 0.15 seconds ---

path_nmu00525.kgml: Acarbose and validamycin biosynthesis
path_nmu00525.kgml: Initialization took 0.05 seconds
path_nmu00525.kgml: (not found)
path_nmu00525.kgml: --- 0.09 seconds ---

path_nmu00540.kgml: Lipopolysaccharide biosynthesis
path_nmu00540.kgml: Initialization took 0.05 seconds
path_nmu00540.kgml: (not found)
path_nmu00540.kgml: --- 0.11 seconds ---

path_nmu00550.kgml: Peptidoglycan biosynthesis
path_nmu00550.kgml: Initialization took 0.08 seconds
path_nmu00550.kgml:
path_nmu00550.kgml: Found a trail of span 4 without skipping any vertex
path_nmu00550.kgml: 32 -> 34 -> 23 -> 35
path_nmu00550.kgml: R02783 -> R02788 -> R04617 -> R05630
path_nmu00550.kgml: nmu:Nmul_A2496 -> nmu:Nmul_A2499 -> nmu:Nmul_A2498 -> nmu:Nmul_A2497
path_nmu00550.kgml: 6.3.2.9 -> 6.3.2.13 -> 6.3.2.10 -> 2.7.8.13
path_nmu00550.kgml:
path_nmu00550.kgml: Found a trail of span 2 without skipping any vertex
path_nmu00550.kgml: 59 -> 33
path_nmu00550.kgml: {R03191, R03192} -> R03193
path_nmu00550.kgml: nmu:Nmul_A2492 -> nmu:Nmul_A2493
path_nmu00550.kgml: {1.3.1.98, 1.3.1.98} -> 6.3.2.8
path_nmu00550.kgml:
path_nmu00550.kgml: Found a trail of span 2 without skipping any vertex
path_nmu00550.kgml: 29 -> 28
path_nmu00550.kgml: R04573 -> R05629
path_nmu00550.kgml: nmu:Nmul_A2498 -> nmu:Nmul_A2497
path_nmu00550.kgml: 6.3.2.10 -> 2.7.8.13
path_nmu00550.kgml:
path_nmu00550.kgml: --- 0.35 seconds ---

path_nmu00561.kgml: Glycerolipid metabolism
path_nmu00561.kgml: Initialization took 0.05 seconds
path_nmu00561.kgml: (not found)
path_nmu00561.kgml: --- 0.10 seconds ---

path_nmu00562.kgml: Inositol phosphate metabolism
path_nmu00562.kgml: Initialization took 0.05 seconds
path_nmu00562.kgml: (not found)
path_nmu00562.kgml: --- 0.11 seconds ---

path_nmu00564.kgml: Glycerophospholipid metabolism
path_nmu00564.kgml: Initialization took 0.06 seconds
path_nmu00564.kgml: (not found)
path_nmu00564.kgml: --- 0.11 seconds ---

path_nmu00592.kgml: alpha-Linolenic acid metabolism
path_nmu00592.kgml: Initialization took 0.05 seconds
path_nmu00592.kgml: (not found)
path_nmu00592.kgml: --- 0.10 seconds ---

path_nmu00620.kgml: Pyruvate metabolism
path_nmu00620.kgml: Initialization took 0.05 seconds
path_nmu00620.kgml:
path_nmu00620.kgml: Found a trail of span 3 without skipping any vertex
path_nmu00620.kgml: 55 -> 123 -> 55 -> 124
path_nmu00620.kgml: R03270 -> R00014 -> R03270 -> R02569
path_nmu00620.kgml: nmu:Nmul_A0358 -> nmu:Nmul_A0358 -> nmu:Nmul_A0358 -> nmu:Nmul_A0359
path_nmu00620.kgml: 1.2.4.1 -> {1.2.4.1, 2.2.1.6, 4.1.1.1} -> 1.2.4.1 -> 2.3.1.12
path_nmu00620.kgml:
path_nmu00620.kgml: Found a trail of span 2 without skipping any vertex
path_nmu00620.kgml: 98 -> 103
path_nmu00620.kgml: R00236 -> R00316
path_nmu00620.kgml: {nmu:Nmul_A1867, nmu:Nmul_A1868} -> {nmu:Nmul_A1867, nmu:Nmul_A1868}
path_nmu00620.kgml: 6.2.1.1 -> 6.2.1.1
path_nmu00620.kgml:
path_nmu00620.kgml: --- 0.28 seconds ---

path_nmu00622.kgml: Xylene degradation
path_nmu00622.kgml: Initialization took 0.05 seconds
path_nmu00622.kgml: (not found)
path_nmu00622.kgml: --- 0.09 seconds ---

path_nmu00623.kgml: Toluene degradation
path_nmu00623.kgml: Initialization took 0.05 seconds
path_nmu00623.kgml: (not found)
path_nmu00623.kgml: --- 0.09 seconds ---

path_nmu00625.kgml: Chloroalkane and chloroalkene degradation
path_nmu00625.kgml: Initialization took 0.05 seconds
path_nmu00625.kgml: (not found)
path_nmu00625.kgml: --- 0.09 seconds ---

path_nmu00626.kgml: Naphthalene degradation
path_nmu00626.kgml: Initialization took 0.05 seconds
path_nmu00626.kgml: (not found)
path_nmu00626.kgml: --- 0.10 seconds ---

path_nmu00630.kgml: Glyoxylate and dicarboxylate metabolism
path_nmu00630.kgml: Initialization took 0.05 seconds
path_nmu00630.kgml: (not found)
path_nmu00630.kgml: --- 0.13 seconds ---

path_nmu00640.kgml: Propanoate metabolism
path_nmu00640.kgml: Initialization took 0.06 seconds
path_nmu00640.kgml:
path_nmu00640.kgml: Found a trail of span 2 without skipping any vertex
path_nmu00640.kgml: 67 -> 66
path_nmu00640.kgml: R01354 -> R00926
path_nmu00640.kgml: {nmu:Nmul_A1867, nmu:Nmul_A1868} -> {nmu:Nmul_A1867, nmu:Nmul_A1868}
path_nmu00640.kgml: {6.2.1.1, 6.2.1.17} -> {6.2.1.1, 6.2.1.17}
path_nmu00640.kgml:
path_nmu00640.kgml: --- 0.21 seconds ---

path_nmu00650.kgml: Butanoate metabolism
path_nmu00650.kgml: Initialization took 0.08 seconds
path_nmu00650.kgml: (not found)
path_nmu00650.kgml: --- 0.14 seconds ---

path_nmu00660.kgml: C5-Branched dibasic acid metabolism
path_nmu00660.kgml: Initialization took 0.08 seconds
path_nmu00660.kgml:
path_nmu00660.kgml: Found a trail of span 3 without skipping any vertex
path_nmu00660.kgml: 31 -> 96 -> 97
path_nmu00660.kgml: R03896 -> R03898 -> R00994
path_nmu00660.kgml: {nmu:Nmul_A1919, nmu:Nmul_A1921} -> {nmu:Nmul_A1919, nmu:Nmul_A1921} -> nmu:Nmul_A1918
path_nmu00660.kgml: 4.2.1.35 -> 4.2.1.35 -> 1.1.1.85
path_nmu00660.kgml:
path_nmu00660.kgml: --- 0.23 seconds ---

path_nmu00670.kgml: One carbon pool by folate
path_nmu00670.kgml: Initialization took 0.06 seconds
path_nmu00670.kgml:
path_nmu00670.kgml: Found a trail of span 4 without skipping any vertex
path_nmu00670.kgml: 68 -> 23 -> 24 -> 52
path_nmu00670.kgml: {R00937, R00940} -> {R00936, R00939} -> {R02235, R02236} -> R02101
path_nmu00670.kgml: nmu:Nmul_A1963 -> nmu:Nmul_A1963 -> nmu:Nmul_A1963 -> nmu:Nmul_A1962
path_nmu00670.kgml: {1.5.1.3, 1.5.1.3} -> {1.5.1.3, 1.5.1.3} -> {1.5.1.3, 1.5.1.3} -> 2.1.1.45
path_nmu00670.kgml:
path_nmu00670.kgml: --- 0.48 seconds ---

path_nmu00680.kgml: Methane metabolism
path_nmu00680.kgml: Initialization took 0.05 seconds
path_nmu00680.kgml:
path_nmu00680.kgml: Found a trail of span 2 without skipping any vertex
path_nmu00680.kgml: 103 -> 102
path_nmu00680.kgml: R06983 -> R00527
path_nmu00680.kgml: nmu:Nmul_A2272 -> nmu:Nmul_A2273
path_nmu00680.kgml: 1.1.1.284 -> 3.1.2.12
path_nmu00680.kgml:
path_nmu00680.kgml: Found a trail of span 2 without skipping any vertex
path_nmu00680.kgml: 148 -> 151
path_nmu00680.kgml: R01513 -> R04173
path_nmu00680.kgml: {nmu:Nmul_A0428, nmu:Nmul_A2191} -> nmu:Nmul_A2190
path_nmu00680.kgml: 1.1.1.95 -> 2.6.1.52
path_nmu00680.kgml:
path_nmu00680.kgml: --- 0.24 seconds ---

path_nmu00730.kgml: Thiamine metabolism
path_nmu00730.kgml: Initialization took 0.05 seconds
path_nmu00730.kgml:
path_nmu00730.kgml: Found a trail of span 3 without skipping any vertex
path_nmu00730.kgml: 76 -> 75 -> 93
path_nmu00730.kgml: R03471 -> R04509 -> R03223
path_nmu00730.kgml: nmu:Nmul_A2627 -> nmu:Nmul_A2627 -> nmu:Nmul_A2628
path_nmu00730.kgml: 2.7.1.49 -> 2.7.4.7 -> 2.5.1.3
path_nmu00730.kgml:
path_nmu00730.kgml: Found a trail of span 3 without skipping any vertex
path_nmu00730.kgml: 76 -> 75 -> 97
path_nmu00730.kgml: R03471 -> R04509 -> R10712
path_nmu00730.kgml: nmu:Nmul_A2627 -> nmu:Nmul_A2627 -> nmu:Nmul_A2628
path_nmu00730.kgml: 2.7.1.49 -> 2.7.4.7 -> 2.5.1.3
path_nmu00730.kgml:
path_nmu00730.kgml: --- 0.23 seconds ---

path_nmu00740.kgml: Riboflavin metabolism
path_nmu00740.kgml: Initialization took 0.05 seconds
path_nmu00740.kgml:
path_nmu00740.kgml: Found a trail of span 3 without skipping any vertex
path_nmu00740.kgml: 32 -> 41 -> 42
path_nmu00740.kgml: R07281 -> R04457 -> R00066
path_nmu00740.kgml: nmu:Nmul_A0010 -> nmu:Nmul_A0011 -> nmu:Nmul_A0009
path_nmu00740.kgml: 4.1.99.12 -> 2.5.1.78 -> 2.5.1.9
path_nmu00740.kgml:
path_nmu00740.kgml: --- 0.17 seconds ---

path_nmu00750.kgml: Vitamin B6 metabolism
path_nmu00750.kgml: Initialization took 0.05 seconds
path_nmu00750.kgml: (not found)
path_nmu00750.kgml: --- 0.09 seconds ---

path_nmu00760.kgml: Nicotinate and nicotinamide metabolism
path_nmu00760.kgml: Initialization took 0.05 seconds
path_nmu00760.kgml:
path_nmu00760.kgml: Found a trail of span 2 without skipping any vertex
path_nmu00760.kgml: 89 -> 88
path_nmu00760.kgml: R01268 -> R01724
path_nmu00760.kgml: nmu:Nmul_A0906 -> nmu:Nmul_A0907
path_nmu00760.kgml: 3.5.1.19 -> 6.3.4.21
path_nmu00760.kgml:
path_nmu00760.kgml: --- 0.18 seconds ---

path_nmu00770.kgml: Pantothenate and CoA biosynthesis
path_nmu00770.kgml: Initialization took 0.09 seconds
path_nmu00770.kgml:
path_nmu00770.kgml: Found a trail of span 2 without skipping any vertex
path_nmu00770.kgml: 82 -> 81
path_nmu00770.kgml: R00006 -> R03051
path_nmu00770.kgml: {nmu:Nmul_A0473, nmu:Nmul_A0474} -> nmu:Nmul_A0472
path_nmu00770.kgml: 2.2.1.6 -> 1.1.1.86
path_nmu00770.kgml:
path_nmu00770.kgml: --- 0.20 seconds ---

path_nmu00780.kgml: Biotin metabolism
path_nmu00780.kgml: Initialization took 0.05 seconds
path_nmu00780.kgml:
path_nmu00780.kgml: Found a trail of span 2 without skipping any vertex
path_nmu00780.kgml: 42 -> 45
path_nmu00780.kgml: R09725 -> R10124
path_nmu00780.kgml: nmu:Nmul_A1131 -> {nmu:Nmul_A0228, nmu:Nmul_A1130}
path_nmu00780.kgml: 3.1.1.85 -> 2.3.1.47
path_nmu00780.kgml:
path_nmu00780.kgml: --- 0.17 seconds ---

path_nmu00785.kgml: Lipoic acid metabolism
path_nmu00785.kgml: Initialization took 0.05 seconds
path_nmu00785.kgml:
path_nmu00785.kgml: Found a trail of span 2 without skipping any vertex
path_nmu00785.kgml: 5 -> 6
path_nmu00785.kgml: R07768 -> R07769
path_nmu00785.kgml: nmu:Nmul_A1987 -> nmu:Nmul_A1988
path_nmu00785.kgml: 2.8.1.8 -> 2.3.1.181
path_nmu00785.kgml:
path_nmu00785.kgml: Found a trail of span 2 without skipping any vertex
path_nmu00785.kgml: 11 -> 10
path_nmu00785.kgml: R07766 -> R07767
path_nmu00785.kgml: nmu:Nmul_A1988 -> nmu:Nmul_A1987
path_nmu00785.kgml: 2.3.1.181 -> 2.8.1.8
path_nmu00785.kgml:
path_nmu00785.kgml: --- 0.20 seconds ---

path_nmu00790.kgml: Folate biosynthesis
path_nmu00790.kgml: Initialization took 0.08 seconds
path_nmu00790.kgml:
path_nmu00790.kgml: Found a trail of span 2 without skipping any vertex
path_nmu00790.kgml: 102 -> 103
path_nmu00790.kgml: R10002 -> R09978
path_nmu00790.kgml: nmu:Nmul_A2711 -> nmu:Nmul_A2710
path_nmu00790.kgml: 4.3.99.3 -> 6.3.4.20
path_nmu00790.kgml:
path_nmu00790.kgml: --- 0.21 seconds ---

path_nmu00791.kgml: Atrazine degradation
path_nmu00791.kgml: Initialization took 0.05 seconds
path_nmu00791.kgml:
path_nmu00791.kgml: Found a trail of span 2 without skipping any vertex
path_nmu00791.kgml: 70 -> 41
path_nmu00791.kgml: R00774 -> R00005
path_nmu00791.kgml: nmu:Nmul_A0943 -> nmu:Nmul_A0944
path_nmu00791.kgml: 6.3.4.6 -> 3.5.1.54
path_nmu00791.kgml:
path_nmu00791.kgml: --- 0.15 seconds ---

path_nmu00860.kgml: Porphyrin and chlorophyll metabolism
path_nmu00860.kgml: Initialization took 0.05 seconds
path_nmu00860.kgml:
path_nmu00860.kgml: Found a trail of span 3 without skipping any vertex
path_nmu00860.kgml: 273 -> 270 -> 271
path_nmu00860.kgml: R00084 -> R03165 -> R03194
path_nmu00860.kgml: nmu:Nmul_A2690 -> nmu:Nmul_A2689 -> {nmu:Nmul_A2313, nmu:Nmul_A2688}
path_nmu00860.kgml: 2.5.1.61 -> 4.2.1.75 -> 2.1.1.107
path_nmu00860.kgml:
path_nmu00860.kgml: --- 0.17 seconds ---

path_nmu00900.kgml: Terpenoid backbone biosynthesis
path_nmu00900.kgml: Initialization took 0.05 seconds
path_nmu00900.kgml: (not found)
path_nmu00900.kgml: --- 0.14 seconds ---

path_nmu00906.kgml: Carotenoid biosynthesis
path_nmu00906.kgml: Initialization took 0.05 seconds
path_nmu00906.kgml: (not found)
path_nmu00906.kgml: --- 0.10 seconds ---

path_nmu00909.kgml: Sesquiterpenoid and triterpenoid biosynthesis
path_nmu00909.kgml: Initialization took 0.05 seconds
path_nmu00909.kgml: (not found)
path_nmu00909.kgml: --- 0.09 seconds ---

path_nmu00910.kgml: Nitrogen metabolism
path_nmu00910.kgml: Initialization took 0.09 seconds
path_nmu00910.kgml: (not found)
path_nmu00910.kgml: --- 0.17 seconds ---

path_nmu00920.kgml: Sulfur metabolism
path_nmu00920.kgml: Initialization took 0.06 seconds
path_nmu00920.kgml:
path_nmu00920.kgml: Found a trail of span 2 without skipping any vertex
path_nmu00920.kgml: 109 -> 103
path_nmu00920.kgml: R00586 -> R00897
path_nmu00920.kgml: nmu:Nmul_A2073 -> nmu:Nmul_A2072
path_nmu00920.kgml: 2.3.1.30 -> {2.5.1.47, 2.5.1.65}
path_nmu00920.kgml:
path_nmu00920.kgml: --- 0.17 seconds ---

path_nmu00970.kgml: Aminoacyl-tRNA biosynthesis
path_nmu00970.kgml: Initialization took 0.06 seconds
path_nmu00970.kgml: (not found)
path_nmu00970.kgml: --- 0.11 seconds ---

path_nmu01040.kgml: Biosynthesis of unsaturated fatty acids
path_nmu01040.kgml: Initialization took 0.05 seconds
path_nmu01040.kgml: (not found)
path_nmu01040.kgml: --- 0.11 seconds ---

--- 336.46 seconds ---
