# Supplementary material for: CoMetGeNe: mining conserved neighborhood patterns in metabolic and genomic contexts
Source: BMC Bioinformatics. 2019 Jan 10;20:19. doi: 10.1186/s12859-018-2542-2 (PMC6327494; doi:10.1186/s12859-018-2542-2)
Supplement: Supplementary file 14 — Trail finding results for completely assembled representative bacterial genomes present in NCBI Genomes. Of the 1,545 fully assembled representative bacterial genomes in NCBI, corresponding entries have been identified in KEGG for 1,467 species, for which trail finding has been performed for all combinations of gap parameters δG and δD ranging from 0 to 3. This additional file is available from https://doi.org/10.6084/m9.figshare.7288769. (GZ 178,532 kb) [file 12859_2018_2542_MOESM14_ESM.gz › results/bkw_dG3_dD0.hnet]

--- delta_G = 3, delta_D = 0 ---

path_bkw00010.kgml: Glycolysis / Gluconeogenesis
path_bkw00010.kgml: Initialization took 3.35 seconds
path_bkw00010.kgml:
path_bkw00010.kgml: Found a trail of span 5 without skipping any vertex
path_bkw00010.kgml: 58 -> 57 -> 76 -> 137 -> 55
path_bkw00010.kgml: R01015 -> R01061 -> R01512 -> R01518 -> R00658
path_bkw00010.kgml: bkw:BkAM31D_20500 -> {bkw:BkAM31D_18600, bkw:BkAM31D_20510} -> bkw:BkAM31D_20505 -> bkw:BkAM31D_20495 -> bkw:BkAM31D_20490
path_bkw00010.kgml: 5.3.1.1 -> {1.2.1.12, 1.2.1.59} -> 2.7.2.3 -> {5.4.2.11, 5.4.2.12} -> 4.2.1.11
path_bkw00010.kgml:
path_bkw00010.kgml: Found a trail of span 4 without skipping any vertex
path_bkw00010.kgml: 48 -> 49 -> 50 -> 75
path_bkw00010.kgml: R00014 -> R03270 -> R02569 -> R07618
path_bkw00010.kgml: {bkw:BkAM31D_15660, bkw:BkAM31D_15665} -> {bkw:BkAM31D_15660, bkw:BkAM31D_15665} -> {bkw:BkAM31D_07545, bkw:BkAM31D_15655} -> {bkw:BkAM31D_07550, bkw:BkAM31D_15650, bkw:BkAM31D_16795}
path_bkw00010.kgml: {1.2.4.1, 2.2.1.6, 4.1.1.1} -> 1.2.4.1 -> 2.3.1.12 -> 1.8.1.4
path_bkw00010.kgml:
path_bkw00010.kgml: --- 3.74 seconds ---

path_bkw00020.kgml: Citrate cycle (TCA cycle)
path_bkw00020.kgml: Initialization took 1.28 seconds
path_bkw00020.kgml:
path_bkw00020.kgml: Found a trail of span 4 without skipping any vertex
path_bkw00020.kgml: 82 -> 80 -> 77 -> 75
path_bkw00020.kgml: R02569 -> R07618 -> R03270 -> R00014
path_bkw00020.kgml: {bkw:BkAM31D_07545, bkw:BkAM31D_15655} -> {bkw:BkAM31D_07550, bkw:BkAM31D_15650, bkw:BkAM31D_16795} -> {bkw:BkAM31D_15660, bkw:BkAM31D_15665} -> {bkw:BkAM31D_15660, bkw:BkAM31D_15665}
path_bkw00020.kgml: 2.3.1.12 -> 1.8.1.4 -> 1.2.4.1 -> {1.2.4.1, 2.2.1.6, 4.1.1.1}
path_bkw00020.kgml:
path_bkw00020.kgml: Found a trail of span 3 without skipping any vertex
path_bkw00020.kgml: 29 -> 30 -> 31
path_bkw00020.kgml: R00621 -> R03316 -> R02570
path_bkw00020.kgml: bkw:BkAM31D_13340 -> bkw:BkAM31D_13340 -> bkw:BkAM31D_13335
path_bkw00020.kgml: 1.2.4.2 -> 1.2.4.2 -> 2.3.1.61
path_bkw00020.kgml:
path_bkw00020.kgml: Found a trail of span 2 containing skipped vertices
path_bkw00020.kgml: 41 -> 42
path_bkw00020.kgml: R00351 -> R00342
path_bkw00020.kgml: bkw:BkAM31D_18660 -> {bkw:BkAM31D_02825, bkw:BkAM31D_18650, bkw:BkAM31D_21940}
path_bkw00020.kgml: {2.3.3.1, 2.3.3.16, 2.3.3.3} -> {1.1.1.299, 1.1.1.37}
path_bkw00020.kgml: Skipped genes: bkw:BkAM31D_18655
path_bkw00020.kgml:
path_bkw00020.kgml: --- 1.60 seconds ---

path_bkw00040.kgml: Pentose and glucuronate interconversions
path_bkw00040.kgml: Initialization took 0.90 seconds
path_bkw00040.kgml:
path_bkw00040.kgml: Found a trail of span 2 without skipping any vertex
path_bkw00040.kgml: 107 -> 105
path_bkw00040.kgml: R02555 -> R01540
path_bkw00040.kgml: bkw:BkAM31D_06590 -> bkw:BkAM31D_06585
path_bkw00040.kgml: 1.1.1.58 -> 4.2.1.7
path_bkw00040.kgml:
path_bkw00040.kgml: Found a trail of span 2 without skipping any vertex
path_bkw00040.kgml: 96 -> 98
path_bkw00040.kgml: R00289 -> R00286
path_bkw00040.kgml: {bkw:BkAM31D_02685, bkw:BkAM31D_13395, bkw:BkAM31D_21420, bkw:BkAM31D_22790} -> {bkw:BkAM31D_13390, bkw:BkAM31D_21430, bkw:BkAM31D_22725}
path_bkw00040.kgml: {2.7.7.64, 2.7.7.9} -> 1.1.1.22
path_bkw00040.kgml:
path_bkw00040.kgml: Found a trail of span 2 without skipping any vertex
path_bkw00040.kgml: 80 -> 87
path_bkw00040.kgml: R01639 -> R01432
path_bkw00040.kgml: {bkw:BkAM31D_20805, bkw:BkAM31D_22490} -> bkw:BkAM31D_20810
path_bkw00040.kgml: 2.7.1.17 -> 5.3.1.5
path_bkw00040.kgml:
path_bkw00040.kgml: Found a trail of span 2 without skipping any vertex
path_bkw00040.kgml: 125 -> 126
path_bkw00040.kgml: R04383 -> R01542
path_bkw00040.kgml: bkw:BkAM31D_06465 -> bkw:BkAM31D_06460
path_bkw00040.kgml: 5.3.1.17 -> {1.1.1.125, 1.1.1.127}
path_bkw00040.kgml:
path_bkw00040.kgml: --- 1.20 seconds ---

path_bkw00051.kgml: Fructose and mannose metabolism
path_bkw00051.kgml: Initialization took 1.09 seconds
path_bkw00051.kgml:
path_bkw00051.kgml: Found a trail of span 2 without skipping any vertex
path_bkw00051.kgml: 67 -> 77
path_bkw00051.kgml: R02704 -> R02703
path_bkw00051.kgml: {bkw:BkAM31D_01160, bkw:BkAM31D_01175} -> bkw:BkAM31D_01180
path_bkw00051.kgml: 2.7.1.197 -> 1.1.1.17
path_bkw00051.kgml:
path_bkw00051.kgml: Found a trail of span 2 without skipping any vertex
path_bkw00051.kgml: 182 -> 74
path_bkw00051.kgml: R00879 -> R00867
path_bkw00051.kgml: bkw:BkAM31D_08150 -> {bkw:BkAM31D_06175, bkw:BkAM31D_08145, bkw:BkAM31D_09560}
path_bkw00051.kgml: 3.2.1.80 -> {2.7.1.1, 2.7.1.4}
path_bkw00051.kgml:
path_bkw00051.kgml: Found a trail of span 2 without skipping any vertex
path_bkw00051.kgml: 54 -> 92
path_bkw00051.kgml: R03232 -> R02071
path_bkw00051.kgml: bkw:BkAM31D_03310 -> bkw:BkAM31D_03305
path_bkw00051.kgml: 2.7.1.202 -> 2.7.1.56
path_bkw00051.kgml:
path_bkw00051.kgml: --- 1.38 seconds ---

path_bkw00052.kgml: Galactose metabolism
path_bkw00052.kgml: Initialization took 0.49 seconds
path_bkw00052.kgml: (not found)
path_bkw00052.kgml: --- 0.55 seconds ---

path_bkw00053.kgml: Ascorbate and aldarate metabolism
path_bkw00053.kgml: Initialization took 0.09 seconds
path_bkw00053.kgml: (not found)
path_bkw00053.kgml: --- 0.13 seconds ---

path_bkw00061.kgml: Fatty acid biosynthesis
path_bkw00061.kgml: Initialization took 1.03 seconds
path_bkw00061.kgml: (not found)
path_bkw00061.kgml: --- 1.16 seconds ---

path_bkw00072.kgml: Synthesis and degradation of ketone bodies
path_bkw00072.kgml: Initialization took 0.39 seconds
path_bkw00072.kgml:
path_bkw00072.kgml: Found a trail of span 3 containing skipped vertices
path_bkw00072.kgml: 15 -> 18 -> 14
path_bkw00072.kgml: R01361 -> R00410 -> R00238
path_bkw00072.kgml: {bkw:BkAM31D_21535, bkw:BkAM31D_23365} -> {bkw:BkAM31D_16415, bkw:BkAM31D_16420, bkw:BkAM31D_23390, bkw:BkAM31D_23395} -> {bkw:BkAM31D_08975, bkw:BkAM31D_16410, bkw:BkAM31D_23385, bkw:BkAM31D_24665}
path_bkw00072.kgml: 1.1.1.30 -> 2.8.3.5 -> 2.3.1.9
path_bkw00072.kgml: Skipped genes: bkw:BkAM31D_23375, bkw:BkAM31D_23370, bkw:BkAM31D_23380
path_bkw00072.kgml:
path_bkw00072.kgml: --- 0.51 seconds ---

path_bkw00130.kgml: Ubiquinone and other terpenoid-quinone biosynthesis
path_bkw00130.kgml: Initialization took 0.43 seconds
path_bkw00130.kgml: (not found)
path_bkw00130.kgml: --- 0.48 seconds ---

path_bkw00190.kgml: Oxidative phosphorylation
path_bkw00190.kgml: Initialization took 1.64 seconds
path_bkw00190.kgml: (not found)
path_bkw00190.kgml: --- 1.69 seconds ---

path_bkw00220.kgml: Arginine biosynthesis
path_bkw00220.kgml: Initialization took 1.09 seconds
path_bkw00220.kgml:
path_bkw00220.kgml: Found a trail of span 3 without skipping any vertex
path_bkw00220.kgml: 49 -> 50 -> 51
path_bkw00220.kgml: R00259 -> R02649 -> R03443
path_bkw00220.kgml: bkw:BkAM31D_17595 -> bkw:BkAM31D_17590 -> bkw:BkAM31D_17600
path_bkw00220.kgml: 2.3.1.1 -> 2.7.2.8 -> 1.2.1.38
path_bkw00220.kgml:
path_bkw00220.kgml: Found a trail of span 2 without skipping any vertex
path_bkw00220.kgml: 45 -> 47
path_bkw00220.kgml: R01954 -> R01086
path_bkw00220.kgml: bkw:BkAM31D_18785 -> bkw:BkAM31D_18780
path_bkw00220.kgml: 6.3.4.5 -> 4.3.2.1
path_bkw00220.kgml:
path_bkw00220.kgml: Found a trail of span 2 containing skipped vertices
path_bkw00220.kgml: 55 -> 44
path_bkw00220.kgml: R02282 -> R01398
path_bkw00220.kgml: bkw:BkAM31D_17595 -> bkw:BkAM31D_17565
path_bkw00220.kgml: 2.3.1.35 -> 2.1.3.3
path_bkw00220.kgml: Skipped genes: bkw:BkAM31D_17590, bkw:BkAM31D_17570, bkw:BkAM31D_17575
path_bkw00220.kgml:
path_bkw00220.kgml: --- 1.46 seconds ---

path_bkw00230.kgml: Purine metabolism
path_bkw00230.kgml: Initialization took 9.15 seconds
path_bkw00230.kgml:
path_bkw00230.kgml: Found a trail of span 11 without skipping any vertex
path_bkw00230.kgml: 160 -> 162 -> 163 -> 260 -> 164 -> 427 -> 428 -> 167 -> 166 -> 165 -> 169
path_bkw00230.kgml: R01072 -> R04144 -> R04325 -> R04463 -> R04208 -> R07404 -> R07405 -> R04591 -> R04559 -> R04560 -> R01127
path_bkw00230.kgml: bkw:BkAM31D_01940 -> bkw:BkAM31D_01960 -> bkw:BkAM31D_01950 -> {bkw:BkAM31D_01925, bkw:BkAM31D_01930, bkw:BkAM31D_01935} -> bkw:BkAM31D_01945 -> bkw:BkAM31D_01910 -> bkw:BkAM31D_01905 -> bkw:BkAM31D_01920 -> bkw:BkAM31D_01915 -> bkw:BkAM31D_01955 -> bkw:BkAM31D_01955
path_bkw00230.kgml: 2.4.2.14 -> 6.3.4.13 -> 2.1.2.2 -> 6.3.5.3 -> 6.3.3.1 -> 6.3.4.18 -> 5.4.99.18 -> 6.3.2.6 -> 4.3.2.2 -> 2.1.2.3 -> 3.5.4.10
path_bkw00230.kgml:
path_bkw00230.kgml: Found a trail of span 9 containing skipped vertices
path_bkw00230.kgml: 160 -> 162 -> 163 -> 260 -> 164 -> 427 -> 428 -> 167 -> 166 -> 167 -> 428
path_bkw00230.kgml: R01072 -> R04144 -> R04325 -> R04463 -> R04208 -> R07404 -> R07405 -> R04591 -> R04559 -> R04591 -> R07405
path_bkw00230.kgml: bkw:BkAM31D_01940 -> bkw:BkAM31D_01960 -> bkw:BkAM31D_01950 -> {bkw:BkAM31D_01925, bkw:BkAM31D_01930, bkw:BkAM31D_01935} -> bkw:BkAM31D_01945 -> bkw:BkAM31D_01910 -> bkw:BkAM31D_01905 -> bkw:BkAM31D_01920 -> bkw:BkAM31D_01915 -> bkw:BkAM31D_01920 -> bkw:BkAM31D_01905
path_bkw00230.kgml: 2.4.2.14 -> 6.3.4.13 -> 2.1.2.2 -> 6.3.5.3 -> 6.3.3.1 -> 6.3.4.18 -> 5.4.99.18 -> 6.3.2.6 -> 4.3.2.2 -> 6.3.2.6 -> 5.4.99.18
path_bkw00230.kgml: Skipped genes: bkw:BkAM31D_01955
path_bkw00230.kgml:
path_bkw00230.kgml: Found a trail of span 2 containing skipped vertices
path_bkw00230.kgml: 301 -> 247
path_bkw00230.kgml: R01858 -> R00376
path_bkw00230.kgml: bkw:BkAM31D_18675 -> {bkw:BkAM31D_00010, bkw:BkAM31D_00145, bkw:BkAM31D_00215, bkw:BkAM31D_05220, bkw:BkAM31D_09790, bkw:BkAM31D_18710, bkw:BkAM31D_24310, bkw:BkAM31D_24780}
path_bkw00230.kgml: 2.7.1.40 -> 2.7.7.7
path_bkw00230.kgml: Skipped genes: bkw:BkAM31D_18680, bkw:BkAM31D_18700, bkw:BkAM31D_18705
path_bkw00230.kgml:
path_bkw00230.kgml: Found a trail of span 2 without skipping any vertex
path_bkw00230.kgml: 144 -> 441
path_bkw00230.kgml: R02423 -> R10908
path_bkw00230.kgml: bkw:BkAM31D_03175 -> bkw:BkAM31D_03180
path_bkw00230.kgml: 3.5.3.9 -> 2.6.1.112
path_bkw00230.kgml:
path_bkw00230.kgml: Found a trail of span 2 containing skipped vertices
path_bkw00230.kgml: 312 -> 175
path_bkw00230.kgml: R01138 -> R00375
path_bkw00230.kgml: bkw:BkAM31D_18675 -> {bkw:BkAM31D_00010, bkw:BkAM31D_00145, bkw:BkAM31D_00215, bkw:BkAM31D_05220, bkw:BkAM31D_09790, bkw:BkAM31D_18710, bkw:BkAM31D_24310, bkw:BkAM31D_24780}
path_bkw00230.kgml: 2.7.1.40 -> 2.7.7.7
path_bkw00230.kgml: Skipped genes: bkw:BkAM31D_18680, bkw:BkAM31D_18700, bkw:BkAM31D_18705
path_bkw00230.kgml:
path_bkw00230.kgml: Found a trail of span 2 containing skipped vertices
path_bkw00230.kgml: 252 -> 253
path_bkw00230.kgml: R00529 -> R00509
path_bkw00230.kgml: bkw:BkAM31D_05995 -> bkw:BkAM31D_06005
path_bkw00230.kgml: 2.7.7.4 -> 2.7.1.25
path_bkw00230.kgml: Skipped genes: bkw:BkAM31D_06000
path_bkw00230.kgml:
path_bkw00230.kgml: --- 11.16 seconds ---

path_bkw00240.kgml: Pyrimidine metabolism
path_bkw00240.kgml: Initialization took 5.35 seconds
path_bkw00240.kgml:
path_bkw00240.kgml: Found a trail of span 7 containing skipped vertices
path_bkw00240.kgml: 91 -> 97 -> 98 -> 99 -> 101 -> 178 -> 112
path_bkw00240.kgml: R00575 -> R01397 -> R01993 -> R01869 -> R01870 -> R00965 -> R00966
path_bkw00240.kgml: {bkw:BkAM31D_15100, bkw:BkAM31D_15105, bkw:BkAM31D_17570, bkw:BkAM31D_17575} -> bkw:BkAM31D_15115 -> bkw:BkAM31D_15110 -> {bkw:BkAM31D_15090, bkw:BkAM31D_15095} -> bkw:BkAM31D_15080 -> bkw:BkAM31D_15085 -> {bkw:BkAM31D_15130, bkw:BkAM31D_24430}
path_bkw00240.kgml: 6.3.5.5 -> 2.1.3.2 -> 3.5.2.3 -> 1.3.1.14 -> 2.4.2.10 -> 4.1.1.23 -> 2.4.2.9
path_bkw00240.kgml: Skipped genes: bkw:BkAM31D_15120
path_bkw00240.kgml:
path_bkw00240.kgml: Found a trail of span 5 containing skipped vertices
path_bkw00240.kgml: 99 -> 98 -> 99 -> 101 -> 178 -> 112
path_bkw00240.kgml: R01869 -> R01993 -> R01869 -> R01870 -> R00965 -> R00966
path_bkw00240.kgml: {bkw:BkAM31D_15090, bkw:BkAM31D_15095} -> bkw:BkAM31D_15110 -> {bkw:BkAM31D_15090, bkw:BkAM31D_15095} -> bkw:BkAM31D_15080 -> bkw:BkAM31D_15085 -> {bkw:BkAM31D_15130, bkw:BkAM31D_24430}
path_bkw00240.kgml: 1.3.1.14 -> 3.5.2.3 -> 1.3.1.14 -> 2.4.2.10 -> 4.1.1.23 -> 2.4.2.9
path_bkw00240.kgml: Skipped genes: bkw:BkAM31D_15100, bkw:BkAM31D_15115, bkw:BkAM31D_15120, bkw:BkAM31D_15105
path_bkw00240.kgml:
path_bkw00240.kgml: Found a trail of span 5 containing skipped vertices
path_bkw00240.kgml: 91 -> 97 -> 98 -> 99 -> 101 -> 99
path_bkw00240.kgml: R00575 -> R01397 -> R01993 -> R01869 -> R01870 -> R01869
path_bkw00240.kgml: {bkw:BkAM31D_15100, bkw:BkAM31D_15105, bkw:BkAM31D_17570, bkw:BkAM31D_17575} -> bkw:BkAM31D_15115 -> bkw:BkAM31D_15110 -> {bkw:BkAM31D_15090, bkw:BkAM31D_15095} -> bkw:BkAM31D_15080 -> {bkw:BkAM31D_15090, bkw:BkAM31D_15095}
path_bkw00240.kgml: 6.3.5.5 -> 2.1.3.2 -> 3.5.2.3 -> 1.3.1.14 -> 2.4.2.10 -> 1.3.1.14
path_bkw00240.kgml: Skipped genes: bkw:BkAM31D_15085
path_bkw00240.kgml:
path_bkw00240.kgml: Found a trail of span 2 without skipping any vertex
path_bkw00240.kgml: 107 -> 121
path_bkw00240.kgml: {R00571, R00573} -> R00442
path_bkw00240.kgml: bkw:BkAM31D_24630 -> {bkw:BkAM31D_00680, bkw:BkAM31D_00685, bkw:BkAM31D_00865, bkw:BkAM31D_15040, bkw:BkAM31D_24635}
path_bkw00240.kgml: {6.3.4.2, 6.3.4.2} -> {2.7.7.48, 2.7.7.6}
path_bkw00240.kgml:
path_bkw00240.kgml: Found a trail of span 2 containing skipped vertices
path_bkw00240.kgml: 131 -> 129
path_bkw00240.kgml: R02296 -> R01878
path_bkw00240.kgml: {bkw:BkAM31D_03950, bkw:BkAM31D_06280} -> {bkw:BkAM31D_03970, bkw:BkAM31D_05390}
path_bkw00240.kgml: 2.4.2.2 -> 3.5.4.5
path_bkw00240.kgml: Skipped genes: bkw:BkAM31D_03960, bkw:BkAM31D_03965, bkw:BkAM31D_03955
path_bkw00240.kgml:
path_bkw00240.kgml: Found a trail of span 2 without skipping any vertex
path_bkw00240.kgml: 152 -> 154
path_bkw00240.kgml: R02485 -> R02484
path_bkw00240.kgml: {bkw:BkAM31D_03970, bkw:BkAM31D_05390} -> {bkw:BkAM31D_03965, bkw:BkAM31D_06275, bkw:BkAM31D_15805}
path_bkw00240.kgml: 3.5.4.5 -> {2.4.2.1, 2.4.2.2, 2.4.2.3, 2.4.2.4}
path_bkw00240.kgml:
path_bkw00240.kgml: Found a trail of span 2 containing skipped vertices
path_bkw00240.kgml: 152 -> 153
path_bkw00240.kgml: R02485 -> R02484
path_bkw00240.kgml: {bkw:BkAM31D_03970, bkw:BkAM31D_05390} -> {bkw:BkAM31D_03950, bkw:BkAM31D_06280}
path_bkw00240.kgml: 3.5.4.5 -> {2.4.2.1, 2.4.2.2, 2.4.2.3, 2.4.2.4}
path_bkw00240.kgml: Skipped genes: bkw:BkAM31D_03960, bkw:BkAM31D_03965, bkw:BkAM31D_03955
path_bkw00240.kgml:
path_bkw00240.kgml: Found a trail of span 2 containing skipped vertices
path_bkw00240.kgml: 152 -> 153 -> 154
path_bkw00240.kgml: R02485 -> R02484 -> R02484
path_bkw00240.kgml: {bkw:BkAM31D_03970, bkw:BkAM31D_05390} -> {bkw:BkAM31D_03950, bkw:BkAM31D_06280} -> {bkw:BkAM31D_03965, bkw:BkAM31D_06275, bkw:BkAM31D_15805}
path_bkw00240.kgml: 3.5.4.5 -> {2.4.2.1, 2.4.2.2, 2.4.2.3, 2.4.2.4} -> {2.4.2.1, 2.4.2.2, 2.4.2.3, 2.4.2.4}
path_bkw00240.kgml: Skipped genes: bkw:BkAM31D_03960, bkw:BkAM31D_03955
path_bkw00240.kgml:
path_bkw00240.kgml: --- 6.23 seconds ---

path_bkw00250.kgml: Alanine, aspartate and glutamate metabolism
path_bkw00250.kgml: Initialization took 1.94 seconds
path_bkw00250.kgml:
path_bkw00250.kgml: Found a trail of span 2 without skipping any vertex
path_bkw00250.kgml: 48 -> 51
path_bkw00250.kgml: R01954 -> R01086
path_bkw00250.kgml: bkw:BkAM31D_18785 -> bkw:BkAM31D_18780
path_bkw00250.kgml: 6.3.4.5 -> 4.3.2.1
path_bkw00250.kgml:
path_bkw00250.kgml: --- 2.13 seconds ---

path_bkw00260.kgml: Glycine, serine and threonine metabolism
path_bkw00260.kgml: Initialization took 2.89 seconds
path_bkw00260.kgml:
path_bkw00260.kgml: Found a trail of span 3 without skipping any vertex
path_bkw00260.kgml: 56 -> 55 -> 54
path_bkw00260.kgml: R06977 -> R06978 -> R06979
path_bkw00260.kgml: bkw:BkAM31D_03550 -> bkw:BkAM31D_03555 -> bkw:BkAM31D_03545
path_bkw00260.kgml: 2.6.1.76 -> 2.3.1.178 -> 4.2.1.108
path_bkw00260.kgml:
path_bkw00260.kgml: Found a trail of span 3 without skipping any vertex
path_bkw00260.kgml: 103 -> 99 -> 87
path_bkw00260.kgml: {R01773, R01775} -> R01771 -> R01466
path_bkw00260.kgml: {bkw:BkAM31D_04790, bkw:BkAM31D_11435, bkw:BkAM31D_19910} -> bkw:BkAM31D_19900 -> {bkw:BkAM31D_19905, bkw:BkAM31D_22530}
path_bkw00260.kgml: {1.1.1.3, 1.1.1.3} -> 2.7.1.39 -> 4.2.3.1
path_bkw00260.kgml:
path_bkw00260.kgml: Found a trail of span 2 without skipping any vertex
path_bkw00260.kgml: 101 -> 110
path_bkw00260.kgml: R03425 -> R04125
path_bkw00260.kgml: {bkw:BkAM31D_17020, bkw:BkAM31D_17025} -> bkw:BkAM31D_17030
path_bkw00260.kgml: 1.4.4.2 -> 2.1.2.10
path_bkw00260.kgml:
path_bkw00260.kgml: Found a trail of span 2 without skipping any vertex
path_bkw00260.kgml: 76 -> 93
path_bkw00260.kgml: R00480 -> R02291
path_bkw00260.kgml: {bkw:BkAM31D_06070, bkw:BkAM31D_14495, bkw:BkAM31D_18400} -> bkw:BkAM31D_14500
path_bkw00260.kgml: 2.7.2.4 -> 1.2.1.11
path_bkw00260.kgml:
path_bkw00260.kgml: --- 3.15 seconds ---

path_bkw00261.kgml: Monobactam biosynthesis
path_bkw00261.kgml: Initialization took 0.19 seconds
path_bkw00261.kgml: (not found)
path_bkw00261.kgml: --- 0.23 seconds ---

path_bkw00270.kgml: Cysteine and methionine metabolism
path_bkw00270.kgml: Initialization took 3.74 seconds
path_bkw00270.kgml:
path_bkw00270.kgml: Found a trail of span 4 without skipping any vertex
path_bkw00270.kgml: 74 -> 73 -> 70 -> 71
path_bkw00270.kgml: R07392 -> R07393 -> R07394 -> R07364
path_bkw00270.kgml: bkw:BkAM31D_06405 -> bkw:BkAM31D_06395 -> bkw:BkAM31D_06400 -> bkw:BkAM31D_06410
path_bkw00270.kgml: 4.2.1.109 -> {3.1.3.77, 5.3.2.5} -> {3.1.3.77, 3.1.3.87} -> 1.13.11.54
path_bkw00270.kgml:
path_bkw00270.kgml: Found a trail of span 4 without skipping any vertex
path_bkw00270.kgml: 74 -> 73 -> 70 -> 72
path_bkw00270.kgml: R07392 -> R07393 -> R07394 -> R07363
path_bkw00270.kgml: bkw:BkAM31D_06405 -> bkw:BkAM31D_06395 -> bkw:BkAM31D_06400 -> bkw:BkAM31D_06410
path_bkw00270.kgml: 4.2.1.109 -> {3.1.3.77, 5.3.2.5} -> {3.1.3.77, 3.1.3.87} -> 1.13.11.53
path_bkw00270.kgml:
path_bkw00270.kgml: Found a trail of span 2 without skipping any vertex
path_bkw00270.kgml: 76 -> 75
path_bkw00270.kgml: R04143 -> R04420
path_bkw00270.kgml: bkw:BkAM31D_06385 -> bkw:BkAM31D_06380
path_bkw00270.kgml: 2.7.1.100 -> 5.3.1.23
path_bkw00270.kgml:
path_bkw00270.kgml: Found a trail of span 2 containing skipped vertices
path_bkw00270.kgml: 101 -> 88
path_bkw00270.kgml: R01288 -> R00946
path_bkw00270.kgml: {bkw:BkAM31D_10850, bkw:BkAM31D_11425} -> bkw:BkAM31D_10860
path_bkw00270.kgml: 2.5.1.48 -> 2.1.1.13
path_bkw00270.kgml: Skipped genes: bkw:BkAM31D_10855
path_bkw00270.kgml:
path_bkw00270.kgml: Found a trail of span 2 without skipping any vertex
path_bkw00270.kgml: 101 -> 98
path_bkw00270.kgml: R01288 -> R00650
path_bkw00270.kgml: {bkw:BkAM31D_10850, bkw:BkAM31D_11425} -> bkw:BkAM31D_10855
path_bkw00270.kgml: 2.5.1.48 -> 2.1.1.10
path_bkw00270.kgml:
path_bkw00270.kgml: Found a trail of span 2 containing skipped vertices
path_bkw00270.kgml: 203 -> 88
path_bkw00270.kgml: R02026 -> R00946
path_bkw00270.kgml: {bkw:BkAM31D_10850, bkw:BkAM31D_11425} -> bkw:BkAM31D_10860
path_bkw00270.kgml: ? -> 2.1.1.13
path_bkw00270.kgml: Skipped genes: bkw:BkAM31D_10855
path_bkw00270.kgml:
path_bkw00270.kgml: Found a trail of span 2 without skipping any vertex
path_bkw00270.kgml: 203 -> 98
path_bkw00270.kgml: R02026 -> R00650
path_bkw00270.kgml: {bkw:BkAM31D_10850, bkw:BkAM31D_11425} -> bkw:BkAM31D_10855
path_bkw00270.kgml: ? -> 2.1.1.10
path_bkw00270.kgml:
path_bkw00270.kgml: Found a trail of span 2 without skipping any vertex
path_bkw00270.kgml: 217 -> 214
path_bkw00270.kgml: R00480 -> R02291
path_bkw00270.kgml: {bkw:BkAM31D_06070, bkw:BkAM31D_14495, bkw:BkAM31D_18400} -> bkw:BkAM31D_14500
path_bkw00270.kgml: 2.7.2.4 -> 1.2.1.11
path_bkw00270.kgml:
path_bkw00270.kgml: --- 4.37 seconds ---

path_bkw00280.kgml: Valine, leucine and isoleucine degradation
path_bkw00280.kgml: Initialization took 0.99 seconds
path_bkw00280.kgml:
path_bkw00280.kgml: Found a trail of span 5 without skipping any vertex
path_bkw00280.kgml: 83 -> 109 -> 69 -> 110 -> 68 -> 69
path_bkw00280.kgml: R01088 -> R07601 -> R07602 -> R04097 -> R07618 -> R07602
path_bkw00280.kgml: bkw:BkAM31D_16800 -> {bkw:BkAM31D_16785, bkw:BkAM31D_16790} -> {bkw:BkAM31D_16785, bkw:BkAM31D_16790} -> bkw:BkAM31D_16780 -> {bkw:BkAM31D_07550, bkw:BkAM31D_15650, bkw:BkAM31D_16795} -> {bkw:BkAM31D_16785, bkw:BkAM31D_16790}
path_bkw00280.kgml: 1.4.1.9 -> 1.2.4.4 -> 1.2.4.4 -> 2.3.1.168 -> 1.8.1.4 -> 1.2.4.4
path_bkw00280.kgml:
path_bkw00280.kgml: Found a trail of span 4 without skipping any vertex
path_bkw00280.kgml: 82 -> 53 -> 90 -> 54
path_bkw00280.kgml: R07603 -> R07604 -> R03174 -> R07618
path_bkw00280.kgml: {bkw:BkAM31D_16785, bkw:BkAM31D_16790} -> {bkw:BkAM31D_16785, bkw:BkAM31D_16790} -> bkw:BkAM31D_16780 -> {bkw:BkAM31D_07550, bkw:BkAM31D_15650, bkw:BkAM31D_16795}
path_bkw00280.kgml: 1.2.4.4 -> 1.2.4.4 -> 2.3.1.168 -> 1.8.1.4
path_bkw00280.kgml:
path_bkw00280.kgml: Found a trail of span 4 without skipping any vertex
path_bkw00280.kgml: 91 -> 63 -> 108 -> 62
path_bkw00280.kgml: R07599 -> R07600 -> R02662 -> R07618
path_bkw00280.kgml: {bkw:BkAM31D_16785, bkw:BkAM31D_16790} -> {bkw:BkAM31D_16785, bkw:BkAM31D_16790} -> bkw:BkAM31D_16780 -> {bkw:BkAM31D_07550, bkw:BkAM31D_15650, bkw:BkAM31D_16795}
path_bkw00280.kgml: 1.2.4.4 -> 1.2.4.4 -> 2.3.1.168 -> 1.8.1.4
path_bkw00280.kgml:
path_bkw00280.kgml: Found a trail of span 2 without skipping any vertex
path_bkw00280.kgml: 76 -> 72
path_bkw00280.kgml: R00410 -> R00238
path_bkw00280.kgml: {bkw:BkAM31D_16415, bkw:BkAM31D_16420, bkw:BkAM31D_23390, bkw:BkAM31D_23395} -> {bkw:BkAM31D_08975, bkw:BkAM31D_16410, bkw:BkAM31D_23385, bkw:BkAM31D_24665}
path_bkw00280.kgml: 2.8.3.5 -> 2.3.1.9
path_bkw00280.kgml:
path_bkw00280.kgml: --- 1.43 seconds ---

path_bkw00281.kgml: Geraniol degradation
path_bkw00281.kgml: Initialization took 0.08 seconds
path_bkw00281.kgml: (not found)
path_bkw00281.kgml: --- 0.12 seconds ---

path_bkw00290.kgml: Valine, leucine and isoleucine biosynthesis
path_bkw00290.kgml: Initialization took 0.38 seconds
path_bkw00290.kgml:
path_bkw00290.kgml: Found a trail of span 8 containing skipped vertices
path_bkw00290.kgml: 78 -> 21 -> 22 -> 47 -> 42 -> 34 -> 45 -> 31
path_bkw00290.kgml: R03896 -> R03898 -> R00994 -> R08648 -> R05069 -> R05068 -> R05070 -> R02199
path_bkw00290.kgml: {bkw:BkAM31D_18260, bkw:BkAM31D_18265} -> {bkw:BkAM31D_18260, bkw:BkAM31D_18265} -> {bkw:BkAM31D_07765, bkw:BkAM31D_18270} -> {bkw:BkAM31D_02785, bkw:BkAM31D_15830, bkw:BkAM31D_18285, bkw:BkAM31D_18290, bkw:BkAM31D_23520} -> bkw:BkAM31D_18280 -> bkw:BkAM31D_18280 -> bkw:BkAM31D_18300 -> {bkw:BkAM31D_13120, bkw:BkAM31D_18305}
path_bkw00290.kgml: 4.2.1.35 -> 4.2.1.35 -> 1.1.1.85 -> 2.2.1.6 -> {1.1.1.86, 5.4.99.3} -> 1.1.1.86 -> 4.2.1.9 -> 2.6.1.42
path_bkw00290.kgml: Skipped genes: bkw:BkAM31D_18275
path_bkw00290.kgml:
path_bkw00290.kgml: Found a trail of span 8 without skipping any vertex
path_bkw00290.kgml: 79 -> 44 -> 46 -> 41 -> 38 -> 35 -> 37 -> 36
path_bkw00290.kgml: R00226 -> R05071 -> R04440 -> R04441 -> R01213 -> R03968 -> R04001 -> R04426
path_bkw00290.kgml: {bkw:BkAM31D_02785, bkw:BkAM31D_15830, bkw:BkAM31D_18285, bkw:BkAM31D_18290, bkw:BkAM31D_23520} -> bkw:BkAM31D_18280 -> bkw:BkAM31D_18280 -> bkw:BkAM31D_18300 -> bkw:BkAM31D_18275 -> {bkw:BkAM31D_18260, bkw:BkAM31D_18265} -> {bkw:BkAM31D_18260, bkw:BkAM31D_18265} -> {bkw:BkAM31D_07765, bkw:BkAM31D_18270}
path_bkw00290.kgml: 2.2.1.6 -> {1.1.1.86, 5.4.99.3} -> 1.1.1.86 -> 4.2.1.9 -> 2.3.3.13 -> 4.2.1.33 -> 4.2.1.33 -> 1.1.1.85
path_bkw00290.kgml:
path_bkw00290.kgml: Found a trail of span 7 containing skipped vertices
path_bkw00290.kgml: 46 -> 44 -> 46 -> 41 -> 38 -> 35 -> 37 -> 36
path_bkw00290.kgml: R04440 -> R05071 -> R04440 -> R04441 -> R01213 -> R03968 -> R04001 -> R04426
path_bkw00290.kgml: bkw:BkAM31D_18280 -> bkw:BkAM31D_18280 -> bkw:BkAM31D_18280 -> bkw:BkAM31D_18300 -> bkw:BkAM31D_18275 -> {bkw:BkAM31D_18260, bkw:BkAM31D_18265} -> {bkw:BkAM31D_18260, bkw:BkAM31D_18265} -> {bkw:BkAM31D_07765, bkw:BkAM31D_18270}
path_bkw00290.kgml: 1.1.1.86 -> {1.1.1.86, 5.4.99.3} -> 1.1.1.86 -> 4.2.1.9 -> 2.3.3.13 -> 4.2.1.33 -> 4.2.1.33 -> 1.1.1.85
path_bkw00290.kgml: Skipped genes: bkw:BkAM31D_18285, bkw:BkAM31D_18290
path_bkw00290.kgml:
path_bkw00290.kgml: Found a trail of span 6 containing skipped vertices
path_bkw00290.kgml: 78 -> 21 -> 22 -> 47 -> 42 -> 34 -> 42
path_bkw00290.kgml: R03896 -> R03898 -> R00994 -> R08648 -> R05069 -> R05068 -> R05069
path_bkw00290.kgml: {bkw:BkAM31D_18260, bkw:BkAM31D_18265} -> {bkw:BkAM31D_18260, bkw:BkAM31D_18265} -> {bkw:BkAM31D_07765, bkw:BkAM31D_18270} -> {bkw:BkAM31D_02785, bkw:BkAM31D_15830, bkw:BkAM31D_18285, bkw:BkAM31D_18290, bkw:BkAM31D_23520} -> bkw:BkAM31D_18280 -> bkw:BkAM31D_18280 -> bkw:BkAM31D_18280
path_bkw00290.kgml: 4.2.1.35 -> 4.2.1.35 -> 1.1.1.85 -> 2.2.1.6 -> {1.1.1.86, 5.4.99.3} -> 1.1.1.86 -> {1.1.1.86, 5.4.99.3}
path_bkw00290.kgml: Skipped genes: bkw:BkAM31D_18275
path_bkw00290.kgml:
path_bkw00290.kgml: Found a trail of span 5 without skipping any vertex
path_bkw00290.kgml: 79 -> 44 -> 46 -> 41 -> 40
path_bkw00290.kgml: R00226 -> R05071 -> R04440 -> R04441 -> R01214
path_bkw00290.kgml: {bkw:BkAM31D_02785, bkw:BkAM31D_15830, bkw:BkAM31D_18285, bkw:BkAM31D_18290, bkw:BkAM31D_23520} -> bkw:BkAM31D_18280 -> bkw:BkAM31D_18280 -> bkw:BkAM31D_18300 -> {bkw:BkAM31D_13120, bkw:BkAM31D_18305}
path_bkw00290.kgml: 2.2.1.6 -> {1.1.1.86, 5.4.99.3} -> 1.1.1.86 -> 4.2.1.9 -> {2.6.1.42, 2.6.1.6}
path_bkw00290.kgml:
path_bkw00290.kgml: --- 0.94 seconds ---

path_bkw00300.kgml: Lysine biosynthesis
path_bkw00300.kgml: Initialization took 0.78 seconds
path_bkw00300.kgml:
path_bkw00300.kgml: Found a trail of span 3 without skipping any vertex
path_bkw00300.kgml: 50 -> 51 -> 53
path_bkw00300.kgml: R00480 -> R02291 -> R10147
path_bkw00300.kgml: {bkw:BkAM31D_06070, bkw:BkAM31D_14495, bkw:BkAM31D_18400} -> bkw:BkAM31D_14500 -> {bkw:BkAM31D_11455, bkw:BkAM31D_14490}
path_bkw00300.kgml: 2.7.2.4 -> 1.2.1.11 -> 4.3.3.7
path_bkw00300.kgml:
path_bkw00300.kgml: --- 0.87 seconds ---

path_bkw00310.kgml: Lysine degradation
path_bkw00310.kgml: Initialization took 0.33 seconds
path_bkw00310.kgml:
path_bkw00310.kgml: Found a trail of span 2 without skipping any vertex
path_bkw00310.kgml: 55 -> 73
path_bkw00310.kgml: R01940 -> R02571
path_bkw00310.kgml: bkw:BkAM31D_13340 -> bkw:BkAM31D_13335
path_bkw00310.kgml: 1.2.4.2 -> 2.3.1.61
path_bkw00310.kgml:
path_bkw00310.kgml: --- 0.43 seconds ---

path_bkw00330.kgml: Arginine and proline metabolism
path_bkw00330.kgml: Initialization took 1.99 seconds
path_bkw00330.kgml:
path_bkw00330.kgml: Found a trail of span 2 containing skipped vertices
path_bkw00330.kgml: 124 -> 123
path_bkw00330.kgml: R01884 -> R02922
path_bkw00330.kgml: bkw:BkAM31D_20450 -> {bkw:BkAM31D_09970, bkw:BkAM31D_20430, bkw:BkAM31D_20435}
path_bkw00330.kgml: 3.5.2.10 -> 3.5.4.21
path_bkw00330.kgml: Skipped genes: bkw:BkAM31D_20445, bkw:BkAM31D_20440
path_bkw00330.kgml:
path_bkw00330.kgml: Found a trail of span 2 without skipping any vertex
path_bkw00330.kgml: 216 -> 217
path_bkw00330.kgml: R00239 -> R03313
path_bkw00330.kgml: bkw:BkAM31D_06095 -> bkw:BkAM31D_06090
path_bkw00330.kgml: 2.7.2.11 -> 1.2.1.41
path_bkw00330.kgml:
path_bkw00330.kgml: Found a trail of span 2 without skipping any vertex
path_bkw00330.kgml: 150 -> 151
path_bkw00330.kgml: R01416 -> R01152
path_bkw00330.kgml: bkw:BkAM31D_24925 -> {bkw:BkAM31D_24915, bkw:BkAM31D_24920}
path_bkw00330.kgml: 3.5.3.12 -> 3.5.1.53
path_bkw00330.kgml:
path_bkw00330.kgml: --- 2.35 seconds ---

path_bkw00332.kgml: Carbapenem biosynthesis
path_bkw00332.kgml: Initialization took 0.06 seconds
path_bkw00332.kgml:
path_bkw00332.kgml: Found a trail of span 2 without skipping any vertex
path_bkw00332.kgml: 5 -> 8
path_bkw00332.kgml: R00239 -> R03313
path_bkw00332.kgml: bkw:BkAM31D_06095 -> bkw:BkAM31D_06090
path_bkw00332.kgml: 2.7.2.11 -> 1.2.1.41
path_bkw00332.kgml:
path_bkw00332.kgml: --- 0.17 seconds ---

path_bkw00340.kgml: Histidine metabolism
path_bkw00340.kgml: Initialization took 0.48 seconds
path_bkw00340.kgml:
path_bkw00340.kgml: Found a trail of span 6 containing skipped vertices
path_bkw00340.kgml: 58 -> 67 -> 66 -> 65 -> 69 -> 63
path_bkw00340.kgml: R01071 -> R04035 -> R04037 -> R04640 -> R04558 -> R03457
path_bkw00340.kgml: {bkw:BkAM31D_20600, bkw:BkAM31D_20605} -> bkw:BkAM31D_20570 -> bkw:BkAM31D_20570 -> bkw:BkAM31D_20580 -> {bkw:BkAM31D_20575, bkw:BkAM31D_20585} -> bkw:BkAM31D_20590
path_bkw00340.kgml: 2.4.2.17 -> 3.6.1.31 -> 3.5.4.19 -> 5.3.1.16 -> 4.3.2.10 -> 4.2.1.19
path_bkw00340.kgml: Skipped genes: bkw:BkAM31D_20595
path_bkw00340.kgml:
path_bkw00340.kgml: Found a trail of span 3 containing skipped vertices
path_bkw00340.kgml: 44 -> 43 -> 42
path_bkw00340.kgml: R01168 -> R02914 -> R02288
path_bkw00340.kgml: bkw:BkAM31D_13960 -> bkw:BkAM31D_13955 -> bkw:BkAM31D_13945
path_bkw00340.kgml: 4.3.1.3 -> 4.2.1.49 -> 3.5.2.7
path_bkw00340.kgml: Skipped genes: bkw:BkAM31D_13950
path_bkw00340.kgml:
path_bkw00340.kgml: --- 0.69 seconds ---

path_bkw00350.kgml: Tyrosine metabolism
path_bkw00350.kgml: Initialization took 0.34 seconds
path_bkw00350.kgml: (not found)
path_bkw00350.kgml: --- 0.40 seconds ---

path_bkw00360.kgml: Phenylalanine metabolism
path_bkw00360.kgml: Initialization took 1.10 seconds
path_bkw00360.kgml:
path_bkw00360.kgml: Found a trail of span 2 without skipping any vertex
path_bkw00360.kgml: 250 -> 55
path_bkw00360.kgml: R00228 -> R00750
path_bkw00360.kgml: bkw:BkAM31D_23415 -> bkw:BkAM31D_23410
path_bkw00360.kgml: 1.2.1.10 -> 4.1.3.39
path_bkw00360.kgml:
path_bkw00360.kgml: --- 1.20 seconds ---

path_bkw00361.kgml: Chlorocyclohexane and chlorobenzene degradation
path_bkw00361.kgml: Initialization took 0.08 seconds
path_bkw00361.kgml: (not found)
path_bkw00361.kgml: --- 0.12 seconds ---

path_bkw00362.kgml: Benzoate degradation
path_bkw00362.kgml: Initialization took 0.89 seconds
path_bkw00362.kgml:
path_bkw00362.kgml: Found a trail of span 2 containing skipped vertices
path_bkw00362.kgml: 178 -> 181
path_bkw00362.kgml: R00816 -> R02604
path_bkw00362.kgml: {bkw:BkAM31D_08390, bkw:BkAM31D_10420} -> bkw:BkAM31D_08380
path_bkw00362.kgml: 1.13.11.2 -> 3.7.1.9
path_bkw00362.kgml: Skipped genes: bkw:BkAM31D_08385
path_bkw00362.kgml:
path_bkw00362.kgml: Found a trail of span 2 without skipping any vertex
path_bkw00362.kgml: 179 -> 208
path_bkw00362.kgml: R00750 -> R00228
path_bkw00362.kgml: bkw:BkAM31D_23410 -> bkw:BkAM31D_23415
path_bkw00362.kgml: 4.1.3.39 -> 1.2.1.10
path_bkw00362.kgml:
path_bkw00362.kgml: Found a trail of span 2 without skipping any vertex
path_bkw00362.kgml: 238 -> 90
path_bkw00362.kgml: R05305 -> R05586
path_bkw00362.kgml: bkw:BkAM31D_20240 -> bkw:BkAM31D_20235
path_bkw00362.kgml: {1.1.1.259, 1.1.1.35} -> 2.3.1.16
path_bkw00362.kgml:
path_bkw00362.kgml: --- 1.22 seconds ---

path_bkw00380.kgml: Tryptophan metabolism
path_bkw00380.kgml: Initialization took 0.34 seconds
path_bkw00380.kgml:
path_bkw00380.kgml: Found a trail of span 2 without skipping any vertex
path_bkw00380.kgml: 109 -> 104
path_bkw00380.kgml: R00678 -> R03936
path_bkw00380.kgml: bkw:BkAM31D_09235 -> bkw:BkAM31D_09250
path_bkw00380.kgml: {1.13.11.11, 1.13.11.52} -> 3.7.1.3
path_bkw00380.kgml:
path_bkw00380.kgml: --- 0.45 seconds ---

path_bkw00400.kgml: Phenylalanine, tyrosine and tryptophan biosynthesis
path_bkw00400.kgml: Initialization took 0.49 seconds
path_bkw00400.kgml:
path_bkw00400.kgml: Found a trail of span 9 containing skipped vertices
path_bkw00400.kgml: 74 -> 50 -> 57 -> 56 -> 55 -> 54 -> 52 -> 53 -> 51
path_bkw00400.kgml: R03460 -> R01714 -> {R00985, R00986} -> R01073 -> R03509 -> R03508 -> R02340 -> R00674 -> R02722
path_bkw00400.kgml: bkw:BkAM31D_11055 -> bkw:BkAM31D_11000 -> bkw:BkAM31D_11015 -> bkw:BkAM31D_11020 -> bkw:BkAM31D_11030 -> bkw:BkAM31D_11025 -> bkw:BkAM31D_11040 -> bkw:BkAM31D_11035 -> {bkw:BkAM31D_11035, bkw:BkAM31D_11040}
path_bkw00400.kgml: 2.5.1.19 -> 4.2.3.5 -> {4.1.3.27, 4.1.3.27} -> 2.4.2.18 -> 5.3.1.24 -> 4.1.1.48 -> {4.1.2.8, 4.2.1.20} -> {4.2.1.122, 4.2.1.20} -> 4.2.1.20
path_bkw00400.kgml: Skipped genes: bkw:BkAM31D_11005, bkw:BkAM31D_11050, bkw:BkAM31D_11045, bkw:BkAM31D_11010
path_bkw00400.kgml:
path_bkw00400.kgml: --- 2.11 seconds ---

path_bkw00401.kgml: Novobiocin biosynthesis
path_bkw00401.kgml: Initialization took 0.05 seconds
path_bkw00401.kgml:
path_bkw00401.kgml: Found a trail of span 2 without skipping any vertex
path_bkw00401.kgml: 65 -> 63
path_bkw00401.kgml: R01728 -> R00734
path_bkw00401.kgml: bkw:BkAM31D_11050 -> bkw:BkAM31D_11045
path_bkw00401.kgml: 1.3.1.12 -> {2.6.1.1, 2.6.1.5, 2.6.1.57, 2.6.1.9}
path_bkw00401.kgml:
path_bkw00401.kgml: --- 0.15 seconds ---

path_bkw00405.kgml: Phenazine biosynthesis
path_bkw00405.kgml: Initialization took 0.08 seconds
path_bkw00405.kgml: (not found)
path_bkw00405.kgml: --- 0.13 seconds ---

path_bkw00410.kgml: beta-Alanine metabolism
path_bkw00410.kgml: Initialization took 0.08 seconds
path_bkw00410.kgml:
path_bkw00410.kgml: Found a trail of span 2 without skipping any vertex
path_bkw00410.kgml: 54 -> 50
path_bkw00410.kgml: R00489 -> R02473
path_bkw00410.kgml: bkw:BkAM31D_11170 -> bkw:BkAM31D_11165
path_bkw00410.kgml: {4.1.1.11, 4.1.1.15} -> 6.3.2.1
path_bkw00410.kgml:
path_bkw00410.kgml: --- 0.18 seconds ---

path_bkw00430.kgml: Taurine and hypotaurine metabolism
path_bkw00430.kgml: Initialization took 0.33 seconds
path_bkw00430.kgml: (not found)
path_bkw00430.kgml: --- 0.39 seconds ---

path_bkw00450.kgml: Selenocompound metabolism
path_bkw00450.kgml: Initialization took 0.28 seconds
path_bkw00450.kgml: (not found)
path_bkw00450.kgml: --- 0.32 seconds ---

path_bkw00460.kgml: Cyanoamino acid metabolism
path_bkw00460.kgml: Initialization took 0.13 seconds
path_bkw00460.kgml: (not found)
path_bkw00460.kgml: --- 0.17 seconds ---

path_bkw00471.kgml: D-Glutamine and D-glutamate metabolism
path_bkw00471.kgml: Initialization took 0.13 seconds
path_bkw00471.kgml: (not found)
path_bkw00471.kgml: --- 0.19 seconds ---

path_bkw00472.kgml: D-Arginine and D-ornithine metabolism
path_bkw00472.kgml: Initialization took 0.09 seconds
path_bkw00472.kgml: (not found)
path_bkw00472.kgml: --- 0.14 seconds ---

path_bkw00473.kgml: D-Alanine metabolism
path_bkw00473.kgml: Initialization took 0.08 seconds
path_bkw00473.kgml: (not found)
path_bkw00473.kgml: --- 0.12 seconds ---

path_bkw00480.kgml: Glutathione metabolism
path_bkw00480.kgml: Initialization took 0.63 seconds
path_bkw00480.kgml: (not found)
path_bkw00480.kgml: --- 0.69 seconds ---

path_bkw00500.kgml: Starch and sucrose metabolism
path_bkw00500.kgml: Initialization took 2.08 seconds
path_bkw00500.kgml:
path_bkw00500.kgml: Found a trail of span 3 without skipping any vertex
path_bkw00500.kgml: 133 -> 113 -> 137
path_bkw00500.kgml: R02111 -> R00948 -> R02421
path_bkw00500.kgml: {bkw:BkAM31D_04230, bkw:BkAM31D_19060} -> {bkw:BkAM31D_04240, bkw:BkAM31D_04245} -> bkw:BkAM31D_04235
path_bkw00500.kgml: 2.4.1.1 -> 2.7.7.27 -> {2.4.1.21, 2.4.1.242}
path_bkw00500.kgml:
path_bkw00500.kgml: Found a trail of span 2 containing skipped vertices
path_bkw00500.kgml: 91 -> 88
path_bkw00500.kgml: R00801 -> R00760
path_bkw00500.kgml: bkw:BkAM31D_09570 -> {bkw:BkAM31D_06175, bkw:BkAM31D_08145, bkw:BkAM31D_09560}
path_bkw00500.kgml: {3.2.1.10, 3.2.1.20, 3.2.1.26, 3.2.1.48} -> {2.7.1.1, 2.7.1.4}
path_bkw00500.kgml: Skipped genes: bkw:BkAM31D_09565
path_bkw00500.kgml:
path_bkw00500.kgml: Found a trail of span 2 containing skipped vertices
path_bkw00500.kgml: 87 -> 88
path_bkw00500.kgml: R03921 -> R00760
path_bkw00500.kgml: bkw:BkAM31D_09570 -> {bkw:BkAM31D_06175, bkw:BkAM31D_08145, bkw:BkAM31D_09560}
path_bkw00500.kgml: 3.2.1.26 -> {2.7.1.1, 2.7.1.4}
path_bkw00500.kgml: Skipped genes: bkw:BkAM31D_09565
path_bkw00500.kgml:
path_bkw00500.kgml: Found a trail of span 2 containing skipped vertices
path_bkw00500.kgml: 147 -> 125
path_bkw00500.kgml: R02780 -> R00837
path_bkw00500.kgml: {bkw:BkAM31D_03260, bkw:BkAM31D_06165} -> bkw:BkAM31D_03275
path_bkw00500.kgml: 2.7.1.201 -> {3.2.1.122, 3.2.1.93}
path_bkw00500.kgml: Skipped genes: bkw:BkAM31D_03265, bkw:BkAM31D_03270
path_bkw00500.kgml:
path_bkw00500.kgml: --- 2.41 seconds ---

path_bkw00511.kgml: Other glycan degradation
path_bkw00511.kgml: Initialization took 0.09 seconds
path_bkw00511.kgml: (not found)
path_bkw00511.kgml: --- 0.14 seconds ---

path_bkw00520.kgml: Amino sugar and nucleotide sugar metabolism
path_bkw00520.kgml: Initialization took 2.89 seconds
path_bkw00520.kgml:
path_bkw00520.kgml: Found a trail of span 2 without skipping any vertex
path_bkw00520.kgml: 28 -> 24
path_bkw00520.kgml: R00768 -> R02060
path_bkw00520.kgml: bkw:BkAM31D_01060 -> bkw:BkAM31D_01050
path_bkw00520.kgml: 2.6.1.16 -> 5.4.2.10
path_bkw00520.kgml:
path_bkw00520.kgml: Found a trail of span 2 without skipping any vertex
path_bkw00520.kgml: 22 -> 20
path_bkw00520.kgml: R02059 -> R00765
path_bkw00520.kgml: {bkw:BkAM31D_08200, bkw:BkAM31D_22485, bkw:BkAM31D_22595} -> {bkw:BkAM31D_08255, bkw:BkAM31D_22480, bkw:BkAM31D_22600}
path_bkw00520.kgml: 3.5.1.25 -> 3.5.99.6
path_bkw00520.kgml:
path_bkw00520.kgml: Found a trail of span 2 without skipping any vertex
path_bkw00520.kgml: 239 -> 284
path_bkw00520.kgml: R00956 -> R02426
path_bkw00520.kgml: bkw:BkAM31D_07640 -> bkw:BkAM31D_07645
path_bkw00520.kgml: 2.7.7.33 -> 4.2.1.45
path_bkw00520.kgml:
path_bkw00520.kgml: --- 3.20 seconds ---

path_bkw00521.kgml: Streptomycin biosynthesis
path_bkw00521.kgml: Initialization took 0.09 seconds
path_bkw00521.kgml: (not found)
path_bkw00521.kgml: --- 0.14 seconds ---

path_bkw00550.kgml: Peptidoglycan biosynthesis
path_bkw00550.kgml: Initialization took 2.09 seconds
path_bkw00550.kgml:
path_bkw00550.kgml: Found a trail of span 2 containing skipped vertices
path_bkw00550.kgml: 35 -> 36
path_bkw00550.kgml: R05630 -> R05032
path_bkw00550.kgml: bkw:BkAM31D_15270 -> bkw:BkAM31D_15250
path_bkw00550.kgml: 2.7.8.13 -> 2.4.1.227
path_bkw00550.kgml: Skipped genes: bkw:BkAM31D_15260, bkw:BkAM31D_15265, bkw:BkAM31D_15255
path_bkw00550.kgml:
path_bkw00550.kgml: Found a trail of span 2 without skipping any vertex
path_bkw00550.kgml: 30 -> 23
path_bkw00550.kgml: R01150 -> R04617
path_bkw00550.kgml: bkw:BkAM31D_01725 -> bkw:BkAM31D_01730
path_bkw00550.kgml: 6.3.2.4 -> 6.3.2.10
path_bkw00550.kgml:
path_bkw00550.kgml: Found a trail of span 2 without skipping any vertex
path_bkw00550.kgml: 30 -> 29
path_bkw00550.kgml: R01150 -> R04573
path_bkw00550.kgml: bkw:BkAM31D_01725 -> bkw:BkAM31D_01730
path_bkw00550.kgml: 6.3.2.4 -> 6.3.2.10
path_bkw00550.kgml:
path_bkw00550.kgml: Found a trail of span 2 containing skipped vertices
path_bkw00550.kgml: 32 -> 34
path_bkw00550.kgml: R02783 -> R02788
path_bkw00550.kgml: {bkw:BkAM31D_15260, bkw:BkAM31D_15265} -> {bkw:BkAM31D_13975, bkw:BkAM31D_15275}
path_bkw00550.kgml: 6.3.2.9 -> 6.3.2.13
path_bkw00550.kgml: Skipped genes: bkw:BkAM31D_15270
path_bkw00550.kgml:
path_bkw00550.kgml: Found a trail of span 2 containing skipped vertices
path_bkw00550.kgml: 28 -> 27
path_bkw00550.kgml: R05629 -> R05662
path_bkw00550.kgml: bkw:BkAM31D_15270 -> bkw:BkAM31D_15250
path_bkw00550.kgml: 2.7.8.13 -> 2.4.1.227
path_bkw00550.kgml: Skipped genes: bkw:BkAM31D_15260, bkw:BkAM31D_15265, bkw:BkAM31D_15255
path_bkw00550.kgml:
path_bkw00550.kgml: --- 2.46 seconds ---

path_bkw00561.kgml: Glycerolipid metabolism
path_bkw00561.kgml: Initialization took 0.44 seconds
path_bkw00561.kgml: (not found)
path_bkw00561.kgml: --- 0.50 seconds ---

path_bkw00562.kgml: Inositol phosphate metabolism
path_bkw00562.kgml: Initialization took 0.09 seconds
path_bkw00562.kgml: (not found)
path_bkw00562.kgml: --- 0.13 seconds ---

path_bkw00564.kgml: Glycerophospholipid metabolism
path_bkw00564.kgml: Initialization took 0.44 seconds
path_bkw00564.kgml:
path_bkw00564.kgml: Found a trail of span 2 without skipping any vertex
path_bkw00564.kgml: 115 -> 113
path_bkw00564.kgml: {R00842, R00844} -> R00851
path_bkw00564.kgml: bkw:BkAM31D_10925 -> {bkw:BkAM31D_10920, bkw:BkAM31D_14950}
path_bkw00564.kgml: {1.1.1.8, 1.1.1.94, 1.1.1.94} -> 2.3.1.15
path_bkw00564.kgml:
path_bkw00564.kgml: --- 0.55 seconds ---

path_bkw00590.kgml: Arachidonic acid metabolism
path_bkw00590.kgml: Initialization took 0.06 seconds
path_bkw00590.kgml: (not found)
path_bkw00590.kgml: --- 0.10 seconds ---

path_bkw00592.kgml: alpha-Linolenic acid metabolism
path_bkw00592.kgml: Initialization took 0.06 seconds
path_bkw00592.kgml: (not found)
path_bkw00592.kgml: --- 0.11 seconds ---

path_bkw00620.kgml: Pyruvate metabolism
path_bkw00620.kgml: Initialization took 3.55 seconds
path_bkw00620.kgml:
path_bkw00620.kgml: Found a trail of span 4 without skipping any vertex
path_bkw00620.kgml: 123 -> 55 -> 124 -> 125
path_bkw00620.kgml: R00014 -> R03270 -> R02569 -> R07618
path_bkw00620.kgml: {bkw:BkAM31D_15660, bkw:BkAM31D_15665} -> {bkw:BkAM31D_15660, bkw:BkAM31D_15665} -> {bkw:BkAM31D_07545, bkw:BkAM31D_15655} -> {bkw:BkAM31D_07550, bkw:BkAM31D_15650, bkw:BkAM31D_16795}
path_bkw00620.kgml: {1.2.4.1, 2.2.1.6, 4.1.1.1} -> 1.2.4.1 -> 2.3.1.12 -> 1.8.1.4
path_bkw00620.kgml:
path_bkw00620.kgml: Found a trail of span 2 containing skipped vertices
path_bkw00620.kgml: 107 -> 109
path_bkw00620.kgml: R00228 -> R00238
path_bkw00620.kgml: bkw:BkAM31D_23415 -> {bkw:BkAM31D_08975, bkw:BkAM31D_16410, bkw:BkAM31D_23385, bkw:BkAM31D_24665}
path_bkw00620.kgml: 1.2.1.10 -> 2.3.1.9
path_bkw00620.kgml: Skipped genes: bkw:BkAM31D_23390, bkw:BkAM31D_23395, bkw:BkAM31D_23410
path_bkw00620.kgml:
path_bkw00620.kgml: Found a trail of span 2 containing skipped vertices
path_bkw00620.kgml: 65 -> 80
path_bkw00620.kgml: {R00200, R02320} -> R00214
path_bkw00620.kgml: bkw:BkAM31D_18675 -> bkw:BkAM31D_18705
path_bkw00620.kgml: {2.7.1.40, 2.7.1.40} -> {1.1.1.38, 1.1.1.39}
path_bkw00620.kgml: Skipped genes: bkw:BkAM31D_18680, bkw:BkAM31D_18700
path_bkw00620.kgml:
path_bkw00620.kgml: --- 3.93 seconds ---

path_bkw00621.kgml: Dioxin degradation
path_bkw00621.kgml: Initialization took 0.08 seconds
path_bkw00621.kgml:
path_bkw00621.kgml: Found a trail of span 2 without skipping any vertex
path_bkw00621.kgml: 13 -> 108
path_bkw00621.kgml: R00750 -> R00228
path_bkw00621.kgml: bkw:BkAM31D_23410 -> bkw:BkAM31D_23415
path_bkw00621.kgml: 4.1.3.39 -> 1.2.1.10
path_bkw00621.kgml:
path_bkw00621.kgml: --- 0.17 seconds ---

path_bkw00622.kgml: Xylene degradation
path_bkw00622.kgml: Initialization took 0.18 seconds
path_bkw00622.kgml:
path_bkw00622.kgml: Found a trail of span 2 without skipping any vertex
path_bkw00622.kgml: 96 -> 117
path_bkw00622.kgml: R00750 -> R00228
path_bkw00622.kgml: bkw:BkAM31D_23410 -> bkw:BkAM31D_23415
path_bkw00622.kgml: 4.1.3.39 -> 1.2.1.10
path_bkw00622.kgml:
path_bkw00622.kgml: Found a trail of span 2 containing skipped vertices
path_bkw00622.kgml: 87 -> 90
path_bkw00622.kgml: R05295 -> R05865
path_bkw00622.kgml: {bkw:BkAM31D_08390, bkw:BkAM31D_10420} -> bkw:BkAM31D_08380
path_bkw00622.kgml: 1.13.11.2 -> 3.7.1.9
path_bkw00622.kgml: Skipped genes: bkw:BkAM31D_08385
path_bkw00622.kgml:
path_bkw00622.kgml: --- 0.33 seconds ---

path_bkw00623.kgml: Toluene degradation
path_bkw00623.kgml: Initialization took 0.06 seconds
path_bkw00623.kgml: (not found)
path_bkw00623.kgml: --- 0.11 seconds ---

path_bkw00625.kgml: Chloroalkane and chloroalkene degradation
path_bkw00625.kgml: Initialization took 0.14 seconds
path_bkw00625.kgml: (not found)
path_bkw00625.kgml: --- 0.19 seconds ---

path_bkw00626.kgml: Naphthalene degradation
path_bkw00626.kgml: Initialization took 0.14 seconds
path_bkw00626.kgml: (not found)
path_bkw00626.kgml: --- 0.18 seconds ---

path_bkw00627.kgml: Aminobenzoate degradation
path_bkw00627.kgml: Initialization took 0.19 seconds
path_bkw00627.kgml: (not found)
path_bkw00627.kgml: --- 0.25 seconds ---

path_bkw00630.kgml: Glyoxylate and dicarboxylate metabolism
path_bkw00630.kgml: Initialization took 2.73 seconds
path_bkw00630.kgml:
path_bkw00630.kgml: Found a trail of span 2 containing skipped vertices
path_bkw00630.kgml: 124 -> 107
path_bkw00630.kgml: R00342 -> R00351
path_bkw00630.kgml: {bkw:BkAM31D_02825, bkw:BkAM31D_18650, bkw:BkAM31D_21940} -> bkw:BkAM31D_18660
path_bkw00630.kgml: {1.1.1.299, 1.1.1.37} -> {2.3.3.1, 2.3.3.16, 2.3.3.3}
path_bkw00630.kgml: Skipped genes: bkw:BkAM31D_18655
path_bkw00630.kgml:
path_bkw00630.kgml: Found a trail of span 2 containing skipped vertices
path_bkw00630.kgml: 113 -> 247
path_bkw00630.kgml: R01388 -> R08572
path_bkw00630.kgml: {bkw:BkAM31D_01625, bkw:BkAM31D_03535} -> {bkw:BkAM31D_01635, bkw:BkAM31D_01640, bkw:BkAM31D_01645, bkw:BkAM31D_22100}
path_bkw00630.kgml: {1.1.1.26, 1.1.1.29, 1.1.1.81} -> 2.7.1.165
path_bkw00630.kgml: Skipped genes: bkw:BkAM31D_01630
path_bkw00630.kgml:
path_bkw00630.kgml: --- 2.90 seconds ---

path_bkw00640.kgml: Propanoate metabolism
path_bkw00640.kgml: Initialization took 1.79 seconds
path_bkw00640.kgml:
path_bkw00640.kgml: Found a trail of span 4 without skipping any vertex
path_bkw00640.kgml: 188 -> 185 -> 186 -> 187
path_bkw00640.kgml: R10998 -> R07618 -> R10997 -> R10996
path_bkw00640.kgml: bkw:BkAM31D_16780 -> {bkw:BkAM31D_07550, bkw:BkAM31D_15650, bkw:BkAM31D_16795} -> {bkw:BkAM31D_16785, bkw:BkAM31D_16790} -> {bkw:BkAM31D_16785, bkw:BkAM31D_16790}
path_bkw00640.kgml: 2.3.1.168 -> 1.8.1.4 -> 1.2.4.4 -> 1.2.4.4
path_bkw00640.kgml:
path_bkw00640.kgml: --- 1.93 seconds ---

path_bkw00643.kgml: Styrene degradation
path_bkw00643.kgml: Initialization took 0.18 seconds
path_bkw00643.kgml:
path_bkw00643.kgml: Found a trail of span 2 containing skipped vertices
path_bkw00643.kgml: 65 -> 68
path_bkw00643.kgml: R05404 -> R05362
path_bkw00643.kgml: {bkw:BkAM31D_08390, bkw:BkAM31D_10420} -> bkw:BkAM31D_08380
path_bkw00643.kgml: 1.13.11.2 -> 3.7.1.9
path_bkw00643.kgml: Skipped genes: bkw:BkAM31D_08385
path_bkw00643.kgml:
path_bkw00643.kgml: --- 0.29 seconds ---

path_bkw00650.kgml: Butanoate metabolism
path_bkw00650.kgml: Initialization took 2.73 seconds
path_bkw00650.kgml:
path_bkw00650.kgml: --- 2.92 seconds ---

path_bkw00660.kgml: C5-Branched dibasic acid metabolism
path_bkw00660.kgml: Initialization took 0.23 seconds
path_bkw00660.kgml:
path_bkw00660.kgml: Found a trail of span 3 without skipping any vertex
path_bkw00660.kgml: 31 -> 96 -> 97
path_bkw00660.kgml: R03896 -> R03898 -> R00994
path_bkw00660.kgml: {bkw:BkAM31D_18260, bkw:BkAM31D_18265} -> {bkw:BkAM31D_18260, bkw:BkAM31D_18265} -> {bkw:BkAM31D_07765, bkw:BkAM31D_18270}
path_bkw00660.kgml: 4.2.1.35 -> 4.2.1.35 -> 1.1.1.85
path_bkw00660.kgml:
path_bkw00660.kgml: --- 0.32 seconds ---

path_bkw00670.kgml: One carbon pool by folate
path_bkw00670.kgml: Initialization took 0.33 seconds
path_bkw00670.kgml:
path_bkw00670.kgml: Found a trail of span 3 without skipping any vertex
path_bkw00670.kgml: 20 -> 51 -> 50
path_bkw00670.kgml: R04326 -> R04560 -> R04325
path_bkw00670.kgml: bkw:BkAM31D_01950 -> bkw:BkAM31D_01955 -> bkw:BkAM31D_01950
path_bkw00670.kgml: 2.1.2.2 -> 2.1.2.3 -> 2.1.2.2
path_bkw00670.kgml:
path_bkw00670.kgml: Found a trail of span 2 without skipping any vertex
path_bkw00670.kgml: 26 -> 54
path_bkw00670.kgml: {R01224, R07168} -> R00946
path_bkw00670.kgml: bkw:BkAM31D_10855 -> bkw:BkAM31D_10860
path_bkw00670.kgml: {1.5.1.20, 1.5.1.20} -> 2.1.1.13
path_bkw00670.kgml:
path_bkw00670.kgml: --- 0.57 seconds ---

path_bkw00680.kgml: Methane metabolism
path_bkw00680.kgml: Initialization took 2.44 seconds
path_bkw00680.kgml:
path_bkw00680.kgml: Found a trail of span 2 without skipping any vertex
path_bkw00680.kgml: 103 -> 102
path_bkw00680.kgml: R06983 -> R00527
path_bkw00680.kgml: {bkw:BkAM31D_07320, bkw:BkAM31D_07355, bkw:BkAM31D_11910, bkw:BkAM31D_16215, bkw:BkAM31D_23195} -> bkw:BkAM31D_23190
path_bkw00680.kgml: 1.1.1.284 -> 3.1.2.12
path_bkw00680.kgml:
path_bkw00680.kgml: Found a trail of span 2 without skipping any vertex
path_bkw00680.kgml: 187 -> 183
path_bkw00680.kgml: R05338 -> R05339
path_bkw00680.kgml: {bkw:BkAM31D_07120, bkw:BkAM31D_16315} -> {bkw:BkAM31D_07115, bkw:BkAM31D_16320}
path_bkw00680.kgml: 4.1.2.43 -> 5.3.1.27
path_bkw00680.kgml:
path_bkw00680.kgml: Found a trail of span 2 without skipping any vertex
path_bkw00680.kgml: 142 -> 293
path_bkw00680.kgml: R00658 -> R01518
path_bkw00680.kgml: bkw:BkAM31D_20490 -> bkw:BkAM31D_20495
path_bkw00680.kgml: 4.2.1.11 -> {5.4.2.11, 5.4.2.12}
path_bkw00680.kgml:
path_bkw00680.kgml: --- 2.70 seconds ---

path_bkw00730.kgml: Thiamine metabolism
path_bkw00730.kgml: Initialization took 0.68 seconds
path_bkw00730.kgml:
path_bkw00730.kgml: Found a trail of span 3 containing skipped vertices
path_bkw00730.kgml: 76 -> 75 -> 93
path_bkw00730.kgml: R03471 -> R04509 -> R03223
path_bkw00730.kgml: bkw:BkAM31D_05790 -> bkw:BkAM31D_05790 -> bkw:BkAM31D_05770
path_bkw00730.kgml: 2.7.1.49 -> 2.7.4.7 -> 2.5.1.3
path_bkw00730.kgml: Skipped genes: bkw:BkAM31D_05780, bkw:BkAM31D_05785, bkw:BkAM31D_05775
path_bkw00730.kgml:
path_bkw00730.kgml: Found a trail of span 3 containing skipped vertices
path_bkw00730.kgml: 76 -> 75 -> 97
path_bkw00730.kgml: R03471 -> R04509 -> R10712
path_bkw00730.kgml: bkw:BkAM31D_05790 -> bkw:BkAM31D_05790 -> bkw:BkAM31D_05770
path_bkw00730.kgml: 2.7.1.49 -> 2.7.4.7 -> 2.5.1.3
path_bkw00730.kgml: Skipped genes: bkw:BkAM31D_05780, bkw:BkAM31D_05785, bkw:BkAM31D_05775
path_bkw00730.kgml:
path_bkw00730.kgml: Found a trail of span 2 without skipping any vertex
path_bkw00730.kgml: 70 -> 69
path_bkw00730.kgml: R07463 -> R10247
path_bkw00730.kgml: bkw:BkAM31D_05785 -> bkw:BkAM31D_05780
path_bkw00730.kgml: 1.4.3.19 -> 2.8.1.10
path_bkw00730.kgml:
path_bkw00730.kgml: Found a trail of span 2 without skipping any vertex
path_bkw00730.kgml: 113 -> 110
path_bkw00730.kgml: R11313 -> R09993
path_bkw00730.kgml: {bkw:BkAM31D_11675, bkw:BkAM31D_11680} -> bkw:BkAM31D_11685
path_bkw00730.kgml: ? -> 3.5.99.2
path_bkw00730.kgml:
path_bkw00730.kgml: Found a trail of span 2 without skipping any vertex
path_bkw00730.kgml: 72 -> 71
path_bkw00730.kgml: R07460 -> R07461
path_bkw00730.kgml: {bkw:BkAM31D_04620, bkw:BkAM31D_04855, bkw:BkAM31D_18875} -> bkw:BkAM31D_18870
path_bkw00730.kgml: 2.8.1.7 -> {2.8.1.11, 2.8.1.4}
path_bkw00730.kgml:
path_bkw00730.kgml: --- 1.04 seconds ---

path_bkw00740.kgml: Riboflavin metabolism
path_bkw00740.kgml: Initialization took 0.29 seconds
path_bkw00740.kgml:
path_bkw00740.kgml: Found a trail of span 3 without skipping any vertex
path_bkw00740.kgml: 32 -> 41 -> 42
path_bkw00740.kgml: R07281 -> R04457 -> R00066
path_bkw00740.kgml: {bkw:BkAM31D_10480, bkw:BkAM31D_22900} -> bkw:BkAM31D_10485 -> bkw:BkAM31D_10475
path_bkw00740.kgml: 4.1.99.12 -> 2.5.1.78 -> 2.5.1.9
path_bkw00740.kgml:
path_bkw00740.kgml: Found a trail of span 3 containing skipped vertices
path_bkw00740.kgml: 38 -> 39 -> 40
path_bkw00740.kgml: R00425 -> R03459 -> R03458
path_bkw00740.kgml: {bkw:BkAM31D_10480, bkw:BkAM31D_11770, bkw:BkAM31D_22900} -> bkw:BkAM31D_10470 -> bkw:BkAM31D_10470
path_bkw00740.kgml: 3.5.4.25 -> 3.5.4.26 -> 1.1.1.193
path_bkw00740.kgml: Skipped genes: bkw:BkAM31D_10475
path_bkw00740.kgml:
path_bkw00740.kgml: --- 0.48 seconds ---

path_bkw00750.kgml: Vitamin B6 metabolism
path_bkw00750.kgml: Initialization took 0.14 seconds
path_bkw00750.kgml: (not found)
path_bkw00750.kgml: --- 0.19 seconds ---

path_bkw00760.kgml: Nicotinate and nicotinamide metabolism
path_bkw00760.kgml: Initialization took 0.39 seconds
path_bkw00760.kgml:
path_bkw00760.kgml: Found a trail of span 3 without skipping any vertex
path_bkw00760.kgml: 71 -> 72 -> 73
path_bkw00760.kgml: R00481 -> R04292 -> R03348
path_bkw00760.kgml: bkw:BkAM31D_04625 -> bkw:BkAM31D_04635 -> bkw:BkAM31D_04630
path_bkw00760.kgml: 1.4.3.16 -> 2.5.1.72 -> 2.4.2.19
path_bkw00760.kgml:
path_bkw00760.kgml: --- 0.52 seconds ---

path_bkw00770.kgml: Pantothenate and CoA biosynthesis
path_bkw00770.kgml: Initialization took 0.83 seconds
path_bkw00770.kgml:
path_bkw00770.kgml: Found a trail of span 4 without skipping any vertex
path_bkw00770.kgml: 82 -> 81 -> 80 -> 85
path_bkw00770.kgml: R00006 -> R03051 -> R01209 -> R01214
path_bkw00770.kgml: {bkw:BkAM31D_02785, bkw:BkAM31D_15830, bkw:BkAM31D_18285, bkw:BkAM31D_18290, bkw:BkAM31D_23520} -> bkw:BkAM31D_18280 -> bkw:BkAM31D_18300 -> {bkw:BkAM31D_13120, bkw:BkAM31D_18305}
path_bkw00770.kgml: 2.2.1.6 -> 1.1.1.86 -> 4.2.1.9 -> {2.6.1.42, 2.6.1.6}
path_bkw00770.kgml:
path_bkw00770.kgml: Found a trail of span 2 without skipping any vertex
path_bkw00770.kgml: 93 -> 76
path_bkw00770.kgml: R00489 -> R02473
path_bkw00770.kgml: bkw:BkAM31D_11170 -> bkw:BkAM31D_11165
path_bkw00770.kgml: {4.1.1.11, 4.1.1.15} -> 6.3.2.1
path_bkw00770.kgml:
path_bkw00770.kgml: --- 1.02 seconds ---

path_bkw00780.kgml: Biotin metabolism
path_bkw00780.kgml: Initialization took 0.69 seconds
path_bkw00780.kgml:
path_bkw00780.kgml: Found a trail of span 4 without skipping any vertex
path_bkw00780.kgml: 35 -> 34 -> 96 -> 31
path_bkw00780.kgml: R03209 -> R03210 -> R10699 -> R03182
path_bkw00780.kgml: bkw:BkAM31D_02740 -> bkw:BkAM31D_02750 -> bkw:BkAM31D_02745 -> bkw:BkAM31D_02755
path_bkw00780.kgml: 6.2.1.14 -> 2.3.1.47 -> 2.6.1.105 -> 6.3.3.3
path_bkw00780.kgml:
path_bkw00780.kgml: Found a trail of span 4 without skipping any vertex
path_bkw00780.kgml: 76 -> 45 -> 96 -> 31
path_bkw00780.kgml: R10123 -> R10124 -> R10699 -> R03182
path_bkw00780.kgml: bkw:BkAM31D_02760 -> bkw:BkAM31D_02750 -> bkw:BkAM31D_02745 -> bkw:BkAM31D_02755
path_bkw00780.kgml: 1.14.14.46 -> 2.3.1.47 -> 2.6.1.105 -> 6.3.3.3
path_bkw00780.kgml:
path_bkw00780.kgml: --- 0.89 seconds ---

path_bkw00785.kgml: Lipoic acid metabolism
path_bkw00785.kgml: Initialization took 0.06 seconds
path_bkw00785.kgml: (not found)
path_bkw00785.kgml: --- 0.11 seconds ---

path_bkw00790.kgml: Folate biosynthesis
path_bkw00790.kgml: Initialization took 1.69 seconds
path_bkw00790.kgml:
path_bkw00790.kgml: Found a trail of span 4 without skipping any vertex
path_bkw00790.kgml: 96 -> 102 -> 103 -> 104
path_bkw00790.kgml: R09959 -> R10002 -> R09978 -> R07605
path_bkw00790.kgml: bkw:BkAM31D_13690 -> bkw:BkAM31D_13685 -> bkw:BkAM31D_13695 -> {bkw:BkAM31D_13405, bkw:BkAM31D_13680}
path_bkw00790.kgml: 4.1.2.50 -> 4.3.99.3 -> 6.3.4.20 -> 1.7.1.13
path_bkw00790.kgml:
path_bkw00790.kgml: Found a trail of span 4 without skipping any vertex
path_bkw00790.kgml: 171 -> 75 -> 74 -> 72
path_bkw00790.kgml: R11073 -> R03504 -> R03503 -> R03067
path_bkw00790.kgml: bkw:BkAM31D_00490 -> bkw:BkAM31D_00490 -> bkw:BkAM31D_00495 -> bkw:BkAM31D_00485
path_bkw00790.kgml: 5.1.99.8 -> 4.1.2.25 -> 2.7.6.3 -> 2.5.1.15
path_bkw00790.kgml:
path_bkw00790.kgml: Found a trail of span 3 without skipping any vertex
path_bkw00790.kgml: 171 -> 75 -> 73
path_bkw00790.kgml: R11073 -> R03504 -> R03066
path_bkw00790.kgml: bkw:BkAM31D_00490 -> bkw:BkAM31D_00490 -> bkw:BkAM31D_00485
path_bkw00790.kgml: 5.1.99.8 -> 4.1.2.25 -> 2.5.1.15
path_bkw00790.kgml:
path_bkw00790.kgml: Found a trail of span 3 without skipping any vertex
path_bkw00790.kgml: 65 -> 66 -> 72
path_bkw00790.kgml: R01716 -> R05553 -> R03067
path_bkw00790.kgml: {bkw:BkAM31D_00470, bkw:BkAM31D_00475} -> bkw:BkAM31D_00480 -> bkw:BkAM31D_00485
path_bkw00790.kgml: 2.6.1.85 -> 4.1.3.38 -> 2.5.1.15
path_bkw00790.kgml:
path_bkw00790.kgml: Found a trail of span 3 without skipping any vertex
path_bkw00790.kgml: 65 -> 66 -> 73
path_bkw00790.kgml: R01716 -> R05553 -> R03066
path_bkw00790.kgml: {bkw:BkAM31D_00470, bkw:BkAM31D_00475} -> bkw:BkAM31D_00480 -> bkw:BkAM31D_00485
path_bkw00790.kgml: 2.6.1.85 -> 4.1.3.38 -> 2.5.1.15
path_bkw00790.kgml:
path_bkw00790.kgml: --- 2.16 seconds ---

path_bkw00860.kgml: Porphyrin and chlorophyll metabolism
path_bkw00860.kgml: Initialization took 2.34 seconds
path_bkw00860.kgml:
path_bkw00860.kgml: Found a trail of span 4 containing skipped vertices
path_bkw00860.kgml: 304 -> 305 -> 308 -> 310
path_bkw00860.kgml: R07268 -> {R05221, R06558} -> R05222 -> R05223
path_bkw00860.kgml: {bkw:BkAM31D_09130, bkw:BkAM31D_10705} -> bkw:BkAM31D_10685 -> bkw:BkAM31D_10685 -> bkw:BkAM31D_10690
path_bkw00860.kgml: 2.5.1.17 -> {2.7.1.156, 2.7.1.156} -> 2.7.7.62 -> 2.7.8.26
path_bkw00860.kgml: Skipped genes: bkw:BkAM31D_10700, bkw:BkAM31D_10695
path_bkw00860.kgml:
path_bkw00860.kgml: Found a trail of span 4 without skipping any vertex
path_bkw00860.kgml: 309 -> 316 -> 308 -> 310
path_bkw00860.kgml: R06530 -> R06529 -> R05222 -> R05223
path_bkw00860.kgml: bkw:BkAM31D_10680 -> bkw:BkAM31D_10675 -> bkw:BkAM31D_10685 -> bkw:BkAM31D_10690
path_bkw00860.kgml: 4.1.1.81 -> 6.3.1.10 -> 2.7.7.62 -> 2.7.8.26
path_bkw00860.kgml:
path_bkw00860.kgml: Found a trail of span 4 containing skipped vertices
path_bkw00860.kgml: 294 -> 317 -> 295 -> 296
path_bkw00860.kgml: R05150 -> R05149 -> R05177 -> R05224
path_bkw00860.kgml: bkw:BkAM31D_09050 -> bkw:BkAM31D_09065 -> bkw:BkAM31D_09055 -> bkw:BkAM31D_09085
path_bkw00860.kgml: 1.3.1.54 -> 2.1.1.132 -> 5.4.99.61 -> 6.3.5.9
path_bkw00860.kgml: Skipped genes: bkw:BkAM31D_09075, bkw:BkAM31D_09080, bkw:BkAM31D_09070, bkw:BkAM31D_09060
path_bkw00860.kgml:
path_bkw00860.kgml: Found a trail of span 2 without skipping any vertex
path_bkw00860.kgml: 269 -> 408
path_bkw00860.kgml: R03197 -> R04178
path_bkw00860.kgml: bkw:BkAM31D_04550 -> bkw:BkAM31D_04565
path_bkw00860.kgml: 4.1.1.37 -> 1.3.3.15
path_bkw00860.kgml:
path_bkw00860.kgml: Found a trail of span 2 containing skipped vertices
path_bkw00860.kgml: 271 -> 289
path_bkw00860.kgml: R03194 -> R03948
path_bkw00860.kgml: {bkw:BkAM31D_01145, bkw:BkAM31D_06040, bkw:BkAM31D_09090} -> bkw:BkAM31D_09070
path_bkw00860.kgml: 2.1.1.107 -> 2.1.1.130
path_bkw00860.kgml: Skipped genes: bkw:BkAM31D_09080, bkw:BkAM31D_09075, bkw:BkAM31D_09085
path_bkw00860.kgml:
path_bkw00860.kgml: Found a trail of span 2 without skipping any vertex
path_bkw00860.kgml: 311 -> 310
path_bkw00860.kgml: R04594 -> R05223
path_bkw00860.kgml: bkw:BkAM31D_10695 -> bkw:BkAM31D_10690
path_bkw00860.kgml: 3.1.3.73 -> 2.7.8.26
path_bkw00860.kgml:
path_bkw00860.kgml: --- 3.85 seconds ---

path_bkw00900.kgml: Terpenoid backbone biosynthesis
path_bkw00900.kgml: Initialization took 0.59 seconds
path_bkw00900.kgml: (not found)
path_bkw00900.kgml: --- 0.65 seconds ---

path_bkw00910.kgml: Nitrogen metabolism
path_bkw00910.kgml: Initialization took 0.74 seconds
path_bkw00910.kgml:
path_bkw00910.kgml: Found a trail of span 2 containing skipped vertices
path_bkw00910.kgml: 86 -> 77
path_bkw00910.kgml: R00243 -> R00253
path_bkw00910.kgml: {bkw:BkAM31D_09300, bkw:BkAM31D_10820, bkw:BkAM31D_24850} -> {bkw:BkAM31D_14265, bkw:BkAM31D_24835}
path_bkw00910.kgml: {1.4.1.2, 1.4.1.3} -> 6.3.1.2
path_bkw00910.kgml: Skipped genes: bkw:BkAM31D_24840
path_bkw00910.kgml:
path_bkw00910.kgml: Found a trail of span 2 containing skipped vertices
path_bkw00910.kgml: 25 -> 148
path_bkw00910.kgml: R00798 -> R00787
path_bkw00910.kgml: bkw:BkAM31D_01130 -> {bkw:BkAM31D_01125, bkw:BkAM31D_01150, bkw:BkAM31D_01155, bkw:BkAM31D_11980}
path_bkw00910.kgml: ? -> {1.7.1.15, 1.7.1.4}
path_bkw00910.kgml: Skipped genes: bkw:BkAM31D_01145
path_bkw00910.kgml:
path_bkw00910.kgml: --- 0.91 seconds ---

path_bkw00920.kgml: Sulfur metabolism
path_bkw00920.kgml: Initialization took 0.48 seconds
path_bkw00920.kgml:
path_bkw00920.kgml: Found a trail of span 3 containing skipped vertices
path_bkw00920.kgml: 158 -> 159 -> 150
path_bkw00920.kgml: R00529 -> R00509 -> R02021
path_bkw00920.kgml: bkw:BkAM31D_05995 -> bkw:BkAM31D_06005 -> bkw:BkAM31D_05990
path_bkw00920.kgml: 2.7.7.4 -> 2.7.1.25 -> 1.8.4.8
path_bkw00920.kgml: Skipped genes: bkw:BkAM31D_06000
path_bkw00920.kgml:
path_bkw00920.kgml: Found a trail of span 3 containing skipped vertices
path_bkw00920.kgml: 42 -> 39 -> 48
path_bkw00920.kgml: R00529 -> R00509 -> R02021
path_bkw00920.kgml: bkw:BkAM31D_05995 -> bkw:BkAM31D_06005 -> bkw:BkAM31D_05990
path_bkw00920.kgml: 2.7.7.4 -> 2.7.1.25 -> 1.8.4.8
path_bkw00920.kgml: Skipped genes: bkw:BkAM31D_06000
path_bkw00920.kgml:
path_bkw00920.kgml: --- 0.66 seconds ---

path_bkw00970.kgml: Aminoacyl-tRNA biosynthesis
path_bkw00970.kgml: Initialization took 1.34 seconds
path_bkw00970.kgml: (not found)
path_bkw00970.kgml: --- 1.40 seconds ---

path_bkw01040.kgml: Biosynthesis of unsaturated fatty acids
path_bkw01040.kgml: Initialization took 0.19 seconds
path_bkw01040.kgml: (not found)
path_bkw01040.kgml: --- 0.23 seconds ---

--- 116.21 seconds ---
