# Supplementary material for: CoMetGeNe: mining conserved neighborhood patterns in metabolic and genomic contexts
Source: BMC Bioinformatics. 2019 Jan 10;20:19. doi: 10.1186/s12859-018-2542-2 (PMC6327494; doi:10.1186/s12859-018-2542-2)
Supplement: Supplementary file 14 — Trail finding results for completely assembled representative bacterial genomes present in NCBI Genomes. Of the 1,545 fully assembled representative bacterial genomes in NCBI, corresponding entries have been identified in KEGG for 1,467 species, for which trail finding has been performed for all combinations of gap parameters δG and δD ranging from 0 to 3. This additional file is available from https://doi.org/10.6084/m9.figshare.7288769. (GZ 178,532 kb) [file 12859_2018_2542_MOESM14_ESM.gz › results/agn_dG0_dD1.hnet]

--- delta_G = 0, delta_D = 1 ---

path_agn00010.kgml: Glycolysis / Gluconeogenesis
path_agn00010.kgml: Initialization took 0.05 seconds
path_agn00010.kgml:
path_agn00010.kgml: Found a trail of span 5 containing skipped vertices
path_agn00010.kgml: 76 -> [57] -> 58 -> 57 -> [76] -> 137 -> 55
path_agn00010.kgml: R01512 -> [R01061] -> R01015 -> R01061 -> [R01512] -> R01518 -> R00658
path_agn00010.kgml: agn:AFK25_12910 -> [{agn:AFK25_11565, agn:AFK25_12915}] -> agn:AFK25_12905 -> {agn:AFK25_11565, agn:AFK25_12915} -> [agn:AFK25_12910] -> agn:AFK25_12900 -> agn:AFK25_12895
path_agn00010.kgml: 2.7.2.3 -> [{1.2.1.12, 1.2.1.59}] -> 5.3.1.1 -> {1.2.1.12, 1.2.1.59} -> [2.7.2.3] -> {5.4.2.11, 5.4.2.12} -> 4.2.1.11
path_agn00010.kgml:
path_agn00010.kgml: Found a trail of span 4 containing skipped vertices
path_agn00010.kgml: 75 -> 49 -> 50 -> [124] -> 48
path_agn00010.kgml: R07618 -> R03270 -> R02569 -> [R01196] -> R00014
path_agn00010.kgml: {agn:AFK25_04875, agn:AFK25_09760} -> {agn:AFK25_04860, agn:AFK25_04865} -> agn:AFK25_04870 -> [{agn:AFK25_07875, agn:AFK25_07880}] -> {agn:AFK25_04860, agn:AFK25_04865}
path_agn00010.kgml: 1.8.1.4 -> 1.2.4.1 -> 2.3.1.12 -> [{1.2.7.1, 1.2.7.11}] -> {1.2.4.1, 2.2.1.6, 4.1.1.1}
path_agn00010.kgml:
path_agn00010.kgml: --- 32.96 seconds ---

path_agn00020.kgml: Citrate cycle (TCA cycle)
path_agn00020.kgml: Initialization took 0.06 seconds
path_agn00020.kgml:
path_agn00020.kgml: Found a trail of span 4 containing skipped vertices
path_agn00020.kgml: 80 -> 82 -> [101] -> 75 -> 77
path_agn00020.kgml: R07618 -> R02569 -> [R01196] -> R00014 -> R03270
path_agn00020.kgml: {agn:AFK25_04875, agn:AFK25_09760} -> agn:AFK25_04870 -> [{agn:AFK25_07875, agn:AFK25_07880}] -> {agn:AFK25_04860, agn:AFK25_04865} -> {agn:AFK25_04860, agn:AFK25_04865}
path_agn00020.kgml: 1.8.1.4 -> 2.3.1.12 -> [{1.2.7.1, 1.2.7.11}] -> {1.2.4.1, 2.2.1.6, 4.1.1.1} -> 1.2.4.1
path_agn00020.kgml:
path_agn00020.kgml: --- 2.40 seconds ---

path_agn00030.kgml: Pentose phosphate pathway
path_agn00030.kgml: Initialization took 0.05 seconds
path_agn00030.kgml:
path_agn00030.kgml: Found a trail of span 2 without skipping any vertex
path_agn00030.kgml: 77 -> 50
path_agn00030.kgml: R01827 -> R01070
path_agn00030.kgml: agn:AFK25_13965 -> agn:AFK25_13970
path_agn00030.kgml: 2.2.1.2 -> 4.1.2.13
path_agn00030.kgml:
path_agn00030.kgml: --- 0.37 seconds ---

path_agn00040.kgml: Pentose and glucuronate interconversions
path_agn00040.kgml: Initialization took 0.05 seconds
path_agn00040.kgml:
path_agn00040.kgml: Found a trail of span 2 without skipping any vertex
path_agn00040.kgml: 80 -> 87
path_agn00040.kgml: R01639 -> R01432
path_agn00040.kgml: agn:AFK25_11395 -> agn:AFK25_11400
path_agn00040.kgml: 2.7.1.17 -> 5.3.1.5
path_agn00040.kgml:
path_agn00040.kgml: --- 0.14 seconds ---

path_agn00051.kgml: Fructose and mannose metabolism
path_agn00051.kgml: Initialization took 0.05 seconds
path_agn00051.kgml:
path_agn00051.kgml: Found a trail of span 2 without skipping any vertex
path_agn00051.kgml: 67 -> 77
path_agn00051.kgml: R02704 -> R02703
path_agn00051.kgml: {agn:AFK25_06475, agn:AFK25_06485} -> agn:AFK25_06490
path_agn00051.kgml: 2.7.1.197 -> 1.1.1.17
path_agn00051.kgml:
path_agn00051.kgml: Found a trail of span 2 without skipping any vertex
path_agn00051.kgml: 54 -> 92
path_agn00051.kgml: R03232 -> R02071
path_agn00051.kgml: agn:AFK25_07015 -> agn:AFK25_07010
path_agn00051.kgml: 2.7.1.202 -> 2.7.1.56
path_agn00051.kgml:
path_agn00051.kgml: --- 0.22 seconds ---

path_agn00052.kgml: Galactose metabolism
path_agn00052.kgml: Initialization took 0.05 seconds
path_agn00052.kgml:
path_agn00052.kgml: Found a trail of span 8 containing skipped vertices
path_agn00052.kgml: 94 -> 70 -> 72 -> 71 -> 69 -> [172] -> 171 -> [82] -> 79 -> 82
path_agn00052.kgml: R01105 -> R01329 -> R01194 -> R02926 -> R01104 -> [R10619] -> R01092 -> [R00955] -> R00291 -> R00955
path_agn00052.kgml: agn:AFK25_11465 -> agn:AFK25_11485 -> agn:AFK25_11485 -> agn:AFK25_11485 -> agn:AFK25_11485 -> [agn:AFK25_11450] -> agn:AFK25_11480 -> [agn:AFK25_11470] -> {agn:AFK25_11475, agn:AFK25_13645} -> agn:AFK25_11470
path_agn00052.kgml: 3.2.1.23 -> 3.2.1.22 -> 3.2.1.22 -> 3.2.1.22 -> 3.2.1.22 -> [5.1.3.3] -> 2.7.1.6 -> [2.7.7.12] -> 5.1.3.2 -> 2.7.7.12
path_agn00052.kgml:
path_agn00052.kgml: Found a trail of span 4 containing skipped vertices
path_agn00052.kgml: 94 -> [172] -> 171 -> 82 -> 79
path_agn00052.kgml: R01105 -> [R10619] -> R01092 -> R00955 -> R00291
path_agn00052.kgml: agn:AFK25_11465 -> [agn:AFK25_11450] -> agn:AFK25_11480 -> agn:AFK25_11470 -> {agn:AFK25_11475, agn:AFK25_13645}
path_agn00052.kgml: 3.2.1.23 -> [5.1.3.3] -> 2.7.1.6 -> 2.7.7.12 -> 5.1.3.2
path_agn00052.kgml:
path_agn00052.kgml: --- 103.19 seconds ---

path_agn00053.kgml: Ascorbate and aldarate metabolism
path_agn00053.kgml: Initialization took 0.06 seconds
path_agn00053.kgml: (not found)
path_agn00053.kgml: --- 0.12 seconds ---

path_agn00061.kgml: Fatty acid biosynthesis
path_agn00061.kgml: Initialization took 0.06 seconds
path_agn00061.kgml:
path_agn00061.kgml: Found a trail of span 2 containing skipped vertices
path_agn00061.kgml: 147 -> [60] -> 97
path_agn00061.kgml: R01626 -> [R04963] -> R04964
path_agn00061.kgml: agn:AFK25_05510 -> [agn:AFK25_03430] -> {agn:AFK25_04670, agn:AFK25_05515, agn:AFK25_06700, agn:AFK25_08180, agn:AFK25_11705}
path_agn00061.kgml: {2.3.1.39, 2.3.1.85, 2.3.1.86} -> [{2.3.1.179, 2.3.1.41, 2.3.1.85, 2.3.1.86}] -> {1.1.1.100, 2.3.1.85, 2.3.1.86}
path_agn00061.kgml:
path_agn00061.kgml: Found a trail of span 2 containing skipped vertices
path_agn00061.kgml: 147 -> [62] -> 119
path_agn00061.kgml: R01626 -> [R04957] -> R04536
path_agn00061.kgml: agn:AFK25_05510 -> [agn:AFK25_03430] -> {agn:AFK25_04670, agn:AFK25_05515, agn:AFK25_06700, agn:AFK25_08180, agn:AFK25_11705}
path_agn00061.kgml: {2.3.1.39, 2.3.1.85, 2.3.1.86} -> [{2.3.1.179, 2.3.1.41, 2.3.1.85, 2.3.1.86}] -> {1.1.1.100, 2.3.1.85, 2.3.1.86}
path_agn00061.kgml:
path_agn00061.kgml: Found a trail of span 2 containing skipped vertices
path_agn00061.kgml: 147 -> [59] -> 86
path_agn00061.kgml: R01626 -> [R04726] -> R04566
path_agn00061.kgml: agn:AFK25_05510 -> [agn:AFK25_03430] -> {agn:AFK25_04670, agn:AFK25_05515, agn:AFK25_06700, agn:AFK25_08180, agn:AFK25_11705}
path_agn00061.kgml: {2.3.1.39, 2.3.1.85, 2.3.1.86} -> [{2.3.1.179, 2.3.1.41, 2.3.1.85, 2.3.1.86}] -> {1.1.1.100, 2.3.1.85, 2.3.1.86}
path_agn00061.kgml:
path_agn00061.kgml: Found a trail of span 2 containing skipped vertices
path_agn00061.kgml: 147 -> [61] -> 108
path_agn00061.kgml: R01626 -> [R04960] -> R04534
path_agn00061.kgml: agn:AFK25_05510 -> [agn:AFK25_03430] -> {agn:AFK25_04670, agn:AFK25_05515, agn:AFK25_06700, agn:AFK25_08180, agn:AFK25_11705}
path_agn00061.kgml: {2.3.1.39, 2.3.1.85, 2.3.1.86} -> [{2.3.1.179, 2.3.1.41, 2.3.1.85, 2.3.1.86}] -> {1.1.1.100, 2.3.1.85, 2.3.1.86}
path_agn00061.kgml:
path_agn00061.kgml: Found a trail of span 2 containing skipped vertices
path_agn00061.kgml: 147 -> [58] -> 75
path_agn00061.kgml: R01626 -> [R04968] -> R04543
path_agn00061.kgml: agn:AFK25_05510 -> [agn:AFK25_03430] -> {agn:AFK25_04670, agn:AFK25_05515, agn:AFK25_06700, agn:AFK25_08180, agn:AFK25_11705}
path_agn00061.kgml: {2.3.1.39, 2.3.1.85, 2.3.1.86} -> [{2.3.1.179, 2.3.1.41, 2.3.1.85, 2.3.1.86}] -> {1.1.1.100, 2.3.1.85, 2.3.1.86}
path_agn00061.kgml:
path_agn00061.kgml: Found a trail of span 2 containing skipped vertices
path_agn00061.kgml: 147 -> [63] -> 130
path_agn00061.kgml: R01626 -> [R04952] -> R04953
path_agn00061.kgml: agn:AFK25_05510 -> [agn:AFK25_03430] -> {agn:AFK25_04670, agn:AFK25_05515, agn:AFK25_06700, agn:AFK25_08180, agn:AFK25_11705}
path_agn00061.kgml: {2.3.1.39, 2.3.1.85, 2.3.1.86} -> [{2.3.1.179, 2.3.1.41, 2.3.1.85, 2.3.1.86}] -> {1.1.1.100, 2.3.1.85, 2.3.1.86}
path_agn00061.kgml:
path_agn00061.kgml: Found a trail of span 2 containing skipped vertices
path_agn00061.kgml: 147 -> [259] -> 142
path_agn00061.kgml: R01626 -> [R04355] -> R04533
path_agn00061.kgml: agn:AFK25_05510 -> [agn:AFK25_03430] -> {agn:AFK25_04670, agn:AFK25_05515, agn:AFK25_06700, agn:AFK25_08180, agn:AFK25_11705}
path_agn00061.kgml: {2.3.1.39, 2.3.1.85, 2.3.1.86} -> [{2.3.1.179, 2.3.1.41, 2.3.1.85, 2.3.1.86}] -> {1.1.1.100, 2.3.1.85, 2.3.1.86}
path_agn00061.kgml:
path_agn00061.kgml: Found a trail of span 2 containing skipped vertices
path_agn00061.kgml: 147 -> [53] -> 54
path_agn00061.kgml: R01626 -> [R07762] -> R07763
path_agn00061.kgml: agn:AFK25_05510 -> [agn:AFK25_03430] -> {agn:AFK25_04670, agn:AFK25_05515, agn:AFK25_06700, agn:AFK25_08180, agn:AFK25_11705}
path_agn00061.kgml: {2.3.1.39, 2.3.1.85, 2.3.1.86} -> [{2.3.1.179, 2.3.1.199, 2.3.1.41}] -> 1.1.1.100
path_agn00061.kgml:
path_agn00061.kgml: --- 0.97 seconds ---

path_agn00072.kgml: Synthesis and degradation of ketone bodies
path_agn00072.kgml: Initialization took 0.06 seconds
path_agn00072.kgml: (not found)
path_agn00072.kgml: --- 0.11 seconds ---

path_agn00130.kgml: Ubiquinone and other terpenoid-quinone biosynthesis
path_agn00130.kgml: Initialization took 0.06 seconds
path_agn00130.kgml:
path_agn00130.kgml: Found a trail of span 5 containing skipped vertices
path_agn00130.kgml: 69 -> 61 -> 54 -> [60] -> 59 -> 58
path_agn00130.kgml: R01717 -> R08165 -> R08166 -> [R04031] -> R04030 -> R07263
path_agn00130.kgml: agn:AFK25_12280 -> agn:AFK25_12275 -> agn:AFK25_12270 -> [agn:AFK25_07945] -> agn:AFK25_12260 -> agn:AFK25_12265
path_agn00130.kgml: 5.4.4.2 -> 2.2.1.9 -> 4.2.99.20 -> [4.2.1.113] -> 6.2.1.26 -> 4.1.3.36
path_agn00130.kgml:
path_agn00130.kgml: --- 0.21 seconds ---

path_agn00190.kgml: Oxidative phosphorylation
path_agn00190.kgml: Initialization took 0.09 seconds
path_agn00190.kgml: (not found)
path_agn00190.kgml: --- 0.15 seconds ---

path_agn00220.kgml: Arginine biosynthesis
path_agn00220.kgml: Initialization took 0.06 seconds
path_agn00220.kgml:
path_agn00220.kgml: Found a trail of span 5 without skipping any vertex
path_agn00220.kgml: 49 -> 50 -> 51 -> 52 -> 55
path_agn00220.kgml: R00259 -> R02649 -> R03443 -> R02283 -> R02282
path_agn00220.kgml: agn:AFK25_03370 -> agn:AFK25_03375 -> agn:AFK25_03365 -> agn:AFK25_03380 -> agn:AFK25_03370
path_agn00220.kgml: 2.3.1.1 -> 2.7.2.8 -> 1.2.1.38 -> 2.6.1.11 -> 2.3.1.35
path_agn00220.kgml:
path_agn00220.kgml: Found a trail of span 4 containing skipped vertices
path_agn00220.kgml: 49 -> 50 -> [51] -> 52 -> 55
path_agn00220.kgml: R00259 -> R02649 -> [R03443] -> R02283 -> R02282
path_agn00220.kgml: agn:AFK25_03370 -> agn:AFK25_03375 -> [agn:AFK25_03365] -> agn:AFK25_03380 -> agn:AFK25_03370
path_agn00220.kgml: 2.3.1.1 -> 2.7.2.8 -> [1.2.1.38] -> 2.6.1.11 -> 2.3.1.35
path_agn00220.kgml:
path_agn00220.kgml: Found a trail of span 4 containing skipped vertices
path_agn00220.kgml: 49 -> 50 -> 51 -> [52] -> 55
path_agn00220.kgml: R00259 -> R02649 -> R03443 -> [R02283] -> R02282
path_agn00220.kgml: agn:AFK25_03370 -> agn:AFK25_03375 -> agn:AFK25_03365 -> [agn:AFK25_03380] -> agn:AFK25_03370
path_agn00220.kgml: 2.3.1.1 -> 2.7.2.8 -> 1.2.1.38 -> [2.6.1.11] -> 2.3.1.35
path_agn00220.kgml:
path_agn00220.kgml: Found a trail of span 3 containing skipped vertices
path_agn00220.kgml: 49 -> [50] -> 51 -> [52] -> 55
path_agn00220.kgml: R00259 -> [R02649] -> R03443 -> [R02283] -> R02282
path_agn00220.kgml: agn:AFK25_03370 -> [agn:AFK25_03375] -> agn:AFK25_03365 -> [agn:AFK25_03380] -> agn:AFK25_03370
path_agn00220.kgml: 2.3.1.1 -> [2.7.2.8] -> 1.2.1.38 -> [2.6.1.11] -> 2.3.1.35
path_agn00220.kgml:
path_agn00220.kgml: Found a trail of span 2 without skipping any vertex
path_agn00220.kgml: 45 -> 47
path_agn00220.kgml: R01954 -> R01086
path_agn00220.kgml: agn:AFK25_11720 -> agn:AFK25_11715
path_agn00220.kgml: 6.3.4.5 -> 4.3.2.1
path_agn00220.kgml:
path_agn00220.kgml: --- 0.50 seconds ---

path_agn00230.kgml: Purine metabolism
path_agn00230.kgml: Initialization took 0.10 seconds
path_agn00230.kgml:
path_agn00230.kgml: Found a trail of span 5 containing skipped vertices
path_agn00230.kgml: 260 -> [164] -> 427 -> [428] -> 167 -> 428 -> [167] -> 166
path_agn00230.kgml: R04463 -> [R04208] -> R07404 -> [R07405] -> R04591 -> R07405 -> [R04591] -> R04559
path_agn00230.kgml: {agn:AFK25_01305, agn:AFK25_01310, agn:AFK25_01315} -> [agn:AFK25_01325] -> agn:AFK25_01290 -> [agn:AFK25_01285] -> agn:AFK25_01300 -> agn:AFK25_01285 -> [agn:AFK25_01300] -> agn:AFK25_01295
path_agn00230.kgml: 6.3.5.3 -> [6.3.3.1] -> 6.3.4.18 -> [5.4.99.18] -> 6.3.2.6 -> 5.4.99.18 -> [6.3.2.6] -> 4.3.2.2
path_agn00230.kgml:
path_agn00230.kgml: Found a trail of span 3 containing skipped vertices
path_agn00230.kgml: 244 -> [300] -> 220 -> [139] -> 239
path_agn00230.kgml: R00441 -> [R00430] -> R00332 -> [R02019] -> R02090
path_agn00230.kgml: {agn:AFK25_00565, agn:AFK25_00570, agn:AFK25_00740, agn:AFK25_05405, agn:AFK25_13990} -> [agn:AFK25_11635] -> agn:AFK25_05400 -> [{agn:AFK25_09955, agn:AFK25_12215, agn:AFK25_12225}] -> agn:AFK25_05400
path_agn00230.kgml: {2.7.7.48, 2.7.7.6} -> [2.7.1.40] -> 2.7.4.8 -> [1.17.4.1] -> {2.7.4.12, 2.7.4.8}
path_agn00230.kgml:
path_agn00230.kgml: Found a trail of span 3 containing skipped vertices
path_agn00230.kgml: 160 -> [162] -> 163 -> [260] -> 164
path_agn00230.kgml: R01072 -> [R04144] -> R04325 -> [R04463] -> R04208
path_agn00230.kgml: agn:AFK25_01320 -> [agn:AFK25_01340] -> agn:AFK25_01330 -> [{agn:AFK25_01305, agn:AFK25_01310, agn:AFK25_01315}] -> agn:AFK25_01325
path_agn00230.kgml: 2.4.2.14 -> [6.3.4.13] -> 2.1.2.2 -> [6.3.5.3] -> 6.3.3.1
path_agn00230.kgml:
path_agn00230.kgml: Found a trail of span 2 without skipping any vertex
path_agn00230.kgml: 252 -> 253
path_agn00230.kgml: R00529 -> R00509
path_agn00230.kgml: agn:AFK25_01735 -> agn:AFK25_01730
path_agn00230.kgml: 2.7.7.4 -> 2.7.1.25
path_agn00230.kgml:
path_agn00230.kgml: --- 8.57 seconds ---

path_agn00240.kgml: Pyrimidine metabolism
path_agn00240.kgml: Initialization took 0.09 seconds
path_agn00240.kgml:
path_agn00240.kgml: Found a trail of span 3 containing skipped vertices
path_agn00240.kgml: 150 -> [156] -> 161 -> [158] -> 157
path_agn00240.kgml: R02098 -> [R02101] -> R02094 -> [R02093] -> R00378
path_agn00240.kgml: agn:AFK25_00180 -> [agn:AFK25_07160] -> agn:AFK25_00180 -> [agn:AFK25_08930] -> {agn:AFK25_00010, agn:AFK25_00120, agn:AFK25_00185, agn:AFK25_02950, agn:AFK25_05865, agn:AFK25_07850, agn:AFK25_10430, agn:AFK25_11585, agn:AFK25_11665}
path_agn00240.kgml: {2.7.4.4, 2.7.4.9} -> [2.1.1.45] -> {2.7.4.12, 2.7.4.9} -> [2.7.4.6] -> 2.7.7.7
path_agn00240.kgml:
path_agn00240.kgml: Found a trail of span 2 without skipping any vertex
path_agn00240.kgml: 107 -> 121
path_agn00240.kgml: {R00571, R00573} -> R00442
path_agn00240.kgml: agn:AFK25_13985 -> {agn:AFK25_00565, agn:AFK25_00570, agn:AFK25_00740, agn:AFK25_05405, agn:AFK25_13990}
path_agn00240.kgml: {6.3.4.2, 6.3.4.2} -> {2.7.7.48, 2.7.7.6}
path_agn00240.kgml:
path_agn00240.kgml: --- 1.85 seconds ---

path_agn00250.kgml: Alanine, aspartate and glutamate metabolism
path_agn00250.kgml: Initialization took 0.05 seconds
path_agn00250.kgml:
path_agn00250.kgml: Found a trail of span 2 without skipping any vertex
path_agn00250.kgml: 31 -> 50
path_agn00250.kgml: R00485 -> R00490
path_agn00250.kgml: agn:AFK25_04180 -> agn:AFK25_04185
path_agn00250.kgml: {3.5.1.1, 3.5.1.38, 3.5.5.4} -> 4.3.1.1
path_agn00250.kgml:
path_agn00250.kgml: Found a trail of span 2 without skipping any vertex
path_agn00250.kgml: 48 -> 51
path_agn00250.kgml: R01954 -> R01086
path_agn00250.kgml: agn:AFK25_11720 -> agn:AFK25_11715
path_agn00250.kgml: 6.3.4.5 -> 4.3.2.1
path_agn00250.kgml:
path_agn00250.kgml: --- 0.22 seconds ---

path_agn00260.kgml: Glycine, serine and threonine metabolism
path_agn00260.kgml: Initialization took 0.05 seconds
path_agn00260.kgml:
path_agn00260.kgml: Found a trail of span 3 without skipping any vertex
path_agn00260.kgml: 103 -> 99 -> 87
path_agn00260.kgml: {R01773, R01775} -> R01771 -> R01466
path_agn00260.kgml: agn:AFK25_12625 -> agn:AFK25_12615 -> agn:AFK25_12620
path_agn00260.kgml: {1.1.1.3, 1.1.1.3} -> 2.7.1.39 -> 4.2.3.1
path_agn00260.kgml:
path_agn00260.kgml: Found a trail of span 2 containing skipped vertices
path_agn00260.kgml: 103 -> [99] -> 87
path_agn00260.kgml: {R01773, R01775} -> [R01771] -> R01466
path_agn00260.kgml: agn:AFK25_12625 -> [agn:AFK25_12615] -> agn:AFK25_12620
path_agn00260.kgml: {1.1.1.3, 1.1.1.3} -> [2.7.1.39] -> 4.2.3.1
path_agn00260.kgml:
path_agn00260.kgml: Found a trail of span 2 without skipping any vertex
path_agn00260.kgml: 76 -> 93
path_agn00260.kgml: R00480 -> R02291
path_agn00260.kgml: {agn:AFK25_05955, agn:AFK25_13560} -> agn:AFK25_05950
path_agn00260.kgml: 2.7.2.4 -> 1.2.1.11
path_agn00260.kgml:
path_agn00260.kgml: Found a trail of span 2 containing skipped vertices
path_agn00260.kgml: 110 -> [82] -> 101
path_agn00260.kgml: R04125 -> [R00945] -> R03425
path_agn00260.kgml: agn:AFK25_09980 -> [agn:AFK25_13890] -> {agn:AFK25_09970, agn:AFK25_09975}
path_agn00260.kgml: 2.1.2.10 -> [2.1.2.1] -> 1.4.4.2
path_agn00260.kgml:
path_agn00260.kgml: --- 0.45 seconds ---

path_agn00261.kgml: Monobactam biosynthesis
path_agn00261.kgml: Initialization took 0.05 seconds
path_agn00261.kgml: (not found)
path_agn00261.kgml: --- 0.09 seconds ---

path_agn00270.kgml: Cysteine and methionine metabolism
path_agn00270.kgml: Initialization took 0.05 seconds
path_agn00270.kgml:
path_agn00270.kgml: Found a trail of span 5 without skipping any vertex
path_agn00270.kgml: 74 -> 73 -> 70 -> 71 -> 58
path_agn00270.kgml: R07392 -> R07393 -> R07394 -> R07364 -> R07396
path_agn00270.kgml: agn:AFK25_04410 -> agn:AFK25_04400 -> agn:AFK25_04405 -> agn:AFK25_04415 -> agn:AFK25_04395
path_agn00270.kgml: 4.2.1.109 -> {3.1.3.77, 5.3.2.5} -> {3.1.3.77, 3.1.3.87} -> 1.13.11.54 -> {2.6.1.5, 2.6.1.57}
path_agn00270.kgml:
path_agn00270.kgml: Found a trail of span 5 containing skipped vertices
path_agn00270.kgml: 237 -> 100 -> [99] -> 236 -> [85] -> 185 -> 85
path_agn00270.kgml: R10404 -> R00194 -> [R01291] -> R10305 -> [R01001] -> R00782 -> R01001
path_agn00270.kgml: agn:AFK25_10620 -> agn:AFK25_10615 -> [agn:AFK25_12185] -> agn:AFK25_10610 -> [agn:AFK25_10605] -> agn:AFK25_10605 -> agn:AFK25_10605
path_agn00270.kgml: ? -> 3.2.2.9 -> [4.4.1.21] -> 2.5.1.134 -> [4.4.1.1] -> {4.4.1.1, 4.4.1.13, 4.4.1.28} -> 4.4.1.1
path_agn00270.kgml:
path_agn00270.kgml: Found a trail of span 4 containing skipped vertices
path_agn00270.kgml: 74 -> 73 -> 70 -> [71] -> 58
path_agn00270.kgml: R07392 -> R07393 -> R07394 -> [R07364] -> R07396
path_agn00270.kgml: agn:AFK25_04410 -> agn:AFK25_04400 -> agn:AFK25_04405 -> [agn:AFK25_04415] -> agn:AFK25_04395
path_agn00270.kgml: 4.2.1.109 -> {3.1.3.77, 5.3.2.5} -> {3.1.3.77, 3.1.3.87} -> [1.13.11.54] -> {2.6.1.5, 2.6.1.57}
path_agn00270.kgml:
path_agn00270.kgml: Found a trail of span 4 without skipping any vertex
path_agn00270.kgml: 74 -> 73 -> 70 -> 72
path_agn00270.kgml: R07392 -> R07393 -> R07394 -> R07363
path_agn00270.kgml: agn:AFK25_04410 -> agn:AFK25_04400 -> agn:AFK25_04405 -> agn:AFK25_04415
path_agn00270.kgml: 4.2.1.109 -> {3.1.3.77, 5.3.2.5} -> {3.1.3.77, 3.1.3.87} -> 1.13.11.53
path_agn00270.kgml:
path_agn00270.kgml: Found a trail of span 3 containing skipped vertices
path_agn00270.kgml: 74 -> [73] -> 70 -> 71
path_agn00270.kgml: R07392 -> [R07393] -> R07394 -> R07364
path_agn00270.kgml: agn:AFK25_04410 -> [agn:AFK25_04400] -> agn:AFK25_04405 -> agn:AFK25_04415
path_agn00270.kgml: 4.2.1.109 -> [{3.1.3.77, 5.3.2.5}] -> {3.1.3.77, 3.1.3.87} -> 1.13.11.54
path_agn00270.kgml:
path_agn00270.kgml: Found a trail of span 3 containing skipped vertices
path_agn00270.kgml: 206 -> [85] -> 184 -> [85] -> 89
path_agn00270.kgml: R00999 -> [R01001] -> R00782 -> [R01001] -> R01286
path_agn00270.kgml: agn:AFK25_03760 -> [agn:AFK25_10605] -> agn:AFK25_03765 -> [agn:AFK25_10605] -> agn:AFK25_03765
path_agn00270.kgml: 2.5.1.48 -> [4.4.1.1] -> {4.4.1.1, 4.4.1.13, 4.4.1.28} -> [4.4.1.1] -> 4.4.1.13
path_agn00270.kgml:
path_agn00270.kgml: Found a trail of span 3 containing skipped vertices
path_agn00270.kgml: 202 -> [85] -> 184 -> [85] -> 89
path_agn00270.kgml: R03217 -> [R01001] -> R00782 -> [R01001] -> R01286
path_agn00270.kgml: agn:AFK25_03760 -> [agn:AFK25_10605] -> agn:AFK25_03765 -> [agn:AFK25_10605] -> agn:AFK25_03765
path_agn00270.kgml: 2.5.1.48 -> [4.4.1.1] -> {4.4.1.1, 4.4.1.13, 4.4.1.28} -> [4.4.1.1] -> 4.4.1.13
path_agn00270.kgml:
path_agn00270.kgml: Found a trail of span 3 containing skipped vertices
path_agn00270.kgml: 201 -> [85] -> 184 -> [85] -> 89
path_agn00270.kgml: R03260 -> [R01001] -> R00782 -> [R01001] -> R01286
path_agn00270.kgml: agn:AFK25_03760 -> [agn:AFK25_10605] -> agn:AFK25_03765 -> [agn:AFK25_10605] -> agn:AFK25_03765
path_agn00270.kgml: 2.5.1.48 -> [4.4.1.1] -> {4.4.1.1, 4.4.1.13, 4.4.1.28} -> [4.4.1.1] -> 4.4.1.13
path_agn00270.kgml:
path_agn00270.kgml: Found a trail of span 2 without skipping any vertex
path_agn00270.kgml: 76 -> 75
path_agn00270.kgml: R04143 -> R04420
path_agn00270.kgml: agn:AFK25_04385 -> agn:AFK25_04380
path_agn00270.kgml: 2.7.1.100 -> 5.3.1.23
path_agn00270.kgml:
path_agn00270.kgml: Found a trail of span 2 containing skipped vertices
path_agn00270.kgml: 101 -> [236] -> 89
path_agn00270.kgml: R01288 -> [R10305] -> R01286
path_agn00270.kgml: agn:AFK25_03760 -> [agn:AFK25_10610] -> agn:AFK25_03765
path_agn00270.kgml: 2.5.1.48 -> [2.5.1.134] -> 4.4.1.13
path_agn00270.kgml:
path_agn00270.kgml: Found a trail of span 2 containing skipped vertices
path_agn00270.kgml: 206 -> [85] -> 89
path_agn00270.kgml: R00999 -> [R01001] -> R01286
path_agn00270.kgml: agn:AFK25_03760 -> [agn:AFK25_10605] -> agn:AFK25_03765
path_agn00270.kgml: 2.5.1.48 -> [4.4.1.1] -> 4.4.1.13
path_agn00270.kgml:
path_agn00270.kgml: Found a trail of span 2 without skipping any vertex
path_agn00270.kgml: 202 -> 89
path_agn00270.kgml: R03217 -> R01286
path_agn00270.kgml: agn:AFK25_03760 -> agn:AFK25_03765
path_agn00270.kgml: 2.5.1.48 -> 4.4.1.13
path_agn00270.kgml:
path_agn00270.kgml: Found a trail of span 2 containing skipped vertices
path_agn00270.kgml: 203 -> [236] -> 89
path_agn00270.kgml: R02026 -> [R10305] -> R01286
path_agn00270.kgml: agn:AFK25_03760 -> [agn:AFK25_10610] -> agn:AFK25_03765
path_agn00270.kgml: ? -> [2.5.1.134] -> 4.4.1.13
path_agn00270.kgml:
path_agn00270.kgml: Found a trail of span 2 without skipping any vertex
path_agn00270.kgml: 201 -> 89
path_agn00270.kgml: R03260 -> R01286
path_agn00270.kgml: agn:AFK25_03760 -> agn:AFK25_03765
path_agn00270.kgml: 2.5.1.48 -> 4.4.1.13
path_agn00270.kgml:
path_agn00270.kgml: Found a trail of span 2 without skipping any vertex
path_agn00270.kgml: 217 -> 214
path_agn00270.kgml: R00480 -> R02291
path_agn00270.kgml: {agn:AFK25_05955, agn:AFK25_13560} -> agn:AFK25_05950
path_agn00270.kgml: 2.7.2.4 -> 1.2.1.11
path_agn00270.kgml:
path_agn00270.kgml: --- 2.62 seconds ---

path_agn00280.kgml: Valine, leucine and isoleucine degradation
path_agn00280.kgml: Initialization took 0.06 seconds
path_agn00280.kgml:
path_agn00280.kgml: Found a trail of span 4 containing skipped vertices
path_agn00280.kgml: 54 -> 53 -> 82 -> [53] -> 90
path_agn00280.kgml: R07618 -> R07604 -> R07603 -> [R07604] -> R03174
path_agn00280.kgml: {agn:AFK25_04875, agn:AFK25_09760} -> {agn:AFK25_09750, agn:AFK25_09755} -> {agn:AFK25_09750, agn:AFK25_09755} -> [{agn:AFK25_09750, agn:AFK25_09755}] -> agn:AFK25_09745
path_agn00280.kgml: 1.8.1.4 -> 1.2.4.4 -> 1.2.4.4 -> [1.2.4.4] -> 2.3.1.168
path_agn00280.kgml:
path_agn00280.kgml: Found a trail of span 4 containing skipped vertices
path_agn00280.kgml: 110 -> [68] -> 69 -> [110] -> 68 -> [69] -> 109
path_agn00280.kgml: R04097 -> [R07618] -> R07602 -> [R04097] -> R07618 -> [R07602] -> R07601
path_agn00280.kgml: agn:AFK25_09745 -> [{agn:AFK25_04875, agn:AFK25_09760}] -> {agn:AFK25_09750, agn:AFK25_09755} -> [agn:AFK25_09745] -> {agn:AFK25_04875, agn:AFK25_09760} -> [{agn:AFK25_09750, agn:AFK25_09755}] -> {agn:AFK25_09750, agn:AFK25_09755}
path_agn00280.kgml: 2.3.1.168 -> [1.8.1.4] -> 1.2.4.4 -> [2.3.1.168] -> 1.8.1.4 -> [1.2.4.4] -> 1.2.4.4
path_agn00280.kgml:
path_agn00280.kgml: Found a trail of span 4 containing skipped vertices
path_agn00280.kgml: 91 -> 63 -> [108] -> 62 -> [63] -> 108
path_agn00280.kgml: R07599 -> R07600 -> [R02662] -> R07618 -> [R07600] -> R02662
path_agn00280.kgml: {agn:AFK25_09750, agn:AFK25_09755} -> {agn:AFK25_09750, agn:AFK25_09755} -> [agn:AFK25_09745] -> {agn:AFK25_04875, agn:AFK25_09760} -> [{agn:AFK25_09750, agn:AFK25_09755}] -> agn:AFK25_09745
path_agn00280.kgml: 1.2.4.4 -> 1.2.4.4 -> [2.3.1.168] -> 1.8.1.4 -> [1.2.4.4] -> 2.3.1.168
path_agn00280.kgml:
path_agn00280.kgml: Found a trail of span 2 without skipping any vertex
path_agn00280.kgml: 96 -> 95
path_agn00280.kgml: R01859 -> R02765
path_agn00280.kgml: agn:AFK25_09710 -> agn:AFK25_09715
path_agn00280.kgml: 6.4.1.3 -> 5.1.99.1
path_agn00280.kgml:
path_agn00280.kgml: --- 2.71 seconds ---

path_agn00281.kgml: Geraniol degradation
path_agn00281.kgml: Initialization took 0.05 seconds
path_agn00281.kgml: (not found)
path_agn00281.kgml: --- 0.09 seconds ---

path_agn00290.kgml: Valine, leucine and isoleucine biosynthesis
path_agn00290.kgml: Initialization took 0.09 seconds
path_agn00290.kgml:
path_agn00290.kgml: Found a trail of span 7 containing skipped vertices
path_agn00290.kgml: 79 -> 44 -> 46 -> [41] -> 38 -> [35] -> 37 -> 36 -> [37] -> 35
path_agn00290.kgml: R00226 -> R05071 -> R04440 -> [R04441] -> R01213 -> [R03968] -> R04001 -> R04426 -> [R04001] -> R03968
path_agn00290.kgml: {agn:AFK25_08285, agn:AFK25_11185, agn:AFK25_11190} -> agn:AFK25_11180 -> agn:AFK25_11180 -> [agn:AFK25_08320] -> agn:AFK25_11175 -> [{agn:AFK25_11160, agn:AFK25_11165}] -> {agn:AFK25_11160, agn:AFK25_11165} -> agn:AFK25_11170 -> [{agn:AFK25_11160, agn:AFK25_11165}] -> {agn:AFK25_11160, agn:AFK25_11165}
path_agn00290.kgml: 2.2.1.6 -> {1.1.1.86, 5.4.99.3} -> 1.1.1.86 -> [4.2.1.9] -> 2.3.3.13 -> [4.2.1.33] -> 4.2.1.33 -> 1.1.1.85 -> [4.2.1.33] -> 4.2.1.33
path_agn00290.kgml:
path_agn00290.kgml: Found a trail of span 3 without skipping any vertex
path_agn00290.kgml: 78 -> 21 -> 22
path_agn00290.kgml: R03896 -> R03898 -> R00994
path_agn00290.kgml: {agn:AFK25_11160, agn:AFK25_11165} -> {agn:AFK25_11160, agn:AFK25_11165} -> agn:AFK25_11170
path_agn00290.kgml: 4.2.1.35 -> 4.2.1.35 -> 1.1.1.85
path_agn00290.kgml:
path_agn00290.kgml: Found a trail of span 2 containing skipped vertices
path_agn00290.kgml: 78 -> [21] -> 22
path_agn00290.kgml: R03896 -> [R03898] -> R00994
path_agn00290.kgml: {agn:AFK25_11160, agn:AFK25_11165} -> [{agn:AFK25_11160, agn:AFK25_11165}] -> agn:AFK25_11170
path_agn00290.kgml: 4.2.1.35 -> [4.2.1.35] -> 1.1.1.85
path_agn00290.kgml:
path_agn00290.kgml: --- 1.06 seconds ---

path_agn00300.kgml: Lysine biosynthesis
path_agn00300.kgml: Initialization took 0.09 seconds
path_agn00300.kgml:
path_agn00300.kgml: Found a trail of span 3 without skipping any vertex
path_agn00300.kgml: 50 -> 51 -> 53
path_agn00300.kgml: R00480 -> R02291 -> R10147
path_agn00300.kgml: {agn:AFK25_05955, agn:AFK25_13560} -> agn:AFK25_05950 -> agn:AFK25_05960
path_agn00300.kgml: 2.7.2.4 -> 1.2.1.11 -> 4.3.3.7
path_agn00300.kgml:
path_agn00300.kgml: Found a trail of span 2 containing skipped vertices
path_agn00300.kgml: 50 -> [51] -> 53
path_agn00300.kgml: R00480 -> [R02291] -> R10147
path_agn00300.kgml: {agn:AFK25_05955, agn:AFK25_13560} -> [agn:AFK25_05950] -> agn:AFK25_05960
path_agn00300.kgml: 2.7.2.4 -> [1.2.1.11] -> 4.3.3.7
path_agn00300.kgml:
path_agn00300.kgml: Found a trail of span 2 containing skipped vertices
path_agn00300.kgml: 56 -> [58] -> 60
path_agn00300.kgml: R04364 -> [R04467] -> R02733
path_agn00300.kgml: agn:AFK25_04820 -> [agn:AFK25_04680] -> agn:AFK25_04825
path_agn00300.kgml: 2.3.1.89 -> [?] -> 3.5.1.47
path_agn00300.kgml:
path_agn00300.kgml: --- 0.32 seconds ---

path_agn00310.kgml: Lysine degradation
path_agn00310.kgml: Initialization took 0.05 seconds
path_agn00310.kgml: (not found)
path_agn00310.kgml: --- 0.09 seconds ---

path_agn00330.kgml: Arginine and proline metabolism
path_agn00330.kgml: Initialization took 0.08 seconds
path_agn00330.kgml:
path_agn00330.kgml: Found a trail of span 3 without skipping any vertex
path_agn00330.kgml: 222 -> 221 -> 215
path_agn00330.kgml: R10507 -> {R00707, R00708} -> R00245
path_agn00330.kgml: {agn:AFK25_06020, agn:AFK25_12815} -> {agn:AFK25_01385, agn:AFK25_06015} -> {agn:AFK25_01385, agn:AFK25_06015}
path_agn00330.kgml: ? -> {1.2.1.88, 1.2.1.88} -> 1.2.1.88
path_agn00330.kgml:
path_agn00330.kgml: Found a trail of span 3 without skipping any vertex
path_agn00330.kgml: 149 -> 79 -> 142
path_agn00330.kgml: R01157 -> R01920 -> R02869
path_agn00330.kgml: agn:AFK25_14050 -> {agn:AFK25_07250, agn:AFK25_14055} -> {agn:AFK25_07250, agn:AFK25_14055}
path_agn00330.kgml: 3.5.3.11 -> 2.5.1.16 -> {2.5.1.16, 2.5.1.22}
path_agn00330.kgml:
path_agn00330.kgml: Found a trail of span 2 containing skipped vertices
path_agn00330.kgml: 222 -> [221] -> 215
path_agn00330.kgml: R10507 -> [{R00707, R00708}] -> R00245
path_agn00330.kgml: {agn:AFK25_06020, agn:AFK25_12815} -> [{agn:AFK25_01385, agn:AFK25_06015}] -> {agn:AFK25_01385, agn:AFK25_06015}
path_agn00330.kgml: ? -> [{1.2.1.88, 1.2.1.88}] -> 1.2.1.88
path_agn00330.kgml:
path_agn00330.kgml: Found a trail of span 2 containing skipped vertices
path_agn00330.kgml: 149 -> [79] -> 142
path_agn00330.kgml: R01157 -> [R01920] -> R02869
path_agn00330.kgml: agn:AFK25_14050 -> [{agn:AFK25_07250, agn:AFK25_14055}] -> {agn:AFK25_07250, agn:AFK25_14055}
path_agn00330.kgml: 3.5.3.11 -> [2.5.1.16] -> {2.5.1.16, 2.5.1.22}
path_agn00330.kgml:
path_agn00330.kgml: Found a trail of span 2 without skipping any vertex
path_agn00330.kgml: 216 -> 217
path_agn00330.kgml: R00239 -> R03313
path_agn00330.kgml: agn:AFK25_08140 -> agn:AFK25_08145
path_agn00330.kgml: 2.7.2.11 -> 1.2.1.41
path_agn00330.kgml:
path_agn00330.kgml: --- 0.50 seconds ---

path_agn00332.kgml: Carbapenem biosynthesis
path_agn00332.kgml: Initialization took 0.05 seconds
path_agn00332.kgml:
path_agn00332.kgml: Found a trail of span 2 without skipping any vertex
path_agn00332.kgml: 5 -> 8
path_agn00332.kgml: R00239 -> R03313
path_agn00332.kgml: agn:AFK25_08140 -> agn:AFK25_08145
path_agn00332.kgml: 2.7.2.11 -> 1.2.1.41
path_agn00332.kgml:
path_agn00332.kgml: --- 0.14 seconds ---

path_agn00340.kgml: Histidine metabolism
path_agn00340.kgml: Initialization took 0.05 seconds
path_agn00340.kgml:
path_agn00340.kgml: Found a trail of span 4 without skipping any vertex
path_agn00340.kgml: 44 -> 43 -> 42 -> 40
path_agn00340.kgml: R01168 -> R02914 -> R02288 -> R02285
path_agn00340.kgml: agn:AFK25_06580 -> agn:AFK25_06585 -> agn:AFK25_06590 -> agn:AFK25_06595
path_agn00340.kgml: 4.3.1.3 -> 4.2.1.49 -> 3.5.2.7 -> 3.5.3.8
path_agn00340.kgml:
path_agn00340.kgml: --- 0.45 seconds ---

path_agn00350.kgml: Tyrosine metabolism
path_agn00350.kgml: Initialization took 0.05 seconds
path_agn00350.kgml: (not found)
path_agn00350.kgml: --- 0.10 seconds ---

path_agn00360.kgml: Phenylalanine metabolism
path_agn00360.kgml: Initialization took 0.06 seconds
path_agn00360.kgml: (not found)
path_agn00360.kgml: --- 0.10 seconds ---

path_agn00362.kgml: Benzoate degradation
path_agn00362.kgml: Initialization took 0.05 seconds
path_agn00362.kgml:
path_agn00362.kgml: Found a trail of span 2 without skipping any vertex
path_agn00362.kgml: 238 -> 90
path_agn00362.kgml: R05305 -> R05586
path_agn00362.kgml: agn:AFK25_12810 -> agn:AFK25_12805
path_agn00362.kgml: {1.1.1.259, 1.1.1.35} -> 2.3.1.16
path_agn00362.kgml:
path_agn00362.kgml: Found a trail of span 2 without skipping any vertex
path_agn00362.kgml: 124 -> 127
path_agn00362.kgml: R01976 -> R00238
path_agn00362.kgml: {agn:AFK25_06830, agn:AFK25_14015} -> agn:AFK25_14020
path_agn00362.kgml: 1.1.1.157 -> 2.3.1.9
path_agn00362.kgml:
path_agn00362.kgml: --- 0.20 seconds ---

path_agn00380.kgml: Tryptophan metabolism
path_agn00380.kgml: Initialization took 0.05 seconds
path_agn00380.kgml: (not found)
path_agn00380.kgml: --- 0.11 seconds ---

path_agn00400.kgml: Phenylalanine, tyrosine and tryptophan biosynthesis
path_agn00400.kgml: Initialization took 0.06 seconds
path_agn00400.kgml: Aborted (analysis takes longer than 300 seconds)

path_agn00401.kgml: Novobiocin biosynthesis
path_agn00401.kgml: Initialization took 0.05 seconds
path_agn00401.kgml:
path_agn00401.kgml: Found a trail of span 2 without skipping any vertex
path_agn00401.kgml: 65 -> 63
path_agn00401.kgml: R01728 -> R00734
path_agn00401.kgml: agn:AFK25_08870 -> agn:AFK25_08875
path_agn00401.kgml: 1.3.1.12 -> {2.6.1.1, 2.6.1.5, 2.6.1.57, 2.6.1.9}
path_agn00401.kgml:
path_agn00401.kgml: --- 0.14 seconds ---

path_agn00410.kgml: beta-Alanine metabolism
path_agn00410.kgml: Initialization took 0.05 seconds
path_agn00410.kgml:
path_agn00410.kgml: Found a trail of span 2 without skipping any vertex
path_agn00410.kgml: 54 -> 50
path_agn00410.kgml: R00489 -> R02473
path_agn00410.kgml: agn:AFK25_08770 -> agn:AFK25_08775
path_agn00410.kgml: {4.1.1.11, 4.1.1.15} -> 6.3.2.1
path_agn00410.kgml:
path_agn00410.kgml: --- 0.14 seconds ---

path_agn00430.kgml: Taurine and hypotaurine metabolism
path_agn00430.kgml: Initialization took 0.05 seconds
path_agn00430.kgml: (not found)
path_agn00430.kgml: --- 0.09 seconds ---

path_agn00450.kgml: Selenocompound metabolism
path_agn00450.kgml: Initialization took 0.05 seconds
path_agn00450.kgml:
path_agn00450.kgml: Found a trail of span 2 without skipping any vertex
path_agn00450.kgml: 59 -> 81
path_agn00450.kgml: {R04944, R04946} -> R04941
path_agn00450.kgml: agn:AFK25_03760 -> agn:AFK25_03765
path_agn00450.kgml: {2.5.1.48, 2.5.1.48} -> 4.4.1.13
path_agn00450.kgml:
path_agn00450.kgml: --- 0.14 seconds ---

path_agn00460.kgml: Cyanoamino acid metabolism
path_agn00460.kgml: Initialization took 0.05 seconds
path_agn00460.kgml: (not found)
path_agn00460.kgml: --- 0.09 seconds ---

path_agn00471.kgml: D-Glutamine and D-glutamate metabolism
path_agn00471.kgml: Initialization took 0.05 seconds
path_agn00471.kgml: (not found)
path_agn00471.kgml: --- 0.09 seconds ---

path_agn00473.kgml: D-Alanine metabolism
path_agn00473.kgml: Initialization took 0.05 seconds
path_agn00473.kgml: (not found)
path_agn00473.kgml: --- 0.09 seconds ---

path_agn00480.kgml: Glutathione metabolism
path_agn00480.kgml: Initialization took 0.05 seconds
path_agn00480.kgml: (not found)
path_agn00480.kgml: --- 0.09 seconds ---

path_agn00500.kgml: Starch and sucrose metabolism
path_agn00500.kgml: Initialization took 0.05 seconds
path_agn00500.kgml:
path_agn00500.kgml: Found a trail of span 3 without skipping any vertex
path_agn00500.kgml: 98 -> 87 -> 88
path_agn00500.kgml: R00811 -> R03921 -> R00760
path_agn00500.kgml: agn:AFK25_14235 -> {agn:AFK25_08450, agn:AFK25_14225} -> agn:AFK25_14230
path_agn00500.kgml: 2.7.1.211 -> 3.2.1.26 -> {2.7.1.1, 2.7.1.4}
path_agn00500.kgml:
path_agn00500.kgml: Found a trail of span 2 without skipping any vertex
path_agn00500.kgml: 91 -> 88
path_agn00500.kgml: R00801 -> R00760
path_agn00500.kgml: {agn:AFK25_08450, agn:AFK25_14225} -> agn:AFK25_14230
path_agn00500.kgml: {3.2.1.10, 3.2.1.20, 3.2.1.26, 3.2.1.48} -> {2.7.1.1, 2.7.1.4}
path_agn00500.kgml:
path_agn00500.kgml: Found a trail of span 2 containing skipped vertices
path_agn00500.kgml: 98 -> [87] -> 88
path_agn00500.kgml: R00811 -> [R03921] -> R00760
path_agn00500.kgml: agn:AFK25_14235 -> [{agn:AFK25_08450, agn:AFK25_14225}] -> agn:AFK25_14230
path_agn00500.kgml: 2.7.1.211 -> [3.2.1.26] -> {2.7.1.1, 2.7.1.4}
path_agn00500.kgml:
path_agn00500.kgml: Found a trail of span 2 without skipping any vertex
path_agn00500.kgml: 147 -> 125
path_agn00500.kgml: R02780 -> R00837
path_agn00500.kgml: {agn:AFK25_07230, agn:AFK25_14245} -> agn:AFK25_07235
path_agn00500.kgml: 2.7.1.201 -> {3.2.1.122, 3.2.1.93}
path_agn00500.kgml:
path_agn00500.kgml: --- 0.57 seconds ---

path_agn00520.kgml: Amino sugar and nucleotide sugar metabolism
path_agn00520.kgml: Initialization took 0.09 seconds
path_agn00520.kgml:
path_agn00520.kgml: Found a trail of span 2 without skipping any vertex
path_agn00520.kgml: 28 -> 24
path_agn00520.kgml: R00768 -> R02060
path_agn00520.kgml: agn:AFK25_00905 -> agn:AFK25_00900
path_agn00520.kgml: 2.6.1.16 -> 5.4.2.10
path_agn00520.kgml:
path_agn00520.kgml: --- 0.37 seconds ---

path_agn00521.kgml: Streptomycin biosynthesis
path_agn00521.kgml: Initialization took 0.05 seconds
path_agn00521.kgml: (not found)
path_agn00521.kgml: --- 0.09 seconds ---

path_agn00550.kgml: Peptidoglycan biosynthesis
path_agn00550.kgml: Initialization took 0.05 seconds
path_agn00550.kgml:
path_agn00550.kgml: Found a trail of span 3 containing skipped vertices
path_agn00550.kgml: 32 -> 34 -> [23] -> 35
path_agn00550.kgml: R02783 -> R02788 -> [R04617] -> R05630
path_agn00550.kgml: agn:AFK25_05215 -> agn:AFK25_05205 -> [agn:AFK25_01075] -> agn:AFK25_05210
path_agn00550.kgml: 6.3.2.9 -> 6.3.2.13 -> [6.3.2.10] -> 2.7.8.13
path_agn00550.kgml:
path_agn00550.kgml: Found a trail of span 2 without skipping any vertex
path_agn00550.kgml: 30 -> 23
path_agn00550.kgml: R01150 -> R04617
path_agn00550.kgml: agn:AFK25_01070 -> agn:AFK25_01075
path_agn00550.kgml: 6.3.2.4 -> 6.3.2.10
path_agn00550.kgml:
path_agn00550.kgml: Found a trail of span 2 without skipping any vertex
path_agn00550.kgml: 30 -> 29
path_agn00550.kgml: R01150 -> R04573
path_agn00550.kgml: agn:AFK25_01070 -> agn:AFK25_01075
path_agn00550.kgml: 6.3.2.4 -> 6.3.2.10
path_agn00550.kgml:
path_agn00550.kgml: --- 0.31 seconds ---

path_agn00561.kgml: Glycerolipid metabolism
path_agn00561.kgml: Initialization took 0.05 seconds
path_agn00561.kgml: (not found)
path_agn00561.kgml: --- 0.09 seconds ---

path_agn00562.kgml: Inositol phosphate metabolism
path_agn00562.kgml: Initialization took 0.05 seconds
path_agn00562.kgml: (not found)
path_agn00562.kgml: --- 0.09 seconds ---

path_agn00564.kgml: Glycerophospholipid metabolism
path_agn00564.kgml: Initialization took 0.05 seconds
path_agn00564.kgml: (not found)
path_agn00564.kgml: --- 0.09 seconds ---

path_agn00590.kgml: Arachidonic acid metabolism
path_agn00590.kgml: Initialization took 0.05 seconds
path_agn00590.kgml: (not found)
path_agn00590.kgml: --- 0.09 seconds ---

path_agn00592.kgml: alpha-Linolenic acid metabolism
path_agn00592.kgml: Initialization took 0.05 seconds
path_agn00592.kgml: (not found)
path_agn00592.kgml: --- 0.09 seconds ---

path_agn00620.kgml: Pyruvate metabolism
path_agn00620.kgml: Initialization took 0.05 seconds
path_agn00620.kgml:
path_agn00620.kgml: Found a trail of span 4 containing skipped vertices
path_agn00620.kgml: 123 -> 55 -> [124] -> 125 -> 124
path_agn00620.kgml: R00014 -> R03270 -> [R02569] -> R07618 -> R02569
path_agn00620.kgml: {agn:AFK25_04860, agn:AFK25_04865} -> {agn:AFK25_04860, agn:AFK25_04865} -> [agn:AFK25_04870] -> {agn:AFK25_04875, agn:AFK25_09760} -> agn:AFK25_04870
path_agn00620.kgml: {1.2.4.1, 2.2.1.6, 4.1.1.1} -> 1.2.4.1 -> [2.3.1.12] -> 1.8.1.4 -> 2.3.1.12
path_agn00620.kgml:
path_agn00620.kgml: --- 3.03 seconds ---

path_agn00625.kgml: Chloroalkane and chloroalkene degradation
path_agn00625.kgml: Initialization took 0.05 seconds
path_agn00625.kgml: (not found)
path_agn00625.kgml: --- 0.09 seconds ---

path_agn00626.kgml: Naphthalene degradation
path_agn00626.kgml: Initialization took 0.06 seconds
path_agn00626.kgml: (not found)
path_agn00626.kgml: --- 0.10 seconds ---

path_agn00627.kgml: Aminobenzoate degradation
path_agn00627.kgml: Initialization took 0.05 seconds
path_agn00627.kgml: (not found)
path_agn00627.kgml: --- 0.09 seconds ---

path_agn00630.kgml: Glyoxylate and dicarboxylate metabolism
path_agn00630.kgml: Initialization took 0.06 seconds
path_agn00630.kgml:
path_agn00630.kgml: Found a trail of span 2 without skipping any vertex
path_agn00630.kgml: 204 -> 203
path_agn00630.kgml: R01859 -> R02765
path_agn00630.kgml: agn:AFK25_09710 -> agn:AFK25_09715
path_agn00630.kgml: 6.4.1.3 -> 5.1.99.1
path_agn00630.kgml:
path_agn00630.kgml: --- 0.21 seconds ---

path_agn00633.kgml: Nitrotoluene degradation
path_agn00633.kgml: Initialization took 0.06 seconds
path_agn00633.kgml: (not found)
path_agn00633.kgml: --- 0.12 seconds ---

path_agn00640.kgml: Propanoate metabolism
path_agn00640.kgml: Initialization took 0.06 seconds
path_agn00640.kgml:
path_agn00640.kgml: Found a trail of span 4 containing skipped vertices
path_agn00640.kgml: 186 -> 188 -> 185 -> [186] -> 187
path_agn00640.kgml: R10997 -> R10998 -> R07618 -> [R10997] -> R10996
path_agn00640.kgml: {agn:AFK25_09750, agn:AFK25_09755} -> agn:AFK25_09745 -> {agn:AFK25_04875, agn:AFK25_09760} -> [{agn:AFK25_09750, agn:AFK25_09755}] -> {agn:AFK25_09750, agn:AFK25_09755}
path_agn00640.kgml: 1.2.4.4 -> 2.3.1.168 -> 1.8.1.4 -> [1.2.4.4] -> 1.2.4.4
path_agn00640.kgml:
path_agn00640.kgml: Found a trail of span 2 without skipping any vertex
path_agn00640.kgml: 59 -> 58
path_agn00640.kgml: R01859 -> R02765
path_agn00640.kgml: agn:AFK25_09710 -> agn:AFK25_09715
path_agn00640.kgml: 6.4.1.3 -> 5.1.99.1
path_agn00640.kgml:
path_agn00640.kgml: --- 2.25 seconds ---

path_agn00650.kgml: Butanoate metabolism
path_agn00650.kgml: Initialization took 0.05 seconds
path_agn00650.kgml:
path_agn00650.kgml: Found a trail of span 2 without skipping any vertex
path_agn00650.kgml: 57 -> 58
path_agn00650.kgml: R00238 -> R01976
path_agn00650.kgml: agn:AFK25_14020 -> {agn:AFK25_06830, agn:AFK25_14015}
path_agn00650.kgml: 2.3.1.9 -> 1.1.1.157
path_agn00650.kgml:
path_agn00650.kgml: --- 0.17 seconds ---

path_agn00660.kgml: C5-Branched dibasic acid metabolism
path_agn00660.kgml: Initialization took 0.05 seconds
path_agn00660.kgml:
path_agn00660.kgml: Found a trail of span 3 without skipping any vertex
path_agn00660.kgml: 31 -> 96 -> 97
path_agn00660.kgml: R03896 -> R03898 -> R00994
path_agn00660.kgml: {agn:AFK25_11160, agn:AFK25_11165} -> {agn:AFK25_11160, agn:AFK25_11165} -> agn:AFK25_11170
path_agn00660.kgml: 4.2.1.35 -> 4.2.1.35 -> 1.1.1.85
path_agn00660.kgml:
path_agn00660.kgml: --- 0.17 seconds ---

path_agn00670.kgml: One carbon pool by folate
path_agn00670.kgml: Initialization took 0.05 seconds
path_agn00670.kgml:
path_agn00670.kgml: Found a trail of span 4 containing skipped vertices
path_agn00670.kgml: 68 -> [61] -> 52 -> 23 -> 24
path_agn00670.kgml: {R00937, R00940} -> [R00945] -> R02101 -> {R00936, R00939} -> {R02235, R02236}
path_agn00670.kgml: agn:AFK25_07165 -> [agn:AFK25_13890] -> agn:AFK25_07160 -> agn:AFK25_07165 -> agn:AFK25_07165
path_agn00670.kgml: {1.5.1.3, 1.5.1.3} -> [2.1.2.1] -> 2.1.1.45 -> {1.5.1.3, 1.5.1.3} -> {1.5.1.3, 1.5.1.3}
path_agn00670.kgml:
path_agn00670.kgml: Found a trail of span 3 containing skipped vertices
path_agn00670.kgml: 50 -> 51 -> [28] -> 20
path_agn00670.kgml: R04325 -> R04560 -> [R01655] -> R04326
path_agn00670.kgml: agn:AFK25_01330 -> agn:AFK25_01335 -> [agn:AFK25_09840] -> agn:AFK25_01330
path_agn00670.kgml: 2.1.2.2 -> 2.1.2.3 -> [3.5.4.9] -> 2.1.2.2
path_agn00670.kgml:
path_agn00670.kgml: Found a trail of span 2 containing skipped vertices
path_agn00670.kgml: 54 -> [61] -> 26
path_agn00670.kgml: R00946 -> [R00945] -> {R01224, R07168}
path_agn00670.kgml: agn:AFK25_03310 -> [agn:AFK25_13890] -> agn:AFK25_03315
path_agn00670.kgml: 2.1.1.13 -> [2.1.2.1] -> {1.5.1.20, 1.5.1.20}
path_agn00670.kgml:
path_agn00670.kgml: --- 9.79 seconds ---

path_agn00680.kgml: Methane metabolism
path_agn00680.kgml: Initialization took 0.05 seconds
path_agn00680.kgml:
path_agn00680.kgml: Found a trail of span 2 without skipping any vertex
path_agn00680.kgml: 142 -> 293
path_agn00680.kgml: R00658 -> R01518
path_agn00680.kgml: agn:AFK25_12895 -> agn:AFK25_12900
path_agn00680.kgml: 4.2.1.11 -> {5.4.2.11, 5.4.2.12}
path_agn00680.kgml:
path_agn00680.kgml: --- 0.17 seconds ---

path_agn00730.kgml: Thiamine metabolism
path_agn00730.kgml: Initialization took 0.05 seconds
path_agn00730.kgml:
path_agn00730.kgml: Found a trail of span 2 containing skipped vertices
path_agn00730.kgml: 70 -> [69] -> 89
path_agn00730.kgml: R07463 -> [R10247] -> R09977
path_agn00730.kgml: agn:AFK25_02705 -> [agn:AFK25_02715] -> agn:AFK25_02700
path_agn00730.kgml: 1.4.3.19 -> [2.8.1.10] -> 5.3.99.10
path_agn00730.kgml:
path_agn00730.kgml: Found a trail of span 2 without skipping any vertex
path_agn00730.kgml: 72 -> 71
path_agn00730.kgml: R07460 -> R07461
path_agn00730.kgml: {agn:AFK25_10715, agn:AFK25_10890, agn:AFK25_11810} -> agn:AFK25_11805
path_agn00730.kgml: 2.8.1.7 -> {2.8.1.11, 2.8.1.4}
path_agn00730.kgml:
path_agn00730.kgml: Found a trail of span 2 without skipping any vertex
path_agn00730.kgml: 74 -> 93
path_agn00730.kgml: R04448 -> R03223
path_agn00730.kgml: agn:AFK25_07780 -> agn:AFK25_07775
path_agn00730.kgml: 2.7.1.50 -> 2.5.1.3
path_agn00730.kgml:
path_agn00730.kgml: --- 0.32 seconds ---

path_agn00740.kgml: Riboflavin metabolism
path_agn00740.kgml: Initialization took 0.05 seconds
path_agn00740.kgml:
path_agn00740.kgml: Found a trail of span 5 containing skipped vertices
path_agn00740.kgml: 38 -> 39 -> 40 -> [43] -> 41 -> 42
path_agn00740.kgml: R00425 -> R03459 -> R03458 -> [R07280] -> R04457 -> R00066
path_agn00740.kgml: agn:AFK25_09340 -> agn:AFK25_09350 -> agn:AFK25_09350 -> [agn:AFK25_03345] -> agn:AFK25_09335 -> agn:AFK25_09345
path_agn00740.kgml: 3.5.4.25 -> 3.5.4.26 -> 1.1.1.193 -> [3.1.3.104] -> 2.5.1.78 -> 2.5.1.9
path_agn00740.kgml:
path_agn00740.kgml: Found a trail of span 4 containing skipped vertices
path_agn00740.kgml: 38 -> [39] -> 40 -> [43] -> 41 -> 42
path_agn00740.kgml: R00425 -> [R03459] -> R03458 -> [R07280] -> R04457 -> R00066
path_agn00740.kgml: agn:AFK25_09340 -> [agn:AFK25_09350] -> agn:AFK25_09350 -> [agn:AFK25_03345] -> agn:AFK25_09335 -> agn:AFK25_09345
path_agn00740.kgml: 3.5.4.25 -> [3.5.4.26] -> 1.1.1.193 -> [3.1.3.104] -> 2.5.1.78 -> 2.5.1.9
path_agn00740.kgml:
path_agn00740.kgml: Found a trail of span 3 containing skipped vertices
path_agn00740.kgml: 32 -> [41] -> 42 -> 41
path_agn00740.kgml: R07281 -> [R04457] -> R00066 -> R04457
path_agn00740.kgml: agn:AFK25_09340 -> [agn:AFK25_09335] -> agn:AFK25_09345 -> agn:AFK25_09335
path_agn00740.kgml: 4.1.99.12 -> [2.5.1.78] -> 2.5.1.9 -> 2.5.1.78
path_agn00740.kgml:
path_agn00740.kgml: --- 0.27 seconds ---

path_agn00750.kgml: Vitamin B6 metabolism
path_agn00750.kgml: Initialization took 0.06 seconds
path_agn00750.kgml: (not found)
path_agn00750.kgml: --- 0.10 seconds ---

path_agn00760.kgml: Nicotinate and nicotinamide metabolism
path_agn00760.kgml: Initialization took 0.05 seconds
path_agn00760.kgml:
path_agn00760.kgml: Found a trail of span 3 without skipping any vertex
path_agn00760.kgml: 71 -> 72 -> 73
path_agn00760.kgml: R00481 -> R04292 -> R03348
path_agn00760.kgml: agn:AFK25_10885 -> agn:AFK25_10875 -> agn:AFK25_10880
path_agn00760.kgml: 1.4.3.16 -> 2.5.1.72 -> 2.4.2.19
path_agn00760.kgml:
path_agn00760.kgml: Found a trail of span 2 containing skipped vertices
path_agn00760.kgml: 71 -> [72] -> 73
path_agn00760.kgml: R00481 -> [R04292] -> R03348
path_agn00760.kgml: agn:AFK25_10885 -> [agn:AFK25_10875] -> agn:AFK25_10880
path_agn00760.kgml: 1.4.3.16 -> [2.5.1.72] -> 2.4.2.19
path_agn00760.kgml:
path_agn00760.kgml: --- 0.27 seconds ---

path_agn00770.kgml: Pantothenate and CoA biosynthesis
path_agn00770.kgml: Initialization took 0.05 seconds
path_agn00770.kgml:
path_agn00770.kgml: Found a trail of span 2 without skipping any vertex
path_agn00770.kgml: 93 -> 76
path_agn00770.kgml: R00489 -> R02473
path_agn00770.kgml: agn:AFK25_08770 -> agn:AFK25_08775
path_agn00770.kgml: {4.1.1.11, 4.1.1.15} -> 6.3.2.1
path_agn00770.kgml:
path_agn00770.kgml: Found a trail of span 2 containing skipped vertices
path_agn00770.kgml: 78 -> [77] -> 76
path_agn00770.kgml: R01226 -> [R02472] -> R02473
path_agn00770.kgml: agn:AFK25_08780 -> [agn:AFK25_05170] -> agn:AFK25_08775
path_agn00770.kgml: 2.1.2.11 -> [1.1.1.169] -> 6.3.2.1
path_agn00770.kgml:
path_agn00770.kgml: --- 0.26 seconds ---

path_agn00780.kgml: Biotin metabolism
path_agn00780.kgml: Initialization took 0.05 seconds
path_agn00780.kgml:
path_agn00780.kgml: Found a trail of span 2 without skipping any vertex
path_agn00780.kgml: 96 -> 31
path_agn00780.kgml: R10699 -> R03182
path_agn00780.kgml: agn:AFK25_09050 -> agn:AFK25_09055
path_agn00780.kgml: 2.6.1.105 -> 6.3.3.3
path_agn00780.kgml:
path_agn00780.kgml: Found a trail of span 2 without skipping any vertex
path_agn00780.kgml: 42 -> 45
path_agn00780.kgml: R09725 -> R10124
path_agn00780.kgml: agn:AFK25_08595 -> agn:AFK25_08600
path_agn00780.kgml: 3.1.1.85 -> 2.3.1.47
path_agn00780.kgml:
path_agn00780.kgml: --- 0.22 seconds ---

path_agn00785.kgml: Lipoic acid metabolism
path_agn00785.kgml: Initialization took 0.05 seconds
path_agn00785.kgml: (not found)
path_agn00785.kgml: --- 0.09 seconds ---

path_agn00790.kgml: Folate biosynthesis
path_agn00790.kgml: Initialization took 0.05 seconds
path_agn00790.kgml:
path_agn00790.kgml: Found a trail of span 4 without skipping any vertex
path_agn00790.kgml: 171 -> 75 -> 74 -> 72
path_agn00790.kgml: R11073 -> R03504 -> R03503 -> R03067
path_agn00790.kgml: agn:AFK25_00415 -> agn:AFK25_00415 -> agn:AFK25_00420 -> agn:AFK25_00410
path_agn00790.kgml: 5.1.99.8 -> 4.1.2.25 -> 2.7.6.3 -> 2.5.1.15
path_agn00790.kgml:
path_agn00790.kgml: Found a trail of span 3 without skipping any vertex
path_agn00790.kgml: 96 -> 102 -> 103
path_agn00790.kgml: R09959 -> R10002 -> R09978
path_agn00790.kgml: agn:AFK25_04520 -> agn:AFK25_04525 -> agn:AFK25_04515
path_agn00790.kgml: 4.1.2.50 -> 4.3.99.3 -> 6.3.4.20
path_agn00790.kgml:
path_agn00790.kgml: Found a trail of span 3 containing skipped vertices
path_agn00790.kgml: 171 -> 75 -> [74] -> 72
path_agn00790.kgml: R11073 -> R03504 -> [R03503] -> R03067
path_agn00790.kgml: agn:AFK25_00415 -> agn:AFK25_00415 -> [agn:AFK25_00420] -> agn:AFK25_00410
path_agn00790.kgml: 5.1.99.8 -> 4.1.2.25 -> [2.7.6.3] -> 2.5.1.15
path_agn00790.kgml:
path_agn00790.kgml: Found a trail of span 3 without skipping any vertex
path_agn00790.kgml: 171 -> 75 -> 73
path_agn00790.kgml: R11073 -> R03504 -> R03066
path_agn00790.kgml: agn:AFK25_00415 -> agn:AFK25_00415 -> agn:AFK25_00410
path_agn00790.kgml: 5.1.99.8 -> 4.1.2.25 -> 2.5.1.15
path_agn00790.kgml:
path_agn00790.kgml: Found a trail of span 3 containing skipped vertices
path_agn00790.kgml: 171 -> [75] -> 74 -> 72
path_agn00790.kgml: R11073 -> [R03504] -> R03503 -> R03067
path_agn00790.kgml: agn:AFK25_00415 -> [agn:AFK25_00415] -> agn:AFK25_00420 -> agn:AFK25_00410
path_agn00790.kgml: 5.1.99.8 -> [4.1.2.25] -> 2.7.6.3 -> 2.5.1.15
path_agn00790.kgml:
path_agn00790.kgml: Found a trail of span 3 without skipping any vertex
path_agn00790.kgml: 118 -> 122 -> 126
path_agn00790.kgml: R09726 -> R09735 -> R11581
path_agn00790.kgml: agn:AFK25_09545 -> agn:AFK25_09535 -> agn:AFK25_09540
path_agn00790.kgml: 2.7.7.75 -> 2.10.1.1 -> 2.7.7.77
path_agn00790.kgml:
path_agn00790.kgml: Found a trail of span 3 without skipping any vertex
path_agn00790.kgml: 65 -> 66 -> 72
path_agn00790.kgml: R01716 -> R05553 -> R03067
path_agn00790.kgml: {agn:AFK25_00395, agn:AFK25_00400} -> agn:AFK25_00405 -> agn:AFK25_00410
path_agn00790.kgml: 2.6.1.85 -> 4.1.3.38 -> 2.5.1.15
path_agn00790.kgml:
path_agn00790.kgml: Found a trail of span 3 without skipping any vertex
path_agn00790.kgml: 65 -> 66 -> 73
path_agn00790.kgml: R01716 -> R05553 -> R03066
path_agn00790.kgml: {agn:AFK25_00395, agn:AFK25_00400} -> agn:AFK25_00405 -> agn:AFK25_00410
path_agn00790.kgml: 2.6.1.85 -> 4.1.3.38 -> 2.5.1.15
path_agn00790.kgml:
path_agn00790.kgml: Found a trail of span 2 containing skipped vertices
path_agn00790.kgml: 96 -> [102] -> 103
path_agn00790.kgml: R09959 -> [R10002] -> R09978
path_agn00790.kgml: agn:AFK25_04520 -> [agn:AFK25_04525] -> agn:AFK25_04515
path_agn00790.kgml: 4.1.2.50 -> [4.3.99.3] -> 6.3.4.20
path_agn00790.kgml:
path_agn00790.kgml: Found a trail of span 2 containing skipped vertices
path_agn00790.kgml: 171 -> [75] -> 73
path_agn00790.kgml: R11073 -> [R03504] -> R03066
path_agn00790.kgml: agn:AFK25_00415 -> [agn:AFK25_00415] -> agn:AFK25_00410
path_agn00790.kgml: 5.1.99.8 -> [4.1.2.25] -> 2.5.1.15
path_agn00790.kgml:
path_agn00790.kgml: Found a trail of span 2 containing skipped vertices
path_agn00790.kgml: 118 -> [122] -> 126
path_agn00790.kgml: R09726 -> [R09735] -> R11581
path_agn00790.kgml: agn:AFK25_09545 -> [agn:AFK25_09535] -> agn:AFK25_09540
path_agn00790.kgml: 2.7.7.75 -> [2.10.1.1] -> 2.7.7.77
path_agn00790.kgml:
path_agn00790.kgml: --- 1.05 seconds ---

path_agn00860.kgml: Porphyrin and chlorophyll metabolism
path_agn00860.kgml: Initialization took 0.05 seconds
path_agn00860.kgml:
path_agn00860.kgml: Found a trail of span 4 without skipping any vertex
path_agn00860.kgml: 276 -> 274 -> 273 -> 270
path_agn00860.kgml: R02272 -> R00036 -> R00084 -> R03165
path_agn00860.kgml: {agn:AFK25_01965, agn:AFK25_11095} -> agn:AFK25_11100 -> agn:AFK25_11110 -> {agn:AFK25_07030, agn:AFK25_11105}
path_agn00860.kgml: 5.4.3.8 -> 4.2.1.24 -> 2.5.1.61 -> 4.2.1.75
path_agn00860.kgml:
path_agn00860.kgml: Found a trail of span 4 without skipping any vertex
path_agn00860.kgml: 309 -> 316 -> 308 -> 310
path_agn00860.kgml: R06530 -> R06529 -> R05222 -> R05223
path_agn00860.kgml: agn:AFK25_09190 -> agn:AFK25_09195 -> agn:AFK25_09185 -> agn:AFK25_09180
path_agn00860.kgml: 4.1.1.81 -> 6.3.1.10 -> 2.7.7.62 -> 2.7.8.26
path_agn00860.kgml:
path_agn00860.kgml: Found a trail of span 3 without skipping any vertex
path_agn00860.kgml: 269 -> 408 -> 412
path_agn00860.kgml: R03197 -> R04178 -> R11329
path_agn00860.kgml: agn:AFK25_02875 -> agn:AFK25_02885 -> agn:AFK25_02880
path_agn00860.kgml: 4.1.1.37 -> 1.3.3.15 -> 4.99.1.9
path_agn00860.kgml:
path_agn00860.kgml: Found a trail of span 3 containing skipped vertices
path_agn00860.kgml: 268 -> 263 -> [417] -> 412
path_agn00860.kgml: R03222 -> R00310 -> [R10468] -> R11329
path_agn00860.kgml: agn:AFK25_02885 -> agn:AFK25_02880 -> [agn:AFK25_12830] -> agn:AFK25_02880
path_agn00860.kgml: 1.3.3.4 -> 4.99.1.1 -> [1.14.99.48] -> 4.99.1.9
path_agn00860.kgml:
path_agn00860.kgml: Found a trail of span 3 without skipping any vertex
path_agn00860.kgml: 305 -> 308 -> 310
path_agn00860.kgml: {R05221, R06558} -> R05222 -> R05223
path_agn00860.kgml: agn:AFK25_09185 -> agn:AFK25_09185 -> agn:AFK25_09180
path_agn00860.kgml: {2.7.1.156, 2.7.1.156} -> 2.7.7.62 -> 2.7.8.26
path_agn00860.kgml:
path_agn00860.kgml: Found a trail of span 3 containing skipped vertices
path_agn00860.kgml: 309 -> [316] -> 308 -> 310
path_agn00860.kgml: R06530 -> [R06529] -> R05222 -> R05223
path_agn00860.kgml: agn:AFK25_09190 -> [agn:AFK25_09195] -> agn:AFK25_09185 -> agn:AFK25_09180
path_agn00860.kgml: 4.1.1.81 -> [6.3.1.10] -> 2.7.7.62 -> 2.7.8.26
path_agn00860.kgml:
path_agn00860.kgml: Found a trail of span 3 containing skipped vertices
path_agn00860.kgml: 283 -> [415] -> 285 -> 318
path_agn00860.kgml: R05808 -> [R11580] -> R05810 -> R07772
path_agn00860.kgml: agn:AFK25_03270 -> [agn:AFK25_03240] -> agn:AFK25_03275 -> agn:AFK25_03280
path_agn00860.kgml: 2.1.1.151 -> [2.1.1.272] -> 2.1.1.271 -> 3.7.1.12
path_agn00860.kgml:
path_agn00860.kgml: Found a trail of span 3 containing skipped vertices
path_agn00860.kgml: 276 -> 274 -> [273] -> 270
path_agn00860.kgml: R02272 -> R00036 -> [R00084] -> R03165
path_agn00860.kgml: {agn:AFK25_01965, agn:AFK25_11095} -> agn:AFK25_11100 -> [agn:AFK25_11110] -> {agn:AFK25_07030, agn:AFK25_11105}
path_agn00860.kgml: 5.4.3.8 -> 4.2.1.24 -> [2.5.1.61] -> 4.2.1.75
path_agn00860.kgml:
path_agn00860.kgml: Found a trail of span 3 without skipping any vertex
path_agn00860.kgml: 271 -> 281 -> 280
path_agn00860.kgml: R03194 -> R03947 -> R02864
path_agn00860.kgml: {agn:AFK25_01725, agn:AFK25_03300} -> agn:AFK25_01715 -> {agn:AFK25_01715, agn:AFK25_01720}
path_agn00860.kgml: 2.1.1.107 -> 1.3.1.76 -> 4.99.1.4
path_agn00860.kgml:
path_agn00860.kgml: Found a trail of span 2 containing skipped vertices
path_agn00860.kgml: 294 -> [317] -> 295
path_agn00860.kgml: R05150 -> [R05149] -> R05177
path_agn00860.kgml: agn:AFK25_03250 -> [agn:AFK25_03265] -> agn:AFK25_03255
path_agn00860.kgml: 1.3.1.54 -> [2.1.1.132] -> 5.4.99.61
path_agn00860.kgml:
path_agn00860.kgml: Found a trail of span 2 containing skipped vertices
path_agn00860.kgml: 269 -> [408] -> 412
path_agn00860.kgml: R03197 -> [R04178] -> R11329
path_agn00860.kgml: agn:AFK25_02875 -> [agn:AFK25_02885] -> agn:AFK25_02880
path_agn00860.kgml: 4.1.1.37 -> [1.3.3.15] -> 4.99.1.9
path_agn00860.kgml:
path_agn00860.kgml: Found a trail of span 2 containing skipped vertices
path_agn00860.kgml: 305 -> [308] -> 310
path_agn00860.kgml: {R05221, R06558} -> [R05222] -> R05223
path_agn00860.kgml: agn:AFK25_09185 -> [agn:AFK25_09185] -> agn:AFK25_09180
path_agn00860.kgml: {2.7.1.156, 2.7.1.156} -> [2.7.7.62] -> 2.7.8.26
path_agn00860.kgml:
path_agn00860.kgml: Found a trail of span 2 containing skipped vertices
path_agn00860.kgml: 282 -> [283] -> 415
path_agn00860.kgml: R05807 -> [R05808] -> R11580
path_agn00860.kgml: agn:AFK25_03245 -> [agn:AFK25_03270] -> agn:AFK25_03240
path_agn00860.kgml: 4.99.1.3 -> [2.1.1.151] -> 2.1.1.272
path_agn00860.kgml:
path_agn00860.kgml: Found a trail of span 2 containing skipped vertices
path_agn00860.kgml: 271 -> [281] -> 280
path_agn00860.kgml: R03194 -> [R03947] -> R02864
path_agn00860.kgml: {agn:AFK25_01725, agn:AFK25_03300} -> [agn:AFK25_01715] -> {agn:AFK25_01715, agn:AFK25_01720}
path_agn00860.kgml: 2.1.1.107 -> [1.3.1.76] -> 4.99.1.4
path_agn00860.kgml:
path_agn00860.kgml: Found a trail of span 2 without skipping any vertex
path_agn00860.kgml: 311 -> 310
path_agn00860.kgml: R04594 -> R05223
path_agn00860.kgml: agn:AFK25_09175 -> agn:AFK25_09180
path_agn00860.kgml: 3.1.3.73 -> 2.7.8.26
path_agn00860.kgml:
path_agn00860.kgml: --- 1.87 seconds ---

path_agn00900.kgml: Terpenoid backbone biosynthesis
path_agn00900.kgml: Initialization took 0.05 seconds
path_agn00900.kgml:
path_agn00900.kgml: Found a trail of span 2 containing skipped vertices
path_agn00900.kgml: 66 -> [67] -> 68
path_agn00900.kgml: R05633 -> [R05634] -> R05637
path_agn00900.kgml: agn:AFK25_00480 -> [agn:AFK25_00250] -> agn:AFK25_00485
path_agn00900.kgml: 2.7.7.60 -> [2.7.1.148] -> 4.6.1.12
path_agn00900.kgml:
path_agn00900.kgml: --- 0.18 seconds ---

path_agn00906.kgml: Carotenoid biosynthesis
path_agn00906.kgml: Initialization took 0.05 seconds
path_agn00906.kgml: (not found)
path_agn00906.kgml: --- 0.09 seconds ---

path_agn00910.kgml: Nitrogen metabolism
path_agn00910.kgml: Initialization took 0.05 seconds
path_agn00910.kgml:
path_agn00910.kgml: Found a trail of span 2 without skipping any vertex
path_agn00910.kgml: 150 -> 25
path_agn00910.kgml: R09497 -> R00798
path_agn00910.kgml: {agn:AFK25_09480, agn:AFK25_09490, agn:AFK25_09495} -> {agn:AFK25_09480, agn:AFK25_09490, agn:AFK25_09495}
path_agn00910.kgml: 1.7.5.1 -> ?
path_agn00910.kgml:
path_agn00910.kgml: --- 0.17 seconds ---

path_agn00920.kgml: Sulfur metabolism
path_agn00920.kgml: Initialization took 0.05 seconds
path_agn00920.kgml:
path_agn00920.kgml: Found a trail of span 2 without skipping any vertex
path_agn00920.kgml: 42 -> 39
path_agn00920.kgml: R00529 -> R00509
path_agn00920.kgml: agn:AFK25_01735 -> agn:AFK25_01730
path_agn00920.kgml: 2.7.7.4 -> 2.7.1.25
path_agn00920.kgml:
path_agn00920.kgml: Found a trail of span 2 without skipping any vertex
path_agn00920.kgml: 158 -> 159
path_agn00920.kgml: R00529 -> R00509
path_agn00920.kgml: agn:AFK25_01735 -> agn:AFK25_01730
path_agn00920.kgml: 2.7.7.4 -> 2.7.1.25
path_agn00920.kgml:
path_agn00920.kgml: --- 0.22 seconds ---

path_agn00970.kgml: Aminoacyl-tRNA biosynthesis
path_agn00970.kgml: Initialization took 0.05 seconds
path_agn00970.kgml: (not found)
path_agn00970.kgml: --- 0.09 seconds ---

path_agn01040.kgml: Biosynthesis of unsaturated fatty acids
path_agn01040.kgml: Initialization took 0.05 seconds
path_agn01040.kgml: (not found)
path_agn01040.kgml: --- 0.09 seconds ---

--- 506.32 seconds ---
