# Supplementary material for: CoMetGeNe: mining conserved neighborhood patterns in metabolic and genomic contexts
Source: BMC Bioinformatics. 2019 Jan 10;20:19. doi: 10.1186/s12859-018-2542-2 (PMC6327494; doi:10.1186/s12859-018-2542-2)
Supplement: Supplementary file 14 — Trail finding results for completely assembled representative bacterial genomes present in NCBI Genomes. Of the 1,545 fully assembled representative bacterial genomes in NCBI, corresponding entries have been identified in KEGG for 1,467 species, for which trail finding has been performed for all combinations of gap parameters δG and δD ranging from 0 to 3. This additional file is available from https://doi.org/10.6084/m9.figshare.7288769. (GZ 178,532 kb) [file 12859_2018_2542_MOESM14_ESM.gz › results/pfre_dG3_dD2.hnet]

--- delta_G = 3, delta_D = 2 ---

path_pfre00010.kgml: Glycolysis / Gluconeogenesis
path_pfre00010.kgml: Initialization took 0.73 seconds
path_pfre00010.kgml:
path_pfre00010.kgml: Found a trail of span 3 containing skipped vertices
path_pfre00010.kgml: 76 -> [57] -> 58 -> 57
path_pfre00010.kgml: R01512 -> [R01061] -> R01015 -> R01061
path_pfre00010.kgml: pfre:RM25_1432 -> [pfre:RM25_1433] -> pfre:RM25_1431 -> pfre:RM25_1433
path_pfre00010.kgml: 2.7.2.3 -> [{1.2.1.12, 1.2.1.59}] -> 5.3.1.1 -> {1.2.1.12, 1.2.1.59}
path_pfre00010.kgml:
path_pfre00010.kgml: Found a trail of span 3 without skipping any vertex
path_pfre00010.kgml: 48 -> 49 -> 50
path_pfre00010.kgml: R00014 -> R03270 -> R02569
path_pfre00010.kgml: {pfre:RM25_0205, pfre:RM25_0206, pfre:RM25_1225} -> {pfre:RM25_0205, pfre:RM25_0206, pfre:RM25_1225} -> pfre:RM25_0207
path_pfre00010.kgml: {1.2.4.1, 2.2.1.6, 4.1.1.1} -> 1.2.4.1 -> 2.3.1.12
path_pfre00010.kgml:
path_pfre00010.kgml: --- 1.10 seconds ---

path_pfre00020.kgml: Citrate cycle (TCA cycle)
path_pfre00020.kgml: Initialization took 0.53 seconds
path_pfre00020.kgml:
path_pfre00020.kgml: Found a trail of span 3 containing skipped vertices
path_pfre00020.kgml: 82 -> [101] -> 75 -> 77
path_pfre00020.kgml: R02569 -> [R01196] -> R00014 -> R03270
path_pfre00020.kgml: pfre:RM25_0207 -> [{pfre:RM25_0186, pfre:RM25_0673}] -> {pfre:RM25_0205, pfre:RM25_0206, pfre:RM25_1225} -> {pfre:RM25_0205, pfre:RM25_0206, pfre:RM25_1225}
path_pfre00020.kgml: 2.3.1.12 -> [{1.2.7.1, 1.2.7.11}] -> {1.2.4.1, 2.2.1.6, 4.1.1.1} -> 1.2.4.1
path_pfre00020.kgml:
path_pfre00020.kgml: Found a trail of span 2 containing skipped vertices
path_pfre00020.kgml: 95 -> [91 -> 31] -> 28
path_pfre00020.kgml: R02164 -> [R10343 -> R02570] -> R07618
path_pfre00020.kgml: {pfre:RM25_1246, pfre:RM25_1247, pfre:RM25_1248, pfre:RM25_1350, pfre:RM25_1351, pfre:RM25_1352} -> [pfre:RM25_0280 -> pfre:RM25_1510] -> {pfre:RM25_1087, pfre:RM25_1241}
path_pfre00020.kgml: {1.3.5.1, 1.3.5.4} -> [2.8.3.18 -> 2.3.1.61] -> 1.8.1.4
path_pfre00020.kgml: Skipped genes: pfre:RM25_1245, pfre:RM25_1244
path_pfre00020.kgml:
path_pfre00020.kgml: --- 0.94 seconds ---

path_pfre00030.kgml: Pentose phosphate pathway
path_pfre00030.kgml: Initialization took 0.53 seconds
path_pfre00030.kgml:
path_pfre00030.kgml: Found a trail of span 2 containing skipped vertices
path_pfre00030.kgml: 58 -> 57
path_pfre00030.kgml: R02736 -> R02035
path_pfre00030.kgml: pfre:RM25_1426 -> {pfre:RM25_0165, pfre:RM25_1428}
path_pfre00030.kgml: {1.1.1.363, 1.1.1.49} -> 3.1.1.31
path_pfre00030.kgml: Skipped genes: pfre:RM25_1427
path_pfre00030.kgml:
path_pfre00030.kgml: Found a trail of span 2 containing skipped vertices
path_pfre00030.kgml: 77 -> 50
path_pfre00030.kgml: R01827 -> R01070
path_pfre00030.kgml: {pfre:RM25_0460, pfre:RM25_1812} -> {pfre:RM25_1824, pfre:RM25_2323}
path_pfre00030.kgml: 2.2.1.2 -> 4.1.2.13
path_pfre00030.kgml: Skipped genes: pfre:RM25_1823, pfre:RM25_1813
path_pfre00030.kgml:
path_pfre00030.kgml: Found a trail of span 2 containing skipped vertices
path_pfre00030.kgml: 157 -> 57
path_pfre00030.kgml: {R02736, R10907} -> R02035
path_pfre00030.kgml: pfre:RM25_1426 -> {pfre:RM25_0165, pfre:RM25_1428}
path_pfre00030.kgml: {1.1.1.363, 1.1.1.49, 1.1.1.363, 1.1.1.388} -> 3.1.1.31
path_pfre00030.kgml: Skipped genes: pfre:RM25_1427
path_pfre00030.kgml:
path_pfre00030.kgml: --- 0.89 seconds ---

path_pfre00040.kgml: Pentose and glucuronate interconversions
path_pfre00040.kgml: Initialization took 0.13 seconds
path_pfre00040.kgml:
path_pfre00040.kgml: Found a trail of span 4 containing skipped vertices
path_pfre00040.kgml: 73 -> [74 -> 75] -> 70 -> 68 -> [70] -> 75
path_pfre00040.kgml: R01526 -> [R01529 -> R05850] -> R02439 -> R01761 -> [R02439] -> R05850
path_pfre00040.kgml: {pfre:RM25_0617, pfre:RM25_0618, pfre:RM25_2118} -> [pfre:RM25_1054 -> {pfre:RM25_0619, pfre:RM25_0743}] -> {pfre:RM25_0617, pfre:RM25_0618, pfre:RM25_2118} -> pfre:RM25_0621 -> [{pfre:RM25_0617, pfre:RM25_0618, pfre:RM25_2118}] -> {pfre:RM25_0619, pfre:RM25_0743}
path_pfre00040.kgml: {2.7.1.16, 2.7.1.47} -> [5.1.3.1 -> 5.1.3.4] -> 2.7.1.16 -> 5.3.1.4 -> [2.7.1.16] -> 5.1.3.4
path_pfre00040.kgml: Skipped genes: pfre:RM25_0620
path_pfre00040.kgml:
path_pfre00040.kgml: --- 0.60 seconds ---

path_pfre00051.kgml: Fructose and mannose metabolism
path_pfre00051.kgml: Initialization took 0.19 seconds
path_pfre00051.kgml: (not found)
path_pfre00051.kgml: --- 0.23 seconds ---

path_pfre00052.kgml: Galactose metabolism
path_pfre00052.kgml: Initialization took 0.13 seconds
path_pfre00052.kgml: (not found)
path_pfre00052.kgml: --- 0.17 seconds ---

path_pfre00053.kgml: Ascorbate and aldarate metabolism
path_pfre00053.kgml: Initialization took 0.06 seconds
path_pfre00053.kgml: (not found)
path_pfre00053.kgml: --- 0.11 seconds ---

path_pfre00061.kgml: Fatty acid biosynthesis
path_pfre00061.kgml: Initialization took 0.14 seconds
path_pfre00061.kgml:
path_pfre00061.kgml: Found a trail of span 2 containing skipped vertices
path_pfre00061.kgml: 92 -> [59] -> 86
path_pfre00061.kgml: {R04724, R04725} -> [R04726] -> R04566
path_pfre00061.kgml: pfre:RM25_1407 -> [pfre:RM25_1231] -> {pfre:RM25_1408, pfre:RM25_1409}
path_pfre00061.kgml: {1.3.1.9, 1.3.1.10, 1.3.1.104, 1.3.1.39, 2.3.1.85, 2.3.1.86} -> [{2.3.1.179, 2.3.1.41, 2.3.1.85, 2.3.1.86}] -> {1.1.1.100, 2.3.1.85, 2.3.1.86}
path_pfre00061.kgml:
path_pfre00061.kgml: Found a trail of span 2 containing skipped vertices
path_pfre00061.kgml: 103 -> [60] -> 97
path_pfre00061.kgml: {R04961, R04962} -> [R04963] -> R04964
path_pfre00061.kgml: pfre:RM25_1407 -> [pfre:RM25_1231] -> {pfre:RM25_1408, pfre:RM25_1409}
path_pfre00061.kgml: {1.3.1.9, 1.3.1.10, 1.3.1.104, 1.3.1.39, 2.3.1.85, 2.3.1.86} -> [{2.3.1.179, 2.3.1.41, 2.3.1.85, 2.3.1.86}] -> {1.1.1.100, 2.3.1.85, 2.3.1.86}
path_pfre00061.kgml:
path_pfre00061.kgml: Found a trail of span 2 containing skipped vertices
path_pfre00061.kgml: 70 -> [53] -> 54
path_pfre00061.kgml: {R04969, R04970} -> [R07762] -> R07763
path_pfre00061.kgml: pfre:RM25_1407 -> [pfre:RM25_1231] -> {pfre:RM25_1408, pfre:RM25_1409}
path_pfre00061.kgml: {1.3.1.9, 1.3.1.10, 1.3.1.104, 1.3.1.39, 2.3.1.85, 2.3.1.86} -> [{2.3.1.179, 2.3.1.199, 2.3.1.41}] -> 1.1.1.100
path_pfre00061.kgml:
path_pfre00061.kgml: Found a trail of span 2 containing skipped vertices
path_pfre00061.kgml: 125 -> [62] -> 119
path_pfre00061.kgml: {R04955, R04956} -> [R04957] -> R04536
path_pfre00061.kgml: pfre:RM25_1407 -> [pfre:RM25_1231] -> {pfre:RM25_1408, pfre:RM25_1409}
path_pfre00061.kgml: {1.3.1.9, 1.3.1.10, 1.3.1.104, 1.3.1.39, 2.3.1.85, 2.3.1.86} -> [{2.3.1.179, 2.3.1.41, 2.3.1.85, 2.3.1.86}] -> {1.1.1.100, 2.3.1.85, 2.3.1.86}
path_pfre00061.kgml:
path_pfre00061.kgml: Found a trail of span 2 containing skipped vertices
path_pfre00061.kgml: 147 -> 63
path_pfre00061.kgml: R01626 -> R04952
path_pfre00061.kgml: pfre:RM25_1228 -> pfre:RM25_1231
path_pfre00061.kgml: {2.3.1.39, 2.3.1.85, 2.3.1.86} -> {2.3.1.179, 2.3.1.41, 2.3.1.85, 2.3.1.86}
path_pfre00061.kgml: Skipped genes: pfre:RM25_1229, pfre:RM25_1230
path_pfre00061.kgml:
path_pfre00061.kgml: Found a trail of span 2 containing skipped vertices
path_pfre00061.kgml: 147 -> 61
path_pfre00061.kgml: R01626 -> R04960
path_pfre00061.kgml: pfre:RM25_1228 -> pfre:RM25_1231
path_pfre00061.kgml: {2.3.1.39, 2.3.1.85, 2.3.1.86} -> {2.3.1.179, 2.3.1.41, 2.3.1.85, 2.3.1.86}
path_pfre00061.kgml: Skipped genes: pfre:RM25_1229, pfre:RM25_1230
path_pfre00061.kgml:
path_pfre00061.kgml: Found a trail of span 2 containing skipped vertices
path_pfre00061.kgml: 147 -> 53
path_pfre00061.kgml: R01626 -> R07762
path_pfre00061.kgml: pfre:RM25_1228 -> pfre:RM25_1231
path_pfre00061.kgml: {2.3.1.39, 2.3.1.85, 2.3.1.86} -> {2.3.1.179, 2.3.1.199, 2.3.1.41}
path_pfre00061.kgml: Skipped genes: pfre:RM25_1229, pfre:RM25_1230
path_pfre00061.kgml:
path_pfre00061.kgml: Found a trail of span 2 containing skipped vertices
path_pfre00061.kgml: 147 -> 62
path_pfre00061.kgml: R01626 -> R04957
path_pfre00061.kgml: pfre:RM25_1228 -> pfre:RM25_1231
path_pfre00061.kgml: {2.3.1.39, 2.3.1.85, 2.3.1.86} -> {2.3.1.179, 2.3.1.41, 2.3.1.85, 2.3.1.86}
path_pfre00061.kgml: Skipped genes: pfre:RM25_1229, pfre:RM25_1230
path_pfre00061.kgml:
path_pfre00061.kgml: Found a trail of span 2 containing skipped vertices
path_pfre00061.kgml: 147 -> 259
path_pfre00061.kgml: R01626 -> R04355
path_pfre00061.kgml: pfre:RM25_1228 -> pfre:RM25_1231
path_pfre00061.kgml: {2.3.1.39, 2.3.1.85, 2.3.1.86} -> {2.3.1.179, 2.3.1.41, 2.3.1.85, 2.3.1.86}
path_pfre00061.kgml: Skipped genes: pfre:RM25_1229, pfre:RM25_1230
path_pfre00061.kgml:
path_pfre00061.kgml: Found a trail of span 2 without skipping any vertex
path_pfre00061.kgml: 147 -> 262
path_pfre00061.kgml: R01626 -> R10707
path_pfre00061.kgml: pfre:RM25_1228 -> pfre:RM25_1229
path_pfre00061.kgml: {2.3.1.39, 2.3.1.85, 2.3.1.86} -> 2.3.1.180
path_pfre00061.kgml:
path_pfre00061.kgml: Found a trail of span 2 containing skipped vertices
path_pfre00061.kgml: 147 -> 58
path_pfre00061.kgml: R01626 -> R04968
path_pfre00061.kgml: pfre:RM25_1228 -> pfre:RM25_1231
path_pfre00061.kgml: {2.3.1.39, 2.3.1.85, 2.3.1.86} -> {2.3.1.179, 2.3.1.41, 2.3.1.85, 2.3.1.86}
path_pfre00061.kgml: Skipped genes: pfre:RM25_1229, pfre:RM25_1230
path_pfre00061.kgml:
path_pfre00061.kgml: Found a trail of span 2 containing skipped vertices
path_pfre00061.kgml: 147 -> 59
path_pfre00061.kgml: R01626 -> R04726
path_pfre00061.kgml: pfre:RM25_1228 -> pfre:RM25_1231
path_pfre00061.kgml: {2.3.1.39, 2.3.1.85, 2.3.1.86} -> {2.3.1.179, 2.3.1.41, 2.3.1.85, 2.3.1.86}
path_pfre00061.kgml: Skipped genes: pfre:RM25_1229, pfre:RM25_1230
path_pfre00061.kgml:
path_pfre00061.kgml: Found a trail of span 2 containing skipped vertices
path_pfre00061.kgml: 147 -> 60
path_pfre00061.kgml: R01626 -> R04963
path_pfre00061.kgml: pfre:RM25_1228 -> pfre:RM25_1231
path_pfre00061.kgml: {2.3.1.39, 2.3.1.85, 2.3.1.86} -> {2.3.1.179, 2.3.1.41, 2.3.1.85, 2.3.1.86}
path_pfre00061.kgml: Skipped genes: pfre:RM25_1229, pfre:RM25_1230
path_pfre00061.kgml:
path_pfre00061.kgml: Found a trail of span 2 containing skipped vertices
path_pfre00061.kgml: 81 -> [58] -> 75
path_pfre00061.kgml: {R04966, R04967} -> [R04968] -> R04543
path_pfre00061.kgml: pfre:RM25_1407 -> [pfre:RM25_1231] -> {pfre:RM25_1408, pfre:RM25_1409}
path_pfre00061.kgml: {1.3.1.9, 1.3.1.10, 1.3.1.104, 1.3.1.39, 2.3.1.85, 2.3.1.86} -> [{2.3.1.179, 2.3.1.41, 2.3.1.85, 2.3.1.86}] -> {1.1.1.100, 2.3.1.85, 2.3.1.86}
path_pfre00061.kgml:
path_pfre00061.kgml: Found a trail of span 2 containing skipped vertices
path_pfre00061.kgml: 136 -> [63] -> 130
path_pfre00061.kgml: {R04429, R04430} -> [R04952] -> R04953
path_pfre00061.kgml: pfre:RM25_1407 -> [pfre:RM25_1231] -> {pfre:RM25_1408, pfre:RM25_1409}
path_pfre00061.kgml: {1.3.1.9, 1.3.1.10, 1.3.1.104, 1.3.1.39, 2.3.1.85, 2.3.1.86} -> [{2.3.1.179, 2.3.1.41, 2.3.1.85, 2.3.1.86}] -> {1.1.1.100, 2.3.1.85, 2.3.1.86}
path_pfre00061.kgml:
path_pfre00061.kgml: Found a trail of span 2 containing skipped vertices
path_pfre00061.kgml: 114 -> [61] -> 108
path_pfre00061.kgml: {R04958, R04959} -> [R04960] -> R04534
path_pfre00061.kgml: pfre:RM25_1407 -> [pfre:RM25_1231] -> {pfre:RM25_1408, pfre:RM25_1409}
path_pfre00061.kgml: {1.3.1.9, 1.3.1.10, 1.3.1.104, 1.3.1.39, 2.3.1.85, 2.3.1.86} -> [{2.3.1.179, 2.3.1.41, 2.3.1.85, 2.3.1.86}] -> {1.1.1.100, 2.3.1.85, 2.3.1.86}
path_pfre00061.kgml:
path_pfre00061.kgml: --- 1.17 seconds ---

path_pfre00071.kgml: Fatty acid degradation
path_pfre00071.kgml: Initialization took 0.08 seconds
path_pfre00071.kgml: (not found)
path_pfre00071.kgml: --- 0.12 seconds ---

path_pfre00130.kgml: Ubiquinone and other terpenoid-quinone biosynthesis
path_pfre00130.kgml: Initialization took 0.08 seconds
path_pfre00130.kgml:
path_pfre00130.kgml: Found a trail of span 2 without skipping any vertex
path_pfre00130.kgml: 59 -> 58
path_pfre00130.kgml: R04030 -> R07263
path_pfre00130.kgml: pfre:RM25_0720 -> pfre:RM25_0721
path_pfre00130.kgml: 6.2.1.26 -> 4.1.3.36
path_pfre00130.kgml:
path_pfre00130.kgml: --- 0.17 seconds ---

path_pfre00190.kgml: Oxidative phosphorylation
path_pfre00190.kgml: Initialization took 0.78 seconds
path_pfre00190.kgml: (not found)
path_pfre00190.kgml: --- 0.82 seconds ---

path_pfre00220.kgml: Arginine biosynthesis
path_pfre00220.kgml: Initialization took 0.13 seconds
path_pfre00220.kgml:
path_pfre00220.kgml: Found a trail of span 6 containing skipped vertices
path_pfre00220.kgml: 49 -> 50 -> 51 -> 52 -> 55 -> [44 -> 45] -> 47
path_pfre00220.kgml: R00259 -> R02649 -> R03443 -> R02283 -> R02282 -> [R01398 -> R01954] -> R01086
path_pfre00220.kgml: pfre:RM25_1320 -> pfre:RM25_1319 -> pfre:RM25_1321 -> pfre:RM25_1318 -> pfre:RM25_1320 -> [pfre:RM25_2187 -> pfre:RM25_0154] -> pfre:RM25_1316
path_pfre00220.kgml: 2.3.1.1 -> 2.7.2.8 -> 1.2.1.38 -> 2.6.1.11 -> 2.3.1.35 -> [2.1.3.3 -> 6.3.4.5] -> 4.3.2.1
path_pfre00220.kgml: Skipped genes: pfre:RM25_1317
path_pfre00220.kgml:
path_pfre00220.kgml: Found a trail of span 5 containing skipped vertices
path_pfre00220.kgml: 49 -> 50 -> [51] -> 52 -> 55 -> [44 -> 45] -> 47
path_pfre00220.kgml: R00259 -> R02649 -> [R03443] -> R02283 -> R02282 -> [R01398 -> R01954] -> R01086
path_pfre00220.kgml: pfre:RM25_1320 -> pfre:RM25_1319 -> [pfre:RM25_1321] -> pfre:RM25_1318 -> pfre:RM25_1320 -> [pfre:RM25_2187 -> pfre:RM25_0154] -> pfre:RM25_1316
path_pfre00220.kgml: 2.3.1.1 -> 2.7.2.8 -> [1.2.1.38] -> 2.6.1.11 -> 2.3.1.35 -> [2.1.3.3 -> 6.3.4.5] -> 4.3.2.1
path_pfre00220.kgml: Skipped genes: pfre:RM25_1317
path_pfre00220.kgml:
path_pfre00220.kgml: Found a trail of span 5 containing skipped vertices
path_pfre00220.kgml: 49 -> 50 -> 51 -> [52] -> 55 -> [44 -> 45] -> 47
path_pfre00220.kgml: R00259 -> R02649 -> R03443 -> [R02283] -> R02282 -> [R01398 -> R01954] -> R01086
path_pfre00220.kgml: pfre:RM25_1320 -> pfre:RM25_1319 -> pfre:RM25_1321 -> [pfre:RM25_1318] -> pfre:RM25_1320 -> [pfre:RM25_2187 -> pfre:RM25_0154] -> pfre:RM25_1316
path_pfre00220.kgml: 2.3.1.1 -> 2.7.2.8 -> 1.2.1.38 -> [2.6.1.11] -> 2.3.1.35 -> [2.1.3.3 -> 6.3.4.5] -> 4.3.2.1
path_pfre00220.kgml: Skipped genes: pfre:RM25_1318, pfre:RM25_1317
path_pfre00220.kgml:
path_pfre00220.kgml: Found a trail of span 5 containing skipped vertices
path_pfre00220.kgml: 49 -> [50] -> 51 -> 52 -> 55 -> [44 -> 45] -> 47
path_pfre00220.kgml: R00259 -> [R02649] -> R03443 -> R02283 -> R02282 -> [R01398 -> R01954] -> R01086
path_pfre00220.kgml: pfre:RM25_1320 -> [pfre:RM25_1319] -> pfre:RM25_1321 -> pfre:RM25_1318 -> pfre:RM25_1320 -> [pfre:RM25_2187 -> pfre:RM25_0154] -> pfre:RM25_1316
path_pfre00220.kgml: 2.3.1.1 -> [2.7.2.8] -> 1.2.1.38 -> 2.6.1.11 -> 2.3.1.35 -> [2.1.3.3 -> 6.3.4.5] -> 4.3.2.1
path_pfre00220.kgml: Skipped genes: pfre:RM25_1319, pfre:RM25_1317
path_pfre00220.kgml:
path_pfre00220.kgml: Found a trail of span 4 containing skipped vertices
path_pfre00220.kgml: 49 -> 50 -> [51 -> 52] -> 55 -> [44 -> 45] -> 47
path_pfre00220.kgml: R00259 -> R02649 -> [R03443 -> R02283] -> R02282 -> [R01398 -> R01954] -> R01086
path_pfre00220.kgml: pfre:RM25_1320 -> pfre:RM25_1319 -> [pfre:RM25_1321 -> pfre:RM25_1318] -> pfre:RM25_1320 -> [pfre:RM25_2187 -> pfre:RM25_0154] -> pfre:RM25_1316
path_pfre00220.kgml: 2.3.1.1 -> 2.7.2.8 -> [1.2.1.38 -> 2.6.1.11] -> 2.3.1.35 -> [2.1.3.3 -> 6.3.4.5] -> 4.3.2.1
path_pfre00220.kgml: Skipped genes: pfre:RM25_1318, pfre:RM25_1317
path_pfre00220.kgml:
path_pfre00220.kgml: Found a trail of span 4 containing skipped vertices
path_pfre00220.kgml: 49 -> [50 -> 51] -> 52 -> 55 -> [44 -> 45] -> 47
path_pfre00220.kgml: R00259 -> [R02649 -> R03443] -> R02283 -> R02282 -> [R01398 -> R01954] -> R01086
path_pfre00220.kgml: pfre:RM25_1320 -> [pfre:RM25_1319 -> pfre:RM25_1321] -> pfre:RM25_1318 -> pfre:RM25_1320 -> [pfre:RM25_2187 -> pfre:RM25_0154] -> pfre:RM25_1316
path_pfre00220.kgml: 2.3.1.1 -> [2.7.2.8 -> 1.2.1.38] -> 2.6.1.11 -> 2.3.1.35 -> [2.1.3.3 -> 6.3.4.5] -> 4.3.2.1
path_pfre00220.kgml: Skipped genes: pfre:RM25_1319, pfre:RM25_1317
path_pfre00220.kgml:
path_pfre00220.kgml: --- 0.47 seconds ---

path_pfre00230.kgml: Purine metabolism
path_pfre00230.kgml: Initialization took 2.13 seconds
path_pfre00230.kgml:
path_pfre00230.kgml: Found a trail of span 3 containing skipped vertices
path_pfre00230.kgml: 220 -> [300] -> 244 -> [300 -> 139] -> 239
path_pfre00230.kgml: R00332 -> [R00430] -> R00441 -> [R00430 -> R02019] -> R02090
path_pfre00230.kgml: pfre:RM25_1048 -> [pfre:RM25_1458] -> {pfre:RM25_0520, pfre:RM25_0521, pfre:RM25_0568, pfre:RM25_1049} -> [pfre:RM25_1458 -> pfre:RM25_0894] -> pfre:RM25_1048
path_pfre00230.kgml: 2.7.4.8 -> [2.7.1.40] -> {2.7.7.48, 2.7.7.6} -> [2.7.1.40 -> 1.17.4.1] -> {2.7.4.12, 2.7.4.8}
path_pfre00230.kgml:
path_pfre00230.kgml: Found a trail of span 3 containing skipped vertices
path_pfre00230.kgml: 300 -> [139] -> 301 -> 247
path_pfre00230.kgml: R00430 -> [R02019] -> R01858 -> R00376
path_pfre00230.kgml: pfre:RM25_1458 -> [pfre:RM25_0894] -> pfre:RM25_1458 -> {pfre:RM25_0009, pfre:RM25_0177, pfre:RM25_0359, pfre:RM25_0824, pfre:RM25_1008, pfre:RM25_1455, pfre:RM25_1956}
path_pfre00230.kgml: 2.7.1.40 -> [1.17.4.1] -> 2.7.1.40 -> 2.7.7.7
path_pfre00230.kgml: Skipped genes: pfre:RM25_1456
path_pfre00230.kgml:
path_pfre00230.kgml: Found a trail of span 3 containing skipped vertices
path_pfre00230.kgml: 313 -> [180] -> 312 -> 175
path_pfre00230.kgml: R00200 -> [R02017] -> R01138 -> R00375
path_pfre00230.kgml: pfre:RM25_1458 -> [pfre:RM25_0894] -> pfre:RM25_1458 -> {pfre:RM25_0009, pfre:RM25_0177, pfre:RM25_0359, pfre:RM25_0824, pfre:RM25_1008, pfre:RM25_1455, pfre:RM25_1956}
path_pfre00230.kgml: 2.7.1.40 -> [1.17.4.1] -> 2.7.1.40 -> 2.7.7.7
path_pfre00230.kgml: Skipped genes: pfre:RM25_1456
path_pfre00230.kgml:
path_pfre00230.kgml: Found a trail of span 2 without skipping any vertex
path_pfre00230.kgml: 427 -> 428
path_pfre00230.kgml: R07404 -> R07405
path_pfre00230.kgml: pfre:RM25_0697 -> pfre:RM25_0698
path_pfre00230.kgml: 6.3.4.18 -> 5.4.99.18
path_pfre00230.kgml:
path_pfre00230.kgml: Found a trail of span 2 containing skipped vertices
path_pfre00230.kgml: 162 -> [163] -> 260
path_pfre00230.kgml: R04144 -> [R04325] -> R04463
path_pfre00230.kgml: pfre:RM25_0376 -> [pfre:RM25_0644] -> {pfre:RM25_0380, pfre:RM25_0381, pfre:RM25_0435}
path_pfre00230.kgml: 6.3.4.13 -> [2.1.2.2] -> 6.3.5.3
path_pfre00230.kgml: Skipped genes: pfre:RM25_0379, pfre:RM25_0377
path_pfre00230.kgml:
path_pfre00230.kgml: Found a trail of span 2 without skipping any vertex
path_pfre00230.kgml: 167 -> 166
path_pfre00230.kgml: R04591 -> R04559
path_pfre00230.kgml: pfre:RM25_0379 -> pfre:RM25_0377
path_pfre00230.kgml: 6.3.2.6 -> 4.3.2.2
path_pfre00230.kgml:
path_pfre00230.kgml: Found a trail of span 2 containing skipped vertices
path_pfre00230.kgml: 302 -> [220 -> 300] -> 245
path_pfre00230.kgml: R01229 -> [R00332 -> R00430] -> R00429
path_pfre00230.kgml: pfre:RM25_1026 -> [pfre:RM25_1048 -> pfre:RM25_1458] -> pfre:RM25_1027
path_pfre00230.kgml: {2.4.2.22, 2.4.2.7, 2.4.2.8} -> [2.7.4.8 -> 2.7.1.40] -> 2.7.6.5
path_pfre00230.kgml:
path_pfre00230.kgml: --- 3.63 seconds ---

path_pfre00240.kgml: Pyrimidine metabolism
path_pfre00240.kgml: Initialization took 0.78 seconds
path_pfre00240.kgml:
path_pfre00240.kgml: Found a trail of span 5 containing skipped vertices
path_pfre00240.kgml: 91 -> [97 -> 98] -> 174 -> [101] -> 178 -> [87 -> 104] -> 103 -> [122 -> 124] -> 121
path_pfre00240.kgml: R00575 -> [R01397 -> R01993] -> R01868 -> [R01870] -> R00965 -> [R00158 -> R00156] -> R00443 -> [R00440 -> R00570] -> R00442
path_pfre00240.kgml: {pfre:RM25_1043, pfre:RM25_1044} -> [pfre:RM25_1658 -> pfre:RM25_0820] -> pfre:RM25_1045 -> [pfre:RM25_1829] -> pfre:RM25_1046 -> [pfre:RM25_1397 -> pfre:RM25_0797] -> {pfre:RM25_0520, pfre:RM25_0521, pfre:RM25_0568, pfre:RM25_1049} -> [pfre:RM25_1378 -> pfre:RM25_0797] -> {pfre:RM25_0520, pfre:RM25_0521, pfre:RM25_0568, pfre:RM25_1049}
path_pfre00240.kgml: 6.3.5.5 -> [2.1.3.2 -> 3.5.2.3] -> 1.3.5.2 -> [2.4.2.10] -> 4.1.1.23 -> [{2.7.4.14, 2.7.4.22, 2.7.4.4} -> 2.7.4.6] -> {2.7.7.48, 2.7.7.52, 2.7.7.6} -> [2.7.7.8 -> 2.7.4.6] -> {2.7.7.48, 2.7.7.6}
path_pfre00240.kgml: Skipped genes: pfre:RM25_1047, pfre:RM25_1048
path_pfre00240.kgml:
path_pfre00240.kgml: Found a trail of span 3 containing skipped vertices
path_pfre00240.kgml: 150 -> [156] -> 161 -> [158] -> 157
path_pfre00240.kgml: R02098 -> [R02101] -> R02094 -> [R02093] -> R00378
path_pfre00240.kgml: pfre:RM25_1957 -> [pfre:RM25_0728] -> pfre:RM25_1957 -> [pfre:RM25_0797] -> {pfre:RM25_0009, pfre:RM25_0177, pfre:RM25_0359, pfre:RM25_0824, pfre:RM25_1008, pfre:RM25_1455, pfre:RM25_1956}
path_pfre00240.kgml: {2.7.4.4, 2.7.4.9} -> [2.1.1.45] -> {2.7.4.12, 2.7.4.9} -> [2.7.4.6] -> 2.7.7.7
path_pfre00240.kgml:
path_pfre00240.kgml: --- 1.17 seconds ---

path_pfre00250.kgml: Alanine, aspartate and glutamate metabolism
path_pfre00250.kgml: Initialization took 0.63 seconds
path_pfre00250.kgml: (not found)
path_pfre00250.kgml: --- 0.69 seconds ---

path_pfre00260.kgml: Glycine, serine and threonine metabolism
path_pfre00260.kgml: Initialization took 0.49 seconds
path_pfre00260.kgml:
path_pfre00260.kgml: Found a trail of span 2 without skipping any vertex
path_pfre00260.kgml: 103 -> 99
path_pfre00260.kgml: {R01773, R01775} -> R01771
path_pfre00260.kgml: pfre:RM25_1144 -> pfre:RM25_1143
path_pfre00260.kgml: {1.1.1.3, 1.1.1.3} -> 2.7.1.39
path_pfre00260.kgml:
path_pfre00260.kgml: --- 0.63 seconds ---

path_pfre00261.kgml: Monobactam biosynthesis
path_pfre00261.kgml: Initialization took 0.09 seconds
path_pfre00261.kgml: (not found)
path_pfre00261.kgml: --- 0.14 seconds ---

path_pfre00270.kgml: Cysteine and methionine metabolism
path_pfre00270.kgml: Initialization took 0.39 seconds
path_pfre00270.kgml:
path_pfre00270.kgml: Found a trail of span 2 without skipping any vertex
path_pfre00270.kgml: 124 -> 123
path_pfre00270.kgml: R00586 -> R00897
path_pfre00270.kgml: pfre:RM25_0615 -> {pfre:RM25_0616, pfre:RM25_0929, pfre:RM25_1561}
path_pfre00270.kgml: 2.3.1.30 -> {2.5.1.47, 2.5.1.65}
path_pfre00270.kgml:
path_pfre00270.kgml: --- 0.52 seconds ---

path_pfre00280.kgml: Valine, leucine and isoleucine degradation
path_pfre00280.kgml: Initialization took 0.19 seconds
path_pfre00280.kgml: (not found)
path_pfre00280.kgml: --- 0.24 seconds ---

path_pfre00290.kgml: Valine, leucine and isoleucine biosynthesis
path_pfre00290.kgml: Initialization took 0.14 seconds
path_pfre00290.kgml:
path_pfre00290.kgml: Found a trail of span 4 containing skipped vertices
path_pfre00290.kgml: 40 -> [39] -> 38 -> [35] -> 37 -> 35
path_pfre00290.kgml: R01214 -> [R01215] -> R01213 -> [R03968] -> R04001 -> R03968
path_pfre00290.kgml: pfre:RM25_0860 -> [pfre:RM25_1322] -> {pfre:RM25_0849, pfre:RM25_0861} -> [{pfre:RM25_0867, pfre:RM25_0868}] -> {pfre:RM25_0867, pfre:RM25_0868} -> {pfre:RM25_0867, pfre:RM25_0868}
path_pfre00290.kgml: {2.6.1.42, 2.6.1.6} -> [2.6.1.66] -> 2.3.3.13 -> [4.2.1.33] -> 4.2.1.33 -> 4.2.1.33
path_pfre00290.kgml: Skipped genes: pfre:RM25_0862, pfre:RM25_0863
path_pfre00290.kgml:
path_pfre00290.kgml: Found a trail of span 3 containing skipped vertices
path_pfre00290.kgml: 40 -> [39 -> 38] -> 35 -> 37
path_pfre00290.kgml: R01214 -> [R01215 -> R01213] -> R03968 -> R04001
path_pfre00290.kgml: pfre:RM25_0860 -> [pfre:RM25_1322 -> {pfre:RM25_0849, pfre:RM25_0861}] -> {pfre:RM25_0867, pfre:RM25_0868} -> {pfre:RM25_0867, pfre:RM25_0868}
path_pfre00290.kgml: {2.6.1.42, 2.6.1.6} -> [2.6.1.66 -> 2.3.3.13] -> 4.2.1.33 -> 4.2.1.33
path_pfre00290.kgml: Skipped genes: pfre:RM25_0861, pfre:RM25_0862, pfre:RM25_0863
path_pfre00290.kgml:
path_pfre00290.kgml: Found a trail of span 3 containing skipped vertices
path_pfre00290.kgml: 79 -> [44] -> 46 -> 44
path_pfre00290.kgml: R00226 -> [R05071] -> R04440 -> R05071
path_pfre00290.kgml: {pfre:RM25_1278, pfre:RM25_1279} -> [pfre:RM25_1277] -> pfre:RM25_1277 -> pfre:RM25_1277
path_pfre00290.kgml: 2.2.1.6 -> [{1.1.1.86, 5.4.99.3}] -> 1.1.1.86 -> {1.1.1.86, 5.4.99.3}
path_pfre00290.kgml:
path_pfre00290.kgml: Found a trail of span 3 without skipping any vertex
path_pfre00290.kgml: 47 -> 42 -> 34
path_pfre00290.kgml: R08648 -> R05069 -> R05068
path_pfre00290.kgml: {pfre:RM25_1278, pfre:RM25_1279} -> pfre:RM25_1277 -> pfre:RM25_1277
path_pfre00290.kgml: 2.2.1.6 -> {1.1.1.86, 5.4.99.3} -> 1.1.1.86
path_pfre00290.kgml:
path_pfre00290.kgml: Found a trail of span 2 without skipping any vertex
path_pfre00290.kgml: 78 -> 21
path_pfre00290.kgml: R03896 -> R03898
path_pfre00290.kgml: {pfre:RM25_0867, pfre:RM25_0868} -> {pfre:RM25_0867, pfre:RM25_0868}
path_pfre00290.kgml: 4.2.1.35 -> 4.2.1.35
path_pfre00290.kgml:
path_pfre00290.kgml: --- 0.59 seconds ---

path_pfre00300.kgml: Lysine biosynthesis
path_pfre00300.kgml: Initialization took 0.19 seconds
path_pfre00300.kgml:
path_pfre00300.kgml: Found a trail of span 2 without skipping any vertex
path_pfre00300.kgml: 77 -> 46
path_pfre00300.kgml: R02788 -> R04617
path_pfre00300.kgml: pfre:RM25_1474 -> pfre:RM25_1473
path_pfre00300.kgml: 6.3.2.13 -> 6.3.2.10
path_pfre00300.kgml:
path_pfre00300.kgml: --- 0.30 seconds ---

path_pfre00310.kgml: Lysine degradation
path_pfre00310.kgml: Initialization took 0.09 seconds
path_pfre00310.kgml: (not found)
path_pfre00310.kgml: --- 0.14 seconds ---

path_pfre00330.kgml: Arginine and proline metabolism
path_pfre00330.kgml: Initialization took 0.09 seconds
path_pfre00330.kgml:
path_pfre00330.kgml: Found a trail of span 2 containing skipped vertices
path_pfre00330.kgml: 216 -> 217
path_pfre00330.kgml: R00239 -> R03313
path_pfre00330.kgml: pfre:RM25_0808 -> pfre:RM25_0810
path_pfre00330.kgml: 2.7.2.11 -> 1.2.1.41
path_pfre00330.kgml: Skipped genes: pfre:RM25_0809
path_pfre00330.kgml:
path_pfre00330.kgml: --- 0.18 seconds ---

path_pfre00332.kgml: Carbapenem biosynthesis
path_pfre00332.kgml: Initialization took 0.05 seconds
path_pfre00332.kgml:
path_pfre00332.kgml: Found a trail of span 2 containing skipped vertices
path_pfre00332.kgml: 5 -> 8
path_pfre00332.kgml: R00239 -> R03313
path_pfre00332.kgml: pfre:RM25_0808 -> pfre:RM25_0810
path_pfre00332.kgml: 2.7.2.11 -> 1.2.1.41
path_pfre00332.kgml: Skipped genes: pfre:RM25_0809
path_pfre00332.kgml:
path_pfre00332.kgml: --- 0.14 seconds ---

path_pfre00340.kgml: Histidine metabolism
path_pfre00340.kgml: Initialization took 0.13 seconds
path_pfre00340.kgml:
path_pfre00340.kgml: Found a trail of span 6 containing skipped vertices
path_pfre00340.kgml: 65 -> 69 -> 63 -> 62 -> [61] -> 60 -> 59
path_pfre00340.kgml: R04640 -> R04558 -> R03457 -> R03243 -> [R03013] -> R03012 -> R01163
path_pfre00340.kgml: pfre:RM25_1017 -> {pfre:RM25_1016, pfre:RM25_1281} -> pfre:RM25_1015 -> pfre:RM25_1014 -> [pfre:RM25_1158] -> pfre:RM25_1013 -> pfre:RM25_1013
path_pfre00340.kgml: 5.3.1.16 -> 4.3.2.10 -> 4.2.1.19 -> 2.6.1.9 -> [3.1.3.15] -> 1.1.1.23 -> 1.1.1.23
path_pfre00340.kgml:
path_pfre00340.kgml: Found a trail of span 5 containing skipped vertices
path_pfre00340.kgml: 65 -> 69 -> [63] -> 62 -> [61] -> 60 -> 59
path_pfre00340.kgml: R04640 -> R04558 -> [R03457] -> R03243 -> [R03013] -> R03012 -> R01163
path_pfre00340.kgml: pfre:RM25_1017 -> {pfre:RM25_1016, pfre:RM25_1281} -> [pfre:RM25_1015] -> pfre:RM25_1014 -> [pfre:RM25_1158] -> pfre:RM25_1013 -> pfre:RM25_1013
path_pfre00340.kgml: 5.3.1.16 -> 4.3.2.10 -> [4.2.1.19] -> 2.6.1.9 -> [3.1.3.15] -> 1.1.1.23 -> 1.1.1.23
path_pfre00340.kgml: Skipped genes: pfre:RM25_1015
path_pfre00340.kgml:
path_pfre00340.kgml: Found a trail of span 5 containing skipped vertices
path_pfre00340.kgml: 65 -> [69] -> 63 -> 62 -> [61] -> 60 -> 59
path_pfre00340.kgml: R04640 -> [R04558] -> R03457 -> R03243 -> [R03013] -> R03012 -> R01163
path_pfre00340.kgml: pfre:RM25_1017 -> [{pfre:RM25_1016, pfre:RM25_1281}] -> pfre:RM25_1015 -> pfre:RM25_1014 -> [pfre:RM25_1158] -> pfre:RM25_1013 -> pfre:RM25_1013
path_pfre00340.kgml: 5.3.1.16 -> [4.3.2.10] -> 4.2.1.19 -> 2.6.1.9 -> [3.1.3.15] -> 1.1.1.23 -> 1.1.1.23
path_pfre00340.kgml: Skipped genes: pfre:RM25_1016
path_pfre00340.kgml:
path_pfre00340.kgml: Found a trail of span 5 containing skipped vertices
path_pfre00340.kgml: 65 -> 69 -> 63 -> [62 -> 61] -> 60 -> 59
path_pfre00340.kgml: R04640 -> R04558 -> R03457 -> [R03243 -> R03013] -> R03012 -> R01163
path_pfre00340.kgml: pfre:RM25_1017 -> {pfre:RM25_1016, pfre:RM25_1281} -> pfre:RM25_1015 -> [pfre:RM25_1014 -> pfre:RM25_1158] -> pfre:RM25_1013 -> pfre:RM25_1013
path_pfre00340.kgml: 5.3.1.16 -> 4.3.2.10 -> 4.2.1.19 -> [2.6.1.9 -> 3.1.3.15] -> 1.1.1.23 -> 1.1.1.23
path_pfre00340.kgml: Skipped genes: pfre:RM25_1014
path_pfre00340.kgml:
path_pfre00340.kgml: Found a trail of span 5 containing skipped vertices
path_pfre00340.kgml: 65 -> 69 -> 63 -> 62 -> [61 -> 60] -> 59
path_pfre00340.kgml: R04640 -> R04558 -> R03457 -> R03243 -> [R03013 -> R03012] -> R01163
path_pfre00340.kgml: pfre:RM25_1017 -> {pfre:RM25_1016, pfre:RM25_1281} -> pfre:RM25_1015 -> pfre:RM25_1014 -> [pfre:RM25_1158 -> pfre:RM25_1013] -> pfre:RM25_1013
path_pfre00340.kgml: 5.3.1.16 -> 4.3.2.10 -> 4.2.1.19 -> 2.6.1.9 -> [3.1.3.15 -> 1.1.1.23] -> 1.1.1.23
path_pfre00340.kgml:
path_pfre00340.kgml: Found a trail of span 4 containing skipped vertices
path_pfre00340.kgml: 65 -> [69 -> 63] -> 62 -> [61] -> 60 -> 59
path_pfre00340.kgml: R04640 -> [R04558 -> R03457] -> R03243 -> [R03013] -> R03012 -> R01163
path_pfre00340.kgml: pfre:RM25_1017 -> [{pfre:RM25_1016, pfre:RM25_1281} -> pfre:RM25_1015] -> pfre:RM25_1014 -> [pfre:RM25_1158] -> pfre:RM25_1013 -> pfre:RM25_1013
path_pfre00340.kgml: 5.3.1.16 -> [4.3.2.10 -> 4.2.1.19] -> 2.6.1.9 -> [3.1.3.15] -> 1.1.1.23 -> 1.1.1.23
path_pfre00340.kgml: Skipped genes: pfre:RM25_1016, pfre:RM25_1015
path_pfre00340.kgml:
path_pfre00340.kgml: Found a trail of span 2 without skipping any vertex
path_pfre00340.kgml: 58 -> 67
path_pfre00340.kgml: R01071 -> R04035
path_pfre00340.kgml: pfre:RM25_1331 -> pfre:RM25_1332
path_pfre00340.kgml: 2.4.2.17 -> 3.6.1.31
path_pfre00340.kgml:
path_pfre00340.kgml: --- 0.51 seconds ---

path_pfre00350.kgml: Tyrosine metabolism
path_pfre00350.kgml: Initialization took 0.09 seconds
path_pfre00350.kgml: (not found)
path_pfre00350.kgml: --- 0.13 seconds ---

path_pfre00360.kgml: Phenylalanine metabolism
path_pfre00360.kgml: Initialization took 0.09 seconds
path_pfre00360.kgml: (not found)
path_pfre00360.kgml: --- 0.13 seconds ---

path_pfre00362.kgml: Benzoate degradation
path_pfre00362.kgml: Initialization took 0.05 seconds
path_pfre00362.kgml: (not found)
path_pfre00362.kgml: --- 0.09 seconds ---

path_pfre00380.kgml: Tryptophan metabolism
path_pfre00380.kgml: Initialization took 0.09 seconds
path_pfre00380.kgml: (not found)
path_pfre00380.kgml: --- 0.14 seconds ---

path_pfre00400.kgml: Phenylalanine, tyrosine and tryptophan biosynthesis
path_pfre00400.kgml: Initialization took 0.29 seconds
path_pfre00400.kgml:
path_pfre00400.kgml: Found a trail of span 5 containing skipped vertices
path_pfre00400.kgml: 57 -> [56 -> 55] -> 54 -> 51 -> [52] -> 53 -> [51] -> 52
path_pfre00400.kgml: {R00985, R00986} -> [R01073 -> R03509] -> R03508 -> R02722 -> [R02340] -> R00674 -> [R02722] -> R02340
path_pfre00400.kgml: pfre:RM25_1000 -> [pfre:RM25_1500 -> pfre:RM25_1017] -> pfre:RM25_1001 -> {pfre:RM25_1002, pfre:RM25_1003, pfre:RM25_1342} -> [pfre:RM25_1003] -> {pfre:RM25_1002, pfre:RM25_1342} -> [{pfre:RM25_1002, pfre:RM25_1003, pfre:RM25_1342}] -> pfre:RM25_1003
path_pfre00400.kgml: {4.1.3.27, 4.1.3.27} -> [2.4.2.18 -> 5.3.1.24] -> 4.1.1.48 -> 4.2.1.20 -> [{4.1.2.8, 4.2.1.20}] -> {4.2.1.122, 4.2.1.20} -> [4.2.1.20] -> {4.1.2.8, 4.2.1.20}
path_pfre00400.kgml:
path_pfre00400.kgml: Found a trail of span 3 containing skipped vertices
path_pfre00400.kgml: 79 -> [77 -> 76] -> 75 -> [74] -> 50
path_pfre00400.kgml: R03083 -> [R03084 -> R02413] -> R02412 -> [R03460] -> R01714
path_pfre00400.kgml: pfre:RM25_1040 -> [pfre:RM25_1928 -> pfre:RM25_0164] -> pfre:RM25_1040 -> [pfre:RM25_1156] -> pfre:RM25_1039
path_pfre00400.kgml: 4.2.3.4 -> [4.2.1.10 -> {1.1.1.25, 1.1.1.282}] -> 2.7.1.71 -> [2.5.1.19] -> 4.2.3.5
path_pfre00400.kgml:
path_pfre00400.kgml: --- 2.68 seconds ---

path_pfre00401.kgml: Novobiocin biosynthesis
path_pfre00401.kgml: Initialization took 0.04 seconds
path_pfre00401.kgml: (not found)
path_pfre00401.kgml: --- 0.09 seconds ---

path_pfre00410.kgml: beta-Alanine metabolism
path_pfre00410.kgml: Initialization took 0.08 seconds
path_pfre00410.kgml: (not found)
path_pfre00410.kgml: --- 0.12 seconds ---

path_pfre00430.kgml: Taurine and hypotaurine metabolism
path_pfre00430.kgml: Initialization took 0.08 seconds
path_pfre00430.kgml:
path_pfre00430.kgml: Found a trail of span 2 without skipping any vertex
path_pfre00430.kgml: 36 -> 58
path_pfre00430.kgml: R00230 -> R00315
path_pfre00430.kgml: pfre:RM25_0079 -> pfre:RM25_0078
path_pfre00430.kgml: 2.3.1.8 -> {2.7.2.1, 2.7.2.15}
path_pfre00430.kgml:
path_pfre00430.kgml: --- 0.18 seconds ---

path_pfre00440.kgml: Phosphonate and phosphinate metabolism
path_pfre00440.kgml: Initialization took 0.05 seconds
path_pfre00440.kgml: (not found)
path_pfre00440.kgml: --- 0.10 seconds ---

path_pfre00450.kgml: Selenocompound metabolism
path_pfre00450.kgml: Initialization took 0.13 seconds
path_pfre00450.kgml: (not found)
path_pfre00450.kgml: --- 0.18 seconds ---

path_pfre00460.kgml: Cyanoamino acid metabolism
path_pfre00460.kgml: Initialization took 0.06 seconds
path_pfre00460.kgml: (not found)
path_pfre00460.kgml: --- 0.10 seconds ---

path_pfre00471.kgml: D-Glutamine and D-glutamate metabolism
path_pfre00471.kgml: Initialization took 0.05 seconds
path_pfre00471.kgml:
path_pfre00471.kgml: Found a trail of span 2 containing skipped vertices
path_pfre00471.kgml: 19 -> 20
path_pfre00471.kgml: R03193 -> R02783
path_pfre00471.kgml: pfre:RM25_1468 -> pfre:RM25_1471
path_pfre00471.kgml: 6.3.2.8 -> 6.3.2.9
path_pfre00471.kgml: Skipped genes: pfre:RM25_1469, pfre:RM25_1470
path_pfre00471.kgml:
path_pfre00471.kgml: --- 0.15 seconds ---

path_pfre00473.kgml: D-Alanine metabolism
path_pfre00473.kgml: Initialization took 0.05 seconds
path_pfre00473.kgml: (not found)
path_pfre00473.kgml: --- 0.09 seconds ---

path_pfre00480.kgml: Glutathione metabolism
path_pfre00480.kgml: Initialization took 0.08 seconds
path_pfre00480.kgml: (not found)
path_pfre00480.kgml: --- 0.13 seconds ---

path_pfre00514.kgml: Other types of O-glycan biosynthesis
path_pfre00514.kgml: Initialization took 0.05 seconds
path_pfre00514.kgml: (not found)
path_pfre00514.kgml: --- 0.11 seconds ---

path_pfre00515.kgml: Mannose type O-glycan biosynthesis
path_pfre00515.kgml: Initialization took 0.05 seconds
path_pfre00515.kgml: (not found)
path_pfre00515.kgml: --- 0.09 seconds ---

path_pfre00520.kgml: Amino sugar and nucleotide sugar metabolism
path_pfre00520.kgml: Initialization took 0.44 seconds
path_pfre00520.kgml:
path_pfre00520.kgml: Found a trail of span 2 without skipping any vertex
path_pfre00520.kgml: 28 -> 24
path_pfre00520.kgml: R00768 -> R02060
path_pfre00520.kgml: pfre:RM25_0588 -> pfre:RM25_0586
path_pfre00520.kgml: 2.6.1.16 -> 5.4.2.10
path_pfre00520.kgml:
path_pfre00520.kgml: --- 0.56 seconds ---

path_pfre00521.kgml: Streptomycin biosynthesis
path_pfre00521.kgml: Initialization took 0.13 seconds
path_pfre00521.kgml:
path_pfre00521.kgml: Found a trail of span 4 containing skipped vertices
path_pfre00521.kgml: 44 -> 43 -> 42 -> 24
path_pfre00521.kgml: R02328 -> R06513 -> R06514 -> R02777
path_pfre00521.kgml: pfre:RM25_0056 -> pfre:RM25_0065 -> pfre:RM25_0064 -> pfre:RM25_0064
path_pfre00521.kgml: 2.7.7.24 -> 4.2.1.46 -> 5.1.3.13 -> 1.1.1.133
path_pfre00521.kgml: Skipped genes: pfre:RM25_0062, pfre:RM25_0063
path_pfre00521.kgml:
path_pfre00521.kgml: Found a trail of span 3 containing skipped vertices
path_pfre00521.kgml: 44 -> 43 -> [42] -> 24
path_pfre00521.kgml: R02328 -> R06513 -> [R06514] -> R02777
path_pfre00521.kgml: pfre:RM25_0056 -> pfre:RM25_0065 -> [pfre:RM25_0064] -> pfre:RM25_0064
path_pfre00521.kgml: 2.7.7.24 -> 4.2.1.46 -> [5.1.3.13] -> 1.1.1.133
path_pfre00521.kgml: Skipped genes: pfre:RM25_0062, pfre:RM25_0063
path_pfre00521.kgml:
path_pfre00521.kgml: Found a trail of span 3 containing skipped vertices
path_pfre00521.kgml: 44 -> [43] -> 42 -> 24
path_pfre00521.kgml: R02328 -> [R06513] -> R06514 -> R02777
path_pfre00521.kgml: pfre:RM25_0056 -> [pfre:RM25_0065] -> pfre:RM25_0064 -> pfre:RM25_0064
path_pfre00521.kgml: 2.7.7.24 -> [4.2.1.46] -> 5.1.3.13 -> 1.1.1.133
path_pfre00521.kgml: Skipped genes: pfre:RM25_0062, pfre:RM25_0063
path_pfre00521.kgml:
path_pfre00521.kgml: Found a trail of span 2 containing skipped vertices
path_pfre00521.kgml: 44 -> [43 -> 42] -> 24
path_pfre00521.kgml: R02328 -> [R06513 -> R06514] -> R02777
path_pfre00521.kgml: pfre:RM25_0056 -> [pfre:RM25_0065 -> pfre:RM25_0064] -> pfre:RM25_0064
path_pfre00521.kgml: 2.7.7.24 -> [4.2.1.46 -> 5.1.3.13] -> 1.1.1.133
path_pfre00521.kgml: Skipped genes: pfre:RM25_0062, pfre:RM25_0063
path_pfre00521.kgml:
path_pfre00521.kgml: --- 0.35 seconds ---

path_pfre00523.kgml: Polyketide sugar unit biosynthesis
path_pfre00523.kgml: Initialization took 0.05 seconds
path_pfre00523.kgml:
path_pfre00523.kgml: Found a trail of span 4 containing skipped vertices
path_pfre00523.kgml: 27 -> 26 -> 63 -> 28
path_pfre00523.kgml: R02328 -> R06513 -> R06514 -> R02777
path_pfre00523.kgml: pfre:RM25_0056 -> pfre:RM25_0065 -> pfre:RM25_0064 -> pfre:RM25_0064
path_pfre00523.kgml: 2.7.7.24 -> 4.2.1.46 -> 5.1.3.13 -> 1.1.1.133
path_pfre00523.kgml: Skipped genes: pfre:RM25_0062, pfre:RM25_0063
path_pfre00523.kgml:
path_pfre00523.kgml: Found a trail of span 3 containing skipped vertices
path_pfre00523.kgml: 27 -> 26 -> [63] -> 28
path_pfre00523.kgml: R02328 -> R06513 -> [R06514] -> R02777
path_pfre00523.kgml: pfre:RM25_0056 -> pfre:RM25_0065 -> [pfre:RM25_0064] -> pfre:RM25_0064
path_pfre00523.kgml: 2.7.7.24 -> 4.2.1.46 -> [5.1.3.13] -> 1.1.1.133
path_pfre00523.kgml: Skipped genes: pfre:RM25_0062, pfre:RM25_0063
path_pfre00523.kgml:
path_pfre00523.kgml: Found a trail of span 3 containing skipped vertices
path_pfre00523.kgml: 27 -> [26] -> 63 -> 28
path_pfre00523.kgml: R02328 -> [R06513] -> R06514 -> R02777
path_pfre00523.kgml: pfre:RM25_0056 -> [pfre:RM25_0065] -> pfre:RM25_0064 -> pfre:RM25_0064
path_pfre00523.kgml: 2.7.7.24 -> [4.2.1.46] -> 5.1.3.13 -> 1.1.1.133
path_pfre00523.kgml: Skipped genes: pfre:RM25_0062, pfre:RM25_0063
path_pfre00523.kgml:
path_pfre00523.kgml: Found a trail of span 2 containing skipped vertices
path_pfre00523.kgml: 27 -> [26 -> 63] -> 28
path_pfre00523.kgml: R02328 -> [R06513 -> R06514] -> R02777
path_pfre00523.kgml: pfre:RM25_0056 -> [pfre:RM25_0065 -> pfre:RM25_0064] -> pfre:RM25_0064
path_pfre00523.kgml: 2.7.7.24 -> [4.2.1.46 -> 5.1.3.13] -> 1.1.1.133
path_pfre00523.kgml: Skipped genes: pfre:RM25_0062, pfre:RM25_0063
path_pfre00523.kgml:
path_pfre00523.kgml: --- 0.31 seconds ---

path_pfre00525.kgml: Acarbose and validamycin biosynthesis
path_pfre00525.kgml: Initialization took 0.05 seconds
path_pfre00525.kgml:
path_pfre00525.kgml: Found a trail of span 2 containing skipped vertices
path_pfre00525.kgml: 58 -> 59
path_pfre00525.kgml: R02328 -> R06513
path_pfre00525.kgml: pfre:RM25_0056 -> pfre:RM25_0065
path_pfre00525.kgml: 2.7.7.24 -> 4.2.1.46
path_pfre00525.kgml: Skipped genes: pfre:RM25_0062, pfre:RM25_0063, pfre:RM25_0064
path_pfre00525.kgml:
path_pfre00525.kgml: --- 0.14 seconds ---

path_pfre00550.kgml: Peptidoglycan biosynthesis
path_pfre00550.kgml: Initialization took 0.19 seconds
path_pfre00550.kgml:
path_pfre00550.kgml: Found a trail of span 6 containing skipped vertices
path_pfre00550.kgml: 33 -> 32 -> 34 -> 23 -> 35 -> 36
path_pfre00550.kgml: R03193 -> R02783 -> R02788 -> R04617 -> R05630 -> R05032
path_pfre00550.kgml: pfre:RM25_1468 -> pfre:RM25_1471 -> pfre:RM25_1474 -> pfre:RM25_1473 -> pfre:RM25_1472 -> pfre:RM25_1469
path_pfre00550.kgml: 6.3.2.8 -> 6.3.2.9 -> 6.3.2.13 -> 6.3.2.10 -> 2.7.8.13 -> 2.4.1.227
path_pfre00550.kgml: Skipped genes: pfre:RM25_1470
path_pfre00550.kgml:
path_pfre00550.kgml: Found a trail of span 5 containing skipped vertices
path_pfre00550.kgml: 33 -> 32 -> 34 -> [23] -> 35 -> 36
path_pfre00550.kgml: R03193 -> R02783 -> R02788 -> [R04617] -> R05630 -> R05032
path_pfre00550.kgml: pfre:RM25_1468 -> pfre:RM25_1471 -> pfre:RM25_1474 -> [pfre:RM25_1473] -> pfre:RM25_1472 -> pfre:RM25_1469
path_pfre00550.kgml: 6.3.2.8 -> 6.3.2.9 -> 6.3.2.13 -> [6.3.2.10] -> 2.7.8.13 -> 2.4.1.227
path_pfre00550.kgml: Skipped genes: pfre:RM25_1470, pfre:RM25_1473
path_pfre00550.kgml:
path_pfre00550.kgml: Found a trail of span 5 containing skipped vertices
path_pfre00550.kgml: 33 -> 32 -> [34] -> 23 -> 35 -> 36
path_pfre00550.kgml: R03193 -> R02783 -> [R02788] -> R04617 -> R05630 -> R05032
path_pfre00550.kgml: pfre:RM25_1468 -> pfre:RM25_1471 -> [pfre:RM25_1474] -> pfre:RM25_1473 -> pfre:RM25_1472 -> pfre:RM25_1469
path_pfre00550.kgml: 6.3.2.8 -> 6.3.2.9 -> [6.3.2.13] -> 6.3.2.10 -> 2.7.8.13 -> 2.4.1.227
path_pfre00550.kgml: Skipped genes: pfre:RM25_1470
path_pfre00550.kgml:
path_pfre00550.kgml: Found a trail of span 5 containing skipped vertices
path_pfre00550.kgml: 33 -> [32] -> 34 -> 23 -> 35 -> 36
path_pfre00550.kgml: R03193 -> [R02783] -> R02788 -> R04617 -> R05630 -> R05032
path_pfre00550.kgml: pfre:RM25_1468 -> [pfre:RM25_1471] -> pfre:RM25_1474 -> pfre:RM25_1473 -> pfre:RM25_1472 -> pfre:RM25_1469
path_pfre00550.kgml: 6.3.2.8 -> [6.3.2.9] -> 6.3.2.13 -> 6.3.2.10 -> 2.7.8.13 -> 2.4.1.227
path_pfre00550.kgml: Skipped genes: pfre:RM25_1470, pfre:RM25_1471
path_pfre00550.kgml:
path_pfre00550.kgml: Found a trail of span 5 containing skipped vertices
path_pfre00550.kgml: 33 -> 32 -> 34 -> 23 -> [35] -> 36
path_pfre00550.kgml: R03193 -> R02783 -> R02788 -> R04617 -> [R05630] -> R05032
path_pfre00550.kgml: pfre:RM25_1468 -> pfre:RM25_1471 -> pfre:RM25_1474 -> pfre:RM25_1473 -> [pfre:RM25_1472] -> pfre:RM25_1469
path_pfre00550.kgml: 6.3.2.8 -> 6.3.2.9 -> 6.3.2.13 -> 6.3.2.10 -> [2.7.8.13] -> 2.4.1.227
path_pfre00550.kgml: Skipped genes: pfre:RM25_1470, pfre:RM25_1472
path_pfre00550.kgml:
path_pfre00550.kgml: Found a trail of span 4 containing skipped vertices
path_pfre00550.kgml: 33 -> 32 -> 34 -> [23 -> 35] -> 36
path_pfre00550.kgml: R03193 -> R02783 -> R02788 -> [R04617 -> R05630] -> R05032
path_pfre00550.kgml: pfre:RM25_1468 -> pfre:RM25_1471 -> pfre:RM25_1474 -> [pfre:RM25_1473 -> pfre:RM25_1472] -> pfre:RM25_1469
path_pfre00550.kgml: 6.3.2.8 -> 6.3.2.9 -> 6.3.2.13 -> [6.3.2.10 -> 2.7.8.13] -> 2.4.1.227
path_pfre00550.kgml: Skipped genes: pfre:RM25_1470, pfre:RM25_1472, pfre:RM25_1473
path_pfre00550.kgml:
path_pfre00550.kgml: Found a trail of span 4 containing skipped vertices
path_pfre00550.kgml: 33 -> 32 -> [34 -> 23] -> 35 -> 36
path_pfre00550.kgml: R03193 -> R02783 -> [R02788 -> R04617] -> R05630 -> R05032
path_pfre00550.kgml: pfre:RM25_1468 -> pfre:RM25_1471 -> [pfre:RM25_1474 -> pfre:RM25_1473] -> pfre:RM25_1472 -> pfre:RM25_1469
path_pfre00550.kgml: 6.3.2.8 -> 6.3.2.9 -> [6.3.2.13 -> 6.3.2.10] -> 2.7.8.13 -> 2.4.1.227
path_pfre00550.kgml: Skipped genes: pfre:RM25_1470
path_pfre00550.kgml:
path_pfre00550.kgml: Found a trail of span 4 containing skipped vertices
path_pfre00550.kgml: 33 -> [32 -> 34] -> 23 -> 35 -> 36
path_pfre00550.kgml: R03193 -> [R02783 -> R02788] -> R04617 -> R05630 -> R05032
path_pfre00550.kgml: pfre:RM25_1468 -> [pfre:RM25_1471 -> pfre:RM25_1474] -> pfre:RM25_1473 -> pfre:RM25_1472 -> pfre:RM25_1469
path_pfre00550.kgml: 6.3.2.8 -> [6.3.2.9 -> 6.3.2.13] -> 6.3.2.10 -> 2.7.8.13 -> 2.4.1.227
path_pfre00550.kgml: Skipped genes: pfre:RM25_1470, pfre:RM25_1471
path_pfre00550.kgml:
path_pfre00550.kgml: Found a trail of span 3 containing skipped vertices
path_pfre00550.kgml: 29 -> 28 -> 27
path_pfre00550.kgml: R04573 -> R05629 -> R05662
path_pfre00550.kgml: pfre:RM25_1473 -> pfre:RM25_1472 -> pfre:RM25_1469
path_pfre00550.kgml: 6.3.2.10 -> 2.7.8.13 -> 2.4.1.227
path_pfre00550.kgml: Skipped genes: pfre:RM25_1470, pfre:RM25_1471
path_pfre00550.kgml:
path_pfre00550.kgml: Found a trail of span 2 containing skipped vertices
path_pfre00550.kgml: 29 -> [28] -> 27
path_pfre00550.kgml: R04573 -> [R05629] -> R05662
path_pfre00550.kgml: pfre:RM25_1473 -> [pfre:RM25_1472] -> pfre:RM25_1469
path_pfre00550.kgml: 6.3.2.10 -> [2.7.8.13] -> 2.4.1.227
path_pfre00550.kgml: Skipped genes: pfre:RM25_1470, pfre:RM25_1471, pfre:RM25_1472
path_pfre00550.kgml:
path_pfre00550.kgml: --- 0.87 seconds ---

path_pfre00561.kgml: Glycerolipid metabolism
path_pfre00561.kgml: Initialization took 0.14 seconds
path_pfre00561.kgml: (not found)
path_pfre00561.kgml: --- 0.19 seconds ---

path_pfre00562.kgml: Inositol phosphate metabolism
path_pfre00562.kgml: Initialization took 0.23 seconds
path_pfre00562.kgml:
path_pfre00562.kgml: Found a trail of span 3 containing skipped vertices
path_pfre00562.kgml: 114 -> 115 -> 117
path_pfre00562.kgml: R08603 -> R08503 -> R05661
path_pfre00562.kgml: pfre:RM25_1817 -> pfre:RM25_1816 -> pfre:RM25_1814
path_pfre00562.kgml: 3.7.1.22 -> 5.3.1.30 -> 2.7.1.92
path_pfre00562.kgml: Skipped genes: pfre:RM25_1815
path_pfre00562.kgml:
path_pfre00562.kgml: Found a trail of span 2 containing skipped vertices
path_pfre00562.kgml: 114 -> [115] -> 117
path_pfre00562.kgml: R08603 -> [R08503] -> R05661
path_pfre00562.kgml: pfre:RM25_1817 -> [pfre:RM25_1816] -> pfre:RM25_1814
path_pfre00562.kgml: 3.7.1.22 -> [5.3.1.30] -> 2.7.1.92
path_pfre00562.kgml: Skipped genes: pfre:RM25_1816, pfre:RM25_1815
path_pfre00562.kgml:
path_pfre00562.kgml: Found a trail of span 2 containing skipped vertices
path_pfre00562.kgml: 82 -> 83
path_pfre00562.kgml: R01183 -> R02782
path_pfre00562.kgml: {pfre:RM25_0238, pfre:RM25_1811, pfre:RM25_2210} -> {pfre:RM25_0237, pfre:RM25_1809, pfre:RM25_2209}
path_pfre00562.kgml: 1.1.1.18 -> 4.2.1.44
path_pfre00562.kgml: Skipped genes: pfre:RM25_1810
path_pfre00562.kgml:
path_pfre00562.kgml: --- 0.48 seconds ---

path_pfre00564.kgml: Glycerophospholipid metabolism
path_pfre00564.kgml: Initialization took 0.28 seconds
path_pfre00564.kgml: (not found)
path_pfre00564.kgml: --- 0.32 seconds ---

path_pfre00620.kgml: Pyruvate metabolism
path_pfre00620.kgml: Initialization took 0.68 seconds
path_pfre00620.kgml:
path_pfre00620.kgml: Found a trail of span 3 without skipping any vertex
path_pfre00620.kgml: 123 -> 55 -> 124
path_pfre00620.kgml: R00014 -> R03270 -> R02569
path_pfre00620.kgml: {pfre:RM25_0205, pfre:RM25_0206, pfre:RM25_1225} -> {pfre:RM25_0205, pfre:RM25_0206, pfre:RM25_1225} -> pfre:RM25_0207
path_pfre00620.kgml: {1.2.4.1, 2.2.1.6, 4.1.1.1} -> 1.2.4.1 -> 2.3.1.12
path_pfre00620.kgml:
path_pfre00620.kgml: Found a trail of span 2 without skipping any vertex
path_pfre00620.kgml: 97 -> 129
path_pfre00620.kgml: R00230 -> R00315
path_pfre00620.kgml: pfre:RM25_0079 -> pfre:RM25_0078
path_pfre00620.kgml: 2.3.1.8 -> {2.7.2.1, 2.7.2.15}
path_pfre00620.kgml:
path_pfre00620.kgml: --- 1.23 seconds ---

path_pfre00625.kgml: Chloroalkane and chloroalkene degradation
path_pfre00625.kgml: Initialization took 0.04 seconds
path_pfre00625.kgml: (not found)
path_pfre00625.kgml: --- 0.09 seconds ---

path_pfre00626.kgml: Naphthalene degradation
path_pfre00626.kgml: Initialization took 0.04 seconds
path_pfre00626.kgml: (not found)
path_pfre00626.kgml: --- 0.09 seconds ---

path_pfre00627.kgml: Aminobenzoate degradation
path_pfre00627.kgml: Initialization took 0.05 seconds
path_pfre00627.kgml: (not found)
path_pfre00627.kgml: --- 0.09 seconds ---

path_pfre00630.kgml: Glyoxylate and dicarboxylate metabolism
path_pfre00630.kgml: Initialization took 0.53 seconds
path_pfre00630.kgml: (not found)
path_pfre00630.kgml: --- 0.57 seconds ---

path_pfre00640.kgml: Propanoate metabolism
path_pfre00640.kgml: Initialization took 0.48 seconds
path_pfre00640.kgml:
path_pfre00640.kgml: Found a trail of span 2 without skipping any vertex
path_pfre00640.kgml: 52 -> 68
path_pfre00640.kgml: R00921 -> R01353
path_pfre00640.kgml: pfre:RM25_0079 -> pfre:RM25_0078
path_pfre00640.kgml: {2.3.1.222, 2.3.1.8} -> {2.7.2.1, 2.7.2.15}
path_pfre00640.kgml:
path_pfre00640.kgml: --- 0.60 seconds ---

path_pfre00650.kgml: Butanoate metabolism
path_pfre00650.kgml: Initialization took 0.33 seconds
path_pfre00650.kgml: (not found)
path_pfre00650.kgml: --- 0.37 seconds ---

path_pfre00660.kgml: C5-Branched dibasic acid metabolism
path_pfre00660.kgml: Initialization took 0.08 seconds
path_pfre00660.kgml:
path_pfre00660.kgml: Found a trail of span 2 without skipping any vertex
path_pfre00660.kgml: 31 -> 96
path_pfre00660.kgml: R03896 -> R03898
path_pfre00660.kgml: {pfre:RM25_0867, pfre:RM25_0868} -> {pfre:RM25_0867, pfre:RM25_0868}
path_pfre00660.kgml: 4.2.1.35 -> 4.2.1.35
path_pfre00660.kgml:
path_pfre00660.kgml: --- 0.17 seconds ---

path_pfre00680.kgml: Methane metabolism
path_pfre00680.kgml: Initialization took 0.28 seconds
path_pfre00680.kgml:
path_pfre00680.kgml: Found a trail of span 2 without skipping any vertex
path_pfre00680.kgml: 203 -> 204
path_pfre00680.kgml: R00315 -> R00230
path_pfre00680.kgml: pfre:RM25_0078 -> pfre:RM25_0079
path_pfre00680.kgml: {2.7.2.1, 2.7.2.15} -> 2.3.1.8
path_pfre00680.kgml:
path_pfre00680.kgml: --- 0.38 seconds ---

path_pfre00730.kgml: Thiamine metabolism
path_pfre00730.kgml: Initialization took 0.18 seconds
path_pfre00730.kgml:
path_pfre00730.kgml: Found a trail of span 3 without skipping any vertex
path_pfre00730.kgml: 76 -> 75 -> 93
path_pfre00730.kgml: R03471 -> R04509 -> R03223
path_pfre00730.kgml: pfre:RM25_0306 -> pfre:RM25_0306 -> {pfre:RM25_0307, pfre:RM25_1578}
path_pfre00730.kgml: 2.7.1.49 -> 2.7.4.7 -> 2.5.1.3
path_pfre00730.kgml:
path_pfre00730.kgml: Found a trail of span 3 without skipping any vertex
path_pfre00730.kgml: 76 -> 75 -> 97
path_pfre00730.kgml: R03471 -> R04509 -> R10712
path_pfre00730.kgml: pfre:RM25_0306 -> pfre:RM25_0306 -> {pfre:RM25_0307, pfre:RM25_1578}
path_pfre00730.kgml: 2.7.1.49 -> 2.7.4.7 -> 2.5.1.3
path_pfre00730.kgml:
path_pfre00730.kgml: Found a trail of span 2 without skipping any vertex
path_pfre00730.kgml: 74 -> 93
path_pfre00730.kgml: R04448 -> R03223
path_pfre00730.kgml: pfre:RM25_0308 -> {pfre:RM25_0307, pfre:RM25_1578}
path_pfre00730.kgml: 2.7.1.50 -> 2.5.1.3
path_pfre00730.kgml:
path_pfre00730.kgml: Found a trail of span 2 containing skipped vertices
path_pfre00730.kgml: 70 -> 69
path_pfre00730.kgml: R07463 -> R10247
path_pfre00730.kgml: pfre:RM25_1577 -> pfre:RM25_1575
path_pfre00730.kgml: 1.4.3.19 -> 2.8.1.10
path_pfre00730.kgml: Skipped genes: pfre:RM25_1576
path_pfre00730.kgml:
path_pfre00730.kgml: Found a trail of span 2 containing skipped vertices
path_pfre00730.kgml: 76 -> [75] -> 97
path_pfre00730.kgml: R03471 -> [R04509] -> R10712
path_pfre00730.kgml: pfre:RM25_0306 -> [pfre:RM25_0306] -> {pfre:RM25_0307, pfre:RM25_1578}
path_pfre00730.kgml: 2.7.1.49 -> [2.7.4.7] -> 2.5.1.3
path_pfre00730.kgml:
path_pfre00730.kgml: Found a trail of span 2 containing skipped vertices
path_pfre00730.kgml: 76 -> [75] -> 93
path_pfre00730.kgml: R03471 -> [R04509] -> R03223
path_pfre00730.kgml: pfre:RM25_0306 -> [pfre:RM25_0306] -> {pfre:RM25_0307, pfre:RM25_1578}
path_pfre00730.kgml: 2.7.1.49 -> [2.7.4.7] -> 2.5.1.3
path_pfre00730.kgml:
path_pfre00730.kgml: --- 0.52 seconds ---

path_pfre00740.kgml: Riboflavin metabolism
path_pfre00740.kgml: Initialization took 0.08 seconds
path_pfre00740.kgml:
path_pfre00740.kgml: Found a trail of span 3 containing skipped vertices
path_pfre00740.kgml: 32 -> [41] -> 42 -> 41
path_pfre00740.kgml: R07281 -> [R04457] -> R00066 -> R04457
path_pfre00740.kgml: pfre:RM25_2016 -> [pfre:RM25_2015] -> pfre:RM25_2017 -> pfre:RM25_2015
path_pfre00740.kgml: 4.1.99.12 -> [2.5.1.78] -> 2.5.1.9 -> 2.5.1.78
path_pfre00740.kgml:
path_pfre00740.kgml: Found a trail of span 3 containing skipped vertices
path_pfre00740.kgml: 38 -> 39 -> 40
path_pfre00740.kgml: R00425 -> R03459 -> R03458
path_pfre00740.kgml: pfre:RM25_2016 -> pfre:RM25_2018 -> pfre:RM25_2018
path_pfre00740.kgml: 3.5.4.25 -> 3.5.4.26 -> 1.1.1.193
path_pfre00740.kgml: Skipped genes: pfre:RM25_2017
path_pfre00740.kgml:
path_pfre00740.kgml: Found a trail of span 2 containing skipped vertices
path_pfre00740.kgml: 38 -> [39] -> 40
path_pfre00740.kgml: R00425 -> [R03459] -> R03458
path_pfre00740.kgml: pfre:RM25_2016 -> [pfre:RM25_2018] -> pfre:RM25_2018
path_pfre00740.kgml: 3.5.4.25 -> [3.5.4.26] -> 1.1.1.193
path_pfre00740.kgml: Skipped genes: pfre:RM25_2017
path_pfre00740.kgml:
path_pfre00740.kgml: --- 0.32 seconds ---

path_pfre00750.kgml: Vitamin B6 metabolism
path_pfre00750.kgml: Initialization took 0.08 seconds
path_pfre00750.kgml: (not found)
path_pfre00750.kgml: --- 0.13 seconds ---

path_pfre00760.kgml: Nicotinate and nicotinamide metabolism
path_pfre00760.kgml: Initialization took 0.23 seconds
path_pfre00760.kgml:
path_pfre00760.kgml: Found a trail of span 3 without skipping any vertex
path_pfre00760.kgml: 71 -> 72 -> 73
path_pfre00760.kgml: R00481 -> R04292 -> R03348
path_pfre00760.kgml: {pfre:RM25_1251, pfre:RM25_2040} -> pfre:RM25_1250 -> pfre:RM25_1252
path_pfre00760.kgml: 1.4.3.16 -> 2.5.1.72 -> 2.4.2.19
path_pfre00760.kgml:
path_pfre00760.kgml: Found a trail of span 2 containing skipped vertices
path_pfre00760.kgml: 71 -> [72] -> 73
path_pfre00760.kgml: R00481 -> [R04292] -> R03348
path_pfre00760.kgml: {pfre:RM25_1251, pfre:RM25_2040} -> [pfre:RM25_1250] -> pfre:RM25_1252
path_pfre00760.kgml: 1.4.3.16 -> [2.5.1.72] -> 2.4.2.19
path_pfre00760.kgml:
path_pfre00760.kgml: --- 0.43 seconds ---

path_pfre00770.kgml: Pantothenate and CoA biosynthesis
path_pfre00770.kgml: Initialization took 0.24 seconds
path_pfre00770.kgml:
path_pfre00770.kgml: Found a trail of span 2 without skipping any vertex
path_pfre00770.kgml: 82 -> 81
path_pfre00770.kgml: R00006 -> R03051
path_pfre00770.kgml: {pfre:RM25_1278, pfre:RM25_1279} -> pfre:RM25_1277
path_pfre00770.kgml: 2.2.1.6 -> 1.1.1.86
path_pfre00770.kgml:
path_pfre00770.kgml: --- 0.35 seconds ---

path_pfre00780.kgml: Biotin metabolism
path_pfre00780.kgml: Initialization took 0.09 seconds
path_pfre00780.kgml:
path_pfre00780.kgml: Found a trail of span 2 containing skipped vertices
path_pfre00780.kgml: 59 -> [74] -> 67
path_pfre00780.kgml: R10118 -> [R10119] -> R10120
path_pfre00780.kgml: pfre:RM25_1407 -> [pfre:RM25_1231] -> {pfre:RM25_1408, pfre:RM25_1409}
path_pfre00780.kgml: 1.3.1.10 -> [{2.3.1.179, 2.3.1.41}] -> 1.1.1.100
path_pfre00780.kgml:
path_pfre00780.kgml: --- 0.20 seconds ---

path_pfre00785.kgml: Lipoic acid metabolism
path_pfre00785.kgml: Initialization took 0.05 seconds
path_pfre00785.kgml:
path_pfre00785.kgml: Found a trail of span 2 without skipping any vertex
path_pfre00785.kgml: 5 -> 6
path_pfre00785.kgml: R07768 -> R07769
path_pfre00785.kgml: pfre:RM25_0516 -> pfre:RM25_0515
path_pfre00785.kgml: 2.8.1.8 -> 2.3.1.181
path_pfre00785.kgml:
path_pfre00785.kgml: Found a trail of span 2 without skipping any vertex
path_pfre00785.kgml: 11 -> 10
path_pfre00785.kgml: R07766 -> R07767
path_pfre00785.kgml: pfre:RM25_0515 -> pfre:RM25_0516
path_pfre00785.kgml: 2.3.1.181 -> 2.8.1.8
path_pfre00785.kgml:
path_pfre00785.kgml: --- 0.20 seconds ---

path_pfre00790.kgml: Folate biosynthesis
path_pfre00790.kgml: Initialization took 0.28 seconds
path_pfre00790.kgml:
path_pfre00790.kgml: Found a trail of span 4 without skipping any vertex
path_pfre00790.kgml: 171 -> 75 -> 74 -> 72
path_pfre00790.kgml: R11073 -> R03504 -> R03503 -> R03067
path_pfre00790.kgml: pfre:RM25_1933 -> pfre:RM25_1933 -> pfre:RM25_1932 -> {pfre:RM25_0198, pfre:RM25_1934}
path_pfre00790.kgml: 5.1.99.8 -> 4.1.2.25 -> 2.7.6.3 -> 2.5.1.15
path_pfre00790.kgml:
path_pfre00790.kgml: Found a trail of span 3 containing skipped vertices
path_pfre00790.kgml: 171 -> 75 -> [74] -> 72
path_pfre00790.kgml: R11073 -> R03504 -> [R03503] -> R03067
path_pfre00790.kgml: pfre:RM25_1933 -> pfre:RM25_1933 -> [pfre:RM25_1932] -> {pfre:RM25_0198, pfre:RM25_1934}
path_pfre00790.kgml: 5.1.99.8 -> 4.1.2.25 -> [2.7.6.3] -> 2.5.1.15
path_pfre00790.kgml:
path_pfre00790.kgml: Found a trail of span 3 without skipping any vertex
path_pfre00790.kgml: 171 -> 75 -> 73
path_pfre00790.kgml: R11073 -> R03504 -> R03066
path_pfre00790.kgml: pfre:RM25_1933 -> pfre:RM25_1933 -> {pfre:RM25_0198, pfre:RM25_1934}
path_pfre00790.kgml: 5.1.99.8 -> 4.1.2.25 -> 2.5.1.15
path_pfre00790.kgml:
path_pfre00790.kgml: Found a trail of span 3 containing skipped vertices
path_pfre00790.kgml: 171 -> [75] -> 74 -> 72
path_pfre00790.kgml: R11073 -> [R03504] -> R03503 -> R03067
path_pfre00790.kgml: pfre:RM25_1933 -> [pfre:RM25_1933] -> pfre:RM25_1932 -> {pfre:RM25_0198, pfre:RM25_1934}
path_pfre00790.kgml: 5.1.99.8 -> [4.1.2.25] -> 2.7.6.3 -> 2.5.1.15
path_pfre00790.kgml:
path_pfre00790.kgml: Found a trail of span 2 containing skipped vertices
path_pfre00790.kgml: 171 -> [75 -> 74] -> 72
path_pfre00790.kgml: R11073 -> [R03504 -> R03503] -> R03067
path_pfre00790.kgml: pfre:RM25_1933 -> [pfre:RM25_1933 -> pfre:RM25_1932] -> {pfre:RM25_0198, pfre:RM25_1934}
path_pfre00790.kgml: 5.1.99.8 -> [4.1.2.25 -> 2.7.6.3] -> 2.5.1.15
path_pfre00790.kgml:
path_pfre00790.kgml: Found a trail of span 2 containing skipped vertices
path_pfre00790.kgml: 171 -> [75] -> 73
path_pfre00790.kgml: R11073 -> [R03504] -> R03066
path_pfre00790.kgml: pfre:RM25_1933 -> [pfre:RM25_1933] -> {pfre:RM25_0198, pfre:RM25_1934}
path_pfre00790.kgml: 5.1.99.8 -> [4.1.2.25] -> 2.5.1.15
path_pfre00790.kgml:
path_pfre00790.kgml: Found a trail of span 2 containing skipped vertices
path_pfre00790.kgml: 117 -> 94
path_pfre00790.kgml: R11372 -> R09395
path_pfre00790.kgml: pfre:RM25_2058 -> pfre:RM25_2055
path_pfre00790.kgml: 4.6.1.17 -> 2.8.1.12
path_pfre00790.kgml: Skipped genes: pfre:RM25_2057, pfre:RM25_2056
path_pfre00790.kgml:
path_pfre00790.kgml: --- 0.77 seconds ---

path_pfre00860.kgml: Porphyrin and chlorophyll metabolism
path_pfre00860.kgml: Initialization took 0.73 seconds
path_pfre00860.kgml:
path_pfre00860.kgml: Found a trail of span 7 containing skipped vertices
path_pfre00860.kgml: 278 -> 276 -> 274 -> 273 -> [270] -> 269 -> 408 -> 412
path_pfre00860.kgml: R04109 -> R02272 -> R00036 -> R00084 -> [R03165] -> R03197 -> R04178 -> R11329
path_pfre00860.kgml: pfre:RM25_1805 -> {pfre:RM25_1796, pfre:RM25_1834} -> pfre:RM25_1799 -> pfre:RM25_1804 -> [pfre:RM25_1914] -> pfre:RM25_1803 -> pfre:RM25_1801 -> pfre:RM25_1800
path_pfre00860.kgml: 1.2.1.70 -> 5.4.3.8 -> 4.2.1.24 -> 2.5.1.61 -> [4.2.1.75] -> 4.1.1.37 -> 1.3.3.15 -> 4.99.1.9
path_pfre00860.kgml: Skipped genes: pfre:RM25_1797, pfre:RM25_1802
path_pfre00860.kgml:
path_pfre00860.kgml: Found a trail of span 6 containing skipped vertices
path_pfre00860.kgml: 278 -> 276 -> 274 -> 273 -> [270] -> 269 -> [408] -> 412
path_pfre00860.kgml: R04109 -> R02272 -> R00036 -> R00084 -> [R03165] -> R03197 -> [R04178] -> R11329
path_pfre00860.kgml: pfre:RM25_1805 -> {pfre:RM25_1796, pfre:RM25_1834} -> pfre:RM25_1799 -> pfre:RM25_1804 -> [pfre:RM25_1914] -> pfre:RM25_1803 -> [pfre:RM25_1801] -> pfre:RM25_1800
path_pfre00860.kgml: 1.2.1.70 -> 5.4.3.8 -> 4.2.1.24 -> 2.5.1.61 -> [4.2.1.75] -> 4.1.1.37 -> [1.3.3.15] -> 4.99.1.9
path_pfre00860.kgml: Skipped genes: pfre:RM25_1801, pfre:RM25_1797, pfre:RM25_1802
path_pfre00860.kgml:
path_pfre00860.kgml: Found a trail of span 6 containing skipped vertices
path_pfre00860.kgml: 278 -> [276] -> 274 -> 273 -> [270] -> 269 -> 408 -> 412
path_pfre00860.kgml: R04109 -> [R02272] -> R00036 -> R00084 -> [R03165] -> R03197 -> R04178 -> R11329
path_pfre00860.kgml: pfre:RM25_1805 -> [{pfre:RM25_1796, pfre:RM25_1834}] -> pfre:RM25_1799 -> pfre:RM25_1804 -> [pfre:RM25_1914] -> pfre:RM25_1803 -> pfre:RM25_1801 -> pfre:RM25_1800
path_pfre00860.kgml: 1.2.1.70 -> [5.4.3.8] -> 4.2.1.24 -> 2.5.1.61 -> [4.2.1.75] -> 4.1.1.37 -> 1.3.3.15 -> 4.99.1.9
path_pfre00860.kgml: Skipped genes: pfre:RM25_1802
path_pfre00860.kgml:
path_pfre00860.kgml: Found a trail of span 6 containing skipped vertices
path_pfre00860.kgml: 278 -> 276 -> [274] -> 273 -> [270] -> 269 -> 408 -> 412
path_pfre00860.kgml: R04109 -> R02272 -> [R00036] -> R00084 -> [R03165] -> R03197 -> R04178 -> R11329
path_pfre00860.kgml: pfre:RM25_1805 -> {pfre:RM25_1796, pfre:RM25_1834} -> [pfre:RM25_1799] -> pfre:RM25_1804 -> [pfre:RM25_1914] -> pfre:RM25_1803 -> pfre:RM25_1801 -> pfre:RM25_1800
path_pfre00860.kgml: 1.2.1.70 -> 5.4.3.8 -> [4.2.1.24] -> 2.5.1.61 -> [4.2.1.75] -> 4.1.1.37 -> 1.3.3.15 -> 4.99.1.9
path_pfre00860.kgml: Skipped genes: pfre:RM25_1797, pfre:RM25_1802, pfre:RM25_1799
path_pfre00860.kgml:
path_pfre00860.kgml: Found a trail of span 6 containing skipped vertices
path_pfre00860.kgml: 278 -> 276 -> 274 -> [273 -> 270] -> 269 -> 408 -> 412
path_pfre00860.kgml: R04109 -> R02272 -> R00036 -> [R00084 -> R03165] -> R03197 -> R04178 -> R11329
path_pfre00860.kgml: pfre:RM25_1805 -> {pfre:RM25_1796, pfre:RM25_1834} -> pfre:RM25_1799 -> [pfre:RM25_1804 -> pfre:RM25_1914] -> pfre:RM25_1803 -> pfre:RM25_1801 -> pfre:RM25_1800
path_pfre00860.kgml: 1.2.1.70 -> 5.4.3.8 -> 4.2.1.24 -> [2.5.1.61 -> 4.2.1.75] -> 4.1.1.37 -> 1.3.3.15 -> 4.99.1.9
path_pfre00860.kgml: Skipped genes: pfre:RM25_1797, pfre:RM25_1802, pfre:RM25_1804
path_pfre00860.kgml:
path_pfre00860.kgml: Found a trail of span 6 containing skipped vertices
path_pfre00860.kgml: 278 -> 276 -> 274 -> 273 -> [270 -> 269] -> 408 -> 412
path_pfre00860.kgml: R04109 -> R02272 -> R00036 -> R00084 -> [R03165 -> R03197] -> R04178 -> R11329
path_pfre00860.kgml: pfre:RM25_1805 -> {pfre:RM25_1796, pfre:RM25_1834} -> pfre:RM25_1799 -> pfre:RM25_1804 -> [pfre:RM25_1914 -> pfre:RM25_1803] -> pfre:RM25_1801 -> pfre:RM25_1800
path_pfre00860.kgml: 1.2.1.70 -> 5.4.3.8 -> 4.2.1.24 -> 2.5.1.61 -> [4.2.1.75 -> 4.1.1.37] -> 1.3.3.15 -> 4.99.1.9
path_pfre00860.kgml: Skipped genes: pfre:RM25_1797, pfre:RM25_1802, pfre:RM25_1803
path_pfre00860.kgml:
path_pfre00860.kgml: Found a trail of span 6 containing skipped vertices
path_pfre00860.kgml: 301 -> 302 -> 315 -> 305 -> 308 -> 310
path_pfre00860.kgml: R05220 -> R05225 -> R07302 -> {R05221, R06558} -> R05222 -> R05223
path_pfre00860.kgml: {pfre:RM25_0969, pfre:RM25_1124} -> pfre:RM25_0970 -> pfre:RM25_0971 -> pfre:RM25_0967 -> pfre:RM25_0967 -> pfre:RM25_0966
path_pfre00860.kgml: 2.5.1.17 -> 6.3.5.10 -> 6.3.1.10 -> {2.7.1.156, 2.7.1.156} -> 2.7.7.62 -> 2.7.8.26
path_pfre00860.kgml: Skipped genes: pfre:RM25_0968
path_pfre00860.kgml:
path_pfre00860.kgml: Found a trail of span 5 containing skipped vertices
path_pfre00860.kgml: 301 -> 302 -> 315 -> 305 -> [308] -> 310
path_pfre00860.kgml: R05220 -> R05225 -> R07302 -> {R05221, R06558} -> [R05222] -> R05223
path_pfre00860.kgml: {pfre:RM25_0969, pfre:RM25_1124} -> pfre:RM25_0970 -> pfre:RM25_0971 -> pfre:RM25_0967 -> [pfre:RM25_0967] -> pfre:RM25_0966
path_pfre00860.kgml: 2.5.1.17 -> 6.3.5.10 -> 6.3.1.10 -> {2.7.1.156, 2.7.1.156} -> [2.7.7.62] -> 2.7.8.26
path_pfre00860.kgml: Skipped genes: pfre:RM25_0968
path_pfre00860.kgml:
path_pfre00860.kgml: Found a trail of span 5 containing skipped vertices
path_pfre00860.kgml: 301 -> 302 -> [315] -> 305 -> 308 -> 310
path_pfre00860.kgml: R05220 -> R05225 -> [R07302] -> {R05221, R06558} -> R05222 -> R05223
path_pfre00860.kgml: {pfre:RM25_0969, pfre:RM25_1124} -> pfre:RM25_0970 -> [pfre:RM25_0971] -> pfre:RM25_0967 -> pfre:RM25_0967 -> pfre:RM25_0966
path_pfre00860.kgml: 2.5.1.17 -> 6.3.5.10 -> [6.3.1.10] -> {2.7.1.156, 2.7.1.156} -> 2.7.7.62 -> 2.7.8.26
path_pfre00860.kgml: Skipped genes: pfre:RM25_0968
path_pfre00860.kgml:
path_pfre00860.kgml: Found a trail of span 5 containing skipped vertices
path_pfre00860.kgml: 301 -> [302] -> 315 -> 305 -> 308 -> 310
path_pfre00860.kgml: R05220 -> [R05225] -> R07302 -> {R05221, R06558} -> R05222 -> R05223
path_pfre00860.kgml: {pfre:RM25_0969, pfre:RM25_1124} -> [pfre:RM25_0970] -> pfre:RM25_0971 -> pfre:RM25_0967 -> pfre:RM25_0967 -> pfre:RM25_0966
path_pfre00860.kgml: 2.5.1.17 -> [6.3.5.10] -> 6.3.1.10 -> {2.7.1.156, 2.7.1.156} -> 2.7.7.62 -> 2.7.8.26
path_pfre00860.kgml: Skipped genes: pfre:RM25_0968, pfre:RM25_0970
path_pfre00860.kgml:
path_pfre00860.kgml: Found a trail of span 5 containing skipped vertices
path_pfre00860.kgml: 278 -> [276 -> 274] -> 273 -> [270] -> 269 -> 408 -> 412
path_pfre00860.kgml: R04109 -> [R02272 -> R00036] -> R00084 -> [R03165] -> R03197 -> R04178 -> R11329
path_pfre00860.kgml: pfre:RM25_1805 -> [{pfre:RM25_1796, pfre:RM25_1834} -> pfre:RM25_1799] -> pfre:RM25_1804 -> [pfre:RM25_1914] -> pfre:RM25_1803 -> pfre:RM25_1801 -> pfre:RM25_1800
path_pfre00860.kgml: 1.2.1.70 -> [5.4.3.8 -> 4.2.1.24] -> 2.5.1.61 -> [4.2.1.75] -> 4.1.1.37 -> 1.3.3.15 -> 4.99.1.9
path_pfre00860.kgml: Skipped genes: pfre:RM25_1802
path_pfre00860.kgml:
path_pfre00860.kgml: Found a trail of span 5 containing skipped vertices
path_pfre00860.kgml: 301 -> 302 -> 315 -> [305] -> 308 -> 310
path_pfre00860.kgml: R05220 -> R05225 -> R07302 -> [{R05221, R06558}] -> R05222 -> R05223
path_pfre00860.kgml: {pfre:RM25_0969, pfre:RM25_1124} -> pfre:RM25_0970 -> pfre:RM25_0971 -> [pfre:RM25_0967] -> pfre:RM25_0967 -> pfre:RM25_0966
path_pfre00860.kgml: 2.5.1.17 -> 6.3.5.10 -> 6.3.1.10 -> [{2.7.1.156, 2.7.1.156}] -> 2.7.7.62 -> 2.7.8.26
path_pfre00860.kgml: Skipped genes: pfre:RM25_0968
path_pfre00860.kgml:
path_pfre00860.kgml: Found a trail of span 5 containing skipped vertices
path_pfre00860.kgml: 301 -> 302 -> 316 -> 308 -> 310
path_pfre00860.kgml: R05220 -> R05225 -> R06529 -> R05222 -> R05223
path_pfre00860.kgml: {pfre:RM25_0969, pfre:RM25_1124} -> pfre:RM25_0970 -> pfre:RM25_0971 -> pfre:RM25_0967 -> pfre:RM25_0966
path_pfre00860.kgml: 2.5.1.17 -> 6.3.5.10 -> 6.3.1.10 -> 2.7.7.62 -> 2.7.8.26
path_pfre00860.kgml: Skipped genes: pfre:RM25_0968
path_pfre00860.kgml:
path_pfre00860.kgml: Found a trail of span 4 containing skipped vertices
path_pfre00860.kgml: 304 -> 305 -> 308 -> 310
path_pfre00860.kgml: R07268 -> {R05221, R06558} -> R05222 -> R05223
path_pfre00860.kgml: {pfre:RM25_0969, pfre:RM25_1124} -> pfre:RM25_0967 -> pfre:RM25_0967 -> pfre:RM25_0966
path_pfre00860.kgml: 2.5.1.17 -> {2.7.1.156, 2.7.1.156} -> 2.7.7.62 -> 2.7.8.26
path_pfre00860.kgml: Skipped genes: pfre:RM25_0968
path_pfre00860.kgml:
path_pfre00860.kgml: Found a trail of span 4 containing skipped vertices
path_pfre00860.kgml: 301 -> 302 -> [316] -> 308 -> 310
path_pfre00860.kgml: R05220 -> R05225 -> [R06529] -> R05222 -> R05223
path_pfre00860.kgml: {pfre:RM25_0969, pfre:RM25_1124} -> pfre:RM25_0970 -> [pfre:RM25_0971] -> pfre:RM25_0967 -> pfre:RM25_0966
path_pfre00860.kgml: 2.5.1.17 -> 6.3.5.10 -> [6.3.1.10] -> 2.7.7.62 -> 2.7.8.26
path_pfre00860.kgml: Skipped genes: pfre:RM25_0968
path_pfre00860.kgml:
path_pfre00860.kgml: Found a trail of span 4 containing skipped vertices
path_pfre00860.kgml: 301 -> [302 -> 315] -> 305 -> 308 -> 310
path_pfre00860.kgml: R05220 -> [R05225 -> R07302] -> {R05221, R06558} -> R05222 -> R05223
path_pfre00860.kgml: {pfre:RM25_0969, pfre:RM25_1124} -> [pfre:RM25_0970 -> pfre:RM25_0971] -> pfre:RM25_0967 -> pfre:RM25_0967 -> pfre:RM25_0966
path_pfre00860.kgml: 2.5.1.17 -> [6.3.5.10 -> 6.3.1.10] -> {2.7.1.156, 2.7.1.156} -> 2.7.7.62 -> 2.7.8.26
path_pfre00860.kgml: Skipped genes: pfre:RM25_0968
path_pfre00860.kgml:
path_pfre00860.kgml: Found a trail of span 4 containing skipped vertices
path_pfre00860.kgml: 301 -> [302] -> 316 -> 308 -> 310
path_pfre00860.kgml: R05220 -> [R05225] -> R06529 -> R05222 -> R05223
path_pfre00860.kgml: {pfre:RM25_0969, pfre:RM25_1124} -> [pfre:RM25_0970] -> pfre:RM25_0971 -> pfre:RM25_0967 -> pfre:RM25_0966
path_pfre00860.kgml: 2.5.1.17 -> [6.3.5.10] -> 6.3.1.10 -> 2.7.7.62 -> 2.7.8.26
path_pfre00860.kgml: Skipped genes: pfre:RM25_0968, pfre:RM25_0970
path_pfre00860.kgml:
path_pfre00860.kgml: Found a trail of span 4 containing skipped vertices
path_pfre00860.kgml: 301 -> 302 -> 315 -> [305 -> 308] -> 310
path_pfre00860.kgml: R05220 -> R05225 -> R07302 -> [{R05221, R06558} -> R05222] -> R05223
path_pfre00860.kgml: {pfre:RM25_0969, pfre:RM25_1124} -> pfre:RM25_0970 -> pfre:RM25_0971 -> [pfre:RM25_0967 -> pfre:RM25_0967] -> pfre:RM25_0966
path_pfre00860.kgml: 2.5.1.17 -> 6.3.5.10 -> 6.3.1.10 -> [{2.7.1.156, 2.7.1.156} -> 2.7.7.62] -> 2.7.8.26
path_pfre00860.kgml: Skipped genes: pfre:RM25_0967, pfre:RM25_0968
path_pfre00860.kgml:
path_pfre00860.kgml: Found a trail of span 4 containing skipped vertices
path_pfre00860.kgml: 301 -> 302 -> 316 -> [308] -> 310
path_pfre00860.kgml: R05220 -> R05225 -> R06529 -> [R05222] -> R05223
path_pfre00860.kgml: {pfre:RM25_0969, pfre:RM25_1124} -> pfre:RM25_0970 -> pfre:RM25_0971 -> [pfre:RM25_0967] -> pfre:RM25_0966
path_pfre00860.kgml: 2.5.1.17 -> 6.3.5.10 -> 6.3.1.10 -> [2.7.7.62] -> 2.7.8.26
path_pfre00860.kgml: Skipped genes: pfre:RM25_0967, pfre:RM25_0968
path_pfre00860.kgml:
path_pfre00860.kgml: Found a trail of span 3 containing skipped vertices
path_pfre00860.kgml: 304 -> [305] -> 308 -> 310
path_pfre00860.kgml: R07268 -> [{R05221, R06558}] -> R05222 -> R05223
path_pfre00860.kgml: {pfre:RM25_0969, pfre:RM25_1124} -> [pfre:RM25_0967] -> pfre:RM25_0967 -> pfre:RM25_0966
path_pfre00860.kgml: 2.5.1.17 -> [{2.7.1.156, 2.7.1.156}] -> 2.7.7.62 -> 2.7.8.26
path_pfre00860.kgml: Skipped genes: pfre:RM25_0968
path_pfre00860.kgml:
path_pfre00860.kgml: Found a trail of span 3 containing skipped vertices
path_pfre00860.kgml: 301 -> 302 -> [316 -> 308] -> 310
path_pfre00860.kgml: R05220 -> R05225 -> [R06529 -> R05222] -> R05223
path_pfre00860.kgml: {pfre:RM25_0969, pfre:RM25_1124} -> pfre:RM25_0970 -> [pfre:RM25_0971 -> pfre:RM25_0967] -> pfre:RM25_0966
path_pfre00860.kgml: 2.5.1.17 -> 6.3.5.10 -> [6.3.1.10 -> 2.7.7.62] -> 2.7.8.26
path_pfre00860.kgml: Skipped genes: pfre:RM25_0967, pfre:RM25_0968
path_pfre00860.kgml:
path_pfre00860.kgml: Found a trail of span 3 containing skipped vertices
path_pfre00860.kgml: 301 -> [302 -> 316] -> 308 -> 310
path_pfre00860.kgml: R05220 -> [R05225 -> R06529] -> R05222 -> R05223
path_pfre00860.kgml: {pfre:RM25_0969, pfre:RM25_1124} -> [pfre:RM25_0970 -> pfre:RM25_0971] -> pfre:RM25_0967 -> pfre:RM25_0966
path_pfre00860.kgml: 2.5.1.17 -> [6.3.5.10 -> 6.3.1.10] -> 2.7.7.62 -> 2.7.8.26
path_pfre00860.kgml: Skipped genes: pfre:RM25_0968
path_pfre00860.kgml:
path_pfre00860.kgml: Found a trail of span 3 without skipping any vertex
path_pfre00860.kgml: 284 -> 285 -> 318
path_pfre00860.kgml: R05809 -> R05810 -> R07772
path_pfre00860.kgml: pfre:RM25_0737 -> pfre:RM25_0736 -> pfre:RM25_0737
path_pfre00860.kgml: 2.1.1.131 -> 2.1.1.271 -> 3.7.1.12
path_pfre00860.kgml:
path_pfre00860.kgml: Found a trail of span 3 without skipping any vertex
path_pfre00860.kgml: 294 -> 317 -> 295
path_pfre00860.kgml: R05150 -> R05149 -> R05177
path_pfre00860.kgml: pfre:RM25_0742 -> pfre:RM25_0741 -> pfre:RM25_0740
path_pfre00860.kgml: 1.3.1.54 -> 2.1.1.132 -> 5.4.99.61
path_pfre00860.kgml:
path_pfre00860.kgml: Found a trail of span 2 without skipping any vertex
path_pfre00860.kgml: 291 -> 292
path_pfre00860.kgml: R05180 -> R05181
path_pfre00860.kgml: pfre:RM25_0737 -> pfre:RM25_0736
path_pfre00860.kgml: 2.1.1.131 -> 2.1.1.133
path_pfre00860.kgml:
path_pfre00860.kgml: Found a trail of span 2 containing skipped vertices
path_pfre00860.kgml: 294 -> [317] -> 295
path_pfre00860.kgml: R05150 -> [R05149] -> R05177
path_pfre00860.kgml: pfre:RM25_0742 -> [pfre:RM25_0741] -> pfre:RM25_0740
path_pfre00860.kgml: 1.3.1.54 -> [2.1.1.132] -> 5.4.99.61
path_pfre00860.kgml: Skipped genes: pfre:RM25_0741
path_pfre00860.kgml:
path_pfre00860.kgml: Found a trail of span 2 without skipping any vertex
path_pfre00860.kgml: 268 -> 263
path_pfre00860.kgml: R03222 -> R00310
path_pfre00860.kgml: pfre:RM25_1801 -> pfre:RM25_1800
path_pfre00860.kgml: 1.3.3.4 -> 4.99.1.1
path_pfre00860.kgml:
path_pfre00860.kgml: Found a trail of span 2 containing skipped vertices
path_pfre00860.kgml: 304 -> [305 -> 308] -> 310
path_pfre00860.kgml: R07268 -> [{R05221, R06558} -> R05222] -> R05223
path_pfre00860.kgml: {pfre:RM25_0969, pfre:RM25_1124} -> [pfre:RM25_0967 -> pfre:RM25_0967] -> pfre:RM25_0966
path_pfre00860.kgml: 2.5.1.17 -> [{2.7.1.156, 2.7.1.156} -> 2.7.7.62] -> 2.7.8.26
path_pfre00860.kgml: Skipped genes: pfre:RM25_0967, pfre:RM25_0968
path_pfre00860.kgml:
path_pfre00860.kgml: Found a trail of span 2 containing skipped vertices
path_pfre00860.kgml: 282 -> 283
path_pfre00860.kgml: R05807 -> R05808
path_pfre00860.kgml: pfre:RM25_0738 -> pfre:RM25_0735
path_pfre00860.kgml: 4.99.1.3 -> 2.1.1.151
path_pfre00860.kgml: Skipped genes: pfre:RM25_0736, pfre:RM25_0737
path_pfre00860.kgml:
path_pfre00860.kgml: Found a trail of span 2 containing skipped vertices
path_pfre00860.kgml: 319 -> 286
path_pfre00860.kgml: R07773 -> R05812
path_pfre00860.kgml: pfre:RM25_0739 -> pfre:RM25_0742
path_pfre00860.kgml: 2.1.1.195 -> 1.3.1.106
path_pfre00860.kgml: Skipped genes: pfre:RM25_0741, pfre:RM25_0740
path_pfre00860.kgml:
path_pfre00860.kgml: --- 3.16 seconds ---

path_pfre00900.kgml: Terpenoid backbone biosynthesis
path_pfre00900.kgml: Initialization took 0.18 seconds
path_pfre00900.kgml:
path_pfre00900.kgml: Found a trail of span 2 containing skipped vertices
path_pfre00900.kgml: 66 -> [67] -> 68
path_pfre00900.kgml: R05633 -> [R05634] -> R05637
path_pfre00900.kgml: pfre:RM25_1783 -> [pfre:RM25_1660] -> pfre:RM25_1782
path_pfre00900.kgml: 2.7.7.60 -> [2.7.1.148] -> 4.6.1.12
path_pfre00900.kgml:
path_pfre00900.kgml: --- 0.30 seconds ---

path_pfre00903.kgml: Limonene and pinene degradation
path_pfre00903.kgml: Initialization took 0.04 seconds
path_pfre00903.kgml: (not found)
path_pfre00903.kgml: --- 0.09 seconds ---

path_pfre00910.kgml: Nitrogen metabolism
path_pfre00910.kgml: Initialization took 0.18 seconds
path_pfre00910.kgml:
path_pfre00910.kgml: Found a trail of span 2 containing skipped vertices
path_pfre00910.kgml: 150 -> 25
path_pfre00910.kgml: R09497 -> R00798
path_pfre00910.kgml: {pfre:RM25_2048, pfre:RM25_2050, pfre:RM25_2051, pfre:RM25_2053} -> {pfre:RM25_2048, pfre:RM25_2050, pfre:RM25_2051, pfre:RM25_2053}
path_pfre00910.kgml: 1.7.5.1 -> ?
path_pfre00910.kgml: Skipped genes: pfre:RM25_2052
path_pfre00910.kgml:
path_pfre00910.kgml: --- 0.27 seconds ---

path_pfre00920.kgml: Sulfur metabolism
path_pfre00920.kgml: Initialization took 0.33 seconds
path_pfre00920.kgml:
path_pfre00920.kgml: Found a trail of span 2 without skipping any vertex
path_pfre00920.kgml: 109 -> 103
path_pfre00920.kgml: R00586 -> R00897
path_pfre00920.kgml: pfre:RM25_0615 -> {pfre:RM25_0616, pfre:RM25_0929, pfre:RM25_1561}
path_pfre00920.kgml: 2.3.1.30 -> {2.5.1.47, 2.5.1.65}
path_pfre00920.kgml:
path_pfre00920.kgml: Found a trail of span 2 without skipping any vertex
path_pfre00920.kgml: 48 -> 29
path_pfre00920.kgml: R02021 -> R00859
path_pfre00920.kgml: pfre:RM25_2033 -> pfre:RM25_2032
path_pfre00920.kgml: 1.8.4.8 -> 1.8.7.1
path_pfre00920.kgml:
path_pfre00920.kgml: Found a trail of span 2 without skipping any vertex
path_pfre00920.kgml: 150 -> 149
path_pfre00920.kgml: R02021 -> R00859
path_pfre00920.kgml: pfre:RM25_2033 -> pfre:RM25_2032
path_pfre00920.kgml: 1.8.4.8 -> 1.8.7.1
path_pfre00920.kgml:
path_pfre00920.kgml: --- 0.54 seconds ---

path_pfre00970.kgml: Aminoacyl-tRNA biosynthesis
path_pfre00970.kgml: Initialization took 0.54 seconds
path_pfre00970.kgml: (not found)
path_pfre00970.kgml: --- 0.58 seconds ---

path_pfre01040.kgml: Biosynthesis of unsaturated fatty acids
path_pfre01040.kgml: Initialization took 0.06 seconds
path_pfre01040.kgml: (not found)
path_pfre01040.kgml: --- 0.10 seconds ---

path_pfre01054.kgml: Nonribosomal peptide structures
path_pfre01054.kgml: Initialization took 0.05 seconds
path_pfre01054.kgml: (not found)
path_pfre01054.kgml: --- 0.11 seconds ---

--- 54.03 seconds ---
