# Supplementary material for: CoMetGeNe: mining conserved neighborhood patterns in metabolic and genomic contexts
Source: BMC Bioinformatics. 2019 Jan 10;20:19. doi: 10.1186/s12859-018-2542-2 (PMC6327494; doi:10.1186/s12859-018-2542-2)
Supplement: Supplementary file 14 — Trail finding results for completely assembled representative bacterial genomes present in NCBI Genomes. Of the 1,545 fully assembled representative bacterial genomes in NCBI, corresponding entries have been identified in KEGG for 1,467 species, for which trail finding has been performed for all combinations of gap parameters δG and δD ranging from 0 to 3. This additional file is available from https://doi.org/10.6084/m9.figshare.7288769. (GZ 178,532 kb) [file 12859_2018_2542_MOESM14_ESM.gz › results/mmae_dG0_dD2.hnet]

--- delta_G = 0, delta_D = 2 ---

path_mmae00010.kgml: Glycolysis / Gluconeogenesis
path_mmae00010.kgml: Initialization took 0.10 seconds
path_mmae00010.kgml:
path_mmae00010.kgml: Found a trail of span 4 containing skipped vertices
path_mmae00010.kgml: 131 -> [124 -> 48] -> 49 -> 48 -> [49] -> 50
path_mmae00010.kgml: R00235 -> [R01196 -> R00014] -> R03270 -> R00014 -> [R03270] -> R02569
path_mmae00010.kgml: {mmae:MMARE11_34000, mmae:MMARE11_49790} -> [mmae:MMARE11_33150 -> {mmae:MMARE11_32350, mmae:MMARE11_34010, mmae:MMARE11_34020, mmae:MMARE11_37290, mmae:MMARE11_37300, mmae:MMARE11_38540, mmae:MMARE11_46140}] -> {mmae:MMARE11_32350, mmae:MMARE11_34010, mmae:MMARE11_34020, mmae:MMARE11_37290, mmae:MMARE11_37300, mmae:MMARE11_38540, mmae:MMARE11_46140} -> {mmae:MMARE11_32350, mmae:MMARE11_34010, mmae:MMARE11_34020, mmae:MMARE11_37290, mmae:MMARE11_37300, mmae:MMARE11_38540, mmae:MMARE11_46140} -> [{mmae:MMARE11_32350, mmae:MMARE11_34010, mmae:MMARE11_34020, mmae:MMARE11_37290, mmae:MMARE11_37300, mmae:MMARE11_38540, mmae:MMARE11_46140}] -> {mmae:MMARE11_34030, mmae:MMARE11_37280}
path_mmae00010.kgml: 6.2.1.1 -> [{1.2.7.1, 1.2.7.11} -> {1.2.4.1, 2.2.1.6, 4.1.1.1}] -> 1.2.4.1 -> {1.2.4.1, 2.2.1.6, 4.1.1.1} -> [1.2.4.1] -> 2.3.1.12
path_mmae00010.kgml:
path_mmae00010.kgml: Found a trail of span 3 containing skipped vertices
path_mmae00010.kgml: 76 -> [57] -> 58 -> 57
path_mmae00010.kgml: R01512 -> [R01061] -> R01015 -> R01061
path_mmae00010.kgml: mmae:MMARE11_21620 -> [mmae:MMARE11_21610] -> mmae:MMARE11_21630 -> mmae:MMARE11_21610
path_mmae00010.kgml: 2.7.2.3 -> [{1.2.1.12, 1.2.1.59}] -> 5.3.1.1 -> {1.2.1.12, 1.2.1.59}
path_mmae00010.kgml:
path_mmae00010.kgml: Found a trail of span 2 without skipping any vertex
path_mmae00010.kgml: 138 -> 46
path_mmae00010.kgml: R00711 -> R00754
path_mmae00010.kgml: {mmae:MMARE11_07300, mmae:MMARE11_47220} -> {mmae:MMARE11_01140, mmae:MMARE11_26600, mmae:MMARE11_39200, mmae:MMARE11_47210, mmae:MMARE11_47450}
path_mmae00010.kgml: {1.2.1.4, 1.2.1.5} -> {1.1.1.1, 1.1.1.71}
path_mmae00010.kgml:
path_mmae00010.kgml: --- 1.75 seconds ---

path_mmae00020.kgml: Citrate cycle (TCA cycle)
path_mmae00020.kgml: Initialization took 0.10 seconds
path_mmae00020.kgml:
path_mmae00020.kgml: Found a trail of span 3 containing skipped vertices
path_mmae00020.kgml: 82 -> [101] -> 75 -> 77
path_mmae00020.kgml: R02569 -> [R01196] -> R00014 -> R03270
path_mmae00020.kgml: {mmae:MMARE11_34030, mmae:MMARE11_37280} -> [mmae:MMARE11_33150] -> {mmae:MMARE11_32350, mmae:MMARE11_34010, mmae:MMARE11_34020, mmae:MMARE11_37290, mmae:MMARE11_37300, mmae:MMARE11_38540, mmae:MMARE11_46140} -> {mmae:MMARE11_32350, mmae:MMARE11_34010, mmae:MMARE11_34020, mmae:MMARE11_37290, mmae:MMARE11_37300, mmae:MMARE11_38540, mmae:MMARE11_46140}
path_mmae00020.kgml: 2.3.1.12 -> [{1.2.7.1, 1.2.7.11}] -> {1.2.4.1, 2.2.1.6, 4.1.1.1} -> 1.2.4.1
path_mmae00020.kgml:
path_mmae00020.kgml: --- 1.16 seconds ---

path_mmae00030.kgml: Pentose phosphate pathway
path_mmae00030.kgml: Initialization took 0.05 seconds
path_mmae00030.kgml: Aborted (analysis takes longer than 300 seconds)

path_mmae00040.kgml: Pentose and glucuronate interconversions
path_mmae00040.kgml: Initialization took 0.10 seconds
path_mmae00040.kgml: (not found)
path_mmae00040.kgml: --- 0.19 seconds ---

path_mmae00051.kgml: Fructose and mannose metabolism
path_mmae00051.kgml: Initialization took 0.10 seconds
path_mmae00051.kgml: (not found)
path_mmae00051.kgml: --- 0.29 seconds ---

path_mmae00052.kgml: Galactose metabolism
path_mmae00052.kgml: Initialization took 0.09 seconds
path_mmae00052.kgml:
path_mmae00052.kgml: Found a trail of span 2 without skipping any vertex
path_mmae00052.kgml: 171 -> 82
path_mmae00052.kgml: R01092 -> R00955
path_mmae00052.kgml: mmae:MMARE11_08910 -> mmae:MMARE11_08900
path_mmae00052.kgml: 2.7.1.6 -> 2.7.7.12
path_mmae00052.kgml:
path_mmae00052.kgml: --- 0.35 seconds ---

path_mmae00053.kgml: Ascorbate and aldarate metabolism
path_mmae00053.kgml: Initialization took 0.06 seconds
path_mmae00053.kgml: (not found)
path_mmae00053.kgml: --- 0.16 seconds ---

path_mmae00061.kgml: Fatty acid biosynthesis
path_mmae00061.kgml: Initialization took 0.10 seconds
path_mmae00061.kgml: (not found)
path_mmae00061.kgml: --- 1.36 seconds ---

path_mmae00072.kgml: Synthesis and degradation of ketone bodies
path_mmae00072.kgml: Initialization took 0.09 seconds
path_mmae00072.kgml: (not found)
path_mmae00072.kgml: --- 0.19 seconds ---

path_mmae00100.kgml: Steroid biosynthesis
path_mmae00100.kgml: Initialization took 0.10 seconds
path_mmae00100.kgml: (not found)
path_mmae00100.kgml: --- 0.20 seconds ---

path_mmae00121.kgml: Secondary bile acid biosynthesis
path_mmae00121.kgml: Initialization took 0.10 seconds
path_mmae00121.kgml: (not found)
path_mmae00121.kgml: --- 0.19 seconds ---

path_mmae00130.kgml: Ubiquinone and other terpenoid-quinone biosynthesis
path_mmae00130.kgml: Initialization took 0.10 seconds
path_mmae00130.kgml: (not found)
path_mmae00130.kgml: --- 0.19 seconds ---

path_mmae00190.kgml: Oxidative phosphorylation
path_mmae00190.kgml: Initialization took 0.10 seconds
path_mmae00190.kgml: (not found)
path_mmae00190.kgml: --- 0.19 seconds ---

path_mmae00220.kgml: Arginine biosynthesis
path_mmae00220.kgml: Initialization took 0.08 seconds
path_mmae00220.kgml:
path_mmae00220.kgml: Found a trail of span 6 without skipping any vertex
path_mmae00220.kgml: 49 -> 50 -> 51 -> 52 -> 55 -> 44
path_mmae00220.kgml: R00259 -> R02649 -> R03443 -> R02283 -> R02282 -> R01398
path_mmae00220.kgml: {mmae:MMARE11_06930, mmae:MMARE11_18920, mmae:MMARE11_23860} -> mmae:MMARE11_23870 -> mmae:MMARE11_23850 -> mmae:MMARE11_23880 -> mmae:MMARE11_23860 -> mmae:MMARE11_23890
path_mmae00220.kgml: 2.3.1.1 -> 2.7.2.8 -> 1.2.1.38 -> 2.6.1.11 -> 2.3.1.35 -> 2.1.3.3
path_mmae00220.kgml:
path_mmae00220.kgml: Found a trail of span 5 containing skipped vertices
path_mmae00220.kgml: 49 -> 50 -> 51 -> 52 -> [55] -> 44
path_mmae00220.kgml: R00259 -> R02649 -> R03443 -> R02283 -> [R02282] -> R01398
path_mmae00220.kgml: {mmae:MMARE11_06930, mmae:MMARE11_18920, mmae:MMARE11_23860} -> mmae:MMARE11_23870 -> mmae:MMARE11_23850 -> mmae:MMARE11_23880 -> [mmae:MMARE11_23860] -> mmae:MMARE11_23890
path_mmae00220.kgml: 2.3.1.1 -> 2.7.2.8 -> 1.2.1.38 -> 2.6.1.11 -> [2.3.1.35] -> 2.1.3.3
path_mmae00220.kgml:
path_mmae00220.kgml: Found a trail of span 5 containing skipped vertices
path_mmae00220.kgml: 49 -> 50 -> [51] -> 52 -> 55 -> 44
path_mmae00220.kgml: R00259 -> R02649 -> [R03443] -> R02283 -> R02282 -> R01398
path_mmae00220.kgml: {mmae:MMARE11_06930, mmae:MMARE11_18920, mmae:MMARE11_23860} -> mmae:MMARE11_23870 -> [mmae:MMARE11_23850] -> mmae:MMARE11_23880 -> mmae:MMARE11_23860 -> mmae:MMARE11_23890
path_mmae00220.kgml: 2.3.1.1 -> 2.7.2.8 -> [1.2.1.38] -> 2.6.1.11 -> 2.3.1.35 -> 2.1.3.3
path_mmae00220.kgml:
path_mmae00220.kgml: Found a trail of span 4 containing skipped vertices
path_mmae00220.kgml: 49 -> 50 -> 51 -> [52] -> 55
path_mmae00220.kgml: R00259 -> R02649 -> R03443 -> [R02283] -> R02282
path_mmae00220.kgml: {mmae:MMARE11_06930, mmae:MMARE11_18920, mmae:MMARE11_23860} -> mmae:MMARE11_23870 -> mmae:MMARE11_23850 -> [mmae:MMARE11_23880] -> mmae:MMARE11_23860
path_mmae00220.kgml: 2.3.1.1 -> 2.7.2.8 -> 1.2.1.38 -> [2.6.1.11] -> 2.3.1.35
path_mmae00220.kgml:
path_mmae00220.kgml: Found a trail of span 3 containing skipped vertices
path_mmae00220.kgml: 49 -> 50 -> [51 -> 52] -> 55
path_mmae00220.kgml: R00259 -> R02649 -> [R03443 -> R02283] -> R02282
path_mmae00220.kgml: {mmae:MMARE11_06930, mmae:MMARE11_18920, mmae:MMARE11_23860} -> mmae:MMARE11_23870 -> [mmae:MMARE11_23850 -> mmae:MMARE11_23880] -> mmae:MMARE11_23860
path_mmae00220.kgml: 2.3.1.1 -> 2.7.2.8 -> [1.2.1.38 -> 2.6.1.11] -> 2.3.1.35
path_mmae00220.kgml:
path_mmae00220.kgml: Found a trail of span 3 containing skipped vertices
path_mmae00220.kgml: 49 -> [50] -> 51 -> [52] -> 55
path_mmae00220.kgml: R00259 -> [R02649] -> R03443 -> [R02283] -> R02282
path_mmae00220.kgml: {mmae:MMARE11_06930, mmae:MMARE11_18920, mmae:MMARE11_23860} -> [mmae:MMARE11_23870] -> mmae:MMARE11_23850 -> [mmae:MMARE11_23880] -> mmae:MMARE11_23860
path_mmae00220.kgml: 2.3.1.1 -> [2.7.2.8] -> 1.2.1.38 -> [2.6.1.11] -> 2.3.1.35
path_mmae00220.kgml:
path_mmae00220.kgml: Found a trail of span 2 without skipping any vertex
path_mmae00220.kgml: 45 -> 47
path_mmae00220.kgml: R01954 -> R01086
path_mmae00220.kgml: mmae:MMARE11_23910 -> mmae:MMARE11_23920
path_mmae00220.kgml: 6.3.4.5 -> 4.3.2.1
path_mmae00220.kgml:
path_mmae00220.kgml: --- 0.96 seconds ---

path_mmae00230.kgml: Purine metabolism
path_mmae00230.kgml: Initialization took 0.15 seconds
path_mmae00230.kgml:
path_mmae00230.kgml: Found a trail of span 3 containing skipped vertices
path_mmae00230.kgml: 220 -> [300] -> 244 -> [300 -> 139] -> 239
path_mmae00230.kgml: R00332 -> [R00430] -> R00441 -> [R00430 -> R02019] -> R02090
path_mmae00230.kgml: mmae:MMARE11_21240 -> [mmae:MMARE11_23430] -> {mmae:MMARE11_09460, mmae:MMARE11_09470, mmae:MMARE11_10470, mmae:MMARE11_21250} -> [mmae:MMARE11_23430 -> {mmae:MMARE11_15630, mmae:MMARE11_15680}] -> mmae:MMARE11_21240
path_mmae00230.kgml: 2.7.4.8 -> [2.7.1.40] -> {2.7.7.48, 2.7.7.6} -> [2.7.1.40 -> 1.17.4.1] -> {2.7.4.12, 2.7.4.8}
path_mmae00230.kgml:
path_mmae00230.kgml: Found a trail of span 2 without skipping any vertex
path_mmae00230.kgml: 427 -> 428
path_mmae00230.kgml: R07404 -> R07405
path_mmae00230.kgml: mmae:MMARE11_12280 -> mmae:MMARE11_12290
path_mmae00230.kgml: 6.3.4.18 -> 5.4.99.18
path_mmae00230.kgml:
path_mmae00230.kgml: Found a trail of span 2 containing skipped vertices
path_mmae00230.kgml: 302 -> [220 -> 300] -> 245
path_mmae00230.kgml: R01229 -> [R00332 -> R00430] -> R00429
path_mmae00230.kgml: mmae:MMARE11_20640 -> [mmae:MMARE11_21240 -> mmae:MMARE11_23430] -> mmae:MMARE11_20650
path_mmae00230.kgml: {2.4.2.22, 2.4.2.7, 2.4.2.8} -> [2.7.4.8 -> 2.7.1.40] -> 2.7.6.5
path_mmae00230.kgml:
path_mmae00230.kgml: Found a trail of span 2 without skipping any vertex
path_mmae00230.kgml: 232 -> 429
path_mmae00230.kgml: R06601 -> R06604
path_mmae00230.kgml: mmae:MMARE11_47570 -> mmae:MMARE11_47580
path_mmae00230.kgml: 3.5.2.17 -> 4.1.1.97
path_mmae00230.kgml:
path_mmae00230.kgml: Found a trail of span 2 without skipping any vertex
path_mmae00230.kgml: 258 -> 259
path_mmae00230.kgml: R01768 -> R02103
path_mmae00230.kgml: {mmae:MMARE11_07830, mmae:MMARE11_07840, mmae:MMARE11_07850} -> {mmae:MMARE11_07830, mmae:MMARE11_07840, mmae:MMARE11_07850}
path_mmae00230.kgml: 1.17.1.4 -> 1.17.1.4
path_mmae00230.kgml:
path_mmae00230.kgml: Found a trail of span 2 without skipping any vertex
path_mmae00230.kgml: 252 -> 253
path_mmae00230.kgml: R00529 -> R00509
path_mmae00230.kgml: {mmae:MMARE11_39420, mmae:MMARE11_39430, mmae:MMARE11_40770} -> {mmae:MMARE11_39420, mmae:MMARE11_40730}
path_mmae00230.kgml: 2.7.7.4 -> 2.7.1.25
path_mmae00230.kgml:
path_mmae00230.kgml: --- 6.44 seconds ---

path_mmae00240.kgml: Pyrimidine metabolism
path_mmae00240.kgml: Initialization took 0.10 seconds
path_mmae00240.kgml:
path_mmae00240.kgml: Found a trail of span 2 without skipping any vertex
path_mmae00240.kgml: 97 -> 98
path_mmae00240.kgml: R01397 -> R01993
path_mmae00240.kgml: mmae:MMARE11_21170 -> mmae:MMARE11_21180
path_mmae00240.kgml: 2.1.3.2 -> 3.5.2.3
path_mmae00240.kgml:
path_mmae00240.kgml: Found a trail of span 2 containing skipped vertices
path_mmae00240.kgml: 121 -> [102 -> 104] -> 103
path_mmae00240.kgml: R00442 -> [R00438 -> R00156] -> R00443
path_mmae00240.kgml: {mmae:MMARE11_09460, mmae:MMARE11_09470, mmae:MMARE11_10470, mmae:MMARE11_21250} -> [mmae:MMARE11_18530 -> mmae:MMARE11_36760] -> {mmae:MMARE11_09460, mmae:MMARE11_09470, mmae:MMARE11_10470, mmae:MMARE11_21250}
path_mmae00240.kgml: {2.7.7.48, 2.7.7.6} -> [2.7.7.8 -> 2.7.4.6] -> {2.7.7.48, 2.7.7.52, 2.7.7.6}
path_mmae00240.kgml:
path_mmae00240.kgml: Found a trail of span 2 without skipping any vertex
path_mmae00240.kgml: 152 -> 155
path_mmae00240.kgml: R02485 -> R02484
path_mmae00240.kgml: mmae:MMARE11_11650 -> mmae:MMARE11_11660
path_mmae00240.kgml: 3.5.4.5 -> {2.4.2.1, 2.4.2.2, 2.4.2.3, 2.4.2.4}
path_mmae00240.kgml:
path_mmae00240.kgml: --- 1.44 seconds ---

path_mmae00250.kgml: Alanine, aspartate and glutamate metabolism
path_mmae00250.kgml: Initialization took 0.10 seconds
path_mmae00250.kgml:
path_mmae00250.kgml: Found a trail of span 2 without skipping any vertex
path_mmae00250.kgml: 48 -> 51
path_mmae00250.kgml: R01954 -> R01086
path_mmae00250.kgml: mmae:MMARE11_23910 -> mmae:MMARE11_23920
path_mmae00250.kgml: 6.3.4.5 -> 4.3.2.1
path_mmae00250.kgml:
path_mmae00250.kgml: --- 0.36 seconds ---

path_mmae00260.kgml: Glycine, serine and threonine metabolism
path_mmae00260.kgml: Initialization took 0.10 seconds
path_mmae00260.kgml:
path_mmae00260.kgml: Found a trail of span 3 without skipping any vertex
path_mmae00260.kgml: 103 -> 99 -> 87
path_mmae00260.kgml: {R01773, R01775} -> R01771 -> R01466
path_mmae00260.kgml: mmae:MMARE11_39130 -> mmae:MMARE11_39110 -> mmae:MMARE11_39120
path_mmae00260.kgml: {1.1.1.3, 1.1.1.3} -> 2.7.1.39 -> 4.2.3.1
path_mmae00260.kgml:
path_mmae00260.kgml: Found a trail of span 2 without skipping any vertex
path_mmae00260.kgml: 56 -> 186
path_mmae00260.kgml: R06977 -> R07650
path_mmae00260.kgml: mmae:MMARE11_01530 -> mmae:MMARE11_01540
path_mmae00260.kgml: 2.6.1.76 -> 4.1.1.86
path_mmae00260.kgml:
path_mmae00260.kgml: Found a trail of span 2 containing skipped vertices
path_mmae00260.kgml: 103 -> [99] -> 87
path_mmae00260.kgml: {R01773, R01775} -> [R01771] -> R01466
path_mmae00260.kgml: mmae:MMARE11_39130 -> [mmae:MMARE11_39110] -> mmae:MMARE11_39120
path_mmae00260.kgml: {1.1.1.3, 1.1.1.3} -> [2.7.1.39] -> 4.2.3.1
path_mmae00260.kgml:
path_mmae00260.kgml: Found a trail of span 2 without skipping any vertex
path_mmae00260.kgml: 76 -> 93
path_mmae00260.kgml: R00480 -> R02291
path_mmae00260.kgml: mmae:MMARE11_50450 -> mmae:MMARE11_50440
path_mmae00260.kgml: 2.7.2.4 -> 1.2.1.11
path_mmae00260.kgml:
path_mmae00260.kgml: Found a trail of span 2 without skipping any vertex
path_mmae00260.kgml: 82 -> 95
path_mmae00260.kgml: R00945 -> R00220
path_mmae00260.kgml: {mmae:MMARE11_01910, mmae:MMARE11_41950} -> mmae:MMARE11_01900
path_mmae00260.kgml: 2.1.2.1 -> {4.3.1.17, 4.3.1.19}
path_mmae00260.kgml:
path_mmae00260.kgml: Found a trail of span 2 containing skipped vertices
path_mmae00260.kgml: 110 -> [82] -> 101
path_mmae00260.kgml: R04125 -> [R00945] -> R03425
path_mmae00260.kgml: {mmae:MMARE11_01930, mmae:MMARE11_31580} -> [{mmae:MMARE11_01910, mmae:MMARE11_41950}] -> mmae:MMARE11_01940
path_mmae00260.kgml: 2.1.2.10 -> [2.1.2.1] -> 1.4.4.2
path_mmae00260.kgml:
path_mmae00260.kgml: --- 1.01 seconds ---

path_mmae00261.kgml: Monobactam biosynthesis
path_mmae00261.kgml: Initialization took 0.10 seconds
path_mmae00261.kgml: (not found)
path_mmae00261.kgml: --- 0.19 seconds ---

path_mmae00270.kgml: Cysteine and methionine metabolism
path_mmae00270.kgml: Initialization took 0.10 seconds
path_mmae00270.kgml:
path_mmae00270.kgml: Found a trail of span 3 without skipping any vertex
path_mmae00270.kgml: 197 -> 196 -> 204
path_mmae00270.kgml: R01777 -> R01776 -> {R01287, R02026}
path_mmae00270.kgml: mmae:MMARE11_11440 -> mmae:MMARE11_11440 -> mmae:MMARE11_11450
path_mmae00270.kgml: 2.3.1.46 -> 2.3.1.31 -> 2.5.1.49
path_mmae00270.kgml:
path_mmae00270.kgml: Found a trail of span 2 without skipping any vertex
path_mmae00270.kgml: 124 -> 123
path_mmae00270.kgml: R00586 -> R00897
path_mmae00270.kgml: {mmae:MMARE11_35540, mmae:MMARE11_42980} -> {mmae:MMARE11_35530, mmae:MMARE11_49970}
path_mmae00270.kgml: 2.3.1.30 -> {2.5.1.47, 2.5.1.65}
path_mmae00270.kgml:
path_mmae00270.kgml: Found a trail of span 2 containing skipped vertices
path_mmae00270.kgml: 197 -> [196] -> 204
path_mmae00270.kgml: R01777 -> [R01776] -> {R01287, R02026}
path_mmae00270.kgml: mmae:MMARE11_11440 -> [mmae:MMARE11_11440] -> mmae:MMARE11_11450
path_mmae00270.kgml: 2.3.1.46 -> [2.3.1.31] -> 2.5.1.49
path_mmae00270.kgml:
path_mmae00270.kgml: Found a trail of span 2 without skipping any vertex
path_mmae00270.kgml: 217 -> 214
path_mmae00270.kgml: R00480 -> R02291
path_mmae00270.kgml: mmae:MMARE11_50450 -> mmae:MMARE11_50440
path_mmae00270.kgml: 2.7.2.4 -> 1.2.1.11
path_mmae00270.kgml:
path_mmae00270.kgml: --- 0.84 seconds ---

path_mmae00280.kgml: Valine, leucine and isoleucine degradation
path_mmae00280.kgml: Initialization took 0.15 seconds
path_mmae00280.kgml:
path_mmae00280.kgml: Found a trail of span 3 containing skipped vertices
path_mmae00280.kgml: 88 -> 101 -> [86] -> 72
path_mmae00280.kgml: R04204 -> R04203 -> [R00927] -> R00238
path_mmae00280.kgml: {mmae:MMARE11_04270, mmae:MMARE11_07280, mmae:MMARE11_09120, mmae:MMARE11_09540, mmae:MMARE11_09560, mmae:MMARE11_15830, mmae:MMARE11_18310, mmae:MMARE11_19610, mmae:MMARE11_22000, mmae:MMARE11_27830, mmae:MMARE11_41230, mmae:MMARE11_42150, mmae:MMARE11_42160, mmae:MMARE11_43500, mmae:MMARE11_44490, mmae:MMARE11_45020, mmae:MMARE11_47820, mmae:MMARE11_48120, mmae:MMARE11_48490, mmae:MMARE11_51480} -> mmae:MMARE11_45020 -> [{mmae:MMARE11_12830, mmae:MMARE11_18460, mmae:MMARE11_41320, mmae:MMARE11_45680}] -> {mmae:MMARE11_04610, mmae:MMARE11_26670, mmae:MMARE11_38390, mmae:MMARE11_38840, mmae:MMARE11_42130, mmae:MMARE11_43600, mmae:MMARE11_44370, mmae:MMARE11_45030, mmae:MMARE11_46180, mmae:MMARE11_48180, mmae:MMARE11_48430, mmae:MMARE11_48600}
path_mmae00280.kgml: 4.2.1.17 -> {1.1.1.178, 1.1.1.35} -> [{2.3.1.16, 2.3.1.9}] -> 2.3.1.9
path_mmae00280.kgml:
path_mmae00280.kgml: Found a trail of span 2 containing skipped vertices
path_mmae00280.kgml: 88 -> [101 -> 86] -> 72
path_mmae00280.kgml: R04204 -> [R04203 -> R00927] -> R00238
path_mmae00280.kgml: {mmae:MMARE11_04270, mmae:MMARE11_07280, mmae:MMARE11_09120, mmae:MMARE11_09540, mmae:MMARE11_09560, mmae:MMARE11_15830, mmae:MMARE11_18310, mmae:MMARE11_19610, mmae:MMARE11_22000, mmae:MMARE11_27830, mmae:MMARE11_41230, mmae:MMARE11_42150, mmae:MMARE11_42160, mmae:MMARE11_43500, mmae:MMARE11_44490, mmae:MMARE11_45020, mmae:MMARE11_47820, mmae:MMARE11_48120, mmae:MMARE11_48490, mmae:MMARE11_51480} -> [mmae:MMARE11_45020 -> {mmae:MMARE11_12830, mmae:MMARE11_18460, mmae:MMARE11_41320, mmae:MMARE11_45680}] -> {mmae:MMARE11_04610, mmae:MMARE11_26670, mmae:MMARE11_38390, mmae:MMARE11_38840, mmae:MMARE11_42130, mmae:MMARE11_43600, mmae:MMARE11_44370, mmae:MMARE11_45030, mmae:MMARE11_46180, mmae:MMARE11_48180, mmae:MMARE11_48430, mmae:MMARE11_48600}
path_mmae00280.kgml: 4.2.1.17 -> [{1.1.1.178, 1.1.1.35} -> {2.3.1.16, 2.3.1.9}] -> 2.3.1.9
path_mmae00280.kgml:
path_mmae00280.kgml: --- 0.53 seconds ---

path_mmae00281.kgml: Geraniol degradation
path_mmae00281.kgml: Initialization took 0.09 seconds
path_mmae00281.kgml: (not found)
path_mmae00281.kgml: --- 0.19 seconds ---

path_mmae00290.kgml: Valine, leucine and isoleucine biosynthesis
path_mmae00290.kgml: Initialization took 0.09 seconds
path_mmae00290.kgml:
path_mmae00290.kgml: Found a trail of span 3 containing skipped vertices
path_mmae00290.kgml: 79 -> [44] -> 46 -> 44
path_mmae00290.kgml: R00226 -> [R05071] -> R04440 -> R05071
path_mmae00290.kgml: {mmae:MMARE11_14210, mmae:MMARE11_16290, mmae:MMARE11_16300, mmae:MMARE11_22540, mmae:MMARE11_26180, mmae:MMARE11_31830, mmae:MMARE11_48070} -> [mmae:MMARE11_16310] -> mmae:MMARE11_16310 -> mmae:MMARE11_16310
path_mmae00290.kgml: 2.2.1.6 -> [{1.1.1.86, 5.4.99.3}] -> 1.1.1.86 -> {1.1.1.86, 5.4.99.3}
path_mmae00290.kgml:
path_mmae00290.kgml: Found a trail of span 3 without skipping any vertex
path_mmae00290.kgml: 47 -> 42 -> 34
path_mmae00290.kgml: R08648 -> R05069 -> R05068
path_mmae00290.kgml: {mmae:MMARE11_14210, mmae:MMARE11_16290, mmae:MMARE11_16300, mmae:MMARE11_22540, mmae:MMARE11_26180, mmae:MMARE11_31830, mmae:MMARE11_48070} -> mmae:MMARE11_16310 -> mmae:MMARE11_16310
path_mmae00290.kgml: 2.2.1.6 -> {1.1.1.86, 5.4.99.3} -> 1.1.1.86
path_mmae00290.kgml:
path_mmae00290.kgml: Found a trail of span 2 without skipping any vertex
path_mmae00290.kgml: 78 -> 21
path_mmae00290.kgml: R03896 -> R03898
path_mmae00290.kgml: {mmae:MMARE11_16450, mmae:MMARE11_16460} -> {mmae:MMARE11_16450, mmae:MMARE11_16460}
path_mmae00290.kgml: 4.2.1.35 -> 4.2.1.35
path_mmae00290.kgml:
path_mmae00290.kgml: Found a trail of span 2 without skipping any vertex
path_mmae00290.kgml: 35 -> 37
path_mmae00290.kgml: R03968 -> R04001
path_mmae00290.kgml: {mmae:MMARE11_16450, mmae:MMARE11_16460} -> {mmae:MMARE11_16450, mmae:MMARE11_16460}
path_mmae00290.kgml: 4.2.1.33 -> 4.2.1.33
path_mmae00290.kgml:
path_mmae00290.kgml: --- 0.83 seconds ---

path_mmae00300.kgml: Lysine biosynthesis
path_mmae00300.kgml: Initialization took 0.06 seconds
path_mmae00300.kgml:
path_mmae00300.kgml: Found a trail of span 2 without skipping any vertex
path_mmae00300.kgml: 77 -> 46
path_mmae00300.kgml: R02788 -> R04617
path_mmae00300.kgml: mmae:MMARE11_30980 -> mmae:MMARE11_30970
path_mmae00300.kgml: 6.3.2.13 -> 6.3.2.10
path_mmae00300.kgml:
path_mmae00300.kgml: Found a trail of span 2 without skipping any vertex
path_mmae00300.kgml: 50 -> 51
path_mmae00300.kgml: R00480 -> R02291
path_mmae00300.kgml: mmae:MMARE11_50450 -> mmae:MMARE11_50440
path_mmae00300.kgml: 2.7.2.4 -> 1.2.1.11
path_mmae00300.kgml:
path_mmae00300.kgml: --- 0.39 seconds ---

path_mmae00310.kgml: Lysine degradation
path_mmae00310.kgml: Initialization took 0.10 seconds
path_mmae00310.kgml:
path_mmae00310.kgml: Found a trail of span 3 without skipping any vertex
path_mmae00310.kgml: 44 -> 45 -> 56
path_mmae00310.kgml: R03026 -> R01975 -> R00238
path_mmae00310.kgml: {mmae:MMARE11_04270, mmae:MMARE11_07280, mmae:MMARE11_09120, mmae:MMARE11_09540, mmae:MMARE11_09560, mmae:MMARE11_15830, mmae:MMARE11_18310, mmae:MMARE11_19610, mmae:MMARE11_22000, mmae:MMARE11_27830, mmae:MMARE11_41230, mmae:MMARE11_42150, mmae:MMARE11_42160, mmae:MMARE11_43500, mmae:MMARE11_44490, mmae:MMARE11_45020, mmae:MMARE11_47820, mmae:MMARE11_48120, mmae:MMARE11_48490, mmae:MMARE11_51480} -> mmae:MMARE11_45020 -> {mmae:MMARE11_04610, mmae:MMARE11_26670, mmae:MMARE11_38390, mmae:MMARE11_38840, mmae:MMARE11_42130, mmae:MMARE11_43600, mmae:MMARE11_44370, mmae:MMARE11_45030, mmae:MMARE11_46180, mmae:MMARE11_48180, mmae:MMARE11_48430, mmae:MMARE11_48600}
path_mmae00310.kgml: 4.2.1.17 -> 1.1.1.35 -> 2.3.1.9
path_mmae00310.kgml:
path_mmae00310.kgml: Found a trail of span 2 containing skipped vertices
path_mmae00310.kgml: 44 -> [45] -> 56
path_mmae00310.kgml: R03026 -> [R01975] -> R00238
path_mmae00310.kgml: {mmae:MMARE11_04270, mmae:MMARE11_07280, mmae:MMARE11_09120, mmae:MMARE11_09540, mmae:MMARE11_09560, mmae:MMARE11_15830, mmae:MMARE11_18310, mmae:MMARE11_19610, mmae:MMARE11_22000, mmae:MMARE11_27830, mmae:MMARE11_41230, mmae:MMARE11_42150, mmae:MMARE11_42160, mmae:MMARE11_43500, mmae:MMARE11_44490, mmae:MMARE11_45020, mmae:MMARE11_47820, mmae:MMARE11_48120, mmae:MMARE11_48490, mmae:MMARE11_51480} -> [mmae:MMARE11_45020] -> {mmae:MMARE11_04610, mmae:MMARE11_26670, mmae:MMARE11_38390, mmae:MMARE11_38840, mmae:MMARE11_42130, mmae:MMARE11_43600, mmae:MMARE11_44370, mmae:MMARE11_45030, mmae:MMARE11_46180, mmae:MMARE11_48180, mmae:MMARE11_48430, mmae:MMARE11_48600}
path_mmae00310.kgml: 4.2.1.17 -> [1.1.1.35] -> 2.3.1.9
path_mmae00310.kgml:
path_mmae00310.kgml: --- 0.48 seconds ---

path_mmae00330.kgml: Arginine and proline metabolism
path_mmae00330.kgml: Initialization took 0.10 seconds
path_mmae00330.kgml:
path_mmae00330.kgml: Found a trail of span 3 without skipping any vertex
path_mmae00330.kgml: 222 -> 221 -> 215
path_mmae00330.kgml: R10507 -> {R00707, R00708} -> R00245
path_mmae00330.kgml: mmae:MMARE11_40650 -> mmae:MMARE11_40660 -> mmae:MMARE11_40660
path_mmae00330.kgml: ? -> {1.2.1.88, 1.2.1.88} -> 1.2.1.88
path_mmae00330.kgml:
path_mmae00330.kgml: Found a trail of span 2 containing skipped vertices
path_mmae00330.kgml: 222 -> [221] -> 215
path_mmae00330.kgml: R10507 -> [{R00707, R00708}] -> R00245
path_mmae00330.kgml: mmae:MMARE11_40650 -> [mmae:MMARE11_40660] -> mmae:MMARE11_40660
path_mmae00330.kgml: ? -> [{1.2.1.88, 1.2.1.88}] -> 1.2.1.88
path_mmae00330.kgml:
path_mmae00330.kgml: --- 0.43 seconds ---

path_mmae00332.kgml: Carbapenem biosynthesis
path_mmae00332.kgml: Initialization took 0.09 seconds
path_mmae00332.kgml: (not found)
path_mmae00332.kgml: --- 0.19 seconds ---

path_mmae00340.kgml: Histidine metabolism
path_mmae00340.kgml: Initialization took 0.05 seconds
path_mmae00340.kgml:
path_mmae00340.kgml: Found a trail of span 4 without skipping any vertex
path_mmae00340.kgml: 141 -> 142 -> 145 -> 148
path_mmae00340.kgml: R01169 -> R11013 -> R11021 -> R11023
path_mmae00340.kgml: mmae:MMARE11_50350 -> mmae:MMARE11_50370 -> mmae:MMARE11_50360 -> mmae:MMARE11_50340
path_mmae00340.kgml: 2.1.1.44 -> 1.14.99.50 -> 3.5.1.118 -> 4.4.1.36
path_mmae00340.kgml:
path_mmae00340.kgml: Found a trail of span 3 containing skipped vertices
path_mmae00340.kgml: 141 -> [142] -> 145 -> 148
path_mmae00340.kgml: R01169 -> [R11013] -> R11021 -> R11023
path_mmae00340.kgml: mmae:MMARE11_50350 -> [mmae:MMARE11_50370] -> mmae:MMARE11_50360 -> mmae:MMARE11_50340
path_mmae00340.kgml: 2.1.1.44 -> [1.14.99.50] -> 3.5.1.118 -> 4.4.1.36
path_mmae00340.kgml:
path_mmae00340.kgml: Found a trail of span 2 containing skipped vertices
path_mmae00340.kgml: 141 -> [142 -> 145] -> 148
path_mmae00340.kgml: R01169 -> [R11013 -> R11021] -> R11023
path_mmae00340.kgml: mmae:MMARE11_50350 -> [mmae:MMARE11_50370 -> mmae:MMARE11_50360] -> mmae:MMARE11_50340
path_mmae00340.kgml: 2.1.1.44 -> [1.14.99.50 -> 3.5.1.118] -> 4.4.1.36
path_mmae00340.kgml:
path_mmae00340.kgml: Found a trail of span 2 without skipping any vertex
path_mmae00340.kgml: 58 -> 67
path_mmae00340.kgml: R01071 -> R04035
path_mmae00340.kgml: mmae:MMARE11_30250 -> mmae:MMARE11_30260
path_mmae00340.kgml: 2.4.2.17 -> 3.6.1.31
path_mmae00340.kgml:
path_mmae00340.kgml: --- 0.87 seconds ---

path_mmae00350.kgml: Tyrosine metabolism
path_mmae00350.kgml: Initialization took 0.10 seconds
path_mmae00350.kgml: (not found)
path_mmae00350.kgml: --- 0.19 seconds ---

path_mmae00360.kgml: Phenylalanine metabolism
path_mmae00360.kgml: Initialization took 0.10 seconds
path_mmae00360.kgml:
path_mmae00360.kgml: Found a trail of span 2 without skipping any vertex
path_mmae00360.kgml: 96 -> 64
path_mmae00360.kgml: R06786 -> R04376
path_mmae00360.kgml: {mmae:MMARE11_14030, mmae:MMARE11_29100, mmae:MMARE11_46060} -> mmae:MMARE11_46050
path_mmae00360.kgml: 1.14.13.127 -> 1.13.11.16
path_mmae00360.kgml:
path_mmae00360.kgml: Found a trail of span 2 without skipping any vertex
path_mmae00360.kgml: 250 -> 55
path_mmae00360.kgml: R00228 -> R00750
path_mmae00360.kgml: {mmae:MMARE11_14050, mmae:MMARE11_48320} -> {mmae:MMARE11_14060, mmae:MMARE11_48310}
path_mmae00360.kgml: 1.2.1.10 -> 4.1.3.39
path_mmae00360.kgml:
path_mmae00360.kgml: Found a trail of span 2 without skipping any vertex
path_mmae00360.kgml: 67 -> 65
path_mmae00360.kgml: R06787 -> R06788
path_mmae00360.kgml: {mmae:MMARE11_14030, mmae:MMARE11_29100, mmae:MMARE11_46060} -> mmae:MMARE11_46050
path_mmae00360.kgml: 1.14.13.127 -> 1.13.11.16
path_mmae00360.kgml:
path_mmae00360.kgml: --- 0.57 seconds ---

path_mmae00361.kgml: Chlorocyclohexane and chlorobenzene degradation
path_mmae00361.kgml: Initialization took 0.15 seconds
path_mmae00361.kgml: (not found)
path_mmae00361.kgml: --- 0.24 seconds ---

path_mmae00362.kgml: Benzoate degradation
path_mmae00362.kgml: Initialization took 0.10 seconds
path_mmae00362.kgml:
path_mmae00362.kgml: Found a trail of span 3 without skipping any vertex
path_mmae00362.kgml: 180 -> 179 -> 208
path_mmae00362.kgml: R02601 -> R00750 -> R00228
path_mmae00362.kgml: mmae:MMARE11_48330 -> {mmae:MMARE11_14060, mmae:MMARE11_48310} -> {mmae:MMARE11_14050, mmae:MMARE11_48320}
path_mmae00362.kgml: 4.2.1.80 -> 4.1.3.39 -> 1.2.1.10
path_mmae00362.kgml:
path_mmae00362.kgml: Found a trail of span 3 containing skipped vertices
path_mmae00362.kgml: 238 -> [90 -> 237] -> 121 -> [124] -> 127
path_mmae00362.kgml: R05305 -> [R05586 -> R02488] -> R03026 -> [R01976] -> R00238
path_mmae00362.kgml: mmae:MMARE11_45020 -> [{mmae:MMARE11_12830, mmae:MMARE11_18460, mmae:MMARE11_41320, mmae:MMARE11_45680} -> mmae:MMARE11_06470] -> {mmae:MMARE11_02290, mmae:MMARE11_04270, mmae:MMARE11_07280, mmae:MMARE11_09120, mmae:MMARE11_09540, mmae:MMARE11_09560, mmae:MMARE11_15830, mmae:MMARE11_18310, mmae:MMARE11_19610, mmae:MMARE11_22000, mmae:MMARE11_27830, mmae:MMARE11_41230, mmae:MMARE11_42150, mmae:MMARE11_42160, mmae:MMARE11_43500, mmae:MMARE11_44490, mmae:MMARE11_45020, mmae:MMARE11_47820, mmae:MMARE11_48120, mmae:MMARE11_48490, mmae:MMARE11_51480} -> [{mmae:MMARE11_07430, mmae:MMARE11_12880}] -> {mmae:MMARE11_04610, mmae:MMARE11_26670, mmae:MMARE11_38390, mmae:MMARE11_38840, mmae:MMARE11_42130, mmae:MMARE11_43600, mmae:MMARE11_44370, mmae:MMARE11_45030, mmae:MMARE11_46180, mmae:MMARE11_48180, mmae:MMARE11_48430, mmae:MMARE11_48600}
path_mmae00362.kgml: {1.1.1.259, 1.1.1.35} -> [2.3.1.16 -> 1.3.8.6] -> 4.2.1.17 -> [1.1.1.157] -> 2.3.1.9
path_mmae00362.kgml:
path_mmae00362.kgml: Found a trail of span 2 containing skipped vertices
path_mmae00362.kgml: 180 -> [179] -> 208
path_mmae00362.kgml: R02601 -> [R00750] -> R00228
path_mmae00362.kgml: mmae:MMARE11_48330 -> [{mmae:MMARE11_14060, mmae:MMARE11_48310}] -> {mmae:MMARE11_14050, mmae:MMARE11_48320}
path_mmae00362.kgml: 4.2.1.80 -> [4.1.3.39] -> 1.2.1.10
path_mmae00362.kgml:
path_mmae00362.kgml: --- 0.52 seconds ---

path_mmae00364.kgml: Fluorobenzoate degradation
path_mmae00364.kgml: Initialization took 0.09 seconds
path_mmae00364.kgml: (not found)
path_mmae00364.kgml: --- 0.18 seconds ---

path_mmae00380.kgml: Tryptophan metabolism
path_mmae00380.kgml: Initialization took 0.10 seconds
path_mmae00380.kgml:
path_mmae00380.kgml: Found a trail of span 3 without skipping any vertex
path_mmae00380.kgml: 98 -> 31 -> 97
path_mmae00380.kgml: R03026 -> R01975 -> R00238
path_mmae00380.kgml: {mmae:MMARE11_04270, mmae:MMARE11_07280, mmae:MMARE11_09120, mmae:MMARE11_09540, mmae:MMARE11_09560, mmae:MMARE11_15830, mmae:MMARE11_18310, mmae:MMARE11_19610, mmae:MMARE11_22000, mmae:MMARE11_27830, mmae:MMARE11_41230, mmae:MMARE11_42150, mmae:MMARE11_42160, mmae:MMARE11_43500, mmae:MMARE11_44490, mmae:MMARE11_45020, mmae:MMARE11_47820, mmae:MMARE11_48120, mmae:MMARE11_48490, mmae:MMARE11_51480} -> mmae:MMARE11_45020 -> {mmae:MMARE11_04610, mmae:MMARE11_26670, mmae:MMARE11_38390, mmae:MMARE11_38840, mmae:MMARE11_42130, mmae:MMARE11_43600, mmae:MMARE11_44370, mmae:MMARE11_45030, mmae:MMARE11_46180, mmae:MMARE11_48180, mmae:MMARE11_48430, mmae:MMARE11_48600}
path_mmae00380.kgml: 4.2.1.17 -> 1.1.1.35 -> 2.3.1.9
path_mmae00380.kgml:
path_mmae00380.kgml: Found a trail of span 2 containing skipped vertices
path_mmae00380.kgml: 98 -> [31] -> 97
path_mmae00380.kgml: R03026 -> [R01975] -> R00238
path_mmae00380.kgml: {mmae:MMARE11_04270, mmae:MMARE11_07280, mmae:MMARE11_09120, mmae:MMARE11_09540, mmae:MMARE11_09560, mmae:MMARE11_15830, mmae:MMARE11_18310, mmae:MMARE11_19610, mmae:MMARE11_22000, mmae:MMARE11_27830, mmae:MMARE11_41230, mmae:MMARE11_42150, mmae:MMARE11_42160, mmae:MMARE11_43500, mmae:MMARE11_44490, mmae:MMARE11_45020, mmae:MMARE11_47820, mmae:MMARE11_48120, mmae:MMARE11_48490, mmae:MMARE11_51480} -> [mmae:MMARE11_45020] -> {mmae:MMARE11_04610, mmae:MMARE11_26670, mmae:MMARE11_38390, mmae:MMARE11_38840, mmae:MMARE11_42130, mmae:MMARE11_43600, mmae:MMARE11_44370, mmae:MMARE11_45030, mmae:MMARE11_46180, mmae:MMARE11_48180, mmae:MMARE11_48430, mmae:MMARE11_48600}
path_mmae00380.kgml: 4.2.1.17 -> [1.1.1.35] -> 2.3.1.9
path_mmae00380.kgml:
path_mmae00380.kgml: --- 0.38 seconds ---

path_mmae00400.kgml: Phenylalanine, tyrosine and tryptophan biosynthesis
path_mmae00400.kgml: Initialization took 0.10 seconds
path_mmae00400.kgml:
path_mmae00400.kgml: Found a trail of span 4 containing skipped vertices
path_mmae00400.kgml: 79 -> 77 -> [76] -> 75 -> [74] -> 50
path_mmae00400.kgml: R03083 -> R03084 -> [R02413] -> R02412 -> [R03460] -> R01714
path_mmae00400.kgml: {mmae:MMARE11_20990, mmae:MMARE11_22510} -> mmae:MMARE11_21000 -> [mmae:MMARE11_20950] -> mmae:MMARE11_20980 -> [mmae:MMARE11_12860] -> mmae:MMARE11_20970
path_mmae00400.kgml: 4.2.3.4 -> 4.2.1.10 -> [{1.1.1.25, 1.1.1.282}] -> 2.7.1.71 -> [2.5.1.19] -> 4.2.3.5
path_mmae00400.kgml:
path_mmae00400.kgml: Found a trail of span 4 containing skipped vertices
path_mmae00400.kgml: 52 -> 51 -> 54 -> [52] -> 53
path_mmae00400.kgml: R02340 -> R02722 -> R03508 -> [R02340] -> R00674
path_mmae00400.kgml: mmae:MMARE11_23380 -> {mmae:MMARE11_23370, mmae:MMARE11_23380} -> mmae:MMARE11_23360 -> [mmae:MMARE11_23380] -> mmae:MMARE11_23370
path_mmae00400.kgml: {4.1.2.8, 4.2.1.20} -> 4.2.1.20 -> 4.1.1.48 -> [{4.1.2.8, 4.2.1.20}] -> {4.2.1.122, 4.2.1.20}
path_mmae00400.kgml:
path_mmae00400.kgml: Found a trail of span 3 containing skipped vertices
path_mmae00400.kgml: 79 -> [77 -> 76] -> 75 -> [74] -> 50
path_mmae00400.kgml: R03083 -> [R03084 -> R02413] -> R02412 -> [R03460] -> R01714
path_mmae00400.kgml: {mmae:MMARE11_20990, mmae:MMARE11_22510} -> [mmae:MMARE11_21000 -> mmae:MMARE11_20950] -> mmae:MMARE11_20980 -> [mmae:MMARE11_12860] -> mmae:MMARE11_20970
path_mmae00400.kgml: 4.2.3.4 -> [4.2.1.10 -> {1.1.1.25, 1.1.1.282}] -> 2.7.1.71 -> [2.5.1.19] -> 4.2.3.5
path_mmae00400.kgml:
path_mmae00400.kgml: --- 15.92 seconds ---

path_mmae00401.kgml: Novobiocin biosynthesis
path_mmae00401.kgml: Initialization took 0.10 seconds
path_mmae00401.kgml: (not found)
path_mmae00401.kgml: --- 0.19 seconds ---

path_mmae00410.kgml: beta-Alanine metabolism
path_mmae00410.kgml: Initialization took 0.12 seconds
path_mmae00410.kgml:
path_mmae00410.kgml: Found a trail of span 2 without skipping any vertex
path_mmae00410.kgml: 54 -> 50
path_mmae00410.kgml: R00489 -> R02473
path_mmae00410.kgml: {mmae:MMARE11_06420, mmae:MMARE11_30790, mmae:MMARE11_49260} -> mmae:MMARE11_49270
path_mmae00410.kgml: {4.1.1.11, 4.1.1.15} -> 6.3.2.1
path_mmae00410.kgml:
path_mmae00410.kgml: --- 0.31 seconds ---

path_mmae00430.kgml: Taurine and hypotaurine metabolism
path_mmae00430.kgml: Initialization took 0.09 seconds
path_mmae00430.kgml:
path_mmae00430.kgml: Found a trail of span 2 without skipping any vertex
path_mmae00430.kgml: 36 -> 58
path_mmae00430.kgml: R00230 -> R00315
path_mmae00430.kgml: mmae:MMARE11_06590 -> mmae:MMARE11_06600
path_mmae00430.kgml: 2.3.1.8 -> {2.7.2.1, 2.7.2.15}
path_mmae00430.kgml:
path_mmae00430.kgml: --- 0.29 seconds ---

path_mmae00450.kgml: Selenocompound metabolism
path_mmae00450.kgml: Initialization took 0.09 seconds
path_mmae00450.kgml: (not found)
path_mmae00450.kgml: --- 0.19 seconds ---

path_mmae00460.kgml: Cyanoamino acid metabolism
path_mmae00460.kgml: Initialization took 0.09 seconds
path_mmae00460.kgml: (not found)
path_mmae00460.kgml: --- 0.19 seconds ---

path_mmae00471.kgml: D-Glutamine and D-glutamate metabolism
path_mmae00471.kgml: Initialization took 0.09 seconds
path_mmae00471.kgml: (not found)
path_mmae00471.kgml: --- 0.19 seconds ---

path_mmae00472.kgml: D-Arginine and D-ornithine metabolism
path_mmae00472.kgml: Initialization took 0.09 seconds
path_mmae00472.kgml: (not found)
path_mmae00472.kgml: --- 0.19 seconds ---

path_mmae00473.kgml: D-Alanine metabolism
path_mmae00473.kgml: Initialization took 0.06 seconds
path_mmae00473.kgml: (not found)
path_mmae00473.kgml: --- 0.15 seconds ---

path_mmae00480.kgml: Glutathione metabolism
path_mmae00480.kgml: Initialization took 0.10 seconds
path_mmae00480.kgml: (not found)
path_mmae00480.kgml: --- 0.20 seconds ---

path_mmae00500.kgml: Starch and sucrose metabolism
path_mmae00500.kgml: Initialization took 0.10 seconds
path_mmae00500.kgml:
path_mmae00500.kgml: Found a trail of span 4 containing skipped vertices
path_mmae00500.kgml: 130 -> 193 -> [194 -> 120] -> 238 -> 149
path_mmae00500.kgml: R11262 -> R09945 -> [R09994 -> R02110] -> R02112 -> R01557
path_mmae00500.kgml: mmae:MMARE11_02950 -> mmae:MMARE11_02960 -> [mmae:MMARE11_38810 -> {mmae:MMARE11_16030, mmae:MMARE11_38820}] -> mmae:MMARE11_02950 -> mmae:MMARE11_02950
path_mmae00500.kgml: {3.2.1.1, 3.2.1.133, 3.2.1.2} -> 2.7.1.175 -> [2.4.99.16 -> 2.4.1.18] -> {3.2.1.1, 3.2.1.133, 3.2.1.2} -> 5.4.99.16
path_mmae00500.kgml:
path_mmae00500.kgml: Found a trail of span 3 without skipping any vertex
path_mmae00500.kgml: 203 -> 206 -> 205
path_mmae00500.kgml: R11261 -> R01824 -> R11256
path_mmae00500.kgml: {mmae:MMARE11_23010, mmae:MMARE11_34320} -> mmae:MMARE11_23000 -> mmae:MMARE11_22990
path_mmae00500.kgml: 3.2.1.68 -> 5.4.99.15 -> 3.2.1.141
path_mmae00500.kgml:
path_mmae00500.kgml: --- 1.78 seconds ---

path_mmae00514.kgml: Other types of O-glycan biosynthesis
path_mmae00514.kgml: Initialization took 0.09 seconds
path_mmae00514.kgml: (not found)
path_mmae00514.kgml: --- 0.19 seconds ---

path_mmae00515.kgml: Mannose type O-glycan biosynthesis
path_mmae00515.kgml: Initialization took 0.09 seconds
path_mmae00515.kgml: (not found)
path_mmae00515.kgml: --- 0.20 seconds ---

path_mmae00520.kgml: Amino sugar and nucleotide sugar metabolism
path_mmae00520.kgml: Initialization took 0.10 seconds
path_mmae00520.kgml:
path_mmae00520.kgml: Found a trail of span 2 without skipping any vertex
path_mmae00520.kgml: 200 -> 184
path_mmae00520.kgml: R01092 -> R00955
path_mmae00520.kgml: mmae:MMARE11_08910 -> mmae:MMARE11_08900
path_mmae00520.kgml: 2.7.1.6 -> 2.7.7.12
path_mmae00520.kgml:
path_mmae00520.kgml: Found a trail of span 2 without skipping any vertex
path_mmae00520.kgml: 284 -> 311
path_mmae00520.kgml: R02426 -> {R03391, R03392}
path_mmae00520.kgml: mmae:MMARE11_22580 -> mmae:MMARE11_22570
path_mmae00520.kgml: 4.2.1.45 -> {1.17.1.1, 1.17.1.1}
path_mmae00520.kgml:
path_mmae00520.kgml: --- 0.63 seconds ---

path_mmae00521.kgml: Streptomycin biosynthesis
path_mmae00521.kgml: Initialization took 0.09 seconds
path_mmae00521.kgml:
path_mmae00521.kgml: Found a trail of span 2 without skipping any vertex
path_mmae00521.kgml: 43 -> 42
path_mmae00521.kgml: R06513 -> R06514
path_mmae00521.kgml: {mmae:MMARE11_10390, mmae:MMARE11_15350, mmae:MMARE11_51670} -> mmae:MMARE11_10380
path_mmae00521.kgml: 4.2.1.46 -> 5.1.3.13
path_mmae00521.kgml:
path_mmae00521.kgml: --- 0.28 seconds ---

path_mmae00523.kgml: Polyketide sugar unit biosynthesis
path_mmae00523.kgml: Initialization took 0.09 seconds
path_mmae00523.kgml:
path_mmae00523.kgml: Found a trail of span 2 without skipping any vertex
path_mmae00523.kgml: 26 -> 63
path_mmae00523.kgml: R06513 -> R06514
path_mmae00523.kgml: {mmae:MMARE11_10390, mmae:MMARE11_15350, mmae:MMARE11_51670} -> mmae:MMARE11_10380
path_mmae00523.kgml: 4.2.1.46 -> 5.1.3.13
path_mmae00523.kgml:
path_mmae00523.kgml: --- 0.28 seconds ---

path_mmae00525.kgml: Acarbose and validamycin biosynthesis
path_mmae00525.kgml: Initialization took 0.10 seconds
path_mmae00525.kgml: (not found)
path_mmae00525.kgml: --- 0.16 seconds ---

path_mmae00540.kgml: Lipopolysaccharide biosynthesis
path_mmae00540.kgml: Initialization took 0.09 seconds
path_mmae00540.kgml: (not found)
path_mmae00540.kgml: --- 0.19 seconds ---

path_mmae00550.kgml: Peptidoglycan biosynthesis
path_mmae00550.kgml: Initialization took 0.10 seconds
path_mmae00550.kgml:
path_mmae00550.kgml: Found a trail of span 4 without skipping any vertex
path_mmae00550.kgml: 32 -> 34 -> 23 -> 35
path_mmae00550.kgml: R02783 -> R02788 -> R04617 -> R05630
path_mmae00550.kgml: mmae:MMARE11_30950 -> mmae:MMARE11_30980 -> mmae:MMARE11_30970 -> mmae:MMARE11_30960
path_mmae00550.kgml: 6.3.2.9 -> 6.3.2.13 -> 6.3.2.10 -> 2.7.8.13
path_mmae00550.kgml:
path_mmae00550.kgml: Found a trail of span 3 containing skipped vertices
path_mmae00550.kgml: 32 -> [34] -> 23 -> 35
path_mmae00550.kgml: R02783 -> [R02788] -> R04617 -> R05630
path_mmae00550.kgml: mmae:MMARE11_30950 -> [mmae:MMARE11_30980] -> mmae:MMARE11_30970 -> mmae:MMARE11_30960
path_mmae00550.kgml: 6.3.2.9 -> [6.3.2.13] -> 6.3.2.10 -> 2.7.8.13
path_mmae00550.kgml:
path_mmae00550.kgml: Found a trail of span 2 without skipping any vertex
path_mmae00550.kgml: 29 -> 28
path_mmae00550.kgml: R04573 -> R05629
path_mmae00550.kgml: mmae:MMARE11_30970 -> mmae:MMARE11_30960
path_mmae00550.kgml: 6.3.2.10 -> 2.7.8.13
path_mmae00550.kgml:
path_mmae00550.kgml: Found a trail of span 2 containing skipped vertices
path_mmae00550.kgml: 32 -> [34 -> 23] -> 35
path_mmae00550.kgml: R02783 -> [R02788 -> R04617] -> R05630
path_mmae00550.kgml: mmae:MMARE11_30950 -> [mmae:MMARE11_30980 -> mmae:MMARE11_30970] -> mmae:MMARE11_30960
path_mmae00550.kgml: 6.3.2.9 -> [6.3.2.13 -> 6.3.2.10] -> 2.7.8.13
path_mmae00550.kgml:
path_mmae00550.kgml: --- 0.69 seconds ---

path_mmae00561.kgml: Glycerolipid metabolism
path_mmae00561.kgml: Initialization took 0.09 seconds
path_mmae00561.kgml: (not found)
path_mmae00561.kgml: --- 0.19 seconds ---

path_mmae00562.kgml: Inositol phosphate metabolism
path_mmae00562.kgml: Initialization took 0.10 seconds
path_mmae00562.kgml: (not found)
path_mmae00562.kgml: --- 0.20 seconds ---

path_mmae00564.kgml: Glycerophospholipid metabolism
path_mmae00564.kgml: Initialization took 0.13 seconds
path_mmae00564.kgml:
path_mmae00564.kgml: Found a trail of span 2 without skipping any vertex
path_mmae00564.kgml: 103 -> 135
path_mmae00564.kgml: R01800 -> R02055
path_mmae00564.kgml: mmae:MMARE11_07030 -> mmae:MMARE11_07040
path_mmae00564.kgml: 2.7.8.8 -> 4.1.1.65
path_mmae00564.kgml:
path_mmae00564.kgml: --- 0.41 seconds ---

path_mmae00565.kgml: Ether lipid metabolism
path_mmae00565.kgml: Initialization took 0.09 seconds
path_mmae00565.kgml: (not found)
path_mmae00565.kgml: --- 0.19 seconds ---

path_mmae00571.kgml: Lipoarabinomannan (LAM) biosynthesis
path_mmae00571.kgml: Initialization took 0.09 seconds
path_mmae00571.kgml:
path_mmae00571.kgml: Found a trail of span 2 without skipping any vertex
path_mmae00571.kgml: 4 -> 67
path_mmae00571.kgml: R12038 -> R12039
path_mmae00571.kgml: mmae:MMARE11_20350 -> mmae:MMARE11_20340
path_mmae00571.kgml: 2.4.1.345 -> 2.3.1.265
path_mmae00571.kgml:
path_mmae00571.kgml: Found a trail of span 2 containing skipped vertices
path_mmae00571.kgml: 4 -> [65] -> 64
path_mmae00571.kgml: R12038 -> [R12040] -> R12042
path_mmae00571.kgml: mmae:MMARE11_20350 -> [mmae:MMARE11_31330] -> mmae:MMARE11_20340
path_mmae00571.kgml: 2.4.1.345 -> [2.4.1.346] -> 2.3.1.265
path_mmae00571.kgml:
path_mmae00571.kgml: --- 0.64 seconds ---

path_mmae00572.kgml: Arabinogalactan biosynthesis - Mycobacterium
path_mmae00572.kgml: Initialization took 0.09 seconds
path_mmae00572.kgml: (not found)
path_mmae00572.kgml: --- 0.19 seconds ---

path_mmae00592.kgml: alpha-Linolenic acid metabolism
path_mmae00592.kgml: Initialization took 0.10 seconds
path_mmae00592.kgml: (not found)
path_mmae00592.kgml: --- 0.19 seconds ---

path_mmae00600.kgml: Sphingolipid metabolism
path_mmae00600.kgml: Initialization took 0.09 seconds
path_mmae00600.kgml: (not found)
path_mmae00600.kgml: --- 0.19 seconds ---

path_mmae00620.kgml: Pyruvate metabolism
path_mmae00620.kgml: Initialization took 0.10 seconds
path_mmae00620.kgml: Aborted (analysis takes longer than 300 seconds)

path_mmae00621.kgml: Dioxin degradation
path_mmae00621.kgml: Initialization took 0.10 seconds
path_mmae00621.kgml:
path_mmae00621.kgml: Found a trail of span 3 without skipping any vertex
path_mmae00621.kgml: 97 -> 13 -> 108
path_mmae00621.kgml: R02601 -> R00750 -> R00228
path_mmae00621.kgml: mmae:MMARE11_48330 -> {mmae:MMARE11_14060, mmae:MMARE11_48310} -> {mmae:MMARE11_14050, mmae:MMARE11_48320}
path_mmae00621.kgml: 4.2.1.80 -> 4.1.3.39 -> 1.2.1.10
path_mmae00621.kgml:
path_mmae00621.kgml: Found a trail of span 2 containing skipped vertices
path_mmae00621.kgml: 97 -> [13] -> 108
path_mmae00621.kgml: R02601 -> [R00750] -> R00228
path_mmae00621.kgml: mmae:MMARE11_48330 -> [{mmae:MMARE11_14060, mmae:MMARE11_48310}] -> {mmae:MMARE11_14050, mmae:MMARE11_48320}
path_mmae00621.kgml: 4.2.1.80 -> [4.1.3.39] -> 1.2.1.10
path_mmae00621.kgml:
path_mmae00621.kgml: --- 0.38 seconds ---

path_mmae00622.kgml: Xylene degradation
path_mmae00622.kgml: Initialization took 0.09 seconds
path_mmae00622.kgml:
path_mmae00622.kgml: Found a trail of span 3 without skipping any vertex
path_mmae00622.kgml: 93 -> 96 -> 117
path_mmae00622.kgml: R02601 -> R00750 -> R00228
path_mmae00622.kgml: mmae:MMARE11_48330 -> {mmae:MMARE11_14060, mmae:MMARE11_48310} -> {mmae:MMARE11_14050, mmae:MMARE11_48320}
path_mmae00622.kgml: 4.2.1.80 -> 4.1.3.39 -> 1.2.1.10
path_mmae00622.kgml:
path_mmae00622.kgml: Found a trail of span 2 containing skipped vertices
path_mmae00622.kgml: 93 -> [96] -> 117
path_mmae00622.kgml: R02601 -> [R00750] -> R00228
path_mmae00622.kgml: mmae:MMARE11_48330 -> [{mmae:MMARE11_14060, mmae:MMARE11_48310}] -> {mmae:MMARE11_14050, mmae:MMARE11_48320}
path_mmae00622.kgml: 4.2.1.80 -> [4.1.3.39] -> 1.2.1.10
path_mmae00622.kgml:
path_mmae00622.kgml: --- 0.38 seconds ---

path_mmae00623.kgml: Toluene degradation
path_mmae00623.kgml: Initialization took 0.07 seconds
path_mmae00623.kgml: (not found)
path_mmae00623.kgml: --- 0.14 seconds ---

path_mmae00625.kgml: Chloroalkane and chloroalkene degradation
path_mmae00625.kgml: Initialization took 0.10 seconds
path_mmae00625.kgml: (not found)
path_mmae00625.kgml: --- 0.20 seconds ---

path_mmae00626.kgml: Naphthalene degradation
path_mmae00626.kgml: Initialization took 0.10 seconds
path_mmae00626.kgml: (not found)
path_mmae00626.kgml: --- 0.19 seconds ---

path_mmae00627.kgml: Aminobenzoate degradation
path_mmae00627.kgml: Initialization took 0.10 seconds
path_mmae00627.kgml: (not found)
path_mmae00627.kgml: --- 0.19 seconds ---

path_mmae00630.kgml: Glyoxylate and dicarboxylate metabolism
path_mmae00630.kgml: Initialization took 0.10 seconds
path_mmae00630.kgml: (not found)
path_mmae00630.kgml: --- 0.24 seconds ---

path_mmae00633.kgml: Nitrotoluene degradation
path_mmae00633.kgml: Initialization took 0.10 seconds
path_mmae00633.kgml: (not found)
path_mmae00633.kgml: --- 0.19 seconds ---

path_mmae00640.kgml: Propanoate metabolism
path_mmae00640.kgml: Initialization took 0.12 seconds
path_mmae00640.kgml:
path_mmae00640.kgml: Found a trail of span 2 without skipping any vertex
path_mmae00640.kgml: 52 -> 68
path_mmae00640.kgml: R00921 -> R01353
path_mmae00640.kgml: mmae:MMARE11_06590 -> mmae:MMARE11_06600
path_mmae00640.kgml: {2.3.1.222, 2.3.1.8} -> {2.7.2.1, 2.7.2.15}
path_mmae00640.kgml:
path_mmae00640.kgml: --- 0.34 seconds ---

path_mmae00643.kgml: Styrene degradation
path_mmae00643.kgml: Initialization took 0.05 seconds
path_mmae00643.kgml: (not found)
path_mmae00643.kgml: --- 0.14 seconds ---

path_mmae00650.kgml: Butanoate metabolism
path_mmae00650.kgml: Initialization took 0.06 seconds
path_mmae00650.kgml:
path_mmae00650.kgml: Found a trail of span 4 containing skipped vertices
path_mmae00650.kgml: 59 -> 57 -> [59] -> 61 -> 64
path_mmae00650.kgml: R01975 -> R00238 -> [R01975] -> R03276 -> R03026
path_mmae00650.kgml: mmae:MMARE11_45020 -> {mmae:MMARE11_04610, mmae:MMARE11_26670, mmae:MMARE11_38390, mmae:MMARE11_38840, mmae:MMARE11_42130, mmae:MMARE11_43600, mmae:MMARE11_44370, mmae:MMARE11_45030, mmae:MMARE11_46180, mmae:MMARE11_48180, mmae:MMARE11_48430, mmae:MMARE11_48600} -> [mmae:MMARE11_45020] -> mmae:MMARE11_45020 -> {mmae:MMARE11_04270, mmae:MMARE11_07280, mmae:MMARE11_09120, mmae:MMARE11_09540, mmae:MMARE11_09560, mmae:MMARE11_15830, mmae:MMARE11_18310, mmae:MMARE11_19610, mmae:MMARE11_22000, mmae:MMARE11_27830, mmae:MMARE11_41230, mmae:MMARE11_42150, mmae:MMARE11_42160, mmae:MMARE11_43500, mmae:MMARE11_44490, mmae:MMARE11_45020, mmae:MMARE11_47820, mmae:MMARE11_48120, mmae:MMARE11_48490, mmae:MMARE11_51480}
path_mmae00650.kgml: 1.1.1.35 -> 2.3.1.9 -> [1.1.1.35] -> 5.1.2.3 -> 4.2.1.17
path_mmae00650.kgml:
path_mmae00650.kgml: --- 13.30 seconds ---

path_mmae00660.kgml: C5-Branched dibasic acid metabolism
path_mmae00660.kgml: Initialization took 0.07 seconds
path_mmae00660.kgml:
path_mmae00660.kgml: Found a trail of span 3 without skipping any vertex
path_mmae00660.kgml: 41 -> 42 -> 43
path_mmae00660.kgml: R02407 -> R02491 -> R00237
path_mmae00660.kgml: mmae:MMARE11_39700 -> mmae:MMARE11_39690 -> mmae:MMARE11_39680
path_mmae00660.kgml: ? -> 4.2.1.56 -> 4.1.3.25
path_mmae00660.kgml:
path_mmae00660.kgml: Found a trail of span 2 without skipping any vertex
path_mmae00660.kgml: 31 -> 96
path_mmae00660.kgml: R03896 -> R03898
path_mmae00660.kgml: {mmae:MMARE11_16450, mmae:MMARE11_16460} -> {mmae:MMARE11_16450, mmae:MMARE11_16460}
path_mmae00660.kgml: 4.2.1.35 -> 4.2.1.35
path_mmae00660.kgml:
path_mmae00660.kgml: --- 0.43 seconds ---

path_mmae00670.kgml: One carbon pool by folate
path_mmae00670.kgml: Initialization took 0.14 seconds
path_mmae00670.kgml:
path_mmae00670.kgml: Found a trail of span 4 containing skipped vertices
path_mmae00670.kgml: 68 -> [23] -> 52 -> 23 -> 24
path_mmae00670.kgml: {R00937, R00940} -> [{R00936, R00939}] -> R02101 -> {R00936, R00939} -> {R02235, R02236}
path_mmae00670.kgml: mmae:MMARE11_18810 -> [mmae:MMARE11_18810] -> mmae:MMARE11_18800 -> mmae:MMARE11_18810 -> mmae:MMARE11_18810
path_mmae00670.kgml: {1.5.1.3, 1.5.1.3} -> [{1.5.1.3, 1.5.1.3}] -> 2.1.1.45 -> {1.5.1.3, 1.5.1.3} -> {1.5.1.3, 1.5.1.3}
path_mmae00670.kgml:
path_mmae00670.kgml: Found a trail of span 3 containing skipped vertices
path_mmae00670.kgml: 50 -> 51 -> [28] -> 20
path_mmae00670.kgml: R04325 -> R04560 -> [R01655] -> R04326
path_mmae00670.kgml: {mmae:MMARE11_06350, mmae:MMARE11_43560} -> mmae:MMARE11_43550 -> [mmae:MMARE11_11360] -> {mmae:MMARE11_06350, mmae:MMARE11_43560}
path_mmae00670.kgml: 2.1.2.2 -> 2.1.2.3 -> [3.5.4.9] -> 2.1.2.2
path_mmae00670.kgml:
path_mmae00670.kgml: --- 17.27 seconds ---

path_mmae00680.kgml: Methane metabolism
path_mmae00680.kgml: Initialization took 0.08 seconds
path_mmae00680.kgml:
path_mmae00680.kgml: Found a trail of span 3 without skipping any vertex
path_mmae00680.kgml: 229 -> 235 -> 237
path_mmae00680.kgml: R09398 -> R09399 -> R09400
path_mmae00680.kgml: mmae:MMARE11_12470 -> mmae:MMARE11_12460 -> mmae:MMARE11_12460
path_mmae00680.kgml: 2.7.8.28 -> 6.3.2.31 -> 6.3.2.34
path_mmae00680.kgml:
path_mmae00680.kgml: Found a trail of span 2 containing skipped vertices
path_mmae00680.kgml: 229 -> [235] -> 237
path_mmae00680.kgml: R09398 -> [R09399] -> R09400
path_mmae00680.kgml: mmae:MMARE11_12470 -> [mmae:MMARE11_12460] -> mmae:MMARE11_12460
path_mmae00680.kgml: 2.7.8.28 -> [6.3.2.31] -> 6.3.2.34
path_mmae00680.kgml:
path_mmae00680.kgml: Found a trail of span 2 without skipping any vertex
path_mmae00680.kgml: 203 -> 204
path_mmae00680.kgml: R00315 -> R00230
path_mmae00680.kgml: mmae:MMARE11_06600 -> mmae:MMARE11_06590
path_mmae00680.kgml: {2.7.2.1, 2.7.2.15} -> 2.3.1.8
path_mmae00680.kgml:
path_mmae00680.kgml: --- 0.51 seconds ---

path_mmae00730.kgml: Thiamine metabolism
path_mmae00730.kgml: Initialization took 0.08 seconds
path_mmae00730.kgml:
path_mmae00730.kgml: Found a trail of span 2 without skipping any vertex
path_mmae00730.kgml: 94 -> 75
path_mmae00730.kgml: R03472 -> R04509
path_mmae00730.kgml: mmae:MMARE11_06850 -> mmae:MMARE11_06840
path_mmae00730.kgml: 4.1.99.17 -> 2.7.4.7
path_mmae00730.kgml:
path_mmae00730.kgml: --- 0.31 seconds ---

path_mmae00740.kgml: Riboflavin metabolism
path_mmae00740.kgml: Initialization took 0.09 seconds
path_mmae00740.kgml:
path_mmae00740.kgml: Found a trail of span 3 containing skipped vertices
path_mmae00740.kgml: 32 -> [41] -> 42 -> 41
path_mmae00740.kgml: R07281 -> [R04457] -> R00066 -> R04457
path_mmae00740.kgml: {mmae:MMARE11_21440, mmae:MMARE11_27880} -> [mmae:MMARE11_21450] -> mmae:MMARE11_21430 -> mmae:MMARE11_21450
path_mmae00740.kgml: 4.1.99.12 -> [2.5.1.78] -> 2.5.1.9 -> 2.5.1.78
path_mmae00740.kgml:
path_mmae00740.kgml: --- 0.33 seconds ---

path_mmae00750.kgml: Vitamin B6 metabolism
path_mmae00750.kgml: Initialization took 0.09 seconds
path_mmae00750.kgml: (not found)
path_mmae00750.kgml: --- 0.19 seconds ---

path_mmae00760.kgml: Nicotinate and nicotinamide metabolism
path_mmae00760.kgml: Initialization took 0.10 seconds
path_mmae00760.kgml:
path_mmae00760.kgml: Found a trail of span 3 without skipping any vertex
path_mmae00760.kgml: 71 -> 72 -> 73
path_mmae00760.kgml: R00481 -> R04292 -> R03348
path_mmae00760.kgml: mmae:MMARE11_23150 -> mmae:MMARE11_23140 -> mmae:MMARE11_23160
path_mmae00760.kgml: 1.4.3.16 -> 2.5.1.72 -> 2.4.2.19
path_mmae00760.kgml:
path_mmae00760.kgml: Found a trail of span 2 containing skipped vertices
path_mmae00760.kgml: 71 -> [72] -> 73
path_mmae00760.kgml: R00481 -> [R04292] -> R03348
path_mmae00760.kgml: mmae:MMARE11_23150 -> [mmae:MMARE11_23140] -> mmae:MMARE11_23160
path_mmae00760.kgml: 1.4.3.16 -> [2.5.1.72] -> 2.4.2.19
path_mmae00760.kgml:
path_mmae00760.kgml: --- 0.61 seconds ---

path_mmae00770.kgml: Pantothenate and CoA biosynthesis
path_mmae00770.kgml: Initialization took 0.10 seconds
path_mmae00770.kgml:
path_mmae00770.kgml: Found a trail of span 3 without skipping any vertex
path_mmae00770.kgml: 93 -> 76 -> 71
path_mmae00770.kgml: R00489 -> R02473 -> R03018
path_mmae00770.kgml: {mmae:MMARE11_06420, mmae:MMARE11_30790, mmae:MMARE11_49260} -> mmae:MMARE11_49270 -> {mmae:MMARE11_41960, mmae:MMARE11_49250}
path_mmae00770.kgml: {4.1.1.11, 4.1.1.15} -> 6.3.2.1 -> 2.7.1.33
path_mmae00770.kgml:
path_mmae00770.kgml: Found a trail of span 2 containing skipped vertices
path_mmae00770.kgml: 93 -> [76] -> 71
path_mmae00770.kgml: R00489 -> [R02473] -> R03018
path_mmae00770.kgml: {mmae:MMARE11_06420, mmae:MMARE11_30790, mmae:MMARE11_49260} -> [mmae:MMARE11_49270] -> {mmae:MMARE11_41960, mmae:MMARE11_49250}
path_mmae00770.kgml: {4.1.1.11, 4.1.1.15} -> [6.3.2.1] -> 2.7.1.33
path_mmae00770.kgml:
path_mmae00770.kgml: Found a trail of span 2 without skipping any vertex
path_mmae00770.kgml: 82 -> 81
path_mmae00770.kgml: R00006 -> R03051
path_mmae00770.kgml: {mmae:MMARE11_14210, mmae:MMARE11_16290, mmae:MMARE11_16300, mmae:MMARE11_22540, mmae:MMARE11_26180, mmae:MMARE11_31830, mmae:MMARE11_48070} -> mmae:MMARE11_16310
path_mmae00770.kgml: 2.2.1.6 -> 1.1.1.86
path_mmae00770.kgml:
path_mmae00770.kgml: --- 0.57 seconds ---

path_mmae00780.kgml: Biotin metabolism
path_mmae00780.kgml: Initialization took 0.10 seconds
path_mmae00780.kgml:
path_mmae00780.kgml: Found a trail of span 3 without skipping any vertex
path_mmae00780.kgml: 34 -> 32 -> 31
path_mmae00780.kgml: R03210 -> R03231 -> R03182
path_mmae00780.kgml: mmae:MMARE11_23060 -> mmae:MMARE11_23050 -> mmae:MMARE11_23070
path_mmae00780.kgml: 2.3.1.47 -> 2.6.1.62 -> 6.3.3.3
path_mmae00780.kgml:
path_mmae00780.kgml: Found a trail of span 3 without skipping any vertex
path_mmae00780.kgml: 45 -> 32 -> 31
path_mmae00780.kgml: R10124 -> R03231 -> R03182
path_mmae00780.kgml: mmae:MMARE11_23060 -> mmae:MMARE11_23050 -> mmae:MMARE11_23070
path_mmae00780.kgml: 2.3.1.47 -> 2.6.1.62 -> 6.3.3.3
path_mmae00780.kgml:
path_mmae00780.kgml: Found a trail of span 2 containing skipped vertices
path_mmae00780.kgml: 34 -> [32] -> 31
path_mmae00780.kgml: R03210 -> [R03231] -> R03182
path_mmae00780.kgml: mmae:MMARE11_23060 -> [mmae:MMARE11_23050] -> mmae:MMARE11_23070
path_mmae00780.kgml: 2.3.1.47 -> [2.6.1.62] -> 6.3.3.3
path_mmae00780.kgml:
path_mmae00780.kgml: Found a trail of span 2 containing skipped vertices
path_mmae00780.kgml: 45 -> [32] -> 31
path_mmae00780.kgml: R10124 -> [R03231] -> R03182
path_mmae00780.kgml: mmae:MMARE11_23060 -> [mmae:MMARE11_23050] -> mmae:MMARE11_23070
path_mmae00780.kgml: 2.3.1.47 -> [2.6.1.62] -> 6.3.3.3
path_mmae00780.kgml:
path_mmae00780.kgml: --- 0.58 seconds ---

path_mmae00785.kgml: Lipoic acid metabolism
path_mmae00785.kgml: Initialization took 0.10 seconds
path_mmae00785.kgml:
path_mmae00785.kgml: Found a trail of span 2 without skipping any vertex
path_mmae00785.kgml: 5 -> 6
path_mmae00785.kgml: R07768 -> R07769
path_mmae00785.kgml: mmae:MMARE11_31880 -> mmae:MMARE11_31870
path_mmae00785.kgml: 2.8.1.8 -> 2.3.1.181
path_mmae00785.kgml:
path_mmae00785.kgml: Found a trail of span 2 without skipping any vertex
path_mmae00785.kgml: 11 -> 10
path_mmae00785.kgml: R07766 -> R07767
path_mmae00785.kgml: mmae:MMARE11_31870 -> mmae:MMARE11_31880
path_mmae00785.kgml: 2.3.1.181 -> 2.8.1.8
path_mmae00785.kgml:
path_mmae00785.kgml: --- 0.38 seconds ---

path_mmae00790.kgml: Folate biosynthesis
path_mmae00790.kgml: Initialization took 0.10 seconds
path_mmae00790.kgml:
path_mmae00790.kgml: Found a trail of span 4 without skipping any vertex
path_mmae00790.kgml: 171 -> 75 -> 74 -> 72
path_mmae00790.kgml: R11073 -> R03504 -> R03503 -> R03067
path_mmae00790.kgml: mmae:MMARE11_49320 -> mmae:MMARE11_49320 -> mmae:MMARE11_49310 -> {mmae:MMARE11_40430, mmae:MMARE11_49330}
path_mmae00790.kgml: 5.1.99.8 -> 4.1.2.25 -> 2.7.6.3 -> 2.5.1.15
path_mmae00790.kgml:
path_mmae00790.kgml: Found a trail of span 3 containing skipped vertices
path_mmae00790.kgml: 171 -> 75 -> [74] -> 72
path_mmae00790.kgml: R11073 -> R03504 -> [R03503] -> R03067
path_mmae00790.kgml: mmae:MMARE11_49320 -> mmae:MMARE11_49320 -> [mmae:MMARE11_49310] -> {mmae:MMARE11_40430, mmae:MMARE11_49330}
path_mmae00790.kgml: 5.1.99.8 -> 4.1.2.25 -> [2.7.6.3] -> 2.5.1.15
path_mmae00790.kgml:
path_mmae00790.kgml: Found a trail of span 3 without skipping any vertex
path_mmae00790.kgml: 171 -> 75 -> 73
path_mmae00790.kgml: R11073 -> R03504 -> R03066
path_mmae00790.kgml: mmae:MMARE11_49320 -> mmae:MMARE11_49320 -> {mmae:MMARE11_40430, mmae:MMARE11_49330}
path_mmae00790.kgml: 5.1.99.8 -> 4.1.2.25 -> 2.5.1.15
path_mmae00790.kgml:
path_mmae00790.kgml: Found a trail of span 3 containing skipped vertices
path_mmae00790.kgml: 171 -> [75] -> 74 -> 72
path_mmae00790.kgml: R11073 -> [R03504] -> R03503 -> R03067
path_mmae00790.kgml: mmae:MMARE11_49320 -> [mmae:MMARE11_49320] -> mmae:MMARE11_49310 -> {mmae:MMARE11_40430, mmae:MMARE11_49330}
path_mmae00790.kgml: 5.1.99.8 -> [4.1.2.25] -> 2.7.6.3 -> 2.5.1.15
path_mmae00790.kgml:
path_mmae00790.kgml: Found a trail of span 2 containing skipped vertices
path_mmae00790.kgml: 171 -> [75 -> 74] -> 72
path_mmae00790.kgml: R11073 -> [R03504 -> R03503] -> R03067
path_mmae00790.kgml: mmae:MMARE11_49320 -> [mmae:MMARE11_49320 -> mmae:MMARE11_49310] -> {mmae:MMARE11_40430, mmae:MMARE11_49330}
path_mmae00790.kgml: 5.1.99.8 -> [4.1.2.25 -> 2.7.6.3] -> 2.5.1.15
path_mmae00790.kgml:
path_mmae00790.kgml: Found a trail of span 2 containing skipped vertices
path_mmae00790.kgml: 171 -> [75] -> 73
path_mmae00790.kgml: R11073 -> [R03504] -> R03066
path_mmae00790.kgml: mmae:MMARE11_49320 -> [mmae:MMARE11_49320] -> {mmae:MMARE11_40430, mmae:MMARE11_49330}
path_mmae00790.kgml: 5.1.99.8 -> [4.1.2.25] -> 2.5.1.15
path_mmae00790.kgml:
path_mmae00790.kgml: --- 1.17 seconds ---

path_mmae00791.kgml: Atrazine degradation
path_mmae00791.kgml: Initialization took 0.10 seconds
path_mmae00791.kgml: (not found)
path_mmae00791.kgml: --- 0.19 seconds ---

path_mmae00860.kgml: Porphyrin and chlorophyll metabolism
path_mmae00860.kgml: Initialization took 0.05 seconds
path_mmae00860.kgml:
path_mmae00860.kgml: Found a trail of span 5 containing skipped vertices
path_mmae00860.kgml: 278 -> [276] -> 274 -> 273 -> 270 -> 271
path_mmae00860.kgml: R04109 -> [R02272] -> R00036 -> R00084 -> R03165 -> R03194
path_mmae00860.kgml: mmae:MMARE11_07920 -> [mmae:MMARE11_08200] -> mmae:MMARE11_07950 -> mmae:MMARE11_07930 -> {mmae:MMARE11_04770, mmae:MMARE11_07940} -> {mmae:MMARE11_07940, mmae:MMARE11_18140}
path_mmae00860.kgml: 1.2.1.70 -> [5.4.3.8] -> 4.2.1.24 -> 2.5.1.61 -> 4.2.1.75 -> 2.1.1.107
path_mmae00860.kgml:
path_mmae00860.kgml: Found a trail of span 4 containing skipped vertices
path_mmae00860.kgml: 278 -> [276 -> 274] -> 273 -> 270 -> 271
path_mmae00860.kgml: R04109 -> [R02272 -> R00036] -> R00084 -> R03165 -> R03194
path_mmae00860.kgml: mmae:MMARE11_07920 -> [mmae:MMARE11_08200 -> mmae:MMARE11_07950] -> mmae:MMARE11_07930 -> {mmae:MMARE11_04770, mmae:MMARE11_07940} -> {mmae:MMARE11_07940, mmae:MMARE11_18140}
path_mmae00860.kgml: 1.2.1.70 -> [5.4.3.8 -> 4.2.1.24] -> 2.5.1.61 -> 4.2.1.75 -> 2.1.1.107
path_mmae00860.kgml:
path_mmae00860.kgml: Found a trail of span 4 containing skipped vertices
path_mmae00860.kgml: 278 -> [276] -> 274 -> 273 -> [270] -> 271
path_mmae00860.kgml: R04109 -> [R02272] -> R00036 -> R00084 -> [R03165] -> R03194
path_mmae00860.kgml: mmae:MMARE11_07920 -> [mmae:MMARE11_08200] -> mmae:MMARE11_07950 -> mmae:MMARE11_07930 -> [{mmae:MMARE11_04770, mmae:MMARE11_07940}] -> {mmae:MMARE11_07940, mmae:MMARE11_18140}
path_mmae00860.kgml: 1.2.1.70 -> [5.4.3.8] -> 4.2.1.24 -> 2.5.1.61 -> [4.2.1.75] -> 2.1.1.107
path_mmae00860.kgml:
path_mmae00860.kgml: Found a trail of span 3 containing skipped vertices
path_mmae00860.kgml: 292 -> [293] -> 294 -> 317
path_mmae00860.kgml: R05181 -> [R05219] -> R05150 -> R05149
path_mmae00860.kgml: mmae:MMARE11_29760 -> [mmae:MMARE11_43760] -> mmae:MMARE11_29750 -> mmae:MMARE11_29770
path_mmae00860.kgml: 2.1.1.133 -> [2.1.1.152] -> 1.3.1.54 -> 2.1.1.132
path_mmae00860.kgml:
path_mmae00860.kgml: Found a trail of span 3 containing skipped vertices
path_mmae00860.kgml: 274 -> [273] -> 270 -> 271
path_mmae00860.kgml: R00036 -> [R00084] -> R03165 -> R03194
path_mmae00860.kgml: mmae:MMARE11_07950 -> [mmae:MMARE11_07930] -> {mmae:MMARE11_04770, mmae:MMARE11_07940} -> {mmae:MMARE11_07940, mmae:MMARE11_18140}
path_mmae00860.kgml: 4.2.1.24 -> [2.5.1.61] -> 4.2.1.75 -> 2.1.1.107
path_mmae00860.kgml:
path_mmae00860.kgml: Found a trail of span 2 containing skipped vertices
path_mmae00860.kgml: 292 -> [293 -> 294] -> 317
path_mmae00860.kgml: R05181 -> [R05219 -> R05150] -> R05149
path_mmae00860.kgml: mmae:MMARE11_29760 -> [mmae:MMARE11_43760 -> mmae:MMARE11_29750] -> mmae:MMARE11_29770
path_mmae00860.kgml: 2.1.1.133 -> [2.1.1.152 -> 1.3.1.54] -> 2.1.1.132
path_mmae00860.kgml:
path_mmae00860.kgml: Found a trail of span 2 without skipping any vertex
path_mmae00860.kgml: 269 -> 408
path_mmae00860.kgml: R03197 -> R04178
path_mmae00860.kgml: mmae:MMARE11_19620 -> mmae:MMARE11_19630
path_mmae00860.kgml: 4.1.1.37 -> 1.3.3.15
path_mmae00860.kgml:
path_mmae00860.kgml: Found a trail of span 2 containing skipped vertices
path_mmae00860.kgml: 274 -> [273 -> 270] -> 271
path_mmae00860.kgml: R00036 -> [R00084 -> R03165] -> R03194
path_mmae00860.kgml: mmae:MMARE11_07950 -> [mmae:MMARE11_07930 -> {mmae:MMARE11_04770, mmae:MMARE11_07940}] -> {mmae:MMARE11_07940, mmae:MMARE11_18140}
path_mmae00860.kgml: 4.2.1.24 -> [2.5.1.61 -> 4.2.1.75] -> 2.1.1.107
path_mmae00860.kgml:
path_mmae00860.kgml: Found a trail of span 2 containing skipped vertices
path_mmae00860.kgml: 312 -> [311] -> 310
path_mmae00860.kgml: R04148 -> [R04594] -> R05223
path_mmae00860.kgml: mmae:MMARE11_31540 -> [mmae:MMARE11_32060] -> mmae:MMARE11_31550
path_mmae00860.kgml: 2.4.2.21 -> [3.1.3.73] -> 2.7.8.26
path_mmae00860.kgml:
path_mmae00860.kgml: --- 2.24 seconds ---

path_mmae00900.kgml: Terpenoid backbone biosynthesis
path_mmae00900.kgml: Initialization took 0.10 seconds
path_mmae00900.kgml:
path_mmae00900.kgml: Found a trail of span 9 without skipping any vertex
path_mmae00900.kgml: 72 -> 75 -> 70 -> 101 -> 100 -> 98 -> 103 -> 105 -> 116
path_mmae00900.kgml: R01978 -> R02082 -> R02245 -> R03245 -> R01121 -> R01123 -> R01658 -> R02003 -> R02061
path_mmae00900.kgml: mmae:MMARE11_31130 -> mmae:MMARE11_31140 -> mmae:MMARE11_31170 -> mmae:MMARE11_31150 -> mmae:MMARE11_31160 -> {mmae:MMARE11_31180, mmae:MMARE11_46420} -> {mmae:MMARE11_24710, mmae:MMARE11_31080, mmae:MMARE11_31120, mmae:MMARE11_31190, mmae:MMARE11_46350, mmae:MMARE11_49170} -> {mmae:MMARE11_24710, mmae:MMARE11_31080, mmae:MMARE11_31120, mmae:MMARE11_31190, mmae:MMARE11_46350, mmae:MMARE11_49170} -> {mmae:MMARE11_24710, mmae:MMARE11_31080, mmae:MMARE11_31120, mmae:MMARE11_31190, mmae:MMARE11_46350, mmae:MMARE11_49170}
path_mmae00900.kgml: 2.3.3.10 -> 1.1.1.34 -> 2.7.1.36 -> 2.7.4.2 -> 4.1.1.33 -> 5.3.3.2 -> 2.5.1.1 -> 2.5.1.10 -> 2.5.1.29
path_mmae00900.kgml:
path_mmae00900.kgml: Found a trail of span 8 without skipping any vertex
path_mmae00900.kgml: 72 -> 75 -> 70 -> 101 -> 100 -> 103 -> 105 -> 116
path_mmae00900.kgml: R01978 -> R02082 -> R02245 -> R03245 -> R01121 -> R01658 -> R02003 -> R02061
path_mmae00900.kgml: mmae:MMARE11_31130 -> mmae:MMARE11_31140 -> mmae:MMARE11_31170 -> mmae:MMARE11_31150 -> mmae:MMARE11_31160 -> {mmae:MMARE11_24710, mmae:MMARE11_31080, mmae:MMARE11_31120, mmae:MMARE11_31190, mmae:MMARE11_46350, mmae:MMARE11_49170} -> {mmae:MMARE11_24710, mmae:MMARE11_31080, mmae:MMARE11_31120, mmae:MMARE11_31190, mmae:MMARE11_46350, mmae:MMARE11_49170} -> {mmae:MMARE11_24710, mmae:MMARE11_31080, mmae:MMARE11_31120, mmae:MMARE11_31190, mmae:MMARE11_46350, mmae:MMARE11_49170}
path_mmae00900.kgml: 2.3.3.10 -> 1.1.1.34 -> 2.7.1.36 -> 2.7.4.2 -> 4.1.1.33 -> 2.5.1.1 -> 2.5.1.10 -> 2.5.1.29
path_mmae00900.kgml:
path_mmae00900.kgml: Found a trail of span 8 containing skipped vertices
path_mmae00900.kgml: 72 -> 75 -> 70 -> 101 -> 100 -> 98 -> 103 -> [105] -> 116
path_mmae00900.kgml: R01978 -> R02082 -> R02245 -> R03245 -> R01121 -> R01123 -> R01658 -> [R02003] -> R02061
path_mmae00900.kgml: mmae:MMARE11_31130 -> mmae:MMARE11_31140 -> mmae:MMARE11_31170 -> mmae:MMARE11_31150 -> mmae:MMARE11_31160 -> {mmae:MMARE11_31180, mmae:MMARE11_46420} -> {mmae:MMARE11_24710, mmae:MMARE11_31080, mmae:MMARE11_31120, mmae:MMARE11_31190, mmae:MMARE11_46350, mmae:MMARE11_49170} -> [{mmae:MMARE11_24710, mmae:MMARE11_31080, mmae:MMARE11_31120, mmae:MMARE11_31190, mmae:MMARE11_46350, mmae:MMARE11_49170}] -> {mmae:MMARE11_24710, mmae:MMARE11_31080, mmae:MMARE11_31120, mmae:MMARE11_31190, mmae:MMARE11_46350, mmae:MMARE11_49170}
path_mmae00900.kgml: 2.3.3.10 -> 1.1.1.34 -> 2.7.1.36 -> 2.7.4.2 -> 4.1.1.33 -> 5.3.3.2 -> 2.5.1.1 -> [2.5.1.10] -> 2.5.1.29
path_mmae00900.kgml:
path_mmae00900.kgml: Found a trail of span 8 without skipping any vertex
path_mmae00900.kgml: 72 -> 75 -> 70 -> 101 -> 100 -> 98 -> 105 -> 116
path_mmae00900.kgml: R01978 -> R02082 -> R02245 -> R03245 -> R01121 -> R01123 -> R02003 -> R02061
path_mmae00900.kgml: mmae:MMARE11_31130 -> mmae:MMARE11_31140 -> mmae:MMARE11_31170 -> mmae:MMARE11_31150 -> mmae:MMARE11_31160 -> {mmae:MMARE11_31180, mmae:MMARE11_46420} -> {mmae:MMARE11_24710, mmae:MMARE11_31080, mmae:MMARE11_31120, mmae:MMARE11_31190, mmae:MMARE11_46350, mmae:MMARE11_49170} -> {mmae:MMARE11_24710, mmae:MMARE11_31080, mmae:MMARE11_31120, mmae:MMARE11_31190, mmae:MMARE11_46350, mmae:MMARE11_49170}
path_mmae00900.kgml: 2.3.3.10 -> 1.1.1.34 -> 2.7.1.36 -> 2.7.4.2 -> 4.1.1.33 -> 5.3.3.2 -> 2.5.1.10 -> 2.5.1.29
path_mmae00900.kgml:
path_mmae00900.kgml: Found a trail of span 7 without skipping any vertex
path_mmae00900.kgml: 72 -> 75 -> 70 -> 101 -> 100 -> 105 -> 116
path_mmae00900.kgml: R01978 -> R02082 -> R02245 -> R03245 -> R01121 -> R02003 -> R02061
path_mmae00900.kgml: mmae:MMARE11_31130 -> mmae:MMARE11_31140 -> mmae:MMARE11_31170 -> mmae:MMARE11_31150 -> mmae:MMARE11_31160 -> {mmae:MMARE11_24710, mmae:MMARE11_31080, mmae:MMARE11_31120, mmae:MMARE11_31190, mmae:MMARE11_46350, mmae:MMARE11_49170} -> {mmae:MMARE11_24710, mmae:MMARE11_31080, mmae:MMARE11_31120, mmae:MMARE11_31190, mmae:MMARE11_46350, mmae:MMARE11_49170}
path_mmae00900.kgml: 2.3.3.10 -> 1.1.1.34 -> 2.7.1.36 -> 2.7.4.2 -> 4.1.1.33 -> 2.5.1.10 -> 2.5.1.29
path_mmae00900.kgml:
path_mmae00900.kgml: Found a trail of span 7 without skipping any vertex
path_mmae00900.kgml: 72 -> 75 -> 70 -> 101 -> 100 -> 98 -> 116
path_mmae00900.kgml: R01978 -> R02082 -> R02245 -> R03245 -> R01121 -> R01123 -> R02061
path_mmae00900.kgml: mmae:MMARE11_31130 -> mmae:MMARE11_31140 -> mmae:MMARE11_31170 -> mmae:MMARE11_31150 -> mmae:MMARE11_31160 -> {mmae:MMARE11_31180, mmae:MMARE11_46420} -> {mmae:MMARE11_24710, mmae:MMARE11_31080, mmae:MMARE11_31120, mmae:MMARE11_31190, mmae:MMARE11_46350, mmae:MMARE11_49170}
path_mmae00900.kgml: 2.3.3.10 -> 1.1.1.34 -> 2.7.1.36 -> 2.7.4.2 -> 4.1.1.33 -> 5.3.3.2 -> 2.5.1.29
path_mmae00900.kgml:
path_mmae00900.kgml: Found a trail of span 6 containing skipped vertices
path_mmae00900.kgml: 72 -> 75 -> [70] -> 101 -> [100] -> 103 -> 105 -> 116
path_mmae00900.kgml: R01978 -> R02082 -> [R02245] -> R03245 -> [R01121] -> R01658 -> R02003 -> R02061
path_mmae00900.kgml: mmae:MMARE11_31130 -> mmae:MMARE11_31140 -> [mmae:MMARE11_31170] -> mmae:MMARE11_31150 -> [mmae:MMARE11_31160] -> {mmae:MMARE11_24710, mmae:MMARE11_31080, mmae:MMARE11_31120, mmae:MMARE11_31190, mmae:MMARE11_46350, mmae:MMARE11_49170} -> {mmae:MMARE11_24710, mmae:MMARE11_31080, mmae:MMARE11_31120, mmae:MMARE11_31190, mmae:MMARE11_46350, mmae:MMARE11_49170} -> {mmae:MMARE11_24710, mmae:MMARE11_31080, mmae:MMARE11_31120, mmae:MMARE11_31190, mmae:MMARE11_46350, mmae:MMARE11_49170}
path_mmae00900.kgml: 2.3.3.10 -> 1.1.1.34 -> [2.7.1.36] -> 2.7.4.2 -> [4.1.1.33] -> 2.5.1.1 -> 2.5.1.10 -> 2.5.1.29
path_mmae00900.kgml:
path_mmae00900.kgml: Found a trail of span 6 without skipping any vertex
path_mmae00900.kgml: 72 -> 75 -> 70 -> 101 -> 100 -> 116
path_mmae00900.kgml: R01978 -> R02082 -> R02245 -> R03245 -> R01121 -> R02061
path_mmae00900.kgml: mmae:MMARE11_31130 -> mmae:MMARE11_31140 -> mmae:MMARE11_31170 -> mmae:MMARE11_31150 -> mmae:MMARE11_31160 -> {mmae:MMARE11_24710, mmae:MMARE11_31080, mmae:MMARE11_31120, mmae:MMARE11_31190, mmae:MMARE11_46350, mmae:MMARE11_49170}
path_mmae00900.kgml: 2.3.3.10 -> 1.1.1.34 -> 2.7.1.36 -> 2.7.4.2 -> 4.1.1.33 -> 2.5.1.29
path_mmae00900.kgml:
path_mmae00900.kgml: Found a trail of span 5 containing skipped vertices
path_mmae00900.kgml: 72 -> 75 -> [70] -> 101 -> [100] -> 105 -> 116
path_mmae00900.kgml: R01978 -> R02082 -> [R02245] -> R03245 -> [R01121] -> R02003 -> R02061
path_mmae00900.kgml: mmae:MMARE11_31130 -> mmae:MMARE11_31140 -> [mmae:MMARE11_31170] -> mmae:MMARE11_31150 -> [mmae:MMARE11_31160] -> {mmae:MMARE11_24710, mmae:MMARE11_31080, mmae:MMARE11_31120, mmae:MMARE11_31190, mmae:MMARE11_46350, mmae:MMARE11_49170} -> {mmae:MMARE11_24710, mmae:MMARE11_31080, mmae:MMARE11_31120, mmae:MMARE11_31190, mmae:MMARE11_46350, mmae:MMARE11_49170}
path_mmae00900.kgml: 2.3.3.10 -> 1.1.1.34 -> [2.7.1.36] -> 2.7.4.2 -> [4.1.1.33] -> 2.5.1.10 -> 2.5.1.29
path_mmae00900.kgml:
path_mmae00900.kgml: Found a trail of span 4 containing skipped vertices
path_mmae00900.kgml: 72 -> 75 -> [70] -> 101 -> [100] -> 116
path_mmae00900.kgml: R01978 -> R02082 -> [R02245] -> R03245 -> [R01121] -> R02061
path_mmae00900.kgml: mmae:MMARE11_31130 -> mmae:MMARE11_31140 -> [mmae:MMARE11_31170] -> mmae:MMARE11_31150 -> [mmae:MMARE11_31160] -> {mmae:MMARE11_24710, mmae:MMARE11_31080, mmae:MMARE11_31120, mmae:MMARE11_31190, mmae:MMARE11_46350, mmae:MMARE11_49170}
path_mmae00900.kgml: 2.3.3.10 -> 1.1.1.34 -> [2.7.1.36] -> 2.7.4.2 -> [4.1.1.33] -> 2.5.1.29
path_mmae00900.kgml:
path_mmae00900.kgml: Found a trail of span 2 containing skipped vertices
path_mmae00900.kgml: 66 -> [67] -> 68
path_mmae00900.kgml: R05633 -> [R05634] -> R05637
path_mmae00900.kgml: mmae:MMARE11_48970 -> [mmae:MMARE11_42910] -> mmae:MMARE11_48960
path_mmae00900.kgml: 2.7.7.60 -> [2.7.1.148] -> 4.6.1.12
path_mmae00900.kgml:
path_mmae00900.kgml: --- 4.37 seconds ---

path_mmae00903.kgml: Limonene and pinene degradation
path_mmae00903.kgml: Initialization took 0.08 seconds
path_mmae00903.kgml: (not found)
path_mmae00903.kgml: --- 0.13 seconds ---

path_mmae00906.kgml: Carotenoid biosynthesis
path_mmae00906.kgml: Initialization took 0.06 seconds
path_mmae00906.kgml: (not found)
path_mmae00906.kgml: --- 0.14 seconds ---

path_mmae00910.kgml: Nitrogen metabolism
path_mmae00910.kgml: Initialization took 0.06 seconds
path_mmae00910.kgml: (not found)
path_mmae00910.kgml: --- 0.16 seconds ---

path_mmae00920.kgml: Sulfur metabolism
path_mmae00920.kgml: Initialization took 0.07 seconds
path_mmae00920.kgml:
path_mmae00920.kgml: Found a trail of span 2 without skipping any vertex
path_mmae00920.kgml: 160 -> 159
path_mmae00920.kgml: R00529 -> R00509
path_mmae00920.kgml: {mmae:MMARE11_39420, mmae:MMARE11_39430} -> {mmae:MMARE11_39420, mmae:MMARE11_40730}
path_mmae00920.kgml: 2.7.7.4 -> 2.7.1.25
path_mmae00920.kgml:
path_mmae00920.kgml: Found a trail of span 2 without skipping any vertex
path_mmae00920.kgml: 109 -> 103
path_mmae00920.kgml: R00586 -> R00897
path_mmae00920.kgml: {mmae:MMARE11_35540, mmae:MMARE11_42980} -> {mmae:MMARE11_35530, mmae:MMARE11_49970}
path_mmae00920.kgml: 2.3.1.30 -> {2.5.1.47, 2.5.1.65}
path_mmae00920.kgml:
path_mmae00920.kgml: Found a trail of span 2 without skipping any vertex
path_mmae00920.kgml: 48 -> 29
path_mmae00920.kgml: R02021 -> R00859
path_mmae00920.kgml: {mmae:MMARE11_33250, mmae:MMARE11_36180} -> {mmae:MMARE11_33240, mmae:MMARE11_36170}
path_mmae00920.kgml: 1.8.4.8 -> 1.8.7.1
path_mmae00920.kgml:
path_mmae00920.kgml: Found a trail of span 2 without skipping any vertex
path_mmae00920.kgml: 150 -> 149
path_mmae00920.kgml: R02021 -> R00859
path_mmae00920.kgml: {mmae:MMARE11_33250, mmae:MMARE11_36180} -> {mmae:MMARE11_33240, mmae:MMARE11_36170}
path_mmae00920.kgml: 1.8.4.8 -> 1.8.7.1
path_mmae00920.kgml:
path_mmae00920.kgml: --- 0.89 seconds ---

path_mmae00930.kgml: Caprolactam degradation
path_mmae00930.kgml: Initialization took 0.10 seconds
path_mmae00930.kgml: (not found)
path_mmae00930.kgml: --- 0.19 seconds ---

path_mmae00970.kgml: Aminoacyl-tRNA biosynthesis
path_mmae00970.kgml: Initialization took 0.10 seconds
path_mmae00970.kgml: (not found)
path_mmae00970.kgml: --- 0.19 seconds ---

path_mmae00983.kgml: Drug metabolism - other enzymes
path_mmae00983.kgml: Initialization took 0.07 seconds
path_mmae00983.kgml:
path_mmae00983.kgml: Found a trail of span 3 without skipping any vertex
path_mmae00983.kgml: 96 -> 93 -> 83
path_mmae00983.kgml: R08221 -> R08222 -> R08230
path_mmae00983.kgml: mmae:MMARE11_11650 -> mmae:MMARE11_11660 -> mmae:MMARE11_11660
path_mmae00983.kgml: 3.5.4.5 -> 2.4.2.4 -> 2.4.2.4
path_mmae00983.kgml:
path_mmae00983.kgml: Found a trail of span 2 containing skipped vertices
path_mmae00983.kgml: 96 -> [93] -> 83
path_mmae00983.kgml: R08221 -> [R08222] -> R08230
path_mmae00983.kgml: mmae:MMARE11_11650 -> [mmae:MMARE11_11660] -> mmae:MMARE11_11660
path_mmae00983.kgml: 3.5.4.5 -> [2.4.2.4] -> 2.4.2.4
path_mmae00983.kgml:
path_mmae00983.kgml: --- 0.41 seconds ---

path_mmae00984.kgml: Steroid degradation
path_mmae00984.kgml: Initialization took 0.10 seconds
path_mmae00984.kgml:
path_mmae00984.kgml: Found a trail of span 3 without skipping any vertex
path_mmae00984.kgml: 18 -> 23 -> 26
path_mmae00984.kgml: R09819 -> R04597 -> R09883
path_mmae00984.kgml: {mmae:MMARE11_48770, mmae:MMARE11_48800} -> mmae:MMARE11_48780 -> mmae:MMARE11_48790
path_mmae00984.kgml: 1.14.14.12 -> 1.13.11.25 -> 3.7.1.17
path_mmae00984.kgml:
path_mmae00984.kgml: Found a trail of span 2 containing skipped vertices
path_mmae00984.kgml: 18 -> [23] -> 26
path_mmae00984.kgml: R09819 -> [R04597] -> R09883
path_mmae00984.kgml: {mmae:MMARE11_48770, mmae:MMARE11_48800} -> [mmae:MMARE11_48780] -> mmae:MMARE11_48790
path_mmae00984.kgml: 1.14.14.12 -> [1.13.11.25] -> 3.7.1.17
path_mmae00984.kgml:
path_mmae00984.kgml: --- 0.32 seconds ---

path_mmae01040.kgml: Biosynthesis of unsaturated fatty acids
path_mmae01040.kgml: Initialization took 0.05 seconds
path_mmae01040.kgml: (not found)
path_mmae01040.kgml: --- 0.10 seconds ---

path_mmae01053.kgml: Biosynthesis of siderophore group nonribosomal peptides
path_mmae01053.kgml: Initialization took 0.05 seconds
path_mmae01053.kgml: (not found)
path_mmae01053.kgml: --- 0.10 seconds ---

--- 735.51 seconds ---
