# Supplementary material for: CoMetGeNe: mining conserved neighborhood patterns in metabolic and genomic contexts
Source: BMC Bioinformatics. 2019 Jan 10;20:19. doi: 10.1186/s12859-018-2542-2 (PMC6327494; doi:10.1186/s12859-018-2542-2)
Supplement: Supplementary file 14 — Trail finding results for completely assembled representative bacterial genomes present in NCBI Genomes. Of the 1,545 fully assembled representative bacterial genomes in NCBI, corresponding entries have been identified in KEGG for 1,467 species, for which trail finding has been performed for all combinations of gap parameters δG and δD ranging from 0 to 3. This additional file is available from https://doi.org/10.6084/m9.figshare.7288769. (GZ 178,532 kb) [file 12859_2018_2542_MOESM14_ESM.gz › results/wch_dG2_dD3.hnet]

--- delta_G = 2, delta_D = 3 ---

path_wch00010.kgml: Glycolysis / Gluconeogenesis
path_wch00010.kgml: Initialization took 0.53 seconds
path_wch00010.kgml:
path_wch00010.kgml: Found a trail of span 3 without skipping any vertex
path_wch00010.kgml: 48 -> 49 -> 50
path_wch00010.kgml: R00014 -> R03270 -> R02569
path_wch00010.kgml: {wch:wcw_1202, wch:wcw_1203} -> {wch:wcw_1202, wch:wcw_1203} -> wch:wcw_1201
path_wch00010.kgml: {1.2.4.1, 2.2.1.6, 4.1.1.1} -> 1.2.4.1 -> 2.3.1.12
path_wch00010.kgml:
path_wch00010.kgml: --- 0.85 seconds ---

path_wch00020.kgml: Citrate cycle (TCA cycle)
path_wch00020.kgml: Initialization took 0.63 seconds
path_wch00020.kgml:
path_wch00020.kgml: Found a trail of span 4 containing skipped vertices
path_wch00020.kgml: 30 -> 31 -> 28 -> [30] -> 29
path_wch00020.kgml: R03316 -> R02570 -> R07618 -> [R03316] -> R00621
path_wch00020.kgml: wch:wcw_0997 -> wch:wcw_0998 -> {wch:wcw_0100, wch:wcw_0999} -> [wch:wcw_0997] -> wch:wcw_0997
path_wch00020.kgml: 1.2.4.2 -> 2.3.1.61 -> 1.8.1.4 -> [1.2.4.2] -> 1.2.4.2
path_wch00020.kgml:
path_wch00020.kgml: Found a trail of span 3 containing skipped vertices
path_wch00020.kgml: 82 -> [80 -> 77] -> 75 -> 77
path_wch00020.kgml: R02569 -> [R07618 -> R03270] -> R00014 -> R03270
path_wch00020.kgml: wch:wcw_1201 -> [{wch:wcw_0100, wch:wcw_0999} -> {wch:wcw_1202, wch:wcw_1203}] -> {wch:wcw_1202, wch:wcw_1203} -> {wch:wcw_1202, wch:wcw_1203}
path_wch00020.kgml: 2.3.1.12 -> [1.8.1.4 -> 1.2.4.1] -> {1.2.4.1, 2.2.1.6, 4.1.1.1} -> 1.2.4.1
path_wch00020.kgml:
path_wch00020.kgml: Found a trail of span 2 without skipping any vertex
path_wch00020.kgml: 41 -> 42
path_wch00020.kgml: R00351 -> R00342
path_wch00020.kgml: wch:wcw_1240 -> wch:wcw_1241
path_wch00020.kgml: {2.3.3.1, 2.3.3.16, 2.3.3.3} -> {1.1.1.299, 1.1.1.37}
path_wch00020.kgml:
path_wch00020.kgml: --- 12.12 seconds ---

path_wch00030.kgml: Pentose phosphate pathway
path_wch00030.kgml: Initialization took 0.38 seconds
path_wch00030.kgml:
path_wch00030.kgml: Found a trail of span 2 containing skipped vertices
path_wch00030.kgml: 157 -> 57
path_wch00030.kgml: {R02736, R10907} -> R02035
path_wch00030.kgml: wch:wcw_1132 -> wch:wcw_1134
path_wch00030.kgml: {1.1.1.363, 1.1.1.49, 1.1.1.363, 1.1.1.388} -> 3.1.1.31
path_wch00030.kgml: Skipped genes: wch:wcw_1133
path_wch00030.kgml:
path_wch00030.kgml: Found a trail of span 2 containing skipped vertices
path_wch00030.kgml: 58 -> 57
path_wch00030.kgml: R02736 -> R02035
path_wch00030.kgml: wch:wcw_1132 -> wch:wcw_1134
path_wch00030.kgml: {1.1.1.363, 1.1.1.49} -> 3.1.1.31
path_wch00030.kgml: Skipped genes: wch:wcw_1133
path_wch00030.kgml:
path_wch00030.kgml: --- 0.76 seconds ---

path_wch00040.kgml: Pentose and glucuronate interconversions
path_wch00040.kgml: Initialization took 0.05 seconds
path_wch00040.kgml: (not found)
path_wch00040.kgml: --- 0.09 seconds ---

path_wch00051.kgml: Fructose and mannose metabolism
path_wch00051.kgml: Initialization took 0.13 seconds
path_wch00051.kgml: (not found)
path_wch00051.kgml: --- 0.17 seconds ---

path_wch00052.kgml: Galactose metabolism
path_wch00052.kgml: Initialization took 0.05 seconds
path_wch00052.kgml: (not found)
path_wch00052.kgml: --- 0.09 seconds ---

path_wch00061.kgml: Fatty acid biosynthesis
path_wch00061.kgml: Initialization took 0.39 seconds
path_wch00061.kgml:
path_wch00061.kgml: Found a trail of span 10 containing skipped vertices
path_wch00061.kgml: 147 -> 262 -> 142 -> [268 -> 136 -> 63] -> 130 -> [270 -> 125 -> 62] -> 119 -> [276 -> 114 -> 61] -> 108 -> [278 -> 103 -> 60] -> 97 -> [280 -> 92 -> 59] -> 86 -> [283 -> 81 -> 58] -> 75 -> [286 -> 70 -> 53] -> 54
path_wch00061.kgml: R01626 -> R10707 -> R04533 -> [R04428 -> {R04429, R04430} -> R04952] -> R04953 -> [R04954 -> {R04955, R04956} -> R04957] -> R04536 -> [R04537 -> {R04958, R04959} -> R04960] -> R04534 -> [R04535 -> {R04961, R04962} -> R04963] -> R04964 -> [R04965 -> {R04724, R04725} -> R04726] -> R04566 -> [R04568 -> {R04966, R04967} -> R04968] -> R04543 -> [R04544 -> {R04969, R04970} -> R07762] -> R07763
path_wch00061.kgml: wch:wcw_1188 -> wch:wcw_1189 -> wch:wcw_1187 -> [wch:wcw_1509 -> wch:wcw_0642 -> wch:wcw_1374] -> wch:wcw_1187 -> [wch:wcw_1509 -> wch:wcw_0642 -> wch:wcw_1374] -> wch:wcw_1187 -> [wch:wcw_1509 -> wch:wcw_0642 -> wch:wcw_1374] -> wch:wcw_1187 -> [wch:wcw_1509 -> wch:wcw_0642 -> wch:wcw_1374] -> wch:wcw_1187 -> [wch:wcw_1509 -> wch:wcw_0642 -> wch:wcw_1374] -> wch:wcw_1187 -> [wch:wcw_1509 -> wch:wcw_0642 -> wch:wcw_1374] -> wch:wcw_1187 -> [wch:wcw_1509 -> wch:wcw_0642 -> wch:wcw_1374] -> wch:wcw_1187
path_wch00061.kgml: {2.3.1.39, 2.3.1.85, 2.3.1.86} -> 2.3.1.180 -> {1.1.1.100, 2.3.1.85, 2.3.1.86} -> [{2.3.1.85, 2.3.1.86, 4.2.1.59} -> {1.3.1.9, 1.3.1.10, 1.3.1.104, 1.3.1.39, 2.3.1.85, 2.3.1.86} -> {2.3.1.179, 2.3.1.41, 2.3.1.85, 2.3.1.86}] -> {1.1.1.100, 2.3.1.85, 2.3.1.86} -> [{2.3.1.85, 2.3.1.86, 4.2.1.59} -> {1.3.1.9, 1.3.1.10, 1.3.1.104, 1.3.1.39, 2.3.1.85, 2.3.1.86} -> {2.3.1.179, 2.3.1.41, 2.3.1.85, 2.3.1.86}] -> {1.1.1.100, 2.3.1.85, 2.3.1.86} -> [{2.3.1.85, 2.3.1.86, 4.2.1.59} -> {1.3.1.9, 1.3.1.10, 1.3.1.104, 1.3.1.39, 2.3.1.85, 2.3.1.86} -> {2.3.1.179, 2.3.1.41, 2.3.1.85, 2.3.1.86}] -> {1.1.1.100, 2.3.1.85, 2.3.1.86} -> [{2.3.1.85, 2.3.1.86, 4.2.1.59} -> {1.3.1.9, 1.3.1.10, 1.3.1.104, 1.3.1.39, 2.3.1.85, 2.3.1.86} -> {2.3.1.179, 2.3.1.41, 2.3.1.85, 2.3.1.86}] -> {1.1.1.100, 2.3.1.85, 2.3.1.86} -> [{2.3.1.85, 2.3.1.86, 4.2.1.59} -> {1.3.1.9, 1.3.1.10, 1.3.1.104, 1.3.1.39, 2.3.1.85, 2.3.1.86} -> {2.3.1.179, 2.3.1.41, 2.3.1.85, 2.3.1.86}] -> {1.1.1.100, 2.3.1.85, 2.3.1.86} -> [{2.3.1.85, 2.3.1.86, 4.2.1.59} -> {1.3.1.9, 1.3.1.10, 1.3.1.104, 1.3.1.39, 2.3.1.85, 2.3.1.86} -> {2.3.1.179, 2.3.1.41, 2.3.1.85, 2.3.1.86}] -> {1.1.1.100, 2.3.1.85, 2.3.1.86} -> [{2.3.1.85, 2.3.1.86, 4.2.1.59} -> {1.3.1.9, 1.3.1.10, 1.3.1.104, 1.3.1.39, 2.3.1.85, 2.3.1.86} -> {2.3.1.179, 2.3.1.199, 2.3.1.41}] -> 1.1.1.100
path_wch00061.kgml:
path_wch00061.kgml: Found a trail of span 9 containing skipped vertices
path_wch00061.kgml: 147 -> [259] -> 142 -> [268 -> 136 -> 63] -> 130 -> [270 -> 125 -> 62] -> 119 -> [276 -> 114 -> 61] -> 108 -> [278 -> 103 -> 60] -> 97 -> [280 -> 92 -> 59] -> 86 -> [283 -> 81 -> 58] -> 75 -> [286 -> 70 -> 53] -> 54
path_wch00061.kgml: R01626 -> [R04355] -> R04533 -> [R04428 -> {R04429, R04430} -> R04952] -> R04953 -> [R04954 -> {R04955, R04956} -> R04957] -> R04536 -> [R04537 -> {R04958, R04959} -> R04960] -> R04534 -> [R04535 -> {R04961, R04962} -> R04963] -> R04964 -> [R04965 -> {R04724, R04725} -> R04726] -> R04566 -> [R04568 -> {R04966, R04967} -> R04968] -> R04543 -> [R04544 -> {R04969, R04970} -> R07762] -> R07763
path_wch00061.kgml: wch:wcw_1188 -> [wch:wcw_1374] -> wch:wcw_1187 -> [wch:wcw_1509 -> wch:wcw_0642 -> wch:wcw_1374] -> wch:wcw_1187 -> [wch:wcw_1509 -> wch:wcw_0642 -> wch:wcw_1374] -> wch:wcw_1187 -> [wch:wcw_1509 -> wch:wcw_0642 -> wch:wcw_1374] -> wch:wcw_1187 -> [wch:wcw_1509 -> wch:wcw_0642 -> wch:wcw_1374] -> wch:wcw_1187 -> [wch:wcw_1509 -> wch:wcw_0642 -> wch:wcw_1374] -> wch:wcw_1187 -> [wch:wcw_1509 -> wch:wcw_0642 -> wch:wcw_1374] -> wch:wcw_1187 -> [wch:wcw_1509 -> wch:wcw_0642 -> wch:wcw_1374] -> wch:wcw_1187
path_wch00061.kgml: {2.3.1.39, 2.3.1.85, 2.3.1.86} -> [{2.3.1.179, 2.3.1.41, 2.3.1.85, 2.3.1.86}] -> {1.1.1.100, 2.3.1.85, 2.3.1.86} -> [{2.3.1.85, 2.3.1.86, 4.2.1.59} -> {1.3.1.9, 1.3.1.10, 1.3.1.104, 1.3.1.39, 2.3.1.85, 2.3.1.86} -> {2.3.1.179, 2.3.1.41, 2.3.1.85, 2.3.1.86}] -> {1.1.1.100, 2.3.1.85, 2.3.1.86} -> [{2.3.1.85, 2.3.1.86, 4.2.1.59} -> {1.3.1.9, 1.3.1.10, 1.3.1.104, 1.3.1.39, 2.3.1.85, 2.3.1.86} -> {2.3.1.179, 2.3.1.41, 2.3.1.85, 2.3.1.86}] -> {1.1.1.100, 2.3.1.85, 2.3.1.86} -> [{2.3.1.85, 2.3.1.86, 4.2.1.59} -> {1.3.1.9, 1.3.1.10, 1.3.1.104, 1.3.1.39, 2.3.1.85, 2.3.1.86} -> {2.3.1.179, 2.3.1.41, 2.3.1.85, 2.3.1.86}] -> {1.1.1.100, 2.3.1.85, 2.3.1.86} -> [{2.3.1.85, 2.3.1.86, 4.2.1.59} -> {1.3.1.9, 1.3.1.10, 1.3.1.104, 1.3.1.39, 2.3.1.85, 2.3.1.86} -> {2.3.1.179, 2.3.1.41, 2.3.1.85, 2.3.1.86}] -> {1.1.1.100, 2.3.1.85, 2.3.1.86} -> [{2.3.1.85, 2.3.1.86, 4.2.1.59} -> {1.3.1.9, 1.3.1.10, 1.3.1.104, 1.3.1.39, 2.3.1.85, 2.3.1.86} -> {2.3.1.179, 2.3.1.41, 2.3.1.85, 2.3.1.86}] -> {1.1.1.100, 2.3.1.85, 2.3.1.86} -> [{2.3.1.85, 2.3.1.86, 4.2.1.59} -> {1.3.1.9, 1.3.1.10, 1.3.1.104, 1.3.1.39, 2.3.1.85, 2.3.1.86} -> {2.3.1.179, 2.3.1.41, 2.3.1.85, 2.3.1.86}] -> {1.1.1.100, 2.3.1.85, 2.3.1.86} -> [{2.3.1.85, 2.3.1.86, 4.2.1.59} -> {1.3.1.9, 1.3.1.10, 1.3.1.104, 1.3.1.39, 2.3.1.85, 2.3.1.86} -> {2.3.1.179, 2.3.1.199, 2.3.1.41}] -> 1.1.1.100
path_wch00061.kgml:
path_wch00061.kgml: Found a trail of span 8 containing skipped vertices
path_wch00061.kgml: 147 -> [63] -> 130 -> [270 -> 125 -> 62] -> 119 -> [276 -> 114 -> 61] -> 108 -> [278 -> 103 -> 60] -> 97 -> [280 -> 92 -> 59] -> 86 -> [283 -> 81 -> 58] -> 75 -> [286 -> 70 -> 53] -> 54
path_wch00061.kgml: R01626 -> [R04952] -> R04953 -> [R04954 -> {R04955, R04956} -> R04957] -> R04536 -> [R04537 -> {R04958, R04959} -> R04960] -> R04534 -> [R04535 -> {R04961, R04962} -> R04963] -> R04964 -> [R04965 -> {R04724, R04725} -> R04726] -> R04566 -> [R04568 -> {R04966, R04967} -> R04968] -> R04543 -> [R04544 -> {R04969, R04970} -> R07762] -> R07763
path_wch00061.kgml: wch:wcw_1188 -> [wch:wcw_1374] -> wch:wcw_1187 -> [wch:wcw_1509 -> wch:wcw_0642 -> wch:wcw_1374] -> wch:wcw_1187 -> [wch:wcw_1509 -> wch:wcw_0642 -> wch:wcw_1374] -> wch:wcw_1187 -> [wch:wcw_1509 -> wch:wcw_0642 -> wch:wcw_1374] -> wch:wcw_1187 -> [wch:wcw_1509 -> wch:wcw_0642 -> wch:wcw_1374] -> wch:wcw_1187 -> [wch:wcw_1509 -> wch:wcw_0642 -> wch:wcw_1374] -> wch:wcw_1187 -> [wch:wcw_1509 -> wch:wcw_0642 -> wch:wcw_1374] -> wch:wcw_1187
path_wch00061.kgml: {2.3.1.39, 2.3.1.85, 2.3.1.86} -> [{2.3.1.179, 2.3.1.41, 2.3.1.85, 2.3.1.86}] -> {1.1.1.100, 2.3.1.85, 2.3.1.86} -> [{2.3.1.85, 2.3.1.86, 4.2.1.59} -> {1.3.1.9, 1.3.1.10, 1.3.1.104, 1.3.1.39, 2.3.1.85, 2.3.1.86} -> {2.3.1.179, 2.3.1.41, 2.3.1.85, 2.3.1.86}] -> {1.1.1.100, 2.3.1.85, 2.3.1.86} -> [{2.3.1.85, 2.3.1.86, 4.2.1.59} -> {1.3.1.9, 1.3.1.10, 1.3.1.104, 1.3.1.39, 2.3.1.85, 2.3.1.86} -> {2.3.1.179, 2.3.1.41, 2.3.1.85, 2.3.1.86}] -> {1.1.1.100, 2.3.1.85, 2.3.1.86} -> [{2.3.1.85, 2.3.1.86, 4.2.1.59} -> {1.3.1.9, 1.3.1.10, 1.3.1.104, 1.3.1.39, 2.3.1.85, 2.3.1.86} -> {2.3.1.179, 2.3.1.41, 2.3.1.85, 2.3.1.86}] -> {1.1.1.100, 2.3.1.85, 2.3.1.86} -> [{2.3.1.85, 2.3.1.86, 4.2.1.59} -> {1.3.1.9, 1.3.1.10, 1.3.1.104, 1.3.1.39, 2.3.1.85, 2.3.1.86} -> {2.3.1.179, 2.3.1.41, 2.3.1.85, 2.3.1.86}] -> {1.1.1.100, 2.3.1.85, 2.3.1.86} -> [{2.3.1.85, 2.3.1.86, 4.2.1.59} -> {1.3.1.9, 1.3.1.10, 1.3.1.104, 1.3.1.39, 2.3.1.85, 2.3.1.86} -> {2.3.1.179, 2.3.1.41, 2.3.1.85, 2.3.1.86}] -> {1.1.1.100, 2.3.1.85, 2.3.1.86} -> [{2.3.1.85, 2.3.1.86, 4.2.1.59} -> {1.3.1.9, 1.3.1.10, 1.3.1.104, 1.3.1.39, 2.3.1.85, 2.3.1.86} -> {2.3.1.179, 2.3.1.199, 2.3.1.41}] -> 1.1.1.100
path_wch00061.kgml:
path_wch00061.kgml: Found a trail of span 7 containing skipped vertices
path_wch00061.kgml: 147 -> [62] -> 119 -> [276 -> 114 -> 61] -> 108 -> [278 -> 103 -> 60] -> 97 -> [280 -> 92 -> 59] -> 86 -> [283 -> 81 -> 58] -> 75 -> [286 -> 70 -> 53] -> 54
path_wch00061.kgml: R01626 -> [R04957] -> R04536 -> [R04537 -> {R04958, R04959} -> R04960] -> R04534 -> [R04535 -> {R04961, R04962} -> R04963] -> R04964 -> [R04965 -> {R04724, R04725} -> R04726] -> R04566 -> [R04568 -> {R04966, R04967} -> R04968] -> R04543 -> [R04544 -> {R04969, R04970} -> R07762] -> R07763
path_wch00061.kgml: wch:wcw_1188 -> [wch:wcw_1374] -> wch:wcw_1187 -> [wch:wcw_1509 -> wch:wcw_0642 -> wch:wcw_1374] -> wch:wcw_1187 -> [wch:wcw_1509 -> wch:wcw_0642 -> wch:wcw_1374] -> wch:wcw_1187 -> [wch:wcw_1509 -> wch:wcw_0642 -> wch:wcw_1374] -> wch:wcw_1187 -> [wch:wcw_1509 -> wch:wcw_0642 -> wch:wcw_1374] -> wch:wcw_1187 -> [wch:wcw_1509 -> wch:wcw_0642 -> wch:wcw_1374] -> wch:wcw_1187
path_wch00061.kgml: {2.3.1.39, 2.3.1.85, 2.3.1.86} -> [{2.3.1.179, 2.3.1.41, 2.3.1.85, 2.3.1.86}] -> {1.1.1.100, 2.3.1.85, 2.3.1.86} -> [{2.3.1.85, 2.3.1.86, 4.2.1.59} -> {1.3.1.9, 1.3.1.10, 1.3.1.104, 1.3.1.39, 2.3.1.85, 2.3.1.86} -> {2.3.1.179, 2.3.1.41, 2.3.1.85, 2.3.1.86}] -> {1.1.1.100, 2.3.1.85, 2.3.1.86} -> [{2.3.1.85, 2.3.1.86, 4.2.1.59} -> {1.3.1.9, 1.3.1.10, 1.3.1.104, 1.3.1.39, 2.3.1.85, 2.3.1.86} -> {2.3.1.179, 2.3.1.41, 2.3.1.85, 2.3.1.86}] -> {1.1.1.100, 2.3.1.85, 2.3.1.86} -> [{2.3.1.85, 2.3.1.86, 4.2.1.59} -> {1.3.1.9, 1.3.1.10, 1.3.1.104, 1.3.1.39, 2.3.1.85, 2.3.1.86} -> {2.3.1.179, 2.3.1.41, 2.3.1.85, 2.3.1.86}] -> {1.1.1.100, 2.3.1.85, 2.3.1.86} -> [{2.3.1.85, 2.3.1.86, 4.2.1.59} -> {1.3.1.9, 1.3.1.10, 1.3.1.104, 1.3.1.39, 2.3.1.85, 2.3.1.86} -> {2.3.1.179, 2.3.1.41, 2.3.1.85, 2.3.1.86}] -> {1.1.1.100, 2.3.1.85, 2.3.1.86} -> [{2.3.1.85, 2.3.1.86, 4.2.1.59} -> {1.3.1.9, 1.3.1.10, 1.3.1.104, 1.3.1.39, 2.3.1.85, 2.3.1.86} -> {2.3.1.179, 2.3.1.199, 2.3.1.41}] -> 1.1.1.100
path_wch00061.kgml:
path_wch00061.kgml: Found a trail of span 6 containing skipped vertices
path_wch00061.kgml: 147 -> [61] -> 108 -> [278 -> 103 -> 60] -> 97 -> [280 -> 92 -> 59] -> 86 -> [283 -> 81 -> 58] -> 75 -> [286 -> 70 -> 53] -> 54
path_wch00061.kgml: R01626 -> [R04960] -> R04534 -> [R04535 -> {R04961, R04962} -> R04963] -> R04964 -> [R04965 -> {R04724, R04725} -> R04726] -> R04566 -> [R04568 -> {R04966, R04967} -> R04968] -> R04543 -> [R04544 -> {R04969, R04970} -> R07762] -> R07763
path_wch00061.kgml: wch:wcw_1188 -> [wch:wcw_1374] -> wch:wcw_1187 -> [wch:wcw_1509 -> wch:wcw_0642 -> wch:wcw_1374] -> wch:wcw_1187 -> [wch:wcw_1509 -> wch:wcw_0642 -> wch:wcw_1374] -> wch:wcw_1187 -> [wch:wcw_1509 -> wch:wcw_0642 -> wch:wcw_1374] -> wch:wcw_1187 -> [wch:wcw_1509 -> wch:wcw_0642 -> wch:wcw_1374] -> wch:wcw_1187
path_wch00061.kgml: {2.3.1.39, 2.3.1.85, 2.3.1.86} -> [{2.3.1.179, 2.3.1.41, 2.3.1.85, 2.3.1.86}] -> {1.1.1.100, 2.3.1.85, 2.3.1.86} -> [{2.3.1.85, 2.3.1.86, 4.2.1.59} -> {1.3.1.9, 1.3.1.10, 1.3.1.104, 1.3.1.39, 2.3.1.85, 2.3.1.86} -> {2.3.1.179, 2.3.1.41, 2.3.1.85, 2.3.1.86}] -> {1.1.1.100, 2.3.1.85, 2.3.1.86} -> [{2.3.1.85, 2.3.1.86, 4.2.1.59} -> {1.3.1.9, 1.3.1.10, 1.3.1.104, 1.3.1.39, 2.3.1.85, 2.3.1.86} -> {2.3.1.179, 2.3.1.41, 2.3.1.85, 2.3.1.86}] -> {1.1.1.100, 2.3.1.85, 2.3.1.86} -> [{2.3.1.85, 2.3.1.86, 4.2.1.59} -> {1.3.1.9, 1.3.1.10, 1.3.1.104, 1.3.1.39, 2.3.1.85, 2.3.1.86} -> {2.3.1.179, 2.3.1.41, 2.3.1.85, 2.3.1.86}] -> {1.1.1.100, 2.3.1.85, 2.3.1.86} -> [{2.3.1.85, 2.3.1.86, 4.2.1.59} -> {1.3.1.9, 1.3.1.10, 1.3.1.104, 1.3.1.39, 2.3.1.85, 2.3.1.86} -> {2.3.1.179, 2.3.1.199, 2.3.1.41}] -> 1.1.1.100
path_wch00061.kgml:
path_wch00061.kgml: Found a trail of span 5 containing skipped vertices
path_wch00061.kgml: 147 -> [60] -> 97 -> [280 -> 92 -> 59] -> 86 -> [283 -> 81 -> 58] -> 75 -> [286 -> 70 -> 53] -> 54
path_wch00061.kgml: R01626 -> [R04963] -> R04964 -> [R04965 -> {R04724, R04725} -> R04726] -> R04566 -> [R04568 -> {R04966, R04967} -> R04968] -> R04543 -> [R04544 -> {R04969, R04970} -> R07762] -> R07763
path_wch00061.kgml: wch:wcw_1188 -> [wch:wcw_1374] -> wch:wcw_1187 -> [wch:wcw_1509 -> wch:wcw_0642 -> wch:wcw_1374] -> wch:wcw_1187 -> [wch:wcw_1509 -> wch:wcw_0642 -> wch:wcw_1374] -> wch:wcw_1187 -> [wch:wcw_1509 -> wch:wcw_0642 -> wch:wcw_1374] -> wch:wcw_1187
path_wch00061.kgml: {2.3.1.39, 2.3.1.85, 2.3.1.86} -> [{2.3.1.179, 2.3.1.41, 2.3.1.85, 2.3.1.86}] -> {1.1.1.100, 2.3.1.85, 2.3.1.86} -> [{2.3.1.85, 2.3.1.86, 4.2.1.59} -> {1.3.1.9, 1.3.1.10, 1.3.1.104, 1.3.1.39, 2.3.1.85, 2.3.1.86} -> {2.3.1.179, 2.3.1.41, 2.3.1.85, 2.3.1.86}] -> {1.1.1.100, 2.3.1.85, 2.3.1.86} -> [{2.3.1.85, 2.3.1.86, 4.2.1.59} -> {1.3.1.9, 1.3.1.10, 1.3.1.104, 1.3.1.39, 2.3.1.85, 2.3.1.86} -> {2.3.1.179, 2.3.1.41, 2.3.1.85, 2.3.1.86}] -> {1.1.1.100, 2.3.1.85, 2.3.1.86} -> [{2.3.1.85, 2.3.1.86, 4.2.1.59} -> {1.3.1.9, 1.3.1.10, 1.3.1.104, 1.3.1.39, 2.3.1.85, 2.3.1.86} -> {2.3.1.179, 2.3.1.199, 2.3.1.41}] -> 1.1.1.100
path_wch00061.kgml:
path_wch00061.kgml: Found a trail of span 4 containing skipped vertices
path_wch00061.kgml: 147 -> [59] -> 86 -> [283 -> 81 -> 58] -> 75 -> [286 -> 70 -> 53] -> 54
path_wch00061.kgml: R01626 -> [R04726] -> R04566 -> [R04568 -> {R04966, R04967} -> R04968] -> R04543 -> [R04544 -> {R04969, R04970} -> R07762] -> R07763
path_wch00061.kgml: wch:wcw_1188 -> [wch:wcw_1374] -> wch:wcw_1187 -> [wch:wcw_1509 -> wch:wcw_0642 -> wch:wcw_1374] -> wch:wcw_1187 -> [wch:wcw_1509 -> wch:wcw_0642 -> wch:wcw_1374] -> wch:wcw_1187
path_wch00061.kgml: {2.3.1.39, 2.3.1.85, 2.3.1.86} -> [{2.3.1.179, 2.3.1.41, 2.3.1.85, 2.3.1.86}] -> {1.1.1.100, 2.3.1.85, 2.3.1.86} -> [{2.3.1.85, 2.3.1.86, 4.2.1.59} -> {1.3.1.9, 1.3.1.10, 1.3.1.104, 1.3.1.39, 2.3.1.85, 2.3.1.86} -> {2.3.1.179, 2.3.1.41, 2.3.1.85, 2.3.1.86}] -> {1.1.1.100, 2.3.1.85, 2.3.1.86} -> [{2.3.1.85, 2.3.1.86, 4.2.1.59} -> {1.3.1.9, 1.3.1.10, 1.3.1.104, 1.3.1.39, 2.3.1.85, 2.3.1.86} -> {2.3.1.179, 2.3.1.199, 2.3.1.41}] -> 1.1.1.100
path_wch00061.kgml:
path_wch00061.kgml: Found a trail of span 3 containing skipped vertices
path_wch00061.kgml: 147 -> [58] -> 75 -> [286 -> 70 -> 53] -> 54
path_wch00061.kgml: R01626 -> [R04968] -> R04543 -> [R04544 -> {R04969, R04970} -> R07762] -> R07763
path_wch00061.kgml: wch:wcw_1188 -> [wch:wcw_1374] -> wch:wcw_1187 -> [wch:wcw_1509 -> wch:wcw_0642 -> wch:wcw_1374] -> wch:wcw_1187
path_wch00061.kgml: {2.3.1.39, 2.3.1.85, 2.3.1.86} -> [{2.3.1.179, 2.3.1.41, 2.3.1.85, 2.3.1.86}] -> {1.1.1.100, 2.3.1.85, 2.3.1.86} -> [{2.3.1.85, 2.3.1.86, 4.2.1.59} -> {1.3.1.9, 1.3.1.10, 1.3.1.104, 1.3.1.39, 2.3.1.85, 2.3.1.86} -> {2.3.1.179, 2.3.1.199, 2.3.1.41}] -> 1.1.1.100
path_wch00061.kgml:
path_wch00061.kgml: Found a trail of span 2 containing skipped vertices
path_wch00061.kgml: 147 -> [53] -> 54
path_wch00061.kgml: R01626 -> [R07762] -> R07763
path_wch00061.kgml: wch:wcw_1188 -> [wch:wcw_1374] -> wch:wcw_1187
path_wch00061.kgml: {2.3.1.39, 2.3.1.85, 2.3.1.86} -> [{2.3.1.179, 2.3.1.199, 2.3.1.41}] -> 1.1.1.100
path_wch00061.kgml:
path_wch00061.kgml: --- 2.10 seconds ---

path_wch00072.kgml: Synthesis and degradation of ketone bodies
path_wch00072.kgml: Initialization took 0.04 seconds
path_wch00072.kgml: (not found)
path_wch00072.kgml: --- 0.08 seconds ---

path_wch00100.kgml: Steroid biosynthesis
path_wch00100.kgml: Initialization took 0.05 seconds
path_wch00100.kgml: (not found)
path_wch00100.kgml: --- 0.09 seconds ---

path_wch00121.kgml: Secondary bile acid biosynthesis
path_wch00121.kgml: Initialization took 0.05 seconds
path_wch00121.kgml: (not found)
path_wch00121.kgml: --- 0.07 seconds ---

path_wch00130.kgml: Ubiquinone and other terpenoid-quinone biosynthesis
path_wch00130.kgml: Initialization took 0.17 seconds
path_wch00130.kgml:
path_wch00130.kgml: Found a trail of span 6 containing skipped vertices
path_wch00130.kgml: 69 -> 61 -> [54] -> 60 -> 59 -> 58 -> [85] -> 107
path_wch00130.kgml: R01717 -> R08165 -> [R08166] -> R04031 -> R04030 -> R07263 -> [R07262] -> R05617
path_wch00130.kgml: wch:wcw_1016 -> {wch:wcw_1017, wch:wcw_1025} -> [wch:wcw_1199] -> wch:wcw_1029 -> wch:wcw_1030 -> wch:wcw_1027 -> [{wch:wcw_0197, wch:wcw_0460}] -> wch:wcw_1028
path_wch00130.kgml: 5.4.4.2 -> 2.2.1.9 -> [4.2.99.20] -> 4.2.1.113 -> 6.2.1.26 -> 4.1.3.36 -> [3.1.2.28] -> 2.5.1.74
path_wch00130.kgml: Skipped genes: wch:wcw_1026
path_wch00130.kgml:
path_wch00130.kgml: Found a trail of span 6 containing skipped vertices
path_wch00130.kgml: 69 -> 61 -> [54] -> 60 -> 59 -> 58 -> [85] -> 108
path_wch00130.kgml: R01717 -> R08165 -> [R08166] -> R04031 -> R04030 -> R07263 -> [R07262] -> R06858
path_wch00130.kgml: wch:wcw_1016 -> {wch:wcw_1017, wch:wcw_1025} -> [wch:wcw_1199] -> wch:wcw_1029 -> wch:wcw_1030 -> wch:wcw_1027 -> [{wch:wcw_0197, wch:wcw_0460}] -> wch:wcw_1028
path_wch00130.kgml: 5.4.4.2 -> 2.2.1.9 -> [4.2.99.20] -> 4.2.1.113 -> 6.2.1.26 -> 4.1.3.36 -> [3.1.2.28] -> ?
path_wch00130.kgml: Skipped genes: wch:wcw_1026
path_wch00130.kgml:
path_wch00130.kgml: Found a trail of span 5 containing skipped vertices
path_wch00130.kgml: 69 -> 61 -> [54 -> 60] -> 59 -> 58 -> [85] -> 108
path_wch00130.kgml: R01717 -> R08165 -> [R08166 -> R04031] -> R04030 -> R07263 -> [R07262] -> R06858
path_wch00130.kgml: wch:wcw_1016 -> {wch:wcw_1017, wch:wcw_1025} -> [wch:wcw_1199 -> wch:wcw_1029] -> wch:wcw_1030 -> wch:wcw_1027 -> [{wch:wcw_0197, wch:wcw_0460}] -> wch:wcw_1028
path_wch00130.kgml: 5.4.4.2 -> 2.2.1.9 -> [4.2.99.20 -> 4.2.1.113] -> 6.2.1.26 -> 4.1.3.36 -> [3.1.2.28] -> ?
path_wch00130.kgml: Skipped genes: wch:wcw_1029, wch:wcw_1026
path_wch00130.kgml:
path_wch00130.kgml: Found a trail of span 5 containing skipped vertices
path_wch00130.kgml: 69 -> 61 -> [54] -> 60 -> [59] -> 58 -> [85] -> 108
path_wch00130.kgml: R01717 -> R08165 -> [R08166] -> R04031 -> [R04030] -> R07263 -> [R07262] -> R06858
path_wch00130.kgml: wch:wcw_1016 -> {wch:wcw_1017, wch:wcw_1025} -> [wch:wcw_1199] -> wch:wcw_1029 -> [wch:wcw_1030] -> wch:wcw_1027 -> [{wch:wcw_0197, wch:wcw_0460}] -> wch:wcw_1028
path_wch00130.kgml: 5.4.4.2 -> 2.2.1.9 -> [4.2.99.20] -> 4.2.1.113 -> [6.2.1.26] -> 4.1.3.36 -> [3.1.2.28] -> ?
path_wch00130.kgml: Skipped genes: wch:wcw_1026
path_wch00130.kgml:
path_wch00130.kgml: Found a trail of span 5 containing skipped vertices
path_wch00130.kgml: 69 -> 61 -> [54] -> 60 -> 59 -> [58 -> 85] -> 107
path_wch00130.kgml: R01717 -> R08165 -> [R08166] -> R04031 -> R04030 -> [R07263 -> R07262] -> R05617
path_wch00130.kgml: wch:wcw_1016 -> {wch:wcw_1017, wch:wcw_1025} -> [wch:wcw_1199] -> wch:wcw_1029 -> wch:wcw_1030 -> [wch:wcw_1027 -> {wch:wcw_0197, wch:wcw_0460}] -> wch:wcw_1028
path_wch00130.kgml: 5.4.4.2 -> 2.2.1.9 -> [4.2.99.20] -> 4.2.1.113 -> 6.2.1.26 -> [4.1.3.36 -> 3.1.2.28] -> 2.5.1.74
path_wch00130.kgml: Skipped genes: wch:wcw_1027, wch:wcw_1026
path_wch00130.kgml:
path_wch00130.kgml: Found a trail of span 5 containing skipped vertices
path_wch00130.kgml: 69 -> 61 -> [54] -> 60 -> 59 -> [58 -> 85] -> 108
path_wch00130.kgml: R01717 -> R08165 -> [R08166] -> R04031 -> R04030 -> [R07263 -> R07262] -> R06858
path_wch00130.kgml: wch:wcw_1016 -> {wch:wcw_1017, wch:wcw_1025} -> [wch:wcw_1199] -> wch:wcw_1029 -> wch:wcw_1030 -> [wch:wcw_1027 -> {wch:wcw_0197, wch:wcw_0460}] -> wch:wcw_1028
path_wch00130.kgml: 5.4.4.2 -> 2.2.1.9 -> [4.2.99.20] -> 4.2.1.113 -> 6.2.1.26 -> [4.1.3.36 -> 3.1.2.28] -> ?
path_wch00130.kgml: Skipped genes: wch:wcw_1027, wch:wcw_1026
path_wch00130.kgml:
path_wch00130.kgml: Found a trail of span 4 containing skipped vertices
path_wch00130.kgml: 69 -> 61 -> [54 -> 60 -> 59] -> 58 -> [85] -> 108
path_wch00130.kgml: R01717 -> R08165 -> [R08166 -> R04031 -> R04030] -> R07263 -> [R07262] -> R06858
path_wch00130.kgml: wch:wcw_1016 -> {wch:wcw_1017, wch:wcw_1025} -> [wch:wcw_1199 -> wch:wcw_1029 -> wch:wcw_1030] -> wch:wcw_1027 -> [{wch:wcw_0197, wch:wcw_0460}] -> wch:wcw_1028
path_wch00130.kgml: 5.4.4.2 -> 2.2.1.9 -> [4.2.99.20 -> 4.2.1.113 -> 6.2.1.26] -> 4.1.3.36 -> [3.1.2.28] -> ?
path_wch00130.kgml: Skipped genes: wch:wcw_1026
path_wch00130.kgml:
path_wch00130.kgml: Found a trail of span 4 containing skipped vertices
path_wch00130.kgml: 69 -> 61 -> [54] -> 60 -> [59 -> 58 -> 85] -> 107
path_wch00130.kgml: R01717 -> R08165 -> [R08166] -> R04031 -> [R04030 -> R07263 -> R07262] -> R05617
path_wch00130.kgml: wch:wcw_1016 -> {wch:wcw_1017, wch:wcw_1025} -> [wch:wcw_1199] -> wch:wcw_1029 -> [wch:wcw_1030 -> wch:wcw_1027 -> {wch:wcw_0197, wch:wcw_0460}] -> wch:wcw_1028
path_wch00130.kgml: 5.4.4.2 -> 2.2.1.9 -> [4.2.99.20] -> 4.2.1.113 -> [6.2.1.26 -> 4.1.3.36 -> 3.1.2.28] -> 2.5.1.74
path_wch00130.kgml: Skipped genes: wch:wcw_1027, wch:wcw_1026
path_wch00130.kgml:
path_wch00130.kgml: Found a trail of span 4 containing skipped vertices
path_wch00130.kgml: 69 -> 61 -> [54] -> 60 -> [59 -> 58 -> 85] -> 108
path_wch00130.kgml: R01717 -> R08165 -> [R08166] -> R04031 -> [R04030 -> R07263 -> R07262] -> R06858
path_wch00130.kgml: wch:wcw_1016 -> {wch:wcw_1017, wch:wcw_1025} -> [wch:wcw_1199] -> wch:wcw_1029 -> [wch:wcw_1030 -> wch:wcw_1027 -> {wch:wcw_0197, wch:wcw_0460}] -> wch:wcw_1028
path_wch00130.kgml: 5.4.4.2 -> 2.2.1.9 -> [4.2.99.20] -> 4.2.1.113 -> [6.2.1.26 -> 4.1.3.36 -> 3.1.2.28] -> ?
path_wch00130.kgml: Skipped genes: wch:wcw_1027, wch:wcw_1026
path_wch00130.kgml:
path_wch00130.kgml: --- 0.79 seconds ---

path_wch00190.kgml: Oxidative phosphorylation
path_wch00190.kgml: Initialization took 1.53 seconds
path_wch00190.kgml: (not found)
path_wch00190.kgml: --- 1.58 seconds ---

path_wch00220.kgml: Arginine biosynthesis
path_wch00220.kgml: Initialization took 0.08 seconds
path_wch00220.kgml: (not found)
path_wch00220.kgml: --- 0.12 seconds ---

path_wch00230.kgml: Purine metabolism
path_wch00230.kgml: Initialization took 2.64 seconds
path_wch00230.kgml:
path_wch00230.kgml: Found a trail of span 4 containing skipped vertices
path_wch00230.kgml: 165 -> [169 -> 205] -> 206 -> [204] -> 169 -> 205
path_wch00230.kgml: R04560 -> [R01127 -> R01130] -> {R01230, R01231} -> [R01134] -> R01127 -> R01130
path_wch00230.kgml: wch:wcw_1655 -> [wch:wcw_1655 -> wch:wcw_1654] -> wch:wcw_1658 -> [wch:wcw_0845] -> wch:wcw_1655 -> wch:wcw_1654
path_wch00230.kgml: 2.1.2.3 -> [3.5.4.10 -> 1.1.1.205] -> {6.3.5.2, 6.3.5.2} -> [1.7.1.7] -> 3.5.4.10 -> 1.1.1.205
path_wch00230.kgml:
path_wch00230.kgml: Found a trail of span 3 containing skipped vertices
path_wch00230.kgml: 220 -> [300] -> 244 -> [300 -> 139] -> 239
path_wch00230.kgml: R00332 -> [R00430] -> R00441 -> [R00430 -> R02019] -> R02090
path_wch00230.kgml: wch:wcw_0706 -> [wch:wcw_1283] -> {wch:wcw_0592, wch:wcw_0593, wch:wcw_0707, wch:wcw_1481} -> [wch:wcw_1283 -> {wch:wcw_1591, wch:wcw_1592}] -> wch:wcw_0706
path_wch00230.kgml: 2.7.4.8 -> [2.7.1.40] -> {2.7.7.48, 2.7.7.6} -> [2.7.1.40 -> 1.17.4.1] -> {2.7.4.12, 2.7.4.8}
path_wch00230.kgml:
path_wch00230.kgml: Found a trail of span 2 containing skipped vertices
path_wch00230.kgml: 178 -> [445] -> 179
path_wch00230.kgml: R00124 -> [R11634] -> R01137
path_wch00230.kgml: {wch:wcw_1543, wch:wcw_1545} -> [wch:wcw_0332] -> {wch:wcw_1543, wch:wcw_1545}
path_wch00230.kgml: 2.7.4.6 -> [1.1.98.6] -> 2.7.4.6
path_wch00230.kgml: Skipped genes: wch:wcw_1544
path_wch00230.kgml:
path_wch00230.kgml: Found a trail of span 2 containing skipped vertices
path_wch00230.kgml: 238 -> [139] -> 240
path_wch00230.kgml: R00330 -> [R02019] -> R01857
path_wch00230.kgml: {wch:wcw_1543, wch:wcw_1545} -> [{wch:wcw_1591, wch:wcw_1592}] -> {wch:wcw_1543, wch:wcw_1545}
path_wch00230.kgml: 2.7.4.6 -> [1.17.4.1] -> 2.7.4.6
path_wch00230.kgml: Skipped genes: wch:wcw_1544
path_wch00230.kgml:
path_wch00230.kgml: --- 4.91 seconds ---

path_wch00240.kgml: Pyrimidine metabolism
path_wch00240.kgml: Initialization took 2.40 seconds
path_wch00240.kgml:
path_wch00240.kgml: Found a trail of span 3 containing skipped vertices
path_wch00240.kgml: 124 -> [121 -> 102] -> 104 -> [303] -> 148
path_wch00240.kgml: R00570 -> [R00442 -> R00438] -> R00156 -> [R11635] -> R02331
path_wch00240.kgml: {wch:wcw_1543, wch:wcw_1545} -> [{wch:wcw_0592, wch:wcw_0593, wch:wcw_0707, wch:wcw_1481} -> wch:wcw_0687] -> {wch:wcw_1543, wch:wcw_1545} -> [wch:wcw_0332] -> {wch:wcw_1543, wch:wcw_1545}
path_wch00240.kgml: 2.7.4.6 -> [{2.7.7.48, 2.7.7.6} -> 2.7.7.8] -> 2.7.4.6 -> [1.1.98.6] -> 2.7.4.6
path_wch00240.kgml: Skipped genes: wch:wcw_1544
path_wch00240.kgml:
path_wch00240.kgml: Found a trail of span 3 containing skipped vertices
path_wch00240.kgml: 124 -> [121 -> 102] -> 104 -> [107 -> 304] -> 139
path_wch00240.kgml: R00570 -> [R00442 -> R00438] -> R00156 -> [{R00571, R00573} -> R11636] -> R02326
path_wch00240.kgml: {wch:wcw_1543, wch:wcw_1545} -> [{wch:wcw_0592, wch:wcw_0593, wch:wcw_0707, wch:wcw_1481} -> wch:wcw_0687] -> {wch:wcw_1543, wch:wcw_1545} -> [wch:wcw_1108 -> wch:wcw_0332] -> {wch:wcw_1543, wch:wcw_1545}
path_wch00240.kgml: 2.7.4.6 -> [{2.7.7.48, 2.7.7.6} -> 2.7.7.8] -> 2.7.4.6 -> [{6.3.4.2, 6.3.4.2} -> 1.1.98.6] -> 2.7.4.6
path_wch00240.kgml: Skipped genes: wch:wcw_1544
path_wch00240.kgml:
path_wch00240.kgml: Found a trail of span 2 without skipping any vertex
path_wch00240.kgml: 97 -> 98
path_wch00240.kgml: R01397 -> R01993
path_wch00240.kgml: {wch:wcw_0340, wch:wcw_0341} -> wch:wcw_0339
path_wch00240.kgml: 2.1.3.2 -> 3.5.2.3
path_wch00240.kgml:
path_wch00240.kgml: Found a trail of span 2 containing skipped vertices
path_wch00240.kgml: 161 -> [158] -> 157
path_wch00240.kgml: R02094 -> [R02093] -> R00378
path_wch00240.kgml: wch:wcw_1014 -> [{wch:wcw_1543, wch:wcw_1545}] -> {wch:wcw_0615, wch:wcw_0980, wch:wcw_1015, wch:wcw_1042, wch:wcw_1180, wch:wcw_1423, wch:wcw_1523, wch:wcw_1645, wch:wcw_1703}
path_wch00240.kgml: {2.7.4.12, 2.7.4.9} -> [2.7.4.6] -> 2.7.7.7
path_wch00240.kgml:
path_wch00240.kgml: Found a trail of span 2 containing skipped vertices
path_wch00240.kgml: 121 -> [102 -> 104] -> 103
path_wch00240.kgml: R00442 -> [R00438 -> R00156] -> R00443
path_wch00240.kgml: {wch:wcw_0592, wch:wcw_0593, wch:wcw_0707, wch:wcw_1481} -> [wch:wcw_0687 -> {wch:wcw_1543, wch:wcw_1545}] -> {wch:wcw_0592, wch:wcw_0593, wch:wcw_0707, wch:wcw_1481}
path_wch00240.kgml: {2.7.7.48, 2.7.7.6} -> [2.7.7.8 -> 2.7.4.6] -> {2.7.7.48, 2.7.7.52, 2.7.7.6}
path_wch00240.kgml:
path_wch00240.kgml: --- 3.72 seconds ---

path_wch00250.kgml: Alanine, aspartate and glutamate metabolism
path_wch00250.kgml: Initialization took 0.54 seconds
path_wch00250.kgml: (not found)
path_wch00250.kgml: --- 0.59 seconds ---

path_wch00260.kgml: Glycine, serine and threonine metabolism
path_wch00260.kgml: Initialization took 0.83 seconds
path_wch00260.kgml:
path_wch00260.kgml: Found a trail of span 3 containing skipped vertices
path_wch00260.kgml: 89 -> 92 -> [82] -> 73
path_wch00260.kgml: R01465 -> R00371 -> [R00945] -> R01290
path_wch00260.kgml: wch:wcw_1148 -> wch:wcw_1147 -> [wch:wcw_1457] -> wch:wcw_1144
path_wch00260.kgml: 1.1.1.103 -> 2.3.1.29 -> [2.1.2.1] -> 4.2.1.22
path_wch00260.kgml: Skipped genes: wch:wcw_1146, wch:wcw_1145
path_wch00260.kgml:
path_wch00260.kgml: Found a trail of span 3 containing skipped vertices
path_wch00260.kgml: 89 -> 92 -> [82] -> 180
path_wch00260.kgml: R01465 -> R00371 -> [R00945] -> R00891
path_wch00260.kgml: wch:wcw_1148 -> wch:wcw_1147 -> [wch:wcw_1457] -> wch:wcw_1144
path_wch00260.kgml: 1.1.1.103 -> 2.3.1.29 -> [2.1.2.1] -> 4.2.1.22
path_wch00260.kgml: Skipped genes: wch:wcw_1146, wch:wcw_1145
path_wch00260.kgml:
path_wch00260.kgml: Found a trail of span 2 containing skipped vertices
path_wch00260.kgml: 70 -> [78] -> 81
path_wch00260.kgml: R01513 -> [R04173] -> R00582
path_wch00260.kgml: wch:wcw_0057 -> [wch:wcw_1465] -> wch:wcw_0056
path_wch00260.kgml: 1.1.1.95 -> [2.6.1.52] -> 3.1.3.3
path_wch00260.kgml:
path_wch00260.kgml: Found a trail of span 2 containing skipped vertices
path_wch00260.kgml: 110 -> [82] -> 101
path_wch00260.kgml: R04125 -> [R00945] -> R03425
path_wch00260.kgml: wch:wcw_0263 -> [wch:wcw_1457] -> {wch:wcw_0265, wch:wcw_0266}
path_wch00260.kgml: 2.1.2.10 -> [2.1.2.1] -> 1.4.4.2
path_wch00260.kgml: Skipped genes: wch:wcw_0264
path_wch00260.kgml:
path_wch00260.kgml: Found a trail of span 2 containing skipped vertices
path_wch00260.kgml: 78 -> [81] -> 116
path_wch00260.kgml: R04173 -> [R00582] -> R00220
path_wch00260.kgml: wch:wcw_1465 -> [wch:wcw_0056] -> wch:wcw_1466
path_wch00260.kgml: 2.6.1.52 -> [3.1.3.3] -> {4.3.1.17, 4.3.1.19}
path_wch00260.kgml:
path_wch00260.kgml: --- 1.28 seconds ---

path_wch00261.kgml: Monobactam biosynthesis
path_wch00261.kgml: Initialization took 0.08 seconds
path_wch00261.kgml:
path_wch00261.kgml: Found a trail of span 2 without skipping any vertex
path_wch00261.kgml: 97 -> 96
path_wch00261.kgml: R10147 -> {R04198, R04199}
path_wch00261.kgml: wch:wcw_0765 -> wch:wcw_0766
path_wch00261.kgml: 4.3.3.7 -> {1.17.1.8, 1.17.1.8}
path_wch00261.kgml:
path_wch00261.kgml: --- 0.17 seconds ---

path_wch00270.kgml: Cysteine and methionine metabolism
path_wch00270.kgml: Initialization took 0.33 seconds
path_wch00270.kgml:
path_wch00270.kgml: Found a trail of span 2 without skipping any vertex
path_wch00270.kgml: 87 -> 89
path_wch00270.kgml: R01290 -> R01286
path_wch00270.kgml: wch:wcw_1144 -> wch:wcw_1145
path_wch00270.kgml: 4.2.1.22 -> 4.4.1.13
path_wch00270.kgml:
path_wch00270.kgml: --- 0.45 seconds ---

path_wch00280.kgml: Valine, leucine and isoleucine degradation
path_wch00280.kgml: Initialization took 0.23 seconds
path_wch00280.kgml:
path_wch00280.kgml: Found a trail of span 3 without skipping any vertex
path_wch00280.kgml: 88 -> 101 -> 86
path_wch00280.kgml: R04204 -> R04203 -> R00927
path_wch00280.kgml: wch:wcw_1274 -> wch:wcw_1274 -> wch:wcw_1275
path_wch00280.kgml: 4.2.1.17 -> {1.1.1.178, 1.1.1.35} -> {2.3.1.16, 2.3.1.9}
path_wch00280.kgml:
path_wch00280.kgml: Found a trail of span 3 containing skipped vertices
path_wch00280.kgml: 90 -> [54 -> 53] -> 82 -> 53
path_wch00280.kgml: R03174 -> [R07618 -> R07604] -> R07603 -> R07604
path_wch00280.kgml: wch:wcw_0466 -> [{wch:wcw_0100, wch:wcw_0999} -> {wch:wcw_0464, wch:wcw_0465}] -> {wch:wcw_0464, wch:wcw_0465} -> {wch:wcw_0464, wch:wcw_0465}
path_wch00280.kgml: 2.3.1.168 -> [1.8.1.4 -> 1.2.4.4] -> 1.2.4.4 -> 1.2.4.4
path_wch00280.kgml:
path_wch00280.kgml: Found a trail of span 3 containing skipped vertices
path_wch00280.kgml: 110 -> [68] -> 69 -> 109
path_wch00280.kgml: R04097 -> [R07618] -> R07602 -> R07601
path_wch00280.kgml: wch:wcw_0466 -> [{wch:wcw_0100, wch:wcw_0999}] -> {wch:wcw_0464, wch:wcw_0465} -> {wch:wcw_0464, wch:wcw_0465}
path_wch00280.kgml: 2.3.1.168 -> [1.8.1.4] -> 1.2.4.4 -> 1.2.4.4
path_wch00280.kgml:
path_wch00280.kgml: Found a trail of span 3 without skipping any vertex
path_wch00280.kgml: 91 -> 63 -> 108
path_wch00280.kgml: R07599 -> R07600 -> R02662
path_wch00280.kgml: {wch:wcw_0464, wch:wcw_0465} -> {wch:wcw_0464, wch:wcw_0465} -> wch:wcw_0466
path_wch00280.kgml: 1.2.4.4 -> 1.2.4.4 -> 2.3.1.168
path_wch00280.kgml:
path_wch00280.kgml: Found a trail of span 2 containing skipped vertices
path_wch00280.kgml: 88 -> [101] -> 86
path_wch00280.kgml: R04204 -> [R04203] -> R00927
path_wch00280.kgml: wch:wcw_1274 -> [wch:wcw_1274] -> wch:wcw_1275
path_wch00280.kgml: 4.2.1.17 -> [{1.1.1.178, 1.1.1.35}] -> {2.3.1.16, 2.3.1.9}
path_wch00280.kgml:
path_wch00280.kgml: --- 0.97 seconds ---

path_wch00281.kgml: Geraniol degradation
path_wch00281.kgml: Initialization took 0.05 seconds
path_wch00281.kgml:
path_wch00281.kgml: Found a trail of span 3 without skipping any vertex
path_wch00281.kgml: 29 -> 22 -> 21
path_wch00281.kgml: R08093 -> R08094 -> R08095
path_wch00281.kgml: wch:wcw_1274 -> wch:wcw_1274 -> wch:wcw_1275
path_wch00281.kgml: 4.2.1.17 -> 1.1.1.35 -> 2.3.1.16
path_wch00281.kgml:
path_wch00281.kgml: Found a trail of span 2 containing skipped vertices
path_wch00281.kgml: 29 -> [22] -> 21
path_wch00281.kgml: R08093 -> [R08094] -> R08095
path_wch00281.kgml: wch:wcw_1274 -> [wch:wcw_1274] -> wch:wcw_1275
path_wch00281.kgml: 4.2.1.17 -> [1.1.1.35] -> 2.3.1.16
path_wch00281.kgml:
path_wch00281.kgml: --- 0.18 seconds ---

path_wch00290.kgml: Valine, leucine and isoleucine biosynthesis
path_wch00290.kgml: Initialization took 0.05 seconds
path_wch00290.kgml: (not found)
path_wch00290.kgml: --- 0.09 seconds ---

path_wch00300.kgml: Lysine biosynthesis
path_wch00300.kgml: Initialization took 0.18 seconds
path_wch00300.kgml:
path_wch00300.kgml: Found a trail of span 3 without skipping any vertex
path_wch00300.kgml: 53 -> 54 -> 34
path_wch00300.kgml: R10147 -> {R04198, R04199} -> R07613
path_wch00300.kgml: wch:wcw_0765 -> wch:wcw_0766 -> wch:wcw_0764
path_wch00300.kgml: 4.3.3.7 -> {1.17.1.8, 1.17.1.8} -> 2.6.1.83
path_wch00300.kgml:
path_wch00300.kgml: Found a trail of span 2 containing skipped vertices
path_wch00300.kgml: 53 -> [54] -> 34
path_wch00300.kgml: R10147 -> [{R04198, R04199}] -> R07613
path_wch00300.kgml: wch:wcw_0765 -> [wch:wcw_0766] -> wch:wcw_0764
path_wch00300.kgml: 4.3.3.7 -> [{1.17.1.8, 1.17.1.8}] -> 2.6.1.83
path_wch00300.kgml:
path_wch00300.kgml: --- 0.33 seconds ---

path_wch00310.kgml: Lysine degradation
path_wch00310.kgml: Initialization took 0.14 seconds
path_wch00310.kgml:
path_wch00310.kgml: Found a trail of span 2 without skipping any vertex
path_wch00310.kgml: 55 -> 73
path_wch00310.kgml: R01940 -> R02571
path_wch00310.kgml: wch:wcw_0997 -> wch:wcw_0998
path_wch00310.kgml: 1.2.4.2 -> 2.3.1.61
path_wch00310.kgml:
path_wch00310.kgml: --- 0.23 seconds ---

path_wch00330.kgml: Arginine and proline metabolism
path_wch00330.kgml: Initialization took 0.20 seconds
path_wch00330.kgml:
path_wch00330.kgml: Found a trail of span 3 containing skipped vertices
path_wch00330.kgml: 213 -> [221] -> 216 -> 217
path_wch00330.kgml: {R01248, R01251} -> [{R00707, R00708}] -> R00239 -> R03313
path_wch00330.kgml: wch:wcw_1454 -> [wch:wcw_1846] -> wch:wcw_1452 -> wch:wcw_1453
path_wch00330.kgml: {1.5.1.2, 1.5.1.2} -> [{1.2.1.88, 1.2.1.88}] -> 2.7.2.11 -> 1.2.1.41
path_wch00330.kgml:
path_wch00330.kgml: Found a trail of span 2 containing skipped vertices
path_wch00330.kgml: 193 -> 198
path_wch00330.kgml: R00832 -> R04189
path_wch00330.kgml: wch:wcw_0832 -> wch:wcw_0829
path_wch00330.kgml: 2.3.1.109 -> 3.5.3.23
path_wch00330.kgml: Skipped genes: wch:wcw_0831, wch:wcw_0830
path_wch00330.kgml:
path_wch00330.kgml: --- 0.35 seconds ---

path_wch00332.kgml: Carbapenem biosynthesis
path_wch00332.kgml: Initialization took 0.04 seconds
path_wch00332.kgml:
path_wch00332.kgml: Found a trail of span 2 without skipping any vertex
path_wch00332.kgml: 5 -> 8
path_wch00332.kgml: R00239 -> R03313
path_wch00332.kgml: wch:wcw_1452 -> wch:wcw_1453
path_wch00332.kgml: 2.7.2.11 -> 1.2.1.41
path_wch00332.kgml:
path_wch00332.kgml: --- 0.12 seconds ---

path_wch00340.kgml: Histidine metabolism
path_wch00340.kgml: Initialization took 0.05 seconds
path_wch00340.kgml:
path_wch00340.kgml: Found a trail of span 4 without skipping any vertex
path_wch00340.kgml: 44 -> 43 -> 42 -> 40
path_wch00340.kgml: R01168 -> R02914 -> R02288 -> R02285
path_wch00340.kgml: wch:wcw_1059 -> wch:wcw_1058 -> wch:wcw_1057 -> wch:wcw_1056
path_wch00340.kgml: 4.3.1.3 -> 4.2.1.49 -> 3.5.2.7 -> 3.5.3.8
path_wch00340.kgml:
path_wch00340.kgml: Found a trail of span 3 containing skipped vertices
path_wch00340.kgml: 44 -> 43 -> [42] -> 40
path_wch00340.kgml: R01168 -> R02914 -> [R02288] -> R02285
path_wch00340.kgml: wch:wcw_1059 -> wch:wcw_1058 -> [wch:wcw_1057] -> wch:wcw_1056
path_wch00340.kgml: 4.3.1.3 -> 4.2.1.49 -> [3.5.2.7] -> 3.5.3.8
path_wch00340.kgml: Skipped genes: wch:wcw_1057
path_wch00340.kgml:
path_wch00340.kgml: Found a trail of span 3 containing skipped vertices
path_wch00340.kgml: 44 -> [43] -> 42 -> 40
path_wch00340.kgml: R01168 -> [R02914] -> R02288 -> R02285
path_wch00340.kgml: wch:wcw_1059 -> [wch:wcw_1058] -> wch:wcw_1057 -> wch:wcw_1056
path_wch00340.kgml: 4.3.1.3 -> [4.2.1.49] -> 3.5.2.7 -> 3.5.3.8
path_wch00340.kgml: Skipped genes: wch:wcw_1058
path_wch00340.kgml:
path_wch00340.kgml: Found a trail of span 2 containing skipped vertices
path_wch00340.kgml: 44 -> [43 -> 42] -> 40
path_wch00340.kgml: R01168 -> [R02914 -> R02288] -> R02285
path_wch00340.kgml: wch:wcw_1059 -> [wch:wcw_1058 -> wch:wcw_1057] -> wch:wcw_1056
path_wch00340.kgml: 4.3.1.3 -> [4.2.1.49 -> 3.5.2.7] -> 3.5.3.8
path_wch00340.kgml: Skipped genes: wch:wcw_1057, wch:wcw_1058
path_wch00340.kgml:
path_wch00340.kgml: --- 0.27 seconds ---

path_wch00350.kgml: Tyrosine metabolism
path_wch00350.kgml: Initialization took 0.05 seconds
path_wch00350.kgml: (not found)
path_wch00350.kgml: --- 0.09 seconds ---

path_wch00362.kgml: Benzoate degradation
path_wch00362.kgml: Initialization took 0.05 seconds
path_wch00362.kgml:
path_wch00362.kgml: Found a trail of span 2 without skipping any vertex
path_wch00362.kgml: 238 -> 90
path_wch00362.kgml: R05305 -> R05586
path_wch00362.kgml: wch:wcw_1274 -> wch:wcw_1275
path_wch00362.kgml: {1.1.1.259, 1.1.1.35} -> 2.3.1.16
path_wch00362.kgml:
path_wch00362.kgml: --- 0.14 seconds ---

path_wch00380.kgml: Tryptophan metabolism
path_wch00380.kgml: Initialization took 0.09 seconds
path_wch00380.kgml: (not found)
path_wch00380.kgml: --- 0.13 seconds ---

path_wch00400.kgml: Phenylalanine, tyrosine and tryptophan biosynthesis
path_wch00400.kgml: Initialization took 0.13 seconds
path_wch00400.kgml:
path_wch00400.kgml: Found a trail of span 5 without skipping any vertex
path_wch00400.kgml: 79 -> 77 -> 76 -> 75 -> 74
path_wch00400.kgml: R03083 -> R03084 -> R02413 -> R02412 -> R03460
path_wch00400.kgml: wch:wcw_1304 -> wch:wcw_1305 -> wch:wcw_1305 -> wch:wcw_1303 -> wch:wcw_1302
path_wch00400.kgml: 4.2.3.4 -> 4.2.1.10 -> {1.1.1.25, 1.1.1.282} -> 2.7.1.71 -> 2.5.1.19
path_wch00400.kgml:
path_wch00400.kgml: Found a trail of span 4 containing skipped vertices
path_wch00400.kgml: 79 -> [77] -> 76 -> 77 -> [76 -> 75] -> 74
path_wch00400.kgml: R03083 -> [R03084] -> R02413 -> R03084 -> [R02413 -> R02412] -> R03460
path_wch00400.kgml: wch:wcw_1304 -> [wch:wcw_1305] -> wch:wcw_1305 -> wch:wcw_1305 -> [wch:wcw_1305 -> wch:wcw_1303] -> wch:wcw_1302
path_wch00400.kgml: 4.2.3.4 -> [4.2.1.10] -> {1.1.1.25, 1.1.1.282} -> 4.2.1.10 -> [{1.1.1.25, 1.1.1.282} -> 2.7.1.71] -> 2.5.1.19
path_wch00400.kgml: Skipped genes: wch:wcw_1303
path_wch00400.kgml:
path_wch00400.kgml: Found a trail of span 3 containing skipped vertices
path_wch00400.kgml: 79 -> [77 -> 76] -> 75 -> 74
path_wch00400.kgml: R03083 -> [R03084 -> R02413] -> R02412 -> R03460
path_wch00400.kgml: wch:wcw_1304 -> [wch:wcw_1305 -> wch:wcw_1305] -> wch:wcw_1303 -> wch:wcw_1302
path_wch00400.kgml: 4.2.3.4 -> [4.2.1.10 -> {1.1.1.25, 1.1.1.282}] -> 2.7.1.71 -> 2.5.1.19
path_wch00400.kgml:
path_wch00400.kgml: Found a trail of span 2 containing skipped vertices
path_wch00400.kgml: 79 -> [77 -> 76 -> 75] -> 74
path_wch00400.kgml: R03083 -> [R03084 -> R02413 -> R02412] -> R03460
path_wch00400.kgml: wch:wcw_1304 -> [wch:wcw_1305 -> wch:wcw_1305 -> wch:wcw_1303] -> wch:wcw_1302
path_wch00400.kgml: 4.2.3.4 -> [4.2.1.10 -> {1.1.1.25, 1.1.1.282} -> 2.7.1.71] -> 2.5.1.19
path_wch00400.kgml: Skipped genes: wch:wcw_1303
path_wch00400.kgml:
path_wch00400.kgml: --- 0.48 seconds ---

path_wch00410.kgml: beta-Alanine metabolism
path_wch00410.kgml: Initialization took 0.05 seconds
path_wch00410.kgml: (not found)
path_wch00410.kgml: --- 0.08 seconds ---

path_wch00430.kgml: Taurine and hypotaurine metabolism
path_wch00430.kgml: Initialization took 0.05 seconds
path_wch00430.kgml: (not found)
path_wch00430.kgml: --- 0.09 seconds ---

path_wch00450.kgml: Selenocompound metabolism
path_wch00450.kgml: Initialization took 0.18 seconds
path_wch00450.kgml: (not found)
path_wch00450.kgml: --- 0.22 seconds ---

path_wch00471.kgml: D-Glutamine and D-glutamate metabolism
path_wch00471.kgml: Initialization took 0.05 seconds
path_wch00471.kgml: (not found)
path_wch00471.kgml: --- 0.09 seconds ---

path_wch00473.kgml: D-Alanine metabolism
path_wch00473.kgml: Initialization took 0.08 seconds
path_wch00473.kgml: (not found)
path_wch00473.kgml: --- 0.12 seconds ---

path_wch00480.kgml: Glutathione metabolism
path_wch00480.kgml: Initialization took 0.08 seconds
path_wch00480.kgml: (not found)
path_wch00480.kgml: --- 0.13 seconds ---

path_wch00500.kgml: Starch and sucrose metabolism
path_wch00500.kgml: Initialization took 0.23 seconds
path_wch00500.kgml:
path_wch00500.kgml: Found a trail of span 6 containing skipped vertices
path_wch00500.kgml: 194 -> [120] -> 238 -> [134] -> 120 -> [238] -> 149 -> [134 -> 120 -> 203] -> 130 -> [134 -> 120] -> 133
path_wch00500.kgml: R09994 -> [R02110] -> R02112 -> [R05196] -> R02110 -> [R02112] -> R01557 -> [R05196 -> R02110 -> R11261] -> R11262 -> [R05196 -> R02110] -> R02111
path_wch00500.kgml: wch:wcw_1879 -> [wch:wcw_1881] -> wch:wcw_1880 -> [wch:wcw_1954] -> wch:wcw_1881 -> [wch:wcw_1880] -> wch:wcw_1880 -> [wch:wcw_1954 -> wch:wcw_1881 -> wch:wcw_1904] -> wch:wcw_1880 -> [wch:wcw_1954 -> wch:wcw_1881] -> {wch:wcw_1878, wch:wcw_1954}
path_wch00500.kgml: 2.4.99.16 -> [2.4.1.18] -> {3.2.1.1, 3.2.1.133, 3.2.1.2} -> [2.4.1.25] -> 2.4.1.18 -> [{3.2.1.1, 3.2.1.133, 3.2.1.2}] -> 5.4.99.16 -> [2.4.1.25 -> 2.4.1.18 -> 3.2.1.68] -> {3.2.1.1, 3.2.1.133, 3.2.1.2} -> [2.4.1.25 -> 2.4.1.18] -> 2.4.1.1
path_wch00500.kgml:
path_wch00500.kgml: Found a trail of span 2 containing skipped vertices
path_wch00500.kgml: 194 -> [120] -> 133
path_wch00500.kgml: R09994 -> [R02110] -> R02111
path_wch00500.kgml: wch:wcw_1879 -> [wch:wcw_1881] -> {wch:wcw_1878, wch:wcw_1954}
path_wch00500.kgml: 2.4.99.16 -> [2.4.1.18] -> 2.4.1.1
path_wch00500.kgml:
path_wch00500.kgml: --- 95.33 seconds ---

path_wch00520.kgml: Amino sugar and nucleotide sugar metabolism
path_wch00520.kgml: Initialization took 0.84 seconds
path_wch00520.kgml:
path_wch00520.kgml: Found a trail of span 2 without skipping any vertex
path_wch00520.kgml: 239 -> 284
path_wch00520.kgml: R00956 -> R02426
path_wch00520.kgml: wch:wcw_0070 -> wch:wcw_0069
path_wch00520.kgml: 2.7.7.33 -> 4.2.1.45
path_wch00520.kgml:
path_wch00520.kgml: Found a trail of span 2 without skipping any vertex
path_wch00520.kgml: 28 -> 24
path_wch00520.kgml: R00768 -> R02060
path_wch00520.kgml: wch:wcw_0416 -> wch:wcw_0415
path_wch00520.kgml: 2.6.1.16 -> 5.4.2.10
path_wch00520.kgml:
path_wch00520.kgml: --- 1.01 seconds ---

path_wch00521.kgml: Streptomycin biosynthesis
path_wch00521.kgml: Initialization took 0.08 seconds
path_wch00521.kgml: (not found)
path_wch00521.kgml: --- 0.12 seconds ---

path_wch00540.kgml: Lipopolysaccharide biosynthesis
path_wch00540.kgml: Initialization took 0.48 seconds
path_wch00540.kgml:
path_wch00540.kgml: Found a trail of span 2 containing skipped vertices
path_wch00540.kgml: 90 -> 89
path_wch00540.kgml: R04567 -> R04587
path_wch00540.kgml: wch:wcw_1508 -> wch:wcw_1510
path_wch00540.kgml: 2.3.1.129 -> 3.5.1.108
path_wch00540.kgml: Skipped genes: wch:wcw_1509
path_wch00540.kgml:
path_wch00540.kgml: Found a trail of span 2 without skipping any vertex
path_wch00540.kgml: 74 -> 85
path_wch00540.kgml: R05644 -> R05176
path_wch00540.kgml: wch:wcw_0821 -> wch:wcw_0820
path_wch00540.kgml: 2.7.7.70 -> 5.1.3.20
path_wch00540.kgml:
path_wch00540.kgml: --- 0.65 seconds ---

path_wch00550.kgml: Peptidoglycan biosynthesis
path_wch00550.kgml: Initialization took 0.38 seconds
path_wch00550.kgml:
path_wch00550.kgml: Found a trail of span 4 containing skipped vertices
path_wch00550.kgml: 33 -> 32 -> [34 -> 23] -> 35 -> 36
path_wch00550.kgml: R03193 -> R02783 -> [R02788 -> R04617] -> R05630 -> R05032
path_wch00550.kgml: wch:wcw_1385 -> wch:wcw_1389 -> [wch:wcw_0353 -> wch:wcw_1299] -> wch:wcw_1390 -> wch:wcw_1386
path_wch00550.kgml: 6.3.2.8 -> 6.3.2.9 -> [6.3.2.13 -> 6.3.2.10] -> 2.7.8.13 -> 2.4.1.227
path_wch00550.kgml: Skipped genes: wch:wcw_1388, wch:wcw_1387
path_wch00550.kgml:
path_wch00550.kgml: Found a trail of span 3 containing skipped vertices
path_wch00550.kgml: 33 -> 32 -> [34 -> 23 -> 35] -> 36
path_wch00550.kgml: R03193 -> R02783 -> [R02788 -> R04617 -> R05630] -> R05032
path_wch00550.kgml: wch:wcw_1385 -> wch:wcw_1389 -> [wch:wcw_0353 -> wch:wcw_1299 -> wch:wcw_1390] -> wch:wcw_1386
path_wch00550.kgml: 6.3.2.8 -> 6.3.2.9 -> [6.3.2.13 -> 6.3.2.10 -> 2.7.8.13] -> 2.4.1.227
path_wch00550.kgml: Skipped genes: wch:wcw_1388, wch:wcw_1387
path_wch00550.kgml:
path_wch00550.kgml: Found a trail of span 2 without skipping any vertex
path_wch00550.kgml: 30 -> 29
path_wch00550.kgml: R01150 -> R04573
path_wch00550.kgml: {wch:wcw_0017, wch:wcw_1300} -> wch:wcw_1299
path_wch00550.kgml: 6.3.2.4 -> 6.3.2.10
path_wch00550.kgml:
path_wch00550.kgml: Found a trail of span 2 without skipping any vertex
path_wch00550.kgml: 30 -> 23
path_wch00550.kgml: R01150 -> R04617
path_wch00550.kgml: {wch:wcw_0017, wch:wcw_1300} -> wch:wcw_1299
path_wch00550.kgml: 6.3.2.4 -> 6.3.2.10
path_wch00550.kgml:
path_wch00550.kgml: --- 0.69 seconds ---

path_wch00561.kgml: Glycerolipid metabolism
path_wch00561.kgml: Initialization took 0.13 seconds
path_wch00561.kgml: (not found)
path_wch00561.kgml: --- 0.17 seconds ---

path_wch00562.kgml: Inositol phosphate metabolism
path_wch00562.kgml: Initialization took 0.08 seconds
path_wch00562.kgml: (not found)
path_wch00562.kgml: --- 0.12 seconds ---

path_wch00564.kgml: Glycerophospholipid metabolism
path_wch00564.kgml: Initialization took 0.46 seconds
path_wch00564.kgml:
path_wch00564.kgml: Found a trail of span 2 containing skipped vertices
path_wch00564.kgml: 105 -> 128
path_wch00564.kgml: R02241 -> R01799
path_wch00564.kgml: wch:wcw_0309 -> wch:wcw_0313
path_wch00564.kgml: 2.3.1.51 -> 2.7.7.41
path_wch00564.kgml: Skipped genes: wch:wcw_0312
path_wch00564.kgml:
path_wch00564.kgml: --- 0.58 seconds ---

path_wch00592.kgml: alpha-Linolenic acid metabolism
path_wch00592.kgml: Initialization took 0.04 seconds
path_wch00592.kgml: (not found)
path_wch00592.kgml: --- 0.08 seconds ---

path_wch00620.kgml: Pyruvate metabolism
path_wch00620.kgml: Initialization took 0.73 seconds
path_wch00620.kgml:
path_wch00620.kgml: Found a trail of span 3 without skipping any vertex
path_wch00620.kgml: 123 -> 55 -> 124
path_wch00620.kgml: R00014 -> R03270 -> R02569
path_wch00620.kgml: {wch:wcw_1202, wch:wcw_1203} -> {wch:wcw_1202, wch:wcw_1203} -> wch:wcw_1201
path_wch00620.kgml: {1.2.4.1, 2.2.1.6, 4.1.1.1} -> 1.2.4.1 -> 2.3.1.12
path_wch00620.kgml:
path_wch00620.kgml: --- 0.98 seconds ---

path_wch00630.kgml: Glyoxylate and dicarboxylate metabolism
path_wch00630.kgml: Initialization took 0.53 seconds
path_wch00630.kgml:
path_wch00630.kgml: Found a trail of span 2 without skipping any vertex
path_wch00630.kgml: 83 -> 116
path_wch00630.kgml: R00479 -> R00472
path_wch00630.kgml: wch:wcw_0719 -> wch:wcw_0718
path_wch00630.kgml: 4.1.3.1 -> 2.3.3.9
path_wch00630.kgml:
path_wch00630.kgml: Found a trail of span 2 without skipping any vertex
path_wch00630.kgml: 124 -> 107
path_wch00630.kgml: R00342 -> R00351
path_wch00630.kgml: wch:wcw_1241 -> wch:wcw_1240
path_wch00630.kgml: {1.1.1.299, 1.1.1.37} -> {2.3.3.1, 2.3.3.16, 2.3.3.3}
path_wch00630.kgml:
path_wch00630.kgml: --- 0.71 seconds ---

path_wch00640.kgml: Propanoate metabolism
path_wch00640.kgml: Initialization took 0.58 seconds
path_wch00640.kgml:
path_wch00640.kgml: Found a trail of span 3 containing skipped vertices
path_wch00640.kgml: 186 -> 188 -> [185 -> 186] -> 187
path_wch00640.kgml: R10997 -> R10998 -> [R07618 -> R10997] -> R10996
path_wch00640.kgml: {wch:wcw_0464, wch:wcw_0465} -> wch:wcw_0466 -> [{wch:wcw_0100, wch:wcw_0999} -> {wch:wcw_0464, wch:wcw_0465}] -> {wch:wcw_0464, wch:wcw_0465}
path_wch00640.kgml: 1.2.4.4 -> 2.3.1.168 -> [1.8.1.4 -> 1.2.4.4] -> 1.2.4.4
path_wch00640.kgml:
path_wch00640.kgml: Found a trail of span 2 without skipping any vertex
path_wch00640.kgml: 105 -> 102
path_wch00640.kgml: R00931 -> R04424
path_wch00640.kgml: wch:wcw_1475 -> wch:wcw_1476
path_wch00640.kgml: 2.3.3.5 -> 4.2.1.79
path_wch00640.kgml:
path_wch00640.kgml: --- 0.82 seconds ---

path_wch00650.kgml: Butanoate metabolism
path_wch00650.kgml: Initialization took 0.13 seconds
path_wch00650.kgml:
path_wch00650.kgml: Found a trail of span 2 containing skipped vertices
path_wch00650.kgml: 64 -> [59] -> 57
path_wch00650.kgml: R03026 -> [R01975] -> R00238
path_wch00650.kgml: {wch:wcw_1274, wch:wcw_1473} -> [wch:wcw_1274] -> wch:wcw_1471
path_wch00650.kgml: 4.2.1.17 -> [1.1.1.35] -> 2.3.1.9
path_wch00650.kgml: Skipped genes: wch:wcw_1472
path_wch00650.kgml:
path_wch00650.kgml: --- 0.25 seconds ---

path_wch00670.kgml: One carbon pool by folate
path_wch00670.kgml: Initialization took 0.14 seconds
path_wch00670.kgml: (not found)
path_wch00670.kgml: --- 0.22 seconds ---

path_wch00680.kgml: Methane metabolism
path_wch00680.kgml: Initialization took 0.23 seconds
path_wch00680.kgml:
path_wch00680.kgml: Found a trail of span 2 containing skipped vertices
path_wch00680.kgml: 148 -> [151] -> 153
path_wch00680.kgml: R01513 -> [R04173] -> R00582
path_wch00680.kgml: wch:wcw_0057 -> [wch:wcw_1465] -> wch:wcw_0056
path_wch00680.kgml: 1.1.1.95 -> [2.6.1.52] -> 3.1.3.3
path_wch00680.kgml:
path_wch00680.kgml: --- 0.33 seconds ---

path_wch00730.kgml: Thiamine metabolism
path_wch00730.kgml: Initialization took 0.13 seconds
path_wch00730.kgml: (not found)
path_wch00730.kgml: --- 0.16 seconds ---

path_wch00740.kgml: Riboflavin metabolism
path_wch00740.kgml: Initialization took 0.09 seconds
path_wch00740.kgml:
path_wch00740.kgml: Found a trail of span 2 without skipping any vertex
path_wch00740.kgml: 32 -> 41
path_wch00740.kgml: R07281 -> R04457
path_wch00740.kgml: wch:wcw_1085 -> wch:wcw_1084
path_wch00740.kgml: 4.1.99.12 -> 2.5.1.78
path_wch00740.kgml:
path_wch00740.kgml: --- 0.21 seconds ---

path_wch00750.kgml: Vitamin B6 metabolism
path_wch00750.kgml: Initialization took 0.05 seconds
path_wch00750.kgml: (not found)
path_wch00750.kgml: --- 0.09 seconds ---

path_wch00760.kgml: Nicotinate and nicotinamide metabolism
path_wch00760.kgml: Initialization took 0.43 seconds
path_wch00760.kgml:
path_wch00760.kgml: Found a trail of span 2 containing skipped vertices
path_wch00760.kgml: 89 -> 88
path_wch00760.kgml: R01268 -> R01724
path_wch00760.kgml: wch:wcw_0538 -> wch:wcw_0536
path_wch00760.kgml: 3.5.1.19 -> 6.3.4.21
path_wch00760.kgml: Skipped genes: wch:wcw_0537
path_wch00760.kgml:
path_wch00760.kgml: --- 0.60 seconds ---

path_wch00770.kgml: Pantothenate and CoA biosynthesis
path_wch00770.kgml: Initialization took 0.04 seconds
path_wch00770.kgml: (not found)
path_wch00770.kgml: --- 0.09 seconds ---

path_wch00780.kgml: Biotin metabolism
path_wch00780.kgml: Initialization took 0.13 seconds
path_wch00780.kgml: (not found)
path_wch00780.kgml: --- 0.18 seconds ---

path_wch00785.kgml: Lipoic acid metabolism
path_wch00785.kgml: Initialization took 0.08 seconds
path_wch00785.kgml: (not found)
path_wch00785.kgml: --- 0.11 seconds ---

path_wch00790.kgml: Folate biosynthesis
path_wch00790.kgml: Initialization took 0.38 seconds
path_wch00790.kgml:
path_wch00790.kgml: Found a trail of span 2 containing skipped vertices
path_wch00790.kgml: 65 -> 66
path_wch00790.kgml: R01716 -> R05553
path_wch00790.kgml: wch:wcw_0386 -> wch:wcw_0389
path_wch00790.kgml: 2.6.1.85 -> 4.1.3.38
path_wch00790.kgml: Skipped genes: wch:wcw_0388, wch:wcw_0387
path_wch00790.kgml:
path_wch00790.kgml: Found a trail of span 2 without skipping any vertex
path_wch00790.kgml: 102 -> 103
path_wch00790.kgml: R10002 -> R09978
path_wch00790.kgml: wch:wcw_1242 -> {wch:wcw_1243, wch:wcw_1328}
path_wch00790.kgml: 4.3.99.3 -> 6.3.4.20
path_wch00790.kgml:
path_wch00790.kgml: Found a trail of span 2 containing skipped vertices
path_wch00790.kgml: 73 -> 71
path_wch00790.kgml: R03066 -> R02237
path_wch00790.kgml: wch:wcw_0784 -> wch:wcw_0791
path_wch00790.kgml: 2.5.1.15 -> {6.3.2.12, 6.3.2.17}
path_wch00790.kgml: Skipped genes: wch:wcw_0787
path_wch00790.kgml:
path_wch00790.kgml: Found a trail of span 2 containing skipped vertices
path_wch00790.kgml: 73 -> 83
path_wch00790.kgml: R03066 -> R02237
path_wch00790.kgml: wch:wcw_0784 -> wch:wcw_0791
path_wch00790.kgml: 2.5.1.15 -> {6.3.2.12, 6.3.2.17}
path_wch00790.kgml: Skipped genes: wch:wcw_0787
path_wch00790.kgml:
path_wch00790.kgml: Found a trail of span 2 containing skipped vertices
path_wch00790.kgml: 72 -> 71
path_wch00790.kgml: R03067 -> R02237
path_wch00790.kgml: wch:wcw_0784 -> wch:wcw_0791
path_wch00790.kgml: 2.5.1.15 -> {6.3.2.12, 6.3.2.17}
path_wch00790.kgml: Skipped genes: wch:wcw_0787
path_wch00790.kgml:
path_wch00790.kgml: Found a trail of span 2 containing skipped vertices
path_wch00790.kgml: 72 -> 83
path_wch00790.kgml: R03067 -> R02237
path_wch00790.kgml: wch:wcw_0784 -> wch:wcw_0791
path_wch00790.kgml: 2.5.1.15 -> {6.3.2.12, 6.3.2.17}
path_wch00790.kgml: Skipped genes: wch:wcw_0787
path_wch00790.kgml:
path_wch00790.kgml: --- 0.76 seconds ---

path_wch00860.kgml: Porphyrin and chlorophyll metabolism
path_wch00860.kgml: Initialization took 0.28 seconds
path_wch00860.kgml:
path_wch00860.kgml: Found a trail of span 2 without skipping any vertex
path_wch00860.kgml: 269 -> 408
path_wch00860.kgml: R03197 -> R04178
path_wch00860.kgml: wch:wcw_0240 -> wch:wcw_0241
path_wch00860.kgml: 4.1.1.37 -> 1.3.3.15
path_wch00860.kgml:
path_wch00860.kgml: Found a trail of span 2 containing skipped vertices
path_wch00860.kgml: 269 -> [73] -> 268
path_wch00860.kgml: R03197 -> [R03220] -> R03222
path_wch00860.kgml: wch:wcw_0240 -> [wch:wcw_1767] -> wch:wcw_0241
path_wch00860.kgml: 4.1.1.37 -> [1.3.3.3] -> 1.3.3.4
path_wch00860.kgml:
path_wch00860.kgml: --- 0.45 seconds ---

path_wch00900.kgml: Terpenoid backbone biosynthesis
path_wch00900.kgml: Initialization took 0.23 seconds
path_wch00900.kgml:
path_wch00900.kgml: Found a trail of span 6 without skipping any vertex
path_wch00900.kgml: 72 -> 74 -> 70 -> 101 -> 100 -> 98
path_wch00900.kgml: R01978 -> R02081 -> R02245 -> R03245 -> R01121 -> R01123
path_wch00900.kgml: wch:wcw_1115 -> wch:wcw_1117 -> wch:wcw_1120 -> wch:wcw_1119 -> wch:wcw_1118 -> wch:wcw_1116
path_wch00900.kgml: 2.3.3.10 -> 1.1.1.88 -> 2.7.1.36 -> 2.7.4.2 -> 4.1.1.33 -> 5.3.3.2
path_wch00900.kgml:
path_wch00900.kgml: Found a trail of span 5 containing skipped vertices
path_wch00900.kgml: 72 -> 74 -> 70 -> 101 -> [100] -> 98
path_wch00900.kgml: R01978 -> R02081 -> R02245 -> R03245 -> [R01121] -> R01123
path_wch00900.kgml: wch:wcw_1115 -> wch:wcw_1117 -> wch:wcw_1120 -> wch:wcw_1119 -> [wch:wcw_1118] -> wch:wcw_1116
path_wch00900.kgml: 2.3.3.10 -> 1.1.1.88 -> 2.7.1.36 -> 2.7.4.2 -> [4.1.1.33] -> 5.3.3.2
path_wch00900.kgml: Skipped genes: wch:wcw_1118
path_wch00900.kgml:
path_wch00900.kgml: Found a trail of span 5 containing skipped vertices
path_wch00900.kgml: 72 -> 74 -> 70 -> [101] -> 100 -> 98
path_wch00900.kgml: R01978 -> R02081 -> R02245 -> [R03245] -> R01121 -> R01123
path_wch00900.kgml: wch:wcw_1115 -> wch:wcw_1117 -> wch:wcw_1120 -> [wch:wcw_1119] -> wch:wcw_1118 -> wch:wcw_1116
path_wch00900.kgml: 2.3.3.10 -> 1.1.1.88 -> 2.7.1.36 -> [2.7.4.2] -> 4.1.1.33 -> 5.3.3.2
path_wch00900.kgml: Skipped genes: wch:wcw_1119
path_wch00900.kgml:
path_wch00900.kgml: Found a trail of span 5 containing skipped vertices
path_wch00900.kgml: 72 -> [74] -> 70 -> 101 -> 100 -> 98
path_wch00900.kgml: R01978 -> [R02081] -> R02245 -> R03245 -> R01121 -> R01123
path_wch00900.kgml: wch:wcw_1115 -> [wch:wcw_1117] -> wch:wcw_1120 -> wch:wcw_1119 -> wch:wcw_1118 -> wch:wcw_1116
path_wch00900.kgml: 2.3.3.10 -> [1.1.1.88] -> 2.7.1.36 -> 2.7.4.2 -> 4.1.1.33 -> 5.3.3.2
path_wch00900.kgml: Skipped genes: wch:wcw_1117
path_wch00900.kgml:
path_wch00900.kgml: Found a trail of span 5 containing skipped vertices
path_wch00900.kgml: 72 -> 74 -> [70] -> 101 -> 100 -> 98
path_wch00900.kgml: R01978 -> R02081 -> [R02245] -> R03245 -> R01121 -> R01123
path_wch00900.kgml: wch:wcw_1115 -> wch:wcw_1117 -> [wch:wcw_1120] -> wch:wcw_1119 -> wch:wcw_1118 -> wch:wcw_1116
path_wch00900.kgml: 2.3.3.10 -> 1.1.1.88 -> [2.7.1.36] -> 2.7.4.2 -> 4.1.1.33 -> 5.3.3.2
path_wch00900.kgml:
path_wch00900.kgml: Found a trail of span 4 containing skipped vertices
path_wch00900.kgml: 72 -> 74 -> 70 -> [101 -> 100] -> 98
path_wch00900.kgml: R01978 -> R02081 -> R02245 -> [R03245 -> R01121] -> R01123
path_wch00900.kgml: wch:wcw_1115 -> wch:wcw_1117 -> wch:wcw_1120 -> [wch:wcw_1119 -> wch:wcw_1118] -> wch:wcw_1116
path_wch00900.kgml: 2.3.3.10 -> 1.1.1.88 -> 2.7.1.36 -> [2.7.4.2 -> 4.1.1.33] -> 5.3.3.2
path_wch00900.kgml: Skipped genes: wch:wcw_1119, wch:wcw_1118
path_wch00900.kgml:
path_wch00900.kgml: Found a trail of span 4 containing skipped vertices
path_wch00900.kgml: 72 -> [74 -> 70] -> 101 -> 100 -> 98
path_wch00900.kgml: R01978 -> [R02081 -> R02245] -> R03245 -> R01121 -> R01123
path_wch00900.kgml: wch:wcw_1115 -> [wch:wcw_1117 -> wch:wcw_1120] -> wch:wcw_1119 -> wch:wcw_1118 -> wch:wcw_1116
path_wch00900.kgml: 2.3.3.10 -> [1.1.1.88 -> 2.7.1.36] -> 2.7.4.2 -> 4.1.1.33 -> 5.3.3.2
path_wch00900.kgml: Skipped genes: wch:wcw_1117
path_wch00900.kgml:
path_wch00900.kgml: Found a trail of span 4 containing skipped vertices
path_wch00900.kgml: 72 -> 74 -> [70 -> 101] -> 100 -> 98
path_wch00900.kgml: R01978 -> R02081 -> [R02245 -> R03245] -> R01121 -> R01123
path_wch00900.kgml: wch:wcw_1115 -> wch:wcw_1117 -> [wch:wcw_1120 -> wch:wcw_1119] -> wch:wcw_1118 -> wch:wcw_1116
path_wch00900.kgml: 2.3.3.10 -> 1.1.1.88 -> [2.7.1.36 -> 2.7.4.2] -> 4.1.1.33 -> 5.3.3.2
path_wch00900.kgml:
path_wch00900.kgml: Found a trail of span 3 containing skipped vertices
path_wch00900.kgml: 72 -> [74 -> 70 -> 101] -> 100 -> 98
path_wch00900.kgml: R01978 -> [R02081 -> R02245 -> R03245] -> R01121 -> R01123
path_wch00900.kgml: wch:wcw_1115 -> [wch:wcw_1117 -> wch:wcw_1120 -> wch:wcw_1119] -> wch:wcw_1118 -> wch:wcw_1116
path_wch00900.kgml: 2.3.3.10 -> [1.1.1.88 -> 2.7.1.36 -> 2.7.4.2] -> 4.1.1.33 -> 5.3.3.2
path_wch00900.kgml: Skipped genes: wch:wcw_1117
path_wch00900.kgml:
path_wch00900.kgml: Found a trail of span 3 containing skipped vertices
path_wch00900.kgml: 72 -> 74 -> [70 -> 101 -> 100] -> 98
path_wch00900.kgml: R01978 -> R02081 -> [R02245 -> R03245 -> R01121] -> R01123
path_wch00900.kgml: wch:wcw_1115 -> wch:wcw_1117 -> [wch:wcw_1120 -> wch:wcw_1119 -> wch:wcw_1118] -> wch:wcw_1116
path_wch00900.kgml: 2.3.3.10 -> 1.1.1.88 -> [2.7.1.36 -> 2.7.4.2 -> 4.1.1.33] -> 5.3.3.2
path_wch00900.kgml:
path_wch00900.kgml: --- 0.87 seconds ---

path_wch00903.kgml: Limonene and pinene degradation
path_wch00903.kgml: Initialization took 0.05 seconds
path_wch00903.kgml: (not found)
path_wch00903.kgml: --- 0.09 seconds ---

path_wch00910.kgml: Nitrogen metabolism
path_wch00910.kgml: Initialization took 0.09 seconds
path_wch00910.kgml: (not found)
path_wch00910.kgml: --- 0.12 seconds ---

path_wch00920.kgml: Sulfur metabolism
path_wch00920.kgml: Initialization took 0.05 seconds
path_wch00920.kgml: (not found)
path_wch00920.kgml: --- 0.09 seconds ---

path_wch00930.kgml: Caprolactam degradation
path_wch00930.kgml: Initialization took 0.04 seconds
path_wch00930.kgml: (not found)
path_wch00930.kgml: --- 0.09 seconds ---

path_wch00970.kgml: Aminoacyl-tRNA biosynthesis
path_wch00970.kgml: Initialization took 1.33 seconds
path_wch00970.kgml: (not found)
path_wch00970.kgml: --- 1.38 seconds ---

path_wch01040.kgml: Biosynthesis of unsaturated fatty acids
path_wch01040.kgml: Initialization took 0.08 seconds
path_wch01040.kgml: (not found)
path_wch01040.kgml: --- 0.13 seconds ---

--- 153.77 seconds ---
