# Supplementary material for: CoMetGeNe: mining conserved neighborhood patterns in metabolic and genomic contexts
Source: BMC Bioinformatics. 2019 Jan 10;20:19. doi: 10.1186/s12859-018-2542-2 (PMC6327494; doi:10.1186/s12859-018-2542-2)
Supplement: Supplementary file 14 — Trail finding results for completely assembled representative bacterial genomes present in NCBI Genomes. Of the 1,545 fully assembled representative bacterial genomes in NCBI, corresponding entries have been identified in KEGG for 1,467 species, for which trail finding has been performed for all combinations of gap parameters δG and δD ranging from 0 to 3. This additional file is available from https://doi.org/10.6084/m9.figshare.7288769. (GZ 178,532 kb) [file 12859_2018_2542_MOESM14_ESM.gz › results/fal_dG2_dD0.hnet]

--- delta_G = 2, delta_D = 0 ---

path_fal00010.kgml: Glycolysis / Gluconeogenesis
path_fal00010.kgml: Initialization took 10.25 seconds
path_fal00010.kgml:
path_fal00010.kgml: Found a trail of span 3 without skipping any vertex
path_fal00010.kgml: 76 -> 57 -> 58
path_fal00010.kgml: R01512 -> R01061 -> R01015
path_fal00010.kgml: fal:FRAAL4587 -> fal:FRAAL4588 -> fal:FRAAL4586
path_fal00010.kgml: 2.7.2.3 -> {1.2.1.12, 1.2.1.59} -> 5.3.1.1
path_fal00010.kgml:
path_fal00010.kgml: Found a trail of span 3 without skipping any vertex
path_fal00010.kgml: 48 -> 49 -> 50
path_fal00010.kgml: R00014 -> R03270 -> R02569
path_fal00010.kgml: {fal:FRAAL0070, fal:FRAAL0071, fal:FRAAL3227, fal:FRAAL3228, fal:FRAAL4280, fal:FRAAL4521, fal:FRAAL5051} -> {fal:FRAAL0070, fal:FRAAL0071, fal:FRAAL3227, fal:FRAAL3228, fal:FRAAL4280, fal:FRAAL4521, fal:FRAAL5051} -> {fal:FRAAL0069, fal:FRAAL3226}
path_fal00010.kgml: {1.2.4.1, 2.2.1.6, 4.1.1.1} -> 1.2.4.1 -> 2.3.1.12
path_fal00010.kgml:
path_fal00010.kgml: Found a trail of span 2 without skipping any vertex
path_fal00010.kgml: 38 -> 46
path_fal00010.kgml: R00710 -> R00754
path_fal00010.kgml: {fal:FRAAL0200, fal:FRAAL0315, fal:FRAAL1388, fal:FRAAL1665, fal:FRAAL2632, fal:FRAAL2896, fal:FRAAL3375, fal:FRAAL3552, fal:FRAAL4757, fal:FRAAL6082} -> {fal:FRAAL0199, fal:FRAAL0607, fal:FRAAL1637, fal:FRAAL3376, fal:FRAAL4033, fal:FRAAL5274, fal:FRAAL5467}
path_fal00010.kgml: {1.2.1.3, 1.2.1.5} -> {1.1.1.1, 1.1.1.71}
path_fal00010.kgml:
path_fal00010.kgml: --- 10.62 seconds ---

path_fal00020.kgml: Citrate cycle (TCA cycle)
path_fal00020.kgml: Initialization took 6.14 seconds
path_fal00020.kgml:
path_fal00020.kgml: Found a trail of span 4 containing skipped vertices
path_fal00020.kgml: 34 -> 36 -> 39 -> 40
path_fal00020.kgml: R00268 -> R01899 -> R01900 -> R01325
path_fal00020.kgml: fal:FRAAL3297 -> fal:FRAAL3297 -> {fal:FRAAL2064, fal:FRAAL3285} -> {fal:FRAAL2064, fal:FRAAL3285}
path_fal00020.kgml: 1.1.1.42 -> 1.1.1.42 -> 4.2.1.3 -> 4.2.1.3
path_fal00020.kgml: Skipped genes: fal:FRAAL3292, fal:FRAAL3289
path_fal00020.kgml:
path_fal00020.kgml: Found a trail of span 3 without skipping any vertex
path_fal00020.kgml: 75 -> 77 -> 82
path_fal00020.kgml: R00014 -> R03270 -> R02569
path_fal00020.kgml: {fal:FRAAL0070, fal:FRAAL0071, fal:FRAAL3227, fal:FRAAL3228, fal:FRAAL4280, fal:FRAAL4521, fal:FRAAL5051} -> {fal:FRAAL0070, fal:FRAAL0071, fal:FRAAL3227, fal:FRAAL3228, fal:FRAAL4280, fal:FRAAL4521, fal:FRAAL5051} -> {fal:FRAAL0069, fal:FRAAL3226}
path_fal00020.kgml: {1.2.4.1, 2.2.1.6, 4.1.1.1} -> 1.2.4.1 -> 2.3.1.12
path_fal00020.kgml:
path_fal00020.kgml: Found a trail of span 2 without skipping any vertex
path_fal00020.kgml: 28 -> 31
path_fal00020.kgml: R07618 -> R02570
path_fal00020.kgml: {fal:FRAAL1206, fal:FRAAL1568, fal:FRAAL3607, fal:FRAAL5151} -> {fal:FRAAL3041, fal:FRAAL5152}
path_fal00020.kgml: 1.8.1.4 -> 2.3.1.61
path_fal00020.kgml:
path_fal00020.kgml: --- 6.52 seconds ---

path_fal00030.kgml: Pentose phosphate pathway
path_fal00030.kgml: Initialization took 1.23 seconds
path_fal00030.kgml:
path_fal00030.kgml: Found a trail of span 2 containing skipped vertices
path_fal00030.kgml: 58 -> 57
path_fal00030.kgml: R02736 -> R02035
path_fal00030.kgml: fal:FRAAL4576 -> fal:FRAAL4578
path_fal00030.kgml: {1.1.1.363, 1.1.1.49} -> 3.1.1.31
path_fal00030.kgml: Skipped genes: fal:FRAAL4577
path_fal00030.kgml:
path_fal00030.kgml: Found a trail of span 2 containing skipped vertices
path_fal00030.kgml: 157 -> 57
path_fal00030.kgml: {R02736, R10907} -> R02035
path_fal00030.kgml: fal:FRAAL4576 -> fal:FRAAL4578
path_fal00030.kgml: {1.1.1.363, 1.1.1.49, 1.1.1.363, 1.1.1.388} -> 3.1.1.31
path_fal00030.kgml: Skipped genes: fal:FRAAL4577
path_fal00030.kgml:
path_fal00030.kgml: --- 1.46 seconds ---

path_fal00040.kgml: Pentose and glucuronate interconversions
path_fal00040.kgml: Initialization took 0.23 seconds
path_fal00040.kgml: (not found)
path_fal00040.kgml: --- 0.28 seconds ---

path_fal00051.kgml: Fructose and mannose metabolism
path_fal00051.kgml: Initialization took 0.63 seconds
path_fal00051.kgml: (not found)
path_fal00051.kgml: --- 0.68 seconds ---

path_fal00052.kgml: Galactose metabolism
path_fal00052.kgml: Initialization took 1.03 seconds
path_fal00052.kgml:
path_fal00052.kgml: Found a trail of span 2 without skipping any vertex
path_fal00052.kgml: 171 -> 82
path_fal00052.kgml: R01092 -> R00955
path_fal00052.kgml: fal:FRAAL5626 -> fal:FRAAL5627
path_fal00052.kgml: 2.7.1.6 -> 2.7.7.12
path_fal00052.kgml:
path_fal00052.kgml: --- 1.16 seconds ---

path_fal00053.kgml: Ascorbate and aldarate metabolism
path_fal00053.kgml: Initialization took 0.58 seconds
path_fal00053.kgml: (not found)
path_fal00053.kgml: --- 0.63 seconds ---

path_fal00061.kgml: Fatty acid biosynthesis
path_fal00061.kgml: Initialization took 3.89 seconds
path_fal00061.kgml:
path_fal00061.kgml: Found a trail of span 3 containing skipped vertices
path_fal00061.kgml: 153 -> 147 -> 259
path_fal00061.kgml: R00742 -> R01626 -> R04355
path_fal00061.kgml: {fal:FRAAL1154, fal:FRAAL1210, fal:FRAAL2344, fal:FRAAL3159, fal:FRAAL3196, fal:FRAAL3197, fal:FRAAL3198, fal:FRAAL3857, fal:FRAAL5672, fal:FRAAL6005} -> fal:FRAAL5668 -> {fal:FRAAL3652, fal:FRAAL5671}
path_fal00061.kgml: 6.4.1.2 -> {2.3.1.39, 2.3.1.85, 2.3.1.86} -> {2.3.1.179, 2.3.1.41, 2.3.1.85, 2.3.1.86}
path_fal00061.kgml: Skipped genes: fal:FRAAL5669, fal:FRAAL5670
path_fal00061.kgml:
path_fal00061.kgml: Found a trail of span 3 containing skipped vertices
path_fal00061.kgml: 153 -> 147 -> 62
path_fal00061.kgml: R00742 -> R01626 -> R04957
path_fal00061.kgml: {fal:FRAAL1154, fal:FRAAL1210, fal:FRAAL2344, fal:FRAAL3159, fal:FRAAL3196, fal:FRAAL3197, fal:FRAAL3198, fal:FRAAL3857, fal:FRAAL5672, fal:FRAAL6005} -> fal:FRAAL5668 -> {fal:FRAAL3652, fal:FRAAL5671}
path_fal00061.kgml: 6.4.1.2 -> {2.3.1.39, 2.3.1.85, 2.3.1.86} -> {2.3.1.179, 2.3.1.41, 2.3.1.85, 2.3.1.86}
path_fal00061.kgml: Skipped genes: fal:FRAAL5669, fal:FRAAL5670
path_fal00061.kgml:
path_fal00061.kgml: Found a trail of span 3 containing skipped vertices
path_fal00061.kgml: 153 -> 147 -> 60
path_fal00061.kgml: R00742 -> R01626 -> R04963
path_fal00061.kgml: {fal:FRAAL1154, fal:FRAAL1210, fal:FRAAL2344, fal:FRAAL3159, fal:FRAAL3196, fal:FRAAL3197, fal:FRAAL3198, fal:FRAAL3857, fal:FRAAL5672, fal:FRAAL6005} -> fal:FRAAL5668 -> {fal:FRAAL3652, fal:FRAAL5671}
path_fal00061.kgml: 6.4.1.2 -> {2.3.1.39, 2.3.1.85, 2.3.1.86} -> {2.3.1.179, 2.3.1.41, 2.3.1.85, 2.3.1.86}
path_fal00061.kgml: Skipped genes: fal:FRAAL5669, fal:FRAAL5670
path_fal00061.kgml:
path_fal00061.kgml: Found a trail of span 3 containing skipped vertices
path_fal00061.kgml: 153 -> 147 -> 53
path_fal00061.kgml: R00742 -> R01626 -> R07762
path_fal00061.kgml: {fal:FRAAL1154, fal:FRAAL1210, fal:FRAAL2344, fal:FRAAL3159, fal:FRAAL3196, fal:FRAAL3197, fal:FRAAL3198, fal:FRAAL3857, fal:FRAAL5672, fal:FRAAL6005} -> fal:FRAAL5668 -> {fal:FRAAL3652, fal:FRAAL5671}
path_fal00061.kgml: 6.4.1.2 -> {2.3.1.39, 2.3.1.85, 2.3.1.86} -> {2.3.1.179, 2.3.1.199, 2.3.1.41}
path_fal00061.kgml: Skipped genes: fal:FRAAL5669, fal:FRAAL5670
path_fal00061.kgml:
path_fal00061.kgml: Found a trail of span 3 containing skipped vertices
path_fal00061.kgml: 153 -> 147 -> 61
path_fal00061.kgml: R00742 -> R01626 -> R04960
path_fal00061.kgml: {fal:FRAAL1154, fal:FRAAL1210, fal:FRAAL2344, fal:FRAAL3159, fal:FRAAL3196, fal:FRAAL3197, fal:FRAAL3198, fal:FRAAL3857, fal:FRAAL5672, fal:FRAAL6005} -> fal:FRAAL5668 -> {fal:FRAAL3652, fal:FRAAL5671}
path_fal00061.kgml: 6.4.1.2 -> {2.3.1.39, 2.3.1.85, 2.3.1.86} -> {2.3.1.179, 2.3.1.41, 2.3.1.85, 2.3.1.86}
path_fal00061.kgml: Skipped genes: fal:FRAAL5669, fal:FRAAL5670
path_fal00061.kgml:
path_fal00061.kgml: Found a trail of span 3 containing skipped vertices
path_fal00061.kgml: 153 -> 147 -> 58
path_fal00061.kgml: R00742 -> R01626 -> R04968
path_fal00061.kgml: {fal:FRAAL1154, fal:FRAAL1210, fal:FRAAL2344, fal:FRAAL3159, fal:FRAAL3196, fal:FRAAL3197, fal:FRAAL3198, fal:FRAAL3857, fal:FRAAL5672, fal:FRAAL6005} -> fal:FRAAL5668 -> {fal:FRAAL3652, fal:FRAAL5671}
path_fal00061.kgml: 6.4.1.2 -> {2.3.1.39, 2.3.1.85, 2.3.1.86} -> {2.3.1.179, 2.3.1.41, 2.3.1.85, 2.3.1.86}
path_fal00061.kgml: Skipped genes: fal:FRAAL5669, fal:FRAAL5670
path_fal00061.kgml:
path_fal00061.kgml: Found a trail of span 3 containing skipped vertices
path_fal00061.kgml: 153 -> 147 -> 59
path_fal00061.kgml: R00742 -> R01626 -> R04726
path_fal00061.kgml: {fal:FRAAL1154, fal:FRAAL1210, fal:FRAAL2344, fal:FRAAL3159, fal:FRAAL3196, fal:FRAAL3197, fal:FRAAL3198, fal:FRAAL3857, fal:FRAAL5672, fal:FRAAL6005} -> fal:FRAAL5668 -> {fal:FRAAL3652, fal:FRAAL5671}
path_fal00061.kgml: 6.4.1.2 -> {2.3.1.39, 2.3.1.85, 2.3.1.86} -> {2.3.1.179, 2.3.1.41, 2.3.1.85, 2.3.1.86}
path_fal00061.kgml: Skipped genes: fal:FRAAL5669, fal:FRAAL5670
path_fal00061.kgml:
path_fal00061.kgml: Found a trail of span 3 containing skipped vertices
path_fal00061.kgml: 153 -> 147 -> 63
path_fal00061.kgml: R00742 -> R01626 -> R04952
path_fal00061.kgml: {fal:FRAAL1154, fal:FRAAL1210, fal:FRAAL2344, fal:FRAAL3159, fal:FRAAL3196, fal:FRAAL3197, fal:FRAAL3198, fal:FRAAL3857, fal:FRAAL5672, fal:FRAAL6005} -> fal:FRAAL5668 -> {fal:FRAAL3652, fal:FRAAL5671}
path_fal00061.kgml: 6.4.1.2 -> {2.3.1.39, 2.3.1.85, 2.3.1.86} -> {2.3.1.179, 2.3.1.41, 2.3.1.85, 2.3.1.86}
path_fal00061.kgml: Skipped genes: fal:FRAAL5669, fal:FRAAL5670
path_fal00061.kgml:
path_fal00061.kgml: Found a trail of span 3 containing skipped vertices
path_fal00061.kgml: 147 -> 153 -> 262
path_fal00061.kgml: R01626 -> R00742 -> R10707
path_fal00061.kgml: fal:FRAAL5668 -> {fal:FRAAL1154, fal:FRAAL1210, fal:FRAAL2344, fal:FRAAL3159, fal:FRAAL3196, fal:FRAAL3197, fal:FRAAL3198, fal:FRAAL3857, fal:FRAAL5672, fal:FRAAL6005} -> {fal:FRAAL0996, fal:FRAAL4077, fal:FRAAL4649, fal:FRAAL5669}
path_fal00061.kgml: {2.3.1.39, 2.3.1.85, 2.3.1.86} -> 6.4.1.2 -> 2.3.1.180
path_fal00061.kgml: Skipped genes: fal:FRAAL5670, fal:FRAAL5671
path_fal00061.kgml:
path_fal00061.kgml: --- 4.70 seconds ---

path_fal00071.kgml: Fatty acid degradation
path_fal00071.kgml: Initialization took 9.25 seconds
path_fal00071.kgml: Aborted (analysis takes longer than 300 seconds)

path_fal00072.kgml: Synthesis and degradation of ketone bodies
path_fal00072.kgml: Initialization took 0.54 seconds
path_fal00072.kgml: (not found)
path_fal00072.kgml: --- 0.60 seconds ---

path_fal00130.kgml: Ubiquinone and other terpenoid-quinone biosynthesis
path_fal00130.kgml: Initialization took 0.65 seconds
path_fal00130.kgml:
path_fal00130.kgml: Found a trail of span 2 containing skipped vertices
path_fal00130.kgml: 194 -> 195
path_fal00130.kgml: R10666 -> R10667
path_fal00130.kgml: fal:FRAAL1013 -> fal:FRAAL1010
path_fal00130.kgml: 4.2.1.151 -> 2.5.1.120
path_fal00130.kgml: Skipped genes: fal:FRAAL1011, fal:FRAAL1012
path_fal00130.kgml:
path_fal00130.kgml: --- 0.80 seconds ---

path_fal00190.kgml: Oxidative phosphorylation
path_fal00190.kgml: Initialization took 7.96 seconds
path_fal00190.kgml: (not found)
path_fal00190.kgml: --- 8.02 seconds ---

path_fal00220.kgml: Arginine biosynthesis
path_fal00220.kgml: Initialization took 1.40 seconds
path_fal00220.kgml:
path_fal00220.kgml: Found a trail of span 8 containing skipped vertices
path_fal00220.kgml: 49 -> 50 -> 51 -> 52 -> 55 -> 44 -> 45 -> 47
path_fal00220.kgml: R00259 -> R02649 -> R03443 -> R02283 -> R02282 -> R01398 -> R01954 -> R01086
path_fal00220.kgml: fal:FRAAL5207 -> fal:FRAAL5206 -> fal:FRAAL5208 -> fal:FRAAL5205 -> fal:FRAAL5207 -> fal:FRAAL5204 -> fal:FRAAL5202 -> fal:FRAAL5201
path_fal00220.kgml: 2.3.1.1 -> 2.7.2.8 -> 1.2.1.38 -> 2.6.1.11 -> 2.3.1.35 -> 2.1.3.3 -> 6.3.4.5 -> 4.3.2.1
path_fal00220.kgml: Skipped genes: fal:FRAAL5203
path_fal00220.kgml:
path_fal00220.kgml: --- 1.55 seconds ---

path_fal00230.kgml: Purine metabolism
path_fal00230.kgml: Initialization took 20.53 seconds
path_fal00230.kgml:
path_fal00230.kgml: Found a trail of span 3 without skipping any vertex
path_fal00230.kgml: 428 -> 167 -> 166
path_fal00230.kgml: R07405 -> R04591 -> R04559
path_fal00230.kgml: fal:FRAAL6664 -> fal:FRAAL6667 -> fal:FRAAL6665
path_fal00230.kgml: 5.4.99.18 -> 6.3.2.6 -> 4.3.2.2
path_fal00230.kgml:
path_fal00230.kgml: --- 21.19 seconds ---

path_fal00240.kgml: Pyrimidine metabolism
path_fal00240.kgml: Initialization took 9.31 seconds
path_fal00240.kgml:
path_fal00240.kgml: Found a trail of span 3 containing skipped vertices
path_fal00240.kgml: 91 -> 97 -> 98
path_fal00240.kgml: R00575 -> R01397 -> R01993
path_fal00240.kgml: {fal:FRAAL4683, fal:FRAAL4684, fal:FRAAL5234, fal:FRAAL5235} -> fal:FRAAL5238 -> {fal:FRAAL1470, fal:FRAAL5237}
path_fal00240.kgml: 6.3.5.5 -> 2.1.3.2 -> 3.5.2.3
path_fal00240.kgml: Skipped genes: fal:FRAAL5236
path_fal00240.kgml:
path_fal00240.kgml: Found a trail of span 3 containing skipped vertices
path_fal00240.kgml: 152 -> 155 -> 112
path_fal00240.kgml: R02485 -> R02484 -> R00966
path_fal00240.kgml: fal:FRAAL1193 -> fal:FRAAL1194 -> {fal:FRAAL1198, fal:FRAAL5239}
path_fal00240.kgml: 3.5.4.5 -> {2.4.2.1, 2.4.2.2, 2.4.2.3, 2.4.2.4} -> 2.4.2.9
path_fal00240.kgml: Skipped genes: fal:FRAAL1195, fal:FRAAL1196
path_fal00240.kgml:
path_fal00240.kgml: Found a trail of span 2 without skipping any vertex
path_fal00240.kgml: 172 -> 173
path_fal00240.kgml: R03055 -> R04666
path_fal00240.kgml: fal:FRAAL1416 -> fal:FRAAL1415
path_fal00240.kgml: 3.5.2.2 -> 3.5.1.6
path_fal00240.kgml:
path_fal00240.kgml: Found a trail of span 2 without skipping any vertex
path_fal00240.kgml: 119 -> 120
path_fal00240.kgml: R02269 -> R00905
path_fal00240.kgml: fal:FRAAL1416 -> fal:FRAAL1415
path_fal00240.kgml: 3.5.2.2 -> 3.5.1.6
path_fal00240.kgml:
path_fal00240.kgml: --- 9.90 seconds ---

path_fal00250.kgml: Alanine, aspartate and glutamate metabolism
path_fal00250.kgml: Initialization took 3.05 seconds
path_fal00250.kgml:
path_fal00250.kgml: Found a trail of span 2 without skipping any vertex
path_fal00250.kgml: 48 -> 51
path_fal00250.kgml: R01954 -> R01086
path_fal00250.kgml: fal:FRAAL5202 -> fal:FRAAL5201
path_fal00250.kgml: 6.3.4.5 -> 4.3.2.1
path_fal00250.kgml:
path_fal00250.kgml: --- 3.21 seconds ---

path_fal00260.kgml: Glycine, serine and threonine metabolism
path_fal00260.kgml: Initialization took 4.30 seconds
path_fal00260.kgml:
path_fal00260.kgml: Found a trail of span 3 without skipping any vertex
path_fal00260.kgml: 103 -> 99 -> 87
path_fal00260.kgml: {R01773, R01775} -> R01771 -> R01466
path_fal00260.kgml: fal:FRAAL5951 -> fal:FRAAL5949 -> {fal:FRAAL5950, fal:FRAAL6700}
path_fal00260.kgml: {1.1.1.3, 1.1.1.3} -> 2.7.1.39 -> 4.2.3.1
path_fal00260.kgml:
path_fal00260.kgml: Found a trail of span 2 without skipping any vertex
path_fal00260.kgml: 56 -> 186
path_fal00260.kgml: R06977 -> R07650
path_fal00260.kgml: fal:FRAAL6421 -> fal:FRAAL6422
path_fal00260.kgml: 2.6.1.76 -> 4.1.1.86
path_fal00260.kgml:
path_fal00260.kgml: Found a trail of span 2 without skipping any vertex
path_fal00260.kgml: 76 -> 93
path_fal00260.kgml: R00480 -> R02291
path_fal00260.kgml: {fal:FRAAL0605, fal:FRAAL2411} -> {fal:FRAAL0604, fal:FRAAL2412}
path_fal00260.kgml: 2.7.2.4 -> 1.2.1.11
path_fal00260.kgml:
path_fal00260.kgml: --- 4.55 seconds ---

path_fal00261.kgml: Monobactam biosynthesis
path_fal00261.kgml: Initialization took 0.44 seconds
path_fal00261.kgml: (not found)
path_fal00261.kgml: --- 0.50 seconds ---

path_fal00270.kgml: Cysteine and methionine metabolism
path_fal00270.kgml: Initialization took 3.80 seconds
path_fal00270.kgml:
path_fal00270.kgml: Found a trail of span 3 without skipping any vertex
path_fal00270.kgml: 74 -> 120 -> 71
path_fal00270.kgml: R07392 -> R07395 -> R07364
path_fal00270.kgml: fal:FRAAL1412 -> fal:FRAAL1409 -> fal:FRAAL1410
path_fal00270.kgml: 4.2.1.109 -> 3.1.3.77 -> 1.13.11.54
path_fal00270.kgml:
path_fal00270.kgml: Found a trail of span 3 without skipping any vertex
path_fal00270.kgml: 74 -> 120 -> 72
path_fal00270.kgml: R07392 -> R07395 -> R07363
path_fal00270.kgml: fal:FRAAL1412 -> fal:FRAAL1409 -> fal:FRAAL1410
path_fal00270.kgml: 4.2.1.109 -> 3.1.3.77 -> 1.13.11.53
path_fal00270.kgml:
path_fal00270.kgml: Found a trail of span 3 without skipping any vertex
path_fal00270.kgml: 197 -> 196 -> 204
path_fal00270.kgml: R01777 -> R01776 -> {R01287, R02026}
path_fal00270.kgml: fal:FRAAL4363 -> fal:FRAAL4363 -> {fal:FRAAL4362, fal:FRAAL4842}
path_fal00270.kgml: 2.3.1.46 -> 2.3.1.31 -> 2.5.1.49
path_fal00270.kgml:
path_fal00270.kgml: Found a trail of span 2 without skipping any vertex
path_fal00270.kgml: 124 -> 123
path_fal00270.kgml: R00586 -> R00897
path_fal00270.kgml: {fal:FRAAL3351, fal:FRAAL6257} -> {fal:FRAAL3176, fal:FRAAL3350}
path_fal00270.kgml: 2.3.1.30 -> {2.5.1.47, 2.5.1.65}
path_fal00270.kgml:
path_fal00270.kgml: Found a trail of span 2 without skipping any vertex
path_fal00270.kgml: 203 -> 87
path_fal00270.kgml: R02026 -> R01290
path_fal00270.kgml: fal:FRAAL0783 -> fal:FRAAL0784
path_fal00270.kgml: ? -> 4.2.1.22
path_fal00270.kgml:
path_fal00270.kgml: Found a trail of span 2 without skipping any vertex
path_fal00270.kgml: 101 -> 87
path_fal00270.kgml: R01288 -> R01290
path_fal00270.kgml: fal:FRAAL0783 -> fal:FRAAL0784
path_fal00270.kgml: 2.5.1.48 -> 4.2.1.22
path_fal00270.kgml:
path_fal00270.kgml: Found a trail of span 2 without skipping any vertex
path_fal00270.kgml: 217 -> 214
path_fal00270.kgml: R00480 -> R02291
path_fal00270.kgml: {fal:FRAAL0605, fal:FRAAL2411} -> {fal:FRAAL0604, fal:FRAAL2412}
path_fal00270.kgml: 2.7.2.4 -> 1.2.1.11
path_fal00270.kgml:
path_fal00270.kgml: --- 4.42 seconds ---

path_fal00280.kgml: Valine, leucine and isoleucine degradation
path_fal00280.kgml: Initialization took 13.97 seconds
path_fal00280.kgml:
path_fal00280.kgml: Found a trail of span 2 containing skipped vertices
path_fal00280.kgml: 106 -> 105
path_fal00280.kgml: R02661 -> R04224
path_fal00280.kgml: {fal:FRAAL1585, fal:FRAAL2829, fal:FRAAL3056, fal:FRAAL3514, fal:FRAAL4769} -> {fal:FRAAL2096, fal:FRAAL2805, fal:FRAAL3484, fal:FRAAL3491, fal:FRAAL3799, fal:FRAAL4711, fal:FRAAL4766, fal:FRAAL4771, fal:FRAAL4772}
path_fal00280.kgml: {1.3.8.1, 1.3.8.7, 1.3.99.12} -> 4.2.1.17
path_fal00280.kgml: Skipped genes: fal:FRAAL4767, fal:FRAAL4768
path_fal00280.kgml:
path_fal00280.kgml: Found a trail of span 2 containing skipped vertices
path_fal00280.kgml: 116 -> 80
path_fal00280.kgml: R04095 -> R04137
path_fal00280.kgml: {fal:FRAAL1585, fal:FRAAL2829, fal:FRAAL3056, fal:FRAAL3514, fal:FRAAL4769} -> {fal:FRAAL2096, fal:FRAAL2805, fal:FRAAL3484, fal:FRAAL3491, fal:FRAAL3799, fal:FRAAL4711, fal:FRAAL4766, fal:FRAAL4771, fal:FRAAL4772}
path_fal00280.kgml: {1.3.8.4, 1.3.8.7} -> 4.2.1.17
path_fal00280.kgml: Skipped genes: fal:FRAAL4767, fal:FRAAL4768
path_fal00280.kgml:
path_fal00280.kgml: --- 14.30 seconds ---

path_fal00281.kgml: Geraniol degradation
path_fal00281.kgml: Initialization took 0.49 seconds
path_fal00281.kgml:
path_fal00281.kgml: Found a trail of span 3 without skipping any vertex
path_fal00281.kgml: 29 -> 22 -> 21
path_fal00281.kgml: R08093 -> R08094 -> R08095
path_fal00281.kgml: {fal:FRAAL2096, fal:FRAAL2805, fal:FRAAL3484, fal:FRAAL3491, fal:FRAAL3799, fal:FRAAL4711, fal:FRAAL4766, fal:FRAAL4771, fal:FRAAL4772} -> fal:FRAAL2096 -> {fal:FRAAL2097, fal:FRAAL4934, fal:FRAAL5482}
path_fal00281.kgml: 4.2.1.17 -> 1.1.1.35 -> 2.3.1.16
path_fal00281.kgml:
path_fal00281.kgml: --- 0.62 seconds ---

path_fal00290.kgml: Valine, leucine and isoleucine biosynthesis
path_fal00290.kgml: Initialization took 0.55 seconds
path_fal00290.kgml:
path_fal00290.kgml: Found a trail of span 3 without skipping any vertex
path_fal00290.kgml: 79 -> 44 -> 46 -> 44
path_fal00290.kgml: R00226 -> R05071 -> R04440 -> R05071
path_fal00290.kgml: {fal:FRAAL5850, fal:FRAAL5851} -> fal:FRAAL5849 -> fal:FRAAL5849 -> fal:FRAAL5849
path_fal00290.kgml: 2.2.1.6 -> {1.1.1.86, 5.4.99.3} -> 1.1.1.86 -> {1.1.1.86, 5.4.99.3}
path_fal00290.kgml:
path_fal00290.kgml: Found a trail of span 3 without skipping any vertex
path_fal00290.kgml: 47 -> 42 -> 34
path_fal00290.kgml: R08648 -> R05069 -> R05068
path_fal00290.kgml: {fal:FRAAL5850, fal:FRAAL5851} -> fal:FRAAL5849 -> fal:FRAAL5849
path_fal00290.kgml: 2.2.1.6 -> {1.1.1.86, 5.4.99.3} -> 1.1.1.86
path_fal00290.kgml:
path_fal00290.kgml: Found a trail of span 2 without skipping any vertex
path_fal00290.kgml: 78 -> 21
path_fal00290.kgml: R03896 -> R03898
path_fal00290.kgml: {fal:FRAAL5828, fal:FRAAL5829} -> {fal:FRAAL5828, fal:FRAAL5829}
path_fal00290.kgml: 4.2.1.35 -> 4.2.1.35
path_fal00290.kgml:
path_fal00290.kgml: --- 0.98 seconds ---

path_fal00300.kgml: Lysine biosynthesis
path_fal00300.kgml: Initialization took 1.05 seconds
path_fal00300.kgml:
path_fal00300.kgml: Found a trail of span 2 without skipping any vertex
path_fal00300.kgml: 77 -> 46
path_fal00300.kgml: R02788 -> R04617
path_fal00300.kgml: fal:FRAAL2191 -> fal:FRAAL2192
path_fal00300.kgml: 6.3.2.13 -> 6.3.2.10
path_fal00300.kgml:
path_fal00300.kgml: Found a trail of span 2 without skipping any vertex
path_fal00300.kgml: 50 -> 51
path_fal00300.kgml: R00480 -> R02291
path_fal00300.kgml: {fal:FRAAL0605, fal:FRAAL2411} -> {fal:FRAAL0604, fal:FRAAL2412}
path_fal00300.kgml: 2.7.2.4 -> 1.2.1.11
path_fal00300.kgml:
path_fal00300.kgml: --- 1.23 seconds ---

path_fal00310.kgml: Lysine degradation
path_fal00310.kgml: Initialization took 3.70 seconds
path_fal00310.kgml: (not found)
path_fal00310.kgml: --- 3.76 seconds ---

path_fal00330.kgml: Arginine and proline metabolism
path_fal00330.kgml: Initialization took 2.10 seconds
path_fal00330.kgml:
path_fal00330.kgml: Found a trail of span 3 without skipping any vertex
path_fal00330.kgml: 222 -> 221 -> 215
path_fal00330.kgml: R10507 -> {R00707, R00708} -> R00245
path_fal00330.kgml: fal:FRAAL4348 -> fal:FRAAL4347 -> fal:FRAAL4347
path_fal00330.kgml: ? -> {1.2.1.88, 1.2.1.88} -> 1.2.1.88
path_fal00330.kgml:
path_fal00330.kgml: Found a trail of span 2 without skipping any vertex
path_fal00330.kgml: 216 -> 217
path_fal00330.kgml: R00239 -> R03313
path_fal00330.kgml: fal:FRAAL1928 -> fal:FRAAL1931
path_fal00330.kgml: 2.7.2.11 -> 1.2.1.41
path_fal00330.kgml:
path_fal00330.kgml: --- 2.32 seconds ---

path_fal00332.kgml: Carbapenem biosynthesis
path_fal00332.kgml: Initialization took 0.06 seconds
path_fal00332.kgml:
path_fal00332.kgml: Found a trail of span 2 without skipping any vertex
path_fal00332.kgml: 5 -> 8
path_fal00332.kgml: R00239 -> R03313
path_fal00332.kgml: fal:FRAAL1928 -> fal:FRAAL1931
path_fal00332.kgml: 2.7.2.11 -> 1.2.1.41
path_fal00332.kgml:
path_fal00332.kgml: --- 0.18 seconds ---

path_fal00340.kgml: Histidine metabolism
path_fal00340.kgml: Initialization took 2.35 seconds
path_fal00340.kgml:
path_fal00340.kgml: Found a trail of span 3 without skipping any vertex
path_fal00340.kgml: 141 -> 142 -> 145
path_fal00340.kgml: R01169 -> R11013 -> R11021
path_fal00340.kgml: fal:FRAAL6843 -> fal:FRAAL6841 -> {fal:FRAAL6624, fal:FRAAL6842}
path_fal00340.kgml: 2.1.1.44 -> 1.14.99.50 -> 3.5.1.118
path_fal00340.kgml:
path_fal00340.kgml: Found a trail of span 2 without skipping any vertex
path_fal00340.kgml: 58 -> 67
path_fal00340.kgml: R01071 -> R04035
path_fal00340.kgml: fal:FRAAL6590 -> fal:FRAAL6591
path_fal00340.kgml: 2.4.2.17 -> 3.6.1.31
path_fal00340.kgml:
path_fal00340.kgml: --- 2.62 seconds ---

path_fal00350.kgml: Tyrosine metabolism
path_fal00350.kgml: Initialization took 0.85 seconds
path_fal00350.kgml:
path_fal00350.kgml: Found a trail of span 2 without skipping any vertex
path_fal00350.kgml: 106 -> 89
path_fal00350.kgml: R04132 -> R01647
path_fal00350.kgml: fal:FRAAL3409 -> fal:FRAAL3410
path_fal00350.kgml: ? -> 4.1.2.52
path_fal00350.kgml:
path_fal00350.kgml: Found a trail of span 2 without skipping any vertex
path_fal00350.kgml: 88 -> 89
path_fal00350.kgml: R06897 -> R01647
path_fal00350.kgml: fal:FRAAL3409 -> fal:FRAAL3410
path_fal00350.kgml: ? -> 4.1.2.52
path_fal00350.kgml:
path_fal00350.kgml: --- 1.03 seconds ---

path_fal00360.kgml: Phenylalanine metabolism
path_fal00360.kgml: Initialization took 2.30 seconds
path_fal00360.kgml: (not found)
path_fal00360.kgml: --- 2.36 seconds ---

path_fal00361.kgml: Chlorocyclohexane and chlorobenzene degradation
path_fal00361.kgml: Initialization took 0.20 seconds
path_fal00361.kgml: (not found)
path_fal00361.kgml: --- 0.26 seconds ---

path_fal00362.kgml: Benzoate degradation
path_fal00362.kgml: Initialization took 2.30 seconds
path_fal00362.kgml:
path_fal00362.kgml: Found a trail of span 2 without skipping any vertex
path_fal00362.kgml: 238 -> 90
path_fal00362.kgml: R05305 -> R05586
path_fal00362.kgml: fal:FRAAL2096 -> {fal:FRAAL2097, fal:FRAAL4934, fal:FRAAL5482}
path_fal00362.kgml: {1.1.1.259, 1.1.1.35} -> 2.3.1.16
path_fal00362.kgml:
path_fal00362.kgml: --- 2.42 seconds ---

path_fal00364.kgml: Fluorobenzoate degradation
path_fal00364.kgml: Initialization took 0.19 seconds
path_fal00364.kgml: (not found)
path_fal00364.kgml: --- 0.24 seconds ---

path_fal00380.kgml: Tryptophan metabolism
path_fal00380.kgml: Initialization took 4.35 seconds
path_fal00380.kgml: (not found)
path_fal00380.kgml: --- 4.40 seconds ---

path_fal00400.kgml: Phenylalanine, tyrosine and tryptophan biosynthesis
path_fal00400.kgml: Initialization took 1.50 seconds
path_fal00400.kgml:
path_fal00400.kgml: Found a trail of span 4 without skipping any vertex
path_fal00400.kgml: 54 -> 52 -> 53 -> 51
path_fal00400.kgml: R03508 -> R02340 -> R00674 -> R02722
path_fal00400.kgml: fal:FRAAL4969 -> {fal:FRAAL4682, fal:FRAAL4967} -> {fal:FRAAL4681, fal:FRAAL4968} -> {fal:FRAAL4681, fal:FRAAL4682, fal:FRAAL4967, fal:FRAAL4968}
path_fal00400.kgml: 4.1.1.48 -> {4.1.2.8, 4.2.1.20} -> {4.2.1.122, 4.2.1.20} -> 4.2.1.20
path_fal00400.kgml:
path_fal00400.kgml: Found a trail of span 2 containing skipped vertices
path_fal00400.kgml: 76 -> 75
path_fal00400.kgml: R02413 -> R02412
path_fal00400.kgml: {fal:FRAAL0918, fal:FRAAL5249} -> {fal:FRAAL3601, fal:FRAAL5246}
path_fal00400.kgml: {1.1.1.25, 1.1.1.282} -> 2.7.1.71
path_fal00400.kgml: Skipped genes: fal:FRAAL5248, fal:FRAAL5247
path_fal00400.kgml:
path_fal00400.kgml: --- 1.78 seconds ---

path_fal00401.kgml: Novobiocin biosynthesis
path_fal00401.kgml: Initialization took 0.10 seconds
path_fal00401.kgml: (not found)
path_fal00401.kgml: --- 0.16 seconds ---

path_fal00405.kgml: Phenazine biosynthesis
path_fal00405.kgml: Initialization took 0.09 seconds
path_fal00405.kgml: (not found)
path_fal00405.kgml: --- 0.14 seconds ---

path_fal00410.kgml: beta-Alanine metabolism
path_fal00410.kgml: Initialization took 4.50 seconds
path_fal00410.kgml:
path_fal00410.kgml: Found a trail of span 2 without skipping any vertex
path_fal00410.kgml: 63 -> 62
path_fal00410.kgml: R02269 -> R00905
path_fal00410.kgml: fal:FRAAL1416 -> fal:FRAAL1415
path_fal00410.kgml: 3.5.2.2 -> 3.5.1.6
path_fal00410.kgml:
path_fal00410.kgml: Found a trail of span 2 without skipping any vertex
path_fal00410.kgml: 54 -> 50
path_fal00410.kgml: R00489 -> R02473
path_fal00410.kgml: fal:FRAAL6671 -> {fal:FRAAL3483, fal:FRAAL5463, fal:FRAAL6371, fal:FRAAL6670}
path_fal00410.kgml: {4.1.1.11, 4.1.1.15} -> 6.3.2.1
path_fal00410.kgml:
path_fal00410.kgml: Found a trail of span 2 containing skipped vertices
path_fal00410.kgml: 38 -> 39
path_fal00410.kgml: R00924 -> R03045
path_fal00410.kgml: {fal:FRAAL1585, fal:FRAAL2829, fal:FRAAL3056, fal:FRAAL3514, fal:FRAAL4769} -> {fal:FRAAL2096, fal:FRAAL2805, fal:FRAAL3484, fal:FRAAL3491, fal:FRAAL3799, fal:FRAAL4711, fal:FRAAL4766, fal:FRAAL4771, fal:FRAAL4772}
path_fal00410.kgml: 1.3.8.7 -> {4.2.1.116, 4.2.1.17}
path_fal00410.kgml: Skipped genes: fal:FRAAL4767, fal:FRAAL4768
path_fal00410.kgml:
path_fal00410.kgml: --- 4.78 seconds ---

path_fal00430.kgml: Taurine and hypotaurine metabolism
path_fal00430.kgml: Initialization took 0.24 seconds
path_fal00430.kgml: (not found)
path_fal00430.kgml: --- 0.31 seconds ---

path_fal00440.kgml: Phosphonate and phosphinate metabolism
path_fal00440.kgml: Initialization took 0.09 seconds
path_fal00440.kgml:
path_fal00440.kgml: Found a trail of span 2 without skipping any vertex
path_fal00440.kgml: 64 -> 65
path_fal00440.kgml: R00661 -> R04053
path_fal00440.kgml: fal:FRAAL6377 -> fal:FRAAL6378
path_fal00440.kgml: 5.4.2.9 -> 4.1.1.82
path_fal00440.kgml:
path_fal00440.kgml: --- 0.22 seconds ---

path_fal00450.kgml: Selenocompound metabolism
path_fal00450.kgml: Initialization took 0.44 seconds
path_fal00450.kgml: (not found)
path_fal00450.kgml: --- 0.50 seconds ---

path_fal00471.kgml: D-Glutamine and D-glutamate metabolism
path_fal00471.kgml: Initialization took 0.14 seconds
path_fal00471.kgml: (not found)
path_fal00471.kgml: --- 0.20 seconds ---

path_fal00472.kgml: D-Arginine and D-ornithine metabolism
path_fal00472.kgml: Initialization took 0.06 seconds
path_fal00472.kgml: (not found)
path_fal00472.kgml: --- 0.12 seconds ---

path_fal00473.kgml: D-Alanine metabolism
path_fal00473.kgml: Initialization took 0.09 seconds
path_fal00473.kgml: (not found)
path_fal00473.kgml: --- 0.15 seconds ---

path_fal00480.kgml: Glutathione metabolism
path_fal00480.kgml: Initialization took 0.59 seconds
path_fal00480.kgml: (not found)
path_fal00480.kgml: --- 0.64 seconds ---

path_fal00500.kgml: Starch and sucrose metabolism
path_fal00500.kgml: Initialization took 2.35 seconds
path_fal00500.kgml:
path_fal00500.kgml: Found a trail of span 6 containing skipped vertices
path_fal00500.kgml: 130 -> 149 -> 193 -> 194 -> 120 -> 133
path_fal00500.kgml: R11262 -> R01557 -> R09945 -> R09994 -> R02110 -> R02111
path_fal00500.kgml: {fal:FRAAL0625, fal:FRAAL5900} -> {fal:FRAAL0625, fal:FRAAL5900} -> fal:FRAAL5901 -> fal:FRAAL5899 -> fal:FRAAL5902 -> {fal:FRAAL1852, fal:FRAAL5883, fal:FRAAL5884}
path_fal00500.kgml: {3.2.1.1, 3.2.1.133, 3.2.1.2} -> 5.4.99.16 -> 2.7.1.175 -> 2.4.99.16 -> 2.4.1.18 -> 2.4.1.1
path_fal00500.kgml: Skipped genes: fal:FRAAL5885, fal:FRAAL5897
path_fal00500.kgml:
path_fal00500.kgml: Found a trail of span 6 without skipping any vertex
path_fal00500.kgml: 130 -> 193 -> 194 -> 120 -> 238 -> 149
path_fal00500.kgml: R11262 -> R09945 -> R09994 -> R02110 -> R02112 -> R01557
path_fal00500.kgml: {fal:FRAAL0625, fal:FRAAL5900} -> fal:FRAAL5901 -> fal:FRAAL5899 -> fal:FRAAL5902 -> {fal:FRAAL0625, fal:FRAAL5900} -> {fal:FRAAL0625, fal:FRAAL5900}
path_fal00500.kgml: {3.2.1.1, 3.2.1.133, 3.2.1.2} -> 2.7.1.175 -> 2.4.99.16 -> 2.4.1.18 -> {3.2.1.1, 3.2.1.133, 3.2.1.2} -> 5.4.99.16
path_fal00500.kgml:
path_fal00500.kgml: Found a trail of span 6 containing skipped vertices
path_fal00500.kgml: 238 -> 149 -> 193 -> 194 -> 120 -> 133
path_fal00500.kgml: R02112 -> R01557 -> R09945 -> R09994 -> R02110 -> R02111
path_fal00500.kgml: {fal:FRAAL0625, fal:FRAAL5900} -> {fal:FRAAL0625, fal:FRAAL5900} -> fal:FRAAL5901 -> fal:FRAAL5899 -> fal:FRAAL5902 -> {fal:FRAAL1852, fal:FRAAL5883, fal:FRAAL5884}
path_fal00500.kgml: {3.2.1.1, 3.2.1.133, 3.2.1.2} -> 5.4.99.16 -> 2.7.1.175 -> 2.4.99.16 -> 2.4.1.18 -> 2.4.1.1
path_fal00500.kgml: Skipped genes: fal:FRAAL5885, fal:FRAAL5897
path_fal00500.kgml:
path_fal00500.kgml: Found a trail of span 3 without skipping any vertex
path_fal00500.kgml: 203 -> 206 -> 205
path_fal00500.kgml: R11261 -> R01824 -> R11256
path_fal00500.kgml: fal:FRAAL2118 -> fal:FRAAL2117 -> fal:FRAAL2116
path_fal00500.kgml: 3.2.1.68 -> 5.4.99.15 -> 3.2.1.141
path_fal00500.kgml:
path_fal00500.kgml: Found a trail of span 2 without skipping any vertex
path_fal00500.kgml: 95 -> 226
path_fal00500.kgml: R11307 -> R11308
path_fal00500.kgml: {fal:FRAAL4955, fal:FRAAL4956} -> {fal:FRAAL4955, fal:FRAAL4956}
path_fal00500.kgml: 3.2.1.4 -> {3.2.1.4, 3.2.1.91}
path_fal00500.kgml:
path_fal00500.kgml: Found a trail of span 2 without skipping any vertex
path_fal00500.kgml: 113 -> 246
path_fal00500.kgml: R00948 -> R11530
path_fal00500.kgml: fal:FRAAL4553 -> fal:FRAAL4552
path_fal00500.kgml: 2.7.7.27 -> 2.4.1.342
path_fal00500.kgml:
path_fal00500.kgml: --- 2.96 seconds ---

path_fal00520.kgml: Amino sugar and nucleotide sugar metabolism
path_fal00520.kgml: Initialization took 4.46 seconds
path_fal00520.kgml:
path_fal00520.kgml: Found a trail of span 2 without skipping any vertex
path_fal00520.kgml: 200 -> 184
path_fal00520.kgml: R01092 -> R00955
path_fal00520.kgml: fal:FRAAL5626 -> fal:FRAAL5627
path_fal00520.kgml: 2.7.1.6 -> 2.7.7.12
path_fal00520.kgml:
path_fal00520.kgml: Found a trail of span 2 without skipping any vertex
path_fal00520.kgml: 186 -> 188
path_fal00520.kgml: R00291 -> R00286
path_fal00520.kgml: {fal:FRAAL0508, fal:FRAAL0977, fal:FRAAL1490, fal:FRAAL5662, fal:FRAAL5746, fal:FRAAL6008} -> {fal:FRAAL1223, fal:FRAAL5745}
path_fal00520.kgml: 5.1.3.2 -> 1.1.1.22
path_fal00520.kgml:
path_fal00520.kgml: Found a trail of span 2 without skipping any vertex
path_fal00520.kgml: 28 -> 24
path_fal00520.kgml: R00768 -> R02060
path_fal00520.kgml: fal:FRAAL1117 -> fal:FRAAL1116
path_fal00520.kgml: 2.6.1.16 -> 5.4.2.10
path_fal00520.kgml:
path_fal00520.kgml: --- 4.73 seconds ---

path_fal00521.kgml: Streptomycin biosynthesis
path_fal00521.kgml: Initialization took 0.59 seconds
path_fal00521.kgml: (not found)
path_fal00521.kgml: --- 0.65 seconds ---

path_fal00523.kgml: Polyketide sugar unit biosynthesis
path_fal00523.kgml: Initialization took 0.29 seconds
path_fal00523.kgml: (not found)
path_fal00523.kgml: --- 0.36 seconds ---

path_fal00525.kgml: Acarbose and validamycin biosynthesis
path_fal00525.kgml: Initialization took 0.14 seconds
path_fal00525.kgml: (not found)
path_fal00525.kgml: --- 0.20 seconds ---

path_fal00540.kgml: Lipopolysaccharide biosynthesis
path_fal00540.kgml: Initialization took 0.06 seconds
path_fal00540.kgml: (not found)
path_fal00540.kgml: --- 0.12 seconds ---

path_fal00550.kgml: Peptidoglycan biosynthesis
path_fal00550.kgml: Initialization took 1.20 seconds
path_fal00550.kgml:
path_fal00550.kgml: Found a trail of span 5 containing skipped vertices
path_fal00550.kgml: 32 -> 34 -> 23 -> 35 -> 36
path_fal00550.kgml: R02783 -> R02788 -> R04617 -> R05630 -> R05032
path_fal00550.kgml: fal:FRAAL2194 -> fal:FRAAL2191 -> fal:FRAAL2192 -> fal:FRAAL2193 -> fal:FRAAL2196
path_fal00550.kgml: 6.3.2.9 -> 6.3.2.13 -> 6.3.2.10 -> 2.7.8.13 -> 2.4.1.227
path_fal00550.kgml: Skipped genes: fal:FRAAL2195
path_fal00550.kgml:
path_fal00550.kgml: Found a trail of span 3 containing skipped vertices
path_fal00550.kgml: 29 -> 28 -> 27
path_fal00550.kgml: R04573 -> R05629 -> R05662
path_fal00550.kgml: fal:FRAAL2192 -> fal:FRAAL2193 -> fal:FRAAL2196
path_fal00550.kgml: 6.3.2.10 -> 2.7.8.13 -> 2.4.1.227
path_fal00550.kgml: Skipped genes: fal:FRAAL2194, fal:FRAAL2195
path_fal00550.kgml:
path_fal00550.kgml: --- 1.46 seconds ---

path_fal00561.kgml: Glycerolipid metabolism
path_fal00561.kgml: Initialization took 1.19 seconds
path_fal00561.kgml: (not found)
path_fal00561.kgml: --- 1.24 seconds ---

path_fal00562.kgml: Inositol phosphate metabolism
path_fal00562.kgml: Initialization took 0.19 seconds
path_fal00562.kgml: (not found)
path_fal00562.kgml: --- 0.24 seconds ---

path_fal00564.kgml: Glycerophospholipid metabolism
path_fal00564.kgml: Initialization took 0.95 seconds
path_fal00564.kgml: (not found)
path_fal00564.kgml: --- 1.01 seconds ---

path_fal00590.kgml: Arachidonic acid metabolism
path_fal00590.kgml: Initialization took 0.06 seconds
path_fal00590.kgml: (not found)
path_fal00590.kgml: --- 0.12 seconds ---

path_fal00592.kgml: alpha-Linolenic acid metabolism
path_fal00592.kgml: Initialization took 0.09 seconds
path_fal00592.kgml: (not found)
path_fal00592.kgml: --- 0.16 seconds ---

path_fal00600.kgml: Sphingolipid metabolism
path_fal00600.kgml: Initialization took 0.09 seconds
path_fal00600.kgml: (not found)
path_fal00600.kgml: --- 0.16 seconds ---

path_fal00620.kgml: Pyruvate metabolism
path_fal00620.kgml: Initialization took 14.92 seconds
path_fal00620.kgml:
path_fal00620.kgml: Found a trail of span 3 without skipping any vertex
path_fal00620.kgml: 123 -> 55 -> 124
path_fal00620.kgml: R00014 -> R03270 -> R02569
path_fal00620.kgml: {fal:FRAAL0070, fal:FRAAL0071, fal:FRAAL3227, fal:FRAAL3228, fal:FRAAL4280, fal:FRAAL4521, fal:FRAAL5051} -> {fal:FRAAL0070, fal:FRAAL0071, fal:FRAAL3227, fal:FRAAL3228, fal:FRAAL4280, fal:FRAAL4521, fal:FRAAL5051} -> {fal:FRAAL0069, fal:FRAAL3226}
path_fal00620.kgml: {1.2.4.1, 2.2.1.6, 4.1.1.1} -> 1.2.4.1 -> 2.3.1.12
path_fal00620.kgml:
path_fal00620.kgml: --- 15.18 seconds ---

path_fal00621.kgml: Dioxin degradation
path_fal00621.kgml: Initialization took 0.09 seconds
path_fal00621.kgml: (not found)
path_fal00621.kgml: --- 0.16 seconds ---

path_fal00622.kgml: Xylene degradation
path_fal00622.kgml: Initialization took 0.09 seconds
path_fal00622.kgml: (not found)
path_fal00622.kgml: --- 0.16 seconds ---

path_fal00623.kgml: Toluene degradation
path_fal00623.kgml: Initialization took 0.19 seconds
path_fal00623.kgml: (not found)
path_fal00623.kgml: --- 0.26 seconds ---

path_fal00625.kgml: Chloroalkane and chloroalkene degradation
path_fal00625.kgml: Initialization took 1.55 seconds
path_fal00625.kgml:
path_fal00625.kgml: Found a trail of span 2 without skipping any vertex
path_fal00625.kgml: 56 -> 62
path_fal00625.kgml: R05233 -> R05237
path_fal00625.kgml: {fal:FRAAL0199, fal:FRAAL0607, fal:FRAAL1637, fal:FRAAL3376, fal:FRAAL4033, fal:FRAAL5274, fal:FRAAL5467} -> {fal:FRAAL0200, fal:FRAAL0315, fal:FRAAL1388, fal:FRAAL1665, fal:FRAAL2632, fal:FRAAL2896, fal:FRAAL3375, fal:FRAAL3552, fal:FRAAL4757, fal:FRAAL6082}
path_fal00625.kgml: 1.1.1.1 -> 1.2.1.3
path_fal00625.kgml:
path_fal00625.kgml: Found a trail of span 2 without skipping any vertex
path_fal00625.kgml: 59 -> 64
path_fal00625.kgml: R05234 -> R05238
path_fal00625.kgml: {fal:FRAAL0199, fal:FRAAL0607, fal:FRAAL1637, fal:FRAAL3376, fal:FRAAL4033, fal:FRAAL5274, fal:FRAAL5467} -> {fal:FRAAL0200, fal:FRAAL0315, fal:FRAAL1388, fal:FRAAL1665, fal:FRAAL2632, fal:FRAAL2896, fal:FRAAL3375, fal:FRAAL3552, fal:FRAAL4757, fal:FRAAL6082}
path_fal00625.kgml: 1.1.1.1 -> 1.2.1.3
path_fal00625.kgml:
path_fal00625.kgml: --- 1.73 seconds ---

path_fal00626.kgml: Naphthalene degradation
path_fal00626.kgml: Initialization took 0.24 seconds
path_fal00626.kgml: (not found)
path_fal00626.kgml: --- 0.30 seconds ---

path_fal00627.kgml: Aminobenzoate degradation
path_fal00627.kgml: Initialization took 0.50 seconds
path_fal00627.kgml: (not found)
path_fal00627.kgml: --- 0.56 seconds ---

path_fal00630.kgml: Glyoxylate and dicarboxylate metabolism
path_fal00630.kgml: Initialization took 10.31 seconds
path_fal00630.kgml:
path_fal00630.kgml: Found a trail of span 2 without skipping any vertex
path_fal00630.kgml: 95 -> 116
path_fal00630.kgml: R00475 -> R00472
path_fal00630.kgml: {fal:FRAAL3861, fal:FRAAL5480} -> {fal:FRAAL2356, fal:FRAAL5481}
path_fal00630.kgml: 1.1.3.15 -> 2.3.3.9
path_fal00630.kgml:
path_fal00630.kgml: Found a trail of span 2 without skipping any vertex
path_fal00630.kgml: 83 -> 116
path_fal00630.kgml: R00479 -> R00472
path_fal00630.kgml: fal:FRAAL2355 -> {fal:FRAAL2356, fal:FRAAL5481}
path_fal00630.kgml: 4.1.3.1 -> 2.3.3.9
path_fal00630.kgml:
path_fal00630.kgml: --- 10.53 seconds ---

path_fal00633.kgml: Nitrotoluene degradation
path_fal00633.kgml: Initialization took 0.14 seconds
path_fal00633.kgml: (not found)
path_fal00633.kgml: --- 0.20 seconds ---

path_fal00640.kgml: Propanoate metabolism
path_fal00640.kgml: Initialization took 9.06 seconds
path_fal00640.kgml:
path_fal00640.kgml: Found a trail of span 2 containing skipped vertices
path_fal00640.kgml: 78 -> 99
path_fal00640.kgml: R03045 -> R04432
path_fal00640.kgml: {fal:FRAAL2096, fal:FRAAL2805, fal:FRAAL3484, fal:FRAAL3491, fal:FRAAL3799, fal:FRAAL4711, fal:FRAAL4766, fal:FRAAL4771, fal:FRAAL4772} -> {fal:FRAAL1585, fal:FRAAL2829, fal:FRAAL3056, fal:FRAAL3514, fal:FRAAL4769}
path_fal00640.kgml: {4.2.1.116, 4.2.1.17} -> 1.3.8.7
path_fal00640.kgml: Skipped genes: fal:FRAAL4767, fal:FRAAL4768
path_fal00640.kgml:
path_fal00640.kgml: --- 9.22 seconds ---

path_fal00643.kgml: Styrene degradation
path_fal00643.kgml: Initialization took 0.09 seconds
path_fal00643.kgml: (not found)
path_fal00643.kgml: --- 0.15 seconds ---

path_fal00650.kgml: Butanoate metabolism
path_fal00650.kgml: Initialization took 6.91 seconds
path_fal00650.kgml: (not found)
path_fal00650.kgml: --- 7.00 seconds ---

path_fal00660.kgml: C5-Branched dibasic acid metabolism
path_fal00660.kgml: Initialization took 0.14 seconds
path_fal00660.kgml:
path_fal00660.kgml: Found a trail of span 2 without skipping any vertex
path_fal00660.kgml: 31 -> 96
path_fal00660.kgml: R03896 -> R03898
path_fal00660.kgml: {fal:FRAAL5828, fal:FRAAL5829} -> {fal:FRAAL5828, fal:FRAAL5829}
path_fal00660.kgml: 4.2.1.35 -> 4.2.1.35
path_fal00660.kgml:
path_fal00660.kgml: --- 0.27 seconds ---

path_fal00670.kgml: One carbon pool by folate
path_fal00670.kgml: Initialization took 0.54 seconds
path_fal00670.kgml:
path_fal00670.kgml: Found a trail of span 3 without skipping any vertex
path_fal00670.kgml: 20 -> 51 -> 50
path_fal00670.kgml: R04326 -> R04560 -> R04325
path_fal00670.kgml: fal:FRAAL1161 -> fal:FRAAL1162 -> fal:FRAAL1161
path_fal00670.kgml: 2.1.2.2 -> 2.1.2.3 -> 2.1.2.2
path_fal00670.kgml:
path_fal00670.kgml: --- 0.75 seconds ---

path_fal00680.kgml: Methane metabolism
path_fal00680.kgml: Initialization took 2.80 seconds
path_fal00680.kgml:
path_fal00680.kgml: Found a trail of span 3 without skipping any vertex
path_fal00680.kgml: 229 -> 235 -> 237
path_fal00680.kgml: R09398 -> R09399 -> R09400
path_fal00680.kgml: fal:FRAAL1260 -> fal:FRAAL1259 -> fal:FRAAL1259
path_fal00680.kgml: 2.7.8.28 -> 6.3.2.31 -> 6.3.2.34
path_fal00680.kgml:
path_fal00680.kgml: --- 2.96 seconds ---

path_fal00730.kgml: Thiamine metabolism
path_fal00730.kgml: Initialization took 0.80 seconds
path_fal00730.kgml:
path_fal00730.kgml: Found a trail of span 2 without skipping any vertex
path_fal00730.kgml: 91 -> 69
path_fal00730.kgml: R10246 -> R10247
path_fal00730.kgml: fal:FRAAL5079 -> fal:FRAAL5080
path_fal00730.kgml: 4.1.99.19 -> 2.8.1.10
path_fal00730.kgml:
path_fal00730.kgml: --- 0.92 seconds ---

path_fal00740.kgml: Riboflavin metabolism
path_fal00740.kgml: Initialization took 0.29 seconds
path_fal00740.kgml:
path_fal00740.kgml: Found a trail of span 3 without skipping any vertex
path_fal00740.kgml: 32 -> 41 -> 42
path_fal00740.kgml: R07281 -> R04457 -> R00066
path_fal00740.kgml: fal:FRAAL5220 -> fal:FRAAL5219 -> fal:FRAAL5221
path_fal00740.kgml: 4.1.99.12 -> 2.5.1.78 -> 2.5.1.9
path_fal00740.kgml:
path_fal00740.kgml: Found a trail of span 3 containing skipped vertices
path_fal00740.kgml: 38 -> 39 -> 40
path_fal00740.kgml: R00425 -> R03459 -> R03458
path_fal00740.kgml: fal:FRAAL5220 -> fal:FRAAL5222 -> {fal:FRAAL1884, fal:FRAAL5222}
path_fal00740.kgml: 3.5.4.25 -> 3.5.4.26 -> 1.1.1.193
path_fal00740.kgml: Skipped genes: fal:FRAAL5221
path_fal00740.kgml:
path_fal00740.kgml: --- 0.51 seconds ---

path_fal00750.kgml: Vitamin B6 metabolism
path_fal00750.kgml: Initialization took 0.24 seconds
path_fal00750.kgml: (not found)
path_fal00750.kgml: --- 0.30 seconds ---

path_fal00760.kgml: Nicotinate and nicotinamide metabolism
path_fal00760.kgml: Initialization took 1.00 seconds
path_fal00760.kgml: (not found)
path_fal00760.kgml: --- 1.09 seconds ---

path_fal00770.kgml: Pantothenate and CoA biosynthesis
path_fal00770.kgml: Initialization took 1.50 seconds
path_fal00770.kgml:
path_fal00770.kgml: Found a trail of span 3 containing skipped vertices
path_fal00770.kgml: 93 -> 76 -> 71
path_fal00770.kgml: R00489 -> R02473 -> R03018
path_fal00770.kgml: fal:FRAAL6671 -> {fal:FRAAL3483, fal:FRAAL5463, fal:FRAAL6371, fal:FRAAL6670} -> {fal:FRAAL4036, fal:FRAAL4037, fal:FRAAL6674}
path_fal00770.kgml: {4.1.1.11, 4.1.1.15} -> 6.3.2.1 -> 2.7.1.33
path_fal00770.kgml: Skipped genes: fal:FRAAL6673, fal:FRAAL6672
path_fal00770.kgml:
path_fal00770.kgml: Found a trail of span 2 without skipping any vertex
path_fal00770.kgml: 82 -> 81
path_fal00770.kgml: R00006 -> R03051
path_fal00770.kgml: {fal:FRAAL5850, fal:FRAAL5851} -> fal:FRAAL5849
path_fal00770.kgml: 2.2.1.6 -> 1.1.1.86
path_fal00770.kgml:
path_fal00770.kgml: Found a trail of span 2 without skipping any vertex
path_fal00770.kgml: 73 -> 72
path_fal00770.kgml: R02269 -> R00905
path_fal00770.kgml: fal:FRAAL1416 -> fal:FRAAL1415
path_fal00770.kgml: 3.5.2.2 -> 3.5.1.6
path_fal00770.kgml:
path_fal00770.kgml: --- 1.77 seconds ---

path_fal00780.kgml: Biotin metabolism
path_fal00780.kgml: Initialization took 1.10 seconds
path_fal00780.kgml:
path_fal00780.kgml: Found a trail of span 2 without skipping any vertex
path_fal00780.kgml: 31 -> 30
path_fal00780.kgml: R03182 -> R01078
path_fal00780.kgml: fal:FRAAL6002 -> fal:FRAAL6003
path_fal00780.kgml: 6.3.3.3 -> 2.8.1.6
path_fal00780.kgml:
path_fal00780.kgml: --- 1.22 seconds ---

path_fal00785.kgml: Lipoic acid metabolism
path_fal00785.kgml: Initialization took 0.06 seconds
path_fal00785.kgml:
path_fal00785.kgml: Found a trail of span 2 without skipping any vertex
path_fal00785.kgml: 5 -> 6
path_fal00785.kgml: R07768 -> R07769
path_fal00785.kgml: fal:FRAAL5157 -> fal:FRAAL5156
path_fal00785.kgml: 2.8.1.8 -> 2.3.1.181
path_fal00785.kgml:
path_fal00785.kgml: Found a trail of span 2 without skipping any vertex
path_fal00785.kgml: 11 -> 10
path_fal00785.kgml: R07766 -> R07767
path_fal00785.kgml: fal:FRAAL5156 -> fal:FRAAL5157
path_fal00785.kgml: 2.3.1.181 -> 2.8.1.8
path_fal00785.kgml:
path_fal00785.kgml: --- 0.22 seconds ---

path_fal00790.kgml: Folate biosynthesis
path_fal00790.kgml: Initialization took 1.40 seconds
path_fal00790.kgml:
path_fal00790.kgml: Found a trail of span 6 without skipping any vertex
path_fal00790.kgml: 180 -> 81 -> 80 -> 79 -> 96 -> 102
path_fal00790.kgml: R00428 -> R05046 -> R05048 -> R04639 -> R09959 -> R10002
path_fal00790.kgml: {fal:FRAAL2747, fal:FRAAL6589} -> {fal:FRAAL2747, fal:FRAAL6589} -> {fal:FRAAL2747, fal:FRAAL6589} -> {fal:FRAAL2747, fal:FRAAL6589} -> fal:FRAAL2745 -> fal:FRAAL2746
path_fal00790.kgml: 3.5.4.16 -> 3.5.4.16 -> 3.5.4.16 -> 3.5.4.16 -> 4.1.2.50 -> 4.3.99.3
path_fal00790.kgml:
path_fal00790.kgml: Found a trail of span 5 containing skipped vertices
path_fal00790.kgml: 180 -> 81 -> 80 -> 79 -> 86
path_fal00790.kgml: R00428 -> R05046 -> R05048 -> R04639 -> R04286
path_fal00790.kgml: {fal:FRAAL2747, fal:FRAAL6589} -> {fal:FRAAL2747, fal:FRAAL6589} -> {fal:FRAAL2747, fal:FRAAL6589} -> {fal:FRAAL2747, fal:FRAAL6589} -> fal:FRAAL2745
path_fal00790.kgml: 3.5.4.16 -> 3.5.4.16 -> 3.5.4.16 -> 3.5.4.16 -> 4.2.3.12
path_fal00790.kgml: Skipped genes: fal:FRAAL2746
path_fal00790.kgml:
path_fal00790.kgml: Found a trail of span 4 without skipping any vertex
path_fal00790.kgml: 171 -> 75 -> 74 -> 72
path_fal00790.kgml: R11073 -> R03504 -> R03503 -> R03067
path_fal00790.kgml: fal:FRAAL6709 -> fal:FRAAL6709 -> fal:FRAAL6708 -> {fal:FRAAL6098, fal:FRAAL6710}
path_fal00790.kgml: 5.1.99.8 -> 4.1.2.25 -> 2.7.6.3 -> 2.5.1.15
path_fal00790.kgml:
path_fal00790.kgml: Found a trail of span 3 without skipping any vertex
path_fal00790.kgml: 171 -> 75 -> 73
path_fal00790.kgml: R11073 -> R03504 -> R03066
path_fal00790.kgml: fal:FRAAL6709 -> fal:FRAAL6709 -> {fal:FRAAL6098, fal:FRAAL6710}
path_fal00790.kgml: 5.1.99.8 -> 4.1.2.25 -> 2.5.1.15
path_fal00790.kgml:
path_fal00790.kgml: --- 1.83 seconds ---

path_fal00791.kgml: Atrazine degradation
path_fal00791.kgml: Initialization took 0.09 seconds
path_fal00791.kgml: (not found)
path_fal00791.kgml: --- 0.15 seconds ---

path_fal00860.kgml: Porphyrin and chlorophyll metabolism
path_fal00860.kgml: Initialization took 5.11 seconds
path_fal00860.kgml:
path_fal00860.kgml: Found a trail of span 4 without skipping any vertex
path_fal00860.kgml: 274 -> 273 -> 270 -> 271
path_fal00860.kgml: R00036 -> R00084 -> R03165 -> R03194
path_fal00860.kgml: fal:FRAAL0986 -> fal:FRAAL0984 -> {fal:FRAAL0985, fal:FRAAL1020, fal:FRAAL1354} -> {fal:FRAAL0985, fal:FRAAL1020, fal:FRAAL1357}
path_fal00860.kgml: 4.2.1.24 -> 2.5.1.61 -> 4.2.1.75 -> 2.1.1.107
path_fal00860.kgml:
path_fal00860.kgml: Found a trail of span 3 containing skipped vertices
path_fal00860.kgml: 305 -> 308 -> 310
path_fal00860.kgml: {R05221, R06558} -> R05222 -> R05223
path_fal00860.kgml: fal:FRAAL5138 -> fal:FRAAL5138 -> fal:FRAAL5142
path_fal00860.kgml: {2.7.1.156, 2.7.1.156} -> 2.7.7.62 -> 2.7.8.26
path_fal00860.kgml: Skipped genes: fal:FRAAL5141
path_fal00860.kgml:
path_fal00860.kgml: Found a trail of span 3 containing skipped vertices
path_fal00860.kgml: 289 -> 290 -> 291
path_fal00860.kgml: R03948 -> R05217 -> R05180
path_fal00860.kgml: fal:FRAAL2333 -> fal:FRAAL2331 -> fal:FRAAL2333
path_fal00860.kgml: 2.1.1.130 -> 1.14.13.83 -> 2.1.1.131
path_fal00860.kgml: Skipped genes: fal:FRAAL2332
path_fal00860.kgml:
path_fal00860.kgml: Found a trail of span 2 without skipping any vertex
path_fal00860.kgml: 269 -> 408
path_fal00860.kgml: R03197 -> R04178
path_fal00860.kgml: fal:FRAAL2101 -> fal:FRAAL2102
path_fal00860.kgml: 4.1.1.37 -> 1.3.3.15
path_fal00860.kgml:
path_fal00860.kgml: Found a trail of span 2 without skipping any vertex
path_fal00860.kgml: 302 -> 315
path_fal00860.kgml: R05225 -> R07302
path_fal00860.kgml: fal:FRAAL2887 -> fal:FRAAL2886
path_fal00860.kgml: 6.3.5.10 -> 6.3.1.10
path_fal00860.kgml:
path_fal00860.kgml: Found a trail of span 2 without skipping any vertex
path_fal00860.kgml: 302 -> 316
path_fal00860.kgml: R05225 -> R06529
path_fal00860.kgml: fal:FRAAL2887 -> fal:FRAAL2886
path_fal00860.kgml: 6.3.5.10 -> 6.3.1.10
path_fal00860.kgml:
path_fal00860.kgml: --- 5.87 seconds ---

path_fal00900.kgml: Terpenoid backbone biosynthesis
path_fal00900.kgml: Initialization took 2.10 seconds
path_fal00900.kgml:
path_fal00900.kgml: Found a trail of span 4 containing skipped vertices
path_fal00900.kgml: 99 -> 103 -> 105 -> 116
path_fal00900.kgml: R05884 -> R01658 -> R02003 -> R02061
path_fal00900.kgml: {fal:FRAAL1433, fal:FRAAL6150} -> {fal:FRAAL1431, fal:FRAAL2161} -> {fal:FRAAL1431, fal:FRAAL2161} -> {fal:FRAAL1431, fal:FRAAL2161}
path_fal00900.kgml: 1.17.7.4 -> 2.5.1.1 -> 2.5.1.10 -> 2.5.1.29
path_fal00900.kgml: Skipped genes: fal:FRAAL1432
path_fal00900.kgml:
path_fal00900.kgml: Found a trail of span 4 containing skipped vertices
path_fal00900.kgml: 97 -> 103 -> 105 -> 116
path_fal00900.kgml: R08210 -> R01658 -> R02003 -> R02061
path_fal00900.kgml: {fal:FRAAL1433, fal:FRAAL6150} -> {fal:FRAAL1431, fal:FRAAL2161} -> {fal:FRAAL1431, fal:FRAAL2161} -> {fal:FRAAL1431, fal:FRAAL2161}
path_fal00900.kgml: 1.17.7.4 -> 2.5.1.1 -> 2.5.1.10 -> 2.5.1.29
path_fal00900.kgml: Skipped genes: fal:FRAAL1432
path_fal00900.kgml:
path_fal00900.kgml: Found a trail of span 3 containing skipped vertices
path_fal00900.kgml: 99 -> 105 -> 116
path_fal00900.kgml: R05884 -> R02003 -> R02061
path_fal00900.kgml: {fal:FRAAL1433, fal:FRAAL6150} -> {fal:FRAAL1431, fal:FRAAL2161} -> {fal:FRAAL1431, fal:FRAAL2161}
path_fal00900.kgml: 1.17.7.4 -> 2.5.1.10 -> 2.5.1.29
path_fal00900.kgml: Skipped genes: fal:FRAAL1432
path_fal00900.kgml:
path_fal00900.kgml: Found a trail of span 2 containing skipped vertices
path_fal00900.kgml: 99 -> 116
path_fal00900.kgml: R05884 -> R02061
path_fal00900.kgml: {fal:FRAAL1433, fal:FRAAL6150} -> {fal:FRAAL1431, fal:FRAAL2161}
path_fal00900.kgml: 1.17.7.4 -> 2.5.1.29
path_fal00900.kgml: Skipped genes: fal:FRAAL1432
path_fal00900.kgml:
path_fal00900.kgml: --- 2.43 seconds ---

path_fal00903.kgml: Limonene and pinene degradation
path_fal00903.kgml: Initialization took 1.45 seconds
path_fal00903.kgml: (not found)
path_fal00903.kgml: --- 1.51 seconds ---

path_fal00906.kgml: Carotenoid biosynthesis
path_fal00906.kgml: Initialization took 0.10 seconds
path_fal00906.kgml: (not found)
path_fal00906.kgml: --- 0.16 seconds ---

path_fal00909.kgml: Sesquiterpenoid and triterpenoid biosynthesis
path_fal00909.kgml: Initialization took 0.10 seconds
path_fal00909.kgml: (not found)
path_fal00909.kgml: --- 0.16 seconds ---

path_fal00910.kgml: Nitrogen metabolism
path_fal00910.kgml: Initialization took 1.50 seconds
path_fal00910.kgml: (not found)
path_fal00910.kgml: --- 1.56 seconds ---

path_fal00920.kgml: Sulfur metabolism
path_fal00920.kgml: Initialization took 3.35 seconds
path_fal00920.kgml:
path_fal00920.kgml: Found a trail of span 2 without skipping any vertex
path_fal00920.kgml: 109 -> 103
path_fal00920.kgml: R00586 -> R00897
path_fal00920.kgml: {fal:FRAAL3351, fal:FRAAL6257} -> {fal:FRAAL3176, fal:FRAAL3350}
path_fal00920.kgml: 2.3.1.30 -> {2.5.1.47, 2.5.1.65}
path_fal00920.kgml:
path_fal00920.kgml: Found a trail of span 2 containing skipped vertices
path_fal00920.kgml: 48 -> 29
path_fal00920.kgml: R02021 -> R00859
path_fal00920.kgml: fal:FRAAL1019 -> fal:FRAAL1017
path_fal00920.kgml: 1.8.4.8 -> 1.8.7.1
path_fal00920.kgml: Skipped genes: fal:FRAAL1018
path_fal00920.kgml:
path_fal00920.kgml: Found a trail of span 2 without skipping any vertex
path_fal00920.kgml: 38 -> 42
path_fal00920.kgml: R00508 -> R00529
path_fal00920.kgml: {fal:FRAAL2107, fal:FRAAL5757} -> {fal:FRAAL2106, fal:FRAAL2108, fal:FRAAL2109}
path_fal00920.kgml: 3.1.3.7 -> 2.7.7.4
path_fal00920.kgml:
path_fal00920.kgml: Found a trail of span 2 containing skipped vertices
path_fal00920.kgml: 150 -> 149
path_fal00920.kgml: R02021 -> R00859
path_fal00920.kgml: fal:FRAAL1019 -> fal:FRAAL1017
path_fal00920.kgml: 1.8.4.8 -> 1.8.7.1
path_fal00920.kgml: Skipped genes: fal:FRAAL1018
path_fal00920.kgml:
path_fal00920.kgml: --- 3.69 seconds ---

path_fal00930.kgml: Caprolactam degradation
path_fal00930.kgml: Initialization took 0.39 seconds
path_fal00930.kgml: (not found)
path_fal00930.kgml: --- 0.45 seconds ---

path_fal00970.kgml: Aminoacyl-tRNA biosynthesis
path_fal00970.kgml: Initialization took 2.50 seconds
path_fal00970.kgml: (not found)
path_fal00970.kgml: --- 2.56 seconds ---

path_fal00984.kgml: Steroid degradation
path_fal00984.kgml: Initialization took 0.09 seconds
path_fal00984.kgml: (not found)
path_fal00984.kgml: --- 0.15 seconds ---

path_fal01040.kgml: Biosynthesis of unsaturated fatty acids
path_fal01040.kgml: Initialization took 1.25 seconds
path_fal01040.kgml: (not found)
path_fal01040.kgml: --- 1.31 seconds ---

path_fal01051.kgml: Biosynthesis of ansamycins
path_fal01051.kgml: Initialization took 0.19 seconds
path_fal01051.kgml:
path_fal01051.kgml: Found a trail of span 3 without skipping any vertex
path_fal01051.kgml: 70 -> 71 -> 73
path_fal01051.kgml: R06594 -> R06586 -> R06587
path_fal01051.kgml: fal:FRAAL0915 -> fal:FRAAL0914 -> fal:FRAAL0916
path_fal01051.kgml: ? -> ? -> ?
path_fal01051.kgml:
path_fal01051.kgml: --- 0.32 seconds ---

path_fal01053.kgml: Biosynthesis of siderophore group nonribosomal peptides
path_fal01053.kgml: Initialization took 0.09 seconds
path_fal01053.kgml: (not found)
path_fal01053.kgml: --- 0.15 seconds ---

path_fal01059.kgml: Biosynthesis of enediyne antibiotics
path_fal01059.kgml: Initialization took 0.10 seconds
path_fal01059.kgml: (not found)
path_fal01059.kgml: --- 0.16 seconds ---

--- 551.82 seconds ---
