# Supplementary material for: CoMetGeNe: mining conserved neighborhood patterns in metabolic and genomic contexts
Source: BMC Bioinformatics. 2019 Jan 10;20:19. doi: 10.1186/s12859-018-2542-2 (PMC6327494; doi:10.1186/s12859-018-2542-2)
Supplement: Supplementary file 14 — Trail finding results for completely assembled representative bacterial genomes present in NCBI Genomes. Of the 1,545 fully assembled representative bacterial genomes in NCBI, corresponding entries have been identified in KEGG for 1,467 species, for which trail finding has been performed for all combinations of gap parameters δG and δD ranging from 0 to 3. This additional file is available from https://doi.org/10.6084/m9.figshare.7288769. (GZ 178,532 kb) [file 12859_2018_2542_MOESM14_ESM.gz › results/cmv_dG2_dD1.hnet]

--- delta_G = 2, delta_D = 1 ---

path_cmv00010.kgml: Glycolysis / Gluconeogenesis
path_cmv00010.kgml: Initialization took 1.08 seconds
path_cmv00010.kgml:
path_cmv00010.kgml: Found a trail of span 3 containing skipped vertices
path_cmv00010.kgml: 76 -> [57] -> 58 -> 57
path_cmv00010.kgml: R01512 -> [R01061] -> R01015 -> R01061
path_cmv00010.kgml: cmv:CMUST_08430 -> [{cmv:CMUST_05220, cmv:CMUST_08435}] -> cmv:CMUST_08425 -> {cmv:CMUST_05220, cmv:CMUST_08435}
path_cmv00010.kgml: 2.7.2.3 -> [{1.2.1.12, 1.2.1.59}] -> 5.3.1.1 -> {1.2.1.12, 1.2.1.59}
path_cmv00010.kgml:
path_cmv00010.kgml: Found a trail of span 2 without skipping any vertex
path_cmv00010.kgml: 138 -> 46
path_cmv00010.kgml: R00711 -> R00754
path_cmv00010.kgml: cmv:CMUST_13760 -> cmv:CMUST_13755
path_cmv00010.kgml: {1.2.1.4, 1.2.1.5} -> {1.1.1.1, 1.1.1.71}
path_cmv00010.kgml:
path_cmv00010.kgml: --- 1.46 seconds ---

path_cmv00020.kgml: Citrate cycle (TCA cycle)
path_cmv00020.kgml: Initialization took 0.48 seconds
path_cmv00020.kgml: (not found)
path_cmv00020.kgml: --- 0.61 seconds ---

path_cmv00030.kgml: Pentose phosphate pathway
path_cmv00030.kgml: Initialization took 0.53 seconds
path_cmv00030.kgml:
path_cmv00030.kgml: Found a trail of span 3 containing skipped vertices
path_cmv00030.kgml: 40 -> 42 -> [46] -> 45
path_cmv00030.kgml: R02750 -> R01066 -> [R01641] -> R01051
path_cmv00030.kgml: {cmv:CMUST_03605, cmv:CMUST_04190} -> {cmv:CMUST_01490, cmv:CMUST_04175, cmv:CMUST_13325} -> [cmv:CMUST_08390] -> {cmv:CMUST_03605, cmv:CMUST_04190}
path_cmv00030.kgml: 2.7.1.15 -> 4.1.2.4 -> [2.2.1.1] -> 2.7.1.15
path_cmv00030.kgml: Skipped genes: cmv:CMUST_04185, cmv:CMUST_04180
path_cmv00030.kgml:
path_cmv00030.kgml: Found a trail of span 3 without skipping any vertex
path_cmv00030.kgml: 77 -> 46 -> 49
path_cmv00030.kgml: R01827 -> R01641 -> R01830
path_cmv00030.kgml: cmv:CMUST_08395 -> cmv:CMUST_08390 -> cmv:CMUST_08390
path_cmv00030.kgml: 2.2.1.2 -> 2.2.1.1 -> 2.2.1.1
path_cmv00030.kgml:
path_cmv00030.kgml: Found a trail of span 2 containing skipped vertices
path_cmv00030.kgml: 157 -> 57
path_cmv00030.kgml: {R02736, R10907} -> R02035
path_cmv00030.kgml: cmv:CMUST_08400 -> cmv:CMUST_08410
path_cmv00030.kgml: {1.1.1.363, 1.1.1.49, 1.1.1.363, 1.1.1.388} -> 3.1.1.31
path_cmv00030.kgml: Skipped genes: cmv:CMUST_08405
path_cmv00030.kgml:
path_cmv00030.kgml: Found a trail of span 2 containing skipped vertices
path_cmv00030.kgml: 58 -> 57
path_cmv00030.kgml: R02736 -> R02035
path_cmv00030.kgml: cmv:CMUST_08400 -> cmv:CMUST_08410
path_cmv00030.kgml: {1.1.1.363, 1.1.1.49} -> 3.1.1.31
path_cmv00030.kgml: Skipped genes: cmv:CMUST_08405
path_cmv00030.kgml:
path_cmv00030.kgml: --- 1.06 seconds ---

path_cmv00040.kgml: Pentose and glucuronate interconversions
path_cmv00040.kgml: Initialization took 0.08 seconds
path_cmv00040.kgml: (not found)
path_cmv00040.kgml: --- 0.13 seconds ---

path_cmv00051.kgml: Fructose and mannose metabolism
path_cmv00051.kgml: Initialization took 0.48 seconds
path_cmv00051.kgml:
path_cmv00051.kgml: Found a trail of span 3 containing skipped vertices
path_cmv00051.kgml: 78 -> 79 -> 84
path_cmv00051.kgml: R01819 -> R01818 -> R00885
path_cmv00051.kgml: cmv:CMUST_03840 -> {cmv:CMUST_03335, cmv:CMUST_03830, cmv:CMUST_13320} -> cmv:CMUST_03805
path_cmv00051.kgml: 5.3.1.8 -> 5.4.2.8 -> 2.7.7.13
path_cmv00051.kgml: Skipped genes: cmv:CMUST_03810, cmv:CMUST_03820, cmv:CMUST_03835
path_cmv00051.kgml:
path_cmv00051.kgml: Found a trail of span 2 without skipping any vertex
path_cmv00051.kgml: 54 -> 92
path_cmv00051.kgml: R03232 -> R02071
path_cmv00051.kgml: cmv:CMUST_09055 -> cmv:CMUST_09050
path_cmv00051.kgml: 2.7.1.202 -> 2.7.1.56
path_cmv00051.kgml:
path_cmv00051.kgml: --- 0.71 seconds ---

path_cmv00052.kgml: Galactose metabolism
path_cmv00052.kgml: Initialization took 0.28 seconds
path_cmv00052.kgml: (not found)
path_cmv00052.kgml: --- 0.33 seconds ---

path_cmv00053.kgml: Ascorbate and aldarate metabolism
path_cmv00053.kgml: Initialization took 0.08 seconds
path_cmv00053.kgml: (not found)
path_cmv00053.kgml: --- 0.13 seconds ---

path_cmv00061.kgml: Fatty acid biosynthesis
path_cmv00061.kgml: Initialization took 0.13 seconds
path_cmv00061.kgml: (not found)
path_cmv00061.kgml: --- 0.26 seconds ---

path_cmv00071.kgml: Fatty acid degradation
path_cmv00071.kgml: Initialization took 0.23 seconds
path_cmv00071.kgml: Aborted (analysis takes longer than 300 seconds)

path_cmv00072.kgml: Synthesis and degradation of ketone bodies
path_cmv00072.kgml: Initialization took 0.09 seconds
path_cmv00072.kgml: (not found)
path_cmv00072.kgml: --- 0.15 seconds ---

path_cmv00130.kgml: Ubiquinone and other terpenoid-quinone biosynthesis
path_cmv00130.kgml: Initialization took 0.15 seconds
path_cmv00130.kgml:
path_cmv00130.kgml: Found a trail of span 2 without skipping any vertex
path_cmv00130.kgml: 59 -> 58
path_cmv00130.kgml: R04030 -> R07263
path_cmv00130.kgml: cmv:CMUST_01775 -> cmv:CMUST_01780
path_cmv00130.kgml: 6.2.1.26 -> 4.1.3.36
path_cmv00130.kgml:
path_cmv00130.kgml: --- 0.27 seconds ---

path_cmv00190.kgml: Oxidative phosphorylation
path_cmv00190.kgml: Initialization took 0.90 seconds
path_cmv00190.kgml: (not found)
path_cmv00190.kgml: --- 0.96 seconds ---

path_cmv00220.kgml: Arginine biosynthesis
path_cmv00220.kgml: Initialization took 0.24 seconds
path_cmv00220.kgml:
path_cmv00220.kgml: Found a trail of span 8 containing skipped vertices
path_cmv00220.kgml: 49 -> 50 -> 51 -> 52 -> 55 -> 44 -> 45 -> 47
path_cmv00220.kgml: R00259 -> R02649 -> R03443 -> R02283 -> R02282 -> R01398 -> R01954 -> R01086
path_cmv00220.kgml: {cmv:CMUST_07585, cmv:CMUST_13520} -> cmv:CMUST_07590 -> cmv:CMUST_07580 -> cmv:CMUST_07595 -> cmv:CMUST_07585 -> cmv:CMUST_07600 -> cmv:CMUST_07610 -> cmv:CMUST_07615
path_cmv00220.kgml: 2.3.1.1 -> 2.7.2.8 -> 1.2.1.38 -> 2.6.1.11 -> 2.3.1.35 -> 2.1.3.3 -> 6.3.4.5 -> 4.3.2.1
path_cmv00220.kgml: Skipped genes: cmv:CMUST_07605
path_cmv00220.kgml:
path_cmv00220.kgml: Found a trail of span 7 containing skipped vertices
path_cmv00220.kgml: 49 -> 50 -> 51 -> 52 -> [55] -> 44 -> 45 -> 47
path_cmv00220.kgml: R00259 -> R02649 -> R03443 -> R02283 -> [R02282] -> R01398 -> R01954 -> R01086
path_cmv00220.kgml: {cmv:CMUST_07585, cmv:CMUST_13520} -> cmv:CMUST_07590 -> cmv:CMUST_07580 -> cmv:CMUST_07595 -> [cmv:CMUST_07585] -> cmv:CMUST_07600 -> cmv:CMUST_07610 -> cmv:CMUST_07615
path_cmv00220.kgml: 2.3.1.1 -> 2.7.2.8 -> 1.2.1.38 -> 2.6.1.11 -> [2.3.1.35] -> 2.1.3.3 -> 6.3.4.5 -> 4.3.2.1
path_cmv00220.kgml: Skipped genes: cmv:CMUST_07605
path_cmv00220.kgml:
path_cmv00220.kgml: Found a trail of span 7 containing skipped vertices
path_cmv00220.kgml: 49 -> 50 -> [51] -> 52 -> 55 -> 44 -> 45 -> 47
path_cmv00220.kgml: R00259 -> R02649 -> [R03443] -> R02283 -> R02282 -> R01398 -> R01954 -> R01086
path_cmv00220.kgml: {cmv:CMUST_07585, cmv:CMUST_13520} -> cmv:CMUST_07590 -> [cmv:CMUST_07580] -> cmv:CMUST_07595 -> cmv:CMUST_07585 -> cmv:CMUST_07600 -> cmv:CMUST_07610 -> cmv:CMUST_07615
path_cmv00220.kgml: 2.3.1.1 -> 2.7.2.8 -> [1.2.1.38] -> 2.6.1.11 -> 2.3.1.35 -> 2.1.3.3 -> 6.3.4.5 -> 4.3.2.1
path_cmv00220.kgml: Skipped genes: cmv:CMUST_07605
path_cmv00220.kgml:
path_cmv00220.kgml: Found a trail of span 7 containing skipped vertices
path_cmv00220.kgml: 49 -> 50 -> 51 -> [52] -> 55 -> 44 -> 45 -> 47
path_cmv00220.kgml: R00259 -> R02649 -> R03443 -> [R02283] -> R02282 -> R01398 -> R01954 -> R01086
path_cmv00220.kgml: {cmv:CMUST_07585, cmv:CMUST_13520} -> cmv:CMUST_07590 -> cmv:CMUST_07580 -> [cmv:CMUST_07595] -> cmv:CMUST_07585 -> cmv:CMUST_07600 -> cmv:CMUST_07610 -> cmv:CMUST_07615
path_cmv00220.kgml: 2.3.1.1 -> 2.7.2.8 -> 1.2.1.38 -> [2.6.1.11] -> 2.3.1.35 -> 2.1.3.3 -> 6.3.4.5 -> 4.3.2.1
path_cmv00220.kgml: Skipped genes: cmv:CMUST_07595, cmv:CMUST_07605
path_cmv00220.kgml:
path_cmv00220.kgml: Found a trail of span 7 containing skipped vertices
path_cmv00220.kgml: 49 -> 50 -> 51 -> 52 -> 55 -> 44 -> [45] -> 47
path_cmv00220.kgml: R00259 -> R02649 -> R03443 -> R02283 -> R02282 -> R01398 -> [R01954] -> R01086
path_cmv00220.kgml: {cmv:CMUST_07585, cmv:CMUST_13520} -> cmv:CMUST_07590 -> cmv:CMUST_07580 -> cmv:CMUST_07595 -> cmv:CMUST_07585 -> cmv:CMUST_07600 -> [cmv:CMUST_07610] -> cmv:CMUST_07615
path_cmv00220.kgml: 2.3.1.1 -> 2.7.2.8 -> 1.2.1.38 -> 2.6.1.11 -> 2.3.1.35 -> 2.1.3.3 -> [6.3.4.5] -> 4.3.2.1
path_cmv00220.kgml: Skipped genes: cmv:CMUST_07605, cmv:CMUST_07610
path_cmv00220.kgml:
path_cmv00220.kgml: Found a trail of span 7 containing skipped vertices
path_cmv00220.kgml: 49 -> 50 -> 51 -> 52 -> 55 -> [44] -> 45 -> 47
path_cmv00220.kgml: R00259 -> R02649 -> R03443 -> R02283 -> R02282 -> [R01398] -> R01954 -> R01086
path_cmv00220.kgml: {cmv:CMUST_07585, cmv:CMUST_13520} -> cmv:CMUST_07590 -> cmv:CMUST_07580 -> cmv:CMUST_07595 -> cmv:CMUST_07585 -> [cmv:CMUST_07600] -> cmv:CMUST_07610 -> cmv:CMUST_07615
path_cmv00220.kgml: 2.3.1.1 -> 2.7.2.8 -> 1.2.1.38 -> 2.6.1.11 -> 2.3.1.35 -> [2.1.3.3] -> 6.3.4.5 -> 4.3.2.1
path_cmv00220.kgml: Skipped genes: cmv:CMUST_07600, cmv:CMUST_07605
path_cmv00220.kgml:
path_cmv00220.kgml: Found a trail of span 7 containing skipped vertices
path_cmv00220.kgml: 49 -> [50] -> 51 -> 52 -> 55 -> 44 -> 45 -> 47
path_cmv00220.kgml: R00259 -> [R02649] -> R03443 -> R02283 -> R02282 -> R01398 -> R01954 -> R01086
path_cmv00220.kgml: {cmv:CMUST_07585, cmv:CMUST_13520} -> [cmv:CMUST_07590] -> cmv:CMUST_07580 -> cmv:CMUST_07595 -> cmv:CMUST_07585 -> cmv:CMUST_07600 -> cmv:CMUST_07610 -> cmv:CMUST_07615
path_cmv00220.kgml: 2.3.1.1 -> [2.7.2.8] -> 1.2.1.38 -> 2.6.1.11 -> 2.3.1.35 -> 2.1.3.3 -> 6.3.4.5 -> 4.3.2.1
path_cmv00220.kgml: Skipped genes: cmv:CMUST_07605, cmv:CMUST_07590
path_cmv00220.kgml:
path_cmv00220.kgml: --- 0.87 seconds ---

path_cmv00230.kgml: Purine metabolism
path_cmv00230.kgml: Initialization took 5.31 seconds
path_cmv00230.kgml:
path_cmv00230.kgml: Found a trail of span 3 containing skipped vertices
path_cmv00230.kgml: 244 -> [300] -> 220 -> [139] -> 239
path_cmv00230.kgml: R00441 -> [R00430] -> R00332 -> [R02019] -> R02090
path_cmv00230.kgml: {cmv:CMUST_01985, cmv:CMUST_01990, cmv:CMUST_02590, cmv:CMUST_08505} -> [cmv:CMUST_10320] -> cmv:CMUST_08510 -> [{cmv:CMUST_12570, cmv:CMUST_12580}] -> cmv:CMUST_08510
path_cmv00230.kgml: {2.7.7.48, 2.7.7.6} -> [2.7.1.40] -> 2.7.4.8 -> [1.17.4.1] -> {2.7.4.12, 2.7.4.8}
path_cmv00230.kgml:
path_cmv00230.kgml: Found a trail of span 2 without skipping any vertex
path_cmv00230.kgml: 427 -> 428
path_cmv00230.kgml: R07404 -> R07405
path_cmv00230.kgml: cmv:CMUST_03655 -> cmv:CMUST_03660
path_cmv00230.kgml: 6.3.4.18 -> 5.4.99.18
path_cmv00230.kgml:
path_cmv00230.kgml: Found a trail of span 2 without skipping any vertex
path_cmv00230.kgml: 167 -> 166
path_cmv00230.kgml: R04591 -> R04559
path_cmv00230.kgml: cmv:CMUST_13035 -> cmv:CMUST_13045
path_cmv00230.kgml: 6.3.2.6 -> 4.3.2.2
path_cmv00230.kgml:
path_cmv00230.kgml: --- 6.20 seconds ---

path_cmv00240.kgml: Pyrimidine metabolism
path_cmv00240.kgml: Initialization took 2.54 seconds
path_cmv00240.kgml:
path_cmv00240.kgml: Found a trail of span 3 without skipping any vertex
path_cmv00240.kgml: 91 -> 97 -> 98
path_cmv00240.kgml: R00575 -> R01397 -> R01993
path_cmv00240.kgml: {cmv:CMUST_08525, cmv:CMUST_08530} -> cmv:CMUST_08540 -> cmv:CMUST_08535
path_cmv00240.kgml: 6.3.5.5 -> 2.1.3.2 -> 3.5.2.3
path_cmv00240.kgml:
path_cmv00240.kgml: Found a trail of span 2 containing skipped vertices
path_cmv00240.kgml: 91 -> [97] -> 98
path_cmv00240.kgml: R00575 -> [R01397] -> R01993
path_cmv00240.kgml: {cmv:CMUST_08525, cmv:CMUST_08530} -> [cmv:CMUST_08540] -> cmv:CMUST_08535
path_cmv00240.kgml: 6.3.5.5 -> [2.1.3.2] -> 3.5.2.3
path_cmv00240.kgml:
path_cmv00240.kgml: --- 2.93 seconds ---

path_cmv00250.kgml: Alanine, aspartate and glutamate metabolism
path_cmv00250.kgml: Initialization took 0.68 seconds
path_cmv00250.kgml:
path_cmv00250.kgml: Found a trail of span 2 without skipping any vertex
path_cmv00250.kgml: 88 -> 134
path_cmv00250.kgml: R01648 -> R00714
path_cmv00250.kgml: cmv:CMUST_11915 -> {cmv:CMUST_01575, cmv:CMUST_11920, cmv:CMUST_12380}
path_cmv00250.kgml: 2.6.1.19 -> {1.2.1.16, 1.2.1.79}
path_cmv00250.kgml:
path_cmv00250.kgml: Found a trail of span 2 without skipping any vertex
path_cmv00250.kgml: 88 -> 76
path_cmv00250.kgml: R01648 -> {R00713, R00714}
path_cmv00250.kgml: cmv:CMUST_11915 -> {cmv:CMUST_01575, cmv:CMUST_11920, cmv:CMUST_12380}
path_cmv00250.kgml: 2.6.1.19 -> {1.2.1.16, 1.2.1.24, 1.2.1.16, 1.2.1.79}
path_cmv00250.kgml:
path_cmv00250.kgml: Found a trail of span 2 without skipping any vertex
path_cmv00250.kgml: 48 -> 51
path_cmv00250.kgml: R01954 -> R01086
path_cmv00250.kgml: cmv:CMUST_07610 -> cmv:CMUST_07615
path_cmv00250.kgml: 6.3.4.5 -> 4.3.2.1
path_cmv00250.kgml:
path_cmv00250.kgml: --- 0.91 seconds ---

path_cmv00260.kgml: Glycine, serine and threonine metabolism
path_cmv00260.kgml: Initialization took 0.88 seconds
path_cmv00260.kgml:
path_cmv00260.kgml: Found a trail of span 2 without skipping any vertex
path_cmv00260.kgml: 103 -> 99
path_cmv00260.kgml: {R01773, R01775} -> R01771
path_cmv00260.kgml: cmv:CMUST_06335 -> cmv:CMUST_06340
path_cmv00260.kgml: {1.1.1.3, 1.1.1.3} -> 2.7.1.39
path_cmv00260.kgml:
path_cmv00260.kgml: Found a trail of span 2 containing skipped vertices
path_cmv00260.kgml: 110 -> [82] -> 101
path_cmv00260.kgml: R04125 -> [R00945] -> R03425
path_cmv00260.kgml: cmv:CMUST_11085 -> [cmv:CMUST_05560] -> cmv:CMUST_11080
path_cmv00260.kgml: 2.1.2.10 -> [2.1.2.1] -> 1.4.4.2
path_cmv00260.kgml:
path_cmv00260.kgml: Found a trail of span 2 containing skipped vertices
path_cmv00260.kgml: 76 -> 93
path_cmv00260.kgml: R00480 -> R02291
path_cmv00260.kgml: cmv:CMUST_00925 -> cmv:CMUST_00935
path_cmv00260.kgml: 2.7.2.4 -> 1.2.1.11
path_cmv00260.kgml: Skipped genes: cmv:CMUST_00930
path_cmv00260.kgml:
path_cmv00260.kgml: --- 1.11 seconds ---

path_cmv00261.kgml: Monobactam biosynthesis
path_cmv00261.kgml: Initialization took 0.13 seconds
path_cmv00261.kgml:
path_cmv00261.kgml: Found a trail of span 2 containing skipped vertices
path_cmv00261.kgml: 97 -> 96
path_cmv00261.kgml: R10147 -> {R04198, R04199}
path_cmv00261.kgml: {cmv:CMUST_05115, cmv:CMUST_09230} -> cmv:CMUST_09240
path_cmv00261.kgml: 4.3.3.7 -> {1.17.1.8, 1.17.1.8}
path_cmv00261.kgml: Skipped genes: cmv:CMUST_09235
path_cmv00261.kgml:
path_cmv00261.kgml: --- 0.23 seconds ---

path_cmv00270.kgml: Cysteine and methionine metabolism
path_cmv00270.kgml: Initialization took 0.83 seconds
path_cmv00270.kgml:
path_cmv00270.kgml: Found a trail of span 3 containing skipped vertices
path_cmv00270.kgml: 197 -> 196 -> 204
path_cmv00270.kgml: R01777 -> R01776 -> {R01287, R02026}
path_cmv00270.kgml: cmv:CMUST_03025 -> cmv:CMUST_03025 -> cmv:CMUST_03065
path_cmv00270.kgml: 2.3.1.46 -> 2.3.1.31 -> 2.5.1.49
path_cmv00270.kgml: Skipped genes: cmv:CMUST_03030
path_cmv00270.kgml:
path_cmv00270.kgml: Found a trail of span 2 without skipping any vertex
path_cmv00270.kgml: 124 -> 123
path_cmv00270.kgml: R00586 -> R00897
path_cmv00270.kgml: cmv:CMUST_12750 -> cmv:CMUST_12745
path_cmv00270.kgml: 2.3.1.30 -> {2.5.1.47, 2.5.1.65}
path_cmv00270.kgml:
path_cmv00270.kgml: Found a trail of span 2 containing skipped vertices
path_cmv00270.kgml: 197 -> [196] -> 204
path_cmv00270.kgml: R01777 -> [R01776] -> {R01287, R02026}
path_cmv00270.kgml: cmv:CMUST_03025 -> [cmv:CMUST_03025] -> cmv:CMUST_03065
path_cmv00270.kgml: 2.3.1.46 -> [2.3.1.31] -> 2.5.1.49
path_cmv00270.kgml: Skipped genes: cmv:CMUST_03030
path_cmv00270.kgml:
path_cmv00270.kgml: Found a trail of span 2 containing skipped vertices
path_cmv00270.kgml: 217 -> 214
path_cmv00270.kgml: R00480 -> R02291
path_cmv00270.kgml: cmv:CMUST_00925 -> cmv:CMUST_00935
path_cmv00270.kgml: 2.7.2.4 -> 1.2.1.11
path_cmv00270.kgml: Skipped genes: cmv:CMUST_00930
path_cmv00270.kgml:
path_cmv00270.kgml: --- 1.16 seconds ---

path_cmv00280.kgml: Valine, leucine and isoleucine degradation
path_cmv00280.kgml: Initialization took 0.58 seconds
path_cmv00280.kgml:
path_cmv00280.kgml: Found a trail of span 2 containing skipped vertices
path_cmv00280.kgml: 102 -> 99
path_cmv00280.kgml: R05066 -> R00922
path_cmv00280.kgml: cmv:CMUST_05245 -> {cmv:CMUST_01925, cmv:CMUST_05235}
path_cmv00280.kgml: {1.1.1.31, 1.1.1.35} -> 1.2.1.27
path_cmv00280.kgml: Skipped genes: cmv:CMUST_05240
path_cmv00280.kgml:
path_cmv00280.kgml: --- 0.68 seconds ---

path_cmv00290.kgml: Valine, leucine and isoleucine biosynthesis
path_cmv00290.kgml: Initialization took 0.23 seconds
path_cmv00290.kgml:
path_cmv00290.kgml: Found a trail of span 3 containing skipped vertices
path_cmv00290.kgml: 79 -> [44] -> 46 -> 44
path_cmv00290.kgml: R00226 -> [R05071] -> R04440 -> R05071
path_cmv00290.kgml: {cmv:CMUST_06990, cmv:CMUST_06995} -> [cmv:CMUST_07000] -> cmv:CMUST_07000 -> cmv:CMUST_07000
path_cmv00290.kgml: 2.2.1.6 -> [{1.1.1.86, 5.4.99.3}] -> 1.1.1.86 -> {1.1.1.86, 5.4.99.3}
path_cmv00290.kgml:
path_cmv00290.kgml: Found a trail of span 3 without skipping any vertex
path_cmv00290.kgml: 47 -> 42 -> 34
path_cmv00290.kgml: R08648 -> R05069 -> R05068
path_cmv00290.kgml: {cmv:CMUST_06990, cmv:CMUST_06995} -> cmv:CMUST_07000 -> cmv:CMUST_07000
path_cmv00290.kgml: 2.2.1.6 -> {1.1.1.86, 5.4.99.3} -> 1.1.1.86
path_cmv00290.kgml:
path_cmv00290.kgml: Found a trail of span 2 without skipping any vertex
path_cmv00290.kgml: 78 -> 21
path_cmv00290.kgml: R03896 -> R03898
path_cmv00290.kgml: {cmv:CMUST_07190, cmv:CMUST_07195} -> {cmv:CMUST_07190, cmv:CMUST_07195}
path_cmv00290.kgml: 4.2.1.35 -> 4.2.1.35
path_cmv00290.kgml:
path_cmv00290.kgml: Found a trail of span 2 without skipping any vertex
path_cmv00290.kgml: 35 -> 37
path_cmv00290.kgml: R03968 -> R04001
path_cmv00290.kgml: {cmv:CMUST_07190, cmv:CMUST_07195} -> {cmv:CMUST_07190, cmv:CMUST_07195}
path_cmv00290.kgml: 4.2.1.33 -> 4.2.1.33
path_cmv00290.kgml:
path_cmv00290.kgml: --- 0.63 seconds ---

path_cmv00300.kgml: Lysine biosynthesis
path_cmv00300.kgml: Initialization took 0.33 seconds
path_cmv00300.kgml:
path_cmv00300.kgml: Found a trail of span 2 without skipping any vertex
path_cmv00300.kgml: 77 -> 46
path_cmv00300.kgml: R02788 -> R04617
path_cmv00300.kgml: cmv:CMUST_10845 -> cmv:CMUST_10840
path_cmv00300.kgml: 6.3.2.13 -> 6.3.2.10
path_cmv00300.kgml:
path_cmv00300.kgml: Found a trail of span 2 containing skipped vertices
path_cmv00300.kgml: 53 -> 54
path_cmv00300.kgml: R10147 -> {R04198, R04199}
path_cmv00300.kgml: {cmv:CMUST_05115, cmv:CMUST_09230} -> cmv:CMUST_09240
path_cmv00300.kgml: 4.3.3.7 -> {1.17.1.8, 1.17.1.8}
path_cmv00300.kgml: Skipped genes: cmv:CMUST_09235
path_cmv00300.kgml:
path_cmv00300.kgml: Found a trail of span 2 containing skipped vertices
path_cmv00300.kgml: 50 -> 51
path_cmv00300.kgml: R00480 -> R02291
path_cmv00300.kgml: cmv:CMUST_00925 -> cmv:CMUST_00935
path_cmv00300.kgml: 2.7.2.4 -> 1.2.1.11
path_cmv00300.kgml: Skipped genes: cmv:CMUST_00930
path_cmv00300.kgml:
path_cmv00300.kgml: --- 0.56 seconds ---

path_cmv00310.kgml: Lysine degradation
path_cmv00310.kgml: Initialization took 0.23 seconds
path_cmv00310.kgml:
path_cmv00310.kgml: Found a trail of span 2 containing skipped vertices
path_cmv00310.kgml: 58 -> 44
path_cmv00310.kgml: R02488 -> R03026
path_cmv00310.kgml: {cmv:CMUST_05275, cmv:CMUST_12000} -> {cmv:CMUST_04740, cmv:CMUST_05240, cmv:CMUST_05250}
path_cmv00310.kgml: 1.3.8.6 -> 4.2.1.17
path_cmv00310.kgml: Skipped genes: cmv:CMUST_05245
path_cmv00310.kgml:
path_cmv00310.kgml: --- 0.33 seconds ---

path_cmv00330.kgml: Arginine and proline metabolism
path_cmv00330.kgml: Initialization took 0.13 seconds
path_cmv00330.kgml:
path_cmv00330.kgml: Found a trail of span 2 containing skipped vertices
path_cmv00330.kgml: 216 -> 217
path_cmv00330.kgml: R00239 -> R03313
path_cmv00330.kgml: cmv:CMUST_12065 -> cmv:CMUST_12055
path_cmv00330.kgml: 2.7.2.11 -> 1.2.1.41
path_cmv00330.kgml: Skipped genes: cmv:CMUST_12060
path_cmv00330.kgml:
path_cmv00330.kgml: --- 0.23 seconds ---

path_cmv00332.kgml: Carbapenem biosynthesis
path_cmv00332.kgml: Initialization took 0.05 seconds
path_cmv00332.kgml:
path_cmv00332.kgml: Found a trail of span 2 containing skipped vertices
path_cmv00332.kgml: 5 -> 8
path_cmv00332.kgml: R00239 -> R03313
path_cmv00332.kgml: cmv:CMUST_12065 -> cmv:CMUST_12055
path_cmv00332.kgml: 2.7.2.11 -> 1.2.1.41
path_cmv00332.kgml: Skipped genes: cmv:CMUST_12060
path_cmv00332.kgml:
path_cmv00332.kgml: --- 0.15 seconds ---

path_cmv00340.kgml: Histidine metabolism
path_cmv00340.kgml: Initialization took 0.33 seconds
path_cmv00340.kgml:
path_cmv00340.kgml: Found a trail of span 4 containing skipped vertices
path_cmv00340.kgml: 63 -> 62 -> [61] -> 60 -> 59
path_cmv00340.kgml: R03457 -> R03243 -> [R03013] -> R03012 -> R01163
path_cmv00340.kgml: cmv:CMUST_10395 -> {cmv:CMUST_00675, cmv:CMUST_10400, cmv:CMUST_11280} -> [cmv:CMUST_04250] -> cmv:CMUST_10405 -> cmv:CMUST_10405
path_cmv00340.kgml: 4.2.1.19 -> 2.6.1.9 -> [3.1.3.15] -> 1.1.1.23 -> 1.1.1.23
path_cmv00340.kgml:
path_cmv00340.kgml: Found a trail of span 3 containing skipped vertices
path_cmv00340.kgml: 66 -> 65 -> 69
path_cmv00340.kgml: R04037 -> R04640 -> R04558
path_cmv00340.kgml: cmv:CMUST_10340 -> cmv:CMUST_10355 -> {cmv:CMUST_10345, cmv:CMUST_10360}
path_cmv00340.kgml: 3.5.4.19 -> 5.3.1.16 -> 4.3.2.10
path_cmv00340.kgml: Skipped genes: cmv:CMUST_10350
path_cmv00340.kgml:
path_cmv00340.kgml: Found a trail of span 3 without skipping any vertex
path_cmv00340.kgml: 44 -> 43 -> 42
path_cmv00340.kgml: R01168 -> R02914 -> R02288
path_cmv00340.kgml: cmv:CMUST_08170 -> cmv:CMUST_08165 -> cmv:CMUST_08160
path_cmv00340.kgml: 4.3.1.3 -> 4.2.1.49 -> 3.5.2.7
path_cmv00340.kgml:
path_cmv00340.kgml: Found a trail of span 2 containing skipped vertices
path_cmv00340.kgml: 66 -> [65] -> 69
path_cmv00340.kgml: R04037 -> [R04640] -> R04558
path_cmv00340.kgml: cmv:CMUST_10340 -> [cmv:CMUST_10355] -> {cmv:CMUST_10345, cmv:CMUST_10360}
path_cmv00340.kgml: 3.5.4.19 -> [5.3.1.16] -> 4.3.2.10
path_cmv00340.kgml:
path_cmv00340.kgml: Found a trail of span 2 containing skipped vertices
path_cmv00340.kgml: 44 -> [43] -> 42
path_cmv00340.kgml: R01168 -> [R02914] -> R02288
path_cmv00340.kgml: cmv:CMUST_08170 -> [cmv:CMUST_08165] -> cmv:CMUST_08160
path_cmv00340.kgml: 4.3.1.3 -> [4.2.1.49] -> 3.5.2.7
path_cmv00340.kgml: Skipped genes: cmv:CMUST_08165
path_cmv00340.kgml:
path_cmv00340.kgml: Found a trail of span 2 without skipping any vertex
path_cmv00340.kgml: 58 -> 67
path_cmv00340.kgml: R01071 -> R04035
path_cmv00340.kgml: cmv:CMUST_08065 -> cmv:CMUST_08070
path_cmv00340.kgml: 2.4.2.17 -> 3.6.1.31
path_cmv00340.kgml:
path_cmv00340.kgml: --- 0.76 seconds ---

path_cmv00350.kgml: Tyrosine metabolism
path_cmv00350.kgml: Initialization took 0.14 seconds
path_cmv00350.kgml: (not found)
path_cmv00350.kgml: --- 0.19 seconds ---

path_cmv00360.kgml: Phenylalanine metabolism
path_cmv00360.kgml: Initialization took 0.38 seconds
path_cmv00360.kgml:
path_cmv00360.kgml: Found a trail of span 2 without skipping any vertex
path_cmv00360.kgml: 250 -> 55
path_cmv00360.kgml: R00228 -> R00750
path_cmv00360.kgml: cmv:CMUST_15065 -> cmv:CMUST_15070
path_cmv00360.kgml: 1.2.1.10 -> 4.1.3.39
path_cmv00360.kgml:
path_cmv00360.kgml: --- 0.48 seconds ---

path_cmv00362.kgml: Benzoate degradation
path_cmv00362.kgml: Initialization took 0.23 seconds
path_cmv00362.kgml:
path_cmv00362.kgml: Found a trail of span 3 without skipping any vertex
path_cmv00362.kgml: 180 -> 179 -> 208
path_cmv00362.kgml: R02601 -> R00750 -> R00228
path_cmv00362.kgml: cmv:CMUST_15060 -> cmv:CMUST_15070 -> cmv:CMUST_15065
path_cmv00362.kgml: 4.2.1.80 -> 4.1.3.39 -> 1.2.1.10
path_cmv00362.kgml:
path_cmv00362.kgml: Found a trail of span 2 containing skipped vertices
path_cmv00362.kgml: 237 -> 121
path_cmv00362.kgml: R02488 -> R03026
path_cmv00362.kgml: {cmv:CMUST_05275, cmv:CMUST_12000} -> {cmv:CMUST_04740, cmv:CMUST_05240, cmv:CMUST_05250}
path_cmv00362.kgml: 1.3.8.6 -> 4.2.1.17
path_cmv00362.kgml: Skipped genes: cmv:CMUST_05245
path_cmv00362.kgml:
path_cmv00362.kgml: Found a trail of span 2 containing skipped vertices
path_cmv00362.kgml: 180 -> [179] -> 208
path_cmv00362.kgml: R02601 -> [R00750] -> R00228
path_cmv00362.kgml: cmv:CMUST_15060 -> [cmv:CMUST_15070] -> cmv:CMUST_15065
path_cmv00362.kgml: 4.2.1.80 -> [4.1.3.39] -> 1.2.1.10
path_cmv00362.kgml:
path_cmv00362.kgml: --- 0.43 seconds ---

path_cmv00380.kgml: Tryptophan metabolism
path_cmv00380.kgml: Initialization took 0.23 seconds
path_cmv00380.kgml:
path_cmv00380.kgml: Found a trail of span 2 containing skipped vertices
path_cmv00380.kgml: 99 -> 98
path_cmv00380.kgml: R02488 -> R03026
path_cmv00380.kgml: {cmv:CMUST_05275, cmv:CMUST_12000} -> {cmv:CMUST_04740, cmv:CMUST_05240, cmv:CMUST_05250}
path_cmv00380.kgml: 1.3.8.6 -> 4.2.1.17
path_cmv00380.kgml: Skipped genes: cmv:CMUST_05245
path_cmv00380.kgml:
path_cmv00380.kgml: --- 0.36 seconds ---

path_cmv00400.kgml: Phenylalanine, tyrosine and tryptophan biosynthesis
path_cmv00400.kgml: Initialization took 0.80 seconds
path_cmv00400.kgml: Aborted (analysis takes longer than 300 seconds)

path_cmv00401.kgml: Novobiocin biosynthesis
path_cmv00401.kgml: Initialization took 0.09 seconds
path_cmv00401.kgml:
path_cmv00401.kgml: Found a trail of span 2 without skipping any vertex
path_cmv00401.kgml: 65 -> 63
path_cmv00401.kgml: R01728 -> R00734
path_cmv00401.kgml: cmv:CMUST_00700 -> {cmv:CMUST_00675, cmv:CMUST_10400, cmv:CMUST_11280}
path_cmv00401.kgml: 1.3.1.12 -> {2.6.1.1, 2.6.1.5, 2.6.1.57, 2.6.1.9}
path_cmv00401.kgml:
path_cmv00401.kgml: --- 0.22 seconds ---

path_cmv00405.kgml: Phenazine biosynthesis
path_cmv00405.kgml: Initialization took 0.09 seconds
path_cmv00405.kgml:
path_cmv00405.kgml: Found a trail of span 5 containing skipped vertices
path_cmv00405.kgml: 24 -> 25 -> 26 -> 27 -> 28
path_cmv00405.kgml: R08956 -> R11463 -> R09707 -> R11568 -> R11569
path_cmv00405.kgml: cmv:CMUST_14530 -> cmv:CMUST_14535 -> cmv:CMUST_14520 -> cmv:CMUST_14540 -> cmv:CMUST_14540
path_cmv00405.kgml: 2.6.1.86 -> 3.3.2.15 -> 5.3.3.17 -> ? -> ?
path_cmv00405.kgml: Skipped genes: cmv:CMUST_14525
path_cmv00405.kgml:
path_cmv00405.kgml: Found a trail of span 4 containing skipped vertices
path_cmv00405.kgml: 24 -> 25 -> 26 -> [27] -> 28
path_cmv00405.kgml: R08956 -> R11463 -> R09707 -> [R11568] -> R11569
path_cmv00405.kgml: cmv:CMUST_14530 -> cmv:CMUST_14535 -> cmv:CMUST_14520 -> [cmv:CMUST_14540] -> cmv:CMUST_14540
path_cmv00405.kgml: 2.6.1.86 -> 3.3.2.15 -> 5.3.3.17 -> [?] -> ?
path_cmv00405.kgml: Skipped genes: cmv:CMUST_14525
path_cmv00405.kgml:
path_cmv00405.kgml: Found a trail of span 4 containing skipped vertices
path_cmv00405.kgml: 24 -> 25 -> [26] -> 27 -> 28
path_cmv00405.kgml: R08956 -> R11463 -> [R09707] -> R11568 -> R11569
path_cmv00405.kgml: cmv:CMUST_14530 -> cmv:CMUST_14535 -> [cmv:CMUST_14520] -> cmv:CMUST_14540 -> cmv:CMUST_14540
path_cmv00405.kgml: 2.6.1.86 -> 3.3.2.15 -> [5.3.3.17] -> ? -> ?
path_cmv00405.kgml:
path_cmv00405.kgml: Found a trail of span 4 containing skipped vertices
path_cmv00405.kgml: 24 -> [25] -> 26 -> 27 -> 28
path_cmv00405.kgml: R08956 -> [R11463] -> R09707 -> R11568 -> R11569
path_cmv00405.kgml: cmv:CMUST_14530 -> [cmv:CMUST_14535] -> cmv:CMUST_14520 -> cmv:CMUST_14540 -> cmv:CMUST_14540
path_cmv00405.kgml: 2.6.1.86 -> [3.3.2.15] -> 5.3.3.17 -> ? -> ?
path_cmv00405.kgml: Skipped genes: cmv:CMUST_14525, cmv:CMUST_14535
path_cmv00405.kgml:
path_cmv00405.kgml: --- 0.43 seconds ---

path_cmv00410.kgml: beta-Alanine metabolism
path_cmv00410.kgml: Initialization took 0.25 seconds
path_cmv00410.kgml:
path_cmv00410.kgml: Found a trail of span 2 without skipping any vertex
path_cmv00410.kgml: 48 -> 45
path_cmv00410.kgml: R00908 -> {R00705, R00706}
path_cmv00410.kgml: cmv:CMUST_01920 -> {cmv:CMUST_01925, cmv:CMUST_05235}
path_cmv00410.kgml: {2.6.1.19, 2.6.1.55} -> {1.2.1.18, 1.2.1.27, 1.2.1.18}
path_cmv00410.kgml:
path_cmv00410.kgml: --- 0.39 seconds ---

path_cmv00430.kgml: Taurine and hypotaurine metabolism
path_cmv00430.kgml: Initialization took 0.08 seconds
path_cmv00430.kgml:
path_cmv00430.kgml: Found a trail of span 2 without skipping any vertex
path_cmv00430.kgml: 58 -> 36
path_cmv00430.kgml: R00315 -> R00230
path_cmv00430.kgml: cmv:CMUST_13570 -> cmv:CMUST_13575
path_cmv00430.kgml: {2.7.2.1, 2.7.2.15} -> 2.3.1.8
path_cmv00430.kgml:
path_cmv00430.kgml: --- 0.18 seconds ---

path_cmv00450.kgml: Selenocompound metabolism
path_cmv00450.kgml: Initialization took 0.19 seconds
path_cmv00450.kgml: (not found)
path_cmv00450.kgml: --- 0.24 seconds ---

path_cmv00460.kgml: Cyanoamino acid metabolism
path_cmv00460.kgml: Initialization took 0.09 seconds
path_cmv00460.kgml: (not found)
path_cmv00460.kgml: --- 0.14 seconds ---

path_cmv00471.kgml: D-Glutamine and D-glutamate metabolism
path_cmv00471.kgml: Initialization took 0.08 seconds
path_cmv00471.kgml:
path_cmv00471.kgml: Found a trail of span 2 containing skipped vertices
path_cmv00471.kgml: 19 -> 20
path_cmv00471.kgml: R03193 -> R02783
path_cmv00471.kgml: cmv:CMUST_10815 -> cmv:CMUST_10830
path_cmv00471.kgml: 6.3.2.8 -> 6.3.2.9
path_cmv00471.kgml: Skipped genes: cmv:CMUST_10825, cmv:CMUST_10820
path_cmv00471.kgml:
path_cmv00471.kgml: --- 0.18 seconds ---

path_cmv00473.kgml: D-Alanine metabolism
path_cmv00473.kgml: Initialization took 0.08 seconds
path_cmv00473.kgml: (not found)
path_cmv00473.kgml: --- 0.13 seconds ---

path_cmv00480.kgml: Glutathione metabolism
path_cmv00480.kgml: Initialization took 0.18 seconds
path_cmv00480.kgml: (not found)
path_cmv00480.kgml: --- 0.23 seconds ---

path_cmv00500.kgml: Starch and sucrose metabolism
path_cmv00500.kgml: Initialization took 1.14 seconds
path_cmv00500.kgml:
path_cmv00500.kgml: Found a trail of span 2 without skipping any vertex
path_cmv00500.kgml: 98 -> 87
path_cmv00500.kgml: R00811 -> R03921
path_cmv00500.kgml: cmv:CMUST_02450 -> {cmv:CMUST_02445, cmv:CMUST_06075}
path_cmv00500.kgml: 2.7.1.211 -> 3.2.1.26
path_cmv00500.kgml:
path_cmv00500.kgml: Found a trail of span 2 containing skipped vertices
path_cmv00500.kgml: 111 -> 121
path_cmv00500.kgml: R02737 -> R02778
path_cmv00500.kgml: cmv:CMUST_13125 -> {cmv:CMUST_13135, cmv:CMUST_13145}
path_cmv00500.kgml: 2.4.1.15 -> 3.1.3.12
path_cmv00500.kgml: Skipped genes: cmv:CMUST_13130
path_cmv00500.kgml:
path_cmv00500.kgml: Found a trail of span 2 without skipping any vertex
path_cmv00500.kgml: 194 -> 120
path_cmv00500.kgml: R09994 -> R02110
path_cmv00500.kgml: cmv:CMUST_06470 -> cmv:CMUST_06465
path_cmv00500.kgml: 2.4.99.16 -> 2.4.1.18
path_cmv00500.kgml:
path_cmv00500.kgml: --- 1.46 seconds ---

path_cmv00511.kgml: Other glycan degradation
path_cmv00511.kgml: Initialization took 0.09 seconds
path_cmv00511.kgml: (not found)
path_cmv00511.kgml: --- 0.16 seconds ---

path_cmv00514.kgml: Other types of O-glycan biosynthesis
path_cmv00514.kgml: Initialization took 0.06 seconds
path_cmv00514.kgml: (not found)
path_cmv00514.kgml: --- 0.12 seconds ---

path_cmv00515.kgml: Mannose type O-glycan biosynthesis
path_cmv00515.kgml: Initialization took 0.06 seconds
path_cmv00515.kgml: (not found)
path_cmv00515.kgml: --- 0.12 seconds ---

path_cmv00520.kgml: Amino sugar and nucleotide sugar metabolism
path_cmv00520.kgml: Initialization took 1.40 seconds
path_cmv00520.kgml:
path_cmv00520.kgml: Found a trail of span 3 containing skipped vertices
path_cmv00520.kgml: 52 -> 22 -> 20
path_cmv00520.kgml: R02087 -> R02059 -> R00765
path_cmv00520.kgml: cmv:CMUST_05120 -> cmv:CMUST_05135 -> cmv:CMUST_05140
path_cmv00520.kgml: 5.1.3.9 -> 3.5.1.25 -> 3.5.99.6
path_cmv00520.kgml: Skipped genes: cmv:CMUST_05130, cmv:CMUST_05125
path_cmv00520.kgml:
path_cmv00520.kgml: Found a trail of span 3 containing skipped vertices
path_cmv00520.kgml: 203 -> [194] -> 193 -> 194
path_cmv00520.kgml: R00885 -> [R01818] -> R01819 -> R01818
path_cmv00520.kgml: cmv:CMUST_03805 -> [{cmv:CMUST_03335, cmv:CMUST_03830, cmv:CMUST_13320}] -> cmv:CMUST_03840 -> {cmv:CMUST_03335, cmv:CMUST_03830, cmv:CMUST_13320}
path_cmv00520.kgml: 2.7.7.13 -> [5.4.2.8] -> 5.3.1.8 -> 5.4.2.8
path_cmv00520.kgml: Skipped genes: cmv:CMUST_03810, cmv:CMUST_03820, cmv:CMUST_03835
path_cmv00520.kgml:
path_cmv00520.kgml: --- 1.74 seconds ---

path_cmv00521.kgml: Streptomycin biosynthesis
path_cmv00521.kgml: Initialization took 0.18 seconds
path_cmv00521.kgml:
path_cmv00521.kgml: Found a trail of span 4 without skipping any vertex
path_cmv00521.kgml: 44 -> 43 -> 42 -> 24
path_cmv00521.kgml: R02328 -> R06513 -> R06514 -> R02777
path_cmv00521.kgml: cmv:CMUST_01360 -> cmv:CMUST_01370 -> cmv:CMUST_01365 -> cmv:CMUST_01365
path_cmv00521.kgml: 2.7.7.24 -> 4.2.1.46 -> 5.1.3.13 -> 1.1.1.133
path_cmv00521.kgml:
path_cmv00521.kgml: Found a trail of span 3 containing skipped vertices
path_cmv00521.kgml: 44 -> 43 -> [42] -> 24
path_cmv00521.kgml: R02328 -> R06513 -> [R06514] -> R02777
path_cmv00521.kgml: cmv:CMUST_01360 -> cmv:CMUST_01370 -> [cmv:CMUST_01365] -> cmv:CMUST_01365
path_cmv00521.kgml: 2.7.7.24 -> 4.2.1.46 -> [5.1.3.13] -> 1.1.1.133
path_cmv00521.kgml:
path_cmv00521.kgml: Found a trail of span 3 containing skipped vertices
path_cmv00521.kgml: 44 -> [43] -> 42 -> 24
path_cmv00521.kgml: R02328 -> [R06513] -> R06514 -> R02777
path_cmv00521.kgml: cmv:CMUST_01360 -> [cmv:CMUST_01370] -> cmv:CMUST_01365 -> cmv:CMUST_01365
path_cmv00521.kgml: 2.7.7.24 -> [4.2.1.46] -> 5.1.3.13 -> 1.1.1.133
path_cmv00521.kgml:
path_cmv00521.kgml: --- 0.37 seconds ---

path_cmv00523.kgml: Polyketide sugar unit biosynthesis
path_cmv00523.kgml: Initialization took 0.05 seconds
path_cmv00523.kgml:
path_cmv00523.kgml: Found a trail of span 4 without skipping any vertex
path_cmv00523.kgml: 27 -> 26 -> 63 -> 28
path_cmv00523.kgml: R02328 -> R06513 -> R06514 -> R02777
path_cmv00523.kgml: cmv:CMUST_01360 -> cmv:CMUST_01370 -> cmv:CMUST_01365 -> cmv:CMUST_01365
path_cmv00523.kgml: 2.7.7.24 -> 4.2.1.46 -> 5.1.3.13 -> 1.1.1.133
path_cmv00523.kgml:
path_cmv00523.kgml: Found a trail of span 3 containing skipped vertices
path_cmv00523.kgml: 27 -> 26 -> [63] -> 28
path_cmv00523.kgml: R02328 -> R06513 -> [R06514] -> R02777
path_cmv00523.kgml: cmv:CMUST_01360 -> cmv:CMUST_01370 -> [cmv:CMUST_01365] -> cmv:CMUST_01365
path_cmv00523.kgml: 2.7.7.24 -> 4.2.1.46 -> [5.1.3.13] -> 1.1.1.133
path_cmv00523.kgml:
path_cmv00523.kgml: Found a trail of span 3 containing skipped vertices
path_cmv00523.kgml: 27 -> [26] -> 63 -> 28
path_cmv00523.kgml: R02328 -> [R06513] -> R06514 -> R02777
path_cmv00523.kgml: cmv:CMUST_01360 -> [cmv:CMUST_01370] -> cmv:CMUST_01365 -> cmv:CMUST_01365
path_cmv00523.kgml: 2.7.7.24 -> [4.2.1.46] -> 5.1.3.13 -> 1.1.1.133
path_cmv00523.kgml:
path_cmv00523.kgml: --- 0.24 seconds ---

path_cmv00525.kgml: Acarbose and validamycin biosynthesis
path_cmv00525.kgml: Initialization took 0.05 seconds
path_cmv00525.kgml:
path_cmv00525.kgml: Found a trail of span 2 containing skipped vertices
path_cmv00525.kgml: 58 -> 59
path_cmv00525.kgml: R02328 -> R06513
path_cmv00525.kgml: cmv:CMUST_01360 -> cmv:CMUST_01370
path_cmv00525.kgml: 2.7.7.24 -> 4.2.1.46
path_cmv00525.kgml: Skipped genes: cmv:CMUST_01365
path_cmv00525.kgml:
path_cmv00525.kgml: --- 0.15 seconds ---

path_cmv00550.kgml: Peptidoglycan biosynthesis
path_cmv00550.kgml: Initialization took 0.28 seconds
path_cmv00550.kgml:
path_cmv00550.kgml: Found a trail of span 6 containing skipped vertices
path_cmv00550.kgml: 33 -> 32 -> 34 -> 23 -> 35 -> 36
path_cmv00550.kgml: R03193 -> R02783 -> R02788 -> R04617 -> R05630 -> R05032
path_cmv00550.kgml: cmv:CMUST_10815 -> cmv:CMUST_10830 -> cmv:CMUST_10845 -> cmv:CMUST_10840 -> cmv:CMUST_10835 -> cmv:CMUST_10820
path_cmv00550.kgml: 6.3.2.8 -> 6.3.2.9 -> 6.3.2.13 -> 6.3.2.10 -> 2.7.8.13 -> 2.4.1.227
path_cmv00550.kgml: Skipped genes: cmv:CMUST_10825
path_cmv00550.kgml:
path_cmv00550.kgml: Found a trail of span 5 containing skipped vertices
path_cmv00550.kgml: 33 -> 32 -> 34 -> [23] -> 35 -> 36
path_cmv00550.kgml: R03193 -> R02783 -> R02788 -> [R04617] -> R05630 -> R05032
path_cmv00550.kgml: cmv:CMUST_10815 -> cmv:CMUST_10830 -> cmv:CMUST_10845 -> [cmv:CMUST_10840] -> cmv:CMUST_10835 -> cmv:CMUST_10820
path_cmv00550.kgml: 6.3.2.8 -> 6.3.2.9 -> 6.3.2.13 -> [6.3.2.10] -> 2.7.8.13 -> 2.4.1.227
path_cmv00550.kgml: Skipped genes: cmv:CMUST_10825, cmv:CMUST_10840
path_cmv00550.kgml:
path_cmv00550.kgml: Found a trail of span 5 containing skipped vertices
path_cmv00550.kgml: 33 -> 32 -> [34] -> 23 -> 35 -> 36
path_cmv00550.kgml: R03193 -> R02783 -> [R02788] -> R04617 -> R05630 -> R05032
path_cmv00550.kgml: cmv:CMUST_10815 -> cmv:CMUST_10830 -> [cmv:CMUST_10845] -> cmv:CMUST_10840 -> cmv:CMUST_10835 -> cmv:CMUST_10820
path_cmv00550.kgml: 6.3.2.8 -> 6.3.2.9 -> [6.3.2.13] -> 6.3.2.10 -> 2.7.8.13 -> 2.4.1.227
path_cmv00550.kgml: Skipped genes: cmv:CMUST_10825
path_cmv00550.kgml:
path_cmv00550.kgml: Found a trail of span 5 containing skipped vertices
path_cmv00550.kgml: 33 -> [32] -> 34 -> 23 -> 35 -> 36
path_cmv00550.kgml: R03193 -> [R02783] -> R02788 -> R04617 -> R05630 -> R05032
path_cmv00550.kgml: cmv:CMUST_10815 -> [cmv:CMUST_10830] -> cmv:CMUST_10845 -> cmv:CMUST_10840 -> cmv:CMUST_10835 -> cmv:CMUST_10820
path_cmv00550.kgml: 6.3.2.8 -> [6.3.2.9] -> 6.3.2.13 -> 6.3.2.10 -> 2.7.8.13 -> 2.4.1.227
path_cmv00550.kgml: Skipped genes: cmv:CMUST_10825, cmv:CMUST_10830
path_cmv00550.kgml:
path_cmv00550.kgml: Found a trail of span 5 containing skipped vertices
path_cmv00550.kgml: 33 -> 32 -> 34 -> 23 -> [35] -> 36
path_cmv00550.kgml: R03193 -> R02783 -> R02788 -> R04617 -> [R05630] -> R05032
path_cmv00550.kgml: cmv:CMUST_10815 -> cmv:CMUST_10830 -> cmv:CMUST_10845 -> cmv:CMUST_10840 -> [cmv:CMUST_10835] -> cmv:CMUST_10820
path_cmv00550.kgml: 6.3.2.8 -> 6.3.2.9 -> 6.3.2.13 -> 6.3.2.10 -> [2.7.8.13] -> 2.4.1.227
path_cmv00550.kgml: Skipped genes: cmv:CMUST_10825, cmv:CMUST_10835
path_cmv00550.kgml:
path_cmv00550.kgml: Found a trail of span 3 containing skipped vertices
path_cmv00550.kgml: 29 -> 28 -> 27
path_cmv00550.kgml: R04573 -> R05629 -> R05662
path_cmv00550.kgml: cmv:CMUST_10840 -> cmv:CMUST_10835 -> cmv:CMUST_10820
path_cmv00550.kgml: 6.3.2.10 -> 2.7.8.13 -> 2.4.1.227
path_cmv00550.kgml: Skipped genes: cmv:CMUST_10825, cmv:CMUST_10830
path_cmv00550.kgml:
path_cmv00550.kgml: --- 0.70 seconds ---

path_cmv00561.kgml: Glycerolipid metabolism
path_cmv00561.kgml: Initialization took 0.13 seconds
path_cmv00561.kgml: (not found)
path_cmv00561.kgml: --- 0.18 seconds ---

path_cmv00562.kgml: Inositol phosphate metabolism
path_cmv00562.kgml: Initialization took 0.09 seconds
path_cmv00562.kgml: (not found)
path_cmv00562.kgml: --- 0.14 seconds ---

path_cmv00564.kgml: Glycerophospholipid metabolism
path_cmv00564.kgml: Initialization took 0.35 seconds
path_cmv00564.kgml: (not found)
path_cmv00564.kgml: --- 0.41 seconds ---

path_cmv00590.kgml: Arachidonic acid metabolism
path_cmv00590.kgml: Initialization took 0.06 seconds
path_cmv00590.kgml: (not found)
path_cmv00590.kgml: --- 0.12 seconds ---

path_cmv00620.kgml: Pyruvate metabolism
path_cmv00620.kgml: Initialization took 1.49 seconds
path_cmv00620.kgml:
path_cmv00620.kgml: Found a trail of span 2 without skipping any vertex
path_cmv00620.kgml: 97 -> 129
path_cmv00620.kgml: R00230 -> R00315
path_cmv00620.kgml: cmv:CMUST_13575 -> cmv:CMUST_13570
path_cmv00620.kgml: 2.3.1.8 -> {2.7.2.1, 2.7.2.15}
path_cmv00620.kgml:
path_cmv00620.kgml: --- 1.83 seconds ---

path_cmv00621.kgml: Dioxin degradation
path_cmv00621.kgml: Initialization took 0.10 seconds
path_cmv00621.kgml:
path_cmv00621.kgml: Found a trail of span 3 without skipping any vertex
path_cmv00621.kgml: 97 -> 13 -> 108
path_cmv00621.kgml: R02601 -> R00750 -> R00228
path_cmv00621.kgml: cmv:CMUST_15060 -> cmv:CMUST_15070 -> cmv:CMUST_15065
path_cmv00621.kgml: 4.2.1.80 -> 4.1.3.39 -> 1.2.1.10
path_cmv00621.kgml:
path_cmv00621.kgml: Found a trail of span 2 containing skipped vertices
path_cmv00621.kgml: 97 -> [13] -> 108
path_cmv00621.kgml: R02601 -> [R00750] -> R00228
path_cmv00621.kgml: cmv:CMUST_15060 -> [cmv:CMUST_15070] -> cmv:CMUST_15065
path_cmv00621.kgml: 4.2.1.80 -> [4.1.3.39] -> 1.2.1.10
path_cmv00621.kgml:
path_cmv00621.kgml: --- 0.26 seconds ---

path_cmv00622.kgml: Xylene degradation
path_cmv00622.kgml: Initialization took 0.05 seconds
path_cmv00622.kgml:
path_cmv00622.kgml: Found a trail of span 3 without skipping any vertex
path_cmv00622.kgml: 93 -> 96 -> 117
path_cmv00622.kgml: R02601 -> R00750 -> R00228
path_cmv00622.kgml: cmv:CMUST_15060 -> cmv:CMUST_15070 -> cmv:CMUST_15065
path_cmv00622.kgml: 4.2.1.80 -> 4.1.3.39 -> 1.2.1.10
path_cmv00622.kgml:
path_cmv00622.kgml: Found a trail of span 2 containing skipped vertices
path_cmv00622.kgml: 93 -> [96] -> 117
path_cmv00622.kgml: R02601 -> [R00750] -> R00228
path_cmv00622.kgml: cmv:CMUST_15060 -> [cmv:CMUST_15070] -> cmv:CMUST_15065
path_cmv00622.kgml: 4.2.1.80 -> [4.1.3.39] -> 1.2.1.10
path_cmv00622.kgml:
path_cmv00622.kgml: --- 0.20 seconds ---

path_cmv00625.kgml: Chloroalkane and chloroalkene degradation
path_cmv00625.kgml: Initialization took 0.05 seconds
path_cmv00625.kgml: (not found)
path_cmv00625.kgml: --- 0.11 seconds ---

path_cmv00626.kgml: Naphthalene degradation
path_cmv00626.kgml: Initialization took 0.08 seconds
path_cmv00626.kgml: (not found)
path_cmv00626.kgml: --- 0.13 seconds ---

path_cmv00627.kgml: Aminobenzoate degradation
path_cmv00627.kgml: Initialization took 0.13 seconds
path_cmv00627.kgml: (not found)
path_cmv00627.kgml: --- 0.18 seconds ---

path_cmv00630.kgml: Glyoxylate and dicarboxylate metabolism
path_cmv00630.kgml: Initialization took 0.93 seconds
path_cmv00630.kgml: (not found)
path_cmv00630.kgml: --- 0.99 seconds ---

path_cmv00640.kgml: Propanoate metabolism
path_cmv00640.kgml: Initialization took 1.15 seconds
path_cmv00640.kgml:
path_cmv00640.kgml: Found a trail of span 2 without skipping any vertex
path_cmv00640.kgml: 52 -> 68
path_cmv00640.kgml: R00921 -> R01353
path_cmv00640.kgml: cmv:CMUST_13575 -> cmv:CMUST_13570
path_cmv00640.kgml: {2.3.1.222, 2.3.1.8} -> {2.7.2.1, 2.7.2.15}
path_cmv00640.kgml:
path_cmv00640.kgml: Found a trail of span 2 without skipping any vertex
path_cmv00640.kgml: 12 -> 119
path_cmv00640.kgml: {R00705, R00706} -> R00238
path_cmv00640.kgml: {cmv:CMUST_01925, cmv:CMUST_05235} -> {cmv:CMUST_05230, cmv:CMUST_11995}
path_cmv00640.kgml: {1.2.1.18, 1.2.1.27, 1.2.1.18} -> 2.3.1.9
path_cmv00640.kgml:
path_cmv00640.kgml: --- 1.41 seconds ---

path_cmv00643.kgml: Styrene degradation
path_cmv00643.kgml: Initialization took 0.06 seconds
path_cmv00643.kgml: (not found)
path_cmv00643.kgml: --- 0.12 seconds ---

path_cmv00650.kgml: Butanoate metabolism
path_cmv00650.kgml: Initialization took 0.69 seconds
path_cmv00650.kgml:
path_cmv00650.kgml: Found a trail of span 2 without skipping any vertex
path_cmv00650.kgml: 68 -> 157
path_cmv00650.kgml: R01648 -> R00714
path_cmv00650.kgml: cmv:CMUST_11915 -> {cmv:CMUST_01575, cmv:CMUST_11920, cmv:CMUST_12380}
path_cmv00650.kgml: 2.6.1.19 -> {1.2.1.16, 1.2.1.79}
path_cmv00650.kgml:
path_cmv00650.kgml: Found a trail of span 2 without skipping any vertex
path_cmv00650.kgml: 68 -> 78
path_cmv00650.kgml: R01648 -> {R00713, R00714}
path_cmv00650.kgml: cmv:CMUST_11915 -> {cmv:CMUST_01575, cmv:CMUST_11920, cmv:CMUST_12380}
path_cmv00650.kgml: 2.6.1.19 -> {1.2.1.16, 1.2.1.24, 1.2.1.16, 1.2.1.79}
path_cmv00650.kgml:
path_cmv00650.kgml: --- 1.01 seconds ---

path_cmv00660.kgml: C5-Branched dibasic acid metabolism
path_cmv00660.kgml: Initialization took 0.05 seconds
path_cmv00660.kgml:
path_cmv00660.kgml: Found a trail of span 2 without skipping any vertex
path_cmv00660.kgml: 31 -> 96
path_cmv00660.kgml: R03896 -> R03898
path_cmv00660.kgml: {cmv:CMUST_07190, cmv:CMUST_07195} -> {cmv:CMUST_07190, cmv:CMUST_07195}
path_cmv00660.kgml: 4.2.1.35 -> 4.2.1.35
path_cmv00660.kgml:
path_cmv00660.kgml: --- 0.15 seconds ---

path_cmv00670.kgml: One carbon pool by folate
path_cmv00670.kgml: Initialization took 0.33 seconds
path_cmv00670.kgml:
path_cmv00670.kgml: Found a trail of span 4 containing skipped vertices
path_cmv00670.kgml: 24 -> 23 -> 52 -> [24] -> 68
path_cmv00670.kgml: {R02235, R02236} -> {R00936, R00939} -> R02101 -> [{R02235, R02236}] -> {R00937, R00940}
path_cmv00670.kgml: cmv:CMUST_04825 -> cmv:CMUST_04825 -> cmv:CMUST_04830 -> [cmv:CMUST_04825] -> cmv:CMUST_04825
path_cmv00670.kgml: {1.5.1.3, 1.5.1.3} -> {1.5.1.3, 1.5.1.3} -> 2.1.1.45 -> [{1.5.1.3, 1.5.1.3}] -> {1.5.1.3, 1.5.1.3}
path_cmv00670.kgml:
path_cmv00670.kgml: Found a trail of span 3 containing skipped vertices
path_cmv00670.kgml: 50 -> 51 -> [28] -> 20
path_cmv00670.kgml: R04325 -> R04560 -> [R01655] -> R04326
path_cmv00670.kgml: {cmv:CMUST_04900, cmv:CMUST_13590} -> cmv:CMUST_04905 -> [cmv:CMUST_03015] -> {cmv:CMUST_04900, cmv:CMUST_13590}
path_cmv00670.kgml: 2.1.2.2 -> 2.1.2.3 -> [3.5.4.9] -> 2.1.2.2
path_cmv00670.kgml:
path_cmv00670.kgml: --- 7.35 seconds ---

path_cmv00680.kgml: Methane metabolism
path_cmv00680.kgml: Initialization took 0.45 seconds
path_cmv00680.kgml:
path_cmv00680.kgml: Found a trail of span 2 without skipping any vertex
path_cmv00680.kgml: 203 -> 204
path_cmv00680.kgml: R00315 -> R00230
path_cmv00680.kgml: cmv:CMUST_13570 -> cmv:CMUST_13575
path_cmv00680.kgml: {2.7.2.1, 2.7.2.15} -> 2.3.1.8
path_cmv00680.kgml:
path_cmv00680.kgml: --- 0.60 seconds ---

path_cmv00730.kgml: Thiamine metabolism
path_cmv00730.kgml: Initialization took 0.19 seconds
path_cmv00730.kgml:
path_cmv00730.kgml: Found a trail of span 7 containing skipped vertices
path_cmv00730.kgml: 110 -> 76 -> 75 -> 97 -> [66] -> 68 -> 74 -> 93
path_cmv00730.kgml: R09993 -> R03471 -> R04509 -> R10712 -> [R02135] -> R02133 -> R04448 -> R03223
path_cmv00730.kgml: cmv:CMUST_05735 -> cmv:CMUST_05730 -> cmv:CMUST_05730 -> cmv:CMUST_05725 -> [cmv:CMUST_03940] -> cmv:CMUST_05735 -> cmv:CMUST_05720 -> cmv:CMUST_05725
path_cmv00730.kgml: 3.5.99.2 -> 2.7.1.49 -> 2.7.4.7 -> 2.5.1.3 -> [{3.1.3.1, 3.1.3.100, 3.1.3.2}] -> 3.5.99.2 -> 2.7.1.50 -> 2.5.1.3
path_cmv00730.kgml:
path_cmv00730.kgml: --- 0.60 seconds ---

path_cmv00740.kgml: Riboflavin metabolism
path_cmv00740.kgml: Initialization took 0.10 seconds
path_cmv00740.kgml: (not found)
path_cmv00740.kgml: --- 0.16 seconds ---

path_cmv00750.kgml: Vitamin B6 metabolism
path_cmv00750.kgml: Initialization took 0.15 seconds
path_cmv00750.kgml: (not found)
path_cmv00750.kgml: --- 0.21 seconds ---

path_cmv00760.kgml: Nicotinate and nicotinamide metabolism
path_cmv00760.kgml: Initialization took 0.30 seconds
path_cmv00760.kgml: (not found)
path_cmv00760.kgml: --- 0.39 seconds ---

path_cmv00770.kgml: Pantothenate and CoA biosynthesis
path_cmv00770.kgml: Initialization took 0.35 seconds
path_cmv00770.kgml:
path_cmv00770.kgml: Found a trail of span 2 without skipping any vertex
path_cmv00770.kgml: 82 -> 81
path_cmv00770.kgml: R00006 -> R03051
path_cmv00770.kgml: {cmv:CMUST_06990, cmv:CMUST_06995} -> cmv:CMUST_07000
path_cmv00770.kgml: 2.2.1.6 -> 1.1.1.86
path_cmv00770.kgml:
path_cmv00770.kgml: --- 0.50 seconds ---

path_cmv00780.kgml: Biotin metabolism
path_cmv00780.kgml: Initialization took 0.09 seconds
path_cmv00780.kgml: (not found)
path_cmv00780.kgml: --- 0.14 seconds ---

path_cmv00785.kgml: Lipoic acid metabolism
path_cmv00785.kgml: Initialization took 0.08 seconds
path_cmv00785.kgml:
path_cmv00785.kgml: Found a trail of span 2 without skipping any vertex
path_cmv00785.kgml: 5 -> 6
path_cmv00785.kgml: R07768 -> R07769
path_cmv00785.kgml: cmv:CMUST_11110 -> cmv:CMUST_11105
path_cmv00785.kgml: 2.8.1.8 -> 2.3.1.181
path_cmv00785.kgml:
path_cmv00785.kgml: Found a trail of span 2 without skipping any vertex
path_cmv00785.kgml: 11 -> 10
path_cmv00785.kgml: R07766 -> R07767
path_cmv00785.kgml: cmv:CMUST_11105 -> cmv:CMUST_11110
path_cmv00785.kgml: 2.3.1.181 -> 2.8.1.8
path_cmv00785.kgml:
path_cmv00785.kgml: --- 0.23 seconds ---

path_cmv00790.kgml: Folate biosynthesis
path_cmv00790.kgml: Initialization took 0.29 seconds
path_cmv00790.kgml:
path_cmv00790.kgml: Found a trail of span 8 containing skipped vertices
path_cmv00790.kgml: 180 -> 81 -> 80 -> 79 -> [85] -> 171 -> 75 -> 74 -> 72
path_cmv00790.kgml: R00428 -> R05046 -> R05048 -> R04639 -> [R04620] -> R11073 -> R03504 -> R03503 -> R03067
path_cmv00790.kgml: cmv:CMUST_13395 -> cmv:CMUST_13395 -> cmv:CMUST_13395 -> cmv:CMUST_13395 -> [cmv:CMUST_09720] -> cmv:CMUST_13385 -> cmv:CMUST_13385 -> cmv:CMUST_13380 -> {cmv:CMUST_06040, cmv:CMUST_13390}
path_cmv00790.kgml: 3.5.4.16 -> 3.5.4.16 -> 3.5.4.16 -> 3.5.4.16 -> [3.1.3.1] -> 5.1.99.8 -> 4.1.2.25 -> 2.7.6.3 -> 2.5.1.15
path_cmv00790.kgml:
path_cmv00790.kgml: Found a trail of span 7 containing skipped vertices
path_cmv00790.kgml: 180 -> 81 -> 80 -> 79 -> [85] -> 75 -> 74 -> 72
path_cmv00790.kgml: R00428 -> R05046 -> R05048 -> R04639 -> [R04620] -> R03504 -> R03503 -> R03067
path_cmv00790.kgml: cmv:CMUST_13395 -> cmv:CMUST_13395 -> cmv:CMUST_13395 -> cmv:CMUST_13395 -> [cmv:CMUST_09720] -> cmv:CMUST_13385 -> cmv:CMUST_13380 -> {cmv:CMUST_06040, cmv:CMUST_13390}
path_cmv00790.kgml: 3.5.4.16 -> 3.5.4.16 -> 3.5.4.16 -> 3.5.4.16 -> [3.1.3.1] -> 4.1.2.25 -> 2.7.6.3 -> 2.5.1.15
path_cmv00790.kgml:
path_cmv00790.kgml: Found a trail of span 7 containing skipped vertices
path_cmv00790.kgml: 180 -> 81 -> 80 -> 79 -> [85] -> 171 -> 75 -> [74] -> 72
path_cmv00790.kgml: R00428 -> R05046 -> R05048 -> R04639 -> [R04620] -> R11073 -> R03504 -> [R03503] -> R03067
path_cmv00790.kgml: cmv:CMUST_13395 -> cmv:CMUST_13395 -> cmv:CMUST_13395 -> cmv:CMUST_13395 -> [cmv:CMUST_09720] -> cmv:CMUST_13385 -> cmv:CMUST_13385 -> [cmv:CMUST_13380] -> {cmv:CMUST_06040, cmv:CMUST_13390}
path_cmv00790.kgml: 3.5.4.16 -> 3.5.4.16 -> 3.5.4.16 -> 3.5.4.16 -> [3.1.3.1] -> 5.1.99.8 -> 4.1.2.25 -> [2.7.6.3] -> 2.5.1.15
path_cmv00790.kgml:
path_cmv00790.kgml: Found a trail of span 7 containing skipped vertices
path_cmv00790.kgml: 180 -> 81 -> 80 -> 79 -> [85] -> 171 -> 75 -> 73
path_cmv00790.kgml: R00428 -> R05046 -> R05048 -> R04639 -> [R04620] -> R11073 -> R03504 -> R03066
path_cmv00790.kgml: cmv:CMUST_13395 -> cmv:CMUST_13395 -> cmv:CMUST_13395 -> cmv:CMUST_13395 -> [cmv:CMUST_09720] -> cmv:CMUST_13385 -> cmv:CMUST_13385 -> {cmv:CMUST_06040, cmv:CMUST_13390}
path_cmv00790.kgml: 3.5.4.16 -> 3.5.4.16 -> 3.5.4.16 -> 3.5.4.16 -> [3.1.3.1] -> 5.1.99.8 -> 4.1.2.25 -> 2.5.1.15
path_cmv00790.kgml:
path_cmv00790.kgml: Found a trail of span 7 containing skipped vertices
path_cmv00790.kgml: 180 -> [81] -> 80 -> 79 -> [85] -> 171 -> 75 -> 74 -> 72
path_cmv00790.kgml: R00428 -> [R05046] -> R05048 -> R04639 -> [R04620] -> R11073 -> R03504 -> R03503 -> R03067
path_cmv00790.kgml: cmv:CMUST_13395 -> [cmv:CMUST_13395] -> cmv:CMUST_13395 -> cmv:CMUST_13395 -> [cmv:CMUST_09720] -> cmv:CMUST_13385 -> cmv:CMUST_13385 -> cmv:CMUST_13380 -> {cmv:CMUST_06040, cmv:CMUST_13390}
path_cmv00790.kgml: 3.5.4.16 -> [3.5.4.16] -> 3.5.4.16 -> 3.5.4.16 -> [3.1.3.1] -> 5.1.99.8 -> 4.1.2.25 -> 2.7.6.3 -> 2.5.1.15
path_cmv00790.kgml:
path_cmv00790.kgml: Found a trail of span 7 containing skipped vertices
path_cmv00790.kgml: 180 -> 81 -> 80 -> 79 -> [85] -> 171 -> [75] -> 74 -> 72
path_cmv00790.kgml: R00428 -> R05046 -> R05048 -> R04639 -> [R04620] -> R11073 -> [R03504] -> R03503 -> R03067
path_cmv00790.kgml: cmv:CMUST_13395 -> cmv:CMUST_13395 -> cmv:CMUST_13395 -> cmv:CMUST_13395 -> [cmv:CMUST_09720] -> cmv:CMUST_13385 -> [cmv:CMUST_13385] -> cmv:CMUST_13380 -> {cmv:CMUST_06040, cmv:CMUST_13390}
path_cmv00790.kgml: 3.5.4.16 -> 3.5.4.16 -> 3.5.4.16 -> 3.5.4.16 -> [3.1.3.1] -> 5.1.99.8 -> [4.1.2.25] -> 2.7.6.3 -> 2.5.1.15
path_cmv00790.kgml:
path_cmv00790.kgml: Found a trail of span 7 containing skipped vertices
path_cmv00790.kgml: 180 -> 81 -> [80] -> 79 -> [85] -> 171 -> 75 -> 74 -> 72
path_cmv00790.kgml: R00428 -> R05046 -> [R05048] -> R04639 -> [R04620] -> R11073 -> R03504 -> R03503 -> R03067
path_cmv00790.kgml: cmv:CMUST_13395 -> cmv:CMUST_13395 -> [cmv:CMUST_13395] -> cmv:CMUST_13395 -> [cmv:CMUST_09720] -> cmv:CMUST_13385 -> cmv:CMUST_13385 -> cmv:CMUST_13380 -> {cmv:CMUST_06040, cmv:CMUST_13390}
path_cmv00790.kgml: 3.5.4.16 -> 3.5.4.16 -> [3.5.4.16] -> 3.5.4.16 -> [3.1.3.1] -> 5.1.99.8 -> 4.1.2.25 -> 2.7.6.3 -> 2.5.1.15
path_cmv00790.kgml:
path_cmv00790.kgml: Found a trail of span 6 containing skipped vertices
path_cmv00790.kgml: 180 -> 81 -> 80 -> 79 -> [85] -> 171 -> 148
path_cmv00790.kgml: R00428 -> R05046 -> R05048 -> R04639 -> [R04620] -> R11073 -> R11037
path_cmv00790.kgml: cmv:CMUST_13395 -> cmv:CMUST_13395 -> cmv:CMUST_13395 -> cmv:CMUST_13395 -> [cmv:CMUST_09720] -> cmv:CMUST_13385 -> cmv:CMUST_13385
path_cmv00790.kgml: 3.5.4.16 -> 3.5.4.16 -> 3.5.4.16 -> 3.5.4.16 -> [3.1.3.1] -> 5.1.99.8 -> 1.13.11.81
path_cmv00790.kgml: Skipped genes: cmv:CMUST_13390
path_cmv00790.kgml:
path_cmv00790.kgml: Found a trail of span 6 containing skipped vertices
path_cmv00790.kgml: 180 -> 81 -> 80 -> 79 -> [85] -> 171 -> [75] -> 73
path_cmv00790.kgml: R00428 -> R05046 -> R05048 -> R04639 -> [R04620] -> R11073 -> [R03504] -> R03066
path_cmv00790.kgml: cmv:CMUST_13395 -> cmv:CMUST_13395 -> cmv:CMUST_13395 -> cmv:CMUST_13395 -> [cmv:CMUST_09720] -> cmv:CMUST_13385 -> [cmv:CMUST_13385] -> {cmv:CMUST_06040, cmv:CMUST_13390}
path_cmv00790.kgml: 3.5.4.16 -> 3.5.4.16 -> 3.5.4.16 -> 3.5.4.16 -> [3.1.3.1] -> 5.1.99.8 -> [4.1.2.25] -> 2.5.1.15
path_cmv00790.kgml:
path_cmv00790.kgml: Found a trail of span 5 containing skipped vertices
path_cmv00790.kgml: 180 -> 81 -> 80 -> 79 -> [85] -> 148
path_cmv00790.kgml: R00428 -> R05046 -> R05048 -> R04639 -> [R04620] -> R11037
path_cmv00790.kgml: cmv:CMUST_13395 -> cmv:CMUST_13395 -> cmv:CMUST_13395 -> cmv:CMUST_13395 -> [cmv:CMUST_09720] -> cmv:CMUST_13385
path_cmv00790.kgml: 3.5.4.16 -> 3.5.4.16 -> 3.5.4.16 -> 3.5.4.16 -> [3.1.3.1] -> 1.13.11.81
path_cmv00790.kgml: Skipped genes: cmv:CMUST_13390
path_cmv00790.kgml:
path_cmv00790.kgml: --- 1.46 seconds ---

path_cmv00860.kgml: Porphyrin and chlorophyll metabolism
path_cmv00860.kgml: Initialization took 1.84 seconds
path_cmv00860.kgml:
path_cmv00860.kgml: Found a trail of span 7 containing skipped vertices
path_cmv00860.kgml: 278 -> 276 -> 274 -> 273 -> 270 -> 269 -> 408
path_cmv00860.kgml: R04109 -> R02272 -> R00036 -> R00084 -> R03165 -> R03197 -> R04178
path_cmv00860.kgml: cmv:CMUST_01675 -> cmv:CMUST_01715 -> cmv:CMUST_01690 -> cmv:CMUST_01680 -> cmv:CMUST_01685 -> cmv:CMUST_01705 -> cmv:CMUST_01710
path_cmv00860.kgml: 1.2.1.70 -> 5.4.3.8 -> 4.2.1.24 -> 2.5.1.61 -> 4.2.1.75 -> 4.1.1.37 -> 1.3.3.15
path_cmv00860.kgml: Skipped genes: cmv:CMUST_01700, cmv:CMUST_01695
path_cmv00860.kgml:
path_cmv00860.kgml: Found a trail of span 6 containing skipped vertices
path_cmv00860.kgml: 278 -> [276] -> 274 -> 273 -> 270 -> 269 -> 408
path_cmv00860.kgml: R04109 -> [R02272] -> R00036 -> R00084 -> R03165 -> R03197 -> R04178
path_cmv00860.kgml: cmv:CMUST_01675 -> [cmv:CMUST_01715] -> cmv:CMUST_01690 -> cmv:CMUST_01680 -> cmv:CMUST_01685 -> cmv:CMUST_01705 -> cmv:CMUST_01710
path_cmv00860.kgml: 1.2.1.70 -> [5.4.3.8] -> 4.2.1.24 -> 2.5.1.61 -> 4.2.1.75 -> 4.1.1.37 -> 1.3.3.15
path_cmv00860.kgml: Skipped genes: cmv:CMUST_01700, cmv:CMUST_01695
path_cmv00860.kgml:
path_cmv00860.kgml: Found a trail of span 6 containing skipped vertices
path_cmv00860.kgml: 278 -> 276 -> 274 -> [273] -> 270 -> 269 -> 408
path_cmv00860.kgml: R04109 -> R02272 -> R00036 -> [R00084] -> R03165 -> R03197 -> R04178
path_cmv00860.kgml: cmv:CMUST_01675 -> cmv:CMUST_01715 -> cmv:CMUST_01690 -> [cmv:CMUST_01680] -> cmv:CMUST_01685 -> cmv:CMUST_01705 -> cmv:CMUST_01710
path_cmv00860.kgml: 1.2.1.70 -> 5.4.3.8 -> 4.2.1.24 -> [2.5.1.61] -> 4.2.1.75 -> 4.1.1.37 -> 1.3.3.15
path_cmv00860.kgml: Skipped genes: cmv:CMUST_01700, cmv:CMUST_01680, cmv:CMUST_01695
path_cmv00860.kgml:
path_cmv00860.kgml: Found a trail of span 6 containing skipped vertices
path_cmv00860.kgml: 278 -> 276 -> 274 -> 273 -> [270] -> 269 -> 408
path_cmv00860.kgml: R04109 -> R02272 -> R00036 -> R00084 -> [R03165] -> R03197 -> R04178
path_cmv00860.kgml: cmv:CMUST_01675 -> cmv:CMUST_01715 -> cmv:CMUST_01690 -> cmv:CMUST_01680 -> [cmv:CMUST_01685] -> cmv:CMUST_01705 -> cmv:CMUST_01710
path_cmv00860.kgml: 1.2.1.70 -> 5.4.3.8 -> 4.2.1.24 -> 2.5.1.61 -> [4.2.1.75] -> 4.1.1.37 -> 1.3.3.15
path_cmv00860.kgml: Skipped genes: cmv:CMUST_01700, cmv:CMUST_01695, cmv:CMUST_01685
path_cmv00860.kgml:
path_cmv00860.kgml: Found a trail of span 5 containing skipped vertices
path_cmv00860.kgml: 278 -> [276] -> 274 -> 273 -> 270 -> 271
path_cmv00860.kgml: R04109 -> [R02272] -> R00036 -> R00084 -> R03165 -> R03194
path_cmv00860.kgml: cmv:CMUST_01675 -> [cmv:CMUST_01715] -> cmv:CMUST_01690 -> cmv:CMUST_01680 -> cmv:CMUST_01685 -> {cmv:CMUST_01685, cmv:CMUST_09370}
path_cmv00860.kgml: 1.2.1.70 -> [5.4.3.8] -> 4.2.1.24 -> 2.5.1.61 -> 4.2.1.75 -> 2.1.1.107
path_cmv00860.kgml:
path_cmv00860.kgml: Found a trail of span 4 containing skipped vertices
path_cmv00860.kgml: 278 -> [276] -> 274 -> 273 -> [270] -> 271
path_cmv00860.kgml: R04109 -> [R02272] -> R00036 -> R00084 -> [R03165] -> R03194
path_cmv00860.kgml: cmv:CMUST_01675 -> [cmv:CMUST_01715] -> cmv:CMUST_01690 -> cmv:CMUST_01680 -> [cmv:CMUST_01685] -> {cmv:CMUST_01685, cmv:CMUST_09370}
path_cmv00860.kgml: 1.2.1.70 -> [5.4.3.8] -> 4.2.1.24 -> 2.5.1.61 -> [4.2.1.75] -> 2.1.1.107
path_cmv00860.kgml:
path_cmv00860.kgml: Found a trail of span 3 containing skipped vertices
path_cmv00860.kgml: 292 -> [293] -> 294 -> 317
path_cmv00860.kgml: R05181 -> [R05219] -> R05150 -> R05149
path_cmv00860.kgml: cmv:CMUST_07960 -> [cmv:CMUST_04795] -> cmv:CMUST_07955 -> cmv:CMUST_07965
path_cmv00860.kgml: 2.1.1.133 -> [2.1.1.152] -> 1.3.1.54 -> 2.1.1.132
path_cmv00860.kgml:
path_cmv00860.kgml: Found a trail of span 3 containing skipped vertices
path_cmv00860.kgml: 305 -> 308 -> 310
path_cmv00860.kgml: {R05221, R06558} -> R05222 -> R05223
path_cmv00860.kgml: cmv:CMUST_11035 -> cmv:CMUST_11035 -> cmv:CMUST_11045
path_cmv00860.kgml: {2.7.1.156, 2.7.1.156} -> 2.7.7.62 -> 2.7.8.26
path_cmv00860.kgml: Skipped genes: cmv:CMUST_11040
path_cmv00860.kgml:
path_cmv00860.kgml: Found a trail of span 3 containing skipped vertices
path_cmv00860.kgml: 289 -> 290 -> 291
path_cmv00860.kgml: R03948 -> R05217 -> R05180
path_cmv00860.kgml: cmv:CMUST_07945 -> cmv:CMUST_07935 -> cmv:CMUST_07945
path_cmv00860.kgml: 2.1.1.130 -> 1.14.13.83 -> 2.1.1.131
path_cmv00860.kgml: Skipped genes: cmv:CMUST_07940
path_cmv00860.kgml:
path_cmv00860.kgml: Found a trail of span 2 containing skipped vertices
path_cmv00860.kgml: 305 -> [308] -> 310
path_cmv00860.kgml: {R05221, R06558} -> [R05222] -> R05223
path_cmv00860.kgml: cmv:CMUST_11035 -> [cmv:CMUST_11035] -> cmv:CMUST_11045
path_cmv00860.kgml: {2.7.1.156, 2.7.1.156} -> [2.7.7.62] -> 2.7.8.26
path_cmv00860.kgml: Skipped genes: cmv:CMUST_11040
path_cmv00860.kgml:
path_cmv00860.kgml: Found a trail of span 2 containing skipped vertices
path_cmv00860.kgml: 312 -> [311] -> 310
path_cmv00860.kgml: R04148 -> [R04594] -> R05223
path_cmv00860.kgml: cmv:CMUST_11040 -> [cmv:CMUST_11265] -> cmv:CMUST_11045
path_cmv00860.kgml: 2.4.2.21 -> [3.1.3.73] -> 2.7.8.26
path_cmv00860.kgml:
path_cmv00860.kgml: --- 3.22 seconds ---

path_cmv00900.kgml: Terpenoid backbone biosynthesis
path_cmv00900.kgml: Initialization took 0.43 seconds
path_cmv00900.kgml:
path_cmv00900.kgml: Found a trail of span 2 containing skipped vertices
path_cmv00900.kgml: 66 -> [67] -> 68
path_cmv00900.kgml: R05633 -> [R05634] -> R05637
path_cmv00900.kgml: cmv:CMUST_13235 -> [cmv:CMUST_05150] -> cmv:CMUST_13230
path_cmv00900.kgml: 2.7.7.60 -> [2.7.1.148] -> 4.6.1.12
path_cmv00900.kgml:
path_cmv00900.kgml: --- 0.57 seconds ---

path_cmv00903.kgml: Limonene and pinene degradation
path_cmv00903.kgml: Initialization took 0.05 seconds
path_cmv00903.kgml: (not found)
path_cmv00903.kgml: --- 0.10 seconds ---

path_cmv00910.kgml: Nitrogen metabolism
path_cmv00910.kgml: Initialization took 0.14 seconds
path_cmv00910.kgml: (not found)
path_cmv00910.kgml: --- 0.18 seconds ---

path_cmv00920.kgml: Sulfur metabolism
path_cmv00920.kgml: Initialization took 0.40 seconds
path_cmv00920.kgml:
path_cmv00920.kgml: Found a trail of span 2 without skipping any vertex
path_cmv00920.kgml: 109 -> 103
path_cmv00920.kgml: R00586 -> R00897
path_cmv00920.kgml: cmv:CMUST_12750 -> cmv:CMUST_12745
path_cmv00920.kgml: 2.3.1.30 -> {2.5.1.47, 2.5.1.65}
path_cmv00920.kgml:
path_cmv00920.kgml: Found a trail of span 2 containing skipped vertices
path_cmv00920.kgml: 48 -> 29
path_cmv00920.kgml: R02021 -> R00859
path_cmv00920.kgml: cmv:CMUST_13870 -> cmv:CMUST_13880
path_cmv00920.kgml: 1.8.4.8 -> 1.8.7.1
path_cmv00920.kgml: Skipped genes: cmv:CMUST_13875
path_cmv00920.kgml:
path_cmv00920.kgml: Found a trail of span 2 containing skipped vertices
path_cmv00920.kgml: 150 -> 149
path_cmv00920.kgml: R02021 -> R00859
path_cmv00920.kgml: cmv:CMUST_13870 -> cmv:CMUST_13880
path_cmv00920.kgml: 1.8.4.8 -> 1.8.7.1
path_cmv00920.kgml: Skipped genes: cmv:CMUST_13875
path_cmv00920.kgml:
path_cmv00920.kgml: --- 0.62 seconds ---

path_cmv00970.kgml: Aminoacyl-tRNA biosynthesis
path_cmv00970.kgml: Initialization took 0.84 seconds
path_cmv00970.kgml: (not found)
path_cmv00970.kgml: --- 0.89 seconds ---

path_cmv01040.kgml: Biosynthesis of unsaturated fatty acids
path_cmv01040.kgml: Initialization took 0.08 seconds
path_cmv01040.kgml: (not found)
path_cmv01040.kgml: --- 0.13 seconds ---

--- 683.05 seconds ---
