# Supplementary material for: CoMetGeNe: mining conserved neighborhood patterns in metabolic and genomic contexts
Source: BMC Bioinformatics. 2019 Jan 10;20:19. doi: 10.1186/s12859-018-2542-2 (PMC6327494; doi:10.1186/s12859-018-2542-2)
Supplement: Supplementary file 14 — Trail finding results for completely assembled representative bacterial genomes present in NCBI Genomes. Of the 1,545 fully assembled representative bacterial genomes in NCBI, corresponding entries have been identified in KEGG for 1,467 species, for which trail finding has been performed for all combinations of gap parameters δG and δD ranging from 0 to 3. This additional file is available from https://doi.org/10.6084/m9.figshare.7288769. (GZ 178,532 kb) [file 12859_2018_2542_MOESM14_ESM.gz › results/rxy_dG2_dD2.hnet]

--- delta_G = 2, delta_D = 2 ---

path_rxy00010.kgml: Glycolysis / Gluconeogenesis
path_rxy00010.kgml: Initialization took 2.38 seconds
path_rxy00010.kgml:
path_rxy00010.kgml: Found a trail of span 3 containing skipped vertices
path_rxy00010.kgml: 76 -> [57] -> 58 -> 57
path_rxy00010.kgml: R01512 -> [R01061] -> R01015 -> R01061
path_rxy00010.kgml: rxy:Rxyl_2004 -> [rxy:Rxyl_2005] -> rxy:Rxyl_2003 -> rxy:Rxyl_2005
path_rxy00010.kgml: 2.7.2.3 -> [{1.2.1.12, 1.2.1.59}] -> 5.3.1.1 -> {1.2.1.12, 1.2.1.59}
path_rxy00010.kgml:
path_rxy00010.kgml: Found a trail of span 3 without skipping any vertex
path_rxy00010.kgml: 48 -> 49 -> 50
path_rxy00010.kgml: R00014 -> R03270 -> R02569
path_rxy00010.kgml: {rxy:Rxyl_0348, rxy:Rxyl_0349, rxy:Rxyl_2324, rxy:Rxyl_2325} -> {rxy:Rxyl_0348, rxy:Rxyl_0349, rxy:Rxyl_2324, rxy:Rxyl_2325} -> {rxy:Rxyl_0350, rxy:Rxyl_2405}
path_rxy00010.kgml: {1.2.4.1, 2.2.1.6, 4.1.1.1} -> 1.2.4.1 -> 2.3.1.12
path_rxy00010.kgml:
path_rxy00010.kgml: Found a trail of span 2 without skipping any vertex
path_rxy00010.kgml: 55 -> 53
path_rxy00010.kgml: R00658 -> R00200
path_rxy00010.kgml: rxy:Rxyl_0912 -> rxy:Rxyl_0913
path_rxy00010.kgml: 4.2.1.11 -> 2.7.1.40
path_rxy00010.kgml:
path_rxy00010.kgml: --- 3.10 seconds ---

path_rxy00020.kgml: Citrate cycle (TCA cycle)
path_rxy00020.kgml: Initialization took 2.70 seconds
path_rxy00020.kgml:
path_rxy00020.kgml: Found a trail of span 3 containing skipped vertices
path_rxy00020.kgml: 82 -> [101] -> 75 -> 77
path_rxy00020.kgml: R02569 -> [R01196] -> R00014 -> R03270
path_rxy00020.kgml: {rxy:Rxyl_0350, rxy:Rxyl_2405} -> [{rxy:Rxyl_0919, rxy:Rxyl_0920, rxy:Rxyl_0921}] -> {rxy:Rxyl_0348, rxy:Rxyl_0349, rxy:Rxyl_2324, rxy:Rxyl_2325} -> {rxy:Rxyl_0348, rxy:Rxyl_0349, rxy:Rxyl_2324, rxy:Rxyl_2325}
path_rxy00020.kgml: 2.3.1.12 -> [{1.2.7.1, 1.2.7.11}] -> {1.2.4.1, 2.2.1.6, 4.1.1.1} -> 1.2.4.1
path_rxy00020.kgml:
path_rxy00020.kgml: Found a trail of span 3 containing skipped vertices
path_rxy00020.kgml: 30 -> 31 -> [28 -> 30] -> 29
path_rxy00020.kgml: R03316 -> R02570 -> [R07618 -> R03316] -> R00621
path_rxy00020.kgml: rxy:Rxyl_2535 -> rxy:Rxyl_2534 -> [rxy:Rxyl_2549 -> rxy:Rxyl_2535] -> rxy:Rxyl_2535
path_rxy00020.kgml: 1.2.4.2 -> 2.3.1.61 -> [1.8.1.4 -> 1.2.4.2] -> 1.2.4.2
path_rxy00020.kgml:
path_rxy00020.kgml: Found a trail of span 2 containing skipped vertices
path_rxy00020.kgml: 80 -> [82] -> 41
path_rxy00020.kgml: R07618 -> [R02569] -> R00351
path_rxy00020.kgml: rxy:Rxyl_2549 -> [{rxy:Rxyl_0350, rxy:Rxyl_2405}] -> {rxy:Rxyl_1676, rxy:Rxyl_2556, rxy:Rxyl_2557}
path_rxy00020.kgml: 1.8.1.4 -> [2.3.1.12] -> {2.3.3.1, 2.3.3.16, 2.3.3.3}
path_rxy00020.kgml: Skipped genes: rxy:Rxyl_2550, rxy:Rxyl_2551
path_rxy00020.kgml:
path_rxy00020.kgml: --- 3.46 seconds ---

path_rxy00040.kgml: Pentose and glucuronate interconversions
path_rxy00040.kgml: Initialization took 0.58 seconds
path_rxy00040.kgml:
path_rxy00040.kgml: Found a trail of span 2 without skipping any vertex
path_rxy00040.kgml: 80 -> 87
path_rxy00040.kgml: R01639 -> R01432
path_rxy00040.kgml: {rxy:Rxyl_0402, rxy:Rxyl_0833} -> rxy:Rxyl_0401
path_rxy00040.kgml: 2.7.1.17 -> 5.3.1.5
path_rxy00040.kgml:
path_rxy00040.kgml: Found a trail of span 2 without skipping any vertex
path_rxy00040.kgml: 202 -> 213
path_rxy00040.kgml: R09186 -> R11768
path_rxy00040.kgml: rxy:Rxyl_0545 -> {rxy:Rxyl_0544, rxy:Rxyl_2257, rxy:Rxyl_2925}
path_rxy00040.kgml: 4.2.1.141 -> ?
path_rxy00040.kgml:
path_rxy00040.kgml: --- 0.75 seconds ---

path_rxy00051.kgml: Fructose and mannose metabolism
path_rxy00051.kgml: Initialization took 1.35 seconds
path_rxy00051.kgml:
path_rxy00051.kgml: Found a trail of span 2 without skipping any vertex
path_rxy00051.kgml: 83 -> 150
path_rxy00051.kgml: R00888 -> {R03397, R03399}
path_rxy00051.kgml: rxy:Rxyl_0567 -> rxy:Rxyl_0568
path_rxy00051.kgml: 4.2.1.47 -> {1.1.1.187, 1.1.1.281, 1.1.1.187, 1.1.1.281}
path_rxy00051.kgml:
path_rxy00051.kgml: --- 1.53 seconds ---

path_rxy00052.kgml: Galactose metabolism
path_rxy00052.kgml: Initialization took 0.34 seconds
path_rxy00052.kgml: (not found)
path_rxy00052.kgml: --- 0.39 seconds ---

path_rxy00072.kgml: Synthesis and degradation of ketone bodies
path_rxy00072.kgml: Initialization took 0.18 seconds
path_rxy00072.kgml: (not found)
path_rxy00072.kgml: --- 0.22 seconds ---

path_rxy00130.kgml: Ubiquinone and other terpenoid-quinone biosynthesis
path_rxy00130.kgml: Initialization took 0.33 seconds
path_rxy00130.kgml:
path_rxy00130.kgml: Found a trail of span 6 containing skipped vertices
path_rxy00130.kgml: 69 -> 61 -> 54 -> 60 -> 59 -> 58
path_rxy00130.kgml: R01717 -> R08165 -> R08166 -> R04031 -> R04030 -> R07263
path_rxy00130.kgml: rxy:Rxyl_2897 -> rxy:Rxyl_2896 -> rxy:Rxyl_2894 -> rxy:Rxyl_2892 -> rxy:Rxyl_2891 -> rxy:Rxyl_2893
path_rxy00130.kgml: 5.4.4.2 -> 2.2.1.9 -> 4.2.99.20 -> 4.2.1.113 -> 6.2.1.26 -> 4.1.3.36
path_rxy00130.kgml: Skipped genes: rxy:Rxyl_2895
path_rxy00130.kgml:
path_rxy00130.kgml: Found a trail of span 5 containing skipped vertices
path_rxy00130.kgml: 69 -> [61] -> 54 -> 60 -> 59 -> 58
path_rxy00130.kgml: R01717 -> [R08165] -> R08166 -> R04031 -> R04030 -> R07263
path_rxy00130.kgml: rxy:Rxyl_2897 -> [rxy:Rxyl_2896] -> rxy:Rxyl_2894 -> rxy:Rxyl_2892 -> rxy:Rxyl_2891 -> rxy:Rxyl_2893
path_rxy00130.kgml: 5.4.4.2 -> [2.2.1.9] -> 4.2.99.20 -> 4.2.1.113 -> 6.2.1.26 -> 4.1.3.36
path_rxy00130.kgml: Skipped genes: rxy:Rxyl_2895, rxy:Rxyl_2896
path_rxy00130.kgml:
path_rxy00130.kgml: Found a trail of span 5 containing skipped vertices
path_rxy00130.kgml: 69 -> 61 -> [54] -> 60 -> 59 -> 58
path_rxy00130.kgml: R01717 -> R08165 -> [R08166] -> R04031 -> R04030 -> R07263
path_rxy00130.kgml: rxy:Rxyl_2897 -> rxy:Rxyl_2896 -> [rxy:Rxyl_2894] -> rxy:Rxyl_2892 -> rxy:Rxyl_2891 -> rxy:Rxyl_2893
path_rxy00130.kgml: 5.4.4.2 -> 2.2.1.9 -> [4.2.99.20] -> 4.2.1.113 -> 6.2.1.26 -> 4.1.3.36
path_rxy00130.kgml: Skipped genes: rxy:Rxyl_2895, rxy:Rxyl_2894
path_rxy00130.kgml:
path_rxy00130.kgml: Found a trail of span 5 containing skipped vertices
path_rxy00130.kgml: 69 -> 61 -> 54 -> 60 -> [59] -> 58
path_rxy00130.kgml: R01717 -> R08165 -> R08166 -> R04031 -> [R04030] -> R07263
path_rxy00130.kgml: rxy:Rxyl_2897 -> rxy:Rxyl_2896 -> rxy:Rxyl_2894 -> rxy:Rxyl_2892 -> [rxy:Rxyl_2891] -> rxy:Rxyl_2893
path_rxy00130.kgml: 5.4.4.2 -> 2.2.1.9 -> 4.2.99.20 -> 4.2.1.113 -> [6.2.1.26] -> 4.1.3.36
path_rxy00130.kgml: Skipped genes: rxy:Rxyl_2895
path_rxy00130.kgml:
path_rxy00130.kgml: Found a trail of span 5 containing skipped vertices
path_rxy00130.kgml: 69 -> 61 -> 54 -> [60] -> 59 -> 58
path_rxy00130.kgml: R01717 -> R08165 -> R08166 -> [R04031] -> R04030 -> R07263
path_rxy00130.kgml: rxy:Rxyl_2897 -> rxy:Rxyl_2896 -> rxy:Rxyl_2894 -> [rxy:Rxyl_2892] -> rxy:Rxyl_2891 -> rxy:Rxyl_2893
path_rxy00130.kgml: 5.4.4.2 -> 2.2.1.9 -> 4.2.99.20 -> [4.2.1.113] -> 6.2.1.26 -> 4.1.3.36
path_rxy00130.kgml: Skipped genes: rxy:Rxyl_2895, rxy:Rxyl_2892
path_rxy00130.kgml:
path_rxy00130.kgml: Found a trail of span 4 containing skipped vertices
path_rxy00130.kgml: 69 -> 61 -> [54 -> 60] -> 59 -> 58
path_rxy00130.kgml: R01717 -> R08165 -> [R08166 -> R04031] -> R04030 -> R07263
path_rxy00130.kgml: rxy:Rxyl_2897 -> rxy:Rxyl_2896 -> [rxy:Rxyl_2894 -> rxy:Rxyl_2892] -> rxy:Rxyl_2891 -> rxy:Rxyl_2893
path_rxy00130.kgml: 5.4.4.2 -> 2.2.1.9 -> [4.2.99.20 -> 4.2.1.113] -> 6.2.1.26 -> 4.1.3.36
path_rxy00130.kgml: Skipped genes: rxy:Rxyl_2895, rxy:Rxyl_2894, rxy:Rxyl_2892
path_rxy00130.kgml:
path_rxy00130.kgml: Found a trail of span 4 containing skipped vertices
path_rxy00130.kgml: 69 -> 61 -> 54 -> [60 -> 59] -> 58
path_rxy00130.kgml: R01717 -> R08165 -> R08166 -> [R04031 -> R04030] -> R07263
path_rxy00130.kgml: rxy:Rxyl_2897 -> rxy:Rxyl_2896 -> rxy:Rxyl_2894 -> [rxy:Rxyl_2892 -> rxy:Rxyl_2891] -> rxy:Rxyl_2893
path_rxy00130.kgml: 5.4.4.2 -> 2.2.1.9 -> 4.2.99.20 -> [4.2.1.113 -> 6.2.1.26] -> 4.1.3.36
path_rxy00130.kgml: Skipped genes: rxy:Rxyl_2895
path_rxy00130.kgml:
path_rxy00130.kgml: --- 0.88 seconds ---

path_rxy00190.kgml: Oxidative phosphorylation
path_rxy00190.kgml: Initialization took 2.34 seconds
path_rxy00190.kgml: (not found)
path_rxy00190.kgml: --- 2.38 seconds ---

path_rxy00220.kgml: Arginine biosynthesis
path_rxy00220.kgml: Initialization took 0.79 seconds
path_rxy00220.kgml:
path_rxy00220.kgml: Found a trail of span 5 containing skipped vertices
path_rxy00220.kgml: 49 -> 50 -> [51] -> 52 -> 55 -> 44
path_rxy00220.kgml: R00259 -> R02649 -> [R03443] -> R02283 -> R02282 -> R01398
path_rxy00220.kgml: {rxy:Rxyl_2877, rxy:Rxyl_2886} -> rxy:Rxyl_2887 -> [rxy:Rxyl_2885] -> rxy:Rxyl_2888 -> rxy:Rxyl_2886 -> rxy:Rxyl_2889
path_rxy00220.kgml: 2.3.1.1 -> 2.7.2.8 -> [1.2.1.38] -> 2.6.1.11 -> 2.3.1.35 -> 2.1.3.3
path_rxy00220.kgml:
path_rxy00220.kgml: Found a trail of span 4 containing skipped vertices
path_rxy00220.kgml: 49 -> 50 -> [51] -> 52 -> [55] -> 44
path_rxy00220.kgml: R00259 -> R02649 -> [R03443] -> R02283 -> [R02282] -> R01398
path_rxy00220.kgml: {rxy:Rxyl_2877, rxy:Rxyl_2886} -> rxy:Rxyl_2887 -> [rxy:Rxyl_2885] -> rxy:Rxyl_2888 -> [rxy:Rxyl_2886] -> rxy:Rxyl_2889
path_rxy00220.kgml: 2.3.1.1 -> 2.7.2.8 -> [1.2.1.38] -> 2.6.1.11 -> [2.3.1.35] -> 2.1.3.3
path_rxy00220.kgml:
path_rxy00220.kgml: Found a trail of span 4 containing skipped vertices
path_rxy00220.kgml: 49 -> 50 -> [51 -> 52] -> 55 -> 44
path_rxy00220.kgml: R00259 -> R02649 -> [R03443 -> R02283] -> R02282 -> R01398
path_rxy00220.kgml: {rxy:Rxyl_2877, rxy:Rxyl_2886} -> rxy:Rxyl_2887 -> [rxy:Rxyl_2885 -> rxy:Rxyl_2888] -> rxy:Rxyl_2886 -> rxy:Rxyl_2889
path_rxy00220.kgml: 2.3.1.1 -> 2.7.2.8 -> [1.2.1.38 -> 2.6.1.11] -> 2.3.1.35 -> 2.1.3.3
path_rxy00220.kgml: Skipped genes: rxy:Rxyl_2888
path_rxy00220.kgml:
path_rxy00220.kgml: Found a trail of span 4 containing skipped vertices
path_rxy00220.kgml: 49 -> [50 -> 51] -> 52 -> 55 -> 44
path_rxy00220.kgml: R00259 -> [R02649 -> R03443] -> R02283 -> R02282 -> R01398
path_rxy00220.kgml: {rxy:Rxyl_2877, rxy:Rxyl_2886} -> [rxy:Rxyl_2887 -> rxy:Rxyl_2885] -> rxy:Rxyl_2888 -> rxy:Rxyl_2886 -> rxy:Rxyl_2889
path_rxy00220.kgml: 2.3.1.1 -> [2.7.2.8 -> 1.2.1.38] -> 2.6.1.11 -> 2.3.1.35 -> 2.1.3.3
path_rxy00220.kgml: Skipped genes: rxy:Rxyl_2887
path_rxy00220.kgml:
path_rxy00220.kgml: --- 1.15 seconds ---

path_rxy00230.kgml: Purine metabolism
path_rxy00230.kgml: Initialization took 10.01 seconds
path_rxy00230.kgml:
path_rxy00230.kgml: Found a trail of span 11 containing skipped vertices
path_rxy00230.kgml: 160 -> 162 -> 163 -> 260 -> 164 -> [427 -> 428] -> 167 -> 166 -> 165 -> 169 -> 184 -> 183
path_rxy00230.kgml: R01072 -> R04144 -> R04325 -> R04463 -> R04208 -> [R07404 -> R07405] -> R04591 -> R04559 -> R04560 -> R01127 -> R01135 -> R01083
path_rxy00230.kgml: rxy:Rxyl_0997 -> rxy:Rxyl_0991 -> rxy:Rxyl_0999 -> {rxy:Rxyl_0994, rxy:Rxyl_0995, rxy:Rxyl_0996} -> rxy:Rxyl_0998 -> [rxy:Rxyl_0254 -> rxy:Rxyl_0253] -> rxy:Rxyl_0993 -> rxy:Rxyl_0992 -> rxy:Rxyl_1000 -> rxy:Rxyl_1000 -> rxy:Rxyl_0990 -> rxy:Rxyl_0992
path_rxy00230.kgml: 2.4.2.14 -> 6.3.4.13 -> 2.1.2.2 -> 6.3.5.3 -> 6.3.3.1 -> [6.3.4.18 -> 5.4.99.18] -> 6.3.2.6 -> 4.3.2.2 -> 2.1.2.3 -> 3.5.4.10 -> 6.3.4.4 -> 4.3.2.2
path_rxy00230.kgml:
path_rxy00230.kgml: Found a trail of span 10 containing skipped vertices
path_rxy00230.kgml: 160 -> [162] -> 163 -> 260 -> 164 -> [427 -> 428] -> 167 -> 166 -> 165 -> 169 -> 184 -> 183
path_rxy00230.kgml: R01072 -> [R04144] -> R04325 -> R04463 -> R04208 -> [R07404 -> R07405] -> R04591 -> R04559 -> R04560 -> R01127 -> R01135 -> R01083
path_rxy00230.kgml: rxy:Rxyl_0997 -> [rxy:Rxyl_0991] -> rxy:Rxyl_0999 -> {rxy:Rxyl_0994, rxy:Rxyl_0995, rxy:Rxyl_0996} -> rxy:Rxyl_0998 -> [rxy:Rxyl_0254 -> rxy:Rxyl_0253] -> rxy:Rxyl_0993 -> rxy:Rxyl_0992 -> rxy:Rxyl_1000 -> rxy:Rxyl_1000 -> rxy:Rxyl_0990 -> rxy:Rxyl_0992
path_rxy00230.kgml: 2.4.2.14 -> [6.3.4.13] -> 2.1.2.2 -> 6.3.5.3 -> 6.3.3.1 -> [6.3.4.18 -> 5.4.99.18] -> 6.3.2.6 -> 4.3.2.2 -> 2.1.2.3 -> 3.5.4.10 -> 6.3.4.4 -> 4.3.2.2
path_rxy00230.kgml: Skipped genes: rxy:Rxyl_0991
path_rxy00230.kgml:
path_rxy00230.kgml: Found a trail of span 10 containing skipped vertices
path_rxy00230.kgml: 160 -> 162 -> 163 -> 260 -> 164 -> [427 -> 428] -> 167 -> 166 -> [165] -> 169 -> 184 -> 183
path_rxy00230.kgml: R01072 -> R04144 -> R04325 -> R04463 -> R04208 -> [R07404 -> R07405] -> R04591 -> R04559 -> [R04560] -> R01127 -> R01135 -> R01083
path_rxy00230.kgml: rxy:Rxyl_0997 -> rxy:Rxyl_0991 -> rxy:Rxyl_0999 -> {rxy:Rxyl_0994, rxy:Rxyl_0995, rxy:Rxyl_0996} -> rxy:Rxyl_0998 -> [rxy:Rxyl_0254 -> rxy:Rxyl_0253] -> rxy:Rxyl_0993 -> rxy:Rxyl_0992 -> [rxy:Rxyl_1000] -> rxy:Rxyl_1000 -> rxy:Rxyl_0990 -> rxy:Rxyl_0992
path_rxy00230.kgml: 2.4.2.14 -> 6.3.4.13 -> 2.1.2.2 -> 6.3.5.3 -> 6.3.3.1 -> [6.3.4.18 -> 5.4.99.18] -> 6.3.2.6 -> 4.3.2.2 -> [2.1.2.3] -> 3.5.4.10 -> 6.3.4.4 -> 4.3.2.2
path_rxy00230.kgml:
path_rxy00230.kgml: Found a trail of span 10 containing skipped vertices
path_rxy00230.kgml: 160 -> 162 -> [163] -> 260 -> 164 -> [427 -> 428] -> 167 -> 166 -> 165 -> 169 -> 184 -> 183
path_rxy00230.kgml: R01072 -> R04144 -> [R04325] -> R04463 -> R04208 -> [R07404 -> R07405] -> R04591 -> R04559 -> R04560 -> R01127 -> R01135 -> R01083
path_rxy00230.kgml: rxy:Rxyl_0997 -> rxy:Rxyl_0991 -> [rxy:Rxyl_0999] -> {rxy:Rxyl_0994, rxy:Rxyl_0995, rxy:Rxyl_0996} -> rxy:Rxyl_0998 -> [rxy:Rxyl_0254 -> rxy:Rxyl_0253] -> rxy:Rxyl_0993 -> rxy:Rxyl_0992 -> rxy:Rxyl_1000 -> rxy:Rxyl_1000 -> rxy:Rxyl_0990 -> rxy:Rxyl_0992
path_rxy00230.kgml: 2.4.2.14 -> 6.3.4.13 -> [2.1.2.2] -> 6.3.5.3 -> 6.3.3.1 -> [6.3.4.18 -> 5.4.99.18] -> 6.3.2.6 -> 4.3.2.2 -> 2.1.2.3 -> 3.5.4.10 -> 6.3.4.4 -> 4.3.2.2
path_rxy00230.kgml: Skipped genes: rxy:Rxyl_0999
path_rxy00230.kgml:
path_rxy00230.kgml: Found a trail of span 10 containing skipped vertices
path_rxy00230.kgml: 160 -> 162 -> 163 -> 260 -> 164 -> [427 -> 428] -> 167 -> 166 -> 165 -> 169 -> [184] -> 183
path_rxy00230.kgml: R01072 -> R04144 -> R04325 -> R04463 -> R04208 -> [R07404 -> R07405] -> R04591 -> R04559 -> R04560 -> R01127 -> [R01135] -> R01083
path_rxy00230.kgml: rxy:Rxyl_0997 -> rxy:Rxyl_0991 -> rxy:Rxyl_0999 -> {rxy:Rxyl_0994, rxy:Rxyl_0995, rxy:Rxyl_0996} -> rxy:Rxyl_0998 -> [rxy:Rxyl_0254 -> rxy:Rxyl_0253] -> rxy:Rxyl_0993 -> rxy:Rxyl_0992 -> rxy:Rxyl_1000 -> rxy:Rxyl_1000 -> [rxy:Rxyl_0990] -> rxy:Rxyl_0992
path_rxy00230.kgml: 2.4.2.14 -> 6.3.4.13 -> 2.1.2.2 -> 6.3.5.3 -> 6.3.3.1 -> [6.3.4.18 -> 5.4.99.18] -> 6.3.2.6 -> 4.3.2.2 -> 2.1.2.3 -> 3.5.4.10 -> [6.3.4.4] -> 4.3.2.2
path_rxy00230.kgml:
path_rxy00230.kgml: Found a trail of span 10 containing skipped vertices
path_rxy00230.kgml: 160 -> 162 -> 163 -> 260 -> 164 -> [427 -> 428] -> 167 -> 166 -> 165 -> [169] -> 184 -> 183
path_rxy00230.kgml: R01072 -> R04144 -> R04325 -> R04463 -> R04208 -> [R07404 -> R07405] -> R04591 -> R04559 -> R04560 -> [R01127] -> R01135 -> R01083
path_rxy00230.kgml: rxy:Rxyl_0997 -> rxy:Rxyl_0991 -> rxy:Rxyl_0999 -> {rxy:Rxyl_0994, rxy:Rxyl_0995, rxy:Rxyl_0996} -> rxy:Rxyl_0998 -> [rxy:Rxyl_0254 -> rxy:Rxyl_0253] -> rxy:Rxyl_0993 -> rxy:Rxyl_0992 -> rxy:Rxyl_1000 -> [rxy:Rxyl_1000] -> rxy:Rxyl_0990 -> rxy:Rxyl_0992
path_rxy00230.kgml: 2.4.2.14 -> 6.3.4.13 -> 2.1.2.2 -> 6.3.5.3 -> 6.3.3.1 -> [6.3.4.18 -> 5.4.99.18] -> 6.3.2.6 -> 4.3.2.2 -> 2.1.2.3 -> [3.5.4.10] -> 6.3.4.4 -> 4.3.2.2
path_rxy00230.kgml:
path_rxy00230.kgml: Found a trail of span 9 containing skipped vertices
path_rxy00230.kgml: 160 -> [162 -> 163] -> 260 -> 164 -> [427 -> 428] -> 167 -> 166 -> 165 -> 169 -> 184 -> 183
path_rxy00230.kgml: R01072 -> [R04144 -> R04325] -> R04463 -> R04208 -> [R07404 -> R07405] -> R04591 -> R04559 -> R04560 -> R01127 -> R01135 -> R01083
path_rxy00230.kgml: rxy:Rxyl_0997 -> [rxy:Rxyl_0991 -> rxy:Rxyl_0999] -> {rxy:Rxyl_0994, rxy:Rxyl_0995, rxy:Rxyl_0996} -> rxy:Rxyl_0998 -> [rxy:Rxyl_0254 -> rxy:Rxyl_0253] -> rxy:Rxyl_0993 -> rxy:Rxyl_0992 -> rxy:Rxyl_1000 -> rxy:Rxyl_1000 -> rxy:Rxyl_0990 -> rxy:Rxyl_0992
path_rxy00230.kgml: 2.4.2.14 -> [6.3.4.13 -> 2.1.2.2] -> 6.3.5.3 -> 6.3.3.1 -> [6.3.4.18 -> 5.4.99.18] -> 6.3.2.6 -> 4.3.2.2 -> 2.1.2.3 -> 3.5.4.10 -> 6.3.4.4 -> 4.3.2.2
path_rxy00230.kgml: Skipped genes: rxy:Rxyl_0999, rxy:Rxyl_0991
path_rxy00230.kgml:
path_rxy00230.kgml: Found a trail of span 9 containing skipped vertices
path_rxy00230.kgml: 160 -> 162 -> 163 -> 260 -> 164 -> [427 -> 428] -> 167 -> 166 -> [165 -> 169] -> 184 -> 183
path_rxy00230.kgml: R01072 -> R04144 -> R04325 -> R04463 -> R04208 -> [R07404 -> R07405] -> R04591 -> R04559 -> [R04560 -> R01127] -> R01135 -> R01083
path_rxy00230.kgml: rxy:Rxyl_0997 -> rxy:Rxyl_0991 -> rxy:Rxyl_0999 -> {rxy:Rxyl_0994, rxy:Rxyl_0995, rxy:Rxyl_0996} -> rxy:Rxyl_0998 -> [rxy:Rxyl_0254 -> rxy:Rxyl_0253] -> rxy:Rxyl_0993 -> rxy:Rxyl_0992 -> [rxy:Rxyl_1000 -> rxy:Rxyl_1000] -> rxy:Rxyl_0990 -> rxy:Rxyl_0992
path_rxy00230.kgml: 2.4.2.14 -> 6.3.4.13 -> 2.1.2.2 -> 6.3.5.3 -> 6.3.3.1 -> [6.3.4.18 -> 5.4.99.18] -> 6.3.2.6 -> 4.3.2.2 -> [2.1.2.3 -> 3.5.4.10] -> 6.3.4.4 -> 4.3.2.2
path_rxy00230.kgml:
path_rxy00230.kgml: Found a trail of span 9 containing skipped vertices
path_rxy00230.kgml: 160 -> 162 -> 163 -> 260 -> 164 -> [427 -> 428] -> 167 -> 166 -> 165 -> [169 -> 184] -> 183
path_rxy00230.kgml: R01072 -> R04144 -> R04325 -> R04463 -> R04208 -> [R07404 -> R07405] -> R04591 -> R04559 -> R04560 -> [R01127 -> R01135] -> R01083
path_rxy00230.kgml: rxy:Rxyl_0997 -> rxy:Rxyl_0991 -> rxy:Rxyl_0999 -> {rxy:Rxyl_0994, rxy:Rxyl_0995, rxy:Rxyl_0996} -> rxy:Rxyl_0998 -> [rxy:Rxyl_0254 -> rxy:Rxyl_0253] -> rxy:Rxyl_0993 -> rxy:Rxyl_0992 -> rxy:Rxyl_1000 -> [rxy:Rxyl_1000 -> rxy:Rxyl_0990] -> rxy:Rxyl_0992
path_rxy00230.kgml: 2.4.2.14 -> 6.3.4.13 -> 2.1.2.2 -> 6.3.5.3 -> 6.3.3.1 -> [6.3.4.18 -> 5.4.99.18] -> 6.3.2.6 -> 4.3.2.2 -> 2.1.2.3 -> [3.5.4.10 -> 6.3.4.4] -> 4.3.2.2
path_rxy00230.kgml:
path_rxy00230.kgml: Found a trail of span 4 containing skipped vertices
path_rxy00230.kgml: 226 -> 232 -> 429 -> 225
path_rxy00230.kgml: R02106 -> R06601 -> R06604 -> R02425
path_rxy00230.kgml: rxy:Rxyl_2843 -> rxy:Rxyl_2844 -> rxy:Rxyl_2841 -> rxy:Rxyl_2845
path_rxy00230.kgml: 1.7.3.3 -> 3.5.2.17 -> 4.1.1.97 -> 3.5.2.5
path_rxy00230.kgml: Skipped genes: rxy:Rxyl_2842
path_rxy00230.kgml:
path_rxy00230.kgml: Found a trail of span 3 containing skipped vertices
path_rxy00230.kgml: 226 -> [232] -> 429 -> 225
path_rxy00230.kgml: R02106 -> [R06601] -> R06604 -> R02425
path_rxy00230.kgml: rxy:Rxyl_2843 -> [rxy:Rxyl_2844] -> rxy:Rxyl_2841 -> rxy:Rxyl_2845
path_rxy00230.kgml: 1.7.3.3 -> [3.5.2.17] -> 4.1.1.97 -> 3.5.2.5
path_rxy00230.kgml: Skipped genes: rxy:Rxyl_2842, rxy:Rxyl_2844
path_rxy00230.kgml:
path_rxy00230.kgml: Found a trail of span 3 containing skipped vertices
path_rxy00230.kgml: 220 -> [300] -> 244 -> [300 -> 139] -> 239
path_rxy00230.kgml: R00332 -> [R00430] -> R00441 -> [R00430 -> R02019] -> R02090
path_rxy00230.kgml: rxy:Rxyl_1473 -> [rxy:Rxyl_0913] -> {rxy:Rxyl_1472, rxy:Rxyl_2128, rxy:Rxyl_2161, rxy:Rxyl_2162} -> [rxy:Rxyl_0913 -> rxy:Rxyl_2874] -> rxy:Rxyl_1473
path_rxy00230.kgml: 2.7.4.8 -> [2.7.1.40] -> {2.7.7.48, 2.7.7.6} -> [2.7.1.40 -> 1.17.4.1] -> {2.7.4.12, 2.7.4.8}
path_rxy00230.kgml:
path_rxy00230.kgml: Found a trail of span 3 containing skipped vertices
path_rxy00230.kgml: 160 -> [162] -> 163 -> [260] -> 164
path_rxy00230.kgml: R01072 -> [R04144] -> R04325 -> [R04463] -> R04208
path_rxy00230.kgml: rxy:Rxyl_0997 -> [rxy:Rxyl_0991] -> rxy:Rxyl_0999 -> [{rxy:Rxyl_0994, rxy:Rxyl_0995, rxy:Rxyl_0996}] -> rxy:Rxyl_0998
path_rxy00230.kgml: 2.4.2.14 -> [6.3.4.13] -> 2.1.2.2 -> [6.3.5.3] -> 6.3.3.1
path_rxy00230.kgml:
path_rxy00230.kgml: Found a trail of span 3 containing skipped vertices
path_rxy00230.kgml: 226 -> 232 -> [429] -> 225
path_rxy00230.kgml: R02106 -> R06601 -> [R06604] -> R02425
path_rxy00230.kgml: rxy:Rxyl_2843 -> rxy:Rxyl_2844 -> [rxy:Rxyl_2841] -> rxy:Rxyl_2845
path_rxy00230.kgml: 1.7.3.3 -> 3.5.2.17 -> [4.1.1.97] -> 3.5.2.5
path_rxy00230.kgml:
path_rxy00230.kgml: Found a trail of span 2 without skipping any vertex
path_rxy00230.kgml: 427 -> 428
path_rxy00230.kgml: R07404 -> R07405
path_rxy00230.kgml: rxy:Rxyl_0254 -> rxy:Rxyl_0253
path_rxy00230.kgml: 6.3.4.18 -> 5.4.99.18
path_rxy00230.kgml:
path_rxy00230.kgml: Found a trail of span 2 containing skipped vertices
path_rxy00230.kgml: 226 -> [232 -> 429] -> 225
path_rxy00230.kgml: R02106 -> [R06601 -> R06604] -> R02425
path_rxy00230.kgml: rxy:Rxyl_2843 -> [rxy:Rxyl_2844 -> rxy:Rxyl_2841] -> rxy:Rxyl_2845
path_rxy00230.kgml: 1.7.3.3 -> [3.5.2.17 -> 4.1.1.97] -> 3.5.2.5
path_rxy00230.kgml: Skipped genes: rxy:Rxyl_2844
path_rxy00230.kgml:
path_rxy00230.kgml: Found a trail of span 2 without skipping any vertex
path_rxy00230.kgml: 205 -> 206
path_rxy00230.kgml: R01130 -> {R01230, R01231}
path_rxy00230.kgml: rxy:Rxyl_0815 -> rxy:Rxyl_0816
path_rxy00230.kgml: 1.1.1.205 -> {6.3.5.2, 6.3.5.2}
path_rxy00230.kgml:
path_rxy00230.kgml: Found a trail of span 2 without skipping any vertex
path_rxy00230.kgml: 252 -> 253
path_rxy00230.kgml: R00529 -> R00509
path_rxy00230.kgml: rxy:Rxyl_0966 -> {rxy:Rxyl_0967, rxy:Rxyl_2355}
path_rxy00230.kgml: 2.7.7.4 -> 2.7.1.25
path_rxy00230.kgml:
path_rxy00230.kgml: --- 19.66 seconds ---

path_rxy00240.kgml: Pyrimidine metabolism
path_rxy00240.kgml: Initialization took 5.05 seconds
path_rxy00240.kgml:
path_rxy00240.kgml: Found a trail of span 7 containing skipped vertices
path_rxy00240.kgml: 91 -> 97 -> 98 -> 99 -> [101 -> 178] -> 112 -> [87 -> 104] -> 103 -> [122 -> 124] -> 121
path_rxy00240.kgml: R00575 -> R01397 -> R01993 -> R01869 -> [R01870 -> R00965] -> R00966 -> [R00158 -> R00156] -> R00443 -> [R00440 -> R00570] -> R00442
path_rxy00240.kgml: {rxy:Rxyl_1477, rxy:Rxyl_1478} -> rxy:Rxyl_1480 -> rxy:Rxyl_1479 -> {rxy:Rxyl_1475, rxy:Rxyl_1476} -> [rxy:Rxyl_2302 -> rxy:Rxyl_2300] -> {rxy:Rxyl_1481, rxy:Rxyl_1648} -> [rxy:Rxyl_1400 -> rxy:Rxyl_1532] -> {rxy:Rxyl_1472, rxy:Rxyl_2128, rxy:Rxyl_2161, rxy:Rxyl_2162} -> [rxy:Rxyl_1418 -> rxy:Rxyl_1532] -> {rxy:Rxyl_1472, rxy:Rxyl_2128, rxy:Rxyl_2161, rxy:Rxyl_2162}
path_rxy00240.kgml: 6.3.5.5 -> 2.1.3.2 -> 3.5.2.3 -> 1.3.1.14 -> [2.4.2.10 -> 4.1.1.23] -> 2.4.2.9 -> [{2.7.4.14, 2.7.4.22, 2.7.4.4} -> 2.7.4.6] -> {2.7.7.48, 2.7.7.52, 2.7.7.6} -> [2.7.7.8 -> 2.7.4.6] -> {2.7.7.48, 2.7.7.6}
path_rxy00240.kgml: Skipped genes: rxy:Rxyl_1474, rxy:Rxyl_1473
path_rxy00240.kgml:
path_rxy00240.kgml: Found a trail of span 6 containing skipped vertices
path_rxy00240.kgml: 91 -> [97 -> 98] -> 99 -> 98 -> 99 -> [101 -> 178] -> 112 -> [87 -> 104] -> 103 -> [122 -> 124] -> 121
path_rxy00240.kgml: R00575 -> [R01397 -> R01993] -> R01869 -> R01993 -> R01869 -> [R01870 -> R00965] -> R00966 -> [R00158 -> R00156] -> R00443 -> [R00440 -> R00570] -> R00442
path_rxy00240.kgml: {rxy:Rxyl_1477, rxy:Rxyl_1478} -> [rxy:Rxyl_1480 -> rxy:Rxyl_1479] -> {rxy:Rxyl_1475, rxy:Rxyl_1476} -> rxy:Rxyl_1479 -> {rxy:Rxyl_1475, rxy:Rxyl_1476} -> [rxy:Rxyl_2302 -> rxy:Rxyl_2300] -> {rxy:Rxyl_1481, rxy:Rxyl_1648} -> [rxy:Rxyl_1400 -> rxy:Rxyl_1532] -> {rxy:Rxyl_1472, rxy:Rxyl_2128, rxy:Rxyl_2161, rxy:Rxyl_2162} -> [rxy:Rxyl_1418 -> rxy:Rxyl_1532] -> {rxy:Rxyl_1472, rxy:Rxyl_2128, rxy:Rxyl_2161, rxy:Rxyl_2162}
path_rxy00240.kgml: 6.3.5.5 -> [2.1.3.2 -> 3.5.2.3] -> 1.3.1.14 -> 3.5.2.3 -> 1.3.1.14 -> [2.4.2.10 -> 4.1.1.23] -> 2.4.2.9 -> [{2.7.4.14, 2.7.4.22, 2.7.4.4} -> 2.7.4.6] -> {2.7.7.48, 2.7.7.52, 2.7.7.6} -> [2.7.7.8 -> 2.7.4.6] -> {2.7.7.48, 2.7.7.6}
path_rxy00240.kgml: Skipped genes: rxy:Rxyl_1474, rxy:Rxyl_1473, rxy:Rxyl_1480
path_rxy00240.kgml:
path_rxy00240.kgml: Found a trail of span 3 containing skipped vertices
path_rxy00240.kgml: 150 -> [89] -> 161 -> [158] -> 157
path_rxy00240.kgml: R02098 -> [R06613] -> R02094 -> [R02093] -> R00378
path_rxy00240.kgml: rxy:Rxyl_1962 -> [rxy:Rxyl_2633] -> rxy:Rxyl_1962 -> [rxy:Rxyl_1532] -> {rxy:Rxyl_0002, rxy:Rxyl_1096, rxy:Rxyl_1518, rxy:Rxyl_1961, rxy:Rxyl_2025, rxy:Rxyl_2444, rxy:Rxyl_2984, rxy:Rxyl_3166}
path_rxy00240.kgml: {2.7.4.4, 2.7.4.9} -> [2.1.1.148] -> {2.7.4.12, 2.7.4.9} -> [2.7.4.6] -> 2.7.7.7
path_rxy00240.kgml:
path_rxy00240.kgml: Found a trail of span 2 containing skipped vertices
path_rxy00240.kgml: 172 -> 173
path_rxy00240.kgml: R03055 -> R04666
path_rxy00240.kgml: {rxy:Rxyl_0219, rxy:Rxyl_0358, rxy:Rxyl_2746} -> {rxy:Rxyl_0221, rxy:Rxyl_2745}
path_rxy00240.kgml: 3.5.2.2 -> 3.5.1.6
path_rxy00240.kgml: Skipped genes: rxy:Rxyl_0220
path_rxy00240.kgml:
path_rxy00240.kgml: Found a trail of span 2 containing skipped vertices
path_rxy00240.kgml: 101 -> 178
path_rxy00240.kgml: R01870 -> R00965
path_rxy00240.kgml: rxy:Rxyl_2302 -> rxy:Rxyl_2300
path_rxy00240.kgml: 2.4.2.10 -> 4.1.1.23
path_rxy00240.kgml: Skipped genes: rxy:Rxyl_2301
path_rxy00240.kgml:
path_rxy00240.kgml: Found a trail of span 2 containing skipped vertices
path_rxy00240.kgml: 119 -> 120
path_rxy00240.kgml: R02269 -> R00905
path_rxy00240.kgml: {rxy:Rxyl_0219, rxy:Rxyl_0358, rxy:Rxyl_2746} -> {rxy:Rxyl_0221, rxy:Rxyl_2745}
path_rxy00240.kgml: 3.5.2.2 -> 3.5.1.6
path_rxy00240.kgml: Skipped genes: rxy:Rxyl_0220
path_rxy00240.kgml:
path_rxy00240.kgml: --- 7.43 seconds ---

path_rxy00250.kgml: Alanine, aspartate and glutamate metabolism
path_rxy00250.kgml: Initialization took 2.54 seconds
path_rxy00250.kgml:
path_rxy00250.kgml: Found a trail of span 2 without skipping any vertex
path_rxy00250.kgml: 88 -> 134
path_rxy00250.kgml: R01648 -> R00714
path_rxy00250.kgml: rxy:Rxyl_2903 -> {rxy:Rxyl_1760, rxy:Rxyl_2456, rxy:Rxyl_2905, rxy:Rxyl_3175}
path_rxy00250.kgml: 2.6.1.19 -> {1.2.1.16, 1.2.1.79}
path_rxy00250.kgml:
path_rxy00250.kgml: Found a trail of span 2 without skipping any vertex
path_rxy00250.kgml: 88 -> 76
path_rxy00250.kgml: R01648 -> {R00713, R00714}
path_rxy00250.kgml: rxy:Rxyl_2903 -> {rxy:Rxyl_1760, rxy:Rxyl_2456, rxy:Rxyl_2905, rxy:Rxyl_3175}
path_rxy00250.kgml: 2.6.1.19 -> {1.2.1.16, 1.2.1.24, 1.2.1.16, 1.2.1.79}
path_rxy00250.kgml:
path_rxy00250.kgml: Found a trail of span 2 containing skipped vertices
path_rxy00250.kgml: 49 -> 52
path_rxy00250.kgml: R01135 -> R01083
path_rxy00250.kgml: rxy:Rxyl_0990 -> rxy:Rxyl_0992
path_rxy00250.kgml: 6.3.4.4 -> 4.3.2.2
path_rxy00250.kgml: Skipped genes: rxy:Rxyl_0991
path_rxy00250.kgml:
path_rxy00250.kgml: --- 2.79 seconds ---

path_rxy00260.kgml: Glycine, serine and threonine metabolism
path_rxy00260.kgml: Initialization took 4.55 seconds
path_rxy00260.kgml:
path_rxy00260.kgml: Found a trail of span 3 without skipping any vertex
path_rxy00260.kgml: 76 -> 93 -> 103
path_rxy00260.kgml: R00480 -> R02291 -> {R01773, R01775}
path_rxy00260.kgml: {rxy:Rxyl_0098, rxy:Rxyl_1090} -> rxy:Rxyl_1092 -> rxy:Rxyl_1091
path_rxy00260.kgml: 2.7.2.4 -> 1.2.1.11 -> {1.1.1.3, 1.1.1.3}
path_rxy00260.kgml:
path_rxy00260.kgml: Found a trail of span 2 containing skipped vertices
path_rxy00260.kgml: 76 -> [93] -> 103
path_rxy00260.kgml: R00480 -> [R02291] -> {R01773, R01775}
path_rxy00260.kgml: {rxy:Rxyl_0098, rxy:Rxyl_1090} -> [rxy:Rxyl_1092] -> rxy:Rxyl_1091
path_rxy00260.kgml: 2.7.2.4 -> [1.2.1.11] -> {1.1.1.3, 1.1.1.3}
path_rxy00260.kgml:
path_rxy00260.kgml: Found a trail of span 2 without skipping any vertex
path_rxy00260.kgml: 99 -> 87
path_rxy00260.kgml: R01771 -> R01466
path_rxy00260.kgml: rxy:Rxyl_3124 -> rxy:Rxyl_3123
path_rxy00260.kgml: 2.7.1.39 -> 4.2.3.1
path_rxy00260.kgml:
path_rxy00260.kgml: Found a trail of span 2 containing skipped vertices
path_rxy00260.kgml: 110 -> [113] -> 101
path_rxy00260.kgml: R04125 -> [R03815] -> R03425
path_rxy00260.kgml: {rxy:Rxyl_0470, rxy:Rxyl_0764, rxy:Rxyl_0767, rxy:Rxyl_3184} -> [rxy:Rxyl_2549] -> {rxy:Rxyl_3185, rxy:Rxyl_3186}
path_rxy00260.kgml: 2.1.2.10 -> [1.8.1.4] -> 1.4.4.2
path_rxy00260.kgml:
path_rxy00260.kgml: --- 5.15 seconds ---

path_rxy00261.kgml: Monobactam biosynthesis
path_rxy00261.kgml: Initialization took 0.28 seconds
path_rxy00261.kgml:
path_rxy00261.kgml: Found a trail of span 2 without skipping any vertex
path_rxy00261.kgml: 97 -> 96
path_rxy00261.kgml: R10147 -> {R04198, R04199}
path_rxy00261.kgml: {rxy:Rxyl_0097, rxy:Rxyl_0325, rxy:Rxyl_2258} -> rxy:Rxyl_0096
path_rxy00261.kgml: 4.3.3.7 -> {1.17.1.8, 1.17.1.8}
path_rxy00261.kgml:
path_rxy00261.kgml: --- 0.37 seconds ---

path_rxy00270.kgml: Cysteine and methionine metabolism
path_rxy00270.kgml: Initialization took 1.81 seconds
path_rxy00270.kgml:
path_rxy00270.kgml: Found a trail of span 5 containing skipped vertices
path_rxy00270.kgml: 217 -> 214 -> [211] -> 197 -> 211 -> 196
path_rxy00270.kgml: R00480 -> R02291 -> [{R01773, R01775}] -> R01777 -> {R01773, R01775} -> R01776
path_rxy00270.kgml: {rxy:Rxyl_0098, rxy:Rxyl_1090} -> rxy:Rxyl_1092 -> [rxy:Rxyl_1091] -> rxy:Rxyl_1089 -> rxy:Rxyl_1091 -> rxy:Rxyl_1089
path_rxy00270.kgml: 2.7.2.4 -> 1.2.1.11 -> [{1.1.1.3, 1.1.1.3}] -> 2.3.1.46 -> {1.1.1.3, 1.1.1.3} -> 2.3.1.31
path_rxy00270.kgml:
path_rxy00270.kgml: Found a trail of span 4 containing skipped vertices
path_rxy00270.kgml: 217 -> [214 -> 211] -> 197 -> 211 -> 196
path_rxy00270.kgml: R00480 -> [R02291 -> {R01773, R01775}] -> R01777 -> {R01773, R01775} -> R01776
path_rxy00270.kgml: {rxy:Rxyl_0098, rxy:Rxyl_1090} -> [rxy:Rxyl_1092 -> rxy:Rxyl_1091] -> rxy:Rxyl_1089 -> rxy:Rxyl_1091 -> rxy:Rxyl_1089
path_rxy00270.kgml: 2.7.2.4 -> [1.2.1.11 -> {1.1.1.3, 1.1.1.3}] -> 2.3.1.46 -> {1.1.1.3, 1.1.1.3} -> 2.3.1.31
path_rxy00270.kgml:
path_rxy00270.kgml: Found a trail of span 3 containing skipped vertices
path_rxy00270.kgml: 217 -> 214 -> [211] -> 196
path_rxy00270.kgml: R00480 -> R02291 -> [{R01773, R01775}] -> R01776
path_rxy00270.kgml: {rxy:Rxyl_0098, rxy:Rxyl_1090} -> rxy:Rxyl_1092 -> [rxy:Rxyl_1091] -> rxy:Rxyl_1089
path_rxy00270.kgml: 2.7.2.4 -> 1.2.1.11 -> [{1.1.1.3, 1.1.1.3}] -> 2.3.1.31
path_rxy00270.kgml: Skipped genes: rxy:Rxyl_1091
path_rxy00270.kgml:
path_rxy00270.kgml: Found a trail of span 2 containing skipped vertices
path_rxy00270.kgml: 217 -> [214 -> 211] -> 196
path_rxy00270.kgml: R00480 -> [R02291 -> {R01773, R01775}] -> R01776
path_rxy00270.kgml: {rxy:Rxyl_0098, rxy:Rxyl_1090} -> [rxy:Rxyl_1092 -> rxy:Rxyl_1091] -> rxy:Rxyl_1089
path_rxy00270.kgml: 2.7.2.4 -> [1.2.1.11 -> {1.1.1.3, 1.1.1.3}] -> 2.3.1.31
path_rxy00270.kgml:
path_rxy00270.kgml: --- 2.19 seconds ---

path_rxy00280.kgml: Valine, leucine and isoleucine degradation
path_rxy00280.kgml: Initialization took 2.69 seconds
path_rxy00280.kgml:
path_rxy00280.kgml: Found a trail of span 3 containing skipped vertices
path_rxy00280.kgml: 90 -> [54 -> 53] -> 82 -> 53
path_rxy00280.kgml: R03174 -> [R07618 -> R07604] -> R07603 -> R07604
path_rxy00280.kgml: rxy:Rxyl_2478 -> [rxy:Rxyl_2549 -> {rxy:Rxyl_2479, rxy:Rxyl_2480}] -> {rxy:Rxyl_2479, rxy:Rxyl_2480} -> {rxy:Rxyl_2479, rxy:Rxyl_2480}
path_rxy00280.kgml: 2.3.1.168 -> [1.8.1.4 -> 1.2.4.4] -> 1.2.4.4 -> 1.2.4.4
path_rxy00280.kgml:
path_rxy00280.kgml: Found a trail of span 3 containing skipped vertices
path_rxy00280.kgml: 110 -> [68] -> 69 -> 109
path_rxy00280.kgml: R04097 -> [R07618] -> R07602 -> R07601
path_rxy00280.kgml: rxy:Rxyl_2478 -> [rxy:Rxyl_2549] -> {rxy:Rxyl_2479, rxy:Rxyl_2480} -> {rxy:Rxyl_2479, rxy:Rxyl_2480}
path_rxy00280.kgml: 2.3.1.168 -> [1.8.1.4] -> 1.2.4.4 -> 1.2.4.4
path_rxy00280.kgml:
path_rxy00280.kgml: Found a trail of span 3 without skipping any vertex
path_rxy00280.kgml: 91 -> 63 -> 108
path_rxy00280.kgml: R07599 -> R07600 -> R02662
path_rxy00280.kgml: {rxy:Rxyl_2479, rxy:Rxyl_2480} -> {rxy:Rxyl_2479, rxy:Rxyl_2480} -> rxy:Rxyl_2478
path_rxy00280.kgml: 1.2.4.4 -> 1.2.4.4 -> 2.3.1.168
path_rxy00280.kgml:
path_rxy00280.kgml: Found a trail of span 3 without skipping any vertex
path_rxy00280.kgml: 88 -> 101 -> 86
path_rxy00280.kgml: R04204 -> R04203 -> R00927
path_rxy00280.kgml: rxy:Rxyl_2453 -> rxy:Rxyl_2453 -> {rxy:Rxyl_2056, rxy:Rxyl_2360, rxy:Rxyl_2454}
path_rxy00280.kgml: 4.2.1.17 -> {1.1.1.178, 1.1.1.35} -> {2.3.1.16, 2.3.1.9}
path_rxy00280.kgml:
path_rxy00280.kgml: Found a trail of span 2 without skipping any vertex
path_rxy00280.kgml: 95 -> 94
path_rxy00280.kgml: R02765 -> R00833
path_rxy00280.kgml: {rxy:Rxyl_1282, rxy:Rxyl_1869} -> {rxy:Rxyl_1283, rxy:Rxyl_2369, rxy:Rxyl_2481}
path_rxy00280.kgml: 5.1.99.1 -> 5.4.99.2
path_rxy00280.kgml:
path_rxy00280.kgml: Found a trail of span 2 containing skipped vertices
path_rxy00280.kgml: 88 -> [101] -> 86
path_rxy00280.kgml: R04204 -> [R04203] -> R00927
path_rxy00280.kgml: rxy:Rxyl_2453 -> [rxy:Rxyl_2453] -> {rxy:Rxyl_2056, rxy:Rxyl_2360, rxy:Rxyl_2454}
path_rxy00280.kgml: 4.2.1.17 -> [{1.1.1.178, 1.1.1.35}] -> {2.3.1.16, 2.3.1.9}
path_rxy00280.kgml:
path_rxy00280.kgml: --- 4.05 seconds ---

path_rxy00281.kgml: Geraniol degradation
path_rxy00281.kgml: Initialization took 0.16 seconds
path_rxy00281.kgml:
path_rxy00281.kgml: Found a trail of span 3 without skipping any vertex
path_rxy00281.kgml: 29 -> 22 -> 21
path_rxy00281.kgml: R08093 -> R08094 -> R08095
path_rxy00281.kgml: rxy:Rxyl_2453 -> rxy:Rxyl_2453 -> {rxy:Rxyl_2056, rxy:Rxyl_2360, rxy:Rxyl_2454}
path_rxy00281.kgml: 4.2.1.17 -> 1.1.1.35 -> 2.3.1.16
path_rxy00281.kgml:
path_rxy00281.kgml: Found a trail of span 2 containing skipped vertices
path_rxy00281.kgml: 29 -> [22] -> 21
path_rxy00281.kgml: R08093 -> [R08094] -> R08095
path_rxy00281.kgml: rxy:Rxyl_2453 -> [rxy:Rxyl_2453] -> {rxy:Rxyl_2056, rxy:Rxyl_2360, rxy:Rxyl_2454}
path_rxy00281.kgml: 4.2.1.17 -> [1.1.1.35] -> 2.3.1.16
path_rxy00281.kgml:
path_rxy00281.kgml: --- 0.29 seconds ---

path_rxy00290.kgml: Valine, leucine and isoleucine biosynthesis
path_rxy00290.kgml: Initialization took 0.58 seconds
path_rxy00290.kgml:
path_rxy00290.kgml: Found a trail of span 5 containing skipped vertices
path_rxy00290.kgml: 22 -> 47 -> [42] -> 34 -> 42 -> [34 -> 45] -> 31
path_rxy00290.kgml: R00994 -> R08648 -> [R05069] -> R05068 -> R05069 -> [R05068 -> R05070] -> R02199
path_rxy00290.kgml: rxy:Rxyl_3130 -> rxy:Rxyl_3125 -> [rxy:Rxyl_3127] -> rxy:Rxyl_3127 -> rxy:Rxyl_3127 -> [rxy:Rxyl_3127 -> rxy:Rxyl_1326] -> {rxy:Rxyl_0760, rxy:Rxyl_3128}
path_rxy00290.kgml: 1.1.1.85 -> 2.2.1.6 -> [{1.1.1.86, 5.4.99.3}] -> 1.1.1.86 -> {1.1.1.86, 5.4.99.3} -> [1.1.1.86 -> 4.2.1.9] -> 2.6.1.42
path_rxy00290.kgml: Skipped genes: rxy:Rxyl_3126, rxy:Rxyl_3129
path_rxy00290.kgml:
path_rxy00290.kgml: Found a trail of span 5 containing skipped vertices
path_rxy00290.kgml: 79 -> [44] -> 46 -> 44 -> [46 -> 41] -> 38 -> [35 -> 37] -> 36
path_rxy00290.kgml: R00226 -> [R05071] -> R04440 -> R05071 -> [R04440 -> R04441] -> R01213 -> [R03968 -> R04001] -> R04426
path_rxy00290.kgml: rxy:Rxyl_3125 -> [rxy:Rxyl_3127] -> rxy:Rxyl_3127 -> rxy:Rxyl_3127 -> [rxy:Rxyl_3127 -> rxy:Rxyl_1326] -> {rxy:Rxyl_3129, rxy:Rxyl_3131} -> [{rxy:Rxyl_0278, rxy:Rxyl_0279, rxy:Rxyl_1692, rxy:Rxyl_1693} -> {rxy:Rxyl_0278, rxy:Rxyl_0279, rxy:Rxyl_1692, rxy:Rxyl_1693}] -> rxy:Rxyl_3130
path_rxy00290.kgml: 2.2.1.6 -> [{1.1.1.86, 5.4.99.3}] -> 1.1.1.86 -> {1.1.1.86, 5.4.99.3} -> [1.1.1.86 -> 4.2.1.9] -> 2.3.3.13 -> [4.2.1.33 -> 4.2.1.33] -> 1.1.1.85
path_rxy00290.kgml: Skipped genes: rxy:Rxyl_3126, rxy:Rxyl_3128
path_rxy00290.kgml:
path_rxy00290.kgml: Found a trail of span 4 containing skipped vertices
path_rxy00290.kgml: 79 -> [44] -> 46 -> 44 -> [46 -> 41] -> 40
path_rxy00290.kgml: R00226 -> [R05071] -> R04440 -> R05071 -> [R04440 -> R04441] -> R01214
path_rxy00290.kgml: rxy:Rxyl_3125 -> [rxy:Rxyl_3127] -> rxy:Rxyl_3127 -> rxy:Rxyl_3127 -> [rxy:Rxyl_3127 -> rxy:Rxyl_1326] -> {rxy:Rxyl_0760, rxy:Rxyl_3128}
path_rxy00290.kgml: 2.2.1.6 -> [{1.1.1.86, 5.4.99.3}] -> 1.1.1.86 -> {1.1.1.86, 5.4.99.3} -> [1.1.1.86 -> 4.2.1.9] -> {2.6.1.42, 2.6.1.6}
path_rxy00290.kgml: Skipped genes: rxy:Rxyl_3126
path_rxy00290.kgml:
path_rxy00290.kgml: Found a trail of span 4 containing skipped vertices
path_rxy00290.kgml: 22 -> [47] -> 42 -> 34 -> [45] -> 31
path_rxy00290.kgml: R00994 -> [R08648] -> R05069 -> R05068 -> [R05070] -> R02199
path_rxy00290.kgml: rxy:Rxyl_3130 -> [rxy:Rxyl_3125] -> rxy:Rxyl_3127 -> rxy:Rxyl_3127 -> [rxy:Rxyl_1326] -> {rxy:Rxyl_0760, rxy:Rxyl_3128}
path_rxy00290.kgml: 1.1.1.85 -> [2.2.1.6] -> {1.1.1.86, 5.4.99.3} -> 1.1.1.86 -> [4.2.1.9] -> 2.6.1.42
path_rxy00290.kgml: Skipped genes: rxy:Rxyl_3129
path_rxy00290.kgml:
path_rxy00290.kgml: Found a trail of span 2 without skipping any vertex
path_rxy00290.kgml: 78 -> 21
path_rxy00290.kgml: R03896 -> R03898
path_rxy00290.kgml: {rxy:Rxyl_0278, rxy:Rxyl_0279, rxy:Rxyl_1692, rxy:Rxyl_1693} -> {rxy:Rxyl_0278, rxy:Rxyl_0279, rxy:Rxyl_1692, rxy:Rxyl_1693}
path_rxy00290.kgml: 4.2.1.35 -> 4.2.1.35
path_rxy00290.kgml:
path_rxy00290.kgml: Found a trail of span 2 without skipping any vertex
path_rxy00290.kgml: 35 -> 37
path_rxy00290.kgml: R03968 -> R04001
path_rxy00290.kgml: {rxy:Rxyl_0278, rxy:Rxyl_0279, rxy:Rxyl_1692, rxy:Rxyl_1693} -> {rxy:Rxyl_0278, rxy:Rxyl_0279, rxy:Rxyl_1692, rxy:Rxyl_1693}
path_rxy00290.kgml: 4.2.1.33 -> 4.2.1.33
path_rxy00290.kgml:
path_rxy00290.kgml: --- 1.33 seconds ---

path_rxy00300.kgml: Lysine biosynthesis
path_rxy00300.kgml: Initialization took 0.88 seconds
path_rxy00300.kgml:
path_rxy00300.kgml: Found a trail of span 3 containing skipped vertices
path_rxy00300.kgml: 50 -> [51] -> 53 -> 54
path_rxy00300.kgml: R00480 -> [R02291] -> R10147 -> {R04198, R04199}
path_rxy00300.kgml: {rxy:Rxyl_0098, rxy:Rxyl_1090} -> [rxy:Rxyl_1092] -> {rxy:Rxyl_0097, rxy:Rxyl_0325, rxy:Rxyl_2258} -> rxy:Rxyl_0096
path_rxy00300.kgml: 2.7.2.4 -> [1.2.1.11] -> 4.3.3.7 -> {1.17.1.8, 1.17.1.8}
path_rxy00300.kgml:
path_rxy00300.kgml: Found a trail of span 2 containing skipped vertices
path_rxy00300.kgml: 50 -> [51 -> 53] -> 54
path_rxy00300.kgml: R00480 -> [R02291 -> R10147] -> {R04198, R04199}
path_rxy00300.kgml: {rxy:Rxyl_0098, rxy:Rxyl_1090} -> [rxy:Rxyl_1092 -> {rxy:Rxyl_0097, rxy:Rxyl_0325, rxy:Rxyl_2258}] -> rxy:Rxyl_0096
path_rxy00300.kgml: 2.7.2.4 -> [1.2.1.11 -> 4.3.3.7] -> {1.17.1.8, 1.17.1.8}
path_rxy00300.kgml: Skipped genes: rxy:Rxyl_0097
path_rxy00300.kgml:
path_rxy00300.kgml: Found a trail of span 2 containing skipped vertices
path_rxy00300.kgml: 57 -> [59] -> 61
path_rxy00300.kgml: R04365 -> [R04475] -> R02734
path_rxy00300.kgml: rxy:Rxyl_0073 -> [rxy:Rxyl_2888] -> rxy:Rxyl_0072
path_rxy00300.kgml: 2.3.1.117 -> [2.6.1.17] -> 3.5.1.18
path_rxy00300.kgml:
path_rxy00300.kgml: --- 1.40 seconds ---

path_rxy00310.kgml: Lysine degradation
path_rxy00310.kgml: Initialization took 0.63 seconds
path_rxy00310.kgml:
path_rxy00310.kgml: Found a trail of span 2 without skipping any vertex
path_rxy00310.kgml: 55 -> 73
path_rxy00310.kgml: R01940 -> R02571
path_rxy00310.kgml: rxy:Rxyl_2535 -> rxy:Rxyl_2534
path_rxy00310.kgml: 1.2.4.2 -> 2.3.1.61
path_rxy00310.kgml:
path_rxy00310.kgml: --- 0.72 seconds ---

path_rxy00311.kgml: Penicillin and cephalosporin biosynthesis
path_rxy00311.kgml: Initialization took 0.08 seconds
path_rxy00311.kgml: (not found)
path_rxy00311.kgml: --- 0.12 seconds ---

path_rxy00330.kgml: Arginine and proline metabolism
path_rxy00330.kgml: Initialization took 1.73 seconds
path_rxy00330.kgml:
path_rxy00330.kgml: Found a trail of span 3 without skipping any vertex
path_rxy00330.kgml: 222 -> 221 -> 215
path_rxy00330.kgml: R10507 -> {R00707, R00708} -> R00245
path_rxy00330.kgml: rxy:Rxyl_2923 -> rxy:Rxyl_2922 -> rxy:Rxyl_2922
path_rxy00330.kgml: ? -> {1.2.1.88, 1.2.1.88} -> 1.2.1.88
path_rxy00330.kgml:
path_rxy00330.kgml: Found a trail of span 2 containing skipped vertices
path_rxy00330.kgml: 124 -> 118
path_rxy00330.kgml: R01884 -> R01566
path_rxy00330.kgml: {rxy:Rxyl_0459, rxy:Rxyl_3038, rxy:Rxyl_3150} -> rxy:Rxyl_0461
path_rxy00330.kgml: 3.5.2.10 -> 3.5.3.3
path_rxy00330.kgml: Skipped genes: rxy:Rxyl_0460
path_rxy00330.kgml:
path_rxy00330.kgml: Found a trail of span 2 containing skipped vertices
path_rxy00330.kgml: 222 -> [221] -> 215
path_rxy00330.kgml: R10507 -> [{R00707, R00708}] -> R00245
path_rxy00330.kgml: rxy:Rxyl_2923 -> [rxy:Rxyl_2922] -> rxy:Rxyl_2922
path_rxy00330.kgml: ? -> [{1.2.1.88, 1.2.1.88}] -> 1.2.1.88
path_rxy00330.kgml:
path_rxy00330.kgml: --- 1.99 seconds ---

path_rxy00340.kgml: Histidine metabolism
path_rxy00340.kgml: Initialization took 0.73 seconds
path_rxy00340.kgml:
path_rxy00340.kgml: Found a trail of span 6 containing skipped vertices
path_rxy00340.kgml: 58 -> [67 -> 66] -> 65 -> 69 -> 63 -> [62 -> 61] -> 60 -> 59
path_rxy00340.kgml: R01071 -> [R04035 -> R04037] -> R04640 -> R04558 -> R03457 -> [R03243 -> R03013] -> R03012 -> R01163
path_rxy00340.kgml: {rxy:Rxyl_1100, rxy:Rxyl_1101} -> [rxy:Rxyl_2116 -> rxy:Rxyl_2116] -> rxy:Rxyl_1105 -> {rxy:Rxyl_1104, rxy:Rxyl_2117} -> rxy:Rxyl_1103 -> [rxy:Rxyl_0726 -> rxy:Rxyl_2572] -> rxy:Rxyl_1102 -> rxy:Rxyl_1102
path_rxy00340.kgml: 2.4.2.17 -> [3.6.1.31 -> 3.5.4.19] -> 5.3.1.16 -> 4.3.2.10 -> 4.2.1.19 -> [2.6.1.9 -> 3.1.3.15] -> 1.1.1.23 -> 1.1.1.23
path_rxy00340.kgml:
path_rxy00340.kgml: Found a trail of span 5 containing skipped vertices
path_rxy00340.kgml: 58 -> [67 -> 66] -> 65 -> [69] -> 63 -> [62 -> 61] -> 60 -> 59
path_rxy00340.kgml: R01071 -> [R04035 -> R04037] -> R04640 -> [R04558] -> R03457 -> [R03243 -> R03013] -> R03012 -> R01163
path_rxy00340.kgml: {rxy:Rxyl_1100, rxy:Rxyl_1101} -> [rxy:Rxyl_2116 -> rxy:Rxyl_2116] -> rxy:Rxyl_1105 -> [{rxy:Rxyl_1104, rxy:Rxyl_2117}] -> rxy:Rxyl_1103 -> [rxy:Rxyl_0726 -> rxy:Rxyl_2572] -> rxy:Rxyl_1102 -> rxy:Rxyl_1102
path_rxy00340.kgml: 2.4.2.17 -> [3.6.1.31 -> 3.5.4.19] -> 5.3.1.16 -> [4.3.2.10] -> 4.2.1.19 -> [2.6.1.9 -> 3.1.3.15] -> 1.1.1.23 -> 1.1.1.23
path_rxy00340.kgml: Skipped genes: rxy:Rxyl_1104
path_rxy00340.kgml:
path_rxy00340.kgml: Found a trail of span 3 containing skipped vertices
path_rxy00340.kgml: 44 -> 43 -> 42
path_rxy00340.kgml: R01168 -> R02914 -> R02288
path_rxy00340.kgml: {rxy:Rxyl_0576, rxy:Rxyl_0581} -> rxy:Rxyl_0583 -> rxy:Rxyl_0585
path_rxy00340.kgml: 4.3.1.3 -> 4.2.1.49 -> 3.5.2.7
path_rxy00340.kgml: Skipped genes: rxy:Rxyl_0582, rxy:Rxyl_0584
path_rxy00340.kgml:
path_rxy00340.kgml: Found a trail of span 2 containing skipped vertices
path_rxy00340.kgml: 141 -> 142
path_rxy00340.kgml: R01169 -> R11013
path_rxy00340.kgml: rxy:Rxyl_0685 -> rxy:Rxyl_0687
path_rxy00340.kgml: 2.1.1.44 -> 1.14.99.50
path_rxy00340.kgml: Skipped genes: rxy:Rxyl_0686
path_rxy00340.kgml:
path_rxy00340.kgml: --- 1.46 seconds ---

path_rxy00350.kgml: Tyrosine metabolism
path_rxy00350.kgml: Initialization took 0.48 seconds
path_rxy00350.kgml: (not found)
path_rxy00350.kgml: --- 0.51 seconds ---

path_rxy00360.kgml: Phenylalanine metabolism
path_rxy00360.kgml: Initialization took 0.55 seconds
path_rxy00360.kgml: (not found)
path_rxy00360.kgml: --- 0.59 seconds ---

path_rxy00361.kgml: Chlorocyclohexane and chlorobenzene degradation
path_rxy00361.kgml: Initialization took 0.23 seconds
path_rxy00361.kgml: (not found)
path_rxy00361.kgml: --- 0.26 seconds ---

path_rxy00362.kgml: Benzoate degradation
path_rxy00362.kgml: Initialization took 1.63 seconds
path_rxy00362.kgml:
path_rxy00362.kgml: Found a trail of span 4 without skipping any vertex
path_rxy00362.kgml: 48 -> 60 -> 61 -> 145
path_rxy00362.kgml: R01631 -> R03307 -> R03470 -> R02991
path_rxy00362.kgml: {rxy:Rxyl_1580, rxy:Rxyl_1581} -> rxy:Rxyl_1579 -> rxy:Rxyl_1577 -> rxy:Rxyl_1578
path_rxy00362.kgml: 1.13.11.3 -> 5.5.1.2 -> 4.1.1.44 -> 3.1.1.24
path_rxy00362.kgml:
path_rxy00362.kgml: Found a trail of span 3 containing skipped vertices
path_rxy00362.kgml: 238 -> 90 -> [237] -> 121
path_rxy00362.kgml: R05305 -> R05586 -> [R02488] -> R03026
path_rxy00362.kgml: {rxy:Rxyl_2057, rxy:Rxyl_2453} -> {rxy:Rxyl_2056, rxy:Rxyl_2360, rxy:Rxyl_2454} -> [{rxy:Rxyl_1746, rxy:Rxyl_2061}] -> rxy:Rxyl_2453
path_rxy00362.kgml: {1.1.1.259, 1.1.1.35} -> 2.3.1.16 -> [1.3.8.6] -> 4.2.1.17
path_rxy00362.kgml:
path_rxy00362.kgml: Found a trail of span 3 containing skipped vertices
path_rxy00362.kgml: 48 -> 60 -> [61] -> 145
path_rxy00362.kgml: R01631 -> R03307 -> [R03470] -> R02991
path_rxy00362.kgml: {rxy:Rxyl_1580, rxy:Rxyl_1581} -> rxy:Rxyl_1579 -> [rxy:Rxyl_1577] -> rxy:Rxyl_1578
path_rxy00362.kgml: 1.13.11.3 -> 5.5.1.2 -> [4.1.1.44] -> 3.1.1.24
path_rxy00362.kgml:
path_rxy00362.kgml: Found a trail of span 3 containing skipped vertices
path_rxy00362.kgml: 48 -> [60] -> 61 -> 145
path_rxy00362.kgml: R01631 -> [R03307] -> R03470 -> R02991
path_rxy00362.kgml: {rxy:Rxyl_1580, rxy:Rxyl_1581} -> [rxy:Rxyl_1579] -> rxy:Rxyl_1577 -> rxy:Rxyl_1578
path_rxy00362.kgml: 1.13.11.3 -> [5.5.1.2] -> 4.1.1.44 -> 3.1.1.24
path_rxy00362.kgml: Skipped genes: rxy:Rxyl_1579
path_rxy00362.kgml:
path_rxy00362.kgml: Found a trail of span 2 without skipping any vertex
path_rxy00362.kgml: 50 -> 54
path_rxy00362.kgml: R04478 -> R00350
path_rxy00362.kgml: rxy:Rxyl_0201 -> rxy:Rxyl_0200
path_rxy00362.kgml: 4.2.1.83 -> 4.1.3.17
path_rxy00362.kgml:
path_rxy00362.kgml: Found a trail of span 2 containing skipped vertices
path_rxy00362.kgml: 48 -> [60 -> 61] -> 145
path_rxy00362.kgml: R01631 -> [R03307 -> R03470] -> R02991
path_rxy00362.kgml: {rxy:Rxyl_1580, rxy:Rxyl_1581} -> [rxy:Rxyl_1579 -> rxy:Rxyl_1577] -> rxy:Rxyl_1578
path_rxy00362.kgml: 1.13.11.3 -> [5.5.1.2 -> 4.1.1.44] -> 3.1.1.24
path_rxy00362.kgml: Skipped genes: rxy:Rxyl_1579
path_rxy00362.kgml:
path_rxy00362.kgml: --- 2.07 seconds ---

path_rxy00364.kgml: Fluorobenzoate degradation
path_rxy00364.kgml: Initialization took 0.05 seconds
path_rxy00364.kgml: (not found)
path_rxy00364.kgml: --- 0.10 seconds ---

path_rxy00380.kgml: Tryptophan metabolism
path_rxy00380.kgml: Initialization took 0.93 seconds
path_rxy00380.kgml: (not found)
path_rxy00380.kgml: --- 0.98 seconds ---

path_rxy00401.kgml: Novobiocin biosynthesis
path_rxy00401.kgml: Initialization took 0.05 seconds
path_rxy00401.kgml:
path_rxy00401.kgml: Found a trail of span 2 without skipping any vertex
path_rxy00401.kgml: 65 -> 63
path_rxy00401.kgml: R01728 -> R00734
path_rxy00401.kgml: rxy:Rxyl_0725 -> rxy:Rxyl_0726
path_rxy00401.kgml: 1.3.1.12 -> {2.6.1.1, 2.6.1.5, 2.6.1.57, 2.6.1.9}
path_rxy00401.kgml:
path_rxy00401.kgml: --- 0.13 seconds ---

path_rxy00410.kgml: beta-Alanine metabolism
path_rxy00410.kgml: Initialization took 0.22 seconds
path_rxy00410.kgml: (not found)
path_rxy00410.kgml: --- 0.27 seconds ---

path_rxy00430.kgml: Taurine and hypotaurine metabolism
path_rxy00430.kgml: Initialization took 0.13 seconds
path_rxy00430.kgml: (not found)
path_rxy00430.kgml: --- 0.17 seconds ---

path_rxy00440.kgml: Phosphonate and phosphinate metabolism
path_rxy00440.kgml: Initialization took 0.05 seconds
path_rxy00440.kgml: (not found)
path_rxy00440.kgml: --- 0.09 seconds ---

path_rxy00450.kgml: Selenocompound metabolism
path_rxy00450.kgml: Initialization took 0.33 seconds
path_rxy00450.kgml: (not found)
path_rxy00450.kgml: --- 0.41 seconds ---

path_rxy00460.kgml: Cyanoamino acid metabolism
path_rxy00460.kgml: Initialization took 0.33 seconds
path_rxy00460.kgml: (not found)
path_rxy00460.kgml: --- 0.36 seconds ---

path_rxy00471.kgml: D-Glutamine and D-glutamate metabolism
path_rxy00471.kgml: Initialization took 0.04 seconds
path_rxy00471.kgml:
path_rxy00471.kgml: Found a trail of span 2 containing skipped vertices
path_rxy00471.kgml: 19 -> 20
path_rxy00471.kgml: R03193 -> R02783
path_rxy00471.kgml: rxy:Rxyl_1492 -> rxy:Rxyl_1495
path_rxy00471.kgml: 6.3.2.8 -> 6.3.2.9
path_rxy00471.kgml: Skipped genes: rxy:Rxyl_1493, rxy:Rxyl_1494
path_rxy00471.kgml:
path_rxy00471.kgml: --- 0.13 seconds ---

path_rxy00472.kgml: D-Arginine and D-ornithine metabolism
path_rxy00472.kgml: Initialization took 0.04 seconds
path_rxy00472.kgml: (not found)
path_rxy00472.kgml: --- 0.09 seconds ---

path_rxy00473.kgml: D-Alanine metabolism
path_rxy00473.kgml: Initialization took 0.08 seconds
path_rxy00473.kgml: (not found)
path_rxy00473.kgml: --- 0.12 seconds ---

path_rxy00480.kgml: Glutathione metabolism
path_rxy00480.kgml: Initialization took 0.28 seconds
path_rxy00480.kgml:
path_rxy00480.kgml: Found a trail of span 2 containing skipped vertices
path_rxy00480.kgml: 162 -> 49
path_rxy00480.kgml: R00899 -> R00894
path_rxy00480.kgml: rxy:Rxyl_1124 -> {rxy:Rxyl_0030, rxy:Rxyl_1127, rxy:Rxyl_1350}
path_rxy00480.kgml: {3.4.11.1, 3.4.11.2, 3.4.11.23} -> 6.3.2.2
path_rxy00480.kgml: Skipped genes: rxy:Rxyl_1125
path_rxy00480.kgml:
path_rxy00480.kgml: --- 0.37 seconds ---

path_rxy00511.kgml: Other glycan degradation
path_rxy00511.kgml: Initialization took 0.04 seconds
path_rxy00511.kgml: (not found)
path_rxy00511.kgml: --- 0.09 seconds ---

path_rxy00520.kgml: Amino sugar and nucleotide sugar metabolism
path_rxy00520.kgml: Initialization took 2.29 seconds
path_rxy00520.kgml:
path_rxy00520.kgml: Found a trail of span 2 without skipping any vertex
path_rxy00520.kgml: 244 -> 273
path_rxy00520.kgml: R00888 -> {R03397, R03399}
path_rxy00520.kgml: rxy:Rxyl_0567 -> rxy:Rxyl_0568
path_rxy00520.kgml: 4.2.1.47 -> {1.1.1.187, 1.1.1.281, 1.1.1.187, 1.1.1.281}
path_rxy00520.kgml:
path_rxy00520.kgml: Found a trail of span 2 containing skipped vertices
path_rxy00520.kgml: 186 -> 188
path_rxy00520.kgml: R00291 -> R00286
path_rxy00520.kgml: rxy:Rxyl_3113 -> rxy:Rxyl_3115
path_rxy00520.kgml: 5.1.3.2 -> 1.1.1.22
path_rxy00520.kgml: Skipped genes: rxy:Rxyl_3114
path_rxy00520.kgml:
path_rxy00520.kgml: Found a trail of span 2 containing skipped vertices
path_rxy00520.kgml: 86 -> [22] -> 20
path_rxy00520.kgml: R05199 -> [R02059] -> R00765
path_rxy00520.kgml: {rxy:Rxyl_1732, rxy:Rxyl_1733} -> [rxy:Rxyl_0658] -> rxy:Rxyl_1731
path_rxy00520.kgml: 2.7.1.193 -> [3.5.1.25] -> 3.5.99.6
path_rxy00520.kgml:
path_rxy00520.kgml: --- 2.61 seconds ---

path_rxy00521.kgml: Streptomycin biosynthesis
path_rxy00521.kgml: Initialization took 0.68 seconds
path_rxy00521.kgml:
path_rxy00521.kgml: Found a trail of span 3 containing skipped vertices
path_rxy00521.kgml: 44 -> 43 -> 42
path_rxy00521.kgml: R02328 -> R06513 -> R06514
path_rxy00521.kgml: rxy:Rxyl_3121 -> {rxy:Rxyl_3114, rxy:Rxyl_3122} -> rxy:Rxyl_3120
path_rxy00521.kgml: 2.7.7.24 -> 4.2.1.46 -> 5.1.3.13
path_rxy00521.kgml: Skipped genes: rxy:Rxyl_3115
path_rxy00521.kgml:
path_rxy00521.kgml: Found a trail of span 2 containing skipped vertices
path_rxy00521.kgml: 44 -> [43] -> 42
path_rxy00521.kgml: R02328 -> [R06513] -> R06514
path_rxy00521.kgml: rxy:Rxyl_3121 -> [{rxy:Rxyl_3114, rxy:Rxyl_3122}] -> rxy:Rxyl_3120
path_rxy00521.kgml: 2.7.7.24 -> [4.2.1.46] -> 5.1.3.13
path_rxy00521.kgml:
path_rxy00521.kgml: --- 0.82 seconds ---

path_rxy00523.kgml: Polyketide sugar unit biosynthesis
path_rxy00523.kgml: Initialization took 0.05 seconds
path_rxy00523.kgml:
path_rxy00523.kgml: Found a trail of span 3 containing skipped vertices
path_rxy00523.kgml: 27 -> 26 -> 63
path_rxy00523.kgml: R02328 -> R06513 -> R06514
path_rxy00523.kgml: rxy:Rxyl_3121 -> {rxy:Rxyl_3114, rxy:Rxyl_3122} -> rxy:Rxyl_3120
path_rxy00523.kgml: 2.7.7.24 -> 4.2.1.46 -> 5.1.3.13
path_rxy00523.kgml: Skipped genes: rxy:Rxyl_3115
path_rxy00523.kgml:
path_rxy00523.kgml: Found a trail of span 2 containing skipped vertices
path_rxy00523.kgml: 27 -> [26] -> 63
path_rxy00523.kgml: R02328 -> [R06513] -> R06514
path_rxy00523.kgml: rxy:Rxyl_3121 -> [{rxy:Rxyl_3114, rxy:Rxyl_3122}] -> rxy:Rxyl_3120
path_rxy00523.kgml: 2.7.7.24 -> [4.2.1.46] -> 5.1.3.13
path_rxy00523.kgml:
path_rxy00523.kgml: --- 0.18 seconds ---

path_rxy00525.kgml: Acarbose and validamycin biosynthesis
path_rxy00525.kgml: Initialization took 0.05 seconds
path_rxy00525.kgml:
path_rxy00525.kgml: Found a trail of span 2 containing skipped vertices
path_rxy00525.kgml: 58 -> 59
path_rxy00525.kgml: R02328 -> R06513
path_rxy00525.kgml: rxy:Rxyl_3121 -> {rxy:Rxyl_3114, rxy:Rxyl_3122}
path_rxy00525.kgml: 2.7.7.24 -> 4.2.1.46
path_rxy00525.kgml: Skipped genes: rxy:Rxyl_3120, rxy:Rxyl_3115
path_rxy00525.kgml:
path_rxy00525.kgml: --- 0.14 seconds ---

path_rxy00540.kgml: Lipopolysaccharide biosynthesis
path_rxy00540.kgml: Initialization took 0.05 seconds
path_rxy00540.kgml:
path_rxy00540.kgml: Found a trail of span 2 without skipping any vertex
path_rxy00540.kgml: 71 -> 73
path_rxy00540.kgml: R05645 -> R05646
path_rxy00540.kgml: rxy:Rxyl_0712 -> rxy:Rxyl_0711
path_rxy00540.kgml: 5.3.1.28 -> 2.7.1.167
path_rxy00540.kgml:
path_rxy00540.kgml: --- 0.14 seconds ---

path_rxy00550.kgml: Peptidoglycan biosynthesis
path_rxy00550.kgml: Initialization took 1.08 seconds
path_rxy00550.kgml:
path_rxy00550.kgml: Found a trail of span 5 containing skipped vertices
path_rxy00550.kgml: 33 -> 32 -> [34] -> 23 -> 35 -> 36
path_rxy00550.kgml: R03193 -> R02783 -> [R02788] -> R04617 -> R05630 -> R05032
path_rxy00550.kgml: rxy:Rxyl_1492 -> rxy:Rxyl_1495 -> [rxy:Rxyl_2305] -> rxy:Rxyl_1497 -> rxy:Rxyl_1496 -> rxy:Rxyl_1493
path_rxy00550.kgml: 6.3.2.8 -> 6.3.2.9 -> [6.3.2.13] -> 6.3.2.10 -> 2.7.8.13 -> 2.4.1.227
path_rxy00550.kgml: Skipped genes: rxy:Rxyl_1494
path_rxy00550.kgml:
path_rxy00550.kgml: Found a trail of span 4 containing skipped vertices
path_rxy00550.kgml: 33 -> 32 -> [34 -> 23] -> 35 -> 36
path_rxy00550.kgml: R03193 -> R02783 -> [R02788 -> R04617] -> R05630 -> R05032
path_rxy00550.kgml: rxy:Rxyl_1492 -> rxy:Rxyl_1495 -> [rxy:Rxyl_2305 -> rxy:Rxyl_1497] -> rxy:Rxyl_1496 -> rxy:Rxyl_1493
path_rxy00550.kgml: 6.3.2.8 -> 6.3.2.9 -> [6.3.2.13 -> 6.3.2.10] -> 2.7.8.13 -> 2.4.1.227
path_rxy00550.kgml: Skipped genes: rxy:Rxyl_1494
path_rxy00550.kgml:
path_rxy00550.kgml: Found a trail of span 4 containing skipped vertices
path_rxy00550.kgml: 33 -> [32 -> 34] -> 23 -> 35 -> 36
path_rxy00550.kgml: R03193 -> [R02783 -> R02788] -> R04617 -> R05630 -> R05032
path_rxy00550.kgml: rxy:Rxyl_1492 -> [rxy:Rxyl_1495 -> rxy:Rxyl_2305] -> rxy:Rxyl_1497 -> rxy:Rxyl_1496 -> rxy:Rxyl_1493
path_rxy00550.kgml: 6.3.2.8 -> [6.3.2.9 -> 6.3.2.13] -> 6.3.2.10 -> 2.7.8.13 -> 2.4.1.227
path_rxy00550.kgml: Skipped genes: rxy:Rxyl_1494, rxy:Rxyl_1495
path_rxy00550.kgml:
path_rxy00550.kgml: Found a trail of span 4 containing skipped vertices
path_rxy00550.kgml: 33 -> 32 -> [34] -> 23 -> [35] -> 36
path_rxy00550.kgml: R03193 -> R02783 -> [R02788] -> R04617 -> [R05630] -> R05032
path_rxy00550.kgml: rxy:Rxyl_1492 -> rxy:Rxyl_1495 -> [rxy:Rxyl_2305] -> rxy:Rxyl_1497 -> [rxy:Rxyl_1496] -> rxy:Rxyl_1493
path_rxy00550.kgml: 6.3.2.8 -> 6.3.2.9 -> [6.3.2.13] -> 6.3.2.10 -> [2.7.8.13] -> 2.4.1.227
path_rxy00550.kgml: Skipped genes: rxy:Rxyl_1494, rxy:Rxyl_1496
path_rxy00550.kgml:
path_rxy00550.kgml: Found a trail of span 3 containing skipped vertices
path_rxy00550.kgml: 29 -> 28 -> 27
path_rxy00550.kgml: R04573 -> R05629 -> R05662
path_rxy00550.kgml: rxy:Rxyl_1497 -> rxy:Rxyl_1496 -> rxy:Rxyl_1493
path_rxy00550.kgml: 6.3.2.10 -> 2.7.8.13 -> 2.4.1.227
path_rxy00550.kgml: Skipped genes: rxy:Rxyl_1494, rxy:Rxyl_1495
path_rxy00550.kgml:
path_rxy00550.kgml: --- 1.62 seconds ---

path_rxy00561.kgml: Glycerolipid metabolism
path_rxy00561.kgml: Initialization took 0.28 seconds
path_rxy00561.kgml: (not found)
path_rxy00561.kgml: --- 0.32 seconds ---

path_rxy00562.kgml: Inositol phosphate metabolism
path_rxy00562.kgml: Initialization took 0.48 seconds
path_rxy00562.kgml:
path_rxy00562.kgml: Found a trail of span 2 without skipping any vertex
path_rxy00562.kgml: 114 -> 115
path_rxy00562.kgml: R08603 -> R08503
path_rxy00562.kgml: rxy:Rxyl_1718 -> rxy:Rxyl_1717
path_rxy00562.kgml: 3.7.1.22 -> 5.3.1.30
path_rxy00562.kgml:
path_rxy00562.kgml: --- 0.65 seconds ---

path_rxy00564.kgml: Glycerophospholipid metabolism
path_rxy00564.kgml: Initialization took 0.78 seconds
path_rxy00564.kgml:
path_rxy00564.kgml: Found a trail of span 2 containing skipped vertices
path_rxy00564.kgml: 105 -> [128] -> 148
path_rxy00564.kgml: R02241 -> [R01799] -> R02030
path_rxy00564.kgml: rxy:Rxyl_1439 -> [rxy:Rxyl_1403] -> rxy:Rxyl_1437
path_rxy00564.kgml: 2.3.1.51 -> [2.7.7.41] -> 2.7.8.41
path_rxy00564.kgml: Skipped genes: rxy:Rxyl_1438
path_rxy00564.kgml:
path_rxy00564.kgml: Found a trail of span 2 without skipping any vertex
path_rxy00564.kgml: 103 -> 135
path_rxy00564.kgml: R01800 -> R02055
path_rxy00564.kgml: rxy:Rxyl_0289 -> rxy:Rxyl_0288
path_rxy00564.kgml: 2.7.8.8 -> 4.1.1.65
path_rxy00564.kgml:
path_rxy00564.kgml: --- 0.95 seconds ---

path_rxy00592.kgml: alpha-Linolenic acid metabolism
path_rxy00592.kgml: Initialization took 0.08 seconds
path_rxy00592.kgml: (not found)
path_rxy00592.kgml: --- 0.12 seconds ---

path_rxy00620.kgml: Pyruvate metabolism
path_rxy00620.kgml: Initialization took 7.15 seconds
path_rxy00620.kgml:
path_rxy00620.kgml: Found a trail of span 3 without skipping any vertex
path_rxy00620.kgml: 123 -> 55 -> 124
path_rxy00620.kgml: R00014 -> R03270 -> R02569
path_rxy00620.kgml: {rxy:Rxyl_0348, rxy:Rxyl_0349, rxy:Rxyl_2324, rxy:Rxyl_2325} -> {rxy:Rxyl_0348, rxy:Rxyl_0349, rxy:Rxyl_2324, rxy:Rxyl_2325} -> {rxy:Rxyl_0350, rxy:Rxyl_2405}
path_rxy00620.kgml: {1.2.4.1, 2.2.1.6, 4.1.1.1} -> 1.2.4.1 -> 2.3.1.12
path_rxy00620.kgml:
path_rxy00620.kgml: Found a trail of span 3 containing skipped vertices
path_rxy00620.kgml: 78 -> 64 -> [65 -> 85] -> 116
path_rxy00620.kgml: R00217 -> R00199 -> [{R00200, R02320} -> R01196] -> R00742
path_rxy00620.kgml: rxy:Rxyl_1571 -> {rxy:Rxyl_1574, rxy:Rxyl_3073} -> [rxy:Rxyl_0913 -> {rxy:Rxyl_0919, rxy:Rxyl_0920, rxy:Rxyl_0921}] -> {rxy:Rxyl_0035, rxy:Rxyl_0036, rxy:Rxyl_0236, rxy:Rxyl_1572, rxy:Rxyl_2087, rxy:Rxyl_2088, rxy:Rxyl_2464}
path_rxy00620.kgml: {1.1.1.38, 1.1.1.40, 4.1.1.112} -> 2.7.9.2 -> [{2.7.1.40, 2.7.1.40} -> {1.2.7.1, 1.2.7.11}] -> 6.4.1.2
path_rxy00620.kgml: Skipped genes: rxy:Rxyl_1573
path_rxy00620.kgml:
path_rxy00620.kgml: --- 8.12 seconds ---

path_rxy00622.kgml: Xylene degradation
path_rxy00622.kgml: Initialization took 0.14 seconds
path_rxy00622.kgml: (not found)
path_rxy00622.kgml: --- 0.18 seconds ---

path_rxy00623.kgml: Toluene degradation
path_rxy00623.kgml: Initialization took 0.08 seconds
path_rxy00623.kgml: (not found)
path_rxy00623.kgml: --- 0.11 seconds ---

path_rxy00625.kgml: Chloroalkane and chloroalkene degradation
path_rxy00625.kgml: Initialization took 0.13 seconds
path_rxy00625.kgml: (not found)
path_rxy00625.kgml: --- 0.17 seconds ---

path_rxy00626.kgml: Naphthalene degradation
path_rxy00626.kgml: Initialization took 0.05 seconds
path_rxy00626.kgml: (not found)
path_rxy00626.kgml: --- 0.09 seconds ---

path_rxy00627.kgml: Aminobenzoate degradation
path_rxy00627.kgml: Initialization took 0.33 seconds
path_rxy00627.kgml: (not found)
path_rxy00627.kgml: --- 0.37 seconds ---

path_rxy00630.kgml: Glyoxylate and dicarboxylate metabolism
path_rxy00630.kgml: Initialization took 5.70 seconds
path_rxy00630.kgml:
path_rxy00630.kgml: Found a trail of span 4 containing skipped vertices
path_rxy00630.kgml: 77 -> 91 -> [77 -> 83] -> 97 -> [214] -> 113
path_rxy00630.kgml: R01900 -> R01325 -> [R01900 -> R00479] -> R00717 -> [R00588] -> R01388
path_rxy00630.kgml: {rxy:Rxyl_0618, rxy:Rxyl_2824} -> {rxy:Rxyl_0618, rxy:Rxyl_2824} -> [{rxy:Rxyl_0618, rxy:Rxyl_2824} -> rxy:Rxyl_2063] -> rxy:Rxyl_0619 -> [rxy:Rxyl_0923] -> rxy:Rxyl_0619
path_rxy00630.kgml: 4.2.1.3 -> 4.2.1.3 -> [4.2.1.3 -> 4.1.3.1] -> {1.1.1.26, 1.1.1.29} -> [2.6.1.45] -> {1.1.1.26, 1.1.1.29, 1.1.1.81}
path_rxy00630.kgml:
path_rxy00630.kgml: Found a trail of span 3 containing skipped vertices
path_rxy00630.kgml: 76 -> 114 -> 247
path_rxy00630.kgml: R01394 -> {R01745, R01747} -> R08572
path_rxy00630.kgml: rxy:Rxyl_2851 -> {rxy:Rxyl_1714, rxy:Rxyl_2852} -> rxy:Rxyl_2854
path_rxy00630.kgml: 5.3.1.22 -> {1.1.1.60, 1.1.1.60} -> 2.7.1.165
path_rxy00630.kgml: Skipped genes: rxy:Rxyl_2853
path_rxy00630.kgml:
path_rxy00630.kgml: Found a trail of span 3 containing skipped vertices
path_rxy00630.kgml: 91 -> 77 -> [83 -> 214] -> 113
path_rxy00630.kgml: R01325 -> R01900 -> [R00479 -> R00588] -> R01388
path_rxy00630.kgml: {rxy:Rxyl_0618, rxy:Rxyl_2824} -> {rxy:Rxyl_0618, rxy:Rxyl_2824} -> [rxy:Rxyl_2063 -> rxy:Rxyl_0923] -> rxy:Rxyl_0619
path_rxy00630.kgml: 4.2.1.3 -> 4.2.1.3 -> [4.1.3.1 -> 2.6.1.45] -> {1.1.1.26, 1.1.1.29, 1.1.1.81}
path_rxy00630.kgml:
path_rxy00630.kgml: Found a trail of span 3 without skipping any vertex
path_rxy00630.kgml: 115 -> 114 -> 247
path_rxy00630.kgml: R00013 -> {R01745, R01747} -> R08572
path_rxy00630.kgml: rxy:Rxyl_2853 -> {rxy:Rxyl_1714, rxy:Rxyl_2852} -> rxy:Rxyl_2854
path_rxy00630.kgml: 4.1.1.47 -> {1.1.1.60, 1.1.1.60} -> 2.7.1.165
path_rxy00630.kgml:
path_rxy00630.kgml: Found a trail of span 2 containing skipped vertices
path_rxy00630.kgml: 76 -> [114] -> 247
path_rxy00630.kgml: R01394 -> [{R01745, R01747}] -> R08572
path_rxy00630.kgml: rxy:Rxyl_2851 -> [{rxy:Rxyl_1714, rxy:Rxyl_2852}] -> rxy:Rxyl_2854
path_rxy00630.kgml: 5.3.1.22 -> [{1.1.1.60, 1.1.1.60}] -> 2.7.1.165
path_rxy00630.kgml: Skipped genes: rxy:Rxyl_2853, rxy:Rxyl_2852
path_rxy00630.kgml:
path_rxy00630.kgml: Found a trail of span 2 without skipping any vertex
path_rxy00630.kgml: 203 -> 205
path_rxy00630.kgml: R02765 -> R00833
path_rxy00630.kgml: {rxy:Rxyl_1282, rxy:Rxyl_1869} -> {rxy:Rxyl_1283, rxy:Rxyl_2369, rxy:Rxyl_2481}
path_rxy00630.kgml: 5.1.99.1 -> 5.4.99.2
path_rxy00630.kgml:
path_rxy00630.kgml: Found a trail of span 2 without skipping any vertex
path_rxy00630.kgml: 83 -> 116
path_rxy00630.kgml: R00479 -> R00472
path_rxy00630.kgml: rxy:Rxyl_2063 -> rxy:Rxyl_2064
path_rxy00630.kgml: 4.1.3.1 -> 2.3.3.9
path_rxy00630.kgml:
path_rxy00630.kgml: Found a trail of span 2 containing skipped vertices
path_rxy00630.kgml: 115 -> [114] -> 247
path_rxy00630.kgml: R00013 -> [{R01745, R01747}] -> R08572
path_rxy00630.kgml: rxy:Rxyl_2853 -> [{rxy:Rxyl_1714, rxy:Rxyl_2852}] -> rxy:Rxyl_2854
path_rxy00630.kgml: 4.1.1.47 -> [{1.1.1.60, 1.1.1.60}] -> 2.7.1.165
path_rxy00630.kgml:
path_rxy00630.kgml: --- 6.62 seconds ---

path_rxy00640.kgml: Propanoate metabolism
path_rxy00640.kgml: Initialization took 3.44 seconds
path_rxy00640.kgml:
path_rxy00640.kgml: Found a trail of span 2 without skipping any vertex
path_rxy00640.kgml: 105 -> 102
path_rxy00640.kgml: R00931 -> R04424
path_rxy00640.kgml: rxy:Rxyl_2401 -> {rxy:Rxyl_2402, rxy:Rxyl_2564}
path_rxy00640.kgml: 2.3.3.5 -> 4.2.1.79
path_rxy00640.kgml:
path_rxy00640.kgml: --- 4.10 seconds ---

path_rxy00643.kgml: Styrene degradation
path_rxy00643.kgml: Initialization took 0.53 seconds
path_rxy00643.kgml: (not found)
path_rxy00643.kgml: --- 0.57 seconds ---

path_rxy00650.kgml: Butanoate metabolism
path_rxy00650.kgml: Initialization took 2.95 seconds
path_rxy00650.kgml:
path_rxy00650.kgml: Found a trail of span 2 without skipping any vertex
path_rxy00650.kgml: 68 -> 157
path_rxy00650.kgml: R01648 -> R00714
path_rxy00650.kgml: rxy:Rxyl_2903 -> {rxy:Rxyl_1760, rxy:Rxyl_2456, rxy:Rxyl_2905, rxy:Rxyl_3175}
path_rxy00650.kgml: 2.6.1.19 -> {1.2.1.16, 1.2.1.79}
path_rxy00650.kgml:
path_rxy00650.kgml: Found a trail of span 2 without skipping any vertex
path_rxy00650.kgml: 68 -> 78
path_rxy00650.kgml: R01648 -> {R00713, R00714}
path_rxy00650.kgml: rxy:Rxyl_2903 -> {rxy:Rxyl_1760, rxy:Rxyl_2456, rxy:Rxyl_2905, rxy:Rxyl_3175}
path_rxy00650.kgml: 2.6.1.19 -> {1.2.1.16, 1.2.1.24, 1.2.1.16, 1.2.1.79}
path_rxy00650.kgml:
path_rxy00650.kgml: Found a trail of span 2 containing skipped vertices
path_rxy00650.kgml: 62 -> [60] -> 57
path_rxy00650.kgml: R04254 -> [R01977] -> R00238
path_rxy00650.kgml: rxy:Rxyl_2386 -> [rxy:Rxyl_2393] -> {rxy:Rxyl_1582, rxy:Rxyl_1842, rxy:Rxyl_2389, rxy:Rxyl_2530}
path_rxy00650.kgml: ? -> [1.1.1.36] -> 2.3.1.9
path_rxy00650.kgml:
path_rxy00650.kgml: Found a trail of span 2 without skipping any vertex
path_rxy00650.kgml: 51 -> 54
path_rxy00650.kgml: R01361 -> R01357
path_rxy00650.kgml: rxy:Rxyl_2343 -> {rxy:Rxyl_1569, rxy:Rxyl_2342}
path_rxy00650.kgml: 1.1.1.30 -> 6.2.1.16
path_rxy00650.kgml:
path_rxy00650.kgml: --- 3.28 seconds ---

path_rxy00660.kgml: C5-Branched dibasic acid metabolism
path_rxy00660.kgml: Initialization took 0.28 seconds
path_rxy00660.kgml:
path_rxy00660.kgml: Found a trail of span 2 without skipping any vertex
path_rxy00660.kgml: 31 -> 96
path_rxy00660.kgml: R03896 -> R03898
path_rxy00660.kgml: {rxy:Rxyl_0278, rxy:Rxyl_0279, rxy:Rxyl_1692, rxy:Rxyl_1693} -> {rxy:Rxyl_0278, rxy:Rxyl_0279, rxy:Rxyl_1692, rxy:Rxyl_1693}
path_rxy00660.kgml: 4.2.1.35 -> 4.2.1.35
path_rxy00660.kgml:
path_rxy00660.kgml: --- 0.37 seconds ---

path_rxy00680.kgml: Methane metabolism
path_rxy00680.kgml: Initialization took 3.39 seconds
path_rxy00680.kgml:
path_rxy00680.kgml: Found a trail of span 4 containing skipped vertices
path_rxy00680.kgml: 233 -> 229 -> 235 -> 237
path_rxy00680.kgml: R09397 -> R09398 -> R09399 -> R09400
path_rxy00680.kgml: rxy:Rxyl_0959 -> rxy:Rxyl_0958 -> rxy:Rxyl_0961 -> rxy:Rxyl_0961
path_rxy00680.kgml: 2.7.7.68 -> 2.7.8.28 -> 6.3.2.31 -> 6.3.2.34
path_rxy00680.kgml: Skipped genes: rxy:Rxyl_0960
path_rxy00680.kgml:
path_rxy00680.kgml: Found a trail of span 3 containing skipped vertices
path_rxy00680.kgml: 233 -> 229 -> [235] -> 237
path_rxy00680.kgml: R09397 -> R09398 -> [R09399] -> R09400
path_rxy00680.kgml: rxy:Rxyl_0959 -> rxy:Rxyl_0958 -> [rxy:Rxyl_0961] -> rxy:Rxyl_0961
path_rxy00680.kgml: 2.7.7.68 -> 2.7.8.28 -> [6.3.2.31] -> 6.3.2.34
path_rxy00680.kgml: Skipped genes: rxy:Rxyl_0960
path_rxy00680.kgml:
path_rxy00680.kgml: Found a trail of span 3 containing skipped vertices
path_rxy00680.kgml: 233 -> [229] -> 235 -> 237
path_rxy00680.kgml: R09397 -> [R09398] -> R09399 -> R09400
path_rxy00680.kgml: rxy:Rxyl_0959 -> [rxy:Rxyl_0958] -> rxy:Rxyl_0961 -> rxy:Rxyl_0961
path_rxy00680.kgml: 2.7.7.68 -> [2.7.8.28] -> 6.3.2.31 -> 6.3.2.34
path_rxy00680.kgml: Skipped genes: rxy:Rxyl_0960
path_rxy00680.kgml:
path_rxy00680.kgml: Found a trail of span 2 containing skipped vertices
path_rxy00680.kgml: 233 -> [229 -> 235] -> 237
path_rxy00680.kgml: R09397 -> [R09398 -> R09399] -> R09400
path_rxy00680.kgml: rxy:Rxyl_0959 -> [rxy:Rxyl_0958 -> rxy:Rxyl_0961] -> rxy:Rxyl_0961
path_rxy00680.kgml: 2.7.7.68 -> [2.7.8.28 -> 6.3.2.31] -> 6.3.2.34
path_rxy00680.kgml: Skipped genes: rxy:Rxyl_0960
path_rxy00680.kgml:
path_rxy00680.kgml: --- 3.73 seconds ---

path_rxy00730.kgml: Thiamine metabolism
path_rxy00730.kgml: Initialization took 0.58 seconds
path_rxy00730.kgml:
path_rxy00730.kgml: Found a trail of span 8 containing skipped vertices
path_rxy00730.kgml: 112 -> 111 -> [76] -> 75 -> 97 -> [103 -> 68] -> 74 -> 93 -> [103 -> 68] -> 76 -> [75 -> 93] -> 63
path_rxy00730.kgml: R11313 -> R09993 -> [R03471] -> R04509 -> R10712 -> [R02135 -> R02133] -> R04448 -> R03223 -> [R02135 -> R02133] -> R03471 -> [R04509 -> R03223] -> R00617
path_rxy00730.kgml: rxy:Rxyl_2792 -> rxy:Rxyl_2792 -> [rxy:Rxyl_2791] -> rxy:Rxyl_2791 -> {rxy:Rxyl_2395, rxy:Rxyl_2788} -> [rxy:Rxyl_0447 -> rxy:Rxyl_2784] -> rxy:Rxyl_2790 -> {rxy:Rxyl_2395, rxy:Rxyl_2788} -> [rxy:Rxyl_0447 -> rxy:Rxyl_2784] -> rxy:Rxyl_2791 -> [rxy:Rxyl_2791 -> {rxy:Rxyl_2395, rxy:Rxyl_2788}] -> rxy:Rxyl_2786
path_rxy00730.kgml: ? -> 3.5.99.2 -> [2.7.1.49] -> 2.7.4.7 -> 2.5.1.3 -> [{3.1.3.1, 3.1.3.100, 3.1.3.2} -> 3.5.99.2] -> 2.7.1.50 -> 2.5.1.3 -> [{3.1.3.1, 3.1.3.100, 3.1.3.2} -> 3.5.99.2] -> 2.7.1.49 -> [2.7.4.7 -> 2.5.1.3] -> 2.7.4.16
path_rxy00730.kgml: Skipped genes: rxy:Rxyl_2789, rxy:Rxyl_2787
path_rxy00730.kgml:
path_rxy00730.kgml: Found a trail of span 7 containing skipped vertices
path_rxy00730.kgml: 112 -> [111] -> 76 -> 75 -> 97 -> [103 -> 68] -> 74 -> 93 -> 63
path_rxy00730.kgml: R11313 -> [R09993] -> R03471 -> R04509 -> R10712 -> [R02135 -> R02133] -> R04448 -> R03223 -> R00617
path_rxy00730.kgml: rxy:Rxyl_2792 -> [rxy:Rxyl_2792] -> rxy:Rxyl_2791 -> rxy:Rxyl_2791 -> {rxy:Rxyl_2395, rxy:Rxyl_2788} -> [rxy:Rxyl_0447 -> rxy:Rxyl_2784] -> rxy:Rxyl_2790 -> {rxy:Rxyl_2395, rxy:Rxyl_2788} -> rxy:Rxyl_2786
path_rxy00730.kgml: ? -> [3.5.99.2] -> 2.7.1.49 -> 2.7.4.7 -> 2.5.1.3 -> [{3.1.3.1, 3.1.3.100, 3.1.3.2} -> 3.5.99.2] -> 2.7.1.50 -> 2.5.1.3 -> 2.7.4.16
path_rxy00730.kgml: Skipped genes: rxy:Rxyl_2789, rxy:Rxyl_2787
path_rxy00730.kgml:
path_rxy00730.kgml: --- 4.20 seconds ---

path_rxy00740.kgml: Riboflavin metabolism
path_rxy00740.kgml: Initialization took 0.13 seconds
path_rxy00740.kgml:
path_rxy00740.kgml: Found a trail of span 3 containing skipped vertices
path_rxy00740.kgml: 32 -> [41] -> 42 -> 41
path_rxy00740.kgml: R07281 -> [R04457] -> R00066 -> R04457
path_rxy00740.kgml: rxy:Rxyl_1366 -> [rxy:Rxyl_1367] -> rxy:Rxyl_1365 -> rxy:Rxyl_1367
path_rxy00740.kgml: 4.1.99.12 -> [2.5.1.78] -> 2.5.1.9 -> 2.5.1.78
path_rxy00740.kgml:
path_rxy00740.kgml: Found a trail of span 3 containing skipped vertices
path_rxy00740.kgml: 38 -> 39 -> 40
path_rxy00740.kgml: R00425 -> R03459 -> R03458
path_rxy00740.kgml: rxy:Rxyl_1366 -> rxy:Rxyl_1364 -> {rxy:Rxyl_1364, rxy:Rxyl_2578}
path_rxy00740.kgml: 3.5.4.25 -> 3.5.4.26 -> 1.1.1.193
path_rxy00740.kgml: Skipped genes: rxy:Rxyl_1365
path_rxy00740.kgml:
path_rxy00740.kgml: Found a trail of span 2 containing skipped vertices
path_rxy00740.kgml: 38 -> [39] -> 40
path_rxy00740.kgml: R00425 -> [R03459] -> R03458
path_rxy00740.kgml: rxy:Rxyl_1366 -> [rxy:Rxyl_1364] -> {rxy:Rxyl_1364, rxy:Rxyl_2578}
path_rxy00740.kgml: 3.5.4.25 -> [3.5.4.26] -> 1.1.1.193
path_rxy00740.kgml: Skipped genes: rxy:Rxyl_1365
path_rxy00740.kgml:
path_rxy00740.kgml: --- 0.34 seconds ---

path_rxy00750.kgml: Vitamin B6 metabolism
path_rxy00750.kgml: Initialization took 0.13 seconds
path_rxy00750.kgml: (not found)
path_rxy00750.kgml: --- 0.17 seconds ---

path_rxy00760.kgml: Nicotinate and nicotinamide metabolism
path_rxy00760.kgml: Initialization took 1.08 seconds
path_rxy00760.kgml:
path_rxy00760.kgml: Found a trail of span 3 without skipping any vertex
path_rxy00760.kgml: 71 -> 72 -> 73
path_rxy00760.kgml: R00481 -> R04292 -> R03348
path_rxy00760.kgml: rxy:Rxyl_0107 -> rxy:Rxyl_0105 -> rxy:Rxyl_0106
path_rxy00760.kgml: 1.4.3.16 -> 2.5.1.72 -> 2.4.2.19
path_rxy00760.kgml:
path_rxy00760.kgml: Found a trail of span 2 containing skipped vertices
path_rxy00760.kgml: 71 -> [72] -> 73
path_rxy00760.kgml: R00481 -> [R04292] -> R03348
path_rxy00760.kgml: rxy:Rxyl_0107 -> [rxy:Rxyl_0105] -> rxy:Rxyl_0106
path_rxy00760.kgml: 1.4.3.16 -> [2.5.1.72] -> 2.4.2.19
path_rxy00760.kgml:
path_rxy00760.kgml: --- 1.30 seconds ---

path_rxy00770.kgml: Pantothenate and CoA biosynthesis
path_rxy00770.kgml: Initialization took 1.08 seconds
path_rxy00770.kgml:
path_rxy00770.kgml: Found a trail of span 3 containing skipped vertices
path_rxy00770.kgml: 82 -> 81 -> [80] -> 85
path_rxy00770.kgml: R00006 -> R03051 -> [R01209] -> R01214
path_rxy00770.kgml: rxy:Rxyl_3125 -> rxy:Rxyl_3127 -> [rxy:Rxyl_1326] -> {rxy:Rxyl_0760, rxy:Rxyl_3128}
path_rxy00770.kgml: 2.2.1.6 -> 1.1.1.86 -> [4.2.1.9] -> {2.6.1.42, 2.6.1.6}
path_rxy00770.kgml: Skipped genes: rxy:Rxyl_3126
path_rxy00770.kgml:
path_rxy00770.kgml: Found a trail of span 2 containing skipped vertices
path_rxy00770.kgml: 82 -> [81 -> 80] -> 85
path_rxy00770.kgml: R00006 -> [R03051 -> R01209] -> R01214
path_rxy00770.kgml: rxy:Rxyl_3125 -> [rxy:Rxyl_3127 -> rxy:Rxyl_1326] -> {rxy:Rxyl_0760, rxy:Rxyl_3128}
path_rxy00770.kgml: 2.2.1.6 -> [1.1.1.86 -> 4.2.1.9] -> {2.6.1.42, 2.6.1.6}
path_rxy00770.kgml: Skipped genes: rxy:Rxyl_3126, rxy:Rxyl_3127
path_rxy00770.kgml:
path_rxy00770.kgml: --- 1.25 seconds ---

path_rxy00780.kgml: Biotin metabolism
path_rxy00780.kgml: Initialization took 0.18 seconds
path_rxy00780.kgml:
path_rxy00780.kgml: Found a trail of span 6 containing skipped vertices
path_rxy00780.kgml: 95 -> 53 -> 56 -> [59] -> 74 -> 67 -> 70
path_rxy00780.kgml: R10115 -> R10116 -> R10117 -> [R10118] -> R10119 -> R10120 -> R10121
path_rxy00780.kgml: rxy:Rxyl_1383 -> {rxy:Rxyl_1381, rxy:Rxyl_3007} -> rxy:Rxyl_1380 -> [rxy:Rxyl_0853] -> rxy:Rxyl_1383 -> {rxy:Rxyl_1381, rxy:Rxyl_3007} -> rxy:Rxyl_1380
path_rxy00780.kgml: {2.3.1.179, 2.3.1.41} -> 1.1.1.100 -> 4.2.1.59 -> [1.3.1.10] -> {2.3.1.179, 2.3.1.41} -> 1.1.1.100 -> 4.2.1.59
path_rxy00780.kgml: Skipped genes: rxy:Rxyl_1382
path_rxy00780.kgml:
path_rxy00780.kgml: Found a trail of span 5 containing skipped vertices
path_rxy00780.kgml: 95 -> [53] -> 56 -> [59] -> 74 -> 67 -> 70
path_rxy00780.kgml: R10115 -> [R10116] -> R10117 -> [R10118] -> R10119 -> R10120 -> R10121
path_rxy00780.kgml: rxy:Rxyl_1383 -> [{rxy:Rxyl_1381, rxy:Rxyl_3007}] -> rxy:Rxyl_1380 -> [rxy:Rxyl_0853] -> rxy:Rxyl_1383 -> {rxy:Rxyl_1381, rxy:Rxyl_3007} -> rxy:Rxyl_1380
path_rxy00780.kgml: {2.3.1.179, 2.3.1.41} -> [1.1.1.100] -> 4.2.1.59 -> [1.3.1.10] -> {2.3.1.179, 2.3.1.41} -> 1.1.1.100 -> 4.2.1.59
path_rxy00780.kgml: Skipped genes: rxy:Rxyl_1382
path_rxy00780.kgml:
path_rxy00780.kgml: Found a trail of span 5 containing skipped vertices
path_rxy00780.kgml: 95 -> 53 -> 56 -> [59] -> 74 -> [67] -> 70
path_rxy00780.kgml: R10115 -> R10116 -> R10117 -> [R10118] -> R10119 -> [R10120] -> R10121
path_rxy00780.kgml: rxy:Rxyl_1383 -> {rxy:Rxyl_1381, rxy:Rxyl_3007} -> rxy:Rxyl_1380 -> [rxy:Rxyl_0853] -> rxy:Rxyl_1383 -> [{rxy:Rxyl_1381, rxy:Rxyl_3007}] -> rxy:Rxyl_1380
path_rxy00780.kgml: {2.3.1.179, 2.3.1.41} -> 1.1.1.100 -> 4.2.1.59 -> [1.3.1.10] -> {2.3.1.179, 2.3.1.41} -> [1.1.1.100] -> 4.2.1.59
path_rxy00780.kgml: Skipped genes: rxy:Rxyl_1382
path_rxy00780.kgml:
path_rxy00780.kgml: Found a trail of span 5 containing skipped vertices
path_rxy00780.kgml: 95 -> 53 -> [56 -> 59] -> 74 -> 67 -> 70
path_rxy00780.kgml: R10115 -> R10116 -> [R10117 -> R10118] -> R10119 -> R10120 -> R10121
path_rxy00780.kgml: rxy:Rxyl_1383 -> {rxy:Rxyl_1381, rxy:Rxyl_3007} -> [rxy:Rxyl_1380 -> rxy:Rxyl_0853] -> rxy:Rxyl_1383 -> {rxy:Rxyl_1381, rxy:Rxyl_3007} -> rxy:Rxyl_1380
path_rxy00780.kgml: {2.3.1.179, 2.3.1.41} -> 1.1.1.100 -> [4.2.1.59 -> 1.3.1.10] -> {2.3.1.179, 2.3.1.41} -> 1.1.1.100 -> 4.2.1.59
path_rxy00780.kgml: Skipped genes: rxy:Rxyl_1382
path_rxy00780.kgml:
path_rxy00780.kgml: Found a trail of span 5 containing skipped vertices
path_rxy00780.kgml: 95 -> 53 -> 56 -> [59 -> 74] -> 67 -> 70
path_rxy00780.kgml: R10115 -> R10116 -> R10117 -> [R10118 -> R10119] -> R10120 -> R10121
path_rxy00780.kgml: rxy:Rxyl_1383 -> {rxy:Rxyl_1381, rxy:Rxyl_3007} -> rxy:Rxyl_1380 -> [rxy:Rxyl_0853 -> rxy:Rxyl_1383] -> {rxy:Rxyl_1381, rxy:Rxyl_3007} -> rxy:Rxyl_1380
path_rxy00780.kgml: {2.3.1.179, 2.3.1.41} -> 1.1.1.100 -> 4.2.1.59 -> [1.3.1.10 -> {2.3.1.179, 2.3.1.41}] -> 1.1.1.100 -> 4.2.1.59
path_rxy00780.kgml: Skipped genes: rxy:Rxyl_1382
path_rxy00780.kgml:
path_rxy00780.kgml: --- 0.54 seconds ---

path_rxy00785.kgml: Lipoic acid metabolism
path_rxy00785.kgml: Initialization took 0.08 seconds
path_rxy00785.kgml:
path_rxy00785.kgml: Found a trail of span 2 without skipping any vertex
path_rxy00785.kgml: 5 -> 6
path_rxy00785.kgml: R07768 -> R07769
path_rxy00785.kgml: rxy:Rxyl_2548 -> rxy:Rxyl_2547
path_rxy00785.kgml: 2.8.1.8 -> 2.3.1.181
path_rxy00785.kgml:
path_rxy00785.kgml: Found a trail of span 2 without skipping any vertex
path_rxy00785.kgml: 11 -> 10
path_rxy00785.kgml: R07766 -> R07767
path_rxy00785.kgml: rxy:Rxyl_2547 -> rxy:Rxyl_2548
path_rxy00785.kgml: 2.3.1.181 -> 2.8.1.8
path_rxy00785.kgml:
path_rxy00785.kgml: --- 0.22 seconds ---

path_rxy00790.kgml: Folate biosynthesis
path_rxy00790.kgml: Initialization took 1.05 seconds
path_rxy00790.kgml:
path_rxy00790.kgml: Found a trail of span 2 without skipping any vertex
path_rxy00790.kgml: 74 -> 72
path_rxy00790.kgml: R03503 -> R03067
path_rxy00790.kgml: rxy:Rxyl_2183 -> rxy:Rxyl_2184
path_rxy00790.kgml: 2.7.6.3 -> 2.5.1.15
path_rxy00790.kgml:
path_rxy00790.kgml: --- 1.21 seconds ---

path_rxy00860.kgml: Porphyrin and chlorophyll metabolism
path_rxy00860.kgml: Initialization took 2.00 seconds
path_rxy00860.kgml:
path_rxy00860.kgml: Found a trail of span 8 without skipping any vertex
path_rxy00860.kgml: 278 -> 276 -> 274 -> 273 -> 270 -> 271 -> 281 -> 280
path_rxy00860.kgml: R04109 -> R02272 -> R00036 -> R00084 -> R03165 -> R03194 -> R03947 -> R02864
path_rxy00860.kgml: rxy:Rxyl_1979 -> rxy:Rxyl_1975 -> rxy:Rxyl_1976 -> rxy:Rxyl_1978 -> rxy:Rxyl_1977 -> rxy:Rxyl_1977 -> rxy:Rxyl_1980 -> rxy:Rxyl_1980
path_rxy00860.kgml: 1.2.1.70 -> 5.4.3.8 -> 4.2.1.24 -> 2.5.1.61 -> 4.2.1.75 -> 2.1.1.107 -> 1.3.1.76 -> 4.99.1.4
path_rxy00860.kgml:
path_rxy00860.kgml: Found a trail of span 7 containing skipped vertices
path_rxy00860.kgml: 278 -> [276] -> 274 -> 273 -> 270 -> 271 -> 281 -> 280
path_rxy00860.kgml: R04109 -> [R02272] -> R00036 -> R00084 -> R03165 -> R03194 -> R03947 -> R02864
path_rxy00860.kgml: rxy:Rxyl_1979 -> [rxy:Rxyl_1975] -> rxy:Rxyl_1976 -> rxy:Rxyl_1978 -> rxy:Rxyl_1977 -> rxy:Rxyl_1977 -> rxy:Rxyl_1980 -> rxy:Rxyl_1980
path_rxy00860.kgml: 1.2.1.70 -> [5.4.3.8] -> 4.2.1.24 -> 2.5.1.61 -> 4.2.1.75 -> 2.1.1.107 -> 1.3.1.76 -> 4.99.1.4
path_rxy00860.kgml:
path_rxy00860.kgml: Found a trail of span 7 containing skipped vertices
path_rxy00860.kgml: 278 -> 276 -> [274] -> 273 -> 270 -> 271 -> 281 -> 280
path_rxy00860.kgml: R04109 -> R02272 -> [R00036] -> R00084 -> R03165 -> R03194 -> R03947 -> R02864
path_rxy00860.kgml: rxy:Rxyl_1979 -> rxy:Rxyl_1975 -> [rxy:Rxyl_1976] -> rxy:Rxyl_1978 -> rxy:Rxyl_1977 -> rxy:Rxyl_1977 -> rxy:Rxyl_1980 -> rxy:Rxyl_1980
path_rxy00860.kgml: 1.2.1.70 -> 5.4.3.8 -> [4.2.1.24] -> 2.5.1.61 -> 4.2.1.75 -> 2.1.1.107 -> 1.3.1.76 -> 4.99.1.4
path_rxy00860.kgml: Skipped genes: rxy:Rxyl_1976
path_rxy00860.kgml:
path_rxy00860.kgml: Found a trail of span 7 containing skipped vertices
path_rxy00860.kgml: 278 -> 276 -> 274 -> [273] -> 270 -> 271 -> 281 -> 280
path_rxy00860.kgml: R04109 -> R02272 -> R00036 -> [R00084] -> R03165 -> R03194 -> R03947 -> R02864
path_rxy00860.kgml: rxy:Rxyl_1979 -> rxy:Rxyl_1975 -> rxy:Rxyl_1976 -> [rxy:Rxyl_1978] -> rxy:Rxyl_1977 -> rxy:Rxyl_1977 -> rxy:Rxyl_1980 -> rxy:Rxyl_1980
path_rxy00860.kgml: 1.2.1.70 -> 5.4.3.8 -> 4.2.1.24 -> [2.5.1.61] -> 4.2.1.75 -> 2.1.1.107 -> 1.3.1.76 -> 4.99.1.4
path_rxy00860.kgml: Skipped genes: rxy:Rxyl_1978
path_rxy00860.kgml:
path_rxy00860.kgml: Found a trail of span 7 containing skipped vertices
path_rxy00860.kgml: 278 -> 276 -> 274 -> 273 -> [270] -> 271 -> 281 -> 280
path_rxy00860.kgml: R04109 -> R02272 -> R00036 -> R00084 -> [R03165] -> R03194 -> R03947 -> R02864
path_rxy00860.kgml: rxy:Rxyl_1979 -> rxy:Rxyl_1975 -> rxy:Rxyl_1976 -> rxy:Rxyl_1978 -> [rxy:Rxyl_1977] -> rxy:Rxyl_1977 -> rxy:Rxyl_1980 -> rxy:Rxyl_1980
path_rxy00860.kgml: 1.2.1.70 -> 5.4.3.8 -> 4.2.1.24 -> 2.5.1.61 -> [4.2.1.75] -> 2.1.1.107 -> 1.3.1.76 -> 4.99.1.4
path_rxy00860.kgml:
path_rxy00860.kgml: Found a trail of span 7 containing skipped vertices
path_rxy00860.kgml: 278 -> 276 -> 274 -> 273 -> 270 -> 271 -> [281] -> 280
path_rxy00860.kgml: R04109 -> R02272 -> R00036 -> R00084 -> R03165 -> R03194 -> [R03947] -> R02864
path_rxy00860.kgml: rxy:Rxyl_1979 -> rxy:Rxyl_1975 -> rxy:Rxyl_1976 -> rxy:Rxyl_1978 -> rxy:Rxyl_1977 -> rxy:Rxyl_1977 -> [rxy:Rxyl_1980] -> rxy:Rxyl_1980
path_rxy00860.kgml: 1.2.1.70 -> 5.4.3.8 -> 4.2.1.24 -> 2.5.1.61 -> 4.2.1.75 -> 2.1.1.107 -> [1.3.1.76] -> 4.99.1.4
path_rxy00860.kgml:
path_rxy00860.kgml: Found a trail of span 7 containing skipped vertices
path_rxy00860.kgml: 278 -> 276 -> 274 -> 273 -> 270 -> [271] -> 281 -> 280
path_rxy00860.kgml: R04109 -> R02272 -> R00036 -> R00084 -> R03165 -> [R03194] -> R03947 -> R02864
path_rxy00860.kgml: rxy:Rxyl_1979 -> rxy:Rxyl_1975 -> rxy:Rxyl_1976 -> rxy:Rxyl_1978 -> rxy:Rxyl_1977 -> [rxy:Rxyl_1977] -> rxy:Rxyl_1980 -> rxy:Rxyl_1980
path_rxy00860.kgml: 1.2.1.70 -> 5.4.3.8 -> 4.2.1.24 -> 2.5.1.61 -> 4.2.1.75 -> [2.1.1.107] -> 1.3.1.76 -> 4.99.1.4
path_rxy00860.kgml:
path_rxy00860.kgml: Found a trail of span 6 containing skipped vertices
path_rxy00860.kgml: 278 -> [276 -> 274] -> 273 -> 270 -> 271 -> 281 -> 280
path_rxy00860.kgml: R04109 -> [R02272 -> R00036] -> R00084 -> R03165 -> R03194 -> R03947 -> R02864
path_rxy00860.kgml: rxy:Rxyl_1979 -> [rxy:Rxyl_1975 -> rxy:Rxyl_1976] -> rxy:Rxyl_1978 -> rxy:Rxyl_1977 -> rxy:Rxyl_1977 -> rxy:Rxyl_1980 -> rxy:Rxyl_1980
path_rxy00860.kgml: 1.2.1.70 -> [5.4.3.8 -> 4.2.1.24] -> 2.5.1.61 -> 4.2.1.75 -> 2.1.1.107 -> 1.3.1.76 -> 4.99.1.4
path_rxy00860.kgml:
path_rxy00860.kgml: Found a trail of span 6 containing skipped vertices
path_rxy00860.kgml: 278 -> 276 -> [274 -> 273] -> 270 -> 271 -> 281 -> 280
path_rxy00860.kgml: R04109 -> R02272 -> [R00036 -> R00084] -> R03165 -> R03194 -> R03947 -> R02864
path_rxy00860.kgml: rxy:Rxyl_1979 -> rxy:Rxyl_1975 -> [rxy:Rxyl_1976 -> rxy:Rxyl_1978] -> rxy:Rxyl_1977 -> rxy:Rxyl_1977 -> rxy:Rxyl_1980 -> rxy:Rxyl_1980
path_rxy00860.kgml: 1.2.1.70 -> 5.4.3.8 -> [4.2.1.24 -> 2.5.1.61] -> 4.2.1.75 -> 2.1.1.107 -> 1.3.1.76 -> 4.99.1.4
path_rxy00860.kgml: Skipped genes: rxy:Rxyl_1978, rxy:Rxyl_1976
path_rxy00860.kgml:
path_rxy00860.kgml: Found a trail of span 6 containing skipped vertices
path_rxy00860.kgml: 278 -> 276 -> 274 -> [273 -> 270] -> 271 -> 281 -> 280
path_rxy00860.kgml: R04109 -> R02272 -> R00036 -> [R00084 -> R03165] -> R03194 -> R03947 -> R02864
path_rxy00860.kgml: rxy:Rxyl_1979 -> rxy:Rxyl_1975 -> rxy:Rxyl_1976 -> [rxy:Rxyl_1978 -> rxy:Rxyl_1977] -> rxy:Rxyl_1977 -> rxy:Rxyl_1980 -> rxy:Rxyl_1980
path_rxy00860.kgml: 1.2.1.70 -> 5.4.3.8 -> 4.2.1.24 -> [2.5.1.61 -> 4.2.1.75] -> 2.1.1.107 -> 1.3.1.76 -> 4.99.1.4
path_rxy00860.kgml: Skipped genes: rxy:Rxyl_1978
path_rxy00860.kgml:
path_rxy00860.kgml: Found a trail of span 6 containing skipped vertices
path_rxy00860.kgml: 278 -> 276 -> 274 -> 273 -> [270 -> 271] -> 281 -> 280
path_rxy00860.kgml: R04109 -> R02272 -> R00036 -> R00084 -> [R03165 -> R03194] -> R03947 -> R02864
path_rxy00860.kgml: rxy:Rxyl_1979 -> rxy:Rxyl_1975 -> rxy:Rxyl_1976 -> rxy:Rxyl_1978 -> [rxy:Rxyl_1977 -> rxy:Rxyl_1977] -> rxy:Rxyl_1980 -> rxy:Rxyl_1980
path_rxy00860.kgml: 1.2.1.70 -> 5.4.3.8 -> 4.2.1.24 -> 2.5.1.61 -> [4.2.1.75 -> 2.1.1.107] -> 1.3.1.76 -> 4.99.1.4
path_rxy00860.kgml: Skipped genes: rxy:Rxyl_1977
path_rxy00860.kgml:
path_rxy00860.kgml: Found a trail of span 6 containing skipped vertices
path_rxy00860.kgml: 278 -> 276 -> 274 -> 273 -> 270 -> [271 -> 281] -> 280
path_rxy00860.kgml: R04109 -> R02272 -> R00036 -> R00084 -> R03165 -> [R03194 -> R03947] -> R02864
path_rxy00860.kgml: rxy:Rxyl_1979 -> rxy:Rxyl_1975 -> rxy:Rxyl_1976 -> rxy:Rxyl_1978 -> rxy:Rxyl_1977 -> [rxy:Rxyl_1977 -> rxy:Rxyl_1980] -> rxy:Rxyl_1980
path_rxy00860.kgml: 1.2.1.70 -> 5.4.3.8 -> 4.2.1.24 -> 2.5.1.61 -> 4.2.1.75 -> [2.1.1.107 -> 1.3.1.76] -> 4.99.1.4
path_rxy00860.kgml:
path_rxy00860.kgml: Found a trail of span 4 containing skipped vertices
path_rxy00860.kgml: 284 -> 285 -> 318 -> 319
path_rxy00860.kgml: R05809 -> R05810 -> R07772 -> R07773
path_rxy00860.kgml: rxy:Rxyl_0643 -> rxy:Rxyl_0640 -> rxy:Rxyl_0643 -> rxy:Rxyl_0641
path_rxy00860.kgml: 2.1.1.131 -> 2.1.1.271 -> 3.7.1.12 -> 2.1.1.195
path_rxy00860.kgml: Skipped genes: rxy:Rxyl_0642
path_rxy00860.kgml:
path_rxy00860.kgml: Found a trail of span 3 containing skipped vertices
path_rxy00860.kgml: 284 -> [285] -> 318 -> 319
path_rxy00860.kgml: R05809 -> [R05810] -> R07772 -> R07773
path_rxy00860.kgml: rxy:Rxyl_0643 -> [rxy:Rxyl_0640] -> rxy:Rxyl_0643 -> rxy:Rxyl_0641
path_rxy00860.kgml: 2.1.1.131 -> [2.1.1.271] -> 3.7.1.12 -> 2.1.1.195
path_rxy00860.kgml: Skipped genes: rxy:Rxyl_0642
path_rxy00860.kgml:
path_rxy00860.kgml: Found a trail of span 3 containing skipped vertices
path_rxy00860.kgml: 284 -> 285 -> [318] -> 319
path_rxy00860.kgml: R05809 -> R05810 -> [R07772] -> R07773
path_rxy00860.kgml: rxy:Rxyl_0643 -> rxy:Rxyl_0640 -> [rxy:Rxyl_0643] -> rxy:Rxyl_0641
path_rxy00860.kgml: 2.1.1.131 -> 2.1.1.271 -> [3.7.1.12] -> 2.1.1.195
path_rxy00860.kgml: Skipped genes: rxy:Rxyl_0642
path_rxy00860.kgml:
path_rxy00860.kgml: Found a trail of span 3 containing skipped vertices
path_rxy00860.kgml: 312 -> 311 -> 310
path_rxy00860.kgml: R04148 -> R04594 -> R05223
path_rxy00860.kgml: rxy:Rxyl_0647 -> rxy:Rxyl_0651 -> rxy:Rxyl_0648
path_rxy00860.kgml: 2.4.2.21 -> 3.1.3.73 -> 2.7.8.26
path_rxy00860.kgml: Skipped genes: rxy:Rxyl_0650, rxy:Rxyl_0649
path_rxy00860.kgml:
path_rxy00860.kgml: Found a trail of span 2 containing skipped vertices
path_rxy00860.kgml: 291 -> 292
path_rxy00860.kgml: R05180 -> R05181
path_rxy00860.kgml: rxy:Rxyl_0643 -> rxy:Rxyl_0640
path_rxy00860.kgml: 2.1.1.131 -> 2.1.1.133
path_rxy00860.kgml: Skipped genes: rxy:Rxyl_0642, rxy:Rxyl_0641
path_rxy00860.kgml:
path_rxy00860.kgml: Found a trail of span 2 containing skipped vertices
path_rxy00860.kgml: 296 -> 297
path_rxy00860.kgml: R05224 -> R05227
path_rxy00860.kgml: rxy:Rxyl_0638 -> rxy:Rxyl_0635
path_rxy00860.kgml: 6.3.5.9 -> 6.6.1.2
path_rxy00860.kgml: Skipped genes: rxy:Rxyl_0637, rxy:Rxyl_0636
path_rxy00860.kgml:
path_rxy00860.kgml: Found a trail of span 2 containing skipped vertices
path_rxy00860.kgml: 301 -> 302
path_rxy00860.kgml: R05220 -> R05225
path_rxy00860.kgml: {rxy:Rxyl_0212, rxy:Rxyl_0637} -> rxy:Rxyl_0634
path_rxy00860.kgml: 2.5.1.17 -> 6.3.5.10
path_rxy00860.kgml: Skipped genes: rxy:Rxyl_0636, rxy:Rxyl_0635
path_rxy00860.kgml:
path_rxy00860.kgml: Found a trail of span 2 without skipping any vertex
path_rxy00860.kgml: 309 -> 316
path_rxy00860.kgml: R06530 -> R06529
path_rxy00860.kgml: rxy:Rxyl_0650 -> rxy:Rxyl_0649
path_rxy00860.kgml: 4.1.1.81 -> 6.3.1.10
path_rxy00860.kgml:
path_rxy00860.kgml: Found a trail of span 2 containing skipped vertices
path_rxy00860.kgml: 284 -> [285 -> 318] -> 319
path_rxy00860.kgml: R05809 -> [R05810 -> R07772] -> R07773
path_rxy00860.kgml: rxy:Rxyl_0643 -> [rxy:Rxyl_0640 -> rxy:Rxyl_0643] -> rxy:Rxyl_0641
path_rxy00860.kgml: 2.1.1.131 -> [2.1.1.271 -> 3.7.1.12] -> 2.1.1.195
path_rxy00860.kgml: Skipped genes: rxy:Rxyl_0642
path_rxy00860.kgml:
path_rxy00860.kgml: Found a trail of span 2 containing skipped vertices
path_rxy00860.kgml: 317 -> 295
path_rxy00860.kgml: R05149 -> R05177
path_rxy00860.kgml: rxy:Rxyl_0642 -> rxy:Rxyl_0645
path_rxy00860.kgml: 2.1.1.132 -> 5.4.99.61
path_rxy00860.kgml: Skipped genes: rxy:Rxyl_0644, rxy:Rxyl_0643
path_rxy00860.kgml:
path_rxy00860.kgml: Found a trail of span 2 containing skipped vertices
path_rxy00860.kgml: 312 -> [311] -> 310
path_rxy00860.kgml: R04148 -> [R04594] -> R05223
path_rxy00860.kgml: rxy:Rxyl_0647 -> [rxy:Rxyl_0651] -> rxy:Rxyl_0648
path_rxy00860.kgml: 2.4.2.21 -> [3.1.3.73] -> 2.7.8.26
path_rxy00860.kgml:
path_rxy00860.kgml: --- 4.94 seconds ---

path_rxy00900.kgml: Terpenoid backbone biosynthesis
path_rxy00900.kgml: Initialization took 0.58 seconds
path_rxy00900.kgml:
path_rxy00900.kgml: Found a trail of span 2 containing skipped vertices
path_rxy00900.kgml: 66 -> [67] -> 68
path_rxy00900.kgml: R05633 -> [R05634] -> R05637
path_rxy00900.kgml: rxy:Rxyl_2176 -> [rxy:Rxyl_0893] -> rxy:Rxyl_2175
path_rxy00900.kgml: 2.7.7.60 -> [2.7.1.148] -> 4.6.1.12
path_rxy00900.kgml:
path_rxy00900.kgml: --- 0.71 seconds ---

path_rxy00903.kgml: Limonene and pinene degradation
path_rxy00903.kgml: Initialization took 0.05 seconds
path_rxy00903.kgml: (not found)
path_rxy00903.kgml: --- 0.08 seconds ---

path_rxy00906.kgml: Carotenoid biosynthesis
path_rxy00906.kgml: Initialization took 0.08 seconds
path_rxy00906.kgml: (not found)
path_rxy00906.kgml: --- 0.16 seconds ---

path_rxy00909.kgml: Sesquiterpenoid and triterpenoid biosynthesis
path_rxy00909.kgml: Initialization took 0.05 seconds
path_rxy00909.kgml: (not found)
path_rxy00909.kgml: --- 0.09 seconds ---

path_rxy00910.kgml: Nitrogen metabolism
path_rxy00910.kgml: Initialization took 0.98 seconds
path_rxy00910.kgml:
path_rxy00910.kgml: Found a trail of span 2 containing skipped vertices
path_rxy00910.kgml: 25 -> 150
path_rxy00910.kgml: R00798 -> R09497
path_rxy00910.kgml: {rxy:Rxyl_1205, rxy:Rxyl_1206, rxy:Rxyl_1208} -> {rxy:Rxyl_1205, rxy:Rxyl_1206, rxy:Rxyl_1208}
path_rxy00910.kgml: ? -> 1.7.5.1
path_rxy00910.kgml: Skipped genes: rxy:Rxyl_1207
path_rxy00910.kgml:
path_rxy00910.kgml: --- 1.08 seconds ---

path_rxy00920.kgml: Sulfur metabolism
path_rxy00920.kgml: Initialization took 0.98 seconds
path_rxy00920.kgml:
path_rxy00920.kgml: Found a trail of span 2 without skipping any vertex
path_rxy00920.kgml: 42 -> 39
path_rxy00920.kgml: R00529 -> R00509
path_rxy00920.kgml: rxy:Rxyl_0966 -> {rxy:Rxyl_0967, rxy:Rxyl_2355}
path_rxy00920.kgml: 2.7.7.4 -> 2.7.1.25
path_rxy00920.kgml:
path_rxy00920.kgml: Found a trail of span 2 without skipping any vertex
path_rxy00920.kgml: 158 -> 159
path_rxy00920.kgml: R00529 -> R00509
path_rxy00920.kgml: rxy:Rxyl_0966 -> {rxy:Rxyl_0967, rxy:Rxyl_2355}
path_rxy00920.kgml: 2.7.7.4 -> 2.7.1.25
path_rxy00920.kgml:
path_rxy00920.kgml: Found a trail of span 2 without skipping any vertex
path_rxy00920.kgml: 55 -> 57
path_rxy00920.kgml: R10203 -> R10206
path_rxy00920.kgml: {rxy:Rxyl_1783, rxy:Rxyl_1784} -> {rxy:Rxyl_1777, rxy:Rxyl_1783}
path_rxy00920.kgml: 1.14.14.35 -> {1.14.14.34, 1.14.14.5}
path_rxy00920.kgml:
path_rxy00920.kgml: --- 1.19 seconds ---

path_rxy00930.kgml: Caprolactam degradation
path_rxy00930.kgml: Initialization took 0.04 seconds
path_rxy00930.kgml: (not found)
path_rxy00930.kgml: --- 0.09 seconds ---

path_rxy00970.kgml: Aminoacyl-tRNA biosynthesis
path_rxy00970.kgml: Initialization took 1.94 seconds
path_rxy00970.kgml: (not found)
path_rxy00970.kgml: --- 1.98 seconds ---

path_rxy01040.kgml: Biosynthesis of unsaturated fatty acids
path_rxy01040.kgml: Initialization took 0.08 seconds
path_rxy01040.kgml: (not found)
path_rxy01040.kgml: --- 0.13 seconds ---

path_rxy01055.kgml: Biosynthesis of vancomycin group antibiotics
path_rxy01055.kgml: Initialization took 0.05 seconds
path_rxy01055.kgml: (not found)
path_rxy01055.kgml: --- 0.10 seconds ---

--- 136.48 seconds ---
