# Supplementary material for: CoMetGeNe: mining conserved neighborhood patterns in metabolic and genomic contexts
Source: BMC Bioinformatics. 2019 Jan 10;20:19. doi: 10.1186/s12859-018-2542-2 (PMC6327494; doi:10.1186/s12859-018-2542-2)
Supplement: Supplementary file 14 — Trail finding results for completely assembled representative bacterial genomes present in NCBI Genomes. Of the 1,545 fully assembled representative bacterial genomes in NCBI, corresponding entries have been identified in KEGG for 1,467 species, for which trail finding has been performed for all combinations of gap parameters δG and δD ranging from 0 to 3. This additional file is available from https://doi.org/10.6084/m9.figshare.7288769. (GZ 178,532 kb) [file 12859_2018_2542_MOESM14_ESM.gz › results/nsi_dG2_dD1.hnet]

--- delta_G = 2, delta_D = 1 ---

path_nsi00010.kgml: Glycolysis / Gluconeogenesis
path_nsi00010.kgml: Initialization took 0.84 seconds
path_nsi00010.kgml:
path_nsi00010.kgml: Found a trail of span 4 containing skipped vertices
path_nsi00010.kgml: 70 -> 62 -> 67 -> 64
path_nsi00010.kgml: R01786 -> R02740 -> R02739 -> R03321
path_nsi00010.kgml: nsi:A6J88_00070 -> {nsi:A6J88_00080, nsi:A6J88_01465} -> {nsi:A6J88_00080, nsi:A6J88_01465} -> {nsi:A6J88_00080, nsi:A6J88_01465}
path_nsi00010.kgml: {2.7.1.1, 2.7.1.2} -> 5.3.1.9 -> {5.1.3.15, 5.3.1.9} -> 5.3.1.9
path_nsi00010.kgml: Skipped genes: nsi:A6J88_00075, nsi:A6J88_13770
path_nsi00010.kgml:
path_nsi00010.kgml: Found a trail of span 4 containing skipped vertices
path_nsi00010.kgml: 66 -> 67 -> 62 -> 64
path_nsi00010.kgml: R01600 -> R02739 -> R02740 -> R03321
path_nsi00010.kgml: nsi:A6J88_00070 -> {nsi:A6J88_00080, nsi:A6J88_01465} -> {nsi:A6J88_00080, nsi:A6J88_01465} -> {nsi:A6J88_00080, nsi:A6J88_01465}
path_nsi00010.kgml: {2.7.1.1, 2.7.1.2} -> {5.1.3.15, 5.3.1.9} -> 5.3.1.9 -> 5.3.1.9
path_nsi00010.kgml: Skipped genes: nsi:A6J88_00075, nsi:A6J88_13770
path_nsi00010.kgml:
path_nsi00010.kgml: Found a trail of span 4 containing skipped vertices
path_nsi00010.kgml: 75 -> 50 -> [75] -> 49 -> 48
path_nsi00010.kgml: R07618 -> R02569 -> [R07618] -> R03270 -> R00014
path_nsi00010.kgml: {nsi:A6J88_09450, nsi:A6J88_12565, nsi:A6J88_13640} -> nsi:A6J88_09445 -> [{nsi:A6J88_09450, nsi:A6J88_12565, nsi:A6J88_13640}] -> nsi:A6J88_09435 -> nsi:A6J88_09435
path_nsi00010.kgml: 1.8.1.4 -> 2.3.1.12 -> [1.8.1.4] -> 1.2.4.1 -> {1.2.4.1, 2.2.1.6, 4.1.1.1}
path_nsi00010.kgml:
path_nsi00010.kgml: --- 1.81 seconds ---

path_nsi00020.kgml: Citrate cycle (TCA cycle)
path_nsi00020.kgml: Initialization took 0.49 seconds
path_nsi00020.kgml: Aborted (analysis takes longer than 300 seconds)

path_nsi00030.kgml: Pentose phosphate pathway
path_nsi00030.kgml: Initialization took 0.40 seconds
path_nsi00030.kgml:
path_nsi00030.kgml: Found a trail of span 2 without skipping any vertex
path_nsi00030.kgml: 157 -> 57
path_nsi00030.kgml: {R02736, R10907} -> R02035
path_nsi00030.kgml: nsi:A6J88_00060 -> nsi:A6J88_00065
path_nsi00030.kgml: {1.1.1.363, 1.1.1.49, 1.1.1.363, 1.1.1.388} -> 3.1.1.31
path_nsi00030.kgml:
path_nsi00030.kgml: Found a trail of span 2 without skipping any vertex
path_nsi00030.kgml: 61 -> 38
path_nsi00030.kgml: R02036 -> R05605
path_nsi00030.kgml: nsi:A6J88_00055 -> nsi:A6J88_00050
path_nsi00030.kgml: 4.2.1.12 -> {4.1.2.14, 4.1.2.55}
path_nsi00030.kgml:
path_nsi00030.kgml: Found a trail of span 2 without skipping any vertex
path_nsi00030.kgml: 58 -> 57
path_nsi00030.kgml: R02736 -> R02035
path_nsi00030.kgml: nsi:A6J88_00060 -> nsi:A6J88_00065
path_nsi00030.kgml: {1.1.1.363, 1.1.1.49} -> 3.1.1.31
path_nsi00030.kgml:
path_nsi00030.kgml: --- 0.68 seconds ---

path_nsi00040.kgml: Pentose and glucuronate interconversions
path_nsi00040.kgml: Initialization took 0.08 seconds
path_nsi00040.kgml: (not found)
path_nsi00040.kgml: --- 0.13 seconds ---

path_nsi00051.kgml: Fructose and mannose metabolism
path_nsi00051.kgml: Initialization took 0.08 seconds
path_nsi00051.kgml: (not found)
path_nsi00051.kgml: --- 0.18 seconds ---

path_nsi00052.kgml: Galactose metabolism
path_nsi00052.kgml: Initialization took 0.08 seconds
path_nsi00052.kgml: (not found)
path_nsi00052.kgml: --- 0.13 seconds ---

path_nsi00061.kgml: Fatty acid biosynthesis
path_nsi00061.kgml: Initialization took 0.25 seconds
path_nsi00061.kgml:
path_nsi00061.kgml: Found a trail of span 2 containing skipped vertices
path_nsi00061.kgml: 147 -> 262
path_nsi00061.kgml: R01626 -> R10707
path_nsi00061.kgml: nsi:A6J88_05580 -> nsi:A6J88_05560
path_nsi00061.kgml: {2.3.1.39, 2.3.1.85, 2.3.1.86} -> 2.3.1.180
path_nsi00061.kgml: Skipped genes: nsi:A6J88_05575
path_nsi00061.kgml:
path_nsi00061.kgml: --- 0.44 seconds ---

path_nsi00071.kgml: Fatty acid degradation
path_nsi00071.kgml: Initialization took 0.09 seconds
path_nsi00071.kgml: (not found)
path_nsi00071.kgml: --- 0.14 seconds ---

path_nsi00130.kgml: Ubiquinone and other terpenoid-quinone biosynthesis
path_nsi00130.kgml: Initialization took 0.14 seconds
path_nsi00130.kgml: (not found)
path_nsi00130.kgml: --- 0.20 seconds ---

path_nsi00190.kgml: Oxidative phosphorylation
path_nsi00190.kgml: Initialization took 1.49 seconds
path_nsi00190.kgml: (not found)
path_nsi00190.kgml: --- 1.55 seconds ---

path_nsi00220.kgml: Arginine biosynthesis
path_nsi00220.kgml: Initialization took 0.34 seconds
path_nsi00220.kgml: (not found)
path_nsi00220.kgml: --- 0.40 seconds ---

path_nsi00230.kgml: Purine metabolism
path_nsi00230.kgml: Initialization took 3.76 seconds
path_nsi00230.kgml:
path_nsi00230.kgml: Found a trail of span 5 containing skipped vertices
path_nsi00230.kgml: 244 -> 245 -> [234] -> 233 -> 220 -> [139] -> 239
path_nsi00230.kgml: R00441 -> R00429 -> [R03409] -> R00336 -> R00332 -> [R02019] -> R02090
path_nsi00230.kgml: {nsi:A6J88_01940, nsi:A6J88_04120, nsi:A6J88_04130, nsi:A6J88_07190} -> {nsi:A6J88_00245, nsi:A6J88_07185} -> [nsi:A6J88_08990] -> nsi:A6J88_07185 -> nsi:A6J88_07195 -> [{nsi:A6J88_11295, nsi:A6J88_11305}] -> nsi:A6J88_07195
path_nsi00230.kgml: {2.7.7.48, 2.7.7.6} -> 2.7.6.5 -> [{3.6.1.11, 3.6.1.40}] -> 3.1.7.2 -> 2.7.4.8 -> [1.17.4.1] -> {2.7.4.12, 2.7.4.8}
path_nsi00230.kgml:
path_nsi00230.kgml: Found a trail of span 2 containing skipped vertices
path_nsi00230.kgml: 183 -> 193
path_nsi00230.kgml: R01083 -> R00182
path_nsi00230.kgml: nsi:A6J88_02930 -> nsi:A6J88_02945
path_nsi00230.kgml: 4.3.2.2 -> 3.2.2.4
path_nsi00230.kgml: Skipped genes: nsi:A6J88_02935
path_nsi00230.kgml:
path_nsi00230.kgml: --- 6.06 seconds ---

path_nsi00240.kgml: Pyrimidine metabolism
path_nsi00240.kgml: Initialization took 2.26 seconds
path_nsi00240.kgml:
path_nsi00240.kgml: Found a trail of span 2 containing skipped vertices
path_nsi00240.kgml: 101 -> [178] -> 87
path_nsi00240.kgml: R01870 -> [R00965] -> R00158
path_nsi00240.kgml: nsi:A6J88_04230 -> [nsi:A6J88_07820] -> nsi:A6J88_04300
path_nsi00240.kgml: 2.4.2.10 -> [4.1.1.23] -> {2.7.4.14, 2.7.4.22, 2.7.4.4}
path_nsi00240.kgml: Skipped genes: nsi:A6J88_04275, nsi:A6J88_04270
path_nsi00240.kgml:
path_nsi00240.kgml: Found a trail of span 2 containing skipped vertices
path_nsi00240.kgml: 107 -> [304] -> 141
path_nsi00240.kgml: {R00571, R00573} -> [R11636] -> R00377
path_nsi00240.kgml: nsi:A6J88_06120 -> [nsi:A6J88_07965] -> {nsi:A6J88_01900, nsi:A6J88_05430, nsi:A6J88_05455, nsi:A6J88_06140, nsi:A6J88_06215, nsi:A6J88_08260, nsi:A6J88_11665, nsi:A6J88_12410, nsi:A6J88_12705}
path_nsi00240.kgml: {6.3.4.2, 6.3.4.2} -> [1.1.98.6] -> 2.7.7.7
path_nsi00240.kgml: Skipped genes: nsi:A6J88_06125
path_nsi00240.kgml:
path_nsi00240.kgml: --- 2.67 seconds ---

path_nsi00250.kgml: Alanine, aspartate and glutamate metabolism
path_nsi00250.kgml: Initialization took 0.85 seconds
path_nsi00250.kgml: (not found)
path_nsi00250.kgml: --- 0.91 seconds ---

path_nsi00260.kgml: Glycine, serine and threonine metabolism
path_nsi00260.kgml: Initialization took 0.80 seconds
path_nsi00260.kgml: (not found)
path_nsi00260.kgml: --- 0.90 seconds ---

path_nsi00261.kgml: Monobactam biosynthesis
path_nsi00261.kgml: Initialization took 0.15 seconds
path_nsi00261.kgml: (not found)
path_nsi00261.kgml: --- 0.21 seconds ---

path_nsi00270.kgml: Cysteine and methionine metabolism
path_nsi00270.kgml: Initialization took 0.91 seconds
path_nsi00270.kgml: (not found)
path_nsi00270.kgml: --- 0.97 seconds ---

path_nsi00280.kgml: Valine, leucine and isoleucine degradation
path_nsi00280.kgml: Initialization took 0.10 seconds
path_nsi00280.kgml: (not found)
path_nsi00280.kgml: --- 0.16 seconds ---

path_nsi00290.kgml: Valine, leucine and isoleucine biosynthesis
path_nsi00290.kgml: Initialization took 0.25 seconds
path_nsi00290.kgml:
path_nsi00290.kgml: Found a trail of span 3 containing skipped vertices
path_nsi00290.kgml: 79 -> [44] -> 46 -> 44
path_nsi00290.kgml: R00226 -> [R05071] -> R04440 -> R05071
path_nsi00290.kgml: {nsi:A6J88_01095, nsi:A6J88_01100} -> [nsi:A6J88_01110] -> nsi:A6J88_01110 -> nsi:A6J88_01110
path_nsi00290.kgml: 2.2.1.6 -> [{1.1.1.86, 5.4.99.3}] -> 1.1.1.86 -> {1.1.1.86, 5.4.99.3}
path_nsi00290.kgml: Skipped genes: nsi:A6J88_01105
path_nsi00290.kgml:
path_nsi00290.kgml: Found a trail of span 3 containing skipped vertices
path_nsi00290.kgml: 47 -> 42 -> 34
path_nsi00290.kgml: R08648 -> R05069 -> R05068
path_nsi00290.kgml: {nsi:A6J88_01095, nsi:A6J88_01100} -> nsi:A6J88_01110 -> nsi:A6J88_01110
path_nsi00290.kgml: 2.2.1.6 -> {1.1.1.86, 5.4.99.3} -> 1.1.1.86
path_nsi00290.kgml: Skipped genes: nsi:A6J88_01105
path_nsi00290.kgml:
path_nsi00290.kgml: --- 0.51 seconds ---

path_nsi00300.kgml: Lysine biosynthesis
path_nsi00300.kgml: Initialization took 0.30 seconds
path_nsi00300.kgml: (not found)
path_nsi00300.kgml: --- 0.36 seconds ---

path_nsi00310.kgml: Lysine degradation
path_nsi00310.kgml: Initialization took 0.06 seconds
path_nsi00310.kgml:
path_nsi00310.kgml: Found a trail of span 2 without skipping any vertex
path_nsi00310.kgml: 55 -> 73
path_nsi00310.kgml: R01940 -> R02571
path_nsi00310.kgml: nsi:A6J88_12580 -> nsi:A6J88_12575
path_nsi00310.kgml: 1.2.4.2 -> 2.3.1.61
path_nsi00310.kgml:
path_nsi00310.kgml: --- 0.17 seconds ---

path_nsi00330.kgml: Arginine and proline metabolism
path_nsi00330.kgml: Initialization took 0.25 seconds
path_nsi00330.kgml: (not found)
path_nsi00330.kgml: --- 0.31 seconds ---

path_nsi00332.kgml: Carbapenem biosynthesis
path_nsi00332.kgml: Initialization took 0.09 seconds
path_nsi00332.kgml: (not found)
path_nsi00332.kgml: --- 0.16 seconds ---

path_nsi00340.kgml: Histidine metabolism
path_nsi00340.kgml: Initialization took 0.25 seconds
path_nsi00340.kgml:
path_nsi00340.kgml: Found a trail of span 4 containing skipped vertices
path_nsi00340.kgml: 67 -> 66 -> 65 -> 69
path_nsi00340.kgml: R04035 -> R04037 -> R04640 -> R04558
path_nsi00340.kgml: nsi:A6J88_13220 -> nsi:A6J88_13225 -> nsi:A6J88_13240 -> {nsi:A6J88_13230, nsi:A6J88_13245}
path_nsi00340.kgml: 3.6.1.31 -> 3.5.4.19 -> 5.3.1.16 -> 4.3.2.10
path_nsi00340.kgml: Skipped genes: nsi:A6J88_13235
path_nsi00340.kgml:
path_nsi00340.kgml: Found a trail of span 3 containing skipped vertices
path_nsi00340.kgml: 67 -> [66] -> 65 -> 69
path_nsi00340.kgml: R04035 -> [R04037] -> R04640 -> R04558
path_nsi00340.kgml: nsi:A6J88_13220 -> [nsi:A6J88_13225] -> nsi:A6J88_13240 -> {nsi:A6J88_13230, nsi:A6J88_13245}
path_nsi00340.kgml: 3.6.1.31 -> [3.5.4.19] -> 5.3.1.16 -> 4.3.2.10
path_nsi00340.kgml: Skipped genes: nsi:A6J88_13235, nsi:A6J88_13225
path_nsi00340.kgml:
path_nsi00340.kgml: Found a trail of span 3 containing skipped vertices
path_nsi00340.kgml: 67 -> 66 -> [65] -> 69
path_nsi00340.kgml: R04035 -> R04037 -> [R04640] -> R04558
path_nsi00340.kgml: nsi:A6J88_13220 -> nsi:A6J88_13225 -> [nsi:A6J88_13240] -> {nsi:A6J88_13230, nsi:A6J88_13245}
path_nsi00340.kgml: 3.6.1.31 -> 3.5.4.19 -> [5.3.1.16] -> 4.3.2.10
path_nsi00340.kgml:
path_nsi00340.kgml: Found a trail of span 2 without skipping any vertex
path_nsi00340.kgml: 63 -> 62
path_nsi00340.kgml: R03457 -> R03243
path_nsi00340.kgml: nsi:A6J88_01005 -> nsi:A6J88_01010
path_nsi00340.kgml: 4.2.1.19 -> 2.6.1.9
path_nsi00340.kgml:
path_nsi00340.kgml: --- 0.59 seconds ---

path_nsi00350.kgml: Tyrosine metabolism
path_nsi00350.kgml: Initialization took 0.15 seconds
path_nsi00350.kgml: (not found)
path_nsi00350.kgml: --- 0.21 seconds ---

path_nsi00360.kgml: Phenylalanine metabolism
path_nsi00360.kgml: Initialization took 0.10 seconds
path_nsi00360.kgml: (not found)
path_nsi00360.kgml: --- 0.16 seconds ---

path_nsi00380.kgml: Tryptophan metabolism
path_nsi00380.kgml: Initialization took 0.09 seconds
path_nsi00380.kgml: (not found)
path_nsi00380.kgml: --- 0.14 seconds ---

path_nsi00400.kgml: Phenylalanine, tyrosine and tryptophan biosynthesis
path_nsi00400.kgml: Initialization took 0.59 seconds
path_nsi00400.kgml:
path_nsi00400.kgml: Found a trail of span 2 without skipping any vertex
path_nsi00400.kgml: 57 -> 56
path_nsi00400.kgml: {R00985, R00986} -> R01073
path_nsi00400.kgml: {nsi:A6J88_09405, nsi:A6J88_10530} -> nsi:A6J88_10525
path_nsi00400.kgml: {4.1.3.27, 4.1.3.27} -> 2.4.2.18
path_nsi00400.kgml:
path_nsi00400.kgml: --- 0.77 seconds ---

path_nsi00401.kgml: Novobiocin biosynthesis
path_nsi00401.kgml: Initialization took 0.09 seconds
path_nsi00401.kgml: (not found)
path_nsi00401.kgml: --- 0.14 seconds ---

path_nsi00410.kgml: beta-Alanine metabolism
path_nsi00410.kgml: Initialization took 0.10 seconds
path_nsi00410.kgml: (not found)
path_nsi00410.kgml: --- 0.16 seconds ---

path_nsi00430.kgml: Taurine and hypotaurine metabolism
path_nsi00430.kgml: Initialization took 0.09 seconds
path_nsi00430.kgml: (not found)
path_nsi00430.kgml: --- 0.16 seconds ---

path_nsi00440.kgml: Phosphonate and phosphinate metabolism
path_nsi00440.kgml: Initialization took 0.06 seconds
path_nsi00440.kgml: (not found)
path_nsi00440.kgml: --- 0.13 seconds ---

path_nsi00450.kgml: Selenocompound metabolism
path_nsi00450.kgml: Initialization took 0.15 seconds
path_nsi00450.kgml: (not found)
path_nsi00450.kgml: --- 0.21 seconds ---

path_nsi00460.kgml: Cyanoamino acid metabolism
path_nsi00460.kgml: Initialization took 0.10 seconds
path_nsi00460.kgml: (not found)
path_nsi00460.kgml: --- 0.16 seconds ---

path_nsi00471.kgml: D-Glutamine and D-glutamate metabolism
path_nsi00471.kgml: Initialization took 0.10 seconds
path_nsi00471.kgml: (not found)
path_nsi00471.kgml: --- 0.16 seconds ---

path_nsi00473.kgml: D-Alanine metabolism
path_nsi00473.kgml: Initialization took 0.10 seconds
path_nsi00473.kgml: (not found)
path_nsi00473.kgml: --- 0.16 seconds ---

path_nsi00480.kgml: Glutathione metabolism
path_nsi00480.kgml: Initialization took 0.25 seconds
path_nsi00480.kgml: (not found)
path_nsi00480.kgml: --- 0.30 seconds ---

path_nsi00500.kgml: Starch and sucrose metabolism
path_nsi00500.kgml: Initialization took 0.24 seconds
path_nsi00500.kgml:
path_nsi00500.kgml: Found a trail of span 2 containing skipped vertices
path_nsi00500.kgml: 118 -> 119
path_nsi00500.kgml: R00299 -> R00771
path_nsi00500.kgml: nsi:A6J88_00070 -> {nsi:A6J88_00080, nsi:A6J88_01465}
path_nsi00500.kgml: {2.7.1.1, 2.7.1.2} -> 5.3.1.9
path_nsi00500.kgml: Skipped genes: nsi:A6J88_00075, nsi:A6J88_13770
path_nsi00500.kgml:
path_nsi00500.kgml: Found a trail of span 2 without skipping any vertex
path_nsi00500.kgml: 128 -> 126
path_nsi00500.kgml: R01555 -> R11310
path_nsi00500.kgml: nsi:A6J88_00840 -> nsi:A6J88_00835
path_nsi00500.kgml: 2.4.1.8 -> 5.4.2.6
path_nsi00500.kgml:
path_nsi00500.kgml: --- 0.39 seconds ---

path_nsi00520.kgml: Amino sugar and nucleotide sugar metabolism
path_nsi00520.kgml: Initialization took 0.50 seconds
path_nsi00520.kgml:
path_nsi00520.kgml: Found a trail of span 2 containing skipped vertices
path_nsi00520.kgml: 289 -> 261
path_nsi00520.kgml: R01786 -> R02740
path_nsi00520.kgml: nsi:A6J88_00070 -> {nsi:A6J88_00080, nsi:A6J88_01465}
path_nsi00520.kgml: {2.7.1.1, 2.7.1.2} -> 5.3.1.9
path_nsi00520.kgml: Skipped genes: nsi:A6J88_00075, nsi:A6J88_13770
path_nsi00520.kgml:
path_nsi00520.kgml: --- 0.65 seconds ---

path_nsi00521.kgml: Streptomycin biosynthesis
path_nsi00521.kgml: Initialization took 0.14 seconds
path_nsi00521.kgml:
path_nsi00521.kgml: Found a trail of span 2 without skipping any vertex
path_nsi00521.kgml: 44 -> 43
path_nsi00521.kgml: R02328 -> R06513
path_nsi00521.kgml: nsi:A6J88_01390 -> nsi:A6J88_01385
path_nsi00521.kgml: 2.7.7.24 -> 4.2.1.46
path_nsi00521.kgml:
path_nsi00521.kgml: --- 0.26 seconds ---

path_nsi00523.kgml: Polyketide sugar unit biosynthesis
path_nsi00523.kgml: Initialization took 0.09 seconds
path_nsi00523.kgml:
path_nsi00523.kgml: Found a trail of span 2 without skipping any vertex
path_nsi00523.kgml: 27 -> 26
path_nsi00523.kgml: R02328 -> R06513
path_nsi00523.kgml: nsi:A6J88_01390 -> nsi:A6J88_01385
path_nsi00523.kgml: 2.7.7.24 -> 4.2.1.46
path_nsi00523.kgml:
path_nsi00523.kgml: --- 0.22 seconds ---

path_nsi00525.kgml: Acarbose and validamycin biosynthesis
path_nsi00525.kgml: Initialization took 0.09 seconds
path_nsi00525.kgml:
path_nsi00525.kgml: Found a trail of span 2 without skipping any vertex
path_nsi00525.kgml: 58 -> 59
path_nsi00525.kgml: R02328 -> R06513
path_nsi00525.kgml: nsi:A6J88_01390 -> nsi:A6J88_01385
path_nsi00525.kgml: 2.7.7.24 -> 4.2.1.46
path_nsi00525.kgml:
path_nsi00525.kgml: --- 0.22 seconds ---

path_nsi00540.kgml: Lipopolysaccharide biosynthesis
path_nsi00540.kgml: Initialization took 0.59 seconds
path_nsi00540.kgml:
path_nsi00540.kgml: Found a trail of span 2 containing skipped vertices
path_nsi00540.kgml: 90 -> [89] -> 88
path_nsi00540.kgml: R04567 -> [R04587] -> R04550
path_nsi00540.kgml: nsi:A6J88_02620 -> [nsi:A6J88_03150] -> nsi:A6J88_02630
path_nsi00540.kgml: 2.3.1.129 -> [3.5.1.108] -> 2.3.1.191
path_nsi00540.kgml: Skipped genes: nsi:A6J88_02625
path_nsi00540.kgml:
path_nsi00540.kgml: --- 0.78 seconds ---

path_nsi00550.kgml: Peptidoglycan biosynthesis
path_nsi00550.kgml: Initialization took 0.55 seconds
path_nsi00550.kgml:
path_nsi00550.kgml: Found a trail of span 2 containing skipped vertices
path_nsi00550.kgml: 29 -> 28
path_nsi00550.kgml: R04573 -> R05629
path_nsi00550.kgml: nsi:A6J88_04665 -> nsi:A6J88_04680
path_nsi00550.kgml: 6.3.2.10 -> 2.7.8.13
path_nsi00550.kgml: Skipped genes: nsi:A6J88_04670
path_nsi00550.kgml:
path_nsi00550.kgml: Found a trail of span 2 containing skipped vertices
path_nsi00550.kgml: 23 -> 35
path_nsi00550.kgml: R04617 -> R05630
path_nsi00550.kgml: nsi:A6J88_04665 -> nsi:A6J88_04680
path_nsi00550.kgml: 6.3.2.10 -> 2.7.8.13
path_nsi00550.kgml: Skipped genes: nsi:A6J88_04670
path_nsi00550.kgml:
path_nsi00550.kgml: --- 0.83 seconds ---

path_nsi00561.kgml: Glycerolipid metabolism
path_nsi00561.kgml: Initialization took 0.13 seconds
path_nsi00561.kgml: (not found)
path_nsi00561.kgml: --- 0.22 seconds ---

path_nsi00562.kgml: Inositol phosphate metabolism
path_nsi00562.kgml: Initialization took 0.08 seconds
path_nsi00562.kgml: (not found)
path_nsi00562.kgml: --- 0.16 seconds ---

path_nsi00564.kgml: Glycerophospholipid metabolism
path_nsi00564.kgml: Initialization took 0.39 seconds
path_nsi00564.kgml: (not found)
path_nsi00564.kgml: --- 0.48 seconds ---

path_nsi00565.kgml: Ether lipid metabolism
path_nsi00565.kgml: Initialization took 0.09 seconds
path_nsi00565.kgml: (not found)
path_nsi00565.kgml: --- 0.17 seconds ---

path_nsi00592.kgml: alpha-Linolenic acid metabolism
path_nsi00592.kgml: Initialization took 0.09 seconds
path_nsi00592.kgml: (not found)
path_nsi00592.kgml: --- 0.19 seconds ---

path_nsi00620.kgml: Pyruvate metabolism
path_nsi00620.kgml: Initialization took 1.25 seconds
path_nsi00620.kgml:
path_nsi00620.kgml: Found a trail of span 4 containing skipped vertices
path_nsi00620.kgml: 123 -> 55 -> [124] -> 125 -> 124
path_nsi00620.kgml: R00014 -> R03270 -> [R02569] -> R07618 -> R02569
path_nsi00620.kgml: nsi:A6J88_09435 -> nsi:A6J88_09435 -> [nsi:A6J88_09445] -> {nsi:A6J88_09450, nsi:A6J88_12565, nsi:A6J88_13640} -> nsi:A6J88_09445
path_nsi00620.kgml: {1.2.4.1, 2.2.1.6, 4.1.1.1} -> 1.2.4.1 -> [2.3.1.12] -> 1.8.1.4 -> 2.3.1.12
path_nsi00620.kgml:
path_nsi00620.kgml: --- 2.86 seconds ---

path_nsi00625.kgml: Chloroalkane and chloroalkene degradation
path_nsi00625.kgml: Initialization took 0.09 seconds
path_nsi00625.kgml: (not found)
path_nsi00625.kgml: --- 0.15 seconds ---

path_nsi00626.kgml: Naphthalene degradation
path_nsi00626.kgml: Initialization took 0.09 seconds
path_nsi00626.kgml: (not found)
path_nsi00626.kgml: --- 0.15 seconds ---

path_nsi00627.kgml: Aminobenzoate degradation
path_nsi00627.kgml: Initialization took 0.05 seconds
path_nsi00627.kgml: (not found)
path_nsi00627.kgml: --- 0.11 seconds ---

path_nsi00630.kgml: Glyoxylate and dicarboxylate metabolism
path_nsi00630.kgml: Initialization took 0.45 seconds
path_nsi00630.kgml: (not found)
path_nsi00630.kgml: --- 0.53 seconds ---

path_nsi00633.kgml: Nitrotoluene degradation
path_nsi00633.kgml: Initialization took 0.09 seconds
path_nsi00633.kgml: (not found)
path_nsi00633.kgml: --- 0.15 seconds ---

path_nsi00640.kgml: Propanoate metabolism
path_nsi00640.kgml: Initialization took 0.55 seconds
path_nsi00640.kgml:
path_nsi00640.kgml: Found a trail of span 5 containing skipped vertices
path_nsi00640.kgml: 68 -> [52] -> 105 -> 195 -> 197 -> [111] -> 114
path_nsi00640.kgml: R01353 -> [R00921] -> R00931 -> R11263 -> R11264 -> [R04425] -> R00409
path_nsi00640.kgml: {nsi:A6J88_05125, nsi:A6J88_07135} -> [nsi:A6J88_13340] -> nsi:A6J88_05095 -> nsi:A6J88_05110 -> nsi:A6J88_05115 -> [nsi:A6J88_06895] -> nsi:A6J88_05090
path_nsi00640.kgml: {2.7.2.1, 2.7.2.15} -> [{2.3.1.222, 2.3.1.8}] -> 2.3.3.5 -> 4.2.1.117 -> ? -> [4.2.1.99] -> 4.1.3.30
path_nsi00640.kgml: Skipped genes: nsi:A6J88_05105, nsi:A6J88_05100
path_nsi00640.kgml:
path_nsi00640.kgml: --- 0.70 seconds ---

path_nsi00643.kgml: Styrene degradation
path_nsi00643.kgml: Initialization took 0.06 seconds
path_nsi00643.kgml: (not found)
path_nsi00643.kgml: --- 0.11 seconds ---

path_nsi00650.kgml: Butanoate metabolism
path_nsi00650.kgml: Initialization took 0.18 seconds
path_nsi00650.kgml: (not found)
path_nsi00650.kgml: --- 0.26 seconds ---

path_nsi00660.kgml: C5-Branched dibasic acid metabolism
path_nsi00660.kgml: Initialization took 0.14 seconds
path_nsi00660.kgml: (not found)
path_nsi00660.kgml: --- 0.22 seconds ---

path_nsi00670.kgml: One carbon pool by folate
path_nsi00670.kgml: Initialization took 0.23 seconds
path_nsi00670.kgml: (not found)
path_nsi00670.kgml: --- 0.41 seconds ---

path_nsi00680.kgml: Methane metabolism
path_nsi00680.kgml: Initialization took 0.43 seconds
path_nsi00680.kgml:
path_nsi00680.kgml: Found a trail of span 2 without skipping any vertex
path_nsi00680.kgml: 103 -> 102
path_nsi00680.kgml: R06983 -> R00527
path_nsi00680.kgml: nsi:A6J88_08110 -> {nsi:A6J88_08105, nsi:A6J88_11550}
path_nsi00680.kgml: 1.1.1.284 -> 3.1.2.12
path_nsi00680.kgml:
path_nsi00680.kgml: --- 0.54 seconds ---

path_nsi00730.kgml: Thiamine metabolism
path_nsi00730.kgml: Initialization took 0.18 seconds
path_nsi00730.kgml: (not found)
path_nsi00730.kgml: --- 0.23 seconds ---

path_nsi00740.kgml: Riboflavin metabolism
path_nsi00740.kgml: Initialization took 0.14 seconds
path_nsi00740.kgml: (not found)
path_nsi00740.kgml: --- 0.20 seconds ---

path_nsi00750.kgml: Vitamin B6 metabolism
path_nsi00750.kgml: Initialization took 0.13 seconds
path_nsi00750.kgml: (not found)
path_nsi00750.kgml: --- 0.19 seconds ---

path_nsi00760.kgml: Nicotinate and nicotinamide metabolism
path_nsi00760.kgml: Initialization took 0.33 seconds
path_nsi00760.kgml:
path_nsi00760.kgml: Found a trail of span 2 without skipping any vertex
path_nsi00760.kgml: 71 -> 72
path_nsi00760.kgml: R00481 -> R04292
path_nsi00760.kgml: nsi:A6J88_13730 -> nsi:A6J88_13735
path_nsi00760.kgml: 1.4.3.16 -> 2.5.1.72
path_nsi00760.kgml:
path_nsi00760.kgml: --- 0.47 seconds ---

path_nsi00770.kgml: Pantothenate and CoA biosynthesis
path_nsi00770.kgml: Initialization took 0.28 seconds
path_nsi00770.kgml:
path_nsi00770.kgml: Found a trail of span 2 containing skipped vertices
path_nsi00770.kgml: 82 -> 81
path_nsi00770.kgml: R00006 -> R03051
path_nsi00770.kgml: {nsi:A6J88_01095, nsi:A6J88_01100} -> nsi:A6J88_01110
path_nsi00770.kgml: 2.2.1.6 -> 1.1.1.86
path_nsi00770.kgml: Skipped genes: nsi:A6J88_01105
path_nsi00770.kgml:
path_nsi00770.kgml: --- 0.41 seconds ---

path_nsi00780.kgml: Biotin metabolism
path_nsi00780.kgml: Initialization took 0.18 seconds
path_nsi00780.kgml:
path_nsi00780.kgml: Found a trail of span 2 without skipping any vertex
path_nsi00780.kgml: 32 -> 31
path_nsi00780.kgml: R03231 -> R03182
path_nsi00780.kgml: nsi:A6J88_00165 -> nsi:A6J88_00160
path_nsi00780.kgml: 2.6.1.62 -> 6.3.3.3
path_nsi00780.kgml:
path_nsi00780.kgml: --- 0.31 seconds ---

path_nsi00785.kgml: Lipoic acid metabolism
path_nsi00785.kgml: Initialization took 0.05 seconds
path_nsi00785.kgml:
path_nsi00785.kgml: Found a trail of span 2 without skipping any vertex
path_nsi00785.kgml: 5 -> 6
path_nsi00785.kgml: R07768 -> R07769
path_nsi00785.kgml: nsi:A6J88_11085 -> nsi:A6J88_11080
path_nsi00785.kgml: 2.8.1.8 -> 2.3.1.181
path_nsi00785.kgml:
path_nsi00785.kgml: Found a trail of span 2 without skipping any vertex
path_nsi00785.kgml: 11 -> 10
path_nsi00785.kgml: R07766 -> R07767
path_nsi00785.kgml: nsi:A6J88_11080 -> nsi:A6J88_11085
path_nsi00785.kgml: 2.3.1.181 -> 2.8.1.8
path_nsi00785.kgml:
path_nsi00785.kgml: --- 0.19 seconds ---

path_nsi00790.kgml: Folate biosynthesis
path_nsi00790.kgml: Initialization took 0.73 seconds
path_nsi00790.kgml:
path_nsi00790.kgml: Found a trail of span 5 containing skipped vertices
path_nsi00790.kgml: 93 -> 117 -> 94 -> [118] -> 122 -> 126
path_nsi00790.kgml: R09394 -> R11372 -> R09395 -> [R09726] -> R09735 -> R11581
path_nsi00790.kgml: nsi:A6J88_00685 -> {nsi:A6J88_00695, nsi:A6J88_05030} -> nsi:A6J88_00705 -> [nsi:A6J88_00730] -> nsi:A6J88_00680 -> {nsi:A6J88_00690, nsi:A6J88_08145}
path_nsi00790.kgml: 4.1.99.22 -> 4.6.1.17 -> 2.8.1.12 -> [2.7.7.75] -> 2.10.1.1 -> 2.7.7.77
path_nsi00790.kgml: Skipped genes: nsi:A6J88_00700
path_nsi00790.kgml:
path_nsi00790.kgml: Found a trail of span 4 containing skipped vertices
path_nsi00790.kgml: 93 -> [117] -> 94 -> [118] -> 122 -> 126
path_nsi00790.kgml: R09394 -> [R11372] -> R09395 -> [R09726] -> R09735 -> R11581
path_nsi00790.kgml: nsi:A6J88_00685 -> [{nsi:A6J88_00695, nsi:A6J88_05030}] -> nsi:A6J88_00705 -> [nsi:A6J88_00730] -> nsi:A6J88_00680 -> {nsi:A6J88_00690, nsi:A6J88_08145}
path_nsi00790.kgml: 4.1.99.22 -> [4.6.1.17] -> 2.8.1.12 -> [2.7.7.75] -> 2.10.1.1 -> 2.7.7.77
path_nsi00790.kgml: Skipped genes: nsi:A6J88_00700, nsi:A6J88_00695
path_nsi00790.kgml:
path_nsi00790.kgml: Found a trail of span 3 containing skipped vertices
path_nsi00790.kgml: 96 -> 102 -> 103
path_nsi00790.kgml: R09959 -> R10002 -> R09978
path_nsi00790.kgml: nsi:A6J88_00035 -> nsi:A6J88_00025 -> nsi:A6J88_00045
path_nsi00790.kgml: 4.1.2.50 -> 4.3.99.3 -> 6.3.4.20
path_nsi00790.kgml: Skipped genes: nsi:A6J88_00030, nsi:A6J88_00040
path_nsi00790.kgml:
path_nsi00790.kgml: Found a trail of span 2 containing skipped vertices
path_nsi00790.kgml: 96 -> [102] -> 103
path_nsi00790.kgml: R09959 -> [R10002] -> R09978
path_nsi00790.kgml: nsi:A6J88_00035 -> [nsi:A6J88_00025] -> nsi:A6J88_00045
path_nsi00790.kgml: 4.1.2.50 -> [4.3.99.3] -> 6.3.4.20
path_nsi00790.kgml: Skipped genes: nsi:A6J88_00040
path_nsi00790.kgml:
path_nsi00790.kgml: --- 1.16 seconds ---

path_nsi00860.kgml: Porphyrin and chlorophyll metabolism
path_nsi00860.kgml: Initialization took 0.34 seconds
path_nsi00860.kgml:
path_nsi00860.kgml: Found a trail of span 2 containing skipped vertices
path_nsi00860.kgml: 270 -> 269
path_nsi00860.kgml: R03165 -> R03197
path_nsi00860.kgml: nsi:A6J88_12085 -> nsi:A6J88_12065
path_nsi00860.kgml: 4.2.1.75 -> 4.1.1.37
path_nsi00860.kgml: Skipped genes: nsi:A6J88_12080, nsi:A6J88_12075
path_nsi00860.kgml:
path_nsi00860.kgml: Found a trail of span 2 without skipping any vertex
path_nsi00860.kgml: 270 -> 271
path_nsi00860.kgml: R03165 -> R03194
path_nsi00860.kgml: nsi:A6J88_12085 -> {nsi:A6J88_11445, nsi:A6J88_12080}
path_nsi00860.kgml: 4.2.1.75 -> 2.1.1.107
path_nsi00860.kgml:
path_nsi00860.kgml: --- 0.56 seconds ---

path_nsi00900.kgml: Terpenoid backbone biosynthesis
path_nsi00900.kgml: Initialization took 0.18 seconds
path_nsi00900.kgml: (not found)
path_nsi00900.kgml: --- 0.24 seconds ---

path_nsi00906.kgml: Carotenoid biosynthesis
path_nsi00906.kgml: Initialization took 0.06 seconds
path_nsi00906.kgml: (not found)
path_nsi00906.kgml: --- 0.11 seconds ---

path_nsi00910.kgml: Nitrogen metabolism
path_nsi00910.kgml: Initialization took 0.33 seconds
path_nsi00910.kgml:
path_nsi00910.kgml: Found a trail of span 2 containing skipped vertices
path_nsi00910.kgml: 150 -> 25
path_nsi00910.kgml: R09497 -> R00798
path_nsi00910.kgml: {nsi:A6J88_00645, nsi:A6J88_00655, nsi:A6J88_00725} -> {nsi:A6J88_00645, nsi:A6J88_00655, nsi:A6J88_00725}
path_nsi00910.kgml: 1.7.5.1 -> ?
path_nsi00910.kgml: Skipped genes: nsi:A6J88_00650
path_nsi00910.kgml:
path_nsi00910.kgml: --- 0.46 seconds ---

path_nsi00920.kgml: Sulfur metabolism
path_nsi00920.kgml: Initialization took 0.28 seconds
path_nsi00920.kgml: (not found)
path_nsi00920.kgml: --- 0.33 seconds ---

path_nsi00970.kgml: Aminoacyl-tRNA biosynthesis
path_nsi00970.kgml: Initialization took 0.83 seconds
path_nsi00970.kgml: (not found)
path_nsi00970.kgml: --- 0.88 seconds ---

path_nsi01040.kgml: Biosynthesis of unsaturated fatty acids
path_nsi01040.kgml: Initialization took 0.05 seconds
path_nsi01040.kgml: (not found)
path_nsi01040.kgml: --- 0.10 seconds ---

path_nsi01054.kgml: Nonribosomal peptide structures
path_nsi01054.kgml: Initialization took 0.05 seconds
path_nsi01054.kgml: (not found)
path_nsi01054.kgml: --- 0.10 seconds ---

--- 364.77 seconds ---
