# Supplementary material for: CoMetGeNe: mining conserved neighborhood patterns in metabolic and genomic contexts
Source: BMC Bioinformatics. 2019 Jan 10;20:19. doi: 10.1186/s12859-018-2542-2 (PMC6327494; doi:10.1186/s12859-018-2542-2)
Supplement: Supplementary file 14 — Trail finding results for completely assembled representative bacterial genomes present in NCBI Genomes. Of the 1,545 fully assembled representative bacterial genomes in NCBI, corresponding entries have been identified in KEGG for 1,467 species, for which trail finding has been performed for all combinations of gap parameters δG and δD ranging from 0 to 3. This additional file is available from https://doi.org/10.6084/m9.figshare.7288769. (GZ 178,532 kb) [file 12859_2018_2542_MOESM14_ESM.gz › results/sfw_dG1_dD1.hnet]

--- delta_G = 1, delta_D = 1 ---

path_sfw00010.kgml: Glycolysis / Gluconeogenesis
path_sfw00010.kgml: Initialization took 13.93 seconds
path_sfw00010.kgml:
path_sfw00010.kgml: Found a trail of span 4 containing skipped vertices
path_sfw00010.kgml: 75 -> 49 -> 50 -> [124] -> 48
path_sfw00010.kgml: R07618 -> R03270 -> R02569 -> [R01196] -> R00014
path_sfw00010.kgml: {sfw:WN53_02880, sfw:WN53_06920} -> sfw:WN53_02890 -> sfw:WN53_02885 -> [sfw:WN53_21765] -> sfw:WN53_02890
path_sfw00010.kgml: 1.8.1.4 -> 1.2.4.1 -> 2.3.1.12 -> [{1.2.7.1, 1.2.7.11}] -> {1.2.4.1, 2.2.1.6, 4.1.1.1}
path_sfw00010.kgml:
path_sfw00010.kgml: Found a trail of span 3 without skipping any vertex
path_sfw00010.kgml: 62 -> 67 -> 64
path_sfw00010.kgml: R02740 -> R02739 -> R03321
path_sfw00010.kgml: {sfw:WN53_04245, sfw:WN53_04250, sfw:WN53_05510} -> {sfw:WN53_04245, sfw:WN53_04250, sfw:WN53_05510} -> {sfw:WN53_04245, sfw:WN53_04250, sfw:WN53_05510}
path_sfw00010.kgml: 5.3.1.9 -> {5.1.3.15, 5.3.1.9} -> 5.3.1.9
path_sfw00010.kgml:
path_sfw00010.kgml: Found a trail of span 2 without skipping any vertex
path_sfw00010.kgml: 79 -> 81
path_sfw00010.kgml: R05132 -> R05133
path_sfw00010.kgml: {sfw:WN53_10700, sfw:WN53_26580} -> {sfw:WN53_06110, sfw:WN53_08105, sfw:WN53_08970, sfw:WN53_10705, sfw:WN53_20395, sfw:WN53_21430}
path_sfw00010.kgml: ? -> 3.2.1.86
path_sfw00010.kgml:
path_sfw00010.kgml: Found a trail of span 2 containing skipped vertices
path_sfw00010.kgml: 76 -> [57] -> 14
path_sfw00010.kgml: R01512 -> [R01061] -> R01070
path_sfw00010.kgml: sfw:WN53_02480 -> [{sfw:WN53_22370, sfw:WN53_24435}] -> {sfw:WN53_00515, sfw:WN53_01440, sfw:WN53_02475}
path_sfw00010.kgml: 2.7.2.3 -> [{1.2.1.12, 1.2.1.59}] -> 4.1.2.13
path_sfw00010.kgml:
path_sfw00010.kgml: Found a trail of span 2 without skipping any vertex
path_sfw00010.kgml: 80 -> 82
path_sfw00010.kgml: R04394 -> R05134
path_sfw00010.kgml: {sfw:WN53_10700, sfw:WN53_26580} -> {sfw:WN53_06110, sfw:WN53_08105, sfw:WN53_08970, sfw:WN53_10705, sfw:WN53_20395, sfw:WN53_21430}
path_sfw00010.kgml: ? -> 3.2.1.86
path_sfw00010.kgml:
path_sfw00010.kgml: --- 17.95 seconds ---

path_sfw00030.kgml: Pentose phosphate pathway
path_sfw00030.kgml: Initialization took 14.47 seconds
path_sfw00030.kgml:
path_sfw00030.kgml: Found a trail of span 3 containing skipped vertices
path_sfw00030.kgml: 141 -> 140 -> 38
path_sfw00030.kgml: R10407 -> R10408 -> R05605
path_sfw00030.kgml: {sfw:WN53_22580, sfw:WN53_22585, sfw:WN53_22590, sfw:WN53_22595} -> sfw:WN53_22575 -> {sfw:WN53_11000, sfw:WN53_22570, sfw:WN53_22605}
path_sfw00030.kgml: 2.7.1.203 -> 4.3.1.29 -> {4.1.2.14, 4.1.2.55}
path_sfw00030.kgml: Skipped genes: sfw:WN53_22600
path_sfw00030.kgml:
path_sfw00030.kgml: Found a trail of span 3 containing skipped vertices
path_sfw00030.kgml: 41 -> 42 -> [46] -> 44
path_sfw00030.kgml: R02749 -> R01066 -> [R01641] -> R01057
path_sfw00030.kgml: sfw:WN53_11605 -> {sfw:WN53_11595, sfw:WN53_17450} -> [{sfw:WN53_02550, sfw:WN53_22025, sfw:WN53_22030, sfw:WN53_25715}] -> sfw:WN53_11605
path_sfw00030.kgml: 5.4.2.7 -> 4.1.2.4 -> [2.2.1.1] -> {5.4.2.2, 5.4.2.7}
path_sfw00030.kgml: Skipped genes: sfw:WN53_11600
path_sfw00030.kgml:
path_sfw00030.kgml: Found a trail of span 2 without skipping any vertex
path_sfw00030.kgml: 53 -> 37
path_sfw00030.kgml: R02740 -> R02739
path_sfw00030.kgml: {sfw:WN53_04245, sfw:WN53_04250, sfw:WN53_05510} -> {sfw:WN53_04245, sfw:WN53_04250, sfw:WN53_05510}
path_sfw00030.kgml: 5.3.1.9 -> {5.1.3.15, 5.3.1.9}
path_sfw00030.kgml:
path_sfw00030.kgml: Found a trail of span 2 containing skipped vertices
path_sfw00030.kgml: 141 -> [140] -> 38
path_sfw00030.kgml: R10407 -> [R10408] -> R05605
path_sfw00030.kgml: {sfw:WN53_22580, sfw:WN53_22585, sfw:WN53_22590, sfw:WN53_22595} -> [sfw:WN53_22575] -> {sfw:WN53_11000, sfw:WN53_22570, sfw:WN53_22605}
path_sfw00030.kgml: 2.7.1.203 -> [4.3.1.29] -> {4.1.2.14, 4.1.2.55}
path_sfw00030.kgml: Skipped genes: sfw:WN53_22600
path_sfw00030.kgml:
path_sfw00030.kgml: Found a trail of span 2 without skipping any vertex
path_sfw00030.kgml: 49 -> 46
path_sfw00030.kgml: R01830 -> R01641
path_sfw00030.kgml: {sfw:WN53_02550, sfw:WN53_22025, sfw:WN53_22030, sfw:WN53_25715} -> {sfw:WN53_02550, sfw:WN53_22025, sfw:WN53_22030, sfw:WN53_25715}
path_sfw00030.kgml: 2.2.1.1 -> 2.2.1.1
path_sfw00030.kgml:
path_sfw00030.kgml: Found a trail of span 2 without skipping any vertex
path_sfw00030.kgml: 62 -> 61
path_sfw00030.kgml: R01737 -> R02036
path_sfw00030.kgml: {sfw:WN53_05565, sfw:WN53_06410} -> sfw:WN53_05570
path_sfw00030.kgml: 2.7.1.12 -> 4.2.1.12
path_sfw00030.kgml:
path_sfw00030.kgml: --- 15.87 seconds ---

path_sfw00040.kgml: Pentose and glucuronate interconversions
path_sfw00040.kgml: Initialization took 8.16 seconds
path_sfw00040.kgml:
path_sfw00040.kgml: Found a trail of span 5 containing skipped vertices
path_sfw00040.kgml: 65 -> 64 -> [78] -> 75 -> [78] -> 84 -> 78
path_sfw00040.kgml: R07127 -> R07125 -> [R03244] -> R05850 -> [R03244] -> R01901 -> R03244
path_sfw00040.kgml: {sfw:WN53_17145, sfw:WN53_21600} -> sfw:WN53_21605 -> [{sfw:WN53_17140, sfw:WN53_21610}] -> {sfw:WN53_17135, sfw:WN53_21615, sfw:WN53_21955} -> [{sfw:WN53_17140, sfw:WN53_21610}] -> {sfw:WN53_17145, sfw:WN53_21600} -> {sfw:WN53_17140, sfw:WN53_21610}
path_sfw00040.kgml: 2.7.1.53 -> 4.1.1.85 -> [5.1.3.22] -> 5.1.3.4 -> [5.1.3.22] -> 2.7.1.53 -> 5.1.3.22
path_sfw00040.kgml:
path_sfw00040.kgml: Found a trail of span 4 containing skipped vertices
path_sfw00040.kgml: 65 -> [64] -> 84 -> [78] -> 75 -> 78
path_sfw00040.kgml: R07127 -> [R07125] -> R01901 -> [R03244] -> R05850 -> R03244
path_sfw00040.kgml: {sfw:WN53_17145, sfw:WN53_21600} -> [sfw:WN53_21605] -> {sfw:WN53_17145, sfw:WN53_21600} -> [{sfw:WN53_17140, sfw:WN53_21610}] -> {sfw:WN53_17135, sfw:WN53_21615, sfw:WN53_21955} -> {sfw:WN53_17140, sfw:WN53_21610}
path_sfw00040.kgml: 2.7.1.53 -> [4.1.1.85] -> 2.7.1.53 -> [5.1.3.22] -> 5.1.3.4 -> 5.1.3.22
path_sfw00040.kgml: Skipped genes: sfw:WN53_21605
path_sfw00040.kgml:
path_sfw00040.kgml: Found a trail of span 3 containing skipped vertices
path_sfw00040.kgml: 103 -> 104 -> [103] -> 199
path_sfw00040.kgml: R02454 -> R05606 -> [R02454] -> R10848
path_sfw00040.kgml: {sfw:WN53_00505, sfw:WN53_25080} -> {sfw:WN53_00490, sfw:WN53_25075} -> [{sfw:WN53_00505, sfw:WN53_25080}] -> sfw:WN53_00495
path_sfw00040.kgml: 1.1.1.57 -> 4.2.1.8 -> [1.1.1.57] -> 1.1.1.380
path_sfw00040.kgml: Skipped genes: sfw:WN53_00500
path_sfw00040.kgml:
path_sfw00040.kgml: Found a trail of span 2 containing skipped vertices
path_sfw00040.kgml: 106 -> [107] -> 105
path_sfw00040.kgml: R01983 -> [R02555] -> R01540
path_sfw00040.kgml: sfw:WN53_04550 -> [sfw:WN53_16455] -> sfw:WN53_04545
path_sfw00040.kgml: 5.3.1.12 -> [1.1.1.58] -> 4.2.1.7
path_sfw00040.kgml:
path_sfw00040.kgml: Found a trail of span 2 containing skipped vertices
path_sfw00040.kgml: 127 -> 128
path_sfw00040.kgml: R01902 -> R01785
path_sfw00040.kgml: sfw:WN53_07155 -> sfw:WN53_07165
path_sfw00040.kgml: 2.7.1.5 -> 4.1.2.19
path_sfw00040.kgml: Skipped genes: sfw:WN53_07160
path_sfw00040.kgml:
path_sfw00040.kgml: Found a trail of span 2 without skipping any vertex
path_sfw00040.kgml: 72 -> 71
path_sfw00040.kgml: R01526 -> R01895
path_sfw00040.kgml: sfw:WN53_21200 -> sfw:WN53_21205
path_sfw00040.kgml: {2.7.1.16, 2.7.1.47} -> 1.1.1.56
path_sfw00040.kgml:
path_sfw00040.kgml: Found a trail of span 2 without skipping any vertex
path_sfw00040.kgml: 70 -> 68
path_sfw00040.kgml: R02439 -> R01761
path_sfw00040.kgml: sfw:WN53_20405 -> sfw:WN53_20400
path_sfw00040.kgml: 2.7.1.16 -> 5.3.1.4
path_sfw00040.kgml:
path_sfw00040.kgml: --- 9.91 seconds ---

path_sfw00051.kgml: Fructose and mannose metabolism
path_sfw00051.kgml: Initialization took 10.22 seconds
path_sfw00051.kgml:
path_sfw00051.kgml: Found a trail of span 4 containing skipped vertices
path_sfw00051.kgml: 87 -> 86 -> [88] -> 96 -> [93] -> 94
path_sfw00051.kgml: R05820 -> R05607 -> [R04779] -> R01070 -> [R01015] -> R02568
path_sfw00051.kgml: {sfw:WN53_00520, sfw:WN53_00525, sfw:WN53_00530} -> sfw:WN53_00535 -> [sfw:WN53_07110] -> {sfw:WN53_00515, sfw:WN53_01440, sfw:WN53_02475} -> [sfw:WN53_07100] -> {sfw:WN53_00515, sfw:WN53_01440, sfw:WN53_02475}
path_sfw00051.kgml: 2.7.1.198 -> 1.1.1.140 -> [2.7.1.11] -> 4.1.2.13 -> [5.3.1.1] -> 4.1.2.13
path_sfw00051.kgml:
path_sfw00051.kgml: Found a trail of span 3 without skipping any vertex
path_sfw00051.kgml: 98 -> 99 -> 101
path_sfw00051.kgml: R02437 -> R03014 -> R02263
path_sfw00051.kgml: sfw:WN53_07160 -> sfw:WN53_07155 -> sfw:WN53_07165
path_sfw00051.kgml: 5.3.1.14 -> 2.7.1.5 -> 4.1.2.19
path_sfw00051.kgml:
path_sfw00051.kgml: Found a trail of span 2 without skipping any vertex
path_sfw00051.kgml: 54 -> 92
path_sfw00051.kgml: R03232 -> R02071
path_sfw00051.kgml: {sfw:WN53_25015, sfw:WN53_25025} -> sfw:WN53_25020
path_sfw00051.kgml: 2.7.1.202 -> 2.7.1.56
path_sfw00051.kgml:
path_sfw00051.kgml: Found a trail of span 2 containing skipped vertices
path_sfw00051.kgml: 98 -> [99] -> 101
path_sfw00051.kgml: R02437 -> [R03014] -> R02263
path_sfw00051.kgml: sfw:WN53_07160 -> [sfw:WN53_07155] -> sfw:WN53_07165
path_sfw00051.kgml: 5.3.1.14 -> [2.7.1.5] -> 4.1.2.19
path_sfw00051.kgml:
path_sfw00051.kgml: Found a trail of span 2 without skipping any vertex
path_sfw00051.kgml: 192 -> 196
path_sfw00051.kgml: R08926 -> R10689
path_sfw00051.kgml: sfw:WN53_24695 -> sfw:WN53_24705
path_sfw00051.kgml: 1.1.1.122 -> ?
path_sfw00051.kgml:
path_sfw00051.kgml: --- 10.90 seconds ---

path_sfw00052.kgml: Galactose metabolism
path_sfw00052.kgml: Initialization took 5.36 seconds
path_sfw00052.kgml:
path_sfw00052.kgml: Found a trail of span 3 containing skipped vertices
path_sfw00052.kgml: 54 -> 53 -> [57] -> 58
path_sfw00052.kgml: R05570 -> R05571 -> [{R03236, R03237, R03238, R03239}] -> R01069
path_sfw00052.kgml: {sfw:WN53_06565, sfw:WN53_06570, sfw:WN53_06575} -> sfw:WN53_06580 -> [sfw:WN53_07110] -> {sfw:WN53_02050, sfw:WN53_05200, sfw:WN53_05225, sfw:WN53_06555, sfw:WN53_06560, sfw:WN53_21505}
path_sfw00052.kgml: 2.7.1.200 -> 1.1.1.251 -> [{2.7.1.11, 2.7.1.144, 2.7.1.56, 2.7.1.11, 2.7.1.11, 2.7.1.11}] -> 4.1.2.40
path_sfw00052.kgml:
path_sfw00052.kgml: Found a trail of span 3 without skipping any vertex
path_sfw00052.kgml: 172 -> 171 -> 82
path_sfw00052.kgml: R10619 -> R01092 -> R00955
path_sfw00052.kgml: {sfw:WN53_01435, sfw:WN53_15920} -> sfw:WN53_15925 -> sfw:WN53_15930
path_sfw00052.kgml: 5.1.3.3 -> 2.7.1.6 -> 2.7.7.12
path_sfw00052.kgml:
path_sfw00052.kgml: Found a trail of span 2 containing skipped vertices
path_sfw00052.kgml: 172 -> [171] -> 82
path_sfw00052.kgml: R10619 -> [R01092] -> R00955
path_sfw00052.kgml: {sfw:WN53_01435, sfw:WN53_15920} -> [sfw:WN53_15925] -> sfw:WN53_15930
path_sfw00052.kgml: 5.1.3.3 -> [2.7.1.6] -> 2.7.7.12
path_sfw00052.kgml: Skipped genes: sfw:WN53_15925
path_sfw00052.kgml:
path_sfw00052.kgml: --- 5.62 seconds ---

path_sfw00053.kgml: Ascorbate and aldarate metabolism
path_sfw00053.kgml: Initialization took 2.69 seconds
path_sfw00053.kgml:
path_sfw00053.kgml: Found a trail of span 4 without skipping any vertex
path_sfw00053.kgml: 89 -> 91 -> 90 -> 99
path_sfw00053.kgml: R03277 -> R02754 -> R02752 -> R08056
path_sfw00053.kgml: sfw:WN53_12370 -> sfw:WN53_12370 -> sfw:WN53_12365 -> sfw:WN53_12365
path_sfw00053.kgml: 4.1.2.20 -> 4.1.2.20 -> 4.2.1.40 -> 4.2.1.40
path_sfw00053.kgml:
path_sfw00053.kgml: Found a trail of span 4 without skipping any vertex
path_sfw00053.kgml: 133 -> 166 -> 167 -> 165
path_sfw00053.kgml: R07127 -> R07125 -> R03244 -> R05850
path_sfw00053.kgml: {sfw:WN53_17145, sfw:WN53_21600} -> sfw:WN53_21605 -> {sfw:WN53_17140, sfw:WN53_21610} -> {sfw:WN53_17135, sfw:WN53_21615, sfw:WN53_21955}
path_sfw00053.kgml: 2.7.1.53 -> 4.1.1.85 -> 5.1.3.22 -> 5.1.3.4
path_sfw00053.kgml:
path_sfw00053.kgml: Found a trail of span 3 containing skipped vertices
path_sfw00053.kgml: 133 -> 166 -> [167] -> 165
path_sfw00053.kgml: R07127 -> R07125 -> [R03244] -> R05850
path_sfw00053.kgml: {sfw:WN53_17145, sfw:WN53_21600} -> sfw:WN53_21605 -> [{sfw:WN53_17140, sfw:WN53_21610}] -> {sfw:WN53_17135, sfw:WN53_21615, sfw:WN53_21955}
path_sfw00053.kgml: 2.7.1.53 -> 4.1.1.85 -> [5.1.3.22] -> 5.1.3.4
path_sfw00053.kgml: Skipped genes: sfw:WN53_17140, sfw:WN53_21610
path_sfw00053.kgml:
path_sfw00053.kgml: Found a trail of span 3 containing skipped vertices
path_sfw00053.kgml: 133 -> [166] -> 167 -> 165
path_sfw00053.kgml: R07127 -> [R07125] -> R03244 -> R05850
path_sfw00053.kgml: {sfw:WN53_17145, sfw:WN53_21600} -> [sfw:WN53_21605] -> {sfw:WN53_17140, sfw:WN53_21610} -> {sfw:WN53_17135, sfw:WN53_21615, sfw:WN53_21955}
path_sfw00053.kgml: 2.7.1.53 -> [4.1.1.85] -> 5.1.3.22 -> 5.1.3.4
path_sfw00053.kgml: Skipped genes: sfw:WN53_21605
path_sfw00053.kgml:
path_sfw00053.kgml: --- 12.64 seconds ---

path_sfw00061.kgml: Fatty acid biosynthesis
path_sfw00061.kgml: Initialization took 4.75 seconds
path_sfw00061.kgml: Aborted (analysis takes longer than 300 seconds)

path_sfw00121.kgml: Secondary bile acid biosynthesis
path_sfw00121.kgml: Initialization took 0.09 seconds
path_sfw00121.kgml: (not found)
path_sfw00121.kgml: --- 0.14 seconds ---

path_sfw00130.kgml: Ubiquinone and other terpenoid-quinone biosynthesis
path_sfw00130.kgml: Initialization took 1.89 seconds
path_sfw00130.kgml:
path_sfw00130.kgml: Found a trail of span 6 without skipping any vertex
path_sfw00130.kgml: 69 -> 61 -> 54 -> 60 -> 59 -> 58
path_sfw00130.kgml: R01717 -> R08165 -> R08166 -> R04031 -> R04030 -> R07263
path_sfw00130.kgml: {sfw:WN53_25545, sfw:WN53_26475} -> sfw:WN53_25540 -> sfw:WN53_25535 -> sfw:WN53_25525 -> sfw:WN53_25520 -> sfw:WN53_25530
path_sfw00130.kgml: 5.4.4.2 -> 2.2.1.9 -> 4.2.99.20 -> 4.2.1.113 -> 6.2.1.26 -> 4.1.3.36
path_sfw00130.kgml:
path_sfw00130.kgml: Found a trail of span 5 containing skipped vertices
path_sfw00130.kgml: 69 -> 61 -> 54 -> [60] -> 59 -> 58
path_sfw00130.kgml: R01717 -> R08165 -> R08166 -> [R04031] -> R04030 -> R07263
path_sfw00130.kgml: {sfw:WN53_25545, sfw:WN53_26475} -> sfw:WN53_25540 -> sfw:WN53_25535 -> [sfw:WN53_25525] -> sfw:WN53_25520 -> sfw:WN53_25530
path_sfw00130.kgml: 5.4.4.2 -> 2.2.1.9 -> 4.2.99.20 -> [4.2.1.113] -> 6.2.1.26 -> 4.1.3.36
path_sfw00130.kgml: Skipped genes: sfw:WN53_25525
path_sfw00130.kgml:
path_sfw00130.kgml: Found a trail of span 5 containing skipped vertices
path_sfw00130.kgml: 69 -> [61] -> 54 -> 60 -> 59 -> 58
path_sfw00130.kgml: R01717 -> [R08165] -> R08166 -> R04031 -> R04030 -> R07263
path_sfw00130.kgml: {sfw:WN53_25545, sfw:WN53_26475} -> [sfw:WN53_25540] -> sfw:WN53_25535 -> sfw:WN53_25525 -> sfw:WN53_25520 -> sfw:WN53_25530
path_sfw00130.kgml: 5.4.4.2 -> [2.2.1.9] -> 4.2.99.20 -> 4.2.1.113 -> 6.2.1.26 -> 4.1.3.36
path_sfw00130.kgml: Skipped genes: sfw:WN53_25540
path_sfw00130.kgml:
path_sfw00130.kgml: Found a trail of span 5 containing skipped vertices
path_sfw00130.kgml: 69 -> 61 -> [54] -> 60 -> 59 -> 58
path_sfw00130.kgml: R01717 -> R08165 -> [R08166] -> R04031 -> R04030 -> R07263
path_sfw00130.kgml: {sfw:WN53_25545, sfw:WN53_26475} -> sfw:WN53_25540 -> [sfw:WN53_25535] -> sfw:WN53_25525 -> sfw:WN53_25520 -> sfw:WN53_25530
path_sfw00130.kgml: 5.4.4.2 -> 2.2.1.9 -> [4.2.99.20] -> 4.2.1.113 -> 6.2.1.26 -> 4.1.3.36
path_sfw00130.kgml: Skipped genes: sfw:WN53_25535
path_sfw00130.kgml:
path_sfw00130.kgml: Found a trail of span 5 containing skipped vertices
path_sfw00130.kgml: 69 -> 61 -> 54 -> 60 -> [59] -> 58
path_sfw00130.kgml: R01717 -> R08165 -> R08166 -> R04031 -> [R04030] -> R07263
path_sfw00130.kgml: {sfw:WN53_25545, sfw:WN53_26475} -> sfw:WN53_25540 -> sfw:WN53_25535 -> sfw:WN53_25525 -> [sfw:WN53_25520] -> sfw:WN53_25530
path_sfw00130.kgml: 5.4.4.2 -> 2.2.1.9 -> 4.2.99.20 -> 4.2.1.113 -> [6.2.1.26] -> 4.1.3.36
path_sfw00130.kgml:
path_sfw00130.kgml: --- 2.36 seconds ---

path_sfw00190.kgml: Oxidative phosphorylation
path_sfw00190.kgml: Initialization took 10.01 seconds
path_sfw00190.kgml: (not found)
path_sfw00190.kgml: --- 10.05 seconds ---

path_sfw00220.kgml: Arginine biosynthesis
path_sfw00220.kgml: Initialization took 1.79 seconds
path_sfw00220.kgml:
path_sfw00220.kgml: Found a trail of span 2 without skipping any vertex
path_sfw00220.kgml: 50 -> 51
path_sfw00220.kgml: R02649 -> R03443
path_sfw00220.kgml: sfw:WN53_06940 -> sfw:WN53_06945
path_sfw00220.kgml: 2.7.2.8 -> 1.2.1.38
path_sfw00220.kgml:
path_sfw00220.kgml: Found a trail of span 2 without skipping any vertex
path_sfw00220.kgml: 45 -> 47
path_sfw00220.kgml: R01954 -> R01086
path_sfw00220.kgml: sfw:WN53_06935 -> sfw:WN53_06930
path_sfw00220.kgml: 6.3.4.5 -> 4.3.2.1
path_sfw00220.kgml:
path_sfw00220.kgml: --- 1.99 seconds ---

path_sfw00230.kgml: Purine metabolism
path_sfw00230.kgml: Initialization took 49.04 seconds
path_sfw00230.kgml:
path_sfw00230.kgml: Found a trail of span 5 containing skipped vertices
path_sfw00230.kgml: 213 -> 217 -> [204] -> 195 -> 196 -> 195 -> [205] -> 218
path_sfw00230.kgml: R01227 -> R01228 -> [R01134] -> R01131 -> R01126 -> R01131 -> [R01130] -> R02719
path_sfw00230.kgml: {sfw:WN53_06225, sfw:WN53_12720, sfw:WN53_14565} -> sfw:WN53_14550 -> [sfw:WN53_12130] -> sfw:WN53_14550 -> {sfw:WN53_06225, sfw:WN53_12720, sfw:WN53_14565} -> sfw:WN53_14550 -> [sfw:WN53_00665] -> {sfw:WN53_06225, sfw:WN53_12720, sfw:WN53_14565}
path_sfw00230.kgml: 3.1.3.5 -> 2.7.1.73 -> [1.7.1.7] -> 2.7.1.73 -> {3.1.3.5, 3.1.3.99} -> 2.7.1.73 -> [1.1.1.205] -> 3.1.3.5
path_sfw00230.kgml:
path_sfw00230.kgml: Found a trail of span 4 containing skipped vertices
path_sfw00230.kgml: 186 -> [197] -> 195 -> 196 -> 195 -> [205] -> 218
path_sfw00230.kgml: R00183 -> [R01560] -> R01131 -> R01126 -> R01131 -> [R01130] -> R02719
path_sfw00230.kgml: {sfw:WN53_06225, sfw:WN53_12720, sfw:WN53_14565} -> [sfw:WN53_20445] -> sfw:WN53_14550 -> {sfw:WN53_06225, sfw:WN53_12720, sfw:WN53_14565} -> sfw:WN53_14550 -> [sfw:WN53_00665] -> {sfw:WN53_06225, sfw:WN53_12720, sfw:WN53_14565}
path_sfw00230.kgml: 3.1.3.5 -> [3.5.4.4] -> 2.7.1.73 -> {3.1.3.5, 3.1.3.99} -> 2.7.1.73 -> [1.1.1.205] -> 3.1.3.5
path_sfw00230.kgml:
path_sfw00230.kgml: Found a trail of span 3 containing skipped vertices
path_sfw00230.kgml: 144 -> 143 -> 436
path_sfw00230.kgml: R02423 -> R05554 -> R02935
path_sfw00230.kgml: {sfw:WN53_11320, sfw:WN53_13500, sfw:WN53_14685} -> sfw:WN53_14675 -> sfw:WN53_14690
path_sfw00230.kgml: 3.5.3.9 -> 3.5.3.26 -> {1.1.1.154, 1.1.1.350}
path_sfw00230.kgml: Skipped genes: sfw:WN53_14680
path_sfw00230.kgml:
path_sfw00230.kgml: Found a trail of span 2 containing skipped vertices
path_sfw00230.kgml: 206 -> [204] -> 205
path_sfw00230.kgml: {R01230, R01231} -> [R01134] -> R01130
path_sfw00230.kgml: {sfw:WN53_00660, sfw:WN53_04530} -> [sfw:WN53_12130] -> sfw:WN53_00665
path_sfw00230.kgml: {6.3.5.2, 6.3.5.2} -> [1.7.1.7] -> 1.1.1.205
path_sfw00230.kgml:
path_sfw00230.kgml: Found a trail of span 2 without skipping any vertex
path_sfw00230.kgml: 144 -> 441
path_sfw00230.kgml: R02423 -> R10908
path_sfw00230.kgml: {sfw:WN53_11320, sfw:WN53_13500, sfw:WN53_14685} -> sfw:WN53_13495
path_sfw00230.kgml: 3.5.3.9 -> 2.6.1.112
path_sfw00230.kgml:
path_sfw00230.kgml: Found a trail of span 2 containing skipped vertices
path_sfw00230.kgml: 144 -> [143] -> 436
path_sfw00230.kgml: R02423 -> [R05554] -> R02935
path_sfw00230.kgml: {sfw:WN53_11320, sfw:WN53_13500, sfw:WN53_14685} -> [sfw:WN53_14675] -> sfw:WN53_14690
path_sfw00230.kgml: 3.5.3.9 -> [3.5.3.26] -> {1.1.1.154, 1.1.1.350}
path_sfw00230.kgml:
path_sfw00230.kgml: Found a trail of span 2 containing skipped vertices
path_sfw00230.kgml: 163 -> [260] -> 164
path_sfw00230.kgml: R04325 -> [R04463] -> R04208
path_sfw00230.kgml: {sfw:WN53_00365, sfw:WN53_23370} -> [sfw:WN53_00925] -> sfw:WN53_00360
path_sfw00230.kgml: 2.1.2.2 -> [6.3.5.3] -> 6.3.3.1
path_sfw00230.kgml:
path_sfw00230.kgml: Found a trail of span 2 without skipping any vertex
path_sfw00230.kgml: 252 -> 253
path_sfw00230.kgml: R00529 -> R00509
path_sfw00230.kgml: {sfw:WN53_12640, sfw:WN53_12645} -> sfw:WN53_12650
path_sfw00230.kgml: 2.7.7.4 -> 2.7.1.25
path_sfw00230.kgml:
path_sfw00230.kgml: Found a trail of span 2 without skipping any vertex
path_sfw00230.kgml: 258 -> 259
path_sfw00230.kgml: R01768 -> R02103
path_sfw00230.kgml: {sfw:WN53_18725, sfw:WN53_18730, sfw:WN53_18735} -> {sfw:WN53_18725, sfw:WN53_18730, sfw:WN53_18735}
path_sfw00230.kgml: 1.17.1.4 -> 1.17.1.4
path_sfw00230.kgml:
path_sfw00230.kgml: Found a trail of span 2 without skipping any vertex
path_sfw00230.kgml: 427 -> 428
path_sfw00230.kgml: R07404 -> R07405
path_sfw00230.kgml: sfw:WN53_14745 -> sfw:WN53_14750
path_sfw00230.kgml: 6.3.4.18 -> 5.4.99.18
path_sfw00230.kgml:
path_sfw00230.kgml: --- 98.47 seconds ---

path_sfw00240.kgml: Pyrimidine metabolism
path_sfw00240.kgml: Initialization took 20.25 seconds
path_sfw00240.kgml:
path_sfw00240.kgml: Found a trail of span 3 containing skipped vertices
path_sfw00240.kgml: 182 -> 181 -> [115] -> 153
path_sfw00240.kgml: R03538 -> R01877 -> [R01876] -> R02484
path_sfw00240.kgml: {sfw:WN53_03280, sfw:WN53_06525, sfw:WN53_10415} -> {sfw:WN53_03280, sfw:WN53_06525, sfw:WN53_10415} -> [{sfw:WN53_09680, sfw:WN53_14030, sfw:WN53_15310}] -> sfw:WN53_03275
path_sfw00240.kgml: 3.1.4.16 -> 3.1.3.6 -> [{2.4.2.2, 2.4.2.3}] -> {2.4.2.1, 2.4.2.2, 2.4.2.3, 2.4.2.4}
path_sfw00240.kgml:
path_sfw00240.kgml: Found a trail of span 3 containing skipped vertices
path_sfw00240.kgml: 150 -> [156] -> 161 -> [158] -> 157
path_sfw00240.kgml: R02098 -> [R02101] -> R02094 -> [R02093] -> R00378
path_sfw00240.kgml: sfw:WN53_19245 -> [sfw:WN53_01940] -> sfw:WN53_19245 -> [sfw:WN53_00740] -> {sfw:WN53_01670, sfw:WN53_07595, sfw:WN53_08000, sfw:WN53_11045, sfw:WN53_11555, sfw:WN53_13365, sfw:WN53_14510, sfw:WN53_15405, sfw:WN53_19250, sfw:WN53_23330, sfw:WN53_24950}
path_sfw00240.kgml: {2.7.4.4, 2.7.4.9} -> [2.1.1.45] -> {2.7.4.12, 2.7.4.9} -> [2.7.4.6] -> 2.7.7.7
path_sfw00240.kgml:
path_sfw00240.kgml: Found a trail of span 2 without skipping any vertex
path_sfw00240.kgml: 107 -> 299
path_sfw00240.kgml: {R00571, R00573} -> R00515
path_sfw00240.kgml: sfw:WN53_12520 -> sfw:WN53_12515
path_sfw00240.kgml: {6.3.4.2, 6.3.4.2} -> {3.6.1.65, 3.6.1.8, 3.6.1.9}
path_sfw00240.kgml:
path_sfw00240.kgml: Found a trail of span 2 without skipping any vertex
path_sfw00240.kgml: 177 -> 176
path_sfw00240.kgml: R03315 -> R01055
path_sfw00240.kgml: sfw:WN53_20685 -> sfw:WN53_20690
path_sfw00240.kgml: 2.7.1.83 -> 4.2.1.70
path_sfw00240.kgml:
path_sfw00240.kgml: --- 23.62 seconds ---

path_sfw00250.kgml: Alanine, aspartate and glutamate metabolism
path_sfw00250.kgml: Initialization took 6.86 seconds
path_sfw00250.kgml:
path_sfw00250.kgml: Found a trail of span 2 without skipping any vertex
path_sfw00250.kgml: 48 -> 51
path_sfw00250.kgml: R01954 -> R01086
path_sfw00250.kgml: sfw:WN53_06935 -> sfw:WN53_06930
path_sfw00250.kgml: 6.3.4.5 -> 4.3.2.1
path_sfw00250.kgml:
path_sfw00250.kgml: Found a trail of span 2 without skipping any vertex
path_sfw00250.kgml: 88 -> 134
path_sfw00250.kgml: R01648 -> R00714
path_sfw00250.kgml: sfw:WN53_04485 -> {sfw:WN53_04480, sfw:WN53_16240}
path_sfw00250.kgml: 2.6.1.19 -> {1.2.1.16, 1.2.1.79}
path_sfw00250.kgml:
path_sfw00250.kgml: Found a trail of span 2 without skipping any vertex
path_sfw00250.kgml: 88 -> 76
path_sfw00250.kgml: R01648 -> {R00713, R00714}
path_sfw00250.kgml: sfw:WN53_04485 -> {sfw:WN53_04480, sfw:WN53_16240}
path_sfw00250.kgml: 2.6.1.19 -> {1.2.1.16, 1.2.1.24, 1.2.1.16, 1.2.1.79}
path_sfw00250.kgml:
path_sfw00250.kgml: --- 7.15 seconds ---

path_sfw00260.kgml: Glycine, serine and threonine metabolism
path_sfw00260.kgml: Initialization took 5.59 seconds
path_sfw00260.kgml:
path_sfw00260.kgml: Found a trail of span 4 containing skipped vertices
path_sfw00260.kgml: 76 -> [93] -> 103 -> 99 -> 87
path_sfw00260.kgml: R00480 -> [R02291] -> {R01773, R01775} -> R01771 -> R01466
path_sfw00260.kgml: {sfw:WN53_05515, sfw:WN53_06995, sfw:WN53_11715, sfw:WN53_20895} -> [sfw:WN53_06395] -> {sfw:WN53_06995, sfw:WN53_11715} -> sfw:WN53_11720 -> sfw:WN53_11725
path_sfw00260.kgml: 2.7.2.4 -> [1.2.1.11] -> {1.1.1.3, 1.1.1.3} -> 2.7.1.39 -> 4.2.3.1
path_sfw00260.kgml:
path_sfw00260.kgml: Found a trail of span 3 containing skipped vertices
path_sfw00260.kgml: 76 -> [93] -> 103 -> [99] -> 87
path_sfw00260.kgml: R00480 -> [R02291] -> {R01773, R01775} -> [R01771] -> R01466
path_sfw00260.kgml: {sfw:WN53_05515, sfw:WN53_06995, sfw:WN53_11715, sfw:WN53_20895} -> [sfw:WN53_06395] -> {sfw:WN53_06995, sfw:WN53_11715} -> [sfw:WN53_11720] -> sfw:WN53_11725
path_sfw00260.kgml: 2.7.2.4 -> [1.2.1.11] -> {1.1.1.3, 1.1.1.3} -> [2.7.1.39] -> 4.2.3.1
path_sfw00260.kgml: Skipped genes: sfw:WN53_11720
path_sfw00260.kgml:
path_sfw00260.kgml: Found a trail of span 2 without skipping any vertex
path_sfw00260.kgml: 56 -> 186
path_sfw00260.kgml: R06977 -> R07650
path_sfw00260.kgml: sfw:WN53_20890 -> sfw:WN53_20885
path_sfw00260.kgml: 2.6.1.76 -> 4.1.1.86
path_sfw00260.kgml:
path_sfw00260.kgml: Found a trail of span 2 containing skipped vertices
path_sfw00260.kgml: 92 -> [84] -> 89
path_sfw00260.kgml: R00371 -> [R00751] -> R01465
path_sfw00260.kgml: sfw:WN53_07245 -> [sfw:WN53_17620] -> sfw:WN53_07240
path_sfw00260.kgml: 2.3.1.29 -> [{4.1.2.48, 4.1.2.5}] -> 1.1.1.103
path_sfw00260.kgml:
path_sfw00260.kgml: Found a trail of span 2 containing skipped vertices
path_sfw00260.kgml: 110 -> [82] -> 101
path_sfw00260.kgml: R04125 -> [R00945] -> R03425
path_sfw00260.kgml: {sfw:WN53_02385, sfw:WN53_21320} -> [sfw:WN53_00845] -> sfw:WN53_02375
path_sfw00260.kgml: 2.1.2.10 -> [2.1.2.1] -> 1.4.4.2
path_sfw00260.kgml: Skipped genes: sfw:WN53_02380
path_sfw00260.kgml:
path_sfw00260.kgml: --- 6.25 seconds ---

path_sfw00261.kgml: Monobactam biosynthesis
path_sfw00261.kgml: Initialization took 0.64 seconds
path_sfw00261.kgml: (not found)
path_sfw00261.kgml: --- 0.66 seconds ---

path_sfw00270.kgml: Cysteine and methionine metabolism
path_sfw00270.kgml: Initialization took 9.51 seconds
path_sfw00270.kgml:
path_sfw00270.kgml: Found a trail of span 4 containing skipped vertices
path_sfw00270.kgml: 76 -> [75] -> 74 -> 120 -> 71
path_sfw00270.kgml: R04143 -> [R04420] -> R07392 -> R07395 -> R07364
path_sfw00270.kgml: sfw:WN53_13535 -> [sfw:WN53_13530] -> sfw:WN53_13515 -> sfw:WN53_13520 -> sfw:WN53_13525
path_sfw00270.kgml: 2.7.1.100 -> [5.3.1.23] -> 4.2.1.109 -> 3.1.3.77 -> 1.13.11.54
path_sfw00270.kgml:
path_sfw00270.kgml: Found a trail of span 4 containing skipped vertices
path_sfw00270.kgml: 76 -> [75] -> 74 -> 120 -> 72
path_sfw00270.kgml: R04143 -> [R04420] -> R07392 -> R07395 -> R07363
path_sfw00270.kgml: sfw:WN53_13535 -> [sfw:WN53_13530] -> sfw:WN53_13515 -> sfw:WN53_13520 -> sfw:WN53_13525
path_sfw00270.kgml: 2.7.1.100 -> [5.3.1.23] -> 4.2.1.109 -> 3.1.3.77 -> 1.13.11.53
path_sfw00270.kgml:
path_sfw00270.kgml: Found a trail of span 3 containing skipped vertices
path_sfw00270.kgml: 76 -> [75] -> 74 -> [120] -> 71
path_sfw00270.kgml: R04143 -> [R04420] -> R07392 -> [R07395] -> R07364
path_sfw00270.kgml: sfw:WN53_13535 -> [sfw:WN53_13530] -> sfw:WN53_13515 -> [sfw:WN53_13520] -> sfw:WN53_13525
path_sfw00270.kgml: 2.7.1.100 -> [5.3.1.23] -> 4.2.1.109 -> [3.1.3.77] -> 1.13.11.54
path_sfw00270.kgml: Skipped genes: sfw:WN53_13520
path_sfw00270.kgml:
path_sfw00270.kgml: Found a trail of span 3 containing skipped vertices
path_sfw00270.kgml: 76 -> [75] -> 74 -> [120] -> 72
path_sfw00270.kgml: R04143 -> [R04420] -> R07392 -> [R07395] -> R07363
path_sfw00270.kgml: sfw:WN53_13535 -> [sfw:WN53_13530] -> sfw:WN53_13515 -> [sfw:WN53_13520] -> sfw:WN53_13525
path_sfw00270.kgml: 2.7.1.100 -> [5.3.1.23] -> 4.2.1.109 -> [3.1.3.77] -> 1.13.11.53
path_sfw00270.kgml: Skipped genes: sfw:WN53_13520
path_sfw00270.kgml:
path_sfw00270.kgml: Found a trail of span 3 containing skipped vertices
path_sfw00270.kgml: 217 -> [214] -> 211 -> [197] -> 101
path_sfw00270.kgml: R00480 -> [R02291] -> {R01773, R01775} -> [R01777] -> R01288
path_sfw00270.kgml: {sfw:WN53_05515, sfw:WN53_06995, sfw:WN53_11715, sfw:WN53_20895} -> [sfw:WN53_06395] -> {sfw:WN53_06995, sfw:WN53_11715} -> [sfw:WN53_05620] -> sfw:WN53_07000
path_sfw00270.kgml: 2.7.2.4 -> [1.2.1.11] -> {1.1.1.3, 1.1.1.3} -> [2.3.1.46] -> 2.5.1.48
path_sfw00270.kgml:
path_sfw00270.kgml: Found a trail of span 3 containing skipped vertices
path_sfw00270.kgml: 217 -> [214] -> 211 -> [197] -> 206
path_sfw00270.kgml: R00480 -> [R02291] -> {R01773, R01775} -> [R01777] -> R00999
path_sfw00270.kgml: {sfw:WN53_05515, sfw:WN53_06995, sfw:WN53_11715, sfw:WN53_20895} -> [sfw:WN53_06395] -> {sfw:WN53_06995, sfw:WN53_11715} -> [sfw:WN53_05620] -> sfw:WN53_07000
path_sfw00270.kgml: 2.7.2.4 -> [1.2.1.11] -> {1.1.1.3, 1.1.1.3} -> [2.3.1.46] -> 2.5.1.48
path_sfw00270.kgml:
path_sfw00270.kgml: Found a trail of span 3 containing skipped vertices
path_sfw00270.kgml: 217 -> [214] -> 211 -> [196] -> 203
path_sfw00270.kgml: R00480 -> [R02291] -> {R01773, R01775} -> [R01776] -> R02026
path_sfw00270.kgml: {sfw:WN53_05515, sfw:WN53_06995, sfw:WN53_11715, sfw:WN53_20895} -> [sfw:WN53_06395] -> {sfw:WN53_06995, sfw:WN53_11715} -> [sfw:WN53_05620] -> sfw:WN53_07000
path_sfw00270.kgml: 2.7.2.4 -> [1.2.1.11] -> {1.1.1.3, 1.1.1.3} -> [2.3.1.31] -> ?
path_sfw00270.kgml:
path_sfw00270.kgml: Found a trail of span 3 containing skipped vertices
path_sfw00270.kgml: 217 -> [214] -> 211 -> [197] -> 201
path_sfw00270.kgml: R00480 -> [R02291] -> {R01773, R01775} -> [R01777] -> R03260
path_sfw00270.kgml: {sfw:WN53_05515, sfw:WN53_06995, sfw:WN53_11715, sfw:WN53_20895} -> [sfw:WN53_06395] -> {sfw:WN53_06995, sfw:WN53_11715} -> [sfw:WN53_05620] -> sfw:WN53_07000
path_sfw00270.kgml: 2.7.2.4 -> [1.2.1.11] -> {1.1.1.3, 1.1.1.3} -> [2.3.1.46] -> 2.5.1.48
path_sfw00270.kgml:
path_sfw00270.kgml: Found a trail of span 3 containing skipped vertices
path_sfw00270.kgml: 217 -> [214] -> 211 -> [196] -> 202
path_sfw00270.kgml: R00480 -> [R02291] -> {R01773, R01775} -> [R01776] -> R03217
path_sfw00270.kgml: {sfw:WN53_05515, sfw:WN53_06995, sfw:WN53_11715, sfw:WN53_20895} -> [sfw:WN53_06395] -> {sfw:WN53_06995, sfw:WN53_11715} -> [sfw:WN53_05620] -> sfw:WN53_07000
path_sfw00270.kgml: 2.7.2.4 -> [1.2.1.11] -> {1.1.1.3, 1.1.1.3} -> [2.3.1.31] -> 2.5.1.48
path_sfw00270.kgml:
path_sfw00270.kgml: Found a trail of span 2 without skipping any vertex
path_sfw00270.kgml: 81 -> 80
path_sfw00270.kgml: R00178 -> R01920
path_sfw00270.kgml: {sfw:WN53_02800, sfw:WN53_13415} -> sfw:WN53_02795
path_sfw00270.kgml: 4.1.1.50 -> 2.5.1.16
path_sfw00270.kgml:
path_sfw00270.kgml: --- 10.81 seconds ---

path_sfw00280.kgml: Valine, leucine and isoleucine degradation
path_sfw00280.kgml: Initialization took 0.68 seconds
path_sfw00280.kgml:
path_sfw00280.kgml: Found a trail of span 3 without skipping any vertex
path_sfw00280.kgml: 88 -> 101 -> 86
path_sfw00280.kgml: R04204 -> R04203 -> R00927
path_sfw00280.kgml: {sfw:WN53_09780, sfw:WN53_24230, sfw:WN53_26150} -> {sfw:WN53_09780, sfw:WN53_26150} -> {sfw:WN53_09775, sfw:WN53_26155}
path_sfw00280.kgml: 4.2.1.17 -> {1.1.1.178, 1.1.1.35} -> {2.3.1.16, 2.3.1.9}
path_sfw00280.kgml:
path_sfw00280.kgml: Found a trail of span 2 containing skipped vertices
path_sfw00280.kgml: 88 -> [101] -> 86
path_sfw00280.kgml: R04204 -> [R04203] -> R00927
path_sfw00280.kgml: {sfw:WN53_09780, sfw:WN53_24230, sfw:WN53_26150} -> [{sfw:WN53_09780, sfw:WN53_26150}] -> {sfw:WN53_09775, sfw:WN53_26155}
path_sfw00280.kgml: 4.2.1.17 -> [{1.1.1.178, 1.1.1.35}] -> {2.3.1.16, 2.3.1.9}
path_sfw00280.kgml:
path_sfw00280.kgml: --- 0.83 seconds ---

path_sfw00281.kgml: Geraniol degradation
path_sfw00281.kgml: Initialization took 0.18 seconds
path_sfw00281.kgml:
path_sfw00281.kgml: Found a trail of span 3 without skipping any vertex
path_sfw00281.kgml: 29 -> 22 -> 21
path_sfw00281.kgml: R08093 -> R08094 -> R08095
path_sfw00281.kgml: {sfw:WN53_09780, sfw:WN53_24230, sfw:WN53_26150} -> {sfw:WN53_09780, sfw:WN53_26150} -> {sfw:WN53_09775, sfw:WN53_26155}
path_sfw00281.kgml: 4.2.1.17 -> 1.1.1.35 -> 2.3.1.16
path_sfw00281.kgml:
path_sfw00281.kgml: Found a trail of span 2 containing skipped vertices
path_sfw00281.kgml: 29 -> [22] -> 21
path_sfw00281.kgml: R08093 -> [R08094] -> R08095
path_sfw00281.kgml: {sfw:WN53_09780, sfw:WN53_24230, sfw:WN53_26150} -> [{sfw:WN53_09780, sfw:WN53_26150}] -> {sfw:WN53_09775, sfw:WN53_26155}
path_sfw00281.kgml: 4.2.1.17 -> [1.1.1.35] -> 2.3.1.16
path_sfw00281.kgml:
path_sfw00281.kgml: --- 0.26 seconds ---

path_sfw00290.kgml: Valine, leucine and isoleucine biosynthesis
path_sfw00290.kgml: Initialization took 0.88 seconds
path_sfw00290.kgml:
path_sfw00290.kgml: Found a trail of span 6 containing skipped vertices
path_sfw00290.kgml: 23 -> 47 -> [42] -> 34 -> 42 -> [34] -> 45 -> 31
path_sfw00290.kgml: R00996 -> R08648 -> [R05069] -> R05068 -> R05069 -> [R05068] -> R05070 -> R02199
path_sfw00290.kgml: sfw:WN53_06780 -> {sfw:WN53_02560, sfw:WN53_06795, sfw:WN53_06800, sfw:WN53_11925, sfw:WN53_11930, sfw:WN53_11995, sfw:WN53_12000} -> [sfw:WN53_06765] -> sfw:WN53_06765 -> sfw:WN53_06765 -> [sfw:WN53_06765] -> sfw:WN53_06785 -> sfw:WN53_06790
path_sfw00290.kgml: 4.3.1.19 -> 2.2.1.6 -> [{1.1.1.86, 5.4.99.3}] -> 1.1.1.86 -> {1.1.1.86, 5.4.99.3} -> [1.1.1.86] -> 4.2.1.9 -> 2.6.1.42
path_sfw00290.kgml: Skipped genes: sfw:WN53_06775
path_sfw00290.kgml:
path_sfw00290.kgml: Found a trail of span 5 containing skipped vertices
path_sfw00290.kgml: 23 -> 47 -> 42 -> 34 -> [45] -> 31
path_sfw00290.kgml: R00996 -> R08648 -> R05069 -> R05068 -> [R05070] -> R02199
path_sfw00290.kgml: sfw:WN53_06780 -> {sfw:WN53_02560, sfw:WN53_06795, sfw:WN53_06800, sfw:WN53_11925, sfw:WN53_11930, sfw:WN53_11995, sfw:WN53_12000} -> sfw:WN53_06765 -> sfw:WN53_06765 -> [sfw:WN53_06785] -> sfw:WN53_06790
path_sfw00290.kgml: 4.3.1.19 -> 2.2.1.6 -> {1.1.1.86, 5.4.99.3} -> 1.1.1.86 -> [4.2.1.9] -> 2.6.1.42
path_sfw00290.kgml: Skipped genes: sfw:WN53_06785, sfw:WN53_06775
path_sfw00290.kgml:
path_sfw00290.kgml: Found a trail of span 5 containing skipped vertices
path_sfw00290.kgml: 23 -> [47] -> 42 -> 34 -> 45 -> 31
path_sfw00290.kgml: R00996 -> [R08648] -> R05069 -> R05068 -> R05070 -> R02199
path_sfw00290.kgml: sfw:WN53_06780 -> [{sfw:WN53_02560, sfw:WN53_06795, sfw:WN53_06800, sfw:WN53_11925, sfw:WN53_11930, sfw:WN53_11995, sfw:WN53_12000}] -> sfw:WN53_06765 -> sfw:WN53_06765 -> sfw:WN53_06785 -> sfw:WN53_06790
path_sfw00290.kgml: 4.3.1.19 -> [2.2.1.6] -> {1.1.1.86, 5.4.99.3} -> 1.1.1.86 -> 4.2.1.9 -> 2.6.1.42
path_sfw00290.kgml: Skipped genes: sfw:WN53_06775
path_sfw00290.kgml:
path_sfw00290.kgml: Found a trail of span 4 containing skipped vertices
path_sfw00290.kgml: 38 -> [35] -> 37 -> 35 -> [37] -> 36
path_sfw00290.kgml: R01213 -> [R03968] -> R04001 -> R03968 -> [R04001] -> R04426
path_sfw00290.kgml: {sfw:WN53_11980, sfw:WN53_19075} -> [{sfw:WN53_11965, sfw:WN53_11970}] -> {sfw:WN53_11965, sfw:WN53_11970} -> {sfw:WN53_11965, sfw:WN53_11970} -> [{sfw:WN53_11965, sfw:WN53_11970}] -> sfw:WN53_11975
path_sfw00290.kgml: 2.3.3.13 -> [4.2.1.33] -> 4.2.1.33 -> 4.2.1.33 -> [4.2.1.33] -> 1.1.1.85
path_sfw00290.kgml:
path_sfw00290.kgml: Found a trail of span 3 without skipping any vertex
path_sfw00290.kgml: 78 -> 21 -> 22
path_sfw00290.kgml: R03896 -> R03898 -> R00994
path_sfw00290.kgml: {sfw:WN53_11965, sfw:WN53_11970} -> {sfw:WN53_11965, sfw:WN53_11970} -> sfw:WN53_11975
path_sfw00290.kgml: 4.2.1.35 -> 4.2.1.35 -> 1.1.1.85
path_sfw00290.kgml:
path_sfw00290.kgml: Found a trail of span 2 containing skipped vertices
path_sfw00290.kgml: 78 -> [21] -> 22
path_sfw00290.kgml: R03896 -> [R03898] -> R00994
path_sfw00290.kgml: {sfw:WN53_11965, sfw:WN53_11970} -> [{sfw:WN53_11965, sfw:WN53_11970}] -> sfw:WN53_11975
path_sfw00290.kgml: 4.2.1.35 -> [4.2.1.35] -> 1.1.1.85
path_sfw00290.kgml:
path_sfw00290.kgml: Found a trail of span 2 without skipping any vertex
path_sfw00290.kgml: 41 -> 40
path_sfw00290.kgml: R04441 -> R01214
path_sfw00290.kgml: sfw:WN53_06785 -> sfw:WN53_06790
path_sfw00290.kgml: 4.2.1.9 -> {2.6.1.42, 2.6.1.6}
path_sfw00290.kgml:
path_sfw00290.kgml: --- 1.70 seconds ---

path_sfw00300.kgml: Lysine biosynthesis
path_sfw00300.kgml: Initialization took 0.87 seconds
path_sfw00300.kgml:
path_sfw00300.kgml: Found a trail of span 2 without skipping any vertex
path_sfw00300.kgml: 77 -> 46
path_sfw00300.kgml: R02788 -> R04617
path_sfw00300.kgml: sfw:WN53_12035 -> sfw:WN53_12040
path_sfw00300.kgml: 6.3.2.13 -> 6.3.2.10
path_sfw00300.kgml:
path_sfw00300.kgml: --- 0.96 seconds ---

path_sfw00310.kgml: Lysine degradation
path_sfw00310.kgml: Initialization took 1.94 seconds
path_sfw00310.kgml:
path_sfw00310.kgml: Found a trail of span 4 without skipping any vertex
path_sfw00310.kgml: 161 -> 160 -> 159 -> 165
path_sfw00310.kgml: R00448 -> R03168 -> R10090 -> R10091
path_sfw00310.kgml: sfw:WN53_13455 -> sfw:WN53_13465 -> sfw:WN53_13470 -> sfw:WN53_13460
path_sfw00310.kgml: 1.14.13.59 -> 2.3.1.102 -> 6.3.2.38 -> 6.3.2.39
path_sfw00310.kgml:
path_sfw00310.kgml: Found a trail of span 3 containing skipped vertices
path_sfw00310.kgml: 161 -> [160] -> 159 -> 165
path_sfw00310.kgml: R00448 -> [R03168] -> R10090 -> R10091
path_sfw00310.kgml: sfw:WN53_13455 -> [sfw:WN53_13465] -> sfw:WN53_13470 -> sfw:WN53_13460
path_sfw00310.kgml: 1.14.13.59 -> [2.3.1.102] -> 6.3.2.38 -> 6.3.2.39
path_sfw00310.kgml: Skipped genes: sfw:WN53_13465
path_sfw00310.kgml:
path_sfw00310.kgml: Found a trail of span 3 containing skipped vertices
path_sfw00310.kgml: 161 -> 160 -> [159] -> 165
path_sfw00310.kgml: R00448 -> R03168 -> [R10090] -> R10091
path_sfw00310.kgml: sfw:WN53_13455 -> sfw:WN53_13465 -> [sfw:WN53_13470] -> sfw:WN53_13460
path_sfw00310.kgml: 1.14.13.59 -> 2.3.1.102 -> [6.3.2.38] -> 6.3.2.39
path_sfw00310.kgml:
path_sfw00310.kgml: Found a trail of span 2 containing skipped vertices
path_sfw00310.kgml: 175 -> 56
path_sfw00310.kgml: R01365 -> R00238
path_sfw00310.kgml: {sfw:WN53_05585, sfw:WN53_05590} -> {sfw:WN53_05090, sfw:WN53_05600}
path_sfw00310.kgml: 2.8.3.9 -> 2.3.1.9
path_sfw00310.kgml: Skipped genes: sfw:WN53_05595
path_sfw00310.kgml:
path_sfw00310.kgml: Found a trail of span 2 without skipping any vertex
path_sfw00310.kgml: 55 -> 73
path_sfw00310.kgml: R01940 -> R02571
path_sfw00310.kgml: sfw:WN53_15780 -> sfw:WN53_15785
path_sfw00310.kgml: 1.2.4.2 -> 2.3.1.61
path_sfw00310.kgml:
path_sfw00310.kgml: --- 2.29 seconds ---

path_sfw00330.kgml: Arginine and proline metabolism
path_sfw00330.kgml: Initialization took 7.66 seconds
path_sfw00330.kgml:
path_sfw00330.kgml: Found a trail of span 5 without skipping any vertex
path_sfw00330.kgml: 193 -> 198 -> 199 -> 200 -> 201
path_sfw00330.kgml: R00832 -> R04189 -> R04217 -> R05049 -> R00411
path_sfw00330.kgml: sfw:WN53_23595 -> sfw:WN53_23585 -> sfw:WN53_23600 -> sfw:WN53_23590 -> sfw:WN53_23580
path_sfw00330.kgml: 2.3.1.109 -> 3.5.3.23 -> 2.6.1.81 -> 1.2.1.71 -> 3.5.1.96
path_sfw00330.kgml:
path_sfw00330.kgml: Found a trail of span 4 containing skipped vertices
path_sfw00330.kgml: 193 -> [198] -> 199 -> 200 -> 201
path_sfw00330.kgml: R00832 -> [R04189] -> R04217 -> R05049 -> R00411
path_sfw00330.kgml: sfw:WN53_23595 -> [sfw:WN53_23585] -> sfw:WN53_23600 -> sfw:WN53_23590 -> sfw:WN53_23580
path_sfw00330.kgml: 2.3.1.109 -> [3.5.3.23] -> 2.6.1.81 -> 1.2.1.71 -> 3.5.1.96
path_sfw00330.kgml: Skipped genes: sfw:WN53_23585
path_sfw00330.kgml:
path_sfw00330.kgml: Found a trail of span 4 containing skipped vertices
path_sfw00330.kgml: 193 -> 198 -> [199] -> 200 -> 201
path_sfw00330.kgml: R00832 -> R04189 -> [R04217] -> R05049 -> R00411
path_sfw00330.kgml: sfw:WN53_23595 -> sfw:WN53_23585 -> [sfw:WN53_23600] -> sfw:WN53_23590 -> sfw:WN53_23580
path_sfw00330.kgml: 2.3.1.109 -> 3.5.3.23 -> [2.6.1.81] -> 1.2.1.71 -> 3.5.1.96
path_sfw00330.kgml:
path_sfw00330.kgml: Found a trail of span 4 containing skipped vertices
path_sfw00330.kgml: 193 -> 198 -> 199 -> [200] -> 201
path_sfw00330.kgml: R00832 -> R04189 -> R04217 -> [R05049] -> R00411
path_sfw00330.kgml: sfw:WN53_23595 -> sfw:WN53_23585 -> sfw:WN53_23600 -> [sfw:WN53_23590] -> sfw:WN53_23580
path_sfw00330.kgml: 2.3.1.109 -> 3.5.3.23 -> 2.6.1.81 -> [1.2.1.71] -> 3.5.1.96
path_sfw00330.kgml: Skipped genes: sfw:WN53_23590
path_sfw00330.kgml:
path_sfw00330.kgml: Found a trail of span 3 without skipping any vertex
path_sfw00330.kgml: 80 -> 79 -> 142
path_sfw00330.kgml: R00178 -> R01920 -> R02869
path_sfw00330.kgml: {sfw:WN53_02800, sfw:WN53_13415} -> sfw:WN53_02795 -> sfw:WN53_02795
path_sfw00330.kgml: 4.1.1.50 -> 2.5.1.16 -> {2.5.1.16, 2.5.1.22}
path_sfw00330.kgml:
path_sfw00330.kgml: Found a trail of span 3 containing skipped vertices
path_sfw00330.kgml: 68 -> 69 -> 70
path_sfw00330.kgml: R07415 -> {R07417, R07418} -> R07419
path_sfw00330.kgml: {sfw:WN53_04855, sfw:WN53_19600, sfw:WN53_24975} -> sfw:WN53_19605 -> sfw:WN53_19615
path_sfw00330.kgml: ? -> {1.2.1.99, 1.2.1.99} -> 3.5.1.94
path_sfw00330.kgml: Skipped genes: sfw:WN53_19610
path_sfw00330.kgml:
path_sfw00330.kgml: Found a trail of span 2 without skipping any vertex
path_sfw00330.kgml: 97 -> 77
path_sfw00330.kgml: R01915 -> R02549
path_sfw00330.kgml: sfw:WN53_00860 -> {sfw:WN53_00865, sfw:WN53_00890}
path_sfw00330.kgml: 1.5.99.6 -> {1.2.1.19, 1.2.1.3}
path_sfw00330.kgml:
path_sfw00330.kgml: Found a trail of span 2 without skipping any vertex
path_sfw00330.kgml: 225 -> 296
path_sfw00330.kgml: R03296 -> R11428
path_sfw00330.kgml: sfw:WN53_20945 -> {sfw:WN53_20950, sfw:WN53_20955}
path_sfw00330.kgml: 5.1.1.8 -> ?
path_sfw00330.kgml:
path_sfw00330.kgml: Found a trail of span 2 without skipping any vertex
path_sfw00330.kgml: 80 -> 142
path_sfw00330.kgml: R00178 -> R02869
path_sfw00330.kgml: {sfw:WN53_02800, sfw:WN53_13415} -> sfw:WN53_02795
path_sfw00330.kgml: 4.1.1.50 -> {2.5.1.16, 2.5.1.22}
path_sfw00330.kgml:
path_sfw00330.kgml: Found a trail of span 2 without skipping any vertex
path_sfw00330.kgml: 216 -> 217
path_sfw00330.kgml: R00239 -> R03313
path_sfw00330.kgml: sfw:WN53_13630 -> sfw:WN53_13635
path_sfw00330.kgml: 2.7.2.11 -> 1.2.1.41
path_sfw00330.kgml:
path_sfw00330.kgml: --- 8.64 seconds ---

path_sfw00332.kgml: Carbapenem biosynthesis
path_sfw00332.kgml: Initialization took 0.05 seconds
path_sfw00332.kgml:
path_sfw00332.kgml: Found a trail of span 2 without skipping any vertex
path_sfw00332.kgml: 5 -> 8
path_sfw00332.kgml: R00239 -> R03313
path_sfw00332.kgml: sfw:WN53_13630 -> sfw:WN53_13635
path_sfw00332.kgml: 2.7.2.11 -> 1.2.1.41
path_sfw00332.kgml:
path_sfw00332.kgml: --- 0.13 seconds ---

path_sfw00340.kgml: Histidine metabolism
path_sfw00340.kgml: Initialization took 0.43 seconds
path_sfw00340.kgml:
path_sfw00340.kgml: Found a trail of span 10 without skipping any vertex
path_sfw00340.kgml: 58 -> 67 -> 66 -> 65 -> 69 -> 63 -> 62 -> 61 -> 60 -> 59
path_sfw00340.kgml: R01071 -> R04035 -> R04037 -> R04640 -> R04558 -> R03457 -> R03243 -> R03013 -> R03012 -> R01163
path_sfw00340.kgml: sfw:WN53_17370 -> sfw:WN53_17335 -> sfw:WN53_17335 -> sfw:WN53_17345 -> {sfw:WN53_17340, sfw:WN53_17350} -> sfw:WN53_17355 -> sfw:WN53_17360 -> sfw:WN53_17355 -> sfw:WN53_17365 -> sfw:WN53_17365
path_sfw00340.kgml: 2.4.2.17 -> 3.6.1.31 -> 3.5.4.19 -> 5.3.1.16 -> 4.3.2.10 -> 4.2.1.19 -> 2.6.1.9 -> 3.1.3.15 -> 1.1.1.23 -> 1.1.1.23
path_sfw00340.kgml:
path_sfw00340.kgml: Found a trail of span 9 containing skipped vertices
path_sfw00340.kgml: 58 -> 67 -> 66 -> 65 -> 69 -> [63] -> 62 -> 61 -> 60 -> 59
path_sfw00340.kgml: R01071 -> R04035 -> R04037 -> R04640 -> R04558 -> [R03457] -> R03243 -> R03013 -> R03012 -> R01163
path_sfw00340.kgml: sfw:WN53_17370 -> sfw:WN53_17335 -> sfw:WN53_17335 -> sfw:WN53_17345 -> {sfw:WN53_17340, sfw:WN53_17350} -> [sfw:WN53_17355] -> sfw:WN53_17360 -> sfw:WN53_17355 -> sfw:WN53_17365 -> sfw:WN53_17365
path_sfw00340.kgml: 2.4.2.17 -> 3.6.1.31 -> 3.5.4.19 -> 5.3.1.16 -> 4.3.2.10 -> [4.2.1.19] -> 2.6.1.9 -> 3.1.3.15 -> 1.1.1.23 -> 1.1.1.23
path_sfw00340.kgml:
path_sfw00340.kgml: Found a trail of span 9 containing skipped vertices
path_sfw00340.kgml: 58 -> 67 -> [66] -> 65 -> 69 -> 63 -> 62 -> 61 -> 60 -> 59
path_sfw00340.kgml: R01071 -> R04035 -> [R04037] -> R04640 -> R04558 -> R03457 -> R03243 -> R03013 -> R03012 -> R01163
path_sfw00340.kgml: sfw:WN53_17370 -> sfw:WN53_17335 -> [sfw:WN53_17335] -> sfw:WN53_17345 -> {sfw:WN53_17340, sfw:WN53_17350} -> sfw:WN53_17355 -> sfw:WN53_17360 -> sfw:WN53_17355 -> sfw:WN53_17365 -> sfw:WN53_17365
path_sfw00340.kgml: 2.4.2.17 -> 3.6.1.31 -> [3.5.4.19] -> 5.3.1.16 -> 4.3.2.10 -> 4.2.1.19 -> 2.6.1.9 -> 3.1.3.15 -> 1.1.1.23 -> 1.1.1.23
path_sfw00340.kgml:
path_sfw00340.kgml: Found a trail of span 9 containing skipped vertices
path_sfw00340.kgml: 58 -> 67 -> 66 -> 65 -> [69] -> 63 -> 62 -> 61 -> 60 -> 59
path_sfw00340.kgml: R01071 -> R04035 -> R04037 -> R04640 -> [R04558] -> R03457 -> R03243 -> R03013 -> R03012 -> R01163
path_sfw00340.kgml: sfw:WN53_17370 -> sfw:WN53_17335 -> sfw:WN53_17335 -> sfw:WN53_17345 -> [{sfw:WN53_17340, sfw:WN53_17350}] -> sfw:WN53_17355 -> sfw:WN53_17360 -> sfw:WN53_17355 -> sfw:WN53_17365 -> sfw:WN53_17365
path_sfw00340.kgml: 2.4.2.17 -> 3.6.1.31 -> 3.5.4.19 -> 5.3.1.16 -> [4.3.2.10] -> 4.2.1.19 -> 2.6.1.9 -> 3.1.3.15 -> 1.1.1.23 -> 1.1.1.23
path_sfw00340.kgml: Skipped genes: sfw:WN53_17340, sfw:WN53_17350
path_sfw00340.kgml:
path_sfw00340.kgml: Found a trail of span 9 containing skipped vertices
path_sfw00340.kgml: 58 -> 67 -> 66 -> 65 -> 69 -> 63 -> [62] -> 61 -> 60 -> 59
path_sfw00340.kgml: R01071 -> R04035 -> R04037 -> R04640 -> R04558 -> R03457 -> [R03243] -> R03013 -> R03012 -> R01163
path_sfw00340.kgml: sfw:WN53_17370 -> sfw:WN53_17335 -> sfw:WN53_17335 -> sfw:WN53_17345 -> {sfw:WN53_17340, sfw:WN53_17350} -> sfw:WN53_17355 -> [sfw:WN53_17360] -> sfw:WN53_17355 -> sfw:WN53_17365 -> sfw:WN53_17365
path_sfw00340.kgml: 2.4.2.17 -> 3.6.1.31 -> 3.5.4.19 -> 5.3.1.16 -> 4.3.2.10 -> 4.2.1.19 -> [2.6.1.9] -> 3.1.3.15 -> 1.1.1.23 -> 1.1.1.23
path_sfw00340.kgml: Skipped genes: sfw:WN53_17360
path_sfw00340.kgml:
path_sfw00340.kgml: Found a trail of span 9 containing skipped vertices
path_sfw00340.kgml: 58 -> 67 -> 66 -> 65 -> 69 -> 63 -> 62 -> [61] -> 60 -> 59
path_sfw00340.kgml: R01071 -> R04035 -> R04037 -> R04640 -> R04558 -> R03457 -> R03243 -> [R03013] -> R03012 -> R01163
path_sfw00340.kgml: sfw:WN53_17370 -> sfw:WN53_17335 -> sfw:WN53_17335 -> sfw:WN53_17345 -> {sfw:WN53_17340, sfw:WN53_17350} -> sfw:WN53_17355 -> sfw:WN53_17360 -> [sfw:WN53_17355] -> sfw:WN53_17365 -> sfw:WN53_17365
path_sfw00340.kgml: 2.4.2.17 -> 3.6.1.31 -> 3.5.4.19 -> 5.3.1.16 -> 4.3.2.10 -> 4.2.1.19 -> 2.6.1.9 -> [3.1.3.15] -> 1.1.1.23 -> 1.1.1.23
path_sfw00340.kgml:
path_sfw00340.kgml: Found a trail of span 9 containing skipped vertices
path_sfw00340.kgml: 58 -> 67 -> 66 -> 65 -> 69 -> 63 -> 62 -> 61 -> [60] -> 59
path_sfw00340.kgml: R01071 -> R04035 -> R04037 -> R04640 -> R04558 -> R03457 -> R03243 -> R03013 -> [R03012] -> R01163
path_sfw00340.kgml: sfw:WN53_17370 -> sfw:WN53_17335 -> sfw:WN53_17335 -> sfw:WN53_17345 -> {sfw:WN53_17340, sfw:WN53_17350} -> sfw:WN53_17355 -> sfw:WN53_17360 -> sfw:WN53_17355 -> [sfw:WN53_17365] -> sfw:WN53_17365
path_sfw00340.kgml: 2.4.2.17 -> 3.6.1.31 -> 3.5.4.19 -> 5.3.1.16 -> 4.3.2.10 -> 4.2.1.19 -> 2.6.1.9 -> 3.1.3.15 -> [1.1.1.23] -> 1.1.1.23
path_sfw00340.kgml:
path_sfw00340.kgml: Found a trail of span 9 containing skipped vertices
path_sfw00340.kgml: 58 -> [67] -> 66 -> 65 -> 69 -> 63 -> 62 -> 61 -> 60 -> 59
path_sfw00340.kgml: R01071 -> [R04035] -> R04037 -> R04640 -> R04558 -> R03457 -> R03243 -> R03013 -> R03012 -> R01163
path_sfw00340.kgml: sfw:WN53_17370 -> [sfw:WN53_17335] -> sfw:WN53_17335 -> sfw:WN53_17345 -> {sfw:WN53_17340, sfw:WN53_17350} -> sfw:WN53_17355 -> sfw:WN53_17360 -> sfw:WN53_17355 -> sfw:WN53_17365 -> sfw:WN53_17365
path_sfw00340.kgml: 2.4.2.17 -> [3.6.1.31] -> 3.5.4.19 -> 5.3.1.16 -> 4.3.2.10 -> 4.2.1.19 -> 2.6.1.9 -> 3.1.3.15 -> 1.1.1.23 -> 1.1.1.23
path_sfw00340.kgml:
path_sfw00340.kgml: Found a trail of span 2 without skipping any vertex
path_sfw00340.kgml: 42 -> 40
path_sfw00340.kgml: R02288 -> R02285
path_sfw00340.kgml: sfw:WN53_19660 -> sfw:WN53_19655
path_sfw00340.kgml: 3.5.2.7 -> 3.5.3.8
path_sfw00340.kgml:
path_sfw00340.kgml: Found a trail of span 2 without skipping any vertex
path_sfw00340.kgml: 44 -> 43
path_sfw00340.kgml: R01168 -> R02914
path_sfw00340.kgml: sfw:WN53_12580 -> sfw:WN53_12585
path_sfw00340.kgml: 4.3.1.3 -> 4.2.1.49
path_sfw00340.kgml:
path_sfw00340.kgml: --- 1.58 seconds ---

path_sfw00350.kgml: Tyrosine metabolism
path_sfw00350.kgml: Initialization took 1.34 seconds
path_sfw00350.kgml:
path_sfw00350.kgml: Found a trail of span 7 without skipping any vertex
path_sfw00350.kgml: 64 -> 93 -> 86 -> 87 -> 102 -> 88 -> 89
path_sfw00350.kgml: R03303 -> R04418 -> R04379 -> R04380 -> R04134 -> R06897 -> R01647
path_sfw00350.kgml: sfw:WN53_11480 -> sfw:WN53_11475 -> sfw:WN53_11485 -> {sfw:WN53_11465, sfw:WN53_11470} -> {sfw:WN53_11465, sfw:WN53_11470} -> sfw:WN53_11490 -> sfw:WN53_11495
path_sfw00350.kgml: 1.13.11.15 -> {1.1.1.312, 1.2.1.60} -> 5.3.3.10 -> 4.1.1.68 -> ? -> ? -> 4.1.2.52
path_sfw00350.kgml:
path_sfw00350.kgml: Found a trail of span 7 without skipping any vertex
path_sfw00350.kgml: 64 -> 93 -> 86 -> 87 -> 102 -> 106 -> 89
path_sfw00350.kgml: R03303 -> R04418 -> R04379 -> R04380 -> R04134 -> R04132 -> R01647
path_sfw00350.kgml: sfw:WN53_11480 -> sfw:WN53_11475 -> sfw:WN53_11485 -> {sfw:WN53_11465, sfw:WN53_11470} -> {sfw:WN53_11465, sfw:WN53_11470} -> sfw:WN53_11490 -> sfw:WN53_11495
path_sfw00350.kgml: 1.13.11.15 -> {1.1.1.312, 1.2.1.60} -> 5.3.3.10 -> 4.1.1.68 -> ? -> ? -> 4.1.2.52
path_sfw00350.kgml:
path_sfw00350.kgml: Found a trail of span 6 containing skipped vertices
path_sfw00350.kgml: 64 -> 93 -> 86 -> 87 -> [102] -> 106 -> 89
path_sfw00350.kgml: R03303 -> R04418 -> R04379 -> R04380 -> [R04134] -> R04132 -> R01647
path_sfw00350.kgml: sfw:WN53_11480 -> sfw:WN53_11475 -> sfw:WN53_11485 -> {sfw:WN53_11465, sfw:WN53_11470} -> [{sfw:WN53_11465, sfw:WN53_11470}] -> sfw:WN53_11490 -> sfw:WN53_11495
path_sfw00350.kgml: 1.13.11.15 -> {1.1.1.312, 1.2.1.60} -> 5.3.3.10 -> 4.1.1.68 -> [?] -> ? -> 4.1.2.52
path_sfw00350.kgml:
path_sfw00350.kgml: Found a trail of span 6 without skipping any vertex
path_sfw00350.kgml: 64 -> 93 -> 86 -> 87 -> 88 -> 89
path_sfw00350.kgml: R03303 -> R04418 -> R04379 -> R04380 -> R06897 -> R01647
path_sfw00350.kgml: sfw:WN53_11480 -> sfw:WN53_11475 -> sfw:WN53_11485 -> {sfw:WN53_11465, sfw:WN53_11470} -> sfw:WN53_11490 -> sfw:WN53_11495
path_sfw00350.kgml: 1.13.11.15 -> {1.1.1.312, 1.2.1.60} -> 5.3.3.10 -> 4.1.1.68 -> ? -> 4.1.2.52
path_sfw00350.kgml:
path_sfw00350.kgml: Found a trail of span 6 containing skipped vertices
path_sfw00350.kgml: 64 -> 93 -> [86] -> 87 -> 102 -> 106 -> 89
path_sfw00350.kgml: R03303 -> R04418 -> [R04379] -> R04380 -> R04134 -> R04132 -> R01647
path_sfw00350.kgml: sfw:WN53_11480 -> sfw:WN53_11475 -> [sfw:WN53_11485] -> {sfw:WN53_11465, sfw:WN53_11470} -> {sfw:WN53_11465, sfw:WN53_11470} -> sfw:WN53_11490 -> sfw:WN53_11495
path_sfw00350.kgml: 1.13.11.15 -> {1.1.1.312, 1.2.1.60} -> [5.3.3.10] -> 4.1.1.68 -> ? -> ? -> 4.1.2.52
path_sfw00350.kgml: Skipped genes: sfw:WN53_11485
path_sfw00350.kgml:
path_sfw00350.kgml: Found a trail of span 6 containing skipped vertices
path_sfw00350.kgml: 64 -> 93 -> 86 -> 87 -> 102 -> [88] -> 89
path_sfw00350.kgml: R03303 -> R04418 -> R04379 -> R04380 -> R04134 -> [R06897] -> R01647
path_sfw00350.kgml: sfw:WN53_11480 -> sfw:WN53_11475 -> sfw:WN53_11485 -> {sfw:WN53_11465, sfw:WN53_11470} -> {sfw:WN53_11465, sfw:WN53_11470} -> [sfw:WN53_11490] -> sfw:WN53_11495
path_sfw00350.kgml: 1.13.11.15 -> {1.1.1.312, 1.2.1.60} -> 5.3.3.10 -> 4.1.1.68 -> ? -> [?] -> 4.1.2.52
path_sfw00350.kgml: Skipped genes: sfw:WN53_11490
path_sfw00350.kgml:
path_sfw00350.kgml: Found a trail of span 6 containing skipped vertices
path_sfw00350.kgml: 93 -> 64 -> [93] -> 86 -> [87] -> 102 -> 88 -> 89
path_sfw00350.kgml: R04418 -> R03303 -> [R04418] -> R04379 -> [R04380] -> R04134 -> R06897 -> R01647
path_sfw00350.kgml: sfw:WN53_11475 -> sfw:WN53_11480 -> [sfw:WN53_11475] -> sfw:WN53_11485 -> [{sfw:WN53_11465, sfw:WN53_11470}] -> {sfw:WN53_11465, sfw:WN53_11470} -> sfw:WN53_11490 -> sfw:WN53_11495
path_sfw00350.kgml: {1.1.1.312, 1.2.1.60} -> 1.13.11.15 -> [{1.1.1.312, 1.2.1.60}] -> 5.3.3.10 -> [4.1.1.68] -> ? -> ? -> 4.1.2.52
path_sfw00350.kgml:
path_sfw00350.kgml: Found a trail of span 5 containing skipped vertices
path_sfw00350.kgml: 64 -> 93 -> 86 -> 87 -> [88] -> 89
path_sfw00350.kgml: R03303 -> R04418 -> R04379 -> R04380 -> [R06897] -> R01647
path_sfw00350.kgml: sfw:WN53_11480 -> sfw:WN53_11475 -> sfw:WN53_11485 -> {sfw:WN53_11465, sfw:WN53_11470} -> [sfw:WN53_11490] -> sfw:WN53_11495
path_sfw00350.kgml: 1.13.11.15 -> {1.1.1.312, 1.2.1.60} -> 5.3.3.10 -> 4.1.1.68 -> [?] -> 4.1.2.52
path_sfw00350.kgml: Skipped genes: sfw:WN53_11490
path_sfw00350.kgml:
path_sfw00350.kgml: Found a trail of span 5 containing skipped vertices
path_sfw00350.kgml: 64 -> 93 -> 86 -> [87] -> 88 -> 89
path_sfw00350.kgml: R03303 -> R04418 -> R04379 -> [R04380] -> R06897 -> R01647
path_sfw00350.kgml: sfw:WN53_11480 -> sfw:WN53_11475 -> sfw:WN53_11485 -> [{sfw:WN53_11465, sfw:WN53_11470}] -> sfw:WN53_11490 -> sfw:WN53_11495
path_sfw00350.kgml: 1.13.11.15 -> {1.1.1.312, 1.2.1.60} -> 5.3.3.10 -> [4.1.1.68] -> ? -> 4.1.2.52
path_sfw00350.kgml:
path_sfw00350.kgml: --- 2.17 seconds ---

path_sfw00360.kgml: Phenylalanine metabolism
path_sfw00360.kgml: Initialization took 4.85 seconds
path_sfw00360.kgml:
path_sfw00360.kgml: Found a trail of span 4 containing skipped vertices
path_sfw00360.kgml: 59 -> 247 -> [59] -> 225 -> 228
path_sfw00360.kgml: R02539 -> R09840 -> [R02539] -> R09838 -> R09837
path_sfw00360.kgml: sfw:WN53_24255 -> sfw:WN53_24245 -> [sfw:WN53_24255] -> {sfw:WN53_24205, sfw:WN53_24210, sfw:WN53_24215, sfw:WN53_24220, sfw:WN53_24225} -> sfw:WN53_24235
path_sfw00360.kgml: 6.2.1.30 -> ? -> [6.2.1.30] -> 1.14.13.149 -> 5.3.3.18
path_sfw00360.kgml: Skipped genes: sfw:WN53_24250, sfw:WN53_24240, sfw:WN53_24230
path_sfw00360.kgml:
path_sfw00360.kgml: Found a trail of span 4 containing skipped vertices
path_sfw00360.kgml: 237 -> 239 -> 241 -> 244
path_sfw00360.kgml: R09839 -> R06942 -> R06941 -> R00829
path_sfw00360.kgml: {sfw:WN53_24235, sfw:WN53_24250} -> sfw:WN53_24230 -> sfw:WN53_24240 -> sfw:WN53_24250
path_sfw00360.kgml: 2.3.1.223 -> 4.2.1.17 -> {1.1.1.157, 1.1.1.35} -> {2.3.1.16, 2.3.1.174}
path_sfw00360.kgml: Skipped genes: sfw:WN53_24245
path_sfw00360.kgml:
path_sfw00360.kgml: Found a trail of span 3 containing skipped vertices
path_sfw00360.kgml: 247 -> 59 -> [225] -> 228
path_sfw00360.kgml: R09840 -> R02539 -> [R09838] -> R09837
path_sfw00360.kgml: sfw:WN53_24245 -> sfw:WN53_24255 -> [{sfw:WN53_24205, sfw:WN53_24210, sfw:WN53_24215, sfw:WN53_24220, sfw:WN53_24225}] -> sfw:WN53_24235
path_sfw00360.kgml: ? -> 6.2.1.30 -> [1.14.13.149] -> 5.3.3.18
path_sfw00360.kgml: Skipped genes: sfw:WN53_24250, sfw:WN53_24240
path_sfw00360.kgml:
path_sfw00360.kgml: Found a trail of span 3 without skipping any vertex
path_sfw00360.kgml: 93 -> 94 -> 65
path_sfw00360.kgml: R06783 -> R06785 -> R06788
path_sfw00360.kgml: {sfw:WN53_02595, sfw:WN53_15140, sfw:WN53_15145, sfw:WN53_15150, sfw:WN53_15160} -> sfw:WN53_15155 -> sfw:WN53_15165
path_sfw00360.kgml: 1.14.12.19 -> 1.3.1.87 -> 1.13.11.16
path_sfw00360.kgml:
path_sfw00360.kgml: Found a trail of span 3 without skipping any vertex
path_sfw00360.kgml: 98 -> 97 -> 64
path_sfw00360.kgml: R06782 -> R06784 -> R04376
path_sfw00360.kgml: {sfw:WN53_02595, sfw:WN53_15140, sfw:WN53_15145, sfw:WN53_15150, sfw:WN53_15160} -> sfw:WN53_15155 -> sfw:WN53_15165
path_sfw00360.kgml: 1.14.12.19 -> 1.3.1.87 -> 1.13.11.16
path_sfw00360.kgml:
path_sfw00360.kgml: Found a trail of span 3 containing skipped vertices
path_sfw00360.kgml: 237 -> [239] -> 241 -> 244
path_sfw00360.kgml: R09839 -> [R06942] -> R06941 -> R00829
path_sfw00360.kgml: {sfw:WN53_24235, sfw:WN53_24250} -> [sfw:WN53_24230] -> sfw:WN53_24240 -> sfw:WN53_24250
path_sfw00360.kgml: 2.3.1.223 -> [4.2.1.17] -> {1.1.1.157, 1.1.1.35} -> {2.3.1.16, 2.3.1.174}
path_sfw00360.kgml: Skipped genes: sfw:WN53_24245
path_sfw00360.kgml:
path_sfw00360.kgml: Found a trail of span 2 containing skipped vertices
path_sfw00360.kgml: 93 -> [94] -> 65
path_sfw00360.kgml: R06783 -> [R06785] -> R06788
path_sfw00360.kgml: {sfw:WN53_02595, sfw:WN53_15140, sfw:WN53_15145, sfw:WN53_15150, sfw:WN53_15160} -> [sfw:WN53_15155] -> sfw:WN53_15165
path_sfw00360.kgml: 1.14.12.19 -> [1.3.1.87] -> 1.13.11.16
path_sfw00360.kgml:
path_sfw00360.kgml: Found a trail of span 2 containing skipped vertices
path_sfw00360.kgml: 98 -> [97] -> 64
path_sfw00360.kgml: R06782 -> [R06784] -> R04376
path_sfw00360.kgml: {sfw:WN53_02595, sfw:WN53_15140, sfw:WN53_15145, sfw:WN53_15150, sfw:WN53_15160} -> [sfw:WN53_15155] -> sfw:WN53_15165
path_sfw00360.kgml: 1.14.12.19 -> [1.3.1.87] -> 1.13.11.16
path_sfw00360.kgml:
path_sfw00360.kgml: Found a trail of span 2 without skipping any vertex
path_sfw00360.kgml: 250 -> 55
path_sfw00360.kgml: R00228 -> R00750
path_sfw00360.kgml: sfw:WN53_15180 -> sfw:WN53_15185
path_sfw00360.kgml: 1.2.1.10 -> 4.1.3.39
path_sfw00360.kgml:
path_sfw00360.kgml: --- 5.78 seconds ---

path_sfw00361.kgml: Chlorocyclohexane and chlorobenzene degradation
path_sfw00361.kgml: Initialization took 0.08 seconds
path_sfw00361.kgml: (not found)
path_sfw00361.kgml: --- 0.13 seconds ---

path_sfw00362.kgml: Benzoate degradation
path_sfw00362.kgml: Initialization took 1.13 seconds
path_sfw00362.kgml:
path_sfw00362.kgml: Found a trail of span 3 without skipping any vertex
path_sfw00362.kgml: 180 -> 179 -> 208
path_sfw00362.kgml: R02601 -> R00750 -> R00228
path_sfw00362.kgml: sfw:WN53_15175 -> sfw:WN53_15185 -> sfw:WN53_15180
path_sfw00362.kgml: 4.2.1.80 -> 4.1.3.39 -> 1.2.1.10
path_sfw00362.kgml:
path_sfw00362.kgml: Found a trail of span 2 without skipping any vertex
path_sfw00362.kgml: 238 -> 90
path_sfw00362.kgml: R05305 -> R05586
path_sfw00362.kgml: {sfw:WN53_09780, sfw:WN53_26150} -> {sfw:WN53_09775, sfw:WN53_26155}
path_sfw00362.kgml: {1.1.1.259, 1.1.1.35} -> 2.3.1.16
path_sfw00362.kgml:
path_sfw00362.kgml: Found a trail of span 2 containing skipped vertices
path_sfw00362.kgml: 180 -> [179] -> 208
path_sfw00362.kgml: R02601 -> [R00750] -> R00228
path_sfw00362.kgml: sfw:WN53_15175 -> [sfw:WN53_15185] -> sfw:WN53_15180
path_sfw00362.kgml: 4.2.1.80 -> [4.1.3.39] -> 1.2.1.10
path_sfw00362.kgml:
path_sfw00362.kgml: Found a trail of span 2 containing skipped vertices
path_sfw00362.kgml: 121 -> 124
path_sfw00362.kgml: R03026 -> R01976
path_sfw00362.kgml: {sfw:WN53_09780, sfw:WN53_24230, sfw:WN53_26150} -> sfw:WN53_24240
path_sfw00362.kgml: 4.2.1.17 -> 1.1.1.157
path_sfw00362.kgml: Skipped genes: sfw:WN53_24235
path_sfw00362.kgml:
path_sfw00362.kgml: --- 1.39 seconds ---

path_sfw00364.kgml: Fluorobenzoate degradation
path_sfw00364.kgml: Initialization took 0.08 seconds
path_sfw00364.kgml: (not found)
path_sfw00364.kgml: --- 0.12 seconds ---

path_sfw00380.kgml: Tryptophan metabolism
path_sfw00380.kgml: Initialization took 0.78 seconds
path_sfw00380.kgml: (not found)
path_sfw00380.kgml: --- 0.83 seconds ---

path_sfw00401.kgml: Novobiocin biosynthesis
path_sfw00401.kgml: Initialization took 0.18 seconds
path_sfw00401.kgml: (not found)
path_sfw00401.kgml: --- 0.22 seconds ---

path_sfw00405.kgml: Phenazine biosynthesis
path_sfw00405.kgml: Initialization took 0.23 seconds
path_sfw00405.kgml:
path_sfw00405.kgml: Found a trail of span 7 without skipping any vertex
path_sfw00405.kgml: 24 -> 25 -> 26 -> 27 -> 28 -> 32 -> 34
path_sfw00405.kgml: R08956 -> R11463 -> R09707 -> R11568 -> R11569 -> R11489 -> R11490
path_sfw00405.kgml: sfw:WN53_03385 -> sfw:WN53_03390 -> sfw:WN53_03375 -> sfw:WN53_03395 -> sfw:WN53_03395 -> sfw:WN53_03370 -> sfw:WN53_03370
path_sfw00405.kgml: 2.6.1.86 -> 3.3.2.15 -> 5.3.3.17 -> ? -> ? -> 1.10.3.16 -> 1.10.3.16
path_sfw00405.kgml:
path_sfw00405.kgml: Found a trail of span 6 containing skipped vertices
path_sfw00405.kgml: 24 -> 25 -> 26 -> 27 -> 28 -> [32] -> 34
path_sfw00405.kgml: R08956 -> R11463 -> R09707 -> R11568 -> R11569 -> [R11489] -> R11490
path_sfw00405.kgml: sfw:WN53_03385 -> sfw:WN53_03390 -> sfw:WN53_03375 -> sfw:WN53_03395 -> sfw:WN53_03395 -> [sfw:WN53_03370] -> sfw:WN53_03370
path_sfw00405.kgml: 2.6.1.86 -> 3.3.2.15 -> 5.3.3.17 -> ? -> ? -> [1.10.3.16] -> 1.10.3.16
path_sfw00405.kgml:
path_sfw00405.kgml: Found a trail of span 6 containing skipped vertices
path_sfw00405.kgml: 24 -> 25 -> 26 -> 27 -> [28] -> 32 -> 34
path_sfw00405.kgml: R08956 -> R11463 -> R09707 -> R11568 -> [R11569] -> R11489 -> R11490
path_sfw00405.kgml: sfw:WN53_03385 -> sfw:WN53_03390 -> sfw:WN53_03375 -> sfw:WN53_03395 -> [sfw:WN53_03395] -> sfw:WN53_03370 -> sfw:WN53_03370
path_sfw00405.kgml: 2.6.1.86 -> 3.3.2.15 -> 5.3.3.17 -> ? -> [?] -> 1.10.3.16 -> 1.10.3.16
path_sfw00405.kgml:
path_sfw00405.kgml: Found a trail of span 6 containing skipped vertices
path_sfw00405.kgml: 24 -> 25 -> 26 -> [27] -> 28 -> 32 -> 34
path_sfw00405.kgml: R08956 -> R11463 -> R09707 -> [R11568] -> R11569 -> R11489 -> R11490
path_sfw00405.kgml: sfw:WN53_03385 -> sfw:WN53_03390 -> sfw:WN53_03375 -> [sfw:WN53_03395] -> sfw:WN53_03395 -> sfw:WN53_03370 -> sfw:WN53_03370
path_sfw00405.kgml: 2.6.1.86 -> 3.3.2.15 -> 5.3.3.17 -> [?] -> ? -> 1.10.3.16 -> 1.10.3.16
path_sfw00405.kgml:
path_sfw00405.kgml: Found a trail of span 6 containing skipped vertices
path_sfw00405.kgml: 24 -> 25 -> [26] -> 27 -> 28 -> 32 -> 34
path_sfw00405.kgml: R08956 -> R11463 -> [R09707] -> R11568 -> R11569 -> R11489 -> R11490
path_sfw00405.kgml: sfw:WN53_03385 -> sfw:WN53_03390 -> [sfw:WN53_03375] -> sfw:WN53_03395 -> sfw:WN53_03395 -> sfw:WN53_03370 -> sfw:WN53_03370
path_sfw00405.kgml: 2.6.1.86 -> 3.3.2.15 -> [5.3.3.17] -> ? -> ? -> 1.10.3.16 -> 1.10.3.16
path_sfw00405.kgml: Skipped genes: sfw:WN53_03375
path_sfw00405.kgml:
path_sfw00405.kgml: Found a trail of span 6 containing skipped vertices
path_sfw00405.kgml: 24 -> [25] -> 26 -> 27 -> 28 -> 32 -> 34
path_sfw00405.kgml: R08956 -> [R11463] -> R09707 -> R11568 -> R11569 -> R11489 -> R11490
path_sfw00405.kgml: sfw:WN53_03385 -> [sfw:WN53_03390] -> sfw:WN53_03375 -> sfw:WN53_03395 -> sfw:WN53_03395 -> sfw:WN53_03370 -> sfw:WN53_03370
path_sfw00405.kgml: 2.6.1.86 -> [3.3.2.15] -> 5.3.3.17 -> ? -> ? -> 1.10.3.16 -> 1.10.3.16
path_sfw00405.kgml: Skipped genes: sfw:WN53_03390
path_sfw00405.kgml:
path_sfw00405.kgml: --- 0.66 seconds ---

path_sfw00410.kgml: beta-Alanine metabolism
path_sfw00410.kgml: Initialization took 1.43 seconds
path_sfw00410.kgml:
path_sfw00410.kgml: Found a trail of span 2 without skipping any vertex
path_sfw00410.kgml: 54 -> 50
path_sfw00410.kgml: R00489 -> R02473
path_sfw00410.kgml: sfw:WN53_02755 -> sfw:WN53_02750
path_sfw00410.kgml: {4.1.1.11, 4.1.1.15} -> 6.3.2.1
path_sfw00410.kgml:
path_sfw00410.kgml: Found a trail of span 2 without skipping any vertex
path_sfw00410.kgml: 58 -> 59
path_sfw00410.kgml: R01914 -> R02549
path_sfw00410.kgml: sfw:WN53_00860 -> {sfw:WN53_00865, sfw:WN53_00890}
path_sfw00410.kgml: {1.5.3.14, 1.5.99.6} -> {1.2.1.19, 1.2.1.3}
path_sfw00410.kgml:
path_sfw00410.kgml: --- 1.55 seconds ---

path_sfw00430.kgml: Taurine and hypotaurine metabolism
path_sfw00430.kgml: Initialization took 0.33 seconds
path_sfw00430.kgml:
path_sfw00430.kgml: Found a trail of span 2 without skipping any vertex
path_sfw00430.kgml: 36 -> 58
path_sfw00430.kgml: R00230 -> R00315
path_sfw00430.kgml: {sfw:WN53_11095, sfw:WN53_25685} -> sfw:WN53_25680
path_sfw00430.kgml: 2.3.1.8 -> {2.7.2.1, 2.7.2.15}
path_sfw00430.kgml:
path_sfw00430.kgml: --- 0.41 seconds ---

path_sfw00440.kgml: Phosphonate and phosphinate metabolism
path_sfw00440.kgml: Initialization took 0.13 seconds
path_sfw00440.kgml:
path_sfw00440.kgml: Found a trail of span 4 containing skipped vertices
path_sfw00440.kgml: 124 -> 127 -> 130 -> 136
path_sfw00440.kgml: R10185 -> R10186 -> R10204 -> R10205
path_sfw00440.kgml: {sfw:WN53_10750, sfw:WN53_10765, sfw:WN53_10770, sfw:WN53_10775} -> sfw:WN53_10745 -> sfw:WN53_10760 -> sfw:WN53_10735
path_sfw00440.kgml: 2.7.8.37 -> 3.6.1.63 -> 4.7.1.1 -> 3.1.4.55
path_sfw00440.kgml: Skipped genes: sfw:WN53_10755, sfw:WN53_10740
path_sfw00440.kgml:
path_sfw00440.kgml: Found a trail of span 3 containing skipped vertices
path_sfw00440.kgml: 124 -> 127 -> [130] -> 136
path_sfw00440.kgml: R10185 -> R10186 -> [R10204] -> R10205
path_sfw00440.kgml: {sfw:WN53_10750, sfw:WN53_10765, sfw:WN53_10770, sfw:WN53_10775} -> sfw:WN53_10745 -> [sfw:WN53_10760] -> sfw:WN53_10735
path_sfw00440.kgml: 2.7.8.37 -> 3.6.1.63 -> [4.7.1.1] -> 3.1.4.55
path_sfw00440.kgml: Skipped genes: sfw:WN53_10740
path_sfw00440.kgml:
path_sfw00440.kgml: Found a trail of span 2 containing skipped vertices
path_sfw00440.kgml: 124 -> [127] -> 130
path_sfw00440.kgml: R10185 -> [R10186] -> R10204
path_sfw00440.kgml: {sfw:WN53_10750, sfw:WN53_10765, sfw:WN53_10770, sfw:WN53_10775} -> [sfw:WN53_10745] -> sfw:WN53_10760
path_sfw00440.kgml: 2.7.8.37 -> [3.6.1.63] -> 4.7.1.1
path_sfw00440.kgml: Skipped genes: sfw:WN53_10755
path_sfw00440.kgml:
path_sfw00440.kgml: --- 0.32 seconds ---

path_sfw00450.kgml: Selenocompound metabolism
path_sfw00450.kgml: Initialization took 2.43 seconds
path_sfw00450.kgml: (not found)
path_sfw00450.kgml: --- 2.48 seconds ---

path_sfw00460.kgml: Cyanoamino acid metabolism
path_sfw00460.kgml: Initialization took 0.48 seconds
path_sfw00460.kgml: (not found)
path_sfw00460.kgml: --- 0.52 seconds ---

path_sfw00471.kgml: D-Glutamine and D-glutamate metabolism
path_sfw00471.kgml: Initialization took 0.13 seconds
path_sfw00471.kgml: (not found)
path_sfw00471.kgml: --- 0.17 seconds ---

path_sfw00473.kgml: D-Alanine metabolism
path_sfw00473.kgml: Initialization took 0.18 seconds
path_sfw00473.kgml: (not found)
path_sfw00473.kgml: --- 0.21 seconds ---

path_sfw00480.kgml: Glutathione metabolism
path_sfw00480.kgml: Initialization took 1.98 seconds
path_sfw00480.kgml: (not found)
path_sfw00480.kgml: --- 2.10 seconds ---

path_sfw00500.kgml: Starch and sucrose metabolism
path_sfw00500.kgml: Initialization took 11.15 seconds
path_sfw00500.kgml:
path_sfw00500.kgml: Found a trail of span 5 containing skipped vertices
path_sfw00500.kgml: 113 -> 137 -> 120 -> [238] -> 134 -> [120] -> 133
path_sfw00500.kgml: R00948 -> R02421 -> R02110 -> [R02112] -> R05196 -> [R02110] -> R02111
path_sfw00500.kgml: sfw:WN53_06375 -> sfw:WN53_06370 -> sfw:WN53_06385 -> [{sfw:WN53_08055, sfw:WN53_16395}] -> sfw:WN53_06325 -> [sfw:WN53_06385] -> {sfw:WN53_06325, sfw:WN53_06330, sfw:WN53_06365, sfw:WN53_06380, sfw:WN53_25290}
path_sfw00500.kgml: 2.7.7.27 -> {2.4.1.21, 2.4.1.242} -> 2.4.1.18 -> [{3.2.1.1, 3.2.1.133, 3.2.1.2}] -> 2.4.1.25 -> [2.4.1.18] -> 2.4.1.1
path_sfw00500.kgml:
path_sfw00500.kgml: Found a trail of span 2 containing skipped vertices
path_sfw00500.kgml: 91 -> 88
path_sfw00500.kgml: R00801 -> R00760
path_sfw00500.kgml: sfw:WN53_16720 -> {sfw:WN53_14040, sfw:WN53_14485, sfw:WN53_16730}
path_sfw00500.kgml: {3.2.1.10, 3.2.1.20, 3.2.1.26, 3.2.1.48} -> {2.7.1.1, 2.7.1.4}
path_sfw00500.kgml: Skipped genes: sfw:WN53_16725
path_sfw00500.kgml:
path_sfw00500.kgml: Found a trail of span 2 without skipping any vertex
path_sfw00500.kgml: 148 -> 127
path_sfw00500.kgml: R04111 -> R00838
path_sfw00500.kgml: {sfw:WN53_06685, sfw:WN53_20455, sfw:WN53_24765, sfw:WN53_26580} -> sfw:WN53_24770
path_sfw00500.kgml: 2.7.1.208 -> 3.2.1.122
path_sfw00500.kgml:
path_sfw00500.kgml: Found a trail of span 2 without skipping any vertex
path_sfw00500.kgml: 147 -> 125
path_sfw00500.kgml: R02780 -> R00837
path_sfw00500.kgml: {sfw:WN53_10825, sfw:WN53_26580} -> {sfw:WN53_10820, sfw:WN53_24345}
path_sfw00500.kgml: 2.7.1.201 -> {3.2.1.122, 3.2.1.93}
path_sfw00500.kgml:
path_sfw00500.kgml: Found a trail of span 2 without skipping any vertex
path_sfw00500.kgml: 233 -> 232
path_sfw00500.kgml: R11172 -> R00839
path_sfw00500.kgml: {sfw:WN53_06095, sfw:WN53_06100, sfw:WN53_06105, sfw:WN53_13300, sfw:WN53_13305, sfw:WN53_13320} -> {sfw:WN53_06110, sfw:WN53_08105, sfw:WN53_08970, sfw:WN53_10705, sfw:WN53_20395, sfw:WN53_21430}
path_sfw00500.kgml: 2.7.1.205 -> 3.2.1.86
path_sfw00500.kgml:
path_sfw00500.kgml: Found a trail of span 2 containing skipped vertices
path_sfw00500.kgml: 87 -> 88
path_sfw00500.kgml: R03921 -> R00760
path_sfw00500.kgml: sfw:WN53_16720 -> {sfw:WN53_14040, sfw:WN53_14485, sfw:WN53_16730}
path_sfw00500.kgml: 3.2.1.26 -> {2.7.1.1, 2.7.1.4}
path_sfw00500.kgml: Skipped genes: sfw:WN53_16725
path_sfw00500.kgml:
path_sfw00500.kgml: --- 12.63 seconds ---

path_sfw00511.kgml: Other glycan degradation
path_sfw00511.kgml: Initialization took 0.18 seconds
path_sfw00511.kgml: (not found)
path_sfw00511.kgml: --- 0.22 seconds ---

path_sfw00520.kgml: Amino sugar and nucleotide sugar metabolism
path_sfw00520.kgml: Initialization took 15.15 seconds
path_sfw00520.kgml:
path_sfw00520.kgml: Found a trail of span 5 without skipping any vertex
path_sfw00520.kgml: 308 -> 210 -> 212 -> 214 -> 409
path_sfw00520.kgml: R07658 -> R07659 -> R07660 -> R07661 -> R07662
path_sfw00520.kgml: sfw:WN53_19960 -> sfw:WN53_19950 -> sfw:WN53_19960 -> sfw:WN53_19955 -> sfw:WN53_19965
path_sfw00520.kgml: 1.1.1.305 -> 2.6.1.87 -> 2.1.2.13 -> 2.4.2.53 -> ?
path_sfw00520.kgml:
path_sfw00520.kgml: Found a trail of span 4 containing skipped vertices
path_sfw00520.kgml: 308 -> [210] -> 212 -> 214 -> 409
path_sfw00520.kgml: R07658 -> [R07659] -> R07660 -> R07661 -> R07662
path_sfw00520.kgml: sfw:WN53_19960 -> [sfw:WN53_19950] -> sfw:WN53_19960 -> sfw:WN53_19955 -> sfw:WN53_19965
path_sfw00520.kgml: 1.1.1.305 -> [2.6.1.87] -> 2.1.2.13 -> 2.4.2.53 -> ?
path_sfw00520.kgml:
path_sfw00520.kgml: Found a trail of span 4 containing skipped vertices
path_sfw00520.kgml: 308 -> 210 -> [212] -> 214 -> 409
path_sfw00520.kgml: R07658 -> R07659 -> [R07660] -> R07661 -> R07662
path_sfw00520.kgml: sfw:WN53_19960 -> sfw:WN53_19950 -> [sfw:WN53_19960] -> sfw:WN53_19955 -> sfw:WN53_19965
path_sfw00520.kgml: 1.1.1.305 -> 2.6.1.87 -> [2.1.2.13] -> 2.4.2.53 -> ?
path_sfw00520.kgml:
path_sfw00520.kgml: Found a trail of span 4 containing skipped vertices
path_sfw00520.kgml: 308 -> 210 -> 212 -> [214] -> 409
path_sfw00520.kgml: R07658 -> R07659 -> R07660 -> [R07661] -> R07662
path_sfw00520.kgml: sfw:WN53_19960 -> sfw:WN53_19950 -> sfw:WN53_19960 -> [sfw:WN53_19955] -> sfw:WN53_19965
path_sfw00520.kgml: 1.1.1.305 -> 2.6.1.87 -> 2.1.2.13 -> [2.4.2.53] -> ?
path_sfw00520.kgml: Skipped genes: sfw:WN53_19955
path_sfw00520.kgml:
path_sfw00520.kgml: Found a trail of span 3 containing skipped vertices
path_sfw00520.kgml: 28 -> [24] -> 26 -> 9
path_sfw00520.kgml: R00768 -> [R02060] -> R05332 -> R00416
path_sfw00520.kgml: sfw:WN53_07805 -> [sfw:WN53_10575] -> sfw:WN53_07800 -> sfw:WN53_07800
path_sfw00520.kgml: 2.6.1.16 -> [5.4.2.10] -> 2.3.1.157 -> 2.7.7.23
path_sfw00520.kgml:
path_sfw00520.kgml: Found a trail of span 2 without skipping any vertex
path_sfw00520.kgml: 54 -> 56
path_sfw00520.kgml: R08559 -> R08555
path_sfw00520.kgml: {sfw:WN53_14975, sfw:WN53_26580} -> sfw:WN53_14970
path_sfw00520.kgml: 2.7.1.192 -> 4.2.1.126
path_sfw00520.kgml:
path_sfw00520.kgml: Found a trail of span 2 without skipping any vertex
path_sfw00520.kgml: 200 -> 184
path_sfw00520.kgml: R01092 -> R00955
path_sfw00520.kgml: sfw:WN53_15925 -> sfw:WN53_15930
path_sfw00520.kgml: 2.7.1.6 -> 2.7.7.12
path_sfw00520.kgml:
path_sfw00520.kgml: Found a trail of span 2 without skipping any vertex
path_sfw00520.kgml: 188 -> 270
path_sfw00520.kgml: R00286 -> R01385
path_sfw00520.kgml: sfw:WN53_22265 -> sfw:WN53_22260
path_sfw00520.kgml: 1.1.1.22 -> 5.1.3.6
path_sfw00520.kgml:
path_sfw00520.kgml: Found a trail of span 2 without skipping any vertex
path_sfw00520.kgml: 41 -> 42
path_sfw00520.kgml: R00420 -> R03317
path_sfw00520.kgml: sfw:WN53_09215 -> sfw:WN53_09220
path_sfw00520.kgml: 5.1.3.14 -> 1.1.1.336
path_sfw00520.kgml:
path_sfw00520.kgml: Found a trail of span 2 without skipping any vertex
path_sfw00520.kgml: 22 -> 20
path_sfw00520.kgml: R02059 -> R00765
path_sfw00520.kgml: {sfw:WN53_06675, sfw:WN53_15535} -> sfw:WN53_15540
path_sfw00520.kgml: 3.5.1.25 -> 3.5.99.6
path_sfw00520.kgml:
path_sfw00520.kgml: --- 16.30 seconds ---

path_sfw00521.kgml: Streptomycin biosynthesis
path_sfw00521.kgml: Initialization took 0.83 seconds
path_sfw00521.kgml:
path_sfw00521.kgml: Found a trail of span 4 containing skipped vertices
path_sfw00521.kgml: 44 -> 43 -> 42 -> 24
path_sfw00521.kgml: R02328 -> R06513 -> R06514 -> R02777
path_sfw00521.kgml: {sfw:WN53_09230, sfw:WN53_17250, sfw:WN53_17275} -> {sfw:WN53_09225, sfw:WN53_17245, sfw:WN53_17270} -> {sfw:WN53_17255, sfw:WN53_17280} -> {sfw:WN53_17260, sfw:WN53_17285}
path_sfw00521.kgml: 2.7.7.24 -> 4.2.1.46 -> 5.1.3.13 -> 1.1.1.133
path_sfw00521.kgml: Skipped genes: sfw:WN53_17265
path_sfw00521.kgml:
path_sfw00521.kgml: Found a trail of span 3 containing skipped vertices
path_sfw00521.kgml: 44 -> 43 -> [42] -> 24
path_sfw00521.kgml: R02328 -> R06513 -> [R06514] -> R02777
path_sfw00521.kgml: {sfw:WN53_09230, sfw:WN53_17250, sfw:WN53_17275} -> {sfw:WN53_09225, sfw:WN53_17245, sfw:WN53_17270} -> [{sfw:WN53_17255, sfw:WN53_17280}] -> {sfw:WN53_17260, sfw:WN53_17285}
path_sfw00521.kgml: 2.7.7.24 -> 4.2.1.46 -> [5.1.3.13] -> 1.1.1.133
path_sfw00521.kgml: Skipped genes: sfw:WN53_17265, sfw:WN53_17255
path_sfw00521.kgml:
path_sfw00521.kgml: Found a trail of span 3 containing skipped vertices
path_sfw00521.kgml: 44 -> [43] -> 42 -> 24
path_sfw00521.kgml: R02328 -> [R06513] -> R06514 -> R02777
path_sfw00521.kgml: {sfw:WN53_09230, sfw:WN53_17250, sfw:WN53_17275} -> [{sfw:WN53_09225, sfw:WN53_17245, sfw:WN53_17270}] -> {sfw:WN53_17255, sfw:WN53_17280} -> {sfw:WN53_17260, sfw:WN53_17285}
path_sfw00521.kgml: 2.7.7.24 -> [4.2.1.46] -> 5.1.3.13 -> 1.1.1.133
path_sfw00521.kgml:
path_sfw00521.kgml: --- 1.01 seconds ---

path_sfw00523.kgml: Polyketide sugar unit biosynthesis
path_sfw00523.kgml: Initialization took 0.33 seconds
path_sfw00523.kgml:
path_sfw00523.kgml: Found a trail of span 4 containing skipped vertices
path_sfw00523.kgml: 27 -> 26 -> 63 -> 28
path_sfw00523.kgml: R02328 -> R06513 -> R06514 -> R02777
path_sfw00523.kgml: {sfw:WN53_09230, sfw:WN53_17250, sfw:WN53_17275} -> {sfw:WN53_09225, sfw:WN53_17245, sfw:WN53_17270} -> {sfw:WN53_17255, sfw:WN53_17280} -> {sfw:WN53_17260, sfw:WN53_17285}
path_sfw00523.kgml: 2.7.7.24 -> 4.2.1.46 -> 5.1.3.13 -> 1.1.1.133
path_sfw00523.kgml: Skipped genes: sfw:WN53_17265
path_sfw00523.kgml:
path_sfw00523.kgml: Found a trail of span 3 containing skipped vertices
path_sfw00523.kgml: 27 -> 26 -> [63] -> 28
path_sfw00523.kgml: R02328 -> R06513 -> [R06514] -> R02777
path_sfw00523.kgml: {sfw:WN53_09230, sfw:WN53_17250, sfw:WN53_17275} -> {sfw:WN53_09225, sfw:WN53_17245, sfw:WN53_17270} -> [{sfw:WN53_17255, sfw:WN53_17280}] -> {sfw:WN53_17260, sfw:WN53_17285}
path_sfw00523.kgml: 2.7.7.24 -> 4.2.1.46 -> [5.1.3.13] -> 1.1.1.133
path_sfw00523.kgml: Skipped genes: sfw:WN53_17265, sfw:WN53_17255
path_sfw00523.kgml:
path_sfw00523.kgml: Found a trail of span 3 containing skipped vertices
path_sfw00523.kgml: 27 -> [26] -> 63 -> 28
path_sfw00523.kgml: R02328 -> [R06513] -> R06514 -> R02777
path_sfw00523.kgml: {sfw:WN53_09230, sfw:WN53_17250, sfw:WN53_17275} -> [{sfw:WN53_09225, sfw:WN53_17245, sfw:WN53_17270}] -> {sfw:WN53_17255, sfw:WN53_17280} -> {sfw:WN53_17260, sfw:WN53_17285}
path_sfw00523.kgml: 2.7.7.24 -> [4.2.1.46] -> 5.1.3.13 -> 1.1.1.133
path_sfw00523.kgml:
path_sfw00523.kgml: --- 0.52 seconds ---

path_sfw00525.kgml: Acarbose and validamycin biosynthesis
path_sfw00525.kgml: Initialization took 0.18 seconds
path_sfw00525.kgml:
path_sfw00525.kgml: Found a trail of span 2 without skipping any vertex
path_sfw00525.kgml: 58 -> 59
path_sfw00525.kgml: R02328 -> R06513
path_sfw00525.kgml: {sfw:WN53_09230, sfw:WN53_17250, sfw:WN53_17275} -> {sfw:WN53_09225, sfw:WN53_17245, sfw:WN53_17270}
path_sfw00525.kgml: 2.7.7.24 -> 4.2.1.46
path_sfw00525.kgml:
path_sfw00525.kgml: --- 0.24 seconds ---

path_sfw00540.kgml: Lipopolysaccharide biosynthesis
path_sfw00540.kgml: Initialization took 3.13 seconds
path_sfw00540.kgml:
path_sfw00540.kgml: Found a trail of span 3 containing skipped vertices
path_sfw00540.kgml: 90 -> [89] -> 88 -> 53
path_sfw00540.kgml: R04567 -> [R04587] -> R04550 -> R04606
path_sfw00540.kgml: {sfw:WN53_01685, sfw:WN53_17475} -> [sfw:WN53_12090] -> sfw:WN53_01695 -> sfw:WN53_01680
path_sfw00540.kgml: 2.3.1.129 -> [3.5.1.108] -> 2.3.1.191 -> 2.4.1.182
path_sfw00540.kgml: Skipped genes: sfw:WN53_01690
path_sfw00540.kgml:
path_sfw00540.kgml: Found a trail of span 2 containing skipped vertices
path_sfw00540.kgml: 131 -> [87] -> 44
path_sfw00540.kgml: R01530 -> [R03254] -> R03350
path_sfw00540.kgml: sfw:WN53_04795 -> [sfw:WN53_22940] -> sfw:WN53_04800
path_sfw00540.kgml: 5.3.1.13 -> [2.5.1.55] -> 3.1.3.45
path_sfw00540.kgml:
path_sfw00540.kgml: --- 3.35 seconds ---

path_sfw00550.kgml: Peptidoglycan biosynthesis
path_sfw00550.kgml: Initialization took 2.79 seconds
path_sfw00550.kgml:
path_sfw00550.kgml: Found a trail of span 6 containing skipped vertices
path_sfw00550.kgml: 33 -> 32 -> 34 -> 23 -> 35 -> 36
path_sfw00550.kgml: R03193 -> R02783 -> R02788 -> R04617 -> R05630 -> R05032
path_sfw00550.kgml: sfw:WN53_12065 -> sfw:WN53_12050 -> sfw:WN53_12035 -> sfw:WN53_12040 -> sfw:WN53_12045 -> sfw:WN53_12060
path_sfw00550.kgml: 6.3.2.8 -> 6.3.2.9 -> 6.3.2.13 -> 6.3.2.10 -> 2.7.8.13 -> 2.4.1.227
path_sfw00550.kgml: Skipped genes: sfw:WN53_12055
path_sfw00550.kgml:
path_sfw00550.kgml: Found a trail of span 5 containing skipped vertices
path_sfw00550.kgml: 33 -> 32 -> 34 -> [23] -> 35 -> 36
path_sfw00550.kgml: R03193 -> R02783 -> R02788 -> [R04617] -> R05630 -> R05032
path_sfw00550.kgml: sfw:WN53_12065 -> sfw:WN53_12050 -> sfw:WN53_12035 -> [sfw:WN53_12040] -> sfw:WN53_12045 -> sfw:WN53_12060
path_sfw00550.kgml: 6.3.2.8 -> 6.3.2.9 -> 6.3.2.13 -> [6.3.2.10] -> 2.7.8.13 -> 2.4.1.227
path_sfw00550.kgml: Skipped genes: sfw:WN53_12055, sfw:WN53_12040
path_sfw00550.kgml:
path_sfw00550.kgml: Found a trail of span 5 containing skipped vertices
path_sfw00550.kgml: 33 -> 32 -> [34] -> 23 -> 35 -> 36
path_sfw00550.kgml: R03193 -> R02783 -> [R02788] -> R04617 -> R05630 -> R05032
path_sfw00550.kgml: sfw:WN53_12065 -> sfw:WN53_12050 -> [sfw:WN53_12035] -> sfw:WN53_12040 -> sfw:WN53_12045 -> sfw:WN53_12060
path_sfw00550.kgml: 6.3.2.8 -> 6.3.2.9 -> [6.3.2.13] -> 6.3.2.10 -> 2.7.8.13 -> 2.4.1.227
path_sfw00550.kgml: Skipped genes: sfw:WN53_12055
path_sfw00550.kgml:
path_sfw00550.kgml: Found a trail of span 5 containing skipped vertices
path_sfw00550.kgml: 33 -> 32 -> 34 -> 23 -> [35] -> 36
path_sfw00550.kgml: R03193 -> R02783 -> R02788 -> R04617 -> [R05630] -> R05032
path_sfw00550.kgml: sfw:WN53_12065 -> sfw:WN53_12050 -> sfw:WN53_12035 -> sfw:WN53_12040 -> [sfw:WN53_12045] -> sfw:WN53_12060
path_sfw00550.kgml: 6.3.2.8 -> 6.3.2.9 -> 6.3.2.13 -> 6.3.2.10 -> [2.7.8.13] -> 2.4.1.227
path_sfw00550.kgml: Skipped genes: sfw:WN53_12055, sfw:WN53_12045
path_sfw00550.kgml:
path_sfw00550.kgml: Found a trail of span 2 without skipping any vertex
path_sfw00550.kgml: 29 -> 28
path_sfw00550.kgml: R04573 -> R05629
path_sfw00550.kgml: sfw:WN53_12040 -> sfw:WN53_12045
path_sfw00550.kgml: 6.3.2.10 -> 2.7.8.13
path_sfw00550.kgml:
path_sfw00550.kgml: --- 3.29 seconds ---

path_sfw00561.kgml: Glycerolipid metabolism
path_sfw00561.kgml: Initialization took 1.03 seconds
path_sfw00561.kgml:
path_sfw00561.kgml: Found a trail of span 2 without skipping any vertex
path_sfw00561.kgml: 53 -> 135
path_sfw00561.kgml: R01034 -> R01012
path_sfw00561.kgml: sfw:WN53_04230 -> {sfw:WN53_00040, sfw:WN53_00045, sfw:WN53_04215, sfw:WN53_04220, sfw:WN53_04225}
path_sfw00561.kgml: 1.1.1.6 -> 2.7.1.121
path_sfw00561.kgml:
path_sfw00561.kgml: --- 1.12 seconds ---

path_sfw00562.kgml: Inositol phosphate metabolism
path_sfw00562.kgml: Initialization took 0.33 seconds
path_sfw00562.kgml:
path_sfw00562.kgml: Found a trail of span 5 containing skipped vertices
path_sfw00562.kgml: 83 -> [148] -> 149 -> [148] -> 82 -> [83] -> 114 -> 115
path_sfw00562.kgml: R02782 -> [R09952] -> R09951 -> [R09952] -> R01183 -> [R02782] -> R08603 -> R08503
path_sfw00562.kgml: sfw:WN53_06430 -> [sfw:WN53_06480] -> sfw:WN53_06440 -> [sfw:WN53_06480] -> sfw:WN53_06440 -> [sfw:WN53_06430] -> sfw:WN53_06445 -> sfw:WN53_06460
path_sfw00562.kgml: 4.2.1.44 -> [5.3.99.11] -> 1.1.1.369 -> [5.3.99.11] -> 1.1.1.18 -> [4.2.1.44] -> 3.7.1.22 -> 5.3.1.30
path_sfw00562.kgml: Skipped genes: sfw:WN53_06435
path_sfw00562.kgml:
path_sfw00562.kgml: Found a trail of span 4 containing skipped vertices
path_sfw00562.kgml: 82 -> [148] -> 149 -> [148] -> 83 -> [114] -> 115
path_sfw00562.kgml: R01183 -> [R09952] -> R09951 -> [R09952] -> R02782 -> [R08603] -> R08503
path_sfw00562.kgml: sfw:WN53_06440 -> [sfw:WN53_06480] -> sfw:WN53_06440 -> [sfw:WN53_06480] -> sfw:WN53_06430 -> [sfw:WN53_06445] -> sfw:WN53_06460
path_sfw00562.kgml: 1.1.1.18 -> [5.3.99.11] -> 1.1.1.369 -> [5.3.99.11] -> 4.2.1.44 -> [3.7.1.22] -> 5.3.1.30
path_sfw00562.kgml: Skipped genes: sfw:WN53_06445, sfw:WN53_06435
path_sfw00562.kgml:
path_sfw00562.kgml: --- 0.59 seconds ---

path_sfw00564.kgml: Glycerophospholipid metabolism
path_sfw00564.kgml: Initialization took 2.79 seconds
path_sfw00564.kgml: (not found)
path_sfw00564.kgml: --- 2.87 seconds ---

path_sfw00565.kgml: Ether lipid metabolism
path_sfw00565.kgml: Initialization took 0.04 seconds
path_sfw00565.kgml: (not found)
path_sfw00565.kgml: --- 0.09 seconds ---

path_sfw00590.kgml: Arachidonic acid metabolism
path_sfw00590.kgml: Initialization took 0.13 seconds
path_sfw00590.kgml: (not found)
path_sfw00590.kgml: --- 0.17 seconds ---

path_sfw00591.kgml: Linoleic acid metabolism
path_sfw00591.kgml: Initialization took 0.08 seconds
path_sfw00591.kgml: (not found)
path_sfw00591.kgml: --- 0.11 seconds ---

path_sfw00592.kgml: alpha-Linolenic acid metabolism
path_sfw00592.kgml: Initialization took 0.13 seconds
path_sfw00592.kgml: (not found)
path_sfw00592.kgml: --- 0.17 seconds ---

path_sfw00600.kgml: Sphingolipid metabolism
path_sfw00600.kgml: Initialization took 0.08 seconds
path_sfw00600.kgml: (not found)
path_sfw00600.kgml: --- 0.12 seconds ---

path_sfw00620.kgml: Pyruvate metabolism
path_sfw00620.kgml: Initialization took 13.57 seconds
path_sfw00620.kgml:
path_sfw00620.kgml: Found a trail of span 4 containing skipped vertices
path_sfw00620.kgml: 123 -> 55 -> [124] -> 125 -> 124
path_sfw00620.kgml: R00014 -> R03270 -> [R02569] -> R07618 -> R02569
path_sfw00620.kgml: sfw:WN53_02890 -> sfw:WN53_02890 -> [sfw:WN53_02885] -> {sfw:WN53_02880, sfw:WN53_06920} -> sfw:WN53_02885
path_sfw00620.kgml: {1.2.4.1, 2.2.1.6, 4.1.1.1} -> 1.2.4.1 -> [2.3.1.12] -> 1.8.1.4 -> 2.3.1.12
path_sfw00620.kgml:
path_sfw00620.kgml: Found a trail of span 3 containing skipped vertices
path_sfw00620.kgml: 72 -> 85 -> 177
path_sfw00620.kgml: R00704 -> R01196 -> R10866
path_sfw00620.kgml: sfw:WN53_21745 -> sfw:WN53_21765 -> sfw:WN53_21765
path_sfw00620.kgml: 1.1.1.28 -> {1.2.7.1, 1.2.7.11} -> ?
path_sfw00620.kgml: Skipped genes: sfw:WN53_21750
path_sfw00620.kgml:
path_sfw00620.kgml: Found a trail of span 2 without skipping any vertex
path_sfw00620.kgml: 97 -> 129
path_sfw00620.kgml: R00230 -> R00315
path_sfw00620.kgml: {sfw:WN53_11095, sfw:WN53_25685} -> sfw:WN53_25680
path_sfw00620.kgml: 2.3.1.8 -> {2.7.2.1, 2.7.2.15}
path_sfw00620.kgml:
path_sfw00620.kgml: Found a trail of span 2 containing skipped vertices
path_sfw00620.kgml: 100 -> 109
path_sfw00620.kgml: R00928 -> R00238
path_sfw00620.kgml: sfw:WN53_05080 -> {sfw:WN53_05090, sfw:WN53_05600}
path_sfw00620.kgml: 2.8.3.1 -> 2.3.1.9
path_sfw00620.kgml: Skipped genes: sfw:WN53_05085
path_sfw00620.kgml:
path_sfw00620.kgml: --- 18.90 seconds ---

path_sfw00621.kgml: Dioxin degradation
path_sfw00621.kgml: Initialization took 0.13 seconds
path_sfw00621.kgml:
path_sfw00621.kgml: Found a trail of span 3 without skipping any vertex
path_sfw00621.kgml: 97 -> 13 -> 108
path_sfw00621.kgml: R02601 -> R00750 -> R00228
path_sfw00621.kgml: sfw:WN53_15175 -> sfw:WN53_15185 -> sfw:WN53_15180
path_sfw00621.kgml: 4.2.1.80 -> 4.1.3.39 -> 1.2.1.10
path_sfw00621.kgml:
path_sfw00621.kgml: Found a trail of span 2 containing skipped vertices
path_sfw00621.kgml: 97 -> [13] -> 108
path_sfw00621.kgml: R02601 -> [R00750] -> R00228
path_sfw00621.kgml: sfw:WN53_15175 -> [sfw:WN53_15185] -> sfw:WN53_15180
path_sfw00621.kgml: 4.2.1.80 -> [4.1.3.39] -> 1.2.1.10
path_sfw00621.kgml:
path_sfw00621.kgml: --- 0.27 seconds ---

path_sfw00622.kgml: Xylene degradation
path_sfw00622.kgml: Initialization took 0.13 seconds
path_sfw00622.kgml:
path_sfw00622.kgml: Found a trail of span 3 without skipping any vertex
path_sfw00622.kgml: 93 -> 96 -> 117
path_sfw00622.kgml: R02601 -> R00750 -> R00228
path_sfw00622.kgml: sfw:WN53_15175 -> sfw:WN53_15185 -> sfw:WN53_15180
path_sfw00622.kgml: 4.2.1.80 -> 4.1.3.39 -> 1.2.1.10
path_sfw00622.kgml:
path_sfw00622.kgml: Found a trail of span 2 containing skipped vertices
path_sfw00622.kgml: 93 -> [96] -> 117
path_sfw00622.kgml: R02601 -> [R00750] -> R00228
path_sfw00622.kgml: sfw:WN53_15175 -> [sfw:WN53_15185] -> sfw:WN53_15180
path_sfw00622.kgml: 4.2.1.80 -> [4.1.3.39] -> 1.2.1.10
path_sfw00622.kgml:
path_sfw00622.kgml: --- 0.27 seconds ---

path_sfw00623.kgml: Toluene degradation
path_sfw00623.kgml: Initialization took 0.05 seconds
path_sfw00623.kgml: (not found)
path_sfw00623.kgml: --- 0.09 seconds ---

path_sfw00625.kgml: Chloroalkane and chloroalkene degradation
path_sfw00625.kgml: Initialization took 0.13 seconds
path_sfw00625.kgml: (not found)
path_sfw00625.kgml: --- 0.17 seconds ---

path_sfw00626.kgml: Naphthalene degradation
path_sfw00626.kgml: Initialization took 0.13 seconds
path_sfw00626.kgml: (not found)
path_sfw00626.kgml: --- 0.19 seconds ---

path_sfw00627.kgml: Aminobenzoate degradation
path_sfw00627.kgml: Initialization took 0.38 seconds
path_sfw00627.kgml: (not found)
path_sfw00627.kgml: --- 0.41 seconds ---

path_sfw00630.kgml: Glyoxylate and dicarboxylate metabolism
path_sfw00630.kgml: Initialization took 9.15 seconds
path_sfw00630.kgml:
path_sfw00630.kgml: Found a trail of span 2 without skipping any vertex
path_sfw00630.kgml: 76 -> 114
path_sfw00630.kgml: R01394 -> {R01745, R01747}
path_sfw00630.kgml: {sfw:WN53_14640, sfw:WN53_24845} -> {sfw:WN53_12375, sfw:WN53_14645}
path_sfw00630.kgml: 5.3.1.22 -> {1.1.1.60, 1.1.1.60}
path_sfw00630.kgml:
path_sfw00630.kgml: Found a trail of span 2 without skipping any vertex
path_sfw00630.kgml: 83 -> 116
path_sfw00630.kgml: R00479 -> R00472
path_sfw00630.kgml: sfw:WN53_05610 -> sfw:WN53_05615
path_sfw00630.kgml: 4.1.3.1 -> 2.3.3.9
path_sfw00630.kgml:
path_sfw00630.kgml: Found a trail of span 2 containing skipped vertices
path_sfw00630.kgml: 115 -> 114
path_sfw00630.kgml: R00013 -> {R01745, R01747}
path_sfw00630.kgml: sfw:WN53_14635 -> {sfw:WN53_12375, sfw:WN53_14645}
path_sfw00630.kgml: 4.1.1.47 -> {1.1.1.60, 1.1.1.60}
path_sfw00630.kgml: Skipped genes: sfw:WN53_14640
path_sfw00630.kgml:
path_sfw00630.kgml: --- 9.46 seconds ---

path_sfw00633.kgml: Nitrotoluene degradation
path_sfw00633.kgml: Initialization took 0.08 seconds
path_sfw00633.kgml: (not found)
path_sfw00633.kgml: --- 0.12 seconds ---

path_sfw00640.kgml: Propanoate metabolism
path_sfw00640.kgml: Initialization took 5.01 seconds
path_sfw00640.kgml:
path_sfw00640.kgml: Found a trail of span 2 without skipping any vertex
path_sfw00640.kgml: 52 -> 68
path_sfw00640.kgml: R00921 -> R01353
path_sfw00640.kgml: {sfw:WN53_11095, sfw:WN53_25685} -> sfw:WN53_25680
path_sfw00640.kgml: {2.3.1.222, 2.3.1.8} -> {2.7.2.1, 2.7.2.15}
path_sfw00640.kgml:
path_sfw00640.kgml: Found a trail of span 2 containing skipped vertices
path_sfw00640.kgml: 119 -> 128
path_sfw00640.kgml: R00238 -> R01359
path_sfw00640.kgml: {sfw:WN53_05090, sfw:WN53_05600} -> {sfw:WN53_05585, sfw:WN53_05590, sfw:WN53_13730}
path_sfw00640.kgml: 2.3.1.9 -> 2.8.3.8
path_sfw00640.kgml: Skipped genes: sfw:WN53_05595
path_sfw00640.kgml:
path_sfw00640.kgml: --- 5.28 seconds ---

path_sfw00643.kgml: Styrene degradation
path_sfw00643.kgml: Initialization took 0.13 seconds
path_sfw00643.kgml: (not found)
path_sfw00643.kgml: --- 0.17 seconds ---

path_sfw00650.kgml: Butanoate metabolism
path_sfw00650.kgml: Initialization took 7.14 seconds
path_sfw00650.kgml:
path_sfw00650.kgml: Found a trail of span 2 without skipping any vertex
path_sfw00650.kgml: 68 -> 78
path_sfw00650.kgml: R01648 -> {R00713, R00714}
path_sfw00650.kgml: sfw:WN53_04485 -> {sfw:WN53_04480, sfw:WN53_16240}
path_sfw00650.kgml: 2.6.1.19 -> {1.2.1.16, 1.2.1.24, 1.2.1.16, 1.2.1.79}
path_sfw00650.kgml:
path_sfw00650.kgml: Found a trail of span 2 without skipping any vertex
path_sfw00650.kgml: 68 -> 157
path_sfw00650.kgml: R01648 -> R00714
path_sfw00650.kgml: sfw:WN53_04485 -> {sfw:WN53_04480, sfw:WN53_16240}
path_sfw00650.kgml: 2.6.1.19 -> {1.2.1.16, 1.2.1.79}
path_sfw00650.kgml:
path_sfw00650.kgml: Found a trail of span 2 containing skipped vertices
path_sfw00650.kgml: 64 -> 58
path_sfw00650.kgml: R03026 -> R01976
path_sfw00650.kgml: {sfw:WN53_09780, sfw:WN53_24230, sfw:WN53_26150} -> sfw:WN53_24240
path_sfw00650.kgml: 4.2.1.17 -> 1.1.1.157
path_sfw00650.kgml: Skipped genes: sfw:WN53_24235
path_sfw00650.kgml:
path_sfw00650.kgml: --- 7.41 seconds ---

path_sfw00660.kgml: C5-Branched dibasic acid metabolism
path_sfw00660.kgml: Initialization took 0.63 seconds
path_sfw00660.kgml:
path_sfw00660.kgml: Found a trail of span 3 without skipping any vertex
path_sfw00660.kgml: 31 -> 96 -> 97
path_sfw00660.kgml: R03896 -> R03898 -> R00994
path_sfw00660.kgml: {sfw:WN53_11965, sfw:WN53_11970} -> {sfw:WN53_11965, sfw:WN53_11970} -> sfw:WN53_11975
path_sfw00660.kgml: 4.2.1.35 -> 4.2.1.35 -> 1.1.1.85
path_sfw00660.kgml:
path_sfw00660.kgml: --- 0.75 seconds ---

path_sfw00670.kgml: One carbon pool by folate
path_sfw00670.kgml: Initialization took 1.43 seconds
path_sfw00670.kgml: (not found)
path_sfw00670.kgml: --- 1.60 seconds ---

path_sfw00680.kgml: Methane metabolism
path_sfw00680.kgml: Initialization took 4.41 seconds
path_sfw00680.kgml:
path_sfw00680.kgml: Found a trail of span 2 without skipping any vertex
path_sfw00680.kgml: 103 -> 102
path_sfw00680.kgml: R06983 -> R00527
path_sfw00680.kgml: sfw:WN53_17015 -> sfw:WN53_17010
path_sfw00680.kgml: 1.1.1.284 -> 3.1.2.12
path_sfw00680.kgml:
path_sfw00680.kgml: Found a trail of span 2 without skipping any vertex
path_sfw00680.kgml: 203 -> 204
path_sfw00680.kgml: R00315 -> R00230
path_sfw00680.kgml: sfw:WN53_25680 -> sfw:WN53_25685
path_sfw00680.kgml: {2.7.2.1, 2.7.2.15} -> 2.3.1.8
path_sfw00680.kgml:
path_sfw00680.kgml: --- 4.56 seconds ---

path_sfw00730.kgml: Thiamine metabolism
path_sfw00730.kgml: Initialization took 0.98 seconds
path_sfw00730.kgml:
path_sfw00730.kgml: Found a trail of span 2 containing skipped vertices
path_sfw00730.kgml: 94 -> [75] -> 97
path_sfw00730.kgml: R03472 -> [R04509] -> R10712
path_sfw00730.kgml: sfw:WN53_09950 -> [sfw:WN53_00565] -> sfw:WN53_09945
path_sfw00730.kgml: 4.1.99.17 -> [2.7.4.7] -> 2.5.1.3
path_sfw00730.kgml:
path_sfw00730.kgml: Found a trail of span 2 containing skipped vertices
path_sfw00730.kgml: 94 -> [75] -> 93
path_sfw00730.kgml: R03472 -> [R04509] -> R03223
path_sfw00730.kgml: sfw:WN53_09950 -> [sfw:WN53_00565] -> sfw:WN53_09945
path_sfw00730.kgml: 4.1.99.17 -> [2.7.4.7] -> 2.5.1.3
path_sfw00730.kgml:
path_sfw00730.kgml: Found a trail of span 2 without skipping any vertex
path_sfw00730.kgml: 91 -> 69
path_sfw00730.kgml: R10246 -> R10247
path_sfw00730.kgml: sfw:WN53_09925 -> sfw:WN53_09930
path_sfw00730.kgml: 4.1.99.19 -> 2.8.1.10
path_sfw00730.kgml:
path_sfw00730.kgml: Found a trail of span 2 containing skipped vertices
path_sfw00730.kgml: 73 -> [71] -> 69
path_sfw00730.kgml: R07459 -> [R07461] -> R10247
path_sfw00730.kgml: sfw:WN53_09940 -> [sfw:WN53_14225] -> sfw:WN53_09930
path_sfw00730.kgml: {2.7.7.73, 2.7.7.80} -> [{2.8.1.11, 2.8.1.4}] -> 2.8.1.10
path_sfw00730.kgml: Skipped genes: sfw:WN53_09935
path_sfw00730.kgml:
path_sfw00730.kgml: --- 1.19 seconds ---

path_sfw00740.kgml: Riboflavin metabolism
path_sfw00740.kgml: Initialization took 0.45 seconds
path_sfw00740.kgml:
path_sfw00740.kgml: Found a trail of span 3 containing skipped vertices
path_sfw00740.kgml: 39 -> 40 -> [43] -> 41
path_sfw00740.kgml: R03459 -> R03458 -> [R07280] -> R04457
path_sfw00740.kgml: sfw:WN53_14185 -> sfw:WN53_14185 -> [sfw:WN53_09345] -> sfw:WN53_14190
path_sfw00740.kgml: 3.5.4.26 -> 1.1.1.193 -> [3.1.3.104] -> 2.5.1.78
path_sfw00740.kgml:
path_sfw00740.kgml: --- 0.57 seconds ---

path_sfw00750.kgml: Vitamin B6 metabolism
path_sfw00750.kgml: Initialization took 0.48 seconds
path_sfw00750.kgml: (not found)
path_sfw00750.kgml: --- 0.50 seconds ---

path_sfw00760.kgml: Nicotinate and nicotinamide metabolism
path_sfw00760.kgml: Initialization took 2.63 seconds
path_sfw00760.kgml: (not found)
path_sfw00760.kgml: --- 3.10 seconds ---

path_sfw00770.kgml: Pantothenate and CoA biosynthesis
path_sfw00770.kgml: Initialization took 2.38 seconds
path_sfw00770.kgml:
path_sfw00770.kgml: Found a trail of span 3 containing skipped vertices
path_sfw00770.kgml: 82 -> [81] -> 80 -> 85
path_sfw00770.kgml: R00006 -> [R03051] -> R01209 -> R01214
path_sfw00770.kgml: {sfw:WN53_02560, sfw:WN53_06795, sfw:WN53_06800, sfw:WN53_11925, sfw:WN53_11930, sfw:WN53_11995, sfw:WN53_12000} -> [sfw:WN53_06765] -> sfw:WN53_06785 -> sfw:WN53_06790
path_sfw00770.kgml: 2.2.1.6 -> [1.1.1.86] -> 4.2.1.9 -> {2.6.1.42, 2.6.1.6}
path_sfw00770.kgml:
path_sfw00770.kgml: Found a trail of span 3 without skipping any vertex
path_sfw00770.kgml: 70 -> 67 -> 87
path_sfw00770.kgml: R04231 -> R03269 -> R03035
path_sfw00770.kgml: sfw:WN53_07345 -> sfw:WN53_07345 -> sfw:WN53_07320
path_sfw00770.kgml: 6.3.2.5 -> 4.1.1.36 -> 2.7.7.3
path_sfw00770.kgml:
path_sfw00770.kgml: Found a trail of span 2 without skipping any vertex
path_sfw00770.kgml: 93 -> 76
path_sfw00770.kgml: R00489 -> R02473
path_sfw00770.kgml: sfw:WN53_02755 -> sfw:WN53_02750
path_sfw00770.kgml: {4.1.1.11, 4.1.1.15} -> 6.3.2.1
path_sfw00770.kgml:
path_sfw00770.kgml: Found a trail of span 2 containing skipped vertices
path_sfw00770.kgml: 70 -> [67] -> 87
path_sfw00770.kgml: R04231 -> [R03269] -> R03035
path_sfw00770.kgml: sfw:WN53_07345 -> [sfw:WN53_07345] -> sfw:WN53_07320
path_sfw00770.kgml: 6.3.2.5 -> [4.1.1.36] -> 2.7.7.3
path_sfw00770.kgml:
path_sfw00770.kgml: Found a trail of span 2 containing skipped vertices
path_sfw00770.kgml: 78 -> [77] -> 76
path_sfw00770.kgml: R01226 -> [R02472] -> R02473
path_sfw00770.kgml: sfw:WN53_02745 -> [sfw:WN53_14240] -> sfw:WN53_02750
path_sfw00770.kgml: 2.1.2.11 -> [1.1.1.169] -> 6.3.2.1
path_sfw00770.kgml:
path_sfw00770.kgml: --- 2.78 seconds ---

path_sfw00780.kgml: Biotin metabolism
path_sfw00780.kgml: Initialization took 3.55 seconds
path_sfw00780.kgml:
path_sfw00780.kgml: Found a trail of span 3 containing skipped vertices
path_sfw00780.kgml: 34 -> [32] -> 31 -> 30
path_sfw00780.kgml: R03210 -> [R03231] -> R03182 -> R01078
path_sfw00780.kgml: sfw:WN53_16000 -> [sfw:WN53_15990] -> {sfw:WN53_16010, sfw:WN53_20600} -> sfw:WN53_15995
path_sfw00780.kgml: 2.3.1.47 -> [2.6.1.62] -> 6.3.3.3 -> 2.8.1.6
path_sfw00780.kgml: Skipped genes: sfw:WN53_16005
path_sfw00780.kgml:
path_sfw00780.kgml: Found a trail of span 3 containing skipped vertices
path_sfw00780.kgml: 45 -> [32] -> 31 -> 30
path_sfw00780.kgml: R10124 -> [R03231] -> R03182 -> R01078
path_sfw00780.kgml: sfw:WN53_16000 -> [sfw:WN53_15990] -> {sfw:WN53_16010, sfw:WN53_20600} -> sfw:WN53_15995
path_sfw00780.kgml: 2.3.1.47 -> [2.6.1.62] -> 6.3.3.3 -> 2.8.1.6
path_sfw00780.kgml: Skipped genes: sfw:WN53_16005
path_sfw00780.kgml:
path_sfw00780.kgml: Found a trail of span 2 containing skipped vertices
path_sfw00780.kgml: 95 -> 53
path_sfw00780.kgml: R10115 -> R10116
path_sfw00780.kgml: {sfw:WN53_02135, sfw:WN53_12180, sfw:WN53_15590, sfw:WN53_18015, sfw:WN53_19230} -> {sfw:WN53_02120, sfw:WN53_03965, sfw:WN53_05085, sfw:WN53_05355, sfw:WN53_11455, sfw:WN53_12195, sfw:WN53_15605, sfw:WN53_19220, sfw:WN53_21335}
path_sfw00780.kgml: {2.3.1.179, 2.3.1.41} -> 1.1.1.100
path_sfw00780.kgml: Skipped genes: sfw:WN53_19225
path_sfw00780.kgml:
path_sfw00780.kgml: Found a trail of span 2 containing skipped vertices
path_sfw00780.kgml: 74 -> 67
path_sfw00780.kgml: R10119 -> R10120
path_sfw00780.kgml: {sfw:WN53_02135, sfw:WN53_12180, sfw:WN53_15590, sfw:WN53_18015, sfw:WN53_19230} -> {sfw:WN53_02120, sfw:WN53_03965, sfw:WN53_05085, sfw:WN53_05355, sfw:WN53_11455, sfw:WN53_12195, sfw:WN53_15605, sfw:WN53_19220, sfw:WN53_21335}
path_sfw00780.kgml: {2.3.1.179, 2.3.1.41} -> 1.1.1.100
path_sfw00780.kgml: Skipped genes: sfw:WN53_19225
path_sfw00780.kgml:
path_sfw00780.kgml: --- 3.86 seconds ---

path_sfw00785.kgml: Lipoic acid metabolism
path_sfw00785.kgml: Initialization took 0.08 seconds
path_sfw00785.kgml:
path_sfw00785.kgml: Found a trail of span 2 without skipping any vertex
path_sfw00785.kgml: 5 -> 6
path_sfw00785.kgml: R07768 -> R07769
path_sfw00785.kgml: sfw:WN53_15355 -> sfw:WN53_15360
path_sfw00785.kgml: 2.8.1.8 -> 2.3.1.181
path_sfw00785.kgml:
path_sfw00785.kgml: Found a trail of span 2 without skipping any vertex
path_sfw00785.kgml: 11 -> 10
path_sfw00785.kgml: R07766 -> R07767
path_sfw00785.kgml: sfw:WN53_15360 -> sfw:WN53_15355
path_sfw00785.kgml: 2.3.1.181 -> 2.8.1.8
path_sfw00785.kgml:
path_sfw00785.kgml: --- 0.21 seconds ---

path_sfw00790.kgml: Folate biosynthesis
path_sfw00790.kgml: Initialization took 4.40 seconds
path_sfw00790.kgml:
path_sfw00790.kgml: Found a trail of span 4 containing skipped vertices
path_sfw00790.kgml: 93 -> 117 -> 94 -> 118
path_sfw00790.kgml: R09394 -> R11372 -> R09395 -> R09726
path_sfw00790.kgml: sfw:WN53_16040 -> sfw:WN53_16050 -> sfw:WN53_16060 -> {sfw:WN53_11745, sfw:WN53_16045}
path_sfw00790.kgml: 4.1.99.22 -> 4.6.1.17 -> 2.8.1.12 -> 2.7.7.75
path_sfw00790.kgml: Skipped genes: sfw:WN53_16055
path_sfw00790.kgml:
path_sfw00790.kgml: Found a trail of span 3 containing skipped vertices
path_sfw00790.kgml: 93 -> 117 -> [94] -> 118
path_sfw00790.kgml: R09394 -> R11372 -> [R09395] -> R09726
path_sfw00790.kgml: sfw:WN53_16040 -> sfw:WN53_16050 -> [sfw:WN53_16060] -> {sfw:WN53_11745, sfw:WN53_16045}
path_sfw00790.kgml: 4.1.99.22 -> 4.6.1.17 -> [2.8.1.12] -> 2.7.7.75
path_sfw00790.kgml:
path_sfw00790.kgml: --- 4.76 seconds ---

path_sfw00860.kgml: Porphyrin and chlorophyll metabolism
path_sfw00860.kgml: Initialization took 3.04 seconds
path_sfw00860.kgml:
path_sfw00860.kgml: Found a trail of span 5 without skipping any vertex
path_sfw00860.kgml: 302 -> 315 -> 305 -> 308 -> 310
path_sfw00860.kgml: R05225 -> R07302 -> {R05221, R06558} -> R05222 -> R05223
path_sfw00860.kgml: sfw:WN53_18875 -> sfw:WN53_18870 -> sfw:WN53_18880 -> sfw:WN53_18880 -> sfw:WN53_18885
path_sfw00860.kgml: 6.3.5.10 -> 6.3.1.10 -> {2.7.1.156, 2.7.1.156} -> 2.7.7.62 -> 2.7.8.26
path_sfw00860.kgml:
path_sfw00860.kgml: Found a trail of span 4 containing skipped vertices
path_sfw00860.kgml: 302 -> 315 -> 305 -> [308] -> 310
path_sfw00860.kgml: R05225 -> R07302 -> {R05221, R06558} -> [R05222] -> R05223
path_sfw00860.kgml: sfw:WN53_18875 -> sfw:WN53_18870 -> sfw:WN53_18880 -> [sfw:WN53_18880] -> sfw:WN53_18885
path_sfw00860.kgml: 6.3.5.10 -> 6.3.1.10 -> {2.7.1.156, 2.7.1.156} -> [2.7.7.62] -> 2.7.8.26
path_sfw00860.kgml:
path_sfw00860.kgml: Found a trail of span 4 containing skipped vertices
path_sfw00860.kgml: 302 -> [315] -> 305 -> 308 -> 310
path_sfw00860.kgml: R05225 -> [R07302] -> {R05221, R06558} -> R05222 -> R05223
path_sfw00860.kgml: sfw:WN53_18875 -> [sfw:WN53_18870] -> sfw:WN53_18880 -> sfw:WN53_18880 -> sfw:WN53_18885
path_sfw00860.kgml: 6.3.5.10 -> [6.3.1.10] -> {2.7.1.156, 2.7.1.156} -> 2.7.7.62 -> 2.7.8.26
path_sfw00860.kgml:
path_sfw00860.kgml: Found a trail of span 4 containing skipped vertices
path_sfw00860.kgml: 302 -> 315 -> [305] -> 308 -> 310
path_sfw00860.kgml: R05225 -> R07302 -> [{R05221, R06558}] -> R05222 -> R05223
path_sfw00860.kgml: sfw:WN53_18875 -> sfw:WN53_18870 -> [sfw:WN53_18880] -> sfw:WN53_18880 -> sfw:WN53_18885
path_sfw00860.kgml: 6.3.5.10 -> 6.3.1.10 -> [{2.7.1.156, 2.7.1.156}] -> 2.7.7.62 -> 2.7.8.26
path_sfw00860.kgml:
path_sfw00860.kgml: Found a trail of span 4 without skipping any vertex
path_sfw00860.kgml: 302 -> 316 -> 308 -> 310
path_sfw00860.kgml: R05225 -> R06529 -> R05222 -> R05223
path_sfw00860.kgml: sfw:WN53_18875 -> sfw:WN53_18870 -> sfw:WN53_18880 -> sfw:WN53_18885
path_sfw00860.kgml: 6.3.5.10 -> 6.3.1.10 -> 2.7.7.62 -> 2.7.8.26
path_sfw00860.kgml:
path_sfw00860.kgml: Found a trail of span 3 containing skipped vertices
path_sfw00860.kgml: 302 -> [316] -> 308 -> 310
path_sfw00860.kgml: R05225 -> [R06529] -> R05222 -> R05223
path_sfw00860.kgml: sfw:WN53_18875 -> [sfw:WN53_18870] -> sfw:WN53_18880 -> sfw:WN53_18885
path_sfw00860.kgml: 6.3.5.10 -> [6.3.1.10] -> 2.7.7.62 -> 2.7.8.26
path_sfw00860.kgml:
path_sfw00860.kgml: Found a trail of span 3 without skipping any vertex
path_sfw00860.kgml: 273 -> 270 -> 271
path_sfw00860.kgml: R00084 -> R03165 -> R03194
path_sfw00860.kgml: sfw:WN53_09310 -> sfw:WN53_09305 -> {sfw:WN53_06145, sfw:WN53_09300, sfw:WN53_12635}
path_sfw00860.kgml: 2.5.1.61 -> 4.2.1.75 -> 2.1.1.107
path_sfw00860.kgml:
path_sfw00860.kgml: Found a trail of span 3 containing skipped vertices
path_sfw00860.kgml: 302 -> 316 -> [308] -> 310
path_sfw00860.kgml: R05225 -> R06529 -> [R05222] -> R05223
path_sfw00860.kgml: sfw:WN53_18875 -> sfw:WN53_18870 -> [sfw:WN53_18880] -> sfw:WN53_18885
path_sfw00860.kgml: 6.3.5.10 -> 6.3.1.10 -> [2.7.7.62] -> 2.7.8.26
path_sfw00860.kgml: Skipped genes: sfw:WN53_18880
path_sfw00860.kgml:
path_sfw00860.kgml: Found a trail of span 3 without skipping any vertex
path_sfw00860.kgml: 312 -> 311 -> 310
path_sfw00860.kgml: R04148 -> R04594 -> R05223
path_sfw00860.kgml: sfw:WN53_18895 -> sfw:WN53_18890 -> sfw:WN53_18885
path_sfw00860.kgml: 2.4.2.21 -> 3.1.3.73 -> 2.7.8.26
path_sfw00860.kgml:
path_sfw00860.kgml: Found a trail of span 2 containing skipped vertices
path_sfw00860.kgml: 273 -> [270] -> 271
path_sfw00860.kgml: R00084 -> [R03165] -> R03194
path_sfw00860.kgml: sfw:WN53_09310 -> [sfw:WN53_09305] -> {sfw:WN53_06145, sfw:WN53_09300, sfw:WN53_12635}
path_sfw00860.kgml: 2.5.1.61 -> [4.2.1.75] -> 2.1.1.107
path_sfw00860.kgml: Skipped genes: sfw:WN53_09305
path_sfw00860.kgml:
path_sfw00860.kgml: Found a trail of span 2 containing skipped vertices
path_sfw00860.kgml: 312 -> [311] -> 310
path_sfw00860.kgml: R04148 -> [R04594] -> R05223
path_sfw00860.kgml: sfw:WN53_18895 -> [sfw:WN53_18890] -> sfw:WN53_18885
path_sfw00860.kgml: 2.4.2.21 -> [3.1.3.73] -> 2.7.8.26
path_sfw00860.kgml: Skipped genes: sfw:WN53_18890
path_sfw00860.kgml:
path_sfw00860.kgml: --- 4.11 seconds ---

path_sfw00900.kgml: Terpenoid backbone biosynthesis
path_sfw00900.kgml: Initialization took 1.03 seconds
path_sfw00900.kgml:
path_sfw00900.kgml: Found a trail of span 2 containing skipped vertices
path_sfw00900.kgml: 66 -> [67] -> 68
path_sfw00900.kgml: R05633 -> [R05634] -> R05637
path_sfw00900.kgml: sfw:WN53_12680 -> [sfw:WN53_22980] -> sfw:WN53_12685
path_sfw00900.kgml: 2.7.7.60 -> [2.7.1.148] -> 4.6.1.12
path_sfw00900.kgml:
path_sfw00900.kgml: --- 1.19 seconds ---

path_sfw00903.kgml: Limonene and pinene degradation
path_sfw00903.kgml: Initialization took 0.13 seconds
path_sfw00903.kgml: (not found)
path_sfw00903.kgml: --- 0.17 seconds ---

path_sfw00910.kgml: Nitrogen metabolism
path_sfw00910.kgml: Initialization took 3.14 seconds
path_sfw00910.kgml:
path_sfw00910.kgml: Found a trail of span 2 without skipping any vertex
path_sfw00910.kgml: 64 -> 57
path_sfw00910.kgml: R10092 -> R03546
path_sfw00910.kgml: {sfw:WN53_02775, sfw:WN53_05260, sfw:WN53_11220, sfw:WN53_13070, sfw:WN53_16945, sfw:WN53_17770} -> sfw:WN53_16940
path_sfw00910.kgml: 4.2.1.1 -> 4.2.1.104
path_sfw00910.kgml:
path_sfw00910.kgml: Found a trail of span 2 containing skipped vertices
path_sfw00910.kgml: 150 -> 25
path_sfw00910.kgml: R09497 -> R00798
path_sfw00910.kgml: {sfw:WN53_23665, sfw:WN53_23675, sfw:WN53_23680} -> {sfw:WN53_00085, sfw:WN53_00100, sfw:WN53_23665, sfw:WN53_23675, sfw:WN53_23680}
path_sfw00910.kgml: 1.7.5.1 -> ?
path_sfw00910.kgml: Skipped genes: sfw:WN53_23670
path_sfw00910.kgml:
path_sfw00910.kgml: --- 3.31 seconds ---

path_sfw00920.kgml: Sulfur metabolism
path_sfw00920.kgml: Initialization took 4.24 seconds
path_sfw00920.kgml:
path_sfw00920.kgml: Found a trail of span 4 containing skipped vertices
path_sfw00920.kgml: 42 -> 39 -> 48 -> 31
path_sfw00920.kgml: R00529 -> R00509 -> R02021 -> R00858
path_sfw00920.kgml: {sfw:WN53_12640, sfw:WN53_12645} -> sfw:WN53_12650 -> sfw:WN53_12615 -> {sfw:WN53_12605, sfw:WN53_12610}
path_sfw00920.kgml: 2.7.7.4 -> 2.7.1.25 -> 1.8.4.8 -> 1.8.1.2
path_sfw00920.kgml: Skipped genes: sfw:WN53_12635
path_sfw00920.kgml:
path_sfw00920.kgml: Found a trail of span 3 containing skipped vertices
path_sfw00920.kgml: 160 -> 159 -> 150
path_sfw00920.kgml: R00529 -> R00509 -> R02021
path_sfw00920.kgml: {sfw:WN53_12640, sfw:WN53_12645} -> sfw:WN53_12650 -> sfw:WN53_12615
path_sfw00920.kgml: 2.7.7.4 -> 2.7.1.25 -> 1.8.4.8
path_sfw00920.kgml: Skipped genes: sfw:WN53_12635
path_sfw00920.kgml:
path_sfw00920.kgml: Found a trail of span 2 containing skipped vertices
path_sfw00920.kgml: 55 -> 57
path_sfw00920.kgml: R10203 -> R10206
path_sfw00920.kgml: sfw:WN53_17970 -> {sfw:WN53_17960, sfw:WN53_17970}
path_sfw00920.kgml: 1.14.14.35 -> {1.14.14.34, 1.14.14.5}
path_sfw00920.kgml: Skipped genes: sfw:WN53_17965
path_sfw00920.kgml:
path_sfw00920.kgml: Found a trail of span 2 containing skipped vertices
path_sfw00920.kgml: 160 -> [159] -> 150
path_sfw00920.kgml: R00529 -> [R00509] -> R02021
path_sfw00920.kgml: {sfw:WN53_12640, sfw:WN53_12645} -> [sfw:WN53_12650] -> sfw:WN53_12615
path_sfw00920.kgml: 2.7.7.4 -> [2.7.1.25] -> 1.8.4.8
path_sfw00920.kgml: Skipped genes: sfw:WN53_12635
path_sfw00920.kgml:
path_sfw00920.kgml: --- 4.60 seconds ---

path_sfw00930.kgml: Caprolactam degradation
path_sfw00930.kgml: Initialization took 0.13 seconds
path_sfw00930.kgml: (not found)
path_sfw00930.kgml: --- 0.17 seconds ---

path_sfw00970.kgml: Aminoacyl-tRNA biosynthesis
path_sfw00970.kgml: Initialization took 3.89 seconds
path_sfw00970.kgml: (not found)
path_sfw00970.kgml: --- 3.94 seconds ---

path_sfw01040.kgml: Biosynthesis of unsaturated fatty acids
path_sfw01040.kgml: Initialization took 0.88 seconds
path_sfw01040.kgml: (not found)
path_sfw01040.kgml: --- 0.91 seconds ---

path_sfw01053.kgml: Biosynthesis of siderophore group nonribosomal peptides
path_sfw01053.kgml: Initialization took 0.18 seconds
path_sfw01053.kgml:
path_sfw01053.kgml: Found a trail of span 4 without skipping any vertex
path_sfw01053.kgml: 20 -> 43 -> 18 -> 64
path_sfw01053.kgml: R01717 -> R03037 -> R01505 -> R07644
path_sfw01053.kgml: {sfw:WN53_25545, sfw:WN53_26475} -> sfw:WN53_26465 -> sfw:WN53_26460 -> {sfw:WN53_13375, sfw:WN53_26465, sfw:WN53_26470, sfw:WN53_26515}
path_sfw01053.kgml: 5.4.4.2 -> 3.3.2.1 -> 1.3.1.28 -> 6.3.2.14
path_sfw01053.kgml:
path_sfw01053.kgml: Found a trail of span 3 containing skipped vertices
path_sfw01053.kgml: 20 -> 43 -> [18] -> 64
path_sfw01053.kgml: R01717 -> R03037 -> [R01505] -> R07644
path_sfw01053.kgml: {sfw:WN53_25545, sfw:WN53_26475} -> sfw:WN53_26465 -> [sfw:WN53_26460] -> {sfw:WN53_13375, sfw:WN53_26465, sfw:WN53_26470, sfw:WN53_26515}
path_sfw01053.kgml: 5.4.4.2 -> 3.3.2.1 -> [1.3.1.28] -> 6.3.2.14
path_sfw01053.kgml:
path_sfw01053.kgml: Found a trail of span 3 containing skipped vertices
path_sfw01053.kgml: 20 -> [43] -> 18 -> 64
path_sfw01053.kgml: R01717 -> [R03037] -> R01505 -> R07644
path_sfw01053.kgml: {sfw:WN53_25545, sfw:WN53_26475} -> [sfw:WN53_26465] -> sfw:WN53_26460 -> {sfw:WN53_13375, sfw:WN53_26465, sfw:WN53_26470, sfw:WN53_26515}
path_sfw01053.kgml: 5.4.4.2 -> [3.3.2.1] -> 1.3.1.28 -> 6.3.2.14
path_sfw01053.kgml:
path_sfw01053.kgml: --- 0.44 seconds ---

path_sfw01054.kgml: Nonribosomal peptide structures
path_sfw01054.kgml: Initialization took 0.08 seconds
path_sfw01054.kgml: (not found)
path_sfw01054.kgml: --- 0.11 seconds ---

--- 716.69 seconds ---
