# Supplementary material for: CoMetGeNe: mining conserved neighborhood patterns in metabolic and genomic contexts
Source: BMC Bioinformatics. 2019 Jan 10;20:19. doi: 10.1186/s12859-018-2542-2 (PMC6327494; doi:10.1186/s12859-018-2542-2)
Supplement: Supplementary file 14 — Trail finding results for completely assembled representative bacterial genomes present in NCBI Genomes. Of the 1,545 fully assembled representative bacterial genomes in NCBI, corresponding entries have been identified in KEGG for 1,467 species, for which trail finding has been performed for all combinations of gap parameters δG and δD ranging from 0 to 3. This additional file is available from https://doi.org/10.6084/m9.figshare.7288769. (GZ 178,532 kb) [file 12859_2018_2542_MOESM14_ESM.gz › results/fper_dG3_dD3.hnet]

--- delta_G = 3, delta_D = 3 ---

path_fper00010.kgml: Glycolysis / Gluconeogenesis
path_fper00010.kgml: Initialization took 0.13 seconds
path_fper00010.kgml:
path_fper00010.kgml: Found a trail of span 4 containing skipped vertices
path_fper00010.kgml: 75 -> 49 -> 50 -> [75 -> 49] -> 48
path_fper00010.kgml: R07618 -> R03270 -> R02569 -> [R07618 -> R03270] -> R00014
path_fper00010.kgml: fper:ACH24_00555 -> fper:ACH24_00545 -> fper:ACH24_00550 -> [fper:ACH24_00555 -> fper:ACH24_00545] -> fper:ACH24_00545
path_fper00010.kgml: 1.8.1.4 -> 1.2.4.1 -> 2.3.1.12 -> [1.8.1.4 -> 1.2.4.1] -> {1.2.4.1, 2.2.1.6, 4.1.1.1}
path_fper00010.kgml:
path_fper00010.kgml: Found a trail of span 4 containing skipped vertices
path_fper00010.kgml: 76 -> [57] -> 14 -> 57 -> [76 -> 137 -> 55] -> 53
path_fper00010.kgml: R01512 -> [R01061] -> R01070 -> R01061 -> [R01512 -> R01518 -> R00658] -> R00200
path_fper00010.kgml: fper:ACH24_01255 -> [fper:ACH24_01250] -> fper:ACH24_01265 -> fper:ACH24_01250 -> [fper:ACH24_01255 -> fper:ACH24_03120 -> fper:ACH24_03225] -> fper:ACH24_01260
path_fper00010.kgml: 2.7.2.3 -> [{1.2.1.12, 1.2.1.59}] -> 4.1.2.13 -> {1.2.1.12, 1.2.1.59} -> [2.7.2.3 -> {5.4.2.11, 5.4.2.12} -> 4.2.1.11] -> 2.7.1.40
path_fper00010.kgml:
path_fper00010.kgml: --- 4.90 seconds ---

path_fper00030.kgml: Pentose phosphate pathway
path_fper00030.kgml: Initialization took 0.13 seconds
path_fper00030.kgml:
path_fper00030.kgml: Found a trail of span 3 containing skipped vertices
path_fper00030.kgml: 41 -> 42 -> [46] -> 44
path_fper00030.kgml: R02749 -> R01066 -> [R01641] -> R01057
path_fper00030.kgml: fper:ACH24_00090 -> fper:ACH24_00095 -> [fper:ACH24_01245] -> fper:ACH24_00090
path_fper00030.kgml: 5.4.2.7 -> 4.1.2.4 -> [2.2.1.1] -> {5.4.2.2, 5.4.2.7}
path_fper00030.kgml:
path_fper00030.kgml: Found a trail of span 3 containing skipped vertices
path_fper00030.kgml: 46 -> 50 -> 49
path_fper00030.kgml: R01641 -> R01070 -> R01830
path_fper00030.kgml: fper:ACH24_01245 -> fper:ACH24_01265 -> fper:ACH24_01245
path_fper00030.kgml: 2.2.1.1 -> 4.1.2.13 -> 2.2.1.1
path_fper00030.kgml: Skipped genes: fper:ACH24_01255, fper:ACH24_01250, fper:ACH24_01260
path_fper00030.kgml:
path_fper00030.kgml: --- 0.39 seconds ---

path_fper00040.kgml: Pentose and glucuronate interconversions
path_fper00040.kgml: Initialization took 0.05 seconds
path_fper00040.kgml: (not found)
path_fper00040.kgml: --- 0.09 seconds ---

path_fper00051.kgml: Fructose and mannose metabolism
path_fper00051.kgml: Initialization took 0.08 seconds
path_fper00051.kgml:
path_fper00051.kgml: Found a trail of span 3 without skipping any vertex
path_fper00051.kgml: 84 -> 83 -> 82
path_fper00051.kgml: R00885 -> R00888 -> R05692
path_fper00051.kgml: fper:ACH24_00790 -> fper:ACH24_00795 -> fper:ACH24_00800
path_fper00051.kgml: 2.7.7.13 -> 4.2.1.47 -> 1.1.1.271
path_fper00051.kgml:
path_fper00051.kgml: Found a trail of span 2 containing skipped vertices
path_fper00051.kgml: 84 -> [83] -> 82
path_fper00051.kgml: R00885 -> [R00888] -> R05692
path_fper00051.kgml: fper:ACH24_00790 -> [fper:ACH24_00795] -> fper:ACH24_00800
path_fper00051.kgml: 2.7.7.13 -> [4.2.1.47] -> 1.1.1.271
path_fper00051.kgml: Skipped genes: fper:ACH24_00795
path_fper00051.kgml:
path_fper00051.kgml: --- 0.21 seconds ---

path_fper00052.kgml: Galactose metabolism
path_fper00052.kgml: Initialization took 0.04 seconds
path_fper00052.kgml: (not found)
path_fper00052.kgml: --- 0.09 seconds ---

path_fper00061.kgml: Fatty acid biosynthesis
path_fper00061.kgml: Initialization took 0.13 seconds
path_fper00061.kgml:
path_fper00061.kgml: Found a trail of span 17 containing skipped vertices
path_fper00061.kgml: 147 -> 259 -> 142 -> [268 -> 136] -> 63 -> 130 -> [270 -> 125] -> 62 -> 119 -> [276 -> 114] -> 61 -> 108 -> [278 -> 103] -> 60 -> 97 -> [280 -> 92] -> 59 -> 86 -> [283 -> 81] -> 58 -> 75 -> [286 -> 70] -> 53 -> 54
path_fper00061.kgml: R01626 -> R04355 -> R04533 -> [R04428 -> {R04429, R04430}] -> R04952 -> R04953 -> [R04954 -> {R04955, R04956}] -> R04957 -> R04536 -> [R04537 -> {R04958, R04959}] -> R04960 -> R04534 -> [R04535 -> {R04961, R04962}] -> R04963 -> R04964 -> [R04965 -> {R04724, R04725}] -> R04726 -> R04566 -> [R04568 -> {R04966, R04967}] -> R04968 -> R04543 -> [R04544 -> {R04969, R04970}] -> R07762 -> R07763
path_fper00061.kgml: fper:ACH24_01220 -> fper:ACH24_01205 -> fper:ACH24_01215 -> [fper:ACH24_00590 -> fper:ACH24_04120] -> fper:ACH24_01205 -> fper:ACH24_01215 -> [fper:ACH24_00590 -> fper:ACH24_04120] -> fper:ACH24_01205 -> fper:ACH24_01215 -> [fper:ACH24_00590 -> fper:ACH24_04120] -> fper:ACH24_01205 -> fper:ACH24_01215 -> [fper:ACH24_00590 -> fper:ACH24_04120] -> fper:ACH24_01205 -> fper:ACH24_01215 -> [fper:ACH24_00590 -> fper:ACH24_04120] -> fper:ACH24_01205 -> fper:ACH24_01215 -> [fper:ACH24_00590 -> fper:ACH24_04120] -> fper:ACH24_01205 -> fper:ACH24_01215 -> [fper:ACH24_00590 -> fper:ACH24_04120] -> fper:ACH24_01205 -> fper:ACH24_01215
path_fper00061.kgml: {2.3.1.39, 2.3.1.85, 2.3.1.86} -> {2.3.1.179, 2.3.1.41, 2.3.1.85, 2.3.1.86} -> {1.1.1.100, 2.3.1.85, 2.3.1.86} -> [{2.3.1.85, 2.3.1.86, 4.2.1.59} -> {1.3.1.9, 1.3.1.10, 1.3.1.104, 1.3.1.39, 2.3.1.85, 2.3.1.86}] -> {2.3.1.179, 2.3.1.41, 2.3.1.85, 2.3.1.86} -> {1.1.1.100, 2.3.1.85, 2.3.1.86} -> [{2.3.1.85, 2.3.1.86, 4.2.1.59} -> {1.3.1.9, 1.3.1.10, 1.3.1.104, 1.3.1.39, 2.3.1.85, 2.3.1.86}] -> {2.3.1.179, 2.3.1.41, 2.3.1.85, 2.3.1.86} -> {1.1.1.100, 2.3.1.85, 2.3.1.86} -> [{2.3.1.85, 2.3.1.86, 4.2.1.59} -> {1.3.1.9, 1.3.1.10, 1.3.1.104, 1.3.1.39, 2.3.1.85, 2.3.1.86}] -> {2.3.1.179, 2.3.1.41, 2.3.1.85, 2.3.1.86} -> {1.1.1.100, 2.3.1.85, 2.3.1.86} -> [{2.3.1.85, 2.3.1.86, 4.2.1.59} -> {1.3.1.9, 1.3.1.10, 1.3.1.104, 1.3.1.39, 2.3.1.85, 2.3.1.86}] -> {2.3.1.179, 2.3.1.41, 2.3.1.85, 2.3.1.86} -> {1.1.1.100, 2.3.1.85, 2.3.1.86} -> [{2.3.1.85, 2.3.1.86, 4.2.1.59} -> {1.3.1.9, 1.3.1.10, 1.3.1.104, 1.3.1.39, 2.3.1.85, 2.3.1.86}] -> {2.3.1.179, 2.3.1.41, 2.3.1.85, 2.3.1.86} -> {1.1.1.100, 2.3.1.85, 2.3.1.86} -> [{2.3.1.85, 2.3.1.86, 4.2.1.59} -> {1.3.1.9, 1.3.1.10, 1.3.1.104, 1.3.1.39, 2.3.1.85, 2.3.1.86}] -> {2.3.1.179, 2.3.1.41, 2.3.1.85, 2.3.1.86} -> {1.1.1.100, 2.3.1.85, 2.3.1.86} -> [{2.3.1.85, 2.3.1.86, 4.2.1.59} -> {1.3.1.9, 1.3.1.10, 1.3.1.104, 1.3.1.39, 2.3.1.85, 2.3.1.86}] -> {2.3.1.179, 2.3.1.199, 2.3.1.41} -> 1.1.1.100
path_fper00061.kgml: Skipped genes: fper:ACH24_01210
path_fper00061.kgml:
path_fper00061.kgml: Found a trail of span 17 containing skipped vertices
path_fper00061.kgml: 147 -> 262 -> 142 -> [268 -> 136] -> 63 -> 130 -> [270 -> 125] -> 62 -> 119 -> [276 -> 114] -> 61 -> 108 -> [278 -> 103] -> 60 -> 97 -> [280 -> 92] -> 59 -> 86 -> [283 -> 81] -> 58 -> 75 -> [286 -> 70] -> 53 -> 54
path_fper00061.kgml: R01626 -> R10707 -> R04533 -> [R04428 -> {R04429, R04430}] -> R04952 -> R04953 -> [R04954 -> {R04955, R04956}] -> R04957 -> R04536 -> [R04537 -> {R04958, R04959}] -> R04960 -> R04534 -> [R04535 -> {R04961, R04962}] -> R04963 -> R04964 -> [R04965 -> {R04724, R04725}] -> R04726 -> R04566 -> [R04568 -> {R04966, R04967}] -> R04968 -> R04543 -> [R04544 -> {R04969, R04970}] -> R07762 -> R07763
path_fper00061.kgml: fper:ACH24_01220 -> fper:ACH24_01225 -> fper:ACH24_01215 -> [fper:ACH24_00590 -> fper:ACH24_04120] -> fper:ACH24_01205 -> fper:ACH24_01215 -> [fper:ACH24_00590 -> fper:ACH24_04120] -> fper:ACH24_01205 -> fper:ACH24_01215 -> [fper:ACH24_00590 -> fper:ACH24_04120] -> fper:ACH24_01205 -> fper:ACH24_01215 -> [fper:ACH24_00590 -> fper:ACH24_04120] -> fper:ACH24_01205 -> fper:ACH24_01215 -> [fper:ACH24_00590 -> fper:ACH24_04120] -> fper:ACH24_01205 -> fper:ACH24_01215 -> [fper:ACH24_00590 -> fper:ACH24_04120] -> fper:ACH24_01205 -> fper:ACH24_01215 -> [fper:ACH24_00590 -> fper:ACH24_04120] -> fper:ACH24_01205 -> fper:ACH24_01215
path_fper00061.kgml: {2.3.1.39, 2.3.1.85, 2.3.1.86} -> 2.3.1.180 -> {1.1.1.100, 2.3.1.85, 2.3.1.86} -> [{2.3.1.85, 2.3.1.86, 4.2.1.59} -> {1.3.1.9, 1.3.1.10, 1.3.1.104, 1.3.1.39, 2.3.1.85, 2.3.1.86}] -> {2.3.1.179, 2.3.1.41, 2.3.1.85, 2.3.1.86} -> {1.1.1.100, 2.3.1.85, 2.3.1.86} -> [{2.3.1.85, 2.3.1.86, 4.2.1.59} -> {1.3.1.9, 1.3.1.10, 1.3.1.104, 1.3.1.39, 2.3.1.85, 2.3.1.86}] -> {2.3.1.179, 2.3.1.41, 2.3.1.85, 2.3.1.86} -> {1.1.1.100, 2.3.1.85, 2.3.1.86} -> [{2.3.1.85, 2.3.1.86, 4.2.1.59} -> {1.3.1.9, 1.3.1.10, 1.3.1.104, 1.3.1.39, 2.3.1.85, 2.3.1.86}] -> {2.3.1.179, 2.3.1.41, 2.3.1.85, 2.3.1.86} -> {1.1.1.100, 2.3.1.85, 2.3.1.86} -> [{2.3.1.85, 2.3.1.86, 4.2.1.59} -> {1.3.1.9, 1.3.1.10, 1.3.1.104, 1.3.1.39, 2.3.1.85, 2.3.1.86}] -> {2.3.1.179, 2.3.1.41, 2.3.1.85, 2.3.1.86} -> {1.1.1.100, 2.3.1.85, 2.3.1.86} -> [{2.3.1.85, 2.3.1.86, 4.2.1.59} -> {1.3.1.9, 1.3.1.10, 1.3.1.104, 1.3.1.39, 2.3.1.85, 2.3.1.86}] -> {2.3.1.179, 2.3.1.41, 2.3.1.85, 2.3.1.86} -> {1.1.1.100, 2.3.1.85, 2.3.1.86} -> [{2.3.1.85, 2.3.1.86, 4.2.1.59} -> {1.3.1.9, 1.3.1.10, 1.3.1.104, 1.3.1.39, 2.3.1.85, 2.3.1.86}] -> {2.3.1.179, 2.3.1.41, 2.3.1.85, 2.3.1.86} -> {1.1.1.100, 2.3.1.85, 2.3.1.86} -> [{2.3.1.85, 2.3.1.86, 4.2.1.59} -> {1.3.1.9, 1.3.1.10, 1.3.1.104, 1.3.1.39, 2.3.1.85, 2.3.1.86}] -> {2.3.1.179, 2.3.1.199, 2.3.1.41} -> 1.1.1.100
path_fper00061.kgml: Skipped genes: fper:ACH24_01210
path_fper00061.kgml:
path_fper00061.kgml: Found a trail of span 16 containing skipped vertices
path_fper00061.kgml: 147 -> 259 -> [142 -> 268 -> 136] -> 63 -> 130 -> [270 -> 125] -> 62 -> 119 -> [276 -> 114] -> 61 -> 108 -> [278 -> 103] -> 60 -> 97 -> [280 -> 92] -> 59 -> 86 -> [283 -> 81] -> 58 -> 75 -> [286 -> 70] -> 53 -> 54
path_fper00061.kgml: R01626 -> R04355 -> [R04533 -> R04428 -> {R04429, R04430}] -> R04952 -> R04953 -> [R04954 -> {R04955, R04956}] -> R04957 -> R04536 -> [R04537 -> {R04958, R04959}] -> R04960 -> R04534 -> [R04535 -> {R04961, R04962}] -> R04963 -> R04964 -> [R04965 -> {R04724, R04725}] -> R04726 -> R04566 -> [R04568 -> {R04966, R04967}] -> R04968 -> R04543 -> [R04544 -> {R04969, R04970}] -> R07762 -> R07763
path_fper00061.kgml: fper:ACH24_01220 -> fper:ACH24_01205 -> [fper:ACH24_01215 -> fper:ACH24_00590 -> fper:ACH24_04120] -> fper:ACH24_01205 -> fper:ACH24_01215 -> [fper:ACH24_00590 -> fper:ACH24_04120] -> fper:ACH24_01205 -> fper:ACH24_01215 -> [fper:ACH24_00590 -> fper:ACH24_04120] -> fper:ACH24_01205 -> fper:ACH24_01215 -> [fper:ACH24_00590 -> fper:ACH24_04120] -> fper:ACH24_01205 -> fper:ACH24_01215 -> [fper:ACH24_00590 -> fper:ACH24_04120] -> fper:ACH24_01205 -> fper:ACH24_01215 -> [fper:ACH24_00590 -> fper:ACH24_04120] -> fper:ACH24_01205 -> fper:ACH24_01215 -> [fper:ACH24_00590 -> fper:ACH24_04120] -> fper:ACH24_01205 -> fper:ACH24_01215
path_fper00061.kgml: {2.3.1.39, 2.3.1.85, 2.3.1.86} -> {2.3.1.179, 2.3.1.41, 2.3.1.85, 2.3.1.86} -> [{1.1.1.100, 2.3.1.85, 2.3.1.86} -> {2.3.1.85, 2.3.1.86, 4.2.1.59} -> {1.3.1.9, 1.3.1.10, 1.3.1.104, 1.3.1.39, 2.3.1.85, 2.3.1.86}] -> {2.3.1.179, 2.3.1.41, 2.3.1.85, 2.3.1.86} -> {1.1.1.100, 2.3.1.85, 2.3.1.86} -> [{2.3.1.85, 2.3.1.86, 4.2.1.59} -> {1.3.1.9, 1.3.1.10, 1.3.1.104, 1.3.1.39, 2.3.1.85, 2.3.1.86}] -> {2.3.1.179, 2.3.1.41, 2.3.1.85, 2.3.1.86} -> {1.1.1.100, 2.3.1.85, 2.3.1.86} -> [{2.3.1.85, 2.3.1.86, 4.2.1.59} -> {1.3.1.9, 1.3.1.10, 1.3.1.104, 1.3.1.39, 2.3.1.85, 2.3.1.86}] -> {2.3.1.179, 2.3.1.41, 2.3.1.85, 2.3.1.86} -> {1.1.1.100, 2.3.1.85, 2.3.1.86} -> [{2.3.1.85, 2.3.1.86, 4.2.1.59} -> {1.3.1.9, 1.3.1.10, 1.3.1.104, 1.3.1.39, 2.3.1.85, 2.3.1.86}] -> {2.3.1.179, 2.3.1.41, 2.3.1.85, 2.3.1.86} -> {1.1.1.100, 2.3.1.85, 2.3.1.86} -> [{2.3.1.85, 2.3.1.86, 4.2.1.59} -> {1.3.1.9, 1.3.1.10, 1.3.1.104, 1.3.1.39, 2.3.1.85, 2.3.1.86}] -> {2.3.1.179, 2.3.1.41, 2.3.1.85, 2.3.1.86} -> {1.1.1.100, 2.3.1.85, 2.3.1.86} -> [{2.3.1.85, 2.3.1.86, 4.2.1.59} -> {1.3.1.9, 1.3.1.10, 1.3.1.104, 1.3.1.39, 2.3.1.85, 2.3.1.86}] -> {2.3.1.179, 2.3.1.41, 2.3.1.85, 2.3.1.86} -> {1.1.1.100, 2.3.1.85, 2.3.1.86} -> [{2.3.1.85, 2.3.1.86, 4.2.1.59} -> {1.3.1.9, 1.3.1.10, 1.3.1.104, 1.3.1.39, 2.3.1.85, 2.3.1.86}] -> {2.3.1.179, 2.3.1.199, 2.3.1.41} -> 1.1.1.100
path_fper00061.kgml: Skipped genes: fper:ACH24_01210
path_fper00061.kgml:
path_fper00061.kgml: Found a trail of span 16 containing skipped vertices
path_fper00061.kgml: 147 -> 262 -> 142 -> [268 -> 136] -> 63 -> 130 -> [270 -> 125] -> 62 -> 119 -> [276 -> 114] -> 61 -> 108 -> [278 -> 103] -> 60 -> 97 -> [280 -> 92] -> 59 -> 86 -> [283 -> 81] -> 58 -> 75 -> [286 -> 70 -> 53] -> 54
path_fper00061.kgml: R01626 -> R10707 -> R04533 -> [R04428 -> {R04429, R04430}] -> R04952 -> R04953 -> [R04954 -> {R04955, R04956}] -> R04957 -> R04536 -> [R04537 -> {R04958, R04959}] -> R04960 -> R04534 -> [R04535 -> {R04961, R04962}] -> R04963 -> R04964 -> [R04965 -> {R04724, R04725}] -> R04726 -> R04566 -> [R04568 -> {R04966, R04967}] -> R04968 -> R04543 -> [R04544 -> {R04969, R04970} -> R07762] -> R07763
path_fper00061.kgml: fper:ACH24_01220 -> fper:ACH24_01225 -> fper:ACH24_01215 -> [fper:ACH24_00590 -> fper:ACH24_04120] -> fper:ACH24_01205 -> fper:ACH24_01215 -> [fper:ACH24_00590 -> fper:ACH24_04120] -> fper:ACH24_01205 -> fper:ACH24_01215 -> [fper:ACH24_00590 -> fper:ACH24_04120] -> fper:ACH24_01205 -> fper:ACH24_01215 -> [fper:ACH24_00590 -> fper:ACH24_04120] -> fper:ACH24_01205 -> fper:ACH24_01215 -> [fper:ACH24_00590 -> fper:ACH24_04120] -> fper:ACH24_01205 -> fper:ACH24_01215 -> [fper:ACH24_00590 -> fper:ACH24_04120] -> fper:ACH24_01205 -> fper:ACH24_01215 -> [fper:ACH24_00590 -> fper:ACH24_04120 -> fper:ACH24_01205] -> fper:ACH24_01215
path_fper00061.kgml: {2.3.1.39, 2.3.1.85, 2.3.1.86} -> 2.3.1.180 -> {1.1.1.100, 2.3.1.85, 2.3.1.86} -> [{2.3.1.85, 2.3.1.86, 4.2.1.59} -> {1.3.1.9, 1.3.1.10, 1.3.1.104, 1.3.1.39, 2.3.1.85, 2.3.1.86}] -> {2.3.1.179, 2.3.1.41, 2.3.1.85, 2.3.1.86} -> {1.1.1.100, 2.3.1.85, 2.3.1.86} -> [{2.3.1.85, 2.3.1.86, 4.2.1.59} -> {1.3.1.9, 1.3.1.10, 1.3.1.104, 1.3.1.39, 2.3.1.85, 2.3.1.86}] -> {2.3.1.179, 2.3.1.41, 2.3.1.85, 2.3.1.86} -> {1.1.1.100, 2.3.1.85, 2.3.1.86} -> [{2.3.1.85, 2.3.1.86, 4.2.1.59} -> {1.3.1.9, 1.3.1.10, 1.3.1.104, 1.3.1.39, 2.3.1.85, 2.3.1.86}] -> {2.3.1.179, 2.3.1.41, 2.3.1.85, 2.3.1.86} -> {1.1.1.100, 2.3.1.85, 2.3.1.86} -> [{2.3.1.85, 2.3.1.86, 4.2.1.59} -> {1.3.1.9, 1.3.1.10, 1.3.1.104, 1.3.1.39, 2.3.1.85, 2.3.1.86}] -> {2.3.1.179, 2.3.1.41, 2.3.1.85, 2.3.1.86} -> {1.1.1.100, 2.3.1.85, 2.3.1.86} -> [{2.3.1.85, 2.3.1.86, 4.2.1.59} -> {1.3.1.9, 1.3.1.10, 1.3.1.104, 1.3.1.39, 2.3.1.85, 2.3.1.86}] -> {2.3.1.179, 2.3.1.41, 2.3.1.85, 2.3.1.86} -> {1.1.1.100, 2.3.1.85, 2.3.1.86} -> [{2.3.1.85, 2.3.1.86, 4.2.1.59} -> {1.3.1.9, 1.3.1.10, 1.3.1.104, 1.3.1.39, 2.3.1.85, 2.3.1.86}] -> {2.3.1.179, 2.3.1.41, 2.3.1.85, 2.3.1.86} -> {1.1.1.100, 2.3.1.85, 2.3.1.86} -> [{2.3.1.85, 2.3.1.86, 4.2.1.59} -> {1.3.1.9, 1.3.1.10, 1.3.1.104, 1.3.1.39, 2.3.1.85, 2.3.1.86} -> {2.3.1.179, 2.3.1.199, 2.3.1.41}] -> 1.1.1.100
path_fper00061.kgml: Skipped genes: fper:ACH24_01210
path_fper00061.kgml:
path_fper00061.kgml: Found a trail of span 16 containing skipped vertices
path_fper00061.kgml: 147 -> 262 -> 142 -> [268 -> 136] -> 63 -> 130 -> [270 -> 125] -> 62 -> 119 -> [276 -> 114] -> 61 -> [108 -> 278 -> 103] -> 60 -> 97 -> [280 -> 92] -> 59 -> 86 -> [283 -> 81] -> 58 -> 75 -> [286 -> 70] -> 53 -> 54
path_fper00061.kgml: R01626 -> R10707 -> R04533 -> [R04428 -> {R04429, R04430}] -> R04952 -> R04953 -> [R04954 -> {R04955, R04956}] -> R04957 -> R04536 -> [R04537 -> {R04958, R04959}] -> R04960 -> [R04534 -> R04535 -> {R04961, R04962}] -> R04963 -> R04964 -> [R04965 -> {R04724, R04725}] -> R04726 -> R04566 -> [R04568 -> {R04966, R04967}] -> R04968 -> R04543 -> [R04544 -> {R04969, R04970}] -> R07762 -> R07763
path_fper00061.kgml: fper:ACH24_01220 -> fper:ACH24_01225 -> fper:ACH24_01215 -> [fper:ACH24_00590 -> fper:ACH24_04120] -> fper:ACH24_01205 -> fper:ACH24_01215 -> [fper:ACH24_00590 -> fper:ACH24_04120] -> fper:ACH24_01205 -> fper:ACH24_01215 -> [fper:ACH24_00590 -> fper:ACH24_04120] -> fper:ACH24_01205 -> [fper:ACH24_01215 -> fper:ACH24_00590 -> fper:ACH24_04120] -> fper:ACH24_01205 -> fper:ACH24_01215 -> [fper:ACH24_00590 -> fper:ACH24_04120] -> fper:ACH24_01205 -> fper:ACH24_01215 -> [fper:ACH24_00590 -> fper:ACH24_04120] -> fper:ACH24_01205 -> fper:ACH24_01215 -> [fper:ACH24_00590 -> fper:ACH24_04120] -> fper:ACH24_01205 -> fper:ACH24_01215
path_fper00061.kgml: {2.3.1.39, 2.3.1.85, 2.3.1.86} -> 2.3.1.180 -> {1.1.1.100, 2.3.1.85, 2.3.1.86} -> [{2.3.1.85, 2.3.1.86, 4.2.1.59} -> {1.3.1.9, 1.3.1.10, 1.3.1.104, 1.3.1.39, 2.3.1.85, 2.3.1.86}] -> {2.3.1.179, 2.3.1.41, 2.3.1.85, 2.3.1.86} -> {1.1.1.100, 2.3.1.85, 2.3.1.86} -> [{2.3.1.85, 2.3.1.86, 4.2.1.59} -> {1.3.1.9, 1.3.1.10, 1.3.1.104, 1.3.1.39, 2.3.1.85, 2.3.1.86}] -> {2.3.1.179, 2.3.1.41, 2.3.1.85, 2.3.1.86} -> {1.1.1.100, 2.3.1.85, 2.3.1.86} -> [{2.3.1.85, 2.3.1.86, 4.2.1.59} -> {1.3.1.9, 1.3.1.10, 1.3.1.104, 1.3.1.39, 2.3.1.85, 2.3.1.86}] -> {2.3.1.179, 2.3.1.41, 2.3.1.85, 2.3.1.86} -> [{1.1.1.100, 2.3.1.85, 2.3.1.86} -> {2.3.1.85, 2.3.1.86, 4.2.1.59} -> {1.3.1.9, 1.3.1.10, 1.3.1.104, 1.3.1.39, 2.3.1.85, 2.3.1.86}] -> {2.3.1.179, 2.3.1.41, 2.3.1.85, 2.3.1.86} -> {1.1.1.100, 2.3.1.85, 2.3.1.86} -> [{2.3.1.85, 2.3.1.86, 4.2.1.59} -> {1.3.1.9, 1.3.1.10, 1.3.1.104, 1.3.1.39, 2.3.1.85, 2.3.1.86}] -> {2.3.1.179, 2.3.1.41, 2.3.1.85, 2.3.1.86} -> {1.1.1.100, 2.3.1.85, 2.3.1.86} -> [{2.3.1.85, 2.3.1.86, 4.2.1.59} -> {1.3.1.9, 1.3.1.10, 1.3.1.104, 1.3.1.39, 2.3.1.85, 2.3.1.86}] -> {2.3.1.179, 2.3.1.41, 2.3.1.85, 2.3.1.86} -> {1.1.1.100, 2.3.1.85, 2.3.1.86} -> [{2.3.1.85, 2.3.1.86, 4.2.1.59} -> {1.3.1.9, 1.3.1.10, 1.3.1.104, 1.3.1.39, 2.3.1.85, 2.3.1.86}] -> {2.3.1.179, 2.3.1.199, 2.3.1.41} -> 1.1.1.100
path_fper00061.kgml: Skipped genes: fper:ACH24_01210
path_fper00061.kgml:
path_fper00061.kgml: Found a trail of span 16 containing skipped vertices
path_fper00061.kgml: 147 -> 262 -> 142 -> [268 -> 136] -> 63 -> 130 -> [270 -> 125] -> 62 -> 119 -> [276 -> 114] -> 61 -> 108 -> [278 -> 103] -> 60 -> 97 -> [280 -> 92] -> 59 -> 86 -> [283 -> 81] -> 58 -> [75 -> 286 -> 70] -> 53 -> 54
path_fper00061.kgml: R01626 -> R10707 -> R04533 -> [R04428 -> {R04429, R04430}] -> R04952 -> R04953 -> [R04954 -> {R04955, R04956}] -> R04957 -> R04536 -> [R04537 -> {R04958, R04959}] -> R04960 -> R04534 -> [R04535 -> {R04961, R04962}] -> R04963 -> R04964 -> [R04965 -> {R04724, R04725}] -> R04726 -> R04566 -> [R04568 -> {R04966, R04967}] -> R04968 -> [R04543 -> R04544 -> {R04969, R04970}] -> R07762 -> R07763
path_fper00061.kgml: fper:ACH24_01220 -> fper:ACH24_01225 -> fper:ACH24_01215 -> [fper:ACH24_00590 -> fper:ACH24_04120] -> fper:ACH24_01205 -> fper:ACH24_01215 -> [fper:ACH24_00590 -> fper:ACH24_04120] -> fper:ACH24_01205 -> fper:ACH24_01215 -> [fper:ACH24_00590 -> fper:ACH24_04120] -> fper:ACH24_01205 -> fper:ACH24_01215 -> [fper:ACH24_00590 -> fper:ACH24_04120] -> fper:ACH24_01205 -> fper:ACH24_01215 -> [fper:ACH24_00590 -> fper:ACH24_04120] -> fper:ACH24_01205 -> fper:ACH24_01215 -> [fper:ACH24_00590 -> fper:ACH24_04120] -> fper:ACH24_01205 -> [fper:ACH24_01215 -> fper:ACH24_00590 -> fper:ACH24_04120] -> fper:ACH24_01205 -> fper:ACH24_01215
path_fper00061.kgml: {2.3.1.39, 2.3.1.85, 2.3.1.86} -> 2.3.1.180 -> {1.1.1.100, 2.3.1.85, 2.3.1.86} -> [{2.3.1.85, 2.3.1.86, 4.2.1.59} -> {1.3.1.9, 1.3.1.10, 1.3.1.104, 1.3.1.39, 2.3.1.85, 2.3.1.86}] -> {2.3.1.179, 2.3.1.41, 2.3.1.85, 2.3.1.86} -> {1.1.1.100, 2.3.1.85, 2.3.1.86} -> [{2.3.1.85, 2.3.1.86, 4.2.1.59} -> {1.3.1.9, 1.3.1.10, 1.3.1.104, 1.3.1.39, 2.3.1.85, 2.3.1.86}] -> {2.3.1.179, 2.3.1.41, 2.3.1.85, 2.3.1.86} -> {1.1.1.100, 2.3.1.85, 2.3.1.86} -> [{2.3.1.85, 2.3.1.86, 4.2.1.59} -> {1.3.1.9, 1.3.1.10, 1.3.1.104, 1.3.1.39, 2.3.1.85, 2.3.1.86}] -> {2.3.1.179, 2.3.1.41, 2.3.1.85, 2.3.1.86} -> {1.1.1.100, 2.3.1.85, 2.3.1.86} -> [{2.3.1.85, 2.3.1.86, 4.2.1.59} -> {1.3.1.9, 1.3.1.10, 1.3.1.104, 1.3.1.39, 2.3.1.85, 2.3.1.86}] -> {2.3.1.179, 2.3.1.41, 2.3.1.85, 2.3.1.86} -> {1.1.1.100, 2.3.1.85, 2.3.1.86} -> [{2.3.1.85, 2.3.1.86, 4.2.1.59} -> {1.3.1.9, 1.3.1.10, 1.3.1.104, 1.3.1.39, 2.3.1.85, 2.3.1.86}] -> {2.3.1.179, 2.3.1.41, 2.3.1.85, 2.3.1.86} -> {1.1.1.100, 2.3.1.85, 2.3.1.86} -> [{2.3.1.85, 2.3.1.86, 4.2.1.59} -> {1.3.1.9, 1.3.1.10, 1.3.1.104, 1.3.1.39, 2.3.1.85, 2.3.1.86}] -> {2.3.1.179, 2.3.1.41, 2.3.1.85, 2.3.1.86} -> [{1.1.1.100, 2.3.1.85, 2.3.1.86} -> {2.3.1.85, 2.3.1.86, 4.2.1.59} -> {1.3.1.9, 1.3.1.10, 1.3.1.104, 1.3.1.39, 2.3.1.85, 2.3.1.86}] -> {2.3.1.179, 2.3.1.199, 2.3.1.41} -> 1.1.1.100
path_fper00061.kgml: Skipped genes: fper:ACH24_01210
path_fper00061.kgml:
path_fper00061.kgml: Found a trail of span 16 containing skipped vertices
path_fper00061.kgml: 147 -> 262 -> 142 -> [268 -> 136] -> 63 -> 130 -> [270 -> 125] -> 62 -> 119 -> [276 -> 114] -> 61 -> 108 -> [278 -> 103] -> 60 -> 97 -> [280 -> 92] -> 59 -> [86 -> 283 -> 81] -> 58 -> 75 -> [286 -> 70] -> 53 -> 54
path_fper00061.kgml: R01626 -> R10707 -> R04533 -> [R04428 -> {R04429, R04430}] -> R04952 -> R04953 -> [R04954 -> {R04955, R04956}] -> R04957 -> R04536 -> [R04537 -> {R04958, R04959}] -> R04960 -> R04534 -> [R04535 -> {R04961, R04962}] -> R04963 -> R04964 -> [R04965 -> {R04724, R04725}] -> R04726 -> [R04566 -> R04568 -> {R04966, R04967}] -> R04968 -> R04543 -> [R04544 -> {R04969, R04970}] -> R07762 -> R07763
path_fper00061.kgml: fper:ACH24_01220 -> fper:ACH24_01225 -> fper:ACH24_01215 -> [fper:ACH24_00590 -> fper:ACH24_04120] -> fper:ACH24_01205 -> fper:ACH24_01215 -> [fper:ACH24_00590 -> fper:ACH24_04120] -> fper:ACH24_01205 -> fper:ACH24_01215 -> [fper:ACH24_00590 -> fper:ACH24_04120] -> fper:ACH24_01205 -> fper:ACH24_01215 -> [fper:ACH24_00590 -> fper:ACH24_04120] -> fper:ACH24_01205 -> fper:ACH24_01215 -> [fper:ACH24_00590 -> fper:ACH24_04120] -> fper:ACH24_01205 -> [fper:ACH24_01215 -> fper:ACH24_00590 -> fper:ACH24_04120] -> fper:ACH24_01205 -> fper:ACH24_01215 -> [fper:ACH24_00590 -> fper:ACH24_04120] -> fper:ACH24_01205 -> fper:ACH24_01215
path_fper00061.kgml: {2.3.1.39, 2.3.1.85, 2.3.1.86} -> 2.3.1.180 -> {1.1.1.100, 2.3.1.85, 2.3.1.86} -> [{2.3.1.85, 2.3.1.86, 4.2.1.59} -> {1.3.1.9, 1.3.1.10, 1.3.1.104, 1.3.1.39, 2.3.1.85, 2.3.1.86}] -> {2.3.1.179, 2.3.1.41, 2.3.1.85, 2.3.1.86} -> {1.1.1.100, 2.3.1.85, 2.3.1.86} -> [{2.3.1.85, 2.3.1.86, 4.2.1.59} -> {1.3.1.9, 1.3.1.10, 1.3.1.104, 1.3.1.39, 2.3.1.85, 2.3.1.86}] -> {2.3.1.179, 2.3.1.41, 2.3.1.85, 2.3.1.86} -> {1.1.1.100, 2.3.1.85, 2.3.1.86} -> [{2.3.1.85, 2.3.1.86, 4.2.1.59} -> {1.3.1.9, 1.3.1.10, 1.3.1.104, 1.3.1.39, 2.3.1.85, 2.3.1.86}] -> {2.3.1.179, 2.3.1.41, 2.3.1.85, 2.3.1.86} -> {1.1.1.100, 2.3.1.85, 2.3.1.86} -> [{2.3.1.85, 2.3.1.86, 4.2.1.59} -> {1.3.1.9, 1.3.1.10, 1.3.1.104, 1.3.1.39, 2.3.1.85, 2.3.1.86}] -> {2.3.1.179, 2.3.1.41, 2.3.1.85, 2.3.1.86} -> {1.1.1.100, 2.3.1.85, 2.3.1.86} -> [{2.3.1.85, 2.3.1.86, 4.2.1.59} -> {1.3.1.9, 1.3.1.10, 1.3.1.104, 1.3.1.39, 2.3.1.85, 2.3.1.86}] -> {2.3.1.179, 2.3.1.41, 2.3.1.85, 2.3.1.86} -> [{1.1.1.100, 2.3.1.85, 2.3.1.86} -> {2.3.1.85, 2.3.1.86, 4.2.1.59} -> {1.3.1.9, 1.3.1.10, 1.3.1.104, 1.3.1.39, 2.3.1.85, 2.3.1.86}] -> {2.3.1.179, 2.3.1.41, 2.3.1.85, 2.3.1.86} -> {1.1.1.100, 2.3.1.85, 2.3.1.86} -> [{2.3.1.85, 2.3.1.86, 4.2.1.59} -> {1.3.1.9, 1.3.1.10, 1.3.1.104, 1.3.1.39, 2.3.1.85, 2.3.1.86}] -> {2.3.1.179, 2.3.1.199, 2.3.1.41} -> 1.1.1.100
path_fper00061.kgml: Skipped genes: fper:ACH24_01210
path_fper00061.kgml:
path_fper00061.kgml: Found a trail of span 16 containing skipped vertices
path_fper00061.kgml: 147 -> 262 -> 142 -> [268 -> 136] -> 63 -> 130 -> [270 -> 125] -> 62 -> 119 -> [276 -> 114] -> 61 -> 108 -> [278 -> 103] -> 60 -> 97 -> [280 -> 92 -> 59] -> 86 -> [283 -> 81] -> 58 -> 75 -> [286 -> 70] -> 53 -> 54
path_fper00061.kgml: R01626 -> R10707 -> R04533 -> [R04428 -> {R04429, R04430}] -> R04952 -> R04953 -> [R04954 -> {R04955, R04956}] -> R04957 -> R04536 -> [R04537 -> {R04958, R04959}] -> R04960 -> R04534 -> [R04535 -> {R04961, R04962}] -> R04963 -> R04964 -> [R04965 -> {R04724, R04725} -> R04726] -> R04566 -> [R04568 -> {R04966, R04967}] -> R04968 -> R04543 -> [R04544 -> {R04969, R04970}] -> R07762 -> R07763
path_fper00061.kgml: fper:ACH24_01220 -> fper:ACH24_01225 -> fper:ACH24_01215 -> [fper:ACH24_00590 -> fper:ACH24_04120] -> fper:ACH24_01205 -> fper:ACH24_01215 -> [fper:ACH24_00590 -> fper:ACH24_04120] -> fper:ACH24_01205 -> fper:ACH24_01215 -> [fper:ACH24_00590 -> fper:ACH24_04120] -> fper:ACH24_01205 -> fper:ACH24_01215 -> [fper:ACH24_00590 -> fper:ACH24_04120] -> fper:ACH24_01205 -> fper:ACH24_01215 -> [fper:ACH24_00590 -> fper:ACH24_04120 -> fper:ACH24_01205] -> fper:ACH24_01215 -> [fper:ACH24_00590 -> fper:ACH24_04120] -> fper:ACH24_01205 -> fper:ACH24_01215 -> [fper:ACH24_00590 -> fper:ACH24_04120] -> fper:ACH24_01205 -> fper:ACH24_01215
path_fper00061.kgml: {2.3.1.39, 2.3.1.85, 2.3.1.86} -> 2.3.1.180 -> {1.1.1.100, 2.3.1.85, 2.3.1.86} -> [{2.3.1.85, 2.3.1.86, 4.2.1.59} -> {1.3.1.9, 1.3.1.10, 1.3.1.104, 1.3.1.39, 2.3.1.85, 2.3.1.86}] -> {2.3.1.179, 2.3.1.41, 2.3.1.85, 2.3.1.86} -> {1.1.1.100, 2.3.1.85, 2.3.1.86} -> [{2.3.1.85, 2.3.1.86, 4.2.1.59} -> {1.3.1.9, 1.3.1.10, 1.3.1.104, 1.3.1.39, 2.3.1.85, 2.3.1.86}] -> {2.3.1.179, 2.3.1.41, 2.3.1.85, 2.3.1.86} -> {1.1.1.100, 2.3.1.85, 2.3.1.86} -> [{2.3.1.85, 2.3.1.86, 4.2.1.59} -> {1.3.1.9, 1.3.1.10, 1.3.1.104, 1.3.1.39, 2.3.1.85, 2.3.1.86}] -> {2.3.1.179, 2.3.1.41, 2.3.1.85, 2.3.1.86} -> {1.1.1.100, 2.3.1.85, 2.3.1.86} -> [{2.3.1.85, 2.3.1.86, 4.2.1.59} -> {1.3.1.9, 1.3.1.10, 1.3.1.104, 1.3.1.39, 2.3.1.85, 2.3.1.86}] -> {2.3.1.179, 2.3.1.41, 2.3.1.85, 2.3.1.86} -> {1.1.1.100, 2.3.1.85, 2.3.1.86} -> [{2.3.1.85, 2.3.1.86, 4.2.1.59} -> {1.3.1.9, 1.3.1.10, 1.3.1.104, 1.3.1.39, 2.3.1.85, 2.3.1.86} -> {2.3.1.179, 2.3.1.41, 2.3.1.85, 2.3.1.86}] -> {1.1.1.100, 2.3.1.85, 2.3.1.86} -> [{2.3.1.85, 2.3.1.86, 4.2.1.59} -> {1.3.1.9, 1.3.1.10, 1.3.1.104, 1.3.1.39, 2.3.1.85, 2.3.1.86}] -> {2.3.1.179, 2.3.1.41, 2.3.1.85, 2.3.1.86} -> {1.1.1.100, 2.3.1.85, 2.3.1.86} -> [{2.3.1.85, 2.3.1.86, 4.2.1.59} -> {1.3.1.9, 1.3.1.10, 1.3.1.104, 1.3.1.39, 2.3.1.85, 2.3.1.86}] -> {2.3.1.179, 2.3.1.199, 2.3.1.41} -> 1.1.1.100
path_fper00061.kgml: Skipped genes: fper:ACH24_01210
path_fper00061.kgml:
path_fper00061.kgml: Found a trail of span 16 containing skipped vertices
path_fper00061.kgml: 147 -> 262 -> 142 -> [268 -> 136] -> 63 -> 130 -> [270 -> 125] -> 62 -> 119 -> [276 -> 114] -> 61 -> 108 -> [278 -> 103 -> 60] -> 97 -> [280 -> 92] -> 59 -> 86 -> [283 -> 81] -> 58 -> 75 -> [286 -> 70] -> 53 -> 54
path_fper00061.kgml: R01626 -> R10707 -> R04533 -> [R04428 -> {R04429, R04430}] -> R04952 -> R04953 -> [R04954 -> {R04955, R04956}] -> R04957 -> R04536 -> [R04537 -> {R04958, R04959}] -> R04960 -> R04534 -> [R04535 -> {R04961, R04962} -> R04963] -> R04964 -> [R04965 -> {R04724, R04725}] -> R04726 -> R04566 -> [R04568 -> {R04966, R04967}] -> R04968 -> R04543 -> [R04544 -> {R04969, R04970}] -> R07762 -> R07763
path_fper00061.kgml: fper:ACH24_01220 -> fper:ACH24_01225 -> fper:ACH24_01215 -> [fper:ACH24_00590 -> fper:ACH24_04120] -> fper:ACH24_01205 -> fper:ACH24_01215 -> [fper:ACH24_00590 -> fper:ACH24_04120] -> fper:ACH24_01205 -> fper:ACH24_01215 -> [fper:ACH24_00590 -> fper:ACH24_04120] -> fper:ACH24_01205 -> fper:ACH24_01215 -> [fper:ACH24_00590 -> fper:ACH24_04120 -> fper:ACH24_01205] -> fper:ACH24_01215 -> [fper:ACH24_00590 -> fper:ACH24_04120] -> fper:ACH24_01205 -> fper:ACH24_01215 -> [fper:ACH24_00590 -> fper:ACH24_04120] -> fper:ACH24_01205 -> fper:ACH24_01215 -> [fper:ACH24_00590 -> fper:ACH24_04120] -> fper:ACH24_01205 -> fper:ACH24_01215
path_fper00061.kgml: {2.3.1.39, 2.3.1.85, 2.3.1.86} -> 2.3.1.180 -> {1.1.1.100, 2.3.1.85, 2.3.1.86} -> [{2.3.1.85, 2.3.1.86, 4.2.1.59} -> {1.3.1.9, 1.3.1.10, 1.3.1.104, 1.3.1.39, 2.3.1.85, 2.3.1.86}] -> {2.3.1.179, 2.3.1.41, 2.3.1.85, 2.3.1.86} -> {1.1.1.100, 2.3.1.85, 2.3.1.86} -> [{2.3.1.85, 2.3.1.86, 4.2.1.59} -> {1.3.1.9, 1.3.1.10, 1.3.1.104, 1.3.1.39, 2.3.1.85, 2.3.1.86}] -> {2.3.1.179, 2.3.1.41, 2.3.1.85, 2.3.1.86} -> {1.1.1.100, 2.3.1.85, 2.3.1.86} -> [{2.3.1.85, 2.3.1.86, 4.2.1.59} -> {1.3.1.9, 1.3.1.10, 1.3.1.104, 1.3.1.39, 2.3.1.85, 2.3.1.86}] -> {2.3.1.179, 2.3.1.41, 2.3.1.85, 2.3.1.86} -> {1.1.1.100, 2.3.1.85, 2.3.1.86} -> [{2.3.1.85, 2.3.1.86, 4.2.1.59} -> {1.3.1.9, 1.3.1.10, 1.3.1.104, 1.3.1.39, 2.3.1.85, 2.3.1.86} -> {2.3.1.179, 2.3.1.41, 2.3.1.85, 2.3.1.86}] -> {1.1.1.100, 2.3.1.85, 2.3.1.86} -> [{2.3.1.85, 2.3.1.86, 4.2.1.59} -> {1.3.1.9, 1.3.1.10, 1.3.1.104, 1.3.1.39, 2.3.1.85, 2.3.1.86}] -> {2.3.1.179, 2.3.1.41, 2.3.1.85, 2.3.1.86} -> {1.1.1.100, 2.3.1.85, 2.3.1.86} -> [{2.3.1.85, 2.3.1.86, 4.2.1.59} -> {1.3.1.9, 1.3.1.10, 1.3.1.104, 1.3.1.39, 2.3.1.85, 2.3.1.86}] -> {2.3.1.179, 2.3.1.41, 2.3.1.85, 2.3.1.86} -> {1.1.1.100, 2.3.1.85, 2.3.1.86} -> [{2.3.1.85, 2.3.1.86, 4.2.1.59} -> {1.3.1.9, 1.3.1.10, 1.3.1.104, 1.3.1.39, 2.3.1.85, 2.3.1.86}] -> {2.3.1.179, 2.3.1.199, 2.3.1.41} -> 1.1.1.100
path_fper00061.kgml: Skipped genes: fper:ACH24_01210
path_fper00061.kgml:
path_fper00061.kgml: Found a trail of span 16 containing skipped vertices
path_fper00061.kgml: 147 -> 262 -> [142 -> 268 -> 136] -> 63 -> 130 -> [270 -> 125] -> 62 -> 119 -> [276 -> 114] -> 61 -> 108 -> [278 -> 103] -> 60 -> 97 -> [280 -> 92] -> 59 -> 86 -> [283 -> 81] -> 58 -> 75 -> [286 -> 70] -> 53 -> 54
path_fper00061.kgml: R01626 -> R10707 -> [R04533 -> R04428 -> {R04429, R04430}] -> R04952 -> R04953 -> [R04954 -> {R04955, R04956}] -> R04957 -> R04536 -> [R04537 -> {R04958, R04959}] -> R04960 -> R04534 -> [R04535 -> {R04961, R04962}] -> R04963 -> R04964 -> [R04965 -> {R04724, R04725}] -> R04726 -> R04566 -> [R04568 -> {R04966, R04967}] -> R04968 -> R04543 -> [R04544 -> {R04969, R04970}] -> R07762 -> R07763
path_fper00061.kgml: fper:ACH24_01220 -> fper:ACH24_01225 -> [fper:ACH24_01215 -> fper:ACH24_00590 -> fper:ACH24_04120] -> fper:ACH24_01205 -> fper:ACH24_01215 -> [fper:ACH24_00590 -> fper:ACH24_04120] -> fper:ACH24_01205 -> fper:ACH24_01215 -> [fper:ACH24_00590 -> fper:ACH24_04120] -> fper:ACH24_01205 -> fper:ACH24_01215 -> [fper:ACH24_00590 -> fper:ACH24_04120] -> fper:ACH24_01205 -> fper:ACH24_01215 -> [fper:ACH24_00590 -> fper:ACH24_04120] -> fper:ACH24_01205 -> fper:ACH24_01215 -> [fper:ACH24_00590 -> fper:ACH24_04120] -> fper:ACH24_01205 -> fper:ACH24_01215 -> [fper:ACH24_00590 -> fper:ACH24_04120] -> fper:ACH24_01205 -> fper:ACH24_01215
path_fper00061.kgml: {2.3.1.39, 2.3.1.85, 2.3.1.86} -> 2.3.1.180 -> [{1.1.1.100, 2.3.1.85, 2.3.1.86} -> {2.3.1.85, 2.3.1.86, 4.2.1.59} -> {1.3.1.9, 1.3.1.10, 1.3.1.104, 1.3.1.39, 2.3.1.85, 2.3.1.86}] -> {2.3.1.179, 2.3.1.41, 2.3.1.85, 2.3.1.86} -> {1.1.1.100, 2.3.1.85, 2.3.1.86} -> [{2.3.1.85, 2.3.1.86, 4.2.1.59} -> {1.3.1.9, 1.3.1.10, 1.3.1.104, 1.3.1.39, 2.3.1.85, 2.3.1.86}] -> {2.3.1.179, 2.3.1.41, 2.3.1.85, 2.3.1.86} -> {1.1.1.100, 2.3.1.85, 2.3.1.86} -> [{2.3.1.85, 2.3.1.86, 4.2.1.59} -> {1.3.1.9, 1.3.1.10, 1.3.1.104, 1.3.1.39, 2.3.1.85, 2.3.1.86}] -> {2.3.1.179, 2.3.1.41, 2.3.1.85, 2.3.1.86} -> {1.1.1.100, 2.3.1.85, 2.3.1.86} -> [{2.3.1.85, 2.3.1.86, 4.2.1.59} -> {1.3.1.9, 1.3.1.10, 1.3.1.104, 1.3.1.39, 2.3.1.85, 2.3.1.86}] -> {2.3.1.179, 2.3.1.41, 2.3.1.85, 2.3.1.86} -> {1.1.1.100, 2.3.1.85, 2.3.1.86} -> [{2.3.1.85, 2.3.1.86, 4.2.1.59} -> {1.3.1.9, 1.3.1.10, 1.3.1.104, 1.3.1.39, 2.3.1.85, 2.3.1.86}] -> {2.3.1.179, 2.3.1.41, 2.3.1.85, 2.3.1.86} -> {1.1.1.100, 2.3.1.85, 2.3.1.86} -> [{2.3.1.85, 2.3.1.86, 4.2.1.59} -> {1.3.1.9, 1.3.1.10, 1.3.1.104, 1.3.1.39, 2.3.1.85, 2.3.1.86}] -> {2.3.1.179, 2.3.1.41, 2.3.1.85, 2.3.1.86} -> {1.1.1.100, 2.3.1.85, 2.3.1.86} -> [{2.3.1.85, 2.3.1.86, 4.2.1.59} -> {1.3.1.9, 1.3.1.10, 1.3.1.104, 1.3.1.39, 2.3.1.85, 2.3.1.86}] -> {2.3.1.179, 2.3.1.199, 2.3.1.41} -> 1.1.1.100
path_fper00061.kgml: Skipped genes: fper:ACH24_01210
path_fper00061.kgml:
path_fper00061.kgml: Found a trail of span 16 containing skipped vertices
path_fper00061.kgml: 147 -> 262 -> 142 -> [268 -> 136 -> 63] -> 130 -> [270 -> 125] -> 62 -> 119 -> [276 -> 114] -> 61 -> 108 -> [278 -> 103] -> 60 -> 97 -> [280 -> 92] -> 59 -> 86 -> [283 -> 81] -> 58 -> 75 -> [286 -> 70] -> 53 -> 54
path_fper00061.kgml: R01626 -> R10707 -> R04533 -> [R04428 -> {R04429, R04430} -> R04952] -> R04953 -> [R04954 -> {R04955, R04956}] -> R04957 -> R04536 -> [R04537 -> {R04958, R04959}] -> R04960 -> R04534 -> [R04535 -> {R04961, R04962}] -> R04963 -> R04964 -> [R04965 -> {R04724, R04725}] -> R04726 -> R04566 -> [R04568 -> {R04966, R04967}] -> R04968 -> R04543 -> [R04544 -> {R04969, R04970}] -> R07762 -> R07763
path_fper00061.kgml: fper:ACH24_01220 -> fper:ACH24_01225 -> fper:ACH24_01215 -> [fper:ACH24_00590 -> fper:ACH24_04120 -> fper:ACH24_01205] -> fper:ACH24_01215 -> [fper:ACH24_00590 -> fper:ACH24_04120] -> fper:ACH24_01205 -> fper:ACH24_01215 -> [fper:ACH24_00590 -> fper:ACH24_04120] -> fper:ACH24_01205 -> fper:ACH24_01215 -> [fper:ACH24_00590 -> fper:ACH24_04120] -> fper:ACH24_01205 -> fper:ACH24_01215 -> [fper:ACH24_00590 -> fper:ACH24_04120] -> fper:ACH24_01205 -> fper:ACH24_01215 -> [fper:ACH24_00590 -> fper:ACH24_04120] -> fper:ACH24_01205 -> fper:ACH24_01215 -> [fper:ACH24_00590 -> fper:ACH24_04120] -> fper:ACH24_01205 -> fper:ACH24_01215
path_fper00061.kgml: {2.3.1.39, 2.3.1.85, 2.3.1.86} -> 2.3.1.180 -> {1.1.1.100, 2.3.1.85, 2.3.1.86} -> [{2.3.1.85, 2.3.1.86, 4.2.1.59} -> {1.3.1.9, 1.3.1.10, 1.3.1.104, 1.3.1.39, 2.3.1.85, 2.3.1.86} -> {2.3.1.179, 2.3.1.41, 2.3.1.85, 2.3.1.86}] -> {1.1.1.100, 2.3.1.85, 2.3.1.86} -> [{2.3.1.85, 2.3.1.86, 4.2.1.59} -> {1.3.1.9, 1.3.1.10, 1.3.1.104, 1.3.1.39, 2.3.1.85, 2.3.1.86}] -> {2.3.1.179, 2.3.1.41, 2.3.1.85, 2.3.1.86} -> {1.1.1.100, 2.3.1.85, 2.3.1.86} -> [{2.3.1.85, 2.3.1.86, 4.2.1.59} -> {1.3.1.9, 1.3.1.10, 1.3.1.104, 1.3.1.39, 2.3.1.85, 2.3.1.86}] -> {2.3.1.179, 2.3.1.41, 2.3.1.85, 2.3.1.86} -> {1.1.1.100, 2.3.1.85, 2.3.1.86} -> [{2.3.1.85, 2.3.1.86, 4.2.1.59} -> {1.3.1.9, 1.3.1.10, 1.3.1.104, 1.3.1.39, 2.3.1.85, 2.3.1.86}] -> {2.3.1.179, 2.3.1.41, 2.3.1.85, 2.3.1.86} -> {1.1.1.100, 2.3.1.85, 2.3.1.86} -> [{2.3.1.85, 2.3.1.86, 4.2.1.59} -> {1.3.1.9, 1.3.1.10, 1.3.1.104, 1.3.1.39, 2.3.1.85, 2.3.1.86}] -> {2.3.1.179, 2.3.1.41, 2.3.1.85, 2.3.1.86} -> {1.1.1.100, 2.3.1.85, 2.3.1.86} -> [{2.3.1.85, 2.3.1.86, 4.2.1.59} -> {1.3.1.9, 1.3.1.10, 1.3.1.104, 1.3.1.39, 2.3.1.85, 2.3.1.86}] -> {2.3.1.179, 2.3.1.41, 2.3.1.85, 2.3.1.86} -> {1.1.1.100, 2.3.1.85, 2.3.1.86} -> [{2.3.1.85, 2.3.1.86, 4.2.1.59} -> {1.3.1.9, 1.3.1.10, 1.3.1.104, 1.3.1.39, 2.3.1.85, 2.3.1.86}] -> {2.3.1.179, 2.3.1.199, 2.3.1.41} -> 1.1.1.100
path_fper00061.kgml: Skipped genes: fper:ACH24_01210
path_fper00061.kgml:
path_fper00061.kgml: Found a trail of span 16 containing skipped vertices
path_fper00061.kgml: 147 -> [259] -> 142 -> [268 -> 136] -> 63 -> 130 -> [270 -> 125] -> 62 -> 119 -> [276 -> 114] -> 61 -> 108 -> [278 -> 103] -> 60 -> 97 -> [280 -> 92] -> 59 -> 86 -> [283 -> 81] -> 58 -> 75 -> [286 -> 70] -> 53 -> 54
path_fper00061.kgml: R01626 -> [R04355] -> R04533 -> [R04428 -> {R04429, R04430}] -> R04952 -> R04953 -> [R04954 -> {R04955, R04956}] -> R04957 -> R04536 -> [R04537 -> {R04958, R04959}] -> R04960 -> R04534 -> [R04535 -> {R04961, R04962}] -> R04963 -> R04964 -> [R04965 -> {R04724, R04725}] -> R04726 -> R04566 -> [R04568 -> {R04966, R04967}] -> R04968 -> R04543 -> [R04544 -> {R04969, R04970}] -> R07762 -> R07763
path_fper00061.kgml: fper:ACH24_01220 -> [fper:ACH24_01205] -> fper:ACH24_01215 -> [fper:ACH24_00590 -> fper:ACH24_04120] -> fper:ACH24_01205 -> fper:ACH24_01215 -> [fper:ACH24_00590 -> fper:ACH24_04120] -> fper:ACH24_01205 -> fper:ACH24_01215 -> [fper:ACH24_00590 -> fper:ACH24_04120] -> fper:ACH24_01205 -> fper:ACH24_01215 -> [fper:ACH24_00590 -> fper:ACH24_04120] -> fper:ACH24_01205 -> fper:ACH24_01215 -> [fper:ACH24_00590 -> fper:ACH24_04120] -> fper:ACH24_01205 -> fper:ACH24_01215 -> [fper:ACH24_00590 -> fper:ACH24_04120] -> fper:ACH24_01205 -> fper:ACH24_01215 -> [fper:ACH24_00590 -> fper:ACH24_04120] -> fper:ACH24_01205 -> fper:ACH24_01215
path_fper00061.kgml: {2.3.1.39, 2.3.1.85, 2.3.1.86} -> [{2.3.1.179, 2.3.1.41, 2.3.1.85, 2.3.1.86}] -> {1.1.1.100, 2.3.1.85, 2.3.1.86} -> [{2.3.1.85, 2.3.1.86, 4.2.1.59} -> {1.3.1.9, 1.3.1.10, 1.3.1.104, 1.3.1.39, 2.3.1.85, 2.3.1.86}] -> {2.3.1.179, 2.3.1.41, 2.3.1.85, 2.3.1.86} -> {1.1.1.100, 2.3.1.85, 2.3.1.86} -> [{2.3.1.85, 2.3.1.86, 4.2.1.59} -> {1.3.1.9, 1.3.1.10, 1.3.1.104, 1.3.1.39, 2.3.1.85, 2.3.1.86}] -> {2.3.1.179, 2.3.1.41, 2.3.1.85, 2.3.1.86} -> {1.1.1.100, 2.3.1.85, 2.3.1.86} -> [{2.3.1.85, 2.3.1.86, 4.2.1.59} -> {1.3.1.9, 1.3.1.10, 1.3.1.104, 1.3.1.39, 2.3.1.85, 2.3.1.86}] -> {2.3.1.179, 2.3.1.41, 2.3.1.85, 2.3.1.86} -> {1.1.1.100, 2.3.1.85, 2.3.1.86} -> [{2.3.1.85, 2.3.1.86, 4.2.1.59} -> {1.3.1.9, 1.3.1.10, 1.3.1.104, 1.3.1.39, 2.3.1.85, 2.3.1.86}] -> {2.3.1.179, 2.3.1.41, 2.3.1.85, 2.3.1.86} -> {1.1.1.100, 2.3.1.85, 2.3.1.86} -> [{2.3.1.85, 2.3.1.86, 4.2.1.59} -> {1.3.1.9, 1.3.1.10, 1.3.1.104, 1.3.1.39, 2.3.1.85, 2.3.1.86}] -> {2.3.1.179, 2.3.1.41, 2.3.1.85, 2.3.1.86} -> {1.1.1.100, 2.3.1.85, 2.3.1.86} -> [{2.3.1.85, 2.3.1.86, 4.2.1.59} -> {1.3.1.9, 1.3.1.10, 1.3.1.104, 1.3.1.39, 2.3.1.85, 2.3.1.86}] -> {2.3.1.179, 2.3.1.41, 2.3.1.85, 2.3.1.86} -> {1.1.1.100, 2.3.1.85, 2.3.1.86} -> [{2.3.1.85, 2.3.1.86, 4.2.1.59} -> {1.3.1.9, 1.3.1.10, 1.3.1.104, 1.3.1.39, 2.3.1.85, 2.3.1.86}] -> {2.3.1.179, 2.3.1.199, 2.3.1.41} -> 1.1.1.100
path_fper00061.kgml: Skipped genes: fper:ACH24_01210
path_fper00061.kgml:
path_fper00061.kgml: Found a trail of span 16 containing skipped vertices
path_fper00061.kgml: 147 -> 262 -> 142 -> [268 -> 136] -> 63 -> 130 -> [270 -> 125] -> 62 -> 119 -> [276 -> 114 -> 61] -> 108 -> [278 -> 103] -> 60 -> 97 -> [280 -> 92] -> 59 -> 86 -> [283 -> 81] -> 58 -> 75 -> [286 -> 70] -> 53 -> 54
path_fper00061.kgml: R01626 -> R10707 -> R04533 -> [R04428 -> {R04429, R04430}] -> R04952 -> R04953 -> [R04954 -> {R04955, R04956}] -> R04957 -> R04536 -> [R04537 -> {R04958, R04959} -> R04960] -> R04534 -> [R04535 -> {R04961, R04962}] -> R04963 -> R04964 -> [R04965 -> {R04724, R04725}] -> R04726 -> R04566 -> [R04568 -> {R04966, R04967}] -> R04968 -> R04543 -> [R04544 -> {R04969, R04970}] -> R07762 -> R07763
path_fper00061.kgml: fper:ACH24_01220 -> fper:ACH24_01225 -> fper:ACH24_01215 -> [fper:ACH24_00590 -> fper:ACH24_04120] -> fper:ACH24_01205 -> fper:ACH24_01215 -> [fper:ACH24_00590 -> fper:ACH24_04120] -> fper:ACH24_01205 -> fper:ACH24_01215 -> [fper:ACH24_00590 -> fper:ACH24_04120 -> fper:ACH24_01205] -> fper:ACH24_01215 -> [fper:ACH24_00590 -> fper:ACH24_04120] -> fper:ACH24_01205 -> fper:ACH24_01215 -> [fper:ACH24_00590 -> fper:ACH24_04120] -> fper:ACH24_01205 -> fper:ACH24_01215 -> [fper:ACH24_00590 -> fper:ACH24_04120] -> fper:ACH24_01205 -> fper:ACH24_01215 -> [fper:ACH24_00590 -> fper:ACH24_04120] -> fper:ACH24_01205 -> fper:ACH24_01215
path_fper00061.kgml: {2.3.1.39, 2.3.1.85, 2.3.1.86} -> 2.3.1.180 -> {1.1.1.100, 2.3.1.85, 2.3.1.86} -> [{2.3.1.85, 2.3.1.86, 4.2.1.59} -> {1.3.1.9, 1.3.1.10, 1.3.1.104, 1.3.1.39, 2.3.1.85, 2.3.1.86}] -> {2.3.1.179, 2.3.1.41, 2.3.1.85, 2.3.1.86} -> {1.1.1.100, 2.3.1.85, 2.3.1.86} -> [{2.3.1.85, 2.3.1.86, 4.2.1.59} -> {1.3.1.9, 1.3.1.10, 1.3.1.104, 1.3.1.39, 2.3.1.85, 2.3.1.86}] -> {2.3.1.179, 2.3.1.41, 2.3.1.85, 2.3.1.86} -> {1.1.1.100, 2.3.1.85, 2.3.1.86} -> [{2.3.1.85, 2.3.1.86, 4.2.1.59} -> {1.3.1.9, 1.3.1.10, 1.3.1.104, 1.3.1.39, 2.3.1.85, 2.3.1.86} -> {2.3.1.179, 2.3.1.41, 2.3.1.85, 2.3.1.86}] -> {1.1.1.100, 2.3.1.85, 2.3.1.86} -> [{2.3.1.85, 2.3.1.86, 4.2.1.59} -> {1.3.1.9, 1.3.1.10, 1.3.1.104, 1.3.1.39, 2.3.1.85, 2.3.1.86}] -> {2.3.1.179, 2.3.1.41, 2.3.1.85, 2.3.1.86} -> {1.1.1.100, 2.3.1.85, 2.3.1.86} -> [{2.3.1.85, 2.3.1.86, 4.2.1.59} -> {1.3.1.9, 1.3.1.10, 1.3.1.104, 1.3.1.39, 2.3.1.85, 2.3.1.86}] -> {2.3.1.179, 2.3.1.41, 2.3.1.85, 2.3.1.86} -> {1.1.1.100, 2.3.1.85, 2.3.1.86} -> [{2.3.1.85, 2.3.1.86, 4.2.1.59} -> {1.3.1.9, 1.3.1.10, 1.3.1.104, 1.3.1.39, 2.3.1.85, 2.3.1.86}] -> {2.3.1.179, 2.3.1.41, 2.3.1.85, 2.3.1.86} -> {1.1.1.100, 2.3.1.85, 2.3.1.86} -> [{2.3.1.85, 2.3.1.86, 4.2.1.59} -> {1.3.1.9, 1.3.1.10, 1.3.1.104, 1.3.1.39, 2.3.1.85, 2.3.1.86}] -> {2.3.1.179, 2.3.1.199, 2.3.1.41} -> 1.1.1.100
path_fper00061.kgml: Skipped genes: fper:ACH24_01210
path_fper00061.kgml:
path_fper00061.kgml: Found a trail of span 16 containing skipped vertices
path_fper00061.kgml: 147 -> 262 -> 142 -> [268 -> 136] -> 63 -> [130 -> 270 -> 125] -> 62 -> 119 -> [276 -> 114] -> 61 -> 108 -> [278 -> 103] -> 60 -> 97 -> [280 -> 92] -> 59 -> 86 -> [283 -> 81] -> 58 -> 75 -> [286 -> 70] -> 53 -> 54
path_fper00061.kgml: R01626 -> R10707 -> R04533 -> [R04428 -> {R04429, R04430}] -> R04952 -> [R04953 -> R04954 -> {R04955, R04956}] -> R04957 -> R04536 -> [R04537 -> {R04958, R04959}] -> R04960 -> R04534 -> [R04535 -> {R04961, R04962}] -> R04963 -> R04964 -> [R04965 -> {R04724, R04725}] -> R04726 -> R04566 -> [R04568 -> {R04966, R04967}] -> R04968 -> R04543 -> [R04544 -> {R04969, R04970}] -> R07762 -> R07763
path_fper00061.kgml: fper:ACH24_01220 -> fper:ACH24_01225 -> fper:ACH24_01215 -> [fper:ACH24_00590 -> fper:ACH24_04120] -> fper:ACH24_01205 -> [fper:ACH24_01215 -> fper:ACH24_00590 -> fper:ACH24_04120] -> fper:ACH24_01205 -> fper:ACH24_01215 -> [fper:ACH24_00590 -> fper:ACH24_04120] -> fper:ACH24_01205 -> fper:ACH24_01215 -> [fper:ACH24_00590 -> fper:ACH24_04120] -> fper:ACH24_01205 -> fper:ACH24_01215 -> [fper:ACH24_00590 -> fper:ACH24_04120] -> fper:ACH24_01205 -> fper:ACH24_01215 -> [fper:ACH24_00590 -> fper:ACH24_04120] -> fper:ACH24_01205 -> fper:ACH24_01215 -> [fper:ACH24_00590 -> fper:ACH24_04120] -> fper:ACH24_01205 -> fper:ACH24_01215
path_fper00061.kgml: {2.3.1.39, 2.3.1.85, 2.3.1.86} -> 2.3.1.180 -> {1.1.1.100, 2.3.1.85, 2.3.1.86} -> [{2.3.1.85, 2.3.1.86, 4.2.1.59} -> {1.3.1.9, 1.3.1.10, 1.3.1.104, 1.3.1.39, 2.3.1.85, 2.3.1.86}] -> {2.3.1.179, 2.3.1.41, 2.3.1.85, 2.3.1.86} -> [{1.1.1.100, 2.3.1.85, 2.3.1.86} -> {2.3.1.85, 2.3.1.86, 4.2.1.59} -> {1.3.1.9, 1.3.1.10, 1.3.1.104, 1.3.1.39, 2.3.1.85, 2.3.1.86}] -> {2.3.1.179, 2.3.1.41, 2.3.1.85, 2.3.1.86} -> {1.1.1.100, 2.3.1.85, 2.3.1.86} -> [{2.3.1.85, 2.3.1.86, 4.2.1.59} -> {1.3.1.9, 1.3.1.10, 1.3.1.104, 1.3.1.39, 2.3.1.85, 2.3.1.86}] -> {2.3.1.179, 2.3.1.41, 2.3.1.85, 2.3.1.86} -> {1.1.1.100, 2.3.1.85, 2.3.1.86} -> [{2.3.1.85, 2.3.1.86, 4.2.1.59} -> {1.3.1.9, 1.3.1.10, 1.3.1.104, 1.3.1.39, 2.3.1.85, 2.3.1.86}] -> {2.3.1.179, 2.3.1.41, 2.3.1.85, 2.3.1.86} -> {1.1.1.100, 2.3.1.85, 2.3.1.86} -> [{2.3.1.85, 2.3.1.86, 4.2.1.59} -> {1.3.1.9, 1.3.1.10, 1.3.1.104, 1.3.1.39, 2.3.1.85, 2.3.1.86}] -> {2.3.1.179, 2.3.1.41, 2.3.1.85, 2.3.1.86} -> {1.1.1.100, 2.3.1.85, 2.3.1.86} -> [{2.3.1.85, 2.3.1.86, 4.2.1.59} -> {1.3.1.9, 1.3.1.10, 1.3.1.104, 1.3.1.39, 2.3.1.85, 2.3.1.86}] -> {2.3.1.179, 2.3.1.41, 2.3.1.85, 2.3.1.86} -> {1.1.1.100, 2.3.1.85, 2.3.1.86} -> [{2.3.1.85, 2.3.1.86, 4.2.1.59} -> {1.3.1.9, 1.3.1.10, 1.3.1.104, 1.3.1.39, 2.3.1.85, 2.3.1.86}] -> {2.3.1.179, 2.3.1.199, 2.3.1.41} -> 1.1.1.100
path_fper00061.kgml: Skipped genes: fper:ACH24_01210
path_fper00061.kgml:
path_fper00061.kgml: Found a trail of span 16 containing skipped vertices
path_fper00061.kgml: 147 -> 262 -> 142 -> [268 -> 136] -> 63 -> 130 -> [270 -> 125] -> 62 -> 119 -> [276 -> 114] -> 61 -> 108 -> [278 -> 103] -> 60 -> 97 -> [280 -> 92] -> 59 -> 86 -> [283 -> 81 -> 58] -> 75 -> [286 -> 70] -> 53 -> 54
path_fper00061.kgml: R01626 -> R10707 -> R04533 -> [R04428 -> {R04429, R04430}] -> R04952 -> R04953 -> [R04954 -> {R04955, R04956}] -> R04957 -> R04536 -> [R04537 -> {R04958, R04959}] -> R04960 -> R04534 -> [R04535 -> {R04961, R04962}] -> R04963 -> R04964 -> [R04965 -> {R04724, R04725}] -> R04726 -> R04566 -> [R04568 -> {R04966, R04967} -> R04968] -> R04543 -> [R04544 -> {R04969, R04970}] -> R07762 -> R07763
path_fper00061.kgml: fper:ACH24_01220 -> fper:ACH24_01225 -> fper:ACH24_01215 -> [fper:ACH24_00590 -> fper:ACH24_04120] -> fper:ACH24_01205 -> fper:ACH24_01215 -> [fper:ACH24_00590 -> fper:ACH24_04120] -> fper:ACH24_01205 -> fper:ACH24_01215 -> [fper:ACH24_00590 -> fper:ACH24_04120] -> fper:ACH24_01205 -> fper:ACH24_01215 -> [fper:ACH24_00590 -> fper:ACH24_04120] -> fper:ACH24_01205 -> fper:ACH24_01215 -> [fper:ACH24_00590 -> fper:ACH24_04120] -> fper:ACH24_01205 -> fper:ACH24_01215 -> [fper:ACH24_00590 -> fper:ACH24_04120 -> fper:ACH24_01205] -> fper:ACH24_01215 -> [fper:ACH24_00590 -> fper:ACH24_04120] -> fper:ACH24_01205 -> fper:ACH24_01215
path_fper00061.kgml: {2.3.1.39, 2.3.1.85, 2.3.1.86} -> 2.3.1.180 -> {1.1.1.100, 2.3.1.85, 2.3.1.86} -> [{2.3.1.85, 2.3.1.86, 4.2.1.59} -> {1.3.1.9, 1.3.1.10, 1.3.1.104, 1.3.1.39, 2.3.1.85, 2.3.1.86}] -> {2.3.1.179, 2.3.1.41, 2.3.1.85, 2.3.1.86} -> {1.1.1.100, 2.3.1.85, 2.3.1.86} -> [{2.3.1.85, 2.3.1.86, 4.2.1.59} -> {1.3.1.9, 1.3.1.10, 1.3.1.104, 1.3.1.39, 2.3.1.85, 2.3.1.86}] -> {2.3.1.179, 2.3.1.41, 2.3.1.85, 2.3.1.86} -> {1.1.1.100, 2.3.1.85, 2.3.1.86} -> [{2.3.1.85, 2.3.1.86, 4.2.1.59} -> {1.3.1.9, 1.3.1.10, 1.3.1.104, 1.3.1.39, 2.3.1.85, 2.3.1.86}] -> {2.3.1.179, 2.3.1.41, 2.3.1.85, 2.3.1.86} -> {1.1.1.100, 2.3.1.85, 2.3.1.86} -> [{2.3.1.85, 2.3.1.86, 4.2.1.59} -> {1.3.1.9, 1.3.1.10, 1.3.1.104, 1.3.1.39, 2.3.1.85, 2.3.1.86}] -> {2.3.1.179, 2.3.1.41, 2.3.1.85, 2.3.1.86} -> {1.1.1.100, 2.3.1.85, 2.3.1.86} -> [{2.3.1.85, 2.3.1.86, 4.2.1.59} -> {1.3.1.9, 1.3.1.10, 1.3.1.104, 1.3.1.39, 2.3.1.85, 2.3.1.86}] -> {2.3.1.179, 2.3.1.41, 2.3.1.85, 2.3.1.86} -> {1.1.1.100, 2.3.1.85, 2.3.1.86} -> [{2.3.1.85, 2.3.1.86, 4.2.1.59} -> {1.3.1.9, 1.3.1.10, 1.3.1.104, 1.3.1.39, 2.3.1.85, 2.3.1.86} -> {2.3.1.179, 2.3.1.41, 2.3.1.85, 2.3.1.86}] -> {1.1.1.100, 2.3.1.85, 2.3.1.86} -> [{2.3.1.85, 2.3.1.86, 4.2.1.59} -> {1.3.1.9, 1.3.1.10, 1.3.1.104, 1.3.1.39, 2.3.1.85, 2.3.1.86}] -> {2.3.1.179, 2.3.1.199, 2.3.1.41} -> 1.1.1.100
path_fper00061.kgml: Skipped genes: fper:ACH24_01210
path_fper00061.kgml:
path_fper00061.kgml: Found a trail of span 16 containing skipped vertices
path_fper00061.kgml: 147 -> 262 -> 142 -> [268 -> 136] -> 63 -> 130 -> [270 -> 125 -> 62] -> 119 -> [276 -> 114] -> 61 -> 108 -> [278 -> 103] -> 60 -> 97 -> [280 -> 92] -> 59 -> 86 -> [283 -> 81] -> 58 -> 75 -> [286 -> 70] -> 53 -> 54
path_fper00061.kgml: R01626 -> R10707 -> R04533 -> [R04428 -> {R04429, R04430}] -> R04952 -> R04953 -> [R04954 -> {R04955, R04956} -> R04957] -> R04536 -> [R04537 -> {R04958, R04959}] -> R04960 -> R04534 -> [R04535 -> {R04961, R04962}] -> R04963 -> R04964 -> [R04965 -> {R04724, R04725}] -> R04726 -> R04566 -> [R04568 -> {R04966, R04967}] -> R04968 -> R04543 -> [R04544 -> {R04969, R04970}] -> R07762 -> R07763
path_fper00061.kgml: fper:ACH24_01220 -> fper:ACH24_01225 -> fper:ACH24_01215 -> [fper:ACH24_00590 -> fper:ACH24_04120] -> fper:ACH24_01205 -> fper:ACH24_01215 -> [fper:ACH24_00590 -> fper:ACH24_04120 -> fper:ACH24_01205] -> fper:ACH24_01215 -> [fper:ACH24_00590 -> fper:ACH24_04120] -> fper:ACH24_01205 -> fper:ACH24_01215 -> [fper:ACH24_00590 -> fper:ACH24_04120] -> fper:ACH24_01205 -> fper:ACH24_01215 -> [fper:ACH24_00590 -> fper:ACH24_04120] -> fper:ACH24_01205 -> fper:ACH24_01215 -> [fper:ACH24_00590 -> fper:ACH24_04120] -> fper:ACH24_01205 -> fper:ACH24_01215 -> [fper:ACH24_00590 -> fper:ACH24_04120] -> fper:ACH24_01205 -> fper:ACH24_01215
path_fper00061.kgml: {2.3.1.39, 2.3.1.85, 2.3.1.86} -> 2.3.1.180 -> {1.1.1.100, 2.3.1.85, 2.3.1.86} -> [{2.3.1.85, 2.3.1.86, 4.2.1.59} -> {1.3.1.9, 1.3.1.10, 1.3.1.104, 1.3.1.39, 2.3.1.85, 2.3.1.86}] -> {2.3.1.179, 2.3.1.41, 2.3.1.85, 2.3.1.86} -> {1.1.1.100, 2.3.1.85, 2.3.1.86} -> [{2.3.1.85, 2.3.1.86, 4.2.1.59} -> {1.3.1.9, 1.3.1.10, 1.3.1.104, 1.3.1.39, 2.3.1.85, 2.3.1.86} -> {2.3.1.179, 2.3.1.41, 2.3.1.85, 2.3.1.86}] -> {1.1.1.100, 2.3.1.85, 2.3.1.86} -> [{2.3.1.85, 2.3.1.86, 4.2.1.59} -> {1.3.1.9, 1.3.1.10, 1.3.1.104, 1.3.1.39, 2.3.1.85, 2.3.1.86}] -> {2.3.1.179, 2.3.1.41, 2.3.1.85, 2.3.1.86} -> {1.1.1.100, 2.3.1.85, 2.3.1.86} -> [{2.3.1.85, 2.3.1.86, 4.2.1.59} -> {1.3.1.9, 1.3.1.10, 1.3.1.104, 1.3.1.39, 2.3.1.85, 2.3.1.86}] -> {2.3.1.179, 2.3.1.41, 2.3.1.85, 2.3.1.86} -> {1.1.1.100, 2.3.1.85, 2.3.1.86} -> [{2.3.1.85, 2.3.1.86, 4.2.1.59} -> {1.3.1.9, 1.3.1.10, 1.3.1.104, 1.3.1.39, 2.3.1.85, 2.3.1.86}] -> {2.3.1.179, 2.3.1.41, 2.3.1.85, 2.3.1.86} -> {1.1.1.100, 2.3.1.85, 2.3.1.86} -> [{2.3.1.85, 2.3.1.86, 4.2.1.59} -> {1.3.1.9, 1.3.1.10, 1.3.1.104, 1.3.1.39, 2.3.1.85, 2.3.1.86}] -> {2.3.1.179, 2.3.1.41, 2.3.1.85, 2.3.1.86} -> {1.1.1.100, 2.3.1.85, 2.3.1.86} -> [{2.3.1.85, 2.3.1.86, 4.2.1.59} -> {1.3.1.9, 1.3.1.10, 1.3.1.104, 1.3.1.39, 2.3.1.85, 2.3.1.86}] -> {2.3.1.179, 2.3.1.199, 2.3.1.41} -> 1.1.1.100
path_fper00061.kgml: Skipped genes: fper:ACH24_01210
path_fper00061.kgml:
path_fper00061.kgml: Found a trail of span 16 containing skipped vertices
path_fper00061.kgml: 147 -> 262 -> 142 -> [268 -> 136] -> 63 -> 130 -> [270 -> 125] -> 62 -> [119 -> 276 -> 114] -> 61 -> 108 -> [278 -> 103] -> 60 -> 97 -> [280 -> 92] -> 59 -> 86 -> [283 -> 81] -> 58 -> 75 -> [286 -> 70] -> 53 -> 54
path_fper00061.kgml: R01626 -> R10707 -> R04533 -> [R04428 -> {R04429, R04430}] -> R04952 -> R04953 -> [R04954 -> {R04955, R04956}] -> R04957 -> [R04536 -> R04537 -> {R04958, R04959}] -> R04960 -> R04534 -> [R04535 -> {R04961, R04962}] -> R04963 -> R04964 -> [R04965 -> {R04724, R04725}] -> R04726 -> R04566 -> [R04568 -> {R04966, R04967}] -> R04968 -> R04543 -> [R04544 -> {R04969, R04970}] -> R07762 -> R07763
path_fper00061.kgml: fper:ACH24_01220 -> fper:ACH24_01225 -> fper:ACH24_01215 -> [fper:ACH24_00590 -> fper:ACH24_04120] -> fper:ACH24_01205 -> fper:ACH24_01215 -> [fper:ACH24_00590 -> fper:ACH24_04120] -> fper:ACH24_01205 -> [fper:ACH24_01215 -> fper:ACH24_00590 -> fper:ACH24_04120] -> fper:ACH24_01205 -> fper:ACH24_01215 -> [fper:ACH24_00590 -> fper:ACH24_04120] -> fper:ACH24_01205 -> fper:ACH24_01215 -> [fper:ACH24_00590 -> fper:ACH24_04120] -> fper:ACH24_01205 -> fper:ACH24_01215 -> [fper:ACH24_00590 -> fper:ACH24_04120] -> fper:ACH24_01205 -> fper:ACH24_01215 -> [fper:ACH24_00590 -> fper:ACH24_04120] -> fper:ACH24_01205 -> fper:ACH24_01215
path_fper00061.kgml: {2.3.1.39, 2.3.1.85, 2.3.1.86} -> 2.3.1.180 -> {1.1.1.100, 2.3.1.85, 2.3.1.86} -> [{2.3.1.85, 2.3.1.86, 4.2.1.59} -> {1.3.1.9, 1.3.1.10, 1.3.1.104, 1.3.1.39, 2.3.1.85, 2.3.1.86}] -> {2.3.1.179, 2.3.1.41, 2.3.1.85, 2.3.1.86} -> {1.1.1.100, 2.3.1.85, 2.3.1.86} -> [{2.3.1.85, 2.3.1.86, 4.2.1.59} -> {1.3.1.9, 1.3.1.10, 1.3.1.104, 1.3.1.39, 2.3.1.85, 2.3.1.86}] -> {2.3.1.179, 2.3.1.41, 2.3.1.85, 2.3.1.86} -> [{1.1.1.100, 2.3.1.85, 2.3.1.86} -> {2.3.1.85, 2.3.1.86, 4.2.1.59} -> {1.3.1.9, 1.3.1.10, 1.3.1.104, 1.3.1.39, 2.3.1.85, 2.3.1.86}] -> {2.3.1.179, 2.3.1.41, 2.3.1.85, 2.3.1.86} -> {1.1.1.100, 2.3.1.85, 2.3.1.86} -> [{2.3.1.85, 2.3.1.86, 4.2.1.59} -> {1.3.1.9, 1.3.1.10, 1.3.1.104, 1.3.1.39, 2.3.1.85, 2.3.1.86}] -> {2.3.1.179, 2.3.1.41, 2.3.1.85, 2.3.1.86} -> {1.1.1.100, 2.3.1.85, 2.3.1.86} -> [{2.3.1.85, 2.3.1.86, 4.2.1.59} -> {1.3.1.9, 1.3.1.10, 1.3.1.104, 1.3.1.39, 2.3.1.85, 2.3.1.86}] -> {2.3.1.179, 2.3.1.41, 2.3.1.85, 2.3.1.86} -> {1.1.1.100, 2.3.1.85, 2.3.1.86} -> [{2.3.1.85, 2.3.1.86, 4.2.1.59} -> {1.3.1.9, 1.3.1.10, 1.3.1.104, 1.3.1.39, 2.3.1.85, 2.3.1.86}] -> {2.3.1.179, 2.3.1.41, 2.3.1.85, 2.3.1.86} -> {1.1.1.100, 2.3.1.85, 2.3.1.86} -> [{2.3.1.85, 2.3.1.86, 4.2.1.59} -> {1.3.1.9, 1.3.1.10, 1.3.1.104, 1.3.1.39, 2.3.1.85, 2.3.1.86}] -> {2.3.1.179, 2.3.1.199, 2.3.1.41} -> 1.1.1.100
path_fper00061.kgml: Skipped genes: fper:ACH24_01210
path_fper00061.kgml:
path_fper00061.kgml: Found a trail of span 16 containing skipped vertices
path_fper00061.kgml: 147 -> 262 -> 142 -> [268 -> 136] -> 63 -> 130 -> [270 -> 125] -> 62 -> 119 -> [276 -> 114] -> 61 -> 108 -> [278 -> 103] -> 60 -> [97 -> 280 -> 92] -> 59 -> 86 -> [283 -> 81] -> 58 -> 75 -> [286 -> 70] -> 53 -> 54
path_fper00061.kgml: R01626 -> R10707 -> R04533 -> [R04428 -> {R04429, R04430}] -> R04952 -> R04953 -> [R04954 -> {R04955, R04956}] -> R04957 -> R04536 -> [R04537 -> {R04958, R04959}] -> R04960 -> R04534 -> [R04535 -> {R04961, R04962}] -> R04963 -> [R04964 -> R04965 -> {R04724, R04725}] -> R04726 -> R04566 -> [R04568 -> {R04966, R04967}] -> R04968 -> R04543 -> [R04544 -> {R04969, R04970}] -> R07762 -> R07763
path_fper00061.kgml: fper:ACH24_01220 -> fper:ACH24_01225 -> fper:ACH24_01215 -> [fper:ACH24_00590 -> fper:ACH24_04120] -> fper:ACH24_01205 -> fper:ACH24_01215 -> [fper:ACH24_00590 -> fper:ACH24_04120] -> fper:ACH24_01205 -> fper:ACH24_01215 -> [fper:ACH24_00590 -> fper:ACH24_04120] -> fper:ACH24_01205 -> fper:ACH24_01215 -> [fper:ACH24_00590 -> fper:ACH24_04120] -> fper:ACH24_01205 -> [fper:ACH24_01215 -> fper:ACH24_00590 -> fper:ACH24_04120] -> fper:ACH24_01205 -> fper:ACH24_01215 -> [fper:ACH24_00590 -> fper:ACH24_04120] -> fper:ACH24_01205 -> fper:ACH24_01215 -> [fper:ACH24_00590 -> fper:ACH24_04120] -> fper:ACH24_01205 -> fper:ACH24_01215
path_fper00061.kgml: {2.3.1.39, 2.3.1.85, 2.3.1.86} -> 2.3.1.180 -> {1.1.1.100, 2.3.1.85, 2.3.1.86} -> [{2.3.1.85, 2.3.1.86, 4.2.1.59} -> {1.3.1.9, 1.3.1.10, 1.3.1.104, 1.3.1.39, 2.3.1.85, 2.3.1.86}] -> {2.3.1.179, 2.3.1.41, 2.3.1.85, 2.3.1.86} -> {1.1.1.100, 2.3.1.85, 2.3.1.86} -> [{2.3.1.85, 2.3.1.86, 4.2.1.59} -> {1.3.1.9, 1.3.1.10, 1.3.1.104, 1.3.1.39, 2.3.1.85, 2.3.1.86}] -> {2.3.1.179, 2.3.1.41, 2.3.1.85, 2.3.1.86} -> {1.1.1.100, 2.3.1.85, 2.3.1.86} -> [{2.3.1.85, 2.3.1.86, 4.2.1.59} -> {1.3.1.9, 1.3.1.10, 1.3.1.104, 1.3.1.39, 2.3.1.85, 2.3.1.86}] -> {2.3.1.179, 2.3.1.41, 2.3.1.85, 2.3.1.86} -> {1.1.1.100, 2.3.1.85, 2.3.1.86} -> [{2.3.1.85, 2.3.1.86, 4.2.1.59} -> {1.3.1.9, 1.3.1.10, 1.3.1.104, 1.3.1.39, 2.3.1.85, 2.3.1.86}] -> {2.3.1.179, 2.3.1.41, 2.3.1.85, 2.3.1.86} -> [{1.1.1.100, 2.3.1.85, 2.3.1.86} -> {2.3.1.85, 2.3.1.86, 4.2.1.59} -> {1.3.1.9, 1.3.1.10, 1.3.1.104, 1.3.1.39, 2.3.1.85, 2.3.1.86}] -> {2.3.1.179, 2.3.1.41, 2.3.1.85, 2.3.1.86} -> {1.1.1.100, 2.3.1.85, 2.3.1.86} -> [{2.3.1.85, 2.3.1.86, 4.2.1.59} -> {1.3.1.9, 1.3.1.10, 1.3.1.104, 1.3.1.39, 2.3.1.85, 2.3.1.86}] -> {2.3.1.179, 2.3.1.41, 2.3.1.85, 2.3.1.86} -> {1.1.1.100, 2.3.1.85, 2.3.1.86} -> [{2.3.1.85, 2.3.1.86, 4.2.1.59} -> {1.3.1.9, 1.3.1.10, 1.3.1.104, 1.3.1.39, 2.3.1.85, 2.3.1.86}] -> {2.3.1.179, 2.3.1.199, 2.3.1.41} -> 1.1.1.100
path_fper00061.kgml: Skipped genes: fper:ACH24_01210
path_fper00061.kgml:
path_fper00061.kgml: Found a trail of span 15 containing skipped vertices
path_fper00061.kgml: 147 -> 63 -> 130 -> [270 -> 125] -> 62 -> 119 -> [276 -> 114] -> 61 -> 108 -> [278 -> 103] -> 60 -> 97 -> [280 -> 92] -> 59 -> 86 -> [283 -> 81] -> 58 -> 75 -> [286 -> 70] -> 53 -> 54
path_fper00061.kgml: R01626 -> R04952 -> R04953 -> [R04954 -> {R04955, R04956}] -> R04957 -> R04536 -> [R04537 -> {R04958, R04959}] -> R04960 -> R04534 -> [R04535 -> {R04961, R04962}] -> R04963 -> R04964 -> [R04965 -> {R04724, R04725}] -> R04726 -> R04566 -> [R04568 -> {R04966, R04967}] -> R04968 -> R04543 -> [R04544 -> {R04969, R04970}] -> R07762 -> R07763
path_fper00061.kgml: fper:ACH24_01220 -> fper:ACH24_01205 -> fper:ACH24_01215 -> [fper:ACH24_00590 -> fper:ACH24_04120] -> fper:ACH24_01205 -> fper:ACH24_01215 -> [fper:ACH24_00590 -> fper:ACH24_04120] -> fper:ACH24_01205 -> fper:ACH24_01215 -> [fper:ACH24_00590 -> fper:ACH24_04120] -> fper:ACH24_01205 -> fper:ACH24_01215 -> [fper:ACH24_00590 -> fper:ACH24_04120] -> fper:ACH24_01205 -> fper:ACH24_01215 -> [fper:ACH24_00590 -> fper:ACH24_04120] -> fper:ACH24_01205 -> fper:ACH24_01215 -> [fper:ACH24_00590 -> fper:ACH24_04120] -> fper:ACH24_01205 -> fper:ACH24_01215
path_fper00061.kgml: {2.3.1.39, 2.3.1.85, 2.3.1.86} -> {2.3.1.179, 2.3.1.41, 2.3.1.85, 2.3.1.86} -> {1.1.1.100, 2.3.1.85, 2.3.1.86} -> [{2.3.1.85, 2.3.1.86, 4.2.1.59} -> {1.3.1.9, 1.3.1.10, 1.3.1.104, 1.3.1.39, 2.3.1.85, 2.3.1.86}] -> {2.3.1.179, 2.3.1.41, 2.3.1.85, 2.3.1.86} -> {1.1.1.100, 2.3.1.85, 2.3.1.86} -> [{2.3.1.85, 2.3.1.86, 4.2.1.59} -> {1.3.1.9, 1.3.1.10, 1.3.1.104, 1.3.1.39, 2.3.1.85, 2.3.1.86}] -> {2.3.1.179, 2.3.1.41, 2.3.1.85, 2.3.1.86} -> {1.1.1.100, 2.3.1.85, 2.3.1.86} -> [{2.3.1.85, 2.3.1.86, 4.2.1.59} -> {1.3.1.9, 1.3.1.10, 1.3.1.104, 1.3.1.39, 2.3.1.85, 2.3.1.86}] -> {2.3.1.179, 2.3.1.41, 2.3.1.85, 2.3.1.86} -> {1.1.1.100, 2.3.1.85, 2.3.1.86} -> [{2.3.1.85, 2.3.1.86, 4.2.1.59} -> {1.3.1.9, 1.3.1.10, 1.3.1.104, 1.3.1.39, 2.3.1.85, 2.3.1.86}] -> {2.3.1.179, 2.3.1.41, 2.3.1.85, 2.3.1.86} -> {1.1.1.100, 2.3.1.85, 2.3.1.86} -> [{2.3.1.85, 2.3.1.86, 4.2.1.59} -> {1.3.1.9, 1.3.1.10, 1.3.1.104, 1.3.1.39, 2.3.1.85, 2.3.1.86}] -> {2.3.1.179, 2.3.1.41, 2.3.1.85, 2.3.1.86} -> {1.1.1.100, 2.3.1.85, 2.3.1.86} -> [{2.3.1.85, 2.3.1.86, 4.2.1.59} -> {1.3.1.9, 1.3.1.10, 1.3.1.104, 1.3.1.39, 2.3.1.85, 2.3.1.86}] -> {2.3.1.179, 2.3.1.199, 2.3.1.41} -> 1.1.1.100
path_fper00061.kgml: Skipped genes: fper:ACH24_01210
path_fper00061.kgml:
path_fper00061.kgml: Found a trail of span 14 containing skipped vertices
path_fper00061.kgml: 147 -> [63] -> 130 -> [270 -> 125] -> 62 -> 119 -> [276 -> 114] -> 61 -> 108 -> [278 -> 103] -> 60 -> 97 -> [280 -> 92] -> 59 -> 86 -> [283 -> 81] -> 58 -> 75 -> [286 -> 70] -> 53 -> 54
path_fper00061.kgml: R01626 -> [R04952] -> R04953 -> [R04954 -> {R04955, R04956}] -> R04957 -> R04536 -> [R04537 -> {R04958, R04959}] -> R04960 -> R04534 -> [R04535 -> {R04961, R04962}] -> R04963 -> R04964 -> [R04965 -> {R04724, R04725}] -> R04726 -> R04566 -> [R04568 -> {R04966, R04967}] -> R04968 -> R04543 -> [R04544 -> {R04969, R04970}] -> R07762 -> R07763
path_fper00061.kgml: fper:ACH24_01220 -> [fper:ACH24_01205] -> fper:ACH24_01215 -> [fper:ACH24_00590 -> fper:ACH24_04120] -> fper:ACH24_01205 -> fper:ACH24_01215 -> [fper:ACH24_00590 -> fper:ACH24_04120] -> fper:ACH24_01205 -> fper:ACH24_01215 -> [fper:ACH24_00590 -> fper:ACH24_04120] -> fper:ACH24_01205 -> fper:ACH24_01215 -> [fper:ACH24_00590 -> fper:ACH24_04120] -> fper:ACH24_01205 -> fper:ACH24_01215 -> [fper:ACH24_00590 -> fper:ACH24_04120] -> fper:ACH24_01205 -> fper:ACH24_01215 -> [fper:ACH24_00590 -> fper:ACH24_04120] -> fper:ACH24_01205 -> fper:ACH24_01215
path_fper00061.kgml: {2.3.1.39, 2.3.1.85, 2.3.1.86} -> [{2.3.1.179, 2.3.1.41, 2.3.1.85, 2.3.1.86}] -> {1.1.1.100, 2.3.1.85, 2.3.1.86} -> [{2.3.1.85, 2.3.1.86, 4.2.1.59} -> {1.3.1.9, 1.3.1.10, 1.3.1.104, 1.3.1.39, 2.3.1.85, 2.3.1.86}] -> {2.3.1.179, 2.3.1.41, 2.3.1.85, 2.3.1.86} -> {1.1.1.100, 2.3.1.85, 2.3.1.86} -> [{2.3.1.85, 2.3.1.86, 4.2.1.59} -> {1.3.1.9, 1.3.1.10, 1.3.1.104, 1.3.1.39, 2.3.1.85, 2.3.1.86}] -> {2.3.1.179, 2.3.1.41, 2.3.1.85, 2.3.1.86} -> {1.1.1.100, 2.3.1.85, 2.3.1.86} -> [{2.3.1.85, 2.3.1.86, 4.2.1.59} -> {1.3.1.9, 1.3.1.10, 1.3.1.104, 1.3.1.39, 2.3.1.85, 2.3.1.86}] -> {2.3.1.179, 2.3.1.41, 2.3.1.85, 2.3.1.86} -> {1.1.1.100, 2.3.1.85, 2.3.1.86} -> [{2.3.1.85, 2.3.1.86, 4.2.1.59} -> {1.3.1.9, 1.3.1.10, 1.3.1.104, 1.3.1.39, 2.3.1.85, 2.3.1.86}] -> {2.3.1.179, 2.3.1.41, 2.3.1.85, 2.3.1.86} -> {1.1.1.100, 2.3.1.85, 2.3.1.86} -> [{2.3.1.85, 2.3.1.86, 4.2.1.59} -> {1.3.1.9, 1.3.1.10, 1.3.1.104, 1.3.1.39, 2.3.1.85, 2.3.1.86}] -> {2.3.1.179, 2.3.1.41, 2.3.1.85, 2.3.1.86} -> {1.1.1.100, 2.3.1.85, 2.3.1.86} -> [{2.3.1.85, 2.3.1.86, 4.2.1.59} -> {1.3.1.9, 1.3.1.10, 1.3.1.104, 1.3.1.39, 2.3.1.85, 2.3.1.86}] -> {2.3.1.179, 2.3.1.199, 2.3.1.41} -> 1.1.1.100
path_fper00061.kgml: Skipped genes: fper:ACH24_01210
path_fper00061.kgml:
path_fper00061.kgml: Found a trail of span 13 containing skipped vertices
path_fper00061.kgml: 147 -> 62 -> 119 -> [276 -> 114] -> 61 -> 108 -> [278 -> 103] -> 60 -> 97 -> [280 -> 92] -> 59 -> 86 -> [283 -> 81] -> 58 -> 75 -> [286 -> 70] -> 53 -> 54
path_fper00061.kgml: R01626 -> R04957 -> R04536 -> [R04537 -> {R04958, R04959}] -> R04960 -> R04534 -> [R04535 -> {R04961, R04962}] -> R04963 -> R04964 -> [R04965 -> {R04724, R04725}] -> R04726 -> R04566 -> [R04568 -> {R04966, R04967}] -> R04968 -> R04543 -> [R04544 -> {R04969, R04970}] -> R07762 -> R07763
path_fper00061.kgml: fper:ACH24_01220 -> fper:ACH24_01205 -> fper:ACH24_01215 -> [fper:ACH24_00590 -> fper:ACH24_04120] -> fper:ACH24_01205 -> fper:ACH24_01215 -> [fper:ACH24_00590 -> fper:ACH24_04120] -> fper:ACH24_01205 -> fper:ACH24_01215 -> [fper:ACH24_00590 -> fper:ACH24_04120] -> fper:ACH24_01205 -> fper:ACH24_01215 -> [fper:ACH24_00590 -> fper:ACH24_04120] -> fper:ACH24_01205 -> fper:ACH24_01215 -> [fper:ACH24_00590 -> fper:ACH24_04120] -> fper:ACH24_01205 -> fper:ACH24_01215
path_fper00061.kgml: {2.3.1.39, 2.3.1.85, 2.3.1.86} -> {2.3.1.179, 2.3.1.41, 2.3.1.85, 2.3.1.86} -> {1.1.1.100, 2.3.1.85, 2.3.1.86} -> [{2.3.1.85, 2.3.1.86, 4.2.1.59} -> {1.3.1.9, 1.3.1.10, 1.3.1.104, 1.3.1.39, 2.3.1.85, 2.3.1.86}] -> {2.3.1.179, 2.3.1.41, 2.3.1.85, 2.3.1.86} -> {1.1.1.100, 2.3.1.85, 2.3.1.86} -> [{2.3.1.85, 2.3.1.86, 4.2.1.59} -> {1.3.1.9, 1.3.1.10, 1.3.1.104, 1.3.1.39, 2.3.1.85, 2.3.1.86}] -> {2.3.1.179, 2.3.1.41, 2.3.1.85, 2.3.1.86} -> {1.1.1.100, 2.3.1.85, 2.3.1.86} -> [{2.3.1.85, 2.3.1.86, 4.2.1.59} -> {1.3.1.9, 1.3.1.10, 1.3.1.104, 1.3.1.39, 2.3.1.85, 2.3.1.86}] -> {2.3.1.179, 2.3.1.41, 2.3.1.85, 2.3.1.86} -> {1.1.1.100, 2.3.1.85, 2.3.1.86} -> [{2.3.1.85, 2.3.1.86, 4.2.1.59} -> {1.3.1.9, 1.3.1.10, 1.3.1.104, 1.3.1.39, 2.3.1.85, 2.3.1.86}] -> {2.3.1.179, 2.3.1.41, 2.3.1.85, 2.3.1.86} -> {1.1.1.100, 2.3.1.85, 2.3.1.86} -> [{2.3.1.85, 2.3.1.86, 4.2.1.59} -> {1.3.1.9, 1.3.1.10, 1.3.1.104, 1.3.1.39, 2.3.1.85, 2.3.1.86}] -> {2.3.1.179, 2.3.1.199, 2.3.1.41} -> 1.1.1.100
path_fper00061.kgml: Skipped genes: fper:ACH24_01210
path_fper00061.kgml:
path_fper00061.kgml: Found a trail of span 12 containing skipped vertices
path_fper00061.kgml: 147 -> [62] -> 119 -> [276 -> 114] -> 61 -> 108 -> [278 -> 103] -> 60 -> 97 -> [280 -> 92] -> 59 -> 86 -> [283 -> 81] -> 58 -> 75 -> [286 -> 70] -> 53 -> 54
path_fper00061.kgml: R01626 -> [R04957] -> R04536 -> [R04537 -> {R04958, R04959}] -> R04960 -> R04534 -> [R04535 -> {R04961, R04962}] -> R04963 -> R04964 -> [R04965 -> {R04724, R04725}] -> R04726 -> R04566 -> [R04568 -> {R04966, R04967}] -> R04968 -> R04543 -> [R04544 -> {R04969, R04970}] -> R07762 -> R07763
path_fper00061.kgml: fper:ACH24_01220 -> [fper:ACH24_01205] -> fper:ACH24_01215 -> [fper:ACH24_00590 -> fper:ACH24_04120] -> fper:ACH24_01205 -> fper:ACH24_01215 -> [fper:ACH24_00590 -> fper:ACH24_04120] -> fper:ACH24_01205 -> fper:ACH24_01215 -> [fper:ACH24_00590 -> fper:ACH24_04120] -> fper:ACH24_01205 -> fper:ACH24_01215 -> [fper:ACH24_00590 -> fper:ACH24_04120] -> fper:ACH24_01205 -> fper:ACH24_01215 -> [fper:ACH24_00590 -> fper:ACH24_04120] -> fper:ACH24_01205 -> fper:ACH24_01215
path_fper00061.kgml: {2.3.1.39, 2.3.1.85, 2.3.1.86} -> [{2.3.1.179, 2.3.1.41, 2.3.1.85, 2.3.1.86}] -> {1.1.1.100, 2.3.1.85, 2.3.1.86} -> [{2.3.1.85, 2.3.1.86, 4.2.1.59} -> {1.3.1.9, 1.3.1.10, 1.3.1.104, 1.3.1.39, 2.3.1.85, 2.3.1.86}] -> {2.3.1.179, 2.3.1.41, 2.3.1.85, 2.3.1.86} -> {1.1.1.100, 2.3.1.85, 2.3.1.86} -> [{2.3.1.85, 2.3.1.86, 4.2.1.59} -> {1.3.1.9, 1.3.1.10, 1.3.1.104, 1.3.1.39, 2.3.1.85, 2.3.1.86}] -> {2.3.1.179, 2.3.1.41, 2.3.1.85, 2.3.1.86} -> {1.1.1.100, 2.3.1.85, 2.3.1.86} -> [{2.3.1.85, 2.3.1.86, 4.2.1.59} -> {1.3.1.9, 1.3.1.10, 1.3.1.104, 1.3.1.39, 2.3.1.85, 2.3.1.86}] -> {2.3.1.179, 2.3.1.41, 2.3.1.85, 2.3.1.86} -> {1.1.1.100, 2.3.1.85, 2.3.1.86} -> [{2.3.1.85, 2.3.1.86, 4.2.1.59} -> {1.3.1.9, 1.3.1.10, 1.3.1.104, 1.3.1.39, 2.3.1.85, 2.3.1.86}] -> {2.3.1.179, 2.3.1.41, 2.3.1.85, 2.3.1.86} -> {1.1.1.100, 2.3.1.85, 2.3.1.86} -> [{2.3.1.85, 2.3.1.86, 4.2.1.59} -> {1.3.1.9, 1.3.1.10, 1.3.1.104, 1.3.1.39, 2.3.1.85, 2.3.1.86}] -> {2.3.1.179, 2.3.1.199, 2.3.1.41} -> 1.1.1.100
path_fper00061.kgml: Skipped genes: fper:ACH24_01210
path_fper00061.kgml:
path_fper00061.kgml: Found a trail of span 11 containing skipped vertices
path_fper00061.kgml: 147 -> 61 -> 108 -> [278 -> 103] -> 60 -> 97 -> [280 -> 92] -> 59 -> 86 -> [283 -> 81] -> 58 -> 75 -> [286 -> 70] -> 53 -> 54
path_fper00061.kgml: R01626 -> R04960 -> R04534 -> [R04535 -> {R04961, R04962}] -> R04963 -> R04964 -> [R04965 -> {R04724, R04725}] -> R04726 -> R04566 -> [R04568 -> {R04966, R04967}] -> R04968 -> R04543 -> [R04544 -> {R04969, R04970}] -> R07762 -> R07763
path_fper00061.kgml: fper:ACH24_01220 -> fper:ACH24_01205 -> fper:ACH24_01215 -> [fper:ACH24_00590 -> fper:ACH24_04120] -> fper:ACH24_01205 -> fper:ACH24_01215 -> [fper:ACH24_00590 -> fper:ACH24_04120] -> fper:ACH24_01205 -> fper:ACH24_01215 -> [fper:ACH24_00590 -> fper:ACH24_04120] -> fper:ACH24_01205 -> fper:ACH24_01215 -> [fper:ACH24_00590 -> fper:ACH24_04120] -> fper:ACH24_01205 -> fper:ACH24_01215
path_fper00061.kgml: {2.3.1.39, 2.3.1.85, 2.3.1.86} -> {2.3.1.179, 2.3.1.41, 2.3.1.85, 2.3.1.86} -> {1.1.1.100, 2.3.1.85, 2.3.1.86} -> [{2.3.1.85, 2.3.1.86, 4.2.1.59} -> {1.3.1.9, 1.3.1.10, 1.3.1.104, 1.3.1.39, 2.3.1.85, 2.3.1.86}] -> {2.3.1.179, 2.3.1.41, 2.3.1.85, 2.3.1.86} -> {1.1.1.100, 2.3.1.85, 2.3.1.86} -> [{2.3.1.85, 2.3.1.86, 4.2.1.59} -> {1.3.1.9, 1.3.1.10, 1.3.1.104, 1.3.1.39, 2.3.1.85, 2.3.1.86}] -> {2.3.1.179, 2.3.1.41, 2.3.1.85, 2.3.1.86} -> {1.1.1.100, 2.3.1.85, 2.3.1.86} -> [{2.3.1.85, 2.3.1.86, 4.2.1.59} -> {1.3.1.9, 1.3.1.10, 1.3.1.104, 1.3.1.39, 2.3.1.85, 2.3.1.86}] -> {2.3.1.179, 2.3.1.41, 2.3.1.85, 2.3.1.86} -> {1.1.1.100, 2.3.1.85, 2.3.1.86} -> [{2.3.1.85, 2.3.1.86, 4.2.1.59} -> {1.3.1.9, 1.3.1.10, 1.3.1.104, 1.3.1.39, 2.3.1.85, 2.3.1.86}] -> {2.3.1.179, 2.3.1.199, 2.3.1.41} -> 1.1.1.100
path_fper00061.kgml: Skipped genes: fper:ACH24_01210
path_fper00061.kgml:
path_fper00061.kgml: Found a trail of span 10 containing skipped vertices
path_fper00061.kgml: 147 -> [61] -> 108 -> [278 -> 103] -> 60 -> 97 -> [280 -> 92] -> 59 -> 86 -> [283 -> 81] -> 58 -> 75 -> [286 -> 70] -> 53 -> 54
path_fper00061.kgml: R01626 -> [R04960] -> R04534 -> [R04535 -> {R04961, R04962}] -> R04963 -> R04964 -> [R04965 -> {R04724, R04725}] -> R04726 -> R04566 -> [R04568 -> {R04966, R04967}] -> R04968 -> R04543 -> [R04544 -> {R04969, R04970}] -> R07762 -> R07763
path_fper00061.kgml: fper:ACH24_01220 -> [fper:ACH24_01205] -> fper:ACH24_01215 -> [fper:ACH24_00590 -> fper:ACH24_04120] -> fper:ACH24_01205 -> fper:ACH24_01215 -> [fper:ACH24_00590 -> fper:ACH24_04120] -> fper:ACH24_01205 -> fper:ACH24_01215 -> [fper:ACH24_00590 -> fper:ACH24_04120] -> fper:ACH24_01205 -> fper:ACH24_01215 -> [fper:ACH24_00590 -> fper:ACH24_04120] -> fper:ACH24_01205 -> fper:ACH24_01215
path_fper00061.kgml: {2.3.1.39, 2.3.1.85, 2.3.1.86} -> [{2.3.1.179, 2.3.1.41, 2.3.1.85, 2.3.1.86}] -> {1.1.1.100, 2.3.1.85, 2.3.1.86} -> [{2.3.1.85, 2.3.1.86, 4.2.1.59} -> {1.3.1.9, 1.3.1.10, 1.3.1.104, 1.3.1.39, 2.3.1.85, 2.3.1.86}] -> {2.3.1.179, 2.3.1.41, 2.3.1.85, 2.3.1.86} -> {1.1.1.100, 2.3.1.85, 2.3.1.86} -> [{2.3.1.85, 2.3.1.86, 4.2.1.59} -> {1.3.1.9, 1.3.1.10, 1.3.1.104, 1.3.1.39, 2.3.1.85, 2.3.1.86}] -> {2.3.1.179, 2.3.1.41, 2.3.1.85, 2.3.1.86} -> {1.1.1.100, 2.3.1.85, 2.3.1.86} -> [{2.3.1.85, 2.3.1.86, 4.2.1.59} -> {1.3.1.9, 1.3.1.10, 1.3.1.104, 1.3.1.39, 2.3.1.85, 2.3.1.86}] -> {2.3.1.179, 2.3.1.41, 2.3.1.85, 2.3.1.86} -> {1.1.1.100, 2.3.1.85, 2.3.1.86} -> [{2.3.1.85, 2.3.1.86, 4.2.1.59} -> {1.3.1.9, 1.3.1.10, 1.3.1.104, 1.3.1.39, 2.3.1.85, 2.3.1.86}] -> {2.3.1.179, 2.3.1.199, 2.3.1.41} -> 1.1.1.100
path_fper00061.kgml: Skipped genes: fper:ACH24_01210
path_fper00061.kgml:
path_fper00061.kgml: Found a trail of span 9 containing skipped vertices
path_fper00061.kgml: 147 -> 60 -> 97 -> [280 -> 92] -> 59 -> 86 -> [283 -> 81] -> 58 -> 75 -> [286 -> 70] -> 53 -> 54
path_fper00061.kgml: R01626 -> R04963 -> R04964 -> [R04965 -> {R04724, R04725}] -> R04726 -> R04566 -> [R04568 -> {R04966, R04967}] -> R04968 -> R04543 -> [R04544 -> {R04969, R04970}] -> R07762 -> R07763
path_fper00061.kgml: fper:ACH24_01220 -> fper:ACH24_01205 -> fper:ACH24_01215 -> [fper:ACH24_00590 -> fper:ACH24_04120] -> fper:ACH24_01205 -> fper:ACH24_01215 -> [fper:ACH24_00590 -> fper:ACH24_04120] -> fper:ACH24_01205 -> fper:ACH24_01215 -> [fper:ACH24_00590 -> fper:ACH24_04120] -> fper:ACH24_01205 -> fper:ACH24_01215
path_fper00061.kgml: {2.3.1.39, 2.3.1.85, 2.3.1.86} -> {2.3.1.179, 2.3.1.41, 2.3.1.85, 2.3.1.86} -> {1.1.1.100, 2.3.1.85, 2.3.1.86} -> [{2.3.1.85, 2.3.1.86, 4.2.1.59} -> {1.3.1.9, 1.3.1.10, 1.3.1.104, 1.3.1.39, 2.3.1.85, 2.3.1.86}] -> {2.3.1.179, 2.3.1.41, 2.3.1.85, 2.3.1.86} -> {1.1.1.100, 2.3.1.85, 2.3.1.86} -> [{2.3.1.85, 2.3.1.86, 4.2.1.59} -> {1.3.1.9, 1.3.1.10, 1.3.1.104, 1.3.1.39, 2.3.1.85, 2.3.1.86}] -> {2.3.1.179, 2.3.1.41, 2.3.1.85, 2.3.1.86} -> {1.1.1.100, 2.3.1.85, 2.3.1.86} -> [{2.3.1.85, 2.3.1.86, 4.2.1.59} -> {1.3.1.9, 1.3.1.10, 1.3.1.104, 1.3.1.39, 2.3.1.85, 2.3.1.86}] -> {2.3.1.179, 2.3.1.199, 2.3.1.41} -> 1.1.1.100
path_fper00061.kgml: Skipped genes: fper:ACH24_01210
path_fper00061.kgml:
path_fper00061.kgml: Found a trail of span 8 containing skipped vertices
path_fper00061.kgml: 147 -> [60] -> 97 -> [280 -> 92] -> 59 -> 86 -> [283 -> 81] -> 58 -> 75 -> [286 -> 70] -> 53 -> 54
path_fper00061.kgml: R01626 -> [R04963] -> R04964 -> [R04965 -> {R04724, R04725}] -> R04726 -> R04566 -> [R04568 -> {R04966, R04967}] -> R04968 -> R04543 -> [R04544 -> {R04969, R04970}] -> R07762 -> R07763
path_fper00061.kgml: fper:ACH24_01220 -> [fper:ACH24_01205] -> fper:ACH24_01215 -> [fper:ACH24_00590 -> fper:ACH24_04120] -> fper:ACH24_01205 -> fper:ACH24_01215 -> [fper:ACH24_00590 -> fper:ACH24_04120] -> fper:ACH24_01205 -> fper:ACH24_01215 -> [fper:ACH24_00590 -> fper:ACH24_04120] -> fper:ACH24_01205 -> fper:ACH24_01215
path_fper00061.kgml: {2.3.1.39, 2.3.1.85, 2.3.1.86} -> [{2.3.1.179, 2.3.1.41, 2.3.1.85, 2.3.1.86}] -> {1.1.1.100, 2.3.1.85, 2.3.1.86} -> [{2.3.1.85, 2.3.1.86, 4.2.1.59} -> {1.3.1.9, 1.3.1.10, 1.3.1.104, 1.3.1.39, 2.3.1.85, 2.3.1.86}] -> {2.3.1.179, 2.3.1.41, 2.3.1.85, 2.3.1.86} -> {1.1.1.100, 2.3.1.85, 2.3.1.86} -> [{2.3.1.85, 2.3.1.86, 4.2.1.59} -> {1.3.1.9, 1.3.1.10, 1.3.1.104, 1.3.1.39, 2.3.1.85, 2.3.1.86}] -> {2.3.1.179, 2.3.1.41, 2.3.1.85, 2.3.1.86} -> {1.1.1.100, 2.3.1.85, 2.3.1.86} -> [{2.3.1.85, 2.3.1.86, 4.2.1.59} -> {1.3.1.9, 1.3.1.10, 1.3.1.104, 1.3.1.39, 2.3.1.85, 2.3.1.86}] -> {2.3.1.179, 2.3.1.199, 2.3.1.41} -> 1.1.1.100
path_fper00061.kgml: Skipped genes: fper:ACH24_01210
path_fper00061.kgml:
path_fper00061.kgml: Found a trail of span 7 containing skipped vertices
path_fper00061.kgml: 147 -> 59 -> 86 -> [283 -> 81] -> 58 -> 75 -> [286 -> 70] -> 53 -> 54
path_fper00061.kgml: R01626 -> R04726 -> R04566 -> [R04568 -> {R04966, R04967}] -> R04968 -> R04543 -> [R04544 -> {R04969, R04970}] -> R07762 -> R07763
path_fper00061.kgml: fper:ACH24_01220 -> fper:ACH24_01205 -> fper:ACH24_01215 -> [fper:ACH24_00590 -> fper:ACH24_04120] -> fper:ACH24_01205 -> fper:ACH24_01215 -> [fper:ACH24_00590 -> fper:ACH24_04120] -> fper:ACH24_01205 -> fper:ACH24_01215
path_fper00061.kgml: {2.3.1.39, 2.3.1.85, 2.3.1.86} -> {2.3.1.179, 2.3.1.41, 2.3.1.85, 2.3.1.86} -> {1.1.1.100, 2.3.1.85, 2.3.1.86} -> [{2.3.1.85, 2.3.1.86, 4.2.1.59} -> {1.3.1.9, 1.3.1.10, 1.3.1.104, 1.3.1.39, 2.3.1.85, 2.3.1.86}] -> {2.3.1.179, 2.3.1.41, 2.3.1.85, 2.3.1.86} -> {1.1.1.100, 2.3.1.85, 2.3.1.86} -> [{2.3.1.85, 2.3.1.86, 4.2.1.59} -> {1.3.1.9, 1.3.1.10, 1.3.1.104, 1.3.1.39, 2.3.1.85, 2.3.1.86}] -> {2.3.1.179, 2.3.1.199, 2.3.1.41} -> 1.1.1.100
path_fper00061.kgml: Skipped genes: fper:ACH24_01210
path_fper00061.kgml:
path_fper00061.kgml: Found a trail of span 6 containing skipped vertices
path_fper00061.kgml: 147 -> [59] -> 86 -> [283 -> 81] -> 58 -> 75 -> [286 -> 70] -> 53 -> 54
path_fper00061.kgml: R01626 -> [R04726] -> R04566 -> [R04568 -> {R04966, R04967}] -> R04968 -> R04543 -> [R04544 -> {R04969, R04970}] -> R07762 -> R07763
path_fper00061.kgml: fper:ACH24_01220 -> [fper:ACH24_01205] -> fper:ACH24_01215 -> [fper:ACH24_00590 -> fper:ACH24_04120] -> fper:ACH24_01205 -> fper:ACH24_01215 -> [fper:ACH24_00590 -> fper:ACH24_04120] -> fper:ACH24_01205 -> fper:ACH24_01215
path_fper00061.kgml: {2.3.1.39, 2.3.1.85, 2.3.1.86} -> [{2.3.1.179, 2.3.1.41, 2.3.1.85, 2.3.1.86}] -> {1.1.1.100, 2.3.1.85, 2.3.1.86} -> [{2.3.1.85, 2.3.1.86, 4.2.1.59} -> {1.3.1.9, 1.3.1.10, 1.3.1.104, 1.3.1.39, 2.3.1.85, 2.3.1.86}] -> {2.3.1.179, 2.3.1.41, 2.3.1.85, 2.3.1.86} -> {1.1.1.100, 2.3.1.85, 2.3.1.86} -> [{2.3.1.85, 2.3.1.86, 4.2.1.59} -> {1.3.1.9, 1.3.1.10, 1.3.1.104, 1.3.1.39, 2.3.1.85, 2.3.1.86}] -> {2.3.1.179, 2.3.1.199, 2.3.1.41} -> 1.1.1.100
path_fper00061.kgml: Skipped genes: fper:ACH24_01210
path_fper00061.kgml:
path_fper00061.kgml: Found a trail of span 5 containing skipped vertices
path_fper00061.kgml: 147 -> 58 -> 75 -> [286 -> 70] -> 53 -> 54
path_fper00061.kgml: R01626 -> R04968 -> R04543 -> [R04544 -> {R04969, R04970}] -> R07762 -> R07763
path_fper00061.kgml: fper:ACH24_01220 -> fper:ACH24_01205 -> fper:ACH24_01215 -> [fper:ACH24_00590 -> fper:ACH24_04120] -> fper:ACH24_01205 -> fper:ACH24_01215
path_fper00061.kgml: {2.3.1.39, 2.3.1.85, 2.3.1.86} -> {2.3.1.179, 2.3.1.41, 2.3.1.85, 2.3.1.86} -> {1.1.1.100, 2.3.1.85, 2.3.1.86} -> [{2.3.1.85, 2.3.1.86, 4.2.1.59} -> {1.3.1.9, 1.3.1.10, 1.3.1.104, 1.3.1.39, 2.3.1.85, 2.3.1.86}] -> {2.3.1.179, 2.3.1.199, 2.3.1.41} -> 1.1.1.100
path_fper00061.kgml: Skipped genes: fper:ACH24_01210
path_fper00061.kgml:
path_fper00061.kgml: Found a trail of span 4 containing skipped vertices
path_fper00061.kgml: 147 -> [58] -> 75 -> [286 -> 70] -> 53 -> 54
path_fper00061.kgml: R01626 -> [R04968] -> R04543 -> [R04544 -> {R04969, R04970}] -> R07762 -> R07763
path_fper00061.kgml: fper:ACH24_01220 -> [fper:ACH24_01205] -> fper:ACH24_01215 -> [fper:ACH24_00590 -> fper:ACH24_04120] -> fper:ACH24_01205 -> fper:ACH24_01215
path_fper00061.kgml: {2.3.1.39, 2.3.1.85, 2.3.1.86} -> [{2.3.1.179, 2.3.1.41, 2.3.1.85, 2.3.1.86}] -> {1.1.1.100, 2.3.1.85, 2.3.1.86} -> [{2.3.1.85, 2.3.1.86, 4.2.1.59} -> {1.3.1.9, 1.3.1.10, 1.3.1.104, 1.3.1.39, 2.3.1.85, 2.3.1.86}] -> {2.3.1.179, 2.3.1.199, 2.3.1.41} -> 1.1.1.100
path_fper00061.kgml: Skipped genes: fper:ACH24_01210
path_fper00061.kgml:
path_fper00061.kgml: Found a trail of span 3 containing skipped vertices
path_fper00061.kgml: 147 -> 53 -> 54
path_fper00061.kgml: R01626 -> R07762 -> R07763
path_fper00061.kgml: fper:ACH24_01220 -> fper:ACH24_01205 -> fper:ACH24_01215
path_fper00061.kgml: {2.3.1.39, 2.3.1.85, 2.3.1.86} -> {2.3.1.179, 2.3.1.199, 2.3.1.41} -> 1.1.1.100
path_fper00061.kgml: Skipped genes: fper:ACH24_01210
path_fper00061.kgml:
path_fper00061.kgml: Found a trail of span 2 containing skipped vertices
path_fper00061.kgml: 147 -> [53] -> 54
path_fper00061.kgml: R01626 -> [R07762] -> R07763
path_fper00061.kgml: fper:ACH24_01220 -> [fper:ACH24_01205] -> fper:ACH24_01215
path_fper00061.kgml: {2.3.1.39, 2.3.1.85, 2.3.1.86} -> [{2.3.1.179, 2.3.1.199, 2.3.1.41}] -> 1.1.1.100
path_fper00061.kgml:
path_fper00061.kgml: --- 34.36 seconds ---

path_fper00130.kgml: Ubiquinone and other terpenoid-quinone biosynthesis
path_fper00130.kgml: Initialization took 0.09 seconds
path_fper00130.kgml: (not found)
path_fper00130.kgml: --- 0.14 seconds ---

path_fper00190.kgml: Oxidative phosphorylation
path_fper00190.kgml: Initialization took 0.24 seconds
path_fper00190.kgml: (not found)
path_fper00190.kgml: --- 0.29 seconds ---

path_fper00220.kgml: Arginine biosynthesis
path_fper00220.kgml: Initialization took 0.05 seconds
path_fper00220.kgml:
path_fper00220.kgml: Found a trail of span 2 without skipping any vertex
path_fper00220.kgml: 41 -> 40
path_fper00220.kgml: R00253 -> R00256
path_fper00220.kgml: fper:ACH24_05650 -> fper:ACH24_05655
path_fper00220.kgml: 6.3.1.2 -> {1.4.1.13, 1.4.7.1, 3.5.1.2, 3.5.1.38, 4.3.2.10, 4.3.3.6, 6.3.4.2, 6.3.5.2, 6.3.5.4, 6.3.5.5}
path_fper00220.kgml:
path_fper00220.kgml: --- 0.16 seconds ---

path_fper00250.kgml: Alanine, aspartate and glutamate metabolism
path_fper00250.kgml: Initialization took 0.13 seconds
path_fper00250.kgml:
path_fper00250.kgml: Found a trail of span 2 without skipping any vertex
path_fper00250.kgml: 93 -> 96
path_fper00250.kgml: R00253 -> R00256
path_fper00250.kgml: fper:ACH24_05650 -> fper:ACH24_05655
path_fper00250.kgml: 6.3.1.2 -> {1.4.1.13, 1.4.7.1, 3.5.1.2, 3.5.1.38, 4.3.2.10, 4.3.3.6, 6.3.4.2, 6.3.5.2, 6.3.5.4, 6.3.5.5}
path_fper00250.kgml:
path_fper00250.kgml: Found a trail of span 2 containing skipped vertices
path_fper00250.kgml: 31 -> 42
path_fper00250.kgml: R00485 -> R00355
path_fper00250.kgml: {fper:ACH24_02795, fper:ACH24_04040} -> {fper:ACH24_02760, fper:ACH24_04745}
path_fper00250.kgml: {3.5.1.1, 3.5.1.38, 3.5.5.4} -> 2.6.1.1
path_fper00250.kgml: Skipped genes: fper:ACH24_02775, fper:ACH24_02790, fper:ACH24_02770
path_fper00250.kgml:
path_fper00250.kgml: --- 0.26 seconds ---

path_fper00260.kgml: Glycine, serine and threonine metabolism
path_fper00260.kgml: Initialization took 0.13 seconds
path_fper00260.kgml:
path_fper00260.kgml: Found a trail of span 2 containing skipped vertices
path_fper00260.kgml: 81 -> 95
path_fper00260.kgml: R00582 -> R00220
path_fper00260.kgml: fper:ACH24_02965 -> fper:ACH24_02935
path_fper00260.kgml: 3.1.3.3 -> {4.3.1.17, 4.3.1.19}
path_fper00260.kgml: Skipped genes: fper:ACH24_02950, fper:ACH24_02940, fper:ACH24_02955
path_fper00260.kgml:
path_fper00260.kgml: Found a trail of span 2 containing skipped vertices
path_fper00260.kgml: 70 -> [78 -> 81] -> 82
path_fper00260.kgml: R01513 -> [R04173 -> R00582] -> R00945
path_fper00260.kgml: fper:ACH24_04225 -> [fper:ACH24_02570 -> fper:ACH24_02965] -> fper:ACH24_04275
path_fper00260.kgml: 1.1.1.95 -> [2.6.1.52 -> 3.1.3.3] -> 2.1.2.1
path_fper00260.kgml: Skipped genes: fper:ACH24_04230, fper:ACH24_04255, fper:ACH24_04250
path_fper00260.kgml:
path_fper00260.kgml: Found a trail of span 2 without skipping any vertex
path_fper00260.kgml: 89 -> 92
path_fper00260.kgml: R01465 -> R00371
path_fper00260.kgml: fper:ACH24_03205 -> fper:ACH24_03200
path_fper00260.kgml: 1.1.1.103 -> 2.3.1.29
path_fper00260.kgml:
path_fper00260.kgml: --- 0.34 seconds ---

path_fper00270.kgml: Cysteine and methionine metabolism
path_fper00270.kgml: Initialization took 0.13 seconds
path_fper00270.kgml: (not found)
path_fper00270.kgml: --- 0.18 seconds ---

path_fper00280.kgml: Valine, leucine and isoleucine degradation
path_fper00280.kgml: Initialization took 0.05 seconds
path_fper00280.kgml: (not found)
path_fper00280.kgml: --- 0.11 seconds ---

path_fper00300.kgml: Lysine biosynthesis
path_fper00300.kgml: Initialization took 0.05 seconds
path_fper00300.kgml:
path_fper00300.kgml: Found a trail of span 2 without skipping any vertex
path_fper00300.kgml: 77 -> 46
path_fper00300.kgml: R02788 -> R04617
path_fper00300.kgml: fper:ACH24_01565 -> fper:ACH24_01570
path_fper00300.kgml: 6.3.2.13 -> 6.3.2.10
path_fper00300.kgml:
path_fper00300.kgml: --- 0.16 seconds ---

path_fper00310.kgml: Lysine degradation
path_fper00310.kgml: Initialization took 0.04 seconds
path_fper00310.kgml:
path_fper00310.kgml: Found a trail of span 2 without skipping any vertex
path_fper00310.kgml: 55 -> 73
path_fper00310.kgml: R01940 -> R02571
path_fper00310.kgml: fper:ACH24_06730 -> fper:ACH24_06735
path_fper00310.kgml: 1.2.4.2 -> 2.3.1.61
path_fper00310.kgml:
path_fper00310.kgml: --- 0.13 seconds ---

path_fper00330.kgml: Arginine and proline metabolism
path_fper00330.kgml: Initialization took 0.06 seconds
path_fper00330.kgml: (not found)
path_fper00330.kgml: --- 0.11 seconds ---

path_fper00350.kgml: Tyrosine metabolism
path_fper00350.kgml: Initialization took 0.06 seconds
path_fper00350.kgml: (not found)
path_fper00350.kgml: --- 0.11 seconds ---

path_fper00360.kgml: Phenylalanine metabolism
path_fper00360.kgml: Initialization took 0.06 seconds
path_fper00360.kgml: (not found)
path_fper00360.kgml: --- 0.11 seconds ---

path_fper00380.kgml: Tryptophan metabolism
path_fper00380.kgml: Initialization took 0.06 seconds
path_fper00380.kgml: (not found)
path_fper00380.kgml: --- 0.11 seconds ---

path_fper00400.kgml: Phenylalanine, tyrosine and tryptophan biosynthesis
path_fper00400.kgml: Initialization took 0.08 seconds
path_fper00400.kgml: (not found)
path_fper00400.kgml: --- 0.12 seconds ---

path_fper00430.kgml: Taurine and hypotaurine metabolism
path_fper00430.kgml: Initialization took 0.04 seconds
path_fper00430.kgml:
path_fper00430.kgml: Found a trail of span 2 without skipping any vertex
path_fper00430.kgml: 58 -> 36
path_fper00430.kgml: R00315 -> R00230
path_fper00430.kgml: fper:ACH24_05840 -> fper:ACH24_05835
path_fper00430.kgml: {2.7.2.1, 2.7.2.15} -> 2.3.1.8
path_fper00430.kgml:
path_fper00430.kgml: --- 0.13 seconds ---

path_fper00450.kgml: Selenocompound metabolism
path_fper00450.kgml: Initialization took 0.04 seconds
path_fper00450.kgml: (not found)
path_fper00450.kgml: --- 0.09 seconds ---

path_fper00460.kgml: Cyanoamino acid metabolism
path_fper00460.kgml: Initialization took 0.04 seconds
path_fper00460.kgml: (not found)
path_fper00460.kgml: --- 0.09 seconds ---

path_fper00471.kgml: D-Glutamine and D-glutamate metabolism
path_fper00471.kgml: Initialization took 0.04 seconds
path_fper00471.kgml: (not found)
path_fper00471.kgml: --- 0.09 seconds ---

path_fper00473.kgml: D-Alanine metabolism
path_fper00473.kgml: Initialization took 0.04 seconds
path_fper00473.kgml: (not found)
path_fper00473.kgml: --- 0.09 seconds ---

path_fper00480.kgml: Glutathione metabolism
path_fper00480.kgml: Initialization took 0.08 seconds
path_fper00480.kgml: (not found)
path_fper00480.kgml: --- 0.12 seconds ---

path_fper00515.kgml: Mannose type O-glycan biosynthesis
path_fper00515.kgml: Initialization took 0.04 seconds
path_fper00515.kgml: (not found)
path_fper00515.kgml: --- 0.09 seconds ---

path_fper00520.kgml: Amino sugar and nucleotide sugar metabolism
path_fper00520.kgml: Initialization took 0.23 seconds
path_fper00520.kgml:
path_fper00520.kgml: Found a trail of span 3 without skipping any vertex
path_fper00520.kgml: 203 -> 244 -> 246
path_fper00520.kgml: R00885 -> R00888 -> R05692
path_fper00520.kgml: fper:ACH24_00790 -> fper:ACH24_00795 -> fper:ACH24_00800
path_fper00520.kgml: 2.7.7.13 -> 4.2.1.47 -> 1.1.1.271
path_fper00520.kgml:
path_fper00520.kgml: Found a trail of span 3 containing skipped vertices
path_fper00520.kgml: 28 -> [24] -> 26 -> 9
path_fper00520.kgml: R00768 -> [R02060] -> R05332 -> R00416
path_fper00520.kgml: fper:ACH24_01415 -> [fper:ACH24_06745] -> fper:ACH24_01410 -> fper:ACH24_01410
path_fper00520.kgml: 2.6.1.16 -> [5.4.2.10] -> 2.3.1.157 -> 2.7.7.23
path_fper00520.kgml:
path_fper00520.kgml: Found a trail of span 2 containing skipped vertices
path_fper00520.kgml: 203 -> [244] -> 246
path_fper00520.kgml: R00885 -> [R00888] -> R05692
path_fper00520.kgml: fper:ACH24_00790 -> [fper:ACH24_00795] -> fper:ACH24_00800
path_fper00520.kgml: 2.7.7.13 -> [4.2.1.47] -> 1.1.1.271
path_fper00520.kgml: Skipped genes: fper:ACH24_00795
path_fper00520.kgml:
path_fper00520.kgml: Found a trail of span 2 without skipping any vertex
path_fper00520.kgml: 287 -> 232
path_fper00520.kgml: R00948 -> R00959
path_fper00520.kgml: fper:ACH24_01540 -> fper:ACH24_01535
path_fper00520.kgml: 2.7.7.27 -> {5.4.2.2, 5.4.2.5}
path_fper00520.kgml:
path_fper00520.kgml: Found a trail of span 2 containing skipped vertices
path_fper00520.kgml: 28 -> [24 -> 26] -> 9
path_fper00520.kgml: R00768 -> [R02060 -> R05332] -> R00416
path_fper00520.kgml: fper:ACH24_01415 -> [fper:ACH24_06745 -> fper:ACH24_01410] -> fper:ACH24_01410
path_fper00520.kgml: 2.6.1.16 -> [5.4.2.10 -> 2.3.1.157] -> 2.7.7.23
path_fper00520.kgml:
path_fper00520.kgml: Found a trail of span 2 without skipping any vertex
path_fper00520.kgml: 46 -> 47
path_fper00520.kgml: R00660 -> {R03191, R03192}
path_fper00520.kgml: fper:ACH24_04565 -> fper:ACH24_04560
path_fper00520.kgml: 2.5.1.7 -> {1.3.1.98, 1.3.1.98}
path_fper00520.kgml:
path_fper00520.kgml: --- 0.62 seconds ---

path_fper00521.kgml: Streptomycin biosynthesis
path_fper00521.kgml: Initialization took 0.08 seconds
path_fper00521.kgml:
path_fper00521.kgml: Found a trail of span 4 without skipping any vertex
path_fper00521.kgml: 44 -> 43 -> 42 -> 24
path_fper00521.kgml: R02328 -> R06513 -> R06514 -> R02777
path_fper00521.kgml: fper:ACH24_00805 -> fper:ACH24_00820 -> fper:ACH24_00810 -> fper:ACH24_00815
path_fper00521.kgml: 2.7.7.24 -> 4.2.1.46 -> 5.1.3.13 -> 1.1.1.133
path_fper00521.kgml:
path_fper00521.kgml: Found a trail of span 3 containing skipped vertices
path_fper00521.kgml: 44 -> 43 -> [42] -> 24
path_fper00521.kgml: R02328 -> R06513 -> [R06514] -> R02777
path_fper00521.kgml: fper:ACH24_00805 -> fper:ACH24_00820 -> [fper:ACH24_00810] -> fper:ACH24_00815
path_fper00521.kgml: 2.7.7.24 -> 4.2.1.46 -> [5.1.3.13] -> 1.1.1.133
path_fper00521.kgml: Skipped genes: fper:ACH24_00810
path_fper00521.kgml:
path_fper00521.kgml: Found a trail of span 3 containing skipped vertices
path_fper00521.kgml: 44 -> [43] -> 42 -> 24
path_fper00521.kgml: R02328 -> [R06513] -> R06514 -> R02777
path_fper00521.kgml: fper:ACH24_00805 -> [fper:ACH24_00820] -> fper:ACH24_00810 -> fper:ACH24_00815
path_fper00521.kgml: 2.7.7.24 -> [4.2.1.46] -> 5.1.3.13 -> 1.1.1.133
path_fper00521.kgml:
path_fper00521.kgml: Found a trail of span 2 containing skipped vertices
path_fper00521.kgml: 44 -> [43 -> 42] -> 24
path_fper00521.kgml: R02328 -> [R06513 -> R06514] -> R02777
path_fper00521.kgml: fper:ACH24_00805 -> [fper:ACH24_00820 -> fper:ACH24_00810] -> fper:ACH24_00815
path_fper00521.kgml: 2.7.7.24 -> [4.2.1.46 -> 5.1.3.13] -> 1.1.1.133
path_fper00521.kgml: Skipped genes: fper:ACH24_00810
path_fper00521.kgml:
path_fper00521.kgml: --- 0.30 seconds ---

path_fper00523.kgml: Polyketide sugar unit biosynthesis
path_fper00523.kgml: Initialization took 0.04 seconds
path_fper00523.kgml:
path_fper00523.kgml: Found a trail of span 4 without skipping any vertex
path_fper00523.kgml: 27 -> 26 -> 63 -> 28
path_fper00523.kgml: R02328 -> R06513 -> R06514 -> R02777
path_fper00523.kgml: fper:ACH24_00805 -> fper:ACH24_00820 -> fper:ACH24_00810 -> fper:ACH24_00815
path_fper00523.kgml: 2.7.7.24 -> 4.2.1.46 -> 5.1.3.13 -> 1.1.1.133
path_fper00523.kgml:
path_fper00523.kgml: Found a trail of span 3 containing skipped vertices
path_fper00523.kgml: 27 -> 26 -> [63] -> 28
path_fper00523.kgml: R02328 -> R06513 -> [R06514] -> R02777
path_fper00523.kgml: fper:ACH24_00805 -> fper:ACH24_00820 -> [fper:ACH24_00810] -> fper:ACH24_00815
path_fper00523.kgml: 2.7.7.24 -> 4.2.1.46 -> [5.1.3.13] -> 1.1.1.133
path_fper00523.kgml: Skipped genes: fper:ACH24_00810
path_fper00523.kgml:
path_fper00523.kgml: Found a trail of span 3 containing skipped vertices
path_fper00523.kgml: 27 -> [26] -> 63 -> 28
path_fper00523.kgml: R02328 -> [R06513] -> R06514 -> R02777
path_fper00523.kgml: fper:ACH24_00805 -> [fper:ACH24_00820] -> fper:ACH24_00810 -> fper:ACH24_00815
path_fper00523.kgml: 2.7.7.24 -> [4.2.1.46] -> 5.1.3.13 -> 1.1.1.133
path_fper00523.kgml:
path_fper00523.kgml: Found a trail of span 2 containing skipped vertices
path_fper00523.kgml: 27 -> [26 -> 63] -> 28
path_fper00523.kgml: R02328 -> [R06513 -> R06514] -> R02777
path_fper00523.kgml: fper:ACH24_00805 -> [fper:ACH24_00820 -> fper:ACH24_00810] -> fper:ACH24_00815
path_fper00523.kgml: 2.7.7.24 -> [4.2.1.46 -> 5.1.3.13] -> 1.1.1.133
path_fper00523.kgml: Skipped genes: fper:ACH24_00810
path_fper00523.kgml:
path_fper00523.kgml: --- 0.31 seconds ---

path_fper00525.kgml: Acarbose and validamycin biosynthesis
path_fper00525.kgml: Initialization took 0.04 seconds
path_fper00525.kgml:
path_fper00525.kgml: Found a trail of span 2 containing skipped vertices
path_fper00525.kgml: 58 -> 59
path_fper00525.kgml: R02328 -> R06513
path_fper00525.kgml: fper:ACH24_00805 -> fper:ACH24_00820
path_fper00525.kgml: 2.7.7.24 -> 4.2.1.46
path_fper00525.kgml: Skipped genes: fper:ACH24_00810, fper:ACH24_00815
path_fper00525.kgml:
path_fper00525.kgml: --- 0.13 seconds ---

path_fper00540.kgml: Lipopolysaccharide biosynthesis
path_fper00540.kgml: Initialization took 0.13 seconds
path_fper00540.kgml:
path_fper00540.kgml: Found a trail of span 3 containing skipped vertices
path_fper00540.kgml: 90 -> [89] -> 88 -> 53
path_fper00540.kgml: R04567 -> [R04587] -> R04550 -> R04606
path_fper00540.kgml: fper:ACH24_00595 -> [fper:ACH24_05685] -> {fper:ACH24_00585, fper:ACH24_05505} -> fper:ACH24_00600
path_fper00540.kgml: 2.3.1.129 -> [3.5.1.108] -> 2.3.1.191 -> 2.4.1.182
path_fper00540.kgml: Skipped genes: fper:ACH24_00590
path_fper00540.kgml:
path_fper00540.kgml: Found a trail of span 2 containing skipped vertices
path_fper00540.kgml: 90 -> [89 -> 88] -> 53
path_fper00540.kgml: R04567 -> [R04587 -> R04550] -> R04606
path_fper00540.kgml: fper:ACH24_00595 -> [fper:ACH24_05685 -> {fper:ACH24_00585, fper:ACH24_05505}] -> fper:ACH24_00600
path_fper00540.kgml: 2.3.1.129 -> [3.5.1.108 -> 2.3.1.191] -> 2.4.1.182
path_fper00540.kgml:
path_fper00540.kgml: --- 0.29 seconds ---

path_fper00550.kgml: Peptidoglycan biosynthesis
path_fper00550.kgml: Initialization took 0.13 seconds
path_fper00550.kgml:
path_fper00550.kgml: Found a trail of span 4 containing skipped vertices
path_fper00550.kgml: 32 -> 34 -> 23 -> 35
path_fper00550.kgml: R02783 -> R02788 -> R04617 -> R05630
path_fper00550.kgml: fper:ACH24_01635 -> fper:ACH24_01565 -> fper:ACH24_01570 -> fper:ACH24_01630
path_fper00550.kgml: 6.3.2.9 -> 6.3.2.13 -> 6.3.2.10 -> 2.7.8.13
path_fper00550.kgml: Skipped genes: fper:ACH24_01625, fper:ACH24_01580, fper:ACH24_01600
path_fper00550.kgml:
path_fper00550.kgml: Found a trail of span 3 containing skipped vertices
path_fper00550.kgml: 32 -> [34] -> 23 -> 35
path_fper00550.kgml: R02783 -> [R02788] -> R04617 -> R05630
path_fper00550.kgml: fper:ACH24_01635 -> [fper:ACH24_01565] -> fper:ACH24_01570 -> fper:ACH24_01630
path_fper00550.kgml: 6.3.2.9 -> [6.3.2.13] -> 6.3.2.10 -> 2.7.8.13
path_fper00550.kgml: Skipped genes: fper:ACH24_01625, fper:ACH24_01580, fper:ACH24_01600
path_fper00550.kgml:
path_fper00550.kgml: Found a trail of span 2 containing skipped vertices
path_fper00550.kgml: 29 -> 28
path_fper00550.kgml: R04573 -> R05629
path_fper00550.kgml: fper:ACH24_01570 -> fper:ACH24_01630
path_fper00550.kgml: 6.3.2.10 -> 2.7.8.13
path_fper00550.kgml: Skipped genes: fper:ACH24_01625, fper:ACH24_01580, fper:ACH24_01600
path_fper00550.kgml:
path_fper00550.kgml: Found a trail of span 2 containing skipped vertices
path_fper00550.kgml: 32 -> [34 -> 23] -> 35
path_fper00550.kgml: R02783 -> [R02788 -> R04617] -> R05630
path_fper00550.kgml: fper:ACH24_01635 -> [fper:ACH24_01565 -> fper:ACH24_01570] -> fper:ACH24_01630
path_fper00550.kgml: 6.3.2.9 -> [6.3.2.13 -> 6.3.2.10] -> 2.7.8.13
path_fper00550.kgml:
path_fper00550.kgml: Found a trail of span 2 without skipping any vertex
path_fper00550.kgml: 58 -> 59
path_fper00550.kgml: R00660 -> {R03191, R03192}
path_fper00550.kgml: fper:ACH24_04565 -> fper:ACH24_04560
path_fper00550.kgml: 2.5.1.7 -> {1.3.1.98, 1.3.1.98}
path_fper00550.kgml:
path_fper00550.kgml: --- 0.42 seconds ---

path_fper00561.kgml: Glycerolipid metabolism
path_fper00561.kgml: Initialization took 0.04 seconds
path_fper00561.kgml: (not found)
path_fper00561.kgml: --- 0.09 seconds ---

path_fper00562.kgml: Inositol phosphate metabolism
path_fper00562.kgml: Initialization took 0.04 seconds
path_fper00562.kgml: (not found)
path_fper00562.kgml: --- 0.09 seconds ---

path_fper00564.kgml: Glycerophospholipid metabolism
path_fper00564.kgml: Initialization took 0.13 seconds
path_fper00564.kgml:
path_fper00564.kgml: Found a trail of span 2 containing skipped vertices
path_fper00564.kgml: 128 -> 146
path_fper00564.kgml: R01799 -> R01801
path_fper00564.kgml: fper:ACH24_05370 -> fper:ACH24_05360
path_fper00564.kgml: 2.7.7.41 -> 2.7.8.5
path_fper00564.kgml: Skipped genes: fper:ACH24_05365
path_fper00564.kgml:
path_fper00564.kgml: --- 0.22 seconds ---

path_fper00590.kgml: Arachidonic acid metabolism
path_fper00590.kgml: Initialization took 0.04 seconds
path_fper00590.kgml: (not found)
path_fper00590.kgml: --- 0.10 seconds ---

path_fper00620.kgml: Pyruvate metabolism
path_fper00620.kgml: Initialization took 0.18 seconds
path_fper00620.kgml:
path_fper00620.kgml: Found a trail of span 4 containing skipped vertices
path_fper00620.kgml: 123 -> 55 -> [124] -> 125 -> 124
path_fper00620.kgml: R00014 -> R03270 -> [R02569] -> R07618 -> R02569
path_fper00620.kgml: fper:ACH24_00545 -> fper:ACH24_00545 -> [fper:ACH24_00550] -> fper:ACH24_00555 -> fper:ACH24_00550
path_fper00620.kgml: {1.2.4.1, 2.2.1.6, 4.1.1.1} -> 1.2.4.1 -> [2.3.1.12] -> 1.8.1.4 -> 2.3.1.12
path_fper00620.kgml:
path_fper00620.kgml: Found a trail of span 2 without skipping any vertex
path_fper00620.kgml: 97 -> 129
path_fper00620.kgml: R00230 -> R00315
path_fper00620.kgml: fper:ACH24_05835 -> fper:ACH24_05840
path_fper00620.kgml: 2.3.1.8 -> {2.7.2.1, 2.7.2.15}
path_fper00620.kgml:
path_fper00620.kgml: --- 4.97 seconds ---

path_fper00630.kgml: Glyoxylate and dicarboxylate metabolism
path_fper00630.kgml: Initialization took 0.08 seconds
path_fper00630.kgml: (not found)
path_fper00630.kgml: --- 0.12 seconds ---

path_fper00640.kgml: Propanoate metabolism
path_fper00640.kgml: Initialization took 0.08 seconds
path_fper00640.kgml:
path_fper00640.kgml: Found a trail of span 2 without skipping any vertex
path_fper00640.kgml: 52 -> 68
path_fper00640.kgml: R00921 -> R01353
path_fper00640.kgml: fper:ACH24_05835 -> fper:ACH24_05840
path_fper00640.kgml: {2.3.1.222, 2.3.1.8} -> {2.7.2.1, 2.7.2.15}
path_fper00640.kgml:
path_fper00640.kgml: --- 0.16 seconds ---

path_fper00650.kgml: Butanoate metabolism
path_fper00650.kgml: Initialization took 0.04 seconds
path_fper00650.kgml: (not found)
path_fper00650.kgml: --- 0.09 seconds ---

path_fper00670.kgml: One carbon pool by folate
path_fper00670.kgml: Initialization took 0.08 seconds
path_fper00670.kgml:
path_fper00670.kgml: Found a trail of span 4 containing skipped vertices
path_fper00670.kgml: 20 -> [61] -> 29 -> [20] -> 50 -> 28
path_fper00670.kgml: R04326 -> [R00945] -> R01220 -> [R04326] -> R04325 -> R01655
path_fper00670.kgml: fper:ACH24_04700 -> [fper:ACH24_04275] -> fper:ACH24_04715 -> [fper:ACH24_04700] -> fper:ACH24_04700 -> fper:ACH24_04715
path_fper00670.kgml: 2.1.2.2 -> [2.1.2.1] -> 1.5.1.5 -> [2.1.2.2] -> 2.1.2.2 -> 3.5.4.9
path_fper00670.kgml: Skipped genes: fper:ACH24_04705, fper:ACH24_04710
path_fper00670.kgml:
path_fper00670.kgml: --- 4.91 seconds ---

path_fper00680.kgml: Methane metabolism
path_fper00680.kgml: Initialization took 0.08 seconds
path_fper00680.kgml:
path_fper00680.kgml: Found a trail of span 2 containing skipped vertices
path_fper00680.kgml: 148 -> [151 -> 153] -> 127
path_fper00680.kgml: R01513 -> [R04173 -> R00582] -> R09099
path_fper00680.kgml: fper:ACH24_04225 -> [fper:ACH24_02570 -> fper:ACH24_02965] -> fper:ACH24_04275
path_fper00680.kgml: 1.1.1.95 -> [2.6.1.52 -> 3.1.3.3] -> 2.1.2.1
path_fper00680.kgml: Skipped genes: fper:ACH24_04230, fper:ACH24_04255, fper:ACH24_04250
path_fper00680.kgml:
path_fper00680.kgml: Found a trail of span 2 without skipping any vertex
path_fper00680.kgml: 203 -> 204
path_fper00680.kgml: R00315 -> R00230
path_fper00680.kgml: fper:ACH24_05840 -> fper:ACH24_05835
path_fper00680.kgml: {2.7.2.1, 2.7.2.15} -> 2.3.1.8
path_fper00680.kgml:
path_fper00680.kgml: --- 0.21 seconds ---

path_fper00730.kgml: Thiamine metabolism
path_fper00730.kgml: Initialization took 0.05 seconds
path_fper00730.kgml: (not found)
path_fper00730.kgml: --- 0.10 seconds ---

path_fper00740.kgml: Riboflavin metabolism
path_fper00740.kgml: Initialization took 0.05 seconds
path_fper00740.kgml:
path_fper00740.kgml: Found a trail of span 3 containing skipped vertices
path_fper00740.kgml: 32 -> [41] -> 42 -> 41
path_fper00740.kgml: R07281 -> [R04457] -> R00066 -> R04457
path_fper00740.kgml: fper:ACH24_05895 -> [fper:ACH24_05900] -> fper:ACH24_05890 -> fper:ACH24_05900
path_fper00740.kgml: 4.1.99.12 -> [2.5.1.78] -> 2.5.1.9 -> 2.5.1.78
path_fper00740.kgml:
path_fper00740.kgml: Found a trail of span 3 containing skipped vertices
path_fper00740.kgml: 38 -> 39 -> 40
path_fper00740.kgml: R00425 -> R03459 -> R03458
path_fper00740.kgml: fper:ACH24_05895 -> fper:ACH24_05885 -> fper:ACH24_05885
path_fper00740.kgml: 3.5.4.25 -> 3.5.4.26 -> 1.1.1.193
path_fper00740.kgml: Skipped genes: fper:ACH24_05890
path_fper00740.kgml:
path_fper00740.kgml: Found a trail of span 2 containing skipped vertices
path_fper00740.kgml: 38 -> [39] -> 40
path_fper00740.kgml: R00425 -> [R03459] -> R03458
path_fper00740.kgml: fper:ACH24_05895 -> [fper:ACH24_05885] -> fper:ACH24_05885
path_fper00740.kgml: 3.5.4.25 -> [3.5.4.26] -> 1.1.1.193
path_fper00740.kgml: Skipped genes: fper:ACH24_05890
path_fper00740.kgml:
path_fper00740.kgml: --- 0.26 seconds ---

path_fper00750.kgml: Vitamin B6 metabolism
path_fper00750.kgml: Initialization took 0.05 seconds
path_fper00750.kgml: (not found)
path_fper00750.kgml: --- 0.11 seconds ---

path_fper00760.kgml: Nicotinate and nicotinamide metabolism
path_fper00760.kgml: Initialization took 0.08 seconds
path_fper00760.kgml:
path_fper00760.kgml: Found a trail of span 2 without skipping any vertex
path_fper00760.kgml: 72 -> 73
path_fper00760.kgml: R04292 -> R03348
path_fper00760.kgml: fper:ACH24_02290 -> fper:ACH24_02285
path_fper00760.kgml: 2.5.1.72 -> 2.4.2.19
path_fper00760.kgml:
path_fper00760.kgml: --- 0.17 seconds ---

path_fper00770.kgml: Pantothenate and CoA biosynthesis
path_fper00770.kgml: Initialization took 0.04 seconds
path_fper00770.kgml: (not found)
path_fper00770.kgml: --- 0.09 seconds ---

path_fper00780.kgml: Biotin metabolism
path_fper00780.kgml: Initialization took 0.08 seconds
path_fper00780.kgml:
path_fper00780.kgml: Found a trail of span 4 containing skipped vertices
path_fper00780.kgml: 95 -> 53 -> [56 -> 59] -> 74 -> 67
path_fper00780.kgml: R10115 -> R10116 -> [R10117 -> R10118] -> R10119 -> R10120
path_fper00780.kgml: fper:ACH24_01205 -> fper:ACH24_01215 -> [fper:ACH24_00590 -> fper:ACH24_04120] -> fper:ACH24_01205 -> fper:ACH24_01215
path_fper00780.kgml: {2.3.1.179, 2.3.1.41} -> 1.1.1.100 -> [4.2.1.59 -> 1.3.1.10] -> {2.3.1.179, 2.3.1.41} -> 1.1.1.100
path_fper00780.kgml: Skipped genes: fper:ACH24_01210
path_fper00780.kgml:
path_fper00780.kgml: Found a trail of span 3 containing skipped vertices
path_fper00780.kgml: 95 -> [53 -> 56 -> 59] -> 74 -> 67
path_fper00780.kgml: R10115 -> [R10116 -> R10117 -> R10118] -> R10119 -> R10120
path_fper00780.kgml: fper:ACH24_01205 -> [fper:ACH24_01215 -> fper:ACH24_00590 -> fper:ACH24_04120] -> fper:ACH24_01205 -> fper:ACH24_01215
path_fper00780.kgml: {2.3.1.179, 2.3.1.41} -> [1.1.1.100 -> 4.2.1.59 -> 1.3.1.10] -> {2.3.1.179, 2.3.1.41} -> 1.1.1.100
path_fper00780.kgml: Skipped genes: fper:ACH24_01210
path_fper00780.kgml:
path_fper00780.kgml: Found a trail of span 3 containing skipped vertices
path_fper00780.kgml: 34 -> [32] -> 31 -> 30
path_fper00780.kgml: R03210 -> [R03231] -> R03182 -> R01078
path_fper00780.kgml: fper:ACH24_03335 -> [fper:ACH24_03325] -> fper:ACH24_03345 -> fper:ACH24_03330
path_fper00780.kgml: 2.3.1.47 -> [2.6.1.62] -> 6.3.3.3 -> 2.8.1.6
path_fper00780.kgml: Skipped genes: fper:ACH24_03340
path_fper00780.kgml:
path_fper00780.kgml: Found a trail of span 3 containing skipped vertices
path_fper00780.kgml: 95 -> 53 -> [56 -> 59 -> 74] -> 67
path_fper00780.kgml: R10115 -> R10116 -> [R10117 -> R10118 -> R10119] -> R10120
path_fper00780.kgml: fper:ACH24_01205 -> fper:ACH24_01215 -> [fper:ACH24_00590 -> fper:ACH24_04120 -> fper:ACH24_01205] -> fper:ACH24_01215
path_fper00780.kgml: {2.3.1.179, 2.3.1.41} -> 1.1.1.100 -> [4.2.1.59 -> 1.3.1.10 -> {2.3.1.179, 2.3.1.41}] -> 1.1.1.100
path_fper00780.kgml: Skipped genes: fper:ACH24_01210
path_fper00780.kgml:
path_fper00780.kgml: Found a trail of span 3 containing skipped vertices
path_fper00780.kgml: 45 -> [32] -> 31 -> 30
path_fper00780.kgml: R10124 -> [R03231] -> R03182 -> R01078
path_fper00780.kgml: fper:ACH24_03335 -> [fper:ACH24_03325] -> fper:ACH24_03345 -> fper:ACH24_03330
path_fper00780.kgml: 2.3.1.47 -> [2.6.1.62] -> 6.3.3.3 -> 2.8.1.6
path_fper00780.kgml: Skipped genes: fper:ACH24_03340
path_fper00780.kgml:
path_fper00780.kgml: Found a trail of span 2 containing skipped vertices
path_fper00780.kgml: 34 -> [32 -> 31] -> 30
path_fper00780.kgml: R03210 -> [R03231 -> R03182] -> R01078
path_fper00780.kgml: fper:ACH24_03335 -> [fper:ACH24_03325 -> fper:ACH24_03345] -> fper:ACH24_03330
path_fper00780.kgml: 2.3.1.47 -> [2.6.1.62 -> 6.3.3.3] -> 2.8.1.6
path_fper00780.kgml:
path_fper00780.kgml: Found a trail of span 2 containing skipped vertices
path_fper00780.kgml: 45 -> [32 -> 31] -> 30
path_fper00780.kgml: R10124 -> [R03231 -> R03182] -> R01078
path_fper00780.kgml: fper:ACH24_03335 -> [fper:ACH24_03325 -> fper:ACH24_03345] -> fper:ACH24_03330
path_fper00780.kgml: 2.3.1.47 -> [2.6.1.62 -> 6.3.3.3] -> 2.8.1.6
path_fper00780.kgml:
path_fper00780.kgml: --- 0.50 seconds ---

path_fper00785.kgml: Lipoic acid metabolism
path_fper00785.kgml: Initialization took 0.06 seconds
path_fper00785.kgml: (not found)
path_fper00785.kgml: --- 0.11 seconds ---

path_fper00790.kgml: Folate biosynthesis
path_fper00790.kgml: Initialization took 0.09 seconds
path_fper00790.kgml: (not found)
path_fper00790.kgml: --- 0.17 seconds ---

path_fper00860.kgml: Porphyrin and chlorophyll metabolism
path_fper00860.kgml: Initialization took 0.09 seconds
path_fper00860.kgml: (not found)
path_fper00860.kgml: --- 0.14 seconds ---

path_fper00900.kgml: Terpenoid backbone biosynthesis
path_fper00900.kgml: Initialization took 0.09 seconds
path_fper00900.kgml: (not found)
path_fper00900.kgml: --- 0.14 seconds ---

path_fper00910.kgml: Nitrogen metabolism
path_fper00910.kgml: Initialization took 0.05 seconds
path_fper00910.kgml: (not found)
path_fper00910.kgml: --- 0.10 seconds ---

path_fper00970.kgml: Aminoacyl-tRNA biosynthesis
path_fper00970.kgml: Initialization took 0.29 seconds
path_fper00970.kgml: (not found)
path_fper00970.kgml: --- 0.34 seconds ---

path_fper01040.kgml: Biosynthesis of unsaturated fatty acids
path_fper01040.kgml: Initialization took 0.06 seconds
path_fper01040.kgml: (not found)
path_fper01040.kgml: --- 0.11 seconds ---

--- 76.80 seconds ---
