# Supplementary material for: CoMetGeNe: mining conserved neighborhood patterns in metabolic and genomic contexts
Source: BMC Bioinformatics. 2019 Jan 10;20:19. doi: 10.1186/s12859-018-2542-2 (PMC6327494; doi:10.1186/s12859-018-2542-2)
Supplement: Supplementary file 14 — Trail finding results for completely assembled representative bacterial genomes present in NCBI Genomes. Of the 1,545 fully assembled representative bacterial genomes in NCBI, corresponding entries have been identified in KEGG for 1,467 species, for which trail finding has been performed for all combinations of gap parameters δG and δD ranging from 0 to 3. This additional file is available from https://doi.org/10.6084/m9.figshare.7288769. (GZ 178,532 kb) [file 12859_2018_2542_MOESM14_ESM.gz › results/mhad_dG2_dD0.hnet]

--- delta_G = 2, delta_D = 0 ---

path_mhad00010.kgml: Glycolysis / Gluconeogenesis
path_mhad00010.kgml: Initialization took 2.85 seconds
path_mhad00010.kgml:
path_mhad00010.kgml: Found a trail of span 3 without skipping any vertex
path_mhad00010.kgml: 76 -> 57 -> 58
path_mhad00010.kgml: R01512 -> R01061 -> R01015
path_mhad00010.kgml: mhad:B586_13375 -> mhad:B586_13380 -> mhad:B586_13370
path_mhad00010.kgml: 2.7.2.3 -> {1.2.1.12, 1.2.1.59} -> 5.3.1.1
path_mhad00010.kgml:
path_mhad00010.kgml: Found a trail of span 3 without skipping any vertex
path_mhad00010.kgml: 48 -> 49 -> 50
path_mhad00010.kgml: R00014 -> R03270 -> R02569
path_mhad00010.kgml: {mhad:B586_08620, mhad:B586_08625, mhad:B586_09915, mhad:B586_16835, mhad:B586_16840} -> {mhad:B586_08620, mhad:B586_08625, mhad:B586_09915, mhad:B586_16835, mhad:B586_16840} -> {mhad:B586_08630, mhad:B586_16830}
path_mhad00010.kgml: {1.2.4.1, 2.2.1.6, 4.1.1.1} -> 1.2.4.1 -> 2.3.1.12
path_mhad00010.kgml:
path_mhad00010.kgml: --- 3.17 seconds ---

path_mhad00020.kgml: Citrate cycle (TCA cycle)
path_mhad00020.kgml: Initialization took 1.90 seconds
path_mhad00020.kgml:
path_mhad00020.kgml: Found a trail of span 3 without skipping any vertex
path_mhad00020.kgml: 75 -> 77 -> 82
path_mhad00020.kgml: R00014 -> R03270 -> R02569
path_mhad00020.kgml: {mhad:B586_08620, mhad:B586_08625, mhad:B586_09915, mhad:B586_16835, mhad:B586_16840} -> {mhad:B586_08620, mhad:B586_08625, mhad:B586_09915, mhad:B586_16835, mhad:B586_16840} -> {mhad:B586_08630, mhad:B586_16830}
path_mhad00020.kgml: {1.2.4.1, 2.2.1.6, 4.1.1.1} -> 1.2.4.1 -> 2.3.1.12
path_mhad00020.kgml:
path_mhad00020.kgml: --- 2.10 seconds ---

path_mhad00030.kgml: Pentose phosphate pathway
path_mhad00030.kgml: Initialization took 0.85 seconds
path_mhad00030.kgml:
path_mhad00030.kgml: Found a trail of span 3 without skipping any vertex
path_mhad00030.kgml: 77 -> 46 -> 49
path_mhad00030.kgml: R01827 -> R01641 -> R01830
path_mhad00030.kgml: mhad:B586_13330 -> mhad:B586_13325 -> mhad:B586_13325
path_mhad00030.kgml: 2.2.1.2 -> 2.2.1.1 -> 2.2.1.1
path_mhad00030.kgml:
path_mhad00030.kgml: --- 1.34 seconds ---

path_mhad00040.kgml: Pentose and glucuronate interconversions
path_mhad00040.kgml: Initialization took 0.10 seconds
path_mhad00040.kgml: (not found)
path_mhad00040.kgml: --- 0.16 seconds ---

path_mhad00051.kgml: Fructose and mannose metabolism
path_mhad00051.kgml: Initialization took 0.35 seconds
path_mhad00051.kgml:
path_mhad00051.kgml: Found a trail of span 3 containing skipped vertices
path_mhad00051.kgml: 78 -> 79 -> 84
path_mhad00051.kgml: R01819 -> R01818 -> R00885
path_mhad00051.kgml: mhad:B586_17460 -> {mhad:B586_17470, mhad:B586_17765} -> mhad:B586_17515
path_mhad00051.kgml: 5.3.1.8 -> 5.4.2.8 -> 2.7.7.13
path_mhad00051.kgml: Skipped genes: mhad:B586_17485, mhad:B586_17475, mhad:B586_17465
path_mhad00051.kgml:
path_mhad00051.kgml: --- 0.50 seconds ---

path_mhad00052.kgml: Galactose metabolism
path_mhad00052.kgml: Initialization took 0.24 seconds
path_mhad00052.kgml: (not found)
path_mhad00052.kgml: --- 0.30 seconds ---

path_mhad00053.kgml: Ascorbate and aldarate metabolism
path_mhad00053.kgml: Initialization took 0.14 seconds
path_mhad00053.kgml: (not found)
path_mhad00053.kgml: --- 0.21 seconds ---

path_mhad00061.kgml: Fatty acid biosynthesis
path_mhad00061.kgml: Initialization took 0.65 seconds
path_mhad00061.kgml: (not found)
path_mhad00061.kgml: --- 0.71 seconds ---

path_mhad00071.kgml: Fatty acid degradation
path_mhad00071.kgml: Initialization took 4.81 seconds
path_mhad00071.kgml:
path_mhad00071.kgml: Found a trail of span 6 containing skipped vertices
path_mhad00071.kgml: 51 -> 50 -> 48 -> 195 -> 41 -> 42
path_mhad00071.kgml: R04749 -> R04748 -> R01177 -> R00238 -> R01975 -> R03026
path_mhad00071.kgml: {mhad:B586_01225, mhad:B586_03175, mhad:B586_04550, mhad:B586_04725, mhad:B586_04950, mhad:B586_05760, mhad:B586_06010, mhad:B586_06350, mhad:B586_06940, mhad:B586_06945, mhad:B586_08640, mhad:B586_12445, mhad:B586_13230, mhad:B586_14410, mhad:B586_15855, mhad:B586_18880, mhad:B586_18890, mhad:B586_19060, mhad:B586_19745} -> mhad:B586_05760 -> {mhad:B586_01045, mhad:B586_04525, mhad:B586_04580, mhad:B586_04680, mhad:B586_05755, mhad:B586_06055, mhad:B586_06965, mhad:B586_08245, mhad:B586_11645} -> {mhad:B586_01045, mhad:B586_04525, mhad:B586_04580, mhad:B586_04680, mhad:B586_05755, mhad:B586_06055, mhad:B586_06965, mhad:B586_08245, mhad:B586_11645} -> mhad:B586_05760 -> {mhad:B586_01225, mhad:B586_03175, mhad:B586_04550, mhad:B586_04725, mhad:B586_04950, mhad:B586_05760, mhad:B586_06010, mhad:B586_06350, mhad:B586_06940, mhad:B586_06945, mhad:B586_08640, mhad:B586_12445, mhad:B586_13230, mhad:B586_14410, mhad:B586_15855, mhad:B586_18880, mhad:B586_18890, mhad:B586_19060, mhad:B586_19745}
path_mhad00071.kgml: {4.2.1.17, 4.2.1.74} -> {1.1.1.211, 1.1.1.35} -> {2.3.1.16, 2.3.1.9} -> 2.3.1.9 -> 1.1.1.35 -> 4.2.1.17
path_mhad00071.kgml: Skipped genes: mhad:B586_06955, mhad:B586_18885
path_mhad00071.kgml:
path_mhad00071.kgml: --- 5.36 seconds ---

path_mhad00072.kgml: Synthesis and degradation of ketone bodies
path_mhad00072.kgml: Initialization took 0.29 seconds
path_mhad00072.kgml: (not found)
path_mhad00072.kgml: --- 0.36 seconds ---

path_mhad00100.kgml: Steroid biosynthesis
path_mhad00100.kgml: Initialization took 0.06 seconds
path_mhad00100.kgml: (not found)
path_mhad00100.kgml: --- 0.12 seconds ---

path_mhad00121.kgml: Secondary bile acid biosynthesis
path_mhad00121.kgml: Initialization took 0.06 seconds
path_mhad00121.kgml: (not found)
path_mhad00121.kgml: --- 0.12 seconds ---

path_mhad00130.kgml: Ubiquinone and other terpenoid-quinone biosynthesis
path_mhad00130.kgml: Initialization took 0.35 seconds
path_mhad00130.kgml: (not found)
path_mhad00130.kgml: --- 0.41 seconds ---

path_mhad00190.kgml: Oxidative phosphorylation
path_mhad00190.kgml: Initialization took 3.25 seconds
path_mhad00190.kgml: (not found)
path_mhad00190.kgml: --- 3.32 seconds ---

path_mhad00220.kgml: Arginine biosynthesis
path_mhad00220.kgml: Initialization took 0.39 seconds
path_mhad00220.kgml:
path_mhad00220.kgml: Found a trail of span 8 containing skipped vertices
path_mhad00220.kgml: 49 -> 50 -> 51 -> 52 -> 55 -> 44 -> 45 -> 47
path_mhad00220.kgml: R00259 -> R02649 -> R03443 -> R02283 -> R02282 -> R01398 -> R01954 -> R01086
path_mhad00220.kgml: {mhad:B586_00195, mhad:B586_12505, mhad:B586_14765} -> mhad:B586_12500 -> mhad:B586_12510 -> mhad:B586_12495 -> mhad:B586_12505 -> mhad:B586_12490 -> mhad:B586_12480 -> mhad:B586_12475
path_mhad00220.kgml: 2.3.1.1 -> 2.7.2.8 -> 1.2.1.38 -> 2.6.1.11 -> 2.3.1.35 -> 2.1.3.3 -> 6.3.4.5 -> 4.3.2.1
path_mhad00220.kgml: Skipped genes: mhad:B586_12485
path_mhad00220.kgml:
path_mhad00220.kgml: --- 0.55 seconds ---

path_mhad00230.kgml: Purine metabolism
path_mhad00230.kgml: Initialization took 6.61 seconds
path_mhad00230.kgml:
path_mhad00230.kgml: Found a trail of span 2 without skipping any vertex
path_mhad00230.kgml: 427 -> 428
path_mhad00230.kgml: R07404 -> R07405
path_mhad00230.kgml: mhad:B586_17620 -> mhad:B586_17615
path_mhad00230.kgml: 6.3.4.18 -> 5.4.99.18
path_mhad00230.kgml:
path_mhad00230.kgml: Found a trail of span 2 containing skipped vertices
path_mhad00230.kgml: 205 -> 206
path_mhad00230.kgml: R01130 -> {R01230, R01231}
path_mhad00230.kgml: {mhad:B586_11760, mhad:B586_18170, mhad:B586_18175} -> mhad:B586_18140
path_mhad00230.kgml: 1.1.1.205 -> {6.3.5.2, 6.3.5.2}
path_mhad00230.kgml: Skipped genes: mhad:B586_18165, mhad:B586_18155
path_mhad00230.kgml:
path_mhad00230.kgml: Found a trail of span 2 containing skipped vertices
path_mhad00230.kgml: 167 -> 166
path_mhad00230.kgml: R04591 -> R04559
path_mhad00230.kgml: mhad:B586_05230 -> mhad:B586_05215
path_mhad00230.kgml: 6.3.2.6 -> 4.3.2.2
path_mhad00230.kgml: Skipped genes: mhad:B586_05220
path_mhad00230.kgml:
path_mhad00230.kgml: Found a trail of span 2 without skipping any vertex
path_mhad00230.kgml: 252 -> 253
path_mhad00230.kgml: R00529 -> R00509
path_mhad00230.kgml: {mhad:B586_08005, mhad:B586_08010} -> mhad:B586_08010
path_mhad00230.kgml: 2.7.7.4 -> 2.7.1.25
path_mhad00230.kgml:
path_mhad00230.kgml: --- 8.02 seconds ---

path_mhad00240.kgml: Pyrimidine metabolism
path_mhad00240.kgml: Initialization took 3.06 seconds
path_mhad00240.kgml:
path_mhad00240.kgml: Found a trail of span 3 containing skipped vertices
path_mhad00240.kgml: 91 -> 97 -> 98
path_mhad00240.kgml: R00575 -> R01397 -> R01993
path_mhad00240.kgml: {mhad:B586_13605, mhad:B586_13610} -> mhad:B586_13625 -> mhad:B586_13620
path_mhad00240.kgml: 6.3.5.5 -> 2.1.3.2 -> 3.5.2.3
path_mhad00240.kgml: Skipped genes: mhad:B586_13615
path_mhad00240.kgml:
path_mhad00240.kgml: --- 3.27 seconds ---

path_mhad00250.kgml: Alanine, aspartate and glutamate metabolism
path_mhad00250.kgml: Initialization took 1.45 seconds
path_mhad00250.kgml:
path_mhad00250.kgml: Found a trail of span 2 without skipping any vertex
path_mhad00250.kgml: 48 -> 51
path_mhad00250.kgml: R01954 -> R01086
path_mhad00250.kgml: mhad:B586_12480 -> mhad:B586_12475
path_mhad00250.kgml: 6.3.4.5 -> 4.3.2.1
path_mhad00250.kgml:
path_mhad00250.kgml: --- 1.61 seconds ---

path_mhad00260.kgml: Glycine, serine and threonine metabolism
path_mhad00260.kgml: Initialization took 1.90 seconds
path_mhad00260.kgml:
path_mhad00260.kgml: Found a trail of span 3 without skipping any vertex
path_mhad00260.kgml: 103 -> 99 -> 87
path_mhad00260.kgml: {R01773, R01775} -> R01771 -> R01466
path_mhad00260.kgml: mhad:B586_08090 -> mhad:B586_08100 -> mhad:B586_08095
path_mhad00260.kgml: {1.1.1.3, 1.1.1.3} -> 2.7.1.39 -> 4.2.3.1
path_mhad00260.kgml:
path_mhad00260.kgml: Found a trail of span 2 without skipping any vertex
path_mhad00260.kgml: 76 -> 93
path_mhad00260.kgml: R00480 -> R02291
path_mhad00260.kgml: mhad:B586_03705 -> mhad:B586_03710
path_mhad00260.kgml: 2.7.2.4 -> 1.2.1.11
path_mhad00260.kgml:
path_mhad00260.kgml: --- 2.12 seconds ---

path_mhad00261.kgml: Monobactam biosynthesis
path_mhad00261.kgml: Initialization took 0.14 seconds
path_mhad00261.kgml: (not found)
path_mhad00261.kgml: --- 0.19 seconds ---

path_mhad00270.kgml: Cysteine and methionine metabolism
path_mhad00270.kgml: Initialization took 2.00 seconds
path_mhad00270.kgml:
path_mhad00270.kgml: Found a trail of span 3 without skipping any vertex
path_mhad00270.kgml: 197 -> 196 -> 204
path_mhad00270.kgml: R01777 -> R01776 -> {R01287, R02026}
path_mhad00270.kgml: mhad:B586_17975 -> mhad:B586_17975 -> mhad:B586_17970
path_mhad00270.kgml: 2.3.1.46 -> 2.3.1.31 -> 2.5.1.49
path_mhad00270.kgml:
path_mhad00270.kgml: Found a trail of span 2 without skipping any vertex
path_mhad00270.kgml: 124 -> 123
path_mhad00270.kgml: R00586 -> R00897
path_mhad00270.kgml: mhad:B586_09390 -> {mhad:B586_03930, mhad:B586_09395}
path_mhad00270.kgml: 2.3.1.30 -> {2.5.1.47, 2.5.1.65}
path_mhad00270.kgml:
path_mhad00270.kgml: Found a trail of span 2 containing skipped vertices
path_mhad00270.kgml: 203 -> 87
path_mhad00270.kgml: R02026 -> R01290
path_mhad00270.kgml: mhad:B586_06990 -> mhad:B586_06980
path_mhad00270.kgml: ? -> 4.2.1.22
path_mhad00270.kgml: Skipped genes: mhad:B586_06985
path_mhad00270.kgml:
path_mhad00270.kgml: Found a trail of span 2 containing skipped vertices
path_mhad00270.kgml: 188 -> 184
path_mhad00270.kgml: R03105 -> R00782
path_mhad00270.kgml: {mhad:B586_05420, mhad:B586_09755, mhad:B586_17655} -> {mhad:B586_07895, mhad:B586_09740}
path_mhad00270.kgml: 2.8.1.2 -> {4.4.1.1, 4.4.1.13, 4.4.1.28}
path_mhad00270.kgml: Skipped genes: mhad:B586_09745, mhad:B586_09750
path_mhad00270.kgml:
path_mhad00270.kgml: Found a trail of span 2 containing skipped vertices
path_mhad00270.kgml: 101 -> 87
path_mhad00270.kgml: R01288 -> R01290
path_mhad00270.kgml: mhad:B586_06990 -> mhad:B586_06980
path_mhad00270.kgml: 2.5.1.48 -> 4.2.1.22
path_mhad00270.kgml: Skipped genes: mhad:B586_06985
path_mhad00270.kgml:
path_mhad00270.kgml: Found a trail of span 2 without skipping any vertex
path_mhad00270.kgml: 217 -> 214
path_mhad00270.kgml: R00480 -> R02291
path_mhad00270.kgml: mhad:B586_03705 -> mhad:B586_03710
path_mhad00270.kgml: 2.7.2.4 -> 1.2.1.11
path_mhad00270.kgml:
path_mhad00270.kgml: --- 2.56 seconds ---

path_mhad00280.kgml: Valine, leucine and isoleucine degradation
path_mhad00280.kgml: Initialization took 7.16 seconds
path_mhad00280.kgml:
path_mhad00280.kgml: Found a trail of span 2 containing skipped vertices
path_mhad00280.kgml: 102 -> 99
path_mhad00280.kgml: R05066 -> R00922
path_mhad00280.kgml: mhad:B586_18505 -> mhad:B586_18495
path_mhad00280.kgml: {1.1.1.31, 1.1.1.35} -> 1.2.1.27
path_mhad00280.kgml: Skipped genes: mhad:B586_18500
path_mhad00280.kgml:
path_mhad00280.kgml: --- 7.31 seconds ---

path_mhad00281.kgml: Geraniol degradation
path_mhad00281.kgml: Initialization took 1.10 seconds
path_mhad00281.kgml: (not found)
path_mhad00281.kgml: --- 1.16 seconds ---

path_mhad00290.kgml: Valine, leucine and isoleucine biosynthesis
path_mhad00290.kgml: Initialization took 0.54 seconds
path_mhad00290.kgml:
path_mhad00290.kgml: Found a trail of span 6 containing skipped vertices
path_mhad00290.kgml: 78 -> 21 -> 22 -> 47 -> 42 -> 34
path_mhad00290.kgml: R03896 -> R03898 -> R00994 -> R08648 -> R05069 -> R05068
path_mhad00290.kgml: {mhad:B586_15625, mhad:B586_15630} -> {mhad:B586_15625, mhad:B586_15630} -> mhad:B586_15670 -> {mhad:B586_04745, mhad:B586_11850, mhad:B586_15695, mhad:B586_15700, mhad:B586_18540, mhad:B586_19865, mhad:B586_19915} -> mhad:B586_15690 -> mhad:B586_15690
path_mhad00290.kgml: 4.2.1.35 -> 4.2.1.35 -> 1.1.1.85 -> 2.2.1.6 -> {1.1.1.86, 5.4.99.3} -> 1.1.1.86
path_mhad00290.kgml: Skipped genes: mhad:B586_15660, mhad:B586_15675, mhad:B586_15655
path_mhad00290.kgml:
path_mhad00290.kgml: Found a trail of span 3 without skipping any vertex
path_mhad00290.kgml: 79 -> 44 -> 46 -> 44
path_mhad00290.kgml: R00226 -> R05071 -> R04440 -> R05071
path_mhad00290.kgml: {mhad:B586_04745, mhad:B586_11850, mhad:B586_15695, mhad:B586_15700, mhad:B586_18540, mhad:B586_19865, mhad:B586_19915} -> mhad:B586_15690 -> mhad:B586_15690 -> mhad:B586_15690
path_mhad00290.kgml: 2.2.1.6 -> {1.1.1.86, 5.4.99.3} -> 1.1.1.86 -> {1.1.1.86, 5.4.99.3}
path_mhad00290.kgml:
path_mhad00290.kgml: Found a trail of span 3 containing skipped vertices
path_mhad00290.kgml: 35 -> 37 -> 36
path_mhad00290.kgml: R03968 -> R04001 -> R04426
path_mhad00290.kgml: {mhad:B586_15625, mhad:B586_15630} -> {mhad:B586_15625, mhad:B586_15630} -> mhad:B586_15670
path_mhad00290.kgml: 4.2.1.33 -> 4.2.1.33 -> 1.1.1.85
path_mhad00290.kgml: Skipped genes: mhad:B586_15660, mhad:B586_15655
path_mhad00290.kgml:
path_mhad00290.kgml: --- 0.92 seconds ---

path_mhad00300.kgml: Lysine biosynthesis
path_mhad00300.kgml: Initialization took 0.50 seconds
path_mhad00300.kgml:
path_mhad00300.kgml: Found a trail of span 2 without skipping any vertex
path_mhad00300.kgml: 77 -> 46
path_mhad00300.kgml: R02788 -> R04617
path_mhad00300.kgml: mhad:B586_10340 -> mhad:B586_10345
path_mhad00300.kgml: 6.3.2.13 -> 6.3.2.10
path_mhad00300.kgml:
path_mhad00300.kgml: Found a trail of span 2 without skipping any vertex
path_mhad00300.kgml: 50 -> 51
path_mhad00300.kgml: R00480 -> R02291
path_mhad00300.kgml: mhad:B586_03705 -> mhad:B586_03710
path_mhad00300.kgml: 2.7.2.4 -> 1.2.1.11
path_mhad00300.kgml:
path_mhad00300.kgml: --- 0.68 seconds ---

path_mhad00310.kgml: Lysine degradation
path_mhad00310.kgml: Initialization took 2.95 seconds
path_mhad00310.kgml:
path_mhad00310.kgml: Found a trail of span 3 containing skipped vertices
path_mhad00310.kgml: 44 -> 45 -> 56
path_mhad00310.kgml: R03026 -> R01975 -> R00238
path_mhad00310.kgml: {mhad:B586_01225, mhad:B586_03175, mhad:B586_04550, mhad:B586_04725, mhad:B586_04950, mhad:B586_05760, mhad:B586_06010, mhad:B586_06350, mhad:B586_06940, mhad:B586_06945, mhad:B586_08640, mhad:B586_12445, mhad:B586_13230, mhad:B586_14410, mhad:B586_15855, mhad:B586_18880, mhad:B586_18890, mhad:B586_19060, mhad:B586_19745} -> mhad:B586_05760 -> {mhad:B586_01045, mhad:B586_04525, mhad:B586_04580, mhad:B586_04680, mhad:B586_05755, mhad:B586_06055, mhad:B586_06965, mhad:B586_08245, mhad:B586_11645}
path_mhad00310.kgml: 4.2.1.17 -> 1.1.1.35 -> 2.3.1.9
path_mhad00310.kgml: Skipped genes: mhad:B586_06955
path_mhad00310.kgml:
path_mhad00310.kgml: --- 3.07 seconds ---

path_mhad00330.kgml: Arginine and proline metabolism
path_mhad00330.kgml: Initialization took 1.05 seconds
path_mhad00330.kgml:
path_mhad00330.kgml: Found a trail of span 3 without skipping any vertex
path_mhad00330.kgml: 222 -> 221 -> 215
path_mhad00330.kgml: R10507 -> {R00707, R00708} -> R00245
path_mhad00330.kgml: mhad:B586_07535 -> mhad:B586_07530 -> mhad:B586_07530
path_mhad00330.kgml: ? -> {1.2.1.88, 1.2.1.88} -> 1.2.1.88
path_mhad00330.kgml:
path_mhad00330.kgml: --- 1.20 seconds ---

path_mhad00332.kgml: Carbapenem biosynthesis
path_mhad00332.kgml: Initialization took 0.06 seconds
path_mhad00332.kgml: (not found)
path_mhad00332.kgml: --- 0.12 seconds ---

path_mhad00340.kgml: Histidine metabolism
path_mhad00340.kgml: Initialization took 1.40 seconds
path_mhad00340.kgml:
path_mhad00340.kgml: Found a trail of span 5 containing skipped vertices
path_mhad00340.kgml: 66 -> 65 -> 69 -> 63 -> 62
path_mhad00340.kgml: R04037 -> R04640 -> R04558 -> R03457 -> R03243
path_mhad00340.kgml: mhad:B586_12760 -> mhad:B586_12775 -> {mhad:B586_12765, mhad:B586_12780} -> mhad:B586_12785 -> {mhad:B586_03185, mhad:B586_09985, mhad:B586_12790, mhad:B586_15285, mhad:B586_18525}
path_mhad00340.kgml: 3.5.4.19 -> 5.3.1.16 -> 4.3.2.10 -> 4.2.1.19 -> 2.6.1.9
path_mhad00340.kgml: Skipped genes: mhad:B586_12770
path_mhad00340.kgml:
path_mhad00340.kgml: Found a trail of span 4 without skipping any vertex
path_mhad00340.kgml: 141 -> 142 -> 145 -> 148
path_mhad00340.kgml: R01169 -> R11013 -> R11021 -> R11023
path_mhad00340.kgml: mhad:B586_03755 -> mhad:B586_03745 -> mhad:B586_03750 -> mhad:B586_03760
path_mhad00340.kgml: 2.1.1.44 -> 1.14.99.50 -> 3.5.1.118 -> 4.4.1.36
path_mhad00340.kgml:
path_mhad00340.kgml: Found a trail of span 2 without skipping any vertex
path_mhad00340.kgml: 58 -> 67
path_mhad00340.kgml: R01071 -> R04035
path_mhad00340.kgml: mhad:B586_10585 -> mhad:B586_10580
path_mhad00340.kgml: 2.4.2.17 -> 3.6.1.31
path_mhad00340.kgml:
path_mhad00340.kgml: --- 1.70 seconds ---

path_mhad00350.kgml: Tyrosine metabolism
path_mhad00350.kgml: Initialization took 0.45 seconds
path_mhad00350.kgml: (not found)
path_mhad00350.kgml: --- 0.52 seconds ---

path_mhad00360.kgml: Phenylalanine metabolism
path_mhad00360.kgml: Initialization took 3.21 seconds
path_mhad00360.kgml: (not found)
path_mhad00360.kgml: --- 3.27 seconds ---

path_mhad00361.kgml: Chlorocyclohexane and chlorobenzene degradation
path_mhad00361.kgml: Initialization took 0.10 seconds
path_mhad00361.kgml: (not found)
path_mhad00361.kgml: --- 0.16 seconds ---

path_mhad00362.kgml: Benzoate degradation
path_mhad00362.kgml: Initialization took 3.30 seconds
path_mhad00362.kgml: (not found)
path_mhad00362.kgml: --- 3.37 seconds ---

path_mhad00364.kgml: Fluorobenzoate degradation
path_mhad00364.kgml: Initialization took 0.06 seconds
path_mhad00364.kgml: (not found)
path_mhad00364.kgml: --- 0.12 seconds ---

path_mhad00380.kgml: Tryptophan metabolism
path_mhad00380.kgml: Initialization took 4.20 seconds
path_mhad00380.kgml:
path_mhad00380.kgml: Found a trail of span 3 containing skipped vertices
path_mhad00380.kgml: 98 -> 31 -> 97
path_mhad00380.kgml: R03026 -> R01975 -> R00238
path_mhad00380.kgml: {mhad:B586_01225, mhad:B586_03175, mhad:B586_04550, mhad:B586_04725, mhad:B586_04950, mhad:B586_05760, mhad:B586_06010, mhad:B586_06350, mhad:B586_06940, mhad:B586_06945, mhad:B586_08640, mhad:B586_12445, mhad:B586_13230, mhad:B586_14410, mhad:B586_15855, mhad:B586_18880, mhad:B586_18890, mhad:B586_19060, mhad:B586_19745} -> mhad:B586_05760 -> {mhad:B586_01045, mhad:B586_04525, mhad:B586_04580, mhad:B586_04680, mhad:B586_05755, mhad:B586_06055, mhad:B586_06965, mhad:B586_08245, mhad:B586_11645}
path_mhad00380.kgml: 4.2.1.17 -> 1.1.1.35 -> 2.3.1.9
path_mhad00380.kgml: Skipped genes: mhad:B586_06955
path_mhad00380.kgml:
path_mhad00380.kgml: --- 4.33 seconds ---

path_mhad00400.kgml: Phenylalanine, tyrosine and tryptophan biosynthesis
path_mhad00400.kgml: Initialization took 1.05 seconds
path_mhad00400.kgml:
path_mhad00400.kgml: Found a trail of span 4 without skipping any vertex
path_mhad00400.kgml: 54 -> 52 -> 53 -> 51
path_mhad00400.kgml: R03508 -> R02340 -> R00674 -> R02722
path_mhad00400.kgml: {mhad:B586_12735, mhad:B586_16300} -> mhad:B586_12725 -> mhad:B586_12730 -> {mhad:B586_12725, mhad:B586_12730}
path_mhad00400.kgml: 4.1.1.48 -> {4.1.2.8, 4.2.1.20} -> {4.2.1.122, 4.2.1.20} -> 4.2.1.20
path_mhad00400.kgml:
path_mhad00400.kgml: Found a trail of span 4 containing skipped vertices
path_mhad00400.kgml: 79 -> 77 -> 76 -> 75
path_mhad00400.kgml: R03083 -> R03084 -> R02413 -> R02412
path_mhad00400.kgml: mhad:B586_13720 -> mhad:B586_13715 -> mhad:B586_13740 -> mhad:B586_13725
path_mhad00400.kgml: 4.2.3.4 -> 4.2.1.10 -> {1.1.1.25, 1.1.1.282} -> 2.7.1.71
path_mhad00400.kgml: Skipped genes: mhad:B586_13730, mhad:B586_13735
path_mhad00400.kgml:
path_mhad00400.kgml: Found a trail of span 3 containing skipped vertices
path_mhad00400.kgml: 76 -> 77 -> 76 -> 75
path_mhad00400.kgml: R02413 -> R03084 -> R02413 -> R02412
path_mhad00400.kgml: mhad:B586_13740 -> mhad:B586_13715 -> mhad:B586_13740 -> mhad:B586_13725
path_mhad00400.kgml: {1.1.1.25, 1.1.1.282} -> 4.2.1.10 -> {1.1.1.25, 1.1.1.282} -> 2.7.1.71
path_mhad00400.kgml: Skipped genes: mhad:B586_13720, mhad:B586_13730, mhad:B586_13735
path_mhad00400.kgml:
path_mhad00400.kgml: --- 1.47 seconds ---

path_mhad00401.kgml: Novobiocin biosynthesis
path_mhad00401.kgml: Initialization took 0.14 seconds
path_mhad00401.kgml: (not found)
path_mhad00401.kgml: --- 0.20 seconds ---

path_mhad00410.kgml: beta-Alanine metabolism
path_mhad00410.kgml: Initialization took 2.60 seconds
path_mhad00410.kgml:
path_mhad00410.kgml: Found a trail of span 2 without skipping any vertex
path_mhad00410.kgml: 54 -> 50
path_mhad00410.kgml: R00489 -> R02473
path_mhad00410.kgml: mhad:B586_04275 -> mhad:B586_04270
path_mhad00410.kgml: {4.1.1.11, 4.1.1.15} -> 6.3.2.1
path_mhad00410.kgml:
path_mhad00410.kgml: --- 2.72 seconds ---

path_mhad00430.kgml: Taurine and hypotaurine metabolism
path_mhad00430.kgml: Initialization took 0.14 seconds
path_mhad00430.kgml:
path_mhad00430.kgml: Found a trail of span 2 without skipping any vertex
path_mhad00430.kgml: 36 -> 58
path_mhad00430.kgml: R00230 -> R00315
path_mhad00430.kgml: mhad:B586_00340 -> mhad:B586_00335
path_mhad00430.kgml: 2.3.1.8 -> {2.7.2.1, 2.7.2.15}
path_mhad00430.kgml:
path_mhad00430.kgml: --- 0.27 seconds ---

path_mhad00450.kgml: Selenocompound metabolism
path_mhad00450.kgml: Initialization took 0.39 seconds
path_mhad00450.kgml: (not found)
path_mhad00450.kgml: --- 0.46 seconds ---

path_mhad00460.kgml: Cyanoamino acid metabolism
path_mhad00460.kgml: Initialization took 0.15 seconds
path_mhad00460.kgml: (not found)
path_mhad00460.kgml: --- 0.21 seconds ---

path_mhad00471.kgml: D-Glutamine and D-glutamate metabolism
path_mhad00471.kgml: Initialization took 0.06 seconds
path_mhad00471.kgml:
path_mhad00471.kgml: Found a trail of span 2 containing skipped vertices
path_mhad00471.kgml: 19 -> 20
path_mhad00471.kgml: R03193 -> R02783
path_mhad00471.kgml: mhad:B586_10370 -> mhad:B586_10355
path_mhad00471.kgml: 6.3.2.8 -> 6.3.2.9
path_mhad00471.kgml: Skipped genes: mhad:B586_10360, mhad:B586_10365
path_mhad00471.kgml:
path_mhad00471.kgml: --- 0.19 seconds ---

path_mhad00472.kgml: D-Arginine and D-ornithine metabolism
path_mhad00472.kgml: Initialization took 0.09 seconds
path_mhad00472.kgml: (not found)
path_mhad00472.kgml: --- 0.16 seconds ---

path_mhad00473.kgml: D-Alanine metabolism
path_mhad00473.kgml: Initialization took 0.06 seconds
path_mhad00473.kgml: (not found)
path_mhad00473.kgml: --- 0.12 seconds ---

path_mhad00480.kgml: Glutathione metabolism
path_mhad00480.kgml: Initialization took 0.45 seconds
path_mhad00480.kgml: (not found)
path_mhad00480.kgml: --- 0.51 seconds ---

path_mhad00500.kgml: Starch and sucrose metabolism
path_mhad00500.kgml: Initialization took 1.30 seconds
path_mhad00500.kgml:
path_mhad00500.kgml: Found a trail of span 3 without skipping any vertex
path_mhad00500.kgml: 238 -> 149 -> 193
path_mhad00500.kgml: R02112 -> R01557 -> R09945
path_mhad00500.kgml: mhad:B586_01785 -> mhad:B586_01785 -> mhad:B586_01780
path_mhad00500.kgml: {3.2.1.1, 3.2.1.133, 3.2.1.2} -> 5.4.99.16 -> 2.7.1.175
path_mhad00500.kgml:
path_mhad00500.kgml: Found a trail of span 3 without skipping any vertex
path_mhad00500.kgml: 203 -> 206 -> 205
path_mhad00500.kgml: R11261 -> R01824 -> R11256
path_mhad00500.kgml: mhad:B586_12880 -> mhad:B586_12885 -> mhad:B586_12890
path_mhad00500.kgml: 3.2.1.68 -> 5.4.99.15 -> 3.2.1.141
path_mhad00500.kgml:
path_mhad00500.kgml: Found a trail of span 3 without skipping any vertex
path_mhad00500.kgml: 130 -> 149 -> 193
path_mhad00500.kgml: R11262 -> R01557 -> R09945
path_mhad00500.kgml: mhad:B586_01785 -> mhad:B586_01785 -> mhad:B586_01780
path_mhad00500.kgml: {3.2.1.1, 3.2.1.133, 3.2.1.2} -> 5.4.99.16 -> 2.7.1.175
path_mhad00500.kgml:
path_mhad00500.kgml: Found a trail of span 2 without skipping any vertex
path_mhad00500.kgml: 238 -> 193
path_mhad00500.kgml: R02112 -> R09945
path_mhad00500.kgml: mhad:B586_01785 -> mhad:B586_01780
path_mhad00500.kgml: {3.2.1.1, 3.2.1.133, 3.2.1.2} -> 2.7.1.175
path_mhad00500.kgml:
path_mhad00500.kgml: Found a trail of span 2 without skipping any vertex
path_mhad00500.kgml: 130 -> 193
path_mhad00500.kgml: R11262 -> R09945
path_mhad00500.kgml: mhad:B586_01785 -> mhad:B586_01780
path_mhad00500.kgml: {3.2.1.1, 3.2.1.133, 3.2.1.2} -> 2.7.1.175
path_mhad00500.kgml:
path_mhad00500.kgml: Found a trail of span 2 without skipping any vertex
path_mhad00500.kgml: 112 -> 120
path_mhad00500.kgml: R00292 -> R02110
path_mhad00500.kgml: mhad:B586_15815 -> {mhad:B586_08275, mhad:B586_15810}
path_mhad00500.kgml: {2.4.1.11, 2.4.1.242} -> 2.4.1.18
path_mhad00500.kgml:
path_mhad00500.kgml: Found a trail of span 2 without skipping any vertex
path_mhad00500.kgml: 194 -> 120
path_mhad00500.kgml: R09994 -> R02110
path_mhad00500.kgml: mhad:B586_08280 -> {mhad:B586_08275, mhad:B586_15810}
path_mhad00500.kgml: 2.4.99.16 -> 2.4.1.18
path_mhad00500.kgml:
path_mhad00500.kgml: --- 1.92 seconds ---

path_mhad00514.kgml: Other types of O-glycan biosynthesis
path_mhad00514.kgml: Initialization took 0.06 seconds
path_mhad00514.kgml: (not found)
path_mhad00514.kgml: --- 0.12 seconds ---

path_mhad00515.kgml: Mannose type O-glycan biosynthesis
path_mhad00515.kgml: Initialization took 0.06 seconds
path_mhad00515.kgml: (not found)
path_mhad00515.kgml: --- 0.12 seconds ---

path_mhad00520.kgml: Amino sugar and nucleotide sugar metabolism
path_mhad00520.kgml: Initialization took 1.15 seconds
path_mhad00520.kgml:
path_mhad00520.kgml: Found a trail of span 3 containing skipped vertices
path_mhad00520.kgml: 193 -> 194 -> 203
path_mhad00520.kgml: R01819 -> R01818 -> R00885
path_mhad00520.kgml: mhad:B586_17460 -> {mhad:B586_17470, mhad:B586_17765} -> mhad:B586_17515
path_mhad00520.kgml: 5.3.1.8 -> 5.4.2.8 -> 2.7.7.13
path_mhad00520.kgml: Skipped genes: mhad:B586_17485, mhad:B586_17475, mhad:B586_17465
path_mhad00520.kgml:
path_mhad00520.kgml: Found a trail of span 2 containing skipped vertices
path_mhad00520.kgml: 28 -> 24
path_mhad00520.kgml: R00768 -> R02060
path_mhad00520.kgml: mhad:B586_18265 -> mhad:B586_18290
path_mhad00520.kgml: 2.6.1.16 -> 5.4.2.10
path_mhad00520.kgml: Skipped genes: mhad:B586_18280, mhad:B586_18285
path_mhad00520.kgml:
path_mhad00520.kgml: --- 1.42 seconds ---

path_mhad00521.kgml: Streptomycin biosynthesis
path_mhad00521.kgml: Initialization took 0.29 seconds
path_mhad00521.kgml:
path_mhad00521.kgml: Found a trail of span 2 without skipping any vertex
path_mhad00521.kgml: 43 -> 42
path_mhad00521.kgml: R06513 -> R06514
path_mhad00521.kgml: {mhad:B586_14125, mhad:B586_18390} -> mhad:B586_18395
path_mhad00521.kgml: 4.2.1.46 -> 5.1.3.13
path_mhad00521.kgml:
path_mhad00521.kgml: --- 0.42 seconds ---

path_mhad00523.kgml: Polyketide sugar unit biosynthesis
path_mhad00523.kgml: Initialization took 0.15 seconds
path_mhad00523.kgml:
path_mhad00523.kgml: Found a trail of span 2 without skipping any vertex
path_mhad00523.kgml: 26 -> 63
path_mhad00523.kgml: R06513 -> R06514
path_mhad00523.kgml: {mhad:B586_14125, mhad:B586_18390} -> mhad:B586_18395
path_mhad00523.kgml: 4.2.1.46 -> 5.1.3.13
path_mhad00523.kgml:
path_mhad00523.kgml: --- 0.27 seconds ---

path_mhad00525.kgml: Acarbose and validamycin biosynthesis
path_mhad00525.kgml: Initialization took 0.09 seconds
path_mhad00525.kgml: (not found)
path_mhad00525.kgml: --- 0.15 seconds ---

path_mhad00540.kgml: Lipopolysaccharide biosynthesis
path_mhad00540.kgml: Initialization took 0.06 seconds
path_mhad00540.kgml: (not found)
path_mhad00540.kgml: --- 0.12 seconds ---

path_mhad00550.kgml: Peptidoglycan biosynthesis
path_mhad00550.kgml: Initialization took 0.65 seconds
path_mhad00550.kgml:
path_mhad00550.kgml: Found a trail of span 6 containing skipped vertices
path_mhad00550.kgml: 33 -> 32 -> 34 -> 23 -> 35 -> 36
path_mhad00550.kgml: R03193 -> R02783 -> R02788 -> R04617 -> R05630 -> R05032
path_mhad00550.kgml: mhad:B586_10370 -> mhad:B586_10355 -> mhad:B586_10340 -> mhad:B586_10345 -> mhad:B586_10350 -> mhad:B586_10365
path_mhad00550.kgml: 6.3.2.8 -> 6.3.2.9 -> 6.3.2.13 -> 6.3.2.10 -> 2.7.8.13 -> 2.4.1.227
path_mhad00550.kgml: Skipped genes: mhad:B586_10360
path_mhad00550.kgml:
path_mhad00550.kgml: Found a trail of span 3 containing skipped vertices
path_mhad00550.kgml: 29 -> 28 -> 27
path_mhad00550.kgml: R04573 -> R05629 -> R05662
path_mhad00550.kgml: mhad:B586_10345 -> mhad:B586_10350 -> mhad:B586_10365
path_mhad00550.kgml: 6.3.2.10 -> 2.7.8.13 -> 2.4.1.227
path_mhad00550.kgml: Skipped genes: mhad:B586_10355, mhad:B586_10360
path_mhad00550.kgml:
path_mhad00550.kgml: --- 0.93 seconds ---

path_mhad00561.kgml: Glycerolipid metabolism
path_mhad00561.kgml: Initialization took 0.95 seconds
path_mhad00561.kgml: (not found)
path_mhad00561.kgml: --- 1.01 seconds ---

path_mhad00562.kgml: Inositol phosphate metabolism
path_mhad00562.kgml: Initialization took 0.24 seconds
path_mhad00562.kgml: (not found)
path_mhad00562.kgml: --- 0.31 seconds ---

path_mhad00564.kgml: Glycerophospholipid metabolism
path_mhad00564.kgml: Initialization took 1.00 seconds
path_mhad00564.kgml:
path_mhad00564.kgml: Found a trail of span 2 without skipping any vertex
path_mhad00564.kgml: 103 -> 135
path_mhad00564.kgml: R01800 -> R02055
path_mhad00564.kgml: mhad:B586_00135 -> mhad:B586_00130
path_mhad00564.kgml: 2.7.8.8 -> 4.1.1.65
path_mhad00564.kgml:
path_mhad00564.kgml: --- 1.12 seconds ---

path_mhad00565.kgml: Ether lipid metabolism
path_mhad00565.kgml: Initialization took 0.09 seconds
path_mhad00565.kgml: (not found)
path_mhad00565.kgml: --- 0.15 seconds ---

path_mhad00571.kgml: Lipoarabinomannan (LAM) biosynthesis
path_mhad00571.kgml: Initialization took 0.39 seconds
path_mhad00571.kgml:
path_mhad00571.kgml: Found a trail of span 2 without skipping any vertex
path_mhad00571.kgml: 4 -> 67
path_mhad00571.kgml: R12038 -> R12039
path_mhad00571.kgml: mhad:B586_14000 -> mhad:B586_14005
path_mhad00571.kgml: 2.4.1.345 -> 2.3.1.265
path_mhad00571.kgml:
path_mhad00571.kgml: --- 0.52 seconds ---

path_mhad00572.kgml: Arabinogalactan biosynthesis - Mycobacterium
path_mhad00572.kgml: Initialization took 0.44 seconds
path_mhad00572.kgml: (not found)
path_mhad00572.kgml: --- 0.49 seconds ---

path_mhad00592.kgml: alpha-Linolenic acid metabolism
path_mhad00592.kgml: Initialization took 0.06 seconds
path_mhad00592.kgml: (not found)
path_mhad00592.kgml: --- 0.11 seconds ---

path_mhad00600.kgml: Sphingolipid metabolism
path_mhad00600.kgml: Initialization took 0.09 seconds
path_mhad00600.kgml: (not found)
path_mhad00600.kgml: --- 0.15 seconds ---

path_mhad00620.kgml: Pyruvate metabolism
path_mhad00620.kgml: Initialization took 6.41 seconds
path_mhad00620.kgml:
path_mhad00620.kgml: Found a trail of span 3 without skipping any vertex
path_mhad00620.kgml: 123 -> 55 -> 124
path_mhad00620.kgml: R00014 -> R03270 -> R02569
path_mhad00620.kgml: {mhad:B586_08620, mhad:B586_08625, mhad:B586_09915, mhad:B586_16835, mhad:B586_16840} -> {mhad:B586_08620, mhad:B586_08625, mhad:B586_09915, mhad:B586_16835, mhad:B586_16840} -> {mhad:B586_08630, mhad:B586_16830}
path_mhad00620.kgml: {1.2.4.1, 2.2.1.6, 4.1.1.1} -> 1.2.4.1 -> 2.3.1.12
path_mhad00620.kgml:
path_mhad00620.kgml: Found a trail of span 2 without skipping any vertex
path_mhad00620.kgml: 97 -> 129
path_mhad00620.kgml: R00230 -> R00315
path_mhad00620.kgml: mhad:B586_00340 -> mhad:B586_00335
path_mhad00620.kgml: 2.3.1.8 -> {2.7.2.1, 2.7.2.15}
path_mhad00620.kgml:
path_mhad00620.kgml: Found a trail of span 2 without skipping any vertex
path_mhad00620.kgml: 86 -> 80
path_mhad00620.kgml: R00342 -> R00214
path_mhad00620.kgml: mhad:B586_07795 -> {mhad:B586_07800, mhad:B586_09385}
path_mhad00620.kgml: {1.1.1.299, 1.1.1.37} -> {1.1.1.38, 1.1.1.39}
path_mhad00620.kgml:
path_mhad00620.kgml: --- 6.94 seconds ---

path_mhad00621.kgml: Dioxin degradation
path_mhad00621.kgml: Initialization took 0.06 seconds
path_mhad00621.kgml: (not found)
path_mhad00621.kgml: --- 0.13 seconds ---

path_mhad00622.kgml: Xylene degradation
path_mhad00622.kgml: Initialization took 0.06 seconds
path_mhad00622.kgml: (not found)
path_mhad00622.kgml: --- 0.13 seconds ---

path_mhad00623.kgml: Toluene degradation
path_mhad00623.kgml: Initialization took 0.10 seconds
path_mhad00623.kgml: (not found)
path_mhad00623.kgml: --- 0.14 seconds ---

path_mhad00625.kgml: Chloroalkane and chloroalkene degradation
path_mhad00625.kgml: Initialization took 0.25 seconds
path_mhad00625.kgml: (not found)
path_mhad00625.kgml: --- 0.31 seconds ---

path_mhad00626.kgml: Naphthalene degradation
path_mhad00626.kgml: Initialization took 0.06 seconds
path_mhad00626.kgml: (not found)
path_mhad00626.kgml: --- 0.12 seconds ---

path_mhad00627.kgml: Aminobenzoate degradation
path_mhad00627.kgml: Initialization took 1.55 seconds
path_mhad00627.kgml: (not found)
path_mhad00627.kgml: --- 1.61 seconds ---

path_mhad00630.kgml: Glyoxylate and dicarboxylate metabolism
path_mhad00630.kgml: Initialization took 3.15 seconds
path_mhad00630.kgml: (not found)
path_mhad00630.kgml: --- 3.21 seconds ---

path_mhad00640.kgml: Propanoate metabolism
path_mhad00640.kgml: Initialization took 6.41 seconds
path_mhad00640.kgml:
path_mhad00640.kgml: Found a trail of span 3 containing skipped vertices
path_mhad00640.kgml: 78 -> 99 -> 59
path_mhad00640.kgml: R03045 -> R04432 -> R01859
path_mhad00640.kgml: {mhad:B586_01225, mhad:B586_03175, mhad:B586_04550, mhad:B586_04725, mhad:B586_04950, mhad:B586_05760, mhad:B586_06010, mhad:B586_06350, mhad:B586_06940, mhad:B586_06945, mhad:B586_08640, mhad:B586_12445, mhad:B586_13230, mhad:B586_14410, mhad:B586_15855, mhad:B586_18880, mhad:B586_18890, mhad:B586_19060, mhad:B586_19745} -> {mhad:B586_01155, mhad:B586_01610, mhad:B586_01755, mhad:B586_06370, mhad:B586_12045, mhad:B586_16330} -> {mhad:B586_06360, mhad:B586_08600, mhad:B586_09885, mhad:B586_17640, mhad:B586_17665}
path_mhad00640.kgml: {4.2.1.116, 4.2.1.17} -> 1.3.8.7 -> 6.4.1.3
path_mhad00640.kgml: Skipped genes: mhad:B586_06355, mhad:B586_06365
path_mhad00640.kgml:
path_mhad00640.kgml: Found a trail of span 2 containing skipped vertices
path_mhad00640.kgml: 119 -> 14
path_mhad00640.kgml: R00238 -> R00742
path_mhad00640.kgml: {mhad:B586_01045, mhad:B586_04525, mhad:B586_04580, mhad:B586_04680, mhad:B586_05755, mhad:B586_06055, mhad:B586_06965, mhad:B586_08245, mhad:B586_11645} -> {mhad:B586_06005, mhad:B586_08600, mhad:B586_09885, mhad:B586_17665}
path_mhad00640.kgml: 2.3.1.9 -> 6.4.1.2
path_mhad00640.kgml: Skipped genes: mhad:B586_06045, mhad:B586_06050
path_mhad00640.kgml:
path_mhad00640.kgml: Found a trail of span 2 without skipping any vertex
path_mhad00640.kgml: 52 -> 68
path_mhad00640.kgml: R00921 -> R01353
path_mhad00640.kgml: mhad:B586_00340 -> mhad:B586_00335
path_mhad00640.kgml: {2.3.1.222, 2.3.1.8} -> {2.7.2.1, 2.7.2.15}
path_mhad00640.kgml:
path_mhad00640.kgml: --- 6.69 seconds ---

path_mhad00643.kgml: Styrene degradation
path_mhad00643.kgml: Initialization took 0.09 seconds
path_mhad00643.kgml: (not found)
path_mhad00643.kgml: --- 0.16 seconds ---

path_mhad00650.kgml: Butanoate metabolism
path_mhad00650.kgml: Initialization took 5.61 seconds
path_mhad00650.kgml:
path_mhad00650.kgml: Found a trail of span 4 containing skipped vertices
path_mhad00650.kgml: 57 -> 59 -> 61 -> 64
path_mhad00650.kgml: R00238 -> R01975 -> R03276 -> R03026
path_mhad00650.kgml: {mhad:B586_01045, mhad:B586_04525, mhad:B586_04580, mhad:B586_04680, mhad:B586_05755, mhad:B586_06055, mhad:B586_06965, mhad:B586_08245, mhad:B586_11645} -> mhad:B586_05760 -> mhad:B586_05760 -> {mhad:B586_01225, mhad:B586_03175, mhad:B586_04550, mhad:B586_04725, mhad:B586_04950, mhad:B586_05760, mhad:B586_06010, mhad:B586_06350, mhad:B586_06940, mhad:B586_06945, mhad:B586_08640, mhad:B586_12445, mhad:B586_13230, mhad:B586_14410, mhad:B586_15855, mhad:B586_18880, mhad:B586_18890, mhad:B586_19060, mhad:B586_19745}
path_mhad00650.kgml: 2.3.1.9 -> 1.1.1.35 -> 5.1.2.3 -> 4.2.1.17
path_mhad00650.kgml: Skipped genes: mhad:B586_06955
path_mhad00650.kgml:
path_mhad00650.kgml: --- 5.86 seconds ---

path_mhad00660.kgml: C5-Branched dibasic acid metabolism
path_mhad00660.kgml: Initialization took 0.34 seconds
path_mhad00660.kgml:
path_mhad00660.kgml: Found a trail of span 3 containing skipped vertices
path_mhad00660.kgml: 31 -> 96 -> 97
path_mhad00660.kgml: R03896 -> R03898 -> R00994
path_mhad00660.kgml: {mhad:B586_15625, mhad:B586_15630} -> {mhad:B586_15625, mhad:B586_15630} -> mhad:B586_15670
path_mhad00660.kgml: 4.2.1.35 -> 4.2.1.35 -> 1.1.1.85
path_mhad00660.kgml: Skipped genes: mhad:B586_15660, mhad:B586_15655
path_mhad00660.kgml:
path_mhad00660.kgml: --- 0.47 seconds ---

path_mhad00670.kgml: One carbon pool by folate
path_mhad00670.kgml: Initialization took 0.30 seconds
path_mhad00670.kgml:
path_mhad00670.kgml: Found a trail of span 4 without skipping any vertex
path_mhad00670.kgml: 68 -> 23 -> 24 -> 52
path_mhad00670.kgml: {R00937, R00940} -> {R00936, R00939} -> {R02235, R02236} -> R02101
path_mhad00670.kgml: mhad:B586_14835 -> mhad:B586_14835 -> mhad:B586_14835 -> mhad:B586_14840
path_mhad00670.kgml: {1.5.1.3, 1.5.1.3} -> {1.5.1.3, 1.5.1.3} -> {1.5.1.3, 1.5.1.3} -> 2.1.1.45
path_mhad00670.kgml:
path_mhad00670.kgml: Found a trail of span 3 without skipping any vertex
path_mhad00670.kgml: 20 -> 51 -> 50
path_mhad00670.kgml: R04326 -> R04560 -> R04325
path_mhad00670.kgml: mhad:B586_06300 -> mhad:B586_06305 -> mhad:B586_06300
path_mhad00670.kgml: 2.1.2.2 -> 2.1.2.3 -> 2.1.2.2
path_mhad00670.kgml:
path_mhad00670.kgml: --- 0.67 seconds ---

path_mhad00680.kgml: Methane metabolism
path_mhad00680.kgml: Initialization took 1.20 seconds
path_mhad00680.kgml:
path_mhad00680.kgml: Found a trail of span 3 without skipping any vertex
path_mhad00680.kgml: 229 -> 235 -> 237
path_mhad00680.kgml: R09398 -> R09399 -> R09400
path_mhad00680.kgml: mhad:B586_17490 -> mhad:B586_17495 -> mhad:B586_17495
path_mhad00680.kgml: 2.7.8.28 -> 6.3.2.31 -> 6.3.2.34
path_mhad00680.kgml:
path_mhad00680.kgml: Found a trail of span 2 without skipping any vertex
path_mhad00680.kgml: 203 -> 204
path_mhad00680.kgml: R00315 -> R00230
path_mhad00680.kgml: mhad:B586_00335 -> mhad:B586_00340
path_mhad00680.kgml: {2.7.2.1, 2.7.2.15} -> 2.3.1.8
path_mhad00680.kgml:
path_mhad00680.kgml: --- 1.40 seconds ---

path_mhad00730.kgml: Thiamine metabolism
path_mhad00730.kgml: Initialization took 0.23 seconds
path_mhad00730.kgml:
path_mhad00730.kgml: Found a trail of span 2 without skipping any vertex
path_mhad00730.kgml: 94 -> 75
path_mhad00730.kgml: R03472 -> R04509
path_mhad00730.kgml: mhad:B586_00235 -> mhad:B586_00240
path_mhad00730.kgml: 4.1.99.17 -> 2.7.4.7
path_mhad00730.kgml:
path_mhad00730.kgml: Found a trail of span 2 containing skipped vertices
path_mhad00730.kgml: 70 -> 69
path_mhad00730.kgml: R07463 -> R10247
path_mhad00730.kgml: mhad:B586_00300 -> mhad:B586_00290
path_mhad00730.kgml: 1.4.3.19 -> 2.8.1.10
path_mhad00730.kgml: Skipped genes: mhad:B586_00295
path_mhad00730.kgml:
path_mhad00730.kgml: --- 0.39 seconds ---

path_mhad00740.kgml: Riboflavin metabolism
path_mhad00740.kgml: Initialization took 0.20 seconds
path_mhad00740.kgml:
path_mhad00740.kgml: Found a trail of span 3 without skipping any vertex
path_mhad00740.kgml: 32 -> 41 -> 42
path_mhad00740.kgml: R07281 -> R04457 -> R00066
path_mhad00740.kgml: mhad:B586_13460 -> mhad:B586_13455 -> {mhad:B586_06960, mhad:B586_13465}
path_mhad00740.kgml: 4.1.99.12 -> 2.5.1.78 -> 2.5.1.9
path_mhad00740.kgml:
path_mhad00740.kgml: Found a trail of span 3 containing skipped vertices
path_mhad00740.kgml: 38 -> 39 -> 40
path_mhad00740.kgml: R00425 -> R03459 -> R03458
path_mhad00740.kgml: mhad:B586_13460 -> mhad:B586_13480 -> mhad:B586_13480
path_mhad00740.kgml: 3.5.4.25 -> 3.5.4.26 -> 1.1.1.193
path_mhad00740.kgml: Skipped genes: mhad:B586_13465
path_mhad00740.kgml:
path_mhad00740.kgml: --- 0.42 seconds ---

path_mhad00750.kgml: Vitamin B6 metabolism
path_mhad00750.kgml: Initialization took 0.15 seconds
path_mhad00750.kgml: (not found)
path_mhad00750.kgml: --- 0.24 seconds ---

path_mhad00760.kgml: Nicotinate and nicotinamide metabolism
path_mhad00760.kgml: Initialization took 0.65 seconds
path_mhad00760.kgml:
path_mhad00760.kgml: Found a trail of span 3 without skipping any vertex
path_mhad00760.kgml: 71 -> 72 -> 73
path_mhad00760.kgml: R00481 -> R04292 -> R03348
path_mhad00760.kgml: mhad:B586_12810 -> mhad:B586_12815 -> mhad:B586_12805
path_mhad00760.kgml: 1.4.3.16 -> 2.5.1.72 -> 2.4.2.19
path_mhad00760.kgml:
path_mhad00760.kgml: --- 0.79 seconds ---

path_mhad00770.kgml: Pantothenate and CoA biosynthesis
path_mhad00770.kgml: Initialization took 0.93 seconds
path_mhad00770.kgml:
path_mhad00770.kgml: Found a trail of span 3 without skipping any vertex
path_mhad00770.kgml: 93 -> 76 -> 71
path_mhad00770.kgml: R00489 -> R02473 -> R03018
path_mhad00770.kgml: mhad:B586_04275 -> mhad:B586_04270 -> {mhad:B586_04280, mhad:B586_07040}
path_mhad00770.kgml: {4.1.1.11, 4.1.1.15} -> 6.3.2.1 -> 2.7.1.33
path_mhad00770.kgml:
path_mhad00770.kgml: Found a trail of span 2 without skipping any vertex
path_mhad00770.kgml: 82 -> 81
path_mhad00770.kgml: R00006 -> R03051
path_mhad00770.kgml: {mhad:B586_04745, mhad:B586_11850, mhad:B586_15695, mhad:B586_15700, mhad:B586_18540, mhad:B586_19865, mhad:B586_19915} -> mhad:B586_15690
path_mhad00770.kgml: 2.2.1.6 -> 1.1.1.86
path_mhad00770.kgml:
path_mhad00770.kgml: --- 1.15 seconds ---

path_mhad00780.kgml: Biotin metabolism
path_mhad00780.kgml: Initialization took 0.34 seconds
path_mhad00780.kgml:
path_mhad00780.kgml: Found a trail of span 4 containing skipped vertices
path_mhad00780.kgml: 34 -> 32 -> 31 -> 30
path_mhad00780.kgml: R03210 -> R03231 -> R03182 -> R01078
path_mhad00780.kgml: mhad:B586_12855 -> mhad:B586_12860 -> mhad:B586_12850 -> {mhad:B586_11125, mhad:B586_12840}
path_mhad00780.kgml: 2.3.1.47 -> 2.6.1.62 -> 6.3.3.3 -> 2.8.1.6
path_mhad00780.kgml: Skipped genes: mhad:B586_12845
path_mhad00780.kgml:
path_mhad00780.kgml: Found a trail of span 4 containing skipped vertices
path_mhad00780.kgml: 45 -> 32 -> 31 -> 30
path_mhad00780.kgml: R10124 -> R03231 -> R03182 -> R01078
path_mhad00780.kgml: mhad:B586_12855 -> mhad:B586_12860 -> mhad:B586_12850 -> {mhad:B586_11125, mhad:B586_12840}
path_mhad00780.kgml: 2.3.1.47 -> 2.6.1.62 -> 6.3.3.3 -> 2.8.1.6
path_mhad00780.kgml: Skipped genes: mhad:B586_12845
path_mhad00780.kgml:
path_mhad00780.kgml: --- 0.56 seconds ---

path_mhad00785.kgml: Lipoic acid metabolism
path_mhad00785.kgml: Initialization took 0.06 seconds
path_mhad00785.kgml:
path_mhad00785.kgml: Found a trail of span 2 without skipping any vertex
path_mhad00785.kgml: 5 -> 6
path_mhad00785.kgml: R07768 -> R07769
path_mhad00785.kgml: mhad:B586_10085 -> mhad:B586_10090
path_mhad00785.kgml: 2.8.1.8 -> 2.3.1.181
path_mhad00785.kgml:
path_mhad00785.kgml: Found a trail of span 2 without skipping any vertex
path_mhad00785.kgml: 11 -> 10
path_mhad00785.kgml: R07766 -> R07767
path_mhad00785.kgml: mhad:B586_10090 -> mhad:B586_10085
path_mhad00785.kgml: 2.3.1.181 -> 2.8.1.8
path_mhad00785.kgml:
path_mhad00785.kgml: --- 0.24 seconds ---

path_mhad00790.kgml: Folate biosynthesis
path_mhad00790.kgml: Initialization took 0.80 seconds
path_mhad00790.kgml:
path_mhad00790.kgml: Found a trail of span 4 without skipping any vertex
path_mhad00790.kgml: 171 -> 75 -> 74 -> 72
path_mhad00790.kgml: R11073 -> R03504 -> R03503 -> R03067
path_mhad00790.kgml: mhad:B586_04245 -> mhad:B586_04245 -> mhad:B586_04250 -> {mhad:B586_04240, mhad:B586_07655}
path_mhad00790.kgml: 5.1.99.8 -> 4.1.2.25 -> 2.7.6.3 -> 2.5.1.15
path_mhad00790.kgml:
path_mhad00790.kgml: Found a trail of span 3 without skipping any vertex
path_mhad00790.kgml: 171 -> 75 -> 73
path_mhad00790.kgml: R11073 -> R03504 -> R03066
path_mhad00790.kgml: mhad:B586_04245 -> mhad:B586_04245 -> {mhad:B586_04240, mhad:B586_07655}
path_mhad00790.kgml: 5.1.99.8 -> 4.1.2.25 -> 2.5.1.15
path_mhad00790.kgml:
path_mhad00790.kgml: Found a trail of span 2 containing skipped vertices
path_mhad00790.kgml: 117 -> 94
path_mhad00790.kgml: R11372 -> R09395
path_mhad00790.kgml: mhad:B586_05830 -> mhad:B586_05840
path_mhad00790.kgml: 4.6.1.17 -> 2.8.1.12
path_mhad00790.kgml: Skipped genes: mhad:B586_05835
path_mhad00790.kgml:
path_mhad00790.kgml: --- 1.14 seconds ---

path_mhad00860.kgml: Porphyrin and chlorophyll metabolism
path_mhad00860.kgml: Initialization took 2.81 seconds
path_mhad00860.kgml:
path_mhad00860.kgml: Found a trail of span 4 without skipping any vertex
path_mhad00860.kgml: 274 -> 273 -> 270 -> 271
path_mhad00860.kgml: R00036 -> R00084 -> R03165 -> R03194
path_mhad00860.kgml: {mhad:B586_18420, mhad:B586_19455} -> mhad:B586_19465 -> {mhad:B586_00985, mhad:B586_19460} -> {mhad:B586_15060, mhad:B586_19460}
path_mhad00860.kgml: 4.2.1.24 -> 2.5.1.61 -> 4.2.1.75 -> 2.1.1.107
path_mhad00860.kgml:
path_mhad00860.kgml: Found a trail of span 3 containing skipped vertices
path_mhad00860.kgml: 289 -> 290 -> 291
path_mhad00860.kgml: R03948 -> R05217 -> R05180
path_mhad00860.kgml: mhad:B586_10805 -> mhad:B586_10815 -> mhad:B586_10805
path_mhad00860.kgml: 2.1.1.130 -> 1.14.13.83 -> 2.1.1.131
path_mhad00860.kgml: Skipped genes: mhad:B586_10810
path_mhad00860.kgml:
path_mhad00860.kgml: Found a trail of span 2 containing skipped vertices
path_mhad00860.kgml: 294 -> 317
path_mhad00860.kgml: R05150 -> R05149
path_mhad00860.kgml: mhad:B586_10795 -> mhad:B586_10785
path_mhad00860.kgml: 1.3.1.54 -> 2.1.1.132
path_mhad00860.kgml: Skipped genes: mhad:B586_10790
path_mhad00860.kgml:
path_mhad00860.kgml: Found a trail of span 2 without skipping any vertex
path_mhad00860.kgml: 269 -> 408
path_mhad00860.kgml: R03197 -> R04178
path_mhad00860.kgml: mhad:B586_14405 -> mhad:B586_14400
path_mhad00860.kgml: 4.1.1.37 -> 1.3.3.15
path_mhad00860.kgml:
path_mhad00860.kgml: --- 3.41 seconds ---

path_mhad00900.kgml: Terpenoid backbone biosynthesis
path_mhad00900.kgml: Initialization took 1.00 seconds
path_mhad00900.kgml: (not found)
path_mhad00900.kgml: --- 1.06 seconds ---

path_mhad00903.kgml: Limonene and pinene degradation
path_mhad00903.kgml: Initialization took 1.38 seconds
path_mhad00903.kgml: (not found)
path_mhad00903.kgml: --- 1.43 seconds ---

path_mhad00910.kgml: Nitrogen metabolism
path_mhad00910.kgml: Initialization took 0.73 seconds
path_mhad00910.kgml:
path_mhad00910.kgml: Found a trail of span 2 containing skipped vertices
path_mhad00910.kgml: 150 -> 25
path_mhad00910.kgml: R09497 -> R00798
path_mhad00910.kgml: {mhad:B586_07365, mhad:B586_07370, mhad:B586_07380} -> {mhad:B586_07365, mhad:B586_07370, mhad:B586_07380}
path_mhad00910.kgml: 1.7.5.1 -> ?
path_mhad00910.kgml: Skipped genes: mhad:B586_07375
path_mhad00910.kgml:
path_mhad00910.kgml: --- 0.87 seconds ---

path_mhad00920.kgml: Sulfur metabolism
path_mhad00920.kgml: Initialization took 1.24 seconds
path_mhad00920.kgml:
path_mhad00920.kgml: Found a trail of span 2 without skipping any vertex
path_mhad00920.kgml: 109 -> 103
path_mhad00920.kgml: R00586 -> R00897
path_mhad00920.kgml: mhad:B586_09390 -> {mhad:B586_03930, mhad:B586_09395}
path_mhad00920.kgml: 2.3.1.30 -> {2.5.1.47, 2.5.1.65}
path_mhad00920.kgml:
path_mhad00920.kgml: Found a trail of span 2 without skipping any vertex
path_mhad00920.kgml: 160 -> 159
path_mhad00920.kgml: R00529 -> R00509
path_mhad00920.kgml: {mhad:B586_08005, mhad:B586_08010} -> mhad:B586_08010
path_mhad00920.kgml: 2.7.7.4 -> 2.7.1.25
path_mhad00920.kgml:
path_mhad00920.kgml: Found a trail of span 2 without skipping any vertex
path_mhad00920.kgml: 42 -> 39
path_mhad00920.kgml: R00529 -> R00509
path_mhad00920.kgml: {mhad:B586_08005, mhad:B586_08010} -> mhad:B586_08010
path_mhad00920.kgml: 2.7.7.4 -> 2.7.1.25
path_mhad00920.kgml:
path_mhad00920.kgml: Found a trail of span 2 without skipping any vertex
path_mhad00920.kgml: 48 -> 29
path_mhad00920.kgml: R02021 -> R00859
path_mhad00920.kgml: mhad:B586_09175 -> mhad:B586_09180
path_mhad00920.kgml: 1.8.4.8 -> 1.8.7.1
path_mhad00920.kgml:
path_mhad00920.kgml: Found a trail of span 2 without skipping any vertex
path_mhad00920.kgml: 150 -> 149
path_mhad00920.kgml: R02021 -> R00859
path_mhad00920.kgml: mhad:B586_09175 -> mhad:B586_09180
path_mhad00920.kgml: 1.8.4.8 -> 1.8.7.1
path_mhad00920.kgml:
path_mhad00920.kgml: --- 1.56 seconds ---

path_mhad00930.kgml: Caprolactam degradation
path_mhad00930.kgml: Initialization took 1.18 seconds
path_mhad00930.kgml: (not found)
path_mhad00930.kgml: --- 1.24 seconds ---

path_mhad00970.kgml: Aminoacyl-tRNA biosynthesis
path_mhad00970.kgml: Initialization took 1.29 seconds
path_mhad00970.kgml: (not found)
path_mhad00970.kgml: --- 1.35 seconds ---

path_mhad00983.kgml: Drug metabolism - other enzymes
path_mhad00983.kgml: Initialization took 0.23 seconds
path_mhad00983.kgml:
path_mhad00983.kgml: Found a trail of span 2 containing skipped vertices
path_mhad00983.kgml: 90 -> 74
path_mhad00983.kgml: R08240 -> R08244
path_mhad00983.kgml: {mhad:B586_11760, mhad:B586_18170, mhad:B586_18175} -> mhad:B586_18140
path_mhad00983.kgml: 1.1.1.205 -> 6.3.5.2
path_mhad00983.kgml: Skipped genes: mhad:B586_18165, mhad:B586_18155
path_mhad00983.kgml:
path_mhad00983.kgml: --- 0.34 seconds ---

path_mhad00984.kgml: Steroid degradation
path_mhad00984.kgml: Initialization took 0.38 seconds
path_mhad00984.kgml:
path_mhad00984.kgml: Found a trail of span 3 without skipping any vertex
path_mhad00984.kgml: 18 -> 23 -> 26
path_mhad00984.kgml: R09819 -> R04597 -> R09883
path_mhad00984.kgml: {mhad:B586_04445, mhad:B586_04460} -> mhad:B586_04455 -> mhad:B586_04450
path_mhad00984.kgml: 1.14.14.12 -> 1.13.11.25 -> 3.7.1.17
path_mhad00984.kgml:
path_mhad00984.kgml: Found a trail of span 2 containing skipped vertices
path_mhad00984.kgml: 32 -> 34
path_mhad00984.kgml: R09884 -> R09860
path_mhad00984.kgml: mhad:B586_04625 -> {mhad:B586_04440, mhad:B586_04665}
path_mhad00984.kgml: 1.3.99.4 -> 1.14.15.30
path_mhad00984.kgml: Skipped genes: mhad:B586_04660
path_mhad00984.kgml:
path_mhad00984.kgml: --- 0.56 seconds ---

path_mhad01040.kgml: Biosynthesis of unsaturated fatty acids
path_mhad01040.kgml: Initialization took 0.35 seconds
path_mhad01040.kgml: (not found)
path_mhad01040.kgml: --- 0.39 seconds ---

path_mhad01053.kgml: Biosynthesis of siderophore group nonribosomal peptides
path_mhad01053.kgml: Initialization took 0.08 seconds
path_mhad01053.kgml: (not found)
path_mhad01053.kgml: --- 0.13 seconds ---

--- 149.62 seconds ---
