# Supplementary material for: CoMetGeNe: mining conserved neighborhood patterns in metabolic and genomic contexts
Source: BMC Bioinformatics. 2019 Jan 10;20:19. doi: 10.1186/s12859-018-2542-2 (PMC6327494; doi:10.1186/s12859-018-2542-2)
Supplement: Supplementary file 14 — Trail finding results for completely assembled representative bacterial genomes present in NCBI Genomes. Of the 1,545 fully assembled representative bacterial genomes in NCBI, corresponding entries have been identified in KEGG for 1,467 species, for which trail finding has been performed for all combinations of gap parameters δG and δD ranging from 0 to 3. This additional file is available from https://doi.org/10.6084/m9.figshare.7288769. (GZ 178,532 kb) [file 12859_2018_2542_MOESM14_ESM.gz › results/emu_dG2_dD1.hnet]

--- delta_G = 2, delta_D = 1 ---

path_emu00010.kgml: Glycolysis / Gluconeogenesis
path_emu00010.kgml: Initialization took 2.14 seconds
path_emu00010.kgml:
path_emu00010.kgml: Found a trail of span 4 containing skipped vertices
path_emu00010.kgml: 58 -> 57 -> 76 -> [56] -> 55
path_emu00010.kgml: R01015 -> R01061 -> R01512 -> [R01518] -> R00658
path_emu00010.kgml: emu:EMQU_2014 -> emu:EMQU_2016 -> emu:EMQU_2015 -> [emu:EMQU_0077] -> emu:EMQU_2013
path_emu00010.kgml: 5.3.1.1 -> {1.2.1.12, 1.2.1.59} -> 2.7.2.3 -> [{5.4.2.11, 5.4.2.12}] -> 4.2.1.11
path_emu00010.kgml:
path_emu00010.kgml: Found a trail of span 4 containing skipped vertices
path_emu00010.kgml: 75 -> 49 -> 50 -> [124] -> 48
path_emu00010.kgml: R07618 -> R03270 -> R02569 -> [R01196] -> R00014
path_emu00010.kgml: emu:EMQU_1182 -> {emu:EMQU_1179, emu:EMQU_1180} -> emu:EMQU_1181 -> [emu:EMQU_1629] -> {emu:EMQU_1179, emu:EMQU_1180}
path_emu00010.kgml: 1.8.1.4 -> 1.2.4.1 -> 2.3.1.12 -> [{1.2.7.1, 1.2.7.11}] -> {1.2.4.1, 2.2.1.6, 4.1.1.1}
path_emu00010.kgml:
path_emu00010.kgml: Found a trail of span 2 containing skipped vertices
path_emu00010.kgml: 81 -> [67] -> 63
path_emu00010.kgml: R05133 -> [R02739] -> R00959
path_emu00010.kgml: {emu:EMQU_0024, emu:EMQU_0258, emu:EMQU_0299, emu:EMQU_0474, emu:EMQU_0608, emu:EMQU_1037, emu:EMQU_1927, emu:EMQU_1928, emu:EMQU_2172, emu:EMQU_2185} -> [emu:EMQU_1768] -> emu:EMQU_1925
path_emu00010.kgml: 3.2.1.86 -> [{5.1.3.15, 5.3.1.9}] -> {5.4.2.2, 5.4.2.5}
path_emu00010.kgml: Skipped genes: emu:EMQU_1926
path_emu00010.kgml:
path_emu00010.kgml: Found a trail of span 2 containing skipped vertices
path_emu00010.kgml: 82 -> [67] -> 63
path_emu00010.kgml: R05134 -> [R02739] -> R00959
path_emu00010.kgml: {emu:EMQU_0024, emu:EMQU_0258, emu:EMQU_0299, emu:EMQU_0474, emu:EMQU_0608, emu:EMQU_1037, emu:EMQU_1927, emu:EMQU_1928, emu:EMQU_2172, emu:EMQU_2185} -> [emu:EMQU_1768] -> emu:EMQU_1925
path_emu00010.kgml: 3.2.1.86 -> [{5.1.3.15, 5.3.1.9}] -> {5.4.2.2, 5.4.2.5}
path_emu00010.kgml: Skipped genes: emu:EMQU_1926
path_emu00010.kgml:
path_emu00010.kgml: --- 4.14 seconds ---

path_emu00020.kgml: Citrate cycle (TCA cycle)
path_emu00020.kgml: Initialization took 0.08 seconds
path_emu00020.kgml:
path_emu00020.kgml: Found a trail of span 4 containing skipped vertices
path_emu00020.kgml: 80 -> 82 -> [101] -> 75 -> 77
path_emu00020.kgml: R07618 -> R02569 -> [R01196] -> R00014 -> R03270
path_emu00020.kgml: emu:EMQU_1182 -> emu:EMQU_1181 -> [emu:EMQU_1629] -> {emu:EMQU_1179, emu:EMQU_1180} -> {emu:EMQU_1179, emu:EMQU_1180}
path_emu00020.kgml: 1.8.1.4 -> 2.3.1.12 -> [{1.2.7.1, 1.2.7.11}] -> {1.2.4.1, 2.2.1.6, 4.1.1.1} -> 1.2.4.1
path_emu00020.kgml:
path_emu00020.kgml: --- 1.42 seconds ---

path_emu00030.kgml: Pentose phosphate pathway
path_emu00030.kgml: Initialization took 1.30 seconds
path_emu00030.kgml:
path_emu00030.kgml: Found a trail of span 3 containing skipped vertices
path_emu00030.kgml: 77 -> 46 -> 49
path_emu00030.kgml: R01827 -> R01641 -> R01830
path_emu00030.kgml: emu:EMQU_2814 -> {emu:EMQU_1275, emu:EMQU_2569, emu:EMQU_2570, emu:EMQU_2812} -> {emu:EMQU_1275, emu:EMQU_2569, emu:EMQU_2570, emu:EMQU_2812}
path_emu00030.kgml: 2.2.1.2 -> 2.2.1.1 -> 2.2.1.1
path_emu00030.kgml: Skipped genes: emu:EMQU_2813
path_emu00030.kgml:
path_emu00030.kgml: Found a trail of span 2 without skipping any vertex
path_emu00030.kgml: 60 -> 38
path_emu00030.kgml: R01541 -> R05605
path_emu00030.kgml: {emu:EMQU_0235, emu:EMQU_2178} -> emu:EMQU_0234
path_emu00030.kgml: {2.7.1.178, 2.7.1.45} -> {4.1.2.14, 4.1.2.55}
path_emu00030.kgml:
path_emu00030.kgml: --- 1.76 seconds ---

path_emu00040.kgml: Pentose and glucuronate interconversions
path_emu00040.kgml: Initialization took 0.55 seconds
path_emu00040.kgml:
path_emu00040.kgml: Found a trail of span 3 without skipping any vertex
path_emu00040.kgml: 106 -> 107 -> 105
path_emu00040.kgml: R01983 -> R02555 -> R01540
path_emu00040.kgml: emu:EMQU_2655 -> emu:EMQU_2653 -> emu:EMQU_2654
path_emu00040.kgml: 5.3.1.12 -> 1.1.1.58 -> 4.2.1.7
path_emu00040.kgml:
path_emu00040.kgml: Found a trail of span 2 containing skipped vertices
path_emu00040.kgml: 127 -> 128
path_emu00040.kgml: R01902 -> R01785
path_emu00040.kgml: emu:EMQU_0364 -> emu:EMQU_0362
path_emu00040.kgml: 2.7.1.5 -> 4.1.2.19
path_emu00040.kgml: Skipped genes: emu:EMQU_0363
path_emu00040.kgml:
path_emu00040.kgml: Found a trail of span 2 without skipping any vertex
path_emu00040.kgml: 64 -> 78
path_emu00040.kgml: R07125 -> R03244
path_emu00040.kgml: emu:EMQU_2055 -> emu:EMQU_2054
path_emu00040.kgml: 4.1.1.85 -> 5.1.3.22
path_emu00040.kgml:
path_emu00040.kgml: Found a trail of span 2 containing skipped vertices
path_emu00040.kgml: 106 -> [107] -> 105
path_emu00040.kgml: R01983 -> [R02555] -> R01540
path_emu00040.kgml: emu:EMQU_2655 -> [emu:EMQU_2653] -> emu:EMQU_2654
path_emu00040.kgml: 5.3.1.12 -> [1.1.1.58] -> 4.2.1.7
path_emu00040.kgml:
path_emu00040.kgml: --- 0.88 seconds ---

path_emu00051.kgml: Fructose and mannose metabolism
path_emu00051.kgml: Initialization took 3.35 seconds
path_emu00051.kgml:
path_emu00051.kgml: Found a trail of span 3 without skipping any vertex
path_emu00051.kgml: 98 -> 99 -> 101
path_emu00051.kgml: R02437 -> R03014 -> R02263
path_emu00051.kgml: emu:EMQU_0363 -> emu:EMQU_0364 -> emu:EMQU_0362
path_emu00051.kgml: 5.3.1.14 -> 2.7.1.5 -> 4.1.2.19
path_emu00051.kgml:
path_emu00051.kgml: Found a trail of span 2 without skipping any vertex
path_emu00051.kgml: 67 -> 77
path_emu00051.kgml: R02704 -> R02703
path_emu00051.kgml: {emu:EMQU_2366, emu:EMQU_2367, emu:EMQU_2378, emu:EMQU_2380} -> emu:EMQU_2365
path_emu00051.kgml: 2.7.1.197 -> 1.1.1.17
path_emu00051.kgml:
path_emu00051.kgml: Found a trail of span 2 containing skipped vertices
path_emu00051.kgml: 98 -> [99] -> 101
path_emu00051.kgml: R02437 -> [R03014] -> R02263
path_emu00051.kgml: emu:EMQU_0363 -> [emu:EMQU_0364] -> emu:EMQU_0362
path_emu00051.kgml: 5.3.1.14 -> [2.7.1.5] -> 4.1.2.19
path_emu00051.kgml:
path_emu00051.kgml: Found a trail of span 2 without skipping any vertex
path_emu00051.kgml: 54 -> 92
path_emu00051.kgml: R03232 -> R02071
path_emu00051.kgml: {emu:EMQU_0464, emu:EMQU_0465, emu:EMQU_1525, emu:EMQU_1526, emu:EMQU_1527, emu:EMQU_1608, emu:EMQU_2437, emu:EMQU_2438, emu:EMQU_2439, emu:EMQU_2815, emu:EMQU_2816, emu:EMQU_2817, emu:EMQU_2818} -> {emu:EMQU_0463, emu:EMQU_1609}
path_emu00051.kgml: 2.7.1.202 -> 2.7.1.56
path_emu00051.kgml:
path_emu00051.kgml: --- 3.68 seconds ---

path_emu00052.kgml: Galactose metabolism
path_emu00052.kgml: Initialization took 0.83 seconds
path_emu00052.kgml:
path_emu00052.kgml: Found a trail of span 5 without skipping any vertex
path_emu00052.kgml: 76 -> 72 -> 71 -> 69 -> 70
path_emu00052.kgml: R01678 -> R01194 -> R02926 -> R01104 -> R01329
path_emu00052.kgml: {emu:EMQU_1585, emu:EMQU_1586} -> {emu:EMQU_1388, emu:EMQU_1587} -> {emu:EMQU_1388, emu:EMQU_1587} -> {emu:EMQU_1388, emu:EMQU_1587} -> {emu:EMQU_1388, emu:EMQU_1587}
path_emu00052.kgml: {3.2.1.108, 3.2.1.23} -> 3.2.1.22 -> 3.2.1.22 -> 3.2.1.22 -> 3.2.1.22
path_emu00052.kgml:
path_emu00052.kgml: Found a trail of span 5 without skipping any vertex
path_emu00052.kgml: 94 -> 69 -> 71 -> 72 -> 70
path_emu00052.kgml: R01105 -> R01104 -> R02926 -> R01194 -> R01329
path_emu00052.kgml: {emu:EMQU_1385, emu:EMQU_1386, emu:EMQU_1585, emu:EMQU_1586, emu:EMQU_2468} -> {emu:EMQU_1388, emu:EMQU_1587} -> {emu:EMQU_1388, emu:EMQU_1587} -> {emu:EMQU_1388, emu:EMQU_1587} -> {emu:EMQU_1388, emu:EMQU_1587}
path_emu00052.kgml: 3.2.1.23 -> 3.2.1.22 -> 3.2.1.22 -> 3.2.1.22 -> 3.2.1.22
path_emu00052.kgml:
path_emu00052.kgml: Found a trail of span 2 without skipping any vertex
path_emu00052.kgml: 172 -> 171
path_emu00052.kgml: R10619 -> R01092
path_emu00052.kgml: {emu:EMQU_0387, emu:EMQU_0513} -> emu:EMQU_0512
path_emu00052.kgml: 5.1.3.3 -> 2.7.1.6
path_emu00052.kgml:
path_emu00052.kgml: Found a trail of span 2 without skipping any vertex
path_emu00052.kgml: 82 -> 79
path_emu00052.kgml: R00955 -> R00291
path_emu00052.kgml: emu:EMQU_1721 -> {emu:EMQU_0915, emu:EMQU_1722}
path_emu00052.kgml: 2.7.7.12 -> 5.1.3.2
path_emu00052.kgml:
path_emu00052.kgml: Found a trail of span 2 without skipping any vertex
path_emu00052.kgml: 67 -> 60
path_emu00052.kgml: R04393 -> R03256
path_emu00052.kgml: {emu:EMQU_1647, emu:EMQU_1648} -> emu:EMQU_1649
path_emu00052.kgml: 2.7.1.207 -> 3.2.1.85
path_emu00052.kgml:
path_emu00052.kgml: --- 29.70 seconds ---

path_emu00053.kgml: Ascorbate and aldarate metabolism
path_emu00053.kgml: Initialization took 0.38 seconds
path_emu00053.kgml:
path_emu00053.kgml: Found a trail of span 4 without skipping any vertex
path_emu00053.kgml: 138 -> 139 -> 166 -> 167
path_emu00053.kgml: R07671 -> R07677 -> R07125 -> R03244
path_emu00053.kgml: {emu:EMQU_0280, emu:EMQU_0281, emu:EMQU_0282, emu:EMQU_0286, emu:EMQU_0287, emu:EMQU_2056, emu:EMQU_2057, emu:EMQU_2058, emu:EMQU_2571, emu:EMQU_2572} -> emu:EMQU_2059 -> emu:EMQU_2055 -> emu:EMQU_2054
path_emu00053.kgml: 2.7.1.194 -> ? -> 4.1.1.85 -> 5.1.3.22
path_emu00053.kgml:
path_emu00053.kgml: Found a trail of span 3 containing skipped vertices
path_emu00053.kgml: 138 -> [139] -> 166 -> 167
path_emu00053.kgml: R07671 -> [R07677] -> R07125 -> R03244
path_emu00053.kgml: {emu:EMQU_0280, emu:EMQU_0281, emu:EMQU_0282, emu:EMQU_0286, emu:EMQU_0287, emu:EMQU_2056, emu:EMQU_2057, emu:EMQU_2058, emu:EMQU_2571, emu:EMQU_2572} -> [emu:EMQU_2059] -> emu:EMQU_2055 -> emu:EMQU_2054
path_emu00053.kgml: 2.7.1.194 -> [?] -> 4.1.1.85 -> 5.1.3.22
path_emu00053.kgml:
path_emu00053.kgml: Found a trail of span 3 containing skipped vertices
path_emu00053.kgml: 138 -> 139 -> [166] -> 167
path_emu00053.kgml: R07671 -> R07677 -> [R07125] -> R03244
path_emu00053.kgml: {emu:EMQU_0280, emu:EMQU_0281, emu:EMQU_0282, emu:EMQU_0286, emu:EMQU_0287, emu:EMQU_2056, emu:EMQU_2057, emu:EMQU_2058, emu:EMQU_2571, emu:EMQU_2572} -> emu:EMQU_2059 -> [emu:EMQU_2055] -> emu:EMQU_2054
path_emu00053.kgml: 2.7.1.194 -> ? -> [4.1.1.85] -> 5.1.3.22
path_emu00053.kgml: Skipped genes: emu:EMQU_2055
path_emu00053.kgml:
path_emu00053.kgml: --- 0.58 seconds ---

path_emu00061.kgml: Fatty acid biosynthesis
path_emu00061.kgml: Initialization took 0.24 seconds
path_emu00061.kgml: Aborted (analysis takes longer than 300 seconds)

path_emu00071.kgml: Fatty acid degradation
path_emu00071.kgml: Initialization took 0.10 seconds
path_emu00071.kgml: (not found)
path_emu00071.kgml: --- 0.16 seconds ---

path_emu00072.kgml: Synthesis and degradation of ketone bodies
path_emu00072.kgml: Initialization took 0.06 seconds
path_emu00072.kgml: (not found)
path_emu00072.kgml: --- 0.11 seconds ---

path_emu00121.kgml: Secondary bile acid biosynthesis
path_emu00121.kgml: Initialization took 0.05 seconds
path_emu00121.kgml: (not found)
path_emu00121.kgml: --- 0.10 seconds ---

path_emu00130.kgml: Ubiquinone and other terpenoid-quinone biosynthesis
path_emu00130.kgml: Initialization took 0.13 seconds
path_emu00130.kgml:
path_emu00130.kgml: Found a trail of span 6 without skipping any vertex
path_emu00130.kgml: 69 -> 61 -> 54 -> 60 -> 59 -> 58
path_emu00130.kgml: R01717 -> R08165 -> R08166 -> R04031 -> R04030 -> R07263
path_emu00130.kgml: emu:EMQU_1439 -> emu:EMQU_1438 -> emu:EMQU_1437 -> emu:EMQU_1436 -> emu:EMQU_1440 -> emu:EMQU_1441
path_emu00130.kgml: 5.4.4.2 -> 2.2.1.9 -> 4.2.99.20 -> 4.2.1.113 -> 6.2.1.26 -> 4.1.3.36
path_emu00130.kgml:
path_emu00130.kgml: Found a trail of span 5 containing skipped vertices
path_emu00130.kgml: 69 -> [61] -> 54 -> 60 -> 59 -> 58
path_emu00130.kgml: R01717 -> [R08165] -> R08166 -> R04031 -> R04030 -> R07263
path_emu00130.kgml: emu:EMQU_1439 -> [emu:EMQU_1438] -> emu:EMQU_1437 -> emu:EMQU_1436 -> emu:EMQU_1440 -> emu:EMQU_1441
path_emu00130.kgml: 5.4.4.2 -> [2.2.1.9] -> 4.2.99.20 -> 4.2.1.113 -> 6.2.1.26 -> 4.1.3.36
path_emu00130.kgml: Skipped genes: emu:EMQU_1438
path_emu00130.kgml:
path_emu00130.kgml: Found a trail of span 5 containing skipped vertices
path_emu00130.kgml: 69 -> 61 -> [54] -> 60 -> 59 -> 58
path_emu00130.kgml: R01717 -> R08165 -> [R08166] -> R04031 -> R04030 -> R07263
path_emu00130.kgml: emu:EMQU_1439 -> emu:EMQU_1438 -> [emu:EMQU_1437] -> emu:EMQU_1436 -> emu:EMQU_1440 -> emu:EMQU_1441
path_emu00130.kgml: 5.4.4.2 -> 2.2.1.9 -> [4.2.99.20] -> 4.2.1.113 -> 6.2.1.26 -> 4.1.3.36
path_emu00130.kgml: Skipped genes: emu:EMQU_1437
path_emu00130.kgml:
path_emu00130.kgml: Found a trail of span 5 containing skipped vertices
path_emu00130.kgml: 69 -> 61 -> 54 -> 60 -> [59] -> 58
path_emu00130.kgml: R01717 -> R08165 -> R08166 -> R04031 -> [R04030] -> R07263
path_emu00130.kgml: emu:EMQU_1439 -> emu:EMQU_1438 -> emu:EMQU_1437 -> emu:EMQU_1436 -> [emu:EMQU_1440] -> emu:EMQU_1441
path_emu00130.kgml: 5.4.4.2 -> 2.2.1.9 -> 4.2.99.20 -> 4.2.1.113 -> [6.2.1.26] -> 4.1.3.36
path_emu00130.kgml: Skipped genes: emu:EMQU_1440
path_emu00130.kgml:
path_emu00130.kgml: Found a trail of span 5 containing skipped vertices
path_emu00130.kgml: 69 -> 61 -> 54 -> [60] -> 59 -> 58
path_emu00130.kgml: R01717 -> R08165 -> R08166 -> [R04031] -> R04030 -> R07263
path_emu00130.kgml: emu:EMQU_1439 -> emu:EMQU_1438 -> emu:EMQU_1437 -> [emu:EMQU_1436] -> emu:EMQU_1440 -> emu:EMQU_1441
path_emu00130.kgml: 5.4.4.2 -> 2.2.1.9 -> 4.2.99.20 -> [4.2.1.113] -> 6.2.1.26 -> 4.1.3.36
path_emu00130.kgml:
path_emu00130.kgml: --- 0.46 seconds ---

path_emu00190.kgml: Oxidative phosphorylation
path_emu00190.kgml: Initialization took 0.28 seconds
path_emu00190.kgml: (not found)
path_emu00190.kgml: --- 0.33 seconds ---

path_emu00220.kgml: Arginine biosynthesis
path_emu00220.kgml: Initialization took 0.18 seconds
path_emu00220.kgml:
path_emu00220.kgml: Found a trail of span 3 without skipping any vertex
path_emu00220.kgml: 42 -> 44 -> 59
path_emu00220.kgml: R00150 -> R01398 -> R00552
path_emu00220.kgml: {emu:EMQU_0296, emu:EMQU_1695} -> emu:EMQU_1696 -> emu:EMQU_1697
path_emu00220.kgml: 2.7.2.2 -> 2.1.3.3 -> 3.5.3.6
path_emu00220.kgml:
path_emu00220.kgml: Found a trail of span 2 containing skipped vertices
path_emu00220.kgml: 42 -> [44] -> 59
path_emu00220.kgml: R00150 -> [R01398] -> R00552
path_emu00220.kgml: {emu:EMQU_0296, emu:EMQU_1695} -> [emu:EMQU_1696] -> emu:EMQU_1697
path_emu00220.kgml: 2.7.2.2 -> [2.1.3.3] -> 3.5.3.6
path_emu00220.kgml: Skipped genes: emu:EMQU_1696
path_emu00220.kgml:
path_emu00220.kgml: Found a trail of span 2 without skipping any vertex
path_emu00220.kgml: 45 -> 47
path_emu00220.kgml: R01954 -> R01086
path_emu00220.kgml: emu:EMQU_2823 -> emu:EMQU_2824
path_emu00220.kgml: 6.3.4.5 -> 4.3.2.1
path_emu00220.kgml:
path_emu00220.kgml: --- 0.41 seconds ---

path_emu00230.kgml: Purine metabolism
path_emu00230.kgml: Initialization took 6.05 seconds
path_emu00230.kgml:
path_emu00230.kgml: Found a trail of span 15 containing skipped vertices
path_emu00230.kgml: 160 -> 162 -> 163 -> 260 -> 164 -> 427 -> [428] -> 167 -> 428 -> [167] -> 166 -> 165 -> 169 -> [205] -> 267 -> [206] -> 285 -> 204 -> 169 -> [184] -> 183
path_emu00230.kgml: R01072 -> R04144 -> R04325 -> R04463 -> R04208 -> R07404 -> [R07405] -> R04591 -> R07405 -> [R04591] -> R04559 -> R04560 -> R01127 -> [R01130] -> R02142 -> [{R01230, R01231}] -> R01229 -> R01134 -> R01127 -> [R01135] -> R01083
path_emu00230.kgml: emu:EMQU_1170 -> emu:EMQU_1174 -> emu:EMQU_1172 -> {emu:EMQU_1167, emu:EMQU_1168, emu:EMQU_1169} -> emu:EMQU_1171 -> emu:EMQU_1163 -> [emu:EMQU_1162] -> emu:EMQU_1166 -> emu:EMQU_1162 -> [emu:EMQU_1166] -> emu:EMQU_1164 -> emu:EMQU_1173 -> emu:EMQU_1173 -> [emu:EMQU_2871] -> emu:EMQU_1160 -> [emu:EMQU_0059] -> emu:EMQU_1160 -> emu:EMQU_1177 -> emu:EMQU_1173 -> [emu:EMQU_0013] -> emu:EMQU_1164
path_emu00230.kgml: 2.4.2.14 -> 6.3.4.13 -> 2.1.2.2 -> 6.3.5.3 -> 6.3.3.1 -> 6.3.4.18 -> [5.4.99.18] -> 6.3.2.6 -> 5.4.99.18 -> [6.3.2.6] -> 4.3.2.2 -> 2.1.2.3 -> 3.5.4.10 -> [1.1.1.205] -> {2.4.2.22, 2.4.2.8} -> [{6.3.5.2, 6.3.5.2}] -> {2.4.2.22, 2.4.2.7, 2.4.2.8} -> 1.7.1.7 -> 3.5.4.10 -> [6.3.4.4] -> 4.3.2.2
path_emu00230.kgml: Skipped genes: emu:EMQU_1175, emu:EMQU_1176, emu:EMQU_1161
path_emu00230.kgml:
path_emu00230.kgml: Found a trail of span 14 containing skipped vertices
path_emu00230.kgml: 160 -> 162 -> 163 -> 260 -> 164 -> 427 -> [428] -> 167 -> 428 -> [167] -> 166 -> [165] -> 169 -> [205] -> 267 -> [206] -> 285 -> 204 -> [184] -> 183
path_emu00230.kgml: R01072 -> R04144 -> R04325 -> R04463 -> R04208 -> R07404 -> [R07405] -> R04591 -> R07405 -> [R04591] -> R04559 -> [R04560] -> R01127 -> [R01130] -> R02142 -> [{R01230, R01231}] -> R01229 -> R01134 -> [R01135] -> R01083
path_emu00230.kgml: emu:EMQU_1170 -> emu:EMQU_1174 -> emu:EMQU_1172 -> {emu:EMQU_1167, emu:EMQU_1168, emu:EMQU_1169} -> emu:EMQU_1171 -> emu:EMQU_1163 -> [emu:EMQU_1162] -> emu:EMQU_1166 -> emu:EMQU_1162 -> [emu:EMQU_1166] -> emu:EMQU_1164 -> [emu:EMQU_1173] -> emu:EMQU_1173 -> [emu:EMQU_2871] -> emu:EMQU_1160 -> [emu:EMQU_0059] -> emu:EMQU_1160 -> emu:EMQU_1177 -> [emu:EMQU_0013] -> emu:EMQU_1164
path_emu00230.kgml: 2.4.2.14 -> 6.3.4.13 -> 2.1.2.2 -> 6.3.5.3 -> 6.3.3.1 -> 6.3.4.18 -> [5.4.99.18] -> 6.3.2.6 -> 5.4.99.18 -> [6.3.2.6] -> 4.3.2.2 -> [2.1.2.3] -> 3.5.4.10 -> [1.1.1.205] -> {2.4.2.22, 2.4.2.8} -> [{6.3.5.2, 6.3.5.2}] -> {2.4.2.22, 2.4.2.7, 2.4.2.8} -> 1.7.1.7 -> [6.3.4.4] -> 4.3.2.2
path_emu00230.kgml: Skipped genes: emu:EMQU_1175, emu:EMQU_1176, emu:EMQU_1161
path_emu00230.kgml:
path_emu00230.kgml: Found a trail of span 14 containing skipped vertices
path_emu00230.kgml: 160 -> 162 -> 163 -> 260 -> 164 -> [427] -> 428 -> [167] -> 166 -> 167 -> [166] -> 165 -> 169 -> [205] -> 267 -> [206] -> 285 -> 204 -> [184] -> 183
path_emu00230.kgml: R01072 -> R04144 -> R04325 -> R04463 -> R04208 -> [R07404] -> R07405 -> [R04591] -> R04559 -> R04591 -> [R04559] -> R04560 -> R01127 -> [R01130] -> R02142 -> [{R01230, R01231}] -> R01229 -> R01134 -> [R01135] -> R01083
path_emu00230.kgml: emu:EMQU_1170 -> emu:EMQU_1174 -> emu:EMQU_1172 -> {emu:EMQU_1167, emu:EMQU_1168, emu:EMQU_1169} -> emu:EMQU_1171 -> [emu:EMQU_1163] -> emu:EMQU_1162 -> [emu:EMQU_1166] -> emu:EMQU_1164 -> emu:EMQU_1166 -> [emu:EMQU_1164] -> emu:EMQU_1173 -> emu:EMQU_1173 -> [emu:EMQU_2871] -> emu:EMQU_1160 -> [emu:EMQU_0059] -> emu:EMQU_1160 -> emu:EMQU_1177 -> [emu:EMQU_0013] -> emu:EMQU_1164
path_emu00230.kgml: 2.4.2.14 -> 6.3.4.13 -> 2.1.2.2 -> 6.3.5.3 -> 6.3.3.1 -> [6.3.4.18] -> 5.4.99.18 -> [6.3.2.6] -> 4.3.2.2 -> 6.3.2.6 -> [4.3.2.2] -> 2.1.2.3 -> 3.5.4.10 -> [1.1.1.205] -> {2.4.2.22, 2.4.2.8} -> [{6.3.5.2, 6.3.5.2}] -> {2.4.2.22, 2.4.2.7, 2.4.2.8} -> 1.7.1.7 -> [6.3.4.4] -> 4.3.2.2
path_emu00230.kgml: Skipped genes: emu:EMQU_1163, emu:EMQU_1175, emu:EMQU_1176, emu:EMQU_1161
path_emu00230.kgml:
path_emu00230.kgml: Found a trail of span 14 containing skipped vertices
path_emu00230.kgml: 160 -> 162 -> 163 -> 260 -> [164] -> 427 -> [428] -> 167 -> 428 -> [167] -> 166 -> 165 -> 169 -> [205] -> 267 -> [206] -> 285 -> 204 -> [184] -> 183
path_emu00230.kgml: R01072 -> R04144 -> R04325 -> R04463 -> [R04208] -> R07404 -> [R07405] -> R04591 -> R07405 -> [R04591] -> R04559 -> R04560 -> R01127 -> [R01130] -> R02142 -> [{R01230, R01231}] -> R01229 -> R01134 -> [R01135] -> R01083
path_emu00230.kgml: emu:EMQU_1170 -> emu:EMQU_1174 -> emu:EMQU_1172 -> {emu:EMQU_1167, emu:EMQU_1168, emu:EMQU_1169} -> [emu:EMQU_1171] -> emu:EMQU_1163 -> [emu:EMQU_1162] -> emu:EMQU_1166 -> emu:EMQU_1162 -> [emu:EMQU_1166] -> emu:EMQU_1164 -> emu:EMQU_1173 -> emu:EMQU_1173 -> [emu:EMQU_2871] -> emu:EMQU_1160 -> [emu:EMQU_0059] -> emu:EMQU_1160 -> emu:EMQU_1177 -> [emu:EMQU_0013] -> emu:EMQU_1164
path_emu00230.kgml: 2.4.2.14 -> 6.3.4.13 -> 2.1.2.2 -> 6.3.5.3 -> [6.3.3.1] -> 6.3.4.18 -> [5.4.99.18] -> 6.3.2.6 -> 5.4.99.18 -> [6.3.2.6] -> 4.3.2.2 -> 2.1.2.3 -> 3.5.4.10 -> [1.1.1.205] -> {2.4.2.22, 2.4.2.8} -> [{6.3.5.2, 6.3.5.2}] -> {2.4.2.22, 2.4.2.7, 2.4.2.8} -> 1.7.1.7 -> [6.3.4.4] -> 4.3.2.2
path_emu00230.kgml: Skipped genes: emu:EMQU_1171, emu:EMQU_1175, emu:EMQU_1176, emu:EMQU_1161
path_emu00230.kgml:
path_emu00230.kgml: Found a trail of span 14 containing skipped vertices
path_emu00230.kgml: 160 -> 162 -> [163] -> 260 -> 164 -> 427 -> [428] -> 167 -> 428 -> [167] -> 166 -> 165 -> 169 -> [205] -> 267 -> [206] -> 285 -> 204 -> [184] -> 183
path_emu00230.kgml: R01072 -> R04144 -> [R04325] -> R04463 -> R04208 -> R07404 -> [R07405] -> R04591 -> R07405 -> [R04591] -> R04559 -> R04560 -> R01127 -> [R01130] -> R02142 -> [{R01230, R01231}] -> R01229 -> R01134 -> [R01135] -> R01083
path_emu00230.kgml: emu:EMQU_1170 -> emu:EMQU_1174 -> [emu:EMQU_1172] -> {emu:EMQU_1167, emu:EMQU_1168, emu:EMQU_1169} -> emu:EMQU_1171 -> emu:EMQU_1163 -> [emu:EMQU_1162] -> emu:EMQU_1166 -> emu:EMQU_1162 -> [emu:EMQU_1166] -> emu:EMQU_1164 -> emu:EMQU_1173 -> emu:EMQU_1173 -> [emu:EMQU_2871] -> emu:EMQU_1160 -> [emu:EMQU_0059] -> emu:EMQU_1160 -> emu:EMQU_1177 -> [emu:EMQU_0013] -> emu:EMQU_1164
path_emu00230.kgml: 2.4.2.14 -> 6.3.4.13 -> [2.1.2.2] -> 6.3.5.3 -> 6.3.3.1 -> 6.3.4.18 -> [5.4.99.18] -> 6.3.2.6 -> 5.4.99.18 -> [6.3.2.6] -> 4.3.2.2 -> 2.1.2.3 -> 3.5.4.10 -> [1.1.1.205] -> {2.4.2.22, 2.4.2.8} -> [{6.3.5.2, 6.3.5.2}] -> {2.4.2.22, 2.4.2.7, 2.4.2.8} -> 1.7.1.7 -> [6.3.4.4] -> 4.3.2.2
path_emu00230.kgml: Skipped genes: emu:EMQU_1172, emu:EMQU_1175, emu:EMQU_1176, emu:EMQU_1161
path_emu00230.kgml:
path_emu00230.kgml: Found a trail of span 13 containing skipped vertices
path_emu00230.kgml: 160 -> [162] -> 163 -> 260 -> 164 -> 427 -> 428 -> [167] -> 166 -> 167 -> [166] -> 165 -> 169 -> [205] -> 267 -> [206] -> 285 -> [204] -> 169 -> [184] -> 183
path_emu00230.kgml: R01072 -> [R04144] -> R04325 -> R04463 -> R04208 -> R07404 -> R07405 -> [R04591] -> R04559 -> R04591 -> [R04559] -> R04560 -> R01127 -> [R01130] -> R02142 -> [{R01230, R01231}] -> R01229 -> [R01134] -> R01127 -> [R01135] -> R01083
path_emu00230.kgml: emu:EMQU_1170 -> [emu:EMQU_1174] -> emu:EMQU_1172 -> {emu:EMQU_1167, emu:EMQU_1168, emu:EMQU_1169} -> emu:EMQU_1171 -> emu:EMQU_1163 -> emu:EMQU_1162 -> [emu:EMQU_1166] -> emu:EMQU_1164 -> emu:EMQU_1166 -> [emu:EMQU_1164] -> emu:EMQU_1173 -> emu:EMQU_1173 -> [emu:EMQU_2871] -> emu:EMQU_1160 -> [emu:EMQU_0059] -> emu:EMQU_1160 -> [emu:EMQU_1177] -> emu:EMQU_1173 -> [emu:EMQU_0013] -> emu:EMQU_1164
path_emu00230.kgml: 2.4.2.14 -> [6.3.4.13] -> 2.1.2.2 -> 6.3.5.3 -> 6.3.3.1 -> 6.3.4.18 -> 5.4.99.18 -> [6.3.2.6] -> 4.3.2.2 -> 6.3.2.6 -> [4.3.2.2] -> 2.1.2.3 -> 3.5.4.10 -> [1.1.1.205] -> {2.4.2.22, 2.4.2.8} -> [{6.3.5.2, 6.3.5.2}] -> {2.4.2.22, 2.4.2.7, 2.4.2.8} -> [1.7.1.7] -> 3.5.4.10 -> [6.3.4.4] -> 4.3.2.2
path_emu00230.kgml: Skipped genes: emu:EMQU_1161
path_emu00230.kgml:
path_emu00230.kgml: Found a trail of span 4 containing skipped vertices
path_emu00230.kgml: 160 -> 162 -> 163 -> [260] -> 164
path_emu00230.kgml: R01072 -> R04144 -> R04325 -> [R04463] -> R04208
path_emu00230.kgml: emu:EMQU_1170 -> emu:EMQU_1174 -> emu:EMQU_1172 -> [{emu:EMQU_1167, emu:EMQU_1168, emu:EMQU_1169}] -> emu:EMQU_1171
path_emu00230.kgml: 2.4.2.14 -> 6.3.4.13 -> 2.1.2.2 -> [6.3.5.3] -> 6.3.3.1
path_emu00230.kgml: Skipped genes: emu:EMQU_1173
path_emu00230.kgml:
path_emu00230.kgml: Found a trail of span 3 containing skipped vertices
path_emu00230.kgml: 244 -> [300] -> 220 -> [139] -> 239
path_emu00230.kgml: R00441 -> [R00430] -> R00332 -> [R02019] -> R02090
path_emu00230.kgml: {emu:EMQU_0110, emu:EMQU_2021, emu:EMQU_2730, emu:EMQU_2832, emu:EMQU_2833} -> [emu:EMQU_1004] -> {emu:EMQU_1423, emu:EMQU_2731} -> [{emu:EMQU_2447, emu:EMQU_2448}] -> {emu:EMQU_1423, emu:EMQU_2731}
path_emu00230.kgml: {2.7.7.48, 2.7.7.6} -> [2.7.1.40] -> 2.7.4.8 -> [1.17.4.1] -> {2.7.4.12, 2.7.4.8}
path_emu00230.kgml:
path_emu00230.kgml: Found a trail of span 3 containing skipped vertices
path_emu00230.kgml: 300 -> [139] -> 301 -> 247
path_emu00230.kgml: R00430 -> [R02019] -> R01858 -> R00376
path_emu00230.kgml: emu:EMQU_1004 -> [{emu:EMQU_2447, emu:EMQU_2448}] -> emu:EMQU_1004 -> {emu:EMQU_0002, emu:EMQU_0724, emu:EMQU_0729, emu:EMQU_1002, emu:EMQU_1201, emu:EMQU_1551, emu:EMQU_1678, emu:EMQU_2116}
path_emu00230.kgml: 2.7.1.40 -> [1.17.4.1] -> 2.7.1.40 -> 2.7.7.7
path_emu00230.kgml: Skipped genes: emu:EMQU_1003
path_emu00230.kgml:
path_emu00230.kgml: Found a trail of span 3 containing skipped vertices
path_emu00230.kgml: 313 -> [445] -> 175 -> 312
path_emu00230.kgml: R00200 -> [R11634] -> R00375 -> R01138
path_emu00230.kgml: emu:EMQU_1004 -> [emu:EMQU_0738] -> {emu:EMQU_0002, emu:EMQU_0724, emu:EMQU_0729, emu:EMQU_1002, emu:EMQU_1201, emu:EMQU_1551, emu:EMQU_1678, emu:EMQU_2116} -> emu:EMQU_1004
path_emu00230.kgml: 2.7.1.40 -> [1.1.98.6] -> 2.7.7.7 -> 2.7.1.40
path_emu00230.kgml: Skipped genes: emu:EMQU_1003
path_emu00230.kgml:
path_emu00230.kgml: Found a trail of span 3 containing skipped vertices
path_emu00230.kgml: 286 -> 211 -> [200] -> 214
path_emu00230.kgml: R02557 -> R01561 -> [R01244] -> R01863
path_emu00230.kgml: {emu:EMQU_0072, emu:EMQU_0073} -> {emu:EMQU_0072, emu:EMQU_0073} -> [{emu:EMQU_2539, emu:EMQU_2629}] -> {emu:EMQU_0072, emu:EMQU_0073}
path_emu00230.kgml: 2.4.2.1 -> 2.4.2.1 -> [3.5.4.2] -> {2.4.2.1, 2.4.2.15}
path_emu00230.kgml:
path_emu00230.kgml: Found a trail of span 2 without skipping any vertex
path_emu00230.kgml: 243 -> 221
path_emu00230.kgml: R02147 -> R01969
path_emu00230.kgml: {emu:EMQU_0072, emu:EMQU_0073} -> {emu:EMQU_0072, emu:EMQU_0073}
path_emu00230.kgml: {2.4.2.1, 2.4.2.15} -> {2.4.2.1, 2.4.2.4}
path_emu00230.kgml:
path_emu00230.kgml: Found a trail of span 2 without skipping any vertex
path_emu00230.kgml: 192 -> 214
path_emu00230.kgml: R02748 -> R01863
path_emu00230.kgml: {emu:EMQU_0072, emu:EMQU_0073} -> {emu:EMQU_0072, emu:EMQU_0073}
path_emu00230.kgml: {2.4.2.1, 2.4.2.4} -> {2.4.2.1, 2.4.2.15}
path_emu00230.kgml:
path_emu00230.kgml: --- 19.89 seconds ---

path_emu00240.kgml: Pyrimidine metabolism
path_emu00240.kgml: Initialization took 3.60 seconds
path_emu00240.kgml:
path_emu00240.kgml: Found a trail of span 7 containing skipped vertices
path_emu00240.kgml: 91 -> 97 -> 98 -> [99] -> 101 -> 99 -> [101] -> 178 -> 112
path_emu00240.kgml: R00575 -> R01397 -> R01993 -> [R01869] -> R01870 -> R01869 -> [R01870] -> R00965 -> R00966
path_emu00240.kgml: {emu:EMQU_1340, emu:EMQU_1341} -> emu:EMQU_1338 -> {emu:EMQU_1339, emu:EMQU_2181} -> [{emu:EMQU_1342, emu:EMQU_1343}] -> emu:EMQU_1345 -> {emu:EMQU_1342, emu:EMQU_1343} -> [emu:EMQU_1345] -> emu:EMQU_1344 -> {emu:EMQU_1336, emu:EMQU_2349}
path_emu00240.kgml: 6.3.5.5 -> 2.1.3.2 -> 3.5.2.3 -> [1.3.1.14] -> 2.4.2.10 -> 1.3.1.14 -> [2.4.2.10] -> 4.1.1.23 -> 2.4.2.9
path_emu00240.kgml: Skipped genes: emu:EMQU_1337
path_emu00240.kgml:
path_emu00240.kgml: Found a trail of span 6 containing skipped vertices
path_emu00240.kgml: 91 -> 97 -> 98 -> 99 -> 101 -> [178] -> 112
path_emu00240.kgml: R00575 -> R01397 -> R01993 -> R01869 -> R01870 -> [R00965] -> R00966
path_emu00240.kgml: {emu:EMQU_1340, emu:EMQU_1341} -> emu:EMQU_1338 -> {emu:EMQU_1339, emu:EMQU_2181} -> {emu:EMQU_1342, emu:EMQU_1343} -> emu:EMQU_1345 -> [emu:EMQU_1344] -> {emu:EMQU_1336, emu:EMQU_2349}
path_emu00240.kgml: 6.3.5.5 -> 2.1.3.2 -> 3.5.2.3 -> 1.3.1.14 -> 2.4.2.10 -> [4.1.1.23] -> 2.4.2.9
path_emu00240.kgml: Skipped genes: emu:EMQU_1337, emu:EMQU_1344
path_emu00240.kgml:
path_emu00240.kgml: Found a trail of span 6 containing skipped vertices
path_emu00240.kgml: 91 -> [97] -> 98 -> [99] -> 101 -> 99 -> [101] -> 178 -> 112
path_emu00240.kgml: R00575 -> [R01397] -> R01993 -> [R01869] -> R01870 -> R01869 -> [R01870] -> R00965 -> R00966
path_emu00240.kgml: {emu:EMQU_1340, emu:EMQU_1341} -> [emu:EMQU_1338] -> {emu:EMQU_1339, emu:EMQU_2181} -> [{emu:EMQU_1342, emu:EMQU_1343}] -> emu:EMQU_1345 -> {emu:EMQU_1342, emu:EMQU_1343} -> [emu:EMQU_1345] -> emu:EMQU_1344 -> {emu:EMQU_1336, emu:EMQU_2349}
path_emu00240.kgml: 6.3.5.5 -> [2.1.3.2] -> 3.5.2.3 -> [1.3.1.14] -> 2.4.2.10 -> 1.3.1.14 -> [2.4.2.10] -> 4.1.1.23 -> 2.4.2.9
path_emu00240.kgml: Skipped genes: emu:EMQU_1338, emu:EMQU_1337
path_emu00240.kgml:
path_emu00240.kgml: Found a trail of span 2 containing skipped vertices
path_emu00240.kgml: 131 -> 129
path_emu00240.kgml: R02296 -> R01878
path_emu00240.kgml: emu:EMQU_0064 -> emu:EMQU_0066
path_emu00240.kgml: 2.4.2.2 -> 3.5.4.5
path_emu00240.kgml: Skipped genes: emu:EMQU_0065
path_emu00240.kgml:
path_emu00240.kgml: Found a trail of span 2 containing skipped vertices
path_emu00240.kgml: 152 -> 153
path_emu00240.kgml: R02485 -> R02484
path_emu00240.kgml: emu:EMQU_0066 -> emu:EMQU_0064
path_emu00240.kgml: 3.5.4.5 -> {2.4.2.1, 2.4.2.2, 2.4.2.3, 2.4.2.4}
path_emu00240.kgml: Skipped genes: emu:EMQU_0065
path_emu00240.kgml:
path_emu00240.kgml: --- 5.22 seconds ---

path_emu00250.kgml: Alanine, aspartate and glutamate metabolism
path_emu00250.kgml: Initialization took 0.55 seconds
path_emu00250.kgml:
path_emu00250.kgml: Found a trail of span 2 without skipping any vertex
path_emu00250.kgml: 48 -> 51
path_emu00250.kgml: R01954 -> R01086
path_emu00250.kgml: emu:EMQU_2823 -> emu:EMQU_2824
path_emu00250.kgml: 6.3.4.5 -> 4.3.2.1
path_emu00250.kgml:
path_emu00250.kgml: --- 0.67 seconds ---

path_emu00260.kgml: Glycine, serine and threonine metabolism
path_emu00260.kgml: Initialization took 0.20 seconds
path_emu00260.kgml:
path_emu00260.kgml: Found a trail of span 2 without skipping any vertex
path_emu00260.kgml: 76 -> 93
path_emu00260.kgml: R00480 -> R02291
path_emu00260.kgml: emu:EMQU_0456 -> emu:EMQU_0455
path_emu00260.kgml: 2.7.2.4 -> 1.2.1.11
path_emu00260.kgml:
path_emu00260.kgml: --- 0.31 seconds ---

path_emu00261.kgml: Monobactam biosynthesis
path_emu00261.kgml: Initialization took 0.05 seconds
path_emu00261.kgml:
path_emu00261.kgml: Found a trail of span 2 without skipping any vertex
path_emu00261.kgml: 97 -> 96
path_emu00261.kgml: R10147 -> {R04198, R04199}
path_emu00261.kgml: emu:EMQU_0452 -> emu:EMQU_0453
path_emu00261.kgml: 4.3.3.7 -> {1.17.1.8, 1.17.1.8}
path_emu00261.kgml:
path_emu00261.kgml: --- 0.14 seconds ---

path_emu00270.kgml: Cysteine and methionine metabolism
path_emu00270.kgml: Initialization took 0.78 seconds
path_emu00270.kgml:
path_emu00270.kgml: Found a trail of span 2 without skipping any vertex
path_emu00270.kgml: 123 -> 184
path_emu00270.kgml: R00897 -> R00782
path_emu00270.kgml: {emu:EMQU_0442, emu:EMQU_1277} -> {emu:EMQU_0441, emu:EMQU_0676, emu:EMQU_2339}
path_emu00270.kgml: {2.5.1.47, 2.5.1.65} -> {4.4.1.1, 4.4.1.13, 4.4.1.28}
path_emu00270.kgml:
path_emu00270.kgml: Found a trail of span 2 without skipping any vertex
path_emu00270.kgml: 217 -> 214
path_emu00270.kgml: R00480 -> R02291
path_emu00270.kgml: emu:EMQU_0456 -> emu:EMQU_0455
path_emu00270.kgml: 2.7.2.4 -> 1.2.1.11
path_emu00270.kgml:
path_emu00270.kgml: --- 0.94 seconds ---

path_emu00280.kgml: Valine, leucine and isoleucine degradation
path_emu00280.kgml: Initialization took 0.13 seconds
path_emu00280.kgml: (not found)
path_emu00280.kgml: --- 0.19 seconds ---

path_emu00290.kgml: Valine, leucine and isoleucine biosynthesis
path_emu00290.kgml: Initialization took 0.09 seconds
path_emu00290.kgml: (not found)
path_emu00290.kgml: --- 0.15 seconds ---

path_emu00300.kgml: Lysine biosynthesis
path_emu00300.kgml: Initialization took 0.19 seconds
path_emu00300.kgml:
path_emu00300.kgml: Found a trail of span 6 containing skipped vertices
path_emu00300.kgml: 50 -> 51 -> 53 -> 54 -> 56 -> 58
path_emu00300.kgml: R00480 -> R02291 -> R10147 -> {R04198, R04199} -> R04364 -> R04467
path_emu00300.kgml: emu:EMQU_0456 -> emu:EMQU_0455 -> emu:EMQU_0452 -> emu:EMQU_0453 -> emu:EMQU_0454 -> emu:EMQU_0458
path_emu00300.kgml: 2.7.2.4 -> 1.2.1.11 -> 4.3.3.7 -> {1.17.1.8, 1.17.1.8} -> 2.3.1.89 -> ?
path_emu00300.kgml: Skipped genes: emu:EMQU_0457
path_emu00300.kgml:
path_emu00300.kgml: Found a trail of span 5 containing skipped vertices
path_emu00300.kgml: 50 -> 51 -> 53 -> [54] -> 56 -> 58
path_emu00300.kgml: R00480 -> R02291 -> R10147 -> [{R04198, R04199}] -> R04364 -> R04467
path_emu00300.kgml: emu:EMQU_0456 -> emu:EMQU_0455 -> emu:EMQU_0452 -> [emu:EMQU_0453] -> emu:EMQU_0454 -> emu:EMQU_0458
path_emu00300.kgml: 2.7.2.4 -> 1.2.1.11 -> 4.3.3.7 -> [{1.17.1.8, 1.17.1.8}] -> 2.3.1.89 -> ?
path_emu00300.kgml: Skipped genes: emu:EMQU_0457, emu:EMQU_0453
path_emu00300.kgml:
path_emu00300.kgml: Found a trail of span 5 containing skipped vertices
path_emu00300.kgml: 50 -> [51] -> 53 -> 54 -> 56 -> 58
path_emu00300.kgml: R00480 -> [R02291] -> R10147 -> {R04198, R04199} -> R04364 -> R04467
path_emu00300.kgml: emu:EMQU_0456 -> [emu:EMQU_0455] -> emu:EMQU_0452 -> emu:EMQU_0453 -> emu:EMQU_0454 -> emu:EMQU_0458
path_emu00300.kgml: 2.7.2.4 -> [1.2.1.11] -> 4.3.3.7 -> {1.17.1.8, 1.17.1.8} -> 2.3.1.89 -> ?
path_emu00300.kgml: Skipped genes: emu:EMQU_0455, emu:EMQU_0457
path_emu00300.kgml:
path_emu00300.kgml: Found a trail of span 5 containing skipped vertices
path_emu00300.kgml: 50 -> 51 -> [53] -> 54 -> 56 -> 58
path_emu00300.kgml: R00480 -> R02291 -> [R10147] -> {R04198, R04199} -> R04364 -> R04467
path_emu00300.kgml: emu:EMQU_0456 -> emu:EMQU_0455 -> [emu:EMQU_0452] -> emu:EMQU_0453 -> emu:EMQU_0454 -> emu:EMQU_0458
path_emu00300.kgml: 2.7.2.4 -> 1.2.1.11 -> [4.3.3.7] -> {1.17.1.8, 1.17.1.8} -> 2.3.1.89 -> ?
path_emu00300.kgml: Skipped genes: emu:EMQU_0457
path_emu00300.kgml:
path_emu00300.kgml: Found a trail of span 5 containing skipped vertices
path_emu00300.kgml: 50 -> 51 -> 53 -> 54 -> [56] -> 58
path_emu00300.kgml: R00480 -> R02291 -> R10147 -> {R04198, R04199} -> [R04364] -> R04467
path_emu00300.kgml: emu:EMQU_0456 -> emu:EMQU_0455 -> emu:EMQU_0452 -> emu:EMQU_0453 -> [emu:EMQU_0454] -> emu:EMQU_0458
path_emu00300.kgml: 2.7.2.4 -> 1.2.1.11 -> 4.3.3.7 -> {1.17.1.8, 1.17.1.8} -> [2.3.1.89] -> ?
path_emu00300.kgml: Skipped genes: emu:EMQU_0454, emu:EMQU_0457
path_emu00300.kgml:
path_emu00300.kgml: Found a trail of span 2 without skipping any vertex
path_emu00300.kgml: 62 -> 63
path_emu00300.kgml: R02735 -> R00451
path_emu00300.kgml: emu:EMQU_0451 -> emu:EMQU_0450
path_emu00300.kgml: 5.1.1.7 -> 4.1.1.20
path_emu00300.kgml:
path_emu00300.kgml: --- 0.59 seconds ---

path_emu00310.kgml: Lysine degradation
path_emu00310.kgml: Initialization took 0.08 seconds
path_emu00310.kgml: (not found)
path_emu00310.kgml: --- 0.13 seconds ---

path_emu00330.kgml: Arginine and proline metabolism
path_emu00330.kgml: Initialization took 0.13 seconds
path_emu00330.kgml:
path_emu00330.kgml: Found a trail of span 2 without skipping any vertex
path_emu00330.kgml: 216 -> 217
path_emu00330.kgml: R00239 -> R03313
path_emu00330.kgml: emu:EMQU_2772 -> emu:EMQU_2773
path_emu00330.kgml: 2.7.2.11 -> 1.2.1.41
path_emu00330.kgml:
path_emu00330.kgml: --- 0.24 seconds ---

path_emu00332.kgml: Carbapenem biosynthesis
path_emu00332.kgml: Initialization took 0.05 seconds
path_emu00332.kgml:
path_emu00332.kgml: Found a trail of span 2 without skipping any vertex
path_emu00332.kgml: 5 -> 8
path_emu00332.kgml: R00239 -> R03313
path_emu00332.kgml: emu:EMQU_2772 -> emu:EMQU_2773
path_emu00332.kgml: 2.7.2.11 -> 1.2.1.41
path_emu00332.kgml:
path_emu00332.kgml: --- 0.15 seconds ---

path_emu00350.kgml: Tyrosine metabolism
path_emu00350.kgml: Initialization took 0.09 seconds
path_emu00350.kgml: (not found)
path_emu00350.kgml: --- 0.15 seconds ---

path_emu00361.kgml: Chlorocyclohexane and chlorobenzene degradation
path_emu00361.kgml: Initialization took 0.09 seconds
path_emu00361.kgml: (not found)
path_emu00361.kgml: --- 0.13 seconds ---

path_emu00362.kgml: Benzoate degradation
path_emu00362.kgml: Initialization took 0.05 seconds
path_emu00362.kgml: (not found)
path_emu00362.kgml: --- 0.10 seconds ---

path_emu00380.kgml: Tryptophan metabolism
path_emu00380.kgml: Initialization took 0.08 seconds
path_emu00380.kgml: (not found)
path_emu00380.kgml: --- 0.17 seconds ---

path_emu00400.kgml: Phenylalanine, tyrosine and tryptophan biosynthesis
path_emu00400.kgml: Initialization took 0.13 seconds
path_emu00400.kgml:
path_emu00400.kgml: Found a trail of span 3 containing skipped vertices
path_emu00400.kgml: 75 -> 74 -> 50
path_emu00400.kgml: R02412 -> R03460 -> R01714
path_emu00400.kgml: emu:EMQU_0507 -> emu:EMQU_0506 -> emu:EMQU_0504
path_emu00400.kgml: 2.7.1.71 -> 2.5.1.19 -> 4.2.3.5
path_emu00400.kgml: Skipped genes: emu:EMQU_0505
path_emu00400.kgml:
path_emu00400.kgml: Found a trail of span 2 containing skipped vertices
path_emu00400.kgml: 75 -> [74] -> 50
path_emu00400.kgml: R02412 -> [R03460] -> R01714
path_emu00400.kgml: emu:EMQU_0507 -> [emu:EMQU_0506] -> emu:EMQU_0504
path_emu00400.kgml: 2.7.1.71 -> [2.5.1.19] -> 4.2.3.5
path_emu00400.kgml: Skipped genes: emu:EMQU_0506, emu:EMQU_0505
path_emu00400.kgml:
path_emu00400.kgml: Found a trail of span 2 containing skipped vertices
path_emu00400.kgml: 60 -> 69
path_emu00400.kgml: R01373 -> R01728
path_emu00400.kgml: emu:EMQU_0508 -> emu:EMQU_0505
path_emu00400.kgml: {4.2.1.51, 4.2.1.91} -> 1.3.1.12
path_emu00400.kgml: Skipped genes: emu:EMQU_0506, emu:EMQU_0507
path_emu00400.kgml:
path_emu00400.kgml: Found a trail of span 2 without skipping any vertex
path_emu00400.kgml: 10 -> 79
path_emu00400.kgml: R01826 -> R03083
path_emu00400.kgml: emu:EMQU_0502 -> emu:EMQU_0503
path_emu00400.kgml: 2.5.1.54 -> 4.2.3.4
path_emu00400.kgml:
path_emu00400.kgml: --- 0.42 seconds ---

path_emu00430.kgml: Taurine and hypotaurine metabolism
path_emu00430.kgml: Initialization took 0.09 seconds
path_emu00430.kgml: (not found)
path_emu00430.kgml: --- 0.15 seconds ---

path_emu00440.kgml: Phosphonate and phosphinate metabolism
path_emu00440.kgml: Initialization took 0.06 seconds
path_emu00440.kgml:
path_emu00440.kgml: Found a trail of span 2 without skipping any vertex
path_emu00440.kgml: 111 -> 67
path_emu00440.kgml: R04152 -> R00747
path_emu00440.kgml: emu:EMQU_1818 -> emu:EMQU_1817
path_emu00440.kgml: 2.6.1.37 -> 3.11.1.1
path_emu00440.kgml:
path_emu00440.kgml: --- 0.17 seconds ---

path_emu00450.kgml: Selenocompound metabolism
path_emu00450.kgml: Initialization took 0.14 seconds
path_emu00450.kgml: (not found)
path_emu00450.kgml: --- 0.19 seconds ---

path_emu00460.kgml: Cyanoamino acid metabolism
path_emu00460.kgml: Initialization took 0.05 seconds
path_emu00460.kgml: (not found)
path_emu00460.kgml: --- 0.10 seconds ---

path_emu00471.kgml: D-Glutamine and D-glutamate metabolism
path_emu00471.kgml: Initialization took 0.08 seconds
path_emu00471.kgml: (not found)
path_emu00471.kgml: --- 0.13 seconds ---

path_emu00472.kgml: D-Arginine and D-ornithine metabolism
path_emu00472.kgml: Initialization took 0.05 seconds
path_emu00472.kgml: (not found)
path_emu00472.kgml: --- 0.10 seconds ---

path_emu00473.kgml: D-Alanine metabolism
path_emu00473.kgml: Initialization took 0.08 seconds
path_emu00473.kgml: (not found)
path_emu00473.kgml: --- 0.13 seconds ---

path_emu00480.kgml: Glutathione metabolism
path_emu00480.kgml: Initialization took 0.08 seconds
path_emu00480.kgml: (not found)
path_emu00480.kgml: --- 0.13 seconds ---

path_emu00500.kgml: Starch and sucrose metabolism
path_emu00500.kgml: Initialization took 3.84 seconds
path_emu00500.kgml:
path_emu00500.kgml: Found a trail of span 2 without skipping any vertex
path_emu00500.kgml: 148 -> 127
path_emu00500.kgml: R04111 -> R00838
path_emu00500.kgml: {emu:EMQU_0390, emu:EMQU_0414, emu:EMQU_2340} -> emu:EMQU_0415
path_emu00500.kgml: 2.7.1.208 -> 3.2.1.122
path_emu00500.kgml:
path_emu00500.kgml: Found a trail of span 2 without skipping any vertex
path_emu00500.kgml: 148 -> 198
path_emu00500.kgml: R04111 -> R10486
path_emu00500.kgml: {emu:EMQU_0390, emu:EMQU_0414, emu:EMQU_2340} -> emu:EMQU_0391
path_emu00500.kgml: 2.7.1.208 -> 3.1.3.90
path_emu00500.kgml:
path_emu00500.kgml: Found a trail of span 2 without skipping any vertex
path_emu00500.kgml: 128 -> 126
path_emu00500.kgml: R01555 -> R11310
path_emu00500.kgml: emu:EMQU_0389 -> emu:EMQU_0388
path_emu00500.kgml: 2.4.1.8 -> 5.4.2.6
path_emu00500.kgml:
path_emu00500.kgml: --- 4.17 seconds ---

path_emu00511.kgml: Other glycan degradation
path_emu00511.kgml: Initialization took 0.08 seconds
path_emu00511.kgml: (not found)
path_emu00511.kgml: --- 0.13 seconds ---

path_emu00520.kgml: Amino sugar and nucleotide sugar metabolism
path_emu00520.kgml: Initialization took 3.19 seconds
path_emu00520.kgml:
path_emu00520.kgml: Found a trail of span 2 without skipping any vertex
path_emu00520.kgml: 184 -> 186
path_emu00520.kgml: R00955 -> R00291
path_emu00520.kgml: emu:EMQU_1721 -> {emu:EMQU_0915, emu:EMQU_1722}
path_emu00520.kgml: 2.7.7.12 -> 5.1.3.2
path_emu00520.kgml:
path_emu00520.kgml: --- 3.38 seconds ---

path_emu00521.kgml: Streptomycin biosynthesis
path_emu00521.kgml: Initialization took 0.13 seconds
path_emu00521.kgml:
path_emu00521.kgml: Found a trail of span 4 containing skipped vertices
path_emu00521.kgml: 44 -> 43 -> 42 -> 24
path_emu00521.kgml: R02328 -> R06513 -> R06514 -> R02777
path_emu00521.kgml: emu:EMQU_0893 -> emu:EMQU_0895 -> emu:EMQU_0894 -> emu:EMQU_0897
path_emu00521.kgml: 2.7.7.24 -> 4.2.1.46 -> 5.1.3.13 -> 1.1.1.133
path_emu00521.kgml: Skipped genes: emu:EMQU_0896
path_emu00521.kgml:
path_emu00521.kgml: Found a trail of span 3 containing skipped vertices
path_emu00521.kgml: 44 -> 43 -> [42] -> 24
path_emu00521.kgml: R02328 -> R06513 -> [R06514] -> R02777
path_emu00521.kgml: emu:EMQU_0893 -> emu:EMQU_0895 -> [emu:EMQU_0894] -> emu:EMQU_0897
path_emu00521.kgml: 2.7.7.24 -> 4.2.1.46 -> [5.1.3.13] -> 1.1.1.133
path_emu00521.kgml: Skipped genes: emu:EMQU_0894, emu:EMQU_0896
path_emu00521.kgml:
path_emu00521.kgml: Found a trail of span 3 containing skipped vertices
path_emu00521.kgml: 44 -> [43] -> 42 -> 24
path_emu00521.kgml: R02328 -> [R06513] -> R06514 -> R02777
path_emu00521.kgml: emu:EMQU_0893 -> [emu:EMQU_0895] -> emu:EMQU_0894 -> emu:EMQU_0897
path_emu00521.kgml: 2.7.7.24 -> [4.2.1.46] -> 5.1.3.13 -> 1.1.1.133
path_emu00521.kgml: Skipped genes: emu:EMQU_0895, emu:EMQU_0896
path_emu00521.kgml:
path_emu00521.kgml: --- 0.37 seconds ---

path_emu00523.kgml: Polyketide sugar unit biosynthesis
path_emu00523.kgml: Initialization took 0.08 seconds
path_emu00523.kgml:
path_emu00523.kgml: Found a trail of span 4 containing skipped vertices
path_emu00523.kgml: 27 -> 26 -> 63 -> 28
path_emu00523.kgml: R02328 -> R06513 -> R06514 -> R02777
path_emu00523.kgml: emu:EMQU_0893 -> emu:EMQU_0895 -> emu:EMQU_0894 -> emu:EMQU_0897
path_emu00523.kgml: 2.7.7.24 -> 4.2.1.46 -> 5.1.3.13 -> 1.1.1.133
path_emu00523.kgml: Skipped genes: emu:EMQU_0896
path_emu00523.kgml:
path_emu00523.kgml: Found a trail of span 3 containing skipped vertices
path_emu00523.kgml: 27 -> 26 -> [63] -> 28
path_emu00523.kgml: R02328 -> R06513 -> [R06514] -> R02777
path_emu00523.kgml: emu:EMQU_0893 -> emu:EMQU_0895 -> [emu:EMQU_0894] -> emu:EMQU_0897
path_emu00523.kgml: 2.7.7.24 -> 4.2.1.46 -> [5.1.3.13] -> 1.1.1.133
path_emu00523.kgml: Skipped genes: emu:EMQU_0894, emu:EMQU_0896
path_emu00523.kgml:
path_emu00523.kgml: Found a trail of span 3 containing skipped vertices
path_emu00523.kgml: 27 -> [26] -> 63 -> 28
path_emu00523.kgml: R02328 -> [R06513] -> R06514 -> R02777
path_emu00523.kgml: emu:EMQU_0893 -> [emu:EMQU_0895] -> emu:EMQU_0894 -> emu:EMQU_0897
path_emu00523.kgml: 2.7.7.24 -> [4.2.1.46] -> 5.1.3.13 -> 1.1.1.133
path_emu00523.kgml: Skipped genes: emu:EMQU_0895, emu:EMQU_0896
path_emu00523.kgml:
path_emu00523.kgml: --- 0.31 seconds ---

path_emu00525.kgml: Acarbose and validamycin biosynthesis
path_emu00525.kgml: Initialization took 0.06 seconds
path_emu00525.kgml:
path_emu00525.kgml: Found a trail of span 2 containing skipped vertices
path_emu00525.kgml: 58 -> 59
path_emu00525.kgml: R02328 -> R06513
path_emu00525.kgml: emu:EMQU_0893 -> emu:EMQU_0895
path_emu00525.kgml: 2.7.7.24 -> 4.2.1.46
path_emu00525.kgml: Skipped genes: emu:EMQU_0894
path_emu00525.kgml:
path_emu00525.kgml: --- 0.18 seconds ---

path_emu00550.kgml: Peptidoglycan biosynthesis
path_emu00550.kgml: Initialization took 1.00 seconds
path_emu00550.kgml:
path_emu00550.kgml: Found a trail of span 2 containing skipped vertices
path_emu00550.kgml: 35 -> 36
path_emu00550.kgml: R05630 -> R05032
path_emu00550.kgml: emu:EMQU_0855 -> emu:EMQU_0857
path_emu00550.kgml: 2.7.8.13 -> 2.4.1.227
path_emu00550.kgml: Skipped genes: emu:EMQU_0856
path_emu00550.kgml:
path_emu00550.kgml: Found a trail of span 2 without skipping any vertex
path_emu00550.kgml: 30 -> 23
path_emu00550.kgml: R01150 -> R04617
path_emu00550.kgml: emu:EMQU_0205 -> {emu:EMQU_0206, emu:EMQU_0936}
path_emu00550.kgml: 6.3.2.4 -> 6.3.2.10
path_emu00550.kgml:
path_emu00550.kgml: Found a trail of span 2 without skipping any vertex
path_emu00550.kgml: 30 -> 29
path_emu00550.kgml: R01150 -> R04573
path_emu00550.kgml: emu:EMQU_0205 -> {emu:EMQU_0206, emu:EMQU_0936}
path_emu00550.kgml: 6.3.2.4 -> 6.3.2.10
path_emu00550.kgml:
path_emu00550.kgml: Found a trail of span 2 containing skipped vertices
path_emu00550.kgml: 28 -> 27
path_emu00550.kgml: R05629 -> R05662
path_emu00550.kgml: emu:EMQU_0855 -> emu:EMQU_0857
path_emu00550.kgml: 2.7.8.13 -> 2.4.1.227
path_emu00550.kgml: Skipped genes: emu:EMQU_0856
path_emu00550.kgml:
path_emu00550.kgml: --- 1.32 seconds ---

path_emu00561.kgml: Glycerolipid metabolism
path_emu00561.kgml: Initialization took 0.43 seconds
path_emu00561.kgml:
path_emu00561.kgml: Found a trail of span 2 without skipping any vertex
path_emu00561.kgml: 41 -> 69
path_emu00561.kgml: R10850 -> R05164
path_emu00561.kgml: emu:EMQU_0957 -> emu:EMQU_0956
path_emu00561.kgml: 2.4.1.337 -> 2.4.1.208
path_emu00561.kgml:
path_emu00561.kgml: --- 0.53 seconds ---

path_emu00562.kgml: Inositol phosphate metabolism
path_emu00562.kgml: Initialization took 0.05 seconds
path_emu00562.kgml: (not found)
path_emu00562.kgml: --- 0.10 seconds ---

path_emu00564.kgml: Glycerophospholipid metabolism
path_emu00564.kgml: Initialization took 0.64 seconds
path_emu00564.kgml: (not found)
path_emu00564.kgml: --- 0.69 seconds ---

path_emu00590.kgml: Arachidonic acid metabolism
path_emu00590.kgml: Initialization took 0.06 seconds
path_emu00590.kgml: (not found)
path_emu00590.kgml: --- 0.11 seconds ---

path_emu00600.kgml: Sphingolipid metabolism
path_emu00600.kgml: Initialization took 0.08 seconds
path_emu00600.kgml: (not found)
path_emu00600.kgml: --- 0.14 seconds ---

path_emu00620.kgml: Pyruvate metabolism
path_emu00620.kgml: Initialization took 1.13 seconds
path_emu00620.kgml:
path_emu00620.kgml: Found a trail of span 4 containing skipped vertices
path_emu00620.kgml: 123 -> 55 -> [124] -> 125 -> 124
path_emu00620.kgml: R00014 -> R03270 -> [R02569] -> R07618 -> R02569
path_emu00620.kgml: {emu:EMQU_1179, emu:EMQU_1180} -> {emu:EMQU_1179, emu:EMQU_1180} -> [emu:EMQU_1181] -> emu:EMQU_1182 -> emu:EMQU_1181
path_emu00620.kgml: {1.2.4.1, 2.2.1.6, 4.1.1.1} -> 1.2.4.1 -> [2.3.1.12] -> 1.8.1.4 -> 2.3.1.12
path_emu00620.kgml:
path_emu00620.kgml: --- 2.83 seconds ---

path_emu00622.kgml: Xylene degradation
path_emu00622.kgml: Initialization took 0.05 seconds
path_emu00622.kgml: (not found)
path_emu00622.kgml: --- 0.10 seconds ---

path_emu00625.kgml: Chloroalkane and chloroalkene degradation
path_emu00625.kgml: Initialization took 0.08 seconds
path_emu00625.kgml: (not found)
path_emu00625.kgml: --- 0.13 seconds ---

path_emu00626.kgml: Naphthalene degradation
path_emu00626.kgml: Initialization took 0.08 seconds
path_emu00626.kgml: (not found)
path_emu00626.kgml: --- 0.13 seconds ---

path_emu00627.kgml: Aminobenzoate degradation
path_emu00627.kgml: Initialization took 0.09 seconds
path_emu00627.kgml: (not found)
path_emu00627.kgml: --- 0.13 seconds ---

path_emu00630.kgml: Glyoxylate and dicarboxylate metabolism
path_emu00630.kgml: Initialization took 0.18 seconds
path_emu00630.kgml: (not found)
path_emu00630.kgml: --- 0.23 seconds ---

path_emu00640.kgml: Propanoate metabolism
path_emu00640.kgml: Initialization took 0.28 seconds
path_emu00640.kgml: (not found)
path_emu00640.kgml: --- 0.33 seconds ---

path_emu00643.kgml: Styrene degradation
path_emu00643.kgml: Initialization took 0.08 seconds
path_emu00643.kgml: (not found)
path_emu00643.kgml: --- 0.13 seconds ---

path_emu00650.kgml: Butanoate metabolism
path_emu00650.kgml: Initialization took 0.18 seconds
path_emu00650.kgml: (not found)
path_emu00650.kgml: --- 0.23 seconds ---

path_emu00660.kgml: C5-Branched dibasic acid metabolism
path_emu00660.kgml: Initialization took 0.05 seconds
path_emu00660.kgml: (not found)
path_emu00660.kgml: --- 0.10 seconds ---

path_emu00670.kgml: One carbon pool by folate
path_emu00670.kgml: Initialization took 0.18 seconds
path_emu00670.kgml:
path_emu00670.kgml: Found a trail of span 4 containing skipped vertices
path_emu00670.kgml: 24 -> 23 -> 52 -> [24] -> 68
path_emu00670.kgml: {R02235, R02236} -> {R00936, R00939} -> R02101 -> [{R02235, R02236}] -> {R00937, R00940}
path_emu00670.kgml: {emu:EMQU_1096, emu:EMQU_1745} -> {emu:EMQU_1096, emu:EMQU_1745} -> emu:EMQU_1095 -> [{emu:EMQU_1096, emu:EMQU_1745}] -> {emu:EMQU_1096, emu:EMQU_1745}
path_emu00670.kgml: {1.5.1.3, 1.5.1.3} -> {1.5.1.3, 1.5.1.3} -> 2.1.1.45 -> [{1.5.1.3, 1.5.1.3}] -> {1.5.1.3, 1.5.1.3}
path_emu00670.kgml:
path_emu00670.kgml: Found a trail of span 3 containing skipped vertices
path_emu00670.kgml: 50 -> 51 -> [28] -> 20
path_emu00670.kgml: R04325 -> R04560 -> [R01655] -> R04326
path_emu00670.kgml: emu:EMQU_1172 -> emu:EMQU_1173 -> [emu:EMQU_0837] -> emu:EMQU_1172
path_emu00670.kgml: 2.1.2.2 -> 2.1.2.3 -> [3.5.4.9] -> 2.1.2.2
path_emu00670.kgml:
path_emu00670.kgml: --- 7.02 seconds ---

path_emu00680.kgml: Methane metabolism
path_emu00680.kgml: Initialization took 0.28 seconds
path_emu00680.kgml:
path_emu00680.kgml: Found a trail of span 2 without skipping any vertex
path_emu00680.kgml: 103 -> 102
path_emu00680.kgml: R06983 -> R00527
path_emu00680.kgml: {emu:EMQU_0315, emu:EMQU_0525} -> emu:EMQU_0526
path_emu00680.kgml: 1.1.1.284 -> 3.1.2.12
path_emu00680.kgml:
path_emu00680.kgml: --- 0.38 seconds ---

path_emu00730.kgml: Thiamine metabolism
path_emu00730.kgml: Initialization took 0.23 seconds
path_emu00730.kgml:
path_emu00730.kgml: Found a trail of span 3 containing skipped vertices
path_emu00730.kgml: 66 -> 64 -> 114
path_emu00730.kgml: R02135 -> R00619 -> R00615
path_emu00730.kgml: emu:EMQU_2723 -> emu:EMQU_2721 -> emu:EMQU_2723
path_emu00730.kgml: {3.1.3.1, 3.1.3.100, 3.1.3.2} -> 2.7.6.2 -> 3.6.1.15
path_emu00730.kgml: Skipped genes: emu:EMQU_2722
path_emu00730.kgml:
path_emu00730.kgml: Found a trail of span 3 containing skipped vertices
path_emu00730.kgml: 76 -> 75 -> 93
path_emu00730.kgml: R03471 -> R04509 -> R03223
path_emu00730.kgml: {emu:EMQU_1039, emu:EMQU_1862} -> {emu:EMQU_1039, emu:EMQU_1862} -> emu:EMQU_1864
path_emu00730.kgml: 2.7.1.49 -> 2.7.4.7 -> 2.5.1.3
path_emu00730.kgml: Skipped genes: emu:EMQU_1863
path_emu00730.kgml:
path_emu00730.kgml: Found a trail of span 3 containing skipped vertices
path_emu00730.kgml: 76 -> 75 -> 97
path_emu00730.kgml: R03471 -> R04509 -> R10712
path_emu00730.kgml: {emu:EMQU_1039, emu:EMQU_1862} -> {emu:EMQU_1039, emu:EMQU_1862} -> emu:EMQU_1864
path_emu00730.kgml: 2.7.1.49 -> 2.7.4.7 -> 2.5.1.3
path_emu00730.kgml: Skipped genes: emu:EMQU_1863
path_emu00730.kgml:
path_emu00730.kgml: Found a trail of span 2 without skipping any vertex
path_emu00730.kgml: 72 -> 71
path_emu00730.kgml: R07460 -> R07461
path_emu00730.kgml: {emu:EMQU_0584, emu:EMQU_0693} -> emu:EMQU_0694
path_emu00730.kgml: 2.8.1.7 -> {2.8.1.11, 2.8.1.4}
path_emu00730.kgml:
path_emu00730.kgml: Found a trail of span 2 without skipping any vertex
path_emu00730.kgml: 74 -> 93
path_emu00730.kgml: R04448 -> R03223
path_emu00730.kgml: emu:EMQU_1863 -> emu:EMQU_1864
path_emu00730.kgml: 2.7.1.50 -> 2.5.1.3
path_emu00730.kgml:
path_emu00730.kgml: Found a trail of span 2 containing skipped vertices
path_emu00730.kgml: 76 -> [75] -> 97
path_emu00730.kgml: R03471 -> [R04509] -> R10712
path_emu00730.kgml: {emu:EMQU_1039, emu:EMQU_1862} -> [{emu:EMQU_1039, emu:EMQU_1862}] -> emu:EMQU_1864
path_emu00730.kgml: 2.7.1.49 -> [2.7.4.7] -> 2.5.1.3
path_emu00730.kgml: Skipped genes: emu:EMQU_1863
path_emu00730.kgml:
path_emu00730.kgml: Found a trail of span 2 containing skipped vertices
path_emu00730.kgml: 76 -> [75] -> 93
path_emu00730.kgml: R03471 -> [R04509] -> R03223
path_emu00730.kgml: {emu:EMQU_1039, emu:EMQU_1862} -> [{emu:EMQU_1039, emu:EMQU_1862}] -> emu:EMQU_1864
path_emu00730.kgml: 2.7.1.49 -> [2.7.4.7] -> 2.5.1.3
path_emu00730.kgml: Skipped genes: emu:EMQU_1863
path_emu00730.kgml:
path_emu00730.kgml: --- 0.71 seconds ---

path_emu00740.kgml: Riboflavin metabolism
path_emu00740.kgml: Initialization took 0.13 seconds
path_emu00740.kgml:
path_emu00740.kgml: Found a trail of span 5 containing skipped vertices
path_emu00740.kgml: 38 -> 39 -> 40 -> [43] -> 41 -> 42
path_emu00740.kgml: R00425 -> R03459 -> R03458 -> [R07280] -> R04457 -> R00066
path_emu00740.kgml: emu:EMQU_2345 -> emu:EMQU_2347 -> emu:EMQU_2347 -> [emu:EMQU_0998] -> emu:EMQU_2344 -> emu:EMQU_2346
path_emu00740.kgml: 3.5.4.25 -> 3.5.4.26 -> 1.1.1.193 -> [3.1.3.104] -> 2.5.1.78 -> 2.5.1.9
path_emu00740.kgml:
path_emu00740.kgml: Found a trail of span 4 containing skipped vertices
path_emu00740.kgml: 38 -> [39] -> 40 -> [43] -> 41 -> 42
path_emu00740.kgml: R00425 -> [R03459] -> R03458 -> [R07280] -> R04457 -> R00066
path_emu00740.kgml: emu:EMQU_2345 -> [emu:EMQU_2347] -> emu:EMQU_2347 -> [emu:EMQU_0998] -> emu:EMQU_2344 -> emu:EMQU_2346
path_emu00740.kgml: 3.5.4.25 -> [3.5.4.26] -> 1.1.1.193 -> [3.1.3.104] -> 2.5.1.78 -> 2.5.1.9
path_emu00740.kgml:
path_emu00740.kgml: Found a trail of span 3 containing skipped vertices
path_emu00740.kgml: 32 -> [41] -> 42 -> 41
path_emu00740.kgml: R07281 -> [R04457] -> R00066 -> R04457
path_emu00740.kgml: emu:EMQU_2345 -> [emu:EMQU_2344] -> emu:EMQU_2346 -> emu:EMQU_2344
path_emu00740.kgml: 4.1.99.12 -> [2.5.1.78] -> 2.5.1.9 -> 2.5.1.78
path_emu00740.kgml:
path_emu00740.kgml: --- 0.36 seconds ---

path_emu00750.kgml: Vitamin B6 metabolism
path_emu00750.kgml: Initialization took 0.05 seconds
path_emu00750.kgml: (not found)
path_emu00750.kgml: --- 0.10 seconds ---

path_emu00760.kgml: Nicotinate and nicotinamide metabolism
path_emu00760.kgml: Initialization took 0.18 seconds
path_emu00760.kgml:
path_emu00760.kgml: Found a trail of span 2 containing skipped vertices
path_emu00760.kgml: 88 -> [83] -> 86
path_emu00760.kgml: R01724 -> [R03005] -> R00189
path_emu00760.kgml: emu:EMQU_2410 -> [emu:EMQU_0983] -> emu:EMQU_2409
path_emu00760.kgml: 6.3.4.21 -> [{2.7.7.1, 2.7.7.18}] -> {6.3.1.5, 6.3.5.1}
path_emu00760.kgml:
path_emu00760.kgml: --- 0.28 seconds ---

path_emu00770.kgml: Pantothenate and CoA biosynthesis
path_emu00770.kgml: Initialization took 0.18 seconds
path_emu00770.kgml:
path_emu00770.kgml: Found a trail of span 2 without skipping any vertex
path_emu00770.kgml: 70 -> 67
path_emu00770.kgml: R04231 -> R03269
path_emu00770.kgml: emu:EMQU_2105 -> emu:EMQU_2106
path_emu00770.kgml: 6.3.2.5 -> 4.1.1.36
path_emu00770.kgml:
path_emu00770.kgml: --- 0.28 seconds ---

path_emu00780.kgml: Biotin metabolism
path_emu00780.kgml: Initialization took 0.13 seconds
path_emu00780.kgml:
path_emu00780.kgml: Found a trail of span 6 containing skipped vertices
path_emu00780.kgml: 95 -> 53 -> 56 -> [59] -> 74 -> 67 -> 70
path_emu00780.kgml: R10115 -> R10116 -> R10117 -> [R10118] -> R10119 -> R10120 -> R10121
path_emu00780.kgml: emu:EMQU_0966 -> {emu:EMQU_0152, emu:EMQU_0965} -> {emu:EMQU_0968, emu:EMQU_1261} -> [emu:EMQU_1260] -> emu:EMQU_0966 -> {emu:EMQU_0152, emu:EMQU_0965} -> {emu:EMQU_0968, emu:EMQU_1261}
path_emu00780.kgml: {2.3.1.179, 2.3.1.41} -> 1.1.1.100 -> 4.2.1.59 -> [1.3.1.10] -> {2.3.1.179, 2.3.1.41} -> 1.1.1.100 -> 4.2.1.59
path_emu00780.kgml: Skipped genes: emu:EMQU_0967
path_emu00780.kgml:
path_emu00780.kgml: Found a trail of span 5 containing skipped vertices
path_emu00780.kgml: 95 -> [53] -> 56 -> [59] -> 74 -> 67 -> 70
path_emu00780.kgml: R10115 -> [R10116] -> R10117 -> [R10118] -> R10119 -> R10120 -> R10121
path_emu00780.kgml: emu:EMQU_0966 -> [{emu:EMQU_0152, emu:EMQU_0965}] -> {emu:EMQU_0968, emu:EMQU_1261} -> [emu:EMQU_1260] -> emu:EMQU_0966 -> {emu:EMQU_0152, emu:EMQU_0965} -> {emu:EMQU_0968, emu:EMQU_1261}
path_emu00780.kgml: {2.3.1.179, 2.3.1.41} -> [1.1.1.100] -> 4.2.1.59 -> [1.3.1.10] -> {2.3.1.179, 2.3.1.41} -> 1.1.1.100 -> 4.2.1.59
path_emu00780.kgml: Skipped genes: emu:EMQU_0967
path_emu00780.kgml:
path_emu00780.kgml: Found a trail of span 5 containing skipped vertices
path_emu00780.kgml: 95 -> 53 -> 56 -> [59] -> 74 -> [67] -> 70
path_emu00780.kgml: R10115 -> R10116 -> R10117 -> [R10118] -> R10119 -> [R10120] -> R10121
path_emu00780.kgml: emu:EMQU_0966 -> {emu:EMQU_0152, emu:EMQU_0965} -> {emu:EMQU_0968, emu:EMQU_1261} -> [emu:EMQU_1260] -> emu:EMQU_0966 -> [{emu:EMQU_0152, emu:EMQU_0965}] -> {emu:EMQU_0968, emu:EMQU_1261}
path_emu00780.kgml: {2.3.1.179, 2.3.1.41} -> 1.1.1.100 -> 4.2.1.59 -> [1.3.1.10] -> {2.3.1.179, 2.3.1.41} -> [1.1.1.100] -> 4.2.1.59
path_emu00780.kgml: Skipped genes: emu:EMQU_0967
path_emu00780.kgml:
path_emu00780.kgml: --- 0.36 seconds ---

path_emu00790.kgml: Folate biosynthesis
path_emu00790.kgml: Initialization took 0.08 seconds
path_emu00790.kgml: (not found)
path_emu00790.kgml: --- 0.13 seconds ---

path_emu00860.kgml: Porphyrin and chlorophyll metabolism
path_emu00860.kgml: Initialization took 0.05 seconds
path_emu00860.kgml: (not found)
path_emu00860.kgml: --- 0.10 seconds ---

path_emu00900.kgml: Terpenoid backbone biosynthesis
path_emu00900.kgml: Initialization took 0.44 seconds
path_emu00900.kgml:
path_emu00900.kgml: Found a trail of span 4 without skipping any vertex
path_emu00900.kgml: 70 -> 101 -> 100 -> 98
path_emu00900.kgml: R02245 -> R03245 -> R01121 -> R01123
path_emu00900.kgml: emu:EMQU_0241 -> emu:EMQU_0239 -> emu:EMQU_0240 -> emu:EMQU_0238
path_emu00900.kgml: 2.7.1.36 -> 2.7.4.2 -> 4.1.1.33 -> 5.3.3.2
path_emu00900.kgml:
path_emu00900.kgml: Found a trail of span 3 containing skipped vertices
path_emu00900.kgml: 70 -> 101 -> [100] -> 98
path_emu00900.kgml: R02245 -> R03245 -> [R01121] -> R01123
path_emu00900.kgml: emu:EMQU_0241 -> emu:EMQU_0239 -> [emu:EMQU_0240] -> emu:EMQU_0238
path_emu00900.kgml: 2.7.1.36 -> 2.7.4.2 -> [4.1.1.33] -> 5.3.3.2
path_emu00900.kgml: Skipped genes: emu:EMQU_0240
path_emu00900.kgml:
path_emu00900.kgml: Found a trail of span 3 containing skipped vertices
path_emu00900.kgml: 70 -> [101] -> 100 -> 98
path_emu00900.kgml: R02245 -> [R03245] -> R01121 -> R01123
path_emu00900.kgml: emu:EMQU_0241 -> [emu:EMQU_0239] -> emu:EMQU_0240 -> emu:EMQU_0238
path_emu00900.kgml: 2.7.1.36 -> [2.7.4.2] -> 4.1.1.33 -> 5.3.3.2
path_emu00900.kgml: Skipped genes: emu:EMQU_0239
path_emu00900.kgml:
path_emu00900.kgml: Found a trail of span 2 containing skipped vertices
path_emu00900.kgml: 71 -> [72] -> 74
path_emu00900.kgml: R00238 -> [R01978] -> R02081
path_emu00900.kgml: emu:EMQU_1045 -> [{emu:EMQU_1043, emu:EMQU_1044}] -> emu:EMQU_1046
path_emu00900.kgml: 2.3.1.9 -> [2.3.3.10] -> 1.1.1.88
path_emu00900.kgml:
path_emu00900.kgml: --- 0.72 seconds ---

path_emu00906.kgml: Carotenoid biosynthesis
path_emu00906.kgml: Initialization took 0.09 seconds
path_emu00906.kgml:
path_emu00906.kgml: Found a trail of span 3 without skipping any vertex
path_emu00906.kgml: 97 -> 108 -> 98
path_emu00906.kgml: R07654 -> R07655 -> R07656
path_emu00906.kgml: emu:EMQU_0489 -> emu:EMQU_0490 -> emu:EMQU_0491
path_emu00906.kgml: 1.14.99.44 -> ? -> ?
path_emu00906.kgml:
path_emu00906.kgml: Found a trail of span 2 containing skipped vertices
path_emu00906.kgml: 97 -> [108] -> 98
path_emu00906.kgml: R07654 -> [R07655] -> R07656
path_emu00906.kgml: emu:EMQU_0489 -> [emu:EMQU_0490] -> emu:EMQU_0491
path_emu00906.kgml: 1.14.99.44 -> [?] -> ?
path_emu00906.kgml: Skipped genes: emu:EMQU_0490
path_emu00906.kgml:
path_emu00906.kgml: --- 0.26 seconds ---

path_emu00910.kgml: Nitrogen metabolism
path_emu00910.kgml: Initialization took 0.08 seconds
path_emu00910.kgml: (not found)
path_emu00910.kgml: --- 0.13 seconds ---

path_emu00920.kgml: Sulfur metabolism
path_emu00920.kgml: Initialization took 0.08 seconds
path_emu00920.kgml: (not found)
path_emu00920.kgml: --- 0.13 seconds ---

path_emu00970.kgml: Aminoacyl-tRNA biosynthesis
path_emu00970.kgml: Initialization took 1.03 seconds
path_emu00970.kgml: (not found)
path_emu00970.kgml: --- 1.08 seconds ---

path_emu01040.kgml: Biosynthesis of unsaturated fatty acids
path_emu01040.kgml: Initialization took 0.05 seconds
path_emu01040.kgml: (not found)
path_emu01040.kgml: --- 0.10 seconds ---

path_emu01054.kgml: Nonribosomal peptide structures
path_emu01054.kgml: Initialization took 0.05 seconds
path_emu01054.kgml: (not found)
path_emu01054.kgml: --- 0.10 seconds ---

--- 428.17 seconds ---
