# Supplementary material for: CoMetGeNe: mining conserved neighborhood patterns in metabolic and genomic contexts
Source: BMC Bioinformatics. 2019 Jan 10;20:19. doi: 10.1186/s12859-018-2542-2 (PMC6327494; doi:10.1186/s12859-018-2542-2)
Supplement: Supplementary file 14 — Trail finding results for completely assembled representative bacterial genomes present in NCBI Genomes. Of the 1,545 fully assembled representative bacterial genomes in NCBI, corresponding entries have been identified in KEGG for 1,467 species, for which trail finding has been performed for all combinations of gap parameters δG and δD ranging from 0 to 3. This additional file is available from https://doi.org/10.6084/m9.figshare.7288769. (GZ 178,532 kb) [file 12859_2018_2542_MOESM14_ESM.gz › results/psi_dG3_dD1.hnet]

--- delta_G = 3, delta_D = 1 ---

path_psi00010.kgml: Glycolysis / Gluconeogenesis
path_psi00010.kgml: Initialization took 2.03 seconds
path_psi00010.kgml:
path_psi00010.kgml: Found a trail of span 4 containing skipped vertices
path_psi00010.kgml: 75 -> 50 -> [75] -> 49 -> 48
path_psi00010.kgml: R07618 -> R02569 -> [R07618] -> R03270 -> R00014
path_psi00010.kgml: psi:S70_03750 -> psi:S70_03755 -> [psi:S70_03750] -> psi:S70_03760 -> psi:S70_03760
path_psi00010.kgml: 1.8.1.4 -> 2.3.1.12 -> [1.8.1.4] -> 1.2.4.1 -> {1.2.4.1, 2.2.1.6, 4.1.1.1}
path_psi00010.kgml:
path_psi00010.kgml: Found a trail of span 2 without skipping any vertex
path_psi00010.kgml: 79 -> 81
path_psi00010.kgml: R05132 -> R05133
path_psi00010.kgml: {psi:S70_02855, psi:S70_17625} -> {psi:S70_04370, psi:S70_15145, psi:S70_15150, psi:S70_17630}
path_psi00010.kgml: ? -> 3.2.1.86
path_psi00010.kgml:
path_psi00010.kgml: Found a trail of span 2 containing skipped vertices
path_psi00010.kgml: 76 -> [57] -> 14
path_psi00010.kgml: R01512 -> [R01061] -> R01070
path_psi00010.kgml: psi:S70_06600 -> [psi:S70_00740] -> {psi:S70_01295, psi:S70_06595}
path_psi00010.kgml: 2.7.2.3 -> [{1.2.1.12, 1.2.1.59}] -> 4.1.2.13
path_psi00010.kgml:
path_psi00010.kgml: Found a trail of span 2 without skipping any vertex
path_psi00010.kgml: 80 -> 82
path_psi00010.kgml: R04394 -> R05134
path_psi00010.kgml: {psi:S70_02855, psi:S70_17625} -> {psi:S70_04370, psi:S70_15145, psi:S70_15150, psi:S70_17630}
path_psi00010.kgml: ? -> 3.2.1.86
path_psi00010.kgml:
path_psi00010.kgml: --- 2.86 seconds ---

path_psi00040.kgml: Pentose and glucuronate interconversions
path_psi00040.kgml: Initialization took 0.38 seconds
path_psi00040.kgml:
path_psi00040.kgml: Found a trail of span 2 without skipping any vertex
path_psi00040.kgml: 72 -> 71
path_psi00040.kgml: R01526 -> R01895
path_psi00040.kgml: psi:S70_13205 -> psi:S70_13210
path_psi00040.kgml: {2.7.1.16, 2.7.1.47} -> 1.1.1.56
path_psi00040.kgml:
path_psi00040.kgml: --- 0.57 seconds ---

path_psi00051.kgml: Fructose and mannose metabolism
path_psi00051.kgml: Initialization took 0.58 seconds
path_psi00051.kgml:
path_psi00051.kgml: Found a trail of span 4 containing skipped vertices
path_psi00051.kgml: 79 -> 84 -> 83 -> 82
path_psi00051.kgml: R01818 -> R00885 -> R00888 -> R05692
path_psi00051.kgml: psi:S70_06190 -> psi:S70_06200 -> psi:S70_06220 -> psi:S70_06210
path_psi00051.kgml: 5.4.2.8 -> 2.7.7.13 -> 4.2.1.47 -> 1.1.1.271
path_psi00051.kgml: Skipped genes: psi:S70_06205, psi:S70_06195
path_psi00051.kgml:
path_psi00051.kgml: Found a trail of span 3 containing skipped vertices
path_psi00051.kgml: 79 -> 84 -> [83] -> 82
path_psi00051.kgml: R01818 -> R00885 -> [R00888] -> R05692
path_psi00051.kgml: psi:S70_06190 -> psi:S70_06200 -> [psi:S70_06220] -> psi:S70_06210
path_psi00051.kgml: 5.4.2.8 -> 2.7.7.13 -> [4.2.1.47] -> 1.1.1.271
path_psi00051.kgml: Skipped genes: psi:S70_06205, psi:S70_06195
path_psi00051.kgml:
path_psi00051.kgml: Found a trail of span 3 containing skipped vertices
path_psi00051.kgml: 79 -> [84] -> 83 -> 82
path_psi00051.kgml: R01818 -> [R00885] -> R00888 -> R05692
path_psi00051.kgml: psi:S70_06190 -> [psi:S70_06200] -> psi:S70_06220 -> psi:S70_06210
path_psi00051.kgml: 5.4.2.8 -> [2.7.7.13] -> 4.2.1.47 -> 1.1.1.271
path_psi00051.kgml: Skipped genes: psi:S70_06205, psi:S70_06200, psi:S70_06195
path_psi00051.kgml:
path_psi00051.kgml: --- 0.81 seconds ---

path_psi00052.kgml: Galactose metabolism
path_psi00052.kgml: Initialization took 0.83 seconds
path_psi00052.kgml:
path_psi00052.kgml: Found a trail of span 4 containing skipped vertices
path_psi00052.kgml: 172 -> 171 -> [82] -> 79 -> 82
path_psi00052.kgml: R10619 -> R01092 -> [R00955] -> R00291 -> R00955
path_psi00052.kgml: psi:S70_03460 -> psi:S70_03465 -> [psi:S70_03470] -> {psi:S70_03475, psi:S70_06165, psi:S70_10920} -> psi:S70_03470
path_psi00052.kgml: 5.1.3.3 -> 2.7.1.6 -> [2.7.7.12] -> 5.1.3.2 -> 2.7.7.12
path_psi00052.kgml:
path_psi00052.kgml: Found a trail of span 3 containing skipped vertices
path_psi00052.kgml: 172 -> [171] -> 82 -> 79
path_psi00052.kgml: R10619 -> [R01092] -> R00955 -> R00291
path_psi00052.kgml: psi:S70_03460 -> [psi:S70_03465] -> psi:S70_03470 -> {psi:S70_03475, psi:S70_06165, psi:S70_10920}
path_psi00052.kgml: 5.1.3.3 -> [2.7.1.6] -> 2.7.7.12 -> 5.1.3.2
path_psi00052.kgml: Skipped genes: psi:S70_03465
path_psi00052.kgml:
path_psi00052.kgml: Found a trail of span 2 containing skipped vertices
path_psi00052.kgml: 101 -> 102
path_psi00052.kgml: R08366 -> R05168
path_psi00052.kgml: {psi:S70_08800, psi:S70_08810, psi:S70_08815, psi:S70_08820} -> psi:S70_08790
path_psi00052.kgml: ? -> 3.5.1.25
path_psi00052.kgml: Skipped genes: psi:S70_08795
path_psi00052.kgml:
path_psi00052.kgml: --- 1.04 seconds ---

path_psi00053.kgml: Ascorbate and aldarate metabolism
path_psi00053.kgml: Initialization took 0.13 seconds
path_psi00053.kgml: (not found)
path_psi00053.kgml: --- 0.18 seconds ---

path_psi00121.kgml: Secondary bile acid biosynthesis
path_psi00121.kgml: Initialization took 0.05 seconds
path_psi00121.kgml: (not found)
path_psi00121.kgml: --- 0.10 seconds ---

path_psi00130.kgml: Ubiquinone and other terpenoid-quinone biosynthesis
path_psi00130.kgml: Initialization took 0.44 seconds
path_psi00130.kgml:
path_psi00130.kgml: Found a trail of span 6 without skipping any vertex
path_psi00130.kgml: 69 -> 61 -> 54 -> 60 -> 59 -> 58
path_psi00130.kgml: R01717 -> R08165 -> R08166 -> R04031 -> R04030 -> R07263
path_psi00130.kgml: psi:S70_02325 -> psi:S70_02320 -> psi:S70_02315 -> psi:S70_02305 -> psi:S70_02300 -> psi:S70_02310
path_psi00130.kgml: 5.4.4.2 -> 2.2.1.9 -> 4.2.99.20 -> 4.2.1.113 -> 6.2.1.26 -> 4.1.3.36
path_psi00130.kgml:
path_psi00130.kgml: Found a trail of span 5 containing skipped vertices
path_psi00130.kgml: 69 -> [61] -> 54 -> 60 -> 59 -> 58
path_psi00130.kgml: R01717 -> [R08165] -> R08166 -> R04031 -> R04030 -> R07263
path_psi00130.kgml: psi:S70_02325 -> [psi:S70_02320] -> psi:S70_02315 -> psi:S70_02305 -> psi:S70_02300 -> psi:S70_02310
path_psi00130.kgml: 5.4.4.2 -> [2.2.1.9] -> 4.2.99.20 -> 4.2.1.113 -> 6.2.1.26 -> 4.1.3.36
path_psi00130.kgml: Skipped genes: psi:S70_02320
path_psi00130.kgml:
path_psi00130.kgml: Found a trail of span 5 containing skipped vertices
path_psi00130.kgml: 69 -> 61 -> [54] -> 60 -> 59 -> 58
path_psi00130.kgml: R01717 -> R08165 -> [R08166] -> R04031 -> R04030 -> R07263
path_psi00130.kgml: psi:S70_02325 -> psi:S70_02320 -> [psi:S70_02315] -> psi:S70_02305 -> psi:S70_02300 -> psi:S70_02310
path_psi00130.kgml: 5.4.4.2 -> 2.2.1.9 -> [4.2.99.20] -> 4.2.1.113 -> 6.2.1.26 -> 4.1.3.36
path_psi00130.kgml: Skipped genes: psi:S70_02315
path_psi00130.kgml:
path_psi00130.kgml: Found a trail of span 5 containing skipped vertices
path_psi00130.kgml: 69 -> 61 -> 54 -> 60 -> [59] -> 58
path_psi00130.kgml: R01717 -> R08165 -> R08166 -> R04031 -> [R04030] -> R07263
path_psi00130.kgml: psi:S70_02325 -> psi:S70_02320 -> psi:S70_02315 -> psi:S70_02305 -> [psi:S70_02300] -> psi:S70_02310
path_psi00130.kgml: 5.4.4.2 -> 2.2.1.9 -> 4.2.99.20 -> 4.2.1.113 -> [6.2.1.26] -> 4.1.3.36
path_psi00130.kgml:
path_psi00130.kgml: Found a trail of span 5 containing skipped vertices
path_psi00130.kgml: 69 -> 61 -> 54 -> [60] -> 59 -> 58
path_psi00130.kgml: R01717 -> R08165 -> R08166 -> [R04031] -> R04030 -> R07263
path_psi00130.kgml: psi:S70_02325 -> psi:S70_02320 -> psi:S70_02315 -> [psi:S70_02305] -> psi:S70_02300 -> psi:S70_02310
path_psi00130.kgml: 5.4.4.2 -> 2.2.1.9 -> 4.2.99.20 -> [4.2.1.113] -> 6.2.1.26 -> 4.1.3.36
path_psi00130.kgml: Skipped genes: psi:S70_02305
path_psi00130.kgml:
path_psi00130.kgml: --- 0.86 seconds ---

path_psi00190.kgml: Oxidative phosphorylation
path_psi00190.kgml: Initialization took 2.73 seconds
path_psi00190.kgml: (not found)
path_psi00190.kgml: --- 2.78 seconds ---

path_psi00220.kgml: Arginine biosynthesis
path_psi00220.kgml: Initialization took 0.38 seconds
path_psi00220.kgml:
path_psi00220.kgml: Found a trail of span 2 without skipping any vertex
path_psi00220.kgml: 50 -> 51
path_psi00220.kgml: R02649 -> R03443
path_psi00220.kgml: psi:S70_11250 -> psi:S70_11245
path_psi00220.kgml: 2.7.2.8 -> 1.2.1.38
path_psi00220.kgml:
path_psi00220.kgml: Found a trail of span 2 without skipping any vertex
path_psi00220.kgml: 45 -> 47
path_psi00220.kgml: R01954 -> R01086
path_psi00220.kgml: psi:S70_11255 -> psi:S70_11260
path_psi00220.kgml: 6.3.4.5 -> 4.3.2.1
path_psi00220.kgml:
path_psi00220.kgml: --- 0.55 seconds ---

path_psi00230.kgml: Purine metabolism
path_psi00230.kgml: Initialization took 10.70 seconds
path_psi00230.kgml:
path_psi00230.kgml: Found a trail of span 9 containing skipped vertices
path_psi00230.kgml: 175 -> [312] -> 287 -> 190 -> [286] -> 188 -> 182 -> 186 -> [197] -> 195 -> 196 -> 195 -> [205] -> 218
path_psi00230.kgml: R00375 -> [R01138] -> R01547 -> R02088 -> [R02557] -> R00190 -> R00127 -> R00183 -> [R01560] -> R01131 -> R01126 -> R01131 -> [R01130] -> R02719
path_psi00230.kgml: {psi:S70_00875, psi:S70_01630, psi:S70_04155, psi:S70_04945, psi:S70_06670, psi:S70_07495, psi:S70_08865, psi:S70_10500, psi:S70_12455, psi:S70_15090, psi:S70_15095, psi:S70_15375} -> [{psi:S70_19535, psi:S70_20325}] -> psi:S70_04925 -> {psi:S70_04885, psi:S70_05615} -> [{psi:S70_07410, psi:S70_10690}] -> psi:S70_04950 -> psi:S70_04925 -> {psi:S70_04885, psi:S70_05615} -> [psi:S70_00345] -> psi:S70_04910 -> {psi:S70_04885, psi:S70_05615} -> psi:S70_04910 -> [psi:S70_01035] -> {psi:S70_04885, psi:S70_05615}
path_psi00230.kgml: 2.7.7.7 -> [2.7.1.40] -> {2.7.4.11, 2.7.4.3} -> {3.1.3.5, 3.1.3.89} -> [2.4.2.1] -> {2.4.2.7, 2.4.2.8} -> 2.7.4.3 -> 3.1.3.5 -> [3.5.4.4] -> 2.7.1.73 -> {3.1.3.5, 3.1.3.99} -> 2.7.1.73 -> [1.1.1.205] -> 3.1.3.5
path_psi00230.kgml: Skipped genes: psi:S70_04915, psi:S70_04940, psi:S70_04935, psi:S70_04930, psi:S70_04905, psi:S70_04920
path_psi00230.kgml:
path_psi00230.kgml: Found a trail of span 2 without skipping any vertex
path_psi00230.kgml: 205 -> 206
path_psi00230.kgml: R01130 -> {R01230, R01231}
path_psi00230.kgml: psi:S70_01035 -> psi:S70_01030
path_psi00230.kgml: 1.1.1.205 -> {6.3.5.2, 6.3.5.2}
path_psi00230.kgml:
path_psi00230.kgml: Found a trail of span 2 containing skipped vertices
path_psi00230.kgml: 163 -> [260] -> 164
path_psi00230.kgml: R04325 -> [R04463] -> R04208
path_psi00230.kgml: {psi:S70_01225, psi:S70_05300} -> [psi:S70_03080] -> psi:S70_01220
path_psi00230.kgml: 2.1.2.2 -> [6.3.5.3] -> 6.3.3.1
path_psi00230.kgml:
path_psi00230.kgml: Found a trail of span 2 without skipping any vertex
path_psi00230.kgml: 252 -> 253
path_psi00230.kgml: R00529 -> R00509
path_psi00230.kgml: {psi:S70_05645, psi:S70_05650} -> psi:S70_05640
path_psi00230.kgml: 2.7.7.4 -> 2.7.1.25
path_psi00230.kgml:
path_psi00230.kgml: Found a trail of span 2 without skipping any vertex
path_psi00230.kgml: 427 -> 428
path_psi00230.kgml: R07404 -> R07405
path_psi00230.kgml: psi:S70_04805 -> psi:S70_04800
path_psi00230.kgml: 6.3.4.18 -> 5.4.99.18
path_psi00230.kgml:
path_psi00230.kgml: Found a trail of span 2 containing skipped vertices
path_psi00230.kgml: 217 -> 213
path_psi00230.kgml: R01228 -> R01227
path_psi00230.kgml: psi:S70_04910 -> {psi:S70_04885, psi:S70_05615}
path_psi00230.kgml: 2.7.1.73 -> 3.1.3.5
path_psi00230.kgml: Skipped genes: psi:S70_04905
path_psi00230.kgml:
path_psi00230.kgml: --- 36.39 seconds ---

path_psi00240.kgml: Pyrimidine metabolism
path_psi00240.kgml: Initialization took 5.85 seconds
path_psi00240.kgml:
path_psi00240.kgml: Found a trail of span 3 containing skipped vertices
path_psi00240.kgml: 150 -> [156] -> 161 -> [158] -> 157
path_psi00240.kgml: R02098 -> [R02101] -> R02094 -> [R02093] -> R00378
path_psi00240.kgml: psi:S70_01635 -> [psi:S70_14860] -> psi:S70_01635 -> [psi:S70_02955] -> {psi:S70_00875, psi:S70_01630, psi:S70_04155, psi:S70_04945, psi:S70_06670, psi:S70_07495, psi:S70_08865, psi:S70_10500, psi:S70_12455, psi:S70_15090, psi:S70_15095, psi:S70_15375}
path_psi00240.kgml: {2.7.4.4, 2.7.4.9} -> [2.1.1.45] -> {2.7.4.12, 2.7.4.9} -> [2.7.4.6] -> 2.7.7.7
path_psi00240.kgml:
path_psi00240.kgml: Found a trail of span 2 containing skipped vertices
path_psi00240.kgml: 107 -> 299
path_psi00240.kgml: {R00571, R00573} -> R00515
path_psi00240.kgml: psi:S70_05015 -> psi:S70_05025
path_psi00240.kgml: {6.3.4.2, 6.3.4.2} -> {3.6.1.65, 3.6.1.8, 3.6.1.9}
path_psi00240.kgml: Skipped genes: psi:S70_05020
path_psi00240.kgml:
path_psi00240.kgml: --- 6.74 seconds ---

path_psi00250.kgml: Alanine, aspartate and glutamate metabolism
path_psi00250.kgml: Initialization took 1.49 seconds
path_psi00250.kgml:
path_psi00250.kgml: Found a trail of span 2 without skipping any vertex
path_psi00250.kgml: 48 -> 51
path_psi00250.kgml: R01954 -> R01086
path_psi00250.kgml: psi:S70_11255 -> psi:S70_11260
path_psi00250.kgml: 6.3.4.5 -> 4.3.2.1
path_psi00250.kgml:
path_psi00250.kgml: --- 1.63 seconds ---

path_psi00260.kgml: Glycine, serine and threonine metabolism
path_psi00260.kgml: Initialization took 2.24 seconds
path_psi00260.kgml:
path_psi00260.kgml: Found a trail of span 4 containing skipped vertices
path_psi00260.kgml: 76 -> [93] -> 103 -> 99 -> 87
path_psi00260.kgml: R00480 -> [R02291] -> {R01773, R01775} -> R01771 -> R01466
path_psi00260.kgml: {psi:S70_07295, psi:S70_08405, psi:S70_11210} -> [psi:S70_10460] -> {psi:S70_07295, psi:S70_11210} -> psi:S70_07290 -> psi:S70_07285
path_psi00260.kgml: 2.7.2.4 -> [1.2.1.11] -> {1.1.1.3, 1.1.1.3} -> 2.7.1.39 -> 4.2.3.1
path_psi00260.kgml:
path_psi00260.kgml: Found a trail of span 3 containing skipped vertices
path_psi00260.kgml: 76 -> [93] -> 103 -> [99] -> 87
path_psi00260.kgml: R00480 -> [R02291] -> {R01773, R01775} -> [R01771] -> R01466
path_psi00260.kgml: {psi:S70_07295, psi:S70_08405, psi:S70_11210} -> [psi:S70_10460] -> {psi:S70_07295, psi:S70_11210} -> [psi:S70_07290] -> psi:S70_07285
path_psi00260.kgml: 2.7.2.4 -> [1.2.1.11] -> {1.1.1.3, 1.1.1.3} -> [2.7.1.39] -> 4.2.3.1
path_psi00260.kgml: Skipped genes: psi:S70_07290
path_psi00260.kgml:
path_psi00260.kgml: Found a trail of span 2 without skipping any vertex
path_psi00260.kgml: 58 -> 60
path_psi00260.kgml: R01025 -> {R02565, R02566}
path_psi00260.kgml: {psi:S70_05295, psi:S70_18485} -> {psi:S70_18480, psi:S70_18985}
path_psi00260.kgml: 1.1.99.1 -> {1.2.1.8, 1.2.1.8}
path_psi00260.kgml:
path_psi00260.kgml: Found a trail of span 2 containing skipped vertices
path_psi00260.kgml: 92 -> [84] -> 89
path_psi00260.kgml: R00371 -> [R00751] -> R01465
path_psi00260.kgml: psi:S70_10860 -> [psi:S70_21000] -> psi:S70_10865
path_psi00260.kgml: 2.3.1.29 -> [{4.1.2.48, 4.1.2.5}] -> 1.1.1.103
path_psi00260.kgml:
path_psi00260.kgml: Found a trail of span 2 containing skipped vertices
path_psi00260.kgml: 110 -> [82] -> 101
path_psi00260.kgml: R04125 -> [R00945] -> R03425
path_psi00260.kgml: psi:S70_03600 -> [psi:S70_03040] -> psi:S70_03590
path_psi00260.kgml: 2.1.2.10 -> [2.1.2.1] -> 1.4.4.2
path_psi00260.kgml: Skipped genes: psi:S70_03595
path_psi00260.kgml:
path_psi00260.kgml: --- 2.82 seconds ---

path_psi00261.kgml: Monobactam biosynthesis
path_psi00261.kgml: Initialization took 0.19 seconds
path_psi00261.kgml: (not found)
path_psi00261.kgml: --- 0.24 seconds ---

path_psi00270.kgml: Cysteine and methionine metabolism
path_psi00270.kgml: Initialization took 1.79 seconds
path_psi00270.kgml:
path_psi00270.kgml: Found a trail of span 3 containing skipped vertices
path_psi00270.kgml: 217 -> [214] -> 211 -> [197] -> 101
path_psi00270.kgml: R00480 -> [R02291] -> {R01773, R01775} -> [R01777] -> R01288
path_psi00270.kgml: {psi:S70_07295, psi:S70_08405, psi:S70_11210} -> [psi:S70_10460] -> {psi:S70_07295, psi:S70_11210} -> [psi:S70_08480] -> psi:S70_11205
path_psi00270.kgml: 2.7.2.4 -> [1.2.1.11] -> {1.1.1.3, 1.1.1.3} -> [2.3.1.46] -> 2.5.1.48
path_psi00270.kgml:
path_psi00270.kgml: Found a trail of span 3 containing skipped vertices
path_psi00270.kgml: 217 -> [214] -> 211 -> [197] -> 206
path_psi00270.kgml: R00480 -> [R02291] -> {R01773, R01775} -> [R01777] -> R00999
path_psi00270.kgml: {psi:S70_07295, psi:S70_08405, psi:S70_11210} -> [psi:S70_10460] -> {psi:S70_07295, psi:S70_11210} -> [psi:S70_08480] -> psi:S70_11205
path_psi00270.kgml: 2.7.2.4 -> [1.2.1.11] -> {1.1.1.3, 1.1.1.3} -> [2.3.1.46] -> 2.5.1.48
path_psi00270.kgml:
path_psi00270.kgml: Found a trail of span 3 containing skipped vertices
path_psi00270.kgml: 217 -> [214] -> 211 -> [196] -> 203
path_psi00270.kgml: R00480 -> [R02291] -> {R01773, R01775} -> [R01776] -> R02026
path_psi00270.kgml: {psi:S70_07295, psi:S70_08405, psi:S70_11210} -> [psi:S70_10460] -> {psi:S70_07295, psi:S70_11210} -> [psi:S70_08480] -> psi:S70_11205
path_psi00270.kgml: 2.7.2.4 -> [1.2.1.11] -> {1.1.1.3, 1.1.1.3} -> [2.3.1.31] -> ?
path_psi00270.kgml:
path_psi00270.kgml: Found a trail of span 3 containing skipped vertices
path_psi00270.kgml: 217 -> [214] -> 211 -> [197] -> 201
path_psi00270.kgml: R00480 -> [R02291] -> {R01773, R01775} -> [R01777] -> R03260
path_psi00270.kgml: {psi:S70_07295, psi:S70_08405, psi:S70_11210} -> [psi:S70_10460] -> {psi:S70_07295, psi:S70_11210} -> [psi:S70_08480] -> psi:S70_11205
path_psi00270.kgml: 2.7.2.4 -> [1.2.1.11] -> {1.1.1.3, 1.1.1.3} -> [2.3.1.46] -> 2.5.1.48
path_psi00270.kgml:
path_psi00270.kgml: Found a trail of span 3 containing skipped vertices
path_psi00270.kgml: 217 -> [214] -> 211 -> [196] -> 202
path_psi00270.kgml: R00480 -> [R02291] -> {R01773, R01775} -> [R01776] -> R03217
path_psi00270.kgml: {psi:S70_07295, psi:S70_08405, psi:S70_11210} -> [psi:S70_10460] -> {psi:S70_07295, psi:S70_11210} -> [psi:S70_08480] -> psi:S70_11205
path_psi00270.kgml: 2.7.2.4 -> [1.2.1.11] -> {1.1.1.3, 1.1.1.3} -> [2.3.1.31] -> 2.5.1.48
path_psi00270.kgml:
path_psi00270.kgml: --- 2.22 seconds ---

path_psi00280.kgml: Valine, leucine and isoleucine degradation
path_psi00280.kgml: Initialization took 0.18 seconds
path_psi00280.kgml:
path_psi00280.kgml: Found a trail of span 3 without skipping any vertex
path_psi00280.kgml: 88 -> 101 -> 86
path_psi00280.kgml: R04204 -> R04203 -> R00927
path_psi00280.kgml: {psi:S70_02675, psi:S70_07695, psi:S70_09360} -> {psi:S70_02675, psi:S70_07695} -> {psi:S70_02680, psi:S70_07700}
path_psi00280.kgml: 4.2.1.17 -> {1.1.1.178, 1.1.1.35} -> {2.3.1.16, 2.3.1.9}
path_psi00280.kgml:
path_psi00280.kgml: Found a trail of span 2 containing skipped vertices
path_psi00280.kgml: 88 -> [101] -> 86
path_psi00280.kgml: R04204 -> [R04203] -> R00927
path_psi00280.kgml: {psi:S70_02675, psi:S70_07695, psi:S70_09360} -> [{psi:S70_02675, psi:S70_07695}] -> {psi:S70_02680, psi:S70_07700}
path_psi00280.kgml: 4.2.1.17 -> [{1.1.1.178, 1.1.1.35}] -> {2.3.1.16, 2.3.1.9}
path_psi00280.kgml:
path_psi00280.kgml: --- 0.35 seconds ---

path_psi00281.kgml: Geraniol degradation
path_psi00281.kgml: Initialization took 0.08 seconds
path_psi00281.kgml:
path_psi00281.kgml: Found a trail of span 3 without skipping any vertex
path_psi00281.kgml: 29 -> 22 -> 21
path_psi00281.kgml: R08093 -> R08094 -> R08095
path_psi00281.kgml: {psi:S70_02675, psi:S70_07695, psi:S70_09360} -> {psi:S70_02675, psi:S70_07695} -> {psi:S70_02680, psi:S70_07700}
path_psi00281.kgml: 4.2.1.17 -> 1.1.1.35 -> 2.3.1.16
path_psi00281.kgml:
path_psi00281.kgml: Found a trail of span 2 containing skipped vertices
path_psi00281.kgml: 29 -> [22] -> 21
path_psi00281.kgml: R08093 -> [R08094] -> R08095
path_psi00281.kgml: {psi:S70_02675, psi:S70_07695, psi:S70_09360} -> [{psi:S70_02675, psi:S70_07695}] -> {psi:S70_02680, psi:S70_07700}
path_psi00281.kgml: 4.2.1.17 -> [1.1.1.35] -> 2.3.1.16
path_psi00281.kgml:
path_psi00281.kgml: --- 0.22 seconds ---

path_psi00290.kgml: Valine, leucine and isoleucine biosynthesis
path_psi00290.kgml: Initialization took 0.53 seconds
path_psi00290.kgml:
path_psi00290.kgml: Found a trail of span 6 containing skipped vertices
path_psi00290.kgml: 23 -> 47 -> [42] -> 34 -> 42 -> [34] -> 45 -> 31
path_psi00290.kgml: R00996 -> R08648 -> [R05069] -> R05068 -> R05069 -> [R05068] -> R05070 -> R02199
path_psi00290.kgml: psi:S70_11600 -> {psi:S70_03920, psi:S70_03925, psi:S70_07865, psi:S70_07870, psi:S70_11580, psi:S70_11585, psi:S70_18980} -> [psi:S70_11610] -> psi:S70_11610 -> psi:S70_11610 -> [psi:S70_11610] -> psi:S70_11595 -> psi:S70_11590
path_psi00290.kgml: 4.3.1.19 -> 2.2.1.6 -> [{1.1.1.86, 5.4.99.3}] -> 1.1.1.86 -> {1.1.1.86, 5.4.99.3} -> [1.1.1.86] -> 4.2.1.9 -> 2.6.1.42
path_psi00290.kgml:
path_psi00290.kgml: Found a trail of span 5 containing skipped vertices
path_psi00290.kgml: 79 -> [44] -> 46 -> 44 -> [46] -> 41 -> 40
path_psi00290.kgml: R00226 -> [R05071] -> R04440 -> R05071 -> [R04440] -> R04441 -> R01214
path_psi00290.kgml: {psi:S70_03920, psi:S70_03925, psi:S70_07865, psi:S70_07870, psi:S70_11580, psi:S70_11585, psi:S70_18980} -> [psi:S70_11610] -> psi:S70_11610 -> psi:S70_11610 -> [psi:S70_11610] -> psi:S70_11595 -> psi:S70_11590
path_psi00290.kgml: 2.2.1.6 -> [{1.1.1.86, 5.4.99.3}] -> 1.1.1.86 -> {1.1.1.86, 5.4.99.3} -> [1.1.1.86] -> 4.2.1.9 -> {2.6.1.42, 2.6.1.6}
path_psi00290.kgml: Skipped genes: psi:S70_11600
path_psi00290.kgml:
path_psi00290.kgml: Found a trail of span 5 containing skipped vertices
path_psi00290.kgml: 23 -> 47 -> 42 -> 34 -> [45] -> 31
path_psi00290.kgml: R00996 -> R08648 -> R05069 -> R05068 -> [R05070] -> R02199
path_psi00290.kgml: psi:S70_11600 -> {psi:S70_03920, psi:S70_03925, psi:S70_07865, psi:S70_07870, psi:S70_11580, psi:S70_11585, psi:S70_18980} -> psi:S70_11610 -> psi:S70_11610 -> [psi:S70_11595] -> psi:S70_11590
path_psi00290.kgml: 4.3.1.19 -> 2.2.1.6 -> {1.1.1.86, 5.4.99.3} -> 1.1.1.86 -> [4.2.1.9] -> 2.6.1.42
path_psi00290.kgml: Skipped genes: psi:S70_11595
path_psi00290.kgml:
path_psi00290.kgml: Found a trail of span 5 containing skipped vertices
path_psi00290.kgml: 23 -> [47] -> 42 -> 34 -> 45 -> 31
path_psi00290.kgml: R00996 -> [R08648] -> R05069 -> R05068 -> R05070 -> R02199
path_psi00290.kgml: psi:S70_11600 -> [{psi:S70_03920, psi:S70_03925, psi:S70_07865, psi:S70_07870, psi:S70_11580, psi:S70_11585, psi:S70_18980}] -> psi:S70_11610 -> psi:S70_11610 -> psi:S70_11595 -> psi:S70_11590
path_psi00290.kgml: 4.3.1.19 -> [2.2.1.6] -> {1.1.1.86, 5.4.99.3} -> 1.1.1.86 -> 4.2.1.9 -> 2.6.1.42
path_psi00290.kgml:
path_psi00290.kgml: Found a trail of span 4 containing skipped vertices
path_psi00290.kgml: 79 -> 44 -> 46 -> [41] -> 40
path_psi00290.kgml: R00226 -> R05071 -> R04440 -> [R04441] -> R01214
path_psi00290.kgml: {psi:S70_03920, psi:S70_03925, psi:S70_07865, psi:S70_07870, psi:S70_11580, psi:S70_11585, psi:S70_18980} -> psi:S70_11610 -> psi:S70_11610 -> [psi:S70_11595] -> psi:S70_11590
path_psi00290.kgml: 2.2.1.6 -> {1.1.1.86, 5.4.99.3} -> 1.1.1.86 -> [4.2.1.9] -> {2.6.1.42, 2.6.1.6}
path_psi00290.kgml: Skipped genes: psi:S70_11600, psi:S70_11595
path_psi00290.kgml:
path_psi00290.kgml: Found a trail of span 4 containing skipped vertices
path_psi00290.kgml: 38 -> [35] -> 37 -> 35 -> [37] -> 36
path_psi00290.kgml: R01213 -> [R03968] -> R04001 -> R03968 -> [R04001] -> R04426
path_psi00290.kgml: psi:S70_03940 -> [{psi:S70_03950, psi:S70_03955}] -> {psi:S70_03950, psi:S70_03955} -> {psi:S70_03950, psi:S70_03955} -> [{psi:S70_03950, psi:S70_03955}] -> psi:S70_03945
path_psi00290.kgml: 2.3.3.13 -> [4.2.1.33] -> 4.2.1.33 -> 4.2.1.33 -> [4.2.1.33] -> 1.1.1.85
path_psi00290.kgml:
path_psi00290.kgml: Found a trail of span 3 without skipping any vertex
path_psi00290.kgml: 78 -> 21 -> 22
path_psi00290.kgml: R03896 -> R03898 -> R00994
path_psi00290.kgml: {psi:S70_03950, psi:S70_03955} -> {psi:S70_03950, psi:S70_03955} -> psi:S70_03945
path_psi00290.kgml: 4.2.1.35 -> 4.2.1.35 -> 1.1.1.85
path_psi00290.kgml:
path_psi00290.kgml: Found a trail of span 2 containing skipped vertices
path_psi00290.kgml: 78 -> [21] -> 22
path_psi00290.kgml: R03896 -> [R03898] -> R00994
path_psi00290.kgml: {psi:S70_03950, psi:S70_03955} -> [{psi:S70_03950, psi:S70_03955}] -> psi:S70_03945
path_psi00290.kgml: 4.2.1.35 -> [4.2.1.35] -> 1.1.1.85
path_psi00290.kgml:
path_psi00290.kgml: --- 1.30 seconds ---

path_psi00300.kgml: Lysine biosynthesis
path_psi00300.kgml: Initialization took 0.50 seconds
path_psi00300.kgml:
path_psi00300.kgml: Found a trail of span 2 without skipping any vertex
path_psi00300.kgml: 77 -> 46
path_psi00300.kgml: R02788 -> R04617
path_psi00300.kgml: psi:S70_03890 -> psi:S70_03885
path_psi00300.kgml: 6.3.2.13 -> 6.3.2.10
path_psi00300.kgml:
path_psi00300.kgml: --- 0.60 seconds ---

path_psi00310.kgml: Lysine degradation
path_psi00310.kgml: Initialization took 0.19 seconds
path_psi00310.kgml:
path_psi00310.kgml: Found a trail of span 2 without skipping any vertex
path_psi00310.kgml: 55 -> 73
path_psi00310.kgml: R01940 -> R02571
path_psi00310.kgml: psi:S70_15760 -> psi:S70_15765
path_psi00310.kgml: 1.2.4.2 -> 2.3.1.61
path_psi00310.kgml:
path_psi00310.kgml: --- 0.30 seconds ---

path_psi00330.kgml: Arginine and proline metabolism
path_psi00330.kgml: Initialization took 0.74 seconds
path_psi00330.kgml:
path_psi00330.kgml: Found a trail of span 2 without skipping any vertex
path_psi00330.kgml: 225 -> 296
path_psi00330.kgml: R03296 -> R11428
path_psi00330.kgml: psi:S70_20130 -> psi:S70_20135
path_psi00330.kgml: 5.1.1.8 -> ?
path_psi00330.kgml:
path_psi00330.kgml: Found a trail of span 2 without skipping any vertex
path_psi00330.kgml: 148 -> 149
path_psi00330.kgml: R00566 -> R01157
path_psi00330.kgml: {psi:S70_04005, psi:S70_08725} -> psi:S70_04000
path_psi00330.kgml: 4.1.1.19 -> 3.5.3.11
path_psi00330.kgml:
path_psi00330.kgml: Found a trail of span 2 without skipping any vertex
path_psi00330.kgml: 216 -> 217
path_psi00330.kgml: R00239 -> R03313
path_psi00330.kgml: psi:S70_05890 -> psi:S70_05885
path_psi00330.kgml: 2.7.2.11 -> 1.2.1.41
path_psi00330.kgml:
path_psi00330.kgml: --- 1.03 seconds ---

path_psi00332.kgml: Carbapenem biosynthesis
path_psi00332.kgml: Initialization took 0.05 seconds
path_psi00332.kgml:
path_psi00332.kgml: Found a trail of span 2 without skipping any vertex
path_psi00332.kgml: 5 -> 8
path_psi00332.kgml: R00239 -> R03313
path_psi00332.kgml: psi:S70_05890 -> psi:S70_05885
path_psi00332.kgml: 2.7.2.11 -> 1.2.1.41
path_psi00332.kgml:
path_psi00332.kgml: --- 0.16 seconds ---

path_psi00340.kgml: Histidine metabolism
path_psi00340.kgml: Initialization took 0.49 seconds
path_psi00340.kgml:
path_psi00340.kgml: Found a trail of span 10 without skipping any vertex
path_psi00340.kgml: 58 -> 67 -> 66 -> 65 -> 69 -> 63 -> 62 -> 61 -> 60 -> 59
path_psi00340.kgml: R01071 -> R04035 -> R04037 -> R04640 -> R04558 -> R03457 -> R03243 -> R03013 -> R03012 -> R01163
path_psi00340.kgml: psi:S70_16340 -> psi:S70_16305 -> psi:S70_16305 -> psi:S70_16315 -> {psi:S70_16310, psi:S70_16320} -> psi:S70_16325 -> {psi:S70_01380, psi:S70_16330} -> {psi:S70_07970, psi:S70_16325} -> psi:S70_16335 -> psi:S70_16335
path_psi00340.kgml: 2.4.2.17 -> 3.6.1.31 -> 3.5.4.19 -> 5.3.1.16 -> 4.3.2.10 -> 4.2.1.19 -> 2.6.1.9 -> 3.1.3.15 -> 1.1.1.23 -> 1.1.1.23
path_psi00340.kgml:
path_psi00340.kgml: Found a trail of span 9 containing skipped vertices
path_psi00340.kgml: 58 -> 67 -> 66 -> 65 -> 69 -> [63] -> 62 -> 61 -> 60 -> 59
path_psi00340.kgml: R01071 -> R04035 -> R04037 -> R04640 -> R04558 -> [R03457] -> R03243 -> R03013 -> R03012 -> R01163
path_psi00340.kgml: psi:S70_16340 -> psi:S70_16305 -> psi:S70_16305 -> psi:S70_16315 -> {psi:S70_16310, psi:S70_16320} -> [psi:S70_16325] -> {psi:S70_01380, psi:S70_16330} -> {psi:S70_07970, psi:S70_16325} -> psi:S70_16335 -> psi:S70_16335
path_psi00340.kgml: 2.4.2.17 -> 3.6.1.31 -> 3.5.4.19 -> 5.3.1.16 -> 4.3.2.10 -> [4.2.1.19] -> 2.6.1.9 -> 3.1.3.15 -> 1.1.1.23 -> 1.1.1.23
path_psi00340.kgml:
path_psi00340.kgml: Found a trail of span 9 containing skipped vertices
path_psi00340.kgml: 58 -> 67 -> [66] -> 65 -> 69 -> 63 -> 62 -> 61 -> 60 -> 59
path_psi00340.kgml: R01071 -> R04035 -> [R04037] -> R04640 -> R04558 -> R03457 -> R03243 -> R03013 -> R03012 -> R01163
path_psi00340.kgml: psi:S70_16340 -> psi:S70_16305 -> [psi:S70_16305] -> psi:S70_16315 -> {psi:S70_16310, psi:S70_16320} -> psi:S70_16325 -> {psi:S70_01380, psi:S70_16330} -> {psi:S70_07970, psi:S70_16325} -> psi:S70_16335 -> psi:S70_16335
path_psi00340.kgml: 2.4.2.17 -> 3.6.1.31 -> [3.5.4.19] -> 5.3.1.16 -> 4.3.2.10 -> 4.2.1.19 -> 2.6.1.9 -> 3.1.3.15 -> 1.1.1.23 -> 1.1.1.23
path_psi00340.kgml:
path_psi00340.kgml: Found a trail of span 9 containing skipped vertices
path_psi00340.kgml: 58 -> 67 -> 66 -> [65] -> 69 -> 63 -> 62 -> 61 -> 60 -> 59
path_psi00340.kgml: R01071 -> R04035 -> R04037 -> [R04640] -> R04558 -> R03457 -> R03243 -> R03013 -> R03012 -> R01163
path_psi00340.kgml: psi:S70_16340 -> psi:S70_16305 -> psi:S70_16305 -> [psi:S70_16315] -> {psi:S70_16310, psi:S70_16320} -> psi:S70_16325 -> {psi:S70_01380, psi:S70_16330} -> {psi:S70_07970, psi:S70_16325} -> psi:S70_16335 -> psi:S70_16335
path_psi00340.kgml: 2.4.2.17 -> 3.6.1.31 -> 3.5.4.19 -> [5.3.1.16] -> 4.3.2.10 -> 4.2.1.19 -> 2.6.1.9 -> 3.1.3.15 -> 1.1.1.23 -> 1.1.1.23
path_psi00340.kgml: Skipped genes: psi:S70_16315
path_psi00340.kgml:
path_psi00340.kgml: Found a trail of span 9 containing skipped vertices
path_psi00340.kgml: 58 -> 67 -> 66 -> 65 -> [69] -> 63 -> 62 -> 61 -> 60 -> 59
path_psi00340.kgml: R01071 -> R04035 -> R04037 -> R04640 -> [R04558] -> R03457 -> R03243 -> R03013 -> R03012 -> R01163
path_psi00340.kgml: psi:S70_16340 -> psi:S70_16305 -> psi:S70_16305 -> psi:S70_16315 -> [{psi:S70_16310, psi:S70_16320}] -> psi:S70_16325 -> {psi:S70_01380, psi:S70_16330} -> {psi:S70_07970, psi:S70_16325} -> psi:S70_16335 -> psi:S70_16335
path_psi00340.kgml: 2.4.2.17 -> 3.6.1.31 -> 3.5.4.19 -> 5.3.1.16 -> [4.3.2.10] -> 4.2.1.19 -> 2.6.1.9 -> 3.1.3.15 -> 1.1.1.23 -> 1.1.1.23
path_psi00340.kgml: Skipped genes: psi:S70_16320, psi:S70_16310
path_psi00340.kgml:
path_psi00340.kgml: Found a trail of span 9 containing skipped vertices
path_psi00340.kgml: 58 -> 67 -> 66 -> 65 -> 69 -> 63 -> [62] -> 61 -> 60 -> 59
path_psi00340.kgml: R01071 -> R04035 -> R04037 -> R04640 -> R04558 -> R03457 -> [R03243] -> R03013 -> R03012 -> R01163
path_psi00340.kgml: psi:S70_16340 -> psi:S70_16305 -> psi:S70_16305 -> psi:S70_16315 -> {psi:S70_16310, psi:S70_16320} -> psi:S70_16325 -> [{psi:S70_01380, psi:S70_16330}] -> {psi:S70_07970, psi:S70_16325} -> psi:S70_16335 -> psi:S70_16335
path_psi00340.kgml: 2.4.2.17 -> 3.6.1.31 -> 3.5.4.19 -> 5.3.1.16 -> 4.3.2.10 -> 4.2.1.19 -> [2.6.1.9] -> 3.1.3.15 -> 1.1.1.23 -> 1.1.1.23
path_psi00340.kgml: Skipped genes: psi:S70_16330
path_psi00340.kgml:
path_psi00340.kgml: Found a trail of span 9 containing skipped vertices
path_psi00340.kgml: 58 -> 67 -> 66 -> 65 -> 69 -> 63 -> 62 -> [61] -> 60 -> 59
path_psi00340.kgml: R01071 -> R04035 -> R04037 -> R04640 -> R04558 -> R03457 -> R03243 -> [R03013] -> R03012 -> R01163
path_psi00340.kgml: psi:S70_16340 -> psi:S70_16305 -> psi:S70_16305 -> psi:S70_16315 -> {psi:S70_16310, psi:S70_16320} -> psi:S70_16325 -> {psi:S70_01380, psi:S70_16330} -> [{psi:S70_07970, psi:S70_16325}] -> psi:S70_16335 -> psi:S70_16335
path_psi00340.kgml: 2.4.2.17 -> 3.6.1.31 -> 3.5.4.19 -> 5.3.1.16 -> 4.3.2.10 -> 4.2.1.19 -> 2.6.1.9 -> [3.1.3.15] -> 1.1.1.23 -> 1.1.1.23
path_psi00340.kgml:
path_psi00340.kgml: Found a trail of span 9 containing skipped vertices
path_psi00340.kgml: 58 -> 67 -> 66 -> 65 -> 69 -> 63 -> 62 -> 61 -> [60] -> 59
path_psi00340.kgml: R01071 -> R04035 -> R04037 -> R04640 -> R04558 -> R03457 -> R03243 -> R03013 -> [R03012] -> R01163
path_psi00340.kgml: psi:S70_16340 -> psi:S70_16305 -> psi:S70_16305 -> psi:S70_16315 -> {psi:S70_16310, psi:S70_16320} -> psi:S70_16325 -> {psi:S70_01380, psi:S70_16330} -> {psi:S70_07970, psi:S70_16325} -> [psi:S70_16335] -> psi:S70_16335
path_psi00340.kgml: 2.4.2.17 -> 3.6.1.31 -> 3.5.4.19 -> 5.3.1.16 -> 4.3.2.10 -> 4.2.1.19 -> 2.6.1.9 -> 3.1.3.15 -> [1.1.1.23] -> 1.1.1.23
path_psi00340.kgml:
path_psi00340.kgml: Found a trail of span 9 containing skipped vertices
path_psi00340.kgml: 58 -> [67] -> 66 -> 65 -> 69 -> 63 -> 62 -> 61 -> 60 -> 59
path_psi00340.kgml: R01071 -> [R04035] -> R04037 -> R04640 -> R04558 -> R03457 -> R03243 -> R03013 -> R03012 -> R01163
path_psi00340.kgml: psi:S70_16340 -> [psi:S70_16305] -> psi:S70_16305 -> psi:S70_16315 -> {psi:S70_16310, psi:S70_16320} -> psi:S70_16325 -> {psi:S70_01380, psi:S70_16330} -> {psi:S70_07970, psi:S70_16325} -> psi:S70_16335 -> psi:S70_16335
path_psi00340.kgml: 2.4.2.17 -> [3.6.1.31] -> 3.5.4.19 -> 5.3.1.16 -> 4.3.2.10 -> 4.2.1.19 -> 2.6.1.9 -> 3.1.3.15 -> 1.1.1.23 -> 1.1.1.23
path_psi00340.kgml:
path_psi00340.kgml: Found a trail of span 3 containing skipped vertices
path_psi00340.kgml: 44 -> 43 -> 42
path_psi00340.kgml: R01168 -> R02914 -> R02288
path_psi00340.kgml: psi:S70_02645 -> {psi:S70_02650, psi:S70_13745} -> psi:S70_02660
path_psi00340.kgml: 4.3.1.3 -> 4.2.1.49 -> 3.5.2.7
path_psi00340.kgml: Skipped genes: psi:S70_02655
path_psi00340.kgml:
path_psi00340.kgml: Found a trail of span 2 containing skipped vertices
path_psi00340.kgml: 44 -> [43] -> 42
path_psi00340.kgml: R01168 -> [R02914] -> R02288
path_psi00340.kgml: psi:S70_02645 -> [{psi:S70_02650, psi:S70_13745}] -> psi:S70_02660
path_psi00340.kgml: 4.3.1.3 -> [4.2.1.49] -> 3.5.2.7
path_psi00340.kgml: Skipped genes: psi:S70_02655, psi:S70_02650
path_psi00340.kgml:
path_psi00340.kgml: --- 1.43 seconds ---

path_psi00350.kgml: Tyrosine metabolism
path_psi00350.kgml: Initialization took 0.38 seconds
path_psi00350.kgml:
path_psi00350.kgml: Found a trail of span 8 without skipping any vertex
path_psi00350.kgml: 64 -> 93 -> 86 -> 87 -> 102 -> 106 -> 89 -> 90
path_psi00350.kgml: R03303 -> R04418 -> R04379 -> R04380 -> R04134 -> R04132 -> R01647 -> {R00713, R00714}
path_psi00350.kgml: psi:S70_06440 -> psi:S70_06435 -> psi:S70_06445 -> {psi:S70_06425, psi:S70_06430} -> {psi:S70_06425, psi:S70_06430} -> psi:S70_06455 -> psi:S70_06460 -> {psi:S70_06450, psi:S70_07475}
path_psi00350.kgml: 1.13.11.15 -> {1.1.1.312, 1.2.1.60} -> 5.3.3.10 -> 4.1.1.68 -> ? -> ? -> 4.1.2.52 -> {1.2.1.16, 1.2.1.24, 1.2.1.16, 1.2.1.79}
path_psi00350.kgml:
path_psi00350.kgml: Found a trail of span 8 without skipping any vertex
path_psi00350.kgml: 64 -> 93 -> 86 -> 87 -> 102 -> 88 -> 89 -> 90
path_psi00350.kgml: R03303 -> R04418 -> R04379 -> R04380 -> R04134 -> R06897 -> R01647 -> {R00713, R00714}
path_psi00350.kgml: psi:S70_06440 -> psi:S70_06435 -> psi:S70_06445 -> {psi:S70_06425, psi:S70_06430} -> {psi:S70_06425, psi:S70_06430} -> psi:S70_06455 -> psi:S70_06460 -> {psi:S70_06450, psi:S70_07475}
path_psi00350.kgml: 1.13.11.15 -> {1.1.1.312, 1.2.1.60} -> 5.3.3.10 -> 4.1.1.68 -> ? -> ? -> 4.1.2.52 -> {1.2.1.16, 1.2.1.24, 1.2.1.16, 1.2.1.79}
path_psi00350.kgml:
path_psi00350.kgml: Found a trail of span 7 containing skipped vertices
path_psi00350.kgml: 93 -> 64 -> [93] -> 86 -> 87 -> [102] -> 106 -> 89 -> 90
path_psi00350.kgml: R04418 -> R03303 -> [R04418] -> R04379 -> R04380 -> [R04134] -> R04132 -> R01647 -> {R00713, R00714}
path_psi00350.kgml: psi:S70_06435 -> psi:S70_06440 -> [psi:S70_06435] -> psi:S70_06445 -> {psi:S70_06425, psi:S70_06430} -> [{psi:S70_06425, psi:S70_06430}] -> psi:S70_06455 -> psi:S70_06460 -> {psi:S70_06450, psi:S70_07475}
path_psi00350.kgml: {1.1.1.312, 1.2.1.60} -> 1.13.11.15 -> [{1.1.1.312, 1.2.1.60}] -> 5.3.3.10 -> 4.1.1.68 -> [?] -> ? -> 4.1.2.52 -> {1.2.1.16, 1.2.1.24, 1.2.1.16, 1.2.1.79}
path_psi00350.kgml:
path_psi00350.kgml: Found a trail of span 7 without skipping any vertex
path_psi00350.kgml: 64 -> 93 -> 86 -> 87 -> 88 -> 89 -> 90
path_psi00350.kgml: R03303 -> R04418 -> R04379 -> R04380 -> R06897 -> R01647 -> {R00713, R00714}
path_psi00350.kgml: psi:S70_06440 -> psi:S70_06435 -> psi:S70_06445 -> {psi:S70_06425, psi:S70_06430} -> psi:S70_06455 -> psi:S70_06460 -> {psi:S70_06450, psi:S70_07475}
path_psi00350.kgml: 1.13.11.15 -> {1.1.1.312, 1.2.1.60} -> 5.3.3.10 -> 4.1.1.68 -> ? -> 4.1.2.52 -> {1.2.1.16, 1.2.1.24, 1.2.1.16, 1.2.1.79}
path_psi00350.kgml:
path_psi00350.kgml: Found a trail of span 7 containing skipped vertices
path_psi00350.kgml: 93 -> 64 -> [93] -> 86 -> 87 -> 102 -> 106 -> [89] -> 90
path_psi00350.kgml: R04418 -> R03303 -> [R04418] -> R04379 -> R04380 -> R04134 -> R04132 -> [R01647] -> {R00713, R00714}
path_psi00350.kgml: psi:S70_06435 -> psi:S70_06440 -> [psi:S70_06435] -> psi:S70_06445 -> {psi:S70_06425, psi:S70_06430} -> {psi:S70_06425, psi:S70_06430} -> psi:S70_06455 -> [psi:S70_06460] -> {psi:S70_06450, psi:S70_07475}
path_psi00350.kgml: {1.1.1.312, 1.2.1.60} -> 1.13.11.15 -> [{1.1.1.312, 1.2.1.60}] -> 5.3.3.10 -> 4.1.1.68 -> ? -> ? -> [4.1.2.52] -> {1.2.1.16, 1.2.1.24, 1.2.1.16, 1.2.1.79}
path_psi00350.kgml:
path_psi00350.kgml: Found a trail of span 7 containing skipped vertices
path_psi00350.kgml: 64 -> 93 -> [86] -> 87 -> 102 -> 88 -> 89 -> 90
path_psi00350.kgml: R03303 -> R04418 -> [R04379] -> R04380 -> R04134 -> R06897 -> R01647 -> {R00713, R00714}
path_psi00350.kgml: psi:S70_06440 -> psi:S70_06435 -> [psi:S70_06445] -> {psi:S70_06425, psi:S70_06430} -> {psi:S70_06425, psi:S70_06430} -> psi:S70_06455 -> psi:S70_06460 -> {psi:S70_06450, psi:S70_07475}
path_psi00350.kgml: 1.13.11.15 -> {1.1.1.312, 1.2.1.60} -> [5.3.3.10] -> 4.1.1.68 -> ? -> ? -> 4.1.2.52 -> {1.2.1.16, 1.2.1.24, 1.2.1.16, 1.2.1.79}
path_psi00350.kgml: Skipped genes: psi:S70_06445
path_psi00350.kgml:
path_psi00350.kgml: Found a trail of span 7 containing skipped vertices
path_psi00350.kgml: 93 -> 64 -> [93] -> 86 -> 87 -> 102 -> [88] -> 89 -> 90
path_psi00350.kgml: R04418 -> R03303 -> [R04418] -> R04379 -> R04380 -> R04134 -> [R06897] -> R01647 -> {R00713, R00714}
path_psi00350.kgml: psi:S70_06435 -> psi:S70_06440 -> [psi:S70_06435] -> psi:S70_06445 -> {psi:S70_06425, psi:S70_06430} -> {psi:S70_06425, psi:S70_06430} -> [psi:S70_06455] -> psi:S70_06460 -> {psi:S70_06450, psi:S70_07475}
path_psi00350.kgml: {1.1.1.312, 1.2.1.60} -> 1.13.11.15 -> [{1.1.1.312, 1.2.1.60}] -> 5.3.3.10 -> 4.1.1.68 -> ? -> [?] -> 4.1.2.52 -> {1.2.1.16, 1.2.1.24, 1.2.1.16, 1.2.1.79}
path_psi00350.kgml: Skipped genes: psi:S70_06455
path_psi00350.kgml:
path_psi00350.kgml: Found a trail of span 7 containing skipped vertices
path_psi00350.kgml: 64 -> 93 -> 86 -> 87 -> 102 -> 88 -> [89] -> 90
path_psi00350.kgml: R03303 -> R04418 -> R04379 -> R04380 -> R04134 -> R06897 -> [R01647] -> {R00713, R00714}
path_psi00350.kgml: psi:S70_06440 -> psi:S70_06435 -> psi:S70_06445 -> {psi:S70_06425, psi:S70_06430} -> {psi:S70_06425, psi:S70_06430} -> psi:S70_06455 -> [psi:S70_06460] -> {psi:S70_06450, psi:S70_07475}
path_psi00350.kgml: 1.13.11.15 -> {1.1.1.312, 1.2.1.60} -> 5.3.3.10 -> 4.1.1.68 -> ? -> ? -> [4.1.2.52] -> {1.2.1.16, 1.2.1.24, 1.2.1.16, 1.2.1.79}
path_psi00350.kgml:
path_psi00350.kgml: Found a trail of span 7 containing skipped vertices
path_psi00350.kgml: 64 -> 93 -> 86 -> [87] -> 102 -> 106 -> 89 -> 90
path_psi00350.kgml: R03303 -> R04418 -> R04379 -> [R04380] -> R04134 -> R04132 -> R01647 -> {R00713, R00714}
path_psi00350.kgml: psi:S70_06440 -> psi:S70_06435 -> psi:S70_06445 -> [{psi:S70_06425, psi:S70_06430}] -> {psi:S70_06425, psi:S70_06430} -> psi:S70_06455 -> psi:S70_06460 -> {psi:S70_06450, psi:S70_07475}
path_psi00350.kgml: 1.13.11.15 -> {1.1.1.312, 1.2.1.60} -> 5.3.3.10 -> [4.1.1.68] -> ? -> ? -> 4.1.2.52 -> {1.2.1.16, 1.2.1.24, 1.2.1.16, 1.2.1.79}
path_psi00350.kgml:
path_psi00350.kgml: Found a trail of span 6 containing skipped vertices
path_psi00350.kgml: 64 -> 93 -> 86 -> 87 -> [88] -> 89 -> 90
path_psi00350.kgml: R03303 -> R04418 -> R04379 -> R04380 -> [R06897] -> R01647 -> {R00713, R00714}
path_psi00350.kgml: psi:S70_06440 -> psi:S70_06435 -> psi:S70_06445 -> {psi:S70_06425, psi:S70_06430} -> [psi:S70_06455] -> psi:S70_06460 -> {psi:S70_06450, psi:S70_07475}
path_psi00350.kgml: 1.13.11.15 -> {1.1.1.312, 1.2.1.60} -> 5.3.3.10 -> 4.1.1.68 -> [?] -> 4.1.2.52 -> {1.2.1.16, 1.2.1.24, 1.2.1.16, 1.2.1.79}
path_psi00350.kgml: Skipped genes: psi:S70_06455
path_psi00350.kgml:
path_psi00350.kgml: Found a trail of span 6 containing skipped vertices
path_psi00350.kgml: 64 -> 93 -> 86 -> [87] -> 88 -> 89 -> 90
path_psi00350.kgml: R03303 -> R04418 -> R04379 -> [R04380] -> R06897 -> R01647 -> {R00713, R00714}
path_psi00350.kgml: psi:S70_06440 -> psi:S70_06435 -> psi:S70_06445 -> [{psi:S70_06425, psi:S70_06430}] -> psi:S70_06455 -> psi:S70_06460 -> {psi:S70_06450, psi:S70_07475}
path_psi00350.kgml: 1.13.11.15 -> {1.1.1.312, 1.2.1.60} -> 5.3.3.10 -> [4.1.1.68] -> ? -> 4.1.2.52 -> {1.2.1.16, 1.2.1.24, 1.2.1.16, 1.2.1.79}
path_psi00350.kgml:
path_psi00350.kgml: --- 1.32 seconds ---

path_psi00360.kgml: Phenylalanine metabolism
path_psi00360.kgml: Initialization took 0.89 seconds
path_psi00360.kgml:
path_psi00360.kgml: Found a trail of span 4 containing skipped vertices
path_psi00360.kgml: 237 -> 239 -> 241 -> 244
path_psi00360.kgml: R09839 -> R06942 -> R06941 -> R00829
path_psi00360.kgml: {psi:S70_09365, psi:S70_09380} -> psi:S70_09360 -> psi:S70_09370 -> psi:S70_09380
path_psi00360.kgml: 2.3.1.223 -> 4.2.1.17 -> {1.1.1.157, 1.1.1.35} -> {2.3.1.16, 2.3.1.174}
path_psi00360.kgml: Skipped genes: psi:S70_09375
path_psi00360.kgml:
path_psi00360.kgml: Found a trail of span 4 containing skipped vertices
path_psi00360.kgml: 247 -> 59 -> 225 -> 228
path_psi00360.kgml: R09840 -> R02539 -> R09838 -> R09837
path_psi00360.kgml: psi:S70_09375 -> psi:S70_09385 -> {psi:S70_09335, psi:S70_09340, psi:S70_09345, psi:S70_09350, psi:S70_09355} -> psi:S70_09365
path_psi00360.kgml: ? -> 6.2.1.30 -> 1.14.13.149 -> 5.3.3.18
path_psi00360.kgml: Skipped genes: psi:S70_09370, psi:S70_09360, psi:S70_09380
path_psi00360.kgml:
path_psi00360.kgml: Found a trail of span 3 containing skipped vertices
path_psi00360.kgml: 237 -> [239] -> 241 -> 244
path_psi00360.kgml: R09839 -> [R06942] -> R06941 -> R00829
path_psi00360.kgml: {psi:S70_09365, psi:S70_09380} -> [psi:S70_09360] -> psi:S70_09370 -> psi:S70_09380
path_psi00360.kgml: 2.3.1.223 -> [4.2.1.17] -> {1.1.1.157, 1.1.1.35} -> {2.3.1.16, 2.3.1.174}
path_psi00360.kgml: Skipped genes: psi:S70_09375
path_psi00360.kgml:
path_psi00360.kgml: Found a trail of span 3 containing skipped vertices
path_psi00360.kgml: 237 -> 239 -> [241] -> 244
path_psi00360.kgml: R09839 -> R06942 -> [R06941] -> R00829
path_psi00360.kgml: {psi:S70_09365, psi:S70_09380} -> psi:S70_09360 -> [psi:S70_09370] -> psi:S70_09380
path_psi00360.kgml: 2.3.1.223 -> 4.2.1.17 -> [{1.1.1.157, 1.1.1.35}] -> {2.3.1.16, 2.3.1.174}
path_psi00360.kgml: Skipped genes: psi:S70_09370, psi:S70_09375
path_psi00360.kgml:
path_psi00360.kgml: Found a trail of span 3 containing skipped vertices
path_psi00360.kgml: 247 -> 59 -> [225] -> 228
path_psi00360.kgml: R09840 -> R02539 -> [R09838] -> R09837
path_psi00360.kgml: psi:S70_09375 -> psi:S70_09385 -> [{psi:S70_09335, psi:S70_09340, psi:S70_09345, psi:S70_09350, psi:S70_09355}] -> psi:S70_09365
path_psi00360.kgml: ? -> 6.2.1.30 -> [1.14.13.149] -> 5.3.3.18
path_psi00360.kgml: Skipped genes: psi:S70_09370, psi:S70_09380
path_psi00360.kgml:
path_psi00360.kgml: --- 1.26 seconds ---

path_psi00362.kgml: Benzoate degradation
path_psi00362.kgml: Initialization took 0.13 seconds
path_psi00362.kgml:
path_psi00362.kgml: Found a trail of span 2 containing skipped vertices
path_psi00362.kgml: 121 -> 124
path_psi00362.kgml: R03026 -> R01976
path_psi00362.kgml: {psi:S70_02675, psi:S70_07695, psi:S70_09360} -> psi:S70_09370
path_psi00362.kgml: 4.2.1.17 -> 1.1.1.157
path_psi00362.kgml: Skipped genes: psi:S70_09365
path_psi00362.kgml:
path_psi00362.kgml: Found a trail of span 2 without skipping any vertex
path_psi00362.kgml: 238 -> 90
path_psi00362.kgml: R05305 -> R05586
path_psi00362.kgml: {psi:S70_02675, psi:S70_07695} -> {psi:S70_02680, psi:S70_07700}
path_psi00362.kgml: {1.1.1.259, 1.1.1.35} -> 2.3.1.16
path_psi00362.kgml:
path_psi00362.kgml: --- 0.31 seconds ---

path_psi00380.kgml: Tryptophan metabolism
path_psi00380.kgml: Initialization took 0.23 seconds
path_psi00380.kgml: (not found)
path_psi00380.kgml: --- 0.28 seconds ---

path_psi00401.kgml: Novobiocin biosynthesis
path_psi00401.kgml: Initialization took 0.13 seconds
path_psi00401.kgml: (not found)
path_psi00401.kgml: --- 0.18 seconds ---

path_psi00410.kgml: beta-Alanine metabolism
path_psi00410.kgml: Initialization took 0.13 seconds
path_psi00410.kgml:
path_psi00410.kgml: Found a trail of span 2 without skipping any vertex
path_psi00410.kgml: 54 -> 50
path_psi00410.kgml: R00489 -> R02473
path_psi00410.kgml: psi:S70_05125 -> psi:S70_05115
path_psi00410.kgml: {4.1.1.11, 4.1.1.15} -> 6.3.2.1
path_psi00410.kgml:
path_psi00410.kgml: --- 0.25 seconds ---

path_psi00430.kgml: Taurine and hypotaurine metabolism
path_psi00430.kgml: Initialization took 0.09 seconds
path_psi00430.kgml:
path_psi00430.kgml: Found a trail of span 2 without skipping any vertex
path_psi00430.kgml: 58 -> 36
path_psi00430.kgml: R00315 -> R00230
path_psi00430.kgml: psi:S70_02445 -> psi:S70_02450
path_psi00430.kgml: {2.7.2.1, 2.7.2.15} -> 2.3.1.8
path_psi00430.kgml:
path_psi00430.kgml: --- 0.18 seconds ---

path_psi00450.kgml: Selenocompound metabolism
path_psi00450.kgml: Initialization took 0.33 seconds
path_psi00450.kgml: (not found)
path_psi00450.kgml: --- 0.42 seconds ---

path_psi00460.kgml: Cyanoamino acid metabolism
path_psi00460.kgml: Initialization took 0.14 seconds
path_psi00460.kgml: (not found)
path_psi00460.kgml: --- 0.20 seconds ---

path_psi00471.kgml: D-Glutamine and D-glutamate metabolism
path_psi00471.kgml: Initialization took 0.09 seconds
path_psi00471.kgml:
path_psi00471.kgml: Found a trail of span 2 containing skipped vertices
path_psi00471.kgml: 19 -> 20
path_psi00471.kgml: R03193 -> R02783
path_psi00471.kgml: psi:S70_03860 -> psi:S70_03875
path_psi00471.kgml: 6.3.2.8 -> 6.3.2.9
path_psi00471.kgml: Skipped genes: psi:S70_03870, psi:S70_03865
path_psi00471.kgml:
path_psi00471.kgml: --- 0.20 seconds ---

path_psi00472.kgml: D-Arginine and D-ornithine metabolism
path_psi00472.kgml: Initialization took 0.06 seconds
path_psi00472.kgml: (not found)
path_psi00472.kgml: --- 0.12 seconds ---

path_psi00473.kgml: D-Alanine metabolism
path_psi00473.kgml: Initialization took 0.14 seconds
path_psi00473.kgml: (not found)
path_psi00473.kgml: --- 0.20 seconds ---

path_psi00480.kgml: Glutathione metabolism
path_psi00480.kgml: Initialization took 0.83 seconds
path_psi00480.kgml:
path_psi00480.kgml: Found a trail of span 2 containing skipped vertices
path_psi00480.kgml: 136 -> [87] -> 45
path_psi00480.kgml: R01528 -> [R00115] -> R02736
path_psi00480.kgml: {psi:S70_09625, psi:S70_16280} -> [psi:S70_08895] -> {psi:S70_09620, psi:S70_20340}
path_psi00480.kgml: {1.1.1.351, 1.1.1.44} -> [1.8.1.7] -> {1.1.1.363, 1.1.1.49}
path_psi00480.kgml:
path_psi00480.kgml: --- 0.97 seconds ---

path_psi00500.kgml: Starch and sucrose metabolism
path_psi00500.kgml: Initialization took 1.38 seconds
path_psi00500.kgml:
path_psi00500.kgml: Found a trail of span 2 containing skipped vertices
path_psi00500.kgml: 233 -> 232
path_psi00500.kgml: R11172 -> R00839
path_psi00500.kgml: {psi:S70_15125, psi:S70_15130, psi:S70_15135} -> {psi:S70_04370, psi:S70_15145, psi:S70_15150, psi:S70_17630}
path_psi00500.kgml: 2.7.1.205 -> 3.2.1.86
path_psi00500.kgml: Skipped genes: psi:S70_15140
path_psi00500.kgml:
path_psi00500.kgml: Found a trail of span 2 without skipping any vertex
path_psi00500.kgml: 137 -> 120
path_psi00500.kgml: R02421 -> R02110
path_psi00500.kgml: {psi:S70_09440, psi:S70_09445} -> psi:S70_09435
path_psi00500.kgml: {2.4.1.21, 2.4.1.242} -> 2.4.1.18
path_psi00500.kgml:
path_psi00500.kgml: Found a trail of span 2 without skipping any vertex
path_psi00500.kgml: 133 -> 113
path_psi00500.kgml: R02111 -> R00948
path_psi00500.kgml: psi:S70_04205 -> psi:S70_04200
path_psi00500.kgml: 2.4.1.1 -> 2.7.7.27
path_psi00500.kgml:
path_psi00500.kgml: --- 1.61 seconds ---

path_psi00511.kgml: Other glycan degradation
path_psi00511.kgml: Initialization took 0.08 seconds
path_psi00511.kgml: (not found)
path_psi00511.kgml: --- 0.14 seconds ---

path_psi00520.kgml: Amino sugar and nucleotide sugar metabolism
path_psi00520.kgml: Initialization took 4.51 seconds
path_psi00520.kgml:
path_psi00520.kgml: Found a trail of span 5 without skipping any vertex
path_psi00520.kgml: 308 -> 210 -> 212 -> 214 -> 409
path_psi00520.kgml: R07658 -> R07659 -> R07660 -> R07661 -> R07662
path_psi00520.kgml: psi:S70_19365 -> psi:S70_19355 -> psi:S70_19365 -> psi:S70_19360 -> psi:S70_19370
path_psi00520.kgml: 1.1.1.305 -> 2.6.1.87 -> 2.1.2.13 -> 2.4.2.53 -> ?
path_psi00520.kgml:
path_psi00520.kgml: Found a trail of span 4 containing skipped vertices
path_psi00520.kgml: 308 -> [210] -> 212 -> 214 -> 409
path_psi00520.kgml: R07658 -> [R07659] -> R07660 -> R07661 -> R07662
path_psi00520.kgml: psi:S70_19365 -> [psi:S70_19355] -> psi:S70_19365 -> psi:S70_19360 -> psi:S70_19370
path_psi00520.kgml: 1.1.1.305 -> [2.6.1.87] -> 2.1.2.13 -> 2.4.2.53 -> ?
path_psi00520.kgml:
path_psi00520.kgml: Found a trail of span 4 containing skipped vertices
path_psi00520.kgml: 203 -> 194 -> [203] -> 244 -> 246
path_psi00520.kgml: R00885 -> R01818 -> [R00885] -> R00888 -> R05692
path_psi00520.kgml: psi:S70_06200 -> psi:S70_06190 -> [psi:S70_06200] -> psi:S70_06220 -> psi:S70_06210
path_psi00520.kgml: 2.7.7.13 -> 5.4.2.8 -> [2.7.7.13] -> 4.2.1.47 -> 1.1.1.271
path_psi00520.kgml: Skipped genes: psi:S70_06205, psi:S70_06195
path_psi00520.kgml:
path_psi00520.kgml: Found a trail of span 4 containing skipped vertices
path_psi00520.kgml: 308 -> 210 -> [212] -> 214 -> 409
path_psi00520.kgml: R07658 -> R07659 -> [R07660] -> R07661 -> R07662
path_psi00520.kgml: psi:S70_19365 -> psi:S70_19355 -> [psi:S70_19365] -> psi:S70_19360 -> psi:S70_19370
path_psi00520.kgml: 1.1.1.305 -> 2.6.1.87 -> [2.1.2.13] -> 2.4.2.53 -> ?
path_psi00520.kgml:
path_psi00520.kgml: Found a trail of span 4 containing skipped vertices
path_psi00520.kgml: 308 -> 210 -> 212 -> [214] -> 409
path_psi00520.kgml: R07658 -> R07659 -> R07660 -> [R07661] -> R07662
path_psi00520.kgml: psi:S70_19365 -> psi:S70_19355 -> psi:S70_19365 -> [psi:S70_19360] -> psi:S70_19370
path_psi00520.kgml: 1.1.1.305 -> 2.6.1.87 -> 2.1.2.13 -> [2.4.2.53] -> ?
path_psi00520.kgml: Skipped genes: psi:S70_19360
path_psi00520.kgml:
path_psi00520.kgml: Found a trail of span 3 containing skipped vertices
path_psi00520.kgml: 194 -> 203 -> [244] -> 246
path_psi00520.kgml: R01818 -> R00885 -> [R00888] -> R05692
path_psi00520.kgml: psi:S70_06190 -> psi:S70_06200 -> [psi:S70_06220] -> psi:S70_06210
path_psi00520.kgml: 5.4.2.8 -> 2.7.7.13 -> [4.2.1.47] -> 1.1.1.271
path_psi00520.kgml: Skipped genes: psi:S70_06205, psi:S70_06195
path_psi00520.kgml:
path_psi00520.kgml: Found a trail of span 3 containing skipped vertices
path_psi00520.kgml: 28 -> [24] -> 26 -> 9
path_psi00520.kgml: R00768 -> [R02060] -> R05332 -> R00416
path_psi00520.kgml: psi:S70_10330 -> [psi:S70_12150] -> psi:S70_10325 -> psi:S70_10325
path_psi00520.kgml: 2.6.1.16 -> [5.4.2.10] -> 2.3.1.157 -> 2.7.7.23
path_psi00520.kgml:
path_psi00520.kgml: Found a trail of span 2 without skipping any vertex
path_psi00520.kgml: 54 -> 56
path_psi00520.kgml: R08559 -> R08555
path_psi00520.kgml: {psi:S70_02855, psi:S70_08740} -> psi:S70_08735
path_psi00520.kgml: 2.7.1.192 -> 4.2.1.126
path_psi00520.kgml:
path_psi00520.kgml: Found a trail of span 2 without skipping any vertex
path_psi00520.kgml: 41 -> 42
path_psi00520.kgml: R00420 -> R03317
path_psi00520.kgml: psi:S70_11650 -> psi:S70_11655
path_psi00520.kgml: 5.1.3.14 -> 1.1.1.336
path_psi00520.kgml:
path_psi00520.kgml: Found a trail of span 2 without skipping any vertex
path_psi00520.kgml: 22 -> 20
path_psi00520.kgml: R02059 -> R00765
path_psi00520.kgml: psi:S70_15545 -> psi:S70_15550
path_psi00520.kgml: 3.5.1.25 -> 3.5.99.6
path_psi00520.kgml:
path_psi00520.kgml: --- 5.91 seconds ---

path_psi00521.kgml: Streptomycin biosynthesis
path_psi00521.kgml: Initialization took 0.13 seconds
path_psi00521.kgml:
path_psi00521.kgml: Found a trail of span 2 without skipping any vertex
path_psi00521.kgml: 44 -> 43
path_psi00521.kgml: R02328 -> R06513
path_psi00521.kgml: psi:S70_11665 -> psi:S70_11660
path_psi00521.kgml: 2.7.7.24 -> 4.2.1.46
path_psi00521.kgml:
path_psi00521.kgml: --- 0.22 seconds ---

path_psi00523.kgml: Polyketide sugar unit biosynthesis
path_psi00523.kgml: Initialization took 0.05 seconds
path_psi00523.kgml:
path_psi00523.kgml: Found a trail of span 2 without skipping any vertex
path_psi00523.kgml: 27 -> 26
path_psi00523.kgml: R02328 -> R06513
path_psi00523.kgml: psi:S70_11665 -> psi:S70_11660
path_psi00523.kgml: 2.7.7.24 -> 4.2.1.46
path_psi00523.kgml:
path_psi00523.kgml: --- 0.14 seconds ---

path_psi00525.kgml: Acarbose and validamycin biosynthesis
path_psi00525.kgml: Initialization took 0.05 seconds
path_psi00525.kgml:
path_psi00525.kgml: Found a trail of span 2 without skipping any vertex
path_psi00525.kgml: 58 -> 59
path_psi00525.kgml: R02328 -> R06513
path_psi00525.kgml: psi:S70_11665 -> psi:S70_11660
path_psi00525.kgml: 2.7.7.24 -> 4.2.1.46
path_psi00525.kgml:
path_psi00525.kgml: --- 0.14 seconds ---

path_psi00540.kgml: Lipopolysaccharide biosynthesis
path_psi00540.kgml: Initialization took 1.08 seconds
path_psi00540.kgml:
path_psi00540.kgml: Found a trail of span 3 containing skipped vertices
path_psi00540.kgml: 90 -> [89] -> 88 -> 53
path_psi00540.kgml: R04567 -> [R04587] -> R04550 -> R04606
path_psi00540.kgml: psi:S70_15075 -> [psi:S70_03835] -> psi:S70_15065 -> psi:S70_15080
path_psi00540.kgml: 2.3.1.129 -> [3.5.1.108] -> 2.3.1.191 -> 2.4.1.182
path_psi00540.kgml: Skipped genes: psi:S70_15070
path_psi00540.kgml:
path_psi00540.kgml: Found a trail of span 2 containing skipped vertices
path_psi00540.kgml: 131 -> [87] -> 44
path_psi00540.kgml: R01530 -> [R03254] -> R03350
path_psi00540.kgml: psi:S70_14090 -> [psi:S70_20090] -> psi:S70_14085
path_psi00540.kgml: 5.3.1.13 -> [2.5.1.55] -> 3.1.3.45
path_psi00540.kgml:
path_psi00540.kgml: --- 1.25 seconds ---

path_psi00550.kgml: Peptidoglycan biosynthesis
path_psi00550.kgml: Initialization took 0.73 seconds
path_psi00550.kgml:
path_psi00550.kgml: Found a trail of span 6 containing skipped vertices
path_psi00550.kgml: 33 -> 32 -> 34 -> 23 -> 35 -> 36
path_psi00550.kgml: R03193 -> R02783 -> R02788 -> R04617 -> R05630 -> R05032
path_psi00550.kgml: psi:S70_03860 -> psi:S70_03875 -> psi:S70_03890 -> psi:S70_03885 -> psi:S70_03880 -> psi:S70_03865
path_psi00550.kgml: 6.3.2.8 -> 6.3.2.9 -> 6.3.2.13 -> 6.3.2.10 -> 2.7.8.13 -> 2.4.1.227
path_psi00550.kgml: Skipped genes: psi:S70_03870
path_psi00550.kgml:
path_psi00550.kgml: Found a trail of span 5 containing skipped vertices
path_psi00550.kgml: 33 -> 32 -> 34 -> [23] -> 35 -> 36
path_psi00550.kgml: R03193 -> R02783 -> R02788 -> [R04617] -> R05630 -> R05032
path_psi00550.kgml: psi:S70_03860 -> psi:S70_03875 -> psi:S70_03890 -> [psi:S70_03885] -> psi:S70_03880 -> psi:S70_03865
path_psi00550.kgml: 6.3.2.8 -> 6.3.2.9 -> 6.3.2.13 -> [6.3.2.10] -> 2.7.8.13 -> 2.4.1.227
path_psi00550.kgml: Skipped genes: psi:S70_03885, psi:S70_03870
path_psi00550.kgml:
path_psi00550.kgml: Found a trail of span 5 containing skipped vertices
path_psi00550.kgml: 33 -> 32 -> [34] -> 23 -> 35 -> 36
path_psi00550.kgml: R03193 -> R02783 -> [R02788] -> R04617 -> R05630 -> R05032
path_psi00550.kgml: psi:S70_03860 -> psi:S70_03875 -> [psi:S70_03890] -> psi:S70_03885 -> psi:S70_03880 -> psi:S70_03865
path_psi00550.kgml: 6.3.2.8 -> 6.3.2.9 -> [6.3.2.13] -> 6.3.2.10 -> 2.7.8.13 -> 2.4.1.227
path_psi00550.kgml: Skipped genes: psi:S70_03870
path_psi00550.kgml:
path_psi00550.kgml: Found a trail of span 5 containing skipped vertices
path_psi00550.kgml: 33 -> [32] -> 34 -> 23 -> 35 -> 36
path_psi00550.kgml: R03193 -> [R02783] -> R02788 -> R04617 -> R05630 -> R05032
path_psi00550.kgml: psi:S70_03860 -> [psi:S70_03875] -> psi:S70_03890 -> psi:S70_03885 -> psi:S70_03880 -> psi:S70_03865
path_psi00550.kgml: 6.3.2.8 -> [6.3.2.9] -> 6.3.2.13 -> 6.3.2.10 -> 2.7.8.13 -> 2.4.1.227
path_psi00550.kgml: Skipped genes: psi:S70_03875, psi:S70_03870
path_psi00550.kgml:
path_psi00550.kgml: Found a trail of span 5 containing skipped vertices
path_psi00550.kgml: 33 -> 32 -> 34 -> 23 -> [35] -> 36
path_psi00550.kgml: R03193 -> R02783 -> R02788 -> R04617 -> [R05630] -> R05032
path_psi00550.kgml: psi:S70_03860 -> psi:S70_03875 -> psi:S70_03890 -> psi:S70_03885 -> [psi:S70_03880] -> psi:S70_03865
path_psi00550.kgml: 6.3.2.8 -> 6.3.2.9 -> 6.3.2.13 -> 6.3.2.10 -> [2.7.8.13] -> 2.4.1.227
path_psi00550.kgml: Skipped genes: psi:S70_03880, psi:S70_03870
path_psi00550.kgml:
path_psi00550.kgml: Found a trail of span 4 containing skipped vertices
path_psi00550.kgml: 30 -> 23 -> 35 -> 36
path_psi00550.kgml: R01150 -> R04617 -> R05630 -> R05032
path_psi00550.kgml: {psi:S70_03855, psi:S70_20780} -> psi:S70_03885 -> psi:S70_03880 -> psi:S70_03865
path_psi00550.kgml: 6.3.2.4 -> 6.3.2.10 -> 2.7.8.13 -> 2.4.1.227
path_psi00550.kgml: Skipped genes: psi:S70_03875, psi:S70_03860, psi:S70_03870
path_psi00550.kgml:
path_psi00550.kgml: Found a trail of span 4 containing skipped vertices
path_psi00550.kgml: 30 -> 29 -> 28 -> 27
path_psi00550.kgml: R01150 -> R04573 -> R05629 -> R05662
path_psi00550.kgml: {psi:S70_03855, psi:S70_20780} -> psi:S70_03885 -> psi:S70_03880 -> psi:S70_03865
path_psi00550.kgml: 6.3.2.4 -> 6.3.2.10 -> 2.7.8.13 -> 2.4.1.227
path_psi00550.kgml: Skipped genes: psi:S70_03875, psi:S70_03860, psi:S70_03870
path_psi00550.kgml:
path_psi00550.kgml: Found a trail of span 3 containing skipped vertices
path_psi00550.kgml: 30 -> [23] -> 35 -> 36
path_psi00550.kgml: R01150 -> [R04617] -> R05630 -> R05032
path_psi00550.kgml: {psi:S70_03855, psi:S70_20780} -> [psi:S70_03885] -> psi:S70_03880 -> psi:S70_03865
path_psi00550.kgml: 6.3.2.4 -> [6.3.2.10] -> 2.7.8.13 -> 2.4.1.227
path_psi00550.kgml: Skipped genes: psi:S70_03875, psi:S70_03860, psi:S70_03870
path_psi00550.kgml:
path_psi00550.kgml: Found a trail of span 3 containing skipped vertices
path_psi00550.kgml: 30 -> [29] -> 28 -> 27
path_psi00550.kgml: R01150 -> [R04573] -> R05629 -> R05662
path_psi00550.kgml: {psi:S70_03855, psi:S70_20780} -> [psi:S70_03885] -> psi:S70_03880 -> psi:S70_03865
path_psi00550.kgml: 6.3.2.4 -> [6.3.2.10] -> 2.7.8.13 -> 2.4.1.227
path_psi00550.kgml: Skipped genes: psi:S70_03875, psi:S70_03860, psi:S70_03870
path_psi00550.kgml:
path_psi00550.kgml: Found a trail of span 3 containing skipped vertices
path_psi00550.kgml: 30 -> 29 -> [28] -> 27
path_psi00550.kgml: R01150 -> R04573 -> [R05629] -> R05662
path_psi00550.kgml: {psi:S70_03855, psi:S70_20780} -> psi:S70_03885 -> [psi:S70_03880] -> psi:S70_03865
path_psi00550.kgml: 6.3.2.4 -> 6.3.2.10 -> [2.7.8.13] -> 2.4.1.227
path_psi00550.kgml: Skipped genes: psi:S70_03880, psi:S70_03860, psi:S70_03870, psi:S70_03875
path_psi00550.kgml:
path_psi00550.kgml: --- 1.47 seconds ---

path_psi00561.kgml: Glycerolipid metabolism
path_psi00561.kgml: Initialization took 0.29 seconds
path_psi00561.kgml: (not found)
path_psi00561.kgml: --- 0.34 seconds ---

path_psi00562.kgml: Inositol phosphate metabolism
path_psi00562.kgml: Initialization took 0.19 seconds
path_psi00562.kgml:
path_psi00562.kgml: Found a trail of span 3 containing skipped vertices
path_psi00562.kgml: 83 -> [114] -> 115 -> 117
path_psi00562.kgml: R02782 -> [R08603] -> R08503 -> R05661
path_psi00562.kgml: psi:S70_04140 -> [psi:S70_04175] -> psi:S70_04135 -> psi:S70_04145
path_psi00562.kgml: 4.2.1.44 -> [3.7.1.22] -> 5.3.1.30 -> 2.7.1.92
path_psi00562.kgml:
path_psi00562.kgml: Found a trail of span 2 containing skipped vertices
path_psi00562.kgml: 82 -> [83] -> 114
path_psi00562.kgml: R01183 -> [R02782] -> R08603
path_psi00562.kgml: psi:S70_04170 -> [psi:S70_04140] -> psi:S70_04175
path_psi00562.kgml: 1.1.1.18 -> [4.2.1.44] -> 3.7.1.22
path_psi00562.kgml:
path_psi00562.kgml: --- 0.36 seconds ---

path_psi00564.kgml: Glycerophospholipid metabolism
path_psi00564.kgml: Initialization took 0.79 seconds
path_psi00564.kgml:
path_psi00564.kgml: Found a trail of span 3 containing skipped vertices
path_psi00564.kgml: 110 -> [139] -> 104 -> 123
path_psi00564.kgml: R02054 -> [R04864] -> R02053 -> R03416
path_psi00564.kgml: psi:S70_11815 -> [psi:S70_05875] -> psi:S70_11815 -> psi:S70_11825
path_psi00564.kgml: 3.1.1.32 -> [2.3.1.40] -> 3.1.1.4 -> 3.1.1.5
path_psi00564.kgml: Skipped genes: psi:S70_11820
path_psi00564.kgml:
path_psi00564.kgml: Found a trail of span 2 containing skipped vertices
path_psi00564.kgml: 94 -> 133
path_psi00564.kgml: R01316 -> R02747
path_psi00564.kgml: psi:S70_11815 -> psi:S70_11825
path_psi00564.kgml: 3.1.1.32 -> 3.1.1.5
path_psi00564.kgml: Skipped genes: psi:S70_11820
path_psi00564.kgml:
path_psi00564.kgml: Found a trail of span 2 containing skipped vertices
path_psi00564.kgml: 95 -> 141
path_psi00564.kgml: R01315 -> R02746
path_psi00564.kgml: psi:S70_11815 -> psi:S70_11825
path_psi00564.kgml: 3.1.1.4 -> 3.1.1.5
path_psi00564.kgml: Skipped genes: psi:S70_11820
path_psi00564.kgml:
path_psi00564.kgml: Found a trail of span 2 containing skipped vertices
path_psi00564.kgml: 110 -> 127
path_psi00564.kgml: R02054 -> R03417
path_psi00564.kgml: psi:S70_11815 -> psi:S70_11825
path_psi00564.kgml: 3.1.1.32 -> 3.1.1.5
path_psi00564.kgml: Skipped genes: psi:S70_11820
path_psi00564.kgml:
path_psi00564.kgml: --- 1.11 seconds ---

path_psi00565.kgml: Ether lipid metabolism
path_psi00565.kgml: Initialization took 0.04 seconds
path_psi00565.kgml: (not found)
path_psi00565.kgml: --- 0.09 seconds ---

path_psi00592.kgml: alpha-Linolenic acid metabolism
path_psi00592.kgml: Initialization took 0.08 seconds
path_psi00592.kgml: (not found)
path_psi00592.kgml: --- 0.12 seconds ---

path_psi00620.kgml: Pyruvate metabolism
path_psi00620.kgml: Initialization took 2.89 seconds
path_psi00620.kgml:
path_psi00620.kgml: Found a trail of span 4 containing skipped vertices
path_psi00620.kgml: 123 -> 55 -> [124] -> 125 -> 124
path_psi00620.kgml: R00014 -> R03270 -> [R02569] -> R07618 -> R02569
path_psi00620.kgml: psi:S70_03760 -> psi:S70_03760 -> [psi:S70_03755] -> psi:S70_03750 -> psi:S70_03755
path_psi00620.kgml: {1.2.4.1, 2.2.1.6, 4.1.1.1} -> 1.2.4.1 -> [2.3.1.12] -> 1.8.1.4 -> 2.3.1.12
path_psi00620.kgml:
path_psi00620.kgml: Found a trail of span 2 without skipping any vertex
path_psi00620.kgml: 97 -> 129
path_psi00620.kgml: R00230 -> R00315
path_psi00620.kgml: psi:S70_02450 -> psi:S70_02445
path_psi00620.kgml: 2.3.1.8 -> {2.7.2.1, 2.7.2.15}
path_psi00620.kgml:
path_psi00620.kgml: --- 4.49 seconds ---

path_psi00625.kgml: Chloroalkane and chloroalkene degradation
path_psi00625.kgml: Initialization took 0.06 seconds
path_psi00625.kgml: (not found)
path_psi00625.kgml: --- 0.10 seconds ---

path_psi00626.kgml: Naphthalene degradation
path_psi00626.kgml: Initialization took 0.09 seconds
path_psi00626.kgml: (not found)
path_psi00626.kgml: --- 0.14 seconds ---

path_psi00627.kgml: Aminobenzoate degradation
path_psi00627.kgml: Initialization took 0.09 seconds
path_psi00627.kgml: (not found)
path_psi00627.kgml: --- 0.13 seconds ---

path_psi00630.kgml: Glyoxylate and dicarboxylate metabolism
path_psi00630.kgml: Initialization took 1.19 seconds
path_psi00630.kgml:
path_psi00630.kgml: Found a trail of span 2 without skipping any vertex
path_psi00630.kgml: 83 -> 116
path_psi00630.kgml: R00479 -> R00472
path_psi00630.kgml: psi:S70_08470 -> psi:S70_08475
path_psi00630.kgml: 4.1.3.1 -> 2.3.3.9
path_psi00630.kgml:
path_psi00630.kgml: --- 1.32 seconds ---

path_psi00633.kgml: Nitrotoluene degradation
path_psi00633.kgml: Initialization took 0.06 seconds
path_psi00633.kgml: (not found)
path_psi00633.kgml: --- 0.11 seconds ---

path_psi00640.kgml: Propanoate metabolism
path_psi00640.kgml: Initialization took 0.99 seconds
path_psi00640.kgml:
path_psi00640.kgml: Found a trail of span 3 containing skipped vertices
path_psi00640.kgml: 105 -> 102 -> [111] -> 114
path_psi00640.kgml: R00931 -> R04424 -> [R04425] -> R00409
path_psi00640.kgml: psi:S70_03425 -> psi:S70_03430 -> [psi:S70_03740] -> psi:S70_03420
path_psi00640.kgml: 2.3.3.5 -> 4.2.1.79 -> [4.2.1.99] -> 4.1.3.30
path_psi00640.kgml:
path_psi00640.kgml: Found a trail of span 2 without skipping any vertex
path_psi00640.kgml: 52 -> 68
path_psi00640.kgml: R00921 -> R01353
path_psi00640.kgml: psi:S70_02450 -> psi:S70_02445
path_psi00640.kgml: {2.3.1.222, 2.3.1.8} -> {2.7.2.1, 2.7.2.15}
path_psi00640.kgml:
path_psi00640.kgml: --- 1.19 seconds ---

path_psi00643.kgml: Styrene degradation
path_psi00643.kgml: Initialization took 0.06 seconds
path_psi00643.kgml: (not found)
path_psi00643.kgml: --- 0.10 seconds ---

path_psi00660.kgml: C5-Branched dibasic acid metabolism
path_psi00660.kgml: Initialization took 0.29 seconds
path_psi00660.kgml:
path_psi00660.kgml: Found a trail of span 3 without skipping any vertex
path_psi00660.kgml: 31 -> 96 -> 97
path_psi00660.kgml: R03896 -> R03898 -> R00994
path_psi00660.kgml: {psi:S70_03950, psi:S70_03955} -> {psi:S70_03950, psi:S70_03955} -> psi:S70_03945
path_psi00660.kgml: 4.2.1.35 -> 4.2.1.35 -> 1.1.1.85
path_psi00660.kgml:
path_psi00660.kgml: --- 0.43 seconds ---

path_psi00680.kgml: Methane metabolism
path_psi00680.kgml: Initialization took 1.04 seconds
path_psi00680.kgml:
path_psi00680.kgml: Found a trail of span 2 without skipping any vertex
path_psi00680.kgml: 103 -> 102
path_psi00680.kgml: R06983 -> R00527
path_psi00680.kgml: psi:S70_20825 -> psi:S70_20830
path_psi00680.kgml: 1.1.1.284 -> 3.1.2.12
path_psi00680.kgml:
path_psi00680.kgml: Found a trail of span 2 without skipping any vertex
path_psi00680.kgml: 203 -> 204
path_psi00680.kgml: R00315 -> R00230
path_psi00680.kgml: psi:S70_02445 -> psi:S70_02450
path_psi00680.kgml: {2.7.2.1, 2.7.2.15} -> 2.3.1.8
path_psi00680.kgml:
path_psi00680.kgml: --- 1.24 seconds ---

path_psi00730.kgml: Thiamine metabolism
path_psi00730.kgml: Initialization took 0.34 seconds
path_psi00730.kgml:
path_psi00730.kgml: Found a trail of span 2 containing skipped vertices
path_psi00730.kgml: 94 -> [75] -> 97
path_psi00730.kgml: R03472 -> [R04509] -> R10712
path_psi00730.kgml: psi:S70_08560 -> [psi:S70_01300] -> psi:S70_08565
path_psi00730.kgml: 4.1.99.17 -> [2.7.4.7] -> 2.5.1.3
path_psi00730.kgml:
path_psi00730.kgml: Found a trail of span 2 containing skipped vertices
path_psi00730.kgml: 94 -> [75] -> 93
path_psi00730.kgml: R03472 -> [R04509] -> R03223
path_psi00730.kgml: psi:S70_08560 -> [psi:S70_01300] -> psi:S70_08565
path_psi00730.kgml: 4.1.99.17 -> [2.7.4.7] -> 2.5.1.3
path_psi00730.kgml:
path_psi00730.kgml: Found a trail of span 2 without skipping any vertex
path_psi00730.kgml: 91 -> 69
path_psi00730.kgml: R10246 -> R10247
path_psi00730.kgml: psi:S70_08585 -> psi:S70_08580
path_psi00730.kgml: 4.1.99.19 -> 2.8.1.10
path_psi00730.kgml:
path_psi00730.kgml: Found a trail of span 2 containing skipped vertices
path_psi00730.kgml: 73 -> [71] -> 69
path_psi00730.kgml: R07459 -> [R07461] -> R10247
path_psi00730.kgml: psi:S70_08570 -> [psi:S70_06850] -> psi:S70_08580
path_psi00730.kgml: {2.7.7.73, 2.7.7.80} -> [{2.8.1.11, 2.8.1.4}] -> 2.8.1.10
path_psi00730.kgml: Skipped genes: psi:S70_08575
path_psi00730.kgml:
path_psi00730.kgml: --- 0.66 seconds ---

path_psi00740.kgml: Riboflavin metabolism
path_psi00740.kgml: Initialization took 0.29 seconds
path_psi00740.kgml:
path_psi00740.kgml: Found a trail of span 3 containing skipped vertices
path_psi00740.kgml: 39 -> 40 -> [43] -> 41
path_psi00740.kgml: R03459 -> R03458 -> [R07280] -> R04457
path_psi00740.kgml: psi:S70_06885 -> psi:S70_06885 -> [psi:S70_11765] -> psi:S70_06880
path_psi00740.kgml: 3.5.4.26 -> 1.1.1.193 -> [3.1.3.104] -> 2.5.1.78
path_psi00740.kgml:
path_psi00740.kgml: --- 0.43 seconds ---

path_psi00750.kgml: Vitamin B6 metabolism
path_psi00750.kgml: Initialization took 0.19 seconds
path_psi00750.kgml:
path_psi00750.kgml: Found a trail of span 4 containing skipped vertices
path_psi00750.kgml: 93 -> 19 -> 78 -> 76
path_psi00750.kgml: R01711 -> R01710 -> R02493 -> R00277
path_psi00750.kgml: psi:S70_19625 -> psi:S70_19625 -> {psi:S70_19635, psi:S70_20345} -> psi:S70_19625
path_psi00750.kgml: {1.1.3.12, 1.4.3.5} -> 1.4.3.5 -> 2.7.1.35 -> 1.4.3.5
path_psi00750.kgml: Skipped genes: psi:S70_19630
path_psi00750.kgml:
path_psi00750.kgml: Found a trail of span 4 containing skipped vertices
path_psi00750.kgml: 19 -> 93 -> 80 -> 90
path_psi00750.kgml: R01710 -> R01711 -> R01909 -> R00278
path_psi00750.kgml: psi:S70_19625 -> psi:S70_19625 -> {psi:S70_19635, psi:S70_20345} -> psi:S70_19625
path_psi00750.kgml: 1.4.3.5 -> {1.1.3.12, 1.4.3.5} -> 2.7.1.35 -> 1.4.3.5
path_psi00750.kgml: Skipped genes: psi:S70_19630
path_psi00750.kgml:
path_psi00750.kgml: Found a trail of span 3 containing skipped vertices
path_psi00750.kgml: 93 -> 19 -> 82
path_psi00750.kgml: R01711 -> R01710 -> R00174
path_psi00750.kgml: psi:S70_19625 -> psi:S70_19625 -> {psi:S70_19635, psi:S70_20345}
path_psi00750.kgml: {1.1.3.12, 1.4.3.5} -> 1.4.3.5 -> 2.7.1.35
path_psi00750.kgml: Skipped genes: psi:S70_19630
path_psi00750.kgml:
path_psi00750.kgml: --- 0.44 seconds ---

path_psi00760.kgml: Nicotinate and nicotinamide metabolism
path_psi00760.kgml: Initialization took 0.94 seconds
path_psi00760.kgml:
path_psi00760.kgml: Found a trail of span 5 containing skipped vertices
path_psi00760.kgml: 82 -> [88] -> 84 -> [85] -> 94 -> [195] -> 98 -> 96
path_psi00760.kgml: R02295 -> [R01724] -> R03005 -> [R00257] -> R00137 -> [R02323] -> R02294 -> R02324
path_psi00760.kgml: {psi:S70_07410, psi:S70_10690} -> [psi:S70_17230] -> psi:S70_07350 -> [psi:S70_03055] -> psi:S70_07350 -> [{psi:S70_04885, psi:S70_05615}] -> {psi:S70_07410, psi:S70_10690} -> psi:S70_07350
path_psi00760.kgml: 2.4.2.1 -> [6.3.4.21] -> {2.7.7.1, 2.7.7.18} -> [6.3.5.1] -> {2.7.7.1, 2.7.7.18} -> [3.1.3.5] -> 2.4.2.1 -> 2.7.1.22
path_psi00760.kgml: Skipped genes: psi:S70_07360, psi:S70_07355, psi:S70_07370
path_psi00760.kgml:
path_psi00760.kgml: --- 1.86 seconds ---

path_psi00770.kgml: Pantothenate and CoA biosynthesis
path_psi00770.kgml: Initialization took 0.69 seconds
path_psi00770.kgml:
path_psi00770.kgml: Found a trail of span 4 containing skipped vertices
path_psi00770.kgml: 82 -> 81 -> 80 -> 85
path_psi00770.kgml: R00006 -> R03051 -> R01209 -> R01214
path_psi00770.kgml: {psi:S70_03920, psi:S70_03925, psi:S70_07865, psi:S70_07870, psi:S70_11580, psi:S70_11585, psi:S70_18980} -> psi:S70_11610 -> psi:S70_11595 -> psi:S70_11590
path_psi00770.kgml: 2.2.1.6 -> 1.1.1.86 -> 4.2.1.9 -> {2.6.1.42, 2.6.1.6}
path_psi00770.kgml: Skipped genes: psi:S70_11600
path_psi00770.kgml:
path_psi00770.kgml: Found a trail of span 3 containing skipped vertices
path_psi00770.kgml: 82 -> 81 -> [80] -> 85
path_psi00770.kgml: R00006 -> R03051 -> [R01209] -> R01214
path_psi00770.kgml: {psi:S70_03920, psi:S70_03925, psi:S70_07865, psi:S70_07870, psi:S70_11580, psi:S70_11585, psi:S70_18980} -> psi:S70_11610 -> [psi:S70_11595] -> psi:S70_11590
path_psi00770.kgml: 2.2.1.6 -> 1.1.1.86 -> [4.2.1.9] -> {2.6.1.42, 2.6.1.6}
path_psi00770.kgml: Skipped genes: psi:S70_11600, psi:S70_11595
path_psi00770.kgml:
path_psi00770.kgml: Found a trail of span 3 containing skipped vertices
path_psi00770.kgml: 82 -> [81] -> 80 -> 85
path_psi00770.kgml: R00006 -> [R03051] -> R01209 -> R01214
path_psi00770.kgml: {psi:S70_03920, psi:S70_03925, psi:S70_07865, psi:S70_07870, psi:S70_11580, psi:S70_11585, psi:S70_18980} -> [psi:S70_11610] -> psi:S70_11595 -> psi:S70_11590
path_psi00770.kgml: 2.2.1.6 -> [1.1.1.86] -> 4.2.1.9 -> {2.6.1.42, 2.6.1.6}
path_psi00770.kgml:
path_psi00770.kgml: Found a trail of span 3 containing skipped vertices
path_psi00770.kgml: 70 -> 67 -> 87
path_psi00770.kgml: R04231 -> R03269 -> R03035
path_psi00770.kgml: psi:S70_10745 -> psi:S70_10745 -> psi:S70_10820
path_psi00770.kgml: 6.3.2.5 -> 4.1.1.36 -> 2.7.7.3
path_psi00770.kgml: Skipped genes: psi:S70_10810, psi:S70_10755
path_psi00770.kgml:
path_psi00770.kgml: Found a trail of span 2 without skipping any vertex
path_psi00770.kgml: 93 -> 76
path_psi00770.kgml: R00489 -> R02473
path_psi00770.kgml: psi:S70_05125 -> psi:S70_05115
path_psi00770.kgml: {4.1.1.11, 4.1.1.15} -> 6.3.2.1
path_psi00770.kgml:
path_psi00770.kgml: Found a trail of span 2 containing skipped vertices
path_psi00770.kgml: 70 -> [67] -> 87
path_psi00770.kgml: R04231 -> [R03269] -> R03035
path_psi00770.kgml: psi:S70_10745 -> [psi:S70_10745] -> psi:S70_10820
path_psi00770.kgml: 6.3.2.5 -> [4.1.1.36] -> 2.7.7.3
path_psi00770.kgml: Skipped genes: psi:S70_10810, psi:S70_10755
path_psi00770.kgml:
path_psi00770.kgml: Found a trail of span 2 containing skipped vertices
path_psi00770.kgml: 78 -> [77] -> 76
path_psi00770.kgml: R01226 -> [R02472] -> R02473
path_psi00770.kgml: psi:S70_05110 -> [psi:S70_06840] -> psi:S70_05115
path_psi00770.kgml: 2.1.2.11 -> [1.1.1.169] -> 6.3.2.1
path_psi00770.kgml:
path_psi00770.kgml: --- 1.20 seconds ---

path_psi00780.kgml: Biotin metabolism
path_psi00780.kgml: Initialization took 0.43 seconds
path_psi00780.kgml:
path_psi00780.kgml: Found a trail of span 3 containing skipped vertices
path_psi00780.kgml: 34 -> [32] -> 31 -> 30
path_psi00780.kgml: R03210 -> [R03231] -> R03182 -> R01078
path_psi00780.kgml: psi:S70_15930 -> [psi:S70_15920] -> {psi:S70_00300, psi:S70_15940} -> psi:S70_15925
path_psi00780.kgml: 2.3.1.47 -> [2.6.1.62] -> 6.3.3.3 -> 2.8.1.6
path_psi00780.kgml: Skipped genes: psi:S70_15935
path_psi00780.kgml:
path_psi00780.kgml: Found a trail of span 3 containing skipped vertices
path_psi00780.kgml: 45 -> [32] -> 31 -> 30
path_psi00780.kgml: R10124 -> [R03231] -> R03182 -> R01078
path_psi00780.kgml: psi:S70_15930 -> [psi:S70_15920] -> {psi:S70_00300, psi:S70_15940} -> psi:S70_15925
path_psi00780.kgml: 2.3.1.47 -> [2.6.1.62] -> 6.3.3.3 -> 2.8.1.6
path_psi00780.kgml: Skipped genes: psi:S70_15935
path_psi00780.kgml:
path_psi00780.kgml: Found a trail of span 2 containing skipped vertices
path_psi00780.kgml: 95 -> 53
path_psi00780.kgml: R10115 -> R10116
path_psi00780.kgml: psi:S70_01650 -> {psi:S70_01660, psi:S70_08850, psi:S70_09965, psi:S70_10115}
path_psi00780.kgml: {2.3.1.179, 2.3.1.41} -> 1.1.1.100
path_psi00780.kgml: Skipped genes: psi:S70_01655
path_psi00780.kgml:
path_psi00780.kgml: Found a trail of span 2 containing skipped vertices
path_psi00780.kgml: 74 -> 67
path_psi00780.kgml: R10119 -> R10120
path_psi00780.kgml: psi:S70_01650 -> {psi:S70_01660, psi:S70_08850, psi:S70_09965, psi:S70_10115}
path_psi00780.kgml: {2.3.1.179, 2.3.1.41} -> 1.1.1.100
path_psi00780.kgml: Skipped genes: psi:S70_01655
path_psi00780.kgml:
path_psi00780.kgml: --- 0.70 seconds ---

path_psi00785.kgml: Lipoic acid metabolism
path_psi00785.kgml: Initialization took 0.08 seconds
path_psi00785.kgml:
path_psi00785.kgml: Found a trail of span 2 without skipping any vertex
path_psi00785.kgml: 5 -> 6
path_psi00785.kgml: R07768 -> R07769
path_psi00785.kgml: psi:S70_15320 -> psi:S70_15325
path_psi00785.kgml: 2.8.1.8 -> 2.3.1.181
path_psi00785.kgml:
path_psi00785.kgml: Found a trail of span 2 without skipping any vertex
path_psi00785.kgml: 11 -> 10
path_psi00785.kgml: R07766 -> R07767
path_psi00785.kgml: psi:S70_15325 -> psi:S70_15320
path_psi00785.kgml: 2.3.1.181 -> 2.8.1.8
path_psi00785.kgml:
path_psi00785.kgml: --- 0.22 seconds ---

path_psi00790.kgml: Folate biosynthesis
path_psi00790.kgml: Initialization took 0.88 seconds
path_psi00790.kgml:
path_psi00790.kgml: Found a trail of span 3 containing skipped vertices
path_psi00790.kgml: 93 -> 117 -> 94
path_psi00790.kgml: R09394 -> R11372 -> R09395
path_psi00790.kgml: psi:S70_15955 -> psi:S70_15960 -> psi:S70_15970
path_psi00790.kgml: 4.1.99.22 -> 4.6.1.17 -> 2.8.1.12
path_psi00790.kgml: Skipped genes: psi:S70_15965
path_psi00790.kgml:
path_psi00790.kgml: Found a trail of span 2 containing skipped vertices
path_psi00790.kgml: 93 -> [117] -> 94
path_psi00790.kgml: R09394 -> [R11372] -> R09395
path_psi00790.kgml: psi:S70_15955 -> [psi:S70_15960] -> psi:S70_15970
path_psi00790.kgml: 4.1.99.22 -> [4.6.1.17] -> 2.8.1.12
path_psi00790.kgml: Skipped genes: psi:S70_15965, psi:S70_15960
path_psi00790.kgml:
path_psi00790.kgml: --- 1.10 seconds ---

path_psi00860.kgml: Porphyrin and chlorophyll metabolism
path_psi00860.kgml: Initialization took 0.43 seconds
path_psi00860.kgml:
path_psi00860.kgml: Found a trail of span 3 without skipping any vertex
path_psi00860.kgml: 273 -> 270 -> 271
path_psi00860.kgml: R00084 -> R03165 -> R03194
path_psi00860.kgml: psi:S70_11730 -> psi:S70_11725 -> {psi:S70_05655, psi:S70_11720}
path_psi00860.kgml: 2.5.1.61 -> 4.2.1.75 -> 2.1.1.107
path_psi00860.kgml:
path_psi00860.kgml: Found a trail of span 2 containing skipped vertices
path_psi00860.kgml: 273 -> [270] -> 271
path_psi00860.kgml: R00084 -> [R03165] -> R03194
path_psi00860.kgml: psi:S70_11730 -> [psi:S70_11725] -> {psi:S70_05655, psi:S70_11720}
path_psi00860.kgml: 2.5.1.61 -> [4.2.1.75] -> 2.1.1.107
path_psi00860.kgml: Skipped genes: psi:S70_11725
path_psi00860.kgml:
path_psi00860.kgml: --- 0.60 seconds ---

path_psi00900.kgml: Terpenoid backbone biosynthesis
path_psi00900.kgml: Initialization took 0.24 seconds
path_psi00900.kgml:
path_psi00900.kgml: Found a trail of span 2 containing skipped vertices
path_psi00900.kgml: 66 -> [67] -> 68
path_psi00900.kgml: R05633 -> [R05634] -> R05637
path_psi00900.kgml: psi:S70_05630 -> [psi:S70_20055] -> psi:S70_05625
path_psi00900.kgml: 2.7.7.60 -> [2.7.1.148] -> 4.6.1.12
path_psi00900.kgml:
path_psi00900.kgml: --- 0.33 seconds ---

path_psi00903.kgml: Limonene and pinene degradation
path_psi00903.kgml: Initialization took 0.08 seconds
path_psi00903.kgml: (not found)
path_psi00903.kgml: --- 0.12 seconds ---

path_psi00910.kgml: Nitrogen metabolism
path_psi00910.kgml: Initialization took 0.38 seconds
path_psi00910.kgml:
path_psi00910.kgml: Found a trail of span 2 containing skipped vertices
path_psi00910.kgml: 150 -> 25
path_psi00910.kgml: R09497 -> R00798
path_psi00910.kgml: {psi:S70_07635, psi:S70_07645, psi:S70_07650} -> {psi:S70_04300, psi:S70_04315, psi:S70_07635, psi:S70_07645, psi:S70_07650}
path_psi00910.kgml: 1.7.5.1 -> ?
path_psi00910.kgml: Skipped genes: psi:S70_07640
path_psi00910.kgml:
path_psi00910.kgml: --- 0.47 seconds ---

path_psi00920.kgml: Sulfur metabolism
path_psi00920.kgml: Initialization took 2.03 seconds
path_psi00920.kgml:
path_psi00920.kgml: Found a trail of span 5 containing skipped vertices
path_psi00920.kgml: 42 -> 39 -> 48 -> 31 -> 77
path_psi00920.kgml: R00529 -> R00509 -> R02021 -> R00858 -> R10152
path_psi00920.kgml: {psi:S70_05645, psi:S70_05650} -> psi:S70_05640 -> psi:S70_05690 -> {psi:S70_05695, psi:S70_05700} -> psi:S70_05735
path_psi00920.kgml: 2.7.7.4 -> 2.7.1.25 -> 1.8.4.8 -> 1.8.1.2 -> 1.8.5.4
path_psi00920.kgml: Skipped genes: psi:S70_05710, psi:S70_05730, psi:S70_05720, psi:S70_05655
path_psi00920.kgml:
path_psi00920.kgml: Found a trail of span 4 containing skipped vertices
path_psi00920.kgml: 42 -> 39 -> [48] -> 31 -> 77
path_psi00920.kgml: R00529 -> R00509 -> [R02021] -> R00858 -> R10152
path_psi00920.kgml: {psi:S70_05645, psi:S70_05650} -> psi:S70_05640 -> [psi:S70_05690] -> {psi:S70_05695, psi:S70_05700} -> psi:S70_05735
path_psi00920.kgml: 2.7.7.4 -> 2.7.1.25 -> [1.8.4.8] -> 1.8.1.2 -> 1.8.5.4
path_psi00920.kgml: Skipped genes: psi:S70_05690, psi:S70_05710, psi:S70_05730, psi:S70_05720, psi:S70_05655
path_psi00920.kgml:
path_psi00920.kgml: Found a trail of span 3 containing skipped vertices
path_psi00920.kgml: 160 -> 159 -> 150
path_psi00920.kgml: R00529 -> R00509 -> R02021
path_psi00920.kgml: {psi:S70_05645, psi:S70_05650} -> psi:S70_05640 -> psi:S70_05690
path_psi00920.kgml: 2.7.7.4 -> 2.7.1.25 -> 1.8.4.8
path_psi00920.kgml: Skipped genes: psi:S70_05655
path_psi00920.kgml:
path_psi00920.kgml: Found a trail of span 2 containing skipped vertices
path_psi00920.kgml: 55 -> 57
path_psi00920.kgml: R10203 -> R10206
path_psi00920.kgml: psi:S70_01510 -> {psi:S70_01495, psi:S70_01510}
path_psi00920.kgml: 1.14.14.35 -> {1.14.14.34, 1.14.14.5}
path_psi00920.kgml: Skipped genes: psi:S70_01500, psi:S70_01505
path_psi00920.kgml:
path_psi00920.kgml: Found a trail of span 2 containing skipped vertices
path_psi00920.kgml: 160 -> [159] -> 150
path_psi00920.kgml: R00529 -> [R00509] -> R02021
path_psi00920.kgml: {psi:S70_05645, psi:S70_05650} -> [psi:S70_05640] -> psi:S70_05690
path_psi00920.kgml: 2.7.7.4 -> [2.7.1.25] -> 1.8.4.8
path_psi00920.kgml: Skipped genes: psi:S70_05655
path_psi00920.kgml:
path_psi00920.kgml: --- 2.44 seconds ---

path_psi00930.kgml: Caprolactam degradation
path_psi00930.kgml: Initialization took 0.08 seconds
path_psi00930.kgml: (not found)
path_psi00930.kgml: --- 0.13 seconds ---

path_psi00970.kgml: Aminoacyl-tRNA biosynthesis
path_psi00970.kgml: Initialization took 1.08 seconds
path_psi00970.kgml: (not found)
path_psi00970.kgml: --- 1.14 seconds ---

path_psi01040.kgml: Biosynthesis of unsaturated fatty acids
path_psi01040.kgml: Initialization took 0.18 seconds
path_psi01040.kgml: (not found)
path_psi01040.kgml: --- 0.23 seconds ---

path_psi01054.kgml: Nonribosomal peptide structures
path_psi01054.kgml: Initialization took 0.06 seconds
path_psi01054.kgml: (not found)
path_psi01054.kgml: --- 0.11 seconds ---

--- 126.07 seconds ---
