# Supplementary material for: CoMetGeNe: mining conserved neighborhood patterns in metabolic and genomic contexts
Source: BMC Bioinformatics. 2019 Jan 10;20:19. doi: 10.1186/s12859-018-2542-2 (PMC6327494; doi:10.1186/s12859-018-2542-2)
Supplement: Supplementary file 14 — Trail finding results for completely assembled representative bacterial genomes present in NCBI Genomes. Of the 1,545 fully assembled representative bacterial genomes in NCBI, corresponding entries have been identified in KEGG for 1,467 species, for which trail finding has been performed for all combinations of gap parameters δG and δD ranging from 0 to 3. This additional file is available from https://doi.org/10.6084/m9.figshare.7288769. (GZ 178,532 kb) [file 12859_2018_2542_MOESM14_ESM.gz › results/coc_dG2_dD0.hnet]

--- delta_G = 2, delta_D = 0 ---

path_coc00010.kgml: Glycolysis / Gluconeogenesis
path_coc00010.kgml: Initialization took 0.58 seconds
path_coc00010.kgml:
path_coc00010.kgml: Found a trail of span 3 without skipping any vertex
path_coc00010.kgml: 48 -> 49 -> 50
path_coc00010.kgml: R00014 -> R03270 -> R02569
path_coc00010.kgml: {coc:Coch_0062, coc:Coch_0672} -> {coc:Coch_0062, coc:Coch_0672} -> coc:Coch_0061
path_coc00010.kgml: {1.2.4.1, 2.2.1.6, 4.1.1.1} -> 1.2.4.1 -> 2.3.1.12
path_coc00010.kgml:
path_coc00010.kgml: --- 0.71 seconds ---

path_coc00020.kgml: Citrate cycle (TCA cycle)
path_coc00020.kgml: Initialization took 0.43 seconds
path_coc00020.kgml:
path_coc00020.kgml: Found a trail of span 5 without skipping any vertex
path_coc00020.kgml: 34 -> 36 -> 39 -> 40 -> 41
path_coc00020.kgml: R00268 -> R01899 -> R01900 -> R01325 -> R00351
path_coc00020.kgml: coc:Coch_0970 -> coc:Coch_0970 -> coc:Coch_0971 -> coc:Coch_0971 -> coc:Coch_0969
path_coc00020.kgml: 1.1.1.42 -> 1.1.1.42 -> 4.2.1.3 -> 4.2.1.3 -> {2.3.3.1, 2.3.3.16, 2.3.3.3}
path_coc00020.kgml:
path_coc00020.kgml: Found a trail of span 3 without skipping any vertex
path_coc00020.kgml: 75 -> 77 -> 82
path_coc00020.kgml: R00014 -> R03270 -> R02569
path_coc00020.kgml: {coc:Coch_0062, coc:Coch_0672} -> {coc:Coch_0062, coc:Coch_0672} -> coc:Coch_0061
path_coc00020.kgml: {1.2.4.1, 2.2.1.6, 4.1.1.1} -> 1.2.4.1 -> 2.3.1.12
path_coc00020.kgml:
path_coc00020.kgml: Found a trail of span 3 containing skipped vertices
path_coc00020.kgml: 29 -> 30 -> 31
path_coc00020.kgml: R00621 -> R03316 -> R02570
path_coc00020.kgml: coc:Coch_1738 -> coc:Coch_1738 -> {coc:Coch_0024, coc:Coch_1741}
path_coc00020.kgml: 1.2.4.2 -> 1.2.4.2 -> 2.3.1.61
path_coc00020.kgml: Skipped genes: coc:Coch_1740, coc:Coch_1739
path_coc00020.kgml:
path_coc00020.kgml: --- 0.76 seconds ---

path_coc00030.kgml: Pentose phosphate pathway
path_coc00030.kgml: Initialization took 0.23 seconds
path_coc00030.kgml: (not found)
path_coc00030.kgml: --- 0.31 seconds ---

path_coc00040.kgml: Pentose and glucuronate interconversions
path_coc00040.kgml: Initialization took 0.05 seconds
path_coc00040.kgml: (not found)
path_coc00040.kgml: --- 0.10 seconds ---

path_coc00051.kgml: Fructose and mannose metabolism
path_coc00051.kgml: Initialization took 0.18 seconds
path_coc00051.kgml:
path_coc00051.kgml: Found a trail of span 2 containing skipped vertices
path_coc00051.kgml: 182 -> 74
path_coc00051.kgml: R00879 -> R00867
path_coc00051.kgml: coc:Coch_0223 -> coc:Coch_0221
path_coc00051.kgml: 3.2.1.80 -> {2.7.1.1, 2.7.1.4}
path_coc00051.kgml: Skipped genes: coc:Coch_0222
path_coc00051.kgml:
path_coc00051.kgml: --- 0.28 seconds ---

path_coc00052.kgml: Galactose metabolism
path_coc00052.kgml: Initialization took 0.23 seconds
path_coc00052.kgml:
path_coc00052.kgml: Found a trail of span 3 without skipping any vertex
path_coc00052.kgml: 172 -> 171 -> 82
path_coc00052.kgml: R10619 -> R01092 -> R00955
path_coc00052.kgml: {coc:Coch_1515, coc:Coch_1851} -> coc:Coch_1516 -> coc:Coch_1514
path_coc00052.kgml: 5.1.3.3 -> 2.7.1.6 -> 2.7.7.12
path_coc00052.kgml:
path_coc00052.kgml: --- 0.33 seconds ---

path_coc00061.kgml: Fatty acid biosynthesis
path_coc00061.kgml: Initialization took 0.49 seconds
path_coc00061.kgml:
path_coc00061.kgml: Found a trail of span 2 without skipping any vertex
path_coc00061.kgml: 153 -> 262
path_coc00061.kgml: R00742 -> R10707
path_coc00061.kgml: {coc:Coch_0029, coc:Coch_0030, coc:Coch_0192, coc:Coch_0494} -> {coc:Coch_0031, coc:Coch_0459, coc:Coch_0547}
path_coc00061.kgml: 6.4.1.2 -> 2.3.1.180
path_coc00061.kgml:
path_coc00061.kgml: --- 0.71 seconds ---

path_coc00130.kgml: Ubiquinone and other terpenoid-quinone biosynthesis
path_coc00130.kgml: Initialization took 0.13 seconds
path_coc00130.kgml: (not found)
path_coc00130.kgml: --- 0.18 seconds ---

path_coc00190.kgml: Oxidative phosphorylation
path_coc00190.kgml: Initialization took 0.33 seconds
path_coc00190.kgml: (not found)
path_coc00190.kgml: --- 0.38 seconds ---

path_coc00220.kgml: Arginine biosynthesis
path_coc00220.kgml: Initialization took 0.08 seconds
path_coc00220.kgml: (not found)
path_coc00220.kgml: --- 0.13 seconds ---

path_coc00230.kgml: Purine metabolism
path_coc00230.kgml: Initialization took 2.54 seconds
path_coc00230.kgml: (not found)
path_coc00230.kgml: --- 2.67 seconds ---

path_coc00240.kgml: Pyrimidine metabolism
path_coc00240.kgml: Initialization took 1.99 seconds
path_coc00240.kgml: (not found)
path_coc00240.kgml: --- 2.07 seconds ---

path_coc00250.kgml: Alanine, aspartate and glutamate metabolism
path_coc00250.kgml: Initialization took 0.43 seconds
path_coc00250.kgml: (not found)
path_coc00250.kgml: --- 0.48 seconds ---

path_coc00260.kgml: Glycine, serine and threonine metabolism
path_coc00260.kgml: Initialization took 0.43 seconds
path_coc00260.kgml: (not found)
path_coc00260.kgml: --- 0.48 seconds ---

path_coc00261.kgml: Monobactam biosynthesis
path_coc00261.kgml: Initialization took 0.13 seconds
path_coc00261.kgml: (not found)
path_coc00261.kgml: --- 0.18 seconds ---

path_coc00270.kgml: Cysteine and methionine metabolism
path_coc00270.kgml: Initialization took 0.58 seconds
path_coc00270.kgml:
path_coc00270.kgml: Found a trail of span 3 containing skipped vertices
path_coc00270.kgml: 211 -> 197 -> 196
path_coc00270.kgml: {R01773, R01775} -> R01777 -> R01776
path_coc00270.kgml: coc:Coch_0411 -> coc:Coch_0409 -> coc:Coch_0409
path_coc00270.kgml: {1.1.1.3, 1.1.1.3} -> 2.3.1.46 -> 2.3.1.31
path_coc00270.kgml: Skipped genes: coc:Coch_0410
path_coc00270.kgml:
path_coc00270.kgml: Found a trail of span 2 without skipping any vertex
path_coc00270.kgml: 124 -> 123
path_coc00270.kgml: R00586 -> R00897
path_coc00270.kgml: coc:Coch_1821 -> coc:Coch_1822
path_coc00270.kgml: 2.3.1.30 -> {2.5.1.47, 2.5.1.65}
path_coc00270.kgml:
path_coc00270.kgml: --- 0.87 seconds ---

path_coc00280.kgml: Valine, leucine and isoleucine degradation
path_coc00280.kgml: Initialization took 0.08 seconds
path_coc00280.kgml: (not found)
path_coc00280.kgml: --- 0.13 seconds ---

path_coc00290.kgml: Valine, leucine and isoleucine biosynthesis
path_coc00290.kgml: Initialization took 0.05 seconds
path_coc00290.kgml: (not found)
path_coc00290.kgml: --- 0.10 seconds ---

path_coc00300.kgml: Lysine biosynthesis
path_coc00300.kgml: Initialization took 0.18 seconds
path_coc00300.kgml: (not found)
path_coc00300.kgml: --- 0.23 seconds ---

path_coc00310.kgml: Lysine degradation
path_coc00310.kgml: Initialization took 0.08 seconds
path_coc00310.kgml:
path_coc00310.kgml: Found a trail of span 2 containing skipped vertices
path_coc00310.kgml: 55 -> 73
path_coc00310.kgml: R01940 -> R02571
path_coc00310.kgml: coc:Coch_1738 -> {coc:Coch_0024, coc:Coch_1741}
path_coc00310.kgml: 1.2.4.2 -> 2.3.1.61
path_coc00310.kgml: Skipped genes: coc:Coch_1740, coc:Coch_1739
path_coc00310.kgml:
path_coc00310.kgml: --- 0.18 seconds ---

path_coc00330.kgml: Arginine and proline metabolism
path_coc00330.kgml: Initialization took 0.13 seconds
path_coc00330.kgml: (not found)
path_coc00330.kgml: --- 0.18 seconds ---

path_coc00360.kgml: Phenylalanine metabolism
path_coc00360.kgml: Initialization took 0.08 seconds
path_coc00360.kgml: (not found)
path_coc00360.kgml: --- 0.13 seconds ---

path_coc00400.kgml: Phenylalanine, tyrosine and tryptophan biosynthesis
path_coc00400.kgml: Initialization took 0.18 seconds
path_coc00400.kgml: (not found)
path_coc00400.kgml: --- 0.23 seconds ---

path_coc00401.kgml: Novobiocin biosynthesis
path_coc00401.kgml: Initialization took 0.05 seconds
path_coc00401.kgml: (not found)
path_coc00401.kgml: --- 0.10 seconds ---

path_coc00410.kgml: beta-Alanine metabolism
path_coc00410.kgml: Initialization took 0.05 seconds
path_coc00410.kgml: (not found)
path_coc00410.kgml: --- 0.10 seconds ---

path_coc00430.kgml: Taurine and hypotaurine metabolism
path_coc00430.kgml: Initialization took 0.05 seconds
path_coc00430.kgml:
path_coc00430.kgml: Found a trail of span 2 without skipping any vertex
path_coc00430.kgml: 58 -> 36
path_coc00430.kgml: R00315 -> R00230
path_coc00430.kgml: coc:Coch_1870 -> coc:Coch_1871
path_coc00430.kgml: {2.7.2.1, 2.7.2.15} -> 2.3.1.8
path_coc00430.kgml:
path_coc00430.kgml: --- 0.14 seconds ---

path_coc00440.kgml: Phosphonate and phosphinate metabolism
path_coc00440.kgml: Initialization took 0.05 seconds
path_coc00440.kgml: (not found)
path_coc00440.kgml: --- 0.10 seconds ---

path_coc00450.kgml: Selenocompound metabolism
path_coc00450.kgml: Initialization took 0.18 seconds
path_coc00450.kgml: (not found)
path_coc00450.kgml: --- 0.23 seconds ---

path_coc00460.kgml: Cyanoamino acid metabolism
path_coc00460.kgml: Initialization took 0.13 seconds
path_coc00460.kgml: (not found)
path_coc00460.kgml: --- 0.18 seconds ---

path_coc00471.kgml: D-Glutamine and D-glutamate metabolism
path_coc00471.kgml: Initialization took 0.08 seconds
path_coc00471.kgml: (not found)
path_coc00471.kgml: --- 0.13 seconds ---

path_coc00473.kgml: D-Alanine metabolism
path_coc00473.kgml: Initialization took 0.05 seconds
path_coc00473.kgml: (not found)
path_coc00473.kgml: --- 0.10 seconds ---

path_coc00480.kgml: Glutathione metabolism
path_coc00480.kgml: Initialization took 0.08 seconds
path_coc00480.kgml: (not found)
path_coc00480.kgml: --- 0.13 seconds ---

path_coc00500.kgml: Starch and sucrose metabolism
path_coc00500.kgml: Initialization took 0.43 seconds
path_coc00500.kgml:
path_coc00500.kgml: Found a trail of span 2 without skipping any vertex
path_coc00500.kgml: 95 -> 226
path_coc00500.kgml: R11307 -> R11308
path_coc00500.kgml: {coc:Coch_0518, coc:Coch_2131, coc:Coch_2132} -> {coc:Coch_0518, coc:Coch_2131, coc:Coch_2132}
path_coc00500.kgml: 3.2.1.4 -> {3.2.1.4, 3.2.1.91}
path_coc00500.kgml:
path_coc00500.kgml: --- 0.53 seconds ---

path_coc00511.kgml: Other glycan degradation
path_coc00511.kgml: Initialization took 0.23 seconds
path_coc00511.kgml: (not found)
path_coc00511.kgml: --- 0.28 seconds ---

path_coc00520.kgml: Amino sugar and nucleotide sugar metabolism
path_coc00520.kgml: Initialization took 0.99 seconds
path_coc00520.kgml:
path_coc00520.kgml: Found a trail of span 3 without skipping any vertex
path_coc00520.kgml: 239 -> 284 -> 311
path_coc00520.kgml: R00956 -> R02426 -> {R03391, R03392}
path_coc00520.kgml: coc:Coch_0710 -> coc:Coch_0709 -> {coc:Coch_0708, coc:Coch_0711}
path_coc00520.kgml: 2.7.7.33 -> 4.2.1.45 -> {1.17.1.1, 1.17.1.1}
path_coc00520.kgml:
path_coc00520.kgml: Found a trail of span 2 containing skipped vertices
path_coc00520.kgml: 75 -> 64
path_coc00520.kgml: R01811 -> R01207
path_coc00520.kgml: coc:Coch_2063 -> coc:Coch_2066
path_coc00520.kgml: 4.1.3.3 -> 5.1.3.8
path_coc00520.kgml: Skipped genes: coc:Coch_2064, coc:Coch_2065
path_coc00520.kgml:
path_coc00520.kgml: Found a trail of span 2 containing skipped vertices
path_coc00520.kgml: 200 -> 184
path_coc00520.kgml: R01092 -> R00955
path_coc00520.kgml: coc:Coch_1516 -> coc:Coch_1514
path_coc00520.kgml: 2.7.1.6 -> 2.7.7.12
path_coc00520.kgml: Skipped genes: coc:Coch_1515
path_coc00520.kgml:
path_coc00520.kgml: --- 1.21 seconds ---

path_coc00521.kgml: Streptomycin biosynthesis
path_coc00521.kgml: Initialization took 0.08 seconds
path_coc00521.kgml: (not found)
path_coc00521.kgml: --- 0.13 seconds ---

path_coc00523.kgml: Polyketide sugar unit biosynthesis
path_coc00523.kgml: Initialization took 0.08 seconds
path_coc00523.kgml: (not found)
path_coc00523.kgml: --- 0.13 seconds ---

path_coc00525.kgml: Acarbose and validamycin biosynthesis
path_coc00525.kgml: Initialization took 0.05 seconds
path_coc00525.kgml: (not found)
path_coc00525.kgml: --- 0.10 seconds ---

path_coc00540.kgml: Lipopolysaccharide biosynthesis
path_coc00540.kgml: Initialization took 0.23 seconds
path_coc00540.kgml:
path_coc00540.kgml: Found a trail of span 3 containing skipped vertices
path_coc00540.kgml: 90 -> 89 -> 88
path_coc00540.kgml: R04567 -> R04587 -> R04550
path_coc00540.kgml: coc:Coch_1757 -> coc:Coch_1756 -> {coc:Coch_1755, coc:Coch_1759}
path_coc00540.kgml: 2.3.1.129 -> 3.5.1.108 -> 2.3.1.191
path_coc00540.kgml: Skipped genes: coc:Coch_1758
path_coc00540.kgml:
path_coc00540.kgml: --- 0.36 seconds ---

path_coc00550.kgml: Peptidoglycan biosynthesis
path_coc00550.kgml: Initialization took 0.38 seconds
path_coc00550.kgml: (not found)
path_coc00550.kgml: --- 0.43 seconds ---

path_coc00561.kgml: Glycerolipid metabolism
path_coc00561.kgml: Initialization took 0.08 seconds
path_coc00561.kgml: (not found)
path_coc00561.kgml: --- 0.13 seconds ---

path_coc00564.kgml: Glycerophospholipid metabolism
path_coc00564.kgml: Initialization took 0.29 seconds
path_coc00564.kgml:
path_coc00564.kgml: Found a trail of span 2 without skipping any vertex
path_coc00564.kgml: 128 -> 146
path_coc00564.kgml: R01799 -> R01801
path_coc00564.kgml: {coc:Coch_1579, coc:Coch_1613} -> {coc:Coch_1445, coc:Coch_1580}
path_coc00564.kgml: 2.7.7.41 -> 2.7.8.5
path_coc00564.kgml:
path_coc00564.kgml: --- 0.39 seconds ---

path_coc00565.kgml: Ether lipid metabolism
path_coc00565.kgml: Initialization took 0.05 seconds
path_coc00565.kgml: (not found)
path_coc00565.kgml: --- 0.10 seconds ---

path_coc00590.kgml: Arachidonic acid metabolism
path_coc00590.kgml: Initialization took 0.08 seconds
path_coc00590.kgml: (not found)
path_coc00590.kgml: --- 0.13 seconds ---

path_coc00592.kgml: alpha-Linolenic acid metabolism
path_coc00592.kgml: Initialization took 0.05 seconds
path_coc00592.kgml: (not found)
path_coc00592.kgml: --- 0.10 seconds ---

path_coc00600.kgml: Sphingolipid metabolism
path_coc00600.kgml: Initialization took 0.13 seconds
path_coc00600.kgml: (not found)
path_coc00600.kgml: --- 0.18 seconds ---

path_coc00620.kgml: Pyruvate metabolism
path_coc00620.kgml: Initialization took 0.59 seconds
path_coc00620.kgml:
path_coc00620.kgml: Found a trail of span 3 without skipping any vertex
path_coc00620.kgml: 55 -> 123 -> 55 -> 124
path_coc00620.kgml: R03270 -> R00014 -> R03270 -> R02569
path_coc00620.kgml: {coc:Coch_0062, coc:Coch_0672} -> {coc:Coch_0062, coc:Coch_0672} -> {coc:Coch_0062, coc:Coch_0672} -> coc:Coch_0061
path_coc00620.kgml: 1.2.4.1 -> {1.2.4.1, 2.2.1.6, 4.1.1.1} -> 1.2.4.1 -> 2.3.1.12
path_coc00620.kgml:
path_coc00620.kgml: Found a trail of span 2 without skipping any vertex
path_coc00620.kgml: 97 -> 129
path_coc00620.kgml: R00230 -> R00315
path_coc00620.kgml: coc:Coch_1871 -> coc:Coch_1870
path_coc00620.kgml: 2.3.1.8 -> {2.7.2.1, 2.7.2.15}
path_coc00620.kgml:
path_coc00620.kgml: --- 0.82 seconds ---

path_coc00630.kgml: Glyoxylate and dicarboxylate metabolism
path_coc00630.kgml: Initialization took 0.24 seconds
path_coc00630.kgml:
path_coc00630.kgml: Found a trail of span 3 containing skipped vertices
path_coc00630.kgml: 77 -> 91 -> 107
path_coc00630.kgml: R01900 -> R01325 -> R00351
path_coc00630.kgml: coc:Coch_0971 -> coc:Coch_0971 -> coc:Coch_0969
path_coc00630.kgml: 4.2.1.3 -> 4.2.1.3 -> {2.3.3.1, 2.3.3.16, 2.3.3.3}
path_coc00630.kgml: Skipped genes: coc:Coch_0970
path_coc00630.kgml:
path_coc00630.kgml: --- 0.37 seconds ---

path_coc00633.kgml: Nitrotoluene degradation
path_coc00633.kgml: Initialization took 0.05 seconds
path_coc00633.kgml: (not found)
path_coc00633.kgml: --- 0.10 seconds ---

path_coc00640.kgml: Propanoate metabolism
path_coc00640.kgml: Initialization took 0.23 seconds
path_coc00640.kgml:
path_coc00640.kgml: Found a trail of span 2 without skipping any vertex
path_coc00640.kgml: 52 -> 68
path_coc00640.kgml: R00921 -> R01353
path_coc00640.kgml: coc:Coch_1871 -> coc:Coch_1870
path_coc00640.kgml: {2.3.1.222, 2.3.1.8} -> {2.7.2.1, 2.7.2.15}
path_coc00640.kgml:
path_coc00640.kgml: --- 0.34 seconds ---

path_coc00650.kgml: Butanoate metabolism
path_coc00650.kgml: Initialization took 0.05 seconds
path_coc00650.kgml: (not found)
path_coc00650.kgml: --- 0.10 seconds ---

path_coc00670.kgml: One carbon pool by folate
path_coc00670.kgml: Initialization took 0.18 seconds
path_coc00670.kgml: (not found)
path_coc00670.kgml: --- 0.27 seconds ---

path_coc00680.kgml: Methane metabolism
path_coc00680.kgml: Initialization took 0.34 seconds
path_coc00680.kgml:
path_coc00680.kgml: Found a trail of span 2 without skipping any vertex
path_coc00680.kgml: 203 -> 204
path_coc00680.kgml: R00315 -> R00230
path_coc00680.kgml: coc:Coch_1870 -> coc:Coch_1871
path_coc00680.kgml: {2.7.2.1, 2.7.2.15} -> 2.3.1.8
path_coc00680.kgml:
path_coc00680.kgml: --- 0.47 seconds ---

path_coc00730.kgml: Thiamine metabolism
path_coc00730.kgml: Initialization took 0.13 seconds
path_coc00730.kgml: (not found)
path_coc00730.kgml: --- 0.18 seconds ---

path_coc00740.kgml: Riboflavin metabolism
path_coc00740.kgml: Initialization took 0.13 seconds
path_coc00740.kgml: (not found)
path_coc00740.kgml: --- 0.18 seconds ---

path_coc00750.kgml: Vitamin B6 metabolism
path_coc00750.kgml: Initialization took 0.08 seconds
path_coc00750.kgml: (not found)
path_coc00750.kgml: --- 0.13 seconds ---

path_coc00760.kgml: Nicotinate and nicotinamide metabolism
path_coc00760.kgml: Initialization took 0.13 seconds
path_coc00760.kgml: (not found)
path_coc00760.kgml: --- 0.18 seconds ---

path_coc00770.kgml: Pantothenate and CoA biosynthesis
path_coc00770.kgml: Initialization took 0.13 seconds
path_coc00770.kgml: (not found)
path_coc00770.kgml: --- 0.18 seconds ---

path_coc00780.kgml: Biotin metabolism
path_coc00780.kgml: Initialization took 0.28 seconds
path_coc00780.kgml: (not found)
path_coc00780.kgml: --- 0.33 seconds ---

path_coc00785.kgml: Lipoic acid metabolism
path_coc00785.kgml: Initialization took 0.05 seconds
path_coc00785.kgml: (not found)
path_coc00785.kgml: --- 0.10 seconds ---

path_coc00790.kgml: Folate biosynthesis
path_coc00790.kgml: Initialization took 0.18 seconds
path_coc00790.kgml: (not found)
path_coc00790.kgml: --- 0.23 seconds ---

path_coc00860.kgml: Porphyrin and chlorophyll metabolism
path_coc00860.kgml: Initialization took 0.18 seconds
path_coc00860.kgml: (not found)
path_coc00860.kgml: --- 0.23 seconds ---

path_coc00900.kgml: Terpenoid backbone biosynthesis
path_coc00900.kgml: Initialization took 0.13 seconds
path_coc00900.kgml: (not found)
path_coc00900.kgml: --- 0.18 seconds ---

path_coc00910.kgml: Nitrogen metabolism
path_coc00910.kgml: Initialization took 0.08 seconds
path_coc00910.kgml: (not found)
path_coc00910.kgml: --- 0.13 seconds ---

path_coc00920.kgml: Sulfur metabolism
path_coc00920.kgml: Initialization took 0.13 seconds
path_coc00920.kgml:
path_coc00920.kgml: Found a trail of span 2 without skipping any vertex
path_coc00920.kgml: 109 -> 103
path_coc00920.kgml: R00586 -> R00897
path_coc00920.kgml: coc:Coch_1821 -> coc:Coch_1822
path_coc00920.kgml: 2.3.1.30 -> {2.5.1.47, 2.5.1.65}
path_coc00920.kgml:
path_coc00920.kgml: --- 0.23 seconds ---

path_coc00970.kgml: Aminoacyl-tRNA biosynthesis
path_coc00970.kgml: Initialization took 0.63 seconds
path_coc00970.kgml: (not found)
path_coc00970.kgml: --- 0.68 seconds ---

path_coc01040.kgml: Biosynthesis of unsaturated fatty acids
path_coc01040.kgml: Initialization took 0.05 seconds
path_coc01040.kgml: (not found)
path_coc01040.kgml: --- 0.10 seconds ---

--- 46.37 seconds ---
