# Supplementary material for: CoMetGeNe: mining conserved neighborhood patterns in metabolic and genomic contexts
Source: BMC Bioinformatics. 2019 Jan 10;20:19. doi: 10.1186/s12859-018-2542-2 (PMC6327494; doi:10.1186/s12859-018-2542-2)
Supplement: Supplementary file 14 — Trail finding results for completely assembled representative bacterial genomes present in NCBI Genomes. Of the 1,545 fully assembled representative bacterial genomes in NCBI, corresponding entries have been identified in KEGG for 1,467 species, for which trail finding has been performed for all combinations of gap parameters δG and δD ranging from 0 to 3. This additional file is available from https://doi.org/10.6084/m9.figshare.7288769. (GZ 178,532 kb) [file 12859_2018_2542_MOESM14_ESM.gz › results/dti_dG0_dD1.hnet]

--- delta_G = 0, delta_D = 1 ---

path_dti00010.kgml: Glycolysis / Gluconeogenesis
path_dti00010.kgml: Initialization took 0.05 seconds
path_dti00010.kgml:
path_dti00010.kgml: Found a trail of span 4 containing skipped vertices
path_dti00010.kgml: 75 -> 49 -> 50 -> [124] -> 48
path_dti00010.kgml: R07618 -> R03270 -> R02569 -> [R01196] -> R00014
path_dti00010.kgml: {dti:Desti_0240, dti:Desti_0755, dti:Desti_1340} -> {dti:Desti_1342, dti:Desti_1343} -> {dti:Desti_0756, dti:Desti_1341} -> [{dti:Desti_2540, dti:Desti_2541, dti:Desti_2542, dti:Desti_2543, dti:Desti_5623, dti:Desti_5624, dti:Desti_5625, dti:Desti_5626}] -> {dti:Desti_1342, dti:Desti_1343}
path_dti00010.kgml: 1.8.1.4 -> 1.2.4.1 -> 2.3.1.12 -> [{1.2.7.1, 1.2.7.11}] -> {1.2.4.1, 2.2.1.6, 4.1.1.1}
path_dti00010.kgml:
path_dti00010.kgml: Found a trail of span 3 containing skipped vertices
path_dti00010.kgml: 76 -> [57] -> 58 -> 57
path_dti00010.kgml: R01512 -> [R01061] -> R01015 -> R01061
path_dti00010.kgml: dti:Desti_0056 -> [{dti:Desti_0057, dti:Desti_0426}] -> dti:Desti_0055 -> {dti:Desti_0057, dti:Desti_0426}
path_dti00010.kgml: 2.7.2.3 -> [{1.2.1.12, 1.2.1.59}] -> 5.3.1.1 -> {1.2.1.12, 1.2.1.59}
path_dti00010.kgml:
path_dti00010.kgml: --- 2.76 seconds ---

path_dti00020.kgml: Citrate cycle (TCA cycle)
path_dti00020.kgml: Initialization took 0.05 seconds
path_dti00020.kgml:
path_dti00020.kgml: Found a trail of span 4 containing skipped vertices
path_dti00020.kgml: 80 -> 82 -> [101] -> 75 -> 77
path_dti00020.kgml: R07618 -> R02569 -> [R01196] -> R00014 -> R03270
path_dti00020.kgml: {dti:Desti_0240, dti:Desti_0755, dti:Desti_1340} -> {dti:Desti_0756, dti:Desti_1341} -> [{dti:Desti_2540, dti:Desti_2541, dti:Desti_2542, dti:Desti_2543, dti:Desti_5623, dti:Desti_5624, dti:Desti_5625, dti:Desti_5626}] -> {dti:Desti_1342, dti:Desti_1343} -> {dti:Desti_1342, dti:Desti_1343}
path_dti00020.kgml: 1.8.1.4 -> 2.3.1.12 -> [{1.2.7.1, 1.2.7.11}] -> {1.2.4.1, 2.2.1.6, 4.1.1.1} -> 1.2.4.1
path_dti00020.kgml:
path_dti00020.kgml: --- 2.35 seconds ---

path_dti00030.kgml: Pentose phosphate pathway
path_dti00030.kgml: Initialization took 0.05 seconds
path_dti00030.kgml: Aborted (analysis takes longer than 300 seconds)

path_dti00040.kgml: Pentose and glucuronate interconversions
path_dti00040.kgml: Initialization took 0.05 seconds
path_dti00040.kgml: (not found)
path_dti00040.kgml: --- 0.09 seconds ---

path_dti00051.kgml: Fructose and mannose metabolism
path_dti00051.kgml: Initialization took 0.05 seconds
path_dti00051.kgml: (not found)
path_dti00051.kgml: --- 0.11 seconds ---

path_dti00052.kgml: Galactose metabolism
path_dti00052.kgml: Initialization took 0.05 seconds
path_dti00052.kgml: (not found)
path_dti00052.kgml: --- 0.09 seconds ---

path_dti00061.kgml: Fatty acid biosynthesis
path_dti00061.kgml: Initialization took 0.05 seconds
path_dti00061.kgml:
path_dti00061.kgml: Found a trail of span 2 containing skipped vertices
path_dti00061.kgml: 147 -> [60] -> 97
path_dti00061.kgml: R01626 -> [R04963] -> R04964
path_dti00061.kgml: dti:Desti_1035 -> [dti:Desti_1038] -> {dti:Desti_0759, dti:Desti_1036, dti:Desti_2825, dti:Desti_3101}
path_dti00061.kgml: {2.3.1.39, 2.3.1.85, 2.3.1.86} -> [{2.3.1.179, 2.3.1.41, 2.3.1.85, 2.3.1.86}] -> {1.1.1.100, 2.3.1.85, 2.3.1.86}
path_dti00061.kgml:
path_dti00061.kgml: Found a trail of span 2 containing skipped vertices
path_dti00061.kgml: 147 -> [62] -> 119
path_dti00061.kgml: R01626 -> [R04957] -> R04536
path_dti00061.kgml: dti:Desti_1035 -> [dti:Desti_1038] -> {dti:Desti_0759, dti:Desti_1036, dti:Desti_2825, dti:Desti_3101}
path_dti00061.kgml: {2.3.1.39, 2.3.1.85, 2.3.1.86} -> [{2.3.1.179, 2.3.1.41, 2.3.1.85, 2.3.1.86}] -> {1.1.1.100, 2.3.1.85, 2.3.1.86}
path_dti00061.kgml:
path_dti00061.kgml: Found a trail of span 2 containing skipped vertices
path_dti00061.kgml: 147 -> [59] -> 86
path_dti00061.kgml: R01626 -> [R04726] -> R04566
path_dti00061.kgml: dti:Desti_1035 -> [dti:Desti_1038] -> {dti:Desti_0759, dti:Desti_1036, dti:Desti_2825, dti:Desti_3101}
path_dti00061.kgml: {2.3.1.39, 2.3.1.85, 2.3.1.86} -> [{2.3.1.179, 2.3.1.41, 2.3.1.85, 2.3.1.86}] -> {1.1.1.100, 2.3.1.85, 2.3.1.86}
path_dti00061.kgml:
path_dti00061.kgml: Found a trail of span 2 containing skipped vertices
path_dti00061.kgml: 147 -> [259] -> 142
path_dti00061.kgml: R01626 -> [R04355] -> R04533
path_dti00061.kgml: dti:Desti_1035 -> [dti:Desti_1038] -> {dti:Desti_0759, dti:Desti_1036, dti:Desti_2825, dti:Desti_3101}
path_dti00061.kgml: {2.3.1.39, 2.3.1.85, 2.3.1.86} -> [{2.3.1.179, 2.3.1.41, 2.3.1.85, 2.3.1.86}] -> {1.1.1.100, 2.3.1.85, 2.3.1.86}
path_dti00061.kgml:
path_dti00061.kgml: Found a trail of span 2 containing skipped vertices
path_dti00061.kgml: 147 -> [61] -> 108
path_dti00061.kgml: R01626 -> [R04960] -> R04534
path_dti00061.kgml: dti:Desti_1035 -> [dti:Desti_1038] -> {dti:Desti_0759, dti:Desti_1036, dti:Desti_2825, dti:Desti_3101}
path_dti00061.kgml: {2.3.1.39, 2.3.1.85, 2.3.1.86} -> [{2.3.1.179, 2.3.1.41, 2.3.1.85, 2.3.1.86}] -> {1.1.1.100, 2.3.1.85, 2.3.1.86}
path_dti00061.kgml:
path_dti00061.kgml: Found a trail of span 2 containing skipped vertices
path_dti00061.kgml: 147 -> [58] -> 75
path_dti00061.kgml: R01626 -> [R04968] -> R04543
path_dti00061.kgml: dti:Desti_1035 -> [dti:Desti_1038] -> {dti:Desti_0759, dti:Desti_1036, dti:Desti_2825, dti:Desti_3101}
path_dti00061.kgml: {2.3.1.39, 2.3.1.85, 2.3.1.86} -> [{2.3.1.179, 2.3.1.41, 2.3.1.85, 2.3.1.86}] -> {1.1.1.100, 2.3.1.85, 2.3.1.86}
path_dti00061.kgml:
path_dti00061.kgml: Found a trail of span 2 containing skipped vertices
path_dti00061.kgml: 147 -> [63] -> 130
path_dti00061.kgml: R01626 -> [R04952] -> R04953
path_dti00061.kgml: dti:Desti_1035 -> [dti:Desti_1038] -> {dti:Desti_0759, dti:Desti_1036, dti:Desti_2825, dti:Desti_3101}
path_dti00061.kgml: {2.3.1.39, 2.3.1.85, 2.3.1.86} -> [{2.3.1.179, 2.3.1.41, 2.3.1.85, 2.3.1.86}] -> {1.1.1.100, 2.3.1.85, 2.3.1.86}
path_dti00061.kgml:
path_dti00061.kgml: Found a trail of span 2 containing skipped vertices
path_dti00061.kgml: 147 -> [53] -> 54
path_dti00061.kgml: R01626 -> [R07762] -> R07763
path_dti00061.kgml: dti:Desti_1035 -> [dti:Desti_1038] -> {dti:Desti_0759, dti:Desti_1036, dti:Desti_2825, dti:Desti_3101}
path_dti00061.kgml: {2.3.1.39, 2.3.1.85, 2.3.1.86} -> [{2.3.1.179, 2.3.1.199, 2.3.1.41}] -> 1.1.1.100
path_dti00061.kgml:
path_dti00061.kgml: --- 0.70 seconds ---

path_dti00071.kgml: Fatty acid degradation
path_dti00071.kgml: Initialization took 0.08 seconds
path_dti00071.kgml: Aborted (analysis takes longer than 300 seconds)

path_dti00072.kgml: Synthesis and degradation of ketone bodies
path_dti00072.kgml: Initialization took 0.06 seconds
path_dti00072.kgml: (not found)
path_dti00072.kgml: --- 0.12 seconds ---

path_dti00130.kgml: Ubiquinone and other terpenoid-quinone biosynthesis
path_dti00130.kgml: Initialization took 0.06 seconds
path_dti00130.kgml:
path_dti00130.kgml: Found a trail of span 2 without skipping any vertex
path_dti00130.kgml: 107 -> 105
path_dti00130.kgml: R05617 -> R04993
path_dti00130.kgml: {dti:Desti_1136, dti:Desti_5083} -> {dti:Desti_1135, dti:Desti_2609}
path_dti00130.kgml: 2.5.1.74 -> 2.1.1.163
path_dti00130.kgml:
path_dti00130.kgml: Found a trail of span 2 without skipping any vertex
path_dti00130.kgml: 108 -> 104
path_dti00130.kgml: R06858 -> R06859
path_dti00130.kgml: {dti:Desti_1136, dti:Desti_5083} -> {dti:Desti_1135, dti:Desti_2609}
path_dti00130.kgml: ? -> 2.1.1.163
path_dti00130.kgml:
path_dti00130.kgml: --- 0.23 seconds ---

path_dti00190.kgml: Oxidative phosphorylation
path_dti00190.kgml: Initialization took 0.06 seconds
path_dti00190.kgml: (not found)
path_dti00190.kgml: --- 0.12 seconds ---

path_dti00220.kgml: Arginine biosynthesis
path_dti00220.kgml: Initialization took 0.06 seconds
path_dti00220.kgml:
path_dti00220.kgml: Found a trail of span 5 containing skipped vertices
path_dti00220.kgml: 50 -> [51] -> 52 -> [55] -> 44 -> 45 -> 47
path_dti00220.kgml: R02649 -> [R03443] -> R02283 -> [R02282] -> R01398 -> R01954 -> R01086
path_dti00220.kgml: dti:Desti_3084 -> [dti:Desti_4619] -> dti:Desti_3083 -> [dti:Desti_0272] -> dti:Desti_3082 -> dti:Desti_3081 -> dti:Desti_3080
path_dti00220.kgml: 2.7.2.8 -> [1.2.1.38] -> 2.6.1.11 -> [2.3.1.35] -> 2.1.3.3 -> 6.3.4.5 -> 4.3.2.1
path_dti00220.kgml:
path_dti00220.kgml: --- 0.21 seconds ---

path_dti00230.kgml: Purine metabolism
path_dti00230.kgml: Initialization took 0.10 seconds
path_dti00230.kgml:
path_dti00230.kgml: Found a trail of span 2 without skipping any vertex
path_dti00230.kgml: 437 -> 218
path_dti00230.kgml: R02720 -> R02719
path_dti00230.kgml: dti:Desti_3772 -> {dti:Desti_3627, dti:Desti_3770}
path_dti00230.kgml: 3.6.1.66 -> 3.1.3.5
path_dti00230.kgml:
path_dti00230.kgml: Found a trail of span 2 containing skipped vertices
path_dti00230.kgml: 437 -> [206] -> 213
path_dti00230.kgml: R02720 -> [{R01230, R01231}] -> R01227
path_dti00230.kgml: dti:Desti_3772 -> [{dti:Desti_0549, dti:Desti_2768, dti:Desti_2856, dti:Desti_4587}] -> {dti:Desti_3627, dti:Desti_3770}
path_dti00230.kgml: 3.6.1.66 -> [{6.3.5.2, 6.3.5.2}] -> 3.1.3.5
path_dti00230.kgml:
path_dti00230.kgml: Found a trail of span 2 without skipping any vertex
path_dti00230.kgml: 258 -> 259
path_dti00230.kgml: R01768 -> R02103
path_dti00230.kgml: {dti:Desti_0645, dti:Desti_0646, dti:Desti_0647, dti:Desti_2396, dti:Desti_3921, dti:Desti_3923} -> {dti:Desti_0645, dti:Desti_0646, dti:Desti_0647, dti:Desti_2396, dti:Desti_3921, dti:Desti_3923}
path_dti00230.kgml: 1.17.1.4 -> 1.17.1.4
path_dti00230.kgml:
path_dti00230.kgml: --- 1.82 seconds ---

path_dti00240.kgml: Pyrimidine metabolism
path_dti00240.kgml: Initialization took 0.06 seconds
path_dti00240.kgml:
path_dti00240.kgml: Found a trail of span 2 without skipping any vertex
path_dti00240.kgml: 97 -> 98
path_dti00240.kgml: R01397 -> R01993
path_dti00240.kgml: {dti:Desti_2583, dti:Desti_2584} -> dti:Desti_2585
path_dti00240.kgml: 2.1.3.2 -> 3.5.2.3
path_dti00240.kgml:
path_dti00240.kgml: --- 0.46 seconds ---

path_dti00250.kgml: Alanine, aspartate and glutamate metabolism
path_dti00250.kgml: Initialization took 0.09 seconds
path_dti00250.kgml:
path_dti00250.kgml: Found a trail of span 2 without skipping any vertex
path_dti00250.kgml: 48 -> 51
path_dti00250.kgml: R01954 -> R01086
path_dti00250.kgml: dti:Desti_3081 -> dti:Desti_3080
path_dti00250.kgml: 6.3.4.5 -> 4.3.2.1
path_dti00250.kgml:
path_dti00250.kgml: --- 0.24 seconds ---

path_dti00260.kgml: Glycine, serine and threonine metabolism
path_dti00260.kgml: Initialization took 0.06 seconds
path_dti00260.kgml:
path_dti00260.kgml: Found a trail of span 2 without skipping any vertex
path_dti00260.kgml: 78 -> 70
path_dti00260.kgml: R04173 -> R01513
path_dti00260.kgml: dti:Desti_3348 -> {dti:Desti_2382, dti:Desti_3347}
path_dti00260.kgml: 2.6.1.52 -> 1.1.1.95
path_dti00260.kgml:
path_dti00260.kgml: --- 0.26 seconds ---

path_dti00261.kgml: Monobactam biosynthesis
path_dti00261.kgml: Initialization took 0.06 seconds
path_dti00261.kgml:
path_dti00261.kgml: Found a trail of span 2 without skipping any vertex
path_dti00261.kgml: 97 -> 96
path_dti00261.kgml: R10147 -> {R04198, R04199}
path_dti00261.kgml: dti:Desti_3077 -> dti:Desti_3076
path_dti00261.kgml: 4.3.3.7 -> {1.17.1.8, 1.17.1.8}
path_dti00261.kgml:
path_dti00261.kgml: --- 0.17 seconds ---

path_dti00270.kgml: Cysteine and methionine metabolism
path_dti00270.kgml: Initialization took 0.06 seconds
path_dti00270.kgml:
path_dti00270.kgml: Found a trail of span 2 containing skipped vertices
path_dti00270.kgml: 93 -> [88] -> 92
path_dti00270.kgml: R00192 -> [R00946] -> R00177
path_dti00270.kgml: dti:Desti_3301 -> [{dti:Desti_0441, dti:Desti_0981, dti:Desti_2096, dti:Desti_4769, dti:Desti_5499}] -> {dti:Desti_0205, dti:Desti_1014, dti:Desti_3300}
path_dti00270.kgml: 3.3.1.1 -> [2.1.1.13] -> 2.5.1.6
path_dti00270.kgml:
path_dti00270.kgml: --- 0.21 seconds ---

path_dti00280.kgml: Valine, leucine and isoleucine degradation
path_dti00280.kgml: Initialization took 0.06 seconds
path_dti00280.kgml:
path_dti00280.kgml: Found a trail of span 3 containing skipped vertices
path_dti00280.kgml: 88 -> 101 -> [86] -> 72
path_dti00280.kgml: R04204 -> R04203 -> [R00927] -> R00238
path_dti00280.kgml: {dti:Desti_1578, dti:Desti_3010, dti:Desti_5016} -> dti:Desti_1578 -> [{dti:Desti_0190, dti:Desti_2953}] -> {dti:Desti_0807, dti:Desti_1371, dti:Desti_1477, dti:Desti_1579, dti:Desti_1637, dti:Desti_1764, dti:Desti_2138, dti:Desti_2159, dti:Desti_2250, dti:Desti_2452, dti:Desti_3732, dti:Desti_5039, dti:Desti_5425, dti:Desti_5426, dti:Desti_5428}
path_dti00280.kgml: 4.2.1.17 -> {1.1.1.178, 1.1.1.35} -> [{2.3.1.16, 2.3.1.9}] -> 2.3.1.9
path_dti00280.kgml:
path_dti00280.kgml: Found a trail of span 2 containing skipped vertices
path_dti00280.kgml: 96 -> [95] -> 94
path_dti00280.kgml: R01859 -> [R02765] -> R00833
path_dti00280.kgml: {dti:Desti_3940, dti:Desti_3941, dti:Desti_4049} -> [{dti:Desti_1826, dti:Desti_2972, dti:Desti_3852}] -> {dti:Desti_1832, dti:Desti_1833, dti:Desti_2975, dti:Desti_4050}
path_dti00280.kgml: 6.4.1.3 -> [5.1.99.1] -> 5.4.99.2
path_dti00280.kgml:
path_dti00280.kgml: --- 0.27 seconds ---

path_dti00281.kgml: Geraniol degradation
path_dti00281.kgml: Initialization took 0.05 seconds
path_dti00281.kgml: (not found)
path_dti00281.kgml: --- 0.09 seconds ---

path_dti00290.kgml: Valine, leucine and isoleucine biosynthesis
path_dti00290.kgml: Initialization took 0.06 seconds
path_dti00290.kgml: (not found)
path_dti00290.kgml: --- 0.12 seconds ---

path_dti00300.kgml: Lysine biosynthesis
path_dti00300.kgml: Initialization took 0.06 seconds
path_dti00300.kgml:
path_dti00300.kgml: Found a trail of span 2 without skipping any vertex
path_dti00300.kgml: 77 -> 46
path_dti00300.kgml: R02788 -> R04617
path_dti00300.kgml: dti:Desti_4704 -> dti:Desti_4705
path_dti00300.kgml: 6.3.2.13 -> 6.3.2.10
path_dti00300.kgml:
path_dti00300.kgml: Found a trail of span 2 without skipping any vertex
path_dti00300.kgml: 53 -> 54
path_dti00300.kgml: R10147 -> {R04198, R04199}
path_dti00300.kgml: dti:Desti_3077 -> dti:Desti_3076
path_dti00300.kgml: 4.3.3.7 -> {1.17.1.8, 1.17.1.8}
path_dti00300.kgml:
path_dti00300.kgml: --- 0.27 seconds ---

path_dti00310.kgml: Lysine degradation
path_dti00310.kgml: Initialization took 0.06 seconds
path_dti00310.kgml:
path_dti00310.kgml: Found a trail of span 3 without skipping any vertex
path_dti00310.kgml: 44 -> 45 -> 56
path_dti00310.kgml: R03026 -> R01975 -> R00238
path_dti00310.kgml: {dti:Desti_1578, dti:Desti_3010, dti:Desti_5016} -> dti:Desti_1578 -> {dti:Desti_0807, dti:Desti_1371, dti:Desti_1477, dti:Desti_1579, dti:Desti_1637, dti:Desti_1764, dti:Desti_2138, dti:Desti_2159, dti:Desti_2250, dti:Desti_2452, dti:Desti_3732, dti:Desti_5039, dti:Desti_5425, dti:Desti_5426, dti:Desti_5428}
path_dti00310.kgml: 4.2.1.17 -> 1.1.1.35 -> 2.3.1.9
path_dti00310.kgml:
path_dti00310.kgml: Found a trail of span 2 containing skipped vertices
path_dti00310.kgml: 44 -> [45] -> 56
path_dti00310.kgml: R03026 -> [R01975] -> R00238
path_dti00310.kgml: {dti:Desti_1578, dti:Desti_3010, dti:Desti_5016} -> [dti:Desti_1578] -> {dti:Desti_0807, dti:Desti_1371, dti:Desti_1477, dti:Desti_1579, dti:Desti_1637, dti:Desti_1764, dti:Desti_2138, dti:Desti_2159, dti:Desti_2250, dti:Desti_2452, dti:Desti_3732, dti:Desti_5039, dti:Desti_5425, dti:Desti_5426, dti:Desti_5428}
path_dti00310.kgml: 4.2.1.17 -> [1.1.1.35] -> 2.3.1.9
path_dti00310.kgml:
path_dti00310.kgml: --- 0.23 seconds ---

path_dti00330.kgml: Arginine and proline metabolism
path_dti00330.kgml: Initialization took 0.06 seconds
path_dti00330.kgml:
path_dti00330.kgml: Found a trail of span 3 containing skipped vertices
path_dti00330.kgml: 148 -> [149] -> 79 -> 142
path_dti00330.kgml: R00566 -> [R01157] -> R01920 -> R02869
path_dti00330.kgml: dti:Desti_3862 -> [dti:Desti_3884] -> {dti:Desti_1565, dti:Desti_3861, dti:Desti_5503} -> {dti:Desti_1565, dti:Desti_3861, dti:Desti_5503}
path_dti00330.kgml: 4.1.1.19 -> [3.5.3.11] -> 2.5.1.16 -> {2.5.1.16, 2.5.1.22}
path_dti00330.kgml:
path_dti00330.kgml: --- 0.21 seconds ---

path_dti00332.kgml: Carbapenem biosynthesis
path_dti00332.kgml: Initialization took 0.06 seconds
path_dti00332.kgml: (not found)
path_dti00332.kgml: --- 0.12 seconds ---

path_dti00340.kgml: Histidine metabolism
path_dti00340.kgml: Initialization took 0.06 seconds
path_dti00340.kgml:
path_dti00340.kgml: --- 0.18 seconds ---

path_dti00350.kgml: Tyrosine metabolism
path_dti00350.kgml: Initialization took 0.06 seconds
path_dti00350.kgml: (not found)
path_dti00350.kgml: --- 0.12 seconds ---

path_dti00360.kgml: Phenylalanine metabolism
path_dti00360.kgml: Initialization took 0.06 seconds
path_dti00360.kgml: (not found)
path_dti00360.kgml: --- 0.12 seconds ---

path_dti00361.kgml: Chlorocyclohexane and chlorobenzene degradation
path_dti00361.kgml: Initialization took 0.06 seconds
path_dti00361.kgml: (not found)
path_dti00361.kgml: --- 0.12 seconds ---

path_dti00362.kgml: Benzoate degradation
path_dti00362.kgml: Initialization took 0.06 seconds
path_dti00362.kgml:
path_dti00362.kgml: Found a trail of span 2 containing skipped vertices
path_dti00362.kgml: 81 -> [84] -> 85
path_dti00362.kgml: R05597 -> [R05581] -> R05594
path_dti00362.kgml: dti:Desti_1480 -> [dti:Desti_3055] -> dti:Desti_1479
path_dti00362.kgml: 4.2.1.100 -> [1.1.1.368] -> 3.7.1.21
path_dti00362.kgml:
path_dti00362.kgml: Found a trail of span 2 containing skipped vertices
path_dti00362.kgml: 121 -> [124] -> 127
path_dti00362.kgml: R03026 -> [R01976] -> R00238
path_dti00362.kgml: {dti:Desti_1578, dti:Desti_3010, dti:Desti_5016} -> [{dti:Desti_2158, dti:Desti_2453, dti:Desti_4689, dti:Desti_5430}] -> {dti:Desti_0807, dti:Desti_1371, dti:Desti_1477, dti:Desti_1579, dti:Desti_1637, dti:Desti_1764, dti:Desti_2138, dti:Desti_2159, dti:Desti_2250, dti:Desti_2452, dti:Desti_3732, dti:Desti_5039, dti:Desti_5425, dti:Desti_5426, dti:Desti_5428}
path_dti00362.kgml: 4.2.1.17 -> [1.1.1.157] -> 2.3.1.9
path_dti00362.kgml:
path_dti00362.kgml: --- 0.33 seconds ---

path_dti00364.kgml: Fluorobenzoate degradation
path_dti00364.kgml: Initialization took 0.06 seconds
path_dti00364.kgml: (not found)
path_dti00364.kgml: --- 0.12 seconds ---

path_dti00380.kgml: Tryptophan metabolism
path_dti00380.kgml: Initialization took 0.06 seconds
path_dti00380.kgml:
path_dti00380.kgml: Found a trail of span 3 without skipping any vertex
path_dti00380.kgml: 98 -> 31 -> 97
path_dti00380.kgml: R03026 -> R01975 -> R00238
path_dti00380.kgml: {dti:Desti_1578, dti:Desti_3010, dti:Desti_5016} -> dti:Desti_1578 -> {dti:Desti_0807, dti:Desti_1371, dti:Desti_1477, dti:Desti_1579, dti:Desti_1637, dti:Desti_1764, dti:Desti_2138, dti:Desti_2159, dti:Desti_2250, dti:Desti_2452, dti:Desti_3732, dti:Desti_5039, dti:Desti_5425, dti:Desti_5426, dti:Desti_5428}
path_dti00380.kgml: 4.2.1.17 -> 1.1.1.35 -> 2.3.1.9
path_dti00380.kgml:
path_dti00380.kgml: Found a trail of span 2 containing skipped vertices
path_dti00380.kgml: 98 -> [31] -> 97
path_dti00380.kgml: R03026 -> [R01975] -> R00238
path_dti00380.kgml: {dti:Desti_1578, dti:Desti_3010, dti:Desti_5016} -> [dti:Desti_1578] -> {dti:Desti_0807, dti:Desti_1371, dti:Desti_1477, dti:Desti_1579, dti:Desti_1637, dti:Desti_1764, dti:Desti_2138, dti:Desti_2159, dti:Desti_2250, dti:Desti_2452, dti:Desti_3732, dti:Desti_5039, dti:Desti_5425, dti:Desti_5426, dti:Desti_5428}
path_dti00380.kgml: 4.2.1.17 -> [1.1.1.35] -> 2.3.1.9
path_dti00380.kgml:
path_dti00380.kgml: --- 0.23 seconds ---

path_dti00400.kgml: Phenylalanine, tyrosine and tryptophan biosynthesis
path_dti00400.kgml: Initialization took 0.06 seconds
path_dti00400.kgml: Aborted (analysis takes longer than 300 seconds)

path_dti00401.kgml: Novobiocin biosynthesis
path_dti00401.kgml: Initialization took 0.05 seconds
path_dti00401.kgml: (not found)
path_dti00401.kgml: --- 0.09 seconds ---

path_dti00410.kgml: beta-Alanine metabolism
path_dti00410.kgml: Initialization took 0.05 seconds
path_dti00410.kgml:
path_dti00410.kgml: Found a trail of span 2 without skipping any vertex
path_dti00410.kgml: 54 -> 50
path_dti00410.kgml: R00489 -> R02473
path_dti00410.kgml: dti:Desti_1453 -> dti:Desti_1454
path_dti00410.kgml: {4.1.1.11, 4.1.1.15} -> 6.3.2.1
path_dti00410.kgml:
path_dti00410.kgml: --- 0.20 seconds ---

path_dti00430.kgml: Taurine and hypotaurine metabolism
path_dti00430.kgml: Initialization took 0.09 seconds
path_dti00430.kgml:
path_dti00430.kgml: Found a trail of span 2 without skipping any vertex
path_dti00430.kgml: 58 -> 36
path_dti00430.kgml: R00315 -> R00230
path_dti00430.kgml: {dti:Desti_2532, dti:Desti_4395, dti:Desti_5570} -> {dti:Desti_4396, dti:Desti_5202, dti:Desti_5569}
path_dti00430.kgml: {2.7.2.1, 2.7.2.15} -> 2.3.1.8
path_dti00430.kgml:
path_dti00430.kgml: --- 0.24 seconds ---

path_dti00440.kgml: Phosphonate and phosphinate metabolism
path_dti00440.kgml: Initialization took 0.06 seconds
path_dti00440.kgml: (not found)
path_dti00440.kgml: --- 0.12 seconds ---

path_dti00450.kgml: Selenocompound metabolism
path_dti00450.kgml: Initialization took 0.09 seconds
path_dti00450.kgml: (not found)
path_dti00450.kgml: --- 0.15 seconds ---

path_dti00460.kgml: Cyanoamino acid metabolism
path_dti00460.kgml: Initialization took 0.06 seconds
path_dti00460.kgml: (not found)
path_dti00460.kgml: --- 0.11 seconds ---

path_dti00471.kgml: D-Glutamine and D-glutamate metabolism
path_dti00471.kgml: Initialization took 0.05 seconds
path_dti00471.kgml: (not found)
path_dti00471.kgml: --- 0.11 seconds ---

path_dti00473.kgml: D-Alanine metabolism
path_dti00473.kgml: Initialization took 0.06 seconds
path_dti00473.kgml: (not found)
path_dti00473.kgml: --- 0.11 seconds ---

path_dti00480.kgml: Glutathione metabolism
path_dti00480.kgml: Initialization took 0.06 seconds
path_dti00480.kgml: (not found)
path_dti00480.kgml: --- 0.12 seconds ---

path_dti00500.kgml: Starch and sucrose metabolism
path_dti00500.kgml: Initialization took 0.06 seconds
path_dti00500.kgml: (not found)
path_dti00500.kgml: --- 0.12 seconds ---

path_dti00520.kgml: Amino sugar and nucleotide sugar metabolism
path_dti00520.kgml: Initialization took 0.06 seconds
path_dti00520.kgml:
path_dti00520.kgml: Found a trail of span 2 containing skipped vertices
path_dti00520.kgml: 186 -> [188] -> 270
path_dti00520.kgml: R00291 -> [R00286] -> R01385
path_dti00520.kgml: {dti:Desti_0225, dti:Desti_2740} -> [dti:Desti_0377] -> dti:Desti_2739
path_dti00520.kgml: 5.1.3.2 -> [1.1.1.22] -> 5.1.3.6
path_dti00520.kgml:
path_dti00520.kgml: --- 0.19 seconds ---

path_dti00521.kgml: Streptomycin biosynthesis
path_dti00521.kgml: Initialization took 0.06 seconds
path_dti00521.kgml:
path_dti00521.kgml: Found a trail of span 3 without skipping any vertex
path_dti00521.kgml: 44 -> 43 -> 42
path_dti00521.kgml: R02328 -> R06513 -> R06514
path_dti00521.kgml: dti:Desti_0471 -> dti:Desti_0473 -> dti:Desti_0472
path_dti00521.kgml: 2.7.7.24 -> 4.2.1.46 -> 5.1.3.13
path_dti00521.kgml:
path_dti00521.kgml: Found a trail of span 2 containing skipped vertices
path_dti00521.kgml: 44 -> [43] -> 42
path_dti00521.kgml: R02328 -> [R06513] -> R06514
path_dti00521.kgml: dti:Desti_0471 -> [dti:Desti_0473] -> dti:Desti_0472
path_dti00521.kgml: 2.7.7.24 -> [4.2.1.46] -> 5.1.3.13
path_dti00521.kgml:
path_dti00521.kgml: --- 0.26 seconds ---

path_dti00523.kgml: Polyketide sugar unit biosynthesis
path_dti00523.kgml: Initialization took 0.09 seconds
path_dti00523.kgml:
path_dti00523.kgml: Found a trail of span 3 without skipping any vertex
path_dti00523.kgml: 27 -> 26 -> 63
path_dti00523.kgml: R02328 -> R06513 -> R06514
path_dti00523.kgml: dti:Desti_0471 -> dti:Desti_0473 -> dti:Desti_0472
path_dti00523.kgml: 2.7.7.24 -> 4.2.1.46 -> 5.1.3.13
path_dti00523.kgml:
path_dti00523.kgml: Found a trail of span 2 containing skipped vertices
path_dti00523.kgml: 27 -> [26] -> 63
path_dti00523.kgml: R02328 -> [R06513] -> R06514
path_dti00523.kgml: dti:Desti_0471 -> [dti:Desti_0473] -> dti:Desti_0472
path_dti00523.kgml: 2.7.7.24 -> [4.2.1.46] -> 5.1.3.13
path_dti00523.kgml:
path_dti00523.kgml: --- 0.27 seconds ---

path_dti00525.kgml: Acarbose and validamycin biosynthesis
path_dti00525.kgml: Initialization took 0.06 seconds
path_dti00525.kgml: (not found)
path_dti00525.kgml: --- 0.12 seconds ---

path_dti00540.kgml: Lipopolysaccharide biosynthesis
path_dti00540.kgml: Initialization took 0.05 seconds
path_dti00540.kgml: (not found)
path_dti00540.kgml: --- 0.10 seconds ---

path_dti00550.kgml: Peptidoglycan biosynthesis
path_dti00550.kgml: Initialization took 0.06 seconds
path_dti00550.kgml:
path_dti00550.kgml: Found a trail of span 3 without skipping any vertex
path_dti00550.kgml: 34 -> 23 -> 35
path_dti00550.kgml: R02788 -> R04617 -> R05630
path_dti00550.kgml: dti:Desti_4704 -> dti:Desti_4705 -> dti:Desti_4706
path_dti00550.kgml: 6.3.2.13 -> 6.3.2.10 -> 2.7.8.13
path_dti00550.kgml:
path_dti00550.kgml: Found a trail of span 2 without skipping any vertex
path_dti00550.kgml: 59 -> 33
path_dti00550.kgml: {R03191, R03192} -> R03193
path_dti00550.kgml: dti:Desti_4711 -> dti:Desti_4710
path_dti00550.kgml: {1.3.1.98, 1.3.1.98} -> 6.3.2.8
path_dti00550.kgml:
path_dti00550.kgml: Found a trail of span 2 without skipping any vertex
path_dti00550.kgml: 29 -> 28
path_dti00550.kgml: R04573 -> R05629
path_dti00550.kgml: dti:Desti_4705 -> dti:Desti_4706
path_dti00550.kgml: 6.3.2.10 -> 2.7.8.13
path_dti00550.kgml:
path_dti00550.kgml: --- 0.38 seconds ---

path_dti00561.kgml: Glycerolipid metabolism
path_dti00561.kgml: Initialization took 0.06 seconds
path_dti00561.kgml: (not found)
path_dti00561.kgml: --- 0.12 seconds ---

path_dti00562.kgml: Inositol phosphate metabolism
path_dti00562.kgml: Initialization took 0.06 seconds
path_dti00562.kgml: (not found)
path_dti00562.kgml: --- 0.12 seconds ---

path_dti00564.kgml: Glycerophospholipid metabolism
path_dti00564.kgml: Initialization took 0.06 seconds
path_dti00564.kgml:
path_dti00564.kgml: Found a trail of span 2 without skipping any vertex
path_dti00564.kgml: 219 -> 221
path_dti00564.kgml: R09072 -> R09073
path_dti00564.kgml: dti:Desti_2218 -> dti:Desti_2219
path_dti00564.kgml: ? -> ?
path_dti00564.kgml:
path_dti00564.kgml: --- 0.15 seconds ---

path_dti00592.kgml: alpha-Linolenic acid metabolism
path_dti00592.kgml: Initialization took 0.05 seconds
path_dti00592.kgml: (not found)
path_dti00592.kgml: --- 0.10 seconds ---

path_dti00620.kgml: Pyruvate metabolism
path_dti00620.kgml: Initialization took 0.06 seconds
path_dti00620.kgml:
path_dti00620.kgml: Found a trail of span 4 containing skipped vertices
path_dti00620.kgml: 123 -> 55 -> [124] -> 125 -> 124
path_dti00620.kgml: R00014 -> R03270 -> [R02569] -> R07618 -> R02569
path_dti00620.kgml: {dti:Desti_1342, dti:Desti_1343} -> {dti:Desti_1342, dti:Desti_1343} -> [{dti:Desti_0756, dti:Desti_1341}] -> {dti:Desti_0240, dti:Desti_0755, dti:Desti_1340} -> {dti:Desti_0756, dti:Desti_1341}
path_dti00620.kgml: {1.2.4.1, 2.2.1.6, 4.1.1.1} -> 1.2.4.1 -> [2.3.1.12] -> 1.8.1.4 -> 2.3.1.12
path_dti00620.kgml:
path_dti00620.kgml: Found a trail of span 2 without skipping any vertex
path_dti00620.kgml: 97 -> 129
path_dti00620.kgml: R00230 -> R00315
path_dti00620.kgml: {dti:Desti_4396, dti:Desti_5202, dti:Desti_5569} -> {dti:Desti_2532, dti:Desti_4395, dti:Desti_5570}
path_dti00620.kgml: 2.3.1.8 -> {2.7.2.1, 2.7.2.15}
path_dti00620.kgml:
path_dti00620.kgml: Found a trail of span 2 without skipping any vertex
path_dti00620.kgml: 98 -> 103
path_dti00620.kgml: R00236 -> R00316
path_dti00620.kgml: {dti:Desti_0219, dti:Desti_2341, dti:Desti_2345, dti:Desti_2348, dti:Desti_4164} -> {dti:Desti_0219, dti:Desti_2341, dti:Desti_2345, dti:Desti_2348, dti:Desti_4164}
path_dti00620.kgml: 6.2.1.1 -> 6.2.1.1
path_dti00620.kgml:
path_dti00620.kgml: Found a trail of span 2 containing skipped vertices
path_dti00620.kgml: 174 -> [80] -> 179
path_dti00620.kgml: R01082 -> [R00214] -> R01196
path_dti00620.kgml: {dti:Desti_1892, dti:Desti_3757, dti:Desti_5538, dti:Desti_5539} -> [dti:Desti_4188] -> {dti:Desti_0012, dti:Desti_0013, dti:Desti_0692, dti:Desti_0693, dti:Desti_0861, dti:Desti_0862, dti:Desti_3039, dti:Desti_3040, dti:Desti_3758, dti:Desti_3759}
path_dti00620.kgml: 4.2.1.2 -> [{1.1.1.38, 1.1.1.39}] -> {1.2.7.1, 1.2.7.11}
path_dti00620.kgml:
path_dti00620.kgml: --- 3.42 seconds ---

path_dti00621.kgml: Dioxin degradation
path_dti00621.kgml: Initialization took 0.06 seconds
path_dti00621.kgml: (not found)
path_dti00621.kgml: --- 0.12 seconds ---

path_dti00622.kgml: Xylene degradation
path_dti00622.kgml: Initialization took 0.06 seconds
path_dti00622.kgml: (not found)
path_dti00622.kgml: --- 0.12 seconds ---

path_dti00623.kgml: Toluene degradation
path_dti00623.kgml: Initialization took 0.06 seconds
path_dti00623.kgml: (not found)
path_dti00623.kgml: --- 0.12 seconds ---

path_dti00625.kgml: Chloroalkane and chloroalkene degradation
path_dti00625.kgml: Initialization took 0.06 seconds
path_dti00625.kgml: (not found)
path_dti00625.kgml: --- 0.12 seconds ---

path_dti00626.kgml: Naphthalene degradation
path_dti00626.kgml: Initialization took 0.06 seconds
path_dti00626.kgml: (not found)
path_dti00626.kgml: --- 0.12 seconds ---

path_dti00627.kgml: Aminobenzoate degradation
path_dti00627.kgml: Initialization took 0.06 seconds
path_dti00627.kgml: (not found)
path_dti00627.kgml: --- 0.12 seconds ---

path_dti00630.kgml: Glyoxylate and dicarboxylate metabolism
path_dti00630.kgml: Initialization took 0.06 seconds
path_dti00630.kgml:
path_dti00630.kgml: Found a trail of span 2 containing skipped vertices
path_dti00630.kgml: 204 -> [203] -> 205
path_dti00630.kgml: R01859 -> [R02765] -> R00833
path_dti00630.kgml: {dti:Desti_3940, dti:Desti_3941, dti:Desti_4049} -> [{dti:Desti_1826, dti:Desti_2972, dti:Desti_3852}] -> {dti:Desti_1832, dti:Desti_1833, dti:Desti_2975, dti:Desti_4050}
path_dti00630.kgml: 6.4.1.3 -> [5.1.99.1] -> 5.4.99.2
path_dti00630.kgml:
path_dti00630.kgml: --- 0.21 seconds ---

path_dti00633.kgml: Nitrotoluene degradation
path_dti00633.kgml: Initialization took 0.06 seconds
path_dti00633.kgml: (not found)
path_dti00633.kgml: --- 0.12 seconds ---

path_dti00640.kgml: Propanoate metabolism
path_dti00640.kgml: Initialization took 0.06 seconds
path_dti00640.kgml:
path_dti00640.kgml: Found a trail of span 3 containing skipped vertices
path_dti00640.kgml: 59 -> [58] -> 104 -> 112 -> 104
path_dti00640.kgml: R01859 -> [R02765] -> R00833 -> R00405 -> R00833
path_dti00640.kgml: {dti:Desti_3940, dti:Desti_3941, dti:Desti_4049} -> [{dti:Desti_1826, dti:Desti_2972, dti:Desti_3852}] -> {dti:Desti_1832, dti:Desti_1833, dti:Desti_2975, dti:Desti_4050} -> {dti:Desti_4047, dti:Desti_4048} -> {dti:Desti_1832, dti:Desti_1833, dti:Desti_2975, dti:Desti_4050}
path_dti00640.kgml: 6.4.1.3 -> [5.1.99.1] -> 5.4.99.2 -> 6.2.1.5 -> 5.4.99.2
path_dti00640.kgml:
path_dti00640.kgml: Found a trail of span 2 without skipping any vertex
path_dti00640.kgml: 52 -> 68
path_dti00640.kgml: R00921 -> R01353
path_dti00640.kgml: {dti:Desti_4396, dti:Desti_5202, dti:Desti_5569} -> {dti:Desti_2532, dti:Desti_4395, dti:Desti_5570}
path_dti00640.kgml: {2.3.1.222, 2.3.1.8} -> {2.7.2.1, 2.7.2.15}
path_dti00640.kgml:
path_dti00640.kgml: Found a trail of span 2 without skipping any vertex
path_dti00640.kgml: 66 -> 64
path_dti00640.kgml: R00926 -> R01354
path_dti00640.kgml: {dti:Desti_0219, dti:Desti_2341, dti:Desti_2345, dti:Desti_2348, dti:Desti_4164} -> dti:Desti_2340
path_dti00640.kgml: {6.2.1.1, 6.2.1.17} -> {6.2.1.1, 6.2.1.17}
path_dti00640.kgml:
path_dti00640.kgml: --- 8.63 seconds ---

path_dti00643.kgml: Styrene degradation
path_dti00643.kgml: Initialization took 0.06 seconds
path_dti00643.kgml: (not found)
path_dti00643.kgml: --- 0.11 seconds ---

path_dti00660.kgml: C5-Branched dibasic acid metabolism
path_dti00660.kgml: Initialization took 0.05 seconds
path_dti00660.kgml: (not found)
path_dti00660.kgml: --- 0.09 seconds ---

path_dti00670.kgml: One carbon pool by folate
path_dti00670.kgml: Initialization took 0.05 seconds
path_dti00670.kgml: (not found)
path_dti00670.kgml: --- 0.18 seconds ---

path_dti00680.kgml: Methane metabolism
path_dti00680.kgml: Initialization took 0.06 seconds
path_dti00680.kgml:
path_dti00680.kgml: Found a trail of span 2 without skipping any vertex
path_dti00680.kgml: 148 -> 151
path_dti00680.kgml: R01513 -> R04173
path_dti00680.kgml: {dti:Desti_2382, dti:Desti_3347} -> dti:Desti_3348
path_dti00680.kgml: 1.1.1.95 -> 2.6.1.52
path_dti00680.kgml:
path_dti00680.kgml: Found a trail of span 2 without skipping any vertex
path_dti00680.kgml: 203 -> 204
path_dti00680.kgml: R00315 -> R00230
path_dti00680.kgml: {dti:Desti_2532, dti:Desti_4395, dti:Desti_5570} -> {dti:Desti_4396, dti:Desti_5202, dti:Desti_5569}
path_dti00680.kgml: {2.7.2.1, 2.7.2.15} -> 2.3.1.8
path_dti00680.kgml:
path_dti00680.kgml: --- 0.57 seconds ---

path_dti00730.kgml: Thiamine metabolism
path_dti00730.kgml: Initialization took 0.06 seconds
path_dti00730.kgml:
path_dti00730.kgml: Found a trail of span 2 without skipping any vertex
path_dti00730.kgml: 74 -> 93
path_dti00730.kgml: R04448 -> R03223
path_dti00730.kgml: dti:Desti_3690 -> {dti:Desti_1539, dti:Desti_3689}
path_dti00730.kgml: 2.7.1.50 -> 2.5.1.3
path_dti00730.kgml:
path_dti00730.kgml: --- 0.18 seconds ---

path_dti00740.kgml: Riboflavin metabolism
path_dti00740.kgml: Initialization took 0.06 seconds
path_dti00740.kgml:
path_dti00740.kgml: Found a trail of span 3 containing skipped vertices
path_dti00740.kgml: 32 -> [41] -> 42 -> 41
path_dti00740.kgml: R07281 -> [R04457] -> R00066 -> R04457
path_dti00740.kgml: dti:Desti_3874 -> [dti:Desti_3875] -> dti:Desti_3873 -> dti:Desti_3875
path_dti00740.kgml: 4.1.99.12 -> [2.5.1.78] -> 2.5.1.9 -> 2.5.1.78
path_dti00740.kgml:
path_dti00740.kgml: --- 0.21 seconds ---

path_dti00750.kgml: Vitamin B6 metabolism
path_dti00750.kgml: Initialization took 0.06 seconds
path_dti00750.kgml: (not found)
path_dti00750.kgml: --- 0.12 seconds ---

path_dti00760.kgml: Nicotinate and nicotinamide metabolism
path_dti00760.kgml: Initialization took 0.06 seconds
path_dti00760.kgml:
path_dti00760.kgml: Found a trail of span 3 without skipping any vertex
path_dti00760.kgml: 78 -> 59 -> 58
path_dti00760.kgml: R01720 -> R03164 -> R07984
path_dti00760.kgml: {dti:Desti_0416, dti:Desti_0691} -> dti:Desti_0418 -> dti:Desti_0417
path_dti00760.kgml: 1.17.1.5 -> 1.3.7.1 -> 3.5.2.18
path_dti00760.kgml:
path_dti00760.kgml: Found a trail of span 2 containing skipped vertices
path_dti00760.kgml: 78 -> [59] -> 58
path_dti00760.kgml: R01720 -> [R03164] -> R07984
path_dti00760.kgml: {dti:Desti_0416, dti:Desti_0691} -> [dti:Desti_0418] -> dti:Desti_0417
path_dti00760.kgml: 1.17.1.5 -> [1.3.7.1] -> 3.5.2.18
path_dti00760.kgml:
path_dti00760.kgml: --- 0.37 seconds ---

path_dti00770.kgml: Pantothenate and CoA biosynthesis
path_dti00770.kgml: Initialization took 0.06 seconds
path_dti00770.kgml:
path_dti00770.kgml: Found a trail of span 2 without skipping any vertex
path_dti00770.kgml: 93 -> 76
path_dti00770.kgml: R00489 -> R02473
path_dti00770.kgml: dti:Desti_1453 -> dti:Desti_1454
path_dti00770.kgml: {4.1.1.11, 4.1.1.15} -> 6.3.2.1
path_dti00770.kgml:
path_dti00770.kgml: Found a trail of span 2 without skipping any vertex
path_dti00770.kgml: 78 -> 77
path_dti00770.kgml: R01226 -> R02472
path_dti00770.kgml: dti:Desti_4054 -> {dti:Desti_4055, dti:Desti_4666, dti:Desti_4716}
path_dti00770.kgml: 2.1.2.11 -> 1.1.1.169
path_dti00770.kgml:
path_dti00770.kgml: --- 0.27 seconds ---

path_dti00780.kgml: Biotin metabolism
path_dti00780.kgml: Initialization took 0.06 seconds
path_dti00780.kgml: (not found)
path_dti00780.kgml: --- 0.12 seconds ---

path_dti00785.kgml: Lipoic acid metabolism
path_dti00785.kgml: Initialization took 0.06 seconds
path_dti00785.kgml: (not found)
path_dti00785.kgml: --- 0.12 seconds ---

path_dti00790.kgml: Folate biosynthesis
path_dti00790.kgml: Initialization took 0.06 seconds
path_dti00790.kgml:
path_dti00790.kgml: Found a trail of span 5 without skipping any vertex
path_dti00790.kgml: 180 -> 81 -> 80 -> 79 -> 96
path_dti00790.kgml: R00428 -> R05046 -> R05048 -> R04639 -> R09959
path_dti00790.kgml: dti:Desti_1218 -> dti:Desti_1218 -> dti:Desti_1218 -> dti:Desti_1218 -> {dti:Desti_0743, dti:Desti_1219, dti:Desti_2993}
path_dti00790.kgml: 3.5.4.16 -> 3.5.4.16 -> 3.5.4.16 -> 3.5.4.16 -> 4.1.2.50
path_dti00790.kgml:
path_dti00790.kgml: Found a trail of span 5 without skipping any vertex
path_dti00790.kgml: 180 -> 81 -> 80 -> 79 -> 86
path_dti00790.kgml: R00428 -> R05046 -> R05048 -> R04639 -> R04286
path_dti00790.kgml: dti:Desti_1218 -> dti:Desti_1218 -> dti:Desti_1218 -> dti:Desti_1218 -> {dti:Desti_0743, dti:Desti_1219, dti:Desti_2993}
path_dti00790.kgml: 3.5.4.16 -> 3.5.4.16 -> 3.5.4.16 -> 3.5.4.16 -> 4.2.3.12
path_dti00790.kgml:
path_dti00790.kgml: Found a trail of span 4 containing skipped vertices
path_dti00790.kgml: 180 -> [81] -> 80 -> 79 -> 86
path_dti00790.kgml: R00428 -> [R05046] -> R05048 -> R04639 -> R04286
path_dti00790.kgml: dti:Desti_1218 -> [dti:Desti_1218] -> dti:Desti_1218 -> dti:Desti_1218 -> {dti:Desti_0743, dti:Desti_1219, dti:Desti_2993}
path_dti00790.kgml: 3.5.4.16 -> [3.5.4.16] -> 3.5.4.16 -> 3.5.4.16 -> 4.2.3.12
path_dti00790.kgml:
path_dti00790.kgml: Found a trail of span 4 containing skipped vertices
path_dti00790.kgml: 180 -> 81 -> [80] -> 79 -> 96
path_dti00790.kgml: R00428 -> R05046 -> [R05048] -> R04639 -> R09959
path_dti00790.kgml: dti:Desti_1218 -> dti:Desti_1218 -> [dti:Desti_1218] -> dti:Desti_1218 -> {dti:Desti_0743, dti:Desti_1219, dti:Desti_2993}
path_dti00790.kgml: 3.5.4.16 -> 3.5.4.16 -> [3.5.4.16] -> 3.5.4.16 -> 4.1.2.50
path_dti00790.kgml:
path_dti00790.kgml: Found a trail of span 4 containing skipped vertices
path_dti00790.kgml: 180 -> 81 -> 80 -> [79] -> 96
path_dti00790.kgml: R00428 -> R05046 -> R05048 -> [R04639] -> R09959
path_dti00790.kgml: dti:Desti_1218 -> dti:Desti_1218 -> dti:Desti_1218 -> [dti:Desti_1218] -> {dti:Desti_0743, dti:Desti_1219, dti:Desti_2993}
path_dti00790.kgml: 3.5.4.16 -> 3.5.4.16 -> 3.5.4.16 -> [3.5.4.16] -> 4.1.2.50
path_dti00790.kgml:
path_dti00790.kgml: Found a trail of span 4 containing skipped vertices
path_dti00790.kgml: 180 -> 81 -> 80 -> [79] -> 86
path_dti00790.kgml: R00428 -> R05046 -> R05048 -> [R04639] -> R04286
path_dti00790.kgml: dti:Desti_1218 -> dti:Desti_1218 -> dti:Desti_1218 -> [dti:Desti_1218] -> {dti:Desti_0743, dti:Desti_1219, dti:Desti_2993}
path_dti00790.kgml: 3.5.4.16 -> 3.5.4.16 -> 3.5.4.16 -> [3.5.4.16] -> 4.2.3.12
path_dti00790.kgml:
path_dti00790.kgml: --- 0.61 seconds ---

path_dti00860.kgml: Porphyrin and chlorophyll metabolism
path_dti00860.kgml: Initialization took 0.06 seconds
path_dti00860.kgml:
path_dti00860.kgml: Found a trail of span 4 containing skipped vertices
path_dti00860.kgml: 284 -> 285 -> 318 -> [319] -> 286
path_dti00860.kgml: R05809 -> R05810 -> R07772 -> [R07773] -> R05812
path_dti00860.kgml: dti:Desti_5605 -> dti:Desti_5603 -> dti:Desti_5604 -> [dti:Desti_5600] -> dti:Desti_5606
path_dti00860.kgml: 2.1.1.131 -> 2.1.1.271 -> 3.7.1.12 -> [2.1.1.195] -> 1.3.1.106
path_dti00860.kgml:
path_dti00860.kgml: Found a trail of span 3 containing skipped vertices
path_dti00860.kgml: 284 -> [285] -> 318 -> [319] -> 286
path_dti00860.kgml: R05809 -> [R05810] -> R07772 -> [R07773] -> R05812
path_dti00860.kgml: dti:Desti_5605 -> [dti:Desti_5603] -> dti:Desti_5604 -> [dti:Desti_5600] -> dti:Desti_5606
path_dti00860.kgml: 2.1.1.131 -> [2.1.1.271] -> 3.7.1.12 -> [2.1.1.195] -> 1.3.1.106
path_dti00860.kgml:
path_dti00860.kgml: Found a trail of span 3 without skipping any vertex
path_dti00860.kgml: 273 -> 270 -> 271
path_dti00860.kgml: R00084 -> R03165 -> R03194
path_dti00860.kgml: dti:Desti_2597 -> dti:Desti_2598 -> dti:Desti_2598
path_dti00860.kgml: 2.5.1.61 -> 4.2.1.75 -> 2.1.1.107
path_dti00860.kgml:
path_dti00860.kgml: Found a trail of span 2 without skipping any vertex
path_dti00860.kgml: 298 -> 299
path_dti00860.kgml: R05814 -> R05815
path_dti00860.kgml: dti:Desti_5594 -> {dti:Desti_1558, dti:Desti_1640, dti:Desti_5593}
path_dti00860.kgml: 5.4.99.60 -> 6.3.5.11
path_dti00860.kgml:
path_dti00860.kgml: Found a trail of span 2 without skipping any vertex
path_dti00860.kgml: 295 -> 296
path_dti00860.kgml: R05177 -> R05224
path_dti00860.kgml: dti:Desti_5594 -> {dti:Desti_1558, dti:Desti_1640, dti:Desti_5593}
path_dti00860.kgml: 5.4.99.61 -> 6.3.5.9
path_dti00860.kgml:
path_dti00860.kgml: Found a trail of span 2 containing skipped vertices
path_dti00860.kgml: 273 -> [270] -> 271
path_dti00860.kgml: R00084 -> [R03165] -> R03194
path_dti00860.kgml: dti:Desti_2597 -> [dti:Desti_2598] -> dti:Desti_2598
path_dti00860.kgml: 2.5.1.61 -> [4.2.1.75] -> 2.1.1.107
path_dti00860.kgml:
path_dti00860.kgml: --- 0.86 seconds ---

path_dti00900.kgml: Terpenoid backbone biosynthesis
path_dti00900.kgml: Initialization took 0.06 seconds
path_dti00900.kgml: (not found)
path_dti00900.kgml: --- 0.15 seconds ---

path_dti00903.kgml: Limonene and pinene degradation
path_dti00903.kgml: Initialization took 0.06 seconds
path_dti00903.kgml: (not found)
path_dti00903.kgml: --- 0.12 seconds ---

path_dti00910.kgml: Nitrogen metabolism
path_dti00910.kgml: Initialization took 0.06 seconds
path_dti00910.kgml:
path_dti00910.kgml: Found a trail of span 2 without skipping any vertex
path_dti00910.kgml: 25 -> 150
path_dti00910.kgml: R00798 -> R09497
path_dti00910.kgml: {dti:Desti_0964, dti:Desti_0965, dti:Desti_0967, dti:Desti_4128} -> {dti:Desti_0964, dti:Desti_0965, dti:Desti_0967}
path_dti00910.kgml: ? -> 1.7.5.1
path_dti00910.kgml:
path_dti00910.kgml: --- 0.20 seconds ---

path_dti00920.kgml: Sulfur metabolism
path_dti00920.kgml: Initialization took 0.06 seconds
path_dti00920.kgml: (not found)
path_dti00920.kgml: --- 0.12 seconds ---

path_dti00930.kgml: Caprolactam degradation
path_dti00930.kgml: Initialization took 0.06 seconds
path_dti00930.kgml: (not found)
path_dti00930.kgml: --- 0.12 seconds ---

path_dti00970.kgml: Aminoacyl-tRNA biosynthesis
path_dti00970.kgml: Initialization took 0.06 seconds
path_dti00970.kgml: (not found)
path_dti00970.kgml: --- 0.12 seconds ---

path_dti01040.kgml: Biosynthesis of unsaturated fatty acids
path_dti01040.kgml: Initialization took 0.06 seconds
path_dti01040.kgml: (not found)
path_dti01040.kgml: --- 0.12 seconds ---

path_dti01053.kgml: Biosynthesis of siderophore group nonribosomal peptides
path_dti01053.kgml: Initialization took 0.06 seconds
path_dti01053.kgml: (not found)
path_dti01053.kgml: --- 0.12 seconds ---

--- 956.42 seconds ---
