# Supplementary material for: CoMetGeNe: mining conserved neighborhood patterns in metabolic and genomic contexts
Source: BMC Bioinformatics. 2019 Jan 10;20:19. doi: 10.1186/s12859-018-2542-2 (PMC6327494; doi:10.1186/s12859-018-2542-2)
Supplement: Supplementary file 14 — Trail finding results for completely assembled representative bacterial genomes present in NCBI Genomes. Of the 1,545 fully assembled representative bacterial genomes in NCBI, corresponding entries have been identified in KEGG for 1,467 species, for which trail finding has been performed for all combinations of gap parameters δG and δD ranging from 0 to 3. This additional file is available from https://doi.org/10.6084/m9.figshare.7288769. (GZ 178,532 kb) [file 12859_2018_2542_MOESM14_ESM.gz › results/nko_dG3_dD0.hnet]

--- delta_G = 3, delta_D = 0 ---

path_nko00010.kgml: Glycolysis / Gluconeogenesis
path_nko00010.kgml: Initialization took 4.20 seconds
path_nko00010.kgml:
path_nko00010.kgml: Found a trail of span 3 without skipping any vertex
path_nko00010.kgml: 48 -> 49 -> 50
path_nko00010.kgml: R00014 -> R03270 -> R02569
path_nko00010.kgml: {nko:Niako_1591, nko:Niako_2025, nko:Niako_2285, nko:Niako_2286} -> {nko:Niako_1591, nko:Niako_2025, nko:Niako_2285, nko:Niako_2286} -> {nko:Niako_2284, nko:Niako_5523}
path_nko00010.kgml: {1.2.4.1, 2.2.1.6, 4.1.1.1} -> 1.2.4.1 -> 2.3.1.12
path_nko00010.kgml:
path_nko00010.kgml: Found a trail of span 2 containing skipped vertices
path_nko00010.kgml: 131 -> 50
path_nko00010.kgml: R00235 -> R02569
path_nko00010.kgml: {nko:Niako_2287, nko:Niako_6662} -> {nko:Niako_2284, nko:Niako_5523}
path_nko00010.kgml: 6.2.1.1 -> 2.3.1.12
path_nko00010.kgml: Skipped genes: nko:Niako_2285, nko:Niako_2286
path_nko00010.kgml:
path_nko00010.kgml: Found a trail of span 2 without skipping any vertex
path_nko00010.kgml: 76 -> 57
path_nko00010.kgml: R01512 -> R01061
path_nko00010.kgml: nko:Niako_5146 -> {nko:Niako_5147, nko:Niako_5825}
path_nko00010.kgml: 2.7.2.3 -> {1.2.1.12, 1.2.1.59}
path_nko00010.kgml:
path_nko00010.kgml: --- 4.49 seconds ---

path_nko00020.kgml: Citrate cycle (TCA cycle)
path_nko00020.kgml: Initialization took 2.39 seconds
path_nko00020.kgml:
path_nko00020.kgml: Found a trail of span 3 without skipping any vertex
path_nko00020.kgml: 75 -> 77 -> 82
path_nko00020.kgml: R00014 -> R03270 -> R02569
path_nko00020.kgml: {nko:Niako_1591, nko:Niako_2025, nko:Niako_2285, nko:Niako_2286} -> {nko:Niako_1591, nko:Niako_2025, nko:Niako_2285, nko:Niako_2286} -> {nko:Niako_2284, nko:Niako_5523}
path_nko00020.kgml: {1.2.4.1, 2.2.1.6, 4.1.1.1} -> 1.2.4.1 -> 2.3.1.12
path_nko00020.kgml:
path_nko00020.kgml: Found a trail of span 3 without skipping any vertex
path_nko00020.kgml: 29 -> 30 -> 31
path_nko00020.kgml: R00621 -> R03316 -> R02570
path_nko00020.kgml: {nko:Niako_4239, nko:Niako_5041} -> {nko:Niako_4239, nko:Niako_5041} -> {nko:Niako_4417, nko:Niako_5042}
path_nko00020.kgml: 1.2.4.2 -> 1.2.4.2 -> 2.3.1.61
path_nko00020.kgml:
path_nko00020.kgml: --- 2.64 seconds ---

path_nko00030.kgml: Pentose phosphate pathway
path_nko00030.kgml: Initialization took 3.48 seconds
path_nko00030.kgml:
path_nko00030.kgml: Found a trail of span 3 without skipping any vertex
path_nko00030.kgml: 58 -> 57 -> 56
path_nko00030.kgml: R02736 -> R02035 -> R01528
path_nko00030.kgml: nko:Niako_6504 -> {nko:Niako_1544, nko:Niako_6503} -> nko:Niako_6505
path_nko00030.kgml: {1.1.1.363, 1.1.1.49} -> 3.1.1.31 -> {1.1.1.351, 1.1.1.44}
path_nko00030.kgml:
path_nko00030.kgml: Found a trail of span 3 without skipping any vertex
path_nko00030.kgml: 58 -> 57 -> 156
path_nko00030.kgml: R02736 -> R02035 -> R10221
path_nko00030.kgml: nko:Niako_6504 -> {nko:Niako_1544, nko:Niako_6503} -> nko:Niako_6505
path_nko00030.kgml: {1.1.1.363, 1.1.1.49} -> 3.1.1.31 -> {1.1.1.343, 1.1.1.351}
path_nko00030.kgml:
path_nko00030.kgml: Found a trail of span 3 without skipping any vertex
path_nko00030.kgml: 157 -> 57 -> 156
path_nko00030.kgml: {R02736, R10907} -> R02035 -> R10221
path_nko00030.kgml: nko:Niako_6504 -> {nko:Niako_1544, nko:Niako_6503} -> nko:Niako_6505
path_nko00030.kgml: {1.1.1.363, 1.1.1.49, 1.1.1.363, 1.1.1.388} -> 3.1.1.31 -> {1.1.1.343, 1.1.1.351}
path_nko00030.kgml:
path_nko00030.kgml: Found a trail of span 2 without skipping any vertex
path_nko00030.kgml: 49 -> 46
path_nko00030.kgml: R01830 -> R01641
path_nko00030.kgml: {nko:Niako_0064, nko:Niako_0065, nko:Niako_2499, nko:Niako_5558, nko:Niako_5559, nko:Niako_5708, nko:Niako_6883} -> {nko:Niako_0064, nko:Niako_0065, nko:Niako_2499, nko:Niako_5558, nko:Niako_5559, nko:Niako_5708, nko:Niako_6883}
path_nko00030.kgml: 2.2.1.1 -> 2.2.1.1
path_nko00030.kgml:
path_nko00030.kgml: Found a trail of span 2 without skipping any vertex
path_nko00030.kgml: 60 -> 38
path_nko00030.kgml: R01541 -> R05605
path_nko00030.kgml: {nko:Niako_5294, nko:Niako_7266} -> nko:Niako_5293
path_nko00030.kgml: {2.7.1.178, 2.7.1.45} -> {4.1.2.14, 4.1.2.55}
path_nko00030.kgml:
path_nko00030.kgml: --- 3.90 seconds ---

path_nko00040.kgml: Pentose and glucuronate interconversions
path_nko00040.kgml: Initialization took 2.18 seconds
path_nko00040.kgml:
path_nko00040.kgml: Found a trail of span 3 without skipping any vertex
path_nko00040.kgml: 106 -> 107 -> 105
path_nko00040.kgml: R01983 -> R02555 -> R01540
path_nko00040.kgml: nko:Niako_5295 -> nko:Niako_5297 -> nko:Niako_5296
path_nko00040.kgml: 5.3.1.12 -> 1.1.1.58 -> 4.2.1.7
path_nko00040.kgml:
path_nko00040.kgml: Found a trail of span 3 without skipping any vertex
path_nko00040.kgml: 75 -> 70 -> 68
path_nko00040.kgml: R05850 -> R02439 -> R01761
path_nko00040.kgml: nko:Niako_3637 -> nko:Niako_3636 -> {nko:Niako_0711, nko:Niako_3638}
path_nko00040.kgml: 5.1.3.4 -> 2.7.1.16 -> 5.3.1.4
path_nko00040.kgml:
path_nko00040.kgml: Found a trail of span 2 without skipping any vertex
path_nko00040.kgml: 125 -> 126
path_nko00040.kgml: R04383 -> R01542
path_nko00040.kgml: nko:Niako_0726 -> nko:Niako_0725
path_nko00040.kgml: 5.3.1.17 -> {1.1.1.125, 1.1.1.127}
path_nko00040.kgml:
path_nko00040.kgml: Found a trail of span 2 without skipping any vertex
path_nko00040.kgml: 80 -> 87
path_nko00040.kgml: R01639 -> R01432
path_nko00040.kgml: nko:Niako_0965 -> nko:Niako_0966
path_nko00040.kgml: 2.7.1.17 -> 5.3.1.5
path_nko00040.kgml:
path_nko00040.kgml: --- 2.57 seconds ---

path_nko00051.kgml: Fructose and mannose metabolism
path_nko00051.kgml: Initialization took 2.08 seconds
path_nko00051.kgml:
path_nko00051.kgml: Found a trail of span 2 without skipping any vertex
path_nko00051.kgml: 192 -> 196
path_nko00051.kgml: R08926 -> R10689
path_nko00051.kgml: nko:Niako_6701 -> nko:Niako_6702
path_nko00051.kgml: 1.1.1.122 -> ?
path_nko00051.kgml:
path_nko00051.kgml: --- 2.30 seconds ---

path_nko00052.kgml: Galactose metabolism
path_nko00052.kgml: Initialization took 3.79 seconds
path_nko00052.kgml: (not found)
path_nko00052.kgml: --- 3.83 seconds ---

path_nko00053.kgml: Ascorbate and aldarate metabolism
path_nko00053.kgml: Initialization took 0.39 seconds
path_nko00053.kgml: (not found)
path_nko00053.kgml: --- 0.47 seconds ---

path_nko00061.kgml: Fatty acid biosynthesis
path_nko00061.kgml: Initialization took 0.99 seconds
path_nko00061.kgml: (not found)
path_nko00061.kgml: --- 1.08 seconds ---

path_nko00071.kgml: Fatty acid degradation
path_nko00071.kgml: Initialization took 0.28 seconds
path_nko00071.kgml: (not found)
path_nko00071.kgml: --- 0.37 seconds ---

path_nko00072.kgml: Synthesis and degradation of ketone bodies
path_nko00072.kgml: Initialization took 0.09 seconds
path_nko00072.kgml: (not found)
path_nko00072.kgml: --- 0.13 seconds ---

path_nko00130.kgml: Ubiquinone and other terpenoid-quinone biosynthesis
path_nko00130.kgml: Initialization took 0.79 seconds
path_nko00130.kgml: (not found)
path_nko00130.kgml: --- 0.84 seconds ---

path_nko00190.kgml: Oxidative phosphorylation
path_nko00190.kgml: Initialization took 10.81 seconds
path_nko00190.kgml: (not found)
path_nko00190.kgml: --- 10.85 seconds ---

path_nko00220.kgml: Arginine biosynthesis
path_nko00220.kgml: Initialization took 0.69 seconds
path_nko00220.kgml:
path_nko00220.kgml: Found a trail of span 3 containing skipped vertices
path_nko00220.kgml: 73 -> 45 -> 47
path_nko00220.kgml: R09107 -> R01954 -> R01086
path_nko00220.kgml: nko:Niako_5694 -> nko:Niako_5689 -> nko:Niako_5695
path_nko00220.kgml: 3.5.1.16 -> 6.3.4.5 -> 4.3.2.1
path_nko00220.kgml: Skipped genes: nko:Niako_5693, nko:Niako_5692, nko:Niako_5691
path_nko00220.kgml:
path_nko00220.kgml: Found a trail of span 2 containing skipped vertices
path_nko00220.kgml: 52 -> 54
path_nko00220.kgml: R02283 -> R00669
path_nko00220.kgml: nko:Niako_5691 -> nko:Niako_5694
path_nko00220.kgml: 2.6.1.11 -> {3.5.1.14, 3.5.1.16}
path_nko00220.kgml: Skipped genes: nko:Niako_5693, nko:Niako_5692
path_nko00220.kgml:
path_nko00220.kgml: --- 0.89 seconds ---

path_nko00230.kgml: Purine metabolism
path_nko00230.kgml: Initialization took 16.07 seconds
path_nko00230.kgml:
path_nko00230.kgml: Found a trail of span 5 without skipping any vertex
path_nko00230.kgml: 232 -> 429 -> 225 -> 144 -> 143
path_nko00230.kgml: R06601 -> R06604 -> R02425 -> R02423 -> R05554
path_nko00230.kgml: nko:Niako_0437 -> nko:Niako_0438 -> nko:Niako_0441 -> nko:Niako_0440 -> nko:Niako_0439
path_nko00230.kgml: 3.5.2.17 -> 4.1.1.97 -> 3.5.2.5 -> 3.5.3.9 -> 3.5.3.26
path_nko00230.kgml:
path_nko00230.kgml: Found a trail of span 2 containing skipped vertices
path_nko00230.kgml: 427 -> 428
path_nko00230.kgml: R07404 -> R07405
path_nko00230.kgml: nko:Niako_2566 -> nko:Niako_2570
path_nko00230.kgml: 6.3.4.18 -> 5.4.99.18
path_nko00230.kgml: Skipped genes: nko:Niako_2568, nko:Niako_2569, nko:Niako_2567
path_nko00230.kgml:
path_nko00230.kgml: Found a trail of span 2 without skipping any vertex
path_nko00230.kgml: 258 -> 259
path_nko00230.kgml: R01768 -> R02103
path_nko00230.kgml: {nko:Niako_0452, nko:Niako_0453} -> {nko:Niako_0452, nko:Niako_0453}
path_nko00230.kgml: 1.17.1.4 -> 1.17.1.4
path_nko00230.kgml:
path_nko00230.kgml: --- 16.91 seconds ---

path_nko00240.kgml: Pyrimidine metabolism
path_nko00240.kgml: Initialization took 8.62 seconds
path_nko00240.kgml:
path_nko00240.kgml: Found a trail of span 3 without skipping any vertex
path_nko00240.kgml: 169 -> 172 -> 173
path_nko00240.kgml: R11026 -> R03055 -> R04666
path_nko00240.kgml: {nko:Niako_0460, nko:Niako_0461} -> nko:Niako_0458 -> nko:Niako_0459
path_nko00240.kgml: 1.3.1.1 -> 3.5.2.2 -> 3.5.1.6
path_nko00240.kgml:
path_nko00240.kgml: Found a trail of span 3 without skipping any vertex
path_nko00240.kgml: 117 -> 119 -> 120
path_nko00240.kgml: R00977 -> R02269 -> R00905
path_nko00240.kgml: {nko:Niako_0460, nko:Niako_0461} -> nko:Niako_0458 -> nko:Niako_0459
path_nko00240.kgml: 1.3.1.1 -> 3.5.2.2 -> 3.5.1.6
path_nko00240.kgml:
path_nko00240.kgml: --- 9.00 seconds ---

path_nko00250.kgml: Alanine, aspartate and glutamate metabolism
path_nko00250.kgml: Initialization took 2.65 seconds
path_nko00250.kgml:
path_nko00250.kgml: Found a trail of span 2 without skipping any vertex
path_nko00250.kgml: 31 -> 50
path_nko00250.kgml: R00485 -> R00490
path_nko00250.kgml: {nko:Niako_2123, nko:Niako_6385} -> nko:Niako_2124
path_nko00250.kgml: {3.5.1.1, 3.5.1.38, 3.5.5.4} -> 4.3.1.1
path_nko00250.kgml:
path_nko00250.kgml: --- 2.80 seconds ---

path_nko00260.kgml: Glycine, serine and threonine metabolism
path_nko00260.kgml: Initialization took 3.15 seconds
path_nko00260.kgml:
path_nko00260.kgml: Found a trail of span 3 without skipping any vertex
path_nko00260.kgml: 103 -> 99 -> 87
path_nko00260.kgml: {R01773, R01775} -> R01771 -> R01466
path_nko00260.kgml: {nko:Niako_0114, nko:Niako_0117} -> nko:Niako_0115 -> {nko:Niako_0116, nko:Niako_4376}
path_nko00260.kgml: {1.1.1.3, 1.1.1.3} -> 2.7.1.39 -> 4.2.3.1
path_nko00260.kgml:
path_nko00260.kgml: --- 3.27 seconds ---

path_nko00261.kgml: Monobactam biosynthesis
path_nko00261.kgml: Initialization took 0.34 seconds
path_nko00261.kgml: (not found)
path_nko00261.kgml: --- 0.38 seconds ---

path_nko00270.kgml: Cysteine and methionine metabolism
path_nko00270.kgml: Initialization took 2.63 seconds
path_nko00270.kgml:
path_nko00270.kgml: Found a trail of span 2 without skipping any vertex
path_nko00270.kgml: 124 -> 123
path_nko00270.kgml: R00586 -> R00897
path_nko00270.kgml: {nko:Niako_5332, nko:Niako_6978} -> nko:Niako_6979
path_nko00270.kgml: 2.3.1.30 -> {2.5.1.47, 2.5.1.65}
path_nko00270.kgml:
path_nko00270.kgml: --- 2.72 seconds ---

path_nko00280.kgml: Valine, leucine and isoleucine degradation
path_nko00280.kgml: Initialization took 1.19 seconds
path_nko00280.kgml: (not found)
path_nko00280.kgml: --- 1.25 seconds ---

path_nko00281.kgml: Geraniol degradation
path_nko00281.kgml: Initialization took 0.09 seconds
path_nko00281.kgml: (not found)
path_nko00281.kgml: --- 0.14 seconds ---

path_nko00290.kgml: Valine, leucine and isoleucine biosynthesis
path_nko00290.kgml: Initialization took 0.59 seconds
path_nko00290.kgml:
path_nko00290.kgml: Found a trail of span 5 containing skipped vertices
path_nko00290.kgml: 23 -> 47 -> 42 -> 34 -> 45
path_nko00290.kgml: R00996 -> R08648 -> R05069 -> R05068 -> R05070
path_nko00290.kgml: nko:Niako_0107 -> {nko:Niako_0103, nko:Niako_0105, nko:Niako_4237} -> nko:Niako_0106 -> nko:Niako_0106 -> nko:Niako_0102
path_nko00290.kgml: 4.3.1.19 -> 2.2.1.6 -> {1.1.1.86, 5.4.99.3} -> 1.1.1.86 -> 4.2.1.9
path_nko00290.kgml: Skipped genes: nko:Niako_0104
path_nko00290.kgml:
path_nko00290.kgml: --- 1.10 seconds ---

path_nko00300.kgml: Lysine biosynthesis
path_nko00300.kgml: Initialization took 0.94 seconds
path_nko00300.kgml: (not found)
path_nko00300.kgml: --- 1.00 seconds ---

path_nko00310.kgml: Lysine degradation
path_nko00310.kgml: Initialization took 0.23 seconds
path_nko00310.kgml:
path_nko00310.kgml: Found a trail of span 2 without skipping any vertex
path_nko00310.kgml: 55 -> 73
path_nko00310.kgml: R01940 -> R02571
path_nko00310.kgml: {nko:Niako_4239, nko:Niako_5041} -> {nko:Niako_4417, nko:Niako_5042}
path_nko00310.kgml: 1.2.4.2 -> 2.3.1.61
path_nko00310.kgml:
path_nko00310.kgml: --- 0.34 seconds ---

path_nko00311.kgml: Penicillin and cephalosporin biosynthesis
path_nko00311.kgml: Initialization took 0.14 seconds
path_nko00311.kgml: (not found)
path_nko00311.kgml: --- 0.19 seconds ---

path_nko00330.kgml: Arginine and proline metabolism
path_nko00330.kgml: Initialization took 1.04 seconds
path_nko00330.kgml:
path_nko00330.kgml: Found a trail of span 2 without skipping any vertex
path_nko00330.kgml: 216 -> 217
path_nko00330.kgml: R00239 -> R03313
path_nko00330.kgml: nko:Niako_7296 -> nko:Niako_7297
path_nko00330.kgml: 2.7.2.11 -> 1.2.1.41
path_nko00330.kgml:
path_nko00330.kgml: Found a trail of span 2 without skipping any vertex
path_nko00330.kgml: 150 -> 151
path_nko00330.kgml: R01416 -> R01152
path_nko00330.kgml: nko:Niako_4381 -> nko:Niako_4382
path_nko00330.kgml: 3.5.3.12 -> 3.5.1.53
path_nko00330.kgml:
path_nko00330.kgml: --- 1.21 seconds ---

path_nko00332.kgml: Carbapenem biosynthesis
path_nko00332.kgml: Initialization took 0.09 seconds
path_nko00332.kgml:
path_nko00332.kgml: Found a trail of span 2 without skipping any vertex
path_nko00332.kgml: 5 -> 8
path_nko00332.kgml: R00239 -> R03313
path_nko00332.kgml: nko:Niako_7296 -> nko:Niako_7297
path_nko00332.kgml: 2.7.2.11 -> 1.2.1.41
path_nko00332.kgml:
path_nko00332.kgml: --- 0.19 seconds ---

path_nko00340.kgml: Histidine metabolism
path_nko00340.kgml: Initialization took 0.54 seconds
path_nko00340.kgml:
path_nko00340.kgml: Found a trail of span 5 containing skipped vertices
path_nko00340.kgml: 63 -> 62 -> 61 -> 60 -> 59
path_nko00340.kgml: R03457 -> R03243 -> R03013 -> R03012 -> R01163
path_nko00340.kgml: nko:Niako_4497 -> nko:Niako_4494 -> nko:Niako_4497 -> nko:Niako_4493 -> nko:Niako_4493
path_nko00340.kgml: 4.2.1.19 -> 2.6.1.9 -> 3.1.3.15 -> 1.1.1.23 -> 1.1.1.23
path_nko00340.kgml: Skipped genes: nko:Niako_4496, nko:Niako_4495
path_nko00340.kgml:
path_nko00340.kgml: Found a trail of span 4 containing skipped vertices
path_nko00340.kgml: 67 -> 66 -> 65 -> 69
path_nko00340.kgml: R04035 -> R04037 -> R04640 -> R04558
path_nko00340.kgml: nko:Niako_0368 -> nko:Niako_0368 -> nko:Niako_0365 -> {nko:Niako_0364, nko:Niako_0366}
path_nko00340.kgml: 3.6.1.31 -> 3.5.4.19 -> 5.3.1.16 -> 4.3.2.10
path_nko00340.kgml: Skipped genes: nko:Niako_0367
path_nko00340.kgml:
path_nko00340.kgml: Found a trail of span 4 containing skipped vertices
path_nko00340.kgml: 44 -> 43 -> 42 -> 40
path_nko00340.kgml: R01168 -> R02914 -> R02288 -> R02285
path_nko00340.kgml: nko:Niako_2200 -> nko:Niako_2199 -> nko:Niako_2196 -> nko:Niako_2194
path_nko00340.kgml: 4.3.1.3 -> 4.2.1.49 -> 3.5.2.7 -> 3.5.3.8
path_nko00340.kgml: Skipped genes: nko:Niako_2195, nko:Niako_2197, nko:Niako_2198
path_nko00340.kgml:
path_nko00340.kgml: --- 0.75 seconds ---

path_nko00350.kgml: Tyrosine metabolism
path_nko00350.kgml: Initialization took 0.29 seconds
path_nko00350.kgml: (not found)
path_nko00350.kgml: --- 0.34 seconds ---

path_nko00360.kgml: Phenylalanine metabolism
path_nko00360.kgml: Initialization took 1.04 seconds
path_nko00360.kgml:
path_nko00360.kgml: Found a trail of span 2 containing skipped vertices
path_nko00360.kgml: 84 -> 73
path_nko00360.kgml: R01374 -> R01372
path_nko00360.kgml: nko:Niako_2574 -> nko:Niako_2565
path_nko00360.kgml: 1.4.5.1 -> 1.13.11.27
path_nko00360.kgml: Skipped genes: nko:Niako_2573, nko:Niako_2572
path_nko00360.kgml:
path_nko00360.kgml: Found a trail of span 2 without skipping any vertex
path_nko00360.kgml: 225 -> 228
path_nko00360.kgml: R09838 -> R09837
path_nko00360.kgml: {nko:Niako_1604, nko:Niako_6053, nko:Niako_6204, nko:Niako_6205, nko:Niako_6206, nko:Niako_6207} -> nko:Niako_6203
path_nko00360.kgml: 1.14.13.149 -> 5.3.3.18
path_nko00360.kgml:
path_nko00360.kgml: --- 1.19 seconds ---

path_nko00361.kgml: Chlorocyclohexane and chlorobenzene degradation
path_nko00361.kgml: Initialization took 0.08 seconds
path_nko00361.kgml: (not found)
path_nko00361.kgml: --- 0.13 seconds ---

path_nko00362.kgml: Benzoate degradation
path_nko00362.kgml: Initialization took 0.34 seconds
path_nko00362.kgml: (not found)
path_nko00362.kgml: --- 0.38 seconds ---

path_nko00364.kgml: Fluorobenzoate degradation
path_nko00364.kgml: Initialization took 0.06 seconds
path_nko00364.kgml: (not found)
path_nko00364.kgml: --- 0.11 seconds ---

path_nko00380.kgml: Tryptophan metabolism
path_nko00380.kgml: Initialization took 0.29 seconds
path_nko00380.kgml: (not found)
path_nko00380.kgml: --- 0.35 seconds ---

path_nko00400.kgml: Phenylalanine, tyrosine and tryptophan biosynthesis
path_nko00400.kgml: Initialization took 0.94 seconds
path_nko00400.kgml:
path_nko00400.kgml: Found a trail of span 7 containing skipped vertices
path_nko00400.kgml: 57 -> 56 -> 55 -> 54 -> 52 -> 53 -> 51
path_nko00400.kgml: {R00985, R00986} -> R01073 -> R03509 -> R03508 -> R02340 -> R00674 -> R02722
path_nko00400.kgml: {nko:Niako_0356, nko:Niako_0357} -> nko:Niako_0358 -> nko:Niako_0360 -> nko:Niako_0359 -> nko:Niako_0363 -> nko:Niako_0362 -> {nko:Niako_0362, nko:Niako_0363}
path_nko00400.kgml: {4.1.3.27, 4.1.3.27} -> 2.4.2.18 -> 5.3.1.24 -> 4.1.1.48 -> {4.1.2.8, 4.2.1.20} -> {4.2.1.122, 4.2.1.20} -> 4.2.1.20
path_nko00400.kgml: Skipped genes: nko:Niako_0361
path_nko00400.kgml:
path_nko00400.kgml: Found a trail of span 5 containing skipped vertices
path_nko00400.kgml: 74 -> 50 -> 58 -> 60 -> 69
path_nko00400.kgml: R03460 -> R01714 -> R01715 -> R01373 -> R01728
path_nko00400.kgml: nko:Niako_4504 -> nko:Niako_4503 -> nko:Niako_4507 -> nko:Niako_4511 -> nko:Niako_4509
path_nko00400.kgml: 2.5.1.19 -> 4.2.3.5 -> 5.4.99.5 -> {4.2.1.51, 4.2.1.91} -> 1.3.1.12
path_nko00400.kgml: Skipped genes: nko:Niako_4505, nko:Niako_4506, nko:Niako_4510, nko:Niako_4508
path_nko00400.kgml:
path_nko00400.kgml: --- 1.34 seconds ---

path_nko00401.kgml: Novobiocin biosynthesis
path_nko00401.kgml: Initialization took 0.13 seconds
path_nko00401.kgml: (not found)
path_nko00401.kgml: --- 0.17 seconds ---

path_nko00410.kgml: beta-Alanine metabolism
path_nko00410.kgml: Initialization took 0.28 seconds
path_nko00410.kgml:
path_nko00410.kgml: Found a trail of span 5 containing skipped vertices
path_nko00410.kgml: 48 -> 62 -> 63 -> 65 -> 63 -> 62 -> 48 -> 45
path_nko00410.kgml: R00908 -> R00905 -> R02269 -> R00977 -> R02269 -> R00905 -> R00908 -> {R00705, R00706}
path_nko00410.kgml: nko:Niako_0456 -> nko:Niako_0459 -> nko:Niako_0458 -> {nko:Niako_0460, nko:Niako_0461} -> nko:Niako_0458 -> nko:Niako_0459 -> nko:Niako_0456 -> nko:Niako_0455
path_nko00410.kgml: {2.6.1.19, 2.6.1.55} -> 3.5.1.6 -> 3.5.2.2 -> 1.3.1.1 -> 3.5.2.2 -> 3.5.1.6 -> {2.6.1.19, 2.6.1.55} -> {1.2.1.18, 1.2.1.27, 1.2.1.18}
path_nko00410.kgml: Skipped genes: nko:Niako_0457
path_nko00410.kgml:
path_nko00410.kgml: Found a trail of span 2 without skipping any vertex
path_nko00410.kgml: 54 -> 50
path_nko00410.kgml: R00489 -> R02473
path_nko00410.kgml: nko:Niako_1524 -> nko:Niako_1525
path_nko00410.kgml: {4.1.1.11, 4.1.1.15} -> 6.3.2.1
path_nko00410.kgml:
path_nko00410.kgml: --- 0.47 seconds ---

path_nko00430.kgml: Taurine and hypotaurine metabolism
path_nko00430.kgml: Initialization took 0.13 seconds
path_nko00430.kgml: (not found)
path_nko00430.kgml: --- 0.17 seconds ---

path_nko00440.kgml: Phosphonate and phosphinate metabolism
path_nko00440.kgml: Initialization took 0.13 seconds
path_nko00440.kgml: (not found)
path_nko00440.kgml: --- 0.21 seconds ---

path_nko00450.kgml: Selenocompound metabolism
path_nko00450.kgml: Initialization took 0.49 seconds
path_nko00450.kgml: (not found)
path_nko00450.kgml: --- 0.54 seconds ---

path_nko00460.kgml: Cyanoamino acid metabolism
path_nko00460.kgml: Initialization took 0.64 seconds
path_nko00460.kgml: (not found)
path_nko00460.kgml: --- 0.69 seconds ---

path_nko00471.kgml: D-Glutamine and D-glutamate metabolism
path_nko00471.kgml: Initialization took 0.14 seconds
path_nko00471.kgml:
path_nko00471.kgml: Found a trail of span 2 containing skipped vertices
path_nko00471.kgml: 19 -> 20
path_nko00471.kgml: R03193 -> R02783
path_nko00471.kgml: nko:Niako_7324 -> nko:Niako_7321
path_nko00471.kgml: 6.3.2.8 -> 6.3.2.9
path_nko00471.kgml: Skipped genes: nko:Niako_7323, nko:Niako_7322
path_nko00471.kgml:
path_nko00471.kgml: --- 0.25 seconds ---

path_nko00473.kgml: D-Alanine metabolism
path_nko00473.kgml: Initialization took 0.08 seconds
path_nko00473.kgml: (not found)
path_nko00473.kgml: --- 0.12 seconds ---

path_nko00480.kgml: Glutathione metabolism
path_nko00480.kgml: Initialization took 0.58 seconds
path_nko00480.kgml: (not found)
path_nko00480.kgml: --- 0.63 seconds ---

path_nko00500.kgml: Starch and sucrose metabolism
path_nko00500.kgml: Initialization took 5.24 seconds
path_nko00500.kgml:
path_nko00500.kgml: Found a trail of span 3 containing skipped vertices
path_nko00500.kgml: 95 -> 226 -> 83
path_nko00500.kgml: R11307 -> R11308 -> R00306
path_nko00500.kgml: {nko:Niako_2370, nko:Niako_2373, nko:Niako_3530, nko:Niako_4179, nko:Niako_5856, nko:Niako_6173, nko:Niako_6809} -> {nko:Niako_2370, nko:Niako_2373, nko:Niako_3530, nko:Niako_4179, nko:Niako_5856, nko:Niako_6173, nko:Niako_6809} -> {nko:Niako_0058, nko:Niako_0825, nko:Niako_2383, nko:Niako_2441, nko:Niako_2679, nko:Niako_2849, nko:Niako_6103, nko:Niako_6813, nko:Niako_7277}
path_nko00500.kgml: 3.2.1.4 -> {3.2.1.4, 3.2.1.91} -> {3.2.1.21, 3.2.1.74}
path_nko00500.kgml: Skipped genes: nko:Niako_2371, nko:Niako_2372
path_nko00500.kgml:
path_nko00500.kgml: Found a trail of span 3 without skipping any vertex
path_nko00500.kgml: 203 -> 206 -> 205
path_nko00500.kgml: R11261 -> R01824 -> R11256
path_nko00500.kgml: nko:Niako_3122 -> nko:Niako_3123 -> nko:Niako_3124
path_nko00500.kgml: 3.2.1.68 -> 5.4.99.15 -> 3.2.1.141
path_nko00500.kgml:
path_nko00500.kgml: Found a trail of span 3 without skipping any vertex
path_nko00500.kgml: 95 -> 82 -> 83
path_nko00500.kgml: R11307 -> R02887 -> R00306
path_nko00500.kgml: {nko:Niako_2370, nko:Niako_2373, nko:Niako_3530, nko:Niako_4179, nko:Niako_5856, nko:Niako_6173, nko:Niako_6809} -> {nko:Niako_0058, nko:Niako_0825, nko:Niako_2383, nko:Niako_2441, nko:Niako_2679, nko:Niako_2849, nko:Niako_6103, nko:Niako_6813, nko:Niako_7277} -> {nko:Niako_0058, nko:Niako_0825, nko:Niako_2383, nko:Niako_2441, nko:Niako_2679, nko:Niako_2849, nko:Niako_6103, nko:Niako_6813, nko:Niako_7277}
path_nko00500.kgml: 3.2.1.4 -> {3.2.1.21, 3.2.1.74} -> {3.2.1.21, 3.2.1.74}
path_nko00500.kgml:
path_nko00500.kgml: Found a trail of span 2 without skipping any vertex
path_nko00500.kgml: 113 -> 137
path_nko00500.kgml: R00948 -> R02421
path_nko00500.kgml: nko:Niako_2149 -> {nko:Niako_1526, nko:Niako_2150}
path_nko00500.kgml: 2.7.7.27 -> {2.4.1.21, 2.4.1.242}
path_nko00500.kgml:
path_nko00500.kgml: --- 5.59 seconds ---

path_nko00511.kgml: Other glycan degradation
path_nko00511.kgml: Initialization took 2.43 seconds
path_nko00511.kgml: (not found)
path_nko00511.kgml: --- 2.49 seconds ---

path_nko00520.kgml: Amino sugar and nucleotide sugar metabolism
path_nko00520.kgml: Initialization took 7.04 seconds
path_nko00520.kgml:
path_nko00520.kgml: Found a trail of span 2 without skipping any vertex
path_nko00520.kgml: 43 -> 89
path_nko00520.kgml: R00418 -> R06894
path_nko00520.kgml: {nko:Niako_5358, nko:Niako_7098} -> nko:Niako_5359
path_nko00520.kgml: {5.1.3.2, 5.1.3.7} -> ?
path_nko00520.kgml:
path_nko00520.kgml: --- 7.24 seconds ---

path_nko00521.kgml: Streptomycin biosynthesis
path_nko00521.kgml: Initialization took 0.74 seconds
path_nko00521.kgml:
path_nko00521.kgml: Found a trail of span 3 without skipping any vertex
path_nko00521.kgml: 43 -> 42 -> 24
path_nko00521.kgml: R06513 -> R06514 -> R02777
path_nko00521.kgml: {nko:Niako_5025, nko:Niako_5026} -> nko:Niako_5024 -> {nko:Niako_0015, nko:Niako_0982, nko:Niako_5023, nko:Niako_6763}
path_nko00521.kgml: 4.2.1.46 -> 5.1.3.13 -> 1.1.1.133
path_nko00521.kgml:
path_nko00521.kgml: --- 0.84 seconds ---

path_nko00523.kgml: Polyketide sugar unit biosynthesis
path_nko00523.kgml: Initialization took 0.23 seconds
path_nko00523.kgml:
path_nko00523.kgml: Found a trail of span 3 without skipping any vertex
path_nko00523.kgml: 26 -> 63 -> 28
path_nko00523.kgml: R06513 -> R06514 -> R02777
path_nko00523.kgml: {nko:Niako_5025, nko:Niako_5026} -> nko:Niako_5024 -> {nko:Niako_0015, nko:Niako_0982, nko:Niako_5023, nko:Niako_6763}
path_nko00523.kgml: 4.2.1.46 -> 5.1.3.13 -> 1.1.1.133
path_nko00523.kgml:
path_nko00523.kgml: --- 0.33 seconds ---

path_nko00525.kgml: Acarbose and validamycin biosynthesis
path_nko00525.kgml: Initialization took 0.14 seconds
path_nko00525.kgml: (not found)
path_nko00525.kgml: --- 0.19 seconds ---

path_nko00540.kgml: Lipopolysaccharide biosynthesis
path_nko00540.kgml: Initialization took 1.34 seconds
path_nko00540.kgml:
path_nko00540.kgml: Found a trail of span 4 without skipping any vertex
path_nko00540.kgml: 127 -> 117 -> 121 -> 125
path_nko00540.kgml: R09769 -> R09770 -> R09771 -> R09772
path_nko00540.kgml: nko:Niako_2548 -> nko:Niako_2547 -> nko:Niako_2550 -> nko:Niako_2549
path_nko00540.kgml: 5.3.1.28 -> 2.7.1.168 -> 3.1.3.83 -> 2.7.7.71
path_nko00540.kgml:
path_nko00540.kgml: Found a trail of span 3 without skipping any vertex
path_nko00540.kgml: 90 -> 89 -> 88
path_nko00540.kgml: R04567 -> R04587 -> R04550
path_nko00540.kgml: nko:Niako_6959 -> nko:Niako_6960 -> {nko:Niako_6630, nko:Niako_6961}
path_nko00540.kgml: 2.3.1.129 -> 3.5.1.108 -> 2.3.1.191
path_nko00540.kgml:
path_nko00540.kgml: --- 1.54 seconds ---

path_nko00550.kgml: Peptidoglycan biosynthesis
path_nko00550.kgml: Initialization took 1.54 seconds
path_nko00550.kgml:
path_nko00550.kgml: Found a trail of span 3 containing skipped vertices
path_nko00550.kgml: 33 -> 32 -> 34
path_nko00550.kgml: R03193 -> R02783 -> R02788
path_nko00550.kgml: nko:Niako_7324 -> nko:Niako_7321 -> nko:Niako_7319
path_nko00550.kgml: 6.3.2.8 -> 6.3.2.9 -> 6.3.2.13
path_nko00550.kgml: Skipped genes: nko:Niako_7320, nko:Niako_7323, nko:Niako_7322
path_nko00550.kgml:
path_nko00550.kgml: Found a trail of span 2 containing skipped vertices
path_nko00550.kgml: 35 -> 36
path_nko00550.kgml: R05630 -> R05032
path_nko00550.kgml: nko:Niako_7320 -> nko:Niako_7323
path_nko00550.kgml: 2.7.8.13 -> 2.4.1.227
path_nko00550.kgml: Skipped genes: nko:Niako_7321, nko:Niako_7322
path_nko00550.kgml:
path_nko00550.kgml: Found a trail of span 2 containing skipped vertices
path_nko00550.kgml: 28 -> 27
path_nko00550.kgml: R05629 -> R05662
path_nko00550.kgml: nko:Niako_7320 -> nko:Niako_7323
path_nko00550.kgml: 2.7.8.13 -> 2.4.1.227
path_nko00550.kgml: Skipped genes: nko:Niako_7321, nko:Niako_7322
path_nko00550.kgml:
path_nko00550.kgml: --- 1.78 seconds ---

path_nko00561.kgml: Glycerolipid metabolism
path_nko00561.kgml: Initialization took 0.74 seconds
path_nko00561.kgml: (not found)
path_nko00561.kgml: --- 0.79 seconds ---

path_nko00562.kgml: Inositol phosphate metabolism
path_nko00562.kgml: Initialization took 0.24 seconds
path_nko00562.kgml: (not found)
path_nko00562.kgml: --- 0.28 seconds ---

path_nko00564.kgml: Glycerophospholipid metabolism
path_nko00564.kgml: Initialization took 1.89 seconds
path_nko00564.kgml:
path_nko00564.kgml: Found a trail of span 2 containing skipped vertices
path_nko00564.kgml: 146 -> 119
path_nko00564.kgml: R01801 -> R02029
path_nko00564.kgml: {nko:Niako_0768, nko:Niako_1288, nko:Niako_2279, nko:Niako_2845} -> nko:Niako_1291
path_nko00564.kgml: 2.7.8.5 -> 3.1.3.27
path_nko00564.kgml: Skipped genes: nko:Niako_1290, nko:Niako_1289
path_nko00564.kgml:
path_nko00564.kgml: --- 1.98 seconds ---

path_nko00590.kgml: Arachidonic acid metabolism
path_nko00590.kgml: Initialization took 0.09 seconds
path_nko00590.kgml: (not found)
path_nko00590.kgml: --- 0.13 seconds ---

path_nko00592.kgml: alpha-Linolenic acid metabolism
path_nko00592.kgml: Initialization took 0.06 seconds
path_nko00592.kgml: (not found)
path_nko00592.kgml: --- 0.10 seconds ---

path_nko00600.kgml: Sphingolipid metabolism
path_nko00600.kgml: Initialization took 0.89 seconds
path_nko00600.kgml: (not found)
path_nko00600.kgml: --- 0.93 seconds ---

path_nko00620.kgml: Pyruvate metabolism
path_nko00620.kgml: Initialization took 3.44 seconds
path_nko00620.kgml:
path_nko00620.kgml: --- 3.79 seconds ---

path_nko00622.kgml: Xylene degradation
path_nko00622.kgml: Initialization took 0.09 seconds
path_nko00622.kgml: (not found)
path_nko00622.kgml: --- 0.14 seconds ---

path_nko00623.kgml: Toluene degradation
path_nko00623.kgml: Initialization took 0.06 seconds
path_nko00623.kgml: (not found)
path_nko00623.kgml: --- 0.11 seconds ---

path_nko00625.kgml: Chloroalkane and chloroalkene degradation
path_nko00625.kgml: Initialization took 0.09 seconds
path_nko00625.kgml: (not found)
path_nko00625.kgml: --- 0.13 seconds ---

path_nko00626.kgml: Naphthalene degradation
path_nko00626.kgml: Initialization took 0.09 seconds
path_nko00626.kgml: (not found)
path_nko00626.kgml: --- 0.14 seconds ---

path_nko00627.kgml: Aminobenzoate degradation
path_nko00627.kgml: Initialization took 0.09 seconds
path_nko00627.kgml: (not found)
path_nko00627.kgml: --- 0.14 seconds ---

path_nko00630.kgml: Glyoxylate and dicarboxylate metabolism
path_nko00630.kgml: Initialization took 2.40 seconds
path_nko00630.kgml: (not found)
path_nko00630.kgml: --- 2.46 seconds ---

path_nko00633.kgml: Nitrotoluene degradation
path_nko00633.kgml: Initialization took 0.14 seconds
path_nko00633.kgml: (not found)
path_nko00633.kgml: --- 0.20 seconds ---

path_nko00640.kgml: Propanoate metabolism
path_nko00640.kgml: Initialization took 1.25 seconds
path_nko00640.kgml: (not found)
path_nko00640.kgml: --- 1.30 seconds ---

path_nko00643.kgml: Styrene degradation
path_nko00643.kgml: Initialization took 0.09 seconds
path_nko00643.kgml: (not found)
path_nko00643.kgml: --- 0.14 seconds ---

path_nko00650.kgml: Butanoate metabolism
path_nko00650.kgml: Initialization took 1.14 seconds
path_nko00650.kgml: (not found)
path_nko00650.kgml: --- 1.23 seconds ---

path_nko00660.kgml: C5-Branched dibasic acid metabolism
path_nko00660.kgml: Initialization took 0.39 seconds
path_nko00660.kgml:
path_nko00660.kgml: Found a trail of span 4 containing skipped vertices
path_nko00660.kgml: 99 -> 31 -> 96 -> 97
path_nko00660.kgml: R07399 -> R03896 -> R03898 -> R00994
path_nko00660.kgml: nko:Niako_2682 -> {nko:Niako_2680, nko:Niako_2681} -> {nko:Niako_2680, nko:Niako_2681} -> {nko:Niako_0101, nko:Niako_2684}
path_nko00660.kgml: 2.3.1.182 -> 4.2.1.35 -> 4.2.1.35 -> 1.1.1.85
path_nko00660.kgml: Skipped genes: nko:Niako_2683
path_nko00660.kgml:
path_nko00660.kgml: --- 0.54 seconds ---

path_nko00670.kgml: One carbon pool by folate
path_nko00670.kgml: Initialization took 0.58 seconds
path_nko00670.kgml:
path_nko00670.kgml: Found a trail of span 4 without skipping any vertex
path_nko00670.kgml: 68 -> 23 -> 24 -> 52
path_nko00670.kgml: {R00937, R00940} -> {R00936, R00939} -> {R02235, R02236} -> R02101
path_nko00670.kgml: nko:Niako_4591 -> nko:Niako_4591 -> nko:Niako_4591 -> nko:Niako_4592
path_nko00670.kgml: {1.5.1.3, 1.5.1.3} -> {1.5.1.3, 1.5.1.3} -> {1.5.1.3, 1.5.1.3} -> 2.1.1.45
path_nko00670.kgml:
path_nko00670.kgml: --- 0.83 seconds ---

path_nko00680.kgml: Methane metabolism
path_nko00680.kgml: Initialization took 1.68 seconds
path_nko00680.kgml: (not found)
path_nko00680.kgml: --- 1.74 seconds ---

path_nko00730.kgml: Thiamine metabolism
path_nko00730.kgml: Initialization took 0.58 seconds
path_nko00730.kgml:
path_nko00730.kgml: Found a trail of span 3 without skipping any vertex
path_nko00730.kgml: 94 -> 75 -> 97
path_nko00730.kgml: R03472 -> R04509 -> R10712
path_nko00730.kgml: nko:Niako_3577 -> nko:Niako_3575 -> {nko:Niako_3574, nko:Niako_3576}
path_nko00730.kgml: 4.1.99.17 -> 2.7.4.7 -> 2.5.1.3
path_nko00730.kgml:
path_nko00730.kgml: Found a trail of span 3 without skipping any vertex
path_nko00730.kgml: 76 -> 75 -> 93
path_nko00730.kgml: R03471 -> R04509 -> R03223
path_nko00730.kgml: nko:Niako_3575 -> nko:Niako_3575 -> {nko:Niako_3574, nko:Niako_3576}
path_nko00730.kgml: 2.7.1.49 -> 2.7.4.7 -> 2.5.1.3
path_nko00730.kgml:
path_nko00730.kgml: Found a trail of span 3 without skipping any vertex
path_nko00730.kgml: 76 -> 75 -> 97
path_nko00730.kgml: R03471 -> R04509 -> R10712
path_nko00730.kgml: nko:Niako_3575 -> nko:Niako_3575 -> {nko:Niako_3574, nko:Niako_3576}
path_nko00730.kgml: 2.7.1.49 -> 2.7.4.7 -> 2.5.1.3
path_nko00730.kgml:
path_nko00730.kgml: Found a trail of span 2 without skipping any vertex
path_nko00730.kgml: 91 -> 69
path_nko00730.kgml: R10246 -> R10247
path_nko00730.kgml: nko:Niako_3572 -> nko:Niako_3573
path_nko00730.kgml: 4.1.99.19 -> 2.8.1.10
path_nko00730.kgml:
path_nko00730.kgml: --- 0.89 seconds ---

path_nko00740.kgml: Riboflavin metabolism
path_nko00740.kgml: Initialization took 0.24 seconds
path_nko00740.kgml: (not found)
path_nko00740.kgml: --- 0.29 seconds ---

path_nko00750.kgml: Vitamin B6 metabolism
path_nko00750.kgml: Initialization took 0.18 seconds
path_nko00750.kgml: (not found)
path_nko00750.kgml: --- 0.23 seconds ---

path_nko00760.kgml: Nicotinate and nicotinamide metabolism
path_nko00760.kgml: Initialization took 0.79 seconds
path_nko00760.kgml:
path_nko00760.kgml: Found a trail of span 2 without skipping any vertex
path_nko00760.kgml: 100 -> 94
path_nko00760.kgml: R01271 -> R00137
path_nko00760.kgml: nko:Niako_5880 -> nko:Niako_5881
path_nko00760.kgml: 2.4.2.12 -> {2.7.7.1, 2.7.7.18}
path_nko00760.kgml:
path_nko00760.kgml: --- 0.92 seconds ---

path_nko00770.kgml: Pantothenate and CoA biosynthesis
path_nko00770.kgml: Initialization took 1.28 seconds
path_nko00770.kgml:
path_nko00770.kgml: Found a trail of span 3 containing skipped vertices
path_nko00770.kgml: 82 -> 81 -> 80
path_nko00770.kgml: R00006 -> R03051 -> R01209
path_nko00770.kgml: {nko:Niako_0103, nko:Niako_0105, nko:Niako_4237} -> nko:Niako_0106 -> nko:Niako_0102
path_nko00770.kgml: 2.2.1.6 -> 1.1.1.86 -> 4.2.1.9
path_nko00770.kgml: Skipped genes: nko:Niako_0104
path_nko00770.kgml:
path_nko00770.kgml: Found a trail of span 3 without skipping any vertex
path_nko00770.kgml: 75 -> 73 -> 72
path_nko00770.kgml: R00977 -> R02269 -> R00905
path_nko00770.kgml: {nko:Niako_0460, nko:Niako_0461} -> nko:Niako_0458 -> nko:Niako_0459
path_nko00770.kgml: 1.3.1.1 -> 3.5.2.2 -> 3.5.1.6
path_nko00770.kgml:
path_nko00770.kgml: Found a trail of span 2 without skipping any vertex
path_nko00770.kgml: 93 -> 76
path_nko00770.kgml: R00489 -> R02473
path_nko00770.kgml: nko:Niako_1524 -> nko:Niako_1525
path_nko00770.kgml: {4.1.1.11, 4.1.1.15} -> 6.3.2.1
path_nko00770.kgml:
path_nko00770.kgml: --- 1.54 seconds ---

path_nko00780.kgml: Biotin metabolism
path_nko00780.kgml: Initialization took 0.53 seconds
path_nko00780.kgml: (not found)
path_nko00780.kgml: --- 0.57 seconds ---

path_nko00785.kgml: Lipoic acid metabolism
path_nko00785.kgml: Initialization took 0.09 seconds
path_nko00785.kgml: (not found)
path_nko00785.kgml: --- 0.14 seconds ---

path_nko00790.kgml: Folate biosynthesis
path_nko00790.kgml: Initialization took 1.13 seconds
path_nko00790.kgml:
path_nko00790.kgml: Found a trail of span 5 without skipping any vertex
path_nko00790.kgml: 180 -> 81 -> 80 -> 79 -> 86
path_nko00790.kgml: R00428 -> R05046 -> R05048 -> R04639 -> R04286
path_nko00790.kgml: nko:Niako_5081 -> nko:Niako_5081 -> nko:Niako_5081 -> nko:Niako_5081 -> {nko:Niako_0976, nko:Niako_5079, nko:Niako_5080}
path_nko00790.kgml: 3.5.4.16 -> 3.5.4.16 -> 3.5.4.16 -> 3.5.4.16 -> 4.2.3.12
path_nko00790.kgml:
path_nko00790.kgml: Found a trail of span 5 without skipping any vertex
path_nko00790.kgml: 180 -> 81 -> 80 -> 79 -> 96
path_nko00790.kgml: R00428 -> R05046 -> R05048 -> R04639 -> R09959
path_nko00790.kgml: nko:Niako_5081 -> nko:Niako_5081 -> nko:Niako_5081 -> nko:Niako_5081 -> {nko:Niako_0976, nko:Niako_5079, nko:Niako_5080}
path_nko00790.kgml: 3.5.4.16 -> 3.5.4.16 -> 3.5.4.16 -> 3.5.4.16 -> 4.1.2.50
path_nko00790.kgml:
path_nko00790.kgml: Found a trail of span 2 containing skipped vertices
path_nko00790.kgml: 122 -> 127
path_nko00790.kgml: R09735 -> R11582
path_nko00790.kgml: nko:Niako_0552 -> nko:Niako_0550
path_nko00790.kgml: 2.10.1.1 -> 2.7.7.76
path_nko00790.kgml: Skipped genes: nko:Niako_0551
path_nko00790.kgml:
path_nko00790.kgml: --- 1.39 seconds ---

path_nko00860.kgml: Porphyrin and chlorophyll metabolism
path_nko00860.kgml: Initialization took 1.48 seconds
path_nko00860.kgml:
path_nko00860.kgml: Found a trail of span 7 without skipping any vertex
path_nko00860.kgml: 278 -> 276 -> 274 -> 273 -> 270 -> 269 -> 73
path_nko00860.kgml: R04109 -> R02272 -> R00036 -> R00084 -> R03165 -> R03197 -> R03220
path_nko00860.kgml: nko:Niako_5719 -> {nko:Niako_3776, nko:Niako_5725} -> nko:Niako_5724 -> nko:Niako_5720 -> {nko:Niako_5721, nko:Niako_6852} -> nko:Niako_5722 -> nko:Niako_5723
path_nko00860.kgml: 1.2.1.70 -> 5.4.3.8 -> 4.2.1.24 -> 2.5.1.61 -> 4.2.1.75 -> 4.1.1.37 -> 1.3.3.3
path_nko00860.kgml:
path_nko00860.kgml: Found a trail of span 3 containing skipped vertices
path_nko00860.kgml: 305 -> 308 -> 310
path_nko00860.kgml: {R05221, R06558} -> R05222 -> R05223
path_nko00860.kgml: nko:Niako_6838 -> nko:Niako_6838 -> nko:Niako_6835
path_nko00860.kgml: {2.7.1.156, 2.7.1.156} -> 2.7.7.62 -> 2.7.8.26
path_nko00860.kgml: Skipped genes: nko:Niako_6836, nko:Niako_6837
path_nko00860.kgml:
path_nko00860.kgml: Found a trail of span 3 without skipping any vertex
path_nko00860.kgml: 312 -> 311 -> 310
path_nko00860.kgml: R04148 -> R04594 -> R05223
path_nko00860.kgml: nko:Niako_6836 -> {nko:Niako_3512, nko:Niako_6834} -> nko:Niako_6835
path_nko00860.kgml: 2.4.2.21 -> 3.1.3.73 -> 2.7.8.26
path_nko00860.kgml:
path_nko00860.kgml: --- 1.79 seconds ---

path_nko00900.kgml: Terpenoid backbone biosynthesis
path_nko00900.kgml: Initialization took 0.59 seconds
path_nko00900.kgml: (not found)
path_nko00900.kgml: --- 0.65 seconds ---

path_nko00903.kgml: Limonene and pinene degradation
path_nko00903.kgml: Initialization took 0.14 seconds
path_nko00903.kgml: (not found)
path_nko00903.kgml: --- 0.18 seconds ---

path_nko00906.kgml: Carotenoid biosynthesis
path_nko00906.kgml: Initialization took 0.05 seconds
path_nko00906.kgml: (not found)
path_nko00906.kgml: --- 0.09 seconds ---

path_nko00910.kgml: Nitrogen metabolism
path_nko00910.kgml: Initialization took 0.63 seconds
path_nko00910.kgml:
path_nko00910.kgml: Found a trail of span 2 without skipping any vertex
path_nko00910.kgml: 64 -> 57
path_nko00910.kgml: R10092 -> R03546
path_nko00910.kgml: {nko:Niako_0045, nko:Niako_2022, nko:Niako_3370, nko:Niako_6657} -> nko:Niako_3369
path_nko00910.kgml: 4.2.1.1 -> 4.2.1.104
path_nko00910.kgml:
path_nko00910.kgml: Found a trail of span 2 containing skipped vertices
path_nko00910.kgml: 26 -> 148
path_nko00910.kgml: R00791 -> R00787
path_nko00910.kgml: nko:Niako_5319 -> {nko:Niako_5322, nko:Niako_5323}
path_nko00910.kgml: 1.7.7.2 -> {1.7.1.15, 1.7.1.4}
path_nko00910.kgml: Skipped genes: nko:Niako_5321, nko:Niako_5320
path_nko00910.kgml:
path_nko00910.kgml: --- 0.78 seconds ---

path_nko00920.kgml: Sulfur metabolism
path_nko00920.kgml: Initialization took 0.43 seconds
path_nko00920.kgml:
path_nko00920.kgml: Found a trail of span 3 containing skipped vertices
path_nko00920.kgml: 48 -> 31 -> 103
path_nko00920.kgml: R02021 -> R00858 -> R00897
path_nko00920.kgml: nko:Niako_6975 -> {nko:Niako_6981, nko:Niako_6982} -> nko:Niako_6979
path_nko00920.kgml: 1.8.4.8 -> 1.8.1.2 -> {2.5.1.47, 2.5.1.65}
path_nko00920.kgml: Skipped genes: nko:Niako_6977, nko:Niako_6976, nko:Niako_6980, nko:Niako_6978
path_nko00920.kgml:
path_nko00920.kgml: Found a trail of span 2 without skipping any vertex
path_nko00920.kgml: 109 -> 103
path_nko00920.kgml: R00586 -> R00897
path_nko00920.kgml: {nko:Niako_5332, nko:Niako_6978} -> nko:Niako_6979
path_nko00920.kgml: 2.3.1.30 -> {2.5.1.47, 2.5.1.65}
path_nko00920.kgml:
path_nko00920.kgml: --- 0.57 seconds ---

path_nko00930.kgml: Caprolactam degradation
path_nko00930.kgml: Initialization took 0.13 seconds
path_nko00930.kgml: (not found)
path_nko00930.kgml: --- 0.18 seconds ---

path_nko00970.kgml: Aminoacyl-tRNA biosynthesis
path_nko00970.kgml: Initialization took 1.78 seconds
path_nko00970.kgml: (not found)
path_nko00970.kgml: --- 1.84 seconds ---

path_nko01040.kgml: Biosynthesis of unsaturated fatty acids
path_nko01040.kgml: Initialization took 0.24 seconds
path_nko01040.kgml: (not found)
path_nko01040.kgml: --- 0.28 seconds ---

path_nko01054.kgml: Nonribosomal peptide structures
path_nko01054.kgml: Initialization took 0.05 seconds
path_nko01054.kgml: (not found)
path_nko01054.kgml: --- 0.10 seconds ---

--- 152.43 seconds ---
