# Supplementary material for: CoMetGeNe: mining conserved neighborhood patterns in metabolic and genomic contexts
Source: BMC Bioinformatics. 2019 Jan 10;20:19. doi: 10.1186/s12859-018-2542-2 (PMC6327494; doi:10.1186/s12859-018-2542-2)
Supplement: Supplementary file 14 — Trail finding results for completely assembled representative bacterial genomes present in NCBI Genomes. Of the 1,545 fully assembled representative bacterial genomes in NCBI, corresponding entries have been identified in KEGG for 1,467 species, for which trail finding has been performed for all combinations of gap parameters δG and δD ranging from 0 to 3. This additional file is available from https://doi.org/10.6084/m9.figshare.7288769. (GZ 178,532 kb) [file 12859_2018_2542_MOESM14_ESM.gz › results/sdc_dG2_dD0.hnet]

--- delta_G = 2, delta_D = 0 ---

path_sdc00010.kgml: Glycolysis / Gluconeogenesis
path_sdc00010.kgml: Initialization took 1.58 seconds
path_sdc00010.kgml:
path_sdc00010.kgml: Found a trail of span 4 without skipping any vertex
path_sdc00010.kgml: 48 -> 49 -> 50 -> 75
path_sdc00010.kgml: R00014 -> R03270 -> R02569 -> R07618
path_sdc00010.kgml: {sdc:SDSE_1225, sdc:SDSE_1226} -> {sdc:SDSE_1225, sdc:SDSE_1226} -> sdc:SDSE_1224 -> sdc:SDSE_1222
path_sdc00010.kgml: {1.2.4.1, 2.2.1.6, 4.1.1.1} -> 1.2.4.1 -> 2.3.1.12 -> 1.8.1.4
path_sdc00010.kgml:
path_sdc00010.kgml: Found a trail of span 2 without skipping any vertex
path_sdc00010.kgml: 58 -> 14
path_sdc00010.kgml: R01015 -> R01070
path_sdc00010.kgml: {sdc:SDSE_0315, sdc:SDSE_0316, sdc:SDSE_0670} -> {sdc:SDSE_0314, sdc:SDSE_0348}
path_sdc00010.kgml: 5.3.1.1 -> 4.1.2.13
path_sdc00010.kgml:
path_sdc00010.kgml: Found a trail of span 2 containing skipped vertices
path_sdc00010.kgml: 76 -> 57
path_sdc00010.kgml: R01512 -> R01061
path_sdc00010.kgml: sdc:SDSE_2022 -> sdc:SDSE_2024
path_sdc00010.kgml: 2.7.2.3 -> {1.2.1.12, 1.2.1.59}
path_sdc00010.kgml: Skipped genes: sdc:SDSE_2023
path_sdc00010.kgml:
path_sdc00010.kgml: --- 2.04 seconds ---

path_sdc00020.kgml: Citrate cycle (TCA cycle)
path_sdc00020.kgml: Initialization took 0.05 seconds
path_sdc00020.kgml:
path_sdc00020.kgml: Found a trail of span 4 without skipping any vertex
path_sdc00020.kgml: 82 -> 80 -> 77 -> 75
path_sdc00020.kgml: R02569 -> R07618 -> R03270 -> R00014
path_sdc00020.kgml: sdc:SDSE_1224 -> sdc:SDSE_1222 -> {sdc:SDSE_1225, sdc:SDSE_1226} -> {sdc:SDSE_1225, sdc:SDSE_1226}
path_sdc00020.kgml: 2.3.1.12 -> 1.8.1.4 -> 1.2.4.1 -> {1.2.4.1, 2.2.1.6, 4.1.1.1}
path_sdc00020.kgml:
path_sdc00020.kgml: --- 0.17 seconds ---

path_sdc00030.kgml: Pentose phosphate pathway
path_sdc00030.kgml: Initialization took 1.19 seconds
path_sdc00030.kgml:
path_sdc00030.kgml: Found a trail of span 3 without skipping any vertex
path_sdc00030.kgml: 77 -> 46 -> 49
path_sdc00030.kgml: R01827 -> R01641 -> R01830
path_sdc00030.kgml: {sdc:SDSE_0269, sdc:SDSE_1832} -> sdc:SDSE_1831 -> sdc:SDSE_1831
path_sdc00030.kgml: 2.2.1.2 -> 2.2.1.1 -> 2.2.1.1
path_sdc00030.kgml:
path_sdc00030.kgml: Found a trail of span 2 without skipping any vertex
path_sdc00030.kgml: 47 -> 44
path_sdc00030.kgml: R01056 -> R01057
path_sdc00030.kgml: sdc:SDSE_1166 -> sdc:SDSE_1165
path_sdc00030.kgml: 5.3.1.6 -> {5.4.2.2, 5.4.2.7}
path_sdc00030.kgml:
path_sdc00030.kgml: Found a trail of span 2 containing skipped vertices
path_sdc00030.kgml: 60 -> 38
path_sdc00030.kgml: R01541 -> R05605
path_sdc00030.kgml: {sdc:SDSE_0692, sdc:SDSE_1446, sdc:SDSE_1447} -> {sdc:SDSE_0693, sdc:SDSE_1443}
path_sdc00030.kgml: {2.7.1.178, 2.7.1.45} -> {4.1.2.14, 4.1.2.55}
path_sdc00030.kgml: Skipped genes: sdc:SDSE_1444, sdc:SDSE_1445
path_sdc00030.kgml:
path_sdc00030.kgml: --- 1.54 seconds ---

path_sdc00040.kgml: Pentose and glucuronate interconversions
path_sdc00040.kgml: Initialization took 0.24 seconds
path_sdc00040.kgml:
path_sdc00040.kgml: Found a trail of span 3 without skipping any vertex
path_sdc00040.kgml: 64 -> 78 -> 75 -> 78
path_sdc00040.kgml: R07125 -> R03244 -> R05850 -> R03244
path_sdc00040.kgml: sdc:SDSE_2106 -> sdc:SDSE_2105 -> sdc:SDSE_2104 -> sdc:SDSE_2105
path_sdc00040.kgml: 4.1.1.85 -> 5.1.3.22 -> 5.1.3.4 -> 5.1.3.22
path_sdc00040.kgml:
path_sdc00040.kgml: Found a trail of span 2 containing skipped vertices
path_sdc00040.kgml: 67 -> 102
path_sdc00040.kgml: R01478 -> R01482
path_sdc00040.kgml: sdc:SDSE_1445 -> {sdc:SDSE_1441, sdc:SDSE_1442}
path_sdc00040.kgml: 3.2.1.31 -> 5.3.1.12
path_sdc00040.kgml: Skipped genes: sdc:SDSE_1443, sdc:SDSE_1444
path_sdc00040.kgml:
path_sdc00040.kgml: --- 0.33 seconds ---

path_sdc00051.kgml: Fructose and mannose metabolism
path_sdc00051.kgml: Initialization took 1.08 seconds
path_sdc00051.kgml:
path_sdc00051.kgml: Found a trail of span 3 without skipping any vertex
path_sdc00051.kgml: 94 -> 93 -> 96
path_sdc00051.kgml: R02568 -> R01015 -> R01070
path_sdc00051.kgml: {sdc:SDSE_0314, sdc:SDSE_0348} -> {sdc:SDSE_0315, sdc:SDSE_0316, sdc:SDSE_0670} -> {sdc:SDSE_0314, sdc:SDSE_0348}
path_sdc00051.kgml: 4.1.2.13 -> 5.3.1.1 -> 4.1.2.13
path_sdc00051.kgml:
path_sdc00051.kgml: Found a trail of span 2 without skipping any vertex
path_sdc00051.kgml: 74 -> 78
path_sdc00051.kgml: R00867 -> R01819
path_sdc00051.kgml: sdc:SDSE_1951 -> sdc:SDSE_1950
path_sdc00051.kgml: {2.7.1.1, 2.7.1.4} -> 5.3.1.8
path_sdc00051.kgml:
path_sdc00051.kgml: Found a trail of span 2 without skipping any vertex
path_sdc00051.kgml: 54 -> 92
path_sdc00051.kgml: R03232 -> R02071
path_sdc00051.kgml: sdc:SDSE_0853 -> sdc:SDSE_0852
path_sdc00051.kgml: 2.7.1.202 -> 2.7.1.56
path_sdc00051.kgml:
path_sdc00051.kgml: --- 1.29 seconds ---

path_sdc00052.kgml: Galactose metabolism
path_sdc00052.kgml: Initialization took 1.03 seconds
path_sdc00052.kgml:
path_sdc00052.kgml: Found a trail of span 3 without skipping any vertex
path_sdc00052.kgml: 100 -> 56 -> 58 -> 56
path_sdc00052.kgml: R03240 -> R03236 -> R01069 -> R03236
path_sdc00052.kgml: {sdc:SDSE_1856, sdc:SDSE_1857} -> sdc:SDSE_1855 -> {sdc:SDSE_0719, sdc:SDSE_1854} -> sdc:SDSE_1855
path_sdc00052.kgml: 5.3.1.26 -> {2.7.1.11, 2.7.1.144, 2.7.1.56} -> 4.1.2.40 -> {2.7.1.11, 2.7.1.144, 2.7.1.56}
path_sdc00052.kgml:
path_sdc00052.kgml: --- 1.15 seconds ---

path_sdc00053.kgml: Ascorbate and aldarate metabolism
path_sdc00053.kgml: Initialization took 0.19 seconds
path_sdc00053.kgml:
path_sdc00053.kgml: Found a trail of span 5 containing skipped vertices
path_sdc00053.kgml: 138 -> 139 -> 166 -> 167 -> 165
path_sdc00053.kgml: R07671 -> R07677 -> R07125 -> R03244 -> R05850
path_sdc00053.kgml: {sdc:SDSE_0266, sdc:SDSE_0267, sdc:SDSE_0268, sdc:SDSE_2107, sdc:SDSE_2108, sdc:SDSE_2109} -> sdc:SDSE_2101 -> sdc:SDSE_2106 -> sdc:SDSE_2105 -> sdc:SDSE_2104
path_sdc00053.kgml: 2.7.1.194 -> ? -> 4.1.1.85 -> 5.1.3.22 -> 5.1.3.4
path_sdc00053.kgml: Skipped genes: sdc:SDSE_2102, sdc:SDSE_2103
path_sdc00053.kgml:
path_sdc00053.kgml: --- 0.28 seconds ---

path_sdc00061.kgml: Fatty acid biosynthesis
path_sdc00061.kgml: Initialization took 0.28 seconds
path_sdc00061.kgml:
path_sdc00061.kgml: Found a trail of span 35 containing skipped vertices
path_sdc00061.kgml: 147 -> 153 -> 262 -> 142 -> 268 -> 51 -> 63 -> 130 -> 270 -> 23 -> 62 -> 119 -> 276 -> 22 -> 61 -> 108 -> 278 -> 293 -> 21 -> 60 -> 97 -> 280 -> 20 -> 59 -> 86 -> 283 -> 19 -> 58 -> 75 -> 286 -> 18 -> 53 -> 54 -> 52 -> 257
path_sdc00061.kgml: R01626 -> R00742 -> R10707 -> R04533 -> R04428 -> R04429 -> R04952 -> R04953 -> R04954 -> R04955 -> R04957 -> R04536 -> R04537 -> R04958 -> R04960 -> R04534 -> R04535 -> R07639 -> R04961 -> R04963 -> R04964 -> R04965 -> R04724 -> R04726 -> R04566 -> R04568 -> R04966 -> R04968 -> R04543 -> R04544 -> R04969 -> R07762 -> R07763 -> R07764 -> R07765
path_sdc00061.kgml: sdc:SDSE_1899 -> {sdc:SDSE_1892, sdc:SDSE_1893, sdc:SDSE_1894, sdc:SDSE_1896} -> sdc:SDSE_1902 -> {sdc:SDSE_0499, sdc:SDSE_1898} -> sdc:SDSE_1895 -> {sdc:SDSE_1749, sdc:SDSE_1900} -> sdc:SDSE_1897 -> {sdc:SDSE_0499, sdc:SDSE_1898} -> sdc:SDSE_1895 -> {sdc:SDSE_1749, sdc:SDSE_1900} -> sdc:SDSE_1897 -> {sdc:SDSE_0499, sdc:SDSE_1898} -> sdc:SDSE_1895 -> {sdc:SDSE_1749, sdc:SDSE_1900} -> sdc:SDSE_1897 -> {sdc:SDSE_0499, sdc:SDSE_1898} -> sdc:SDSE_1895 -> sdc:SDSE_1904 -> {sdc:SDSE_1749, sdc:SDSE_1900} -> sdc:SDSE_1897 -> {sdc:SDSE_0499, sdc:SDSE_1898} -> sdc:SDSE_1895 -> {sdc:SDSE_1749, sdc:SDSE_1900} -> sdc:SDSE_1897 -> {sdc:SDSE_0499, sdc:SDSE_1898} -> sdc:SDSE_1895 -> {sdc:SDSE_1749, sdc:SDSE_1900} -> sdc:SDSE_1897 -> {sdc:SDSE_0499, sdc:SDSE_1898} -> sdc:SDSE_1895 -> {sdc:SDSE_1749, sdc:SDSE_1900} -> sdc:SDSE_1897 -> {sdc:SDSE_0499, sdc:SDSE_1898} -> sdc:SDSE_1895 -> {sdc:SDSE_1749, sdc:SDSE_1900}
path_sdc00061.kgml: {2.3.1.39, 2.3.1.85, 2.3.1.86} -> 6.4.1.2 -> 2.3.1.180 -> {1.1.1.100, 2.3.1.85, 2.3.1.86} -> {2.3.1.85, 2.3.1.86, 4.2.1.59} -> 1.3.1.9 -> {2.3.1.179, 2.3.1.41, 2.3.1.85, 2.3.1.86} -> {1.1.1.100, 2.3.1.85, 2.3.1.86} -> {2.3.1.85, 2.3.1.86, 4.2.1.59} -> 1.3.1.9 -> {2.3.1.179, 2.3.1.41, 2.3.1.85, 2.3.1.86} -> {1.1.1.100, 2.3.1.85, 2.3.1.86} -> {2.3.1.85, 2.3.1.86, 4.2.1.59} -> 1.3.1.9 -> {2.3.1.179, 2.3.1.41, 2.3.1.85, 2.3.1.86} -> {1.1.1.100, 2.3.1.85, 2.3.1.86} -> {2.3.1.85, 2.3.1.86, 4.2.1.59} -> 5.3.3.14 -> 1.3.1.9 -> {2.3.1.179, 2.3.1.41, 2.3.1.85, 2.3.1.86} -> {1.1.1.100, 2.3.1.85, 2.3.1.86} -> {2.3.1.85, 2.3.1.86, 4.2.1.59} -> 1.3.1.9 -> {2.3.1.179, 2.3.1.41, 2.3.1.85, 2.3.1.86} -> {1.1.1.100, 2.3.1.85, 2.3.1.86} -> {2.3.1.85, 2.3.1.86, 4.2.1.59} -> 1.3.1.9 -> {2.3.1.179, 2.3.1.41, 2.3.1.85, 2.3.1.86} -> {1.1.1.100, 2.3.1.85, 2.3.1.86} -> {2.3.1.85, 2.3.1.86, 4.2.1.59} -> 1.3.1.9 -> {2.3.1.179, 2.3.1.199, 2.3.1.41} -> 1.1.1.100 -> ? -> 1.3.1.9
path_sdc00061.kgml: Skipped genes: sdc:SDSE_1901, sdc:SDSE_1903
path_sdc00061.kgml:
path_sdc00061.kgml: Found a trail of span 34 without skipping any vertex
path_sdc00061.kgml: 153 -> 147 -> 259 -> 142 -> 268 -> 51 -> 63 -> 130 -> 270 -> 23 -> 62 -> 119 -> 276 -> 22 -> 61 -> 108 -> 278 -> 21 -> 60 -> 97 -> 280 -> 20 -> 59 -> 86 -> 283 -> 19 -> 58 -> 75 -> 286 -> 18 -> 53 -> 54 -> 52 -> 257
path_sdc00061.kgml: R00742 -> R01626 -> R04355 -> R04533 -> R04428 -> R04429 -> R04952 -> R04953 -> R04954 -> R04955 -> R04957 -> R04536 -> R04537 -> R04958 -> R04960 -> R04534 -> R04535 -> R04961 -> R04963 -> R04964 -> R04965 -> R04724 -> R04726 -> R04566 -> R04568 -> R04966 -> R04968 -> R04543 -> R04544 -> R04969 -> R07762 -> R07763 -> R07764 -> R07765
path_sdc00061.kgml: {sdc:SDSE_1892, sdc:SDSE_1893, sdc:SDSE_1894, sdc:SDSE_1896} -> sdc:SDSE_1899 -> sdc:SDSE_1897 -> {sdc:SDSE_0499, sdc:SDSE_1898} -> sdc:SDSE_1895 -> {sdc:SDSE_1749, sdc:SDSE_1900} -> sdc:SDSE_1897 -> {sdc:SDSE_0499, sdc:SDSE_1898} -> sdc:SDSE_1895 -> {sdc:SDSE_1749, sdc:SDSE_1900} -> sdc:SDSE_1897 -> {sdc:SDSE_0499, sdc:SDSE_1898} -> sdc:SDSE_1895 -> {sdc:SDSE_1749, sdc:SDSE_1900} -> sdc:SDSE_1897 -> {sdc:SDSE_0499, sdc:SDSE_1898} -> sdc:SDSE_1895 -> {sdc:SDSE_1749, sdc:SDSE_1900} -> sdc:SDSE_1897 -> {sdc:SDSE_0499, sdc:SDSE_1898} -> sdc:SDSE_1895 -> {sdc:SDSE_1749, sdc:SDSE_1900} -> sdc:SDSE_1897 -> {sdc:SDSE_0499, sdc:SDSE_1898} -> sdc:SDSE_1895 -> {sdc:SDSE_1749, sdc:SDSE_1900} -> sdc:SDSE_1897 -> {sdc:SDSE_0499, sdc:SDSE_1898} -> sdc:SDSE_1895 -> {sdc:SDSE_1749, sdc:SDSE_1900} -> sdc:SDSE_1897 -> {sdc:SDSE_0499, sdc:SDSE_1898} -> sdc:SDSE_1895 -> {sdc:SDSE_1749, sdc:SDSE_1900}
path_sdc00061.kgml: 6.4.1.2 -> {2.3.1.39, 2.3.1.85, 2.3.1.86} -> {2.3.1.179, 2.3.1.41, 2.3.1.85, 2.3.1.86} -> {1.1.1.100, 2.3.1.85, 2.3.1.86} -> {2.3.1.85, 2.3.1.86, 4.2.1.59} -> 1.3.1.9 -> {2.3.1.179, 2.3.1.41, 2.3.1.85, 2.3.1.86} -> {1.1.1.100, 2.3.1.85, 2.3.1.86} -> {2.3.1.85, 2.3.1.86, 4.2.1.59} -> 1.3.1.9 -> {2.3.1.179, 2.3.1.41, 2.3.1.85, 2.3.1.86} -> {1.1.1.100, 2.3.1.85, 2.3.1.86} -> {2.3.1.85, 2.3.1.86, 4.2.1.59} -> 1.3.1.9 -> {2.3.1.179, 2.3.1.41, 2.3.1.85, 2.3.1.86} -> {1.1.1.100, 2.3.1.85, 2.3.1.86} -> {2.3.1.85, 2.3.1.86, 4.2.1.59} -> 1.3.1.9 -> {2.3.1.179, 2.3.1.41, 2.3.1.85, 2.3.1.86} -> {1.1.1.100, 2.3.1.85, 2.3.1.86} -> {2.3.1.85, 2.3.1.86, 4.2.1.59} -> 1.3.1.9 -> {2.3.1.179, 2.3.1.41, 2.3.1.85, 2.3.1.86} -> {1.1.1.100, 2.3.1.85, 2.3.1.86} -> {2.3.1.85, 2.3.1.86, 4.2.1.59} -> 1.3.1.9 -> {2.3.1.179, 2.3.1.41, 2.3.1.85, 2.3.1.86} -> {1.1.1.100, 2.3.1.85, 2.3.1.86} -> {2.3.1.85, 2.3.1.86, 4.2.1.59} -> 1.3.1.9 -> {2.3.1.179, 2.3.1.199, 2.3.1.41} -> 1.1.1.100 -> ? -> 1.3.1.9
path_sdc00061.kgml:
path_sdc00061.kgml: Found a trail of span 31 containing skipped vertices
path_sdc00061.kgml: 153 -> 147 -> 262 -> 142 -> 268 -> 51 -> 63 -> 130 -> 270 -> 23 -> 62 -> 119 -> 276 -> 22 -> 61 -> 108 -> 278 -> 293 -> 21 -> 60 -> 97 -> 280 -> 20 -> 59 -> 86 -> 283 -> 19 -> 58 -> 75 -> 286 -> 18 -> 286 -> 75
path_sdc00061.kgml: R00742 -> R01626 -> R10707 -> R04533 -> R04428 -> R04429 -> R04952 -> R04953 -> R04954 -> R04955 -> R04957 -> R04536 -> R04537 -> R04958 -> R04960 -> R04534 -> R04535 -> R07639 -> R04961 -> R04963 -> R04964 -> R04965 -> R04724 -> R04726 -> R04566 -> R04568 -> R04966 -> R04968 -> R04543 -> R04544 -> R04969 -> R04544 -> R04543
path_sdc00061.kgml: {sdc:SDSE_1892, sdc:SDSE_1893, sdc:SDSE_1894, sdc:SDSE_1896} -> sdc:SDSE_1899 -> sdc:SDSE_1902 -> {sdc:SDSE_0499, sdc:SDSE_1898} -> sdc:SDSE_1895 -> {sdc:SDSE_1749, sdc:SDSE_1900} -> sdc:SDSE_1897 -> {sdc:SDSE_0499, sdc:SDSE_1898} -> sdc:SDSE_1895 -> {sdc:SDSE_1749, sdc:SDSE_1900} -> sdc:SDSE_1897 -> {sdc:SDSE_0499, sdc:SDSE_1898} -> sdc:SDSE_1895 -> {sdc:SDSE_1749, sdc:SDSE_1900} -> sdc:SDSE_1897 -> {sdc:SDSE_0499, sdc:SDSE_1898} -> sdc:SDSE_1895 -> sdc:SDSE_1904 -> {sdc:SDSE_1749, sdc:SDSE_1900} -> sdc:SDSE_1897 -> {sdc:SDSE_0499, sdc:SDSE_1898} -> sdc:SDSE_1895 -> {sdc:SDSE_1749, sdc:SDSE_1900} -> sdc:SDSE_1897 -> {sdc:SDSE_0499, sdc:SDSE_1898} -> sdc:SDSE_1895 -> {sdc:SDSE_1749, sdc:SDSE_1900} -> sdc:SDSE_1897 -> {sdc:SDSE_0499, sdc:SDSE_1898} -> sdc:SDSE_1895 -> {sdc:SDSE_1749, sdc:SDSE_1900} -> sdc:SDSE_1895 -> {sdc:SDSE_0499, sdc:SDSE_1898}
path_sdc00061.kgml: 6.4.1.2 -> {2.3.1.39, 2.3.1.85, 2.3.1.86} -> 2.3.1.180 -> {1.1.1.100, 2.3.1.85, 2.3.1.86} -> {2.3.1.85, 2.3.1.86, 4.2.1.59} -> 1.3.1.9 -> {2.3.1.179, 2.3.1.41, 2.3.1.85, 2.3.1.86} -> {1.1.1.100, 2.3.1.85, 2.3.1.86} -> {2.3.1.85, 2.3.1.86, 4.2.1.59} -> 1.3.1.9 -> {2.3.1.179, 2.3.1.41, 2.3.1.85, 2.3.1.86} -> {1.1.1.100, 2.3.1.85, 2.3.1.86} -> {2.3.1.85, 2.3.1.86, 4.2.1.59} -> 1.3.1.9 -> {2.3.1.179, 2.3.1.41, 2.3.1.85, 2.3.1.86} -> {1.1.1.100, 2.3.1.85, 2.3.1.86} -> {2.3.1.85, 2.3.1.86, 4.2.1.59} -> 5.3.3.14 -> 1.3.1.9 -> {2.3.1.179, 2.3.1.41, 2.3.1.85, 2.3.1.86} -> {1.1.1.100, 2.3.1.85, 2.3.1.86} -> {2.3.1.85, 2.3.1.86, 4.2.1.59} -> 1.3.1.9 -> {2.3.1.179, 2.3.1.41, 2.3.1.85, 2.3.1.86} -> {1.1.1.100, 2.3.1.85, 2.3.1.86} -> {2.3.1.85, 2.3.1.86, 4.2.1.59} -> 1.3.1.9 -> {2.3.1.179, 2.3.1.41, 2.3.1.85, 2.3.1.86} -> {1.1.1.100, 2.3.1.85, 2.3.1.86} -> {2.3.1.85, 2.3.1.86, 4.2.1.59} -> 1.3.1.9 -> {2.3.1.85, 2.3.1.86, 4.2.1.59} -> {1.1.1.100, 2.3.1.85, 2.3.1.86}
path_sdc00061.kgml: Skipped genes: sdc:SDSE_1901, sdc:SDSE_1903
path_sdc00061.kgml:
path_sdc00061.kgml: Found a trail of span 30 without skipping any vertex
path_sdc00061.kgml: 153 -> 147 -> 63 -> 130 -> 270 -> 23 -> 62 -> 119 -> 276 -> 22 -> 61 -> 108 -> 278 -> 21 -> 60 -> 97 -> 280 -> 20 -> 59 -> 86 -> 283 -> 19 -> 58 -> 75 -> 286 -> 18 -> 53 -> 54 -> 52 -> 257
path_sdc00061.kgml: R00742 -> R01626 -> R04952 -> R04953 -> R04954 -> R04955 -> R04957 -> R04536 -> R04537 -> R04958 -> R04960 -> R04534 -> R04535 -> R04961 -> R04963 -> R04964 -> R04965 -> R04724 -> R04726 -> R04566 -> R04568 -> R04966 -> R04968 -> R04543 -> R04544 -> R04969 -> R07762 -> R07763 -> R07764 -> R07765
path_sdc00061.kgml: {sdc:SDSE_1892, sdc:SDSE_1893, sdc:SDSE_1894, sdc:SDSE_1896} -> sdc:SDSE_1899 -> sdc:SDSE_1897 -> {sdc:SDSE_0499, sdc:SDSE_1898} -> sdc:SDSE_1895 -> {sdc:SDSE_1749, sdc:SDSE_1900} -> sdc:SDSE_1897 -> {sdc:SDSE_0499, sdc:SDSE_1898} -> sdc:SDSE_1895 -> {sdc:SDSE_1749, sdc:SDSE_1900} -> sdc:SDSE_1897 -> {sdc:SDSE_0499, sdc:SDSE_1898} -> sdc:SDSE_1895 -> {sdc:SDSE_1749, sdc:SDSE_1900} -> sdc:SDSE_1897 -> {sdc:SDSE_0499, sdc:SDSE_1898} -> sdc:SDSE_1895 -> {sdc:SDSE_1749, sdc:SDSE_1900} -> sdc:SDSE_1897 -> {sdc:SDSE_0499, sdc:SDSE_1898} -> sdc:SDSE_1895 -> {sdc:SDSE_1749, sdc:SDSE_1900} -> sdc:SDSE_1897 -> {sdc:SDSE_0499, sdc:SDSE_1898} -> sdc:SDSE_1895 -> {sdc:SDSE_1749, sdc:SDSE_1900} -> sdc:SDSE_1897 -> {sdc:SDSE_0499, sdc:SDSE_1898} -> sdc:SDSE_1895 -> {sdc:SDSE_1749, sdc:SDSE_1900}
path_sdc00061.kgml: 6.4.1.2 -> {2.3.1.39, 2.3.1.85, 2.3.1.86} -> {2.3.1.179, 2.3.1.41, 2.3.1.85, 2.3.1.86} -> {1.1.1.100, 2.3.1.85, 2.3.1.86} -> {2.3.1.85, 2.3.1.86, 4.2.1.59} -> 1.3.1.9 -> {2.3.1.179, 2.3.1.41, 2.3.1.85, 2.3.1.86} -> {1.1.1.100, 2.3.1.85, 2.3.1.86} -> {2.3.1.85, 2.3.1.86, 4.2.1.59} -> 1.3.1.9 -> {2.3.1.179, 2.3.1.41, 2.3.1.85, 2.3.1.86} -> {1.1.1.100, 2.3.1.85, 2.3.1.86} -> {2.3.1.85, 2.3.1.86, 4.2.1.59} -> 1.3.1.9 -> {2.3.1.179, 2.3.1.41, 2.3.1.85, 2.3.1.86} -> {1.1.1.100, 2.3.1.85, 2.3.1.86} -> {2.3.1.85, 2.3.1.86, 4.2.1.59} -> 1.3.1.9 -> {2.3.1.179, 2.3.1.41, 2.3.1.85, 2.3.1.86} -> {1.1.1.100, 2.3.1.85, 2.3.1.86} -> {2.3.1.85, 2.3.1.86, 4.2.1.59} -> 1.3.1.9 -> {2.3.1.179, 2.3.1.41, 2.3.1.85, 2.3.1.86} -> {1.1.1.100, 2.3.1.85, 2.3.1.86} -> {2.3.1.85, 2.3.1.86, 4.2.1.59} -> 1.3.1.9 -> {2.3.1.179, 2.3.1.199, 2.3.1.41} -> 1.1.1.100 -> ? -> 1.3.1.9
path_sdc00061.kgml:
path_sdc00061.kgml: Found a trail of span 27 containing skipped vertices
path_sdc00061.kgml: 153 -> 147 -> 262 -> 142 -> 268 -> 51 -> 63 -> 130 -> 270 -> 23 -> 62 -> 119 -> 276 -> 22 -> 61 -> 108 -> 278 -> 293 -> 21 -> 60 -> 97 -> 280 -> 20 -> 59 -> 86 -> 283 -> 19 -> 283 -> 86
path_sdc00061.kgml: R00742 -> R01626 -> R10707 -> R04533 -> R04428 -> R04429 -> R04952 -> R04953 -> R04954 -> R04955 -> R04957 -> R04536 -> R04537 -> R04958 -> R04960 -> R04534 -> R04535 -> R07639 -> R04961 -> R04963 -> R04964 -> R04965 -> R04724 -> R04726 -> R04566 -> R04568 -> R04966 -> R04568 -> R04566
path_sdc00061.kgml: {sdc:SDSE_1892, sdc:SDSE_1893, sdc:SDSE_1894, sdc:SDSE_1896} -> sdc:SDSE_1899 -> sdc:SDSE_1902 -> {sdc:SDSE_0499, sdc:SDSE_1898} -> sdc:SDSE_1895 -> {sdc:SDSE_1749, sdc:SDSE_1900} -> sdc:SDSE_1897 -> {sdc:SDSE_0499, sdc:SDSE_1898} -> sdc:SDSE_1895 -> {sdc:SDSE_1749, sdc:SDSE_1900} -> sdc:SDSE_1897 -> {sdc:SDSE_0499, sdc:SDSE_1898} -> sdc:SDSE_1895 -> {sdc:SDSE_1749, sdc:SDSE_1900} -> sdc:SDSE_1897 -> {sdc:SDSE_0499, sdc:SDSE_1898} -> sdc:SDSE_1895 -> sdc:SDSE_1904 -> {sdc:SDSE_1749, sdc:SDSE_1900} -> sdc:SDSE_1897 -> {sdc:SDSE_0499, sdc:SDSE_1898} -> sdc:SDSE_1895 -> {sdc:SDSE_1749, sdc:SDSE_1900} -> sdc:SDSE_1897 -> {sdc:SDSE_0499, sdc:SDSE_1898} -> sdc:SDSE_1895 -> {sdc:SDSE_1749, sdc:SDSE_1900} -> sdc:SDSE_1895 -> {sdc:SDSE_0499, sdc:SDSE_1898}
path_sdc00061.kgml: 6.4.1.2 -> {2.3.1.39, 2.3.1.85, 2.3.1.86} -> 2.3.1.180 -> {1.1.1.100, 2.3.1.85, 2.3.1.86} -> {2.3.1.85, 2.3.1.86, 4.2.1.59} -> 1.3.1.9 -> {2.3.1.179, 2.3.1.41, 2.3.1.85, 2.3.1.86} -> {1.1.1.100, 2.3.1.85, 2.3.1.86} -> {2.3.1.85, 2.3.1.86, 4.2.1.59} -> 1.3.1.9 -> {2.3.1.179, 2.3.1.41, 2.3.1.85, 2.3.1.86} -> {1.1.1.100, 2.3.1.85, 2.3.1.86} -> {2.3.1.85, 2.3.1.86, 4.2.1.59} -> 1.3.1.9 -> {2.3.1.179, 2.3.1.41, 2.3.1.85, 2.3.1.86} -> {1.1.1.100, 2.3.1.85, 2.3.1.86} -> {2.3.1.85, 2.3.1.86, 4.2.1.59} -> 5.3.3.14 -> 1.3.1.9 -> {2.3.1.179, 2.3.1.41, 2.3.1.85, 2.3.1.86} -> {1.1.1.100, 2.3.1.85, 2.3.1.86} -> {2.3.1.85, 2.3.1.86, 4.2.1.59} -> 1.3.1.9 -> {2.3.1.179, 2.3.1.41, 2.3.1.85, 2.3.1.86} -> {1.1.1.100, 2.3.1.85, 2.3.1.86} -> {2.3.1.85, 2.3.1.86, 4.2.1.59} -> 1.3.1.9 -> {2.3.1.85, 2.3.1.86, 4.2.1.59} -> {1.1.1.100, 2.3.1.85, 2.3.1.86}
path_sdc00061.kgml: Skipped genes: sdc:SDSE_1901, sdc:SDSE_1903
path_sdc00061.kgml:
path_sdc00061.kgml: Found a trail of span 26 without skipping any vertex
path_sdc00061.kgml: 153 -> 147 -> 62 -> 119 -> 276 -> 22 -> 61 -> 108 -> 278 -> 21 -> 60 -> 97 -> 280 -> 20 -> 59 -> 86 -> 283 -> 19 -> 58 -> 75 -> 286 -> 18 -> 53 -> 54 -> 52 -> 257
path_sdc00061.kgml: R00742 -> R01626 -> R04957 -> R04536 -> R04537 -> R04958 -> R04960 -> R04534 -> R04535 -> R04961 -> R04963 -> R04964 -> R04965 -> R04724 -> R04726 -> R04566 -> R04568 -> R04966 -> R04968 -> R04543 -> R04544 -> R04969 -> R07762 -> R07763 -> R07764 -> R07765
path_sdc00061.kgml: {sdc:SDSE_1892, sdc:SDSE_1893, sdc:SDSE_1894, sdc:SDSE_1896} -> sdc:SDSE_1899 -> sdc:SDSE_1897 -> {sdc:SDSE_0499, sdc:SDSE_1898} -> sdc:SDSE_1895 -> {sdc:SDSE_1749, sdc:SDSE_1900} -> sdc:SDSE_1897 -> {sdc:SDSE_0499, sdc:SDSE_1898} -> sdc:SDSE_1895 -> {sdc:SDSE_1749, sdc:SDSE_1900} -> sdc:SDSE_1897 -> {sdc:SDSE_0499, sdc:SDSE_1898} -> sdc:SDSE_1895 -> {sdc:SDSE_1749, sdc:SDSE_1900} -> sdc:SDSE_1897 -> {sdc:SDSE_0499, sdc:SDSE_1898} -> sdc:SDSE_1895 -> {sdc:SDSE_1749, sdc:SDSE_1900} -> sdc:SDSE_1897 -> {sdc:SDSE_0499, sdc:SDSE_1898} -> sdc:SDSE_1895 -> {sdc:SDSE_1749, sdc:SDSE_1900} -> sdc:SDSE_1897 -> {sdc:SDSE_0499, sdc:SDSE_1898} -> sdc:SDSE_1895 -> {sdc:SDSE_1749, sdc:SDSE_1900}
path_sdc00061.kgml: 6.4.1.2 -> {2.3.1.39, 2.3.1.85, 2.3.1.86} -> {2.3.1.179, 2.3.1.41, 2.3.1.85, 2.3.1.86} -> {1.1.1.100, 2.3.1.85, 2.3.1.86} -> {2.3.1.85, 2.3.1.86, 4.2.1.59} -> 1.3.1.9 -> {2.3.1.179, 2.3.1.41, 2.3.1.85, 2.3.1.86} -> {1.1.1.100, 2.3.1.85, 2.3.1.86} -> {2.3.1.85, 2.3.1.86, 4.2.1.59} -> 1.3.1.9 -> {2.3.1.179, 2.3.1.41, 2.3.1.85, 2.3.1.86} -> {1.1.1.100, 2.3.1.85, 2.3.1.86} -> {2.3.1.85, 2.3.1.86, 4.2.1.59} -> 1.3.1.9 -> {2.3.1.179, 2.3.1.41, 2.3.1.85, 2.3.1.86} -> {1.1.1.100, 2.3.1.85, 2.3.1.86} -> {2.3.1.85, 2.3.1.86, 4.2.1.59} -> 1.3.1.9 -> {2.3.1.179, 2.3.1.41, 2.3.1.85, 2.3.1.86} -> {1.1.1.100, 2.3.1.85, 2.3.1.86} -> {2.3.1.85, 2.3.1.86, 4.2.1.59} -> 1.3.1.9 -> {2.3.1.179, 2.3.1.199, 2.3.1.41} -> 1.1.1.100 -> ? -> 1.3.1.9
path_sdc00061.kgml:
path_sdc00061.kgml: Found a trail of span 23 containing skipped vertices
path_sdc00061.kgml: 153 -> 147 -> 262 -> 142 -> 268 -> 51 -> 63 -> 130 -> 270 -> 23 -> 62 -> 119 -> 276 -> 22 -> 61 -> 108 -> 278 -> 293 -> 21 -> 60 -> 97 -> 280 -> 20 -> 280
path_sdc00061.kgml: R00742 -> R01626 -> R10707 -> R04533 -> R04428 -> R04429 -> R04952 -> R04953 -> R04954 -> R04955 -> R04957 -> R04536 -> R04537 -> R04958 -> R04960 -> R04534 -> R04535 -> R07639 -> R04961 -> R04963 -> R04964 -> R04965 -> R04724 -> R04965
path_sdc00061.kgml: {sdc:SDSE_1892, sdc:SDSE_1893, sdc:SDSE_1894, sdc:SDSE_1896} -> sdc:SDSE_1899 -> sdc:SDSE_1902 -> {sdc:SDSE_0499, sdc:SDSE_1898} -> sdc:SDSE_1895 -> {sdc:SDSE_1749, sdc:SDSE_1900} -> sdc:SDSE_1897 -> {sdc:SDSE_0499, sdc:SDSE_1898} -> sdc:SDSE_1895 -> {sdc:SDSE_1749, sdc:SDSE_1900} -> sdc:SDSE_1897 -> {sdc:SDSE_0499, sdc:SDSE_1898} -> sdc:SDSE_1895 -> {sdc:SDSE_1749, sdc:SDSE_1900} -> sdc:SDSE_1897 -> {sdc:SDSE_0499, sdc:SDSE_1898} -> sdc:SDSE_1895 -> sdc:SDSE_1904 -> {sdc:SDSE_1749, sdc:SDSE_1900} -> sdc:SDSE_1897 -> {sdc:SDSE_0499, sdc:SDSE_1898} -> sdc:SDSE_1895 -> {sdc:SDSE_1749, sdc:SDSE_1900} -> sdc:SDSE_1895
path_sdc00061.kgml: 6.4.1.2 -> {2.3.1.39, 2.3.1.85, 2.3.1.86} -> 2.3.1.180 -> {1.1.1.100, 2.3.1.85, 2.3.1.86} -> {2.3.1.85, 2.3.1.86, 4.2.1.59} -> 1.3.1.9 -> {2.3.1.179, 2.3.1.41, 2.3.1.85, 2.3.1.86} -> {1.1.1.100, 2.3.1.85, 2.3.1.86} -> {2.3.1.85, 2.3.1.86, 4.2.1.59} -> 1.3.1.9 -> {2.3.1.179, 2.3.1.41, 2.3.1.85, 2.3.1.86} -> {1.1.1.100, 2.3.1.85, 2.3.1.86} -> {2.3.1.85, 2.3.1.86, 4.2.1.59} -> 1.3.1.9 -> {2.3.1.179, 2.3.1.41, 2.3.1.85, 2.3.1.86} -> {1.1.1.100, 2.3.1.85, 2.3.1.86} -> {2.3.1.85, 2.3.1.86, 4.2.1.59} -> 5.3.3.14 -> 1.3.1.9 -> {2.3.1.179, 2.3.1.41, 2.3.1.85, 2.3.1.86} -> {1.1.1.100, 2.3.1.85, 2.3.1.86} -> {2.3.1.85, 2.3.1.86, 4.2.1.59} -> 1.3.1.9 -> {2.3.1.85, 2.3.1.86, 4.2.1.59}
path_sdc00061.kgml: Skipped genes: sdc:SDSE_1901, sdc:SDSE_1903
path_sdc00061.kgml:
path_sdc00061.kgml: Found a trail of span 22 without skipping any vertex
path_sdc00061.kgml: 153 -> 147 -> 61 -> 108 -> 278 -> 21 -> 60 -> 97 -> 280 -> 20 -> 59 -> 86 -> 283 -> 19 -> 58 -> 75 -> 286 -> 18 -> 53 -> 54 -> 52 -> 257
path_sdc00061.kgml: R00742 -> R01626 -> R04960 -> R04534 -> R04535 -> R04961 -> R04963 -> R04964 -> R04965 -> R04724 -> R04726 -> R04566 -> R04568 -> R04966 -> R04968 -> R04543 -> R04544 -> R04969 -> R07762 -> R07763 -> R07764 -> R07765
path_sdc00061.kgml: {sdc:SDSE_1892, sdc:SDSE_1893, sdc:SDSE_1894, sdc:SDSE_1896} -> sdc:SDSE_1899 -> sdc:SDSE_1897 -> {sdc:SDSE_0499, sdc:SDSE_1898} -> sdc:SDSE_1895 -> {sdc:SDSE_1749, sdc:SDSE_1900} -> sdc:SDSE_1897 -> {sdc:SDSE_0499, sdc:SDSE_1898} -> sdc:SDSE_1895 -> {sdc:SDSE_1749, sdc:SDSE_1900} -> sdc:SDSE_1897 -> {sdc:SDSE_0499, sdc:SDSE_1898} -> sdc:SDSE_1895 -> {sdc:SDSE_1749, sdc:SDSE_1900} -> sdc:SDSE_1897 -> {sdc:SDSE_0499, sdc:SDSE_1898} -> sdc:SDSE_1895 -> {sdc:SDSE_1749, sdc:SDSE_1900} -> sdc:SDSE_1897 -> {sdc:SDSE_0499, sdc:SDSE_1898} -> sdc:SDSE_1895 -> {sdc:SDSE_1749, sdc:SDSE_1900}
path_sdc00061.kgml: 6.4.1.2 -> {2.3.1.39, 2.3.1.85, 2.3.1.86} -> {2.3.1.179, 2.3.1.41, 2.3.1.85, 2.3.1.86} -> {1.1.1.100, 2.3.1.85, 2.3.1.86} -> {2.3.1.85, 2.3.1.86, 4.2.1.59} -> 1.3.1.9 -> {2.3.1.179, 2.3.1.41, 2.3.1.85, 2.3.1.86} -> {1.1.1.100, 2.3.1.85, 2.3.1.86} -> {2.3.1.85, 2.3.1.86, 4.2.1.59} -> 1.3.1.9 -> {2.3.1.179, 2.3.1.41, 2.3.1.85, 2.3.1.86} -> {1.1.1.100, 2.3.1.85, 2.3.1.86} -> {2.3.1.85, 2.3.1.86, 4.2.1.59} -> 1.3.1.9 -> {2.3.1.179, 2.3.1.41, 2.3.1.85, 2.3.1.86} -> {1.1.1.100, 2.3.1.85, 2.3.1.86} -> {2.3.1.85, 2.3.1.86, 4.2.1.59} -> 1.3.1.9 -> {2.3.1.179, 2.3.1.199, 2.3.1.41} -> 1.1.1.100 -> ? -> 1.3.1.9
path_sdc00061.kgml:
path_sdc00061.kgml: Found a trail of span 19 containing skipped vertices
path_sdc00061.kgml: 153 -> 147 -> 262 -> 142 -> 268 -> 51 -> 63 -> 130 -> 270 -> 23 -> 62 -> 119 -> 276 -> 22 -> 61 -> 108 -> 278 -> 21 -> 293 -> 278 -> 108
path_sdc00061.kgml: R00742 -> R01626 -> R10707 -> R04533 -> R04428 -> R04429 -> R04952 -> R04953 -> R04954 -> R04955 -> R04957 -> R04536 -> R04537 -> R04958 -> R04960 -> R04534 -> R04535 -> R04961 -> R07639 -> R04535 -> R04534
path_sdc00061.kgml: {sdc:SDSE_1892, sdc:SDSE_1893, sdc:SDSE_1894, sdc:SDSE_1896} -> sdc:SDSE_1899 -> sdc:SDSE_1902 -> {sdc:SDSE_0499, sdc:SDSE_1898} -> sdc:SDSE_1895 -> {sdc:SDSE_1749, sdc:SDSE_1900} -> sdc:SDSE_1897 -> {sdc:SDSE_0499, sdc:SDSE_1898} -> sdc:SDSE_1895 -> {sdc:SDSE_1749, sdc:SDSE_1900} -> sdc:SDSE_1897 -> {sdc:SDSE_0499, sdc:SDSE_1898} -> sdc:SDSE_1895 -> {sdc:SDSE_1749, sdc:SDSE_1900} -> sdc:SDSE_1897 -> {sdc:SDSE_0499, sdc:SDSE_1898} -> sdc:SDSE_1895 -> {sdc:SDSE_1749, sdc:SDSE_1900} -> sdc:SDSE_1904 -> sdc:SDSE_1895 -> {sdc:SDSE_0499, sdc:SDSE_1898}
path_sdc00061.kgml: 6.4.1.2 -> {2.3.1.39, 2.3.1.85, 2.3.1.86} -> 2.3.1.180 -> {1.1.1.100, 2.3.1.85, 2.3.1.86} -> {2.3.1.85, 2.3.1.86, 4.2.1.59} -> 1.3.1.9 -> {2.3.1.179, 2.3.1.41, 2.3.1.85, 2.3.1.86} -> {1.1.1.100, 2.3.1.85, 2.3.1.86} -> {2.3.1.85, 2.3.1.86, 4.2.1.59} -> 1.3.1.9 -> {2.3.1.179, 2.3.1.41, 2.3.1.85, 2.3.1.86} -> {1.1.1.100, 2.3.1.85, 2.3.1.86} -> {2.3.1.85, 2.3.1.86, 4.2.1.59} -> 1.3.1.9 -> {2.3.1.179, 2.3.1.41, 2.3.1.85, 2.3.1.86} -> {1.1.1.100, 2.3.1.85, 2.3.1.86} -> {2.3.1.85, 2.3.1.86, 4.2.1.59} -> 1.3.1.9 -> 5.3.3.14 -> {2.3.1.85, 2.3.1.86, 4.2.1.59} -> {1.1.1.100, 2.3.1.85, 2.3.1.86}
path_sdc00061.kgml: Skipped genes: sdc:SDSE_1901, sdc:SDSE_1903
path_sdc00061.kgml:
path_sdc00061.kgml: Found a trail of span 18 without skipping any vertex
path_sdc00061.kgml: 153 -> 147 -> 60 -> 97 -> 280 -> 20 -> 59 -> 86 -> 283 -> 19 -> 58 -> 75 -> 286 -> 18 -> 53 -> 54 -> 52 -> 257
path_sdc00061.kgml: R00742 -> R01626 -> R04963 -> R04964 -> R04965 -> R04724 -> R04726 -> R04566 -> R04568 -> R04966 -> R04968 -> R04543 -> R04544 -> R04969 -> R07762 -> R07763 -> R07764 -> R07765
path_sdc00061.kgml: {sdc:SDSE_1892, sdc:SDSE_1893, sdc:SDSE_1894, sdc:SDSE_1896} -> sdc:SDSE_1899 -> sdc:SDSE_1897 -> {sdc:SDSE_0499, sdc:SDSE_1898} -> sdc:SDSE_1895 -> {sdc:SDSE_1749, sdc:SDSE_1900} -> sdc:SDSE_1897 -> {sdc:SDSE_0499, sdc:SDSE_1898} -> sdc:SDSE_1895 -> {sdc:SDSE_1749, sdc:SDSE_1900} -> sdc:SDSE_1897 -> {sdc:SDSE_0499, sdc:SDSE_1898} -> sdc:SDSE_1895 -> {sdc:SDSE_1749, sdc:SDSE_1900} -> sdc:SDSE_1897 -> {sdc:SDSE_0499, sdc:SDSE_1898} -> sdc:SDSE_1895 -> {sdc:SDSE_1749, sdc:SDSE_1900}
path_sdc00061.kgml: 6.4.1.2 -> {2.3.1.39, 2.3.1.85, 2.3.1.86} -> {2.3.1.179, 2.3.1.41, 2.3.1.85, 2.3.1.86} -> {1.1.1.100, 2.3.1.85, 2.3.1.86} -> {2.3.1.85, 2.3.1.86, 4.2.1.59} -> 1.3.1.9 -> {2.3.1.179, 2.3.1.41, 2.3.1.85, 2.3.1.86} -> {1.1.1.100, 2.3.1.85, 2.3.1.86} -> {2.3.1.85, 2.3.1.86, 4.2.1.59} -> 1.3.1.9 -> {2.3.1.179, 2.3.1.41, 2.3.1.85, 2.3.1.86} -> {1.1.1.100, 2.3.1.85, 2.3.1.86} -> {2.3.1.85, 2.3.1.86, 4.2.1.59} -> 1.3.1.9 -> {2.3.1.179, 2.3.1.199, 2.3.1.41} -> 1.1.1.100 -> ? -> 1.3.1.9
path_sdc00061.kgml:
path_sdc00061.kgml: Found a trail of span 14 containing skipped vertices
path_sdc00061.kgml: 268 -> 142 -> 268 -> 51 -> 63 -> 130 -> 270 -> 23 -> 62 -> 119 -> 276 -> 22 -> 61 -> 108 -> 278
path_sdc00061.kgml: R04428 -> R04533 -> R04428 -> R04429 -> R04952 -> R04953 -> R04954 -> R04955 -> R04957 -> R04536 -> R04537 -> R04958 -> R04960 -> R04534 -> R04535
path_sdc00061.kgml: sdc:SDSE_1895 -> {sdc:SDSE_0499, sdc:SDSE_1898} -> sdc:SDSE_1895 -> {sdc:SDSE_1749, sdc:SDSE_1900} -> sdc:SDSE_1897 -> {sdc:SDSE_0499, sdc:SDSE_1898} -> sdc:SDSE_1895 -> {sdc:SDSE_1749, sdc:SDSE_1900} -> sdc:SDSE_1897 -> {sdc:SDSE_0499, sdc:SDSE_1898} -> sdc:SDSE_1895 -> {sdc:SDSE_1749, sdc:SDSE_1900} -> sdc:SDSE_1897 -> {sdc:SDSE_0499, sdc:SDSE_1898} -> sdc:SDSE_1895
path_sdc00061.kgml: {2.3.1.85, 2.3.1.86, 4.2.1.59} -> {1.1.1.100, 2.3.1.85, 2.3.1.86} -> {2.3.1.85, 2.3.1.86, 4.2.1.59} -> 1.3.1.9 -> {2.3.1.179, 2.3.1.41, 2.3.1.85, 2.3.1.86} -> {1.1.1.100, 2.3.1.85, 2.3.1.86} -> {2.3.1.85, 2.3.1.86, 4.2.1.59} -> 1.3.1.9 -> {2.3.1.179, 2.3.1.41, 2.3.1.85, 2.3.1.86} -> {1.1.1.100, 2.3.1.85, 2.3.1.86} -> {2.3.1.85, 2.3.1.86, 4.2.1.59} -> 1.3.1.9 -> {2.3.1.179, 2.3.1.41, 2.3.1.85, 2.3.1.86} -> {1.1.1.100, 2.3.1.85, 2.3.1.86} -> {2.3.1.85, 2.3.1.86, 4.2.1.59}
path_sdc00061.kgml: Skipped genes: sdc:SDSE_1896, sdc:SDSE_1899
path_sdc00061.kgml:
path_sdc00061.kgml: Found a trail of span 14 without skipping any vertex
path_sdc00061.kgml: 153 -> 147 -> 59 -> 86 -> 283 -> 19 -> 58 -> 75 -> 286 -> 18 -> 53 -> 54 -> 52 -> 257
path_sdc00061.kgml: R00742 -> R01626 -> R04726 -> R04566 -> R04568 -> R04966 -> R04968 -> R04543 -> R04544 -> R04969 -> R07762 -> R07763 -> R07764 -> R07765
path_sdc00061.kgml: {sdc:SDSE_1892, sdc:SDSE_1893, sdc:SDSE_1894, sdc:SDSE_1896} -> sdc:SDSE_1899 -> sdc:SDSE_1897 -> {sdc:SDSE_0499, sdc:SDSE_1898} -> sdc:SDSE_1895 -> {sdc:SDSE_1749, sdc:SDSE_1900} -> sdc:SDSE_1897 -> {sdc:SDSE_0499, sdc:SDSE_1898} -> sdc:SDSE_1895 -> {sdc:SDSE_1749, sdc:SDSE_1900} -> sdc:SDSE_1897 -> {sdc:SDSE_0499, sdc:SDSE_1898} -> sdc:SDSE_1895 -> {sdc:SDSE_1749, sdc:SDSE_1900}
path_sdc00061.kgml: 6.4.1.2 -> {2.3.1.39, 2.3.1.85, 2.3.1.86} -> {2.3.1.179, 2.3.1.41, 2.3.1.85, 2.3.1.86} -> {1.1.1.100, 2.3.1.85, 2.3.1.86} -> {2.3.1.85, 2.3.1.86, 4.2.1.59} -> 1.3.1.9 -> {2.3.1.179, 2.3.1.41, 2.3.1.85, 2.3.1.86} -> {1.1.1.100, 2.3.1.85, 2.3.1.86} -> {2.3.1.85, 2.3.1.86, 4.2.1.59} -> 1.3.1.9 -> {2.3.1.179, 2.3.1.199, 2.3.1.41} -> 1.1.1.100 -> ? -> 1.3.1.9
path_sdc00061.kgml:
path_sdc00061.kgml: Found a trail of span 14 containing skipped vertices
path_sdc00061.kgml: 153 -> 147 -> 262 -> 142 -> 268 -> 51 -> 63 -> 130 -> 270 -> 23 -> 62 -> 119 -> 276 -> 22 -> 276 -> 119
path_sdc00061.kgml: R00742 -> R01626 -> R10707 -> R04533 -> R04428 -> R04429 -> R04952 -> R04953 -> R04954 -> R04955 -> R04957 -> R04536 -> R04537 -> R04958 -> R04537 -> R04536
path_sdc00061.kgml: {sdc:SDSE_1892, sdc:SDSE_1893, sdc:SDSE_1894, sdc:SDSE_1896} -> sdc:SDSE_1899 -> sdc:SDSE_1902 -> {sdc:SDSE_0499, sdc:SDSE_1898} -> sdc:SDSE_1895 -> {sdc:SDSE_1749, sdc:SDSE_1900} -> sdc:SDSE_1897 -> {sdc:SDSE_0499, sdc:SDSE_1898} -> sdc:SDSE_1895 -> {sdc:SDSE_1749, sdc:SDSE_1900} -> sdc:SDSE_1897 -> {sdc:SDSE_0499, sdc:SDSE_1898} -> sdc:SDSE_1895 -> {sdc:SDSE_1749, sdc:SDSE_1900} -> sdc:SDSE_1895 -> {sdc:SDSE_0499, sdc:SDSE_1898}
path_sdc00061.kgml: 6.4.1.2 -> {2.3.1.39, 2.3.1.85, 2.3.1.86} -> 2.3.1.180 -> {1.1.1.100, 2.3.1.85, 2.3.1.86} -> {2.3.1.85, 2.3.1.86, 4.2.1.59} -> 1.3.1.9 -> {2.3.1.179, 2.3.1.41, 2.3.1.85, 2.3.1.86} -> {1.1.1.100, 2.3.1.85, 2.3.1.86} -> {2.3.1.85, 2.3.1.86, 4.2.1.59} -> 1.3.1.9 -> {2.3.1.179, 2.3.1.41, 2.3.1.85, 2.3.1.86} -> {1.1.1.100, 2.3.1.85, 2.3.1.86} -> {2.3.1.85, 2.3.1.86, 4.2.1.59} -> 1.3.1.9 -> {2.3.1.85, 2.3.1.86, 4.2.1.59} -> {1.1.1.100, 2.3.1.85, 2.3.1.86}
path_sdc00061.kgml: Skipped genes: sdc:SDSE_1901
path_sdc00061.kgml:
path_sdc00061.kgml: Found a trail of span 10 containing skipped vertices
path_sdc00061.kgml: 270 -> 130 -> 270 -> 23 -> 62 -> 119 -> 276 -> 22 -> 61 -> 108 -> 278
path_sdc00061.kgml: R04954 -> R04953 -> R04954 -> R04955 -> R04957 -> R04536 -> R04537 -> R04958 -> R04960 -> R04534 -> R04535
path_sdc00061.kgml: sdc:SDSE_1895 -> {sdc:SDSE_0499, sdc:SDSE_1898} -> sdc:SDSE_1895 -> {sdc:SDSE_1749, sdc:SDSE_1900} -> sdc:SDSE_1897 -> {sdc:SDSE_0499, sdc:SDSE_1898} -> sdc:SDSE_1895 -> {sdc:SDSE_1749, sdc:SDSE_1900} -> sdc:SDSE_1897 -> {sdc:SDSE_0499, sdc:SDSE_1898} -> sdc:SDSE_1895
path_sdc00061.kgml: {2.3.1.85, 2.3.1.86, 4.2.1.59} -> {1.1.1.100, 2.3.1.85, 2.3.1.86} -> {2.3.1.85, 2.3.1.86, 4.2.1.59} -> 1.3.1.9 -> {2.3.1.179, 2.3.1.41, 2.3.1.85, 2.3.1.86} -> {1.1.1.100, 2.3.1.85, 2.3.1.86} -> {2.3.1.85, 2.3.1.86, 4.2.1.59} -> 1.3.1.9 -> {2.3.1.179, 2.3.1.41, 2.3.1.85, 2.3.1.86} -> {1.1.1.100, 2.3.1.85, 2.3.1.86} -> {2.3.1.85, 2.3.1.86, 4.2.1.59}
path_sdc00061.kgml: Skipped genes: sdc:SDSE_1896, sdc:SDSE_1899
path_sdc00061.kgml:
path_sdc00061.kgml: Found a trail of span 10 without skipping any vertex
path_sdc00061.kgml: 153 -> 147 -> 58 -> 75 -> 286 -> 18 -> 53 -> 54 -> 52 -> 257
path_sdc00061.kgml: R00742 -> R01626 -> R04968 -> R04543 -> R04544 -> R04969 -> R07762 -> R07763 -> R07764 -> R07765
path_sdc00061.kgml: {sdc:SDSE_1892, sdc:SDSE_1893, sdc:SDSE_1894, sdc:SDSE_1896} -> sdc:SDSE_1899 -> sdc:SDSE_1897 -> {sdc:SDSE_0499, sdc:SDSE_1898} -> sdc:SDSE_1895 -> {sdc:SDSE_1749, sdc:SDSE_1900} -> sdc:SDSE_1897 -> {sdc:SDSE_0499, sdc:SDSE_1898} -> sdc:SDSE_1895 -> {sdc:SDSE_1749, sdc:SDSE_1900}
path_sdc00061.kgml: 6.4.1.2 -> {2.3.1.39, 2.3.1.85, 2.3.1.86} -> {2.3.1.179, 2.3.1.41, 2.3.1.85, 2.3.1.86} -> {1.1.1.100, 2.3.1.85, 2.3.1.86} -> {2.3.1.85, 2.3.1.86, 4.2.1.59} -> 1.3.1.9 -> {2.3.1.179, 2.3.1.199, 2.3.1.41} -> 1.1.1.100 -> ? -> 1.3.1.9
path_sdc00061.kgml:
path_sdc00061.kgml: Found a trail of span 10 containing skipped vertices
path_sdc00061.kgml: 153 -> 147 -> 262 -> 142 -> 268 -> 51 -> 63 -> 130 -> 270 -> 23 -> 270
path_sdc00061.kgml: R00742 -> R01626 -> R10707 -> R04533 -> R04428 -> R04429 -> R04952 -> R04953 -> R04954 -> R04955 -> R04954
path_sdc00061.kgml: {sdc:SDSE_1892, sdc:SDSE_1893, sdc:SDSE_1894, sdc:SDSE_1896} -> sdc:SDSE_1899 -> sdc:SDSE_1902 -> {sdc:SDSE_0499, sdc:SDSE_1898} -> sdc:SDSE_1895 -> {sdc:SDSE_1749, sdc:SDSE_1900} -> sdc:SDSE_1897 -> {sdc:SDSE_0499, sdc:SDSE_1898} -> sdc:SDSE_1895 -> {sdc:SDSE_1749, sdc:SDSE_1900} -> sdc:SDSE_1895
path_sdc00061.kgml: 6.4.1.2 -> {2.3.1.39, 2.3.1.85, 2.3.1.86} -> 2.3.1.180 -> {1.1.1.100, 2.3.1.85, 2.3.1.86} -> {2.3.1.85, 2.3.1.86, 4.2.1.59} -> 1.3.1.9 -> {2.3.1.179, 2.3.1.41, 2.3.1.85, 2.3.1.86} -> {1.1.1.100, 2.3.1.85, 2.3.1.86} -> {2.3.1.85, 2.3.1.86, 4.2.1.59} -> 1.3.1.9 -> {2.3.1.85, 2.3.1.86, 4.2.1.59}
path_sdc00061.kgml: Skipped genes: sdc:SDSE_1901
path_sdc00061.kgml:
path_sdc00061.kgml: Found a trail of span 6 without skipping any vertex
path_sdc00061.kgml: 153 -> 147 -> 53 -> 54 -> 52 -> 257
path_sdc00061.kgml: R00742 -> R01626 -> R07762 -> R07763 -> R07764 -> R07765
path_sdc00061.kgml: {sdc:SDSE_1892, sdc:SDSE_1893, sdc:SDSE_1894, sdc:SDSE_1896} -> sdc:SDSE_1899 -> sdc:SDSE_1897 -> {sdc:SDSE_0499, sdc:SDSE_1898} -> sdc:SDSE_1895 -> {sdc:SDSE_1749, sdc:SDSE_1900}
path_sdc00061.kgml: 6.4.1.2 -> {2.3.1.39, 2.3.1.85, 2.3.1.86} -> {2.3.1.179, 2.3.1.199, 2.3.1.41} -> 1.1.1.100 -> ? -> 1.3.1.9
path_sdc00061.kgml:
path_sdc00061.kgml: --- 30.04 seconds ---

path_sdc00072.kgml: Synthesis and degradation of ketone bodies
path_sdc00072.kgml: Initialization took 0.13 seconds
path_sdc00072.kgml: (not found)
path_sdc00072.kgml: --- 0.17 seconds ---

path_sdc00130.kgml: Ubiquinone and other terpenoid-quinone biosynthesis
path_sdc00130.kgml: Initialization took 0.08 seconds
path_sdc00130.kgml: (not found)
path_sdc00130.kgml: --- 0.13 seconds ---

path_sdc00190.kgml: Oxidative phosphorylation
path_sdc00190.kgml: Initialization took 0.29 seconds
path_sdc00190.kgml: (not found)
path_sdc00190.kgml: --- 0.34 seconds ---

path_sdc00220.kgml: Arginine biosynthesis
path_sdc00220.kgml: Initialization took 0.13 seconds
path_sdc00220.kgml:
path_sdc00220.kgml: Found a trail of span 3 containing skipped vertices
path_sdc00220.kgml: 42 -> 44 -> 59
path_sdc00220.kgml: R00150 -> R01398 -> R00552
path_sdc00220.kgml: sdc:SDSE_1646 -> sdc:SDSE_1651 -> sdc:SDSE_1653
path_sdc00220.kgml: 2.7.2.2 -> 2.1.3.3 -> 3.5.3.6
path_sdc00220.kgml: Skipped genes: sdc:SDSE_1650, sdc:SDSE_1649, sdc:SDSE_1652
path_sdc00220.kgml:
path_sdc00220.kgml: --- 0.22 seconds ---

path_sdc00230.kgml: Purine metabolism
path_sdc00230.kgml: Initialization took 5.35 seconds
path_sdc00230.kgml:
path_sdc00230.kgml: Found a trail of span 11 containing skipped vertices
path_sdc00230.kgml: 160 -> 162 -> 163 -> 260 -> 164 -> 427 -> 428 -> 167 -> 166 -> 165 -> 169
path_sdc00230.kgml: R01072 -> R04144 -> R04325 -> R04463 -> R04208 -> R07404 -> R07405 -> R04591 -> R04559 -> R04560 -> R01127
path_sdc00230.kgml: sdc:SDSE_0048 -> sdc:SDSE_0054 -> sdc:SDSE_0050 -> sdc:SDSE_0047 -> sdc:SDSE_0049 -> sdc:SDSE_0056 -> sdc:SDSE_0055 -> sdc:SDSE_0046 -> sdc:SDSE_0058 -> sdc:SDSE_0052 -> sdc:SDSE_0052
path_sdc00230.kgml: 2.4.2.14 -> 6.3.4.13 -> 2.1.2.2 -> 6.3.5.3 -> 6.3.3.1 -> 6.3.4.18 -> 5.4.99.18 -> 6.3.2.6 -> 4.3.2.2 -> 2.1.2.3 -> 3.5.4.10
path_sdc00230.kgml: Skipped genes: sdc:SDSE_0057, sdc:SDSE_0051
path_sdc00230.kgml:
path_sdc00230.kgml: Found a trail of span 9 containing skipped vertices
path_sdc00230.kgml: 160 -> 162 -> 163 -> 260 -> 164 -> 427 -> 428 -> 167 -> 166 -> 167
path_sdc00230.kgml: R01072 -> R04144 -> R04325 -> R04463 -> R04208 -> R07404 -> R07405 -> R04591 -> R04559 -> R04591
path_sdc00230.kgml: sdc:SDSE_0048 -> sdc:SDSE_0054 -> sdc:SDSE_0050 -> sdc:SDSE_0047 -> sdc:SDSE_0049 -> sdc:SDSE_0056 -> sdc:SDSE_0055 -> sdc:SDSE_0046 -> sdc:SDSE_0058 -> sdc:SDSE_0046
path_sdc00230.kgml: 2.4.2.14 -> 6.3.4.13 -> 2.1.2.2 -> 6.3.5.3 -> 6.3.3.1 -> 6.3.4.18 -> 5.4.99.18 -> 6.3.2.6 -> 4.3.2.2 -> 6.3.2.6
path_sdc00230.kgml: Skipped genes: sdc:SDSE_0057, sdc:SDSE_0051, sdc:SDSE_0052
path_sdc00230.kgml:
path_sdc00230.kgml: Found a trail of span 2 without skipping any vertex
path_sdc00230.kgml: 243 -> 221
path_sdc00230.kgml: R02147 -> R01969
path_sdc00230.kgml: {sdc:SDSE_1162, sdc:SDSE_1163} -> {sdc:SDSE_1162, sdc:SDSE_1163}
path_sdc00230.kgml: {2.4.2.1, 2.4.2.15} -> {2.4.2.1, 2.4.2.4}
path_sdc00230.kgml:
path_sdc00230.kgml: Found a trail of span 2 containing skipped vertices
path_sdc00230.kgml: 301 -> 247
path_sdc00230.kgml: R01858 -> R00376
path_sdc00230.kgml: sdc:SDSE_1130 -> {sdc:SDSE_0002, sdc:SDSE_0255, sdc:SDSE_0469, sdc:SDSE_1132, sdc:SDSE_1455, sdc:SDSE_1490, sdc:SDSE_2001, sdc:SDSE_2097}
path_sdc00230.kgml: 2.7.1.40 -> 2.7.7.7
path_sdc00230.kgml: Skipped genes: sdc:SDSE_1131
path_sdc00230.kgml:
path_sdc00230.kgml: Found a trail of span 2 without skipping any vertex
path_sdc00230.kgml: 286 -> 211
path_sdc00230.kgml: R02557 -> R01561
path_sdc00230.kgml: {sdc:SDSE_1162, sdc:SDSE_1163} -> {sdc:SDSE_1162, sdc:SDSE_1163}
path_sdc00230.kgml: 2.4.2.1 -> 2.4.2.1
path_sdc00230.kgml:
path_sdc00230.kgml: Found a trail of span 2 without skipping any vertex
path_sdc00230.kgml: 285 -> 204
path_sdc00230.kgml: R01229 -> R01134
path_sdc00230.kgml: sdc:SDSE_0932 -> sdc:SDSE_0931
path_sdc00230.kgml: {2.4.2.22, 2.4.2.7, 2.4.2.8} -> 1.7.1.7
path_sdc00230.kgml:
path_sdc00230.kgml: Found a trail of span 2 containing skipped vertices
path_sdc00230.kgml: 312 -> 175
path_sdc00230.kgml: R01138 -> R00375
path_sdc00230.kgml: sdc:SDSE_1130 -> {sdc:SDSE_0002, sdc:SDSE_0255, sdc:SDSE_0469, sdc:SDSE_1132, sdc:SDSE_1455, sdc:SDSE_1490, sdc:SDSE_2001, sdc:SDSE_2097}
path_sdc00230.kgml: 2.7.1.40 -> 2.7.7.7
path_sdc00230.kgml: Skipped genes: sdc:SDSE_1131
path_sdc00230.kgml:
path_sdc00230.kgml: Found a trail of span 2 without skipping any vertex
path_sdc00230.kgml: 192 -> 214
path_sdc00230.kgml: R02748 -> R01863
path_sdc00230.kgml: {sdc:SDSE_1162, sdc:SDSE_1163} -> {sdc:SDSE_1162, sdc:SDSE_1163}
path_sdc00230.kgml: {2.4.2.1, 2.4.2.4} -> {2.4.2.1, 2.4.2.15}
path_sdc00230.kgml:
path_sdc00230.kgml: --- 9.44 seconds ---

path_sdc00240.kgml: Pyrimidine metabolism
path_sdc00240.kgml: Initialization took 3.14 seconds
path_sdc00240.kgml:
path_sdc00240.kgml: Found a trail of span 2 without skipping any vertex
path_sdc00240.kgml: 91 -> 97
path_sdc00240.kgml: R00575 -> R01397
path_sdc00240.kgml: {sdc:SDSE_0835, sdc:SDSE_0836} -> sdc:SDSE_0834
path_sdc00240.kgml: 6.3.5.5 -> 2.1.3.2
path_sdc00240.kgml:
path_sdc00240.kgml: Found a trail of span 2 without skipping any vertex
path_sdc00240.kgml: 101 -> 178
path_sdc00240.kgml: R01870 -> R00965
path_sdc00240.kgml: sdc:SDSE_1157 -> sdc:SDSE_1158
path_sdc00240.kgml: 2.4.2.10 -> 4.1.1.23
path_sdc00240.kgml:
path_sdc00240.kgml: Found a trail of span 2 without skipping any vertex
path_sdc00240.kgml: 107 -> 121
path_sdc00240.kgml: {R00571, R00573} -> R00442
path_sdc00240.kgml: sdc:SDSE_0341 -> {sdc:SDSE_0099, sdc:SDSE_0132, sdc:SDSE_0133, sdc:SDSE_0340, sdc:SDSE_1791}
path_sdc00240.kgml: {6.3.4.2, 6.3.4.2} -> {2.7.7.48, 2.7.7.6}
path_sdc00240.kgml:
path_sdc00240.kgml: Found a trail of span 2 containing skipped vertices
path_sdc00240.kgml: 131 -> 129
path_sdc00240.kgml: R02296 -> R01878
path_sdc00240.kgml: sdc:SDSE_1083 -> sdc:SDSE_1081
path_sdc00240.kgml: 2.4.2.2 -> 3.5.4.5
path_sdc00240.kgml: Skipped genes: sdc:SDSE_1082
path_sdc00240.kgml:
path_sdc00240.kgml: Found a trail of span 2 containing skipped vertices
path_sdc00240.kgml: 152 -> 153
path_sdc00240.kgml: R02485 -> R02484
path_sdc00240.kgml: sdc:SDSE_1081 -> sdc:SDSE_1083
path_sdc00240.kgml: 3.5.4.5 -> {2.4.2.1, 2.4.2.2, 2.4.2.3, 2.4.2.4}
path_sdc00240.kgml: Skipped genes: sdc:SDSE_1082
path_sdc00240.kgml:
path_sdc00240.kgml: --- 3.78 seconds ---

path_sdc00250.kgml: Alanine, aspartate and glutamate metabolism
path_sdc00250.kgml: Initialization took 0.53 seconds
path_sdc00250.kgml: (not found)
path_sdc00250.kgml: --- 0.58 seconds ---

path_sdc00260.kgml: Glycine, serine and threonine metabolism
path_sdc00260.kgml: Initialization took 0.74 seconds
path_sdc00260.kgml:
path_sdc00260.kgml: Found a trail of span 2 without skipping any vertex
path_sdc00260.kgml: 103 -> 99
path_sdc00260.kgml: {R01773, R01775} -> R01771
path_sdc00260.kgml: sdc:SDSE_0894 -> sdc:SDSE_0895
path_sdc00260.kgml: {1.1.1.3, 1.1.1.3} -> 2.7.1.39
path_sdc00260.kgml:
path_sdc00260.kgml: --- 0.83 seconds ---

path_sdc00261.kgml: Monobactam biosynthesis
path_sdc00261.kgml: Initialization took 0.05 seconds
path_sdc00261.kgml: (not found)
path_sdc00261.kgml: --- 0.09 seconds ---

path_sdc00270.kgml: Cysteine and methionine metabolism
path_sdc00270.kgml: Initialization took 1.23 seconds
path_sdc00270.kgml: (not found)
path_sdc00270.kgml: --- 1.28 seconds ---

path_sdc00280.kgml: Valine, leucine and isoleucine degradation
path_sdc00280.kgml: Initialization took 0.14 seconds
path_sdc00280.kgml: (not found)
path_sdc00280.kgml: --- 0.19 seconds ---

path_sdc00281.kgml: Geraniol degradation
path_sdc00281.kgml: Initialization took 0.06 seconds
path_sdc00281.kgml: (not found)
path_sdc00281.kgml: --- 0.10 seconds ---

path_sdc00290.kgml: Valine, leucine and isoleucine biosynthesis
path_sdc00290.kgml: Initialization took 0.05 seconds
path_sdc00290.kgml: (not found)
path_sdc00290.kgml: --- 0.09 seconds ---

path_sdc00300.kgml: Lysine biosynthesis
path_sdc00300.kgml: Initialization took 0.13 seconds
path_sdc00300.kgml: (not found)
path_sdc00300.kgml: --- 0.18 seconds ---

path_sdc00310.kgml: Lysine degradation
path_sdc00310.kgml: Initialization took 0.14 seconds
path_sdc00310.kgml:
path_sdc00310.kgml: Found a trail of span 2 without skipping any vertex
path_sdc00310.kgml: 175 -> 56
path_sdc00310.kgml: R01365 -> R00238
path_sdc00310.kgml: {sdc:SDSE_1796, sdc:SDSE_1797} -> {sdc:SDSE_0591, sdc:SDSE_1795}
path_sdc00310.kgml: 2.8.3.9 -> 2.3.1.9
path_sdc00310.kgml:
path_sdc00310.kgml: --- 0.23 seconds ---

path_sdc00330.kgml: Arginine and proline metabolism
path_sdc00330.kgml: Initialization took 0.13 seconds
path_sdc00330.kgml:
path_sdc00330.kgml: Found a trail of span 2 without skipping any vertex
path_sdc00330.kgml: 216 -> 217
path_sdc00330.kgml: R00239 -> R03313
path_sdc00330.kgml: sdc:SDSE_1827 -> sdc:SDSE_1826
path_sdc00330.kgml: 2.7.2.11 -> 1.2.1.41
path_sdc00330.kgml:
path_sdc00330.kgml: --- 0.23 seconds ---

path_sdc00332.kgml: Carbapenem biosynthesis
path_sdc00332.kgml: Initialization took 0.05 seconds
path_sdc00332.kgml:
path_sdc00332.kgml: Found a trail of span 2 without skipping any vertex
path_sdc00332.kgml: 5 -> 8
path_sdc00332.kgml: R00239 -> R03313
path_sdc00332.kgml: sdc:SDSE_1827 -> sdc:SDSE_1826
path_sdc00332.kgml: 2.7.2.11 -> 1.2.1.41
path_sdc00332.kgml:
path_sdc00332.kgml: --- 0.13 seconds ---

path_sdc00340.kgml: Histidine metabolism
path_sdc00340.kgml: Initialization took 0.08 seconds
path_sdc00340.kgml: (not found)
path_sdc00340.kgml: --- 0.13 seconds ---

path_sdc00350.kgml: Tyrosine metabolism
path_sdc00350.kgml: Initialization took 0.08 seconds
path_sdc00350.kgml: (not found)
path_sdc00350.kgml: --- 0.13 seconds ---

path_sdc00362.kgml: Benzoate degradation
path_sdc00362.kgml: Initialization took 0.18 seconds
path_sdc00362.kgml:
path_sdc00362.kgml: Found a trail of span 2 without skipping any vertex
path_sdc00362.kgml: 238 -> 90
path_sdc00362.kgml: R05305 -> R05586
path_sdc00362.kgml: sdc:SDSE_1752 -> {sdc:SDSE_1750, sdc:SDSE_1751}
path_sdc00362.kgml: {1.1.1.259, 1.1.1.35} -> 2.3.1.16
path_sdc00362.kgml:
path_sdc00362.kgml: --- 0.28 seconds ---

path_sdc00380.kgml: Tryptophan metabolism
path_sdc00380.kgml: Initialization took 0.08 seconds
path_sdc00380.kgml: (not found)
path_sdc00380.kgml: --- 0.13 seconds ---

path_sdc00400.kgml: Phenylalanine, tyrosine and tryptophan biosynthesis
path_sdc00400.kgml: Initialization took 0.23 seconds
path_sdc00400.kgml:
path_sdc00400.kgml: Found a trail of span 2 without skipping any vertex
path_sdc00400.kgml: 75 -> 74
path_sdc00400.kgml: R02412 -> R03460
path_sdc00400.kgml: sdc:SDSE_1430 -> sdc:SDSE_1431
path_sdc00400.kgml: 2.7.1.71 -> 2.5.1.19
path_sdc00400.kgml:
path_sdc00400.kgml: Found a trail of span 2 without skipping any vertex
path_sdc00400.kgml: 10 -> 79
path_sdc00400.kgml: R01826 -> R03083
path_sdc00400.kgml: sdc:SDSE_1721 -> sdc:SDSE_1722
path_sdc00400.kgml: 2.5.1.54 -> 4.2.3.4
path_sdc00400.kgml:
path_sdc00400.kgml: --- 0.37 seconds ---

path_sdc00430.kgml: Taurine and hypotaurine metabolism
path_sdc00430.kgml: Initialization took 0.08 seconds
path_sdc00430.kgml: (not found)
path_sdc00430.kgml: --- 0.12 seconds ---

path_sdc00440.kgml: Phosphonate and phosphinate metabolism
path_sdc00440.kgml: Initialization took 0.05 seconds
path_sdc00440.kgml: (not found)
path_sdc00440.kgml: --- 0.09 seconds ---

path_sdc00450.kgml: Selenocompound metabolism
path_sdc00450.kgml: Initialization took 0.08 seconds
path_sdc00450.kgml: (not found)
path_sdc00450.kgml: --- 0.13 seconds ---

path_sdc00460.kgml: Cyanoamino acid metabolism
path_sdc00460.kgml: Initialization took 0.08 seconds
path_sdc00460.kgml: (not found)
path_sdc00460.kgml: --- 0.13 seconds ---

path_sdc00471.kgml: D-Glutamine and D-glutamate metabolism
path_sdc00471.kgml: Initialization took 0.08 seconds
path_sdc00471.kgml: (not found)
path_sdc00471.kgml: --- 0.12 seconds ---

path_sdc00473.kgml: D-Alanine metabolism
path_sdc00473.kgml: Initialization took 0.08 seconds
path_sdc00473.kgml: (not found)
path_sdc00473.kgml: --- 0.12 seconds ---

path_sdc00480.kgml: Glutathione metabolism
path_sdc00480.kgml: Initialization took 0.08 seconds
path_sdc00480.kgml: (not found)
path_sdc00480.kgml: --- 0.13 seconds ---

path_sdc00500.kgml: Starch and sucrose metabolism
path_sdc00500.kgml: Initialization took 1.69 seconds
path_sdc00500.kgml:
path_sdc00500.kgml: Found a trail of span 2 without skipping any vertex
path_sdc00500.kgml: 148 -> 198
path_sdc00500.kgml: R04111 -> R10486
path_sdc00500.kgml: sdc:SDSE_0228 -> sdc:SDSE_0229
path_sdc00500.kgml: 2.7.1.208 -> 3.1.3.90
path_sdc00500.kgml:
path_sdc00500.kgml: Found a trail of span 2 without skipping any vertex
path_sdc00500.kgml: 147 -> 125
path_sdc00500.kgml: R02780 -> R00837
path_sdc00500.kgml: {sdc:SDSE_0228, sdc:SDSE_2169} -> sdc:SDSE_2168
path_sdc00500.kgml: 2.7.1.201 -> {3.2.1.122, 3.2.1.93}
path_sdc00500.kgml:
path_sdc00500.kgml: --- 2.05 seconds ---

path_sdc00511.kgml: Other glycan degradation
path_sdc00511.kgml: Initialization took 0.04 seconds
path_sdc00511.kgml: (not found)
path_sdc00511.kgml: --- 0.09 seconds ---

path_sdc00520.kgml: Amino sugar and nucleotide sugar metabolism
path_sdc00520.kgml: Initialization took 1.79 seconds
path_sdc00520.kgml:
path_sdc00520.kgml: Found a trail of span 2 without skipping any vertex
path_sdc00520.kgml: 80 -> 193
path_sdc00520.kgml: R03920 -> R01819
path_sdc00520.kgml: sdc:SDSE_1951 -> sdc:SDSE_1950
path_sdc00520.kgml: {2.7.1.1, 2.7.1.4} -> 5.3.1.8
path_sdc00520.kgml:
path_sdc00520.kgml: --- 1.91 seconds ---

path_sdc00521.kgml: Streptomycin biosynthesis
path_sdc00521.kgml: Initialization took 0.12 seconds
path_sdc00521.kgml:
path_sdc00521.kgml: Found a trail of span 3 without skipping any vertex
path_sdc00521.kgml: 44 -> 43 -> 42
path_sdc00521.kgml: R02328 -> R06513 -> R06514
path_sdc00521.kgml: sdc:SDSE_1252 -> sdc:SDSE_1250 -> sdc:SDSE_1251
path_sdc00521.kgml: 2.7.7.24 -> 4.2.1.46 -> 5.1.3.13
path_sdc00521.kgml:
path_sdc00521.kgml: --- 0.19 seconds ---

path_sdc00523.kgml: Polyketide sugar unit biosynthesis
path_sdc00523.kgml: Initialization took 0.08 seconds
path_sdc00523.kgml:
path_sdc00523.kgml: Found a trail of span 3 without skipping any vertex
path_sdc00523.kgml: 27 -> 26 -> 63
path_sdc00523.kgml: R02328 -> R06513 -> R06514
path_sdc00523.kgml: sdc:SDSE_1252 -> sdc:SDSE_1250 -> sdc:SDSE_1251
path_sdc00523.kgml: 2.7.7.24 -> 4.2.1.46 -> 5.1.3.13
path_sdc00523.kgml:
path_sdc00523.kgml: --- 0.17 seconds ---

path_sdc00525.kgml: Acarbose and validamycin biosynthesis
path_sdc00525.kgml: Initialization took 0.05 seconds
path_sdc00525.kgml:
path_sdc00525.kgml: Found a trail of span 2 containing skipped vertices
path_sdc00525.kgml: 58 -> 59
path_sdc00525.kgml: R02328 -> R06513
path_sdc00525.kgml: sdc:SDSE_1252 -> sdc:SDSE_1250
path_sdc00525.kgml: 2.7.7.24 -> 4.2.1.46
path_sdc00525.kgml: Skipped genes: sdc:SDSE_1251
path_sdc00525.kgml:
path_sdc00525.kgml: --- 0.14 seconds ---

path_sdc00550.kgml: Peptidoglycan biosynthesis
path_sdc00550.kgml: Initialization took 1.33 seconds
path_sdc00550.kgml:
path_sdc00550.kgml: Found a trail of span 2 without skipping any vertex
path_sdc00550.kgml: 30 -> 23
path_sdc00550.kgml: R01150 -> R04617
path_sdc00550.kgml: sdc:SDSE_1571 -> sdc:SDSE_1570
path_sdc00550.kgml: 6.3.2.4 -> 6.3.2.10
path_sdc00550.kgml:
path_sdc00550.kgml: Found a trail of span 2 without skipping any vertex
path_sdc00550.kgml: 30 -> 29
path_sdc00550.kgml: R01150 -> R04573
path_sdc00550.kgml: sdc:SDSE_1571 -> sdc:SDSE_1570
path_sdc00550.kgml: 6.3.2.4 -> 6.3.2.10
path_sdc00550.kgml:
path_sdc00550.kgml: Found a trail of span 2 without skipping any vertex
path_sdc00550.kgml: 61 -> 53
path_sdc00550.kgml: R08779 -> R08780
path_sdc00550.kgml: {sdc:SDSE_0678, sdc:SDSE_0983, sdc:SDSE_0984} -> sdc:SDSE_0677
path_sdc00550.kgml: 2.3.2.10 -> ?
path_sdc00550.kgml:
path_sdc00550.kgml: --- 1.55 seconds ---

path_sdc00561.kgml: Glycerolipid metabolism
path_sdc00561.kgml: Initialization took 0.29 seconds
path_sdc00561.kgml:
path_sdc00561.kgml: Found a trail of span 2 without skipping any vertex
path_sdc00561.kgml: 41 -> 69
path_sdc00561.kgml: R10850 -> R05164
path_sdc00561.kgml: sdc:SDSE_0578 -> sdc:SDSE_0577
path_sdc00561.kgml: 2.4.1.337 -> 2.4.1.208
path_sdc00561.kgml:
path_sdc00561.kgml: --- 0.36 seconds ---

path_sdc00562.kgml: Inositol phosphate metabolism
path_sdc00562.kgml: Initialization took 0.08 seconds
path_sdc00562.kgml: (not found)
path_sdc00562.kgml: --- 0.12 seconds ---

path_sdc00564.kgml: Glycerophospholipid metabolism
path_sdc00564.kgml: Initialization took 0.28 seconds
path_sdc00564.kgml: (not found)
path_sdc00564.kgml: --- 0.32 seconds ---

path_sdc00590.kgml: Arachidonic acid metabolism
path_sdc00590.kgml: Initialization took 0.05 seconds
path_sdc00590.kgml: (not found)
path_sdc00590.kgml: --- 0.09 seconds ---

path_sdc00592.kgml: alpha-Linolenic acid metabolism
path_sdc00592.kgml: Initialization took 0.05 seconds
path_sdc00592.kgml: (not found)
path_sdc00592.kgml: --- 0.09 seconds ---

path_sdc00620.kgml: Pyruvate metabolism
path_sdc00620.kgml: Initialization took 1.73 seconds
path_sdc00620.kgml:
path_sdc00620.kgml: Found a trail of span 4 without skipping any vertex
path_sdc00620.kgml: 123 -> 55 -> 124 -> 125
path_sdc00620.kgml: R00014 -> R03270 -> R02569 -> R07618
path_sdc00620.kgml: {sdc:SDSE_1225, sdc:SDSE_1226} -> {sdc:SDSE_1225, sdc:SDSE_1226} -> sdc:SDSE_1224 -> sdc:SDSE_1222
path_sdc00620.kgml: {1.2.4.1, 2.2.1.6, 4.1.1.1} -> 1.2.4.1 -> 2.3.1.12 -> 1.8.1.4
path_sdc00620.kgml:
path_sdc00620.kgml: --- 2.00 seconds ---

path_sdc00622.kgml: Xylene degradation
path_sdc00622.kgml: Initialization took 0.05 seconds
path_sdc00622.kgml: (not found)
path_sdc00622.kgml: --- 0.09 seconds ---

path_sdc00625.kgml: Chloroalkane and chloroalkene degradation
path_sdc00625.kgml: Initialization took 0.05 seconds
path_sdc00625.kgml: (not found)
path_sdc00625.kgml: --- 0.09 seconds ---

path_sdc00626.kgml: Naphthalene degradation
path_sdc00626.kgml: Initialization took 0.05 seconds
path_sdc00626.kgml: (not found)
path_sdc00626.kgml: --- 0.09 seconds ---

path_sdc00627.kgml: Aminobenzoate degradation
path_sdc00627.kgml: Initialization took 0.08 seconds
path_sdc00627.kgml: (not found)
path_sdc00627.kgml: --- 0.12 seconds ---

path_sdc00630.kgml: Glyoxylate and dicarboxylate metabolism
path_sdc00630.kgml: Initialization took 0.18 seconds
path_sdc00630.kgml: (not found)
path_sdc00630.kgml: --- 0.21 seconds ---

path_sdc00640.kgml: Propanoate metabolism
path_sdc00640.kgml: Initialization took 0.43 seconds
path_sdc00640.kgml:
path_sdc00640.kgml: Found a trail of span 2 without skipping any vertex
path_sdc00640.kgml: 119 -> 128
path_sdc00640.kgml: R00238 -> R01359
path_sdc00640.kgml: {sdc:SDSE_0591, sdc:SDSE_1795} -> {sdc:SDSE_1796, sdc:SDSE_1797}
path_sdc00640.kgml: 2.3.1.9 -> 2.8.3.8
path_sdc00640.kgml:
path_sdc00640.kgml: --- 0.50 seconds ---

path_sdc00643.kgml: Styrene degradation
path_sdc00643.kgml: Initialization took 0.05 seconds
path_sdc00643.kgml: (not found)
path_sdc00643.kgml: --- 0.09 seconds ---

path_sdc00650.kgml: Butanoate metabolism
path_sdc00650.kgml: Initialization took 0.23 seconds
path_sdc00650.kgml: (not found)
path_sdc00650.kgml: --- 0.27 seconds ---

path_sdc00670.kgml: One carbon pool by folate
path_sdc00670.kgml: Initialization took 0.33 seconds
path_sdc00670.kgml:
path_sdc00670.kgml: Found a trail of span 4 without skipping any vertex
path_sdc00670.kgml: 25 -> 18 -> 21 -> 18 -> 49
path_sdc00670.kgml: R03189 -> R02287 -> R02302 -> R02287 -> R00943
path_sdc00670.kgml: sdc:SDSE_2157 -> sdc:SDSE_2157 -> sdc:SDSE_2158 -> sdc:SDSE_2157 -> {sdc:SDSE_1065, sdc:SDSE_2159}
path_sdc00670.kgml: 2.1.2.5 -> 2.1.2.5 -> 4.3.1.4 -> 2.1.2.5 -> 6.3.4.3
path_sdc00670.kgml:
path_sdc00670.kgml: Found a trail of span 4 without skipping any vertex
path_sdc00670.kgml: 68 -> 23 -> 24 -> 52
path_sdc00670.kgml: {R00937, R00940} -> {R00936, R00939} -> {R02235, R02236} -> R02101
path_sdc00670.kgml: sdc:SDSE_0882 -> sdc:SDSE_0882 -> sdc:SDSE_0882 -> sdc:SDSE_0881
path_sdc00670.kgml: {1.5.1.3, 1.5.1.3} -> {1.5.1.3, 1.5.1.3} -> {1.5.1.3, 1.5.1.3} -> 2.1.1.45
path_sdc00670.kgml:
path_sdc00670.kgml: Found a trail of span 3 containing skipped vertices
path_sdc00670.kgml: 20 -> 51 -> 50
path_sdc00670.kgml: R04326 -> R04560 -> R04325
path_sdc00670.kgml: sdc:SDSE_0050 -> sdc:SDSE_0052 -> sdc:SDSE_0050
path_sdc00670.kgml: 2.1.2.2 -> 2.1.2.3 -> 2.1.2.2
path_sdc00670.kgml: Skipped genes: sdc:SDSE_0051
path_sdc00670.kgml:
path_sdc00670.kgml: Found a trail of span 2 containing skipped vertices
path_sdc00670.kgml: 25 -> 49
path_sdc00670.kgml: R03189 -> R00943
path_sdc00670.kgml: sdc:SDSE_2157 -> {sdc:SDSE_1065, sdc:SDSE_2159}
path_sdc00670.kgml: 2.1.2.5 -> 6.3.4.3
path_sdc00670.kgml: Skipped genes: sdc:SDSE_2158
path_sdc00670.kgml:
path_sdc00670.kgml: --- 0.83 seconds ---

path_sdc00680.kgml: Methane metabolism
path_sdc00680.kgml: Initialization took 0.53 seconds
path_sdc00680.kgml: (not found)
path_sdc00680.kgml: --- 0.58 seconds ---

path_sdc00730.kgml: Thiamine metabolism
path_sdc00730.kgml: Initialization took 0.13 seconds
path_sdc00730.kgml:
path_sdc00730.kgml: Found a trail of span 3 containing skipped vertices
path_sdc00730.kgml: 66 -> 64 -> 114
path_sdc00730.kgml: R02135 -> R00619 -> R00615
path_sdc00730.kgml: sdc:SDSE_2034 -> sdc:SDSE_2032 -> sdc:SDSE_2034
path_sdc00730.kgml: {3.1.3.1, 3.1.3.100, 3.1.3.2} -> 2.7.6.2 -> 3.6.1.15
path_sdc00730.kgml: Skipped genes: sdc:SDSE_2033
path_sdc00730.kgml:
path_sdc00730.kgml: Found a trail of span 2 without skipping any vertex
path_sdc00730.kgml: 72 -> 71
path_sdc00730.kgml: R07460 -> R07461
path_sdc00730.kgml: {sdc:SDSE_0821, sdc:SDSE_0919} -> sdc:SDSE_0822
path_sdc00730.kgml: 2.8.1.7 -> {2.8.1.11, 2.8.1.4}
path_sdc00730.kgml:
path_sdc00730.kgml: --- 0.25 seconds ---

path_sdc00740.kgml: Riboflavin metabolism
path_sdc00740.kgml: Initialization took 0.08 seconds
path_sdc00740.kgml: (not found)
path_sdc00740.kgml: --- 0.11 seconds ---

path_sdc00750.kgml: Vitamin B6 metabolism
path_sdc00750.kgml: Initialization took 0.08 seconds
path_sdc00750.kgml: (not found)
path_sdc00750.kgml: --- 0.12 seconds ---

path_sdc00760.kgml: Nicotinate and nicotinamide metabolism
path_sdc00760.kgml: Initialization took 0.39 seconds
path_sdc00760.kgml: (not found)
path_sdc00760.kgml: --- 0.43 seconds ---

path_sdc00770.kgml: Pantothenate and CoA biosynthesis
path_sdc00770.kgml: Initialization took 0.18 seconds
path_sdc00770.kgml:
path_sdc00770.kgml: Found a trail of span 3 containing skipped vertices
path_sdc00770.kgml: 71 -> 70 -> 67
path_sdc00770.kgml: R03018 -> R04231 -> R03269
path_sdc00770.kgml: sdc:SDSE_1085 -> sdc:SDSE_1072 -> sdc:SDSE_1073
path_sdc00770.kgml: 2.7.1.33 -> 6.3.2.5 -> 4.1.1.36
path_sdc00770.kgml: Skipped genes: sdc:SDSE_1075, sdc:SDSE_1074
path_sdc00770.kgml:
path_sdc00770.kgml: Found a trail of span 2 containing skipped vertices
path_sdc00770.kgml: 69 -> 67
path_sdc00770.kgml: R04391 -> R03269
path_sdc00770.kgml: sdc:SDSE_1085 -> sdc:SDSE_1073
path_sdc00770.kgml: 2.7.1.33 -> 4.1.1.36
path_sdc00770.kgml: Skipped genes: sdc:SDSE_1075, sdc:SDSE_1074
path_sdc00770.kgml:
path_sdc00770.kgml: --- 0.28 seconds ---

path_sdc00780.kgml: Biotin metabolism
path_sdc00780.kgml: Initialization took 0.13 seconds
path_sdc00780.kgml:
path_sdc00780.kgml: Found a trail of span 3 containing skipped vertices
path_sdc00780.kgml: 95 -> 53 -> 56
path_sdc00780.kgml: R10115 -> R10116 -> R10117
path_sdc00780.kgml: sdc:SDSE_1897 -> {sdc:SDSE_0499, sdc:SDSE_1898} -> sdc:SDSE_1895
path_sdc00780.kgml: {2.3.1.179, 2.3.1.41} -> 1.1.1.100 -> 4.2.1.59
path_sdc00780.kgml: Skipped genes: sdc:SDSE_1896
path_sdc00780.kgml:
path_sdc00780.kgml: Found a trail of span 3 containing skipped vertices
path_sdc00780.kgml: 74 -> 67 -> 70
path_sdc00780.kgml: R10119 -> R10120 -> R10121
path_sdc00780.kgml: sdc:SDSE_1897 -> {sdc:SDSE_0499, sdc:SDSE_1898} -> sdc:SDSE_1895
path_sdc00780.kgml: {2.3.1.179, 2.3.1.41} -> 1.1.1.100 -> 4.2.1.59
path_sdc00780.kgml: Skipped genes: sdc:SDSE_1896
path_sdc00780.kgml:
path_sdc00780.kgml: --- 0.26 seconds ---

path_sdc00790.kgml: Folate biosynthesis
path_sdc00790.kgml: Initialization took 0.13 seconds
path_sdc00790.kgml:
path_sdc00790.kgml: Found a trail of span 5 containing skipped vertices
path_sdc00790.kgml: 171 -> 75 -> 74 -> 72 -> 83
path_sdc00790.kgml: R11073 -> R03504 -> R03503 -> R03067 -> R02237
path_sdc00790.kgml: sdc:SDSE_0899 -> sdc:SDSE_0899 -> sdc:SDSE_0900 -> sdc:SDSE_0898 -> {sdc:SDSE_0818, sdc:SDSE_0896}
path_sdc00790.kgml: 5.1.99.8 -> 4.1.2.25 -> 2.7.6.3 -> 2.5.1.15 -> {6.3.2.12, 6.3.2.17}
path_sdc00790.kgml: Skipped genes: sdc:SDSE_0897
path_sdc00790.kgml:
path_sdc00790.kgml: Found a trail of span 5 containing skipped vertices
path_sdc00790.kgml: 171 -> 75 -> 74 -> 72 -> 71
path_sdc00790.kgml: R11073 -> R03504 -> R03503 -> R03067 -> R02237
path_sdc00790.kgml: sdc:SDSE_0899 -> sdc:SDSE_0899 -> sdc:SDSE_0900 -> sdc:SDSE_0898 -> {sdc:SDSE_0818, sdc:SDSE_0896}
path_sdc00790.kgml: 5.1.99.8 -> 4.1.2.25 -> 2.7.6.3 -> 2.5.1.15 -> {6.3.2.12, 6.3.2.17}
path_sdc00790.kgml: Skipped genes: sdc:SDSE_0897
path_sdc00790.kgml:
path_sdc00790.kgml: Found a trail of span 4 containing skipped vertices
path_sdc00790.kgml: 171 -> 75 -> 73 -> 71
path_sdc00790.kgml: R11073 -> R03504 -> R03066 -> R02237
path_sdc00790.kgml: sdc:SDSE_0899 -> sdc:SDSE_0899 -> sdc:SDSE_0898 -> {sdc:SDSE_0818, sdc:SDSE_0896}
path_sdc00790.kgml: 5.1.99.8 -> 4.1.2.25 -> 2.5.1.15 -> {6.3.2.12, 6.3.2.17}
path_sdc00790.kgml: Skipped genes: sdc:SDSE_0897
path_sdc00790.kgml:
path_sdc00790.kgml: Found a trail of span 4 containing skipped vertices
path_sdc00790.kgml: 171 -> 75 -> 73 -> 83
path_sdc00790.kgml: R11073 -> R03504 -> R03066 -> R02237
path_sdc00790.kgml: sdc:SDSE_0899 -> sdc:SDSE_0899 -> sdc:SDSE_0898 -> {sdc:SDSE_0818, sdc:SDSE_0896}
path_sdc00790.kgml: 5.1.99.8 -> 4.1.2.25 -> 2.5.1.15 -> {6.3.2.12, 6.3.2.17}
path_sdc00790.kgml: Skipped genes: sdc:SDSE_0897
path_sdc00790.kgml:
path_sdc00790.kgml: --- 0.54 seconds ---

path_sdc00900.kgml: Terpenoid backbone biosynthesis
path_sdc00900.kgml: Initialization took 0.33 seconds
path_sdc00900.kgml:
path_sdc00900.kgml: Found a trail of span 4 without skipping any vertex
path_sdc00900.kgml: 70 -> 101 -> 100 -> 98
path_sdc00900.kgml: R02245 -> R03245 -> R01121 -> R01123
path_sdc00900.kgml: sdc:SDSE_0870 -> sdc:SDSE_0872 -> sdc:SDSE_0871 -> sdc:SDSE_0873
path_sdc00900.kgml: 2.7.1.36 -> 2.7.4.2 -> 4.1.1.33 -> 5.3.3.2
path_sdc00900.kgml:
path_sdc00900.kgml: Found a trail of span 2 without skipping any vertex
path_sdc00900.kgml: 72 -> 74
path_sdc00900.kgml: R01978 -> R02081
path_sdc00900.kgml: sdc:SDSE_0880 -> sdc:SDSE_0879
path_sdc00900.kgml: 2.3.3.10 -> 1.1.1.88
path_sdc00900.kgml:
path_sdc00900.kgml: --- 0.43 seconds ---

path_sdc00910.kgml: Nitrogen metabolism
path_sdc00910.kgml: Initialization took 0.08 seconds
path_sdc00910.kgml: (not found)
path_sdc00910.kgml: --- 0.12 seconds ---

path_sdc00920.kgml: Sulfur metabolism
path_sdc00920.kgml: Initialization took 0.08 seconds
path_sdc00920.kgml: (not found)
path_sdc00920.kgml: --- 0.12 seconds ---

path_sdc00970.kgml: Aminoacyl-tRNA biosynthesis
path_sdc00970.kgml: Initialization took 1.19 seconds
path_sdc00970.kgml: (not found)
path_sdc00970.kgml: --- 1.24 seconds ---

path_sdc01040.kgml: Biosynthesis of unsaturated fatty acids
path_sdc01040.kgml: Initialization took 0.06 seconds
path_sdc01040.kgml: (not found)
path_sdc01040.kgml: --- 0.10 seconds ---

--- 84.11 seconds ---
