# Supplementary material for: CoMetGeNe: mining conserved neighborhood patterns in metabolic and genomic contexts
Source: BMC Bioinformatics. 2019 Jan 10;20:19. doi: 10.1186/s12859-018-2542-2 (PMC6327494; doi:10.1186/s12859-018-2542-2)
Supplement: Supplementary file 14 — Trail finding results for completely assembled representative bacterial genomes present in NCBI Genomes. Of the 1,545 fully assembled representative bacterial genomes in NCBI, corresponding entries have been identified in KEGG for 1,467 species, for which trail finding has been performed for all combinations of gap parameters δG and δD ranging from 0 to 3. This additional file is available from https://doi.org/10.6084/m9.figshare.7288769. (GZ 178,532 kb) [file 12859_2018_2542_MOESM14_ESM.gz › results/ech_dG1_dD0.hnet]

--- delta_G = 1, delta_D = 0 ---

path_ech00010.kgml: Glycolysis / Gluconeogenesis
path_ech00010.kgml: Initialization took 0.33 seconds
path_ech00010.kgml: (not found)
path_ech00010.kgml: --- 0.43 seconds ---

path_ech00020.kgml: Citrate cycle (TCA cycle)
path_ech00020.kgml: Initialization took 0.45 seconds
path_ech00020.kgml: (not found)
path_ech00020.kgml: --- 0.64 seconds ---

path_ech00030.kgml: Pentose phosphate pathway
path_ech00030.kgml: Initialization took 0.21 seconds
path_ech00030.kgml: (not found)
path_ech00030.kgml: --- 0.36 seconds ---

path_ech00051.kgml: Fructose and mannose metabolism
path_ech00051.kgml: Initialization took 0.16 seconds
path_ech00051.kgml: (not found)
path_ech00051.kgml: --- 0.28 seconds ---

path_ech00061.kgml: Fatty acid biosynthesis
path_ech00061.kgml: Initialization took 0.16 seconds
path_ech00061.kgml: (not found)
path_ech00061.kgml: --- 0.45 seconds ---

path_ech00130.kgml: Ubiquinone and other terpenoid-quinone biosynthesis
path_ech00130.kgml: Initialization took 0.12 seconds
path_ech00130.kgml: (not found)
path_ech00130.kgml: --- 0.17 seconds ---

path_ech00190.kgml: Oxidative phosphorylation
path_ech00190.kgml: Initialization took 2.55 seconds
path_ech00190.kgml: (not found)
path_ech00190.kgml: --- 2.66 seconds ---

path_ech00220.kgml: Arginine biosynthesis
path_ech00220.kgml: Initialization took 0.31 seconds
path_ech00220.kgml: (not found)
path_ech00220.kgml: --- 0.41 seconds ---

path_ech00230.kgml: Purine metabolism
path_ech00230.kgml: Initialization took 2.07 seconds
path_ech00230.kgml: (not found)
path_ech00230.kgml: --- 2.34 seconds ---

path_ech00240.kgml: Pyrimidine metabolism
path_ech00240.kgml: Initialization took 1.51 seconds
path_ech00240.kgml:
path_ech00240.kgml: Found a trail of span 2 without skipping any vertex
path_ech00240.kgml: 178 -> 114
path_ech00240.kgml: R00965 -> R00963
path_ech00240.kgml: ech:ECH_0792 -> ech:ECH_0791
path_ech00240.kgml: 4.1.1.23 -> 3.1.3.5
path_ech00240.kgml:
path_ech00240.kgml: --- 1.92 seconds ---

path_ech00250.kgml: Alanine, aspartate and glutamate metabolism
path_ech00250.kgml: Initialization took 0.24 seconds
path_ech00250.kgml: (not found)
path_ech00250.kgml: --- 0.36 seconds ---

path_ech00260.kgml: Glycine, serine and threonine metabolism
path_ech00260.kgml: Initialization took 0.23 seconds
path_ech00260.kgml: (not found)
path_ech00260.kgml: --- 0.33 seconds ---

path_ech00261.kgml: Monobactam biosynthesis
path_ech00261.kgml: Initialization took 0.15 seconds
path_ech00261.kgml: (not found)
path_ech00261.kgml: --- 0.26 seconds ---

path_ech00270.kgml: Cysteine and methionine metabolism
path_ech00270.kgml: Initialization took 0.20 seconds
path_ech00270.kgml: (not found)
path_ech00270.kgml: --- 0.30 seconds ---

path_ech00280.kgml: Valine, leucine and isoleucine degradation
path_ech00280.kgml: Initialization took 0.15 seconds
path_ech00280.kgml: (not found)
path_ech00280.kgml: --- 0.25 seconds ---

path_ech00300.kgml: Lysine biosynthesis
path_ech00300.kgml: Initialization took 0.25 seconds
path_ech00300.kgml: (not found)
path_ech00300.kgml: --- 0.35 seconds ---

path_ech00310.kgml: Lysine degradation
path_ech00310.kgml: Initialization took 0.10 seconds
path_ech00310.kgml: (not found)
path_ech00310.kgml: --- 0.20 seconds ---

path_ech00330.kgml: Arginine and proline metabolism
path_ech00330.kgml: Initialization took 0.10 seconds
path_ech00330.kgml: (not found)
path_ech00330.kgml: --- 0.20 seconds ---

path_ech00400.kgml: Phenylalanine, tyrosine and tryptophan biosynthesis
path_ech00400.kgml: Initialization took 0.10 seconds
path_ech00400.kgml: (not found)
path_ech00400.kgml: --- 0.20 seconds ---

path_ech00450.kgml: Selenocompound metabolism
path_ech00450.kgml: Initialization took 0.10 seconds
path_ech00450.kgml: (not found)
path_ech00450.kgml: --- 0.20 seconds ---

path_ech00480.kgml: Glutathione metabolism
path_ech00480.kgml: Initialization took 0.15 seconds
path_ech00480.kgml: (not found)
path_ech00480.kgml: --- 0.20 seconds ---

path_ech00550.kgml: Peptidoglycan biosynthesis
path_ech00550.kgml: Initialization took 0.05 seconds
path_ech00550.kgml: (not found)
path_ech00550.kgml: --- 0.10 seconds ---

path_ech00561.kgml: Glycerolipid metabolism
path_ech00561.kgml: Initialization took 0.09 seconds
path_ech00561.kgml: (not found)
path_ech00561.kgml: --- 0.17 seconds ---

path_ech00562.kgml: Inositol phosphate metabolism
path_ech00562.kgml: Initialization took 0.09 seconds
path_ech00562.kgml: (not found)
path_ech00562.kgml: --- 0.20 seconds ---

path_ech00564.kgml: Glycerophospholipid metabolism
path_ech00564.kgml: Initialization took 0.31 seconds
path_ech00564.kgml:
path_ech00564.kgml: Found a trail of span 2 without skipping any vertex
path_ech00564.kgml: 103 -> 135
path_ech00564.kgml: R01800 -> R02055
path_ech00564.kgml: ech:ECH_0780 -> ech:ECH_0779
path_ech00564.kgml: 2.7.8.8 -> 4.1.1.65
path_ech00564.kgml:
path_ech00564.kgml: --- 0.51 seconds ---

path_ech00620.kgml: Pyruvate metabolism
path_ech00620.kgml: Initialization took 0.27 seconds
path_ech00620.kgml: (not found)
path_ech00620.kgml: --- 0.38 seconds ---

path_ech00630.kgml: Glyoxylate and dicarboxylate metabolism
path_ech00630.kgml: Initialization took 0.32 seconds
path_ech00630.kgml: (not found)
path_ech00630.kgml: --- 0.48 seconds ---

path_ech00640.kgml: Propanoate metabolism
path_ech00640.kgml: Initialization took 0.21 seconds
path_ech00640.kgml: (not found)
path_ech00640.kgml: --- 0.32 seconds ---

path_ech00650.kgml: Butanoate metabolism
path_ech00650.kgml: Initialization took 0.16 seconds
path_ech00650.kgml: (not found)
path_ech00650.kgml: --- 0.32 seconds ---

path_ech00670.kgml: One carbon pool by folate
path_ech00670.kgml: Initialization took 0.15 seconds
path_ech00670.kgml: (not found)
path_ech00670.kgml: --- 0.31 seconds ---

path_ech00680.kgml: Methane metabolism
path_ech00680.kgml: Initialization took 0.16 seconds
path_ech00680.kgml: (not found)
path_ech00680.kgml: --- 0.26 seconds ---

path_ech00730.kgml: Thiamine metabolism
path_ech00730.kgml: Initialization took 0.26 seconds
path_ech00730.kgml: (not found)
path_ech00730.kgml: --- 0.36 seconds ---

path_ech00740.kgml: Riboflavin metabolism
path_ech00740.kgml: Initialization took 0.16 seconds
path_ech00740.kgml: (not found)
path_ech00740.kgml: --- 0.26 seconds ---

path_ech00750.kgml: Vitamin B6 metabolism
path_ech00750.kgml: Initialization took 0.10 seconds
path_ech00750.kgml: (not found)
path_ech00750.kgml: --- 0.20 seconds ---

path_ech00760.kgml: Nicotinate and nicotinamide metabolism
path_ech00760.kgml: Initialization took 0.20 seconds
path_ech00760.kgml: (not found)
path_ech00760.kgml: --- 0.32 seconds ---

path_ech00770.kgml: Pantothenate and CoA biosynthesis
path_ech00770.kgml: Initialization took 0.18 seconds
path_ech00770.kgml: (not found)
path_ech00770.kgml: --- 0.28 seconds ---

path_ech00780.kgml: Biotin metabolism
path_ech00780.kgml: Initialization took 0.19 seconds
path_ech00780.kgml: (not found)
path_ech00780.kgml: --- 0.29 seconds ---

path_ech00785.kgml: Lipoic acid metabolism
path_ech00785.kgml: Initialization took 0.10 seconds
path_ech00785.kgml: (not found)
path_ech00785.kgml: --- 0.20 seconds ---

path_ech00790.kgml: Folate biosynthesis
path_ech00790.kgml: Initialization took 0.17 seconds
path_ech00790.kgml: (not found)
path_ech00790.kgml: --- 0.27 seconds ---

path_ech00860.kgml: Porphyrin and chlorophyll metabolism
path_ech00860.kgml: Initialization took 0.29 seconds
path_ech00860.kgml: (not found)
path_ech00860.kgml: --- 0.39 seconds ---

path_ech00900.kgml: Terpenoid backbone biosynthesis
path_ech00900.kgml: Initialization took 0.20 seconds
path_ech00900.kgml: (not found)
path_ech00900.kgml: --- 0.30 seconds ---

path_ech00910.kgml: Nitrogen metabolism
path_ech00910.kgml: Initialization took 0.10 seconds
path_ech00910.kgml: (not found)
path_ech00910.kgml: --- 0.20 seconds ---

path_ech00970.kgml: Aminoacyl-tRNA biosynthesis
path_ech00970.kgml: Initialization took 1.20 seconds
path_ech00970.kgml: (not found)
path_ech00970.kgml: --- 1.27 seconds ---

path_ech01040.kgml: Biosynthesis of unsaturated fatty acids
path_ech01040.kgml: Initialization took 0.10 seconds
path_ech01040.kgml: (not found)
path_ech01040.kgml: --- 0.21 seconds ---

--- 61.21 seconds ---
