# Supplementary material for: CoMetGeNe: mining conserved neighborhood patterns in metabolic and genomic contexts
Source: BMC Bioinformatics. 2019 Jan 10;20:19. doi: 10.1186/s12859-018-2542-2 (PMC6327494; doi:10.1186/s12859-018-2542-2)
Supplement: Supplementary file 14 — Trail finding results for completely assembled representative bacterial genomes present in NCBI Genomes. Of the 1,545 fully assembled representative bacterial genomes in NCBI, corresponding entries have been identified in KEGG for 1,467 species, for which trail finding has been performed for all combinations of gap parameters δG and δD ranging from 0 to 3. This additional file is available from https://doi.org/10.6084/m9.figshare.7288769. (GZ 178,532 kb) [file 12859_2018_2542_MOESM14_ESM.gz › results/sgo_dG1_dD3.hnet]

--- delta_G = 1, delta_D = 3 ---

path_sgo00010.kgml: Glycolysis / Gluconeogenesis
path_sgo00010.kgml: Initialization took 1.33 seconds
path_sgo00010.kgml:
path_sgo00010.kgml: Found a trail of span 4 containing skipped vertices
path_sgo00010.kgml: 75 -> 49 -> 50 -> [75 -> 49] -> 48
path_sgo00010.kgml: R07618 -> R03270 -> R02569 -> [R07618 -> R03270] -> R00014
path_sgo00010.kgml: sgo:SGO_1130 -> {sgo:SGO_1132, sgo:SGO_1133} -> sgo:SGO_1131 -> [sgo:SGO_1130 -> {sgo:SGO_1132, sgo:SGO_1133}] -> {sgo:SGO_1132, sgo:SGO_1133}
path_sgo00010.kgml: 1.8.1.4 -> 1.2.4.1 -> 2.3.1.12 -> [1.8.1.4 -> 1.2.4.1] -> {1.2.4.1, 2.2.1.6, 4.1.1.1}
path_sgo00010.kgml:
path_sgo00010.kgml: Found a trail of span 2 containing skipped vertices
path_sgo00010.kgml: 76 -> 57
path_sgo00010.kgml: R01512 -> R01061
path_sgo00010.kgml: sgo:SGO_0209 -> sgo:SGO_0207
path_sgo00010.kgml: 2.7.2.3 -> {1.2.1.12, 1.2.1.59}
path_sgo00010.kgml: Skipped genes: sgo:SGO_0208
path_sgo00010.kgml:
path_sgo00010.kgml: --- 13.43 seconds ---

path_sgo00030.kgml: Pentose phosphate pathway
path_sgo00030.kgml: Initialization took 0.53 seconds
path_sgo00030.kgml:
path_sgo00030.kgml: Found a trail of span 2 without skipping any vertex
path_sgo00030.kgml: 47 -> 44
path_sgo00030.kgml: R01056 -> R01057
path_sgo00030.kgml: sgo:SGO_1265 -> sgo:SGO_1264
path_sgo00030.kgml: 5.3.1.6 -> {5.4.2.2, 5.4.2.7}
path_sgo00030.kgml:
path_sgo00030.kgml: --- 0.75 seconds ---

path_sgo00040.kgml: Pentose and glucuronate interconversions
path_sgo00040.kgml: Initialization took 0.05 seconds
path_sgo00040.kgml: (not found)
path_sgo00040.kgml: --- 0.09 seconds ---

path_sgo00051.kgml: Fructose and mannose metabolism
path_sgo00051.kgml: Initialization took 0.78 seconds
path_sgo00051.kgml:
path_sgo00051.kgml: Found a trail of span 2 without skipping any vertex
path_sgo00051.kgml: 54 -> 92
path_sgo00051.kgml: R03232 -> R02071
path_sgo00051.kgml: {sgo:SGO_1113, sgo:SGO_1890} -> sgo:SGO_1112
path_sgo00051.kgml: 2.7.1.202 -> 2.7.1.56
path_sgo00051.kgml:
path_sgo00051.kgml: --- 0.90 seconds ---

path_sgo00052.kgml: Galactose metabolism
path_sgo00052.kgml: Initialization took 1.10 seconds
path_sgo00052.kgml:
path_sgo00052.kgml: Found a trail of span 5 containing skipped vertices
path_sgo00052.kgml: 67 -> 60 -> 100 -> [57] -> 58 -> 56
path_sgo00052.kgml: R04393 -> R03256 -> R03240 -> [{R03236, R03237, R03238, R03239}] -> R01069 -> R03236
path_sgo00052.kgml: {sgo:SGO_1513, sgo:SGO_1514} -> sgo:SGO_1512 -> {sgo:SGO_1518, sgo:SGO_1519, sgo:SGO_1525, sgo:SGO_1526} -> [sgo:SGO_1340] -> {sgo:SGO_1516, sgo:SGO_1523} -> {sgo:SGO_1517, sgo:SGO_1524}
path_sgo00052.kgml: 2.7.1.207 -> 3.2.1.85 -> 5.3.1.26 -> [{2.7.1.11, 2.7.1.144, 2.7.1.56, 2.7.1.11, 2.7.1.11, 2.7.1.11}] -> 4.1.2.40 -> {2.7.1.11, 2.7.1.144, 2.7.1.56}
path_sgo00052.kgml: Skipped genes: sgo:SGO_1515
path_sgo00052.kgml:
path_sgo00052.kgml: Found a trail of span 4 containing skipped vertices
path_sgo00052.kgml: 67 -> [60] -> 100 -> [57] -> 58 -> 56
path_sgo00052.kgml: R04393 -> [R03256] -> R03240 -> [{R03236, R03237, R03238, R03239}] -> R01069 -> R03236
path_sgo00052.kgml: {sgo:SGO_1513, sgo:SGO_1514} -> [sgo:SGO_1512] -> {sgo:SGO_1518, sgo:SGO_1519, sgo:SGO_1525, sgo:SGO_1526} -> [sgo:SGO_1340] -> {sgo:SGO_1516, sgo:SGO_1523} -> {sgo:SGO_1517, sgo:SGO_1524}
path_sgo00052.kgml: 2.7.1.207 -> [3.2.1.85] -> 5.3.1.26 -> [{2.7.1.11, 2.7.1.144, 2.7.1.56, 2.7.1.11, 2.7.1.11, 2.7.1.11}] -> 4.1.2.40 -> {2.7.1.11, 2.7.1.144, 2.7.1.56}
path_sgo00052.kgml: Skipped genes: sgo:SGO_1515
path_sgo00052.kgml:
path_sgo00052.kgml: Found a trail of span 4 containing skipped vertices
path_sgo00052.kgml: 67 -> 60 -> [100] -> 56 -> 58
path_sgo00052.kgml: R04393 -> R03256 -> [R03240] -> R03236 -> R01069
path_sgo00052.kgml: {sgo:SGO_1513, sgo:SGO_1514} -> sgo:SGO_1512 -> [{sgo:SGO_1518, sgo:SGO_1519, sgo:SGO_1525, sgo:SGO_1526}] -> {sgo:SGO_1517, sgo:SGO_1524} -> {sgo:SGO_1516, sgo:SGO_1523}
path_sgo00052.kgml: 2.7.1.207 -> 3.2.1.85 -> [5.3.1.26] -> {2.7.1.11, 2.7.1.144, 2.7.1.56} -> 4.1.2.40
path_sgo00052.kgml: Skipped genes: sgo:SGO_1515
path_sgo00052.kgml:
path_sgo00052.kgml: Found a trail of span 3 containing skipped vertices
path_sgo00052.kgml: 67 -> [60 -> 100] -> 56 -> 58
path_sgo00052.kgml: R04393 -> [R03256 -> R03240] -> R03236 -> R01069
path_sgo00052.kgml: {sgo:SGO_1513, sgo:SGO_1514} -> [sgo:SGO_1512 -> {sgo:SGO_1518, sgo:SGO_1519, sgo:SGO_1525, sgo:SGO_1526}] -> {sgo:SGO_1517, sgo:SGO_1524} -> {sgo:SGO_1516, sgo:SGO_1523}
path_sgo00052.kgml: 2.7.1.207 -> [3.2.1.85 -> 5.3.1.26] -> {2.7.1.11, 2.7.1.144, 2.7.1.56} -> 4.1.2.40
path_sgo00052.kgml: Skipped genes: sgo:SGO_1515
path_sgo00052.kgml:
path_sgo00052.kgml: Found a trail of span 3 containing skipped vertices
path_sgo00052.kgml: 171 -> [82] -> 79 -> 82
path_sgo00052.kgml: R01092 -> [R00955] -> R00291 -> R00955
path_sgo00052.kgml: sgo:SGO_0932 -> [sgo:SGO_0933] -> {sgo:SGO_0934, sgo:SGO_1012, sgo:SGO_2022} -> sgo:SGO_0933
path_sgo00052.kgml: 2.7.1.6 -> [2.7.7.12] -> 5.1.3.2 -> 2.7.7.12
path_sgo00052.kgml:
path_sgo00052.kgml: --- 1.65 seconds ---

path_sgo00130.kgml: Ubiquinone and other terpenoid-quinone biosynthesis
path_sgo00130.kgml: Initialization took 0.05 seconds
path_sgo00130.kgml: (not found)
path_sgo00130.kgml: --- 0.09 seconds ---

path_sgo00190.kgml: Oxidative phosphorylation
path_sgo00190.kgml: Initialization took 0.43 seconds
path_sgo00190.kgml: (not found)
path_sgo00190.kgml: --- 0.48 seconds ---

path_sgo00220.kgml: Arginine biosynthesis
path_sgo00220.kgml: Initialization took 0.29 seconds
path_sgo00220.kgml:
path_sgo00220.kgml: Found a trail of span 5 without skipping any vertex
path_sgo00220.kgml: 49 -> 50 -> 51 -> 52 -> 55
path_sgo00220.kgml: R00259 -> R02649 -> R03443 -> R02283 -> R02282
path_sgo00220.kgml: sgo:SGO_1568 -> sgo:SGO_1567 -> sgo:SGO_1569 -> sgo:SGO_1566 -> sgo:SGO_1568
path_sgo00220.kgml: 2.3.1.1 -> 2.7.2.8 -> 1.2.1.38 -> 2.6.1.11 -> 2.3.1.35
path_sgo00220.kgml:
path_sgo00220.kgml: Found a trail of span 4 containing skipped vertices
path_sgo00220.kgml: 49 -> 50 -> [51] -> 52 -> 55
path_sgo00220.kgml: R00259 -> R02649 -> [R03443] -> R02283 -> R02282
path_sgo00220.kgml: sgo:SGO_1568 -> sgo:SGO_1567 -> [sgo:SGO_1569] -> sgo:SGO_1566 -> sgo:SGO_1568
path_sgo00220.kgml: 2.3.1.1 -> 2.7.2.8 -> [1.2.1.38] -> 2.6.1.11 -> 2.3.1.35
path_sgo00220.kgml:
path_sgo00220.kgml: Found a trail of span 4 containing skipped vertices
path_sgo00220.kgml: 49 -> 50 -> 51 -> [52] -> 55
path_sgo00220.kgml: R00259 -> R02649 -> R03443 -> [R02283] -> R02282
path_sgo00220.kgml: sgo:SGO_1568 -> sgo:SGO_1567 -> sgo:SGO_1569 -> [sgo:SGO_1566] -> sgo:SGO_1568
path_sgo00220.kgml: 2.3.1.1 -> 2.7.2.8 -> 1.2.1.38 -> [2.6.1.11] -> 2.3.1.35
path_sgo00220.kgml:
path_sgo00220.kgml: Found a trail of span 4 containing skipped vertices
path_sgo00220.kgml: 49 -> [50] -> 51 -> 52 -> 55
path_sgo00220.kgml: R00259 -> [R02649] -> R03443 -> R02283 -> R02282
path_sgo00220.kgml: sgo:SGO_1568 -> [sgo:SGO_1567] -> sgo:SGO_1569 -> sgo:SGO_1566 -> sgo:SGO_1568
path_sgo00220.kgml: 2.3.1.1 -> [2.7.2.8] -> 1.2.1.38 -> 2.6.1.11 -> 2.3.1.35
path_sgo00220.kgml: Skipped genes: sgo:SGO_1567
path_sgo00220.kgml:
path_sgo00220.kgml: Found a trail of span 3 containing skipped vertices
path_sgo00220.kgml: 49 -> 50 -> [51 -> 52] -> 55
path_sgo00220.kgml: R00259 -> R02649 -> [R03443 -> R02283] -> R02282
path_sgo00220.kgml: sgo:SGO_1568 -> sgo:SGO_1567 -> [sgo:SGO_1569 -> sgo:SGO_1566] -> sgo:SGO_1568
path_sgo00220.kgml: 2.3.1.1 -> 2.7.2.8 -> [1.2.1.38 -> 2.6.1.11] -> 2.3.1.35
path_sgo00220.kgml:
path_sgo00220.kgml: Found a trail of span 3 without skipping any vertex
path_sgo00220.kgml: 42 -> 44 -> 59
path_sgo00220.kgml: R00150 -> R01398 -> R00552
path_sgo00220.kgml: sgo:SGO_1591 -> sgo:SGO_1592 -> sgo:SGO_1593
path_sgo00220.kgml: 2.7.2.2 -> 2.1.3.3 -> 3.5.3.6
path_sgo00220.kgml:
path_sgo00220.kgml: Found a trail of span 3 containing skipped vertices
path_sgo00220.kgml: 49 -> [50 -> 51] -> 52 -> 55
path_sgo00220.kgml: R00259 -> [R02649 -> R03443] -> R02283 -> R02282
path_sgo00220.kgml: sgo:SGO_1568 -> [sgo:SGO_1567 -> sgo:SGO_1569] -> sgo:SGO_1566 -> sgo:SGO_1568
path_sgo00220.kgml: 2.3.1.1 -> [2.7.2.8 -> 1.2.1.38] -> 2.6.1.11 -> 2.3.1.35
path_sgo00220.kgml: Skipped genes: sgo:SGO_1567
path_sgo00220.kgml:
path_sgo00220.kgml: Found a trail of span 2 containing skipped vertices
path_sgo00220.kgml: 42 -> [44] -> 59
path_sgo00220.kgml: R00150 -> [R01398] -> R00552
path_sgo00220.kgml: sgo:SGO_1591 -> [sgo:SGO_1592] -> sgo:SGO_1593
path_sgo00220.kgml: 2.7.2.2 -> [2.1.3.3] -> 3.5.3.6
path_sgo00220.kgml: Skipped genes: sgo:SGO_1592
path_sgo00220.kgml:
path_sgo00220.kgml: Found a trail of span 2 without skipping any vertex
path_sgo00220.kgml: 45 -> 47
path_sgo00220.kgml: R01954 -> R01086
path_sgo00220.kgml: sgo:SGO_0175 -> sgo:SGO_0176
path_sgo00220.kgml: 6.3.4.5 -> 4.3.2.1
path_sgo00220.kgml:
path_sgo00220.kgml: --- 0.88 seconds ---

path_sgo00230.kgml: Purine metabolism
path_sgo00230.kgml: Initialization took 5.65 seconds
path_sgo00230.kgml:
path_sgo00230.kgml: Found a trail of span 7 containing skipped vertices
path_sgo00230.kgml: 160 -> [162] -> 163 -> 260 -> 164 -> [427 -> 428] -> 167 -> [166] -> 165 -> 169
path_sgo00230.kgml: R01072 -> [R04144] -> R04325 -> R04463 -> R04208 -> [R07404 -> R07405] -> R04591 -> [R04559] -> R04560 -> R01127
path_sgo00230.kgml: sgo:SGO_0036 -> [sgo:SGO_2092] -> sgo:SGO_0038 -> sgo:SGO_0035 -> sgo:SGO_0037 -> [sgo:SGO_2089 -> sgo:SGO_2090] -> sgo:SGO_0034 -> [sgo:SGO_2085] -> sgo:SGO_0040 -> sgo:SGO_0040
path_sgo00230.kgml: 2.4.2.14 -> [6.3.4.13] -> 2.1.2.2 -> 6.3.5.3 -> 6.3.3.1 -> [6.3.4.18 -> 5.4.99.18] -> 6.3.2.6 -> [4.3.2.2] -> 2.1.2.3 -> 3.5.4.10
path_sgo00230.kgml: Skipped genes: sgo:SGO_0039
path_sgo00230.kgml:
path_sgo00230.kgml: Found a trail of span 6 containing skipped vertices
path_sgo00230.kgml: 160 -> [162] -> 163 -> 260 -> 164 -> [427 -> 428] -> 167 -> [166 -> 165] -> 169
path_sgo00230.kgml: R01072 -> [R04144] -> R04325 -> R04463 -> R04208 -> [R07404 -> R07405] -> R04591 -> [R04559 -> R04560] -> R01127
path_sgo00230.kgml: sgo:SGO_0036 -> [sgo:SGO_2092] -> sgo:SGO_0038 -> sgo:SGO_0035 -> sgo:SGO_0037 -> [sgo:SGO_2089 -> sgo:SGO_2090] -> sgo:SGO_0034 -> [sgo:SGO_2085 -> sgo:SGO_0040] -> sgo:SGO_0040
path_sgo00230.kgml: 2.4.2.14 -> [6.3.4.13] -> 2.1.2.2 -> 6.3.5.3 -> 6.3.3.1 -> [6.3.4.18 -> 5.4.99.18] -> 6.3.2.6 -> [4.3.2.2 -> 2.1.2.3] -> 3.5.4.10
path_sgo00230.kgml: Skipped genes: sgo:SGO_0039
path_sgo00230.kgml:
path_sgo00230.kgml: Found a trail of span 6 containing skipped vertices
path_sgo00230.kgml: 160 -> [162] -> 163 -> 260 -> [164 -> 427 -> 428] -> 167 -> [166] -> 165 -> 169
path_sgo00230.kgml: R01072 -> [R04144] -> R04325 -> R04463 -> [R04208 -> R07404 -> R07405] -> R04591 -> [R04559] -> R04560 -> R01127
path_sgo00230.kgml: sgo:SGO_0036 -> [sgo:SGO_2092] -> sgo:SGO_0038 -> sgo:SGO_0035 -> [sgo:SGO_0037 -> sgo:SGO_2089 -> sgo:SGO_2090] -> sgo:SGO_0034 -> [sgo:SGO_2085] -> sgo:SGO_0040 -> sgo:SGO_0040
path_sgo00230.kgml: 2.4.2.14 -> [6.3.4.13] -> 2.1.2.2 -> 6.3.5.3 -> [6.3.3.1 -> 6.3.4.18 -> 5.4.99.18] -> 6.3.2.6 -> [4.3.2.2] -> 2.1.2.3 -> 3.5.4.10
path_sgo00230.kgml: Skipped genes: sgo:SGO_0039, sgo:SGO_0037
path_sgo00230.kgml:
path_sgo00230.kgml: Found a trail of span 6 containing skipped vertices
path_sgo00230.kgml: 160 -> [162] -> 163 -> [260] -> 164 -> [427 -> 428] -> 167 -> [166] -> 165 -> 169
path_sgo00230.kgml: R01072 -> [R04144] -> R04325 -> [R04463] -> R04208 -> [R07404 -> R07405] -> R04591 -> [R04559] -> R04560 -> R01127
path_sgo00230.kgml: sgo:SGO_0036 -> [sgo:SGO_2092] -> sgo:SGO_0038 -> [sgo:SGO_0035] -> sgo:SGO_0037 -> [sgo:SGO_2089 -> sgo:SGO_2090] -> sgo:SGO_0034 -> [sgo:SGO_2085] -> sgo:SGO_0040 -> sgo:SGO_0040
path_sgo00230.kgml: 2.4.2.14 -> [6.3.4.13] -> 2.1.2.2 -> [6.3.5.3] -> 6.3.3.1 -> [6.3.4.18 -> 5.4.99.18] -> 6.3.2.6 -> [4.3.2.2] -> 2.1.2.3 -> 3.5.4.10
path_sgo00230.kgml: Skipped genes: sgo:SGO_0039, sgo:SGO_0035
path_sgo00230.kgml:
path_sgo00230.kgml: Found a trail of span 6 containing skipped vertices
path_sgo00230.kgml: 192 -> 214 -> [209 -> 205] -> 206 -> [204 -> 205 -> 216] -> 194 -> [216 -> 206 -> 302] -> 243 -> 221
path_sgo00230.kgml: R02748 -> R01863 -> [R01132 -> R01130] -> {R01230, R01231} -> [R01134 -> R01130 -> R02142] -> R02297 -> [R02142 -> {R01230, R01231} -> R01229] -> R02147 -> R01969
path_sgo00230.kgml: {sgo:SGO_1260, sgo:SGO_1263} -> {sgo:SGO_1260, sgo:SGO_1263} -> [sgo:SGO_2134 -> sgo:SGO_0008] -> {sgo:SGO_1120, sgo:SGO_1261} -> [sgo:SGO_1159 -> sgo:SGO_0008 -> sgo:SGO_2134] -> {sgo:SGO_1260, sgo:SGO_1263} -> [sgo:SGO_2134 -> {sgo:SGO_1120, sgo:SGO_1261} -> sgo:SGO_1001] -> {sgo:SGO_1260, sgo:SGO_1263} -> {sgo:SGO_1260, sgo:SGO_1263}
path_sgo00230.kgml: {2.4.2.1, 2.4.2.4} -> {2.4.2.1, 2.4.2.15} -> [2.4.2.8 -> 1.1.1.205] -> {6.3.5.2, 6.3.5.2} -> [1.7.1.7 -> 1.1.1.205 -> {2.4.2.22, 2.4.2.8}] -> 2.4.2.1 -> [{2.4.2.22, 2.4.2.8} -> {6.3.5.2, 6.3.5.2} -> {2.4.2.22, 2.4.2.7, 2.4.2.8}] -> {2.4.2.1, 2.4.2.15} -> {2.4.2.1, 2.4.2.4}
path_sgo00230.kgml: Skipped genes: sgo:SGO_1262
path_sgo00230.kgml:
path_sgo00230.kgml: Found a trail of span 4 containing skipped vertices
path_sgo00230.kgml: 160 -> [162 -> 163] -> 260 -> 164 -> [427 -> 428] -> 167
path_sgo00230.kgml: R01072 -> [R04144 -> R04325] -> R04463 -> R04208 -> [R07404 -> R07405] -> R04591
path_sgo00230.kgml: sgo:SGO_0036 -> [sgo:SGO_2092 -> sgo:SGO_0038] -> sgo:SGO_0035 -> sgo:SGO_0037 -> [sgo:SGO_2089 -> sgo:SGO_2090] -> sgo:SGO_0034
path_sgo00230.kgml: 2.4.2.14 -> [6.3.4.13 -> 2.1.2.2] -> 6.3.5.3 -> 6.3.3.1 -> [6.3.4.18 -> 5.4.99.18] -> 6.3.2.6
path_sgo00230.kgml:
path_sgo00230.kgml: Found a trail of span 3 containing skipped vertices
path_sgo00230.kgml: 162 -> [163 -> 260 -> 164] -> 427 -> 428
path_sgo00230.kgml: R04144 -> [R04325 -> R04463 -> R04208] -> R07404 -> R07405
path_sgo00230.kgml: sgo:SGO_2092 -> [sgo:SGO_0038 -> sgo:SGO_0035 -> sgo:SGO_0037] -> sgo:SGO_2089 -> sgo:SGO_2090
path_sgo00230.kgml: 6.3.4.13 -> [2.1.2.2 -> 6.3.5.3 -> 6.3.3.1] -> 6.3.4.18 -> 5.4.99.18
path_sgo00230.kgml: Skipped genes: sgo:SGO_2091
path_sgo00230.kgml:
path_sgo00230.kgml: Found a trail of span 3 containing skipped vertices
path_sgo00230.kgml: 160 -> [162 -> 163 -> 260] -> 164 -> [427 -> 428] -> 167
path_sgo00230.kgml: R01072 -> [R04144 -> R04325 -> R04463] -> R04208 -> [R07404 -> R07405] -> R04591
path_sgo00230.kgml: sgo:SGO_0036 -> [sgo:SGO_2092 -> sgo:SGO_0038 -> sgo:SGO_0035] -> sgo:SGO_0037 -> [sgo:SGO_2089 -> sgo:SGO_2090] -> sgo:SGO_0034
path_sgo00230.kgml: 2.4.2.14 -> [6.3.4.13 -> 2.1.2.2 -> 6.3.5.3] -> 6.3.3.1 -> [6.3.4.18 -> 5.4.99.18] -> 6.3.2.6
path_sgo00230.kgml: Skipped genes: sgo:SGO_0035
path_sgo00230.kgml:
path_sgo00230.kgml: Found a trail of span 3 containing skipped vertices
path_sgo00230.kgml: 300 -> [139] -> 301 -> 247
path_sgo00230.kgml: R00430 -> [R02019] -> R01858 -> R00376
path_sgo00230.kgml: sgo:SGO_1339 -> [{sgo:SGO_1558, sgo:SGO_1559}] -> sgo:SGO_1339 -> {sgo:SGO_0002, sgo:SGO_0145, sgo:SGO_0901, sgo:SGO_1341, sgo:SGO_1538, sgo:SGO_1600, sgo:SGO_1847}
path_sgo00230.kgml: 2.7.1.40 -> [1.17.4.1] -> 2.7.1.40 -> 2.7.7.7
path_sgo00230.kgml: Skipped genes: sgo:SGO_1340
path_sgo00230.kgml:
path_sgo00230.kgml: Found a trail of span 3 containing skipped vertices
path_sgo00230.kgml: 285 -> 204 -> [205] -> 267
path_sgo00230.kgml: R01229 -> R01134 -> [R01130] -> R02142
path_sgo00230.kgml: sgo:SGO_1158 -> sgo:SGO_1159 -> [sgo:SGO_0008] -> sgo:SGO_1158
path_sgo00230.kgml: {2.4.2.22, 2.4.2.7, 2.4.2.8} -> 1.7.1.7 -> [1.1.1.205] -> {2.4.2.22, 2.4.2.8}
path_sgo00230.kgml:
path_sgo00230.kgml: Found a trail of span 3 containing skipped vertices
path_sgo00230.kgml: 313 -> [445] -> 175 -> 312
path_sgo00230.kgml: R00200 -> [R11634] -> R00375 -> R01138
path_sgo00230.kgml: sgo:SGO_1339 -> [{sgo:SGO_1203, sgo:SGO_2033}] -> {sgo:SGO_0002, sgo:SGO_0145, sgo:SGO_0901, sgo:SGO_1341, sgo:SGO_1538, sgo:SGO_1600, sgo:SGO_1847} -> sgo:SGO_1339
path_sgo00230.kgml: 2.7.1.40 -> [1.1.98.6] -> 2.7.7.7 -> 2.7.1.40
path_sgo00230.kgml: Skipped genes: sgo:SGO_1340
path_sgo00230.kgml:
path_sgo00230.kgml: Found a trail of span 3 containing skipped vertices
path_sgo00230.kgml: 244 -> [300 -> 139] -> 239 -> [242 -> 221 -> 302] -> 220
path_sgo00230.kgml: R00441 -> [R00430 -> R02019] -> R02090 -> [R01968 -> R01969 -> R01229] -> R00332
path_sgo00230.kgml: {sgo:SGO_0413, sgo:SGO_0595, sgo:SGO_1926, sgo:SGO_1927, sgo:SGO_1959} -> [sgo:SGO_1339 -> {sgo:SGO_1558, sgo:SGO_1559}] -> sgo:SGO_0594 -> [sgo:SGO_0096 -> {sgo:SGO_1260, sgo:SGO_1263} -> sgo:SGO_1001] -> sgo:SGO_0594
path_sgo00230.kgml: {2.7.7.48, 2.7.7.6} -> [2.7.1.40 -> 1.17.4.1] -> {2.7.4.12, 2.7.4.8} -> [{3.1.3.5, 3.1.3.89} -> {2.4.2.1, 2.4.2.4} -> {2.4.2.22, 2.4.2.7, 2.4.2.8}] -> 2.7.4.8
path_sgo00230.kgml:
path_sgo00230.kgml: Found a trail of span 2 containing skipped vertices
path_sgo00230.kgml: 300 -> [446] -> 247
path_sgo00230.kgml: R00430 -> [R11633] -> R00376
path_sgo00230.kgml: sgo:SGO_1339 -> [{sgo:SGO_1203, sgo:SGO_2033}] -> {sgo:SGO_0002, sgo:SGO_0145, sgo:SGO_0901, sgo:SGO_1341, sgo:SGO_1538, sgo:SGO_1600, sgo:SGO_1847}
path_sgo00230.kgml: 2.7.1.40 -> [1.1.98.6] -> 2.7.7.7
path_sgo00230.kgml: Skipped genes: sgo:SGO_1340
path_sgo00230.kgml:
path_sgo00230.kgml: --- 148.32 seconds ---

path_sgo00240.kgml: Pyrimidine metabolism
path_sgo00240.kgml: Initialization took 3.24 seconds
path_sgo00240.kgml:
path_sgo00240.kgml: Found a trail of span 3 containing skipped vertices
path_sgo00240.kgml: 101 -> 99 -> [101] -> 178
path_sgo00240.kgml: R01870 -> R01869 -> [R01870] -> R00965
path_sgo00240.kgml: sgo:SGO_1253 -> {sgo:SGO_1255, sgo:SGO_1256} -> [sgo:SGO_1253] -> sgo:SGO_1254
path_sgo00240.kgml: 2.4.2.10 -> 1.3.1.14 -> [2.4.2.10] -> 4.1.1.23
path_sgo00240.kgml:
path_sgo00240.kgml: Found a trail of span 3 containing skipped vertices
path_sgo00240.kgml: 131 -> 129 -> [113 -> 112] -> 153
path_sgo00240.kgml: R02296 -> R01878 -> [{R00964, R00967, R00968, R00970, R01549, R01880, R02097, R02327, R02332} -> R00966] -> R02484
path_sgo00240.kgml: sgo:SGO_1079 -> sgo:SGO_1081 -> [sgo:SGO_0951 -> {sgo:SGO_1107, sgo:SGO_1633}] -> sgo:SGO_1079
path_sgo00240.kgml: 2.4.2.2 -> 3.5.4.5 -> [{2.7.1.213, 2.7.1.48, 2.7.1.48, 2.7.1.48, 2.7.1.48, 2.7.1.48, 2.7.1.48, 2.7.1.48, 2.7.1.48, 2.7.1.48} -> 2.4.2.9] -> {2.4.2.1, 2.4.2.2, 2.4.2.3, 2.4.2.4}
path_sgo00240.kgml: Skipped genes: sgo:SGO_1080
path_sgo00240.kgml:
path_sgo00240.kgml: Found a trail of span 2 containing skipped vertices
path_sgo00240.kgml: 152 -> 153
path_sgo00240.kgml: R02485 -> R02484
path_sgo00240.kgml: sgo:SGO_1081 -> sgo:SGO_1079
path_sgo00240.kgml: 3.5.4.5 -> {2.4.2.1, 2.4.2.2, 2.4.2.3, 2.4.2.4}
path_sgo00240.kgml: Skipped genes: sgo:SGO_1080
path_sgo00240.kgml:
path_sgo00240.kgml: --- 4.85 seconds ---

path_sgo00250.kgml: Alanine, aspartate and glutamate metabolism
path_sgo00250.kgml: Initialization took 0.50 seconds
path_sgo00250.kgml:
path_sgo00250.kgml: Found a trail of span 2 without skipping any vertex
path_sgo00250.kgml: 48 -> 51
path_sgo00250.kgml: R01954 -> R01086
path_sgo00250.kgml: sgo:SGO_0175 -> sgo:SGO_0176
path_sgo00250.kgml: 6.3.4.5 -> 4.3.2.1
path_sgo00250.kgml:
path_sgo00250.kgml: --- 0.59 seconds ---

path_sgo00260.kgml: Glycine, serine and threonine metabolism
path_sgo00260.kgml: Initialization took 0.63 seconds
path_sgo00260.kgml:
path_sgo00260.kgml: Found a trail of span 2 without skipping any vertex
path_sgo00260.kgml: 103 -> 99
path_sgo00260.kgml: {R01773, R01775} -> R01771
path_sgo00260.kgml: sgo:SGO_0801 -> sgo:SGO_0802
path_sgo00260.kgml: {1.1.1.3, 1.1.1.3} -> 2.7.1.39
path_sgo00260.kgml:
path_sgo00260.kgml: --- 0.72 seconds ---

path_sgo00261.kgml: Monobactam biosynthesis
path_sgo00261.kgml: Initialization took 0.08 seconds
path_sgo00261.kgml: (not found)
path_sgo00261.kgml: --- 0.12 seconds ---

path_sgo00270.kgml: Cysteine and methionine metabolism
path_sgo00270.kgml: Initialization took 0.98 seconds
path_sgo00270.kgml:
path_sgo00270.kgml: Found a trail of span 2 without skipping any vertex
path_sgo00270.kgml: 202 -> 89
path_sgo00270.kgml: R03217 -> R01286
path_sgo00270.kgml: sgo:SGO_1636 -> sgo:SGO_1635
path_sgo00270.kgml: 2.5.1.48 -> 4.4.1.13
path_sgo00270.kgml:
path_sgo00270.kgml: Found a trail of span 2 without skipping any vertex
path_sgo00270.kgml: 201 -> 89
path_sgo00270.kgml: R03260 -> R01286
path_sgo00270.kgml: sgo:SGO_1636 -> sgo:SGO_1635
path_sgo00270.kgml: 2.5.1.48 -> 4.4.1.13
path_sgo00270.kgml:
path_sgo00270.kgml: --- 1.23 seconds ---

path_sgo00280.kgml: Valine, leucine and isoleucine degradation
path_sgo00280.kgml: Initialization took 0.05 seconds
path_sgo00280.kgml: (not found)
path_sgo00280.kgml: --- 0.09 seconds ---

path_sgo00290.kgml: Valine, leucine and isoleucine biosynthesis
path_sgo00290.kgml: Initialization took 0.23 seconds
path_sgo00290.kgml:
path_sgo00290.kgml: Found a trail of span 4 containing skipped vertices
path_sgo00290.kgml: 23 -> 47 -> [42] -> 34 -> 42
path_sgo00290.kgml: R00996 -> R08648 -> [R05069] -> R05068 -> R05069
path_sgo00290.kgml: sgo:SGO_0529 -> {sgo:SGO_0526, sgo:SGO_0527} -> [sgo:SGO_0528] -> sgo:SGO_0528 -> sgo:SGO_0528
path_sgo00290.kgml: 4.3.1.19 -> 2.2.1.6 -> [{1.1.1.86, 5.4.99.3}] -> 1.1.1.86 -> {1.1.1.86, 5.4.99.3}
path_sgo00290.kgml:
path_sgo00290.kgml: Found a trail of span 4 containing skipped vertices
path_sgo00290.kgml: 38 -> [35] -> 37 -> 35 -> [37] -> 36
path_sgo00290.kgml: R01213 -> [R03968] -> R04001 -> R03968 -> [R04001] -> R04426
path_sgo00290.kgml: sgo:SGO_0906 -> [{sgo:SGO_0909, sgo:SGO_0910}] -> {sgo:SGO_0909, sgo:SGO_0910} -> {sgo:SGO_0909, sgo:SGO_0910} -> [{sgo:SGO_0909, sgo:SGO_0910}] -> sgo:SGO_0907
path_sgo00290.kgml: 2.3.3.13 -> [4.2.1.33] -> 4.2.1.33 -> 4.2.1.33 -> [4.2.1.33] -> 1.1.1.85
path_sgo00290.kgml: Skipped genes: sgo:SGO_0908
path_sgo00290.kgml:
path_sgo00290.kgml: Found a trail of span 3 containing skipped vertices
path_sgo00290.kgml: 79 -> [44] -> 46 -> 44
path_sgo00290.kgml: R00226 -> [R05071] -> R04440 -> R05071
path_sgo00290.kgml: {sgo:SGO_0526, sgo:SGO_0527} -> [sgo:SGO_0528] -> sgo:SGO_0528 -> sgo:SGO_0528
path_sgo00290.kgml: 2.2.1.6 -> [{1.1.1.86, 5.4.99.3}] -> 1.1.1.86 -> {1.1.1.86, 5.4.99.3}
path_sgo00290.kgml:
path_sgo00290.kgml: Found a trail of span 3 containing skipped vertices
path_sgo00290.kgml: 23 -> [47] -> 42 -> 34
path_sgo00290.kgml: R00996 -> [R08648] -> R05069 -> R05068
path_sgo00290.kgml: sgo:SGO_0529 -> [{sgo:SGO_0526, sgo:SGO_0527}] -> sgo:SGO_0528 -> sgo:SGO_0528
path_sgo00290.kgml: 4.3.1.19 -> [2.2.1.6] -> {1.1.1.86, 5.4.99.3} -> 1.1.1.86
path_sgo00290.kgml:
path_sgo00290.kgml: Found a trail of span 3 containing skipped vertices
path_sgo00290.kgml: 78 -> 21 -> 22
path_sgo00290.kgml: R03896 -> R03898 -> R00994
path_sgo00290.kgml: {sgo:SGO_0909, sgo:SGO_0910} -> {sgo:SGO_0909, sgo:SGO_0910} -> sgo:SGO_0907
path_sgo00290.kgml: 4.2.1.35 -> 4.2.1.35 -> 1.1.1.85
path_sgo00290.kgml: Skipped genes: sgo:SGO_0908
path_sgo00290.kgml:
path_sgo00290.kgml: Found a trail of span 2 containing skipped vertices
path_sgo00290.kgml: 78 -> [21] -> 22
path_sgo00290.kgml: R03896 -> [R03898] -> R00994
path_sgo00290.kgml: {sgo:SGO_0909, sgo:SGO_0910} -> [{sgo:SGO_0909, sgo:SGO_0910}] -> sgo:SGO_0907
path_sgo00290.kgml: 4.2.1.35 -> [4.2.1.35] -> 1.1.1.85
path_sgo00290.kgml: Skipped genes: sgo:SGO_0908
path_sgo00290.kgml:
path_sgo00290.kgml: --- 0.93 seconds ---

path_sgo00300.kgml: Lysine biosynthesis
path_sgo00300.kgml: Initialization took 0.38 seconds
path_sgo00300.kgml:
path_sgo00300.kgml: Found a trail of span 2 without skipping any vertex
path_sgo00300.kgml: 51 -> 53
path_sgo00300.kgml: R02291 -> R10147
path_sgo00300.kgml: sgo:SGO_1206 -> sgo:SGO_1205
path_sgo00300.kgml: 1.2.1.11 -> 4.3.3.7
path_sgo00300.kgml:
path_sgo00300.kgml: Found a trail of span 2 containing skipped vertices
path_sgo00300.kgml: 57 -> [59 -> 61] -> 60
path_sgo00300.kgml: R04365 -> [R04475 -> R02734] -> R02733
path_sgo00300.kgml: sgo:SGO_0158 -> [sgo:SGO_1566 -> sgo:SGO_0459] -> sgo:SGO_0159
path_sgo00300.kgml: 2.3.1.117 -> [2.6.1.17 -> 3.5.1.18] -> 3.5.1.47
path_sgo00300.kgml:
path_sgo00300.kgml: --- 0.53 seconds ---

path_sgo00330.kgml: Arginine and proline metabolism
path_sgo00330.kgml: Initialization took 0.08 seconds
path_sgo00330.kgml:
path_sgo00330.kgml: Found a trail of span 2 without skipping any vertex
path_sgo00330.kgml: 216 -> 217
path_sgo00330.kgml: R00239 -> R03313
path_sgo00330.kgml: sgo:SGO_1097 -> sgo:SGO_1098
path_sgo00330.kgml: 2.7.2.11 -> 1.2.1.41
path_sgo00330.kgml:
path_sgo00330.kgml: --- 0.15 seconds ---

path_sgo00332.kgml: Carbapenem biosynthesis
path_sgo00332.kgml: Initialization took 0.05 seconds
path_sgo00332.kgml:
path_sgo00332.kgml: Found a trail of span 2 without skipping any vertex
path_sgo00332.kgml: 5 -> 8
path_sgo00332.kgml: R00239 -> R03313
path_sgo00332.kgml: sgo:SGO_1097 -> sgo:SGO_1098
path_sgo00332.kgml: 2.7.2.11 -> 1.2.1.41
path_sgo00332.kgml:
path_sgo00332.kgml: --- 0.13 seconds ---

path_sgo00340.kgml: Histidine metabolism
path_sgo00340.kgml: Initialization took 0.35 seconds
path_sgo00340.kgml:
path_sgo00340.kgml: Found a trail of span 10 without skipping any vertex
path_sgo00340.kgml: 58 -> 67 -> 66 -> 65 -> 69 -> 63 -> 62 -> 61 -> 60 -> 59
path_sgo00340.kgml: R01071 -> R04035 -> R04037 -> R04640 -> R04558 -> R03457 -> R03243 -> R03013 -> R03012 -> R01163
path_sgo00340.kgml: {sgo:SGO_1409, sgo:SGO_1410} -> sgo:SGO_1402 -> sgo:SGO_1403 -> sgo:SGO_1405 -> {sgo:SGO_1404, sgo:SGO_1406} -> sgo:SGO_1407 -> sgo:SGO_1411 -> sgo:SGO_1401 -> sgo:SGO_1408 -> sgo:SGO_1408
path_sgo00340.kgml: 2.4.2.17 -> 3.6.1.31 -> 3.5.4.19 -> 5.3.1.16 -> 4.3.2.10 -> 4.2.1.19 -> 2.6.1.9 -> 3.1.3.15 -> 1.1.1.23 -> 1.1.1.23
path_sgo00340.kgml:
path_sgo00340.kgml: Found a trail of span 9 containing skipped vertices
path_sgo00340.kgml: 58 -> 67 -> 66 -> 65 -> 69 -> [63] -> 62 -> 61 -> 60 -> 59
path_sgo00340.kgml: R01071 -> R04035 -> R04037 -> R04640 -> R04558 -> [R03457] -> R03243 -> R03013 -> R03012 -> R01163
path_sgo00340.kgml: {sgo:SGO_1409, sgo:SGO_1410} -> sgo:SGO_1402 -> sgo:SGO_1403 -> sgo:SGO_1405 -> {sgo:SGO_1404, sgo:SGO_1406} -> [sgo:SGO_1407] -> sgo:SGO_1411 -> sgo:SGO_1401 -> sgo:SGO_1408 -> sgo:SGO_1408
path_sgo00340.kgml: 2.4.2.17 -> 3.6.1.31 -> 3.5.4.19 -> 5.3.1.16 -> 4.3.2.10 -> [4.2.1.19] -> 2.6.1.9 -> 3.1.3.15 -> 1.1.1.23 -> 1.1.1.23
path_sgo00340.kgml: Skipped genes: sgo:SGO_1407
path_sgo00340.kgml:
path_sgo00340.kgml: Found a trail of span 9 containing skipped vertices
path_sgo00340.kgml: 58 -> 67 -> [66] -> 65 -> 69 -> 63 -> 62 -> 61 -> 60 -> 59
path_sgo00340.kgml: R01071 -> R04035 -> [R04037] -> R04640 -> R04558 -> R03457 -> R03243 -> R03013 -> R03012 -> R01163
path_sgo00340.kgml: {sgo:SGO_1409, sgo:SGO_1410} -> sgo:SGO_1402 -> [sgo:SGO_1403] -> sgo:SGO_1405 -> {sgo:SGO_1404, sgo:SGO_1406} -> sgo:SGO_1407 -> sgo:SGO_1411 -> sgo:SGO_1401 -> sgo:SGO_1408 -> sgo:SGO_1408
path_sgo00340.kgml: 2.4.2.17 -> 3.6.1.31 -> [3.5.4.19] -> 5.3.1.16 -> 4.3.2.10 -> 4.2.1.19 -> 2.6.1.9 -> 3.1.3.15 -> 1.1.1.23 -> 1.1.1.23
path_sgo00340.kgml: Skipped genes: sgo:SGO_1403
path_sgo00340.kgml:
path_sgo00340.kgml: Found a trail of span 9 containing skipped vertices
path_sgo00340.kgml: 58 -> 67 -> 66 -> 65 -> [69] -> 63 -> 62 -> 61 -> 60 -> 59
path_sgo00340.kgml: R01071 -> R04035 -> R04037 -> R04640 -> [R04558] -> R03457 -> R03243 -> R03013 -> R03012 -> R01163
path_sgo00340.kgml: {sgo:SGO_1409, sgo:SGO_1410} -> sgo:SGO_1402 -> sgo:SGO_1403 -> sgo:SGO_1405 -> [{sgo:SGO_1404, sgo:SGO_1406}] -> sgo:SGO_1407 -> sgo:SGO_1411 -> sgo:SGO_1401 -> sgo:SGO_1408 -> sgo:SGO_1408
path_sgo00340.kgml: 2.4.2.17 -> 3.6.1.31 -> 3.5.4.19 -> 5.3.1.16 -> [4.3.2.10] -> 4.2.1.19 -> 2.6.1.9 -> 3.1.3.15 -> 1.1.1.23 -> 1.1.1.23
path_sgo00340.kgml: Skipped genes: sgo:SGO_1406, sgo:SGO_1404
path_sgo00340.kgml:
path_sgo00340.kgml: Found a trail of span 9 containing skipped vertices
path_sgo00340.kgml: 58 -> 67 -> 66 -> 65 -> 69 -> 63 -> [62] -> 61 -> 60 -> 59
path_sgo00340.kgml: R01071 -> R04035 -> R04037 -> R04640 -> R04558 -> R03457 -> [R03243] -> R03013 -> R03012 -> R01163
path_sgo00340.kgml: {sgo:SGO_1409, sgo:SGO_1410} -> sgo:SGO_1402 -> sgo:SGO_1403 -> sgo:SGO_1405 -> {sgo:SGO_1404, sgo:SGO_1406} -> sgo:SGO_1407 -> [sgo:SGO_1411] -> sgo:SGO_1401 -> sgo:SGO_1408 -> sgo:SGO_1408
path_sgo00340.kgml: 2.4.2.17 -> 3.6.1.31 -> 3.5.4.19 -> 5.3.1.16 -> 4.3.2.10 -> 4.2.1.19 -> [2.6.1.9] -> 3.1.3.15 -> 1.1.1.23 -> 1.1.1.23
path_sgo00340.kgml:
path_sgo00340.kgml: Found a trail of span 9 containing skipped vertices
path_sgo00340.kgml: 58 -> 67 -> 66 -> 65 -> 69 -> 63 -> 62 -> [61] -> 60 -> 59
path_sgo00340.kgml: R01071 -> R04035 -> R04037 -> R04640 -> R04558 -> R03457 -> R03243 -> [R03013] -> R03012 -> R01163
path_sgo00340.kgml: {sgo:SGO_1409, sgo:SGO_1410} -> sgo:SGO_1402 -> sgo:SGO_1403 -> sgo:SGO_1405 -> {sgo:SGO_1404, sgo:SGO_1406} -> sgo:SGO_1407 -> sgo:SGO_1411 -> [sgo:SGO_1401] -> sgo:SGO_1408 -> sgo:SGO_1408
path_sgo00340.kgml: 2.4.2.17 -> 3.6.1.31 -> 3.5.4.19 -> 5.3.1.16 -> 4.3.2.10 -> 4.2.1.19 -> 2.6.1.9 -> [3.1.3.15] -> 1.1.1.23 -> 1.1.1.23
path_sgo00340.kgml:
path_sgo00340.kgml: Found a trail of span 9 containing skipped vertices
path_sgo00340.kgml: 58 -> 67 -> 66 -> 65 -> 69 -> 63 -> 62 -> 61 -> [60] -> 59
path_sgo00340.kgml: R01071 -> R04035 -> R04037 -> R04640 -> R04558 -> R03457 -> R03243 -> R03013 -> [R03012] -> R01163
path_sgo00340.kgml: {sgo:SGO_1409, sgo:SGO_1410} -> sgo:SGO_1402 -> sgo:SGO_1403 -> sgo:SGO_1405 -> {sgo:SGO_1404, sgo:SGO_1406} -> sgo:SGO_1407 -> sgo:SGO_1411 -> sgo:SGO_1401 -> [sgo:SGO_1408] -> sgo:SGO_1408
path_sgo00340.kgml: 2.4.2.17 -> 3.6.1.31 -> 3.5.4.19 -> 5.3.1.16 -> 4.3.2.10 -> 4.2.1.19 -> 2.6.1.9 -> 3.1.3.15 -> [1.1.1.23] -> 1.1.1.23
path_sgo00340.kgml:
path_sgo00340.kgml: Found a trail of span 9 containing skipped vertices
path_sgo00340.kgml: 58 -> [67] -> 66 -> 65 -> 69 -> 63 -> 62 -> 61 -> 60 -> 59
path_sgo00340.kgml: R01071 -> [R04035] -> R04037 -> R04640 -> R04558 -> R03457 -> R03243 -> R03013 -> R03012 -> R01163
path_sgo00340.kgml: {sgo:SGO_1409, sgo:SGO_1410} -> [sgo:SGO_1402] -> sgo:SGO_1403 -> sgo:SGO_1405 -> {sgo:SGO_1404, sgo:SGO_1406} -> sgo:SGO_1407 -> sgo:SGO_1411 -> sgo:SGO_1401 -> sgo:SGO_1408 -> sgo:SGO_1408
path_sgo00340.kgml: 2.4.2.17 -> [3.6.1.31] -> 3.5.4.19 -> 5.3.1.16 -> 4.3.2.10 -> 4.2.1.19 -> 2.6.1.9 -> 3.1.3.15 -> 1.1.1.23 -> 1.1.1.23
path_sgo00340.kgml: Skipped genes: sgo:SGO_1402
path_sgo00340.kgml:
path_sgo00340.kgml: Found a trail of span 8 containing skipped vertices
path_sgo00340.kgml: 58 -> 67 -> 66 -> 65 -> 69 -> [63 -> 62] -> 61 -> 60 -> 59
path_sgo00340.kgml: R01071 -> R04035 -> R04037 -> R04640 -> R04558 -> [R03457 -> R03243] -> R03013 -> R03012 -> R01163
path_sgo00340.kgml: {sgo:SGO_1409, sgo:SGO_1410} -> sgo:SGO_1402 -> sgo:SGO_1403 -> sgo:SGO_1405 -> {sgo:SGO_1404, sgo:SGO_1406} -> [sgo:SGO_1407 -> sgo:SGO_1411] -> sgo:SGO_1401 -> sgo:SGO_1408 -> sgo:SGO_1408
path_sgo00340.kgml: 2.4.2.17 -> 3.6.1.31 -> 3.5.4.19 -> 5.3.1.16 -> 4.3.2.10 -> [4.2.1.19 -> 2.6.1.9] -> 3.1.3.15 -> 1.1.1.23 -> 1.1.1.23
path_sgo00340.kgml: Skipped genes: sgo:SGO_1407
path_sgo00340.kgml:
path_sgo00340.kgml: Found a trail of span 8 containing skipped vertices
path_sgo00340.kgml: 58 -> 67 -> 66 -> 65 -> 69 -> 63 -> [62 -> 61] -> 60 -> 59
path_sgo00340.kgml: R01071 -> R04035 -> R04037 -> R04640 -> R04558 -> R03457 -> [R03243 -> R03013] -> R03012 -> R01163
path_sgo00340.kgml: {sgo:SGO_1409, sgo:SGO_1410} -> sgo:SGO_1402 -> sgo:SGO_1403 -> sgo:SGO_1405 -> {sgo:SGO_1404, sgo:SGO_1406} -> sgo:SGO_1407 -> [sgo:SGO_1411 -> sgo:SGO_1401] -> sgo:SGO_1408 -> sgo:SGO_1408
path_sgo00340.kgml: 2.4.2.17 -> 3.6.1.31 -> 3.5.4.19 -> 5.3.1.16 -> 4.3.2.10 -> 4.2.1.19 -> [2.6.1.9 -> 3.1.3.15] -> 1.1.1.23 -> 1.1.1.23
path_sgo00340.kgml:
path_sgo00340.kgml: Found a trail of span 8 containing skipped vertices
path_sgo00340.kgml: 58 -> 67 -> 66 -> 65 -> 69 -> 63 -> 62 -> [61 -> 60] -> 59
path_sgo00340.kgml: R01071 -> R04035 -> R04037 -> R04640 -> R04558 -> R03457 -> R03243 -> [R03013 -> R03012] -> R01163
path_sgo00340.kgml: {sgo:SGO_1409, sgo:SGO_1410} -> sgo:SGO_1402 -> sgo:SGO_1403 -> sgo:SGO_1405 -> {sgo:SGO_1404, sgo:SGO_1406} -> sgo:SGO_1407 -> sgo:SGO_1411 -> [sgo:SGO_1401 -> sgo:SGO_1408] -> sgo:SGO_1408
path_sgo00340.kgml: 2.4.2.17 -> 3.6.1.31 -> 3.5.4.19 -> 5.3.1.16 -> 4.3.2.10 -> 4.2.1.19 -> 2.6.1.9 -> [3.1.3.15 -> 1.1.1.23] -> 1.1.1.23
path_sgo00340.kgml:
path_sgo00340.kgml: Found a trail of span 7 containing skipped vertices
path_sgo00340.kgml: 58 -> 67 -> 66 -> 65 -> 69 -> [63 -> 62 -> 61] -> 60 -> 59
path_sgo00340.kgml: R01071 -> R04035 -> R04037 -> R04640 -> R04558 -> [R03457 -> R03243 -> R03013] -> R03012 -> R01163
path_sgo00340.kgml: {sgo:SGO_1409, sgo:SGO_1410} -> sgo:SGO_1402 -> sgo:SGO_1403 -> sgo:SGO_1405 -> {sgo:SGO_1404, sgo:SGO_1406} -> [sgo:SGO_1407 -> sgo:SGO_1411 -> sgo:SGO_1401] -> sgo:SGO_1408 -> sgo:SGO_1408
path_sgo00340.kgml: 2.4.2.17 -> 3.6.1.31 -> 3.5.4.19 -> 5.3.1.16 -> 4.3.2.10 -> [4.2.1.19 -> 2.6.1.9 -> 3.1.3.15] -> 1.1.1.23 -> 1.1.1.23
path_sgo00340.kgml: Skipped genes: sgo:SGO_1407
path_sgo00340.kgml:
path_sgo00340.kgml: Found a trail of span 7 containing skipped vertices
path_sgo00340.kgml: 58 -> 67 -> 66 -> 65 -> 69 -> 63 -> [62 -> 61 -> 60] -> 59
path_sgo00340.kgml: R01071 -> R04035 -> R04037 -> R04640 -> R04558 -> R03457 -> [R03243 -> R03013 -> R03012] -> R01163
path_sgo00340.kgml: {sgo:SGO_1409, sgo:SGO_1410} -> sgo:SGO_1402 -> sgo:SGO_1403 -> sgo:SGO_1405 -> {sgo:SGO_1404, sgo:SGO_1406} -> sgo:SGO_1407 -> [sgo:SGO_1411 -> sgo:SGO_1401 -> sgo:SGO_1408] -> sgo:SGO_1408
path_sgo00340.kgml: 2.4.2.17 -> 3.6.1.31 -> 3.5.4.19 -> 5.3.1.16 -> 4.3.2.10 -> 4.2.1.19 -> [2.6.1.9 -> 3.1.3.15 -> 1.1.1.23] -> 1.1.1.23
path_sgo00340.kgml:
path_sgo00340.kgml: Found a trail of span 7 containing skipped vertices
path_sgo00340.kgml: 58 -> [67 -> 66] -> 65 -> 69 -> 63 -> 62 -> [61] -> 60 -> 59
path_sgo00340.kgml: R01071 -> [R04035 -> R04037] -> R04640 -> R04558 -> R03457 -> R03243 -> [R03013] -> R03012 -> R01163
path_sgo00340.kgml: {sgo:SGO_1409, sgo:SGO_1410} -> [sgo:SGO_1402 -> sgo:SGO_1403] -> sgo:SGO_1405 -> {sgo:SGO_1404, sgo:SGO_1406} -> sgo:SGO_1407 -> sgo:SGO_1411 -> [sgo:SGO_1401] -> sgo:SGO_1408 -> sgo:SGO_1408
path_sgo00340.kgml: 2.4.2.17 -> [3.6.1.31 -> 3.5.4.19] -> 5.3.1.16 -> 4.3.2.10 -> 4.2.1.19 -> 2.6.1.9 -> [3.1.3.15] -> 1.1.1.23 -> 1.1.1.23
path_sgo00340.kgml:
path_sgo00340.kgml: Found a trail of span 6 containing skipped vertices
path_sgo00340.kgml: 58 -> [67 -> 66 -> 65] -> 69 -> 63 -> 62 -> [61] -> 60 -> 59
path_sgo00340.kgml: R01071 -> [R04035 -> R04037 -> R04640] -> R04558 -> R03457 -> R03243 -> [R03013] -> R03012 -> R01163
path_sgo00340.kgml: {sgo:SGO_1409, sgo:SGO_1410} -> [sgo:SGO_1402 -> sgo:SGO_1403 -> sgo:SGO_1405] -> {sgo:SGO_1404, sgo:SGO_1406} -> sgo:SGO_1407 -> sgo:SGO_1411 -> [sgo:SGO_1401] -> sgo:SGO_1408 -> sgo:SGO_1408
path_sgo00340.kgml: 2.4.2.17 -> [3.6.1.31 -> 3.5.4.19 -> 5.3.1.16] -> 4.3.2.10 -> 4.2.1.19 -> 2.6.1.9 -> [3.1.3.15] -> 1.1.1.23 -> 1.1.1.23
path_sgo00340.kgml:
path_sgo00340.kgml: Found a trail of span 4 containing skipped vertices
path_sgo00340.kgml: 67 -> 66 -> 65 -> [69 -> 63 -> 62] -> 61
path_sgo00340.kgml: R04035 -> R04037 -> R04640 -> [R04558 -> R03457 -> R03243] -> R03013
path_sgo00340.kgml: sgo:SGO_1402 -> sgo:SGO_1403 -> sgo:SGO_1405 -> [{sgo:SGO_1404, sgo:SGO_1406} -> sgo:SGO_1407 -> sgo:SGO_1411] -> sgo:SGO_1401
path_sgo00340.kgml: 3.6.1.31 -> 3.5.4.19 -> 5.3.1.16 -> [4.3.2.10 -> 4.2.1.19 -> 2.6.1.9] -> 3.1.3.15
path_sgo00340.kgml: Skipped genes: sgo:SGO_1404
path_sgo00340.kgml:
path_sgo00340.kgml: Found a trail of span 2 containing skipped vertices
path_sgo00340.kgml: 43 -> [42] -> 41
path_sgo00340.kgml: R02914 -> [R02288] -> R02287
path_sgo00340.kgml: sgo:SGO_1805 -> [sgo:SGO_1804] -> sgo:SGO_1806
path_sgo00340.kgml: 4.2.1.49 -> [3.5.2.7] -> 2.1.2.5
path_sgo00340.kgml:
path_sgo00340.kgml: Found a trail of span 2 containing skipped vertices
path_sgo00340.kgml: 44 -> [43 -> 42] -> 40
path_sgo00340.kgml: R01168 -> [R02914 -> R02288] -> R02285
path_sgo00340.kgml: sgo:SGO_1811 -> [sgo:SGO_1805 -> sgo:SGO_1804] -> sgo:SGO_1813
path_sgo00340.kgml: 4.3.1.3 -> [4.2.1.49 -> 3.5.2.7] -> 3.5.3.8
path_sgo00340.kgml:
path_sgo00340.kgml: --- 2.79 seconds ---

path_sgo00350.kgml: Tyrosine metabolism
path_sgo00350.kgml: Initialization took 0.08 seconds
path_sgo00350.kgml: (not found)
path_sgo00350.kgml: --- 0.13 seconds ---

path_sgo00360.kgml: Phenylalanine metabolism
path_sgo00360.kgml: Initialization took 0.05 seconds
path_sgo00360.kgml: (not found)
path_sgo00360.kgml: --- 0.08 seconds ---

path_sgo00401.kgml: Novobiocin biosynthesis
path_sgo00401.kgml: Initialization took 0.05 seconds
path_sgo00401.kgml: (not found)
path_sgo00401.kgml: --- 0.09 seconds ---

path_sgo00430.kgml: Taurine and hypotaurine metabolism
path_sgo00430.kgml: Initialization took 0.08 seconds
path_sgo00430.kgml: (not found)
path_sgo00430.kgml: --- 0.12 seconds ---

path_sgo00440.kgml: Phosphonate and phosphinate metabolism
path_sgo00440.kgml: Initialization took 0.05 seconds
path_sgo00440.kgml: (not found)
path_sgo00440.kgml: --- 0.08 seconds ---

path_sgo00450.kgml: Selenocompound metabolism
path_sgo00450.kgml: Initialization took 0.13 seconds
path_sgo00450.kgml:
path_sgo00450.kgml: Found a trail of span 2 without skipping any vertex
path_sgo00450.kgml: 59 -> 81
path_sgo00450.kgml: {R04944, R04946} -> R04941
path_sgo00450.kgml: sgo:SGO_1636 -> sgo:SGO_1635
path_sgo00450.kgml: {2.5.1.48, 2.5.1.48} -> 4.4.1.13
path_sgo00450.kgml:
path_sgo00450.kgml: --- 0.22 seconds ---

path_sgo00460.kgml: Cyanoamino acid metabolism
path_sgo00460.kgml: Initialization took 0.04 seconds
path_sgo00460.kgml: (not found)
path_sgo00460.kgml: --- 0.09 seconds ---

path_sgo00471.kgml: D-Glutamine and D-glutamate metabolism
path_sgo00471.kgml: Initialization took 0.06 seconds
path_sgo00471.kgml: (not found)
path_sgo00471.kgml: --- 0.09 seconds ---

path_sgo00472.kgml: D-Arginine and D-ornithine metabolism
path_sgo00472.kgml: Initialization took 0.04 seconds
path_sgo00472.kgml: (not found)
path_sgo00472.kgml: --- 0.07 seconds ---

path_sgo00473.kgml: D-Alanine metabolism
path_sgo00473.kgml: Initialization took 0.04 seconds
path_sgo00473.kgml: (not found)
path_sgo00473.kgml: --- 0.07 seconds ---

path_sgo00480.kgml: Glutathione metabolism
path_sgo00480.kgml: Initialization took 0.09 seconds
path_sgo00480.kgml: (not found)
path_sgo00480.kgml: --- 0.14 seconds ---

path_sgo00511.kgml: Other glycan degradation
path_sgo00511.kgml: Initialization took 0.08 seconds
path_sgo00511.kgml: (not found)
path_sgo00511.kgml: --- 0.10 seconds ---

path_sgo00520.kgml: Amino sugar and nucleotide sugar metabolism
path_sgo00520.kgml: Initialization took 2.90 seconds
path_sgo00520.kgml:
path_sgo00520.kgml: Found a trail of span 3 containing skipped vertices
path_sgo00520.kgml: 200 -> [184] -> 186 -> 184
path_sgo00520.kgml: R01092 -> [R00955] -> R00291 -> R00955
path_sgo00520.kgml: sgo:SGO_0932 -> [sgo:SGO_0933] -> {sgo:SGO_0934, sgo:SGO_1012, sgo:SGO_2022} -> sgo:SGO_0933
path_sgo00520.kgml: 2.7.1.6 -> [2.7.7.12] -> 5.1.3.2 -> 2.7.7.12
path_sgo00520.kgml:
path_sgo00520.kgml: Found a trail of span 2 containing skipped vertices
path_sgo00520.kgml: 80 -> 28
path_sgo00520.kgml: R03920 -> R00768
path_sgo00520.kgml: sgo:SGO_1755 -> sgo:SGO_1757
path_sgo00520.kgml: {2.7.1.1, 2.7.1.4} -> 2.6.1.16
path_sgo00520.kgml: Skipped genes: sgo:SGO_1756
path_sgo00520.kgml:
path_sgo00520.kgml: --- 3.38 seconds ---

path_sgo00521.kgml: Streptomycin biosynthesis
path_sgo00521.kgml: Initialization took 0.13 seconds
path_sgo00521.kgml:
path_sgo00521.kgml: Found a trail of span 3 without skipping any vertex
path_sgo00521.kgml: 44 -> 43 -> 42
path_sgo00521.kgml: R02328 -> R06513 -> R06514
path_sgo00521.kgml: sgo:SGO_1009 -> {sgo:SGO_1011, sgo:SGO_2016} -> sgo:SGO_1010
path_sgo00521.kgml: 2.7.7.24 -> 4.2.1.46 -> 5.1.3.13
path_sgo00521.kgml:
path_sgo00521.kgml: Found a trail of span 2 containing skipped vertices
path_sgo00521.kgml: 44 -> [43] -> 42
path_sgo00521.kgml: R02328 -> [R06513] -> R06514
path_sgo00521.kgml: sgo:SGO_1009 -> [{sgo:SGO_1011, sgo:SGO_2016}] -> sgo:SGO_1010
path_sgo00521.kgml: 2.7.7.24 -> [4.2.1.46] -> 5.1.3.13
path_sgo00521.kgml:
path_sgo00521.kgml: --- 0.30 seconds ---

path_sgo00523.kgml: Polyketide sugar unit biosynthesis
path_sgo00523.kgml: Initialization took 0.08 seconds
path_sgo00523.kgml:
path_sgo00523.kgml: Found a trail of span 3 without skipping any vertex
path_sgo00523.kgml: 27 -> 26 -> 63
path_sgo00523.kgml: R02328 -> R06513 -> R06514
path_sgo00523.kgml: sgo:SGO_1009 -> {sgo:SGO_1011, sgo:SGO_2016} -> sgo:SGO_1010
path_sgo00523.kgml: 2.7.7.24 -> 4.2.1.46 -> 5.1.3.13
path_sgo00523.kgml:
path_sgo00523.kgml: Found a trail of span 2 containing skipped vertices
path_sgo00523.kgml: 27 -> [26] -> 63
path_sgo00523.kgml: R02328 -> [R06513] -> R06514
path_sgo00523.kgml: sgo:SGO_1009 -> [{sgo:SGO_1011, sgo:SGO_2016}] -> sgo:SGO_1010
path_sgo00523.kgml: 2.7.7.24 -> [4.2.1.46] -> 5.1.3.13
path_sgo00523.kgml:
path_sgo00523.kgml: --- 0.22 seconds ---

path_sgo00525.kgml: Acarbose and validamycin biosynthesis
path_sgo00525.kgml: Initialization took 0.08 seconds
path_sgo00525.kgml:
path_sgo00525.kgml: Found a trail of span 2 containing skipped vertices
path_sgo00525.kgml: 58 -> 59
path_sgo00525.kgml: R02328 -> R06513
path_sgo00525.kgml: sgo:SGO_1009 -> {sgo:SGO_1011, sgo:SGO_2016}
path_sgo00525.kgml: 2.7.7.24 -> 4.2.1.46
path_sgo00525.kgml: Skipped genes: sgo:SGO_1010
path_sgo00525.kgml:
path_sgo00525.kgml: --- 0.17 seconds ---

path_sgo00550.kgml: Peptidoglycan biosynthesis
path_sgo00550.kgml: Initialization took 1.19 seconds
path_sgo00550.kgml:
path_sgo00550.kgml: Found a trail of span 3 containing skipped vertices
path_sgo00550.kgml: 31 -> [29 -> 28 -> 27] -> 61 -> 53
path_sgo00550.kgml: R02786 -> [R04573 -> R05629 -> R05662] -> R08779 -> R08780
path_sgo00550.kgml: sgo:SGO_1638 -> [sgo:SGO_1446 -> sgo:SGO_0576 -> sgo:SGO_0672] -> sgo:SGO_1623 -> sgo:SGO_1624
path_sgo00550.kgml: 6.3.2.7 -> [6.3.2.10 -> 2.7.8.13 -> 2.4.1.227] -> 2.3.2.10 -> ?
path_sgo00550.kgml:
path_sgo00550.kgml: Found a trail of span 2 without skipping any vertex
path_sgo00550.kgml: 30 -> 29
path_sgo00550.kgml: R01150 -> R04573
path_sgo00550.kgml: sgo:SGO_1447 -> sgo:SGO_1446
path_sgo00550.kgml: 6.3.2.4 -> 6.3.2.10
path_sgo00550.kgml:
path_sgo00550.kgml: Found a trail of span 2 without skipping any vertex
path_sgo00550.kgml: 30 -> 23
path_sgo00550.kgml: R01150 -> R04617
path_sgo00550.kgml: sgo:SGO_1447 -> sgo:SGO_1446
path_sgo00550.kgml: 6.3.2.4 -> 6.3.2.10
path_sgo00550.kgml:
path_sgo00550.kgml: Found a trail of span 2 containing skipped vertices
path_sgo00550.kgml: 32 -> [34 -> 23 -> 35] -> 36
path_sgo00550.kgml: R02783 -> [R02788 -> R04617 -> R05630] -> R05032
path_sgo00550.kgml: sgo:SGO_0671 -> [sgo:SGO_0886 -> sgo:SGO_1446 -> sgo:SGO_0576] -> sgo:SGO_0672
path_sgo00550.kgml: 6.3.2.9 -> [6.3.2.13 -> 6.3.2.10 -> 2.7.8.13] -> 2.4.1.227
path_sgo00550.kgml:
path_sgo00550.kgml: Found a trail of span 2 containing skipped vertices
path_sgo00550.kgml: 32 -> [31 -> 29 -> 28] -> 27
path_sgo00550.kgml: R02783 -> [R02786 -> R04573 -> R05629] -> R05662
path_sgo00550.kgml: sgo:SGO_0671 -> [sgo:SGO_1638 -> sgo:SGO_1446 -> sgo:SGO_0576] -> sgo:SGO_0672
path_sgo00550.kgml: 6.3.2.9 -> [6.3.2.7 -> 6.3.2.10 -> 2.7.8.13] -> 2.4.1.227
path_sgo00550.kgml:
path_sgo00550.kgml: --- 1.68 seconds ---

path_sgo00561.kgml: Glycerolipid metabolism
path_sgo00561.kgml: Initialization took 0.28 seconds
path_sgo00561.kgml:
path_sgo00561.kgml: Found a trail of span 2 without skipping any vertex
path_sgo00561.kgml: 41 -> 69
path_sgo00561.kgml: R10850 -> R05164
path_sgo00561.kgml: sgo:SGO_0775 -> sgo:SGO_0774
path_sgo00561.kgml: 2.4.1.337 -> 2.4.1.208
path_sgo00561.kgml:
path_sgo00561.kgml: --- 0.38 seconds ---

path_sgo00562.kgml: Inositol phosphate metabolism
path_sgo00562.kgml: Initialization took 0.05 seconds
path_sgo00562.kgml: (not found)
path_sgo00562.kgml: --- 0.09 seconds ---

path_sgo00564.kgml: Glycerophospholipid metabolism
path_sgo00564.kgml: Initialization took 0.43 seconds
path_sgo00564.kgml:
path_sgo00564.kgml: Found a trail of span 2 without skipping any vertex
path_sgo00564.kgml: 103 -> 135
path_sgo00564.kgml: R01800 -> R02055
path_sgo00564.kgml: sgo:SGO_0937 -> sgo:SGO_0938
path_sgo00564.kgml: 2.7.8.8 -> 4.1.1.65
path_sgo00564.kgml:
path_sgo00564.kgml: --- 0.53 seconds ---

path_sgo00590.kgml: Arachidonic acid metabolism
path_sgo00590.kgml: Initialization took 0.05 seconds
path_sgo00590.kgml: (not found)
path_sgo00590.kgml: --- 0.09 seconds ---

path_sgo00620.kgml: Pyruvate metabolism
path_sgo00620.kgml: Initialization took 1.33 seconds
path_sgo00620.kgml:
path_sgo00620.kgml: Found a trail of span 4 containing skipped vertices
path_sgo00620.kgml: 123 -> 55 -> [124] -> 125 -> 124
path_sgo00620.kgml: R00014 -> R03270 -> [R02569] -> R07618 -> R02569
path_sgo00620.kgml: {sgo:SGO_1132, sgo:SGO_1133} -> {sgo:SGO_1132, sgo:SGO_1133} -> [sgo:SGO_1131] -> sgo:SGO_1130 -> sgo:SGO_1131
path_sgo00620.kgml: {1.2.4.1, 2.2.1.6, 4.1.1.1} -> 1.2.4.1 -> [2.3.1.12] -> 1.8.1.4 -> 2.3.1.12
path_sgo00620.kgml:
path_sgo00620.kgml: --- 13.48 seconds ---

path_sgo00625.kgml: Chloroalkane and chloroalkene degradation
path_sgo00625.kgml: Initialization took 0.07 seconds
path_sgo00625.kgml: (not found)
path_sgo00625.kgml: --- 0.12 seconds ---

path_sgo00626.kgml: Naphthalene degradation
path_sgo00626.kgml: Initialization took 0.08 seconds
path_sgo00626.kgml: (not found)
path_sgo00626.kgml: --- 0.12 seconds ---

path_sgo00627.kgml: Aminobenzoate degradation
path_sgo00627.kgml: Initialization took 0.05 seconds
path_sgo00627.kgml: (not found)
path_sgo00627.kgml: --- 0.10 seconds ---

path_sgo00630.kgml: Glyoxylate and dicarboxylate metabolism
path_sgo00630.kgml: Initialization took 0.18 seconds
path_sgo00630.kgml:
path_sgo00630.kgml: Found a trail of span 3 containing skipped vertices
path_sgo00630.kgml: 91 -> 107 -> [91] -> 77
path_sgo00630.kgml: R01325 -> R00351 -> [R01325] -> R01900
path_sgo00630.kgml: sgo:SGO_1613 -> sgo:SGO_1612 -> [sgo:SGO_1613] -> sgo:SGO_1613
path_sgo00630.kgml: 4.2.1.3 -> {2.3.3.1, 2.3.3.16, 2.3.3.3} -> [4.2.1.3] -> 4.2.1.3
path_sgo00630.kgml:
path_sgo00630.kgml: --- 0.29 seconds ---

path_sgo00640.kgml: Propanoate metabolism
path_sgo00640.kgml: Initialization took 0.33 seconds
path_sgo00640.kgml: (not found)
path_sgo00640.kgml: --- 0.36 seconds ---

path_sgo00650.kgml: Butanoate metabolism
path_sgo00650.kgml: Initialization took 0.23 seconds
path_sgo00650.kgml: (not found)
path_sgo00650.kgml: --- 0.28 seconds ---

path_sgo00660.kgml: C5-Branched dibasic acid metabolism
path_sgo00660.kgml: Initialization took 0.08 seconds
path_sgo00660.kgml:
path_sgo00660.kgml: Found a trail of span 3 containing skipped vertices
path_sgo00660.kgml: 31 -> 96 -> 97
path_sgo00660.kgml: R03896 -> R03898 -> R00994
path_sgo00660.kgml: {sgo:SGO_0909, sgo:SGO_0910} -> {sgo:SGO_0909, sgo:SGO_0910} -> sgo:SGO_0907
path_sgo00660.kgml: 4.2.1.35 -> 4.2.1.35 -> 1.1.1.85
path_sgo00660.kgml: Skipped genes: sgo:SGO_0908
path_sgo00660.kgml:
path_sgo00660.kgml: --- 0.20 seconds ---

path_sgo00670.kgml: One carbon pool by folate
path_sgo00670.kgml: Initialization took 0.38 seconds
path_sgo00670.kgml:
path_sgo00670.kgml: Found a trail of span 4 containing skipped vertices
path_sgo00670.kgml: 25 -> [18] -> 21 -> 18 -> 49
path_sgo00670.kgml: R03189 -> [R02287] -> R02302 -> R02287 -> R00943
path_sgo00670.kgml: sgo:SGO_1806 -> [sgo:SGO_1806] -> sgo:SGO_1807 -> sgo:SGO_1806 -> {sgo:SGO_1210, sgo:SGO_1808}
path_sgo00670.kgml: 2.1.2.5 -> [2.1.2.5] -> 4.3.1.4 -> 2.1.2.5 -> 6.3.4.3
path_sgo00670.kgml:
path_sgo00670.kgml: Found a trail of span 4 containing skipped vertices
path_sgo00670.kgml: 24 -> 23 -> 52 -> [24] -> 68
path_sgo00670.kgml: {R02235, R02236} -> {R00936, R00939} -> R02101 -> [{R02235, R02236}] -> {R00937, R00940}
path_sgo00670.kgml: {sgo:SGO_0348, sgo:SGO_1141} -> {sgo:SGO_0348, sgo:SGO_1141} -> sgo:SGO_1143 -> [{sgo:SGO_0348, sgo:SGO_1141}] -> {sgo:SGO_0348, sgo:SGO_1141}
path_sgo00670.kgml: {1.5.1.3, 1.5.1.3} -> {1.5.1.3, 1.5.1.3} -> 2.1.1.45 -> [{1.5.1.3, 1.5.1.3}] -> {1.5.1.3, 1.5.1.3}
path_sgo00670.kgml: Skipped genes: sgo:SGO_1142
path_sgo00670.kgml:
path_sgo00670.kgml: Found a trail of span 3 containing skipped vertices
path_sgo00670.kgml: 50 -> 51 -> [28] -> 20
path_sgo00670.kgml: R04325 -> R04560 -> [R01655] -> R04326
path_sgo00670.kgml: sgo:SGO_0038 -> sgo:SGO_0040 -> [sgo:SGO_0690] -> sgo:SGO_0038
path_sgo00670.kgml: 2.1.2.2 -> 2.1.2.3 -> [3.5.4.9] -> 2.1.2.2
path_sgo00670.kgml: Skipped genes: sgo:SGO_0039
path_sgo00670.kgml:
path_sgo00670.kgml: --- 13.12 seconds ---

path_sgo00680.kgml: Methane metabolism
path_sgo00680.kgml: Initialization took 0.28 seconds
path_sgo00680.kgml: (not found)
path_sgo00680.kgml: --- 0.34 seconds ---

path_sgo00730.kgml: Thiamine metabolism
path_sgo00730.kgml: Initialization took 0.13 seconds
path_sgo00730.kgml:
path_sgo00730.kgml: Found a trail of span 3 containing skipped vertices
path_sgo00730.kgml: 66 -> 64 -> 114
path_sgo00730.kgml: R02135 -> R00619 -> R00615
path_sgo00730.kgml: sgo:SGO_0197 -> sgo:SGO_0199 -> sgo:SGO_0197
path_sgo00730.kgml: {3.1.3.1, 3.1.3.100, 3.1.3.2} -> 2.7.6.2 -> 3.6.1.15
path_sgo00730.kgml: Skipped genes: sgo:SGO_0198
path_sgo00730.kgml:
path_sgo00730.kgml: Found a trail of span 2 without skipping any vertex
path_sgo00730.kgml: 72 -> 71
path_sgo00730.kgml: R07460 -> R07461
path_sgo00730.kgml: {sgo:SGO_0814, sgo:SGO_1225} -> sgo:SGO_0815
path_sgo00730.kgml: 2.8.1.7 -> {2.8.1.11, 2.8.1.4}
path_sgo00730.kgml:
path_sgo00730.kgml: --- 0.30 seconds ---

path_sgo00740.kgml: Riboflavin metabolism
path_sgo00740.kgml: Initialization took 0.05 seconds
path_sgo00740.kgml: (not found)
path_sgo00740.kgml: --- 0.09 seconds ---

path_sgo00750.kgml: Vitamin B6 metabolism
path_sgo00750.kgml: Initialization took 0.08 seconds
path_sgo00750.kgml: (not found)
path_sgo00750.kgml: --- 0.13 seconds ---

path_sgo00760.kgml: Nicotinate and nicotinamide metabolism
path_sgo00760.kgml: Initialization took 0.18 seconds
path_sgo00760.kgml:
path_sgo00760.kgml: Found a trail of span 2 containing skipped vertices
path_sgo00760.kgml: 86 -> [93 -> 87] -> 88
path_sgo00760.kgml: R00189 -> [R00137 -> R02322] -> R01724
path_sgo00760.kgml: sgo:SGO_0583 -> [sgo:SGO_0447 -> sgo:SGO_2046] -> sgo:SGO_0582
path_sgo00760.kgml: {6.3.1.5, 6.3.5.1} -> [{2.7.7.1, 2.7.7.18} -> 3.5.1.42] -> 6.3.4.21
path_sgo00760.kgml:
path_sgo00760.kgml: --- 0.29 seconds ---

path_sgo00770.kgml: Pantothenate and CoA biosynthesis
path_sgo00770.kgml: Initialization took 0.28 seconds
path_sgo00770.kgml:
path_sgo00770.kgml: Found a trail of span 2 without skipping any vertex
path_sgo00770.kgml: 82 -> 81
path_sgo00770.kgml: R00006 -> R03051
path_sgo00770.kgml: {sgo:SGO_0526, sgo:SGO_0527} -> sgo:SGO_0528
path_sgo00770.kgml: 2.2.1.6 -> 1.1.1.86
path_sgo00770.kgml:
path_sgo00770.kgml: Found a trail of span 2 without skipping any vertex
path_sgo00770.kgml: 70 -> 67
path_sgo00770.kgml: R04231 -> R03269
path_sgo00770.kgml: sgo:SGO_1212 -> sgo:SGO_1213
path_sgo00770.kgml: 6.3.2.5 -> 4.1.1.36
path_sgo00770.kgml:
path_sgo00770.kgml: --- 0.41 seconds ---

path_sgo00780.kgml: Biotin metabolism
path_sgo00780.kgml: Initialization took 0.08 seconds
path_sgo00780.kgml:
path_sgo00780.kgml: Found a trail of span 3 containing skipped vertices
path_sgo00780.kgml: 74 -> 67 -> 70
path_sgo00780.kgml: R10119 -> R10120 -> R10121
path_sgo00780.kgml: sgo:SGO_1692 -> {sgo:SGO_1473, sgo:SGO_1693} -> sgo:SGO_1690
path_sgo00780.kgml: {2.3.1.179, 2.3.1.41} -> 1.1.1.100 -> 4.2.1.59
path_sgo00780.kgml: Skipped genes: sgo:SGO_1691
path_sgo00780.kgml:
path_sgo00780.kgml: Found a trail of span 3 containing skipped vertices
path_sgo00780.kgml: 95 -> 53 -> 56
path_sgo00780.kgml: R10115 -> R10116 -> R10117
path_sgo00780.kgml: sgo:SGO_1692 -> {sgo:SGO_1473, sgo:SGO_1693} -> sgo:SGO_1690
path_sgo00780.kgml: {2.3.1.179, 2.3.1.41} -> 1.1.1.100 -> 4.2.1.59
path_sgo00780.kgml: Skipped genes: sgo:SGO_1691
path_sgo00780.kgml:
path_sgo00780.kgml: Found a trail of span 2 containing skipped vertices
path_sgo00780.kgml: 95 -> [53] -> 56
path_sgo00780.kgml: R10115 -> [R10116] -> R10117
path_sgo00780.kgml: sgo:SGO_1692 -> [{sgo:SGO_1473, sgo:SGO_1693}] -> sgo:SGO_1690
path_sgo00780.kgml: {2.3.1.179, 2.3.1.41} -> [1.1.1.100] -> 4.2.1.59
path_sgo00780.kgml: Skipped genes: sgo:SGO_1691
path_sgo00780.kgml:
path_sgo00780.kgml: Found a trail of span 2 containing skipped vertices
path_sgo00780.kgml: 74 -> [67] -> 70
path_sgo00780.kgml: R10119 -> [R10120] -> R10121
path_sgo00780.kgml: sgo:SGO_1692 -> [{sgo:SGO_1473, sgo:SGO_1693}] -> sgo:SGO_1690
path_sgo00780.kgml: {2.3.1.179, 2.3.1.41} -> [1.1.1.100] -> 4.2.1.59
path_sgo00780.kgml: Skipped genes: sgo:SGO_1691
path_sgo00780.kgml:
path_sgo00780.kgml: --- 0.34 seconds ---

path_sgo00790.kgml: Folate biosynthesis
path_sgo00790.kgml: Initialization took 0.23 seconds
path_sgo00790.kgml:
path_sgo00790.kgml: Found a trail of span 6 containing skipped vertices
path_sgo00790.kgml: 75 -> 74 -> 72 -> 83 -> [69] -> 68 -> 67
path_sgo00790.kgml: R03504 -> R03503 -> R03067 -> R02237 -> [{R00936, R00939}] -> R00942 -> R04241
path_sgo00790.kgml: sgo:SGO_1912 -> sgo:SGO_1912 -> sgo:SGO_1914 -> {sgo:SGO_1913, sgo:SGO_2039} -> [{sgo:SGO_0348, sgo:SGO_1141}] -> {sgo:SGO_1913, sgo:SGO_2039} -> {sgo:SGO_1913, sgo:SGO_2039}
path_sgo00790.kgml: 4.1.2.25 -> 2.7.6.3 -> 2.5.1.15 -> {6.3.2.12, 6.3.2.17} -> [{1.5.1.3, 1.5.1.3}] -> 6.3.2.17 -> 6.3.2.17
path_sgo00790.kgml:
path_sgo00790.kgml: Found a trail of span 6 containing skipped vertices
path_sgo00790.kgml: 75 -> 74 -> 72 -> 71 -> [69 -> 68] -> 67 -> 68
path_sgo00790.kgml: R03504 -> R03503 -> R03067 -> R02237 -> [{R00936, R00939} -> R00942] -> R04241 -> R00942
path_sgo00790.kgml: sgo:SGO_1912 -> sgo:SGO_1912 -> sgo:SGO_1914 -> {sgo:SGO_1913, sgo:SGO_2039} -> [{sgo:SGO_0348, sgo:SGO_1141} -> {sgo:SGO_1913, sgo:SGO_2039}] -> {sgo:SGO_1913, sgo:SGO_2039} -> {sgo:SGO_1913, sgo:SGO_2039}
path_sgo00790.kgml: 4.1.2.25 -> 2.7.6.3 -> 2.5.1.15 -> {6.3.2.12, 6.3.2.17} -> [{1.5.1.3, 1.5.1.3} -> 6.3.2.17] -> 6.3.2.17 -> 6.3.2.17
path_sgo00790.kgml:
path_sgo00790.kgml: Found a trail of span 5 containing skipped vertices
path_sgo00790.kgml: 75 -> 74 -> 72 -> [83 -> 69 -> 68] -> 67 -> 68
path_sgo00790.kgml: R03504 -> R03503 -> R03067 -> [R02237 -> {R00936, R00939} -> R00942] -> R04241 -> R00942
path_sgo00790.kgml: sgo:SGO_1912 -> sgo:SGO_1912 -> sgo:SGO_1914 -> [{sgo:SGO_1913, sgo:SGO_2039} -> {sgo:SGO_0348, sgo:SGO_1141} -> {sgo:SGO_1913, sgo:SGO_2039}] -> {sgo:SGO_1913, sgo:SGO_2039} -> {sgo:SGO_1913, sgo:SGO_2039}
path_sgo00790.kgml: 4.1.2.25 -> 2.7.6.3 -> 2.5.1.15 -> [{6.3.2.12, 6.3.2.17} -> {1.5.1.3, 1.5.1.3} -> 6.3.2.17] -> 6.3.2.17 -> 6.3.2.17
path_sgo00790.kgml:
path_sgo00790.kgml: Found a trail of span 5 containing skipped vertices
path_sgo00790.kgml: 75 -> 73 -> 83 -> [69] -> 68 -> 67
path_sgo00790.kgml: R03504 -> R03066 -> R02237 -> [{R00936, R00939}] -> R00942 -> R04241
path_sgo00790.kgml: sgo:SGO_1912 -> sgo:SGO_1914 -> {sgo:SGO_1913, sgo:SGO_2039} -> [{sgo:SGO_0348, sgo:SGO_1141}] -> {sgo:SGO_1913, sgo:SGO_2039} -> {sgo:SGO_1913, sgo:SGO_2039}
path_sgo00790.kgml: 4.1.2.25 -> 2.5.1.15 -> {6.3.2.12, 6.3.2.17} -> [{1.5.1.3, 1.5.1.3}] -> 6.3.2.17 -> 6.3.2.17
path_sgo00790.kgml:
path_sgo00790.kgml: Found a trail of span 5 containing skipped vertices
path_sgo00790.kgml: 75 -> 74 -> [72] -> 83 -> [69] -> 68 -> 67
path_sgo00790.kgml: R03504 -> R03503 -> [R03067] -> R02237 -> [{R00936, R00939}] -> R00942 -> R04241
path_sgo00790.kgml: sgo:SGO_1912 -> sgo:SGO_1912 -> [sgo:SGO_1914] -> {sgo:SGO_1913, sgo:SGO_2039} -> [{sgo:SGO_0348, sgo:SGO_1141}] -> {sgo:SGO_1913, sgo:SGO_2039} -> {sgo:SGO_1913, sgo:SGO_2039}
path_sgo00790.kgml: 4.1.2.25 -> 2.7.6.3 -> [2.5.1.15] -> {6.3.2.12, 6.3.2.17} -> [{1.5.1.3, 1.5.1.3}] -> 6.3.2.17 -> 6.3.2.17
path_sgo00790.kgml:
path_sgo00790.kgml: Found a trail of span 5 containing skipped vertices
path_sgo00790.kgml: 75 -> 74 -> [72] -> 71 -> [69 -> 68] -> 67 -> 68
path_sgo00790.kgml: R03504 -> R03503 -> [R03067] -> R02237 -> [{R00936, R00939} -> R00942] -> R04241 -> R00942
path_sgo00790.kgml: sgo:SGO_1912 -> sgo:SGO_1912 -> [sgo:SGO_1914] -> {sgo:SGO_1913, sgo:SGO_2039} -> [{sgo:SGO_0348, sgo:SGO_1141} -> {sgo:SGO_1913, sgo:SGO_2039}] -> {sgo:SGO_1913, sgo:SGO_2039} -> {sgo:SGO_1913, sgo:SGO_2039}
path_sgo00790.kgml: 4.1.2.25 -> 2.7.6.3 -> [2.5.1.15] -> {6.3.2.12, 6.3.2.17} -> [{1.5.1.3, 1.5.1.3} -> 6.3.2.17] -> 6.3.2.17 -> 6.3.2.17
path_sgo00790.kgml:
path_sgo00790.kgml: Found a trail of span 5 containing skipped vertices
path_sgo00790.kgml: 75 -> [74] -> 72 -> 71 -> [69 -> 68] -> 67 -> 68
path_sgo00790.kgml: R03504 -> [R03503] -> R03067 -> R02237 -> [{R00936, R00939} -> R00942] -> R04241 -> R00942
path_sgo00790.kgml: sgo:SGO_1912 -> [sgo:SGO_1912] -> sgo:SGO_1914 -> {sgo:SGO_1913, sgo:SGO_2039} -> [{sgo:SGO_0348, sgo:SGO_1141} -> {sgo:SGO_1913, sgo:SGO_2039}] -> {sgo:SGO_1913, sgo:SGO_2039} -> {sgo:SGO_1913, sgo:SGO_2039}
path_sgo00790.kgml: 4.1.2.25 -> [2.7.6.3] -> 2.5.1.15 -> {6.3.2.12, 6.3.2.17} -> [{1.5.1.3, 1.5.1.3} -> 6.3.2.17] -> 6.3.2.17 -> 6.3.2.17
path_sgo00790.kgml:
path_sgo00790.kgml: Found a trail of span 5 containing skipped vertices
path_sgo00790.kgml: 75 -> 73 -> 71 -> [69 -> 68] -> 67 -> 68
path_sgo00790.kgml: R03504 -> R03066 -> R02237 -> [{R00936, R00939} -> R00942] -> R04241 -> R00942
path_sgo00790.kgml: sgo:SGO_1912 -> sgo:SGO_1914 -> {sgo:SGO_1913, sgo:SGO_2039} -> [{sgo:SGO_0348, sgo:SGO_1141} -> {sgo:SGO_1913, sgo:SGO_2039}] -> {sgo:SGO_1913, sgo:SGO_2039} -> {sgo:SGO_1913, sgo:SGO_2039}
path_sgo00790.kgml: 4.1.2.25 -> 2.5.1.15 -> {6.3.2.12, 6.3.2.17} -> [{1.5.1.3, 1.5.1.3} -> 6.3.2.17] -> 6.3.2.17 -> 6.3.2.17
path_sgo00790.kgml:
path_sgo00790.kgml: Found a trail of span 4 containing skipped vertices
path_sgo00790.kgml: 75 -> 73 -> [83 -> 69 -> 68] -> 67 -> 68
path_sgo00790.kgml: R03504 -> R03066 -> [R02237 -> {R00936, R00939} -> R00942] -> R04241 -> R00942
path_sgo00790.kgml: sgo:SGO_1912 -> sgo:SGO_1914 -> [{sgo:SGO_1913, sgo:SGO_2039} -> {sgo:SGO_0348, sgo:SGO_1141} -> {sgo:SGO_1913, sgo:SGO_2039}] -> {sgo:SGO_1913, sgo:SGO_2039} -> {sgo:SGO_1913, sgo:SGO_2039}
path_sgo00790.kgml: 4.1.2.25 -> 2.5.1.15 -> [{6.3.2.12, 6.3.2.17} -> {1.5.1.3, 1.5.1.3} -> 6.3.2.17] -> 6.3.2.17 -> 6.3.2.17
path_sgo00790.kgml:
path_sgo00790.kgml: Found a trail of span 4 containing skipped vertices
path_sgo00790.kgml: 75 -> 74 -> [72 -> 83 -> 69] -> 68 -> 67
path_sgo00790.kgml: R03504 -> R03503 -> [R03067 -> R02237 -> {R00936, R00939}] -> R00942 -> R04241
path_sgo00790.kgml: sgo:SGO_1912 -> sgo:SGO_1912 -> [sgo:SGO_1914 -> {sgo:SGO_1913, sgo:SGO_2039} -> {sgo:SGO_0348, sgo:SGO_1141}] -> {sgo:SGO_1913, sgo:SGO_2039} -> {sgo:SGO_1913, sgo:SGO_2039}
path_sgo00790.kgml: 4.1.2.25 -> 2.7.6.3 -> [2.5.1.15 -> {6.3.2.12, 6.3.2.17} -> {1.5.1.3, 1.5.1.3}] -> 6.3.2.17 -> 6.3.2.17
path_sgo00790.kgml:
path_sgo00790.kgml: Found a trail of span 4 containing skipped vertices
path_sgo00790.kgml: 75 -> [73] -> 83 -> [69] -> 68 -> 67
path_sgo00790.kgml: R03504 -> [R03066] -> R02237 -> [{R00936, R00939}] -> R00942 -> R04241
path_sgo00790.kgml: sgo:SGO_1912 -> [sgo:SGO_1914] -> {sgo:SGO_1913, sgo:SGO_2039} -> [{sgo:SGO_0348, sgo:SGO_1141}] -> {sgo:SGO_1913, sgo:SGO_2039} -> {sgo:SGO_1913, sgo:SGO_2039}
path_sgo00790.kgml: 4.1.2.25 -> [2.5.1.15] -> {6.3.2.12, 6.3.2.17} -> [{1.5.1.3, 1.5.1.3}] -> 6.3.2.17 -> 6.3.2.17
path_sgo00790.kgml:
path_sgo00790.kgml: Found a trail of span 4 containing skipped vertices
path_sgo00790.kgml: 75 -> [73] -> 71 -> [69 -> 68] -> 67 -> 68
path_sgo00790.kgml: R03504 -> [R03066] -> R02237 -> [{R00936, R00939} -> R00942] -> R04241 -> R00942
path_sgo00790.kgml: sgo:SGO_1912 -> [sgo:SGO_1914] -> {sgo:SGO_1913, sgo:SGO_2039} -> [{sgo:SGO_0348, sgo:SGO_1141} -> {sgo:SGO_1913, sgo:SGO_2039}] -> {sgo:SGO_1913, sgo:SGO_2039} -> {sgo:SGO_1913, sgo:SGO_2039}
path_sgo00790.kgml: 4.1.2.25 -> [2.5.1.15] -> {6.3.2.12, 6.3.2.17} -> [{1.5.1.3, 1.5.1.3} -> 6.3.2.17] -> 6.3.2.17 -> 6.3.2.17
path_sgo00790.kgml:
path_sgo00790.kgml: Found a trail of span 3 containing skipped vertices
path_sgo00790.kgml: 75 -> [73 -> 83 -> 69] -> 68 -> 67
path_sgo00790.kgml: R03504 -> [R03066 -> R02237 -> {R00936, R00939}] -> R00942 -> R04241
path_sgo00790.kgml: sgo:SGO_1912 -> [sgo:SGO_1914 -> {sgo:SGO_1913, sgo:SGO_2039} -> {sgo:SGO_0348, sgo:SGO_1141}] -> {sgo:SGO_1913, sgo:SGO_2039} -> {sgo:SGO_1913, sgo:SGO_2039}
path_sgo00790.kgml: 4.1.2.25 -> [2.5.1.15 -> {6.3.2.12, 6.3.2.17} -> {1.5.1.3, 1.5.1.3}] -> 6.3.2.17 -> 6.3.2.17
path_sgo00790.kgml:
path_sgo00790.kgml: --- 1.34 seconds ---

path_sgo00860.kgml: Porphyrin and chlorophyll metabolism
path_sgo00860.kgml: Initialization took 0.05 seconds
path_sgo00860.kgml: (not found)
path_sgo00860.kgml: --- 0.10 seconds ---

path_sgo00900.kgml: Terpenoid backbone biosynthesis
path_sgo00900.kgml: Initialization took 0.24 seconds
path_sgo00900.kgml:
path_sgo00900.kgml: Found a trail of span 4 without skipping any vertex
path_sgo00900.kgml: 70 -> 101 -> 100 -> 98
path_sgo00900.kgml: R02245 -> R03245 -> R01121 -> R01123
path_sgo00900.kgml: sgo:SGO_0239 -> sgo:SGO_0241 -> sgo:SGO_0240 -> sgo:SGO_0242
path_sgo00900.kgml: 2.7.1.36 -> 2.7.4.2 -> 4.1.1.33 -> 5.3.3.2
path_sgo00900.kgml:
path_sgo00900.kgml: Found a trail of span 3 containing skipped vertices
path_sgo00900.kgml: 70 -> 101 -> [100] -> 98
path_sgo00900.kgml: R02245 -> R03245 -> [R01121] -> R01123
path_sgo00900.kgml: sgo:SGO_0239 -> sgo:SGO_0241 -> [sgo:SGO_0240] -> sgo:SGO_0242
path_sgo00900.kgml: 2.7.1.36 -> 2.7.4.2 -> [4.1.1.33] -> 5.3.3.2
path_sgo00900.kgml: Skipped genes: sgo:SGO_0240
path_sgo00900.kgml:
path_sgo00900.kgml: Found a trail of span 3 containing skipped vertices
path_sgo00900.kgml: 70 -> [101] -> 100 -> 98
path_sgo00900.kgml: R02245 -> [R03245] -> R01121 -> R01123
path_sgo00900.kgml: sgo:SGO_0239 -> [sgo:SGO_0241] -> sgo:SGO_0240 -> sgo:SGO_0242
path_sgo00900.kgml: 2.7.1.36 -> [2.7.4.2] -> 4.1.1.33 -> 5.3.3.2
path_sgo00900.kgml: Skipped genes: sgo:SGO_0241
path_sgo00900.kgml:
path_sgo00900.kgml: Found a trail of span 2 without skipping any vertex
path_sgo00900.kgml: 72 -> 74
path_sgo00900.kgml: R01978 -> R02081
path_sgo00900.kgml: sgo:SGO_0244 -> sgo:SGO_0243
path_sgo00900.kgml: 2.3.3.10 -> 1.1.1.88
path_sgo00900.kgml:
path_sgo00900.kgml: --- 0.47 seconds ---

path_sgo00910.kgml: Nitrogen metabolism
path_sgo00910.kgml: Initialization took 0.08 seconds
path_sgo00910.kgml: (not found)
path_sgo00910.kgml: --- 0.12 seconds ---

path_sgo00920.kgml: Sulfur metabolism
path_sgo00920.kgml: Initialization took 0.13 seconds
path_sgo00920.kgml: (not found)
path_sgo00920.kgml: --- 0.17 seconds ---

path_sgo00970.kgml: Aminoacyl-tRNA biosynthesis
path_sgo00970.kgml: Initialization took 1.28 seconds
path_sgo00970.kgml: (not found)
path_sgo00970.kgml: --- 1.33 seconds ---

path_sgo01040.kgml: Biosynthesis of unsaturated fatty acids
path_sgo01040.kgml: Initialization took 0.05 seconds
path_sgo01040.kgml: (not found)
path_sgo01040.kgml: --- 0.09 seconds ---

--- 232.27 seconds ---
