# Supplementary material for: CoMetGeNe: mining conserved neighborhood patterns in metabolic and genomic contexts
Source: BMC Bioinformatics. 2019 Jan 10;20:19. doi: 10.1186/s12859-018-2542-2 (PMC6327494; doi:10.1186/s12859-018-2542-2)
Supplement: Supplementary file 14 — Trail finding results for completely assembled representative bacterial genomes present in NCBI Genomes. Of the 1,545 fully assembled representative bacterial genomes in NCBI, corresponding entries have been identified in KEGG for 1,467 species, for which trail finding has been performed for all combinations of gap parameters δG and δD ranging from 0 to 3. This additional file is available from https://doi.org/10.6084/m9.figshare.7288769. (GZ 178,532 kb) [file 12859_2018_2542_MOESM14_ESM.gz › results/pmx_dG1_dD2.hnet]

--- delta_G = 1, delta_D = 2 ---

path_pmx00010.kgml: Glycolysis / Gluconeogenesis
path_pmx00010.kgml: Initialization took 0.43 seconds
path_pmx00010.kgml:
path_pmx00010.kgml: Found a trail of span 2 containing skipped vertices
path_pmx00010.kgml: 58 -> [57 -> 76] -> 56
path_pmx00010.kgml: R01015 -> [R01061 -> R01512] -> R01518
path_pmx00010.kgml: pmx:PERMA_1046 -> [pmx:PERMA_0470 -> pmx:PERMA_0227] -> pmx:PERMA_1047
path_pmx00010.kgml: 5.3.1.1 -> [{1.2.1.12, 1.2.1.59} -> 2.7.2.3] -> {5.4.2.11, 5.4.2.12}
path_pmx00010.kgml:
path_pmx00010.kgml: --- 0.58 seconds ---

path_pmx00030.kgml: Pentose phosphate pathway
path_pmx00030.kgml: Initialization took 0.18 seconds
path_pmx00030.kgml: (not found)
path_pmx00030.kgml: --- 0.30 seconds ---

path_pmx00040.kgml: Pentose and glucuronate interconversions
path_pmx00040.kgml: Initialization took 0.04 seconds
path_pmx00040.kgml: (not found)
path_pmx00040.kgml: --- 0.07 seconds ---

path_pmx00051.kgml: Fructose and mannose metabolism
path_pmx00051.kgml: Initialization took 0.13 seconds
path_pmx00051.kgml:
path_pmx00051.kgml: Found a trail of span 2 containing skipped vertices
path_pmx00051.kgml: 84 -> 83
path_pmx00051.kgml: R00885 -> R00888
path_pmx00051.kgml: pmx:PERMA_2004 -> pmx:PERMA_2002
path_pmx00051.kgml: 2.7.7.13 -> 4.2.1.47
path_pmx00051.kgml: Skipped genes: pmx:PERMA_2003
path_pmx00051.kgml:
path_pmx00051.kgml: --- 0.19 seconds ---

path_pmx00052.kgml: Galactose metabolism
path_pmx00052.kgml: Initialization took 0.08 seconds
path_pmx00052.kgml: (not found)
path_pmx00052.kgml: --- 0.10 seconds ---

path_pmx00061.kgml: Fatty acid biosynthesis
path_pmx00061.kgml: Initialization took 0.23 seconds
path_pmx00061.kgml:
path_pmx00061.kgml: Found a trail of span 16 containing skipped vertices
path_pmx00061.kgml: 259 -> 142 -> [268 -> 136] -> 63 -> 130 -> [270 -> 125] -> 62 -> 119 -> [276 -> 114] -> 61 -> 108 -> [278 -> 103] -> 60 -> 97 -> [280 -> 92] -> 59 -> 86 -> [283 -> 81] -> 58 -> 75 -> [286 -> 70] -> 53 -> 54
path_pmx00061.kgml: R04355 -> R04533 -> [R04428 -> {R04429, R04430}] -> R04952 -> R04953 -> [R04954 -> {R04955, R04956}] -> R04957 -> R04536 -> [R04537 -> {R04958, R04959}] -> R04960 -> R04534 -> [R04535 -> {R04961, R04962}] -> R04963 -> R04964 -> [R04965 -> {R04724, R04725}] -> R04726 -> R04566 -> [R04568 -> {R04966, R04967}] -> R04968 -> R04543 -> [R04544 -> {R04969, R04970}] -> R07762 -> R07763
path_pmx00061.kgml: pmx:PERMA_0509 -> {pmx:PERMA_0507, pmx:PERMA_1399} -> [pmx:PERMA_1468 -> pmx:PERMA_1874] -> pmx:PERMA_0509 -> {pmx:PERMA_0507, pmx:PERMA_1399} -> [pmx:PERMA_1468 -> pmx:PERMA_1874] -> pmx:PERMA_0509 -> {pmx:PERMA_0507, pmx:PERMA_1399} -> [pmx:PERMA_1468 -> pmx:PERMA_1874] -> pmx:PERMA_0509 -> {pmx:PERMA_0507, pmx:PERMA_1399} -> [pmx:PERMA_1468 -> pmx:PERMA_1874] -> pmx:PERMA_0509 -> {pmx:PERMA_0507, pmx:PERMA_1399} -> [pmx:PERMA_1468 -> pmx:PERMA_1874] -> pmx:PERMA_0509 -> {pmx:PERMA_0507, pmx:PERMA_1399} -> [pmx:PERMA_1468 -> pmx:PERMA_1874] -> pmx:PERMA_0509 -> {pmx:PERMA_0507, pmx:PERMA_1399} -> [pmx:PERMA_1468 -> pmx:PERMA_1874] -> pmx:PERMA_0509 -> {pmx:PERMA_0507, pmx:PERMA_1399}
path_pmx00061.kgml: {2.3.1.179, 2.3.1.41, 2.3.1.85, 2.3.1.86} -> {1.1.1.100, 2.3.1.85, 2.3.1.86} -> [{2.3.1.85, 2.3.1.86, 4.2.1.59} -> {1.3.1.9, 1.3.1.10, 1.3.1.104, 1.3.1.39, 2.3.1.85, 2.3.1.86}] -> {2.3.1.179, 2.3.1.41, 2.3.1.85, 2.3.1.86} -> {1.1.1.100, 2.3.1.85, 2.3.1.86} -> [{2.3.1.85, 2.3.1.86, 4.2.1.59} -> {1.3.1.9, 1.3.1.10, 1.3.1.104, 1.3.1.39, 2.3.1.85, 2.3.1.86}] -> {2.3.1.179, 2.3.1.41, 2.3.1.85, 2.3.1.86} -> {1.1.1.100, 2.3.1.85, 2.3.1.86} -> [{2.3.1.85, 2.3.1.86, 4.2.1.59} -> {1.3.1.9, 1.3.1.10, 1.3.1.104, 1.3.1.39, 2.3.1.85, 2.3.1.86}] -> {2.3.1.179, 2.3.1.41, 2.3.1.85, 2.3.1.86} -> {1.1.1.100, 2.3.1.85, 2.3.1.86} -> [{2.3.1.85, 2.3.1.86, 4.2.1.59} -> {1.3.1.9, 1.3.1.10, 1.3.1.104, 1.3.1.39, 2.3.1.85, 2.3.1.86}] -> {2.3.1.179, 2.3.1.41, 2.3.1.85, 2.3.1.86} -> {1.1.1.100, 2.3.1.85, 2.3.1.86} -> [{2.3.1.85, 2.3.1.86, 4.2.1.59} -> {1.3.1.9, 1.3.1.10, 1.3.1.104, 1.3.1.39, 2.3.1.85, 2.3.1.86}] -> {2.3.1.179, 2.3.1.41, 2.3.1.85, 2.3.1.86} -> {1.1.1.100, 2.3.1.85, 2.3.1.86} -> [{2.3.1.85, 2.3.1.86, 4.2.1.59} -> {1.3.1.9, 1.3.1.10, 1.3.1.104, 1.3.1.39, 2.3.1.85, 2.3.1.86}] -> {2.3.1.179, 2.3.1.41, 2.3.1.85, 2.3.1.86} -> {1.1.1.100, 2.3.1.85, 2.3.1.86} -> [{2.3.1.85, 2.3.1.86, 4.2.1.59} -> {1.3.1.9, 1.3.1.10, 1.3.1.104, 1.3.1.39, 2.3.1.85, 2.3.1.86}] -> {2.3.1.179, 2.3.1.199, 2.3.1.41} -> 1.1.1.100
path_pmx00061.kgml: Skipped genes: pmx:PERMA_0508
path_pmx00061.kgml:
path_pmx00061.kgml: --- 1.13 seconds ---

path_pmx00130.kgml: Ubiquinone and other terpenoid-quinone biosynthesis
path_pmx00130.kgml: Initialization took 0.13 seconds
path_pmx00130.kgml: (not found)
path_pmx00130.kgml: --- 0.15 seconds ---

path_pmx00190.kgml: Oxidative phosphorylation
path_pmx00190.kgml: Initialization took 2.28 seconds
path_pmx00190.kgml: (not found)
path_pmx00190.kgml: --- 2.31 seconds ---

path_pmx00220.kgml: Arginine biosynthesis
path_pmx00220.kgml: Initialization took 0.12 seconds
path_pmx00220.kgml: (not found)
path_pmx00220.kgml: --- 0.17 seconds ---

path_pmx00230.kgml: Purine metabolism
path_pmx00230.kgml: Initialization took 2.53 seconds
path_pmx00230.kgml:
path_pmx00230.kgml: Found a trail of span 3 containing skipped vertices
path_pmx00230.kgml: 244 -> [300] -> 220 -> [139] -> 239
path_pmx00230.kgml: R00441 -> [R00430] -> R00332 -> [R02019] -> R02090
path_pmx00230.kgml: {pmx:PERMA_1189, pmx:PERMA_1190, pmx:PERMA_1224, pmx:PERMA_1423} -> [pmx:PERMA_0022] -> pmx:PERMA_1421 -> [{pmx:PERMA_0549, pmx:PERMA_0551, pmx:PERMA_0859}] -> pmx:PERMA_1421
path_pmx00230.kgml: {2.7.7.48, 2.7.7.6} -> [2.7.1.40] -> 2.7.4.8 -> [1.17.4.1] -> {2.7.4.12, 2.7.4.8}
path_pmx00230.kgml: Skipped genes: pmx:PERMA_1422
path_pmx00230.kgml:
path_pmx00230.kgml: Found a trail of span 2 containing skipped vertices
path_pmx00230.kgml: 163 -> [260] -> 164
path_pmx00230.kgml: R04325 -> [R04463] -> R04208
path_pmx00230.kgml: {pmx:PERMA_0010, pmx:PERMA_1489} -> [{pmx:PERMA_0287, pmx:PERMA_0433, pmx:PERMA_0435}] -> pmx:PERMA_0012
path_pmx00230.kgml: 2.1.2.2 -> [6.3.5.3] -> 6.3.3.1
path_pmx00230.kgml: Skipped genes: pmx:PERMA_0011
path_pmx00230.kgml:
path_pmx00230.kgml: --- 3.33 seconds ---

path_pmx00240.kgml: Pyrimidine metabolism
path_pmx00240.kgml: Initialization took 1.54 seconds
path_pmx00240.kgml:
path_pmx00240.kgml: Found a trail of span 3 containing skipped vertices
path_pmx00240.kgml: 150 -> [89] -> 161 -> [158] -> 157
path_pmx00240.kgml: R02098 -> [R06613] -> R02094 -> [R02093] -> R00378
path_pmx00240.kgml: pmx:PERMA_0169 -> [pmx:PERMA_1648] -> pmx:PERMA_0169 -> [pmx:PERMA_1729] -> {pmx:PERMA_0168, pmx:PERMA_0325, pmx:PERMA_0458, pmx:PERMA_0534, pmx:PERMA_0590, pmx:PERMA_0840, pmx:PERMA_0903, pmx:PERMA_1539, pmx:PERMA_1759}
path_pmx00240.kgml: {2.7.4.4, 2.7.4.9} -> [2.1.1.148] -> {2.7.4.12, 2.7.4.9} -> [2.7.4.6] -> 2.7.7.7
path_pmx00240.kgml:
path_pmx00240.kgml: Found a trail of span 2 containing skipped vertices
path_pmx00240.kgml: 121 -> [102 -> 104] -> 103
path_pmx00240.kgml: R00442 -> [R00438 -> R00156] -> R00443
path_pmx00240.kgml: {pmx:PERMA_1189, pmx:PERMA_1190, pmx:PERMA_1224, pmx:PERMA_1423} -> [pmx:PERMA_0242 -> pmx:PERMA_1729] -> {pmx:PERMA_1189, pmx:PERMA_1190, pmx:PERMA_1224, pmx:PERMA_1423}
path_pmx00240.kgml: {2.7.7.48, 2.7.7.6} -> [2.7.7.8 -> 2.7.4.6] -> {2.7.7.48, 2.7.7.52, 2.7.7.6}
path_pmx00240.kgml:
path_pmx00240.kgml: --- 2.19 seconds ---

path_pmx00250.kgml: Alanine, aspartate and glutamate metabolism
path_pmx00250.kgml: Initialization took 0.28 seconds
path_pmx00250.kgml: (not found)
path_pmx00250.kgml: --- 0.34 seconds ---

path_pmx00260.kgml: Glycine, serine and threonine metabolism
path_pmx00260.kgml: Initialization took 0.33 seconds
path_pmx00260.kgml: (not found)
path_pmx00260.kgml: --- 0.39 seconds ---

path_pmx00261.kgml: Monobactam biosynthesis
path_pmx00261.kgml: Initialization took 0.08 seconds
path_pmx00261.kgml: (not found)
path_pmx00261.kgml: --- 0.12 seconds ---

path_pmx00270.kgml: Cysteine and methionine metabolism
path_pmx00270.kgml: Initialization took 0.54 seconds
path_pmx00270.kgml:
path_pmx00270.kgml: Found a trail of span 2 containing skipped vertices
path_pmx00270.kgml: 90 -> [92] -> 81
path_pmx00270.kgml: R04405 -> [R00177] -> R00178
path_pmx00270.kgml: pmx:PERMA_1689 -> [{pmx:PERMA_0400, pmx:PERMA_0559}] -> {pmx:PERMA_1668, pmx:PERMA_1687}
path_pmx00270.kgml: 2.1.1.14 -> [2.5.1.6] -> 4.1.1.50
path_pmx00270.kgml:
path_pmx00270.kgml: Found a trail of span 2 without skipping any vertex
path_pmx00270.kgml: 73 -> 70
path_pmx00270.kgml: R07393 -> R07394
path_pmx00270.kgml: pmx:PERMA_0408 -> pmx:PERMA_0409
path_pmx00270.kgml: {3.1.3.77, 5.3.2.5} -> {3.1.3.77, 3.1.3.87}
path_pmx00270.kgml:
path_pmx00270.kgml: Found a trail of span 2 containing skipped vertices
path_pmx00270.kgml: 74 -> [120] -> 71
path_pmx00270.kgml: R07392 -> [R07395] -> R07364
path_pmx00270.kgml: pmx:PERMA_1872 -> [pmx:PERMA_0829] -> pmx:PERMA_1873
path_pmx00270.kgml: 4.2.1.109 -> [3.1.3.77] -> 1.13.11.54
path_pmx00270.kgml:
path_pmx00270.kgml: Found a trail of span 2 containing skipped vertices
path_pmx00270.kgml: 74 -> [120] -> 72
path_pmx00270.kgml: R07392 -> [R07395] -> R07363
path_pmx00270.kgml: pmx:PERMA_1872 -> [pmx:PERMA_0829] -> pmx:PERMA_1873
path_pmx00270.kgml: 4.2.1.109 -> [3.1.3.77] -> 1.13.11.53
path_pmx00270.kgml:
path_pmx00270.kgml: --- 0.80 seconds ---

path_pmx00280.kgml: Valine, leucine and isoleucine degradation
path_pmx00280.kgml: Initialization took 0.05 seconds
path_pmx00280.kgml: (not found)
path_pmx00280.kgml: --- 0.08 seconds ---

path_pmx00290.kgml: Valine, leucine and isoleucine biosynthesis
path_pmx00290.kgml: Initialization took 0.13 seconds
path_pmx00290.kgml:
path_pmx00290.kgml: Found a trail of span 3 containing skipped vertices
path_pmx00290.kgml: 79 -> [44] -> 46 -> 44
path_pmx00290.kgml: R00226 -> [R05071] -> R04440 -> R05071
path_pmx00290.kgml: {pmx:PERMA_0157, pmx:PERMA_0158} -> [pmx:PERMA_0155] -> pmx:PERMA_0155 -> pmx:PERMA_0155
path_pmx00290.kgml: 2.2.1.6 -> [{1.1.1.86, 5.4.99.3}] -> 1.1.1.86 -> {1.1.1.86, 5.4.99.3}
path_pmx00290.kgml: Skipped genes: pmx:PERMA_0156
path_pmx00290.kgml:
path_pmx00290.kgml: Found a trail of span 3 containing skipped vertices
path_pmx00290.kgml: 47 -> 42 -> 34
path_pmx00290.kgml: R08648 -> R05069 -> R05068
path_pmx00290.kgml: {pmx:PERMA_0157, pmx:PERMA_0158} -> pmx:PERMA_0155 -> pmx:PERMA_0155
path_pmx00290.kgml: 2.2.1.6 -> {1.1.1.86, 5.4.99.3} -> 1.1.1.86
path_pmx00290.kgml: Skipped genes: pmx:PERMA_0156
path_pmx00290.kgml:
path_pmx00290.kgml: --- 0.33 seconds ---

path_pmx00300.kgml: Lysine biosynthesis
path_pmx00300.kgml: Initialization took 0.23 seconds
path_pmx00300.kgml: (not found)
path_pmx00300.kgml: --- 0.28 seconds ---

path_pmx00330.kgml: Arginine and proline metabolism
path_pmx00330.kgml: Initialization took 0.19 seconds
path_pmx00330.kgml: (not found)
path_pmx00330.kgml: --- 0.24 seconds ---

path_pmx00332.kgml: Carbapenem biosynthesis
path_pmx00332.kgml: Initialization took 0.05 seconds
path_pmx00332.kgml: (not found)
path_pmx00332.kgml: --- 0.08 seconds ---

path_pmx00340.kgml: Histidine metabolism
path_pmx00340.kgml: Initialization took 0.18 seconds
path_pmx00340.kgml: (not found)
path_pmx00340.kgml: --- 0.23 seconds ---

path_pmx00350.kgml: Tyrosine metabolism
path_pmx00350.kgml: Initialization took 0.05 seconds
path_pmx00350.kgml: (not found)
path_pmx00350.kgml: --- 0.09 seconds ---

path_pmx00360.kgml: Phenylalanine metabolism
path_pmx00360.kgml: Initialization took 0.05 seconds
path_pmx00360.kgml: (not found)
path_pmx00360.kgml: --- 0.07 seconds ---

path_pmx00400.kgml: Phenylalanine, tyrosine and tryptophan biosynthesis
path_pmx00400.kgml: Initialization took 0.38 seconds
path_pmx00400.kgml: (not found)
path_pmx00400.kgml: --- 0.45 seconds ---

path_pmx00401.kgml: Novobiocin biosynthesis
path_pmx00401.kgml: Initialization took 0.04 seconds
path_pmx00401.kgml: (not found)
path_pmx00401.kgml: --- 0.07 seconds ---

path_pmx00410.kgml: beta-Alanine metabolism
path_pmx00410.kgml: Initialization took 0.04 seconds
path_pmx00410.kgml: (not found)
path_pmx00410.kgml: --- 0.07 seconds ---

path_pmx00450.kgml: Selenocompound metabolism
path_pmx00450.kgml: Initialization took 0.04 seconds
path_pmx00450.kgml: (not found)
path_pmx00450.kgml: --- 0.07 seconds ---

path_pmx00460.kgml: Cyanoamino acid metabolism
path_pmx00460.kgml: Initialization took 0.04 seconds
path_pmx00460.kgml: (not found)
path_pmx00460.kgml: --- 0.07 seconds ---

path_pmx00471.kgml: D-Glutamine and D-glutamate metabolism
path_pmx00471.kgml: Initialization took 0.04 seconds
path_pmx00471.kgml: (not found)
path_pmx00471.kgml: --- 0.07 seconds ---

path_pmx00473.kgml: D-Alanine metabolism
path_pmx00473.kgml: Initialization took 0.04 seconds
path_pmx00473.kgml: (not found)
path_pmx00473.kgml: --- 0.07 seconds ---

path_pmx00480.kgml: Glutathione metabolism
path_pmx00480.kgml: Initialization took 0.08 seconds
path_pmx00480.kgml:
path_pmx00480.kgml: Found a trail of span 2 without skipping any vertex
path_pmx00480.kgml: 50 -> 49
path_pmx00480.kgml: R00494 -> R00894
path_pmx00480.kgml: {pmx:PERMA_0102, pmx:PERMA_1251} -> pmx:PERMA_0104
path_pmx00480.kgml: 3.4.19.13 -> 6.3.2.2
path_pmx00480.kgml:
path_pmx00480.kgml: Found a trail of span 2 containing skipped vertices
path_pmx00480.kgml: 54 -> [162] -> 49
path_pmx00480.kgml: R01262 -> [R00899] -> R00894
path_pmx00480.kgml: {pmx:PERMA_0102, pmx:PERMA_1251} -> [pmx:PERMA_1904] -> pmx:PERMA_0104
path_pmx00480.kgml: 2.3.2.2 -> [{3.4.11.1, 3.4.11.2, 3.4.11.23}] -> 6.3.2.2
path_pmx00480.kgml:
path_pmx00480.kgml: --- 0.17 seconds ---

path_pmx00500.kgml: Starch and sucrose metabolism
path_pmx00500.kgml: Initialization took 0.08 seconds
path_pmx00500.kgml: (not found)
path_pmx00500.kgml: --- 0.10 seconds ---

path_pmx00520.kgml: Amino sugar and nucleotide sugar metabolism
path_pmx00520.kgml: Initialization took 0.38 seconds
path_pmx00520.kgml:
path_pmx00520.kgml: Found a trail of span 3 containing skipped vertices
path_pmx00520.kgml: 239 -> 284 -> 311
path_pmx00520.kgml: R00956 -> R02426 -> {R03391, R03392}
path_pmx00520.kgml: pmx:PERMA_1993 -> pmx:PERMA_1995 -> pmx:PERMA_1996
path_pmx00520.kgml: 2.7.7.33 -> 4.2.1.45 -> {1.17.1.1, 1.17.1.1}
path_pmx00520.kgml: Skipped genes: pmx:PERMA_1994
path_pmx00520.kgml:
path_pmx00520.kgml: Found a trail of span 2 containing skipped vertices
path_pmx00520.kgml: 203 -> 244
path_pmx00520.kgml: R00885 -> R00888
path_pmx00520.kgml: pmx:PERMA_2004 -> pmx:PERMA_2002
path_pmx00520.kgml: 2.7.7.13 -> 4.2.1.47
path_pmx00520.kgml: Skipped genes: pmx:PERMA_2003
path_pmx00520.kgml:
path_pmx00520.kgml: --- 0.50 seconds ---

path_pmx00521.kgml: Streptomycin biosynthesis
path_pmx00521.kgml: Initialization took 0.07 seconds
path_pmx00521.kgml: (not found)
path_pmx00521.kgml: --- 0.10 seconds ---

path_pmx00540.kgml: Lipopolysaccharide biosynthesis
path_pmx00540.kgml: Initialization took 0.28 seconds
path_pmx00540.kgml:
path_pmx00540.kgml: Found a trail of span 3 containing skipped vertices
path_pmx00540.kgml: 53 -> [45] -> 80 -> 79
path_pmx00540.kgml: R04606 -> [R04657] -> R04658 -> R05074
path_pmx00540.kgml: pmx:PERMA_1354 -> [pmx:PERMA_1268] -> pmx:PERMA_1352 -> pmx:PERMA_1352
path_pmx00540.kgml: 2.4.1.182 -> [2.7.1.130] -> 2.4.99.12 -> 2.4.99.13
path_pmx00540.kgml: Skipped genes: pmx:PERMA_1353
path_pmx00540.kgml:
path_pmx00540.kgml: Found a trail of span 2 containing skipped vertices
path_pmx00540.kgml: 53 -> [45 -> 80] -> 79
path_pmx00540.kgml: R04606 -> [R04657 -> R04658] -> R05074
path_pmx00540.kgml: pmx:PERMA_1354 -> [pmx:PERMA_1268 -> pmx:PERMA_1352] -> pmx:PERMA_1352
path_pmx00540.kgml: 2.4.1.182 -> [2.7.1.130 -> 2.4.99.12] -> 2.4.99.13
path_pmx00540.kgml: Skipped genes: pmx:PERMA_1353
path_pmx00540.kgml:
path_pmx00540.kgml: --- 0.40 seconds ---

path_pmx00550.kgml: Peptidoglycan biosynthesis
path_pmx00550.kgml: Initialization took 0.22 seconds
path_pmx00550.kgml:
path_pmx00550.kgml: Found a trail of span 2 containing skipped vertices
path_pmx00550.kgml: 30 -> [23 -> 35] -> 36
path_pmx00550.kgml: R01150 -> [R04617 -> R05630] -> R05032
path_pmx00550.kgml: {pmx:PERMA_0620, pmx:PERMA_1252} -> [pmx:PERMA_0469 -> pmx:PERMA_1041] -> pmx:PERMA_0622
path_pmx00550.kgml: 6.3.2.4 -> [6.3.2.10 -> 2.7.8.13] -> 2.4.1.227
path_pmx00550.kgml: Skipped genes: pmx:PERMA_0621
path_pmx00550.kgml:
path_pmx00550.kgml: Found a trail of span 2 containing skipped vertices
path_pmx00550.kgml: 30 -> [29 -> 28] -> 27
path_pmx00550.kgml: R01150 -> [R04573 -> R05629] -> R05662
path_pmx00550.kgml: {pmx:PERMA_0620, pmx:PERMA_1252} -> [pmx:PERMA_0469 -> pmx:PERMA_1041] -> pmx:PERMA_0622
path_pmx00550.kgml: 6.3.2.4 -> [6.3.2.10 -> 2.7.8.13] -> 2.4.1.227
path_pmx00550.kgml: Skipped genes: pmx:PERMA_0621
path_pmx00550.kgml:
path_pmx00550.kgml: --- 0.37 seconds ---

path_pmx00561.kgml: Glycerolipid metabolism
path_pmx00561.kgml: Initialization took 0.05 seconds
path_pmx00561.kgml: (not found)
path_pmx00561.kgml: --- 0.09 seconds ---

path_pmx00562.kgml: Inositol phosphate metabolism
path_pmx00562.kgml: Initialization took 0.08 seconds
path_pmx00562.kgml:
path_pmx00562.kgml: Found a trail of span 3 without skipping any vertex
path_pmx00562.kgml: 63 -> 155 -> 158
path_pmx00562.kgml: R07324 -> R09669 -> R09670
path_pmx00562.kgml: {pmx:PERMA_0334, pmx:PERMA_1920} -> pmx:PERMA_1921 -> pmx:PERMA_1921
path_pmx00562.kgml: 5.5.1.4 -> 2.7.7.74 -> 2.7.8.34
path_pmx00562.kgml:
path_pmx00562.kgml: Found a trail of span 2 without skipping any vertex
path_pmx00562.kgml: 63 -> 158
path_pmx00562.kgml: R07324 -> R09670
path_pmx00562.kgml: {pmx:PERMA_0334, pmx:PERMA_1920} -> pmx:PERMA_1921
path_pmx00562.kgml: 5.5.1.4 -> 2.7.8.34
path_pmx00562.kgml:
path_pmx00562.kgml: --- 0.19 seconds ---

path_pmx00564.kgml: Glycerophospholipid metabolism
path_pmx00564.kgml: Initialization took 0.13 seconds
path_pmx00564.kgml:
path_pmx00564.kgml: Found a trail of span 2 containing skipped vertices
path_pmx00564.kgml: 113 -> [105 -> 128] -> 146
path_pmx00564.kgml: R00851 -> [R02241 -> R01799] -> R01801
path_pmx00564.kgml: {pmx:PERMA_0615, pmx:PERMA_0763} -> [pmx:PERMA_0081 -> pmx:PERMA_0378] -> {pmx:PERMA_0500, pmx:PERMA_0616}
path_pmx00564.kgml: 2.3.1.15 -> [2.3.1.51 -> 2.7.7.41] -> 2.7.8.5
path_pmx00564.kgml:
path_pmx00564.kgml: --- 0.21 seconds ---

path_pmx00620.kgml: Pyruvate metabolism
path_pmx00620.kgml: Initialization took 0.69 seconds
path_pmx00620.kgml:
path_pmx00620.kgml: Found a trail of span 2 containing skipped vertices
path_pmx00620.kgml: 74 -> [72 -> 179] -> 116
path_pmx00620.kgml: R01736 -> [R00704 -> R01196] -> R00742
path_pmx00620.kgml: pmx:PERMA_1508 -> [pmx:PERMA_0506 -> {pmx:PERMA_1135, pmx:PERMA_1136}] -> {pmx:PERMA_0043, pmx:PERMA_1083, pmx:PERMA_1507, pmx:PERMA_1848}
path_pmx00620.kgml: 3.1.2.6 -> [1.1.1.28 -> {1.2.7.1, 1.2.7.11}] -> 6.4.1.2
path_pmx00620.kgml:
path_pmx00620.kgml: Found a trail of span 2 containing skipped vertices
path_pmx00620.kgml: 130 -> [103 -> 98] -> 116
path_pmx00620.kgml: R00317 -> [R00316 -> R00236] -> R00742
path_pmx00620.kgml: pmx:PERMA_1850 -> [{pmx:PERMA_0597, pmx:PERMA_0836} -> {pmx:PERMA_0597, pmx:PERMA_0836}] -> {pmx:PERMA_0043, pmx:PERMA_1083, pmx:PERMA_1507, pmx:PERMA_1848}
path_pmx00620.kgml: 3.6.1.7 -> [6.2.1.1 -> 6.2.1.1] -> 6.4.1.2
path_pmx00620.kgml: Skipped genes: pmx:PERMA_1849
path_pmx00620.kgml:
path_pmx00620.kgml: Found a trail of span 2 without skipping any vertex
path_pmx00620.kgml: 174 -> 86
path_pmx00620.kgml: R01082 -> R00342
path_pmx00620.kgml: {pmx:PERMA_1131, pmx:PERMA_1132} -> pmx:PERMA_1130
path_pmx00620.kgml: 4.2.1.2 -> {1.1.1.299, 1.1.1.37}
path_pmx00620.kgml:
path_pmx00620.kgml: --- 0.99 seconds ---

path_pmx00627.kgml: Aminobenzoate degradation
path_pmx00627.kgml: Initialization took 0.05 seconds
path_pmx00627.kgml: (not found)
path_pmx00627.kgml: --- 0.09 seconds ---

path_pmx00630.kgml: Glyoxylate and dicarboxylate metabolism
path_pmx00630.kgml: Initialization took 0.29 seconds
path_pmx00630.kgml: (not found)
path_pmx00630.kgml: --- 0.34 seconds ---

path_pmx00633.kgml: Nitrotoluene degradation
path_pmx00633.kgml: Initialization took 0.08 seconds
path_pmx00633.kgml: (not found)
path_pmx00633.kgml: --- 0.13 seconds ---

path_pmx00640.kgml: Propanoate metabolism
path_pmx00640.kgml: Initialization took 0.23 seconds
path_pmx00640.kgml: (not found)
path_pmx00640.kgml: --- 0.29 seconds ---

path_pmx00650.kgml: Butanoate metabolism
path_pmx00650.kgml: Initialization took 0.13 seconds
path_pmx00650.kgml: (not found)
path_pmx00650.kgml: --- 0.18 seconds ---

path_pmx00660.kgml: C5-Branched dibasic acid metabolism
path_pmx00660.kgml: Initialization took 0.08 seconds
path_pmx00660.kgml: (not found)
path_pmx00660.kgml: --- 0.13 seconds ---

path_pmx00670.kgml: One carbon pool by folate
path_pmx00670.kgml: Initialization took 0.18 seconds
path_pmx00670.kgml:
path_pmx00670.kgml: Found a trail of span 2 containing skipped vertices
path_pmx00670.kgml: 41 -> [29] -> 26
path_pmx00670.kgml: R02301 -> [R01220] -> {R01224, R07168}
path_pmx00670.kgml: pmx:PERMA_0070 -> [pmx:PERMA_1712] -> pmx:PERMA_0068
path_pmx00670.kgml: 6.3.3.2 -> [1.5.1.5] -> {1.5.1.20, 1.5.1.20}
path_pmx00670.kgml: Skipped genes: pmx:PERMA_0069
path_pmx00670.kgml:
path_pmx00670.kgml: --- 0.35 seconds ---

path_pmx00680.kgml: Methane metabolism
path_pmx00680.kgml: Initialization took 0.48 seconds
path_pmx00680.kgml: (not found)
path_pmx00680.kgml: --- 0.52 seconds ---

path_pmx00720.kgml: Carbon fixation pathways in prokaryotes
path_pmx00720.kgml: Initialization took 0.98 seconds
path_pmx00720.kgml:
path_pmx00720.kgml: Found a trail of span 4 containing skipped vertices
path_pmx00720.kgml: 60 -> 61 -> [62] -> 63 -> 70
path_pmx00720.kgml: R00342 -> R01082 -> [R02164] -> R00405 -> R01197
path_pmx00720.kgml: pmx:PERMA_1130 -> {pmx:PERMA_1131, pmx:PERMA_1132} -> [{pmx:PERMA_0358, pmx:PERMA_0359, pmx:PERMA_1387}] -> {pmx:PERMA_1133, pmx:PERMA_1134} -> {pmx:PERMA_1135, pmx:PERMA_1136}
path_pmx00720.kgml: {1.1.1.299, 1.1.1.37} -> 4.2.1.2 -> [{1.3.5.1, 1.3.5.4}] -> 6.2.1.5 -> {1.2.7.11, 1.2.7.3}
path_pmx00720.kgml:
path_pmx00720.kgml: Found a trail of span 2 containing skipped vertices
path_pmx00720.kgml: 71 -> [72 -> 73] -> 74
path_pmx00720.kgml: R00267 -> [R01900 -> R01325] -> R00352
path_pmx00720.kgml: pmx:PERMA_1716 -> [pmx:PERMA_1441 -> pmx:PERMA_1441] -> {pmx:PERMA_1714, pmx:PERMA_1715}
path_pmx00720.kgml: 1.1.1.42 -> [4.2.1.3 -> 4.2.1.3] -> 2.3.3.8
path_pmx00720.kgml:
path_pmx00720.kgml: --- 1.15 seconds ---

path_pmx00730.kgml: Thiamine metabolism
path_pmx00730.kgml: Initialization took 0.23 seconds
path_pmx00730.kgml: (not found)
path_pmx00730.kgml: --- 0.27 seconds ---

path_pmx00740.kgml: Riboflavin metabolism
path_pmx00740.kgml: Initialization took 0.08 seconds
path_pmx00740.kgml: (not found)
path_pmx00740.kgml: --- 0.12 seconds ---

path_pmx00750.kgml: Vitamin B6 metabolism
path_pmx00750.kgml: Initialization took 0.04 seconds
path_pmx00750.kgml: (not found)
path_pmx00750.kgml: --- 0.09 seconds ---

path_pmx00760.kgml: Nicotinate and nicotinamide metabolism
path_pmx00760.kgml: Initialization took 0.13 seconds
path_pmx00760.kgml: (not found)
path_pmx00760.kgml: --- 0.20 seconds ---

path_pmx00770.kgml: Pantothenate and CoA biosynthesis
path_pmx00770.kgml: Initialization took 0.23 seconds
path_pmx00770.kgml:
path_pmx00770.kgml: Found a trail of span 2 containing skipped vertices
path_pmx00770.kgml: 82 -> 81
path_pmx00770.kgml: R00006 -> R03051
path_pmx00770.kgml: {pmx:PERMA_0157, pmx:PERMA_0158} -> pmx:PERMA_0155
path_pmx00770.kgml: 2.2.1.6 -> 1.1.1.86
path_pmx00770.kgml: Skipped genes: pmx:PERMA_0156
path_pmx00770.kgml:
path_pmx00770.kgml: --- 0.35 seconds ---

path_pmx00780.kgml: Biotin metabolism
path_pmx00780.kgml: Initialization took 0.23 seconds
path_pmx00780.kgml:
path_pmx00780.kgml: Found a trail of span 4 containing skipped vertices
path_pmx00780.kgml: 95 -> 53 -> [56 -> 59] -> 74 -> 67
path_pmx00780.kgml: R10115 -> R10116 -> [R10117 -> R10118] -> R10119 -> R10120
path_pmx00780.kgml: pmx:PERMA_0509 -> {pmx:PERMA_0507, pmx:PERMA_1399} -> [pmx:PERMA_1468 -> pmx:PERMA_1874] -> pmx:PERMA_0509 -> {pmx:PERMA_0507, pmx:PERMA_1399}
path_pmx00780.kgml: {2.3.1.179, 2.3.1.41} -> 1.1.1.100 -> [4.2.1.59 -> 1.3.1.10] -> {2.3.1.179, 2.3.1.41} -> 1.1.1.100
path_pmx00780.kgml: Skipped genes: pmx:PERMA_0508
path_pmx00780.kgml:
path_pmx00780.kgml: --- 0.33 seconds ---

path_pmx00785.kgml: Lipoic acid metabolism
path_pmx00785.kgml: Initialization took 0.04 seconds
path_pmx00785.kgml: (not found)
path_pmx00785.kgml: --- 0.09 seconds ---

path_pmx00790.kgml: Folate biosynthesis
path_pmx00790.kgml: Initialization took 0.33 seconds
path_pmx00790.kgml: (not found)
path_pmx00790.kgml: --- 0.37 seconds ---

path_pmx00860.kgml: Porphyrin and chlorophyll metabolism
path_pmx00860.kgml: Initialization took 0.18 seconds
path_pmx00860.kgml: (not found)
path_pmx00860.kgml: --- 0.22 seconds ---

path_pmx00900.kgml: Terpenoid backbone biosynthesis
path_pmx00900.kgml: Initialization took 0.13 seconds
path_pmx00900.kgml: (not found)
path_pmx00900.kgml: --- 0.20 seconds ---

path_pmx00910.kgml: Nitrogen metabolism
path_pmx00910.kgml: Initialization took 0.23 seconds
path_pmx00910.kgml:
path_pmx00910.kgml: Found a trail of span 2 containing skipped vertices
path_pmx00910.kgml: 26 -> 33
path_pmx00910.kgml: R00791 -> R00790
path_pmx00910.kgml: pmx:PERMA_0888 -> pmx:PERMA_0891
path_pmx00910.kgml: 1.7.7.2 -> 1.7.7.1
path_pmx00910.kgml: Skipped genes: pmx:PERMA_0890
path_pmx00910.kgml:
path_pmx00910.kgml: --- 0.31 seconds ---

path_pmx00920.kgml: Sulfur metabolism
path_pmx00920.kgml: Initialization took 0.23 seconds
path_pmx00920.kgml:
path_pmx00920.kgml: Found a trail of span 2 containing skipped vertices
path_pmx00920.kgml: 38 -> 39
path_pmx00920.kgml: R00508 -> R00509
path_pmx00920.kgml: {pmx:PERMA_0455, pmx:PERMA_1987} -> pmx:PERMA_1989
path_pmx00920.kgml: 3.1.3.7 -> 2.7.1.25
path_pmx00920.kgml: Skipped genes: pmx:PERMA_1988
path_pmx00920.kgml:
path_pmx00920.kgml: --- 0.30 seconds ---

path_pmx00970.kgml: Aminoacyl-tRNA biosynthesis
path_pmx00970.kgml: Initialization took 0.68 seconds
path_pmx00970.kgml: (not found)
path_pmx00970.kgml: --- 0.72 seconds ---

path_pmx01040.kgml: Biosynthesis of unsaturated fatty acids
path_pmx01040.kgml: Initialization took 0.04 seconds
path_pmx01040.kgml: (not found)
path_pmx01040.kgml: --- 0.07 seconds ---

--- 40.26 seconds ---
