# Supplementary material for: CoMetGeNe: mining conserved neighborhood patterns in metabolic and genomic contexts
Source: BMC Bioinformatics. 2019 Jan 10;20:19. doi: 10.1186/s12859-018-2542-2 (PMC6327494; doi:10.1186/s12859-018-2542-2)
Supplement: Supplementary file 14 — Trail finding results for completely assembled representative bacterial genomes present in NCBI Genomes. Of the 1,545 fully assembled representative bacterial genomes in NCBI, corresponding entries have been identified in KEGG for 1,467 species, for which trail finding has been performed for all combinations of gap parameters δG and δD ranging from 0 to 3. This additional file is available from https://doi.org/10.6084/m9.figshare.7288769. (GZ 178,532 kb) [file 12859_2018_2542_MOESM14_ESM.gz › results/mpal_dG3_dD1.hnet]

--- delta_G = 3, delta_D = 1 ---

path_mpal00010.kgml: Glycolysis / Gluconeogenesis
path_mpal00010.kgml: Initialization took 1.49 seconds
path_mpal00010.kgml:
path_mpal00010.kgml: Found a trail of span 3 containing skipped vertices
path_mpal00010.kgml: 76 -> [57] -> 58 -> 57
path_mpal00010.kgml: R01512 -> [R01061] -> R01015 -> R01061
path_mpal00010.kgml: mpal:BO218_05035 -> [mpal:BO218_05040] -> {mpal:BO218_05030, mpal:BO218_08370, mpal:BO218_09885} -> mpal:BO218_05040
path_mpal00010.kgml: 2.7.2.3 -> [{1.2.1.12, 1.2.1.59}] -> 5.3.1.1 -> {1.2.1.12, 1.2.1.59}
path_mpal00010.kgml:
path_mpal00010.kgml: Found a trail of span 3 containing skipped vertices
path_mpal00010.kgml: 49 -> 48 -> [49] -> 50
path_mpal00010.kgml: R03270 -> R00014 -> [R03270] -> R02569
path_mpal00010.kgml: {mpal:BO218_04750, mpal:BO218_11870, mpal:BO218_11875} -> {mpal:BO218_04750, mpal:BO218_11870, mpal:BO218_11875} -> [{mpal:BO218_04750, mpal:BO218_11870, mpal:BO218_11875}] -> mpal:BO218_11880
path_mpal00010.kgml: 1.2.4.1 -> {1.2.4.1, 2.2.1.6, 4.1.1.1} -> [1.2.4.1] -> 2.3.1.12
path_mpal00010.kgml:
path_mpal00010.kgml: --- 1.86 seconds ---

path_mpal00020.kgml: Citrate cycle (TCA cycle)
path_mpal00020.kgml: Initialization took 0.83 seconds
path_mpal00020.kgml:
path_mpal00020.kgml: Found a trail of span 3 without skipping any vertex
path_mpal00020.kgml: 75 -> 77 -> 82
path_mpal00020.kgml: R00014 -> R03270 -> R02569
path_mpal00020.kgml: {mpal:BO218_04750, mpal:BO218_11870, mpal:BO218_11875} -> {mpal:BO218_04750, mpal:BO218_11870, mpal:BO218_11875} -> mpal:BO218_11880
path_mpal00020.kgml: {1.2.4.1, 2.2.1.6, 4.1.1.1} -> 1.2.4.1 -> 2.3.1.12
path_mpal00020.kgml:
path_mpal00020.kgml: Found a trail of span 2 without skipping any vertex
path_mpal00020.kgml: 28 -> 31
path_mpal00020.kgml: R07618 -> R02570
path_mpal00020.kgml: {mpal:BO218_04655, mpal:BO218_05415, mpal:BO218_14455, mpal:BO218_14880} -> mpal:BO218_04660
path_mpal00020.kgml: 1.8.1.4 -> 2.3.1.61
path_mpal00020.kgml:
path_mpal00020.kgml: --- 1.10 seconds ---

path_mpal00040.kgml: Pentose and glucuronate interconversions
path_mpal00040.kgml: Initialization took 0.38 seconds
path_mpal00040.kgml:
path_mpal00040.kgml: Found a trail of span 2 without skipping any vertex
path_mpal00040.kgml: 125 -> 126
path_mpal00040.kgml: R04383 -> R01542
path_mpal00040.kgml: mpal:BO218_07930 -> mpal:BO218_07935
path_mpal00040.kgml: 5.3.1.17 -> {1.1.1.125, 1.1.1.127}
path_mpal00040.kgml:
path_mpal00040.kgml: Found a trail of span 2 without skipping any vertex
path_mpal00040.kgml: 80 -> 87
path_mpal00040.kgml: R01639 -> R01432
path_mpal00040.kgml: {mpal:BO218_11560, mpal:BO218_12690} -> mpal:BO218_12685
path_mpal00040.kgml: 2.7.1.17 -> 5.3.1.5
path_mpal00040.kgml:
path_mpal00040.kgml: Found a trail of span 2 containing skipped vertices
path_mpal00040.kgml: 127 -> 85
path_mpal00040.kgml: R01902 -> R01906
path_mpal00040.kgml: mpal:BO218_08425 -> mpal:BO218_08405
path_mpal00040.kgml: 2.7.1.5 -> ?
path_mpal00040.kgml: Skipped genes: mpal:BO218_08415, mpal:BO218_08420, mpal:BO218_08410
path_mpal00040.kgml:
path_mpal00040.kgml: --- 0.63 seconds ---

path_mpal00051.kgml: Fructose and mannose metabolism
path_mpal00051.kgml: Initialization took 0.88 seconds
path_mpal00051.kgml:
path_mpal00051.kgml: Found a trail of span 2 without skipping any vertex
path_mpal00051.kgml: 54 -> 92
path_mpal00051.kgml: R03232 -> R02071
path_mpal00051.kgml: mpal:BO218_03805 -> mpal:BO218_03810
path_mpal00051.kgml: 2.7.1.202 -> 2.7.1.56
path_mpal00051.kgml:
path_mpal00051.kgml: Found a trail of span 2 containing skipped vertices
path_mpal00051.kgml: 95 -> 93
path_mpal00051.kgml: R01059 -> R01015
path_mpal00051.kgml: {mpal:BO218_08360, mpal:BO218_09875} -> {mpal:BO218_05030, mpal:BO218_08370, mpal:BO218_09885}
path_mpal00051.kgml: 2.7.1.28 -> 5.3.1.1
path_mpal00051.kgml: Skipped genes: mpal:BO218_08365
path_mpal00051.kgml:
path_mpal00051.kgml: Found a trail of span 2 containing skipped vertices
path_mpal00051.kgml: 98 -> 99
path_mpal00051.kgml: R02437 -> R03014
path_mpal00051.kgml: mpal:BO218_08405 -> mpal:BO218_08425
path_mpal00051.kgml: 5.3.1.14 -> 2.7.1.5
path_mpal00051.kgml: Skipped genes: mpal:BO218_08415, mpal:BO218_08420, mpal:BO218_08410
path_mpal00051.kgml:
path_mpal00051.kgml: Found a trail of span 2 without skipping any vertex
path_mpal00051.kgml: 83 -> 82
path_mpal00051.kgml: R00888 -> R05692
path_mpal00051.kgml: mpal:BO218_13840 -> mpal:BO218_13835
path_mpal00051.kgml: 4.2.1.47 -> 1.1.1.271
path_mpal00051.kgml:
path_mpal00051.kgml: Found a trail of span 2 without skipping any vertex
path_mpal00051.kgml: 67 -> 77
path_mpal00051.kgml: R02704 -> R02703
path_mpal00051.kgml: mpal:BO218_14835 -> mpal:BO218_14830
path_mpal00051.kgml: 2.7.1.197 -> 1.1.1.17
path_mpal00051.kgml:
path_mpal00051.kgml: --- 1.23 seconds ---

path_mpal00052.kgml: Galactose metabolism
path_mpal00052.kgml: Initialization took 0.34 seconds
path_mpal00052.kgml:
path_mpal00052.kgml: Found a trail of span 4 containing skipped vertices
path_mpal00052.kgml: 94 -> [172] -> 171 -> [82] -> 79 -> 82
path_mpal00052.kgml: R01105 -> [R10619] -> R01092 -> [R00955] -> R00291 -> R00955
path_mpal00052.kgml: {mpal:BO218_01640, mpal:BO218_07820, mpal:BO218_08180} -> [mpal:BO218_07540] -> mpal:BO218_08200 -> [mpal:BO218_08195] -> mpal:BO218_08185 -> mpal:BO218_08195
path_mpal00052.kgml: 3.2.1.23 -> [5.1.3.3] -> 2.7.1.6 -> [2.7.7.12] -> 5.1.3.2 -> 2.7.7.12
path_mpal00052.kgml:
path_mpal00052.kgml: --- 0.46 seconds ---

path_mpal00053.kgml: Ascorbate and aldarate metabolism
path_mpal00053.kgml: Initialization took 0.14 seconds
path_mpal00053.kgml:
path_mpal00053.kgml: Found a trail of span 2 without skipping any vertex
path_mpal00053.kgml: 92 -> 93
path_mpal00053.kgml: R05608 -> R02279
path_mpal00053.kgml: mpal:BO218_08125 -> mpal:BO218_08120
path_mpal00053.kgml: 4.2.1.42 -> 4.2.1.41
path_mpal00053.kgml:
path_mpal00053.kgml: --- 0.25 seconds ---

path_mpal00061.kgml: Fatty acid biosynthesis
path_mpal00061.kgml: Initialization took 0.19 seconds
path_mpal00061.kgml:
path_mpal00061.kgml: Found a trail of span 2 containing skipped vertices
path_mpal00061.kgml: 147 -> 63
path_mpal00061.kgml: R01626 -> R04952
path_mpal00061.kgml: mpal:BO218_04760 -> {mpal:BO218_04775, mpal:BO218_05575}
path_mpal00061.kgml: {2.3.1.39, 2.3.1.85, 2.3.1.86} -> {2.3.1.179, 2.3.1.41, 2.3.1.85, 2.3.1.86}
path_mpal00061.kgml: Skipped genes: mpal:BO218_04765, mpal:BO218_04770
path_mpal00061.kgml:
path_mpal00061.kgml: Found a trail of span 2 containing skipped vertices
path_mpal00061.kgml: 147 -> 61
path_mpal00061.kgml: R01626 -> R04960
path_mpal00061.kgml: mpal:BO218_04760 -> {mpal:BO218_04775, mpal:BO218_05575}
path_mpal00061.kgml: {2.3.1.39, 2.3.1.85, 2.3.1.86} -> {2.3.1.179, 2.3.1.41, 2.3.1.85, 2.3.1.86}
path_mpal00061.kgml: Skipped genes: mpal:BO218_04765, mpal:BO218_04770
path_mpal00061.kgml:
path_mpal00061.kgml: Found a trail of span 2 containing skipped vertices
path_mpal00061.kgml: 147 -> 53
path_mpal00061.kgml: R01626 -> R07762
path_mpal00061.kgml: mpal:BO218_04760 -> {mpal:BO218_04775, mpal:BO218_05575}
path_mpal00061.kgml: {2.3.1.39, 2.3.1.85, 2.3.1.86} -> {2.3.1.179, 2.3.1.199, 2.3.1.41}
path_mpal00061.kgml: Skipped genes: mpal:BO218_04765, mpal:BO218_04770
path_mpal00061.kgml:
path_mpal00061.kgml: Found a trail of span 2 containing skipped vertices
path_mpal00061.kgml: 147 -> 62
path_mpal00061.kgml: R01626 -> R04957
path_mpal00061.kgml: mpal:BO218_04760 -> {mpal:BO218_04775, mpal:BO218_05575}
path_mpal00061.kgml: {2.3.1.39, 2.3.1.85, 2.3.1.86} -> {2.3.1.179, 2.3.1.41, 2.3.1.85, 2.3.1.86}
path_mpal00061.kgml: Skipped genes: mpal:BO218_04765, mpal:BO218_04770
path_mpal00061.kgml:
path_mpal00061.kgml: Found a trail of span 2 containing skipped vertices
path_mpal00061.kgml: 147 -> 259
path_mpal00061.kgml: R01626 -> R04355
path_mpal00061.kgml: mpal:BO218_04760 -> {mpal:BO218_04775, mpal:BO218_05575}
path_mpal00061.kgml: {2.3.1.39, 2.3.1.85, 2.3.1.86} -> {2.3.1.179, 2.3.1.41, 2.3.1.85, 2.3.1.86}
path_mpal00061.kgml: Skipped genes: mpal:BO218_04765, mpal:BO218_04770
path_mpal00061.kgml:
path_mpal00061.kgml: Found a trail of span 2 without skipping any vertex
path_mpal00061.kgml: 147 -> 262
path_mpal00061.kgml: R01626 -> R10707
path_mpal00061.kgml: mpal:BO218_04760 -> mpal:BO218_04765
path_mpal00061.kgml: {2.3.1.39, 2.3.1.85, 2.3.1.86} -> 2.3.1.180
path_mpal00061.kgml:
path_mpal00061.kgml: Found a trail of span 2 containing skipped vertices
path_mpal00061.kgml: 147 -> 58
path_mpal00061.kgml: R01626 -> R04968
path_mpal00061.kgml: mpal:BO218_04760 -> {mpal:BO218_04775, mpal:BO218_05575}
path_mpal00061.kgml: {2.3.1.39, 2.3.1.85, 2.3.1.86} -> {2.3.1.179, 2.3.1.41, 2.3.1.85, 2.3.1.86}
path_mpal00061.kgml: Skipped genes: mpal:BO218_04765, mpal:BO218_04770
path_mpal00061.kgml:
path_mpal00061.kgml: Found a trail of span 2 containing skipped vertices
path_mpal00061.kgml: 147 -> 59
path_mpal00061.kgml: R01626 -> R04726
path_mpal00061.kgml: mpal:BO218_04760 -> {mpal:BO218_04775, mpal:BO218_05575}
path_mpal00061.kgml: {2.3.1.39, 2.3.1.85, 2.3.1.86} -> {2.3.1.179, 2.3.1.41, 2.3.1.85, 2.3.1.86}
path_mpal00061.kgml: Skipped genes: mpal:BO218_04765, mpal:BO218_04770
path_mpal00061.kgml:
path_mpal00061.kgml: Found a trail of span 2 containing skipped vertices
path_mpal00061.kgml: 147 -> 60
path_mpal00061.kgml: R01626 -> R04963
path_mpal00061.kgml: mpal:BO218_04760 -> {mpal:BO218_04775, mpal:BO218_05575}
path_mpal00061.kgml: {2.3.1.39, 2.3.1.85, 2.3.1.86} -> {2.3.1.179, 2.3.1.41, 2.3.1.85, 2.3.1.86}
path_mpal00061.kgml: Skipped genes: mpal:BO218_04765, mpal:BO218_04770
path_mpal00061.kgml:
path_mpal00061.kgml: --- 0.83 seconds ---

path_mpal00071.kgml: Fatty acid degradation
path_mpal00071.kgml: Initialization took 0.19 seconds
path_mpal00071.kgml: (not found)
path_mpal00071.kgml: --- 0.28 seconds ---

path_mpal00072.kgml: Synthesis and degradation of ketone bodies
path_mpal00072.kgml: Initialization took 0.06 seconds
path_mpal00072.kgml: (not found)
path_mpal00072.kgml: --- 0.11 seconds ---

path_mpal00121.kgml: Secondary bile acid biosynthesis
path_mpal00121.kgml: Initialization took 0.06 seconds
path_mpal00121.kgml: (not found)
path_mpal00121.kgml: --- 0.11 seconds ---

path_mpal00130.kgml: Ubiquinone and other terpenoid-quinone biosynthesis
path_mpal00130.kgml: Initialization took 0.14 seconds
path_mpal00130.kgml:
path_mpal00130.kgml: Found a trail of span 2 containing skipped vertices
path_mpal00130.kgml: 107 -> 105
path_mpal00130.kgml: R05617 -> R04993
path_mpal00130.kgml: mpal:BO218_07100 -> mpal:BO218_07070
path_mpal00130.kgml: 2.5.1.74 -> 2.1.1.163
path_mpal00130.kgml: Skipped genes: mpal:BO218_07075, mpal:BO218_07090, mpal:BO218_07085
path_mpal00130.kgml:
path_mpal00130.kgml: Found a trail of span 2 containing skipped vertices
path_mpal00130.kgml: 108 -> 104
path_mpal00130.kgml: R06858 -> R06859
path_mpal00130.kgml: mpal:BO218_07100 -> mpal:BO218_07070
path_mpal00130.kgml: ? -> 2.1.1.163
path_mpal00130.kgml: Skipped genes: mpal:BO218_07075, mpal:BO218_07090, mpal:BO218_07085
path_mpal00130.kgml:
path_mpal00130.kgml: Found a trail of span 2 without skipping any vertex
path_mpal00130.kgml: 59 -> 58
path_mpal00130.kgml: R04030 -> R07263
path_mpal00130.kgml: mpal:BO218_07105 -> mpal:BO218_07110
path_mpal00130.kgml: 6.2.1.26 -> 4.1.3.36
path_mpal00130.kgml:
path_mpal00130.kgml: --- 0.33 seconds ---

path_mpal00190.kgml: Oxidative phosphorylation
path_mpal00190.kgml: Initialization took 0.84 seconds
path_mpal00190.kgml: (not found)
path_mpal00190.kgml: --- 0.90 seconds ---

path_mpal00220.kgml: Arginine biosynthesis
path_mpal00220.kgml: Initialization took 0.29 seconds
path_mpal00220.kgml:
path_mpal00220.kgml: Found a trail of span 7 containing skipped vertices
path_mpal00220.kgml: 49 -> 50 -> 51 -> 52 -> 55 -> 44 -> [45] -> 47
path_mpal00220.kgml: R00259 -> R02649 -> R03443 -> R02283 -> R02282 -> R01398 -> [R01954] -> R01086
path_mpal00220.kgml: {mpal:BO218_05735, mpal:BO218_12440} -> mpal:BO218_05730 -> mpal:BO218_05740 -> mpal:BO218_05725 -> mpal:BO218_05735 -> mpal:BO218_05720 -> [mpal:BO218_10675] -> mpal:BO218_05710
path_mpal00220.kgml: 2.3.1.1 -> 2.7.2.8 -> 1.2.1.38 -> 2.6.1.11 -> 2.3.1.35 -> 2.1.3.3 -> [6.3.4.5] -> 4.3.2.1
path_mpal00220.kgml: Skipped genes: mpal:BO218_05715
path_mpal00220.kgml:
path_mpal00220.kgml: Found a trail of span 6 containing skipped vertices
path_mpal00220.kgml: 49 -> 50 -> [51] -> 52 -> 55 -> 44 -> [45] -> 47
path_mpal00220.kgml: R00259 -> R02649 -> [R03443] -> R02283 -> R02282 -> R01398 -> [R01954] -> R01086
path_mpal00220.kgml: {mpal:BO218_05735, mpal:BO218_12440} -> mpal:BO218_05730 -> [mpal:BO218_05740] -> mpal:BO218_05725 -> mpal:BO218_05735 -> mpal:BO218_05720 -> [mpal:BO218_10675] -> mpal:BO218_05710
path_mpal00220.kgml: 2.3.1.1 -> 2.7.2.8 -> [1.2.1.38] -> 2.6.1.11 -> 2.3.1.35 -> 2.1.3.3 -> [6.3.4.5] -> 4.3.2.1
path_mpal00220.kgml: Skipped genes: mpal:BO218_05715
path_mpal00220.kgml:
path_mpal00220.kgml: Found a trail of span 6 containing skipped vertices
path_mpal00220.kgml: 49 -> 50 -> 51 -> [52] -> 55 -> 44 -> [45] -> 47
path_mpal00220.kgml: R00259 -> R02649 -> R03443 -> [R02283] -> R02282 -> R01398 -> [R01954] -> R01086
path_mpal00220.kgml: {mpal:BO218_05735, mpal:BO218_12440} -> mpal:BO218_05730 -> mpal:BO218_05740 -> [mpal:BO218_05725] -> mpal:BO218_05735 -> mpal:BO218_05720 -> [mpal:BO218_10675] -> mpal:BO218_05710
path_mpal00220.kgml: 2.3.1.1 -> 2.7.2.8 -> 1.2.1.38 -> [2.6.1.11] -> 2.3.1.35 -> 2.1.3.3 -> [6.3.4.5] -> 4.3.2.1
path_mpal00220.kgml: Skipped genes: mpal:BO218_05715, mpal:BO218_05725
path_mpal00220.kgml:
path_mpal00220.kgml: Found a trail of span 6 containing skipped vertices
path_mpal00220.kgml: 49 -> [50] -> 51 -> 52 -> 55 -> 44 -> [45] -> 47
path_mpal00220.kgml: R00259 -> [R02649] -> R03443 -> R02283 -> R02282 -> R01398 -> [R01954] -> R01086
path_mpal00220.kgml: {mpal:BO218_05735, mpal:BO218_12440} -> [mpal:BO218_05730] -> mpal:BO218_05740 -> mpal:BO218_05725 -> mpal:BO218_05735 -> mpal:BO218_05720 -> [mpal:BO218_10675] -> mpal:BO218_05710
path_mpal00220.kgml: 2.3.1.1 -> [2.7.2.8] -> 1.2.1.38 -> 2.6.1.11 -> 2.3.1.35 -> 2.1.3.3 -> [6.3.4.5] -> 4.3.2.1
path_mpal00220.kgml: Skipped genes: mpal:BO218_05730, mpal:BO218_05715
path_mpal00220.kgml:
path_mpal00220.kgml: --- 0.59 seconds ---

path_mpal00230.kgml: Purine metabolism
path_mpal00230.kgml: Initialization took 5.05 seconds
path_mpal00230.kgml:
path_mpal00230.kgml: Found a trail of span 4 containing skipped vertices
path_mpal00230.kgml: 225 -> 229 -> [225] -> 144 -> 441
path_mpal00230.kgml: R02425 -> R03925 -> [R02425] -> R02423 -> R10908
path_mpal00230.kgml: mpal:BO218_10140 -> mpal:BO218_10145 -> [mpal:BO218_10140] -> mpal:BO218_10125 -> mpal:BO218_10130
path_mpal00230.kgml: 3.5.2.5 -> 5.1.99.3 -> [3.5.2.5] -> 3.5.3.9 -> 2.6.1.112
path_mpal00230.kgml: Skipped genes: mpal:BO218_10135
path_mpal00230.kgml:
path_mpal00230.kgml: Found a trail of span 3 containing skipped vertices
path_mpal00230.kgml: 229 -> 225 -> [144] -> 441
path_mpal00230.kgml: R03925 -> R02425 -> [R02423] -> R10908
path_mpal00230.kgml: mpal:BO218_10145 -> mpal:BO218_10140 -> [mpal:BO218_10125] -> mpal:BO218_10130
path_mpal00230.kgml: 5.1.99.3 -> 3.5.2.5 -> [3.5.3.9] -> 2.6.1.112
path_mpal00230.kgml: Skipped genes: mpal:BO218_10135
path_mpal00230.kgml:
path_mpal00230.kgml: Found a trail of span 3 containing skipped vertices
path_mpal00230.kgml: 244 -> [300] -> 220 -> [139] -> 239
path_mpal00230.kgml: R00441 -> [R00430] -> R00332 -> [R02019] -> R02090
path_mpal00230.kgml: {mpal:BO218_02510, mpal:BO218_13000, mpal:BO218_13005, mpal:BO218_13210} -> [mpal:BO218_02600] -> mpal:BO218_02505 -> [{mpal:BO218_01375, mpal:BO218_01380}] -> mpal:BO218_02505
path_mpal00230.kgml: {2.7.7.48, 2.7.7.6} -> [2.7.1.40] -> 2.7.4.8 -> [1.17.4.1] -> {2.7.4.12, 2.7.4.8}
path_mpal00230.kgml:
path_mpal00230.kgml: Found a trail of span 3 containing skipped vertices
path_mpal00230.kgml: 432 -> 232 -> 429
path_mpal00230.kgml: R09514 -> R06601 -> R06604
path_mpal00230.kgml: mpal:BO218_10190 -> mpal:BO218_10170 -> mpal:BO218_10165
path_mpal00230.kgml: 1.14.13.113 -> 3.5.2.17 -> 4.1.1.97
path_mpal00230.kgml: Skipped genes: mpal:BO218_10185, mpal:BO218_10180, mpal:BO218_10175
path_mpal00230.kgml:
path_mpal00230.kgml: Found a trail of span 2 without skipping any vertex
path_mpal00230.kgml: 427 -> 428
path_mpal00230.kgml: R07404 -> R07405
path_mpal00230.kgml: mpal:BO218_14940 -> mpal:BO218_14945
path_mpal00230.kgml: 6.3.4.18 -> 5.4.99.18
path_mpal00230.kgml:
path_mpal00230.kgml: Found a trail of span 2 containing skipped vertices
path_mpal00230.kgml: 205 -> 206
path_mpal00230.kgml: R01130 -> {R01230, R01231}
path_mpal00230.kgml: {mpal:BO218_14000, mpal:BO218_14020, mpal:BO218_15265} -> {mpal:BO218_05430, mpal:BO218_12815, mpal:BO218_14035}
path_mpal00230.kgml: 1.1.1.205 -> {6.3.5.2, 6.3.5.2}
path_mpal00230.kgml: Skipped genes: mpal:BO218_14030, mpal:BO218_14025
path_mpal00230.kgml:
path_mpal00230.kgml: Found a trail of span 2 containing skipped vertices
path_mpal00230.kgml: 162 -> [163] -> 260
path_mpal00230.kgml: R04144 -> [R04325] -> R04463
path_mpal00230.kgml: mpal:BO218_10010 -> [mpal:BO218_14405] -> {mpal:BO218_10065, mpal:BO218_10070, mpal:BO218_10385}
path_mpal00230.kgml: 6.3.4.13 -> [2.1.2.2] -> 6.3.5.3
path_mpal00230.kgml: Skipped genes: mpal:BO218_10035, mpal:BO218_10030, mpal:BO218_10025
path_mpal00230.kgml:
path_mpal00230.kgml: --- 8.68 seconds ---

path_mpal00240.kgml: Pyrimidine metabolism
path_mpal00240.kgml: Initialization took 1.79 seconds
path_mpal00240.kgml:
path_mpal00240.kgml: Found a trail of span 3 containing skipped vertices
path_mpal00240.kgml: 91 -> 97 -> 98
path_mpal00240.kgml: R00575 -> R01397 -> R01993
path_mpal00240.kgml: {mpal:BO218_02490, mpal:BO218_02495} -> mpal:BO218_02475 -> mpal:BO218_02480
path_mpal00240.kgml: 6.3.5.5 -> 2.1.3.2 -> 3.5.2.3
path_mpal00240.kgml: Skipped genes: mpal:BO218_02485
path_mpal00240.kgml:
path_mpal00240.kgml: Found a trail of span 2 containing skipped vertices
path_mpal00240.kgml: 91 -> [97] -> 98
path_mpal00240.kgml: R00575 -> [R01397] -> R01993
path_mpal00240.kgml: {mpal:BO218_02490, mpal:BO218_02495} -> [mpal:BO218_02475] -> mpal:BO218_02480
path_mpal00240.kgml: 6.3.5.5 -> [2.1.3.2] -> 3.5.2.3
path_mpal00240.kgml: Skipped genes: mpal:BO218_02485
path_mpal00240.kgml:
path_mpal00240.kgml: Found a trail of span 2 without skipping any vertex
path_mpal00240.kgml: 152 -> 155
path_mpal00240.kgml: R02485 -> R02484
path_mpal00240.kgml: mpal:BO218_14800 -> mpal:BO218_14805
path_mpal00240.kgml: 3.5.4.5 -> {2.4.2.1, 2.4.2.2, 2.4.2.3, 2.4.2.4}
path_mpal00240.kgml:
path_mpal00240.kgml: --- 2.57 seconds ---

path_mpal00250.kgml: Alanine, aspartate and glutamate metabolism
path_mpal00250.kgml: Initialization took 0.74 seconds
path_mpal00250.kgml: (not found)
path_mpal00250.kgml: --- 0.78 seconds ---

path_mpal00260.kgml: Glycine, serine and threonine metabolism
path_mpal00260.kgml: Initialization took 0.88 seconds
path_mpal00260.kgml:
path_mpal00260.kgml: Found a trail of span 2 containing skipped vertices
path_mpal00260.kgml: 110 -> [82] -> 101
path_mpal00260.kgml: R04125 -> [R00945] -> R03425
path_mpal00260.kgml: mpal:BO218_02180 -> [mpal:BO218_14575] -> mpal:BO218_02190
path_mpal00260.kgml: 2.1.2.10 -> [2.1.2.1] -> 1.4.4.2
path_mpal00260.kgml: Skipped genes: mpal:BO218_02185
path_mpal00260.kgml:
path_mpal00260.kgml: --- 1.29 seconds ---

path_mpal00261.kgml: Monobactam biosynthesis
path_mpal00261.kgml: Initialization took 0.09 seconds
path_mpal00261.kgml:
path_mpal00261.kgml: Found a trail of span 2 containing skipped vertices
path_mpal00261.kgml: 97 -> 96
path_mpal00261.kgml: R10147 -> {R04198, R04199}
path_mpal00261.kgml: {mpal:BO218_05950, mpal:BO218_12250} -> mpal:BO218_05990
path_mpal00261.kgml: 4.3.3.7 -> {1.17.1.8, 1.17.1.8}
path_mpal00261.kgml: Skipped genes: mpal:BO218_05985, mpal:BO218_05965, mpal:BO218_05955
path_mpal00261.kgml:
path_mpal00261.kgml: --- 0.20 seconds ---

path_mpal00270.kgml: Cysteine and methionine metabolism
path_mpal00270.kgml: Initialization took 0.84 seconds
path_mpal00270.kgml:
path_mpal00270.kgml: Found a trail of span 3 containing skipped vertices
path_mpal00270.kgml: 197 -> 196 -> 204
path_mpal00270.kgml: R01777 -> R01776 -> {R01287, R02026}
path_mpal00270.kgml: mpal:BO218_15310 -> mpal:BO218_15310 -> {mpal:BO218_07610, mpal:BO218_15325}
path_mpal00270.kgml: 2.3.1.46 -> 2.3.1.31 -> 2.5.1.49
path_mpal00270.kgml: Skipped genes: mpal:BO218_15315
path_mpal00270.kgml:
path_mpal00270.kgml: Found a trail of span 2 without skipping any vertex
path_mpal00270.kgml: 124 -> 123
path_mpal00270.kgml: R00586 -> R00897
path_mpal00270.kgml: mpal:BO218_15630 -> mpal:BO218_15635
path_mpal00270.kgml: 2.3.1.30 -> {2.5.1.47, 2.5.1.65}
path_mpal00270.kgml:
path_mpal00270.kgml: Found a trail of span 2 containing skipped vertices
path_mpal00270.kgml: 202 -> [89] -> 87
path_mpal00270.kgml: R03217 -> [R01286] -> R01290
path_mpal00270.kgml: mpal:BO218_07585 -> [mpal:BO218_04945] -> mpal:BO218_07590
path_mpal00270.kgml: 2.5.1.48 -> [4.4.1.13] -> 4.2.1.22
path_mpal00270.kgml:
path_mpal00270.kgml: Found a trail of span 2 without skipping any vertex
path_mpal00270.kgml: 203 -> 87
path_mpal00270.kgml: R02026 -> R01290
path_mpal00270.kgml: mpal:BO218_07585 -> mpal:BO218_07590
path_mpal00270.kgml: ? -> 4.2.1.22
path_mpal00270.kgml:
path_mpal00270.kgml: Found a trail of span 2 containing skipped vertices
path_mpal00270.kgml: 201 -> [89] -> 87
path_mpal00270.kgml: R03260 -> [R01286] -> R01290
path_mpal00270.kgml: mpal:BO218_07585 -> [mpal:BO218_04945] -> mpal:BO218_07590
path_mpal00270.kgml: 2.5.1.48 -> [4.4.1.13] -> 4.2.1.22
path_mpal00270.kgml:
path_mpal00270.kgml: Found a trail of span 2 without skipping any vertex
path_mpal00270.kgml: 101 -> 87
path_mpal00270.kgml: R01288 -> R01290
path_mpal00270.kgml: mpal:BO218_07585 -> mpal:BO218_07590
path_mpal00270.kgml: 2.5.1.48 -> 4.2.1.22
path_mpal00270.kgml:
path_mpal00270.kgml: Found a trail of span 2 containing skipped vertices
path_mpal00270.kgml: 197 -> [196] -> 204
path_mpal00270.kgml: R01777 -> [R01776] -> {R01287, R02026}
path_mpal00270.kgml: mpal:BO218_15310 -> [mpal:BO218_15310] -> {mpal:BO218_07610, mpal:BO218_15325}
path_mpal00270.kgml: 2.3.1.46 -> [2.3.1.31] -> 2.5.1.49
path_mpal00270.kgml: Skipped genes: mpal:BO218_15315
path_mpal00270.kgml:
path_mpal00270.kgml: Found a trail of span 2 containing skipped vertices
path_mpal00270.kgml: 217 -> 214
path_mpal00270.kgml: R00480 -> R02291
path_mpal00270.kgml: {mpal:BO218_00035, mpal:BO218_15990} -> {mpal:BO218_00055, mpal:BO218_16010}
path_mpal00270.kgml: 2.7.2.4 -> 1.2.1.11
path_mpal00270.kgml: Skipped genes: mpal:BO218_00040, mpal:BO218_00050
path_mpal00270.kgml:
path_mpal00270.kgml: --- 1.39 seconds ---

path_mpal00280.kgml: Valine, leucine and isoleucine degradation
path_mpal00280.kgml: Initialization took 0.34 seconds
path_mpal00280.kgml: (not found)
path_mpal00280.kgml: --- 0.38 seconds ---

path_mpal00281.kgml: Geraniol degradation
path_mpal00281.kgml: Initialization took 0.08 seconds
path_mpal00281.kgml: (not found)
path_mpal00281.kgml: --- 0.12 seconds ---

path_mpal00290.kgml: Valine, leucine and isoleucine biosynthesis
path_mpal00290.kgml: Initialization took 0.18 seconds
path_mpal00290.kgml:
path_mpal00290.kgml: Found a trail of span 4 containing skipped vertices
path_mpal00290.kgml: 79 -> [44] -> 46 -> 44 -> [46] -> 41
path_mpal00290.kgml: R00226 -> [R05071] -> R04440 -> R05071 -> [R04440] -> R04441
path_mpal00290.kgml: {mpal:BO218_03930, mpal:BO218_03935, mpal:BO218_05605} -> [mpal:BO218_03925] -> mpal:BO218_03925 -> mpal:BO218_03925 -> [mpal:BO218_03925] -> mpal:BO218_03940
path_mpal00290.kgml: 2.2.1.6 -> [{1.1.1.86, 5.4.99.3}] -> 1.1.1.86 -> {1.1.1.86, 5.4.99.3} -> [1.1.1.86] -> 4.2.1.9
path_mpal00290.kgml:
path_mpal00290.kgml: Found a trail of span 4 without skipping any vertex
path_mpal00290.kgml: 47 -> 42 -> 34 -> 45
path_mpal00290.kgml: R08648 -> R05069 -> R05068 -> R05070
path_mpal00290.kgml: {mpal:BO218_03930, mpal:BO218_03935, mpal:BO218_05605} -> mpal:BO218_03925 -> mpal:BO218_03925 -> mpal:BO218_03940
path_mpal00290.kgml: 2.2.1.6 -> {1.1.1.86, 5.4.99.3} -> 1.1.1.86 -> 4.2.1.9
path_mpal00290.kgml:
path_mpal00290.kgml: Found a trail of span 2 without skipping any vertex
path_mpal00290.kgml: 78 -> 21
path_mpal00290.kgml: R03896 -> R03898
path_mpal00290.kgml: {mpal:BO218_03765, mpal:BO218_03770} -> {mpal:BO218_03765, mpal:BO218_03770}
path_mpal00290.kgml: 4.2.1.35 -> 4.2.1.35
path_mpal00290.kgml:
path_mpal00290.kgml: Found a trail of span 2 without skipping any vertex
path_mpal00290.kgml: 35 -> 37
path_mpal00290.kgml: R03968 -> R04001
path_mpal00290.kgml: {mpal:BO218_03765, mpal:BO218_03770} -> {mpal:BO218_03765, mpal:BO218_03770}
path_mpal00290.kgml: 4.2.1.33 -> 4.2.1.33
path_mpal00290.kgml:
path_mpal00290.kgml: --- 0.55 seconds ---

path_mpal00300.kgml: Lysine biosynthesis
path_mpal00300.kgml: Initialization took 0.38 seconds
path_mpal00300.kgml:
path_mpal00300.kgml: Found a trail of span 2 containing skipped vertices
path_mpal00300.kgml: 53 -> 54
path_mpal00300.kgml: R10147 -> {R04198, R04199}
path_mpal00300.kgml: {mpal:BO218_05950, mpal:BO218_12250} -> mpal:BO218_05990
path_mpal00300.kgml: 4.3.3.7 -> {1.17.1.8, 1.17.1.8}
path_mpal00300.kgml: Skipped genes: mpal:BO218_05985, mpal:BO218_05965, mpal:BO218_05955
path_mpal00300.kgml:
path_mpal00300.kgml: Found a trail of span 2 containing skipped vertices
path_mpal00300.kgml: 50 -> 51
path_mpal00300.kgml: R00480 -> R02291
path_mpal00300.kgml: {mpal:BO218_00035, mpal:BO218_15990} -> {mpal:BO218_00055, mpal:BO218_16010}
path_mpal00300.kgml: 2.7.2.4 -> 1.2.1.11
path_mpal00300.kgml: Skipped genes: mpal:BO218_15995, mpal:BO218_16005
path_mpal00300.kgml:
path_mpal00300.kgml: --- 0.53 seconds ---

path_mpal00310.kgml: Lysine degradation
path_mpal00310.kgml: Initialization took 0.14 seconds
path_mpal00310.kgml: (not found)
path_mpal00310.kgml: --- 0.18 seconds ---

path_mpal00311.kgml: Penicillin and cephalosporin biosynthesis
path_mpal00311.kgml: Initialization took 0.04 seconds
path_mpal00311.kgml: (not found)
path_mpal00311.kgml: --- 0.09 seconds ---

path_mpal00330.kgml: Arginine and proline metabolism
path_mpal00330.kgml: Initialization took 0.23 seconds
path_mpal00330.kgml:
path_mpal00330.kgml: Found a trail of span 4 containing skipped vertices
path_mpal00330.kgml: 214 -> 221 -> 215 -> 212
path_mpal00330.kgml: R01253 -> {R00707, R00708} -> R00245 -> R00667
path_mpal00330.kgml: mpal:BO218_08520 -> mpal:BO218_08520 -> mpal:BO218_08520 -> mpal:BO218_08495
path_mpal00330.kgml: 1.5.5.2 -> {1.2.1.88, 1.2.1.88} -> 1.2.1.88 -> 2.6.1.13
path_mpal00330.kgml: Skipped genes: mpal:BO218_08505, mpal:BO218_08515
path_mpal00330.kgml:
path_mpal00330.kgml: Found a trail of span 3 containing skipped vertices
path_mpal00330.kgml: 214 -> [221] -> 215 -> 212
path_mpal00330.kgml: R01253 -> [{R00707, R00708}] -> R00245 -> R00667
path_mpal00330.kgml: mpal:BO218_08520 -> [mpal:BO218_08520] -> mpal:BO218_08520 -> mpal:BO218_08495
path_mpal00330.kgml: 1.5.5.2 -> [{1.2.1.88, 1.2.1.88}] -> 1.2.1.88 -> 2.6.1.13
path_mpal00330.kgml: Skipped genes: mpal:BO218_08505, mpal:BO218_08515
path_mpal00330.kgml:
path_mpal00330.kgml: Found a trail of span 2 without skipping any vertex
path_mpal00330.kgml: 216 -> 217
path_mpal00330.kgml: R00239 -> R03313
path_mpal00330.kgml: mpal:BO218_03020 -> mpal:BO218_03015
path_mpal00330.kgml: 2.7.2.11 -> 1.2.1.41
path_mpal00330.kgml:
path_mpal00330.kgml: --- 0.44 seconds ---

path_mpal00332.kgml: Carbapenem biosynthesis
path_mpal00332.kgml: Initialization took 0.04 seconds
path_mpal00332.kgml:
path_mpal00332.kgml: Found a trail of span 2 without skipping any vertex
path_mpal00332.kgml: 5 -> 8
path_mpal00332.kgml: R00239 -> R03313
path_mpal00332.kgml: mpal:BO218_03020 -> mpal:BO218_03015
path_mpal00332.kgml: 2.7.2.11 -> 1.2.1.41
path_mpal00332.kgml:
path_mpal00332.kgml: --- 0.15 seconds ---

path_mpal00340.kgml: Histidine metabolism
path_mpal00340.kgml: Initialization took 0.24 seconds
path_mpal00340.kgml:
path_mpal00340.kgml: Found a trail of span 3 containing skipped vertices
path_mpal00340.kgml: 65 -> [69] -> 63 -> 62
path_mpal00340.kgml: R04640 -> [R04558] -> R03457 -> R03243
path_mpal00340.kgml: mpal:BO218_05840 -> [{mpal:BO218_02550, mpal:BO218_05845}] -> mpal:BO218_05850 -> {mpal:BO218_05855, mpal:BO218_10460, mpal:BO218_11820}
path_mpal00340.kgml: 5.3.1.16 -> [4.3.2.10] -> 4.2.1.19 -> 2.6.1.9
path_mpal00340.kgml: Skipped genes: mpal:BO218_05845
path_mpal00340.kgml:
path_mpal00340.kgml: --- 0.71 seconds ---

path_mpal00350.kgml: Tyrosine metabolism
path_mpal00350.kgml: Initialization took 0.13 seconds
path_mpal00350.kgml:
path_mpal00350.kgml: Found a trail of span 2 without skipping any vertex
path_mpal00350.kgml: 106 -> 89
path_mpal00350.kgml: R04132 -> R01647
path_mpal00350.kgml: mpal:BO218_07735 -> mpal:BO218_07740
path_mpal00350.kgml: ? -> 4.1.2.52
path_mpal00350.kgml:
path_mpal00350.kgml: Found a trail of span 2 without skipping any vertex
path_mpal00350.kgml: 88 -> 89
path_mpal00350.kgml: R06897 -> R01647
path_mpal00350.kgml: mpal:BO218_07735 -> mpal:BO218_07740
path_mpal00350.kgml: ? -> 4.1.2.52
path_mpal00350.kgml:
path_mpal00350.kgml: --- 0.27 seconds ---

path_mpal00360.kgml: Phenylalanine metabolism
path_mpal00360.kgml: Initialization took 0.18 seconds
path_mpal00360.kgml: (not found)
path_mpal00360.kgml: --- 0.22 seconds ---

path_mpal00362.kgml: Benzoate degradation
path_mpal00362.kgml: Initialization took 0.13 seconds
path_mpal00362.kgml: (not found)
path_mpal00362.kgml: --- 0.17 seconds ---

path_mpal00380.kgml: Tryptophan metabolism
path_mpal00380.kgml: Initialization took 0.13 seconds
path_mpal00380.kgml: (not found)
path_mpal00380.kgml: --- 0.18 seconds ---

path_mpal00400.kgml: Phenylalanine, tyrosine and tryptophan biosynthesis
path_mpal00400.kgml: Initialization took 0.38 seconds
path_mpal00400.kgml:
path_mpal00400.kgml: Found a trail of span 5 containing skipped vertices
path_mpal00400.kgml: 79 -> 77 -> 76 -> 75 -> [74] -> 50
path_mpal00400.kgml: R03083 -> R03084 -> R02413 -> R02412 -> [R03460] -> R01714
path_mpal00400.kgml: mpal:BO218_04320 -> mpal:BO218_04315 -> mpal:BO218_04335 -> mpal:BO218_04325 -> [mpal:BO218_15245] -> mpal:BO218_04330
path_mpal00400.kgml: 4.2.3.4 -> 4.2.1.10 -> {1.1.1.25, 1.1.1.282} -> 2.7.1.71 -> [2.5.1.19] -> 4.2.3.5
path_mpal00400.kgml:
path_mpal00400.kgml: Found a trail of span 4 containing skipped vertices
path_mpal00400.kgml: 52 -> 51 -> 54 -> [52] -> 53
path_mpal00400.kgml: R02340 -> R02722 -> R03508 -> [R02340] -> R00674
path_mpal00400.kgml: mpal:BO218_02580 -> {mpal:BO218_02575, mpal:BO218_02580} -> mpal:BO218_02570 -> [mpal:BO218_02580] -> mpal:BO218_02575
path_mpal00400.kgml: {4.1.2.8, 4.2.1.20} -> 4.2.1.20 -> 4.1.1.48 -> [{4.1.2.8, 4.2.1.20}] -> {4.2.1.122, 4.2.1.20}
path_mpal00400.kgml:
path_mpal00400.kgml: --- 5.28 seconds ---

path_mpal00401.kgml: Novobiocin biosynthesis
path_mpal00401.kgml: Initialization took 0.08 seconds
path_mpal00401.kgml: (not found)
path_mpal00401.kgml: --- 0.12 seconds ---

path_mpal00410.kgml: beta-Alanine metabolism
path_mpal00410.kgml: Initialization took 0.08 seconds
path_mpal00410.kgml: (not found)
path_mpal00410.kgml: --- 0.12 seconds ---

path_mpal00430.kgml: Taurine and hypotaurine metabolism
path_mpal00430.kgml: Initialization took 0.08 seconds
path_mpal00430.kgml:
path_mpal00430.kgml: Found a trail of span 2 without skipping any vertex
path_mpal00430.kgml: 36 -> 58
path_mpal00430.kgml: R00230 -> R00315
path_mpal00430.kgml: mpal:BO218_06190 -> mpal:BO218_06185
path_mpal00430.kgml: 2.3.1.8 -> {2.7.2.1, 2.7.2.15}
path_mpal00430.kgml:
path_mpal00430.kgml: --- 0.17 seconds ---

path_mpal00440.kgml: Phosphonate and phosphinate metabolism
path_mpal00440.kgml: Initialization took 0.05 seconds
path_mpal00440.kgml: (not found)
path_mpal00440.kgml: --- 0.09 seconds ---

path_mpal00450.kgml: Selenocompound metabolism
path_mpal00450.kgml: Initialization took 0.13 seconds
path_mpal00450.kgml: (not found)
path_mpal00450.kgml: --- 0.17 seconds ---

path_mpal00460.kgml: Cyanoamino acid metabolism
path_mpal00460.kgml: Initialization took 0.13 seconds
path_mpal00460.kgml: (not found)
path_mpal00460.kgml: --- 0.17 seconds ---

path_mpal00471.kgml: D-Glutamine and D-glutamate metabolism
path_mpal00471.kgml: Initialization took 0.08 seconds
path_mpal00471.kgml:
path_mpal00471.kgml: Found a trail of span 2 containing skipped vertices
path_mpal00471.kgml: 19 -> 20
path_mpal00471.kgml: R03193 -> R02783
path_mpal00471.kgml: mpal:BO218_05275 -> mpal:BO218_05290
path_mpal00471.kgml: 6.3.2.8 -> 6.3.2.9
path_mpal00471.kgml: Skipped genes: mpal:BO218_05285, mpal:BO218_05280
path_mpal00471.kgml:
path_mpal00471.kgml: --- 0.17 seconds ---

path_mpal00473.kgml: D-Alanine metabolism
path_mpal00473.kgml: Initialization took 0.04 seconds
path_mpal00473.kgml: (not found)
path_mpal00473.kgml: --- 0.09 seconds ---

path_mpal00480.kgml: Glutathione metabolism
path_mpal00480.kgml: Initialization took 0.13 seconds
path_mpal00480.kgml: (not found)
path_mpal00480.kgml: --- 0.17 seconds ---

path_mpal00500.kgml: Starch and sucrose metabolism
path_mpal00500.kgml: Initialization took 1.83 seconds
path_mpal00500.kgml:
path_mpal00500.kgml: Found a trail of span 3 without skipping any vertex
path_mpal00500.kgml: 203 -> 206 -> 205
path_mpal00500.kgml: R11261 -> R01824 -> R11256
path_mpal00500.kgml: mpal:BO218_12795 -> mpal:BO218_12800 -> mpal:BO218_12805
path_mpal00500.kgml: 3.2.1.68 -> 5.4.99.15 -> 3.2.1.141
path_mpal00500.kgml:
path_mpal00500.kgml: Found a trail of span 3 containing skipped vertices
path_mpal00500.kgml: 133 -> [246] -> 194 -> 120
path_mpal00500.kgml: R02111 -> [R11530] -> R09994 -> R02110
path_mpal00500.kgml: {mpal:BO218_00700, mpal:BO218_03410, mpal:BO218_11135} -> [mpal:BO218_04870] -> mpal:BO218_03415 -> mpal:BO218_03420
path_mpal00500.kgml: 2.4.1.1 -> [2.4.1.342] -> 2.4.99.16 -> 2.4.1.18
path_mpal00500.kgml:
path_mpal00500.kgml: Found a trail of span 2 containing skipped vertices
path_mpal00500.kgml: 203 -> [206] -> 205
path_mpal00500.kgml: R11261 -> [R01824] -> R11256
path_mpal00500.kgml: mpal:BO218_12795 -> [mpal:BO218_12800] -> mpal:BO218_12805
path_mpal00500.kgml: 3.2.1.68 -> [5.4.99.15] -> 3.2.1.141
path_mpal00500.kgml: Skipped genes: mpal:BO218_12800
path_mpal00500.kgml:
path_mpal00500.kgml: Found a trail of span 2 without skipping any vertex
path_mpal00500.kgml: 111 -> 121
path_mpal00500.kgml: R02737 -> R02778
path_mpal00500.kgml: mpal:BO218_03950 -> mpal:BO218_03945
path_mpal00500.kgml: 2.4.1.15 -> 3.1.3.12
path_mpal00500.kgml:
path_mpal00500.kgml: --- 2.25 seconds ---

path_mpal00511.kgml: Other glycan degradation
path_mpal00511.kgml: Initialization took 0.08 seconds
path_mpal00511.kgml: (not found)
path_mpal00511.kgml: --- 0.13 seconds ---

path_mpal00514.kgml: Other types of O-glycan biosynthesis
path_mpal00514.kgml: Initialization took 0.06 seconds
path_mpal00514.kgml: (not found)
path_mpal00514.kgml: --- 0.11 seconds ---

path_mpal00515.kgml: Mannose type O-glycan biosynthesis
path_mpal00515.kgml: Initialization took 0.06 seconds
path_mpal00515.kgml: (not found)
path_mpal00515.kgml: --- 0.10 seconds ---

path_mpal00520.kgml: Amino sugar and nucleotide sugar metabolism
path_mpal00520.kgml: Initialization took 1.48 seconds
path_mpal00520.kgml:
path_mpal00520.kgml: Found a trail of span 3 containing skipped vertices
path_mpal00520.kgml: 200 -> [184] -> 186 -> 184
path_mpal00520.kgml: R01092 -> [R00955] -> R00291 -> R00955
path_mpal00520.kgml: mpal:BO218_08200 -> [mpal:BO218_08195] -> mpal:BO218_08185 -> mpal:BO218_08195
path_mpal00520.kgml: 2.7.1.6 -> [2.7.7.12] -> 5.1.3.2 -> 2.7.7.12
path_mpal00520.kgml:
path_mpal00520.kgml: Found a trail of span 2 without skipping any vertex
path_mpal00520.kgml: 244 -> 246
path_mpal00520.kgml: R00888 -> R05692
path_mpal00520.kgml: mpal:BO218_13840 -> mpal:BO218_13835
path_mpal00520.kgml: 4.2.1.47 -> 1.1.1.271
path_mpal00520.kgml:
path_mpal00520.kgml: --- 1.75 seconds ---

path_mpal00521.kgml: Streptomycin biosynthesis
path_mpal00521.kgml: Initialization took 0.13 seconds
path_mpal00521.kgml:
path_mpal00521.kgml: Found a trail of span 4 without skipping any vertex
path_mpal00521.kgml: 44 -> 43 -> 42 -> 24
path_mpal00521.kgml: R02328 -> R06513 -> R06514 -> R02777
path_mpal00521.kgml: {mpal:BO218_13485, mpal:BO218_14995} -> {mpal:BO218_13480, mpal:BO218_14990} -> mpal:BO218_14985 -> mpal:BO218_14985
path_mpal00521.kgml: 2.7.7.24 -> 4.2.1.46 -> 5.1.3.13 -> 1.1.1.133
path_mpal00521.kgml:
path_mpal00521.kgml: Found a trail of span 3 containing skipped vertices
path_mpal00521.kgml: 44 -> 43 -> [42] -> 24
path_mpal00521.kgml: R02328 -> R06513 -> [R06514] -> R02777
path_mpal00521.kgml: {mpal:BO218_13485, mpal:BO218_14995} -> {mpal:BO218_13480, mpal:BO218_14990} -> [mpal:BO218_14985] -> mpal:BO218_14985
path_mpal00521.kgml: 2.7.7.24 -> 4.2.1.46 -> [5.1.3.13] -> 1.1.1.133
path_mpal00521.kgml:
path_mpal00521.kgml: Found a trail of span 3 containing skipped vertices
path_mpal00521.kgml: 44 -> [43] -> 42 -> 24
path_mpal00521.kgml: R02328 -> [R06513] -> R06514 -> R02777
path_mpal00521.kgml: {mpal:BO218_13485, mpal:BO218_14995} -> [{mpal:BO218_13480, mpal:BO218_14990}] -> mpal:BO218_14985 -> mpal:BO218_14985
path_mpal00521.kgml: 2.7.7.24 -> [4.2.1.46] -> 5.1.3.13 -> 1.1.1.133
path_mpal00521.kgml: Skipped genes: mpal:BO218_14990
path_mpal00521.kgml:
path_mpal00521.kgml: --- 0.30 seconds ---

path_mpal00523.kgml: Polyketide sugar unit biosynthesis
path_mpal00523.kgml: Initialization took 0.05 seconds
path_mpal00523.kgml:
path_mpal00523.kgml: Found a trail of span 4 without skipping any vertex
path_mpal00523.kgml: 27 -> 26 -> 63 -> 28
path_mpal00523.kgml: R02328 -> R06513 -> R06514 -> R02777
path_mpal00523.kgml: {mpal:BO218_13485, mpal:BO218_14995} -> {mpal:BO218_13480, mpal:BO218_14990} -> mpal:BO218_14985 -> mpal:BO218_14985
path_mpal00523.kgml: 2.7.7.24 -> 4.2.1.46 -> 5.1.3.13 -> 1.1.1.133
path_mpal00523.kgml:
path_mpal00523.kgml: Found a trail of span 3 containing skipped vertices
path_mpal00523.kgml: 27 -> 26 -> [63] -> 28
path_mpal00523.kgml: R02328 -> R06513 -> [R06514] -> R02777
path_mpal00523.kgml: {mpal:BO218_13485, mpal:BO218_14995} -> {mpal:BO218_13480, mpal:BO218_14990} -> [mpal:BO218_14985] -> mpal:BO218_14985
path_mpal00523.kgml: 2.7.7.24 -> 4.2.1.46 -> [5.1.3.13] -> 1.1.1.133
path_mpal00523.kgml:
path_mpal00523.kgml: Found a trail of span 3 containing skipped vertices
path_mpal00523.kgml: 27 -> [26] -> 63 -> 28
path_mpal00523.kgml: R02328 -> [R06513] -> R06514 -> R02777
path_mpal00523.kgml: {mpal:BO218_13485, mpal:BO218_14995} -> [{mpal:BO218_13480, mpal:BO218_14990}] -> mpal:BO218_14985 -> mpal:BO218_14985
path_mpal00523.kgml: 2.7.7.24 -> [4.2.1.46] -> 5.1.3.13 -> 1.1.1.133
path_mpal00523.kgml: Skipped genes: mpal:BO218_14990
path_mpal00523.kgml:
path_mpal00523.kgml: --- 0.22 seconds ---

path_mpal00525.kgml: Acarbose and validamycin biosynthesis
path_mpal00525.kgml: Initialization took 0.04 seconds
path_mpal00525.kgml:
path_mpal00525.kgml: Found a trail of span 2 without skipping any vertex
path_mpal00525.kgml: 58 -> 59
path_mpal00525.kgml: R02328 -> R06513
path_mpal00525.kgml: {mpal:BO218_13485, mpal:BO218_14995} -> {mpal:BO218_13480, mpal:BO218_14990}
path_mpal00525.kgml: 2.7.7.24 -> 4.2.1.46
path_mpal00525.kgml:
path_mpal00525.kgml: --- 0.13 seconds ---

path_mpal00550.kgml: Peptidoglycan biosynthesis
path_mpal00550.kgml: Initialization took 0.43 seconds
path_mpal00550.kgml:
path_mpal00550.kgml: Found a trail of span 5 containing skipped vertices
path_mpal00550.kgml: 33 -> 32 -> [34] -> 23 -> 35 -> 36
path_mpal00550.kgml: R03193 -> R02783 -> [R02788] -> R04617 -> R05630 -> R05032
path_mpal00550.kgml: mpal:BO218_05275 -> mpal:BO218_05290 -> [{mpal:BO218_13655, mpal:BO218_15770}] -> mpal:BO218_05300 -> mpal:BO218_05295 -> mpal:BO218_05280
path_mpal00550.kgml: 6.3.2.8 -> 6.3.2.9 -> [6.3.2.13] -> 6.3.2.10 -> 2.7.8.13 -> 2.4.1.227
path_mpal00550.kgml: Skipped genes: mpal:BO218_05285
path_mpal00550.kgml:
path_mpal00550.kgml: Found a trail of span 4 containing skipped vertices
path_mpal00550.kgml: 33 -> 32 -> [34] -> 23 -> [35] -> 36
path_mpal00550.kgml: R03193 -> R02783 -> [R02788] -> R04617 -> [R05630] -> R05032
path_mpal00550.kgml: mpal:BO218_05275 -> mpal:BO218_05290 -> [{mpal:BO218_13655, mpal:BO218_15770}] -> mpal:BO218_05300 -> [mpal:BO218_05295] -> mpal:BO218_05280
path_mpal00550.kgml: 6.3.2.8 -> 6.3.2.9 -> [6.3.2.13] -> 6.3.2.10 -> [2.7.8.13] -> 2.4.1.227
path_mpal00550.kgml: Skipped genes: mpal:BO218_05285, mpal:BO218_05295
path_mpal00550.kgml:
path_mpal00550.kgml: Found a trail of span 3 containing skipped vertices
path_mpal00550.kgml: 29 -> 28 -> 27
path_mpal00550.kgml: R04573 -> R05629 -> R05662
path_mpal00550.kgml: mpal:BO218_05300 -> mpal:BO218_05295 -> mpal:BO218_05280
path_mpal00550.kgml: 6.3.2.10 -> 2.7.8.13 -> 2.4.1.227
path_mpal00550.kgml: Skipped genes: mpal:BO218_05285, mpal:BO218_05290
path_mpal00550.kgml:
path_mpal00550.kgml: Found a trail of span 2 containing skipped vertices
path_mpal00550.kgml: 29 -> [28] -> 27
path_mpal00550.kgml: R04573 -> [R05629] -> R05662
path_mpal00550.kgml: mpal:BO218_05300 -> [mpal:BO218_05295] -> mpal:BO218_05280
path_mpal00550.kgml: 6.3.2.10 -> [2.7.8.13] -> 2.4.1.227
path_mpal00550.kgml: Skipped genes: mpal:BO218_05285, mpal:BO218_05295, mpal:BO218_05290
path_mpal00550.kgml:
path_mpal00550.kgml: --- 0.74 seconds ---

path_mpal00561.kgml: Glycerolipid metabolism
path_mpal00561.kgml: Initialization took 0.14 seconds
path_mpal00561.kgml: (not found)
path_mpal00561.kgml: --- 0.18 seconds ---

path_mpal00562.kgml: Inositol phosphate metabolism
path_mpal00562.kgml: Initialization took 0.13 seconds
path_mpal00562.kgml: (not found)
path_mpal00562.kgml: --- 0.17 seconds ---

path_mpal00564.kgml: Glycerophospholipid metabolism
path_mpal00564.kgml: Initialization took 0.24 seconds
path_mpal00564.kgml: (not found)
path_mpal00564.kgml: --- 0.29 seconds ---

path_mpal00590.kgml: Arachidonic acid metabolism
path_mpal00590.kgml: Initialization took 0.05 seconds
path_mpal00590.kgml: (not found)
path_mpal00590.kgml: --- 0.10 seconds ---

path_mpal00592.kgml: alpha-Linolenic acid metabolism
path_mpal00592.kgml: Initialization took 0.05 seconds
path_mpal00592.kgml: (not found)
path_mpal00592.kgml: --- 0.09 seconds ---

path_mpal00600.kgml: Sphingolipid metabolism
path_mpal00600.kgml: Initialization took 0.06 seconds
path_mpal00600.kgml: (not found)
path_mpal00600.kgml: --- 0.11 seconds ---

path_mpal00620.kgml: Pyruvate metabolism
path_mpal00620.kgml: Initialization took 1.44 seconds
path_mpal00620.kgml:
path_mpal00620.kgml: Found a trail of span 3 without skipping any vertex
path_mpal00620.kgml: 123 -> 55 -> 124
path_mpal00620.kgml: R00014 -> R03270 -> R02569
path_mpal00620.kgml: {mpal:BO218_04750, mpal:BO218_11870, mpal:BO218_11875} -> {mpal:BO218_04750, mpal:BO218_11870, mpal:BO218_11875} -> mpal:BO218_11880
path_mpal00620.kgml: {1.2.4.1, 2.2.1.6, 4.1.1.1} -> 1.2.4.1 -> 2.3.1.12
path_mpal00620.kgml:
path_mpal00620.kgml: Found a trail of span 3 without skipping any vertex
path_mpal00620.kgml: 95 -> 103 -> 98
path_mpal00620.kgml: R03145 -> R00316 -> R00236
path_mpal00620.kgml: mpal:BO218_06265 -> {mpal:BO218_00115, mpal:BO218_06260, mpal:BO218_16070} -> {mpal:BO218_00115, mpal:BO218_06260, mpal:BO218_16070}
path_mpal00620.kgml: 1.2.5.1 -> 6.2.1.1 -> 6.2.1.1
path_mpal00620.kgml:
path_mpal00620.kgml: Found a trail of span 2 without skipping any vertex
path_mpal00620.kgml: 97 -> 129
path_mpal00620.kgml: R00230 -> R00315
path_mpal00620.kgml: mpal:BO218_06190 -> mpal:BO218_06185
path_mpal00620.kgml: 2.3.1.8 -> {2.7.2.1, 2.7.2.15}
path_mpal00620.kgml:
path_mpal00620.kgml: Found a trail of span 2 containing skipped vertices
path_mpal00620.kgml: 92 -> [79] -> 88
path_mpal00620.kgml: R00196 -> [R00344] -> R01257
path_mpal00620.kgml: mpal:BO218_00075 -> [mpal:BO218_05385] -> {mpal:BO218_00060, mpal:BO218_16015}
path_mpal00620.kgml: 1.1.2.3 -> [6.4.1.1] -> 1.1.5.4
path_mpal00620.kgml: Skipped genes: mpal:BO218_00070, mpal:BO218_00065
path_mpal00620.kgml:
path_mpal00620.kgml: --- 2.10 seconds ---

path_mpal00622.kgml: Xylene degradation
path_mpal00622.kgml: Initialization took 0.08 seconds
path_mpal00622.kgml: (not found)
path_mpal00622.kgml: --- 0.12 seconds ---

path_mpal00623.kgml: Toluene degradation
path_mpal00623.kgml: Initialization took 0.05 seconds
path_mpal00623.kgml: (not found)
path_mpal00623.kgml: --- 0.09 seconds ---

path_mpal00625.kgml: Chloroalkane and chloroalkene degradation
path_mpal00625.kgml: Initialization took 0.05 seconds
path_mpal00625.kgml: (not found)
path_mpal00625.kgml: --- 0.09 seconds ---

path_mpal00626.kgml: Naphthalene degradation
path_mpal00626.kgml: Initialization took 0.05 seconds
path_mpal00626.kgml: (not found)
path_mpal00626.kgml: --- 0.09 seconds ---

path_mpal00627.kgml: Aminobenzoate degradation
path_mpal00627.kgml: Initialization took 0.08 seconds
path_mpal00627.kgml: (not found)
path_mpal00627.kgml: --- 0.12 seconds ---

path_mpal00630.kgml: Glyoxylate and dicarboxylate metabolism
path_mpal00630.kgml: Initialization took 1.38 seconds
path_mpal00630.kgml:
path_mpal00630.kgml: Found a trail of span 2 without skipping any vertex
path_mpal00630.kgml: 83 -> 116
path_mpal00630.kgml: R00479 -> R00472
path_mpal00630.kgml: mpal:BO218_06820 -> mpal:BO218_06825
path_mpal00630.kgml: 4.1.3.1 -> 2.3.3.9
path_mpal00630.kgml:
path_mpal00630.kgml: --- 1.52 seconds ---

path_mpal00640.kgml: Propanoate metabolism
path_mpal00640.kgml: Initialization took 0.64 seconds
path_mpal00640.kgml:
path_mpal00640.kgml: Found a trail of span 2 without skipping any vertex
path_mpal00640.kgml: 52 -> 68
path_mpal00640.kgml: R00921 -> R01353
path_mpal00640.kgml: mpal:BO218_06190 -> mpal:BO218_06185
path_mpal00640.kgml: {2.3.1.222, 2.3.1.8} -> {2.7.2.1, 2.7.2.15}
path_mpal00640.kgml:
path_mpal00640.kgml: --- 0.78 seconds ---

path_mpal00643.kgml: Styrene degradation
path_mpal00643.kgml: Initialization took 0.05 seconds
path_mpal00643.kgml: (not found)
path_mpal00643.kgml: --- 0.10 seconds ---

path_mpal00650.kgml: Butanoate metabolism
path_mpal00650.kgml: Initialization took 0.48 seconds
path_mpal00650.kgml: (not found)
path_mpal00650.kgml: --- 0.53 seconds ---

path_mpal00660.kgml: C5-Branched dibasic acid metabolism
path_mpal00660.kgml: Initialization took 0.14 seconds
path_mpal00660.kgml:
path_mpal00660.kgml: Found a trail of span 2 without skipping any vertex
path_mpal00660.kgml: 31 -> 96
path_mpal00660.kgml: R03896 -> R03898
path_mpal00660.kgml: {mpal:BO218_03765, mpal:BO218_03770} -> {mpal:BO218_03765, mpal:BO218_03770}
path_mpal00660.kgml: 4.2.1.35 -> 4.2.1.35
path_mpal00660.kgml:
path_mpal00660.kgml: --- 0.25 seconds ---

path_mpal00670.kgml: One carbon pool by folate
path_mpal00670.kgml: Initialization took 0.18 seconds
path_mpal00670.kgml:
path_mpal00670.kgml: Found a trail of span 3 containing skipped vertices
path_mpal00670.kgml: 29 -> 28 -> [20] -> 61
path_mpal00670.kgml: R01220 -> R01655 -> [R04326] -> R00945
path_mpal00670.kgml: mpal:BO218_14580 -> mpal:BO218_14580 -> [mpal:BO218_14405] -> mpal:BO218_14575
path_mpal00670.kgml: 1.5.1.5 -> 3.5.4.9 -> [2.1.2.2] -> 2.1.2.1
path_mpal00670.kgml:
path_mpal00670.kgml: Found a trail of span 3 containing skipped vertices
path_mpal00670.kgml: 50 -> 51 -> [28] -> 20
path_mpal00670.kgml: R04325 -> R04560 -> [R01655] -> R04326
path_mpal00670.kgml: mpal:BO218_14405 -> mpal:BO218_14410 -> [mpal:BO218_14580] -> mpal:BO218_14405
path_mpal00670.kgml: 2.1.2.2 -> 2.1.2.3 -> [3.5.4.9] -> 2.1.2.2
path_mpal00670.kgml:
path_mpal00670.kgml: --- 0.40 seconds ---

path_mpal00680.kgml: Methane metabolism
path_mpal00680.kgml: Initialization took 0.58 seconds
path_mpal00680.kgml:
path_mpal00680.kgml: Found a trail of span 2 without skipping any vertex
path_mpal00680.kgml: 203 -> 204
path_mpal00680.kgml: R00315 -> R00230
path_mpal00680.kgml: mpal:BO218_06185 -> mpal:BO218_06190
path_mpal00680.kgml: {2.7.2.1, 2.7.2.15} -> 2.3.1.8
path_mpal00680.kgml:
path_mpal00680.kgml: --- 0.68 seconds ---

path_mpal00730.kgml: Thiamine metabolism
path_mpal00730.kgml: Initialization took 0.19 seconds
path_mpal00730.kgml:
path_mpal00730.kgml: Found a trail of span 3 without skipping any vertex
path_mpal00730.kgml: 76 -> 75 -> 93
path_mpal00730.kgml: R03471 -> R04509 -> R03223
path_mpal00730.kgml: mpal:BO218_08555 -> mpal:BO218_08555 -> mpal:BO218_08560
path_mpal00730.kgml: 2.7.1.49 -> 2.7.4.7 -> 2.5.1.3
path_mpal00730.kgml:
path_mpal00730.kgml: Found a trail of span 3 without skipping any vertex
path_mpal00730.kgml: 76 -> 75 -> 97
path_mpal00730.kgml: R03471 -> R04509 -> R10712
path_mpal00730.kgml: mpal:BO218_08555 -> mpal:BO218_08555 -> mpal:BO218_08560
path_mpal00730.kgml: 2.7.1.49 -> 2.7.4.7 -> 2.5.1.3
path_mpal00730.kgml:
path_mpal00730.kgml: Found a trail of span 2 without skipping any vertex
path_mpal00730.kgml: 74 -> 93
path_mpal00730.kgml: R04448 -> R03223
path_mpal00730.kgml: mpal:BO218_08565 -> mpal:BO218_08560
path_mpal00730.kgml: 2.7.1.50 -> 2.5.1.3
path_mpal00730.kgml:
path_mpal00730.kgml: Found a trail of span 2 containing skipped vertices
path_mpal00730.kgml: 76 -> [75] -> 97
path_mpal00730.kgml: R03471 -> [R04509] -> R10712
path_mpal00730.kgml: mpal:BO218_08555 -> [mpal:BO218_08555] -> mpal:BO218_08560
path_mpal00730.kgml: 2.7.1.49 -> [2.7.4.7] -> 2.5.1.3
path_mpal00730.kgml:
path_mpal00730.kgml: Found a trail of span 2 containing skipped vertices
path_mpal00730.kgml: 76 -> [75] -> 93
path_mpal00730.kgml: R03471 -> [R04509] -> R03223
path_mpal00730.kgml: mpal:BO218_08555 -> [mpal:BO218_08555] -> mpal:BO218_08560
path_mpal00730.kgml: 2.7.1.49 -> [2.7.4.7] -> 2.5.1.3
path_mpal00730.kgml:
path_mpal00730.kgml: --- 0.54 seconds ---

path_mpal00740.kgml: Riboflavin metabolism
path_mpal00740.kgml: Initialization took 0.08 seconds
path_mpal00740.kgml:
path_mpal00740.kgml: Found a trail of span 3 containing skipped vertices
path_mpal00740.kgml: 32 -> [41] -> 42 -> 41
path_mpal00740.kgml: R07281 -> [R04457] -> R00066 -> R04457
path_mpal00740.kgml: mpal:BO218_14705 -> [mpal:BO218_14700] -> mpal:BO218_14710 -> mpal:BO218_14700
path_mpal00740.kgml: 4.1.99.12 -> [2.5.1.78] -> 2.5.1.9 -> 2.5.1.78
path_mpal00740.kgml:
path_mpal00740.kgml: Found a trail of span 3 containing skipped vertices
path_mpal00740.kgml: 38 -> 39 -> 40
path_mpal00740.kgml: R00425 -> R03459 -> R03458
path_mpal00740.kgml: mpal:BO218_14705 -> mpal:BO218_14715 -> mpal:BO218_14715
path_mpal00740.kgml: 3.5.4.25 -> 3.5.4.26 -> 1.1.1.193
path_mpal00740.kgml: Skipped genes: mpal:BO218_14710
path_mpal00740.kgml:
path_mpal00740.kgml: Found a trail of span 2 containing skipped vertices
path_mpal00740.kgml: 38 -> [39] -> 40
path_mpal00740.kgml: R00425 -> [R03459] -> R03458
path_mpal00740.kgml: mpal:BO218_14705 -> [mpal:BO218_14715] -> mpal:BO218_14715
path_mpal00740.kgml: 3.5.4.25 -> [3.5.4.26] -> 1.1.1.193
path_mpal00740.kgml: Skipped genes: mpal:BO218_14710
path_mpal00740.kgml:
path_mpal00740.kgml: --- 0.30 seconds ---

path_mpal00750.kgml: Vitamin B6 metabolism
path_mpal00750.kgml: Initialization took 0.14 seconds
path_mpal00750.kgml: (not found)
path_mpal00750.kgml: --- 0.19 seconds ---

path_mpal00760.kgml: Nicotinate and nicotinamide metabolism
path_mpal00760.kgml: Initialization took 0.38 seconds
path_mpal00760.kgml:
path_mpal00760.kgml: Found a trail of span 3 without skipping any vertex
path_mpal00760.kgml: 71 -> 72 -> 73
path_mpal00760.kgml: R00481 -> R04292 -> R03348
path_mpal00760.kgml: mpal:BO218_02160 -> mpal:BO218_02165 -> mpal:BO218_02155
path_mpal00760.kgml: 1.4.3.16 -> 2.5.1.72 -> 2.4.2.19
path_mpal00760.kgml:
path_mpal00760.kgml: Found a trail of span 2 containing skipped vertices
path_mpal00760.kgml: 71 -> [72] -> 73
path_mpal00760.kgml: R00481 -> [R04292] -> R03348
path_mpal00760.kgml: mpal:BO218_02160 -> [mpal:BO218_02165] -> mpal:BO218_02155
path_mpal00760.kgml: 1.4.3.16 -> [2.5.1.72] -> 2.4.2.19
path_mpal00760.kgml:
path_mpal00760.kgml: --- 0.57 seconds ---

path_mpal00770.kgml: Pantothenate and CoA biosynthesis
path_mpal00770.kgml: Initialization took 0.23 seconds
path_mpal00770.kgml:
path_mpal00770.kgml: Found a trail of span 3 without skipping any vertex
path_mpal00770.kgml: 82 -> 81 -> 80
path_mpal00770.kgml: R00006 -> R03051 -> R01209
path_mpal00770.kgml: {mpal:BO218_03930, mpal:BO218_03935, mpal:BO218_05605} -> mpal:BO218_03925 -> mpal:BO218_03940
path_mpal00770.kgml: 2.2.1.6 -> 1.1.1.86 -> 4.2.1.9
path_mpal00770.kgml:
path_mpal00770.kgml: Found a trail of span 2 containing skipped vertices
path_mpal00770.kgml: 82 -> [81] -> 80
path_mpal00770.kgml: R00006 -> [R03051] -> R01209
path_mpal00770.kgml: {mpal:BO218_03930, mpal:BO218_03935, mpal:BO218_05605} -> [mpal:BO218_03925] -> mpal:BO218_03940
path_mpal00770.kgml: 2.2.1.6 -> [1.1.1.86] -> 4.2.1.9
path_mpal00770.kgml:
path_mpal00770.kgml: --- 0.40 seconds ---

path_mpal00780.kgml: Biotin metabolism
path_mpal00780.kgml: Initialization took 0.13 seconds
path_mpal00780.kgml: (not found)
path_mpal00780.kgml: --- 0.18 seconds ---

path_mpal00785.kgml: Lipoic acid metabolism
path_mpal00785.kgml: Initialization took 0.05 seconds
path_mpal00785.kgml:
path_mpal00785.kgml: Found a trail of span 2 without skipping any vertex
path_mpal00785.kgml: 5 -> 6
path_mpal00785.kgml: R07768 -> R07769
path_mpal00785.kgml: mpal:BO218_03660 -> mpal:BO218_03655
path_mpal00785.kgml: 2.8.1.8 -> 2.3.1.181
path_mpal00785.kgml:
path_mpal00785.kgml: Found a trail of span 2 without skipping any vertex
path_mpal00785.kgml: 11 -> 10
path_mpal00785.kgml: R07766 -> R07767
path_mpal00785.kgml: mpal:BO218_03655 -> mpal:BO218_03660
path_mpal00785.kgml: 2.3.1.181 -> 2.8.1.8
path_mpal00785.kgml:
path_mpal00785.kgml: --- 0.19 seconds ---

path_mpal00790.kgml: Folate biosynthesis
path_mpal00790.kgml: Initialization took 0.23 seconds
path_mpal00790.kgml:
path_mpal00790.kgml: Found a trail of span 8 containing skipped vertices
path_mpal00790.kgml: 180 -> 81 -> 80 -> 79 -> [85] -> 171 -> 75 -> 74 -> 72
path_mpal00790.kgml: R00428 -> R05046 -> R05048 -> R04639 -> [R04620] -> R11073 -> R03504 -> R03503 -> R03067
path_mpal00790.kgml: mpal:BO218_09410 -> mpal:BO218_09410 -> mpal:BO218_09410 -> mpal:BO218_09410 -> [mpal:BO218_14335] -> mpal:BO218_09400 -> mpal:BO218_09400 -> mpal:BO218_09395 -> mpal:BO218_09405
path_mpal00790.kgml: 3.5.4.16 -> 3.5.4.16 -> 3.5.4.16 -> 3.5.4.16 -> [3.1.3.1] -> 5.1.99.8 -> 4.1.2.25 -> 2.7.6.3 -> 2.5.1.15
path_mpal00790.kgml:
path_mpal00790.kgml: Found a trail of span 7 containing skipped vertices
path_mpal00790.kgml: 180 -> 81 -> 80 -> 79 -> [85] -> 75 -> 74 -> 72
path_mpal00790.kgml: R00428 -> R05046 -> R05048 -> R04639 -> [R04620] -> R03504 -> R03503 -> R03067
path_mpal00790.kgml: mpal:BO218_09410 -> mpal:BO218_09410 -> mpal:BO218_09410 -> mpal:BO218_09410 -> [mpal:BO218_14335] -> mpal:BO218_09400 -> mpal:BO218_09395 -> mpal:BO218_09405
path_mpal00790.kgml: 3.5.4.16 -> 3.5.4.16 -> 3.5.4.16 -> 3.5.4.16 -> [3.1.3.1] -> 4.1.2.25 -> 2.7.6.3 -> 2.5.1.15
path_mpal00790.kgml:
path_mpal00790.kgml: Found a trail of span 7 containing skipped vertices
path_mpal00790.kgml: 180 -> 81 -> 80 -> 79 -> [85] -> 171 -> 75 -> [74] -> 72
path_mpal00790.kgml: R00428 -> R05046 -> R05048 -> R04639 -> [R04620] -> R11073 -> R03504 -> [R03503] -> R03067
path_mpal00790.kgml: mpal:BO218_09410 -> mpal:BO218_09410 -> mpal:BO218_09410 -> mpal:BO218_09410 -> [mpal:BO218_14335] -> mpal:BO218_09400 -> mpal:BO218_09400 -> [mpal:BO218_09395] -> mpal:BO218_09405
path_mpal00790.kgml: 3.5.4.16 -> 3.5.4.16 -> 3.5.4.16 -> 3.5.4.16 -> [3.1.3.1] -> 5.1.99.8 -> 4.1.2.25 -> [2.7.6.3] -> 2.5.1.15
path_mpal00790.kgml:
path_mpal00790.kgml: Found a trail of span 7 containing skipped vertices
path_mpal00790.kgml: 180 -> 81 -> 80 -> 79 -> [85] -> 171 -> 75 -> 73
path_mpal00790.kgml: R00428 -> R05046 -> R05048 -> R04639 -> [R04620] -> R11073 -> R03504 -> R03066
path_mpal00790.kgml: mpal:BO218_09410 -> mpal:BO218_09410 -> mpal:BO218_09410 -> mpal:BO218_09410 -> [mpal:BO218_14335] -> mpal:BO218_09400 -> mpal:BO218_09400 -> mpal:BO218_09405
path_mpal00790.kgml: 3.5.4.16 -> 3.5.4.16 -> 3.5.4.16 -> 3.5.4.16 -> [3.1.3.1] -> 5.1.99.8 -> 4.1.2.25 -> 2.5.1.15
path_mpal00790.kgml:
path_mpal00790.kgml: Found a trail of span 7 containing skipped vertices
path_mpal00790.kgml: 180 -> [81] -> 80 -> 79 -> [85] -> 171 -> 75 -> 74 -> 72
path_mpal00790.kgml: R00428 -> [R05046] -> R05048 -> R04639 -> [R04620] -> R11073 -> R03504 -> R03503 -> R03067
path_mpal00790.kgml: mpal:BO218_09410 -> [mpal:BO218_09410] -> mpal:BO218_09410 -> mpal:BO218_09410 -> [mpal:BO218_14335] -> mpal:BO218_09400 -> mpal:BO218_09400 -> mpal:BO218_09395 -> mpal:BO218_09405
path_mpal00790.kgml: 3.5.4.16 -> [3.5.4.16] -> 3.5.4.16 -> 3.5.4.16 -> [3.1.3.1] -> 5.1.99.8 -> 4.1.2.25 -> 2.7.6.3 -> 2.5.1.15
path_mpal00790.kgml:
path_mpal00790.kgml: Found a trail of span 7 containing skipped vertices
path_mpal00790.kgml: 180 -> 81 -> 80 -> 79 -> [85] -> 171 -> [75] -> 74 -> 72
path_mpal00790.kgml: R00428 -> R05046 -> R05048 -> R04639 -> [R04620] -> R11073 -> [R03504] -> R03503 -> R03067
path_mpal00790.kgml: mpal:BO218_09410 -> mpal:BO218_09410 -> mpal:BO218_09410 -> mpal:BO218_09410 -> [mpal:BO218_14335] -> mpal:BO218_09400 -> [mpal:BO218_09400] -> mpal:BO218_09395 -> mpal:BO218_09405
path_mpal00790.kgml: 3.5.4.16 -> 3.5.4.16 -> 3.5.4.16 -> 3.5.4.16 -> [3.1.3.1] -> 5.1.99.8 -> [4.1.2.25] -> 2.7.6.3 -> 2.5.1.15
path_mpal00790.kgml:
path_mpal00790.kgml: Found a trail of span 7 containing skipped vertices
path_mpal00790.kgml: 180 -> 81 -> [80] -> 79 -> [85] -> 171 -> 75 -> 74 -> 72
path_mpal00790.kgml: R00428 -> R05046 -> [R05048] -> R04639 -> [R04620] -> R11073 -> R03504 -> R03503 -> R03067
path_mpal00790.kgml: mpal:BO218_09410 -> mpal:BO218_09410 -> [mpal:BO218_09410] -> mpal:BO218_09410 -> [mpal:BO218_14335] -> mpal:BO218_09400 -> mpal:BO218_09400 -> mpal:BO218_09395 -> mpal:BO218_09405
path_mpal00790.kgml: 3.5.4.16 -> 3.5.4.16 -> [3.5.4.16] -> 3.5.4.16 -> [3.1.3.1] -> 5.1.99.8 -> 4.1.2.25 -> 2.7.6.3 -> 2.5.1.15
path_mpal00790.kgml:
path_mpal00790.kgml: Found a trail of span 6 containing skipped vertices
path_mpal00790.kgml: 180 -> 81 -> 80 -> 79 -> [85] -> 171 -> 148
path_mpal00790.kgml: R00428 -> R05046 -> R05048 -> R04639 -> [R04620] -> R11073 -> R11037
path_mpal00790.kgml: mpal:BO218_09410 -> mpal:BO218_09410 -> mpal:BO218_09410 -> mpal:BO218_09410 -> [mpal:BO218_14335] -> mpal:BO218_09400 -> mpal:BO218_09400
path_mpal00790.kgml: 3.5.4.16 -> 3.5.4.16 -> 3.5.4.16 -> 3.5.4.16 -> [3.1.3.1] -> 5.1.99.8 -> 1.13.11.81
path_mpal00790.kgml: Skipped genes: mpal:BO218_09405
path_mpal00790.kgml:
path_mpal00790.kgml: Found a trail of span 6 containing skipped vertices
path_mpal00790.kgml: 180 -> 81 -> 80 -> 79 -> [85] -> 171 -> [75] -> 73
path_mpal00790.kgml: R00428 -> R05046 -> R05048 -> R04639 -> [R04620] -> R11073 -> [R03504] -> R03066
path_mpal00790.kgml: mpal:BO218_09410 -> mpal:BO218_09410 -> mpal:BO218_09410 -> mpal:BO218_09410 -> [mpal:BO218_14335] -> mpal:BO218_09400 -> [mpal:BO218_09400] -> mpal:BO218_09405
path_mpal00790.kgml: 3.5.4.16 -> 3.5.4.16 -> 3.5.4.16 -> 3.5.4.16 -> [3.1.3.1] -> 5.1.99.8 -> [4.1.2.25] -> 2.5.1.15
path_mpal00790.kgml:
path_mpal00790.kgml: Found a trail of span 5 containing skipped vertices
path_mpal00790.kgml: 180 -> 81 -> 80 -> 79 -> [85] -> 148
path_mpal00790.kgml: R00428 -> R05046 -> R05048 -> R04639 -> [R04620] -> R11037
path_mpal00790.kgml: mpal:BO218_09410 -> mpal:BO218_09410 -> mpal:BO218_09410 -> mpal:BO218_09410 -> [mpal:BO218_14335] -> mpal:BO218_09400
path_mpal00790.kgml: 3.5.4.16 -> 3.5.4.16 -> 3.5.4.16 -> 3.5.4.16 -> [3.1.3.1] -> 1.13.11.81
path_mpal00790.kgml: Skipped genes: mpal:BO218_09405
path_mpal00790.kgml:
path_mpal00790.kgml: --- 1.01 seconds ---

path_mpal00860.kgml: Porphyrin and chlorophyll metabolism
path_mpal00860.kgml: Initialization took 0.34 seconds
path_mpal00860.kgml:
path_mpal00860.kgml: Found a trail of span 7 containing skipped vertices
path_mpal00860.kgml: 276 -> 274 -> 273 -> 270 -> 269 -> 408 -> 412
path_mpal00860.kgml: R02272 -> R00036 -> R00084 -> R03165 -> R03197 -> R04178 -> R11329
path_mpal00860.kgml: mpal:BO218_01705 -> mpal:BO218_01700 -> mpal:BO218_01690 -> {mpal:BO218_01695, mpal:BO218_08850, mpal:BO218_09290} -> mpal:BO218_01670 -> {mpal:BO218_01675, mpal:BO218_08870} -> mpal:BO218_01685
path_mpal00860.kgml: 5.4.3.8 -> 4.2.1.24 -> 2.5.1.61 -> 4.2.1.75 -> 4.1.1.37 -> 1.3.3.15 -> 4.99.1.9
path_mpal00860.kgml: Skipped genes: mpal:BO218_08855, mpal:BO218_08860, mpal:BO218_01680, mpal:BO218_08865
path_mpal00860.kgml:
path_mpal00860.kgml: Found a trail of span 6 containing skipped vertices
path_mpal00860.kgml: 276 -> 274 -> 273 -> 270 -> 269 -> [408] -> 412
path_mpal00860.kgml: R02272 -> R00036 -> R00084 -> R03165 -> R03197 -> [R04178] -> R11329
path_mpal00860.kgml: mpal:BO218_01705 -> mpal:BO218_01700 -> mpal:BO218_01690 -> {mpal:BO218_01695, mpal:BO218_08850, mpal:BO218_09290} -> mpal:BO218_01670 -> [{mpal:BO218_01675, mpal:BO218_08870}] -> mpal:BO218_01685
path_mpal00860.kgml: 5.4.3.8 -> 4.2.1.24 -> 2.5.1.61 -> 4.2.1.75 -> 4.1.1.37 -> [1.3.3.15] -> 4.99.1.9
path_mpal00860.kgml: Skipped genes: mpal:BO218_01675, mpal:BO218_01680
path_mpal00860.kgml:
path_mpal00860.kgml: Found a trail of span 6 containing skipped vertices
path_mpal00860.kgml: 276 -> 274 -> 273 -> [270] -> 269 -> 408 -> 412
path_mpal00860.kgml: R02272 -> R00036 -> R00084 -> [R03165] -> R03197 -> R04178 -> R11329
path_mpal00860.kgml: mpal:BO218_01705 -> mpal:BO218_01700 -> mpal:BO218_01690 -> [{mpal:BO218_01695, mpal:BO218_08850, mpal:BO218_09290}] -> mpal:BO218_01670 -> {mpal:BO218_01675, mpal:BO218_08870} -> mpal:BO218_01685
path_mpal00860.kgml: 5.4.3.8 -> 4.2.1.24 -> 2.5.1.61 -> [4.2.1.75] -> 4.1.1.37 -> 1.3.3.15 -> 4.99.1.9
path_mpal00860.kgml: Skipped genes: mpal:BO218_01695, mpal:BO218_01680
path_mpal00860.kgml:
path_mpal00860.kgml: Found a trail of span 6 containing skipped vertices
path_mpal00860.kgml: 276 -> 274 -> 273 -> 270 -> [269] -> 408 -> 412
path_mpal00860.kgml: R02272 -> R00036 -> R00084 -> R03165 -> [R03197] -> R04178 -> R11329
path_mpal00860.kgml: mpal:BO218_01705 -> mpal:BO218_01700 -> mpal:BO218_01690 -> {mpal:BO218_01695, mpal:BO218_08850, mpal:BO218_09290} -> [mpal:BO218_01670] -> {mpal:BO218_01675, mpal:BO218_08870} -> mpal:BO218_01685
path_mpal00860.kgml: 5.4.3.8 -> 4.2.1.24 -> 2.5.1.61 -> 4.2.1.75 -> [4.1.1.37] -> 1.3.3.15 -> 4.99.1.9
path_mpal00860.kgml: Skipped genes: mpal:BO218_08855, mpal:BO218_08860, mpal:BO218_01680, mpal:BO218_08865
path_mpal00860.kgml:
path_mpal00860.kgml: Found a trail of span 4 containing skipped vertices
path_mpal00860.kgml: 276 -> 274 -> 273 -> [270] -> 271
path_mpal00860.kgml: R02272 -> R00036 -> R00084 -> [R03165] -> R03194
path_mpal00860.kgml: mpal:BO218_01705 -> mpal:BO218_01700 -> mpal:BO218_01690 -> [{mpal:BO218_01695, mpal:BO218_08850, mpal:BO218_09290}] -> {mpal:BO218_01695, mpal:BO218_08850, mpal:BO218_09285}
path_mpal00860.kgml: 5.4.3.8 -> 4.2.1.24 -> 2.5.1.61 -> [4.2.1.75] -> 2.1.1.107
path_mpal00860.kgml:
path_mpal00860.kgml: Found a trail of span 3 containing skipped vertices
path_mpal00860.kgml: 268 -> 263 -> [416] -> 412
path_mpal00860.kgml: R03222 -> R00310 -> [R11579] -> R11329
path_mpal00860.kgml: {mpal:BO218_01675, mpal:BO218_08870} -> mpal:BO218_01685 -> [mpal:BO218_12195] -> mpal:BO218_01685
path_mpal00860.kgml: 1.3.3.4 -> 4.99.1.1 -> [1.14.15.20] -> 4.99.1.9
path_mpal00860.kgml: Skipped genes: mpal:BO218_01680
path_mpal00860.kgml:
path_mpal00860.kgml: --- 1.14 seconds ---

path_mpal00900.kgml: Terpenoid backbone biosynthesis
path_mpal00900.kgml: Initialization took 0.33 seconds
path_mpal00900.kgml:
path_mpal00900.kgml: Found a trail of span 6 without skipping any vertex
path_mpal00900.kgml: 72 -> 75 -> 70 -> 101 -> 100 -> 98
path_mpal00900.kgml: R01978 -> R02082 -> R02245 -> R03245 -> R01121 -> R01123
path_mpal00900.kgml: mpal:BO218_02440 -> mpal:BO218_02445 -> mpal:BO218_02465 -> mpal:BO218_02455 -> mpal:BO218_02460 -> mpal:BO218_02450
path_mpal00900.kgml: 2.3.3.10 -> 1.1.1.34 -> 2.7.1.36 -> 2.7.4.2 -> 4.1.1.33 -> 5.3.3.2
path_mpal00900.kgml:
path_mpal00900.kgml: Found a trail of span 5 containing skipped vertices
path_mpal00900.kgml: 72 -> 75 -> 70 -> 101 -> [100] -> 98
path_mpal00900.kgml: R01978 -> R02082 -> R02245 -> R03245 -> [R01121] -> R01123
path_mpal00900.kgml: mpal:BO218_02440 -> mpal:BO218_02445 -> mpal:BO218_02465 -> mpal:BO218_02455 -> [mpal:BO218_02460] -> mpal:BO218_02450
path_mpal00900.kgml: 2.3.3.10 -> 1.1.1.34 -> 2.7.1.36 -> 2.7.4.2 -> [4.1.1.33] -> 5.3.3.2
path_mpal00900.kgml: Skipped genes: mpal:BO218_02460
path_mpal00900.kgml:
path_mpal00900.kgml: Found a trail of span 5 containing skipped vertices
path_mpal00900.kgml: 72 -> 75 -> 70 -> [101] -> 100 -> 98
path_mpal00900.kgml: R01978 -> R02082 -> R02245 -> [R03245] -> R01121 -> R01123
path_mpal00900.kgml: mpal:BO218_02440 -> mpal:BO218_02445 -> mpal:BO218_02465 -> [mpal:BO218_02455] -> mpal:BO218_02460 -> mpal:BO218_02450
path_mpal00900.kgml: 2.3.3.10 -> 1.1.1.34 -> 2.7.1.36 -> [2.7.4.2] -> 4.1.1.33 -> 5.3.3.2
path_mpal00900.kgml: Skipped genes: mpal:BO218_02455
path_mpal00900.kgml:
path_mpal00900.kgml: Found a trail of span 5 containing skipped vertices
path_mpal00900.kgml: 72 -> [75] -> 70 -> 101 -> 100 -> 98
path_mpal00900.kgml: R01978 -> [R02082] -> R02245 -> R03245 -> R01121 -> R01123
path_mpal00900.kgml: mpal:BO218_02440 -> [mpal:BO218_02445] -> mpal:BO218_02465 -> mpal:BO218_02455 -> mpal:BO218_02460 -> mpal:BO218_02450
path_mpal00900.kgml: 2.3.3.10 -> [1.1.1.34] -> 2.7.1.36 -> 2.7.4.2 -> 4.1.1.33 -> 5.3.3.2
path_mpal00900.kgml: Skipped genes: mpal:BO218_02445
path_mpal00900.kgml:
path_mpal00900.kgml: Found a trail of span 5 containing skipped vertices
path_mpal00900.kgml: 72 -> 75 -> [70] -> 101 -> 100 -> 98
path_mpal00900.kgml: R01978 -> R02082 -> [R02245] -> R03245 -> R01121 -> R01123
path_mpal00900.kgml: mpal:BO218_02440 -> mpal:BO218_02445 -> [mpal:BO218_02465] -> mpal:BO218_02455 -> mpal:BO218_02460 -> mpal:BO218_02450
path_mpal00900.kgml: 2.3.3.10 -> 1.1.1.34 -> [2.7.1.36] -> 2.7.4.2 -> 4.1.1.33 -> 5.3.3.2
path_mpal00900.kgml:
path_mpal00900.kgml: Found a trail of span 2 containing skipped vertices
path_mpal00900.kgml: 99 -> 104
path_mpal00900.kgml: R05884 -> R08528
path_mpal00900.kgml: mpal:BO218_02050 -> mpal:BO218_02005
path_mpal00900.kgml: 1.17.7.4 -> 2.5.1.68
path_mpal00900.kgml: Skipped genes: mpal:BO218_02010
path_mpal00900.kgml:
path_mpal00900.kgml: Found a trail of span 2 containing skipped vertices
path_mpal00900.kgml: 97 -> [103] -> 104
path_mpal00900.kgml: R08210 -> [R01658] -> R08528
path_mpal00900.kgml: mpal:BO218_02050 -> [{mpal:BO218_04265, mpal:BO218_05330}] -> mpal:BO218_02005
path_mpal00900.kgml: 1.17.7.4 -> [2.5.1.1] -> 2.5.1.68
path_mpal00900.kgml: Skipped genes: mpal:BO218_02010
path_mpal00900.kgml:
path_mpal00900.kgml: --- 0.91 seconds ---

path_mpal00903.kgml: Limonene and pinene degradation
path_mpal00903.kgml: Initialization took 0.06 seconds
path_mpal00903.kgml: (not found)
path_mpal00903.kgml: --- 0.11 seconds ---

path_mpal00910.kgml: Nitrogen metabolism
path_mpal00910.kgml: Initialization took 0.14 seconds
path_mpal00910.kgml: (not found)
path_mpal00910.kgml: --- 0.19 seconds ---

path_mpal00920.kgml: Sulfur metabolism
path_mpal00920.kgml: Initialization took 0.14 seconds
path_mpal00920.kgml:
path_mpal00920.kgml: Found a trail of span 2 without skipping any vertex
path_mpal00920.kgml: 109 -> 103
path_mpal00920.kgml: R00586 -> R00897
path_mpal00920.kgml: mpal:BO218_15630 -> mpal:BO218_15635
path_mpal00920.kgml: 2.3.1.30 -> {2.5.1.47, 2.5.1.65}
path_mpal00920.kgml:
path_mpal00920.kgml: --- 0.25 seconds ---

path_mpal00930.kgml: Caprolactam degradation
path_mpal00930.kgml: Initialization took 0.09 seconds
path_mpal00930.kgml: (not found)
path_mpal00930.kgml: --- 0.14 seconds ---

path_mpal00970.kgml: Aminoacyl-tRNA biosynthesis
path_mpal00970.kgml: Initialization took 0.64 seconds
path_mpal00970.kgml: (not found)
path_mpal00970.kgml: --- 0.70 seconds ---

path_mpal01040.kgml: Biosynthesis of unsaturated fatty acids
path_mpal01040.kgml: Initialization took 0.09 seconds
path_mpal01040.kgml: (not found)
path_mpal01040.kgml: --- 0.14 seconds ---

--- 73.84 seconds ---
