# Supplementary material for: CoMetGeNe: mining conserved neighborhood patterns in metabolic and genomic contexts
Source: BMC Bioinformatics. 2019 Jan 10;20:19. doi: 10.1186/s12859-018-2542-2 (PMC6327494; doi:10.1186/s12859-018-2542-2)
Supplement: Supplementary file 14 — Trail finding results for completely assembled representative bacterial genomes present in NCBI Genomes. Of the 1,545 fully assembled representative bacterial genomes in NCBI, corresponding entries have been identified in KEGG for 1,467 species, for which trail finding has been performed for all combinations of gap parameters δG and δD ranging from 0 to 3. This additional file is available from https://doi.org/10.6084/m9.figshare.7288769. (GZ 178,532 kb) [file 12859_2018_2542_MOESM14_ESM.gz › results/pmm_dG0_dD2.hnet]

--- delta_G = 0, delta_D = 2 ---

path_pmm00010.kgml: Glycolysis / Gluconeogenesis
path_pmm00010.kgml: Initialization took 0.10 seconds
path_pmm00010.kgml: (not found)
path_pmm00010.kgml: --- 0.34 seconds ---

path_pmm00020.kgml: Citrate cycle (TCA cycle)
path_pmm00020.kgml: Initialization took 0.09 seconds
path_pmm00020.kgml: (not found)
path_pmm00020.kgml: --- 0.24 seconds ---

path_pmm00030.kgml: Pentose phosphate pathway
path_pmm00030.kgml: Initialization took 0.09 seconds
path_pmm00030.kgml:
path_pmm00030.kgml: Found a trail of span 2 without skipping any vertex
path_pmm00030.kgml: 57 -> 156
path_pmm00030.kgml: R02035 -> R10221
path_pmm00030.kgml: pmm:PMM0771 -> pmm:PMM0770
path_pmm00030.kgml: 3.1.1.31 -> {1.1.1.343, 1.1.1.351}
path_pmm00030.kgml:
path_pmm00030.kgml: Found a trail of span 2 without skipping any vertex
path_pmm00030.kgml: 57 -> 56
path_pmm00030.kgml: R02035 -> R01528
path_pmm00030.kgml: pmm:PMM0771 -> pmm:PMM0770
path_pmm00030.kgml: 3.1.1.31 -> {1.1.1.351, 1.1.1.44}
path_pmm00030.kgml:
path_pmm00030.kgml: Found a trail of span 2 without skipping any vertex
path_pmm00030.kgml: 49 -> 46
path_pmm00030.kgml: R01830 -> R01641
path_pmm00030.kgml: {pmm:PMM1235, pmm:PMM1236, pmm:PMM1610} -> {pmm:PMM1235, pmm:PMM1236, pmm:PMM1610}
path_pmm00030.kgml: 2.2.1.1 -> 2.2.1.1
path_pmm00030.kgml:
path_pmm00030.kgml: --- 1.05 seconds ---

path_pmm00040.kgml: Pentose and glucuronate interconversions
path_pmm00040.kgml: Initialization took 0.09 seconds
path_pmm00040.kgml: (not found)
path_pmm00040.kgml: --- 0.19 seconds ---

path_pmm00051.kgml: Fructose and mannose metabolism
path_pmm00051.kgml: Initialization took 0.10 seconds
path_pmm00051.kgml:
path_pmm00051.kgml: Found a trail of span 2 without skipping any vertex
path_pmm00051.kgml: 83 -> 82
path_pmm00051.kgml: R00888 -> R05692
path_pmm00051.kgml: pmm:PMM1208 -> pmm:PMM1207
path_pmm00051.kgml: 4.2.1.47 -> 1.1.1.271
path_pmm00051.kgml:
path_pmm00051.kgml: --- 0.22 seconds ---

path_pmm00052.kgml: Galactose metabolism
path_pmm00052.kgml: Initialization took 0.09 seconds
path_pmm00052.kgml: (not found)
path_pmm00052.kgml: --- 0.18 seconds ---

path_pmm00053.kgml: Ascorbate and aldarate metabolism
path_pmm00053.kgml: Initialization took 0.09 seconds
path_pmm00053.kgml: (not found)
path_pmm00053.kgml: --- 0.19 seconds ---

path_pmm00061.kgml: Fatty acid biosynthesis
path_pmm00061.kgml: Initialization took 0.08 seconds
path_pmm00061.kgml:
path_pmm00061.kgml: Found a trail of span 2 without skipping any vertex
path_pmm00061.kgml: 147 -> 262
path_pmm00061.kgml: R01626 -> R10707
path_pmm00061.kgml: pmm:PMM0137 -> pmm:PMM0136
path_pmm00061.kgml: {2.3.1.39, 2.3.1.85, 2.3.1.86} -> 2.3.1.180
path_pmm00061.kgml:
path_pmm00061.kgml: --- 0.72 seconds ---

path_pmm00071.kgml: Fatty acid degradation
path_pmm00071.kgml: Initialization took 0.10 seconds
path_pmm00071.kgml: (not found)
path_pmm00071.kgml: --- 0.16 seconds ---

path_pmm00130.kgml: Ubiquinone and other terpenoid-quinone biosynthesis
path_pmm00130.kgml: Initialization took 0.07 seconds
path_pmm00130.kgml:
path_pmm00130.kgml: Found a trail of span 3 containing skipped vertices
path_pmm00130.kgml: 60 -> 59 -> [58 -> 85] -> 108
path_pmm00130.kgml: R04031 -> R04030 -> [R07263 -> R07262] -> R06858
path_pmm00130.kgml: pmm:PMM0175 -> pmm:PMM0174 -> [pmm:PMM0608 -> pmm:PMM0173] -> pmm:PMM0176
path_pmm00130.kgml: 4.2.1.113 -> 6.2.1.26 -> [4.1.3.36 -> 3.1.2.28] -> ?
path_pmm00130.kgml:
path_pmm00130.kgml: Found a trail of span 3 containing skipped vertices
path_pmm00130.kgml: 60 -> 59 -> [58 -> 85] -> 107
path_pmm00130.kgml: R04031 -> R04030 -> [R07263 -> R07262] -> R05617
path_pmm00130.kgml: pmm:PMM0175 -> pmm:PMM0174 -> [pmm:PMM0608 -> pmm:PMM0173] -> pmm:PMM0176
path_pmm00130.kgml: 4.2.1.113 -> 6.2.1.26 -> [4.1.3.36 -> 3.1.2.28] -> 2.5.1.74
path_pmm00130.kgml:
path_pmm00130.kgml: --- 0.35 seconds ---

path_pmm00190.kgml: Oxidative phosphorylation
path_pmm00190.kgml: Initialization took 0.06 seconds
path_pmm00190.kgml: (not found)
path_pmm00190.kgml: --- 0.16 seconds ---

path_pmm00195.kgml: Photosynthesis
path_pmm00195.kgml: Initialization took 0.09 seconds
path_pmm00195.kgml: (not found)
path_pmm00195.kgml: --- 0.18 seconds ---

path_pmm00196.kgml: Photosynthesis - antenna proteins
path_pmm00196.kgml: Initialization took 0.09 seconds
path_pmm00196.kgml: (not found)
path_pmm00196.kgml: --- 0.15 seconds ---

path_pmm00220.kgml: Arginine biosynthesis
path_pmm00220.kgml: Initialization took 0.06 seconds
path_pmm00220.kgml: (not found)
path_pmm00220.kgml: --- 0.12 seconds ---

path_pmm00230.kgml: Purine metabolism
path_pmm00230.kgml: Initialization took 0.10 seconds
path_pmm00230.kgml:
path_pmm00230.kgml: Found a trail of span 2 containing skipped vertices
path_pmm00230.kgml: 160 -> [162 -> 163] -> 260
path_pmm00230.kgml: R01072 -> [R04144 -> R04325] -> R04463
path_pmm00230.kgml: pmm:PMM0004 -> [pmm:PMM1340 -> {pmm:PMM0891, pmm:PMM1004}] -> {pmm:PMM0003, pmm:PMM0779, pmm:PMM0780}
path_pmm00230.kgml: 2.4.2.14 -> [6.3.4.13 -> 2.1.2.2] -> 6.3.5.3
path_pmm00230.kgml:
path_pmm00230.kgml: --- 1.14 seconds ---

path_pmm00240.kgml: Pyrimidine metabolism
path_pmm00240.kgml: Initialization took 0.08 seconds
path_pmm00240.kgml:
path_pmm00240.kgml: Found a trail of span 3 containing skipped vertices
path_pmm00240.kgml: 103 -> [122 -> 124] -> 121 -> [102 -> 87] -> 112
path_pmm00240.kgml: R00443 -> [R00440 -> R00570] -> R00442 -> [R00438 -> R00158] -> R00966
path_pmm00240.kgml: {pmm:PMM1431, pmm:PMM1483, pmm:PMM1484, pmm:PMM1485, pmm:PMM1535} -> [pmm:PMM1191 -> pmm:PMM0046] -> {pmm:PMM1431, pmm:PMM1483, pmm:PMM1484, pmm:PMM1485, pmm:PMM1535} -> [pmm:PMM1191 -> pmm:PMM0522] -> {pmm:PMM0776, pmm:PMM1433}
path_pmm00240.kgml: {2.7.7.48, 2.7.7.52, 2.7.7.6} -> [2.7.7.8 -> 2.7.4.6] -> {2.7.7.48, 2.7.7.6} -> [2.7.7.8 -> {2.7.4.14, 2.7.4.22, 2.7.4.4}] -> 2.4.2.9
path_pmm00240.kgml:
path_pmm00240.kgml: Found a trail of span 3 containing skipped vertices
path_pmm00240.kgml: 150 -> [89] -> 161 -> [158] -> 157
path_pmm00240.kgml: R02098 -> [R06613] -> R02094 -> [R02093] -> R00378
path_pmm00240.kgml: pmm:PMM0130 -> [pmm:PMM0243] -> pmm:PMM0130 -> [pmm:PMM0046] -> {pmm:PMM0001, pmm:PMM0129, pmm:PMM0621, pmm:PMM0945, pmm:PMM1140, pmm:PMM1647, pmm:PMM1658}
path_pmm00240.kgml: {2.7.4.4, 2.7.4.9} -> [2.1.1.148] -> {2.7.4.12, 2.7.4.9} -> [2.7.4.6] -> 2.7.7.7
path_pmm00240.kgml:
path_pmm00240.kgml: Found a trail of span 2 containing skipped vertices
path_pmm00240.kgml: 140 -> [148 -> 150] -> 89
path_pmm00240.kgml: R02325 -> [R02331 -> R02098] -> R06613
path_pmm00240.kgml: pmm:PMM0244 -> [pmm:PMM0046 -> pmm:PMM0130] -> pmm:PMM0243
path_pmm00240.kgml: 3.5.4.13 -> [2.7.4.6 -> {2.7.4.4, 2.7.4.9}] -> 2.1.1.148
path_pmm00240.kgml:
path_pmm00240.kgml: --- 1.36 seconds ---

path_pmm00250.kgml: Alanine, aspartate and glutamate metabolism
path_pmm00250.kgml: Initialization took 0.06 seconds
path_pmm00250.kgml: (not found)
path_pmm00250.kgml: --- 0.11 seconds ---

path_pmm00260.kgml: Glycine, serine and threonine metabolism
path_pmm00260.kgml: Initialization took 0.06 seconds
path_pmm00260.kgml: (not found)
path_pmm00260.kgml: --- 0.25 seconds ---

path_pmm00261.kgml: Monobactam biosynthesis
path_pmm00261.kgml: Initialization took 0.09 seconds
path_pmm00261.kgml: (not found)
path_pmm00261.kgml: --- 0.16 seconds ---

path_pmm00270.kgml: Cysteine and methionine metabolism
path_pmm00270.kgml: Initialization took 0.05 seconds
path_pmm00270.kgml:
path_pmm00270.kgml: Found a trail of span 3 without skipping any vertex
path_pmm00270.kgml: 197 -> 196 -> 204
path_pmm00270.kgml: R01777 -> R01776 -> {R01287, R02026}
path_pmm00270.kgml: pmm:PMM0643 -> pmm:PMM0643 -> pmm:PMM0642
path_pmm00270.kgml: 2.3.1.46 -> 2.3.1.31 -> 2.5.1.49
path_pmm00270.kgml:
path_pmm00270.kgml: Found a trail of span 2 containing skipped vertices
path_pmm00270.kgml: 197 -> [196] -> 204
path_pmm00270.kgml: R01777 -> [R01776] -> {R01287, R02026}
path_pmm00270.kgml: pmm:PMM0643 -> [pmm:PMM0643] -> pmm:PMM0642
path_pmm00270.kgml: 2.3.1.46 -> [2.3.1.31] -> 2.5.1.49
path_pmm00270.kgml:
path_pmm00270.kgml: --- 0.33 seconds ---

path_pmm00280.kgml: Valine, leucine and isoleucine degradation
path_pmm00280.kgml: Initialization took 0.06 seconds
path_pmm00280.kgml: (not found)
path_pmm00280.kgml: --- 0.12 seconds ---

path_pmm00290.kgml: Valine, leucine and isoleucine biosynthesis
path_pmm00290.kgml: Initialization took 0.06 seconds
path_pmm00290.kgml:
path_pmm00290.kgml: Found a trail of span 2 without skipping any vertex
path_pmm00290.kgml: 78 -> 21
path_pmm00290.kgml: R03896 -> R03898
path_pmm00290.kgml: {pmm:PMM0255, pmm:PMM0256} -> {pmm:PMM0255, pmm:PMM0256}
path_pmm00290.kgml: 4.2.1.35 -> 4.2.1.35
path_pmm00290.kgml:
path_pmm00290.kgml: Found a trail of span 2 without skipping any vertex
path_pmm00290.kgml: 35 -> 37
path_pmm00290.kgml: R03968 -> R04001
path_pmm00290.kgml: {pmm:PMM0255, pmm:PMM0256} -> {pmm:PMM0255, pmm:PMM0256}
path_pmm00290.kgml: 4.2.1.33 -> 4.2.1.33
path_pmm00290.kgml:
path_pmm00290.kgml: --- 0.30 seconds ---

path_pmm00300.kgml: Lysine biosynthesis
path_pmm00300.kgml: Initialization took 0.05 seconds
path_pmm00300.kgml:
path_pmm00300.kgml: Found a trail of span 2 without skipping any vertex
path_pmm00300.kgml: 51 -> 53
path_pmm00300.kgml: R02291 -> R10147
path_pmm00300.kgml: pmm:PMM1654 -> pmm:PMM1653
path_pmm00300.kgml: 1.2.1.11 -> 4.3.3.7
path_pmm00300.kgml:
path_pmm00300.kgml: --- 0.18 seconds ---

path_pmm00310.kgml: Lysine degradation
path_pmm00310.kgml: Initialization took 0.06 seconds
path_pmm00310.kgml: (not found)
path_pmm00310.kgml: --- 0.11 seconds ---

path_pmm00330.kgml: Arginine and proline metabolism
path_pmm00330.kgml: Initialization took 0.06 seconds
path_pmm00330.kgml:
path_pmm00330.kgml: Found a trail of span 3 without skipping any vertex
path_pmm00330.kgml: 149 -> 79 -> 142
path_pmm00330.kgml: R01157 -> R01920 -> R02869
path_pmm00330.kgml: pmm:PMM1686 -> pmm:PMM1685 -> pmm:PMM1685
path_pmm00330.kgml: 3.5.3.11 -> 2.5.1.16 -> {2.5.1.16, 2.5.1.22}
path_pmm00330.kgml:
path_pmm00330.kgml: Found a trail of span 2 containing skipped vertices
path_pmm00330.kgml: 149 -> [79] -> 142
path_pmm00330.kgml: R01157 -> [R01920] -> R02869
path_pmm00330.kgml: pmm:PMM1686 -> [pmm:PMM1685] -> pmm:PMM1685
path_pmm00330.kgml: 3.5.3.11 -> [2.5.1.16] -> {2.5.1.16, 2.5.1.22}
path_pmm00330.kgml:
path_pmm00330.kgml: --- 0.30 seconds ---

path_pmm00332.kgml: Carbapenem biosynthesis
path_pmm00332.kgml: Initialization took 0.05 seconds
path_pmm00332.kgml: (not found)
path_pmm00332.kgml: --- 0.10 seconds ---

path_pmm00340.kgml: Histidine metabolism
path_pmm00340.kgml: Initialization took 0.09 seconds
path_pmm00340.kgml: (not found)
path_pmm00340.kgml: --- 0.15 seconds ---

path_pmm00350.kgml: Tyrosine metabolism
path_pmm00350.kgml: Initialization took 0.06 seconds
path_pmm00350.kgml: (not found)
path_pmm00350.kgml: --- 0.12 seconds ---

path_pmm00360.kgml: Phenylalanine metabolism
path_pmm00360.kgml: Initialization took 0.09 seconds
path_pmm00360.kgml: (not found)
path_pmm00360.kgml: --- 0.15 seconds ---

path_pmm00380.kgml: Tryptophan metabolism
path_pmm00380.kgml: Initialization took 0.09 seconds
path_pmm00380.kgml: (not found)
path_pmm00380.kgml: --- 0.15 seconds ---

path_pmm00400.kgml: Phenylalanine, tyrosine and tryptophan biosynthesis
path_pmm00400.kgml: Initialization took 0.10 seconds
path_pmm00400.kgml: (not found)
path_pmm00400.kgml: --- 0.29 seconds ---

path_pmm00401.kgml: Novobiocin biosynthesis
path_pmm00401.kgml: Initialization took 0.09 seconds
path_pmm00401.kgml: (not found)
path_pmm00401.kgml: --- 0.18 seconds ---

path_pmm00410.kgml: beta-Alanine metabolism
path_pmm00410.kgml: Initialization took 0.09 seconds
path_pmm00410.kgml: (not found)
path_pmm00410.kgml: --- 0.15 seconds ---

path_pmm00450.kgml: Selenocompound metabolism
path_pmm00450.kgml: Initialization took 0.05 seconds
path_pmm00450.kgml: (not found)
path_pmm00450.kgml: --- 0.14 seconds ---

path_pmm00460.kgml: Cyanoamino acid metabolism
path_pmm00460.kgml: Initialization took 0.06 seconds
path_pmm00460.kgml: (not found)
path_pmm00460.kgml: --- 0.12 seconds ---

path_pmm00471.kgml: D-Glutamine and D-glutamate metabolism
path_pmm00471.kgml: Initialization took 0.09 seconds
path_pmm00471.kgml: (not found)
path_pmm00471.kgml: --- 0.15 seconds ---

path_pmm00473.kgml: D-Alanine metabolism
path_pmm00473.kgml: Initialization took 0.09 seconds
path_pmm00473.kgml: (not found)
path_pmm00473.kgml: --- 0.15 seconds ---

path_pmm00480.kgml: Glutathione metabolism
path_pmm00480.kgml: Initialization took 0.09 seconds
path_pmm00480.kgml: (not found)
path_pmm00480.kgml: --- 0.24 seconds ---

path_pmm00500.kgml: Starch and sucrose metabolism
path_pmm00500.kgml: Initialization took 0.10 seconds
path_pmm00500.kgml: (not found)
path_pmm00500.kgml: --- 0.24 seconds ---

path_pmm00520.kgml: Amino sugar and nucleotide sugar metabolism
path_pmm00520.kgml: Initialization took 0.05 seconds
path_pmm00520.kgml:
path_pmm00520.kgml: Found a trail of span 3 without skipping any vertex
path_pmm00520.kgml: 239 -> 284 -> 311
path_pmm00520.kgml: R00956 -> R02426 -> {R03391, R03392}
path_pmm00520.kgml: pmm:PMM1204 -> pmm:PMM1203 -> pmm:PMM1205
path_pmm00520.kgml: 2.7.7.33 -> 4.2.1.45 -> {1.17.1.1, 1.17.1.1}
path_pmm00520.kgml:
path_pmm00520.kgml: Found a trail of span 2 without skipping any vertex
path_pmm00520.kgml: 244 -> 246
path_pmm00520.kgml: R00888 -> R05692
path_pmm00520.kgml: pmm:PMM1208 -> pmm:PMM1207
path_pmm00520.kgml: 4.2.1.47 -> 1.1.1.271
path_pmm00520.kgml:
path_pmm00520.kgml: Found a trail of span 2 containing skipped vertices
path_pmm00520.kgml: 186 -> [188] -> 270
path_pmm00520.kgml: R00291 -> [R00286] -> R01385
path_pmm00520.kgml: pmm:PMM1209 -> [pmm:PMM1261] -> pmm:PMM1210
path_pmm00520.kgml: 5.1.3.2 -> [1.1.1.22] -> 5.1.3.6
path_pmm00520.kgml:
path_pmm00520.kgml: Found a trail of span 2 containing skipped vertices
path_pmm00520.kgml: 239 -> [284] -> 311
path_pmm00520.kgml: R00956 -> [R02426] -> {R03391, R03392}
path_pmm00520.kgml: pmm:PMM1204 -> [pmm:PMM1203] -> pmm:PMM1205
path_pmm00520.kgml: 2.7.7.33 -> [4.2.1.45] -> {1.17.1.1, 1.17.1.1}
path_pmm00520.kgml:
path_pmm00520.kgml: --- 0.42 seconds ---

path_pmm00521.kgml: Streptomycin biosynthesis
path_pmm00521.kgml: Initialization took 0.06 seconds
path_pmm00521.kgml: (not found)
path_pmm00521.kgml: --- 0.13 seconds ---

path_pmm00523.kgml: Polyketide sugar unit biosynthesis
path_pmm00523.kgml: Initialization took 0.09 seconds
path_pmm00523.kgml: (not found)
path_pmm00523.kgml: --- 0.18 seconds ---

path_pmm00540.kgml: Lipopolysaccharide biosynthesis
path_pmm00540.kgml: Initialization took 0.09 seconds
path_pmm00540.kgml:
path_pmm00540.kgml: Found a trail of span 2 containing skipped vertices
path_pmm00540.kgml: 90 -> [89 -> 88] -> 53
path_pmm00540.kgml: R04567 -> [R04587 -> R04550] -> R04606
path_pmm00540.kgml: pmm:PMM1335 -> [pmm:PMM1337 -> pmm:PMM0787] -> pmm:PMM1334
path_pmm00540.kgml: 2.3.1.129 -> [3.5.1.108 -> 2.3.1.191] -> 2.4.1.182
path_pmm00540.kgml:
path_pmm00540.kgml: --- 0.24 seconds ---

path_pmm00550.kgml: Peptidoglycan biosynthesis
path_pmm00550.kgml: Initialization took 0.09 seconds
path_pmm00550.kgml:
path_pmm00550.kgml: Found a trail of span 2 without skipping any vertex
path_pmm00550.kgml: 59 -> 33
path_pmm00550.kgml: {R03191, R03192} -> R03193
path_pmm00550.kgml: pmm:PMM0021 -> pmm:PMM0022
path_pmm00550.kgml: {1.3.1.98, 1.3.1.98} -> 6.3.2.8
path_pmm00550.kgml:
path_pmm00550.kgml: --- 0.24 seconds ---

path_pmm00561.kgml: Glycerolipid metabolism
path_pmm00561.kgml: Initialization took 0.09 seconds
path_pmm00561.kgml: (not found)
path_pmm00561.kgml: --- 0.16 seconds ---

path_pmm00562.kgml: Inositol phosphate metabolism
path_pmm00562.kgml: Initialization took 0.09 seconds
path_pmm00562.kgml: (not found)
path_pmm00562.kgml: --- 0.18 seconds ---

path_pmm00564.kgml: Glycerophospholipid metabolism
path_pmm00564.kgml: Initialization took 0.09 seconds
path_pmm00564.kgml: (not found)
path_pmm00564.kgml: --- 0.18 seconds ---

path_pmm00590.kgml: Arachidonic acid metabolism
path_pmm00590.kgml: Initialization took 0.06 seconds
path_pmm00590.kgml: (not found)
path_pmm00590.kgml: --- 0.15 seconds ---

path_pmm00620.kgml: Pyruvate metabolism
path_pmm00620.kgml: Initialization took 0.09 seconds
path_pmm00620.kgml: (not found)
path_pmm00620.kgml: --- 0.23 seconds ---

path_pmm00625.kgml: Chloroalkane and chloroalkene degradation
path_pmm00625.kgml: Initialization took 0.09 seconds
path_pmm00625.kgml: (not found)
path_pmm00625.kgml: --- 0.16 seconds ---

path_pmm00626.kgml: Naphthalene degradation
path_pmm00626.kgml: Initialization took 0.06 seconds
path_pmm00626.kgml: (not found)
path_pmm00626.kgml: --- 0.12 seconds ---

path_pmm00630.kgml: Glyoxylate and dicarboxylate metabolism
path_pmm00630.kgml: Initialization took 0.06 seconds
path_pmm00630.kgml: (not found)
path_pmm00630.kgml: --- 0.11 seconds ---

path_pmm00640.kgml: Propanoate metabolism
path_pmm00640.kgml: Initialization took 0.05 seconds
path_pmm00640.kgml: (not found)
path_pmm00640.kgml: --- 0.10 seconds ---

path_pmm00660.kgml: C5-Branched dibasic acid metabolism
path_pmm00660.kgml: Initialization took 0.06 seconds
path_pmm00660.kgml:
path_pmm00660.kgml: Found a trail of span 2 without skipping any vertex
path_pmm00660.kgml: 31 -> 96
path_pmm00660.kgml: R03896 -> R03898
path_pmm00660.kgml: {pmm:PMM0255, pmm:PMM0256} -> {pmm:PMM0255, pmm:PMM0256}
path_pmm00660.kgml: 4.2.1.35 -> 4.2.1.35
path_pmm00660.kgml:
path_pmm00660.kgml: --- 0.21 seconds ---

path_pmm00670.kgml: One carbon pool by folate
path_pmm00670.kgml: Initialization took 0.09 seconds
path_pmm00670.kgml: (not found)
path_pmm00670.kgml: --- 0.34 seconds ---

path_pmm00680.kgml: Methane metabolism
path_pmm00680.kgml: Initialization took 0.10 seconds
path_pmm00680.kgml: (not found)
path_pmm00680.kgml: --- 0.19 seconds ---

path_pmm00710.kgml: Carbon fixation in photosynthetic organisms
path_pmm00710.kgml: Initialization took 0.10 seconds
path_pmm00710.kgml:
path_pmm00710.kgml: Found a trail of span 2 containing skipped vertices
path_pmm00710.kgml: 52 -> [32 -> 33] -> 34
path_pmm00710.kgml: R01067 -> [R01829 -> R01845] -> R01641
path_pmm00710.kgml: {pmm:PMM1235, pmm:PMM1236, pmm:PMM1610} -> [pmm:PMM0781 -> pmm:PMM0767] -> {pmm:PMM1235, pmm:PMM1236, pmm:PMM1610}
path_pmm00710.kgml: 2.2.1.1 -> [4.1.2.13 -> {3.1.3.11, 3.1.3.37}] -> 2.2.1.1
path_pmm00710.kgml:
path_pmm00710.kgml: --- 0.40 seconds ---

path_pmm00730.kgml: Thiamine metabolism
path_pmm00730.kgml: Initialization took 0.09 seconds
path_pmm00730.kgml:
path_pmm00730.kgml: Found a trail of span 4 containing skipped vertices
path_pmm00730.kgml: 110 -> 76 -> 75 -> [93 -> 66] -> 68
path_pmm00730.kgml: R09993 -> R03471 -> R04509 -> [R03223 -> R02135] -> R02133
path_pmm00730.kgml: pmm:PMM0357 -> pmm:PMM0358 -> pmm:PMM0358 -> [pmm:PMM1274 -> pmm:PMM0019] -> pmm:PMM0357
path_pmm00730.kgml: 3.5.99.2 -> 2.7.1.49 -> 2.7.4.7 -> [2.5.1.3 -> {3.1.3.1, 3.1.3.100, 3.1.3.2}] -> 3.5.99.2
path_pmm00730.kgml:
path_pmm00730.kgml: --- 0.40 seconds ---

path_pmm00740.kgml: Riboflavin metabolism
path_pmm00740.kgml: Initialization took 0.06 seconds
path_pmm00740.kgml: (not found)
path_pmm00740.kgml: --- 0.11 seconds ---

path_pmm00750.kgml: Vitamin B6 metabolism
path_pmm00750.kgml: Initialization took 0.09 seconds
path_pmm00750.kgml: (not found)
path_pmm00750.kgml: --- 0.15 seconds ---

path_pmm00760.kgml: Nicotinate and nicotinamide metabolism
path_pmm00760.kgml: Initialization took 0.05 seconds
path_pmm00760.kgml:
path_pmm00760.kgml: Found a trail of span 3 containing skipped vertices
path_pmm00760.kgml: 93 -> [87 -> 83] -> 85 -> [93 -> 87] -> 83
path_pmm00760.kgml: R00137 -> [R02322 -> R03005] -> R00257 -> [R00137 -> R02322] -> R03005
path_pmm00760.kgml: pmm:PMM1445 -> [pmm:PMM0257 -> pmm:PMM1445] -> pmm:PMM1446 -> [pmm:PMM1445 -> pmm:PMM0257] -> pmm:PMM1445
path_pmm00760.kgml: {2.7.7.1, 2.7.7.18} -> [3.5.1.42 -> {2.7.7.1, 2.7.7.18}] -> 6.3.5.1 -> [{2.7.7.1, 2.7.7.18} -> 3.5.1.42] -> {2.7.7.1, 2.7.7.18}
path_pmm00760.kgml:
path_pmm00760.kgml: --- 0.29 seconds ---

path_pmm00770.kgml: Pantothenate and CoA biosynthesis
path_pmm00770.kgml: Initialization took 0.06 seconds
path_pmm00770.kgml: (not found)
path_pmm00770.kgml: --- 0.15 seconds ---

path_pmm00780.kgml: Biotin metabolism
path_pmm00780.kgml: Initialization took 0.06 seconds
path_pmm00780.kgml:
path_pmm00780.kgml: Found a trail of span 2 without skipping any vertex
path_pmm00780.kgml: 42 -> 45
path_pmm00780.kgml: R09725 -> R10124
path_pmm00780.kgml: pmm:PMM1469 -> pmm:PMM1468
path_pmm00780.kgml: 3.1.1.85 -> 2.3.1.47
path_pmm00780.kgml:
path_pmm00780.kgml: Found a trail of span 2 without skipping any vertex
path_pmm00780.kgml: 32 -> 31
path_pmm00780.kgml: R03231 -> R03182
path_pmm00780.kgml: pmm:PMM1472 -> pmm:PMM1471
path_pmm00780.kgml: 2.6.1.62 -> 6.3.3.3
path_pmm00780.kgml:
path_pmm00780.kgml: --- 0.32 seconds ---

path_pmm00785.kgml: Lipoic acid metabolism
path_pmm00785.kgml: Initialization took 0.06 seconds
path_pmm00785.kgml: (not found)
path_pmm00785.kgml: --- 0.12 seconds ---

path_pmm00790.kgml: Folate biosynthesis
path_pmm00790.kgml: Initialization took 0.06 seconds
path_pmm00790.kgml:
path_pmm00790.kgml: Found a trail of span 2 without skipping any vertex
path_pmm00790.kgml: 102 -> 103
path_pmm00790.kgml: R10002 -> R09978
path_pmm00790.kgml: pmm:PMM1690 -> pmm:PMM1691
path_pmm00790.kgml: 4.3.99.3 -> 6.3.4.20
path_pmm00790.kgml:
path_pmm00790.kgml: --- 0.21 seconds ---

path_pmm00860.kgml: Porphyrin and chlorophyll metabolism
path_pmm00860.kgml: Initialization took 0.06 seconds
path_pmm00860.kgml:
path_pmm00860.kgml: Found a trail of span 3 without skipping any vertex
path_pmm00860.kgml: 416 -> 238 -> 237
path_pmm00860.kgml: R11579 -> R05818 -> R05819
path_pmm00860.kgml: pmm:PMM1594 -> pmm:PMM1593 -> pmm:PMM1592
path_pmm00860.kgml: 1.14.15.20 -> 1.3.7.2 -> 1.3.7.3
path_pmm00860.kgml:
path_pmm00860.kgml: Found a trail of span 2 without skipping any vertex
path_pmm00860.kgml: 262 -> 314
path_pmm00860.kgml: R07411 -> R07412
path_pmm00860.kgml: pmm:PMM0448 -> pmm:PMM0447
path_pmm00860.kgml: 2.5.1.141 -> ?
path_pmm00860.kgml:
path_pmm00860.kgml: --- 0.57 seconds ---

path_pmm00900.kgml: Terpenoid backbone biosynthesis
path_pmm00900.kgml: Initialization took 0.10 seconds
path_pmm00900.kgml: (not found)
path_pmm00900.kgml: --- 0.24 seconds ---

path_pmm00906.kgml: Carotenoid biosynthesis
path_pmm00906.kgml: Initialization took 0.05 seconds
path_pmm00906.kgml: (not found)
path_pmm00906.kgml: --- 0.13 seconds ---

path_pmm00910.kgml: Nitrogen metabolism
path_pmm00910.kgml: Initialization took 0.09 seconds
path_pmm00910.kgml: (not found)
path_pmm00910.kgml: --- 0.19 seconds ---

path_pmm00920.kgml: Sulfur metabolism
path_pmm00920.kgml: Initialization took 0.06 seconds
path_pmm00920.kgml: (not found)
path_pmm00920.kgml: --- 0.14 seconds ---

path_pmm00970.kgml: Aminoacyl-tRNA biosynthesis
path_pmm00970.kgml: Initialization took 0.07 seconds
path_pmm00970.kgml: (not found)
path_pmm00970.kgml: --- 0.16 seconds ---

path_pmm01040.kgml: Biosynthesis of unsaturated fatty acids
path_pmm01040.kgml: Initialization took 0.06 seconds
path_pmm01040.kgml: (not found)
path_pmm01040.kgml: --- 0.11 seconds ---

--- 45.55 seconds ---
