# Supplementary material for: CoMetGeNe: mining conserved neighborhood patterns in metabolic and genomic contexts
Source: BMC Bioinformatics. 2019 Jan 10;20:19. doi: 10.1186/s12859-018-2542-2 (PMC6327494; doi:10.1186/s12859-018-2542-2)
Supplement: Supplementary file 14 — Trail finding results for completely assembled representative bacterial genomes present in NCBI Genomes. Of the 1,545 fully assembled representative bacterial genomes in NCBI, corresponding entries have been identified in KEGG for 1,467 species, for which trail finding has been performed for all combinations of gap parameters δG and δD ranging from 0 to 3. This additional file is available from https://doi.org/10.6084/m9.figshare.7288769. (GZ 178,532 kb) [file 12859_2018_2542_MOESM14_ESM.gz › results/bhk_dG0_dD2.hnet]

--- delta_G = 0, delta_D = 2 ---

path_bhk00010.kgml: Glycolysis / Gluconeogenesis
path_bhk00010.kgml: Initialization took 0.10 seconds
path_bhk00010.kgml: Aborted (analysis takes longer than 300 seconds)

path_bhk00020.kgml: Citrate cycle (TCA cycle)
path_bhk00020.kgml: Initialization took 0.10 seconds
path_bhk00020.kgml:
path_bhk00020.kgml: Found a trail of span 4 containing skipped vertices
path_bhk00020.kgml: 80 -> 82 -> [80 -> 77] -> 75 -> 77
path_bhk00020.kgml: R07618 -> R02569 -> [R07618 -> R03270] -> R00014 -> R03270
path_bhk00020.kgml: {bhk:B4U37_09080, bhk:B4U37_11705, bhk:B4U37_14085} -> {bhk:B4U37_09075, bhk:B4U37_11710} -> [{bhk:B4U37_09080, bhk:B4U37_11705, bhk:B4U37_14085} -> {bhk:B4U37_09065, bhk:B4U37_09070, bhk:B4U37_11715, bhk:B4U37_11720}] -> {bhk:B4U37_09065, bhk:B4U37_09070, bhk:B4U37_11715, bhk:B4U37_11720} -> {bhk:B4U37_09065, bhk:B4U37_09070, bhk:B4U37_11715, bhk:B4U37_11720}
path_bhk00020.kgml: 1.8.1.4 -> 2.3.1.12 -> [1.8.1.4 -> 1.2.4.1] -> {1.2.4.1, 2.2.1.6, 4.1.1.1} -> 1.2.4.1
path_bhk00020.kgml:
path_bhk00020.kgml: Found a trail of span 4 containing skipped vertices
path_bhk00020.kgml: 42 -> 41 -> [40 -> 39] -> 36 -> 34
path_bhk00020.kgml: R00342 -> R00351 -> [R01325 -> R01900] -> R01899 -> R00268
path_bhk00020.kgml: bhk:B4U37_16605 -> {bhk:B4U37_11250, bhk:B4U37_16615} -> [bhk:B4U37_10675 -> bhk:B4U37_10675] -> bhk:B4U37_16610 -> bhk:B4U37_16610
path_bhk00020.kgml: {1.1.1.299, 1.1.1.37} -> {2.3.3.1, 2.3.3.16, 2.3.3.3} -> [4.2.1.3 -> 4.2.1.3] -> 1.1.1.42 -> 1.1.1.42
path_bhk00020.kgml:
path_bhk00020.kgml: Found a trail of span 3 containing skipped vertices
path_bhk00020.kgml: 30 -> 31 -> [103] -> 29
path_bhk00020.kgml: R03316 -> R02570 -> [R01197] -> R00621
path_bhk00020.kgml: bhk:B4U37_04025 -> bhk:B4U37_04030 -> [bhk:B4U37_10345] -> bhk:B4U37_04025
path_bhk00020.kgml: 1.2.4.2 -> 2.3.1.61 -> [{1.2.7.11, 1.2.7.3}] -> 1.2.4.2
path_bhk00020.kgml:
path_bhk00020.kgml: --- 16.15 seconds ---

path_bhk00030.kgml: Pentose phosphate pathway
path_bhk00030.kgml: Initialization took 0.10 seconds
path_bhk00030.kgml:
path_bhk00030.kgml: Found a trail of span 2 without skipping any vertex
path_bhk00030.kgml: 77 -> 50
path_bhk00030.kgml: R01827 -> R01070
path_bhk00030.kgml: {bhk:B4U37_05740, bhk:B4U37_20510} -> bhk:B4U37_20515
path_bhk00030.kgml: 2.2.1.2 -> 4.1.2.13
path_bhk00030.kgml:
path_bhk00030.kgml: Found a trail of span 2 without skipping any vertex
path_bhk00030.kgml: 135 -> 137
path_bhk00030.kgml: R05338 -> R09780
path_bhk00030.kgml: bhk:B4U37_02010 -> bhk:B4U37_02005
path_bhk00030.kgml: 4.1.2.43 -> 5.3.1.27
path_bhk00030.kgml:
path_bhk00030.kgml: --- 2.00 seconds ---

path_bhk00040.kgml: Pentose and glucuronate interconversions
path_bhk00040.kgml: Initialization took 0.10 seconds
path_bhk00040.kgml:
path_bhk00040.kgml: Found a trail of span 2 without skipping any vertex
path_bhk00040.kgml: 96 -> 98
path_bhk00040.kgml: R00289 -> R00286
path_bhk00040.kgml: bhk:B4U37_19340 -> bhk:B4U37_19335
path_bhk00040.kgml: {2.7.7.64, 2.7.7.9} -> 1.1.1.22
path_bhk00040.kgml:
path_bhk00040.kgml: --- 0.28 seconds ---

path_bhk00051.kgml: Fructose and mannose metabolism
path_bhk00051.kgml: Initialization took 0.11 seconds
path_bhk00051.kgml:
path_bhk00051.kgml: Found a trail of span 2 without skipping any vertex
path_bhk00051.kgml: 67 -> 77
path_bhk00051.kgml: R02704 -> R02703
path_bhk00051.kgml: {bhk:B4U37_03975, bhk:B4U37_03985} -> bhk:B4U37_03990
path_bhk00051.kgml: 2.7.1.197 -> 1.1.1.17
path_bhk00051.kgml:
path_bhk00051.kgml: Found a trail of span 2 without skipping any vertex
path_bhk00051.kgml: 54 -> 92
path_bhk00051.kgml: R03232 -> R02071
path_bhk00051.kgml: bhk:B4U37_05875 -> bhk:B4U37_05870
path_bhk00051.kgml: 2.7.1.202 -> 2.7.1.56
path_bhk00051.kgml:
path_bhk00051.kgml: --- 0.44 seconds ---

path_bhk00052.kgml: Galactose metabolism
path_bhk00052.kgml: Initialization took 0.08 seconds
path_bhk00052.kgml: (not found)
path_bhk00052.kgml: --- 0.17 seconds ---

path_bhk00053.kgml: Ascorbate and aldarate metabolism
path_bhk00053.kgml: Initialization took 0.10 seconds
path_bhk00053.kgml: (not found)
path_bhk00053.kgml: --- 0.19 seconds ---

path_bhk00061.kgml: Fatty acid biosynthesis
path_bhk00061.kgml: Initialization took 0.17 seconds
path_bhk00061.kgml:
path_bhk00061.kgml: Found a trail of span 2 containing skipped vertices
path_bhk00061.kgml: 147 -> [61] -> 108
path_bhk00061.kgml: R01626 -> [R04960] -> R04534
path_bhk00061.kgml: bhk:B4U37_09790 -> [bhk:B4U37_06995] -> {bhk:B4U37_02000, bhk:B4U37_02735, bhk:B4U37_06675, bhk:B4U37_08135, bhk:B4U37_09795, bhk:B4U37_10280, bhk:B4U37_16825}
path_bhk00061.kgml: {2.3.1.39, 2.3.1.85, 2.3.1.86} -> [{2.3.1.179, 2.3.1.41, 2.3.1.85, 2.3.1.86}] -> {1.1.1.100, 2.3.1.85, 2.3.1.86}
path_bhk00061.kgml:
path_bhk00061.kgml: Found a trail of span 2 containing skipped vertices
path_bhk00061.kgml: 147 -> [53] -> 54
path_bhk00061.kgml: R01626 -> [R07762] -> R07763
path_bhk00061.kgml: bhk:B4U37_09790 -> [bhk:B4U37_06995] -> {bhk:B4U37_02000, bhk:B4U37_02735, bhk:B4U37_06675, bhk:B4U37_08135, bhk:B4U37_09795, bhk:B4U37_10280, bhk:B4U37_16825}
path_bhk00061.kgml: {2.3.1.39, 2.3.1.85, 2.3.1.86} -> [{2.3.1.179, 2.3.1.199, 2.3.1.41}] -> 1.1.1.100
path_bhk00061.kgml:
path_bhk00061.kgml: Found a trail of span 2 containing skipped vertices
path_bhk00061.kgml: 147 -> [60] -> 97
path_bhk00061.kgml: R01626 -> [R04963] -> R04964
path_bhk00061.kgml: bhk:B4U37_09790 -> [bhk:B4U37_06995] -> {bhk:B4U37_02000, bhk:B4U37_02735, bhk:B4U37_06675, bhk:B4U37_08135, bhk:B4U37_09795, bhk:B4U37_10280, bhk:B4U37_16825}
path_bhk00061.kgml: {2.3.1.39, 2.3.1.85, 2.3.1.86} -> [{2.3.1.179, 2.3.1.41, 2.3.1.85, 2.3.1.86}] -> {1.1.1.100, 2.3.1.85, 2.3.1.86}
path_bhk00061.kgml:
path_bhk00061.kgml: Found a trail of span 2 containing skipped vertices
path_bhk00061.kgml: 147 -> [58] -> 75
path_bhk00061.kgml: R01626 -> [R04968] -> R04543
path_bhk00061.kgml: bhk:B4U37_09790 -> [bhk:B4U37_06995] -> {bhk:B4U37_02000, bhk:B4U37_02735, bhk:B4U37_06675, bhk:B4U37_08135, bhk:B4U37_09795, bhk:B4U37_10280, bhk:B4U37_16825}
path_bhk00061.kgml: {2.3.1.39, 2.3.1.85, 2.3.1.86} -> [{2.3.1.179, 2.3.1.41, 2.3.1.85, 2.3.1.86}] -> {1.1.1.100, 2.3.1.85, 2.3.1.86}
path_bhk00061.kgml:
path_bhk00061.kgml: Found a trail of span 2 containing skipped vertices
path_bhk00061.kgml: 147 -> [259] -> 142
path_bhk00061.kgml: R01626 -> [R04355] -> R04533
path_bhk00061.kgml: bhk:B4U37_09790 -> [bhk:B4U37_06995] -> {bhk:B4U37_02000, bhk:B4U37_02735, bhk:B4U37_06675, bhk:B4U37_08135, bhk:B4U37_09795, bhk:B4U37_10280, bhk:B4U37_16825}
path_bhk00061.kgml: {2.3.1.39, 2.3.1.85, 2.3.1.86} -> [{2.3.1.179, 2.3.1.41, 2.3.1.85, 2.3.1.86}] -> {1.1.1.100, 2.3.1.85, 2.3.1.86}
path_bhk00061.kgml:
path_bhk00061.kgml: Found a trail of span 2 containing skipped vertices
path_bhk00061.kgml: 147 -> [62] -> 119
path_bhk00061.kgml: R01626 -> [R04957] -> R04536
path_bhk00061.kgml: bhk:B4U37_09790 -> [bhk:B4U37_06995] -> {bhk:B4U37_02000, bhk:B4U37_02735, bhk:B4U37_06675, bhk:B4U37_08135, bhk:B4U37_09795, bhk:B4U37_10280, bhk:B4U37_16825}
path_bhk00061.kgml: {2.3.1.39, 2.3.1.85, 2.3.1.86} -> [{2.3.1.179, 2.3.1.41, 2.3.1.85, 2.3.1.86}] -> {1.1.1.100, 2.3.1.85, 2.3.1.86}
path_bhk00061.kgml:
path_bhk00061.kgml: Found a trail of span 2 containing skipped vertices
path_bhk00061.kgml: 147 -> [59] -> 86
path_bhk00061.kgml: R01626 -> [R04726] -> R04566
path_bhk00061.kgml: bhk:B4U37_09790 -> [bhk:B4U37_06995] -> {bhk:B4U37_02000, bhk:B4U37_02735, bhk:B4U37_06675, bhk:B4U37_08135, bhk:B4U37_09795, bhk:B4U37_10280, bhk:B4U37_16825}
path_bhk00061.kgml: {2.3.1.39, 2.3.1.85, 2.3.1.86} -> [{2.3.1.179, 2.3.1.41, 2.3.1.85, 2.3.1.86}] -> {1.1.1.100, 2.3.1.85, 2.3.1.86}
path_bhk00061.kgml:
path_bhk00061.kgml: Found a trail of span 2 containing skipped vertices
path_bhk00061.kgml: 147 -> [63] -> 130
path_bhk00061.kgml: R01626 -> [R04952] -> R04953
path_bhk00061.kgml: bhk:B4U37_09790 -> [bhk:B4U37_06995] -> {bhk:B4U37_02000, bhk:B4U37_02735, bhk:B4U37_06675, bhk:B4U37_08135, bhk:B4U37_09795, bhk:B4U37_10280, bhk:B4U37_16825}
path_bhk00061.kgml: {2.3.1.39, 2.3.1.85, 2.3.1.86} -> [{2.3.1.179, 2.3.1.41, 2.3.1.85, 2.3.1.86}] -> {1.1.1.100, 2.3.1.85, 2.3.1.86}
path_bhk00061.kgml:
path_bhk00061.kgml: --- 3.10 seconds ---

path_bhk00072.kgml: Synthesis and degradation of ketone bodies
path_bhk00072.kgml: Initialization took 0.12 seconds
path_bhk00072.kgml:
path_bhk00072.kgml: Found a trail of span 2 without skipping any vertex
path_bhk00072.kgml: 18 -> 14
path_bhk00072.kgml: R00410 -> R00238
path_bhk00072.kgml: {bhk:B4U37_13420, bhk:B4U37_13425} -> {bhk:B4U37_13430, bhk:B4U37_20575}
path_bhk00072.kgml: 2.8.3.5 -> 2.3.1.9
path_bhk00072.kgml:
path_bhk00072.kgml: --- 0.31 seconds ---

path_bhk00130.kgml: Ubiquinone and other terpenoid-quinone biosynthesis
path_bhk00130.kgml: Initialization took 0.10 seconds
path_bhk00130.kgml:
path_bhk00130.kgml: Found a trail of span 6 without skipping any vertex
path_bhk00130.kgml: 69 -> 61 -> 54 -> 60 -> 59 -> 58
path_bhk00130.kgml: R01717 -> R08165 -> R08166 -> R04031 -> R04030 -> R07263
path_bhk00130.kgml: bhk:B4U37_17580 -> bhk:B4U37_17575 -> bhk:B4U37_17570 -> bhk:B4U37_17555 -> bhk:B4U37_17560 -> bhk:B4U37_17565
path_bhk00130.kgml: 5.4.4.2 -> 2.2.1.9 -> 4.2.99.20 -> 4.2.1.113 -> 6.2.1.26 -> 4.1.3.36
path_bhk00130.kgml:
path_bhk00130.kgml: Found a trail of span 5 containing skipped vertices
path_bhk00130.kgml: 69 -> 61 -> 54 -> [60] -> 59 -> 58
path_bhk00130.kgml: R01717 -> R08165 -> R08166 -> [R04031] -> R04030 -> R07263
path_bhk00130.kgml: bhk:B4U37_17580 -> bhk:B4U37_17575 -> bhk:B4U37_17570 -> [bhk:B4U37_17555] -> bhk:B4U37_17560 -> bhk:B4U37_17565
path_bhk00130.kgml: 5.4.4.2 -> 2.2.1.9 -> 4.2.99.20 -> [4.2.1.113] -> 6.2.1.26 -> 4.1.3.36
path_bhk00130.kgml:
path_bhk00130.kgml: Found a trail of span 4 containing skipped vertices
path_bhk00130.kgml: 69 -> 61 -> 54 -> [60 -> 59] -> 58
path_bhk00130.kgml: R01717 -> R08165 -> R08166 -> [R04031 -> R04030] -> R07263
path_bhk00130.kgml: bhk:B4U37_17580 -> bhk:B4U37_17575 -> bhk:B4U37_17570 -> [bhk:B4U37_17555 -> bhk:B4U37_17560] -> bhk:B4U37_17565
path_bhk00130.kgml: 5.4.4.2 -> 2.2.1.9 -> 4.2.99.20 -> [4.2.1.113 -> 6.2.1.26] -> 4.1.3.36
path_bhk00130.kgml:
path_bhk00130.kgml: --- 0.63 seconds ---

path_bhk00190.kgml: Oxidative phosphorylation
path_bhk00190.kgml: Initialization took 0.10 seconds
path_bhk00190.kgml: (not found)
path_bhk00190.kgml: --- 0.17 seconds ---

path_bhk00220.kgml: Arginine biosynthesis
path_bhk00220.kgml: Initialization took 0.10 seconds
path_bhk00220.kgml:
path_bhk00220.kgml: Found a trail of span 5 without skipping any vertex
path_bhk00220.kgml: 49 -> 50 -> 51 -> 52 -> 55
path_bhk00220.kgml: R00259 -> R02649 -> R03443 -> R02283 -> R02282
path_bhk00220.kgml: bhk:B4U37_11340 -> bhk:B4U37_11335 -> bhk:B4U37_11345 -> bhk:B4U37_11330 -> bhk:B4U37_11340
path_bhk00220.kgml: 2.3.1.1 -> 2.7.2.8 -> 1.2.1.38 -> 2.6.1.11 -> 2.3.1.35
path_bhk00220.kgml:
path_bhk00220.kgml: Found a trail of span 4 containing skipped vertices
path_bhk00220.kgml: 49 -> 50 -> [51] -> 52 -> 55
path_bhk00220.kgml: R00259 -> R02649 -> [R03443] -> R02283 -> R02282
path_bhk00220.kgml: bhk:B4U37_11340 -> bhk:B4U37_11335 -> [bhk:B4U37_11345] -> bhk:B4U37_11330 -> bhk:B4U37_11340
path_bhk00220.kgml: 2.3.1.1 -> 2.7.2.8 -> [1.2.1.38] -> 2.6.1.11 -> 2.3.1.35
path_bhk00220.kgml:
path_bhk00220.kgml: Found a trail of span 4 containing skipped vertices
path_bhk00220.kgml: 49 -> 50 -> 51 -> [52] -> 55
path_bhk00220.kgml: R00259 -> R02649 -> R03443 -> [R02283] -> R02282
path_bhk00220.kgml: bhk:B4U37_11340 -> bhk:B4U37_11335 -> bhk:B4U37_11345 -> [bhk:B4U37_11330] -> bhk:B4U37_11340
path_bhk00220.kgml: 2.3.1.1 -> 2.7.2.8 -> 1.2.1.38 -> [2.6.1.11] -> 2.3.1.35
path_bhk00220.kgml:
path_bhk00220.kgml: Found a trail of span 3 containing skipped vertices
path_bhk00220.kgml: 49 -> 50 -> [51 -> 52] -> 55
path_bhk00220.kgml: R00259 -> R02649 -> [R03443 -> R02283] -> R02282
path_bhk00220.kgml: bhk:B4U37_11340 -> bhk:B4U37_11335 -> [bhk:B4U37_11345 -> bhk:B4U37_11330] -> bhk:B4U37_11340
path_bhk00220.kgml: 2.3.1.1 -> 2.7.2.8 -> [1.2.1.38 -> 2.6.1.11] -> 2.3.1.35
path_bhk00220.kgml:
path_bhk00220.kgml: Found a trail of span 3 containing skipped vertices
path_bhk00220.kgml: 45 -> [47 -> 48] -> 44 -> [45] -> 47
path_bhk00220.kgml: R01954 -> [R01086 -> R00551] -> R01398 -> [R01954] -> R01086
path_bhk00220.kgml: bhk:B4U37_11310 -> [bhk:B4U37_11305 -> bhk:B4U37_00945] -> bhk:B4U37_11315 -> [bhk:B4U37_11310] -> bhk:B4U37_11305
path_bhk00220.kgml: 6.3.4.5 -> [4.3.2.1 -> 3.5.3.1] -> 2.1.3.3 -> [6.3.4.5] -> 4.3.2.1
path_bhk00220.kgml:
path_bhk00220.kgml: Found a trail of span 3 containing skipped vertices
path_bhk00220.kgml: 49 -> [50] -> 51 -> [52] -> 55
path_bhk00220.kgml: R00259 -> [R02649] -> R03443 -> [R02283] -> R02282
path_bhk00220.kgml: bhk:B4U37_11340 -> [bhk:B4U37_11335] -> bhk:B4U37_11345 -> [bhk:B4U37_11330] -> bhk:B4U37_11340
path_bhk00220.kgml: 2.3.1.1 -> [2.7.2.8] -> 1.2.1.38 -> [2.6.1.11] -> 2.3.1.35
path_bhk00220.kgml:
path_bhk00220.kgml: --- 0.87 seconds ---

path_bhk00230.kgml: Purine metabolism
path_bhk00230.kgml: Initialization took 0.16 seconds
path_bhk00230.kgml:
path_bhk00230.kgml: Found a trail of span 3 containing skipped vertices
path_bhk00230.kgml: 244 -> [300] -> 220 -> [139] -> 239
path_bhk00230.kgml: R00441 -> [R00430] -> R00332 -> [R02019] -> R02090
path_bhk00230.kgml: {bhk:B4U37_00620, bhk:B4U37_00625, bhk:B4U37_00800, bhk:B4U37_09675, bhk:B4U37_20545} -> [bhk:B4U37_16740] -> bhk:B4U37_09670 -> [{bhk:B4U37_06035, bhk:B4U37_06040, bhk:B4U37_14595, bhk:B4U37_14600}] -> bhk:B4U37_09670
path_bhk00230.kgml: {2.7.7.48, 2.7.7.6} -> [2.7.1.40] -> 2.7.4.8 -> [1.17.4.1] -> {2.7.4.12, 2.7.4.8}
path_bhk00230.kgml:
path_bhk00230.kgml: Found a trail of span 2 containing skipped vertices
path_bhk00230.kgml: 302 -> [220 -> 300] -> 245
path_bhk00230.kgml: R01229 -> [R00332 -> R00430] -> R00429
path_bhk00230.kgml: bhk:B4U37_15795 -> [bhk:B4U37_09670 -> bhk:B4U37_16740] -> {bhk:B4U37_07195, bhk:B4U37_15790}
path_bhk00230.kgml: {2.4.2.22, 2.4.2.7, 2.4.2.8} -> [2.7.4.8 -> 2.7.1.40] -> 2.7.6.5
path_bhk00230.kgml:
path_bhk00230.kgml: Found a trail of span 2 containing skipped vertices
path_bhk00230.kgml: 163 -> [260] -> 164
path_bhk00230.kgml: R04325 -> [R04463] -> R04208
path_bhk00230.kgml: bhk:B4U37_02335 -> [{bhk:B4U37_02305, bhk:B4U37_02310, bhk:B4U37_02315}] -> bhk:B4U37_02330
path_bhk00230.kgml: 2.1.2.2 -> [6.3.5.3] -> 6.3.3.1
path_bhk00230.kgml:
path_bhk00230.kgml: Found a trail of span 2 without skipping any vertex
path_bhk00230.kgml: 252 -> 253
path_bhk00230.kgml: R00529 -> R00509
path_bhk00230.kgml: bhk:B4U37_02465 -> bhk:B4U37_02470
path_bhk00230.kgml: 2.7.7.4 -> 2.7.1.25
path_bhk00230.kgml:
path_bhk00230.kgml: --- 18.29 seconds ---

path_bhk00240.kgml: Pyrimidine metabolism
path_bhk00240.kgml: Initialization took 0.10 seconds
path_bhk00240.kgml:
path_bhk00240.kgml: Found a trail of span 3 containing skipped vertices
path_bhk00240.kgml: 103 -> [102 -> 104] -> 107 -> 121
path_bhk00240.kgml: R00443 -> [R00438 -> R00156] -> {R00571, R00573} -> R00442
path_bhk00240.kgml: {bhk:B4U37_00620, bhk:B4U37_00625, bhk:B4U37_00800, bhk:B4U37_09675, bhk:B4U37_20545} -> [bhk:B4U37_10195 -> bhk:B4U37_12815] -> bhk:B4U37_20540 -> {bhk:B4U37_00620, bhk:B4U37_00625, bhk:B4U37_00800, bhk:B4U37_09675, bhk:B4U37_20545}
path_bhk00240.kgml: {2.7.7.48, 2.7.7.52, 2.7.7.6} -> [2.7.7.8 -> 2.7.4.6] -> {6.3.4.2, 6.3.4.2} -> {2.7.7.48, 2.7.7.6}
path_bhk00240.kgml:
path_bhk00240.kgml: --- 6.14 seconds ---

path_bhk00250.kgml: Alanine, aspartate and glutamate metabolism
path_bhk00250.kgml: Initialization took 0.10 seconds
path_bhk00250.kgml:
path_bhk00250.kgml: Found a trail of span 2 without skipping any vertex
path_bhk00250.kgml: 48 -> 51
path_bhk00250.kgml: R01954 -> R01086
path_bhk00250.kgml: bhk:B4U37_11310 -> bhk:B4U37_11305
path_bhk00250.kgml: 6.3.4.5 -> 4.3.2.1
path_bhk00250.kgml:
path_bhk00250.kgml: --- 0.40 seconds ---

path_bhk00260.kgml: Glycine, serine and threonine metabolism
path_bhk00260.kgml: Initialization took 0.10 seconds
path_bhk00260.kgml:
path_bhk00260.kgml: Found a trail of span 3 without skipping any vertex
path_bhk00260.kgml: 103 -> 99 -> 87
path_bhk00260.kgml: {R01773, R01775} -> R01771 -> R01466
path_bhk00260.kgml: {bhk:B4U37_07905, bhk:B4U37_18345} -> bhk:B4U37_18335 -> bhk:B4U37_18340
path_bhk00260.kgml: {1.1.1.3, 1.1.1.3} -> 2.7.1.39 -> 4.2.3.1
path_bhk00260.kgml:
path_bhk00260.kgml: Found a trail of span 2 containing skipped vertices
path_bhk00260.kgml: 92 -> [84] -> 89
path_bhk00260.kgml: R00371 -> [R00751] -> R01465
path_bhk00260.kgml: bhk:B4U37_10355 -> [bhk:B4U37_11380] -> bhk:B4U37_10350
path_bhk00260.kgml: 2.3.1.29 -> [{4.1.2.48, 4.1.2.5}] -> 1.1.1.103
path_bhk00260.kgml:
path_bhk00260.kgml: Found a trail of span 2 containing skipped vertices
path_bhk00260.kgml: 103 -> [99] -> 87
path_bhk00260.kgml: {R01773, R01775} -> [R01771] -> R01466
path_bhk00260.kgml: {bhk:B4U37_07905, bhk:B4U37_18345} -> [bhk:B4U37_18335] -> bhk:B4U37_18340
path_bhk00260.kgml: {1.1.1.3, 1.1.1.3} -> [2.7.1.39] -> 4.2.3.1
path_bhk00260.kgml:
path_bhk00260.kgml: Found a trail of span 2 without skipping any vertex
path_bhk00260.kgml: 76 -> 93
path_bhk00260.kgml: R00480 -> R02291
path_bhk00260.kgml: {bhk:B4U37_10230, bhk:B4U37_16305} -> bhk:B4U37_10225
path_bhk00260.kgml: 2.7.2.4 -> 1.2.1.11
path_bhk00260.kgml:
path_bhk00260.kgml: Found a trail of span 2 containing skipped vertices
path_bhk00260.kgml: 110 -> [82] -> 101
path_bhk00260.kgml: R04125 -> [R00945] -> R03425
path_bhk00260.kgml: bhk:B4U37_14630 -> [bhk:B4U37_20415] -> {bhk:B4U37_14620, bhk:B4U37_14625}
path_bhk00260.kgml: 2.1.2.10 -> [2.1.2.1] -> 1.4.4.2
path_bhk00260.kgml:
path_bhk00260.kgml: --- 0.97 seconds ---

path_bhk00261.kgml: Monobactam biosynthesis
path_bhk00261.kgml: Initialization took 0.05 seconds
path_bhk00261.kgml: (not found)
path_bhk00261.kgml: --- 0.10 seconds ---

path_bhk00270.kgml: Cysteine and methionine metabolism
path_bhk00270.kgml: Initialization took 0.09 seconds
path_bhk00270.kgml:
path_bhk00270.kgml: Found a trail of span 5 without skipping any vertex
path_bhk00270.kgml: 74 -> 73 -> 70 -> 71 -> 58
path_bhk00270.kgml: R07392 -> R07393 -> R07394 -> R07364 -> R07396
path_bhk00270.kgml: bhk:B4U37_07795 -> bhk:B4U37_07785 -> bhk:B4U37_07790 -> bhk:B4U37_07800 -> bhk:B4U37_07780
path_bhk00270.kgml: 4.2.1.109 -> {3.1.3.77, 5.3.2.5} -> {3.1.3.77, 3.1.3.87} -> 1.13.11.54 -> {2.6.1.5, 2.6.1.57}
path_bhk00270.kgml:
path_bhk00270.kgml: Found a trail of span 5 containing skipped vertices
path_bhk00270.kgml: 237 -> 100 -> [99 -> 236] -> 85 -> [89] -> 236 -> [85] -> 185
path_bhk00270.kgml: R10404 -> R00194 -> [R01291 -> R10305] -> R01001 -> [R01286] -> R10305 -> [R01001] -> R00782
path_bhk00270.kgml: bhk:B4U37_15550 -> {bhk:B4U37_03590, bhk:B4U37_15545} -> [bhk:B4U37_17485 -> bhk:B4U37_15540] -> bhk:B4U37_15535 -> [{bhk:B4U37_01240, bhk:B4U37_02515, bhk:B4U37_18065}] -> bhk:B4U37_15540 -> [bhk:B4U37_15535] -> bhk:B4U37_15535
path_bhk00270.kgml: ? -> 3.2.2.9 -> [4.4.1.21 -> 2.5.1.134] -> 4.4.1.1 -> [4.4.1.13] -> 2.5.1.134 -> [4.4.1.1] -> {4.4.1.1, 4.4.1.13, 4.4.1.28}
path_bhk00270.kgml:
path_bhk00270.kgml: Found a trail of span 4 containing skipped vertices
path_bhk00270.kgml: 101 -> [236] -> 89 -> [236 -> 85] -> 184 -> [85 -> 89] -> 98
path_bhk00270.kgml: R01288 -> [R10305] -> R01286 -> [R10305 -> R01001] -> R00782 -> [R01001 -> R01286] -> R00650
path_bhk00270.kgml: bhk:B4U37_01245 -> [bhk:B4U37_15540] -> {bhk:B4U37_01240, bhk:B4U37_02515, bhk:B4U37_18065} -> [bhk:B4U37_15540 -> bhk:B4U37_15535] -> {bhk:B4U37_01240, bhk:B4U37_02515, bhk:B4U37_18065} -> [bhk:B4U37_15535 -> {bhk:B4U37_01240, bhk:B4U37_02515, bhk:B4U37_18065}] -> bhk:B4U37_01235
path_bhk00270.kgml: 2.5.1.48 -> [2.5.1.134] -> 4.4.1.13 -> [2.5.1.134 -> 4.4.1.1] -> {4.4.1.1, 4.4.1.13, 4.4.1.28} -> [4.4.1.1 -> 4.4.1.13] -> 2.1.1.10
path_bhk00270.kgml:
path_bhk00270.kgml: Found a trail of span 4 without skipping any vertex
path_bhk00270.kgml: 74 -> 73 -> 70 -> 72
path_bhk00270.kgml: R07392 -> R07393 -> R07394 -> R07363
path_bhk00270.kgml: bhk:B4U37_07795 -> bhk:B4U37_07785 -> bhk:B4U37_07790 -> bhk:B4U37_07800
path_bhk00270.kgml: 4.2.1.109 -> {3.1.3.77, 5.3.2.5} -> {3.1.3.77, 3.1.3.87} -> 1.13.11.53
path_bhk00270.kgml:
path_bhk00270.kgml: Found a trail of span 4 containing skipped vertices
path_bhk00270.kgml: 74 -> 73 -> 70 -> [71] -> 58
path_bhk00270.kgml: R07392 -> R07393 -> R07394 -> [R07364] -> R07396
path_bhk00270.kgml: bhk:B4U37_07795 -> bhk:B4U37_07785 -> bhk:B4U37_07790 -> [bhk:B4U37_07800] -> bhk:B4U37_07780
path_bhk00270.kgml: 4.2.1.109 -> {3.1.3.77, 5.3.2.5} -> {3.1.3.77, 3.1.3.87} -> [1.13.11.54] -> {2.6.1.5, 2.6.1.57}
path_bhk00270.kgml:
path_bhk00270.kgml: Found a trail of span 4 containing skipped vertices
path_bhk00270.kgml: 206 -> [85] -> 89 -> [236 -> 85] -> 184 -> [85 -> 89] -> 98
path_bhk00270.kgml: R00999 -> [R01001] -> R01286 -> [R10305 -> R01001] -> R00782 -> [R01001 -> R01286] -> R00650
path_bhk00270.kgml: bhk:B4U37_01245 -> [bhk:B4U37_15535] -> {bhk:B4U37_01240, bhk:B4U37_02515, bhk:B4U37_18065} -> [bhk:B4U37_15540 -> bhk:B4U37_15535] -> {bhk:B4U37_01240, bhk:B4U37_02515, bhk:B4U37_18065} -> [bhk:B4U37_15535 -> {bhk:B4U37_01240, bhk:B4U37_02515, bhk:B4U37_18065}] -> bhk:B4U37_01235
path_bhk00270.kgml: 2.5.1.48 -> [4.4.1.1] -> 4.4.1.13 -> [2.5.1.134 -> 4.4.1.1] -> {4.4.1.1, 4.4.1.13, 4.4.1.28} -> [4.4.1.1 -> 4.4.1.13] -> 2.1.1.10
path_bhk00270.kgml:
path_bhk00270.kgml: Found a trail of span 4 containing skipped vertices
path_bhk00270.kgml: 203 -> [236] -> 89 -> [236 -> 85] -> 184 -> [85 -> 89] -> 98
path_bhk00270.kgml: R02026 -> [R10305] -> R01286 -> [R10305 -> R01001] -> R00782 -> [R01001 -> R01286] -> R00650
path_bhk00270.kgml: bhk:B4U37_01245 -> [bhk:B4U37_15540] -> {bhk:B4U37_01240, bhk:B4U37_02515, bhk:B4U37_18065} -> [bhk:B4U37_15540 -> bhk:B4U37_15535] -> {bhk:B4U37_01240, bhk:B4U37_02515, bhk:B4U37_18065} -> [bhk:B4U37_15535 -> {bhk:B4U37_01240, bhk:B4U37_02515, bhk:B4U37_18065}] -> bhk:B4U37_01235
path_bhk00270.kgml: ? -> [2.5.1.134] -> 4.4.1.13 -> [2.5.1.134 -> 4.4.1.1] -> {4.4.1.1, 4.4.1.13, 4.4.1.28} -> [4.4.1.1 -> 4.4.1.13] -> 2.1.1.10
path_bhk00270.kgml:
path_bhk00270.kgml: Found a trail of span 4 containing skipped vertices
path_bhk00270.kgml: 201 -> 89 -> [236 -> 85] -> 184 -> [85 -> 89] -> 98
path_bhk00270.kgml: R03260 -> R01286 -> [R10305 -> R01001] -> R00782 -> [R01001 -> R01286] -> R00650
path_bhk00270.kgml: bhk:B4U37_01245 -> {bhk:B4U37_01240, bhk:B4U37_02515, bhk:B4U37_18065} -> [bhk:B4U37_15540 -> bhk:B4U37_15535] -> {bhk:B4U37_01240, bhk:B4U37_02515, bhk:B4U37_18065} -> [bhk:B4U37_15535 -> {bhk:B4U37_01240, bhk:B4U37_02515, bhk:B4U37_18065}] -> bhk:B4U37_01235
path_bhk00270.kgml: 2.5.1.48 -> 4.4.1.13 -> [2.5.1.134 -> 4.4.1.1] -> {4.4.1.1, 4.4.1.13, 4.4.1.28} -> [4.4.1.1 -> 4.4.1.13] -> 2.1.1.10
path_bhk00270.kgml:
path_bhk00270.kgml: Found a trail of span 4 containing skipped vertices
path_bhk00270.kgml: 202 -> [85] -> 184 -> [85] -> 89 -> 98
path_bhk00270.kgml: R03217 -> [R01001] -> R00782 -> [R01001] -> R01286 -> R00650
path_bhk00270.kgml: bhk:B4U37_01245 -> [bhk:B4U37_15535] -> {bhk:B4U37_01240, bhk:B4U37_02515, bhk:B4U37_18065} -> [bhk:B4U37_15535] -> {bhk:B4U37_01240, bhk:B4U37_02515, bhk:B4U37_18065} -> bhk:B4U37_01235
path_bhk00270.kgml: 2.5.1.48 -> [4.4.1.1] -> {4.4.1.1, 4.4.1.13, 4.4.1.28} -> [4.4.1.1] -> 4.4.1.13 -> 2.1.1.10
path_bhk00270.kgml:
path_bhk00270.kgml: Found a trail of span 4 without skipping any vertex
path_bhk00270.kgml: 211 -> 197 -> 196 -> 204
path_bhk00270.kgml: {R01773, R01775} -> R01777 -> R01776 -> {R01287, R02026}
path_bhk00270.kgml: {bhk:B4U37_07905, bhk:B4U37_18345} -> bhk:B4U37_07900 -> bhk:B4U37_07900 -> bhk:B4U37_07895
path_bhk00270.kgml: {1.1.1.3, 1.1.1.3} -> 2.3.1.46 -> 2.3.1.31 -> 2.5.1.49
path_bhk00270.kgml:
path_bhk00270.kgml: Found a trail of span 3 containing skipped vertices
path_bhk00270.kgml: 74 -> [73] -> 70 -> 71
path_bhk00270.kgml: R07392 -> [R07393] -> R07394 -> R07364
path_bhk00270.kgml: bhk:B4U37_07795 -> [bhk:B4U37_07785] -> bhk:B4U37_07790 -> bhk:B4U37_07800
path_bhk00270.kgml: 4.2.1.109 -> [{3.1.3.77, 5.3.2.5}] -> {3.1.3.77, 3.1.3.87} -> 1.13.11.54
path_bhk00270.kgml:
path_bhk00270.kgml: Found a trail of span 3 containing skipped vertices
path_bhk00270.kgml: 197 -> 211 -> [196] -> 204
path_bhk00270.kgml: R01777 -> {R01773, R01775} -> [R01776] -> {R01287, R02026}
path_bhk00270.kgml: bhk:B4U37_07900 -> {bhk:B4U37_07905, bhk:B4U37_18345} -> [bhk:B4U37_07900] -> bhk:B4U37_07895
path_bhk00270.kgml: 2.3.1.46 -> {1.1.1.3, 1.1.1.3} -> [2.3.1.31] -> 2.5.1.49
path_bhk00270.kgml:
path_bhk00270.kgml: Found a trail of span 2 containing skipped vertices
path_bhk00270.kgml: 73 -> [70 -> 71] -> 58
path_bhk00270.kgml: R07393 -> [R07394 -> R07364] -> R07396
path_bhk00270.kgml: bhk:B4U37_07785 -> [bhk:B4U37_07790 -> bhk:B4U37_07800] -> bhk:B4U37_07780
path_bhk00270.kgml: {3.1.3.77, 5.3.2.5} -> [{3.1.3.77, 3.1.3.87} -> 1.13.11.54] -> {2.6.1.5, 2.6.1.57}
path_bhk00270.kgml:
path_bhk00270.kgml: Found a trail of span 2 containing skipped vertices
path_bhk00270.kgml: 74 -> [73 -> 70] -> 71
path_bhk00270.kgml: R07392 -> [R07393 -> R07394] -> R07364
path_bhk00270.kgml: bhk:B4U37_07795 -> [bhk:B4U37_07785 -> bhk:B4U37_07790] -> bhk:B4U37_07800
path_bhk00270.kgml: 4.2.1.109 -> [{3.1.3.77, 5.3.2.5} -> {3.1.3.77, 3.1.3.87}] -> 1.13.11.54
path_bhk00270.kgml:
path_bhk00270.kgml: Found a trail of span 2 containing skipped vertices
path_bhk00270.kgml: 74 -> [73 -> 70] -> 72
path_bhk00270.kgml: R07392 -> [R07393 -> R07394] -> R07363
path_bhk00270.kgml: bhk:B4U37_07795 -> [bhk:B4U37_07785 -> bhk:B4U37_07790] -> bhk:B4U37_07800
path_bhk00270.kgml: 4.2.1.109 -> [{3.1.3.77, 5.3.2.5} -> {3.1.3.77, 3.1.3.87}] -> 1.13.11.53
path_bhk00270.kgml:
path_bhk00270.kgml: Found a trail of span 2 without skipping any vertex
path_bhk00270.kgml: 76 -> 75
path_bhk00270.kgml: R04143 -> R04420
path_bhk00270.kgml: bhk:B4U37_07765 -> bhk:B4U37_07760
path_bhk00270.kgml: 2.7.1.100 -> 5.3.1.23
path_bhk00270.kgml:
path_bhk00270.kgml: Found a trail of span 2 without skipping any vertex
path_bhk00270.kgml: 217 -> 214
path_bhk00270.kgml: R00480 -> R02291
path_bhk00270.kgml: {bhk:B4U37_10230, bhk:B4U37_16305} -> bhk:B4U37_10225
path_bhk00270.kgml: 2.7.2.4 -> 1.2.1.11
path_bhk00270.kgml:
path_bhk00270.kgml: --- 11.91 seconds ---

path_bhk00280.kgml: Valine, leucine and isoleucine degradation
path_bhk00280.kgml: Initialization took 0.11 seconds
path_bhk00280.kgml:
path_bhk00280.kgml: Found a trail of span 4 containing skipped vertices
path_bhk00280.kgml: 82 -> [53 -> 90] -> 54 -> 53 -> 90
path_bhk00280.kgml: R07603 -> [R07604 -> R03174] -> R07618 -> R07604 -> R03174
path_bhk00280.kgml: {bhk:B4U37_14075, bhk:B4U37_14080} -> [{bhk:B4U37_14075, bhk:B4U37_14080} -> bhk:B4U37_14070] -> {bhk:B4U37_09080, bhk:B4U37_11705, bhk:B4U37_14085} -> {bhk:B4U37_14075, bhk:B4U37_14080} -> bhk:B4U37_14070
path_bhk00280.kgml: 1.2.4.4 -> [1.2.4.4 -> 2.3.1.168] -> 1.8.1.4 -> 1.2.4.4 -> 2.3.1.168
path_bhk00280.kgml:
path_bhk00280.kgml: Found a trail of span 4 containing skipped vertices
path_bhk00280.kgml: 91 -> 63 -> [108] -> 62 -> [63] -> 108
path_bhk00280.kgml: R07599 -> R07600 -> [R02662] -> R07618 -> [R07600] -> R02662
path_bhk00280.kgml: {bhk:B4U37_14075, bhk:B4U37_14080} -> {bhk:B4U37_14075, bhk:B4U37_14080} -> [bhk:B4U37_14070] -> {bhk:B4U37_09080, bhk:B4U37_11705, bhk:B4U37_14085} -> [{bhk:B4U37_14075, bhk:B4U37_14080}] -> bhk:B4U37_14070
path_bhk00280.kgml: 1.2.4.4 -> 1.2.4.4 -> [2.3.1.168] -> 1.8.1.4 -> [1.2.4.4] -> 2.3.1.168
path_bhk00280.kgml:
path_bhk00280.kgml: Found a trail of span 4 containing skipped vertices
path_bhk00280.kgml: 109 -> [69 -> 110] -> 68 -> [69] -> 110 -> [68] -> 69
path_bhk00280.kgml: R07601 -> [R07602 -> R04097] -> R07618 -> [R07602] -> R04097 -> [R07618] -> R07602
path_bhk00280.kgml: {bhk:B4U37_14075, bhk:B4U37_14080} -> [{bhk:B4U37_14075, bhk:B4U37_14080} -> bhk:B4U37_14070] -> {bhk:B4U37_09080, bhk:B4U37_11705, bhk:B4U37_14085} -> [{bhk:B4U37_14075, bhk:B4U37_14080}] -> bhk:B4U37_14070 -> [{bhk:B4U37_09080, bhk:B4U37_11705, bhk:B4U37_14085}] -> {bhk:B4U37_14075, bhk:B4U37_14080}
path_bhk00280.kgml: 1.2.4.4 -> [1.2.4.4 -> 2.3.1.168] -> 1.8.1.4 -> [1.2.4.4] -> 2.3.1.168 -> [1.8.1.4] -> 1.2.4.4
path_bhk00280.kgml:
path_bhk00280.kgml: Found a trail of span 2 without skipping any vertex
path_bhk00280.kgml: 76 -> 72
path_bhk00280.kgml: R00410 -> R00238
path_bhk00280.kgml: {bhk:B4U37_13420, bhk:B4U37_13425} -> {bhk:B4U37_13430, bhk:B4U37_20575}
path_bhk00280.kgml: 2.8.3.5 -> 2.3.1.9
path_bhk00280.kgml:
path_bhk00280.kgml: Found a trail of span 2 without skipping any vertex
path_bhk00280.kgml: 96 -> 95
path_bhk00280.kgml: R01859 -> R02765
path_bhk00280.kgml: bhk:B4U37_13890 -> bhk:B4U37_13895
path_bhk00280.kgml: 6.4.1.3 -> 5.1.99.1
path_bhk00280.kgml:
path_bhk00280.kgml: --- 48.66 seconds ---

path_bhk00281.kgml: Geraniol degradation
path_bhk00281.kgml: Initialization took 0.09 seconds
path_bhk00281.kgml: (not found)
path_bhk00281.kgml: --- 0.19 seconds ---

path_bhk00290.kgml: Valine, leucine and isoleucine biosynthesis
path_bhk00290.kgml: Initialization took 0.11 seconds
path_bhk00290.kgml:
path_bhk00290.kgml: Found a trail of span 7 containing skipped vertices
path_bhk00290.kgml: 79 -> 44 -> 46 -> [41] -> 38 -> [35] -> 37 -> 35 -> [37] -> 36
path_bhk00290.kgml: R00226 -> R05071 -> R04440 -> [R04441] -> R01213 -> [R03968] -> R04001 -> R03968 -> [R04001] -> R04426
path_bhk00290.kgml: {bhk:B4U37_08640, bhk:B4U37_08645} -> bhk:B4U37_08650 -> bhk:B4U37_08650 -> [bhk:B4U37_08635] -> bhk:B4U37_08655 -> [{bhk:B4U37_08665, bhk:B4U37_08670}] -> {bhk:B4U37_08665, bhk:B4U37_08670} -> {bhk:B4U37_08665, bhk:B4U37_08670} -> [{bhk:B4U37_08665, bhk:B4U37_08670}] -> bhk:B4U37_08660
path_bhk00290.kgml: 2.2.1.6 -> {1.1.1.86, 5.4.99.3} -> 1.1.1.86 -> [4.2.1.9] -> 2.3.3.13 -> [4.2.1.33] -> 4.2.1.33 -> 4.2.1.33 -> [4.2.1.33] -> 1.1.1.85
path_bhk00290.kgml:
path_bhk00290.kgml: Found a trail of span 4 containing skipped vertices
path_bhk00290.kgml: 23 -> 47 -> [42 -> 34] -> 45 -> 31
path_bhk00290.kgml: R00996 -> R08648 -> [R05069 -> R05068] -> R05070 -> R02199
path_bhk00290.kgml: bhk:B4U37_08625 -> {bhk:B4U37_08640, bhk:B4U37_08645} -> [bhk:B4U37_08650 -> bhk:B4U37_08650] -> bhk:B4U37_08635 -> bhk:B4U37_08630
path_bhk00290.kgml: 4.3.1.19 -> 2.2.1.6 -> [{1.1.1.86, 5.4.99.3} -> 1.1.1.86] -> 4.2.1.9 -> 2.6.1.42
path_bhk00290.kgml:
path_bhk00290.kgml: Found a trail of span 3 containing skipped vertices
path_bhk00290.kgml: 79 -> [44 -> 46] -> 41 -> 40
path_bhk00290.kgml: R00226 -> [R05071 -> R04440] -> R04441 -> R01214
path_bhk00290.kgml: {bhk:B4U37_08640, bhk:B4U37_08645} -> [bhk:B4U37_08650 -> bhk:B4U37_08650] -> bhk:B4U37_08635 -> bhk:B4U37_08630
path_bhk00290.kgml: 2.2.1.6 -> [{1.1.1.86, 5.4.99.3} -> 1.1.1.86] -> 4.2.1.9 -> {2.6.1.42, 2.6.1.6}
path_bhk00290.kgml:
path_bhk00290.kgml: Found a trail of span 3 without skipping any vertex
path_bhk00290.kgml: 78 -> 21 -> 22
path_bhk00290.kgml: R03896 -> R03898 -> R00994
path_bhk00290.kgml: {bhk:B4U37_08665, bhk:B4U37_08670} -> {bhk:B4U37_08665, bhk:B4U37_08670} -> bhk:B4U37_08660
path_bhk00290.kgml: 4.2.1.35 -> 4.2.1.35 -> 1.1.1.85
path_bhk00290.kgml:
path_bhk00290.kgml: Found a trail of span 2 containing skipped vertices
path_bhk00290.kgml: 78 -> [21] -> 22
path_bhk00290.kgml: R03896 -> [R03898] -> R00994
path_bhk00290.kgml: {bhk:B4U37_08665, bhk:B4U37_08670} -> [{bhk:B4U37_08665, bhk:B4U37_08670}] -> bhk:B4U37_08660
path_bhk00290.kgml: 4.2.1.35 -> [4.2.1.35] -> 1.1.1.85
path_bhk00290.kgml:
path_bhk00290.kgml: --- 4.99 seconds ---

path_bhk00300.kgml: Lysine biosynthesis
path_bhk00300.kgml: Initialization took 0.10 seconds
path_bhk00300.kgml:
path_bhk00300.kgml: Found a trail of span 3 without skipping any vertex
path_bhk00300.kgml: 50 -> 51 -> 53
path_bhk00300.kgml: R00480 -> R02291 -> R10147
path_bhk00300.kgml: {bhk:B4U37_10230, bhk:B4U37_16305} -> bhk:B4U37_10225 -> bhk:B4U37_10235
path_bhk00300.kgml: 2.7.2.4 -> 1.2.1.11 -> 4.3.3.7
path_bhk00300.kgml:
path_bhk00300.kgml: Found a trail of span 2 containing skipped vertices
path_bhk00300.kgml: 50 -> [51] -> 53
path_bhk00300.kgml: R00480 -> [R02291] -> R10147
path_bhk00300.kgml: {bhk:B4U37_10230, bhk:B4U37_16305} -> [bhk:B4U37_10225] -> bhk:B4U37_10235
path_bhk00300.kgml: 2.7.2.4 -> [1.2.1.11] -> 4.3.3.7
path_bhk00300.kgml:
path_bhk00300.kgml: Found a trail of span 2 containing skipped vertices
path_bhk00300.kgml: 56 -> [58] -> 60
path_bhk00300.kgml: R04364 -> [R04467] -> R02733
path_bhk00300.kgml: bhk:B4U37_08980 -> [bhk:B4U37_08210] -> bhk:B4U37_08985
path_bhk00300.kgml: 2.3.1.89 -> [?] -> 3.5.1.47
path_bhk00300.kgml:
path_bhk00300.kgml: --- 0.60 seconds ---

path_bhk00310.kgml: Lysine degradation
path_bhk00310.kgml: Initialization took 0.10 seconds
path_bhk00310.kgml:
path_bhk00310.kgml: Found a trail of span 2 without skipping any vertex
path_bhk00310.kgml: 55 -> 73
path_bhk00310.kgml: R01940 -> R02571
path_bhk00310.kgml: bhk:B4U37_04025 -> bhk:B4U37_04030
path_bhk00310.kgml: 1.2.4.2 -> 2.3.1.61
path_bhk00310.kgml:
path_bhk00310.kgml: --- 0.28 seconds ---

path_bhk00311.kgml: Penicillin and cephalosporin biosynthesis
path_bhk00311.kgml: Initialization took 0.10 seconds
path_bhk00311.kgml: (not found)
path_bhk00311.kgml: --- 0.19 seconds ---

path_bhk00330.kgml: Arginine and proline metabolism
path_bhk00330.kgml: Initialization took 0.11 seconds
path_bhk00330.kgml:
path_bhk00330.kgml: Found a trail of span 3 without skipping any vertex
path_bhk00330.kgml: 149 -> 79 -> 142
path_bhk00330.kgml: R01157 -> R01920 -> R02869
path_bhk00330.kgml: bhk:B4U37_20610 -> bhk:B4U37_20615 -> bhk:B4U37_20615
path_bhk00330.kgml: 3.5.3.11 -> 2.5.1.16 -> {2.5.1.16, 2.5.1.22}
path_bhk00330.kgml:
path_bhk00330.kgml: Found a trail of span 3 containing skipped vertices
path_bhk00330.kgml: 213 -> [221] -> 216 -> 217
path_bhk00330.kgml: {R01248, R01251} -> [{R00707, R00708}] -> R00239 -> R03313
path_bhk00330.kgml: {bhk:B4U37_05635, bhk:B4U37_10550, bhk:B4U37_13800} -> [bhk:B4U37_02395] -> bhk:B4U37_10555 -> bhk:B4U37_10560
path_bhk00330.kgml: {1.5.1.2, 1.5.1.2} -> [{1.2.1.88, 1.2.1.88}] -> 2.7.2.11 -> 1.2.1.41
path_bhk00330.kgml:
path_bhk00330.kgml: Found a trail of span 2 containing skipped vertices
path_bhk00330.kgml: 149 -> [79] -> 142
path_bhk00330.kgml: R01157 -> [R01920] -> R02869
path_bhk00330.kgml: bhk:B4U37_20610 -> [bhk:B4U37_20615] -> bhk:B4U37_20615
path_bhk00330.kgml: 3.5.3.11 -> [2.5.1.16] -> {2.5.1.16, 2.5.1.22}
path_bhk00330.kgml:
path_bhk00330.kgml: --- 0.70 seconds ---

path_bhk00332.kgml: Carbapenem biosynthesis
path_bhk00332.kgml: Initialization took 0.13 seconds
path_bhk00332.kgml:
path_bhk00332.kgml: Found a trail of span 2 without skipping any vertex
path_bhk00332.kgml: 5 -> 8
path_bhk00332.kgml: R00239 -> R03313
path_bhk00332.kgml: bhk:B4U37_10555 -> bhk:B4U37_10560
path_bhk00332.kgml: 2.7.2.11 -> 1.2.1.41
path_bhk00332.kgml:
path_bhk00332.kgml: --- 0.32 seconds ---

path_bhk00340.kgml: Histidine metabolism
path_bhk00340.kgml: Initialization took 0.10 seconds
path_bhk00340.kgml:
path_bhk00340.kgml: Found a trail of span 4 without skipping any vertex
path_bhk00340.kgml: 44 -> 43 -> 42 -> 40
path_bhk00340.kgml: R01168 -> R02914 -> R02288 -> R02285
path_bhk00340.kgml: bhk:B4U37_08150 -> bhk:B4U37_08155 -> bhk:B4U37_08160 -> bhk:B4U37_08165
path_bhk00340.kgml: 4.3.1.3 -> 4.2.1.49 -> 3.5.2.7 -> 3.5.3.8
path_bhk00340.kgml:
path_bhk00340.kgml: Found a trail of span 4 containing skipped vertices
path_bhk00340.kgml: 58 -> [67 -> 66] -> 65 -> 69 -> 63
path_bhk00340.kgml: R01071 -> [R04035 -> R04037] -> R04640 -> R04558 -> R03457
path_bhk00340.kgml: bhk:B4U37_18975 -> [bhk:B4U37_18945 -> bhk:B4U37_18945] -> bhk:B4U37_18955 -> {bhk:B4U37_18950, bhk:B4U37_18960} -> bhk:B4U37_18965
path_bhk00340.kgml: 2.4.2.17 -> [3.6.1.31 -> 3.5.4.19] -> 5.3.1.16 -> 4.3.2.10 -> 4.2.1.19
path_bhk00340.kgml:
path_bhk00340.kgml: --- 0.86 seconds ---

path_bhk00350.kgml: Tyrosine metabolism
path_bhk00350.kgml: Initialization took 0.10 seconds
path_bhk00350.kgml:
path_bhk00350.kgml: Found a trail of span 2 without skipping any vertex
path_bhk00350.kgml: 104 -> 68
path_bhk00350.kgml: R00734 -> R02521
path_bhk00350.kgml: {bhk:B4U37_11695, bhk:B4U37_12760} -> bhk:B4U37_11700
path_bhk00350.kgml: {2.6.1.1, 2.6.1.5, 2.6.1.57, 2.6.1.9} -> 1.13.11.27
path_bhk00350.kgml:
path_bhk00350.kgml: --- 0.29 seconds ---

path_bhk00360.kgml: Phenylalanine metabolism
path_bhk00360.kgml: Initialization took 0.10 seconds
path_bhk00360.kgml:
path_bhk00360.kgml: Found a trail of span 2 without skipping any vertex
path_bhk00360.kgml: 78 -> 73
path_bhk00360.kgml: R00694 -> R01372
path_bhk00360.kgml: {bhk:B4U37_11695, bhk:B4U37_12760} -> bhk:B4U37_11700
path_bhk00360.kgml: {2.6.1.1, 2.6.1.5, 2.6.1.57, 2.6.1.9} -> 1.13.11.27
path_bhk00360.kgml:
path_bhk00360.kgml: Found a trail of span 2 without skipping any vertex
path_bhk00360.kgml: 237 -> 239
path_bhk00360.kgml: R09839 -> R06942
path_bhk00360.kgml: bhk:B4U37_11780 -> bhk:B4U37_11785
path_bhk00360.kgml: 2.3.1.223 -> 4.2.1.17
path_bhk00360.kgml:
path_bhk00360.kgml: Found a trail of span 2 without skipping any vertex
path_bhk00360.kgml: 250 -> 55
path_bhk00360.kgml: R00228 -> R00750
path_bhk00360.kgml: bhk:B4U37_13940 -> bhk:B4U37_13935
path_bhk00360.kgml: 1.2.1.10 -> 4.1.3.39
path_bhk00360.kgml:
path_bhk00360.kgml: Found a trail of span 2 without skipping any vertex
path_bhk00360.kgml: 59 -> 225
path_bhk00360.kgml: R02539 -> R09838
path_bhk00360.kgml: bhk:B4U37_11815 -> {bhk:B4U37_11795, bhk:B4U37_11800, bhk:B4U37_11805, bhk:B4U37_11810}
path_bhk00360.kgml: 6.2.1.30 -> 1.14.13.149
path_bhk00360.kgml:
path_bhk00360.kgml: --- 0.63 seconds ---

path_bhk00361.kgml: Chlorocyclohexane and chlorobenzene degradation
path_bhk00361.kgml: Initialization took 0.10 seconds
path_bhk00361.kgml: (not found)
path_bhk00361.kgml: --- 0.18 seconds ---

path_bhk00362.kgml: Benzoate degradation
path_bhk00362.kgml: Initialization took 0.09 seconds
path_bhk00362.kgml:
path_bhk00362.kgml: Found a trail of span 6 without skipping any vertex
path_bhk00362.kgml: 191 -> 189 -> 192 -> 180 -> 179 -> 208
path_bhk00362.kgml: R02762 -> R03966 -> R02602 -> R02601 -> R00750 -> R00228
path_bhk00362.kgml: bhk:B4U37_13950 -> {bhk:B4U37_13925, bhk:B4U37_20630} -> bhk:B4U37_13930 -> bhk:B4U37_13945 -> bhk:B4U37_13935 -> bhk:B4U37_13940
path_bhk00362.kgml: 1.2.1.85 -> 5.3.2.6 -> 4.1.1.77 -> 4.2.1.80 -> 4.1.3.39 -> 1.2.1.10
path_bhk00362.kgml:
path_bhk00362.kgml: Found a trail of span 5 containing skipped vertices
path_bhk00362.kgml: 191 -> [189] -> 192 -> 180 -> 179 -> 208
path_bhk00362.kgml: R02762 -> [R03966] -> R02602 -> R02601 -> R00750 -> R00228
path_bhk00362.kgml: bhk:B4U37_13950 -> [{bhk:B4U37_13925, bhk:B4U37_20630}] -> bhk:B4U37_13930 -> bhk:B4U37_13945 -> bhk:B4U37_13935 -> bhk:B4U37_13940
path_bhk00362.kgml: 1.2.1.85 -> [5.3.2.6] -> 4.1.1.77 -> 4.2.1.80 -> 4.1.3.39 -> 1.2.1.10
path_bhk00362.kgml:
path_bhk00362.kgml: Found a trail of span 4 containing skipped vertices
path_bhk00362.kgml: 189 -> 192 -> [180] -> 179 -> 208
path_bhk00362.kgml: R03966 -> R02602 -> [R02601] -> R00750 -> R00228
path_bhk00362.kgml: {bhk:B4U37_13925, bhk:B4U37_20630} -> bhk:B4U37_13930 -> [bhk:B4U37_13945] -> bhk:B4U37_13935 -> bhk:B4U37_13940
path_bhk00362.kgml: 5.3.2.6 -> 4.1.1.77 -> [4.2.1.80] -> 4.1.3.39 -> 1.2.1.10
path_bhk00362.kgml:
path_bhk00362.kgml: Found a trail of span 4 containing skipped vertices
path_bhk00362.kgml: 191 -> [189 -> 192] -> 180 -> 179 -> 208
path_bhk00362.kgml: R02762 -> [R03966 -> R02602] -> R02601 -> R00750 -> R00228
path_bhk00362.kgml: bhk:B4U37_13950 -> [{bhk:B4U37_13925, bhk:B4U37_20630} -> bhk:B4U37_13930] -> bhk:B4U37_13945 -> bhk:B4U37_13935 -> bhk:B4U37_13940
path_bhk00362.kgml: 1.2.1.85 -> [5.3.2.6 -> 4.1.1.77] -> 4.2.1.80 -> 4.1.3.39 -> 1.2.1.10
path_bhk00362.kgml:
path_bhk00362.kgml: Found a trail of span 3 containing skipped vertices
path_bhk00362.kgml: 191 -> [189 -> 192] -> 180 -> [179] -> 208
path_bhk00362.kgml: R02762 -> [R03966 -> R02602] -> R02601 -> [R00750] -> R00228
path_bhk00362.kgml: bhk:B4U37_13950 -> [{bhk:B4U37_13925, bhk:B4U37_20630} -> bhk:B4U37_13930] -> bhk:B4U37_13945 -> [bhk:B4U37_13935] -> bhk:B4U37_13940
path_bhk00362.kgml: 1.2.1.85 -> [5.3.2.6 -> 4.1.1.77] -> 4.2.1.80 -> [4.1.3.39] -> 1.2.1.10
path_bhk00362.kgml:
path_bhk00362.kgml: Found a trail of span 2 without skipping any vertex
path_bhk00362.kgml: 124 -> 127
path_bhk00362.kgml: R01976 -> R00238
path_bhk00362.kgml: {bhk:B4U37_11770, bhk:B4U37_20570} -> {bhk:B4U37_13430, bhk:B4U37_20575}
path_bhk00362.kgml: 1.1.1.157 -> 2.3.1.9
path_bhk00362.kgml:
path_bhk00362.kgml: Found a trail of span 2 without skipping any vertex
path_bhk00362.kgml: 238 -> 90
path_bhk00362.kgml: R05305 -> R05586
path_bhk00362.kgml: bhk:B4U37_18590 -> {bhk:B4U37_08505, bhk:B4U37_18585}
path_bhk00362.kgml: {1.1.1.259, 1.1.1.35} -> 2.3.1.16
path_bhk00362.kgml:
path_bhk00362.kgml: --- 1.03 seconds ---

path_bhk00380.kgml: Tryptophan metabolism
path_bhk00380.kgml: Initialization took 0.10 seconds
path_bhk00380.kgml:
path_bhk00380.kgml: Found a trail of span 2 without skipping any vertex
path_bhk00380.kgml: 104 -> 107
path_bhk00380.kgml: R03936 -> R00988
path_bhk00380.kgml: bhk:B4U37_07600 -> {bhk:B4U37_07605, bhk:B4U37_20725}
path_bhk00380.kgml: 3.7.1.3 -> 3.5.1.9
path_bhk00380.kgml:
path_bhk00380.kgml: Found a trail of span 2 without skipping any vertex
path_bhk00380.kgml: 103 -> 102
path_bhk00380.kgml: R02665 -> R04323
path_bhk00380.kgml: bhk:B4U37_13965 -> bhk:B4U37_13960
path_bhk00380.kgml: 1.13.11.6 -> 4.1.1.45
path_bhk00380.kgml:
path_bhk00380.kgml: Found a trail of span 2 without skipping any vertex
path_bhk00380.kgml: 94 -> 106
path_bhk00380.kgml: R01959 -> R00987
path_bhk00380.kgml: {bhk:B4U37_07605, bhk:B4U37_20725} -> bhk:B4U37_07600
path_bhk00380.kgml: 3.5.1.9 -> 3.7.1.3
path_bhk00380.kgml:
path_bhk00380.kgml: --- 0.54 seconds ---

path_bhk00401.kgml: Novobiocin biosynthesis
path_bhk00401.kgml: Initialization took 0.10 seconds
path_bhk00401.kgml:
path_bhk00401.kgml: Found a trail of span 2 without skipping any vertex
path_bhk00401.kgml: 65 -> 63
path_bhk00401.kgml: R01728 -> R00734
path_bhk00401.kgml: bhk:B4U37_12755 -> {bhk:B4U37_11695, bhk:B4U37_12760}
path_bhk00401.kgml: 1.3.1.12 -> {2.6.1.1, 2.6.1.5, 2.6.1.57, 2.6.1.9}
path_bhk00401.kgml:
path_bhk00401.kgml: --- 0.29 seconds ---

path_bhk00410.kgml: beta-Alanine metabolism
path_bhk00410.kgml: Initialization took 0.11 seconds
path_bhk00410.kgml:
path_bhk00410.kgml: Found a trail of span 2 without skipping any vertex
path_bhk00410.kgml: 54 -> 50
path_bhk00410.kgml: R00489 -> R02473
path_bhk00410.kgml: bhk:B4U37_12640 -> bhk:B4U37_12645
path_bhk00410.kgml: {4.1.1.11, 4.1.1.15} -> 6.3.2.1
path_bhk00410.kgml:
path_bhk00410.kgml: --- 0.49 seconds ---

path_bhk00430.kgml: Taurine and hypotaurine metabolism
path_bhk00430.kgml: Initialization took 0.09 seconds
path_bhk00430.kgml: (not found)
path_bhk00430.kgml: --- 0.19 seconds ---

path_bhk00440.kgml: Phosphonate and phosphinate metabolism
path_bhk00440.kgml: Initialization took 0.10 seconds
path_bhk00440.kgml: (not found)
path_bhk00440.kgml: --- 0.17 seconds ---

path_bhk00450.kgml: Selenocompound metabolism
path_bhk00450.kgml: Initialization took 0.09 seconds
path_bhk00450.kgml:
path_bhk00450.kgml: Found a trail of span 2 without skipping any vertex
path_bhk00450.kgml: 59 -> 81
path_bhk00450.kgml: {R04944, R04946} -> R04941
path_bhk00450.kgml: bhk:B4U37_01245 -> {bhk:B4U37_01240, bhk:B4U37_02515, bhk:B4U37_18065}
path_bhk00450.kgml: {2.5.1.48, 2.5.1.48} -> 4.4.1.13
path_bhk00450.kgml:
path_bhk00450.kgml: --- 0.29 seconds ---

path_bhk00460.kgml: Cyanoamino acid metabolism
path_bhk00460.kgml: Initialization took 0.10 seconds
path_bhk00460.kgml: (not found)
path_bhk00460.kgml: --- 0.19 seconds ---

path_bhk00471.kgml: D-Glutamine and D-glutamate metabolism
path_bhk00471.kgml: Initialization took 0.09 seconds
path_bhk00471.kgml: (not found)
path_bhk00471.kgml: --- 0.19 seconds ---

path_bhk00472.kgml: D-Arginine and D-ornithine metabolism
path_bhk00472.kgml: Initialization took 0.09 seconds
path_bhk00472.kgml: (not found)
path_bhk00472.kgml: --- 0.19 seconds ---

path_bhk00473.kgml: D-Alanine metabolism
path_bhk00473.kgml: Initialization took 0.06 seconds
path_bhk00473.kgml: (not found)
path_bhk00473.kgml: --- 0.15 seconds ---

path_bhk00480.kgml: Glutathione metabolism
path_bhk00480.kgml: Initialization took 0.10 seconds
path_bhk00480.kgml: (not found)
path_bhk00480.kgml: --- 0.20 seconds ---

path_bhk00500.kgml: Starch and sucrose metabolism
path_bhk00500.kgml: Initialization took 0.10 seconds
path_bhk00500.kgml:
path_bhk00500.kgml: Found a trail of span 3 without skipping any vertex
path_bhk00500.kgml: 98 -> 87 -> 88
path_bhk00500.kgml: R00811 -> R03921 -> R00760
path_bhk00500.kgml: bhk:B4U37_20805 -> bhk:B4U37_20795 -> bhk:B4U37_20800
path_bhk00500.kgml: 2.7.1.211 -> 3.2.1.26 -> {2.7.1.1, 2.7.1.4}
path_bhk00500.kgml:
path_bhk00500.kgml: Found a trail of span 2 without skipping any vertex
path_bhk00500.kgml: 91 -> 88
path_bhk00500.kgml: R00801 -> R00760
path_bhk00500.kgml: bhk:B4U37_20795 -> bhk:B4U37_20800
path_bhk00500.kgml: {3.2.1.10, 3.2.1.20, 3.2.1.26, 3.2.1.48} -> {2.7.1.1, 2.7.1.4}
path_bhk00500.kgml:
path_bhk00500.kgml: Found a trail of span 2 containing skipped vertices
path_bhk00500.kgml: 98 -> [87] -> 88
path_bhk00500.kgml: R00811 -> [R03921] -> R00760
path_bhk00500.kgml: bhk:B4U37_20805 -> [bhk:B4U37_20795] -> bhk:B4U37_20800
path_bhk00500.kgml: 2.7.1.211 -> [3.2.1.26] -> {2.7.1.1, 2.7.1.4}
path_bhk00500.kgml:
path_bhk00500.kgml: Found a trail of span 2 without skipping any vertex
path_bhk00500.kgml: 233 -> 232
path_bhk00500.kgml: R11172 -> R00839
path_bhk00500.kgml: {bhk:B4U37_04260, bhk:B4U37_04265, bhk:B4U37_04270} -> bhk:B4U37_04255
path_bhk00500.kgml: 2.7.1.205 -> 3.2.1.86
path_bhk00500.kgml:
path_bhk00500.kgml: --- 17.43 seconds ---

path_bhk00520.kgml: Amino sugar and nucleotide sugar metabolism
path_bhk00520.kgml: Initialization took 0.11 seconds
path_bhk00520.kgml:
path_bhk00520.kgml: Found a trail of span 2 without skipping any vertex
path_bhk00520.kgml: 28 -> 24
path_bhk00520.kgml: R00768 -> R02060
path_bhk00520.kgml: bhk:B4U37_00980 -> bhk:B4U37_00975
path_bhk00520.kgml: 2.6.1.16 -> 5.4.2.10
path_bhk00520.kgml:
path_bhk00520.kgml: Found a trail of span 2 without skipping any vertex
path_bhk00520.kgml: 22 -> 20
path_bhk00520.kgml: R02059 -> R00765
path_bhk00520.kgml: bhk:B4U37_08755 -> bhk:B4U37_08750
path_bhk00520.kgml: 3.5.1.25 -> 3.5.99.6
path_bhk00520.kgml:
path_bhk00520.kgml: Found a trail of span 2 without skipping any vertex
path_bhk00520.kgml: 274 -> 188
path_bhk00520.kgml: R00289 -> R00286
path_bhk00520.kgml: bhk:B4U37_19340 -> bhk:B4U37_19335
path_bhk00520.kgml: {2.7.7.64, 2.7.7.9} -> 1.1.1.22
path_bhk00520.kgml:
path_bhk00520.kgml: --- 0.79 seconds ---

path_bhk00521.kgml: Streptomycin biosynthesis
path_bhk00521.kgml: Initialization took 0.11 seconds
path_bhk00521.kgml:
path_bhk00521.kgml: Found a trail of span 4 without skipping any vertex
path_bhk00521.kgml: 44 -> 43 -> 42 -> 24
path_bhk00521.kgml: R02328 -> R06513 -> R06514 -> R02777
path_bhk00521.kgml: bhk:B4U37_20060 -> bhk:B4U37_20045 -> bhk:B4U37_20055 -> bhk:B4U37_20050
path_bhk00521.kgml: 2.7.7.24 -> 4.2.1.46 -> 5.1.3.13 -> 1.1.1.133
path_bhk00521.kgml:
path_bhk00521.kgml: Found a trail of span 3 containing skipped vertices
path_bhk00521.kgml: 44 -> [43] -> 42 -> 24
path_bhk00521.kgml: R02328 -> [R06513] -> R06514 -> R02777
path_bhk00521.kgml: bhk:B4U37_20060 -> [bhk:B4U37_20045] -> bhk:B4U37_20055 -> bhk:B4U37_20050
path_bhk00521.kgml: 2.7.7.24 -> [4.2.1.46] -> 5.1.3.13 -> 1.1.1.133
path_bhk00521.kgml:
path_bhk00521.kgml: Found a trail of span 2 containing skipped vertices
path_bhk00521.kgml: 43 -> [42] -> 24
path_bhk00521.kgml: R06513 -> [R06514] -> R02777
path_bhk00521.kgml: bhk:B4U37_20045 -> [bhk:B4U37_20055] -> bhk:B4U37_20050
path_bhk00521.kgml: 4.2.1.46 -> [5.1.3.13] -> 1.1.1.133
path_bhk00521.kgml:
path_bhk00521.kgml: --- 0.54 seconds ---

path_bhk00523.kgml: Polyketide sugar unit biosynthesis
path_bhk00523.kgml: Initialization took 0.10 seconds
path_bhk00523.kgml:
path_bhk00523.kgml: Found a trail of span 4 without skipping any vertex
path_bhk00523.kgml: 27 -> 26 -> 63 -> 28
path_bhk00523.kgml: R02328 -> R06513 -> R06514 -> R02777
path_bhk00523.kgml: bhk:B4U37_20060 -> bhk:B4U37_20045 -> bhk:B4U37_20055 -> bhk:B4U37_20050
path_bhk00523.kgml: 2.7.7.24 -> 4.2.1.46 -> 5.1.3.13 -> 1.1.1.133
path_bhk00523.kgml:
path_bhk00523.kgml: Found a trail of span 3 containing skipped vertices
path_bhk00523.kgml: 27 -> [26] -> 63 -> 28
path_bhk00523.kgml: R02328 -> [R06513] -> R06514 -> R02777
path_bhk00523.kgml: bhk:B4U37_20060 -> [bhk:B4U37_20045] -> bhk:B4U37_20055 -> bhk:B4U37_20050
path_bhk00523.kgml: 2.7.7.24 -> [4.2.1.46] -> 5.1.3.13 -> 1.1.1.133
path_bhk00523.kgml:
path_bhk00523.kgml: Found a trail of span 2 containing skipped vertices
path_bhk00523.kgml: 26 -> [63] -> 28
path_bhk00523.kgml: R06513 -> [R06514] -> R02777
path_bhk00523.kgml: bhk:B4U37_20045 -> [bhk:B4U37_20055] -> bhk:B4U37_20050
path_bhk00523.kgml: 4.2.1.46 -> [5.1.3.13] -> 1.1.1.133
path_bhk00523.kgml:
path_bhk00523.kgml: --- 0.48 seconds ---

path_bhk00525.kgml: Acarbose and validamycin biosynthesis
path_bhk00525.kgml: Initialization took 0.09 seconds
path_bhk00525.kgml: (not found)
path_bhk00525.kgml: --- 0.19 seconds ---

path_bhk00550.kgml: Peptidoglycan biosynthesis
path_bhk00550.kgml: Initialization took 0.11 seconds
path_bhk00550.kgml:
path_bhk00550.kgml: Found a trail of span 3 containing skipped vertices
path_bhk00550.kgml: 32 -> 34 -> [23] -> 35
path_bhk00550.kgml: R02783 -> R02788 -> [R04617] -> R05630
path_bhk00550.kgml: bhk:B4U37_09480 -> {bhk:B4U37_07870, bhk:B4U37_09470} -> [bhk:B4U37_01395] -> bhk:B4U37_09475
path_bhk00550.kgml: 6.3.2.9 -> 6.3.2.13 -> [6.3.2.10] -> 2.7.8.13
path_bhk00550.kgml:
path_bhk00550.kgml: Found a trail of span 2 containing skipped vertices
path_bhk00550.kgml: 32 -> [34 -> 23] -> 35
path_bhk00550.kgml: R02783 -> [R02788 -> R04617] -> R05630
path_bhk00550.kgml: bhk:B4U37_09480 -> [{bhk:B4U37_07870, bhk:B4U37_09470} -> bhk:B4U37_01395] -> bhk:B4U37_09475
path_bhk00550.kgml: 6.3.2.9 -> [6.3.2.13 -> 6.3.2.10] -> 2.7.8.13
path_bhk00550.kgml:
path_bhk00550.kgml: --- 0.51 seconds ---

path_bhk00561.kgml: Glycerolipid metabolism
path_bhk00561.kgml: Initialization took 0.10 seconds
path_bhk00561.kgml: (not found)
path_bhk00561.kgml: --- 0.19 seconds ---

path_bhk00562.kgml: Inositol phosphate metabolism
path_bhk00562.kgml: Initialization took 0.10 seconds
path_bhk00562.kgml: (not found)
path_bhk00562.kgml: --- 0.19 seconds ---

path_bhk00564.kgml: Glycerophospholipid metabolism
path_bhk00564.kgml: Initialization took 0.10 seconds
path_bhk00564.kgml: (not found)
path_bhk00564.kgml: --- 0.19 seconds ---

path_bhk00590.kgml: Arachidonic acid metabolism
path_bhk00590.kgml: Initialization took 0.08 seconds
path_bhk00590.kgml: (not found)
path_bhk00590.kgml: --- 0.17 seconds ---

path_bhk00592.kgml: alpha-Linolenic acid metabolism
path_bhk00592.kgml: Initialization took 0.09 seconds
path_bhk00592.kgml: (not found)
path_bhk00592.kgml: --- 0.16 seconds ---

path_bhk00620.kgml: Pyruvate metabolism
path_bhk00620.kgml: Initialization took 0.08 seconds
path_bhk00620.kgml:
path_bhk00620.kgml: Found a trail of span 4 containing skipped vertices
path_bhk00620.kgml: 123 -> 55 -> [124] -> 125 -> 124
path_bhk00620.kgml: R00014 -> R03270 -> [R02569] -> R07618 -> R02569
path_bhk00620.kgml: {bhk:B4U37_09065, bhk:B4U37_09070, bhk:B4U37_11715, bhk:B4U37_11720} -> {bhk:B4U37_09065, bhk:B4U37_09070, bhk:B4U37_11715, bhk:B4U37_11720} -> [{bhk:B4U37_09075, bhk:B4U37_11710}] -> {bhk:B4U37_09080, bhk:B4U37_11705, bhk:B4U37_14085} -> {bhk:B4U37_09075, bhk:B4U37_11710}
path_bhk00620.kgml: {1.2.4.1, 2.2.1.6, 4.1.1.1} -> 1.2.4.1 -> [2.3.1.12] -> 1.8.1.4 -> 2.3.1.12
path_bhk00620.kgml:
path_bhk00620.kgml: --- 19.16 seconds ---

path_bhk00621.kgml: Dioxin degradation
path_bhk00621.kgml: Initialization took 0.10 seconds
path_bhk00621.kgml:
path_bhk00621.kgml: Found a trail of span 5 without skipping any vertex
path_bhk00621.kgml: 100 -> 115 -> 97 -> 13 -> 108
path_bhk00621.kgml: R03966 -> R02602 -> R02601 -> R00750 -> R00228
path_bhk00621.kgml: {bhk:B4U37_13925, bhk:B4U37_20630} -> bhk:B4U37_13930 -> bhk:B4U37_13945 -> bhk:B4U37_13935 -> bhk:B4U37_13940
path_bhk00621.kgml: 5.3.2.6 -> 4.1.1.77 -> 4.2.1.80 -> 4.1.3.39 -> 1.2.1.10
path_bhk00621.kgml:
path_bhk00621.kgml: Found a trail of span 4 containing skipped vertices
path_bhk00621.kgml: 100 -> 115 -> [97] -> 13 -> 108
path_bhk00621.kgml: R03966 -> R02602 -> [R02601] -> R00750 -> R00228
path_bhk00621.kgml: {bhk:B4U37_13925, bhk:B4U37_20630} -> bhk:B4U37_13930 -> [bhk:B4U37_13945] -> bhk:B4U37_13935 -> bhk:B4U37_13940
path_bhk00621.kgml: 5.3.2.6 -> 4.1.1.77 -> [4.2.1.80] -> 4.1.3.39 -> 1.2.1.10
path_bhk00621.kgml:
path_bhk00621.kgml: Found a trail of span 2 containing skipped vertices
path_bhk00621.kgml: 97 -> [13] -> 108
path_bhk00621.kgml: R02601 -> [R00750] -> R00228
path_bhk00621.kgml: bhk:B4U37_13945 -> [bhk:B4U37_13935] -> bhk:B4U37_13940
path_bhk00621.kgml: 4.2.1.80 -> [4.1.3.39] -> 1.2.1.10
path_bhk00621.kgml:
path_bhk00621.kgml: --- 0.54 seconds ---

path_bhk00622.kgml: Xylene degradation
path_bhk00622.kgml: Initialization took 0.09 seconds
path_bhk00622.kgml:
path_bhk00622.kgml: Found a trail of span 3 without skipping any vertex
path_bhk00622.kgml: 93 -> 96 -> 117
path_bhk00622.kgml: R02601 -> R00750 -> R00228
path_bhk00622.kgml: bhk:B4U37_13945 -> bhk:B4U37_13935 -> bhk:B4U37_13940
path_bhk00622.kgml: 4.2.1.80 -> 4.1.3.39 -> 1.2.1.10
path_bhk00622.kgml:
path_bhk00622.kgml: Found a trail of span 2 containing skipped vertices
path_bhk00622.kgml: 93 -> [96] -> 117
path_bhk00622.kgml: R02601 -> [R00750] -> R00228
path_bhk00622.kgml: bhk:B4U37_13945 -> [bhk:B4U37_13935] -> bhk:B4U37_13940
path_bhk00622.kgml: 4.2.1.80 -> [4.1.3.39] -> 1.2.1.10
path_bhk00622.kgml:
path_bhk00622.kgml: Found a trail of span 2 without skipping any vertex
path_bhk00622.kgml: 112 -> 114
path_bhk00622.kgml: R05389 -> R05374
path_bhk00622.kgml: {bhk:B4U37_13925, bhk:B4U37_20630} -> bhk:B4U37_13930
path_bhk00622.kgml: 5.3.2.6 -> 4.1.1.77
path_bhk00622.kgml:
path_bhk00622.kgml: --- 0.50 seconds ---

path_bhk00625.kgml: Chloroalkane and chloroalkene degradation
path_bhk00625.kgml: Initialization took 0.12 seconds
path_bhk00625.kgml: (not found)
path_bhk00625.kgml: --- 0.22 seconds ---

path_bhk00626.kgml: Naphthalene degradation
path_bhk00626.kgml: Initialization took 0.10 seconds
path_bhk00626.kgml: (not found)
path_bhk00626.kgml: --- 0.19 seconds ---

path_bhk00627.kgml: Aminobenzoate degradation
path_bhk00627.kgml: Initialization took 0.10 seconds
path_bhk00627.kgml: (not found)
path_bhk00627.kgml: --- 0.17 seconds ---

path_bhk00630.kgml: Glyoxylate and dicarboxylate metabolism
path_bhk00630.kgml: Initialization took 0.10 seconds
path_bhk00630.kgml:
path_bhk00630.kgml: Found a trail of span 2 without skipping any vertex
path_bhk00630.kgml: 204 -> 203
path_bhk00630.kgml: R01859 -> R02765
path_bhk00630.kgml: bhk:B4U37_13890 -> bhk:B4U37_13895
path_bhk00630.kgml: 6.4.1.3 -> 5.1.99.1
path_bhk00630.kgml:
path_bhk00630.kgml: Found a trail of span 2 without skipping any vertex
path_bhk00630.kgml: 83 -> 116
path_bhk00630.kgml: R00479 -> R00472
path_bhk00630.kgml: bhk:B4U37_06570 -> bhk:B4U37_06565
path_bhk00630.kgml: 4.1.3.1 -> 2.3.3.9
path_bhk00630.kgml:
path_bhk00630.kgml: --- 0.46 seconds ---

path_bhk00640.kgml: Propanoate metabolism
path_bhk00640.kgml: Initialization took 0.10 seconds
path_bhk00640.kgml:
path_bhk00640.kgml: Found a trail of span 4 containing skipped vertices
path_bhk00640.kgml: 186 -> 188 -> [185 -> 186] -> 187 -> [186 -> 188] -> 185
path_bhk00640.kgml: R10997 -> R10998 -> [R07618 -> R10997] -> R10996 -> [R10997 -> R10998] -> R07618
path_bhk00640.kgml: {bhk:B4U37_14075, bhk:B4U37_14080} -> bhk:B4U37_14070 -> [{bhk:B4U37_09080, bhk:B4U37_11705, bhk:B4U37_14085} -> {bhk:B4U37_14075, bhk:B4U37_14080}] -> {bhk:B4U37_14075, bhk:B4U37_14080} -> [{bhk:B4U37_14075, bhk:B4U37_14080} -> bhk:B4U37_14070] -> {bhk:B4U37_09080, bhk:B4U37_11705, bhk:B4U37_14085}
path_bhk00640.kgml: 1.2.4.4 -> 2.3.1.168 -> [1.8.1.4 -> 1.2.4.4] -> 1.2.4.4 -> [1.2.4.4 -> 2.3.1.168] -> 1.8.1.4
path_bhk00640.kgml:
path_bhk00640.kgml: Found a trail of span 2 without skipping any vertex
path_bhk00640.kgml: 59 -> 58
path_bhk00640.kgml: R01859 -> R02765
path_bhk00640.kgml: bhk:B4U37_13890 -> bhk:B4U37_13895
path_bhk00640.kgml: 6.4.1.3 -> 5.1.99.1
path_bhk00640.kgml:
path_bhk00640.kgml: --- 15.96 seconds ---

path_bhk00643.kgml: Styrene degradation
path_bhk00643.kgml: Initialization took 0.09 seconds
path_bhk00643.kgml: (not found)
path_bhk00643.kgml: --- 0.19 seconds ---

path_bhk00650.kgml: Butanoate metabolism
path_bhk00650.kgml: Initialization took 0.10 seconds
path_bhk00650.kgml:
path_bhk00650.kgml: --- 0.49 seconds ---

path_bhk00660.kgml: C5-Branched dibasic acid metabolism
path_bhk00660.kgml: Initialization took 0.10 seconds
path_bhk00660.kgml:
path_bhk00660.kgml: Found a trail of span 3 without skipping any vertex
path_bhk00660.kgml: 31 -> 96 -> 97
path_bhk00660.kgml: R03896 -> R03898 -> R00994
path_bhk00660.kgml: {bhk:B4U37_08665, bhk:B4U37_08670} -> {bhk:B4U37_08665, bhk:B4U37_08670} -> bhk:B4U37_08660
path_bhk00660.kgml: 4.2.1.35 -> 4.2.1.35 -> 1.1.1.85
path_bhk00660.kgml:
path_bhk00660.kgml: --- 0.34 seconds ---

path_bhk00670.kgml: One carbon pool by folate
path_bhk00670.kgml: Initialization took 0.10 seconds
path_bhk00670.kgml:
path_bhk00670.kgml: Found a trail of span 4 containing skipped vertices
path_bhk00670.kgml: 68 -> [61] -> 52 -> 23 -> 24
path_bhk00670.kgml: {R00937, R00940} -> [R00945] -> R02101 -> {R00936, R00939} -> {R02235, R02236}
path_bhk00670.kgml: bhk:B4U37_12225 -> [bhk:B4U37_20415] -> bhk:B4U37_12230 -> bhk:B4U37_12225 -> bhk:B4U37_12225
path_bhk00670.kgml: {1.5.1.3, 1.5.1.3} -> [2.1.2.1] -> 2.1.1.45 -> {1.5.1.3, 1.5.1.3} -> {1.5.1.3, 1.5.1.3}
path_bhk00670.kgml:
path_bhk00670.kgml: Found a trail of span 3 containing skipped vertices
path_bhk00670.kgml: 50 -> 51 -> [28] -> 20
path_bhk00670.kgml: R04325 -> R04560 -> [R01655] -> R04326
path_bhk00670.kgml: bhk:B4U37_02335 -> bhk:B4U37_02340 -> [bhk:B4U37_14170] -> bhk:B4U37_02335
path_bhk00670.kgml: 2.1.2.2 -> 2.1.2.3 -> [3.5.4.9] -> 2.1.2.2
path_bhk00670.kgml:
path_bhk00670.kgml: Found a trail of span 2 containing skipped vertices
path_bhk00670.kgml: 54 -> [61] -> 26
path_bhk00670.kgml: R00946 -> [R00945] -> {R01224, R07168}
path_bhk00670.kgml: bhk:B4U37_01230 -> [bhk:B4U37_20415] -> bhk:B4U37_01235
path_bhk00670.kgml: 2.1.1.13 -> [2.1.2.1] -> {1.5.1.20, 1.5.1.20}
path_bhk00670.kgml:
path_bhk00670.kgml: --- 18.61 seconds ---

path_bhk00680.kgml: Methane metabolism
path_bhk00680.kgml: Initialization took 0.10 seconds
path_bhk00680.kgml:
path_bhk00680.kgml: Found a trail of span 2 without skipping any vertex
path_bhk00680.kgml: 187 -> 183
path_bhk00680.kgml: R05338 -> R05339
path_bhk00680.kgml: bhk:B4U37_02010 -> bhk:B4U37_02005
path_bhk00680.kgml: 4.1.2.43 -> 5.3.1.27
path_bhk00680.kgml:
path_bhk00680.kgml: Found a trail of span 2 without skipping any vertex
path_bhk00680.kgml: 142 -> 293
path_bhk00680.kgml: R00658 -> R01518
path_bhk00680.kgml: bhk:B4U37_18860 -> {bhk:B4U37_10775, bhk:B4U37_18865}
path_bhk00680.kgml: 4.2.1.11 -> {5.4.2.11, 5.4.2.12}
path_bhk00680.kgml:
path_bhk00680.kgml: --- 0.33 seconds ---

path_bhk00730.kgml: Thiamine metabolism
path_bhk00730.kgml: Initialization took 0.10 seconds
path_bhk00730.kgml:
path_bhk00730.kgml: Found a trail of span 4 containing skipped vertices
path_bhk00730.kgml: 75 -> 93 -> [103 -> 68] -> 76 -> [75] -> 97
path_bhk00730.kgml: R04509 -> R03223 -> [R02135 -> R02133] -> R03471 -> [R04509] -> R10712
path_bhk00730.kgml: bhk:B4U37_06170 -> bhk:B4U37_06175 -> [bhk:B4U37_11065 -> bhk:B4U37_06125] -> bhk:B4U37_06170 -> [bhk:B4U37_06170] -> bhk:B4U37_06175
path_bhk00730.kgml: 2.7.4.7 -> 2.5.1.3 -> [{3.1.3.1, 3.1.3.100, 3.1.3.2} -> 3.5.99.2] -> 2.7.1.49 -> [2.7.4.7] -> 2.5.1.3
path_bhk00730.kgml:
path_bhk00730.kgml: Found a trail of span 2 containing skipped vertices
path_bhk00730.kgml: 70 -> [69] -> 89
path_bhk00730.kgml: R07463 -> [R10247] -> R09977
path_bhk00730.kgml: bhk:B4U37_06150 -> [bhk:B4U37_06160] -> bhk:B4U37_06145
path_bhk00730.kgml: 1.4.3.19 -> [2.8.1.10] -> 5.3.99.10
path_bhk00730.kgml:
path_bhk00730.kgml: Found a trail of span 2 without skipping any vertex
path_bhk00730.kgml: 72 -> 71
path_bhk00730.kgml: R07460 -> R07461
path_bhk00730.kgml: {bhk:B4U37_15725, bhk:B4U37_15910, bhk:B4U37_16905} -> bhk:B4U37_16900
path_bhk00730.kgml: 2.8.1.7 -> {2.8.1.11, 2.8.1.4}
path_bhk00730.kgml:
path_bhk00730.kgml: --- 0.88 seconds ---

path_bhk00740.kgml: Riboflavin metabolism
path_bhk00740.kgml: Initialization took 0.10 seconds
path_bhk00740.kgml:
path_bhk00740.kgml: Found a trail of span 5 containing skipped vertices
path_bhk00740.kgml: 38 -> 39 -> 40 -> [43 -> 41] -> 42 -> 41
path_bhk00740.kgml: R00425 -> R03459 -> R03458 -> [R07280 -> R04457] -> R00066 -> R04457
path_bhk00740.kgml: bhk:B4U37_13150 -> bhk:B4U37_13160 -> bhk:B4U37_13160 -> [bhk:B4U37_06930 -> bhk:B4U37_13145] -> bhk:B4U37_13155 -> bhk:B4U37_13145
path_bhk00740.kgml: 3.5.4.25 -> 3.5.4.26 -> 1.1.1.193 -> [3.1.3.104 -> 2.5.1.78] -> 2.5.1.9 -> 2.5.1.78
path_bhk00740.kgml:
path_bhk00740.kgml: Found a trail of span 4 containing skipped vertices
path_bhk00740.kgml: 38 -> [39] -> 40 -> [43 -> 41] -> 42 -> 41
path_bhk00740.kgml: R00425 -> [R03459] -> R03458 -> [R07280 -> R04457] -> R00066 -> R04457
path_bhk00740.kgml: bhk:B4U37_13150 -> [bhk:B4U37_13160] -> bhk:B4U37_13160 -> [bhk:B4U37_06930 -> bhk:B4U37_13145] -> bhk:B4U37_13155 -> bhk:B4U37_13145
path_bhk00740.kgml: 3.5.4.25 -> [3.5.4.26] -> 1.1.1.193 -> [3.1.3.104 -> 2.5.1.78] -> 2.5.1.9 -> 2.5.1.78
path_bhk00740.kgml:
path_bhk00740.kgml: Found a trail of span 4 containing skipped vertices
path_bhk00740.kgml: 38 -> 39 -> [40 -> 43] -> 41 -> 42
path_bhk00740.kgml: R00425 -> R03459 -> [R03458 -> R07280] -> R04457 -> R00066
path_bhk00740.kgml: bhk:B4U37_13150 -> bhk:B4U37_13160 -> [bhk:B4U37_13160 -> bhk:B4U37_06930] -> bhk:B4U37_13145 -> bhk:B4U37_13155
path_bhk00740.kgml: 3.5.4.25 -> 3.5.4.26 -> [1.1.1.193 -> 3.1.3.104] -> 2.5.1.78 -> 2.5.1.9
path_bhk00740.kgml:
path_bhk00740.kgml: Found a trail of span 3 containing skipped vertices
path_bhk00740.kgml: 32 -> [41] -> 42 -> 41
path_bhk00740.kgml: R07281 -> [R04457] -> R00066 -> R04457
path_bhk00740.kgml: bhk:B4U37_13150 -> [bhk:B4U37_13145] -> bhk:B4U37_13155 -> bhk:B4U37_13145
path_bhk00740.kgml: 4.1.99.12 -> [2.5.1.78] -> 2.5.1.9 -> 2.5.1.78
path_bhk00740.kgml:
path_bhk00740.kgml: --- 0.81 seconds ---

path_bhk00750.kgml: Vitamin B6 metabolism
path_bhk00750.kgml: Initialization took 0.09 seconds
path_bhk00750.kgml: (not found)
path_bhk00750.kgml: --- 0.20 seconds ---

path_bhk00760.kgml: Nicotinate and nicotinamide metabolism
path_bhk00760.kgml: Initialization took 0.10 seconds
path_bhk00760.kgml:
path_bhk00760.kgml: Found a trail of span 3 without skipping any vertex
path_bhk00760.kgml: 71 -> 72 -> 73
path_bhk00760.kgml: R00481 -> R04292 -> R03348
path_bhk00760.kgml: bhk:B4U37_15905 -> bhk:B4U37_15895 -> bhk:B4U37_15900
path_bhk00760.kgml: 1.4.3.16 -> 2.5.1.72 -> 2.4.2.19
path_bhk00760.kgml:
path_bhk00760.kgml: Found a trail of span 2 containing skipped vertices
path_bhk00760.kgml: 71 -> [72] -> 73
path_bhk00760.kgml: R00481 -> [R04292] -> R03348
path_bhk00760.kgml: bhk:B4U37_15905 -> [bhk:B4U37_15895] -> bhk:B4U37_15900
path_bhk00760.kgml: 1.4.3.16 -> [2.5.1.72] -> 2.4.2.19
path_bhk00760.kgml:
path_bhk00760.kgml: --- 0.49 seconds ---

path_bhk00770.kgml: Pantothenate and CoA biosynthesis
path_bhk00770.kgml: Initialization took 0.09 seconds
path_bhk00770.kgml:
path_bhk00770.kgml: Found a trail of span 3 containing skipped vertices
path_bhk00770.kgml: 82 -> [81] -> 80 -> 85
path_bhk00770.kgml: R00006 -> [R03051] -> R01209 -> R01214
path_bhk00770.kgml: {bhk:B4U37_08640, bhk:B4U37_08645} -> [bhk:B4U37_08650] -> bhk:B4U37_08635 -> bhk:B4U37_08630
path_bhk00770.kgml: 2.2.1.6 -> [1.1.1.86] -> 4.2.1.9 -> {2.6.1.42, 2.6.1.6}
path_bhk00770.kgml:
path_bhk00770.kgml: Found a trail of span 2 without skipping any vertex
path_bhk00770.kgml: 93 -> 76
path_bhk00770.kgml: R00489 -> R02473
path_bhk00770.kgml: bhk:B4U37_12640 -> bhk:B4U37_12645
path_bhk00770.kgml: {4.1.1.11, 4.1.1.15} -> 6.3.2.1
path_bhk00770.kgml:
path_bhk00770.kgml: Found a trail of span 2 containing skipped vertices
path_bhk00770.kgml: 75 -> [73] -> 72
path_bhk00770.kgml: R00977 -> [R02269] -> R00905
path_bhk00770.kgml: {bhk:B4U37_15670, bhk:B4U37_15675} -> [bhk:B4U37_15665] -> bhk:B4U37_15680
path_bhk00770.kgml: 1.3.1.1 -> [3.5.2.2] -> 3.5.1.6
path_bhk00770.kgml:
path_bhk00770.kgml: Found a trail of span 2 containing skipped vertices
path_bhk00770.kgml: 78 -> [77] -> 76
path_bhk00770.kgml: R01226 -> [R02472] -> R02473
path_bhk00770.kgml: bhk:B4U37_12650 -> [bhk:B4U37_09425] -> bhk:B4U37_12645
path_bhk00770.kgml: 2.1.2.11 -> [1.1.1.169] -> 6.3.2.1
path_bhk00770.kgml:
path_bhk00770.kgml: --- 0.89 seconds ---

path_bhk00780.kgml: Biotin metabolism
path_bhk00780.kgml: Initialization took 0.10 seconds
path_bhk00780.kgml: (not found)
path_bhk00780.kgml: --- 0.19 seconds ---

path_bhk00785.kgml: Lipoic acid metabolism
path_bhk00785.kgml: Initialization took 0.09 seconds
path_bhk00785.kgml: (not found)
path_bhk00785.kgml: --- 0.19 seconds ---

path_bhk00790.kgml: Folate biosynthesis
path_bhk00790.kgml: Initialization took 0.10 seconds
path_bhk00790.kgml:
path_bhk00790.kgml: Found a trail of span 4 without skipping any vertex
path_bhk00790.kgml: 96 -> 102 -> 103 -> 104
path_bhk00790.kgml: R09959 -> R10002 -> R09978 -> R07605
path_bhk00790.kgml: bhk:B4U37_07945 -> bhk:B4U37_07950 -> bhk:B4U37_07940 -> bhk:B4U37_07955
path_bhk00790.kgml: 4.1.2.50 -> 4.3.99.3 -> 6.3.4.20 -> 1.7.1.13
path_bhk00790.kgml:
path_bhk00790.kgml: Found a trail of span 4 without skipping any vertex
path_bhk00790.kgml: 171 -> 75 -> 74 -> 72
path_bhk00790.kgml: R11073 -> R03504 -> R03503 -> R03067
path_bhk00790.kgml: bhk:B4U37_00450 -> bhk:B4U37_00450 -> bhk:B4U37_00455 -> bhk:B4U37_00445
path_bhk00790.kgml: 5.1.99.8 -> 4.1.2.25 -> 2.7.6.3 -> 2.5.1.15
path_bhk00790.kgml:
path_bhk00790.kgml: Found a trail of span 3 containing skipped vertices
path_bhk00790.kgml: 96 -> 102 -> [103] -> 104
path_bhk00790.kgml: R09959 -> R10002 -> [R09978] -> R07605
path_bhk00790.kgml: bhk:B4U37_07945 -> bhk:B4U37_07950 -> [bhk:B4U37_07940] -> bhk:B4U37_07955
path_bhk00790.kgml: 4.1.2.50 -> 4.3.99.3 -> [6.3.4.20] -> 1.7.1.13
path_bhk00790.kgml:
path_bhk00790.kgml: Found a trail of span 3 containing skipped vertices
path_bhk00790.kgml: 171 -> 75 -> [74] -> 72
path_bhk00790.kgml: R11073 -> R03504 -> [R03503] -> R03067
path_bhk00790.kgml: bhk:B4U37_00450 -> bhk:B4U37_00450 -> [bhk:B4U37_00455] -> bhk:B4U37_00445
path_bhk00790.kgml: 5.1.99.8 -> 4.1.2.25 -> [2.7.6.3] -> 2.5.1.15
path_bhk00790.kgml:
path_bhk00790.kgml: Found a trail of span 3 without skipping any vertex
path_bhk00790.kgml: 171 -> 75 -> 73
path_bhk00790.kgml: R11073 -> R03504 -> R03066
path_bhk00790.kgml: bhk:B4U37_00450 -> bhk:B4U37_00450 -> bhk:B4U37_00445
path_bhk00790.kgml: 5.1.99.8 -> 4.1.2.25 -> 2.5.1.15
path_bhk00790.kgml:
path_bhk00790.kgml: Found a trail of span 3 containing skipped vertices
path_bhk00790.kgml: 171 -> [75] -> 74 -> 72
path_bhk00790.kgml: R11073 -> [R03504] -> R03503 -> R03067
path_bhk00790.kgml: bhk:B4U37_00450 -> [bhk:B4U37_00450] -> bhk:B4U37_00455 -> bhk:B4U37_00445
path_bhk00790.kgml: 5.1.99.8 -> [4.1.2.25] -> 2.7.6.3 -> 2.5.1.15
path_bhk00790.kgml:
path_bhk00790.kgml: Found a trail of span 3 without skipping any vertex
path_bhk00790.kgml: 65 -> 66 -> 72
path_bhk00790.kgml: R01716 -> R05553 -> R03067
path_bhk00790.kgml: {bhk:B4U37_00430, bhk:B4U37_00435} -> bhk:B4U37_00440 -> bhk:B4U37_00445
path_bhk00790.kgml: 2.6.1.85 -> 4.1.3.38 -> 2.5.1.15
path_bhk00790.kgml:
path_bhk00790.kgml: Found a trail of span 3 without skipping any vertex
path_bhk00790.kgml: 65 -> 66 -> 73
path_bhk00790.kgml: R01716 -> R05553 -> R03066
path_bhk00790.kgml: {bhk:B4U37_00430, bhk:B4U37_00435} -> bhk:B4U37_00440 -> bhk:B4U37_00445
path_bhk00790.kgml: 2.6.1.85 -> 4.1.3.38 -> 2.5.1.15
path_bhk00790.kgml:
path_bhk00790.kgml: Found a trail of span 2 containing skipped vertices
path_bhk00790.kgml: 96 -> [102] -> 103
path_bhk00790.kgml: R09959 -> [R10002] -> R09978
path_bhk00790.kgml: bhk:B4U37_07945 -> [bhk:B4U37_07950] -> bhk:B4U37_07940
path_bhk00790.kgml: 4.1.2.50 -> [4.3.99.3] -> 6.3.4.20
path_bhk00790.kgml:
path_bhk00790.kgml: Found a trail of span 2 containing skipped vertices
path_bhk00790.kgml: 171 -> [75 -> 74] -> 72
path_bhk00790.kgml: R11073 -> [R03504 -> R03503] -> R03067
path_bhk00790.kgml: bhk:B4U37_00450 -> [bhk:B4U37_00450 -> bhk:B4U37_00455] -> bhk:B4U37_00445
path_bhk00790.kgml: 5.1.99.8 -> [4.1.2.25 -> 2.7.6.3] -> 2.5.1.15
path_bhk00790.kgml:
path_bhk00790.kgml: Found a trail of span 2 containing skipped vertices
path_bhk00790.kgml: 171 -> [75] -> 73
path_bhk00790.kgml: R11073 -> [R03504] -> R03066
path_bhk00790.kgml: bhk:B4U37_00450 -> [bhk:B4U37_00450] -> bhk:B4U37_00445
path_bhk00790.kgml: 5.1.99.8 -> [4.1.2.25] -> 2.5.1.15
path_bhk00790.kgml:
path_bhk00790.kgml: --- 2.10 seconds ---

path_bhk00860.kgml: Porphyrin and chlorophyll metabolism
path_bhk00860.kgml: Initialization took 0.10 seconds
path_bhk00860.kgml:
path_bhk00860.kgml: Found a trail of span 4 without skipping any vertex
path_bhk00860.kgml: 276 -> 274 -> 273 -> 270
path_bhk00860.kgml: R02272 -> R00036 -> R00084 -> R03165
path_bhk00860.kgml: {bhk:B4U37_05260, bhk:B4U37_16150} -> bhk:B4U37_16155 -> bhk:B4U37_16165 -> bhk:B4U37_16160
path_bhk00860.kgml: 5.4.3.8 -> 4.2.1.24 -> 2.5.1.61 -> 4.2.1.75
path_bhk00860.kgml:
path_bhk00860.kgml: Found a trail of span 4 without skipping any vertex
path_bhk00860.kgml: 309 -> 316 -> 308 -> 310
path_bhk00860.kgml: R06530 -> R06529 -> R05222 -> R05223
path_bhk00860.kgml: bhk:B4U37_11535 -> bhk:B4U37_11540 -> bhk:B4U37_11530 -> bhk:B4U37_11525
path_bhk00860.kgml: 4.1.1.81 -> 6.3.1.10 -> 2.7.7.62 -> 2.7.8.26
path_bhk00860.kgml:
path_bhk00860.kgml: Found a trail of span 3 without skipping any vertex
path_bhk00860.kgml: 305 -> 308 -> 310
path_bhk00860.kgml: {R05221, R06558} -> R05222 -> R05223
path_bhk00860.kgml: bhk:B4U37_11530 -> bhk:B4U37_11530 -> bhk:B4U37_11525
path_bhk00860.kgml: {2.7.1.156, 2.7.1.156} -> 2.7.7.62 -> 2.7.8.26
path_bhk00860.kgml:
path_bhk00860.kgml: Found a trail of span 3 containing skipped vertices
path_bhk00860.kgml: 309 -> [316] -> 308 -> 310
path_bhk00860.kgml: R06530 -> [R06529] -> R05222 -> R05223
path_bhk00860.kgml: bhk:B4U37_11535 -> [bhk:B4U37_11540] -> bhk:B4U37_11530 -> bhk:B4U37_11525
path_bhk00860.kgml: 4.1.1.81 -> [6.3.1.10] -> 2.7.7.62 -> 2.7.8.26
path_bhk00860.kgml:
path_bhk00860.kgml: Found a trail of span 3 without skipping any vertex
path_bhk00860.kgml: 269 -> 408 -> 412
path_bhk00860.kgml: R03197 -> R04178 -> R11329
path_bhk00860.kgml: bhk:B4U37_06490 -> bhk:B4U37_06500 -> bhk:B4U37_06495
path_bhk00860.kgml: 4.1.1.37 -> 1.3.3.15 -> 4.99.1.9
path_bhk00860.kgml:
path_bhk00860.kgml: Found a trail of span 3 containing skipped vertices
path_bhk00860.kgml: 276 -> 274 -> [273] -> 270
path_bhk00860.kgml: R02272 -> R00036 -> [R00084] -> R03165
path_bhk00860.kgml: {bhk:B4U37_05260, bhk:B4U37_16150} -> bhk:B4U37_16155 -> [bhk:B4U37_16165] -> bhk:B4U37_16160
path_bhk00860.kgml: 5.4.3.8 -> 4.2.1.24 -> [2.5.1.61] -> 4.2.1.75
path_bhk00860.kgml:
path_bhk00860.kgml: Found a trail of span 3 without skipping any vertex
path_bhk00860.kgml: 271 -> 281 -> 280
path_bhk00860.kgml: R03194 -> R03947 -> R02864
path_bhk00860.kgml: bhk:B4U37_02485 -> bhk:B4U37_02495 -> {bhk:B4U37_02490, bhk:B4U37_02495}
path_bhk00860.kgml: 2.1.1.107 -> 1.3.1.76 -> 4.99.1.4
path_bhk00860.kgml:
path_bhk00860.kgml: Found a trail of span 2 without skipping any vertex
path_bhk00860.kgml: 268 -> 263
path_bhk00860.kgml: R03222 -> R00310
path_bhk00860.kgml: bhk:B4U37_06500 -> bhk:B4U37_06495
path_bhk00860.kgml: 1.3.3.4 -> 4.99.1.1
path_bhk00860.kgml:
path_bhk00860.kgml: Found a trail of span 2 containing skipped vertices
path_bhk00860.kgml: 269 -> [408] -> 412
path_bhk00860.kgml: R03197 -> [R04178] -> R11329
path_bhk00860.kgml: bhk:B4U37_06490 -> [bhk:B4U37_06500] -> bhk:B4U37_06495
path_bhk00860.kgml: 4.1.1.37 -> [1.3.3.15] -> 4.99.1.9
path_bhk00860.kgml:
path_bhk00860.kgml: Found a trail of span 2 containing skipped vertices
path_bhk00860.kgml: 305 -> [308] -> 310
path_bhk00860.kgml: {R05221, R06558} -> [R05222] -> R05223
path_bhk00860.kgml: bhk:B4U37_11530 -> [bhk:B4U37_11530] -> bhk:B4U37_11525
path_bhk00860.kgml: {2.7.1.156, 2.7.1.156} -> [2.7.7.62] -> 2.7.8.26
path_bhk00860.kgml:
path_bhk00860.kgml: Found a trail of span 2 containing skipped vertices
path_bhk00860.kgml: 271 -> [281] -> 280
path_bhk00860.kgml: R03194 -> [R03947] -> R02864
path_bhk00860.kgml: bhk:B4U37_02485 -> [bhk:B4U37_02495] -> {bhk:B4U37_02490, bhk:B4U37_02495}
path_bhk00860.kgml: 2.1.1.107 -> [1.3.1.76] -> 4.99.1.4
path_bhk00860.kgml:
path_bhk00860.kgml: Found a trail of span 2 without skipping any vertex
path_bhk00860.kgml: 311 -> 310
path_bhk00860.kgml: R04594 -> R05223
path_bhk00860.kgml: bhk:B4U37_11520 -> bhk:B4U37_11525
path_bhk00860.kgml: 3.1.3.73 -> 2.7.8.26
path_bhk00860.kgml:
path_bhk00860.kgml: --- 1.61 seconds ---

path_bhk00900.kgml: Terpenoid backbone biosynthesis
path_bhk00900.kgml: Initialization took 0.10 seconds
path_bhk00900.kgml:
path_bhk00900.kgml: Found a trail of span 2 containing skipped vertices
path_bhk00900.kgml: 66 -> [67] -> 68
path_bhk00900.kgml: R05633 -> [R05634] -> R05637
path_bhk00900.kgml: bhk:B4U37_00535 -> [bhk:B4U37_00270] -> bhk:B4U37_00540
path_bhk00900.kgml: 2.7.7.60 -> [2.7.1.148] -> 4.6.1.12
path_bhk00900.kgml:
path_bhk00900.kgml: --- 0.39 seconds ---

path_bhk00903.kgml: Limonene and pinene degradation
path_bhk00903.kgml: Initialization took 0.09 seconds
path_bhk00903.kgml: (not found)
path_bhk00903.kgml: --- 0.18 seconds ---

path_bhk00906.kgml: Carotenoid biosynthesis
path_bhk00906.kgml: Initialization took 0.10 seconds
path_bhk00906.kgml: (not found)
path_bhk00906.kgml: --- 0.19 seconds ---

path_bhk00910.kgml: Nitrogen metabolism
path_bhk00910.kgml: Initialization took 0.10 seconds
path_bhk00910.kgml: (not found)
path_bhk00910.kgml: --- 0.19 seconds ---

path_bhk00920.kgml: Sulfur metabolism
path_bhk00920.kgml: Initialization took 0.10 seconds
path_bhk00920.kgml:
path_bhk00920.kgml: Found a trail of span 2 without skipping any vertex
path_bhk00920.kgml: 42 -> 39
path_bhk00920.kgml: R00529 -> R00509
path_bhk00920.kgml: bhk:B4U37_02465 -> bhk:B4U37_02470
path_bhk00920.kgml: 2.7.7.4 -> 2.7.1.25
path_bhk00920.kgml:
path_bhk00920.kgml: Found a trail of span 2 without skipping any vertex
path_bhk00920.kgml: 158 -> 159
path_bhk00920.kgml: R00529 -> R00509
path_bhk00920.kgml: bhk:B4U37_02465 -> bhk:B4U37_02470
path_bhk00920.kgml: 2.7.7.4 -> 2.7.1.25
path_bhk00920.kgml:
path_bhk00920.kgml: --- 0.41 seconds ---

path_bhk00970.kgml: Aminoacyl-tRNA biosynthesis
path_bhk00970.kgml: Initialization took 0.10 seconds
path_bhk00970.kgml: (not found)
path_bhk00970.kgml: --- 0.19 seconds ---

path_bhk01040.kgml: Biosynthesis of unsaturated fatty acids
path_bhk01040.kgml: Initialization took 0.10 seconds
path_bhk01040.kgml: (not found)
path_bhk01040.kgml: --- 0.19 seconds ---

path_bhk01054.kgml: Nonribosomal peptide structures
path_bhk01054.kgml: Initialization took 0.10 seconds
path_bhk01054.kgml: (not found)
path_bhk01054.kgml: --- 0.19 seconds ---

--- 549.34 seconds ---
