# Supplementary material for: CoMetGeNe: mining conserved neighborhood patterns in metabolic and genomic contexts
Source: BMC Bioinformatics. 2019 Jan 10;20:19. doi: 10.1186/s12859-018-2542-2 (PMC6327494; doi:10.1186/s12859-018-2542-2)
Supplement: Supplementary file 14 — Trail finding results for completely assembled representative bacterial genomes present in NCBI Genomes. Of the 1,545 fully assembled representative bacterial genomes in NCBI, corresponding entries have been identified in KEGG for 1,467 species, for which trail finding has been performed for all combinations of gap parameters δG and δD ranging from 0 to 3. This additional file is available from https://doi.org/10.6084/m9.figshare.7288769. (GZ 178,532 kb) [file 12859_2018_2542_MOESM14_ESM.gz › results/dto_dG1_dD3.hnet]

--- delta_G = 1, delta_D = 3 ---

path_dto00010.kgml: Glycolysis / Gluconeogenesis
path_dto00010.kgml: Initialization took 2.34 seconds
path_dto00010.kgml:
path_dto00010.kgml: Found a trail of span 2 containing skipped vertices
path_dto00010.kgml: 122 -> [76 -> 57] -> 14
path_dto00010.kgml: R01058 -> [R01512 -> R01061] -> R01070
path_dto00010.kgml: dto:TOL2_C24760 -> [dto:TOL2_C35020 -> {dto:TOL2_C22060, dto:TOL2_C39980}] -> dto:TOL2_C24770
path_dto00010.kgml: {1.2.1.9, 1.2.1.90} -> [2.7.2.3 -> {1.2.1.12, 1.2.1.59}] -> 4.1.2.13
path_dto00010.kgml:
path_dto00010.kgml: Found a trail of span 2 without skipping any vertex
path_dto00010.kgml: 57 -> 58
path_dto00010.kgml: R01061 -> R01015
path_dto00010.kgml: {dto:TOL2_C22060, dto:TOL2_C39980} -> dto:TOL2_C22070
path_dto00010.kgml: {1.2.1.12, 1.2.1.59} -> 5.3.1.1
path_dto00010.kgml:
path_dto00010.kgml: --- 2.64 seconds ---

path_dto00020.kgml: Citrate cycle (TCA cycle)
path_dto00020.kgml: Initialization took 3.43 seconds
path_dto00020.kgml:
path_dto00020.kgml: Found a trail of span 3 containing skipped vertices
path_dto00020.kgml: 32 -> [95] -> 38 -> 95
path_dto00020.kgml: R00405 -> [R02164] -> R01082 -> R02164
path_dto00020.kgml: {dto:TOL2_C05070, dto:TOL2_C05080, dto:TOL2_C28470, dto:TOL2_C28480} -> [{dto:TOL2_C01610, dto:TOL2_C01620, dto:TOL2_C01630, dto:TOL2_C05090, dto:TOL2_C05100, dto:TOL2_C05110}] -> {dto:TOL2_C05120, dto:TOL2_C05160, dto:TOL2_C29790} -> {dto:TOL2_C01610, dto:TOL2_C01620, dto:TOL2_C01630, dto:TOL2_C05090, dto:TOL2_C05100, dto:TOL2_C05110}
path_dto00020.kgml: 6.2.1.5 -> [{1.3.5.1, 1.3.5.4}] -> 4.2.1.2 -> {1.3.5.1, 1.3.5.4}
path_dto00020.kgml:
path_dto00020.kgml: --- 3.69 seconds ---

path_dto00030.kgml: Pentose phosphate pathway
path_dto00030.kgml: Initialization took 1.63 seconds
path_dto00030.kgml:
path_dto00030.kgml: Found a trail of span 2 without skipping any vertex
path_dto00030.kgml: 49 -> 46
path_dto00030.kgml: R01830 -> R01641
path_dto00030.kgml: {dto:TOL2_C35170, dto:TOL2_C35180, dto:TOL2_C43030} -> {dto:TOL2_C35170, dto:TOL2_C35180, dto:TOL2_C43030}
path_dto00030.kgml: 2.2.1.1 -> 2.2.1.1
path_dto00030.kgml:
path_dto00030.kgml: --- 1.80 seconds ---

path_dto00040.kgml: Pentose and glucuronate interconversions
path_dto00040.kgml: Initialization took 0.04 seconds
path_dto00040.kgml: (not found)
path_dto00040.kgml: --- 0.07 seconds ---

path_dto00051.kgml: Fructose and mannose metabolism
path_dto00051.kgml: Initialization took 0.38 seconds
path_dto00051.kgml: (not found)
path_dto00051.kgml: --- 0.44 seconds ---

path_dto00052.kgml: Galactose metabolism
path_dto00052.kgml: Initialization took 0.23 seconds
path_dto00052.kgml: (not found)
path_dto00052.kgml: --- 0.28 seconds ---

path_dto00053.kgml: Ascorbate and aldarate metabolism
path_dto00053.kgml: Initialization took 0.05 seconds
path_dto00053.kgml: (not found)
path_dto00053.kgml: --- 0.09 seconds ---

path_dto00061.kgml: Fatty acid biosynthesis
path_dto00061.kgml: Initialization took 0.44 seconds
path_dto00061.kgml:
path_dto00061.kgml: Found a trail of span 2 containing skipped vertices
path_dto00061.kgml: 63 -> 130
path_dto00061.kgml: R04952 -> R04953
path_dto00061.kgml: {dto:TOL2_C38340, dto:TOL2_C38550} -> {dto:TOL2_C03820, dto:TOL2_C04490, dto:TOL2_C38530}
path_dto00061.kgml: {2.3.1.179, 2.3.1.41, 2.3.1.85, 2.3.1.86} -> {1.1.1.100, 2.3.1.85, 2.3.1.86}
path_dto00061.kgml: Skipped genes: dto:TOL2_C38540
path_dto00061.kgml:
path_dto00061.kgml: Found a trail of span 2 containing skipped vertices
path_dto00061.kgml: 259 -> 142
path_dto00061.kgml: R04355 -> R04533
path_dto00061.kgml: {dto:TOL2_C38340, dto:TOL2_C38550} -> {dto:TOL2_C03820, dto:TOL2_C04490, dto:TOL2_C38530}
path_dto00061.kgml: {2.3.1.179, 2.3.1.41, 2.3.1.85, 2.3.1.86} -> {1.1.1.100, 2.3.1.85, 2.3.1.86}
path_dto00061.kgml: Skipped genes: dto:TOL2_C38540
path_dto00061.kgml:
path_dto00061.kgml: Found a trail of span 2 containing skipped vertices
path_dto00061.kgml: 60 -> 97
path_dto00061.kgml: R04963 -> R04964
path_dto00061.kgml: {dto:TOL2_C38340, dto:TOL2_C38550} -> {dto:TOL2_C03820, dto:TOL2_C04490, dto:TOL2_C38530}
path_dto00061.kgml: {2.3.1.179, 2.3.1.41, 2.3.1.85, 2.3.1.86} -> {1.1.1.100, 2.3.1.85, 2.3.1.86}
path_dto00061.kgml: Skipped genes: dto:TOL2_C38540
path_dto00061.kgml:
path_dto00061.kgml: Found a trail of span 2 containing skipped vertices
path_dto00061.kgml: 53 -> 54
path_dto00061.kgml: R07762 -> R07763
path_dto00061.kgml: {dto:TOL2_C38340, dto:TOL2_C38550} -> {dto:TOL2_C03820, dto:TOL2_C04490, dto:TOL2_C38530}
path_dto00061.kgml: {2.3.1.179, 2.3.1.199, 2.3.1.41} -> 1.1.1.100
path_dto00061.kgml: Skipped genes: dto:TOL2_C38540
path_dto00061.kgml:
path_dto00061.kgml: Found a trail of span 2 containing skipped vertices
path_dto00061.kgml: 62 -> 119
path_dto00061.kgml: R04957 -> R04536
path_dto00061.kgml: {dto:TOL2_C38340, dto:TOL2_C38550} -> {dto:TOL2_C03820, dto:TOL2_C04490, dto:TOL2_C38530}
path_dto00061.kgml: {2.3.1.179, 2.3.1.41, 2.3.1.85, 2.3.1.86} -> {1.1.1.100, 2.3.1.85, 2.3.1.86}
path_dto00061.kgml: Skipped genes: dto:TOL2_C38540
path_dto00061.kgml:
path_dto00061.kgml: Found a trail of span 2 containing skipped vertices
path_dto00061.kgml: 61 -> 108
path_dto00061.kgml: R04960 -> R04534
path_dto00061.kgml: {dto:TOL2_C38340, dto:TOL2_C38550} -> {dto:TOL2_C03820, dto:TOL2_C04490, dto:TOL2_C38530}
path_dto00061.kgml: {2.3.1.179, 2.3.1.41, 2.3.1.85, 2.3.1.86} -> {1.1.1.100, 2.3.1.85, 2.3.1.86}
path_dto00061.kgml: Skipped genes: dto:TOL2_C38540
path_dto00061.kgml:
path_dto00061.kgml: Found a trail of span 2 containing skipped vertices
path_dto00061.kgml: 58 -> 75
path_dto00061.kgml: R04968 -> R04543
path_dto00061.kgml: {dto:TOL2_C38340, dto:TOL2_C38550} -> {dto:TOL2_C03820, dto:TOL2_C04490, dto:TOL2_C38530}
path_dto00061.kgml: {2.3.1.179, 2.3.1.41, 2.3.1.85, 2.3.1.86} -> {1.1.1.100, 2.3.1.85, 2.3.1.86}
path_dto00061.kgml: Skipped genes: dto:TOL2_C38540
path_dto00061.kgml:
path_dto00061.kgml: Found a trail of span 2 containing skipped vertices
path_dto00061.kgml: 59 -> 86
path_dto00061.kgml: R04726 -> R04566
path_dto00061.kgml: {dto:TOL2_C38340, dto:TOL2_C38550} -> {dto:TOL2_C03820, dto:TOL2_C04490, dto:TOL2_C38530}
path_dto00061.kgml: {2.3.1.179, 2.3.1.41, 2.3.1.85, 2.3.1.86} -> {1.1.1.100, 2.3.1.85, 2.3.1.86}
path_dto00061.kgml: Skipped genes: dto:TOL2_C38540
path_dto00061.kgml:
path_dto00061.kgml: --- 0.83 seconds ---

path_dto00072.kgml: Synthesis and degradation of ketone bodies
path_dto00072.kgml: Initialization took 0.07 seconds
path_dto00072.kgml: (not found)
path_dto00072.kgml: --- 0.12 seconds ---

path_dto00130.kgml: Ubiquinone and other terpenoid-quinone biosynthesis
path_dto00130.kgml: Initialization took 1.03 seconds
path_dto00130.kgml:
path_dto00130.kgml: Found a trail of span 4 containing skipped vertices
path_dto00130.kgml: 194 -> 195 -> 193 -> [190] -> 191
path_dto00130.kgml: R10666 -> R10667 -> R10695 -> [R08587] -> R08588
path_dto00130.kgml: dto:TOL2_C34530 -> dto:TOL2_C34500 -> dto:TOL2_C34520 -> [dto:TOL2_C37140] -> dto:TOL2_C34510
path_dto00130.kgml: 4.2.1.151 -> 2.5.1.120 -> 3.5.4.40 -> [3.2.2.26] -> 1.21.98.1
path_dto00130.kgml:
path_dto00130.kgml: Found a trail of span 3 containing skipped vertices
path_dto00130.kgml: 194 -> [195] -> 193 -> [190] -> 191
path_dto00130.kgml: R10666 -> [R10667] -> R10695 -> [R08587] -> R08588
path_dto00130.kgml: dto:TOL2_C34530 -> [dto:TOL2_C34500] -> dto:TOL2_C34520 -> [dto:TOL2_C37140] -> dto:TOL2_C34510
path_dto00130.kgml: 4.2.1.151 -> [2.5.1.120] -> 3.5.4.40 -> [3.2.2.26] -> 1.21.98.1
path_dto00130.kgml:
path_dto00130.kgml: Found a trail of span 3 containing skipped vertices
path_dto00130.kgml: 194 -> 195 -> [193 -> 190] -> 191
path_dto00130.kgml: R10666 -> R10667 -> [R10695 -> R08587] -> R08588
path_dto00130.kgml: dto:TOL2_C34530 -> dto:TOL2_C34500 -> [dto:TOL2_C34520 -> dto:TOL2_C37140] -> dto:TOL2_C34510
path_dto00130.kgml: 4.2.1.151 -> 2.5.1.120 -> [3.5.4.40 -> 3.2.2.26] -> 1.21.98.1
path_dto00130.kgml: Skipped genes: dto:TOL2_C34520
path_dto00130.kgml:
path_dto00130.kgml: Found a trail of span 2 containing skipped vertices
path_dto00130.kgml: 194 -> [195 -> 193 -> 190] -> 191
path_dto00130.kgml: R10666 -> [R10667 -> R10695 -> R08587] -> R08588
path_dto00130.kgml: dto:TOL2_C34530 -> [dto:TOL2_C34500 -> dto:TOL2_C34520 -> dto:TOL2_C37140] -> dto:TOL2_C34510
path_dto00130.kgml: 4.2.1.151 -> [2.5.1.120 -> 3.5.4.40 -> 3.2.2.26] -> 1.21.98.1
path_dto00130.kgml: Skipped genes: dto:TOL2_C34520
path_dto00130.kgml:
path_dto00130.kgml: --- 1.27 seconds ---

path_dto00190.kgml: Oxidative phosphorylation
path_dto00190.kgml: Initialization took 1.49 seconds
path_dto00190.kgml: (not found)
path_dto00190.kgml: --- 1.52 seconds ---

path_dto00220.kgml: Arginine biosynthesis
path_dto00220.kgml: Initialization took 0.58 seconds
path_dto00220.kgml:
path_dto00220.kgml: Found a trail of span 4 containing skipped vertices
path_dto00220.kgml: 50 -> [51] -> 52 -> [55] -> 44 -> [45] -> 47
path_dto00220.kgml: R02649 -> [R03443] -> R02283 -> [R02282] -> R01398 -> [R01954] -> R01086
path_dto00220.kgml: dto:TOL2_C24580 -> [dto:TOL2_C29990] -> dto:TOL2_C24570 -> [dto:TOL2_C20110] -> dto:TOL2_C24560 -> [dto:TOL2_C40530] -> dto:TOL2_C24550
path_dto00220.kgml: 2.7.2.8 -> [1.2.1.38] -> 2.6.1.11 -> [2.3.1.35] -> 2.1.3.3 -> [6.3.4.5] -> 4.3.2.1
path_dto00220.kgml:
path_dto00220.kgml: Found a trail of span 3 containing skipped vertices
path_dto00220.kgml: 50 -> [51] -> 52 -> [55 -> 44 -> 45] -> 47
path_dto00220.kgml: R02649 -> [R03443] -> R02283 -> [R02282 -> R01398 -> R01954] -> R01086
path_dto00220.kgml: dto:TOL2_C24580 -> [dto:TOL2_C29990] -> dto:TOL2_C24570 -> [dto:TOL2_C20110 -> dto:TOL2_C24560 -> dto:TOL2_C40530] -> dto:TOL2_C24550
path_dto00220.kgml: 2.7.2.8 -> [1.2.1.38] -> 2.6.1.11 -> [2.3.1.35 -> 2.1.3.3 -> 6.3.4.5] -> 4.3.2.1
path_dto00220.kgml: Skipped genes: dto:TOL2_C24560
path_dto00220.kgml:
path_dto00220.kgml: Found a trail of span 3 containing skipped vertices
path_dto00220.kgml: 50 -> [51 -> 52 -> 55] -> 44 -> [45] -> 47
path_dto00220.kgml: R02649 -> [R03443 -> R02283 -> R02282] -> R01398 -> [R01954] -> R01086
path_dto00220.kgml: dto:TOL2_C24580 -> [dto:TOL2_C29990 -> dto:TOL2_C24570 -> dto:TOL2_C20110] -> dto:TOL2_C24560 -> [dto:TOL2_C40530] -> dto:TOL2_C24550
path_dto00220.kgml: 2.7.2.8 -> [1.2.1.38 -> 2.6.1.11 -> 2.3.1.35] -> 2.1.3.3 -> [6.3.4.5] -> 4.3.2.1
path_dto00220.kgml: Skipped genes: dto:TOL2_C24570
path_dto00220.kgml:
path_dto00220.kgml: --- 0.74 seconds ---

path_dto00230.kgml: Purine metabolism
path_dto00230.kgml: Initialization took 7.04 seconds
path_dto00230.kgml: Aborted (analysis takes longer than 300 seconds)

path_dto00240.kgml: Pyrimidine metabolism
path_dto00240.kgml: Initialization took 3.03 seconds
path_dto00240.kgml:
path_dto00240.kgml: Found a trail of span 2 without skipping any vertex
path_dto00240.kgml: 97 -> 98
path_dto00240.kgml: R01397 -> R01993
path_dto00240.kgml: dto:TOL2_C21920 -> dto:TOL2_C21910
path_dto00240.kgml: 2.1.3.2 -> 3.5.2.3
path_dto00240.kgml:
path_dto00240.kgml: Found a trail of span 2 without skipping any vertex
path_dto00240.kgml: 101 -> 99
path_dto00240.kgml: R01870 -> R01869
path_dto00240.kgml: {dto:TOL2_C02910, dto:TOL2_C20240} -> {dto:TOL2_C02920, dto:TOL2_C02930}
path_dto00240.kgml: 2.4.2.10 -> 1.3.1.14
path_dto00240.kgml:
path_dto00240.kgml: Found a trail of span 2 containing skipped vertices
path_dto00240.kgml: 121 -> [102 -> 104] -> 103
path_dto00240.kgml: R00442 -> [R00438 -> R00156] -> R00443
path_dto00240.kgml: {dto:TOL2_C13720, dto:TOL2_C34570, dto:TOL2_C34870, dto:TOL2_C34880} -> [dto:TOL2_C04640 -> dto:TOL2_C16290] -> {dto:TOL2_C13720, dto:TOL2_C34570, dto:TOL2_C34870, dto:TOL2_C34880}
path_dto00240.kgml: {2.7.7.48, 2.7.7.6} -> [2.7.7.8 -> 2.7.4.6] -> {2.7.7.48, 2.7.7.52, 2.7.7.6}
path_dto00240.kgml:
path_dto00240.kgml: --- 3.75 seconds ---

path_dto00250.kgml: Alanine, aspartate and glutamate metabolism
path_dto00250.kgml: Initialization took 1.48 seconds
path_dto00250.kgml: (not found)
path_dto00250.kgml: --- 1.52 seconds ---

path_dto00260.kgml: Glycine, serine and threonine metabolism
path_dto00260.kgml: Initialization took 1.43 seconds
path_dto00260.kgml:
path_dto00260.kgml: Found a trail of span 2 without skipping any vertex
path_dto00260.kgml: 103 -> 99
path_dto00260.kgml: {R01773, R01775} -> R01771
path_dto00260.kgml: dto:TOL2_C25020 -> dto:TOL2_C25010
path_dto00260.kgml: {1.1.1.3, 1.1.1.3} -> 2.7.1.39
path_dto00260.kgml:
path_dto00260.kgml: Found a trail of span 2 without skipping any vertex
path_dto00260.kgml: 70 -> 78
path_dto00260.kgml: R01513 -> R04173
path_dto00260.kgml: {dto:TOL2_C18770, dto:TOL2_C21520} -> dto:TOL2_C18760
path_dto00260.kgml: 1.1.1.95 -> 2.6.1.52
path_dto00260.kgml:
path_dto00260.kgml: Found a trail of span 2 without skipping any vertex
path_dto00260.kgml: 89 -> 92
path_dto00260.kgml: R01465 -> R00371
path_dto00260.kgml: dto:TOL2_C06930 -> dto:TOL2_C06920
path_dto00260.kgml: 1.1.1.103 -> 2.3.1.29
path_dto00260.kgml:
path_dto00260.kgml: --- 1.69 seconds ---

path_dto00261.kgml: Monobactam biosynthesis
path_dto00261.kgml: Initialization took 0.12 seconds
path_dto00261.kgml: (not found)
path_dto00261.kgml: --- 0.15 seconds ---

path_dto00270.kgml: Cysteine and methionine metabolism
path_dto00270.kgml: Initialization took 1.63 seconds
path_dto00270.kgml:
path_dto00270.kgml: Found a trail of span 3 containing skipped vertices
path_dto00270.kgml: 124 -> 123 -> 184
path_dto00270.kgml: R00586 -> R00897 -> R00782
path_dto00270.kgml: {dto:TOL2_C02650, dto:TOL2_C36680} -> dto:TOL2_C02640 -> dto:TOL2_C02440
path_dto00270.kgml: 2.3.1.30 -> {2.5.1.47, 2.5.1.65} -> {4.4.1.1, 4.4.1.13, 4.4.1.28}
path_dto00270.kgml: Skipped genes: dto:TOL2_C02550
path_dto00270.kgml:
path_dto00270.kgml: Found a trail of span 2 containing skipped vertices
path_dto00270.kgml: 92 -> [94] -> 93
path_dto00270.kgml: R00177 -> [R04858] -> R00192
path_dto00270.kgml: dto:TOL2_C32730 -> [dto:TOL2_C04110] -> dto:TOL2_C32720
path_dto00270.kgml: 2.5.1.6 -> [2.1.1.37] -> 3.3.1.1
path_dto00270.kgml:
path_dto00270.kgml: Found a trail of span 2 without skipping any vertex
path_dto00270.kgml: 81 -> 80
path_dto00270.kgml: R00178 -> R01920
path_dto00270.kgml: dto:TOL2_C19140 -> {dto:TOL2_C03120, dto:TOL2_C19150}
path_dto00270.kgml: 4.1.1.50 -> 2.5.1.16
path_dto00270.kgml:
path_dto00270.kgml: --- 1.87 seconds ---

path_dto00280.kgml: Valine, leucine and isoleucine degradation
path_dto00280.kgml: Initialization took 0.63 seconds
path_dto00280.kgml:
path_dto00280.kgml: Found a trail of span 2 without skipping any vertex
path_dto00280.kgml: 95 -> 94
path_dto00280.kgml: R02765 -> R00833
path_dto00280.kgml: {dto:TOL2_C04730, dto:TOL2_C32210, dto:TOL2_C41550} -> dto:TOL2_C04740
path_dto00280.kgml: 5.1.99.1 -> 5.4.99.2
path_dto00280.kgml:
path_dto00280.kgml: --- 0.72 seconds ---

path_dto00281.kgml: Geraniol degradation
path_dto00281.kgml: Initialization took 0.04 seconds
path_dto00281.kgml: (not found)
path_dto00281.kgml: --- 0.09 seconds ---

path_dto00290.kgml: Valine, leucine and isoleucine biosynthesis
path_dto00290.kgml: Initialization took 0.48 seconds
path_dto00290.kgml:
path_dto00290.kgml: Found a trail of span 3 containing skipped vertices
path_dto00290.kgml: 79 -> [44 -> 46] -> 41 -> 38
path_dto00290.kgml: R00226 -> [R05071 -> R04440] -> R04441 -> R01213
path_dto00290.kgml: {dto:TOL2_C16650, dto:TOL2_C16660} -> [dto:TOL2_C03580 -> dto:TOL2_C03580] -> dto:TOL2_C16670 -> {dto:TOL2_C07190, dto:TOL2_C16630, dto:TOL2_C16640}
path_dto00290.kgml: 2.2.1.6 -> [{1.1.1.86, 5.4.99.3} -> 1.1.1.86] -> 4.2.1.9 -> 2.3.3.13
path_dto00290.kgml:
path_dto00290.kgml: Found a trail of span 2 without skipping any vertex
path_dto00290.kgml: 78 -> 21
path_dto00290.kgml: R03896 -> R03898
path_dto00290.kgml: {dto:TOL2_C32190, dto:TOL2_C32200, dto:TOL2_C38850, dto:TOL2_C38860} -> {dto:TOL2_C32190, dto:TOL2_C32200, dto:TOL2_C38850, dto:TOL2_C38860}
path_dto00290.kgml: 4.2.1.35 -> 4.2.1.35
path_dto00290.kgml:
path_dto00290.kgml: Found a trail of span 2 containing skipped vertices
path_dto00290.kgml: 79 -> [44 -> 46 -> 41] -> 38
path_dto00290.kgml: R00226 -> [R05071 -> R04440 -> R04441] -> R01213
path_dto00290.kgml: {dto:TOL2_C16650, dto:TOL2_C16660} -> [dto:TOL2_C03580 -> dto:TOL2_C03580 -> dto:TOL2_C16670] -> {dto:TOL2_C07190, dto:TOL2_C16630, dto:TOL2_C16640}
path_dto00290.kgml: 2.2.1.6 -> [{1.1.1.86, 5.4.99.3} -> 1.1.1.86 -> 4.2.1.9] -> 2.3.3.13
path_dto00290.kgml:
path_dto00290.kgml: Found a trail of span 2 containing skipped vertices
path_dto00290.kgml: 47 -> [42 -> 34] -> 45
path_dto00290.kgml: R08648 -> [R05069 -> R05068] -> R05070
path_dto00290.kgml: {dto:TOL2_C16650, dto:TOL2_C16660} -> [dto:TOL2_C03580 -> dto:TOL2_C03580] -> dto:TOL2_C16670
path_dto00290.kgml: 2.2.1.6 -> [{1.1.1.86, 5.4.99.3} -> 1.1.1.86] -> 4.2.1.9
path_dto00290.kgml:
path_dto00290.kgml: Found a trail of span 2 without skipping any vertex
path_dto00290.kgml: 35 -> 37
path_dto00290.kgml: R03968 -> R04001
path_dto00290.kgml: {dto:TOL2_C32190, dto:TOL2_C32200, dto:TOL2_C38850, dto:TOL2_C38860} -> {dto:TOL2_C32190, dto:TOL2_C32200, dto:TOL2_C38850, dto:TOL2_C38860}
path_dto00290.kgml: 4.2.1.33 -> 4.2.1.33
path_dto00290.kgml:
path_dto00290.kgml: --- 0.75 seconds ---

path_dto00300.kgml: Lysine biosynthesis
path_dto00300.kgml: Initialization took 0.43 seconds
path_dto00300.kgml: (not found)
path_dto00300.kgml: --- 0.48 seconds ---

path_dto00310.kgml: Lysine degradation
path_dto00310.kgml: Initialization took 0.08 seconds
path_dto00310.kgml: (not found)
path_dto00310.kgml: --- 0.11 seconds ---

path_dto00330.kgml: Arginine and proline metabolism
path_dto00330.kgml: Initialization took 0.38 seconds
path_dto00330.kgml:
path_dto00330.kgml: Found a trail of span 3 without skipping any vertex
path_dto00330.kgml: 80 -> 79 -> 142
path_dto00330.kgml: R00178 -> R01920 -> R02869
path_dto00330.kgml: dto:TOL2_C19140 -> {dto:TOL2_C03120, dto:TOL2_C19150} -> {dto:TOL2_C03120, dto:TOL2_C19150}
path_dto00330.kgml: 4.1.1.50 -> 2.5.1.16 -> {2.5.1.16, 2.5.1.22}
path_dto00330.kgml:
path_dto00330.kgml: Found a trail of span 2 without skipping any vertex
path_dto00330.kgml: 80 -> 142
path_dto00330.kgml: R00178 -> R02869
path_dto00330.kgml: dto:TOL2_C19140 -> {dto:TOL2_C03120, dto:TOL2_C19150}
path_dto00330.kgml: 4.1.1.50 -> {2.5.1.16, 2.5.1.22}
path_dto00330.kgml:
path_dto00330.kgml: Found a trail of span 2 without skipping any vertex
path_dto00330.kgml: 216 -> 217
path_dto00330.kgml: R00239 -> R03313
path_dto00330.kgml: dto:TOL2_C19050 -> dto:TOL2_C19040
path_dto00330.kgml: 2.7.2.11 -> 1.2.1.41
path_dto00330.kgml:
path_dto00330.kgml: --- 0.57 seconds ---

path_dto00332.kgml: Carbapenem biosynthesis
path_dto00332.kgml: Initialization took 0.03 seconds
path_dto00332.kgml:
path_dto00332.kgml: Found a trail of span 2 without skipping any vertex
path_dto00332.kgml: 5 -> 8
path_dto00332.kgml: R00239 -> R03313
path_dto00332.kgml: dto:TOL2_C19050 -> dto:TOL2_C19040
path_dto00332.kgml: 2.7.2.11 -> 1.2.1.41
path_dto00332.kgml:
path_dto00332.kgml: --- 0.08 seconds ---

path_dto00340.kgml: Histidine metabolism
path_dto00340.kgml: Initialization took 0.48 seconds
path_dto00340.kgml:
path_dto00340.kgml: Found a trail of span 2 without skipping any vertex
path_dto00340.kgml: 43 -> 42
path_dto00340.kgml: R02914 -> R02288
path_dto00340.kgml: dto:TOL2_C18470 -> dto:TOL2_C18460
path_dto00340.kgml: 4.2.1.49 -> 3.5.2.7
path_dto00340.kgml:
path_dto00340.kgml: --- 0.60 seconds ---

path_dto00350.kgml: Tyrosine metabolism
path_dto00350.kgml: Initialization took 0.08 seconds
path_dto00350.kgml: (not found)
path_dto00350.kgml: --- 0.10 seconds ---

path_dto00360.kgml: Phenylalanine metabolism
path_dto00360.kgml: Initialization took 0.33 seconds
path_dto00360.kgml: (not found)
path_dto00360.kgml: --- 0.37 seconds ---

path_dto00362.kgml: Benzoate degradation
path_dto00362.kgml: Initialization took 0.63 seconds
path_dto00362.kgml:
path_dto00362.kgml: Found a trail of span 3 containing skipped vertices
path_dto00362.kgml: 235 -> [81] -> 84 -> 85
path_dto00362.kgml: R10961 -> [R05597] -> R05581 -> R05594
path_dto00362.kgml: {dto:TOL2_C03780, dto:TOL2_C03790} -> [dto:TOL2_C38220] -> dto:TOL2_C03830 -> dto:TOL2_C03810
path_dto00362.kgml: ? -> [4.2.1.100] -> 1.1.1.368 -> 3.7.1.21
path_dto00362.kgml: Skipped genes: dto:TOL2_C03820, dto:TOL2_C03800
path_dto00362.kgml:
path_dto00362.kgml: Found a trail of span 2 containing skipped vertices
path_dto00362.kgml: 235 -> [81 -> 84] -> 85
path_dto00362.kgml: R10961 -> [R05597 -> R05581] -> R05594
path_dto00362.kgml: {dto:TOL2_C03780, dto:TOL2_C03790} -> [dto:TOL2_C38220 -> dto:TOL2_C03830] -> dto:TOL2_C03810
path_dto00362.kgml: ? -> [4.2.1.100 -> 1.1.1.368] -> 3.7.1.21
path_dto00362.kgml: Skipped genes: dto:TOL2_C03800
path_dto00362.kgml:
path_dto00362.kgml: Found a trail of span 2 without skipping any vertex
path_dto00362.kgml: 238 -> 90
path_dto00362.kgml: R05305 -> R05586
path_dto00362.kgml: dto:TOL2_C01680 -> dto:TOL2_C01690
path_dto00362.kgml: {1.1.1.259, 1.1.1.35} -> 2.3.1.16
path_dto00362.kgml:
path_dto00362.kgml: Found a trail of span 2 without skipping any vertex
path_dto00362.kgml: 124 -> 127
path_dto00362.kgml: R01976 -> R00238
path_dto00362.kgml: dto:TOL2_C06780 -> {dto:TOL2_C06770, dto:TOL2_C11420, dto:TOL2_C35070}
path_dto00362.kgml: 1.1.1.157 -> 2.3.1.9
path_dto00362.kgml:
path_dto00362.kgml: --- 0.81 seconds ---

path_dto00380.kgml: Tryptophan metabolism
path_dto00380.kgml: Initialization took 0.13 seconds
path_dto00380.kgml: (not found)
path_dto00380.kgml: --- 0.17 seconds ---

path_dto00400.kgml: Phenylalanine, tyrosine and tryptophan biosynthesis
path_dto00400.kgml: Initialization took 1.03 seconds
path_dto00400.kgml:
path_dto00400.kgml: Found a trail of span 6 containing skipped vertices
path_dto00400.kgml: 76 -> 75 -> 74 -> 50 -> [58] -> 60 -> 58
path_dto00400.kgml: R02413 -> R02412 -> R03460 -> R01714 -> [R01715] -> R01373 -> R01715
path_dto00400.kgml: dto:TOL2_C19940 -> dto:TOL2_C19920 -> dto:TOL2_C19930 -> dto:TOL2_C19910 -> [{dto:TOL2_C08970, dto:TOL2_C19950}] -> dto:TOL2_C19950 -> {dto:TOL2_C08970, dto:TOL2_C19950}
path_dto00400.kgml: {1.1.1.25, 1.1.1.282} -> 2.7.1.71 -> 2.5.1.19 -> 4.2.3.5 -> [5.4.99.5] -> {4.2.1.51, 4.2.1.91} -> 5.4.99.5
path_dto00400.kgml:
path_dto00400.kgml: Found a trail of span 5 containing skipped vertices
path_dto00400.kgml: 76 -> 75 -> 74 -> [50] -> 58 -> 60
path_dto00400.kgml: R02413 -> R02412 -> R03460 -> [R01714] -> R01715 -> R01373
path_dto00400.kgml: dto:TOL2_C19940 -> dto:TOL2_C19920 -> dto:TOL2_C19930 -> [dto:TOL2_C19910] -> {dto:TOL2_C08970, dto:TOL2_C19950} -> dto:TOL2_C19950
path_dto00400.kgml: {1.1.1.25, 1.1.1.282} -> 2.7.1.71 -> 2.5.1.19 -> [4.2.3.5] -> 5.4.99.5 -> {4.2.1.51, 4.2.1.91}
path_dto00400.kgml:
path_dto00400.kgml: Found a trail of span 5 containing skipped vertices
path_dto00400.kgml: 76 -> 75 -> [74] -> 50 -> 58 -> 60
path_dto00400.kgml: R02413 -> R02412 -> [R03460] -> R01714 -> R01715 -> R01373
path_dto00400.kgml: dto:TOL2_C19940 -> dto:TOL2_C19920 -> [dto:TOL2_C19930] -> dto:TOL2_C19910 -> {dto:TOL2_C08970, dto:TOL2_C19950} -> dto:TOL2_C19950
path_dto00400.kgml: {1.1.1.25, 1.1.1.282} -> 2.7.1.71 -> [2.5.1.19] -> 4.2.3.5 -> 5.4.99.5 -> {4.2.1.51, 4.2.1.91}
path_dto00400.kgml: Skipped genes: dto:TOL2_C19930
path_dto00400.kgml:
path_dto00400.kgml: Found a trail of span 5 containing skipped vertices
path_dto00400.kgml: 76 -> [75] -> 74 -> 50 -> 58 -> 60
path_dto00400.kgml: R02413 -> [R02412] -> R03460 -> R01714 -> R01715 -> R01373
path_dto00400.kgml: dto:TOL2_C19940 -> [dto:TOL2_C19920] -> dto:TOL2_C19930 -> dto:TOL2_C19910 -> {dto:TOL2_C08970, dto:TOL2_C19950} -> dto:TOL2_C19950
path_dto00400.kgml: {1.1.1.25, 1.1.1.282} -> [2.7.1.71] -> 2.5.1.19 -> 4.2.3.5 -> 5.4.99.5 -> {4.2.1.51, 4.2.1.91}
path_dto00400.kgml: Skipped genes: dto:TOL2_C19920
path_dto00400.kgml:
path_dto00400.kgml: Found a trail of span 4 containing skipped vertices
path_dto00400.kgml: 57 -> [56] -> 55 -> 54 -> [55] -> 56
path_dto00400.kgml: {R00985, R00986} -> [R01073] -> R03509 -> R03508 -> [R03509] -> R01073
path_dto00400.kgml: {dto:TOL2_C22500, dto:TOL2_C22510} -> [{dto:TOL2_C05370, dto:TOL2_C22520}] -> dto:TOL2_C22540 -> dto:TOL2_C22530 -> [dto:TOL2_C22540] -> {dto:TOL2_C05370, dto:TOL2_C22520}
path_dto00400.kgml: {4.1.3.27, 4.1.3.27} -> [2.4.2.18] -> 5.3.1.24 -> 4.1.1.48 -> [5.3.1.24] -> 2.4.2.18
path_dto00400.kgml:
path_dto00400.kgml: Found a trail of span 4 containing skipped vertices
path_dto00400.kgml: 76 -> 75 -> [74 -> 50] -> 58 -> 60
path_dto00400.kgml: R02413 -> R02412 -> [R03460 -> R01714] -> R01715 -> R01373
path_dto00400.kgml: dto:TOL2_C19940 -> dto:TOL2_C19920 -> [dto:TOL2_C19930 -> dto:TOL2_C19910] -> {dto:TOL2_C08970, dto:TOL2_C19950} -> dto:TOL2_C19950
path_dto00400.kgml: {1.1.1.25, 1.1.1.282} -> 2.7.1.71 -> [2.5.1.19 -> 4.2.3.5] -> 5.4.99.5 -> {4.2.1.51, 4.2.1.91}
path_dto00400.kgml: Skipped genes: dto:TOL2_C19930
path_dto00400.kgml:
path_dto00400.kgml: Found a trail of span 3 containing skipped vertices
path_dto00400.kgml: 52 -> 51 -> [52] -> 53
path_dto00400.kgml: R02340 -> R02722 -> [R02340] -> R00674
path_dto00400.kgml: dto:TOL2_C41280 -> {dto:TOL2_C03360, dto:TOL2_C41270, dto:TOL2_C41280} -> [dto:TOL2_C41280] -> {dto:TOL2_C03360, dto:TOL2_C41270}
path_dto00400.kgml: {4.1.2.8, 4.2.1.20} -> 4.2.1.20 -> [{4.1.2.8, 4.2.1.20}] -> {4.2.1.122, 4.2.1.20}
path_dto00400.kgml:
path_dto00400.kgml: Found a trail of span 3 containing skipped vertices
path_dto00400.kgml: 76 -> [75 -> 74 -> 50] -> 58 -> 60
path_dto00400.kgml: R02413 -> [R02412 -> R03460 -> R01714] -> R01715 -> R01373
path_dto00400.kgml: dto:TOL2_C19940 -> [dto:TOL2_C19920 -> dto:TOL2_C19930 -> dto:TOL2_C19910] -> {dto:TOL2_C08970, dto:TOL2_C19950} -> dto:TOL2_C19950
path_dto00400.kgml: {1.1.1.25, 1.1.1.282} -> [2.7.1.71 -> 2.5.1.19 -> 4.2.3.5] -> 5.4.99.5 -> {4.2.1.51, 4.2.1.91}
path_dto00400.kgml:
path_dto00400.kgml: Found a trail of span 2 without skipping any vertex
path_dto00400.kgml: 10 -> 79
path_dto00400.kgml: R01826 -> R03083
path_dto00400.kgml: {dto:TOL2_C07460, dto:TOL2_C39070} -> dto:TOL2_C39060
path_dto00400.kgml: 2.5.1.54 -> 4.2.3.4
path_dto00400.kgml:
path_dto00400.kgml: --- 1.97 seconds ---

path_dto00401.kgml: Novobiocin biosynthesis
path_dto00401.kgml: Initialization took 0.09 seconds
path_dto00401.kgml: (not found)
path_dto00401.kgml: --- 0.14 seconds ---

path_dto00410.kgml: beta-Alanine metabolism
path_dto00410.kgml: Initialization took 0.19 seconds
path_dto00410.kgml: (not found)
path_dto00410.kgml: --- 0.24 seconds ---

path_dto00430.kgml: Taurine and hypotaurine metabolism
path_dto00430.kgml: Initialization took 0.05 seconds
path_dto00430.kgml: (not found)
path_dto00430.kgml: --- 0.11 seconds ---

path_dto00440.kgml: Phosphonate and phosphinate metabolism
path_dto00440.kgml: Initialization took 0.05 seconds
path_dto00440.kgml:
path_dto00440.kgml: Found a trail of span 3 without skipping any vertex
path_dto00440.kgml: 124 -> 127 -> 130
path_dto00440.kgml: R10185 -> R10186 -> R10204
path_dto00440.kgml: {dto:TOL2_C31890, dto:TOL2_C31900, dto:TOL2_C31910, dto:TOL2_C31940} -> dto:TOL2_C31950 -> dto:TOL2_C31920
path_dto00440.kgml: 2.7.8.37 -> 3.6.1.63 -> 4.7.1.1
path_dto00440.kgml:
path_dto00440.kgml: Found a trail of span 2 containing skipped vertices
path_dto00440.kgml: 124 -> [127] -> 130
path_dto00440.kgml: R10185 -> [R10186] -> R10204
path_dto00440.kgml: {dto:TOL2_C31890, dto:TOL2_C31900, dto:TOL2_C31910, dto:TOL2_C31940} -> [dto:TOL2_C31950] -> dto:TOL2_C31920
path_dto00440.kgml: 2.7.8.37 -> [3.6.1.63] -> 4.7.1.1
path_dto00440.kgml:
path_dto00440.kgml: --- 0.21 seconds ---

path_dto00450.kgml: Selenocompound metabolism
path_dto00450.kgml: Initialization took 0.19 seconds
path_dto00450.kgml: (not found)
path_dto00450.kgml: --- 0.24 seconds ---

path_dto00460.kgml: Cyanoamino acid metabolism
path_dto00460.kgml: Initialization took 0.05 seconds
path_dto00460.kgml: (not found)
path_dto00460.kgml: --- 0.11 seconds ---

path_dto00471.kgml: D-Glutamine and D-glutamate metabolism
path_dto00471.kgml: Initialization took 0.08 seconds
path_dto00471.kgml: (not found)
path_dto00471.kgml: --- 0.14 seconds ---

path_dto00473.kgml: D-Alanine metabolism
path_dto00473.kgml: Initialization took 0.08 seconds
path_dto00473.kgml: (not found)
path_dto00473.kgml: --- 0.12 seconds ---

path_dto00480.kgml: Glutathione metabolism
path_dto00480.kgml: Initialization took 0.08 seconds
path_dto00480.kgml: (not found)
path_dto00480.kgml: --- 0.12 seconds ---

path_dto00500.kgml: Starch and sucrose metabolism
path_dto00500.kgml: Initialization took 0.14 seconds
path_dto00500.kgml:
path_dto00500.kgml: Found a trail of span 3 without skipping any vertex
path_dto00500.kgml: 137 -> 120 -> 133
path_dto00500.kgml: R02421 -> R02110 -> R02111
path_dto00500.kgml: dto:TOL2_C24790 -> dto:TOL2_C24780 -> {dto:TOL2_C24750, dto:TOL2_C24800}
path_dto00500.kgml: {2.4.1.21, 2.4.1.242} -> 2.4.1.18 -> 2.4.1.1
path_dto00500.kgml:
path_dto00500.kgml: Found a trail of span 2 containing skipped vertices
path_dto00500.kgml: 137 -> [120] -> 133
path_dto00500.kgml: R02421 -> [R02110] -> R02111
path_dto00500.kgml: dto:TOL2_C24790 -> [dto:TOL2_C24780] -> {dto:TOL2_C24750, dto:TOL2_C24800}
path_dto00500.kgml: {2.4.1.21, 2.4.1.242} -> [2.4.1.18] -> 2.4.1.1
path_dto00500.kgml:
path_dto00500.kgml: --- 0.26 seconds ---

path_dto00520.kgml: Amino sugar and nucleotide sugar metabolism
path_dto00520.kgml: Initialization took 2.09 seconds
path_dto00520.kgml:
path_dto00520.kgml: Found a trail of span 2 without skipping any vertex
path_dto00520.kgml: 244 -> 374
path_dto00520.kgml: R00888 -> R10460
path_dto00520.kgml: {dto:TOL2_C14070, dto:TOL2_C14080, dto:TOL2_C35370} -> dto:TOL2_C35360
path_dto00520.kgml: 4.2.1.47 -> 2.6.1.102
path_dto00520.kgml:
path_dto00520.kgml: Found a trail of span 2 without skipping any vertex
path_dto00520.kgml: 186 -> 220
path_dto00520.kgml: R00291 -> R05775
path_dto00520.kgml: {dto:TOL2_C08130, dto:TOL2_C08210, dto:TOL2_C12360, dto:TOL2_C21490, dto:TOL2_C35200} -> dto:TOL2_C08220
path_dto00520.kgml: 5.1.3.2 -> 3.13.1.1
path_dto00520.kgml:
path_dto00520.kgml: --- 2.25 seconds ---

path_dto00521.kgml: Streptomycin biosynthesis
path_dto00521.kgml: Initialization took 0.09 seconds
path_dto00521.kgml: (not found)
path_dto00521.kgml: --- 0.12 seconds ---

path_dto00540.kgml: Lipopolysaccharide biosynthesis
path_dto00540.kgml: Initialization took 0.84 seconds
path_dto00540.kgml:
path_dto00540.kgml: Found a trail of span 4 without skipping any vertex
path_dto00540.kgml: 45 -> 80 -> 79 -> 75
path_dto00540.kgml: R04657 -> R04658 -> R05074 -> R05146
path_dto00540.kgml: dto:TOL2_C12460 -> {dto:TOL2_C12450, dto:TOL2_C16140} -> {dto:TOL2_C12450, dto:TOL2_C16140} -> dto:TOL2_C12470
path_dto00540.kgml: 2.7.1.130 -> 2.4.99.12 -> 2.4.99.13 -> 2.3.1.241
path_dto00540.kgml:
path_dto00540.kgml: Found a trail of span 3 containing skipped vertices
path_dto00540.kgml: 45 -> [80] -> 79 -> 75
path_dto00540.kgml: R04657 -> [R04658] -> R05074 -> R05146
path_dto00540.kgml: dto:TOL2_C12460 -> [{dto:TOL2_C12450, dto:TOL2_C16140}] -> {dto:TOL2_C12450, dto:TOL2_C16140} -> dto:TOL2_C12470
path_dto00540.kgml: 2.7.1.130 -> [2.4.99.12] -> 2.4.99.13 -> 2.3.1.241
path_dto00540.kgml:
path_dto00540.kgml: Found a trail of span 3 containing skipped vertices
path_dto00540.kgml: 45 -> 80 -> [79] -> 75
path_dto00540.kgml: R04657 -> R04658 -> [R05074] -> R05146
path_dto00540.kgml: dto:TOL2_C12460 -> {dto:TOL2_C12450, dto:TOL2_C16140} -> [{dto:TOL2_C12450, dto:TOL2_C16140}] -> dto:TOL2_C12470
path_dto00540.kgml: 2.7.1.130 -> 2.4.99.12 -> [2.4.99.13] -> 2.3.1.241
path_dto00540.kgml:
path_dto00540.kgml: Found a trail of span 3 containing skipped vertices
path_dto00540.kgml: 90 -> [89] -> 88 -> 53
path_dto00540.kgml: R04567 -> [R04587] -> R04550 -> R04606
path_dto00540.kgml: dto:TOL2_C19990 -> [dto:TOL2_C06070] -> dto:TOL2_C20000 -> dto:TOL2_C19970
path_dto00540.kgml: 2.3.1.129 -> [3.5.1.108] -> 2.3.1.191 -> 2.4.1.182
path_dto00540.kgml: Skipped genes: dto:TOL2_C19980
path_dto00540.kgml:
path_dto00540.kgml: Found a trail of span 2 containing skipped vertices
path_dto00540.kgml: 90 -> [89 -> 88] -> 53
path_dto00540.kgml: R04567 -> [R04587 -> R04550] -> R04606
path_dto00540.kgml: dto:TOL2_C19990 -> [dto:TOL2_C06070 -> dto:TOL2_C20000] -> dto:TOL2_C19970
path_dto00540.kgml: 2.3.1.129 -> [3.5.1.108 -> 2.3.1.191] -> 2.4.1.182
path_dto00540.kgml: Skipped genes: dto:TOL2_C19980
path_dto00540.kgml:
path_dto00540.kgml: Found a trail of span 2 containing skipped vertices
path_dto00540.kgml: 45 -> [80 -> 79] -> 75
path_dto00540.kgml: R04657 -> [R04658 -> R05074] -> R05146
path_dto00540.kgml: dto:TOL2_C12460 -> [{dto:TOL2_C12450, dto:TOL2_C16140} -> {dto:TOL2_C12450, dto:TOL2_C16140}] -> dto:TOL2_C12470
path_dto00540.kgml: 2.7.1.130 -> [2.4.99.12 -> 2.4.99.13] -> 2.3.1.241
path_dto00540.kgml:
path_dto00540.kgml: Found a trail of span 2 without skipping any vertex
path_dto00540.kgml: 87 -> 44
path_dto00540.kgml: R03254 -> R03350
path_dto00540.kgml: dto:TOL2_C21960 -> dto:TOL2_C21970
path_dto00540.kgml: 2.5.1.55 -> 3.1.3.45
path_dto00540.kgml:
path_dto00540.kgml: --- 1.31 seconds ---

path_dto00550.kgml: Peptidoglycan biosynthesis
path_dto00550.kgml: Initialization took 0.58 seconds
path_dto00550.kgml:
path_dto00550.kgml: Found a trail of span 7 containing skipped vertices
path_dto00550.kgml: 59 -> 33 -> 32 -> 34 -> 23 -> 35 -> 36
path_dto00550.kgml: {R03191, R03192} -> R03193 -> R02783 -> R02788 -> R04617 -> R05630 -> R05032
path_dto00550.kgml: dto:TOL2_C12080 -> dto:TOL2_C12090 -> dto:TOL2_C12120 -> dto:TOL2_C12140 -> dto:TOL2_C12140 -> dto:TOL2_C12130 -> dto:TOL2_C12100
path_dto00550.kgml: {1.3.1.98, 1.3.1.98} -> 6.3.2.8 -> 6.3.2.9 -> 6.3.2.13 -> 6.3.2.10 -> 2.7.8.13 -> 2.4.1.227
path_dto00550.kgml: Skipped genes: dto:TOL2_C12110
path_dto00550.kgml:
path_dto00550.kgml: Found a trail of span 6 containing skipped vertices
path_dto00550.kgml: 59 -> 33 -> 32 -> 34 -> [23] -> 35 -> 36
path_dto00550.kgml: {R03191, R03192} -> R03193 -> R02783 -> R02788 -> [R04617] -> R05630 -> R05032
path_dto00550.kgml: dto:TOL2_C12080 -> dto:TOL2_C12090 -> dto:TOL2_C12120 -> dto:TOL2_C12140 -> [dto:TOL2_C12140] -> dto:TOL2_C12130 -> dto:TOL2_C12100
path_dto00550.kgml: {1.3.1.98, 1.3.1.98} -> 6.3.2.8 -> 6.3.2.9 -> 6.3.2.13 -> [6.3.2.10] -> 2.7.8.13 -> 2.4.1.227
path_dto00550.kgml: Skipped genes: dto:TOL2_C12110
path_dto00550.kgml:
path_dto00550.kgml: Found a trail of span 6 containing skipped vertices
path_dto00550.kgml: 59 -> 33 -> 32 -> [34] -> 23 -> 35 -> 36
path_dto00550.kgml: {R03191, R03192} -> R03193 -> R02783 -> [R02788] -> R04617 -> R05630 -> R05032
path_dto00550.kgml: dto:TOL2_C12080 -> dto:TOL2_C12090 -> dto:TOL2_C12120 -> [dto:TOL2_C12140] -> dto:TOL2_C12140 -> dto:TOL2_C12130 -> dto:TOL2_C12100
path_dto00550.kgml: {1.3.1.98, 1.3.1.98} -> 6.3.2.8 -> 6.3.2.9 -> [6.3.2.13] -> 6.3.2.10 -> 2.7.8.13 -> 2.4.1.227
path_dto00550.kgml: Skipped genes: dto:TOL2_C12110
path_dto00550.kgml:
path_dto00550.kgml: Found a trail of span 6 containing skipped vertices
path_dto00550.kgml: 59 -> 33 -> 32 -> 34 -> 23 -> [35] -> 36
path_dto00550.kgml: {R03191, R03192} -> R03193 -> R02783 -> R02788 -> R04617 -> [R05630] -> R05032
path_dto00550.kgml: dto:TOL2_C12080 -> dto:TOL2_C12090 -> dto:TOL2_C12120 -> dto:TOL2_C12140 -> dto:TOL2_C12140 -> [dto:TOL2_C12130] -> dto:TOL2_C12100
path_dto00550.kgml: {1.3.1.98, 1.3.1.98} -> 6.3.2.8 -> 6.3.2.9 -> 6.3.2.13 -> 6.3.2.10 -> [2.7.8.13] -> 2.4.1.227
path_dto00550.kgml: Skipped genes: dto:TOL2_C12130, dto:TOL2_C12110
path_dto00550.kgml:
path_dto00550.kgml: Found a trail of span 6 containing skipped vertices
path_dto00550.kgml: 59 -> [33] -> 32 -> 34 -> 23 -> 35 -> 36
path_dto00550.kgml: {R03191, R03192} -> [R03193] -> R02783 -> R02788 -> R04617 -> R05630 -> R05032
path_dto00550.kgml: dto:TOL2_C12080 -> [dto:TOL2_C12090] -> dto:TOL2_C12120 -> dto:TOL2_C12140 -> dto:TOL2_C12140 -> dto:TOL2_C12130 -> dto:TOL2_C12100
path_dto00550.kgml: {1.3.1.98, 1.3.1.98} -> [6.3.2.8] -> 6.3.2.9 -> 6.3.2.13 -> 6.3.2.10 -> 2.7.8.13 -> 2.4.1.227
path_dto00550.kgml: Skipped genes: dto:TOL2_C12110, dto:TOL2_C12090
path_dto00550.kgml:
path_dto00550.kgml: Found a trail of span 5 containing skipped vertices
path_dto00550.kgml: 59 -> 33 -> 32 -> 34 -> [23 -> 35] -> 36
path_dto00550.kgml: {R03191, R03192} -> R03193 -> R02783 -> R02788 -> [R04617 -> R05630] -> R05032
path_dto00550.kgml: dto:TOL2_C12080 -> dto:TOL2_C12090 -> dto:TOL2_C12120 -> dto:TOL2_C12140 -> [dto:TOL2_C12140 -> dto:TOL2_C12130] -> dto:TOL2_C12100
path_dto00550.kgml: {1.3.1.98, 1.3.1.98} -> 6.3.2.8 -> 6.3.2.9 -> 6.3.2.13 -> [6.3.2.10 -> 2.7.8.13] -> 2.4.1.227
path_dto00550.kgml: Skipped genes: dto:TOL2_C12130, dto:TOL2_C12110
path_dto00550.kgml:
path_dto00550.kgml: Found a trail of span 5 containing skipped vertices
path_dto00550.kgml: 59 -> 33 -> 32 -> [34 -> 23] -> 35 -> 36
path_dto00550.kgml: {R03191, R03192} -> R03193 -> R02783 -> [R02788 -> R04617] -> R05630 -> R05032
path_dto00550.kgml: dto:TOL2_C12080 -> dto:TOL2_C12090 -> dto:TOL2_C12120 -> [dto:TOL2_C12140 -> dto:TOL2_C12140] -> dto:TOL2_C12130 -> dto:TOL2_C12100
path_dto00550.kgml: {1.3.1.98, 1.3.1.98} -> 6.3.2.8 -> 6.3.2.9 -> [6.3.2.13 -> 6.3.2.10] -> 2.7.8.13 -> 2.4.1.227
path_dto00550.kgml: Skipped genes: dto:TOL2_C12110
path_dto00550.kgml:
path_dto00550.kgml: Found a trail of span 4 containing skipped vertices
path_dto00550.kgml: 59 -> 33 -> 32 -> [34 -> 23 -> 35] -> 36
path_dto00550.kgml: {R03191, R03192} -> R03193 -> R02783 -> [R02788 -> R04617 -> R05630] -> R05032
path_dto00550.kgml: dto:TOL2_C12080 -> dto:TOL2_C12090 -> dto:TOL2_C12120 -> [dto:TOL2_C12140 -> dto:TOL2_C12140 -> dto:TOL2_C12130] -> dto:TOL2_C12100
path_dto00550.kgml: {1.3.1.98, 1.3.1.98} -> 6.3.2.8 -> 6.3.2.9 -> [6.3.2.13 -> 6.3.2.10 -> 2.7.8.13] -> 2.4.1.227
path_dto00550.kgml: Skipped genes: dto:TOL2_C12110
path_dto00550.kgml:
path_dto00550.kgml: --- 1.07 seconds ---

path_dto00561.kgml: Glycerolipid metabolism
path_dto00561.kgml: Initialization took 0.08 seconds
path_dto00561.kgml: (not found)
path_dto00561.kgml: --- 0.12 seconds ---

path_dto00562.kgml: Inositol phosphate metabolism
path_dto00562.kgml: Initialization took 0.05 seconds
path_dto00562.kgml: (not found)
path_dto00562.kgml: --- 0.10 seconds ---

path_dto00564.kgml: Glycerophospholipid metabolism
path_dto00564.kgml: Initialization took 0.59 seconds
path_dto00564.kgml:
path_dto00564.kgml: Found a trail of span 2 without skipping any vertex
path_dto00564.kgml: 103 -> 135
path_dto00564.kgml: R01800 -> R02055
path_dto00564.kgml: {dto:TOL2_C13700, dto:TOL2_C26630, dto:TOL2_C37960} -> dto:TOL2_C13690
path_dto00564.kgml: 2.7.8.8 -> 4.1.1.65
path_dto00564.kgml:
path_dto00564.kgml: --- 0.68 seconds ---

path_dto00592.kgml: alpha-Linolenic acid metabolism
path_dto00592.kgml: Initialization took 0.05 seconds
path_dto00592.kgml: (not found)
path_dto00592.kgml: --- 0.09 seconds ---

path_dto00620.kgml: Pyruvate metabolism
path_dto00620.kgml: Initialization took 5.70 seconds
path_dto00620.kgml:
path_dto00620.kgml: --- 6.28 seconds ---

path_dto00625.kgml: Chloroalkane and chloroalkene degradation
path_dto00625.kgml: Initialization took 0.05 seconds
path_dto00625.kgml: (not found)
path_dto00625.kgml: --- 0.11 seconds ---

path_dto00626.kgml: Naphthalene degradation
path_dto00626.kgml: Initialization took 0.05 seconds
path_dto00626.kgml: (not found)
path_dto00626.kgml: --- 0.10 seconds ---

path_dto00630.kgml: Glyoxylate and dicarboxylate metabolism
path_dto00630.kgml: Initialization took 2.29 seconds
path_dto00630.kgml:
path_dto00630.kgml: Found a trail of span 2 without skipping any vertex
path_dto00630.kgml: 203 -> 205
path_dto00630.kgml: R02765 -> R00833
path_dto00630.kgml: {dto:TOL2_C04730, dto:TOL2_C32210, dto:TOL2_C41550} -> dto:TOL2_C04740
path_dto00630.kgml: 5.1.99.1 -> 5.4.99.2
path_dto00630.kgml:
path_dto00630.kgml: --- 2.37 seconds ---

path_dto00633.kgml: Nitrotoluene degradation
path_dto00633.kgml: Initialization took 0.43 seconds
path_dto00633.kgml: (not found)
path_dto00633.kgml: --- 0.45 seconds ---

path_dto00640.kgml: Propanoate metabolism
path_dto00640.kgml: Initialization took 1.59 seconds
path_dto00640.kgml:
path_dto00640.kgml: Found a trail of span 2 without skipping any vertex
path_dto00640.kgml: 66 -> 64
path_dto00640.kgml: R00926 -> R01354
path_dto00640.kgml: {dto:TOL2_C05220, dto:TOL2_C31520} -> dto:TOL2_C31530
path_dto00640.kgml: {6.2.1.1, 6.2.1.17} -> {6.2.1.1, 6.2.1.17}
path_dto00640.kgml:
path_dto00640.kgml: Found a trail of span 2 without skipping any vertex
path_dto00640.kgml: 58 -> 104
path_dto00640.kgml: R02765 -> R00833
path_dto00640.kgml: {dto:TOL2_C04730, dto:TOL2_C32210, dto:TOL2_C41550} -> dto:TOL2_C04740
path_dto00640.kgml: 5.1.99.1 -> 5.4.99.2
path_dto00640.kgml:
path_dto00640.kgml: --- 7.50 seconds ---

path_dto00650.kgml: Butanoate metabolism
path_dto00650.kgml: Initialization took 3.98 seconds
path_dto00650.kgml:
path_dto00650.kgml: Found a trail of span 2 without skipping any vertex
path_dto00650.kgml: 57 -> 58
path_dto00650.kgml: R00238 -> R01976
path_dto00650.kgml: {dto:TOL2_C06770, dto:TOL2_C11420, dto:TOL2_C35070} -> dto:TOL2_C06780
path_dto00650.kgml: 2.3.1.9 -> 1.1.1.157
path_dto00650.kgml:
path_dto00650.kgml: --- 4.15 seconds ---

path_dto00660.kgml: C5-Branched dibasic acid metabolism
path_dto00660.kgml: Initialization took 0.27 seconds
path_dto00660.kgml:
path_dto00660.kgml: Found a trail of span 2 without skipping any vertex
path_dto00660.kgml: 31 -> 96
path_dto00660.kgml: R03896 -> R03898
path_dto00660.kgml: {dto:TOL2_C32190, dto:TOL2_C32200, dto:TOL2_C38850, dto:TOL2_C38860} -> {dto:TOL2_C32190, dto:TOL2_C32200, dto:TOL2_C38850, dto:TOL2_C38860}
path_dto00660.kgml: 4.2.1.35 -> 4.2.1.35
path_dto00660.kgml:
path_dto00660.kgml: --- 0.34 seconds ---

path_dto00670.kgml: One carbon pool by folate
path_dto00670.kgml: Initialization took 1.18 seconds
path_dto00670.kgml: (not found)
path_dto00670.kgml: --- 1.76 seconds ---

path_dto00680.kgml: Methane metabolism
path_dto00680.kgml: Initialization took 7.29 seconds
path_dto00680.kgml:
path_dto00680.kgml: Found a trail of span 2 without skipping any vertex
path_dto00680.kgml: 148 -> 151
path_dto00680.kgml: R01513 -> R04173
path_dto00680.kgml: {dto:TOL2_C18770, dto:TOL2_C21520} -> dto:TOL2_C18760
path_dto00680.kgml: 1.1.1.95 -> 2.6.1.52
path_dto00680.kgml:
path_dto00680.kgml: Found a trail of span 2 containing skipped vertices
path_dto00680.kgml: 44 -> 43
path_dto00680.kgml: R09096 -> R07157
path_dto00680.kgml: {dto:TOL2_C11800, dto:TOL2_C11830} -> {dto:TOL2_C00990, dto:TOL2_C11820, dto:TOL2_C38110, dto:TOL2_C38120}
path_dto00680.kgml: ? -> 1.2.7.4
path_dto00680.kgml: Skipped genes: dto:TOL2_C11810
path_dto00680.kgml:
path_dto00680.kgml: --- 7.46 seconds ---

path_dto00730.kgml: Thiamine metabolism
path_dto00730.kgml: Initialization took 0.33 seconds
path_dto00730.kgml:
path_dto00730.kgml: Found a trail of span 2 containing skipped vertices
path_dto00730.kgml: 94 -> [75] -> 97
path_dto00730.kgml: R03472 -> [R04509] -> R10712
path_dto00730.kgml: dto:TOL2_C00560 -> [dto:TOL2_C13030] -> dto:TOL2_C00570
path_dto00730.kgml: 4.1.99.17 -> [2.7.4.7] -> 2.5.1.3
path_dto00730.kgml:
path_dto00730.kgml: Found a trail of span 2 containing skipped vertices
path_dto00730.kgml: 94 -> [75] -> 93
path_dto00730.kgml: R03472 -> [R04509] -> R03223
path_dto00730.kgml: dto:TOL2_C00560 -> [dto:TOL2_C13030] -> dto:TOL2_C00570
path_dto00730.kgml: 4.1.99.17 -> [2.7.4.7] -> 2.5.1.3
path_dto00730.kgml:
path_dto00730.kgml: Found a trail of span 2 without skipping any vertex
path_dto00730.kgml: 91 -> 69
path_dto00730.kgml: R10246 -> R10247
path_dto00730.kgml: dto:TOL2_C00590 -> dto:TOL2_C00600
path_dto00730.kgml: 4.1.99.19 -> 2.8.1.10
path_dto00730.kgml:
path_dto00730.kgml: --- 0.48 seconds ---

path_dto00740.kgml: Riboflavin metabolism
path_dto00740.kgml: Initialization took 0.07 seconds
path_dto00740.kgml:
path_dto00740.kgml: Found a trail of span 3 containing skipped vertices
path_dto00740.kgml: 32 -> [41] -> 42 -> 41
path_dto00740.kgml: R07281 -> [R04457] -> R00066 -> R04457
path_dto00740.kgml: {dto:TOL2_C07270, dto:TOL2_C33680} -> [dto:TOL2_C33670] -> dto:TOL2_C33690 -> dto:TOL2_C33670
path_dto00740.kgml: 4.1.99.12 -> [2.5.1.78] -> 2.5.1.9 -> 2.5.1.78
path_dto00740.kgml:
path_dto00740.kgml: Found a trail of span 3 containing skipped vertices
path_dto00740.kgml: 38 -> 39 -> 40
path_dto00740.kgml: R00425 -> R03459 -> R03458
path_dto00740.kgml: dto:TOL2_C33680 -> dto:TOL2_C33700 -> dto:TOL2_C33700
path_dto00740.kgml: 3.5.4.25 -> 3.5.4.26 -> 1.1.1.193
path_dto00740.kgml: Skipped genes: dto:TOL2_C33690
path_dto00740.kgml:
path_dto00740.kgml: Found a trail of span 2 containing skipped vertices
path_dto00740.kgml: 38 -> [39] -> 40
path_dto00740.kgml: R00425 -> [R03459] -> R03458
path_dto00740.kgml: dto:TOL2_C33680 -> [dto:TOL2_C33700] -> dto:TOL2_C33700
path_dto00740.kgml: 3.5.4.25 -> [3.5.4.26] -> 1.1.1.193
path_dto00740.kgml: Skipped genes: dto:TOL2_C33690
path_dto00740.kgml:
path_dto00740.kgml: --- 0.19 seconds ---

path_dto00750.kgml: Vitamin B6 metabolism
path_dto00750.kgml: Initialization took 0.07 seconds
path_dto00750.kgml: (not found)
path_dto00750.kgml: --- 0.10 seconds ---

path_dto00760.kgml: Nicotinate and nicotinamide metabolism
path_dto00760.kgml: Initialization took 0.38 seconds
path_dto00760.kgml:
path_dto00760.kgml: Found a trail of span 3 containing skipped vertices
path_dto00760.kgml: 98 -> [89] -> 82 -> [88 -> 83 -> 86] -> 104
path_dto00760.kgml: R02294 -> [R01268] -> R02295 -> [R01724 -> R03005 -> R00189] -> R00104
path_dto00760.kgml: dto:TOL2_C38820 -> [dto:TOL2_C00240] -> dto:TOL2_C38820 -> [dto:TOL2_C00230 -> dto:TOL2_C31210 -> dto:TOL2_C38150] -> dto:TOL2_C38870
path_dto00760.kgml: 2.4.2.1 -> [3.5.1.19] -> 2.4.2.1 -> [6.3.4.21 -> {2.7.7.1, 2.7.7.18} -> {6.3.1.5, 6.3.5.1}] -> 2.7.1.23
path_dto00760.kgml:
path_dto00760.kgml: --- 0.53 seconds ---

path_dto00770.kgml: Pantothenate and CoA biosynthesis
path_dto00770.kgml: Initialization took 0.58 seconds
path_dto00770.kgml:
path_dto00770.kgml: Found a trail of span 2 containing skipped vertices
path_dto00770.kgml: 82 -> [81] -> 80
path_dto00770.kgml: R00006 -> [R03051] -> R01209
path_dto00770.kgml: {dto:TOL2_C16650, dto:TOL2_C16660} -> [dto:TOL2_C03580] -> dto:TOL2_C16670
path_dto00770.kgml: 2.2.1.6 -> [1.1.1.86] -> 4.2.1.9
path_dto00770.kgml:
path_dto00770.kgml: --- 0.66 seconds ---

path_dto00780.kgml: Biotin metabolism
path_dto00780.kgml: Initialization took 0.38 seconds
path_dto00780.kgml:
path_dto00780.kgml: Found a trail of span 3 without skipping any vertex
path_dto00780.kgml: 34 -> 32 -> 31
path_dto00780.kgml: R03210 -> R03231 -> R03182
path_dto00780.kgml: dto:TOL2_C38180 -> dto:TOL2_C38190 -> dto:TOL2_C38170
path_dto00780.kgml: 2.3.1.47 -> 2.6.1.62 -> 6.3.3.3
path_dto00780.kgml:
path_dto00780.kgml: Found a trail of span 3 without skipping any vertex
path_dto00780.kgml: 45 -> 32 -> 31
path_dto00780.kgml: R10124 -> R03231 -> R03182
path_dto00780.kgml: dto:TOL2_C38180 -> dto:TOL2_C38190 -> dto:TOL2_C38170
path_dto00780.kgml: 2.3.1.47 -> 2.6.1.62 -> 6.3.3.3
path_dto00780.kgml:
path_dto00780.kgml: Found a trail of span 2 containing skipped vertices
path_dto00780.kgml: 95 -> 53
path_dto00780.kgml: R10115 -> R10116
path_dto00780.kgml: {dto:TOL2_C38340, dto:TOL2_C38550} -> {dto:TOL2_C03820, dto:TOL2_C04490, dto:TOL2_C38530}
path_dto00780.kgml: {2.3.1.179, 2.3.1.41} -> 1.1.1.100
path_dto00780.kgml: Skipped genes: dto:TOL2_C38540
path_dto00780.kgml:
path_dto00780.kgml: Found a trail of span 2 containing skipped vertices
path_dto00780.kgml: 74 -> 67
path_dto00780.kgml: R10119 -> R10120
path_dto00780.kgml: {dto:TOL2_C38340, dto:TOL2_C38550} -> {dto:TOL2_C03820, dto:TOL2_C04490, dto:TOL2_C38530}
path_dto00780.kgml: {2.3.1.179, 2.3.1.41} -> 1.1.1.100
path_dto00780.kgml: Skipped genes: dto:TOL2_C38540
path_dto00780.kgml:
path_dto00780.kgml: Found a trail of span 2 containing skipped vertices
path_dto00780.kgml: 34 -> [32] -> 31
path_dto00780.kgml: R03210 -> [R03231] -> R03182
path_dto00780.kgml: dto:TOL2_C38180 -> [dto:TOL2_C38190] -> dto:TOL2_C38170
path_dto00780.kgml: 2.3.1.47 -> [2.6.1.62] -> 6.3.3.3
path_dto00780.kgml:
path_dto00780.kgml: Found a trail of span 2 containing skipped vertices
path_dto00780.kgml: 45 -> [32] -> 31
path_dto00780.kgml: R10124 -> [R03231] -> R03182
path_dto00780.kgml: dto:TOL2_C38180 -> [dto:TOL2_C38190] -> dto:TOL2_C38170
path_dto00780.kgml: 2.3.1.47 -> [2.6.1.62] -> 6.3.3.3
path_dto00780.kgml:
path_dto00780.kgml: --- 0.65 seconds ---

path_dto00785.kgml: Lipoic acid metabolism
path_dto00785.kgml: Initialization took 0.03 seconds
path_dto00785.kgml:
path_dto00785.kgml: Found a trail of span 2 without skipping any vertex
path_dto00785.kgml: 5 -> 6
path_dto00785.kgml: R07768 -> R07769
path_dto00785.kgml: dto:TOL2_C20990 -> dto:TOL2_C20980
path_dto00785.kgml: 2.8.1.8 -> 2.3.1.181
path_dto00785.kgml:
path_dto00785.kgml: Found a trail of span 2 without skipping any vertex
path_dto00785.kgml: 11 -> 10
path_dto00785.kgml: R07766 -> R07767
path_dto00785.kgml: dto:TOL2_C20980 -> dto:TOL2_C20990
path_dto00785.kgml: 2.3.1.181 -> 2.8.1.8
path_dto00785.kgml:
path_dto00785.kgml: --- 0.12 seconds ---

path_dto00790.kgml: Folate biosynthesis
path_dto00790.kgml: Initialization took 1.18 seconds
path_dto00790.kgml:
path_dto00790.kgml: Found a trail of span 3 without skipping any vertex
path_dto00790.kgml: 96 -> 102 -> 103
path_dto00790.kgml: R09959 -> R10002 -> R09978
path_dto00790.kgml: {dto:TOL2_C37050, dto:TOL2_C37530} -> dto:TOL2_C37540 -> dto:TOL2_C37550
path_dto00790.kgml: 4.1.2.50 -> 4.3.99.3 -> 6.3.4.20
path_dto00790.kgml:
path_dto00790.kgml: Found a trail of span 2 containing skipped vertices
path_dto00790.kgml: 96 -> [102] -> 103
path_dto00790.kgml: R09959 -> [R10002] -> R09978
path_dto00790.kgml: {dto:TOL2_C37050, dto:TOL2_C37530} -> [dto:TOL2_C37540] -> dto:TOL2_C37550
path_dto00790.kgml: 4.1.2.50 -> [4.3.99.3] -> 6.3.4.20
path_dto00790.kgml: Skipped genes: dto:TOL2_C37540
path_dto00790.kgml:
path_dto00790.kgml: --- 1.35 seconds ---

path_dto00860.kgml: Porphyrin and chlorophyll metabolism
path_dto00860.kgml: Initialization took 3.23 seconds
path_dto00860.kgml:
path_dto00860.kgml: Found a trail of span 4 containing skipped vertices
path_dto00860.kgml: 315 -> 305 -> 308 -> 310
path_dto00860.kgml: R07302 -> {R05221, R06558} -> R05222 -> R05223
path_dto00860.kgml: dto:TOL2_C39900 -> dto:TOL2_C39860 -> dto:TOL2_C39860 -> dto:TOL2_C39880
path_dto00860.kgml: 6.3.1.10 -> {2.7.1.156, 2.7.1.156} -> 2.7.7.62 -> 2.7.8.26
path_dto00860.kgml: Skipped genes: dto:TOL2_C39870, dto:TOL2_C39890
path_dto00860.kgml:
path_dto00860.kgml: Found a trail of span 4 containing skipped vertices
path_dto00860.kgml: 309 -> 316 -> 308 -> 310
path_dto00860.kgml: R06530 -> R06529 -> R05222 -> R05223
path_dto00860.kgml: dto:TOL2_C39890 -> dto:TOL2_C39900 -> dto:TOL2_C39860 -> dto:TOL2_C39880
path_dto00860.kgml: 4.1.1.81 -> 6.3.1.10 -> 2.7.7.62 -> 2.7.8.26
path_dto00860.kgml: Skipped genes: dto:TOL2_C39870
path_dto00860.kgml:
path_dto00860.kgml: Found a trail of span 3 containing skipped vertices
path_dto00860.kgml: 315 -> 305 -> [308] -> 310
path_dto00860.kgml: R07302 -> {R05221, R06558} -> [R05222] -> R05223
path_dto00860.kgml: dto:TOL2_C39900 -> dto:TOL2_C39860 -> [dto:TOL2_C39860] -> dto:TOL2_C39880
path_dto00860.kgml: 6.3.1.10 -> {2.7.1.156, 2.7.1.156} -> [2.7.7.62] -> 2.7.8.26
path_dto00860.kgml: Skipped genes: dto:TOL2_C39870, dto:TOL2_C39890
path_dto00860.kgml:
path_dto00860.kgml: Found a trail of span 3 containing skipped vertices
path_dto00860.kgml: 309 -> [316] -> 308 -> 310
path_dto00860.kgml: R06530 -> [R06529] -> R05222 -> R05223
path_dto00860.kgml: dto:TOL2_C39890 -> [dto:TOL2_C39900] -> dto:TOL2_C39860 -> dto:TOL2_C39880
path_dto00860.kgml: 4.1.1.81 -> [6.3.1.10] -> 2.7.7.62 -> 2.7.8.26
path_dto00860.kgml: Skipped genes: dto:TOL2_C39870
path_dto00860.kgml:
path_dto00860.kgml: Found a trail of span 3 without skipping any vertex
path_dto00860.kgml: 284 -> 285 -> 318
path_dto00860.kgml: R05809 -> R05810 -> R07772
path_dto00860.kgml: dto:TOL2_C43430 -> dto:TOL2_C43410 -> dto:TOL2_C43420
path_dto00860.kgml: 2.1.1.131 -> 2.1.1.271 -> 3.7.1.12
path_dto00860.kgml:
path_dto00860.kgml: Found a trail of span 3 without skipping any vertex
path_dto00860.kgml: 273 -> 270 -> 271
path_dto00860.kgml: R00084 -> R03165 -> R03194
path_dto00860.kgml: dto:TOL2_C10710 -> dto:TOL2_C10700 -> dto:TOL2_C10700
path_dto00860.kgml: 2.5.1.61 -> 4.2.1.75 -> 2.1.1.107
path_dto00860.kgml:
path_dto00860.kgml: Found a trail of span 3 containing skipped vertices
path_dto00860.kgml: 315 -> [305] -> 308 -> 310
path_dto00860.kgml: R07302 -> [{R05221, R06558}] -> R05222 -> R05223
path_dto00860.kgml: dto:TOL2_C39900 -> [dto:TOL2_C39860] -> dto:TOL2_C39860 -> dto:TOL2_C39880
path_dto00860.kgml: 6.3.1.10 -> [{2.7.1.156, 2.7.1.156}] -> 2.7.7.62 -> 2.7.8.26
path_dto00860.kgml: Skipped genes: dto:TOL2_C39870, dto:TOL2_C39890
path_dto00860.kgml:
path_dto00860.kgml: Found a trail of span 3 containing skipped vertices
path_dto00860.kgml: 309 -> 316 -> [308] -> 310
path_dto00860.kgml: R06530 -> R06529 -> [R05222] -> R05223
path_dto00860.kgml: dto:TOL2_C39890 -> dto:TOL2_C39900 -> [dto:TOL2_C39860] -> dto:TOL2_C39880
path_dto00860.kgml: 4.1.1.81 -> 6.3.1.10 -> [2.7.7.62] -> 2.7.8.26
path_dto00860.kgml:
path_dto00860.kgml: Found a trail of span 2 containing skipped vertices
path_dto00860.kgml: 291 -> 292
path_dto00860.kgml: R05180 -> R05181
path_dto00860.kgml: dto:TOL2_C43430 -> dto:TOL2_C43410
path_dto00860.kgml: 2.1.1.131 -> 2.1.1.133
path_dto00860.kgml: Skipped genes: dto:TOL2_C43420
path_dto00860.kgml:
path_dto00860.kgml: Found a trail of span 2 without skipping any vertex
path_dto00860.kgml: 295 -> 296
path_dto00860.kgml: R05177 -> R05224
path_dto00860.kgml: dto:TOL2_C00070 -> {dto:TOL2_C00080, dto:TOL2_C05600}
path_dto00860.kgml: 5.4.99.61 -> 6.3.5.9
path_dto00860.kgml:
path_dto00860.kgml: Found a trail of span 2 without skipping any vertex
path_dto00860.kgml: 298 -> 299
path_dto00860.kgml: R05814 -> R05815
path_dto00860.kgml: dto:TOL2_C00070 -> {dto:TOL2_C00080, dto:TOL2_C05600}
path_dto00860.kgml: 5.4.99.60 -> 6.3.5.11
path_dto00860.kgml:
path_dto00860.kgml: Found a trail of span 2 containing skipped vertices
path_dto00860.kgml: 447 -> 444
path_dto00860.kgml: R12001 -> R12002
path_dto00860.kgml: dto:TOL2_C22100 -> dto:TOL2_C22120
path_dto00860.kgml: ? -> ?
path_dto00860.kgml: Skipped genes: dto:TOL2_C22110
path_dto00860.kgml:
path_dto00860.kgml: Found a trail of span 2 without skipping any vertex
path_dto00860.kgml: 301 -> 302
path_dto00860.kgml: R05220 -> R05225
path_dto00860.kgml: dto:TOL2_C43440 -> dto:TOL2_C43450
path_dto00860.kgml: 2.5.1.17 -> 6.3.5.10
path_dto00860.kgml:
path_dto00860.kgml: Found a trail of span 2 containing skipped vertices
path_dto00860.kgml: 309 -> [316 -> 308] -> 310
path_dto00860.kgml: R06530 -> [R06529 -> R05222] -> R05223
path_dto00860.kgml: dto:TOL2_C39890 -> [dto:TOL2_C39900 -> dto:TOL2_C39860] -> dto:TOL2_C39880
path_dto00860.kgml: 4.1.1.81 -> [6.3.1.10 -> 2.7.7.62] -> 2.7.8.26
path_dto00860.kgml:
path_dto00860.kgml: Found a trail of span 2 containing skipped vertices
path_dto00860.kgml: 284 -> [285] -> 318
path_dto00860.kgml: R05809 -> [R05810] -> R07772
path_dto00860.kgml: dto:TOL2_C43430 -> [dto:TOL2_C43410] -> dto:TOL2_C43420
path_dto00860.kgml: 2.1.1.131 -> [2.1.1.271] -> 3.7.1.12
path_dto00860.kgml:
path_dto00860.kgml: Found a trail of span 2 containing skipped vertices
path_dto00860.kgml: 273 -> [270] -> 271
path_dto00860.kgml: R00084 -> [R03165] -> R03194
path_dto00860.kgml: dto:TOL2_C10710 -> [dto:TOL2_C10700] -> dto:TOL2_C10700
path_dto00860.kgml: 2.5.1.61 -> [4.2.1.75] -> 2.1.1.107
path_dto00860.kgml:
path_dto00860.kgml: Found a trail of span 2 containing skipped vertices
path_dto00860.kgml: 315 -> [305 -> 308] -> 310
path_dto00860.kgml: R07302 -> [{R05221, R06558} -> R05222] -> R05223
path_dto00860.kgml: dto:TOL2_C39900 -> [dto:TOL2_C39860 -> dto:TOL2_C39860] -> dto:TOL2_C39880
path_dto00860.kgml: 6.3.1.10 -> [{2.7.1.156, 2.7.1.156} -> 2.7.7.62] -> 2.7.8.26
path_dto00860.kgml: Skipped genes: dto:TOL2_C39890
path_dto00860.kgml:
path_dto00860.kgml: --- 4.39 seconds ---

path_dto00900.kgml: Terpenoid backbone biosynthesis
path_dto00900.kgml: Initialization took 0.78 seconds
path_dto00900.kgml: (not found)
path_dto00900.kgml: --- 0.86 seconds ---

path_dto00903.kgml: Limonene and pinene degradation
path_dto00903.kgml: Initialization took 0.03 seconds
path_dto00903.kgml: (not found)
path_dto00903.kgml: --- 0.07 seconds ---

path_dto00910.kgml: Nitrogen metabolism
path_dto00910.kgml: Initialization took 0.43 seconds
path_dto00910.kgml: (not found)
path_dto00910.kgml: --- 0.47 seconds ---

path_dto00920.kgml: Sulfur metabolism
path_dto00920.kgml: Initialization took 0.34 seconds
path_dto00920.kgml:
path_dto00920.kgml: Found a trail of span 2 without skipping any vertex
path_dto00920.kgml: 109 -> 103
path_dto00920.kgml: R00586 -> R00897
path_dto00920.kgml: {dto:TOL2_C02650, dto:TOL2_C36680} -> dto:TOL2_C02640
path_dto00920.kgml: 2.3.1.30 -> {2.5.1.47, 2.5.1.65}
path_dto00920.kgml:
path_dto00920.kgml: --- 0.41 seconds ---

path_dto00970.kgml: Aminoacyl-tRNA biosynthesis
path_dto00970.kgml: Initialization took 2.19 seconds
path_dto00970.kgml: (not found)
path_dto00970.kgml: --- 2.22 seconds ---

path_dto01040.kgml: Biosynthesis of unsaturated fatty acids
path_dto01040.kgml: Initialization took 0.08 seconds
path_dto01040.kgml: (not found)
path_dto01040.kgml: --- 0.12 seconds ---

path_dto01053.kgml: Biosynthesis of siderophore group nonribosomal peptides
path_dto01053.kgml: Initialization took 0.05 seconds
path_dto01053.kgml: (not found)
path_dto01053.kgml: --- 0.09 seconds ---

--- 402.89 seconds ---
