# Supplementary material for: CoMetGeNe: mining conserved neighborhood patterns in metabolic and genomic contexts
Source: BMC Bioinformatics. 2019 Jan 10;20:19. doi: 10.1186/s12859-018-2542-2 (PMC6327494; doi:10.1186/s12859-018-2542-2)
Supplement: Supplementary file 14 — Trail finding results for completely assembled representative bacterial genomes present in NCBI Genomes. Of the 1,545 fully assembled representative bacterial genomes in NCBI, corresponding entries have been identified in KEGG for 1,467 species, for which trail finding has been performed for all combinations of gap parameters δG and δD ranging from 0 to 3. This additional file is available from https://doi.org/10.6084/m9.figshare.7288769. (GZ 178,532 kb) [file 12859_2018_2542_MOESM14_ESM.gz › results/sacz_dG2_dD3.hnet]

--- delta_G = 2, delta_D = 3 ---

path_sacz00010.kgml: Glycolysis / Gluconeogenesis
path_sacz00010.kgml: Initialization took 3.64 seconds
path_sacz00010.kgml:
path_sacz00010.kgml: Found a trail of span 4 containing skipped vertices
path_sacz00010.kgml: 14 -> [57] -> 76 -> 57 -> [76 -> 56 -> 55] -> 53
path_sacz00010.kgml: R01070 -> [R01061] -> R01512 -> R01061 -> [R01512 -> R01518 -> R00658] -> R00200
path_sacz00010.kgml: sacz:AOT14_27960 -> [sacz:AOT14_28030] -> sacz:AOT14_27990 -> sacz:AOT14_28030 -> [sacz:AOT14_27990 -> sacz:AOT14_11830 -> sacz:AOT14_14590] -> sacz:AOT14_27970
path_sacz00010.kgml: 4.1.2.13 -> [{1.2.1.12, 1.2.1.59}] -> 2.7.2.3 -> {1.2.1.12, 1.2.1.59} -> [2.7.2.3 -> {5.4.2.11, 5.4.2.12} -> 4.2.1.11] -> 2.7.1.40
path_sacz00010.kgml: Skipped genes: sacz:AOT14_28020, sacz:AOT14_27980, sacz:AOT14_28010
path_sacz00010.kgml:
path_sacz00010.kgml: Found a trail of span 2 containing skipped vertices
path_sacz00010.kgml: 66 -> [68 -> 63 -> 73] -> 70
path_sacz00010.kgml: R01600 -> [R02739 -> R00959 -> R00947] -> R01786
path_sacz00010.kgml: {sacz:AOT14_07160, sacz:AOT14_07200, sacz:AOT14_16490, sacz:AOT14_19100} -> [sacz:AOT14_00440 -> {sacz:AOT14_05640, sacz:AOT14_06420} -> sacz:AOT14_28630] -> {sacz:AOT14_07160, sacz:AOT14_07200, sacz:AOT14_16490, sacz:AOT14_19100}
path_sacz00010.kgml: {2.7.1.1, 2.7.1.2} -> [{5.1.3.15, 5.3.1.9} -> {5.4.2.2, 5.4.2.5} -> 3.1.3.10] -> {2.7.1.1, 2.7.1.2}
path_sacz00010.kgml: Skipped genes: sacz:AOT14_07170
path_sacz00010.kgml:
path_sacz00010.kgml: --- 15.50 seconds ---

path_sacz00020.kgml: Citrate cycle (TCA cycle)
path_sacz00020.kgml: Initialization took 2.58 seconds
path_sacz00020.kgml:
path_sacz00020.kgml: Found a trail of span 4 containing skipped vertices
path_sacz00020.kgml: 30 -> 31 -> 28 -> [30] -> 29
path_sacz00020.kgml: R03316 -> R02570 -> R07618 -> [R03316] -> R00621
path_sacz00020.kgml: sacz:AOT14_23280 -> sacz:AOT14_23290 -> {sacz:AOT14_03040, sacz:AOT14_23300} -> [sacz:AOT14_23280] -> sacz:AOT14_23280
path_sacz00020.kgml: 1.2.4.2 -> 2.3.1.61 -> 1.8.1.4 -> [1.2.4.2] -> 1.2.4.2
path_sacz00020.kgml:
path_sacz00020.kgml: --- 24.96 seconds ---

path_sacz00030.kgml: Pentose phosphate pathway
path_sacz00030.kgml: Initialization took 1.88 seconds
path_sacz00030.kgml:
path_sacz00030.kgml: Found a trail of span 2 without skipping any vertex
path_sacz00030.kgml: 60 -> 38
path_sacz00030.kgml: R01541 -> R05605
path_sacz00030.kgml: sacz:AOT14_00220 -> {sacz:AOT14_00210, sacz:AOT14_16460}
path_sacz00030.kgml: {2.7.1.178, 2.7.1.45} -> {4.1.2.14, 4.1.2.55}
path_sacz00030.kgml:
path_sacz00030.kgml: --- 2.87 seconds ---

path_sacz00040.kgml: Pentose and glucuronate interconversions
path_sacz00040.kgml: Initialization took 0.13 seconds
path_sacz00040.kgml: (not found)
path_sacz00040.kgml: --- 0.17 seconds ---

path_sacz00051.kgml: Fructose and mannose metabolism
path_sacz00051.kgml: Initialization took 0.28 seconds
path_sacz00051.kgml:
path_sacz00051.kgml: Found a trail of span 3 without skipping any vertex
path_sacz00051.kgml: 78 -> 79 -> 84
path_sacz00051.kgml: R01819 -> R01818 -> R00885
path_sacz00051.kgml: sacz:AOT14_06410 -> {sacz:AOT14_05640, sacz:AOT14_06420} -> sacz:AOT14_06410
path_sacz00051.kgml: 5.3.1.8 -> 5.4.2.8 -> 2.7.7.13
path_sacz00051.kgml:
path_sacz00051.kgml: --- 0.45 seconds ---

path_sacz00052.kgml: Galactose metabolism
path_sacz00052.kgml: Initialization took 0.42 seconds
path_sacz00052.kgml: (not found)
path_sacz00052.kgml: --- 0.47 seconds ---

path_sacz00053.kgml: Ascorbate and aldarate metabolism
path_sacz00053.kgml: Initialization took 0.08 seconds
path_sacz00053.kgml: (not found)
path_sacz00053.kgml: --- 0.12 seconds ---

path_sacz00061.kgml: Fatty acid biosynthesis
path_sacz00061.kgml: Initialization took 1.05 seconds
path_sacz00061.kgml:
path_sacz00061.kgml: Found a trail of span 17 containing skipped vertices
path_sacz00061.kgml: 147 -> 259 -> 142 -> [139 -> 263] -> 63 -> 130 -> [270 -> 265] -> 62 -> 119 -> [275 -> 266] -> 61 -> 108 -> [278 -> 274] -> 60 -> 97 -> [279 -> 281] -> 59 -> 86 -> [283 -> 284] -> 58 -> 75 -> [285 -> 287] -> 53 -> 54
path_sacz00061.kgml: R01626 -> R04355 -> R04533 -> [R04428 -> R04429] -> R04952 -> R04953 -> [R04954 -> R04955] -> R04957 -> R04536 -> [R04537 -> R04958] -> R04960 -> R04534 -> [R04535 -> R04961] -> R04963 -> R04964 -> [R04965 -> R04724] -> R04726 -> R04566 -> [R04568 -> R04966] -> R04968 -> R04543 -> [R04544 -> R04969] -> R07762 -> R07763
path_sacz00061.kgml: sacz:AOT14_10280 -> sacz:AOT14_10310 -> {sacz:AOT14_06310, sacz:AOT14_10290, sacz:AOT14_32890, sacz:AOT14_35740} -> [sacz:AOT14_05860 -> sacz:AOT14_16980] -> sacz:AOT14_10310 -> {sacz:AOT14_06310, sacz:AOT14_10290, sacz:AOT14_32890, sacz:AOT14_35740} -> [sacz:AOT14_24910 -> sacz:AOT14_16980] -> sacz:AOT14_10310 -> {sacz:AOT14_06310, sacz:AOT14_10290, sacz:AOT14_32890, sacz:AOT14_35740} -> [sacz:AOT14_05860 -> sacz:AOT14_16980] -> sacz:AOT14_10310 -> {sacz:AOT14_06310, sacz:AOT14_10290, sacz:AOT14_32890, sacz:AOT14_35740} -> [sacz:AOT14_24910 -> sacz:AOT14_16980] -> sacz:AOT14_10310 -> {sacz:AOT14_06310, sacz:AOT14_10290, sacz:AOT14_32890, sacz:AOT14_35740} -> [sacz:AOT14_05860 -> sacz:AOT14_16980] -> sacz:AOT14_10310 -> {sacz:AOT14_06310, sacz:AOT14_10290, sacz:AOT14_32890, sacz:AOT14_35740} -> [sacz:AOT14_24910 -> sacz:AOT14_16980] -> sacz:AOT14_10310 -> {sacz:AOT14_06310, sacz:AOT14_10290, sacz:AOT14_32890, sacz:AOT14_35740} -> [sacz:AOT14_05860 -> sacz:AOT14_16980] -> sacz:AOT14_10310 -> {sacz:AOT14_06310, sacz:AOT14_10290, sacz:AOT14_32890, sacz:AOT14_35740}
path_sacz00061.kgml: {2.3.1.39, 2.3.1.85, 2.3.1.86} -> {2.3.1.179, 2.3.1.41, 2.3.1.85, 2.3.1.86} -> {1.1.1.100, 2.3.1.85, 2.3.1.86} -> [{2.3.1.85, 2.3.1.86, 4.2.1.59} -> 1.3.1.9] -> {2.3.1.179, 2.3.1.41, 2.3.1.85, 2.3.1.86} -> {1.1.1.100, 2.3.1.85, 2.3.1.86} -> [{2.3.1.85, 2.3.1.86, 4.2.1.59} -> 1.3.1.9] -> {2.3.1.179, 2.3.1.41, 2.3.1.85, 2.3.1.86} -> {1.1.1.100, 2.3.1.85, 2.3.1.86} -> [{2.3.1.85, 2.3.1.86, 4.2.1.59} -> 1.3.1.9] -> {2.3.1.179, 2.3.1.41, 2.3.1.85, 2.3.1.86} -> {1.1.1.100, 2.3.1.85, 2.3.1.86} -> [{2.3.1.85, 2.3.1.86, 4.2.1.59} -> 1.3.1.9] -> {2.3.1.179, 2.3.1.41, 2.3.1.85, 2.3.1.86} -> {1.1.1.100, 2.3.1.85, 2.3.1.86} -> [{2.3.1.85, 2.3.1.86, 4.2.1.59} -> 1.3.1.9] -> {2.3.1.179, 2.3.1.41, 2.3.1.85, 2.3.1.86} -> {1.1.1.100, 2.3.1.85, 2.3.1.86} -> [{2.3.1.85, 2.3.1.86, 4.2.1.59} -> 1.3.1.9] -> {2.3.1.179, 2.3.1.41, 2.3.1.85, 2.3.1.86} -> {1.1.1.100, 2.3.1.85, 2.3.1.86} -> [{2.3.1.85, 2.3.1.86, 4.2.1.59} -> 1.3.1.9] -> {2.3.1.179, 2.3.1.199, 2.3.1.41} -> 1.1.1.100
path_sacz00061.kgml: Skipped genes: sacz:AOT14_10300
path_sacz00061.kgml:
path_sacz00061.kgml: Found a trail of span 17 containing skipped vertices
path_sacz00061.kgml: 147 -> 262 -> 142 -> [139 -> 263] -> 63 -> 130 -> [270 -> 265] -> 62 -> 119 -> [275 -> 266] -> 61 -> 108 -> [278 -> 274] -> 60 -> 97 -> [279 -> 281] -> 59 -> 86 -> [283 -> 284] -> 58 -> 75 -> [285 -> 287] -> 53 -> 54
path_sacz00061.kgml: R01626 -> R10707 -> R04533 -> [R04428 -> R04429] -> R04952 -> R04953 -> [R04954 -> R04955] -> R04957 -> R04536 -> [R04537 -> R04958] -> R04960 -> R04534 -> [R04535 -> R04961] -> R04963 -> R04964 -> [R04965 -> R04724] -> R04726 -> R04566 -> [R04568 -> R04966] -> R04968 -> R04543 -> [R04544 -> R04969] -> R07762 -> R07763
path_sacz00061.kgml: sacz:AOT14_10280 -> sacz:AOT14_10260 -> {sacz:AOT14_06310, sacz:AOT14_10290, sacz:AOT14_32890, sacz:AOT14_35740} -> [sacz:AOT14_05860 -> sacz:AOT14_16980] -> sacz:AOT14_10310 -> {sacz:AOT14_06310, sacz:AOT14_10290, sacz:AOT14_32890, sacz:AOT14_35740} -> [sacz:AOT14_24910 -> sacz:AOT14_16980] -> sacz:AOT14_10310 -> {sacz:AOT14_06310, sacz:AOT14_10290, sacz:AOT14_32890, sacz:AOT14_35740} -> [sacz:AOT14_05860 -> sacz:AOT14_16980] -> sacz:AOT14_10310 -> {sacz:AOT14_06310, sacz:AOT14_10290, sacz:AOT14_32890, sacz:AOT14_35740} -> [sacz:AOT14_24910 -> sacz:AOT14_16980] -> sacz:AOT14_10310 -> {sacz:AOT14_06310, sacz:AOT14_10290, sacz:AOT14_32890, sacz:AOT14_35740} -> [sacz:AOT14_05860 -> sacz:AOT14_16980] -> sacz:AOT14_10310 -> {sacz:AOT14_06310, sacz:AOT14_10290, sacz:AOT14_32890, sacz:AOT14_35740} -> [sacz:AOT14_24910 -> sacz:AOT14_16980] -> sacz:AOT14_10310 -> {sacz:AOT14_06310, sacz:AOT14_10290, sacz:AOT14_32890, sacz:AOT14_35740} -> [sacz:AOT14_05860 -> sacz:AOT14_16980] -> sacz:AOT14_10310 -> {sacz:AOT14_06310, sacz:AOT14_10290, sacz:AOT14_32890, sacz:AOT14_35740}
path_sacz00061.kgml: {2.3.1.39, 2.3.1.85, 2.3.1.86} -> 2.3.1.180 -> {1.1.1.100, 2.3.1.85, 2.3.1.86} -> [{2.3.1.85, 2.3.1.86, 4.2.1.59} -> 1.3.1.9] -> {2.3.1.179, 2.3.1.41, 2.3.1.85, 2.3.1.86} -> {1.1.1.100, 2.3.1.85, 2.3.1.86} -> [{2.3.1.85, 2.3.1.86, 4.2.1.59} -> 1.3.1.9] -> {2.3.1.179, 2.3.1.41, 2.3.1.85, 2.3.1.86} -> {1.1.1.100, 2.3.1.85, 2.3.1.86} -> [{2.3.1.85, 2.3.1.86, 4.2.1.59} -> 1.3.1.9] -> {2.3.1.179, 2.3.1.41, 2.3.1.85, 2.3.1.86} -> {1.1.1.100, 2.3.1.85, 2.3.1.86} -> [{2.3.1.85, 2.3.1.86, 4.2.1.59} -> 1.3.1.9] -> {2.3.1.179, 2.3.1.41, 2.3.1.85, 2.3.1.86} -> {1.1.1.100, 2.3.1.85, 2.3.1.86} -> [{2.3.1.85, 2.3.1.86, 4.2.1.59} -> 1.3.1.9] -> {2.3.1.179, 2.3.1.41, 2.3.1.85, 2.3.1.86} -> {1.1.1.100, 2.3.1.85, 2.3.1.86} -> [{2.3.1.85, 2.3.1.86, 4.2.1.59} -> 1.3.1.9] -> {2.3.1.179, 2.3.1.41, 2.3.1.85, 2.3.1.86} -> {1.1.1.100, 2.3.1.85, 2.3.1.86} -> [{2.3.1.85, 2.3.1.86, 4.2.1.59} -> 1.3.1.9] -> {2.3.1.179, 2.3.1.199, 2.3.1.41} -> 1.1.1.100
path_sacz00061.kgml: Skipped genes: sacz:AOT14_10300, sacz:AOT14_10270
path_sacz00061.kgml:
path_sacz00061.kgml: Found a trail of span 16 containing skipped vertices
path_sacz00061.kgml: 147 -> 259 -> [142 -> 139 -> 263] -> 63 -> 130 -> [270 -> 265] -> 62 -> 119 -> [275 -> 266] -> 61 -> 108 -> [278 -> 274] -> 60 -> 97 -> [279 -> 281] -> 59 -> 86 -> [283 -> 284] -> 58 -> 75 -> [285 -> 287] -> 53 -> 54
path_sacz00061.kgml: R01626 -> R04355 -> [R04533 -> R04428 -> R04429] -> R04952 -> R04953 -> [R04954 -> R04955] -> R04957 -> R04536 -> [R04537 -> R04958] -> R04960 -> R04534 -> [R04535 -> R04961] -> R04963 -> R04964 -> [R04965 -> R04724] -> R04726 -> R04566 -> [R04568 -> R04966] -> R04968 -> R04543 -> [R04544 -> R04969] -> R07762 -> R07763
path_sacz00061.kgml: sacz:AOT14_10280 -> sacz:AOT14_10310 -> [{sacz:AOT14_06310, sacz:AOT14_10290, sacz:AOT14_32890, sacz:AOT14_35740} -> sacz:AOT14_05860 -> sacz:AOT14_16980] -> sacz:AOT14_10310 -> {sacz:AOT14_06310, sacz:AOT14_10290, sacz:AOT14_32890, sacz:AOT14_35740} -> [sacz:AOT14_24910 -> sacz:AOT14_16980] -> sacz:AOT14_10310 -> {sacz:AOT14_06310, sacz:AOT14_10290, sacz:AOT14_32890, sacz:AOT14_35740} -> [sacz:AOT14_05860 -> sacz:AOT14_16980] -> sacz:AOT14_10310 -> {sacz:AOT14_06310, sacz:AOT14_10290, sacz:AOT14_32890, sacz:AOT14_35740} -> [sacz:AOT14_24910 -> sacz:AOT14_16980] -> sacz:AOT14_10310 -> {sacz:AOT14_06310, sacz:AOT14_10290, sacz:AOT14_32890, sacz:AOT14_35740} -> [sacz:AOT14_05860 -> sacz:AOT14_16980] -> sacz:AOT14_10310 -> {sacz:AOT14_06310, sacz:AOT14_10290, sacz:AOT14_32890, sacz:AOT14_35740} -> [sacz:AOT14_24910 -> sacz:AOT14_16980] -> sacz:AOT14_10310 -> {sacz:AOT14_06310, sacz:AOT14_10290, sacz:AOT14_32890, sacz:AOT14_35740} -> [sacz:AOT14_05860 -> sacz:AOT14_16980] -> sacz:AOT14_10310 -> {sacz:AOT14_06310, sacz:AOT14_10290, sacz:AOT14_32890, sacz:AOT14_35740}
path_sacz00061.kgml: {2.3.1.39, 2.3.1.85, 2.3.1.86} -> {2.3.1.179, 2.3.1.41, 2.3.1.85, 2.3.1.86} -> [{1.1.1.100, 2.3.1.85, 2.3.1.86} -> {2.3.1.85, 2.3.1.86, 4.2.1.59} -> 1.3.1.9] -> {2.3.1.179, 2.3.1.41, 2.3.1.85, 2.3.1.86} -> {1.1.1.100, 2.3.1.85, 2.3.1.86} -> [{2.3.1.85, 2.3.1.86, 4.2.1.59} -> 1.3.1.9] -> {2.3.1.179, 2.3.1.41, 2.3.1.85, 2.3.1.86} -> {1.1.1.100, 2.3.1.85, 2.3.1.86} -> [{2.3.1.85, 2.3.1.86, 4.2.1.59} -> 1.3.1.9] -> {2.3.1.179, 2.3.1.41, 2.3.1.85, 2.3.1.86} -> {1.1.1.100, 2.3.1.85, 2.3.1.86} -> [{2.3.1.85, 2.3.1.86, 4.2.1.59} -> 1.3.1.9] -> {2.3.1.179, 2.3.1.41, 2.3.1.85, 2.3.1.86} -> {1.1.1.100, 2.3.1.85, 2.3.1.86} -> [{2.3.1.85, 2.3.1.86, 4.2.1.59} -> 1.3.1.9] -> {2.3.1.179, 2.3.1.41, 2.3.1.85, 2.3.1.86} -> {1.1.1.100, 2.3.1.85, 2.3.1.86} -> [{2.3.1.85, 2.3.1.86, 4.2.1.59} -> 1.3.1.9] -> {2.3.1.179, 2.3.1.41, 2.3.1.85, 2.3.1.86} -> {1.1.1.100, 2.3.1.85, 2.3.1.86} -> [{2.3.1.85, 2.3.1.86, 4.2.1.59} -> 1.3.1.9] -> {2.3.1.179, 2.3.1.199, 2.3.1.41} -> 1.1.1.100
path_sacz00061.kgml: Skipped genes: sacz:AOT14_10300
path_sacz00061.kgml:
path_sacz00061.kgml: Found a trail of span 16 containing skipped vertices
path_sacz00061.kgml: 147 -> 262 -> 142 -> [139 -> 263] -> 63 -> 130 -> [270 -> 265] -> 62 -> 119 -> [275 -> 266] -> 61 -> 108 -> [278 -> 274] -> 60 -> 97 -> [279 -> 281] -> 59 -> 86 -> [283 -> 284] -> 58 -> [75 -> 285 -> 287] -> 53 -> 54
path_sacz00061.kgml: R01626 -> R10707 -> R04533 -> [R04428 -> R04429] -> R04952 -> R04953 -> [R04954 -> R04955] -> R04957 -> R04536 -> [R04537 -> R04958] -> R04960 -> R04534 -> [R04535 -> R04961] -> R04963 -> R04964 -> [R04965 -> R04724] -> R04726 -> R04566 -> [R04568 -> R04966] -> R04968 -> [R04543 -> R04544 -> R04969] -> R07762 -> R07763
path_sacz00061.kgml: sacz:AOT14_10280 -> sacz:AOT14_10260 -> {sacz:AOT14_06310, sacz:AOT14_10290, sacz:AOT14_32890, sacz:AOT14_35740} -> [sacz:AOT14_05860 -> sacz:AOT14_16980] -> sacz:AOT14_10310 -> {sacz:AOT14_06310, sacz:AOT14_10290, sacz:AOT14_32890, sacz:AOT14_35740} -> [sacz:AOT14_24910 -> sacz:AOT14_16980] -> sacz:AOT14_10310 -> {sacz:AOT14_06310, sacz:AOT14_10290, sacz:AOT14_32890, sacz:AOT14_35740} -> [sacz:AOT14_05860 -> sacz:AOT14_16980] -> sacz:AOT14_10310 -> {sacz:AOT14_06310, sacz:AOT14_10290, sacz:AOT14_32890, sacz:AOT14_35740} -> [sacz:AOT14_24910 -> sacz:AOT14_16980] -> sacz:AOT14_10310 -> {sacz:AOT14_06310, sacz:AOT14_10290, sacz:AOT14_32890, sacz:AOT14_35740} -> [sacz:AOT14_05860 -> sacz:AOT14_16980] -> sacz:AOT14_10310 -> {sacz:AOT14_06310, sacz:AOT14_10290, sacz:AOT14_32890, sacz:AOT14_35740} -> [sacz:AOT14_24910 -> sacz:AOT14_16980] -> sacz:AOT14_10310 -> [{sacz:AOT14_06310, sacz:AOT14_10290, sacz:AOT14_32890, sacz:AOT14_35740} -> sacz:AOT14_05860 -> sacz:AOT14_16980] -> sacz:AOT14_10310 -> {sacz:AOT14_06310, sacz:AOT14_10290, sacz:AOT14_32890, sacz:AOT14_35740}
path_sacz00061.kgml: {2.3.1.39, 2.3.1.85, 2.3.1.86} -> 2.3.1.180 -> {1.1.1.100, 2.3.1.85, 2.3.1.86} -> [{2.3.1.85, 2.3.1.86, 4.2.1.59} -> 1.3.1.9] -> {2.3.1.179, 2.3.1.41, 2.3.1.85, 2.3.1.86} -> {1.1.1.100, 2.3.1.85, 2.3.1.86} -> [{2.3.1.85, 2.3.1.86, 4.2.1.59} -> 1.3.1.9] -> {2.3.1.179, 2.3.1.41, 2.3.1.85, 2.3.1.86} -> {1.1.1.100, 2.3.1.85, 2.3.1.86} -> [{2.3.1.85, 2.3.1.86, 4.2.1.59} -> 1.3.1.9] -> {2.3.1.179, 2.3.1.41, 2.3.1.85, 2.3.1.86} -> {1.1.1.100, 2.3.1.85, 2.3.1.86} -> [{2.3.1.85, 2.3.1.86, 4.2.1.59} -> 1.3.1.9] -> {2.3.1.179, 2.3.1.41, 2.3.1.85, 2.3.1.86} -> {1.1.1.100, 2.3.1.85, 2.3.1.86} -> [{2.3.1.85, 2.3.1.86, 4.2.1.59} -> 1.3.1.9] -> {2.3.1.179, 2.3.1.41, 2.3.1.85, 2.3.1.86} -> {1.1.1.100, 2.3.1.85, 2.3.1.86} -> [{2.3.1.85, 2.3.1.86, 4.2.1.59} -> 1.3.1.9] -> {2.3.1.179, 2.3.1.41, 2.3.1.85, 2.3.1.86} -> [{1.1.1.100, 2.3.1.85, 2.3.1.86} -> {2.3.1.85, 2.3.1.86, 4.2.1.59} -> 1.3.1.9] -> {2.3.1.179, 2.3.1.199, 2.3.1.41} -> 1.1.1.100
path_sacz00061.kgml: Skipped genes: sacz:AOT14_10300, sacz:AOT14_10270
path_sacz00061.kgml:
path_sacz00061.kgml: Found a trail of span 16 containing skipped vertices
path_sacz00061.kgml: 147 -> 262 -> 142 -> [139 -> 263] -> 63 -> 130 -> [270 -> 265] -> 62 -> 119 -> [275 -> 266] -> 61 -> 108 -> [278 -> 274] -> 60 -> 97 -> [279 -> 281] -> 59 -> [86 -> 283 -> 284] -> 58 -> 75 -> [285 -> 287] -> 53 -> 54
path_sacz00061.kgml: R01626 -> R10707 -> R04533 -> [R04428 -> R04429] -> R04952 -> R04953 -> [R04954 -> R04955] -> R04957 -> R04536 -> [R04537 -> R04958] -> R04960 -> R04534 -> [R04535 -> R04961] -> R04963 -> R04964 -> [R04965 -> R04724] -> R04726 -> [R04566 -> R04568 -> R04966] -> R04968 -> R04543 -> [R04544 -> R04969] -> R07762 -> R07763
path_sacz00061.kgml: sacz:AOT14_10280 -> sacz:AOT14_10260 -> {sacz:AOT14_06310, sacz:AOT14_10290, sacz:AOT14_32890, sacz:AOT14_35740} -> [sacz:AOT14_05860 -> sacz:AOT14_16980] -> sacz:AOT14_10310 -> {sacz:AOT14_06310, sacz:AOT14_10290, sacz:AOT14_32890, sacz:AOT14_35740} -> [sacz:AOT14_24910 -> sacz:AOT14_16980] -> sacz:AOT14_10310 -> {sacz:AOT14_06310, sacz:AOT14_10290, sacz:AOT14_32890, sacz:AOT14_35740} -> [sacz:AOT14_05860 -> sacz:AOT14_16980] -> sacz:AOT14_10310 -> {sacz:AOT14_06310, sacz:AOT14_10290, sacz:AOT14_32890, sacz:AOT14_35740} -> [sacz:AOT14_24910 -> sacz:AOT14_16980] -> sacz:AOT14_10310 -> {sacz:AOT14_06310, sacz:AOT14_10290, sacz:AOT14_32890, sacz:AOT14_35740} -> [sacz:AOT14_05860 -> sacz:AOT14_16980] -> sacz:AOT14_10310 -> [{sacz:AOT14_06310, sacz:AOT14_10290, sacz:AOT14_32890, sacz:AOT14_35740} -> sacz:AOT14_24910 -> sacz:AOT14_16980] -> sacz:AOT14_10310 -> {sacz:AOT14_06310, sacz:AOT14_10290, sacz:AOT14_32890, sacz:AOT14_35740} -> [sacz:AOT14_05860 -> sacz:AOT14_16980] -> sacz:AOT14_10310 -> {sacz:AOT14_06310, sacz:AOT14_10290, sacz:AOT14_32890, sacz:AOT14_35740}
path_sacz00061.kgml: {2.3.1.39, 2.3.1.85, 2.3.1.86} -> 2.3.1.180 -> {1.1.1.100, 2.3.1.85, 2.3.1.86} -> [{2.3.1.85, 2.3.1.86, 4.2.1.59} -> 1.3.1.9] -> {2.3.1.179, 2.3.1.41, 2.3.1.85, 2.3.1.86} -> {1.1.1.100, 2.3.1.85, 2.3.1.86} -> [{2.3.1.85, 2.3.1.86, 4.2.1.59} -> 1.3.1.9] -> {2.3.1.179, 2.3.1.41, 2.3.1.85, 2.3.1.86} -> {1.1.1.100, 2.3.1.85, 2.3.1.86} -> [{2.3.1.85, 2.3.1.86, 4.2.1.59} -> 1.3.1.9] -> {2.3.1.179, 2.3.1.41, 2.3.1.85, 2.3.1.86} -> {1.1.1.100, 2.3.1.85, 2.3.1.86} -> [{2.3.1.85, 2.3.1.86, 4.2.1.59} -> 1.3.1.9] -> {2.3.1.179, 2.3.1.41, 2.3.1.85, 2.3.1.86} -> {1.1.1.100, 2.3.1.85, 2.3.1.86} -> [{2.3.1.85, 2.3.1.86, 4.2.1.59} -> 1.3.1.9] -> {2.3.1.179, 2.3.1.41, 2.3.1.85, 2.3.1.86} -> [{1.1.1.100, 2.3.1.85, 2.3.1.86} -> {2.3.1.85, 2.3.1.86, 4.2.1.59} -> 1.3.1.9] -> {2.3.1.179, 2.3.1.41, 2.3.1.85, 2.3.1.86} -> {1.1.1.100, 2.3.1.85, 2.3.1.86} -> [{2.3.1.85, 2.3.1.86, 4.2.1.59} -> 1.3.1.9] -> {2.3.1.179, 2.3.1.199, 2.3.1.41} -> 1.1.1.100
path_sacz00061.kgml: Skipped genes: sacz:AOT14_10300, sacz:AOT14_10270
path_sacz00061.kgml:
path_sacz00061.kgml: Found a trail of span 16 containing skipped vertices
path_sacz00061.kgml: 147 -> 262 -> 142 -> [139 -> 263] -> 63 -> 130 -> [270 -> 265] -> 62 -> 119 -> [275 -> 266] -> 61 -> 108 -> [278 -> 274] -> 60 -> [97 -> 279 -> 281] -> 59 -> 86 -> [283 -> 284] -> 58 -> 75 -> [285 -> 287] -> 53 -> 54
path_sacz00061.kgml: R01626 -> R10707 -> R04533 -> [R04428 -> R04429] -> R04952 -> R04953 -> [R04954 -> R04955] -> R04957 -> R04536 -> [R04537 -> R04958] -> R04960 -> R04534 -> [R04535 -> R04961] -> R04963 -> [R04964 -> R04965 -> R04724] -> R04726 -> R04566 -> [R04568 -> R04966] -> R04968 -> R04543 -> [R04544 -> R04969] -> R07762 -> R07763
path_sacz00061.kgml: sacz:AOT14_10280 -> sacz:AOT14_10260 -> {sacz:AOT14_06310, sacz:AOT14_10290, sacz:AOT14_32890, sacz:AOT14_35740} -> [sacz:AOT14_05860 -> sacz:AOT14_16980] -> sacz:AOT14_10310 -> {sacz:AOT14_06310, sacz:AOT14_10290, sacz:AOT14_32890, sacz:AOT14_35740} -> [sacz:AOT14_24910 -> sacz:AOT14_16980] -> sacz:AOT14_10310 -> {sacz:AOT14_06310, sacz:AOT14_10290, sacz:AOT14_32890, sacz:AOT14_35740} -> [sacz:AOT14_05860 -> sacz:AOT14_16980] -> sacz:AOT14_10310 -> {sacz:AOT14_06310, sacz:AOT14_10290, sacz:AOT14_32890, sacz:AOT14_35740} -> [sacz:AOT14_24910 -> sacz:AOT14_16980] -> sacz:AOT14_10310 -> [{sacz:AOT14_06310, sacz:AOT14_10290, sacz:AOT14_32890, sacz:AOT14_35740} -> sacz:AOT14_05860 -> sacz:AOT14_16980] -> sacz:AOT14_10310 -> {sacz:AOT14_06310, sacz:AOT14_10290, sacz:AOT14_32890, sacz:AOT14_35740} -> [sacz:AOT14_24910 -> sacz:AOT14_16980] -> sacz:AOT14_10310 -> {sacz:AOT14_06310, sacz:AOT14_10290, sacz:AOT14_32890, sacz:AOT14_35740} -> [sacz:AOT14_05860 -> sacz:AOT14_16980] -> sacz:AOT14_10310 -> {sacz:AOT14_06310, sacz:AOT14_10290, sacz:AOT14_32890, sacz:AOT14_35740}
path_sacz00061.kgml: {2.3.1.39, 2.3.1.85, 2.3.1.86} -> 2.3.1.180 -> {1.1.1.100, 2.3.1.85, 2.3.1.86} -> [{2.3.1.85, 2.3.1.86, 4.2.1.59} -> 1.3.1.9] -> {2.3.1.179, 2.3.1.41, 2.3.1.85, 2.3.1.86} -> {1.1.1.100, 2.3.1.85, 2.3.1.86} -> [{2.3.1.85, 2.3.1.86, 4.2.1.59} -> 1.3.1.9] -> {2.3.1.179, 2.3.1.41, 2.3.1.85, 2.3.1.86} -> {1.1.1.100, 2.3.1.85, 2.3.1.86} -> [{2.3.1.85, 2.3.1.86, 4.2.1.59} -> 1.3.1.9] -> {2.3.1.179, 2.3.1.41, 2.3.1.85, 2.3.1.86} -> {1.1.1.100, 2.3.1.85, 2.3.1.86} -> [{2.3.1.85, 2.3.1.86, 4.2.1.59} -> 1.3.1.9] -> {2.3.1.179, 2.3.1.41, 2.3.1.85, 2.3.1.86} -> [{1.1.1.100, 2.3.1.85, 2.3.1.86} -> {2.3.1.85, 2.3.1.86, 4.2.1.59} -> 1.3.1.9] -> {2.3.1.179, 2.3.1.41, 2.3.1.85, 2.3.1.86} -> {1.1.1.100, 2.3.1.85, 2.3.1.86} -> [{2.3.1.85, 2.3.1.86, 4.2.1.59} -> 1.3.1.9] -> {2.3.1.179, 2.3.1.41, 2.3.1.85, 2.3.1.86} -> {1.1.1.100, 2.3.1.85, 2.3.1.86} -> [{2.3.1.85, 2.3.1.86, 4.2.1.59} -> 1.3.1.9] -> {2.3.1.179, 2.3.1.199, 2.3.1.41} -> 1.1.1.100
path_sacz00061.kgml: Skipped genes: sacz:AOT14_10300, sacz:AOT14_10270
path_sacz00061.kgml:
path_sacz00061.kgml: Found a trail of span 16 containing skipped vertices
path_sacz00061.kgml: 147 -> 262 -> 142 -> [139 -> 263] -> 63 -> 130 -> [270 -> 265] -> 62 -> 119 -> [275 -> 266] -> 61 -> 108 -> [278 -> 274] -> 60 -> 97 -> [279 -> 281 -> 89] -> 86 -> [283 -> 284] -> 58 -> 75 -> [285 -> 287] -> 53 -> 54
path_sacz00061.kgml: R01626 -> R10707 -> R04533 -> [R04428 -> R04429] -> R04952 -> R04953 -> [R04954 -> R04955] -> R04957 -> R04536 -> [R04537 -> R04958] -> R04960 -> R04534 -> [R04535 -> R04961] -> R04963 -> R04964 -> [R04965 -> R04724 -> R04726] -> R04566 -> [R04568 -> R04966] -> R04968 -> R04543 -> [R04544 -> R04969] -> R07762 -> R07763
path_sacz00061.kgml: sacz:AOT14_10280 -> sacz:AOT14_10260 -> {sacz:AOT14_06310, sacz:AOT14_10290, sacz:AOT14_32890, sacz:AOT14_35740} -> [sacz:AOT14_05860 -> sacz:AOT14_16980] -> sacz:AOT14_10310 -> {sacz:AOT14_06310, sacz:AOT14_10290, sacz:AOT14_32890, sacz:AOT14_35740} -> [sacz:AOT14_24910 -> sacz:AOT14_16980] -> sacz:AOT14_10310 -> {sacz:AOT14_06310, sacz:AOT14_10290, sacz:AOT14_32890, sacz:AOT14_35740} -> [sacz:AOT14_05860 -> sacz:AOT14_16980] -> sacz:AOT14_10310 -> {sacz:AOT14_06310, sacz:AOT14_10290, sacz:AOT14_32890, sacz:AOT14_35740} -> [sacz:AOT14_24910 -> sacz:AOT14_16980] -> sacz:AOT14_10310 -> {sacz:AOT14_06310, sacz:AOT14_10290, sacz:AOT14_32890, sacz:AOT14_35740} -> [sacz:AOT14_05860 -> sacz:AOT14_16980 -> {sacz:AOT14_05850, sacz:AOT14_35710}] -> {sacz:AOT14_06310, sacz:AOT14_10290, sacz:AOT14_32890, sacz:AOT14_35740} -> [sacz:AOT14_24910 -> sacz:AOT14_16980] -> sacz:AOT14_10310 -> {sacz:AOT14_06310, sacz:AOT14_10290, sacz:AOT14_32890, sacz:AOT14_35740} -> [sacz:AOT14_05860 -> sacz:AOT14_16980] -> sacz:AOT14_10310 -> {sacz:AOT14_06310, sacz:AOT14_10290, sacz:AOT14_32890, sacz:AOT14_35740}
path_sacz00061.kgml: {2.3.1.39, 2.3.1.85, 2.3.1.86} -> 2.3.1.180 -> {1.1.1.100, 2.3.1.85, 2.3.1.86} -> [{2.3.1.85, 2.3.1.86, 4.2.1.59} -> 1.3.1.9] -> {2.3.1.179, 2.3.1.41, 2.3.1.85, 2.3.1.86} -> {1.1.1.100, 2.3.1.85, 2.3.1.86} -> [{2.3.1.85, 2.3.1.86, 4.2.1.59} -> 1.3.1.9] -> {2.3.1.179, 2.3.1.41, 2.3.1.85, 2.3.1.86} -> {1.1.1.100, 2.3.1.85, 2.3.1.86} -> [{2.3.1.85, 2.3.1.86, 4.2.1.59} -> 1.3.1.9] -> {2.3.1.179, 2.3.1.41, 2.3.1.85, 2.3.1.86} -> {1.1.1.100, 2.3.1.85, 2.3.1.86} -> [{2.3.1.85, 2.3.1.86, 4.2.1.59} -> 1.3.1.9] -> {2.3.1.179, 2.3.1.41, 2.3.1.85, 2.3.1.86} -> {1.1.1.100, 2.3.1.85, 2.3.1.86} -> [{2.3.1.85, 2.3.1.86, 4.2.1.59} -> 1.3.1.9 -> {2.3.1.179, 2.3.1.41, 2.3.1.85, 2.3.1.86}] -> {1.1.1.100, 2.3.1.85, 2.3.1.86} -> [{2.3.1.85, 2.3.1.86, 4.2.1.59} -> 1.3.1.9] -> {2.3.1.179, 2.3.1.41, 2.3.1.85, 2.3.1.86} -> {1.1.1.100, 2.3.1.85, 2.3.1.86} -> [{2.3.1.85, 2.3.1.86, 4.2.1.59} -> 1.3.1.9] -> {2.3.1.179, 2.3.1.199, 2.3.1.41} -> 1.1.1.100
path_sacz00061.kgml: Skipped genes: sacz:AOT14_10300, sacz:AOT14_10270
path_sacz00061.kgml:
path_sacz00061.kgml: Found a trail of span 16 containing skipped vertices
path_sacz00061.kgml: 147 -> 262 -> [142 -> 139 -> 263] -> 63 -> 130 -> [270 -> 265] -> 62 -> 119 -> [275 -> 266] -> 61 -> 108 -> [278 -> 274] -> 60 -> 97 -> [279 -> 281] -> 59 -> 86 -> [283 -> 284] -> 58 -> 75 -> [285 -> 287] -> 53 -> 54
path_sacz00061.kgml: R01626 -> R10707 -> [R04533 -> R04428 -> R04429] -> R04952 -> R04953 -> [R04954 -> R04955] -> R04957 -> R04536 -> [R04537 -> R04958] -> R04960 -> R04534 -> [R04535 -> R04961] -> R04963 -> R04964 -> [R04965 -> R04724] -> R04726 -> R04566 -> [R04568 -> R04966] -> R04968 -> R04543 -> [R04544 -> R04969] -> R07762 -> R07763
path_sacz00061.kgml: sacz:AOT14_10280 -> sacz:AOT14_10260 -> [{sacz:AOT14_06310, sacz:AOT14_10290, sacz:AOT14_32890, sacz:AOT14_35740} -> sacz:AOT14_05860 -> sacz:AOT14_16980] -> sacz:AOT14_10310 -> {sacz:AOT14_06310, sacz:AOT14_10290, sacz:AOT14_32890, sacz:AOT14_35740} -> [sacz:AOT14_24910 -> sacz:AOT14_16980] -> sacz:AOT14_10310 -> {sacz:AOT14_06310, sacz:AOT14_10290, sacz:AOT14_32890, sacz:AOT14_35740} -> [sacz:AOT14_05860 -> sacz:AOT14_16980] -> sacz:AOT14_10310 -> {sacz:AOT14_06310, sacz:AOT14_10290, sacz:AOT14_32890, sacz:AOT14_35740} -> [sacz:AOT14_24910 -> sacz:AOT14_16980] -> sacz:AOT14_10310 -> {sacz:AOT14_06310, sacz:AOT14_10290, sacz:AOT14_32890, sacz:AOT14_35740} -> [sacz:AOT14_05860 -> sacz:AOT14_16980] -> sacz:AOT14_10310 -> {sacz:AOT14_06310, sacz:AOT14_10290, sacz:AOT14_32890, sacz:AOT14_35740} -> [sacz:AOT14_24910 -> sacz:AOT14_16980] -> sacz:AOT14_10310 -> {sacz:AOT14_06310, sacz:AOT14_10290, sacz:AOT14_32890, sacz:AOT14_35740} -> [sacz:AOT14_05860 -> sacz:AOT14_16980] -> sacz:AOT14_10310 -> {sacz:AOT14_06310, sacz:AOT14_10290, sacz:AOT14_32890, sacz:AOT14_35740}
path_sacz00061.kgml: {2.3.1.39, 2.3.1.85, 2.3.1.86} -> 2.3.1.180 -> [{1.1.1.100, 2.3.1.85, 2.3.1.86} -> {2.3.1.85, 2.3.1.86, 4.2.1.59} -> 1.3.1.9] -> {2.3.1.179, 2.3.1.41, 2.3.1.85, 2.3.1.86} -> {1.1.1.100, 2.3.1.85, 2.3.1.86} -> [{2.3.1.85, 2.3.1.86, 4.2.1.59} -> 1.3.1.9] -> {2.3.1.179, 2.3.1.41, 2.3.1.85, 2.3.1.86} -> {1.1.1.100, 2.3.1.85, 2.3.1.86} -> [{2.3.1.85, 2.3.1.86, 4.2.1.59} -> 1.3.1.9] -> {2.3.1.179, 2.3.1.41, 2.3.1.85, 2.3.1.86} -> {1.1.1.100, 2.3.1.85, 2.3.1.86} -> [{2.3.1.85, 2.3.1.86, 4.2.1.59} -> 1.3.1.9] -> {2.3.1.179, 2.3.1.41, 2.3.1.85, 2.3.1.86} -> {1.1.1.100, 2.3.1.85, 2.3.1.86} -> [{2.3.1.85, 2.3.1.86, 4.2.1.59} -> 1.3.1.9] -> {2.3.1.179, 2.3.1.41, 2.3.1.85, 2.3.1.86} -> {1.1.1.100, 2.3.1.85, 2.3.1.86} -> [{2.3.1.85, 2.3.1.86, 4.2.1.59} -> 1.3.1.9] -> {2.3.1.179, 2.3.1.41, 2.3.1.85, 2.3.1.86} -> {1.1.1.100, 2.3.1.85, 2.3.1.86} -> [{2.3.1.85, 2.3.1.86, 4.2.1.59} -> 1.3.1.9] -> {2.3.1.179, 2.3.1.199, 2.3.1.41} -> 1.1.1.100
path_sacz00061.kgml: Skipped genes: sacz:AOT14_10300, sacz:AOT14_10270
path_sacz00061.kgml:
path_sacz00061.kgml: Found a trail of span 16 containing skipped vertices
path_sacz00061.kgml: 147 -> 262 -> 142 -> [139 -> 263 -> 133] -> 130 -> [270 -> 265] -> 62 -> 119 -> [275 -> 266] -> 61 -> 108 -> [278 -> 274] -> 60 -> 97 -> [279 -> 281] -> 59 -> 86 -> [283 -> 284] -> 58 -> 75 -> [285 -> 287] -> 53 -> 54
path_sacz00061.kgml: R01626 -> R10707 -> R04533 -> [R04428 -> R04429 -> R04952] -> R04953 -> [R04954 -> R04955] -> R04957 -> R04536 -> [R04537 -> R04958] -> R04960 -> R04534 -> [R04535 -> R04961] -> R04963 -> R04964 -> [R04965 -> R04724] -> R04726 -> R04566 -> [R04568 -> R04966] -> R04968 -> R04543 -> [R04544 -> R04969] -> R07762 -> R07763
path_sacz00061.kgml: sacz:AOT14_10280 -> sacz:AOT14_10260 -> {sacz:AOT14_06310, sacz:AOT14_10290, sacz:AOT14_32890, sacz:AOT14_35740} -> [sacz:AOT14_05860 -> sacz:AOT14_16980 -> {sacz:AOT14_05850, sacz:AOT14_35710}] -> {sacz:AOT14_06310, sacz:AOT14_10290, sacz:AOT14_32890, sacz:AOT14_35740} -> [sacz:AOT14_24910 -> sacz:AOT14_16980] -> sacz:AOT14_10310 -> {sacz:AOT14_06310, sacz:AOT14_10290, sacz:AOT14_32890, sacz:AOT14_35740} -> [sacz:AOT14_05860 -> sacz:AOT14_16980] -> sacz:AOT14_10310 -> {sacz:AOT14_06310, sacz:AOT14_10290, sacz:AOT14_32890, sacz:AOT14_35740} -> [sacz:AOT14_24910 -> sacz:AOT14_16980] -> sacz:AOT14_10310 -> {sacz:AOT14_06310, sacz:AOT14_10290, sacz:AOT14_32890, sacz:AOT14_35740} -> [sacz:AOT14_05860 -> sacz:AOT14_16980] -> sacz:AOT14_10310 -> {sacz:AOT14_06310, sacz:AOT14_10290, sacz:AOT14_32890, sacz:AOT14_35740} -> [sacz:AOT14_24910 -> sacz:AOT14_16980] -> sacz:AOT14_10310 -> {sacz:AOT14_06310, sacz:AOT14_10290, sacz:AOT14_32890, sacz:AOT14_35740} -> [sacz:AOT14_05860 -> sacz:AOT14_16980] -> sacz:AOT14_10310 -> {sacz:AOT14_06310, sacz:AOT14_10290, sacz:AOT14_32890, sacz:AOT14_35740}
path_sacz00061.kgml: {2.3.1.39, 2.3.1.85, 2.3.1.86} -> 2.3.1.180 -> {1.1.1.100, 2.3.1.85, 2.3.1.86} -> [{2.3.1.85, 2.3.1.86, 4.2.1.59} -> 1.3.1.9 -> {2.3.1.179, 2.3.1.41, 2.3.1.85, 2.3.1.86}] -> {1.1.1.100, 2.3.1.85, 2.3.1.86} -> [{2.3.1.85, 2.3.1.86, 4.2.1.59} -> 1.3.1.9] -> {2.3.1.179, 2.3.1.41, 2.3.1.85, 2.3.1.86} -> {1.1.1.100, 2.3.1.85, 2.3.1.86} -> [{2.3.1.85, 2.3.1.86, 4.2.1.59} -> 1.3.1.9] -> {2.3.1.179, 2.3.1.41, 2.3.1.85, 2.3.1.86} -> {1.1.1.100, 2.3.1.85, 2.3.1.86} -> [{2.3.1.85, 2.3.1.86, 4.2.1.59} -> 1.3.1.9] -> {2.3.1.179, 2.3.1.41, 2.3.1.85, 2.3.1.86} -> {1.1.1.100, 2.3.1.85, 2.3.1.86} -> [{2.3.1.85, 2.3.1.86, 4.2.1.59} -> 1.3.1.9] -> {2.3.1.179, 2.3.1.41, 2.3.1.85, 2.3.1.86} -> {1.1.1.100, 2.3.1.85, 2.3.1.86} -> [{2.3.1.85, 2.3.1.86, 4.2.1.59} -> 1.3.1.9] -> {2.3.1.179, 2.3.1.41, 2.3.1.85, 2.3.1.86} -> {1.1.1.100, 2.3.1.85, 2.3.1.86} -> [{2.3.1.85, 2.3.1.86, 4.2.1.59} -> 1.3.1.9] -> {2.3.1.179, 2.3.1.199, 2.3.1.41} -> 1.1.1.100
path_sacz00061.kgml: Skipped genes: sacz:AOT14_10300, sacz:AOT14_10270
path_sacz00061.kgml:
path_sacz00061.kgml: Found a trail of span 16 containing skipped vertices
path_sacz00061.kgml: 147 -> [259] -> 142 -> [139 -> 263] -> 63 -> 130 -> [270 -> 265] -> 62 -> 119 -> [275 -> 266] -> 61 -> 108 -> [278 -> 274] -> 60 -> 97 -> [279 -> 281] -> 59 -> 86 -> [283 -> 284] -> 58 -> 75 -> [285 -> 287] -> 53 -> 54
path_sacz00061.kgml: R01626 -> [R04355] -> R04533 -> [R04428 -> R04429] -> R04952 -> R04953 -> [R04954 -> R04955] -> R04957 -> R04536 -> [R04537 -> R04958] -> R04960 -> R04534 -> [R04535 -> R04961] -> R04963 -> R04964 -> [R04965 -> R04724] -> R04726 -> R04566 -> [R04568 -> R04966] -> R04968 -> R04543 -> [R04544 -> R04969] -> R07762 -> R07763
path_sacz00061.kgml: sacz:AOT14_10280 -> [sacz:AOT14_10310] -> {sacz:AOT14_06310, sacz:AOT14_10290, sacz:AOT14_32890, sacz:AOT14_35740} -> [sacz:AOT14_05860 -> sacz:AOT14_16980] -> sacz:AOT14_10310 -> {sacz:AOT14_06310, sacz:AOT14_10290, sacz:AOT14_32890, sacz:AOT14_35740} -> [sacz:AOT14_24910 -> sacz:AOT14_16980] -> sacz:AOT14_10310 -> {sacz:AOT14_06310, sacz:AOT14_10290, sacz:AOT14_32890, sacz:AOT14_35740} -> [sacz:AOT14_05860 -> sacz:AOT14_16980] -> sacz:AOT14_10310 -> {sacz:AOT14_06310, sacz:AOT14_10290, sacz:AOT14_32890, sacz:AOT14_35740} -> [sacz:AOT14_24910 -> sacz:AOT14_16980] -> sacz:AOT14_10310 -> {sacz:AOT14_06310, sacz:AOT14_10290, sacz:AOT14_32890, sacz:AOT14_35740} -> [sacz:AOT14_05860 -> sacz:AOT14_16980] -> sacz:AOT14_10310 -> {sacz:AOT14_06310, sacz:AOT14_10290, sacz:AOT14_32890, sacz:AOT14_35740} -> [sacz:AOT14_24910 -> sacz:AOT14_16980] -> sacz:AOT14_10310 -> {sacz:AOT14_06310, sacz:AOT14_10290, sacz:AOT14_32890, sacz:AOT14_35740} -> [sacz:AOT14_05860 -> sacz:AOT14_16980] -> sacz:AOT14_10310 -> {sacz:AOT14_06310, sacz:AOT14_10290, sacz:AOT14_32890, sacz:AOT14_35740}
path_sacz00061.kgml: {2.3.1.39, 2.3.1.85, 2.3.1.86} -> [{2.3.1.179, 2.3.1.41, 2.3.1.85, 2.3.1.86}] -> {1.1.1.100, 2.3.1.85, 2.3.1.86} -> [{2.3.1.85, 2.3.1.86, 4.2.1.59} -> 1.3.1.9] -> {2.3.1.179, 2.3.1.41, 2.3.1.85, 2.3.1.86} -> {1.1.1.100, 2.3.1.85, 2.3.1.86} -> [{2.3.1.85, 2.3.1.86, 4.2.1.59} -> 1.3.1.9] -> {2.3.1.179, 2.3.1.41, 2.3.1.85, 2.3.1.86} -> {1.1.1.100, 2.3.1.85, 2.3.1.86} -> [{2.3.1.85, 2.3.1.86, 4.2.1.59} -> 1.3.1.9] -> {2.3.1.179, 2.3.1.41, 2.3.1.85, 2.3.1.86} -> {1.1.1.100, 2.3.1.85, 2.3.1.86} -> [{2.3.1.85, 2.3.1.86, 4.2.1.59} -> 1.3.1.9] -> {2.3.1.179, 2.3.1.41, 2.3.1.85, 2.3.1.86} -> {1.1.1.100, 2.3.1.85, 2.3.1.86} -> [{2.3.1.85, 2.3.1.86, 4.2.1.59} -> 1.3.1.9] -> {2.3.1.179, 2.3.1.41, 2.3.1.85, 2.3.1.86} -> {1.1.1.100, 2.3.1.85, 2.3.1.86} -> [{2.3.1.85, 2.3.1.86, 4.2.1.59} -> 1.3.1.9] -> {2.3.1.179, 2.3.1.41, 2.3.1.85, 2.3.1.86} -> {1.1.1.100, 2.3.1.85, 2.3.1.86} -> [{2.3.1.85, 2.3.1.86, 4.2.1.59} -> 1.3.1.9] -> {2.3.1.179, 2.3.1.199, 2.3.1.41} -> 1.1.1.100
path_sacz00061.kgml: Skipped genes: sacz:AOT14_10300
path_sacz00061.kgml:
path_sacz00061.kgml: Found a trail of span 16 containing skipped vertices
path_sacz00061.kgml: 147 -> 262 -> 142 -> [139 -> 263] -> 63 -> 130 -> [270 -> 265] -> 62 -> 119 -> [275 -> 266] -> 61 -> 108 -> [278 -> 274] -> 60 -> 97 -> [279 -> 281] -> 59 -> 86 -> [283 -> 284] -> 58 -> 75 -> [285 -> 287 -> 256] -> 54
path_sacz00061.kgml: R01626 -> R10707 -> R04533 -> [R04428 -> R04429] -> R04952 -> R04953 -> [R04954 -> R04955] -> R04957 -> R04536 -> [R04537 -> R04958] -> R04960 -> R04534 -> [R04535 -> R04961] -> R04963 -> R04964 -> [R04965 -> R04724] -> R04726 -> R04566 -> [R04568 -> R04966] -> R04968 -> R04543 -> [R04544 -> R04969 -> R07762] -> R07763
path_sacz00061.kgml: sacz:AOT14_10280 -> sacz:AOT14_10260 -> {sacz:AOT14_06310, sacz:AOT14_10290, sacz:AOT14_32890, sacz:AOT14_35740} -> [sacz:AOT14_05860 -> sacz:AOT14_16980] -> sacz:AOT14_10310 -> {sacz:AOT14_06310, sacz:AOT14_10290, sacz:AOT14_32890, sacz:AOT14_35740} -> [sacz:AOT14_24910 -> sacz:AOT14_16980] -> sacz:AOT14_10310 -> {sacz:AOT14_06310, sacz:AOT14_10290, sacz:AOT14_32890, sacz:AOT14_35740} -> [sacz:AOT14_05860 -> sacz:AOT14_16980] -> sacz:AOT14_10310 -> {sacz:AOT14_06310, sacz:AOT14_10290, sacz:AOT14_32890, sacz:AOT14_35740} -> [sacz:AOT14_24910 -> sacz:AOT14_16980] -> sacz:AOT14_10310 -> {sacz:AOT14_06310, sacz:AOT14_10290, sacz:AOT14_32890, sacz:AOT14_35740} -> [sacz:AOT14_05860 -> sacz:AOT14_16980] -> sacz:AOT14_10310 -> {sacz:AOT14_06310, sacz:AOT14_10290, sacz:AOT14_32890, sacz:AOT14_35740} -> [sacz:AOT14_24910 -> sacz:AOT14_16980] -> sacz:AOT14_10310 -> {sacz:AOT14_06310, sacz:AOT14_10290, sacz:AOT14_32890, sacz:AOT14_35740} -> [sacz:AOT14_05860 -> sacz:AOT14_16980 -> {sacz:AOT14_05850, sacz:AOT14_35710}] -> {sacz:AOT14_06310, sacz:AOT14_10290, sacz:AOT14_32890, sacz:AOT14_35740}
path_sacz00061.kgml: {2.3.1.39, 2.3.1.85, 2.3.1.86} -> 2.3.1.180 -> {1.1.1.100, 2.3.1.85, 2.3.1.86} -> [{2.3.1.85, 2.3.1.86, 4.2.1.59} -> 1.3.1.9] -> {2.3.1.179, 2.3.1.41, 2.3.1.85, 2.3.1.86} -> {1.1.1.100, 2.3.1.85, 2.3.1.86} -> [{2.3.1.85, 2.3.1.86, 4.2.1.59} -> 1.3.1.9] -> {2.3.1.179, 2.3.1.41, 2.3.1.85, 2.3.1.86} -> {1.1.1.100, 2.3.1.85, 2.3.1.86} -> [{2.3.1.85, 2.3.1.86, 4.2.1.59} -> 1.3.1.9] -> {2.3.1.179, 2.3.1.41, 2.3.1.85, 2.3.1.86} -> {1.1.1.100, 2.3.1.85, 2.3.1.86} -> [{2.3.1.85, 2.3.1.86, 4.2.1.59} -> 1.3.1.9] -> {2.3.1.179, 2.3.1.41, 2.3.1.85, 2.3.1.86} -> {1.1.1.100, 2.3.1.85, 2.3.1.86} -> [{2.3.1.85, 2.3.1.86, 4.2.1.59} -> 1.3.1.9] -> {2.3.1.179, 2.3.1.41, 2.3.1.85, 2.3.1.86} -> {1.1.1.100, 2.3.1.85, 2.3.1.86} -> [{2.3.1.85, 2.3.1.86, 4.2.1.59} -> 1.3.1.9] -> {2.3.1.179, 2.3.1.41, 2.3.1.85, 2.3.1.86} -> {1.1.1.100, 2.3.1.85, 2.3.1.86} -> [{2.3.1.85, 2.3.1.86, 4.2.1.59} -> 1.3.1.9 -> {2.3.1.179, 2.3.1.199, 2.3.1.41}] -> 1.1.1.100
path_sacz00061.kgml: Skipped genes: sacz:AOT14_10300, sacz:AOT14_10270
path_sacz00061.kgml:
path_sacz00061.kgml: Found a trail of span 16 containing skipped vertices
path_sacz00061.kgml: 147 -> 262 -> 142 -> [139 -> 263] -> 63 -> 130 -> [270 -> 265 -> 62] -> 119 -> [275 -> 266] -> 61 -> 108 -> [278 -> 274] -> 60 -> 97 -> [279 -> 281] -> 59 -> 86 -> [283 -> 284] -> 58 -> 75 -> [285 -> 287] -> 53 -> 54
path_sacz00061.kgml: R01626 -> R10707 -> R04533 -> [R04428 -> R04429] -> R04952 -> R04953 -> [R04954 -> R04955 -> R04957] -> R04536 -> [R04537 -> R04958] -> R04960 -> R04534 -> [R04535 -> R04961] -> R04963 -> R04964 -> [R04965 -> R04724] -> R04726 -> R04566 -> [R04568 -> R04966] -> R04968 -> R04543 -> [R04544 -> R04969] -> R07762 -> R07763
path_sacz00061.kgml: sacz:AOT14_10280 -> sacz:AOT14_10260 -> {sacz:AOT14_06310, sacz:AOT14_10290, sacz:AOT14_32890, sacz:AOT14_35740} -> [sacz:AOT14_05860 -> sacz:AOT14_16980] -> sacz:AOT14_10310 -> {sacz:AOT14_06310, sacz:AOT14_10290, sacz:AOT14_32890, sacz:AOT14_35740} -> [sacz:AOT14_24910 -> sacz:AOT14_16980 -> sacz:AOT14_10310] -> {sacz:AOT14_06310, sacz:AOT14_10290, sacz:AOT14_32890, sacz:AOT14_35740} -> [sacz:AOT14_05860 -> sacz:AOT14_16980] -> sacz:AOT14_10310 -> {sacz:AOT14_06310, sacz:AOT14_10290, sacz:AOT14_32890, sacz:AOT14_35740} -> [sacz:AOT14_24910 -> sacz:AOT14_16980] -> sacz:AOT14_10310 -> {sacz:AOT14_06310, sacz:AOT14_10290, sacz:AOT14_32890, sacz:AOT14_35740} -> [sacz:AOT14_05860 -> sacz:AOT14_16980] -> sacz:AOT14_10310 -> {sacz:AOT14_06310, sacz:AOT14_10290, sacz:AOT14_32890, sacz:AOT14_35740} -> [sacz:AOT14_24910 -> sacz:AOT14_16980] -> sacz:AOT14_10310 -> {sacz:AOT14_06310, sacz:AOT14_10290, sacz:AOT14_32890, sacz:AOT14_35740} -> [sacz:AOT14_05860 -> sacz:AOT14_16980] -> sacz:AOT14_10310 -> {sacz:AOT14_06310, sacz:AOT14_10290, sacz:AOT14_32890, sacz:AOT14_35740}
path_sacz00061.kgml: {2.3.1.39, 2.3.1.85, 2.3.1.86} -> 2.3.1.180 -> {1.1.1.100, 2.3.1.85, 2.3.1.86} -> [{2.3.1.85, 2.3.1.86, 4.2.1.59} -> 1.3.1.9] -> {2.3.1.179, 2.3.1.41, 2.3.1.85, 2.3.1.86} -> {1.1.1.100, 2.3.1.85, 2.3.1.86} -> [{2.3.1.85, 2.3.1.86, 4.2.1.59} -> 1.3.1.9 -> {2.3.1.179, 2.3.1.41, 2.3.1.85, 2.3.1.86}] -> {1.1.1.100, 2.3.1.85, 2.3.1.86} -> [{2.3.1.85, 2.3.1.86, 4.2.1.59} -> 1.3.1.9] -> {2.3.1.179, 2.3.1.41, 2.3.1.85, 2.3.1.86} -> {1.1.1.100, 2.3.1.85, 2.3.1.86} -> [{2.3.1.85, 2.3.1.86, 4.2.1.59} -> 1.3.1.9] -> {2.3.1.179, 2.3.1.41, 2.3.1.85, 2.3.1.86} -> {1.1.1.100, 2.3.1.85, 2.3.1.86} -> [{2.3.1.85, 2.3.1.86, 4.2.1.59} -> 1.3.1.9] -> {2.3.1.179, 2.3.1.41, 2.3.1.85, 2.3.1.86} -> {1.1.1.100, 2.3.1.85, 2.3.1.86} -> [{2.3.1.85, 2.3.1.86, 4.2.1.59} -> 1.3.1.9] -> {2.3.1.179, 2.3.1.41, 2.3.1.85, 2.3.1.86} -> {1.1.1.100, 2.3.1.85, 2.3.1.86} -> [{2.3.1.85, 2.3.1.86, 4.2.1.59} -> 1.3.1.9] -> {2.3.1.179, 2.3.1.199, 2.3.1.41} -> 1.1.1.100
path_sacz00061.kgml: Skipped genes: sacz:AOT14_10300, sacz:AOT14_10270
path_sacz00061.kgml:
path_sacz00061.kgml: Found a trail of span 16 containing skipped vertices
path_sacz00061.kgml: 147 -> 262 -> 142 -> [139 -> 263] -> 63 -> 130 -> [270 -> 265] -> 62 -> 119 -> [275 -> 266 -> 61] -> 108 -> [278 -> 274] -> 60 -> 97 -> [279 -> 281] -> 59 -> 86 -> [283 -> 284] -> 58 -> 75 -> [285 -> 287] -> 53 -> 54
path_sacz00061.kgml: R01626 -> R10707 -> R04533 -> [R04428 -> R04429] -> R04952 -> R04953 -> [R04954 -> R04955] -> R04957 -> R04536 -> [R04537 -> R04958 -> R04960] -> R04534 -> [R04535 -> R04961] -> R04963 -> R04964 -> [R04965 -> R04724] -> R04726 -> R04566 -> [R04568 -> R04966] -> R04968 -> R04543 -> [R04544 -> R04969] -> R07762 -> R07763
path_sacz00061.kgml: sacz:AOT14_10280 -> sacz:AOT14_10260 -> {sacz:AOT14_06310, sacz:AOT14_10290, sacz:AOT14_32890, sacz:AOT14_35740} -> [sacz:AOT14_05860 -> sacz:AOT14_16980] -> sacz:AOT14_10310 -> {sacz:AOT14_06310, sacz:AOT14_10290, sacz:AOT14_32890, sacz:AOT14_35740} -> [sacz:AOT14_24910 -> sacz:AOT14_16980] -> sacz:AOT14_10310 -> {sacz:AOT14_06310, sacz:AOT14_10290, sacz:AOT14_32890, sacz:AOT14_35740} -> [sacz:AOT14_05860 -> sacz:AOT14_16980 -> sacz:AOT14_10310] -> {sacz:AOT14_06310, sacz:AOT14_10290, sacz:AOT14_32890, sacz:AOT14_35740} -> [sacz:AOT14_24910 -> sacz:AOT14_16980] -> sacz:AOT14_10310 -> {sacz:AOT14_06310, sacz:AOT14_10290, sacz:AOT14_32890, sacz:AOT14_35740} -> [sacz:AOT14_05860 -> sacz:AOT14_16980] -> sacz:AOT14_10310 -> {sacz:AOT14_06310, sacz:AOT14_10290, sacz:AOT14_32890, sacz:AOT14_35740} -> [sacz:AOT14_24910 -> sacz:AOT14_16980] -> sacz:AOT14_10310 -> {sacz:AOT14_06310, sacz:AOT14_10290, sacz:AOT14_32890, sacz:AOT14_35740} -> [sacz:AOT14_05860 -> sacz:AOT14_16980] -> sacz:AOT14_10310 -> {sacz:AOT14_06310, sacz:AOT14_10290, sacz:AOT14_32890, sacz:AOT14_35740}
path_sacz00061.kgml: {2.3.1.39, 2.3.1.85, 2.3.1.86} -> 2.3.1.180 -> {1.1.1.100, 2.3.1.85, 2.3.1.86} -> [{2.3.1.85, 2.3.1.86, 4.2.1.59} -> 1.3.1.9] -> {2.3.1.179, 2.3.1.41, 2.3.1.85, 2.3.1.86} -> {1.1.1.100, 2.3.1.85, 2.3.1.86} -> [{2.3.1.85, 2.3.1.86, 4.2.1.59} -> 1.3.1.9] -> {2.3.1.179, 2.3.1.41, 2.3.1.85, 2.3.1.86} -> {1.1.1.100, 2.3.1.85, 2.3.1.86} -> [{2.3.1.85, 2.3.1.86, 4.2.1.59} -> 1.3.1.9 -> {2.3.1.179, 2.3.1.41, 2.3.1.85, 2.3.1.86}] -> {1.1.1.100, 2.3.1.85, 2.3.1.86} -> [{2.3.1.85, 2.3.1.86, 4.2.1.59} -> 1.3.1.9] -> {2.3.1.179, 2.3.1.41, 2.3.1.85, 2.3.1.86} -> {1.1.1.100, 2.3.1.85, 2.3.1.86} -> [{2.3.1.85, 2.3.1.86, 4.2.1.59} -> 1.3.1.9] -> {2.3.1.179, 2.3.1.41, 2.3.1.85, 2.3.1.86} -> {1.1.1.100, 2.3.1.85, 2.3.1.86} -> [{2.3.1.85, 2.3.1.86, 4.2.1.59} -> 1.3.1.9] -> {2.3.1.179, 2.3.1.41, 2.3.1.85, 2.3.1.86} -> {1.1.1.100, 2.3.1.85, 2.3.1.86} -> [{2.3.1.85, 2.3.1.86, 4.2.1.59} -> 1.3.1.9] -> {2.3.1.179, 2.3.1.199, 2.3.1.41} -> 1.1.1.100
path_sacz00061.kgml: Skipped genes: sacz:AOT14_10300, sacz:AOT14_10270
path_sacz00061.kgml:
path_sacz00061.kgml: Found a trail of span 16 containing skipped vertices
path_sacz00061.kgml: 147 -> 262 -> 142 -> [139 -> 263] -> 63 -> 130 -> [270 -> 265] -> 62 -> 119 -> [275 -> 266] -> 61 -> 108 -> [278 -> 274 -> 60] -> 97 -> [279 -> 281] -> 59 -> 86 -> [283 -> 284] -> 58 -> 75 -> [285 -> 287] -> 53 -> 54
path_sacz00061.kgml: R01626 -> R10707 -> R04533 -> [R04428 -> R04429] -> R04952 -> R04953 -> [R04954 -> R04955] -> R04957 -> R04536 -> [R04537 -> R04958] -> R04960 -> R04534 -> [R04535 -> R04961 -> R04963] -> R04964 -> [R04965 -> R04724] -> R04726 -> R04566 -> [R04568 -> R04966] -> R04968 -> R04543 -> [R04544 -> R04969] -> R07762 -> R07763
path_sacz00061.kgml: sacz:AOT14_10280 -> sacz:AOT14_10260 -> {sacz:AOT14_06310, sacz:AOT14_10290, sacz:AOT14_32890, sacz:AOT14_35740} -> [sacz:AOT14_05860 -> sacz:AOT14_16980] -> sacz:AOT14_10310 -> {sacz:AOT14_06310, sacz:AOT14_10290, sacz:AOT14_32890, sacz:AOT14_35740} -> [sacz:AOT14_24910 -> sacz:AOT14_16980] -> sacz:AOT14_10310 -> {sacz:AOT14_06310, sacz:AOT14_10290, sacz:AOT14_32890, sacz:AOT14_35740} -> [sacz:AOT14_05860 -> sacz:AOT14_16980] -> sacz:AOT14_10310 -> {sacz:AOT14_06310, sacz:AOT14_10290, sacz:AOT14_32890, sacz:AOT14_35740} -> [sacz:AOT14_24910 -> sacz:AOT14_16980 -> sacz:AOT14_10310] -> {sacz:AOT14_06310, sacz:AOT14_10290, sacz:AOT14_32890, sacz:AOT14_35740} -> [sacz:AOT14_05860 -> sacz:AOT14_16980] -> sacz:AOT14_10310 -> {sacz:AOT14_06310, sacz:AOT14_10290, sacz:AOT14_32890, sacz:AOT14_35740} -> [sacz:AOT14_24910 -> sacz:AOT14_16980] -> sacz:AOT14_10310 -> {sacz:AOT14_06310, sacz:AOT14_10290, sacz:AOT14_32890, sacz:AOT14_35740} -> [sacz:AOT14_05860 -> sacz:AOT14_16980] -> sacz:AOT14_10310 -> {sacz:AOT14_06310, sacz:AOT14_10290, sacz:AOT14_32890, sacz:AOT14_35740}
path_sacz00061.kgml: {2.3.1.39, 2.3.1.85, 2.3.1.86} -> 2.3.1.180 -> {1.1.1.100, 2.3.1.85, 2.3.1.86} -> [{2.3.1.85, 2.3.1.86, 4.2.1.59} -> 1.3.1.9] -> {2.3.1.179, 2.3.1.41, 2.3.1.85, 2.3.1.86} -> {1.1.1.100, 2.3.1.85, 2.3.1.86} -> [{2.3.1.85, 2.3.1.86, 4.2.1.59} -> 1.3.1.9] -> {2.3.1.179, 2.3.1.41, 2.3.1.85, 2.3.1.86} -> {1.1.1.100, 2.3.1.85, 2.3.1.86} -> [{2.3.1.85, 2.3.1.86, 4.2.1.59} -> 1.3.1.9] -> {2.3.1.179, 2.3.1.41, 2.3.1.85, 2.3.1.86} -> {1.1.1.100, 2.3.1.85, 2.3.1.86} -> [{2.3.1.85, 2.3.1.86, 4.2.1.59} -> 1.3.1.9 -> {2.3.1.179, 2.3.1.41, 2.3.1.85, 2.3.1.86}] -> {1.1.1.100, 2.3.1.85, 2.3.1.86} -> [{2.3.1.85, 2.3.1.86, 4.2.1.59} -> 1.3.1.9] -> {2.3.1.179, 2.3.1.41, 2.3.1.85, 2.3.1.86} -> {1.1.1.100, 2.3.1.85, 2.3.1.86} -> [{2.3.1.85, 2.3.1.86, 4.2.1.59} -> 1.3.1.9] -> {2.3.1.179, 2.3.1.41, 2.3.1.85, 2.3.1.86} -> {1.1.1.100, 2.3.1.85, 2.3.1.86} -> [{2.3.1.85, 2.3.1.86, 4.2.1.59} -> 1.3.1.9] -> {2.3.1.179, 2.3.1.199, 2.3.1.41} -> 1.1.1.100
path_sacz00061.kgml: Skipped genes: sacz:AOT14_10300, sacz:AOT14_10270
path_sacz00061.kgml:
path_sacz00061.kgml: Found a trail of span 16 containing skipped vertices
path_sacz00061.kgml: 147 -> 262 -> 142 -> [139 -> 263] -> 63 -> 130 -> [270 -> 265] -> 62 -> 119 -> [275 -> 266] -> 61 -> 108 -> [278 -> 274] -> 60 -> 97 -> [279 -> 281] -> 59 -> 86 -> [283 -> 284 -> 58] -> 75 -> [285 -> 287] -> 53 -> 54
path_sacz00061.kgml: R01626 -> R10707 -> R04533 -> [R04428 -> R04429] -> R04952 -> R04953 -> [R04954 -> R04955] -> R04957 -> R04536 -> [R04537 -> R04958] -> R04960 -> R04534 -> [R04535 -> R04961] -> R04963 -> R04964 -> [R04965 -> R04724] -> R04726 -> R04566 -> [R04568 -> R04966 -> R04968] -> R04543 -> [R04544 -> R04969] -> R07762 -> R07763
path_sacz00061.kgml: sacz:AOT14_10280 -> sacz:AOT14_10260 -> {sacz:AOT14_06310, sacz:AOT14_10290, sacz:AOT14_32890, sacz:AOT14_35740} -> [sacz:AOT14_05860 -> sacz:AOT14_16980] -> sacz:AOT14_10310 -> {sacz:AOT14_06310, sacz:AOT14_10290, sacz:AOT14_32890, sacz:AOT14_35740} -> [sacz:AOT14_24910 -> sacz:AOT14_16980] -> sacz:AOT14_10310 -> {sacz:AOT14_06310, sacz:AOT14_10290, sacz:AOT14_32890, sacz:AOT14_35740} -> [sacz:AOT14_05860 -> sacz:AOT14_16980] -> sacz:AOT14_10310 -> {sacz:AOT14_06310, sacz:AOT14_10290, sacz:AOT14_32890, sacz:AOT14_35740} -> [sacz:AOT14_24910 -> sacz:AOT14_16980] -> sacz:AOT14_10310 -> {sacz:AOT14_06310, sacz:AOT14_10290, sacz:AOT14_32890, sacz:AOT14_35740} -> [sacz:AOT14_05860 -> sacz:AOT14_16980] -> sacz:AOT14_10310 -> {sacz:AOT14_06310, sacz:AOT14_10290, sacz:AOT14_32890, sacz:AOT14_35740} -> [sacz:AOT14_24910 -> sacz:AOT14_16980 -> sacz:AOT14_10310] -> {sacz:AOT14_06310, sacz:AOT14_10290, sacz:AOT14_32890, sacz:AOT14_35740} -> [sacz:AOT14_05860 -> sacz:AOT14_16980] -> sacz:AOT14_10310 -> {sacz:AOT14_06310, sacz:AOT14_10290, sacz:AOT14_32890, sacz:AOT14_35740}
path_sacz00061.kgml: {2.3.1.39, 2.3.1.85, 2.3.1.86} -> 2.3.1.180 -> {1.1.1.100, 2.3.1.85, 2.3.1.86} -> [{2.3.1.85, 2.3.1.86, 4.2.1.59} -> 1.3.1.9] -> {2.3.1.179, 2.3.1.41, 2.3.1.85, 2.3.1.86} -> {1.1.1.100, 2.3.1.85, 2.3.1.86} -> [{2.3.1.85, 2.3.1.86, 4.2.1.59} -> 1.3.1.9] -> {2.3.1.179, 2.3.1.41, 2.3.1.85, 2.3.1.86} -> {1.1.1.100, 2.3.1.85, 2.3.1.86} -> [{2.3.1.85, 2.3.1.86, 4.2.1.59} -> 1.3.1.9] -> {2.3.1.179, 2.3.1.41, 2.3.1.85, 2.3.1.86} -> {1.1.1.100, 2.3.1.85, 2.3.1.86} -> [{2.3.1.85, 2.3.1.86, 4.2.1.59} -> 1.3.1.9] -> {2.3.1.179, 2.3.1.41, 2.3.1.85, 2.3.1.86} -> {1.1.1.100, 2.3.1.85, 2.3.1.86} -> [{2.3.1.85, 2.3.1.86, 4.2.1.59} -> 1.3.1.9] -> {2.3.1.179, 2.3.1.41, 2.3.1.85, 2.3.1.86} -> {1.1.1.100, 2.3.1.85, 2.3.1.86} -> [{2.3.1.85, 2.3.1.86, 4.2.1.59} -> 1.3.1.9 -> {2.3.1.179, 2.3.1.41, 2.3.1.85, 2.3.1.86}] -> {1.1.1.100, 2.3.1.85, 2.3.1.86} -> [{2.3.1.85, 2.3.1.86, 4.2.1.59} -> 1.3.1.9] -> {2.3.1.179, 2.3.1.199, 2.3.1.41} -> 1.1.1.100
path_sacz00061.kgml: Skipped genes: sacz:AOT14_10300, sacz:AOT14_10270
path_sacz00061.kgml:
path_sacz00061.kgml: Found a trail of span 16 containing skipped vertices
path_sacz00061.kgml: 147 -> 262 -> 142 -> [139 -> 263] -> 63 -> [130 -> 270 -> 265] -> 62 -> 119 -> [275 -> 266] -> 61 -> 108 -> [278 -> 274] -> 60 -> 97 -> [279 -> 281] -> 59 -> 86 -> [283 -> 284] -> 58 -> 75 -> [285 -> 287] -> 53 -> 54
path_sacz00061.kgml: R01626 -> R10707 -> R04533 -> [R04428 -> R04429] -> R04952 -> [R04953 -> R04954 -> R04955] -> R04957 -> R04536 -> [R04537 -> R04958] -> R04960 -> R04534 -> [R04535 -> R04961] -> R04963 -> R04964 -> [R04965 -> R04724] -> R04726 -> R04566 -> [R04568 -> R04966] -> R04968 -> R04543 -> [R04544 -> R04969] -> R07762 -> R07763
path_sacz00061.kgml: sacz:AOT14_10280 -> sacz:AOT14_10260 -> {sacz:AOT14_06310, sacz:AOT14_10290, sacz:AOT14_32890, sacz:AOT14_35740} -> [sacz:AOT14_05860 -> sacz:AOT14_16980] -> sacz:AOT14_10310 -> [{sacz:AOT14_06310, sacz:AOT14_10290, sacz:AOT14_32890, sacz:AOT14_35740} -> sacz:AOT14_24910 -> sacz:AOT14_16980] -> sacz:AOT14_10310 -> {sacz:AOT14_06310, sacz:AOT14_10290, sacz:AOT14_32890, sacz:AOT14_35740} -> [sacz:AOT14_05860 -> sacz:AOT14_16980] -> sacz:AOT14_10310 -> {sacz:AOT14_06310, sacz:AOT14_10290, sacz:AOT14_32890, sacz:AOT14_35740} -> [sacz:AOT14_24910 -> sacz:AOT14_16980] -> sacz:AOT14_10310 -> {sacz:AOT14_06310, sacz:AOT14_10290, sacz:AOT14_32890, sacz:AOT14_35740} -> [sacz:AOT14_05860 -> sacz:AOT14_16980] -> sacz:AOT14_10310 -> {sacz:AOT14_06310, sacz:AOT14_10290, sacz:AOT14_32890, sacz:AOT14_35740} -> [sacz:AOT14_24910 -> sacz:AOT14_16980] -> sacz:AOT14_10310 -> {sacz:AOT14_06310, sacz:AOT14_10290, sacz:AOT14_32890, sacz:AOT14_35740} -> [sacz:AOT14_05860 -> sacz:AOT14_16980] -> sacz:AOT14_10310 -> {sacz:AOT14_06310, sacz:AOT14_10290, sacz:AOT14_32890, sacz:AOT14_35740}
path_sacz00061.kgml: {2.3.1.39, 2.3.1.85, 2.3.1.86} -> 2.3.1.180 -> {1.1.1.100, 2.3.1.85, 2.3.1.86} -> [{2.3.1.85, 2.3.1.86, 4.2.1.59} -> 1.3.1.9] -> {2.3.1.179, 2.3.1.41, 2.3.1.85, 2.3.1.86} -> [{1.1.1.100, 2.3.1.85, 2.3.1.86} -> {2.3.1.85, 2.3.1.86, 4.2.1.59} -> 1.3.1.9] -> {2.3.1.179, 2.3.1.41, 2.3.1.85, 2.3.1.86} -> {1.1.1.100, 2.3.1.85, 2.3.1.86} -> [{2.3.1.85, 2.3.1.86, 4.2.1.59} -> 1.3.1.9] -> {2.3.1.179, 2.3.1.41, 2.3.1.85, 2.3.1.86} -> {1.1.1.100, 2.3.1.85, 2.3.1.86} -> [{2.3.1.85, 2.3.1.86, 4.2.1.59} -> 1.3.1.9] -> {2.3.1.179, 2.3.1.41, 2.3.1.85, 2.3.1.86} -> {1.1.1.100, 2.3.1.85, 2.3.1.86} -> [{2.3.1.85, 2.3.1.86, 4.2.1.59} -> 1.3.1.9] -> {2.3.1.179, 2.3.1.41, 2.3.1.85, 2.3.1.86} -> {1.1.1.100, 2.3.1.85, 2.3.1.86} -> [{2.3.1.85, 2.3.1.86, 4.2.1.59} -> 1.3.1.9] -> {2.3.1.179, 2.3.1.41, 2.3.1.85, 2.3.1.86} -> {1.1.1.100, 2.3.1.85, 2.3.1.86} -> [{2.3.1.85, 2.3.1.86, 4.2.1.59} -> 1.3.1.9] -> {2.3.1.179, 2.3.1.199, 2.3.1.41} -> 1.1.1.100
path_sacz00061.kgml: Skipped genes: sacz:AOT14_10300, sacz:AOT14_10270
path_sacz00061.kgml:
path_sacz00061.kgml: Found a trail of span 16 containing skipped vertices
path_sacz00061.kgml: 147 -> 262 -> 142 -> [139 -> 263] -> 63 -> 130 -> [270 -> 265] -> 62 -> [119 -> 275 -> 266] -> 61 -> 108 -> [278 -> 274] -> 60 -> 97 -> [279 -> 281] -> 59 -> 86 -> [283 -> 284] -> 58 -> 75 -> [285 -> 287] -> 53 -> 54
path_sacz00061.kgml: R01626 -> R10707 -> R04533 -> [R04428 -> R04429] -> R04952 -> R04953 -> [R04954 -> R04955] -> R04957 -> [R04536 -> R04537 -> R04958] -> R04960 -> R04534 -> [R04535 -> R04961] -> R04963 -> R04964 -> [R04965 -> R04724] -> R04726 -> R04566 -> [R04568 -> R04966] -> R04968 -> R04543 -> [R04544 -> R04969] -> R07762 -> R07763
path_sacz00061.kgml: sacz:AOT14_10280 -> sacz:AOT14_10260 -> {sacz:AOT14_06310, sacz:AOT14_10290, sacz:AOT14_32890, sacz:AOT14_35740} -> [sacz:AOT14_05860 -> sacz:AOT14_16980] -> sacz:AOT14_10310 -> {sacz:AOT14_06310, sacz:AOT14_10290, sacz:AOT14_32890, sacz:AOT14_35740} -> [sacz:AOT14_24910 -> sacz:AOT14_16980] -> sacz:AOT14_10310 -> [{sacz:AOT14_06310, sacz:AOT14_10290, sacz:AOT14_32890, sacz:AOT14_35740} -> sacz:AOT14_05860 -> sacz:AOT14_16980] -> sacz:AOT14_10310 -> {sacz:AOT14_06310, sacz:AOT14_10290, sacz:AOT14_32890, sacz:AOT14_35740} -> [sacz:AOT14_24910 -> sacz:AOT14_16980] -> sacz:AOT14_10310 -> {sacz:AOT14_06310, sacz:AOT14_10290, sacz:AOT14_32890, sacz:AOT14_35740} -> [sacz:AOT14_05860 -> sacz:AOT14_16980] -> sacz:AOT14_10310 -> {sacz:AOT14_06310, sacz:AOT14_10290, sacz:AOT14_32890, sacz:AOT14_35740} -> [sacz:AOT14_24910 -> sacz:AOT14_16980] -> sacz:AOT14_10310 -> {sacz:AOT14_06310, sacz:AOT14_10290, sacz:AOT14_32890, sacz:AOT14_35740} -> [sacz:AOT14_05860 -> sacz:AOT14_16980] -> sacz:AOT14_10310 -> {sacz:AOT14_06310, sacz:AOT14_10290, sacz:AOT14_32890, sacz:AOT14_35740}
path_sacz00061.kgml: {2.3.1.39, 2.3.1.85, 2.3.1.86} -> 2.3.1.180 -> {1.1.1.100, 2.3.1.85, 2.3.1.86} -> [{2.3.1.85, 2.3.1.86, 4.2.1.59} -> 1.3.1.9] -> {2.3.1.179, 2.3.1.41, 2.3.1.85, 2.3.1.86} -> {1.1.1.100, 2.3.1.85, 2.3.1.86} -> [{2.3.1.85, 2.3.1.86, 4.2.1.59} -> 1.3.1.9] -> {2.3.1.179, 2.3.1.41, 2.3.1.85, 2.3.1.86} -> [{1.1.1.100, 2.3.1.85, 2.3.1.86} -> {2.3.1.85, 2.3.1.86, 4.2.1.59} -> 1.3.1.9] -> {2.3.1.179, 2.3.1.41, 2.3.1.85, 2.3.1.86} -> {1.1.1.100, 2.3.1.85, 2.3.1.86} -> [{2.3.1.85, 2.3.1.86, 4.2.1.59} -> 1.3.1.9] -> {2.3.1.179, 2.3.1.41, 2.3.1.85, 2.3.1.86} -> {1.1.1.100, 2.3.1.85, 2.3.1.86} -> [{2.3.1.85, 2.3.1.86, 4.2.1.59} -> 1.3.1.9] -> {2.3.1.179, 2.3.1.41, 2.3.1.85, 2.3.1.86} -> {1.1.1.100, 2.3.1.85, 2.3.1.86} -> [{2.3.1.85, 2.3.1.86, 4.2.1.59} -> 1.3.1.9] -> {2.3.1.179, 2.3.1.41, 2.3.1.85, 2.3.1.86} -> {1.1.1.100, 2.3.1.85, 2.3.1.86} -> [{2.3.1.85, 2.3.1.86, 4.2.1.59} -> 1.3.1.9] -> {2.3.1.179, 2.3.1.199, 2.3.1.41} -> 1.1.1.100
path_sacz00061.kgml: Skipped genes: sacz:AOT14_10300, sacz:AOT14_10270
path_sacz00061.kgml:
path_sacz00061.kgml: Found a trail of span 16 containing skipped vertices
path_sacz00061.kgml: 147 -> 262 -> 142 -> [139 -> 263] -> 63 -> 130 -> [270 -> 265] -> 62 -> 119 -> [275 -> 266] -> 61 -> [108 -> 278 -> 274] -> 60 -> 97 -> [279 -> 281] -> 59 -> 86 -> [283 -> 284] -> 58 -> 75 -> [285 -> 287] -> 53 -> 54
path_sacz00061.kgml: R01626 -> R10707 -> R04533 -> [R04428 -> R04429] -> R04952 -> R04953 -> [R04954 -> R04955] -> R04957 -> R04536 -> [R04537 -> R04958] -> R04960 -> [R04534 -> R04535 -> R04961] -> R04963 -> R04964 -> [R04965 -> R04724] -> R04726 -> R04566 -> [R04568 -> R04966] -> R04968 -> R04543 -> [R04544 -> R04969] -> R07762 -> R07763
path_sacz00061.kgml: sacz:AOT14_10280 -> sacz:AOT14_10260 -> {sacz:AOT14_06310, sacz:AOT14_10290, sacz:AOT14_32890, sacz:AOT14_35740} -> [sacz:AOT14_05860 -> sacz:AOT14_16980] -> sacz:AOT14_10310 -> {sacz:AOT14_06310, sacz:AOT14_10290, sacz:AOT14_32890, sacz:AOT14_35740} -> [sacz:AOT14_24910 -> sacz:AOT14_16980] -> sacz:AOT14_10310 -> {sacz:AOT14_06310, sacz:AOT14_10290, sacz:AOT14_32890, sacz:AOT14_35740} -> [sacz:AOT14_05860 -> sacz:AOT14_16980] -> sacz:AOT14_10310 -> [{sacz:AOT14_06310, sacz:AOT14_10290, sacz:AOT14_32890, sacz:AOT14_35740} -> sacz:AOT14_24910 -> sacz:AOT14_16980] -> sacz:AOT14_10310 -> {sacz:AOT14_06310, sacz:AOT14_10290, sacz:AOT14_32890, sacz:AOT14_35740} -> [sacz:AOT14_05860 -> sacz:AOT14_16980] -> sacz:AOT14_10310 -> {sacz:AOT14_06310, sacz:AOT14_10290, sacz:AOT14_32890, sacz:AOT14_35740} -> [sacz:AOT14_24910 -> sacz:AOT14_16980] -> sacz:AOT14_10310 -> {sacz:AOT14_06310, sacz:AOT14_10290, sacz:AOT14_32890, sacz:AOT14_35740} -> [sacz:AOT14_05860 -> sacz:AOT14_16980] -> sacz:AOT14_10310 -> {sacz:AOT14_06310, sacz:AOT14_10290, sacz:AOT14_32890, sacz:AOT14_35740}
path_sacz00061.kgml: {2.3.1.39, 2.3.1.85, 2.3.1.86} -> 2.3.1.180 -> {1.1.1.100, 2.3.1.85, 2.3.1.86} -> [{2.3.1.85, 2.3.1.86, 4.2.1.59} -> 1.3.1.9] -> {2.3.1.179, 2.3.1.41, 2.3.1.85, 2.3.1.86} -> {1.1.1.100, 2.3.1.85, 2.3.1.86} -> [{2.3.1.85, 2.3.1.86, 4.2.1.59} -> 1.3.1.9] -> {2.3.1.179, 2.3.1.41, 2.3.1.85, 2.3.1.86} -> {1.1.1.100, 2.3.1.85, 2.3.1.86} -> [{2.3.1.85, 2.3.1.86, 4.2.1.59} -> 1.3.1.9] -> {2.3.1.179, 2.3.1.41, 2.3.1.85, 2.3.1.86} -> [{1.1.1.100, 2.3.1.85, 2.3.1.86} -> {2.3.1.85, 2.3.1.86, 4.2.1.59} -> 1.3.1.9] -> {2.3.1.179, 2.3.1.41, 2.3.1.85, 2.3.1.86} -> {1.1.1.100, 2.3.1.85, 2.3.1.86} -> [{2.3.1.85, 2.3.1.86, 4.2.1.59} -> 1.3.1.9] -> {2.3.1.179, 2.3.1.41, 2.3.1.85, 2.3.1.86} -> {1.1.1.100, 2.3.1.85, 2.3.1.86} -> [{2.3.1.85, 2.3.1.86, 4.2.1.59} -> 1.3.1.9] -> {2.3.1.179, 2.3.1.41, 2.3.1.85, 2.3.1.86} -> {1.1.1.100, 2.3.1.85, 2.3.1.86} -> [{2.3.1.85, 2.3.1.86, 4.2.1.59} -> 1.3.1.9] -> {2.3.1.179, 2.3.1.199, 2.3.1.41} -> 1.1.1.100
path_sacz00061.kgml: Skipped genes: sacz:AOT14_10300, sacz:AOT14_10270
path_sacz00061.kgml:
path_sacz00061.kgml: Found a trail of span 16 containing skipped vertices
path_sacz00061.kgml: 258 -> [142] -> 139 -> [263] -> 133 -> [130] -> 269 -> [265] -> 122 -> [119] -> 275 -> [266] -> 111 -> [108 -> 278] -> 293 -> 277 -> [274] -> 100 -> [97] -> 279 -> [281] -> 89 -> [86] -> 282 -> [284] -> 78 -> [75] -> 285 -> [287] -> 256
path_sacz00061.kgml: R04355 -> [R04533] -> R04428 -> [R04429] -> R04952 -> [R04953] -> R04954 -> [R04955] -> R04957 -> [R04536] -> R04537 -> [R04958] -> R04960 -> [R04534 -> R04535] -> R07639 -> R04535 -> [R04961] -> R04963 -> [R04964] -> R04965 -> [R04724] -> R04726 -> [R04566] -> R04568 -> [R04966] -> R04968 -> [R04543] -> R04544 -> [R04969] -> R07762
path_sacz00061.kgml: {sacz:AOT14_05850, sacz:AOT14_35710} -> [{sacz:AOT14_06310, sacz:AOT14_10290, sacz:AOT14_32890, sacz:AOT14_35740}] -> sacz:AOT14_05860 -> [sacz:AOT14_16980] -> {sacz:AOT14_05850, sacz:AOT14_35710} -> [{sacz:AOT14_06310, sacz:AOT14_10290, sacz:AOT14_32890, sacz:AOT14_35740}] -> sacz:AOT14_05860 -> [sacz:AOT14_16980] -> {sacz:AOT14_05850, sacz:AOT14_35710} -> [{sacz:AOT14_06310, sacz:AOT14_10290, sacz:AOT14_32890, sacz:AOT14_35740}] -> sacz:AOT14_05860 -> [sacz:AOT14_16980] -> {sacz:AOT14_05850, sacz:AOT14_35710} -> [{sacz:AOT14_06310, sacz:AOT14_10290, sacz:AOT14_32890, sacz:AOT14_35740} -> sacz:AOT14_24910] -> sacz:AOT14_05860 -> sacz:AOT14_05860 -> [sacz:AOT14_16980] -> {sacz:AOT14_05850, sacz:AOT14_35710} -> [{sacz:AOT14_06310, sacz:AOT14_10290, sacz:AOT14_32890, sacz:AOT14_35740}] -> sacz:AOT14_05860 -> [sacz:AOT14_16980] -> {sacz:AOT14_05850, sacz:AOT14_35710} -> [{sacz:AOT14_06310, sacz:AOT14_10290, sacz:AOT14_32890, sacz:AOT14_35740}] -> sacz:AOT14_05860 -> [sacz:AOT14_16980] -> {sacz:AOT14_05850, sacz:AOT14_35710} -> [{sacz:AOT14_06310, sacz:AOT14_10290, sacz:AOT14_32890, sacz:AOT14_35740}] -> sacz:AOT14_05860 -> [sacz:AOT14_16980] -> {sacz:AOT14_05850, sacz:AOT14_35710}
path_sacz00061.kgml: {2.3.1.179, 2.3.1.41, 2.3.1.85, 2.3.1.86} -> [{1.1.1.100, 2.3.1.85, 2.3.1.86}] -> {2.3.1.85, 2.3.1.86, 4.2.1.59} -> [1.3.1.9] -> {2.3.1.179, 2.3.1.41, 2.3.1.85, 2.3.1.86} -> [{1.1.1.100, 2.3.1.85, 2.3.1.86}] -> {2.3.1.85, 2.3.1.86, 4.2.1.59} -> [1.3.1.9] -> {2.3.1.179, 2.3.1.41, 2.3.1.85, 2.3.1.86} -> [{1.1.1.100, 2.3.1.85, 2.3.1.86}] -> {2.3.1.85, 2.3.1.86, 4.2.1.59} -> [1.3.1.9] -> {2.3.1.179, 2.3.1.41, 2.3.1.85, 2.3.1.86} -> [{1.1.1.100, 2.3.1.85, 2.3.1.86} -> {2.3.1.85, 2.3.1.86, 4.2.1.59}] -> 5.3.3.14 -> {2.3.1.85, 2.3.1.86, 4.2.1.59} -> [1.3.1.9] -> {2.3.1.179, 2.3.1.41, 2.3.1.85, 2.3.1.86} -> [{1.1.1.100, 2.3.1.85, 2.3.1.86}] -> {2.3.1.85, 2.3.1.86, 4.2.1.59} -> [1.3.1.9] -> {2.3.1.179, 2.3.1.41, 2.3.1.85, 2.3.1.86} -> [{1.1.1.100, 2.3.1.85, 2.3.1.86}] -> {2.3.1.85, 2.3.1.86, 4.2.1.59} -> [1.3.1.9] -> {2.3.1.179, 2.3.1.41, 2.3.1.85, 2.3.1.86} -> [{1.1.1.100, 2.3.1.85, 2.3.1.86}] -> {2.3.1.85, 2.3.1.86, 4.2.1.59} -> [1.3.1.9] -> {2.3.1.179, 2.3.1.199, 2.3.1.41}
path_sacz00061.kgml:
path_sacz00061.kgml: Found a trail of span 15 containing skipped vertices
path_sacz00061.kgml: 258 -> [142] -> 139 -> [263] -> 133 -> [130] -> 269 -> [265] -> 122 -> [119] -> 275 -> [266] -> 111 -> [108 -> 278] -> 293 -> 277 -> [274] -> 100 -> [97] -> 279 -> [281] -> 89 -> [86 -> 283 -> 284] -> 78 -> [75] -> 285 -> [287] -> 256
path_sacz00061.kgml: R04355 -> [R04533] -> R04428 -> [R04429] -> R04952 -> [R04953] -> R04954 -> [R04955] -> R04957 -> [R04536] -> R04537 -> [R04958] -> R04960 -> [R04534 -> R04535] -> R07639 -> R04535 -> [R04961] -> R04963 -> [R04964] -> R04965 -> [R04724] -> R04726 -> [R04566 -> R04568 -> R04966] -> R04968 -> [R04543] -> R04544 -> [R04969] -> R07762
path_sacz00061.kgml: {sacz:AOT14_05850, sacz:AOT14_35710} -> [{sacz:AOT14_06310, sacz:AOT14_10290, sacz:AOT14_32890, sacz:AOT14_35740}] -> sacz:AOT14_05860 -> [sacz:AOT14_16980] -> {sacz:AOT14_05850, sacz:AOT14_35710} -> [{sacz:AOT14_06310, sacz:AOT14_10290, sacz:AOT14_32890, sacz:AOT14_35740}] -> sacz:AOT14_05860 -> [sacz:AOT14_16980] -> {sacz:AOT14_05850, sacz:AOT14_35710} -> [{sacz:AOT14_06310, sacz:AOT14_10290, sacz:AOT14_32890, sacz:AOT14_35740}] -> sacz:AOT14_05860 -> [sacz:AOT14_16980] -> {sacz:AOT14_05850, sacz:AOT14_35710} -> [{sacz:AOT14_06310, sacz:AOT14_10290, sacz:AOT14_32890, sacz:AOT14_35740} -> sacz:AOT14_24910] -> sacz:AOT14_05860 -> sacz:AOT14_05860 -> [sacz:AOT14_16980] -> {sacz:AOT14_05850, sacz:AOT14_35710} -> [{sacz:AOT14_06310, sacz:AOT14_10290, sacz:AOT14_32890, sacz:AOT14_35740}] -> sacz:AOT14_05860 -> [sacz:AOT14_16980] -> {sacz:AOT14_05850, sacz:AOT14_35710} -> [{sacz:AOT14_06310, sacz:AOT14_10290, sacz:AOT14_32890, sacz:AOT14_35740} -> sacz:AOT14_24910 -> sacz:AOT14_16980] -> {sacz:AOT14_05850, sacz:AOT14_35710} -> [{sacz:AOT14_06310, sacz:AOT14_10290, sacz:AOT14_32890, sacz:AOT14_35740}] -> sacz:AOT14_05860 -> [sacz:AOT14_16980] -> {sacz:AOT14_05850, sacz:AOT14_35710}
path_sacz00061.kgml: {2.3.1.179, 2.3.1.41, 2.3.1.85, 2.3.1.86} -> [{1.1.1.100, 2.3.1.85, 2.3.1.86}] -> {2.3.1.85, 2.3.1.86, 4.2.1.59} -> [1.3.1.9] -> {2.3.1.179, 2.3.1.41, 2.3.1.85, 2.3.1.86} -> [{1.1.1.100, 2.3.1.85, 2.3.1.86}] -> {2.3.1.85, 2.3.1.86, 4.2.1.59} -> [1.3.1.9] -> {2.3.1.179, 2.3.1.41, 2.3.1.85, 2.3.1.86} -> [{1.1.1.100, 2.3.1.85, 2.3.1.86}] -> {2.3.1.85, 2.3.1.86, 4.2.1.59} -> [1.3.1.9] -> {2.3.1.179, 2.3.1.41, 2.3.1.85, 2.3.1.86} -> [{1.1.1.100, 2.3.1.85, 2.3.1.86} -> {2.3.1.85, 2.3.1.86, 4.2.1.59}] -> 5.3.3.14 -> {2.3.1.85, 2.3.1.86, 4.2.1.59} -> [1.3.1.9] -> {2.3.1.179, 2.3.1.41, 2.3.1.85, 2.3.1.86} -> [{1.1.1.100, 2.3.1.85, 2.3.1.86}] -> {2.3.1.85, 2.3.1.86, 4.2.1.59} -> [1.3.1.9] -> {2.3.1.179, 2.3.1.41, 2.3.1.85, 2.3.1.86} -> [{1.1.1.100, 2.3.1.85, 2.3.1.86} -> {2.3.1.85, 2.3.1.86, 4.2.1.59} -> 1.3.1.9] -> {2.3.1.179, 2.3.1.41, 2.3.1.85, 2.3.1.86} -> [{1.1.1.100, 2.3.1.85, 2.3.1.86}] -> {2.3.1.85, 2.3.1.86, 4.2.1.59} -> [1.3.1.9] -> {2.3.1.179, 2.3.1.199, 2.3.1.41}
path_sacz00061.kgml:
path_sacz00061.kgml: Found a trail of span 15 containing skipped vertices
path_sacz00061.kgml: 258 -> [142 -> 139 -> 263] -> 133 -> [130] -> 269 -> [265] -> 122 -> [119] -> 275 -> [266] -> 111 -> [108 -> 278] -> 293 -> 277 -> [274] -> 100 -> [97] -> 279 -> [281] -> 89 -> [86] -> 282 -> [284] -> 78 -> [75] -> 285 -> [287] -> 256
path_sacz00061.kgml: R04355 -> [R04533 -> R04428 -> R04429] -> R04952 -> [R04953] -> R04954 -> [R04955] -> R04957 -> [R04536] -> R04537 -> [R04958] -> R04960 -> [R04534 -> R04535] -> R07639 -> R04535 -> [R04961] -> R04963 -> [R04964] -> R04965 -> [R04724] -> R04726 -> [R04566] -> R04568 -> [R04966] -> R04968 -> [R04543] -> R04544 -> [R04969] -> R07762
path_sacz00061.kgml: {sacz:AOT14_05850, sacz:AOT14_35710} -> [{sacz:AOT14_06310, sacz:AOT14_10290, sacz:AOT14_32890, sacz:AOT14_35740} -> sacz:AOT14_05860 -> sacz:AOT14_16980] -> {sacz:AOT14_05850, sacz:AOT14_35710} -> [{sacz:AOT14_06310, sacz:AOT14_10290, sacz:AOT14_32890, sacz:AOT14_35740}] -> sacz:AOT14_05860 -> [sacz:AOT14_16980] -> {sacz:AOT14_05850, sacz:AOT14_35710} -> [{sacz:AOT14_06310, sacz:AOT14_10290, sacz:AOT14_32890, sacz:AOT14_35740}] -> sacz:AOT14_05860 -> [sacz:AOT14_16980] -> {sacz:AOT14_05850, sacz:AOT14_35710} -> [{sacz:AOT14_06310, sacz:AOT14_10290, sacz:AOT14_32890, sacz:AOT14_35740} -> sacz:AOT14_24910] -> sacz:AOT14_05860 -> sacz:AOT14_05860 -> [sacz:AOT14_16980] -> {sacz:AOT14_05850, sacz:AOT14_35710} -> [{sacz:AOT14_06310, sacz:AOT14_10290, sacz:AOT14_32890, sacz:AOT14_35740}] -> sacz:AOT14_05860 -> [sacz:AOT14_16980] -> {sacz:AOT14_05850, sacz:AOT14_35710} -> [{sacz:AOT14_06310, sacz:AOT14_10290, sacz:AOT14_32890, sacz:AOT14_35740}] -> sacz:AOT14_05860 -> [sacz:AOT14_16980] -> {sacz:AOT14_05850, sacz:AOT14_35710} -> [{sacz:AOT14_06310, sacz:AOT14_10290, sacz:AOT14_32890, sacz:AOT14_35740}] -> sacz:AOT14_05860 -> [sacz:AOT14_16980] -> {sacz:AOT14_05850, sacz:AOT14_35710}
path_sacz00061.kgml: {2.3.1.179, 2.3.1.41, 2.3.1.85, 2.3.1.86} -> [{1.1.1.100, 2.3.1.85, 2.3.1.86} -> {2.3.1.85, 2.3.1.86, 4.2.1.59} -> 1.3.1.9] -> {2.3.1.179, 2.3.1.41, 2.3.1.85, 2.3.1.86} -> [{1.1.1.100, 2.3.1.85, 2.3.1.86}] -> {2.3.1.85, 2.3.1.86, 4.2.1.59} -> [1.3.1.9] -> {2.3.1.179, 2.3.1.41, 2.3.1.85, 2.3.1.86} -> [{1.1.1.100, 2.3.1.85, 2.3.1.86}] -> {2.3.1.85, 2.3.1.86, 4.2.1.59} -> [1.3.1.9] -> {2.3.1.179, 2.3.1.41, 2.3.1.85, 2.3.1.86} -> [{1.1.1.100, 2.3.1.85, 2.3.1.86} -> {2.3.1.85, 2.3.1.86, 4.2.1.59}] -> 5.3.3.14 -> {2.3.1.85, 2.3.1.86, 4.2.1.59} -> [1.3.1.9] -> {2.3.1.179, 2.3.1.41, 2.3.1.85, 2.3.1.86} -> [{1.1.1.100, 2.3.1.85, 2.3.1.86}] -> {2.3.1.85, 2.3.1.86, 4.2.1.59} -> [1.3.1.9] -> {2.3.1.179, 2.3.1.41, 2.3.1.85, 2.3.1.86} -> [{1.1.1.100, 2.3.1.85, 2.3.1.86}] -> {2.3.1.85, 2.3.1.86, 4.2.1.59} -> [1.3.1.9] -> {2.3.1.179, 2.3.1.41, 2.3.1.85, 2.3.1.86} -> [{1.1.1.100, 2.3.1.85, 2.3.1.86}] -> {2.3.1.85, 2.3.1.86, 4.2.1.59} -> [1.3.1.9] -> {2.3.1.179, 2.3.1.199, 2.3.1.41}
path_sacz00061.kgml:
path_sacz00061.kgml: Found a trail of span 15 containing skipped vertices
path_sacz00061.kgml: 258 -> [142] -> 139 -> [263] -> 133 -> [130] -> 269 -> [265] -> 122 -> [119] -> 275 -> [266] -> 111 -> [108 -> 278] -> 293 -> 277 -> [274] -> 100 -> [97] -> 279 -> [281] -> 89 -> [86] -> 282 -> [284] -> 78 -> [75 -> 285 -> 287] -> 256
path_sacz00061.kgml: R04355 -> [R04533] -> R04428 -> [R04429] -> R04952 -> [R04953] -> R04954 -> [R04955] -> R04957 -> [R04536] -> R04537 -> [R04958] -> R04960 -> [R04534 -> R04535] -> R07639 -> R04535 -> [R04961] -> R04963 -> [R04964] -> R04965 -> [R04724] -> R04726 -> [R04566] -> R04568 -> [R04966] -> R04968 -> [R04543 -> R04544 -> R04969] -> R07762
path_sacz00061.kgml: {sacz:AOT14_05850, sacz:AOT14_35710} -> [{sacz:AOT14_06310, sacz:AOT14_10290, sacz:AOT14_32890, sacz:AOT14_35740}] -> sacz:AOT14_05860 -> [sacz:AOT14_16980] -> {sacz:AOT14_05850, sacz:AOT14_35710} -> [{sacz:AOT14_06310, sacz:AOT14_10290, sacz:AOT14_32890, sacz:AOT14_35740}] -> sacz:AOT14_05860 -> [sacz:AOT14_16980] -> {sacz:AOT14_05850, sacz:AOT14_35710} -> [{sacz:AOT14_06310, sacz:AOT14_10290, sacz:AOT14_32890, sacz:AOT14_35740}] -> sacz:AOT14_05860 -> [sacz:AOT14_16980] -> {sacz:AOT14_05850, sacz:AOT14_35710} -> [{sacz:AOT14_06310, sacz:AOT14_10290, sacz:AOT14_32890, sacz:AOT14_35740} -> sacz:AOT14_24910] -> sacz:AOT14_05860 -> sacz:AOT14_05860 -> [sacz:AOT14_16980] -> {sacz:AOT14_05850, sacz:AOT14_35710} -> [{sacz:AOT14_06310, sacz:AOT14_10290, sacz:AOT14_32890, sacz:AOT14_35740}] -> sacz:AOT14_05860 -> [sacz:AOT14_16980] -> {sacz:AOT14_05850, sacz:AOT14_35710} -> [{sacz:AOT14_06310, sacz:AOT14_10290, sacz:AOT14_32890, sacz:AOT14_35740}] -> sacz:AOT14_05860 -> [sacz:AOT14_16980] -> {sacz:AOT14_05850, sacz:AOT14_35710} -> [{sacz:AOT14_06310, sacz:AOT14_10290, sacz:AOT14_32890, sacz:AOT14_35740} -> sacz:AOT14_05860 -> sacz:AOT14_16980] -> {sacz:AOT14_05850, sacz:AOT14_35710}
path_sacz00061.kgml: {2.3.1.179, 2.3.1.41, 2.3.1.85, 2.3.1.86} -> [{1.1.1.100, 2.3.1.85, 2.3.1.86}] -> {2.3.1.85, 2.3.1.86, 4.2.1.59} -> [1.3.1.9] -> {2.3.1.179, 2.3.1.41, 2.3.1.85, 2.3.1.86} -> [{1.1.1.100, 2.3.1.85, 2.3.1.86}] -> {2.3.1.85, 2.3.1.86, 4.2.1.59} -> [1.3.1.9] -> {2.3.1.179, 2.3.1.41, 2.3.1.85, 2.3.1.86} -> [{1.1.1.100, 2.3.1.85, 2.3.1.86}] -> {2.3.1.85, 2.3.1.86, 4.2.1.59} -> [1.3.1.9] -> {2.3.1.179, 2.3.1.41, 2.3.1.85, 2.3.1.86} -> [{1.1.1.100, 2.3.1.85, 2.3.1.86} -> {2.3.1.85, 2.3.1.86, 4.2.1.59}] -> 5.3.3.14 -> {2.3.1.85, 2.3.1.86, 4.2.1.59} -> [1.3.1.9] -> {2.3.1.179, 2.3.1.41, 2.3.1.85, 2.3.1.86} -> [{1.1.1.100, 2.3.1.85, 2.3.1.86}] -> {2.3.1.85, 2.3.1.86, 4.2.1.59} -> [1.3.1.9] -> {2.3.1.179, 2.3.1.41, 2.3.1.85, 2.3.1.86} -> [{1.1.1.100, 2.3.1.85, 2.3.1.86}] -> {2.3.1.85, 2.3.1.86, 4.2.1.59} -> [1.3.1.9] -> {2.3.1.179, 2.3.1.41, 2.3.1.85, 2.3.1.86} -> [{1.1.1.100, 2.3.1.85, 2.3.1.86} -> {2.3.1.85, 2.3.1.86, 4.2.1.59} -> 1.3.1.9] -> {2.3.1.179, 2.3.1.199, 2.3.1.41}
path_sacz00061.kgml:
path_sacz00061.kgml: Found a trail of span 15 containing skipped vertices
path_sacz00061.kgml: 258 -> [142] -> 139 -> [263] -> 133 -> [130] -> 269 -> [265 -> 62 -> 119] -> 275 -> [266] -> 111 -> [108 -> 278] -> 293 -> 277 -> [274] -> 100 -> [97] -> 279 -> [281] -> 89 -> [86] -> 282 -> [284] -> 78 -> [75] -> 285 -> [287] -> 256
path_sacz00061.kgml: R04355 -> [R04533] -> R04428 -> [R04429] -> R04952 -> [R04953] -> R04954 -> [R04955 -> R04957 -> R04536] -> R04537 -> [R04958] -> R04960 -> [R04534 -> R04535] -> R07639 -> R04535 -> [R04961] -> R04963 -> [R04964] -> R04965 -> [R04724] -> R04726 -> [R04566] -> R04568 -> [R04966] -> R04968 -> [R04543] -> R04544 -> [R04969] -> R07762
path_sacz00061.kgml: {sacz:AOT14_05850, sacz:AOT14_35710} -> [{sacz:AOT14_06310, sacz:AOT14_10290, sacz:AOT14_32890, sacz:AOT14_35740}] -> sacz:AOT14_05860 -> [sacz:AOT14_16980] -> {sacz:AOT14_05850, sacz:AOT14_35710} -> [{sacz:AOT14_06310, sacz:AOT14_10290, sacz:AOT14_32890, sacz:AOT14_35740}] -> sacz:AOT14_05860 -> [sacz:AOT14_16980 -> sacz:AOT14_10310 -> {sacz:AOT14_06310, sacz:AOT14_10290, sacz:AOT14_32890, sacz:AOT14_35740}] -> sacz:AOT14_05860 -> [sacz:AOT14_16980] -> {sacz:AOT14_05850, sacz:AOT14_35710} -> [{sacz:AOT14_06310, sacz:AOT14_10290, sacz:AOT14_32890, sacz:AOT14_35740} -> sacz:AOT14_24910] -> sacz:AOT14_05860 -> sacz:AOT14_05860 -> [sacz:AOT14_16980] -> {sacz:AOT14_05850, sacz:AOT14_35710} -> [{sacz:AOT14_06310, sacz:AOT14_10290, sacz:AOT14_32890, sacz:AOT14_35740}] -> sacz:AOT14_05860 -> [sacz:AOT14_16980] -> {sacz:AOT14_05850, sacz:AOT14_35710} -> [{sacz:AOT14_06310, sacz:AOT14_10290, sacz:AOT14_32890, sacz:AOT14_35740}] -> sacz:AOT14_05860 -> [sacz:AOT14_16980] -> {sacz:AOT14_05850, sacz:AOT14_35710} -> [{sacz:AOT14_06310, sacz:AOT14_10290, sacz:AOT14_32890, sacz:AOT14_35740}] -> sacz:AOT14_05860 -> [sacz:AOT14_16980] -> {sacz:AOT14_05850, sacz:AOT14_35710}
path_sacz00061.kgml: {2.3.1.179, 2.3.1.41, 2.3.1.85, 2.3.1.86} -> [{1.1.1.100, 2.3.1.85, 2.3.1.86}] -> {2.3.1.85, 2.3.1.86, 4.2.1.59} -> [1.3.1.9] -> {2.3.1.179, 2.3.1.41, 2.3.1.85, 2.3.1.86} -> [{1.1.1.100, 2.3.1.85, 2.3.1.86}] -> {2.3.1.85, 2.3.1.86, 4.2.1.59} -> [1.3.1.9 -> {2.3.1.179, 2.3.1.41, 2.3.1.85, 2.3.1.86} -> {1.1.1.100, 2.3.1.85, 2.3.1.86}] -> {2.3.1.85, 2.3.1.86, 4.2.1.59} -> [1.3.1.9] -> {2.3.1.179, 2.3.1.41, 2.3.1.85, 2.3.1.86} -> [{1.1.1.100, 2.3.1.85, 2.3.1.86} -> {2.3.1.85, 2.3.1.86, 4.2.1.59}] -> 5.3.3.14 -> {2.3.1.85, 2.3.1.86, 4.2.1.59} -> [1.3.1.9] -> {2.3.1.179, 2.3.1.41, 2.3.1.85, 2.3.1.86} -> [{1.1.1.100, 2.3.1.85, 2.3.1.86}] -> {2.3.1.85, 2.3.1.86, 4.2.1.59} -> [1.3.1.9] -> {2.3.1.179, 2.3.1.41, 2.3.1.85, 2.3.1.86} -> [{1.1.1.100, 2.3.1.85, 2.3.1.86}] -> {2.3.1.85, 2.3.1.86, 4.2.1.59} -> [1.3.1.9] -> {2.3.1.179, 2.3.1.41, 2.3.1.85, 2.3.1.86} -> [{1.1.1.100, 2.3.1.85, 2.3.1.86}] -> {2.3.1.85, 2.3.1.86, 4.2.1.59} -> [1.3.1.9] -> {2.3.1.179, 2.3.1.199, 2.3.1.41}
path_sacz00061.kgml:
path_sacz00061.kgml: Found a trail of span 15 containing skipped vertices
path_sacz00061.kgml: 258 -> [142] -> 139 -> [263] -> 133 -> [130] -> 269 -> [265] -> 122 -> [119 -> 275 -> 266] -> 111 -> [108 -> 278] -> 293 -> 277 -> [274] -> 100 -> [97] -> 279 -> [281] -> 89 -> [86] -> 282 -> [284] -> 78 -> [75] -> 285 -> [287] -> 256
path_sacz00061.kgml: R04355 -> [R04533] -> R04428 -> [R04429] -> R04952 -> [R04953] -> R04954 -> [R04955] -> R04957 -> [R04536 -> R04537 -> R04958] -> R04960 -> [R04534 -> R04535] -> R07639 -> R04535 -> [R04961] -> R04963 -> [R04964] -> R04965 -> [R04724] -> R04726 -> [R04566] -> R04568 -> [R04966] -> R04968 -> [R04543] -> R04544 -> [R04969] -> R07762
path_sacz00061.kgml: {sacz:AOT14_05850, sacz:AOT14_35710} -> [{sacz:AOT14_06310, sacz:AOT14_10290, sacz:AOT14_32890, sacz:AOT14_35740}] -> sacz:AOT14_05860 -> [sacz:AOT14_16980] -> {sacz:AOT14_05850, sacz:AOT14_35710} -> [{sacz:AOT14_06310, sacz:AOT14_10290, sacz:AOT14_32890, sacz:AOT14_35740}] -> sacz:AOT14_05860 -> [sacz:AOT14_16980] -> {sacz:AOT14_05850, sacz:AOT14_35710} -> [{sacz:AOT14_06310, sacz:AOT14_10290, sacz:AOT14_32890, sacz:AOT14_35740} -> sacz:AOT14_05860 -> sacz:AOT14_16980] -> {sacz:AOT14_05850, sacz:AOT14_35710} -> [{sacz:AOT14_06310, sacz:AOT14_10290, sacz:AOT14_32890, sacz:AOT14_35740} -> sacz:AOT14_24910] -> sacz:AOT14_05860 -> sacz:AOT14_05860 -> [sacz:AOT14_16980] -> {sacz:AOT14_05850, sacz:AOT14_35710} -> [{sacz:AOT14_06310, sacz:AOT14_10290, sacz:AOT14_32890, sacz:AOT14_35740}] -> sacz:AOT14_05860 -> [sacz:AOT14_16980] -> {sacz:AOT14_05850, sacz:AOT14_35710} -> [{sacz:AOT14_06310, sacz:AOT14_10290, sacz:AOT14_32890, sacz:AOT14_35740}] -> sacz:AOT14_05860 -> [sacz:AOT14_16980] -> {sacz:AOT14_05850, sacz:AOT14_35710} -> [{sacz:AOT14_06310, sacz:AOT14_10290, sacz:AOT14_32890, sacz:AOT14_35740}] -> sacz:AOT14_05860 -> [sacz:AOT14_16980] -> {sacz:AOT14_05850, sacz:AOT14_35710}
path_sacz00061.kgml: {2.3.1.179, 2.3.1.41, 2.3.1.85, 2.3.1.86} -> [{1.1.1.100, 2.3.1.85, 2.3.1.86}] -> {2.3.1.85, 2.3.1.86, 4.2.1.59} -> [1.3.1.9] -> {2.3.1.179, 2.3.1.41, 2.3.1.85, 2.3.1.86} -> [{1.1.1.100, 2.3.1.85, 2.3.1.86}] -> {2.3.1.85, 2.3.1.86, 4.2.1.59} -> [1.3.1.9] -> {2.3.1.179, 2.3.1.41, 2.3.1.85, 2.3.1.86} -> [{1.1.1.100, 2.3.1.85, 2.3.1.86} -> {2.3.1.85, 2.3.1.86, 4.2.1.59} -> 1.3.1.9] -> {2.3.1.179, 2.3.1.41, 2.3.1.85, 2.3.1.86} -> [{1.1.1.100, 2.3.1.85, 2.3.1.86} -> {2.3.1.85, 2.3.1.86, 4.2.1.59}] -> 5.3.3.14 -> {2.3.1.85, 2.3.1.86, 4.2.1.59} -> [1.3.1.9] -> {2.3.1.179, 2.3.1.41, 2.3.1.85, 2.3.1.86} -> [{1.1.1.100, 2.3.1.85, 2.3.1.86}] -> {2.3.1.85, 2.3.1.86, 4.2.1.59} -> [1.3.1.9] -> {2.3.1.179, 2.3.1.41, 2.3.1.85, 2.3.1.86} -> [{1.1.1.100, 2.3.1.85, 2.3.1.86}] -> {2.3.1.85, 2.3.1.86, 4.2.1.59} -> [1.3.1.9] -> {2.3.1.179, 2.3.1.41, 2.3.1.85, 2.3.1.86} -> [{1.1.1.100, 2.3.1.85, 2.3.1.86}] -> {2.3.1.85, 2.3.1.86, 4.2.1.59} -> [1.3.1.9] -> {2.3.1.179, 2.3.1.199, 2.3.1.41}
path_sacz00061.kgml:
path_sacz00061.kgml: Found a trail of span 15 containing skipped vertices
path_sacz00061.kgml: 147 -> 63 -> 130 -> [270 -> 265] -> 62 -> 119 -> [275 -> 266] -> 61 -> 108 -> [278 -> 274] -> 60 -> 97 -> [279 -> 281] -> 59 -> 86 -> [283 -> 284] -> 58 -> 75 -> [285 -> 287] -> 53 -> 54
path_sacz00061.kgml: R01626 -> R04952 -> R04953 -> [R04954 -> R04955] -> R04957 -> R04536 -> [R04537 -> R04958] -> R04960 -> R04534 -> [R04535 -> R04961] -> R04963 -> R04964 -> [R04965 -> R04724] -> R04726 -> R04566 -> [R04568 -> R04966] -> R04968 -> R04543 -> [R04544 -> R04969] -> R07762 -> R07763
path_sacz00061.kgml: sacz:AOT14_10280 -> sacz:AOT14_10310 -> {sacz:AOT14_06310, sacz:AOT14_10290, sacz:AOT14_32890, sacz:AOT14_35740} -> [sacz:AOT14_24910 -> sacz:AOT14_16980] -> sacz:AOT14_10310 -> {sacz:AOT14_06310, sacz:AOT14_10290, sacz:AOT14_32890, sacz:AOT14_35740} -> [sacz:AOT14_05860 -> sacz:AOT14_16980] -> sacz:AOT14_10310 -> {sacz:AOT14_06310, sacz:AOT14_10290, sacz:AOT14_32890, sacz:AOT14_35740} -> [sacz:AOT14_24910 -> sacz:AOT14_16980] -> sacz:AOT14_10310 -> {sacz:AOT14_06310, sacz:AOT14_10290, sacz:AOT14_32890, sacz:AOT14_35740} -> [sacz:AOT14_05860 -> sacz:AOT14_16980] -> sacz:AOT14_10310 -> {sacz:AOT14_06310, sacz:AOT14_10290, sacz:AOT14_32890, sacz:AOT14_35740} -> [sacz:AOT14_24910 -> sacz:AOT14_16980] -> sacz:AOT14_10310 -> {sacz:AOT14_06310, sacz:AOT14_10290, sacz:AOT14_32890, sacz:AOT14_35740} -> [sacz:AOT14_05860 -> sacz:AOT14_16980] -> sacz:AOT14_10310 -> {sacz:AOT14_06310, sacz:AOT14_10290, sacz:AOT14_32890, sacz:AOT14_35740}
path_sacz00061.kgml: {2.3.1.39, 2.3.1.85, 2.3.1.86} -> {2.3.1.179, 2.3.1.41, 2.3.1.85, 2.3.1.86} -> {1.1.1.100, 2.3.1.85, 2.3.1.86} -> [{2.3.1.85, 2.3.1.86, 4.2.1.59} -> 1.3.1.9] -> {2.3.1.179, 2.3.1.41, 2.3.1.85, 2.3.1.86} -> {1.1.1.100, 2.3.1.85, 2.3.1.86} -> [{2.3.1.85, 2.3.1.86, 4.2.1.59} -> 1.3.1.9] -> {2.3.1.179, 2.3.1.41, 2.3.1.85, 2.3.1.86} -> {1.1.1.100, 2.3.1.85, 2.3.1.86} -> [{2.3.1.85, 2.3.1.86, 4.2.1.59} -> 1.3.1.9] -> {2.3.1.179, 2.3.1.41, 2.3.1.85, 2.3.1.86} -> {1.1.1.100, 2.3.1.85, 2.3.1.86} -> [{2.3.1.85, 2.3.1.86, 4.2.1.59} -> 1.3.1.9] -> {2.3.1.179, 2.3.1.41, 2.3.1.85, 2.3.1.86} -> {1.1.1.100, 2.3.1.85, 2.3.1.86} -> [{2.3.1.85, 2.3.1.86, 4.2.1.59} -> 1.3.1.9] -> {2.3.1.179, 2.3.1.41, 2.3.1.85, 2.3.1.86} -> {1.1.1.100, 2.3.1.85, 2.3.1.86} -> [{2.3.1.85, 2.3.1.86, 4.2.1.59} -> 1.3.1.9] -> {2.3.1.179, 2.3.1.199, 2.3.1.41} -> 1.1.1.100
path_sacz00061.kgml: Skipped genes: sacz:AOT14_10300
path_sacz00061.kgml:
path_sacz00061.kgml: Found a trail of span 15 containing skipped vertices
path_sacz00061.kgml: 258 -> [142] -> 139 -> [263] -> 133 -> [130] -> 269 -> [265] -> 122 -> [119] -> 275 -> [266] -> 111 -> [108 -> 278] -> 293 -> 277 -> [274] -> 100 -> [97] -> 279 -> [281] -> 89 -> [86] -> 282 -> [284 -> 58 -> 75] -> 285 -> [287] -> 256
path_sacz00061.kgml: R04355 -> [R04533] -> R04428 -> [R04429] -> R04952 -> [R04953] -> R04954 -> [R04955] -> R04957 -> [R04536] -> R04537 -> [R04958] -> R04960 -> [R04534 -> R04535] -> R07639 -> R04535 -> [R04961] -> R04963 -> [R04964] -> R04965 -> [R04724] -> R04726 -> [R04566] -> R04568 -> [R04966 -> R04968 -> R04543] -> R04544 -> [R04969] -> R07762
path_sacz00061.kgml: {sacz:AOT14_05850, sacz:AOT14_35710} -> [{sacz:AOT14_06310, sacz:AOT14_10290, sacz:AOT14_32890, sacz:AOT14_35740}] -> sacz:AOT14_05860 -> [sacz:AOT14_16980] -> {sacz:AOT14_05850, sacz:AOT14_35710} -> [{sacz:AOT14_06310, sacz:AOT14_10290, sacz:AOT14_32890, sacz:AOT14_35740}] -> sacz:AOT14_05860 -> [sacz:AOT14_16980] -> {sacz:AOT14_05850, sacz:AOT14_35710} -> [{sacz:AOT14_06310, sacz:AOT14_10290, sacz:AOT14_32890, sacz:AOT14_35740}] -> sacz:AOT14_05860 -> [sacz:AOT14_16980] -> {sacz:AOT14_05850, sacz:AOT14_35710} -> [{sacz:AOT14_06310, sacz:AOT14_10290, sacz:AOT14_32890, sacz:AOT14_35740} -> sacz:AOT14_24910] -> sacz:AOT14_05860 -> sacz:AOT14_05860 -> [sacz:AOT14_16980] -> {sacz:AOT14_05850, sacz:AOT14_35710} -> [{sacz:AOT14_06310, sacz:AOT14_10290, sacz:AOT14_32890, sacz:AOT14_35740}] -> sacz:AOT14_05860 -> [sacz:AOT14_16980] -> {sacz:AOT14_05850, sacz:AOT14_35710} -> [{sacz:AOT14_06310, sacz:AOT14_10290, sacz:AOT14_32890, sacz:AOT14_35740}] -> sacz:AOT14_05860 -> [sacz:AOT14_16980 -> sacz:AOT14_10310 -> {sacz:AOT14_06310, sacz:AOT14_10290, sacz:AOT14_32890, sacz:AOT14_35740}] -> sacz:AOT14_05860 -> [sacz:AOT14_16980] -> {sacz:AOT14_05850, sacz:AOT14_35710}
path_sacz00061.kgml: {2.3.1.179, 2.3.1.41, 2.3.1.85, 2.3.1.86} -> [{1.1.1.100, 2.3.1.85, 2.3.1.86}] -> {2.3.1.85, 2.3.1.86, 4.2.1.59} -> [1.3.1.9] -> {2.3.1.179, 2.3.1.41, 2.3.1.85, 2.3.1.86} -> [{1.1.1.100, 2.3.1.85, 2.3.1.86}] -> {2.3.1.85, 2.3.1.86, 4.2.1.59} -> [1.3.1.9] -> {2.3.1.179, 2.3.1.41, 2.3.1.85, 2.3.1.86} -> [{1.1.1.100, 2.3.1.85, 2.3.1.86}] -> {2.3.1.85, 2.3.1.86, 4.2.1.59} -> [1.3.1.9] -> {2.3.1.179, 2.3.1.41, 2.3.1.85, 2.3.1.86} -> [{1.1.1.100, 2.3.1.85, 2.3.1.86} -> {2.3.1.85, 2.3.1.86, 4.2.1.59}] -> 5.3.3.14 -> {2.3.1.85, 2.3.1.86, 4.2.1.59} -> [1.3.1.9] -> {2.3.1.179, 2.3.1.41, 2.3.1.85, 2.3.1.86} -> [{1.1.1.100, 2.3.1.85, 2.3.1.86}] -> {2.3.1.85, 2.3.1.86, 4.2.1.59} -> [1.3.1.9] -> {2.3.1.179, 2.3.1.41, 2.3.1.85, 2.3.1.86} -> [{1.1.1.100, 2.3.1.85, 2.3.1.86}] -> {2.3.1.85, 2.3.1.86, 4.2.1.59} -> [1.3.1.9 -> {2.3.1.179, 2.3.1.41, 2.3.1.85, 2.3.1.86} -> {1.1.1.100, 2.3.1.85, 2.3.1.86}] -> {2.3.1.85, 2.3.1.86, 4.2.1.59} -> [1.3.1.9] -> {2.3.1.179, 2.3.1.199, 2.3.1.41}
path_sacz00061.kgml:
path_sacz00061.kgml: Found a trail of span 15 containing skipped vertices
path_sacz00061.kgml: 258 -> [142] -> 139 -> [263] -> 133 -> [130] -> 269 -> [265] -> 122 -> [119] -> 275 -> [266] -> 111 -> [108 -> 278] -> 293 -> 277 -> [274] -> 100 -> [97 -> 279 -> 281] -> 89 -> [86] -> 282 -> [284] -> 78 -> [75] -> 285 -> [287] -> 256
path_sacz00061.kgml: R04355 -> [R04533] -> R04428 -> [R04429] -> R04952 -> [R04953] -> R04954 -> [R04955] -> R04957 -> [R04536] -> R04537 -> [R04958] -> R04960 -> [R04534 -> R04535] -> R07639 -> R04535 -> [R04961] -> R04963 -> [R04964 -> R04965 -> R04724] -> R04726 -> [R04566] -> R04568 -> [R04966] -> R04968 -> [R04543] -> R04544 -> [R04969] -> R07762
path_sacz00061.kgml: {sacz:AOT14_05850, sacz:AOT14_35710} -> [{sacz:AOT14_06310, sacz:AOT14_10290, sacz:AOT14_32890, sacz:AOT14_35740}] -> sacz:AOT14_05860 -> [sacz:AOT14_16980] -> {sacz:AOT14_05850, sacz:AOT14_35710} -> [{sacz:AOT14_06310, sacz:AOT14_10290, sacz:AOT14_32890, sacz:AOT14_35740}] -> sacz:AOT14_05860 -> [sacz:AOT14_16980] -> {sacz:AOT14_05850, sacz:AOT14_35710} -> [{sacz:AOT14_06310, sacz:AOT14_10290, sacz:AOT14_32890, sacz:AOT14_35740}] -> sacz:AOT14_05860 -> [sacz:AOT14_16980] -> {sacz:AOT14_05850, sacz:AOT14_35710} -> [{sacz:AOT14_06310, sacz:AOT14_10290, sacz:AOT14_32890, sacz:AOT14_35740} -> sacz:AOT14_24910] -> sacz:AOT14_05860 -> sacz:AOT14_05860 -> [sacz:AOT14_16980] -> {sacz:AOT14_05850, sacz:AOT14_35710} -> [{sacz:AOT14_06310, sacz:AOT14_10290, sacz:AOT14_32890, sacz:AOT14_35740} -> sacz:AOT14_05860 -> sacz:AOT14_16980] -> {sacz:AOT14_05850, sacz:AOT14_35710} -> [{sacz:AOT14_06310, sacz:AOT14_10290, sacz:AOT14_32890, sacz:AOT14_35740}] -> sacz:AOT14_05860 -> [sacz:AOT14_16980] -> {sacz:AOT14_05850, sacz:AOT14_35710} -> [{sacz:AOT14_06310, sacz:AOT14_10290, sacz:AOT14_32890, sacz:AOT14_35740}] -> sacz:AOT14_05860 -> [sacz:AOT14_16980] -> {sacz:AOT14_05850, sacz:AOT14_35710}
path_sacz00061.kgml: {2.3.1.179, 2.3.1.41, 2.3.1.85, 2.3.1.86} -> [{1.1.1.100, 2.3.1.85, 2.3.1.86}] -> {2.3.1.85, 2.3.1.86, 4.2.1.59} -> [1.3.1.9] -> {2.3.1.179, 2.3.1.41, 2.3.1.85, 2.3.1.86} -> [{1.1.1.100, 2.3.1.85, 2.3.1.86}] -> {2.3.1.85, 2.3.1.86, 4.2.1.59} -> [1.3.1.9] -> {2.3.1.179, 2.3.1.41, 2.3.1.85, 2.3.1.86} -> [{1.1.1.100, 2.3.1.85, 2.3.1.86}] -> {2.3.1.85, 2.3.1.86, 4.2.1.59} -> [1.3.1.9] -> {2.3.1.179, 2.3.1.41, 2.3.1.85, 2.3.1.86} -> [{1.1.1.100, 2.3.1.85, 2.3.1.86} -> {2.3.1.85, 2.3.1.86, 4.2.1.59}] -> 5.3.3.14 -> {2.3.1.85, 2.3.1.86, 4.2.1.59} -> [1.3.1.9] -> {2.3.1.179, 2.3.1.41, 2.3.1.85, 2.3.1.86} -> [{1.1.1.100, 2.3.1.85, 2.3.1.86} -> {2.3.1.85, 2.3.1.86, 4.2.1.59} -> 1.3.1.9] -> {2.3.1.179, 2.3.1.41, 2.3.1.85, 2.3.1.86} -> [{1.1.1.100, 2.3.1.85, 2.3.1.86}] -> {2.3.1.85, 2.3.1.86, 4.2.1.59} -> [1.3.1.9] -> {2.3.1.179, 2.3.1.41, 2.3.1.85, 2.3.1.86} -> [{1.1.1.100, 2.3.1.85, 2.3.1.86}] -> {2.3.1.85, 2.3.1.86, 4.2.1.59} -> [1.3.1.9] -> {2.3.1.179, 2.3.1.199, 2.3.1.41}
path_sacz00061.kgml:
path_sacz00061.kgml: Found a trail of span 15 containing skipped vertices
path_sacz00061.kgml: 258 -> [142] -> 139 -> [263 -> 133 -> 130] -> 269 -> [265] -> 122 -> [119] -> 275 -> [266] -> 111 -> [108 -> 278] -> 293 -> 277 -> [274] -> 100 -> [97] -> 279 -> [281] -> 89 -> [86] -> 282 -> [284] -> 78 -> [75] -> 285 -> [287] -> 256
path_sacz00061.kgml: R04355 -> [R04533] -> R04428 -> [R04429 -> R04952 -> R04953] -> R04954 -> [R04955] -> R04957 -> [R04536] -> R04537 -> [R04958] -> R04960 -> [R04534 -> R04535] -> R07639 -> R04535 -> [R04961] -> R04963 -> [R04964] -> R04965 -> [R04724] -> R04726 -> [R04566] -> R04568 -> [R04966] -> R04968 -> [R04543] -> R04544 -> [R04969] -> R07762
path_sacz00061.kgml: {sacz:AOT14_05850, sacz:AOT14_35710} -> [{sacz:AOT14_06310, sacz:AOT14_10290, sacz:AOT14_32890, sacz:AOT14_35740}] -> sacz:AOT14_05860 -> [sacz:AOT14_16980 -> {sacz:AOT14_05850, sacz:AOT14_35710} -> {sacz:AOT14_06310, sacz:AOT14_10290, sacz:AOT14_32890, sacz:AOT14_35740}] -> sacz:AOT14_05860 -> [sacz:AOT14_16980] -> {sacz:AOT14_05850, sacz:AOT14_35710} -> [{sacz:AOT14_06310, sacz:AOT14_10290, sacz:AOT14_32890, sacz:AOT14_35740}] -> sacz:AOT14_05860 -> [sacz:AOT14_16980] -> {sacz:AOT14_05850, sacz:AOT14_35710} -> [{sacz:AOT14_06310, sacz:AOT14_10290, sacz:AOT14_32890, sacz:AOT14_35740} -> sacz:AOT14_24910] -> sacz:AOT14_05860 -> sacz:AOT14_05860 -> [sacz:AOT14_16980] -> {sacz:AOT14_05850, sacz:AOT14_35710} -> [{sacz:AOT14_06310, sacz:AOT14_10290, sacz:AOT14_32890, sacz:AOT14_35740}] -> sacz:AOT14_05860 -> [sacz:AOT14_16980] -> {sacz:AOT14_05850, sacz:AOT14_35710} -> [{sacz:AOT14_06310, sacz:AOT14_10290, sacz:AOT14_32890, sacz:AOT14_35740}] -> sacz:AOT14_05860 -> [sacz:AOT14_16980] -> {sacz:AOT14_05850, sacz:AOT14_35710} -> [{sacz:AOT14_06310, sacz:AOT14_10290, sacz:AOT14_32890, sacz:AOT14_35740}] -> sacz:AOT14_05860 -> [sacz:AOT14_16980] -> {sacz:AOT14_05850, sacz:AOT14_35710}
path_sacz00061.kgml: {2.3.1.179, 2.3.1.41, 2.3.1.85, 2.3.1.86} -> [{1.1.1.100, 2.3.1.85, 2.3.1.86}] -> {2.3.1.85, 2.3.1.86, 4.2.1.59} -> [1.3.1.9 -> {2.3.1.179, 2.3.1.41, 2.3.1.85, 2.3.1.86} -> {1.1.1.100, 2.3.1.85, 2.3.1.86}] -> {2.3.1.85, 2.3.1.86, 4.2.1.59} -> [1.3.1.9] -> {2.3.1.179, 2.3.1.41, 2.3.1.85, 2.3.1.86} -> [{1.1.1.100, 2.3.1.85, 2.3.1.86}] -> {2.3.1.85, 2.3.1.86, 4.2.1.59} -> [1.3.1.9] -> {2.3.1.179, 2.3.1.41, 2.3.1.85, 2.3.1.86} -> [{1.1.1.100, 2.3.1.85, 2.3.1.86} -> {2.3.1.85, 2.3.1.86, 4.2.1.59}] -> 5.3.3.14 -> {2.3.1.85, 2.3.1.86, 4.2.1.59} -> [1.3.1.9] -> {2.3.1.179, 2.3.1.41, 2.3.1.85, 2.3.1.86} -> [{1.1.1.100, 2.3.1.85, 2.3.1.86}] -> {2.3.1.85, 2.3.1.86, 4.2.1.59} -> [1.3.1.9] -> {2.3.1.179, 2.3.1.41, 2.3.1.85, 2.3.1.86} -> [{1.1.1.100, 2.3.1.85, 2.3.1.86}] -> {2.3.1.85, 2.3.1.86, 4.2.1.59} -> [1.3.1.9] -> {2.3.1.179, 2.3.1.41, 2.3.1.85, 2.3.1.86} -> [{1.1.1.100, 2.3.1.85, 2.3.1.86}] -> {2.3.1.85, 2.3.1.86, 4.2.1.59} -> [1.3.1.9] -> {2.3.1.179, 2.3.1.199, 2.3.1.41}
path_sacz00061.kgml:
path_sacz00061.kgml: Found a trail of span 15 containing skipped vertices
path_sacz00061.kgml: 258 -> [142] -> 139 -> [263] -> 133 -> [130] -> 269 -> [265] -> 122 -> [119] -> 275 -> [266] -> 111 -> [108 -> 278] -> 293 -> 277 -> [274] -> 100 -> [97] -> 279 -> [281 -> 89 -> 86] -> 282 -> [284] -> 78 -> [75] -> 285 -> [287] -> 256
path_sacz00061.kgml: R04355 -> [R04533] -> R04428 -> [R04429] -> R04952 -> [R04953] -> R04954 -> [R04955] -> R04957 -> [R04536] -> R04537 -> [R04958] -> R04960 -> [R04534 -> R04535] -> R07639 -> R04535 -> [R04961] -> R04963 -> [R04964] -> R04965 -> [R04724 -> R04726 -> R04566] -> R04568 -> [R04966] -> R04968 -> [R04543] -> R04544 -> [R04969] -> R07762
path_sacz00061.kgml: {sacz:AOT14_05850, sacz:AOT14_35710} -> [{sacz:AOT14_06310, sacz:AOT14_10290, sacz:AOT14_32890, sacz:AOT14_35740}] -> sacz:AOT14_05860 -> [sacz:AOT14_16980] -> {sacz:AOT14_05850, sacz:AOT14_35710} -> [{sacz:AOT14_06310, sacz:AOT14_10290, sacz:AOT14_32890, sacz:AOT14_35740}] -> sacz:AOT14_05860 -> [sacz:AOT14_16980] -> {sacz:AOT14_05850, sacz:AOT14_35710} -> [{sacz:AOT14_06310, sacz:AOT14_10290, sacz:AOT14_32890, sacz:AOT14_35740}] -> sacz:AOT14_05860 -> [sacz:AOT14_16980] -> {sacz:AOT14_05850, sacz:AOT14_35710} -> [{sacz:AOT14_06310, sacz:AOT14_10290, sacz:AOT14_32890, sacz:AOT14_35740} -> sacz:AOT14_24910] -> sacz:AOT14_05860 -> sacz:AOT14_05860 -> [sacz:AOT14_16980] -> {sacz:AOT14_05850, sacz:AOT14_35710} -> [{sacz:AOT14_06310, sacz:AOT14_10290, sacz:AOT14_32890, sacz:AOT14_35740}] -> sacz:AOT14_05860 -> [sacz:AOT14_16980 -> {sacz:AOT14_05850, sacz:AOT14_35710} -> {sacz:AOT14_06310, sacz:AOT14_10290, sacz:AOT14_32890, sacz:AOT14_35740}] -> sacz:AOT14_05860 -> [sacz:AOT14_16980] -> {sacz:AOT14_05850, sacz:AOT14_35710} -> [{sacz:AOT14_06310, sacz:AOT14_10290, sacz:AOT14_32890, sacz:AOT14_35740}] -> sacz:AOT14_05860 -> [sacz:AOT14_16980] -> {sacz:AOT14_05850, sacz:AOT14_35710}
path_sacz00061.kgml: {2.3.1.179, 2.3.1.41, 2.3.1.85, 2.3.1.86} -> [{1.1.1.100, 2.3.1.85, 2.3.1.86}] -> {2.3.1.85, 2.3.1.86, 4.2.1.59} -> [1.3.1.9] -> {2.3.1.179, 2.3.1.41, 2.3.1.85, 2.3.1.86} -> [{1.1.1.100, 2.3.1.85, 2.3.1.86}] -> {2.3.1.85, 2.3.1.86, 4.2.1.59} -> [1.3.1.9] -> {2.3.1.179, 2.3.1.41, 2.3.1.85, 2.3.1.86} -> [{1.1.1.100, 2.3.1.85, 2.3.1.86}] -> {2.3.1.85, 2.3.1.86, 4.2.1.59} -> [1.3.1.9] -> {2.3.1.179, 2.3.1.41, 2.3.1.85, 2.3.1.86} -> [{1.1.1.100, 2.3.1.85, 2.3.1.86} -> {2.3.1.85, 2.3.1.86, 4.2.1.59}] -> 5.3.3.14 -> {2.3.1.85, 2.3.1.86, 4.2.1.59} -> [1.3.1.9] -> {2.3.1.179, 2.3.1.41, 2.3.1.85, 2.3.1.86} -> [{1.1.1.100, 2.3.1.85, 2.3.1.86}] -> {2.3.1.85, 2.3.1.86, 4.2.1.59} -> [1.3.1.9 -> {2.3.1.179, 2.3.1.41, 2.3.1.85, 2.3.1.86} -> {1.1.1.100, 2.3.1.85, 2.3.1.86}] -> {2.3.1.85, 2.3.1.86, 4.2.1.59} -> [1.3.1.9] -> {2.3.1.179, 2.3.1.41, 2.3.1.85, 2.3.1.86} -> [{1.1.1.100, 2.3.1.85, 2.3.1.86}] -> {2.3.1.85, 2.3.1.86, 4.2.1.59} -> [1.3.1.9] -> {2.3.1.179, 2.3.1.199, 2.3.1.41}
path_sacz00061.kgml:
path_sacz00061.kgml: Found a trail of span 15 containing skipped vertices
path_sacz00061.kgml: 258 -> [142] -> 139 -> [263] -> 133 -> [130] -> 269 -> [265] -> 122 -> [119] -> 275 -> [266] -> 111 -> [108 -> 278] -> 293 -> 277 -> [274 -> 60 -> 97] -> 279 -> [281] -> 89 -> [86] -> 282 -> [284] -> 78 -> [75] -> 285 -> [287] -> 256
path_sacz00061.kgml: R04355 -> [R04533] -> R04428 -> [R04429] -> R04952 -> [R04953] -> R04954 -> [R04955] -> R04957 -> [R04536] -> R04537 -> [R04958] -> R04960 -> [R04534 -> R04535] -> R07639 -> R04535 -> [R04961 -> R04963 -> R04964] -> R04965 -> [R04724] -> R04726 -> [R04566] -> R04568 -> [R04966] -> R04968 -> [R04543] -> R04544 -> [R04969] -> R07762
path_sacz00061.kgml: {sacz:AOT14_05850, sacz:AOT14_35710} -> [{sacz:AOT14_06310, sacz:AOT14_10290, sacz:AOT14_32890, sacz:AOT14_35740}] -> sacz:AOT14_05860 -> [sacz:AOT14_16980] -> {sacz:AOT14_05850, sacz:AOT14_35710} -> [{sacz:AOT14_06310, sacz:AOT14_10290, sacz:AOT14_32890, sacz:AOT14_35740}] -> sacz:AOT14_05860 -> [sacz:AOT14_16980] -> {sacz:AOT14_05850, sacz:AOT14_35710} -> [{sacz:AOT14_06310, sacz:AOT14_10290, sacz:AOT14_32890, sacz:AOT14_35740}] -> sacz:AOT14_05860 -> [sacz:AOT14_16980] -> {sacz:AOT14_05850, sacz:AOT14_35710} -> [{sacz:AOT14_06310, sacz:AOT14_10290, sacz:AOT14_32890, sacz:AOT14_35740} -> sacz:AOT14_24910] -> sacz:AOT14_05860 -> sacz:AOT14_05860 -> [sacz:AOT14_16980 -> sacz:AOT14_10310 -> {sacz:AOT14_06310, sacz:AOT14_10290, sacz:AOT14_32890, sacz:AOT14_35740}] -> sacz:AOT14_05860 -> [sacz:AOT14_16980] -> {sacz:AOT14_05850, sacz:AOT14_35710} -> [{sacz:AOT14_06310, sacz:AOT14_10290, sacz:AOT14_32890, sacz:AOT14_35740}] -> sacz:AOT14_05860 -> [sacz:AOT14_16980] -> {sacz:AOT14_05850, sacz:AOT14_35710} -> [{sacz:AOT14_06310, sacz:AOT14_10290, sacz:AOT14_32890, sacz:AOT14_35740}] -> sacz:AOT14_05860 -> [sacz:AOT14_16980] -> {sacz:AOT14_05850, sacz:AOT14_35710}
path_sacz00061.kgml: {2.3.1.179, 2.3.1.41, 2.3.1.85, 2.3.1.86} -> [{1.1.1.100, 2.3.1.85, 2.3.1.86}] -> {2.3.1.85, 2.3.1.86, 4.2.1.59} -> [1.3.1.9] -> {2.3.1.179, 2.3.1.41, 2.3.1.85, 2.3.1.86} -> [{1.1.1.100, 2.3.1.85, 2.3.1.86}] -> {2.3.1.85, 2.3.1.86, 4.2.1.59} -> [1.3.1.9] -> {2.3.1.179, 2.3.1.41, 2.3.1.85, 2.3.1.86} -> [{1.1.1.100, 2.3.1.85, 2.3.1.86}] -> {2.3.1.85, 2.3.1.86, 4.2.1.59} -> [1.3.1.9] -> {2.3.1.179, 2.3.1.41, 2.3.1.85, 2.3.1.86} -> [{1.1.1.100, 2.3.1.85, 2.3.1.86} -> {2.3.1.85, 2.3.1.86, 4.2.1.59}] -> 5.3.3.14 -> {2.3.1.85, 2.3.1.86, 4.2.1.59} -> [1.3.1.9 -> {2.3.1.179, 2.3.1.41, 2.3.1.85, 2.3.1.86} -> {1.1.1.100, 2.3.1.85, 2.3.1.86}] -> {2.3.1.85, 2.3.1.86, 4.2.1.59} -> [1.3.1.9] -> {2.3.1.179, 2.3.1.41, 2.3.1.85, 2.3.1.86} -> [{1.1.1.100, 2.3.1.85, 2.3.1.86}] -> {2.3.1.85, 2.3.1.86, 4.2.1.59} -> [1.3.1.9] -> {2.3.1.179, 2.3.1.41, 2.3.1.85, 2.3.1.86} -> [{1.1.1.100, 2.3.1.85, 2.3.1.86}] -> {2.3.1.85, 2.3.1.86, 4.2.1.59} -> [1.3.1.9] -> {2.3.1.179, 2.3.1.199, 2.3.1.41}
path_sacz00061.kgml:
path_sacz00061.kgml: Found a trail of span 15 containing skipped vertices
path_sacz00061.kgml: 258 -> [142] -> 139 -> [263] -> 133 -> [130] -> 269 -> [265] -> 122 -> [119] -> 275 -> [266 -> 61 -> 108] -> 277 -> 293 -> [274] -> 100 -> [97] -> 279 -> [281] -> 89 -> [86] -> 282 -> [284] -> 78 -> [75] -> 285 -> [287] -> 256
path_sacz00061.kgml: R04355 -> [R04533] -> R04428 -> [R04429] -> R04952 -> [R04953] -> R04954 -> [R04955] -> R04957 -> [R04536] -> R04537 -> [R04958 -> R04960 -> R04534] -> R04535 -> R07639 -> [R04961] -> R04963 -> [R04964] -> R04965 -> [R04724] -> R04726 -> [R04566] -> R04568 -> [R04966] -> R04968 -> [R04543] -> R04544 -> [R04969] -> R07762
path_sacz00061.kgml: {sacz:AOT14_05850, sacz:AOT14_35710} -> [{sacz:AOT14_06310, sacz:AOT14_10290, sacz:AOT14_32890, sacz:AOT14_35740}] -> sacz:AOT14_05860 -> [sacz:AOT14_16980] -> {sacz:AOT14_05850, sacz:AOT14_35710} -> [{sacz:AOT14_06310, sacz:AOT14_10290, sacz:AOT14_32890, sacz:AOT14_35740}] -> sacz:AOT14_05860 -> [sacz:AOT14_16980] -> {sacz:AOT14_05850, sacz:AOT14_35710} -> [{sacz:AOT14_06310, sacz:AOT14_10290, sacz:AOT14_32890, sacz:AOT14_35740}] -> sacz:AOT14_05860 -> [sacz:AOT14_16980 -> sacz:AOT14_10310 -> {sacz:AOT14_06310, sacz:AOT14_10290, sacz:AOT14_32890, sacz:AOT14_35740}] -> sacz:AOT14_05860 -> sacz:AOT14_05860 -> [sacz:AOT14_16980] -> {sacz:AOT14_05850, sacz:AOT14_35710} -> [{sacz:AOT14_06310, sacz:AOT14_10290, sacz:AOT14_32890, sacz:AOT14_35740}] -> sacz:AOT14_05860 -> [sacz:AOT14_16980] -> {sacz:AOT14_05850, sacz:AOT14_35710} -> [{sacz:AOT14_06310, sacz:AOT14_10290, sacz:AOT14_32890, sacz:AOT14_35740}] -> sacz:AOT14_05860 -> [sacz:AOT14_16980] -> {sacz:AOT14_05850, sacz:AOT14_35710} -> [{sacz:AOT14_06310, sacz:AOT14_10290, sacz:AOT14_32890, sacz:AOT14_35740}] -> sacz:AOT14_05860 -> [sacz:AOT14_16980] -> {sacz:AOT14_05850, sacz:AOT14_35710}
path_sacz00061.kgml: {2.3.1.179, 2.3.1.41, 2.3.1.85, 2.3.1.86} -> [{1.1.1.100, 2.3.1.85, 2.3.1.86}] -> {2.3.1.85, 2.3.1.86, 4.2.1.59} -> [1.3.1.9] -> {2.3.1.179, 2.3.1.41, 2.3.1.85, 2.3.1.86} -> [{1.1.1.100, 2.3.1.85, 2.3.1.86}] -> {2.3.1.85, 2.3.1.86, 4.2.1.59} -> [1.3.1.9] -> {2.3.1.179, 2.3.1.41, 2.3.1.85, 2.3.1.86} -> [{1.1.1.100, 2.3.1.85, 2.3.1.86}] -> {2.3.1.85, 2.3.1.86, 4.2.1.59} -> [1.3.1.9 -> {2.3.1.179, 2.3.1.41, 2.3.1.85, 2.3.1.86} -> {1.1.1.100, 2.3.1.85, 2.3.1.86}] -> {2.3.1.85, 2.3.1.86, 4.2.1.59} -> 5.3.3.14 -> [1.3.1.9] -> {2.3.1.179, 2.3.1.41, 2.3.1.85, 2.3.1.86} -> [{1.1.1.100, 2.3.1.85, 2.3.1.86}] -> {2.3.1.85, 2.3.1.86, 4.2.1.59} -> [1.3.1.9] -> {2.3.1.179, 2.3.1.41, 2.3.1.85, 2.3.1.86} -> [{1.1.1.100, 2.3.1.85, 2.3.1.86}] -> {2.3.1.85, 2.3.1.86, 4.2.1.59} -> [1.3.1.9] -> {2.3.1.179, 2.3.1.41, 2.3.1.85, 2.3.1.86} -> [{1.1.1.100, 2.3.1.85, 2.3.1.86}] -> {2.3.1.85, 2.3.1.86, 4.2.1.59} -> [1.3.1.9] -> {2.3.1.179, 2.3.1.199, 2.3.1.41}
path_sacz00061.kgml:
path_sacz00061.kgml: Found a trail of span 15 containing skipped vertices
path_sacz00061.kgml: 258 -> [142] -> 139 -> [263] -> 133 -> [130 -> 270 -> 265] -> 122 -> [119] -> 275 -> [266] -> 111 -> [108 -> 278] -> 293 -> 277 -> [274] -> 100 -> [97] -> 279 -> [281] -> 89 -> [86] -> 282 -> [284] -> 78 -> [75] -> 285 -> [287] -> 256
path_sacz00061.kgml: R04355 -> [R04533] -> R04428 -> [R04429] -> R04952 -> [R04953 -> R04954 -> R04955] -> R04957 -> [R04536] -> R04537 -> [R04958] -> R04960 -> [R04534 -> R04535] -> R07639 -> R04535 -> [R04961] -> R04963 -> [R04964] -> R04965 -> [R04724] -> R04726 -> [R04566] -> R04568 -> [R04966] -> R04968 -> [R04543] -> R04544 -> [R04969] -> R07762
path_sacz00061.kgml: {sacz:AOT14_05850, sacz:AOT14_35710} -> [{sacz:AOT14_06310, sacz:AOT14_10290, sacz:AOT14_32890, sacz:AOT14_35740}] -> sacz:AOT14_05860 -> [sacz:AOT14_16980] -> {sacz:AOT14_05850, sacz:AOT14_35710} -> [{sacz:AOT14_06310, sacz:AOT14_10290, sacz:AOT14_32890, sacz:AOT14_35740} -> sacz:AOT14_24910 -> sacz:AOT14_16980] -> {sacz:AOT14_05850, sacz:AOT14_35710} -> [{sacz:AOT14_06310, sacz:AOT14_10290, sacz:AOT14_32890, sacz:AOT14_35740}] -> sacz:AOT14_05860 -> [sacz:AOT14_16980] -> {sacz:AOT14_05850, sacz:AOT14_35710} -> [{sacz:AOT14_06310, sacz:AOT14_10290, sacz:AOT14_32890, sacz:AOT14_35740} -> sacz:AOT14_24910] -> sacz:AOT14_05860 -> sacz:AOT14_05860 -> [sacz:AOT14_16980] -> {sacz:AOT14_05850, sacz:AOT14_35710} -> [{sacz:AOT14_06310, sacz:AOT14_10290, sacz:AOT14_32890, sacz:AOT14_35740}] -> sacz:AOT14_05860 -> [sacz:AOT14_16980] -> {sacz:AOT14_05850, sacz:AOT14_35710} -> [{sacz:AOT14_06310, sacz:AOT14_10290, sacz:AOT14_32890, sacz:AOT14_35740}] -> sacz:AOT14_05860 -> [sacz:AOT14_16980] -> {sacz:AOT14_05850, sacz:AOT14_35710} -> [{sacz:AOT14_06310, sacz:AOT14_10290, sacz:AOT14_32890, sacz:AOT14_35740}] -> sacz:AOT14_05860 -> [sacz:AOT14_16980] -> {sacz:AOT14_05850, sacz:AOT14_35710}
path_sacz00061.kgml: {2.3.1.179, 2.3.1.41, 2.3.1.85, 2.3.1.86} -> [{1.1.1.100, 2.3.1.85, 2.3.1.86}] -> {2.3.1.85, 2.3.1.86, 4.2.1.59} -> [1.3.1.9] -> {2.3.1.179, 2.3.1.41, 2.3.1.85, 2.3.1.86} -> [{1.1.1.100, 2.3.1.85, 2.3.1.86} -> {2.3.1.85, 2.3.1.86, 4.2.1.59} -> 1.3.1.9] -> {2.3.1.179, 2.3.1.41, 2.3.1.85, 2.3.1.86} -> [{1.1.1.100, 2.3.1.85, 2.3.1.86}] -> {2.3.1.85, 2.3.1.86, 4.2.1.59} -> [1.3.1.9] -> {2.3.1.179, 2.3.1.41, 2.3.1.85, 2.3.1.86} -> [{1.1.1.100, 2.3.1.85, 2.3.1.86} -> {2.3.1.85, 2.3.1.86, 4.2.1.59}] -> 5.3.3.14 -> {2.3.1.85, 2.3.1.86, 4.2.1.59} -> [1.3.1.9] -> {2.3.1.179, 2.3.1.41, 2.3.1.85, 2.3.1.86} -> [{1.1.1.100, 2.3.1.85, 2.3.1.86}] -> {2.3.1.85, 2.3.1.86, 4.2.1.59} -> [1.3.1.9] -> {2.3.1.179, 2.3.1.41, 2.3.1.85, 2.3.1.86} -> [{1.1.1.100, 2.3.1.85, 2.3.1.86}] -> {2.3.1.85, 2.3.1.86, 4.2.1.59} -> [1.3.1.9] -> {2.3.1.179, 2.3.1.41, 2.3.1.85, 2.3.1.86} -> [{1.1.1.100, 2.3.1.85, 2.3.1.86}] -> {2.3.1.85, 2.3.1.86, 4.2.1.59} -> [1.3.1.9] -> {2.3.1.179, 2.3.1.199, 2.3.1.41}
path_sacz00061.kgml:
path_sacz00061.kgml: Found a trail of span 14 containing skipped vertices
path_sacz00061.kgml: 258 -> [142] -> 139 -> [263] -> 133 -> [130] -> 269 -> [265] -> 122 -> [119] -> 275 -> [266] -> 111 -> [108 -> 278 -> 274] -> 100 -> [97] -> 279 -> [281] -> 89 -> [86] -> 282 -> [284] -> 78 -> [75] -> 285 -> [287] -> 256
path_sacz00061.kgml: R04355 -> [R04533] -> R04428 -> [R04429] -> R04952 -> [R04953] -> R04954 -> [R04955] -> R04957 -> [R04536] -> R04537 -> [R04958] -> R04960 -> [R04534 -> R04535 -> R04961] -> R04963 -> [R04964] -> R04965 -> [R04724] -> R04726 -> [R04566] -> R04568 -> [R04966] -> R04968 -> [R04543] -> R04544 -> [R04969] -> R07762
path_sacz00061.kgml: {sacz:AOT14_05850, sacz:AOT14_35710} -> [{sacz:AOT14_06310, sacz:AOT14_10290, sacz:AOT14_32890, sacz:AOT14_35740}] -> sacz:AOT14_05860 -> [sacz:AOT14_16980] -> {sacz:AOT14_05850, sacz:AOT14_35710} -> [{sacz:AOT14_06310, sacz:AOT14_10290, sacz:AOT14_32890, sacz:AOT14_35740}] -> sacz:AOT14_05860 -> [sacz:AOT14_16980] -> {sacz:AOT14_05850, sacz:AOT14_35710} -> [{sacz:AOT14_06310, sacz:AOT14_10290, sacz:AOT14_32890, sacz:AOT14_35740}] -> sacz:AOT14_05860 -> [sacz:AOT14_16980] -> {sacz:AOT14_05850, sacz:AOT14_35710} -> [{sacz:AOT14_06310, sacz:AOT14_10290, sacz:AOT14_32890, sacz:AOT14_35740} -> sacz:AOT14_24910 -> sacz:AOT14_16980] -> {sacz:AOT14_05850, sacz:AOT14_35710} -> [{sacz:AOT14_06310, sacz:AOT14_10290, sacz:AOT14_32890, sacz:AOT14_35740}] -> sacz:AOT14_05860 -> [sacz:AOT14_16980] -> {sacz:AOT14_05850, sacz:AOT14_35710} -> [{sacz:AOT14_06310, sacz:AOT14_10290, sacz:AOT14_32890, sacz:AOT14_35740}] -> sacz:AOT14_05860 -> [sacz:AOT14_16980] -> {sacz:AOT14_05850, sacz:AOT14_35710} -> [{sacz:AOT14_06310, sacz:AOT14_10290, sacz:AOT14_32890, sacz:AOT14_35740}] -> sacz:AOT14_05860 -> [sacz:AOT14_16980] -> {sacz:AOT14_05850, sacz:AOT14_35710}
path_sacz00061.kgml: {2.3.1.179, 2.3.1.41, 2.3.1.85, 2.3.1.86} -> [{1.1.1.100, 2.3.1.85, 2.3.1.86}] -> {2.3.1.85, 2.3.1.86, 4.2.1.59} -> [1.3.1.9] -> {2.3.1.179, 2.3.1.41, 2.3.1.85, 2.3.1.86} -> [{1.1.1.100, 2.3.1.85, 2.3.1.86}] -> {2.3.1.85, 2.3.1.86, 4.2.1.59} -> [1.3.1.9] -> {2.3.1.179, 2.3.1.41, 2.3.1.85, 2.3.1.86} -> [{1.1.1.100, 2.3.1.85, 2.3.1.86}] -> {2.3.1.85, 2.3.1.86, 4.2.1.59} -> [1.3.1.9] -> {2.3.1.179, 2.3.1.41, 2.3.1.85, 2.3.1.86} -> [{1.1.1.100, 2.3.1.85, 2.3.1.86} -> {2.3.1.85, 2.3.1.86, 4.2.1.59} -> 1.3.1.9] -> {2.3.1.179, 2.3.1.41, 2.3.1.85, 2.3.1.86} -> [{1.1.1.100, 2.3.1.85, 2.3.1.86}] -> {2.3.1.85, 2.3.1.86, 4.2.1.59} -> [1.3.1.9] -> {2.3.1.179, 2.3.1.41, 2.3.1.85, 2.3.1.86} -> [{1.1.1.100, 2.3.1.85, 2.3.1.86}] -> {2.3.1.85, 2.3.1.86, 4.2.1.59} -> [1.3.1.9] -> {2.3.1.179, 2.3.1.41, 2.3.1.85, 2.3.1.86} -> [{1.1.1.100, 2.3.1.85, 2.3.1.86}] -> {2.3.1.85, 2.3.1.86, 4.2.1.59} -> [1.3.1.9] -> {2.3.1.179, 2.3.1.199, 2.3.1.41}
path_sacz00061.kgml:
path_sacz00061.kgml: Found a trail of span 14 containing skipped vertices
path_sacz00061.kgml: 147 -> [133] -> 130 -> [270 -> 265] -> 62 -> 119 -> [275 -> 266] -> 61 -> 108 -> [278 -> 274] -> 60 -> 97 -> [279 -> 281] -> 59 -> 86 -> [283 -> 284] -> 58 -> 75 -> [285 -> 287] -> 53 -> 54
path_sacz00061.kgml: R01626 -> [R04952] -> R04953 -> [R04954 -> R04955] -> R04957 -> R04536 -> [R04537 -> R04958] -> R04960 -> R04534 -> [R04535 -> R04961] -> R04963 -> R04964 -> [R04965 -> R04724] -> R04726 -> R04566 -> [R04568 -> R04966] -> R04968 -> R04543 -> [R04544 -> R04969] -> R07762 -> R07763
path_sacz00061.kgml: sacz:AOT14_10280 -> [{sacz:AOT14_05850, sacz:AOT14_35710}] -> {sacz:AOT14_06310, sacz:AOT14_10290, sacz:AOT14_32890, sacz:AOT14_35740} -> [sacz:AOT14_24910 -> sacz:AOT14_16980] -> sacz:AOT14_10310 -> {sacz:AOT14_06310, sacz:AOT14_10290, sacz:AOT14_32890, sacz:AOT14_35740} -> [sacz:AOT14_05860 -> sacz:AOT14_16980] -> sacz:AOT14_10310 -> {sacz:AOT14_06310, sacz:AOT14_10290, sacz:AOT14_32890, sacz:AOT14_35740} -> [sacz:AOT14_24910 -> sacz:AOT14_16980] -> sacz:AOT14_10310 -> {sacz:AOT14_06310, sacz:AOT14_10290, sacz:AOT14_32890, sacz:AOT14_35740} -> [sacz:AOT14_05860 -> sacz:AOT14_16980] -> sacz:AOT14_10310 -> {sacz:AOT14_06310, sacz:AOT14_10290, sacz:AOT14_32890, sacz:AOT14_35740} -> [sacz:AOT14_24910 -> sacz:AOT14_16980] -> sacz:AOT14_10310 -> {sacz:AOT14_06310, sacz:AOT14_10290, sacz:AOT14_32890, sacz:AOT14_35740} -> [sacz:AOT14_05860 -> sacz:AOT14_16980] -> sacz:AOT14_10310 -> {sacz:AOT14_06310, sacz:AOT14_10290, sacz:AOT14_32890, sacz:AOT14_35740}
path_sacz00061.kgml: {2.3.1.39, 2.3.1.85, 2.3.1.86} -> [{2.3.1.179, 2.3.1.41, 2.3.1.85, 2.3.1.86}] -> {1.1.1.100, 2.3.1.85, 2.3.1.86} -> [{2.3.1.85, 2.3.1.86, 4.2.1.59} -> 1.3.1.9] -> {2.3.1.179, 2.3.1.41, 2.3.1.85, 2.3.1.86} -> {1.1.1.100, 2.3.1.85, 2.3.1.86} -> [{2.3.1.85, 2.3.1.86, 4.2.1.59} -> 1.3.1.9] -> {2.3.1.179, 2.3.1.41, 2.3.1.85, 2.3.1.86} -> {1.1.1.100, 2.3.1.85, 2.3.1.86} -> [{2.3.1.85, 2.3.1.86, 4.2.1.59} -> 1.3.1.9] -> {2.3.1.179, 2.3.1.41, 2.3.1.85, 2.3.1.86} -> {1.1.1.100, 2.3.1.85, 2.3.1.86} -> [{2.3.1.85, 2.3.1.86, 4.2.1.59} -> 1.3.1.9] -> {2.3.1.179, 2.3.1.41, 2.3.1.85, 2.3.1.86} -> {1.1.1.100, 2.3.1.85, 2.3.1.86} -> [{2.3.1.85, 2.3.1.86, 4.2.1.59} -> 1.3.1.9] -> {2.3.1.179, 2.3.1.41, 2.3.1.85, 2.3.1.86} -> {1.1.1.100, 2.3.1.85, 2.3.1.86} -> [{2.3.1.85, 2.3.1.86, 4.2.1.59} -> 1.3.1.9] -> {2.3.1.179, 2.3.1.199, 2.3.1.41} -> 1.1.1.100
path_sacz00061.kgml: Skipped genes: sacz:AOT14_10300
path_sacz00061.kgml:
path_sacz00061.kgml: Found a trail of span 13 containing skipped vertices
path_sacz00061.kgml: 147 -> 62 -> 119 -> [275 -> 266] -> 61 -> 108 -> [278 -> 274] -> 60 -> 97 -> [279 -> 281] -> 59 -> 86 -> [283 -> 284] -> 58 -> 75 -> [285 -> 287] -> 53 -> 54
path_sacz00061.kgml: R01626 -> R04957 -> R04536 -> [R04537 -> R04958] -> R04960 -> R04534 -> [R04535 -> R04961] -> R04963 -> R04964 -> [R04965 -> R04724] -> R04726 -> R04566 -> [R04568 -> R04966] -> R04968 -> R04543 -> [R04544 -> R04969] -> R07762 -> R07763
path_sacz00061.kgml: sacz:AOT14_10280 -> sacz:AOT14_10310 -> {sacz:AOT14_06310, sacz:AOT14_10290, sacz:AOT14_32890, sacz:AOT14_35740} -> [sacz:AOT14_05860 -> sacz:AOT14_16980] -> sacz:AOT14_10310 -> {sacz:AOT14_06310, sacz:AOT14_10290, sacz:AOT14_32890, sacz:AOT14_35740} -> [sacz:AOT14_24910 -> sacz:AOT14_16980] -> sacz:AOT14_10310 -> {sacz:AOT14_06310, sacz:AOT14_10290, sacz:AOT14_32890, sacz:AOT14_35740} -> [sacz:AOT14_05860 -> sacz:AOT14_16980] -> sacz:AOT14_10310 -> {sacz:AOT14_06310, sacz:AOT14_10290, sacz:AOT14_32890, sacz:AOT14_35740} -> [sacz:AOT14_24910 -> sacz:AOT14_16980] -> sacz:AOT14_10310 -> {sacz:AOT14_06310, sacz:AOT14_10290, sacz:AOT14_32890, sacz:AOT14_35740} -> [sacz:AOT14_05860 -> sacz:AOT14_16980] -> sacz:AOT14_10310 -> {sacz:AOT14_06310, sacz:AOT14_10290, sacz:AOT14_32890, sacz:AOT14_35740}
path_sacz00061.kgml: {2.3.1.39, 2.3.1.85, 2.3.1.86} -> {2.3.1.179, 2.3.1.41, 2.3.1.85, 2.3.1.86} -> {1.1.1.100, 2.3.1.85, 2.3.1.86} -> [{2.3.1.85, 2.3.1.86, 4.2.1.59} -> 1.3.1.9] -> {2.3.1.179, 2.3.1.41, 2.3.1.85, 2.3.1.86} -> {1.1.1.100, 2.3.1.85, 2.3.1.86} -> [{2.3.1.85, 2.3.1.86, 4.2.1.59} -> 1.3.1.9] -> {2.3.1.179, 2.3.1.41, 2.3.1.85, 2.3.1.86} -> {1.1.1.100, 2.3.1.85, 2.3.1.86} -> [{2.3.1.85, 2.3.1.86, 4.2.1.59} -> 1.3.1.9] -> {2.3.1.179, 2.3.1.41, 2.3.1.85, 2.3.1.86} -> {1.1.1.100, 2.3.1.85, 2.3.1.86} -> [{2.3.1.85, 2.3.1.86, 4.2.1.59} -> 1.3.1.9] -> {2.3.1.179, 2.3.1.41, 2.3.1.85, 2.3.1.86} -> {1.1.1.100, 2.3.1.85, 2.3.1.86} -> [{2.3.1.85, 2.3.1.86, 4.2.1.59} -> 1.3.1.9] -> {2.3.1.179, 2.3.1.199, 2.3.1.41} -> 1.1.1.100
path_sacz00061.kgml: Skipped genes: sacz:AOT14_10300
path_sacz00061.kgml:
path_sacz00061.kgml: Found a trail of span 12 containing skipped vertices
path_sacz00061.kgml: 147 -> [122] -> 119 -> [275 -> 266] -> 61 -> 108 -> [278 -> 274] -> 60 -> 97 -> [279 -> 281] -> 59 -> 86 -> [283 -> 284] -> 58 -> 75 -> [285 -> 287] -> 53 -> 54
path_sacz00061.kgml: R01626 -> [R04957] -> R04536 -> [R04537 -> R04958] -> R04960 -> R04534 -> [R04535 -> R04961] -> R04963 -> R04964 -> [R04965 -> R04724] -> R04726 -> R04566 -> [R04568 -> R04966] -> R04968 -> R04543 -> [R04544 -> R04969] -> R07762 -> R07763
path_sacz00061.kgml: sacz:AOT14_10280 -> [{sacz:AOT14_05850, sacz:AOT14_35710}] -> {sacz:AOT14_06310, sacz:AOT14_10290, sacz:AOT14_32890, sacz:AOT14_35740} -> [sacz:AOT14_05860 -> sacz:AOT14_16980] -> sacz:AOT14_10310 -> {sacz:AOT14_06310, sacz:AOT14_10290, sacz:AOT14_32890, sacz:AOT14_35740} -> [sacz:AOT14_24910 -> sacz:AOT14_16980] -> sacz:AOT14_10310 -> {sacz:AOT14_06310, sacz:AOT14_10290, sacz:AOT14_32890, sacz:AOT14_35740} -> [sacz:AOT14_05860 -> sacz:AOT14_16980] -> sacz:AOT14_10310 -> {sacz:AOT14_06310, sacz:AOT14_10290, sacz:AOT14_32890, sacz:AOT14_35740} -> [sacz:AOT14_24910 -> sacz:AOT14_16980] -> sacz:AOT14_10310 -> {sacz:AOT14_06310, sacz:AOT14_10290, sacz:AOT14_32890, sacz:AOT14_35740} -> [sacz:AOT14_05860 -> sacz:AOT14_16980] -> sacz:AOT14_10310 -> {sacz:AOT14_06310, sacz:AOT14_10290, sacz:AOT14_32890, sacz:AOT14_35740}
path_sacz00061.kgml: {2.3.1.39, 2.3.1.85, 2.3.1.86} -> [{2.3.1.179, 2.3.1.41, 2.3.1.85, 2.3.1.86}] -> {1.1.1.100, 2.3.1.85, 2.3.1.86} -> [{2.3.1.85, 2.3.1.86, 4.2.1.59} -> 1.3.1.9] -> {2.3.1.179, 2.3.1.41, 2.3.1.85, 2.3.1.86} -> {1.1.1.100, 2.3.1.85, 2.3.1.86} -> [{2.3.1.85, 2.3.1.86, 4.2.1.59} -> 1.3.1.9] -> {2.3.1.179, 2.3.1.41, 2.3.1.85, 2.3.1.86} -> {1.1.1.100, 2.3.1.85, 2.3.1.86} -> [{2.3.1.85, 2.3.1.86, 4.2.1.59} -> 1.3.1.9] -> {2.3.1.179, 2.3.1.41, 2.3.1.85, 2.3.1.86} -> {1.1.1.100, 2.3.1.85, 2.3.1.86} -> [{2.3.1.85, 2.3.1.86, 4.2.1.59} -> 1.3.1.9] -> {2.3.1.179, 2.3.1.41, 2.3.1.85, 2.3.1.86} -> {1.1.1.100, 2.3.1.85, 2.3.1.86} -> [{2.3.1.85, 2.3.1.86, 4.2.1.59} -> 1.3.1.9] -> {2.3.1.179, 2.3.1.199, 2.3.1.41} -> 1.1.1.100
path_sacz00061.kgml: Skipped genes: sacz:AOT14_10300
path_sacz00061.kgml:
path_sacz00061.kgml: Found a trail of span 11 containing skipped vertices
path_sacz00061.kgml: 147 -> 61 -> 108 -> [278 -> 274] -> 60 -> 97 -> [279 -> 281] -> 59 -> 86 -> [283 -> 284] -> 58 -> 75 -> [285 -> 287] -> 53 -> 54
path_sacz00061.kgml: R01626 -> R04960 -> R04534 -> [R04535 -> R04961] -> R04963 -> R04964 -> [R04965 -> R04724] -> R04726 -> R04566 -> [R04568 -> R04966] -> R04968 -> R04543 -> [R04544 -> R04969] -> R07762 -> R07763
path_sacz00061.kgml: sacz:AOT14_10280 -> sacz:AOT14_10310 -> {sacz:AOT14_06310, sacz:AOT14_10290, sacz:AOT14_32890, sacz:AOT14_35740} -> [sacz:AOT14_24910 -> sacz:AOT14_16980] -> sacz:AOT14_10310 -> {sacz:AOT14_06310, sacz:AOT14_10290, sacz:AOT14_32890, sacz:AOT14_35740} -> [sacz:AOT14_05860 -> sacz:AOT14_16980] -> sacz:AOT14_10310 -> {sacz:AOT14_06310, sacz:AOT14_10290, sacz:AOT14_32890, sacz:AOT14_35740} -> [sacz:AOT14_24910 -> sacz:AOT14_16980] -> sacz:AOT14_10310 -> {sacz:AOT14_06310, sacz:AOT14_10290, sacz:AOT14_32890, sacz:AOT14_35740} -> [sacz:AOT14_05860 -> sacz:AOT14_16980] -> sacz:AOT14_10310 -> {sacz:AOT14_06310, sacz:AOT14_10290, sacz:AOT14_32890, sacz:AOT14_35740}
path_sacz00061.kgml: {2.3.1.39, 2.3.1.85, 2.3.1.86} -> {2.3.1.179, 2.3.1.41, 2.3.1.85, 2.3.1.86} -> {1.1.1.100, 2.3.1.85, 2.3.1.86} -> [{2.3.1.85, 2.3.1.86, 4.2.1.59} -> 1.3.1.9] -> {2.3.1.179, 2.3.1.41, 2.3.1.85, 2.3.1.86} -> {1.1.1.100, 2.3.1.85, 2.3.1.86} -> [{2.3.1.85, 2.3.1.86, 4.2.1.59} -> 1.3.1.9] -> {2.3.1.179, 2.3.1.41, 2.3.1.85, 2.3.1.86} -> {1.1.1.100, 2.3.1.85, 2.3.1.86} -> [{2.3.1.85, 2.3.1.86, 4.2.1.59} -> 1.3.1.9] -> {2.3.1.179, 2.3.1.41, 2.3.1.85, 2.3.1.86} -> {1.1.1.100, 2.3.1.85, 2.3.1.86} -> [{2.3.1.85, 2.3.1.86, 4.2.1.59} -> 1.3.1.9] -> {2.3.1.179, 2.3.1.199, 2.3.1.41} -> 1.1.1.100
path_sacz00061.kgml: Skipped genes: sacz:AOT14_10300
path_sacz00061.kgml:
path_sacz00061.kgml: Found a trail of span 10 containing skipped vertices
path_sacz00061.kgml: 147 -> [61] -> 108 -> [278 -> 274] -> 60 -> 97 -> [279 -> 281] -> 59 -> 86 -> [283 -> 284] -> 58 -> 75 -> [285 -> 287] -> 53 -> 54
path_sacz00061.kgml: R01626 -> [R04960] -> R04534 -> [R04535 -> R04961] -> R04963 -> R04964 -> [R04965 -> R04724] -> R04726 -> R04566 -> [R04568 -> R04966] -> R04968 -> R04543 -> [R04544 -> R04969] -> R07762 -> R07763
path_sacz00061.kgml: sacz:AOT14_10280 -> [sacz:AOT14_10310] -> {sacz:AOT14_06310, sacz:AOT14_10290, sacz:AOT14_32890, sacz:AOT14_35740} -> [sacz:AOT14_24910 -> sacz:AOT14_16980] -> sacz:AOT14_10310 -> {sacz:AOT14_06310, sacz:AOT14_10290, sacz:AOT14_32890, sacz:AOT14_35740} -> [sacz:AOT14_05860 -> sacz:AOT14_16980] -> sacz:AOT14_10310 -> {sacz:AOT14_06310, sacz:AOT14_10290, sacz:AOT14_32890, sacz:AOT14_35740} -> [sacz:AOT14_24910 -> sacz:AOT14_16980] -> sacz:AOT14_10310 -> {sacz:AOT14_06310, sacz:AOT14_10290, sacz:AOT14_32890, sacz:AOT14_35740} -> [sacz:AOT14_05860 -> sacz:AOT14_16980] -> sacz:AOT14_10310 -> {sacz:AOT14_06310, sacz:AOT14_10290, sacz:AOT14_32890, sacz:AOT14_35740}
path_sacz00061.kgml: {2.3.1.39, 2.3.1.85, 2.3.1.86} -> [{2.3.1.179, 2.3.1.41, 2.3.1.85, 2.3.1.86}] -> {1.1.1.100, 2.3.1.85, 2.3.1.86} -> [{2.3.1.85, 2.3.1.86, 4.2.1.59} -> 1.3.1.9] -> {2.3.1.179, 2.3.1.41, 2.3.1.85, 2.3.1.86} -> {1.1.1.100, 2.3.1.85, 2.3.1.86} -> [{2.3.1.85, 2.3.1.86, 4.2.1.59} -> 1.3.1.9] -> {2.3.1.179, 2.3.1.41, 2.3.1.85, 2.3.1.86} -> {1.1.1.100, 2.3.1.85, 2.3.1.86} -> [{2.3.1.85, 2.3.1.86, 4.2.1.59} -> 1.3.1.9] -> {2.3.1.179, 2.3.1.41, 2.3.1.85, 2.3.1.86} -> {1.1.1.100, 2.3.1.85, 2.3.1.86} -> [{2.3.1.85, 2.3.1.86, 4.2.1.59} -> 1.3.1.9] -> {2.3.1.179, 2.3.1.199, 2.3.1.41} -> 1.1.1.100
path_sacz00061.kgml: Skipped genes: sacz:AOT14_10300
path_sacz00061.kgml:
path_sacz00061.kgml: Found a trail of span 9 containing skipped vertices
path_sacz00061.kgml: 147 -> 60 -> 97 -> [279 -> 281] -> 59 -> 86 -> [283 -> 284] -> 58 -> 75 -> [285 -> 287] -> 53 -> 54
path_sacz00061.kgml: R01626 -> R04963 -> R04964 -> [R04965 -> R04724] -> R04726 -> R04566 -> [R04568 -> R04966] -> R04968 -> R04543 -> [R04544 -> R04969] -> R07762 -> R07763
path_sacz00061.kgml: sacz:AOT14_10280 -> sacz:AOT14_10310 -> {sacz:AOT14_06310, sacz:AOT14_10290, sacz:AOT14_32890, sacz:AOT14_35740} -> [sacz:AOT14_05860 -> sacz:AOT14_16980] -> sacz:AOT14_10310 -> {sacz:AOT14_06310, sacz:AOT14_10290, sacz:AOT14_32890, sacz:AOT14_35740} -> [sacz:AOT14_24910 -> sacz:AOT14_16980] -> sacz:AOT14_10310 -> {sacz:AOT14_06310, sacz:AOT14_10290, sacz:AOT14_32890, sacz:AOT14_35740} -> [sacz:AOT14_05860 -> sacz:AOT14_16980] -> sacz:AOT14_10310 -> {sacz:AOT14_06310, sacz:AOT14_10290, sacz:AOT14_32890, sacz:AOT14_35740}
path_sacz00061.kgml: {2.3.1.39, 2.3.1.85, 2.3.1.86} -> {2.3.1.179, 2.3.1.41, 2.3.1.85, 2.3.1.86} -> {1.1.1.100, 2.3.1.85, 2.3.1.86} -> [{2.3.1.85, 2.3.1.86, 4.2.1.59} -> 1.3.1.9] -> {2.3.1.179, 2.3.1.41, 2.3.1.85, 2.3.1.86} -> {1.1.1.100, 2.3.1.85, 2.3.1.86} -> [{2.3.1.85, 2.3.1.86, 4.2.1.59} -> 1.3.1.9] -> {2.3.1.179, 2.3.1.41, 2.3.1.85, 2.3.1.86} -> {1.1.1.100, 2.3.1.85, 2.3.1.86} -> [{2.3.1.85, 2.3.1.86, 4.2.1.59} -> 1.3.1.9] -> {2.3.1.179, 2.3.1.199, 2.3.1.41} -> 1.1.1.100
path_sacz00061.kgml: Skipped genes: sacz:AOT14_10300
path_sacz00061.kgml:
path_sacz00061.kgml: Found a trail of span 8 containing skipped vertices
path_sacz00061.kgml: 147 -> [60] -> 97 -> [279 -> 281] -> 59 -> 86 -> [283 -> 284] -> 58 -> 75 -> [285 -> 287] -> 53 -> 54
path_sacz00061.kgml: R01626 -> [R04963] -> R04964 -> [R04965 -> R04724] -> R04726 -> R04566 -> [R04568 -> R04966] -> R04968 -> R04543 -> [R04544 -> R04969] -> R07762 -> R07763
path_sacz00061.kgml: sacz:AOT14_10280 -> [sacz:AOT14_10310] -> {sacz:AOT14_06310, sacz:AOT14_10290, sacz:AOT14_32890, sacz:AOT14_35740} -> [sacz:AOT14_05860 -> sacz:AOT14_16980] -> sacz:AOT14_10310 -> {sacz:AOT14_06310, sacz:AOT14_10290, sacz:AOT14_32890, sacz:AOT14_35740} -> [sacz:AOT14_24910 -> sacz:AOT14_16980] -> sacz:AOT14_10310 -> {sacz:AOT14_06310, sacz:AOT14_10290, sacz:AOT14_32890, sacz:AOT14_35740} -> [sacz:AOT14_05860 -> sacz:AOT14_16980] -> sacz:AOT14_10310 -> {sacz:AOT14_06310, sacz:AOT14_10290, sacz:AOT14_32890, sacz:AOT14_35740}
path_sacz00061.kgml: {2.3.1.39, 2.3.1.85, 2.3.1.86} -> [{2.3.1.179, 2.3.1.41, 2.3.1.85, 2.3.1.86}] -> {1.1.1.100, 2.3.1.85, 2.3.1.86} -> [{2.3.1.85, 2.3.1.86, 4.2.1.59} -> 1.3.1.9] -> {2.3.1.179, 2.3.1.41, 2.3.1.85, 2.3.1.86} -> {1.1.1.100, 2.3.1.85, 2.3.1.86} -> [{2.3.1.85, 2.3.1.86, 4.2.1.59} -> 1.3.1.9] -> {2.3.1.179, 2.3.1.41, 2.3.1.85, 2.3.1.86} -> {1.1.1.100, 2.3.1.85, 2.3.1.86} -> [{2.3.1.85, 2.3.1.86, 4.2.1.59} -> 1.3.1.9] -> {2.3.1.179, 2.3.1.199, 2.3.1.41} -> 1.1.1.100
path_sacz00061.kgml: Skipped genes: sacz:AOT14_10300
path_sacz00061.kgml:
path_sacz00061.kgml: Found a trail of span 7 containing skipped vertices
path_sacz00061.kgml: 147 -> 59 -> 86 -> [283 -> 284] -> 58 -> 75 -> [285 -> 287] -> 53 -> 54
path_sacz00061.kgml: R01626 -> R04726 -> R04566 -> [R04568 -> R04966] -> R04968 -> R04543 -> [R04544 -> R04969] -> R07762 -> R07763
path_sacz00061.kgml: sacz:AOT14_10280 -> sacz:AOT14_10310 -> {sacz:AOT14_06310, sacz:AOT14_10290, sacz:AOT14_32890, sacz:AOT14_35740} -> [sacz:AOT14_24910 -> sacz:AOT14_16980] -> sacz:AOT14_10310 -> {sacz:AOT14_06310, sacz:AOT14_10290, sacz:AOT14_32890, sacz:AOT14_35740} -> [sacz:AOT14_05860 -> sacz:AOT14_16980] -> sacz:AOT14_10310 -> {sacz:AOT14_06310, sacz:AOT14_10290, sacz:AOT14_32890, sacz:AOT14_35740}
path_sacz00061.kgml: {2.3.1.39, 2.3.1.85, 2.3.1.86} -> {2.3.1.179, 2.3.1.41, 2.3.1.85, 2.3.1.86} -> {1.1.1.100, 2.3.1.85, 2.3.1.86} -> [{2.3.1.85, 2.3.1.86, 4.2.1.59} -> 1.3.1.9] -> {2.3.1.179, 2.3.1.41, 2.3.1.85, 2.3.1.86} -> {1.1.1.100, 2.3.1.85, 2.3.1.86} -> [{2.3.1.85, 2.3.1.86, 4.2.1.59} -> 1.3.1.9] -> {2.3.1.179, 2.3.1.199, 2.3.1.41} -> 1.1.1.100
path_sacz00061.kgml: Skipped genes: sacz:AOT14_10300
path_sacz00061.kgml:
path_sacz00061.kgml: Found a trail of span 6 containing skipped vertices
path_sacz00061.kgml: 147 -> [89] -> 86 -> [283 -> 284] -> 58 -> 75 -> [285 -> 287] -> 53 -> 54
path_sacz00061.kgml: R01626 -> [R04726] -> R04566 -> [R04568 -> R04966] -> R04968 -> R04543 -> [R04544 -> R04969] -> R07762 -> R07763
path_sacz00061.kgml: sacz:AOT14_10280 -> [{sacz:AOT14_05850, sacz:AOT14_35710}] -> {sacz:AOT14_06310, sacz:AOT14_10290, sacz:AOT14_32890, sacz:AOT14_35740} -> [sacz:AOT14_24910 -> sacz:AOT14_16980] -> sacz:AOT14_10310 -> {sacz:AOT14_06310, sacz:AOT14_10290, sacz:AOT14_32890, sacz:AOT14_35740} -> [sacz:AOT14_05860 -> sacz:AOT14_16980] -> sacz:AOT14_10310 -> {sacz:AOT14_06310, sacz:AOT14_10290, sacz:AOT14_32890, sacz:AOT14_35740}
path_sacz00061.kgml: {2.3.1.39, 2.3.1.85, 2.3.1.86} -> [{2.3.1.179, 2.3.1.41, 2.3.1.85, 2.3.1.86}] -> {1.1.1.100, 2.3.1.85, 2.3.1.86} -> [{2.3.1.85, 2.3.1.86, 4.2.1.59} -> 1.3.1.9] -> {2.3.1.179, 2.3.1.41, 2.3.1.85, 2.3.1.86} -> {1.1.1.100, 2.3.1.85, 2.3.1.86} -> [{2.3.1.85, 2.3.1.86, 4.2.1.59} -> 1.3.1.9] -> {2.3.1.179, 2.3.1.199, 2.3.1.41} -> 1.1.1.100
path_sacz00061.kgml: Skipped genes: sacz:AOT14_10300
path_sacz00061.kgml:
path_sacz00061.kgml: Found a trail of span 5 containing skipped vertices
path_sacz00061.kgml: 147 -> 58 -> 75 -> [285 -> 287] -> 53 -> 54
path_sacz00061.kgml: R01626 -> R04968 -> R04543 -> [R04544 -> R04969] -> R07762 -> R07763
path_sacz00061.kgml: sacz:AOT14_10280 -> sacz:AOT14_10310 -> {sacz:AOT14_06310, sacz:AOT14_10290, sacz:AOT14_32890, sacz:AOT14_35740} -> [sacz:AOT14_05860 -> sacz:AOT14_16980] -> sacz:AOT14_10310 -> {sacz:AOT14_06310, sacz:AOT14_10290, sacz:AOT14_32890, sacz:AOT14_35740}
path_sacz00061.kgml: {2.3.1.39, 2.3.1.85, 2.3.1.86} -> {2.3.1.179, 2.3.1.41, 2.3.1.85, 2.3.1.86} -> {1.1.1.100, 2.3.1.85, 2.3.1.86} -> [{2.3.1.85, 2.3.1.86, 4.2.1.59} -> 1.3.1.9] -> {2.3.1.179, 2.3.1.199, 2.3.1.41} -> 1.1.1.100
path_sacz00061.kgml: Skipped genes: sacz:AOT14_10300
path_sacz00061.kgml:
path_sacz00061.kgml: Found a trail of span 4 containing skipped vertices
path_sacz00061.kgml: 147 -> [78] -> 75 -> [285 -> 287] -> 53 -> 54
path_sacz00061.kgml: R01626 -> [R04968] -> R04543 -> [R04544 -> R04969] -> R07762 -> R07763
path_sacz00061.kgml: sacz:AOT14_10280 -> [{sacz:AOT14_05850, sacz:AOT14_35710}] -> {sacz:AOT14_06310, sacz:AOT14_10290, sacz:AOT14_32890, sacz:AOT14_35740} -> [sacz:AOT14_05860 -> sacz:AOT14_16980] -> sacz:AOT14_10310 -> {sacz:AOT14_06310, sacz:AOT14_10290, sacz:AOT14_32890, sacz:AOT14_35740}
path_sacz00061.kgml: {2.3.1.39, 2.3.1.85, 2.3.1.86} -> [{2.3.1.179, 2.3.1.41, 2.3.1.85, 2.3.1.86}] -> {1.1.1.100, 2.3.1.85, 2.3.1.86} -> [{2.3.1.85, 2.3.1.86, 4.2.1.59} -> 1.3.1.9] -> {2.3.1.179, 2.3.1.199, 2.3.1.41} -> 1.1.1.100
path_sacz00061.kgml: Skipped genes: sacz:AOT14_10300
path_sacz00061.kgml:
path_sacz00061.kgml: Found a trail of span 3 containing skipped vertices
path_sacz00061.kgml: 147 -> 53 -> 54
path_sacz00061.kgml: R01626 -> R07762 -> R07763
path_sacz00061.kgml: sacz:AOT14_10280 -> sacz:AOT14_10310 -> {sacz:AOT14_06310, sacz:AOT14_10290, sacz:AOT14_32890, sacz:AOT14_35740}
path_sacz00061.kgml: {2.3.1.39, 2.3.1.85, 2.3.1.86} -> {2.3.1.179, 2.3.1.199, 2.3.1.41} -> 1.1.1.100
path_sacz00061.kgml: Skipped genes: sacz:AOT14_10300
path_sacz00061.kgml:
path_sacz00061.kgml: Found a trail of span 2 containing skipped vertices
path_sacz00061.kgml: 147 -> [256] -> 54
path_sacz00061.kgml: R01626 -> [R07762] -> R07763
path_sacz00061.kgml: sacz:AOT14_10280 -> [{sacz:AOT14_05850, sacz:AOT14_35710}] -> {sacz:AOT14_06310, sacz:AOT14_10290, sacz:AOT14_32890, sacz:AOT14_35740}
path_sacz00061.kgml: {2.3.1.39, 2.3.1.85, 2.3.1.86} -> [{2.3.1.179, 2.3.1.199, 2.3.1.41}] -> 1.1.1.100
path_sacz00061.kgml:
path_sacz00061.kgml: --- 135.75 seconds ---

path_sacz00072.kgml: Synthesis and degradation of ketone bodies
path_sacz00072.kgml: Initialization took 0.28 seconds
path_sacz00072.kgml: (not found)
path_sacz00072.kgml: --- 0.32 seconds ---

path_sacz00121.kgml: Secondary bile acid biosynthesis
path_sacz00121.kgml: Initialization took 0.05 seconds
path_sacz00121.kgml: (not found)
path_sacz00121.kgml: --- 0.10 seconds ---

path_sacz00130.kgml: Ubiquinone and other terpenoid-quinone biosynthesis
path_sacz00130.kgml: Initialization took 0.63 seconds
path_sacz00130.kgml: (not found)
path_sacz00130.kgml: --- 0.68 seconds ---

path_sacz00190.kgml: Oxidative phosphorylation
path_sacz00190.kgml: Initialization took 7.71 seconds
path_sacz00190.kgml: (not found)
path_sacz00190.kgml: --- 7.76 seconds ---

path_sacz00220.kgml: Arginine biosynthesis
path_sacz00220.kgml: Initialization took 0.88 seconds
path_sacz00220.kgml:
path_sacz00220.kgml: Found a trail of span 7 containing skipped vertices
path_sacz00220.kgml: 49 -> 50 -> 51 -> [52] -> 71 -> 73 -> 45 -> 47
path_sacz00220.kgml: R00259 -> R02649 -> R03443 -> [R02283] -> R07245 -> R09107 -> R01954 -> R01086
path_sacz00220.kgml: sacz:AOT14_16010 -> sacz:AOT14_16010 -> sacz:AOT14_16030 -> [sacz:AOT14_28650] -> sacz:AOT14_15980 -> sacz:AOT14_16000 -> sacz:AOT14_15990 -> sacz:AOT14_16040
path_sacz00220.kgml: 2.3.1.1 -> 2.7.2.8 -> 1.2.1.38 -> [2.6.1.11] -> 2.1.3.9 -> 3.5.1.16 -> 6.3.4.5 -> 4.3.2.1
path_sacz00220.kgml: Skipped genes: sacz:AOT14_16020
path_sacz00220.kgml:
path_sacz00220.kgml: Found a trail of span 6 containing skipped vertices
path_sacz00220.kgml: 49 -> 50 -> 51 -> [52] -> 71 -> [73] -> 45 -> 47
path_sacz00220.kgml: R00259 -> R02649 -> R03443 -> [R02283] -> R07245 -> [R09107] -> R01954 -> R01086
path_sacz00220.kgml: sacz:AOT14_16010 -> sacz:AOT14_16010 -> sacz:AOT14_16030 -> [sacz:AOT14_28650] -> sacz:AOT14_15980 -> [sacz:AOT14_16000] -> sacz:AOT14_15990 -> sacz:AOT14_16040
path_sacz00220.kgml: 2.3.1.1 -> 2.7.2.8 -> 1.2.1.38 -> [2.6.1.11] -> 2.1.3.9 -> [3.5.1.16] -> 6.3.4.5 -> 4.3.2.1
path_sacz00220.kgml: Skipped genes: sacz:AOT14_16000, sacz:AOT14_16020
path_sacz00220.kgml:
path_sacz00220.kgml: Found a trail of span 6 containing skipped vertices
path_sacz00220.kgml: 49 -> 50 -> 51 -> [52] -> 71 -> 73 -> [45] -> 47
path_sacz00220.kgml: R00259 -> R02649 -> R03443 -> [R02283] -> R07245 -> R09107 -> [R01954] -> R01086
path_sacz00220.kgml: sacz:AOT14_16010 -> sacz:AOT14_16010 -> sacz:AOT14_16030 -> [sacz:AOT14_28650] -> sacz:AOT14_15980 -> sacz:AOT14_16000 -> [sacz:AOT14_15990] -> sacz:AOT14_16040
path_sacz00220.kgml: 2.3.1.1 -> 2.7.2.8 -> 1.2.1.38 -> [2.6.1.11] -> 2.1.3.9 -> 3.5.1.16 -> [6.3.4.5] -> 4.3.2.1
path_sacz00220.kgml: Skipped genes: sacz:AOT14_15990, sacz:AOT14_16020
path_sacz00220.kgml:
path_sacz00220.kgml: Found a trail of span 6 containing skipped vertices
path_sacz00220.kgml: 49 -> 50 -> [51 -> 52] -> 71 -> 73 -> 45 -> 47
path_sacz00220.kgml: R00259 -> R02649 -> [R03443 -> R02283] -> R07245 -> R09107 -> R01954 -> R01086
path_sacz00220.kgml: sacz:AOT14_16010 -> sacz:AOT14_16010 -> [sacz:AOT14_16030 -> sacz:AOT14_28650] -> sacz:AOT14_15980 -> sacz:AOT14_16000 -> sacz:AOT14_15990 -> sacz:AOT14_16040
path_sacz00220.kgml: 2.3.1.1 -> 2.7.2.8 -> [1.2.1.38 -> 2.6.1.11] -> 2.1.3.9 -> 3.5.1.16 -> 6.3.4.5 -> 4.3.2.1
path_sacz00220.kgml: Skipped genes: sacz:AOT14_16030, sacz:AOT14_16020
path_sacz00220.kgml:
path_sacz00220.kgml: Found a trail of span 6 containing skipped vertices
path_sacz00220.kgml: 49 -> 50 -> 51 -> [52 -> 71] -> 73 -> 45 -> 47
path_sacz00220.kgml: R00259 -> R02649 -> R03443 -> [R02283 -> R07245] -> R09107 -> R01954 -> R01086
path_sacz00220.kgml: sacz:AOT14_16010 -> sacz:AOT14_16010 -> sacz:AOT14_16030 -> [sacz:AOT14_28650 -> sacz:AOT14_15980] -> sacz:AOT14_16000 -> sacz:AOT14_15990 -> sacz:AOT14_16040
path_sacz00220.kgml: 2.3.1.1 -> 2.7.2.8 -> 1.2.1.38 -> [2.6.1.11 -> 2.1.3.9] -> 3.5.1.16 -> 6.3.4.5 -> 4.3.2.1
path_sacz00220.kgml: Skipped genes: sacz:AOT14_16020
path_sacz00220.kgml:
path_sacz00220.kgml: Found a trail of span 6 containing skipped vertices
path_sacz00220.kgml: 49 -> [50] -> 51 -> [52] -> 71 -> 73 -> 45 -> 47
path_sacz00220.kgml: R00259 -> [R02649] -> R03443 -> [R02283] -> R07245 -> R09107 -> R01954 -> R01086
path_sacz00220.kgml: sacz:AOT14_16010 -> [sacz:AOT14_16010] -> sacz:AOT14_16030 -> [sacz:AOT14_28650] -> sacz:AOT14_15980 -> sacz:AOT14_16000 -> sacz:AOT14_15990 -> sacz:AOT14_16040
path_sacz00220.kgml: 2.3.1.1 -> [2.7.2.8] -> 1.2.1.38 -> [2.6.1.11] -> 2.1.3.9 -> 3.5.1.16 -> 6.3.4.5 -> 4.3.2.1
path_sacz00220.kgml: Skipped genes: sacz:AOT14_16020
path_sacz00220.kgml:
path_sacz00220.kgml: Found a trail of span 5 containing skipped vertices
path_sacz00220.kgml: 49 -> 50 -> 51 -> [52] -> 71 -> [73 -> 45] -> 47
path_sacz00220.kgml: R00259 -> R02649 -> R03443 -> [R02283] -> R07245 -> [R09107 -> R01954] -> R01086
path_sacz00220.kgml: sacz:AOT14_16010 -> sacz:AOT14_16010 -> sacz:AOT14_16030 -> [sacz:AOT14_28650] -> sacz:AOT14_15980 -> [sacz:AOT14_16000 -> sacz:AOT14_15990] -> sacz:AOT14_16040
path_sacz00220.kgml: 2.3.1.1 -> 2.7.2.8 -> 1.2.1.38 -> [2.6.1.11] -> 2.1.3.9 -> [3.5.1.16 -> 6.3.4.5] -> 4.3.2.1
path_sacz00220.kgml: Skipped genes: sacz:AOT14_16000, sacz:AOT14_15990, sacz:AOT14_16020
path_sacz00220.kgml:
path_sacz00220.kgml: Found a trail of span 5 containing skipped vertices
path_sacz00220.kgml: 49 -> 50 -> [51 -> 52 -> 71] -> 73 -> 45 -> 47
path_sacz00220.kgml: R00259 -> R02649 -> [R03443 -> R02283 -> R07245] -> R09107 -> R01954 -> R01086
path_sacz00220.kgml: sacz:AOT14_16010 -> sacz:AOT14_16010 -> [sacz:AOT14_16030 -> sacz:AOT14_28650 -> sacz:AOT14_15980] -> sacz:AOT14_16000 -> sacz:AOT14_15990 -> sacz:AOT14_16040
path_sacz00220.kgml: 2.3.1.1 -> 2.7.2.8 -> [1.2.1.38 -> 2.6.1.11 -> 2.1.3.9] -> 3.5.1.16 -> 6.3.4.5 -> 4.3.2.1
path_sacz00220.kgml: Skipped genes: sacz:AOT14_16030, sacz:AOT14_16020
path_sacz00220.kgml:
path_sacz00220.kgml: Found a trail of span 5 containing skipped vertices
path_sacz00220.kgml: 49 -> 50 -> 51 -> [52 -> 71 -> 73] -> 45 -> 47
path_sacz00220.kgml: R00259 -> R02649 -> R03443 -> [R02283 -> R07245 -> R09107] -> R01954 -> R01086
path_sacz00220.kgml: sacz:AOT14_16010 -> sacz:AOT14_16010 -> sacz:AOT14_16030 -> [sacz:AOT14_28650 -> sacz:AOT14_15980 -> sacz:AOT14_16000] -> sacz:AOT14_15990 -> sacz:AOT14_16040
path_sacz00220.kgml: 2.3.1.1 -> 2.7.2.8 -> 1.2.1.38 -> [2.6.1.11 -> 2.1.3.9 -> 3.5.1.16] -> 6.3.4.5 -> 4.3.2.1
path_sacz00220.kgml: Skipped genes: sacz:AOT14_16000, sacz:AOT14_16020
path_sacz00220.kgml:
path_sacz00220.kgml: Found a trail of span 5 containing skipped vertices
path_sacz00220.kgml: 49 -> [50 -> 51 -> 52] -> 71 -> 73 -> 45 -> 47
path_sacz00220.kgml: R00259 -> [R02649 -> R03443 -> R02283] -> R07245 -> R09107 -> R01954 -> R01086
path_sacz00220.kgml: sacz:AOT14_16010 -> [sacz:AOT14_16010 -> sacz:AOT14_16030 -> sacz:AOT14_28650] -> sacz:AOT14_15980 -> sacz:AOT14_16000 -> sacz:AOT14_15990 -> sacz:AOT14_16040
path_sacz00220.kgml: 2.3.1.1 -> [2.7.2.8 -> 1.2.1.38 -> 2.6.1.11] -> 2.1.3.9 -> 3.5.1.16 -> 6.3.4.5 -> 4.3.2.1
path_sacz00220.kgml: Skipped genes: sacz:AOT14_16030, sacz:AOT14_16020
path_sacz00220.kgml:
path_sacz00220.kgml: Found a trail of span 4 containing skipped vertices
path_sacz00220.kgml: 49 -> 50 -> 51 -> [52] -> 54
path_sacz00220.kgml: R00259 -> R02649 -> R03443 -> [R02283] -> R00669
path_sacz00220.kgml: sacz:AOT14_16010 -> sacz:AOT14_16010 -> sacz:AOT14_16030 -> [sacz:AOT14_28650] -> sacz:AOT14_16000
path_sacz00220.kgml: 2.3.1.1 -> 2.7.2.8 -> 1.2.1.38 -> [2.6.1.11] -> {3.5.1.14, 3.5.1.16}
path_sacz00220.kgml: Skipped genes: sacz:AOT14_16020
path_sacz00220.kgml:
path_sacz00220.kgml: Found a trail of span 3 containing skipped vertices
path_sacz00220.kgml: 49 -> 50 -> [51 -> 52] -> 54
path_sacz00220.kgml: R00259 -> R02649 -> [R03443 -> R02283] -> R00669
path_sacz00220.kgml: sacz:AOT14_16010 -> sacz:AOT14_16010 -> [sacz:AOT14_16030 -> sacz:AOT14_28650] -> sacz:AOT14_16000
path_sacz00220.kgml: 2.3.1.1 -> 2.7.2.8 -> [1.2.1.38 -> 2.6.1.11] -> {3.5.1.14, 3.5.1.16}
path_sacz00220.kgml:
path_sacz00220.kgml: Found a trail of span 2 containing skipped vertices
path_sacz00220.kgml: 49 -> [50 -> 51 -> 52] -> 54
path_sacz00220.kgml: R00259 -> [R02649 -> R03443 -> R02283] -> R00669
path_sacz00220.kgml: sacz:AOT14_16010 -> [sacz:AOT14_16010 -> sacz:AOT14_16030 -> sacz:AOT14_28650] -> sacz:AOT14_16000
path_sacz00220.kgml: 2.3.1.1 -> [2.7.2.8 -> 1.2.1.38 -> 2.6.1.11] -> {3.5.1.14, 3.5.1.16}
path_sacz00220.kgml:
path_sacz00220.kgml: --- 1.84 seconds ---

path_sacz00240.kgml: Pyrimidine metabolism
path_sacz00240.kgml: Initialization took 7.35 seconds
path_sacz00240.kgml:
path_sacz00240.kgml: Found a trail of span 2 containing skipped vertices
path_sacz00240.kgml: 103 -> [122 -> 124] -> 121
path_sacz00240.kgml: R00443 -> [R00440 -> R00570] -> R00442
path_sacz00240.kgml: {sacz:AOT14_08480, sacz:AOT14_08490, sacz:AOT14_08800, sacz:AOT14_28340} -> [sacz:AOT14_15260 -> sacz:AOT14_21730] -> {sacz:AOT14_08480, sacz:AOT14_08490, sacz:AOT14_08800, sacz:AOT14_28340}
path_sacz00240.kgml: {2.7.7.48, 2.7.7.52, 2.7.7.6} -> [2.7.7.8 -> 2.7.4.6] -> {2.7.7.48, 2.7.7.6}
path_sacz00240.kgml:
path_sacz00240.kgml: --- 9.58 seconds ---

path_sacz00250.kgml: Alanine, aspartate and glutamate metabolism
path_sacz00250.kgml: Initialization took 1.83 seconds
path_sacz00250.kgml: (not found)
path_sacz00250.kgml: --- 1.87 seconds ---

path_sacz00260.kgml: Glycine, serine and threonine metabolism
path_sacz00260.kgml: Initialization took 2.69 seconds
path_sacz00260.kgml:
path_sacz00260.kgml: Found a trail of span 4 containing skipped vertices
path_sacz00260.kgml: 76 -> [93] -> 103 -> 99 -> 87
path_sacz00260.kgml: R00480 -> [R02291] -> {R01773, R01775} -> R01771 -> R01466
path_sacz00260.kgml: {sacz:AOT14_11440, sacz:AOT14_20910} -> [sacz:AOT14_14860] -> {sacz:AOT14_20910, sacz:AOT14_26440} -> sacz:AOT14_20900 -> sacz:AOT14_20890
path_sacz00260.kgml: 2.7.2.4 -> [1.2.1.11] -> {1.1.1.3, 1.1.1.3} -> 2.7.1.39 -> 4.2.3.1
path_sacz00260.kgml:
path_sacz00260.kgml: Found a trail of span 3 containing skipped vertices
path_sacz00260.kgml: 76 -> [93] -> 103 -> [99] -> 87
path_sacz00260.kgml: R00480 -> [R02291] -> {R01773, R01775} -> [R01771] -> R01466
path_sacz00260.kgml: {sacz:AOT14_11440, sacz:AOT14_20910} -> [sacz:AOT14_14860] -> {sacz:AOT14_20910, sacz:AOT14_26440} -> [sacz:AOT14_20900] -> sacz:AOT14_20890
path_sacz00260.kgml: 2.7.2.4 -> [1.2.1.11] -> {1.1.1.3, 1.1.1.3} -> [2.7.1.39] -> 4.2.3.1
path_sacz00260.kgml: Skipped genes: sacz:AOT14_20900
path_sacz00260.kgml:
path_sacz00260.kgml: Found a trail of span 3 containing skipped vertices
path_sacz00260.kgml: 76 -> [93 -> 103] -> 99 -> 87
path_sacz00260.kgml: R00480 -> [R02291 -> {R01773, R01775}] -> R01771 -> R01466
path_sacz00260.kgml: {sacz:AOT14_11440, sacz:AOT14_20910} -> [sacz:AOT14_14860 -> {sacz:AOT14_20910, sacz:AOT14_26440}] -> sacz:AOT14_20900 -> sacz:AOT14_20890
path_sacz00260.kgml: 2.7.2.4 -> [1.2.1.11 -> {1.1.1.3, 1.1.1.3}] -> 2.7.1.39 -> 4.2.3.1
path_sacz00260.kgml:
path_sacz00260.kgml: Found a trail of span 2 without skipping any vertex
path_sacz00260.kgml: 73 -> 74
path_sacz00260.kgml: R01290 -> R01001
path_sacz00260.kgml: sacz:AOT14_06060 -> sacz:AOT14_06070
path_sacz00260.kgml: 4.2.1.22 -> 4.4.1.1
path_sacz00260.kgml:
path_sacz00260.kgml: Found a trail of span 2 containing skipped vertices
path_sacz00260.kgml: 76 -> [93 -> 103 -> 99] -> 87
path_sacz00260.kgml: R00480 -> [R02291 -> {R01773, R01775} -> R01771] -> R01466
path_sacz00260.kgml: {sacz:AOT14_11440, sacz:AOT14_20910} -> [sacz:AOT14_14860 -> {sacz:AOT14_20910, sacz:AOT14_26440} -> sacz:AOT14_20900] -> sacz:AOT14_20890
path_sacz00260.kgml: 2.7.2.4 -> [1.2.1.11 -> {1.1.1.3, 1.1.1.3} -> 2.7.1.39] -> 4.2.3.1
path_sacz00260.kgml: Skipped genes: sacz:AOT14_20900
path_sacz00260.kgml:
path_sacz00260.kgml: Found a trail of span 2 without skipping any vertex
path_sacz00260.kgml: 180 -> 74
path_sacz00260.kgml: R00891 -> R01001
path_sacz00260.kgml: sacz:AOT14_06060 -> sacz:AOT14_06070
path_sacz00260.kgml: 4.2.1.22 -> 4.4.1.1
path_sacz00260.kgml:
path_sacz00260.kgml: Found a trail of span 2 containing skipped vertices
path_sacz00260.kgml: 89 -> 92
path_sacz00260.kgml: R01465 -> R00371
path_sacz00260.kgml: sacz:AOT14_09160 -> sacz:AOT14_09080
path_sacz00260.kgml: 1.1.1.103 -> 2.3.1.29
path_sacz00260.kgml: Skipped genes: sacz:AOT14_09150
path_sacz00260.kgml:
path_sacz00260.kgml: --- 3.31 seconds ---

path_sacz00261.kgml: Monobactam biosynthesis
path_sacz00261.kgml: Initialization took 0.23 seconds
path_sacz00261.kgml: (not found)
path_sacz00261.kgml: --- 0.27 seconds ---

path_sacz00270.kgml: Cysteine and methionine metabolism
path_sacz00270.kgml: Initialization took 4.49 seconds
path_sacz00270.kgml:
path_sacz00270.kgml: Found a trail of span 4 without skipping any vertex
path_sacz00270.kgml: 211 -> 197 -> 196 -> 202
path_sacz00270.kgml: {R01773, R01775} -> R01777 -> R01776 -> R03217
path_sacz00270.kgml: {sacz:AOT14_20910, sacz:AOT14_26440} -> {sacz:AOT14_16170, sacz:AOT14_26460} -> {sacz:AOT14_16170, sacz:AOT14_26460} -> sacz:AOT14_26450
path_sacz00270.kgml: {1.1.1.3, 1.1.1.3} -> 2.3.1.46 -> 2.3.1.31 -> 2.5.1.48
path_sacz00270.kgml:
path_sacz00270.kgml: Found a trail of span 4 without skipping any vertex
path_sacz00270.kgml: 211 -> 197 -> 196 -> 203
path_sacz00270.kgml: {R01773, R01775} -> R01777 -> R01776 -> R02026
path_sacz00270.kgml: {sacz:AOT14_20910, sacz:AOT14_26440} -> {sacz:AOT14_16170, sacz:AOT14_26460} -> {sacz:AOT14_16170, sacz:AOT14_26460} -> sacz:AOT14_26450
path_sacz00270.kgml: {1.1.1.3, 1.1.1.3} -> 2.3.1.46 -> 2.3.1.31 -> ?
path_sacz00270.kgml:
path_sacz00270.kgml: Found a trail of span 3 without skipping any vertex
path_sacz00270.kgml: 74 -> 120 -> 71
path_sacz00270.kgml: R07392 -> R07395 -> R07364
path_sacz00270.kgml: sacz:AOT14_20640 -> sacz:AOT14_20660 -> sacz:AOT14_20650
path_sacz00270.kgml: 4.2.1.109 -> 3.1.3.77 -> 1.13.11.54
path_sacz00270.kgml:
path_sacz00270.kgml: Found a trail of span 3 without skipping any vertex
path_sacz00270.kgml: 74 -> 120 -> 72
path_sacz00270.kgml: R07392 -> R07395 -> R07363
path_sacz00270.kgml: sacz:AOT14_20640 -> sacz:AOT14_20660 -> sacz:AOT14_20650
path_sacz00270.kgml: 4.2.1.109 -> 3.1.3.77 -> 1.13.11.53
path_sacz00270.kgml:
path_sacz00270.kgml: Found a trail of span 3 without skipping any vertex
path_sacz00270.kgml: 87 -> 85 -> 185
path_sacz00270.kgml: R01290 -> R01001 -> R00782
path_sacz00270.kgml: sacz:AOT14_06060 -> sacz:AOT14_06070 -> sacz:AOT14_06070
path_sacz00270.kgml: 4.2.1.22 -> 4.4.1.1 -> {4.4.1.1, 4.4.1.13, 4.4.1.28}
path_sacz00270.kgml:
path_sacz00270.kgml: Found a trail of span 3 containing skipped vertices
path_sacz00270.kgml: 197 -> 211 -> [197] -> 101
path_sacz00270.kgml: R01777 -> {R01773, R01775} -> [R01777] -> R01288
path_sacz00270.kgml: {sacz:AOT14_16170, sacz:AOT14_26460} -> {sacz:AOT14_20910, sacz:AOT14_26440} -> [{sacz:AOT14_16170, sacz:AOT14_26460}] -> sacz:AOT14_26450
path_sacz00270.kgml: 2.3.1.46 -> {1.1.1.3, 1.1.1.3} -> [2.3.1.46] -> 2.5.1.48
path_sacz00270.kgml:
path_sacz00270.kgml: Found a trail of span 3 containing skipped vertices
path_sacz00270.kgml: 197 -> 211 -> [197] -> 206
path_sacz00270.kgml: R01777 -> {R01773, R01775} -> [R01777] -> R00999
path_sacz00270.kgml: {sacz:AOT14_16170, sacz:AOT14_26460} -> {sacz:AOT14_20910, sacz:AOT14_26440} -> [{sacz:AOT14_16170, sacz:AOT14_26460}] -> sacz:AOT14_26450
path_sacz00270.kgml: 2.3.1.46 -> {1.1.1.3, 1.1.1.3} -> [2.3.1.46] -> 2.5.1.48
path_sacz00270.kgml:
path_sacz00270.kgml: Found a trail of span 3 containing skipped vertices
path_sacz00270.kgml: 197 -> 211 -> [196] -> 202
path_sacz00270.kgml: R01777 -> {R01773, R01775} -> [R01776] -> R03217
path_sacz00270.kgml: {sacz:AOT14_16170, sacz:AOT14_26460} -> {sacz:AOT14_20910, sacz:AOT14_26440} -> [{sacz:AOT14_16170, sacz:AOT14_26460}] -> sacz:AOT14_26450
path_sacz00270.kgml: 2.3.1.46 -> {1.1.1.3, 1.1.1.3} -> [2.3.1.31] -> 2.5.1.48
path_sacz00270.kgml:
path_sacz00270.kgml: Found a trail of span 3 containing skipped vertices
path_sacz00270.kgml: 197 -> 211 -> [196] -> 203
path_sacz00270.kgml: R01777 -> {R01773, R01775} -> [R01776] -> R02026
path_sacz00270.kgml: {sacz:AOT14_16170, sacz:AOT14_26460} -> {sacz:AOT14_20910, sacz:AOT14_26440} -> [{sacz:AOT14_16170, sacz:AOT14_26460}] -> sacz:AOT14_26450
path_sacz00270.kgml: 2.3.1.46 -> {1.1.1.3, 1.1.1.3} -> [2.3.1.31] -> ?
path_sacz00270.kgml:
path_sacz00270.kgml: Found a trail of span 3 containing skipped vertices
path_sacz00270.kgml: 197 -> 211 -> [197] -> 201
path_sacz00270.kgml: R01777 -> {R01773, R01775} -> [R01777] -> R03260
path_sacz00270.kgml: {sacz:AOT14_16170, sacz:AOT14_26460} -> {sacz:AOT14_20910, sacz:AOT14_26440} -> [{sacz:AOT14_16170, sacz:AOT14_26460}] -> sacz:AOT14_26450
path_sacz00270.kgml: 2.3.1.46 -> {1.1.1.3, 1.1.1.3} -> [2.3.1.46] -> 2.5.1.48
path_sacz00270.kgml:
path_sacz00270.kgml: Found a trail of span 2 containing skipped vertices
path_sacz00270.kgml: 74 -> [120] -> 71
path_sacz00270.kgml: R07392 -> [R07395] -> R07364
path_sacz00270.kgml: sacz:AOT14_20640 -> [sacz:AOT14_20660] -> sacz:AOT14_20650
path_sacz00270.kgml: 4.2.1.109 -> [3.1.3.77] -> 1.13.11.54
path_sacz00270.kgml:
path_sacz00270.kgml: Found a trail of span 2 containing skipped vertices
path_sacz00270.kgml: 74 -> [120] -> 72
path_sacz00270.kgml: R07392 -> [R07395] -> R07363
path_sacz00270.kgml: sacz:AOT14_20640 -> [sacz:AOT14_20660] -> sacz:AOT14_20650
path_sacz00270.kgml: 4.2.1.109 -> [3.1.3.77] -> 1.13.11.53
path_sacz00270.kgml:
path_sacz00270.kgml: Found a trail of span 2 containing skipped vertices
path_sacz00270.kgml: 93 -> [88] -> 92
path_sacz00270.kgml: R00192 -> [R00946] -> R00177
path_sacz00270.kgml: sacz:AOT14_29810 -> [{sacz:AOT14_23030, sacz:AOT14_23040}] -> sacz:AOT14_29760
path_sacz00270.kgml: 3.3.1.1 -> [2.1.1.13] -> 2.5.1.6
path_sacz00270.kgml: Skipped genes: sacz:AOT14_29770
path_sacz00270.kgml:
path_sacz00270.kgml: --- 6.70 seconds ---

path_sacz00280.kgml: Valine, leucine and isoleucine degradation
path_sacz00280.kgml: Initialization took 1.44 seconds
path_sacz00280.kgml:
path_sacz00280.kgml: Found a trail of span 2 without skipping any vertex
path_sacz00280.kgml: 78 -> 77
path_sacz00280.kgml: R02085 -> R01360
path_sacz00280.kgml: sacz:AOT14_20500 -> sacz:AOT14_20510
path_sacz00280.kgml: 4.2.1.18 -> 4.1.3.4
path_sacz00280.kgml:
path_sacz00280.kgml: Found a trail of span 2 without skipping any vertex
path_sacz00280.kgml: 81 -> 79
path_sacz00280.kgml: R04095 -> R04138
path_sacz00280.kgml: sacz:AOT14_34690 -> {sacz:AOT14_34700, sacz:AOT14_34710}
path_sacz00280.kgml: {1.3.8.4, 1.3.8.7} -> 6.4.1.4
path_sacz00280.kgml:
path_sacz00280.kgml: --- 1.64 seconds ---

path_sacz00281.kgml: Geraniol degradation
path_sacz00281.kgml: Initialization took 0.13 seconds
path_sacz00281.kgml: (not found)
path_sacz00281.kgml: --- 0.17 seconds ---

path_sacz00290.kgml: Valine, leucine and isoleucine biosynthesis
path_sacz00290.kgml: Initialization took 0.58 seconds
path_sacz00290.kgml:
path_sacz00290.kgml: Found a trail of span 7 containing skipped vertices
path_sacz00290.kgml: 79 -> [44] -> 46 -> 44 -> [46 -> 41] -> 38 -> [35] -> 37 -> 36 -> [37] -> 35
path_sacz00290.kgml: R00226 -> [R05071] -> R04440 -> R05071 -> [R04440 -> R04441] -> R01213 -> [R03968] -> R04001 -> R04426 -> [R04001] -> R03968
path_sacz00290.kgml: {sacz:AOT14_29060, sacz:AOT14_29070} -> [sacz:AOT14_29050] -> sacz:AOT14_29050 -> sacz:AOT14_29050 -> [sacz:AOT14_29050 -> sacz:AOT14_04440] -> sacz:AOT14_29090 -> [{sacz:AOT14_29100, sacz:AOT14_29110}] -> {sacz:AOT14_29100, sacz:AOT14_29110} -> sacz:AOT14_29120 -> [{sacz:AOT14_29100, sacz:AOT14_29110}] -> {sacz:AOT14_29100, sacz:AOT14_29110}
path_sacz00290.kgml: 2.2.1.6 -> [{1.1.1.86, 5.4.99.3}] -> 1.1.1.86 -> {1.1.1.86, 5.4.99.3} -> [1.1.1.86 -> 4.2.1.9] -> 2.3.3.13 -> [4.2.1.33] -> 4.2.1.33 -> 1.1.1.85 -> [4.2.1.33] -> 4.2.1.33
path_sacz00290.kgml: Skipped genes: sacz:AOT14_29080
path_sacz00290.kgml:
path_sacz00290.kgml: Found a trail of span 6 containing skipped vertices
path_sacz00290.kgml: 79 -> 44 -> 46 -> [41 -> 38 -> 35] -> 37 -> 35 -> [37] -> 36
path_sacz00290.kgml: R00226 -> R05071 -> R04440 -> [R04441 -> R01213 -> R03968] -> R04001 -> R03968 -> [R04001] -> R04426
path_sacz00290.kgml: {sacz:AOT14_29060, sacz:AOT14_29070} -> sacz:AOT14_29050 -> sacz:AOT14_29050 -> [sacz:AOT14_04440 -> sacz:AOT14_29090 -> {sacz:AOT14_29100, sacz:AOT14_29110}] -> {sacz:AOT14_29100, sacz:AOT14_29110} -> {sacz:AOT14_29100, sacz:AOT14_29110} -> [{sacz:AOT14_29100, sacz:AOT14_29110}] -> sacz:AOT14_29120
path_sacz00290.kgml: 2.2.1.6 -> {1.1.1.86, 5.4.99.3} -> 1.1.1.86 -> [4.2.1.9 -> 2.3.3.13 -> 4.2.1.33] -> 4.2.1.33 -> 4.2.1.33 -> [4.2.1.33] -> 1.1.1.85
path_sacz00290.kgml: Skipped genes: sacz:AOT14_29090, sacz:AOT14_29080
path_sacz00290.kgml:
path_sacz00290.kgml: Found a trail of span 6 containing skipped vertices
path_sacz00290.kgml: 78 -> 21 -> 22 -> 47 -> [42] -> 34 -> 42
path_sacz00290.kgml: R03896 -> R03898 -> R00994 -> R08648 -> [R05069] -> R05068 -> R05069
path_sacz00290.kgml: {sacz:AOT14_29100, sacz:AOT14_29110} -> {sacz:AOT14_29100, sacz:AOT14_29110} -> sacz:AOT14_29120 -> {sacz:AOT14_29060, sacz:AOT14_29070} -> [sacz:AOT14_29050] -> sacz:AOT14_29050 -> sacz:AOT14_29050
path_sacz00290.kgml: 4.2.1.35 -> 4.2.1.35 -> 1.1.1.85 -> 2.2.1.6 -> [{1.1.1.86, 5.4.99.3}] -> 1.1.1.86 -> {1.1.1.86, 5.4.99.3}
path_sacz00290.kgml: Skipped genes: sacz:AOT14_29090, sacz:AOT14_29080
path_sacz00290.kgml:
path_sacz00290.kgml: Found a trail of span 5 containing skipped vertices
path_sacz00290.kgml: 78 -> [21] -> 22 -> 47 -> 42 -> 34
path_sacz00290.kgml: R03896 -> [R03898] -> R00994 -> R08648 -> R05069 -> R05068
path_sacz00290.kgml: {sacz:AOT14_29100, sacz:AOT14_29110} -> [{sacz:AOT14_29100, sacz:AOT14_29110}] -> sacz:AOT14_29120 -> {sacz:AOT14_29060, sacz:AOT14_29070} -> sacz:AOT14_29050 -> sacz:AOT14_29050
path_sacz00290.kgml: 4.2.1.35 -> [4.2.1.35] -> 1.1.1.85 -> 2.2.1.6 -> {1.1.1.86, 5.4.99.3} -> 1.1.1.86
path_sacz00290.kgml: Skipped genes: sacz:AOT14_29090, sacz:AOT14_29080
path_sacz00290.kgml:
path_sacz00290.kgml: Found a trail of span 5 containing skipped vertices
path_sacz00290.kgml: 79 -> [44 -> 46 -> 41] -> 38 -> [35] -> 37 -> 35 -> [37] -> 36
path_sacz00290.kgml: R00226 -> [R05071 -> R04440 -> R04441] -> R01213 -> [R03968] -> R04001 -> R03968 -> [R04001] -> R04426
path_sacz00290.kgml: {sacz:AOT14_29060, sacz:AOT14_29070} -> [sacz:AOT14_29050 -> sacz:AOT14_29050 -> sacz:AOT14_04440] -> sacz:AOT14_29090 -> [{sacz:AOT14_29100, sacz:AOT14_29110}] -> {sacz:AOT14_29100, sacz:AOT14_29110} -> {sacz:AOT14_29100, sacz:AOT14_29110} -> [{sacz:AOT14_29100, sacz:AOT14_29110}] -> sacz:AOT14_29120
path_sacz00290.kgml: 2.2.1.6 -> [{1.1.1.86, 5.4.99.3} -> 1.1.1.86 -> 4.2.1.9] -> 2.3.3.13 -> [4.2.1.33] -> 4.2.1.33 -> 4.2.1.33 -> [4.2.1.33] -> 1.1.1.85
path_sacz00290.kgml: Skipped genes: sacz:AOT14_29080
path_sacz00290.kgml:
path_sacz00290.kgml: Found a trail of span 5 containing skipped vertices
path_sacz00290.kgml: 78 -> 21 -> [22] -> 47 -> 42 -> 34
path_sacz00290.kgml: R03896 -> R03898 -> [R00994] -> R08648 -> R05069 -> R05068
path_sacz00290.kgml: {sacz:AOT14_29100, sacz:AOT14_29110} -> {sacz:AOT14_29100, sacz:AOT14_29110} -> [sacz:AOT14_29120] -> {sacz:AOT14_29060, sacz:AOT14_29070} -> sacz:AOT14_29050 -> sacz:AOT14_29050
path_sacz00290.kgml: 4.2.1.35 -> 4.2.1.35 -> [1.1.1.85] -> 2.2.1.6 -> {1.1.1.86, 5.4.99.3} -> 1.1.1.86
path_sacz00290.kgml: Skipped genes: sacz:AOT14_29090, sacz:AOT14_29080
path_sacz00290.kgml:
path_sacz00290.kgml: Found a trail of span 4 containing skipped vertices
path_sacz00290.kgml: 78 -> [21 -> 22] -> 47 -> 42 -> 34
path_sacz00290.kgml: R03896 -> [R03898 -> R00994] -> R08648 -> R05069 -> R05068
path_sacz00290.kgml: {sacz:AOT14_29100, sacz:AOT14_29110} -> [{sacz:AOT14_29100, sacz:AOT14_29110} -> sacz:AOT14_29120] -> {sacz:AOT14_29060, sacz:AOT14_29070} -> sacz:AOT14_29050 -> sacz:AOT14_29050
path_sacz00290.kgml: 4.2.1.35 -> [4.2.1.35 -> 1.1.1.85] -> 2.2.1.6 -> {1.1.1.86, 5.4.99.3} -> 1.1.1.86
path_sacz00290.kgml: Skipped genes: sacz:AOT14_29090, sacz:AOT14_29080
path_sacz00290.kgml:
path_sacz00290.kgml: Found a trail of span 4 containing skipped vertices
path_sacz00290.kgml: 23 -> 47 -> [42] -> 34 -> 42
path_sacz00290.kgml: R00996 -> R08648 -> [R05069] -> R05068 -> R05069
path_sacz00290.kgml: {sacz:AOT14_04690, sacz:AOT14_29080} -> {sacz:AOT14_29060, sacz:AOT14_29070} -> [sacz:AOT14_29050] -> sacz:AOT14_29050 -> sacz:AOT14_29050
path_sacz00290.kgml: 4.3.1.19 -> 2.2.1.6 -> [{1.1.1.86, 5.4.99.3}] -> 1.1.1.86 -> {1.1.1.86, 5.4.99.3}
path_sacz00290.kgml:
path_sacz00290.kgml: Found a trail of span 3 containing skipped vertices
path_sacz00290.kgml: 23 -> [47] -> 42 -> 34
path_sacz00290.kgml: R00996 -> [R08648] -> R05069 -> R05068
path_sacz00290.kgml: {sacz:AOT14_04690, sacz:AOT14_29080} -> [{sacz:AOT14_29060, sacz:AOT14_29070}] -> sacz:AOT14_29050 -> sacz:AOT14_29050
path_sacz00290.kgml: 4.3.1.19 -> [2.2.1.6] -> {1.1.1.86, 5.4.99.3} -> 1.1.1.86
path_sacz00290.kgml: Skipped genes: sacz:AOT14_29060, sacz:AOT14_29070
path_sacz00290.kgml:
path_sacz00290.kgml: --- 2.56 seconds ---

path_sacz00300.kgml: Lysine biosynthesis
path_sacz00300.kgml: Initialization took 0.63 seconds
path_sacz00300.kgml:
path_sacz00300.kgml: Found a trail of span 2 without skipping any vertex
path_sacz00300.kgml: 77 -> 46
path_sacz00300.kgml: R02788 -> R04617
path_sacz00300.kgml: sacz:AOT14_30020 -> sacz:AOT14_30010
path_sacz00300.kgml: 6.3.2.13 -> 6.3.2.10
path_sacz00300.kgml:
path_sacz00300.kgml: Found a trail of span 2 containing skipped vertices
path_sacz00300.kgml: 57 -> [59] -> 61
path_sacz00300.kgml: R04365 -> [R04475] -> R02734
path_sacz00300.kgml: sacz:AOT14_24770 -> [sacz:AOT14_28650] -> sacz:AOT14_24750
path_sacz00300.kgml: 2.3.1.117 -> [2.6.1.17] -> 3.5.1.18
path_sacz00300.kgml: Skipped genes: sacz:AOT14_24760
path_sacz00300.kgml:
path_sacz00300.kgml: --- 0.80 seconds ---

path_sacz00310.kgml: Lysine degradation
path_sacz00310.kgml: Initialization took 0.38 seconds
path_sacz00310.kgml:
path_sacz00310.kgml: Found a trail of span 2 without skipping any vertex
path_sacz00310.kgml: 55 -> 73
path_sacz00310.kgml: R01940 -> R02571
path_sacz00310.kgml: sacz:AOT14_23280 -> sacz:AOT14_23290
path_sacz00310.kgml: 1.2.4.2 -> 2.3.1.61
path_sacz00310.kgml:
path_sacz00310.kgml: --- 0.50 seconds ---

path_sacz00311.kgml: Penicillin and cephalosporin biosynthesis
path_sacz00311.kgml: Initialization took 0.08 seconds
path_sacz00311.kgml: (not found)
path_sacz00311.kgml: --- 0.12 seconds ---

path_sacz00330.kgml: Arginine and proline metabolism
path_sacz00330.kgml: Initialization took 0.74 seconds
path_sacz00330.kgml:
path_sacz00330.kgml: Found a trail of span 2 without skipping any vertex
path_sacz00330.kgml: 216 -> 217
path_sacz00330.kgml: R00239 -> R03313
path_sacz00330.kgml: sacz:AOT14_16060 -> sacz:AOT14_16070
path_sacz00330.kgml: 2.7.2.11 -> 1.2.1.41
path_sacz00330.kgml:
path_sacz00330.kgml: --- 0.86 seconds ---

path_sacz00332.kgml: Carbapenem biosynthesis
path_sacz00332.kgml: Initialization took 0.05 seconds
path_sacz00332.kgml:
path_sacz00332.kgml: Found a trail of span 2 without skipping any vertex
path_sacz00332.kgml: 5 -> 8
path_sacz00332.kgml: R00239 -> R03313
path_sacz00332.kgml: sacz:AOT14_16060 -> sacz:AOT14_16070
path_sacz00332.kgml: 2.7.2.11 -> 1.2.1.41
path_sacz00332.kgml:
path_sacz00332.kgml: --- 0.13 seconds ---

path_sacz00340.kgml: Histidine metabolism
path_sacz00340.kgml: Initialization took 0.59 seconds
path_sacz00340.kgml:
path_sacz00340.kgml: Found a trail of span 10 without skipping any vertex
path_sacz00340.kgml: 58 -> 67 -> 66 -> 65 -> 69 -> 63 -> 62 -> 61 -> 60 -> 59
path_sacz00340.kgml: R01071 -> R04035 -> R04037 -> R04640 -> R04558 -> R03457 -> R03243 -> R03013 -> R03012 -> R01163
path_sacz00340.kgml: sacz:AOT14_20840 -> sacz:AOT14_20770 -> sacz:AOT14_20770 -> sacz:AOT14_20790 -> {sacz:AOT14_20780, sacz:AOT14_20800} -> sacz:AOT14_20810 -> sacz:AOT14_20820 -> sacz:AOT14_20810 -> sacz:AOT14_20830 -> sacz:AOT14_20830
path_sacz00340.kgml: 2.4.2.17 -> 3.6.1.31 -> 3.5.4.19 -> 5.3.1.16 -> 4.3.2.10 -> 4.2.1.19 -> 2.6.1.9 -> 3.1.3.15 -> 1.1.1.23 -> 1.1.1.23
path_sacz00340.kgml:
path_sacz00340.kgml: Found a trail of span 9 containing skipped vertices
path_sacz00340.kgml: 58 -> 67 -> 66 -> 65 -> 69 -> [63] -> 62 -> 61 -> 60 -> 59
path_sacz00340.kgml: R01071 -> R04035 -> R04037 -> R04640 -> R04558 -> [R03457] -> R03243 -> R03013 -> R03012 -> R01163
path_sacz00340.kgml: sacz:AOT14_20840 -> sacz:AOT14_20770 -> sacz:AOT14_20770 -> sacz:AOT14_20790 -> {sacz:AOT14_20780, sacz:AOT14_20800} -> [sacz:AOT14_20810] -> sacz:AOT14_20820 -> sacz:AOT14_20810 -> sacz:AOT14_20830 -> sacz:AOT14_20830
path_sacz00340.kgml: 2.4.2.17 -> 3.6.1.31 -> 3.5.4.19 -> 5.3.1.16 -> 4.3.2.10 -> [4.2.1.19] -> 2.6.1.9 -> 3.1.3.15 -> 1.1.1.23 -> 1.1.1.23
path_sacz00340.kgml:
path_sacz00340.kgml: Found a trail of span 9 containing skipped vertices
path_sacz00340.kgml: 58 -> 67 -> [66] -> 65 -> 69 -> 63 -> 62 -> 61 -> 60 -> 59
path_sacz00340.kgml: R01071 -> R04035 -> [R04037] -> R04640 -> R04558 -> R03457 -> R03243 -> R03013 -> R03012 -> R01163
path_sacz00340.kgml: sacz:AOT14_20840 -> sacz:AOT14_20770 -> [sacz:AOT14_20770] -> sacz:AOT14_20790 -> {sacz:AOT14_20780, sacz:AOT14_20800} -> sacz:AOT14_20810 -> sacz:AOT14_20820 -> sacz:AOT14_20810 -> sacz:AOT14_20830 -> sacz:AOT14_20830
path_sacz00340.kgml: 2.4.2.17 -> 3.6.1.31 -> [3.5.4.19] -> 5.3.1.16 -> 4.3.2.10 -> 4.2.1.19 -> 2.6.1.9 -> 3.1.3.15 -> 1.1.1.23 -> 1.1.1.23
path_sacz00340.kgml:
path_sacz00340.kgml: Found a trail of span 9 containing skipped vertices
path_sacz00340.kgml: 58 -> 67 -> 66 -> [65] -> 69 -> 63 -> 62 -> 61 -> 60 -> 59
path_sacz00340.kgml: R01071 -> R04035 -> R04037 -> [R04640] -> R04558 -> R03457 -> R03243 -> R03013 -> R03012 -> R01163
path_sacz00340.kgml: sacz:AOT14_20840 -> sacz:AOT14_20770 -> sacz:AOT14_20770 -> [sacz:AOT14_20790] -> {sacz:AOT14_20780, sacz:AOT14_20800} -> sacz:AOT14_20810 -> sacz:AOT14_20820 -> sacz:AOT14_20810 -> sacz:AOT14_20830 -> sacz:AOT14_20830
path_sacz00340.kgml: 2.4.2.17 -> 3.6.1.31 -> 3.5.4.19 -> [5.3.1.16] -> 4.3.2.10 -> 4.2.1.19 -> 2.6.1.9 -> 3.1.3.15 -> 1.1.1.23 -> 1.1.1.23
path_sacz00340.kgml: Skipped genes: sacz:AOT14_20790
path_sacz00340.kgml:
path_sacz00340.kgml: Found a trail of span 9 containing skipped vertices
path_sacz00340.kgml: 58 -> 67 -> 66 -> 65 -> [69] -> 63 -> 62 -> 61 -> 60 -> 59
path_sacz00340.kgml: R01071 -> R04035 -> R04037 -> R04640 -> [R04558] -> R03457 -> R03243 -> R03013 -> R03012 -> R01163
path_sacz00340.kgml: sacz:AOT14_20840 -> sacz:AOT14_20770 -> sacz:AOT14_20770 -> sacz:AOT14_20790 -> [{sacz:AOT14_20780, sacz:AOT14_20800}] -> sacz:AOT14_20810 -> sacz:AOT14_20820 -> sacz:AOT14_20810 -> sacz:AOT14_20830 -> sacz:AOT14_20830
path_sacz00340.kgml: 2.4.2.17 -> 3.6.1.31 -> 3.5.4.19 -> 5.3.1.16 -> [4.3.2.10] -> 4.2.1.19 -> 2.6.1.9 -> 3.1.3.15 -> 1.1.1.23 -> 1.1.1.23
path_sacz00340.kgml: Skipped genes: sacz:AOT14_20800, sacz:AOT14_20780
path_sacz00340.kgml:
path_sacz00340.kgml: Found a trail of span 9 containing skipped vertices
path_sacz00340.kgml: 58 -> 67 -> 66 -> 65 -> 69 -> 63 -> [62] -> 61 -> 60 -> 59
path_sacz00340.kgml: R01071 -> R04035 -> R04037 -> R04640 -> R04558 -> R03457 -> [R03243] -> R03013 -> R03012 -> R01163
path_sacz00340.kgml: sacz:AOT14_20840 -> sacz:AOT14_20770 -> sacz:AOT14_20770 -> sacz:AOT14_20790 -> {sacz:AOT14_20780, sacz:AOT14_20800} -> sacz:AOT14_20810 -> [sacz:AOT14_20820] -> sacz:AOT14_20810 -> sacz:AOT14_20830 -> sacz:AOT14_20830
path_sacz00340.kgml: 2.4.2.17 -> 3.6.1.31 -> 3.5.4.19 -> 5.3.1.16 -> 4.3.2.10 -> 4.2.1.19 -> [2.6.1.9] -> 3.1.3.15 -> 1.1.1.23 -> 1.1.1.23
path_sacz00340.kgml: Skipped genes: sacz:AOT14_20820
path_sacz00340.kgml:
path_sacz00340.kgml: Found a trail of span 9 containing skipped vertices
path_sacz00340.kgml: 58 -> 67 -> 66 -> 65 -> 69 -> 63 -> 62 -> [61] -> 60 -> 59
path_sacz00340.kgml: R01071 -> R04035 -> R04037 -> R04640 -> R04558 -> R03457 -> R03243 -> [R03013] -> R03012 -> R01163
path_sacz00340.kgml: sacz:AOT14_20840 -> sacz:AOT14_20770 -> sacz:AOT14_20770 -> sacz:AOT14_20790 -> {sacz:AOT14_20780, sacz:AOT14_20800} -> sacz:AOT14_20810 -> sacz:AOT14_20820 -> [sacz:AOT14_20810] -> sacz:AOT14_20830 -> sacz:AOT14_20830
path_sacz00340.kgml: 2.4.2.17 -> 3.6.1.31 -> 3.5.4.19 -> 5.3.1.16 -> 4.3.2.10 -> 4.2.1.19 -> 2.6.1.9 -> [3.1.3.15] -> 1.1.1.23 -> 1.1.1.23
path_sacz00340.kgml:
path_sacz00340.kgml: Found a trail of span 9 containing skipped vertices
path_sacz00340.kgml: 58 -> 67 -> 66 -> 65 -> 69 -> 63 -> 62 -> 61 -> [60] -> 59
path_sacz00340.kgml: R01071 -> R04035 -> R04037 -> R04640 -> R04558 -> R03457 -> R03243 -> R03013 -> [R03012] -> R01163
path_sacz00340.kgml: sacz:AOT14_20840 -> sacz:AOT14_20770 -> sacz:AOT14_20770 -> sacz:AOT14_20790 -> {sacz:AOT14_20780, sacz:AOT14_20800} -> sacz:AOT14_20810 -> sacz:AOT14_20820 -> sacz:AOT14_20810 -> [sacz:AOT14_20830] -> sacz:AOT14_20830
path_sacz00340.kgml: 2.4.2.17 -> 3.6.1.31 -> 3.5.4.19 -> 5.3.1.16 -> 4.3.2.10 -> 4.2.1.19 -> 2.6.1.9 -> 3.1.3.15 -> [1.1.1.23] -> 1.1.1.23
path_sacz00340.kgml:
path_sacz00340.kgml: Found a trail of span 9 containing skipped vertices
path_sacz00340.kgml: 58 -> [67] -> 66 -> 65 -> 69 -> 63 -> 62 -> 61 -> 60 -> 59
path_sacz00340.kgml: R01071 -> [R04035] -> R04037 -> R04640 -> R04558 -> R03457 -> R03243 -> R03013 -> R03012 -> R01163
path_sacz00340.kgml: sacz:AOT14_20840 -> [sacz:AOT14_20770] -> sacz:AOT14_20770 -> sacz:AOT14_20790 -> {sacz:AOT14_20780, sacz:AOT14_20800} -> sacz:AOT14_20810 -> sacz:AOT14_20820 -> sacz:AOT14_20810 -> sacz:AOT14_20830 -> sacz:AOT14_20830
path_sacz00340.kgml: 2.4.2.17 -> [3.6.1.31] -> 3.5.4.19 -> 5.3.1.16 -> 4.3.2.10 -> 4.2.1.19 -> 2.6.1.9 -> 3.1.3.15 -> 1.1.1.23 -> 1.1.1.23
path_sacz00340.kgml:
path_sacz00340.kgml: Found a trail of span 8 containing skipped vertices
path_sacz00340.kgml: 58 -> 67 -> 66 -> 65 -> 69 -> [63 -> 62] -> 61 -> 60 -> 59
path_sacz00340.kgml: R01071 -> R04035 -> R04037 -> R04640 -> R04558 -> [R03457 -> R03243] -> R03013 -> R03012 -> R01163
path_sacz00340.kgml: sacz:AOT14_20840 -> sacz:AOT14_20770 -> sacz:AOT14_20770 -> sacz:AOT14_20790 -> {sacz:AOT14_20780, sacz:AOT14_20800} -> [sacz:AOT14_20810 -> sacz:AOT14_20820] -> sacz:AOT14_20810 -> sacz:AOT14_20830 -> sacz:AOT14_20830
path_sacz00340.kgml: 2.4.2.17 -> 3.6.1.31 -> 3.5.4.19 -> 5.3.1.16 -> 4.3.2.10 -> [4.2.1.19 -> 2.6.1.9] -> 3.1.3.15 -> 1.1.1.23 -> 1.1.1.23
path_sacz00340.kgml: Skipped genes: sacz:AOT14_20820
path_sacz00340.kgml:
path_sacz00340.kgml: Found a trail of span 8 containing skipped vertices
path_sacz00340.kgml: 58 -> 67 -> [66 -> 65] -> 69 -> 63 -> 62 -> 61 -> 60 -> 59
path_sacz00340.kgml: R01071 -> R04035 -> [R04037 -> R04640] -> R04558 -> R03457 -> R03243 -> R03013 -> R03012 -> R01163
path_sacz00340.kgml: sacz:AOT14_20840 -> sacz:AOT14_20770 -> [sacz:AOT14_20770 -> sacz:AOT14_20790] -> {sacz:AOT14_20780, sacz:AOT14_20800} -> sacz:AOT14_20810 -> sacz:AOT14_20820 -> sacz:AOT14_20810 -> sacz:AOT14_20830 -> sacz:AOT14_20830
path_sacz00340.kgml: 2.4.2.17 -> 3.6.1.31 -> [3.5.4.19 -> 5.3.1.16] -> 4.3.2.10 -> 4.2.1.19 -> 2.6.1.9 -> 3.1.3.15 -> 1.1.1.23 -> 1.1.1.23
path_sacz00340.kgml: Skipped genes: sacz:AOT14_20790
path_sacz00340.kgml:
path_sacz00340.kgml: Found a trail of span 8 containing skipped vertices
path_sacz00340.kgml: 58 -> 67 -> 66 -> 65 -> [69 -> 63] -> 62 -> 61 -> 60 -> 59
path_sacz00340.kgml: R01071 -> R04035 -> R04037 -> R04640 -> [R04558 -> R03457] -> R03243 -> R03013 -> R03012 -> R01163
path_sacz00340.kgml: sacz:AOT14_20840 -> sacz:AOT14_20770 -> sacz:AOT14_20770 -> sacz:AOT14_20790 -> [{sacz:AOT14_20780, sacz:AOT14_20800} -> sacz:AOT14_20810] -> sacz:AOT14_20820 -> sacz:AOT14_20810 -> sacz:AOT14_20830 -> sacz:AOT14_20830
path_sacz00340.kgml: 2.4.2.17 -> 3.6.1.31 -> 3.5.4.19 -> 5.3.1.16 -> [4.3.2.10 -> 4.2.1.19] -> 2.6.1.9 -> 3.1.3.15 -> 1.1.1.23 -> 1.1.1.23
path_sacz00340.kgml: Skipped genes: sacz:AOT14_20800, sacz:AOT14_20780
path_sacz00340.kgml:
path_sacz00340.kgml: Found a trail of span 8 containing skipped vertices
path_sacz00340.kgml: 58 -> 67 -> 66 -> 65 -> 69 -> 63 -> [62 -> 61] -> 60 -> 59
path_sacz00340.kgml: R01071 -> R04035 -> R04037 -> R04640 -> R04558 -> R03457 -> [R03243 -> R03013] -> R03012 -> R01163
path_sacz00340.kgml: sacz:AOT14_20840 -> sacz:AOT14_20770 -> sacz:AOT14_20770 -> sacz:AOT14_20790 -> {sacz:AOT14_20780, sacz:AOT14_20800} -> sacz:AOT14_20810 -> [sacz:AOT14_20820 -> sacz:AOT14_20810] -> sacz:AOT14_20830 -> sacz:AOT14_20830
path_sacz00340.kgml: 2.4.2.17 -> 3.6.1.31 -> 3.5.4.19 -> 5.3.1.16 -> 4.3.2.10 -> 4.2.1.19 -> [2.6.1.9 -> 3.1.3.15] -> 1.1.1.23 -> 1.1.1.23
path_sacz00340.kgml: Skipped genes: sacz:AOT14_20820
path_sacz00340.kgml:
path_sacz00340.kgml: Found a trail of span 8 containing skipped vertices
path_sacz00340.kgml: 58 -> 67 -> 66 -> 65 -> 69 -> 63 -> 62 -> [61 -> 60] -> 59
path_sacz00340.kgml: R01071 -> R04035 -> R04037 -> R04640 -> R04558 -> R03457 -> R03243 -> [R03013 -> R03012] -> R01163
path_sacz00340.kgml: sacz:AOT14_20840 -> sacz:AOT14_20770 -> sacz:AOT14_20770 -> sacz:AOT14_20790 -> {sacz:AOT14_20780, sacz:AOT14_20800} -> sacz:AOT14_20810 -> sacz:AOT14_20820 -> [sacz:AOT14_20810 -> sacz:AOT14_20830] -> sacz:AOT14_20830
path_sacz00340.kgml: 2.4.2.17 -> 3.6.1.31 -> 3.5.4.19 -> 5.3.1.16 -> 4.3.2.10 -> 4.2.1.19 -> 2.6.1.9 -> [3.1.3.15 -> 1.1.1.23] -> 1.1.1.23
path_sacz00340.kgml:
path_sacz00340.kgml: Found a trail of span 8 containing skipped vertices
path_sacz00340.kgml: 58 -> [67 -> 66] -> 65 -> 69 -> 63 -> 62 -> 61 -> 60 -> 59
path_sacz00340.kgml: R01071 -> [R04035 -> R04037] -> R04640 -> R04558 -> R03457 -> R03243 -> R03013 -> R03012 -> R01163
path_sacz00340.kgml: sacz:AOT14_20840 -> [sacz:AOT14_20770 -> sacz:AOT14_20770] -> sacz:AOT14_20790 -> {sacz:AOT14_20780, sacz:AOT14_20800} -> sacz:AOT14_20810 -> sacz:AOT14_20820 -> sacz:AOT14_20810 -> sacz:AOT14_20830 -> sacz:AOT14_20830
path_sacz00340.kgml: 2.4.2.17 -> [3.6.1.31 -> 3.5.4.19] -> 5.3.1.16 -> 4.3.2.10 -> 4.2.1.19 -> 2.6.1.9 -> 3.1.3.15 -> 1.1.1.23 -> 1.1.1.23
path_sacz00340.kgml:
path_sacz00340.kgml: Found a trail of span 7 containing skipped vertices
path_sacz00340.kgml: 58 -> 67 -> 66 -> 65 -> 69 -> [63 -> 62 -> 61] -> 60 -> 59
path_sacz00340.kgml: R01071 -> R04035 -> R04037 -> R04640 -> R04558 -> [R03457 -> R03243 -> R03013] -> R03012 -> R01163
path_sacz00340.kgml: sacz:AOT14_20840 -> sacz:AOT14_20770 -> sacz:AOT14_20770 -> sacz:AOT14_20790 -> {sacz:AOT14_20780, sacz:AOT14_20800} -> [sacz:AOT14_20810 -> sacz:AOT14_20820 -> sacz:AOT14_20810] -> sacz:AOT14_20830 -> sacz:AOT14_20830
path_sacz00340.kgml: 2.4.2.17 -> 3.6.1.31 -> 3.5.4.19 -> 5.3.1.16 -> 4.3.2.10 -> [4.2.1.19 -> 2.6.1.9 -> 3.1.3.15] -> 1.1.1.23 -> 1.1.1.23
path_sacz00340.kgml: Skipped genes: sacz:AOT14_20820, sacz:AOT14_20810
path_sacz00340.kgml:
path_sacz00340.kgml: Found a trail of span 7 containing skipped vertices
path_sacz00340.kgml: 58 -> 67 -> 66 -> 65 -> [69 -> 63 -> 62] -> 61 -> 60 -> 59
path_sacz00340.kgml: R01071 -> R04035 -> R04037 -> R04640 -> [R04558 -> R03457 -> R03243] -> R03013 -> R03012 -> R01163
path_sacz00340.kgml: sacz:AOT14_20840 -> sacz:AOT14_20770 -> sacz:AOT14_20770 -> sacz:AOT14_20790 -> [{sacz:AOT14_20780, sacz:AOT14_20800} -> sacz:AOT14_20810 -> sacz:AOT14_20820] -> sacz:AOT14_20810 -> sacz:AOT14_20830 -> sacz:AOT14_20830
path_sacz00340.kgml: 2.4.2.17 -> 3.6.1.31 -> 3.5.4.19 -> 5.3.1.16 -> [4.3.2.10 -> 4.2.1.19 -> 2.6.1.9] -> 3.1.3.15 -> 1.1.1.23 -> 1.1.1.23
path_sacz00340.kgml: Skipped genes: sacz:AOT14_20800, sacz:AOT14_20820, sacz:AOT14_20780
path_sacz00340.kgml:
path_sacz00340.kgml: Found a trail of span 7 containing skipped vertices
path_sacz00340.kgml: 58 -> 67 -> 66 -> 65 -> 69 -> 63 -> [62 -> 61 -> 60] -> 59
path_sacz00340.kgml: R01071 -> R04035 -> R04037 -> R04640 -> R04558 -> R03457 -> [R03243 -> R03013 -> R03012] -> R01163
path_sacz00340.kgml: sacz:AOT14_20840 -> sacz:AOT14_20770 -> sacz:AOT14_20770 -> sacz:AOT14_20790 -> {sacz:AOT14_20780, sacz:AOT14_20800} -> sacz:AOT14_20810 -> [sacz:AOT14_20820 -> sacz:AOT14_20810 -> sacz:AOT14_20830] -> sacz:AOT14_20830
path_sacz00340.kgml: 2.4.2.17 -> 3.6.1.31 -> 3.5.4.19 -> 5.3.1.16 -> 4.3.2.10 -> 4.2.1.19 -> [2.6.1.9 -> 3.1.3.15 -> 1.1.1.23] -> 1.1.1.23
path_sacz00340.kgml: Skipped genes: sacz:AOT14_20820
path_sacz00340.kgml:
path_sacz00340.kgml: Found a trail of span 7 containing skipped vertices
path_sacz00340.kgml: 58 -> [67 -> 66 -> 65] -> 69 -> 63 -> 62 -> 61 -> 60 -> 59
path_sacz00340.kgml: R01071 -> [R04035 -> R04037 -> R04640] -> R04558 -> R03457 -> R03243 -> R03013 -> R03012 -> R01163
path_sacz00340.kgml: sacz:AOT14_20840 -> [sacz:AOT14_20770 -> sacz:AOT14_20770 -> sacz:AOT14_20790] -> {sacz:AOT14_20780, sacz:AOT14_20800} -> sacz:AOT14_20810 -> sacz:AOT14_20820 -> sacz:AOT14_20810 -> sacz:AOT14_20830 -> sacz:AOT14_20830
path_sacz00340.kgml: 2.4.2.17 -> [3.6.1.31 -> 3.5.4.19 -> 5.3.1.16] -> 4.3.2.10 -> 4.2.1.19 -> 2.6.1.9 -> 3.1.3.15 -> 1.1.1.23 -> 1.1.1.23
path_sacz00340.kgml: Skipped genes: sacz:AOT14_20790
path_sacz00340.kgml:
path_sacz00340.kgml: Found a trail of span 4 without skipping any vertex
path_sacz00340.kgml: 44 -> 43 -> 42 -> 40
path_sacz00340.kgml: R01168 -> R02914 -> R02288 -> R02285
path_sacz00340.kgml: {sacz:AOT14_18240, sacz:AOT14_20130} -> {sacz:AOT14_18250, sacz:AOT14_20150} -> sacz:AOT14_20120 -> {sacz:AOT14_18230, sacz:AOT14_20140}
path_sacz00340.kgml: 4.3.1.3 -> 4.2.1.49 -> 3.5.2.7 -> 3.5.3.8
path_sacz00340.kgml:
path_sacz00340.kgml: Found a trail of span 3 containing skipped vertices
path_sacz00340.kgml: 44 -> 43 -> [42] -> 40
path_sacz00340.kgml: R01168 -> R02914 -> [R02288] -> R02285
path_sacz00340.kgml: {sacz:AOT14_18240, sacz:AOT14_20130} -> {sacz:AOT14_18250, sacz:AOT14_20150} -> [sacz:AOT14_20120] -> {sacz:AOT14_18230, sacz:AOT14_20140}
path_sacz00340.kgml: 4.3.1.3 -> 4.2.1.49 -> [3.5.2.7] -> 3.5.3.8
path_sacz00340.kgml:
path_sacz00340.kgml: Found a trail of span 3 containing skipped vertices
path_sacz00340.kgml: 44 -> [43] -> 42 -> 40
path_sacz00340.kgml: R01168 -> [R02914] -> R02288 -> R02285
path_sacz00340.kgml: {sacz:AOT14_18240, sacz:AOT14_20130} -> [{sacz:AOT14_18250, sacz:AOT14_20150}] -> sacz:AOT14_20120 -> {sacz:AOT14_18230, sacz:AOT14_20140}
path_sacz00340.kgml: 4.3.1.3 -> [4.2.1.49] -> 3.5.2.7 -> 3.5.3.8
path_sacz00340.kgml:
path_sacz00340.kgml: Found a trail of span 2 containing skipped vertices
path_sacz00340.kgml: 44 -> [43 -> 42] -> 40
path_sacz00340.kgml: R01168 -> [R02914 -> R02288] -> R02285
path_sacz00340.kgml: {sacz:AOT14_18240, sacz:AOT14_20130} -> [{sacz:AOT14_18250, sacz:AOT14_20150} -> sacz:AOT14_20120] -> {sacz:AOT14_18230, sacz:AOT14_20140}
path_sacz00340.kgml: 4.3.1.3 -> [4.2.1.49 -> 3.5.2.7] -> 3.5.3.8
path_sacz00340.kgml:
path_sacz00340.kgml: --- 3.31 seconds ---

path_sacz00350.kgml: Tyrosine metabolism
path_sacz00350.kgml: Initialization took 0.34 seconds
path_sacz00350.kgml:
path_sacz00350.kgml: Found a trail of span 2 without skipping any vertex
path_sacz00350.kgml: 68 -> 63
path_sacz00350.kgml: R02521 -> R02519
path_sacz00350.kgml: sacz:AOT14_32760 -> sacz:AOT14_32750
path_sacz00350.kgml: 1.13.11.27 -> 1.13.11.5
path_sacz00350.kgml:
path_sacz00350.kgml: Found a trail of span 2 without skipping any vertex
path_sacz00350.kgml: 62 -> 152
path_sacz00350.kgml: R03181 -> R01364
path_sacz00350.kgml: sacz:AOT14_06010 -> sacz:AOT14_06000
path_sacz00350.kgml: 5.2.1.2 -> 3.7.1.2
path_sacz00350.kgml:
path_sacz00350.kgml: --- 0.47 seconds ---

path_sacz00360.kgml: Phenylalanine metabolism
path_sacz00360.kgml: Initialization took 0.43 seconds
path_sacz00360.kgml: (not found)
path_sacz00360.kgml: --- 0.48 seconds ---

path_sacz00361.kgml: Chlorocyclohexane and chlorobenzene degradation
path_sacz00361.kgml: Initialization took 0.05 seconds
path_sacz00361.kgml: (not found)
path_sacz00361.kgml: --- 0.09 seconds ---

path_sacz00362.kgml: Benzoate degradation
path_sacz00362.kgml: Initialization took 0.39 seconds
path_sacz00362.kgml:
path_sacz00362.kgml: Found a trail of span 2 without skipping any vertex
path_sacz00362.kgml: 238 -> 90
path_sacz00362.kgml: R05305 -> R05586
path_sacz00362.kgml: {sacz:AOT14_12840, sacz:AOT14_21750} -> sacz:AOT14_21760
path_sacz00362.kgml: {1.1.1.259, 1.1.1.35} -> 2.3.1.16
path_sacz00362.kgml:
path_sacz00362.kgml: --- 0.45 seconds ---

path_sacz00364.kgml: Fluorobenzoate degradation
path_sacz00364.kgml: Initialization took 0.04 seconds
path_sacz00364.kgml: (not found)
path_sacz00364.kgml: --- 0.07 seconds ---

path_sacz00380.kgml: Tryptophan metabolism
path_sacz00380.kgml: Initialization took 0.48 seconds
path_sacz00380.kgml:
path_sacz00380.kgml: Found a trail of span 3 without skipping any vertex
path_sacz00380.kgml: 105 -> 108 -> 103
path_sacz00380.kgml: R01960 -> R02668 -> R02665
path_sacz00380.kgml: sacz:AOT14_22800 -> sacz:AOT14_22790 -> sacz:AOT14_22780
path_sacz00380.kgml: 1.14.13.9 -> 3.7.1.3 -> 1.13.11.6
path_sacz00380.kgml:
path_sacz00380.kgml: Found a trail of span 2 containing skipped vertices
path_sacz00380.kgml: 105 -> [108] -> 103
path_sacz00380.kgml: R01960 -> [R02668] -> R02665
path_sacz00380.kgml: sacz:AOT14_22800 -> [sacz:AOT14_22790] -> sacz:AOT14_22780
path_sacz00380.kgml: 1.14.13.9 -> [3.7.1.3] -> 1.13.11.6
path_sacz00380.kgml: Skipped genes: sacz:AOT14_22790
path_sacz00380.kgml:
path_sacz00380.kgml: --- 0.61 seconds ---

path_sacz00400.kgml: Phenylalanine, tyrosine and tryptophan biosynthesis
path_sacz00400.kgml: Initialization took 1.78 seconds
path_sacz00400.kgml:
path_sacz00400.kgml: Found a trail of span 4 containing skipped vertices
path_sacz00400.kgml: 52 -> 51 -> [54] -> 55 -> [54 -> 52] -> 53
path_sacz00400.kgml: R02340 -> R02722 -> [R03508] -> R03509 -> [R03508 -> R02340] -> R00674
path_sacz00400.kgml: sacz:AOT14_14940 -> {sacz:AOT14_14920, sacz:AOT14_14940} -> [sacz:AOT14_31620] -> sacz:AOT14_14900 -> [sacz:AOT14_31620 -> sacz:AOT14_14940] -> sacz:AOT14_14920
path_sacz00400.kgml: {4.1.2.8, 4.2.1.20} -> 4.2.1.20 -> [4.1.1.48] -> 5.3.1.24 -> [4.1.1.48 -> {4.1.2.8, 4.2.1.20}] -> {4.2.1.122, 4.2.1.20}
path_sacz00400.kgml: Skipped genes: sacz:AOT14_14930
path_sacz00400.kgml:
path_sacz00400.kgml: Found a trail of span 4 containing skipped vertices
path_sacz00400.kgml: 74 -> [50 -> 58] -> 60 -> 58 -> [65] -> 67
path_sacz00400.kgml: R03460 -> [R01714 -> R01715] -> R01373 -> R01715 -> [R01731] -> R00691
path_sacz00400.kgml: sacz:AOT14_22300 -> [sacz:AOT14_14840 -> sacz:AOT14_22310] -> sacz:AOT14_22310 -> sacz:AOT14_22310 -> [sacz:AOT14_00180] -> sacz:AOT14_22310
path_sacz00400.kgml: 2.5.1.19 -> [4.2.3.5 -> 5.4.99.5] -> {4.2.1.51, 4.2.1.91} -> 5.4.99.5 -> [{2.6.1.57, 2.6.1.78}] -> {4.2.1.51, 4.2.1.91}
path_sacz00400.kgml:
path_sacz00400.kgml: Found a trail of span 3 containing skipped vertices
path_sacz00400.kgml: 57 -> [56 -> 55] -> 54 -> [55] -> 56
path_sacz00400.kgml: {R00985, R00986} -> [R01073 -> R03509] -> R03508 -> [R03509] -> R01073
path_sacz00400.kgml: {sacz:AOT14_10320, sacz:AOT14_31650, sacz:AOT14_32570} -> [sacz:AOT14_31630 -> sacz:AOT14_14900] -> sacz:AOT14_31620 -> [sacz:AOT14_14900] -> sacz:AOT14_31630
path_sacz00400.kgml: {4.1.3.27, 4.1.3.27} -> [2.4.2.18 -> 5.3.1.24] -> 4.1.1.48 -> [5.3.1.24] -> 2.4.2.18
path_sacz00400.kgml: Skipped genes: sacz:AOT14_31640
path_sacz00400.kgml:
path_sacz00400.kgml: Found a trail of span 2 containing skipped vertices
path_sacz00400.kgml: 79 -> [77 -> 76] -> 75
path_sacz00400.kgml: R03083 -> [R03084 -> R02413] -> R02412
path_sacz00400.kgml: sacz:AOT14_26310 -> [{sacz:AOT14_31210, sacz:AOT14_34880} -> sacz:AOT14_35270] -> sacz:AOT14_26300
path_sacz00400.kgml: 4.2.3.4 -> [4.2.1.10 -> {1.1.1.25, 1.1.1.282}] -> 2.7.1.71
path_sacz00400.kgml:
path_sacz00400.kgml: --- 15.16 seconds ---

path_sacz00401.kgml: Novobiocin biosynthesis
path_sacz00401.kgml: Initialization took 0.08 seconds
path_sacz00401.kgml: (not found)
path_sacz00401.kgml: --- 0.12 seconds ---

path_sacz00410.kgml: beta-Alanine metabolism
path_sacz00410.kgml: Initialization took 0.18 seconds
path_sacz00410.kgml:
path_sacz00410.kgml: Found a trail of span 2 without skipping any vertex
path_sacz00410.kgml: 54 -> 50
path_sacz00410.kgml: R00489 -> R02473
path_sacz00410.kgml: sacz:AOT14_22420 -> sacz:AOT14_22430
path_sacz00410.kgml: {4.1.1.11, 4.1.1.15} -> 6.3.2.1
path_sacz00410.kgml:
path_sacz00410.kgml: --- 0.27 seconds ---

path_sacz00430.kgml: Taurine and hypotaurine metabolism
path_sacz00430.kgml: Initialization took 0.38 seconds
path_sacz00430.kgml:
path_sacz00430.kgml: Found a trail of span 2 containing skipped vertices
path_sacz00430.kgml: 58 -> 36
path_sacz00430.kgml: R00315 -> R00230
path_sacz00430.kgml: {sacz:AOT14_21360, sacz:AOT14_32440} -> {sacz:AOT14_21190, sacz:AOT14_32420}
path_sacz00430.kgml: {2.7.2.1, 2.7.2.15} -> 2.3.1.8
path_sacz00430.kgml: Skipped genes: sacz:AOT14_32430
path_sacz00430.kgml:
path_sacz00430.kgml: --- 0.46 seconds ---

path_sacz00440.kgml: Phosphonate and phosphinate metabolism
path_sacz00440.kgml: Initialization took 0.04 seconds
path_sacz00440.kgml: (not found)
path_sacz00440.kgml: --- 0.06 seconds ---

path_sacz00450.kgml: Selenocompound metabolism
path_sacz00450.kgml: Initialization took 0.37 seconds
path_sacz00450.kgml: (not found)
path_sacz00450.kgml: --- 0.42 seconds ---

path_sacz00460.kgml: Cyanoamino acid metabolism
path_sacz00460.kgml: Initialization took 0.29 seconds
path_sacz00460.kgml: (not found)
path_sacz00460.kgml: --- 0.34 seconds ---

path_sacz00471.kgml: D-Glutamine and D-glutamate metabolism
path_sacz00471.kgml: Initialization took 0.06 seconds
path_sacz00471.kgml: (not found)
path_sacz00471.kgml: --- 0.10 seconds ---

path_sacz00473.kgml: D-Alanine metabolism
path_sacz00473.kgml: Initialization took 0.13 seconds
path_sacz00473.kgml: (not found)
path_sacz00473.kgml: --- 0.17 seconds ---

path_sacz00480.kgml: Glutathione metabolism
path_sacz00480.kgml: Initialization took 2.34 seconds
path_sacz00480.kgml:
path_sacz00480.kgml: --- 2.56 seconds ---

path_sacz00500.kgml: Starch and sucrose metabolism
path_sacz00500.kgml: Initialization took 0.93 seconds
path_sacz00500.kgml:
path_sacz00500.kgml: Found a trail of span 2 containing skipped vertices
path_sacz00500.kgml: 111 -> 121
path_sacz00500.kgml: R02737 -> R02778
path_sacz00500.kgml: sacz:AOT14_10780 -> sacz:AOT14_10800
path_sacz00500.kgml: 2.4.1.15 -> 3.1.3.12
path_sacz00500.kgml: Skipped genes: sacz:AOT14_10790
path_sacz00500.kgml:
path_sacz00500.kgml: --- 1.05 seconds ---

path_sacz00511.kgml: Other glycan degradation
path_sacz00511.kgml: Initialization took 0.18 seconds
path_sacz00511.kgml: (not found)
path_sacz00511.kgml: --- 0.22 seconds ---

path_sacz00520.kgml: Amino sugar and nucleotide sugar metabolism
path_sacz00520.kgml: Initialization took 4.55 seconds
path_sacz00520.kgml:
path_sacz00520.kgml: Found a trail of span 4 containing skipped vertices
path_sacz00520.kgml: 193 -> [261] -> 196 -> [261 -> 193 -> 194] -> 203 -> 194
path_sacz00520.kgml: R01819 -> [R02740] -> R00959 -> [R02740 -> R01819 -> R01818] -> R00885 -> R01818
path_sacz00520.kgml: sacz:AOT14_06410 -> [sacz:AOT14_22410] -> {sacz:AOT14_05640, sacz:AOT14_06420} -> [sacz:AOT14_22410 -> sacz:AOT14_06410 -> {sacz:AOT14_05640, sacz:AOT14_06420}] -> sacz:AOT14_06410 -> {sacz:AOT14_05640, sacz:AOT14_06420}
path_sacz00520.kgml: 5.3.1.8 -> [5.3.1.9] -> {5.4.2.2, 5.4.2.5} -> [5.3.1.9 -> 5.3.1.8 -> 5.4.2.8] -> 2.7.7.13 -> 5.4.2.8
path_sacz00520.kgml:
path_sacz00520.kgml: Found a trail of span 3 containing skipped vertices
path_sacz00520.kgml: 28 -> [24] -> 26 -> 9
path_sacz00520.kgml: R00768 -> [R02060] -> R05332 -> R00416
path_sacz00520.kgml: {sacz:AOT14_03300, sacz:AOT14_07230} -> [sacz:AOT14_14970] -> sacz:AOT14_03160 -> sacz:AOT14_03160
path_sacz00520.kgml: 2.6.1.16 -> [5.4.2.10] -> 2.3.1.157 -> 2.7.7.23
path_sacz00520.kgml:
path_sacz00520.kgml: Found a trail of span 2 without skipping any vertex
path_sacz00520.kgml: 420 -> 422
path_sacz00520.kgml: R11024 -> R11025
path_sacz00520.kgml: sacz:AOT14_27310 -> sacz:AOT14_27320
path_sacz00520.kgml: 2.7.1.221 -> 2.7.7.99
path_sacz00520.kgml:
path_sacz00520.kgml: Found a trail of span 2 containing skipped vertices
path_sacz00520.kgml: 28 -> [24 -> 26] -> 9
path_sacz00520.kgml: R00768 -> [R02060 -> R05332] -> R00416
path_sacz00520.kgml: {sacz:AOT14_03300, sacz:AOT14_07230} -> [sacz:AOT14_14970 -> sacz:AOT14_03160] -> sacz:AOT14_03160
path_sacz00520.kgml: 2.6.1.16 -> [5.4.2.10 -> 2.3.1.157] -> 2.7.7.23
path_sacz00520.kgml:
path_sacz00520.kgml: --- 16.07 seconds ---

path_sacz00521.kgml: Streptomycin biosynthesis
path_sacz00521.kgml: Initialization took 0.33 seconds
path_sacz00521.kgml:
path_sacz00521.kgml: Found a trail of span 4 without skipping any vertex
path_sacz00521.kgml: 44 -> 43 -> 42 -> 24
path_sacz00521.kgml: R02328 -> R06513 -> R06514 -> R02777
path_sacz00521.kgml: sacz:AOT14_06380 -> sacz:AOT14_06370 -> sacz:AOT14_06390 -> sacz:AOT14_06400
path_sacz00521.kgml: 2.7.7.24 -> 4.2.1.46 -> 5.1.3.13 -> 1.1.1.133
path_sacz00521.kgml:
path_sacz00521.kgml: Found a trail of span 3 containing skipped vertices
path_sacz00521.kgml: 44 -> 43 -> [42] -> 24
path_sacz00521.kgml: R02328 -> R06513 -> [R06514] -> R02777
path_sacz00521.kgml: sacz:AOT14_06380 -> sacz:AOT14_06370 -> [sacz:AOT14_06390] -> sacz:AOT14_06400
path_sacz00521.kgml: 2.7.7.24 -> 4.2.1.46 -> [5.1.3.13] -> 1.1.1.133
path_sacz00521.kgml: Skipped genes: sacz:AOT14_06390
path_sacz00521.kgml:
path_sacz00521.kgml: Found a trail of span 3 containing skipped vertices
path_sacz00521.kgml: 44 -> [43] -> 42 -> 24
path_sacz00521.kgml: R02328 -> [R06513] -> R06514 -> R02777
path_sacz00521.kgml: sacz:AOT14_06380 -> [sacz:AOT14_06370] -> sacz:AOT14_06390 -> sacz:AOT14_06400
path_sacz00521.kgml: 2.7.7.24 -> [4.2.1.46] -> 5.1.3.13 -> 1.1.1.133
path_sacz00521.kgml:
path_sacz00521.kgml: Found a trail of span 2 containing skipped vertices
path_sacz00521.kgml: 44 -> [43 -> 42] -> 24
path_sacz00521.kgml: R02328 -> [R06513 -> R06514] -> R02777
path_sacz00521.kgml: sacz:AOT14_06380 -> [sacz:AOT14_06370 -> sacz:AOT14_06390] -> sacz:AOT14_06400
path_sacz00521.kgml: 2.7.7.24 -> [4.2.1.46 -> 5.1.3.13] -> 1.1.1.133
path_sacz00521.kgml: Skipped genes: sacz:AOT14_06390
path_sacz00521.kgml:
path_sacz00521.kgml: --- 0.51 seconds ---

path_sacz00523.kgml: Polyketide sugar unit biosynthesis
path_sacz00523.kgml: Initialization took 0.04 seconds
path_sacz00523.kgml:
path_sacz00523.kgml: Found a trail of span 4 without skipping any vertex
path_sacz00523.kgml: 27 -> 26 -> 63 -> 28
path_sacz00523.kgml: R02328 -> R06513 -> R06514 -> R02777
path_sacz00523.kgml: sacz:AOT14_06380 -> sacz:AOT14_06370 -> sacz:AOT14_06390 -> sacz:AOT14_06400
path_sacz00523.kgml: 2.7.7.24 -> 4.2.1.46 -> 5.1.3.13 -> 1.1.1.133
path_sacz00523.kgml:
path_sacz00523.kgml: Found a trail of span 3 containing skipped vertices
path_sacz00523.kgml: 27 -> 26 -> [63] -> 28
path_sacz00523.kgml: R02328 -> R06513 -> [R06514] -> R02777
path_sacz00523.kgml: sacz:AOT14_06380 -> sacz:AOT14_06370 -> [sacz:AOT14_06390] -> sacz:AOT14_06400
path_sacz00523.kgml: 2.7.7.24 -> 4.2.1.46 -> [5.1.3.13] -> 1.1.1.133
path_sacz00523.kgml: Skipped genes: sacz:AOT14_06390
path_sacz00523.kgml:
path_sacz00523.kgml: Found a trail of span 3 containing skipped vertices
path_sacz00523.kgml: 27 -> [26] -> 63 -> 28
path_sacz00523.kgml: R02328 -> [R06513] -> R06514 -> R02777
path_sacz00523.kgml: sacz:AOT14_06380 -> [sacz:AOT14_06370] -> sacz:AOT14_06390 -> sacz:AOT14_06400
path_sacz00523.kgml: 2.7.7.24 -> [4.2.1.46] -> 5.1.3.13 -> 1.1.1.133
path_sacz00523.kgml:
path_sacz00523.kgml: Found a trail of span 2 containing skipped vertices
path_sacz00523.kgml: 27 -> [26 -> 63] -> 28
path_sacz00523.kgml: R02328 -> [R06513 -> R06514] -> R02777
path_sacz00523.kgml: sacz:AOT14_06380 -> [sacz:AOT14_06370 -> sacz:AOT14_06390] -> sacz:AOT14_06400
path_sacz00523.kgml: 2.7.7.24 -> [4.2.1.46 -> 5.1.3.13] -> 1.1.1.133
path_sacz00523.kgml: Skipped genes: sacz:AOT14_06390
path_sacz00523.kgml:
path_sacz00523.kgml: --- 0.25 seconds ---

path_sacz00525.kgml: Acarbose and validamycin biosynthesis
path_sacz00525.kgml: Initialization took 0.05 seconds
path_sacz00525.kgml:
path_sacz00525.kgml: Found a trail of span 2 without skipping any vertex
path_sacz00525.kgml: 58 -> 59
path_sacz00525.kgml: R02328 -> R06513
path_sacz00525.kgml: sacz:AOT14_06380 -> sacz:AOT14_06370
path_sacz00525.kgml: 2.7.7.24 -> 4.2.1.46
path_sacz00525.kgml:
path_sacz00525.kgml: --- 0.14 seconds ---

path_sacz00540.kgml: Lipopolysaccharide biosynthesis
path_sacz00540.kgml: Initialization took 0.78 seconds
path_sacz00540.kgml:
path_sacz00540.kgml: Found a trail of span 3 containing skipped vertices
path_sacz00540.kgml: 90 -> [89] -> 88 -> 53
path_sacz00540.kgml: R04567 -> [R04587] -> R04550 -> R04606
path_sacz00540.kgml: sacz:AOT14_24920 -> [sacz:AOT14_29920] -> sacz:AOT14_24900 -> sacz:AOT14_24930
path_sacz00540.kgml: 2.3.1.129 -> [3.5.1.108] -> 2.3.1.191 -> 2.4.1.182
path_sacz00540.kgml: Skipped genes: sacz:AOT14_24910
path_sacz00540.kgml:
path_sacz00540.kgml: Found a trail of span 2 containing skipped vertices
path_sacz00540.kgml: 131 -> [87] -> 44
path_sacz00540.kgml: R01530 -> [R03254] -> R03350
path_sacz00540.kgml: sacz:AOT14_10690 -> [sacz:AOT14_14570] -> sacz:AOT14_10680
path_sacz00540.kgml: 5.3.1.13 -> [2.5.1.55] -> 3.1.3.45
path_sacz00540.kgml:
path_sacz00540.kgml: Found a trail of span 2 containing skipped vertices
path_sacz00540.kgml: 90 -> [89 -> 88] -> 53
path_sacz00540.kgml: R04567 -> [R04587 -> R04550] -> R04606
path_sacz00540.kgml: sacz:AOT14_24920 -> [sacz:AOT14_29920 -> sacz:AOT14_24900] -> sacz:AOT14_24930
path_sacz00540.kgml: 2.3.1.129 -> [3.5.1.108 -> 2.3.1.191] -> 2.4.1.182
path_sacz00540.kgml:
path_sacz00540.kgml: --- 1.03 seconds ---

path_sacz00550.kgml: Peptidoglycan biosynthesis
path_sacz00550.kgml: Initialization took 1.28 seconds
path_sacz00550.kgml:
path_sacz00550.kgml: Found a trail of span 5 containing skipped vertices
path_sacz00550.kgml: 33 -> [32] -> 34 -> 23 -> 35 -> 36
path_sacz00550.kgml: R03193 -> [R02783] -> R02788 -> R04617 -> R05630 -> R05032
path_sacz00550.kgml: sacz:AOT14_29970 -> [sacz:AOT14_11460] -> sacz:AOT14_30020 -> sacz:AOT14_30010 -> sacz:AOT14_30000 -> sacz:AOT14_29980
path_sacz00550.kgml: 6.3.2.8 -> [6.3.2.9] -> 6.3.2.13 -> 6.3.2.10 -> 2.7.8.13 -> 2.4.1.227
path_sacz00550.kgml: Skipped genes: sacz:AOT14_29990
path_sacz00550.kgml:
path_sacz00550.kgml: Found a trail of span 4 containing skipped vertices
path_sacz00550.kgml: 33 -> [32] -> 34 -> [23] -> 35 -> 36
path_sacz00550.kgml: R03193 -> [R02783] -> R02788 -> [R04617] -> R05630 -> R05032
path_sacz00550.kgml: sacz:AOT14_29970 -> [sacz:AOT14_11460] -> sacz:AOT14_30020 -> [sacz:AOT14_30010] -> sacz:AOT14_30000 -> sacz:AOT14_29980
path_sacz00550.kgml: 6.3.2.8 -> [6.3.2.9] -> 6.3.2.13 -> [6.3.2.10] -> 2.7.8.13 -> 2.4.1.227
path_sacz00550.kgml: Skipped genes: sacz:AOT14_30010, sacz:AOT14_29990
path_sacz00550.kgml:
path_sacz00550.kgml: Found a trail of span 4 containing skipped vertices
path_sacz00550.kgml: 33 -> [32 -> 34] -> 23 -> 35 -> 36
path_sacz00550.kgml: R03193 -> [R02783 -> R02788] -> R04617 -> R05630 -> R05032
path_sacz00550.kgml: sacz:AOT14_29970 -> [sacz:AOT14_11460 -> sacz:AOT14_30020] -> sacz:AOT14_30010 -> sacz:AOT14_30000 -> sacz:AOT14_29980
path_sacz00550.kgml: 6.3.2.8 -> [6.3.2.9 -> 6.3.2.13] -> 6.3.2.10 -> 2.7.8.13 -> 2.4.1.227
path_sacz00550.kgml: Skipped genes: sacz:AOT14_29990
path_sacz00550.kgml:
path_sacz00550.kgml: Found a trail of span 4 containing skipped vertices
path_sacz00550.kgml: 33 -> [32] -> 34 -> 23 -> [35] -> 36
path_sacz00550.kgml: R03193 -> [R02783] -> R02788 -> R04617 -> [R05630] -> R05032
path_sacz00550.kgml: sacz:AOT14_29970 -> [sacz:AOT14_11460] -> sacz:AOT14_30020 -> sacz:AOT14_30010 -> [sacz:AOT14_30000] -> sacz:AOT14_29980
path_sacz00550.kgml: 6.3.2.8 -> [6.3.2.9] -> 6.3.2.13 -> 6.3.2.10 -> [2.7.8.13] -> 2.4.1.227
path_sacz00550.kgml: Skipped genes: sacz:AOT14_30000, sacz:AOT14_29990
path_sacz00550.kgml:
path_sacz00550.kgml: Found a trail of span 3 containing skipped vertices
path_sacz00550.kgml: 33 -> [32 -> 34 -> 23] -> 35 -> 36
path_sacz00550.kgml: R03193 -> [R02783 -> R02788 -> R04617] -> R05630 -> R05032
path_sacz00550.kgml: sacz:AOT14_29970 -> [sacz:AOT14_11460 -> sacz:AOT14_30020 -> sacz:AOT14_30010] -> sacz:AOT14_30000 -> sacz:AOT14_29980
path_sacz00550.kgml: 6.3.2.8 -> [6.3.2.9 -> 6.3.2.13 -> 6.3.2.10] -> 2.7.8.13 -> 2.4.1.227
path_sacz00550.kgml: Skipped genes: sacz:AOT14_29990
path_sacz00550.kgml:
path_sacz00550.kgml: Found a trail of span 3 containing skipped vertices
path_sacz00550.kgml: 29 -> 28 -> 27
path_sacz00550.kgml: R04573 -> R05629 -> R05662
path_sacz00550.kgml: sacz:AOT14_30010 -> sacz:AOT14_30000 -> sacz:AOT14_29980
path_sacz00550.kgml: 6.3.2.10 -> 2.7.8.13 -> 2.4.1.227
path_sacz00550.kgml: Skipped genes: sacz:AOT14_29990
path_sacz00550.kgml:
path_sacz00550.kgml: Found a trail of span 2 containing skipped vertices
path_sacz00550.kgml: 29 -> [28] -> 27
path_sacz00550.kgml: R04573 -> [R05629] -> R05662
path_sacz00550.kgml: sacz:AOT14_30010 -> [sacz:AOT14_30000] -> sacz:AOT14_29980
path_sacz00550.kgml: 6.3.2.10 -> [2.7.8.13] -> 2.4.1.227
path_sacz00550.kgml: Skipped genes: sacz:AOT14_30000, sacz:AOT14_29990
path_sacz00550.kgml:
path_sacz00550.kgml: --- 1.94 seconds ---

path_sacz00561.kgml: Glycerolipid metabolism
path_sacz00561.kgml: Initialization took 0.18 seconds
path_sacz00561.kgml: (not found)
path_sacz00561.kgml: --- 0.22 seconds ---

path_sacz00562.kgml: Inositol phosphate metabolism
path_sacz00562.kgml: Initialization took 0.08 seconds
path_sacz00562.kgml: (not found)
path_sacz00562.kgml: --- 0.12 seconds ---

path_sacz00564.kgml: Glycerophospholipid metabolism
path_sacz00564.kgml: Initialization took 0.98 seconds
path_sacz00564.kgml: (not found)
path_sacz00564.kgml: --- 1.07 seconds ---

path_sacz00565.kgml: Ether lipid metabolism
path_sacz00565.kgml: Initialization took 0.05 seconds
path_sacz00565.kgml: (not found)
path_sacz00565.kgml: --- 0.09 seconds ---

path_sacz00590.kgml: Arachidonic acid metabolism
path_sacz00590.kgml: Initialization took 0.13 seconds
path_sacz00590.kgml: (not found)
path_sacz00590.kgml: --- 0.17 seconds ---

path_sacz00592.kgml: alpha-Linolenic acid metabolism
path_sacz00592.kgml: Initialization took 0.08 seconds
path_sacz00592.kgml: (not found)
path_sacz00592.kgml: --- 0.13 seconds ---

path_sacz00620.kgml: Pyruvate metabolism
path_sacz00620.kgml: Initialization took 5.90 seconds
path_sacz00620.kgml:
path_sacz00620.kgml: Found a trail of span 3 containing skipped vertices
path_sacz00620.kgml: 92 -> 183 -> [123 -> 55 -> 124] -> 91
path_sacz00620.kgml: R00196 -> R11591 -> [R00014 -> R03270 -> R02569] -> R00472
path_sacz00620.kgml: sacz:AOT14_34810 -> {sacz:AOT14_30130, sacz:AOT14_34800} -> [{sacz:AOT14_30960, sacz:AOT14_32820, sacz:AOT14_32830} -> {sacz:AOT14_30960, sacz:AOT14_32820, sacz:AOT14_32830} -> {sacz:AOT14_03030, sacz:AOT14_32850}] -> sacz:AOT14_34770
path_sacz00620.kgml: 1.1.2.3 -> 1.1.5.12 -> [{1.2.4.1, 2.2.1.6, 4.1.1.1} -> 1.2.4.1 -> 2.3.1.12] -> 2.3.3.9
path_sacz00620.kgml:
path_sacz00620.kgml: Found a trail of span 2 containing skipped vertices
path_sacz00620.kgml: 97 -> 129
path_sacz00620.kgml: R00230 -> R00315
path_sacz00620.kgml: {sacz:AOT14_21190, sacz:AOT14_32420} -> {sacz:AOT14_21360, sacz:AOT14_32440}
path_sacz00620.kgml: 2.3.1.8 -> {2.7.2.1, 2.7.2.15}
path_sacz00620.kgml: Skipped genes: sacz:AOT14_32430
path_sacz00620.kgml:
path_sacz00620.kgml: --- 16.95 seconds ---

path_sacz00623.kgml: Toluene degradation
path_sacz00623.kgml: Initialization took 0.05 seconds
path_sacz00623.kgml: (not found)
path_sacz00623.kgml: --- 0.09 seconds ---

path_sacz00625.kgml: Chloroalkane and chloroalkene degradation
path_sacz00625.kgml: Initialization took 0.08 seconds
path_sacz00625.kgml: (not found)
path_sacz00625.kgml: --- 0.12 seconds ---

path_sacz00626.kgml: Naphthalene degradation
path_sacz00626.kgml: Initialization took 0.08 seconds
path_sacz00626.kgml: (not found)
path_sacz00626.kgml: --- 0.12 seconds ---

path_sacz00630.kgml: Glyoxylate and dicarboxylate metabolism
path_sacz00630.kgml: Initialization took 3.75 seconds
path_sacz00630.kgml:
path_sacz00630.kgml: Found a trail of span 2 without skipping any vertex
path_sacz00630.kgml: 83 -> 116
path_sacz00630.kgml: R00479 -> R00472
path_sacz00630.kgml: sacz:AOT14_34760 -> sacz:AOT14_34770
path_sacz00630.kgml: 4.1.3.1 -> 2.3.3.9
path_sacz00630.kgml:
path_sacz00630.kgml: --- 3.90 seconds ---

path_sacz00640.kgml: Propanoate metabolism
path_sacz00640.kgml: Initialization took 2.24 seconds
path_sacz00640.kgml:
path_sacz00640.kgml: Found a trail of span 4 containing skipped vertices
path_sacz00640.kgml: 105 -> 195 -> 197 -> [111] -> 114
path_sacz00640.kgml: R00931 -> R11263 -> R11264 -> [R04425] -> R00409
path_sacz00640.kgml: sacz:AOT14_26200 -> sacz:AOT14_26190 -> sacz:AOT14_26180 -> [sacz:AOT14_22100] -> sacz:AOT14_26220
path_sacz00640.kgml: 2.3.3.5 -> 4.2.1.117 -> ? -> [4.2.1.99] -> 4.1.3.30
path_sacz00640.kgml: Skipped genes: sacz:AOT14_26210
path_sacz00640.kgml:
path_sacz00640.kgml: Found a trail of span 3 containing skipped vertices
path_sacz00640.kgml: 105 -> [195] -> 197 -> [111] -> 114
path_sacz00640.kgml: R00931 -> [R11263] -> R11264 -> [R04425] -> R00409
path_sacz00640.kgml: sacz:AOT14_26200 -> [sacz:AOT14_26190] -> sacz:AOT14_26180 -> [sacz:AOT14_22100] -> sacz:AOT14_26220
path_sacz00640.kgml: 2.3.3.5 -> [4.2.1.117] -> ? -> [4.2.1.99] -> 4.1.3.30
path_sacz00640.kgml: Skipped genes: sacz:AOT14_26190, sacz:AOT14_26210
path_sacz00640.kgml:
path_sacz00640.kgml: Found a trail of span 3 containing skipped vertices
path_sacz00640.kgml: 105 -> 195 -> [197 -> 111] -> 114
path_sacz00640.kgml: R00931 -> R11263 -> [R11264 -> R04425] -> R00409
path_sacz00640.kgml: sacz:AOT14_26200 -> sacz:AOT14_26190 -> [sacz:AOT14_26180 -> sacz:AOT14_22100] -> sacz:AOT14_26220
path_sacz00640.kgml: 2.3.3.5 -> 4.2.1.117 -> [? -> 4.2.1.99] -> 4.1.3.30
path_sacz00640.kgml: Skipped genes: sacz:AOT14_26210
path_sacz00640.kgml:
path_sacz00640.kgml: Found a trail of span 2 containing skipped vertices
path_sacz00640.kgml: 105 -> [195 -> 197 -> 111] -> 114
path_sacz00640.kgml: R00931 -> [R11263 -> R11264 -> R04425] -> R00409
path_sacz00640.kgml: sacz:AOT14_26200 -> [sacz:AOT14_26190 -> sacz:AOT14_26180 -> sacz:AOT14_22100] -> sacz:AOT14_26220
path_sacz00640.kgml: 2.3.3.5 -> [4.2.1.117 -> ? -> 4.2.1.99] -> 4.1.3.30
path_sacz00640.kgml: Skipped genes: sacz:AOT14_26210
path_sacz00640.kgml:
path_sacz00640.kgml: Found a trail of span 2 containing skipped vertices
path_sacz00640.kgml: 52 -> 68
path_sacz00640.kgml: R00921 -> R01353
path_sacz00640.kgml: {sacz:AOT14_21190, sacz:AOT14_32420} -> {sacz:AOT14_21360, sacz:AOT14_32440}
path_sacz00640.kgml: {2.3.1.222, 2.3.1.8} -> {2.7.2.1, 2.7.2.15}
path_sacz00640.kgml: Skipped genes: sacz:AOT14_32430
path_sacz00640.kgml:
path_sacz00640.kgml: --- 2.69 seconds ---

path_sacz00643.kgml: Styrene degradation
path_sacz00643.kgml: Initialization took 0.14 seconds
path_sacz00643.kgml:
path_sacz00643.kgml: Found a trail of span 2 without skipping any vertex
path_sacz00643.kgml: 39 -> 37
path_sacz00643.kgml: R03181 -> R01364
path_sacz00643.kgml: sacz:AOT14_06010 -> sacz:AOT14_06000
path_sacz00643.kgml: 5.2.1.2 -> 3.7.1.2
path_sacz00643.kgml:
path_sacz00643.kgml: --- 0.23 seconds ---

path_sacz00650.kgml: Butanoate metabolism
path_sacz00650.kgml: Initialization took 3.04 seconds
path_sacz00650.kgml:
path_sacz00650.kgml: Found a trail of span 2 containing skipped vertices
path_sacz00650.kgml: 62 -> 60
path_sacz00650.kgml: R04254 -> R01977
path_sacz00650.kgml: {sacz:AOT14_17510, sacz:AOT14_17520, sacz:AOT14_21230, sacz:AOT14_32460} -> {sacz:AOT14_15720, sacz:AOT14_21210, sacz:AOT14_32400}
path_sacz00650.kgml: ? -> 1.1.1.36
path_sacz00650.kgml: Skipped genes: sacz:AOT14_21220
path_sacz00650.kgml:
path_sacz00650.kgml: --- 3.31 seconds ---

path_sacz00660.kgml: C5-Branched dibasic acid metabolism
path_sacz00660.kgml: Initialization took 0.13 seconds
path_sacz00660.kgml:
path_sacz00660.kgml: Found a trail of span 3 without skipping any vertex
path_sacz00660.kgml: 31 -> 96 -> 97
path_sacz00660.kgml: R03896 -> R03898 -> R00994
path_sacz00660.kgml: {sacz:AOT14_29100, sacz:AOT14_29110} -> {sacz:AOT14_29100, sacz:AOT14_29110} -> sacz:AOT14_29120
path_sacz00660.kgml: 4.2.1.35 -> 4.2.1.35 -> 1.1.1.85
path_sacz00660.kgml:
path_sacz00660.kgml: --- 0.25 seconds ---

path_sacz00670.kgml: One carbon pool by folate
path_sacz00670.kgml: Initialization took 0.88 seconds
path_sacz00670.kgml:
path_sacz00670.kgml: Found a trail of span 4 containing skipped vertices
path_sacz00670.kgml: 24 -> 23 -> 52 -> [24] -> 68
path_sacz00670.kgml: {R02235, R02236} -> {R00936, R00939} -> R02101 -> [{R02235, R02236}] -> {R00937, R00940}
path_sacz00670.kgml: sacz:AOT14_29500 -> sacz:AOT14_29500 -> sacz:AOT14_29510 -> [sacz:AOT14_29500] -> sacz:AOT14_29500
path_sacz00670.kgml: {1.5.1.3, 1.5.1.3} -> {1.5.1.3, 1.5.1.3} -> 2.1.1.45 -> [{1.5.1.3, 1.5.1.3}] -> {1.5.1.3, 1.5.1.3}
path_sacz00670.kgml:
path_sacz00670.kgml: --- 13.02 seconds ---

path_sacz00680.kgml: Methane metabolism
path_sacz00680.kgml: Initialization took 1.54 seconds
path_sacz00680.kgml:
path_sacz00680.kgml: Found a trail of span 2 without skipping any vertex
path_sacz00680.kgml: 103 -> 102
path_sacz00680.kgml: R06983 -> R00527
path_sacz00680.kgml: sacz:AOT14_07450 -> sacz:AOT14_07460
path_sacz00680.kgml: 1.1.1.284 -> 3.1.2.12
path_sacz00680.kgml:
path_sacz00680.kgml: Found a trail of span 2 containing skipped vertices
path_sacz00680.kgml: 203 -> 204
path_sacz00680.kgml: R00315 -> R00230
path_sacz00680.kgml: {sacz:AOT14_21360, sacz:AOT14_32440} -> {sacz:AOT14_21190, sacz:AOT14_32420}
path_sacz00680.kgml: {2.7.2.1, 2.7.2.15} -> 2.3.1.8
path_sacz00680.kgml: Skipped genes: sacz:AOT14_32430
path_sacz00680.kgml:
path_sacz00680.kgml: --- 1.71 seconds ---

path_sacz00730.kgml: Thiamine metabolism
path_sacz00730.kgml: Initialization took 0.33 seconds
path_sacz00730.kgml: (not found)
path_sacz00730.kgml: --- 0.41 seconds ---

path_sacz00740.kgml: Riboflavin metabolism
path_sacz00740.kgml: Initialization took 0.23 seconds
path_sacz00740.kgml:
path_sacz00740.kgml: Found a trail of span 5 containing skipped vertices
path_sacz00740.kgml: 38 -> 39 -> 40 -> [43 -> 41] -> 42 -> 41
path_sacz00740.kgml: R00425 -> R03459 -> R03458 -> [R07280 -> R04457] -> R00066 -> R04457
path_sacz00740.kgml: {sacz:AOT14_01670, sacz:AOT14_30170} -> sacz:AOT14_30190 -> sacz:AOT14_30190 -> [sacz:AOT14_33280 -> sacz:AOT14_30160] -> sacz:AOT14_30180 -> sacz:AOT14_30160
path_sacz00740.kgml: 3.5.4.25 -> 3.5.4.26 -> 1.1.1.193 -> [3.1.3.104 -> 2.5.1.78] -> 2.5.1.9 -> 2.5.1.78
path_sacz00740.kgml:
path_sacz00740.kgml: Found a trail of span 4 containing skipped vertices
path_sacz00740.kgml: 38 -> [39] -> 40 -> [43 -> 41] -> 42 -> 41
path_sacz00740.kgml: R00425 -> [R03459] -> R03458 -> [R07280 -> R04457] -> R00066 -> R04457
path_sacz00740.kgml: {sacz:AOT14_01670, sacz:AOT14_30170} -> [sacz:AOT14_30190] -> sacz:AOT14_30190 -> [sacz:AOT14_33280 -> sacz:AOT14_30160] -> sacz:AOT14_30180 -> sacz:AOT14_30160
path_sacz00740.kgml: 3.5.4.25 -> [3.5.4.26] -> 1.1.1.193 -> [3.1.3.104 -> 2.5.1.78] -> 2.5.1.9 -> 2.5.1.78
path_sacz00740.kgml:
path_sacz00740.kgml: Found a trail of span 4 containing skipped vertices
path_sacz00740.kgml: 38 -> 39 -> [40 -> 43 -> 41] -> 42 -> 41
path_sacz00740.kgml: R00425 -> R03459 -> [R03458 -> R07280 -> R04457] -> R00066 -> R04457
path_sacz00740.kgml: {sacz:AOT14_01670, sacz:AOT14_30170} -> sacz:AOT14_30190 -> [sacz:AOT14_30190 -> sacz:AOT14_33280 -> sacz:AOT14_30160] -> sacz:AOT14_30180 -> sacz:AOT14_30160
path_sacz00740.kgml: 3.5.4.25 -> 3.5.4.26 -> [1.1.1.193 -> 3.1.3.104 -> 2.5.1.78] -> 2.5.1.9 -> 2.5.1.78
path_sacz00740.kgml:
path_sacz00740.kgml: Found a trail of span 3 containing skipped vertices
path_sacz00740.kgml: 32 -> [41] -> 42 -> 41
path_sacz00740.kgml: R07281 -> [R04457] -> R00066 -> R04457
path_sacz00740.kgml: sacz:AOT14_30170 -> [sacz:AOT14_30160] -> sacz:AOT14_30180 -> sacz:AOT14_30160
path_sacz00740.kgml: 4.1.99.12 -> [2.5.1.78] -> 2.5.1.9 -> 2.5.1.78
path_sacz00740.kgml:
path_sacz00740.kgml: Found a trail of span 3 containing skipped vertices
path_sacz00740.kgml: 38 -> [39 -> 40 -> 43] -> 41 -> 42
path_sacz00740.kgml: R00425 -> [R03459 -> R03458 -> R07280] -> R04457 -> R00066
path_sacz00740.kgml: {sacz:AOT14_01670, sacz:AOT14_30170} -> [sacz:AOT14_30190 -> sacz:AOT14_30190 -> sacz:AOT14_33280] -> sacz:AOT14_30160 -> sacz:AOT14_30180
path_sacz00740.kgml: 3.5.4.25 -> [3.5.4.26 -> 1.1.1.193 -> 3.1.3.104] -> 2.5.1.78 -> 2.5.1.9
path_sacz00740.kgml:
path_sacz00740.kgml: --- 0.56 seconds ---

path_sacz00750.kgml: Vitamin B6 metabolism
path_sacz00750.kgml: Initialization took 0.18 seconds
path_sacz00750.kgml: (not found)
path_sacz00750.kgml: --- 0.22 seconds ---

path_sacz00760.kgml: Nicotinate and nicotinamide metabolism
path_sacz00760.kgml: Initialization took 1.23 seconds
path_sacz00760.kgml:
path_sacz00760.kgml: Found a trail of span 3 containing skipped vertices
path_sacz00760.kgml: 104 -> [106 -> 91] -> 195 -> [97 -> 89 -> 88] -> 196
path_sacz00760.kgml: R00104 -> [R00112 -> R00103] -> R02323 -> [R01273 -> R01268 -> R01724] -> R03346
path_sacz00760.kgml: sacz:AOT14_22900 -> [{sacz:AOT14_08030, sacz:AOT14_08070, sacz:AOT14_08090} -> sacz:AOT14_31410] -> {sacz:AOT14_14650, sacz:AOT14_22890} -> [sacz:AOT14_28300 -> sacz:AOT14_34510 -> sacz:AOT14_30360] -> {sacz:AOT14_14650, sacz:AOT14_22890}
path_sacz00760.kgml: 2.7.1.23 -> [{1.6.1.1, 1.6.1.2, 1.6.1.3} -> {3.6.1.22, 3.6.1.9}] -> 3.1.3.5 -> [{3.2.2.1, 3.2.2.3} -> 3.5.1.19 -> 6.3.4.21] -> 3.1.3.5
path_sacz00760.kgml:
path_sacz00760.kgml: Found a trail of span 2 containing skipped vertices
path_sacz00760.kgml: 104 -> [106 -> 91 -> 87] -> 196
path_sacz00760.kgml: R00104 -> [R00112 -> R00103 -> R02322] -> R03346
path_sacz00760.kgml: sacz:AOT14_22900 -> [{sacz:AOT14_08030, sacz:AOT14_08070, sacz:AOT14_08090} -> sacz:AOT14_31410 -> sacz:AOT14_23730] -> {sacz:AOT14_14650, sacz:AOT14_22890}
path_sacz00760.kgml: 2.7.1.23 -> [{1.6.1.1, 1.6.1.2, 1.6.1.3} -> {3.6.1.22, 3.6.1.9} -> 3.5.1.42] -> 3.1.3.5
path_sacz00760.kgml:
path_sacz00760.kgml: Found a trail of span 2 without skipping any vertex
path_sacz00760.kgml: 71 -> 72
path_sacz00760.kgml: R00481 -> R04292
path_sacz00760.kgml: sacz:AOT14_06570 -> sacz:AOT14_06580
path_sacz00760.kgml: 1.4.3.16 -> 2.5.1.72
path_sacz00760.kgml:
path_sacz00760.kgml: --- 1.59 seconds ---

path_sacz00770.kgml: Pantothenate and CoA biosynthesis
path_sacz00770.kgml: Initialization took 0.88 seconds
path_sacz00770.kgml:
path_sacz00770.kgml: Found a trail of span 2 without skipping any vertex
path_sacz00770.kgml: 93 -> 76
path_sacz00770.kgml: R00489 -> R02473
path_sacz00770.kgml: sacz:AOT14_22420 -> sacz:AOT14_22430
path_sacz00770.kgml: {4.1.1.11, 4.1.1.15} -> 6.3.2.1
path_sacz00770.kgml:
path_sacz00770.kgml: Found a trail of span 2 without skipping any vertex
path_sacz00770.kgml: 82 -> 81
path_sacz00770.kgml: R00006 -> R03051
path_sacz00770.kgml: {sacz:AOT14_29060, sacz:AOT14_29070} -> sacz:AOT14_29050
path_sacz00770.kgml: 2.2.1.6 -> 1.1.1.86
path_sacz00770.kgml:
path_sacz00770.kgml: Found a trail of span 2 containing skipped vertices
path_sacz00770.kgml: 78 -> [77] -> 76
path_sacz00770.kgml: R01226 -> [R02472] -> R02473
path_sacz00770.kgml: sacz:AOT14_22440 -> [sacz:AOT14_35550] -> sacz:AOT14_22430
path_sacz00770.kgml: 2.1.2.11 -> [1.1.1.169] -> 6.3.2.1
path_sacz00770.kgml:
path_sacz00770.kgml: --- 1.12 seconds ---

path_sacz00780.kgml: Biotin metabolism
path_sacz00780.kgml: Initialization took 0.92 seconds
path_sacz00780.kgml:
path_sacz00780.kgml: Found a trail of span 3 containing skipped vertices
path_sacz00780.kgml: 42 -> 45 -> [32 -> 31] -> 30
path_sacz00780.kgml: R09725 -> R10124 -> [R03231 -> R03182] -> R01078
path_sacz00780.kgml: sacz:AOT14_04730 -> sacz:AOT14_04740 -> [sacz:AOT14_33130 -> sacz:AOT14_33120] -> sacz:AOT14_04750
path_sacz00780.kgml: 3.1.1.85 -> 2.3.1.47 -> [2.6.1.62 -> 6.3.3.3] -> 2.8.1.6
path_sacz00780.kgml:
path_sacz00780.kgml: Found a trail of span 2 containing skipped vertices
path_sacz00780.kgml: 42 -> [45 -> 32 -> 31] -> 30
path_sacz00780.kgml: R09725 -> [R10124 -> R03231 -> R03182] -> R01078
path_sacz00780.kgml: sacz:AOT14_04730 -> [sacz:AOT14_04740 -> sacz:AOT14_33130 -> sacz:AOT14_33120] -> sacz:AOT14_04750
path_sacz00780.kgml: 3.1.1.85 -> [2.3.1.47 -> 2.6.1.62 -> 6.3.3.3] -> 2.8.1.6
path_sacz00780.kgml: Skipped genes: sacz:AOT14_04740
path_sacz00780.kgml:
path_sacz00780.kgml: Found a trail of span 2 containing skipped vertices
path_sacz00780.kgml: 95 -> 53
path_sacz00780.kgml: R10115 -> R10116
path_sacz00780.kgml: sacz:AOT14_10310 -> {sacz:AOT14_06310, sacz:AOT14_10290, sacz:AOT14_32890, sacz:AOT14_35740}
path_sacz00780.kgml: {2.3.1.179, 2.3.1.41} -> 1.1.1.100
path_sacz00780.kgml: Skipped genes: sacz:AOT14_10300
path_sacz00780.kgml:
path_sacz00780.kgml: Found a trail of span 2 containing skipped vertices
path_sacz00780.kgml: 74 -> 67
path_sacz00780.kgml: R10119 -> R10120
path_sacz00780.kgml: sacz:AOT14_10310 -> {sacz:AOT14_06310, sacz:AOT14_10290, sacz:AOT14_32890, sacz:AOT14_35740}
path_sacz00780.kgml: {2.3.1.179, 2.3.1.41} -> 1.1.1.100
path_sacz00780.kgml: Skipped genes: sacz:AOT14_10300
path_sacz00780.kgml:
path_sacz00780.kgml: Found a trail of span 2 containing skipped vertices
path_sacz00780.kgml: 34 -> [32 -> 31] -> 30
path_sacz00780.kgml: R03210 -> [R03231 -> R03182] -> R01078
path_sacz00780.kgml: sacz:AOT14_04740 -> [sacz:AOT14_33130 -> sacz:AOT14_33120] -> sacz:AOT14_04750
path_sacz00780.kgml: 2.3.1.47 -> [2.6.1.62 -> 6.3.3.3] -> 2.8.1.6
path_sacz00780.kgml:
path_sacz00780.kgml: Found a trail of span 2 without skipping any vertex
path_sacz00780.kgml: 32 -> 31
path_sacz00780.kgml: R03231 -> R03182
path_sacz00780.kgml: sacz:AOT14_33130 -> sacz:AOT14_33120
path_sacz00780.kgml: 2.6.1.62 -> 6.3.3.3
path_sacz00780.kgml:
path_sacz00780.kgml: --- 1.31 seconds ---

path_sacz00785.kgml: Lipoic acid metabolism
path_sacz00785.kgml: Initialization took 0.05 seconds
path_sacz00785.kgml:
path_sacz00785.kgml: Found a trail of span 2 without skipping any vertex
path_sacz00785.kgml: 5 -> 6
path_sacz00785.kgml: R07768 -> R07769
path_sacz00785.kgml: sacz:AOT14_06980 -> sacz:AOT14_06970
path_sacz00785.kgml: 2.8.1.8 -> 2.3.1.181
path_sacz00785.kgml:
path_sacz00785.kgml: Found a trail of span 2 without skipping any vertex
path_sacz00785.kgml: 11 -> 10
path_sacz00785.kgml: R07766 -> R07767
path_sacz00785.kgml: sacz:AOT14_06970 -> sacz:AOT14_06980
path_sacz00785.kgml: 2.3.1.181 -> 2.8.1.8
path_sacz00785.kgml:
path_sacz00785.kgml: --- 0.19 seconds ---

path_sacz00790.kgml: Folate biosynthesis
path_sacz00790.kgml: Initialization took 2.04 seconds
path_sacz00790.kgml:
path_sacz00790.kgml: Found a trail of span 2 containing skipped vertices
path_sacz00790.kgml: 122 -> 126
path_sacz00790.kgml: R09735 -> R11581
path_sacz00790.kgml: sacz:AOT14_36360 -> sacz:AOT14_36330
path_sacz00790.kgml: 2.10.1.1 -> 2.7.7.77
path_sacz00790.kgml: Skipped genes: sacz:AOT14_36350, sacz:AOT14_36340
path_sacz00790.kgml:
path_sacz00790.kgml: Found a trail of span 2 without skipping any vertex
path_sacz00790.kgml: 102 -> 103
path_sacz00790.kgml: R10002 -> R09978
path_sacz00790.kgml: sacz:AOT14_11240 -> {sacz:AOT14_05420, sacz:AOT14_11250}
path_sacz00790.kgml: 4.3.99.3 -> 6.3.4.20
path_sacz00790.kgml:
path_sacz00790.kgml: --- 2.29 seconds ---

path_sacz00860.kgml: Porphyrin and chlorophyll metabolism
path_sacz00860.kgml: Initialization took 2.45 seconds
path_sacz00860.kgml:
path_sacz00860.kgml: Found a trail of span 3 without skipping any vertex
path_sacz00860.kgml: 312 -> 311 -> 310
path_sacz00860.kgml: R04148 -> R04594 -> R05223
path_sacz00860.kgml: sacz:AOT14_05910 -> sacz:AOT14_05920 -> sacz:AOT14_05930
path_sacz00860.kgml: 2.4.2.21 -> 3.1.3.73 -> 2.7.8.26
path_sacz00860.kgml:
path_sacz00860.kgml: Found a trail of span 2 without skipping any vertex
path_sacz00860.kgml: 262 -> 314
path_sacz00860.kgml: R07411 -> R07412
path_sacz00860.kgml: sacz:AOT14_00700 -> sacz:AOT14_00690
path_sacz00860.kgml: 2.5.1.141 -> ?
path_sacz00860.kgml:
path_sacz00860.kgml: Found a trail of span 2 without skipping any vertex
path_sacz00860.kgml: 270 -> 271
path_sacz00860.kgml: R03165 -> R03194
path_sacz00860.kgml: sacz:AOT14_04170 -> {sacz:AOT14_04160, sacz:AOT14_27930}
path_sacz00860.kgml: 4.2.1.75 -> 2.1.1.107
path_sacz00860.kgml:
path_sacz00860.kgml: Found a trail of span 2 containing skipped vertices
path_sacz00860.kgml: 312 -> [311] -> 310
path_sacz00860.kgml: R04148 -> [R04594] -> R05223
path_sacz00860.kgml: sacz:AOT14_05910 -> [sacz:AOT14_05920] -> sacz:AOT14_05930
path_sacz00860.kgml: 2.4.2.21 -> [3.1.3.73] -> 2.7.8.26
path_sacz00860.kgml: Skipped genes: sacz:AOT14_05920
path_sacz00860.kgml:
path_sacz00860.kgml: --- 2.76 seconds ---

path_sacz00900.kgml: Terpenoid backbone biosynthesis
path_sacz00900.kgml: Initialization took 0.68 seconds
path_sacz00900.kgml:
path_sacz00900.kgml: Found a trail of span 2 containing skipped vertices
path_sacz00900.kgml: 66 -> [67] -> 68
path_sacz00900.kgml: R05633 -> [R05634] -> R05637
path_sacz00900.kgml: sacz:AOT14_14610 -> [sacz:AOT14_08280] -> sacz:AOT14_14620
path_sacz00900.kgml: 2.7.7.60 -> [2.7.1.148] -> 4.6.1.12
path_sacz00900.kgml:
path_sacz00900.kgml: --- 0.80 seconds ---

path_sacz00903.kgml: Limonene and pinene degradation
path_sacz00903.kgml: Initialization took 0.08 seconds
path_sacz00903.kgml: (not found)
path_sacz00903.kgml: --- 0.12 seconds ---

path_sacz00910.kgml: Nitrogen metabolism
path_sacz00910.kgml: Initialization took 1.13 seconds
path_sacz00910.kgml:
path_sacz00910.kgml: Found a trail of span 2 containing skipped vertices
path_sacz00910.kgml: 150 -> 25
path_sacz00910.kgml: R09497 -> R00798
path_sacz00910.kgml: {sacz:AOT14_36270, sacz:AOT14_36290, sacz:AOT14_36300} -> {sacz:AOT14_36270, sacz:AOT14_36290, sacz:AOT14_36300}
path_sacz00910.kgml: 1.7.5.1 -> ?
path_sacz00910.kgml: Skipped genes: sacz:AOT14_36280
path_sacz00910.kgml:
path_sacz00910.kgml: --- 1.26 seconds ---

path_sacz00920.kgml: Sulfur metabolism
path_sacz00920.kgml: Initialization took 1.08 seconds
path_sacz00920.kgml:
path_sacz00920.kgml: Found a trail of span 3 containing skipped vertices
path_sacz00920.kgml: 48 -> 31 -> 103
path_sacz00920.kgml: R02021 -> R00858 -> R00897
path_sacz00920.kgml: sacz:AOT14_27880 -> {sacz:AOT14_27120, sacz:AOT14_27860, sacz:AOT14_27870} -> {sacz:AOT14_03440, sacz:AOT14_27940}
path_sacz00920.kgml: 1.8.4.8 -> 1.8.1.2 -> {2.5.1.47, 2.5.1.65}
path_sacz00920.kgml: Skipped genes: sacz:AOT14_27930
path_sacz00920.kgml:
path_sacz00920.kgml: Found a trail of span 2 without skipping any vertex
path_sacz00920.kgml: 160 -> 159
path_sacz00920.kgml: R00529 -> R00509
path_sacz00920.kgml: {sacz:AOT14_27840, sacz:AOT14_27850} -> sacz:AOT14_27840
path_sacz00920.kgml: 2.7.7.4 -> 2.7.1.25
path_sacz00920.kgml:
path_sacz00920.kgml: Found a trail of span 2 without skipping any vertex
path_sacz00920.kgml: 125 -> 121
path_sacz00920.kgml: R01777 -> R01288
path_sacz00920.kgml: {sacz:AOT14_16170, sacz:AOT14_26460} -> sacz:AOT14_26450
path_sacz00920.kgml: 2.3.1.46 -> 2.5.1.48
path_sacz00920.kgml:
path_sacz00920.kgml: Found a trail of span 2 without skipping any vertex
path_sacz00920.kgml: 42 -> 39
path_sacz00920.kgml: R00529 -> R00509
path_sacz00920.kgml: {sacz:AOT14_27840, sacz:AOT14_27850} -> sacz:AOT14_27840
path_sacz00920.kgml: 2.7.7.4 -> 2.7.1.25
path_sacz00920.kgml:
path_sacz00920.kgml: Found a trail of span 2 containing skipped vertices
path_sacz00920.kgml: 48 -> [31] -> 103
path_sacz00920.kgml: R02021 -> [R00858] -> R00897
path_sacz00920.kgml: sacz:AOT14_27880 -> [{sacz:AOT14_27120, sacz:AOT14_27860, sacz:AOT14_27870}] -> {sacz:AOT14_03440, sacz:AOT14_27940}
path_sacz00920.kgml: 1.8.4.8 -> [1.8.1.2] -> {2.5.1.47, 2.5.1.65}
path_sacz00920.kgml: Skipped genes: sacz:AOT14_27930
path_sacz00920.kgml:
path_sacz00920.kgml: --- 1.45 seconds ---

path_sacz00930.kgml: Caprolactam degradation
path_sacz00930.kgml: Initialization took 0.05 seconds
path_sacz00930.kgml: (not found)
path_sacz00930.kgml: --- 0.09 seconds ---

path_sacz00970.kgml: Aminoacyl-tRNA biosynthesis
path_sacz00970.kgml: Initialization took 1.98 seconds
path_sacz00970.kgml: (not found)
path_sacz00970.kgml: --- 2.01 seconds ---

path_sacz01040.kgml: Biosynthesis of unsaturated fatty acids
path_sacz01040.kgml: Initialization took 0.39 seconds
path_sacz01040.kgml: (not found)
path_sacz01040.kgml: --- 0.44 seconds ---

--- 340.04 seconds ---
