# Supplementary material for: CoMetGeNe: mining conserved neighborhood patterns in metabolic and genomic contexts
Source: BMC Bioinformatics. 2019 Jan 10;20:19. doi: 10.1186/s12859-018-2542-2 (PMC6327494; doi:10.1186/s12859-018-2542-2)
Supplement: Supplementary file 14 — Trail finding results for completely assembled representative bacterial genomes present in NCBI Genomes. Of the 1,545 fully assembled representative bacterial genomes in NCBI, corresponding entries have been identified in KEGG for 1,467 species, for which trail finding has been performed for all combinations of gap parameters δG and δD ranging from 0 to 3. This additional file is available from https://doi.org/10.6084/m9.figshare.7288769. (GZ 178,532 kb) [file 12859_2018_2542_MOESM14_ESM.gz › results/tsa_dG0_dD3.hnet]

--- delta_G = 0, delta_D = 3 ---

path_tsa00010.kgml: Glycolysis / Gluconeogenesis
path_tsa00010.kgml: Initialization took 0.05 seconds
path_tsa00010.kgml:
path_tsa00010.kgml: Found a trail of span 2 without skipping any vertex
path_tsa00010.kgml: 137 -> 55
path_tsa00010.kgml: R01518 -> R00658
path_tsa00010.kgml: tsa:AciPR4_1500 -> tsa:AciPR4_1499
path_tsa00010.kgml: {5.4.2.11, 5.4.2.12} -> 4.2.1.11
path_tsa00010.kgml:
path_tsa00010.kgml: Found a trail of span 2 containing skipped vertices
path_tsa00010.kgml: 76 -> [57] -> 58
path_tsa00010.kgml: R01512 -> [R01061] -> R01015
path_tsa00010.kgml: tsa:AciPR4_1349 -> [tsa:AciPR4_1351] -> tsa:AciPR4_1348
path_tsa00010.kgml: 2.7.2.3 -> [{1.2.1.12, 1.2.1.59}] -> 5.3.1.1
path_tsa00010.kgml:
path_tsa00010.kgml: --- 0.37 seconds ---

path_tsa00020.kgml: Citrate cycle (TCA cycle)
path_tsa00020.kgml: Initialization took 0.08 seconds
path_tsa00020.kgml:
path_tsa00020.kgml: Found a trail of span 3 containing skipped vertices
path_tsa00020.kgml: 94 -> [41 -> 40 -> 39] -> 36 -> 34
path_tsa00020.kgml: R00361 -> [R00351 -> R01325 -> R01900] -> R01899 -> R00268
path_tsa00020.kgml: tsa:AciPR4_1001 -> [tsa:AciPR4_2993 -> {tsa:AciPR4_2800, tsa:AciPR4_3821} -> {tsa:AciPR4_2800, tsa:AciPR4_3821}] -> tsa:AciPR4_1000 -> tsa:AciPR4_1000
path_tsa00020.kgml: 1.1.5.4 -> [{2.3.3.1, 2.3.3.16, 2.3.3.3} -> 4.2.1.3 -> 4.2.1.3] -> 1.1.1.42 -> 1.1.1.42
path_tsa00020.kgml:
path_tsa00020.kgml: --- 0.35 seconds ---

path_tsa00030.kgml: Pentose phosphate pathway
path_tsa00030.kgml: Initialization took 0.08 seconds
path_tsa00030.kgml: Aborted (analysis takes longer than 300 seconds)

path_tsa00040.kgml: Pentose and glucuronate interconversions
path_tsa00040.kgml: Initialization took 0.06 seconds
path_tsa00040.kgml:
path_tsa00040.kgml: Found a trail of span 3 containing skipped vertices
path_tsa00040.kgml: 75 -> 70 -> [75 -> 74] -> 73
path_tsa00040.kgml: R05850 -> R02439 -> [R05850 -> R01529] -> R01526
path_tsa00040.kgml: tsa:AciPR4_1709 -> tsa:AciPR4_1710 -> [tsa:AciPR4_1709 -> tsa:AciPR4_0530] -> tsa:AciPR4_1710
path_tsa00040.kgml: 5.1.3.4 -> 2.7.1.16 -> [5.1.3.4 -> 5.1.3.1] -> {2.7.1.16, 2.7.1.47}
path_tsa00040.kgml:
path_tsa00040.kgml: Found a trail of span 2 without skipping any vertex
path_tsa00040.kgml: 122 -> 62
path_tsa00040.kgml: R02362 -> R01982
path_tsa00040.kgml: {tsa:AciPR4_2712, tsa:AciPR4_2759} -> tsa:AciPR4_2758
path_tsa00040.kgml: 3.1.1.11 -> {3.2.1.15, 3.2.1.67}
path_tsa00040.kgml:
path_tsa00040.kgml: Found a trail of span 2 without skipping any vertex
path_tsa00040.kgml: 122 -> 121
path_tsa00040.kgml: R02362 -> R02360
path_tsa00040.kgml: {tsa:AciPR4_2712, tsa:AciPR4_2759} -> tsa:AciPR4_2758
path_tsa00040.kgml: 3.1.1.11 -> 3.2.1.15
path_tsa00040.kgml:
path_tsa00040.kgml: --- 0.52 seconds ---

path_tsa00051.kgml: Fructose and mannose metabolism
path_tsa00051.kgml: Initialization took 0.05 seconds
path_tsa00051.kgml:
path_tsa00051.kgml: Found a trail of span 2 without skipping any vertex
path_tsa00051.kgml: 83 -> 82
path_tsa00051.kgml: R00888 -> R05692
path_tsa00051.kgml: {tsa:AciPR4_0478, tsa:AciPR4_4268} -> tsa:AciPR4_0479
path_tsa00051.kgml: 4.2.1.47 -> 1.1.1.271
path_tsa00051.kgml:
path_tsa00051.kgml: --- 0.14 seconds ---

path_tsa00052.kgml: Galactose metabolism
path_tsa00052.kgml: Initialization took 0.05 seconds
path_tsa00052.kgml:
path_tsa00052.kgml: Found a trail of span 2 without skipping any vertex
path_tsa00052.kgml: 171 -> 82
path_tsa00052.kgml: R01092 -> R00955
path_tsa00052.kgml: tsa:AciPR4_1458 -> tsa:AciPR4_1459
path_tsa00052.kgml: 2.7.1.6 -> 2.7.7.12
path_tsa00052.kgml:
path_tsa00052.kgml: --- 0.20 seconds ---

path_tsa00053.kgml: Ascorbate and aldarate metabolism
path_tsa00053.kgml: Initialization took 0.05 seconds
path_tsa00053.kgml: (not found)
path_tsa00053.kgml: --- 0.09 seconds ---

path_tsa00061.kgml: Fatty acid biosynthesis
path_tsa00061.kgml: Initialization took 0.14 seconds
path_tsa00061.kgml: (not found)
path_tsa00061.kgml: --- 0.47 seconds ---

path_tsa00071.kgml: Fatty acid degradation
path_tsa00071.kgml: Initialization took 0.05 seconds
path_tsa00071.kgml: (not found)
path_tsa00071.kgml: --- 0.10 seconds ---

path_tsa00130.kgml: Ubiquinone and other terpenoid-quinone biosynthesis
path_tsa00130.kgml: Initialization took 0.05 seconds
path_tsa00130.kgml: (not found)
path_tsa00130.kgml: --- 0.09 seconds ---

path_tsa00190.kgml: Oxidative phosphorylation
path_tsa00190.kgml: Initialization took 0.05 seconds
path_tsa00190.kgml: (not found)
path_tsa00190.kgml: --- 0.09 seconds ---

path_tsa00220.kgml: Arginine biosynthesis
path_tsa00220.kgml: Initialization took 0.05 seconds
path_tsa00220.kgml:
path_tsa00220.kgml: Found a trail of span 7 containing skipped vertices
path_tsa00220.kgml: 49 -> 50 -> 51 -> 52 -> [55] -> 44 -> 45 -> 47
path_tsa00220.kgml: R00259 -> R02649 -> R03443 -> R02283 -> [R02282] -> R01398 -> R01954 -> R01086
path_tsa00220.kgml: {tsa:AciPR4_2058, tsa:AciPR4_2171} -> tsa:AciPR4_2053 -> tsa:AciPR4_2052 -> tsa:AciPR4_2054 -> [tsa:AciPR4_2171] -> tsa:AciPR4_2055 -> tsa:AciPR4_2056 -> {tsa:AciPR4_0365, tsa:AciPR4_2057}
path_tsa00220.kgml: 2.3.1.1 -> 2.7.2.8 -> 1.2.1.38 -> 2.6.1.11 -> [2.3.1.35] -> 2.1.3.3 -> 6.3.4.5 -> 4.3.2.1
path_tsa00220.kgml:
path_tsa00220.kgml: Found a trail of span 6 containing skipped vertices
path_tsa00220.kgml: 49 -> 50 -> [51] -> 52 -> [55] -> 44 -> 45 -> 47
path_tsa00220.kgml: R00259 -> R02649 -> [R03443] -> R02283 -> [R02282] -> R01398 -> R01954 -> R01086
path_tsa00220.kgml: {tsa:AciPR4_2058, tsa:AciPR4_2171} -> tsa:AciPR4_2053 -> [tsa:AciPR4_2052] -> tsa:AciPR4_2054 -> [tsa:AciPR4_2171] -> tsa:AciPR4_2055 -> tsa:AciPR4_2056 -> {tsa:AciPR4_0365, tsa:AciPR4_2057}
path_tsa00220.kgml: 2.3.1.1 -> 2.7.2.8 -> [1.2.1.38] -> 2.6.1.11 -> [2.3.1.35] -> 2.1.3.3 -> 6.3.4.5 -> 4.3.2.1
path_tsa00220.kgml:
path_tsa00220.kgml: Found a trail of span 5 containing skipped vertices
path_tsa00220.kgml: 49 -> [50 -> 51] -> 52 -> [55] -> 44 -> 45 -> 47
path_tsa00220.kgml: R00259 -> [R02649 -> R03443] -> R02283 -> [R02282] -> R01398 -> R01954 -> R01086
path_tsa00220.kgml: {tsa:AciPR4_2058, tsa:AciPR4_2171} -> [tsa:AciPR4_2053 -> tsa:AciPR4_2052] -> tsa:AciPR4_2054 -> [tsa:AciPR4_2171] -> tsa:AciPR4_2055 -> tsa:AciPR4_2056 -> {tsa:AciPR4_0365, tsa:AciPR4_2057}
path_tsa00220.kgml: 2.3.1.1 -> [2.7.2.8 -> 1.2.1.38] -> 2.6.1.11 -> [2.3.1.35] -> 2.1.3.3 -> 6.3.4.5 -> 4.3.2.1
path_tsa00220.kgml:
path_tsa00220.kgml: --- 0.41 seconds ---

path_tsa00230.kgml: Purine metabolism
path_tsa00230.kgml: Initialization took 0.49 seconds
path_tsa00230.kgml:
path_tsa00230.kgml: Found a trail of span 7 without skipping any vertex
path_tsa00230.kgml: 226 -> 232 -> 429 -> 225 -> 144 -> 143 -> 231
path_tsa00230.kgml: R02106 -> R06601 -> R06604 -> R02425 -> R02423 -> R05554 -> R00469
path_tsa00230.kgml: tsa:AciPR4_3479 -> tsa:AciPR4_3478 -> tsa:AciPR4_3477 -> tsa:AciPR4_3476 -> tsa:AciPR4_3480 -> tsa:AciPR4_3481 -> tsa:AciPR4_3482
path_tsa00230.kgml: 1.7.3.3 -> 3.5.2.17 -> 4.1.1.97 -> 3.5.2.5 -> 3.5.3.9 -> 3.5.3.26 -> 3.5.1.116
path_tsa00230.kgml:
path_tsa00230.kgml: Found a trail of span 6 containing skipped vertices
path_tsa00230.kgml: 226 -> 232 -> 429 -> [225] -> 144 -> 143 -> 231
path_tsa00230.kgml: R02106 -> R06601 -> R06604 -> [R02425] -> R02423 -> R05554 -> R00469
path_tsa00230.kgml: tsa:AciPR4_3479 -> tsa:AciPR4_3478 -> tsa:AciPR4_3477 -> [tsa:AciPR4_3476] -> tsa:AciPR4_3480 -> tsa:AciPR4_3481 -> tsa:AciPR4_3482
path_tsa00230.kgml: 1.7.3.3 -> 3.5.2.17 -> 4.1.1.97 -> [3.5.2.5] -> 3.5.3.9 -> 3.5.3.26 -> 3.5.1.116
path_tsa00230.kgml:
path_tsa00230.kgml: Found a trail of span 5 containing skipped vertices
path_tsa00230.kgml: 226 -> 232 -> [429 -> 225] -> 144 -> 143 -> 231
path_tsa00230.kgml: R02106 -> R06601 -> [R06604 -> R02425] -> R02423 -> R05554 -> R00469
path_tsa00230.kgml: tsa:AciPR4_3479 -> tsa:AciPR4_3478 -> [tsa:AciPR4_3477 -> tsa:AciPR4_3476] -> tsa:AciPR4_3480 -> tsa:AciPR4_3481 -> tsa:AciPR4_3482
path_tsa00230.kgml: 1.7.3.3 -> 3.5.2.17 -> [4.1.1.97 -> 3.5.2.5] -> 3.5.3.9 -> 3.5.3.26 -> 3.5.1.116
path_tsa00230.kgml:
path_tsa00230.kgml: Found a trail of span 4 containing skipped vertices
path_tsa00230.kgml: 226 -> [232 -> 429 -> 225] -> 144 -> 143 -> 231
path_tsa00230.kgml: R02106 -> [R06601 -> R06604 -> R02425] -> R02423 -> R05554 -> R00469
path_tsa00230.kgml: tsa:AciPR4_3479 -> [tsa:AciPR4_3478 -> tsa:AciPR4_3477 -> tsa:AciPR4_3476] -> tsa:AciPR4_3480 -> tsa:AciPR4_3481 -> tsa:AciPR4_3482
path_tsa00230.kgml: 1.7.3.3 -> [3.5.2.17 -> 4.1.1.97 -> 3.5.2.5] -> 3.5.3.9 -> 3.5.3.26 -> 3.5.1.116
path_tsa00230.kgml:
path_tsa00230.kgml: Found a trail of span 3 containing skipped vertices
path_tsa00230.kgml: 220 -> [300] -> 244 -> [300 -> 139] -> 239
path_tsa00230.kgml: R00332 -> [R00430] -> R00441 -> [R00430 -> R02019] -> R02090
path_tsa00230.kgml: tsa:AciPR4_1308 -> [tsa:AciPR4_3275] -> {tsa:AciPR4_0388, tsa:AciPR4_0389, tsa:AciPR4_1309, tsa:AciPR4_3208} -> [tsa:AciPR4_3275 -> {tsa:AciPR4_2066, tsa:AciPR4_2067}] -> tsa:AciPR4_1308
path_tsa00230.kgml: 2.7.4.8 -> [2.7.1.40] -> {2.7.7.48, 2.7.7.6} -> [2.7.1.40 -> 1.17.4.1] -> {2.7.4.12, 2.7.4.8}
path_tsa00230.kgml:
path_tsa00230.kgml: Found a trail of span 2 without skipping any vertex
path_tsa00230.kgml: 427 -> 428
path_tsa00230.kgml: R07404 -> R07405
path_tsa00230.kgml: tsa:AciPR4_0079 -> tsa:AciPR4_0080
path_tsa00230.kgml: 6.3.4.18 -> 5.4.99.18
path_tsa00230.kgml:
path_tsa00230.kgml: Found a trail of span 2 containing skipped vertices
path_tsa00230.kgml: 163 -> [260] -> 164
path_tsa00230.kgml: R04325 -> [R04463] -> R04208
path_tsa00230.kgml: tsa:AciPR4_0504 -> [{tsa:AciPR4_2190, tsa:AciPR4_3377, tsa:AciPR4_3809}] -> tsa:AciPR4_0505
path_tsa00230.kgml: 2.1.2.2 -> [6.3.5.3] -> 6.3.3.1
path_tsa00230.kgml:
path_tsa00230.kgml: Found a trail of span 2 without skipping any vertex
path_tsa00230.kgml: 258 -> 259
path_tsa00230.kgml: R01768 -> R02103
path_tsa00230.kgml: {tsa:AciPR4_1970, tsa:AciPR4_1971, tsa:AciPR4_1972, tsa:AciPR4_3169} -> {tsa:AciPR4_1970, tsa:AciPR4_1971, tsa:AciPR4_1972, tsa:AciPR4_3169}
path_tsa00230.kgml: 1.17.1.4 -> 1.17.1.4
path_tsa00230.kgml:
path_tsa00230.kgml: --- 7.90 seconds ---

path_tsa00240.kgml: Pyrimidine metabolism
path_tsa00240.kgml: Initialization took 0.13 seconds
path_tsa00240.kgml:
path_tsa00240.kgml: Found a trail of span 3 containing skipped vertices
path_tsa00240.kgml: 97 -> 98 -> [99 -> 101 -> 178] -> 112
path_tsa00240.kgml: R01397 -> R01993 -> [R01869 -> R01870 -> R00965] -> R00966
path_tsa00240.kgml: tsa:AciPR4_0276 -> {tsa:AciPR4_0275, tsa:AciPR4_0829} -> [tsa:AciPR4_0952 -> tsa:AciPR4_1771 -> tsa:AciPR4_1944] -> tsa:AciPR4_0278
path_tsa00240.kgml: 2.1.3.2 -> 3.5.2.3 -> [1.3.1.14 -> 2.4.2.10 -> 4.1.1.23] -> 2.4.2.9
path_tsa00240.kgml:
path_tsa00240.kgml: Found a trail of span 3 containing skipped vertices
path_tsa00240.kgml: 127 -> [133 -> 131 -> 129] -> 113 -> [112 -> 153] -> 154
path_tsa00240.kgml: {R00513, R00516, R00517, R00962, R01548, R02091, R02096, R02371, R02372} -> [R00510 -> R02296 -> R01878] -> {R00964, R00967, R00968, R00970, R01549, R01880, R02097, R02327, R02332} -> [R00966 -> R02484] -> R02484
path_tsa00240.kgml: tsa:AciPR4_0649 -> [tsa:AciPR4_3344 -> tsa:AciPR4_0658 -> tsa:AciPR4_0659] -> tsa:AciPR4_0649 -> [tsa:AciPR4_0278 -> tsa:AciPR4_0658] -> tsa:AciPR4_0648
path_tsa00240.kgml: {2.7.1.213, 2.7.1.48, 2.7.1.48, 2.7.1.48, 2.7.1.48, 2.7.1.48, 2.7.1.48, 2.7.1.48, 2.7.1.48, 2.7.1.48} -> [3.2.2.10 -> 2.4.2.2 -> 3.5.4.5] -> {2.7.1.213, 2.7.1.48, 2.7.1.48, 2.7.1.48, 2.7.1.48, 2.7.1.48, 2.7.1.48, 2.7.1.48, 2.7.1.48, 2.7.1.48} -> [2.4.2.9 -> {2.4.2.1, 2.4.2.2, 2.4.2.3, 2.4.2.4}] -> {2.4.2.1, 2.4.2.2, 2.4.2.3, 2.4.2.4}
path_tsa00240.kgml:
path_tsa00240.kgml: Found a trail of span 3 containing skipped vertices
path_tsa00240.kgml: 131 -> 129 -> [113 -> 112] -> 153
path_tsa00240.kgml: R02296 -> R01878 -> [{R00964, R00967, R00968, R00970, R01549, R01880, R02097, R02327, R02332} -> R00966] -> R02484
path_tsa00240.kgml: tsa:AciPR4_0658 -> tsa:AciPR4_0659 -> [tsa:AciPR4_0649 -> tsa:AciPR4_0278] -> tsa:AciPR4_0658
path_tsa00240.kgml: 2.4.2.2 -> 3.5.4.5 -> [{2.7.1.213, 2.7.1.48, 2.7.1.48, 2.7.1.48, 2.7.1.48, 2.7.1.48, 2.7.1.48, 2.7.1.48, 2.7.1.48, 2.7.1.48} -> 2.4.2.9] -> {2.4.2.1, 2.4.2.2, 2.4.2.3, 2.4.2.4}
path_tsa00240.kgml:
path_tsa00240.kgml: Found a trail of span 2 containing skipped vertices
path_tsa00240.kgml: 121 -> [102 -> 104] -> 103
path_tsa00240.kgml: R00442 -> [R00438 -> R00156] -> R00443
path_tsa00240.kgml: {tsa:AciPR4_0388, tsa:AciPR4_0389, tsa:AciPR4_1309, tsa:AciPR4_3208} -> [tsa:AciPR4_1847 -> tsa:AciPR4_3150] -> {tsa:AciPR4_0388, tsa:AciPR4_0389, tsa:AciPR4_1309, tsa:AciPR4_3208}
path_tsa00240.kgml: {2.7.7.48, 2.7.7.6} -> [2.7.7.8 -> 2.7.4.6] -> {2.7.7.48, 2.7.7.52, 2.7.7.6}
path_tsa00240.kgml:
path_tsa00240.kgml: Found a trail of span 2 without skipping any vertex
path_tsa00240.kgml: 152 -> 153
path_tsa00240.kgml: R02485 -> R02484
path_tsa00240.kgml: tsa:AciPR4_0659 -> tsa:AciPR4_0658
path_tsa00240.kgml: 3.5.4.5 -> {2.4.2.1, 2.4.2.2, 2.4.2.3, 2.4.2.4}
path_tsa00240.kgml:
path_tsa00240.kgml: --- 1.85 seconds ---

path_tsa00250.kgml: Alanine, aspartate and glutamate metabolism
path_tsa00250.kgml: Initialization took 0.05 seconds
path_tsa00250.kgml:
path_tsa00250.kgml: Found a trail of span 2 without skipping any vertex
path_tsa00250.kgml: 48 -> 51
path_tsa00250.kgml: R01954 -> R01086
path_tsa00250.kgml: tsa:AciPR4_2056 -> {tsa:AciPR4_0365, tsa:AciPR4_2057}
path_tsa00250.kgml: 6.3.4.5 -> 4.3.2.1
path_tsa00250.kgml:
path_tsa00250.kgml: --- 0.17 seconds ---

path_tsa00260.kgml: Glycine, serine and threonine metabolism
path_tsa00260.kgml: Initialization took 0.08 seconds
path_tsa00260.kgml:
path_tsa00260.kgml: Found a trail of span 2 without skipping any vertex
path_tsa00260.kgml: 76 -> 93
path_tsa00260.kgml: R00480 -> R02291
path_tsa00260.kgml: tsa:AciPR4_0859 -> {tsa:AciPR4_0860, tsa:AciPR4_0946}
path_tsa00260.kgml: 2.7.2.4 -> 1.2.1.11
path_tsa00260.kgml:
path_tsa00260.kgml: Found a trail of span 2 without skipping any vertex
path_tsa00260.kgml: 99 -> 87
path_tsa00260.kgml: R01771 -> R01466
path_tsa00260.kgml: tsa:AciPR4_1189 -> {tsa:AciPR4_0850, tsa:AciPR4_0976, tsa:AciPR4_1188}
path_tsa00260.kgml: 2.7.1.39 -> 4.2.3.1
path_tsa00260.kgml:
path_tsa00260.kgml: Found a trail of span 2 containing skipped vertices
path_tsa00260.kgml: 92 -> [84] -> 89
path_tsa00260.kgml: R00371 -> [R00751] -> R01465
path_tsa00260.kgml: tsa:AciPR4_0726 -> [{tsa:AciPR4_1646, tsa:AciPR4_2203}] -> tsa:AciPR4_0725
path_tsa00260.kgml: 2.3.1.29 -> [{4.1.2.48, 4.1.2.5}] -> 1.1.1.103
path_tsa00260.kgml:
path_tsa00260.kgml: --- 0.49 seconds ---

path_tsa00261.kgml: Monobactam biosynthesis
path_tsa00261.kgml: Initialization took 0.05 seconds
path_tsa00261.kgml: (not found)
path_tsa00261.kgml: --- 0.09 seconds ---

path_tsa00270.kgml: Cysteine and methionine metabolism
path_tsa00270.kgml: Initialization took 0.05 seconds
path_tsa00270.kgml:
path_tsa00270.kgml: Found a trail of span 2 without skipping any vertex
path_tsa00270.kgml: 217 -> 214
path_tsa00270.kgml: R00480 -> R02291
path_tsa00270.kgml: tsa:AciPR4_0859 -> {tsa:AciPR4_0860, tsa:AciPR4_0946}
path_tsa00270.kgml: 2.7.2.4 -> 1.2.1.11
path_tsa00270.kgml:
path_tsa00270.kgml: --- 0.17 seconds ---

path_tsa00280.kgml: Valine, leucine and isoleucine degradation
path_tsa00280.kgml: Initialization took 0.05 seconds
path_tsa00280.kgml: (not found)
path_tsa00280.kgml: --- 0.09 seconds ---

path_tsa00290.kgml: Valine, leucine and isoleucine biosynthesis
path_tsa00290.kgml: Initialization took 0.05 seconds
path_tsa00290.kgml:
path_tsa00290.kgml: Found a trail of span 4 containing skipped vertices
path_tsa00290.kgml: 38 -> [35] -> 37 -> 35 -> [37] -> 36
path_tsa00290.kgml: R01213 -> [R03968] -> R04001 -> R03968 -> [R04001] -> R04426
path_tsa00290.kgml: tsa:AciPR4_1137 -> [{tsa:AciPR4_1134, tsa:AciPR4_1135}] -> {tsa:AciPR4_1134, tsa:AciPR4_1135} -> {tsa:AciPR4_1134, tsa:AciPR4_1135} -> [{tsa:AciPR4_1134, tsa:AciPR4_1135}] -> tsa:AciPR4_1136
path_tsa00290.kgml: 2.3.3.13 -> [4.2.1.33] -> 4.2.1.33 -> 4.2.1.33 -> [4.2.1.33] -> 1.1.1.85
path_tsa00290.kgml:
path_tsa00290.kgml: Found a trail of span 3 without skipping any vertex
path_tsa00290.kgml: 78 -> 21 -> 22
path_tsa00290.kgml: R03896 -> R03898 -> R00994
path_tsa00290.kgml: {tsa:AciPR4_1134, tsa:AciPR4_1135} -> {tsa:AciPR4_1134, tsa:AciPR4_1135} -> tsa:AciPR4_1136
path_tsa00290.kgml: 4.2.1.35 -> 4.2.1.35 -> 1.1.1.85
path_tsa00290.kgml:
path_tsa00290.kgml: Found a trail of span 2 containing skipped vertices
path_tsa00290.kgml: 78 -> [21] -> 22
path_tsa00290.kgml: R03896 -> [R03898] -> R00994
path_tsa00290.kgml: {tsa:AciPR4_1134, tsa:AciPR4_1135} -> [{tsa:AciPR4_1134, tsa:AciPR4_1135}] -> tsa:AciPR4_1136
path_tsa00290.kgml: 4.2.1.35 -> [4.2.1.35] -> 1.1.1.85
path_tsa00290.kgml:
path_tsa00290.kgml: Found a trail of span 2 containing skipped vertices
path_tsa00290.kgml: 79 -> [44 -> 46] -> 41
path_tsa00290.kgml: R00226 -> [R05071 -> R04440] -> R04441
path_tsa00290.kgml: {tsa:AciPR4_1130, tsa:AciPR4_1131, tsa:AciPR4_1478} -> [tsa:AciPR4_1129 -> tsa:AciPR4_1129] -> tsa:AciPR4_1132
path_tsa00290.kgml: 2.2.1.6 -> [{1.1.1.86, 5.4.99.3} -> 1.1.1.86] -> 4.2.1.9
path_tsa00290.kgml:
path_tsa00290.kgml: Found a trail of span 2 containing skipped vertices
path_tsa00290.kgml: 47 -> [42 -> 34] -> 45
path_tsa00290.kgml: R08648 -> [R05069 -> R05068] -> R05070
path_tsa00290.kgml: {tsa:AciPR4_1130, tsa:AciPR4_1131, tsa:AciPR4_1478} -> [tsa:AciPR4_1129 -> tsa:AciPR4_1129] -> tsa:AciPR4_1132
path_tsa00290.kgml: 2.2.1.6 -> [{1.1.1.86, 5.4.99.3} -> 1.1.1.86] -> 4.2.1.9
path_tsa00290.kgml:
path_tsa00290.kgml: --- 0.87 seconds ---

path_tsa00300.kgml: Lysine biosynthesis
path_tsa00300.kgml: Initialization took 0.05 seconds
path_tsa00300.kgml:
path_tsa00300.kgml: Found a trail of span 3 containing skipped vertices
path_tsa00300.kgml: 50 -> 51 -> [53] -> 54
path_tsa00300.kgml: R00480 -> R02291 -> [R10147] -> {R04198, R04199}
path_tsa00300.kgml: tsa:AciPR4_0859 -> {tsa:AciPR4_0860, tsa:AciPR4_0946} -> [tsa:AciPR4_0853] -> tsa:AciPR4_0858
path_tsa00300.kgml: 2.7.2.4 -> 1.2.1.11 -> [4.3.3.7] -> {1.17.1.8, 1.17.1.8}
path_tsa00300.kgml:
path_tsa00300.kgml: Found a trail of span 2 containing skipped vertices
path_tsa00300.kgml: 50 -> [51 -> 53] -> 54
path_tsa00300.kgml: R00480 -> [R02291 -> R10147] -> {R04198, R04199}
path_tsa00300.kgml: tsa:AciPR4_0859 -> [{tsa:AciPR4_0860, tsa:AciPR4_0946} -> tsa:AciPR4_0853] -> tsa:AciPR4_0858
path_tsa00300.kgml: 2.7.2.4 -> [1.2.1.11 -> 4.3.3.7] -> {1.17.1.8, 1.17.1.8}
path_tsa00300.kgml:
path_tsa00300.kgml: --- 0.20 seconds ---

path_tsa00310.kgml: Lysine degradation
path_tsa00310.kgml: Initialization took 0.05 seconds
path_tsa00310.kgml: (not found)
path_tsa00310.kgml: --- 0.09 seconds ---

path_tsa00311.kgml: Penicillin and cephalosporin biosynthesis
path_tsa00311.kgml: Initialization took 0.03 seconds
path_tsa00311.kgml: (not found)
path_tsa00311.kgml: --- 0.06 seconds ---

path_tsa00330.kgml: Arginine and proline metabolism
path_tsa00330.kgml: Initialization took 0.05 seconds
path_tsa00330.kgml:
path_tsa00330.kgml: Found a trail of span 3 without skipping any vertex
path_tsa00330.kgml: 222 -> 221 -> 215
path_tsa00330.kgml: R10507 -> {R00707, R00708} -> R00245
path_tsa00330.kgml: tsa:AciPR4_3359 -> tsa:AciPR4_3365 -> tsa:AciPR4_3365
path_tsa00330.kgml: ? -> {1.2.1.88, 1.2.1.88} -> 1.2.1.88
path_tsa00330.kgml:
path_tsa00330.kgml: Found a trail of span 2 containing skipped vertices
path_tsa00330.kgml: 148 -> [150] -> 151
path_tsa00330.kgml: R00566 -> [R01416] -> R01152
path_tsa00330.kgml: tsa:AciPR4_1793 -> [tsa:AciPR4_1790] -> tsa:AciPR4_1792
path_tsa00330.kgml: 4.1.1.19 -> [3.5.3.12] -> 3.5.1.53
path_tsa00330.kgml:
path_tsa00330.kgml: --- 0.24 seconds ---

path_tsa00340.kgml: Histidine metabolism
path_tsa00340.kgml: Initialization took 0.05 seconds
path_tsa00340.kgml:
path_tsa00340.kgml: Found a trail of span 3 without skipping any vertex
path_tsa00340.kgml: 58 -> 67 -> 66
path_tsa00340.kgml: R01071 -> R04035 -> R04037
path_tsa00340.kgml: tsa:AciPR4_3062 -> tsa:AciPR4_3061 -> tsa:AciPR4_3061
path_tsa00340.kgml: 2.4.2.17 -> 3.6.1.31 -> 3.5.4.19
path_tsa00340.kgml:
path_tsa00340.kgml: Found a trail of span 2 containing skipped vertices
path_tsa00340.kgml: 58 -> [67] -> 66
path_tsa00340.kgml: R01071 -> [R04035] -> R04037
path_tsa00340.kgml: tsa:AciPR4_3062 -> [tsa:AciPR4_3061] -> tsa:AciPR4_3061
path_tsa00340.kgml: 2.4.2.17 -> [3.6.1.31] -> 3.5.4.19
path_tsa00340.kgml:
path_tsa00340.kgml: --- 0.24 seconds ---

path_tsa00350.kgml: Tyrosine metabolism
path_tsa00350.kgml: Initialization took 0.02 seconds
path_tsa00350.kgml: (not found)
path_tsa00350.kgml: --- 0.05 seconds ---

path_tsa00360.kgml: Phenylalanine metabolism
path_tsa00360.kgml: Initialization took 0.04 seconds
path_tsa00360.kgml: (not found)
path_tsa00360.kgml: --- 0.09 seconds ---

path_tsa00361.kgml: Chlorocyclohexane and chlorobenzene degradation
path_tsa00361.kgml: Initialization took 0.05 seconds
path_tsa00361.kgml: (not found)
path_tsa00361.kgml: --- 0.07 seconds ---

path_tsa00362.kgml: Benzoate degradation
path_tsa00362.kgml: Initialization took 0.05 seconds
path_tsa00362.kgml: (not found)
path_tsa00362.kgml: --- 0.07 seconds ---

path_tsa00364.kgml: Fluorobenzoate degradation
path_tsa00364.kgml: Initialization took 0.02 seconds
path_tsa00364.kgml: (not found)
path_tsa00364.kgml: --- 0.05 seconds ---

path_tsa00380.kgml: Tryptophan metabolism
path_tsa00380.kgml: Initialization took 0.05 seconds
path_tsa00380.kgml: (not found)
path_tsa00380.kgml: --- 0.09 seconds ---

path_tsa00400.kgml: Phenylalanine, tyrosine and tryptophan biosynthesis
path_tsa00400.kgml: Initialization took 0.05 seconds
path_tsa00400.kgml:
path_tsa00400.kgml: Found a trail of span 3 containing skipped vertices
path_tsa00400.kgml: 52 -> 51 -> [52] -> 53
path_tsa00400.kgml: R02340 -> R02722 -> [R02340] -> R00674
path_tsa00400.kgml: tsa:AciPR4_3865 -> {tsa:AciPR4_3865, tsa:AciPR4_3866} -> [tsa:AciPR4_3865] -> tsa:AciPR4_3866
path_tsa00400.kgml: {4.1.2.8, 4.2.1.20} -> 4.2.1.20 -> [{4.1.2.8, 4.2.1.20}] -> {4.2.1.122, 4.2.1.20}
path_tsa00400.kgml:
path_tsa00400.kgml: Found a trail of span 2 without skipping any vertex
path_tsa00400.kgml: 55 -> 54
path_tsa00400.kgml: R03509 -> R03508
path_tsa00400.kgml: tsa:AciPR4_3875 -> tsa:AciPR4_3876
path_tsa00400.kgml: 5.3.1.24 -> 4.1.1.48
path_tsa00400.kgml:
path_tsa00400.kgml: --- 0.40 seconds ---

path_tsa00401.kgml: Novobiocin biosynthesis
path_tsa00401.kgml: Initialization took 0.04 seconds
path_tsa00401.kgml: (not found)
path_tsa00401.kgml: --- 0.09 seconds ---

path_tsa00405.kgml: Phenazine biosynthesis
path_tsa00405.kgml: Initialization took 0.04 seconds
path_tsa00405.kgml: (not found)
path_tsa00405.kgml: --- 0.07 seconds ---

path_tsa00410.kgml: beta-Alanine metabolism
path_tsa00410.kgml: Initialization took 0.04 seconds
path_tsa00410.kgml: (not found)
path_tsa00410.kgml: --- 0.09 seconds ---

path_tsa00430.kgml: Taurine and hypotaurine metabolism
path_tsa00430.kgml: Initialization took 0.04 seconds
path_tsa00430.kgml: (not found)
path_tsa00430.kgml: --- 0.07 seconds ---

path_tsa00450.kgml: Selenocompound metabolism
path_tsa00450.kgml: Initialization took 0.05 seconds
path_tsa00450.kgml: (not found)
path_tsa00450.kgml: --- 0.09 seconds ---

path_tsa00460.kgml: Cyanoamino acid metabolism
path_tsa00460.kgml: Initialization took 0.05 seconds
path_tsa00460.kgml: (not found)
path_tsa00460.kgml: --- 0.09 seconds ---

path_tsa00471.kgml: D-Glutamine and D-glutamate metabolism
path_tsa00471.kgml: Initialization took 0.04 seconds
path_tsa00471.kgml: (not found)
path_tsa00471.kgml: --- 0.09 seconds ---

path_tsa00473.kgml: D-Alanine metabolism
path_tsa00473.kgml: Initialization took 0.04 seconds
path_tsa00473.kgml: (not found)
path_tsa00473.kgml: --- 0.09 seconds ---

path_tsa00480.kgml: Glutathione metabolism
path_tsa00480.kgml: Initialization took 0.05 seconds
path_tsa00480.kgml: (not found)
path_tsa00480.kgml: --- 0.09 seconds ---

path_tsa00500.kgml: Starch and sucrose metabolism
path_tsa00500.kgml: Initialization took 0.08 seconds
path_tsa00500.kgml:
path_tsa00500.kgml: Found a trail of span 4 containing skipped vertices
path_tsa00500.kgml: 194 -> [120 -> 238] -> 149 -> [134 -> 120] -> 238 -> [134 -> 120 -> 203] -> 130
path_tsa00500.kgml: R09994 -> [R02110 -> R02112] -> R01557 -> [R05196 -> R02110] -> R02112 -> [R05196 -> R02110 -> R11261] -> R11262
path_tsa00500.kgml: tsa:AciPR4_3488 -> [tsa:AciPR4_3016 -> {tsa:AciPR4_2183, tsa:AciPR4_3489}] -> tsa:AciPR4_3489 -> [tsa:AciPR4_2212 -> tsa:AciPR4_3016] -> {tsa:AciPR4_2183, tsa:AciPR4_3489} -> [tsa:AciPR4_2212 -> tsa:AciPR4_3016 -> {tsa:AciPR4_0415, tsa:AciPR4_2076}] -> {tsa:AciPR4_2183, tsa:AciPR4_3489}
path_tsa00500.kgml: 2.4.99.16 -> [2.4.1.18 -> {3.2.1.1, 3.2.1.133, 3.2.1.2}] -> 5.4.99.16 -> [2.4.1.25 -> 2.4.1.18] -> {3.2.1.1, 3.2.1.133, 3.2.1.2} -> [2.4.1.25 -> 2.4.1.18 -> 3.2.1.68] -> {3.2.1.1, 3.2.1.133, 3.2.1.2}
path_tsa00500.kgml:
path_tsa00500.kgml: Found a trail of span 2 without skipping any vertex
path_tsa00500.kgml: 91 -> 88
path_tsa00500.kgml: R00801 -> R00760
path_tsa00500.kgml: tsa:AciPR4_2299 -> {tsa:AciPR4_1334, tsa:AciPR4_2300}
path_tsa00500.kgml: {3.2.1.10, 3.2.1.20, 3.2.1.26, 3.2.1.48} -> {2.7.1.1, 2.7.1.4}
path_tsa00500.kgml:
path_tsa00500.kgml: Found a trail of span 2 without skipping any vertex
path_tsa00500.kgml: 206 -> 205
path_tsa00500.kgml: R01824 -> R11256
path_tsa00500.kgml: tsa:AciPR4_3487 -> tsa:AciPR4_3486
path_tsa00500.kgml: 5.4.99.15 -> 3.2.1.141
path_tsa00500.kgml:
path_tsa00500.kgml: Found a trail of span 2 without skipping any vertex
path_tsa00500.kgml: 87 -> 88
path_tsa00500.kgml: R03921 -> R00760
path_tsa00500.kgml: tsa:AciPR4_2299 -> {tsa:AciPR4_1334, tsa:AciPR4_2300}
path_tsa00500.kgml: 3.2.1.26 -> {2.7.1.1, 2.7.1.4}
path_tsa00500.kgml:
path_tsa00500.kgml: --- 1.07 seconds ---

path_tsa00511.kgml: Other glycan degradation
path_tsa00511.kgml: Initialization took 0.04 seconds
path_tsa00511.kgml: (not found)
path_tsa00511.kgml: --- 0.07 seconds ---

path_tsa00520.kgml: Amino sugar and nucleotide sugar metabolism
path_tsa00520.kgml: Initialization took 0.08 seconds
path_tsa00520.kgml:
path_tsa00520.kgml: Found a trail of span 2 without skipping any vertex
path_tsa00520.kgml: 244 -> 246
path_tsa00520.kgml: R00888 -> R05692
path_tsa00520.kgml: {tsa:AciPR4_0478, tsa:AciPR4_4268} -> tsa:AciPR4_0479
path_tsa00520.kgml: 4.2.1.47 -> 1.1.1.271
path_tsa00520.kgml:
path_tsa00520.kgml: Found a trail of span 2 without skipping any vertex
path_tsa00520.kgml: 200 -> 184
path_tsa00520.kgml: R01092 -> R00955
path_tsa00520.kgml: tsa:AciPR4_1458 -> tsa:AciPR4_1459
path_tsa00520.kgml: 2.7.1.6 -> 2.7.7.12
path_tsa00520.kgml:
path_tsa00520.kgml: Found a trail of span 2 without skipping any vertex
path_tsa00520.kgml: 239 -> 284
path_tsa00520.kgml: R00956 -> R02426
path_tsa00520.kgml: tsa:AciPR4_1473 -> tsa:AciPR4_1471
path_tsa00520.kgml: 2.7.7.33 -> 4.2.1.45
path_tsa00520.kgml:
path_tsa00520.kgml: --- 0.49 seconds ---

path_tsa00521.kgml: Streptomycin biosynthesis
path_tsa00521.kgml: Initialization took 0.05 seconds
path_tsa00521.kgml:
path_tsa00521.kgml: Found a trail of span 3 without skipping any vertex
path_tsa00521.kgml: 44 -> 43 -> 42
path_tsa00521.kgml: R02328 -> R06513 -> R06514
path_tsa00521.kgml: tsa:AciPR4_2070 -> {tsa:AciPR4_1479, tsa:AciPR4_2071, tsa:AciPR4_2175} -> tsa:AciPR4_2072
path_tsa00521.kgml: 2.7.7.24 -> 4.2.1.46 -> 5.1.3.13
path_tsa00521.kgml:
path_tsa00521.kgml: --- 0.13 seconds ---

path_tsa00523.kgml: Polyketide sugar unit biosynthesis
path_tsa00523.kgml: Initialization took 0.05 seconds
path_tsa00523.kgml:
path_tsa00523.kgml: Found a trail of span 3 without skipping any vertex
path_tsa00523.kgml: 27 -> 26 -> 63
path_tsa00523.kgml: R02328 -> R06513 -> R06514
path_tsa00523.kgml: tsa:AciPR4_2070 -> {tsa:AciPR4_1479, tsa:AciPR4_2071, tsa:AciPR4_2175} -> tsa:AciPR4_2072
path_tsa00523.kgml: 2.7.7.24 -> 4.2.1.46 -> 5.1.3.13
path_tsa00523.kgml:
path_tsa00523.kgml: --- 0.14 seconds ---

path_tsa00525.kgml: Acarbose and validamycin biosynthesis
path_tsa00525.kgml: Initialization took 0.05 seconds
path_tsa00525.kgml:
path_tsa00525.kgml: Found a trail of span 2 without skipping any vertex
path_tsa00525.kgml: 58 -> 59
path_tsa00525.kgml: R02328 -> R06513
path_tsa00525.kgml: tsa:AciPR4_2070 -> {tsa:AciPR4_1479, tsa:AciPR4_2071, tsa:AciPR4_2175}
path_tsa00525.kgml: 2.7.7.24 -> 4.2.1.46
path_tsa00525.kgml:
path_tsa00525.kgml: --- 0.13 seconds ---

path_tsa00540.kgml: Lipopolysaccharide biosynthesis
path_tsa00540.kgml: Initialization took 0.05 seconds
path_tsa00540.kgml:
path_tsa00540.kgml: Found a trail of span 3 without skipping any vertex
path_tsa00540.kgml: 45 -> 80 -> 79
path_tsa00540.kgml: R04657 -> R04658 -> R05074
path_tsa00540.kgml: tsa:AciPR4_3803 -> tsa:AciPR4_3804 -> tsa:AciPR4_3804
path_tsa00540.kgml: 2.7.1.130 -> 2.4.99.12 -> 2.4.99.13
path_tsa00540.kgml:
path_tsa00540.kgml: Found a trail of span 2 containing skipped vertices
path_tsa00540.kgml: 45 -> [80] -> 79
path_tsa00540.kgml: R04657 -> [R04658] -> R05074
path_tsa00540.kgml: tsa:AciPR4_3803 -> [tsa:AciPR4_3804] -> tsa:AciPR4_3804
path_tsa00540.kgml: 2.7.1.130 -> [2.4.99.12] -> 2.4.99.13
path_tsa00540.kgml:
path_tsa00540.kgml: --- 0.26 seconds ---

path_tsa00550.kgml: Peptidoglycan biosynthesis
path_tsa00550.kgml: Initialization took 0.05 seconds
path_tsa00550.kgml:
path_tsa00550.kgml: Found a trail of span 2 containing skipped vertices
path_tsa00550.kgml: 32 -> [34 -> 23] -> 35
path_tsa00550.kgml: R02783 -> [R02788 -> R04617] -> R05630
path_tsa00550.kgml: tsa:AciPR4_0915 -> [tsa:AciPR4_1162 -> tsa:AciPR4_0911] -> tsa:AciPR4_0914
path_tsa00550.kgml: 6.3.2.9 -> [6.3.2.13 -> 6.3.2.10] -> 2.7.8.13
path_tsa00550.kgml:
path_tsa00550.kgml: --- 0.17 seconds ---

path_tsa00561.kgml: Glycerolipid metabolism
path_tsa00561.kgml: Initialization took 0.03 seconds
path_tsa00561.kgml: (not found)
path_tsa00561.kgml: --- 0.08 seconds ---

path_tsa00562.kgml: Inositol phosphate metabolism
path_tsa00562.kgml: Initialization took 0.05 seconds
path_tsa00562.kgml: (not found)
path_tsa00562.kgml: --- 0.09 seconds ---

path_tsa00564.kgml: Glycerophospholipid metabolism
path_tsa00564.kgml: Initialization took 0.05 seconds
path_tsa00564.kgml:
path_tsa00564.kgml: Found a trail of span 2 without skipping any vertex
path_tsa00564.kgml: 103 -> 135
path_tsa00564.kgml: R01800 -> R02055
path_tsa00564.kgml: tsa:AciPR4_0945 -> tsa:AciPR4_0944
path_tsa00564.kgml: 2.7.8.8 -> 4.1.1.65
path_tsa00564.kgml:
path_tsa00564.kgml: Found a trail of span 2 without skipping any vertex
path_tsa00564.kgml: 115 -> 113
path_tsa00564.kgml: {R00842, R00844} -> R00851
path_tsa00564.kgml: tsa:AciPR4_3138 -> {tsa:AciPR4_0321, tsa:AciPR4_3137}
path_tsa00564.kgml: {1.1.1.8, 1.1.1.94, 1.1.1.94} -> 2.3.1.15
path_tsa00564.kgml:
path_tsa00564.kgml: --- 0.22 seconds ---

path_tsa00590.kgml: Arachidonic acid metabolism
path_tsa00590.kgml: Initialization took 0.05 seconds
path_tsa00590.kgml: (not found)
path_tsa00590.kgml: --- 0.09 seconds ---

path_tsa00600.kgml: Sphingolipid metabolism
path_tsa00600.kgml: Initialization took 0.05 seconds
path_tsa00600.kgml: (not found)
path_tsa00600.kgml: --- 0.09 seconds ---

path_tsa00620.kgml: Pyruvate metabolism
path_tsa00620.kgml: Initialization took 0.05 seconds
path_tsa00620.kgml: (not found)
path_tsa00620.kgml: --- 0.17 seconds ---

path_tsa00622.kgml: Xylene degradation
path_tsa00622.kgml: Initialization took 0.05 seconds
path_tsa00622.kgml: (not found)
path_tsa00622.kgml: --- 0.09 seconds ---

path_tsa00623.kgml: Toluene degradation
path_tsa00623.kgml: Initialization took 0.05 seconds
path_tsa00623.kgml: (not found)
path_tsa00623.kgml: --- 0.09 seconds ---

path_tsa00625.kgml: Chloroalkane and chloroalkene degradation
path_tsa00625.kgml: Initialization took 0.05 seconds
path_tsa00625.kgml: (not found)
path_tsa00625.kgml: --- 0.09 seconds ---

path_tsa00626.kgml: Naphthalene degradation
path_tsa00626.kgml: Initialization took 0.05 seconds
path_tsa00626.kgml: (not found)
path_tsa00626.kgml: --- 0.09 seconds ---

path_tsa00627.kgml: Aminobenzoate degradation
path_tsa00627.kgml: Initialization took 0.05 seconds
path_tsa00627.kgml: (not found)
path_tsa00627.kgml: --- 0.09 seconds ---

path_tsa00630.kgml: Glyoxylate and dicarboxylate metabolism
path_tsa00630.kgml: Initialization took 0.05 seconds
path_tsa00630.kgml: (not found)
path_tsa00630.kgml: --- 0.09 seconds ---

path_tsa00633.kgml: Nitrotoluene degradation
path_tsa00633.kgml: Initialization took 0.04 seconds
path_tsa00633.kgml: (not found)
path_tsa00633.kgml: --- 0.09 seconds ---

path_tsa00640.kgml: Propanoate metabolism
path_tsa00640.kgml: Initialization took 0.05 seconds
path_tsa00640.kgml: (not found)
path_tsa00640.kgml: --- 0.09 seconds ---

path_tsa00650.kgml: Butanoate metabolism
path_tsa00650.kgml: Initialization took 0.05 seconds
path_tsa00650.kgml: (not found)
path_tsa00650.kgml: --- 0.09 seconds ---

path_tsa00660.kgml: C5-Branched dibasic acid metabolism
path_tsa00660.kgml: Initialization took 0.05 seconds
path_tsa00660.kgml:
path_tsa00660.kgml: Found a trail of span 3 without skipping any vertex
path_tsa00660.kgml: 31 -> 96 -> 97
path_tsa00660.kgml: R03896 -> R03898 -> R00994
path_tsa00660.kgml: {tsa:AciPR4_1134, tsa:AciPR4_1135} -> {tsa:AciPR4_1134, tsa:AciPR4_1135} -> tsa:AciPR4_1136
path_tsa00660.kgml: 4.2.1.35 -> 4.2.1.35 -> 1.1.1.85
path_tsa00660.kgml:
path_tsa00660.kgml: --- 0.16 seconds ---

path_tsa00670.kgml: One carbon pool by folate
path_tsa00670.kgml: Initialization took 0.08 seconds
path_tsa00670.kgml: (not found)
path_tsa00670.kgml: --- 0.31 seconds ---

path_tsa00680.kgml: Methane metabolism
path_tsa00680.kgml: Initialization took 0.03 seconds
path_tsa00680.kgml:
path_tsa00680.kgml: Found a trail of span 2 without skipping any vertex
path_tsa00680.kgml: 142 -> 293
path_tsa00680.kgml: R00658 -> R01518
path_tsa00680.kgml: tsa:AciPR4_1499 -> tsa:AciPR4_1500
path_tsa00680.kgml: 4.2.1.11 -> {5.4.2.11, 5.4.2.12}
path_tsa00680.kgml:
path_tsa00680.kgml: --- 0.09 seconds ---

path_tsa00730.kgml: Thiamine metabolism
path_tsa00730.kgml: Initialization took 0.02 seconds
path_tsa00730.kgml: (not found)
path_tsa00730.kgml: --- 0.06 seconds ---

path_tsa00740.kgml: Riboflavin metabolism
path_tsa00740.kgml: Initialization took 0.05 seconds
path_tsa00740.kgml: (not found)
path_tsa00740.kgml: --- 0.09 seconds ---

path_tsa00750.kgml: Vitamin B6 metabolism
path_tsa00750.kgml: Initialization took 0.05 seconds
path_tsa00750.kgml: (not found)
path_tsa00750.kgml: --- 0.09 seconds ---

path_tsa00760.kgml: Nicotinate and nicotinamide metabolism
path_tsa00760.kgml: Initialization took 0.05 seconds
path_tsa00760.kgml:
path_tsa00760.kgml: Found a trail of span 3 without skipping any vertex
path_tsa00760.kgml: 71 -> 72 -> 73
path_tsa00760.kgml: R00481 -> R04292 -> R03348
path_tsa00760.kgml: tsa:AciPR4_4254 -> tsa:AciPR4_4255 -> {tsa:AciPR4_0524, tsa:AciPR4_4253}
path_tsa00760.kgml: 1.4.3.16 -> 2.5.1.72 -> 2.4.2.19
path_tsa00760.kgml:
path_tsa00760.kgml: Found a trail of span 2 containing skipped vertices
path_tsa00760.kgml: 71 -> [72] -> 73
path_tsa00760.kgml: R00481 -> [R04292] -> R03348
path_tsa00760.kgml: tsa:AciPR4_4254 -> [tsa:AciPR4_4255] -> {tsa:AciPR4_0524, tsa:AciPR4_4253}
path_tsa00760.kgml: 1.4.3.16 -> [2.5.1.72] -> 2.4.2.19
path_tsa00760.kgml:
path_tsa00760.kgml: --- 0.31 seconds ---

path_tsa00770.kgml: Pantothenate and CoA biosynthesis
path_tsa00770.kgml: Initialization took 0.05 seconds
path_tsa00770.kgml:
path_tsa00770.kgml: Found a trail of span 4 containing skipped vertices
path_tsa00770.kgml: 93 -> 76 -> [71] -> 70 -> 67
path_tsa00770.kgml: R00489 -> R02473 -> [R03018] -> R04231 -> R03269
path_tsa00770.kgml: tsa:AciPR4_0219 -> tsa:AciPR4_0217 -> [tsa:AciPR4_0522] -> tsa:AciPR4_0218 -> tsa:AciPR4_0218
path_tsa00770.kgml: {4.1.1.11, 4.1.1.15} -> 6.3.2.1 -> [2.7.1.33] -> 6.3.2.5 -> 4.1.1.36
path_tsa00770.kgml:
path_tsa00770.kgml: Found a trail of span 4 containing skipped vertices
path_tsa00770.kgml: 78 -> [77] -> 76 -> [71] -> 70 -> 67
path_tsa00770.kgml: R01226 -> [R02472] -> R02473 -> [R03018] -> R04231 -> R03269
path_tsa00770.kgml: tsa:AciPR4_0216 -> [tsa:AciPR4_4211] -> tsa:AciPR4_0217 -> [tsa:AciPR4_0522] -> tsa:AciPR4_0218 -> tsa:AciPR4_0218
path_tsa00770.kgml: 2.1.2.11 -> [1.1.1.169] -> 6.3.2.1 -> [2.7.1.33] -> 6.3.2.5 -> 4.1.1.36
path_tsa00770.kgml:
path_tsa00770.kgml: Found a trail of span 3 containing skipped vertices
path_tsa00770.kgml: 93 -> [76 -> 71] -> 70 -> 67
path_tsa00770.kgml: R00489 -> [R02473 -> R03018] -> R04231 -> R03269
path_tsa00770.kgml: tsa:AciPR4_0219 -> [tsa:AciPR4_0217 -> tsa:AciPR4_0522] -> tsa:AciPR4_0218 -> tsa:AciPR4_0218
path_tsa00770.kgml: {4.1.1.11, 4.1.1.15} -> [6.3.2.1 -> 2.7.1.33] -> 6.3.2.5 -> 4.1.1.36
path_tsa00770.kgml:
path_tsa00770.kgml: Found a trail of span 3 containing skipped vertices
path_tsa00770.kgml: 78 -> [77] -> 76 -> [71 -> 70] -> 67
path_tsa00770.kgml: R01226 -> [R02472] -> R02473 -> [R03018 -> R04231] -> R03269
path_tsa00770.kgml: tsa:AciPR4_0216 -> [tsa:AciPR4_4211] -> tsa:AciPR4_0217 -> [tsa:AciPR4_0522 -> tsa:AciPR4_0218] -> tsa:AciPR4_0218
path_tsa00770.kgml: 2.1.2.11 -> [1.1.1.169] -> 6.3.2.1 -> [2.7.1.33 -> 6.3.2.5] -> 4.1.1.36
path_tsa00770.kgml:
path_tsa00770.kgml: Found a trail of span 2 containing skipped vertices
path_tsa00770.kgml: 93 -> [76 -> 71 -> 70] -> 67
path_tsa00770.kgml: R00489 -> [R02473 -> R03018 -> R04231] -> R03269
path_tsa00770.kgml: tsa:AciPR4_0219 -> [tsa:AciPR4_0217 -> tsa:AciPR4_0522 -> tsa:AciPR4_0218] -> tsa:AciPR4_0218
path_tsa00770.kgml: {4.1.1.11, 4.1.1.15} -> [6.3.2.1 -> 2.7.1.33 -> 6.3.2.5] -> 4.1.1.36
path_tsa00770.kgml:
path_tsa00770.kgml: Found a trail of span 2 containing skipped vertices
path_tsa00770.kgml: 82 -> [81] -> 80
path_tsa00770.kgml: R00006 -> [R03051] -> R01209
path_tsa00770.kgml: {tsa:AciPR4_1130, tsa:AciPR4_1131, tsa:AciPR4_1478} -> [tsa:AciPR4_1129] -> tsa:AciPR4_1132
path_tsa00770.kgml: 2.2.1.6 -> [1.1.1.86] -> 4.2.1.9
path_tsa00770.kgml:
path_tsa00770.kgml: --- 0.54 seconds ---

path_tsa00780.kgml: Biotin metabolism
path_tsa00780.kgml: Initialization took 0.05 seconds
path_tsa00780.kgml: (not found)
path_tsa00780.kgml: --- 0.09 seconds ---

path_tsa00785.kgml: Lipoic acid metabolism
path_tsa00785.kgml: Initialization took 0.04 seconds
path_tsa00785.kgml: (not found)
path_tsa00785.kgml: --- 0.09 seconds ---

path_tsa00790.kgml: Folate biosynthesis
path_tsa00790.kgml: Initialization took 0.05 seconds
path_tsa00790.kgml:
path_tsa00790.kgml: Found a trail of span 5 without skipping any vertex
path_tsa00790.kgml: 180 -> 81 -> 80 -> 79 -> 86
path_tsa00790.kgml: R00428 -> R05046 -> R05048 -> R04639 -> R04286
path_tsa00790.kgml: tsa:AciPR4_1066 -> tsa:AciPR4_1066 -> tsa:AciPR4_1066 -> tsa:AciPR4_1066 -> {tsa:AciPR4_1064, tsa:AciPR4_1065, tsa:AciPR4_3574}
path_tsa00790.kgml: 3.5.4.16 -> 3.5.4.16 -> 3.5.4.16 -> 3.5.4.16 -> 4.2.3.12
path_tsa00790.kgml:
path_tsa00790.kgml: Found a trail of span 4 containing skipped vertices
path_tsa00790.kgml: 180 -> 81 -> 80 -> [79] -> 86
path_tsa00790.kgml: R00428 -> R05046 -> R05048 -> [R04639] -> R04286
path_tsa00790.kgml: tsa:AciPR4_1066 -> tsa:AciPR4_1066 -> tsa:AciPR4_1066 -> [tsa:AciPR4_1066] -> {tsa:AciPR4_1064, tsa:AciPR4_1065, tsa:AciPR4_3574}
path_tsa00790.kgml: 3.5.4.16 -> 3.5.4.16 -> 3.5.4.16 -> [3.5.4.16] -> 4.2.3.12
path_tsa00790.kgml:
path_tsa00790.kgml: Found a trail of span 3 containing skipped vertices
path_tsa00790.kgml: 180 -> 81 -> [80 -> 79] -> 86
path_tsa00790.kgml: R00428 -> R05046 -> [R05048 -> R04639] -> R04286
path_tsa00790.kgml: tsa:AciPR4_1066 -> tsa:AciPR4_1066 -> [tsa:AciPR4_1066 -> tsa:AciPR4_1066] -> {tsa:AciPR4_1064, tsa:AciPR4_1065, tsa:AciPR4_3574}
path_tsa00790.kgml: 3.5.4.16 -> 3.5.4.16 -> [3.5.4.16 -> 3.5.4.16] -> 4.2.3.12
path_tsa00790.kgml:
path_tsa00790.kgml: Found a trail of span 2 containing skipped vertices
path_tsa00790.kgml: 180 -> [81 -> 80 -> 79] -> 86
path_tsa00790.kgml: R00428 -> [R05046 -> R05048 -> R04639] -> R04286
path_tsa00790.kgml: tsa:AciPR4_1066 -> [tsa:AciPR4_1066 -> tsa:AciPR4_1066 -> tsa:AciPR4_1066] -> {tsa:AciPR4_1064, tsa:AciPR4_1065, tsa:AciPR4_3574}
path_tsa00790.kgml: 3.5.4.16 -> [3.5.4.16 -> 3.5.4.16 -> 3.5.4.16] -> 4.2.3.12
path_tsa00790.kgml:
path_tsa00790.kgml: --- 0.92 seconds ---

path_tsa00860.kgml: Porphyrin and chlorophyll metabolism
path_tsa00860.kgml: Initialization took 0.05 seconds
path_tsa00860.kgml:
path_tsa00860.kgml: Found a trail of span 3 without skipping any vertex
path_tsa00860.kgml: 269 -> 408 -> 412
path_tsa00860.kgml: R03197 -> R04178 -> R11329
path_tsa00860.kgml: tsa:AciPR4_3786 -> tsa:AciPR4_3784 -> tsa:AciPR4_3785
path_tsa00860.kgml: 4.1.1.37 -> 1.3.3.15 -> 4.99.1.9
path_tsa00860.kgml:
path_tsa00860.kgml: Found a trail of span 3 containing skipped vertices
path_tsa00860.kgml: 278 -> [276 -> 274] -> 273 -> 270
path_tsa00860.kgml: R04109 -> [R02272 -> R00036] -> R00084 -> R03165
path_tsa00860.kgml: tsa:AciPR4_1112 -> [tsa:AciPR4_0506 -> tsa:AciPR4_0007] -> tsa:AciPR4_1113 -> tsa:AciPR4_1114
path_tsa00860.kgml: 1.2.1.70 -> [5.4.3.8 -> 4.2.1.24] -> 2.5.1.61 -> 4.2.1.75
path_tsa00860.kgml:
path_tsa00860.kgml: Found a trail of span 3 without skipping any vertex
path_tsa00860.kgml: 271 -> 281 -> 280
path_tsa00860.kgml: R03194 -> R03947 -> R02864
path_tsa00860.kgml: tsa:AciPR4_1678 -> tsa:AciPR4_1677 -> tsa:AciPR4_1677
path_tsa00860.kgml: 2.1.1.107 -> 1.3.1.76 -> 4.99.1.4
path_tsa00860.kgml:
path_tsa00860.kgml: Found a trail of span 2 without skipping any vertex
path_tsa00860.kgml: 268 -> 263
path_tsa00860.kgml: R03222 -> R00310
path_tsa00860.kgml: tsa:AciPR4_3784 -> tsa:AciPR4_3785
path_tsa00860.kgml: 1.3.3.4 -> 4.99.1.1
path_tsa00860.kgml:
path_tsa00860.kgml: Found a trail of span 2 containing skipped vertices
path_tsa00860.kgml: 269 -> [408] -> 412
path_tsa00860.kgml: R03197 -> [R04178] -> R11329
path_tsa00860.kgml: tsa:AciPR4_3786 -> [tsa:AciPR4_3784] -> tsa:AciPR4_3785
path_tsa00860.kgml: 4.1.1.37 -> [1.3.3.15] -> 4.99.1.9
path_tsa00860.kgml:
path_tsa00860.kgml: Found a trail of span 2 containing skipped vertices
path_tsa00860.kgml: 271 -> [281] -> 280
path_tsa00860.kgml: R03194 -> [R03947] -> R02864
path_tsa00860.kgml: tsa:AciPR4_1678 -> [tsa:AciPR4_1677] -> tsa:AciPR4_1677
path_tsa00860.kgml: 2.1.1.107 -> [1.3.1.76] -> 4.99.1.4
path_tsa00860.kgml:
path_tsa00860.kgml: --- 0.55 seconds ---

path_tsa00900.kgml: Terpenoid backbone biosynthesis
path_tsa00900.kgml: Initialization took 0.05 seconds
path_tsa00900.kgml: (not found)
path_tsa00900.kgml: --- 0.13 seconds ---

path_tsa00906.kgml: Carotenoid biosynthesis
path_tsa00906.kgml: Initialization took 0.03 seconds
path_tsa00906.kgml: (not found)
path_tsa00906.kgml: --- 0.05 seconds ---

path_tsa00909.kgml: Sesquiterpenoid and triterpenoid biosynthesis
path_tsa00909.kgml: Initialization took 0.03 seconds
path_tsa00909.kgml: (not found)
path_tsa00909.kgml: --- 0.05 seconds ---

path_tsa00910.kgml: Nitrogen metabolism
path_tsa00910.kgml: Initialization took 0.03 seconds
path_tsa00910.kgml: (not found)
path_tsa00910.kgml: --- 0.05 seconds ---

path_tsa00920.kgml: Sulfur metabolism
path_tsa00920.kgml: Initialization took 0.05 seconds
path_tsa00920.kgml: (not found)
path_tsa00920.kgml: --- 0.09 seconds ---

path_tsa00970.kgml: Aminoacyl-tRNA biosynthesis
path_tsa00970.kgml: Initialization took 0.05 seconds
path_tsa00970.kgml: (not found)
path_tsa00970.kgml: --- 0.09 seconds ---

path_tsa01040.kgml: Biosynthesis of unsaturated fatty acids
path_tsa01040.kgml: Initialization took 0.05 seconds
path_tsa01040.kgml: (not found)
path_tsa01040.kgml: --- 0.09 seconds ---

--- 336.92 seconds ---
