# Supplementary material for: CoMetGeNe: mining conserved neighborhood patterns in metabolic and genomic contexts
Source: BMC Bioinformatics. 2019 Jan 10;20:19. doi: 10.1186/s12859-018-2542-2 (PMC6327494; doi:10.1186/s12859-018-2542-2)
Supplement: Supplementary file 14 — Trail finding results for completely assembled representative bacterial genomes present in NCBI Genomes. Of the 1,545 fully assembled representative bacterial genomes in NCBI, corresponding entries have been identified in KEGG for 1,467 species, for which trail finding has been performed for all combinations of gap parameters δG and δD ranging from 0 to 3. This additional file is available from https://doi.org/10.6084/m9.figshare.7288769. (GZ 178,532 kb) [file 12859_2018_2542_MOESM14_ESM.gz › results/sje_dG1_dD3.hnet]

--- delta_G = 1, delta_D = 3 ---

path_sje00020.kgml: Citrate cycle (TCA cycle)
path_sje00020.kgml: Initialization took 1.23 seconds
path_sje00020.kgml:
path_sje00020.kgml: Found a trail of span 4 containing skipped vertices
path_sje00020.kgml: 80 -> 82 -> [80 -> 77] -> 75 -> 77
path_sje00020.kgml: R07618 -> R02569 -> [R07618 -> R03270] -> R00014 -> R03270
path_sje00020.kgml: {sje:AAV35_005815, sje:AAV35_007685} -> sje:AAV35_007690 -> [{sje:AAV35_005815, sje:AAV35_007685} -> {sje:AAV35_007695, sje:AAV35_007700}] -> {sje:AAV35_007695, sje:AAV35_007700} -> {sje:AAV35_007695, sje:AAV35_007700}
path_sje00020.kgml: 1.8.1.4 -> 2.3.1.12 -> [1.8.1.4 -> 1.2.4.1] -> {1.2.4.1, 2.2.1.6, 4.1.1.1} -> 1.2.4.1
path_sje00020.kgml:
path_sje00020.kgml: Found a trail of span 4 containing skipped vertices
path_sje00020.kgml: 41 -> 42 -> [41 -> 40 -> 39] -> 36 -> 34
path_sje00020.kgml: R00351 -> R00342 -> [R00351 -> R01325 -> R01900] -> R01899 -> R00268
path_sje00020.kgml: {sje:AAV35_003765, sje:AAV35_004680} -> sje:AAV35_004690 -> [{sje:AAV35_003765, sje:AAV35_004680} -> {sje:AAV35_001650, sje:AAV35_006655} -> {sje:AAV35_001650, sje:AAV35_006655}] -> sje:AAV35_004685 -> sje:AAV35_004685
path_sje00020.kgml: {2.3.3.1, 2.3.3.16, 2.3.3.3} -> {1.1.1.299, 1.1.1.37} -> [{2.3.3.1, 2.3.3.16, 2.3.3.3} -> 4.2.1.3 -> 4.2.1.3] -> 1.1.1.42 -> 1.1.1.42
path_sje00020.kgml:
path_sje00020.kgml: Found a trail of span 3 containing skipped vertices
path_sje00020.kgml: 30 -> 31 -> [28 -> 30] -> 29
path_sje00020.kgml: R03316 -> R02570 -> [R07618 -> R03316] -> R00621
path_sje00020.kgml: sje:AAV35_009805 -> sje:AAV35_009800 -> [{sje:AAV35_005815, sje:AAV35_007685} -> sje:AAV35_009805] -> sje:AAV35_009805
path_sje00020.kgml: 1.2.4.2 -> 2.3.1.61 -> [1.8.1.4 -> 1.2.4.2] -> 1.2.4.2
path_sje00020.kgml:
path_sje00020.kgml: --- 13.78 seconds ---

path_sje00030.kgml: Pentose phosphate pathway
path_sje00030.kgml: Initialization took 0.64 seconds
path_sje00030.kgml:
path_sje00030.kgml: Found a trail of span 2 without skipping any vertex
path_sje00030.kgml: 135 -> 137
path_sje00030.kgml: R05338 -> R09780
path_sje00030.kgml: sje:AAV35_011130 -> sje:AAV35_011125
path_sje00030.kgml: 4.1.2.43 -> 5.3.1.27
path_sje00030.kgml:
path_sje00030.kgml: Found a trail of span 2 without skipping any vertex
path_sje00030.kgml: 62 -> 156
path_sje00030.kgml: R01737 -> R10221
path_sje00030.kgml: sje:AAV35_008070 -> sje:AAV35_008075
path_sje00030.kgml: 2.7.1.12 -> {1.1.1.343, 1.1.1.351}
path_sje00030.kgml:
path_sje00030.kgml: Found a trail of span 2 without skipping any vertex
path_sje00030.kgml: 62 -> 56
path_sje00030.kgml: R01737 -> R01528
path_sje00030.kgml: sje:AAV35_008070 -> sje:AAV35_008075
path_sje00030.kgml: 2.7.1.12 -> {1.1.1.351, 1.1.1.44}
path_sje00030.kgml:
path_sje00030.kgml: --- 1.84 seconds ---

path_sje00040.kgml: Pentose and glucuronate interconversions
path_sje00040.kgml: Initialization took 0.08 seconds
path_sje00040.kgml:
path_sje00040.kgml: Found a trail of span 2 without skipping any vertex
path_sje00040.kgml: 96 -> 98
path_sje00040.kgml: R00289 -> R00286
path_sje00040.kgml: sje:AAV35_002420 -> sje:AAV35_002425
path_sje00040.kgml: {2.7.7.64, 2.7.7.9} -> 1.1.1.22
path_sje00040.kgml:
path_sje00040.kgml: --- 0.17 seconds ---

path_sje00051.kgml: Fructose and mannose metabolism
path_sje00051.kgml: Initialization took 0.30 seconds
path_sje00051.kgml:
path_sje00051.kgml: Found a trail of span 2 without skipping any vertex
path_sje00051.kgml: 54 -> 92
path_sje00051.kgml: R03232 -> R02071
path_sje00051.kgml: {sje:AAV35_003545, sje:AAV35_008790} -> sje:AAV35_003550
path_sje00051.kgml: 2.7.1.202 -> 2.7.1.56
path_sje00051.kgml:
path_sje00051.kgml: --- 0.42 seconds ---

path_sje00052.kgml: Galactose metabolism
path_sje00052.kgml: Initialization took 0.23 seconds
path_sje00052.kgml: (not found)
path_sje00052.kgml: --- 0.27 seconds ---

path_sje00053.kgml: Ascorbate and aldarate metabolism
path_sje00053.kgml: Initialization took 0.08 seconds
path_sje00053.kgml: (not found)
path_sje00053.kgml: --- 0.12 seconds ---

path_sje00061.kgml: Fatty acid biosynthesis
path_sje00061.kgml: Initialization took 1.04 seconds
path_sje00061.kgml:
path_sje00061.kgml: Found a trail of span 9 containing skipped vertices
path_sje00061.kgml: 147 -> [262] -> 142 -> [268 -> 51 -> 63] -> 130 -> [270 -> 125 -> 62] -> 119 -> [276 -> 114 -> 61] -> 108 -> [278 -> 103 -> 60] -> 97 -> [280 -> 92 -> 59] -> 86 -> [283 -> 19 -> 58] -> 75 -> [286 -> 18 -> 53] -> 54
path_sje00061.kgml: R01626 -> [R10707] -> R04533 -> [R04428 -> R04429 -> R04952] -> R04953 -> [R04954 -> {R04955, R04956} -> R04957] -> R04536 -> [R04537 -> {R04958, R04959} -> R04960] -> R04534 -> [R04535 -> {R04961, R04962} -> R04963] -> R04964 -> [R04965 -> {R04724, R04725} -> R04726] -> R04566 -> [R04568 -> R04966 -> R04968] -> R04543 -> [R04544 -> R04969 -> R07762] -> R07763
path_sje00061.kgml: sje:AAV35_007240 -> [sje:AAV35_009265] -> {sje:AAV35_006800, sje:AAV35_007235, sje:AAV35_008410} -> [sje:AAV35_002340 -> sje:AAV35_007660 -> {sje:AAV35_009260, sje:AAV35_011075}] -> {sje:AAV35_006800, sje:AAV35_007235, sje:AAV35_008410} -> [sje:AAV35_002340 -> sje:AAV35_009145 -> {sje:AAV35_009260, sje:AAV35_011075}] -> {sje:AAV35_006800, sje:AAV35_007235, sje:AAV35_008410} -> [sje:AAV35_002340 -> sje:AAV35_009145 -> {sje:AAV35_009260, sje:AAV35_011075}] -> {sje:AAV35_006800, sje:AAV35_007235, sje:AAV35_008410} -> [sje:AAV35_002340 -> sje:AAV35_009145 -> {sje:AAV35_009260, sje:AAV35_011075}] -> {sje:AAV35_006800, sje:AAV35_007235, sje:AAV35_008410} -> [sje:AAV35_002340 -> sje:AAV35_009145 -> {sje:AAV35_009260, sje:AAV35_011075}] -> {sje:AAV35_006800, sje:AAV35_007235, sje:AAV35_008410} -> [sje:AAV35_002340 -> sje:AAV35_007660 -> {sje:AAV35_009260, sje:AAV35_011075}] -> {sje:AAV35_006800, sje:AAV35_007235, sje:AAV35_008410} -> [sje:AAV35_002340 -> sje:AAV35_007660 -> {sje:AAV35_009260, sje:AAV35_011075}] -> {sje:AAV35_006800, sje:AAV35_007235, sje:AAV35_008410}
path_sje00061.kgml: {2.3.1.39, 2.3.1.85, 2.3.1.86} -> [2.3.1.180] -> {1.1.1.100, 2.3.1.85, 2.3.1.86} -> [{2.3.1.85, 2.3.1.86, 4.2.1.59} -> 1.3.1.9 -> {2.3.1.179, 2.3.1.41, 2.3.1.85, 2.3.1.86}] -> {1.1.1.100, 2.3.1.85, 2.3.1.86} -> [{2.3.1.85, 2.3.1.86, 4.2.1.59} -> {1.3.1.9, 1.3.1.10, 1.3.1.104, 1.3.1.39, 2.3.1.85, 2.3.1.86} -> {2.3.1.179, 2.3.1.41, 2.3.1.85, 2.3.1.86}] -> {1.1.1.100, 2.3.1.85, 2.3.1.86} -> [{2.3.1.85, 2.3.1.86, 4.2.1.59} -> {1.3.1.9, 1.3.1.10, 1.3.1.104, 1.3.1.39, 2.3.1.85, 2.3.1.86} -> {2.3.1.179, 2.3.1.41, 2.3.1.85, 2.3.1.86}] -> {1.1.1.100, 2.3.1.85, 2.3.1.86} -> [{2.3.1.85, 2.3.1.86, 4.2.1.59} -> {1.3.1.9, 1.3.1.10, 1.3.1.104, 1.3.1.39, 2.3.1.85, 2.3.1.86} -> {2.3.1.179, 2.3.1.41, 2.3.1.85, 2.3.1.86}] -> {1.1.1.100, 2.3.1.85, 2.3.1.86} -> [{2.3.1.85, 2.3.1.86, 4.2.1.59} -> {1.3.1.9, 1.3.1.10, 1.3.1.104, 1.3.1.39, 2.3.1.85, 2.3.1.86} -> {2.3.1.179, 2.3.1.41, 2.3.1.85, 2.3.1.86}] -> {1.1.1.100, 2.3.1.85, 2.3.1.86} -> [{2.3.1.85, 2.3.1.86, 4.2.1.59} -> 1.3.1.9 -> {2.3.1.179, 2.3.1.41, 2.3.1.85, 2.3.1.86}] -> {1.1.1.100, 2.3.1.85, 2.3.1.86} -> [{2.3.1.85, 2.3.1.86, 4.2.1.59} -> 1.3.1.9 -> {2.3.1.179, 2.3.1.199, 2.3.1.41}] -> 1.1.1.100
path_sje00061.kgml:
path_sje00061.kgml: Found a trail of span 8 containing skipped vertices
path_sje00061.kgml: 147 -> [63] -> 130 -> [270 -> 125 -> 62] -> 119 -> [276 -> 114 -> 61] -> 108 -> [278 -> 103 -> 60] -> 97 -> [280 -> 92 -> 59] -> 86 -> [283 -> 19 -> 58] -> 75 -> [286 -> 18 -> 53] -> 54
path_sje00061.kgml: R01626 -> [R04952] -> R04953 -> [R04954 -> {R04955, R04956} -> R04957] -> R04536 -> [R04537 -> {R04958, R04959} -> R04960] -> R04534 -> [R04535 -> {R04961, R04962} -> R04963] -> R04964 -> [R04965 -> {R04724, R04725} -> R04726] -> R04566 -> [R04568 -> R04966 -> R04968] -> R04543 -> [R04544 -> R04969 -> R07762] -> R07763
path_sje00061.kgml: sje:AAV35_007240 -> [{sje:AAV35_009260, sje:AAV35_011075}] -> {sje:AAV35_006800, sje:AAV35_007235, sje:AAV35_008410} -> [sje:AAV35_002340 -> sje:AAV35_009145 -> {sje:AAV35_009260, sje:AAV35_011075}] -> {sje:AAV35_006800, sje:AAV35_007235, sje:AAV35_008410} -> [sje:AAV35_002340 -> sje:AAV35_009145 -> {sje:AAV35_009260, sje:AAV35_011075}] -> {sje:AAV35_006800, sje:AAV35_007235, sje:AAV35_008410} -> [sje:AAV35_002340 -> sje:AAV35_009145 -> {sje:AAV35_009260, sje:AAV35_011075}] -> {sje:AAV35_006800, sje:AAV35_007235, sje:AAV35_008410} -> [sje:AAV35_002340 -> sje:AAV35_009145 -> {sje:AAV35_009260, sje:AAV35_011075}] -> {sje:AAV35_006800, sje:AAV35_007235, sje:AAV35_008410} -> [sje:AAV35_002340 -> sje:AAV35_007660 -> {sje:AAV35_009260, sje:AAV35_011075}] -> {sje:AAV35_006800, sje:AAV35_007235, sje:AAV35_008410} -> [sje:AAV35_002340 -> sje:AAV35_007660 -> {sje:AAV35_009260, sje:AAV35_011075}] -> {sje:AAV35_006800, sje:AAV35_007235, sje:AAV35_008410}
path_sje00061.kgml: {2.3.1.39, 2.3.1.85, 2.3.1.86} -> [{2.3.1.179, 2.3.1.41, 2.3.1.85, 2.3.1.86}] -> {1.1.1.100, 2.3.1.85, 2.3.1.86} -> [{2.3.1.85, 2.3.1.86, 4.2.1.59} -> {1.3.1.9, 1.3.1.10, 1.3.1.104, 1.3.1.39, 2.3.1.85, 2.3.1.86} -> {2.3.1.179, 2.3.1.41, 2.3.1.85, 2.3.1.86}] -> {1.1.1.100, 2.3.1.85, 2.3.1.86} -> [{2.3.1.85, 2.3.1.86, 4.2.1.59} -> {1.3.1.9, 1.3.1.10, 1.3.1.104, 1.3.1.39, 2.3.1.85, 2.3.1.86} -> {2.3.1.179, 2.3.1.41, 2.3.1.85, 2.3.1.86}] -> {1.1.1.100, 2.3.1.85, 2.3.1.86} -> [{2.3.1.85, 2.3.1.86, 4.2.1.59} -> {1.3.1.9, 1.3.1.10, 1.3.1.104, 1.3.1.39, 2.3.1.85, 2.3.1.86} -> {2.3.1.179, 2.3.1.41, 2.3.1.85, 2.3.1.86}] -> {1.1.1.100, 2.3.1.85, 2.3.1.86} -> [{2.3.1.85, 2.3.1.86, 4.2.1.59} -> {1.3.1.9, 1.3.1.10, 1.3.1.104, 1.3.1.39, 2.3.1.85, 2.3.1.86} -> {2.3.1.179, 2.3.1.41, 2.3.1.85, 2.3.1.86}] -> {1.1.1.100, 2.3.1.85, 2.3.1.86} -> [{2.3.1.85, 2.3.1.86, 4.2.1.59} -> 1.3.1.9 -> {2.3.1.179, 2.3.1.41, 2.3.1.85, 2.3.1.86}] -> {1.1.1.100, 2.3.1.85, 2.3.1.86} -> [{2.3.1.85, 2.3.1.86, 4.2.1.59} -> 1.3.1.9 -> {2.3.1.179, 2.3.1.199, 2.3.1.41}] -> 1.1.1.100
path_sje00061.kgml:
path_sje00061.kgml: Found a trail of span 8 containing skipped vertices
path_sje00061.kgml: 262 -> [142 -> 268 -> 51] -> 63 -> [130 -> 270 -> 125] -> 62 -> [119 -> 276 -> 22] -> 61 -> [108 -> 278 -> 21] -> 60 -> [97 -> 280 -> 92] -> 59 -> [86 -> 283 -> 19] -> 58 -> [75 -> 286 -> 18] -> 53
path_sje00061.kgml: R10707 -> [R04533 -> R04428 -> R04429] -> R04952 -> [R04953 -> R04954 -> {R04955, R04956}] -> R04957 -> [R04536 -> R04537 -> R04958] -> R04960 -> [R04534 -> R04535 -> R04961] -> R04963 -> [R04964 -> R04965 -> {R04724, R04725}] -> R04726 -> [R04566 -> R04568 -> R04966] -> R04968 -> [R04543 -> R04544 -> R04969] -> R07762
path_sje00061.kgml: sje:AAV35_009265 -> [{sje:AAV35_006800, sje:AAV35_007235, sje:AAV35_008410} -> sje:AAV35_002340 -> sje:AAV35_007660] -> {sje:AAV35_009260, sje:AAV35_011075} -> [{sje:AAV35_006800, sje:AAV35_007235, sje:AAV35_008410} -> sje:AAV35_002340 -> sje:AAV35_009145] -> {sje:AAV35_009260, sje:AAV35_011075} -> [{sje:AAV35_006800, sje:AAV35_007235, sje:AAV35_008410} -> sje:AAV35_002340 -> sje:AAV35_007660] -> {sje:AAV35_009260, sje:AAV35_011075} -> [{sje:AAV35_006800, sje:AAV35_007235, sje:AAV35_008410} -> sje:AAV35_002340 -> sje:AAV35_007660] -> {sje:AAV35_009260, sje:AAV35_011075} -> [{sje:AAV35_006800, sje:AAV35_007235, sje:AAV35_008410} -> sje:AAV35_002340 -> sje:AAV35_009145] -> {sje:AAV35_009260, sje:AAV35_011075} -> [{sje:AAV35_006800, sje:AAV35_007235, sje:AAV35_008410} -> sje:AAV35_002340 -> sje:AAV35_007660] -> {sje:AAV35_009260, sje:AAV35_011075} -> [{sje:AAV35_006800, sje:AAV35_007235, sje:AAV35_008410} -> sje:AAV35_002340 -> sje:AAV35_007660] -> {sje:AAV35_009260, sje:AAV35_011075}
path_sje00061.kgml: 2.3.1.180 -> [{1.1.1.100, 2.3.1.85, 2.3.1.86} -> {2.3.1.85, 2.3.1.86, 4.2.1.59} -> 1.3.1.9] -> {2.3.1.179, 2.3.1.41, 2.3.1.85, 2.3.1.86} -> [{1.1.1.100, 2.3.1.85, 2.3.1.86} -> {2.3.1.85, 2.3.1.86, 4.2.1.59} -> {1.3.1.9, 1.3.1.10, 1.3.1.104, 1.3.1.39, 2.3.1.85, 2.3.1.86}] -> {2.3.1.179, 2.3.1.41, 2.3.1.85, 2.3.1.86} -> [{1.1.1.100, 2.3.1.85, 2.3.1.86} -> {2.3.1.85, 2.3.1.86, 4.2.1.59} -> 1.3.1.9] -> {2.3.1.179, 2.3.1.41, 2.3.1.85, 2.3.1.86} -> [{1.1.1.100, 2.3.1.85, 2.3.1.86} -> {2.3.1.85, 2.3.1.86, 4.2.1.59} -> 1.3.1.9] -> {2.3.1.179, 2.3.1.41, 2.3.1.85, 2.3.1.86} -> [{1.1.1.100, 2.3.1.85, 2.3.1.86} -> {2.3.1.85, 2.3.1.86, 4.2.1.59} -> {1.3.1.9, 1.3.1.10, 1.3.1.104, 1.3.1.39, 2.3.1.85, 2.3.1.86}] -> {2.3.1.179, 2.3.1.41, 2.3.1.85, 2.3.1.86} -> [{1.1.1.100, 2.3.1.85, 2.3.1.86} -> {2.3.1.85, 2.3.1.86, 4.2.1.59} -> 1.3.1.9] -> {2.3.1.179, 2.3.1.41, 2.3.1.85, 2.3.1.86} -> [{1.1.1.100, 2.3.1.85, 2.3.1.86} -> {2.3.1.85, 2.3.1.86, 4.2.1.59} -> 1.3.1.9] -> {2.3.1.179, 2.3.1.199, 2.3.1.41}
path_sje00061.kgml:
path_sje00061.kgml: Found a trail of span 7 containing skipped vertices
path_sje00061.kgml: 147 -> [62] -> 119 -> [276 -> 114 -> 61] -> 108 -> [278 -> 103 -> 60] -> 97 -> [280 -> 92 -> 59] -> 86 -> [283 -> 19 -> 58] -> 75 -> [286 -> 18 -> 53] -> 54
path_sje00061.kgml: R01626 -> [R04957] -> R04536 -> [R04537 -> {R04958, R04959} -> R04960] -> R04534 -> [R04535 -> {R04961, R04962} -> R04963] -> R04964 -> [R04965 -> {R04724, R04725} -> R04726] -> R04566 -> [R04568 -> R04966 -> R04968] -> R04543 -> [R04544 -> R04969 -> R07762] -> R07763
path_sje00061.kgml: sje:AAV35_007240 -> [{sje:AAV35_009260, sje:AAV35_011075}] -> {sje:AAV35_006800, sje:AAV35_007235, sje:AAV35_008410} -> [sje:AAV35_002340 -> sje:AAV35_009145 -> {sje:AAV35_009260, sje:AAV35_011075}] -> {sje:AAV35_006800, sje:AAV35_007235, sje:AAV35_008410} -> [sje:AAV35_002340 -> sje:AAV35_009145 -> {sje:AAV35_009260, sje:AAV35_011075}] -> {sje:AAV35_006800, sje:AAV35_007235, sje:AAV35_008410} -> [sje:AAV35_002340 -> sje:AAV35_009145 -> {sje:AAV35_009260, sje:AAV35_011075}] -> {sje:AAV35_006800, sje:AAV35_007235, sje:AAV35_008410} -> [sje:AAV35_002340 -> sje:AAV35_007660 -> {sje:AAV35_009260, sje:AAV35_011075}] -> {sje:AAV35_006800, sje:AAV35_007235, sje:AAV35_008410} -> [sje:AAV35_002340 -> sje:AAV35_007660 -> {sje:AAV35_009260, sje:AAV35_011075}] -> {sje:AAV35_006800, sje:AAV35_007235, sje:AAV35_008410}
path_sje00061.kgml: {2.3.1.39, 2.3.1.85, 2.3.1.86} -> [{2.3.1.179, 2.3.1.41, 2.3.1.85, 2.3.1.86}] -> {1.1.1.100, 2.3.1.85, 2.3.1.86} -> [{2.3.1.85, 2.3.1.86, 4.2.1.59} -> {1.3.1.9, 1.3.1.10, 1.3.1.104, 1.3.1.39, 2.3.1.85, 2.3.1.86} -> {2.3.1.179, 2.3.1.41, 2.3.1.85, 2.3.1.86}] -> {1.1.1.100, 2.3.1.85, 2.3.1.86} -> [{2.3.1.85, 2.3.1.86, 4.2.1.59} -> {1.3.1.9, 1.3.1.10, 1.3.1.104, 1.3.1.39, 2.3.1.85, 2.3.1.86} -> {2.3.1.179, 2.3.1.41, 2.3.1.85, 2.3.1.86}] -> {1.1.1.100, 2.3.1.85, 2.3.1.86} -> [{2.3.1.85, 2.3.1.86, 4.2.1.59} -> {1.3.1.9, 1.3.1.10, 1.3.1.104, 1.3.1.39, 2.3.1.85, 2.3.1.86} -> {2.3.1.179, 2.3.1.41, 2.3.1.85, 2.3.1.86}] -> {1.1.1.100, 2.3.1.85, 2.3.1.86} -> [{2.3.1.85, 2.3.1.86, 4.2.1.59} -> 1.3.1.9 -> {2.3.1.179, 2.3.1.41, 2.3.1.85, 2.3.1.86}] -> {1.1.1.100, 2.3.1.85, 2.3.1.86} -> [{2.3.1.85, 2.3.1.86, 4.2.1.59} -> 1.3.1.9 -> {2.3.1.179, 2.3.1.199, 2.3.1.41}] -> 1.1.1.100
path_sje00061.kgml:
path_sje00061.kgml: Found a trail of span 6 containing skipped vertices
path_sje00061.kgml: 147 -> [61] -> 108 -> [278 -> 103 -> 60] -> 97 -> [280 -> 92 -> 59] -> 86 -> [283 -> 19 -> 58] -> 75 -> [286 -> 18 -> 53] -> 54
path_sje00061.kgml: R01626 -> [R04960] -> R04534 -> [R04535 -> {R04961, R04962} -> R04963] -> R04964 -> [R04965 -> {R04724, R04725} -> R04726] -> R04566 -> [R04568 -> R04966 -> R04968] -> R04543 -> [R04544 -> R04969 -> R07762] -> R07763
path_sje00061.kgml: sje:AAV35_007240 -> [{sje:AAV35_009260, sje:AAV35_011075}] -> {sje:AAV35_006800, sje:AAV35_007235, sje:AAV35_008410} -> [sje:AAV35_002340 -> sje:AAV35_009145 -> {sje:AAV35_009260, sje:AAV35_011075}] -> {sje:AAV35_006800, sje:AAV35_007235, sje:AAV35_008410} -> [sje:AAV35_002340 -> sje:AAV35_009145 -> {sje:AAV35_009260, sje:AAV35_011075}] -> {sje:AAV35_006800, sje:AAV35_007235, sje:AAV35_008410} -> [sje:AAV35_002340 -> sje:AAV35_007660 -> {sje:AAV35_009260, sje:AAV35_011075}] -> {sje:AAV35_006800, sje:AAV35_007235, sje:AAV35_008410} -> [sje:AAV35_002340 -> sje:AAV35_007660 -> {sje:AAV35_009260, sje:AAV35_011075}] -> {sje:AAV35_006800, sje:AAV35_007235, sje:AAV35_008410}
path_sje00061.kgml: {2.3.1.39, 2.3.1.85, 2.3.1.86} -> [{2.3.1.179, 2.3.1.41, 2.3.1.85, 2.3.1.86}] -> {1.1.1.100, 2.3.1.85, 2.3.1.86} -> [{2.3.1.85, 2.3.1.86, 4.2.1.59} -> {1.3.1.9, 1.3.1.10, 1.3.1.104, 1.3.1.39, 2.3.1.85, 2.3.1.86} -> {2.3.1.179, 2.3.1.41, 2.3.1.85, 2.3.1.86}] -> {1.1.1.100, 2.3.1.85, 2.3.1.86} -> [{2.3.1.85, 2.3.1.86, 4.2.1.59} -> {1.3.1.9, 1.3.1.10, 1.3.1.104, 1.3.1.39, 2.3.1.85, 2.3.1.86} -> {2.3.1.179, 2.3.1.41, 2.3.1.85, 2.3.1.86}] -> {1.1.1.100, 2.3.1.85, 2.3.1.86} -> [{2.3.1.85, 2.3.1.86, 4.2.1.59} -> 1.3.1.9 -> {2.3.1.179, 2.3.1.41, 2.3.1.85, 2.3.1.86}] -> {1.1.1.100, 2.3.1.85, 2.3.1.86} -> [{2.3.1.85, 2.3.1.86, 4.2.1.59} -> 1.3.1.9 -> {2.3.1.179, 2.3.1.199, 2.3.1.41}] -> 1.1.1.100
path_sje00061.kgml:
path_sje00061.kgml: Found a trail of span 5 containing skipped vertices
path_sje00061.kgml: 147 -> [60] -> 97 -> [280 -> 92 -> 59] -> 86 -> [283 -> 19 -> 58] -> 75 -> [286 -> 18 -> 53] -> 54
path_sje00061.kgml: R01626 -> [R04963] -> R04964 -> [R04965 -> {R04724, R04725} -> R04726] -> R04566 -> [R04568 -> R04966 -> R04968] -> R04543 -> [R04544 -> R04969 -> R07762] -> R07763
path_sje00061.kgml: sje:AAV35_007240 -> [{sje:AAV35_009260, sje:AAV35_011075}] -> {sje:AAV35_006800, sje:AAV35_007235, sje:AAV35_008410} -> [sje:AAV35_002340 -> sje:AAV35_009145 -> {sje:AAV35_009260, sje:AAV35_011075}] -> {sje:AAV35_006800, sje:AAV35_007235, sje:AAV35_008410} -> [sje:AAV35_002340 -> sje:AAV35_007660 -> {sje:AAV35_009260, sje:AAV35_011075}] -> {sje:AAV35_006800, sje:AAV35_007235, sje:AAV35_008410} -> [sje:AAV35_002340 -> sje:AAV35_007660 -> {sje:AAV35_009260, sje:AAV35_011075}] -> {sje:AAV35_006800, sje:AAV35_007235, sje:AAV35_008410}
path_sje00061.kgml: {2.3.1.39, 2.3.1.85, 2.3.1.86} -> [{2.3.1.179, 2.3.1.41, 2.3.1.85, 2.3.1.86}] -> {1.1.1.100, 2.3.1.85, 2.3.1.86} -> [{2.3.1.85, 2.3.1.86, 4.2.1.59} -> {1.3.1.9, 1.3.1.10, 1.3.1.104, 1.3.1.39, 2.3.1.85, 2.3.1.86} -> {2.3.1.179, 2.3.1.41, 2.3.1.85, 2.3.1.86}] -> {1.1.1.100, 2.3.1.85, 2.3.1.86} -> [{2.3.1.85, 2.3.1.86, 4.2.1.59} -> 1.3.1.9 -> {2.3.1.179, 2.3.1.41, 2.3.1.85, 2.3.1.86}] -> {1.1.1.100, 2.3.1.85, 2.3.1.86} -> [{2.3.1.85, 2.3.1.86, 4.2.1.59} -> 1.3.1.9 -> {2.3.1.179, 2.3.1.199, 2.3.1.41}] -> 1.1.1.100
path_sje00061.kgml:
path_sje00061.kgml: Found a trail of span 4 containing skipped vertices
path_sje00061.kgml: 147 -> [59] -> 86 -> [283 -> 19 -> 58] -> 75 -> [286 -> 18 -> 53] -> 54
path_sje00061.kgml: R01626 -> [R04726] -> R04566 -> [R04568 -> R04966 -> R04968] -> R04543 -> [R04544 -> R04969 -> R07762] -> R07763
path_sje00061.kgml: sje:AAV35_007240 -> [{sje:AAV35_009260, sje:AAV35_011075}] -> {sje:AAV35_006800, sje:AAV35_007235, sje:AAV35_008410} -> [sje:AAV35_002340 -> sje:AAV35_007660 -> {sje:AAV35_009260, sje:AAV35_011075}] -> {sje:AAV35_006800, sje:AAV35_007235, sje:AAV35_008410} -> [sje:AAV35_002340 -> sje:AAV35_007660 -> {sje:AAV35_009260, sje:AAV35_011075}] -> {sje:AAV35_006800, sje:AAV35_007235, sje:AAV35_008410}
path_sje00061.kgml: {2.3.1.39, 2.3.1.85, 2.3.1.86} -> [{2.3.1.179, 2.3.1.41, 2.3.1.85, 2.3.1.86}] -> {1.1.1.100, 2.3.1.85, 2.3.1.86} -> [{2.3.1.85, 2.3.1.86, 4.2.1.59} -> 1.3.1.9 -> {2.3.1.179, 2.3.1.41, 2.3.1.85, 2.3.1.86}] -> {1.1.1.100, 2.3.1.85, 2.3.1.86} -> [{2.3.1.85, 2.3.1.86, 4.2.1.59} -> 1.3.1.9 -> {2.3.1.179, 2.3.1.199, 2.3.1.41}] -> 1.1.1.100
path_sje00061.kgml:
path_sje00061.kgml: Found a trail of span 3 containing skipped vertices
path_sje00061.kgml: 147 -> [58] -> 75 -> [286 -> 18 -> 53] -> 54
path_sje00061.kgml: R01626 -> [R04968] -> R04543 -> [R04544 -> R04969 -> R07762] -> R07763
path_sje00061.kgml: sje:AAV35_007240 -> [{sje:AAV35_009260, sje:AAV35_011075}] -> {sje:AAV35_006800, sje:AAV35_007235, sje:AAV35_008410} -> [sje:AAV35_002340 -> sje:AAV35_007660 -> {sje:AAV35_009260, sje:AAV35_011075}] -> {sje:AAV35_006800, sje:AAV35_007235, sje:AAV35_008410}
path_sje00061.kgml: {2.3.1.39, 2.3.1.85, 2.3.1.86} -> [{2.3.1.179, 2.3.1.41, 2.3.1.85, 2.3.1.86}] -> {1.1.1.100, 2.3.1.85, 2.3.1.86} -> [{2.3.1.85, 2.3.1.86, 4.2.1.59} -> 1.3.1.9 -> {2.3.1.179, 2.3.1.199, 2.3.1.41}] -> 1.1.1.100
path_sje00061.kgml:
path_sje00061.kgml: Found a trail of span 2 containing skipped vertices
path_sje00061.kgml: 147 -> [53] -> 54
path_sje00061.kgml: R01626 -> [R07762] -> R07763
path_sje00061.kgml: sje:AAV35_007240 -> [{sje:AAV35_009260, sje:AAV35_011075}] -> {sje:AAV35_006800, sje:AAV35_007235, sje:AAV35_008410}
path_sje00061.kgml: {2.3.1.39, 2.3.1.85, 2.3.1.86} -> [{2.3.1.179, 2.3.1.199, 2.3.1.41}] -> 1.1.1.100
path_sje00061.kgml:
path_sje00061.kgml: --- 3.98 seconds ---

path_sje00072.kgml: Synthesis and degradation of ketone bodies
path_sje00072.kgml: Initialization took 0.08 seconds
path_sje00072.kgml:
path_sje00072.kgml: Found a trail of span 2 without skipping any vertex
path_sje00072.kgml: 15 -> 18
path_sje00072.kgml: R01361 -> R00410
path_sje00072.kgml: sje:AAV35_000835 -> {sje:AAV35_000825, sje:AAV35_000830}
path_sje00072.kgml: 1.1.1.30 -> 2.8.3.5
path_sje00072.kgml:
path_sje00072.kgml: --- 0.17 seconds ---

path_sje00130.kgml: Ubiquinone and other terpenoid-quinone biosynthesis
path_sje00130.kgml: Initialization took 0.28 seconds
path_sje00130.kgml:
path_sje00130.kgml: Found a trail of span 6 without skipping any vertex
path_sje00130.kgml: 69 -> 61 -> 54 -> 60 -> 59 -> 58
path_sje00130.kgml: R01717 -> R08165 -> R08166 -> R04031 -> R04030 -> R07263
path_sje00130.kgml: sje:AAV35_004050 -> sje:AAV35_004055 -> sje:AAV35_004060 -> sje:AAV35_004075 -> sje:AAV35_004070 -> sje:AAV35_004065
path_sje00130.kgml: 5.4.4.2 -> 2.2.1.9 -> 4.2.99.20 -> 4.2.1.113 -> 6.2.1.26 -> 4.1.3.36
path_sje00130.kgml:
path_sje00130.kgml: Found a trail of span 5 containing skipped vertices
path_sje00130.kgml: 69 -> [61] -> 54 -> 60 -> 59 -> 58
path_sje00130.kgml: R01717 -> [R08165] -> R08166 -> R04031 -> R04030 -> R07263
path_sje00130.kgml: sje:AAV35_004050 -> [sje:AAV35_004055] -> sje:AAV35_004060 -> sje:AAV35_004075 -> sje:AAV35_004070 -> sje:AAV35_004065
path_sje00130.kgml: 5.4.4.2 -> [2.2.1.9] -> 4.2.99.20 -> 4.2.1.113 -> 6.2.1.26 -> 4.1.3.36
path_sje00130.kgml: Skipped genes: sje:AAV35_004055
path_sje00130.kgml:
path_sje00130.kgml: Found a trail of span 5 containing skipped vertices
path_sje00130.kgml: 69 -> 61 -> [54] -> 60 -> 59 -> 58
path_sje00130.kgml: R01717 -> R08165 -> [R08166] -> R04031 -> R04030 -> R07263
path_sje00130.kgml: sje:AAV35_004050 -> sje:AAV35_004055 -> [sje:AAV35_004060] -> sje:AAV35_004075 -> sje:AAV35_004070 -> sje:AAV35_004065
path_sje00130.kgml: 5.4.4.2 -> 2.2.1.9 -> [4.2.99.20] -> 4.2.1.113 -> 6.2.1.26 -> 4.1.3.36
path_sje00130.kgml: Skipped genes: sje:AAV35_004060
path_sje00130.kgml:
path_sje00130.kgml: Found a trail of span 5 containing skipped vertices
path_sje00130.kgml: 69 -> 61 -> 54 -> 60 -> [59] -> 58
path_sje00130.kgml: R01717 -> R08165 -> R08166 -> R04031 -> [R04030] -> R07263
path_sje00130.kgml: sje:AAV35_004050 -> sje:AAV35_004055 -> sje:AAV35_004060 -> sje:AAV35_004075 -> [sje:AAV35_004070] -> sje:AAV35_004065
path_sje00130.kgml: 5.4.4.2 -> 2.2.1.9 -> 4.2.99.20 -> 4.2.1.113 -> [6.2.1.26] -> 4.1.3.36
path_sje00130.kgml: Skipped genes: sje:AAV35_004070
path_sje00130.kgml:
path_sje00130.kgml: Found a trail of span 5 containing skipped vertices
path_sje00130.kgml: 69 -> 61 -> 54 -> [60] -> 59 -> 58
path_sje00130.kgml: R01717 -> R08165 -> R08166 -> [R04031] -> R04030 -> R07263
path_sje00130.kgml: sje:AAV35_004050 -> sje:AAV35_004055 -> sje:AAV35_004060 -> [sje:AAV35_004075] -> sje:AAV35_004070 -> sje:AAV35_004065
path_sje00130.kgml: 5.4.4.2 -> 2.2.1.9 -> 4.2.99.20 -> [4.2.1.113] -> 6.2.1.26 -> 4.1.3.36
path_sje00130.kgml:
path_sje00130.kgml: Found a trail of span 4 containing skipped vertices
path_sje00130.kgml: 69 -> 61 -> [54 -> 60] -> 59 -> 58
path_sje00130.kgml: R01717 -> R08165 -> [R08166 -> R04031] -> R04030 -> R07263
path_sje00130.kgml: sje:AAV35_004050 -> sje:AAV35_004055 -> [sje:AAV35_004060 -> sje:AAV35_004075] -> sje:AAV35_004070 -> sje:AAV35_004065
path_sje00130.kgml: 5.4.4.2 -> 2.2.1.9 -> [4.2.99.20 -> 4.2.1.113] -> 6.2.1.26 -> 4.1.3.36
path_sje00130.kgml: Skipped genes: sje:AAV35_004060
path_sje00130.kgml:
path_sje00130.kgml: Found a trail of span 4 containing skipped vertices
path_sje00130.kgml: 69 -> 61 -> 54 -> [60 -> 59] -> 58
path_sje00130.kgml: R01717 -> R08165 -> R08166 -> [R04031 -> R04030] -> R07263
path_sje00130.kgml: sje:AAV35_004050 -> sje:AAV35_004055 -> sje:AAV35_004060 -> [sje:AAV35_004075 -> sje:AAV35_004070] -> sje:AAV35_004065
path_sje00130.kgml: 5.4.4.2 -> 2.2.1.9 -> 4.2.99.20 -> [4.2.1.113 -> 6.2.1.26] -> 4.1.3.36
path_sje00130.kgml:
path_sje00130.kgml: Found a trail of span 3 containing skipped vertices
path_sje00130.kgml: 69 -> 61 -> [54 -> 60 -> 59] -> 58
path_sje00130.kgml: R01717 -> R08165 -> [R08166 -> R04031 -> R04030] -> R07263
path_sje00130.kgml: sje:AAV35_004050 -> sje:AAV35_004055 -> [sje:AAV35_004060 -> sje:AAV35_004075 -> sje:AAV35_004070] -> sje:AAV35_004065
path_sje00130.kgml: 5.4.4.2 -> 2.2.1.9 -> [4.2.99.20 -> 4.2.1.113 -> 6.2.1.26] -> 4.1.3.36
path_sje00130.kgml: Skipped genes: sje:AAV35_004060
path_sje00130.kgml:
path_sje00130.kgml: --- 0.82 seconds ---

path_sje00190.kgml: Oxidative phosphorylation
path_sje00190.kgml: Initialization took 2.89 seconds
path_sje00190.kgml: (not found)
path_sje00190.kgml: --- 2.93 seconds ---

path_sje00220.kgml: Arginine biosynthesis
path_sje00220.kgml: Initialization took 0.58 seconds
path_sje00220.kgml:
path_sje00220.kgml: Found a trail of span 5 without skipping any vertex
path_sje00220.kgml: 49 -> 50 -> 51 -> 52 -> 55
path_sje00220.kgml: R00259 -> R02649 -> R03443 -> R02283 -> R02282
path_sje00220.kgml: sje:AAV35_009600 -> sje:AAV35_009595 -> sje:AAV35_009605 -> sje:AAV35_009590 -> sje:AAV35_009600
path_sje00220.kgml: 2.3.1.1 -> 2.7.2.8 -> 1.2.1.38 -> 2.6.1.11 -> 2.3.1.35
path_sje00220.kgml:
path_sje00220.kgml: Found a trail of span 4 containing skipped vertices
path_sje00220.kgml: 49 -> 50 -> [51] -> 52 -> 55
path_sje00220.kgml: R00259 -> R02649 -> [R03443] -> R02283 -> R02282
path_sje00220.kgml: sje:AAV35_009600 -> sje:AAV35_009595 -> [sje:AAV35_009605] -> sje:AAV35_009590 -> sje:AAV35_009600
path_sje00220.kgml: 2.3.1.1 -> 2.7.2.8 -> [1.2.1.38] -> 2.6.1.11 -> 2.3.1.35
path_sje00220.kgml:
path_sje00220.kgml: Found a trail of span 4 containing skipped vertices
path_sje00220.kgml: 49 -> 50 -> 51 -> [52] -> 55
path_sje00220.kgml: R00259 -> R02649 -> R03443 -> [R02283] -> R02282
path_sje00220.kgml: sje:AAV35_009600 -> sje:AAV35_009595 -> sje:AAV35_009605 -> [sje:AAV35_009590] -> sje:AAV35_009600
path_sje00220.kgml: 2.3.1.1 -> 2.7.2.8 -> 1.2.1.38 -> [2.6.1.11] -> 2.3.1.35
path_sje00220.kgml:
path_sje00220.kgml: Found a trail of span 4 containing skipped vertices
path_sje00220.kgml: 49 -> [50] -> 51 -> 52 -> 55
path_sje00220.kgml: R00259 -> [R02649] -> R03443 -> R02283 -> R02282
path_sje00220.kgml: sje:AAV35_009600 -> [sje:AAV35_009595] -> sje:AAV35_009605 -> sje:AAV35_009590 -> sje:AAV35_009600
path_sje00220.kgml: 2.3.1.1 -> [2.7.2.8] -> 1.2.1.38 -> 2.6.1.11 -> 2.3.1.35
path_sje00220.kgml: Skipped genes: sje:AAV35_009595
path_sje00220.kgml:
path_sje00220.kgml: Found a trail of span 3 containing skipped vertices
path_sje00220.kgml: 49 -> 50 -> [51 -> 52] -> 55
path_sje00220.kgml: R00259 -> R02649 -> [R03443 -> R02283] -> R02282
path_sje00220.kgml: sje:AAV35_009600 -> sje:AAV35_009595 -> [sje:AAV35_009605 -> sje:AAV35_009590] -> sje:AAV35_009600
path_sje00220.kgml: 2.3.1.1 -> 2.7.2.8 -> [1.2.1.38 -> 2.6.1.11] -> 2.3.1.35
path_sje00220.kgml:
path_sje00220.kgml: Found a trail of span 3 containing skipped vertices
path_sje00220.kgml: 49 -> [50 -> 51] -> 52 -> 55
path_sje00220.kgml: R00259 -> [R02649 -> R03443] -> R02283 -> R02282
path_sje00220.kgml: sje:AAV35_009600 -> [sje:AAV35_009595 -> sje:AAV35_009605] -> sje:AAV35_009590 -> sje:AAV35_009600
path_sje00220.kgml: 2.3.1.1 -> [2.7.2.8 -> 1.2.1.38] -> 2.6.1.11 -> 2.3.1.35
path_sje00220.kgml: Skipped genes: sje:AAV35_009595
path_sje00220.kgml:
path_sje00220.kgml: Found a trail of span 2 without skipping any vertex
path_sje00220.kgml: 45 -> 47
path_sje00220.kgml: R01954 -> R01086
path_sje00220.kgml: sje:AAV35_010070 -> sje:AAV35_010065
path_sje00220.kgml: 6.3.4.5 -> 4.3.2.1
path_sje00220.kgml:
path_sje00220.kgml: --- 1.10 seconds ---

path_sje00230.kgml: Purine metabolism
path_sje00230.kgml: Initialization took 7.56 seconds
path_sje00230.kgml:
path_sje00230.kgml: Found a trail of span 13 containing skipped vertices
path_sje00230.kgml: 160 -> 162 -> 163 -> 260 -> 164 -> 427 -> [428] -> 167 -> 428 -> [167] -> 166 -> 165 -> 169 -> [184] -> 183 -> [188] -> 200
path_sje00230.kgml: R01072 -> R04144 -> R04325 -> R04463 -> R04208 -> R07404 -> [R07405] -> R04591 -> R07405 -> [R04591] -> R04559 -> R04560 -> R01127 -> [R01135] -> R01083 -> [R00190] -> R01244
path_sje00230.kgml: sje:AAV35_010675 -> sje:AAV35_010655 -> sje:AAV35_010665 -> {sje:AAV35_010680, sje:AAV35_010685, sje:AAV35_010690} -> sje:AAV35_010670 -> sje:AAV35_010705 -> [sje:AAV35_010710] -> sje:AAV35_010695 -> sje:AAV35_010710 -> [sje:AAV35_010695] -> sje:AAV35_010700 -> sje:AAV35_010660 -> sje:AAV35_010660 -> [sje:AAV35_000205] -> sje:AAV35_010700 -> [sje:AAV35_005150] -> sje:AAV35_010650
path_sje00230.kgml: 2.4.2.14 -> 6.3.4.13 -> 2.1.2.2 -> 6.3.5.3 -> 6.3.3.1 -> 6.3.4.18 -> [5.4.99.18] -> 6.3.2.6 -> 5.4.99.18 -> [6.3.2.6] -> 4.3.2.2 -> 2.1.2.3 -> 3.5.4.10 -> [6.3.4.4] -> 4.3.2.2 -> [{2.4.2.7, 2.4.2.8}] -> 3.5.4.2
path_sje00230.kgml:
path_sje00230.kgml: Found a trail of span 12 containing skipped vertices
path_sje00230.kgml: 160 -> 162 -> [163] -> 260 -> 164 -> 427 -> [428] -> 167 -> 428 -> [167] -> 166 -> 165 -> 169 -> [184 -> 183 -> 188] -> 200 -> [209 -> 184] -> 183
path_sje00230.kgml: R01072 -> R04144 -> [R04325] -> R04463 -> R04208 -> R07404 -> [R07405] -> R04591 -> R07405 -> [R04591] -> R04559 -> R04560 -> R01127 -> [R01135 -> R01083 -> R00190] -> R01244 -> [R01132 -> R01135] -> R01083
path_sje00230.kgml: sje:AAV35_010675 -> sje:AAV35_010655 -> [sje:AAV35_010665] -> {sje:AAV35_010680, sje:AAV35_010685, sje:AAV35_010690} -> sje:AAV35_010670 -> sje:AAV35_010705 -> [sje:AAV35_010710] -> sje:AAV35_010695 -> sje:AAV35_010710 -> [sje:AAV35_010695] -> sje:AAV35_010700 -> sje:AAV35_010660 -> sje:AAV35_010660 -> [sje:AAV35_000205 -> sje:AAV35_010700 -> sje:AAV35_005150] -> sje:AAV35_010650 -> [sje:AAV35_013365 -> sje:AAV35_000205] -> sje:AAV35_010700
path_sje00230.kgml: 2.4.2.14 -> 6.3.4.13 -> [2.1.2.2] -> 6.3.5.3 -> 6.3.3.1 -> 6.3.4.18 -> [5.4.99.18] -> 6.3.2.6 -> 5.4.99.18 -> [6.3.2.6] -> 4.3.2.2 -> 2.1.2.3 -> 3.5.4.10 -> [6.3.4.4 -> 4.3.2.2 -> {2.4.2.7, 2.4.2.8}] -> 3.5.4.2 -> [2.4.2.8 -> 6.3.4.4] -> 4.3.2.2
path_sje00230.kgml: Skipped genes: sje:AAV35_010665
path_sje00230.kgml:
path_sje00230.kgml: Found a trail of span 12 containing skipped vertices
path_sje00230.kgml: 160 -> [162] -> 163 -> 260 -> 164 -> 427 -> [428] -> 167 -> 428 -> [167] -> 166 -> 165 -> 169 -> [184 -> 183 -> 188] -> 200 -> [209 -> 184] -> 183
path_sje00230.kgml: R01072 -> [R04144] -> R04325 -> R04463 -> R04208 -> R07404 -> [R07405] -> R04591 -> R07405 -> [R04591] -> R04559 -> R04560 -> R01127 -> [R01135 -> R01083 -> R00190] -> R01244 -> [R01132 -> R01135] -> R01083
path_sje00230.kgml: sje:AAV35_010675 -> [sje:AAV35_010655] -> sje:AAV35_010665 -> {sje:AAV35_010680, sje:AAV35_010685, sje:AAV35_010690} -> sje:AAV35_010670 -> sje:AAV35_010705 -> [sje:AAV35_010710] -> sje:AAV35_010695 -> sje:AAV35_010710 -> [sje:AAV35_010695] -> sje:AAV35_010700 -> sje:AAV35_010660 -> sje:AAV35_010660 -> [sje:AAV35_000205 -> sje:AAV35_010700 -> sje:AAV35_005150] -> sje:AAV35_010650 -> [sje:AAV35_013365 -> sje:AAV35_000205] -> sje:AAV35_010700
path_sje00230.kgml: 2.4.2.14 -> [6.3.4.13] -> 2.1.2.2 -> 6.3.5.3 -> 6.3.3.1 -> 6.3.4.18 -> [5.4.99.18] -> 6.3.2.6 -> 5.4.99.18 -> [6.3.2.6] -> 4.3.2.2 -> 2.1.2.3 -> 3.5.4.10 -> [6.3.4.4 -> 4.3.2.2 -> {2.4.2.7, 2.4.2.8}] -> 3.5.4.2 -> [2.4.2.8 -> 6.3.4.4] -> 4.3.2.2
path_sje00230.kgml: Skipped genes: sje:AAV35_010655
path_sje00230.kgml:
path_sje00230.kgml: Found a trail of span 12 containing skipped vertices
path_sje00230.kgml: 160 -> 162 -> 163 -> 260 -> 164 -> [427] -> 428 -> 167 -> 166 -> 165 -> 169 -> [184 -> 183 -> 188] -> 200 -> [209 -> 184] -> 183
path_sje00230.kgml: R01072 -> R04144 -> R04325 -> R04463 -> R04208 -> [R07404] -> R07405 -> R04591 -> R04559 -> R04560 -> R01127 -> [R01135 -> R01083 -> R00190] -> R01244 -> [R01132 -> R01135] -> R01083
path_sje00230.kgml: sje:AAV35_010675 -> sje:AAV35_010655 -> sje:AAV35_010665 -> {sje:AAV35_010680, sje:AAV35_010685, sje:AAV35_010690} -> sje:AAV35_010670 -> [sje:AAV35_010705] -> sje:AAV35_010710 -> sje:AAV35_010695 -> sje:AAV35_010700 -> sje:AAV35_010660 -> sje:AAV35_010660 -> [sje:AAV35_000205 -> sje:AAV35_010700 -> sje:AAV35_005150] -> sje:AAV35_010650 -> [sje:AAV35_013365 -> sje:AAV35_000205] -> sje:AAV35_010700
path_sje00230.kgml: 2.4.2.14 -> 6.3.4.13 -> 2.1.2.2 -> 6.3.5.3 -> 6.3.3.1 -> [6.3.4.18] -> 5.4.99.18 -> 6.3.2.6 -> 4.3.2.2 -> 2.1.2.3 -> 3.5.4.10 -> [6.3.4.4 -> 4.3.2.2 -> {2.4.2.7, 2.4.2.8}] -> 3.5.4.2 -> [2.4.2.8 -> 6.3.4.4] -> 4.3.2.2
path_sje00230.kgml: Skipped genes: sje:AAV35_010705
path_sje00230.kgml:
path_sje00230.kgml: Found a trail of span 12 containing skipped vertices
path_sje00230.kgml: 160 -> 162 -> 163 -> 260 -> [164] -> 427 -> [428] -> 167 -> 428 -> [167] -> 166 -> 165 -> 169 -> [184 -> 183 -> 188] -> 200 -> [209 -> 184] -> 183
path_sje00230.kgml: R01072 -> R04144 -> R04325 -> R04463 -> [R04208] -> R07404 -> [R07405] -> R04591 -> R07405 -> [R04591] -> R04559 -> R04560 -> R01127 -> [R01135 -> R01083 -> R00190] -> R01244 -> [R01132 -> R01135] -> R01083
path_sje00230.kgml: sje:AAV35_010675 -> sje:AAV35_010655 -> sje:AAV35_010665 -> {sje:AAV35_010680, sje:AAV35_010685, sje:AAV35_010690} -> [sje:AAV35_010670] -> sje:AAV35_010705 -> [sje:AAV35_010710] -> sje:AAV35_010695 -> sje:AAV35_010710 -> [sje:AAV35_010695] -> sje:AAV35_010700 -> sje:AAV35_010660 -> sje:AAV35_010660 -> [sje:AAV35_000205 -> sje:AAV35_010700 -> sje:AAV35_005150] -> sje:AAV35_010650 -> [sje:AAV35_013365 -> sje:AAV35_000205] -> sje:AAV35_010700
path_sje00230.kgml: 2.4.2.14 -> 6.3.4.13 -> 2.1.2.2 -> 6.3.5.3 -> [6.3.3.1] -> 6.3.4.18 -> [5.4.99.18] -> 6.3.2.6 -> 5.4.99.18 -> [6.3.2.6] -> 4.3.2.2 -> 2.1.2.3 -> 3.5.4.10 -> [6.3.4.4 -> 4.3.2.2 -> {2.4.2.7, 2.4.2.8}] -> 3.5.4.2 -> [2.4.2.8 -> 6.3.4.4] -> 4.3.2.2
path_sje00230.kgml: Skipped genes: sje:AAV35_010670
path_sje00230.kgml:
path_sje00230.kgml: Found a trail of span 12 containing skipped vertices
path_sje00230.kgml: 160 -> 162 -> 163 -> 260 -> 164 -> 427 -> [428 -> 167] -> 166 -> 167 -> 428 -> [167 -> 166 -> 165] -> 169 -> [184 -> 183 -> 188] -> 200 -> [209 -> 184] -> 183
path_sje00230.kgml: R01072 -> R04144 -> R04325 -> R04463 -> R04208 -> R07404 -> [R07405 -> R04591] -> R04559 -> R04591 -> R07405 -> [R04591 -> R04559 -> R04560] -> R01127 -> [R01135 -> R01083 -> R00190] -> R01244 -> [R01132 -> R01135] -> R01083
path_sje00230.kgml: sje:AAV35_010675 -> sje:AAV35_010655 -> sje:AAV35_010665 -> {sje:AAV35_010680, sje:AAV35_010685, sje:AAV35_010690} -> sje:AAV35_010670 -> sje:AAV35_010705 -> [sje:AAV35_010710 -> sje:AAV35_010695] -> sje:AAV35_010700 -> sje:AAV35_010695 -> sje:AAV35_010710 -> [sje:AAV35_010695 -> sje:AAV35_010700 -> sje:AAV35_010660] -> sje:AAV35_010660 -> [sje:AAV35_000205 -> sje:AAV35_010700 -> sje:AAV35_005150] -> sje:AAV35_010650 -> [sje:AAV35_013365 -> sje:AAV35_000205] -> sje:AAV35_010700
path_sje00230.kgml: 2.4.2.14 -> 6.3.4.13 -> 2.1.2.2 -> 6.3.5.3 -> 6.3.3.1 -> 6.3.4.18 -> [5.4.99.18 -> 6.3.2.6] -> 4.3.2.2 -> 6.3.2.6 -> 5.4.99.18 -> [6.3.2.6 -> 4.3.2.2 -> 2.1.2.3] -> 3.5.4.10 -> [6.3.4.4 -> 4.3.2.2 -> {2.4.2.7, 2.4.2.8}] -> 3.5.4.2 -> [2.4.2.8 -> 6.3.4.4] -> 4.3.2.2
path_sje00230.kgml:
path_sje00230.kgml: Found a trail of span 11 containing skipped vertices
path_sje00230.kgml: 160 -> [162 -> 163] -> 260 -> 164 -> 427 -> [428] -> 167 -> 428 -> [167] -> 166 -> 165 -> 169 -> [184 -> 183 -> 188] -> 200 -> [209 -> 184] -> 183
path_sje00230.kgml: R01072 -> [R04144 -> R04325] -> R04463 -> R04208 -> R07404 -> [R07405] -> R04591 -> R07405 -> [R04591] -> R04559 -> R04560 -> R01127 -> [R01135 -> R01083 -> R00190] -> R01244 -> [R01132 -> R01135] -> R01083
path_sje00230.kgml: sje:AAV35_010675 -> [sje:AAV35_010655 -> sje:AAV35_010665] -> {sje:AAV35_010680, sje:AAV35_010685, sje:AAV35_010690} -> sje:AAV35_010670 -> sje:AAV35_010705 -> [sje:AAV35_010710] -> sje:AAV35_010695 -> sje:AAV35_010710 -> [sje:AAV35_010695] -> sje:AAV35_010700 -> sje:AAV35_010660 -> sje:AAV35_010660 -> [sje:AAV35_000205 -> sje:AAV35_010700 -> sje:AAV35_005150] -> sje:AAV35_010650 -> [sje:AAV35_013365 -> sje:AAV35_000205] -> sje:AAV35_010700
path_sje00230.kgml: 2.4.2.14 -> [6.3.4.13 -> 2.1.2.2] -> 6.3.5.3 -> 6.3.3.1 -> 6.3.4.18 -> [5.4.99.18] -> 6.3.2.6 -> 5.4.99.18 -> [6.3.2.6] -> 4.3.2.2 -> 2.1.2.3 -> 3.5.4.10 -> [6.3.4.4 -> 4.3.2.2 -> {2.4.2.7, 2.4.2.8}] -> 3.5.4.2 -> [2.4.2.8 -> 6.3.4.4] -> 4.3.2.2
path_sje00230.kgml: Skipped genes: sje:AAV35_010655, sje:AAV35_010665
path_sje00230.kgml:
path_sje00230.kgml: Found a trail of span 11 containing skipped vertices
path_sje00230.kgml: 160 -> 162 -> 163 -> 260 -> [164 -> 427] -> 428 -> 167 -> 166 -> 165 -> 169 -> [184 -> 183 -> 188] -> 200 -> [209 -> 184] -> 183
path_sje00230.kgml: R01072 -> R04144 -> R04325 -> R04463 -> [R04208 -> R07404] -> R07405 -> R04591 -> R04559 -> R04560 -> R01127 -> [R01135 -> R01083 -> R00190] -> R01244 -> [R01132 -> R01135] -> R01083
path_sje00230.kgml: sje:AAV35_010675 -> sje:AAV35_010655 -> sje:AAV35_010665 -> {sje:AAV35_010680, sje:AAV35_010685, sje:AAV35_010690} -> [sje:AAV35_010670 -> sje:AAV35_010705] -> sje:AAV35_010710 -> sje:AAV35_010695 -> sje:AAV35_010700 -> sje:AAV35_010660 -> sje:AAV35_010660 -> [sje:AAV35_000205 -> sje:AAV35_010700 -> sje:AAV35_005150] -> sje:AAV35_010650 -> [sje:AAV35_013365 -> sje:AAV35_000205] -> sje:AAV35_010700
path_sje00230.kgml: 2.4.2.14 -> 6.3.4.13 -> 2.1.2.2 -> 6.3.5.3 -> [6.3.3.1 -> 6.3.4.18] -> 5.4.99.18 -> 6.3.2.6 -> 4.3.2.2 -> 2.1.2.3 -> 3.5.4.10 -> [6.3.4.4 -> 4.3.2.2 -> {2.4.2.7, 2.4.2.8}] -> 3.5.4.2 -> [2.4.2.8 -> 6.3.4.4] -> 4.3.2.2
path_sje00230.kgml: Skipped genes: sje:AAV35_010670, sje:AAV35_010705
path_sje00230.kgml:
path_sje00230.kgml: Found a trail of span 4 containing skipped vertices
path_sje00230.kgml: 160 -> 162 -> 163 -> [260] -> 164
path_sje00230.kgml: R01072 -> R04144 -> R04325 -> [R04463] -> R04208
path_sje00230.kgml: sje:AAV35_010675 -> sje:AAV35_010655 -> sje:AAV35_010665 -> [{sje:AAV35_010680, sje:AAV35_010685, sje:AAV35_010690}] -> sje:AAV35_010670
path_sje00230.kgml: 2.4.2.14 -> 6.3.4.13 -> 2.1.2.2 -> [6.3.5.3] -> 6.3.3.1
path_sje00230.kgml: Skipped genes: sje:AAV35_010660
path_sje00230.kgml:
path_sje00230.kgml: Found a trail of span 3 containing skipped vertices
path_sje00230.kgml: 285 -> 204 -> [205] -> 267
path_sje00230.kgml: R01229 -> R01134 -> [R01130] -> R02142
path_sje00230.kgml: sje:AAV35_002895 -> sje:AAV35_002900 -> [sje:AAV35_013710] -> sje:AAV35_002895
path_sje00230.kgml: {2.4.2.22, 2.4.2.7, 2.4.2.8} -> 1.7.1.7 -> [1.1.1.205] -> {2.4.2.22, 2.4.2.8}
path_sje00230.kgml:
path_sje00230.kgml: Found a trail of span 3 containing skipped vertices
path_sje00230.kgml: 244 -> [300 -> 139] -> 239 -> [276 -> 221 -> 302] -> 220
path_sje00230.kgml: R00441 -> [R00430 -> R02019] -> R02090 -> [R01967 -> R01969 -> R01229] -> R00332
path_sje00230.kgml: {sje:AAV35_002185, sje:AAV35_007345, sje:AAV35_012945, sje:AAV35_013115, sje:AAV35_013120} -> [sje:AAV35_004665 -> {sje:AAV35_005675, sje:AAV35_011975, sje:AAV35_011980}] -> sje:AAV35_007350 -> [sje:AAV35_013640 -> {sje:AAV35_003970, sje:AAV35_005930} -> sje:AAV35_005150] -> sje:AAV35_007350
path_sje00230.kgml: {2.7.7.48, 2.7.7.6} -> [2.7.1.40 -> 1.17.4.1] -> {2.7.4.12, 2.7.4.8} -> [2.7.1.113 -> {2.4.2.1, 2.4.2.4} -> {2.4.2.22, 2.4.2.7, 2.4.2.8}] -> 2.7.4.8
path_sje00230.kgml:
path_sje00230.kgml: Found a trail of span 2 containing skipped vertices
path_sje00230.kgml: 160 -> [162 -> 163 -> 260] -> 164
path_sje00230.kgml: R01072 -> [R04144 -> R04325 -> R04463] -> R04208
path_sje00230.kgml: sje:AAV35_010675 -> [sje:AAV35_010655 -> sje:AAV35_010665 -> {sje:AAV35_010680, sje:AAV35_010685, sje:AAV35_010690}] -> sje:AAV35_010670
path_sje00230.kgml: 2.4.2.14 -> [6.3.4.13 -> 2.1.2.2 -> 6.3.5.3] -> 6.3.3.1
path_sje00230.kgml:
path_sje00230.kgml: Found a trail of span 2 containing skipped vertices
path_sje00230.kgml: 302 -> [220 -> 300] -> 245
path_sje00230.kgml: R01229 -> [R00332 -> R00430] -> R00429
path_sje00230.kgml: sje:AAV35_005150 -> [sje:AAV35_007350 -> sje:AAV35_004665] -> {sje:AAV35_005155, sje:AAV35_009170}
path_sje00230.kgml: {2.4.2.22, 2.4.2.7, 2.4.2.8} -> [2.7.4.8 -> 2.7.1.40] -> 2.7.6.5
path_sje00230.kgml:
path_sje00230.kgml: Found a trail of span 2 containing skipped vertices
path_sje00230.kgml: 193 -> [200 -> 209] -> 184
path_sje00230.kgml: R00182 -> [R01244 -> R01132] -> R01135
path_sje00230.kgml: sje:AAV35_000210 -> [sje:AAV35_010650 -> sje:AAV35_013365] -> sje:AAV35_000205
path_sje00230.kgml: 3.2.2.4 -> [3.5.4.2 -> 2.4.2.8] -> 6.3.4.4
path_sje00230.kgml:
path_sje00230.kgml: --- 114.68 seconds ---

path_sje00240.kgml: Pyrimidine metabolism
path_sje00240.kgml: Initialization took 6.19 seconds
path_sje00240.kgml:
path_sje00240.kgml: Found a trail of span 7 containing skipped vertices
path_sje00240.kgml: 91 -> 97 -> 98 -> [99] -> 101 -> 99 -> [101] -> 178 -> 112
path_sje00240.kgml: R00575 -> R01397 -> R01993 -> [R01869] -> R01870 -> R01869 -> [R01870] -> R00965 -> R00966
path_sje00240.kgml: {sje:AAV35_001550, sje:AAV35_001555, sje:AAV35_002525, sje:AAV35_007385, sje:AAV35_007390} -> sje:AAV35_007400 -> sje:AAV35_007395 -> [{sje:AAV35_007375, sje:AAV35_007380}] -> sje:AAV35_007365 -> {sje:AAV35_007375, sje:AAV35_007380} -> [sje:AAV35_007365] -> sje:AAV35_007370 -> {sje:AAV35_002250, sje:AAV35_007410}
path_sje00240.kgml: 6.3.5.5 -> 2.1.3.2 -> 3.5.2.3 -> [1.3.1.14] -> 2.4.2.10 -> 1.3.1.14 -> [2.4.2.10] -> 4.1.1.23 -> 2.4.2.9
path_sje00240.kgml: Skipped genes: sje:AAV35_007405
path_sje00240.kgml:
path_sje00240.kgml: Found a trail of span 6 containing skipped vertices
path_sje00240.kgml: 91 -> 97 -> 98 -> 99 -> 101 -> [178] -> 112
path_sje00240.kgml: R00575 -> R01397 -> R01993 -> R01869 -> R01870 -> [R00965] -> R00966
path_sje00240.kgml: {sje:AAV35_001550, sje:AAV35_001555, sje:AAV35_002525, sje:AAV35_007385, sje:AAV35_007390} -> sje:AAV35_007400 -> sje:AAV35_007395 -> {sje:AAV35_007375, sje:AAV35_007380} -> sje:AAV35_007365 -> [sje:AAV35_007370] -> {sje:AAV35_002250, sje:AAV35_007410}
path_sje00240.kgml: 6.3.5.5 -> 2.1.3.2 -> 3.5.2.3 -> 1.3.1.14 -> 2.4.2.10 -> [4.1.1.23] -> 2.4.2.9
path_sje00240.kgml: Skipped genes: sje:AAV35_007405, sje:AAV35_007370
path_sje00240.kgml:
path_sje00240.kgml: Found a trail of span 5 containing skipped vertices
path_sje00240.kgml: 91 -> [97 -> 98] -> 99 -> 98 -> [99] -> 101 -> 178
path_sje00240.kgml: R00575 -> [R01397 -> R01993] -> R01869 -> R01993 -> [R01869] -> R01870 -> R00965
path_sje00240.kgml: {sje:AAV35_001550, sje:AAV35_001555, sje:AAV35_002525, sje:AAV35_007385, sje:AAV35_007390} -> [sje:AAV35_007400 -> sje:AAV35_007395] -> {sje:AAV35_007375, sje:AAV35_007380} -> sje:AAV35_007395 -> [{sje:AAV35_007375, sje:AAV35_007380}] -> sje:AAV35_007365 -> sje:AAV35_007370
path_sje00240.kgml: 6.3.5.5 -> [2.1.3.2 -> 3.5.2.3] -> 1.3.1.14 -> 3.5.2.3 -> [1.3.1.14] -> 2.4.2.10 -> 4.1.1.23
path_sje00240.kgml:
path_sje00240.kgml: Found a trail of span 3 containing skipped vertices
path_sje00240.kgml: 103 -> [102 -> 104] -> 107 -> 121
path_sje00240.kgml: R00443 -> [R00438 -> R00156] -> {R00571, R00573} -> R00442
path_sje00240.kgml: {sje:AAV35_002185, sje:AAV35_007345, sje:AAV35_012945, sje:AAV35_013115, sje:AAV35_013120} -> [sje:AAV35_006860 -> sje:AAV35_006130] -> sje:AAV35_002190 -> {sje:AAV35_002185, sje:AAV35_007345, sje:AAV35_012945, sje:AAV35_013115, sje:AAV35_013120}
path_sje00240.kgml: {2.7.7.48, 2.7.7.52, 2.7.7.6} -> [2.7.7.8 -> 2.7.4.6] -> {6.3.4.2, 6.3.4.2} -> {2.7.7.48, 2.7.7.6}
path_sje00240.kgml:
path_sje00240.kgml: Found a trail of span 2 containing skipped vertices
path_sje00240.kgml: 147 -> [156 -> 161 -> 158] -> 157
path_sje00240.kgml: R01663 -> [R02101 -> R02094 -> R02093] -> R00378
path_sje00240.kgml: sje:AAV35_005335 -> [sje:AAV35_006320 -> sje:AAV35_013530 -> sje:AAV35_006130] -> {sje:AAV35_000025, sje:AAV35_004635, sje:AAV35_004710, sje:AAV35_005350, sje:AAV35_005780, sje:AAV35_006915, sje:AAV35_013515, sje:AAV35_013570}
path_sje00240.kgml: 3.5.4.12 -> [2.1.1.45 -> {2.7.4.12, 2.7.4.9} -> 2.7.4.6] -> 2.7.7.7
path_sje00240.kgml: Skipped genes: sje:AAV35_005340
path_sje00240.kgml:
path_sje00240.kgml: Found a trail of span 2 containing skipped vertices
path_sje00240.kgml: 131 -> [129 -> 113 -> 112] -> 153 -> 154
path_sje00240.kgml: R02296 -> [R01878 -> {R00964, R00967, R00968, R00970, R01549, R01880, R02097, R02327, R02332} -> R00966] -> R02484 -> R02484
path_sje00240.kgml: sje:AAV35_005935 -> [sje:AAV35_006280 -> sje:AAV35_005240 -> {sje:AAV35_002250, sje:AAV35_007410}] -> sje:AAV35_005935 -> {sje:AAV35_003970, sje:AAV35_005930}
path_sje00240.kgml: 2.4.2.2 -> [3.5.4.5 -> {2.7.1.213, 2.7.1.48, 2.7.1.48, 2.7.1.48, 2.7.1.48, 2.7.1.48, 2.7.1.48, 2.7.1.48, 2.7.1.48, 2.7.1.48} -> 2.4.2.9] -> {2.4.2.1, 2.4.2.2, 2.4.2.3, 2.4.2.4} -> {2.4.2.1, 2.4.2.2, 2.4.2.3, 2.4.2.4}
path_sje00240.kgml:
path_sje00240.kgml: --- 11.68 seconds ---

path_sje00250.kgml: Alanine, aspartate and glutamate metabolism
path_sje00250.kgml: Initialization took 2.24 seconds
path_sje00250.kgml:
path_sje00250.kgml: Found a trail of span 2 without skipping any vertex
path_sje00250.kgml: 48 -> 51
path_sje00250.kgml: R01954 -> R01086
path_sje00250.kgml: sje:AAV35_010070 -> sje:AAV35_010065
path_sje00250.kgml: 6.3.4.5 -> 4.3.2.1
path_sje00250.kgml:
path_sje00250.kgml: --- 2.41 seconds ---

path_sje00260.kgml: Glycine, serine and threonine metabolism
path_sje00260.kgml: Initialization took 1.74 seconds
path_sje00260.kgml:
path_sje00260.kgml: Found a trail of span 3 without skipping any vertex
path_sje00260.kgml: 56 -> 55 -> 54
path_sje00260.kgml: R06977 -> R06978 -> R06979
path_sje00260.kgml: sje:AAV35_008030 -> sje:AAV35_008025 -> sje:AAV35_008035
path_sje00260.kgml: 2.6.1.76 -> 2.3.1.178 -> 4.2.1.108
path_sje00260.kgml:
path_sje00260.kgml: Found a trail of span 3 without skipping any vertex
path_sje00260.kgml: 103 -> 99 -> 87
path_sje00260.kgml: {R01773, R01775} -> R01771 -> R01466
path_sje00260.kgml: {sje:AAV35_003135, sje:AAV35_007855} -> sje:AAV35_003125 -> sje:AAV35_003130
path_sje00260.kgml: {1.1.1.3, 1.1.1.3} -> 2.7.1.39 -> 4.2.3.1
path_sje00260.kgml:
path_sje00260.kgml: Found a trail of span 2 containing skipped vertices
path_sje00260.kgml: 56 -> [55] -> 54
path_sje00260.kgml: R06977 -> [R06978] -> R06979
path_sje00260.kgml: sje:AAV35_008030 -> [sje:AAV35_008025] -> sje:AAV35_008035
path_sje00260.kgml: 2.6.1.76 -> [2.3.1.178] -> 4.2.1.108
path_sje00260.kgml:
path_sje00260.kgml: Found a trail of span 2 containing skipped vertices
path_sje00260.kgml: 103 -> [99] -> 87
path_sje00260.kgml: {R01773, R01775} -> [R01771] -> R01466
path_sje00260.kgml: {sje:AAV35_003135, sje:AAV35_007855} -> [sje:AAV35_003125] -> sje:AAV35_003130
path_sje00260.kgml: {1.1.1.3, 1.1.1.3} -> [2.7.1.39] -> 4.2.3.1
path_sje00260.kgml:
path_sje00260.kgml: Found a trail of span 2 without skipping any vertex
path_sje00260.kgml: 76 -> 93
path_sje00260.kgml: R00480 -> R02291
path_sje00260.kgml: {sje:AAV35_005775, sje:AAV35_006850} -> sje:AAV35_006855
path_sje00260.kgml: 2.7.2.4 -> 1.2.1.11
path_sje00260.kgml:
path_sje00260.kgml: Found a trail of span 2 containing skipped vertices
path_sje00260.kgml: 110 -> [82] -> 101
path_sje00260.kgml: R04125 -> [R00945] -> R03425
path_sje00260.kgml: sje:AAV35_005655 -> [sje:AAV35_002245] -> {sje:AAV35_005660, sje:AAV35_005665}
path_sje00260.kgml: 2.1.2.10 -> [2.1.2.1] -> 1.4.4.2
path_sje00260.kgml:
path_sje00260.kgml: --- 2.23 seconds ---

path_sje00261.kgml: Monobactam biosynthesis
path_sje00261.kgml: Initialization took 0.13 seconds
path_sje00261.kgml: (not found)
path_sje00261.kgml: --- 0.18 seconds ---

path_sje00270.kgml: Cysteine and methionine metabolism
path_sje00270.kgml: Initialization took 1.74 seconds
path_sje00270.kgml:
path_sje00270.kgml: Found a trail of span 2 containing skipped vertices
path_sje00270.kgml: 211 -> [197] -> 206
path_sje00270.kgml: {R01773, R01775} -> [R01777] -> R00999
path_sje00270.kgml: {sje:AAV35_003135, sje:AAV35_007855} -> [sje:AAV35_001750] -> {sje:AAV35_007865, sje:AAV35_009465}
path_sje00270.kgml: {1.1.1.3, 1.1.1.3} -> [2.3.1.46] -> 2.5.1.48
path_sje00270.kgml: Skipped genes: sje:AAV35_007860
path_sje00270.kgml:
path_sje00270.kgml: Found a trail of span 2 without skipping any vertex
path_sje00270.kgml: 217 -> 214
path_sje00270.kgml: R00480 -> R02291
path_sje00270.kgml: {sje:AAV35_005775, sje:AAV35_006850} -> sje:AAV35_006855
path_sje00270.kgml: 2.7.2.4 -> 1.2.1.11
path_sje00270.kgml:
path_sje00270.kgml: --- 2.27 seconds ---

path_sje00280.kgml: Valine, leucine and isoleucine degradation
path_sje00280.kgml: Initialization took 0.94 seconds
path_sje00280.kgml:
path_sje00280.kgml: Found a trail of span 5 containing skipped vertices
path_sje00280.kgml: 83 -> 109 -> [69] -> 110 -> 68 -> 69
path_sje00280.kgml: R01088 -> R07601 -> [R07602] -> R04097 -> R07618 -> R07602
path_sje00280.kgml: sje:AAV35_005805 -> {sje:AAV35_005820, sje:AAV35_005825} -> [{sje:AAV35_005820, sje:AAV35_005825}] -> sje:AAV35_005830 -> {sje:AAV35_005815, sje:AAV35_007685} -> {sje:AAV35_005820, sje:AAV35_005825}
path_sje00280.kgml: 1.4.1.9 -> 1.2.4.4 -> [1.2.4.4] -> 2.3.1.168 -> 1.8.1.4 -> 1.2.4.4
path_sje00280.kgml: Skipped genes: sje:AAV35_005810
path_sje00280.kgml:
path_sje00280.kgml: Found a trail of span 4 containing skipped vertices
path_sje00280.kgml: 82 -> [53 -> 90] -> 54 -> 53 -> 90
path_sje00280.kgml: R07603 -> [R07604 -> R03174] -> R07618 -> R07604 -> R03174
path_sje00280.kgml: {sje:AAV35_005820, sje:AAV35_005825} -> [{sje:AAV35_005820, sje:AAV35_005825} -> sje:AAV35_005830] -> {sje:AAV35_005815, sje:AAV35_007685} -> {sje:AAV35_005820, sje:AAV35_005825} -> sje:AAV35_005830
path_sje00280.kgml: 1.2.4.4 -> [1.2.4.4 -> 2.3.1.168] -> 1.8.1.4 -> 1.2.4.4 -> 2.3.1.168
path_sje00280.kgml:
path_sje00280.kgml: Found a trail of span 4 containing skipped vertices
path_sje00280.kgml: 91 -> 63 -> [108] -> 62 -> [63] -> 108
path_sje00280.kgml: R07599 -> R07600 -> [R02662] -> R07618 -> [R07600] -> R02662
path_sje00280.kgml: {sje:AAV35_005820, sje:AAV35_005825} -> {sje:AAV35_005820, sje:AAV35_005825} -> [sje:AAV35_005830] -> {sje:AAV35_005815, sje:AAV35_007685} -> [{sje:AAV35_005820, sje:AAV35_005825}] -> sje:AAV35_005830
path_sje00280.kgml: 1.2.4.4 -> 1.2.4.4 -> [2.3.1.168] -> 1.8.1.4 -> [1.2.4.4] -> 2.3.1.168
path_sje00280.kgml:
path_sje00280.kgml: --- 53.25 seconds ---

path_sje00281.kgml: Geraniol degradation
path_sje00281.kgml: Initialization took 0.08 seconds
path_sje00281.kgml: (not found)
path_sje00281.kgml: --- 0.12 seconds ---

path_sje00290.kgml: Valine, leucine and isoleucine biosynthesis
path_sje00290.kgml: Initialization took 0.33 seconds
path_sje00290.kgml:
path_sje00290.kgml: Found a trail of span 7 containing skipped vertices
path_sje00290.kgml: 78 -> 21 -> 22 -> 47 -> [42] -> 34 -> 42 -> [34 -> 45] -> 31
path_sje00290.kgml: R03896 -> R03898 -> R00994 -> R08648 -> [R05069] -> R05068 -> R05069 -> [R05068 -> R05070] -> R02199
path_sje00290.kgml: {sje:AAV35_007980, sje:AAV35_007985} -> {sje:AAV35_007980, sje:AAV35_007985} -> sje:AAV35_007990 -> {sje:AAV35_002825, sje:AAV35_008005, sje:AAV35_008010} -> [sje:AAV35_008000] -> sje:AAV35_008000 -> sje:AAV35_008000 -> [sje:AAV35_008000 -> sje:AAV35_003590] -> {sje:AAV35_008015, sje:AAV35_008060}
path_sje00290.kgml: 4.2.1.35 -> 4.2.1.35 -> 1.1.1.85 -> 2.2.1.6 -> [{1.1.1.86, 5.4.99.3}] -> 1.1.1.86 -> {1.1.1.86, 5.4.99.3} -> [1.1.1.86 -> 4.2.1.9] -> 2.6.1.42
path_sje00290.kgml: Skipped genes: sje:AAV35_007995
path_sje00290.kgml:
path_sje00290.kgml: Found a trail of span 7 containing skipped vertices
path_sje00290.kgml: 79 -> [44] -> 46 -> 44 -> [46 -> 41] -> 38 -> [35] -> 37 -> 36 -> [37] -> 35
path_sje00290.kgml: R00226 -> [R05071] -> R04440 -> R05071 -> [R04440 -> R04441] -> R01213 -> [R03968] -> R04001 -> R04426 -> [R04001] -> R03968
path_sje00290.kgml: {sje:AAV35_002825, sje:AAV35_008005, sje:AAV35_008010} -> [sje:AAV35_008000] -> sje:AAV35_008000 -> sje:AAV35_008000 -> [sje:AAV35_008000 -> sje:AAV35_003590] -> sje:AAV35_007995 -> [{sje:AAV35_007980, sje:AAV35_007985}] -> {sje:AAV35_007980, sje:AAV35_007985} -> sje:AAV35_007990 -> [{sje:AAV35_007980, sje:AAV35_007985}] -> {sje:AAV35_007980, sje:AAV35_007985}
path_sje00290.kgml: 2.2.1.6 -> [{1.1.1.86, 5.4.99.3}] -> 1.1.1.86 -> {1.1.1.86, 5.4.99.3} -> [1.1.1.86 -> 4.2.1.9] -> 2.3.3.13 -> [4.2.1.33] -> 4.2.1.33 -> 1.1.1.85 -> [4.2.1.33] -> 4.2.1.33
path_sje00290.kgml:
path_sje00290.kgml: Found a trail of span 6 containing skipped vertices
path_sje00290.kgml: 78 -> [21] -> 22 -> 47 -> [42] -> 34 -> 42 -> [34 -> 45] -> 31
path_sje00290.kgml: R03896 -> [R03898] -> R00994 -> R08648 -> [R05069] -> R05068 -> R05069 -> [R05068 -> R05070] -> R02199
path_sje00290.kgml: {sje:AAV35_007980, sje:AAV35_007985} -> [{sje:AAV35_007980, sje:AAV35_007985}] -> sje:AAV35_007990 -> {sje:AAV35_002825, sje:AAV35_008005, sje:AAV35_008010} -> [sje:AAV35_008000] -> sje:AAV35_008000 -> sje:AAV35_008000 -> [sje:AAV35_008000 -> sje:AAV35_003590] -> {sje:AAV35_008015, sje:AAV35_008060}
path_sje00290.kgml: 4.2.1.35 -> [4.2.1.35] -> 1.1.1.85 -> 2.2.1.6 -> [{1.1.1.86, 5.4.99.3}] -> 1.1.1.86 -> {1.1.1.86, 5.4.99.3} -> [1.1.1.86 -> 4.2.1.9] -> 2.6.1.42
path_sje00290.kgml: Skipped genes: sje:AAV35_007995
path_sje00290.kgml:
path_sje00290.kgml: Found a trail of span 6 containing skipped vertices
path_sje00290.kgml: 79 -> 44 -> 46 -> [41 -> 38 -> 35] -> 37 -> 35 -> [37] -> 36
path_sje00290.kgml: R00226 -> R05071 -> R04440 -> [R04441 -> R01213 -> R03968] -> R04001 -> R03968 -> [R04001] -> R04426
path_sje00290.kgml: {sje:AAV35_002825, sje:AAV35_008005, sje:AAV35_008010} -> sje:AAV35_008000 -> sje:AAV35_008000 -> [sje:AAV35_003590 -> sje:AAV35_007995 -> {sje:AAV35_007980, sje:AAV35_007985}] -> {sje:AAV35_007980, sje:AAV35_007985} -> {sje:AAV35_007980, sje:AAV35_007985} -> [{sje:AAV35_007980, sje:AAV35_007985}] -> sje:AAV35_007990
path_sje00290.kgml: 2.2.1.6 -> {1.1.1.86, 5.4.99.3} -> 1.1.1.86 -> [4.2.1.9 -> 2.3.3.13 -> 4.2.1.33] -> 4.2.1.33 -> 4.2.1.33 -> [4.2.1.33] -> 1.1.1.85
path_sje00290.kgml: Skipped genes: sje:AAV35_007995
path_sje00290.kgml:
path_sje00290.kgml: Found a trail of span 5 containing skipped vertices
path_sje00290.kgml: 79 -> [44 -> 46 -> 41] -> 38 -> [35] -> 37 -> 35 -> [37] -> 36
path_sje00290.kgml: R00226 -> [R05071 -> R04440 -> R04441] -> R01213 -> [R03968] -> R04001 -> R03968 -> [R04001] -> R04426
path_sje00290.kgml: {sje:AAV35_002825, sje:AAV35_008005, sje:AAV35_008010} -> [sje:AAV35_008000 -> sje:AAV35_008000 -> sje:AAV35_003590] -> sje:AAV35_007995 -> [{sje:AAV35_007980, sje:AAV35_007985}] -> {sje:AAV35_007980, sje:AAV35_007985} -> {sje:AAV35_007980, sje:AAV35_007985} -> [{sje:AAV35_007980, sje:AAV35_007985}] -> sje:AAV35_007990
path_sje00290.kgml: 2.2.1.6 -> [{1.1.1.86, 5.4.99.3} -> 1.1.1.86 -> 4.2.1.9] -> 2.3.3.13 -> [4.2.1.33] -> 4.2.1.33 -> 4.2.1.33 -> [4.2.1.33] -> 1.1.1.85
path_sje00290.kgml: Skipped genes: sje:AAV35_008000
path_sje00290.kgml:
path_sje00290.kgml: Found a trail of span 5 containing skipped vertices
path_sje00290.kgml: 78 -> 21 -> 22 -> [47] -> 42 -> 34
path_sje00290.kgml: R03896 -> R03898 -> R00994 -> [R08648] -> R05069 -> R05068
path_sje00290.kgml: {sje:AAV35_007980, sje:AAV35_007985} -> {sje:AAV35_007980, sje:AAV35_007985} -> sje:AAV35_007990 -> [{sje:AAV35_002825, sje:AAV35_008005, sje:AAV35_008010}] -> sje:AAV35_008000 -> sje:AAV35_008000
path_sje00290.kgml: 4.2.1.35 -> 4.2.1.35 -> 1.1.1.85 -> [2.2.1.6] -> {1.1.1.86, 5.4.99.3} -> 1.1.1.86
path_sje00290.kgml: Skipped genes: sje:AAV35_007995
path_sje00290.kgml:
path_sje00290.kgml: Found a trail of span 4 containing skipped vertices
path_sje00290.kgml: 79 -> 44 -> 46 -> [41] -> 40
path_sje00290.kgml: R00226 -> R05071 -> R04440 -> [R04441] -> R01214
path_sje00290.kgml: {sje:AAV35_002825, sje:AAV35_008005, sje:AAV35_008010} -> sje:AAV35_008000 -> sje:AAV35_008000 -> [sje:AAV35_003590] -> {sje:AAV35_008015, sje:AAV35_008060}
path_sje00290.kgml: 2.2.1.6 -> {1.1.1.86, 5.4.99.3} -> 1.1.1.86 -> [4.2.1.9] -> {2.6.1.42, 2.6.1.6}
path_sje00290.kgml:
path_sje00290.kgml: Found a trail of span 2 containing skipped vertices
path_sje00290.kgml: 79 -> [44 -> 46 -> 41] -> 40
path_sje00290.kgml: R00226 -> [R05071 -> R04440 -> R04441] -> R01214
path_sje00290.kgml: {sje:AAV35_002825, sje:AAV35_008005, sje:AAV35_008010} -> [sje:AAV35_008000 -> sje:AAV35_008000 -> sje:AAV35_003590] -> {sje:AAV35_008015, sje:AAV35_008060}
path_sje00290.kgml: 2.2.1.6 -> [{1.1.1.86, 5.4.99.3} -> 1.1.1.86 -> 4.2.1.9] -> {2.6.1.42, 2.6.1.6}
path_sje00290.kgml:
path_sje00290.kgml: Found a trail of span 2 containing skipped vertices
path_sje00290.kgml: 47 -> [42 -> 34 -> 45] -> 31
path_sje00290.kgml: R08648 -> [R05069 -> R05068 -> R05070] -> R02199
path_sje00290.kgml: {sje:AAV35_002825, sje:AAV35_008005, sje:AAV35_008010} -> [sje:AAV35_008000 -> sje:AAV35_008000 -> sje:AAV35_003590] -> {sje:AAV35_008015, sje:AAV35_008060}
path_sje00290.kgml: 2.2.1.6 -> [{1.1.1.86, 5.4.99.3} -> 1.1.1.86 -> 4.2.1.9] -> 2.6.1.42
path_sje00290.kgml:
path_sje00290.kgml: --- 2.49 seconds ---

path_sje00300.kgml: Lysine biosynthesis
path_sje00300.kgml: Initialization took 0.78 seconds
path_sje00300.kgml:
path_sje00300.kgml: Found a trail of span 3 without skipping any vertex
path_sje00300.kgml: 50 -> 51 -> 53
path_sje00300.kgml: R00480 -> R02291 -> R10147
path_sje00300.kgml: {sje:AAV35_005775, sje:AAV35_006850} -> sje:AAV35_006855 -> {sje:AAV35_006845, sje:AAV35_009045}
path_sje00300.kgml: 2.7.2.4 -> 1.2.1.11 -> 4.3.3.7
path_sje00300.kgml:
path_sje00300.kgml: Found a trail of span 2 without skipping any vertex
path_sje00300.kgml: 77 -> 46
path_sje00300.kgml: R02788 -> R04617
path_sje00300.kgml: {sje:AAV35_000990, sje:AAV35_007480} -> sje:AAV35_007475
path_sje00300.kgml: 6.3.2.13 -> 6.3.2.10
path_sje00300.kgml:
path_sje00300.kgml: Found a trail of span 2 containing skipped vertices
path_sje00300.kgml: 50 -> [51] -> 53
path_sje00300.kgml: R00480 -> [R02291] -> R10147
path_sje00300.kgml: {sje:AAV35_005775, sje:AAV35_006850} -> [sje:AAV35_006855] -> {sje:AAV35_006845, sje:AAV35_009045}
path_sje00300.kgml: 2.7.2.4 -> [1.2.1.11] -> 4.3.3.7
path_sje00300.kgml:
path_sje00300.kgml: Found a trail of span 2 containing skipped vertices
path_sje00300.kgml: 56 -> [58] -> 60
path_sje00300.kgml: R04364 -> [R04467] -> R02733
path_sje00300.kgml: sje:AAV35_007765 -> [sje:AAV35_007795] -> sje:AAV35_007760
path_sje00300.kgml: 2.3.1.89 -> [?] -> 3.5.1.47
path_sje00300.kgml:
path_sje00300.kgml: --- 1.08 seconds ---

path_sje00310.kgml: Lysine degradation
path_sje00310.kgml: Initialization took 0.23 seconds
path_sje00310.kgml:
path_sje00310.kgml: Found a trail of span 2 without skipping any vertex
path_sje00310.kgml: 55 -> 73
path_sje00310.kgml: R01940 -> R02571
path_sje00310.kgml: sje:AAV35_009805 -> sje:AAV35_009800
path_sje00310.kgml: 1.2.4.2 -> 2.3.1.61
path_sje00310.kgml:
path_sje00310.kgml: --- 0.30 seconds ---

path_sje00330.kgml: Arginine and proline metabolism
path_sje00330.kgml: Initialization took 0.68 seconds
path_sje00330.kgml:
path_sje00330.kgml: Found a trail of span 3 without skipping any vertex
path_sje00330.kgml: 222 -> 221 -> 215
path_sje00330.kgml: R10507 -> {R00707, R00708} -> R00245
path_sje00330.kgml: sje:AAV35_010450 -> sje:AAV35_010445 -> sje:AAV35_010445
path_sje00330.kgml: ? -> {1.2.1.88, 1.2.1.88} -> 1.2.1.88
path_sje00330.kgml:
path_sje00330.kgml: Found a trail of span 2 containing skipped vertices
path_sje00330.kgml: 222 -> [221] -> 215
path_sje00330.kgml: R10507 -> [{R00707, R00708}] -> R00245
path_sje00330.kgml: sje:AAV35_010450 -> [sje:AAV35_010445] -> sje:AAV35_010445
path_sje00330.kgml: ? -> [{1.2.1.88, 1.2.1.88}] -> 1.2.1.88
path_sje00330.kgml:
path_sje00330.kgml: --- 0.83 seconds ---

path_sje00340.kgml: Histidine metabolism
path_sje00340.kgml: Initialization took 0.38 seconds
path_sje00340.kgml:
path_sje00340.kgml: Found a trail of span 8 containing skipped vertices
path_sje00340.kgml: 58 -> 67 -> 66 -> 65 -> 69 -> 63 -> [62 -> 61] -> 60 -> 59
path_sje00340.kgml: R01071 -> R04035 -> R04037 -> R04640 -> R04558 -> R03457 -> [R03243 -> R03013] -> R03012 -> R01163
path_sje00340.kgml: {sje:AAV35_003410, sje:AAV35_003415} -> sje:AAV35_003445 -> sje:AAV35_003445 -> sje:AAV35_003435 -> {sje:AAV35_003430, sje:AAV35_003440} -> sje:AAV35_003425 -> [sje:AAV35_006150 -> {sje:AAV35_000180, sje:AAV35_004545}] -> sje:AAV35_003420 -> sje:AAV35_003420
path_sje00340.kgml: 2.4.2.17 -> 3.6.1.31 -> 3.5.4.19 -> 5.3.1.16 -> 4.3.2.10 -> 4.2.1.19 -> [2.6.1.9 -> 3.1.3.15] -> 1.1.1.23 -> 1.1.1.23
path_sje00340.kgml:
path_sje00340.kgml: Found a trail of span 7 containing skipped vertices
path_sje00340.kgml: 58 -> 67 -> 66 -> 65 -> 69 -> [63 -> 62 -> 61] -> 60 -> 59
path_sje00340.kgml: R01071 -> R04035 -> R04037 -> R04640 -> R04558 -> [R03457 -> R03243 -> R03013] -> R03012 -> R01163
path_sje00340.kgml: {sje:AAV35_003410, sje:AAV35_003415} -> sje:AAV35_003445 -> sje:AAV35_003445 -> sje:AAV35_003435 -> {sje:AAV35_003430, sje:AAV35_003440} -> [sje:AAV35_003425 -> sje:AAV35_006150 -> {sje:AAV35_000180, sje:AAV35_004545}] -> sje:AAV35_003420 -> sje:AAV35_003420
path_sje00340.kgml: 2.4.2.17 -> 3.6.1.31 -> 3.5.4.19 -> 5.3.1.16 -> 4.3.2.10 -> [4.2.1.19 -> 2.6.1.9 -> 3.1.3.15] -> 1.1.1.23 -> 1.1.1.23
path_sje00340.kgml: Skipped genes: sje:AAV35_003425
path_sje00340.kgml:
path_sje00340.kgml: Found a trail of span 7 containing skipped vertices
path_sje00340.kgml: 58 -> 67 -> [66] -> 65 -> 69 -> 63 -> [62 -> 61] -> 60 -> 59
path_sje00340.kgml: R01071 -> R04035 -> [R04037] -> R04640 -> R04558 -> R03457 -> [R03243 -> R03013] -> R03012 -> R01163
path_sje00340.kgml: {sje:AAV35_003410, sje:AAV35_003415} -> sje:AAV35_003445 -> [sje:AAV35_003445] -> sje:AAV35_003435 -> {sje:AAV35_003430, sje:AAV35_003440} -> sje:AAV35_003425 -> [sje:AAV35_006150 -> {sje:AAV35_000180, sje:AAV35_004545}] -> sje:AAV35_003420 -> sje:AAV35_003420
path_sje00340.kgml: 2.4.2.17 -> 3.6.1.31 -> [3.5.4.19] -> 5.3.1.16 -> 4.3.2.10 -> 4.2.1.19 -> [2.6.1.9 -> 3.1.3.15] -> 1.1.1.23 -> 1.1.1.23
path_sje00340.kgml:
path_sje00340.kgml: Found a trail of span 7 containing skipped vertices
path_sje00340.kgml: 58 -> 67 -> 66 -> 65 -> [69] -> 63 -> [62 -> 61] -> 60 -> 59
path_sje00340.kgml: R01071 -> R04035 -> R04037 -> R04640 -> [R04558] -> R03457 -> [R03243 -> R03013] -> R03012 -> R01163
path_sje00340.kgml: {sje:AAV35_003410, sje:AAV35_003415} -> sje:AAV35_003445 -> sje:AAV35_003445 -> sje:AAV35_003435 -> [{sje:AAV35_003430, sje:AAV35_003440}] -> sje:AAV35_003425 -> [sje:AAV35_006150 -> {sje:AAV35_000180, sje:AAV35_004545}] -> sje:AAV35_003420 -> sje:AAV35_003420
path_sje00340.kgml: 2.4.2.17 -> 3.6.1.31 -> 3.5.4.19 -> 5.3.1.16 -> [4.3.2.10] -> 4.2.1.19 -> [2.6.1.9 -> 3.1.3.15] -> 1.1.1.23 -> 1.1.1.23
path_sje00340.kgml: Skipped genes: sje:AAV35_003430, sje:AAV35_003440
path_sje00340.kgml:
path_sje00340.kgml: Found a trail of span 7 containing skipped vertices
path_sje00340.kgml: 58 -> 67 -> 66 -> 65 -> 69 -> 63 -> [62 -> 61 -> 60] -> 59
path_sje00340.kgml: R01071 -> R04035 -> R04037 -> R04640 -> R04558 -> R03457 -> [R03243 -> R03013 -> R03012] -> R01163
path_sje00340.kgml: {sje:AAV35_003410, sje:AAV35_003415} -> sje:AAV35_003445 -> sje:AAV35_003445 -> sje:AAV35_003435 -> {sje:AAV35_003430, sje:AAV35_003440} -> sje:AAV35_003425 -> [sje:AAV35_006150 -> {sje:AAV35_000180, sje:AAV35_004545} -> sje:AAV35_003420] -> sje:AAV35_003420
path_sje00340.kgml: 2.4.2.17 -> 3.6.1.31 -> 3.5.4.19 -> 5.3.1.16 -> 4.3.2.10 -> 4.2.1.19 -> [2.6.1.9 -> 3.1.3.15 -> 1.1.1.23] -> 1.1.1.23
path_sje00340.kgml:
path_sje00340.kgml: Found a trail of span 7 containing skipped vertices
path_sje00340.kgml: 58 -> [67] -> 66 -> 65 -> 69 -> 63 -> [62 -> 61] -> 60 -> 59
path_sje00340.kgml: R01071 -> [R04035] -> R04037 -> R04640 -> R04558 -> R03457 -> [R03243 -> R03013] -> R03012 -> R01163
path_sje00340.kgml: {sje:AAV35_003410, sje:AAV35_003415} -> [sje:AAV35_003445] -> sje:AAV35_003445 -> sje:AAV35_003435 -> {sje:AAV35_003430, sje:AAV35_003440} -> sje:AAV35_003425 -> [sje:AAV35_006150 -> {sje:AAV35_000180, sje:AAV35_004545}] -> sje:AAV35_003420 -> sje:AAV35_003420
path_sje00340.kgml: 2.4.2.17 -> [3.6.1.31] -> 3.5.4.19 -> 5.3.1.16 -> 4.3.2.10 -> 4.2.1.19 -> [2.6.1.9 -> 3.1.3.15] -> 1.1.1.23 -> 1.1.1.23
path_sje00340.kgml:
path_sje00340.kgml: Found a trail of span 6 containing skipped vertices
path_sje00340.kgml: 58 -> [67 -> 66] -> 65 -> 69 -> 63 -> [62 -> 61] -> 60 -> 59
path_sje00340.kgml: R01071 -> [R04035 -> R04037] -> R04640 -> R04558 -> R03457 -> [R03243 -> R03013] -> R03012 -> R01163
path_sje00340.kgml: {sje:AAV35_003410, sje:AAV35_003415} -> [sje:AAV35_003445 -> sje:AAV35_003445] -> sje:AAV35_003435 -> {sje:AAV35_003430, sje:AAV35_003440} -> sje:AAV35_003425 -> [sje:AAV35_006150 -> {sje:AAV35_000180, sje:AAV35_004545}] -> sje:AAV35_003420 -> sje:AAV35_003420
path_sje00340.kgml: 2.4.2.17 -> [3.6.1.31 -> 3.5.4.19] -> 5.3.1.16 -> 4.3.2.10 -> 4.2.1.19 -> [2.6.1.9 -> 3.1.3.15] -> 1.1.1.23 -> 1.1.1.23
path_sje00340.kgml:
path_sje00340.kgml: Found a trail of span 5 containing skipped vertices
path_sje00340.kgml: 58 -> [67 -> 66 -> 65] -> 69 -> 63 -> [62 -> 61] -> 60 -> 59
path_sje00340.kgml: R01071 -> [R04035 -> R04037 -> R04640] -> R04558 -> R03457 -> [R03243 -> R03013] -> R03012 -> R01163
path_sje00340.kgml: {sje:AAV35_003410, sje:AAV35_003415} -> [sje:AAV35_003445 -> sje:AAV35_003445 -> sje:AAV35_003435] -> {sje:AAV35_003430, sje:AAV35_003440} -> sje:AAV35_003425 -> [sje:AAV35_006150 -> {sje:AAV35_000180, sje:AAV35_004545}] -> sje:AAV35_003420 -> sje:AAV35_003420
path_sje00340.kgml: 2.4.2.17 -> [3.6.1.31 -> 3.5.4.19 -> 5.3.1.16] -> 4.3.2.10 -> 4.2.1.19 -> [2.6.1.9 -> 3.1.3.15] -> 1.1.1.23 -> 1.1.1.23
path_sje00340.kgml:
path_sje00340.kgml: --- 1.18 seconds ---

path_sje00350.kgml: Tyrosine metabolism
path_sje00350.kgml: Initialization took 0.08 seconds
path_sje00350.kgml: (not found)
path_sje00350.kgml: --- 0.12 seconds ---

path_sje00360.kgml: Phenylalanine metabolism
path_sje00360.kgml: Initialization took 0.25 seconds
path_sje00360.kgml: (not found)
path_sje00360.kgml: --- 0.30 seconds ---

path_sje00361.kgml: Chlorocyclohexane and chlorobenzene degradation
path_sje00361.kgml: Initialization took 0.09 seconds
path_sje00361.kgml: (not found)
path_sje00361.kgml: --- 0.13 seconds ---

path_sje00362.kgml: Benzoate degradation
path_sje00362.kgml: Initialization took 0.28 seconds
path_sje00362.kgml:
path_sje00362.kgml: Found a trail of span 2 without skipping any vertex
path_sje00362.kgml: 124 -> 127
path_sje00362.kgml: R01976 -> R00238
path_sje00362.kgml: {sje:AAV35_002150, sje:AAV35_011600} -> sje:AAV35_002145
path_sje00362.kgml: 1.1.1.157 -> 2.3.1.9
path_sje00362.kgml:
path_sje00362.kgml: Found a trail of span 2 without skipping any vertex
path_sje00362.kgml: 238 -> 90
path_sje00362.kgml: R05305 -> R05586
path_sje00362.kgml: sje:AAV35_003625 -> {sje:AAV35_003630, sje:AAV35_012345}
path_sje00362.kgml: {1.1.1.259, 1.1.1.35} -> 2.3.1.16
path_sje00362.kgml:
path_sje00362.kgml: --- 0.41 seconds ---

path_sje00380.kgml: Tryptophan metabolism
path_sje00380.kgml: Initialization took 0.38 seconds
path_sje00380.kgml:
path_sje00380.kgml: Found a trail of span 2 without skipping any vertex
path_sje00380.kgml: 104 -> 107
path_sje00380.kgml: R03936 -> R00988
path_sje00380.kgml: sje:AAV35_008720 -> {sje:AAV35_008715, sje:AAV35_008750}
path_sje00380.kgml: 3.7.1.3 -> 3.5.1.9
path_sje00380.kgml:
path_sje00380.kgml: Found a trail of span 2 without skipping any vertex
path_sje00380.kgml: 94 -> 106
path_sje00380.kgml: R01959 -> R00987
path_sje00380.kgml: {sje:AAV35_008715, sje:AAV35_008750} -> sje:AAV35_008720
path_sje00380.kgml: 3.5.1.9 -> 3.7.1.3
path_sje00380.kgml:
path_sje00380.kgml: --- 0.51 seconds ---

path_sje00401.kgml: Novobiocin biosynthesis
path_sje00401.kgml: Initialization took 0.05 seconds
path_sje00401.kgml:
path_sje00401.kgml: Found a trail of span 2 without skipping any vertex
path_sje00401.kgml: 65 -> 63
path_sje00401.kgml: R01728 -> R00734
path_sje00401.kgml: sje:AAV35_006155 -> sje:AAV35_006150
path_sje00401.kgml: 1.3.1.12 -> {2.6.1.1, 2.6.1.5, 2.6.1.57, 2.6.1.9}
path_sje00401.kgml:
path_sje00401.kgml: --- 0.13 seconds ---

path_sje00410.kgml: beta-Alanine metabolism
path_sje00410.kgml: Initialization took 0.13 seconds
path_sje00410.kgml: (not found)
path_sje00410.kgml: --- 0.17 seconds ---

path_sje00430.kgml: Taurine and hypotaurine metabolism
path_sje00430.kgml: Initialization took 0.09 seconds
path_sje00430.kgml: (not found)
path_sje00430.kgml: --- 0.13 seconds ---

path_sje00450.kgml: Selenocompound metabolism
path_sje00450.kgml: Initialization took 0.23 seconds
path_sje00450.kgml: (not found)
path_sje00450.kgml: --- 0.27 seconds ---

path_sje00460.kgml: Cyanoamino acid metabolism
path_sje00460.kgml: Initialization took 0.05 seconds
path_sje00460.kgml: (not found)
path_sje00460.kgml: --- 0.09 seconds ---

path_sje00471.kgml: D-Glutamine and D-glutamate metabolism
path_sje00471.kgml: Initialization took 0.08 seconds
path_sje00471.kgml: (not found)
path_sje00471.kgml: --- 0.12 seconds ---

path_sje00472.kgml: D-Arginine and D-ornithine metabolism
path_sje00472.kgml: Initialization took 0.04 seconds
path_sje00472.kgml: (not found)
path_sje00472.kgml: --- 0.07 seconds ---

path_sje00473.kgml: D-Alanine metabolism
path_sje00473.kgml: Initialization took 0.05 seconds
path_sje00473.kgml: (not found)
path_sje00473.kgml: --- 0.09 seconds ---

path_sje00480.kgml: Glutathione metabolism
path_sje00480.kgml: Initialization took 0.07 seconds
path_sje00480.kgml: (not found)
path_sje00480.kgml: --- 0.12 seconds ---

path_sje00500.kgml: Starch and sucrose metabolism
path_sje00500.kgml: Initialization took 0.33 seconds
path_sje00500.kgml:
path_sje00500.kgml: Found a trail of span 3 without skipping any vertex
path_sje00500.kgml: 98 -> 87 -> 88
path_sje00500.kgml: R00811 -> R03921 -> R00760
path_sje00500.kgml: sje:AAV35_003045 -> {sje:AAV35_001830, sje:AAV35_003050} -> sje:AAV35_003055
path_sje00500.kgml: 2.7.1.211 -> 3.2.1.26 -> {2.7.1.1, 2.7.1.4}
path_sje00500.kgml:
path_sje00500.kgml: Found a trail of span 2 without skipping any vertex
path_sje00500.kgml: 91 -> 88
path_sje00500.kgml: R00801 -> R00760
path_sje00500.kgml: {sje:AAV35_001830, sje:AAV35_003050} -> sje:AAV35_003055
path_sje00500.kgml: {3.2.1.10, 3.2.1.20, 3.2.1.26, 3.2.1.48} -> {2.7.1.1, 2.7.1.4}
path_sje00500.kgml:
path_sje00500.kgml: Found a trail of span 2 containing skipped vertices
path_sje00500.kgml: 98 -> [87] -> 88
path_sje00500.kgml: R00811 -> [R03921] -> R00760
path_sje00500.kgml: sje:AAV35_003045 -> [{sje:AAV35_001830, sje:AAV35_003050}] -> sje:AAV35_003055
path_sje00500.kgml: 2.7.1.211 -> [3.2.1.26] -> {2.7.1.1, 2.7.1.4}
path_sje00500.kgml: Skipped genes: sje:AAV35_003050
path_sje00500.kgml:
path_sje00500.kgml: Found a trail of span 2 without skipping any vertex
path_sje00500.kgml: 147 -> 125
path_sje00500.kgml: R02780 -> R00837
path_sje00500.kgml: {sje:AAV35_001630, sje:AAV35_001825} -> sje:AAV35_001635
path_sje00500.kgml: 2.7.1.201 -> {3.2.1.122, 3.2.1.93}
path_sje00500.kgml:
path_sje00500.kgml: --- 0.58 seconds ---

path_sje00520.kgml: Amino sugar and nucleotide sugar metabolism
path_sje00520.kgml: Initialization took 1.84 seconds
path_sje00520.kgml:
path_sje00520.kgml: Found a trail of span 2 without skipping any vertex
path_sje00520.kgml: 28 -> 24
path_sje00520.kgml: R00768 -> R02060
path_sje00520.kgml: sje:AAV35_012350 -> sje:AAV35_012355
path_sje00520.kgml: 2.6.1.16 -> 5.4.2.10
path_sje00520.kgml:
path_sje00520.kgml: Found a trail of span 2 without skipping any vertex
path_sje00520.kgml: 22 -> 20
path_sje00520.kgml: R02059 -> R00765
path_sje00520.kgml: sje:AAV35_002000 -> sje:AAV35_002005
path_sje00520.kgml: 3.5.1.25 -> 3.5.99.6
path_sje00520.kgml:
path_sje00520.kgml: Found a trail of span 2 without skipping any vertex
path_sje00520.kgml: 274 -> 188
path_sje00520.kgml: R00289 -> R00286
path_sje00520.kgml: sje:AAV35_002420 -> sje:AAV35_002425
path_sje00520.kgml: {2.7.7.64, 2.7.7.9} -> 1.1.1.22
path_sje00520.kgml:
path_sje00520.kgml: Found a trail of span 2 containing skipped vertices
path_sje00520.kgml: 193 -> [261] -> 196
path_sje00520.kgml: R01819 -> [R02740] -> R00959
path_sje00520.kgml: sje:AAV35_003145 -> [sje:AAV35_004015] -> sje:AAV35_003150
path_sje00520.kgml: 5.3.1.8 -> [5.3.1.9] -> {5.4.2.2, 5.4.2.5}
path_sje00520.kgml:
path_sje00520.kgml: --- 2.41 seconds ---

path_sje00521.kgml: Streptomycin biosynthesis
path_sje00521.kgml: Initialization took 0.08 seconds
path_sje00521.kgml: (not found)
path_sje00521.kgml: --- 0.12 seconds ---

path_sje00550.kgml: Peptidoglycan biosynthesis
path_sje00550.kgml: Initialization took 1.38 seconds
path_sje00550.kgml:
path_sje00550.kgml: Found a trail of span 4 without skipping any vertex
path_sje00550.kgml: 32 -> 34 -> 23 -> 35
path_sje00550.kgml: R02783 -> R02788 -> R04617 -> R05630
path_sje00550.kgml: sje:AAV35_007465 -> {sje:AAV35_000990, sje:AAV35_007480} -> sje:AAV35_007475 -> sje:AAV35_007470
path_sje00550.kgml: 6.3.2.9 -> 6.3.2.13 -> 6.3.2.10 -> 2.7.8.13
path_sje00550.kgml:
path_sje00550.kgml: Found a trail of span 3 containing skipped vertices
path_sje00550.kgml: 32 -> 34 -> [23] -> 35
path_sje00550.kgml: R02783 -> R02788 -> [R04617] -> R05630
path_sje00550.kgml: sje:AAV35_007465 -> {sje:AAV35_000990, sje:AAV35_007480} -> [sje:AAV35_007475] -> sje:AAV35_007470
path_sje00550.kgml: 6.3.2.9 -> 6.3.2.13 -> [6.3.2.10] -> 2.7.8.13
path_sje00550.kgml: Skipped genes: sje:AAV35_007475
path_sje00550.kgml:
path_sje00550.kgml: Found a trail of span 3 containing skipped vertices
path_sje00550.kgml: 32 -> [34] -> 23 -> 35
path_sje00550.kgml: R02783 -> [R02788] -> R04617 -> R05630
path_sje00550.kgml: sje:AAV35_007465 -> [{sje:AAV35_000990, sje:AAV35_007480}] -> sje:AAV35_007475 -> sje:AAV35_007470
path_sje00550.kgml: 6.3.2.9 -> [6.3.2.13] -> 6.3.2.10 -> 2.7.8.13
path_sje00550.kgml:
path_sje00550.kgml: Found a trail of span 2 containing skipped vertices
path_sje00550.kgml: 32 -> [34 -> 23] -> 35
path_sje00550.kgml: R02783 -> [R02788 -> R04617] -> R05630
path_sje00550.kgml: sje:AAV35_007465 -> [{sje:AAV35_000990, sje:AAV35_007480} -> sje:AAV35_007475] -> sje:AAV35_007470
path_sje00550.kgml: 6.3.2.9 -> [6.3.2.13 -> 6.3.2.10] -> 2.7.8.13
path_sje00550.kgml:
path_sje00550.kgml: Found a trail of span 2 without skipping any vertex
path_sje00550.kgml: 29 -> 28
path_sje00550.kgml: R04573 -> R05629
path_sje00550.kgml: sje:AAV35_007475 -> sje:AAV35_007470
path_sje00550.kgml: 6.3.2.10 -> 2.7.8.13
path_sje00550.kgml:
path_sje00550.kgml: --- 1.90 seconds ---

path_sje00561.kgml: Glycerolipid metabolism
path_sje00561.kgml: Initialization took 0.48 seconds
path_sje00561.kgml: (not found)
path_sje00561.kgml: --- 0.53 seconds ---

path_sje00562.kgml: Inositol phosphate metabolism
path_sje00562.kgml: Initialization took 0.08 seconds
path_sje00562.kgml: (not found)
path_sje00562.kgml: --- 0.13 seconds ---

path_sje00564.kgml: Glycerophospholipid metabolism
path_sje00564.kgml: Initialization took 0.48 seconds
path_sje00564.kgml: (not found)
path_sje00564.kgml: --- 0.53 seconds ---

path_sje00590.kgml: Arachidonic acid metabolism
path_sje00590.kgml: Initialization took 0.04 seconds
path_sje00590.kgml: (not found)
path_sje00590.kgml: --- 0.09 seconds ---

path_sje00592.kgml: alpha-Linolenic acid metabolism
path_sje00592.kgml: Initialization took 0.05 seconds
path_sje00592.kgml: (not found)
path_sje00592.kgml: --- 0.09 seconds ---

path_sje00620.kgml: Pyruvate metabolism
path_sje00620.kgml: Initialization took 4.82 seconds
path_sje00620.kgml:
path_sje00620.kgml: Found a trail of span 4 containing skipped vertices
path_sje00620.kgml: 123 -> 55 -> [124] -> 125 -> 124
path_sje00620.kgml: R00014 -> R03270 -> [R02569] -> R07618 -> R02569
path_sje00620.kgml: {sje:AAV35_007695, sje:AAV35_007700} -> {sje:AAV35_007695, sje:AAV35_007700} -> [sje:AAV35_007690] -> {sje:AAV35_005815, sje:AAV35_007685} -> sje:AAV35_007690
path_sje00620.kgml: {1.2.4.1, 2.2.1.6, 4.1.1.1} -> 1.2.4.1 -> [2.3.1.12] -> 1.8.1.4 -> 2.3.1.12
path_sje00620.kgml:
path_sje00620.kgml: Found a trail of span 2 containing skipped vertices
path_sje00620.kgml: 88 -> [80] -> 96
path_sje00620.kgml: R01257 -> [R00214] -> R00207
path_sje00620.kgml: {sje:AAV35_000845, sje:AAV35_008940} -> [sje:AAV35_004640] -> sje:AAV35_008995
path_sje00620.kgml: 1.1.5.4 -> [{1.1.1.38, 1.1.1.39}] -> 1.2.3.3
path_sje00620.kgml: Skipped genes: sje:AAV35_008990
path_sje00620.kgml:
path_sje00620.kgml: --- 19.36 seconds ---

path_sje00622.kgml: Xylene degradation
path_sje00622.kgml: Initialization took 0.05 seconds
path_sje00622.kgml: (not found)
path_sje00622.kgml: --- 0.09 seconds ---

path_sje00625.kgml: Chloroalkane and chloroalkene degradation
path_sje00625.kgml: Initialization took 0.13 seconds
path_sje00625.kgml: (not found)
path_sje00625.kgml: --- 0.16 seconds ---

path_sje00626.kgml: Naphthalene degradation
path_sje00626.kgml: Initialization took 0.05 seconds
path_sje00626.kgml: (not found)
path_sje00626.kgml: --- 0.09 seconds ---

path_sje00627.kgml: Aminobenzoate degradation
path_sje00627.kgml: Initialization took 0.09 seconds
path_sje00627.kgml: (not found)
path_sje00627.kgml: --- 0.12 seconds ---

path_sje00630.kgml: Glyoxylate and dicarboxylate metabolism
path_sje00630.kgml: Initialization took 2.54 seconds
path_sje00630.kgml:
path_sje00630.kgml: Found a trail of span 2 without skipping any vertex
path_sje00630.kgml: 83 -> 116
path_sje00630.kgml: R00479 -> R00472
path_sje00630.kgml: sje:AAV35_007955 -> sje:AAV35_007950
path_sje00630.kgml: 4.1.3.1 -> 2.3.3.9
path_sje00630.kgml:
path_sje00630.kgml: Found a trail of span 2 containing skipped vertices
path_sje00630.kgml: 124 -> 107
path_sje00630.kgml: R00342 -> R00351
path_sje00630.kgml: sje:AAV35_004690 -> {sje:AAV35_003765, sje:AAV35_004680}
path_sje00630.kgml: {1.1.1.299, 1.1.1.37} -> {2.3.3.1, 2.3.3.16, 2.3.3.3}
path_sje00630.kgml: Skipped genes: sje:AAV35_004685
path_sje00630.kgml:
path_sje00630.kgml: --- 2.76 seconds ---

path_sje00640.kgml: Propanoate metabolism
path_sje00640.kgml: Initialization took 1.78 seconds
path_sje00640.kgml:
path_sje00640.kgml: Found a trail of span 4 containing skipped vertices
path_sje00640.kgml: 186 -> 188 -> [185 -> 186] -> 187 -> [186 -> 188] -> 185
path_sje00640.kgml: R10997 -> R10998 -> [R07618 -> R10997] -> R10996 -> [R10997 -> R10998] -> R07618
path_sje00640.kgml: {sje:AAV35_005820, sje:AAV35_005825} -> sje:AAV35_005830 -> [{sje:AAV35_005815, sje:AAV35_007685} -> {sje:AAV35_005820, sje:AAV35_005825}] -> {sje:AAV35_005820, sje:AAV35_005825} -> [{sje:AAV35_005820, sje:AAV35_005825} -> sje:AAV35_005830] -> {sje:AAV35_005815, sje:AAV35_007685}
path_sje00640.kgml: 1.2.4.4 -> 2.3.1.168 -> [1.8.1.4 -> 1.2.4.4] -> 1.2.4.4 -> [1.2.4.4 -> 2.3.1.168] -> 1.8.1.4
path_sje00640.kgml:
path_sje00640.kgml: --- 13.99 seconds ---

path_sje00643.kgml: Styrene degradation
path_sje00643.kgml: Initialization took 0.08 seconds
path_sje00643.kgml: (not found)
path_sje00643.kgml: --- 0.12 seconds ---

path_sje00650.kgml: Butanoate metabolism
path_sje00650.kgml: Initialization took 1.13 seconds
path_sje00650.kgml:
path_sje00650.kgml: Found a trail of span 2 without skipping any vertex
path_sje00650.kgml: 53 -> 51
path_sje00650.kgml: R00410 -> R01361
path_sje00650.kgml: {sje:AAV35_000825, sje:AAV35_000830} -> sje:AAV35_000835
path_sje00650.kgml: 2.8.3.5 -> 1.1.1.30
path_sje00650.kgml:
path_sje00650.kgml: Found a trail of span 2 without skipping any vertex
path_sje00650.kgml: 57 -> 58
path_sje00650.kgml: R00238 -> R01976
path_sje00650.kgml: sje:AAV35_002145 -> {sje:AAV35_002150, sje:AAV35_011600}
path_sje00650.kgml: 2.3.1.9 -> 1.1.1.157
path_sje00650.kgml:
path_sje00650.kgml: --- 1.35 seconds ---

path_sje00660.kgml: C5-Branched dibasic acid metabolism
path_sje00660.kgml: Initialization took 0.13 seconds
path_sje00660.kgml:
path_sje00660.kgml: Found a trail of span 3 without skipping any vertex
path_sje00660.kgml: 31 -> 96 -> 97
path_sje00660.kgml: R03896 -> R03898 -> R00994
path_sje00660.kgml: {sje:AAV35_007980, sje:AAV35_007985} -> {sje:AAV35_007980, sje:AAV35_007985} -> sje:AAV35_007990
path_sje00660.kgml: 4.2.1.35 -> 4.2.1.35 -> 1.1.1.85
path_sje00660.kgml:
path_sje00660.kgml: --- 0.25 seconds ---

path_sje00670.kgml: One carbon pool by folate
path_sje00670.kgml: Initialization took 0.33 seconds
path_sje00670.kgml:
path_sje00670.kgml: Found a trail of span 4 containing skipped vertices
path_sje00670.kgml: 24 -> 23 -> 52 -> [24] -> 68
path_sje00670.kgml: {R02235, R02236} -> {R00936, R00939} -> R02101 -> [{R02235, R02236}] -> {R00937, R00940}
path_sje00670.kgml: sje:AAV35_006325 -> sje:AAV35_006325 -> sje:AAV35_006320 -> [sje:AAV35_006325] -> sje:AAV35_006325
path_sje00670.kgml: {1.5.1.3, 1.5.1.3} -> {1.5.1.3, 1.5.1.3} -> 2.1.1.45 -> [{1.5.1.3, 1.5.1.3}] -> {1.5.1.3, 1.5.1.3}
path_sje00670.kgml:
path_sje00670.kgml: Found a trail of span 3 containing skipped vertices
path_sje00670.kgml: 50 -> 51 -> [28] -> 20
path_sje00670.kgml: R04325 -> R04560 -> [R01655] -> R04326
path_sje00670.kgml: sje:AAV35_010665 -> sje:AAV35_010660 -> [sje:AAV35_005720] -> sje:AAV35_010665
path_sje00670.kgml: 2.1.2.2 -> 2.1.2.3 -> [3.5.4.9] -> 2.1.2.2
path_sje00670.kgml:
path_sje00670.kgml: --- 11.61 seconds ---

path_sje00680.kgml: Methane metabolism
path_sje00680.kgml: Initialization took 1.33 seconds
path_sje00680.kgml:
path_sje00680.kgml: Found a trail of span 2 without skipping any vertex
path_sje00680.kgml: 187 -> 183
path_sje00680.kgml: R05338 -> R05339
path_sje00680.kgml: sje:AAV35_011130 -> sje:AAV35_011125
path_sje00680.kgml: 4.1.2.43 -> 5.3.1.27
path_sje00680.kgml:
path_sje00680.kgml: Found a trail of span 2 without skipping any vertex
path_sje00680.kgml: 142 -> 293
path_sje00680.kgml: R00658 -> R01518
path_sje00680.kgml: sje:AAV35_003525 -> sje:AAV35_003520
path_sje00680.kgml: 4.2.1.11 -> {5.4.2.11, 5.4.2.12}
path_sje00680.kgml:
path_sje00680.kgml: --- 1.50 seconds ---

path_sje00740.kgml: Riboflavin metabolism
path_sje00740.kgml: Initialization took 0.44 seconds
path_sje00740.kgml:
path_sje00740.kgml: Found a trail of span 5 containing skipped vertices
path_sje00740.kgml: 38 -> 39 -> 40 -> [43 -> 41] -> 42 -> 41
path_sje00740.kgml: R00425 -> R03459 -> R03458 -> [R07280 -> R04457] -> R00066 -> R04457
path_sje00740.kgml: sje:AAV35_001970 -> sje:AAV35_001960 -> sje:AAV35_001960 -> [{sje:AAV35_001515, sje:AAV35_009285} -> sje:AAV35_001975] -> sje:AAV35_001965 -> sje:AAV35_001975
path_sje00740.kgml: 3.5.4.25 -> 3.5.4.26 -> 1.1.1.193 -> [3.1.3.104 -> 2.5.1.78] -> 2.5.1.9 -> 2.5.1.78
path_sje00740.kgml:
path_sje00740.kgml: Found a trail of span 4 containing skipped vertices
path_sje00740.kgml: 38 -> [39] -> 40 -> [43 -> 41] -> 42 -> 41
path_sje00740.kgml: R00425 -> [R03459] -> R03458 -> [R07280 -> R04457] -> R00066 -> R04457
path_sje00740.kgml: sje:AAV35_001970 -> [sje:AAV35_001960] -> sje:AAV35_001960 -> [{sje:AAV35_001515, sje:AAV35_009285} -> sje:AAV35_001975] -> sje:AAV35_001965 -> sje:AAV35_001975
path_sje00740.kgml: 3.5.4.25 -> [3.5.4.26] -> 1.1.1.193 -> [3.1.3.104 -> 2.5.1.78] -> 2.5.1.9 -> 2.5.1.78
path_sje00740.kgml:
path_sje00740.kgml: Found a trail of span 4 containing skipped vertices
path_sje00740.kgml: 38 -> 39 -> [40 -> 43 -> 41] -> 42 -> 41
path_sje00740.kgml: R00425 -> R03459 -> [R03458 -> R07280 -> R04457] -> R00066 -> R04457
path_sje00740.kgml: sje:AAV35_001970 -> sje:AAV35_001960 -> [sje:AAV35_001960 -> {sje:AAV35_001515, sje:AAV35_009285} -> sje:AAV35_001975] -> sje:AAV35_001965 -> sje:AAV35_001975
path_sje00740.kgml: 3.5.4.25 -> 3.5.4.26 -> [1.1.1.193 -> 3.1.3.104 -> 2.5.1.78] -> 2.5.1.9 -> 2.5.1.78
path_sje00740.kgml:
path_sje00740.kgml: Found a trail of span 3 containing skipped vertices
path_sje00740.kgml: 32 -> [41] -> 42 -> 41
path_sje00740.kgml: R07281 -> [R04457] -> R00066 -> R04457
path_sje00740.kgml: sje:AAV35_001970 -> [sje:AAV35_001975] -> sje:AAV35_001965 -> sje:AAV35_001975
path_sje00740.kgml: 4.1.99.12 -> [2.5.1.78] -> 2.5.1.9 -> 2.5.1.78
path_sje00740.kgml:
path_sje00740.kgml: Found a trail of span 3 containing skipped vertices
path_sje00740.kgml: 38 -> [39 -> 40 -> 43] -> 41 -> 42
path_sje00740.kgml: R00425 -> [R03459 -> R03458 -> R07280] -> R04457 -> R00066
path_sje00740.kgml: sje:AAV35_001970 -> [sje:AAV35_001960 -> sje:AAV35_001960 -> {sje:AAV35_001515, sje:AAV35_009285}] -> sje:AAV35_001975 -> sje:AAV35_001965
path_sje00740.kgml: 3.5.4.25 -> [3.5.4.26 -> 1.1.1.193 -> 3.1.3.104] -> 2.5.1.78 -> 2.5.1.9
path_sje00740.kgml:
path_sje00740.kgml: --- 0.86 seconds ---

path_sje00750.kgml: Vitamin B6 metabolism
path_sje00750.kgml: Initialization took 0.13 seconds
path_sje00750.kgml: (not found)
path_sje00750.kgml: --- 0.17 seconds ---

path_sje00760.kgml: Nicotinate and nicotinamide metabolism
path_sje00760.kgml: Initialization took 0.23 seconds
path_sje00760.kgml: (not found)
path_sje00760.kgml: --- 0.31 seconds ---

path_sje00770.kgml: Pantothenate and CoA biosynthesis
path_sje00770.kgml: Initialization took 0.53 seconds
path_sje00770.kgml:
path_sje00770.kgml: Found a trail of span 3 containing skipped vertices
path_sje00770.kgml: 82 -> 81 -> [80] -> 85
path_sje00770.kgml: R00006 -> R03051 -> [R01209] -> R01214
path_sje00770.kgml: {sje:AAV35_002825, sje:AAV35_008005, sje:AAV35_008010} -> sje:AAV35_008000 -> [sje:AAV35_003590] -> {sje:AAV35_008015, sje:AAV35_008060}
path_sje00770.kgml: 2.2.1.6 -> 1.1.1.86 -> [4.2.1.9] -> {2.6.1.42, 2.6.1.6}
path_sje00770.kgml:
path_sje00770.kgml: Found a trail of span 2 containing skipped vertices
path_sje00770.kgml: 82 -> [81 -> 80] -> 85
path_sje00770.kgml: R00006 -> [R03051 -> R01209] -> R01214
path_sje00770.kgml: {sje:AAV35_002825, sje:AAV35_008005, sje:AAV35_008010} -> [sje:AAV35_008000 -> sje:AAV35_003590] -> {sje:AAV35_008015, sje:AAV35_008060}
path_sje00770.kgml: 2.2.1.6 -> [1.1.1.86 -> 4.2.1.9] -> {2.6.1.42, 2.6.1.6}
path_sje00770.kgml:
path_sje00770.kgml: --- 0.70 seconds ---

path_sje00780.kgml: Biotin metabolism
path_sje00780.kgml: Initialization took 0.33 seconds
path_sje00780.kgml: (not found)
path_sje00780.kgml: --- 0.38 seconds ---

path_sje00785.kgml: Lipoic acid metabolism
path_sje00785.kgml: Initialization took 0.08 seconds
path_sje00785.kgml: (not found)
path_sje00785.kgml: --- 0.12 seconds ---

path_sje00790.kgml: Folate biosynthesis
path_sje00790.kgml: Initialization took 0.38 seconds
path_sje00790.kgml:
path_sje00790.kgml: Found a trail of span 4 without skipping any vertex
path_sje00790.kgml: 171 -> 75 -> 74 -> 72
path_sje00790.kgml: R11073 -> R03504 -> R03503 -> R03067
path_sje00790.kgml: sje:AAV35_013335 -> sje:AAV35_013335 -> sje:AAV35_013330 -> sje:AAV35_013340
path_sje00790.kgml: 5.1.99.8 -> 4.1.2.25 -> 2.7.6.3 -> 2.5.1.15
path_sje00790.kgml:
path_sje00790.kgml: Found a trail of span 3 containing skipped vertices
path_sje00790.kgml: 171 -> 75 -> [74] -> 72
path_sje00790.kgml: R11073 -> R03504 -> [R03503] -> R03067
path_sje00790.kgml: sje:AAV35_013335 -> sje:AAV35_013335 -> [sje:AAV35_013330] -> sje:AAV35_013340
path_sje00790.kgml: 5.1.99.8 -> 4.1.2.25 -> [2.7.6.3] -> 2.5.1.15
path_sje00790.kgml:
path_sje00790.kgml: Found a trail of span 3 without skipping any vertex
path_sje00790.kgml: 171 -> 75 -> 73
path_sje00790.kgml: R11073 -> R03504 -> R03066
path_sje00790.kgml: sje:AAV35_013335 -> sje:AAV35_013335 -> sje:AAV35_013340
path_sje00790.kgml: 5.1.99.8 -> 4.1.2.25 -> 2.5.1.15
path_sje00790.kgml:
path_sje00790.kgml: Found a trail of span 3 containing skipped vertices
path_sje00790.kgml: 171 -> [75] -> 74 -> 72
path_sje00790.kgml: R11073 -> [R03504] -> R03503 -> R03067
path_sje00790.kgml: sje:AAV35_013335 -> [sje:AAV35_013335] -> sje:AAV35_013330 -> sje:AAV35_013340
path_sje00790.kgml: 5.1.99.8 -> [4.1.2.25] -> 2.7.6.3 -> 2.5.1.15
path_sje00790.kgml:
path_sje00790.kgml: Found a trail of span 2 containing skipped vertices
path_sje00790.kgml: 171 -> [75 -> 74] -> 72
path_sje00790.kgml: R11073 -> [R03504 -> R03503] -> R03067
path_sje00790.kgml: sje:AAV35_013335 -> [sje:AAV35_013335 -> sje:AAV35_013330] -> sje:AAV35_013340
path_sje00790.kgml: 5.1.99.8 -> [4.1.2.25 -> 2.7.6.3] -> 2.5.1.15
path_sje00790.kgml:
path_sje00790.kgml: Found a trail of span 2 containing skipped vertices
path_sje00790.kgml: 171 -> [75] -> 73
path_sje00790.kgml: R11073 -> [R03504] -> R03066
path_sje00790.kgml: sje:AAV35_013335 -> [sje:AAV35_013335] -> sje:AAV35_013340
path_sje00790.kgml: 5.1.99.8 -> [4.1.2.25] -> 2.5.1.15
path_sje00790.kgml:
path_sje00790.kgml: --- 0.90 seconds ---

path_sje00860.kgml: Porphyrin and chlorophyll metabolism
path_sje00860.kgml: Initialization took 0.64 seconds
path_sje00860.kgml:
path_sje00860.kgml: Found a trail of span 5 containing skipped vertices
path_sje00860.kgml: 278 -> 276 -> 274 -> 273 -> 270
path_sje00860.kgml: R04109 -> R02272 -> R00036 -> R00084 -> R03165
path_sje00860.kgml: sje:AAV35_005005 -> {sje:AAV35_005030, sje:AAV35_009965} -> sje:AAV35_005025 -> sje:AAV35_005015 -> sje:AAV35_005020
path_sje00860.kgml: 1.2.1.70 -> 5.4.3.8 -> 4.2.1.24 -> 2.5.1.61 -> 4.2.1.75
path_sje00860.kgml: Skipped genes: sje:AAV35_005010
path_sje00860.kgml:
path_sje00860.kgml: Found a trail of span 4 containing skipped vertices
path_sje00860.kgml: 278 -> 276 -> [274] -> 273 -> 270
path_sje00860.kgml: R04109 -> R02272 -> [R00036] -> R00084 -> R03165
path_sje00860.kgml: sje:AAV35_005005 -> {sje:AAV35_005030, sje:AAV35_009965} -> [sje:AAV35_005025] -> sje:AAV35_005015 -> sje:AAV35_005020
path_sje00860.kgml: 1.2.1.70 -> 5.4.3.8 -> [4.2.1.24] -> 2.5.1.61 -> 4.2.1.75
path_sje00860.kgml: Skipped genes: sje:AAV35_005010, sje:AAV35_005025
path_sje00860.kgml:
path_sje00860.kgml: Found a trail of span 4 containing skipped vertices
path_sje00860.kgml: 278 -> [276] -> 274 -> 273 -> 270
path_sje00860.kgml: R04109 -> [R02272] -> R00036 -> R00084 -> R03165
path_sje00860.kgml: sje:AAV35_005005 -> [{sje:AAV35_005030, sje:AAV35_009965}] -> sje:AAV35_005025 -> sje:AAV35_005015 -> sje:AAV35_005020
path_sje00860.kgml: 1.2.1.70 -> [5.4.3.8] -> 4.2.1.24 -> 2.5.1.61 -> 4.2.1.75
path_sje00860.kgml: Skipped genes: sje:AAV35_005010
path_sje00860.kgml:
path_sje00860.kgml: Found a trail of span 3 without skipping any vertex
path_sje00860.kgml: 269 -> 408 -> 412
path_sje00860.kgml: R03197 -> R04178 -> R11329
path_sje00860.kgml: sje:AAV35_009420 -> sje:AAV35_009410 -> sje:AAV35_009415
path_sje00860.kgml: 4.1.1.37 -> 1.3.3.15 -> 4.99.1.9
path_sje00860.kgml:
path_sje00860.kgml: Found a trail of span 3 containing skipped vertices
path_sje00860.kgml: 278 -> [276 -> 274] -> 273 -> 270
path_sje00860.kgml: R04109 -> [R02272 -> R00036] -> R00084 -> R03165
path_sje00860.kgml: sje:AAV35_005005 -> [{sje:AAV35_005030, sje:AAV35_009965} -> sje:AAV35_005025] -> sje:AAV35_005015 -> sje:AAV35_005020
path_sje00860.kgml: 1.2.1.70 -> [5.4.3.8 -> 4.2.1.24] -> 2.5.1.61 -> 4.2.1.75
path_sje00860.kgml: Skipped genes: sje:AAV35_005010
path_sje00860.kgml:
path_sje00860.kgml: Found a trail of span 3 containing skipped vertices
path_sje00860.kgml: 276 -> 274 -> [273] -> 270
path_sje00860.kgml: R02272 -> R00036 -> [R00084] -> R03165
path_sje00860.kgml: {sje:AAV35_005030, sje:AAV35_009965} -> sje:AAV35_005025 -> [sje:AAV35_005015] -> sje:AAV35_005020
path_sje00860.kgml: 5.4.3.8 -> 4.2.1.24 -> [2.5.1.61] -> 4.2.1.75
path_sje00860.kgml:
path_sje00860.kgml: Found a trail of span 2 containing skipped vertices
path_sje00860.kgml: 276 -> [274 -> 273] -> 270
path_sje00860.kgml: R02272 -> [R00036 -> R00084] -> R03165
path_sje00860.kgml: {sje:AAV35_005030, sje:AAV35_009965} -> [sje:AAV35_005025 -> sje:AAV35_005015] -> sje:AAV35_005020
path_sje00860.kgml: 5.4.3.8 -> [4.2.1.24 -> 2.5.1.61] -> 4.2.1.75
path_sje00860.kgml: Skipped genes: sje:AAV35_005025
path_sje00860.kgml:
path_sje00860.kgml: Found a trail of span 2 containing skipped vertices
path_sje00860.kgml: 269 -> [408] -> 412
path_sje00860.kgml: R03197 -> [R04178] -> R11329
path_sje00860.kgml: sje:AAV35_009420 -> [sje:AAV35_009410] -> sje:AAV35_009415
path_sje00860.kgml: 4.1.1.37 -> [1.3.3.15] -> 4.99.1.9
path_sje00860.kgml:
path_sje00860.kgml: Found a trail of span 2 without skipping any vertex
path_sje00860.kgml: 268 -> 263
path_sje00860.kgml: R03222 -> R00310
path_sje00860.kgml: sje:AAV35_009410 -> sje:AAV35_009415
path_sje00860.kgml: 1.3.3.4 -> 4.99.1.1
path_sje00860.kgml:
path_sje00860.kgml: --- 1.33 seconds ---

path_sje00900.kgml: Terpenoid backbone biosynthesis
path_sje00900.kgml: Initialization took 0.53 seconds
path_sje00900.kgml:
path_sje00900.kgml: Found a trail of span 2 without skipping any vertex
path_sje00900.kgml: 165 -> 97
path_sje00900.kgml: R10859 -> R08210
path_sje00900.kgml: sje:AAV35_005525 -> sje:AAV35_005510
path_sje00900.kgml: 1.17.7.3 -> 1.17.7.4
path_sje00900.kgml:
path_sje00900.kgml: Found a trail of span 2 without skipping any vertex
path_sje00900.kgml: 165 -> 99
path_sje00900.kgml: R10859 -> R05884
path_sje00900.kgml: sje:AAV35_005525 -> sje:AAV35_005510
path_sje00900.kgml: 1.17.7.3 -> 1.17.7.4
path_sje00900.kgml:
path_sje00900.kgml: Found a trail of span 2 without skipping any vertex
path_sje00900.kgml: 69 -> 97
path_sje00900.kgml: R08689 -> R08210
path_sje00900.kgml: sje:AAV35_005525 -> sje:AAV35_005510
path_sje00900.kgml: 1.17.7.1 -> 1.17.7.4
path_sje00900.kgml:
path_sje00900.kgml: Found a trail of span 2 without skipping any vertex
path_sje00900.kgml: 69 -> 99
path_sje00900.kgml: R08689 -> R05884
path_sje00900.kgml: sje:AAV35_005525 -> sje:AAV35_005510
path_sje00900.kgml: 1.17.7.1 -> 1.17.7.4
path_sje00900.kgml:
path_sje00900.kgml: Found a trail of span 2 containing skipped vertices
path_sje00900.kgml: 66 -> [67] -> 68
path_sje00900.kgml: R05633 -> [R05634] -> R05637
path_sje00900.kgml: sje:AAV35_013200 -> [sje:AAV35_013445] -> sje:AAV35_013195
path_sje00900.kgml: 2.7.7.60 -> [2.7.1.148] -> 4.6.1.12
path_sje00900.kgml:
path_sje00900.kgml: --- 0.88 seconds ---

path_sje00906.kgml: Carotenoid biosynthesis
path_sje00906.kgml: Initialization took 0.09 seconds
path_sje00906.kgml: (not found)
path_sje00906.kgml: --- 0.13 seconds ---

path_sje00910.kgml: Nitrogen metabolism
path_sje00910.kgml: Initialization took 0.18 seconds
path_sje00910.kgml: (not found)
path_sje00910.kgml: --- 0.23 seconds ---

path_sje00920.kgml: Sulfur metabolism
path_sje00920.kgml: Initialization took 0.44 seconds
path_sje00920.kgml: (not found)
path_sje00920.kgml: --- 0.48 seconds ---

path_sje00970.kgml: Aminoacyl-tRNA biosynthesis
path_sje00970.kgml: Initialization took 1.88 seconds
path_sje00970.kgml: (not found)
path_sje00970.kgml: --- 1.93 seconds ---

path_sje01040.kgml: Biosynthesis of unsaturated fatty acids
path_sje01040.kgml: Initialization took 0.08 seconds
path_sje01040.kgml: (not found)
path_sje01040.kgml: --- 0.13 seconds ---

path_sje01054.kgml: Nonribosomal peptide structures
path_sje01054.kgml: Initialization took 0.05 seconds
path_sje01054.kgml: (not found)
path_sje01054.kgml: --- 0.09 seconds ---

--- 298.24 seconds ---
