# Supplementary material for: CoMetGeNe: mining conserved neighborhood patterns in metabolic and genomic contexts
Source: BMC Bioinformatics. 2019 Jan 10;20:19. doi: 10.1186/s12859-018-2542-2 (PMC6327494; doi:10.1186/s12859-018-2542-2)
Supplement: Supplementary file 14 — Trail finding results for completely assembled representative bacterial genomes present in NCBI Genomes. Of the 1,545 fully assembled representative bacterial genomes in NCBI, corresponding entries have been identified in KEGG for 1,467 species, for which trail finding has been performed for all combinations of gap parameters δG and δD ranging from 0 to 3. This additional file is available from https://doi.org/10.6084/m9.figshare.7288769. (GZ 178,532 kb) [file 12859_2018_2542_MOESM14_ESM.gz › results/dmt_dG1_dD3.hnet]

--- delta_G = 1, delta_D = 3 ---

path_dmt00010.kgml: Glycolysis / Gluconeogenesis
path_dmt00010.kgml: Initialization took 1.38 seconds
path_dmt00010.kgml:
path_dmt00010.kgml: Found a trail of span 4 containing skipped vertices
path_dmt00010.kgml: 76 -> [57] -> 58 -> [57 -> 76 -> 137] -> 55 -> 137
path_dmt00010.kgml: R01512 -> [R01061] -> R01015 -> [R01061 -> R01512 -> R01518] -> R00658 -> R01518
path_dmt00010.kgml: dmt:DESME_15175 -> [{dmt:DESME_07420, dmt:DESME_07550}] -> dmt:DESME_15170 -> [{dmt:DESME_07420, dmt:DESME_07550} -> dmt:DESME_15175 -> dmt:DESME_15165] -> dmt:DESME_15160 -> dmt:DESME_15165
path_dmt00010.kgml: 2.7.2.3 -> [{1.2.1.12, 1.2.1.59}] -> 5.3.1.1 -> [{1.2.1.12, 1.2.1.59} -> 2.7.2.3 -> {5.4.2.11, 5.4.2.12}] -> 4.2.1.11 -> {5.4.2.11, 5.4.2.12}
path_dmt00010.kgml:
path_dmt00010.kgml: Found a trail of span 2 containing skipped vertices
path_dmt00010.kgml: 57 -> [76 -> 137 -> 55] -> 53
path_dmt00010.kgml: R01061 -> [R01512 -> R01518 -> R00658] -> R00200
path_dmt00010.kgml: {dmt:DESME_07420, dmt:DESME_07550} -> [dmt:DESME_15175 -> dmt:DESME_15165 -> dmt:DESME_15160] -> dmt:DESME_07555
path_dmt00010.kgml: {1.2.1.12, 1.2.1.59} -> [2.7.2.3 -> {5.4.2.11, 5.4.2.12} -> 4.2.1.11] -> 2.7.1.40
path_dmt00010.kgml:
path_dmt00010.kgml: Found a trail of span 2 containing skipped vertices
path_dmt00010.kgml: 60 -> [146] -> 14
path_dmt00010.kgml: R04780 -> [R02073] -> R01070
path_dmt00010.kgml: dmt:DESME_15565 -> [dmt:DESME_04580] -> dmt:DESME_15575
path_dmt00010.kgml: 3.1.3.11 -> [2.7.1.90] -> 4.1.2.13
path_dmt00010.kgml: Skipped genes: dmt:DESME_15570
path_dmt00010.kgml:
path_dmt00010.kgml: --- 7.92 seconds ---

path_dmt00020.kgml: Citrate cycle (TCA cycle)
path_dmt00020.kgml: Initialization took 0.58 seconds
path_dmt00020.kgml: (not found)
path_dmt00020.kgml: --- 0.67 seconds ---

path_dmt00030.kgml: Pentose phosphate pathway
path_dmt00030.kgml: Initialization took 0.48 seconds
path_dmt00030.kgml:
path_dmt00030.kgml: Found a trail of span 3 containing skipped vertices
path_dmt00030.kgml: 52 -> [49] -> 50 -> 77
path_dmt00030.kgml: R04780 -> [R01830] -> R01070 -> R01827
path_dmt00030.kgml: dmt:DESME_15565 -> [{dmt:DESME_15290, dmt:DESME_15295}] -> dmt:DESME_15575 -> dmt:DESME_15570
path_dmt00030.kgml: 3.1.3.11 -> [2.2.1.1] -> 4.1.2.13 -> 2.2.1.2
path_dmt00030.kgml:
path_dmt00030.kgml: Found a trail of span 2 without skipping any vertex
path_dmt00030.kgml: 49 -> 46
path_dmt00030.kgml: R01830 -> R01641
path_dmt00030.kgml: {dmt:DESME_15290, dmt:DESME_15295} -> {dmt:DESME_15290, dmt:DESME_15295}
path_dmt00030.kgml: 2.2.1.1 -> 2.2.1.1
path_dmt00030.kgml:
path_dmt00030.kgml: --- 0.94 seconds ---

path_dmt00040.kgml: Pentose and glucuronate interconversions
path_dmt00040.kgml: Initialization took 0.08 seconds
path_dmt00040.kgml: (not found)
path_dmt00040.kgml: --- 0.12 seconds ---

path_dmt00051.kgml: Fructose and mannose metabolism
path_dmt00051.kgml: Initialization took 0.13 seconds
path_dmt00051.kgml:
path_dmt00051.kgml: Found a trail of span 3 containing skipped vertices
path_dmt00051.kgml: 105 -> [88 -> 96 -> 93] -> 94 -> [93] -> 96
path_dmt00051.kgml: R04780 -> [R04779 -> R01070 -> R01015] -> R02568 -> [R01015] -> R01070
path_dmt00051.kgml: dmt:DESME_15565 -> [{dmt:DESME_04580, dmt:DESME_06530} -> dmt:DESME_15575 -> dmt:DESME_15170] -> dmt:DESME_15575 -> [dmt:DESME_15170] -> dmt:DESME_15575
path_dmt00051.kgml: 3.1.3.11 -> [2.7.1.11 -> 4.1.2.13 -> 5.3.1.1] -> 4.1.2.13 -> [5.3.1.1] -> 4.1.2.13
path_dmt00051.kgml: Skipped genes: dmt:DESME_15570
path_dmt00051.kgml:
path_dmt00051.kgml: --- 0.25 seconds ---

path_dmt00052.kgml: Galactose metabolism
path_dmt00052.kgml: Initialization took 0.13 seconds
path_dmt00052.kgml: (not found)
path_dmt00052.kgml: --- 0.17 seconds ---

path_dmt00130.kgml: Ubiquinone and other terpenoid-quinone biosynthesis
path_dmt00130.kgml: Initialization took 0.13 seconds
path_dmt00130.kgml:
path_dmt00130.kgml: Found a trail of span 6 without skipping any vertex
path_dmt00130.kgml: 69 -> 61 -> 54 -> 60 -> 59 -> 58
path_dmt00130.kgml: R01717 -> R08165 -> R08166 -> R04031 -> R04030 -> R07263
path_dmt00130.kgml: dmt:DESME_13430 -> dmt:DESME_13425 -> dmt:DESME_13420 -> dmt:DESME_13405 -> dmt:DESME_13410 -> dmt:DESME_13415
path_dmt00130.kgml: 5.4.4.2 -> 2.2.1.9 -> 4.2.99.20 -> 4.2.1.113 -> 6.2.1.26 -> 4.1.3.36
path_dmt00130.kgml:
path_dmt00130.kgml: Found a trail of span 5 containing skipped vertices
path_dmt00130.kgml: 69 -> [61] -> 54 -> 60 -> 59 -> 58
path_dmt00130.kgml: R01717 -> [R08165] -> R08166 -> R04031 -> R04030 -> R07263
path_dmt00130.kgml: dmt:DESME_13430 -> [dmt:DESME_13425] -> dmt:DESME_13420 -> dmt:DESME_13405 -> dmt:DESME_13410 -> dmt:DESME_13415
path_dmt00130.kgml: 5.4.4.2 -> [2.2.1.9] -> 4.2.99.20 -> 4.2.1.113 -> 6.2.1.26 -> 4.1.3.36
path_dmt00130.kgml: Skipped genes: dmt:DESME_13425
path_dmt00130.kgml:
path_dmt00130.kgml: Found a trail of span 5 containing skipped vertices
path_dmt00130.kgml: 69 -> 61 -> [54] -> 60 -> 59 -> 58
path_dmt00130.kgml: R01717 -> R08165 -> [R08166] -> R04031 -> R04030 -> R07263
path_dmt00130.kgml: dmt:DESME_13430 -> dmt:DESME_13425 -> [dmt:DESME_13420] -> dmt:DESME_13405 -> dmt:DESME_13410 -> dmt:DESME_13415
path_dmt00130.kgml: 5.4.4.2 -> 2.2.1.9 -> [4.2.99.20] -> 4.2.1.113 -> 6.2.1.26 -> 4.1.3.36
path_dmt00130.kgml: Skipped genes: dmt:DESME_13420
path_dmt00130.kgml:
path_dmt00130.kgml: Found a trail of span 5 containing skipped vertices
path_dmt00130.kgml: 69 -> 61 -> 54 -> 60 -> [59] -> 58
path_dmt00130.kgml: R01717 -> R08165 -> R08166 -> R04031 -> [R04030] -> R07263
path_dmt00130.kgml: dmt:DESME_13430 -> dmt:DESME_13425 -> dmt:DESME_13420 -> dmt:DESME_13405 -> [dmt:DESME_13410] -> dmt:DESME_13415
path_dmt00130.kgml: 5.4.4.2 -> 2.2.1.9 -> 4.2.99.20 -> 4.2.1.113 -> [6.2.1.26] -> 4.1.3.36
path_dmt00130.kgml: Skipped genes: dmt:DESME_13410
path_dmt00130.kgml:
path_dmt00130.kgml: Found a trail of span 5 containing skipped vertices
path_dmt00130.kgml: 69 -> 61 -> 54 -> [60] -> 59 -> 58
path_dmt00130.kgml: R01717 -> R08165 -> R08166 -> [R04031] -> R04030 -> R07263
path_dmt00130.kgml: dmt:DESME_13430 -> dmt:DESME_13425 -> dmt:DESME_13420 -> [dmt:DESME_13405] -> dmt:DESME_13410 -> dmt:DESME_13415
path_dmt00130.kgml: 5.4.4.2 -> 2.2.1.9 -> 4.2.99.20 -> [4.2.1.113] -> 6.2.1.26 -> 4.1.3.36
path_dmt00130.kgml:
path_dmt00130.kgml: Found a trail of span 4 containing skipped vertices
path_dmt00130.kgml: 69 -> 61 -> [54 -> 60] -> 59 -> 58
path_dmt00130.kgml: R01717 -> R08165 -> [R08166 -> R04031] -> R04030 -> R07263
path_dmt00130.kgml: dmt:DESME_13430 -> dmt:DESME_13425 -> [dmt:DESME_13420 -> dmt:DESME_13405] -> dmt:DESME_13410 -> dmt:DESME_13415
path_dmt00130.kgml: 5.4.4.2 -> 2.2.1.9 -> [4.2.99.20 -> 4.2.1.113] -> 6.2.1.26 -> 4.1.3.36
path_dmt00130.kgml: Skipped genes: dmt:DESME_13420
path_dmt00130.kgml:
path_dmt00130.kgml: Found a trail of span 4 containing skipped vertices
path_dmt00130.kgml: 69 -> 61 -> 54 -> [60 -> 59] -> 58
path_dmt00130.kgml: R01717 -> R08165 -> R08166 -> [R04031 -> R04030] -> R07263
path_dmt00130.kgml: dmt:DESME_13430 -> dmt:DESME_13425 -> dmt:DESME_13420 -> [dmt:DESME_13405 -> dmt:DESME_13410] -> dmt:DESME_13415
path_dmt00130.kgml: 5.4.4.2 -> 2.2.1.9 -> 4.2.99.20 -> [4.2.1.113 -> 6.2.1.26] -> 4.1.3.36
path_dmt00130.kgml:
path_dmt00130.kgml: Found a trail of span 3 containing skipped vertices
path_dmt00130.kgml: 69 -> 61 -> [54 -> 60 -> 59] -> 58
path_dmt00130.kgml: R01717 -> R08165 -> [R08166 -> R04031 -> R04030] -> R07263
path_dmt00130.kgml: dmt:DESME_13430 -> dmt:DESME_13425 -> [dmt:DESME_13420 -> dmt:DESME_13405 -> dmt:DESME_13410] -> dmt:DESME_13415
path_dmt00130.kgml: 5.4.4.2 -> 2.2.1.9 -> [4.2.99.20 -> 4.2.1.113 -> 6.2.1.26] -> 4.1.3.36
path_dmt00130.kgml: Skipped genes: dmt:DESME_13420
path_dmt00130.kgml:
path_dmt00130.kgml: --- 0.53 seconds ---

path_dmt00190.kgml: Oxidative phosphorylation
path_dmt00190.kgml: Initialization took 0.88 seconds
path_dmt00190.kgml: (not found)
path_dmt00190.kgml: --- 0.90 seconds ---

path_dmt00220.kgml: Arginine biosynthesis
path_dmt00220.kgml: Initialization took 0.23 seconds
path_dmt00220.kgml:
path_dmt00220.kgml: Found a trail of span 5 without skipping any vertex
path_dmt00220.kgml: 49 -> 50 -> 51 -> 52 -> 55
path_dmt00220.kgml: R00259 -> R02649 -> R03443 -> R02283 -> R02282
path_dmt00220.kgml: {dmt:DESME_01755, dmt:DESME_06050} -> dmt:DESME_01765 -> dmt:DESME_01750 -> dmt:DESME_01770 -> dmt:DESME_01755
path_dmt00220.kgml: 2.3.1.1 -> 2.7.2.8 -> 1.2.1.38 -> 2.6.1.11 -> 2.3.1.35
path_dmt00220.kgml:
path_dmt00220.kgml: Found a trail of span 4 containing skipped vertices
path_dmt00220.kgml: 49 -> 50 -> [51] -> 52 -> 55
path_dmt00220.kgml: R00259 -> R02649 -> [R03443] -> R02283 -> R02282
path_dmt00220.kgml: {dmt:DESME_01755, dmt:DESME_06050} -> dmt:DESME_01765 -> [dmt:DESME_01750] -> dmt:DESME_01770 -> dmt:DESME_01755
path_dmt00220.kgml: 2.3.1.1 -> 2.7.2.8 -> [1.2.1.38] -> 2.6.1.11 -> 2.3.1.35
path_dmt00220.kgml:
path_dmt00220.kgml: Found a trail of span 4 containing skipped vertices
path_dmt00220.kgml: 49 -> 50 -> 51 -> [52] -> 55
path_dmt00220.kgml: R00259 -> R02649 -> R03443 -> [R02283] -> R02282
path_dmt00220.kgml: {dmt:DESME_01755, dmt:DESME_06050} -> dmt:DESME_01765 -> dmt:DESME_01750 -> [dmt:DESME_01770] -> dmt:DESME_01755
path_dmt00220.kgml: 2.3.1.1 -> 2.7.2.8 -> 1.2.1.38 -> [2.6.1.11] -> 2.3.1.35
path_dmt00220.kgml:
path_dmt00220.kgml: Found a trail of span 4 containing skipped vertices
path_dmt00220.kgml: 49 -> [50] -> 51 -> 52 -> 55
path_dmt00220.kgml: R00259 -> [R02649] -> R03443 -> R02283 -> R02282
path_dmt00220.kgml: {dmt:DESME_01755, dmt:DESME_06050} -> [dmt:DESME_01765] -> dmt:DESME_01750 -> dmt:DESME_01770 -> dmt:DESME_01755
path_dmt00220.kgml: 2.3.1.1 -> [2.7.2.8] -> 1.2.1.38 -> 2.6.1.11 -> 2.3.1.35
path_dmt00220.kgml: Skipped genes: dmt:DESME_01765
path_dmt00220.kgml:
path_dmt00220.kgml: Found a trail of span 3 containing skipped vertices
path_dmt00220.kgml: 49 -> 50 -> [51 -> 52] -> 55
path_dmt00220.kgml: R00259 -> R02649 -> [R03443 -> R02283] -> R02282
path_dmt00220.kgml: {dmt:DESME_01755, dmt:DESME_06050} -> dmt:DESME_01765 -> [dmt:DESME_01750 -> dmt:DESME_01770] -> dmt:DESME_01755
path_dmt00220.kgml: 2.3.1.1 -> 2.7.2.8 -> [1.2.1.38 -> 2.6.1.11] -> 2.3.1.35
path_dmt00220.kgml:
path_dmt00220.kgml: Found a trail of span 3 without skipping any vertex
path_dmt00220.kgml: 44 -> 45 -> 47
path_dmt00220.kgml: R01398 -> R01954 -> R01086
path_dmt00220.kgml: dmt:DESME_01825 -> dmt:DESME_01830 -> dmt:DESME_01835
path_dmt00220.kgml: 2.1.3.3 -> 6.3.4.5 -> 4.3.2.1
path_dmt00220.kgml:
path_dmt00220.kgml: Found a trail of span 3 containing skipped vertices
path_dmt00220.kgml: 49 -> [50 -> 51] -> 52 -> 55
path_dmt00220.kgml: R00259 -> [R02649 -> R03443] -> R02283 -> R02282
path_dmt00220.kgml: {dmt:DESME_01755, dmt:DESME_06050} -> [dmt:DESME_01765 -> dmt:DESME_01750] -> dmt:DESME_01770 -> dmt:DESME_01755
path_dmt00220.kgml: 2.3.1.1 -> [2.7.2.8 -> 1.2.1.38] -> 2.6.1.11 -> 2.3.1.35
path_dmt00220.kgml: Skipped genes: dmt:DESME_01765
path_dmt00220.kgml:
path_dmt00220.kgml: Found a trail of span 2 containing skipped vertices
path_dmt00220.kgml: 44 -> [45] -> 47
path_dmt00220.kgml: R01398 -> [R01954] -> R01086
path_dmt00220.kgml: dmt:DESME_01825 -> [dmt:DESME_01830] -> dmt:DESME_01835
path_dmt00220.kgml: 2.1.3.3 -> [6.3.4.5] -> 4.3.2.1
path_dmt00220.kgml: Skipped genes: dmt:DESME_01830
path_dmt00220.kgml:
path_dmt00220.kgml: --- 0.61 seconds ---

path_dmt00230.kgml: Purine metabolism
path_dmt00230.kgml: Initialization took 3.18 seconds
path_dmt00230.kgml:
path_dmt00230.kgml: Found a trail of span 4 containing skipped vertices
path_dmt00230.kgml: 167 -> 428 -> [167] -> 166 -> [165 -> 169 -> 184] -> 183
path_dmt00230.kgml: R04591 -> R07405 -> [R04591] -> R04559 -> [R04560 -> R01127 -> R01135] -> R01083
path_dmt00230.kgml: dmt:DESME_04485 -> dmt:DESME_04475 -> [dmt:DESME_04485] -> {dmt:DESME_04480, dmt:DESME_15745} -> [dmt:DESME_04505 -> dmt:DESME_04505 -> dmt:DESME_15740] -> {dmt:DESME_04480, dmt:DESME_15745}
path_dmt00230.kgml: 6.3.2.6 -> 5.4.99.18 -> [6.3.2.6] -> 4.3.2.2 -> [2.1.2.3 -> 3.5.4.10 -> 6.3.4.4] -> 4.3.2.2
path_dmt00230.kgml:
path_dmt00230.kgml: Found a trail of span 4 containing skipped vertices
path_dmt00230.kgml: 160 -> 162 -> 163 -> [260] -> 164
path_dmt00230.kgml: R01072 -> R04144 -> R04325 -> [R04463] -> R04208
path_dmt00230.kgml: dmt:DESME_04490 -> dmt:DESME_04510 -> dmt:DESME_04500 -> [dmt:DESME_08200] -> dmt:DESME_04495
path_dmt00230.kgml: 2.4.2.14 -> 6.3.4.13 -> 2.1.2.2 -> [6.3.5.3] -> 6.3.3.1
path_dmt00230.kgml: Skipped genes: dmt:DESME_04505
path_dmt00230.kgml:
path_dmt00230.kgml: Found a trail of span 4 containing skipped vertices
path_dmt00230.kgml: 209 -> [205] -> 216 -> 206 -> 219
path_dmt00230.kgml: R01132 -> [R01130] -> R02142 -> {R01230, R01231} -> R01229
path_dmt00230.kgml: dmt:DESME_04360 -> [dmt:DESME_06015] -> dmt:DESME_04360 -> dmt:DESME_04365 -> dmt:DESME_04360
path_dmt00230.kgml: 2.4.2.8 -> [1.1.1.205] -> {2.4.2.22, 2.4.2.8} -> {6.3.5.2, 6.3.5.2} -> {2.4.2.22, 2.4.2.7, 2.4.2.8}
path_dmt00230.kgml:
path_dmt00230.kgml: Found a trail of span 3 containing skipped vertices
path_dmt00230.kgml: 160 -> [162] -> 163 -> [260] -> 164
path_dmt00230.kgml: R01072 -> [R04144] -> R04325 -> [R04463] -> R04208
path_dmt00230.kgml: dmt:DESME_04490 -> [dmt:DESME_04510] -> dmt:DESME_04500 -> [dmt:DESME_08200] -> dmt:DESME_04495
path_dmt00230.kgml: 2.4.2.14 -> [6.3.4.13] -> 2.1.2.2 -> [6.3.5.3] -> 6.3.3.1
path_dmt00230.kgml:
path_dmt00230.kgml: Found a trail of span 3 containing skipped vertices
path_dmt00230.kgml: 209 -> [205] -> 206 -> 219
path_dmt00230.kgml: R01132 -> [R01130] -> {R01230, R01231} -> R01229
path_dmt00230.kgml: dmt:DESME_04360 -> [dmt:DESME_06015] -> dmt:DESME_04365 -> dmt:DESME_04360
path_dmt00230.kgml: 2.4.2.8 -> [1.1.1.205] -> {6.3.5.2, 6.3.5.2} -> {2.4.2.22, 2.4.2.7, 2.4.2.8}
path_dmt00230.kgml:
path_dmt00230.kgml: Found a trail of span 3 containing skipped vertices
path_dmt00230.kgml: 244 -> [300 -> 139] -> 239 -> [242 -> 221 -> 302] -> 220
path_dmt00230.kgml: R00441 -> [R00430 -> R02019] -> R02090 -> [R01968 -> R01969 -> R01229] -> R00332
path_dmt00230.kgml: {dmt:DESME_01410, dmt:DESME_01415, dmt:DESME_01590, dmt:DESME_09620, dmt:DESME_12015, dmt:DESME_15605} -> [dmt:DESME_07555 -> dmt:DESME_00990] -> dmt:DESME_12020 -> [dmt:DESME_06620 -> dmt:DESME_10160 -> dmt:DESME_10805] -> dmt:DESME_12020
path_dmt00230.kgml: {2.7.7.48, 2.7.7.6} -> [2.7.1.40 -> 1.17.4.1] -> {2.7.4.12, 2.7.4.8} -> [{3.1.3.5, 3.1.3.89} -> {2.4.2.1, 2.4.2.4} -> {2.4.2.22, 2.4.2.7, 2.4.2.8}] -> 2.7.4.8
path_dmt00230.kgml:
path_dmt00230.kgml: Found a trail of span 2 containing skipped vertices
path_dmt00230.kgml: 160 -> [162 -> 163 -> 260] -> 164
path_dmt00230.kgml: R01072 -> [R04144 -> R04325 -> R04463] -> R04208
path_dmt00230.kgml: dmt:DESME_04490 -> [dmt:DESME_04510 -> dmt:DESME_04500 -> dmt:DESME_08200] -> dmt:DESME_04495
path_dmt00230.kgml: 2.4.2.14 -> [6.3.4.13 -> 2.1.2.2 -> 6.3.5.3] -> 6.3.3.1
path_dmt00230.kgml:
path_dmt00230.kgml: Found a trail of span 2 containing skipped vertices
path_dmt00230.kgml: 302 -> [220 -> 300] -> 245
path_dmt00230.kgml: R01229 -> [R00332 -> R00430] -> R00429
path_dmt00230.kgml: dmt:DESME_10805 -> [dmt:DESME_12020 -> dmt:DESME_07555] -> dmt:DESME_10800
path_dmt00230.kgml: {2.4.2.22, 2.4.2.7, 2.4.2.8} -> [2.7.4.8 -> 2.7.1.40] -> 2.7.6.5
path_dmt00230.kgml:
path_dmt00230.kgml: Found a trail of span 2 without skipping any vertex
path_dmt00230.kgml: 252 -> 253
path_dmt00230.kgml: R00529 -> R00509
path_dmt00230.kgml: {dmt:DESME_14325, dmt:DESME_14330} -> dmt:DESME_14325
path_dmt00230.kgml: 2.7.7.4 -> 2.7.1.25
path_dmt00230.kgml:
path_dmt00230.kgml: --- 7.74 seconds ---

path_dmt00240.kgml: Pyrimidine metabolism
path_dmt00240.kgml: Initialization took 2.44 seconds
path_dmt00240.kgml:
path_dmt00240.kgml: Found a trail of span 7 containing skipped vertices
path_dmt00240.kgml: 91 -> 97 -> [98 -> 99] -> 101 -> 99 -> 98 -> [99 -> 101] -> 178 -> 112
path_dmt00240.kgml: R00575 -> R01397 -> [R01993 -> R01869] -> R01870 -> R01869 -> R01993 -> [R01869 -> R01870] -> R00965 -> R00966
path_dmt00240.kgml: {dmt:DESME_01775, dmt:DESME_01780, dmt:DESME_12130, dmt:DESME_12135} -> dmt:DESME_12145 -> [dmt:DESME_12140 -> {dmt:DESME_12120, dmt:DESME_12125}] -> dmt:DESME_12110 -> {dmt:DESME_12120, dmt:DESME_12125} -> dmt:DESME_12140 -> [{dmt:DESME_12120, dmt:DESME_12125} -> dmt:DESME_12110] -> dmt:DESME_12115 -> {dmt:DESME_12150, dmt:DESME_15510}
path_dmt00240.kgml: 6.3.5.5 -> 2.1.3.2 -> [3.5.2.3 -> 1.3.1.14] -> 2.4.2.10 -> 1.3.1.14 -> 3.5.2.3 -> [1.3.1.14 -> 2.4.2.10] -> 4.1.1.23 -> 2.4.2.9
path_dmt00240.kgml:
path_dmt00240.kgml: Found a trail of span 6 containing skipped vertices
path_dmt00240.kgml: 91 -> [97 -> 98] -> 99 -> 98 -> [99] -> 101 -> 178 -> 112
path_dmt00240.kgml: R00575 -> [R01397 -> R01993] -> R01869 -> R01993 -> [R01869] -> R01870 -> R00965 -> R00966
path_dmt00240.kgml: {dmt:DESME_01775, dmt:DESME_01780, dmt:DESME_12130, dmt:DESME_12135} -> [dmt:DESME_12145 -> dmt:DESME_12140] -> {dmt:DESME_12120, dmt:DESME_12125} -> dmt:DESME_12140 -> [{dmt:DESME_12120, dmt:DESME_12125}] -> dmt:DESME_12110 -> dmt:DESME_12115 -> {dmt:DESME_12150, dmt:DESME_15510}
path_dmt00240.kgml: 6.3.5.5 -> [2.1.3.2 -> 3.5.2.3] -> 1.3.1.14 -> 3.5.2.3 -> [1.3.1.14] -> 2.4.2.10 -> 4.1.1.23 -> 2.4.2.9
path_dmt00240.kgml: Skipped genes: dmt:DESME_12145
path_dmt00240.kgml:
path_dmt00240.kgml: Found a trail of span 6 containing skipped vertices
path_dmt00240.kgml: 91 -> 97 -> 98 -> [99] -> 101 -> 99 -> [101 -> 178] -> 112
path_dmt00240.kgml: R00575 -> R01397 -> R01993 -> [R01869] -> R01870 -> R01869 -> [R01870 -> R00965] -> R00966
path_dmt00240.kgml: {dmt:DESME_01775, dmt:DESME_01780, dmt:DESME_12130, dmt:DESME_12135} -> dmt:DESME_12145 -> dmt:DESME_12140 -> [{dmt:DESME_12120, dmt:DESME_12125}] -> dmt:DESME_12110 -> {dmt:DESME_12120, dmt:DESME_12125} -> [dmt:DESME_12110 -> dmt:DESME_12115] -> {dmt:DESME_12150, dmt:DESME_15510}
path_dmt00240.kgml: 6.3.5.5 -> 2.1.3.2 -> 3.5.2.3 -> [1.3.1.14] -> 2.4.2.10 -> 1.3.1.14 -> [2.4.2.10 -> 4.1.1.23] -> 2.4.2.9
path_dmt00240.kgml: Skipped genes: dmt:DESME_12115
path_dmt00240.kgml:
path_dmt00240.kgml: Found a trail of span 3 containing skipped vertices
path_dmt00240.kgml: 103 -> [102 -> 104] -> 107 -> 121
path_dmt00240.kgml: R00443 -> [R00438 -> R00156] -> {R00571, R00573} -> R00442
path_dmt00240.kgml: {dmt:DESME_01410, dmt:DESME_01415, dmt:DESME_01590, dmt:DESME_09620, dmt:DESME_12015, dmt:DESME_15605} -> [dmt:DESME_11240 -> dmt:DESME_00375] -> dmt:DESME_15600 -> {dmt:DESME_01410, dmt:DESME_01415, dmt:DESME_01590, dmt:DESME_09620, dmt:DESME_12015, dmt:DESME_15605}
path_dmt00240.kgml: {2.7.7.48, 2.7.7.52, 2.7.7.6} -> [2.7.7.8 -> 2.7.4.6] -> {6.3.4.2, 6.3.4.2} -> {2.7.7.48, 2.7.7.6}
path_dmt00240.kgml:
path_dmt00240.kgml: Found a trail of span 2 containing skipped vertices
path_dmt00240.kgml: 147 -> [278 -> 153] -> 112
path_dmt00240.kgml: R01663 -> [R02102 -> R02484] -> R00966
path_dmt00240.kgml: dmt:DESME_15505 -> [dmt:DESME_06620 -> dmt:DESME_10155] -> {dmt:DESME_12150, dmt:DESME_15510}
path_dmt00240.kgml: 3.5.4.12 -> [{3.1.3.5, 3.1.3.89} -> {2.4.2.1, 2.4.2.2, 2.4.2.3, 2.4.2.4}] -> 2.4.2.9
path_dmt00240.kgml:
path_dmt00240.kgml: Found a trail of span 2 containing skipped vertices
path_dmt00240.kgml: 131 -> [129 -> 113 -> 112] -> 153 -> 154
path_dmt00240.kgml: R02296 -> [R01878 -> {R00964, R00967, R00968, R00970, R01549, R01880, R02097, R02327, R02332} -> R00966] -> R02484 -> R02484
path_dmt00240.kgml: dmt:DESME_10155 -> [dmt:DESME_13065 -> dmt:DESME_06235 -> {dmt:DESME_12150, dmt:DESME_15510}] -> dmt:DESME_10155 -> dmt:DESME_10160
path_dmt00240.kgml: 2.4.2.2 -> [3.5.4.5 -> {2.7.1.213, 2.7.1.48, 2.7.1.48, 2.7.1.48, 2.7.1.48, 2.7.1.48, 2.7.1.48, 2.7.1.48, 2.7.1.48, 2.7.1.48} -> 2.4.2.9] -> {2.4.2.1, 2.4.2.2, 2.4.2.3, 2.4.2.4} -> {2.4.2.1, 2.4.2.2, 2.4.2.3, 2.4.2.4}
path_dmt00240.kgml:
path_dmt00240.kgml: --- 6.19 seconds ---

path_dmt00250.kgml: Alanine, aspartate and glutamate metabolism
path_dmt00250.kgml: Initialization took 1.09 seconds
path_dmt00250.kgml:
path_dmt00250.kgml: Found a trail of span 2 without skipping any vertex
path_dmt00250.kgml: 80 -> 93
path_dmt00250.kgml: R00114 -> R00253
path_dmt00250.kgml: {dmt:DESME_04140, dmt:DESME_04145, dmt:DESME_10405, dmt:DESME_14835} -> {dmt:DESME_04055, dmt:DESME_04150, dmt:DESME_06480}
path_dmt00250.kgml: 1.4.1.13 -> 6.3.1.2
path_dmt00250.kgml:
path_dmt00250.kgml: Found a trail of span 2 without skipping any vertex
path_dmt00250.kgml: 49 -> 52
path_dmt00250.kgml: R01135 -> R01083
path_dmt00250.kgml: dmt:DESME_15740 -> {dmt:DESME_04480, dmt:DESME_15745}
path_dmt00250.kgml: 6.3.4.4 -> 4.3.2.2
path_dmt00250.kgml:
path_dmt00250.kgml: Found a trail of span 2 without skipping any vertex
path_dmt00250.kgml: 48 -> 51
path_dmt00250.kgml: R01954 -> R01086
path_dmt00250.kgml: dmt:DESME_01830 -> dmt:DESME_01835
path_dmt00250.kgml: 6.3.4.5 -> 4.3.2.1
path_dmt00250.kgml:
path_dmt00250.kgml: --- 1.27 seconds ---

path_dmt00260.kgml: Glycine, serine and threonine metabolism
path_dmt00260.kgml: Initialization took 1.04 seconds
path_dmt00260.kgml:
path_dmt00260.kgml: Found a trail of span 2 without skipping any vertex
path_dmt00260.kgml: 78 -> 70
path_dmt00260.kgml: R04173 -> R01513
path_dmt00260.kgml: dmt:DESME_14895 -> dmt:DESME_14890
path_dmt00260.kgml: 2.6.1.52 -> 1.1.1.95
path_dmt00260.kgml:
path_dmt00260.kgml: Found a trail of span 2 without skipping any vertex
path_dmt00260.kgml: 103 -> 99
path_dmt00260.kgml: {R01773, R01775} -> R01771
path_dmt00260.kgml: dmt:DESME_05715 -> dmt:DESME_05710
path_dmt00260.kgml: {1.1.1.3, 1.1.1.3} -> 2.7.1.39
path_dmt00260.kgml:
path_dmt00260.kgml: Found a trail of span 2 without skipping any vertex
path_dmt00260.kgml: 76 -> 93
path_dmt00260.kgml: R00480 -> R02291
path_dmt00260.kgml: {dmt:DESME_08455, dmt:DESME_11185} -> dmt:DESME_11190
path_dmt00260.kgml: 2.7.2.4 -> 1.2.1.11
path_dmt00260.kgml:
path_dmt00260.kgml: Found a trail of span 2 containing skipped vertices
path_dmt00260.kgml: 110 -> [82] -> 101
path_dmt00260.kgml: R04125 -> [R00945] -> R03425
path_dmt00260.kgml: dmt:DESME_12225 -> [dmt:DESME_15515] -> {dmt:DESME_12210, dmt:DESME_12215}
path_dmt00260.kgml: 2.1.2.10 -> [2.1.2.1] -> 1.4.4.2
path_dmt00260.kgml: Skipped genes: dmt:DESME_12220
path_dmt00260.kgml:
path_dmt00260.kgml: --- 1.40 seconds ---

path_dmt00261.kgml: Monobactam biosynthesis
path_dmt00261.kgml: Initialization took 0.13 seconds
path_dmt00261.kgml: (not found)
path_dmt00261.kgml: --- 0.18 seconds ---

path_dmt00270.kgml: Cysteine and methionine metabolism
path_dmt00270.kgml: Initialization took 0.89 seconds
path_dmt00270.kgml:
path_dmt00270.kgml: Found a trail of span 2 containing skipped vertices
path_dmt00270.kgml: 98 -> [92 -> 237 -> 93] -> 88
path_dmt00270.kgml: R00650 -> [R00177 -> R10404 -> R00192] -> R00946
path_dmt00270.kgml: dmt:DESME_03785 -> [dmt:DESME_12005 -> dmt:DESME_10380 -> dmt:DESME_06265] -> dmt:DESME_03780
path_dmt00270.kgml: 2.1.1.10 -> [2.5.1.6 -> ? -> 3.3.1.1] -> 2.1.1.13
path_dmt00270.kgml:
path_dmt00270.kgml: Found a trail of span 2 without skipping any vertex
path_dmt00270.kgml: 77 -> 75
path_dmt00270.kgml: R01402 -> R04420
path_dmt00270.kgml: dmt:DESME_11745 -> dmt:DESME_11740
path_dmt00270.kgml: 2.4.2.28 -> 5.3.1.23
path_dmt00270.kgml:
path_dmt00270.kgml: Found a trail of span 2 without skipping any vertex
path_dmt00270.kgml: 217 -> 214
path_dmt00270.kgml: R00480 -> R02291
path_dmt00270.kgml: {dmt:DESME_08455, dmt:DESME_11185} -> dmt:DESME_11190
path_dmt00270.kgml: 2.7.2.4 -> 1.2.1.11
path_dmt00270.kgml:
path_dmt00270.kgml: --- 1.12 seconds ---

path_dmt00280.kgml: Valine, leucine and isoleucine degradation
path_dmt00280.kgml: Initialization took 0.18 seconds
path_dmt00280.kgml: (not found)
path_dmt00280.kgml: --- 0.22 seconds ---

path_dmt00281.kgml: Geraniol degradation
path_dmt00281.kgml: Initialization took 0.03 seconds
path_dmt00281.kgml: (not found)
path_dmt00281.kgml: --- 0.07 seconds ---

path_dmt00290.kgml: Valine, leucine and isoleucine biosynthesis
path_dmt00290.kgml: Initialization took 0.23 seconds
path_dmt00290.kgml:
path_dmt00290.kgml: Found a trail of span 8 containing skipped vertices
path_dmt00290.kgml: 79 -> [44] -> 46 -> 44 -> [46] -> 41 -> 38 -> [35] -> 37 -> 35 -> [37] -> 36
path_dmt00290.kgml: R00226 -> [R05071] -> R04440 -> R05071 -> [R04440] -> R04441 -> R01213 -> [R03968] -> R04001 -> R03968 -> [R04001] -> R04426
path_dmt00290.kgml: {dmt:DESME_05725, dmt:DESME_05730, dmt:DESME_10840, dmt:DESME_10845} -> [dmt:DESME_05735] -> dmt:DESME_05735 -> dmt:DESME_05735 -> [dmt:DESME_05735] -> dmt:DESME_05720 -> dmt:DESME_05740 -> [{dmt:DESME_05745, dmt:DESME_05750, dmt:DESME_08110}] -> {dmt:DESME_05745, dmt:DESME_05750, dmt:DESME_08110} -> {dmt:DESME_05745, dmt:DESME_05750, dmt:DESME_08110} -> [{dmt:DESME_05745, dmt:DESME_05750, dmt:DESME_08110}] -> dmt:DESME_05755
path_dmt00290.kgml: 2.2.1.6 -> [{1.1.1.86, 5.4.99.3}] -> 1.1.1.86 -> {1.1.1.86, 5.4.99.3} -> [1.1.1.86] -> 4.2.1.9 -> 2.3.3.13 -> [4.2.1.33] -> 4.2.1.33 -> 4.2.1.33 -> [4.2.1.33] -> 1.1.1.85
path_dmt00290.kgml:
path_dmt00290.kgml: Found a trail of span 7 containing skipped vertices
path_dmt00290.kgml: 79 -> [44] -> 46 -> 44 -> [46] -> 41 -> [38 -> 35] -> 37 -> 35 -> [37] -> 36
path_dmt00290.kgml: R00226 -> [R05071] -> R04440 -> R05071 -> [R04440] -> R04441 -> [R01213 -> R03968] -> R04001 -> R03968 -> [R04001] -> R04426
path_dmt00290.kgml: {dmt:DESME_05725, dmt:DESME_05730, dmt:DESME_10840, dmt:DESME_10845} -> [dmt:DESME_05735] -> dmt:DESME_05735 -> dmt:DESME_05735 -> [dmt:DESME_05735] -> dmt:DESME_05720 -> [dmt:DESME_05740 -> {dmt:DESME_05745, dmt:DESME_05750, dmt:DESME_08110}] -> {dmt:DESME_05745, dmt:DESME_05750, dmt:DESME_08110} -> {dmt:DESME_05745, dmt:DESME_05750, dmt:DESME_08110} -> [{dmt:DESME_05745, dmt:DESME_05750, dmt:DESME_08110}] -> dmt:DESME_05755
path_dmt00290.kgml: 2.2.1.6 -> [{1.1.1.86, 5.4.99.3}] -> 1.1.1.86 -> {1.1.1.86, 5.4.99.3} -> [1.1.1.86] -> 4.2.1.9 -> [2.3.3.13 -> 4.2.1.33] -> 4.2.1.33 -> 4.2.1.33 -> [4.2.1.33] -> 1.1.1.85
path_dmt00290.kgml: Skipped genes: dmt:DESME_05740
path_dmt00290.kgml:
path_dmt00290.kgml: Found a trail of span 7 containing skipped vertices
path_dmt00290.kgml: 79 -> 44 -> 46 -> [41] -> 38 -> [35] -> 37 -> 35 -> [37] -> 36
path_dmt00290.kgml: R00226 -> R05071 -> R04440 -> [R04441] -> R01213 -> [R03968] -> R04001 -> R03968 -> [R04001] -> R04426
path_dmt00290.kgml: {dmt:DESME_05725, dmt:DESME_05730, dmt:DESME_10840, dmt:DESME_10845} -> dmt:DESME_05735 -> dmt:DESME_05735 -> [dmt:DESME_05720] -> dmt:DESME_05740 -> [{dmt:DESME_05745, dmt:DESME_05750, dmt:DESME_08110}] -> {dmt:DESME_05745, dmt:DESME_05750, dmt:DESME_08110} -> {dmt:DESME_05745, dmt:DESME_05750, dmt:DESME_08110} -> [{dmt:DESME_05745, dmt:DESME_05750, dmt:DESME_08110}] -> dmt:DESME_05755
path_dmt00290.kgml: 2.2.1.6 -> {1.1.1.86, 5.4.99.3} -> 1.1.1.86 -> [4.2.1.9] -> 2.3.3.13 -> [4.2.1.33] -> 4.2.1.33 -> 4.2.1.33 -> [4.2.1.33] -> 1.1.1.85
path_dmt00290.kgml:
path_dmt00290.kgml: Found a trail of span 7 containing skipped vertices
path_dmt00290.kgml: 78 -> 21 -> 22 -> 47 -> 42 -> 34 -> 45
path_dmt00290.kgml: R03896 -> R03898 -> R00994 -> R08648 -> R05069 -> R05068 -> R05070
path_dmt00290.kgml: {dmt:DESME_05745, dmt:DESME_05750, dmt:DESME_08110} -> {dmt:DESME_05745, dmt:DESME_05750, dmt:DESME_08110} -> dmt:DESME_05755 -> {dmt:DESME_05725, dmt:DESME_05730, dmt:DESME_10840, dmt:DESME_10845} -> dmt:DESME_05735 -> dmt:DESME_05735 -> dmt:DESME_05720
path_dmt00290.kgml: 4.2.1.35 -> 4.2.1.35 -> 1.1.1.85 -> 2.2.1.6 -> {1.1.1.86, 5.4.99.3} -> 1.1.1.86 -> 4.2.1.9
path_dmt00290.kgml: Skipped genes: dmt:DESME_05740
path_dmt00290.kgml:
path_dmt00290.kgml: Found a trail of span 6 containing skipped vertices
path_dmt00290.kgml: 78 -> [21] -> 22 -> 47 -> 42 -> 34 -> 45
path_dmt00290.kgml: R03896 -> [R03898] -> R00994 -> R08648 -> R05069 -> R05068 -> R05070
path_dmt00290.kgml: {dmt:DESME_05745, dmt:DESME_05750, dmt:DESME_08110} -> [{dmt:DESME_05745, dmt:DESME_05750, dmt:DESME_08110}] -> dmt:DESME_05755 -> {dmt:DESME_05725, dmt:DESME_05730, dmt:DESME_10840, dmt:DESME_10845} -> dmt:DESME_05735 -> dmt:DESME_05735 -> dmt:DESME_05720
path_dmt00290.kgml: 4.2.1.35 -> [4.2.1.35] -> 1.1.1.85 -> 2.2.1.6 -> {1.1.1.86, 5.4.99.3} -> 1.1.1.86 -> 4.2.1.9
path_dmt00290.kgml: Skipped genes: dmt:DESME_05740
path_dmt00290.kgml:
path_dmt00290.kgml: Found a trail of span 6 containing skipped vertices
path_dmt00290.kgml: 79 -> [44 -> 46] -> 41 -> 38 -> [35] -> 37 -> 35 -> [37] -> 36
path_dmt00290.kgml: R00226 -> [R05071 -> R04440] -> R04441 -> R01213 -> [R03968] -> R04001 -> R03968 -> [R04001] -> R04426
path_dmt00290.kgml: {dmt:DESME_05725, dmt:DESME_05730, dmt:DESME_10840, dmt:DESME_10845} -> [dmt:DESME_05735 -> dmt:DESME_05735] -> dmt:DESME_05720 -> dmt:DESME_05740 -> [{dmt:DESME_05745, dmt:DESME_05750, dmt:DESME_08110}] -> {dmt:DESME_05745, dmt:DESME_05750, dmt:DESME_08110} -> {dmt:DESME_05745, dmt:DESME_05750, dmt:DESME_08110} -> [{dmt:DESME_05745, dmt:DESME_05750, dmt:DESME_08110}] -> dmt:DESME_05755
path_dmt00290.kgml: 2.2.1.6 -> [{1.1.1.86, 5.4.99.3} -> 1.1.1.86] -> 4.2.1.9 -> 2.3.3.13 -> [4.2.1.33] -> 4.2.1.33 -> 4.2.1.33 -> [4.2.1.33] -> 1.1.1.85
path_dmt00290.kgml: Skipped genes: dmt:DESME_05735
path_dmt00290.kgml:
path_dmt00290.kgml: Found a trail of span 6 containing skipped vertices
path_dmt00290.kgml: 79 -> 44 -> 46 -> [41 -> 38 -> 35] -> 37 -> 35 -> [37] -> 36
path_dmt00290.kgml: R00226 -> R05071 -> R04440 -> [R04441 -> R01213 -> R03968] -> R04001 -> R03968 -> [R04001] -> R04426
path_dmt00290.kgml: {dmt:DESME_05725, dmt:DESME_05730, dmt:DESME_10840, dmt:DESME_10845} -> dmt:DESME_05735 -> dmt:DESME_05735 -> [dmt:DESME_05720 -> dmt:DESME_05740 -> {dmt:DESME_05745, dmt:DESME_05750, dmt:DESME_08110}] -> {dmt:DESME_05745, dmt:DESME_05750, dmt:DESME_08110} -> {dmt:DESME_05745, dmt:DESME_05750, dmt:DESME_08110} -> [{dmt:DESME_05745, dmt:DESME_05750, dmt:DESME_08110}] -> dmt:DESME_05755
path_dmt00290.kgml: 2.2.1.6 -> {1.1.1.86, 5.4.99.3} -> 1.1.1.86 -> [4.2.1.9 -> 2.3.3.13 -> 4.2.1.33] -> 4.2.1.33 -> 4.2.1.33 -> [4.2.1.33] -> 1.1.1.85
path_dmt00290.kgml: Skipped genes: dmt:DESME_05740
path_dmt00290.kgml:
path_dmt00290.kgml: Found a trail of span 6 containing skipped vertices
path_dmt00290.kgml: 78 -> 21 -> [22] -> 47 -> 42 -> 34 -> 45
path_dmt00290.kgml: R03896 -> R03898 -> [R00994] -> R08648 -> R05069 -> R05068 -> R05070
path_dmt00290.kgml: {dmt:DESME_05745, dmt:DESME_05750, dmt:DESME_08110} -> {dmt:DESME_05745, dmt:DESME_05750, dmt:DESME_08110} -> [dmt:DESME_05755] -> {dmt:DESME_05725, dmt:DESME_05730, dmt:DESME_10840, dmt:DESME_10845} -> dmt:DESME_05735 -> dmt:DESME_05735 -> dmt:DESME_05720
path_dmt00290.kgml: 4.2.1.35 -> 4.2.1.35 -> [1.1.1.85] -> 2.2.1.6 -> {1.1.1.86, 5.4.99.3} -> 1.1.1.86 -> 4.2.1.9
path_dmt00290.kgml: Skipped genes: dmt:DESME_05740
path_dmt00290.kgml:
path_dmt00290.kgml: Found a trail of span 5 containing skipped vertices
path_dmt00290.kgml: 78 -> [21 -> 22] -> 47 -> 42 -> 34 -> 45
path_dmt00290.kgml: R03896 -> [R03898 -> R00994] -> R08648 -> R05069 -> R05068 -> R05070
path_dmt00290.kgml: {dmt:DESME_05745, dmt:DESME_05750, dmt:DESME_08110} -> [{dmt:DESME_05745, dmt:DESME_05750, dmt:DESME_08110} -> dmt:DESME_05755] -> {dmt:DESME_05725, dmt:DESME_05730, dmt:DESME_10840, dmt:DESME_10845} -> dmt:DESME_05735 -> dmt:DESME_05735 -> dmt:DESME_05720
path_dmt00290.kgml: 4.2.1.35 -> [4.2.1.35 -> 1.1.1.85] -> 2.2.1.6 -> {1.1.1.86, 5.4.99.3} -> 1.1.1.86 -> 4.2.1.9
path_dmt00290.kgml: Skipped genes: dmt:DESME_05740
path_dmt00290.kgml:
path_dmt00290.kgml: Found a trail of span 5 containing skipped vertices
path_dmt00290.kgml: 79 -> [44 -> 46 -> 41] -> 38 -> [35] -> 37 -> 35 -> [37] -> 36
path_dmt00290.kgml: R00226 -> [R05071 -> R04440 -> R04441] -> R01213 -> [R03968] -> R04001 -> R03968 -> [R04001] -> R04426
path_dmt00290.kgml: {dmt:DESME_05725, dmt:DESME_05730, dmt:DESME_10840, dmt:DESME_10845} -> [dmt:DESME_05735 -> dmt:DESME_05735 -> dmt:DESME_05720] -> dmt:DESME_05740 -> [{dmt:DESME_05745, dmt:DESME_05750, dmt:DESME_08110}] -> {dmt:DESME_05745, dmt:DESME_05750, dmt:DESME_08110} -> {dmt:DESME_05745, dmt:DESME_05750, dmt:DESME_08110} -> [{dmt:DESME_05745, dmt:DESME_05750, dmt:DESME_08110}] -> dmt:DESME_05755
path_dmt00290.kgml: 2.2.1.6 -> [{1.1.1.86, 5.4.99.3} -> 1.1.1.86 -> 4.2.1.9] -> 2.3.3.13 -> [4.2.1.33] -> 4.2.1.33 -> 4.2.1.33 -> [4.2.1.33] -> 1.1.1.85
path_dmt00290.kgml: Skipped genes: dmt:DESME_05735
path_dmt00290.kgml:
path_dmt00290.kgml: Found a trail of span 5 containing skipped vertices
path_dmt00290.kgml: 78 -> 21 -> 22 -> [47] -> 42 -> 34
path_dmt00290.kgml: R03896 -> R03898 -> R00994 -> [R08648] -> R05069 -> R05068
path_dmt00290.kgml: {dmt:DESME_05745, dmt:DESME_05750, dmt:DESME_08110} -> {dmt:DESME_05745, dmt:DESME_05750, dmt:DESME_08110} -> dmt:DESME_05755 -> [{dmt:DESME_05725, dmt:DESME_05730, dmt:DESME_10840, dmt:DESME_10845}] -> dmt:DESME_05735 -> dmt:DESME_05735
path_dmt00290.kgml: 4.2.1.35 -> 4.2.1.35 -> 1.1.1.85 -> [2.2.1.6] -> {1.1.1.86, 5.4.99.3} -> 1.1.1.86
path_dmt00290.kgml: Skipped genes: dmt:DESME_05740
path_dmt00290.kgml:
path_dmt00290.kgml: Found a trail of span 4 containing skipped vertices
path_dmt00290.kgml: 78 -> 21 -> [22 -> 47] -> 42 -> 34
path_dmt00290.kgml: R03896 -> R03898 -> [R00994 -> R08648] -> R05069 -> R05068
path_dmt00290.kgml: {dmt:DESME_05745, dmt:DESME_05750, dmt:DESME_08110} -> {dmt:DESME_05745, dmt:DESME_05750, dmt:DESME_08110} -> [dmt:DESME_05755 -> {dmt:DESME_05725, dmt:DESME_05730, dmt:DESME_10840, dmt:DESME_10845}] -> dmt:DESME_05735 -> dmt:DESME_05735
path_dmt00290.kgml: 4.2.1.35 -> 4.2.1.35 -> [1.1.1.85 -> 2.2.1.6] -> {1.1.1.86, 5.4.99.3} -> 1.1.1.86
path_dmt00290.kgml: Skipped genes: dmt:DESME_05740
path_dmt00290.kgml:
path_dmt00290.kgml: Found a trail of span 3 containing skipped vertices
path_dmt00290.kgml: 78 -> [21 -> 22 -> 47] -> 42 -> 34
path_dmt00290.kgml: R03896 -> [R03898 -> R00994 -> R08648] -> R05069 -> R05068
path_dmt00290.kgml: {dmt:DESME_05745, dmt:DESME_05750, dmt:DESME_08110} -> [{dmt:DESME_05745, dmt:DESME_05750, dmt:DESME_08110} -> dmt:DESME_05755 -> {dmt:DESME_05725, dmt:DESME_05730, dmt:DESME_10840, dmt:DESME_10845}] -> dmt:DESME_05735 -> dmt:DESME_05735
path_dmt00290.kgml: 4.2.1.35 -> [4.2.1.35 -> 1.1.1.85 -> 2.2.1.6] -> {1.1.1.86, 5.4.99.3} -> 1.1.1.86
path_dmt00290.kgml: Skipped genes: dmt:DESME_05740
path_dmt00290.kgml:
path_dmt00290.kgml: Found a trail of span 2 containing skipped vertices
path_dmt00290.kgml: 47 -> [42 -> 34] -> 45
path_dmt00290.kgml: R08648 -> [R05069 -> R05068] -> R05070
path_dmt00290.kgml: {dmt:DESME_05725, dmt:DESME_05730, dmt:DESME_10840, dmt:DESME_10845} -> [dmt:DESME_05735 -> dmt:DESME_05735] -> dmt:DESME_05720
path_dmt00290.kgml: 2.2.1.6 -> [{1.1.1.86, 5.4.99.3} -> 1.1.1.86] -> 4.2.1.9
path_dmt00290.kgml:
path_dmt00290.kgml: --- 3.01 seconds ---

path_dmt00300.kgml: Lysine biosynthesis
path_dmt00300.kgml: Initialization took 0.33 seconds
path_dmt00300.kgml:
path_dmt00300.kgml: Found a trail of span 3 without skipping any vertex
path_dmt00300.kgml: 50 -> 51 -> 53
path_dmt00300.kgml: R00480 -> R02291 -> R10147
path_dmt00300.kgml: {dmt:DESME_08455, dmt:DESME_11185} -> dmt:DESME_11190 -> dmt:DESME_11180
path_dmt00300.kgml: 2.7.2.4 -> 1.2.1.11 -> 4.3.3.7
path_dmt00300.kgml:
path_dmt00300.kgml: Found a trail of span 2 without skipping any vertex
path_dmt00300.kgml: 77 -> 46
path_dmt00300.kgml: R02788 -> R04617
path_dmt00300.kgml: dmt:DESME_12365 -> dmt:DESME_12360
path_dmt00300.kgml: 6.3.2.13 -> 6.3.2.10
path_dmt00300.kgml:
path_dmt00300.kgml: Found a trail of span 2 containing skipped vertices
path_dmt00300.kgml: 50 -> [51] -> 53
path_dmt00300.kgml: R00480 -> [R02291] -> R10147
path_dmt00300.kgml: {dmt:DESME_08455, dmt:DESME_11185} -> [dmt:DESME_11190] -> dmt:DESME_11180
path_dmt00300.kgml: 2.7.2.4 -> [1.2.1.11] -> 4.3.3.7
path_dmt00300.kgml:
path_dmt00300.kgml: --- 0.49 seconds ---

path_dmt00310.kgml: Lysine degradation
path_dmt00310.kgml: Initialization took 0.07 seconds
path_dmt00310.kgml: (not found)
path_dmt00310.kgml: --- 0.10 seconds ---

path_dmt00330.kgml: Arginine and proline metabolism
path_dmt00330.kgml: Initialization took 0.18 seconds
path_dmt00330.kgml:
path_dmt00330.kgml: Found a trail of span 2 without skipping any vertex
path_dmt00330.kgml: 216 -> 217
path_dmt00330.kgml: R00239 -> R03313
path_dmt00330.kgml: dmt:DESME_05765 -> dmt:DESME_05770
path_dmt00330.kgml: 2.7.2.11 -> 1.2.1.41
path_dmt00330.kgml:
path_dmt00330.kgml: --- 0.25 seconds ---

path_dmt00332.kgml: Carbapenem biosynthesis
path_dmt00332.kgml: Initialization took 0.03 seconds
path_dmt00332.kgml:
path_dmt00332.kgml: Found a trail of span 2 without skipping any vertex
path_dmt00332.kgml: 5 -> 8
path_dmt00332.kgml: R00239 -> R03313
path_dmt00332.kgml: dmt:DESME_05765 -> dmt:DESME_05770
path_dmt00332.kgml: 2.7.2.11 -> 1.2.1.41
path_dmt00332.kgml:
path_dmt00332.kgml: --- 0.08 seconds ---

path_dmt00340.kgml: Histidine metabolism
path_dmt00340.kgml: Initialization took 0.17 seconds
path_dmt00340.kgml:
path_dmt00340.kgml: Found a trail of span 8 containing skipped vertices
path_dmt00340.kgml: 58 -> 67 -> 66 -> 65 -> 69 -> 63 -> [62 -> 61] -> 60 -> 59
path_dmt00340.kgml: R01071 -> R04035 -> R04037 -> R04640 -> R04558 -> R03457 -> [R03243 -> R03013] -> R03012 -> R01163
path_dmt00340.kgml: {dmt:DESME_04575, dmt:DESME_04585} -> dmt:DESME_04615 -> dmt:DESME_04615 -> dmt:DESME_04605 -> {dmt:DESME_04600, dmt:DESME_04610} -> dmt:DESME_04595 -> [dmt:DESME_14750 -> {dmt:DESME_02065, dmt:DESME_12480}] -> dmt:DESME_04590 -> dmt:DESME_04590
path_dmt00340.kgml: 2.4.2.17 -> 3.6.1.31 -> 3.5.4.19 -> 5.3.1.16 -> 4.3.2.10 -> 4.2.1.19 -> [2.6.1.9 -> 3.1.3.15] -> 1.1.1.23 -> 1.1.1.23
path_dmt00340.kgml:
path_dmt00340.kgml: Found a trail of span 7 containing skipped vertices
path_dmt00340.kgml: 58 -> 67 -> 66 -> 65 -> 69 -> [63 -> 62 -> 61] -> 60 -> 59
path_dmt00340.kgml: R01071 -> R04035 -> R04037 -> R04640 -> R04558 -> [R03457 -> R03243 -> R03013] -> R03012 -> R01163
path_dmt00340.kgml: {dmt:DESME_04575, dmt:DESME_04585} -> dmt:DESME_04615 -> dmt:DESME_04615 -> dmt:DESME_04605 -> {dmt:DESME_04600, dmt:DESME_04610} -> [dmt:DESME_04595 -> dmt:DESME_14750 -> {dmt:DESME_02065, dmt:DESME_12480}] -> dmt:DESME_04590 -> dmt:DESME_04590
path_dmt00340.kgml: 2.4.2.17 -> 3.6.1.31 -> 3.5.4.19 -> 5.3.1.16 -> 4.3.2.10 -> [4.2.1.19 -> 2.6.1.9 -> 3.1.3.15] -> 1.1.1.23 -> 1.1.1.23
path_dmt00340.kgml: Skipped genes: dmt:DESME_04595
path_dmt00340.kgml:
path_dmt00340.kgml: Found a trail of span 7 containing skipped vertices
path_dmt00340.kgml: 58 -> 67 -> [66] -> 65 -> 69 -> 63 -> [62 -> 61] -> 60 -> 59
path_dmt00340.kgml: R01071 -> R04035 -> [R04037] -> R04640 -> R04558 -> R03457 -> [R03243 -> R03013] -> R03012 -> R01163
path_dmt00340.kgml: {dmt:DESME_04575, dmt:DESME_04585} -> dmt:DESME_04615 -> [dmt:DESME_04615] -> dmt:DESME_04605 -> {dmt:DESME_04600, dmt:DESME_04610} -> dmt:DESME_04595 -> [dmt:DESME_14750 -> {dmt:DESME_02065, dmt:DESME_12480}] -> dmt:DESME_04590 -> dmt:DESME_04590
path_dmt00340.kgml: 2.4.2.17 -> 3.6.1.31 -> [3.5.4.19] -> 5.3.1.16 -> 4.3.2.10 -> 4.2.1.19 -> [2.6.1.9 -> 3.1.3.15] -> 1.1.1.23 -> 1.1.1.23
path_dmt00340.kgml:
path_dmt00340.kgml: Found a trail of span 7 containing skipped vertices
path_dmt00340.kgml: 58 -> 67 -> 66 -> 65 -> [69] -> 63 -> [62 -> 61] -> 60 -> 59
path_dmt00340.kgml: R01071 -> R04035 -> R04037 -> R04640 -> [R04558] -> R03457 -> [R03243 -> R03013] -> R03012 -> R01163
path_dmt00340.kgml: {dmt:DESME_04575, dmt:DESME_04585} -> dmt:DESME_04615 -> dmt:DESME_04615 -> dmt:DESME_04605 -> [{dmt:DESME_04600, dmt:DESME_04610}] -> dmt:DESME_04595 -> [dmt:DESME_14750 -> {dmt:DESME_02065, dmt:DESME_12480}] -> dmt:DESME_04590 -> dmt:DESME_04590
path_dmt00340.kgml: 2.4.2.17 -> 3.6.1.31 -> 3.5.4.19 -> 5.3.1.16 -> [4.3.2.10] -> 4.2.1.19 -> [2.6.1.9 -> 3.1.3.15] -> 1.1.1.23 -> 1.1.1.23
path_dmt00340.kgml: Skipped genes: dmt:DESME_04610, dmt:DESME_04600
path_dmt00340.kgml:
path_dmt00340.kgml: Found a trail of span 7 containing skipped vertices
path_dmt00340.kgml: 58 -> 67 -> 66 -> 65 -> 69 -> 63 -> [62 -> 61 -> 60] -> 59
path_dmt00340.kgml: R01071 -> R04035 -> R04037 -> R04640 -> R04558 -> R03457 -> [R03243 -> R03013 -> R03012] -> R01163
path_dmt00340.kgml: {dmt:DESME_04575, dmt:DESME_04585} -> dmt:DESME_04615 -> dmt:DESME_04615 -> dmt:DESME_04605 -> {dmt:DESME_04600, dmt:DESME_04610} -> dmt:DESME_04595 -> [dmt:DESME_14750 -> {dmt:DESME_02065, dmt:DESME_12480} -> dmt:DESME_04590] -> dmt:DESME_04590
path_dmt00340.kgml: 2.4.2.17 -> 3.6.1.31 -> 3.5.4.19 -> 5.3.1.16 -> 4.3.2.10 -> 4.2.1.19 -> [2.6.1.9 -> 3.1.3.15 -> 1.1.1.23] -> 1.1.1.23
path_dmt00340.kgml:
path_dmt00340.kgml: Found a trail of span 7 containing skipped vertices
path_dmt00340.kgml: 58 -> [67] -> 66 -> 65 -> 69 -> 63 -> [62 -> 61] -> 60 -> 59
path_dmt00340.kgml: R01071 -> [R04035] -> R04037 -> R04640 -> R04558 -> R03457 -> [R03243 -> R03013] -> R03012 -> R01163
path_dmt00340.kgml: {dmt:DESME_04575, dmt:DESME_04585} -> [dmt:DESME_04615] -> dmt:DESME_04615 -> dmt:DESME_04605 -> {dmt:DESME_04600, dmt:DESME_04610} -> dmt:DESME_04595 -> [dmt:DESME_14750 -> {dmt:DESME_02065, dmt:DESME_12480}] -> dmt:DESME_04590 -> dmt:DESME_04590
path_dmt00340.kgml: 2.4.2.17 -> [3.6.1.31] -> 3.5.4.19 -> 5.3.1.16 -> 4.3.2.10 -> 4.2.1.19 -> [2.6.1.9 -> 3.1.3.15] -> 1.1.1.23 -> 1.1.1.23
path_dmt00340.kgml:
path_dmt00340.kgml: Found a trail of span 6 containing skipped vertices
path_dmt00340.kgml: 58 -> [67 -> 66] -> 65 -> 69 -> 63 -> [62 -> 61] -> 60 -> 59
path_dmt00340.kgml: R01071 -> [R04035 -> R04037] -> R04640 -> R04558 -> R03457 -> [R03243 -> R03013] -> R03012 -> R01163
path_dmt00340.kgml: {dmt:DESME_04575, dmt:DESME_04585} -> [dmt:DESME_04615 -> dmt:DESME_04615] -> dmt:DESME_04605 -> {dmt:DESME_04600, dmt:DESME_04610} -> dmt:DESME_04595 -> [dmt:DESME_14750 -> {dmt:DESME_02065, dmt:DESME_12480}] -> dmt:DESME_04590 -> dmt:DESME_04590
path_dmt00340.kgml: 2.4.2.17 -> [3.6.1.31 -> 3.5.4.19] -> 5.3.1.16 -> 4.3.2.10 -> 4.2.1.19 -> [2.6.1.9 -> 3.1.3.15] -> 1.1.1.23 -> 1.1.1.23
path_dmt00340.kgml:
path_dmt00340.kgml: Found a trail of span 5 containing skipped vertices
path_dmt00340.kgml: 58 -> [67 -> 66 -> 65] -> 69 -> 63 -> [62 -> 61] -> 60 -> 59
path_dmt00340.kgml: R01071 -> [R04035 -> R04037 -> R04640] -> R04558 -> R03457 -> [R03243 -> R03013] -> R03012 -> R01163
path_dmt00340.kgml: {dmt:DESME_04575, dmt:DESME_04585} -> [dmt:DESME_04615 -> dmt:DESME_04615 -> dmt:DESME_04605] -> {dmt:DESME_04600, dmt:DESME_04610} -> dmt:DESME_04595 -> [dmt:DESME_14750 -> {dmt:DESME_02065, dmt:DESME_12480}] -> dmt:DESME_04590 -> dmt:DESME_04590
path_dmt00340.kgml: 2.4.2.17 -> [3.6.1.31 -> 3.5.4.19 -> 5.3.1.16] -> 4.3.2.10 -> 4.2.1.19 -> [2.6.1.9 -> 3.1.3.15] -> 1.1.1.23 -> 1.1.1.23
path_dmt00340.kgml:
path_dmt00340.kgml: --- 0.74 seconds ---

path_dmt00350.kgml: Tyrosine metabolism
path_dmt00350.kgml: Initialization took 0.08 seconds
path_dmt00350.kgml: (not found)
path_dmt00350.kgml: --- 0.10 seconds ---

path_dmt00360.kgml: Phenylalanine metabolism
path_dmt00360.kgml: Initialization took 0.08 seconds
path_dmt00360.kgml: (not found)
path_dmt00360.kgml: --- 0.12 seconds ---

path_dmt00362.kgml: Benzoate degradation
path_dmt00362.kgml: Initialization took 0.23 seconds
path_dmt00362.kgml:
path_dmt00362.kgml: Found a trail of span 2 without skipping any vertex
path_dmt00362.kgml: 238 -> 90
path_dmt00362.kgml: R05305 -> R05586
path_dmt00362.kgml: dmt:DESME_14640 -> dmt:DESME_14635
path_dmt00362.kgml: {1.1.1.259, 1.1.1.35} -> 2.3.1.16
path_dmt00362.kgml:
path_dmt00362.kgml: Found a trail of span 2 containing skipped vertices
path_dmt00362.kgml: 124 -> 127
path_dmt00362.kgml: R01976 -> R00238
path_dmt00362.kgml: {dmt:DESME_06980, dmt:DESME_09085, dmt:DESME_11435} -> {dmt:DESME_07010, dmt:DESME_09075, dmt:DESME_11440, dmt:DESME_13940}
path_dmt00362.kgml: 1.1.1.157 -> 2.3.1.9
path_dmt00362.kgml: Skipped genes: dmt:DESME_09080
path_dmt00362.kgml:
path_dmt00362.kgml: --- 0.35 seconds ---

path_dmt00380.kgml: Tryptophan metabolism
path_dmt00380.kgml: Initialization took 0.08 seconds
path_dmt00380.kgml: (not found)
path_dmt00380.kgml: --- 0.12 seconds ---

path_dmt00400.kgml: Phenylalanine, tyrosine and tryptophan biosynthesis
path_dmt00400.kgml: Initialization took 0.69 seconds
path_dmt00400.kgml:
path_dmt00400.kgml: Found a trail of span 4 containing skipped vertices
path_dmt00400.kgml: 57 -> [56] -> 55 -> 54 -> [55] -> 56
path_dmt00400.kgml: {R00985, R00986} -> [R01073] -> R03509 -> R03508 -> [R03509] -> R01073
path_dmt00400.kgml: {dmt:DESME_13640, dmt:DESME_13645} -> [dmt:DESME_13635] -> dmt:DESME_13630 -> dmt:DESME_13625 -> [dmt:DESME_13630] -> dmt:DESME_13635
path_dmt00400.kgml: {4.1.3.27, 4.1.3.27} -> [2.4.2.18] -> 5.3.1.24 -> 4.1.1.48 -> [5.3.1.24] -> 2.4.2.18
path_dmt00400.kgml:
path_dmt00400.kgml: Found a trail of span 4 containing skipped vertices
path_dmt00400.kgml: 79 -> [77] -> 76 -> 75 -> [74] -> 50
path_dmt00400.kgml: R03083 -> [R03084] -> R02413 -> R02412 -> [R03460] -> R01714
path_dmt00400.kgml: dmt:DESME_10570 -> [dmt:DESME_02900] -> dmt:DESME_10590 -> dmt:DESME_10575 -> [dmt:DESME_09825] -> dmt:DESME_10580
path_dmt00400.kgml: 4.2.3.4 -> [4.2.1.10] -> {1.1.1.25, 1.1.1.282} -> 2.7.1.71 -> [2.5.1.19] -> 4.2.3.5
path_dmt00400.kgml: Skipped genes: dmt:DESME_10585
path_dmt00400.kgml:
path_dmt00400.kgml: Found a trail of span 3 containing skipped vertices
path_dmt00400.kgml: 52 -> 51 -> [52] -> 53
path_dmt00400.kgml: R02340 -> R02722 -> [R02340] -> R00674
path_dmt00400.kgml: dmt:DESME_07805 -> {dmt:DESME_07805, dmt:DESME_07810} -> [dmt:DESME_07805] -> dmt:DESME_07810
path_dmt00400.kgml: {4.1.2.8, 4.2.1.20} -> 4.2.1.20 -> [{4.1.2.8, 4.2.1.20}] -> {4.2.1.122, 4.2.1.20}
path_dmt00400.kgml:
path_dmt00400.kgml: Found a trail of span 3 containing skipped vertices
path_dmt00400.kgml: 79 -> [77 -> 76] -> 75 -> [74] -> 50
path_dmt00400.kgml: R03083 -> [R03084 -> R02413] -> R02412 -> [R03460] -> R01714
path_dmt00400.kgml: dmt:DESME_10570 -> [dmt:DESME_02900 -> dmt:DESME_10590] -> dmt:DESME_10575 -> [dmt:DESME_09825] -> dmt:DESME_10580
path_dmt00400.kgml: 4.2.3.4 -> [4.2.1.10 -> {1.1.1.25, 1.1.1.282}] -> 2.7.1.71 -> [2.5.1.19] -> 4.2.3.5
path_dmt00400.kgml:
path_dmt00400.kgml: Found a trail of span 3 containing skipped vertices
path_dmt00400.kgml: 74 -> [50] -> 58 -> 69
path_dmt00400.kgml: R03460 -> [R01714] -> R01715 -> R01728
path_dmt00400.kgml: dmt:DESME_09825 -> [dmt:DESME_10580] -> {dmt:DESME_09755, dmt:DESME_09840} -> dmt:DESME_09830
path_dmt00400.kgml: 2.5.1.19 -> [4.2.3.5] -> 5.4.99.5 -> 1.3.1.12
path_dmt00400.kgml: Skipped genes: dmt:DESME_09835
path_dmt00400.kgml:
path_dmt00400.kgml: Found a trail of span 3 containing skipped vertices
path_dmt00400.kgml: 79 -> [77] -> 76 -> [75 -> 74] -> 50
path_dmt00400.kgml: R03083 -> [R03084] -> R02413 -> [R02412 -> R03460] -> R01714
path_dmt00400.kgml: dmt:DESME_10570 -> [dmt:DESME_02900] -> dmt:DESME_10590 -> [dmt:DESME_10575 -> dmt:DESME_09825] -> dmt:DESME_10580
path_dmt00400.kgml: 4.2.3.4 -> [4.2.1.10] -> {1.1.1.25, 1.1.1.282} -> [2.7.1.71 -> 2.5.1.19] -> 4.2.3.5
path_dmt00400.kgml: Skipped genes: dmt:DESME_10585, dmt:DESME_10575
path_dmt00400.kgml:
path_dmt00400.kgml: --- 1.33 seconds ---

path_dmt00401.kgml: Novobiocin biosynthesis
path_dmt00401.kgml: Initialization took 0.04 seconds
path_dmt00401.kgml: (not found)
path_dmt00401.kgml: --- 0.09 seconds ---

path_dmt00410.kgml: beta-Alanine metabolism
path_dmt00410.kgml: Initialization took 0.04 seconds
path_dmt00410.kgml:
path_dmt00410.kgml: Found a trail of span 2 without skipping any vertex
path_dmt00410.kgml: 54 -> 50
path_dmt00410.kgml: R00489 -> R02473
path_dmt00410.kgml: dmt:DESME_00425 -> dmt:DESME_00420
path_dmt00410.kgml: {4.1.1.11, 4.1.1.15} -> 6.3.2.1
path_dmt00410.kgml:
path_dmt00410.kgml: --- 0.11 seconds ---

path_dmt00430.kgml: Taurine and hypotaurine metabolism
path_dmt00430.kgml: Initialization took 0.04 seconds
path_dmt00430.kgml: (not found)
path_dmt00430.kgml: --- 0.08 seconds ---

path_dmt00440.kgml: Phosphonate and phosphinate metabolism
path_dmt00440.kgml: Initialization took 0.04 seconds
path_dmt00440.kgml: (not found)
path_dmt00440.kgml: --- 0.09 seconds ---

path_dmt00450.kgml: Selenocompound metabolism
path_dmt00450.kgml: Initialization took 0.18 seconds
path_dmt00450.kgml:
path_dmt00450.kgml: Found a trail of span 2 without skipping any vertex
path_dmt00450.kgml: 12 -> 80
path_dmt00450.kgml: R03595 -> R08219
path_dmt00450.kgml: dmt:DESME_12525 -> dmt:DESME_12530
path_dmt00450.kgml: 2.7.9.3 -> 2.9.1.1
path_dmt00450.kgml:
path_dmt00450.kgml: --- 0.27 seconds ---

path_dmt00460.kgml: Cyanoamino acid metabolism
path_dmt00460.kgml: Initialization took 0.05 seconds
path_dmt00460.kgml: (not found)
path_dmt00460.kgml: --- 0.09 seconds ---

path_dmt00471.kgml: D-Glutamine and D-glutamate metabolism
path_dmt00471.kgml: Initialization took 0.08 seconds
path_dmt00471.kgml: (not found)
path_dmt00471.kgml: --- 0.14 seconds ---

path_dmt00473.kgml: D-Alanine metabolism
path_dmt00473.kgml: Initialization took 0.08 seconds
path_dmt00473.kgml: (not found)
path_dmt00473.kgml: --- 0.12 seconds ---

path_dmt00480.kgml: Glutathione metabolism
path_dmt00480.kgml: Initialization took 0.08 seconds
path_dmt00480.kgml: (not found)
path_dmt00480.kgml: --- 0.12 seconds ---

path_dmt00520.kgml: Amino sugar and nucleotide sugar metabolism
path_dmt00520.kgml: Initialization took 0.83 seconds
path_dmt00520.kgml:
path_dmt00520.kgml: Found a trail of span 2 without skipping any vertex
path_dmt00520.kgml: 393 -> 394
path_dmt00520.kgml: R10187 -> R10304
path_dmt00520.kgml: dmt:DESME_12775 -> dmt:DESME_12780
path_dmt00520.kgml: 3.2.1.184 -> 2.5.1.101
path_dmt00520.kgml:
path_dmt00520.kgml: Found a trail of span 2 without skipping any vertex
path_dmt00520.kgml: 28 -> 24
path_dmt00520.kgml: R00768 -> R02060
path_dmt00520.kgml: dmt:DESME_02480 -> dmt:DESME_02475
path_dmt00520.kgml: 2.6.1.16 -> 5.4.2.10
path_dmt00520.kgml:
path_dmt00520.kgml: Found a trail of span 2 without skipping any vertex
path_dmt00520.kgml: 46 -> 47
path_dmt00520.kgml: R00660 -> {R03191, R03192}
path_dmt00520.kgml: {dmt:DESME_12325, dmt:DESME_15440} -> dmt:DESME_12330
path_dmt00520.kgml: 2.5.1.7 -> {1.3.1.98, 1.3.1.98}
path_dmt00520.kgml:
path_dmt00520.kgml: --- 1.04 seconds ---

path_dmt00521.kgml: Streptomycin biosynthesis
path_dmt00521.kgml: Initialization took 0.08 seconds
path_dmt00521.kgml:
path_dmt00521.kgml: Found a trail of span 3 without skipping any vertex
path_dmt00521.kgml: 44 -> 43 -> 42
path_dmt00521.kgml: R02328 -> R06513 -> R06514
path_dmt00521.kgml: dmt:DESME_14375 -> dmt:DESME_14365 -> dmt:DESME_14370
path_dmt00521.kgml: 2.7.7.24 -> 4.2.1.46 -> 5.1.3.13
path_dmt00521.kgml:
path_dmt00521.kgml: Found a trail of span 2 containing skipped vertices
path_dmt00521.kgml: 44 -> [43] -> 42
path_dmt00521.kgml: R02328 -> [R06513] -> R06514
path_dmt00521.kgml: dmt:DESME_14375 -> [dmt:DESME_14365] -> dmt:DESME_14370
path_dmt00521.kgml: 2.7.7.24 -> [4.2.1.46] -> 5.1.3.13
path_dmt00521.kgml:
path_dmt00521.kgml: --- 0.19 seconds ---

path_dmt00523.kgml: Polyketide sugar unit biosynthesis
path_dmt00523.kgml: Initialization took 0.04 seconds
path_dmt00523.kgml:
path_dmt00523.kgml: Found a trail of span 3 without skipping any vertex
path_dmt00523.kgml: 27 -> 26 -> 63
path_dmt00523.kgml: R02328 -> R06513 -> R06514
path_dmt00523.kgml: dmt:DESME_14375 -> dmt:DESME_14365 -> dmt:DESME_14370
path_dmt00523.kgml: 2.7.7.24 -> 4.2.1.46 -> 5.1.3.13
path_dmt00523.kgml:
path_dmt00523.kgml: Found a trail of span 2 containing skipped vertices
path_dmt00523.kgml: 27 -> [26] -> 63
path_dmt00523.kgml: R02328 -> [R06513] -> R06514
path_dmt00523.kgml: dmt:DESME_14375 -> [dmt:DESME_14365] -> dmt:DESME_14370
path_dmt00523.kgml: 2.7.7.24 -> [4.2.1.46] -> 5.1.3.13
path_dmt00523.kgml:
path_dmt00523.kgml: --- 0.17 seconds ---

path_dmt00525.kgml: Acarbose and validamycin biosynthesis
path_dmt00525.kgml: Initialization took 0.04 seconds
path_dmt00525.kgml:
path_dmt00525.kgml: Found a trail of span 2 containing skipped vertices
path_dmt00525.kgml: 58 -> 59
path_dmt00525.kgml: R02328 -> R06513
path_dmt00525.kgml: dmt:DESME_14375 -> dmt:DESME_14365
path_dmt00525.kgml: 2.7.7.24 -> 4.2.1.46
path_dmt00525.kgml: Skipped genes: dmt:DESME_14370
path_dmt00525.kgml:
path_dmt00525.kgml: --- 0.11 seconds ---

path_dmt00550.kgml: Peptidoglycan biosynthesis
path_dmt00550.kgml: Initialization took 0.93 seconds
path_dmt00550.kgml:
path_dmt00550.kgml: Found a trail of span 7 containing skipped vertices
path_dmt00550.kgml: 58 -> 59 -> [33] -> 32 -> 34 -> 23 -> 35 -> 36
path_dmt00550.kgml: R00660 -> {R03191, R03192} -> [R03193] -> R02783 -> R02788 -> R04617 -> R05630 -> R05032
path_dmt00550.kgml: {dmt:DESME_12325, dmt:DESME_15440} -> dmt:DESME_12330 -> [dmt:DESME_01865] -> dmt:DESME_12350 -> dmt:DESME_12365 -> dmt:DESME_12360 -> dmt:DESME_12355 -> dmt:DESME_12340
path_dmt00550.kgml: 2.5.1.7 -> {1.3.1.98, 1.3.1.98} -> [6.3.2.8] -> 6.3.2.9 -> 6.3.2.13 -> 6.3.2.10 -> 2.7.8.13 -> 2.4.1.227
path_dmt00550.kgml: Skipped genes: dmt:DESME_12345, dmt:DESME_12335
path_dmt00550.kgml:
path_dmt00550.kgml: Found a trail of span 6 containing skipped vertices
path_dmt00550.kgml: 58 -> 59 -> [33] -> 32 -> 34 -> [23] -> 35 -> 36
path_dmt00550.kgml: R00660 -> {R03191, R03192} -> [R03193] -> R02783 -> R02788 -> [R04617] -> R05630 -> R05032
path_dmt00550.kgml: {dmt:DESME_12325, dmt:DESME_15440} -> dmt:DESME_12330 -> [dmt:DESME_01865] -> dmt:DESME_12350 -> dmt:DESME_12365 -> [dmt:DESME_12360] -> dmt:DESME_12355 -> dmt:DESME_12340
path_dmt00550.kgml: 2.5.1.7 -> {1.3.1.98, 1.3.1.98} -> [6.3.2.8] -> 6.3.2.9 -> 6.3.2.13 -> [6.3.2.10] -> 2.7.8.13 -> 2.4.1.227
path_dmt00550.kgml: Skipped genes: dmt:DESME_12345, dmt:DESME_12335, dmt:DESME_12360
path_dmt00550.kgml:
path_dmt00550.kgml: Found a trail of span 6 containing skipped vertices
path_dmt00550.kgml: 58 -> 59 -> [33] -> 32 -> [34] -> 23 -> 35 -> 36
path_dmt00550.kgml: R00660 -> {R03191, R03192} -> [R03193] -> R02783 -> [R02788] -> R04617 -> R05630 -> R05032
path_dmt00550.kgml: {dmt:DESME_12325, dmt:DESME_15440} -> dmt:DESME_12330 -> [dmt:DESME_01865] -> dmt:DESME_12350 -> [dmt:DESME_12365] -> dmt:DESME_12360 -> dmt:DESME_12355 -> dmt:DESME_12340
path_dmt00550.kgml: 2.5.1.7 -> {1.3.1.98, 1.3.1.98} -> [6.3.2.8] -> 6.3.2.9 -> [6.3.2.13] -> 6.3.2.10 -> 2.7.8.13 -> 2.4.1.227
path_dmt00550.kgml: Skipped genes: dmt:DESME_12345, dmt:DESME_12335
path_dmt00550.kgml:
path_dmt00550.kgml: Found a trail of span 6 containing skipped vertices
path_dmt00550.kgml: 58 -> 59 -> [33] -> 32 -> 34 -> 23 -> [35] -> 36
path_dmt00550.kgml: R00660 -> {R03191, R03192} -> [R03193] -> R02783 -> R02788 -> R04617 -> [R05630] -> R05032
path_dmt00550.kgml: {dmt:DESME_12325, dmt:DESME_15440} -> dmt:DESME_12330 -> [dmt:DESME_01865] -> dmt:DESME_12350 -> dmt:DESME_12365 -> dmt:DESME_12360 -> [dmt:DESME_12355] -> dmt:DESME_12340
path_dmt00550.kgml: 2.5.1.7 -> {1.3.1.98, 1.3.1.98} -> [6.3.2.8] -> 6.3.2.9 -> 6.3.2.13 -> 6.3.2.10 -> [2.7.8.13] -> 2.4.1.227
path_dmt00550.kgml: Skipped genes: dmt:DESME_12345, dmt:DESME_12335, dmt:DESME_12355
path_dmt00550.kgml:
path_dmt00550.kgml: Found a trail of span 5 containing skipped vertices
path_dmt00550.kgml: 58 -> 59 -> [33] -> 32 -> [34 -> 23] -> 35 -> 36
path_dmt00550.kgml: R00660 -> {R03191, R03192} -> [R03193] -> R02783 -> [R02788 -> R04617] -> R05630 -> R05032
path_dmt00550.kgml: {dmt:DESME_12325, dmt:DESME_15440} -> dmt:DESME_12330 -> [dmt:DESME_01865] -> dmt:DESME_12350 -> [dmt:DESME_12365 -> dmt:DESME_12360] -> dmt:DESME_12355 -> dmt:DESME_12340
path_dmt00550.kgml: 2.5.1.7 -> {1.3.1.98, 1.3.1.98} -> [6.3.2.8] -> 6.3.2.9 -> [6.3.2.13 -> 6.3.2.10] -> 2.7.8.13 -> 2.4.1.227
path_dmt00550.kgml: Skipped genes: dmt:DESME_12345, dmt:DESME_12335
path_dmt00550.kgml:
path_dmt00550.kgml: Found a trail of span 4 containing skipped vertices
path_dmt00550.kgml: 58 -> 59 -> [33] -> 32 -> [34 -> 23 -> 35] -> 36
path_dmt00550.kgml: R00660 -> {R03191, R03192} -> [R03193] -> R02783 -> [R02788 -> R04617 -> R05630] -> R05032
path_dmt00550.kgml: {dmt:DESME_12325, dmt:DESME_15440} -> dmt:DESME_12330 -> [dmt:DESME_01865] -> dmt:DESME_12350 -> [dmt:DESME_12365 -> dmt:DESME_12360 -> dmt:DESME_12355] -> dmt:DESME_12340
path_dmt00550.kgml: 2.5.1.7 -> {1.3.1.98, 1.3.1.98} -> [6.3.2.8] -> 6.3.2.9 -> [6.3.2.13 -> 6.3.2.10 -> 2.7.8.13] -> 2.4.1.227
path_dmt00550.kgml: Skipped genes: dmt:DESME_12345, dmt:DESME_12335
path_dmt00550.kgml:
path_dmt00550.kgml: Found a trail of span 2 without skipping any vertex
path_dmt00550.kgml: 29 -> 28
path_dmt00550.kgml: R04573 -> R05629
path_dmt00550.kgml: dmt:DESME_12360 -> dmt:DESME_12355
path_dmt00550.kgml: 6.3.2.10 -> 2.7.8.13
path_dmt00550.kgml:
path_dmt00550.kgml: --- 1.40 seconds ---

path_dmt00561.kgml: Glycerolipid metabolism
path_dmt00561.kgml: Initialization took 0.28 seconds
path_dmt00561.kgml: (not found)
path_dmt00561.kgml: --- 0.32 seconds ---

path_dmt00564.kgml: Glycerophospholipid metabolism
path_dmt00564.kgml: Initialization took 0.53 seconds
path_dmt00564.kgml:
path_dmt00564.kgml: Found a trail of span 2 without skipping any vertex
path_dmt00564.kgml: 103 -> 135
path_dmt00564.kgml: R01800 -> R02055
path_dmt00564.kgml: dmt:DESME_06365 -> {dmt:DESME_04955, dmt:DESME_06360}
path_dmt00564.kgml: 2.7.8.8 -> 4.1.1.65
path_dmt00564.kgml:
path_dmt00564.kgml: Found a trail of span 2 without skipping any vertex
path_dmt00564.kgml: 115 -> 113
path_dmt00564.kgml: {R00842, R00844} -> R00851
path_dmt00564.kgml: dmt:DESME_09765 -> {dmt:DESME_09770, dmt:DESME_11800}
path_dmt00564.kgml: {1.1.1.8, 1.1.1.94, 1.1.1.94} -> 2.3.1.15
path_dmt00564.kgml:
path_dmt00564.kgml: --- 0.64 seconds ---

path_dmt00592.kgml: alpha-Linolenic acid metabolism
path_dmt00592.kgml: Initialization took 0.05 seconds
path_dmt00592.kgml: (not found)
path_dmt00592.kgml: --- 0.10 seconds ---

path_dmt00620.kgml: Pyruvate metabolism
path_dmt00620.kgml: Initialization took 2.28 seconds
path_dmt00620.kgml:
path_dmt00620.kgml: Found a trail of span 2 containing skipped vertices
path_dmt00620.kgml: 78 -> [177] -> 116
path_dmt00620.kgml: R00217 -> [R10866] -> R00742
path_dmt00620.kgml: dmt:DESME_10445 -> [{dmt:DESME_00120, dmt:DESME_13670}] -> {dmt:DESME_05365, dmt:DESME_05370, dmt:DESME_10440}
path_dmt00620.kgml: {1.1.1.38, 1.1.1.40, 4.1.1.112} -> [?] -> 6.4.1.2
path_dmt00620.kgml:
path_dmt00620.kgml: --- 2.73 seconds ---

path_dmt00625.kgml: Chloroalkane and chloroalkene degradation
path_dmt00625.kgml: Initialization took 0.05 seconds
path_dmt00625.kgml: (not found)
path_dmt00625.kgml: --- 0.10 seconds ---

path_dmt00626.kgml: Naphthalene degradation
path_dmt00626.kgml: Initialization took 0.05 seconds
path_dmt00626.kgml: (not found)
path_dmt00626.kgml: --- 0.10 seconds ---

path_dmt00630.kgml: Glyoxylate and dicarboxylate metabolism
path_dmt00630.kgml: Initialization took 1.94 seconds
path_dmt00630.kgml:
path_dmt00630.kgml: Found a trail of span 2 containing skipped vertices
path_dmt00630.kgml: 243 -> 244
path_dmt00630.kgml: R00262 -> R03696
path_dmt00630.kgml: {dmt:DESME_13820, dmt:DESME_13830} -> dmt:DESME_13810
path_dmt00630.kgml: 5.4.99.1 -> 4.3.1.2
path_dmt00630.kgml: Skipped genes: dmt:DESME_13815
path_dmt00630.kgml:
path_dmt00630.kgml: --- 2.01 seconds ---

path_dmt00633.kgml: Nitrotoluene degradation
path_dmt00633.kgml: Initialization took 0.08 seconds
path_dmt00633.kgml: (not found)
path_dmt00633.kgml: --- 0.12 seconds ---

path_dmt00640.kgml: Propanoate metabolism
path_dmt00640.kgml: Initialization took 0.69 seconds
path_dmt00640.kgml: (not found)
path_dmt00640.kgml: --- 0.74 seconds ---

path_dmt00650.kgml: Butanoate metabolism
path_dmt00650.kgml: Initialization took 1.39 seconds
path_dmt00650.kgml:
path_dmt00650.kgml: Found a trail of span 3 containing skipped vertices
path_dmt00650.kgml: 66 -> 150 -> 149
path_dmt00650.kgml: R03031 -> R10782 -> R05336
path_dmt00650.kgml: dmt:DESME_04405 -> dmt:DESME_04405 -> dmt:DESME_04415
path_dmt00650.kgml: 5.3.3.3 -> 4.2.1.120 -> ?
path_dmt00650.kgml: Skipped genes: dmt:DESME_04410
path_dmt00650.kgml:
path_dmt00650.kgml: --- 7.69 seconds ---

path_dmt00660.kgml: C5-Branched dibasic acid metabolism
path_dmt00660.kgml: Initialization took 0.24 seconds
path_dmt00660.kgml:
path_dmt00660.kgml: Found a trail of span 3 without skipping any vertex
path_dmt00660.kgml: 31 -> 96 -> 97
path_dmt00660.kgml: R03896 -> R03898 -> R00994
path_dmt00660.kgml: {dmt:DESME_05745, dmt:DESME_05750, dmt:DESME_08110} -> {dmt:DESME_05745, dmt:DESME_05750, dmt:DESME_08110} -> dmt:DESME_05755
path_dmt00660.kgml: 4.2.1.35 -> 4.2.1.35 -> 1.1.1.85
path_dmt00660.kgml:
path_dmt00660.kgml: Found a trail of span 2 containing skipped vertices
path_dmt00660.kgml: 33 -> 34
path_dmt00660.kgml: R00262 -> R03696
path_dmt00660.kgml: {dmt:DESME_13820, dmt:DESME_13830} -> dmt:DESME_13810
path_dmt00660.kgml: 5.4.99.1 -> 4.3.1.2
path_dmt00660.kgml: Skipped genes: dmt:DESME_13815
path_dmt00660.kgml:
path_dmt00660.kgml: --- 0.42 seconds ---

path_dmt00670.kgml: One carbon pool by folate
path_dmt00670.kgml: Initialization took 0.28 seconds
path_dmt00670.kgml:
path_dmt00670.kgml: Found a trail of span 3 containing skipped vertices
path_dmt00670.kgml: 50 -> 51 -> [28] -> 20
path_dmt00670.kgml: R04325 -> R04560 -> [R01655] -> R04326
path_dmt00670.kgml: dmt:DESME_04500 -> dmt:DESME_04505 -> [dmt:DESME_10320] -> dmt:DESME_04500
path_dmt00670.kgml: 2.1.2.2 -> 2.1.2.3 -> [3.5.4.9] -> 2.1.2.2
path_dmt00670.kgml:
path_dmt00670.kgml: Found a trail of span 2 containing skipped vertices
path_dmt00670.kgml: 54 -> [60] -> 26
path_dmt00670.kgml: R00946 -> [R06613] -> {R01224, R07168}
path_dmt00670.kgml: dmt:DESME_03780 -> [dmt:DESME_01355] -> {dmt:DESME_00210, dmt:DESME_03785}
path_dmt00670.kgml: 2.1.1.13 -> [2.1.1.148] -> {1.5.1.20, 1.5.1.20}
path_dmt00670.kgml:
path_dmt00670.kgml: --- 0.64 seconds ---

path_dmt00680.kgml: Methane metabolism
path_dmt00680.kgml: Initialization took 1.89 seconds
path_dmt00680.kgml:
path_dmt00680.kgml: Found a trail of span 2 without skipping any vertex
path_dmt00680.kgml: 148 -> 151
path_dmt00680.kgml: R01513 -> R04173
path_dmt00680.kgml: dmt:DESME_14890 -> dmt:DESME_14895
path_dmt00680.kgml: 1.1.1.95 -> 2.6.1.52
path_dmt00680.kgml:
path_dmt00680.kgml: Found a trail of span 2 without skipping any vertex
path_dmt00680.kgml: 142 -> 293
path_dmt00680.kgml: R00658 -> R01518
path_dmt00680.kgml: dmt:DESME_15160 -> dmt:DESME_15165
path_dmt00680.kgml: 4.2.1.11 -> {5.4.2.11, 5.4.2.12}
path_dmt00680.kgml:
path_dmt00680.kgml: Found a trail of span 2 containing skipped vertices
path_dmt00680.kgml: 44 -> 43
path_dmt00680.kgml: R09096 -> R07157
path_dmt00680.kgml: {dmt:DESME_07335, dmt:DESME_07350} -> {dmt:DESME_03525, dmt:DESME_07325}
path_dmt00680.kgml: ? -> 1.2.7.4
path_dmt00680.kgml: Skipped genes: dmt:DESME_07330
path_dmt00680.kgml:
path_dmt00680.kgml: Found a trail of span 2 containing skipped vertices
path_dmt00680.kgml: 194 -> 181
path_dmt00680.kgml: R01068 -> R00762
path_dmt00680.kgml: dmt:DESME_15575 -> dmt:DESME_15565
path_dmt00680.kgml: 4.1.2.13 -> 3.1.3.11
path_dmt00680.kgml: Skipped genes: dmt:DESME_15570
path_dmt00680.kgml:
path_dmt00680.kgml: --- 2.16 seconds ---

path_dmt00720.kgml: Carbon fixation pathways in prokaryotes
path_dmt00720.kgml: Initialization took 2.19 seconds
path_dmt00720.kgml:
path_dmt00720.kgml: Found a trail of span 2 without skipping any vertex
path_dmt00720.kgml: 162 -> 161
path_dmt00720.kgml: R07157 -> R10243
path_dmt00720.kgml: {dmt:DESME_03525, dmt:DESME_07325} -> {dmt:DESME_07330, dmt:DESME_07335, dmt:DESME_07350}
path_dmt00720.kgml: 1.2.7.4 -> {2.1.1.258, 2.3.1.169}
path_dmt00720.kgml:
path_dmt00720.kgml: --- 2.34 seconds ---

path_dmt00730.kgml: Thiamine metabolism
path_dmt00730.kgml: Initialization took 0.23 seconds
path_dmt00730.kgml:
path_dmt00730.kgml: Found a trail of span 3 containing skipped vertices
path_dmt00730.kgml: 66 -> 64 -> 114
path_dmt00730.kgml: R02135 -> R00619 -> R00615
path_dmt00730.kgml: {dmt:DESME_02365, dmt:DESME_11895} -> dmt:DESME_11885 -> {dmt:DESME_02365, dmt:DESME_11895}
path_dmt00730.kgml: {3.1.3.1, 3.1.3.100, 3.1.3.2} -> 2.7.6.2 -> 3.6.1.15
path_dmt00730.kgml: Skipped genes: dmt:DESME_11890
path_dmt00730.kgml:
path_dmt00730.kgml: Found a trail of span 3 containing skipped vertices
path_dmt00730.kgml: 76 -> 75 -> 93
path_dmt00730.kgml: R03471 -> R04509 -> R03223
path_dmt00730.kgml: dmt:DESME_03105 -> dmt:DESME_03105 -> dmt:DESME_03095
path_dmt00730.kgml: 2.7.1.49 -> 2.7.4.7 -> 2.5.1.3
path_dmt00730.kgml: Skipped genes: dmt:DESME_03100
path_dmt00730.kgml:
path_dmt00730.kgml: Found a trail of span 3 containing skipped vertices
path_dmt00730.kgml: 76 -> 75 -> 97
path_dmt00730.kgml: R03471 -> R04509 -> R10712
path_dmt00730.kgml: dmt:DESME_03105 -> dmt:DESME_03105 -> dmt:DESME_03095
path_dmt00730.kgml: 2.7.1.49 -> 2.7.4.7 -> 2.5.1.3
path_dmt00730.kgml: Skipped genes: dmt:DESME_03100
path_dmt00730.kgml:
path_dmt00730.kgml: Found a trail of span 2 without skipping any vertex
path_dmt00730.kgml: 74 -> 93
path_dmt00730.kgml: R04448 -> R03223
path_dmt00730.kgml: dmt:DESME_03100 -> dmt:DESME_03095
path_dmt00730.kgml: 2.7.1.50 -> 2.5.1.3
path_dmt00730.kgml:
path_dmt00730.kgml: Found a trail of span 2 containing skipped vertices
path_dmt00730.kgml: 76 -> [75] -> 97
path_dmt00730.kgml: R03471 -> [R04509] -> R10712
path_dmt00730.kgml: dmt:DESME_03105 -> [dmt:DESME_03105] -> dmt:DESME_03095
path_dmt00730.kgml: 2.7.1.49 -> [2.7.4.7] -> 2.5.1.3
path_dmt00730.kgml: Skipped genes: dmt:DESME_03100
path_dmt00730.kgml:
path_dmt00730.kgml: Found a trail of span 2 containing skipped vertices
path_dmt00730.kgml: 76 -> [75] -> 93
path_dmt00730.kgml: R03471 -> [R04509] -> R03223
path_dmt00730.kgml: dmt:DESME_03105 -> [dmt:DESME_03105] -> dmt:DESME_03095
path_dmt00730.kgml: 2.7.1.49 -> [2.7.4.7] -> 2.5.1.3
path_dmt00730.kgml: Skipped genes: dmt:DESME_03100
path_dmt00730.kgml:
path_dmt00730.kgml: --- 0.60 seconds ---

path_dmt00740.kgml: Riboflavin metabolism
path_dmt00740.kgml: Initialization took 0.08 seconds
path_dmt00740.kgml:
path_dmt00740.kgml: Found a trail of span 3 containing skipped vertices
path_dmt00740.kgml: 32 -> [41] -> 42 -> 41
path_dmt00740.kgml: R07281 -> [R04457] -> R00066 -> R04457
path_dmt00740.kgml: dmt:DESME_07290 -> [dmt:DESME_07285] -> dmt:DESME_07295 -> dmt:DESME_07285
path_dmt00740.kgml: 4.1.99.12 -> [2.5.1.78] -> 2.5.1.9 -> 2.5.1.78
path_dmt00740.kgml:
path_dmt00740.kgml: Found a trail of span 3 containing skipped vertices
path_dmt00740.kgml: 38 -> 39 -> 40
path_dmt00740.kgml: R00425 -> R03459 -> R03458
path_dmt00740.kgml: dmt:DESME_07290 -> dmt:DESME_07300 -> dmt:DESME_07300
path_dmt00740.kgml: 3.5.4.25 -> 3.5.4.26 -> 1.1.1.193
path_dmt00740.kgml: Skipped genes: dmt:DESME_07295
path_dmt00740.kgml:
path_dmt00740.kgml: Found a trail of span 2 containing skipped vertices
path_dmt00740.kgml: 38 -> [39] -> 40
path_dmt00740.kgml: R00425 -> [R03459] -> R03458
path_dmt00740.kgml: dmt:DESME_07290 -> [dmt:DESME_07300] -> dmt:DESME_07300
path_dmt00740.kgml: 3.5.4.25 -> [3.5.4.26] -> 1.1.1.193
path_dmt00740.kgml: Skipped genes: dmt:DESME_07295
path_dmt00740.kgml:
path_dmt00740.kgml: --- 0.28 seconds ---

path_dmt00750.kgml: Vitamin B6 metabolism
path_dmt00750.kgml: Initialization took 0.08 seconds
path_dmt00750.kgml: (not found)
path_dmt00750.kgml: --- 0.13 seconds ---

path_dmt00760.kgml: Nicotinate and nicotinamide metabolism
path_dmt00760.kgml: Initialization took 0.18 seconds
path_dmt00760.kgml:
path_dmt00760.kgml: Found a trail of span 3 without skipping any vertex
path_dmt00760.kgml: 71 -> 72 -> 73
path_dmt00760.kgml: R00481 -> R04292 -> R03348
path_dmt00760.kgml: dmt:DESME_02735 -> dmt:DESME_02745 -> dmt:DESME_02740
path_dmt00760.kgml: 1.4.3.16 -> 2.5.1.72 -> 2.4.2.19
path_dmt00760.kgml:
path_dmt00760.kgml: Found a trail of span 2 containing skipped vertices
path_dmt00760.kgml: 86 -> [93 -> 87] -> 88
path_dmt00760.kgml: R00189 -> [R00137 -> R02322] -> R01724
path_dmt00760.kgml: dmt:DESME_01845 -> [dmt:DESME_13290 -> {dmt:DESME_03090, dmt:DESME_05945}] -> dmt:DESME_01840
path_dmt00760.kgml: {6.3.1.5, 6.3.5.1} -> [{2.7.7.1, 2.7.7.18} -> 3.5.1.42] -> 6.3.4.21
path_dmt00760.kgml:
path_dmt00760.kgml: Found a trail of span 2 containing skipped vertices
path_dmt00760.kgml: 71 -> [72] -> 73
path_dmt00760.kgml: R00481 -> [R04292] -> R03348
path_dmt00760.kgml: dmt:DESME_02735 -> [dmt:DESME_02745] -> dmt:DESME_02740
path_dmt00760.kgml: 1.4.3.16 -> [2.5.1.72] -> 2.4.2.19
path_dmt00760.kgml:
path_dmt00760.kgml: --- 0.47 seconds ---

path_dmt00770.kgml: Pantothenate and CoA biosynthesis
path_dmt00770.kgml: Initialization took 0.48 seconds
path_dmt00770.kgml:
path_dmt00770.kgml: Found a trail of span 3 without skipping any vertex
path_dmt00770.kgml: 82 -> 81 -> 80
path_dmt00770.kgml: R00006 -> R03051 -> R01209
path_dmt00770.kgml: {dmt:DESME_05725, dmt:DESME_05730, dmt:DESME_10840, dmt:DESME_10845} -> dmt:DESME_05735 -> dmt:DESME_05720
path_dmt00770.kgml: 2.2.1.6 -> 1.1.1.86 -> 4.2.1.9
path_dmt00770.kgml:
path_dmt00770.kgml: Found a trail of span 2 without skipping any vertex
path_dmt00770.kgml: 93 -> 76
path_dmt00770.kgml: R00489 -> R02473
path_dmt00770.kgml: dmt:DESME_00425 -> dmt:DESME_00420
path_dmt00770.kgml: {4.1.1.11, 4.1.1.15} -> 6.3.2.1
path_dmt00770.kgml:
path_dmt00770.kgml: Found a trail of span 2 containing skipped vertices
path_dmt00770.kgml: 82 -> [81] -> 80
path_dmt00770.kgml: R00006 -> [R03051] -> R01209
path_dmt00770.kgml: {dmt:DESME_05725, dmt:DESME_05730, dmt:DESME_10840, dmt:DESME_10845} -> [dmt:DESME_05735] -> dmt:DESME_05720
path_dmt00770.kgml: 2.2.1.6 -> [1.1.1.86] -> 4.2.1.9
path_dmt00770.kgml:
path_dmt00770.kgml: --- 0.65 seconds ---

path_dmt00780.kgml: Biotin metabolism
path_dmt00780.kgml: Initialization took 0.12 seconds
path_dmt00780.kgml: (not found)
path_dmt00780.kgml: --- 0.15 seconds ---

path_dmt00790.kgml: Folate biosynthesis
path_dmt00790.kgml: Initialization took 0.68 seconds
path_dmt00790.kgml:
path_dmt00790.kgml: Found a trail of span 4 without skipping any vertex
path_dmt00790.kgml: 171 -> 75 -> 74 -> 72
path_dmt00790.kgml: R11073 -> R03504 -> R03503 -> R03067
path_dmt00790.kgml: dmt:DESME_00405 -> dmt:DESME_00405 -> dmt:DESME_00410 -> dmt:DESME_00400
path_dmt00790.kgml: 5.1.99.8 -> 4.1.2.25 -> 2.7.6.3 -> 2.5.1.15
path_dmt00790.kgml:
path_dmt00790.kgml: Found a trail of span 3 containing skipped vertices
path_dmt00790.kgml: 171 -> 75 -> [74] -> 72
path_dmt00790.kgml: R11073 -> R03504 -> [R03503] -> R03067
path_dmt00790.kgml: dmt:DESME_00405 -> dmt:DESME_00405 -> [dmt:DESME_00410] -> dmt:DESME_00400
path_dmt00790.kgml: 5.1.99.8 -> 4.1.2.25 -> [2.7.6.3] -> 2.5.1.15
path_dmt00790.kgml:
path_dmt00790.kgml: Found a trail of span 3 without skipping any vertex
path_dmt00790.kgml: 171 -> 75 -> 73
path_dmt00790.kgml: R11073 -> R03504 -> R03066
path_dmt00790.kgml: dmt:DESME_00405 -> dmt:DESME_00405 -> dmt:DESME_00400
path_dmt00790.kgml: 5.1.99.8 -> 4.1.2.25 -> 2.5.1.15
path_dmt00790.kgml:
path_dmt00790.kgml: Found a trail of span 3 containing skipped vertices
path_dmt00790.kgml: 171 -> [75] -> 74 -> 72
path_dmt00790.kgml: R11073 -> [R03504] -> R03503 -> R03067
path_dmt00790.kgml: dmt:DESME_00405 -> [dmt:DESME_00405] -> dmt:DESME_00410 -> dmt:DESME_00400
path_dmt00790.kgml: 5.1.99.8 -> [4.1.2.25] -> 2.7.6.3 -> 2.5.1.15
path_dmt00790.kgml:
path_dmt00790.kgml: Found a trail of span 2 without skipping any vertex
path_dmt00790.kgml: 96 -> 102
path_dmt00790.kgml: R09959 -> R10002
path_dmt00790.kgml: dmt:DESME_14940 -> dmt:DESME_14935
path_dmt00790.kgml: 4.1.2.50 -> 4.3.99.3
path_dmt00790.kgml:
path_dmt00790.kgml: Found a trail of span 2 without skipping any vertex
path_dmt00790.kgml: 93 -> 117
path_dmt00790.kgml: R09394 -> R11372
path_dmt00790.kgml: {dmt:DESME_00875, dmt:DESME_04300} -> {dmt:DESME_00860, dmt:DESME_04305}
path_dmt00790.kgml: 4.1.99.22 -> 4.6.1.17
path_dmt00790.kgml:
path_dmt00790.kgml: Found a trail of span 2 containing skipped vertices
path_dmt00790.kgml: 171 -> [75 -> 74] -> 72
path_dmt00790.kgml: R11073 -> [R03504 -> R03503] -> R03067
path_dmt00790.kgml: dmt:DESME_00405 -> [dmt:DESME_00405 -> dmt:DESME_00410] -> dmt:DESME_00400
path_dmt00790.kgml: 5.1.99.8 -> [4.1.2.25 -> 2.7.6.3] -> 2.5.1.15
path_dmt00790.kgml:
path_dmt00790.kgml: Found a trail of span 2 containing skipped vertices
path_dmt00790.kgml: 171 -> [75] -> 73
path_dmt00790.kgml: R11073 -> [R03504] -> R03066
path_dmt00790.kgml: dmt:DESME_00405 -> [dmt:DESME_00405] -> dmt:DESME_00400
path_dmt00790.kgml: 5.1.99.8 -> [4.1.2.25] -> 2.5.1.15
path_dmt00790.kgml:
path_dmt00790.kgml: --- 1.06 seconds ---

path_dmt00860.kgml: Porphyrin and chlorophyll metabolism
path_dmt00860.kgml: Initialization took 0.93 seconds
path_dmt00860.kgml:
path_dmt00860.kgml: Found a trail of span 7 containing skipped vertices
path_dmt00860.kgml: 278 -> [276] -> 274 -> 273 -> 270 -> 271 -> 281 -> 280
path_dmt00860.kgml: R04109 -> [R02272] -> R00036 -> R00084 -> R03165 -> R03194 -> R03947 -> R02864
path_dmt00860.kgml: dmt:DESME_09280 -> [dmt:DESME_09245] -> dmt:DESME_09260 -> dmt:DESME_09275 -> dmt:DESME_09270 -> dmt:DESME_09270 -> dmt:DESME_09285 -> dmt:DESME_09285
path_dmt00860.kgml: 1.2.1.70 -> [5.4.3.8] -> 4.2.1.24 -> 2.5.1.61 -> 4.2.1.75 -> 2.1.1.107 -> 1.3.1.76 -> 4.99.1.4
path_dmt00860.kgml: Skipped genes: dmt:DESME_09265
path_dmt00860.kgml:
path_dmt00860.kgml: Found a trail of span 6 containing skipped vertices
path_dmt00860.kgml: 278 -> [276 -> 274] -> 273 -> 270 -> 271 -> 281 -> 280
path_dmt00860.kgml: R04109 -> [R02272 -> R00036] -> R00084 -> R03165 -> R03194 -> R03947 -> R02864
path_dmt00860.kgml: dmt:DESME_09280 -> [dmt:DESME_09245 -> dmt:DESME_09260] -> dmt:DESME_09275 -> dmt:DESME_09270 -> dmt:DESME_09270 -> dmt:DESME_09285 -> dmt:DESME_09285
path_dmt00860.kgml: 1.2.1.70 -> [5.4.3.8 -> 4.2.1.24] -> 2.5.1.61 -> 4.2.1.75 -> 2.1.1.107 -> 1.3.1.76 -> 4.99.1.4
path_dmt00860.kgml:
path_dmt00860.kgml: Found a trail of span 6 containing skipped vertices
path_dmt00860.kgml: 278 -> [276] -> 274 -> [273] -> 270 -> 271 -> 281 -> 280
path_dmt00860.kgml: R04109 -> [R02272] -> R00036 -> [R00084] -> R03165 -> R03194 -> R03947 -> R02864
path_dmt00860.kgml: dmt:DESME_09280 -> [dmt:DESME_09245] -> dmt:DESME_09260 -> [dmt:DESME_09275] -> dmt:DESME_09270 -> dmt:DESME_09270 -> dmt:DESME_09285 -> dmt:DESME_09285
path_dmt00860.kgml: 1.2.1.70 -> [5.4.3.8] -> 4.2.1.24 -> [2.5.1.61] -> 4.2.1.75 -> 2.1.1.107 -> 1.3.1.76 -> 4.99.1.4
path_dmt00860.kgml: Skipped genes: dmt:DESME_09275, dmt:DESME_09265
path_dmt00860.kgml:
path_dmt00860.kgml: Found a trail of span 6 containing skipped vertices
path_dmt00860.kgml: 278 -> [276] -> 274 -> 273 -> [270] -> 271 -> 281 -> 280
path_dmt00860.kgml: R04109 -> [R02272] -> R00036 -> R00084 -> [R03165] -> R03194 -> R03947 -> R02864
path_dmt00860.kgml: dmt:DESME_09280 -> [dmt:DESME_09245] -> dmt:DESME_09260 -> dmt:DESME_09275 -> [dmt:DESME_09270] -> dmt:DESME_09270 -> dmt:DESME_09285 -> dmt:DESME_09285
path_dmt00860.kgml: 1.2.1.70 -> [5.4.3.8] -> 4.2.1.24 -> 2.5.1.61 -> [4.2.1.75] -> 2.1.1.107 -> 1.3.1.76 -> 4.99.1.4
path_dmt00860.kgml: Skipped genes: dmt:DESME_09265
path_dmt00860.kgml:
path_dmt00860.kgml: Found a trail of span 6 containing skipped vertices
path_dmt00860.kgml: 278 -> [276] -> 274 -> 273 -> 270 -> 271 -> [281] -> 280
path_dmt00860.kgml: R04109 -> [R02272] -> R00036 -> R00084 -> R03165 -> R03194 -> [R03947] -> R02864
path_dmt00860.kgml: dmt:DESME_09280 -> [dmt:DESME_09245] -> dmt:DESME_09260 -> dmt:DESME_09275 -> dmt:DESME_09270 -> dmt:DESME_09270 -> [dmt:DESME_09285] -> dmt:DESME_09285
path_dmt00860.kgml: 1.2.1.70 -> [5.4.3.8] -> 4.2.1.24 -> 2.5.1.61 -> 4.2.1.75 -> 2.1.1.107 -> [1.3.1.76] -> 4.99.1.4
path_dmt00860.kgml: Skipped genes: dmt:DESME_09265
path_dmt00860.kgml:
path_dmt00860.kgml: Found a trail of span 6 containing skipped vertices
path_dmt00860.kgml: 278 -> [276] -> 274 -> 273 -> 270 -> [271] -> 281 -> 280
path_dmt00860.kgml: R04109 -> [R02272] -> R00036 -> R00084 -> R03165 -> [R03194] -> R03947 -> R02864
path_dmt00860.kgml: dmt:DESME_09280 -> [dmt:DESME_09245] -> dmt:DESME_09260 -> dmt:DESME_09275 -> dmt:DESME_09270 -> [dmt:DESME_09270] -> dmt:DESME_09285 -> dmt:DESME_09285
path_dmt00860.kgml: 1.2.1.70 -> [5.4.3.8] -> 4.2.1.24 -> 2.5.1.61 -> 4.2.1.75 -> [2.1.1.107] -> 1.3.1.76 -> 4.99.1.4
path_dmt00860.kgml: Skipped genes: dmt:DESME_09265
path_dmt00860.kgml:
path_dmt00860.kgml: Found a trail of span 5 containing skipped vertices
path_dmt00860.kgml: 278 -> [276 -> 274 -> 273] -> 270 -> 271 -> 281 -> 280
path_dmt00860.kgml: R04109 -> [R02272 -> R00036 -> R00084] -> R03165 -> R03194 -> R03947 -> R02864
path_dmt00860.kgml: dmt:DESME_09280 -> [dmt:DESME_09245 -> dmt:DESME_09260 -> dmt:DESME_09275] -> dmt:DESME_09270 -> dmt:DESME_09270 -> dmt:DESME_09285 -> dmt:DESME_09285
path_dmt00860.kgml: 1.2.1.70 -> [5.4.3.8 -> 4.2.1.24 -> 2.5.1.61] -> 4.2.1.75 -> 2.1.1.107 -> 1.3.1.76 -> 4.99.1.4
path_dmt00860.kgml: Skipped genes: dmt:DESME_09275
path_dmt00860.kgml:
path_dmt00860.kgml: Found a trail of span 5 containing skipped vertices
path_dmt00860.kgml: 278 -> [276] -> 274 -> [273 -> 270] -> 271 -> 281 -> 280
path_dmt00860.kgml: R04109 -> [R02272] -> R00036 -> [R00084 -> R03165] -> R03194 -> R03947 -> R02864
path_dmt00860.kgml: dmt:DESME_09280 -> [dmt:DESME_09245] -> dmt:DESME_09260 -> [dmt:DESME_09275 -> dmt:DESME_09270] -> dmt:DESME_09270 -> dmt:DESME_09285 -> dmt:DESME_09285
path_dmt00860.kgml: 1.2.1.70 -> [5.4.3.8] -> 4.2.1.24 -> [2.5.1.61 -> 4.2.1.75] -> 2.1.1.107 -> 1.3.1.76 -> 4.99.1.4
path_dmt00860.kgml: Skipped genes: dmt:DESME_09275, dmt:DESME_09265
path_dmt00860.kgml:
path_dmt00860.kgml: Found a trail of span 5 containing skipped vertices
path_dmt00860.kgml: 278 -> [276] -> 274 -> 273 -> 270 -> [271 -> 281] -> 280
path_dmt00860.kgml: R04109 -> [R02272] -> R00036 -> R00084 -> R03165 -> [R03194 -> R03947] -> R02864
path_dmt00860.kgml: dmt:DESME_09280 -> [dmt:DESME_09245] -> dmt:DESME_09260 -> dmt:DESME_09275 -> dmt:DESME_09270 -> [dmt:DESME_09270 -> dmt:DESME_09285] -> dmt:DESME_09285
path_dmt00860.kgml: 1.2.1.70 -> [5.4.3.8] -> 4.2.1.24 -> 2.5.1.61 -> 4.2.1.75 -> [2.1.1.107 -> 1.3.1.76] -> 4.99.1.4
path_dmt00860.kgml: Skipped genes: dmt:DESME_09265
path_dmt00860.kgml:
path_dmt00860.kgml: Found a trail of span 4 containing skipped vertices
path_dmt00860.kgml: 278 -> [276 -> 274] -> 273 -> [270 -> 271] -> 281 -> 280
path_dmt00860.kgml: R04109 -> [R02272 -> R00036] -> R00084 -> [R03165 -> R03194] -> R03947 -> R02864
path_dmt00860.kgml: dmt:DESME_09280 -> [dmt:DESME_09245 -> dmt:DESME_09260] -> dmt:DESME_09275 -> [dmt:DESME_09270 -> dmt:DESME_09270] -> dmt:DESME_09285 -> dmt:DESME_09285
path_dmt00860.kgml: 1.2.1.70 -> [5.4.3.8 -> 4.2.1.24] -> 2.5.1.61 -> [4.2.1.75 -> 2.1.1.107] -> 1.3.1.76 -> 4.99.1.4
path_dmt00860.kgml:
path_dmt00860.kgml: Found a trail of span 4 containing skipped vertices
path_dmt00860.kgml: 284 -> 285 -> 318 -> [319] -> 286
path_dmt00860.kgml: R05809 -> R05810 -> R07772 -> [R07773] -> R05812
path_dmt00860.kgml: dmt:DESME_03905 -> dmt:DESME_03895 -> dmt:DESME_03900 -> [dmt:DESME_03880] -> {dmt:DESME_03910, dmt:DESME_05660}
path_dmt00860.kgml: 2.1.1.131 -> 2.1.1.271 -> 3.7.1.12 -> [2.1.1.195] -> 1.3.1.106
path_dmt00860.kgml:
path_dmt00860.kgml: Found a trail of span 3 containing skipped vertices
path_dmt00860.kgml: 301 -> 302 -> 315
path_dmt00860.kgml: R05220 -> R05225 -> R07302
path_dmt00860.kgml: {dmt:DESME_03940, dmt:DESME_06475} -> dmt:DESME_03925 -> dmt:DESME_03930
path_dmt00860.kgml: 2.5.1.17 -> 6.3.5.10 -> 6.3.1.10
path_dmt00860.kgml: Skipped genes: dmt:DESME_03935
path_dmt00860.kgml:
path_dmt00860.kgml: Found a trail of span 3 containing skipped vertices
path_dmt00860.kgml: 301 -> 302 -> 316
path_dmt00860.kgml: R05220 -> R05225 -> R06529
path_dmt00860.kgml: {dmt:DESME_03940, dmt:DESME_06475} -> dmt:DESME_03925 -> dmt:DESME_03930
path_dmt00860.kgml: 2.5.1.17 -> 6.3.5.10 -> 6.3.1.10
path_dmt00860.kgml: Skipped genes: dmt:DESME_03935
path_dmt00860.kgml:
path_dmt00860.kgml: Found a trail of span 3 without skipping any vertex
path_dmt00860.kgml: 305 -> 308 -> 310
path_dmt00860.kgml: {R05221, R06558} -> R05222 -> R05223
path_dmt00860.kgml: dmt:DESME_08710 -> dmt:DESME_08710 -> dmt:DESME_08715
path_dmt00860.kgml: {2.7.1.156, 2.7.1.156} -> 2.7.7.62 -> 2.7.8.26
path_dmt00860.kgml:
path_dmt00860.kgml: Found a trail of span 3 containing skipped vertices
path_dmt00860.kgml: 284 -> [285] -> 318 -> [319] -> 286
path_dmt00860.kgml: R05809 -> [R05810] -> R07772 -> [R07773] -> R05812
path_dmt00860.kgml: dmt:DESME_03905 -> [dmt:DESME_03895] -> dmt:DESME_03900 -> [dmt:DESME_03880] -> {dmt:DESME_03910, dmt:DESME_05660}
path_dmt00860.kgml: 2.1.1.131 -> [2.1.1.271] -> 3.7.1.12 -> [2.1.1.195] -> 1.3.1.106
path_dmt00860.kgml:
path_dmt00860.kgml: Found a trail of span 3 containing skipped vertices
path_dmt00860.kgml: 284 -> 285 -> [318 -> 319] -> 286
path_dmt00860.kgml: R05809 -> R05810 -> [R07772 -> R07773] -> R05812
path_dmt00860.kgml: dmt:DESME_03905 -> dmt:DESME_03895 -> [dmt:DESME_03900 -> dmt:DESME_03880] -> {dmt:DESME_03910, dmt:DESME_05660}
path_dmt00860.kgml: 2.1.1.131 -> 2.1.1.271 -> [3.7.1.12 -> 2.1.1.195] -> 1.3.1.106
path_dmt00860.kgml: Skipped genes: dmt:DESME_03900
path_dmt00860.kgml:
path_dmt00860.kgml: Found a trail of span 3 containing skipped vertices
path_dmt00860.kgml: 278 -> [276 -> 274] -> 273 -> [270 -> 271 -> 281] -> 280
path_dmt00860.kgml: R04109 -> [R02272 -> R00036] -> R00084 -> [R03165 -> R03194 -> R03947] -> R02864
path_dmt00860.kgml: dmt:DESME_09280 -> [dmt:DESME_09245 -> dmt:DESME_09260] -> dmt:DESME_09275 -> [dmt:DESME_09270 -> dmt:DESME_09270 -> dmt:DESME_09285] -> dmt:DESME_09285
path_dmt00860.kgml: 1.2.1.70 -> [5.4.3.8 -> 4.2.1.24] -> 2.5.1.61 -> [4.2.1.75 -> 2.1.1.107 -> 1.3.1.76] -> 4.99.1.4
path_dmt00860.kgml:
path_dmt00860.kgml: Found a trail of span 2 containing skipped vertices
path_dmt00860.kgml: 291 -> 292
path_dmt00860.kgml: R05180 -> R05181
path_dmt00860.kgml: dmt:DESME_03905 -> dmt:DESME_03895
path_dmt00860.kgml: 2.1.1.131 -> 2.1.1.133
path_dmt00860.kgml: Skipped genes: dmt:DESME_03900
path_dmt00860.kgml:
path_dmt00860.kgml: Found a trail of span 2 containing skipped vertices
path_dmt00860.kgml: 294 -> [317] -> 295
path_dmt00860.kgml: R05150 -> [R05149] -> R05177
path_dmt00860.kgml: {dmt:DESME_03910, dmt:DESME_05660} -> [dmt:DESME_03885] -> dmt:DESME_03920
path_dmt00860.kgml: 1.3.1.54 -> [2.1.1.132] -> 5.4.99.61
path_dmt00860.kgml: Skipped genes: dmt:DESME_03915
path_dmt00860.kgml:
path_dmt00860.kgml: Found a trail of span 2 containing skipped vertices
path_dmt00860.kgml: 305 -> [308] -> 310
path_dmt00860.kgml: {R05221, R06558} -> [R05222] -> R05223
path_dmt00860.kgml: dmt:DESME_08710 -> [dmt:DESME_08710] -> dmt:DESME_08715
path_dmt00860.kgml: {2.7.1.156, 2.7.1.156} -> [2.7.7.62] -> 2.7.8.26
path_dmt00860.kgml:
path_dmt00860.kgml: Found a trail of span 2 containing skipped vertices
path_dmt00860.kgml: 301 -> [302] -> 315
path_dmt00860.kgml: R05220 -> [R05225] -> R07302
path_dmt00860.kgml: {dmt:DESME_03940, dmt:DESME_06475} -> [dmt:DESME_03925] -> dmt:DESME_03930
path_dmt00860.kgml: 2.5.1.17 -> [6.3.5.10] -> 6.3.1.10
path_dmt00860.kgml: Skipped genes: dmt:DESME_03935
path_dmt00860.kgml:
path_dmt00860.kgml: Found a trail of span 2 containing skipped vertices
path_dmt00860.kgml: 301 -> [302] -> 316
path_dmt00860.kgml: R05220 -> [R05225] -> R06529
path_dmt00860.kgml: {dmt:DESME_03940, dmt:DESME_06475} -> [dmt:DESME_03925] -> dmt:DESME_03930
path_dmt00860.kgml: 2.5.1.17 -> [6.3.5.10] -> 6.3.1.10
path_dmt00860.kgml: Skipped genes: dmt:DESME_03935
path_dmt00860.kgml:
path_dmt00860.kgml: Found a trail of span 2 containing skipped vertices
path_dmt00860.kgml: 284 -> [285 -> 318 -> 319] -> 286
path_dmt00860.kgml: R05809 -> [R05810 -> R07772 -> R07773] -> R05812
path_dmt00860.kgml: dmt:DESME_03905 -> [dmt:DESME_03895 -> dmt:DESME_03900 -> dmt:DESME_03880] -> {dmt:DESME_03910, dmt:DESME_05660}
path_dmt00860.kgml: 2.1.1.131 -> [2.1.1.271 -> 3.7.1.12 -> 2.1.1.195] -> 1.3.1.106
path_dmt00860.kgml:
path_dmt00860.kgml: Found a trail of span 2 without skipping any vertex
path_dmt00860.kgml: 368 -> 309
path_dmt00860.kgml: R06531 -> R06530
path_dmt00860.kgml: dmt:DESME_03945 -> dmt:DESME_03950
path_dmt00860.kgml: 2.7.1.177 -> 4.1.1.81
path_dmt00860.kgml:
path_dmt00860.kgml: --- 2.70 seconds ---

path_dmt00900.kgml: Terpenoid backbone biosynthesis
path_dmt00900.kgml: Initialization took 0.43 seconds
path_dmt00900.kgml:
path_dmt00900.kgml: Found a trail of span 2 containing skipped vertices
path_dmt00900.kgml: 65 -> [66 -> 67 -> 68] -> 165
path_dmt00900.kgml: R05688 -> [R05633 -> R05634 -> R05637] -> R10859
path_dmt00900.kgml: dmt:DESME_11310 -> [dmt:DESME_01320 -> dmt:DESME_00260 -> dmt:DESME_01325] -> dmt:DESME_11300
path_dmt00900.kgml: 1.1.1.267 -> [2.7.7.60 -> 2.7.1.148 -> 4.6.1.12] -> 1.17.7.3
path_dmt00900.kgml: Skipped genes: dmt:DESME_11305
path_dmt00900.kgml:
path_dmt00900.kgml: Found a trail of span 2 containing skipped vertices
path_dmt00900.kgml: 65 -> [66 -> 67 -> 68] -> 69
path_dmt00900.kgml: R05688 -> [R05633 -> R05634 -> R05637] -> R08689
path_dmt00900.kgml: dmt:DESME_11310 -> [dmt:DESME_01320 -> dmt:DESME_00260 -> dmt:DESME_01325] -> dmt:DESME_11300
path_dmt00900.kgml: 1.1.1.267 -> [2.7.7.60 -> 2.7.1.148 -> 4.6.1.12] -> 1.17.7.1
path_dmt00900.kgml: Skipped genes: dmt:DESME_11305
path_dmt00900.kgml:
path_dmt00900.kgml: Found a trail of span 2 containing skipped vertices
path_dmt00900.kgml: 66 -> [67] -> 68
path_dmt00900.kgml: R05633 -> [R05634] -> R05637
path_dmt00900.kgml: dmt:DESME_01320 -> [dmt:DESME_00260] -> dmt:DESME_01325
path_dmt00900.kgml: 2.7.7.60 -> [2.7.1.148] -> 4.6.1.12
path_dmt00900.kgml:
path_dmt00900.kgml: --- 0.58 seconds ---

path_dmt00910.kgml: Nitrogen metabolism
path_dmt00910.kgml: Initialization took 0.28 seconds
path_dmt00910.kgml:
path_dmt00910.kgml: Found a trail of span 2 containing skipped vertices
path_dmt00910.kgml: 81 -> [88] -> 77
path_dmt00910.kgml: R00114 -> [R00248] -> R00253
path_dmt00910.kgml: {dmt:DESME_04140, dmt:DESME_04145, dmt:DESME_10405, dmt:DESME_14835} -> [dmt:DESME_15650] -> {dmt:DESME_04055, dmt:DESME_04150, dmt:DESME_06480}
path_dmt00910.kgml: 1.4.1.13 -> [{1.4.1.13, 1.4.1.3, 1.4.1.4}] -> 6.3.1.2
path_dmt00910.kgml:
path_dmt00910.kgml: --- 0.34 seconds ---

path_dmt00920.kgml: Sulfur metabolism
path_dmt00920.kgml: Initialization took 0.38 seconds
path_dmt00920.kgml:
path_dmt00920.kgml: Found a trail of span 2 without skipping any vertex
path_dmt00920.kgml: 160 -> 159
path_dmt00920.kgml: R00529 -> R00509
path_dmt00920.kgml: {dmt:DESME_14325, dmt:DESME_14330} -> dmt:DESME_14325
path_dmt00920.kgml: 2.7.7.4 -> 2.7.1.25
path_dmt00920.kgml:
path_dmt00920.kgml: Found a trail of span 2 without skipping any vertex
path_dmt00920.kgml: 42 -> 39
path_dmt00920.kgml: R00529 -> R00509
path_dmt00920.kgml: {dmt:DESME_14325, dmt:DESME_14330} -> dmt:DESME_14325
path_dmt00920.kgml: 2.7.7.4 -> 2.7.1.25
path_dmt00920.kgml:
path_dmt00920.kgml: --- 0.49 seconds ---

path_dmt00970.kgml: Aminoacyl-tRNA biosynthesis
path_dmt00970.kgml: Initialization took 1.08 seconds
path_dmt00970.kgml: (not found)
path_dmt00970.kgml: --- 1.13 seconds ---

path_dmt01040.kgml: Biosynthesis of unsaturated fatty acids
path_dmt01040.kgml: Initialization took 0.08 seconds
path_dmt01040.kgml: (not found)
path_dmt01040.kgml: --- 0.10 seconds ---

path_dmt01054.kgml: Nonribosomal peptide structures
path_dmt01054.kgml: Initialization took 0.04 seconds
path_dmt01054.kgml: (not found)
path_dmt01054.kgml: --- 0.07 seconds ---

--- 85.42 seconds ---
