# Supplementary material for: CoMetGeNe: mining conserved neighborhood patterns in metabolic and genomic contexts
Source: BMC Bioinformatics. 2019 Jan 10;20:19. doi: 10.1186/s12859-018-2542-2 (PMC6327494; doi:10.1186/s12859-018-2542-2)
Supplement: Supplementary file 14 — Trail finding results for completely assembled representative bacterial genomes present in NCBI Genomes. Of the 1,545 fully assembled representative bacterial genomes in NCBI, corresponding entries have been identified in KEGG for 1,467 species, for which trail finding has been performed for all combinations of gap parameters δG and δD ranging from 0 to 3. This additional file is available from https://doi.org/10.6084/m9.figshare.7288769. (GZ 178,532 kb) [file 12859_2018_2542_MOESM14_ESM.gz › results/tfa_dG0_dD3.hnet]

--- delta_G = 0, delta_D = 3 ---

path_tfa00010.kgml: Glycolysis / Gluconeogenesis
path_tfa00010.kgml: Initialization took 0.13 seconds
path_tfa00010.kgml:
path_tfa00010.kgml: Found a trail of span 3 containing skipped vertices
path_tfa00010.kgml: 78 -> [64] -> 146 -> 59
path_tfa00010.kgml: R02187 -> [R03321] -> R02073 -> R04779
path_tfa00010.kgml: tfa:BW733_10235 -> [tfa:BW733_10180] -> {tfa:BW733_10255, tfa:BW733_17110} -> {tfa:BW733_00195, tfa:BW733_10255}
path_tfa00010.kgml: 2.7.1.63 -> [5.3.1.9] -> 2.7.1.90 -> 2.7.1.11
path_tfa00010.kgml:
path_tfa00010.kgml: Found a trail of span 3 containing skipped vertices
path_tfa00010.kgml: 76 -> [57] -> 58 -> 57
path_tfa00010.kgml: R01512 -> [R01061] -> R01015 -> R01061
path_tfa00010.kgml: tfa:BW733_01905 -> [tfa:BW733_01910] -> tfa:BW733_01900 -> tfa:BW733_01910
path_tfa00010.kgml: 2.7.2.3 -> [{1.2.1.12, 1.2.1.59}] -> 5.3.1.1 -> {1.2.1.12, 1.2.1.59}
path_tfa00010.kgml:
path_tfa00010.kgml: Found a trail of span 3 containing skipped vertices
path_tfa00010.kgml: 77 -> [62] -> 146 -> 59
path_tfa00010.kgml: R02189 -> [R02740] -> R02073 -> R04779
path_tfa00010.kgml: tfa:BW733_10235 -> [tfa:BW733_10180] -> {tfa:BW733_10255, tfa:BW733_17110} -> {tfa:BW733_00195, tfa:BW733_10255}
path_tfa00010.kgml: 2.7.1.63 -> [5.3.1.9] -> 2.7.1.90 -> 2.7.1.11
path_tfa00010.kgml:
path_tfa00010.kgml: --- 15.28 seconds ---

path_tfa00020.kgml: Citrate cycle (TCA cycle)
path_tfa00020.kgml: Initialization took 0.13 seconds
path_tfa00020.kgml:
path_tfa00020.kgml: Found a trail of span 2 without skipping any vertex
path_tfa00020.kgml: 28 -> 31
path_tfa00020.kgml: R07618 -> R02570
path_tfa00020.kgml: {tfa:BW733_02490, tfa:BW733_10890, tfa:BW733_13410, tfa:BW733_16945} -> tfa:BW733_02495
path_tfa00020.kgml: 1.8.1.4 -> 2.3.1.61
path_tfa00020.kgml:
path_tfa00020.kgml: --- 13.92 seconds ---

path_tfa00030.kgml: Pentose phosphate pathway
path_tfa00030.kgml: Initialization took 0.08 seconds
path_tfa00030.kgml: (not found)
path_tfa00030.kgml: --- 0.73 seconds ---

path_tfa00040.kgml: Pentose and glucuronate interconversions
path_tfa00040.kgml: Initialization took 0.05 seconds
path_tfa00040.kgml:
path_tfa00040.kgml: Found a trail of span 2 containing skipped vertices
path_tfa00040.kgml: 75 -> [70] -> 68
path_tfa00040.kgml: R05850 -> [R02439] -> R01761
path_tfa00040.kgml: tfa:BW733_00555 -> [tfa:BW733_16555] -> tfa:BW733_00550
path_tfa00040.kgml: 5.1.3.4 -> [2.7.1.16] -> 5.3.1.4
path_tfa00040.kgml:
path_tfa00040.kgml: --- 0.22 seconds ---

path_tfa00051.kgml: Fructose and mannose metabolism
path_tfa00051.kgml: Initialization took 0.08 seconds
path_tfa00051.kgml: (not found)
path_tfa00051.kgml: --- 0.36 seconds ---

path_tfa00052.kgml: Galactose metabolism
path_tfa00052.kgml: Initialization took 0.05 seconds
path_tfa00052.kgml: (not found)
path_tfa00052.kgml: --- 0.12 seconds ---

path_tfa00053.kgml: Ascorbate and aldarate metabolism
path_tfa00053.kgml: Initialization took 0.05 seconds
path_tfa00053.kgml: (not found)
path_tfa00053.kgml: --- 0.09 seconds ---

path_tfa00061.kgml: Fatty acid biosynthesis
path_tfa00061.kgml: Initialization took 0.05 seconds
path_tfa00061.kgml:
path_tfa00061.kgml: Found a trail of span 2 containing skipped vertices
path_tfa00061.kgml: 92 -> [59] -> 86
path_tfa00061.kgml: {R04724, R04725} -> [R04726] -> R04566
path_tfa00061.kgml: tfa:BW733_01645 -> [tfa:BW733_00255] -> {tfa:BW733_01650, tfa:BW733_04290}
path_tfa00061.kgml: {1.3.1.9, 1.3.1.10, 1.3.1.104, 1.3.1.39, 2.3.1.85, 2.3.1.86} -> [{2.3.1.179, 2.3.1.41, 2.3.1.85, 2.3.1.86}] -> {1.1.1.100, 2.3.1.85, 2.3.1.86}
path_tfa00061.kgml:
path_tfa00061.kgml: Found a trail of span 2 containing skipped vertices
path_tfa00061.kgml: 103 -> [60] -> 97
path_tfa00061.kgml: {R04961, R04962} -> [R04963] -> R04964
path_tfa00061.kgml: tfa:BW733_01645 -> [tfa:BW733_00255] -> {tfa:BW733_01650, tfa:BW733_04290}
path_tfa00061.kgml: {1.3.1.9, 1.3.1.10, 1.3.1.104, 1.3.1.39, 2.3.1.85, 2.3.1.86} -> [{2.3.1.179, 2.3.1.41, 2.3.1.85, 2.3.1.86}] -> {1.1.1.100, 2.3.1.85, 2.3.1.86}
path_tfa00061.kgml:
path_tfa00061.kgml: Found a trail of span 2 containing skipped vertices
path_tfa00061.kgml: 70 -> [53] -> 54
path_tfa00061.kgml: {R04969, R04970} -> [R07762] -> R07763
path_tfa00061.kgml: tfa:BW733_01645 -> [tfa:BW733_00255] -> {tfa:BW733_01650, tfa:BW733_04290}
path_tfa00061.kgml: {1.3.1.9, 1.3.1.10, 1.3.1.104, 1.3.1.39, 2.3.1.85, 2.3.1.86} -> [{2.3.1.179, 2.3.1.199, 2.3.1.41}] -> 1.1.1.100
path_tfa00061.kgml:
path_tfa00061.kgml: Found a trail of span 2 containing skipped vertices
path_tfa00061.kgml: 125 -> [62] -> 119
path_tfa00061.kgml: {R04955, R04956} -> [R04957] -> R04536
path_tfa00061.kgml: tfa:BW733_01645 -> [tfa:BW733_00255] -> {tfa:BW733_01650, tfa:BW733_04290}
path_tfa00061.kgml: {1.3.1.9, 1.3.1.10, 1.3.1.104, 1.3.1.39, 2.3.1.85, 2.3.1.86} -> [{2.3.1.179, 2.3.1.41, 2.3.1.85, 2.3.1.86}] -> {1.1.1.100, 2.3.1.85, 2.3.1.86}
path_tfa00061.kgml:
path_tfa00061.kgml: Found a trail of span 2 without skipping any vertex
path_tfa00061.kgml: 147 -> 262
path_tfa00061.kgml: R01626 -> R10707
path_tfa00061.kgml: tfa:BW733_00240 -> tfa:BW733_00245
path_tfa00061.kgml: {2.3.1.39, 2.3.1.85, 2.3.1.86} -> 2.3.1.180
path_tfa00061.kgml:
path_tfa00061.kgml: Found a trail of span 2 containing skipped vertices
path_tfa00061.kgml: 81 -> [58] -> 75
path_tfa00061.kgml: {R04966, R04967} -> [R04968] -> R04543
path_tfa00061.kgml: tfa:BW733_01645 -> [tfa:BW733_00255] -> {tfa:BW733_01650, tfa:BW733_04290}
path_tfa00061.kgml: {1.3.1.9, 1.3.1.10, 1.3.1.104, 1.3.1.39, 2.3.1.85, 2.3.1.86} -> [{2.3.1.179, 2.3.1.41, 2.3.1.85, 2.3.1.86}] -> {1.1.1.100, 2.3.1.85, 2.3.1.86}
path_tfa00061.kgml:
path_tfa00061.kgml: Found a trail of span 2 containing skipped vertices
path_tfa00061.kgml: 136 -> [63] -> 130
path_tfa00061.kgml: {R04429, R04430} -> [R04952] -> R04953
path_tfa00061.kgml: tfa:BW733_01645 -> [tfa:BW733_00255] -> {tfa:BW733_01650, tfa:BW733_04290}
path_tfa00061.kgml: {1.3.1.9, 1.3.1.10, 1.3.1.104, 1.3.1.39, 2.3.1.85, 2.3.1.86} -> [{2.3.1.179, 2.3.1.41, 2.3.1.85, 2.3.1.86}] -> {1.1.1.100, 2.3.1.85, 2.3.1.86}
path_tfa00061.kgml:
path_tfa00061.kgml: Found a trail of span 2 containing skipped vertices
path_tfa00061.kgml: 114 -> [61] -> 108
path_tfa00061.kgml: {R04958, R04959} -> [R04960] -> R04534
path_tfa00061.kgml: tfa:BW733_01645 -> [tfa:BW733_00255] -> {tfa:BW733_01650, tfa:BW733_04290}
path_tfa00061.kgml: {1.3.1.9, 1.3.1.10, 1.3.1.104, 1.3.1.39, 2.3.1.85, 2.3.1.86} -> [{2.3.1.179, 2.3.1.41, 2.3.1.85, 2.3.1.86}] -> {1.1.1.100, 2.3.1.85, 2.3.1.86}
path_tfa00061.kgml:
path_tfa00061.kgml: --- 0.73 seconds ---

path_tfa00071.kgml: Fatty acid degradation
path_tfa00071.kgml: Initialization took 0.05 seconds
path_tfa00071.kgml: (not found)
path_tfa00071.kgml: --- 0.09 seconds ---

path_tfa00072.kgml: Synthesis and degradation of ketone bodies
path_tfa00072.kgml: Initialization took 0.04 seconds
path_tfa00072.kgml: (not found)
path_tfa00072.kgml: --- 0.09 seconds ---

path_tfa00130.kgml: Ubiquinone and other terpenoid-quinone biosynthesis
path_tfa00130.kgml: Initialization took 0.05 seconds
path_tfa00130.kgml: (not found)
path_tfa00130.kgml: --- 0.09 seconds ---

path_tfa00190.kgml: Oxidative phosphorylation
path_tfa00190.kgml: Initialization took 0.05 seconds
path_tfa00190.kgml: (not found)
path_tfa00190.kgml: --- 0.08 seconds ---

path_tfa00220.kgml: Arginine biosynthesis
path_tfa00220.kgml: Initialization took 0.05 seconds
path_tfa00220.kgml:
path_tfa00220.kgml: Found a trail of span 5 without skipping any vertex
path_tfa00220.kgml: 49 -> 50 -> 51 -> 52 -> 55
path_tfa00220.kgml: R00259 -> R02649 -> R03443 -> R02283 -> R02282
path_tfa00220.kgml: {tfa:BW733_13300, tfa:BW733_14875} -> tfa:BW733_14880 -> tfa:BW733_14870 -> tfa:BW733_14885 -> tfa:BW733_14875
path_tfa00220.kgml: 2.3.1.1 -> 2.7.2.8 -> 1.2.1.38 -> 2.6.1.11 -> 2.3.1.35
path_tfa00220.kgml:
path_tfa00220.kgml: Found a trail of span 4 containing skipped vertices
path_tfa00220.kgml: 49 -> 50 -> [51] -> 52 -> 55
path_tfa00220.kgml: R00259 -> R02649 -> [R03443] -> R02283 -> R02282
path_tfa00220.kgml: {tfa:BW733_13300, tfa:BW733_14875} -> tfa:BW733_14880 -> [tfa:BW733_14870] -> tfa:BW733_14885 -> tfa:BW733_14875
path_tfa00220.kgml: 2.3.1.1 -> 2.7.2.8 -> [1.2.1.38] -> 2.6.1.11 -> 2.3.1.35
path_tfa00220.kgml:
path_tfa00220.kgml: Found a trail of span 4 containing skipped vertices
path_tfa00220.kgml: 49 -> 50 -> 51 -> [52] -> 55
path_tfa00220.kgml: R00259 -> R02649 -> R03443 -> [R02283] -> R02282
path_tfa00220.kgml: {tfa:BW733_13300, tfa:BW733_14875} -> tfa:BW733_14880 -> tfa:BW733_14870 -> [tfa:BW733_14885] -> tfa:BW733_14875
path_tfa00220.kgml: 2.3.1.1 -> 2.7.2.8 -> 1.2.1.38 -> [2.6.1.11] -> 2.3.1.35
path_tfa00220.kgml:
path_tfa00220.kgml: Found a trail of span 3 containing skipped vertices
path_tfa00220.kgml: 49 -> 50 -> [51 -> 52] -> 55
path_tfa00220.kgml: R00259 -> R02649 -> [R03443 -> R02283] -> R02282
path_tfa00220.kgml: {tfa:BW733_13300, tfa:BW733_14875} -> tfa:BW733_14880 -> [tfa:BW733_14870 -> tfa:BW733_14885] -> tfa:BW733_14875
path_tfa00220.kgml: 2.3.1.1 -> 2.7.2.8 -> [1.2.1.38 -> 2.6.1.11] -> 2.3.1.35
path_tfa00220.kgml:
path_tfa00220.kgml: Found a trail of span 3 containing skipped vertices
path_tfa00220.kgml: 49 -> [50] -> 51 -> [52] -> 55
path_tfa00220.kgml: R00259 -> [R02649] -> R03443 -> [R02283] -> R02282
path_tfa00220.kgml: {tfa:BW733_13300, tfa:BW733_14875} -> [tfa:BW733_14880] -> tfa:BW733_14870 -> [tfa:BW733_14885] -> tfa:BW733_14875
path_tfa00220.kgml: 2.3.1.1 -> [2.7.2.8] -> 1.2.1.38 -> [2.6.1.11] -> 2.3.1.35
path_tfa00220.kgml:
path_tfa00220.kgml: --- 0.34 seconds ---

path_tfa00230.kgml: Purine metabolism
path_tfa00230.kgml: Initialization took 0.44 seconds
path_tfa00230.kgml:
path_tfa00230.kgml: Found a trail of span 3 containing skipped vertices
path_tfa00230.kgml: 244 -> [300 -> 139] -> 239 -> [242 -> 221 -> 302] -> 220
path_tfa00230.kgml: R00441 -> [R00430 -> R02019] -> R02090 -> [R01968 -> R01969 -> R01229] -> R00332
path_tfa00230.kgml: {tfa:BW733_02835, tfa:BW733_03315, tfa:BW733_03320, tfa:BW733_16460} -> [tfa:BW733_02060 -> {tfa:BW733_11900, tfa:BW733_11905, tfa:BW733_15360}] -> tfa:BW733_16455 -> [{tfa:BW733_06475, tfa:BW733_10300} -> {tfa:BW733_03470, tfa:BW733_13405} -> tfa:BW733_16245] -> tfa:BW733_16455
path_tfa00230.kgml: {2.7.7.48, 2.7.7.6} -> [2.7.1.40 -> 1.17.4.1] -> {2.7.4.12, 2.7.4.8} -> [{3.1.3.5, 3.1.3.89} -> {2.4.2.1, 2.4.2.4} -> {2.4.2.22, 2.4.2.7, 2.4.2.8}] -> 2.7.4.8
path_tfa00230.kgml:
path_tfa00230.kgml: Found a trail of span 2 without skipping any vertex
path_tfa00230.kgml: 427 -> 428
path_tfa00230.kgml: R07404 -> R07405
path_tfa00230.kgml: tfa:BW733_13490 -> tfa:BW733_13495
path_tfa00230.kgml: 6.3.4.18 -> 5.4.99.18
path_tfa00230.kgml:
path_tfa00230.kgml: --- 6.54 seconds ---

path_tfa00240.kgml: Pyrimidine metabolism
path_tfa00240.kgml: Initialization took 0.33 seconds
path_tfa00240.kgml:
path_tfa00240.kgml: Found a trail of span 3 containing skipped vertices
path_tfa00240.kgml: 97 -> 98 -> [100 -> 101 -> 178] -> 112
path_tfa00240.kgml: R01397 -> R01993 -> [R01867 -> R01870 -> R00965] -> R00966
path_tfa00240.kgml: tfa:BW733_14070 -> tfa:BW733_14065 -> [tfa:BW733_11395 -> tfa:BW733_10510 -> tfa:BW733_16445] -> {tfa:BW733_05845, tfa:BW733_14075}
path_tfa00240.kgml: 2.1.3.2 -> 3.5.2.3 -> [1.3.98.1 -> 2.4.2.10 -> 4.1.1.23] -> 2.4.2.9
path_tfa00240.kgml:
path_tfa00240.kgml: Found a trail of span 3 containing skipped vertices
path_tfa00240.kgml: 91 -> [97 -> 98] -> 174 -> [101] -> 178
path_tfa00240.kgml: R00575 -> [R01397 -> R01993] -> R01868 -> [R01870] -> R00965
path_tfa00240.kgml: {tfa:BW733_16430, tfa:BW733_16435} -> [tfa:BW733_14070 -> tfa:BW733_14065] -> tfa:BW733_16440 -> [tfa:BW733_10510] -> tfa:BW733_16445
path_tfa00240.kgml: 6.3.5.5 -> [2.1.3.2 -> 3.5.2.3] -> 1.3.5.2 -> [2.4.2.10] -> 4.1.1.23
path_tfa00240.kgml:
path_tfa00240.kgml: Found a trail of span 2 containing skipped vertices
path_tfa00240.kgml: 121 -> [102 -> 104] -> 103
path_tfa00240.kgml: R00442 -> [R00438 -> R00156] -> R00443
path_tfa00240.kgml: {tfa:BW733_02835, tfa:BW733_03315, tfa:BW733_03320, tfa:BW733_16460} -> [tfa:BW733_01380 -> tfa:BW733_14225] -> {tfa:BW733_02835, tfa:BW733_03315, tfa:BW733_03320, tfa:BW733_16460}
path_tfa00240.kgml: {2.7.7.48, 2.7.7.6} -> [2.7.7.8 -> 2.7.4.6] -> {2.7.7.48, 2.7.7.52, 2.7.7.6}
path_tfa00240.kgml:
path_tfa00240.kgml: --- 3.84 seconds ---

path_tfa00250.kgml: Alanine, aspartate and glutamate metabolism
path_tfa00250.kgml: Initialization took 0.03 seconds
path_tfa00250.kgml: (not found)
path_tfa00250.kgml: --- 0.07 seconds ---

path_tfa00260.kgml: Glycine, serine and threonine metabolism
path_tfa00260.kgml: Initialization took 0.08 seconds
path_tfa00260.kgml:
path_tfa00260.kgml: Found a trail of span 2 without skipping any vertex
path_tfa00260.kgml: 103 -> 99
path_tfa00260.kgml: {R01773, R01775} -> R01771
path_tfa00260.kgml: tfa:BW733_15780 -> tfa:BW733_15785
path_tfa00260.kgml: {1.1.1.3, 1.1.1.3} -> 2.7.1.39
path_tfa00260.kgml:
path_tfa00260.kgml: Found a trail of span 2 containing skipped vertices
path_tfa00260.kgml: 92 -> [84] -> 89
path_tfa00260.kgml: R00371 -> [R00751] -> R01465
path_tfa00260.kgml: tfa:BW733_10425 -> [tfa:BW733_02265] -> tfa:BW733_10430
path_tfa00260.kgml: 2.3.1.29 -> [{4.1.2.48, 4.1.2.5}] -> 1.1.1.103
path_tfa00260.kgml:
path_tfa00260.kgml: --- 0.45 seconds ---

path_tfa00261.kgml: Monobactam biosynthesis
path_tfa00261.kgml: Initialization took 0.05 seconds
path_tfa00261.kgml: (not found)
path_tfa00261.kgml: --- 0.09 seconds ---

path_tfa00270.kgml: Cysteine and methionine metabolism
path_tfa00270.kgml: Initialization took 0.05 seconds
path_tfa00270.kgml: (not found)
path_tfa00270.kgml: --- 0.13 seconds ---

path_tfa00280.kgml: Valine, leucine and isoleucine degradation
path_tfa00280.kgml: Initialization took 0.05 seconds
path_tfa00280.kgml:
path_tfa00280.kgml: Found a trail of span 3 containing skipped vertices
path_tfa00280.kgml: 68 -> [69] -> 109 -> 69
path_tfa00280.kgml: R07618 -> [R07602] -> R07601 -> R07602
path_tfa00280.kgml: {tfa:BW733_02490, tfa:BW733_10890, tfa:BW733_13410, tfa:BW733_16945} -> [tfa:BW733_10895] -> tfa:BW733_10895 -> tfa:BW733_10895
path_tfa00280.kgml: 1.8.1.4 -> [1.2.4.4] -> 1.2.4.4 -> 1.2.4.4
path_tfa00280.kgml:
path_tfa00280.kgml: Found a trail of span 3 containing skipped vertices
path_tfa00280.kgml: 54 -> [53] -> 82 -> 53
path_tfa00280.kgml: R07618 -> [R07604] -> R07603 -> R07604
path_tfa00280.kgml: {tfa:BW733_02490, tfa:BW733_10890, tfa:BW733_13410, tfa:BW733_16945} -> [tfa:BW733_10895] -> tfa:BW733_10895 -> tfa:BW733_10895
path_tfa00280.kgml: 1.8.1.4 -> [1.2.4.4] -> 1.2.4.4 -> 1.2.4.4
path_tfa00280.kgml:
path_tfa00280.kgml: Found a trail of span 3 without skipping any vertex
path_tfa00280.kgml: 62 -> 63 -> 91
path_tfa00280.kgml: R07618 -> R07600 -> R07599
path_tfa00280.kgml: {tfa:BW733_02490, tfa:BW733_10890, tfa:BW733_13410, tfa:BW733_16945} -> tfa:BW733_10895 -> tfa:BW733_10895
path_tfa00280.kgml: 1.8.1.4 -> 1.2.4.4 -> 1.2.4.4
path_tfa00280.kgml:
path_tfa00280.kgml: --- 0.41 seconds ---

path_tfa00281.kgml: Geraniol degradation
path_tfa00281.kgml: Initialization took 0.05 seconds
path_tfa00281.kgml: (not found)
path_tfa00281.kgml: --- 0.07 seconds ---

path_tfa00290.kgml: Valine, leucine and isoleucine biosynthesis
path_tfa00290.kgml: Initialization took 0.05 seconds
path_tfa00290.kgml:
path_tfa00290.kgml: Found a trail of span 3 containing skipped vertices
path_tfa00290.kgml: 79 -> [44] -> 46 -> 44
path_tfa00290.kgml: R00226 -> [R05071] -> R04440 -> R05071
path_tfa00290.kgml: {tfa:BW733_15070, tfa:BW733_15075} -> [tfa:BW733_15080] -> tfa:BW733_15080 -> tfa:BW733_15080
path_tfa00290.kgml: 2.2.1.6 -> [{1.1.1.86, 5.4.99.3}] -> 1.1.1.86 -> {1.1.1.86, 5.4.99.3}
path_tfa00290.kgml:
path_tfa00290.kgml: Found a trail of span 3 without skipping any vertex
path_tfa00290.kgml: 47 -> 42 -> 34
path_tfa00290.kgml: R08648 -> R05069 -> R05068
path_tfa00290.kgml: {tfa:BW733_15070, tfa:BW733_15075} -> tfa:BW733_15080 -> tfa:BW733_15080
path_tfa00290.kgml: 2.2.1.6 -> {1.1.1.86, 5.4.99.3} -> 1.1.1.86
path_tfa00290.kgml:
path_tfa00290.kgml: Found a trail of span 2 without skipping any vertex
path_tfa00290.kgml: 78 -> 21
path_tfa00290.kgml: R03896 -> R03898
path_tfa00290.kgml: {tfa:BW733_15175, tfa:BW733_15180} -> {tfa:BW733_15175, tfa:BW733_15180}
path_tfa00290.kgml: 4.2.1.35 -> 4.2.1.35
path_tfa00290.kgml:
path_tfa00290.kgml: Found a trail of span 2 without skipping any vertex
path_tfa00290.kgml: 35 -> 37
path_tfa00290.kgml: R03968 -> R04001
path_tfa00290.kgml: {tfa:BW733_15175, tfa:BW733_15180} -> {tfa:BW733_15175, tfa:BW733_15180}
path_tfa00290.kgml: 4.2.1.33 -> 4.2.1.33
path_tfa00290.kgml:
path_tfa00290.kgml: --- 0.45 seconds ---

path_tfa00300.kgml: Lysine biosynthesis
path_tfa00300.kgml: Initialization took 0.05 seconds
path_tfa00300.kgml:
path_tfa00300.kgml: Found a trail of span 2 without skipping any vertex
path_tfa00300.kgml: 77 -> 46
path_tfa00300.kgml: R02788 -> R04617
path_tfa00300.kgml: tfa:BW733_02130 -> tfa:BW733_02125
path_tfa00300.kgml: 6.3.2.13 -> 6.3.2.10
path_tfa00300.kgml:
path_tfa00300.kgml: --- 0.17 seconds ---

path_tfa00310.kgml: Lysine degradation
path_tfa00310.kgml: Initialization took 0.05 seconds
path_tfa00310.kgml: (not found)
path_tfa00310.kgml: --- 0.09 seconds ---

path_tfa00330.kgml: Arginine and proline metabolism
path_tfa00330.kgml: Initialization took 0.05 seconds
path_tfa00330.kgml: (not found)
path_tfa00330.kgml: --- 0.11 seconds ---

path_tfa00332.kgml: Carbapenem biosynthesis
path_tfa00332.kgml: Initialization took 0.05 seconds
path_tfa00332.kgml: (not found)
path_tfa00332.kgml: --- 0.09 seconds ---

path_tfa00340.kgml: Histidine metabolism
path_tfa00340.kgml: Initialization took 0.05 seconds
path_tfa00340.kgml:
path_tfa00340.kgml: Found a trail of span 6 containing skipped vertices
path_tfa00340.kgml: 65 -> 69 -> 63 -> 62 -> [61] -> 60 -> 59
path_tfa00340.kgml: R04640 -> R04558 -> R03457 -> R03243 -> [R03013] -> R03012 -> R01163
path_tfa00340.kgml: tfa:BW733_16185 -> {tfa:BW733_15055, tfa:BW733_16180} -> tfa:BW733_16175 -> tfa:BW733_16170 -> [tfa:BW733_15700] -> tfa:BW733_16165 -> tfa:BW733_16165
path_tfa00340.kgml: 5.3.1.16 -> 4.3.2.10 -> 4.2.1.19 -> 2.6.1.9 -> [3.1.3.15] -> 1.1.1.23 -> 1.1.1.23
path_tfa00340.kgml:
path_tfa00340.kgml: Found a trail of span 5 containing skipped vertices
path_tfa00340.kgml: 65 -> 69 -> 63 -> 62 -> [61 -> 60] -> 59
path_tfa00340.kgml: R04640 -> R04558 -> R03457 -> R03243 -> [R03013 -> R03012] -> R01163
path_tfa00340.kgml: tfa:BW733_16185 -> {tfa:BW733_15055, tfa:BW733_16180} -> tfa:BW733_16175 -> tfa:BW733_16170 -> [tfa:BW733_15700 -> tfa:BW733_16165] -> tfa:BW733_16165
path_tfa00340.kgml: 5.3.1.16 -> 4.3.2.10 -> 4.2.1.19 -> 2.6.1.9 -> [3.1.3.15 -> 1.1.1.23] -> 1.1.1.23
path_tfa00340.kgml:
path_tfa00340.kgml: Found a trail of span 2 without skipping any vertex
path_tfa00340.kgml: 58 -> 67
path_tfa00340.kgml: R01071 -> R04035
path_tfa00340.kgml: tfa:BW733_14770 -> tfa:BW733_14765
path_tfa00340.kgml: 2.4.2.17 -> 3.6.1.31
path_tfa00340.kgml:
path_tfa00340.kgml: --- 0.31 seconds ---

path_tfa00350.kgml: Tyrosine metabolism
path_tfa00350.kgml: Initialization took 0.05 seconds
path_tfa00350.kgml: (not found)
path_tfa00350.kgml: --- 0.09 seconds ---

path_tfa00360.kgml: Phenylalanine metabolism
path_tfa00360.kgml: Initialization took 0.05 seconds
path_tfa00360.kgml: (not found)
path_tfa00360.kgml: --- 0.09 seconds ---

path_tfa00362.kgml: Benzoate degradation
path_tfa00362.kgml: Initialization took 0.05 seconds
path_tfa00362.kgml: (not found)
path_tfa00362.kgml: --- 0.09 seconds ---

path_tfa00380.kgml: Tryptophan metabolism
path_tfa00380.kgml: Initialization took 0.05 seconds
path_tfa00380.kgml: (not found)
path_tfa00380.kgml: --- 0.09 seconds ---

path_tfa00400.kgml: Phenylalanine, tyrosine and tryptophan biosynthesis
path_tfa00400.kgml: Initialization took 0.08 seconds
path_tfa00400.kgml:
path_tfa00400.kgml: Found a trail of span 4 containing skipped vertices
path_tfa00400.kgml: 52 -> 51 -> 54 -> [52] -> 53
path_tfa00400.kgml: R02340 -> R02722 -> R03508 -> [R02340] -> R00674
path_tfa00400.kgml: tfa:BW733_16125 -> {tfa:BW733_16080, tfa:BW733_16120, tfa:BW733_16125} -> tfa:BW733_16115 -> [tfa:BW733_16125] -> {tfa:BW733_16080, tfa:BW733_16120}
path_tfa00400.kgml: {4.1.2.8, 4.2.1.20} -> 4.2.1.20 -> 4.1.1.48 -> [{4.1.2.8, 4.2.1.20}] -> {4.2.1.122, 4.2.1.20}
path_tfa00400.kgml:
path_tfa00400.kgml: Found a trail of span 4 containing skipped vertices
path_tfa00400.kgml: 79 -> [77] -> 76 -> 75 -> [74] -> 50
path_tfa00400.kgml: R03083 -> [R03084] -> R02413 -> R02412 -> [R03460] -> R01714
path_tfa00400.kgml: tfa:BW733_16345 -> [tfa:BW733_13585] -> tfa:BW733_16330 -> tfa:BW733_16340 -> [tfa:BW733_15715] -> tfa:BW733_16335
path_tfa00400.kgml: 4.2.3.4 -> [4.2.1.10] -> {1.1.1.25, 1.1.1.282} -> 2.7.1.71 -> [2.5.1.19] -> 4.2.3.5
path_tfa00400.kgml:
path_tfa00400.kgml: Found a trail of span 3 containing skipped vertices
path_tfa00400.kgml: 79 -> [77 -> 76] -> 75 -> [74] -> 50
path_tfa00400.kgml: R03083 -> [R03084 -> R02413] -> R02412 -> [R03460] -> R01714
path_tfa00400.kgml: tfa:BW733_16345 -> [tfa:BW733_13585 -> tfa:BW733_16330] -> tfa:BW733_16340 -> [tfa:BW733_15715] -> tfa:BW733_16335
path_tfa00400.kgml: 4.2.3.4 -> [4.2.1.10 -> {1.1.1.25, 1.1.1.282}] -> 2.7.1.71 -> [2.5.1.19] -> 4.2.3.5
path_tfa00400.kgml:
path_tfa00400.kgml: Found a trail of span 2 containing skipped vertices
path_tfa00400.kgml: 76 -> [75 -> 74] -> 50
path_tfa00400.kgml: R02413 -> [R02412 -> R03460] -> R01714
path_tfa00400.kgml: tfa:BW733_16330 -> [tfa:BW733_16340 -> tfa:BW733_15715] -> tfa:BW733_16335
path_tfa00400.kgml: {1.1.1.25, 1.1.1.282} -> [2.7.1.71 -> 2.5.1.19] -> 4.2.3.5
path_tfa00400.kgml:
path_tfa00400.kgml: --- 11.97 seconds ---

path_tfa00401.kgml: Novobiocin biosynthesis
path_tfa00401.kgml: Initialization took 0.05 seconds
path_tfa00401.kgml: (not found)
path_tfa00401.kgml: --- 0.09 seconds ---

path_tfa00405.kgml: Phenazine biosynthesis
path_tfa00405.kgml: Initialization took 0.05 seconds
path_tfa00405.kgml: (not found)
path_tfa00405.kgml: --- 0.09 seconds ---

path_tfa00410.kgml: beta-Alanine metabolism
path_tfa00410.kgml: Initialization took 0.05 seconds
path_tfa00410.kgml: (not found)
path_tfa00410.kgml: --- 0.09 seconds ---

path_tfa00430.kgml: Taurine and hypotaurine metabolism
path_tfa00430.kgml: Initialization took 0.05 seconds
path_tfa00430.kgml:
path_tfa00430.kgml: Found a trail of span 2 without skipping any vertex
path_tfa00430.kgml: 58 -> 36
path_tfa00430.kgml: R00315 -> R00230
path_tfa00430.kgml: tfa:BW733_06915 -> tfa:BW733_06910
path_tfa00430.kgml: {2.7.2.1, 2.7.2.15} -> 2.3.1.8
path_tfa00430.kgml:
path_tfa00430.kgml: --- 0.14 seconds ---

path_tfa00440.kgml: Phosphonate and phosphinate metabolism
path_tfa00440.kgml: Initialization took 0.05 seconds
path_tfa00440.kgml: (not found)
path_tfa00440.kgml: --- 0.09 seconds ---

path_tfa00450.kgml: Selenocompound metabolism
path_tfa00450.kgml: Initialization took 0.05 seconds
path_tfa00450.kgml: (not found)
path_tfa00450.kgml: --- 0.09 seconds ---

path_tfa00460.kgml: Cyanoamino acid metabolism
path_tfa00460.kgml: Initialization took 0.05 seconds
path_tfa00460.kgml: (not found)
path_tfa00460.kgml: --- 0.09 seconds ---

path_tfa00471.kgml: D-Glutamine and D-glutamate metabolism
path_tfa00471.kgml: Initialization took 0.05 seconds
path_tfa00471.kgml: (not found)
path_tfa00471.kgml: --- 0.10 seconds ---

path_tfa00473.kgml: D-Alanine metabolism
path_tfa00473.kgml: Initialization took 0.05 seconds
path_tfa00473.kgml: (not found)
path_tfa00473.kgml: --- 0.09 seconds ---

path_tfa00480.kgml: Glutathione metabolism
path_tfa00480.kgml: Initialization took 0.05 seconds
path_tfa00480.kgml: (not found)
path_tfa00480.kgml: --- 0.09 seconds ---

path_tfa00500.kgml: Starch and sucrose metabolism
path_tfa00500.kgml: Initialization took 0.08 seconds
path_tfa00500.kgml:
path_tfa00500.kgml: Found a trail of span 4 containing skipped vertices
path_tfa00500.kgml: 193 -> [194 -> 120] -> 133 -> [246] -> 194 -> 120
path_tfa00500.kgml: R09945 -> [R09994 -> R02110] -> R02111 -> [R11530] -> R09994 -> R02110
path_tfa00500.kgml: tfa:BW733_15975 -> [tfa:BW733_15980 -> tfa:BW733_15970] -> {tfa:BW733_05580, tfa:BW733_13615, tfa:BW733_15985} -> [tfa:BW733_12770] -> tfa:BW733_15980 -> tfa:BW733_15970
path_tfa00500.kgml: 2.7.1.175 -> [2.4.99.16 -> 2.4.1.18] -> 2.4.1.1 -> [2.4.1.342] -> 2.4.99.16 -> 2.4.1.18
path_tfa00500.kgml:
path_tfa00500.kgml: --- 0.67 seconds ---

path_tfa00511.kgml: Other glycan degradation
path_tfa00511.kgml: Initialization took 0.05 seconds
path_tfa00511.kgml: (not found)
path_tfa00511.kgml: --- 0.09 seconds ---

path_tfa00514.kgml: Other types of O-glycan biosynthesis
path_tfa00514.kgml: Initialization took 0.05 seconds
path_tfa00514.kgml: (not found)
path_tfa00514.kgml: --- 0.09 seconds ---

path_tfa00515.kgml: Mannose type O-glycan biosynthesis
path_tfa00515.kgml: Initialization took 0.05 seconds
path_tfa00515.kgml: (not found)
path_tfa00515.kgml: --- 0.09 seconds ---

path_tfa00520.kgml: Amino sugar and nucleotide sugar metabolism
path_tfa00520.kgml: Initialization took 0.09 seconds
path_tfa00520.kgml: (not found)
path_tfa00520.kgml: --- 0.42 seconds ---

path_tfa00521.kgml: Streptomycin biosynthesis
path_tfa00521.kgml: Initialization took 0.05 seconds
path_tfa00521.kgml: (not found)
path_tfa00521.kgml: --- 0.09 seconds ---

path_tfa00523.kgml: Polyketide sugar unit biosynthesis
path_tfa00523.kgml: Initialization took 0.05 seconds
path_tfa00523.kgml: (not found)
path_tfa00523.kgml: --- 0.09 seconds ---

path_tfa00525.kgml: Acarbose and validamycin biosynthesis
path_tfa00525.kgml: Initialization took 0.05 seconds
path_tfa00525.kgml: (not found)
path_tfa00525.kgml: --- 0.09 seconds ---

path_tfa00550.kgml: Peptidoglycan biosynthesis
path_tfa00550.kgml: Initialization took 0.05 seconds
path_tfa00550.kgml:
path_tfa00550.kgml: Found a trail of span 4 without skipping any vertex
path_tfa00550.kgml: 32 -> 34 -> 23 -> 35
path_tfa00550.kgml: R02783 -> R02788 -> R04617 -> R05630
path_tfa00550.kgml: tfa:BW733_02115 -> tfa:BW733_02130 -> tfa:BW733_02125 -> tfa:BW733_02120
path_tfa00550.kgml: 6.3.2.9 -> 6.3.2.13 -> 6.3.2.10 -> 2.7.8.13
path_tfa00550.kgml:
path_tfa00550.kgml: Found a trail of span 3 containing skipped vertices
path_tfa00550.kgml: 32 -> [34] -> 23 -> 35
path_tfa00550.kgml: R02783 -> [R02788] -> R04617 -> R05630
path_tfa00550.kgml: tfa:BW733_02115 -> [tfa:BW733_02130] -> tfa:BW733_02125 -> tfa:BW733_02120
path_tfa00550.kgml: 6.3.2.9 -> [6.3.2.13] -> 6.3.2.10 -> 2.7.8.13
path_tfa00550.kgml:
path_tfa00550.kgml: Found a trail of span 2 without skipping any vertex
path_tfa00550.kgml: 29 -> 28
path_tfa00550.kgml: R04573 -> R05629
path_tfa00550.kgml: tfa:BW733_02125 -> tfa:BW733_02120
path_tfa00550.kgml: 6.3.2.10 -> 2.7.8.13
path_tfa00550.kgml:
path_tfa00550.kgml: Found a trail of span 2 containing skipped vertices
path_tfa00550.kgml: 32 -> [34 -> 23] -> 35
path_tfa00550.kgml: R02783 -> [R02788 -> R04617] -> R05630
path_tfa00550.kgml: tfa:BW733_02115 -> [tfa:BW733_02130 -> tfa:BW733_02125] -> tfa:BW733_02120
path_tfa00550.kgml: 6.3.2.9 -> [6.3.2.13 -> 6.3.2.10] -> 2.7.8.13
path_tfa00550.kgml:
path_tfa00550.kgml: --- 0.35 seconds ---

path_tfa00561.kgml: Glycerolipid metabolism
path_tfa00561.kgml: Initialization took 0.05 seconds
path_tfa00561.kgml: (not found)
path_tfa00561.kgml: --- 0.09 seconds ---

path_tfa00562.kgml: Inositol phosphate metabolism
path_tfa00562.kgml: Initialization took 0.05 seconds
path_tfa00562.kgml:
path_tfa00562.kgml: Found a trail of span 3 without skipping any vertex
path_tfa00562.kgml: 83 -> 114 -> 115
path_tfa00562.kgml: R02782 -> R08603 -> R08503
path_tfa00562.kgml: tfa:BW733_08305 -> tfa:BW733_08300 -> tfa:BW733_08295
path_tfa00562.kgml: 4.2.1.44 -> 3.7.1.22 -> 5.3.1.30
path_tfa00562.kgml:
path_tfa00562.kgml: --- 0.15 seconds ---

path_tfa00564.kgml: Glycerophospholipid metabolism
path_tfa00564.kgml: Initialization took 0.05 seconds
path_tfa00564.kgml: (not found)
path_tfa00564.kgml: --- 0.09 seconds ---

path_tfa00592.kgml: alpha-Linolenic acid metabolism
path_tfa00592.kgml: Initialization took 0.05 seconds
path_tfa00592.kgml: (not found)
path_tfa00592.kgml: --- 0.09 seconds ---

path_tfa00600.kgml: Sphingolipid metabolism
path_tfa00600.kgml: Initialization took 0.05 seconds
path_tfa00600.kgml: (not found)
path_tfa00600.kgml: --- 0.09 seconds ---

path_tfa00620.kgml: Pyruvate metabolism
path_tfa00620.kgml: Initialization took 0.18 seconds
path_tfa00620.kgml:
path_tfa00620.kgml: Found a trail of span 2 without skipping any vertex
path_tfa00620.kgml: 97 -> 129
path_tfa00620.kgml: R00230 -> R00315
path_tfa00620.kgml: tfa:BW733_06910 -> tfa:BW733_06915
path_tfa00620.kgml: 2.3.1.8 -> {2.7.2.1, 2.7.2.15}
path_tfa00620.kgml:
path_tfa00620.kgml: --- 15.39 seconds ---

path_tfa00622.kgml: Xylene degradation
path_tfa00622.kgml: Initialization took 0.05 seconds
path_tfa00622.kgml: (not found)
path_tfa00622.kgml: --- 0.09 seconds ---

path_tfa00627.kgml: Aminobenzoate degradation
path_tfa00627.kgml: Initialization took 0.05 seconds
path_tfa00627.kgml: (not found)
path_tfa00627.kgml: --- 0.09 seconds ---

path_tfa00630.kgml: Glyoxylate and dicarboxylate metabolism
path_tfa00630.kgml: Initialization took 0.05 seconds
path_tfa00630.kgml: (not found)
path_tfa00630.kgml: --- 0.10 seconds ---

path_tfa00640.kgml: Propanoate metabolism
path_tfa00640.kgml: Initialization took 0.08 seconds
path_tfa00640.kgml:
path_tfa00640.kgml: Found a trail of span 3 without skipping any vertex
path_tfa00640.kgml: 185 -> 186 -> 187
path_tfa00640.kgml: R07618 -> R10997 -> R10996
path_tfa00640.kgml: {tfa:BW733_02490, tfa:BW733_10890, tfa:BW733_13410, tfa:BW733_16945} -> tfa:BW733_10895 -> tfa:BW733_10895
path_tfa00640.kgml: 1.8.1.4 -> 1.2.4.4 -> 1.2.4.4
path_tfa00640.kgml:
path_tfa00640.kgml: Found a trail of span 2 without skipping any vertex
path_tfa00640.kgml: 52 -> 68
path_tfa00640.kgml: R00921 -> R01353
path_tfa00640.kgml: tfa:BW733_06910 -> tfa:BW733_06915
path_tfa00640.kgml: {2.3.1.222, 2.3.1.8} -> {2.7.2.1, 2.7.2.15}
path_tfa00640.kgml:
path_tfa00640.kgml: --- 0.55 seconds ---

path_tfa00650.kgml: Butanoate metabolism
path_tfa00650.kgml: Initialization took 0.05 seconds
path_tfa00650.kgml: (not found)
path_tfa00650.kgml: --- 0.13 seconds ---

path_tfa00660.kgml: C5-Branched dibasic acid metabolism
path_tfa00660.kgml: Initialization took 0.05 seconds
path_tfa00660.kgml:
path_tfa00660.kgml: Found a trail of span 2 without skipping any vertex
path_tfa00660.kgml: 31 -> 96
path_tfa00660.kgml: R03896 -> R03898
path_tfa00660.kgml: {tfa:BW733_15175, tfa:BW733_15180} -> {tfa:BW733_15175, tfa:BW733_15180}
path_tfa00660.kgml: 4.2.1.35 -> 4.2.1.35
path_tfa00660.kgml:
path_tfa00660.kgml: --- 0.14 seconds ---

path_tfa00680.kgml: Methane metabolism
path_tfa00680.kgml: Initialization took 0.05 seconds
path_tfa00680.kgml:
path_tfa00680.kgml: Found a trail of span 2 without skipping any vertex
path_tfa00680.kgml: 203 -> 204
path_tfa00680.kgml: R00315 -> R00230
path_tfa00680.kgml: tfa:BW733_06915 -> tfa:BW733_06910
path_tfa00680.kgml: {2.7.2.1, 2.7.2.15} -> 2.3.1.8
path_tfa00680.kgml:
path_tfa00680.kgml: --- 0.14 seconds ---

path_tfa00740.kgml: Riboflavin metabolism
path_tfa00740.kgml: Initialization took 0.05 seconds
path_tfa00740.kgml: (not found)
path_tfa00740.kgml: --- 0.08 seconds ---

path_tfa00750.kgml: Vitamin B6 metabolism
path_tfa00750.kgml: Initialization took 0.05 seconds
path_tfa00750.kgml: (not found)
path_tfa00750.kgml: --- 0.09 seconds ---

path_tfa00760.kgml: Nicotinate and nicotinamide metabolism
path_tfa00760.kgml: Initialization took 0.08 seconds
path_tfa00760.kgml: (not found)
path_tfa00760.kgml: --- 0.31 seconds ---

path_tfa00770.kgml: Pantothenate and CoA biosynthesis
path_tfa00770.kgml: Initialization took 0.05 seconds
path_tfa00770.kgml:
path_tfa00770.kgml: Found a trail of span 2 containing skipped vertices
path_tfa00770.kgml: 69 -> [67 -> 87 -> 62] -> 63
path_tfa00770.kgml: R04391 -> [R03269 -> R03035 -> R00130] -> R01625
path_tfa00770.kgml: tfa:BW733_12880 -> [tfa:BW733_02735 -> tfa:BW733_14305 -> tfa:BW733_02020] -> tfa:BW733_12885
path_tfa00770.kgml: 2.7.1.33 -> [4.1.1.36 -> 2.7.7.3 -> 2.7.1.24] -> 2.7.8.7
path_tfa00770.kgml:
path_tfa00770.kgml: Found a trail of span 2 without skipping any vertex
path_tfa00770.kgml: 82 -> 81
path_tfa00770.kgml: R00006 -> R03051
path_tfa00770.kgml: {tfa:BW733_15070, tfa:BW733_15075} -> tfa:BW733_15080
path_tfa00770.kgml: 2.2.1.6 -> 1.1.1.86
path_tfa00770.kgml:
path_tfa00770.kgml: Found a trail of span 2 containing skipped vertices
path_tfa00770.kgml: 66 -> [87 -> 62] -> 63
path_tfa00770.kgml: R02971 -> [R03035 -> R00130] -> R01625
path_tfa00770.kgml: tfa:BW733_12880 -> [tfa:BW733_14305 -> tfa:BW733_02020] -> tfa:BW733_12885
path_tfa00770.kgml: {2.7.1.33, 2.7.1.34} -> [2.7.7.3 -> 2.7.1.24] -> 2.7.8.7
path_tfa00770.kgml:
path_tfa00770.kgml: --- 0.26 seconds ---

path_tfa00780.kgml: Biotin metabolism
path_tfa00780.kgml: Initialization took 0.05 seconds
path_tfa00780.kgml:
path_tfa00780.kgml: Found a trail of span 2 containing skipped vertices
path_tfa00780.kgml: 59 -> [74] -> 67
path_tfa00780.kgml: R10118 -> [R10119] -> R10120
path_tfa00780.kgml: tfa:BW733_01645 -> [tfa:BW733_00255] -> {tfa:BW733_01650, tfa:BW733_04290}
path_tfa00780.kgml: 1.3.1.10 -> [{2.3.1.179, 2.3.1.41}] -> 1.1.1.100
path_tfa00780.kgml:
path_tfa00780.kgml: --- 0.14 seconds ---

path_tfa00785.kgml: Lipoic acid metabolism
path_tfa00785.kgml: Initialization took 0.04 seconds
path_tfa00785.kgml:
path_tfa00785.kgml: Found a trail of span 2 without skipping any vertex
path_tfa00785.kgml: 5 -> 6
path_tfa00785.kgml: R07768 -> R07769
path_tfa00785.kgml: tfa:BW733_02510 -> tfa:BW733_02505
path_tfa00785.kgml: 2.8.1.8 -> 2.3.1.181
path_tfa00785.kgml:
path_tfa00785.kgml: Found a trail of span 2 without skipping any vertex
path_tfa00785.kgml: 11 -> 10
path_tfa00785.kgml: R07766 -> R07767
path_tfa00785.kgml: tfa:BW733_02505 -> tfa:BW733_02510
path_tfa00785.kgml: 2.3.1.181 -> 2.8.1.8
path_tfa00785.kgml:
path_tfa00785.kgml: --- 0.18 seconds ---

path_tfa00790.kgml: Folate biosynthesis
path_tfa00790.kgml: Initialization took 0.05 seconds
path_tfa00790.kgml:
path_tfa00790.kgml: Found a trail of span 4 without skipping any vertex
path_tfa00790.kgml: 171 -> 75 -> 74 -> 72
path_tfa00790.kgml: R11073 -> R03504 -> R03503 -> R03067
path_tfa00790.kgml: tfa:BW733_04735 -> tfa:BW733_04735 -> tfa:BW733_04730 -> {tfa:BW733_04740, tfa:BW733_10055}
path_tfa00790.kgml: 5.1.99.8 -> 4.1.2.25 -> 2.7.6.3 -> 2.5.1.15
path_tfa00790.kgml:
path_tfa00790.kgml: Found a trail of span 3 containing skipped vertices
path_tfa00790.kgml: 171 -> 75 -> [74] -> 72
path_tfa00790.kgml: R11073 -> R03504 -> [R03503] -> R03067
path_tfa00790.kgml: tfa:BW733_04735 -> tfa:BW733_04735 -> [tfa:BW733_04730] -> {tfa:BW733_04740, tfa:BW733_10055}
path_tfa00790.kgml: 5.1.99.8 -> 4.1.2.25 -> [2.7.6.3] -> 2.5.1.15
path_tfa00790.kgml:
path_tfa00790.kgml: Found a trail of span 3 without skipping any vertex
path_tfa00790.kgml: 171 -> 75 -> 73
path_tfa00790.kgml: R11073 -> R03504 -> R03066
path_tfa00790.kgml: tfa:BW733_04735 -> tfa:BW733_04735 -> {tfa:BW733_04740, tfa:BW733_10055}
path_tfa00790.kgml: 5.1.99.8 -> 4.1.2.25 -> 2.5.1.15
path_tfa00790.kgml:
path_tfa00790.kgml: Found a trail of span 3 containing skipped vertices
path_tfa00790.kgml: 171 -> [75] -> 74 -> 72
path_tfa00790.kgml: R11073 -> [R03504] -> R03503 -> R03067
path_tfa00790.kgml: tfa:BW733_04735 -> [tfa:BW733_04735] -> tfa:BW733_04730 -> {tfa:BW733_04740, tfa:BW733_10055}
path_tfa00790.kgml: 5.1.99.8 -> [4.1.2.25] -> 2.7.6.3 -> 2.5.1.15
path_tfa00790.kgml:
path_tfa00790.kgml: Found a trail of span 2 containing skipped vertices
path_tfa00790.kgml: 171 -> [75 -> 74] -> 72
path_tfa00790.kgml: R11073 -> [R03504 -> R03503] -> R03067
path_tfa00790.kgml: tfa:BW733_04735 -> [tfa:BW733_04735 -> tfa:BW733_04730] -> {tfa:BW733_04740, tfa:BW733_10055}
path_tfa00790.kgml: 5.1.99.8 -> [4.1.2.25 -> 2.7.6.3] -> 2.5.1.15
path_tfa00790.kgml:
path_tfa00790.kgml: Found a trail of span 2 containing skipped vertices
path_tfa00790.kgml: 171 -> [75] -> 73
path_tfa00790.kgml: R11073 -> [R03504] -> R03066
path_tfa00790.kgml: tfa:BW733_04735 -> [tfa:BW733_04735] -> {tfa:BW733_04740, tfa:BW733_10055}
path_tfa00790.kgml: 5.1.99.8 -> [4.1.2.25] -> 2.5.1.15
path_tfa00790.kgml:
path_tfa00790.kgml: --- 0.60 seconds ---

path_tfa00860.kgml: Porphyrin and chlorophyll metabolism
path_tfa00860.kgml: Initialization took 0.09 seconds
path_tfa00860.kgml:
path_tfa00860.kgml: Found a trail of span 5 containing skipped vertices
path_tfa00860.kgml: 276 -> 274 -> 273 -> [270] -> 269 -> 408
path_tfa00860.kgml: R02272 -> R00036 -> R00084 -> [R03165] -> R03197 -> R04178
path_tfa00860.kgml: tfa:BW733_01185 -> tfa:BW733_01190 -> {tfa:BW733_01180, tfa:BW733_01195} -> [tfa:BW733_04595] -> tfa:BW733_01205 -> tfa:BW733_01200
path_tfa00860.kgml: 5.4.3.8 -> 4.2.1.24 -> 2.5.1.61 -> [4.2.1.75] -> 4.1.1.37 -> 1.3.3.15
path_tfa00860.kgml:
path_tfa00860.kgml: Found a trail of span 4 containing skipped vertices
path_tfa00860.kgml: 276 -> 274 -> 273 -> [270 -> 269] -> 408
path_tfa00860.kgml: R02272 -> R00036 -> R00084 -> [R03165 -> R03197] -> R04178
path_tfa00860.kgml: tfa:BW733_01185 -> tfa:BW733_01190 -> {tfa:BW733_01180, tfa:BW733_01195} -> [tfa:BW733_04595 -> tfa:BW733_01205] -> tfa:BW733_01200
path_tfa00860.kgml: 5.4.3.8 -> 4.2.1.24 -> 2.5.1.61 -> [4.2.1.75 -> 4.1.1.37] -> 1.3.3.15
path_tfa00860.kgml:
path_tfa00860.kgml: Found a trail of span 3 without skipping any vertex
path_tfa00860.kgml: 305 -> 308 -> 310
path_tfa00860.kgml: {R05221, R06558} -> R05222 -> R05223
path_tfa00860.kgml: tfa:BW733_05400 -> tfa:BW733_05400 -> tfa:BW733_05395
path_tfa00860.kgml: {2.7.1.156, 2.7.1.156} -> 2.7.7.62 -> 2.7.8.26
path_tfa00860.kgml:
path_tfa00860.kgml: Found a trail of span 3 without skipping any vertex
path_tfa00860.kgml: 284 -> 285 -> 318
path_tfa00860.kgml: R05809 -> R05810 -> R07772
path_tfa00860.kgml: tfa:BW733_01345 -> tfa:BW733_01350 -> tfa:BW733_01345
path_tfa00860.kgml: 2.1.1.131 -> 2.1.1.271 -> 3.7.1.12
path_tfa00860.kgml:
path_tfa00860.kgml: Found a trail of span 2 without skipping any vertex
path_tfa00860.kgml: 291 -> 292
path_tfa00860.kgml: R05180 -> R05181
path_tfa00860.kgml: tfa:BW733_01345 -> tfa:BW733_01350
path_tfa00860.kgml: 2.1.1.131 -> 2.1.1.133
path_tfa00860.kgml:
path_tfa00860.kgml: Found a trail of span 2 without skipping any vertex
path_tfa00860.kgml: 294 -> 317
path_tfa00860.kgml: R05150 -> R05149
path_tfa00860.kgml: tfa:BW733_01375 -> tfa:BW733_01310
path_tfa00860.kgml: 1.3.1.54 -> 2.1.1.132
path_tfa00860.kgml:
path_tfa00860.kgml: Found a trail of span 2 containing skipped vertices
path_tfa00860.kgml: 305 -> [308] -> 310
path_tfa00860.kgml: {R05221, R06558} -> [R05222] -> R05223
path_tfa00860.kgml: tfa:BW733_05400 -> [tfa:BW733_05400] -> tfa:BW733_05395
path_tfa00860.kgml: {2.7.1.156, 2.7.1.156} -> [2.7.7.62] -> 2.7.8.26
path_tfa00860.kgml:
path_tfa00860.kgml: Found a trail of span 2 without skipping any vertex
path_tfa00860.kgml: 302 -> 315
path_tfa00860.kgml: R05225 -> R07302
path_tfa00860.kgml: {tfa:BW733_01360, tfa:BW733_15460, tfa:BW733_15465} -> tfa:BW733_01365
path_tfa00860.kgml: 6.3.5.10 -> 6.3.1.10
path_tfa00860.kgml:
path_tfa00860.kgml: Found a trail of span 2 without skipping any vertex
path_tfa00860.kgml: 302 -> 316
path_tfa00860.kgml: R05225 -> R06529
path_tfa00860.kgml: {tfa:BW733_01360, tfa:BW733_15460, tfa:BW733_15465} -> tfa:BW733_01365
path_tfa00860.kgml: 6.3.5.10 -> 6.3.1.10
path_tfa00860.kgml:
path_tfa00860.kgml: --- 1.37 seconds ---

path_tfa00900.kgml: Terpenoid backbone biosynthesis
path_tfa00900.kgml: Initialization took 0.05 seconds
path_tfa00900.kgml:
path_tfa00900.kgml: Found a trail of span 2 containing skipped vertices
path_tfa00900.kgml: 66 -> [67] -> 68
path_tfa00900.kgml: R05633 -> [R05634] -> R05637
path_tfa00900.kgml: tfa:BW733_11110 -> [tfa:BW733_11700] -> tfa:BW733_11115
path_tfa00900.kgml: 2.7.7.60 -> [2.7.1.148] -> 4.6.1.12
path_tfa00900.kgml:
path_tfa00900.kgml: --- 0.22 seconds ---

path_tfa00903.kgml: Limonene and pinene degradation
path_tfa00903.kgml: Initialization took 0.05 seconds
path_tfa00903.kgml: (not found)
path_tfa00903.kgml: --- 0.09 seconds ---

path_tfa00906.kgml: Carotenoid biosynthesis
path_tfa00906.kgml: Initialization took 0.05 seconds
path_tfa00906.kgml: (not found)
path_tfa00906.kgml: --- 0.10 seconds ---

path_tfa00910.kgml: Nitrogen metabolism
path_tfa00910.kgml: Initialization took 0.05 seconds
path_tfa00910.kgml:
path_tfa00910.kgml: Found a trail of span 2 without skipping any vertex
path_tfa00910.kgml: 25 -> 150
path_tfa00910.kgml: R00798 -> R09497
path_tfa00910.kgml: {tfa:BW733_04125, tfa:BW733_04135, tfa:BW733_04140} -> {tfa:BW733_04125, tfa:BW733_04135, tfa:BW733_04140}
path_tfa00910.kgml: ? -> 1.7.5.1
path_tfa00910.kgml:
path_tfa00910.kgml: --- 0.17 seconds ---

path_tfa00920.kgml: Sulfur metabolism
path_tfa00920.kgml: Initialization took 0.05 seconds
path_tfa00920.kgml: (not found)
path_tfa00920.kgml: --- 0.09 seconds ---

path_tfa00930.kgml: Caprolactam degradation
path_tfa00930.kgml: Initialization took 0.04 seconds
path_tfa00930.kgml: (not found)
path_tfa00930.kgml: --- 0.09 seconds ---

path_tfa00970.kgml: Aminoacyl-tRNA biosynthesis
path_tfa00970.kgml: Initialization took 0.05 seconds
path_tfa00970.kgml: (not found)
path_tfa00970.kgml: --- 0.09 seconds ---

path_tfa01040.kgml: Biosynthesis of unsaturated fatty acids
path_tfa01040.kgml: Initialization took 0.05 seconds
path_tfa01040.kgml: (not found)
path_tfa01040.kgml: --- 0.09 seconds ---

path_tfa01054.kgml: Nonribosomal peptide structures
path_tfa01054.kgml: Initialization took 0.05 seconds
path_tfa01054.kgml: (not found)
path_tfa01054.kgml: --- 0.09 seconds ---

--- 93.32 seconds ---
