# Supplementary material for: CoMetGeNe: mining conserved neighborhood patterns in metabolic and genomic contexts
Source: BMC Bioinformatics. 2019 Jan 10;20:19. doi: 10.1186/s12859-018-2542-2 (PMC6327494; doi:10.1186/s12859-018-2542-2)
Supplement: Supplementary file 14 — Trail finding results for completely assembled representative bacterial genomes present in NCBI Genomes. Of the 1,545 fully assembled representative bacterial genomes in NCBI, corresponding entries have been identified in KEGG for 1,467 species, for which trail finding has been performed for all combinations of gap parameters δG and δD ranging from 0 to 3. This additional file is available from https://doi.org/10.6084/m9.figshare.7288769. (GZ 178,532 kb) [file 12859_2018_2542_MOESM14_ESM.gz › results/gpo_dG0_dD0.hnet]

--- delta_G = 0, delta_D = 0 ---

path_gpo00010.kgml: Glycolysis / Gluconeogenesis
path_gpo00010.kgml: Initialization took 0.05 seconds
path_gpo00010.kgml:
path_gpo00010.kgml: Found a trail of span 3 without skipping any vertex
path_gpo00010.kgml: 76 -> 57 -> 58
path_gpo00010.kgml: R01512 -> R01061 -> R01015
path_gpo00010.kgml: gpo:GPOL_c22750 -> gpo:GPOL_c22740 -> gpo:GPOL_c22760
path_gpo00010.kgml: 2.7.2.3 -> {1.2.1.12, 1.2.1.59} -> 5.3.1.1
path_gpo00010.kgml:
path_gpo00010.kgml: --- 0.32 seconds ---

path_gpo00020.kgml: Citrate cycle (TCA cycle)
path_gpo00020.kgml: Initialization took 0.05 seconds
path_gpo00020.kgml:
path_gpo00020.kgml: Found a trail of span 2 without skipping any vertex
path_gpo00020.kgml: 43 -> 41
path_gpo00020.kgml: R00344 -> R00351
path_gpo00020.kgml: gpo:GPOL_c17050 -> {gpo:GPOL_c04680, gpo:GPOL_c04690, gpo:GPOL_c17040, gpo:GPOL_c39230, gpo:GPOL_c39340}
path_gpo00020.kgml: 6.4.1.1 -> {2.3.3.1, 2.3.3.16, 2.3.3.3}
path_gpo00020.kgml:
path_gpo00020.kgml: --- 0.17 seconds ---

path_gpo00030.kgml: Pentose phosphate pathway
path_gpo00030.kgml: Initialization took 0.05 seconds
path_gpo00030.kgml:
path_gpo00030.kgml: Found a trail of span 3 without skipping any vertex
path_gpo00030.kgml: 77 -> 46 -> 49
path_gpo00030.kgml: R01827 -> R01641 -> R01830
path_gpo00030.kgml: gpo:GPOL_c22840 -> gpo:GPOL_c22850 -> gpo:GPOL_c22850
path_gpo00030.kgml: 2.2.1.2 -> 2.2.1.1 -> 2.2.1.1
path_gpo00030.kgml:
path_gpo00030.kgml: --- 0.38 seconds ---

path_gpo00040.kgml: Pentose and glucuronate interconversions
path_gpo00040.kgml: Initialization took 0.06 seconds
path_gpo00040.kgml: (not found)
path_gpo00040.kgml: --- 0.15 seconds ---

path_gpo00051.kgml: Fructose and mannose metabolism
path_gpo00051.kgml: Initialization took 0.06 seconds
path_gpo00051.kgml:
path_gpo00051.kgml: Found a trail of span 2 without skipping any vertex
path_gpo00051.kgml: 54 -> 92
path_gpo00051.kgml: R03232 -> R02071
path_gpo00051.kgml: gpo:GPOL_c21150 -> gpo:GPOL_c21160
path_gpo00051.kgml: 2.7.1.202 -> 2.7.1.56
path_gpo00051.kgml:
path_gpo00051.kgml: Found a trail of span 2 without skipping any vertex
path_gpo00051.kgml: 58 -> 63
path_gpo00051.kgml: R00875 -> R00868
path_gpo00051.kgml: gpo:GPOL_c45100 -> gpo:GPOL_c45110
path_gpo00051.kgml: {1.1.1.14, 1.1.1.15} -> {1.1.1.11, 1.1.1.67}
path_gpo00051.kgml:
path_gpo00051.kgml: --- 0.28 seconds ---

path_gpo00052.kgml: Galactose metabolism
path_gpo00052.kgml: Initialization took 0.05 seconds
path_gpo00052.kgml:
path_gpo00052.kgml: Found a trail of span 2 without skipping any vertex
path_gpo00052.kgml: 171 -> 82
path_gpo00052.kgml: R01092 -> R00955
path_gpo00052.kgml: gpo:GPOL_c32430 -> gpo:GPOL_c32440
path_gpo00052.kgml: 2.7.1.6 -> 2.7.7.12
path_gpo00052.kgml:
path_gpo00052.kgml: --- 0.17 seconds ---

path_gpo00053.kgml: Ascorbate and aldarate metabolism
path_gpo00053.kgml: Initialization took 0.05 seconds
path_gpo00053.kgml:
path_gpo00053.kgml: Found a trail of span 2 without skipping any vertex
path_gpo00053.kgml: 93 -> 94
path_gpo00053.kgml: R02279 -> R00264
path_gpo00053.kgml: gpo:GPOL_c46920 -> gpo:GPOL_c46910
path_gpo00053.kgml: 4.2.1.41 -> {1.2.1.26, 1.2.1.3}
path_gpo00053.kgml:
path_gpo00053.kgml: --- 0.14 seconds ---

path_gpo00061.kgml: Fatty acid biosynthesis
path_gpo00061.kgml: Initialization took 0.06 seconds
path_gpo00061.kgml: (not found)
path_gpo00061.kgml: --- 0.34 seconds ---

path_gpo00071.kgml: Fatty acid degradation
path_gpo00071.kgml: Initialization took 0.06 seconds
path_gpo00071.kgml: Aborted (analysis takes longer than 300 seconds)

path_gpo00072.kgml: Synthesis and degradation of ketone bodies
path_gpo00072.kgml: Initialization took 0.06 seconds
path_gpo00072.kgml: (not found)
path_gpo00072.kgml: --- 0.15 seconds ---

path_gpo00100.kgml: Steroid biosynthesis
path_gpo00100.kgml: Initialization took 0.06 seconds
path_gpo00100.kgml: (not found)
path_gpo00100.kgml: --- 0.10 seconds ---

path_gpo00121.kgml: Secondary bile acid biosynthesis
path_gpo00121.kgml: Initialization took 0.05 seconds
path_gpo00121.kgml: (not found)
path_gpo00121.kgml: --- 0.09 seconds ---

path_gpo00130.kgml: Ubiquinone and other terpenoid-quinone biosynthesis
path_gpo00130.kgml: Initialization took 0.05 seconds
path_gpo00130.kgml: (not found)
path_gpo00130.kgml: --- 0.10 seconds ---

path_gpo00190.kgml: Oxidative phosphorylation
path_gpo00190.kgml: Initialization took 0.05 seconds
path_gpo00190.kgml: (not found)
path_gpo00190.kgml: --- 0.09 seconds ---

path_gpo00220.kgml: Arginine biosynthesis
path_gpo00220.kgml: Initialization took 0.05 seconds
path_gpo00220.kgml:
path_gpo00220.kgml: Found a trail of span 6 without skipping any vertex
path_gpo00220.kgml: 49 -> 50 -> 51 -> 52 -> 55 -> 44
path_gpo00220.kgml: R00259 -> R02649 -> R03443 -> R02283 -> R02282 -> R01398
path_gpo00220.kgml: {gpo:GPOL_c08110, gpo:GPOL_c20930, gpo:GPOL_c26110} -> gpo:GPOL_c26100 -> gpo:GPOL_c26120 -> gpo:GPOL_c26090 -> gpo:GPOL_c26110 -> gpo:GPOL_c26080
path_gpo00220.kgml: 2.3.1.1 -> 2.7.2.8 -> 1.2.1.38 -> 2.6.1.11 -> 2.3.1.35 -> 2.1.3.3
path_gpo00220.kgml:
path_gpo00220.kgml: Found a trail of span 2 without skipping any vertex
path_gpo00220.kgml: 56 -> 57
path_gpo00220.kgml: R00774 -> R00005
path_gpo00220.kgml: gpo:GPOL_c37390 -> gpo:GPOL_c37380
path_gpo00220.kgml: 6.3.4.6 -> 3.5.1.54
path_gpo00220.kgml:
path_gpo00220.kgml: Found a trail of span 2 without skipping any vertex
path_gpo00220.kgml: 45 -> 47
path_gpo00220.kgml: R01954 -> R01086
path_gpo00220.kgml: gpo:GPOL_c26060 -> gpo:GPOL_c26050
path_gpo00220.kgml: 6.3.4.5 -> 4.3.2.1
path_gpo00220.kgml:
path_gpo00220.kgml: --- 0.33 seconds ---

path_gpo00230.kgml: Purine metabolism
path_gpo00230.kgml: Initialization took 0.05 seconds
path_gpo00230.kgml:
path_gpo00230.kgml: Found a trail of span 2 without skipping any vertex
path_gpo00230.kgml: 427 -> 428
path_gpo00230.kgml: R07404 -> R07405
path_gpo00230.kgml: gpo:GPOL_c17370 -> gpo:GPOL_c17380
path_gpo00230.kgml: 6.3.4.18 -> 5.4.99.18
path_gpo00230.kgml:
path_gpo00230.kgml: Found a trail of span 2 without skipping any vertex
path_gpo00230.kgml: 232 -> 429
path_gpo00230.kgml: R06601 -> R06604
path_gpo00230.kgml: gpo:GPOL_c17180 -> gpo:GPOL_c17190
path_gpo00230.kgml: 3.5.2.17 -> 4.1.1.97
path_gpo00230.kgml:
path_gpo00230.kgml: Found a trail of span 2 without skipping any vertex
path_gpo00230.kgml: 252 -> 253
path_gpo00230.kgml: R00529 -> R00509
path_gpo00230.kgml: {gpo:GPOL_c14180, gpo:GPOL_c14190, gpo:GPOL_c29440, gpo:GPOL_c29450, gpo:GPOL_c40910, gpo:GPOL_c40920} -> {gpo:GPOL_c14190, gpo:GPOL_c40910}
path_gpo00230.kgml: 2.7.7.4 -> 2.7.1.25
path_gpo00230.kgml:
path_gpo00230.kgml: --- 1.09 seconds ---

path_gpo00240.kgml: Pyrimidine metabolism
path_gpo00240.kgml: Initialization took 0.05 seconds
path_gpo00240.kgml:
path_gpo00240.kgml: Found a trail of span 2 without skipping any vertex
path_gpo00240.kgml: 97 -> 98
path_gpo00240.kgml: R01397 -> R01993
path_gpo00240.kgml: gpo:GPOL_c22430 -> gpo:GPOL_c22440
path_gpo00240.kgml: 2.1.3.2 -> 3.5.2.3
path_gpo00240.kgml:
path_gpo00240.kgml: Found a trail of span 2 without skipping any vertex
path_gpo00240.kgml: 172 -> 173
path_gpo00240.kgml: R03055 -> R04666
path_gpo00240.kgml: gpo:GPOL_c08820 -> gpo:GPOL_c08810
path_gpo00240.kgml: 3.5.2.2 -> 3.5.1.6
path_gpo00240.kgml:
path_gpo00240.kgml: Found a trail of span 2 without skipping any vertex
path_gpo00240.kgml: 119 -> 120
path_gpo00240.kgml: R02269 -> R00905
path_gpo00240.kgml: gpo:GPOL_c08820 -> gpo:GPOL_c08810
path_gpo00240.kgml: 3.5.2.2 -> 3.5.1.6
path_gpo00240.kgml:
path_gpo00240.kgml: Found a trail of span 2 without skipping any vertex
path_gpo00240.kgml: 152 -> 155
path_gpo00240.kgml: R02485 -> R02484
path_gpo00240.kgml: gpo:GPOL_c16670 -> gpo:GPOL_c16680
path_gpo00240.kgml: 3.5.4.5 -> {2.4.2.1, 2.4.2.2, 2.4.2.3, 2.4.2.4}
path_gpo00240.kgml:
path_gpo00240.kgml: --- 0.77 seconds ---

path_gpo00250.kgml: Alanine, aspartate and glutamate metabolism
path_gpo00250.kgml: Initialization took 0.05 seconds
path_gpo00250.kgml:
path_gpo00250.kgml: Found a trail of span 2 without skipping any vertex
path_gpo00250.kgml: 48 -> 51
path_gpo00250.kgml: R01954 -> R01086
path_gpo00250.kgml: gpo:GPOL_c26060 -> gpo:GPOL_c26050
path_gpo00250.kgml: 6.3.4.5 -> 4.3.2.1
path_gpo00250.kgml:
path_gpo00250.kgml: --- 0.17 seconds ---

path_gpo00260.kgml: Glycine, serine and threonine metabolism
path_gpo00260.kgml: Initialization took 0.05 seconds
path_gpo00260.kgml:
path_gpo00260.kgml: Found a trail of span 3 without skipping any vertex
path_gpo00260.kgml: 56 -> 55 -> 54
path_gpo00260.kgml: R06977 -> R06978 -> R06979
path_gpo00260.kgml: gpo:GPOL_c19660 -> gpo:GPOL_c19670 -> gpo:GPOL_c19650
path_gpo00260.kgml: 2.6.1.76 -> 2.3.1.178 -> 4.2.1.108
path_gpo00260.kgml:
path_gpo00260.kgml: Found a trail of span 3 without skipping any vertex
path_gpo00260.kgml: 103 -> 99 -> 87
path_gpo00260.kgml: {R01773, R01775} -> R01771 -> R01466
path_gpo00260.kgml: gpo:GPOL_c17900 -> gpo:GPOL_c17920 -> gpo:GPOL_c17910
path_gpo00260.kgml: {1.1.1.3, 1.1.1.3} -> 2.7.1.39 -> 4.2.3.1
path_gpo00260.kgml:
path_gpo00260.kgml: Found a trail of span 2 without skipping any vertex
path_gpo00260.kgml: 76 -> 93
path_gpo00260.kgml: R00480 -> R02291
path_gpo00260.kgml: gpo:GPOL_c06800 -> gpo:GPOL_c06810
path_gpo00260.kgml: 2.7.2.4 -> 1.2.1.11
path_gpo00260.kgml:
path_gpo00260.kgml: --- 0.37 seconds ---

path_gpo00261.kgml: Monobactam biosynthesis
path_gpo00261.kgml: Initialization took 0.05 seconds
path_gpo00261.kgml: (not found)
path_gpo00261.kgml: --- 0.09 seconds ---

path_gpo00270.kgml: Cysteine and methionine metabolism
path_gpo00270.kgml: Initialization took 0.05 seconds
path_gpo00270.kgml:
path_gpo00270.kgml: Found a trail of span 3 without skipping any vertex
path_gpo00270.kgml: 197 -> 196 -> 204
path_gpo00270.kgml: R01777 -> R01776 -> {R01287, R02026}
path_gpo00270.kgml: gpo:GPOL_c16410 -> gpo:GPOL_c16410 -> gpo:GPOL_c16420
path_gpo00270.kgml: 2.3.1.46 -> 2.3.1.31 -> 2.5.1.49
path_gpo00270.kgml:
path_gpo00270.kgml: Found a trail of span 2 without skipping any vertex
path_gpo00270.kgml: 203 -> 87
path_gpo00270.kgml: R02026 -> R01290
path_gpo00270.kgml: gpo:GPOL_c15000 -> gpo:GPOL_c14990
path_gpo00270.kgml: ? -> 4.2.1.22
path_gpo00270.kgml:
path_gpo00270.kgml: Found a trail of span 2 without skipping any vertex
path_gpo00270.kgml: 101 -> 87
path_gpo00270.kgml: R01288 -> R01290
path_gpo00270.kgml: gpo:GPOL_c15000 -> gpo:GPOL_c14990
path_gpo00270.kgml: 2.5.1.48 -> 4.2.1.22
path_gpo00270.kgml:
path_gpo00270.kgml: Found a trail of span 2 without skipping any vertex
path_gpo00270.kgml: 217 -> 214
path_gpo00270.kgml: R00480 -> R02291
path_gpo00270.kgml: gpo:GPOL_c06800 -> gpo:GPOL_c06810
path_gpo00270.kgml: 2.7.2.4 -> 1.2.1.11
path_gpo00270.kgml:
path_gpo00270.kgml: --- 0.41 seconds ---

path_gpo00280.kgml: Valine, leucine and isoleucine degradation
path_gpo00280.kgml: Initialization took 0.05 seconds
path_gpo00280.kgml:
path_gpo00280.kgml: --- 0.26 seconds ---

path_gpo00281.kgml: Geraniol degradation
path_gpo00281.kgml: Initialization took 0.05 seconds
path_gpo00281.kgml: (not found)
path_gpo00281.kgml: --- 0.09 seconds ---

path_gpo00290.kgml: Valine, leucine and isoleucine biosynthesis
path_gpo00290.kgml: Initialization took 0.05 seconds
path_gpo00290.kgml:
path_gpo00290.kgml: Found a trail of span 3 without skipping any vertex
path_gpo00290.kgml: 79 -> 44 -> 46 -> 44
path_gpo00290.kgml: R00226 -> R05071 -> R04440 -> R05071
path_gpo00290.kgml: {gpo:GPOL_c23310, gpo:GPOL_c30140, gpo:GPOL_c30150, gpo:GPOL_c33300, gpo:GPOL_c44570} -> gpo:GPOL_c30130 -> gpo:GPOL_c30130 -> gpo:GPOL_c30130
path_gpo00290.kgml: 2.2.1.6 -> {1.1.1.86, 5.4.99.3} -> 1.1.1.86 -> {1.1.1.86, 5.4.99.3}
path_gpo00290.kgml:
path_gpo00290.kgml: Found a trail of span 3 without skipping any vertex
path_gpo00290.kgml: 47 -> 42 -> 34 -> 42
path_gpo00290.kgml: R08648 -> R05069 -> R05068 -> R05069
path_gpo00290.kgml: {gpo:GPOL_c23310, gpo:GPOL_c30140, gpo:GPOL_c30150, gpo:GPOL_c33300, gpo:GPOL_c44570} -> gpo:GPOL_c30130 -> gpo:GPOL_c30130 -> gpo:GPOL_c30130
path_gpo00290.kgml: 2.2.1.6 -> {1.1.1.86, 5.4.99.3} -> 1.1.1.86 -> {1.1.1.86, 5.4.99.3}
path_gpo00290.kgml:
path_gpo00290.kgml: Found a trail of span 2 without skipping any vertex
path_gpo00290.kgml: 78 -> 21
path_gpo00290.kgml: R03896 -> R03898
path_gpo00290.kgml: {gpo:GPOL_c29930, gpo:GPOL_c29940} -> {gpo:GPOL_c29930, gpo:GPOL_c29940}
path_gpo00290.kgml: 4.2.1.35 -> 4.2.1.35
path_gpo00290.kgml:
path_gpo00290.kgml: Found a trail of span 2 without skipping any vertex
path_gpo00290.kgml: 35 -> 37
path_gpo00290.kgml: R03968 -> R04001
path_gpo00290.kgml: {gpo:GPOL_c29930, gpo:GPOL_c29940} -> {gpo:GPOL_c29930, gpo:GPOL_c29940}
path_gpo00290.kgml: 4.2.1.33 -> 4.2.1.33
path_gpo00290.kgml:
path_gpo00290.kgml: --- 0.45 seconds ---

path_gpo00300.kgml: Lysine biosynthesis
path_gpo00300.kgml: Initialization took 0.05 seconds
path_gpo00300.kgml:
path_gpo00300.kgml: Found a trail of span 2 without skipping any vertex
path_gpo00300.kgml: 50 -> 51
path_gpo00300.kgml: R00480 -> R02291
path_gpo00300.kgml: gpo:GPOL_c06800 -> gpo:GPOL_c06810
path_gpo00300.kgml: 2.7.2.4 -> 1.2.1.11
path_gpo00300.kgml:
path_gpo00300.kgml: --- 0.14 seconds ---

path_gpo00310.kgml: Lysine degradation
path_gpo00310.kgml: Initialization took 0.05 seconds
path_gpo00310.kgml:
path_gpo00310.kgml: Found a trail of span 3 without skipping any vertex
path_gpo00310.kgml: 44 -> 45 -> 56
path_gpo00310.kgml: R03026 -> R01975 -> R00238
path_gpo00310.kgml: {gpo:GPOL_174p01070, gpo:GPOL_c05470, gpo:GPOL_c07190, gpo:GPOL_c13550, gpo:GPOL_c25210, gpo:GPOL_c30630, gpo:GPOL_c36880, gpo:GPOL_c39120, gpo:GPOL_c40270, gpo:GPOL_c40940, gpo:GPOL_c42740, gpo:GPOL_c43030, gpo:GPOL_c46770, gpo:GPOL_c46780} -> gpo:GPOL_c05470 -> {gpo:GPOL_c00880, gpo:GPOL_c05460, gpo:GPOL_c05990, gpo:GPOL_c14950, gpo:GPOL_c18410, gpo:GPOL_c38960, gpo:GPOL_c40330, gpo:GPOL_c42790, gpo:GPOL_c42830, gpo:GPOL_c43180, gpo:GPOL_c45480}
path_gpo00310.kgml: 4.2.1.17 -> 1.1.1.35 -> 2.3.1.9
path_gpo00310.kgml:
path_gpo00310.kgml: --- 0.14 seconds ---

path_gpo00330.kgml: Arginine and proline metabolism
path_gpo00330.kgml: Initialization took 0.05 seconds
path_gpo00330.kgml:
path_gpo00330.kgml: Found a trail of span 3 without skipping any vertex
path_gpo00330.kgml: 222 -> 221 -> 215
path_gpo00330.kgml: R10507 -> {R00707, R00708} -> R00245
path_gpo00330.kgml: gpo:GPOL_c38820 -> gpo:GPOL_c38810 -> gpo:GPOL_c38810
path_gpo00330.kgml: ? -> {1.2.1.88, 1.2.1.88} -> 1.2.1.88
path_gpo00330.kgml:
path_gpo00330.kgml: --- 0.18 seconds ---

path_gpo00332.kgml: Carbapenem biosynthesis
path_gpo00332.kgml: Initialization took 0.05 seconds
path_gpo00332.kgml: (not found)
path_gpo00332.kgml: --- 0.09 seconds ---

path_gpo00340.kgml: Histidine metabolism
path_gpo00340.kgml: Initialization took 0.05 seconds
path_gpo00340.kgml:
path_gpo00340.kgml: Found a trail of span 3 without skipping any vertex
path_gpo00340.kgml: 69 -> 63 -> 62
path_gpo00340.kgml: R04558 -> R03457 -> R03243
path_gpo00340.kgml: {gpo:GPOL_c27110, gpo:GPOL_c27150} -> gpo:GPOL_c27160 -> {gpo:GPOL_c23280, gpo:GPOL_c27170, gpo:GPOL_c28570, gpo:GPOL_c44600, gpo:GPOL_c47740}
path_gpo00340.kgml: 4.3.2.10 -> 4.2.1.19 -> 2.6.1.9
path_gpo00340.kgml:
path_gpo00340.kgml: Found a trail of span 2 without skipping any vertex
path_gpo00340.kgml: 58 -> 67
path_gpo00340.kgml: R01071 -> R04035
path_gpo00340.kgml: gpo:GPOL_c23870 -> gpo:GPOL_c23860
path_gpo00340.kgml: 2.4.2.17 -> 3.6.1.31
path_gpo00340.kgml:
path_gpo00340.kgml: --- 0.22 seconds ---

path_gpo00350.kgml: Tyrosine metabolism
path_gpo00350.kgml: Initialization took 0.05 seconds
path_gpo00350.kgml:
path_gpo00350.kgml: Found a trail of span 2 without skipping any vertex
path_gpo00350.kgml: 106 -> 89
path_gpo00350.kgml: R04132 -> R01647
path_gpo00350.kgml: gpo:GPOL_c33180 -> gpo:GPOL_c33170
path_gpo00350.kgml: ? -> 4.1.2.52
path_gpo00350.kgml:
path_gpo00350.kgml: Found a trail of span 2 without skipping any vertex
path_gpo00350.kgml: 88 -> 89
path_gpo00350.kgml: R06897 -> R01647
path_gpo00350.kgml: gpo:GPOL_c33180 -> gpo:GPOL_c33170
path_gpo00350.kgml: ? -> 4.1.2.52
path_gpo00350.kgml:
path_gpo00350.kgml: --- 0.22 seconds ---

path_gpo00360.kgml: Phenylalanine metabolism
path_gpo00360.kgml: Initialization took 0.05 seconds
path_gpo00360.kgml:
path_gpo00360.kgml: Found a trail of span 2 without skipping any vertex
path_gpo00360.kgml: 250 -> 55
path_gpo00360.kgml: R00228 -> R00750
path_gpo00360.kgml: gpo:GPOL_c41180 -> gpo:GPOL_c41170
path_gpo00360.kgml: 1.2.1.10 -> 4.1.3.39
path_gpo00360.kgml:
path_gpo00360.kgml: --- 0.22 seconds ---

path_gpo00361.kgml: Chlorocyclohexane and chlorobenzene degradation
path_gpo00361.kgml: Initialization took 0.05 seconds
path_gpo00361.kgml: (not found)
path_gpo00361.kgml: --- 0.10 seconds ---

path_gpo00362.kgml: Benzoate degradation
path_gpo00362.kgml: Initialization took 0.05 seconds
path_gpo00362.kgml:
path_gpo00362.kgml: Found a trail of span 4 without skipping any vertex
path_gpo00362.kgml: 48 -> 60 -> 61 -> 145
path_gpo00362.kgml: R01631 -> R03307 -> R03470 -> R02991
path_gpo00362.kgml: {gpo:GPOL_c26860, gpo:GPOL_c26870} -> gpo:GPOL_c26880 -> {gpo:GPOL_c26890, gpo:GPOL_c37130} -> {gpo:GPOL_c26890, gpo:GPOL_c38950}
path_gpo00362.kgml: 1.13.11.3 -> 5.5.1.2 -> 4.1.1.44 -> 3.1.1.24
path_gpo00362.kgml:
path_gpo00362.kgml: Found a trail of span 3 without skipping any vertex
path_gpo00362.kgml: 180 -> 179 -> 208
path_gpo00362.kgml: R02601 -> R00750 -> R00228
path_gpo00362.kgml: gpo:GPOL_c41190 -> gpo:GPOL_c41170 -> gpo:GPOL_c41180
path_gpo00362.kgml: 4.2.1.80 -> 4.1.3.39 -> 1.2.1.10
path_gpo00362.kgml:
path_gpo00362.kgml: --- 0.27 seconds ---

path_gpo00364.kgml: Fluorobenzoate degradation
path_gpo00364.kgml: Initialization took 0.05 seconds
path_gpo00364.kgml: (not found)
path_gpo00364.kgml: --- 0.09 seconds ---

path_gpo00380.kgml: Tryptophan metabolism
path_gpo00380.kgml: Initialization took 0.05 seconds
path_gpo00380.kgml:
path_gpo00380.kgml: Found a trail of span 3 without skipping any vertex
path_gpo00380.kgml: 98 -> 31 -> 97
path_gpo00380.kgml: R03026 -> R01975 -> R00238
path_gpo00380.kgml: {gpo:GPOL_174p01070, gpo:GPOL_c05470, gpo:GPOL_c07190, gpo:GPOL_c13550, gpo:GPOL_c25210, gpo:GPOL_c30630, gpo:GPOL_c36880, gpo:GPOL_c39120, gpo:GPOL_c40270, gpo:GPOL_c40940, gpo:GPOL_c42740, gpo:GPOL_c43030, gpo:GPOL_c46770, gpo:GPOL_c46780} -> gpo:GPOL_c05470 -> {gpo:GPOL_c00880, gpo:GPOL_c05460, gpo:GPOL_c05990, gpo:GPOL_c14950, gpo:GPOL_c18410, gpo:GPOL_c38960, gpo:GPOL_c40330, gpo:GPOL_c42790, gpo:GPOL_c42830, gpo:GPOL_c43180, gpo:GPOL_c45480}
path_gpo00380.kgml: 4.2.1.17 -> 1.1.1.35 -> 2.3.1.9
path_gpo00380.kgml:
path_gpo00380.kgml: Found a trail of span 2 without skipping any vertex
path_gpo00380.kgml: 142 -> 143
path_gpo00380.kgml: R04020 -> R03096
path_gpo00380.kgml: {gpo:GPOL_c06980, gpo:GPOL_c06990} -> {gpo:GPOL_c06970, gpo:GPOL_c08660, gpo:GPOL_c26750, gpo:GPOL_c29370, gpo:GPOL_c43780}
path_gpo00380.kgml: 4.2.1.84 -> 3.5.1.4
path_gpo00380.kgml:
path_gpo00380.kgml: --- 0.24 seconds ---

path_gpo00400.kgml: Phenylalanine, tyrosine and tryptophan biosynthesis
path_gpo00400.kgml: Initialization took 0.09 seconds
path_gpo00400.kgml:
path_gpo00400.kgml: Found a trail of span 4 without skipping any vertex
path_gpo00400.kgml: 54 -> 52 -> 53 -> 51
path_gpo00400.kgml: R03508 -> R02340 -> R00674 -> R02722
path_gpo00400.kgml: gpo:GPOL_c27060 -> gpo:GPOL_c27040 -> {gpo:GPOL_c27050, gpo:GPOL_c49550} -> {gpo:GPOL_c27040, gpo:GPOL_c27050, gpo:GPOL_c49550}
path_gpo00400.kgml: 4.1.1.48 -> {4.1.2.8, 4.2.1.20} -> {4.2.1.122, 4.2.1.20} -> 4.2.1.20
path_gpo00400.kgml:
path_gpo00400.kgml: --- 0.37 seconds ---

path_gpo00401.kgml: Novobiocin biosynthesis
path_gpo00401.kgml: Initialization took 0.05 seconds
path_gpo00401.kgml: (not found)
path_gpo00401.kgml: --- 0.09 seconds ---

path_gpo00410.kgml: beta-Alanine metabolism
path_gpo00410.kgml: Initialization took 0.05 seconds
path_gpo00410.kgml:
path_gpo00410.kgml: Found a trail of span 2 without skipping any vertex
path_gpo00410.kgml: 63 -> 62
path_gpo00410.kgml: R02269 -> R00905
path_gpo00410.kgml: gpo:GPOL_c08820 -> gpo:GPOL_c08810
path_gpo00410.kgml: 3.5.2.2 -> 3.5.1.6
path_gpo00410.kgml:
path_gpo00410.kgml: Found a trail of span 2 without skipping any vertex
path_gpo00410.kgml: 54 -> 50
path_gpo00410.kgml: R00489 -> R02473
path_gpo00410.kgml: gpo:GPOL_c43260 -> gpo:GPOL_c43270
path_gpo00410.kgml: {4.1.1.11, 4.1.1.15} -> 6.3.2.1
path_gpo00410.kgml:
path_gpo00410.kgml: Found a trail of span 2 without skipping any vertex
path_gpo00410.kgml: 48 -> 45
path_gpo00410.kgml: R00908 -> {R00705, R00706}
path_gpo00410.kgml: gpo:GPOL_c08840 -> {gpo:GPOL_c08850, gpo:GPOL_c34780, gpo:GPOL_c37490}
path_gpo00410.kgml: {2.6.1.19, 2.6.1.55} -> {1.2.1.18, 1.2.1.27, 1.2.1.18}
path_gpo00410.kgml:
path_gpo00410.kgml: --- 0.26 seconds ---

path_gpo00430.kgml: Taurine and hypotaurine metabolism
path_gpo00430.kgml: Initialization took 0.05 seconds
path_gpo00430.kgml:
path_gpo00430.kgml: Found a trail of span 2 without skipping any vertex
path_gpo00430.kgml: 36 -> 58
path_gpo00430.kgml: R00230 -> R00315
path_gpo00430.kgml: gpo:GPOL_c06360 -> gpo:GPOL_c06370
path_gpo00430.kgml: 2.3.1.8 -> {2.7.2.1, 2.7.2.15}
path_gpo00430.kgml:
path_gpo00430.kgml: --- 0.14 seconds ---

path_gpo00450.kgml: Selenocompound metabolism
path_gpo00450.kgml: Initialization took 0.05 seconds
path_gpo00450.kgml: (not found)
path_gpo00450.kgml: --- 0.09 seconds ---

path_gpo00460.kgml: Cyanoamino acid metabolism
path_gpo00460.kgml: Initialization took 0.05 seconds
path_gpo00460.kgml: (not found)
path_gpo00460.kgml: --- 0.09 seconds ---

path_gpo00471.kgml: D-Glutamine and D-glutamate metabolism
path_gpo00471.kgml: Initialization took 0.05 seconds
path_gpo00471.kgml: (not found)
path_gpo00471.kgml: --- 0.09 seconds ---

path_gpo00472.kgml: D-Arginine and D-ornithine metabolism
path_gpo00472.kgml: Initialization took 0.05 seconds
path_gpo00472.kgml: (not found)
path_gpo00472.kgml: --- 0.09 seconds ---

path_gpo00473.kgml: D-Alanine metabolism
path_gpo00473.kgml: Initialization took 0.05 seconds
path_gpo00473.kgml: (not found)
path_gpo00473.kgml: --- 0.09 seconds ---

path_gpo00480.kgml: Glutathione metabolism
path_gpo00480.kgml: Initialization took 0.05 seconds
path_gpo00480.kgml: (not found)
path_gpo00480.kgml: --- 0.10 seconds ---

path_gpo00500.kgml: Starch and sucrose metabolism
path_gpo00500.kgml: Initialization took 0.05 seconds
path_gpo00500.kgml:
path_gpo00500.kgml: Found a trail of span 3 without skipping any vertex
path_gpo00500.kgml: 203 -> 206 -> 205
path_gpo00500.kgml: R11261 -> R01824 -> R11256
path_gpo00500.kgml: gpo:GPOL_c27370 -> gpo:GPOL_c27380 -> gpo:GPOL_c27480
path_gpo00500.kgml: 3.2.1.68 -> 5.4.99.15 -> 3.2.1.141
path_gpo00500.kgml:
path_gpo00500.kgml: Found a trail of span 2 without skipping any vertex
path_gpo00500.kgml: 112 -> 120
path_gpo00500.kgml: R00292 -> R02110
path_gpo00500.kgml: gpo:GPOL_c30550 -> {gpo:GPOL_c18500, gpo:GPOL_c30540}
path_gpo00500.kgml: {2.4.1.11, 2.4.1.242} -> 2.4.1.18
path_gpo00500.kgml:
path_gpo00500.kgml: Found a trail of span 2 without skipping any vertex
path_gpo00500.kgml: 194 -> 120
path_gpo00500.kgml: R09994 -> R02110
path_gpo00500.kgml: gpo:GPOL_c18510 -> {gpo:GPOL_c18500, gpo:GPOL_c30540}
path_gpo00500.kgml: 2.4.99.16 -> 2.4.1.18
path_gpo00500.kgml:
path_gpo00500.kgml: --- 0.33 seconds ---

path_gpo00514.kgml: Other types of O-glycan biosynthesis
path_gpo00514.kgml: Initialization took 0.05 seconds
path_gpo00514.kgml: (not found)
path_gpo00514.kgml: --- 0.09 seconds ---

path_gpo00515.kgml: Mannose type O-glycan biosynthesis
path_gpo00515.kgml: Initialization took 0.05 seconds
path_gpo00515.kgml: (not found)
path_gpo00515.kgml: --- 0.09 seconds ---

path_gpo00520.kgml: Amino sugar and nucleotide sugar metabolism
path_gpo00520.kgml: Initialization took 0.05 seconds
path_gpo00520.kgml:
path_gpo00520.kgml: Found a trail of span 2 without skipping any vertex
path_gpo00520.kgml: 200 -> 184
path_gpo00520.kgml: R01092 -> R00955
path_gpo00520.kgml: gpo:GPOL_c32430 -> gpo:GPOL_c32440
path_gpo00520.kgml: 2.7.1.6 -> 2.7.7.12
path_gpo00520.kgml:
path_gpo00520.kgml: --- 0.24 seconds ---

path_gpo00521.kgml: Streptomycin biosynthesis
path_gpo00521.kgml: Initialization took 0.06 seconds
path_gpo00521.kgml: (not found)
path_gpo00521.kgml: --- 0.12 seconds ---

path_gpo00523.kgml: Polyketide sugar unit biosynthesis
path_gpo00523.kgml: Initialization took 0.05 seconds
path_gpo00523.kgml: (not found)
path_gpo00523.kgml: --- 0.09 seconds ---

path_gpo00525.kgml: Acarbose and validamycin biosynthesis
path_gpo00525.kgml: Initialization took 0.05 seconds
path_gpo00525.kgml: (not found)
path_gpo00525.kgml: --- 0.09 seconds ---

path_gpo00550.kgml: Peptidoglycan biosynthesis
path_gpo00550.kgml: Initialization took 0.05 seconds
path_gpo00550.kgml: (not found)
path_gpo00550.kgml: --- 0.09 seconds ---

path_gpo00561.kgml: Glycerolipid metabolism
path_gpo00561.kgml: Initialization took 0.05 seconds
path_gpo00561.kgml: (not found)
path_gpo00561.kgml: --- 0.09 seconds ---

path_gpo00562.kgml: Inositol phosphate metabolism
path_gpo00562.kgml: Initialization took 0.05 seconds
path_gpo00562.kgml:
path_gpo00562.kgml: Found a trail of span 4 without skipping any vertex
path_gpo00562.kgml: 82 -> 83 -> 114 -> 115
path_gpo00562.kgml: R01183 -> R02782 -> R08603 -> R08503
path_gpo00562.kgml: {gpo:GPOL_c34660, gpo:GPOL_c34760} -> {gpo:GPOL_c34580, gpo:GPOL_c34750} -> gpo:GPOL_c34740 -> gpo:GPOL_c34730
path_gpo00562.kgml: 1.1.1.18 -> 4.2.1.44 -> 3.7.1.22 -> 5.3.1.30
path_gpo00562.kgml:
path_gpo00562.kgml: --- 0.18 seconds ---

path_gpo00564.kgml: Glycerophospholipid metabolism
path_gpo00564.kgml: Initialization took 0.05 seconds
path_gpo00564.kgml:
path_gpo00564.kgml: Found a trail of span 2 without skipping any vertex
path_gpo00564.kgml: 103 -> 135
path_gpo00564.kgml: R01800 -> R02055
path_gpo00564.kgml: gpo:GPOL_c08540 -> gpo:GPOL_c08550
path_gpo00564.kgml: 2.7.8.8 -> 4.1.1.65
path_gpo00564.kgml:
path_gpo00564.kgml: --- 0.14 seconds ---

path_gpo00590.kgml: Arachidonic acid metabolism
path_gpo00590.kgml: Initialization took 0.05 seconds
path_gpo00590.kgml: (not found)
path_gpo00590.kgml: --- 0.10 seconds ---

path_gpo00592.kgml: alpha-Linolenic acid metabolism
path_gpo00592.kgml: Initialization took 0.05 seconds
path_gpo00592.kgml: (not found)
path_gpo00592.kgml: --- 0.09 seconds ---

path_gpo00600.kgml: Sphingolipid metabolism
path_gpo00600.kgml: Initialization took 0.05 seconds
path_gpo00600.kgml: (not found)
path_gpo00600.kgml: --- 0.09 seconds ---

path_gpo00620.kgml: Pyruvate metabolism
path_gpo00620.kgml: Initialization took 0.05 seconds
path_gpo00620.kgml:
path_gpo00620.kgml: Found a trail of span 2 without skipping any vertex
path_gpo00620.kgml: 97 -> 129
path_gpo00620.kgml: R00230 -> R00315
path_gpo00620.kgml: gpo:GPOL_c06360 -> gpo:GPOL_c06370
path_gpo00620.kgml: 2.3.1.8 -> {2.7.2.1, 2.7.2.15}
path_gpo00620.kgml:
path_gpo00620.kgml: --- 0.32 seconds ---

path_gpo00621.kgml: Dioxin degradation
path_gpo00621.kgml: Initialization took 0.05 seconds
path_gpo00621.kgml:
path_gpo00621.kgml: Found a trail of span 3 without skipping any vertex
path_gpo00621.kgml: 97 -> 13 -> 108
path_gpo00621.kgml: R02601 -> R00750 -> R00228
path_gpo00621.kgml: gpo:GPOL_c41190 -> gpo:GPOL_c41170 -> gpo:GPOL_c41180
path_gpo00621.kgml: 4.2.1.80 -> 4.1.3.39 -> 1.2.1.10
path_gpo00621.kgml:
path_gpo00621.kgml: --- 0.14 seconds ---

path_gpo00622.kgml: Xylene degradation
path_gpo00622.kgml: Initialization took 0.05 seconds
path_gpo00622.kgml:
path_gpo00622.kgml: Found a trail of span 3 without skipping any vertex
path_gpo00622.kgml: 93 -> 96 -> 117
path_gpo00622.kgml: R02601 -> R00750 -> R00228
path_gpo00622.kgml: gpo:GPOL_c41190 -> gpo:GPOL_c41170 -> gpo:GPOL_c41180
path_gpo00622.kgml: 4.2.1.80 -> 4.1.3.39 -> 1.2.1.10
path_gpo00622.kgml:
path_gpo00622.kgml: --- 0.14 seconds ---

path_gpo00623.kgml: Toluene degradation
path_gpo00623.kgml: Initialization took 0.05 seconds
path_gpo00623.kgml: (not found)
path_gpo00623.kgml: --- 0.09 seconds ---

path_gpo00624.kgml: Polycyclic aromatic hydrocarbon degradation
path_gpo00624.kgml: Initialization took 0.05 seconds
path_gpo00624.kgml: (not found)
path_gpo00624.kgml: --- 0.09 seconds ---

path_gpo00625.kgml: Chloroalkane and chloroalkene degradation
path_gpo00625.kgml: Initialization took 0.05 seconds
path_gpo00625.kgml: (not found)
path_gpo00625.kgml: --- 0.13 seconds ---

path_gpo00626.kgml: Naphthalene degradation
path_gpo00626.kgml: Initialization took 0.06 seconds
path_gpo00626.kgml: (not found)
path_gpo00626.kgml: --- 0.11 seconds ---

path_gpo00627.kgml: Aminobenzoate degradation
path_gpo00627.kgml: Initialization took 0.05 seconds
path_gpo00627.kgml:
path_gpo00627.kgml: Found a trail of span 2 without skipping any vertex
path_gpo00627.kgml: 165 -> 167
path_gpo00627.kgml: R05596 -> R05590
path_gpo00627.kgml: {gpo:GPOL_c06980, gpo:GPOL_c06990} -> {gpo:GPOL_c06970, gpo:GPOL_c08660, gpo:GPOL_c26750, gpo:GPOL_c29370, gpo:GPOL_c43780}
path_gpo00627.kgml: 4.2.1.84 -> 3.5.1.4
path_gpo00627.kgml:
path_gpo00627.kgml: --- 0.14 seconds ---

path_gpo00630.kgml: Glyoxylate and dicarboxylate metabolism
path_gpo00630.kgml: Initialization took 0.05 seconds
path_gpo00630.kgml:
path_gpo00630.kgml: Found a trail of span 2 without skipping any vertex
path_gpo00630.kgml: 76 -> 114
path_gpo00630.kgml: R01394 -> {R01745, R01747}
path_gpo00630.kgml: gpo:GPOL_c01140 -> gpo:GPOL_c01150
path_gpo00630.kgml: 5.3.1.22 -> {1.1.1.60, 1.1.1.60}
path_gpo00630.kgml:
path_gpo00630.kgml: --- 0.18 seconds ---

path_gpo00640.kgml: Propanoate metabolism
path_gpo00640.kgml: Initialization took 0.05 seconds
path_gpo00640.kgml:
path_gpo00640.kgml: Found a trail of span 2 without skipping any vertex
path_gpo00640.kgml: 52 -> 68
path_gpo00640.kgml: R00921 -> R01353
path_gpo00640.kgml: gpo:GPOL_c06360 -> gpo:GPOL_c06370
path_gpo00640.kgml: {2.3.1.222, 2.3.1.8} -> {2.7.2.1, 2.7.2.15}
path_gpo00640.kgml:
path_gpo00640.kgml: Found a trail of span 2 without skipping any vertex
path_gpo00640.kgml: 138 -> 142
path_gpo00640.kgml: R10704 -> R10705
path_gpo00640.kgml: gpo:GPOL_c02620 -> {gpo:GPOL_c02630, gpo:GPOL_c34250}
path_gpo00640.kgml: 1.14.13.226 -> ?
path_gpo00640.kgml:
path_gpo00640.kgml: --- 0.27 seconds ---

path_gpo00643.kgml: Styrene degradation
path_gpo00643.kgml: Initialization took 0.05 seconds
path_gpo00643.kgml:
path_gpo00643.kgml: Found a trail of span 2 without skipping any vertex
path_gpo00643.kgml: 30 -> 29
path_gpo00643.kgml: R07854 -> R02540
path_gpo00643.kgml: {gpo:GPOL_c06980, gpo:GPOL_c06990} -> {gpo:GPOL_c06970, gpo:GPOL_c08660, gpo:GPOL_c26750, gpo:GPOL_c29370, gpo:GPOL_c43780}
path_gpo00643.kgml: 4.2.1.84 -> 3.5.1.4
path_gpo00643.kgml:
path_gpo00643.kgml: Found a trail of span 2 without skipping any vertex
path_gpo00643.kgml: 45 -> 41
path_gpo00643.kgml: R05379 -> R05551
path_gpo00643.kgml: {gpo:GPOL_c06980, gpo:GPOL_c06990} -> {gpo:GPOL_c06970, gpo:GPOL_c08660, gpo:GPOL_c26750, gpo:GPOL_c29370, gpo:GPOL_c43780}
path_gpo00643.kgml: 4.2.1.84 -> 3.5.1.4
path_gpo00643.kgml:
path_gpo00643.kgml: --- 0.19 seconds ---

path_gpo00650.kgml: Butanoate metabolism
path_gpo00650.kgml: Initialization took 0.05 seconds
path_gpo00650.kgml:
path_gpo00650.kgml: Found a trail of span 4 without skipping any vertex
path_gpo00650.kgml: 57 -> 59 -> 61 -> 64
path_gpo00650.kgml: R00238 -> R01975 -> R03276 -> R03026
path_gpo00650.kgml: {gpo:GPOL_c00880, gpo:GPOL_c05460, gpo:GPOL_c05990, gpo:GPOL_c14950, gpo:GPOL_c18410, gpo:GPOL_c38960, gpo:GPOL_c40330, gpo:GPOL_c42790, gpo:GPOL_c42830, gpo:GPOL_c43180, gpo:GPOL_c45480} -> gpo:GPOL_c05470 -> gpo:GPOL_c05470 -> {gpo:GPOL_174p01070, gpo:GPOL_c05470, gpo:GPOL_c07190, gpo:GPOL_c13550, gpo:GPOL_c25210, gpo:GPOL_c30630, gpo:GPOL_c36880, gpo:GPOL_c39120, gpo:GPOL_c40270, gpo:GPOL_c40940, gpo:GPOL_c42740, gpo:GPOL_c43030, gpo:GPOL_c46770, gpo:GPOL_c46780}
path_gpo00650.kgml: 2.3.1.9 -> 1.1.1.35 -> 5.1.2.3 -> 4.2.1.17
path_gpo00650.kgml:
path_gpo00650.kgml: --- 0.37 seconds ---

path_gpo00660.kgml: C5-Branched dibasic acid metabolism
path_gpo00660.kgml: Initialization took 0.05 seconds
path_gpo00660.kgml:
path_gpo00660.kgml: Found a trail of span 2 without skipping any vertex
path_gpo00660.kgml: 31 -> 96
path_gpo00660.kgml: R03896 -> R03898
path_gpo00660.kgml: {gpo:GPOL_c29930, gpo:GPOL_c29940} -> {gpo:GPOL_c29930, gpo:GPOL_c29940}
path_gpo00660.kgml: 4.2.1.35 -> 4.2.1.35
path_gpo00660.kgml:
path_gpo00660.kgml: --- 0.14 seconds ---

path_gpo00670.kgml: One carbon pool by folate
path_gpo00670.kgml: Initialization took 0.05 seconds
path_gpo00670.kgml:
path_gpo00670.kgml: Found a trail of span 4 without skipping any vertex
path_gpo00670.kgml: 68 -> 23 -> 24 -> 52
path_gpo00670.kgml: {R00937, R00940} -> {R00936, R00939} -> {R02235, R02236} -> R02101
path_gpo00670.kgml: gpo:GPOL_c20700 -> gpo:GPOL_c20700 -> gpo:GPOL_c20700 -> gpo:GPOL_c20690
path_gpo00670.kgml: {1.5.1.3, 1.5.1.3} -> {1.5.1.3, 1.5.1.3} -> {1.5.1.3, 1.5.1.3} -> 2.1.1.45
path_gpo00670.kgml:
path_gpo00670.kgml: Found a trail of span 3 without skipping any vertex
path_gpo00670.kgml: 20 -> 51 -> 50
path_gpo00670.kgml: R04326 -> R04560 -> R04325
path_gpo00670.kgml: {gpo:GPOL_c12050, gpo:GPOL_c43610} -> gpo:GPOL_c12060 -> {gpo:GPOL_c12050, gpo:GPOL_c43610}
path_gpo00670.kgml: 2.1.2.2 -> 2.1.2.3 -> 2.1.2.2
path_gpo00670.kgml:
path_gpo00670.kgml: --- 0.52 seconds ---

path_gpo00680.kgml: Methane metabolism
path_gpo00680.kgml: Initialization took 0.05 seconds
path_gpo00680.kgml:
path_gpo00680.kgml: Found a trail of span 3 without skipping any vertex
path_gpo00680.kgml: 229 -> 235 -> 237
path_gpo00680.kgml: R09398 -> R09399 -> R09400
path_gpo00680.kgml: gpo:GPOL_c30980 -> gpo:GPOL_c30990 -> gpo:GPOL_c30990
path_gpo00680.kgml: 2.7.8.28 -> 6.3.2.31 -> 6.3.2.34
path_gpo00680.kgml:
path_gpo00680.kgml: Found a trail of span 2 without skipping any vertex
path_gpo00680.kgml: 203 -> 204
path_gpo00680.kgml: R00315 -> R00230
path_gpo00680.kgml: gpo:GPOL_c06370 -> gpo:GPOL_c06360
path_gpo00680.kgml: {2.7.2.1, 2.7.2.15} -> 2.3.1.8
path_gpo00680.kgml:
path_gpo00680.kgml: --- 0.28 seconds ---

path_gpo00730.kgml: Thiamine metabolism
path_gpo00730.kgml: Initialization took 0.05 seconds
path_gpo00730.kgml:
path_gpo00730.kgml: Found a trail of span 2 without skipping any vertex
path_gpo00730.kgml: 94 -> 75
path_gpo00730.kgml: R03472 -> R04509
path_gpo00730.kgml: gpo:GPOL_c08040 -> gpo:GPOL_c08030
path_gpo00730.kgml: 4.1.99.17 -> 2.7.4.7
path_gpo00730.kgml:
path_gpo00730.kgml: --- 0.14 seconds ---

path_gpo00740.kgml: Riboflavin metabolism
path_gpo00740.kgml: Initialization took 0.05 seconds
path_gpo00740.kgml:
path_gpo00740.kgml: Found a trail of span 3 without skipping any vertex
path_gpo00740.kgml: 32 -> 41 -> 42
path_gpo00740.kgml: R07281 -> R04457 -> R00066
path_gpo00740.kgml: gpo:GPOL_c22660 -> gpo:GPOL_c22670 -> gpo:GPOL_c22650
path_gpo00740.kgml: 4.1.99.12 -> 2.5.1.78 -> 2.5.1.9
path_gpo00740.kgml:
path_gpo00740.kgml: --- 0.17 seconds ---

path_gpo00750.kgml: Vitamin B6 metabolism
path_gpo00750.kgml: Initialization took 0.05 seconds
path_gpo00750.kgml: (not found)
path_gpo00750.kgml: --- 0.09 seconds ---

path_gpo00760.kgml: Nicotinate and nicotinamide metabolism
path_gpo00760.kgml: Initialization took 0.05 seconds
path_gpo00760.kgml:
path_gpo00760.kgml: Found a trail of span 2 without skipping any vertex
path_gpo00760.kgml: 72 -> 73
path_gpo00760.kgml: R04292 -> R03348
path_gpo00760.kgml: gpo:GPOL_c27260 -> gpo:GPOL_c27250
path_gpo00760.kgml: 2.5.1.72 -> 2.4.2.19
path_gpo00760.kgml:
path_gpo00760.kgml: Found a trail of span 2 without skipping any vertex
path_gpo00760.kgml: 89 -> 88
path_gpo00760.kgml: R01268 -> R01724
path_gpo00760.kgml: gpo:GPOL_c18530 -> gpo:GPOL_c18540
path_gpo00760.kgml: 3.5.1.19 -> 6.3.4.21
path_gpo00760.kgml:
path_gpo00760.kgml: --- 0.27 seconds ---

path_gpo00770.kgml: Pantothenate and CoA biosynthesis
path_gpo00770.kgml: Initialization took 0.05 seconds
path_gpo00770.kgml:
path_gpo00770.kgml: Found a trail of span 3 without skipping any vertex
path_gpo00770.kgml: 93 -> 76 -> 71
path_gpo00770.kgml: R00489 -> R02473 -> R03018
path_gpo00770.kgml: gpo:GPOL_c43260 -> gpo:GPOL_c43270 -> {gpo:GPOL_c15460, gpo:GPOL_c43250}
path_gpo00770.kgml: {4.1.1.11, 4.1.1.15} -> 6.3.2.1 -> 2.7.1.33
path_gpo00770.kgml:
path_gpo00770.kgml: Found a trail of span 2 without skipping any vertex
path_gpo00770.kgml: 82 -> 81
path_gpo00770.kgml: R00006 -> R03051
path_gpo00770.kgml: {gpo:GPOL_c23310, gpo:GPOL_c30140, gpo:GPOL_c30150, gpo:GPOL_c33300, gpo:GPOL_c44570} -> gpo:GPOL_c30130
path_gpo00770.kgml: 2.2.1.6 -> 1.1.1.86
path_gpo00770.kgml:
path_gpo00770.kgml: Found a trail of span 2 without skipping any vertex
path_gpo00770.kgml: 73 -> 72
path_gpo00770.kgml: R02269 -> R00905
path_gpo00770.kgml: gpo:GPOL_c08820 -> gpo:GPOL_c08810
path_gpo00770.kgml: 3.5.2.2 -> 3.5.1.6
path_gpo00770.kgml:
path_gpo00770.kgml: --- 0.27 seconds ---

path_gpo00780.kgml: Biotin metabolism
path_gpo00780.kgml: Initialization took 0.05 seconds
path_gpo00780.kgml:
path_gpo00780.kgml: Found a trail of span 4 without skipping any vertex
path_gpo00780.kgml: 34 -> 32 -> 31 -> 30
path_gpo00780.kgml: R03210 -> R03231 -> R03182 -> R01078
path_gpo00780.kgml: gpo:GPOL_c27330 -> gpo:GPOL_c27340 -> gpo:GPOL_c27320 -> gpo:GPOL_c27310
path_gpo00780.kgml: 2.3.1.47 -> 2.6.1.62 -> 6.3.3.3 -> 2.8.1.6
path_gpo00780.kgml:
path_gpo00780.kgml: Found a trail of span 4 without skipping any vertex
path_gpo00780.kgml: 45 -> 32 -> 31 -> 30
path_gpo00780.kgml: R10124 -> R03231 -> R03182 -> R01078
path_gpo00780.kgml: gpo:GPOL_c27330 -> gpo:GPOL_c27340 -> gpo:GPOL_c27320 -> gpo:GPOL_c27310
path_gpo00780.kgml: 2.3.1.47 -> 2.6.1.62 -> 6.3.3.3 -> 2.8.1.6
path_gpo00780.kgml:
path_gpo00780.kgml: --- 0.22 seconds ---

path_gpo00785.kgml: Lipoic acid metabolism
path_gpo00785.kgml: Initialization took 0.05 seconds
path_gpo00785.kgml:
path_gpo00785.kgml: Found a trail of span 2 without skipping any vertex
path_gpo00785.kgml: 5 -> 6
path_gpo00785.kgml: R07768 -> R07769
path_gpo00785.kgml: gpo:GPOL_c28370 -> gpo:GPOL_c28360
path_gpo00785.kgml: 2.8.1.8 -> 2.3.1.181
path_gpo00785.kgml:
path_gpo00785.kgml: Found a trail of span 2 without skipping any vertex
path_gpo00785.kgml: 11 -> 10
path_gpo00785.kgml: R07766 -> R07767
path_gpo00785.kgml: gpo:GPOL_c28360 -> gpo:GPOL_c28370
path_gpo00785.kgml: 2.3.1.181 -> 2.8.1.8
path_gpo00785.kgml:
path_gpo00785.kgml: --- 0.18 seconds ---

path_gpo00790.kgml: Folate biosynthesis
path_gpo00790.kgml: Initialization took 0.05 seconds
path_gpo00790.kgml:
path_gpo00790.kgml: Found a trail of span 4 without skipping any vertex
path_gpo00790.kgml: 171 -> 75 -> 74 -> 72
path_gpo00790.kgml: R11073 -> R03504 -> R03503 -> R03067
path_gpo00790.kgml: gpo:GPOL_c43320 -> gpo:GPOL_c43320 -> gpo:GPOL_c43310 -> {gpo:GPOL_c31070, gpo:GPOL_c43330}
path_gpo00790.kgml: 5.1.99.8 -> 4.1.2.25 -> 2.7.6.3 -> 2.5.1.15
path_gpo00790.kgml:
path_gpo00790.kgml: Found a trail of span 3 without skipping any vertex
path_gpo00790.kgml: 171 -> 75 -> 73
path_gpo00790.kgml: R11073 -> R03504 -> R03066
path_gpo00790.kgml: gpo:GPOL_c43320 -> gpo:GPOL_c43320 -> {gpo:GPOL_c31070, gpo:GPOL_c43330}
path_gpo00790.kgml: 5.1.99.8 -> 4.1.2.25 -> 2.5.1.15
path_gpo00790.kgml:
path_gpo00790.kgml: --- 0.32 seconds ---

path_gpo00791.kgml: Atrazine degradation
path_gpo00791.kgml: Initialization took 0.05 seconds
path_gpo00791.kgml:
path_gpo00791.kgml: Found a trail of span 2 without skipping any vertex
path_gpo00791.kgml: 70 -> 41
path_gpo00791.kgml: R00774 -> R00005
path_gpo00791.kgml: gpo:GPOL_c37390 -> gpo:GPOL_c37380
path_gpo00791.kgml: 6.3.4.6 -> 3.5.1.54
path_gpo00791.kgml:
path_gpo00791.kgml: --- 0.14 seconds ---

path_gpo00860.kgml: Porphyrin and chlorophyll metabolism
path_gpo00860.kgml: Initialization took 0.05 seconds
path_gpo00860.kgml:
path_gpo00860.kgml: Found a trail of span 4 without skipping any vertex
path_gpo00860.kgml: 274 -> 273 -> 270 -> 271
path_gpo00860.kgml: R00036 -> R00084 -> R03165 -> R03194
path_gpo00860.kgml: gpo:GPOL_c10500 -> gpo:GPOL_c10480 -> {gpo:GPOL_c10490, gpo:GPOL_c33650} -> {gpo:GPOL_c10490, gpo:GPOL_c20410}
path_gpo00860.kgml: 4.2.1.24 -> 2.5.1.61 -> 4.2.1.75 -> 2.1.1.107
path_gpo00860.kgml:
path_gpo00860.kgml: Found a trail of span 2 without skipping any vertex
path_gpo00860.kgml: 269 -> 408
path_gpo00860.kgml: R03197 -> R04178
path_gpo00860.kgml: gpo:GPOL_c21580 -> gpo:GPOL_c21590
path_gpo00860.kgml: 4.1.1.37 -> 1.3.3.15
path_gpo00860.kgml:
path_gpo00860.kgml: --- 0.50 seconds ---

path_gpo00900.kgml: Terpenoid backbone biosynthesis
path_gpo00900.kgml: Initialization took 0.06 seconds
path_gpo00900.kgml: (not found)
path_gpo00900.kgml: --- 0.12 seconds ---

path_gpo00903.kgml: Limonene and pinene degradation
path_gpo00903.kgml: Initialization took 0.06 seconds
path_gpo00903.kgml: (not found)
path_gpo00903.kgml: --- 0.12 seconds ---

path_gpo00906.kgml: Carotenoid biosynthesis
path_gpo00906.kgml: Initialization took 0.06 seconds
path_gpo00906.kgml: (not found)
path_gpo00906.kgml: --- 0.12 seconds ---

path_gpo00910.kgml: Nitrogen metabolism
path_gpo00910.kgml: Initialization took 0.06 seconds
path_gpo00910.kgml: (not found)
path_gpo00910.kgml: --- 0.12 seconds ---

path_gpo00920.kgml: Sulfur metabolism
path_gpo00920.kgml: Initialization took 0.06 seconds
path_gpo00920.kgml:
path_gpo00920.kgml: Found a trail of span 2 without skipping any vertex
path_gpo00920.kgml: 55 -> 57
path_gpo00920.kgml: R10203 -> R10206
path_gpo00920.kgml: {gpo:GPOL_c14390, gpo:GPOL_c35840, gpo:GPOL_c44940} -> {gpo:GPOL_c01320, gpo:GPOL_c09290, gpo:GPOL_c35840, gpo:GPOL_c40560, gpo:GPOL_c44940, gpo:GPOL_c44950}
path_gpo00920.kgml: 1.14.14.35 -> {1.14.14.34, 1.14.14.5}
path_gpo00920.kgml:
path_gpo00920.kgml: --- 0.48 seconds ---

path_gpo00930.kgml: Caprolactam degradation
path_gpo00930.kgml: Initialization took 0.06 seconds
path_gpo00930.kgml: (not found)
path_gpo00930.kgml: --- 0.12 seconds ---

path_gpo00970.kgml: Aminoacyl-tRNA biosynthesis
path_gpo00970.kgml: Initialization took 0.06 seconds
path_gpo00970.kgml: (not found)
path_gpo00970.kgml: --- 0.12 seconds ---

path_gpo00984.kgml: Steroid degradation
path_gpo00984.kgml: Initialization took 0.06 seconds
path_gpo00984.kgml:
path_gpo00984.kgml: Found a trail of span 2 without skipping any vertex
path_gpo00984.kgml: 18 -> 23
path_gpo00984.kgml: R09819 -> R04597
path_gpo00984.kgml: {gpo:GPOL_c08980, gpo:GPOL_c41070, gpo:GPOL_c41090} -> gpo:GPOL_c41080
path_gpo00984.kgml: 1.14.14.12 -> 1.13.11.25
path_gpo00984.kgml:
path_gpo00984.kgml: Found a trail of span 2 without skipping any vertex
path_gpo00984.kgml: 47 -> 32
path_gpo00984.kgml: R09955 -> R09884
path_gpo00984.kgml: {gpo:GPOL_c41280, gpo:GPOL_c49840} -> {gpo:GPOL_c41290, gpo:GPOL_c41370}
path_gpo00984.kgml: 5.3.3.1 -> 1.3.99.4
path_gpo00984.kgml:
path_gpo00984.kgml: --- 0.24 seconds ---

path_gpo00999.kgml: Biosynthesis of secondary metabolites - unclassified
path_gpo00999.kgml: Initialization took 0.06 seconds
path_gpo00999.kgml:
path_gpo00999.kgml: Found a trail of span 2 without skipping any vertex
path_gpo00999.kgml: 100 -> 101
path_gpo00999.kgml: R10673 -> R10469
path_gpo00999.kgml: gpo:GPOL_c23170 -> gpo:GPOL_c23160
path_gpo00999.kgml: 4.1.2.56 -> 4.1.99.20
path_gpo00999.kgml:
path_gpo00999.kgml: --- 0.18 seconds ---

path_gpo01040.kgml: Biosynthesis of unsaturated fatty acids
path_gpo01040.kgml: Initialization took 0.06 seconds
path_gpo01040.kgml: (not found)
path_gpo01040.kgml: --- 0.12 seconds ---

path_gpo01053.kgml: Biosynthesis of siderophore group nonribosomal peptides
path_gpo01053.kgml: Initialization took 0.06 seconds
path_gpo01053.kgml:
path_gpo01053.kgml: Found a trail of span 3 without skipping any vertex
path_gpo01053.kgml: 43 -> 18 -> 64
path_gpo01053.kgml: R03037 -> R01505 -> R07644
path_gpo01053.kgml: gpo:GPOL_c23560 -> {gpo:GPOL_c23550, gpo:GPOL_c25360} -> {gpo:GPOL_c23560, gpo:GPOL_c23570}
path_gpo01053.kgml: 3.3.2.1 -> 1.3.1.28 -> 6.3.2.14
path_gpo01053.kgml:
path_gpo01053.kgml: --- 0.21 seconds ---

path_gpo01055.kgml: Biosynthesis of vancomycin group antibiotics
path_gpo01055.kgml: Initialization took 0.06 seconds
path_gpo01055.kgml: (not found)
path_gpo01055.kgml: --- 0.12 seconds ---

path_gpo01059.kgml: Biosynthesis of enediyne antibiotics
path_gpo01059.kgml: Initialization took 0.06 seconds
path_gpo01059.kgml: (not found)
path_gpo01059.kgml: --- 0.12 seconds ---

--- 341.90 seconds ---
