# Supplementary material for: CoMetGeNe: mining conserved neighborhood patterns in metabolic and genomic contexts
Source: BMC Bioinformatics. 2019 Jan 10;20:19. doi: 10.1186/s12859-018-2542-2 (PMC6327494; doi:10.1186/s12859-018-2542-2)
Supplement: Supplementary file 14 — Trail finding results for completely assembled representative bacterial genomes present in NCBI Genomes. Of the 1,545 fully assembled representative bacterial genomes in NCBI, corresponding entries have been identified in KEGG for 1,467 species, for which trail finding has been performed for all combinations of gap parameters δG and δD ranging from 0 to 3. This additional file is available from https://doi.org/10.6084/m9.figshare.7288769. (GZ 178,532 kb) [file 12859_2018_2542_MOESM14_ESM.gz › results/gta_dG1_dD0.hnet]

--- delta_G = 1, delta_D = 0 ---

path_gta00010.kgml: Glycolysis / Gluconeogenesis
path_gta00010.kgml: Initialization took 16.04 seconds
path_gta00010.kgml:
path_gta00010.kgml: Found a trail of span 4 without skipping any vertex
path_gta00010.kgml: 48 -> 49 -> 50 -> 75
path_gta00010.kgml: R00014 -> R03270 -> R02569 -> R07618
path_gta00010.kgml: {gta:BCM27_05570, gta:BCM27_15990, gta:BCM27_24760, gta:BCM27_24765} -> {gta:BCM27_05570, gta:BCM27_15990, gta:BCM27_24760, gta:BCM27_24765} -> {gta:BCM27_24215, gta:BCM27_24770} -> {gta:BCM27_03755, gta:BCM27_09265, gta:BCM27_23150, gta:BCM27_24270, gta:BCM27_24775}
path_gta00010.kgml: {1.2.4.1, 2.2.1.6, 4.1.1.1} -> 1.2.4.1 -> 2.3.1.12 -> 1.8.1.4
path_gta00010.kgml:
path_gta00010.kgml: Found a trail of span 3 without skipping any vertex
path_gta00010.kgml: 76 -> 57 -> 58
path_gta00010.kgml: R01512 -> R01061 -> R01015
path_gta00010.kgml: gta:BCM27_12185 -> gta:BCM27_12180 -> gta:BCM27_12190
path_gta00010.kgml: 2.7.2.3 -> {1.2.1.12, 1.2.1.59} -> 5.3.1.1
path_gta00010.kgml:
path_gta00010.kgml: --- 17.01 seconds ---

path_gta00020.kgml: Citrate cycle (TCA cycle)
path_gta00020.kgml: Initialization took 9.01 seconds
path_gta00020.kgml:
path_gta00020.kgml: Found a trail of span 4 without skipping any vertex
path_gta00020.kgml: 82 -> 80 -> 77 -> 75
path_gta00020.kgml: R02569 -> R07618 -> R03270 -> R00014
path_gta00020.kgml: {gta:BCM27_24215, gta:BCM27_24770} -> {gta:BCM27_03755, gta:BCM27_09265, gta:BCM27_23150, gta:BCM27_24270, gta:BCM27_24775} -> {gta:BCM27_05570, gta:BCM27_15990, gta:BCM27_24760, gta:BCM27_24765} -> {gta:BCM27_05570, gta:BCM27_15990, gta:BCM27_24760, gta:BCM27_24765}
path_gta00020.kgml: 2.3.1.12 -> 1.8.1.4 -> 1.2.4.1 -> {1.2.4.1, 2.2.1.6, 4.1.1.1}
path_gta00020.kgml:
path_gta00020.kgml: Found a trail of span 2 without skipping any vertex
path_gta00020.kgml: 43 -> 41
path_gta00020.kgml: R00344 -> R00351
path_gta00020.kgml: {gta:BCM27_09375, gta:BCM27_18650, gta:BCM27_24130} -> {gta:BCM27_06930, gta:BCM27_06990, gta:BCM27_18655}
path_gta00020.kgml: 6.4.1.1 -> {2.3.3.1, 2.3.3.16, 2.3.3.3}
path_gta00020.kgml:
path_gta00020.kgml: --- 9.56 seconds ---

path_gta00030.kgml: Pentose phosphate pathway
path_gta00030.kgml: Initialization took 3.21 seconds
path_gta00030.kgml:
path_gta00030.kgml: Found a trail of span 3 without skipping any vertex
path_gta00030.kgml: 77 -> 46 -> 49
path_gta00030.kgml: R01827 -> R01641 -> R01830
path_gta00030.kgml: gta:BCM27_12220 -> {gta:BCM27_12225, gta:BCM27_14805, gta:BCM27_14810, gta:BCM27_24110, gta:BCM27_24115} -> {gta:BCM27_12225, gta:BCM27_14805, gta:BCM27_14810, gta:BCM27_24110, gta:BCM27_24115}
path_gta00030.kgml: 2.2.1.2 -> 2.2.1.1 -> 2.2.1.1
path_gta00030.kgml:
path_gta00030.kgml: Found a trail of span 2 containing skipped vertices
path_gta00030.kgml: 58 -> 57
path_gta00030.kgml: R02736 -> R02035
path_gta00030.kgml: {gta:BCM27_12215, gta:BCM27_21315} -> gta:BCM27_12205
path_gta00030.kgml: {1.1.1.363, 1.1.1.49} -> 3.1.1.31
path_gta00030.kgml: Skipped genes: gta:BCM27_12210
path_gta00030.kgml:
path_gta00030.kgml: Found a trail of span 2 containing skipped vertices
path_gta00030.kgml: 157 -> 57
path_gta00030.kgml: {R02736, R10907} -> R02035
path_gta00030.kgml: {gta:BCM27_12215, gta:BCM27_21315} -> gta:BCM27_12205
path_gta00030.kgml: {1.1.1.363, 1.1.1.49, 1.1.1.363, 1.1.1.388} -> 3.1.1.31
path_gta00030.kgml: Skipped genes: gta:BCM27_12210
path_gta00030.kgml:
path_gta00030.kgml: --- 3.91 seconds ---

path_gta00040.kgml: Pentose and glucuronate interconversions
path_gta00040.kgml: Initialization took 0.67 seconds
path_gta00040.kgml:
path_gta00040.kgml: Found a trail of span 2 containing skipped vertices
path_gta00040.kgml: 85 -> 127
path_gta00040.kgml: R01906 -> R01902
path_gta00040.kgml: gta:BCM27_08445 -> gta:BCM27_08435
path_gta00040.kgml: ? -> 2.7.1.5
path_gta00040.kgml: Skipped genes: gta:BCM27_08440
path_gta00040.kgml:
path_gta00040.kgml: Found a trail of span 2 containing skipped vertices
path_gta00040.kgml: 80 -> 195
path_gta00040.kgml: R01639 -> R01896
path_gta00040.kgml: {gta:BCM27_14835, gta:BCM27_24040} -> gta:BCM27_24030
path_gta00040.kgml: 2.7.1.17 -> {1.1.1.14, 1.1.1.9}
path_gta00040.kgml: Skipped genes: gta:BCM27_24035
path_gta00040.kgml:
path_gta00040.kgml: --- 1.02 seconds ---

path_gta00051.kgml: Fructose and mannose metabolism
path_gta00051.kgml: Initialization took 2.36 seconds
path_gta00051.kgml:
path_gta00051.kgml: Found a trail of span 2 without skipping any vertex
path_gta00051.kgml: 83 -> 82
path_gta00051.kgml: R00888 -> R05692
path_gta00051.kgml: gta:BCM27_06435 -> gta:BCM27_06430
path_gta00051.kgml: 4.2.1.47 -> 1.1.1.271
path_gta00051.kgml:
path_gta00051.kgml: Found a trail of span 2 containing skipped vertices
path_gta00051.kgml: 98 -> 99
path_gta00051.kgml: R02437 -> R03014
path_gta00051.kgml: gta:BCM27_08445 -> gta:BCM27_08435
path_gta00051.kgml: 5.3.1.14 -> 2.7.1.5
path_gta00051.kgml: Skipped genes: gta:BCM27_08440
path_gta00051.kgml:
path_gta00051.kgml: Found a trail of span 2 without skipping any vertex
path_gta00051.kgml: 54 -> 92
path_gta00051.kgml: R03232 -> R02071
path_gta00051.kgml: gta:BCM27_11435 -> gta:BCM27_11440
path_gta00051.kgml: 2.7.1.202 -> 2.7.1.56
path_gta00051.kgml:
path_gta00051.kgml: Found a trail of span 2 without skipping any vertex
path_gta00051.kgml: 58 -> 63
path_gta00051.kgml: R00875 -> R00868
path_gta00051.kgml: gta:BCM27_24030 -> gta:BCM27_24035
path_gta00051.kgml: {1.1.1.14, 1.1.1.15} -> {1.1.1.11, 1.1.1.67}
path_gta00051.kgml:
path_gta00051.kgml: --- 3.02 seconds ---

path_gta00052.kgml: Galactose metabolism
path_gta00052.kgml: Initialization took 0.56 seconds
path_gta00052.kgml: (not found)
path_gta00052.kgml: --- 0.66 seconds ---

path_gta00053.kgml: Ascorbate and aldarate metabolism
path_gta00053.kgml: Initialization took 0.81 seconds
path_gta00053.kgml:
path_gta00053.kgml: Found a trail of span 4 without skipping any vertex
path_gta00053.kgml: 99 -> 90 -> 93 -> 94
path_gta00053.kgml: R08056 -> R02752 -> R02279 -> R00264
path_gta00053.kgml: {gta:BCM27_14895, gta:BCM27_14945} -> {gta:BCM27_14895, gta:BCM27_14945} -> gta:BCM27_14950 -> gta:BCM27_14955
path_gta00053.kgml: 4.2.1.40 -> 4.2.1.40 -> 4.2.1.41 -> {1.2.1.26, 1.2.1.3}
path_gta00053.kgml:
path_gta00053.kgml: --- 1.07 seconds ---

path_gta00061.kgml: Fatty acid biosynthesis
path_gta00061.kgml: Initialization took 6.89 seconds
path_gta00061.kgml: (not found)
path_gta00061.kgml: --- 7.50 seconds ---

path_gta00071.kgml: Fatty acid degradation
path_gta00071.kgml: Initialization took 29.82 seconds
path_gta00071.kgml:
path_gta00071.kgml: Found a trail of span 6 containing skipped vertices
path_gta00071.kgml: 51 -> 50 -> 48 -> 195 -> 41 -> 42
path_gta00071.kgml: R04749 -> R04748 -> R01177 -> R00238 -> R01975 -> R03026
path_gta00071.kgml: {gta:BCM27_01370, gta:BCM27_02590, gta:BCM27_05005, gta:BCM27_05160, gta:BCM27_07035, gta:BCM27_08000, gta:BCM27_08020, gta:BCM27_09070, gta:BCM27_12550, gta:BCM27_13890, gta:BCM27_16835, gta:BCM27_17615, gta:BCM27_20415, gta:BCM27_20510, gta:BCM27_21650, gta:BCM27_21655, gta:BCM27_23315} -> {gta:BCM27_17615, gta:BCM27_23315} -> {gta:BCM27_04600, gta:BCM27_04915, gta:BCM27_07985, gta:BCM27_08520, gta:BCM27_10125, gta:BCM27_17180, gta:BCM27_17610, gta:BCM27_17630, gta:BCM27_17730, gta:BCM27_18935, gta:BCM27_20440, gta:BCM27_20460, gta:BCM27_20555, gta:BCM27_21640, gta:BCM27_22405, gta:BCM27_22950, gta:BCM27_23320} -> {gta:BCM27_04600, gta:BCM27_04915, gta:BCM27_07985, gta:BCM27_08520, gta:BCM27_10125, gta:BCM27_17180, gta:BCM27_17610, gta:BCM27_17630, gta:BCM27_17730, gta:BCM27_18935, gta:BCM27_20440, gta:BCM27_20460, gta:BCM27_20555, gta:BCM27_21640, gta:BCM27_22405, gta:BCM27_22950, gta:BCM27_23320} -> {gta:BCM27_17615, gta:BCM27_23315} -> {gta:BCM27_01370, gta:BCM27_02590, gta:BCM27_05005, gta:BCM27_05160, gta:BCM27_07035, gta:BCM27_08000, gta:BCM27_08020, gta:BCM27_09070, gta:BCM27_12550, gta:BCM27_13890, gta:BCM27_16835, gta:BCM27_17615, gta:BCM27_20415, gta:BCM27_20510, gta:BCM27_21650, gta:BCM27_21655, gta:BCM27_23315}
path_gta00071.kgml: {4.2.1.17, 4.2.1.74} -> {1.1.1.211, 1.1.1.35} -> {2.3.1.16, 2.3.1.9} -> 2.3.1.9 -> 1.1.1.35 -> 4.2.1.17
path_gta00071.kgml: Skipped genes: gta:BCM27_17625
path_gta00071.kgml:
path_gta00071.kgml: --- 31.94 seconds ---

path_gta00072.kgml: Synthesis and degradation of ketone bodies
path_gta00072.kgml: Initialization took 3.76 seconds
path_gta00072.kgml:
path_gta00072.kgml: Found a trail of span 2 containing skipped vertices
path_gta00072.kgml: 18 -> 14
path_gta00072.kgml: R00410 -> R00238
path_gta00072.kgml: {gta:BCM27_06685, gta:BCM27_06690, gta:BCM27_21625, gta:BCM27_21630} -> {gta:BCM27_04600, gta:BCM27_04915, gta:BCM27_07985, gta:BCM27_08520, gta:BCM27_10125, gta:BCM27_17180, gta:BCM27_17610, gta:BCM27_17630, gta:BCM27_17730, gta:BCM27_18935, gta:BCM27_20440, gta:BCM27_20460, gta:BCM27_20555, gta:BCM27_21640, gta:BCM27_22405, gta:BCM27_22950, gta:BCM27_23320}
path_gta00072.kgml: 2.8.3.5 -> 2.3.1.9
path_gta00072.kgml: Skipped genes: gta:BCM27_21635
path_gta00072.kgml:
path_gta00072.kgml: --- 3.97 seconds ---

path_gta00100.kgml: Steroid biosynthesis
path_gta00100.kgml: Initialization took 0.11 seconds
path_gta00100.kgml: (not found)
path_gta00100.kgml: --- 0.22 seconds ---

path_gta00121.kgml: Secondary bile acid biosynthesis
path_gta00121.kgml: Initialization took 0.15 seconds
path_gta00121.kgml: (not found)
path_gta00121.kgml: --- 0.25 seconds ---

path_gta00130.kgml: Ubiquinone and other terpenoid-quinone biosynthesis
path_gta00130.kgml: Initialization took 0.70 seconds
path_gta00130.kgml: (not found)
path_gta00130.kgml: --- 0.81 seconds ---

path_gta00190.kgml: Oxidative phosphorylation
path_gta00190.kgml: Initialization took 14.65 seconds
path_gta00190.kgml: (not found)
path_gta00190.kgml: --- 14.75 seconds ---

path_gta00220.kgml: Arginine biosynthesis
path_gta00220.kgml: Initialization took 4.72 seconds
path_gta00220.kgml:
path_gta00220.kgml: Found a trail of span 8 containing skipped vertices
path_gta00220.kgml: 49 -> 50 -> 51 -> 52 -> 55 -> 44 -> 45 -> 47
path_gta00220.kgml: R00259 -> R02649 -> R03443 -> R02283 -> R02282 -> R01398 -> R01954 -> R01086
path_gta00220.kgml: {gta:BCM27_03375, gta:BCM27_11335, gta:BCM27_14415} -> gta:BCM27_14410 -> gta:BCM27_14420 -> gta:BCM27_14405 -> gta:BCM27_14415 -> gta:BCM27_14400 -> gta:BCM27_14390 -> gta:BCM27_14385
path_gta00220.kgml: 2.3.1.1 -> 2.7.2.8 -> 1.2.1.38 -> 2.6.1.11 -> 2.3.1.35 -> 2.1.3.3 -> 6.3.4.5 -> 4.3.2.1
path_gta00220.kgml: Skipped genes: gta:BCM27_14395
path_gta00220.kgml:
path_gta00220.kgml: Found a trail of span 2 without skipping any vertex
path_gta00220.kgml: 56 -> 57
path_gta00220.kgml: R00774 -> R00005
path_gta00220.kgml: gta:BCM27_20050 -> gta:BCM27_20045
path_gta00220.kgml: 6.3.4.6 -> 3.5.1.54
path_gta00220.kgml:
path_gta00220.kgml: --- 5.26 seconds ---

path_gta00230.kgml: Purine metabolism
path_gta00230.kgml: Initialization took 42.44 seconds
path_gta00230.kgml:
path_gta00230.kgml: Found a trail of span 2 without skipping any vertex
path_gta00230.kgml: 232 -> 429
path_gta00230.kgml: R06601 -> R06604
path_gta00230.kgml: gta:BCM27_09380 -> gta:BCM27_09385
path_gta00230.kgml: 3.5.2.17 -> 4.1.1.97
path_gta00230.kgml:
path_gta00230.kgml: Found a trail of span 2 without skipping any vertex
path_gta00230.kgml: 167 -> 166
path_gta00230.kgml: R04591 -> R04559
path_gta00230.kgml: gta:BCM27_04140 -> gta:BCM27_04130
path_gta00230.kgml: 6.3.2.6 -> 4.3.2.2
path_gta00230.kgml:
path_gta00230.kgml: Found a trail of span 2 without skipping any vertex
path_gta00230.kgml: 252 -> 253
path_gta00230.kgml: R00529 -> R00509
path_gta00230.kgml: {gta:BCM27_05175, gta:BCM27_05180, gta:BCM27_08235, gta:BCM27_08240, gta:BCM27_16225, gta:BCM27_16230} -> {gta:BCM27_05180, gta:BCM27_08240}
path_gta00230.kgml: 2.7.7.4 -> 2.7.1.25
path_gta00230.kgml:
path_gta00230.kgml: Found a trail of span 2 without skipping any vertex
path_gta00230.kgml: 258 -> 259
path_gta00230.kgml: R01768 -> R02103
path_gta00230.kgml: {gta:BCM27_09400, gta:BCM27_09405, gta:BCM27_09410} -> {gta:BCM27_09400, gta:BCM27_09405, gta:BCM27_09410}
path_gta00230.kgml: 1.17.1.4 -> 1.17.1.4
path_gta00230.kgml:
path_gta00230.kgml: Found a trail of span 2 without skipping any vertex
path_gta00230.kgml: 427 -> 428
path_gta00230.kgml: R07404 -> R07405
path_gta00230.kgml: gta:BCM27_09630 -> gta:BCM27_09635
path_gta00230.kgml: 6.3.4.18 -> 5.4.99.18
path_gta00230.kgml:
path_gta00230.kgml: --- 45.52 seconds ---

path_gta00240.kgml: Pyrimidine metabolism
path_gta00240.kgml: Initialization took 12.58 seconds
path_gta00240.kgml:
path_gta00240.kgml: Found a trail of span 3 containing skipped vertices
path_gta00240.kgml: 91 -> 97 -> 98
path_gta00240.kgml: R00575 -> R01397 -> R01993
path_gta00240.kgml: {gta:BCM27_12045, gta:BCM27_12050} -> gta:BCM27_12030 -> gta:BCM27_12035
path_gta00240.kgml: 6.3.5.5 -> 2.1.3.2 -> 3.5.2.3
path_gta00240.kgml: Skipped genes: gta:BCM27_12040
path_gta00240.kgml:
path_gta00240.kgml: Found a trail of span 3 containing skipped vertices
path_gta00240.kgml: 152 -> 155 -> 112
path_gta00240.kgml: R02485 -> R02484 -> R00966
path_gta00240.kgml: gta:BCM27_09200 -> gta:BCM27_09205 -> {gta:BCM27_09230, gta:BCM27_12025, gta:BCM27_13825}
path_gta00240.kgml: 3.5.4.5 -> {2.4.2.1, 2.4.2.2, 2.4.2.3, 2.4.2.4} -> 2.4.2.9
path_gta00240.kgml: Skipped genes: gta:BCM27_09210
path_gta00240.kgml:
path_gta00240.kgml: --- 13.49 seconds ---

path_gta00250.kgml: Alanine, aspartate and glutamate metabolism
path_gta00250.kgml: Initialization took 10.38 seconds
path_gta00250.kgml:
path_gta00250.kgml: Found a trail of span 2 without skipping any vertex
path_gta00250.kgml: 48 -> 51
path_gta00250.kgml: R01954 -> R01086
path_gta00250.kgml: gta:BCM27_14390 -> gta:BCM27_14385
path_gta00250.kgml: 6.3.4.5 -> 4.3.2.1
path_gta00250.kgml:
path_gta00250.kgml: Found a trail of span 2 containing skipped vertices
path_gta00250.kgml: 88 -> 134
path_gta00250.kgml: R01648 -> R00714
path_gta00250.kgml: gta:BCM27_21045 -> {gta:BCM27_01175, gta:BCM27_04620, gta:BCM27_05650, gta:BCM27_13730, gta:BCM27_21055}
path_gta00250.kgml: 2.6.1.19 -> {1.2.1.16, 1.2.1.79}
path_gta00250.kgml: Skipped genes: gta:BCM27_21050
path_gta00250.kgml:
path_gta00250.kgml: Found a trail of span 2 containing skipped vertices
path_gta00250.kgml: 88 -> 76
path_gta00250.kgml: R01648 -> {R00713, R00714}
path_gta00250.kgml: gta:BCM27_21045 -> {gta:BCM27_01175, gta:BCM27_04620, gta:BCM27_05650, gta:BCM27_13730, gta:BCM27_21055}
path_gta00250.kgml: 2.6.1.19 -> {1.2.1.16, 1.2.1.24, 1.2.1.16, 1.2.1.79}
path_gta00250.kgml: Skipped genes: gta:BCM27_21050
path_gta00250.kgml:
path_gta00250.kgml: --- 10.86 seconds ---

path_gta00260.kgml: Glycine, serine and threonine metabolism
path_gta00260.kgml: Initialization took 13.87 seconds
path_gta00260.kgml:
path_gta00260.kgml: Found a trail of span 4 containing skipped vertices
path_gta00260.kgml: 101 -> 110 -> 82 -> 95
path_gta00260.kgml: R03425 -> R04125 -> R00945 -> R00220
path_gta00260.kgml: {gta:BCM27_01040, gta:BCM27_14035} -> {gta:BCM27_01045, gta:BCM27_15720} -> {gta:BCM27_01055, gta:BCM27_08670, gta:BCM27_09980} -> gta:BCM27_01060
path_gta00260.kgml: 1.4.4.2 -> 2.1.2.10 -> 2.1.2.1 -> {4.3.1.17, 4.3.1.19}
path_gta00260.kgml: Skipped genes: gta:BCM27_01050
path_gta00260.kgml:
path_gta00260.kgml: Found a trail of span 3 without skipping any vertex
path_gta00260.kgml: 56 -> 55 -> 54
path_gta00260.kgml: R06977 -> R06978 -> R06979
path_gta00260.kgml: gta:BCM27_10720 -> gta:BCM27_10725 -> gta:BCM27_10715
path_gta00260.kgml: 2.6.1.76 -> 2.3.1.178 -> 4.2.1.108
path_gta00260.kgml:
path_gta00260.kgml: Found a trail of span 3 without skipping any vertex
path_gta00260.kgml: 103 -> 99 -> 87
path_gta00260.kgml: {R01773, R01775} -> R01771 -> R01466
path_gta00260.kgml: gta:BCM27_09930 -> gta:BCM27_09940 -> gta:BCM27_09935
path_gta00260.kgml: {1.1.1.3, 1.1.1.3} -> 2.7.1.39 -> 4.2.3.1
path_gta00260.kgml:
path_gta00260.kgml: Found a trail of span 2 without skipping any vertex
path_gta00260.kgml: 76 -> 93
path_gta00260.kgml: R00480 -> R02291
path_gta00260.kgml: gta:BCM27_02495 -> gta:BCM27_02500
path_gta00260.kgml: 2.7.2.4 -> 1.2.1.11
path_gta00260.kgml:
path_gta00260.kgml: --- 14.64 seconds ---

path_gta00261.kgml: Monobactam biosynthesis
path_gta00261.kgml: Initialization took 1.46 seconds
path_gta00261.kgml: (not found)
path_gta00261.kgml: --- 1.57 seconds ---

path_gta00270.kgml: Cysteine and methionine metabolism
path_gta00270.kgml: Initialization took 5.38 seconds
path_gta00270.kgml:
path_gta00270.kgml: Found a trail of span 3 without skipping any vertex
path_gta00270.kgml: 197 -> 196 -> 204
path_gta00270.kgml: R01777 -> R01776 -> {R01287, R02026}
path_gta00270.kgml: gta:BCM27_09110 -> gta:BCM27_09110 -> gta:BCM27_09115
path_gta00270.kgml: 2.3.1.46 -> 2.3.1.31 -> 2.5.1.49
path_gta00270.kgml:
path_gta00270.kgml: Found a trail of span 2 without skipping any vertex
path_gta00270.kgml: 203 -> 87
path_gta00270.kgml: R02026 -> R01290
path_gta00270.kgml: gta:BCM27_08535 -> gta:BCM27_08530
path_gta00270.kgml: ? -> 4.2.1.22
path_gta00270.kgml:
path_gta00270.kgml: Found a trail of span 2 without skipping any vertex
path_gta00270.kgml: 101 -> 87
path_gta00270.kgml: R01288 -> R01290
path_gta00270.kgml: gta:BCM27_08535 -> gta:BCM27_08530
path_gta00270.kgml: 2.5.1.48 -> 4.2.1.22
path_gta00270.kgml:
path_gta00270.kgml: Found a trail of span 2 without skipping any vertex
path_gta00270.kgml: 217 -> 214
path_gta00270.kgml: R00480 -> R02291
path_gta00270.kgml: gta:BCM27_02495 -> gta:BCM27_02500
path_gta00270.kgml: 2.7.2.4 -> 1.2.1.11
path_gta00270.kgml:
path_gta00270.kgml: --- 6.02 seconds ---

path_gta00280.kgml: Valine, leucine and isoleucine degradation
path_gta00280.kgml: Initialization took 32.24 seconds
path_gta00280.kgml:
path_gta00280.kgml: Found a trail of span 2 containing skipped vertices
path_gta00280.kgml: 102 -> 99
path_gta00280.kgml: R05066 -> R00922
path_gta00280.kgml: gta:BCM27_20115 -> gta:BCM27_20125
path_gta00280.kgml: {1.1.1.31, 1.1.1.35} -> 1.2.1.27
path_gta00280.kgml: Skipped genes: gta:BCM27_20120
path_gta00280.kgml:
path_gta00280.kgml: Found a trail of span 2 containing skipped vertices
path_gta00280.kgml: 76 -> 72
path_gta00280.kgml: R00410 -> R00238
path_gta00280.kgml: {gta:BCM27_06685, gta:BCM27_06690, gta:BCM27_21625, gta:BCM27_21630} -> {gta:BCM27_04600, gta:BCM27_04915, gta:BCM27_07985, gta:BCM27_08520, gta:BCM27_10125, gta:BCM27_17180, gta:BCM27_17610, gta:BCM27_17630, gta:BCM27_17730, gta:BCM27_18935, gta:BCM27_20440, gta:BCM27_20460, gta:BCM27_20555, gta:BCM27_21640, gta:BCM27_22405, gta:BCM27_22950, gta:BCM27_23320}
path_gta00280.kgml: 2.8.3.5 -> 2.3.1.9
path_gta00280.kgml: Skipped genes: gta:BCM27_21635
path_gta00280.kgml:
path_gta00280.kgml: --- 32.59 seconds ---

path_gta00281.kgml: Geraniol degradation
path_gta00281.kgml: Initialization took 4.45 seconds
path_gta00281.kgml: (not found)
path_gta00281.kgml: --- 4.55 seconds ---

path_gta00290.kgml: Valine, leucine and isoleucine biosynthesis
path_gta00290.kgml: Initialization took 3.48 seconds
path_gta00290.kgml:
path_gta00290.kgml: Found a trail of span 3 without skipping any vertex
path_gta00290.kgml: 79 -> 44 -> 46 -> 44
path_gta00290.kgml: R00226 -> R05071 -> R04440 -> R05071
path_gta00290.kgml: {gta:BCM27_12335, gta:BCM27_16660, gta:BCM27_16665, gta:BCM27_20860, gta:BCM27_23270} -> gta:BCM27_16655 -> gta:BCM27_16655 -> gta:BCM27_16655
path_gta00290.kgml: 2.2.1.6 -> {1.1.1.86, 5.4.99.3} -> 1.1.1.86 -> {1.1.1.86, 5.4.99.3}
path_gta00290.kgml:
path_gta00290.kgml: Found a trail of span 3 without skipping any vertex
path_gta00290.kgml: 47 -> 42 -> 34
path_gta00290.kgml: R08648 -> R05069 -> R05068
path_gta00290.kgml: {gta:BCM27_12335, gta:BCM27_16660, gta:BCM27_16665, gta:BCM27_20860, gta:BCM27_23270} -> gta:BCM27_16655 -> gta:BCM27_16655
path_gta00290.kgml: 2.2.1.6 -> {1.1.1.86, 5.4.99.3} -> 1.1.1.86
path_gta00290.kgml:
path_gta00290.kgml: Found a trail of span 2 without skipping any vertex
path_gta00290.kgml: 78 -> 21
path_gta00290.kgml: R03896 -> R03898
path_gta00290.kgml: {gta:BCM27_13115, gta:BCM27_13120, gta:BCM27_14675, gta:BCM27_14680, gta:BCM27_16555, gta:BCM27_16560} -> {gta:BCM27_13115, gta:BCM27_13120, gta:BCM27_14675, gta:BCM27_14680, gta:BCM27_16555, gta:BCM27_16560}
path_gta00290.kgml: 4.2.1.35 -> 4.2.1.35
path_gta00290.kgml:
path_gta00290.kgml: Found a trail of span 2 without skipping any vertex
path_gta00290.kgml: 35 -> 37
path_gta00290.kgml: R03968 -> R04001
path_gta00290.kgml: {gta:BCM27_13115, gta:BCM27_13120, gta:BCM27_14675, gta:BCM27_14680, gta:BCM27_16555, gta:BCM27_16560} -> {gta:BCM27_13115, gta:BCM27_13120, gta:BCM27_14675, gta:BCM27_14680, gta:BCM27_16555, gta:BCM27_16560}
path_gta00290.kgml: 4.2.1.33 -> 4.2.1.33
path_gta00290.kgml:
path_gta00290.kgml: --- 4.22 seconds ---

path_gta00300.kgml: Lysine biosynthesis
path_gta00300.kgml: Initialization took 1.96 seconds
path_gta00300.kgml:
path_gta00300.kgml: Found a trail of span 2 without skipping any vertex
path_gta00300.kgml: 50 -> 51
path_gta00300.kgml: R00480 -> R02291
path_gta00300.kgml: gta:BCM27_02495 -> gta:BCM27_02500
path_gta00300.kgml: 2.7.2.4 -> 1.2.1.11
path_gta00300.kgml:
path_gta00300.kgml: --- 2.16 seconds ---

path_gta00310.kgml: Lysine degradation
path_gta00310.kgml: Initialization took 18.32 seconds
path_gta00310.kgml:
path_gta00310.kgml: Found a trail of span 3 containing skipped vertices
path_gta00310.kgml: 44 -> 45 -> 56
path_gta00310.kgml: R03026 -> R01975 -> R00238
path_gta00310.kgml: {gta:BCM27_01370, gta:BCM27_02590, gta:BCM27_05005, gta:BCM27_05160, gta:BCM27_07035, gta:BCM27_08000, gta:BCM27_08020, gta:BCM27_09070, gta:BCM27_12550, gta:BCM27_13890, gta:BCM27_16835, gta:BCM27_17615, gta:BCM27_20415, gta:BCM27_20510, gta:BCM27_21650, gta:BCM27_21655, gta:BCM27_23315} -> {gta:BCM27_17615, gta:BCM27_23315} -> {gta:BCM27_04600, gta:BCM27_04915, gta:BCM27_07985, gta:BCM27_08520, gta:BCM27_10125, gta:BCM27_17180, gta:BCM27_17610, gta:BCM27_17630, gta:BCM27_17730, gta:BCM27_18935, gta:BCM27_20440, gta:BCM27_20460, gta:BCM27_20555, gta:BCM27_21640, gta:BCM27_22405, gta:BCM27_22950, gta:BCM27_23320}
path_gta00310.kgml: 4.2.1.17 -> 1.1.1.35 -> 2.3.1.9
path_gta00310.kgml: Skipped genes: gta:BCM27_17625
path_gta00310.kgml:
path_gta00310.kgml: --- 18.52 seconds ---

path_gta00311.kgml: Penicillin and cephalosporin biosynthesis
path_gta00311.kgml: Initialization took 0.10 seconds
path_gta00311.kgml: (not found)
path_gta00311.kgml: --- 0.21 seconds ---

path_gta00330.kgml: Arginine and proline metabolism
path_gta00330.kgml: Initialization took 6.94 seconds
path_gta00330.kgml:
path_gta00330.kgml: Found a trail of span 3 without skipping any vertex
path_gta00330.kgml: 222 -> 221 -> 215
path_gta00330.kgml: R10507 -> {R00707, R00708} -> R00245
path_gta00330.kgml: gta:BCM27_07105 -> gta:BCM27_07110 -> gta:BCM27_07110
path_gta00330.kgml: ? -> {1.2.1.88, 1.2.1.88} -> 1.2.1.88
path_gta00330.kgml:
path_gta00330.kgml: --- 7.20 seconds ---

path_gta00332.kgml: Carbapenem biosynthesis
path_gta00332.kgml: Initialization took 0.11 seconds
path_gta00332.kgml: (not found)
path_gta00332.kgml: --- 0.21 seconds ---

path_gta00340.kgml: Histidine metabolism
path_gta00340.kgml: Initialization took 2.58 seconds
path_gta00340.kgml:
path_gta00340.kgml: Found a trail of span 5 containing skipped vertices
path_gta00340.kgml: 66 -> 65 -> 69 -> 63 -> 62
path_gta00340.kgml: R04037 -> R04640 -> R04558 -> R03457 -> R03243
path_gta00340.kgml: gta:BCM27_15130 -> gta:BCM27_15145 -> {gta:BCM27_15135, gta:BCM27_15155} -> gta:BCM27_15160 -> {gta:BCM27_01915, gta:BCM27_12320, gta:BCM27_15165, gta:BCM27_15840}
path_gta00340.kgml: 3.5.4.19 -> 5.3.1.16 -> 4.3.2.10 -> 4.2.1.19 -> 2.6.1.9
path_gta00340.kgml: Skipped genes: gta:BCM27_15150
path_gta00340.kgml:
path_gta00340.kgml: Found a trail of span 2 without skipping any vertex
path_gta00340.kgml: 58 -> 67
path_gta00340.kgml: R01071 -> R04035
path_gta00340.kgml: gta:BCM27_12600 -> gta:BCM27_12595
path_gta00340.kgml: 2.4.2.17 -> 3.6.1.31
path_gta00340.kgml:
path_gta00340.kgml: --- 3.05 seconds ---

path_gta00350.kgml: Tyrosine metabolism
path_gta00350.kgml: Initialization took 4.16 seconds
path_gta00350.kgml: (not found)
path_gta00350.kgml: --- 4.27 seconds ---

path_gta00360.kgml: Phenylalanine metabolism
path_gta00360.kgml: Initialization took 14.10 seconds
path_gta00360.kgml:
path_gta00360.kgml: Found a trail of span 2 without skipping any vertex
path_gta00360.kgml: 250 -> 55
path_gta00360.kgml: R00228 -> R00750
path_gta00360.kgml: {gta:BCM27_05045, gta:BCM27_21875} -> {gta:BCM27_05050, gta:BCM27_21880}
path_gta00360.kgml: 1.2.1.10 -> 4.1.3.39
path_gta00360.kgml:
path_gta00360.kgml: --- 14.29 seconds ---

path_gta00361.kgml: Chlorocyclohexane and chlorobenzene degradation
path_gta00361.kgml: Initialization took 0.62 seconds
path_gta00361.kgml: (not found)
path_gta00361.kgml: --- 0.72 seconds ---

path_gta00362.kgml: Benzoate degradation
path_gta00362.kgml: Initialization took 30.32 seconds
path_gta00362.kgml:
path_gta00362.kgml: --- 30.88 seconds ---

path_gta00364.kgml: Fluorobenzoate degradation
path_gta00364.kgml: Initialization took 0.20 seconds
path_gta00364.kgml: (not found)
path_gta00364.kgml: --- 0.32 seconds ---

path_gta00380.kgml: Tryptophan metabolism
path_gta00380.kgml: Initialization took 15.44 seconds
path_gta00380.kgml:
path_gta00380.kgml: Found a trail of span 3 containing skipped vertices
path_gta00380.kgml: 98 -> 31 -> 97
path_gta00380.kgml: R03026 -> R01975 -> R00238
path_gta00380.kgml: {gta:BCM27_01370, gta:BCM27_02590, gta:BCM27_05005, gta:BCM27_05160, gta:BCM27_07035, gta:BCM27_08000, gta:BCM27_08020, gta:BCM27_09070, gta:BCM27_12550, gta:BCM27_13890, gta:BCM27_16835, gta:BCM27_17615, gta:BCM27_20415, gta:BCM27_20510, gta:BCM27_21650, gta:BCM27_21655, gta:BCM27_23315} -> {gta:BCM27_17615, gta:BCM27_23315} -> {gta:BCM27_04600, gta:BCM27_04915, gta:BCM27_07985, gta:BCM27_08520, gta:BCM27_10125, gta:BCM27_17180, gta:BCM27_17610, gta:BCM27_17630, gta:BCM27_17730, gta:BCM27_18935, gta:BCM27_20440, gta:BCM27_20460, gta:BCM27_20555, gta:BCM27_21640, gta:BCM27_22405, gta:BCM27_22950, gta:BCM27_23320}
path_gta00380.kgml: 4.2.1.17 -> 1.1.1.35 -> 2.3.1.9
path_gta00380.kgml: Skipped genes: gta:BCM27_17625
path_gta00380.kgml:
path_gta00380.kgml: --- 15.58 seconds ---

path_gta00400.kgml: Phenylalanine, tyrosine and tryptophan biosynthesis
path_gta00400.kgml: Initialization took 3.82 seconds
path_gta00400.kgml:
path_gta00400.kgml: Found a trail of span 4 without skipping any vertex
path_gta00400.kgml: 54 -> 52 -> 53 -> 51
path_gta00400.kgml: R03508 -> R02340 -> R00674 -> R02722
path_gta00400.kgml: gta:BCM27_15110 -> gta:BCM27_15100 -> {gta:BCM27_15105, gta:BCM27_24565} -> {gta:BCM27_15100, gta:BCM27_15105, gta:BCM27_24565}
path_gta00400.kgml: 4.1.1.48 -> {4.1.2.8, 4.2.1.20} -> {4.2.1.122, 4.2.1.20} -> 4.2.1.20
path_gta00400.kgml:
path_gta00400.kgml: Found a trail of span 2 containing skipped vertices
path_gta00400.kgml: 89 -> 69
path_gta00400.kgml: R00734 -> R01728
path_gta00400.kgml: {gta:BCM27_01915, gta:BCM27_12320, gta:BCM27_15165, gta:BCM27_15840} -> {gta:BCM27_01945, gta:BCM27_14230}
path_gta00400.kgml: {2.6.1.1, 2.6.1.5, 2.6.1.57, 2.6.1.9} -> 1.3.1.12
path_gta00400.kgml: Skipped genes: gta:BCM27_01930
path_gta00400.kgml:
path_gta00400.kgml: --- 4.70 seconds ---

path_gta00401.kgml: Novobiocin biosynthesis
path_gta00401.kgml: Initialization took 0.29 seconds
path_gta00401.kgml:
path_gta00401.kgml: Found a trail of span 2 containing skipped vertices
path_gta00401.kgml: 65 -> 63
path_gta00401.kgml: R01728 -> R00734
path_gta00401.kgml: {gta:BCM27_01945, gta:BCM27_14230} -> {gta:BCM27_01915, gta:BCM27_12320, gta:BCM27_15165, gta:BCM27_15840}
path_gta00401.kgml: 1.3.1.12 -> {2.6.1.1, 2.6.1.5, 2.6.1.57, 2.6.1.9}
path_gta00401.kgml: Skipped genes: gta:BCM27_01930
path_gta00401.kgml:
path_gta00401.kgml: --- 0.50 seconds ---

path_gta00410.kgml: beta-Alanine metabolism
path_gta00410.kgml: Initialization took 7.12 seconds
path_gta00410.kgml:
path_gta00410.kgml: Found a trail of span 2 without skipping any vertex
path_gta00410.kgml: 54 -> 50
path_gta00410.kgml: R00489 -> R02473
path_gta00410.kgml: gta:BCM27_20615 -> gta:BCM27_20620
path_gta00410.kgml: {4.1.1.11, 4.1.1.15} -> 6.3.2.1
path_gta00410.kgml:
path_gta00410.kgml: --- 7.32 seconds ---

path_gta00430.kgml: Taurine and hypotaurine metabolism
path_gta00430.kgml: Initialization took 0.77 seconds
path_gta00430.kgml:
path_gta00430.kgml: Found a trail of span 2 without skipping any vertex
path_gta00430.kgml: 36 -> 58
path_gta00430.kgml: R00230 -> R00315
path_gta00430.kgml: gta:BCM27_22790 -> gta:BCM27_22785
path_gta00430.kgml: 2.3.1.8 -> {2.7.2.1, 2.7.2.15}
path_gta00430.kgml:
path_gta00430.kgml: --- 0.97 seconds ---

path_gta00440.kgml: Phosphonate and phosphinate metabolism
path_gta00440.kgml: Initialization took 0.10 seconds
path_gta00440.kgml: (not found)
path_gta00440.kgml: --- 0.20 seconds ---

path_gta00450.kgml: Selenocompound metabolism
path_gta00450.kgml: Initialization took 1.76 seconds
path_gta00450.kgml: (not found)
path_gta00450.kgml: --- 1.86 seconds ---

path_gta00460.kgml: Cyanoamino acid metabolism
path_gta00460.kgml: Initialization took 0.71 seconds
path_gta00460.kgml: (not found)
path_gta00460.kgml: --- 0.81 seconds ---

path_gta00471.kgml: D-Glutamine and D-glutamate metabolism
path_gta00471.kgml: Initialization took 0.18 seconds
path_gta00471.kgml:
path_gta00471.kgml: Found a trail of span 2 containing skipped vertices
path_gta00471.kgml: 19 -> 20
path_gta00471.kgml: R03193 -> R02783
path_gta00471.kgml: gta:BCM27_15445 -> gta:BCM27_15460
path_gta00471.kgml: 6.3.2.8 -> 6.3.2.9
path_gta00471.kgml: Skipped genes: gta:BCM27_15450
path_gta00471.kgml:
path_gta00471.kgml: --- 0.39 seconds ---

path_gta00472.kgml: D-Arginine and D-ornithine metabolism
path_gta00472.kgml: Initialization took 0.25 seconds
path_gta00472.kgml: (not found)
path_gta00472.kgml: --- 0.42 seconds ---

path_gta00473.kgml: D-Alanine metabolism
path_gta00473.kgml: Initialization took 0.09 seconds
path_gta00473.kgml: (not found)
path_gta00473.kgml: --- 0.18 seconds ---

path_gta00480.kgml: Glutathione metabolism
path_gta00480.kgml: Initialization took 1.15 seconds
path_gta00480.kgml: (not found)
path_gta00480.kgml: --- 1.26 seconds ---

path_gta00500.kgml: Starch and sucrose metabolism
path_gta00500.kgml: Initialization took 4.83 seconds
path_gta00500.kgml:
path_gta00500.kgml: Found a trail of span 3 without skipping any vertex
path_gta00500.kgml: 203 -> 206 -> 205
path_gta00500.kgml: R11261 -> R01824 -> R11256
path_gta00500.kgml: gta:BCM27_15260 -> gta:BCM27_15265 -> gta:BCM27_15315
path_gta00500.kgml: 3.2.1.68 -> 5.4.99.15 -> 3.2.1.141
path_gta00500.kgml:
path_gta00500.kgml: Found a trail of span 2 without skipping any vertex
path_gta00500.kgml: 111 -> 121
path_gta00500.kgml: R02737 -> R02778
path_gta00500.kgml: gta:BCM27_03965 -> gta:BCM27_03960
path_gta00500.kgml: 2.4.1.15 -> 3.1.3.12
path_gta00500.kgml:
path_gta00500.kgml: Found a trail of span 2 without skipping any vertex
path_gta00500.kgml: 112 -> 120
path_gta00500.kgml: R00292 -> R02110
path_gta00500.kgml: gta:BCM27_16810 -> {gta:BCM27_10145, gta:BCM27_16805}
path_gta00500.kgml: {2.4.1.11, 2.4.1.242} -> 2.4.1.18
path_gta00500.kgml:
path_gta00500.kgml: Found a trail of span 2 without skipping any vertex
path_gta00500.kgml: 194 -> 120
path_gta00500.kgml: R09994 -> R02110
path_gta00500.kgml: gta:BCM27_10150 -> {gta:BCM27_10145, gta:BCM27_16805}
path_gta00500.kgml: 2.4.99.16 -> 2.4.1.18
path_gta00500.kgml:
path_gta00500.kgml: --- 5.47 seconds ---

path_gta00514.kgml: Other types of O-glycan biosynthesis
path_gta00514.kgml: Initialization took 0.10 seconds
path_gta00514.kgml: (not found)
path_gta00514.kgml: --- 0.21 seconds ---

path_gta00515.kgml: Mannose type O-glycan biosynthesis
path_gta00515.kgml: Initialization took 0.10 seconds
path_gta00515.kgml: (not found)
path_gta00515.kgml: --- 0.20 seconds ---

path_gta00520.kgml: Amino sugar and nucleotide sugar metabolism
path_gta00520.kgml: Initialization took 4.52 seconds
path_gta00520.kgml:
path_gta00520.kgml: Found a trail of span 2 without skipping any vertex
path_gta00520.kgml: 244 -> 246
path_gta00520.kgml: R00888 -> R05692
path_gta00520.kgml: gta:BCM27_06435 -> gta:BCM27_06430
path_gta00520.kgml: 4.2.1.47 -> 1.1.1.271
path_gta00520.kgml:
path_gta00520.kgml: --- 4.81 seconds ---

path_gta00521.kgml: Streptomycin biosynthesis
path_gta00521.kgml: Initialization took 0.75 seconds
path_gta00521.kgml: (not found)
path_gta00521.kgml: --- 0.85 seconds ---

path_gta00523.kgml: Polyketide sugar unit biosynthesis
path_gta00523.kgml: Initialization took 0.30 seconds
path_gta00523.kgml: (not found)
path_gta00523.kgml: --- 0.44 seconds ---

path_gta00525.kgml: Acarbose and validamycin biosynthesis
path_gta00525.kgml: Initialization took 0.20 seconds
path_gta00525.kgml: (not found)
path_gta00525.kgml: --- 0.30 seconds ---

path_gta00550.kgml: Peptidoglycan biosynthesis
path_gta00550.kgml: Initialization took 1.97 seconds
path_gta00550.kgml:
path_gta00550.kgml: Found a trail of span 2 containing skipped vertices
path_gta00550.kgml: 35 -> 36
path_gta00550.kgml: R05630 -> R05032
path_gta00550.kgml: gta:BCM27_15465 -> gta:BCM27_15450
path_gta00550.kgml: 2.7.8.13 -> 2.4.1.227
path_gta00550.kgml: Skipped genes: gta:BCM27_15460
path_gta00550.kgml:
path_gta00550.kgml: Found a trail of span 2 containing skipped vertices
path_gta00550.kgml: 28 -> 27
path_gta00550.kgml: R05629 -> R05662
path_gta00550.kgml: gta:BCM27_15465 -> gta:BCM27_15450
path_gta00550.kgml: 2.7.8.13 -> 2.4.1.227
path_gta00550.kgml: Skipped genes: gta:BCM27_15460
path_gta00550.kgml:
path_gta00550.kgml: Found a trail of span 2 containing skipped vertices
path_gta00550.kgml: 33 -> 32
path_gta00550.kgml: R03193 -> R02783
path_gta00550.kgml: gta:BCM27_15445 -> gta:BCM27_15460
path_gta00550.kgml: 6.3.2.8 -> 6.3.2.9
path_gta00550.kgml: Skipped genes: gta:BCM27_15450
path_gta00550.kgml:
path_gta00550.kgml: --- 2.50 seconds ---

path_gta00561.kgml: Glycerolipid metabolism
path_gta00561.kgml: Initialization took 3.66 seconds
path_gta00561.kgml: (not found)
path_gta00561.kgml: --- 3.76 seconds ---

path_gta00562.kgml: Inositol phosphate metabolism
path_gta00562.kgml: Initialization took 0.42 seconds
path_gta00562.kgml: (not found)
path_gta00562.kgml: --- 0.52 seconds ---

path_gta00564.kgml: Glycerophospholipid metabolism
path_gta00564.kgml: Initialization took 3.47 seconds
path_gta00564.kgml:
path_gta00564.kgml: Found a trail of span 2 without skipping any vertex
path_gta00564.kgml: 103 -> 135
path_gta00564.kgml: R01800 -> R02055
path_gta00564.kgml: gta:BCM27_03470 -> gta:BCM27_03475
path_gta00564.kgml: 2.7.8.8 -> 4.1.1.65
path_gta00564.kgml:
path_gta00564.kgml: --- 3.68 seconds ---

path_gta00590.kgml: Arachidonic acid metabolism
path_gta00590.kgml: Initialization took 0.16 seconds
path_gta00590.kgml: (not found)
path_gta00590.kgml: --- 0.26 seconds ---

path_gta00592.kgml: alpha-Linolenic acid metabolism
path_gta00592.kgml: Initialization took 0.30 seconds
path_gta00592.kgml: (not found)
path_gta00592.kgml: --- 0.41 seconds ---

path_gta00600.kgml: Sphingolipid metabolism
path_gta00600.kgml: Initialization took 0.10 seconds
path_gta00600.kgml: (not found)
path_gta00600.kgml: --- 0.21 seconds ---

path_gta00620.kgml: Pyruvate metabolism
path_gta00620.kgml: Initialization took 39.92 seconds
path_gta00620.kgml:
path_gta00620.kgml: Found a trail of span 4 without skipping any vertex
path_gta00620.kgml: 123 -> 55 -> 124 -> 125
path_gta00620.kgml: R00014 -> R03270 -> R02569 -> R07618
path_gta00620.kgml: {gta:BCM27_05570, gta:BCM27_15990, gta:BCM27_24760, gta:BCM27_24765} -> {gta:BCM27_05570, gta:BCM27_15990, gta:BCM27_24760, gta:BCM27_24765} -> {gta:BCM27_24215, gta:BCM27_24770} -> {gta:BCM27_03755, gta:BCM27_09265, gta:BCM27_23150, gta:BCM27_24270, gta:BCM27_24775}
path_gta00620.kgml: {1.2.4.1, 2.2.1.6, 4.1.1.1} -> 1.2.4.1 -> 2.3.1.12 -> 1.8.1.4
path_gta00620.kgml:
path_gta00620.kgml: Found a trail of span 2 without skipping any vertex
path_gta00620.kgml: 97 -> 129
path_gta00620.kgml: R00230 -> R00315
path_gta00620.kgml: gta:BCM27_22790 -> gta:BCM27_22785
path_gta00620.kgml: 2.3.1.8 -> {2.7.2.1, 2.7.2.15}
path_gta00620.kgml:
path_gta00620.kgml: --- 41.03 seconds ---

path_gta00621.kgml: Dioxin degradation
path_gta00621.kgml: Initialization took 0.65 seconds
path_gta00621.kgml:
path_gta00621.kgml: --- 0.91 seconds ---

path_gta00622.kgml: Xylene degradation
path_gta00622.kgml: Initialization took 1.72 seconds
path_gta00622.kgml:
path_gta00622.kgml: Found a trail of span 3 without skipping any vertex
path_gta00622.kgml: 93 -> 96 -> 117
path_gta00622.kgml: R02601 -> R00750 -> R00228
path_gta00622.kgml: {gta:BCM27_05040, gta:BCM27_21920} -> {gta:BCM27_05050, gta:BCM27_21880} -> {gta:BCM27_05045, gta:BCM27_21875}
path_gta00622.kgml: 4.2.1.80 -> 4.1.3.39 -> 1.2.1.10
path_gta00622.kgml:
path_gta00622.kgml: Found a trail of span 2 without skipping any vertex
path_gta00622.kgml: 112 -> 114
path_gta00622.kgml: R05389 -> R05374
path_gta00622.kgml: {gta:BCM27_15125, gta:BCM27_21910} -> gta:BCM27_21915
path_gta00622.kgml: 5.3.2.6 -> 4.1.1.77
path_gta00622.kgml:
path_gta00622.kgml: --- 2.08 seconds ---

path_gta00623.kgml: Toluene degradation
path_gta00623.kgml: Initialization took 0.26 seconds
path_gta00623.kgml: (not found)
path_gta00623.kgml: --- 0.36 seconds ---

path_gta00625.kgml: Chloroalkane and chloroalkene degradation
path_gta00625.kgml: Initialization took 1.86 seconds
path_gta00625.kgml: (not found)
path_gta00625.kgml: --- 1.97 seconds ---

path_gta00626.kgml: Naphthalene degradation
path_gta00626.kgml: Initialization took 0.72 seconds
path_gta00626.kgml: (not found)
path_gta00626.kgml: --- 0.88 seconds ---

path_gta00627.kgml: Aminobenzoate degradation
path_gta00627.kgml: Initialization took 2.66 seconds
path_gta00627.kgml: (not found)
path_gta00627.kgml: --- 2.76 seconds ---

path_gta00630.kgml: Glyoxylate and dicarboxylate metabolism
path_gta00630.kgml: Initialization took 29.90 seconds
path_gta00630.kgml: (not found)
path_gta00630.kgml: --- 30.00 seconds ---

path_gta00640.kgml: Propanoate metabolism
path_gta00640.kgml: Initialization took 32.00 seconds
path_gta00640.kgml:
path_gta00640.kgml: Found a trail of span 2 without skipping any vertex
path_gta00640.kgml: 52 -> 68
path_gta00640.kgml: R00921 -> R01353
path_gta00640.kgml: gta:BCM27_22790 -> gta:BCM27_22785
path_gta00640.kgml: {2.3.1.222, 2.3.1.8} -> {2.7.2.1, 2.7.2.15}
path_gta00640.kgml:
path_gta00640.kgml: --- 32.32 seconds ---

path_gta00643.kgml: Styrene degradation
path_gta00643.kgml: Initialization took 0.20 seconds
path_gta00643.kgml: (not found)
path_gta00643.kgml: --- 0.30 seconds ---

path_gta00650.kgml: Butanoate metabolism
path_gta00650.kgml: Initialization took 41.17 seconds
path_gta00650.kgml:
path_gta00650.kgml: Found a trail of span 2 containing skipped vertices
path_gta00650.kgml: 68 -> 78
path_gta00650.kgml: R01648 -> {R00713, R00714}
path_gta00650.kgml: gta:BCM27_21045 -> {gta:BCM27_01175, gta:BCM27_04620, gta:BCM27_05650, gta:BCM27_13730, gta:BCM27_21055}
path_gta00650.kgml: 2.6.1.19 -> {1.2.1.16, 1.2.1.24, 1.2.1.16, 1.2.1.79}
path_gta00650.kgml: Skipped genes: gta:BCM27_21050
path_gta00650.kgml:
path_gta00650.kgml: Found a trail of span 2 containing skipped vertices
path_gta00650.kgml: 68 -> 157
path_gta00650.kgml: R01648 -> R00714
path_gta00650.kgml: gta:BCM27_21045 -> {gta:BCM27_01175, gta:BCM27_04620, gta:BCM27_05650, gta:BCM27_13730, gta:BCM27_21055}
path_gta00650.kgml: 2.6.1.19 -> {1.2.1.16, 1.2.1.79}
path_gta00650.kgml: Skipped genes: gta:BCM27_21050
path_gta00650.kgml:
path_gta00650.kgml: --- 47.34 seconds ---

path_gta00660.kgml: C5-Branched dibasic acid metabolism
path_gta00660.kgml: Initialization took 1.35 seconds
path_gta00660.kgml:
path_gta00660.kgml: Found a trail of span 2 without skipping any vertex
path_gta00660.kgml: 31 -> 96
path_gta00660.kgml: R03896 -> R03898
path_gta00660.kgml: {gta:BCM27_13115, gta:BCM27_13120, gta:BCM27_14675, gta:BCM27_14680, gta:BCM27_16555, gta:BCM27_16560} -> {gta:BCM27_13115, gta:BCM27_13120, gta:BCM27_14675, gta:BCM27_14680, gta:BCM27_16555, gta:BCM27_16560}
path_gta00660.kgml: 4.2.1.35 -> 4.2.1.35
path_gta00660.kgml:
path_gta00660.kgml: --- 1.55 seconds ---

path_gta00670.kgml: One carbon pool by folate
path_gta00670.kgml: Initialization took 1.86 seconds
path_gta00670.kgml:
path_gta00670.kgml: Found a trail of span 4 without skipping any vertex
path_gta00670.kgml: 68 -> 23 -> 24 -> 52
path_gta00670.kgml: {R00937, R00940} -> {R00936, R00939} -> {R02235, R02236} -> R02101
path_gta00670.kgml: gta:BCM27_11275 -> gta:BCM27_11275 -> gta:BCM27_11275 -> gta:BCM27_11270
path_gta00670.kgml: {1.5.1.3, 1.5.1.3} -> {1.5.1.3, 1.5.1.3} -> {1.5.1.3, 1.5.1.3} -> 2.1.1.45
path_gta00670.kgml:
path_gta00670.kgml: Found a trail of span 3 without skipping any vertex
path_gta00670.kgml: 20 -> 51 -> 50
path_gta00670.kgml: R04326 -> R04560 -> R04325
path_gta00670.kgml: {gta:BCM27_07360, gta:BCM27_20900} -> gta:BCM27_07365 -> {gta:BCM27_07360, gta:BCM27_20900}
path_gta00670.kgml: 2.1.2.2 -> 2.1.2.3 -> 2.1.2.2
path_gta00670.kgml:
path_gta00670.kgml: Found a trail of span 2 containing skipped vertices
path_gta00670.kgml: 64 -> 61
path_gta00670.kgml: R04125 -> R00945
path_gta00670.kgml: {gta:BCM27_01045, gta:BCM27_15720} -> {gta:BCM27_01055, gta:BCM27_08670, gta:BCM27_09980}
path_gta00670.kgml: 2.1.2.10 -> 2.1.2.1
path_gta00670.kgml: Skipped genes: gta:BCM27_01050
path_gta00670.kgml:
path_gta00670.kgml: --- 3.12 seconds ---

path_gta00680.kgml: Methane metabolism
path_gta00680.kgml: Initialization took 9.29 seconds
path_gta00680.kgml:
path_gta00680.kgml: Found a trail of span 3 without skipping any vertex
path_gta00680.kgml: 229 -> 235 -> 237
path_gta00680.kgml: R09398 -> R09399 -> R09400
path_gta00680.kgml: gta:BCM27_16970 -> gta:BCM27_16975 -> gta:BCM27_16975
path_gta00680.kgml: 2.7.8.28 -> 6.3.2.31 -> 6.3.2.34
path_gta00680.kgml:
path_gta00680.kgml: Found a trail of span 2 without skipping any vertex
path_gta00680.kgml: 203 -> 204
path_gta00680.kgml: R00315 -> R00230
path_gta00680.kgml: gta:BCM27_22785 -> gta:BCM27_22790
path_gta00680.kgml: {2.7.2.1, 2.7.2.15} -> 2.3.1.8
path_gta00680.kgml:
path_gta00680.kgml: --- 9.72 seconds ---

path_gta00730.kgml: Thiamine metabolism
path_gta00730.kgml: Initialization took 0.79 seconds
path_gta00730.kgml: (not found)
path_gta00730.kgml: --- 0.90 seconds ---

path_gta00740.kgml: Riboflavin metabolism
path_gta00740.kgml: Initialization took 1.06 seconds
path_gta00740.kgml:
path_gta00740.kgml: Found a trail of span 3 without skipping any vertex
path_gta00740.kgml: 32 -> 41 -> 42
path_gta00740.kgml: R07281 -> R04457 -> R00066
path_gta00740.kgml: {gta:BCM27_04925, gta:BCM27_08820, gta:BCM27_12145, gta:BCM27_22085} -> gta:BCM27_12150 -> gta:BCM27_12140
path_gta00740.kgml: 4.1.99.12 -> 2.5.1.78 -> 2.5.1.9
path_gta00740.kgml:
path_gta00740.kgml: Found a trail of span 3 containing skipped vertices
path_gta00740.kgml: 38 -> 39 -> 40
path_gta00740.kgml: R00425 -> R03459 -> R03458
path_gta00740.kgml: {gta:BCM27_04925, gta:BCM27_08820, gta:BCM27_12145, gta:BCM27_22085} -> gta:BCM27_12135 -> gta:BCM27_12135
path_gta00740.kgml: 3.5.4.25 -> 3.5.4.26 -> 1.1.1.193
path_gta00740.kgml: Skipped genes: gta:BCM27_12140
path_gta00740.kgml:
path_gta00740.kgml: --- 1.38 seconds ---

path_gta00750.kgml: Vitamin B6 metabolism
path_gta00750.kgml: Initialization took 0.34 seconds
path_gta00750.kgml: (not found)
path_gta00750.kgml: --- 0.43 seconds ---

path_gta00760.kgml: Nicotinate and nicotinamide metabolism
path_gta00760.kgml: Initialization took 5.67 seconds
path_gta00760.kgml:
path_gta00760.kgml: Found a trail of span 2 without skipping any vertex
path_gta00760.kgml: 72 -> 73
path_gta00760.kgml: R04292 -> R03348
path_gta00760.kgml: gta:BCM27_15195 -> gta:BCM27_15190
path_gta00760.kgml: 2.5.1.72 -> 2.4.2.19
path_gta00760.kgml:
path_gta00760.kgml: Found a trail of span 2 without skipping any vertex
path_gta00760.kgml: 89 -> 88
path_gta00760.kgml: R01268 -> R01724
path_gta00760.kgml: gta:BCM27_10160 -> gta:BCM27_10165
path_gta00760.kgml: 3.5.1.19 -> 6.3.4.21
path_gta00760.kgml:
path_gta00760.kgml: --- 6.09 seconds ---

path_gta00770.kgml: Pantothenate and CoA biosynthesis
path_gta00770.kgml: Initialization took 2.20 seconds
path_gta00770.kgml:
path_gta00770.kgml: Found a trail of span 3 without skipping any vertex
path_gta00770.kgml: 93 -> 76 -> 71
path_gta00770.kgml: R00489 -> R02473 -> R03018
path_gta00770.kgml: gta:BCM27_20615 -> gta:BCM27_20620 -> {gta:BCM27_08660, gta:BCM27_20610}
path_gta00770.kgml: {4.1.1.11, 4.1.1.15} -> 6.3.2.1 -> 2.7.1.33
path_gta00770.kgml:
path_gta00770.kgml: Found a trail of span 2 without skipping any vertex
path_gta00770.kgml: 82 -> 81
path_gta00770.kgml: R00006 -> R03051
path_gta00770.kgml: {gta:BCM27_12335, gta:BCM27_16660, gta:BCM27_16665, gta:BCM27_20860, gta:BCM27_23270} -> gta:BCM27_16655
path_gta00770.kgml: 2.2.1.6 -> 1.1.1.86
path_gta00770.kgml:
path_gta00770.kgml: --- 2.55 seconds ---

path_gta00780.kgml: Biotin metabolism
path_gta00780.kgml: Initialization took 3.26 seconds
path_gta00780.kgml:
path_gta00780.kgml: Found a trail of span 4 without skipping any vertex
path_gta00780.kgml: 34 -> 32 -> 31 -> 30
path_gta00780.kgml: R03210 -> R03231 -> R03182 -> R01078
path_gta00780.kgml: gta:BCM27_15240 -> gta:BCM27_15245 -> gta:BCM27_15235 -> gta:BCM27_15230
path_gta00780.kgml: 2.3.1.47 -> 2.6.1.62 -> 6.3.3.3 -> 2.8.1.6
path_gta00780.kgml:
path_gta00780.kgml: Found a trail of span 4 without skipping any vertex
path_gta00780.kgml: 45 -> 32 -> 31 -> 30
path_gta00780.kgml: R10124 -> R03231 -> R03182 -> R01078
path_gta00780.kgml: gta:BCM27_15240 -> gta:BCM27_15245 -> gta:BCM27_15235 -> gta:BCM27_15230
path_gta00780.kgml: 2.3.1.47 -> 2.6.1.62 -> 6.3.3.3 -> 2.8.1.6
path_gta00780.kgml:
path_gta00780.kgml: --- 3.65 seconds ---

path_gta00785.kgml: Lipoic acid metabolism
path_gta00785.kgml: Initialization took 0.19 seconds
path_gta00785.kgml:
path_gta00785.kgml: Found a trail of span 2 without skipping any vertex
path_gta00785.kgml: 5 -> 6
path_gta00785.kgml: R07768 -> R07769
path_gta00785.kgml: {gta:BCM27_01035, gta:BCM27_15745} -> gta:BCM27_15740
path_gta00785.kgml: 2.8.1.8 -> 2.3.1.181
path_gta00785.kgml:
path_gta00785.kgml: Found a trail of span 2 without skipping any vertex
path_gta00785.kgml: 11 -> 10
path_gta00785.kgml: R07766 -> R07767
path_gta00785.kgml: gta:BCM27_15740 -> {gta:BCM27_01035, gta:BCM27_15745}
path_gta00785.kgml: 2.3.1.181 -> 2.8.1.8
path_gta00785.kgml:
path_gta00785.kgml: --- 0.51 seconds ---

path_gta00790.kgml: Folate biosynthesis
path_gta00790.kgml: Initialization took 4.66 seconds
path_gta00790.kgml:
path_gta00790.kgml: Found a trail of span 4 without skipping any vertex
path_gta00790.kgml: 171 -> 75 -> 74 -> 72
path_gta00790.kgml: R11073 -> R03504 -> R03503 -> R03067
path_gta00790.kgml: gta:BCM27_20655 -> gta:BCM27_20655 -> gta:BCM27_20650 -> {gta:BCM27_17015, gta:BCM27_20660}
path_gta00790.kgml: 5.1.99.8 -> 4.1.2.25 -> 2.7.6.3 -> 2.5.1.15
path_gta00790.kgml:
path_gta00790.kgml: Found a trail of span 3 without skipping any vertex
path_gta00790.kgml: 171 -> 75 -> 73
path_gta00790.kgml: R11073 -> R03504 -> R03066
path_gta00790.kgml: gta:BCM27_20655 -> gta:BCM27_20655 -> {gta:BCM27_17015, gta:BCM27_20660}
path_gta00790.kgml: 5.1.99.8 -> 4.1.2.25 -> 2.5.1.15
path_gta00790.kgml:
path_gta00790.kgml: Found a trail of span 2 containing skipped vertices
path_gta00790.kgml: 117 -> 94
path_gta00790.kgml: R11372 -> R09395
path_gta00790.kgml: gta:BCM27_06775 -> gta:BCM27_06785
path_gta00790.kgml: 4.6.1.17 -> 2.8.1.12
path_gta00790.kgml: Skipped genes: gta:BCM27_06780
path_gta00790.kgml:
path_gta00790.kgml: --- 5.39 seconds ---

path_gta00791.kgml: Atrazine degradation
path_gta00791.kgml: Initialization took 0.26 seconds
path_gta00791.kgml:
path_gta00791.kgml: Found a trail of span 2 without skipping any vertex
path_gta00791.kgml: 70 -> 41
path_gta00791.kgml: R00774 -> R00005
path_gta00791.kgml: gta:BCM27_20050 -> gta:BCM27_20045
path_gta00791.kgml: 6.3.4.6 -> 3.5.1.54
path_gta00791.kgml:
path_gta00791.kgml: --- 0.47 seconds ---

path_gta00860.kgml: Porphyrin and chlorophyll metabolism
path_gta00860.kgml: Initialization took 7.56 seconds
path_gta00860.kgml:
path_gta00860.kgml: Found a trail of span 4 without skipping any vertex
path_gta00860.kgml: 274 -> 273 -> 270 -> 271
path_gta00860.kgml: R00036 -> R00084 -> R03165 -> R03194
path_gta00860.kgml: gta:BCM27_05605 -> gta:BCM27_05595 -> {gta:BCM27_05600, gta:BCM27_18110} -> {gta:BCM27_05600, gta:BCM27_11095}
path_gta00860.kgml: 4.2.1.24 -> 2.5.1.61 -> 4.2.1.75 -> 2.1.1.107
path_gta00860.kgml:
path_gta00860.kgml: Found a trail of span 3 containing skipped vertices
path_gta00860.kgml: 289 -> 290 -> 291
path_gta00860.kgml: R03948 -> R05217 -> R05180
path_gta00860.kgml: gta:BCM27_12735 -> gta:BCM27_12745 -> gta:BCM27_12735
path_gta00860.kgml: 2.1.1.130 -> 1.14.13.83 -> 2.1.1.131
path_gta00860.kgml: Skipped genes: gta:BCM27_12740
path_gta00860.kgml:
path_gta00860.kgml: Found a trail of span 2 containing skipped vertices
path_gta00860.kgml: 294 -> 317
path_gta00860.kgml: R05150 -> R05149
path_gta00860.kgml: gta:BCM27_12730 -> gta:BCM27_12720
path_gta00860.kgml: 1.3.1.54 -> 2.1.1.132
path_gta00860.kgml: Skipped genes: gta:BCM27_12725
path_gta00860.kgml:
path_gta00860.kgml: Found a trail of span 2 without skipping any vertex
path_gta00860.kgml: 269 -> 408
path_gta00860.kgml: R03197 -> R04178
path_gta00860.kgml: gta:BCM27_11665 -> gta:BCM27_11670
path_gta00860.kgml: 4.1.1.37 -> 1.3.3.15
path_gta00860.kgml:
path_gta00860.kgml: --- 8.65 seconds ---

path_gta00900.kgml: Terpenoid backbone biosynthesis
path_gta00900.kgml: Initialization took 6.28 seconds
path_gta00900.kgml: (not found)
path_gta00900.kgml: --- 6.43 seconds ---

path_gta00903.kgml: Limonene and pinene degradation
path_gta00903.kgml: Initialization took 5.69 seconds
path_gta00903.kgml: (not found)
path_gta00903.kgml: --- 5.82 seconds ---

path_gta00906.kgml: Carotenoid biosynthesis
path_gta00906.kgml: Initialization took 0.11 seconds
path_gta00906.kgml: (not found)
path_gta00906.kgml: --- 0.21 seconds ---

path_gta00910.kgml: Nitrogen metabolism
path_gta00910.kgml: Initialization took 3.97 seconds
path_gta00910.kgml:
path_gta00910.kgml: Found a trail of span 2 containing skipped vertices
path_gta00910.kgml: 150 -> 25
path_gta00910.kgml: R09497 -> R00798
path_gta00910.kgml: {gta:BCM27_18800, gta:BCM27_18805, gta:BCM27_18815} -> {gta:BCM27_18800, gta:BCM27_18805, gta:BCM27_18815}
path_gta00910.kgml: 1.7.5.1 -> ?
path_gta00910.kgml: Skipped genes: gta:BCM27_18810
path_gta00910.kgml:
path_gta00910.kgml: --- 4.25 seconds ---

path_gta00920.kgml: Sulfur metabolism
path_gta00920.kgml: Initialization took 13.36 seconds
path_gta00920.kgml:
path_gta00920.kgml: Found a trail of span 2 without skipping any vertex
path_gta00920.kgml: 55 -> 57
path_gta00920.kgml: R10203 -> R10206
path_gta00920.kgml: {gta:BCM27_04935, gta:BCM27_08305, gta:BCM27_19350, gta:BCM27_21520} -> {gta:BCM27_04935, gta:BCM27_08300, gta:BCM27_17455, gta:BCM27_19350, gta:BCM27_21195, gta:BCM27_21200, gta:BCM27_21520}
path_gta00920.kgml: 1.14.14.35 -> {1.14.14.34, 1.14.14.5}
path_gta00920.kgml:
path_gta00920.kgml: --- 14.13 seconds ---

path_gta00930.kgml: Caprolactam degradation
path_gta00930.kgml: Initialization took 3.02 seconds
path_gta00930.kgml: (not found)
path_gta00930.kgml: --- 3.11 seconds ---

path_gta00970.kgml: Aminoacyl-tRNA biosynthesis
path_gta00970.kgml: Initialization took 5.92 seconds
path_gta00970.kgml: (not found)
path_gta00970.kgml: --- 6.02 seconds ---

path_gta00984.kgml: Steroid degradation
path_gta00984.kgml: Initialization took 2.76 seconds
path_gta00984.kgml:
path_gta00984.kgml: Found a trail of span 2 without skipping any vertex
path_gta00984.kgml: 18 -> 23
path_gta00984.kgml: R09819 -> R04597
path_gta00984.kgml: {gta:BCM27_05110, gta:BCM27_05120} -> gta:BCM27_05115
path_gta00984.kgml: 1.14.14.12 -> 1.13.11.25
path_gta00984.kgml:
path_gta00984.kgml: --- 2.96 seconds ---

path_gta01040.kgml: Biosynthesis of unsaturated fatty acids
path_gta01040.kgml: Initialization took 6.16 seconds
path_gta01040.kgml: (not found)
path_gta01040.kgml: --- 6.27 seconds ---

path_gta01053.kgml: Biosynthesis of siderophore group nonribosomal peptides
path_gta01053.kgml: Initialization took 0.25 seconds
path_gta01053.kgml: (not found)
path_gta01053.kgml: --- 0.37 seconds ---

--- 667.61 seconds ---
