# Supplementary material for: CoMetGeNe: mining conserved neighborhood patterns in metabolic and genomic contexts
Source: BMC Bioinformatics. 2019 Jan 10;20:19. doi: 10.1186/s12859-018-2542-2 (PMC6327494; doi:10.1186/s12859-018-2542-2)
Supplement: Supplementary file 14 — Trail finding results for completely assembled representative bacterial genomes present in NCBI Genomes. Of the 1,545 fully assembled representative bacterial genomes in NCBI, corresponding entries have been identified in KEGG for 1,467 species, for which trail finding has been performed for all combinations of gap parameters δG and δD ranging from 0 to 3. This additional file is available from https://doi.org/10.6084/m9.figshare.7288769. (GZ 178,532 kb) [file 12859_2018_2542_MOESM14_ESM.gz › results/tit_dG1_dD1.hnet]

--- delta_G = 1, delta_D = 1 ---

path_tit00010.kgml: Glycolysis / Gluconeogenesis
path_tit00010.kgml: Initialization took 1.28 seconds
path_tit00010.kgml:
path_tit00010.kgml: Found a trail of span 5 containing skipped vertices
path_tit00010.kgml: 76 -> [57] -> 58 -> 57 -> [76] -> 137 -> 55
path_tit00010.kgml: R01512 -> [R01061] -> R01015 -> R01061 -> [R01512] -> R01518 -> R00658
path_tit00010.kgml: tit:Thit_1554 -> [tit:Thit_1555] -> tit:Thit_1553 -> tit:Thit_1555 -> [tit:Thit_1554] -> tit:Thit_1552 -> tit:Thit_1551
path_tit00010.kgml: 2.7.2.3 -> [{1.2.1.12, 1.2.1.59}] -> 5.3.1.1 -> {1.2.1.12, 1.2.1.59} -> [2.7.2.3] -> {5.4.2.11, 5.4.2.12} -> 4.2.1.11
path_tit00010.kgml:
path_tit00010.kgml: --- 41.61 seconds ---

path_tit00020.kgml: Citrate cycle (TCA cycle)
path_tit00020.kgml: Initialization took 0.33 seconds
path_tit00020.kgml: (not found)
path_tit00020.kgml: --- 0.37 seconds ---

path_tit00030.kgml: Pentose phosphate pathway
path_tit00030.kgml: Initialization took 1.49 seconds
path_tit00030.kgml:
path_tit00030.kgml: Found a trail of span 4 containing skipped vertices
path_tit00030.kgml: 77 -> [46] -> 47 -> 46 -> 49
path_tit00030.kgml: R01827 -> [R01641] -> R01056 -> R01641 -> R01830
path_tit00030.kgml: {tit:Thit_1582, tit:Thit_1699} -> [{tit:Thit_1580, tit:Thit_1581, tit:Thit_1847, tit:Thit_1848}] -> {tit:Thit_0129, tit:Thit_1579} -> {tit:Thit_1580, tit:Thit_1581, tit:Thit_1847, tit:Thit_1848} -> {tit:Thit_1580, tit:Thit_1581, tit:Thit_1847, tit:Thit_1848}
path_tit00030.kgml: 2.2.1.2 -> [2.2.1.1] -> 5.3.1.6 -> 2.2.1.1 -> 2.2.1.1
path_tit00030.kgml:
path_tit00030.kgml: Found a trail of span 2 without skipping any vertex
path_tit00030.kgml: 62 -> 156
path_tit00030.kgml: R01737 -> R10221
path_tit00030.kgml: tit:Thit_1744 -> {tit:Thit_0172, tit:Thit_0964, tit:Thit_1743}
path_tit00030.kgml: 2.7.1.12 -> {1.1.1.343, 1.1.1.351}
path_tit00030.kgml:
path_tit00030.kgml: Found a trail of span 2 without skipping any vertex
path_tit00030.kgml: 62 -> 56
path_tit00030.kgml: R01737 -> R01528
path_tit00030.kgml: tit:Thit_1744 -> {tit:Thit_0172, tit:Thit_0964, tit:Thit_1743}
path_tit00030.kgml: 2.7.1.12 -> {1.1.1.351, 1.1.1.44}
path_tit00030.kgml:
path_tit00030.kgml: Found a trail of span 2 containing skipped vertices
path_tit00030.kgml: 60 -> 38
path_tit00030.kgml: R01541 -> R05605
path_tit00030.kgml: {tit:Thit_0183, tit:Thit_1740} -> {tit:Thit_0162, tit:Thit_0170, tit:Thit_0181, tit:Thit_1730}
path_tit00030.kgml: {2.7.1.178, 2.7.1.45} -> {4.1.2.14, 4.1.2.55}
path_tit00030.kgml: Skipped genes: tit:Thit_0182
path_tit00030.kgml:
path_tit00030.kgml: --- 12.23 seconds ---

path_tit00040.kgml: Pentose and glucuronate interconversions
path_tit00040.kgml: Initialization took 0.79 seconds
path_tit00040.kgml:
path_tit00040.kgml: Found a trail of span 4 containing skipped vertices
path_tit00040.kgml: 106 -> [211] -> 102 -> 103 -> 104
path_tit00040.kgml: R01983 -> [R11624] -> R01482 -> R02454 -> R05606
path_tit00040.kgml: {tit:Thit_0180, tit:Thit_1741} -> [tit:Thit_1746] -> {tit:Thit_0180, tit:Thit_1741} -> {tit:Thit_0182, tit:Thit_1742} -> tit:Thit_0184
path_tit00040.kgml: 5.3.1.12 -> [5.1.2.7] -> 5.3.1.12 -> 1.1.1.57 -> 4.2.1.8
path_tit00040.kgml: Skipped genes: tit:Thit_0183, tit:Thit_0181
path_tit00040.kgml:
path_tit00040.kgml: Found a trail of span 4 containing skipped vertices
path_tit00040.kgml: 68 -> 70 -> 75 -> [74] -> 73
path_tit00040.kgml: R01761 -> R02439 -> R05850 -> [R01529] -> R01526
path_tit00040.kgml: tit:Thit_1704 -> tit:Thit_1703 -> tit:Thit_1702 -> [tit:Thit_1304] -> tit:Thit_1703
path_tit00040.kgml: 5.3.1.4 -> 2.7.1.16 -> 5.1.3.4 -> [5.1.3.1] -> {2.7.1.16, 2.7.1.47}
path_tit00040.kgml:
path_tit00040.kgml: Found a trail of span 2 without skipping any vertex
path_tit00040.kgml: 80 -> 87
path_tit00040.kgml: R01639 -> R01432
path_tit00040.kgml: {tit:Thit_0177, tit:Thit_1569} -> tit:Thit_0176
path_tit00040.kgml: 2.7.1.17 -> 5.3.1.5
path_tit00040.kgml:
path_tit00040.kgml: Found a trail of span 2 containing skipped vertices
path_tit00040.kgml: 125 -> 126
path_tit00040.kgml: R04383 -> R01542
path_tit00040.kgml: tit:Thit_1734 -> tit:Thit_1732
path_tit00040.kgml: 5.3.1.17 -> {1.1.1.125, 1.1.1.127}
path_tit00040.kgml: Skipped genes: tit:Thit_1733
path_tit00040.kgml:
path_tit00040.kgml: --- 1.39 seconds ---

path_tit00051.kgml: Fructose and mannose metabolism
path_tit00051.kgml: Initialization took 1.74 seconds
path_tit00051.kgml:
path_tit00051.kgml: Found a trail of span 2 without skipping any vertex
path_tit00051.kgml: 67 -> 77
path_tit00051.kgml: R02704 -> R02703
path_tit00051.kgml: {tit:Thit_0302, tit:Thit_0304} -> tit:Thit_0305
path_tit00051.kgml: 2.7.1.197 -> 1.1.1.17
path_tit00051.kgml:
path_tit00051.kgml: Found a trail of span 2 containing skipped vertices
path_tit00051.kgml: 54 -> 92
path_tit00051.kgml: R03232 -> R02071
path_tit00051.kgml: {tit:Thit_0524, tit:Thit_0525, tit:Thit_2026, tit:Thit_2252} -> tit:Thit_2254
path_tit00051.kgml: 2.7.1.202 -> 2.7.1.56
path_tit00051.kgml: Skipped genes: tit:Thit_2253
path_tit00051.kgml:
path_tit00051.kgml: --- 1.90 seconds ---

path_tit00052.kgml: Galactose metabolism
path_tit00052.kgml: Initialization took 1.48 seconds
path_tit00052.kgml:
path_tit00052.kgml: Found a trail of span 5 without skipping any vertex
path_tit00052.kgml: 76 -> 72 -> 71 -> 69 -> 70
path_tit00052.kgml: R01678 -> R01194 -> R02926 -> R01104 -> R01329
path_tit00052.kgml: tit:Thit_1715 -> tit:Thit_1716 -> tit:Thit_1716 -> tit:Thit_1716 -> tit:Thit_1716
path_tit00052.kgml: {3.2.1.108, 3.2.1.23} -> 3.2.1.22 -> 3.2.1.22 -> 3.2.1.22 -> 3.2.1.22
path_tit00052.kgml:
path_tit00052.kgml: Found a trail of span 5 without skipping any vertex
path_tit00052.kgml: 94 -> 69 -> 72 -> 71 -> 70
path_tit00052.kgml: R01105 -> R01104 -> R01194 -> R02926 -> R01329
path_tit00052.kgml: tit:Thit_1715 -> tit:Thit_1716 -> tit:Thit_1716 -> tit:Thit_1716 -> tit:Thit_1716
path_tit00052.kgml: 3.2.1.23 -> 3.2.1.22 -> 3.2.1.22 -> 3.2.1.22 -> 3.2.1.22
path_tit00052.kgml:
path_tit00052.kgml: Found a trail of span 3 without skipping any vertex
path_tit00052.kgml: 171 -> 82 -> 79
path_tit00052.kgml: R01092 -> R00955 -> R00291
path_tit00052.kgml: tit:Thit_1723 -> {tit:Thit_0231, tit:Thit_1724} -> {tit:Thit_0665, tit:Thit_1722}
path_tit00052.kgml: 2.7.1.6 -> 2.7.7.12 -> 5.1.3.2
path_tit00052.kgml:
path_tit00052.kgml: Found a trail of span 2 without skipping any vertex
path_tit00052.kgml: 80 -> 77
path_tit00052.kgml: R00289 -> R00959
path_tit00052.kgml: {tit:Thit_0715, tit:Thit_0906} -> tit:Thit_0714
path_tit00052.kgml: {2.7.7.64, 2.7.7.9} -> {5.4.2.2, 5.4.2.5}
path_tit00052.kgml:
path_tit00052.kgml: --- 49.55 seconds ---

path_tit00053.kgml: Ascorbate and aldarate metabolism
path_tit00053.kgml: Initialization took 0.08 seconds
path_tit00053.kgml: (not found)
path_tit00053.kgml: --- 0.12 seconds ---

path_tit00061.kgml: Fatty acid biosynthesis
path_tit00061.kgml: Initialization took 0.18 seconds
path_tit00061.kgml:
path_tit00061.kgml: Found a trail of span 25 containing skipped vertices
path_tit00061.kgml: 147 -> 262 -> 142 -> [268] -> 51 -> 63 -> 130 -> [270] -> 23 -> 62 -> 119 -> [276] -> 22 -> 61 -> 108 -> [278] -> 21 -> 60 -> 97 -> [280] -> 20 -> 59 -> 86 -> [283] -> 19 -> 58 -> 75 -> [286] -> 18 -> 53 -> 54 -> [52] -> 257
path_tit00061.kgml: R01626 -> R10707 -> R04533 -> [R04428] -> R04429 -> R04952 -> R04953 -> [R04954] -> R04955 -> R04957 -> R04536 -> [R04537] -> R04958 -> R04960 -> R04534 -> [R04535] -> R04961 -> R04963 -> R04964 -> [R04965] -> R04724 -> R04726 -> R04566 -> [R04568] -> R04966 -> R04968 -> R04543 -> [R04544] -> R04969 -> R07762 -> R07763 -> [R07764] -> R07765
path_tit00061.kgml: tit:Thit_1281 -> tit:Thit_1283 -> {tit:Thit_0043, tit:Thit_1280} -> [tit:Thit_0146] -> tit:Thit_1282 -> tit:Thit_1278 -> {tit:Thit_0043, tit:Thit_1280} -> [tit:Thit_0146] -> tit:Thit_1282 -> tit:Thit_1278 -> {tit:Thit_0043, tit:Thit_1280} -> [tit:Thit_0146] -> tit:Thit_1282 -> tit:Thit_1278 -> {tit:Thit_0043, tit:Thit_1280} -> [tit:Thit_0146] -> tit:Thit_1282 -> tit:Thit_1278 -> {tit:Thit_0043, tit:Thit_1280} -> [tit:Thit_0146] -> tit:Thit_1282 -> tit:Thit_1278 -> {tit:Thit_0043, tit:Thit_1280} -> [tit:Thit_0146] -> tit:Thit_1282 -> tit:Thit_1278 -> {tit:Thit_0043, tit:Thit_1280} -> [tit:Thit_0146] -> tit:Thit_1282 -> tit:Thit_1278 -> {tit:Thit_0043, tit:Thit_1280} -> [tit:Thit_0146] -> tit:Thit_1282
path_tit00061.kgml: {2.3.1.39, 2.3.1.85, 2.3.1.86} -> 2.3.1.180 -> {1.1.1.100, 2.3.1.85, 2.3.1.86} -> [{2.3.1.85, 2.3.1.86, 4.2.1.59}] -> 1.3.1.9 -> {2.3.1.179, 2.3.1.41, 2.3.1.85, 2.3.1.86} -> {1.1.1.100, 2.3.1.85, 2.3.1.86} -> [{2.3.1.85, 2.3.1.86, 4.2.1.59}] -> 1.3.1.9 -> {2.3.1.179, 2.3.1.41, 2.3.1.85, 2.3.1.86} -> {1.1.1.100, 2.3.1.85, 2.3.1.86} -> [{2.3.1.85, 2.3.1.86, 4.2.1.59}] -> 1.3.1.9 -> {2.3.1.179, 2.3.1.41, 2.3.1.85, 2.3.1.86} -> {1.1.1.100, 2.3.1.85, 2.3.1.86} -> [{2.3.1.85, 2.3.1.86, 4.2.1.59}] -> 1.3.1.9 -> {2.3.1.179, 2.3.1.41, 2.3.1.85, 2.3.1.86} -> {1.1.1.100, 2.3.1.85, 2.3.1.86} -> [{2.3.1.85, 2.3.1.86, 4.2.1.59}] -> 1.3.1.9 -> {2.3.1.179, 2.3.1.41, 2.3.1.85, 2.3.1.86} -> {1.1.1.100, 2.3.1.85, 2.3.1.86} -> [{2.3.1.85, 2.3.1.86, 4.2.1.59}] -> 1.3.1.9 -> {2.3.1.179, 2.3.1.41, 2.3.1.85, 2.3.1.86} -> {1.1.1.100, 2.3.1.85, 2.3.1.86} -> [{2.3.1.85, 2.3.1.86, 4.2.1.59}] -> 1.3.1.9 -> {2.3.1.179, 2.3.1.199, 2.3.1.41} -> 1.1.1.100 -> [?] -> 1.3.1.9
path_tit00061.kgml: Skipped genes: tit:Thit_1279
path_tit00061.kgml:
path_tit00061.kgml: Found a trail of span 25 containing skipped vertices
path_tit00061.kgml: 147 -> 259 -> 142 -> [268] -> 51 -> 63 -> 130 -> [270] -> 23 -> 62 -> 119 -> [276] -> 22 -> 61 -> 108 -> [278] -> 21 -> 60 -> 97 -> [280] -> 20 -> 59 -> 86 -> [283] -> 19 -> 58 -> 75 -> [286] -> 18 -> 53 -> 54 -> [52] -> 257
path_tit00061.kgml: R01626 -> R04355 -> R04533 -> [R04428] -> R04429 -> R04952 -> R04953 -> [R04954] -> R04955 -> R04957 -> R04536 -> [R04537] -> R04958 -> R04960 -> R04534 -> [R04535] -> R04961 -> R04963 -> R04964 -> [R04965] -> R04724 -> R04726 -> R04566 -> [R04568] -> R04966 -> R04968 -> R04543 -> [R04544] -> R04969 -> R07762 -> R07763 -> [R07764] -> R07765
path_tit00061.kgml: tit:Thit_1281 -> tit:Thit_1278 -> {tit:Thit_0043, tit:Thit_1280} -> [tit:Thit_0146] -> tit:Thit_1282 -> tit:Thit_1278 -> {tit:Thit_0043, tit:Thit_1280} -> [tit:Thit_0146] -> tit:Thit_1282 -> tit:Thit_1278 -> {tit:Thit_0043, tit:Thit_1280} -> [tit:Thit_0146] -> tit:Thit_1282 -> tit:Thit_1278 -> {tit:Thit_0043, tit:Thit_1280} -> [tit:Thit_0146] -> tit:Thit_1282 -> tit:Thit_1278 -> {tit:Thit_0043, tit:Thit_1280} -> [tit:Thit_0146] -> tit:Thit_1282 -> tit:Thit_1278 -> {tit:Thit_0043, tit:Thit_1280} -> [tit:Thit_0146] -> tit:Thit_1282 -> tit:Thit_1278 -> {tit:Thit_0043, tit:Thit_1280} -> [tit:Thit_0146] -> tit:Thit_1282 -> tit:Thit_1278 -> {tit:Thit_0043, tit:Thit_1280} -> [tit:Thit_0146] -> tit:Thit_1282
path_tit00061.kgml: {2.3.1.39, 2.3.1.85, 2.3.1.86} -> {2.3.1.179, 2.3.1.41, 2.3.1.85, 2.3.1.86} -> {1.1.1.100, 2.3.1.85, 2.3.1.86} -> [{2.3.1.85, 2.3.1.86, 4.2.1.59}] -> 1.3.1.9 -> {2.3.1.179, 2.3.1.41, 2.3.1.85, 2.3.1.86} -> {1.1.1.100, 2.3.1.85, 2.3.1.86} -> [{2.3.1.85, 2.3.1.86, 4.2.1.59}] -> 1.3.1.9 -> {2.3.1.179, 2.3.1.41, 2.3.1.85, 2.3.1.86} -> {1.1.1.100, 2.3.1.85, 2.3.1.86} -> [{2.3.1.85, 2.3.1.86, 4.2.1.59}] -> 1.3.1.9 -> {2.3.1.179, 2.3.1.41, 2.3.1.85, 2.3.1.86} -> {1.1.1.100, 2.3.1.85, 2.3.1.86} -> [{2.3.1.85, 2.3.1.86, 4.2.1.59}] -> 1.3.1.9 -> {2.3.1.179, 2.3.1.41, 2.3.1.85, 2.3.1.86} -> {1.1.1.100, 2.3.1.85, 2.3.1.86} -> [{2.3.1.85, 2.3.1.86, 4.2.1.59}] -> 1.3.1.9 -> {2.3.1.179, 2.3.1.41, 2.3.1.85, 2.3.1.86} -> {1.1.1.100, 2.3.1.85, 2.3.1.86} -> [{2.3.1.85, 2.3.1.86, 4.2.1.59}] -> 1.3.1.9 -> {2.3.1.179, 2.3.1.41, 2.3.1.85, 2.3.1.86} -> {1.1.1.100, 2.3.1.85, 2.3.1.86} -> [{2.3.1.85, 2.3.1.86, 4.2.1.59}] -> 1.3.1.9 -> {2.3.1.179, 2.3.1.199, 2.3.1.41} -> 1.1.1.100 -> [?] -> 1.3.1.9
path_tit00061.kgml: Skipped genes: tit:Thit_1279
path_tit00061.kgml:
path_tit00061.kgml: Found a trail of span 24 containing skipped vertices
path_tit00061.kgml: 147 -> 259 -> 142 -> [268] -> 51 -> [63] -> 130 -> [270] -> 23 -> 62 -> 119 -> [276] -> 22 -> 61 -> 108 -> [278] -> 21 -> 60 -> 97 -> [280] -> 20 -> 59 -> 86 -> [283] -> 19 -> 58 -> 75 -> [286] -> 18 -> 53 -> 54 -> [52] -> 257
path_tit00061.kgml: R01626 -> R04355 -> R04533 -> [R04428] -> R04429 -> [R04952] -> R04953 -> [R04954] -> R04955 -> R04957 -> R04536 -> [R04537] -> R04958 -> R04960 -> R04534 -> [R04535] -> R04961 -> R04963 -> R04964 -> [R04965] -> R04724 -> R04726 -> R04566 -> [R04568] -> R04966 -> R04968 -> R04543 -> [R04544] -> R04969 -> R07762 -> R07763 -> [R07764] -> R07765
path_tit00061.kgml: tit:Thit_1281 -> tit:Thit_1278 -> {tit:Thit_0043, tit:Thit_1280} -> [tit:Thit_0146] -> tit:Thit_1282 -> [tit:Thit_1278] -> {tit:Thit_0043, tit:Thit_1280} -> [tit:Thit_0146] -> tit:Thit_1282 -> tit:Thit_1278 -> {tit:Thit_0043, tit:Thit_1280} -> [tit:Thit_0146] -> tit:Thit_1282 -> tit:Thit_1278 -> {tit:Thit_0043, tit:Thit_1280} -> [tit:Thit_0146] -> tit:Thit_1282 -> tit:Thit_1278 -> {tit:Thit_0043, tit:Thit_1280} -> [tit:Thit_0146] -> tit:Thit_1282 -> tit:Thit_1278 -> {tit:Thit_0043, tit:Thit_1280} -> [tit:Thit_0146] -> tit:Thit_1282 -> tit:Thit_1278 -> {tit:Thit_0043, tit:Thit_1280} -> [tit:Thit_0146] -> tit:Thit_1282 -> tit:Thit_1278 -> {tit:Thit_0043, tit:Thit_1280} -> [tit:Thit_0146] -> tit:Thit_1282
path_tit00061.kgml: {2.3.1.39, 2.3.1.85, 2.3.1.86} -> {2.3.1.179, 2.3.1.41, 2.3.1.85, 2.3.1.86} -> {1.1.1.100, 2.3.1.85, 2.3.1.86} -> [{2.3.1.85, 2.3.1.86, 4.2.1.59}] -> 1.3.1.9 -> [{2.3.1.179, 2.3.1.41, 2.3.1.85, 2.3.1.86}] -> {1.1.1.100, 2.3.1.85, 2.3.1.86} -> [{2.3.1.85, 2.3.1.86, 4.2.1.59}] -> 1.3.1.9 -> {2.3.1.179, 2.3.1.41, 2.3.1.85, 2.3.1.86} -> {1.1.1.100, 2.3.1.85, 2.3.1.86} -> [{2.3.1.85, 2.3.1.86, 4.2.1.59}] -> 1.3.1.9 -> {2.3.1.179, 2.3.1.41, 2.3.1.85, 2.3.1.86} -> {1.1.1.100, 2.3.1.85, 2.3.1.86} -> [{2.3.1.85, 2.3.1.86, 4.2.1.59}] -> 1.3.1.9 -> {2.3.1.179, 2.3.1.41, 2.3.1.85, 2.3.1.86} -> {1.1.1.100, 2.3.1.85, 2.3.1.86} -> [{2.3.1.85, 2.3.1.86, 4.2.1.59}] -> 1.3.1.9 -> {2.3.1.179, 2.3.1.41, 2.3.1.85, 2.3.1.86} -> {1.1.1.100, 2.3.1.85, 2.3.1.86} -> [{2.3.1.85, 2.3.1.86, 4.2.1.59}] -> 1.3.1.9 -> {2.3.1.179, 2.3.1.41, 2.3.1.85, 2.3.1.86} -> {1.1.1.100, 2.3.1.85, 2.3.1.86} -> [{2.3.1.85, 2.3.1.86, 4.2.1.59}] -> 1.3.1.9 -> {2.3.1.179, 2.3.1.199, 2.3.1.41} -> 1.1.1.100 -> [?] -> 1.3.1.9
path_tit00061.kgml: Skipped genes: tit:Thit_1279
path_tit00061.kgml:
path_tit00061.kgml: Found a trail of span 24 containing skipped vertices
path_tit00061.kgml: 147 -> 259 -> 142 -> [268] -> 51 -> 63 -> 130 -> [270] -> 23 -> 62 -> 119 -> [276] -> 22 -> 61 -> 108 -> [278] -> 21 -> 60 -> 97 -> [280] -> 20 -> 59 -> 86 -> [283] -> 19 -> 58 -> 75 -> [286] -> 18 -> [53] -> 54 -> [52] -> 257
path_tit00061.kgml: R01626 -> R04355 -> R04533 -> [R04428] -> R04429 -> R04952 -> R04953 -> [R04954] -> R04955 -> R04957 -> R04536 -> [R04537] -> R04958 -> R04960 -> R04534 -> [R04535] -> R04961 -> R04963 -> R04964 -> [R04965] -> R04724 -> R04726 -> R04566 -> [R04568] -> R04966 -> R04968 -> R04543 -> [R04544] -> R04969 -> [R07762] -> R07763 -> [R07764] -> R07765
path_tit00061.kgml: tit:Thit_1281 -> tit:Thit_1278 -> {tit:Thit_0043, tit:Thit_1280} -> [tit:Thit_0146] -> tit:Thit_1282 -> tit:Thit_1278 -> {tit:Thit_0043, tit:Thit_1280} -> [tit:Thit_0146] -> tit:Thit_1282 -> tit:Thit_1278 -> {tit:Thit_0043, tit:Thit_1280} -> [tit:Thit_0146] -> tit:Thit_1282 -> tit:Thit_1278 -> {tit:Thit_0043, tit:Thit_1280} -> [tit:Thit_0146] -> tit:Thit_1282 -> tit:Thit_1278 -> {tit:Thit_0043, tit:Thit_1280} -> [tit:Thit_0146] -> tit:Thit_1282 -> tit:Thit_1278 -> {tit:Thit_0043, tit:Thit_1280} -> [tit:Thit_0146] -> tit:Thit_1282 -> tit:Thit_1278 -> {tit:Thit_0043, tit:Thit_1280} -> [tit:Thit_0146] -> tit:Thit_1282 -> [tit:Thit_1278] -> {tit:Thit_0043, tit:Thit_1280} -> [tit:Thit_0146] -> tit:Thit_1282
path_tit00061.kgml: {2.3.1.39, 2.3.1.85, 2.3.1.86} -> {2.3.1.179, 2.3.1.41, 2.3.1.85, 2.3.1.86} -> {1.1.1.100, 2.3.1.85, 2.3.1.86} -> [{2.3.1.85, 2.3.1.86, 4.2.1.59}] -> 1.3.1.9 -> {2.3.1.179, 2.3.1.41, 2.3.1.85, 2.3.1.86} -> {1.1.1.100, 2.3.1.85, 2.3.1.86} -> [{2.3.1.85, 2.3.1.86, 4.2.1.59}] -> 1.3.1.9 -> {2.3.1.179, 2.3.1.41, 2.3.1.85, 2.3.1.86} -> {1.1.1.100, 2.3.1.85, 2.3.1.86} -> [{2.3.1.85, 2.3.1.86, 4.2.1.59}] -> 1.3.1.9 -> {2.3.1.179, 2.3.1.41, 2.3.1.85, 2.3.1.86} -> {1.1.1.100, 2.3.1.85, 2.3.1.86} -> [{2.3.1.85, 2.3.1.86, 4.2.1.59}] -> 1.3.1.9 -> {2.3.1.179, 2.3.1.41, 2.3.1.85, 2.3.1.86} -> {1.1.1.100, 2.3.1.85, 2.3.1.86} -> [{2.3.1.85, 2.3.1.86, 4.2.1.59}] -> 1.3.1.9 -> {2.3.1.179, 2.3.1.41, 2.3.1.85, 2.3.1.86} -> {1.1.1.100, 2.3.1.85, 2.3.1.86} -> [{2.3.1.85, 2.3.1.86, 4.2.1.59}] -> 1.3.1.9 -> {2.3.1.179, 2.3.1.41, 2.3.1.85, 2.3.1.86} -> {1.1.1.100, 2.3.1.85, 2.3.1.86} -> [{2.3.1.85, 2.3.1.86, 4.2.1.59}] -> 1.3.1.9 -> [{2.3.1.179, 2.3.1.199, 2.3.1.41}] -> 1.1.1.100 -> [?] -> 1.3.1.9
path_tit00061.kgml: Skipped genes: tit:Thit_1279
path_tit00061.kgml:
path_tit00061.kgml: Found a trail of span 24 containing skipped vertices
path_tit00061.kgml: 147 -> 259 -> 142 -> [268] -> 51 -> 63 -> 130 -> [270] -> 23 -> 62 -> 119 -> [276] -> 22 -> 61 -> 108 -> [278] -> 21 -> 60 -> 97 -> [280] -> 20 -> 59 -> 86 -> [283] -> 19 -> [58] -> 75 -> [286] -> 18 -> 53 -> 54 -> [52] -> 257
path_tit00061.kgml: R01626 -> R04355 -> R04533 -> [R04428] -> R04429 -> R04952 -> R04953 -> [R04954] -> R04955 -> R04957 -> R04536 -> [R04537] -> R04958 -> R04960 -> R04534 -> [R04535] -> R04961 -> R04963 -> R04964 -> [R04965] -> R04724 -> R04726 -> R04566 -> [R04568] -> R04966 -> [R04968] -> R04543 -> [R04544] -> R04969 -> R07762 -> R07763 -> [R07764] -> R07765
path_tit00061.kgml: tit:Thit_1281 -> tit:Thit_1278 -> {tit:Thit_0043, tit:Thit_1280} -> [tit:Thit_0146] -> tit:Thit_1282 -> tit:Thit_1278 -> {tit:Thit_0043, tit:Thit_1280} -> [tit:Thit_0146] -> tit:Thit_1282 -> tit:Thit_1278 -> {tit:Thit_0043, tit:Thit_1280} -> [tit:Thit_0146] -> tit:Thit_1282 -> tit:Thit_1278 -> {tit:Thit_0043, tit:Thit_1280} -> [tit:Thit_0146] -> tit:Thit_1282 -> tit:Thit_1278 -> {tit:Thit_0043, tit:Thit_1280} -> [tit:Thit_0146] -> tit:Thit_1282 -> tit:Thit_1278 -> {tit:Thit_0043, tit:Thit_1280} -> [tit:Thit_0146] -> tit:Thit_1282 -> [tit:Thit_1278] -> {tit:Thit_0043, tit:Thit_1280} -> [tit:Thit_0146] -> tit:Thit_1282 -> tit:Thit_1278 -> {tit:Thit_0043, tit:Thit_1280} -> [tit:Thit_0146] -> tit:Thit_1282
path_tit00061.kgml: {2.3.1.39, 2.3.1.85, 2.3.1.86} -> {2.3.1.179, 2.3.1.41, 2.3.1.85, 2.3.1.86} -> {1.1.1.100, 2.3.1.85, 2.3.1.86} -> [{2.3.1.85, 2.3.1.86, 4.2.1.59}] -> 1.3.1.9 -> {2.3.1.179, 2.3.1.41, 2.3.1.85, 2.3.1.86} -> {1.1.1.100, 2.3.1.85, 2.3.1.86} -> [{2.3.1.85, 2.3.1.86, 4.2.1.59}] -> 1.3.1.9 -> {2.3.1.179, 2.3.1.41, 2.3.1.85, 2.3.1.86} -> {1.1.1.100, 2.3.1.85, 2.3.1.86} -> [{2.3.1.85, 2.3.1.86, 4.2.1.59}] -> 1.3.1.9 -> {2.3.1.179, 2.3.1.41, 2.3.1.85, 2.3.1.86} -> {1.1.1.100, 2.3.1.85, 2.3.1.86} -> [{2.3.1.85, 2.3.1.86, 4.2.1.59}] -> 1.3.1.9 -> {2.3.1.179, 2.3.1.41, 2.3.1.85, 2.3.1.86} -> {1.1.1.100, 2.3.1.85, 2.3.1.86} -> [{2.3.1.85, 2.3.1.86, 4.2.1.59}] -> 1.3.1.9 -> {2.3.1.179, 2.3.1.41, 2.3.1.85, 2.3.1.86} -> {1.1.1.100, 2.3.1.85, 2.3.1.86} -> [{2.3.1.85, 2.3.1.86, 4.2.1.59}] -> 1.3.1.9 -> [{2.3.1.179, 2.3.1.41, 2.3.1.85, 2.3.1.86}] -> {1.1.1.100, 2.3.1.85, 2.3.1.86} -> [{2.3.1.85, 2.3.1.86, 4.2.1.59}] -> 1.3.1.9 -> {2.3.1.179, 2.3.1.199, 2.3.1.41} -> 1.1.1.100 -> [?] -> 1.3.1.9
path_tit00061.kgml: Skipped genes: tit:Thit_1279
path_tit00061.kgml:
path_tit00061.kgml: Found a trail of span 24 containing skipped vertices
path_tit00061.kgml: 147 -> [262] -> 142 -> [268] -> 51 -> 63 -> 130 -> [270] -> 23 -> 62 -> 119 -> [276] -> 22 -> 61 -> 108 -> [278] -> 21 -> 60 -> 97 -> [280] -> 20 -> 59 -> 86 -> [283] -> 19 -> 58 -> 75 -> [286] -> 18 -> 53 -> 54 -> [52] -> 257
path_tit00061.kgml: R01626 -> [R10707] -> R04533 -> [R04428] -> R04429 -> R04952 -> R04953 -> [R04954] -> R04955 -> R04957 -> R04536 -> [R04537] -> R04958 -> R04960 -> R04534 -> [R04535] -> R04961 -> R04963 -> R04964 -> [R04965] -> R04724 -> R04726 -> R04566 -> [R04568] -> R04966 -> R04968 -> R04543 -> [R04544] -> R04969 -> R07762 -> R07763 -> [R07764] -> R07765
path_tit00061.kgml: tit:Thit_1281 -> [tit:Thit_1283] -> {tit:Thit_0043, tit:Thit_1280} -> [tit:Thit_0146] -> tit:Thit_1282 -> tit:Thit_1278 -> {tit:Thit_0043, tit:Thit_1280} -> [tit:Thit_0146] -> tit:Thit_1282 -> tit:Thit_1278 -> {tit:Thit_0043, tit:Thit_1280} -> [tit:Thit_0146] -> tit:Thit_1282 -> tit:Thit_1278 -> {tit:Thit_0043, tit:Thit_1280} -> [tit:Thit_0146] -> tit:Thit_1282 -> tit:Thit_1278 -> {tit:Thit_0043, tit:Thit_1280} -> [tit:Thit_0146] -> tit:Thit_1282 -> tit:Thit_1278 -> {tit:Thit_0043, tit:Thit_1280} -> [tit:Thit_0146] -> tit:Thit_1282 -> tit:Thit_1278 -> {tit:Thit_0043, tit:Thit_1280} -> [tit:Thit_0146] -> tit:Thit_1282 -> tit:Thit_1278 -> {tit:Thit_0043, tit:Thit_1280} -> [tit:Thit_0146] -> tit:Thit_1282
path_tit00061.kgml: {2.3.1.39, 2.3.1.85, 2.3.1.86} -> [2.3.1.180] -> {1.1.1.100, 2.3.1.85, 2.3.1.86} -> [{2.3.1.85, 2.3.1.86, 4.2.1.59}] -> 1.3.1.9 -> {2.3.1.179, 2.3.1.41, 2.3.1.85, 2.3.1.86} -> {1.1.1.100, 2.3.1.85, 2.3.1.86} -> [{2.3.1.85, 2.3.1.86, 4.2.1.59}] -> 1.3.1.9 -> {2.3.1.179, 2.3.1.41, 2.3.1.85, 2.3.1.86} -> {1.1.1.100, 2.3.1.85, 2.3.1.86} -> [{2.3.1.85, 2.3.1.86, 4.2.1.59}] -> 1.3.1.9 -> {2.3.1.179, 2.3.1.41, 2.3.1.85, 2.3.1.86} -> {1.1.1.100, 2.3.1.85, 2.3.1.86} -> [{2.3.1.85, 2.3.1.86, 4.2.1.59}] -> 1.3.1.9 -> {2.3.1.179, 2.3.1.41, 2.3.1.85, 2.3.1.86} -> {1.1.1.100, 2.3.1.85, 2.3.1.86} -> [{2.3.1.85, 2.3.1.86, 4.2.1.59}] -> 1.3.1.9 -> {2.3.1.179, 2.3.1.41, 2.3.1.85, 2.3.1.86} -> {1.1.1.100, 2.3.1.85, 2.3.1.86} -> [{2.3.1.85, 2.3.1.86, 4.2.1.59}] -> 1.3.1.9 -> {2.3.1.179, 2.3.1.41, 2.3.1.85, 2.3.1.86} -> {1.1.1.100, 2.3.1.85, 2.3.1.86} -> [{2.3.1.85, 2.3.1.86, 4.2.1.59}] -> 1.3.1.9 -> {2.3.1.179, 2.3.1.199, 2.3.1.41} -> 1.1.1.100 -> [?] -> 1.3.1.9
path_tit00061.kgml: Skipped genes: tit:Thit_1279
path_tit00061.kgml:
path_tit00061.kgml: Found a trail of span 24 containing skipped vertices
path_tit00061.kgml: 147 -> 259 -> 142 -> [268] -> 51 -> 63 -> 130 -> [270] -> 23 -> [62] -> 119 -> [276] -> 22 -> 61 -> 108 -> [278] -> 21 -> 60 -> 97 -> [280] -> 20 -> 59 -> 86 -> [283] -> 19 -> 58 -> 75 -> [286] -> 18 -> 53 -> 54 -> [52] -> 257
path_tit00061.kgml: R01626 -> R04355 -> R04533 -> [R04428] -> R04429 -> R04952 -> R04953 -> [R04954] -> R04955 -> [R04957] -> R04536 -> [R04537] -> R04958 -> R04960 -> R04534 -> [R04535] -> R04961 -> R04963 -> R04964 -> [R04965] -> R04724 -> R04726 -> R04566 -> [R04568] -> R04966 -> R04968 -> R04543 -> [R04544] -> R04969 -> R07762 -> R07763 -> [R07764] -> R07765
path_tit00061.kgml: tit:Thit_1281 -> tit:Thit_1278 -> {tit:Thit_0043, tit:Thit_1280} -> [tit:Thit_0146] -> tit:Thit_1282 -> tit:Thit_1278 -> {tit:Thit_0043, tit:Thit_1280} -> [tit:Thit_0146] -> tit:Thit_1282 -> [tit:Thit_1278] -> {tit:Thit_0043, tit:Thit_1280} -> [tit:Thit_0146] -> tit:Thit_1282 -> tit:Thit_1278 -> {tit:Thit_0043, tit:Thit_1280} -> [tit:Thit_0146] -> tit:Thit_1282 -> tit:Thit_1278 -> {tit:Thit_0043, tit:Thit_1280} -> [tit:Thit_0146] -> tit:Thit_1282 -> tit:Thit_1278 -> {tit:Thit_0043, tit:Thit_1280} -> [tit:Thit_0146] -> tit:Thit_1282 -> tit:Thit_1278 -> {tit:Thit_0043, tit:Thit_1280} -> [tit:Thit_0146] -> tit:Thit_1282 -> tit:Thit_1278 -> {tit:Thit_0043, tit:Thit_1280} -> [tit:Thit_0146] -> tit:Thit_1282
path_tit00061.kgml: {2.3.1.39, 2.3.1.85, 2.3.1.86} -> {2.3.1.179, 2.3.1.41, 2.3.1.85, 2.3.1.86} -> {1.1.1.100, 2.3.1.85, 2.3.1.86} -> [{2.3.1.85, 2.3.1.86, 4.2.1.59}] -> 1.3.1.9 -> {2.3.1.179, 2.3.1.41, 2.3.1.85, 2.3.1.86} -> {1.1.1.100, 2.3.1.85, 2.3.1.86} -> [{2.3.1.85, 2.3.1.86, 4.2.1.59}] -> 1.3.1.9 -> [{2.3.1.179, 2.3.1.41, 2.3.1.85, 2.3.1.86}] -> {1.1.1.100, 2.3.1.85, 2.3.1.86} -> [{2.3.1.85, 2.3.1.86, 4.2.1.59}] -> 1.3.1.9 -> {2.3.1.179, 2.3.1.41, 2.3.1.85, 2.3.1.86} -> {1.1.1.100, 2.3.1.85, 2.3.1.86} -> [{2.3.1.85, 2.3.1.86, 4.2.1.59}] -> 1.3.1.9 -> {2.3.1.179, 2.3.1.41, 2.3.1.85, 2.3.1.86} -> {1.1.1.100, 2.3.1.85, 2.3.1.86} -> [{2.3.1.85, 2.3.1.86, 4.2.1.59}] -> 1.3.1.9 -> {2.3.1.179, 2.3.1.41, 2.3.1.85, 2.3.1.86} -> {1.1.1.100, 2.3.1.85, 2.3.1.86} -> [{2.3.1.85, 2.3.1.86, 4.2.1.59}] -> 1.3.1.9 -> {2.3.1.179, 2.3.1.41, 2.3.1.85, 2.3.1.86} -> {1.1.1.100, 2.3.1.85, 2.3.1.86} -> [{2.3.1.85, 2.3.1.86, 4.2.1.59}] -> 1.3.1.9 -> {2.3.1.179, 2.3.1.199, 2.3.1.41} -> 1.1.1.100 -> [?] -> 1.3.1.9
path_tit00061.kgml: Skipped genes: tit:Thit_1279
path_tit00061.kgml:
path_tit00061.kgml: Found a trail of span 24 containing skipped vertices
path_tit00061.kgml: 147 -> 259 -> 142 -> [268] -> 51 -> 63 -> 130 -> [270] -> 23 -> 62 -> 119 -> [276] -> 22 -> [61] -> 108 -> [278] -> 21 -> 60 -> 97 -> [280] -> 20 -> 59 -> 86 -> [283] -> 19 -> 58 -> 75 -> [286] -> 18 -> 53 -> 54 -> [52] -> 257
path_tit00061.kgml: R01626 -> R04355 -> R04533 -> [R04428] -> R04429 -> R04952 -> R04953 -> [R04954] -> R04955 -> R04957 -> R04536 -> [R04537] -> R04958 -> [R04960] -> R04534 -> [R04535] -> R04961 -> R04963 -> R04964 -> [R04965] -> R04724 -> R04726 -> R04566 -> [R04568] -> R04966 -> R04968 -> R04543 -> [R04544] -> R04969 -> R07762 -> R07763 -> [R07764] -> R07765
path_tit00061.kgml: tit:Thit_1281 -> tit:Thit_1278 -> {tit:Thit_0043, tit:Thit_1280} -> [tit:Thit_0146] -> tit:Thit_1282 -> tit:Thit_1278 -> {tit:Thit_0043, tit:Thit_1280} -> [tit:Thit_0146] -> tit:Thit_1282 -> tit:Thit_1278 -> {tit:Thit_0043, tit:Thit_1280} -> [tit:Thit_0146] -> tit:Thit_1282 -> [tit:Thit_1278] -> {tit:Thit_0043, tit:Thit_1280} -> [tit:Thit_0146] -> tit:Thit_1282 -> tit:Thit_1278 -> {tit:Thit_0043, tit:Thit_1280} -> [tit:Thit_0146] -> tit:Thit_1282 -> tit:Thit_1278 -> {tit:Thit_0043, tit:Thit_1280} -> [tit:Thit_0146] -> tit:Thit_1282 -> tit:Thit_1278 -> {tit:Thit_0043, tit:Thit_1280} -> [tit:Thit_0146] -> tit:Thit_1282 -> tit:Thit_1278 -> {tit:Thit_0043, tit:Thit_1280} -> [tit:Thit_0146] -> tit:Thit_1282
path_tit00061.kgml: {2.3.1.39, 2.3.1.85, 2.3.1.86} -> {2.3.1.179, 2.3.1.41, 2.3.1.85, 2.3.1.86} -> {1.1.1.100, 2.3.1.85, 2.3.1.86} -> [{2.3.1.85, 2.3.1.86, 4.2.1.59}] -> 1.3.1.9 -> {2.3.1.179, 2.3.1.41, 2.3.1.85, 2.3.1.86} -> {1.1.1.100, 2.3.1.85, 2.3.1.86} -> [{2.3.1.85, 2.3.1.86, 4.2.1.59}] -> 1.3.1.9 -> {2.3.1.179, 2.3.1.41, 2.3.1.85, 2.3.1.86} -> {1.1.1.100, 2.3.1.85, 2.3.1.86} -> [{2.3.1.85, 2.3.1.86, 4.2.1.59}] -> 1.3.1.9 -> [{2.3.1.179, 2.3.1.41, 2.3.1.85, 2.3.1.86}] -> {1.1.1.100, 2.3.1.85, 2.3.1.86} -> [{2.3.1.85, 2.3.1.86, 4.2.1.59}] -> 1.3.1.9 -> {2.3.1.179, 2.3.1.41, 2.3.1.85, 2.3.1.86} -> {1.1.1.100, 2.3.1.85, 2.3.1.86} -> [{2.3.1.85, 2.3.1.86, 4.2.1.59}] -> 1.3.1.9 -> {2.3.1.179, 2.3.1.41, 2.3.1.85, 2.3.1.86} -> {1.1.1.100, 2.3.1.85, 2.3.1.86} -> [{2.3.1.85, 2.3.1.86, 4.2.1.59}] -> 1.3.1.9 -> {2.3.1.179, 2.3.1.41, 2.3.1.85, 2.3.1.86} -> {1.1.1.100, 2.3.1.85, 2.3.1.86} -> [{2.3.1.85, 2.3.1.86, 4.2.1.59}] -> 1.3.1.9 -> {2.3.1.179, 2.3.1.199, 2.3.1.41} -> 1.1.1.100 -> [?] -> 1.3.1.9
path_tit00061.kgml: Skipped genes: tit:Thit_1279
path_tit00061.kgml:
path_tit00061.kgml: Found a trail of span 24 containing skipped vertices
path_tit00061.kgml: 147 -> 259 -> 142 -> [268] -> 51 -> 63 -> 130 -> [270] -> 23 -> 62 -> 119 -> [276] -> 22 -> 61 -> 108 -> [278] -> 21 -> [60] -> 97 -> [280] -> 20 -> 59 -> 86 -> [283] -> 19 -> 58 -> 75 -> [286] -> 18 -> 53 -> 54 -> [52] -> 257
path_tit00061.kgml: R01626 -> R04355 -> R04533 -> [R04428] -> R04429 -> R04952 -> R04953 -> [R04954] -> R04955 -> R04957 -> R04536 -> [R04537] -> R04958 -> R04960 -> R04534 -> [R04535] -> R04961 -> [R04963] -> R04964 -> [R04965] -> R04724 -> R04726 -> R04566 -> [R04568] -> R04966 -> R04968 -> R04543 -> [R04544] -> R04969 -> R07762 -> R07763 -> [R07764] -> R07765
path_tit00061.kgml: tit:Thit_1281 -> tit:Thit_1278 -> {tit:Thit_0043, tit:Thit_1280} -> [tit:Thit_0146] -> tit:Thit_1282 -> tit:Thit_1278 -> {tit:Thit_0043, tit:Thit_1280} -> [tit:Thit_0146] -> tit:Thit_1282 -> tit:Thit_1278 -> {tit:Thit_0043, tit:Thit_1280} -> [tit:Thit_0146] -> tit:Thit_1282 -> tit:Thit_1278 -> {tit:Thit_0043, tit:Thit_1280} -> [tit:Thit_0146] -> tit:Thit_1282 -> [tit:Thit_1278] -> {tit:Thit_0043, tit:Thit_1280} -> [tit:Thit_0146] -> tit:Thit_1282 -> tit:Thit_1278 -> {tit:Thit_0043, tit:Thit_1280} -> [tit:Thit_0146] -> tit:Thit_1282 -> tit:Thit_1278 -> {tit:Thit_0043, tit:Thit_1280} -> [tit:Thit_0146] -> tit:Thit_1282 -> tit:Thit_1278 -> {tit:Thit_0043, tit:Thit_1280} -> [tit:Thit_0146] -> tit:Thit_1282
path_tit00061.kgml: {2.3.1.39, 2.3.1.85, 2.3.1.86} -> {2.3.1.179, 2.3.1.41, 2.3.1.85, 2.3.1.86} -> {1.1.1.100, 2.3.1.85, 2.3.1.86} -> [{2.3.1.85, 2.3.1.86, 4.2.1.59}] -> 1.3.1.9 -> {2.3.1.179, 2.3.1.41, 2.3.1.85, 2.3.1.86} -> {1.1.1.100, 2.3.1.85, 2.3.1.86} -> [{2.3.1.85, 2.3.1.86, 4.2.1.59}] -> 1.3.1.9 -> {2.3.1.179, 2.3.1.41, 2.3.1.85, 2.3.1.86} -> {1.1.1.100, 2.3.1.85, 2.3.1.86} -> [{2.3.1.85, 2.3.1.86, 4.2.1.59}] -> 1.3.1.9 -> {2.3.1.179, 2.3.1.41, 2.3.1.85, 2.3.1.86} -> {1.1.1.100, 2.3.1.85, 2.3.1.86} -> [{2.3.1.85, 2.3.1.86, 4.2.1.59}] -> 1.3.1.9 -> [{2.3.1.179, 2.3.1.41, 2.3.1.85, 2.3.1.86}] -> {1.1.1.100, 2.3.1.85, 2.3.1.86} -> [{2.3.1.85, 2.3.1.86, 4.2.1.59}] -> 1.3.1.9 -> {2.3.1.179, 2.3.1.41, 2.3.1.85, 2.3.1.86} -> {1.1.1.100, 2.3.1.85, 2.3.1.86} -> [{2.3.1.85, 2.3.1.86, 4.2.1.59}] -> 1.3.1.9 -> {2.3.1.179, 2.3.1.41, 2.3.1.85, 2.3.1.86} -> {1.1.1.100, 2.3.1.85, 2.3.1.86} -> [{2.3.1.85, 2.3.1.86, 4.2.1.59}] -> 1.3.1.9 -> {2.3.1.179, 2.3.1.199, 2.3.1.41} -> 1.1.1.100 -> [?] -> 1.3.1.9
path_tit00061.kgml: Skipped genes: tit:Thit_1279
path_tit00061.kgml:
path_tit00061.kgml: Found a trail of span 24 containing skipped vertices
path_tit00061.kgml: 147 -> 259 -> 142 -> [268] -> 51 -> 63 -> 130 -> [270] -> 23 -> 62 -> 119 -> [276] -> 22 -> 61 -> 108 -> [278] -> 21 -> 60 -> 97 -> [280] -> 20 -> [59] -> 86 -> [283] -> 19 -> 58 -> 75 -> [286] -> 18 -> 53 -> 54 -> [52] -> 257
path_tit00061.kgml: R01626 -> R04355 -> R04533 -> [R04428] -> R04429 -> R04952 -> R04953 -> [R04954] -> R04955 -> R04957 -> R04536 -> [R04537] -> R04958 -> R04960 -> R04534 -> [R04535] -> R04961 -> R04963 -> R04964 -> [R04965] -> R04724 -> [R04726] -> R04566 -> [R04568] -> R04966 -> R04968 -> R04543 -> [R04544] -> R04969 -> R07762 -> R07763 -> [R07764] -> R07765
path_tit00061.kgml: tit:Thit_1281 -> tit:Thit_1278 -> {tit:Thit_0043, tit:Thit_1280} -> [tit:Thit_0146] -> tit:Thit_1282 -> tit:Thit_1278 -> {tit:Thit_0043, tit:Thit_1280} -> [tit:Thit_0146] -> tit:Thit_1282 -> tit:Thit_1278 -> {tit:Thit_0043, tit:Thit_1280} -> [tit:Thit_0146] -> tit:Thit_1282 -> tit:Thit_1278 -> {tit:Thit_0043, tit:Thit_1280} -> [tit:Thit_0146] -> tit:Thit_1282 -> tit:Thit_1278 -> {tit:Thit_0043, tit:Thit_1280} -> [tit:Thit_0146] -> tit:Thit_1282 -> [tit:Thit_1278] -> {tit:Thit_0043, tit:Thit_1280} -> [tit:Thit_0146] -> tit:Thit_1282 -> tit:Thit_1278 -> {tit:Thit_0043, tit:Thit_1280} -> [tit:Thit_0146] -> tit:Thit_1282 -> tit:Thit_1278 -> {tit:Thit_0043, tit:Thit_1280} -> [tit:Thit_0146] -> tit:Thit_1282
path_tit00061.kgml: {2.3.1.39, 2.3.1.85, 2.3.1.86} -> {2.3.1.179, 2.3.1.41, 2.3.1.85, 2.3.1.86} -> {1.1.1.100, 2.3.1.85, 2.3.1.86} -> [{2.3.1.85, 2.3.1.86, 4.2.1.59}] -> 1.3.1.9 -> {2.3.1.179, 2.3.1.41, 2.3.1.85, 2.3.1.86} -> {1.1.1.100, 2.3.1.85, 2.3.1.86} -> [{2.3.1.85, 2.3.1.86, 4.2.1.59}] -> 1.3.1.9 -> {2.3.1.179, 2.3.1.41, 2.3.1.85, 2.3.1.86} -> {1.1.1.100, 2.3.1.85, 2.3.1.86} -> [{2.3.1.85, 2.3.1.86, 4.2.1.59}] -> 1.3.1.9 -> {2.3.1.179, 2.3.1.41, 2.3.1.85, 2.3.1.86} -> {1.1.1.100, 2.3.1.85, 2.3.1.86} -> [{2.3.1.85, 2.3.1.86, 4.2.1.59}] -> 1.3.1.9 -> {2.3.1.179, 2.3.1.41, 2.3.1.85, 2.3.1.86} -> {1.1.1.100, 2.3.1.85, 2.3.1.86} -> [{2.3.1.85, 2.3.1.86, 4.2.1.59}] -> 1.3.1.9 -> [{2.3.1.179, 2.3.1.41, 2.3.1.85, 2.3.1.86}] -> {1.1.1.100, 2.3.1.85, 2.3.1.86} -> [{2.3.1.85, 2.3.1.86, 4.2.1.59}] -> 1.3.1.9 -> {2.3.1.179, 2.3.1.41, 2.3.1.85, 2.3.1.86} -> {1.1.1.100, 2.3.1.85, 2.3.1.86} -> [{2.3.1.85, 2.3.1.86, 4.2.1.59}] -> 1.3.1.9 -> {2.3.1.179, 2.3.1.199, 2.3.1.41} -> 1.1.1.100 -> [?] -> 1.3.1.9
path_tit00061.kgml: Skipped genes: tit:Thit_1279
path_tit00061.kgml:
path_tit00061.kgml: Found a trail of span 23 containing skipped vertices
path_tit00061.kgml: 51 -> [268] -> 142 -> [268] -> 51 -> 63 -> 130 -> [270] -> 23 -> 62 -> 119 -> [276] -> 22 -> 61 -> 108 -> [278] -> 21 -> 60 -> 97 -> [280] -> 20 -> 59 -> 86 -> [283] -> 19 -> 58 -> 75 -> [286] -> 18 -> 53 -> 54 -> [52] -> 257
path_tit00061.kgml: R04429 -> [R04428] -> R04533 -> [R04428] -> R04429 -> R04952 -> R04953 -> [R04954] -> R04955 -> R04957 -> R04536 -> [R04537] -> R04958 -> R04960 -> R04534 -> [R04535] -> R04961 -> R04963 -> R04964 -> [R04965] -> R04724 -> R04726 -> R04566 -> [R04568] -> R04966 -> R04968 -> R04543 -> [R04544] -> R04969 -> R07762 -> R07763 -> [R07764] -> R07765
path_tit00061.kgml: tit:Thit_1282 -> [tit:Thit_0146] -> {tit:Thit_0043, tit:Thit_1280} -> [tit:Thit_0146] -> tit:Thit_1282 -> tit:Thit_1278 -> {tit:Thit_0043, tit:Thit_1280} -> [tit:Thit_0146] -> tit:Thit_1282 -> tit:Thit_1278 -> {tit:Thit_0043, tit:Thit_1280} -> [tit:Thit_0146] -> tit:Thit_1282 -> tit:Thit_1278 -> {tit:Thit_0043, tit:Thit_1280} -> [tit:Thit_0146] -> tit:Thit_1282 -> tit:Thit_1278 -> {tit:Thit_0043, tit:Thit_1280} -> [tit:Thit_0146] -> tit:Thit_1282 -> tit:Thit_1278 -> {tit:Thit_0043, tit:Thit_1280} -> [tit:Thit_0146] -> tit:Thit_1282 -> tit:Thit_1278 -> {tit:Thit_0043, tit:Thit_1280} -> [tit:Thit_0146] -> tit:Thit_1282 -> tit:Thit_1278 -> {tit:Thit_0043, tit:Thit_1280} -> [tit:Thit_0146] -> tit:Thit_1282
path_tit00061.kgml: 1.3.1.9 -> [{2.3.1.85, 2.3.1.86, 4.2.1.59}] -> {1.1.1.100, 2.3.1.85, 2.3.1.86} -> [{2.3.1.85, 2.3.1.86, 4.2.1.59}] -> 1.3.1.9 -> {2.3.1.179, 2.3.1.41, 2.3.1.85, 2.3.1.86} -> {1.1.1.100, 2.3.1.85, 2.3.1.86} -> [{2.3.1.85, 2.3.1.86, 4.2.1.59}] -> 1.3.1.9 -> {2.3.1.179, 2.3.1.41, 2.3.1.85, 2.3.1.86} -> {1.1.1.100, 2.3.1.85, 2.3.1.86} -> [{2.3.1.85, 2.3.1.86, 4.2.1.59}] -> 1.3.1.9 -> {2.3.1.179, 2.3.1.41, 2.3.1.85, 2.3.1.86} -> {1.1.1.100, 2.3.1.85, 2.3.1.86} -> [{2.3.1.85, 2.3.1.86, 4.2.1.59}] -> 1.3.1.9 -> {2.3.1.179, 2.3.1.41, 2.3.1.85, 2.3.1.86} -> {1.1.1.100, 2.3.1.85, 2.3.1.86} -> [{2.3.1.85, 2.3.1.86, 4.2.1.59}] -> 1.3.1.9 -> {2.3.1.179, 2.3.1.41, 2.3.1.85, 2.3.1.86} -> {1.1.1.100, 2.3.1.85, 2.3.1.86} -> [{2.3.1.85, 2.3.1.86, 4.2.1.59}] -> 1.3.1.9 -> {2.3.1.179, 2.3.1.41, 2.3.1.85, 2.3.1.86} -> {1.1.1.100, 2.3.1.85, 2.3.1.86} -> [{2.3.1.85, 2.3.1.86, 4.2.1.59}] -> 1.3.1.9 -> {2.3.1.179, 2.3.1.199, 2.3.1.41} -> 1.1.1.100 -> [?] -> 1.3.1.9
path_tit00061.kgml: Skipped genes: tit:Thit_1281, tit:Thit_1279
path_tit00061.kgml:
path_tit00061.kgml: Found a trail of span 22 containing skipped vertices
path_tit00061.kgml: 147 -> 259 -> 142 -> [268] -> 51 -> 63 -> 130 -> [270] -> 23 -> 62 -> 119 -> [276] -> 22 -> 61 -> 108 -> [278] -> 21 -> 60 -> 97 -> [280] -> 20 -> 59 -> 86 -> [283] -> 19 -> 58 -> 75 -> [286] -> 18 -> [286] -> 75
path_tit00061.kgml: R01626 -> R04355 -> R04533 -> [R04428] -> R04429 -> R04952 -> R04953 -> [R04954] -> R04955 -> R04957 -> R04536 -> [R04537] -> R04958 -> R04960 -> R04534 -> [R04535] -> R04961 -> R04963 -> R04964 -> [R04965] -> R04724 -> R04726 -> R04566 -> [R04568] -> R04966 -> R04968 -> R04543 -> [R04544] -> R04969 -> [R04544] -> R04543
path_tit00061.kgml: tit:Thit_1281 -> tit:Thit_1278 -> {tit:Thit_0043, tit:Thit_1280} -> [tit:Thit_0146] -> tit:Thit_1282 -> tit:Thit_1278 -> {tit:Thit_0043, tit:Thit_1280} -> [tit:Thit_0146] -> tit:Thit_1282 -> tit:Thit_1278 -> {tit:Thit_0043, tit:Thit_1280} -> [tit:Thit_0146] -> tit:Thit_1282 -> tit:Thit_1278 -> {tit:Thit_0043, tit:Thit_1280} -> [tit:Thit_0146] -> tit:Thit_1282 -> tit:Thit_1278 -> {tit:Thit_0043, tit:Thit_1280} -> [tit:Thit_0146] -> tit:Thit_1282 -> tit:Thit_1278 -> {tit:Thit_0043, tit:Thit_1280} -> [tit:Thit_0146] -> tit:Thit_1282 -> tit:Thit_1278 -> {tit:Thit_0043, tit:Thit_1280} -> [tit:Thit_0146] -> tit:Thit_1282 -> [tit:Thit_0146] -> {tit:Thit_0043, tit:Thit_1280}
path_tit00061.kgml: {2.3.1.39, 2.3.1.85, 2.3.1.86} -> {2.3.1.179, 2.3.1.41, 2.3.1.85, 2.3.1.86} -> {1.1.1.100, 2.3.1.85, 2.3.1.86} -> [{2.3.1.85, 2.3.1.86, 4.2.1.59}] -> 1.3.1.9 -> {2.3.1.179, 2.3.1.41, 2.3.1.85, 2.3.1.86} -> {1.1.1.100, 2.3.1.85, 2.3.1.86} -> [{2.3.1.85, 2.3.1.86, 4.2.1.59}] -> 1.3.1.9 -> {2.3.1.179, 2.3.1.41, 2.3.1.85, 2.3.1.86} -> {1.1.1.100, 2.3.1.85, 2.3.1.86} -> [{2.3.1.85, 2.3.1.86, 4.2.1.59}] -> 1.3.1.9 -> {2.3.1.179, 2.3.1.41, 2.3.1.85, 2.3.1.86} -> {1.1.1.100, 2.3.1.85, 2.3.1.86} -> [{2.3.1.85, 2.3.1.86, 4.2.1.59}] -> 1.3.1.9 -> {2.3.1.179, 2.3.1.41, 2.3.1.85, 2.3.1.86} -> {1.1.1.100, 2.3.1.85, 2.3.1.86} -> [{2.3.1.85, 2.3.1.86, 4.2.1.59}] -> 1.3.1.9 -> {2.3.1.179, 2.3.1.41, 2.3.1.85, 2.3.1.86} -> {1.1.1.100, 2.3.1.85, 2.3.1.86} -> [{2.3.1.85, 2.3.1.86, 4.2.1.59}] -> 1.3.1.9 -> {2.3.1.179, 2.3.1.41, 2.3.1.85, 2.3.1.86} -> {1.1.1.100, 2.3.1.85, 2.3.1.86} -> [{2.3.1.85, 2.3.1.86, 4.2.1.59}] -> 1.3.1.9 -> [{2.3.1.85, 2.3.1.86, 4.2.1.59}] -> {1.1.1.100, 2.3.1.85, 2.3.1.86}
path_tit00061.kgml: Skipped genes: tit:Thit_1279
path_tit00061.kgml:
path_tit00061.kgml: Found a trail of span 22 containing skipped vertices
path_tit00061.kgml: 147 -> 63 -> 130 -> [270] -> 23 -> 62 -> 119 -> [276] -> 22 -> 61 -> 108 -> [278] -> 21 -> 60 -> 97 -> [280] -> 20 -> 59 -> 86 -> [283] -> 19 -> 58 -> 75 -> [286] -> 18 -> 53 -> 54 -> [52] -> 257
path_tit00061.kgml: R01626 -> R04952 -> R04953 -> [R04954] -> R04955 -> R04957 -> R04536 -> [R04537] -> R04958 -> R04960 -> R04534 -> [R04535] -> R04961 -> R04963 -> R04964 -> [R04965] -> R04724 -> R04726 -> R04566 -> [R04568] -> R04966 -> R04968 -> R04543 -> [R04544] -> R04969 -> R07762 -> R07763 -> [R07764] -> R07765
path_tit00061.kgml: tit:Thit_1281 -> tit:Thit_1278 -> {tit:Thit_0043, tit:Thit_1280} -> [tit:Thit_0146] -> tit:Thit_1282 -> tit:Thit_1278 -> {tit:Thit_0043, tit:Thit_1280} -> [tit:Thit_0146] -> tit:Thit_1282 -> tit:Thit_1278 -> {tit:Thit_0043, tit:Thit_1280} -> [tit:Thit_0146] -> tit:Thit_1282 -> tit:Thit_1278 -> {tit:Thit_0043, tit:Thit_1280} -> [tit:Thit_0146] -> tit:Thit_1282 -> tit:Thit_1278 -> {tit:Thit_0043, tit:Thit_1280} -> [tit:Thit_0146] -> tit:Thit_1282 -> tit:Thit_1278 -> {tit:Thit_0043, tit:Thit_1280} -> [tit:Thit_0146] -> tit:Thit_1282 -> tit:Thit_1278 -> {tit:Thit_0043, tit:Thit_1280} -> [tit:Thit_0146] -> tit:Thit_1282
path_tit00061.kgml: {2.3.1.39, 2.3.1.85, 2.3.1.86} -> {2.3.1.179, 2.3.1.41, 2.3.1.85, 2.3.1.86} -> {1.1.1.100, 2.3.1.85, 2.3.1.86} -> [{2.3.1.85, 2.3.1.86, 4.2.1.59}] -> 1.3.1.9 -> {2.3.1.179, 2.3.1.41, 2.3.1.85, 2.3.1.86} -> {1.1.1.100, 2.3.1.85, 2.3.1.86} -> [{2.3.1.85, 2.3.1.86, 4.2.1.59}] -> 1.3.1.9 -> {2.3.1.179, 2.3.1.41, 2.3.1.85, 2.3.1.86} -> {1.1.1.100, 2.3.1.85, 2.3.1.86} -> [{2.3.1.85, 2.3.1.86, 4.2.1.59}] -> 1.3.1.9 -> {2.3.1.179, 2.3.1.41, 2.3.1.85, 2.3.1.86} -> {1.1.1.100, 2.3.1.85, 2.3.1.86} -> [{2.3.1.85, 2.3.1.86, 4.2.1.59}] -> 1.3.1.9 -> {2.3.1.179, 2.3.1.41, 2.3.1.85, 2.3.1.86} -> {1.1.1.100, 2.3.1.85, 2.3.1.86} -> [{2.3.1.85, 2.3.1.86, 4.2.1.59}] -> 1.3.1.9 -> {2.3.1.179, 2.3.1.41, 2.3.1.85, 2.3.1.86} -> {1.1.1.100, 2.3.1.85, 2.3.1.86} -> [{2.3.1.85, 2.3.1.86, 4.2.1.59}] -> 1.3.1.9 -> {2.3.1.179, 2.3.1.199, 2.3.1.41} -> 1.1.1.100 -> [?] -> 1.3.1.9
path_tit00061.kgml: Skipped genes: tit:Thit_1279
path_tit00061.kgml:
path_tit00061.kgml: Found a trail of span 21 containing skipped vertices
path_tit00061.kgml: 147 -> [63] -> 130 -> [270] -> 23 -> 62 -> 119 -> [276] -> 22 -> 61 -> 108 -> [278] -> 21 -> 60 -> 97 -> [280] -> 20 -> 59 -> 86 -> [283] -> 19 -> 58 -> 75 -> [286] -> 18 -> 53 -> 54 -> [52] -> 257
path_tit00061.kgml: R01626 -> [R04952] -> R04953 -> [R04954] -> R04955 -> R04957 -> R04536 -> [R04537] -> R04958 -> R04960 -> R04534 -> [R04535] -> R04961 -> R04963 -> R04964 -> [R04965] -> R04724 -> R04726 -> R04566 -> [R04568] -> R04966 -> R04968 -> R04543 -> [R04544] -> R04969 -> R07762 -> R07763 -> [R07764] -> R07765
path_tit00061.kgml: tit:Thit_1281 -> [tit:Thit_1278] -> {tit:Thit_0043, tit:Thit_1280} -> [tit:Thit_0146] -> tit:Thit_1282 -> tit:Thit_1278 -> {tit:Thit_0043, tit:Thit_1280} -> [tit:Thit_0146] -> tit:Thit_1282 -> tit:Thit_1278 -> {tit:Thit_0043, tit:Thit_1280} -> [tit:Thit_0146] -> tit:Thit_1282 -> tit:Thit_1278 -> {tit:Thit_0043, tit:Thit_1280} -> [tit:Thit_0146] -> tit:Thit_1282 -> tit:Thit_1278 -> {tit:Thit_0043, tit:Thit_1280} -> [tit:Thit_0146] -> tit:Thit_1282 -> tit:Thit_1278 -> {tit:Thit_0043, tit:Thit_1280} -> [tit:Thit_0146] -> tit:Thit_1282 -> tit:Thit_1278 -> {tit:Thit_0043, tit:Thit_1280} -> [tit:Thit_0146] -> tit:Thit_1282
path_tit00061.kgml: {2.3.1.39, 2.3.1.85, 2.3.1.86} -> [{2.3.1.179, 2.3.1.41, 2.3.1.85, 2.3.1.86}] -> {1.1.1.100, 2.3.1.85, 2.3.1.86} -> [{2.3.1.85, 2.3.1.86, 4.2.1.59}] -> 1.3.1.9 -> {2.3.1.179, 2.3.1.41, 2.3.1.85, 2.3.1.86} -> {1.1.1.100, 2.3.1.85, 2.3.1.86} -> [{2.3.1.85, 2.3.1.86, 4.2.1.59}] -> 1.3.1.9 -> {2.3.1.179, 2.3.1.41, 2.3.1.85, 2.3.1.86} -> {1.1.1.100, 2.3.1.85, 2.3.1.86} -> [{2.3.1.85, 2.3.1.86, 4.2.1.59}] -> 1.3.1.9 -> {2.3.1.179, 2.3.1.41, 2.3.1.85, 2.3.1.86} -> {1.1.1.100, 2.3.1.85, 2.3.1.86} -> [{2.3.1.85, 2.3.1.86, 4.2.1.59}] -> 1.3.1.9 -> {2.3.1.179, 2.3.1.41, 2.3.1.85, 2.3.1.86} -> {1.1.1.100, 2.3.1.85, 2.3.1.86} -> [{2.3.1.85, 2.3.1.86, 4.2.1.59}] -> 1.3.1.9 -> {2.3.1.179, 2.3.1.41, 2.3.1.85, 2.3.1.86} -> {1.1.1.100, 2.3.1.85, 2.3.1.86} -> [{2.3.1.85, 2.3.1.86, 4.2.1.59}] -> 1.3.1.9 -> {2.3.1.179, 2.3.1.199, 2.3.1.41} -> 1.1.1.100 -> [?] -> 1.3.1.9
path_tit00061.kgml: Skipped genes: tit:Thit_1279
path_tit00061.kgml:
path_tit00061.kgml: Found a trail of span 20 containing skipped vertices
path_tit00061.kgml: 23 -> [270] -> 130 -> [270] -> 23 -> 62 -> 119 -> [276] -> 22 -> 61 -> 108 -> [278] -> 21 -> 60 -> 97 -> [280] -> 20 -> 59 -> 86 -> [283] -> 19 -> 58 -> 75 -> [286] -> 18 -> 53 -> 54 -> [52] -> 257
path_tit00061.kgml: R04955 -> [R04954] -> R04953 -> [R04954] -> R04955 -> R04957 -> R04536 -> [R04537] -> R04958 -> R04960 -> R04534 -> [R04535] -> R04961 -> R04963 -> R04964 -> [R04965] -> R04724 -> R04726 -> R04566 -> [R04568] -> R04966 -> R04968 -> R04543 -> [R04544] -> R04969 -> R07762 -> R07763 -> [R07764] -> R07765
path_tit00061.kgml: tit:Thit_1282 -> [tit:Thit_0146] -> {tit:Thit_0043, tit:Thit_1280} -> [tit:Thit_0146] -> tit:Thit_1282 -> tit:Thit_1278 -> {tit:Thit_0043, tit:Thit_1280} -> [tit:Thit_0146] -> tit:Thit_1282 -> tit:Thit_1278 -> {tit:Thit_0043, tit:Thit_1280} -> [tit:Thit_0146] -> tit:Thit_1282 -> tit:Thit_1278 -> {tit:Thit_0043, tit:Thit_1280} -> [tit:Thit_0146] -> tit:Thit_1282 -> tit:Thit_1278 -> {tit:Thit_0043, tit:Thit_1280} -> [tit:Thit_0146] -> tit:Thit_1282 -> tit:Thit_1278 -> {tit:Thit_0043, tit:Thit_1280} -> [tit:Thit_0146] -> tit:Thit_1282 -> tit:Thit_1278 -> {tit:Thit_0043, tit:Thit_1280} -> [tit:Thit_0146] -> tit:Thit_1282
path_tit00061.kgml: 1.3.1.9 -> [{2.3.1.85, 2.3.1.86, 4.2.1.59}] -> {1.1.1.100, 2.3.1.85, 2.3.1.86} -> [{2.3.1.85, 2.3.1.86, 4.2.1.59}] -> 1.3.1.9 -> {2.3.1.179, 2.3.1.41, 2.3.1.85, 2.3.1.86} -> {1.1.1.100, 2.3.1.85, 2.3.1.86} -> [{2.3.1.85, 2.3.1.86, 4.2.1.59}] -> 1.3.1.9 -> {2.3.1.179, 2.3.1.41, 2.3.1.85, 2.3.1.86} -> {1.1.1.100, 2.3.1.85, 2.3.1.86} -> [{2.3.1.85, 2.3.1.86, 4.2.1.59}] -> 1.3.1.9 -> {2.3.1.179, 2.3.1.41, 2.3.1.85, 2.3.1.86} -> {1.1.1.100, 2.3.1.85, 2.3.1.86} -> [{2.3.1.85, 2.3.1.86, 4.2.1.59}] -> 1.3.1.9 -> {2.3.1.179, 2.3.1.41, 2.3.1.85, 2.3.1.86} -> {1.1.1.100, 2.3.1.85, 2.3.1.86} -> [{2.3.1.85, 2.3.1.86, 4.2.1.59}] -> 1.3.1.9 -> {2.3.1.179, 2.3.1.41, 2.3.1.85, 2.3.1.86} -> {1.1.1.100, 2.3.1.85, 2.3.1.86} -> [{2.3.1.85, 2.3.1.86, 4.2.1.59}] -> 1.3.1.9 -> {2.3.1.179, 2.3.1.199, 2.3.1.41} -> 1.1.1.100 -> [?] -> 1.3.1.9
path_tit00061.kgml: Skipped genes: tit:Thit_1281, tit:Thit_1279
path_tit00061.kgml:
path_tit00061.kgml: Found a trail of span 19 containing skipped vertices
path_tit00061.kgml: 147 -> 259 -> 142 -> [268] -> 51 -> 63 -> 130 -> [270] -> 23 -> 62 -> 119 -> [276] -> 22 -> 61 -> 108 -> [278] -> 21 -> 60 -> 97 -> [280] -> 20 -> 59 -> 86 -> [283] -> 19 -> [283] -> 86
path_tit00061.kgml: R01626 -> R04355 -> R04533 -> [R04428] -> R04429 -> R04952 -> R04953 -> [R04954] -> R04955 -> R04957 -> R04536 -> [R04537] -> R04958 -> R04960 -> R04534 -> [R04535] -> R04961 -> R04963 -> R04964 -> [R04965] -> R04724 -> R04726 -> R04566 -> [R04568] -> R04966 -> [R04568] -> R04566
path_tit00061.kgml: tit:Thit_1281 -> tit:Thit_1278 -> {tit:Thit_0043, tit:Thit_1280} -> [tit:Thit_0146] -> tit:Thit_1282 -> tit:Thit_1278 -> {tit:Thit_0043, tit:Thit_1280} -> [tit:Thit_0146] -> tit:Thit_1282 -> tit:Thit_1278 -> {tit:Thit_0043, tit:Thit_1280} -> [tit:Thit_0146] -> tit:Thit_1282 -> tit:Thit_1278 -> {tit:Thit_0043, tit:Thit_1280} -> [tit:Thit_0146] -> tit:Thit_1282 -> tit:Thit_1278 -> {tit:Thit_0043, tit:Thit_1280} -> [tit:Thit_0146] -> tit:Thit_1282 -> tit:Thit_1278 -> {tit:Thit_0043, tit:Thit_1280} -> [tit:Thit_0146] -> tit:Thit_1282 -> [tit:Thit_0146] -> {tit:Thit_0043, tit:Thit_1280}
path_tit00061.kgml: {2.3.1.39, 2.3.1.85, 2.3.1.86} -> {2.3.1.179, 2.3.1.41, 2.3.1.85, 2.3.1.86} -> {1.1.1.100, 2.3.1.85, 2.3.1.86} -> [{2.3.1.85, 2.3.1.86, 4.2.1.59}] -> 1.3.1.9 -> {2.3.1.179, 2.3.1.41, 2.3.1.85, 2.3.1.86} -> {1.1.1.100, 2.3.1.85, 2.3.1.86} -> [{2.3.1.85, 2.3.1.86, 4.2.1.59}] -> 1.3.1.9 -> {2.3.1.179, 2.3.1.41, 2.3.1.85, 2.3.1.86} -> {1.1.1.100, 2.3.1.85, 2.3.1.86} -> [{2.3.1.85, 2.3.1.86, 4.2.1.59}] -> 1.3.1.9 -> {2.3.1.179, 2.3.1.41, 2.3.1.85, 2.3.1.86} -> {1.1.1.100, 2.3.1.85, 2.3.1.86} -> [{2.3.1.85, 2.3.1.86, 4.2.1.59}] -> 1.3.1.9 -> {2.3.1.179, 2.3.1.41, 2.3.1.85, 2.3.1.86} -> {1.1.1.100, 2.3.1.85, 2.3.1.86} -> [{2.3.1.85, 2.3.1.86, 4.2.1.59}] -> 1.3.1.9 -> {2.3.1.179, 2.3.1.41, 2.3.1.85, 2.3.1.86} -> {1.1.1.100, 2.3.1.85, 2.3.1.86} -> [{2.3.1.85, 2.3.1.86, 4.2.1.59}] -> 1.3.1.9 -> [{2.3.1.85, 2.3.1.86, 4.2.1.59}] -> {1.1.1.100, 2.3.1.85, 2.3.1.86}
path_tit00061.kgml: Skipped genes: tit:Thit_1279
path_tit00061.kgml:
path_tit00061.kgml: Found a trail of span 19 containing skipped vertices
path_tit00061.kgml: 147 -> 62 -> 119 -> [276] -> 22 -> 61 -> 108 -> [278] -> 21 -> 60 -> 97 -> [280] -> 20 -> 59 -> 86 -> [283] -> 19 -> 58 -> 75 -> [286] -> 18 -> 53 -> 54 -> [52] -> 257
path_tit00061.kgml: R01626 -> R04957 -> R04536 -> [R04537] -> R04958 -> R04960 -> R04534 -> [R04535] -> R04961 -> R04963 -> R04964 -> [R04965] -> R04724 -> R04726 -> R04566 -> [R04568] -> R04966 -> R04968 -> R04543 -> [R04544] -> R04969 -> R07762 -> R07763 -> [R07764] -> R07765
path_tit00061.kgml: tit:Thit_1281 -> tit:Thit_1278 -> {tit:Thit_0043, tit:Thit_1280} -> [tit:Thit_0146] -> tit:Thit_1282 -> tit:Thit_1278 -> {tit:Thit_0043, tit:Thit_1280} -> [tit:Thit_0146] -> tit:Thit_1282 -> tit:Thit_1278 -> {tit:Thit_0043, tit:Thit_1280} -> [tit:Thit_0146] -> tit:Thit_1282 -> tit:Thit_1278 -> {tit:Thit_0043, tit:Thit_1280} -> [tit:Thit_0146] -> tit:Thit_1282 -> tit:Thit_1278 -> {tit:Thit_0043, tit:Thit_1280} -> [tit:Thit_0146] -> tit:Thit_1282 -> tit:Thit_1278 -> {tit:Thit_0043, tit:Thit_1280} -> [tit:Thit_0146] -> tit:Thit_1282
path_tit00061.kgml: {2.3.1.39, 2.3.1.85, 2.3.1.86} -> {2.3.1.179, 2.3.1.41, 2.3.1.85, 2.3.1.86} -> {1.1.1.100, 2.3.1.85, 2.3.1.86} -> [{2.3.1.85, 2.3.1.86, 4.2.1.59}] -> 1.3.1.9 -> {2.3.1.179, 2.3.1.41, 2.3.1.85, 2.3.1.86} -> {1.1.1.100, 2.3.1.85, 2.3.1.86} -> [{2.3.1.85, 2.3.1.86, 4.2.1.59}] -> 1.3.1.9 -> {2.3.1.179, 2.3.1.41, 2.3.1.85, 2.3.1.86} -> {1.1.1.100, 2.3.1.85, 2.3.1.86} -> [{2.3.1.85, 2.3.1.86, 4.2.1.59}] -> 1.3.1.9 -> {2.3.1.179, 2.3.1.41, 2.3.1.85, 2.3.1.86} -> {1.1.1.100, 2.3.1.85, 2.3.1.86} -> [{2.3.1.85, 2.3.1.86, 4.2.1.59}] -> 1.3.1.9 -> {2.3.1.179, 2.3.1.41, 2.3.1.85, 2.3.1.86} -> {1.1.1.100, 2.3.1.85, 2.3.1.86} -> [{2.3.1.85, 2.3.1.86, 4.2.1.59}] -> 1.3.1.9 -> {2.3.1.179, 2.3.1.199, 2.3.1.41} -> 1.1.1.100 -> [?] -> 1.3.1.9
path_tit00061.kgml: Skipped genes: tit:Thit_1279
path_tit00061.kgml:
path_tit00061.kgml: Found a trail of span 18 containing skipped vertices
path_tit00061.kgml: 147 -> [62] -> 119 -> [276] -> 22 -> 61 -> 108 -> [278] -> 21 -> 60 -> 97 -> [280] -> 20 -> 59 -> 86 -> [283] -> 19 -> 58 -> 75 -> [286] -> 18 -> 53 -> 54 -> [52] -> 257
path_tit00061.kgml: R01626 -> [R04957] -> R04536 -> [R04537] -> R04958 -> R04960 -> R04534 -> [R04535] -> R04961 -> R04963 -> R04964 -> [R04965] -> R04724 -> R04726 -> R04566 -> [R04568] -> R04966 -> R04968 -> R04543 -> [R04544] -> R04969 -> R07762 -> R07763 -> [R07764] -> R07765
path_tit00061.kgml: tit:Thit_1281 -> [tit:Thit_1278] -> {tit:Thit_0043, tit:Thit_1280} -> [tit:Thit_0146] -> tit:Thit_1282 -> tit:Thit_1278 -> {tit:Thit_0043, tit:Thit_1280} -> [tit:Thit_0146] -> tit:Thit_1282 -> tit:Thit_1278 -> {tit:Thit_0043, tit:Thit_1280} -> [tit:Thit_0146] -> tit:Thit_1282 -> tit:Thit_1278 -> {tit:Thit_0043, tit:Thit_1280} -> [tit:Thit_0146] -> tit:Thit_1282 -> tit:Thit_1278 -> {tit:Thit_0043, tit:Thit_1280} -> [tit:Thit_0146] -> tit:Thit_1282 -> tit:Thit_1278 -> {tit:Thit_0043, tit:Thit_1280} -> [tit:Thit_0146] -> tit:Thit_1282
path_tit00061.kgml: {2.3.1.39, 2.3.1.85, 2.3.1.86} -> [{2.3.1.179, 2.3.1.41, 2.3.1.85, 2.3.1.86}] -> {1.1.1.100, 2.3.1.85, 2.3.1.86} -> [{2.3.1.85, 2.3.1.86, 4.2.1.59}] -> 1.3.1.9 -> {2.3.1.179, 2.3.1.41, 2.3.1.85, 2.3.1.86} -> {1.1.1.100, 2.3.1.85, 2.3.1.86} -> [{2.3.1.85, 2.3.1.86, 4.2.1.59}] -> 1.3.1.9 -> {2.3.1.179, 2.3.1.41, 2.3.1.85, 2.3.1.86} -> {1.1.1.100, 2.3.1.85, 2.3.1.86} -> [{2.3.1.85, 2.3.1.86, 4.2.1.59}] -> 1.3.1.9 -> {2.3.1.179, 2.3.1.41, 2.3.1.85, 2.3.1.86} -> {1.1.1.100, 2.3.1.85, 2.3.1.86} -> [{2.3.1.85, 2.3.1.86, 4.2.1.59}] -> 1.3.1.9 -> {2.3.1.179, 2.3.1.41, 2.3.1.85, 2.3.1.86} -> {1.1.1.100, 2.3.1.85, 2.3.1.86} -> [{2.3.1.85, 2.3.1.86, 4.2.1.59}] -> 1.3.1.9 -> {2.3.1.179, 2.3.1.199, 2.3.1.41} -> 1.1.1.100 -> [?] -> 1.3.1.9
path_tit00061.kgml: Skipped genes: tit:Thit_1279
path_tit00061.kgml:
path_tit00061.kgml: Found a trail of span 17 containing skipped vertices
path_tit00061.kgml: 22 -> [276] -> 119 -> [276] -> 22 -> 61 -> 108 -> [278] -> 21 -> 60 -> 97 -> [280] -> 20 -> 59 -> 86 -> [283] -> 19 -> 58 -> 75 -> [286] -> 18 -> 53 -> 54 -> [52] -> 257
path_tit00061.kgml: R04958 -> [R04537] -> R04536 -> [R04537] -> R04958 -> R04960 -> R04534 -> [R04535] -> R04961 -> R04963 -> R04964 -> [R04965] -> R04724 -> R04726 -> R04566 -> [R04568] -> R04966 -> R04968 -> R04543 -> [R04544] -> R04969 -> R07762 -> R07763 -> [R07764] -> R07765
path_tit00061.kgml: tit:Thit_1282 -> [tit:Thit_0146] -> {tit:Thit_0043, tit:Thit_1280} -> [tit:Thit_0146] -> tit:Thit_1282 -> tit:Thit_1278 -> {tit:Thit_0043, tit:Thit_1280} -> [tit:Thit_0146] -> tit:Thit_1282 -> tit:Thit_1278 -> {tit:Thit_0043, tit:Thit_1280} -> [tit:Thit_0146] -> tit:Thit_1282 -> tit:Thit_1278 -> {tit:Thit_0043, tit:Thit_1280} -> [tit:Thit_0146] -> tit:Thit_1282 -> tit:Thit_1278 -> {tit:Thit_0043, tit:Thit_1280} -> [tit:Thit_0146] -> tit:Thit_1282 -> tit:Thit_1278 -> {tit:Thit_0043, tit:Thit_1280} -> [tit:Thit_0146] -> tit:Thit_1282
path_tit00061.kgml: 1.3.1.9 -> [{2.3.1.85, 2.3.1.86, 4.2.1.59}] -> {1.1.1.100, 2.3.1.85, 2.3.1.86} -> [{2.3.1.85, 2.3.1.86, 4.2.1.59}] -> 1.3.1.9 -> {2.3.1.179, 2.3.1.41, 2.3.1.85, 2.3.1.86} -> {1.1.1.100, 2.3.1.85, 2.3.1.86} -> [{2.3.1.85, 2.3.1.86, 4.2.1.59}] -> 1.3.1.9 -> {2.3.1.179, 2.3.1.41, 2.3.1.85, 2.3.1.86} -> {1.1.1.100, 2.3.1.85, 2.3.1.86} -> [{2.3.1.85, 2.3.1.86, 4.2.1.59}] -> 1.3.1.9 -> {2.3.1.179, 2.3.1.41, 2.3.1.85, 2.3.1.86} -> {1.1.1.100, 2.3.1.85, 2.3.1.86} -> [{2.3.1.85, 2.3.1.86, 4.2.1.59}] -> 1.3.1.9 -> {2.3.1.179, 2.3.1.41, 2.3.1.85, 2.3.1.86} -> {1.1.1.100, 2.3.1.85, 2.3.1.86} -> [{2.3.1.85, 2.3.1.86, 4.2.1.59}] -> 1.3.1.9 -> {2.3.1.179, 2.3.1.199, 2.3.1.41} -> 1.1.1.100 -> [?] -> 1.3.1.9
path_tit00061.kgml: Skipped genes: tit:Thit_1281, tit:Thit_1279
path_tit00061.kgml:
path_tit00061.kgml: Found a trail of span 16 containing skipped vertices
path_tit00061.kgml: 147 -> 61 -> 108 -> [278] -> 21 -> 60 -> 97 -> [280] -> 20 -> 59 -> 86 -> [283] -> 19 -> 58 -> 75 -> [286] -> 18 -> 53 -> 54 -> [52] -> 257
path_tit00061.kgml: R01626 -> R04960 -> R04534 -> [R04535] -> R04961 -> R04963 -> R04964 -> [R04965] -> R04724 -> R04726 -> R04566 -> [R04568] -> R04966 -> R04968 -> R04543 -> [R04544] -> R04969 -> R07762 -> R07763 -> [R07764] -> R07765
path_tit00061.kgml: tit:Thit_1281 -> tit:Thit_1278 -> {tit:Thit_0043, tit:Thit_1280} -> [tit:Thit_0146] -> tit:Thit_1282 -> tit:Thit_1278 -> {tit:Thit_0043, tit:Thit_1280} -> [tit:Thit_0146] -> tit:Thit_1282 -> tit:Thit_1278 -> {tit:Thit_0043, tit:Thit_1280} -> [tit:Thit_0146] -> tit:Thit_1282 -> tit:Thit_1278 -> {tit:Thit_0043, tit:Thit_1280} -> [tit:Thit_0146] -> tit:Thit_1282 -> tit:Thit_1278 -> {tit:Thit_0043, tit:Thit_1280} -> [tit:Thit_0146] -> tit:Thit_1282
path_tit00061.kgml: {2.3.1.39, 2.3.1.85, 2.3.1.86} -> {2.3.1.179, 2.3.1.41, 2.3.1.85, 2.3.1.86} -> {1.1.1.100, 2.3.1.85, 2.3.1.86} -> [{2.3.1.85, 2.3.1.86, 4.2.1.59}] -> 1.3.1.9 -> {2.3.1.179, 2.3.1.41, 2.3.1.85, 2.3.1.86} -> {1.1.1.100, 2.3.1.85, 2.3.1.86} -> [{2.3.1.85, 2.3.1.86, 4.2.1.59}] -> 1.3.1.9 -> {2.3.1.179, 2.3.1.41, 2.3.1.85, 2.3.1.86} -> {1.1.1.100, 2.3.1.85, 2.3.1.86} -> [{2.3.1.85, 2.3.1.86, 4.2.1.59}] -> 1.3.1.9 -> {2.3.1.179, 2.3.1.41, 2.3.1.85, 2.3.1.86} -> {1.1.1.100, 2.3.1.85, 2.3.1.86} -> [{2.3.1.85, 2.3.1.86, 4.2.1.59}] -> 1.3.1.9 -> {2.3.1.179, 2.3.1.199, 2.3.1.41} -> 1.1.1.100 -> [?] -> 1.3.1.9
path_tit00061.kgml: Skipped genes: tit:Thit_1279
path_tit00061.kgml:
path_tit00061.kgml: Found a trail of span 16 containing skipped vertices
path_tit00061.kgml: 147 -> 259 -> 142 -> [268] -> 51 -> 63 -> 130 -> [270] -> 23 -> 62 -> 119 -> [276] -> 22 -> 61 -> 108 -> [278] -> 21 -> 60 -> 97 -> [280] -> 20 -> [280] -> 97
path_tit00061.kgml: R01626 -> R04355 -> R04533 -> [R04428] -> R04429 -> R04952 -> R04953 -> [R04954] -> R04955 -> R04957 -> R04536 -> [R04537] -> R04958 -> R04960 -> R04534 -> [R04535] -> R04961 -> R04963 -> R04964 -> [R04965] -> R04724 -> [R04965] -> R04964
path_tit00061.kgml: tit:Thit_1281 -> tit:Thit_1278 -> {tit:Thit_0043, tit:Thit_1280} -> [tit:Thit_0146] -> tit:Thit_1282 -> tit:Thit_1278 -> {tit:Thit_0043, tit:Thit_1280} -> [tit:Thit_0146] -> tit:Thit_1282 -> tit:Thit_1278 -> {tit:Thit_0043, tit:Thit_1280} -> [tit:Thit_0146] -> tit:Thit_1282 -> tit:Thit_1278 -> {tit:Thit_0043, tit:Thit_1280} -> [tit:Thit_0146] -> tit:Thit_1282 -> tit:Thit_1278 -> {tit:Thit_0043, tit:Thit_1280} -> [tit:Thit_0146] -> tit:Thit_1282 -> [tit:Thit_0146] -> {tit:Thit_0043, tit:Thit_1280}
path_tit00061.kgml: {2.3.1.39, 2.3.1.85, 2.3.1.86} -> {2.3.1.179, 2.3.1.41, 2.3.1.85, 2.3.1.86} -> {1.1.1.100, 2.3.1.85, 2.3.1.86} -> [{2.3.1.85, 2.3.1.86, 4.2.1.59}] -> 1.3.1.9 -> {2.3.1.179, 2.3.1.41, 2.3.1.85, 2.3.1.86} -> {1.1.1.100, 2.3.1.85, 2.3.1.86} -> [{2.3.1.85, 2.3.1.86, 4.2.1.59}] -> 1.3.1.9 -> {2.3.1.179, 2.3.1.41, 2.3.1.85, 2.3.1.86} -> {1.1.1.100, 2.3.1.85, 2.3.1.86} -> [{2.3.1.85, 2.3.1.86, 4.2.1.59}] -> 1.3.1.9 -> {2.3.1.179, 2.3.1.41, 2.3.1.85, 2.3.1.86} -> {1.1.1.100, 2.3.1.85, 2.3.1.86} -> [{2.3.1.85, 2.3.1.86, 4.2.1.59}] -> 1.3.1.9 -> {2.3.1.179, 2.3.1.41, 2.3.1.85, 2.3.1.86} -> {1.1.1.100, 2.3.1.85, 2.3.1.86} -> [{2.3.1.85, 2.3.1.86, 4.2.1.59}] -> 1.3.1.9 -> [{2.3.1.85, 2.3.1.86, 4.2.1.59}] -> {1.1.1.100, 2.3.1.85, 2.3.1.86}
path_tit00061.kgml: Skipped genes: tit:Thit_1279
path_tit00061.kgml:
path_tit00061.kgml: Found a trail of span 15 containing skipped vertices
path_tit00061.kgml: 147 -> [61] -> 108 -> [278] -> 21 -> 60 -> 97 -> [280] -> 20 -> 59 -> 86 -> [283] -> 19 -> 58 -> 75 -> [286] -> 18 -> 53 -> 54 -> [52] -> 257
path_tit00061.kgml: R01626 -> [R04960] -> R04534 -> [R04535] -> R04961 -> R04963 -> R04964 -> [R04965] -> R04724 -> R04726 -> R04566 -> [R04568] -> R04966 -> R04968 -> R04543 -> [R04544] -> R04969 -> R07762 -> R07763 -> [R07764] -> R07765
path_tit00061.kgml: tit:Thit_1281 -> [tit:Thit_1278] -> {tit:Thit_0043, tit:Thit_1280} -> [tit:Thit_0146] -> tit:Thit_1282 -> tit:Thit_1278 -> {tit:Thit_0043, tit:Thit_1280} -> [tit:Thit_0146] -> tit:Thit_1282 -> tit:Thit_1278 -> {tit:Thit_0043, tit:Thit_1280} -> [tit:Thit_0146] -> tit:Thit_1282 -> tit:Thit_1278 -> {tit:Thit_0043, tit:Thit_1280} -> [tit:Thit_0146] -> tit:Thit_1282 -> tit:Thit_1278 -> {tit:Thit_0043, tit:Thit_1280} -> [tit:Thit_0146] -> tit:Thit_1282
path_tit00061.kgml: {2.3.1.39, 2.3.1.85, 2.3.1.86} -> [{2.3.1.179, 2.3.1.41, 2.3.1.85, 2.3.1.86}] -> {1.1.1.100, 2.3.1.85, 2.3.1.86} -> [{2.3.1.85, 2.3.1.86, 4.2.1.59}] -> 1.3.1.9 -> {2.3.1.179, 2.3.1.41, 2.3.1.85, 2.3.1.86} -> {1.1.1.100, 2.3.1.85, 2.3.1.86} -> [{2.3.1.85, 2.3.1.86, 4.2.1.59}] -> 1.3.1.9 -> {2.3.1.179, 2.3.1.41, 2.3.1.85, 2.3.1.86} -> {1.1.1.100, 2.3.1.85, 2.3.1.86} -> [{2.3.1.85, 2.3.1.86, 4.2.1.59}] -> 1.3.1.9 -> {2.3.1.179, 2.3.1.41, 2.3.1.85, 2.3.1.86} -> {1.1.1.100, 2.3.1.85, 2.3.1.86} -> [{2.3.1.85, 2.3.1.86, 4.2.1.59}] -> 1.3.1.9 -> {2.3.1.179, 2.3.1.199, 2.3.1.41} -> 1.1.1.100 -> [?] -> 1.3.1.9
path_tit00061.kgml: Skipped genes: tit:Thit_1279
path_tit00061.kgml:
path_tit00061.kgml: Found a trail of span 14 containing skipped vertices
path_tit00061.kgml: 21 -> [278] -> 108 -> [278] -> 21 -> 60 -> 97 -> [280] -> 20 -> 59 -> 86 -> [283] -> 19 -> 58 -> 75 -> [286] -> 18 -> 53 -> 54 -> [52] -> 257
path_tit00061.kgml: R04961 -> [R04535] -> R04534 -> [R04535] -> R04961 -> R04963 -> R04964 -> [R04965] -> R04724 -> R04726 -> R04566 -> [R04568] -> R04966 -> R04968 -> R04543 -> [R04544] -> R04969 -> R07762 -> R07763 -> [R07764] -> R07765
path_tit00061.kgml: tit:Thit_1282 -> [tit:Thit_0146] -> {tit:Thit_0043, tit:Thit_1280} -> [tit:Thit_0146] -> tit:Thit_1282 -> tit:Thit_1278 -> {tit:Thit_0043, tit:Thit_1280} -> [tit:Thit_0146] -> tit:Thit_1282 -> tit:Thit_1278 -> {tit:Thit_0043, tit:Thit_1280} -> [tit:Thit_0146] -> tit:Thit_1282 -> tit:Thit_1278 -> {tit:Thit_0043, tit:Thit_1280} -> [tit:Thit_0146] -> tit:Thit_1282 -> tit:Thit_1278 -> {tit:Thit_0043, tit:Thit_1280} -> [tit:Thit_0146] -> tit:Thit_1282
path_tit00061.kgml: 1.3.1.9 -> [{2.3.1.85, 2.3.1.86, 4.2.1.59}] -> {1.1.1.100, 2.3.1.85, 2.3.1.86} -> [{2.3.1.85, 2.3.1.86, 4.2.1.59}] -> 1.3.1.9 -> {2.3.1.179, 2.3.1.41, 2.3.1.85, 2.3.1.86} -> {1.1.1.100, 2.3.1.85, 2.3.1.86} -> [{2.3.1.85, 2.3.1.86, 4.2.1.59}] -> 1.3.1.9 -> {2.3.1.179, 2.3.1.41, 2.3.1.85, 2.3.1.86} -> {1.1.1.100, 2.3.1.85, 2.3.1.86} -> [{2.3.1.85, 2.3.1.86, 4.2.1.59}] -> 1.3.1.9 -> {2.3.1.179, 2.3.1.41, 2.3.1.85, 2.3.1.86} -> {1.1.1.100, 2.3.1.85, 2.3.1.86} -> [{2.3.1.85, 2.3.1.86, 4.2.1.59}] -> 1.3.1.9 -> {2.3.1.179, 2.3.1.199, 2.3.1.41} -> 1.1.1.100 -> [?] -> 1.3.1.9
path_tit00061.kgml: Skipped genes: tit:Thit_1281, tit:Thit_1279
path_tit00061.kgml:
path_tit00061.kgml: Found a trail of span 13 containing skipped vertices
path_tit00061.kgml: 147 -> 60 -> 97 -> [280] -> 20 -> 59 -> 86 -> [283] -> 19 -> 58 -> 75 -> [286] -> 18 -> 53 -> 54 -> [52] -> 257
path_tit00061.kgml: R01626 -> R04963 -> R04964 -> [R04965] -> R04724 -> R04726 -> R04566 -> [R04568] -> R04966 -> R04968 -> R04543 -> [R04544] -> R04969 -> R07762 -> R07763 -> [R07764] -> R07765
path_tit00061.kgml: tit:Thit_1281 -> tit:Thit_1278 -> {tit:Thit_0043, tit:Thit_1280} -> [tit:Thit_0146] -> tit:Thit_1282 -> tit:Thit_1278 -> {tit:Thit_0043, tit:Thit_1280} -> [tit:Thit_0146] -> tit:Thit_1282 -> tit:Thit_1278 -> {tit:Thit_0043, tit:Thit_1280} -> [tit:Thit_0146] -> tit:Thit_1282 -> tit:Thit_1278 -> {tit:Thit_0043, tit:Thit_1280} -> [tit:Thit_0146] -> tit:Thit_1282
path_tit00061.kgml: {2.3.1.39, 2.3.1.85, 2.3.1.86} -> {2.3.1.179, 2.3.1.41, 2.3.1.85, 2.3.1.86} -> {1.1.1.100, 2.3.1.85, 2.3.1.86} -> [{2.3.1.85, 2.3.1.86, 4.2.1.59}] -> 1.3.1.9 -> {2.3.1.179, 2.3.1.41, 2.3.1.85, 2.3.1.86} -> {1.1.1.100, 2.3.1.85, 2.3.1.86} -> [{2.3.1.85, 2.3.1.86, 4.2.1.59}] -> 1.3.1.9 -> {2.3.1.179, 2.3.1.41, 2.3.1.85, 2.3.1.86} -> {1.1.1.100, 2.3.1.85, 2.3.1.86} -> [{2.3.1.85, 2.3.1.86, 4.2.1.59}] -> 1.3.1.9 -> {2.3.1.179, 2.3.1.199, 2.3.1.41} -> 1.1.1.100 -> [?] -> 1.3.1.9
path_tit00061.kgml: Skipped genes: tit:Thit_1279
path_tit00061.kgml:
path_tit00061.kgml: Found a trail of span 12 containing skipped vertices
path_tit00061.kgml: 147 -> [60] -> 97 -> [280] -> 20 -> 59 -> 86 -> [283] -> 19 -> 58 -> 75 -> [286] -> 18 -> 53 -> 54 -> [52] -> 257
path_tit00061.kgml: R01626 -> [R04963] -> R04964 -> [R04965] -> R04724 -> R04726 -> R04566 -> [R04568] -> R04966 -> R04968 -> R04543 -> [R04544] -> R04969 -> R07762 -> R07763 -> [R07764] -> R07765
path_tit00061.kgml: tit:Thit_1281 -> [tit:Thit_1278] -> {tit:Thit_0043, tit:Thit_1280} -> [tit:Thit_0146] -> tit:Thit_1282 -> tit:Thit_1278 -> {tit:Thit_0043, tit:Thit_1280} -> [tit:Thit_0146] -> tit:Thit_1282 -> tit:Thit_1278 -> {tit:Thit_0043, tit:Thit_1280} -> [tit:Thit_0146] -> tit:Thit_1282 -> tit:Thit_1278 -> {tit:Thit_0043, tit:Thit_1280} -> [tit:Thit_0146] -> tit:Thit_1282
path_tit00061.kgml: {2.3.1.39, 2.3.1.85, 2.3.1.86} -> [{2.3.1.179, 2.3.1.41, 2.3.1.85, 2.3.1.86}] -> {1.1.1.100, 2.3.1.85, 2.3.1.86} -> [{2.3.1.85, 2.3.1.86, 4.2.1.59}] -> 1.3.1.9 -> {2.3.1.179, 2.3.1.41, 2.3.1.85, 2.3.1.86} -> {1.1.1.100, 2.3.1.85, 2.3.1.86} -> [{2.3.1.85, 2.3.1.86, 4.2.1.59}] -> 1.3.1.9 -> {2.3.1.179, 2.3.1.41, 2.3.1.85, 2.3.1.86} -> {1.1.1.100, 2.3.1.85, 2.3.1.86} -> [{2.3.1.85, 2.3.1.86, 4.2.1.59}] -> 1.3.1.9 -> {2.3.1.179, 2.3.1.199, 2.3.1.41} -> 1.1.1.100 -> [?] -> 1.3.1.9
path_tit00061.kgml: Skipped genes: tit:Thit_1279
path_tit00061.kgml:
path_tit00061.kgml: Found a trail of span 10 containing skipped vertices
path_tit00061.kgml: 147 -> 59 -> 86 -> [283] -> 19 -> 58 -> 75 -> [286] -> 18 -> 53 -> 54 -> [52] -> 257
path_tit00061.kgml: R01626 -> R04726 -> R04566 -> [R04568] -> R04966 -> R04968 -> R04543 -> [R04544] -> R04969 -> R07762 -> R07763 -> [R07764] -> R07765
path_tit00061.kgml: tit:Thit_1281 -> tit:Thit_1278 -> {tit:Thit_0043, tit:Thit_1280} -> [tit:Thit_0146] -> tit:Thit_1282 -> tit:Thit_1278 -> {tit:Thit_0043, tit:Thit_1280} -> [tit:Thit_0146] -> tit:Thit_1282 -> tit:Thit_1278 -> {tit:Thit_0043, tit:Thit_1280} -> [tit:Thit_0146] -> tit:Thit_1282
path_tit00061.kgml: {2.3.1.39, 2.3.1.85, 2.3.1.86} -> {2.3.1.179, 2.3.1.41, 2.3.1.85, 2.3.1.86} -> {1.1.1.100, 2.3.1.85, 2.3.1.86} -> [{2.3.1.85, 2.3.1.86, 4.2.1.59}] -> 1.3.1.9 -> {2.3.1.179, 2.3.1.41, 2.3.1.85, 2.3.1.86} -> {1.1.1.100, 2.3.1.85, 2.3.1.86} -> [{2.3.1.85, 2.3.1.86, 4.2.1.59}] -> 1.3.1.9 -> {2.3.1.179, 2.3.1.199, 2.3.1.41} -> 1.1.1.100 -> [?] -> 1.3.1.9
path_tit00061.kgml: Skipped genes: tit:Thit_1279
path_tit00061.kgml:
path_tit00061.kgml: Found a trail of span 9 containing skipped vertices
path_tit00061.kgml: 147 -> [59] -> 86 -> [283] -> 19 -> 58 -> 75 -> [286] -> 18 -> 53 -> 54 -> [52] -> 257
path_tit00061.kgml: R01626 -> [R04726] -> R04566 -> [R04568] -> R04966 -> R04968 -> R04543 -> [R04544] -> R04969 -> R07762 -> R07763 -> [R07764] -> R07765
path_tit00061.kgml: tit:Thit_1281 -> [tit:Thit_1278] -> {tit:Thit_0043, tit:Thit_1280} -> [tit:Thit_0146] -> tit:Thit_1282 -> tit:Thit_1278 -> {tit:Thit_0043, tit:Thit_1280} -> [tit:Thit_0146] -> tit:Thit_1282 -> tit:Thit_1278 -> {tit:Thit_0043, tit:Thit_1280} -> [tit:Thit_0146] -> tit:Thit_1282
path_tit00061.kgml: {2.3.1.39, 2.3.1.85, 2.3.1.86} -> [{2.3.1.179, 2.3.1.41, 2.3.1.85, 2.3.1.86}] -> {1.1.1.100, 2.3.1.85, 2.3.1.86} -> [{2.3.1.85, 2.3.1.86, 4.2.1.59}] -> 1.3.1.9 -> {2.3.1.179, 2.3.1.41, 2.3.1.85, 2.3.1.86} -> {1.1.1.100, 2.3.1.85, 2.3.1.86} -> [{2.3.1.85, 2.3.1.86, 4.2.1.59}] -> 1.3.1.9 -> {2.3.1.179, 2.3.1.199, 2.3.1.41} -> 1.1.1.100 -> [?] -> 1.3.1.9
path_tit00061.kgml: Skipped genes: tit:Thit_1279
path_tit00061.kgml:
path_tit00061.kgml: Found a trail of span 7 containing skipped vertices
path_tit00061.kgml: 147 -> 58 -> 75 -> [286] -> 18 -> 53 -> 54 -> [52] -> 257
path_tit00061.kgml: R01626 -> R04968 -> R04543 -> [R04544] -> R04969 -> R07762 -> R07763 -> [R07764] -> R07765
path_tit00061.kgml: tit:Thit_1281 -> tit:Thit_1278 -> {tit:Thit_0043, tit:Thit_1280} -> [tit:Thit_0146] -> tit:Thit_1282 -> tit:Thit_1278 -> {tit:Thit_0043, tit:Thit_1280} -> [tit:Thit_0146] -> tit:Thit_1282
path_tit00061.kgml: {2.3.1.39, 2.3.1.85, 2.3.1.86} -> {2.3.1.179, 2.3.1.41, 2.3.1.85, 2.3.1.86} -> {1.1.1.100, 2.3.1.85, 2.3.1.86} -> [{2.3.1.85, 2.3.1.86, 4.2.1.59}] -> 1.3.1.9 -> {2.3.1.179, 2.3.1.199, 2.3.1.41} -> 1.1.1.100 -> [?] -> 1.3.1.9
path_tit00061.kgml: Skipped genes: tit:Thit_1279
path_tit00061.kgml:
path_tit00061.kgml: Found a trail of span 6 containing skipped vertices
path_tit00061.kgml: 147 -> [58] -> 75 -> [286] -> 18 -> 53 -> 54 -> [52] -> 257
path_tit00061.kgml: R01626 -> [R04968] -> R04543 -> [R04544] -> R04969 -> R07762 -> R07763 -> [R07764] -> R07765
path_tit00061.kgml: tit:Thit_1281 -> [tit:Thit_1278] -> {tit:Thit_0043, tit:Thit_1280} -> [tit:Thit_0146] -> tit:Thit_1282 -> tit:Thit_1278 -> {tit:Thit_0043, tit:Thit_1280} -> [tit:Thit_0146] -> tit:Thit_1282
path_tit00061.kgml: {2.3.1.39, 2.3.1.85, 2.3.1.86} -> [{2.3.1.179, 2.3.1.41, 2.3.1.85, 2.3.1.86}] -> {1.1.1.100, 2.3.1.85, 2.3.1.86} -> [{2.3.1.85, 2.3.1.86, 4.2.1.59}] -> 1.3.1.9 -> {2.3.1.179, 2.3.1.199, 2.3.1.41} -> 1.1.1.100 -> [?] -> 1.3.1.9
path_tit00061.kgml: Skipped genes: tit:Thit_1279
path_tit00061.kgml:
path_tit00061.kgml: Found a trail of span 4 containing skipped vertices
path_tit00061.kgml: 147 -> 53 -> 54 -> [52] -> 257
path_tit00061.kgml: R01626 -> R07762 -> R07763 -> [R07764] -> R07765
path_tit00061.kgml: tit:Thit_1281 -> tit:Thit_1278 -> {tit:Thit_0043, tit:Thit_1280} -> [tit:Thit_0146] -> tit:Thit_1282
path_tit00061.kgml: {2.3.1.39, 2.3.1.85, 2.3.1.86} -> {2.3.1.179, 2.3.1.199, 2.3.1.41} -> 1.1.1.100 -> [?] -> 1.3.1.9
path_tit00061.kgml: Skipped genes: tit:Thit_1279
path_tit00061.kgml:
path_tit00061.kgml: Found a trail of span 3 containing skipped vertices
path_tit00061.kgml: 147 -> [53] -> 54 -> [52] -> 257
path_tit00061.kgml: R01626 -> [R07762] -> R07763 -> [R07764] -> R07765
path_tit00061.kgml: tit:Thit_1281 -> [tit:Thit_1278] -> {tit:Thit_0043, tit:Thit_1280} -> [tit:Thit_0146] -> tit:Thit_1282
path_tit00061.kgml: {2.3.1.39, 2.3.1.85, 2.3.1.86} -> [{2.3.1.179, 2.3.1.199, 2.3.1.41}] -> 1.1.1.100 -> [?] -> 1.3.1.9
path_tit00061.kgml:
path_tit00061.kgml: --- 75.01 seconds ---

path_tit00071.kgml: Fatty acid degradation
path_tit00071.kgml: Initialization took 0.05 seconds
path_tit00071.kgml: (not found)
path_tit00071.kgml: --- 0.09 seconds ---

path_tit00130.kgml: Ubiquinone and other terpenoid-quinone biosynthesis
path_tit00130.kgml: Initialization took 0.04 seconds
path_tit00130.kgml: (not found)
path_tit00130.kgml: --- 0.07 seconds ---

path_tit00190.kgml: Oxidative phosphorylation
path_tit00190.kgml: Initialization took 0.79 seconds
path_tit00190.kgml: (not found)
path_tit00190.kgml: --- 0.83 seconds ---

path_tit00220.kgml: Arginine biosynthesis
path_tit00220.kgml: Initialization took 0.32 seconds
path_tit00220.kgml:
path_tit00220.kgml: Found a trail of span 5 without skipping any vertex
path_tit00220.kgml: 49 -> 50 -> 51 -> 52 -> 55
path_tit00220.kgml: R00259 -> R02649 -> R03443 -> R02283 -> R02282
path_tit00220.kgml: tit:Thit_2171 -> tit:Thit_2170 -> tit:Thit_2172 -> tit:Thit_2169 -> tit:Thit_2171
path_tit00220.kgml: 2.3.1.1 -> 2.7.2.8 -> 1.2.1.38 -> 2.6.1.11 -> 2.3.1.35
path_tit00220.kgml:
path_tit00220.kgml: Found a trail of span 4 containing skipped vertices
path_tit00220.kgml: 49 -> 50 -> [51] -> 52 -> 55
path_tit00220.kgml: R00259 -> R02649 -> [R03443] -> R02283 -> R02282
path_tit00220.kgml: tit:Thit_2171 -> tit:Thit_2170 -> [tit:Thit_2172] -> tit:Thit_2169 -> tit:Thit_2171
path_tit00220.kgml: 2.3.1.1 -> 2.7.2.8 -> [1.2.1.38] -> 2.6.1.11 -> 2.3.1.35
path_tit00220.kgml:
path_tit00220.kgml: Found a trail of span 4 containing skipped vertices
path_tit00220.kgml: 49 -> 50 -> 51 -> [52] -> 55
path_tit00220.kgml: R00259 -> R02649 -> R03443 -> [R02283] -> R02282
path_tit00220.kgml: tit:Thit_2171 -> tit:Thit_2170 -> tit:Thit_2172 -> [tit:Thit_2169] -> tit:Thit_2171
path_tit00220.kgml: 2.3.1.1 -> 2.7.2.8 -> 1.2.1.38 -> [2.6.1.11] -> 2.3.1.35
path_tit00220.kgml:
path_tit00220.kgml: Found a trail of span 4 containing skipped vertices
path_tit00220.kgml: 49 -> [50] -> 51 -> 52 -> 55
path_tit00220.kgml: R00259 -> [R02649] -> R03443 -> R02283 -> R02282
path_tit00220.kgml: tit:Thit_2171 -> [tit:Thit_2170] -> tit:Thit_2172 -> tit:Thit_2169 -> tit:Thit_2171
path_tit00220.kgml: 2.3.1.1 -> [2.7.2.8] -> 1.2.1.38 -> 2.6.1.11 -> 2.3.1.35
path_tit00220.kgml: Skipped genes: tit:Thit_2170
path_tit00220.kgml:
path_tit00220.kgml: Found a trail of span 2 without skipping any vertex
path_tit00220.kgml: 42 -> 44
path_tit00220.kgml: R00150 -> R01398
path_tit00220.kgml: tit:Thit_0535 -> tit:Thit_0533
path_tit00220.kgml: 2.7.2.2 -> 2.1.3.3
path_tit00220.kgml:
path_tit00220.kgml: Found a trail of span 2 without skipping any vertex
path_tit00220.kgml: 45 -> 47
path_tit00220.kgml: R01954 -> R01086
path_tit00220.kgml: tit:Thit_2166 -> tit:Thit_2165
path_tit00220.kgml: 6.3.4.5 -> 4.3.2.1
path_tit00220.kgml:
path_tit00220.kgml: --- 0.75 seconds ---

path_tit00230.kgml: Purine metabolism
path_tit00230.kgml: Initialization took 3.96 seconds
path_tit00230.kgml:
path_tit00230.kgml: Found a trail of span 5 containing skipped vertices
path_tit00230.kgml: 160 -> 162 -> 163 -> 260 -> 164
path_tit00230.kgml: R01072 -> R04144 -> R04325 -> R04463 -> R04208
path_tit00230.kgml: tit:Thit_0573 -> tit:Thit_0577 -> tit:Thit_0575 -> {tit:Thit_0570, tit:Thit_0571, tit:Thit_0572} -> tit:Thit_0574
path_tit00230.kgml: 2.4.2.14 -> 6.3.4.13 -> 2.1.2.2 -> 6.3.5.3 -> 6.3.3.1
path_tit00230.kgml: Skipped genes: tit:Thit_0576
path_tit00230.kgml:
path_tit00230.kgml: Found a trail of span 4 containing skipped vertices
path_tit00230.kgml: 160 -> [162] -> 163 -> 260 -> 164
path_tit00230.kgml: R01072 -> [R04144] -> R04325 -> R04463 -> R04208
path_tit00230.kgml: tit:Thit_0573 -> [tit:Thit_0577] -> tit:Thit_0575 -> {tit:Thit_0570, tit:Thit_0571, tit:Thit_0572} -> tit:Thit_0574
path_tit00230.kgml: 2.4.2.14 -> [6.3.4.13] -> 2.1.2.2 -> 6.3.5.3 -> 6.3.3.1
path_tit00230.kgml:
path_tit00230.kgml: Found a trail of span 4 containing skipped vertices
path_tit00230.kgml: 160 -> 162 -> 163 -> [260] -> 164
path_tit00230.kgml: R01072 -> R04144 -> R04325 -> [R04463] -> R04208
path_tit00230.kgml: tit:Thit_0573 -> tit:Thit_0577 -> tit:Thit_0575 -> [{tit:Thit_0570, tit:Thit_0571, tit:Thit_0572}] -> tit:Thit_0574
path_tit00230.kgml: 2.4.2.14 -> 6.3.4.13 -> 2.1.2.2 -> [6.3.5.3] -> 6.3.3.1
path_tit00230.kgml: Skipped genes: tit:Thit_0576
path_tit00230.kgml:
path_tit00230.kgml: Found a trail of span 3 containing skipped vertices
path_tit00230.kgml: 244 -> [300] -> 220 -> [139] -> 239
path_tit00230.kgml: R00441 -> [R00430] -> R00332 -> [R02019] -> R02090
path_tit00230.kgml: {tit:Thit_1317, tit:Thit_1944, tit:Thit_1982, tit:Thit_1983} -> [tit:Thit_1629] -> tit:Thit_1318 -> [tit:Thit_2029] -> tit:Thit_1318
path_tit00230.kgml: {2.7.7.48, 2.7.7.6} -> [2.7.1.40] -> 2.7.4.8 -> [1.17.4.1] -> {2.7.4.12, 2.7.4.8}
path_tit00230.kgml:
path_tit00230.kgml: Found a trail of span 2 without skipping any vertex
path_tit00230.kgml: 167 -> 428
path_tit00230.kgml: R04591 -> R07405
path_tit00230.kgml: tit:Thit_0569 -> tit:Thit_0568
path_tit00230.kgml: 6.3.2.6 -> 5.4.99.18
path_tit00230.kgml:
path_tit00230.kgml: Found a trail of span 2 without skipping any vertex
path_tit00230.kgml: 205 -> 206
path_tit00230.kgml: R01130 -> {R01230, R01231}
path_tit00230.kgml: tit:Thit_0565 -> tit:Thit_0566
path_tit00230.kgml: 1.1.1.205 -> {6.3.5.2, 6.3.5.2}
path_tit00230.kgml:
path_tit00230.kgml: --- 6.96 seconds ---

path_tit00240.kgml: Pyrimidine metabolism
path_tit00240.kgml: Initialization took 3.44 seconds
path_tit00240.kgml:
path_tit00240.kgml: Found a trail of span 6 containing skipped vertices
path_tit00240.kgml: 97 -> 98 -> [99] -> 101 -> 99 -> [101] -> 178 -> 112
path_tit00240.kgml: R01397 -> R01993 -> [R01869] -> R01870 -> R01869 -> [R01870] -> R00965 -> R00966
path_tit00240.kgml: tit:Thit_1339 -> tit:Thit_1338 -> [{tit:Thit_1335, tit:Thit_1336}] -> tit:Thit_1334 -> {tit:Thit_1335, tit:Thit_1336} -> [tit:Thit_1334] -> tit:Thit_1337 -> {tit:Thit_0130, tit:Thit_1340}
path_tit00240.kgml: 2.1.3.2 -> 3.5.2.3 -> [1.3.1.14] -> 2.4.2.10 -> 1.3.1.14 -> [2.4.2.10] -> 4.1.1.23 -> 2.4.2.9
path_tit00240.kgml:
path_tit00240.kgml: Found a trail of span 5 containing skipped vertices
path_tit00240.kgml: 97 -> 98 -> 99 -> 101 -> [178] -> 112
path_tit00240.kgml: R01397 -> R01993 -> R01869 -> R01870 -> [R00965] -> R00966
path_tit00240.kgml: tit:Thit_1339 -> tit:Thit_1338 -> {tit:Thit_1335, tit:Thit_1336} -> tit:Thit_1334 -> [tit:Thit_1337] -> {tit:Thit_0130, tit:Thit_1340}
path_tit00240.kgml: 2.1.3.2 -> 3.5.2.3 -> 1.3.1.14 -> 2.4.2.10 -> [4.1.1.23] -> 2.4.2.9
path_tit00240.kgml: Skipped genes: tit:Thit_1337
path_tit00240.kgml:
path_tit00240.kgml: Found a trail of span 2 without skipping any vertex
path_tit00240.kgml: 177 -> 176
path_tit00240.kgml: R03315 -> R01055
path_tit00240.kgml: tit:Thit_0289 -> tit:Thit_0290
path_tit00240.kgml: 2.7.1.83 -> 4.2.1.70
path_tit00240.kgml:
path_tit00240.kgml: Found a trail of span 2 containing skipped vertices
path_tit00240.kgml: 131 -> 129
path_tit00240.kgml: R02296 -> R01878
path_tit00240.kgml: tit:Thit_0437 -> tit:Thit_0435
path_tit00240.kgml: 2.4.2.2 -> 3.5.4.5
path_tit00240.kgml: Skipped genes: tit:Thit_0436
path_tit00240.kgml:
path_tit00240.kgml: Found a trail of span 2 containing skipped vertices
path_tit00240.kgml: 152 -> 153
path_tit00240.kgml: R02485 -> R02484
path_tit00240.kgml: tit:Thit_0435 -> tit:Thit_0437
path_tit00240.kgml: 3.5.4.5 -> {2.4.2.1, 2.4.2.2, 2.4.2.3, 2.4.2.4}
path_tit00240.kgml: Skipped genes: tit:Thit_0436
path_tit00240.kgml:
path_tit00240.kgml: --- 4.99 seconds ---

path_tit00250.kgml: Alanine, aspartate and glutamate metabolism
path_tit00250.kgml: Initialization took 0.83 seconds
path_tit00250.kgml:
path_tit00250.kgml: Found a trail of span 2 containing skipped vertices
path_tit00250.kgml: 42 -> [49] -> 52
path_tit00250.kgml: R00355 -> [R01135] -> R01083
path_tit00250.kgml: tit:Thit_1162 -> [tit:Thit_2321] -> tit:Thit_1161
path_tit00250.kgml: 2.6.1.1 -> [6.3.4.4] -> 4.3.2.2
path_tit00250.kgml:
path_tit00250.kgml: Found a trail of span 2 without skipping any vertex
path_tit00250.kgml: 48 -> 51
path_tit00250.kgml: R01954 -> R01086
path_tit00250.kgml: tit:Thit_2166 -> tit:Thit_2165
path_tit00250.kgml: 6.3.4.5 -> 4.3.2.1
path_tit00250.kgml:
path_tit00250.kgml: --- 0.99 seconds ---

path_tit00260.kgml: Glycine, serine and threonine metabolism
path_tit00260.kgml: Initialization took 1.83 seconds
path_tit00260.kgml:
path_tit00260.kgml: Found a trail of span 3 without skipping any vertex
path_tit00260.kgml: 103 -> 99 -> 87
path_tit00260.kgml: {R01773, R01775} -> R01771 -> R01466
path_tit00260.kgml: {tit:Thit_1836, tit:Thit_2272} -> tit:Thit_2270 -> tit:Thit_2271
path_tit00260.kgml: {1.1.1.3, 1.1.1.3} -> 2.7.1.39 -> 4.2.3.1
path_tit00260.kgml:
path_tit00260.kgml: Found a trail of span 2 containing skipped vertices
path_tit00260.kgml: 103 -> [99] -> 87
path_tit00260.kgml: {R01773, R01775} -> [R01771] -> R01466
path_tit00260.kgml: {tit:Thit_1836, tit:Thit_2272} -> [tit:Thit_2270] -> tit:Thit_2271
path_tit00260.kgml: {1.1.1.3, 1.1.1.3} -> [2.7.1.39] -> 4.2.3.1
path_tit00260.kgml:
path_tit00260.kgml: Found a trail of span 2 containing skipped vertices
path_tit00260.kgml: 110 -> [82] -> 101
path_tit00260.kgml: R04125 -> [R00945] -> R03425
path_tit00260.kgml: tit:Thit_0253 -> [tit:Thit_1812] -> {tit:Thit_0249, tit:Thit_0250}
path_tit00260.kgml: 2.1.2.10 -> [2.1.2.1] -> 1.4.4.2
path_tit00260.kgml: Skipped genes: tit:Thit_0251
path_tit00260.kgml:
path_tit00260.kgml: --- 1.97 seconds ---

path_tit00261.kgml: Monobactam biosynthesis
path_tit00261.kgml: Initialization took 0.04 seconds
path_tit00261.kgml:
path_tit00261.kgml: Found a trail of span 2 without skipping any vertex
path_tit00261.kgml: 97 -> 96
path_tit00261.kgml: R10147 -> {R04198, R04199}
path_tit00261.kgml: tit:Thit_0777 -> tit:Thit_0776
path_tit00261.kgml: 4.3.3.7 -> {1.17.1.8, 1.17.1.8}
path_tit00261.kgml:
path_tit00261.kgml: --- 0.13 seconds ---

path_tit00270.kgml: Cysteine and methionine metabolism
path_tit00270.kgml: Initialization took 1.40 seconds
path_tit00270.kgml:
path_tit00270.kgml: Found a trail of span 4 without skipping any vertex
path_tit00270.kgml: 211 -> 197 -> 196 -> 204
path_tit00270.kgml: {R01773, R01775} -> R01777 -> R01776 -> {R01287, R02026}
path_tit00270.kgml: {tit:Thit_1836, tit:Thit_2272} -> tit:Thit_1834 -> tit:Thit_1834 -> tit:Thit_1835
path_tit00270.kgml: {1.1.1.3, 1.1.1.3} -> 2.3.1.46 -> 2.3.1.31 -> 2.5.1.49
path_tit00270.kgml:
path_tit00270.kgml: Found a trail of span 3 containing skipped vertices
path_tit00270.kgml: 197 -> 211 -> [196] -> 204
path_tit00270.kgml: R01777 -> {R01773, R01775} -> [R01776] -> {R01287, R02026}
path_tit00270.kgml: tit:Thit_1834 -> {tit:Thit_1836, tit:Thit_2272} -> [tit:Thit_1834] -> tit:Thit_1835
path_tit00270.kgml: 2.3.1.46 -> {1.1.1.3, 1.1.1.3} -> [2.3.1.31] -> 2.5.1.49
path_tit00270.kgml:
path_tit00270.kgml: Found a trail of span 2 without skipping any vertex
path_tit00270.kgml: 77 -> 75
path_tit00270.kgml: R01402 -> R04420
path_tit00270.kgml: tit:Thit_1433 -> tit:Thit_1434
path_tit00270.kgml: 2.4.2.28 -> 5.3.1.23
path_tit00270.kgml:
path_tit00270.kgml: --- 1.76 seconds ---

path_tit00280.kgml: Valine, leucine and isoleucine degradation
path_tit00280.kgml: Initialization took 0.09 seconds
path_tit00280.kgml: (not found)
path_tit00280.kgml: --- 0.14 seconds ---

path_tit00290.kgml: Valine, leucine and isoleucine biosynthesis
path_tit00290.kgml: Initialization took 0.23 seconds
path_tit00290.kgml:
path_tit00290.kgml: Found a trail of span 8 containing skipped vertices
path_tit00290.kgml: 79 -> [44] -> 46 -> 44 -> [46] -> 41 -> 38 -> [35] -> 37 -> 35 -> [37] -> 36
path_tit00290.kgml: R00226 -> [R05071] -> R04440 -> R05071 -> [R04440] -> R04441 -> R01213 -> [R03968] -> R04001 -> R03968 -> [R04001] -> R04426
path_tit00290.kgml: {tit:Thit_0013, tit:Thit_0020} -> [tit:Thit_0014] -> tit:Thit_0014 -> tit:Thit_0014 -> [tit:Thit_0014] -> tit:Thit_0019 -> {tit:Thit_0015, tit:Thit_1620} -> [{tit:Thit_0016, tit:Thit_0017}] -> {tit:Thit_0016, tit:Thit_0017} -> {tit:Thit_0016, tit:Thit_0017} -> [{tit:Thit_0016, tit:Thit_0017}] -> tit:Thit_0018
path_tit00290.kgml: 2.2.1.6 -> [{1.1.1.86, 5.4.99.3}] -> 1.1.1.86 -> {1.1.1.86, 5.4.99.3} -> [1.1.1.86] -> 4.2.1.9 -> 2.3.3.13 -> [4.2.1.33] -> 4.2.1.33 -> 4.2.1.33 -> [4.2.1.33] -> 1.1.1.85
path_tit00290.kgml:
path_tit00290.kgml: Found a trail of span 7 containing skipped vertices
path_tit00290.kgml: 79 -> [44] -> 46 -> 44 -> [46] -> 41 -> [38] -> 35 -> 37 -> 36
path_tit00290.kgml: R00226 -> [R05071] -> R04440 -> R05071 -> [R04440] -> R04441 -> [R01213] -> R03968 -> R04001 -> R04426
path_tit00290.kgml: {tit:Thit_0013, tit:Thit_0020} -> [tit:Thit_0014] -> tit:Thit_0014 -> tit:Thit_0014 -> [tit:Thit_0014] -> tit:Thit_0019 -> [{tit:Thit_0015, tit:Thit_1620}] -> {tit:Thit_0016, tit:Thit_0017} -> {tit:Thit_0016, tit:Thit_0017} -> tit:Thit_0018
path_tit00290.kgml: 2.2.1.6 -> [{1.1.1.86, 5.4.99.3}] -> 1.1.1.86 -> {1.1.1.86, 5.4.99.3} -> [1.1.1.86] -> 4.2.1.9 -> [2.3.3.13] -> 4.2.1.33 -> 4.2.1.33 -> 1.1.1.85
path_tit00290.kgml: Skipped genes: tit:Thit_0015
path_tit00290.kgml:
path_tit00290.kgml: Found a trail of span 7 containing skipped vertices
path_tit00290.kgml: 79 -> 44 -> 46 -> [41] -> 38 -> [35] -> 37 -> 35 -> [37] -> 36
path_tit00290.kgml: R00226 -> R05071 -> R04440 -> [R04441] -> R01213 -> [R03968] -> R04001 -> R03968 -> [R04001] -> R04426
path_tit00290.kgml: {tit:Thit_0013, tit:Thit_0020} -> tit:Thit_0014 -> tit:Thit_0014 -> [tit:Thit_0019] -> {tit:Thit_0015, tit:Thit_1620} -> [{tit:Thit_0016, tit:Thit_0017}] -> {tit:Thit_0016, tit:Thit_0017} -> {tit:Thit_0016, tit:Thit_0017} -> [{tit:Thit_0016, tit:Thit_0017}] -> tit:Thit_0018
path_tit00290.kgml: 2.2.1.6 -> {1.1.1.86, 5.4.99.3} -> 1.1.1.86 -> [4.2.1.9] -> 2.3.3.13 -> [4.2.1.33] -> 4.2.1.33 -> 4.2.1.33 -> [4.2.1.33] -> 1.1.1.85
path_tit00290.kgml: Skipped genes: tit:Thit_0019
path_tit00290.kgml:
path_tit00290.kgml: Found a trail of span 7 containing skipped vertices
path_tit00290.kgml: 78 -> 21 -> 22 -> 47 -> 42 -> 34 -> 45
path_tit00290.kgml: R03896 -> R03898 -> R00994 -> R08648 -> R05069 -> R05068 -> R05070
path_tit00290.kgml: {tit:Thit_0016, tit:Thit_0017} -> {tit:Thit_0016, tit:Thit_0017} -> tit:Thit_0018 -> {tit:Thit_0013, tit:Thit_0020} -> tit:Thit_0014 -> tit:Thit_0014 -> tit:Thit_0019
path_tit00290.kgml: 4.2.1.35 -> 4.2.1.35 -> 1.1.1.85 -> 2.2.1.6 -> {1.1.1.86, 5.4.99.3} -> 1.1.1.86 -> 4.2.1.9
path_tit00290.kgml: Skipped genes: tit:Thit_0015
path_tit00290.kgml:
path_tit00290.kgml: Found a trail of span 6 containing skipped vertices
path_tit00290.kgml: 78 -> [21] -> 22 -> 47 -> 42 -> 34 -> 45
path_tit00290.kgml: R03896 -> [R03898] -> R00994 -> R08648 -> R05069 -> R05068 -> R05070
path_tit00290.kgml: {tit:Thit_0016, tit:Thit_0017} -> [{tit:Thit_0016, tit:Thit_0017}] -> tit:Thit_0018 -> {tit:Thit_0013, tit:Thit_0020} -> tit:Thit_0014 -> tit:Thit_0014 -> tit:Thit_0019
path_tit00290.kgml: 4.2.1.35 -> [4.2.1.35] -> 1.1.1.85 -> 2.2.1.6 -> {1.1.1.86, 5.4.99.3} -> 1.1.1.86 -> 4.2.1.9
path_tit00290.kgml: Skipped genes: tit:Thit_0015
path_tit00290.kgml:
path_tit00290.kgml: Found a trail of span 6 containing skipped vertices
path_tit00290.kgml: 78 -> 21 -> 22 -> [47] -> 42 -> 34 -> 45
path_tit00290.kgml: R03896 -> R03898 -> R00994 -> [R08648] -> R05069 -> R05068 -> R05070
path_tit00290.kgml: {tit:Thit_0016, tit:Thit_0017} -> {tit:Thit_0016, tit:Thit_0017} -> tit:Thit_0018 -> [{tit:Thit_0013, tit:Thit_0020}] -> tit:Thit_0014 -> tit:Thit_0014 -> tit:Thit_0019
path_tit00290.kgml: 4.2.1.35 -> 4.2.1.35 -> 1.1.1.85 -> [2.2.1.6] -> {1.1.1.86, 5.4.99.3} -> 1.1.1.86 -> 4.2.1.9
path_tit00290.kgml: Skipped genes: tit:Thit_0015
path_tit00290.kgml:
path_tit00290.kgml: Found a trail of span 6 containing skipped vertices
path_tit00290.kgml: 78 -> 21 -> [22] -> 47 -> 42 -> 34 -> 45
path_tit00290.kgml: R03896 -> R03898 -> [R00994] -> R08648 -> R05069 -> R05068 -> R05070
path_tit00290.kgml: {tit:Thit_0016, tit:Thit_0017} -> {tit:Thit_0016, tit:Thit_0017} -> [tit:Thit_0018] -> {tit:Thit_0013, tit:Thit_0020} -> tit:Thit_0014 -> tit:Thit_0014 -> tit:Thit_0019
path_tit00290.kgml: 4.2.1.35 -> 4.2.1.35 -> [1.1.1.85] -> 2.2.1.6 -> {1.1.1.86, 5.4.99.3} -> 1.1.1.86 -> 4.2.1.9
path_tit00290.kgml: Skipped genes: tit:Thit_0018, tit:Thit_0015
path_tit00290.kgml:
path_tit00290.kgml: --- 2.08 seconds ---

path_tit00300.kgml: Lysine biosynthesis
path_tit00300.kgml: Initialization took 0.48 seconds
path_tit00300.kgml:
path_tit00300.kgml: Found a trail of span 4 without skipping any vertex
path_tit00300.kgml: 51 -> 53 -> 54 -> 57
path_tit00300.kgml: R02291 -> R10147 -> {R04198, R04199} -> R04365
path_tit00300.kgml: tit:Thit_0778 -> tit:Thit_0777 -> tit:Thit_0776 -> tit:Thit_0775
path_tit00300.kgml: 1.2.1.11 -> 4.3.3.7 -> {1.17.1.8, 1.17.1.8} -> 2.3.1.117
path_tit00300.kgml:
path_tit00300.kgml: Found a trail of span 3 containing skipped vertices
path_tit00300.kgml: 51 -> 53 -> [54] -> 57
path_tit00300.kgml: R02291 -> R10147 -> [{R04198, R04199}] -> R04365
path_tit00300.kgml: tit:Thit_0778 -> tit:Thit_0777 -> [tit:Thit_0776] -> tit:Thit_0775
path_tit00300.kgml: 1.2.1.11 -> 4.3.3.7 -> [{1.17.1.8, 1.17.1.8}] -> 2.3.1.117
path_tit00300.kgml: Skipped genes: tit:Thit_0776
path_tit00300.kgml:
path_tit00300.kgml: Found a trail of span 3 containing skipped vertices
path_tit00300.kgml: 51 -> [53] -> 54 -> 57
path_tit00300.kgml: R02291 -> [R10147] -> {R04198, R04199} -> R04365
path_tit00300.kgml: tit:Thit_0778 -> [tit:Thit_0777] -> tit:Thit_0776 -> tit:Thit_0775
path_tit00300.kgml: 1.2.1.11 -> [4.3.3.7] -> {1.17.1.8, 1.17.1.8} -> 2.3.1.117
path_tit00300.kgml: Skipped genes: tit:Thit_0777
path_tit00300.kgml:
path_tit00300.kgml: Found a trail of span 2 without skipping any vertex
path_tit00300.kgml: 77 -> 46
path_tit00300.kgml: R02788 -> R04617
path_tit00300.kgml: tit:Thit_1487 -> tit:Thit_1486
path_tit00300.kgml: 6.3.2.13 -> 6.3.2.10
path_tit00300.kgml:
path_tit00300.kgml: --- 0.74 seconds ---

path_tit00310.kgml: Lysine degradation
path_tit00310.kgml: Initialization took 0.05 seconds
path_tit00310.kgml: (not found)
path_tit00310.kgml: --- 0.09 seconds ---

path_tit00311.kgml: Penicillin and cephalosporin biosynthesis
path_tit00311.kgml: Initialization took 0.05 seconds
path_tit00311.kgml: (not found)
path_tit00311.kgml: --- 0.09 seconds ---

path_tit00330.kgml: Arginine and proline metabolism
path_tit00330.kgml: Initialization took 0.23 seconds
path_tit00330.kgml:
path_tit00330.kgml: Found a trail of span 3 without skipping any vertex
path_tit00330.kgml: 149 -> 79 -> 142
path_tit00330.kgml: R01157 -> R01920 -> R02869
path_tit00330.kgml: tit:Thit_1130 -> tit:Thit_1129 -> tit:Thit_1129
path_tit00330.kgml: 3.5.3.11 -> 2.5.1.16 -> {2.5.1.16, 2.5.1.22}
path_tit00330.kgml:
path_tit00330.kgml: Found a trail of span 2 containing skipped vertices
path_tit00330.kgml: 149 -> [79] -> 142
path_tit00330.kgml: R01157 -> [R01920] -> R02869
path_tit00330.kgml: tit:Thit_1130 -> [tit:Thit_1129] -> tit:Thit_1129
path_tit00330.kgml: 3.5.3.11 -> [2.5.1.16] -> {2.5.1.16, 2.5.1.22}
path_tit00330.kgml:
path_tit00330.kgml: Found a trail of span 2 without skipping any vertex
path_tit00330.kgml: 216 -> 217
path_tit00330.kgml: R00239 -> R03313
path_tit00330.kgml: tit:Thit_1071 -> tit:Thit_1072
path_tit00330.kgml: 2.7.2.11 -> 1.2.1.41
path_tit00330.kgml:
path_tit00330.kgml: --- 0.47 seconds ---

path_tit00332.kgml: Carbapenem biosynthesis
path_tit00332.kgml: Initialization took 0.08 seconds
path_tit00332.kgml:
path_tit00332.kgml: Found a trail of span 2 without skipping any vertex
path_tit00332.kgml: 5 -> 8
path_tit00332.kgml: R00239 -> R03313
path_tit00332.kgml: tit:Thit_1071 -> tit:Thit_1072
path_tit00332.kgml: 2.7.2.11 -> 1.2.1.41
path_tit00332.kgml:
path_tit00332.kgml: --- 0.17 seconds ---

path_tit00340.kgml: Histidine metabolism
path_tit00340.kgml: Initialization took 0.18 seconds
path_tit00340.kgml:
path_tit00340.kgml: Found a trail of span 9 containing skipped vertices
path_tit00340.kgml: 58 -> 67 -> 66 -> 65 -> 69 -> 63 -> 62 -> [61] -> 60 -> 59
path_tit00340.kgml: R01071 -> R04035 -> R04037 -> R04640 -> R04558 -> R03457 -> R03243 -> [R03013] -> R03012 -> R01163
path_tit00340.kgml: {tit:Thit_1820, tit:Thit_1821} -> tit:Thit_1813 -> tit:Thit_1813 -> tit:Thit_1815 -> {tit:Thit_1814, tit:Thit_1816} -> tit:Thit_1817 -> tit:Thit_1818 -> [tit:Thit_2263] -> tit:Thit_1819 -> tit:Thit_1819
path_tit00340.kgml: 2.4.2.17 -> 3.6.1.31 -> 3.5.4.19 -> 5.3.1.16 -> 4.3.2.10 -> 4.2.1.19 -> 2.6.1.9 -> [3.1.3.15] -> 1.1.1.23 -> 1.1.1.23
path_tit00340.kgml:
path_tit00340.kgml: Found a trail of span 8 containing skipped vertices
path_tit00340.kgml: 58 -> 67 -> 66 -> 65 -> 69 -> [63] -> 62 -> [61] -> 60 -> 59
path_tit00340.kgml: R01071 -> R04035 -> R04037 -> R04640 -> R04558 -> [R03457] -> R03243 -> [R03013] -> R03012 -> R01163
path_tit00340.kgml: {tit:Thit_1820, tit:Thit_1821} -> tit:Thit_1813 -> tit:Thit_1813 -> tit:Thit_1815 -> {tit:Thit_1814, tit:Thit_1816} -> [tit:Thit_1817] -> tit:Thit_1818 -> [tit:Thit_2263] -> tit:Thit_1819 -> tit:Thit_1819
path_tit00340.kgml: 2.4.2.17 -> 3.6.1.31 -> 3.5.4.19 -> 5.3.1.16 -> 4.3.2.10 -> [4.2.1.19] -> 2.6.1.9 -> [3.1.3.15] -> 1.1.1.23 -> 1.1.1.23
path_tit00340.kgml: Skipped genes: tit:Thit_1817
path_tit00340.kgml:
path_tit00340.kgml: Found a trail of span 8 containing skipped vertices
path_tit00340.kgml: 58 -> 67 -> [66] -> 65 -> 69 -> 63 -> 62 -> [61] -> 60 -> 59
path_tit00340.kgml: R01071 -> R04035 -> [R04037] -> R04640 -> R04558 -> R03457 -> R03243 -> [R03013] -> R03012 -> R01163
path_tit00340.kgml: {tit:Thit_1820, tit:Thit_1821} -> tit:Thit_1813 -> [tit:Thit_1813] -> tit:Thit_1815 -> {tit:Thit_1814, tit:Thit_1816} -> tit:Thit_1817 -> tit:Thit_1818 -> [tit:Thit_2263] -> tit:Thit_1819 -> tit:Thit_1819
path_tit00340.kgml: 2.4.2.17 -> 3.6.1.31 -> [3.5.4.19] -> 5.3.1.16 -> 4.3.2.10 -> 4.2.1.19 -> 2.6.1.9 -> [3.1.3.15] -> 1.1.1.23 -> 1.1.1.23
path_tit00340.kgml:
path_tit00340.kgml: Found a trail of span 8 containing skipped vertices
path_tit00340.kgml: 58 -> 67 -> 66 -> 65 -> [69] -> 63 -> 62 -> [61] -> 60 -> 59
path_tit00340.kgml: R01071 -> R04035 -> R04037 -> R04640 -> [R04558] -> R03457 -> R03243 -> [R03013] -> R03012 -> R01163
path_tit00340.kgml: {tit:Thit_1820, tit:Thit_1821} -> tit:Thit_1813 -> tit:Thit_1813 -> tit:Thit_1815 -> [{tit:Thit_1814, tit:Thit_1816}] -> tit:Thit_1817 -> tit:Thit_1818 -> [tit:Thit_2263] -> tit:Thit_1819 -> tit:Thit_1819
path_tit00340.kgml: 2.4.2.17 -> 3.6.1.31 -> 3.5.4.19 -> 5.3.1.16 -> [4.3.2.10] -> 4.2.1.19 -> 2.6.1.9 -> [3.1.3.15] -> 1.1.1.23 -> 1.1.1.23
path_tit00340.kgml: Skipped genes: tit:Thit_1816, tit:Thit_1814
path_tit00340.kgml:
path_tit00340.kgml: Found a trail of span 8 containing skipped vertices
path_tit00340.kgml: 58 -> [67] -> 66 -> 65 -> 69 -> 63 -> 62 -> [61] -> 60 -> 59
path_tit00340.kgml: R01071 -> [R04035] -> R04037 -> R04640 -> R04558 -> R03457 -> R03243 -> [R03013] -> R03012 -> R01163
path_tit00340.kgml: {tit:Thit_1820, tit:Thit_1821} -> [tit:Thit_1813] -> tit:Thit_1813 -> tit:Thit_1815 -> {tit:Thit_1814, tit:Thit_1816} -> tit:Thit_1817 -> tit:Thit_1818 -> [tit:Thit_2263] -> tit:Thit_1819 -> tit:Thit_1819
path_tit00340.kgml: 2.4.2.17 -> [3.6.1.31] -> 3.5.4.19 -> 5.3.1.16 -> 4.3.2.10 -> 4.2.1.19 -> 2.6.1.9 -> [3.1.3.15] -> 1.1.1.23 -> 1.1.1.23
path_tit00340.kgml:
path_tit00340.kgml: --- 0.75 seconds ---

path_tit00350.kgml: Tyrosine metabolism
path_tit00350.kgml: Initialization took 0.08 seconds
path_tit00350.kgml: (not found)
path_tit00350.kgml: --- 0.12 seconds ---

path_tit00360.kgml: Phenylalanine metabolism
path_tit00360.kgml: Initialization took 0.08 seconds
path_tit00360.kgml: (not found)
path_tit00360.kgml: --- 0.12 seconds ---

path_tit00380.kgml: Tryptophan metabolism
path_tit00380.kgml: Initialization took 0.05 seconds
path_tit00380.kgml: (not found)
path_tit00380.kgml: --- 0.07 seconds ---

path_tit00401.kgml: Novobiocin biosynthesis
path_tit00401.kgml: Initialization took 0.05 seconds
path_tit00401.kgml: (not found)
path_tit00401.kgml: --- 0.09 seconds ---

path_tit00410.kgml: beta-Alanine metabolism
path_tit00410.kgml: Initialization took 0.05 seconds
path_tit00410.kgml:
path_tit00410.kgml: Found a trail of span 2 without skipping any vertex
path_tit00410.kgml: 54 -> 50
path_tit00410.kgml: R00489 -> R02473
path_tit00410.kgml: tit:Thit_0445 -> tit:Thit_0446
path_tit00410.kgml: {4.1.1.11, 4.1.1.15} -> 6.3.2.1
path_tit00410.kgml:
path_tit00410.kgml: --- 0.14 seconds ---

path_tit00430.kgml: Taurine and hypotaurine metabolism
path_tit00430.kgml: Initialization took 0.08 seconds
path_tit00430.kgml:
path_tit00430.kgml: Found a trail of span 2 without skipping any vertex
path_tit00430.kgml: 58 -> 36
path_tit00430.kgml: R00315 -> R00230
path_tit00430.kgml: tit:Thit_1288 -> tit:Thit_1289
path_tit00430.kgml: {2.7.2.1, 2.7.2.15} -> 2.3.1.8
path_tit00430.kgml:
path_tit00430.kgml: --- 0.17 seconds ---

path_tit00450.kgml: Selenocompound metabolism
path_tit00450.kgml: Initialization took 0.18 seconds
path_tit00450.kgml: (not found)
path_tit00450.kgml: --- 0.22 seconds ---

path_tit00460.kgml: Cyanoamino acid metabolism
path_tit00460.kgml: Initialization took 0.08 seconds
path_tit00460.kgml: (not found)
path_tit00460.kgml: --- 0.12 seconds ---

path_tit00471.kgml: D-Glutamine and D-glutamate metabolism
path_tit00471.kgml: Initialization took 0.08 seconds
path_tit00471.kgml: (not found)
path_tit00471.kgml: --- 0.12 seconds ---

path_tit00473.kgml: D-Alanine metabolism
path_tit00473.kgml: Initialization took 0.08 seconds
path_tit00473.kgml: (not found)
path_tit00473.kgml: --- 0.12 seconds ---

path_tit00480.kgml: Glutathione metabolism
path_tit00480.kgml: Initialization took 0.13 seconds
path_tit00480.kgml: (not found)
path_tit00480.kgml: --- 0.17 seconds ---

path_tit00500.kgml: Starch and sucrose metabolism
path_tit00500.kgml: Initialization took 1.38 seconds
path_tit00500.kgml:
path_tit00500.kgml: Found a trail of span 2 without skipping any vertex
path_tit00500.kgml: 114 -> 110
path_tit00500.kgml: R08639 -> R00289
path_tit00500.kgml: tit:Thit_0714 -> {tit:Thit_0715, tit:Thit_0906}
path_tit00500.kgml: {5.4.2.2, 5.4.2.5} -> {2.7.7.64, 2.7.7.9}
path_tit00500.kgml:
path_tit00500.kgml: Found a trail of span 2 without skipping any vertex
path_tit00500.kgml: 91 -> 88
path_tit00500.kgml: R00801 -> R00760
path_tit00500.kgml: {tit:Thit_1689, tit:Thit_2104, tit:Thit_2107} -> {tit:Thit_1688, tit:Thit_2103}
path_tit00500.kgml: {3.2.1.10, 3.2.1.20, 3.2.1.26, 3.2.1.48} -> {2.7.1.1, 2.7.1.4}
path_tit00500.kgml:
path_tit00500.kgml: Found a trail of span 2 without skipping any vertex
path_tit00500.kgml: 233 -> 232
path_tit00500.kgml: R11172 -> R00839
path_tit00500.kgml: {tit:Thit_0294, tit:Thit_0295, tit:Thit_0296, tit:Thit_0585, tit:Thit_0586, tit:Thit_0587} -> {tit:Thit_0297, tit:Thit_0299}
path_tit00500.kgml: 2.7.1.205 -> 3.2.1.86
path_tit00500.kgml:
path_tit00500.kgml: Found a trail of span 2 without skipping any vertex
path_tit00500.kgml: 87 -> 88
path_tit00500.kgml: R03921 -> R00760
path_tit00500.kgml: {tit:Thit_1689, tit:Thit_2104, tit:Thit_2107} -> {tit:Thit_1688, tit:Thit_2103}
path_tit00500.kgml: 3.2.1.26 -> {2.7.1.1, 2.7.1.4}
path_tit00500.kgml:
path_tit00500.kgml: --- 1.62 seconds ---

path_tit00511.kgml: Other glycan degradation
path_tit00511.kgml: Initialization took 0.04 seconds
path_tit00511.kgml: (not found)
path_tit00511.kgml: --- 0.09 seconds ---

path_tit00520.kgml: Amino sugar and nucleotide sugar metabolism
path_tit00520.kgml: Initialization took 2.79 seconds
path_tit00520.kgml:
path_tit00520.kgml: Found a trail of span 3 containing skipped vertices
path_tit00520.kgml: 200 -> [184] -> 186 -> 184
path_tit00520.kgml: R01092 -> [R00955] -> R00291 -> R00955
path_tit00520.kgml: tit:Thit_1723 -> [{tit:Thit_0231, tit:Thit_1724}] -> {tit:Thit_0665, tit:Thit_1722} -> {tit:Thit_0231, tit:Thit_1724}
path_tit00520.kgml: 2.7.1.6 -> [2.7.7.12] -> 5.1.3.2 -> 2.7.7.12
path_tit00520.kgml:
path_tit00520.kgml: Found a trail of span 2 without skipping any vertex
path_tit00520.kgml: 28 -> 24
path_tit00520.kgml: R00768 -> R02060
path_tit00520.kgml: tit:Thit_1906 -> tit:Thit_1907
path_tit00520.kgml: 2.6.1.16 -> 5.4.2.10
path_tit00520.kgml:
path_tit00520.kgml: Found a trail of span 2 without skipping any vertex
path_tit00520.kgml: 393 -> 394
path_tit00520.kgml: R10187 -> R10304
path_tit00520.kgml: tit:Thit_0480 -> tit:Thit_0481
path_tit00520.kgml: 3.2.1.184 -> 2.5.1.101
path_tit00520.kgml:
path_tit00520.kgml: Found a trail of span 2 without skipping any vertex
path_tit00520.kgml: 196 -> 274
path_tit00520.kgml: R00959 -> R00289
path_tit00520.kgml: tit:Thit_0714 -> {tit:Thit_0715, tit:Thit_0906}
path_tit00520.kgml: {5.4.2.2, 5.4.2.5} -> {2.7.7.64, 2.7.7.9}
path_tit00520.kgml:
path_tit00520.kgml: --- 3.34 seconds ---

path_tit00521.kgml: Streptomycin biosynthesis
path_tit00521.kgml: Initialization took 0.13 seconds
path_tit00521.kgml:
path_tit00521.kgml: Found a trail of span 4 without skipping any vertex
path_tit00521.kgml: 44 -> 43 -> 42 -> 24
path_tit00521.kgml: R02328 -> R06513 -> R06514 -> R02777
path_tit00521.kgml: tit:Thit_0653 -> tit:Thit_0652 -> tit:Thit_0655 -> tit:Thit_0654
path_tit00521.kgml: 2.7.7.24 -> 4.2.1.46 -> 5.1.3.13 -> 1.1.1.133
path_tit00521.kgml:
path_tit00521.kgml: Found a trail of span 3 containing skipped vertices
path_tit00521.kgml: 44 -> 43 -> [42] -> 24
path_tit00521.kgml: R02328 -> R06513 -> [R06514] -> R02777
path_tit00521.kgml: tit:Thit_0653 -> tit:Thit_0652 -> [tit:Thit_0655] -> tit:Thit_0654
path_tit00521.kgml: 2.7.7.24 -> 4.2.1.46 -> [5.1.3.13] -> 1.1.1.133
path_tit00521.kgml:
path_tit00521.kgml: Found a trail of span 3 containing skipped vertices
path_tit00521.kgml: 44 -> [43] -> 42 -> 24
path_tit00521.kgml: R02328 -> [R06513] -> R06514 -> R02777
path_tit00521.kgml: tit:Thit_0653 -> [tit:Thit_0652] -> tit:Thit_0655 -> tit:Thit_0654
path_tit00521.kgml: 2.7.7.24 -> [4.2.1.46] -> 5.1.3.13 -> 1.1.1.133
path_tit00521.kgml:
path_tit00521.kgml: --- 0.34 seconds ---

path_tit00523.kgml: Polyketide sugar unit biosynthesis
path_tit00523.kgml: Initialization took 0.05 seconds
path_tit00523.kgml:
path_tit00523.kgml: Found a trail of span 4 without skipping any vertex
path_tit00523.kgml: 27 -> 26 -> 63 -> 28
path_tit00523.kgml: R02328 -> R06513 -> R06514 -> R02777
path_tit00523.kgml: tit:Thit_0653 -> tit:Thit_0652 -> tit:Thit_0655 -> tit:Thit_0654
path_tit00523.kgml: 2.7.7.24 -> 4.2.1.46 -> 5.1.3.13 -> 1.1.1.133
path_tit00523.kgml:
path_tit00523.kgml: Found a trail of span 3 containing skipped vertices
path_tit00523.kgml: 27 -> 26 -> [63] -> 28
path_tit00523.kgml: R02328 -> R06513 -> [R06514] -> R02777
path_tit00523.kgml: tit:Thit_0653 -> tit:Thit_0652 -> [tit:Thit_0655] -> tit:Thit_0654
path_tit00523.kgml: 2.7.7.24 -> 4.2.1.46 -> [5.1.3.13] -> 1.1.1.133
path_tit00523.kgml:
path_tit00523.kgml: Found a trail of span 3 containing skipped vertices
path_tit00523.kgml: 27 -> [26] -> 63 -> 28
path_tit00523.kgml: R02328 -> [R06513] -> R06514 -> R02777
path_tit00523.kgml: tit:Thit_0653 -> [tit:Thit_0652] -> tit:Thit_0655 -> tit:Thit_0654
path_tit00523.kgml: 2.7.7.24 -> [4.2.1.46] -> 5.1.3.13 -> 1.1.1.133
path_tit00523.kgml:
path_tit00523.kgml: --- 0.22 seconds ---

path_tit00525.kgml: Acarbose and validamycin biosynthesis
path_tit00525.kgml: Initialization took 0.05 seconds
path_tit00525.kgml:
path_tit00525.kgml: Found a trail of span 2 without skipping any vertex
path_tit00525.kgml: 58 -> 59
path_tit00525.kgml: R02328 -> R06513
path_tit00525.kgml: tit:Thit_0653 -> tit:Thit_0652
path_tit00525.kgml: 2.7.7.24 -> 4.2.1.46
path_tit00525.kgml:
path_tit00525.kgml: --- 0.14 seconds ---

path_tit00550.kgml: Peptidoglycan biosynthesis
path_tit00550.kgml: Initialization took 1.13 seconds
path_tit00550.kgml:
path_tit00550.kgml: Found a trail of span 5 containing skipped vertices
path_tit00550.kgml: 32 -> 34 -> 23 -> 35 -> 36
path_tit00550.kgml: R02783 -> R02788 -> R04617 -> R05630 -> R05032
path_tit00550.kgml: tit:Thit_1484 -> tit:Thit_1487 -> tit:Thit_1486 -> tit:Thit_1485 -> tit:Thit_1482
path_tit00550.kgml: 6.3.2.9 -> 6.3.2.13 -> 6.3.2.10 -> 2.7.8.13 -> 2.4.1.227
path_tit00550.kgml: Skipped genes: tit:Thit_1483
path_tit00550.kgml:
path_tit00550.kgml: Found a trail of span 4 containing skipped vertices
path_tit00550.kgml: 32 -> 34 -> [23] -> 35 -> 36
path_tit00550.kgml: R02783 -> R02788 -> [R04617] -> R05630 -> R05032
path_tit00550.kgml: tit:Thit_1484 -> tit:Thit_1487 -> [tit:Thit_1486] -> tit:Thit_1485 -> tit:Thit_1482
path_tit00550.kgml: 6.3.2.9 -> 6.3.2.13 -> [6.3.2.10] -> 2.7.8.13 -> 2.4.1.227
path_tit00550.kgml: Skipped genes: tit:Thit_1486, tit:Thit_1483
path_tit00550.kgml:
path_tit00550.kgml: Found a trail of span 4 containing skipped vertices
path_tit00550.kgml: 32 -> [34] -> 23 -> 35 -> 36
path_tit00550.kgml: R02783 -> [R02788] -> R04617 -> R05630 -> R05032
path_tit00550.kgml: tit:Thit_1484 -> [tit:Thit_1487] -> tit:Thit_1486 -> tit:Thit_1485 -> tit:Thit_1482
path_tit00550.kgml: 6.3.2.9 -> [6.3.2.13] -> 6.3.2.10 -> 2.7.8.13 -> 2.4.1.227
path_tit00550.kgml: Skipped genes: tit:Thit_1483
path_tit00550.kgml:
path_tit00550.kgml: Found a trail of span 4 containing skipped vertices
path_tit00550.kgml: 32 -> 34 -> 23 -> [35] -> 36
path_tit00550.kgml: R02783 -> R02788 -> R04617 -> [R05630] -> R05032
path_tit00550.kgml: tit:Thit_1484 -> tit:Thit_1487 -> tit:Thit_1486 -> [tit:Thit_1485] -> tit:Thit_1482
path_tit00550.kgml: 6.3.2.9 -> 6.3.2.13 -> 6.3.2.10 -> [2.7.8.13] -> 2.4.1.227
path_tit00550.kgml: Skipped genes: tit:Thit_1485, tit:Thit_1483
path_tit00550.kgml:
path_tit00550.kgml: Found a trail of span 2 without skipping any vertex
path_tit00550.kgml: 29 -> 28
path_tit00550.kgml: R04573 -> R05629
path_tit00550.kgml: tit:Thit_1486 -> tit:Thit_1485
path_tit00550.kgml: 6.3.2.10 -> 2.7.8.13
path_tit00550.kgml:
path_tit00550.kgml: --- 1.45 seconds ---

path_tit00561.kgml: Glycerolipid metabolism
path_tit00561.kgml: Initialization took 0.17 seconds
path_tit00561.kgml: (not found)
path_tit00561.kgml: --- 0.22 seconds ---

path_tit00564.kgml: Glycerophospholipid metabolism
path_tit00564.kgml: Initialization took 0.28 seconds
path_tit00564.kgml:
path_tit00564.kgml: Found a trail of span 2 without skipping any vertex
path_tit00564.kgml: 115 -> 113
path_tit00564.kgml: {R00842, R00844} -> R00851
path_tit00564.kgml: tit:Thit_1454 -> {tit:Thit_1284, tit:Thit_1455}
path_tit00564.kgml: {1.1.1.8, 1.1.1.94, 1.1.1.94} -> 2.3.1.15
path_tit00564.kgml:
path_tit00564.kgml: --- 0.38 seconds ---

path_tit00600.kgml: Sphingolipid metabolism
path_tit00600.kgml: Initialization took 0.05 seconds
path_tit00600.kgml: (not found)
path_tit00600.kgml: --- 0.09 seconds ---

path_tit00620.kgml: Pyruvate metabolism
path_tit00620.kgml: Initialization took 1.08 seconds
path_tit00620.kgml:
path_tit00620.kgml: Found a trail of span 2 without skipping any vertex
path_tit00620.kgml: 97 -> 129
path_tit00620.kgml: R00230 -> R00315
path_tit00620.kgml: tit:Thit_1289 -> tit:Thit_1288
path_tit00620.kgml: 2.3.1.8 -> {2.7.2.1, 2.7.2.15}
path_tit00620.kgml:
path_tit00620.kgml: --- 1.34 seconds ---

path_tit00625.kgml: Chloroalkane and chloroalkene degradation
path_tit00625.kgml: Initialization took 0.05 seconds
path_tit00625.kgml: (not found)
path_tit00625.kgml: --- 0.09 seconds ---

path_tit00626.kgml: Naphthalene degradation
path_tit00626.kgml: Initialization took 0.05 seconds
path_tit00626.kgml: (not found)
path_tit00626.kgml: --- 0.09 seconds ---

path_tit00627.kgml: Aminobenzoate degradation
path_tit00627.kgml: Initialization took 0.05 seconds
path_tit00627.kgml: (not found)
path_tit00627.kgml: --- 0.09 seconds ---

path_tit00630.kgml: Glyoxylate and dicarboxylate metabolism
path_tit00630.kgml: Initialization took 0.63 seconds
path_tit00630.kgml: (not found)
path_tit00630.kgml: --- 0.68 seconds ---

path_tit00640.kgml: Propanoate metabolism
path_tit00640.kgml: Initialization took 0.13 seconds
path_tit00640.kgml:
path_tit00640.kgml: Found a trail of span 2 without skipping any vertex
path_tit00640.kgml: 52 -> 68
path_tit00640.kgml: R00921 -> R01353
path_tit00640.kgml: tit:Thit_1289 -> tit:Thit_1288
path_tit00640.kgml: {2.3.1.222, 2.3.1.8} -> {2.7.2.1, 2.7.2.15}
path_tit00640.kgml:
path_tit00640.kgml: --- 0.22 seconds ---

path_tit00643.kgml: Styrene degradation
path_tit00643.kgml: Initialization took 0.05 seconds
path_tit00643.kgml: (not found)
path_tit00643.kgml: --- 0.09 seconds ---

path_tit00650.kgml: Butanoate metabolism
path_tit00650.kgml: Initialization took 0.19 seconds
path_tit00650.kgml:
path_tit00650.kgml: Found a trail of span 2 containing skipped vertices
path_tit00650.kgml: 81 -> 73
path_tit00650.kgml: R01688 -> R01174
path_tit00650.kgml: {tit:Thit_1916, tit:Thit_1919} -> {tit:Thit_1910, tit:Thit_1918}
path_tit00650.kgml: 2.7.2.7 -> 2.3.1.19
path_tit00650.kgml: Skipped genes: tit:Thit_1917
path_tit00650.kgml:
path_tit00650.kgml: --- 0.28 seconds ---

path_tit00660.kgml: C5-Branched dibasic acid metabolism
path_tit00660.kgml: Initialization took 0.05 seconds
path_tit00660.kgml:
path_tit00660.kgml: Found a trail of span 3 without skipping any vertex
path_tit00660.kgml: 31 -> 96 -> 97
path_tit00660.kgml: R03896 -> R03898 -> R00994
path_tit00660.kgml: {tit:Thit_0016, tit:Thit_0017} -> {tit:Thit_0016, tit:Thit_0017} -> tit:Thit_0018
path_tit00660.kgml: 4.2.1.35 -> 4.2.1.35 -> 1.1.1.85
path_tit00660.kgml:
path_tit00660.kgml: --- 0.17 seconds ---

path_tit00670.kgml: One carbon pool by folate
path_tit00670.kgml: Initialization took 0.28 seconds
path_tit00670.kgml:
path_tit00670.kgml: Found a trail of span 3 containing skipped vertices
path_tit00670.kgml: 50 -> 51 -> [28] -> 20
path_tit00670.kgml: R04325 -> R04560 -> [R01655] -> R04326
path_tit00670.kgml: tit:Thit_0575 -> tit:Thit_0576 -> [tit:Thit_1087] -> tit:Thit_0575
path_tit00670.kgml: 2.1.2.2 -> 2.1.2.3 -> [3.5.4.9] -> 2.1.2.2
path_tit00670.kgml:
path_tit00670.kgml: --- 0.60 seconds ---

path_tit00680.kgml: Methane metabolism
path_tit00680.kgml: Initialization took 0.93 seconds
path_tit00680.kgml:
path_tit00680.kgml: Found a trail of span 2 without skipping any vertex
path_tit00680.kgml: 142 -> 293
path_tit00680.kgml: R00658 -> R01518
path_tit00680.kgml: tit:Thit_1551 -> tit:Thit_1552
path_tit00680.kgml: 4.2.1.11 -> {5.4.2.11, 5.4.2.12}
path_tit00680.kgml:
path_tit00680.kgml: Found a trail of span 2 without skipping any vertex
path_tit00680.kgml: 203 -> 204
path_tit00680.kgml: R00315 -> R00230
path_tit00680.kgml: tit:Thit_1288 -> tit:Thit_1289
path_tit00680.kgml: {2.7.2.1, 2.7.2.15} -> 2.3.1.8
path_tit00680.kgml:
path_tit00680.kgml: --- 1.10 seconds ---

path_tit00730.kgml: Thiamine metabolism
path_tit00730.kgml: Initialization took 0.48 seconds
path_tit00730.kgml:
path_tit00730.kgml: Found a trail of span 3 containing skipped vertices
path_tit00730.kgml: 66 -> 64 -> 114
path_tit00730.kgml: R02135 -> R00619 -> R00615
path_tit00730.kgml: tit:Thit_1305 -> tit:Thit_1303 -> tit:Thit_1305
path_tit00730.kgml: {3.1.3.1, 3.1.3.100, 3.1.3.2} -> 2.7.6.2 -> 3.6.1.15
path_tit00730.kgml: Skipped genes: tit:Thit_1304
path_tit00730.kgml:
path_tit00730.kgml: Found a trail of span 3 without skipping any vertex
path_tit00730.kgml: 76 -> 75 -> 93
path_tit00730.kgml: R03471 -> R04509 -> R03223
path_tit00730.kgml: tit:Thit_0600 -> tit:Thit_0600 -> tit:Thit_0601
path_tit00730.kgml: 2.7.1.49 -> 2.7.4.7 -> 2.5.1.3
path_tit00730.kgml:
path_tit00730.kgml: Found a trail of span 3 without skipping any vertex
path_tit00730.kgml: 76 -> 75 -> 97
path_tit00730.kgml: R03471 -> R04509 -> R10712
path_tit00730.kgml: tit:Thit_0600 -> tit:Thit_0600 -> tit:Thit_0601
path_tit00730.kgml: 2.7.1.49 -> 2.7.4.7 -> 2.5.1.3
path_tit00730.kgml:
path_tit00730.kgml: Found a trail of span 2 without skipping any vertex
path_tit00730.kgml: 72 -> 71
path_tit00730.kgml: R07460 -> R07461
path_tit00730.kgml: {tit:Thit_1498, tit:Thit_2075} -> tit:Thit_1497
path_tit00730.kgml: 2.8.1.7 -> {2.8.1.11, 2.8.1.4}
path_tit00730.kgml:
path_tit00730.kgml: Found a trail of span 2 containing skipped vertices
path_tit00730.kgml: 74 -> 93
path_tit00730.kgml: R04448 -> R03223
path_tit00730.kgml: {tit:Thit_0604, tit:Thit_0606} -> tit:Thit_0601
path_tit00730.kgml: 2.7.1.50 -> 2.5.1.3
path_tit00730.kgml: Skipped genes: tit:Thit_0602
path_tit00730.kgml:
path_tit00730.kgml: Found a trail of span 2 containing skipped vertices
path_tit00730.kgml: 76 -> [75] -> 97
path_tit00730.kgml: R03471 -> [R04509] -> R10712
path_tit00730.kgml: tit:Thit_0600 -> [tit:Thit_0600] -> tit:Thit_0601
path_tit00730.kgml: 2.7.1.49 -> [2.7.4.7] -> 2.5.1.3
path_tit00730.kgml:
path_tit00730.kgml: Found a trail of span 2 containing skipped vertices
path_tit00730.kgml: 76 -> [75] -> 93
path_tit00730.kgml: R03471 -> [R04509] -> R03223
path_tit00730.kgml: tit:Thit_0600 -> [tit:Thit_0600] -> tit:Thit_0601
path_tit00730.kgml: 2.7.1.49 -> [2.7.4.7] -> 2.5.1.3
path_tit00730.kgml:
path_tit00730.kgml: --- 0.97 seconds ---

path_tit00740.kgml: Riboflavin metabolism
path_tit00740.kgml: Initialization took 0.08 seconds
path_tit00740.kgml:
path_tit00740.kgml: Found a trail of span 3 containing skipped vertices
path_tit00740.kgml: 32 -> [41] -> 42 -> 41
path_tit00740.kgml: R07281 -> [R04457] -> R00066 -> R04457
path_tit00740.kgml: tit:Thit_0023 -> [tit:Thit_0024] -> tit:Thit_0022 -> tit:Thit_0024
path_tit00740.kgml: 4.1.99.12 -> [2.5.1.78] -> 2.5.1.9 -> 2.5.1.78
path_tit00740.kgml:
path_tit00740.kgml: Found a trail of span 3 containing skipped vertices
path_tit00740.kgml: 38 -> 39 -> 40
path_tit00740.kgml: R00425 -> R03459 -> R03458
path_tit00740.kgml: tit:Thit_0023 -> tit:Thit_0021 -> tit:Thit_0021
path_tit00740.kgml: 3.5.4.25 -> 3.5.4.26 -> 1.1.1.193
path_tit00740.kgml: Skipped genes: tit:Thit_0022
path_tit00740.kgml:
path_tit00740.kgml: Found a trail of span 2 containing skipped vertices
path_tit00740.kgml: 38 -> [39] -> 40
path_tit00740.kgml: R00425 -> [R03459] -> R03458
path_tit00740.kgml: tit:Thit_0023 -> [tit:Thit_0021] -> tit:Thit_0021
path_tit00740.kgml: 3.5.4.25 -> [3.5.4.26] -> 1.1.1.193
path_tit00740.kgml: Skipped genes: tit:Thit_0022
path_tit00740.kgml:
path_tit00740.kgml: --- 0.28 seconds ---

path_tit00750.kgml: Vitamin B6 metabolism
path_tit00750.kgml: Initialization took 0.08 seconds
path_tit00750.kgml: (not found)
path_tit00750.kgml: --- 0.12 seconds ---

path_tit00760.kgml: Nicotinate and nicotinamide metabolism
path_tit00760.kgml: Initialization took 0.18 seconds
path_tit00760.kgml: (not found)
path_tit00760.kgml: --- 0.23 seconds ---

path_tit00770.kgml: Pantothenate and CoA biosynthesis
path_tit00770.kgml: Initialization took 0.48 seconds
path_tit00770.kgml:
path_tit00770.kgml: Found a trail of span 2 without skipping any vertex
path_tit00770.kgml: 93 -> 76
path_tit00770.kgml: R00489 -> R02473
path_tit00770.kgml: tit:Thit_0445 -> tit:Thit_0446
path_tit00770.kgml: {4.1.1.11, 4.1.1.15} -> 6.3.2.1
path_tit00770.kgml:
path_tit00770.kgml: Found a trail of span 2 containing skipped vertices
path_tit00770.kgml: 82 -> [81] -> 80
path_tit00770.kgml: R00006 -> [R03051] -> R01209
path_tit00770.kgml: {tit:Thit_0013, tit:Thit_0020} -> [tit:Thit_0014] -> tit:Thit_0019
path_tit00770.kgml: 2.2.1.6 -> [1.1.1.86] -> 4.2.1.9
path_tit00770.kgml:
path_tit00770.kgml: --- 0.68 seconds ---

path_tit00780.kgml: Biotin metabolism
path_tit00780.kgml: Initialization took 0.13 seconds
path_tit00780.kgml:
path_tit00780.kgml: Found a trail of span 2 containing skipped vertices
path_tit00780.kgml: 95 -> 53
path_tit00780.kgml: R10115 -> R10116
path_tit00780.kgml: tit:Thit_1278 -> {tit:Thit_0043, tit:Thit_1280}
path_tit00780.kgml: {2.3.1.179, 2.3.1.41} -> 1.1.1.100
path_tit00780.kgml: Skipped genes: tit:Thit_1279
path_tit00780.kgml:
path_tit00780.kgml: Found a trail of span 2 containing skipped vertices
path_tit00780.kgml: 74 -> 67
path_tit00780.kgml: R10119 -> R10120
path_tit00780.kgml: tit:Thit_1278 -> {tit:Thit_0043, tit:Thit_1280}
path_tit00780.kgml: {2.3.1.179, 2.3.1.41} -> 1.1.1.100
path_tit00780.kgml: Skipped genes: tit:Thit_1279
path_tit00780.kgml:
path_tit00780.kgml: --- 0.26 seconds ---

path_tit00785.kgml: Lipoic acid metabolism
path_tit00785.kgml: Initialization took 0.05 seconds
path_tit00785.kgml:
path_tit00785.kgml: Found a trail of span 2 without skipping any vertex
path_tit00785.kgml: 5 -> 6
path_tit00785.kgml: R07768 -> R07769
path_tit00785.kgml: tit:Thit_1502 -> tit:Thit_1503
path_tit00785.kgml: 2.8.1.8 -> 2.3.1.181
path_tit00785.kgml:
path_tit00785.kgml: Found a trail of span 2 without skipping any vertex
path_tit00785.kgml: 11 -> 10
path_tit00785.kgml: R07766 -> R07767
path_tit00785.kgml: tit:Thit_1503 -> tit:Thit_1502
path_tit00785.kgml: 2.3.1.181 -> 2.8.1.8
path_tit00785.kgml:
path_tit00785.kgml: --- 0.15 seconds ---

path_tit00790.kgml: Folate biosynthesis
path_tit00790.kgml: Initialization took 0.17 seconds
path_tit00790.kgml:
path_tit00790.kgml: Found a trail of span 2 without skipping any vertex
path_tit00790.kgml: 74 -> 72
path_tit00790.kgml: R03503 -> R03067
path_tit00790.kgml: tit:Thit_2037 -> tit:Thit_2038
path_tit00790.kgml: 2.7.6.3 -> 2.5.1.15
path_tit00790.kgml:
path_tit00790.kgml: --- 0.29 seconds ---

path_tit00860.kgml: Porphyrin and chlorophyll metabolism
path_tit00860.kgml: Initialization took 0.34 seconds
path_tit00860.kgml:
path_tit00860.kgml: Found a trail of span 8 without skipping any vertex
path_tit00860.kgml: 278 -> 276 -> 274 -> 273 -> 270 -> 271 -> 281 -> 280
path_tit00860.kgml: R04109 -> R02272 -> R00036 -> R00084 -> R03165 -> R03194 -> R03947 -> R02864
path_tit00860.kgml: tit:Thit_0360 -> tit:Thit_0367 -> tit:Thit_0363 -> tit:Thit_0361 -> tit:Thit_0362 -> tit:Thit_0362 -> tit:Thit_0364 -> tit:Thit_0364
path_tit00860.kgml: 1.2.1.70 -> 5.4.3.8 -> 4.2.1.24 -> 2.5.1.61 -> 4.2.1.75 -> 2.1.1.107 -> 1.3.1.76 -> 4.99.1.4
path_tit00860.kgml:
path_tit00860.kgml: Found a trail of span 8 containing skipped vertices
path_tit00860.kgml: 284 -> 285 -> 318 -> 319 -> 286 -> 288 -> 287 -> 298
path_tit00860.kgml: R05809 -> R05810 -> R07772 -> R07773 -> R05812 -> R07774 -> R07775 -> R05814
path_tit00860.kgml: tit:Thit_0358 -> tit:Thit_0356 -> tit:Thit_0357 -> tit:Thit_0352 -> tit:Thit_0359 -> tit:Thit_0354 -> tit:Thit_0353 -> tit:Thit_0351
path_tit00860.kgml: 2.1.1.131 -> 2.1.1.271 -> 3.7.1.12 -> 2.1.1.195 -> 1.3.1.106 -> 2.1.1.196 -> 2.1.1.289 -> 5.4.99.60
path_tit00860.kgml: Skipped genes: tit:Thit_0355
path_tit00860.kgml:
path_tit00860.kgml: Found a trail of span 7 containing skipped vertices
path_tit00860.kgml: 284 -> 285 -> [318] -> 319 -> 286 -> 288 -> 287 -> 298
path_tit00860.kgml: R05809 -> R05810 -> [R07772] -> R07773 -> R05812 -> R07774 -> R07775 -> R05814
path_tit00860.kgml: tit:Thit_0358 -> tit:Thit_0356 -> [tit:Thit_0357] -> tit:Thit_0352 -> tit:Thit_0359 -> tit:Thit_0354 -> tit:Thit_0353 -> tit:Thit_0351
path_tit00860.kgml: 2.1.1.131 -> 2.1.1.271 -> [3.7.1.12] -> 2.1.1.195 -> 1.3.1.106 -> 2.1.1.196 -> 2.1.1.289 -> 5.4.99.60
path_tit00860.kgml: Skipped genes: tit:Thit_0357, tit:Thit_0355
path_tit00860.kgml:
path_tit00860.kgml: Found a trail of span 7 containing skipped vertices
path_tit00860.kgml: 284 -> 285 -> 318 -> 319 -> 286 -> 288 -> [287] -> 298
path_tit00860.kgml: R05809 -> R05810 -> R07772 -> R07773 -> R05812 -> R07774 -> [R07775] -> R05814
path_tit00860.kgml: tit:Thit_0358 -> tit:Thit_0356 -> tit:Thit_0357 -> tit:Thit_0352 -> tit:Thit_0359 -> tit:Thit_0354 -> [tit:Thit_0353] -> tit:Thit_0351
path_tit00860.kgml: 2.1.1.131 -> 2.1.1.271 -> 3.7.1.12 -> 2.1.1.195 -> 1.3.1.106 -> 2.1.1.196 -> [2.1.1.289] -> 5.4.99.60
path_tit00860.kgml: Skipped genes: tit:Thit_0355, tit:Thit_0353
path_tit00860.kgml:
path_tit00860.kgml: Found a trail of span 7 containing skipped vertices
path_tit00860.kgml: 278 -> [276] -> 274 -> 273 -> 270 -> 271 -> 281 -> 280
path_tit00860.kgml: R04109 -> [R02272] -> R00036 -> R00084 -> R03165 -> R03194 -> R03947 -> R02864
path_tit00860.kgml: tit:Thit_0360 -> [tit:Thit_0367] -> tit:Thit_0363 -> tit:Thit_0361 -> tit:Thit_0362 -> tit:Thit_0362 -> tit:Thit_0364 -> tit:Thit_0364
path_tit00860.kgml: 1.2.1.70 -> [5.4.3.8] -> 4.2.1.24 -> 2.5.1.61 -> 4.2.1.75 -> 2.1.1.107 -> 1.3.1.76 -> 4.99.1.4
path_tit00860.kgml:
path_tit00860.kgml: Found a trail of span 7 containing skipped vertices
path_tit00860.kgml: 278 -> 276 -> [274] -> 273 -> 270 -> 271 -> 281 -> 280
path_tit00860.kgml: R04109 -> R02272 -> [R00036] -> R00084 -> R03165 -> R03194 -> R03947 -> R02864
path_tit00860.kgml: tit:Thit_0360 -> tit:Thit_0367 -> [tit:Thit_0363] -> tit:Thit_0361 -> tit:Thit_0362 -> tit:Thit_0362 -> tit:Thit_0364 -> tit:Thit_0364
path_tit00860.kgml: 1.2.1.70 -> 5.4.3.8 -> [4.2.1.24] -> 2.5.1.61 -> 4.2.1.75 -> 2.1.1.107 -> 1.3.1.76 -> 4.99.1.4
path_tit00860.kgml: Skipped genes: tit:Thit_0363
path_tit00860.kgml:
path_tit00860.kgml: Found a trail of span 7 containing skipped vertices
path_tit00860.kgml: 278 -> 276 -> 274 -> [273] -> 270 -> 271 -> 281 -> 280
path_tit00860.kgml: R04109 -> R02272 -> R00036 -> [R00084] -> R03165 -> R03194 -> R03947 -> R02864
path_tit00860.kgml: tit:Thit_0360 -> tit:Thit_0367 -> tit:Thit_0363 -> [tit:Thit_0361] -> tit:Thit_0362 -> tit:Thit_0362 -> tit:Thit_0364 -> tit:Thit_0364
path_tit00860.kgml: 1.2.1.70 -> 5.4.3.8 -> 4.2.1.24 -> [2.5.1.61] -> 4.2.1.75 -> 2.1.1.107 -> 1.3.1.76 -> 4.99.1.4
path_tit00860.kgml: Skipped genes: tit:Thit_0361
path_tit00860.kgml:
path_tit00860.kgml: Found a trail of span 7 containing skipped vertices
path_tit00860.kgml: 278 -> 276 -> 274 -> 273 -> [270] -> 271 -> 281 -> 280
path_tit00860.kgml: R04109 -> R02272 -> R00036 -> R00084 -> [R03165] -> R03194 -> R03947 -> R02864
path_tit00860.kgml: tit:Thit_0360 -> tit:Thit_0367 -> tit:Thit_0363 -> tit:Thit_0361 -> [tit:Thit_0362] -> tit:Thit_0362 -> tit:Thit_0364 -> tit:Thit_0364
path_tit00860.kgml: 1.2.1.70 -> 5.4.3.8 -> 4.2.1.24 -> 2.5.1.61 -> [4.2.1.75] -> 2.1.1.107 -> 1.3.1.76 -> 4.99.1.4
path_tit00860.kgml:
path_tit00860.kgml: Found a trail of span 7 containing skipped vertices
path_tit00860.kgml: 278 -> 276 -> 274 -> 273 -> 270 -> 271 -> [281] -> 280
path_tit00860.kgml: R04109 -> R02272 -> R00036 -> R00084 -> R03165 -> R03194 -> [R03947] -> R02864
path_tit00860.kgml: tit:Thit_0360 -> tit:Thit_0367 -> tit:Thit_0363 -> tit:Thit_0361 -> tit:Thit_0362 -> tit:Thit_0362 -> [tit:Thit_0364] -> tit:Thit_0364
path_tit00860.kgml: 1.2.1.70 -> 5.4.3.8 -> 4.2.1.24 -> 2.5.1.61 -> 4.2.1.75 -> 2.1.1.107 -> [1.3.1.76] -> 4.99.1.4
path_tit00860.kgml:
path_tit00860.kgml: Found a trail of span 7 containing skipped vertices
path_tit00860.kgml: 278 -> 276 -> 274 -> 273 -> 270 -> [271] -> 281 -> 280
path_tit00860.kgml: R04109 -> R02272 -> R00036 -> R00084 -> R03165 -> [R03194] -> R03947 -> R02864
path_tit00860.kgml: tit:Thit_0360 -> tit:Thit_0367 -> tit:Thit_0363 -> tit:Thit_0361 -> tit:Thit_0362 -> [tit:Thit_0362] -> tit:Thit_0364 -> tit:Thit_0364
path_tit00860.kgml: 1.2.1.70 -> 5.4.3.8 -> 4.2.1.24 -> 2.5.1.61 -> 4.2.1.75 -> [2.1.1.107] -> 1.3.1.76 -> 4.99.1.4
path_tit00860.kgml:
path_tit00860.kgml: Found a trail of span 7 containing skipped vertices
path_tit00860.kgml: 284 -> 285 -> 318 -> [319] -> 286 -> 288 -> 287 -> 298
path_tit00860.kgml: R05809 -> R05810 -> R07772 -> [R07773] -> R05812 -> R07774 -> R07775 -> R05814
path_tit00860.kgml: tit:Thit_0358 -> tit:Thit_0356 -> tit:Thit_0357 -> [tit:Thit_0352] -> tit:Thit_0359 -> tit:Thit_0354 -> tit:Thit_0353 -> tit:Thit_0351
path_tit00860.kgml: 2.1.1.131 -> 2.1.1.271 -> 3.7.1.12 -> [2.1.1.195] -> 1.3.1.106 -> 2.1.1.196 -> 2.1.1.289 -> 5.4.99.60
path_tit00860.kgml: Skipped genes: tit:Thit_0355, tit:Thit_0352
path_tit00860.kgml:
path_tit00860.kgml: Found a trail of span 7 containing skipped vertices
path_tit00860.kgml: 284 -> 285 -> 318 -> 319 -> [286] -> 288 -> 287 -> 298
path_tit00860.kgml: R05809 -> R05810 -> R07772 -> R07773 -> [R05812] -> R07774 -> R07775 -> R05814
path_tit00860.kgml: tit:Thit_0358 -> tit:Thit_0356 -> tit:Thit_0357 -> tit:Thit_0352 -> [tit:Thit_0359] -> tit:Thit_0354 -> tit:Thit_0353 -> tit:Thit_0351
path_tit00860.kgml: 2.1.1.131 -> 2.1.1.271 -> 3.7.1.12 -> 2.1.1.195 -> [1.3.1.106] -> 2.1.1.196 -> 2.1.1.289 -> 5.4.99.60
path_tit00860.kgml: Skipped genes: tit:Thit_0355
path_tit00860.kgml:
path_tit00860.kgml: Found a trail of span 3 without skipping any vertex
path_tit00860.kgml: 305 -> 308 -> 310
path_tit00860.kgml: {R05221, R06558} -> R05222 -> R05223
path_tit00860.kgml: tit:Thit_0348 -> tit:Thit_0348 -> tit:Thit_0349
path_tit00860.kgml: {2.7.1.156, 2.7.1.156} -> 2.7.7.62 -> 2.7.8.26
path_tit00860.kgml:
path_tit00860.kgml: Found a trail of span 3 containing skipped vertices
path_tit00860.kgml: 309 -> [316] -> 308 -> 310
path_tit00860.kgml: R06530 -> [R06529] -> R05222 -> R05223
path_tit00860.kgml: tit:Thit_0347 -> [tit:Thit_0344] -> tit:Thit_0348 -> tit:Thit_0349
path_tit00860.kgml: 4.1.1.81 -> [6.3.1.10] -> 2.7.7.62 -> 2.7.8.26
path_tit00860.kgml:
path_tit00860.kgml: Found a trail of span 3 containing skipped vertices
path_tit00860.kgml: 284 -> [285] -> 318 -> [319] -> 286
path_tit00860.kgml: R05809 -> [R05810] -> R07772 -> [R07773] -> R05812
path_tit00860.kgml: tit:Thit_0358 -> [tit:Thit_0356] -> tit:Thit_0357 -> [tit:Thit_0352] -> tit:Thit_0359
path_tit00860.kgml: 2.1.1.131 -> [2.1.1.271] -> 3.7.1.12 -> [2.1.1.195] -> 1.3.1.106
path_tit00860.kgml:
path_tit00860.kgml: Found a trail of span 2 containing skipped vertices
path_tit00860.kgml: 291 -> 292
path_tit00860.kgml: R05180 -> R05181
path_tit00860.kgml: tit:Thit_0358 -> tit:Thit_0356
path_tit00860.kgml: 2.1.1.131 -> 2.1.1.133
path_tit00860.kgml: Skipped genes: tit:Thit_0357
path_tit00860.kgml:
path_tit00860.kgml: Found a trail of span 2 containing skipped vertices
path_tit00860.kgml: 305 -> [308] -> 310
path_tit00860.kgml: {R05221, R06558} -> [R05222] -> R05223
path_tit00860.kgml: tit:Thit_0348 -> [tit:Thit_0348] -> tit:Thit_0349
path_tit00860.kgml: {2.7.1.156, 2.7.1.156} -> [2.7.7.62] -> 2.7.8.26
path_tit00860.kgml:
path_tit00860.kgml: Found a trail of span 2 without skipping any vertex
path_tit00860.kgml: 302 -> 315
path_tit00860.kgml: R05225 -> R07302
path_tit00860.kgml: tit:Thit_0343 -> tit:Thit_0344
path_tit00860.kgml: 6.3.5.10 -> 6.3.1.10
path_tit00860.kgml:
path_tit00860.kgml: Found a trail of span 2 without skipping any vertex
path_tit00860.kgml: 302 -> 316
path_tit00860.kgml: R05225 -> R06529
path_tit00860.kgml: tit:Thit_0343 -> tit:Thit_0344
path_tit00860.kgml: 6.3.5.10 -> 6.3.1.10
path_tit00860.kgml:
path_tit00860.kgml: --- 2.63 seconds ---

path_tit00900.kgml: Terpenoid backbone biosynthesis
path_tit00900.kgml: Initialization took 0.33 seconds
path_tit00900.kgml:
path_tit00900.kgml: Found a trail of span 2 containing skipped vertices
path_tit00900.kgml: 66 -> [67] -> 68
path_tit00900.kgml: R05633 -> [R05634] -> R05637
path_tit00900.kgml: tit:Thit_2003 -> [tit:Thit_2227] -> tit:Thit_2001
path_tit00900.kgml: 2.7.7.60 -> [2.7.1.148] -> 4.6.1.12
path_tit00900.kgml: Skipped genes: tit:Thit_2002
path_tit00900.kgml:
path_tit00900.kgml: --- 0.46 seconds ---

path_tit00910.kgml: Nitrogen metabolism
path_tit00910.kgml: Initialization took 0.19 seconds
path_tit00910.kgml: (not found)
path_tit00910.kgml: --- 0.23 seconds ---

path_tit00920.kgml: Sulfur metabolism
path_tit00920.kgml: Initialization took 0.18 seconds
path_tit00920.kgml: (not found)
path_tit00920.kgml: --- 0.24 seconds ---

path_tit00970.kgml: Aminoacyl-tRNA biosynthesis
path_tit00970.kgml: Initialization took 1.29 seconds
path_tit00970.kgml: (not found)
path_tit00970.kgml: --- 1.32 seconds ---

path_tit01040.kgml: Biosynthesis of unsaturated fatty acids
path_tit01040.kgml: Initialization took 0.04 seconds
path_tit01040.kgml: (not found)
path_tit01040.kgml: --- 0.07 seconds ---

--- 239.01 seconds ---
