# Supplementary material for: CoMetGeNe: mining conserved neighborhood patterns in metabolic and genomic contexts
Source: BMC Bioinformatics. 2019 Jan 10;20:19. doi: 10.1186/s12859-018-2542-2 (PMC6327494; doi:10.1186/s12859-018-2542-2)
Supplement: Supplementary file 14 — Trail finding results for completely assembled representative bacterial genomes present in NCBI Genomes. Of the 1,545 fully assembled representative bacterial genomes in NCBI, corresponding entries have been identified in KEGG for 1,467 species, for which trail finding has been performed for all combinations of gap parameters δG and δD ranging from 0 to 3. This additional file is available from https://doi.org/10.6084/m9.figshare.7288769. (GZ 178,532 kb) [file 12859_2018_2542_MOESM14_ESM.gz › results/caby_dG0_dD0.hnet]

--- delta_G = 0, delta_D = 0 ---

path_caby00010.kgml: Glycolysis / Gluconeogenesis
path_caby00010.kgml: Initialization took 0.06 seconds
path_caby00010.kgml:
path_caby00010.kgml: Found a trail of span 4 without skipping any vertex
path_caby00010.kgml: 48 -> 49 -> 50 -> 75
path_caby00010.kgml: R00014 -> R03270 -> R02569 -> R07618
path_caby00010.kgml: caby:Cabys_3801 -> caby:Cabys_3801 -> caby:Cabys_3800 -> {caby:Cabys_3799, caby:Cabys_78}
path_caby00010.kgml: {1.2.4.1, 2.2.1.6, 4.1.1.1} -> 1.2.4.1 -> 2.3.1.12 -> 1.8.1.4
path_caby00010.kgml:
path_caby00010.kgml: Found a trail of span 2 without skipping any vertex
path_caby00010.kgml: 76 -> 57
path_caby00010.kgml: R01512 -> R01061
path_caby00010.kgml: caby:Cabys_2742 -> caby:Cabys_2743
path_caby00010.kgml: 2.7.2.3 -> {1.2.1.12, 1.2.1.59}
path_caby00010.kgml:
path_caby00010.kgml: --- 0.52 seconds ---

path_caby00020.kgml: Citrate cycle (TCA cycle)
path_caby00020.kgml: Initialization took 0.05 seconds
path_caby00020.kgml:
path_caby00020.kgml: Found a trail of span 4 without skipping any vertex
path_caby00020.kgml: 82 -> 80 -> 77 -> 75
path_caby00020.kgml: R02569 -> R07618 -> R03270 -> R00014
path_caby00020.kgml: caby:Cabys_3800 -> {caby:Cabys_3799, caby:Cabys_78} -> caby:Cabys_3801 -> caby:Cabys_3801
path_caby00020.kgml: 2.3.1.12 -> 1.8.1.4 -> 1.2.4.1 -> {1.2.4.1, 2.2.1.6, 4.1.1.1}
path_caby00020.kgml:
path_caby00020.kgml: Found a trail of span 3 without skipping any vertex
path_caby00020.kgml: 29 -> 30 -> 31
path_caby00020.kgml: R00621 -> R03316 -> R02570
path_caby00020.kgml: caby:Cabys_1911 -> caby:Cabys_1911 -> {caby:Cabys_1912, caby:Cabys_3507}
path_caby00020.kgml: 1.2.4.2 -> 1.2.4.2 -> 2.3.1.61
path_caby00020.kgml:
path_caby00020.kgml: --- 0.52 seconds ---

path_caby00030.kgml: Pentose phosphate pathway
path_caby00030.kgml: Initialization took 0.05 seconds
path_caby00030.kgml: (not found)
path_caby00030.kgml: --- 0.18 seconds ---

path_caby00040.kgml: Pentose and glucuronate interconversions
path_caby00040.kgml: Initialization took 0.05 seconds
path_caby00040.kgml: (not found)
path_caby00040.kgml: --- 0.09 seconds ---

path_caby00051.kgml: Fructose and mannose metabolism
path_caby00051.kgml: Initialization took 0.05 seconds
path_caby00051.kgml: (not found)
path_caby00051.kgml: --- 0.10 seconds ---

path_caby00052.kgml: Galactose metabolism
path_caby00052.kgml: Initialization took 0.05 seconds
path_caby00052.kgml:
path_caby00052.kgml: Found a trail of span 5 without skipping any vertex
path_caby00052.kgml: 70 -> 72 -> 71 -> 69 -> 172
path_caby00052.kgml: R01329 -> R01194 -> R02926 -> R01104 -> R10619
path_caby00052.kgml: {caby:Cabys_1671, caby:Cabys_2804} -> {caby:Cabys_1671, caby:Cabys_2804} -> {caby:Cabys_1671, caby:Cabys_2804} -> {caby:Cabys_1671, caby:Cabys_2804} -> {caby:Cabys_1589, caby:Cabys_2805}
path_caby00052.kgml: 3.2.1.22 -> 3.2.1.22 -> 3.2.1.22 -> 3.2.1.22 -> 5.1.3.3
path_caby00052.kgml:
path_caby00052.kgml: --- 24.33 seconds ---

path_caby00053.kgml: Ascorbate and aldarate metabolism
path_caby00053.kgml: Initialization took 0.05 seconds
path_caby00053.kgml: (not found)
path_caby00053.kgml: --- 0.09 seconds ---

path_caby00061.kgml: Fatty acid biosynthesis
path_caby00061.kgml: Initialization took 0.05 seconds
path_caby00061.kgml:
path_caby00061.kgml: Found a trail of span 3 without skipping any vertex
path_caby00061.kgml: 147 -> 262 -> 142
path_caby00061.kgml: R01626 -> R10707 -> R04533
path_caby00061.kgml: caby:Cabys_3458 -> {caby:Cabys_2944, caby:Cabys_3320, caby:Cabys_3459} -> {caby:Cabys_2943, caby:Cabys_3412, caby:Cabys_3457, caby:Cabys_573, caby:Cabys_734}
path_caby00061.kgml: {2.3.1.39, 2.3.1.85, 2.3.1.86} -> 2.3.1.180 -> {1.1.1.100, 2.3.1.85, 2.3.1.86}
path_caby00061.kgml:
path_caby00061.kgml: --- 0.22 seconds ---

path_caby00071.kgml: Fatty acid degradation
path_caby00071.kgml: Initialization took 0.05 seconds
path_caby00071.kgml:
path_caby00071.kgml: Found a trail of span 6 without skipping any vertex
path_caby00071.kgml: 51 -> 50 -> 48 -> 195 -> 41 -> 42
path_caby00071.kgml: R04749 -> R04748 -> R01177 -> R00238 -> R01975 -> R03026
path_caby00071.kgml: caby:Cabys_292 -> caby:Cabys_292 -> {caby:Cabys_2387, caby:Cabys_291, caby:Cabys_3014} -> {caby:Cabys_2387, caby:Cabys_291, caby:Cabys_3014} -> caby:Cabys_292 -> caby:Cabys_292
path_caby00071.kgml: {4.2.1.17, 4.2.1.74} -> {1.1.1.211, 1.1.1.35} -> {2.3.1.16, 2.3.1.9} -> 2.3.1.9 -> 1.1.1.35 -> 4.2.1.17
path_caby00071.kgml:
path_caby00071.kgml: --- 0.42 seconds ---

path_caby00072.kgml: Synthesis and degradation of ketone bodies
path_caby00072.kgml: Initialization took 0.05 seconds
path_caby00072.kgml: (not found)
path_caby00072.kgml: --- 0.09 seconds ---

path_caby00100.kgml: Steroid biosynthesis
path_caby00100.kgml: Initialization took 0.05 seconds
path_caby00100.kgml: (not found)
path_caby00100.kgml: --- 0.09 seconds ---

path_caby00121.kgml: Secondary bile acid biosynthesis
path_caby00121.kgml: Initialization took 0.05 seconds
path_caby00121.kgml: (not found)
path_caby00121.kgml: --- 0.09 seconds ---

path_caby00130.kgml: Ubiquinone and other terpenoid-quinone biosynthesis
path_caby00130.kgml: Initialization took 0.05 seconds
path_caby00130.kgml:
path_caby00130.kgml: Found a trail of span 2 without skipping any vertex
path_caby00130.kgml: 194 -> 195
path_caby00130.kgml: R10666 -> R10667
path_caby00130.kgml: caby:Cabys_3285 -> caby:Cabys_3286
path_caby00130.kgml: 4.2.1.151 -> 2.5.1.120
path_caby00130.kgml:
path_caby00130.kgml: --- 0.14 seconds ---

path_caby00190.kgml: Oxidative phosphorylation
path_caby00190.kgml: Initialization took 0.05 seconds
path_caby00190.kgml: (not found)
path_caby00190.kgml: --- 0.10 seconds ---

path_caby00220.kgml: Arginine biosynthesis
path_caby00220.kgml: Initialization took 0.08 seconds
path_caby00220.kgml:
path_caby00220.kgml: Found a trail of span 2 without skipping any vertex
path_caby00220.kgml: 50 -> 51
path_caby00220.kgml: R02649 -> R03443
path_caby00220.kgml: caby:Cabys_1735 -> caby:Cabys_1734
path_caby00220.kgml: 2.7.2.8 -> 1.2.1.38
path_caby00220.kgml:
path_caby00220.kgml: --- 0.21 seconds ---

path_caby00230.kgml: Purine metabolism
path_caby00230.kgml: Initialization took 0.09 seconds
path_caby00230.kgml:
path_caby00230.kgml: Found a trail of span 3 without skipping any vertex
path_caby00230.kgml: 160 -> 162 -> 163
path_caby00230.kgml: R01072 -> R04144 -> R04325
path_caby00230.kgml: caby:Cabys_3168 -> caby:Cabys_3170 -> caby:Cabys_3169
path_caby00230.kgml: 2.4.2.14 -> 6.3.4.13 -> 2.1.2.2
path_caby00230.kgml:
path_caby00230.kgml: Found a trail of span 2 without skipping any vertex
path_caby00230.kgml: 167 -> 166
path_caby00230.kgml: R04591 -> R04559
path_caby00230.kgml: caby:Cabys_3172 -> caby:Cabys_3171
path_caby00230.kgml: 6.3.2.6 -> 4.3.2.2
path_caby00230.kgml:
path_caby00230.kgml: Found a trail of span 2 without skipping any vertex
path_caby00230.kgml: 260 -> 164
path_caby00230.kgml: R04463 -> R04208
path_caby00230.kgml: {caby:Cabys_3175, caby:Cabys_3177} -> caby:Cabys_3178
path_caby00230.kgml: 6.3.5.3 -> 6.3.3.1
path_caby00230.kgml:
path_caby00230.kgml: Found a trail of span 2 without skipping any vertex
path_caby00230.kgml: 206 -> 213
path_caby00230.kgml: {R01230, R01231} -> R01227
path_caby00230.kgml: {caby:Cabys_197, caby:Cabys_260} -> caby:Cabys_198
path_caby00230.kgml: {6.3.5.2, 6.3.5.2} -> 3.1.3.5
path_caby00230.kgml:
path_caby00230.kgml: Found a trail of span 2 without skipping any vertex
path_caby00230.kgml: 258 -> 259
path_caby00230.kgml: R01768 -> R02103
path_caby00230.kgml: {caby:Cabys_2128, caby:Cabys_4030, caby:Cabys_4031, caby:Cabys_4032} -> {caby:Cabys_2128, caby:Cabys_4030, caby:Cabys_4031, caby:Cabys_4032}
path_caby00230.kgml: 1.17.1.4 -> 1.17.1.4
path_caby00230.kgml:
path_caby00230.kgml: Found a trail of span 2 without skipping any vertex
path_caby00230.kgml: 252 -> 253
path_caby00230.kgml: R00529 -> R00509
path_caby00230.kgml: caby:Cabys_3759 -> caby:Cabys_3758
path_caby00230.kgml: 2.7.7.4 -> 2.7.1.25
path_caby00230.kgml:
path_caby00230.kgml: --- 1.50 seconds ---

path_caby00240.kgml: Pyrimidine metabolism
path_caby00240.kgml: Initialization took 0.05 seconds
path_caby00240.kgml:
path_caby00240.kgml: Found a trail of span 2 without skipping any vertex
path_caby00240.kgml: 129 -> 113
path_caby00240.kgml: R01878 -> {R00964, R00967, R00968, R00970, R01549, R01880, R02097, R02327, R02332}
path_caby00240.kgml: {caby:Cabys_138, caby:Cabys_2179} -> {caby:Cabys_139, caby:Cabys_1846}
path_caby00240.kgml: 3.5.4.5 -> {2.7.1.213, 2.7.1.48, 2.7.1.48, 2.7.1.48, 2.7.1.48, 2.7.1.48, 2.7.1.48, 2.7.1.48, 2.7.1.48, 2.7.1.48}
path_caby00240.kgml:
path_caby00240.kgml: --- 0.73 seconds ---

path_caby00250.kgml: Alanine, aspartate and glutamate metabolism
path_caby00250.kgml: Initialization took 0.08 seconds
path_caby00250.kgml: (not found)
path_caby00250.kgml: --- 0.16 seconds ---

path_caby00260.kgml: Glycine, serine and threonine metabolism
path_caby00260.kgml: Initialization took 0.09 seconds
path_caby00260.kgml:
path_caby00260.kgml: Found a trail of span 3 without skipping any vertex
path_caby00260.kgml: 103 -> 99 -> 87
path_caby00260.kgml: {R01773, R01775} -> R01771 -> R01466
path_caby00260.kgml: {caby:Cabys_3255, caby:Cabys_3265, caby:Cabys_3315, caby:Cabys_3911} -> caby:Cabys_3316 -> {caby:Cabys_2121, caby:Cabys_3317}
path_caby00260.kgml: {1.1.1.3, 1.1.1.3} -> 2.7.1.39 -> 4.2.3.1
path_caby00260.kgml:
path_caby00260.kgml: --- 0.22 seconds ---

path_caby00261.kgml: Monobactam biosynthesis
path_caby00261.kgml: Initialization took 0.05 seconds
path_caby00261.kgml: (not found)
path_caby00261.kgml: --- 0.09 seconds ---

path_caby00270.kgml: Cysteine and methionine metabolism
path_caby00270.kgml: Initialization took 0.05 seconds
path_caby00270.kgml:
path_caby00270.kgml: Found a trail of span 3 without skipping any vertex
path_caby00270.kgml: 197 -> 196 -> 204
path_caby00270.kgml: R01777 -> R01776 -> {R01287, R02026}
path_caby00270.kgml: caby:Cabys_1062 -> caby:Cabys_1062 -> caby:Cabys_1061
path_caby00270.kgml: 2.3.1.46 -> 2.3.1.31 -> 2.5.1.49
path_caby00270.kgml:
path_caby00270.kgml: Found a trail of span 2 without skipping any vertex
path_caby00270.kgml: 124 -> 123
path_caby00270.kgml: R00586 -> R00897
path_caby00270.kgml: caby:Cabys_1360 -> caby:Cabys_1359
path_caby00270.kgml: 2.3.1.30 -> {2.5.1.47, 2.5.1.65}
path_caby00270.kgml:
path_caby00270.kgml: --- 0.28 seconds ---

path_caby00280.kgml: Valine, leucine and isoleucine degradation
path_caby00280.kgml: Initialization took 0.05 seconds
path_caby00280.kgml:
path_caby00280.kgml: Found a trail of span 2 without skipping any vertex
path_caby00280.kgml: 96 -> 95
path_caby00280.kgml: R01859 -> R02765
path_caby00280.kgml: {caby:Cabys_111, caby:Cabys_1887} -> caby:Cabys_110
path_caby00280.kgml: 6.4.1.3 -> 5.1.99.1
path_caby00280.kgml:
path_caby00280.kgml: --- 0.18 seconds ---

path_caby00281.kgml: Geraniol degradation
path_caby00281.kgml: Initialization took 0.05 seconds
path_caby00281.kgml: (not found)
path_caby00281.kgml: --- 0.09 seconds ---

path_caby00290.kgml: Valine, leucine and isoleucine biosynthesis
path_caby00290.kgml: Initialization took 0.05 seconds
path_caby00290.kgml:
path_caby00290.kgml: Found a trail of span 4 without skipping any vertex
path_caby00290.kgml: 22 -> 47 -> 42 -> 34 -> 42
path_caby00290.kgml: R00994 -> R08648 -> R05069 -> R05068 -> R05069
path_caby00290.kgml: caby:Cabys_3201 -> {caby:Cabys_3203, caby:Cabys_3204} -> caby:Cabys_3202 -> caby:Cabys_3202 -> caby:Cabys_3202
path_caby00290.kgml: 1.1.1.85 -> 2.2.1.6 -> {1.1.1.86, 5.4.99.3} -> 1.1.1.86 -> {1.1.1.86, 5.4.99.3}
path_caby00290.kgml:
path_caby00290.kgml: Found a trail of span 3 without skipping any vertex
path_caby00290.kgml: 79 -> 44 -> 46 -> 44
path_caby00290.kgml: R00226 -> R05071 -> R04440 -> R05071
path_caby00290.kgml: {caby:Cabys_3203, caby:Cabys_3204} -> caby:Cabys_3202 -> caby:Cabys_3202 -> caby:Cabys_3202
path_caby00290.kgml: 2.2.1.6 -> {1.1.1.86, 5.4.99.3} -> 1.1.1.86 -> {1.1.1.86, 5.4.99.3}
path_caby00290.kgml:
path_caby00290.kgml: Found a trail of span 2 without skipping any vertex
path_caby00290.kgml: 78 -> 21
path_caby00290.kgml: R03896 -> R03898
path_caby00290.kgml: {caby:Cabys_2631, caby:Cabys_3198, caby:Cabys_3199} -> {caby:Cabys_2631, caby:Cabys_3198, caby:Cabys_3199}
path_caby00290.kgml: 4.2.1.35 -> 4.2.1.35
path_caby00290.kgml:
path_caby00290.kgml: --- 0.60 seconds ---

path_caby00300.kgml: Lysine biosynthesis
path_caby00300.kgml: Initialization took 0.05 seconds
path_caby00300.kgml:
path_caby00300.kgml: Found a trail of span 2 without skipping any vertex
path_caby00300.kgml: 77 -> 46
path_caby00300.kgml: R02788 -> R04617
path_caby00300.kgml: caby:Cabys_1165 -> {caby:Cabys_1166, caby:Cabys_2078}
path_caby00300.kgml: 6.3.2.13 -> 6.3.2.10
path_caby00300.kgml:
path_caby00300.kgml: --- 0.14 seconds ---

path_caby00310.kgml: Lysine degradation
path_caby00310.kgml: Initialization took 0.05 seconds
path_caby00310.kgml:
path_caby00310.kgml: Found a trail of span 3 without skipping any vertex
path_caby00310.kgml: 41 -> 42 -> 52
path_caby00310.kgml: R00716 -> R02315 -> R02313
path_caby00310.kgml: caby:Cabys_3947 -> caby:Cabys_3946 -> caby:Cabys_3947
path_caby00310.kgml: 1.5.1.8 -> 1.5.1.10 -> 1.5.1.9
path_caby00310.kgml:
path_caby00310.kgml: Found a trail of span 3 without skipping any vertex
path_caby00310.kgml: 44 -> 45 -> 56
path_caby00310.kgml: R03026 -> R01975 -> R00238
path_caby00310.kgml: caby:Cabys_292 -> caby:Cabys_292 -> {caby:Cabys_2387, caby:Cabys_291, caby:Cabys_3014}
path_caby00310.kgml: 4.2.1.17 -> 1.1.1.35 -> 2.3.1.9
path_caby00310.kgml:
path_caby00310.kgml: Found a trail of span 2 without skipping any vertex
path_caby00310.kgml: 55 -> 73
path_caby00310.kgml: R01940 -> R02571
path_caby00310.kgml: caby:Cabys_1911 -> {caby:Cabys_1912, caby:Cabys_3507}
path_caby00310.kgml: 1.2.4.2 -> 2.3.1.61
path_caby00310.kgml:
path_caby00310.kgml: --- 0.28 seconds ---

path_caby00330.kgml: Arginine and proline metabolism
path_caby00330.kgml: Initialization took 0.05 seconds
path_caby00330.kgml:
path_caby00330.kgml: Found a trail of span 2 without skipping any vertex
path_caby00330.kgml: 148 -> 149
path_caby00330.kgml: R00566 -> R01157
path_caby00330.kgml: caby:Cabys_1231 -> caby:Cabys_1232
path_caby00330.kgml: 4.1.1.19 -> 3.5.3.11
path_caby00330.kgml:
path_caby00330.kgml: --- 0.14 seconds ---

path_caby00340.kgml: Histidine metabolism
path_caby00340.kgml: Initialization took 0.05 seconds
path_caby00340.kgml:
path_caby00340.kgml: --- 0.29 seconds ---

path_caby00350.kgml: Tyrosine metabolism
path_caby00350.kgml: Initialization took 0.05 seconds
path_caby00350.kgml: (not found)
path_caby00350.kgml: --- 0.10 seconds ---

path_caby00360.kgml: Phenylalanine metabolism
path_caby00360.kgml: Initialization took 0.06 seconds
path_caby00360.kgml: (not found)
path_caby00360.kgml: --- 0.15 seconds ---

path_caby00362.kgml: Benzoate degradation
path_caby00362.kgml: Initialization took 0.06 seconds
path_caby00362.kgml:
path_caby00362.kgml: --- 0.17 seconds ---

path_caby00380.kgml: Tryptophan metabolism
path_caby00380.kgml: Initialization took 0.06 seconds
path_caby00380.kgml:
path_caby00380.kgml: Found a trail of span 3 without skipping any vertex
path_caby00380.kgml: 98 -> 31 -> 97
path_caby00380.kgml: R03026 -> R01975 -> R00238
path_caby00380.kgml: caby:Cabys_292 -> caby:Cabys_292 -> {caby:Cabys_2387, caby:Cabys_291, caby:Cabys_3014}
path_caby00380.kgml: 4.2.1.17 -> 1.1.1.35 -> 2.3.1.9
path_caby00380.kgml:
path_caby00380.kgml: --- 0.15 seconds ---

path_caby00400.kgml: Phenylalanine, tyrosine and tryptophan biosynthesis
path_caby00400.kgml: Initialization took 0.05 seconds
path_caby00400.kgml:
path_caby00400.kgml: Found a trail of span 7 without skipping any vertex
path_caby00400.kgml: 57 -> 56 -> 55 -> 54 -> 52 -> 53 -> 51
path_caby00400.kgml: {R00985, R00986} -> R01073 -> R03509 -> R03508 -> R02340 -> R00674 -> R02722
path_caby00400.kgml: {caby:Cabys_1898, caby:Cabys_1899, caby:Cabys_2702} -> caby:Cabys_1900 -> caby:Cabys_1902 -> caby:Cabys_1901 -> caby:Cabys_1904 -> {caby:Cabys_1903, caby:Cabys_3986} -> {caby:Cabys_1903, caby:Cabys_1904, caby:Cabys_3986}
path_caby00400.kgml: {4.1.3.27, 4.1.3.27} -> 2.4.2.18 -> 5.3.1.24 -> 4.1.1.48 -> {4.1.2.8, 4.2.1.20} -> {4.2.1.122, 4.2.1.20} -> 4.2.1.20
path_caby00400.kgml:
path_caby00400.kgml: --- 0.54 seconds ---

path_caby00401.kgml: Novobiocin biosynthesis
path_caby00401.kgml: Initialization took 0.06 seconds
path_caby00401.kgml: (not found)
path_caby00401.kgml: --- 0.11 seconds ---

path_caby00410.kgml: beta-Alanine metabolism
path_caby00410.kgml: Initialization took 0.05 seconds
path_caby00410.kgml: (not found)
path_caby00410.kgml: --- 0.09 seconds ---

path_caby00430.kgml: Taurine and hypotaurine metabolism
path_caby00430.kgml: Initialization took 0.05 seconds
path_caby00430.kgml: (not found)
path_caby00430.kgml: --- 0.10 seconds ---

path_caby00450.kgml: Selenocompound metabolism
path_caby00450.kgml: Initialization took 0.05 seconds
path_caby00450.kgml: (not found)
path_caby00450.kgml: --- 0.14 seconds ---

path_caby00460.kgml: Cyanoamino acid metabolism
path_caby00460.kgml: Initialization took 0.05 seconds
path_caby00460.kgml: (not found)
path_caby00460.kgml: --- 0.11 seconds ---

path_caby00471.kgml: D-Glutamine and D-glutamate metabolism
path_caby00471.kgml: Initialization took 0.05 seconds
path_caby00471.kgml: (not found)
path_caby00471.kgml: --- 0.09 seconds ---

path_caby00472.kgml: D-Arginine and D-ornithine metabolism
path_caby00472.kgml: Initialization took 0.06 seconds
path_caby00472.kgml: (not found)
path_caby00472.kgml: --- 0.12 seconds ---

path_caby00473.kgml: D-Alanine metabolism
path_caby00473.kgml: Initialization took 0.05 seconds
path_caby00473.kgml: (not found)
path_caby00473.kgml: --- 0.09 seconds ---

path_caby00480.kgml: Glutathione metabolism
path_caby00480.kgml: Initialization took 0.05 seconds
path_caby00480.kgml: (not found)
path_caby00480.kgml: --- 0.09 seconds ---

path_caby00500.kgml: Starch and sucrose metabolism
path_caby00500.kgml: Initialization took 0.05 seconds
path_caby00500.kgml: (not found)
path_caby00500.kgml: --- 0.10 seconds ---

path_caby00511.kgml: Other glycan degradation
path_caby00511.kgml: Initialization took 0.05 seconds
path_caby00511.kgml: (not found)
path_caby00511.kgml: --- 0.09 seconds ---

path_caby00520.kgml: Amino sugar and nucleotide sugar metabolism
path_caby00520.kgml: Initialization took 0.08 seconds
path_caby00520.kgml:
path_caby00520.kgml: Found a trail of span 2 without skipping any vertex
path_caby00520.kgml: 46 -> 47
path_caby00520.kgml: R00660 -> {R03191, R03192}
path_caby00520.kgml: caby:Cabys_2931 -> caby:Cabys_2930
path_caby00520.kgml: 2.5.1.7 -> {1.3.1.98, 1.3.1.98}
path_caby00520.kgml:
path_caby00520.kgml: --- 0.21 seconds ---

path_caby00521.kgml: Streptomycin biosynthesis
path_caby00521.kgml: Initialization took 0.05 seconds
path_caby00521.kgml: (not found)
path_caby00521.kgml: --- 0.09 seconds ---

path_caby00523.kgml: Polyketide sugar unit biosynthesis
path_caby00523.kgml: Initialization took 0.05 seconds
path_caby00523.kgml: (not found)
path_caby00523.kgml: --- 0.10 seconds ---

path_caby00525.kgml: Acarbose and validamycin biosynthesis
path_caby00525.kgml: Initialization took 0.06 seconds
path_caby00525.kgml: (not found)
path_caby00525.kgml: --- 0.12 seconds ---

path_caby00540.kgml: Lipopolysaccharide biosynthesis
path_caby00540.kgml: Initialization took 0.06 seconds
path_caby00540.kgml:
path_caby00540.kgml: Found a trail of span 3 without skipping any vertex
path_caby00540.kgml: 90 -> 89 -> 88
path_caby00540.kgml: R04567 -> R04587 -> R04550
path_caby00540.kgml: caby:Cabys_2610 -> caby:Cabys_2611 -> caby:Cabys_2612
path_caby00540.kgml: 2.3.1.129 -> 3.5.1.108 -> 2.3.1.191
path_caby00540.kgml:
path_caby00540.kgml: --- 0.21 seconds ---

path_caby00550.kgml: Peptidoglycan biosynthesis
path_caby00550.kgml: Initialization took 0.06 seconds
path_caby00550.kgml:
path_caby00550.kgml: Found a trail of span 4 without skipping any vertex
path_caby00550.kgml: 32 -> 34 -> 23 -> 35
path_caby00550.kgml: R02783 -> R02788 -> R04617 -> R05630
path_caby00550.kgml: caby:Cabys_1168 -> caby:Cabys_1165 -> {caby:Cabys_1166, caby:Cabys_2078} -> caby:Cabys_1167
path_caby00550.kgml: 6.3.2.9 -> 6.3.2.13 -> 6.3.2.10 -> 2.7.8.13
path_caby00550.kgml:
path_caby00550.kgml: Found a trail of span 2 without skipping any vertex
path_caby00550.kgml: 29 -> 28
path_caby00550.kgml: R04573 -> R05629
path_caby00550.kgml: {caby:Cabys_1166, caby:Cabys_2078} -> caby:Cabys_1167
path_caby00550.kgml: 6.3.2.10 -> 2.7.8.13
path_caby00550.kgml:
path_caby00550.kgml: Found a trail of span 2 without skipping any vertex
path_caby00550.kgml: 58 -> 59
path_caby00550.kgml: R00660 -> {R03191, R03192}
path_caby00550.kgml: caby:Cabys_2931 -> caby:Cabys_2930
path_caby00550.kgml: 2.5.1.7 -> {1.3.1.98, 1.3.1.98}
path_caby00550.kgml:
path_caby00550.kgml: --- 0.34 seconds ---

path_caby00561.kgml: Glycerolipid metabolism
path_caby00561.kgml: Initialization took 0.05 seconds
path_caby00561.kgml: (not found)
path_caby00561.kgml: --- 0.10 seconds ---

path_caby00562.kgml: Inositol phosphate metabolism
path_caby00562.kgml: Initialization took 0.05 seconds
path_caby00562.kgml: (not found)
path_caby00562.kgml: --- 0.11 seconds ---

path_caby00564.kgml: Glycerophospholipid metabolism
path_caby00564.kgml: Initialization took 0.06 seconds
path_caby00564.kgml:
path_caby00564.kgml: Found a trail of span 2 without skipping any vertex
path_caby00564.kgml: 103 -> 135
path_caby00564.kgml: R01800 -> R02055
path_caby00564.kgml: caby:Cabys_1567 -> caby:Cabys_1566
path_caby00564.kgml: 2.7.8.8 -> 4.1.1.65
path_caby00564.kgml:
path_caby00564.kgml: Found a trail of span 2 without skipping any vertex
path_caby00564.kgml: 115 -> 113
path_caby00564.kgml: {R00842, R00844} -> R00851
path_caby00564.kgml: caby:Cabys_2090 -> {caby:Cabys_2089, caby:Cabys_2476, caby:Cabys_3460, caby:Cabys_740}
path_caby00564.kgml: {1.1.1.8, 1.1.1.94, 1.1.1.94} -> 2.3.1.15
path_caby00564.kgml:
path_caby00564.kgml: Found a trail of span 2 without skipping any vertex
path_caby00564.kgml: 146 -> 119
path_caby00564.kgml: R01801 -> R02029
path_caby00564.kgml: {caby:Cabys_2861, caby:Cabys_3935, caby:Cabys_3952} -> caby:Cabys_3936
path_caby00564.kgml: 2.7.8.5 -> 3.1.3.27
path_caby00564.kgml:
path_caby00564.kgml: --- 0.30 seconds ---

path_caby00600.kgml: Sphingolipid metabolism
path_caby00600.kgml: Initialization took 0.05 seconds
path_caby00600.kgml: (not found)
path_caby00600.kgml: --- 0.09 seconds ---

path_caby00620.kgml: Pyruvate metabolism
path_caby00620.kgml: Initialization took 0.05 seconds
path_caby00620.kgml:
path_caby00620.kgml: Found a trail of span 4 without skipping any vertex
path_caby00620.kgml: 123 -> 55 -> 124 -> 125
path_caby00620.kgml: R00014 -> R03270 -> R02569 -> R07618
path_caby00620.kgml: caby:Cabys_3801 -> caby:Cabys_3801 -> caby:Cabys_3800 -> {caby:Cabys_3799, caby:Cabys_78}
path_caby00620.kgml: {1.2.4.1, 2.2.1.6, 4.1.1.1} -> 1.2.4.1 -> 2.3.1.12 -> 1.8.1.4
path_caby00620.kgml:
path_caby00620.kgml: --- 0.52 seconds ---

path_caby00625.kgml: Chloroalkane and chloroalkene degradation
path_caby00625.kgml: Initialization took 0.05 seconds
path_caby00625.kgml: (not found)
path_caby00625.kgml: --- 0.10 seconds ---

path_caby00626.kgml: Naphthalene degradation
path_caby00626.kgml: Initialization took 0.06 seconds
path_caby00626.kgml: (not found)
path_caby00626.kgml: --- 0.11 seconds ---

path_caby00627.kgml: Aminobenzoate degradation
path_caby00627.kgml: Initialization took 0.06 seconds
path_caby00627.kgml: (not found)
path_caby00627.kgml: --- 0.11 seconds ---

path_caby00630.kgml: Glyoxylate and dicarboxylate metabolism
path_caby00630.kgml: Initialization took 0.06 seconds
path_caby00630.kgml:
path_caby00630.kgml: Found a trail of span 2 without skipping any vertex
path_caby00630.kgml: 204 -> 203
path_caby00630.kgml: R01859 -> R02765
path_caby00630.kgml: {caby:Cabys_111, caby:Cabys_1887} -> caby:Cabys_110
path_caby00630.kgml: 6.4.1.3 -> 5.1.99.1
path_caby00630.kgml:
path_caby00630.kgml: --- 0.18 seconds ---

path_caby00640.kgml: Propanoate metabolism
path_caby00640.kgml: Initialization took 0.06 seconds
path_caby00640.kgml:
path_caby00640.kgml: Found a trail of span 2 without skipping any vertex
path_caby00640.kgml: 59 -> 58
path_caby00640.kgml: R01859 -> R02765
path_caby00640.kgml: {caby:Cabys_111, caby:Cabys_1887} -> caby:Cabys_110
path_caby00640.kgml: 6.4.1.3 -> 5.1.99.1
path_caby00640.kgml:
path_caby00640.kgml: --- 0.19 seconds ---

path_caby00650.kgml: Butanoate metabolism
path_caby00650.kgml: Initialization took 0.05 seconds
path_caby00650.kgml: Aborted (analysis takes longer than 300 seconds)

path_caby00660.kgml: C5-Branched dibasic acid metabolism
path_caby00660.kgml: Initialization took 0.05 seconds
path_caby00660.kgml:
path_caby00660.kgml: Found a trail of span 2 without skipping any vertex
path_caby00660.kgml: 31 -> 96
path_caby00660.kgml: R03896 -> R03898
path_caby00660.kgml: {caby:Cabys_2631, caby:Cabys_3198, caby:Cabys_3199} -> {caby:Cabys_2631, caby:Cabys_3198, caby:Cabys_3199}
path_caby00660.kgml: 4.2.1.35 -> 4.2.1.35
path_caby00660.kgml:
path_caby00660.kgml: --- 0.15 seconds ---

path_caby00670.kgml: One carbon pool by folate
path_caby00670.kgml: Initialization took 0.05 seconds
path_caby00670.kgml: (not found)
path_caby00670.kgml: --- 0.18 seconds ---

path_caby00680.kgml: Methane metabolism
path_caby00680.kgml: Initialization took 0.05 seconds
path_caby00680.kgml: (not found)
path_caby00680.kgml: --- 0.11 seconds ---

path_caby00730.kgml: Thiamine metabolism
path_caby00730.kgml: Initialization took 0.06 seconds
path_caby00730.kgml:
path_caby00730.kgml: Found a trail of span 2 without skipping any vertex
path_caby00730.kgml: 72 -> 71
path_caby00730.kgml: R07460 -> R07461
path_caby00730.kgml: {caby:Cabys_2027, caby:Cabys_391, caby:Cabys_526} -> caby:Cabys_2028
path_caby00730.kgml: 2.8.1.7 -> {2.8.1.11, 2.8.1.4}
path_caby00730.kgml:
path_caby00730.kgml: --- 0.21 seconds ---

path_caby00740.kgml: Riboflavin metabolism
path_caby00740.kgml: Initialization took 0.05 seconds
path_caby00740.kgml:
path_caby00740.kgml: Found a trail of span 3 without skipping any vertex
path_caby00740.kgml: 32 -> 41 -> 42
path_caby00740.kgml: R07281 -> R04457 -> R00066
path_caby00740.kgml: caby:Cabys_3879 -> caby:Cabys_3880 -> caby:Cabys_3877
path_caby00740.kgml: 4.1.99.12 -> 2.5.1.78 -> 2.5.1.9
path_caby00740.kgml:
path_caby00740.kgml: --- 0.14 seconds ---

path_caby00750.kgml: Vitamin B6 metabolism
path_caby00750.kgml: Initialization took 0.05 seconds
path_caby00750.kgml: (not found)
path_caby00750.kgml: --- 0.09 seconds ---

path_caby00760.kgml: Nicotinate and nicotinamide metabolism
path_caby00760.kgml: Initialization took 0.05 seconds
path_caby00760.kgml:
path_caby00760.kgml: Found a trail of span 3 without skipping any vertex
path_caby00760.kgml: 71 -> 72 -> 73
path_caby00760.kgml: R00481 -> R04292 -> R03348
path_caby00760.kgml: caby:Cabys_2438 -> caby:Cabys_2439 -> caby:Cabys_2440
path_caby00760.kgml: 1.4.3.16 -> 2.5.1.72 -> 2.4.2.19
path_caby00760.kgml:
path_caby00760.kgml: Found a trail of span 2 without skipping any vertex
path_caby00760.kgml: 89 -> 88
path_caby00760.kgml: R01268 -> R01724
path_caby00760.kgml: caby:Cabys_986 -> caby:Cabys_985
path_caby00760.kgml: 3.5.1.19 -> 6.3.4.21
path_caby00760.kgml:
path_caby00760.kgml: --- 0.22 seconds ---

path_caby00770.kgml: Pantothenate and CoA biosynthesis
path_caby00770.kgml: Initialization took 0.05 seconds
path_caby00770.kgml:
path_caby00770.kgml: --- 0.19 seconds ---

path_caby00780.kgml: Biotin metabolism
path_caby00780.kgml: Initialization took 0.05 seconds
path_caby00780.kgml: (not found)
path_caby00780.kgml: --- 0.09 seconds ---

path_caby00785.kgml: Lipoic acid metabolism
path_caby00785.kgml: Initialization took 0.05 seconds
path_caby00785.kgml: (not found)
path_caby00785.kgml: --- 0.09 seconds ---

path_caby00790.kgml: Folate biosynthesis
path_caby00790.kgml: Initialization took 0.05 seconds
path_caby00790.kgml:
path_caby00790.kgml: Found a trail of span 5 without skipping any vertex
path_caby00790.kgml: 180 -> 81 -> 80 -> 79 -> 86
path_caby00790.kgml: R00428 -> R05046 -> R05048 -> R04639 -> R04286
path_caby00790.kgml: caby:Cabys_3983 -> caby:Cabys_3983 -> caby:Cabys_3983 -> caby:Cabys_3983 -> {caby:Cabys_1333, caby:Cabys_3981, caby:Cabys_3982}
path_caby00790.kgml: 3.5.4.16 -> 3.5.4.16 -> 3.5.4.16 -> 3.5.4.16 -> 4.2.3.12
path_caby00790.kgml:
path_caby00790.kgml: Found a trail of span 3 without skipping any vertex
path_caby00790.kgml: 171 -> 75 -> 74
path_caby00790.kgml: R11073 -> R03504 -> R03503
path_caby00790.kgml: caby:Cabys_1711 -> caby:Cabys_1711 -> caby:Cabys_1712
path_caby00790.kgml: 5.1.99.8 -> 4.1.2.25 -> 2.7.6.3
path_caby00790.kgml:
path_caby00790.kgml: Found a trail of span 2 without skipping any vertex
path_caby00790.kgml: 65 -> 66
path_caby00790.kgml: R01716 -> R05553
path_caby00790.kgml: caby:Cabys_2701 -> caby:Cabys_2700
path_caby00790.kgml: 2.6.1.85 -> 4.1.3.38
path_caby00790.kgml:
path_caby00790.kgml: --- 0.51 seconds ---

path_caby00860.kgml: Porphyrin and chlorophyll metabolism
path_caby00860.kgml: Initialization took 0.06 seconds
path_caby00860.kgml:
path_caby00860.kgml: Found a trail of span 3 without skipping any vertex
path_caby00860.kgml: 42 -> 268 -> 263
path_caby00860.kgml: R06895 -> R03222 -> R00310
path_caby00860.kgml: caby:Cabys_2674 -> caby:Cabys_2672 -> caby:Cabys_2673
path_caby00860.kgml: 1.3.98.3 -> 1.3.3.4 -> 4.99.1.1
path_caby00860.kgml:
path_caby00860.kgml: Found a trail of span 2 without skipping any vertex
path_caby00860.kgml: 408 -> 412
path_caby00860.kgml: R04178 -> R11329
path_caby00860.kgml: caby:Cabys_2672 -> caby:Cabys_2673
path_caby00860.kgml: 1.3.3.15 -> 4.99.1.9
path_caby00860.kgml:
path_caby00860.kgml: Found a trail of span 2 without skipping any vertex
path_caby00860.kgml: 276 -> 274
path_caby00860.kgml: R02272 -> R00036
path_caby00860.kgml: caby:Cabys_2670 -> caby:Cabys_2671
path_caby00860.kgml: 5.4.3.8 -> 4.2.1.24
path_caby00860.kgml:
path_caby00860.kgml: --- 0.35 seconds ---

path_caby00900.kgml: Terpenoid backbone biosynthesis
path_caby00900.kgml: Initialization took 0.05 seconds
path_caby00900.kgml:
path_caby00900.kgml: Found a trail of span 2 without skipping any vertex
path_caby00900.kgml: 101 -> 100
path_caby00900.kgml: R03245 -> R01121
path_caby00900.kgml: caby:Cabys_3843 -> caby:Cabys_3844
path_caby00900.kgml: 2.7.4.2 -> 4.1.1.33
path_caby00900.kgml:
path_caby00900.kgml: --- 0.18 seconds ---

path_caby00903.kgml: Limonene and pinene degradation
path_caby00903.kgml: Initialization took 0.05 seconds
path_caby00903.kgml: (not found)
path_caby00903.kgml: --- 0.09 seconds ---

path_caby00909.kgml: Sesquiterpenoid and triterpenoid biosynthesis
path_caby00909.kgml: Initialization took 0.05 seconds
path_caby00909.kgml: (not found)
path_caby00909.kgml: --- 0.10 seconds ---

path_caby00910.kgml: Nitrogen metabolism
path_caby00910.kgml: Initialization took 0.06 seconds
path_caby00910.kgml: (not found)
path_caby00910.kgml: --- 0.11 seconds ---

path_caby00920.kgml: Sulfur metabolism
path_caby00920.kgml: Initialization took 0.06 seconds
path_caby00920.kgml:
path_caby00920.kgml: Found a trail of span 2 without skipping any vertex
path_caby00920.kgml: 109 -> 103
path_caby00920.kgml: R00586 -> R00897
path_caby00920.kgml: caby:Cabys_1360 -> caby:Cabys_1359
path_caby00920.kgml: 2.3.1.30 -> {2.5.1.47, 2.5.1.65}
path_caby00920.kgml:
path_caby00920.kgml: Found a trail of span 2 without skipping any vertex
path_caby00920.kgml: 42 -> 39
path_caby00920.kgml: R00529 -> R00509
path_caby00920.kgml: caby:Cabys_3759 -> caby:Cabys_3758
path_caby00920.kgml: 2.7.7.4 -> 2.7.1.25
path_caby00920.kgml:
path_caby00920.kgml: Found a trail of span 2 without skipping any vertex
path_caby00920.kgml: 158 -> 159
path_caby00920.kgml: R00529 -> R00509
path_caby00920.kgml: caby:Cabys_3759 -> caby:Cabys_3758
path_caby00920.kgml: 2.7.7.4 -> 2.7.1.25
path_caby00920.kgml:
path_caby00920.kgml: --- 0.30 seconds ---

path_caby00930.kgml: Caprolactam degradation
path_caby00930.kgml: Initialization took 0.05 seconds
path_caby00930.kgml: (not found)
path_caby00930.kgml: --- 0.11 seconds ---

path_caby00970.kgml: Aminoacyl-tRNA biosynthesis
path_caby00970.kgml: Initialization took 0.05 seconds
path_caby00970.kgml: (not found)
path_caby00970.kgml: --- 0.11 seconds ---

path_caby01040.kgml: Biosynthesis of unsaturated fatty acids
path_caby01040.kgml: Initialization took 0.05 seconds
path_caby01040.kgml: (not found)
path_caby01040.kgml: --- 0.09 seconds ---

--- 362.22 seconds ---
