# Supplementary material for: CoMetGeNe: mining conserved neighborhood patterns in metabolic and genomic contexts
Source: BMC Bioinformatics. 2019 Jan 10;20:19. doi: 10.1186/s12859-018-2542-2 (PMC6327494; doi:10.1186/s12859-018-2542-2)
Supplement: Supplementary file 14 — Trail finding results for completely assembled representative bacterial genomes present in NCBI Genomes. Of the 1,545 fully assembled representative bacterial genomes in NCBI, corresponding entries have been identified in KEGG for 1,467 species, for which trail finding has been performed for all combinations of gap parameters δG and δD ranging from 0 to 3. This additional file is available from https://doi.org/10.6084/m9.figshare.7288769. (GZ 178,532 kb) [file 12859_2018_2542_MOESM14_ESM.gz › results/sil_dG3_dD1.hnet]

--- delta_G = 3, delta_D = 1 ---

path_sil00010.kgml: Glycolysis / Gluconeogenesis
path_sil00010.kgml: Initialization took 4.52 seconds
path_sil00010.kgml:
path_sil00010.kgml: Found a trail of span 3 containing skipped vertices
path_sil00010.kgml: 49 -> 48 -> [49] -> 50
path_sil00010.kgml: R03270 -> R00014 -> [R03270] -> R02569
path_sil00010.kgml: {sil:SPO2240, sil:SPO2241, sil:SPOA0319} -> {sil:SPO2240, sil:SPO2241, sil:SPOA0319} -> [{sil:SPO2240, sil:SPO2241, sil:SPOA0319}] -> {sil:SPO2242, sil:SPO3790}
path_sil00010.kgml: 1.2.4.1 -> {1.2.4.1, 2.2.1.6, 4.1.1.1} -> [1.2.4.1] -> 2.3.1.12
path_sil00010.kgml:
path_sil00010.kgml: --- 4.80 seconds ---

path_sil00020.kgml: Citrate cycle (TCA cycle)
path_sil00020.kgml: Initialization took 2.05 seconds
path_sil00020.kgml:
path_sil00020.kgml: Found a trail of span 5 containing skipped vertices
path_sil00020.kgml: 30 -> 31 -> 32 -> [31] -> 28 -> [30] -> 29
path_sil00020.kgml: R03316 -> R02570 -> R00405 -> [R02570] -> R07618 -> [R03316] -> R00621
path_sil00020.kgml: sil:SPO0344 -> sil:SPO0343 -> {sil:SPO0346, sil:SPO0347} -> [sil:SPO0343] -> {sil:SPO0340, sil:SPO2222} -> [sil:SPO0344] -> sil:SPO0344
path_sil00020.kgml: 1.2.4.2 -> 2.3.1.61 -> 6.2.1.5 -> [2.3.1.61] -> 1.8.1.4 -> [1.2.4.2] -> 1.2.4.2
path_sil00020.kgml: Skipped genes: sil:SPO0342, sil:SPO0344a, sil:SPO0345
path_sil00020.kgml:
path_sil00020.kgml: Found a trail of span 3 without skipping any vertex
path_sil00020.kgml: 75 -> 77 -> 82
path_sil00020.kgml: R00014 -> R03270 -> R02569
path_sil00020.kgml: {sil:SPO2240, sil:SPO2241, sil:SPOA0319} -> {sil:SPO2240, sil:SPO2241, sil:SPOA0319} -> {sil:SPO2242, sil:SPO3790}
path_sil00020.kgml: {1.2.4.1, 2.2.1.6, 4.1.1.1} -> 1.2.4.1 -> 2.3.1.12
path_sil00020.kgml:
path_sil00020.kgml: --- 80.61 seconds ---

path_sil00030.kgml: Pentose phosphate pathway
path_sil00030.kgml: Initialization took 2.58 seconds
path_sil00030.kgml:
path_sil00030.kgml: Found a trail of span 3 containing skipped vertices
path_sil00030.kgml: 53 -> 37 -> [58] -> 57
path_sil00030.kgml: R02740 -> R02739 -> [R02736] -> R02035
path_sil00030.kgml: sil:SPO2046 -> sil:SPO2046 -> [{sil:SPO2048, sil:SPO3033}] -> sil:SPO2047
path_sil00030.kgml: 5.3.1.9 -> {5.1.3.15, 5.3.1.9} -> [{1.1.1.363, 1.1.1.49}] -> 3.1.1.31
path_sil00030.kgml:
path_sil00030.kgml: Found a trail of span 2 without skipping any vertex
path_sil00030.kgml: 60 -> 38
path_sil00030.kgml: R01541 -> R05605
path_sil00030.kgml: {sil:SPO2420, sil:SPOA0331} -> {sil:SPO3031, sil:SPOA0330}
path_sil00030.kgml: {2.7.1.178, 2.7.1.45} -> {4.1.2.14, 4.1.2.55}
path_sil00030.kgml:
path_sil00030.kgml: --- 3.68 seconds ---

path_sil00040.kgml: Pentose and glucuronate interconversions
path_sil00040.kgml: Initialization took 0.38 seconds
path_sil00040.kgml:
path_sil00040.kgml: Found a trail of span 2 without skipping any vertex
path_sil00040.kgml: 104 -> 103
path_sil00040.kgml: R05606 -> R02454
path_sil00040.kgml: sil:SPO1723 -> sil:SPO1724
path_sil00040.kgml: 4.2.1.8 -> 1.1.1.57
path_sil00040.kgml:
path_sil00040.kgml: Found a trail of span 2 without skipping any vertex
path_sil00040.kgml: 80 -> 87
path_sil00040.kgml: R01639 -> R01432
path_sil00040.kgml: sil:SPO0855 -> sil:SPO0856
path_sil00040.kgml: 2.7.1.17 -> 5.3.1.5
path_sil00040.kgml:
path_sil00040.kgml: --- 0.55 seconds ---

path_sil00051.kgml: Fructose and mannose metabolism
path_sil00051.kgml: Initialization took 0.33 seconds
path_sil00051.kgml: (not found)
path_sil00051.kgml: --- 0.36 seconds ---

path_sil00052.kgml: Galactose metabolism
path_sil00052.kgml: Initialization took 0.13 seconds
path_sil00052.kgml: (not found)
path_sil00052.kgml: --- 0.17 seconds ---

path_sil00053.kgml: Ascorbate and aldarate metabolism
path_sil00053.kgml: Initialization took 0.33 seconds
path_sil00053.kgml: (not found)
path_sil00053.kgml: --- 0.37 seconds ---

path_sil00072.kgml: Synthesis and degradation of ketone bodies
path_sil00072.kgml: Initialization took 0.58 seconds
path_sil00072.kgml:
path_sil00072.kgml: Found a trail of span 2 containing skipped vertices
path_sil00072.kgml: 15 -> [18] -> 14
path_sil00072.kgml: R01361 -> [R00410] -> R00238
path_sil00072.kgml: {sil:SPO1015, sil:SPO2065} -> [{sil:SPO3082, sil:SPO3083}] -> {sil:SPO0142, sil:SPO0326, sil:SPO0773, sil:SPO1013, sil:SPO2918, sil:SPO3408, sil:SPOA0425}
path_sil00072.kgml: 1.1.1.30 -> [2.8.3.5] -> 2.3.1.9
path_sil00072.kgml: Skipped genes: sil:SPO1014
path_sil00072.kgml:
path_sil00072.kgml: --- 0.62 seconds ---

path_sil00121.kgml: Secondary bile acid biosynthesis
path_sil00121.kgml: Initialization took 0.04 seconds
path_sil00121.kgml: (not found)
path_sil00121.kgml: --- 0.06 seconds ---

path_sil00130.kgml: Ubiquinone and other terpenoid-quinone biosynthesis
path_sil00130.kgml: Initialization took 0.23 seconds
path_sil00130.kgml: (not found)
path_sil00130.kgml: --- 0.26 seconds ---

path_sil00190.kgml: Oxidative phosphorylation
path_sil00190.kgml: Initialization took 6.99 seconds
path_sil00190.kgml: (not found)
path_sil00190.kgml: --- 7.04 seconds ---

path_sil00220.kgml: Arginine biosynthesis
path_sil00220.kgml: Initialization took 1.89 seconds
path_sil00220.kgml:
path_sil00220.kgml: Found a trail of span 3 containing skipped vertices
path_sil00220.kgml: 51 -> 52 -> [55] -> 44
path_sil00220.kgml: R03443 -> R02283 -> [R02282] -> R01398
path_sil00220.kgml: {sil:SPO0964, sil:SPO1876} -> sil:SPO0962 -> [sil:SPO0059] -> sil:SPO0963
path_sil00220.kgml: 1.2.1.38 -> 2.6.1.11 -> [2.3.1.35] -> 2.1.3.3
path_sil00220.kgml:
path_sil00220.kgml: --- 2.01 seconds ---

path_sil00230.kgml: Purine metabolism
path_sil00230.kgml: Initialization took 21.80 seconds
path_sil00230.kgml:
path_sil00230.kgml: Found a trail of span 3 containing skipped vertices
path_sil00230.kgml: 173 -> [313] -> 182 -> [180] -> 287
path_sil00230.kgml: R00435 -> [R00200] -> R00127 -> [R02017] -> R01547
path_sil00230.kgml: {sil:SPO0511, sil:SPO3204, sil:SPO3507, sil:SPO3508} -> [sil:SPO3600] -> {sil:SPO0507, sil:SPO1812} -> [{sil:SPO2136, sil:SPO3194}] -> {sil:SPO0507, sil:SPO1812}
path_sil00230.kgml: {2.7.7.19, 2.7.7.48, 2.7.7.6} -> [2.7.1.40] -> 2.7.4.3 -> [1.17.4.1] -> {2.7.4.11, 2.7.4.3}
path_sil00230.kgml: Skipped genes: sil:SPO0508, sil:SPO0509, sil:SPO0510
path_sil00230.kgml:
path_sil00230.kgml: Found a trail of span 3 containing skipped vertices
path_sil00230.kgml: 178 -> [180] -> 179 -> 175
path_sil00230.kgml: R00124 -> [R02017] -> R01137 -> R00375
path_sil00230.kgml: sil:SPO2444 -> [{sil:SPO2136, sil:SPO3194}] -> sil:SPO2444 -> {sil:SPO0150, sil:SPO0656, sil:SPO1807, sil:SPO2452, sil:SPO2741, sil:SPO3434, sil:SPO3550, sil:SPO3844, sil:SPO3889}
path_sil00230.kgml: 2.7.4.6 -> [1.17.4.1] -> 2.7.4.6 -> 2.7.7.7
path_sil00230.kgml: Skipped genes: sil:SPO2451, sil:SPO2445
path_sil00230.kgml:
path_sil00230.kgml: Found a trail of span 3 containing skipped vertices
path_sil00230.kgml: 238 -> [139] -> 240 -> 247 -> 240
path_sil00230.kgml: R00330 -> [R02019] -> R01857 -> R00376 -> R01857
path_sil00230.kgml: sil:SPO2444 -> [{sil:SPO2136, sil:SPO3194}] -> sil:SPO2444 -> {sil:SPO0150, sil:SPO0656, sil:SPO1807, sil:SPO2452, sil:SPO2741, sil:SPO3434, sil:SPO3550, sil:SPO3844, sil:SPO3889} -> sil:SPO2444
path_sil00230.kgml: 2.7.4.6 -> [1.17.4.1] -> 2.7.4.6 -> 2.7.7.7 -> 2.7.4.6
path_sil00230.kgml: Skipped genes: sil:SPO2451, sil:SPO2445
path_sil00230.kgml:
path_sil00230.kgml: Found a trail of span 3 containing skipped vertices
path_sil00230.kgml: 244 -> 245 -> [234] -> 233
path_sil00230.kgml: R00441 -> R00429 -> [R03409] -> R00336
path_sil00230.kgml: {sil:SPO0511, sil:SPO3204, sil:SPO3507, sil:SPO3508} -> sil:SPO3203 -> [{sil:SPO1117, sil:SPO1859}] -> sil:SPO3203
path_sil00230.kgml: {2.7.7.48, 2.7.7.6} -> 2.7.6.5 -> [{3.6.1.11, 3.6.1.40}] -> 3.1.7.2
path_sil00230.kgml:
path_sil00230.kgml: Found a trail of span 2 without skipping any vertex
path_sil00230.kgml: 258 -> 259
path_sil00230.kgml: R01768 -> R02103
path_sil00230.kgml: {sil:SPO0653, sil:SPO0654} -> {sil:SPO0653, sil:SPO0654}
path_sil00230.kgml: 1.17.1.4 -> 1.17.1.4
path_sil00230.kgml:
path_sil00230.kgml: Found a trail of span 2 without skipping any vertex
path_sil00230.kgml: 427 -> 428
path_sil00230.kgml: R07404 -> R07405
path_sil00230.kgml: sil:SPO0892 -> sil:SPO0893
path_sil00230.kgml: 6.3.4.18 -> 5.4.99.18
path_sil00230.kgml:
path_sil00230.kgml: Found a trail of span 2 containing skipped vertices
path_sil00230.kgml: 442 -> [186] -> 199
path_sil00230.kgml: R00087 -> [R00183] -> R01245
path_sil00230.kgml: sil:SPO2469 -> [{sil:SPO2688, sil:SPO2904}] -> sil:SPO2470
path_sil00230.kgml: {3.6.1.8, 3.6.1.9} -> [3.1.3.5] -> {3.2.2.1, 3.2.2.7, 3.2.2.8}
path_sil00230.kgml:
path_sil00230.kgml: Found a trail of span 2 without skipping any vertex
path_sil00230.kgml: 193 -> 200
path_sil00230.kgml: R00182 -> R01244
path_sil00230.kgml: {sil:SPO2337, sil:SPO3342, sil:SPO3745} -> sil:SPO3746
path_sil00230.kgml: 3.2.2.4 -> 3.5.4.2
path_sil00230.kgml:
path_sil00230.kgml: Found a trail of span 2 containing skipped vertices
path_sil00230.kgml: 443 -> [213] -> 293
path_sil00230.kgml: R00426 -> [R01227] -> R01677
path_sil00230.kgml: sil:SPO2469 -> [{sil:SPO2688, sil:SPO2904}] -> sil:SPO2470
path_sil00230.kgml: 3.6.1.8 -> [3.1.3.5] -> {3.2.2.1, 3.2.2.8}
path_sil00230.kgml:
path_sil00230.kgml: Found a trail of span 2 containing skipped vertices
path_sil00230.kgml: 163 -> [260] -> 164
path_sil00230.kgml: R04325 -> [R04463] -> R04208
path_sil00230.kgml: sil:SPO2168 -> [{sil:SPO1870, sil:SPO1888, sil:SPO1890}] -> sil:SPO2169
path_sil00230.kgml: 2.1.2.2 -> [6.3.5.3] -> 6.3.3.1
path_sil00230.kgml:
path_sil00230.kgml: --- 32.45 seconds ---

path_sil00240.kgml: Pyrimidine metabolism
path_sil00240.kgml: Initialization took 8.00 seconds
path_sil00240.kgml:
path_sil00240.kgml: Found a trail of span 4 containing skipped vertices
path_sil00240.kgml: 104 -> [107] -> 124 -> [138] -> 139 -> 141
path_sil00240.kgml: R00156 -> [{R00571, R00573}] -> R00570 -> [R02024] -> R02326 -> R00377
path_sil00240.kgml: sil:SPO2444 -> [sil:SPO1312] -> sil:SPO2444 -> [{sil:SPO2136, sil:SPO3194}] -> sil:SPO2444 -> {sil:SPO0150, sil:SPO0656, sil:SPO1807, sil:SPO2452, sil:SPO2741, sil:SPO3434, sil:SPO3550, sil:SPO3844, sil:SPO3889}
path_sil00240.kgml: 2.7.4.6 -> [{6.3.4.2, 6.3.4.2}] -> 2.7.4.6 -> [1.17.4.1] -> 2.7.4.6 -> 2.7.7.7
path_sil00240.kgml: Skipped genes: sil:SPO2451, sil:SPO2445
path_sil00240.kgml:
path_sil00240.kgml: Found a trail of span 3 containing skipped vertices
path_sil00240.kgml: 169 -> 172 -> 173
path_sil00240.kgml: R11026 -> R03055 -> R04666
path_sil00240.kgml: {sil:SPO1776, sil:SPO1777} -> sil:SPO1783 -> sil:SPO1781
path_sil00240.kgml: 1.3.1.1 -> 3.5.2.2 -> 3.5.1.6
path_sil00240.kgml: Skipped genes: sil:SPO1779, sil:SPO1782
path_sil00240.kgml:
path_sil00240.kgml: Found a trail of span 3 containing skipped vertices
path_sil00240.kgml: 119 -> 117 -> [119] -> 120
path_sil00240.kgml: R02269 -> R00977 -> [R02269] -> R00905
path_sil00240.kgml: sil:SPO1783 -> {sil:SPO1776, sil:SPO1777} -> [sil:SPO1783] -> sil:SPO1781
path_sil00240.kgml: 3.5.2.2 -> 1.3.1.1 -> [3.5.2.2] -> 3.5.1.6
path_sil00240.kgml: Skipped genes: sil:SPO1779, sil:SPO1782
path_sil00240.kgml:
path_sil00240.kgml: Found a trail of span 3 containing skipped vertices
path_sil00240.kgml: 152 -> 155 -> 112
path_sil00240.kgml: R02485 -> R02484 -> R00966
path_sil00240.kgml: sil:SPO2930 -> sil:SPO2929 -> sil:SPO2926
path_sil00240.kgml: 3.5.4.5 -> {2.4.2.1, 2.4.2.2, 2.4.2.3, 2.4.2.4} -> 2.4.2.9
path_sil00240.kgml: Skipped genes: sil:SPO2928, sil:SPO2927
path_sil00240.kgml:
path_sil00240.kgml: Found a trail of span 2 containing skipped vertices
path_sil00240.kgml: 152 -> [155] -> 112
path_sil00240.kgml: R02485 -> [R02484] -> R00966
path_sil00240.kgml: sil:SPO2930 -> [sil:SPO2929] -> sil:SPO2926
path_sil00240.kgml: 3.5.4.5 -> [{2.4.2.1, 2.4.2.2, 2.4.2.3, 2.4.2.4}] -> 2.4.2.9
path_sil00240.kgml: Skipped genes: sil:SPO2928, sil:SPO2929, sil:SPO2927
path_sil00240.kgml:
path_sil00240.kgml: --- 11.85 seconds ---

path_sil00250.kgml: Alanine, aspartate and glutamate metabolism
path_sil00250.kgml: Initialization took 3.74 seconds
path_sil00250.kgml:
path_sil00250.kgml: Found a trail of span 2 without skipping any vertex
path_sil00250.kgml: 88 -> 134
path_sil00250.kgml: R01648 -> R00714
path_sil00250.kgml: sil:SPOA0274 -> {sil:SPO3328, sil:SPOA0275}
path_sil00250.kgml: 2.6.1.19 -> {1.2.1.16, 1.2.1.79}
path_sil00250.kgml:
path_sil00250.kgml: Found a trail of span 2 without skipping any vertex
path_sil00250.kgml: 88 -> 76
path_sil00250.kgml: R01648 -> {R00713, R00714}
path_sil00250.kgml: sil:SPOA0274 -> {sil:SPO3328, sil:SPOA0275}
path_sil00250.kgml: 2.6.1.19 -> {1.2.1.16, 1.2.1.24, 1.2.1.16, 1.2.1.79}
path_sil00250.kgml:
path_sil00250.kgml: --- 3.91 seconds ---

path_sil00260.kgml: Glycine, serine and threonine metabolism
path_sil00260.kgml: Initialization took 15.22 seconds
path_sil00260.kgml:
path_sil00260.kgml: Found a trail of span 4 containing skipped vertices
path_sil00260.kgml: 179 -> 67 -> [82] -> 183 -> [84] -> 83
path_sil00260.kgml: R00588 -> R00585 -> [R00945] -> R00372 -> [R00751] -> R00996
path_sil00260.kgml: {sil:SPO3029, sil:SPOA0144} -> {sil:SPO3029, sil:SPOA0144} -> [{sil:SPO1572, sil:SPO2940, sil:SPO3529}] -> {sil:SPO3029, sil:SPOA0144} -> [sil:SPO3156] -> {sil:SPO0020, sil:SPO1142, sil:SPO3341, sil:SPOA0145, sil:SPOA0435}
path_sil00260.kgml: 2.6.1.45 -> 2.6.1.51 -> [2.1.2.1] -> {2.6.1.4, 2.6.1.44} -> [{4.1.2.48, 4.1.2.5}] -> 4.3.1.19
path_sil00260.kgml:
path_sil00260.kgml: Found a trail of span 4 containing skipped vertices
path_sil00260.kgml: 67 -> [82] -> 183 -> 66 -> [84] -> 83
path_sil00260.kgml: R00585 -> [R00945] -> R00372 -> R00588 -> [R00751] -> R00996
path_sil00260.kgml: {sil:SPO3029, sil:SPOA0144} -> [{sil:SPO1572, sil:SPO2940, sil:SPO3529}] -> {sil:SPO3029, sil:SPOA0144} -> {sil:SPO3029, sil:SPOA0144} -> [sil:SPO3156] -> {sil:SPO0020, sil:SPO1142, sil:SPO3341, sil:SPOA0145, sil:SPOA0435}
path_sil00260.kgml: 2.6.1.51 -> [2.1.2.1] -> {2.6.1.4, 2.6.1.44} -> 2.6.1.45 -> [{4.1.2.48, 4.1.2.5}] -> 4.3.1.19
path_sil00260.kgml:
path_sil00260.kgml: Found a trail of span 4 containing skipped vertices
path_sil00260.kgml: 67 -> 66 -> 183 -> [82] -> 116
path_sil00260.kgml: R00585 -> R00588 -> R00372 -> [R00945] -> R00220
path_sil00260.kgml: {sil:SPO3029, sil:SPOA0144} -> {sil:SPO3029, sil:SPOA0144} -> {sil:SPO3029, sil:SPOA0144} -> [{sil:SPO1572, sil:SPO2940, sil:SPO3529}] -> {sil:SPO0020, sil:SPO1142, sil:SPO3341, sil:SPOA0145, sil:SPOA0435}
path_sil00260.kgml: 2.6.1.51 -> 2.6.1.45 -> {2.6.1.4, 2.6.1.44} -> [2.1.2.1] -> {4.3.1.17, 4.3.1.19}
path_sil00260.kgml:
path_sil00260.kgml: Found a trail of span 4 containing skipped vertices
path_sil00260.kgml: 183 -> [82] -> 67 -> 179 -> 66 -> 116
path_sil00260.kgml: R00372 -> [R00945] -> R00585 -> R00588 -> R00588 -> R00220
path_sil00260.kgml: {sil:SPO3029, sil:SPOA0144} -> [{sil:SPO1572, sil:SPO2940, sil:SPO3529}] -> {sil:SPO3029, sil:SPOA0144} -> {sil:SPO3029, sil:SPOA0144} -> {sil:SPO3029, sil:SPOA0144} -> {sil:SPO0020, sil:SPO1142, sil:SPO3341, sil:SPOA0145, sil:SPOA0435}
path_sil00260.kgml: {2.6.1.4, 2.6.1.44} -> [2.1.2.1] -> 2.6.1.51 -> 2.6.1.45 -> 2.6.1.45 -> {4.3.1.17, 4.3.1.19}
path_sil00260.kgml:
path_sil00260.kgml: Found a trail of span 4 containing skipped vertices
path_sil00260.kgml: 67 -> 179 -> [82] -> 183 -> [82] -> 116
path_sil00260.kgml: R00585 -> R00588 -> [R00945] -> R00372 -> [R00945] -> R00220
path_sil00260.kgml: {sil:SPO3029, sil:SPOA0144} -> {sil:SPO3029, sil:SPOA0144} -> [{sil:SPO1572, sil:SPO2940, sil:SPO3529}] -> {sil:SPO3029, sil:SPOA0144} -> [{sil:SPO1572, sil:SPO2940, sil:SPO3529}] -> {sil:SPO0020, sil:SPO1142, sil:SPO3341, sil:SPOA0145, sil:SPOA0435}
path_sil00260.kgml: 2.6.1.51 -> 2.6.1.45 -> [2.1.2.1] -> {2.6.1.4, 2.6.1.44} -> [2.1.2.1] -> {4.3.1.17, 4.3.1.19}
path_sil00260.kgml:
path_sil00260.kgml: Found a trail of span 4 containing skipped vertices
path_sil00260.kgml: 194 -> 197 -> 199 -> 201
path_sil00260.kgml: R09800 -> R09801 -> R06977 -> R09805
path_sil00260.kgml: sil:SPO1140 -> sil:SPO1139 -> sil:SPO1136 -> sil:SPO1137
path_sil00260.kgml: 3.5.4.44 -> 3.5.1.125 -> 2.6.1.76 -> ?
path_sil00260.kgml: Skipped genes: sil:SPO1138
path_sil00260.kgml:
path_sil00260.kgml: Found a trail of span 3 containing skipped vertices
path_sil00260.kgml: 81 -> [82] -> 92 -> [84] -> 89 -> 92
path_sil00260.kgml: R00582 -> [R00945] -> R00371 -> [R00751] -> R01465 -> R00371
path_sil00260.kgml: {sil:SPO2363, sil:SPO3353} -> [{sil:SPO1572, sil:SPO2940, sil:SPO3529}] -> sil:SPO3360 -> [sil:SPO3156] -> sil:SPO3359 -> sil:SPO3360
path_sil00260.kgml: 3.1.3.3 -> [2.1.2.1] -> 2.3.1.29 -> [{4.1.2.48, 4.1.2.5}] -> 1.1.1.103 -> 2.3.1.29
path_sil00260.kgml: Skipped genes: sil:SPO3356
path_sil00260.kgml:
path_sil00260.kgml: Found a trail of span 3 containing skipped vertices
path_sil00260.kgml: 194 -> 197 -> [199] -> 201
path_sil00260.kgml: R09800 -> R09801 -> [R06977] -> R09805
path_sil00260.kgml: sil:SPO1140 -> sil:SPO1139 -> [sil:SPO1136] -> sil:SPO1137
path_sil00260.kgml: 3.5.4.44 -> 3.5.1.125 -> [2.6.1.76] -> ?
path_sil00260.kgml: Skipped genes: sil:SPO1138
path_sil00260.kgml:
path_sil00260.kgml: Found a trail of span 3 containing skipped vertices
path_sil00260.kgml: 194 -> [197] -> 199 -> 201
path_sil00260.kgml: R09800 -> [R09801] -> R06977 -> R09805
path_sil00260.kgml: sil:SPO1140 -> [sil:SPO1139] -> sil:SPO1136 -> sil:SPO1137
path_sil00260.kgml: 3.5.4.44 -> [3.5.1.125] -> 2.6.1.76 -> ?
path_sil00260.kgml: Skipped genes: sil:SPO1138, sil:SPO1139
path_sil00260.kgml:
path_sil00260.kgml: Found a trail of span 2 without skipping any vertex
path_sil00260.kgml: 78 -> 70
path_sil00260.kgml: R04173 -> R01513
path_sil00260.kgml: sil:SPO3354 -> sil:SPO3355
path_sil00260.kgml: 2.6.1.52 -> 1.1.1.95
path_sil00260.kgml:
path_sil00260.kgml: --- 54.69 seconds ---

path_sil00261.kgml: Monobactam biosynthesis
path_sil00261.kgml: Initialization took 0.18 seconds
path_sil00261.kgml: (not found)
path_sil00261.kgml: --- 0.22 seconds ---

path_sil00270.kgml: Cysteine and methionine metabolism
path_sil00270.kgml: Initialization took 3.75 seconds
path_sil00270.kgml:
path_sil00270.kgml: Found a trail of span 3 containing skipped vertices
path_sil00270.kgml: 211 -> 197 -> 196
path_sil00270.kgml: {R01773, R01775} -> R01777 -> R01776
path_sil00270.kgml: sil:SPO1734 -> sil:SPO1729 -> sil:SPO1729
path_sil00270.kgml: {1.1.1.3, 1.1.1.3} -> 2.3.1.46 -> 2.3.1.31
path_sil00270.kgml: Skipped genes: sil:SPO1732, sil:SPO1733
path_sil00270.kgml:
path_sil00270.kgml: Found a trail of span 2 without skipping any vertex
path_sil00270.kgml: 124 -> 123
path_sil00270.kgml: R00586 -> R00897
path_sil00270.kgml: sil:SPO2247 -> {sil:SPO1921, sil:SPO2246}
path_sil00270.kgml: 2.3.1.30 -> {2.5.1.47, 2.5.1.65}
path_sil00270.kgml:
path_sil00270.kgml: --- 4.04 seconds ---

path_sil00280.kgml: Valine, leucine and isoleucine degradation
path_sil00280.kgml: Initialization took 6.25 seconds
path_sil00280.kgml:
path_sil00280.kgml: Found a trail of span 4 containing skipped vertices
path_sil00280.kgml: 81 -> 79 -> 78 -> 77
path_sil00280.kgml: R04095 -> R04138 -> R02085 -> R01360
path_sil00280.kgml: sil:SPO2793 -> {sil:SPO2789, sil:SPO2790} -> sil:SPO2787 -> sil:SPO2788
path_sil00280.kgml: {1.3.8.4, 1.3.8.7} -> 6.4.1.4 -> 4.2.1.18 -> 4.1.3.4
path_sil00280.kgml: Skipped genes: sil:SPO3900, sil:SPO2791
path_sil00280.kgml:
path_sil00280.kgml: Found a trail of span 3 containing skipped vertices
path_sil00280.kgml: 81 -> 79 -> [78] -> 77
path_sil00280.kgml: R04095 -> R04138 -> [R02085] -> R01360
path_sil00280.kgml: sil:SPO2793 -> {sil:SPO2789, sil:SPO2790} -> [sil:SPO2787] -> sil:SPO2788
path_sil00280.kgml: {1.3.8.4, 1.3.8.7} -> 6.4.1.4 -> [4.2.1.18] -> 4.1.3.4
path_sil00280.kgml: Skipped genes: sil:SPO3900, sil:SPO2791
path_sil00280.kgml:
path_sil00280.kgml: Found a trail of span 2 containing skipped vertices
path_sil00280.kgml: 96 -> [95] -> 94
path_sil00280.kgml: R01859 -> [R02765] -> R00833
path_sil00280.kgml: {sil:SPO1094, sil:SPO1101} -> [sil:SPO0932] -> sil:SPO1105
path_sil00280.kgml: 6.4.1.3 -> [5.1.99.1] -> 5.4.99.2
path_sil00280.kgml: Skipped genes: sil:SPO1102, sil:SPO1104
path_sil00280.kgml:
path_sil00280.kgml: --- 6.66 seconds ---

path_sil00281.kgml: Geraniol degradation
path_sil00281.kgml: Initialization took 0.18 seconds
path_sil00281.kgml: (not found)
path_sil00281.kgml: --- 0.21 seconds ---

path_sil00290.kgml: Valine, leucine and isoleucine biosynthesis
path_sil00290.kgml: Initialization took 1.87 seconds
path_sil00290.kgml:
path_sil00290.kgml: Found a trail of span 3 containing skipped vertices
path_sil00290.kgml: 78 -> 21 -> 22
path_sil00290.kgml: R03896 -> R03898 -> R00994
path_sil00290.kgml: {sil:SPO0215, sil:SPO0216, sil:SPO1476, sil:SPO1477} -> {sil:SPO0215, sil:SPO0216, sil:SPO1476, sil:SPO1477} -> sil:SPO0210
path_sil00290.kgml: 4.2.1.35 -> 4.2.1.35 -> 1.1.1.85
path_sil00290.kgml: Skipped genes: sil:SPO0214, sil:SPO0211, sil:SPO0213
path_sil00290.kgml:
path_sil00290.kgml: Found a trail of span 3 containing skipped vertices
path_sil00290.kgml: 36 -> 37 -> 35
path_sil00290.kgml: R04426 -> R04001 -> R03968
path_sil00290.kgml: sil:SPO0210 -> {sil:SPO0215, sil:SPO0216, sil:SPO1476, sil:SPO1477} -> {sil:SPO0215, sil:SPO0216, sil:SPO1476, sil:SPO1477}
path_sil00290.kgml: 1.1.1.85 -> 4.2.1.33 -> 4.2.1.33
path_sil00290.kgml: Skipped genes: sil:SPO0214, sil:SPO0211, sil:SPO0213
path_sil00290.kgml:
path_sil00290.kgml: Found a trail of span 2 containing skipped vertices
path_sil00290.kgml: 78 -> [21] -> 22
path_sil00290.kgml: R03896 -> [R03898] -> R00994
path_sil00290.kgml: {sil:SPO0215, sil:SPO0216, sil:SPO1476, sil:SPO1477} -> [{sil:SPO0215, sil:SPO0216, sil:SPO1476, sil:SPO1477}] -> sil:SPO0210
path_sil00290.kgml: 4.2.1.35 -> [4.2.1.35] -> 1.1.1.85
path_sil00290.kgml: Skipped genes: sil:SPO0214, sil:SPO0211, sil:SPO0213
path_sil00290.kgml:
path_sil00290.kgml: --- 2.23 seconds ---

path_sil00300.kgml: Lysine biosynthesis
path_sil00300.kgml: Initialization took 1.08 seconds
path_sil00300.kgml:
path_sil00300.kgml: Found a trail of span 2 without skipping any vertex
path_sil00300.kgml: 77 -> 46
path_sil00300.kgml: R02788 -> R04617
path_sil00300.kgml: sil:SPO1182 -> sil:SPO1183
path_sil00300.kgml: 6.3.2.13 -> 6.3.2.10
path_sil00300.kgml:
path_sil00300.kgml: Found a trail of span 2 containing skipped vertices
path_sil00300.kgml: 57 -> [59] -> 61
path_sil00300.kgml: R04365 -> [R04475] -> R02734
path_sil00300.kgml: sil:SPO3337 -> [sil:SPO0962] -> sil:SPO3332
path_sil00300.kgml: 2.3.1.117 -> [2.6.1.17] -> 3.5.1.18
path_sil00300.kgml: Skipped genes: sil:SPO3336
path_sil00300.kgml:
path_sil00300.kgml: --- 1.21 seconds ---

path_sil00310.kgml: Lysine degradation
path_sil00310.kgml: Initialization took 2.43 seconds
path_sil00310.kgml:
path_sil00310.kgml: Found a trail of span 3 containing skipped vertices
path_sil00310.kgml: 44 -> 45 -> 56
path_sil00310.kgml: R03026 -> R01975 -> R00238
path_sil00310.kgml: {sil:SPO2920, sil:SPO3646, sil:SPOA0424} -> {sil:SPO2920, sil:SPOA0424} -> {sil:SPO0142, sil:SPO0326, sil:SPO0773, sil:SPO1013, sil:SPO2918, sil:SPO3408, sil:SPOA0425}
path_sil00310.kgml: 4.2.1.17 -> 1.1.1.35 -> 2.3.1.9
path_sil00310.kgml: Skipped genes: sil:SPO2919
path_sil00310.kgml:
path_sil00310.kgml: Found a trail of span 2 containing skipped vertices
path_sil00310.kgml: 134 -> 118
path_sil00310.kgml: R03283 -> R02397
path_sil00310.kgml: {sil:SPO0097, sil:SPO0235, sil:SPO3368, sil:SPO3382} -> sil:SPO3380
path_sil00310.kgml: {1.2.1.3, 1.2.1.47} -> 1.14.11.1
path_sil00310.kgml: Skipped genes: sil:SPO3369, sil:SPO3377, sil:SPO3378
path_sil00310.kgml:
path_sil00310.kgml: Found a trail of span 2 containing skipped vertices
path_sil00310.kgml: 44 -> [45] -> 56
path_sil00310.kgml: R03026 -> [R01975] -> R00238
path_sil00310.kgml: {sil:SPO2920, sil:SPO3646, sil:SPOA0424} -> [{sil:SPO2920, sil:SPOA0424}] -> {sil:SPO0142, sil:SPO0326, sil:SPO0773, sil:SPO1013, sil:SPO2918, sil:SPO3408, sil:SPOA0425}
path_sil00310.kgml: 4.2.1.17 -> [1.1.1.35] -> 2.3.1.9
path_sil00310.kgml: Skipped genes: sil:SPO2919
path_sil00310.kgml:
path_sil00310.kgml: Found a trail of span 2 without skipping any vertex
path_sil00310.kgml: 55 -> 73
path_sil00310.kgml: R01940 -> R02571
path_sil00310.kgml: sil:SPO0344 -> sil:SPO0343
path_sil00310.kgml: 1.2.4.2 -> 2.3.1.61
path_sil00310.kgml:
path_sil00310.kgml: --- 2.69 seconds ---

path_sil00330.kgml: Arginine and proline metabolism
path_sil00330.kgml: Initialization took 6.66 seconds
path_sil00330.kgml:
path_sil00330.kgml: Found a trail of span 2 containing skipped vertices
path_sil00330.kgml: 59 -> 219
path_sil00330.kgml: R00551 -> R00671
path_sil00330.kgml: sil:SPO2119 -> {sil:SPO0977, sil:SPO1141, sil:SPO2121, sil:SPO3821, sil:SPO3832, sil:SPOA0147}
path_sil00330.kgml: 3.5.3.1 -> 4.3.1.12
path_sil00330.kgml: Skipped genes: sil:SPO2120
path_sil00330.kgml:
path_sil00330.kgml: Found a trail of span 2 containing skipped vertices
path_sil00330.kgml: 148 -> 149
path_sil00330.kgml: R00566 -> R01157
path_sil00330.kgml: sil:SPO0602 -> {sil:SPO0599, sil:SPO0678, sil:SPO2467}
path_sil00330.kgml: 4.1.1.19 -> 3.5.3.11
path_sil00330.kgml: Skipped genes: sil:SPO0601, sil:SPO0600
path_sil00330.kgml:
path_sil00330.kgml: Found a trail of span 2 without skipping any vertex
path_sil00330.kgml: 216 -> 217
path_sil00330.kgml: R00239 -> R03313
path_sil00330.kgml: sil:SPO1985 -> sil:SPO1984
path_sil00330.kgml: 2.7.2.11 -> 1.2.1.41
path_sil00330.kgml:
path_sil00330.kgml: --- 6.96 seconds ---

path_sil00332.kgml: Carbapenem biosynthesis
path_sil00332.kgml: Initialization took 0.05 seconds
path_sil00332.kgml:
path_sil00332.kgml: Found a trail of span 2 without skipping any vertex
path_sil00332.kgml: 5 -> 8
path_sil00332.kgml: R00239 -> R03313
path_sil00332.kgml: sil:SPO1985 -> sil:SPO1984
path_sil00332.kgml: 2.7.2.11 -> 1.2.1.41
path_sil00332.kgml:
path_sil00332.kgml: --- 0.11 seconds ---

path_sil00340.kgml: Histidine metabolism
path_sil00340.kgml: Initialization took 1.50 seconds
path_sil00340.kgml:
path_sil00340.kgml: Found a trail of span 4 containing skipped vertices
path_sil00340.kgml: 67 -> [66] -> 65 -> 69 -> 63
path_sil00340.kgml: R04035 -> [R04037] -> R04640 -> R04558 -> R03457
path_sil00340.kgml: sil:SPO1155 -> [sil:SPO1684] -> {sil:SPO1158, sil:SPO2272} -> {sil:SPO1156, sil:SPO1162} -> sil:SPO1163
path_sil00340.kgml: 3.6.1.31 -> [3.5.4.19] -> 5.3.1.16 -> 4.3.2.10 -> 4.2.1.19
path_sil00340.kgml: Skipped genes: sil:SPO1160, sil:SPO1157
path_sil00340.kgml:
path_sil00340.kgml: Found a trail of span 3 containing skipped vertices
path_sil00340.kgml: 67 -> [66] -> 65 -> [69] -> 63
path_sil00340.kgml: R04035 -> [R04037] -> R04640 -> [R04558] -> R03457
path_sil00340.kgml: sil:SPO1155 -> [sil:SPO1684] -> {sil:SPO1158, sil:SPO2272} -> [{sil:SPO1156, sil:SPO1162}] -> sil:SPO1163
path_sil00340.kgml: 3.6.1.31 -> [3.5.4.19] -> 5.3.1.16 -> [4.3.2.10] -> 4.2.1.19
path_sil00340.kgml: Skipped genes: sil:SPO1160, sil:SPO1156, sil:SPO1162, sil:SPO1157
path_sil00340.kgml:
path_sil00340.kgml: Found a trail of span 3 containing skipped vertices
path_sil00340.kgml: 44 -> 43 -> 42
path_sil00340.kgml: R01168 -> R02914 -> R02288
path_sil00340.kgml: sil:SPO2192 -> sil:SPO2193 -> sil:SPO2191
path_sil00340.kgml: 4.3.1.3 -> 4.2.1.49 -> 3.5.2.7
path_sil00340.kgml: Skipped genes: sil:SPO2192a
path_sil00340.kgml:
path_sil00340.kgml: Found a trail of span 2 containing skipped vertices
path_sil00340.kgml: 44 -> [43] -> 42
path_sil00340.kgml: R01168 -> [R02914] -> R02288
path_sil00340.kgml: sil:SPO2192 -> [sil:SPO2193] -> sil:SPO2191
path_sil00340.kgml: 4.3.1.3 -> [4.2.1.49] -> 3.5.2.7
path_sil00340.kgml:
path_sil00340.kgml: --- 1.74 seconds ---

path_sil00350.kgml: Tyrosine metabolism
path_sil00350.kgml: Initialization took 2.09 seconds
path_sil00350.kgml:
path_sil00350.kgml: Found a trail of span 2 containing skipped vertices
path_sil00350.kgml: 63 -> [62] -> 152
path_sil00350.kgml: R02519 -> [R03181] -> R01364
path_sil00350.kgml: sil:SPO0686 -> [sil:SPO0679] -> sil:SPO0685
path_sil00350.kgml: 1.13.11.5 -> [5.2.1.2] -> 3.7.1.2
path_sil00350.kgml:
path_sil00350.kgml: Found a trail of span 2 without skipping any vertex
path_sil00350.kgml: 64 -> 93
path_sil00350.kgml: R03303 -> R04418
path_sil00350.kgml: sil:SPOA0026 -> sil:SPOA0027
path_sil00350.kgml: 1.13.11.15 -> {1.1.1.312, 1.2.1.60}
path_sil00350.kgml:
path_sil00350.kgml: --- 2.22 seconds ---

path_sil00360.kgml: Phenylalanine metabolism
path_sil00360.kgml: Initialization took 3.84 seconds
path_sil00360.kgml:
path_sil00360.kgml: Found a trail of span 3 containing skipped vertices
path_sil00360.kgml: 247 -> 59 -> [225] -> 228
path_sil00360.kgml: R09840 -> R02539 -> [R09838] -> R09837
path_sil00360.kgml: sil:SPO0741 -> {sil:SPO0742, sil:SPO3289} -> [{sil:SPO0753, sil:SPO0754, sil:SPO0755, sil:SPO0756, sil:SPO0757}] -> {sil:SPO0740, sil:SPO1882}
path_sil00360.kgml: ? -> 6.2.1.30 -> [1.14.13.149] -> 5.3.3.18
path_sil00360.kgml:
path_sil00360.kgml: --- 4.01 seconds ---

path_sil00361.kgml: Chlorocyclohexane and chlorobenzene degradation
path_sil00361.kgml: Initialization took 0.13 seconds
path_sil00361.kgml: (not found)
path_sil00361.kgml: --- 0.15 seconds ---

path_sil00362.kgml: Benzoate degradation
path_sil00362.kgml: Initialization took 4.21 seconds
path_sil00362.kgml:
path_sil00362.kgml: Found a trail of span 3 containing skipped vertices
path_sil00362.kgml: 76 -> 250 -> 252
path_sil00362.kgml: R01422 -> R09555 -> R09556
path_sil00362.kgml: sil:SPO3697 -> {sil:SPO3701, sil:SPO3703} -> sil:SPO3700
path_sil00362.kgml: 6.2.1.25 -> 1.14.13.208 -> 4.1.2.44
path_sil00362.kgml: Skipped genes: sil:SPO3699, sil:SPO3698, sil:SPO3702
path_sil00362.kgml:
path_sil00362.kgml: Found a trail of span 3 containing skipped vertices
path_sil00362.kgml: 36 -> 48 -> [60] -> 61
path_sil00362.kgml: R01298 -> R01631 -> [R03307] -> R03470
path_sil00362.kgml: sil:SPOA0046 -> {sil:SPOA0043, sil:SPOA0044} -> [sil:SPOA0432] -> {sil:SPO1589, sil:SPO2768, sil:SPOA0045, sil:SPOA0346}
path_sil00362.kgml: {1.14.13.2, 1.14.13.33} -> 1.13.11.3 -> [5.5.1.2] -> 4.1.1.44
path_sil00362.kgml:
path_sil00362.kgml: Found a trail of span 2 containing skipped vertices
path_sil00362.kgml: 76 -> [250] -> 252
path_sil00362.kgml: R01422 -> [R09555] -> R09556
path_sil00362.kgml: sil:SPO3697 -> [{sil:SPO3701, sil:SPO3703}] -> sil:SPO3700
path_sil00362.kgml: 6.2.1.25 -> [1.14.13.208] -> 4.1.2.44
path_sil00362.kgml: Skipped genes: sil:SPO3699, sil:SPO3698
path_sil00362.kgml:
path_sil00362.kgml: Found a trail of span 2 containing skipped vertices
path_sil00362.kgml: 60 -> [61] -> 145
path_sil00362.kgml: R03307 -> [R03470] -> R02991
path_sil00362.kgml: sil:SPOA0432 -> [{sil:SPO1589, sil:SPO2768, sil:SPOA0045, sil:SPOA0346}] -> sil:SPOA0434
path_sil00362.kgml: 5.5.1.2 -> [4.1.1.44] -> 3.1.1.24
path_sil00362.kgml: Skipped genes: sil:SPOA0433
path_sil00362.kgml:
path_sil00362.kgml: Found a trail of span 2 containing skipped vertices
path_sil00362.kgml: 121 -> [124] -> 127
path_sil00362.kgml: R03026 -> [R01976] -> R00238
path_sil00362.kgml: {sil:SPO2920, sil:SPO3646, sil:SPOA0424} -> [{sil:SPO0717, sil:SPO1467}] -> {sil:SPO0142, sil:SPO0326, sil:SPO0773, sil:SPO1013, sil:SPO2918, sil:SPO3408, sil:SPOA0425}
path_sil00362.kgml: 4.2.1.17 -> [1.1.1.157] -> 2.3.1.9
path_sil00362.kgml: Skipped genes: sil:SPO2919
path_sil00362.kgml:
path_sil00362.kgml: --- 4.61 seconds ---

path_sil00364.kgml: Fluorobenzoate degradation
path_sil00364.kgml: Initialization took 0.08 seconds
path_sil00364.kgml: (not found)
path_sil00364.kgml: --- 0.12 seconds ---

path_sil00380.kgml: Tryptophan metabolism
path_sil00380.kgml: Initialization took 2.39 seconds
path_sil00380.kgml:
path_sil00380.kgml: Found a trail of span 3 containing skipped vertices
path_sil00380.kgml: 98 -> 31 -> 97
path_sil00380.kgml: R03026 -> R01975 -> R00238
path_sil00380.kgml: {sil:SPO2920, sil:SPO3646, sil:SPOA0424} -> {sil:SPO2920, sil:SPOA0424} -> {sil:SPO0142, sil:SPO0326, sil:SPO0773, sil:SPO1013, sil:SPO2918, sil:SPO3408, sil:SPOA0425}
path_sil00380.kgml: 4.2.1.17 -> 1.1.1.35 -> 2.3.1.9
path_sil00380.kgml: Skipped genes: sil:SPO2919
path_sil00380.kgml:
path_sil00380.kgml: Found a trail of span 2 containing skipped vertices
path_sil00380.kgml: 98 -> [31] -> 97
path_sil00380.kgml: R03026 -> [R01975] -> R00238
path_sil00380.kgml: {sil:SPO2920, sil:SPO3646, sil:SPOA0424} -> [{sil:SPO2920, sil:SPOA0424}] -> {sil:SPO0142, sil:SPO0326, sil:SPO0773, sil:SPO1013, sil:SPO2918, sil:SPO3408, sil:SPOA0425}
path_sil00380.kgml: 4.2.1.17 -> [1.1.1.35] -> 2.3.1.9
path_sil00380.kgml: Skipped genes: sil:SPO2919
path_sil00380.kgml:
path_sil00380.kgml: --- 2.53 seconds ---

path_sil00400.kgml: Phenylalanine, tyrosine and tryptophan biosynthesis
path_sil00400.kgml: Initialization took 1.49 seconds
path_sil00400.kgml:
path_sil00400.kgml: Found a trail of span 4 containing skipped vertices
path_sil00400.kgml: 70 -> 89 -> 69 -> [60] -> 88
path_sil00400.kgml: R00732 -> R00734 -> R01728 -> [R01373] -> R00694
path_sil00400.kgml: sil:SPO3176 -> {sil:SPO1468, sil:SPO3027, sil:SPO3177} -> {sil:SPO1379, sil:SPO3176} -> [sil:SPO3539] -> {sil:SPO1468, sil:SPO3027, sil:SPO3177}
path_sil00400.kgml: {1.3.1.43, 1.3.1.79} -> {2.6.1.1, 2.6.1.5, 2.6.1.57, 2.6.1.9} -> 1.3.1.12 -> [{4.2.1.51, 4.2.1.91}] -> {2.6.1.1, 2.6.1.5, 2.6.1.57, 2.6.1.9}
path_sil00400.kgml:
path_sil00400.kgml: Found a trail of span 3 containing skipped vertices
path_sil00400.kgml: 53 -> 51 -> [54] -> 55
path_sil00400.kgml: R00674 -> R02722 -> [R03508] -> R03509
path_sil00400.kgml: sil:SPO0808 -> {sil:SPO0808, sil:SPO0815} -> [sil:SPO2151] -> sil:SPO0806
path_sil00400.kgml: {4.2.1.122, 4.2.1.20} -> 4.2.1.20 -> [4.1.1.48] -> 5.3.1.24
path_sil00400.kgml: Skipped genes: sil:SPO0807
path_sil00400.kgml:
path_sil00400.kgml: Found a trail of span 3 containing skipped vertices
path_sil00400.kgml: 57 -> 56 -> [55] -> 54 -> [55] -> 56
path_sil00400.kgml: {R00985, R00986} -> R01073 -> [R03509] -> R03508 -> [R03509] -> R01073
path_sil00400.kgml: {sil:SPO2146, sil:SPO2149} -> sil:SPO2150 -> [sil:SPO0806] -> sil:SPO2151 -> [sil:SPO0806] -> sil:SPO2150
path_sil00400.kgml: {4.1.3.27, 4.1.3.27} -> 2.4.2.18 -> [5.3.1.24] -> 4.1.1.48 -> [5.3.1.24] -> 2.4.2.18
path_sil00400.kgml: Skipped genes: sil:SPO2147
path_sil00400.kgml:
path_sil00400.kgml: --- 2.19 seconds ---

path_sil00401.kgml: Novobiocin biosynthesis
path_sil00401.kgml: Initialization took 0.28 seconds
path_sil00401.kgml:
path_sil00401.kgml: Found a trail of span 2 without skipping any vertex
path_sil00401.kgml: 65 -> 63
path_sil00401.kgml: R01728 -> R00734
path_sil00401.kgml: {sil:SPO1379, sil:SPO3176} -> {sil:SPO1468, sil:SPO3027, sil:SPO3177}
path_sil00401.kgml: 1.3.1.12 -> {2.6.1.1, 2.6.1.5, 2.6.1.57, 2.6.1.9}
path_sil00401.kgml:
path_sil00401.kgml: Found a trail of span 2 without skipping any vertex
path_sil00401.kgml: 64 -> 63
path_sil00401.kgml: R01728 -> R00734
path_sil00401.kgml: sil:SPO3176 -> {sil:SPO1468, sil:SPO3027, sil:SPO3177}
path_sil00401.kgml: 1.3.1.12 -> {2.6.1.1, 2.6.1.5, 2.6.1.57, 2.6.1.9}
path_sil00401.kgml:
path_sil00401.kgml: --- 0.41 seconds ---

path_sil00405.kgml: Phenazine biosynthesis
path_sil00405.kgml: Initialization took 0.08 seconds
path_sil00405.kgml: (not found)
path_sil00405.kgml: --- 0.12 seconds ---

path_sil00410.kgml: beta-Alanine metabolism
path_sil00410.kgml: Initialization took 1.03 seconds
path_sil00410.kgml:
path_sil00410.kgml: Found a trail of span 2 containing skipped vertices
path_sil00410.kgml: 65 -> 63
path_sil00410.kgml: R00977 -> R02269
path_sil00410.kgml: {sil:SPO1776, sil:SPO1777} -> sil:SPO1783
path_sil00410.kgml: 1.3.1.1 -> 3.5.2.2
path_sil00410.kgml: Skipped genes: sil:SPO1781, sil:SPO1779, sil:SPO1782
path_sil00410.kgml:
path_sil00410.kgml: --- 1.14 seconds ---

path_sil00430.kgml: Taurine and hypotaurine metabolism
path_sil00430.kgml: Initialization took 0.38 seconds
path_sil00430.kgml:
path_sil00430.kgml: --- 0.50 seconds ---

path_sil00440.kgml: Phosphonate and phosphinate metabolism
path_sil00440.kgml: Initialization took 0.28 seconds
path_sil00440.kgml:
path_sil00440.kgml: Found a trail of span 3 containing skipped vertices
path_sil00440.kgml: 124 -> 127 -> 130
path_sil00440.kgml: R10185 -> R10186 -> R10204
path_sil00440.kgml: {sil:SPO0468, sil:SPO0469, sil:SPO0470, sil:SPO0473} -> {sil:SPO0476, sil:SPO0891} -> sil:SPO0471
path_sil00440.kgml: 2.7.8.37 -> 3.6.1.63 -> 4.7.1.1
path_sil00440.kgml: Skipped genes: sil:SPO0472, sil:SPO0474
path_sil00440.kgml:
path_sil00440.kgml: Found a trail of span 2 containing skipped vertices
path_sil00440.kgml: 124 -> [127] -> 130
path_sil00440.kgml: R10185 -> [R10186] -> R10204
path_sil00440.kgml: {sil:SPO0468, sil:SPO0469, sil:SPO0470, sil:SPO0473} -> [{sil:SPO0476, sil:SPO0891}] -> sil:SPO0471
path_sil00440.kgml: 2.7.8.37 -> [3.6.1.63] -> 4.7.1.1
path_sil00440.kgml: Skipped genes: sil:SPO0472
path_sil00440.kgml:
path_sil00440.kgml: --- 0.42 seconds ---

path_sil00450.kgml: Selenocompound metabolism
path_sil00450.kgml: Initialization took 0.29 seconds
path_sil00450.kgml: (not found)
path_sil00450.kgml: --- 0.33 seconds ---

path_sil00460.kgml: Cyanoamino acid metabolism
path_sil00460.kgml: Initialization took 0.18 seconds
path_sil00460.kgml: (not found)
path_sil00460.kgml: --- 0.23 seconds ---

path_sil00471.kgml: D-Glutamine and D-glutamate metabolism
path_sil00471.kgml: Initialization took 0.08 seconds
path_sil00471.kgml: (not found)
path_sil00471.kgml: --- 0.10 seconds ---

path_sil00472.kgml: D-Arginine and D-ornithine metabolism
path_sil00472.kgml: Initialization took 0.04 seconds
path_sil00472.kgml: (not found)
path_sil00472.kgml: --- 0.09 seconds ---

path_sil00473.kgml: D-Alanine metabolism
path_sil00473.kgml: Initialization took 0.08 seconds
path_sil00473.kgml: (not found)
path_sil00473.kgml: --- 0.12 seconds ---

path_sil00480.kgml: Glutathione metabolism
path_sil00480.kgml: Initialization took 2.29 seconds
path_sil00480.kgml: (not found)
path_sil00480.kgml: --- 2.43 seconds ---

path_sil00500.kgml: Starch and sucrose metabolism
path_sil00500.kgml: Initialization took 0.13 seconds
path_sil00500.kgml: (not found)
path_sil00500.kgml: --- 0.18 seconds ---

path_sil00520.kgml: Amino sugar and nucleotide sugar metabolism
path_sil00520.kgml: Initialization took 1.04 seconds
path_sil00520.kgml:
path_sil00520.kgml: Found a trail of span 2 without skipping any vertex
path_sil00520.kgml: 420 -> 422
path_sil00520.kgml: R11024 -> R11025
path_sil00520.kgml: sil:SPO3870 -> sil:SPO3871
path_sil00520.kgml: 2.7.1.221 -> 2.7.7.99
path_sil00520.kgml:
path_sil00520.kgml: --- 1.16 seconds ---

path_sil00521.kgml: Streptomycin biosynthesis
path_sil00521.kgml: Initialization took 0.13 seconds
path_sil00521.kgml: (not found)
path_sil00521.kgml: --- 0.17 seconds ---

path_sil00540.kgml: Lipopolysaccharide biosynthesis
path_sil00540.kgml: Initialization took 0.59 seconds
path_sil00540.kgml:
path_sil00540.kgml: Found a trail of span 3 without skipping any vertex
path_sil00540.kgml: 45 -> 80 -> 79
path_sil00540.kgml: R04657 -> R04658 -> R05074
path_sil00540.kgml: sil:SPO3445 -> {sil:SPO2800, sil:SPO3444} -> {sil:SPO2800, sil:SPO3444}
path_sil00540.kgml: 2.7.1.130 -> 2.4.99.12 -> 2.4.99.13
path_sil00540.kgml:
path_sil00540.kgml: Found a trail of span 2 containing skipped vertices
path_sil00540.kgml: 45 -> [80] -> 79
path_sil00540.kgml: R04657 -> [R04658] -> R05074
path_sil00540.kgml: sil:SPO3445 -> [{sil:SPO2800, sil:SPO3444}] -> {sil:SPO2800, sil:SPO3444}
path_sil00540.kgml: 2.7.1.130 -> [2.4.99.12] -> 2.4.99.13
path_sil00540.kgml:
path_sil00540.kgml: --- 0.73 seconds ---

path_sil00550.kgml: Peptidoglycan biosynthesis
path_sil00550.kgml: Initialization took 0.89 seconds
path_sil00550.kgml:
path_sil00550.kgml: Found a trail of span 4 containing skipped vertices
path_sil00550.kgml: 32 -> 34 -> 23 -> 35
path_sil00550.kgml: R02783 -> R02788 -> R04617 -> R05630
path_sil00550.kgml: sil:SPO1187 -> sil:SPO1182 -> sil:SPO1183 -> sil:SPO1184
path_sil00550.kgml: 6.3.2.9 -> 6.3.2.13 -> 6.3.2.10 -> 2.7.8.13
path_sil00550.kgml: Skipped genes: sil:SPO1186, sil:SPO1185
path_sil00550.kgml:
path_sil00550.kgml: Found a trail of span 3 containing skipped vertices
path_sil00550.kgml: 32 -> 34 -> [23] -> 35
path_sil00550.kgml: R02783 -> R02788 -> [R04617] -> R05630
path_sil00550.kgml: sil:SPO1187 -> sil:SPO1182 -> [sil:SPO1183] -> sil:SPO1184
path_sil00550.kgml: 6.3.2.9 -> 6.3.2.13 -> [6.3.2.10] -> 2.7.8.13
path_sil00550.kgml: Skipped genes: sil:SPO1183, sil:SPO1186, sil:SPO1185
path_sil00550.kgml:
path_sil00550.kgml: Found a trail of span 3 containing skipped vertices
path_sil00550.kgml: 32 -> [34] -> 23 -> 35
path_sil00550.kgml: R02783 -> [R02788] -> R04617 -> R05630
path_sil00550.kgml: sil:SPO1187 -> [sil:SPO1182] -> sil:SPO1183 -> sil:SPO1184
path_sil00550.kgml: 6.3.2.9 -> [6.3.2.13] -> 6.3.2.10 -> 2.7.8.13
path_sil00550.kgml: Skipped genes: sil:SPO1186, sil:SPO1185
path_sil00550.kgml:
path_sil00550.kgml: Found a trail of span 2 containing skipped vertices
path_sil00550.kgml: 59 -> 33
path_sil00550.kgml: {R03191, R03192} -> R03193
path_sil00550.kgml: sil:SPO1200 -> sil:SPO1196
path_sil00550.kgml: {1.3.1.98, 1.3.1.98} -> 6.3.2.8
path_sil00550.kgml: Skipped genes: sil:SPO1198, sil:SPO1199, sil:SPO1197
path_sil00550.kgml:
path_sil00550.kgml: Found a trail of span 2 without skipping any vertex
path_sil00550.kgml: 29 -> 28
path_sil00550.kgml: R04573 -> R05629
path_sil00550.kgml: sil:SPO1183 -> sil:SPO1184
path_sil00550.kgml: 6.3.2.10 -> 2.7.8.13
path_sil00550.kgml:
path_sil00550.kgml: --- 1.30 seconds ---

path_sil00561.kgml: Glycerolipid metabolism
path_sil00561.kgml: Initialization took 0.53 seconds
path_sil00561.kgml: (not found)
path_sil00561.kgml: --- 0.57 seconds ---

path_sil00562.kgml: Inositol phosphate metabolism
path_sil00562.kgml: Initialization took 0.13 seconds
path_sil00562.kgml: (not found)
path_sil00562.kgml: --- 0.18 seconds ---

path_sil00564.kgml: Glycerophospholipid metabolism
path_sil00564.kgml: Initialization took 1.39 seconds
path_sil00564.kgml:
path_sil00564.kgml: Found a trail of span 5 without skipping any vertex
path_sil00564.kgml: 103 -> 135 -> 144 -> 143 -> 137
path_sil00564.kgml: R01800 -> R02055 -> R02056 -> R03424 -> R01320
path_sil00564.kgml: sil:SPOA0293 -> sil:SPOA0292 -> sil:SPOA0294 -> sil:SPOA0294 -> sil:SPOA0294
path_sil00564.kgml: 2.7.8.8 -> 4.1.1.65 -> 2.1.1.17 -> {2.1.1.16, 2.1.1.71} -> {2.1.1.16, 2.1.1.71}
path_sil00564.kgml:
path_sil00564.kgml: Found a trail of span 4 containing skipped vertices
path_sil00564.kgml: 103 -> [135] -> 144 -> 143 -> 137
path_sil00564.kgml: R01800 -> [R02055] -> R02056 -> R03424 -> R01320
path_sil00564.kgml: sil:SPOA0293 -> [sil:SPOA0292] -> sil:SPOA0294 -> sil:SPOA0294 -> sil:SPOA0294
path_sil00564.kgml: 2.7.8.8 -> [4.1.1.65] -> 2.1.1.17 -> {2.1.1.16, 2.1.1.71} -> {2.1.1.16, 2.1.1.71}
path_sil00564.kgml:
path_sil00564.kgml: Found a trail of span 4 containing skipped vertices
path_sil00564.kgml: 103 -> 135 -> [144] -> 143 -> 137
path_sil00564.kgml: R01800 -> R02055 -> [R02056] -> R03424 -> R01320
path_sil00564.kgml: sil:SPOA0293 -> sil:SPOA0292 -> [sil:SPOA0294] -> sil:SPOA0294 -> sil:SPOA0294
path_sil00564.kgml: 2.7.8.8 -> 4.1.1.65 -> [2.1.1.17] -> {2.1.1.16, 2.1.1.71} -> {2.1.1.16, 2.1.1.71}
path_sil00564.kgml:
path_sil00564.kgml: Found a trail of span 4 containing skipped vertices
path_sil00564.kgml: 103 -> 135 -> 144 -> [143] -> 137
path_sil00564.kgml: R01800 -> R02055 -> R02056 -> [R03424] -> R01320
path_sil00564.kgml: sil:SPOA0293 -> sil:SPOA0292 -> sil:SPOA0294 -> [sil:SPOA0294] -> sil:SPOA0294
path_sil00564.kgml: 2.7.8.8 -> 4.1.1.65 -> 2.1.1.17 -> [{2.1.1.16, 2.1.1.71}] -> {2.1.1.16, 2.1.1.71}
path_sil00564.kgml:
path_sil00564.kgml: --- 1.75 seconds ---

path_sil00590.kgml: Arachidonic acid metabolism
path_sil00590.kgml: Initialization took 0.05 seconds
path_sil00590.kgml: (not found)
path_sil00590.kgml: --- 0.09 seconds ---

path_sil00620.kgml: Pyruvate metabolism
path_sil00620.kgml: Initialization took 8.61 seconds
path_sil00620.kgml:
path_sil00620.kgml: Found a trail of span 3 without skipping any vertex
path_sil00620.kgml: 123 -> 55 -> 124
path_sil00620.kgml: R00014 -> R03270 -> R02569
path_sil00620.kgml: {sil:SPO2240, sil:SPO2241, sil:SPOA0319} -> {sil:SPO2240, sil:SPO2241, sil:SPOA0319} -> {sil:SPO2242, sil:SPO3790}
path_sil00620.kgml: {1.2.4.1, 2.2.1.6, 4.1.1.1} -> 1.2.4.1 -> 2.3.1.12
path_sil00620.kgml:
path_sil00620.kgml: Found a trail of span 2 without skipping any vertex
path_sil00620.kgml: 97 -> 129
path_sil00620.kgml: R00230 -> R00315
path_sil00620.kgml: {sil:SPO0115, sil:SPO3560} -> sil:SPO0116
path_sil00620.kgml: 2.3.1.8 -> {2.7.2.1, 2.7.2.15}
path_sil00620.kgml:
path_sil00620.kgml: Found a trail of span 2 without skipping any vertex
path_sil00620.kgml: 92 -> 79
path_sil00620.kgml: R00196 -> R00344
path_sil00620.kgml: {sil:SPO0598, sil:SPO0813, sil:SPO1172} -> sil:SPO1171
path_sil00620.kgml: 1.1.2.3 -> 6.4.1.1
path_sil00620.kgml:
path_sil00620.kgml: --- 9.28 seconds ---

path_sil00621.kgml: Dioxin degradation
path_sil00621.kgml: Initialization took 0.08 seconds
path_sil00621.kgml: (not found)
path_sil00621.kgml: --- 0.13 seconds ---

path_sil00622.kgml: Xylene degradation
path_sil00622.kgml: Initialization took 0.13 seconds
path_sil00622.kgml: (not found)
path_sil00622.kgml: --- 0.17 seconds ---

path_sil00623.kgml: Toluene degradation
path_sil00623.kgml: Initialization took 0.05 seconds
path_sil00623.kgml: (not found)
path_sil00623.kgml: --- 0.09 seconds ---

path_sil00624.kgml: Polycyclic aromatic hydrocarbon degradation
path_sil00624.kgml: Initialization took 0.08 seconds
path_sil00624.kgml: (not found)
path_sil00624.kgml: --- 0.11 seconds ---

path_sil00625.kgml: Chloroalkane and chloroalkene degradation
path_sil00625.kgml: Initialization took 0.47 seconds
path_sil00625.kgml: (not found)
path_sil00625.kgml: --- 0.52 seconds ---

path_sil00626.kgml: Naphthalene degradation
path_sil00626.kgml: Initialization took 0.13 seconds
path_sil00626.kgml: (not found)
path_sil00626.kgml: --- 0.17 seconds ---

path_sil00627.kgml: Aminobenzoate degradation
path_sil00627.kgml: Initialization took 0.28 seconds
path_sil00627.kgml: (not found)
path_sil00627.kgml: --- 0.33 seconds ---

path_sil00630.kgml: Glyoxylate and dicarboxylate metabolism
path_sil00630.kgml: Initialization took 17.40 seconds
path_sil00630.kgml:
path_sil00630.kgml: Found a trail of span 2 containing skipped vertices
path_sil00630.kgml: 204 -> [203] -> 205
path_sil00630.kgml: R01859 -> [R02765] -> R00833
path_sil00630.kgml: {sil:SPO1094, sil:SPO1101} -> [sil:SPO0932] -> sil:SPO1105
path_sil00630.kgml: 6.4.1.3 -> [5.1.99.1] -> 5.4.99.2
path_sil00630.kgml: Skipped genes: sil:SPO1102, sil:SPO1104
path_sil00630.kgml:
path_sil00630.kgml: Found a trail of span 2 without skipping any vertex
path_sil00630.kgml: 235 -> 214
path_sil00630.kgml: R00470 -> R00588
path_sil00630.kgml: {sil:SPO3031, sil:SPOA0330} -> {sil:SPO3029, sil:SPOA0144}
path_sil00630.kgml: {4.1.3.16, 4.1.3.42} -> 2.6.1.45
path_sil00630.kgml:
path_sil00630.kgml: Found a trail of span 2 without skipping any vertex
path_sil00630.kgml: 194 -> 195
path_sil00630.kgml: R00238 -> R01977
path_sil00630.kgml: {sil:SPO0142, sil:SPO0326, sil:SPO0773, sil:SPO1013, sil:SPO2918, sil:SPO3408, sil:SPOA0425} -> sil:SPO0325
path_sil00630.kgml: 2.3.1.9 -> 1.1.1.36
path_sil00630.kgml:
path_sil00630.kgml: Found a trail of span 2 containing skipped vertices
path_sil00630.kgml: 216 -> [214] -> 217
path_sil00630.kgml: R00945 -> [R00588] -> R01221
path_sil00630.kgml: {sil:SPO1572, sil:SPO2940, sil:SPO3529} -> [{sil:SPO3029, sil:SPOA0144}] -> {sil:SPO0340, sil:SPO0878, sil:SPO1562, sil:SPO1579, sil:SPO1648, sil:SPO2222, sil:SPOA0057, sil:SPOA0058, sil:SPOA0059}
path_sil00630.kgml: 2.1.2.1 -> [2.6.1.45] -> {1.4.4.2, 1.8.1.4, 2.1.2.10}
path_sil00630.kgml:
path_sil00630.kgml: --- 17.97 seconds ---

path_sil00633.kgml: Nitrotoluene degradation
path_sil00633.kgml: Initialization took 0.06 seconds
path_sil00633.kgml: (not found)
path_sil00633.kgml: --- 0.15 seconds ---

path_sil00640.kgml: Propanoate metabolism
path_sil00640.kgml: Initialization took 4.60 seconds
path_sil00640.kgml:
path_sil00640.kgml: Found a trail of span 3 containing skipped vertices
path_sil00640.kgml: 64 -> 63 -> [99] -> 78
path_sil00640.kgml: R01354 -> R00926 -> [R04432] -> R03045
path_sil00640.kgml: sil:SPO2934 -> sil:SPO2934 -> [{sil:SPO0575, sil:SPO0879, sil:SPO2380, sil:SPO2538, sil:SPO2698, sil:SPOA0288, sil:SPOA0403}] -> {sil:SPO2920, sil:SPO3646, sil:SPOA0424}
path_sil00640.kgml: {6.2.1.1, 6.2.1.17} -> {6.2.1.1, 6.2.1.17} -> [1.3.8.7] -> {4.2.1.116, 4.2.1.17}
path_sil00640.kgml: Skipped genes: sil:SPO2933, sil:SPO2932, sil:SPO2924
path_sil00640.kgml:
path_sil00640.kgml: Found a trail of span 2 without skipping any vertex
path_sil00640.kgml: 52 -> 68
path_sil00640.kgml: R00921 -> R01353
path_sil00640.kgml: {sil:SPO0115, sil:SPO3560} -> sil:SPO0116
path_sil00640.kgml: {2.3.1.222, 2.3.1.8} -> {2.7.2.1, 2.7.2.15}
path_sil00640.kgml:
path_sil00640.kgml: Found a trail of span 2 containing skipped vertices
path_sil00640.kgml: 59 -> [58] -> 104
path_sil00640.kgml: R01859 -> [R02765] -> R00833
path_sil00640.kgml: {sil:SPO1094, sil:SPO1101} -> [sil:SPO0932] -> sil:SPO1105
path_sil00640.kgml: 6.4.1.3 -> [5.1.99.1] -> 5.4.99.2
path_sil00640.kgml: Skipped genes: sil:SPO1102, sil:SPO1104
path_sil00640.kgml:
path_sil00640.kgml: --- 4.96 seconds ---

path_sil00643.kgml: Styrene degradation
path_sil00643.kgml: Initialization took 0.43 seconds
path_sil00643.kgml:
path_sil00643.kgml: Found a trail of span 2 containing skipped vertices
path_sil00643.kgml: 63 -> [39] -> 37
path_sil00643.kgml: R02519 -> [R03181] -> R01364
path_sil00643.kgml: sil:SPO0686 -> [sil:SPO0679] -> sil:SPO0685
path_sil00643.kgml: 1.13.11.5 -> [5.2.1.2] -> 3.7.1.2
path_sil00643.kgml:
path_sil00643.kgml: --- 0.50 seconds ---

path_sil00660.kgml: C5-Branched dibasic acid metabolism
path_sil00660.kgml: Initialization took 0.88 seconds
path_sil00660.kgml:
path_sil00660.kgml: Found a trail of span 3 containing skipped vertices
path_sil00660.kgml: 31 -> 96 -> 97
path_sil00660.kgml: R03896 -> R03898 -> R00994
path_sil00660.kgml: {sil:SPO0215, sil:SPO0216, sil:SPO1476, sil:SPO1477} -> {sil:SPO0215, sil:SPO0216, sil:SPO1476, sil:SPO1477} -> sil:SPO0210
path_sil00660.kgml: 4.2.1.35 -> 4.2.1.35 -> 1.1.1.85
path_sil00660.kgml: Skipped genes: sil:SPO0214, sil:SPO0211, sil:SPO0213
path_sil00660.kgml:
path_sil00660.kgml: --- 1.00 seconds ---

path_sil00680.kgml: Methane metabolism
path_sil00680.kgml: Initialization took 7.37 seconds
path_sil00680.kgml:
path_sil00680.kgml: Found a trail of span 2 containing skipped vertices
path_sil00680.kgml: 161 -> [167] -> 164
path_sil00680.kgml: R00345 -> [R00342] -> R01256
path_sil00680.kgml: sil:SPO1571 -> [sil:SPO0349] -> {sil:SPO1568, sil:SPO1569}
path_sil00680.kgml: 4.1.1.31 -> [{1.1.1.299, 1.1.1.37}] -> 6.2.1.9
path_sil00680.kgml: Skipped genes: sil:SPO1570
path_sil00680.kgml:
path_sil00680.kgml: Found a trail of span 2 without skipping any vertex
path_sil00680.kgml: 148 -> 151
path_sil00680.kgml: R01513 -> R04173
path_sil00680.kgml: sil:SPO3355 -> sil:SPO3354
path_sil00680.kgml: 1.1.1.95 -> 2.6.1.52
path_sil00680.kgml:
path_sil00680.kgml: Found a trail of span 2 without skipping any vertex
path_sil00680.kgml: 203 -> 204
path_sil00680.kgml: R00315 -> R00230
path_sil00680.kgml: sil:SPO0116 -> {sil:SPO0115, sil:SPO3560}
path_sil00680.kgml: {2.7.2.1, 2.7.2.15} -> 2.3.1.8
path_sil00680.kgml:
path_sil00680.kgml: --- 7.62 seconds ---

path_sil00730.kgml: Thiamine metabolism
path_sil00730.kgml: Initialization took 0.58 seconds
path_sil00730.kgml:
path_sil00730.kgml: Found a trail of span 6 containing skipped vertices
path_sil00730.kgml: 110 -> 76 -> 75 -> 97 -> [66] -> 68 -> [76] -> 75 -> 93
path_sil00730.kgml: R09993 -> R03471 -> R04509 -> R10712 -> [R02135] -> R02133 -> [R03471] -> R04509 -> R03223
path_sil00730.kgml: sil:SPO0051 -> sil:SPO0045 -> sil:SPO0045 -> {sil:SPO0048, sil:SPO2056} -> [sil:SPO2565] -> sil:SPO0051 -> [sil:SPO0045] -> sil:SPO0045 -> {sil:SPO0048, sil:SPO2056}
path_sil00730.kgml: 3.5.99.2 -> 2.7.1.49 -> 2.7.4.7 -> 2.5.1.3 -> [{3.1.3.1, 3.1.3.100, 3.1.3.2}] -> 3.5.99.2 -> [2.7.1.49] -> 2.7.4.7 -> 2.5.1.3
path_sil00730.kgml: Skipped genes: sil:SPO0049, sil:SPO0046a, sil:SPO0050, sil:SPO0047, sil:SPO0046
path_sil00730.kgml:
path_sil00730.kgml: Found a trail of span 2 containing skipped vertices
path_sil00730.kgml: 70 -> 69
path_sil00730.kgml: R07463 -> R10247
path_sil00730.kgml: sil:SPO0046 -> sil:SPO0047
path_sil00730.kgml: 1.4.3.19 -> 2.8.1.10
path_sil00730.kgml: Skipped genes: sil:SPO0046a
path_sil00730.kgml:
path_sil00730.kgml: --- 0.91 seconds ---

path_sil00740.kgml: Riboflavin metabolism
path_sil00740.kgml: Initialization took 0.27 seconds
path_sil00740.kgml:
path_sil00740.kgml: Found a trail of span 3 containing skipped vertices
path_sil00740.kgml: 32 -> [41] -> 42 -> 41
path_sil00740.kgml: R07281 -> [R04457] -> R00066 -> R04457
path_sil00740.kgml: sil:SPO1761 -> [{sil:SPO0268, sil:SPO1762}] -> sil:SPO1759 -> {sil:SPO0268, sil:SPO1762}
path_sil00740.kgml: 4.1.99.12 -> [2.5.1.78] -> 2.5.1.9 -> 2.5.1.78
path_sil00740.kgml: Skipped genes: sil:SPO1760
path_sil00740.kgml:
path_sil00740.kgml: Found a trail of span 3 containing skipped vertices
path_sil00740.kgml: 38 -> 39 -> 40
path_sil00740.kgml: R00425 -> R03459 -> R03458
path_sil00740.kgml: {sil:SPO1761, sil:SPO3427} -> sil:SPO1754 -> sil:SPO1754
path_sil00740.kgml: 3.5.4.25 -> 3.5.4.26 -> 1.1.1.193
path_sil00740.kgml: Skipped genes: sil:SPO1760, sil:SPO1758, sil:SPO1759
path_sil00740.kgml:
path_sil00740.kgml: Found a trail of span 2 containing skipped vertices
path_sil00740.kgml: 38 -> [39] -> 40
path_sil00740.kgml: R00425 -> [R03459] -> R03458
path_sil00740.kgml: {sil:SPO1761, sil:SPO3427} -> [sil:SPO1754] -> sil:SPO1754
path_sil00740.kgml: 3.5.4.25 -> [3.5.4.26] -> 1.1.1.193
path_sil00740.kgml: Skipped genes: sil:SPO1760, sil:SPO1758, sil:SPO1759
path_sil00740.kgml:
path_sil00740.kgml: --- 0.48 seconds ---

path_sil00750.kgml: Vitamin B6 metabolism
path_sil00750.kgml: Initialization took 0.19 seconds
path_sil00750.kgml: (not found)
path_sil00750.kgml: --- 0.23 seconds ---

path_sil00760.kgml: Nicotinate and nicotinamide metabolism
path_sil00760.kgml: Initialization took 2.76 seconds
path_sil00760.kgml:
path_sil00760.kgml: Found a trail of span 3 without skipping any vertex
path_sil00760.kgml: 71 -> 72 -> 73
path_sil00760.kgml: R00481 -> R04292 -> R03348
path_sil00760.kgml: sil:SPO3244 -> sil:SPO3243 -> sil:SPO3245
path_sil00760.kgml: 1.4.3.16 -> 2.5.1.72 -> 2.4.2.19
path_sil00760.kgml:
path_sil00760.kgml: Found a trail of span 2 containing skipped vertices
path_sil00760.kgml: 92 -> [195] -> 97
path_sil00760.kgml: R00103 -> [R02323] -> R01273
path_sil00760.kgml: sil:SPO2469 -> [{sil:SPO2688, sil:SPO2904}] -> sil:SPO2470
path_sil00760.kgml: {3.6.1.22, 3.6.1.9} -> [3.1.3.5] -> {3.2.2.1, 3.2.2.3}
path_sil00760.kgml:
path_sil00760.kgml: Found a trail of span 2 containing skipped vertices
path_sil00760.kgml: 71 -> [72] -> 73
path_sil00760.kgml: R00481 -> [R04292] -> R03348
path_sil00760.kgml: sil:SPO3244 -> [sil:SPO3243] -> sil:SPO3245
path_sil00760.kgml: 1.4.3.16 -> [2.5.1.72] -> 2.4.2.19
path_sil00760.kgml:
path_sil00760.kgml: Found a trail of span 2 containing skipped vertices
path_sil00760.kgml: 89 -> 88
path_sil00760.kgml: R01268 -> R01724
path_sil00760.kgml: sil:SPO0093 -> sil:SPO0095
path_sil00760.kgml: 3.5.1.19 -> 6.3.4.21
path_sil00760.kgml: Skipped genes: sil:SPO0094
path_sil00760.kgml:
path_sil00760.kgml: --- 3.21 seconds ---

path_sil00770.kgml: Pantothenate and CoA biosynthesis
path_sil00770.kgml: Initialization took 2.08 seconds
path_sil00770.kgml:
path_sil00770.kgml: Found a trail of span 2 containing skipped vertices
path_sil00770.kgml: 75 -> 73
path_sil00770.kgml: R00977 -> R02269
path_sil00770.kgml: {sil:SPO1776, sil:SPO1777} -> sil:SPO1783
path_sil00770.kgml: 1.3.1.1 -> 3.5.2.2
path_sil00770.kgml: Skipped genes: sil:SPO1781, sil:SPO1779, sil:SPO1782
path_sil00770.kgml:
path_sil00770.kgml: Found a trail of span 2 containing skipped vertices
path_sil00770.kgml: 78 -> [77] -> 76
path_sil00770.kgml: R01226 -> [R02472] -> R02473
path_sil00770.kgml: sil:SPO0102 -> [{sil:SPO0966, sil:SPO1601}] -> sil:SPO0103
path_sil00770.kgml: 2.1.2.11 -> [1.1.1.169] -> 6.3.2.1
path_sil00770.kgml:
path_sil00770.kgml: --- 2.24 seconds ---

path_sil00780.kgml: Biotin metabolism
path_sil00780.kgml: Initialization took 0.48 seconds
path_sil00780.kgml:
path_sil00780.kgml: Found a trail of span 2 containing skipped vertices
path_sil00780.kgml: 95 -> 53
path_sil00780.kgml: R10115 -> R10116
path_sil00780.kgml: sil:SPO2271 -> {sil:SPO0128, sil:SPO2275, sil:SPO2692}
path_sil00780.kgml: {2.3.1.179, 2.3.1.41} -> 1.1.1.100
path_sil00780.kgml: Skipped genes: sil:SPO2272, sil:SPO2273, sil:SPO2274
path_sil00780.kgml:
path_sil00780.kgml: Found a trail of span 2 containing skipped vertices
path_sil00780.kgml: 74 -> 67
path_sil00780.kgml: R10119 -> R10120
path_sil00780.kgml: sil:SPO2271 -> {sil:SPO0128, sil:SPO2275, sil:SPO2692}
path_sil00780.kgml: {2.3.1.179, 2.3.1.41} -> 1.1.1.100
path_sil00780.kgml: Skipped genes: sil:SPO2272, sil:SPO2273, sil:SPO2274
path_sil00780.kgml:
path_sil00780.kgml: Found a trail of span 2 without skipping any vertex
path_sil00780.kgml: 59 -> 64
path_sil00780.kgml: R10118 -> R10119
path_sil00780.kgml: {sil:SPO0113, sil:SPO2142, sil:SPOA0439} -> sil:SPOA0440
path_sil00780.kgml: 1.3.1.10 -> {2.3.1.179, 2.3.1.41}
path_sil00780.kgml:
path_sil00780.kgml: --- 0.66 seconds ---

path_sil00785.kgml: Lipoic acid metabolism
path_sil00785.kgml: Initialization took 0.04 seconds
path_sil00785.kgml: (not found)
path_sil00785.kgml: --- 0.09 seconds ---

path_sil00790.kgml: Folate biosynthesis
path_sil00790.kgml: Initialization took 2.29 seconds
path_sil00790.kgml:
path_sil00790.kgml: Found a trail of span 4 without skipping any vertex
path_sil00790.kgml: 96 -> 102 -> 103 -> 104
path_sil00790.kgml: R09959 -> R10002 -> R09978 -> R07605
path_sil00790.kgml: sil:SPO3903 -> sil:SPO3752 -> sil:SPO3751 -> sil:SPO3753
path_sil00790.kgml: 4.1.2.50 -> 4.3.99.3 -> 6.3.4.20 -> 1.7.1.13
path_sil00790.kgml:
path_sil00790.kgml: Found a trail of span 3 containing skipped vertices
path_sil00790.kgml: 96 -> [102] -> 103 -> 104
path_sil00790.kgml: R09959 -> [R10002] -> R09978 -> R07605
path_sil00790.kgml: sil:SPO3903 -> [sil:SPO3752] -> sil:SPO3751 -> sil:SPO3753
path_sil00790.kgml: 4.1.2.50 -> [4.3.99.3] -> 6.3.4.20 -> 1.7.1.13
path_sil00790.kgml: Skipped genes: sil:SPO3752
path_sil00790.kgml:
path_sil00790.kgml: Found a trail of span 3 containing skipped vertices
path_sil00790.kgml: 96 -> 102 -> [103] -> 104
path_sil00790.kgml: R09959 -> R10002 -> [R09978] -> R07605
path_sil00790.kgml: sil:SPO3903 -> sil:SPO3752 -> [sil:SPO3751] -> sil:SPO3753
path_sil00790.kgml: 4.1.2.50 -> 4.3.99.3 -> [6.3.4.20] -> 1.7.1.13
path_sil00790.kgml:
path_sil00790.kgml: Found a trail of span 3 without skipping any vertex
path_sil00790.kgml: 171 -> 75 -> 73
path_sil00790.kgml: R11073 -> R03504 -> R03066
path_sil00790.kgml: sil:SPO1362 -> sil:SPO1362 -> sil:SPO1363
path_sil00790.kgml: 5.1.99.8 -> 4.1.2.25 -> 2.5.1.15
path_sil00790.kgml:
path_sil00790.kgml: Found a trail of span 3 containing skipped vertices
path_sil00790.kgml: 171 -> 75 -> [74] -> 72
path_sil00790.kgml: R11073 -> R03504 -> [R03503] -> R03067
path_sil00790.kgml: sil:SPO1362 -> sil:SPO1362 -> [sil:SPO3205] -> sil:SPO1363
path_sil00790.kgml: 5.1.99.8 -> 4.1.2.25 -> [2.7.6.3] -> 2.5.1.15
path_sil00790.kgml:
path_sil00790.kgml: Found a trail of span 2 containing skipped vertices
path_sil00790.kgml: 122 -> 126
path_sil00790.kgml: R09735 -> R11581
path_sil00790.kgml: {sil:SPO0310, sil:SPO2153} -> sil:SPO0307
path_sil00790.kgml: 2.10.1.1 -> 2.7.7.77
path_sil00790.kgml: Skipped genes: sil:SPO0308, sil:SPO0309
path_sil00790.kgml:
path_sil00790.kgml: Found a trail of span 2 containing skipped vertices
path_sil00790.kgml: 171 -> [75] -> 73
path_sil00790.kgml: R11073 -> [R03504] -> R03066
path_sil00790.kgml: sil:SPO1362 -> [sil:SPO1362] -> sil:SPO1363
path_sil00790.kgml: 5.1.99.8 -> [4.1.2.25] -> 2.5.1.15
path_sil00790.kgml:
path_sil00790.kgml: Found a trail of span 2 without skipping any vertex
path_sil00790.kgml: 65 -> 66
path_sil00790.kgml: R01716 -> R05553
path_sil00790.kgml: sil:SPO0924 -> sil:SPO0925
path_sil00790.kgml: 2.6.1.85 -> 4.1.3.38
path_sil00790.kgml:
path_sil00790.kgml: --- 3.06 seconds ---

path_sil00860.kgml: Porphyrin and chlorophyll metabolism
path_sil00860.kgml: Initialization took 4.55 seconds
path_sil00860.kgml:
path_sil00860.kgml: Found a trail of span 10 containing skipped vertices
path_sil00860.kgml: 271 -> 289 -> 290 -> 291 -> 292 -> 293 -> [294] -> 317 -> 295 -> 296 -> 297
path_sil00860.kgml: R03194 -> R03948 -> R05217 -> R05180 -> R05181 -> R05219 -> [R05150] -> R05149 -> R05177 -> R05224 -> R05227
path_sil00860.kgml: {sil:SPO2632, sil:SPO2873, sil:SPOA0221} -> sil:SPO2866 -> sil:SPO2864 -> sil:SPO2867 -> sil:SPO2871 -> sil:SPO2874 -> [sil:SPO2868] -> sil:SPO2869 -> sil:SPO2865 -> sil:SPO2872 -> {sil:SPO2853, sil:SPO2855, sil:SPO2863}
path_sil00860.kgml: 2.1.1.107 -> 2.1.1.130 -> 1.14.13.83 -> 2.1.1.131 -> 2.1.1.133 -> 2.1.1.152 -> [1.3.1.54] -> 2.1.1.132 -> 5.4.99.61 -> 6.3.5.9 -> 6.6.1.2
path_sil00860.kgml: Skipped genes: sil:SPO2870
path_sil00860.kgml:
path_sil00860.kgml: Found a trail of span 9 containing skipped vertices
path_sil00860.kgml: 271 -> 289 -> 290 -> 291 -> [292] -> 293 -> [294] -> 317 -> 295 -> 296 -> 297
path_sil00860.kgml: R03194 -> R03948 -> R05217 -> R05180 -> [R05181] -> R05219 -> [R05150] -> R05149 -> R05177 -> R05224 -> R05227
path_sil00860.kgml: {sil:SPO2632, sil:SPO2873, sil:SPOA0221} -> sil:SPO2866 -> sil:SPO2864 -> sil:SPO2867 -> [sil:SPO2871] -> sil:SPO2874 -> [sil:SPO2868] -> sil:SPO2869 -> sil:SPO2865 -> sil:SPO2872 -> {sil:SPO2853, sil:SPO2855, sil:SPO2863}
path_sil00860.kgml: 2.1.1.107 -> 2.1.1.130 -> 1.14.13.83 -> 2.1.1.131 -> [2.1.1.133] -> 2.1.1.152 -> [1.3.1.54] -> 2.1.1.132 -> 5.4.99.61 -> 6.3.5.9 -> 6.6.1.2
path_sil00860.kgml: Skipped genes: sil:SPO2870, sil:SPO2871
path_sil00860.kgml:
path_sil00860.kgml: Found a trail of span 9 containing skipped vertices
path_sil00860.kgml: 271 -> 289 -> 290 -> [291] -> 292 -> 293 -> [294] -> 317 -> 295 -> 296 -> 297
path_sil00860.kgml: R03194 -> R03948 -> R05217 -> [R05180] -> R05181 -> R05219 -> [R05150] -> R05149 -> R05177 -> R05224 -> R05227
path_sil00860.kgml: {sil:SPO2632, sil:SPO2873, sil:SPOA0221} -> sil:SPO2866 -> sil:SPO2864 -> [sil:SPO2867] -> sil:SPO2871 -> sil:SPO2874 -> [sil:SPO2868] -> sil:SPO2869 -> sil:SPO2865 -> sil:SPO2872 -> {sil:SPO2853, sil:SPO2855, sil:SPO2863}
path_sil00860.kgml: 2.1.1.107 -> 2.1.1.130 -> 1.14.13.83 -> [2.1.1.131] -> 2.1.1.133 -> 2.1.1.152 -> [1.3.1.54] -> 2.1.1.132 -> 5.4.99.61 -> 6.3.5.9 -> 6.6.1.2
path_sil00860.kgml: Skipped genes: sil:SPO2870, sil:SPO2867
path_sil00860.kgml:
path_sil00860.kgml: Found a trail of span 9 containing skipped vertices
path_sil00860.kgml: 271 -> 289 -> 290 -> 291 -> 292 -> 293 -> [294] -> 317 -> 295 -> [296] -> 297
path_sil00860.kgml: R03194 -> R03948 -> R05217 -> R05180 -> R05181 -> R05219 -> [R05150] -> R05149 -> R05177 -> [R05224] -> R05227
path_sil00860.kgml: {sil:SPO2632, sil:SPO2873, sil:SPOA0221} -> sil:SPO2866 -> sil:SPO2864 -> sil:SPO2867 -> sil:SPO2871 -> sil:SPO2874 -> [sil:SPO2868] -> sil:SPO2869 -> sil:SPO2865 -> [sil:SPO2872] -> {sil:SPO2853, sil:SPO2855, sil:SPO2863}
path_sil00860.kgml: 2.1.1.107 -> 2.1.1.130 -> 1.14.13.83 -> 2.1.1.131 -> 2.1.1.133 -> 2.1.1.152 -> [1.3.1.54] -> 2.1.1.132 -> 5.4.99.61 -> [6.3.5.9] -> 6.6.1.2
path_sil00860.kgml: Skipped genes: sil:SPO2872, sil:SPO2870
path_sil00860.kgml:
path_sil00860.kgml: Found a trail of span 9 containing skipped vertices
path_sil00860.kgml: 271 -> 289 -> [290] -> 291 -> 292 -> 293 -> [294] -> 317 -> 295 -> 296 -> 297
path_sil00860.kgml: R03194 -> R03948 -> [R05217] -> R05180 -> R05181 -> R05219 -> [R05150] -> R05149 -> R05177 -> R05224 -> R05227
path_sil00860.kgml: {sil:SPO2632, sil:SPO2873, sil:SPOA0221} -> sil:SPO2866 -> [sil:SPO2864] -> sil:SPO2867 -> sil:SPO2871 -> sil:SPO2874 -> [sil:SPO2868] -> sil:SPO2869 -> sil:SPO2865 -> sil:SPO2872 -> {sil:SPO2853, sil:SPO2855, sil:SPO2863}
path_sil00860.kgml: 2.1.1.107 -> 2.1.1.130 -> [1.14.13.83] -> 2.1.1.131 -> 2.1.1.133 -> 2.1.1.152 -> [1.3.1.54] -> 2.1.1.132 -> 5.4.99.61 -> 6.3.5.9 -> 6.6.1.2
path_sil00860.kgml: Skipped genes: sil:SPO2864, sil:SPO2870
path_sil00860.kgml:
path_sil00860.kgml: Found a trail of span 9 containing skipped vertices
path_sil00860.kgml: 271 -> [289] -> 290 -> 291 -> 292 -> 293 -> [294] -> 317 -> 295 -> 296 -> 297
path_sil00860.kgml: R03194 -> [R03948] -> R05217 -> R05180 -> R05181 -> R05219 -> [R05150] -> R05149 -> R05177 -> R05224 -> R05227
path_sil00860.kgml: {sil:SPO2632, sil:SPO2873, sil:SPOA0221} -> [sil:SPO2866] -> sil:SPO2864 -> sil:SPO2867 -> sil:SPO2871 -> sil:SPO2874 -> [sil:SPO2868] -> sil:SPO2869 -> sil:SPO2865 -> sil:SPO2872 -> {sil:SPO2853, sil:SPO2855, sil:SPO2863}
path_sil00860.kgml: 2.1.1.107 -> [2.1.1.130] -> 1.14.13.83 -> 2.1.1.131 -> 2.1.1.133 -> 2.1.1.152 -> [1.3.1.54] -> 2.1.1.132 -> 5.4.99.61 -> 6.3.5.9 -> 6.6.1.2
path_sil00860.kgml: Skipped genes: sil:SPO2870, sil:SPO2866
path_sil00860.kgml:
path_sil00860.kgml: Found a trail of span 9 containing skipped vertices
path_sil00860.kgml: 271 -> 289 -> 290 -> 291 -> 292 -> 293 -> [294] -> 317 -> [295] -> 296 -> 297
path_sil00860.kgml: R03194 -> R03948 -> R05217 -> R05180 -> R05181 -> R05219 -> [R05150] -> R05149 -> [R05177] -> R05224 -> R05227
path_sil00860.kgml: {sil:SPO2632, sil:SPO2873, sil:SPOA0221} -> sil:SPO2866 -> sil:SPO2864 -> sil:SPO2867 -> sil:SPO2871 -> sil:SPO2874 -> [sil:SPO2868] -> sil:SPO2869 -> [sil:SPO2865] -> sil:SPO2872 -> {sil:SPO2853, sil:SPO2855, sil:SPO2863}
path_sil00860.kgml: 2.1.1.107 -> 2.1.1.130 -> 1.14.13.83 -> 2.1.1.131 -> 2.1.1.133 -> 2.1.1.152 -> [1.3.1.54] -> 2.1.1.132 -> [5.4.99.61] -> 6.3.5.9 -> 6.6.1.2
path_sil00860.kgml: Skipped genes: sil:SPO2865, sil:SPO2870
path_sil00860.kgml:
path_sil00860.kgml: Found a trail of span 3 containing skipped vertices
path_sil00860.kgml: 284 -> 285 -> 318
path_sil00860.kgml: R05809 -> R05810 -> R07772
path_sil00860.kgml: sil:SPO2867 -> sil:SPO2871 -> sil:SPO2870
path_sil00860.kgml: 2.1.1.131 -> 2.1.1.271 -> 3.7.1.12
path_sil00860.kgml: Skipped genes: sil:SPO2869
path_sil00860.kgml:
path_sil00860.kgml: Found a trail of span 2 without skipping any vertex
path_sil00860.kgml: 269 -> 73
path_sil00860.kgml: R03197 -> R03220
path_sil00860.kgml: sil:SPO3648 -> sil:SPO3653
path_sil00860.kgml: 4.1.1.37 -> 1.3.3.3
path_sil00860.kgml:
path_sil00860.kgml: Found a trail of span 2 containing skipped vertices
path_sil00860.kgml: 284 -> [285] -> 318
path_sil00860.kgml: R05809 -> [R05810] -> R07772
path_sil00860.kgml: sil:SPO2867 -> [sil:SPO2871] -> sil:SPO2870
path_sil00860.kgml: 2.1.1.131 -> [2.1.1.271] -> 3.7.1.12
path_sil00860.kgml: Skipped genes: sil:SPO2869
path_sil00860.kgml:
path_sil00860.kgml: --- 6.38 seconds ---

path_sil00900.kgml: Terpenoid backbone biosynthesis
path_sil00900.kgml: Initialization took 1.08 seconds
path_sil00900.kgml: (not found)
path_sil00900.kgml: --- 1.16 seconds ---

path_sil00903.kgml: Limonene and pinene degradation
path_sil00903.kgml: Initialization took 0.23 seconds
path_sil00903.kgml: (not found)
path_sil00903.kgml: --- 0.26 seconds ---

path_sil00910.kgml: Nitrogen metabolism
path_sil00910.kgml: Initialization took 0.78 seconds
path_sil00910.kgml: (not found)
path_sil00910.kgml: --- 0.82 seconds ---

path_sil00920.kgml: Sulfur metabolism
path_sil00920.kgml: Initialization took 3.19 seconds
path_sil00920.kgml:
path_sil00920.kgml: Found a trail of span 2 without skipping any vertex
path_sil00920.kgml: 109 -> 103
path_sil00920.kgml: R00586 -> R00897
path_sil00920.kgml: sil:SPO2247 -> {sil:SPO1921, sil:SPO2246}
path_sil00920.kgml: 2.3.1.30 -> {2.5.1.47, 2.5.1.65}
path_sil00920.kgml:
path_sil00920.kgml: Found a trail of span 2 without skipping any vertex
path_sil00920.kgml: 48 -> 31
path_sil00920.kgml: R02021 -> R00858
path_sil00920.kgml: sil:SPO2635 -> sil:SPO2634
path_sil00920.kgml: 1.8.4.8 -> 1.8.1.2
path_sil00920.kgml:
path_sil00920.kgml: Found a trail of span 2 without skipping any vertex
path_sil00920.kgml: 193 -> 195
path_sil00920.kgml: R11130 -> R10936
path_sil00920.kgml: sil:SPO3804 -> sil:SPO3805
path_sil00920.kgml: ? -> 4.2.1.155
path_sil00920.kgml:
path_sil00920.kgml: --- 3.43 seconds ---

path_sil00930.kgml: Caprolactam degradation
path_sil00930.kgml: Initialization took 0.13 seconds
path_sil00930.kgml: (not found)
path_sil00930.kgml: --- 0.17 seconds ---

path_sil00970.kgml: Aminoacyl-tRNA biosynthesis
path_sil00970.kgml: Initialization took 2.58 seconds
path_sil00970.kgml: (not found)
path_sil00970.kgml: --- 2.63 seconds ---

path_sil01040.kgml: Biosynthesis of unsaturated fatty acids
path_sil01040.kgml: Initialization took 0.28 seconds
path_sil01040.kgml: (not found)
path_sil01040.kgml: --- 0.33 seconds ---

path_sil01054.kgml: Nonribosomal peptide structures
path_sil01054.kgml: Initialization took 0.04 seconds
path_sil01054.kgml: (not found)
path_sil01054.kgml: --- 0.09 seconds ---

--- 339.46 seconds ---
