# Supplementary material for: CoMetGeNe: mining conserved neighborhood patterns in metabolic and genomic contexts
Source: BMC Bioinformatics. 2019 Jan 10;20:19. doi: 10.1186/s12859-018-2542-2 (PMC6327494; doi:10.1186/s12859-018-2542-2)
Supplement: Supplementary file 14 — Trail finding results for completely assembled representative bacterial genomes present in NCBI Genomes. Of the 1,545 fully assembled representative bacterial genomes in NCBI, corresponding entries have been identified in KEGG for 1,467 species, for which trail finding has been performed for all combinations of gap parameters δG and δD ranging from 0 to 3. This additional file is available from https://doi.org/10.6084/m9.figshare.7288769. (GZ 178,532 kb) [file 12859_2018_2542_MOESM14_ESM.gz › results/bbs_dG3_dD1.hnet]

--- delta_G = 3, delta_D = 1 ---

path_bbs00010.kgml: Glycolysis / Gluconeogenesis
path_bbs00010.kgml: Initialization took 0.13 seconds
path_bbs00010.kgml:
path_bbs00010.kgml: Found a trail of span 3 containing skipped vertices
path_bbs00010.kgml: 76 -> [57] -> 58 -> 57
path_bbs00010.kgml: R01512 -> [R01061] -> R01015 -> R01061
path_bbs00010.kgml: bbs:BbiDN127_0055 -> [bbs:BbiDN127_0056] -> bbs:BbiDN127_0054 -> bbs:BbiDN127_0056
path_bbs00010.kgml: 2.7.2.3 -> [{1.2.1.12, 1.2.1.59}] -> 5.3.1.1 -> {1.2.1.12, 1.2.1.59}
path_bbs00010.kgml:
path_bbs00010.kgml: Found a trail of span 2 containing skipped vertices
path_bbs00010.kgml: 55 -> 53
path_bbs00010.kgml: R00658 -> R00200
path_bbs00010.kgml: bbs:BbiDN127_0334 -> bbs:BbiDN127_0345
path_bbs00010.kgml: 4.2.1.11 -> 2.7.1.40
path_bbs00010.kgml: Skipped genes: bbs:BbiDN127_0344
path_bbs00010.kgml:
path_bbs00010.kgml: --- 0.38 seconds ---

path_bbs00030.kgml: Pentose phosphate pathway
path_bbs00030.kgml: Initialization took 0.09 seconds
path_bbs00030.kgml: (not found)
path_bbs00030.kgml: --- 0.14 seconds ---

path_bbs00051.kgml: Fructose and mannose metabolism
path_bbs00051.kgml: Initialization took 0.09 seconds
path_bbs00051.kgml: (not found)
path_bbs00051.kgml: --- 0.13 seconds ---

path_bbs00052.kgml: Galactose metabolism
path_bbs00052.kgml: Initialization took 0.05 seconds
path_bbs00052.kgml: (not found)
path_bbs00052.kgml: --- 0.10 seconds ---

path_bbs00071.kgml: Fatty acid degradation
path_bbs00071.kgml: Initialization took 0.05 seconds
path_bbs00071.kgml: (not found)
path_bbs00071.kgml: --- 0.09 seconds ---

path_bbs00072.kgml: Synthesis and degradation of ketone bodies
path_bbs00072.kgml: Initialization took 0.04 seconds
path_bbs00072.kgml: (not found)
path_bbs00072.kgml: --- 0.09 seconds ---

path_bbs00190.kgml: Oxidative phosphorylation
path_bbs00190.kgml: Initialization took 0.05 seconds
path_bbs00190.kgml: (not found)
path_bbs00190.kgml: --- 0.09 seconds ---

path_bbs00220.kgml: Arginine biosynthesis
path_bbs00220.kgml: Initialization took 0.08 seconds
path_bbs00220.kgml:
path_bbs00220.kgml: Found a trail of span 2 without skipping any vertex
path_bbs00220.kgml: 44 -> 59
path_bbs00220.kgml: R01398 -> R00552
path_bbs00220.kgml: bbs:BbiDN127_0858 -> bbs:BbiDN127_0857
path_bbs00220.kgml: 2.1.3.3 -> 3.5.3.6
path_bbs00220.kgml:
path_bbs00220.kgml: --- 0.17 seconds ---

path_bbs00230.kgml: Purine metabolism
path_bbs00230.kgml: Initialization took 0.18 seconds
path_bbs00230.kgml:
path_bbs00230.kgml: Found a trail of span 2 containing skipped vertices
path_bbs00230.kgml: 247 -> 240
path_bbs00230.kgml: R00376 -> R01857
path_bbs00230.kgml: {bbs:BbiDN127_0440, bbs:BbiDN127_0457, bbs:BbiDN127_0467, bbs:BbiDN127_0550, bbs:BbiDN127_0582, bbs:BbiDN127_0779} -> bbs:BbiDN127_0469
path_bbs00230.kgml: 2.7.7.7 -> 2.7.4.6
path_bbs00230.kgml: Skipped genes: bbs:BbiDN127_0468
path_bbs00230.kgml:
path_bbs00230.kgml: Found a trail of span 2 without skipping any vertex
path_bbs00230.kgml: 205 -> 206
path_bbs00230.kgml: R01130 -> {R01230, R01231}
path_bbs00230.kgml: bbs:BbiDN127_B0017 -> bbs:BbiDN127_B0018
path_bbs00230.kgml: 1.1.1.205 -> {6.3.5.2, 6.3.5.2}
path_bbs00230.kgml:
path_bbs00230.kgml: Found a trail of span 2 containing skipped vertices
path_bbs00230.kgml: 175 -> 179
path_bbs00230.kgml: R00375 -> R01137
path_bbs00230.kgml: {bbs:BbiDN127_0440, bbs:BbiDN127_0457, bbs:BbiDN127_0467, bbs:BbiDN127_0550, bbs:BbiDN127_0582, bbs:BbiDN127_0779} -> bbs:BbiDN127_0469
path_bbs00230.kgml: 2.7.7.7 -> 2.7.4.6
path_bbs00230.kgml: Skipped genes: bbs:BbiDN127_0468
path_bbs00230.kgml:
path_bbs00230.kgml: --- 0.49 seconds ---

path_bbs00240.kgml: Pyrimidine metabolism
path_bbs00240.kgml: Initialization took 0.18 seconds
path_bbs00240.kgml:
path_bbs00240.kgml: Found a trail of span 2 containing skipped vertices
path_bbs00240.kgml: 139 -> 141
path_bbs00240.kgml: R02326 -> R00377
path_bbs00240.kgml: bbs:BbiDN127_0469 -> {bbs:BbiDN127_0440, bbs:BbiDN127_0457, bbs:BbiDN127_0467, bbs:BbiDN127_0550, bbs:BbiDN127_0582, bbs:BbiDN127_0779}
path_bbs00240.kgml: 2.7.4.6 -> 2.7.7.7
path_bbs00240.kgml: Skipped genes: bbs:BbiDN127_0468
path_bbs00240.kgml:
path_bbs00240.kgml: Found a trail of span 2 containing skipped vertices
path_bbs00240.kgml: 158 -> 157
path_bbs00240.kgml: R02093 -> R00378
path_bbs00240.kgml: bbs:BbiDN127_0469 -> {bbs:BbiDN127_0440, bbs:BbiDN127_0457, bbs:BbiDN127_0467, bbs:BbiDN127_0550, bbs:BbiDN127_0582, bbs:BbiDN127_0779}
path_bbs00240.kgml: 2.7.4.6 -> 2.7.7.7
path_bbs00240.kgml: Skipped genes: bbs:BbiDN127_0468
path_bbs00240.kgml:
path_bbs00240.kgml: --- 0.35 seconds ---

path_bbs00260.kgml: Glycine, serine and threonine metabolism
path_bbs00260.kgml: Initialization took 0.06 seconds
path_bbs00260.kgml: (not found)
path_bbs00260.kgml: --- 0.11 seconds ---

path_bbs00270.kgml: Cysteine and methionine metabolism
path_bbs00270.kgml: Initialization took 0.06 seconds
path_bbs00270.kgml:
path_bbs00270.kgml: Found a trail of span 2 containing skipped vertices
path_bbs00270.kgml: 100 -> 99
path_bbs00270.kgml: R00194 -> R01291
path_bbs00270.kgml: {bbs:BbiDN127_0370, bbs:BbiDN127_0592, bbs:BbiDN127_I0031} -> bbs:BbiDN127_0372
path_bbs00270.kgml: 3.2.2.9 -> 4.4.1.21
path_bbs00270.kgml: Skipped genes: bbs:BbiDN127_0371
path_bbs00270.kgml:
path_bbs00270.kgml: --- 0.17 seconds ---

path_bbs00280.kgml: Valine, leucine and isoleucine degradation
path_bbs00280.kgml: Initialization took 0.06 seconds
path_bbs00280.kgml: (not found)
path_bbs00280.kgml: --- 0.11 seconds ---

path_bbs00300.kgml: Lysine biosynthesis
path_bbs00300.kgml: Initialization took 0.06 seconds
path_bbs00300.kgml: (not found)
path_bbs00300.kgml: --- 0.11 seconds ---

path_bbs00430.kgml: Taurine and hypotaurine metabolism
path_bbs00430.kgml: Initialization took 0.06 seconds
path_bbs00430.kgml: (not found)
path_bbs00430.kgml: --- 0.11 seconds ---

path_bbs00450.kgml: Selenocompound metabolism
path_bbs00450.kgml: Initialization took 0.05 seconds
path_bbs00450.kgml: (not found)
path_bbs00450.kgml: --- 0.11 seconds ---

path_bbs00471.kgml: D-Glutamine and D-glutamate metabolism
path_bbs00471.kgml: Initialization took 0.05 seconds
path_bbs00471.kgml: (not found)
path_bbs00471.kgml: --- 0.10 seconds ---

path_bbs00473.kgml: D-Alanine metabolism
path_bbs00473.kgml: Initialization took 0.05 seconds
path_bbs00473.kgml: (not found)
path_bbs00473.kgml: --- 0.09 seconds ---

path_bbs00480.kgml: Glutathione metabolism
path_bbs00480.kgml: Initialization took 0.06 seconds
path_bbs00480.kgml: (not found)
path_bbs00480.kgml: --- 0.10 seconds ---

path_bbs00500.kgml: Starch and sucrose metabolism
path_bbs00500.kgml: Initialization took 0.09 seconds
path_bbs00500.kgml: (not found)
path_bbs00500.kgml: --- 0.13 seconds ---

path_bbs00520.kgml: Amino sugar and nucleotide sugar metabolism
path_bbs00520.kgml: Initialization took 0.14 seconds
path_bbs00520.kgml:
path_bbs00520.kgml: Found a trail of span 2 without skipping any vertex
path_bbs00520.kgml: 22 -> 20
path_bbs00520.kgml: R02059 -> R00765
path_bbs00520.kgml: bbs:BbiDN127_0148 -> bbs:BbiDN127_0149
path_bbs00520.kgml: 3.5.1.25 -> 3.5.99.6
path_bbs00520.kgml:
path_bbs00520.kgml: --- 0.25 seconds ---

path_bbs00550.kgml: Peptidoglycan biosynthesis
path_bbs00550.kgml: Initialization took 0.14 seconds
path_bbs00550.kgml:
path_bbs00550.kgml: Found a trail of span 2 without skipping any vertex
path_bbs00550.kgml: 29 -> 28
path_bbs00550.kgml: R04573 -> R05629
path_bbs00550.kgml: bbs:BbiDN127_0304 -> bbs:BbiDN127_0303
path_bbs00550.kgml: 6.3.2.10 -> 2.7.8.13
path_bbs00550.kgml:
path_bbs00550.kgml: Found a trail of span 2 without skipping any vertex
path_bbs00550.kgml: 23 -> 35
path_bbs00550.kgml: R04617 -> R05630
path_bbs00550.kgml: bbs:BbiDN127_0304 -> bbs:BbiDN127_0303
path_bbs00550.kgml: 6.3.2.10 -> 2.7.8.13
path_bbs00550.kgml:
path_bbs00550.kgml: --- 0.33 seconds ---

path_bbs00561.kgml: Glycerolipid metabolism
path_bbs00561.kgml: Initialization took 0.05 seconds
path_bbs00561.kgml: (not found)
path_bbs00561.kgml: --- 0.11 seconds ---

path_bbs00564.kgml: Glycerophospholipid metabolism
path_bbs00564.kgml: Initialization took 0.09 seconds
path_bbs00564.kgml: (not found)
path_bbs00564.kgml: --- 0.14 seconds ---

path_bbs00620.kgml: Pyruvate metabolism
path_bbs00620.kgml: Initialization took 0.06 seconds
path_bbs00620.kgml: (not found)
path_bbs00620.kgml: --- 0.11 seconds ---

path_bbs00630.kgml: Glyoxylate and dicarboxylate metabolism
path_bbs00630.kgml: Initialization took 0.06 seconds
path_bbs00630.kgml: (not found)
path_bbs00630.kgml: --- 0.11 seconds ---

path_bbs00640.kgml: Propanoate metabolism
path_bbs00640.kgml: Initialization took 0.06 seconds
path_bbs00640.kgml: (not found)
path_bbs00640.kgml: --- 0.10 seconds ---

path_bbs00650.kgml: Butanoate metabolism
path_bbs00650.kgml: Initialization took 0.05 seconds
path_bbs00650.kgml: (not found)
path_bbs00650.kgml: --- 0.10 seconds ---

path_bbs00670.kgml: One carbon pool by folate
path_bbs00670.kgml: Initialization took 0.05 seconds
path_bbs00670.kgml: (not found)
path_bbs00670.kgml: --- 0.11 seconds ---

path_bbs00680.kgml: Methane metabolism
path_bbs00680.kgml: Initialization took 0.09 seconds
path_bbs00680.kgml: (not found)
path_bbs00680.kgml: --- 0.14 seconds ---

path_bbs00730.kgml: Thiamine metabolism
path_bbs00730.kgml: Initialization took 0.05 seconds
path_bbs00730.kgml: (not found)
path_bbs00730.kgml: --- 0.11 seconds ---

path_bbs00750.kgml: Vitamin B6 metabolism
path_bbs00750.kgml: Initialization took 0.05 seconds
path_bbs00750.kgml: (not found)
path_bbs00750.kgml: --- 0.11 seconds ---

path_bbs00760.kgml: Nicotinate and nicotinamide metabolism
path_bbs00760.kgml: Initialization took 0.06 seconds
path_bbs00760.kgml: (not found)
path_bbs00760.kgml: --- 0.11 seconds ---

path_bbs00770.kgml: Pantothenate and CoA biosynthesis
path_bbs00770.kgml: Initialization took 0.05 seconds
path_bbs00770.kgml: (not found)
path_bbs00770.kgml: --- 0.11 seconds ---

path_bbs00900.kgml: Terpenoid backbone biosynthesis
path_bbs00900.kgml: Initialization took 0.08 seconds
path_bbs00900.kgml:
path_bbs00900.kgml: Found a trail of span 6 without skipping any vertex
path_bbs00900.kgml: 72 -> 74 -> 70 -> 101 -> 100 -> 98
path_bbs00900.kgml: R01978 -> R02081 -> R02245 -> R03245 -> R01121 -> R01123
path_bbs00900.kgml: bbs:BbiDN127_0694 -> bbs:BbiDN127_0696 -> bbs:BbiDN127_0699 -> bbs:BbiDN127_0698 -> bbs:BbiDN127_0697 -> bbs:BbiDN127_0695
path_bbs00900.kgml: 2.3.3.10 -> 1.1.1.88 -> 2.7.1.36 -> 2.7.4.2 -> 4.1.1.33 -> 5.3.3.2
path_bbs00900.kgml:
path_bbs00900.kgml: Found a trail of span 5 containing skipped vertices
path_bbs00900.kgml: 72 -> 74 -> 70 -> 101 -> [100] -> 98
path_bbs00900.kgml: R01978 -> R02081 -> R02245 -> R03245 -> [R01121] -> R01123
path_bbs00900.kgml: bbs:BbiDN127_0694 -> bbs:BbiDN127_0696 -> bbs:BbiDN127_0699 -> bbs:BbiDN127_0698 -> [bbs:BbiDN127_0697] -> bbs:BbiDN127_0695
path_bbs00900.kgml: 2.3.3.10 -> 1.1.1.88 -> 2.7.1.36 -> 2.7.4.2 -> [4.1.1.33] -> 5.3.3.2
path_bbs00900.kgml: Skipped genes: bbs:BbiDN127_0697
path_bbs00900.kgml:
path_bbs00900.kgml: Found a trail of span 5 containing skipped vertices
path_bbs00900.kgml: 72 -> 74 -> 70 -> [101] -> 100 -> 98
path_bbs00900.kgml: R01978 -> R02081 -> R02245 -> [R03245] -> R01121 -> R01123
path_bbs00900.kgml: bbs:BbiDN127_0694 -> bbs:BbiDN127_0696 -> bbs:BbiDN127_0699 -> [bbs:BbiDN127_0698] -> bbs:BbiDN127_0697 -> bbs:BbiDN127_0695
path_bbs00900.kgml: 2.3.3.10 -> 1.1.1.88 -> 2.7.1.36 -> [2.7.4.2] -> 4.1.1.33 -> 5.3.3.2
path_bbs00900.kgml: Skipped genes: bbs:BbiDN127_0698
path_bbs00900.kgml:
path_bbs00900.kgml: Found a trail of span 5 containing skipped vertices
path_bbs00900.kgml: 72 -> [74] -> 70 -> 101 -> 100 -> 98
path_bbs00900.kgml: R01978 -> [R02081] -> R02245 -> R03245 -> R01121 -> R01123
path_bbs00900.kgml: bbs:BbiDN127_0694 -> [bbs:BbiDN127_0696] -> bbs:BbiDN127_0699 -> bbs:BbiDN127_0698 -> bbs:BbiDN127_0697 -> bbs:BbiDN127_0695
path_bbs00900.kgml: 2.3.3.10 -> [1.1.1.88] -> 2.7.1.36 -> 2.7.4.2 -> 4.1.1.33 -> 5.3.3.2
path_bbs00900.kgml: Skipped genes: bbs:BbiDN127_0696
path_bbs00900.kgml:
path_bbs00900.kgml: Found a trail of span 5 containing skipped vertices
path_bbs00900.kgml: 72 -> 74 -> [70] -> 101 -> 100 -> 98
path_bbs00900.kgml: R01978 -> R02081 -> [R02245] -> R03245 -> R01121 -> R01123
path_bbs00900.kgml: bbs:BbiDN127_0694 -> bbs:BbiDN127_0696 -> [bbs:BbiDN127_0699] -> bbs:BbiDN127_0698 -> bbs:BbiDN127_0697 -> bbs:BbiDN127_0695
path_bbs00900.kgml: 2.3.3.10 -> 1.1.1.88 -> [2.7.1.36] -> 2.7.4.2 -> 4.1.1.33 -> 5.3.3.2
path_bbs00900.kgml:
path_bbs00900.kgml: --- 0.43 seconds ---

path_bbs00970.kgml: Aminoacyl-tRNA biosynthesis
path_bbs00970.kgml: Initialization took 0.23 seconds
path_bbs00970.kgml: (not found)
path_bbs00970.kgml: --- 0.27 seconds ---

--- 26.16 seconds ---
