# Supplementary material for: CoMetGeNe: mining conserved neighborhood patterns in metabolic and genomic contexts
Source: BMC Bioinformatics. 2019 Jan 10;20:19. doi: 10.1186/s12859-018-2542-2 (PMC6327494; doi:10.1186/s12859-018-2542-2)
Supplement: Supplementary file 14 — Trail finding results for completely assembled representative bacterial genomes present in NCBI Genomes. Of the 1,545 fully assembled representative bacterial genomes in NCBI, corresponding entries have been identified in KEGG for 1,467 species, for which trail finding has been performed for all combinations of gap parameters δG and δD ranging from 0 to 3. This additional file is available from https://doi.org/10.6084/m9.figshare.7288769. (GZ 178,532 kb) [file 12859_2018_2542_MOESM14_ESM.gz › results/cga_dG3_dD1.hnet]

--- delta_G = 3, delta_D = 1 ---

path_cga00010.kgml: Glycolysis / Gluconeogenesis
path_cga00010.kgml: Initialization took 1.20 seconds
path_cga00010.kgml:
path_cga00010.kgml: Found a trail of span 3 containing skipped vertices
path_cga00010.kgml: 76 -> [57] -> 58 -> 57
path_cga00010.kgml: R01512 -> [R01061] -> R01015 -> R01061
path_cga00010.kgml: cga:Celgi_1642 -> [cga:Celgi_1641] -> cga:Celgi_1643 -> cga:Celgi_1641
path_cga00010.kgml: 2.7.2.3 -> [{1.2.1.12, 1.2.1.59}] -> 5.3.1.1 -> {1.2.1.12, 1.2.1.59}
path_cga00010.kgml:
path_cga00010.kgml: Found a trail of span 3 containing skipped vertices
path_cga00010.kgml: 49 -> 48 -> [49] -> 50
path_cga00010.kgml: R03270 -> R00014 -> [R03270] -> R02569
path_cga00010.kgml: {cga:Celgi_1360, cga:Celgi_3090, cga:Celgi_3091} -> {cga:Celgi_1360, cga:Celgi_3090, cga:Celgi_3091} -> [{cga:Celgi_1360, cga:Celgi_3090, cga:Celgi_3091}] -> cga:Celgi_3089
path_cga00010.kgml: 1.2.4.1 -> {1.2.4.1, 2.2.1.6, 4.1.1.1} -> [1.2.4.1] -> 2.3.1.12
path_cga00010.kgml:
path_cga00010.kgml: Found a trail of span 2 containing skipped vertices
path_cga00010.kgml: 70 -> [62] -> 146
path_cga00010.kgml: R01786 -> [R02740] -> R02073
path_cga00010.kgml: cga:Celgi_1432 -> [cga:Celgi_2247] -> {cga:Celgi_1435, cga:Celgi_1623, cga:Celgi_2417}
path_cga00010.kgml: {2.7.1.1, 2.7.1.2} -> [5.3.1.9] -> 2.7.1.90
path_cga00010.kgml: Skipped genes: cga:Celgi_1434
path_cga00010.kgml:
path_cga00010.kgml: Found a trail of span 2 containing skipped vertices
path_cga00010.kgml: 66 -> [64] -> 146
path_cga00010.kgml: R01600 -> [R03321] -> R02073
path_cga00010.kgml: cga:Celgi_1432 -> [cga:Celgi_2247] -> {cga:Celgi_1435, cga:Celgi_1623, cga:Celgi_2417}
path_cga00010.kgml: {2.7.1.1, 2.7.1.2} -> [5.3.1.9] -> 2.7.1.90
path_cga00010.kgml: Skipped genes: cga:Celgi_1434
path_cga00010.kgml:
path_cga00010.kgml: --- 1.65 seconds ---

path_cga00020.kgml: Citrate cycle (TCA cycle)
path_cga00020.kgml: Initialization took 0.74 seconds
path_cga00020.kgml:
path_cga00020.kgml: Found a trail of span 3 without skipping any vertex
path_cga00020.kgml: 75 -> 77 -> 82
path_cga00020.kgml: R00014 -> R03270 -> R02569
path_cga00020.kgml: {cga:Celgi_1360, cga:Celgi_3090, cga:Celgi_3091} -> {cga:Celgi_1360, cga:Celgi_3090, cga:Celgi_3091} -> cga:Celgi_3089
path_cga00020.kgml: {1.2.4.1, 2.2.1.6, 4.1.1.1} -> 1.2.4.1 -> 2.3.1.12
path_cga00020.kgml:
path_cga00020.kgml: Found a trail of span 2 without skipping any vertex
path_cga00020.kgml: 28 -> 31
path_cga00020.kgml: R07618 -> R02570
path_cga00020.kgml: {cga:Celgi_1398, cga:Celgi_2365, cga:Celgi_2508} -> cga:Celgi_1397
path_cga00020.kgml: 1.8.1.4 -> 2.3.1.61
path_cga00020.kgml:
path_cga00020.kgml: --- 0.99 seconds ---

path_cga00030.kgml: Pentose phosphate pathway
path_cga00030.kgml: Initialization took 0.49 seconds
path_cga00030.kgml:
path_cga00030.kgml: Found a trail of span 3 without skipping any vertex
path_cga00030.kgml: 77 -> 46 -> 49
path_cga00030.kgml: R01827 -> R01641 -> R01830
path_cga00030.kgml: cga:Celgi_1650 -> cga:Celgi_1651 -> cga:Celgi_1651
path_cga00030.kgml: 2.2.1.2 -> 2.2.1.1 -> 2.2.1.1
path_cga00030.kgml:
path_cga00030.kgml: Found a trail of span 2 containing skipped vertices
path_cga00030.kgml: 157 -> 57
path_cga00030.kgml: {R02736, R10907} -> R02035
path_cga00030.kgml: cga:Celgi_1649 -> cga:Celgi_1647
path_cga00030.kgml: {1.1.1.363, 1.1.1.49, 1.1.1.363, 1.1.1.388} -> 3.1.1.31
path_cga00030.kgml: Skipped genes: cga:Celgi_1648
path_cga00030.kgml:
path_cga00030.kgml: Found a trail of span 2 containing skipped vertices
path_cga00030.kgml: 58 -> 57
path_cga00030.kgml: R02736 -> R02035
path_cga00030.kgml: cga:Celgi_1649 -> cga:Celgi_1647
path_cga00030.kgml: {1.1.1.363, 1.1.1.49} -> 3.1.1.31
path_cga00030.kgml: Skipped genes: cga:Celgi_1648
path_cga00030.kgml:
path_cga00030.kgml: --- 0.84 seconds ---

path_cga00040.kgml: Pentose and glucuronate interconversions
path_cga00040.kgml: Initialization took 0.14 seconds
path_cga00040.kgml:
path_cga00040.kgml: Found a trail of span 2 without skipping any vertex
path_cga00040.kgml: 80 -> 87
path_cga00040.kgml: R01639 -> R01432
path_cga00040.kgml: cga:Celgi_0377 -> cga:Celgi_0378
path_cga00040.kgml: 2.7.1.17 -> 5.3.1.5
path_cga00040.kgml:
path_cga00040.kgml: --- 0.24 seconds ---

path_cga00051.kgml: Fructose and mannose metabolism
path_cga00051.kgml: Initialization took 0.49 seconds
path_cga00051.kgml:
path_cga00051.kgml: Found a trail of span 2 without skipping any vertex
path_cga00051.kgml: 54 -> 92
path_cga00051.kgml: R03232 -> R02071
path_cga00051.kgml: {cga:Celgi_0895, cga:Celgi_0896} -> cga:Celgi_0894
path_cga00051.kgml: 2.7.1.202 -> 2.7.1.56
path_cga00051.kgml:
path_cga00051.kgml: --- 0.63 seconds ---

path_cga00052.kgml: Galactose metabolism
path_cga00052.kgml: Initialization took 0.44 seconds
path_cga00052.kgml:
path_cga00052.kgml: Found a trail of span 2 without skipping any vertex
path_cga00052.kgml: 171 -> 82
path_cga00052.kgml: R01092 -> R00955
path_cga00052.kgml: cga:Celgi_0957 -> cga:Celgi_0958
path_cga00052.kgml: 2.7.1.6 -> 2.7.7.12
path_cga00052.kgml:
path_cga00052.kgml: --- 0.57 seconds ---

path_cga00053.kgml: Ascorbate and aldarate metabolism
path_cga00053.kgml: Initialization took 0.06 seconds
path_cga00053.kgml: (not found)
path_cga00053.kgml: --- 0.11 seconds ---

path_cga00061.kgml: Fatty acid biosynthesis
path_cga00061.kgml: Initialization took 0.19 seconds
path_cga00061.kgml:
path_cga00061.kgml: Found a trail of span 2 containing skipped vertices
path_cga00061.kgml: 92 -> [59] -> 86
path_cga00061.kgml: {R04724, R04725} -> [R04726] -> R04566
path_cga00061.kgml: cga:Celgi_1904 -> [cga:Celgi_1354] -> {cga:Celgi_1905, cga:Celgi_2688, cga:Celgi_2732}
path_cga00061.kgml: {1.3.1.9, 1.3.1.10, 1.3.1.104, 1.3.1.39, 2.3.1.85, 2.3.1.86} -> [{2.3.1.179, 2.3.1.41, 2.3.1.85, 2.3.1.86}] -> {1.1.1.100, 2.3.1.85, 2.3.1.86}
path_cga00061.kgml:
path_cga00061.kgml: Found a trail of span 2 containing skipped vertices
path_cga00061.kgml: 103 -> [60] -> 97
path_cga00061.kgml: {R04961, R04962} -> [R04963] -> R04964
path_cga00061.kgml: cga:Celgi_1904 -> [cga:Celgi_1354] -> {cga:Celgi_1905, cga:Celgi_2688, cga:Celgi_2732}
path_cga00061.kgml: {1.3.1.9, 1.3.1.10, 1.3.1.104, 1.3.1.39, 2.3.1.85, 2.3.1.86} -> [{2.3.1.179, 2.3.1.41, 2.3.1.85, 2.3.1.86}] -> {1.1.1.100, 2.3.1.85, 2.3.1.86}
path_cga00061.kgml:
path_cga00061.kgml: Found a trail of span 2 containing skipped vertices
path_cga00061.kgml: 70 -> [53] -> 54
path_cga00061.kgml: {R04969, R04970} -> [R07762] -> R07763
path_cga00061.kgml: cga:Celgi_1904 -> [cga:Celgi_1354] -> {cga:Celgi_1905, cga:Celgi_2688, cga:Celgi_2732}
path_cga00061.kgml: {1.3.1.9, 1.3.1.10, 1.3.1.104, 1.3.1.39, 2.3.1.85, 2.3.1.86} -> [{2.3.1.179, 2.3.1.199, 2.3.1.41}] -> 1.1.1.100
path_cga00061.kgml:
path_cga00061.kgml: Found a trail of span 2 containing skipped vertices
path_cga00061.kgml: 125 -> [62] -> 119
path_cga00061.kgml: {R04955, R04956} -> [R04957] -> R04536
path_cga00061.kgml: cga:Celgi_1904 -> [cga:Celgi_1354] -> {cga:Celgi_1905, cga:Celgi_2688, cga:Celgi_2732}
path_cga00061.kgml: {1.3.1.9, 1.3.1.10, 1.3.1.104, 1.3.1.39, 2.3.1.85, 2.3.1.86} -> [{2.3.1.179, 2.3.1.41, 2.3.1.85, 2.3.1.86}] -> {1.1.1.100, 2.3.1.85, 2.3.1.86}
path_cga00061.kgml:
path_cga00061.kgml: Found a trail of span 2 containing skipped vertices
path_cga00061.kgml: 147 -> 63
path_cga00061.kgml: R01626 -> R04952
path_cga00061.kgml: cga:Celgi_1357 -> cga:Celgi_1354
path_cga00061.kgml: {2.3.1.39, 2.3.1.85, 2.3.1.86} -> {2.3.1.179, 2.3.1.41, 2.3.1.85, 2.3.1.86}
path_cga00061.kgml: Skipped genes: cga:Celgi_1355, cga:Celgi_1356
path_cga00061.kgml:
path_cga00061.kgml: Found a trail of span 2 containing skipped vertices
path_cga00061.kgml: 147 -> 61
path_cga00061.kgml: R01626 -> R04960
path_cga00061.kgml: cga:Celgi_1357 -> cga:Celgi_1354
path_cga00061.kgml: {2.3.1.39, 2.3.1.85, 2.3.1.86} -> {2.3.1.179, 2.3.1.41, 2.3.1.85, 2.3.1.86}
path_cga00061.kgml: Skipped genes: cga:Celgi_1355, cga:Celgi_1356
path_cga00061.kgml:
path_cga00061.kgml: Found a trail of span 2 containing skipped vertices
path_cga00061.kgml: 147 -> 53
path_cga00061.kgml: R01626 -> R07762
path_cga00061.kgml: cga:Celgi_1357 -> cga:Celgi_1354
path_cga00061.kgml: {2.3.1.39, 2.3.1.85, 2.3.1.86} -> {2.3.1.179, 2.3.1.199, 2.3.1.41}
path_cga00061.kgml: Skipped genes: cga:Celgi_1355, cga:Celgi_1356
path_cga00061.kgml:
path_cga00061.kgml: Found a trail of span 2 containing skipped vertices
path_cga00061.kgml: 147 -> 62
path_cga00061.kgml: R01626 -> R04957
path_cga00061.kgml: cga:Celgi_1357 -> cga:Celgi_1354
path_cga00061.kgml: {2.3.1.39, 2.3.1.85, 2.3.1.86} -> {2.3.1.179, 2.3.1.41, 2.3.1.85, 2.3.1.86}
path_cga00061.kgml: Skipped genes: cga:Celgi_1355, cga:Celgi_1356
path_cga00061.kgml:
path_cga00061.kgml: Found a trail of span 2 containing skipped vertices
path_cga00061.kgml: 147 -> 259
path_cga00061.kgml: R01626 -> R04355
path_cga00061.kgml: cga:Celgi_1357 -> cga:Celgi_1354
path_cga00061.kgml: {2.3.1.39, 2.3.1.85, 2.3.1.86} -> {2.3.1.179, 2.3.1.41, 2.3.1.85, 2.3.1.86}
path_cga00061.kgml: Skipped genes: cga:Celgi_1355, cga:Celgi_1356
path_cga00061.kgml:
path_cga00061.kgml: Found a trail of span 2 without skipping any vertex
path_cga00061.kgml: 147 -> 262
path_cga00061.kgml: R01626 -> R10707
path_cga00061.kgml: cga:Celgi_1357 -> cga:Celgi_1356
path_cga00061.kgml: {2.3.1.39, 2.3.1.85, 2.3.1.86} -> 2.3.1.180
path_cga00061.kgml:
path_cga00061.kgml: Found a trail of span 2 containing skipped vertices
path_cga00061.kgml: 147 -> 58
path_cga00061.kgml: R01626 -> R04968
path_cga00061.kgml: cga:Celgi_1357 -> cga:Celgi_1354
path_cga00061.kgml: {2.3.1.39, 2.3.1.85, 2.3.1.86} -> {2.3.1.179, 2.3.1.41, 2.3.1.85, 2.3.1.86}
path_cga00061.kgml: Skipped genes: cga:Celgi_1355, cga:Celgi_1356
path_cga00061.kgml:
path_cga00061.kgml: Found a trail of span 2 containing skipped vertices
path_cga00061.kgml: 147 -> 59
path_cga00061.kgml: R01626 -> R04726
path_cga00061.kgml: cga:Celgi_1357 -> cga:Celgi_1354
path_cga00061.kgml: {2.3.1.39, 2.3.1.85, 2.3.1.86} -> {2.3.1.179, 2.3.1.41, 2.3.1.85, 2.3.1.86}
path_cga00061.kgml: Skipped genes: cga:Celgi_1355, cga:Celgi_1356
path_cga00061.kgml:
path_cga00061.kgml: Found a trail of span 2 containing skipped vertices
path_cga00061.kgml: 147 -> 60
path_cga00061.kgml: R01626 -> R04963
path_cga00061.kgml: cga:Celgi_1357 -> cga:Celgi_1354
path_cga00061.kgml: {2.3.1.39, 2.3.1.85, 2.3.1.86} -> {2.3.1.179, 2.3.1.41, 2.3.1.85, 2.3.1.86}
path_cga00061.kgml: Skipped genes: cga:Celgi_1355, cga:Celgi_1356
path_cga00061.kgml:
path_cga00061.kgml: Found a trail of span 2 containing skipped vertices
path_cga00061.kgml: 81 -> [58] -> 75
path_cga00061.kgml: {R04966, R04967} -> [R04968] -> R04543
path_cga00061.kgml: cga:Celgi_1904 -> [cga:Celgi_1354] -> {cga:Celgi_1905, cga:Celgi_2688, cga:Celgi_2732}
path_cga00061.kgml: {1.3.1.9, 1.3.1.10, 1.3.1.104, 1.3.1.39, 2.3.1.85, 2.3.1.86} -> [{2.3.1.179, 2.3.1.41, 2.3.1.85, 2.3.1.86}] -> {1.1.1.100, 2.3.1.85, 2.3.1.86}
path_cga00061.kgml:
path_cga00061.kgml: Found a trail of span 2 containing skipped vertices
path_cga00061.kgml: 136 -> [63] -> 130
path_cga00061.kgml: {R04429, R04430} -> [R04952] -> R04953
path_cga00061.kgml: cga:Celgi_1904 -> [cga:Celgi_1354] -> {cga:Celgi_1905, cga:Celgi_2688, cga:Celgi_2732}
path_cga00061.kgml: {1.3.1.9, 1.3.1.10, 1.3.1.104, 1.3.1.39, 2.3.1.85, 2.3.1.86} -> [{2.3.1.179, 2.3.1.41, 2.3.1.85, 2.3.1.86}] -> {1.1.1.100, 2.3.1.85, 2.3.1.86}
path_cga00061.kgml:
path_cga00061.kgml: Found a trail of span 2 containing skipped vertices
path_cga00061.kgml: 114 -> [61] -> 108
path_cga00061.kgml: {R04958, R04959} -> [R04960] -> R04534
path_cga00061.kgml: cga:Celgi_1904 -> [cga:Celgi_1354] -> {cga:Celgi_1905, cga:Celgi_2688, cga:Celgi_2732}
path_cga00061.kgml: {1.3.1.9, 1.3.1.10, 1.3.1.104, 1.3.1.39, 2.3.1.85, 2.3.1.86} -> [{2.3.1.179, 2.3.1.41, 2.3.1.85, 2.3.1.86}] -> {1.1.1.100, 2.3.1.85, 2.3.1.86}
path_cga00061.kgml:
path_cga00061.kgml: --- 1.24 seconds ---

path_cga00071.kgml: Fatty acid degradation
path_cga00071.kgml: Initialization took 0.14 seconds
path_cga00071.kgml: (not found)
path_cga00071.kgml: --- 0.27 seconds ---

path_cga00130.kgml: Ubiquinone and other terpenoid-quinone biosynthesis
path_cga00130.kgml: Initialization took 0.14 seconds
path_cga00130.kgml:
path_cga00130.kgml: Found a trail of span 2 without skipping any vertex
path_cga00130.kgml: 59 -> 58
path_cga00130.kgml: R04030 -> R07263
path_cga00130.kgml: cga:Celgi_0726 -> cga:Celgi_0729
path_cga00130.kgml: 6.2.1.26 -> 4.1.3.36
path_cga00130.kgml:
path_cga00130.kgml: --- 0.25 seconds ---

path_cga00190.kgml: Oxidative phosphorylation
path_cga00190.kgml: Initialization took 1.93 seconds
path_cga00190.kgml: (not found)
path_cga00190.kgml: --- 1.99 seconds ---

path_cga00220.kgml: Arginine biosynthesis
path_cga00220.kgml: Initialization took 0.24 seconds
path_cga00220.kgml:
path_cga00220.kgml: Found a trail of span 8 containing skipped vertices
path_cga00220.kgml: 49 -> 50 -> 51 -> 52 -> 55 -> 44 -> 45 -> 47
path_cga00220.kgml: R00259 -> R02649 -> R03443 -> R02283 -> R02282 -> R01398 -> R01954 -> R01086
path_cga00220.kgml: {cga:Celgi_0290, cga:Celgi_1953} -> cga:Celgi_1952 -> cga:Celgi_1954 -> cga:Celgi_1951 -> cga:Celgi_1953 -> cga:Celgi_1950 -> cga:Celgi_1948 -> cga:Celgi_1947
path_cga00220.kgml: 2.3.1.1 -> 2.7.2.8 -> 1.2.1.38 -> 2.6.1.11 -> 2.3.1.35 -> 2.1.3.3 -> 6.3.4.5 -> 4.3.2.1
path_cga00220.kgml: Skipped genes: cga:Celgi_1949
path_cga00220.kgml:
path_cga00220.kgml: Found a trail of span 7 containing skipped vertices
path_cga00220.kgml: 49 -> 50 -> 51 -> 52 -> [55] -> 44 -> 45 -> 47
path_cga00220.kgml: R00259 -> R02649 -> R03443 -> R02283 -> [R02282] -> R01398 -> R01954 -> R01086
path_cga00220.kgml: {cga:Celgi_0290, cga:Celgi_1953} -> cga:Celgi_1952 -> cga:Celgi_1954 -> cga:Celgi_1951 -> [cga:Celgi_1953] -> cga:Celgi_1950 -> cga:Celgi_1948 -> cga:Celgi_1947
path_cga00220.kgml: 2.3.1.1 -> 2.7.2.8 -> 1.2.1.38 -> 2.6.1.11 -> [2.3.1.35] -> 2.1.3.3 -> 6.3.4.5 -> 4.3.2.1
path_cga00220.kgml: Skipped genes: cga:Celgi_1949
path_cga00220.kgml:
path_cga00220.kgml: Found a trail of span 7 containing skipped vertices
path_cga00220.kgml: 49 -> 50 -> [51] -> 52 -> 55 -> 44 -> 45 -> 47
path_cga00220.kgml: R00259 -> R02649 -> [R03443] -> R02283 -> R02282 -> R01398 -> R01954 -> R01086
path_cga00220.kgml: {cga:Celgi_0290, cga:Celgi_1953} -> cga:Celgi_1952 -> [cga:Celgi_1954] -> cga:Celgi_1951 -> cga:Celgi_1953 -> cga:Celgi_1950 -> cga:Celgi_1948 -> cga:Celgi_1947
path_cga00220.kgml: 2.3.1.1 -> 2.7.2.8 -> [1.2.1.38] -> 2.6.1.11 -> 2.3.1.35 -> 2.1.3.3 -> 6.3.4.5 -> 4.3.2.1
path_cga00220.kgml: Skipped genes: cga:Celgi_1949
path_cga00220.kgml:
path_cga00220.kgml: Found a trail of span 7 containing skipped vertices
path_cga00220.kgml: 49 -> 50 -> 51 -> [52] -> 55 -> 44 -> 45 -> 47
path_cga00220.kgml: R00259 -> R02649 -> R03443 -> [R02283] -> R02282 -> R01398 -> R01954 -> R01086
path_cga00220.kgml: {cga:Celgi_0290, cga:Celgi_1953} -> cga:Celgi_1952 -> cga:Celgi_1954 -> [cga:Celgi_1951] -> cga:Celgi_1953 -> cga:Celgi_1950 -> cga:Celgi_1948 -> cga:Celgi_1947
path_cga00220.kgml: 2.3.1.1 -> 2.7.2.8 -> 1.2.1.38 -> [2.6.1.11] -> 2.3.1.35 -> 2.1.3.3 -> 6.3.4.5 -> 4.3.2.1
path_cga00220.kgml: Skipped genes: cga:Celgi_1951, cga:Celgi_1949
path_cga00220.kgml:
path_cga00220.kgml: Found a trail of span 7 containing skipped vertices
path_cga00220.kgml: 49 -> 50 -> 51 -> 52 -> 55 -> 44 -> [45] -> 47
path_cga00220.kgml: R00259 -> R02649 -> R03443 -> R02283 -> R02282 -> R01398 -> [R01954] -> R01086
path_cga00220.kgml: {cga:Celgi_0290, cga:Celgi_1953} -> cga:Celgi_1952 -> cga:Celgi_1954 -> cga:Celgi_1951 -> cga:Celgi_1953 -> cga:Celgi_1950 -> [cga:Celgi_1948] -> cga:Celgi_1947
path_cga00220.kgml: 2.3.1.1 -> 2.7.2.8 -> 1.2.1.38 -> 2.6.1.11 -> 2.3.1.35 -> 2.1.3.3 -> [6.3.4.5] -> 4.3.2.1
path_cga00220.kgml: Skipped genes: cga:Celgi_1948, cga:Celgi_1949
path_cga00220.kgml:
path_cga00220.kgml: Found a trail of span 7 containing skipped vertices
path_cga00220.kgml: 49 -> 50 -> 51 -> 52 -> 55 -> [44] -> 45 -> 47
path_cga00220.kgml: R00259 -> R02649 -> R03443 -> R02283 -> R02282 -> [R01398] -> R01954 -> R01086
path_cga00220.kgml: {cga:Celgi_0290, cga:Celgi_1953} -> cga:Celgi_1952 -> cga:Celgi_1954 -> cga:Celgi_1951 -> cga:Celgi_1953 -> [cga:Celgi_1950] -> cga:Celgi_1948 -> cga:Celgi_1947
path_cga00220.kgml: 2.3.1.1 -> 2.7.2.8 -> 1.2.1.38 -> 2.6.1.11 -> 2.3.1.35 -> [2.1.3.3] -> 6.3.4.5 -> 4.3.2.1
path_cga00220.kgml: Skipped genes: cga:Celgi_1950, cga:Celgi_1949
path_cga00220.kgml:
path_cga00220.kgml: Found a trail of span 7 containing skipped vertices
path_cga00220.kgml: 49 -> [50] -> 51 -> 52 -> 55 -> 44 -> 45 -> 47
path_cga00220.kgml: R00259 -> [R02649] -> R03443 -> R02283 -> R02282 -> R01398 -> R01954 -> R01086
path_cga00220.kgml: {cga:Celgi_0290, cga:Celgi_1953} -> [cga:Celgi_1952] -> cga:Celgi_1954 -> cga:Celgi_1951 -> cga:Celgi_1953 -> cga:Celgi_1950 -> cga:Celgi_1948 -> cga:Celgi_1947
path_cga00220.kgml: 2.3.1.1 -> [2.7.2.8] -> 1.2.1.38 -> 2.6.1.11 -> 2.3.1.35 -> 2.1.3.3 -> 6.3.4.5 -> 4.3.2.1
path_cga00220.kgml: Skipped genes: cga:Celgi_1952, cga:Celgi_1949
path_cga00220.kgml:
path_cga00220.kgml: --- 0.75 seconds ---

path_cga00230.kgml: Purine metabolism
path_cga00230.kgml: Initialization took 4.59 seconds
path_cga00230.kgml:
path_cga00230.kgml: Found a trail of span 3 containing skipped vertices
path_cga00230.kgml: 244 -> [300] -> 220 -> [139] -> 239
path_cga00230.kgml: R00441 -> [R00430] -> R00332 -> [R02019] -> R02090
path_cga00230.kgml: {cga:Celgi_0797, cga:Celgi_0798, cga:Celgi_0843, cga:Celgi_1776} -> [cga:Celgi_1815] -> cga:Celgi_1777 -> [{cga:Celgi_2924, cga:Celgi_2926}] -> cga:Celgi_1777
path_cga00230.kgml: {2.7.7.48, 2.7.7.6} -> [2.7.1.40] -> 2.7.4.8 -> [1.17.4.1] -> {2.7.4.12, 2.7.4.8}
path_cga00230.kgml:
path_cga00230.kgml: Found a trail of span 2 without skipping any vertex
path_cga00230.kgml: 427 -> 428
path_cga00230.kgml: R07404 -> R07405
path_cga00230.kgml: cga:Celgi_1068 -> cga:Celgi_1069
path_cga00230.kgml: 6.3.4.18 -> 5.4.99.18
path_cga00230.kgml:
path_cga00230.kgml: Found a trail of span 2 without skipping any vertex
path_cga00230.kgml: 252 -> 253
path_cga00230.kgml: R00529 -> R00509
path_cga00230.kgml: {cga:Celgi_1085, cga:Celgi_1090, cga:Celgi_1091, cga:Celgi_1494, cga:Celgi_1495} -> cga:Celgi_1091
path_cga00230.kgml: 2.7.7.4 -> 2.7.1.25
path_cga00230.kgml:
path_cga00230.kgml: --- 5.64 seconds ---

path_cga00240.kgml: Pyrimidine metabolism
path_cga00240.kgml: Initialization took 2.69 seconds
path_cga00240.kgml:
path_cga00240.kgml: Found a trail of span 3 containing skipped vertices
path_cga00240.kgml: 91 -> 97 -> 98
path_cga00240.kgml: R00575 -> R01397 -> R01993
path_cga00240.kgml: {cga:Celgi_1780, cga:Celgi_1781, cga:Celgi_2659} -> cga:Celgi_1784 -> cga:Celgi_1783
path_cga00240.kgml: 6.3.5.5 -> 2.1.3.2 -> 3.5.2.3
path_cga00240.kgml: Skipped genes: cga:Celgi_1782
path_cga00240.kgml:
path_cga00240.kgml: Found a trail of span 3 containing skipped vertices
path_cga00240.kgml: 150 -> [156] -> 161 -> [158] -> 157
path_cga00240.kgml: R02098 -> [R02101] -> R02094 -> [R02093] -> R00378
path_cga00240.kgml: cga:Celgi_0313 -> [cga:Celgi_2061] -> cga:Celgi_0313 -> [cga:Celgi_2121] -> {cga:Celgi_0002, cga:Celgi_0314, cga:Celgi_0511, cga:Celgi_0886, cga:Celgi_1215, cga:Celgi_1428, cga:Celgi_1619, cga:Celgi_1984, cga:Celgi_2185, cga:Celgi_2858}
path_cga00240.kgml: {2.7.4.4, 2.7.4.9} -> [2.1.1.45] -> {2.7.4.12, 2.7.4.9} -> [2.7.4.6] -> 2.7.7.7
path_cga00240.kgml:
path_cga00240.kgml: Found a trail of span 2 containing skipped vertices
path_cga00240.kgml: 91 -> [97] -> 98
path_cga00240.kgml: R00575 -> [R01397] -> R01993
path_cga00240.kgml: {cga:Celgi_1780, cga:Celgi_1781, cga:Celgi_2659} -> [cga:Celgi_1784] -> cga:Celgi_1783
path_cga00240.kgml: 6.3.5.5 -> [2.1.3.2] -> 3.5.2.3
path_cga00240.kgml: Skipped genes: cga:Celgi_1782
path_cga00240.kgml:
path_cga00240.kgml: Found a trail of span 2 containing skipped vertices
path_cga00240.kgml: 300 -> [278] -> 151
path_cga00240.kgml: R02100 -> [R02102] -> R02099
path_cga00240.kgml: cga:Celgi_1459 -> [cga:Celgi_1959] -> cga:Celgi_1453
path_cga00240.kgml: 3.6.1.23 -> [{3.1.3.5, 3.1.3.89}] -> 2.7.1.21
path_cga00240.kgml: Skipped genes: cga:Celgi_1456, cga:Celgi_1457, cga:Celgi_1455
path_cga00240.kgml:
path_cga00240.kgml: Found a trail of span 2 without skipping any vertex
path_cga00240.kgml: 172 -> 173
path_cga00240.kgml: R03055 -> R04666
path_cga00240.kgml: cga:Celgi_2145 -> cga:Celgi_2146
path_cga00240.kgml: 3.5.2.2 -> 3.5.1.6
path_cga00240.kgml:
path_cga00240.kgml: Found a trail of span 2 without skipping any vertex
path_cga00240.kgml: 119 -> 120
path_cga00240.kgml: R02269 -> R00905
path_cga00240.kgml: cga:Celgi_2145 -> cga:Celgi_2146
path_cga00240.kgml: 3.5.2.2 -> 3.5.1.6
path_cga00240.kgml:
path_cga00240.kgml: Found a trail of span 2 without skipping any vertex
path_cga00240.kgml: 152 -> 155
path_cga00240.kgml: R02485 -> R02484
path_cga00240.kgml: cga:Celgi_2515 -> cga:Celgi_2514
path_cga00240.kgml: 3.5.4.5 -> {2.4.2.1, 2.4.2.2, 2.4.2.3, 2.4.2.4}
path_cga00240.kgml:
path_cga00240.kgml: --- 3.71 seconds ---

path_cga00250.kgml: Alanine, aspartate and glutamate metabolism
path_cga00250.kgml: Initialization took 0.69 seconds
path_cga00250.kgml:
path_cga00250.kgml: Found a trail of span 2 without skipping any vertex
path_cga00250.kgml: 48 -> 51
path_cga00250.kgml: R01954 -> R01086
path_cga00250.kgml: cga:Celgi_1948 -> cga:Celgi_1947
path_cga00250.kgml: 6.3.4.5 -> 4.3.2.1
path_cga00250.kgml:
path_cga00250.kgml: --- 0.83 seconds ---

path_cga00260.kgml: Glycine, serine and threonine metabolism
path_cga00260.kgml: Initialization took 0.69 seconds
path_cga00260.kgml:
path_cga00260.kgml: Found a trail of span 3 without skipping any vertex
path_cga00260.kgml: 103 -> 99 -> 87
path_cga00260.kgml: {R01773, R01775} -> R01771 -> R01466
path_cga00260.kgml: cga:Celgi_2480 -> cga:Celgi_2478 -> cga:Celgi_2479
path_cga00260.kgml: {1.1.1.3, 1.1.1.3} -> 2.7.1.39 -> 4.2.3.1
path_cga00260.kgml:
path_cga00260.kgml: Found a trail of span 2 containing skipped vertices
path_cga00260.kgml: 103 -> [99] -> 87
path_cga00260.kgml: {R01773, R01775} -> [R01771] -> R01466
path_cga00260.kgml: cga:Celgi_2480 -> [cga:Celgi_2478] -> cga:Celgi_2479
path_cga00260.kgml: {1.1.1.3, 1.1.1.3} -> [2.7.1.39] -> 4.2.3.1
path_cga00260.kgml:
path_cga00260.kgml: Found a trail of span 2 without skipping any vertex
path_cga00260.kgml: 76 -> 93
path_cga00260.kgml: R00480 -> R02291
path_cga00260.kgml: cga:Celgi_2848 -> cga:Celgi_2847
path_cga00260.kgml: 2.7.2.4 -> 1.2.1.11
path_cga00260.kgml:
path_cga00260.kgml: Found a trail of span 2 containing skipped vertices
path_cga00260.kgml: 110 -> [82] -> 101
path_cga00260.kgml: R04125 -> [R00945] -> R03425
path_cga00260.kgml: cga:Celgi_0089 -> [cga:Celgi_0949] -> cga:Celgi_0088
path_cga00260.kgml: 2.1.2.10 -> [2.1.2.1] -> 1.4.4.2
path_cga00260.kgml:
path_cga00260.kgml: --- 0.99 seconds ---

path_cga00261.kgml: Monobactam biosynthesis
path_cga00261.kgml: Initialization took 0.13 seconds
path_cga00261.kgml:
path_cga00261.kgml: Found a trail of span 2 containing skipped vertices
path_cga00261.kgml: 97 -> 96
path_cga00261.kgml: R10147 -> {R04198, R04199}
path_cga00261.kgml: cga:Celgi_2059 -> cga:Celgi_2067
path_cga00261.kgml: 4.3.3.7 -> {1.17.1.8, 1.17.1.8}
path_cga00261.kgml: Skipped genes: cga:Celgi_2066, cga:Celgi_2060, cga:Celgi_2061
path_cga00261.kgml:
path_cga00261.kgml: --- 0.22 seconds ---

path_cga00270.kgml: Cysteine and methionine metabolism
path_cga00270.kgml: Initialization took 0.84 seconds
path_cga00270.kgml:
path_cga00270.kgml: Found a trail of span 3 without skipping any vertex
path_cga00270.kgml: 197 -> 196 -> 204
path_cga00270.kgml: R01777 -> R01776 -> {R01287, R02026}
path_cga00270.kgml: cga:Celgi_0347 -> cga:Celgi_0347 -> cga:Celgi_0348
path_cga00270.kgml: 2.3.1.46 -> 2.3.1.31 -> 2.5.1.49
path_cga00270.kgml:
path_cga00270.kgml: Found a trail of span 2 without skipping any vertex
path_cga00270.kgml: 100 -> 99
path_cga00270.kgml: R00194 -> R01291
path_cga00270.kgml: cga:Celgi_2261 -> cga:Celgi_2260
path_cga00270.kgml: 3.2.2.9 -> 4.4.1.21
path_cga00270.kgml:
path_cga00270.kgml: Found a trail of span 2 without skipping any vertex
path_cga00270.kgml: 124 -> 123
path_cga00270.kgml: R00586 -> R00897
path_cga00270.kgml: cga:Celgi_2187 -> cga:Celgi_2186
path_cga00270.kgml: 2.3.1.30 -> {2.5.1.47, 2.5.1.65}
path_cga00270.kgml:
path_cga00270.kgml: Found a trail of span 2 containing skipped vertices
path_cga00270.kgml: 202 -> [89] -> 87
path_cga00270.kgml: R03217 -> [R01286] -> R01290
path_cga00270.kgml: {cga:Celgi_1153, cga:Celgi_1364} -> [cga:Celgi_0093] -> cga:Celgi_1363
path_cga00270.kgml: 2.5.1.48 -> [4.4.1.13] -> 4.2.1.22
path_cga00270.kgml:
path_cga00270.kgml: Found a trail of span 2 without skipping any vertex
path_cga00270.kgml: 203 -> 87
path_cga00270.kgml: R02026 -> R01290
path_cga00270.kgml: {cga:Celgi_1153, cga:Celgi_1364} -> cga:Celgi_1363
path_cga00270.kgml: ? -> 4.2.1.22
path_cga00270.kgml:
path_cga00270.kgml: Found a trail of span 2 containing skipped vertices
path_cga00270.kgml: 201 -> [89] -> 87
path_cga00270.kgml: R03260 -> [R01286] -> R01290
path_cga00270.kgml: {cga:Celgi_1153, cga:Celgi_1364} -> [cga:Celgi_0093] -> cga:Celgi_1363
path_cga00270.kgml: 2.5.1.48 -> [4.4.1.13] -> 4.2.1.22
path_cga00270.kgml:
path_cga00270.kgml: Found a trail of span 2 without skipping any vertex
path_cga00270.kgml: 101 -> 87
path_cga00270.kgml: R01288 -> R01290
path_cga00270.kgml: {cga:Celgi_1153, cga:Celgi_1364} -> cga:Celgi_1363
path_cga00270.kgml: 2.5.1.48 -> 4.2.1.22
path_cga00270.kgml:
path_cga00270.kgml: Found a trail of span 2 without skipping any vertex
path_cga00270.kgml: 89 -> 90
path_cga00270.kgml: R01286 -> R04405
path_cga00270.kgml: cga:Celgi_0093 -> cga:Celgi_0094
path_cga00270.kgml: 4.4.1.13 -> 2.1.1.14
path_cga00270.kgml:
path_cga00270.kgml: Found a trail of span 2 containing skipped vertices
path_cga00270.kgml: 197 -> [196] -> 204
path_cga00270.kgml: R01777 -> [R01776] -> {R01287, R02026}
path_cga00270.kgml: cga:Celgi_0347 -> [cga:Celgi_0347] -> cga:Celgi_0348
path_cga00270.kgml: 2.3.1.46 -> [2.3.1.31] -> 2.5.1.49
path_cga00270.kgml:
path_cga00270.kgml: Found a trail of span 2 without skipping any vertex
path_cga00270.kgml: 217 -> 214
path_cga00270.kgml: R00480 -> R02291
path_cga00270.kgml: cga:Celgi_2848 -> cga:Celgi_2847
path_cga00270.kgml: 2.7.2.4 -> 1.2.1.11
path_cga00270.kgml:
path_cga00270.kgml: --- 1.59 seconds ---

path_cga00280.kgml: Valine, leucine and isoleucine degradation
path_cga00280.kgml: Initialization took 0.14 seconds
path_cga00280.kgml: (not found)
path_cga00280.kgml: --- 0.19 seconds ---

path_cga00281.kgml: Geraniol degradation
path_cga00281.kgml: Initialization took 0.06 seconds
path_cga00281.kgml: (not found)
path_cga00281.kgml: --- 0.11 seconds ---

path_cga00290.kgml: Valine, leucine and isoleucine biosynthesis
path_cga00290.kgml: Initialization took 0.24 seconds
path_cga00290.kgml:
path_cga00290.kgml: Found a trail of span 5 containing skipped vertices
path_cga00290.kgml: 79 -> [44] -> 46 -> 44 -> 46 -> [41] -> 40 -> [39] -> 38
path_cga00290.kgml: R00226 -> [R05071] -> R04440 -> R05071 -> R04440 -> [R04441] -> R01214 -> [R01215] -> R01213
path_cga00290.kgml: {cga:Celgi_2382, cga:Celgi_2383} -> [cga:Celgi_2381] -> cga:Celgi_2381 -> cga:Celgi_2381 -> cga:Celgi_2381 -> [{cga:Celgi_2391, cga:Celgi_2395}] -> {cga:Celgi_1567, cga:Celgi_2378} -> [cga:Celgi_0427] -> {cga:Celgi_1250, cga:Celgi_2377}
path_cga00290.kgml: 2.2.1.6 -> [{1.1.1.86, 5.4.99.3}] -> 1.1.1.86 -> {1.1.1.86, 5.4.99.3} -> 1.1.1.86 -> [4.2.1.9] -> {2.6.1.42, 2.6.1.6} -> [2.6.1.66] -> 2.3.3.13
path_cga00290.kgml: Skipped genes: cga:Celgi_2379, cga:Celgi_2380
path_cga00290.kgml:
path_cga00290.kgml: Found a trail of span 5 containing skipped vertices
path_cga00290.kgml: 22 -> 47 -> 42 -> 34 -> [45] -> 31
path_cga00290.kgml: R00994 -> R08648 -> R05069 -> R05068 -> [R05070] -> R02199
path_cga00290.kgml: cga:Celgi_2379 -> {cga:Celgi_2382, cga:Celgi_2383} -> cga:Celgi_2381 -> cga:Celgi_2381 -> [{cga:Celgi_2391, cga:Celgi_2395}] -> {cga:Celgi_1567, cga:Celgi_2378}
path_cga00290.kgml: 1.1.1.85 -> 2.2.1.6 -> {1.1.1.86, 5.4.99.3} -> 1.1.1.86 -> [4.2.1.9] -> 2.6.1.42
path_cga00290.kgml: Skipped genes: cga:Celgi_2380
path_cga00290.kgml:
path_cga00290.kgml: Found a trail of span 4 containing skipped vertices
path_cga00290.kgml: 79 -> 44 -> 46 -> [41] -> 38
path_cga00290.kgml: R00226 -> R05071 -> R04440 -> [R04441] -> R01213
path_cga00290.kgml: {cga:Celgi_2382, cga:Celgi_2383} -> cga:Celgi_2381 -> cga:Celgi_2381 -> [{cga:Celgi_2391, cga:Celgi_2395}] -> {cga:Celgi_1250, cga:Celgi_2377}
path_cga00290.kgml: 2.2.1.6 -> {1.1.1.86, 5.4.99.3} -> 1.1.1.86 -> [4.2.1.9] -> 2.3.3.13
path_cga00290.kgml: Skipped genes: cga:Celgi_2378, cga:Celgi_2379, cga:Celgi_2380
path_cga00290.kgml:
path_cga00290.kgml: Found a trail of span 4 containing skipped vertices
path_cga00290.kgml: 22 -> [47] -> 42 -> 34 -> [45] -> 31
path_cga00290.kgml: R00994 -> [R08648] -> R05069 -> R05068 -> [R05070] -> R02199
path_cga00290.kgml: cga:Celgi_2379 -> [{cga:Celgi_2382, cga:Celgi_2383}] -> cga:Celgi_2381 -> cga:Celgi_2381 -> [{cga:Celgi_2391, cga:Celgi_2395}] -> {cga:Celgi_1567, cga:Celgi_2378}
path_cga00290.kgml: 1.1.1.85 -> [2.2.1.6] -> {1.1.1.86, 5.4.99.3} -> 1.1.1.86 -> [4.2.1.9] -> 2.6.1.42
path_cga00290.kgml: Skipped genes: cga:Celgi_2380
path_cga00290.kgml:
path_cga00290.kgml: Found a trail of span 2 without skipping any vertex
path_cga00290.kgml: 78 -> 21
path_cga00290.kgml: R03896 -> R03898
path_cga00290.kgml: {cga:Celgi_1148, cga:Celgi_1149} -> {cga:Celgi_1148, cga:Celgi_1149}
path_cga00290.kgml: 4.2.1.35 -> 4.2.1.35
path_cga00290.kgml:
path_cga00290.kgml: Found a trail of span 2 without skipping any vertex
path_cga00290.kgml: 35 -> 37
path_cga00290.kgml: R03968 -> R04001
path_cga00290.kgml: {cga:Celgi_1148, cga:Celgi_1149} -> {cga:Celgi_1148, cga:Celgi_1149}
path_cga00290.kgml: 4.2.1.33 -> 4.2.1.33
path_cga00290.kgml:
path_cga00290.kgml: --- 0.69 seconds ---

path_cga00300.kgml: Lysine biosynthesis
path_cga00300.kgml: Initialization took 0.24 seconds
path_cga00300.kgml:
path_cga00300.kgml: Found a trail of span 2 without skipping any vertex
path_cga00300.kgml: 77 -> 46
path_cga00300.kgml: R02788 -> R04617
path_cga00300.kgml: cga:Celgi_1999 -> cga:Celgi_1998
path_cga00300.kgml: 6.3.2.13 -> 6.3.2.10
path_cga00300.kgml:
path_cga00300.kgml: Found a trail of span 2 containing skipped vertices
path_cga00300.kgml: 53 -> 54
path_cga00300.kgml: R10147 -> {R04198, R04199}
path_cga00300.kgml: cga:Celgi_2059 -> cga:Celgi_2067
path_cga00300.kgml: 4.3.3.7 -> {1.17.1.8, 1.17.1.8}
path_cga00300.kgml: Skipped genes: cga:Celgi_2066, cga:Celgi_2060, cga:Celgi_2061
path_cga00300.kgml:
path_cga00300.kgml: Found a trail of span 2 without skipping any vertex
path_cga00300.kgml: 50 -> 51
path_cga00300.kgml: R00480 -> R02291
path_cga00300.kgml: cga:Celgi_2848 -> cga:Celgi_2847
path_cga00300.kgml: 2.7.2.4 -> 1.2.1.11
path_cga00300.kgml:
path_cga00300.kgml: --- 0.47 seconds ---

path_cga00310.kgml: Lysine degradation
path_cga00310.kgml: Initialization took 0.09 seconds
path_cga00310.kgml: (not found)
path_cga00310.kgml: --- 0.15 seconds ---

path_cga00311.kgml: Penicillin and cephalosporin biosynthesis
path_cga00311.kgml: Initialization took 0.09 seconds
path_cga00311.kgml: (not found)
path_cga00311.kgml: --- 0.13 seconds ---

path_cga00330.kgml: Arginine and proline metabolism
path_cga00330.kgml: Initialization took 0.08 seconds
path_cga00330.kgml:
path_cga00330.kgml: Found a trail of span 2 without skipping any vertex
path_cga00330.kgml: 216 -> 217
path_cga00330.kgml: R00239 -> R03313
path_cga00330.kgml: cga:Celgi_1180 -> cga:Celgi_1181
path_cga00330.kgml: 2.7.2.11 -> 1.2.1.41
path_cga00330.kgml:
path_cga00330.kgml: --- 0.18 seconds ---

path_cga00332.kgml: Carbapenem biosynthesis
path_cga00332.kgml: Initialization took 0.06 seconds
path_cga00332.kgml:
path_cga00332.kgml: Found a trail of span 2 without skipping any vertex
path_cga00332.kgml: 5 -> 8
path_cga00332.kgml: R00239 -> R03313
path_cga00332.kgml: cga:Celgi_1180 -> cga:Celgi_1181
path_cga00332.kgml: 2.7.2.11 -> 1.2.1.41
path_cga00332.kgml:
path_cga00332.kgml: --- 0.24 seconds ---

path_cga00340.kgml: Histidine metabolism
path_cga00340.kgml: Initialization took 0.18 seconds
path_cga00340.kgml:
path_cga00340.kgml: Found a trail of span 2 without skipping any vertex
path_cga00340.kgml: 58 -> 67
path_cga00340.kgml: R01071 -> R04035
path_cga00340.kgml: cga:Celgi_1762 -> cga:Celgi_1763
path_cga00340.kgml: 2.4.2.17 -> 3.6.1.31
path_cga00340.kgml:
path_cga00340.kgml: --- 0.46 seconds ---

path_cga00350.kgml: Tyrosine metabolism
path_cga00350.kgml: Initialization took 0.13 seconds
path_cga00350.kgml: (not found)
path_cga00350.kgml: --- 0.19 seconds ---

path_cga00360.kgml: Phenylalanine metabolism
path_cga00360.kgml: Initialization took 0.08 seconds
path_cga00360.kgml: (not found)
path_cga00360.kgml: --- 0.12 seconds ---

path_cga00361.kgml: Chlorocyclohexane and chlorobenzene degradation
path_cga00361.kgml: Initialization took 0.08 seconds
path_cga00361.kgml: (not found)
path_cga00361.kgml: --- 0.13 seconds ---

path_cga00362.kgml: Benzoate degradation
path_cga00362.kgml: Initialization took 0.08 seconds
path_cga00362.kgml: (not found)
path_cga00362.kgml: --- 0.13 seconds ---

path_cga00380.kgml: Tryptophan metabolism
path_cga00380.kgml: Initialization took 0.06 seconds
path_cga00380.kgml: (not found)
path_cga00380.kgml: --- 0.11 seconds ---

path_cga00400.kgml: Phenylalanine, tyrosine and tryptophan biosynthesis
path_cga00400.kgml: Initialization took 0.38 seconds
path_cga00400.kgml:
path_cga00400.kgml: Found a trail of span 4 containing skipped vertices
path_cga00400.kgml: 79 -> 77 -> [76] -> 75 -> [74] -> 50
path_cga00400.kgml: R03083 -> R03084 -> [R02413] -> R02412 -> [R03460] -> R01714
path_cga00400.kgml: cga:Celgi_1796 -> cga:Celgi_1795 -> [cga:Celgi_1608] -> cga:Celgi_1797 -> [cga:Celgi_2347] -> cga:Celgi_1799
path_cga00400.kgml: 4.2.3.4 -> 4.2.1.10 -> [{1.1.1.25, 1.1.1.282}] -> 2.7.1.71 -> [2.5.1.19] -> 4.2.3.5
path_cga00400.kgml:
path_cga00400.kgml: Found a trail of span 4 containing skipped vertices
path_cga00400.kgml: 52 -> 51 -> 54 -> [52] -> 53
path_cga00400.kgml: R02340 -> R02722 -> R03508 -> [R02340] -> R00674
path_cga00400.kgml: cga:Celgi_1819 -> {cga:Celgi_1819, cga:Celgi_1820, cga:Celgi_1958} -> cga:Celgi_1821 -> [cga:Celgi_1819] -> {cga:Celgi_1820, cga:Celgi_1958}
path_cga00400.kgml: {4.1.2.8, 4.2.1.20} -> 4.2.1.20 -> 4.1.1.48 -> [{4.1.2.8, 4.2.1.20}] -> {4.2.1.122, 4.2.1.20}
path_cga00400.kgml:
path_cga00400.kgml: --- 5.43 seconds ---

path_cga00401.kgml: Novobiocin biosynthesis
path_cga00401.kgml: Initialization took 0.08 seconds
path_cga00401.kgml: (not found)
path_cga00401.kgml: --- 0.13 seconds ---

path_cga00410.kgml: beta-Alanine metabolism
path_cga00410.kgml: Initialization took 0.08 seconds
path_cga00410.kgml:
path_cga00410.kgml: Found a trail of span 2 without skipping any vertex
path_cga00410.kgml: 63 -> 62
path_cga00410.kgml: R02269 -> R00905
path_cga00410.kgml: cga:Celgi_2145 -> cga:Celgi_2146
path_cga00410.kgml: 3.5.2.2 -> 3.5.1.6
path_cga00410.kgml:
path_cga00410.kgml: Found a trail of span 2 without skipping any vertex
path_cga00410.kgml: 54 -> 50
path_cga00410.kgml: R00489 -> R02473
path_cga00410.kgml: cga:Celgi_0367 -> cga:Celgi_0366
path_cga00410.kgml: {4.1.1.11, 4.1.1.15} -> 6.3.2.1
path_cga00410.kgml:
path_cga00410.kgml: --- 0.24 seconds ---

path_cga00430.kgml: Taurine and hypotaurine metabolism
path_cga00430.kgml: Initialization took 0.08 seconds
path_cga00430.kgml:
path_cga00430.kgml: Found a trail of span 2 without skipping any vertex
path_cga00430.kgml: 58 -> 36
path_cga00430.kgml: R00315 -> R00230
path_cga00430.kgml: cga:Celgi_0900 -> cga:Celgi_0901
path_cga00430.kgml: {2.7.2.1, 2.7.2.15} -> 2.3.1.8
path_cga00430.kgml:
path_cga00430.kgml: --- 0.18 seconds ---

path_cga00440.kgml: Phosphonate and phosphinate metabolism
path_cga00440.kgml: Initialization took 0.04 seconds
path_cga00440.kgml: (not found)
path_cga00440.kgml: --- 0.09 seconds ---

path_cga00450.kgml: Selenocompound metabolism
path_cga00450.kgml: Initialization took 0.23 seconds
path_cga00450.kgml:
path_cga00450.kgml: Found a trail of span 2 without skipping any vertex
path_cga00450.kgml: 81 -> 82
path_cga00450.kgml: R04941 -> R09365
path_cga00450.kgml: cga:Celgi_0093 -> cga:Celgi_0094
path_cga00450.kgml: 4.4.1.13 -> {2.1.1.13, 2.1.1.14}
path_cga00450.kgml:
path_cga00450.kgml: --- 0.32 seconds ---

path_cga00460.kgml: Cyanoamino acid metabolism
path_cga00460.kgml: Initialization took 0.13 seconds
path_cga00460.kgml: (not found)
path_cga00460.kgml: --- 0.17 seconds ---

path_cga00471.kgml: D-Glutamine and D-glutamate metabolism
path_cga00471.kgml: Initialization took 0.08 seconds
path_cga00471.kgml:
path_cga00471.kgml: Found a trail of span 2 containing skipped vertices
path_cga00471.kgml: 19 -> 20
path_cga00471.kgml: R03193 -> R02783
path_cga00471.kgml: cga:Celgi_1994 -> cga:Celgi_1996
path_cga00471.kgml: 6.3.2.8 -> 6.3.2.9
path_cga00471.kgml: Skipped genes: cga:Celgi_1995
path_cga00471.kgml:
path_cga00471.kgml: --- 0.17 seconds ---

path_cga00473.kgml: D-Alanine metabolism
path_cga00473.kgml: Initialization took 0.08 seconds
path_cga00473.kgml: (not found)
path_cga00473.kgml: --- 0.13 seconds ---

path_cga00480.kgml: Glutathione metabolism
path_cga00480.kgml: Initialization took 0.13 seconds
path_cga00480.kgml: (not found)
path_cga00480.kgml: --- 0.17 seconds ---

path_cga00500.kgml: Starch and sucrose metabolism
path_cga00500.kgml: Initialization took 2.28 seconds
path_cga00500.kgml:
path_cga00500.kgml: Found a trail of span 2 without skipping any vertex
path_cga00500.kgml: 95 -> 237
path_cga00500.kgml: R11307 -> R11308
path_cga00500.kgml: {cga:Celgi_0019, cga:Celgi_1696, cga:Celgi_2074, cga:Celgi_2269, cga:Celgi_2718, cga:Celgi_2723} -> cga:Celgi_1697
path_cga00500.kgml: 3.2.1.4 -> {3.2.1.4, 3.2.1.91}
path_cga00500.kgml:
path_cga00500.kgml: Found a trail of span 2 without skipping any vertex
path_cga00500.kgml: 111 -> 121
path_cga00500.kgml: R02737 -> R02778
path_cga00500.kgml: cga:Celgi_0409 -> cga:Celgi_0408
path_cga00500.kgml: 2.4.1.15 -> 3.1.3.12
path_cga00500.kgml:
path_cga00500.kgml: --- 7.37 seconds ---

path_cga00511.kgml: Other glycan degradation
path_cga00511.kgml: Initialization took 0.08 seconds
path_cga00511.kgml: (not found)
path_cga00511.kgml: --- 0.12 seconds ---

path_cga00514.kgml: Other types of O-glycan biosynthesis
path_cga00514.kgml: Initialization took 0.05 seconds
path_cga00514.kgml: (not found)
path_cga00514.kgml: --- 0.09 seconds ---

path_cga00515.kgml: Mannose type O-glycan biosynthesis
path_cga00515.kgml: Initialization took 0.05 seconds
path_cga00515.kgml: (not found)
path_cga00515.kgml: --- 0.10 seconds ---

path_cga00520.kgml: Amino sugar and nucleotide sugar metabolism
path_cga00520.kgml: Initialization took 0.99 seconds
path_cga00520.kgml:
path_cga00520.kgml: Found a trail of span 2 without skipping any vertex
path_cga00520.kgml: 200 -> 184
path_cga00520.kgml: R01092 -> R00955
path_cga00520.kgml: cga:Celgi_0957 -> cga:Celgi_0958
path_cga00520.kgml: 2.7.1.6 -> 2.7.7.12
path_cga00520.kgml:
path_cga00520.kgml: Found a trail of span 2 containing skipped vertices
path_cga00520.kgml: 28 -> 24
path_cga00520.kgml: R00768 -> R02060
path_cga00520.kgml: cga:Celgi_0862 -> cga:Celgi_0858
path_cga00520.kgml: 2.6.1.16 -> 5.4.2.10
path_cga00520.kgml: Skipped genes: cga:Celgi_0860, cga:Celgi_0859
path_cga00520.kgml:
path_cga00520.kgml: --- 1.21 seconds ---

path_cga00521.kgml: Streptomycin biosynthesis
path_cga00521.kgml: Initialization took 0.08 seconds
path_cga00521.kgml: (not found)
path_cga00521.kgml: --- 0.13 seconds ---

path_cga00550.kgml: Peptidoglycan biosynthesis
path_cga00550.kgml: Initialization took 0.28 seconds
path_cga00550.kgml:
path_cga00550.kgml: Found a trail of span 5 containing skipped vertices
path_cga00550.kgml: 33 -> 32 -> 34 -> 23 -> 35
path_cga00550.kgml: R03193 -> R02783 -> R02788 -> R04617 -> R05630
path_cga00550.kgml: cga:Celgi_1994 -> cga:Celgi_1996 -> cga:Celgi_1999 -> cga:Celgi_1998 -> cga:Celgi_1997
path_cga00550.kgml: 6.3.2.8 -> 6.3.2.9 -> 6.3.2.13 -> 6.3.2.10 -> 2.7.8.13
path_cga00550.kgml: Skipped genes: cga:Celgi_1995
path_cga00550.kgml:
path_cga00550.kgml: Found a trail of span 4 containing skipped vertices
path_cga00550.kgml: 33 -> 32 -> 34 -> [23] -> 35
path_cga00550.kgml: R03193 -> R02783 -> R02788 -> [R04617] -> R05630
path_cga00550.kgml: cga:Celgi_1994 -> cga:Celgi_1996 -> cga:Celgi_1999 -> [cga:Celgi_1998] -> cga:Celgi_1997
path_cga00550.kgml: 6.3.2.8 -> 6.3.2.9 -> 6.3.2.13 -> [6.3.2.10] -> 2.7.8.13
path_cga00550.kgml: Skipped genes: cga:Celgi_1995, cga:Celgi_1998
path_cga00550.kgml:
path_cga00550.kgml: Found a trail of span 4 containing skipped vertices
path_cga00550.kgml: 33 -> 32 -> [34] -> 23 -> 35
path_cga00550.kgml: R03193 -> R02783 -> [R02788] -> R04617 -> R05630
path_cga00550.kgml: cga:Celgi_1994 -> cga:Celgi_1996 -> [cga:Celgi_1999] -> cga:Celgi_1998 -> cga:Celgi_1997
path_cga00550.kgml: 6.3.2.8 -> 6.3.2.9 -> [6.3.2.13] -> 6.3.2.10 -> 2.7.8.13
path_cga00550.kgml: Skipped genes: cga:Celgi_1995
path_cga00550.kgml:
path_cga00550.kgml: Found a trail of span 4 containing skipped vertices
path_cga00550.kgml: 33 -> [32] -> 34 -> 23 -> 35
path_cga00550.kgml: R03193 -> [R02783] -> R02788 -> R04617 -> R05630
path_cga00550.kgml: cga:Celgi_1994 -> [cga:Celgi_1996] -> cga:Celgi_1999 -> cga:Celgi_1998 -> cga:Celgi_1997
path_cga00550.kgml: 6.3.2.8 -> [6.3.2.9] -> 6.3.2.13 -> 6.3.2.10 -> 2.7.8.13
path_cga00550.kgml: Skipped genes: cga:Celgi_1996, cga:Celgi_1995
path_cga00550.kgml:
path_cga00550.kgml: Found a trail of span 2 without skipping any vertex
path_cga00550.kgml: 29 -> 28
path_cga00550.kgml: R04573 -> R05629
path_cga00550.kgml: cga:Celgi_1998 -> cga:Celgi_1997
path_cga00550.kgml: 6.3.2.10 -> 2.7.8.13
path_cga00550.kgml:
path_cga00550.kgml: --- 0.63 seconds ---

path_cga00561.kgml: Glycerolipid metabolism
path_cga00561.kgml: Initialization took 0.19 seconds
path_cga00561.kgml: (not found)
path_cga00561.kgml: --- 0.24 seconds ---

path_cga00562.kgml: Inositol phosphate metabolism
path_cga00562.kgml: Initialization took 0.06 seconds
path_cga00562.kgml: (not found)
path_cga00562.kgml: --- 0.11 seconds ---

path_cga00564.kgml: Glycerophospholipid metabolism
path_cga00564.kgml: Initialization took 0.14 seconds
path_cga00564.kgml: (not found)
path_cga00564.kgml: --- 0.18 seconds ---

path_cga00592.kgml: alpha-Linolenic acid metabolism
path_cga00592.kgml: Initialization took 0.05 seconds
path_cga00592.kgml: (not found)
path_cga00592.kgml: --- 0.09 seconds ---

path_cga00620.kgml: Pyruvate metabolism
path_cga00620.kgml: Initialization took 1.19 seconds
path_cga00620.kgml:
path_cga00620.kgml: Found a trail of span 3 without skipping any vertex
path_cga00620.kgml: 123 -> 55 -> 124
path_cga00620.kgml: R00014 -> R03270 -> R02569
path_cga00620.kgml: {cga:Celgi_1360, cga:Celgi_3090, cga:Celgi_3091} -> {cga:Celgi_1360, cga:Celgi_3090, cga:Celgi_3091} -> cga:Celgi_3089
path_cga00620.kgml: {1.2.4.1, 2.2.1.6, 4.1.1.1} -> 1.2.4.1 -> 2.3.1.12
path_cga00620.kgml:
path_cga00620.kgml: Found a trail of span 3 containing skipped vertices
path_cga00620.kgml: 98 -> [91] -> 80 -> [95] -> 103
path_cga00620.kgml: R00236 -> [R00472] -> R00214 -> [R03145] -> R00316
path_cga00620.kgml: cga:Celgi_2636 -> [cga:Celgi_0623] -> cga:Celgi_2632 -> [cga:Celgi_2289] -> cga:Celgi_2636
path_cga00620.kgml: 6.2.1.1 -> [2.3.3.9] -> {1.1.1.38, 1.1.1.39} -> [1.2.5.1] -> 6.2.1.1
path_cga00620.kgml: Skipped genes: cga:Celgi_2635, cga:Celgi_2634
path_cga00620.kgml:
path_cga00620.kgml: Found a trail of span 2 without skipping any vertex
path_cga00620.kgml: 97 -> 129
path_cga00620.kgml: R00230 -> R00315
path_cga00620.kgml: cga:Celgi_0901 -> cga:Celgi_0900
path_cga00620.kgml: 2.3.1.8 -> {2.7.2.1, 2.7.2.15}
path_cga00620.kgml:
path_cga00620.kgml: Found a trail of span 2 containing skipped vertices
path_cga00620.kgml: 91 -> [88] -> 60
path_cga00620.kgml: R00472 -> [R01257] -> {R00431, R00726}
path_cga00620.kgml: cga:Celgi_0623 -> [cga:Celgi_1685] -> cga:Celgi_0626
path_cga00620.kgml: 2.3.3.9 -> [1.1.5.4] -> {4.1.1.32, 4.1.1.32}
path_cga00620.kgml: Skipped genes: cga:Celgi_0624
path_cga00620.kgml:
path_cga00620.kgml: --- 1.88 seconds ---

path_cga00622.kgml: Xylene degradation
path_cga00622.kgml: Initialization took 0.06 seconds
path_cga00622.kgml: (not found)
path_cga00622.kgml: --- 0.10 seconds ---

path_cga00625.kgml: Chloroalkane and chloroalkene degradation
path_cga00625.kgml: Initialization took 0.09 seconds
path_cga00625.kgml: (not found)
path_cga00625.kgml: --- 0.14 seconds ---

path_cga00626.kgml: Naphthalene degradation
path_cga00626.kgml: Initialization took 0.05 seconds
path_cga00626.kgml: (not found)
path_cga00626.kgml: --- 0.11 seconds ---

path_cga00630.kgml: Glyoxylate and dicarboxylate metabolism
path_cga00630.kgml: Initialization took 0.74 seconds
path_cga00630.kgml:
path_cga00630.kgml: Found a trail of span 2 without skipping any vertex
path_cga00630.kgml: 83 -> 116
path_cga00630.kgml: R00479 -> R00472
path_cga00630.kgml: cga:Celgi_0624 -> cga:Celgi_0623
path_cga00630.kgml: 4.1.3.1 -> 2.3.3.9
path_cga00630.kgml:
path_cga00630.kgml: --- 0.85 seconds ---

path_cga00640.kgml: Propanoate metabolism
path_cga00640.kgml: Initialization took 0.29 seconds
path_cga00640.kgml:
path_cga00640.kgml: Found a trail of span 2 without skipping any vertex
path_cga00640.kgml: 52 -> 68
path_cga00640.kgml: R00921 -> R01353
path_cga00640.kgml: cga:Celgi_0901 -> cga:Celgi_0900
path_cga00640.kgml: {2.3.1.222, 2.3.1.8} -> {2.7.2.1, 2.7.2.15}
path_cga00640.kgml:
path_cga00640.kgml: --- 0.38 seconds ---

path_cga00650.kgml: Butanoate metabolism
path_cga00650.kgml: Initialization took 0.18 seconds
path_cga00650.kgml: (not found)
path_cga00650.kgml: --- 0.22 seconds ---

path_cga00660.kgml: C5-Branched dibasic acid metabolism
path_cga00660.kgml: Initialization took 0.08 seconds
path_cga00660.kgml:
path_cga00660.kgml: Found a trail of span 2 without skipping any vertex
path_cga00660.kgml: 31 -> 96
path_cga00660.kgml: R03896 -> R03898
path_cga00660.kgml: {cga:Celgi_1148, cga:Celgi_1149} -> {cga:Celgi_1148, cga:Celgi_1149}
path_cga00660.kgml: 4.2.1.35 -> 4.2.1.35
path_cga00660.kgml:
path_cga00660.kgml: --- 0.17 seconds ---

path_cga00670.kgml: One carbon pool by folate
path_cga00670.kgml: Initialization took 0.18 seconds
path_cga00670.kgml:
path_cga00670.kgml: Found a trail of span 4 containing skipped vertices
path_cga00670.kgml: 24 -> 23 -> 52 -> [24] -> 68
path_cga00670.kgml: {R02235, R02236} -> {R00936, R00939} -> R02101 -> [{R02235, R02236}] -> {R00937, R00940}
path_cga00670.kgml: cga:Celgi_2060 -> cga:Celgi_2060 -> cga:Celgi_2061 -> [cga:Celgi_2060] -> cga:Celgi_2060
path_cga00670.kgml: {1.5.1.3, 1.5.1.3} -> {1.5.1.3, 1.5.1.3} -> 2.1.1.45 -> [{1.5.1.3, 1.5.1.3}] -> {1.5.1.3, 1.5.1.3}
path_cga00670.kgml:
path_cga00670.kgml: Found a trail of span 3 containing skipped vertices
path_cga00670.kgml: 29 -> 28 -> [20] -> 61
path_cga00670.kgml: R01220 -> R01655 -> [R04326] -> R00945
path_cga00670.kgml: cga:Celgi_0950 -> cga:Celgi_0950 -> [cga:Celgi_0927] -> cga:Celgi_0949
path_cga00670.kgml: 1.5.1.5 -> 3.5.4.9 -> [2.1.2.2] -> 2.1.2.1
path_cga00670.kgml:
path_cga00670.kgml: Found a trail of span 3 containing skipped vertices
path_cga00670.kgml: 50 -> 51 -> [28] -> 20
path_cga00670.kgml: R04325 -> R04560 -> [R01655] -> R04326
path_cga00670.kgml: cga:Celgi_0927 -> cga:Celgi_0928 -> [cga:Celgi_0950] -> cga:Celgi_0927
path_cga00670.kgml: 2.1.2.2 -> 2.1.2.3 -> [3.5.4.9] -> 2.1.2.2
path_cga00670.kgml:
path_cga00670.kgml: --- 6.18 seconds ---

path_cga00680.kgml: Methane metabolism
path_cga00680.kgml: Initialization took 0.49 seconds
path_cga00680.kgml:
path_cga00680.kgml: Found a trail of span 3 containing skipped vertices
path_cga00680.kgml: 233 -> [229] -> 235 -> 237
path_cga00680.kgml: R09397 -> [R09398] -> R09399 -> R09400
path_cga00680.kgml: cga:Celgi_2152 -> [cga:Celgi_2151] -> cga:Celgi_2157 -> cga:Celgi_2157
path_cga00680.kgml: 2.7.7.68 -> [2.7.8.28] -> 6.3.2.31 -> 6.3.2.34
path_cga00680.kgml: Skipped genes: cga:Celgi_2156, cga:Celgi_2154
path_cga00680.kgml:
path_cga00680.kgml: Found a trail of span 2 without skipping any vertex
path_cga00680.kgml: 203 -> 204
path_cga00680.kgml: R00315 -> R00230
path_cga00680.kgml: cga:Celgi_0900 -> cga:Celgi_0901
path_cga00680.kgml: {2.7.2.1, 2.7.2.15} -> 2.3.1.8
path_cga00680.kgml:
path_cga00680.kgml: --- 0.66 seconds ---

path_cga00730.kgml: Thiamine metabolism
path_cga00730.kgml: Initialization took 0.13 seconds
path_cga00730.kgml: (not found)
path_cga00730.kgml: --- 0.17 seconds ---

path_cga00740.kgml: Riboflavin metabolism
path_cga00740.kgml: Initialization took 0.08 seconds
path_cga00740.kgml:
path_cga00740.kgml: Found a trail of span 3 containing skipped vertices
path_cga00740.kgml: 32 -> [41] -> 42 -> 41
path_cga00740.kgml: R07281 -> [R04457] -> R00066 -> R04457
path_cga00740.kgml: cga:Celgi_1766 -> [cga:Celgi_1765] -> cga:Celgi_1767 -> cga:Celgi_1765
path_cga00740.kgml: 4.1.99.12 -> [2.5.1.78] -> 2.5.1.9 -> 2.5.1.78
path_cga00740.kgml:
path_cga00740.kgml: Found a trail of span 3 containing skipped vertices
path_cga00740.kgml: 38 -> 39 -> 40
path_cga00740.kgml: R00425 -> R03459 -> R03458
path_cga00740.kgml: cga:Celgi_1766 -> cga:Celgi_1768 -> cga:Celgi_1768
path_cga00740.kgml: 3.5.4.25 -> 3.5.4.26 -> 1.1.1.193
path_cga00740.kgml: Skipped genes: cga:Celgi_1767
path_cga00740.kgml:
path_cga00740.kgml: Found a trail of span 2 containing skipped vertices
path_cga00740.kgml: 38 -> [39] -> 40
path_cga00740.kgml: R00425 -> [R03459] -> R03458
path_cga00740.kgml: cga:Celgi_1766 -> [cga:Celgi_1768] -> cga:Celgi_1768
path_cga00740.kgml: 3.5.4.25 -> [3.5.4.26] -> 1.1.1.193
path_cga00740.kgml: Skipped genes: cga:Celgi_1767
path_cga00740.kgml:
path_cga00740.kgml: --- 0.29 seconds ---

path_cga00750.kgml: Vitamin B6 metabolism
path_cga00750.kgml: Initialization took 0.08 seconds
path_cga00750.kgml: (not found)
path_cga00750.kgml: --- 0.14 seconds ---

path_cga00760.kgml: Nicotinate and nicotinamide metabolism
path_cga00760.kgml: Initialization took 0.43 seconds
path_cga00760.kgml:
path_cga00760.kgml: Found a trail of span 2 containing skipped vertices
path_cga00760.kgml: 71 -> [72] -> 73
path_cga00760.kgml: R00481 -> [R04292] -> R03348
path_cga00760.kgml: cga:Celgi_0368 -> [cga:Celgi_1413] -> cga:Celgi_0369
path_cga00760.kgml: 1.4.3.16 -> [2.5.1.72] -> 2.4.2.19
path_cga00760.kgml:
path_cga00760.kgml: --- 0.58 seconds ---

path_cga00770.kgml: Pantothenate and CoA biosynthesis
path_cga00770.kgml: Initialization took 0.38 seconds
path_cga00770.kgml:
path_cga00770.kgml: Found a trail of span 3 containing skipped vertices
path_cga00770.kgml: 82 -> 81 -> [80] -> 85
path_cga00770.kgml: R00006 -> R03051 -> [R01209] -> R01214
path_cga00770.kgml: {cga:Celgi_2382, cga:Celgi_2383} -> cga:Celgi_2381 -> [{cga:Celgi_2391, cga:Celgi_2395}] -> {cga:Celgi_1567, cga:Celgi_2378}
path_cga00770.kgml: 2.2.1.6 -> 1.1.1.86 -> [4.2.1.9] -> {2.6.1.42, 2.6.1.6}
path_cga00770.kgml: Skipped genes: cga:Celgi_2379, cga:Celgi_2380
path_cga00770.kgml:
path_cga00770.kgml: Found a trail of span 2 without skipping any vertex
path_cga00770.kgml: 93 -> 76
path_cga00770.kgml: R00489 -> R02473
path_cga00770.kgml: cga:Celgi_0367 -> cga:Celgi_0366
path_cga00770.kgml: {4.1.1.11, 4.1.1.15} -> 6.3.2.1
path_cga00770.kgml:
path_cga00770.kgml: Found a trail of span 2 without skipping any vertex
path_cga00770.kgml: 73 -> 72
path_cga00770.kgml: R02269 -> R00905
path_cga00770.kgml: cga:Celgi_2145 -> cga:Celgi_2146
path_cga00770.kgml: 3.5.2.2 -> 3.5.1.6
path_cga00770.kgml:
path_cga00770.kgml: --- 0.59 seconds ---

path_cga00780.kgml: Biotin metabolism
path_cga00780.kgml: Initialization took 0.08 seconds
path_cga00780.kgml:
path_cga00780.kgml: Found a trail of span 2 containing skipped vertices
path_cga00780.kgml: 59 -> [74] -> 67
path_cga00780.kgml: R10118 -> [R10119] -> R10120
path_cga00780.kgml: cga:Celgi_1904 -> [cga:Celgi_1354] -> {cga:Celgi_1905, cga:Celgi_2688, cga:Celgi_2732}
path_cga00780.kgml: 1.3.1.10 -> [{2.3.1.179, 2.3.1.41}] -> 1.1.1.100
path_cga00780.kgml:
path_cga00780.kgml: --- 0.18 seconds ---

path_cga00785.kgml: Lipoic acid metabolism
path_cga00785.kgml: Initialization took 0.09 seconds
path_cga00785.kgml:
path_cga00785.kgml: Found a trail of span 2 without skipping any vertex
path_cga00785.kgml: 5 -> 6
path_cga00785.kgml: R07768 -> R07769
path_cga00785.kgml: cga:Celgi_1391 -> cga:Celgi_1393
path_cga00785.kgml: 2.8.1.8 -> 2.3.1.181
path_cga00785.kgml:
path_cga00785.kgml: Found a trail of span 2 without skipping any vertex
path_cga00785.kgml: 11 -> 10
path_cga00785.kgml: R07766 -> R07767
path_cga00785.kgml: cga:Celgi_1393 -> cga:Celgi_1391
path_cga00785.kgml: 2.3.1.181 -> 2.8.1.8
path_cga00785.kgml:
path_cga00785.kgml: --- 0.25 seconds ---

path_cga00790.kgml: Folate biosynthesis
path_cga00790.kgml: Initialization took 0.39 seconds
path_cga00790.kgml:
path_cga00790.kgml: Found a trail of span 7 containing skipped vertices
path_cga00790.kgml: 180 -> 81 -> 80 -> 79 -> [85] -> 75 -> 74 -> 72
path_cga00790.kgml: R00428 -> R05046 -> R05048 -> R04639 -> [R04620] -> R03504 -> R03503 -> R03067
path_cga00790.kgml: cga:Celgi_0356 -> cga:Celgi_0356 -> cga:Celgi_0356 -> cga:Celgi_0356 -> [cga:Celgi_0997] -> cga:Celgi_0361 -> cga:Celgi_0361 -> {cga:Celgi_0360, cga:Celgi_2539}
path_cga00790.kgml: 3.5.4.16 -> 3.5.4.16 -> 3.5.4.16 -> 3.5.4.16 -> [3.1.3.1] -> 4.1.2.25 -> 2.7.6.3 -> 2.5.1.15
path_cga00790.kgml: Skipped genes: cga:Celgi_0357, cga:Celgi_0358
path_cga00790.kgml:
path_cga00790.kgml: Found a trail of span 6 containing skipped vertices
path_cga00790.kgml: 180 -> 81 -> 80 -> 79 -> [85] -> 75 -> [74] -> 72
path_cga00790.kgml: R00428 -> R05046 -> R05048 -> R04639 -> [R04620] -> R03504 -> [R03503] -> R03067
path_cga00790.kgml: cga:Celgi_0356 -> cga:Celgi_0356 -> cga:Celgi_0356 -> cga:Celgi_0356 -> [cga:Celgi_0997] -> cga:Celgi_0361 -> [cga:Celgi_0361] -> {cga:Celgi_0360, cga:Celgi_2539}
path_cga00790.kgml: 3.5.4.16 -> 3.5.4.16 -> 3.5.4.16 -> 3.5.4.16 -> [3.1.3.1] -> 4.1.2.25 -> [2.7.6.3] -> 2.5.1.15
path_cga00790.kgml: Skipped genes: cga:Celgi_0357, cga:Celgi_0358
path_cga00790.kgml:
path_cga00790.kgml: Found a trail of span 6 containing skipped vertices
path_cga00790.kgml: 180 -> 81 -> 80 -> 79 -> [85] -> 75 -> 73
path_cga00790.kgml: R00428 -> R05046 -> R05048 -> R04639 -> [R04620] -> R03504 -> R03066
path_cga00790.kgml: cga:Celgi_0356 -> cga:Celgi_0356 -> cga:Celgi_0356 -> cga:Celgi_0356 -> [cga:Celgi_0997] -> cga:Celgi_0361 -> {cga:Celgi_0360, cga:Celgi_2539}
path_cga00790.kgml: 3.5.4.16 -> 3.5.4.16 -> 3.5.4.16 -> 3.5.4.16 -> [3.1.3.1] -> 4.1.2.25 -> 2.5.1.15
path_cga00790.kgml: Skipped genes: cga:Celgi_0357, cga:Celgi_0358
path_cga00790.kgml:
path_cga00790.kgml: Found a trail of span 6 containing skipped vertices
path_cga00790.kgml: 180 -> [81] -> 80 -> 79 -> [85] -> 75 -> 74 -> 72
path_cga00790.kgml: R00428 -> [R05046] -> R05048 -> R04639 -> [R04620] -> R03504 -> R03503 -> R03067
path_cga00790.kgml: cga:Celgi_0356 -> [cga:Celgi_0356] -> cga:Celgi_0356 -> cga:Celgi_0356 -> [cga:Celgi_0997] -> cga:Celgi_0361 -> cga:Celgi_0361 -> {cga:Celgi_0360, cga:Celgi_2539}
path_cga00790.kgml: 3.5.4.16 -> [3.5.4.16] -> 3.5.4.16 -> 3.5.4.16 -> [3.1.3.1] -> 4.1.2.25 -> 2.7.6.3 -> 2.5.1.15
path_cga00790.kgml: Skipped genes: cga:Celgi_0357, cga:Celgi_0358
path_cga00790.kgml:
path_cga00790.kgml: Found a trail of span 6 containing skipped vertices
path_cga00790.kgml: 180 -> 81 -> [80] -> 79 -> [85] -> 75 -> 74 -> 72
path_cga00790.kgml: R00428 -> R05046 -> [R05048] -> R04639 -> [R04620] -> R03504 -> R03503 -> R03067
path_cga00790.kgml: cga:Celgi_0356 -> cga:Celgi_0356 -> [cga:Celgi_0356] -> cga:Celgi_0356 -> [cga:Celgi_0997] -> cga:Celgi_0361 -> cga:Celgi_0361 -> {cga:Celgi_0360, cga:Celgi_2539}
path_cga00790.kgml: 3.5.4.16 -> 3.5.4.16 -> [3.5.4.16] -> 3.5.4.16 -> [3.1.3.1] -> 4.1.2.25 -> 2.7.6.3 -> 2.5.1.15
path_cga00790.kgml: Skipped genes: cga:Celgi_0357, cga:Celgi_0358
path_cga00790.kgml:
path_cga00790.kgml: Found a trail of span 2 containing skipped vertices
path_cga00790.kgml: 93 -> [117] -> 94
path_cga00790.kgml: R09394 -> [R11372] -> R09395
path_cga00790.kgml: cga:Celgi_0085 -> [cga:Celgi_0081] -> cga:Celgi_0086
path_cga00790.kgml: 4.1.99.22 -> [4.6.1.17] -> 2.8.1.12
path_cga00790.kgml:
path_cga00790.kgml: --- 0.92 seconds ---

path_cga00860.kgml: Porphyrin and chlorophyll metabolism
path_cga00860.kgml: Initialization took 0.44 seconds
path_cga00860.kgml:
path_cga00860.kgml: Found a trail of span 6 without skipping any vertex
path_cga00860.kgml: 276 -> 274 -> 273 -> 270 -> 269 -> 408
path_cga00860.kgml: R02272 -> R00036 -> R00084 -> R03165 -> R03197 -> R04178
path_cga00860.kgml: cga:Celgi_3107 -> cga:Celgi_3106 -> cga:Celgi_3104 -> {cga:Celgi_1034, cga:Celgi_3105} -> cga:Celgi_3102 -> cga:Celgi_3103
path_cga00860.kgml: 5.4.3.8 -> 4.2.1.24 -> 2.5.1.61 -> 4.2.1.75 -> 4.1.1.37 -> 1.3.3.15
path_cga00860.kgml:
path_cga00860.kgml: Found a trail of span 5 containing skipped vertices
path_cga00860.kgml: 276 -> 274 -> 273 -> [270] -> 269 -> 408
path_cga00860.kgml: R02272 -> R00036 -> R00084 -> [R03165] -> R03197 -> R04178
path_cga00860.kgml: cga:Celgi_3107 -> cga:Celgi_3106 -> cga:Celgi_3104 -> [{cga:Celgi_1034, cga:Celgi_3105}] -> cga:Celgi_3102 -> cga:Celgi_3103
path_cga00860.kgml: 5.4.3.8 -> 4.2.1.24 -> 2.5.1.61 -> [4.2.1.75] -> 4.1.1.37 -> 1.3.3.15
path_cga00860.kgml: Skipped genes: cga:Celgi_3105
path_cga00860.kgml:
path_cga00860.kgml: Found a trail of span 5 containing skipped vertices
path_cga00860.kgml: 276 -> 274 -> 273 -> 270 -> [269] -> 408
path_cga00860.kgml: R02272 -> R00036 -> R00084 -> R03165 -> [R03197] -> R04178
path_cga00860.kgml: cga:Celgi_3107 -> cga:Celgi_3106 -> cga:Celgi_3104 -> {cga:Celgi_1034, cga:Celgi_3105} -> [cga:Celgi_3102] -> cga:Celgi_3103
path_cga00860.kgml: 5.4.3.8 -> 4.2.1.24 -> 2.5.1.61 -> 4.2.1.75 -> [4.1.1.37] -> 1.3.3.15
path_cga00860.kgml:
path_cga00860.kgml: --- 1.05 seconds ---

path_cga00900.kgml: Terpenoid backbone biosynthesis
path_cga00900.kgml: Initialization took 0.29 seconds
path_cga00900.kgml:
path_cga00900.kgml: Found a trail of span 4 without skipping any vertex
path_cga00900.kgml: 98 -> 103 -> 105 -> 116
path_cga00900.kgml: R01123 -> R01658 -> R02003 -> R02061
path_cga00900.kgml: cga:Celgi_1517 -> {cga:Celgi_1440, cga:Celgi_1516} -> {cga:Celgi_1440, cga:Celgi_1516} -> {cga:Celgi_1440, cga:Celgi_1516}
path_cga00900.kgml: 5.3.3.2 -> 2.5.1.1 -> 2.5.1.10 -> 2.5.1.29
path_cga00900.kgml:
path_cga00900.kgml: Found a trail of span 3 containing skipped vertices
path_cga00900.kgml: 98 -> 103 -> [105] -> 116
path_cga00900.kgml: R01123 -> R01658 -> [R02003] -> R02061
path_cga00900.kgml: cga:Celgi_1517 -> {cga:Celgi_1440, cga:Celgi_1516} -> [{cga:Celgi_1440, cga:Celgi_1516}] -> {cga:Celgi_1440, cga:Celgi_1516}
path_cga00900.kgml: 5.3.3.2 -> 2.5.1.1 -> [2.5.1.10] -> 2.5.1.29
path_cga00900.kgml:
path_cga00900.kgml: Found a trail of span 3 without skipping any vertex
path_cga00900.kgml: 98 -> 105 -> 116
path_cga00900.kgml: R01123 -> R02003 -> R02061
path_cga00900.kgml: cga:Celgi_1517 -> {cga:Celgi_1440, cga:Celgi_1516} -> {cga:Celgi_1440, cga:Celgi_1516}
path_cga00900.kgml: 5.3.3.2 -> 2.5.1.10 -> 2.5.1.29
path_cga00900.kgml:
path_cga00900.kgml: Found a trail of span 2 without skipping any vertex
path_cga00900.kgml: 98 -> 116
path_cga00900.kgml: R01123 -> R02061
path_cga00900.kgml: cga:Celgi_1517 -> {cga:Celgi_1440, cga:Celgi_1516}
path_cga00900.kgml: 5.3.3.2 -> 2.5.1.29
path_cga00900.kgml:
path_cga00900.kgml: Found a trail of span 2 containing skipped vertices
path_cga00900.kgml: 66 -> [67] -> 68
path_cga00900.kgml: R05633 -> [R05634] -> R05637
path_cga00900.kgml: cga:Celgi_0394 -> [cga:Celgi_0585] -> cga:Celgi_0395
path_cga00900.kgml: 2.7.7.60 -> [2.7.1.148] -> 4.6.1.12
path_cga00900.kgml:
path_cga00900.kgml: --- 0.67 seconds ---

path_cga00910.kgml: Nitrogen metabolism
path_cga00910.kgml: Initialization took 0.44 seconds
path_cga00910.kgml:
path_cga00910.kgml: Found a trail of span 2 containing skipped vertices
path_cga00910.kgml: 25 -> 150
path_cga00910.kgml: R00798 -> R09497
path_cga00910.kgml: {cga:Celgi_3021, cga:Celgi_3023, cga:Celgi_3024} -> {cga:Celgi_3021, cga:Celgi_3023, cga:Celgi_3024}
path_cga00910.kgml: ? -> 1.7.5.1
path_cga00910.kgml: Skipped genes: cga:Celgi_3022
path_cga00910.kgml:
path_cga00910.kgml: --- 0.57 seconds ---

path_cga00920.kgml: Sulfur metabolism
path_cga00920.kgml: Initialization took 0.59 seconds
path_cga00920.kgml:
path_cga00920.kgml: Found a trail of span 3 containing skipped vertices
path_cga00920.kgml: 160 -> [159] -> 150 -> 149
path_cga00920.kgml: R00529 -> [R00509] -> R02021 -> R00859
path_cga00920.kgml: {cga:Celgi_1090, cga:Celgi_1091, cga:Celgi_1494, cga:Celgi_1495} -> [cga:Celgi_1091] -> cga:Celgi_1496 -> cga:Celgi_1498
path_cga00920.kgml: 2.7.7.4 -> [2.7.1.25] -> 1.8.4.8 -> 1.8.7.1
path_cga00920.kgml: Skipped genes: cga:Celgi_1497
path_cga00920.kgml:
path_cga00920.kgml: Found a trail of span 2 without skipping any vertex
path_cga00920.kgml: 109 -> 103
path_cga00920.kgml: R00586 -> R00897
path_cga00920.kgml: cga:Celgi_2187 -> cga:Celgi_2186
path_cga00920.kgml: 2.3.1.30 -> {2.5.1.47, 2.5.1.65}
path_cga00920.kgml:
path_cga00920.kgml: --- 1.17 seconds ---

path_cga00970.kgml: Aminoacyl-tRNA biosynthesis
path_cga00970.kgml: Initialization took 0.69 seconds
path_cga00970.kgml: (not found)
path_cga00970.kgml: --- 0.75 seconds ---

path_cga01040.kgml: Biosynthesis of unsaturated fatty acids
path_cga01040.kgml: Initialization took 0.09 seconds
path_cga01040.kgml: (not found)
path_cga01040.kgml: --- 0.15 seconds ---

--- 83.53 seconds ---
