# Supplementary material for: CoMetGeNe: mining conserved neighborhood patterns in metabolic and genomic contexts
Source: BMC Bioinformatics. 2019 Jan 10;20:19. doi: 10.1186/s12859-018-2542-2 (PMC6327494; doi:10.1186/s12859-018-2542-2)
Supplement: Supplementary file 14 — Trail finding results for completely assembled representative bacterial genomes present in NCBI Genomes. Of the 1,545 fully assembled representative bacterial genomes in NCBI, corresponding entries have been identified in KEGG for 1,467 species, for which trail finding has been performed for all combinations of gap parameters δG and δD ranging from 0 to 3. This additional file is available from https://doi.org/10.6084/m9.figshare.7288769. (GZ 178,532 kb) [file 12859_2018_2542_MOESM14_ESM.gz › results/osg_dG0_dD1.hnet]

--- delta_G = 0, delta_D = 1 ---

path_osg00010.kgml: Glycolysis / Gluconeogenesis
path_osg00010.kgml: Initialization took 0.10 seconds
path_osg00010.kgml:
path_osg00010.kgml: Found a trail of span 2 containing skipped vertices
path_osg00010.kgml: 76 -> [57] -> 14
path_osg00010.kgml: R01512 -> [R01061] -> R01070
path_osg00010.kgml: osg:BST96_06005 -> [osg:BST96_16570] -> osg:BST96_06000
path_osg00010.kgml: 2.7.2.3 -> [{1.2.1.12, 1.2.1.59}] -> 4.1.2.13
path_osg00010.kgml:
path_osg00010.kgml: --- 2.06 seconds ---

path_osg00020.kgml: Citrate cycle (TCA cycle)
path_osg00020.kgml: Initialization took 0.11 seconds
path_osg00020.kgml: Aborted (analysis takes longer than 300 seconds)

path_osg00030.kgml: Pentose phosphate pathway
path_osg00030.kgml: Initialization took 0.10 seconds
path_osg00030.kgml:
path_osg00030.kgml: Found a trail of span 6 without skipping any vertex
path_osg00030.kgml: 53 -> 37 -> 157 -> 57 -> 61 -> 38
path_osg00030.kgml: R02740 -> R02739 -> {R02736, R10907} -> R02035 -> R02036 -> R05605
path_osg00030.kgml: {osg:BST96_08995, osg:BST96_13860} -> {osg:BST96_08995, osg:BST96_13860} -> osg:BST96_13870 -> osg:BST96_13875 -> osg:BST96_13865 -> osg:BST96_13880
path_osg00030.kgml: 5.3.1.9 -> {5.1.3.15, 5.3.1.9} -> {1.1.1.363, 1.1.1.49, 1.1.1.363, 1.1.1.388} -> 3.1.1.31 -> 4.2.1.12 -> {4.1.2.14, 4.1.2.55}
path_osg00030.kgml:
path_osg00030.kgml: Found a trail of span 6 without skipping any vertex
path_osg00030.kgml: 53 -> 37 -> 58 -> 57 -> 61 -> 38
path_osg00030.kgml: R02740 -> R02739 -> R02736 -> R02035 -> R02036 -> R05605
path_osg00030.kgml: {osg:BST96_08995, osg:BST96_13860} -> {osg:BST96_08995, osg:BST96_13860} -> osg:BST96_13870 -> osg:BST96_13875 -> osg:BST96_13865 -> osg:BST96_13880
path_osg00030.kgml: 5.3.1.9 -> {5.1.3.15, 5.3.1.9} -> {1.1.1.363, 1.1.1.49} -> 3.1.1.31 -> 4.2.1.12 -> {4.1.2.14, 4.1.2.55}
path_osg00030.kgml:
path_osg00030.kgml: Found a trail of span 4 containing skipped vertices
path_osg00030.kgml: 53 -> 37 -> 157 -> [57] -> 61
path_osg00030.kgml: R02740 -> R02739 -> {R02736, R10907} -> [R02035] -> R02036
path_osg00030.kgml: {osg:BST96_08995, osg:BST96_13860} -> {osg:BST96_08995, osg:BST96_13860} -> osg:BST96_13870 -> [osg:BST96_13875] -> osg:BST96_13865
path_osg00030.kgml: 5.3.1.9 -> {5.1.3.15, 5.3.1.9} -> {1.1.1.363, 1.1.1.49, 1.1.1.363, 1.1.1.388} -> [3.1.1.31] -> 4.2.1.12
path_osg00030.kgml:
path_osg00030.kgml: Found a trail of span 4 containing skipped vertices
path_osg00030.kgml: 53 -> 37 -> 58 -> [57] -> 61
path_osg00030.kgml: R02740 -> R02739 -> R02736 -> [R02035] -> R02036
path_osg00030.kgml: {osg:BST96_08995, osg:BST96_13860} -> {osg:BST96_08995, osg:BST96_13860} -> osg:BST96_13870 -> [osg:BST96_13875] -> osg:BST96_13865
path_osg00030.kgml: 5.3.1.9 -> {5.1.3.15, 5.3.1.9} -> {1.1.1.363, 1.1.1.49} -> [3.1.1.31] -> 4.2.1.12
path_osg00030.kgml:
path_osg00030.kgml: Found a trail of span 3 containing skipped vertices
path_osg00030.kgml: 58 -> 57 -> [61] -> 38
path_osg00030.kgml: R02736 -> R02035 -> [R02036] -> R05605
path_osg00030.kgml: osg:BST96_13870 -> osg:BST96_13875 -> [osg:BST96_13865] -> osg:BST96_13880
path_osg00030.kgml: {1.1.1.363, 1.1.1.49} -> 3.1.1.31 -> [4.2.1.12] -> {4.1.2.14, 4.1.2.55}
path_osg00030.kgml:
path_osg00030.kgml: --- 0.85 seconds ---

path_osg00040.kgml: Pentose and glucuronate interconversions
path_osg00040.kgml: Initialization took 0.09 seconds
path_osg00040.kgml: (not found)
path_osg00040.kgml: --- 0.17 seconds ---

path_osg00051.kgml: Fructose and mannose metabolism
path_osg00051.kgml: Initialization took 0.07 seconds
path_osg00051.kgml:
path_osg00051.kgml: Found a trail of span 2 without skipping any vertex
path_osg00051.kgml: 83 -> 151
path_osg00051.kgml: R00888 -> {R03396, R03398}
path_osg00051.kgml: osg:BST96_12990 -> osg:BST96_12985
path_osg00051.kgml: 4.2.1.47 -> {1.1.1.135, 1.1.1.187, 1.1.1.135, 1.1.1.187}
path_osg00051.kgml:
path_osg00051.kgml: --- 0.19 seconds ---

path_osg00052.kgml: Galactose metabolism
path_osg00052.kgml: Initialization took 0.11 seconds
path_osg00052.kgml: (not found)
path_osg00052.kgml: --- 0.18 seconds ---

path_osg00053.kgml: Ascorbate and aldarate metabolism
path_osg00053.kgml: Initialization took 0.10 seconds
path_osg00053.kgml: (not found)
path_osg00053.kgml: --- 0.16 seconds ---

path_osg00061.kgml: Fatty acid biosynthesis
path_osg00061.kgml: Initialization took 0.11 seconds
path_osg00061.kgml:
path_osg00061.kgml: Found a trail of span 16 containing skipped vertices
path_osg00061.kgml: 258 -> [142] -> 139 -> [263] -> 133 -> [130] -> 269 -> [265] -> 122 -> [119] -> 275 -> [266] -> 111 -> [108] -> 277 -> 293 -> [274] -> 100 -> [97] -> 279 -> [281] -> 89 -> [86] -> 282 -> [284] -> 78 -> [75] -> 285 -> [287] -> 256
path_osg00061.kgml: R04355 -> [R04533] -> R04428 -> [R04429] -> R04952 -> [R04953] -> R04954 -> [R04955] -> R04957 -> [R04536] -> R04537 -> [R04958] -> R04960 -> [R04534] -> R04535 -> R07639 -> [R04961] -> R04963 -> [R04964] -> R04965 -> [R04724] -> R04726 -> [R04566] -> R04568 -> [R04966] -> R04968 -> [R04543] -> R04544 -> [R04969] -> R07762
path_osg00061.kgml: osg:BST96_10435 -> [{osg:BST96_01310, osg:BST96_10715, osg:BST96_13600, osg:BST96_13810, osg:BST96_16040, osg:BST96_16325, osg:BST96_17330}] -> osg:BST96_10440 -> [osg:BST96_13055] -> osg:BST96_10435 -> [{osg:BST96_01310, osg:BST96_10715, osg:BST96_13600, osg:BST96_13810, osg:BST96_16040, osg:BST96_16325, osg:BST96_17330}] -> osg:BST96_10440 -> [osg:BST96_13055] -> osg:BST96_10435 -> [{osg:BST96_01310, osg:BST96_10715, osg:BST96_13600, osg:BST96_13810, osg:BST96_16040, osg:BST96_16325, osg:BST96_17330}] -> osg:BST96_10440 -> [osg:BST96_13055] -> osg:BST96_10435 -> [{osg:BST96_01310, osg:BST96_10715, osg:BST96_13600, osg:BST96_13810, osg:BST96_16040, osg:BST96_16325, osg:BST96_17330}] -> osg:BST96_10440 -> osg:BST96_10440 -> [osg:BST96_13055] -> osg:BST96_10435 -> [{osg:BST96_01310, osg:BST96_10715, osg:BST96_13600, osg:BST96_13810, osg:BST96_16040, osg:BST96_16325, osg:BST96_17330}] -> osg:BST96_10440 -> [osg:BST96_13055] -> osg:BST96_10435 -> [{osg:BST96_01310, osg:BST96_10715, osg:BST96_13600, osg:BST96_13810, osg:BST96_16040, osg:BST96_16325, osg:BST96_17330}] -> osg:BST96_10440 -> [osg:BST96_13055] -> osg:BST96_10435 -> [{osg:BST96_01310, osg:BST96_10715, osg:BST96_13600, osg:BST96_13810, osg:BST96_16040, osg:BST96_16325, osg:BST96_17330}] -> osg:BST96_10440 -> [osg:BST96_13055] -> osg:BST96_10435
path_osg00061.kgml: {2.3.1.179, 2.3.1.41, 2.3.1.85, 2.3.1.86} -> [{1.1.1.100, 2.3.1.85, 2.3.1.86}] -> {2.3.1.85, 2.3.1.86, 4.2.1.59} -> [1.3.1.9] -> {2.3.1.179, 2.3.1.41, 2.3.1.85, 2.3.1.86} -> [{1.1.1.100, 2.3.1.85, 2.3.1.86}] -> {2.3.1.85, 2.3.1.86, 4.2.1.59} -> [1.3.1.9] -> {2.3.1.179, 2.3.1.41, 2.3.1.85, 2.3.1.86} -> [{1.1.1.100, 2.3.1.85, 2.3.1.86}] -> {2.3.1.85, 2.3.1.86, 4.2.1.59} -> [1.3.1.9] -> {2.3.1.179, 2.3.1.41, 2.3.1.85, 2.3.1.86} -> [{1.1.1.100, 2.3.1.85, 2.3.1.86}] -> {2.3.1.85, 2.3.1.86, 4.2.1.59} -> 5.3.3.14 -> [1.3.1.9] -> {2.3.1.179, 2.3.1.41, 2.3.1.85, 2.3.1.86} -> [{1.1.1.100, 2.3.1.85, 2.3.1.86}] -> {2.3.1.85, 2.3.1.86, 4.2.1.59} -> [1.3.1.9] -> {2.3.1.179, 2.3.1.41, 2.3.1.85, 2.3.1.86} -> [{1.1.1.100, 2.3.1.85, 2.3.1.86}] -> {2.3.1.85, 2.3.1.86, 4.2.1.59} -> [1.3.1.9] -> {2.3.1.179, 2.3.1.41, 2.3.1.85, 2.3.1.86} -> [{1.1.1.100, 2.3.1.85, 2.3.1.86}] -> {2.3.1.85, 2.3.1.86, 4.2.1.59} -> [1.3.1.9] -> {2.3.1.179, 2.3.1.199, 2.3.1.41}
path_osg00061.kgml:
path_osg00061.kgml: Found a trail of span 2 containing skipped vertices
path_osg00061.kgml: 147 -> [61] -> 108
path_osg00061.kgml: R01626 -> [R04960] -> R04534
path_osg00061.kgml: osg:BST96_16320 -> [osg:BST96_16335] -> {osg:BST96_01310, osg:BST96_10715, osg:BST96_13600, osg:BST96_13810, osg:BST96_16040, osg:BST96_16325, osg:BST96_17330}
path_osg00061.kgml: {2.3.1.39, 2.3.1.85, 2.3.1.86} -> [{2.3.1.179, 2.3.1.41, 2.3.1.85, 2.3.1.86}] -> {1.1.1.100, 2.3.1.85, 2.3.1.86}
path_osg00061.kgml:
path_osg00061.kgml: Found a trail of span 2 containing skipped vertices
path_osg00061.kgml: 147 -> [256] -> 54
path_osg00061.kgml: R01626 -> [R07762] -> R07763
path_osg00061.kgml: osg:BST96_16320 -> [osg:BST96_10435] -> {osg:BST96_01310, osg:BST96_10715, osg:BST96_13600, osg:BST96_13810, osg:BST96_16040, osg:BST96_16325, osg:BST96_17330}
path_osg00061.kgml: {2.3.1.39, 2.3.1.85, 2.3.1.86} -> [{2.3.1.179, 2.3.1.199, 2.3.1.41}] -> 1.1.1.100
path_osg00061.kgml:
path_osg00061.kgml: Found a trail of span 2 containing skipped vertices
path_osg00061.kgml: 147 -> [60] -> 97
path_osg00061.kgml: R01626 -> [R04963] -> R04964
path_osg00061.kgml: osg:BST96_16320 -> [osg:BST96_16335] -> {osg:BST96_01310, osg:BST96_10715, osg:BST96_13600, osg:BST96_13810, osg:BST96_16040, osg:BST96_16325, osg:BST96_17330}
path_osg00061.kgml: {2.3.1.39, 2.3.1.85, 2.3.1.86} -> [{2.3.1.179, 2.3.1.41, 2.3.1.85, 2.3.1.86}] -> {1.1.1.100, 2.3.1.85, 2.3.1.86}
path_osg00061.kgml:
path_osg00061.kgml: Found a trail of span 2 containing skipped vertices
path_osg00061.kgml: 147 -> [78] -> 75
path_osg00061.kgml: R01626 -> [R04968] -> R04543
path_osg00061.kgml: osg:BST96_16320 -> [osg:BST96_10435] -> {osg:BST96_01310, osg:BST96_10715, osg:BST96_13600, osg:BST96_13810, osg:BST96_16040, osg:BST96_16325, osg:BST96_17330}
path_osg00061.kgml: {2.3.1.39, 2.3.1.85, 2.3.1.86} -> [{2.3.1.179, 2.3.1.41, 2.3.1.85, 2.3.1.86}] -> {1.1.1.100, 2.3.1.85, 2.3.1.86}
path_osg00061.kgml:
path_osg00061.kgml: Found a trail of span 2 containing skipped vertices
path_osg00061.kgml: 147 -> [259] -> 142
path_osg00061.kgml: R01626 -> [R04355] -> R04533
path_osg00061.kgml: osg:BST96_16320 -> [osg:BST96_16335] -> {osg:BST96_01310, osg:BST96_10715, osg:BST96_13600, osg:BST96_13810, osg:BST96_16040, osg:BST96_16325, osg:BST96_17330}
path_osg00061.kgml: {2.3.1.39, 2.3.1.85, 2.3.1.86} -> [{2.3.1.179, 2.3.1.41, 2.3.1.85, 2.3.1.86}] -> {1.1.1.100, 2.3.1.85, 2.3.1.86}
path_osg00061.kgml:
path_osg00061.kgml: Found a trail of span 2 containing skipped vertices
path_osg00061.kgml: 147 -> [133] -> 130
path_osg00061.kgml: R01626 -> [R04952] -> R04953
path_osg00061.kgml: osg:BST96_16320 -> [osg:BST96_10435] -> {osg:BST96_01310, osg:BST96_10715, osg:BST96_13600, osg:BST96_13810, osg:BST96_16040, osg:BST96_16325, osg:BST96_17330}
path_osg00061.kgml: {2.3.1.39, 2.3.1.85, 2.3.1.86} -> [{2.3.1.179, 2.3.1.41, 2.3.1.85, 2.3.1.86}] -> {1.1.1.100, 2.3.1.85, 2.3.1.86}
path_osg00061.kgml:
path_osg00061.kgml: Found a trail of span 2 containing skipped vertices
path_osg00061.kgml: 147 -> [122] -> 119
path_osg00061.kgml: R01626 -> [R04957] -> R04536
path_osg00061.kgml: osg:BST96_16320 -> [osg:BST96_10435] -> {osg:BST96_01310, osg:BST96_10715, osg:BST96_13600, osg:BST96_13810, osg:BST96_16040, osg:BST96_16325, osg:BST96_17330}
path_osg00061.kgml: {2.3.1.39, 2.3.1.85, 2.3.1.86} -> [{2.3.1.179, 2.3.1.41, 2.3.1.85, 2.3.1.86}] -> {1.1.1.100, 2.3.1.85, 2.3.1.86}
path_osg00061.kgml:
path_osg00061.kgml: Found a trail of span 2 containing skipped vertices
path_osg00061.kgml: 147 -> [89] -> 86
path_osg00061.kgml: R01626 -> [R04726] -> R04566
path_osg00061.kgml: osg:BST96_16320 -> [osg:BST96_10435] -> {osg:BST96_01310, osg:BST96_10715, osg:BST96_13600, osg:BST96_13810, osg:BST96_16040, osg:BST96_16325, osg:BST96_17330}
path_osg00061.kgml: {2.3.1.39, 2.3.1.85, 2.3.1.86} -> [{2.3.1.179, 2.3.1.41, 2.3.1.85, 2.3.1.86}] -> {1.1.1.100, 2.3.1.85, 2.3.1.86}
path_osg00061.kgml:
path_osg00061.kgml: --- 6.23 seconds ---

path_osg00072.kgml: Synthesis and degradation of ketone bodies
path_osg00072.kgml: Initialization took 0.09 seconds
path_osg00072.kgml:
path_osg00072.kgml: Found a trail of span 2 without skipping any vertex
path_osg00072.kgml: 18 -> 14
path_osg00072.kgml: R00410 -> R00238
path_osg00072.kgml: {osg:BST96_02915, osg:BST96_02920} -> {osg:BST96_02560, osg:BST96_02625, osg:BST96_02700, osg:BST96_02925, osg:BST96_09085, osg:BST96_14595, osg:BST96_16965, osg:BST96_18985}
path_osg00072.kgml: 2.8.3.5 -> 2.3.1.9
path_osg00072.kgml:
path_osg00072.kgml: --- 0.28 seconds ---

path_osg00130.kgml: Ubiquinone and other terpenoid-quinone biosynthesis
path_osg00130.kgml: Initialization took 0.10 seconds
path_osg00130.kgml: (not found)
path_osg00130.kgml: --- 0.18 seconds ---

path_osg00190.kgml: Oxidative phosphorylation
path_osg00190.kgml: Initialization took 0.08 seconds
path_osg00190.kgml: (not found)
path_osg00190.kgml: --- 0.18 seconds ---

path_osg00220.kgml: Arginine biosynthesis
path_osg00220.kgml: Initialization took 0.10 seconds
path_osg00220.kgml:
path_osg00220.kgml: Found a trail of span 2 containing skipped vertices
path_osg00220.kgml: 52 -> [55] -> 44
path_osg00220.kgml: R02283 -> [R02282] -> R01398
path_osg00220.kgml: osg:BST96_10755 -> [osg:BST96_11710] -> osg:BST96_10750
path_osg00220.kgml: 2.6.1.11 -> [2.3.1.35] -> 2.1.3.3
path_osg00220.kgml:
path_osg00220.kgml: --- 0.34 seconds ---

path_osg00230.kgml: Purine metabolism
path_osg00230.kgml: Initialization took 0.12 seconds
path_osg00230.kgml:
path_osg00230.kgml: Found a trail of span 4 containing skipped vertices
path_osg00230.kgml: 244 -> [300] -> 233 -> 220 -> [139] -> 239
path_osg00230.kgml: R00441 -> [R00430] -> R00336 -> R00332 -> [R02019] -> R02090
path_osg00230.kgml: {osg:BST96_08545, osg:BST96_10150, osg:BST96_10155, osg:BST96_10335} -> [osg:BST96_12825] -> osg:BST96_08540 -> osg:BST96_08550 -> [{osg:BST96_10735, osg:BST96_10740}] -> osg:BST96_08550
path_osg00230.kgml: {2.7.7.48, 2.7.7.6} -> [2.7.1.40] -> 3.1.7.2 -> 2.7.4.8 -> [1.17.4.1] -> {2.7.4.12, 2.7.4.8}
path_osg00230.kgml:
path_osg00230.kgml: Found a trail of span 3 containing skipped vertices
path_osg00230.kgml: 442 -> 182 -> [180] -> 287
path_osg00230.kgml: R00087 -> R00127 -> [R02017] -> R01547
path_osg00230.kgml: osg:BST96_15320 -> osg:BST96_15330 -> [{osg:BST96_10735, osg:BST96_10740}] -> osg:BST96_15330
path_osg00230.kgml: {3.6.1.8, 3.6.1.9} -> 2.7.4.3 -> [1.17.4.1] -> {2.7.4.11, 2.7.4.3}
path_osg00230.kgml:
path_osg00230.kgml: Found a trail of span 2 without skipping any vertex
path_osg00230.kgml: 205 -> 206
path_osg00230.kgml: R01130 -> {R01230, R01231}
path_osg00230.kgml: osg:BST96_15165 -> osg:BST96_15170
path_osg00230.kgml: 1.1.1.205 -> {6.3.5.2, 6.3.5.2}
path_osg00230.kgml:
path_osg00230.kgml: Found a trail of span 2 containing skipped vertices
path_osg00230.kgml: 163 -> [260] -> 164
path_osg00230.kgml: R04325 -> [R04463] -> R04208
path_osg00230.kgml: osg:BST96_01925 -> [osg:BST96_15460] -> osg:BST96_01920
path_osg00230.kgml: 2.1.2.2 -> [6.3.5.3] -> 6.3.3.1
path_osg00230.kgml:
path_osg00230.kgml: Found a trail of span 2 without skipping any vertex
path_osg00230.kgml: 252 -> 253
path_osg00230.kgml: R00529 -> R00509
path_osg00230.kgml: osg:BST96_13040 -> osg:BST96_13035
path_osg00230.kgml: 2.7.7.4 -> 2.7.1.25
path_osg00230.kgml:
path_osg00230.kgml: --- 13.15 seconds ---

path_osg00240.kgml: Pyrimidine metabolism
path_osg00240.kgml: Initialization took 0.05 seconds
path_osg00240.kgml:
path_osg00240.kgml: Found a trail of span 3 containing skipped vertices
path_osg00240.kgml: 150 -> [156] -> 161 -> [158] -> 157
path_osg00240.kgml: R02098 -> [R02101] -> R02094 -> [R02093] -> R00378
path_osg00240.kgml: osg:BST96_16350 -> [osg:BST96_05855] -> osg:BST96_16350 -> [osg:BST96_19225] -> {osg:BST96_07630, osg:BST96_08030, osg:BST96_11520, osg:BST96_13285, osg:BST96_14080, osg:BST96_15400, osg:BST96_16355, osg:BST96_18135, osg:BST96_18320}
path_osg00240.kgml: {2.7.4.4, 2.7.4.9} -> [2.1.1.45] -> {2.7.4.12, 2.7.4.9} -> [2.7.4.6] -> 2.7.7.7
path_osg00240.kgml:
path_osg00240.kgml: --- 0.64 seconds ---

path_osg00250.kgml: Alanine, aspartate and glutamate metabolism
path_osg00250.kgml: Initialization took 0.10 seconds
path_osg00250.kgml:
path_osg00250.kgml: Found a trail of span 2 without skipping any vertex
path_osg00250.kgml: 133 -> 134
path_osg00250.kgml: R10178 -> R00714
path_osg00250.kgml: osg:BST96_06695 -> {osg:BST96_06700, osg:BST96_16850}
path_osg00250.kgml: 2.6.1.96 -> {1.2.1.16, 1.2.1.79}
path_osg00250.kgml:
path_osg00250.kgml: Found a trail of span 2 without skipping any vertex
path_osg00250.kgml: 133 -> 76
path_osg00250.kgml: R10178 -> {R00713, R00714}
path_osg00250.kgml: osg:BST96_06695 -> {osg:BST96_06700, osg:BST96_16850}
path_osg00250.kgml: 2.6.1.96 -> {1.2.1.16, 1.2.1.24, 1.2.1.16, 1.2.1.79}
path_osg00250.kgml:
path_osg00250.kgml: --- 0.49 seconds ---

path_osg00260.kgml: Glycine, serine and threonine metabolism
path_osg00260.kgml: Initialization took 0.10 seconds
path_osg00260.kgml:
path_osg00260.kgml: Found a trail of span 2 containing skipped vertices
path_osg00260.kgml: 103 -> [99] -> 87
path_osg00260.kgml: {R01773, R01775} -> [R01771] -> R01466
path_osg00260.kgml: osg:BST96_15520 -> [osg:BST96_19485] -> osg:BST96_15525
path_osg00260.kgml: {1.1.1.3, 1.1.1.3} -> [2.7.1.39] -> 4.2.3.1
path_osg00260.kgml:
path_osg00260.kgml: Found a trail of span 2 containing skipped vertices
path_osg00260.kgml: 110 -> [113] -> 101
path_osg00260.kgml: R04125 -> [R03815] -> R03425
path_osg00260.kgml: {osg:BST96_00205, osg:BST96_01620, osg:BST96_18485, osg:BST96_18750} -> [{osg:BST96_16930, osg:BST96_19685}] -> osg:BST96_01625
path_osg00260.kgml: 2.1.2.10 -> [1.8.1.4] -> 1.4.4.2
path_osg00260.kgml:
path_osg00260.kgml: Found a trail of span 2 without skipping any vertex
path_osg00260.kgml: 89 -> 92
path_osg00260.kgml: R01465 -> R00371
path_osg00260.kgml: osg:BST96_14640 -> osg:BST96_14645
path_osg00260.kgml: 1.1.1.103 -> 2.3.1.29
path_osg00260.kgml:
path_osg00260.kgml: --- 0.96 seconds ---

path_osg00261.kgml: Monobactam biosynthesis
path_osg00261.kgml: Initialization took 0.10 seconds
path_osg00261.kgml: (not found)
path_osg00261.kgml: --- 0.20 seconds ---

path_osg00270.kgml: Cysteine and methionine metabolism
path_osg00270.kgml: Initialization took 0.10 seconds
path_osg00270.kgml:
path_osg00270.kgml: Found a trail of span 2 containing skipped vertices
path_osg00270.kgml: 93 -> [90] -> 92
path_osg00270.kgml: R00192 -> [R04405] -> R00177
path_osg00270.kgml: {osg:BST96_03045, osg:BST96_06030} -> [osg:BST96_03035] -> {osg:BST96_03050, osg:BST96_06025}
path_osg00270.kgml: 3.3.1.1 -> [2.1.1.14] -> 2.5.1.6
path_osg00270.kgml:
path_osg00270.kgml: --- 0.35 seconds ---

path_osg00280.kgml: Valine, leucine and isoleucine degradation
path_osg00280.kgml: Initialization took 0.10 seconds
path_osg00280.kgml:
path_osg00280.kgml: Found a trail of span 2 without skipping any vertex
path_osg00280.kgml: 95 -> 94
path_osg00280.kgml: R02765 -> R00833
path_osg00280.kgml: {osg:BST96_07520, osg:BST96_11065, osg:BST96_19455} -> osg:BST96_19450
path_osg00280.kgml: 5.1.99.1 -> 5.4.99.2
path_osg00280.kgml:
path_osg00280.kgml: --- 1.33 seconds ---

path_osg00281.kgml: Geraniol degradation
path_osg00281.kgml: Initialization took 0.10 seconds
path_osg00281.kgml:
path_osg00281.kgml: Found a trail of span 3 without skipping any vertex
path_osg00281.kgml: 29 -> 22 -> 21
path_osg00281.kgml: R08093 -> R08094 -> R08095
path_osg00281.kgml: {osg:BST96_02695, osg:BST96_16880, osg:BST96_16970, osg:BST96_19125, osg:BST96_19380} -> {osg:BST96_02695, osg:BST96_16970, osg:BST96_19125} -> osg:BST96_19130
path_osg00281.kgml: 4.2.1.17 -> 1.1.1.35 -> 2.3.1.16
path_osg00281.kgml:
path_osg00281.kgml: Found a trail of span 2 containing skipped vertices
path_osg00281.kgml: 29 -> [22] -> 21
path_osg00281.kgml: R08093 -> [R08094] -> R08095
path_osg00281.kgml: {osg:BST96_02695, osg:BST96_16880, osg:BST96_16970, osg:BST96_19125, osg:BST96_19380} -> [{osg:BST96_02695, osg:BST96_16970, osg:BST96_19125}] -> osg:BST96_19130
path_osg00281.kgml: 4.2.1.17 -> [1.1.1.35] -> 2.3.1.16
path_osg00281.kgml:
path_osg00281.kgml: Found a trail of span 2 without skipping any vertex
path_osg00281.kgml: 23 -> 26
path_osg00281.kgml: R03494 -> R03493
path_osg00281.kgml: {osg:BST96_16500, osg:BST96_16510} -> osg:BST96_16505
path_osg00281.kgml: 6.4.1.5 -> 4.2.1.57
path_osg00281.kgml:
path_osg00281.kgml: --- 0.53 seconds ---

path_osg00290.kgml: Valine, leucine and isoleucine biosynthesis
path_osg00290.kgml: Initialization took 0.10 seconds
path_osg00290.kgml:
path_osg00290.kgml: Found a trail of span 3 without skipping any vertex
path_osg00290.kgml: 36 -> 37 -> 35
path_osg00290.kgml: R04426 -> R04001 -> R03968
path_osg00290.kgml: osg:BST96_18625 -> {osg:BST96_04010, osg:BST96_04015, osg:BST96_18630, osg:BST96_18635} -> {osg:BST96_04010, osg:BST96_04015, osg:BST96_18630, osg:BST96_18635}
path_osg00290.kgml: 1.1.1.85 -> 4.2.1.33 -> 4.2.1.33
path_osg00290.kgml:
path_osg00290.kgml: Found a trail of span 3 without skipping any vertex
path_osg00290.kgml: 78 -> 21 -> 22
path_osg00290.kgml: R03896 -> R03898 -> R00994
path_osg00290.kgml: {osg:BST96_04010, osg:BST96_04015, osg:BST96_18630, osg:BST96_18635} -> {osg:BST96_04010, osg:BST96_04015, osg:BST96_18630, osg:BST96_18635} -> osg:BST96_18625
path_osg00290.kgml: 4.2.1.35 -> 4.2.1.35 -> 1.1.1.85
path_osg00290.kgml:
path_osg00290.kgml: Found a trail of span 2 containing skipped vertices
path_osg00290.kgml: 78 -> [21] -> 22
path_osg00290.kgml: R03896 -> [R03898] -> R00994
path_osg00290.kgml: {osg:BST96_04010, osg:BST96_04015, osg:BST96_18630, osg:BST96_18635} -> [{osg:BST96_04010, osg:BST96_04015, osg:BST96_18630, osg:BST96_18635}] -> osg:BST96_18625
path_osg00290.kgml: 4.2.1.35 -> [4.2.1.35] -> 1.1.1.85
path_osg00290.kgml:
path_osg00290.kgml: --- 0.76 seconds ---

path_osg00300.kgml: Lysine biosynthesis
path_osg00300.kgml: Initialization took 0.10 seconds
path_osg00300.kgml:
path_osg00300.kgml: Found a trail of span 2 without skipping any vertex
path_osg00300.kgml: 77 -> 46
path_osg00300.kgml: R02788 -> R04617
path_osg00300.kgml: osg:BST96_11640 -> osg:BST96_11645
path_osg00300.kgml: 6.3.2.13 -> 6.3.2.10
path_osg00300.kgml:
path_osg00300.kgml: --- 0.30 seconds ---

path_osg00310.kgml: Lysine degradation
path_osg00310.kgml: Initialization took 0.10 seconds
path_osg00310.kgml:
path_osg00310.kgml: Found a trail of span 3 without skipping any vertex
path_osg00310.kgml: 44 -> 45 -> 56
path_osg00310.kgml: R03026 -> R01975 -> R00238
path_osg00310.kgml: {osg:BST96_02695, osg:BST96_16880, osg:BST96_16970, osg:BST96_19125, osg:BST96_19380} -> {osg:BST96_02695, osg:BST96_16970, osg:BST96_19125} -> {osg:BST96_02560, osg:BST96_02625, osg:BST96_02700, osg:BST96_02925, osg:BST96_09085, osg:BST96_14595, osg:BST96_16965, osg:BST96_18985}
path_osg00310.kgml: 4.2.1.17 -> 1.1.1.35 -> 2.3.1.9
path_osg00310.kgml:
path_osg00310.kgml: Found a trail of span 2 containing skipped vertices
path_osg00310.kgml: 44 -> [45] -> 56
path_osg00310.kgml: R03026 -> [R01975] -> R00238
path_osg00310.kgml: {osg:BST96_02695, osg:BST96_16880, osg:BST96_16970, osg:BST96_19125, osg:BST96_19380} -> [{osg:BST96_02695, osg:BST96_16970, osg:BST96_19125}] -> {osg:BST96_02560, osg:BST96_02625, osg:BST96_02700, osg:BST96_02925, osg:BST96_09085, osg:BST96_14595, osg:BST96_16965, osg:BST96_18985}
path_osg00310.kgml: 4.2.1.17 -> [1.1.1.35] -> 2.3.1.9
path_osg00310.kgml:
path_osg00310.kgml: Found a trail of span 2 without skipping any vertex
path_osg00310.kgml: 55 -> 73
path_osg00310.kgml: R01940 -> R02571
path_osg00310.kgml: osg:BST96_19695 -> osg:BST96_19690
path_osg00310.kgml: 1.2.4.2 -> 2.3.1.61
path_osg00310.kgml:
path_osg00310.kgml: --- 0.48 seconds ---

path_osg00330.kgml: Arginine and proline metabolism
path_osg00330.kgml: Initialization took 0.10 seconds
path_osg00330.kgml: (not found)
path_osg00330.kgml: --- 0.25 seconds ---

path_osg00332.kgml: Carbapenem biosynthesis
path_osg00332.kgml: Initialization took 0.10 seconds
path_osg00332.kgml: (not found)
path_osg00332.kgml: --- 0.19 seconds ---

path_osg00340.kgml: Histidine metabolism
path_osg00340.kgml: Initialization took 0.10 seconds
path_osg00340.kgml:
path_osg00340.kgml: Found a trail of span 3 without skipping any vertex
path_osg00340.kgml: 65 -> 69 -> 63
path_osg00340.kgml: R04640 -> R04558 -> R03457
path_osg00340.kgml: osg:BST96_05420 -> {osg:BST96_05415, osg:BST96_05425} -> osg:BST96_05430
path_osg00340.kgml: 5.3.1.16 -> 4.3.2.10 -> 4.2.1.19
path_osg00340.kgml:
path_osg00340.kgml: Found a trail of span 2 without skipping any vertex
path_osg00340.kgml: 67 -> 66
path_osg00340.kgml: R04035 -> R04037
path_osg00340.kgml: osg:BST96_08725 -> osg:BST96_08730
path_osg00340.kgml: 3.6.1.31 -> 3.5.4.19
path_osg00340.kgml:
path_osg00340.kgml: --- 0.44 seconds ---

path_osg00350.kgml: Tyrosine metabolism
path_osg00350.kgml: Initialization took 0.10 seconds
path_osg00350.kgml: (not found)
path_osg00350.kgml: --- 0.20 seconds ---

path_osg00360.kgml: Phenylalanine metabolism
path_osg00360.kgml: Initialization took 0.10 seconds
path_osg00360.kgml: (not found)
path_osg00360.kgml: --- 0.20 seconds ---

path_osg00361.kgml: Chlorocyclohexane and chlorobenzene degradation
path_osg00361.kgml: Initialization took 0.10 seconds
path_osg00361.kgml: (not found)
path_osg00361.kgml: --- 0.19 seconds ---

path_osg00362.kgml: Benzoate degradation
path_osg00362.kgml: Initialization took 0.08 seconds
path_osg00362.kgml:
path_osg00362.kgml: Found a trail of span 2 without skipping any vertex
path_osg00362.kgml: 238 -> 90
path_osg00362.kgml: R05305 -> R05586
path_osg00362.kgml: {osg:BST96_02695, osg:BST96_16970, osg:BST96_19125} -> osg:BST96_19130
path_osg00362.kgml: {1.1.1.259, 1.1.1.35} -> 2.3.1.16
path_osg00362.kgml:
path_osg00362.kgml: Found a trail of span 2 containing skipped vertices
path_osg00362.kgml: 121 -> [124] -> 127
path_osg00362.kgml: R03026 -> [R01976] -> R00238
path_osg00362.kgml: {osg:BST96_02695, osg:BST96_16880, osg:BST96_16970, osg:BST96_19125, osg:BST96_19380} -> [osg:BST96_15000] -> {osg:BST96_02560, osg:BST96_02625, osg:BST96_02700, osg:BST96_02925, osg:BST96_09085, osg:BST96_14595, osg:BST96_16965, osg:BST96_18985}
path_osg00362.kgml: 4.2.1.17 -> [1.1.1.157] -> 2.3.1.9
path_osg00362.kgml:
path_osg00362.kgml: --- 0.28 seconds ---

path_osg00380.kgml: Tryptophan metabolism
path_osg00380.kgml: Initialization took 0.10 seconds
path_osg00380.kgml:
path_osg00380.kgml: Found a trail of span 3 without skipping any vertex
path_osg00380.kgml: 98 -> 31 -> 97
path_osg00380.kgml: R03026 -> R01975 -> R00238
path_osg00380.kgml: {osg:BST96_02695, osg:BST96_16880, osg:BST96_16970, osg:BST96_19125, osg:BST96_19380} -> {osg:BST96_02695, osg:BST96_16970, osg:BST96_19125} -> {osg:BST96_02560, osg:BST96_02625, osg:BST96_02700, osg:BST96_02925, osg:BST96_09085, osg:BST96_14595, osg:BST96_16965, osg:BST96_18985}
path_osg00380.kgml: 4.2.1.17 -> 1.1.1.35 -> 2.3.1.9
path_osg00380.kgml:
path_osg00380.kgml: Found a trail of span 2 containing skipped vertices
path_osg00380.kgml: 98 -> [31] -> 97
path_osg00380.kgml: R03026 -> [R01975] -> R00238
path_osg00380.kgml: {osg:BST96_02695, osg:BST96_16880, osg:BST96_16970, osg:BST96_19125, osg:BST96_19380} -> [{osg:BST96_02695, osg:BST96_16970, osg:BST96_19125}] -> {osg:BST96_02560, osg:BST96_02625, osg:BST96_02700, osg:BST96_02925, osg:BST96_09085, osg:BST96_14595, osg:BST96_16965, osg:BST96_18985}
path_osg00380.kgml: 4.2.1.17 -> [1.1.1.35] -> 2.3.1.9
path_osg00380.kgml:
path_osg00380.kgml: --- 0.39 seconds ---

path_osg00400.kgml: Phenylalanine, tyrosine and tryptophan biosynthesis
path_osg00400.kgml: Initialization took 0.11 seconds
path_osg00400.kgml:
path_osg00400.kgml: Found a trail of span 4 containing skipped vertices
path_osg00400.kgml: 51 -> [52] -> 53 -> [51] -> 52 -> [54] -> 55
path_osg00400.kgml: R02722 -> [R02340] -> R00674 -> [R02722] -> R02340 -> [R03508] -> R03509
path_osg00400.kgml: {osg:BST96_18595, osg:BST96_18600} -> [osg:BST96_18595] -> osg:BST96_18600 -> [{osg:BST96_18595, osg:BST96_18600}] -> osg:BST96_18595 -> [osg:BST96_09390] -> osg:BST96_18605
path_osg00400.kgml: 4.2.1.20 -> [{4.1.2.8, 4.2.1.20}] -> {4.2.1.122, 4.2.1.20} -> [4.2.1.20] -> {4.1.2.8, 4.2.1.20} -> [4.1.1.48] -> 5.3.1.24
path_osg00400.kgml:
path_osg00400.kgml: Found a trail of span 3 containing skipped vertices
path_osg00400.kgml: 57 -> 56 -> [55] -> 54 -> [55] -> 56
path_osg00400.kgml: {R00985, R00986} -> R01073 -> [R03509] -> R03508 -> [R03509] -> R01073
path_osg00400.kgml: {osg:BST96_09375, osg:BST96_09380} -> osg:BST96_09385 -> [osg:BST96_18605] -> osg:BST96_09390 -> [osg:BST96_18605] -> osg:BST96_09385
path_osg00400.kgml: {4.1.3.27, 4.1.3.27} -> 2.4.2.18 -> [5.3.1.24] -> 4.1.1.48 -> [5.3.1.24] -> 2.4.2.18
path_osg00400.kgml:
path_osg00400.kgml: --- 1.50 seconds ---

path_osg00401.kgml: Novobiocin biosynthesis
path_osg00401.kgml: Initialization took 0.08 seconds
path_osg00401.kgml: (not found)
path_osg00401.kgml: --- 0.19 seconds ---

path_osg00410.kgml: beta-Alanine metabolism
path_osg00410.kgml: Initialization took 0.10 seconds
path_osg00410.kgml: (not found)
path_osg00410.kgml: --- 0.20 seconds ---

path_osg00430.kgml: Taurine and hypotaurine metabolism
path_osg00430.kgml: Initialization took 0.10 seconds
path_osg00430.kgml: (not found)
path_osg00430.kgml: --- 0.19 seconds ---

path_osg00440.kgml: Phosphonate and phosphinate metabolism
path_osg00440.kgml: Initialization took 0.10 seconds
path_osg00440.kgml:
path_osg00440.kgml: Found a trail of span 2 without skipping any vertex
path_osg00440.kgml: 64 -> 65
path_osg00440.kgml: R00661 -> R04053
path_osg00440.kgml: osg:BST96_06905 -> osg:BST96_06900
path_osg00440.kgml: 5.4.2.9 -> 4.1.1.82
path_osg00440.kgml:
path_osg00440.kgml: --- 0.36 seconds ---

path_osg00450.kgml: Selenocompound metabolism
path_osg00450.kgml: Initialization took 0.10 seconds
path_osg00450.kgml: (not found)
path_osg00450.kgml: --- 0.19 seconds ---

path_osg00460.kgml: Cyanoamino acid metabolism
path_osg00460.kgml: Initialization took 0.10 seconds
path_osg00460.kgml: (not found)
path_osg00460.kgml: --- 0.19 seconds ---

path_osg00471.kgml: D-Glutamine and D-glutamate metabolism
path_osg00471.kgml: Initialization took 0.10 seconds
path_osg00471.kgml: (not found)
path_osg00471.kgml: --- 0.19 seconds ---

path_osg00472.kgml: D-Arginine and D-ornithine metabolism
path_osg00472.kgml: Initialization took 0.11 seconds
path_osg00472.kgml: (not found)
path_osg00472.kgml: --- 0.20 seconds ---

path_osg00473.kgml: D-Alanine metabolism
path_osg00473.kgml: Initialization took 0.10 seconds
path_osg00473.kgml:
path_osg00473.kgml: Found a trail of span 2 without skipping any vertex
path_osg00473.kgml: 16 -> 15
path_osg00473.kgml: R00401 -> R01148
path_osg00473.kgml: osg:BST96_01235 -> osg:BST96_01240
path_osg00473.kgml: 5.1.1.1 -> 2.6.1.21
path_osg00473.kgml:
path_osg00473.kgml: --- 0.29 seconds ---

path_osg00480.kgml: Glutathione metabolism
path_osg00480.kgml: Initialization took 0.09 seconds
path_osg00480.kgml: (not found)
path_osg00480.kgml: --- 0.24 seconds ---

path_osg00500.kgml: Starch and sucrose metabolism
path_osg00500.kgml: Initialization took 0.10 seconds
path_osg00500.kgml: (not found)
path_osg00500.kgml: --- 0.19 seconds ---

path_osg00511.kgml: Other glycan degradation
path_osg00511.kgml: Initialization took 0.10 seconds
path_osg00511.kgml: (not found)
path_osg00511.kgml: --- 0.20 seconds ---

path_osg00520.kgml: Amino sugar and nucleotide sugar metabolism
path_osg00520.kgml: Initialization took 0.11 seconds
path_osg00520.kgml:
path_osg00520.kgml: Found a trail of span 3 containing skipped vertices
path_osg00520.kgml: 28 -> [24] -> 26 -> 9
path_osg00520.kgml: R00768 -> [R02060] -> R05332 -> R00416
path_osg00520.kgml: osg:BST96_07525 -> [osg:BST96_02120] -> osg:BST96_07530 -> osg:BST96_07530
path_osg00520.kgml: 2.6.1.16 -> [5.4.2.10] -> 2.3.1.157 -> 2.7.7.23
path_osg00520.kgml:
path_osg00520.kgml: Found a trail of span 2 without skipping any vertex
path_osg00520.kgml: 244 -> 250
path_osg00520.kgml: R00888 -> {R03396, R03398}
path_osg00520.kgml: osg:BST96_12990 -> osg:BST96_12985
path_osg00520.kgml: 4.2.1.47 -> {1.1.1.135, 1.1.1.187, 1.1.1.135, 1.1.1.187}
path_osg00520.kgml:
path_osg00520.kgml: Found a trail of span 2 without skipping any vertex
path_osg00520.kgml: 420 -> 422
path_osg00520.kgml: R11024 -> R11025
path_osg00520.kgml: osg:BST96_09335 -> osg:BST96_09340
path_osg00520.kgml: 2.7.1.221 -> 2.7.7.99
path_osg00520.kgml:
path_osg00520.kgml: Found a trail of span 2 without skipping any vertex
path_osg00520.kgml: 41 -> 42
path_osg00520.kgml: R00420 -> R03317
path_osg00520.kgml: osg:BST96_08085 -> osg:BST96_08090
path_osg00520.kgml: 5.1.3.14 -> 1.1.1.336
path_osg00520.kgml:
path_osg00520.kgml: Found a trail of span 2 without skipping any vertex
path_osg00520.kgml: 22 -> 20
path_osg00520.kgml: R02059 -> R00765
path_osg00520.kgml: osg:BST96_13850 -> osg:BST96_13845
path_osg00520.kgml: 3.5.1.25 -> 3.5.99.6
path_osg00520.kgml:
path_osg00520.kgml: --- 0.89 seconds ---

path_osg00521.kgml: Streptomycin biosynthesis
path_osg00521.kgml: Initialization took 0.05 seconds
path_osg00521.kgml:
path_osg00521.kgml: Found a trail of span 4 without skipping any vertex
path_osg00521.kgml: 44 -> 43 -> 42 -> 24
path_osg00521.kgml: R02328 -> R06513 -> R06514 -> R02777
path_osg00521.kgml: osg:BST96_07020 -> osg:BST96_07025 -> osg:BST96_07015 -> {osg:BST96_07010, osg:BST96_10420}
path_osg00521.kgml: 2.7.7.24 -> 4.2.1.46 -> 5.1.3.13 -> 1.1.1.133
path_osg00521.kgml:
path_osg00521.kgml: Found a trail of span 3 containing skipped vertices
path_osg00521.kgml: 44 -> [43] -> 42 -> 24
path_osg00521.kgml: R02328 -> [R06513] -> R06514 -> R02777
path_osg00521.kgml: osg:BST96_07020 -> [osg:BST96_07025] -> osg:BST96_07015 -> {osg:BST96_07010, osg:BST96_10420}
path_osg00521.kgml: 2.7.7.24 -> [4.2.1.46] -> 5.1.3.13 -> 1.1.1.133
path_osg00521.kgml:
path_osg00521.kgml: --- 0.27 seconds ---

path_osg00523.kgml: Polyketide sugar unit biosynthesis
path_osg00523.kgml: Initialization took 0.06 seconds
path_osg00523.kgml:
path_osg00523.kgml: Found a trail of span 4 without skipping any vertex
path_osg00523.kgml: 27 -> 26 -> 63 -> 28
path_osg00523.kgml: R02328 -> R06513 -> R06514 -> R02777
path_osg00523.kgml: osg:BST96_07020 -> osg:BST96_07025 -> osg:BST96_07015 -> {osg:BST96_07010, osg:BST96_10420}
path_osg00523.kgml: 2.7.7.24 -> 4.2.1.46 -> 5.1.3.13 -> 1.1.1.133
path_osg00523.kgml:
path_osg00523.kgml: Found a trail of span 3 containing skipped vertices
path_osg00523.kgml: 27 -> [26] -> 63 -> 28
path_osg00523.kgml: R02328 -> [R06513] -> R06514 -> R02777
path_osg00523.kgml: osg:BST96_07020 -> [osg:BST96_07025] -> osg:BST96_07015 -> {osg:BST96_07010, osg:BST96_10420}
path_osg00523.kgml: 2.7.7.24 -> [4.2.1.46] -> 5.1.3.13 -> 1.1.1.133
path_osg00523.kgml:
path_osg00523.kgml: --- 0.34 seconds ---

path_osg00525.kgml: Acarbose and validamycin biosynthesis
path_osg00525.kgml: Initialization took 0.10 seconds
path_osg00525.kgml:
path_osg00525.kgml: Found a trail of span 2 without skipping any vertex
path_osg00525.kgml: 58 -> 59
path_osg00525.kgml: R02328 -> R06513
path_osg00525.kgml: osg:BST96_07020 -> osg:BST96_07025
path_osg00525.kgml: 2.7.7.24 -> 4.2.1.46
path_osg00525.kgml:
path_osg00525.kgml: --- 0.27 seconds ---

path_osg00540.kgml: Lipopolysaccharide biosynthesis
path_osg00540.kgml: Initialization took 0.10 seconds
path_osg00540.kgml: (not found)
path_osg00540.kgml: --- 0.24 seconds ---

path_osg00550.kgml: Peptidoglycan biosynthesis
path_osg00550.kgml: Initialization took 0.10 seconds
path_osg00550.kgml:
path_osg00550.kgml: Found a trail of span 4 without skipping any vertex
path_osg00550.kgml: 32 -> 34 -> 23 -> 35
path_osg00550.kgml: R02783 -> R02788 -> R04617 -> R05630
path_osg00550.kgml: osg:BST96_11655 -> osg:BST96_11640 -> osg:BST96_11645 -> osg:BST96_11650
path_osg00550.kgml: 6.3.2.9 -> 6.3.2.13 -> 6.3.2.10 -> 2.7.8.13
path_osg00550.kgml:
path_osg00550.kgml: Found a trail of span 3 containing skipped vertices
path_osg00550.kgml: 32 -> [34] -> 23 -> 35
path_osg00550.kgml: R02783 -> [R02788] -> R04617 -> R05630
path_osg00550.kgml: osg:BST96_11655 -> [osg:BST96_11640] -> osg:BST96_11645 -> osg:BST96_11650
path_osg00550.kgml: 6.3.2.9 -> [6.3.2.13] -> 6.3.2.10 -> 2.7.8.13
path_osg00550.kgml:
path_osg00550.kgml: Found a trail of span 2 without skipping any vertex
path_osg00550.kgml: 29 -> 28
path_osg00550.kgml: R04573 -> R05629
path_osg00550.kgml: osg:BST96_11645 -> osg:BST96_11650
path_osg00550.kgml: 6.3.2.10 -> 2.7.8.13
path_osg00550.kgml:
path_osg00550.kgml: --- 0.53 seconds ---

path_osg00561.kgml: Glycerolipid metabolism
path_osg00561.kgml: Initialization took 0.10 seconds
path_osg00561.kgml: (not found)
path_osg00561.kgml: --- 0.20 seconds ---

path_osg00562.kgml: Inositol phosphate metabolism
path_osg00562.kgml: Initialization took 0.10 seconds
path_osg00562.kgml: (not found)
path_osg00562.kgml: --- 0.19 seconds ---

path_osg00564.kgml: Glycerophospholipid metabolism
path_osg00564.kgml: Initialization took 0.10 seconds
path_osg00564.kgml: (not found)
path_osg00564.kgml: --- 0.25 seconds ---

path_osg00565.kgml: Ether lipid metabolism
path_osg00565.kgml: Initialization took 0.10 seconds
path_osg00565.kgml: (not found)
path_osg00565.kgml: --- 0.19 seconds ---

path_osg00590.kgml: Arachidonic acid metabolism
path_osg00590.kgml: Initialization took 0.10 seconds
path_osg00590.kgml: (not found)
path_osg00590.kgml: --- 0.20 seconds ---

path_osg00592.kgml: alpha-Linolenic acid metabolism
path_osg00592.kgml: Initialization took 0.10 seconds
path_osg00592.kgml: (not found)
path_osg00592.kgml: --- 0.16 seconds ---

path_osg00620.kgml: Pyruvate metabolism
path_osg00620.kgml: Initialization took 0.10 seconds
path_osg00620.kgml:
path_osg00620.kgml: --- 2.04 seconds ---

path_osg00625.kgml: Chloroalkane and chloroalkene degradation
path_osg00625.kgml: Initialization took 0.08 seconds
path_osg00625.kgml: (not found)
path_osg00625.kgml: --- 0.17 seconds ---

path_osg00626.kgml: Naphthalene degradation
path_osg00626.kgml: Initialization took 0.09 seconds
path_osg00626.kgml: (not found)
path_osg00626.kgml: --- 0.19 seconds ---

path_osg00627.kgml: Aminobenzoate degradation
path_osg00627.kgml: Initialization took 0.07 seconds
path_osg00627.kgml: (not found)
path_osg00627.kgml: --- 0.15 seconds ---

path_osg00630.kgml: Glyoxylate and dicarboxylate metabolism
path_osg00630.kgml: Initialization took 0.10 seconds
path_osg00630.kgml:
path_osg00630.kgml: Found a trail of span 2 without skipping any vertex
path_osg00630.kgml: 203 -> 205
path_osg00630.kgml: R02765 -> R00833
path_osg00630.kgml: {osg:BST96_07520, osg:BST96_11065, osg:BST96_19455} -> osg:BST96_19450
path_osg00630.kgml: 5.1.99.1 -> 5.4.99.2
path_osg00630.kgml:
path_osg00630.kgml: --- 0.32 seconds ---

path_osg00640.kgml: Propanoate metabolism
path_osg00640.kgml: Initialization took 0.09 seconds
path_osg00640.kgml:
path_osg00640.kgml: Found a trail of span 2 without skipping any vertex
path_osg00640.kgml: 58 -> 104
path_osg00640.kgml: R02765 -> R00833
path_osg00640.kgml: {osg:BST96_07520, osg:BST96_11065, osg:BST96_19455} -> osg:BST96_19450
path_osg00640.kgml: 5.1.99.1 -> 5.4.99.2
path_osg00640.kgml:
path_osg00640.kgml: --- 0.34 seconds ---

path_osg00650.kgml: Butanoate metabolism
path_osg00650.kgml: Initialization took 0.16 seconds
path_osg00650.kgml: Aborted (analysis takes longer than 300 seconds)

path_osg00660.kgml: C5-Branched dibasic acid metabolism
path_osg00660.kgml: Initialization took 0.10 seconds
path_osg00660.kgml:
path_osg00660.kgml: Found a trail of span 3 without skipping any vertex
path_osg00660.kgml: 31 -> 96 -> 97
path_osg00660.kgml: R03896 -> R03898 -> R00994
path_osg00660.kgml: {osg:BST96_04010, osg:BST96_04015, osg:BST96_18630, osg:BST96_18635} -> {osg:BST96_04010, osg:BST96_04015, osg:BST96_18630, osg:BST96_18635} -> osg:BST96_18625
path_osg00660.kgml: 4.2.1.35 -> 4.2.1.35 -> 1.1.1.85
path_osg00660.kgml:
path_osg00660.kgml: --- 0.34 seconds ---

path_osg00670.kgml: One carbon pool by folate
path_osg00670.kgml: Initialization took 0.10 seconds
path_osg00670.kgml: (not found)
path_osg00670.kgml: --- 0.50 seconds ---

path_osg00680.kgml: Methane metabolism
path_osg00680.kgml: Initialization took 0.10 seconds
path_osg00680.kgml:
path_osg00680.kgml: Found a trail of span 3 without skipping any vertex
path_osg00680.kgml: 229 -> 235 -> 237
path_osg00680.kgml: R09398 -> R09399 -> R09400
path_osg00680.kgml: osg:BST96_15200 -> osg:BST96_15195 -> osg:BST96_15195
path_osg00680.kgml: 2.7.8.28 -> 6.3.2.31 -> 6.3.2.34
path_osg00680.kgml:
path_osg00680.kgml: Found a trail of span 2 without skipping any vertex
path_osg00680.kgml: 103 -> 102
path_osg00680.kgml: R06983 -> R00527
path_osg00680.kgml: osg:BST96_18450 -> osg:BST96_18445
path_osg00680.kgml: 1.1.1.284 -> 3.1.2.12
path_osg00680.kgml:
path_osg00680.kgml: Found a trail of span 2 containing skipped vertices
path_osg00680.kgml: 229 -> [235] -> 237
path_osg00680.kgml: R09398 -> [R09399] -> R09400
path_osg00680.kgml: osg:BST96_15200 -> [osg:BST96_15195] -> osg:BST96_15195
path_osg00680.kgml: 2.7.8.28 -> [6.3.2.31] -> 6.3.2.34
path_osg00680.kgml:
path_osg00680.kgml: --- 0.56 seconds ---

path_osg00730.kgml: Thiamine metabolism
path_osg00730.kgml: Initialization took 0.10 seconds
path_osg00730.kgml: (not found)
path_osg00730.kgml: --- 0.21 seconds ---

path_osg00740.kgml: Riboflavin metabolism
path_osg00740.kgml: Initialization took 0.10 seconds
path_osg00740.kgml:
path_osg00740.kgml: Found a trail of span 3 containing skipped vertices
path_osg00740.kgml: 39 -> 40 -> [43] -> 41
path_osg00740.kgml: R03459 -> R03458 -> [R07280] -> R04457
path_osg00740.kgml: osg:BST96_09915 -> osg:BST96_09915 -> [osg:BST96_08410] -> osg:BST96_09925
path_osg00740.kgml: 3.5.4.26 -> 1.1.1.193 -> [3.1.3.104] -> 2.5.1.78
path_osg00740.kgml:
path_osg00740.kgml: --- 0.34 seconds ---

path_osg00750.kgml: Vitamin B6 metabolism
path_osg00750.kgml: Initialization took 0.10 seconds
path_osg00750.kgml: (not found)
path_osg00750.kgml: --- 0.20 seconds ---

path_osg00760.kgml: Nicotinate and nicotinamide metabolism
path_osg00760.kgml: Initialization took 0.10 seconds
path_osg00760.kgml: (not found)
path_osg00760.kgml: --- 0.25 seconds ---

path_osg00770.kgml: Pantothenate and CoA biosynthesis
path_osg00770.kgml: Initialization took 0.10 seconds
path_osg00770.kgml:
path_osg00770.kgml: Found a trail of span 2 containing skipped vertices
path_osg00770.kgml: 78 -> [77] -> 76
path_osg00770.kgml: R01226 -> [R02472] -> R02473
path_osg00770.kgml: osg:BST96_04780 -> [osg:BST96_12025] -> osg:BST96_04775
path_osg00770.kgml: 2.1.2.11 -> [1.1.1.169] -> 6.3.2.1
path_osg00770.kgml:
path_osg00770.kgml: --- 0.33 seconds ---

path_osg00780.kgml: Biotin metabolism
path_osg00780.kgml: Initialization took 0.10 seconds
path_osg00780.kgml: (not found)
path_osg00780.kgml: --- 0.20 seconds ---

path_osg00785.kgml: Lipoic acid metabolism
path_osg00785.kgml: Initialization took 0.08 seconds
path_osg00785.kgml:
path_osg00785.kgml: Found a trail of span 2 without skipping any vertex
path_osg00785.kgml: 5 -> 6
path_osg00785.kgml: R07768 -> R07769
path_osg00785.kgml: osg:BST96_11505 -> osg:BST96_11500
path_osg00785.kgml: 2.8.1.8 -> 2.3.1.181
path_osg00785.kgml:
path_osg00785.kgml: Found a trail of span 2 without skipping any vertex
path_osg00785.kgml: 11 -> 10
path_osg00785.kgml: R07766 -> R07767
path_osg00785.kgml: osg:BST96_11500 -> osg:BST96_11505
path_osg00785.kgml: 2.3.1.181 -> 2.8.1.8
path_osg00785.kgml:
path_osg00785.kgml: --- 0.37 seconds ---

path_osg00790.kgml: Folate biosynthesis
path_osg00790.kgml: Initialization took 0.10 seconds
path_osg00790.kgml:
path_osg00790.kgml: Found a trail of span 3 without skipping any vertex
path_osg00790.kgml: 171 -> 75 -> 74
path_osg00790.kgml: R11073 -> R03504 -> R03503
path_osg00790.kgml: osg:BST96_09265 -> osg:BST96_09265 -> {osg:BST96_04790, osg:BST96_09270}
path_osg00790.kgml: 5.1.99.8 -> 4.1.2.25 -> 2.7.6.3
path_osg00790.kgml:
path_osg00790.kgml: Found a trail of span 2 containing skipped vertices
path_osg00790.kgml: 171 -> [75] -> 74
path_osg00790.kgml: R11073 -> [R03504] -> R03503
path_osg00790.kgml: osg:BST96_09265 -> [osg:BST96_09265] -> {osg:BST96_04790, osg:BST96_09270}
path_osg00790.kgml: 5.1.99.8 -> [4.1.2.25] -> 2.7.6.3
path_osg00790.kgml:
path_osg00790.kgml: Found a trail of span 2 without skipping any vertex
path_osg00790.kgml: 118 -> 122
path_osg00790.kgml: R09726 -> R09735
path_osg00790.kgml: osg:BST96_10425 -> osg:BST96_10430
path_osg00790.kgml: 2.7.7.75 -> 2.10.1.1
path_osg00790.kgml:
path_osg00790.kgml: --- 0.58 seconds ---

path_osg00860.kgml: Porphyrin and chlorophyll metabolism
path_osg00860.kgml: Initialization took 0.10 seconds
path_osg00860.kgml:
path_osg00860.kgml: Found a trail of span 3 without skipping any vertex
path_osg00860.kgml: 312 -> 311 -> 310
path_osg00860.kgml: R04148 -> R04594 -> R05223
path_osg00860.kgml: osg:BST96_12080 -> osg:BST96_12075 -> osg:BST96_12070
path_osg00860.kgml: 2.4.2.21 -> 3.1.3.73 -> 2.7.8.26
path_osg00860.kgml:
path_osg00860.kgml: Found a trail of span 2 without skipping any vertex
path_osg00860.kgml: 276 -> 274
path_osg00860.kgml: R02272 -> R00036
path_osg00860.kgml: osg:BST96_09990 -> osg:BST96_09985
path_osg00860.kgml: 5.4.3.8 -> 4.2.1.24
path_osg00860.kgml:
path_osg00860.kgml: Found a trail of span 2 without skipping any vertex
path_osg00860.kgml: 270 -> 271
path_osg00860.kgml: R03165 -> R03194
path_osg00860.kgml: osg:BST96_08480 -> {osg:BST96_08485, osg:BST96_17680}
path_osg00860.kgml: 4.2.1.75 -> 2.1.1.107
path_osg00860.kgml:
path_osg00860.kgml: --- 0.58 seconds ---

path_osg00900.kgml: Terpenoid backbone biosynthesis
path_osg00900.kgml: Initialization took 0.10 seconds
path_osg00900.kgml:
path_osg00900.kgml: Found a trail of span 2 containing skipped vertices
path_osg00900.kgml: 66 -> [67] -> 68
path_osg00900.kgml: R05633 -> [R05634] -> R05637
path_osg00900.kgml: osg:BST96_00650 -> [osg:BST96_11385] -> osg:BST96_00645
path_osg00900.kgml: 2.7.7.60 -> [2.7.1.148] -> 4.6.1.12
path_osg00900.kgml:
path_osg00900.kgml: --- 0.34 seconds ---

path_osg00903.kgml: Limonene and pinene degradation
path_osg00903.kgml: Initialization took 0.10 seconds
path_osg00903.kgml: (not found)
path_osg00903.kgml: --- 0.20 seconds ---

path_osg00910.kgml: Nitrogen metabolism
path_osg00910.kgml: Initialization took 0.10 seconds
path_osg00910.kgml: (not found)
path_osg00910.kgml: --- 0.23 seconds ---

path_osg00920.kgml: Sulfur metabolism
path_osg00920.kgml: Initialization took 0.11 seconds
path_osg00920.kgml:
path_osg00920.kgml: Found a trail of span 2 without skipping any vertex
path_osg00920.kgml: 190 -> 193
path_osg00920.kgml: R10820 -> R11130
path_osg00920.kgml: osg:BST96_20060 -> osg:BST96_20055
path_osg00920.kgml: 6.2.1.44 -> ?
path_osg00920.kgml:
path_osg00920.kgml: Found a trail of span 2 without skipping any vertex
path_osg00920.kgml: 42 -> 39
path_osg00920.kgml: R00529 -> R00509
path_osg00920.kgml: osg:BST96_13040 -> osg:BST96_13035
path_osg00920.kgml: 2.7.7.4 -> 2.7.1.25
path_osg00920.kgml:
path_osg00920.kgml: Found a trail of span 2 without skipping any vertex
path_osg00920.kgml: 158 -> 159
path_osg00920.kgml: R00529 -> R00509
path_osg00920.kgml: osg:BST96_13040 -> osg:BST96_13035
path_osg00920.kgml: 2.7.7.4 -> 2.7.1.25
path_osg00920.kgml:
path_osg00920.kgml: --- 0.36 seconds ---

path_osg00930.kgml: Caprolactam degradation
path_osg00930.kgml: Initialization took 0.06 seconds
path_osg00930.kgml: (not found)
path_osg00930.kgml: --- 0.11 seconds ---

path_osg00970.kgml: Aminoacyl-tRNA biosynthesis
path_osg00970.kgml: Initialization took 0.05 seconds
path_osg00970.kgml: (not found)
path_osg00970.kgml: --- 0.10 seconds ---

path_osg01040.kgml: Biosynthesis of unsaturated fatty acids
path_osg01040.kgml: Initialization took 0.05 seconds
path_osg01040.kgml: (not found)
path_osg01040.kgml: --- 0.10 seconds ---

--- 687.77 seconds ---
