# Supplementary material for: CoMetGeNe: mining conserved neighborhood patterns in metabolic and genomic contexts
Source: BMC Bioinformatics. 2019 Jan 10;20:19. doi: 10.1186/s12859-018-2542-2 (PMC6327494; doi:10.1186/s12859-018-2542-2)
Supplement: Supplementary file 14 — Trail finding results for completely assembled representative bacterial genomes present in NCBI Genomes. Of the 1,545 fully assembled representative bacterial genomes in NCBI, corresponding entries have been identified in KEGG for 1,467 species, for which trail finding has been performed for all combinations of gap parameters δG and δD ranging from 0 to 3. This additional file is available from https://doi.org/10.6084/m9.figshare.7288769. (GZ 178,532 kb) [file 12859_2018_2542_MOESM14_ESM.gz › results/smul_dG0_dD2.hnet]

--- delta_G = 0, delta_D = 2 ---

path_smul00010.kgml: Glycolysis / Gluconeogenesis
path_smul00010.kgml: Initialization took 0.04 seconds
path_smul00010.kgml:
path_smul00010.kgml: Found a trail of span 3 containing skipped vertices
path_smul00010.kgml: 76 -> [57] -> 58 -> 57
path_smul00010.kgml: R01512 -> [R01061] -> R01015 -> R01061
path_smul00010.kgml: smul:SMUL_0578 -> [smul:SMUL_0577] -> smul:SMUL_0579 -> smul:SMUL_0577
path_smul00010.kgml: 2.7.2.3 -> [{1.2.1.12, 1.2.1.59}] -> 5.3.1.1 -> {1.2.1.12, 1.2.1.59}
path_smul00010.kgml:
path_smul00010.kgml: --- 0.26 seconds ---

path_smul00020.kgml: Citrate cycle (TCA cycle)
path_smul00020.kgml: Initialization took 0.08 seconds
path_smul00020.kgml:
path_smul00020.kgml: --- 0.50 seconds ---

path_smul00030.kgml: Pentose phosphate pathway
path_smul00030.kgml: Initialization took 0.05 seconds
path_smul00030.kgml: (not found)
path_smul00030.kgml: --- 0.12 seconds ---

path_smul00040.kgml: Pentose and glucuronate interconversions
path_smul00040.kgml: Initialization took 0.05 seconds
path_smul00040.kgml: (not found)
path_smul00040.kgml: --- 0.09 seconds ---

path_smul00051.kgml: Fructose and mannose metabolism
path_smul00051.kgml: Initialization took 0.03 seconds
path_smul00051.kgml:
path_smul00051.kgml: Found a trail of span 2 without skipping any vertex
path_smul00051.kgml: 84 -> 83
path_smul00051.kgml: R00885 -> R00888
path_smul00051.kgml: smul:SMUL_2483 -> smul:SMUL_2482
path_smul00051.kgml: 2.7.7.13 -> 4.2.1.47
path_smul00051.kgml:
path_smul00051.kgml: --- 0.10 seconds ---

path_smul00052.kgml: Galactose metabolism
path_smul00052.kgml: Initialization took 0.03 seconds
path_smul00052.kgml: (not found)
path_smul00052.kgml: --- 0.05 seconds ---

path_smul00053.kgml: Ascorbate and aldarate metabolism
path_smul00053.kgml: Initialization took 0.04 seconds
path_smul00053.kgml: (not found)
path_smul00053.kgml: --- 0.08 seconds ---

path_smul00061.kgml: Fatty acid biosynthesis
path_smul00061.kgml: Initialization took 0.14 seconds
path_smul00061.kgml:
path_smul00061.kgml: Found a trail of span 2 containing skipped vertices
path_smul00061.kgml: 153 -> [147] -> 63
path_smul00061.kgml: R00742 -> [R01626] -> R04952
path_smul00061.kgml: {smul:SMUL_0704, smul:SMUL_2525, smul:SMUL_3161, smul:SMUL_3162} -> [smul:SMUL_0697] -> smul:SMUL_2526
path_smul00061.kgml: 6.4.1.2 -> [{2.3.1.39, 2.3.1.85, 2.3.1.86}] -> {2.3.1.179, 2.3.1.41, 2.3.1.85, 2.3.1.86}
path_smul00061.kgml:
path_smul00061.kgml: Found a trail of span 2 containing skipped vertices
path_smul00061.kgml: 153 -> [147] -> 53
path_smul00061.kgml: R00742 -> [R01626] -> R07762
path_smul00061.kgml: {smul:SMUL_0704, smul:SMUL_2525, smul:SMUL_3161, smul:SMUL_3162} -> [smul:SMUL_0697] -> smul:SMUL_2526
path_smul00061.kgml: 6.4.1.2 -> [{2.3.1.39, 2.3.1.85, 2.3.1.86}] -> {2.3.1.179, 2.3.1.199, 2.3.1.41}
path_smul00061.kgml:
path_smul00061.kgml: Found a trail of span 2 containing skipped vertices
path_smul00061.kgml: 153 -> [147] -> 259
path_smul00061.kgml: R00742 -> [R01626] -> R04355
path_smul00061.kgml: {smul:SMUL_0704, smul:SMUL_2525, smul:SMUL_3161, smul:SMUL_3162} -> [smul:SMUL_0697] -> smul:SMUL_2526
path_smul00061.kgml: 6.4.1.2 -> [{2.3.1.39, 2.3.1.85, 2.3.1.86}] -> {2.3.1.179, 2.3.1.41, 2.3.1.85, 2.3.1.86}
path_smul00061.kgml:
path_smul00061.kgml: Found a trail of span 2 containing skipped vertices
path_smul00061.kgml: 153 -> [147] -> 58
path_smul00061.kgml: R00742 -> [R01626] -> R04968
path_smul00061.kgml: {smul:SMUL_0704, smul:SMUL_2525, smul:SMUL_3161, smul:SMUL_3162} -> [smul:SMUL_0697] -> smul:SMUL_2526
path_smul00061.kgml: 6.4.1.2 -> [{2.3.1.39, 2.3.1.85, 2.3.1.86}] -> {2.3.1.179, 2.3.1.41, 2.3.1.85, 2.3.1.86}
path_smul00061.kgml:
path_smul00061.kgml: Found a trail of span 2 containing skipped vertices
path_smul00061.kgml: 153 -> [147] -> 59
path_smul00061.kgml: R00742 -> [R01626] -> R04726
path_smul00061.kgml: {smul:SMUL_0704, smul:SMUL_2525, smul:SMUL_3161, smul:SMUL_3162} -> [smul:SMUL_0697] -> smul:SMUL_2526
path_smul00061.kgml: 6.4.1.2 -> [{2.3.1.39, 2.3.1.85, 2.3.1.86}] -> {2.3.1.179, 2.3.1.41, 2.3.1.85, 2.3.1.86}
path_smul00061.kgml:
path_smul00061.kgml: Found a trail of span 2 containing skipped vertices
path_smul00061.kgml: 153 -> [147] -> 62
path_smul00061.kgml: R00742 -> [R01626] -> R04957
path_smul00061.kgml: {smul:SMUL_0704, smul:SMUL_2525, smul:SMUL_3161, smul:SMUL_3162} -> [smul:SMUL_0697] -> smul:SMUL_2526
path_smul00061.kgml: 6.4.1.2 -> [{2.3.1.39, 2.3.1.85, 2.3.1.86}] -> {2.3.1.179, 2.3.1.41, 2.3.1.85, 2.3.1.86}
path_smul00061.kgml:
path_smul00061.kgml: Found a trail of span 2 containing skipped vertices
path_smul00061.kgml: 153 -> [147] -> 61
path_smul00061.kgml: R00742 -> [R01626] -> R04960
path_smul00061.kgml: {smul:SMUL_0704, smul:SMUL_2525, smul:SMUL_3161, smul:SMUL_3162} -> [smul:SMUL_0697] -> smul:SMUL_2526
path_smul00061.kgml: 6.4.1.2 -> [{2.3.1.39, 2.3.1.85, 2.3.1.86}] -> {2.3.1.179, 2.3.1.41, 2.3.1.85, 2.3.1.86}
path_smul00061.kgml:
path_smul00061.kgml: Found a trail of span 2 containing skipped vertices
path_smul00061.kgml: 153 -> [147] -> 60
path_smul00061.kgml: R00742 -> [R01626] -> R04963
path_smul00061.kgml: {smul:SMUL_0704, smul:SMUL_2525, smul:SMUL_3161, smul:SMUL_3162} -> [smul:SMUL_0697] -> smul:SMUL_2526
path_smul00061.kgml: 6.4.1.2 -> [{2.3.1.39, 2.3.1.85, 2.3.1.86}] -> {2.3.1.179, 2.3.1.41, 2.3.1.85, 2.3.1.86}
path_smul00061.kgml:
path_smul00061.kgml: --- 0.93 seconds ---

path_smul00071.kgml: Fatty acid degradation
path_smul00071.kgml: Initialization took 0.03 seconds
path_smul00071.kgml: (not found)
path_smul00071.kgml: --- 0.05 seconds ---

path_smul00121.kgml: Secondary bile acid biosynthesis
path_smul00121.kgml: Initialization took 0.02 seconds
path_smul00121.kgml: (not found)
path_smul00121.kgml: --- 0.05 seconds ---

path_smul00130.kgml: Ubiquinone and other terpenoid-quinone biosynthesis
path_smul00130.kgml: Initialization took 0.05 seconds
path_smul00130.kgml: (not found)
path_smul00130.kgml: --- 0.09 seconds ---

path_smul00190.kgml: Oxidative phosphorylation
path_smul00190.kgml: Initialization took 0.05 seconds
path_smul00190.kgml: (not found)
path_smul00190.kgml: --- 0.09 seconds ---

path_smul00220.kgml: Arginine biosynthesis
path_smul00220.kgml: Initialization took 0.03 seconds
path_smul00220.kgml:
path_smul00220.kgml: Found a trail of span 2 without skipping any vertex
path_smul00220.kgml: 56 -> 57
path_smul00220.kgml: R00774 -> R00005
path_smul00220.kgml: smul:SMUL_2950 -> {smul:SMUL_2948, smul:SMUL_2949}
path_smul00220.kgml: 6.3.4.6 -> 3.5.1.54
path_smul00220.kgml:
path_smul00220.kgml: --- 0.15 seconds ---

path_smul00230.kgml: Purine metabolism
path_smul00230.kgml: Initialization took 0.13 seconds
path_smul00230.kgml:
path_smul00230.kgml: Found a trail of span 3 containing skipped vertices
path_smul00230.kgml: 244 -> 245 -> [234] -> 233
path_smul00230.kgml: R00441 -> R00429 -> [R03409] -> R00336
path_smul00230.kgml: {smul:SMUL_0485, smul:SMUL_0851, smul:SMUL_2678} -> smul:SMUL_0852 -> [{smul:SMUL_0311, smul:SMUL_1642}] -> smul:SMUL_0852
path_smul00230.kgml: {2.7.7.48, 2.7.7.6} -> 2.7.6.5 -> [{3.6.1.11, 3.6.1.40}] -> 3.1.7.2
path_smul00230.kgml:
path_smul00230.kgml: Found a trail of span 2 containing skipped vertices
path_smul00230.kgml: 183 -> [182] -> 180
path_smul00230.kgml: R01083 -> [R00127] -> R02017
path_smul00230.kgml: smul:SMUL_0110 -> [smul:SMUL_0857] -> {smul:SMUL_0103, smul:SMUL_0109}
path_smul00230.kgml: 4.3.2.2 -> [2.7.4.3] -> 1.17.4.1
path_smul00230.kgml:
path_smul00230.kgml: Found a trail of span 2 without skipping any vertex
path_smul00230.kgml: 252 -> 253
path_smul00230.kgml: R00529 -> R00509
path_smul00230.kgml: {smul:SMUL_2405, smul:SMUL_3087, smul:SMUL_3088} -> smul:SMUL_3088
path_smul00230.kgml: 2.7.7.4 -> 2.7.1.25
path_smul00230.kgml:
path_smul00230.kgml: --- 2.35 seconds ---

path_smul00240.kgml: Pyrimidine metabolism
path_smul00240.kgml: Initialization took 0.09 seconds
path_smul00240.kgml:
path_smul00240.kgml: Found a trail of span 3 containing skipped vertices
path_smul00240.kgml: 87 -> [104 -> 107] -> 121 -> [102 -> 104] -> 103
path_smul00240.kgml: R00158 -> [R00156 -> {R00571, R00573}] -> R00442 -> [R00438 -> R00156] -> R00443
path_smul00240.kgml: smul:SMUL_0850 -> [smul:SMUL_0304 -> smul:SMUL_0099] -> {smul:SMUL_0485, smul:SMUL_0851, smul:SMUL_2678} -> [smul:SMUL_0779 -> smul:SMUL_0304] -> {smul:SMUL_0485, smul:SMUL_0851, smul:SMUL_2678}
path_smul00240.kgml: {2.7.4.14, 2.7.4.22, 2.7.4.4} -> [2.7.4.6 -> {6.3.4.2, 6.3.4.2}] -> {2.7.7.48, 2.7.7.6} -> [2.7.7.8 -> 2.7.4.6] -> {2.7.7.48, 2.7.7.52, 2.7.7.6}
path_smul00240.kgml:
path_smul00240.kgml: --- 0.86 seconds ---

path_smul00250.kgml: Alanine, aspartate and glutamate metabolism
path_smul00250.kgml: Initialization took 0.05 seconds
path_smul00250.kgml: (not found)
path_smul00250.kgml: --- 0.13 seconds ---

path_smul00260.kgml: Glycine, serine and threonine metabolism
path_smul00260.kgml: Initialization took 0.05 seconds
path_smul00260.kgml: (not found)
path_smul00260.kgml: --- 0.09 seconds ---

path_smul00261.kgml: Monobactam biosynthesis
path_smul00261.kgml: Initialization took 0.05 seconds
path_smul00261.kgml: (not found)
path_smul00261.kgml: --- 0.09 seconds ---

path_smul00270.kgml: Cysteine and methionine metabolism
path_smul00270.kgml: Initialization took 0.05 seconds
path_smul00270.kgml: (not found)
path_smul00270.kgml: --- 0.13 seconds ---

path_smul00280.kgml: Valine, leucine and isoleucine degradation
path_smul00280.kgml: Initialization took 0.05 seconds
path_smul00280.kgml: (not found)
path_smul00280.kgml: --- 0.09 seconds ---

path_smul00290.kgml: Valine, leucine and isoleucine biosynthesis
path_smul00290.kgml: Initialization took 0.05 seconds
path_smul00290.kgml:
path_smul00290.kgml: Found a trail of span 3 without skipping any vertex
path_smul00290.kgml: 36 -> 37 -> 35
path_smul00290.kgml: R04426 -> R04001 -> R03968
path_smul00290.kgml: smul:SMUL_2156 -> {smul:SMUL_0019, smul:SMUL_2157, smul:SMUL_3228} -> {smul:SMUL_0019, smul:SMUL_2157, smul:SMUL_3228}
path_smul00290.kgml: 1.1.1.85 -> 4.2.1.33 -> 4.2.1.33
path_smul00290.kgml:
path_smul00290.kgml: Found a trail of span 3 without skipping any vertex
path_smul00290.kgml: 78 -> 21 -> 22
path_smul00290.kgml: R03896 -> R03898 -> R00994
path_smul00290.kgml: {smul:SMUL_0019, smul:SMUL_2157, smul:SMUL_3228} -> {smul:SMUL_0019, smul:SMUL_2157, smul:SMUL_3228} -> smul:SMUL_2156
path_smul00290.kgml: 4.2.1.35 -> 4.2.1.35 -> 1.1.1.85
path_smul00290.kgml:
path_smul00290.kgml: Found a trail of span 2 containing skipped vertices
path_smul00290.kgml: 78 -> [21] -> 22
path_smul00290.kgml: R03896 -> [R03898] -> R00994
path_smul00290.kgml: {smul:SMUL_0019, smul:SMUL_2157, smul:SMUL_3228} -> [{smul:SMUL_0019, smul:SMUL_2157, smul:SMUL_3228}] -> smul:SMUL_2156
path_smul00290.kgml: 4.2.1.35 -> [4.2.1.35] -> 1.1.1.85
path_smul00290.kgml:
path_smul00290.kgml: --- 0.36 seconds ---

path_smul00300.kgml: Lysine biosynthesis
path_smul00300.kgml: Initialization took 0.05 seconds
path_smul00300.kgml: (not found)
path_smul00300.kgml: --- 0.09 seconds ---

path_smul00310.kgml: Lysine degradation
path_smul00310.kgml: Initialization took 0.05 seconds
path_smul00310.kgml: (not found)
path_smul00310.kgml: --- 0.09 seconds ---

path_smul00330.kgml: Arginine and proline metabolism
path_smul00330.kgml: Initialization took 0.05 seconds
path_smul00330.kgml: (not found)
path_smul00330.kgml: --- 0.10 seconds ---

path_smul00332.kgml: Carbapenem biosynthesis
path_smul00332.kgml: Initialization took 0.05 seconds
path_smul00332.kgml: (not found)
path_smul00332.kgml: --- 0.09 seconds ---

path_smul00340.kgml: Histidine metabolism
path_smul00340.kgml: Initialization took 0.05 seconds
path_smul00340.kgml:
path_smul00340.kgml: Found a trail of span 2 without skipping any vertex
path_smul00340.kgml: 65 -> 69
path_smul00340.kgml: R04640 -> R04558
path_smul00340.kgml: smul:SMUL_2461 -> {smul:SMUL_0115, smul:SMUL_2462}
path_smul00340.kgml: 5.3.1.16 -> 4.3.2.10
path_smul00340.kgml:
path_smul00340.kgml: --- 0.14 seconds ---

path_smul00350.kgml: Tyrosine metabolism
path_smul00350.kgml: Initialization took 0.05 seconds
path_smul00350.kgml: (not found)
path_smul00350.kgml: --- 0.09 seconds ---

path_smul00360.kgml: Phenylalanine metabolism
path_smul00360.kgml: Initialization took 0.05 seconds
path_smul00360.kgml: (not found)
path_smul00360.kgml: --- 0.09 seconds ---

path_smul00362.kgml: Benzoate degradation
path_smul00362.kgml: Initialization took 0.05 seconds
path_smul00362.kgml: (not found)
path_smul00362.kgml: --- 0.07 seconds ---

path_smul00380.kgml: Tryptophan metabolism
path_smul00380.kgml: Initialization took 0.05 seconds
path_smul00380.kgml: (not found)
path_smul00380.kgml: --- 0.09 seconds ---

path_smul00400.kgml: Phenylalanine, tyrosine and tryptophan biosynthesis
path_smul00400.kgml: Initialization took 0.08 seconds
path_smul00400.kgml:
path_smul00400.kgml: Found a trail of span 5 containing skipped vertices
path_smul00400.kgml: 67 -> [82] -> 60 -> 58 -> [69] -> 89 -> [69 -> 60] -> 88
path_smul00400.kgml: R00691 -> [R00694] -> R01373 -> R01715 -> [R01728] -> R00734 -> [R01728 -> R01373] -> R00694
path_smul00400.kgml: smul:SMUL_0294 -> [smul:SMUL_1648] -> smul:SMUL_0294 -> smul:SMUL_0294 -> [smul:SMUL_0309] -> smul:SMUL_0295 -> [smul:SMUL_0309 -> smul:SMUL_0294] -> smul:SMUL_0295
path_smul00400.kgml: {4.2.1.51, 4.2.1.91} -> [{2.6.1.1, 2.6.1.5, 2.6.1.57, 2.6.1.9}] -> {4.2.1.51, 4.2.1.91} -> 5.4.99.5 -> [1.3.1.12] -> {2.6.1.1, 2.6.1.5, 2.6.1.57, 2.6.1.9} -> [1.3.1.12 -> {4.2.1.51, 4.2.1.91}] -> {2.6.1.1, 2.6.1.5, 2.6.1.57, 2.6.1.9}
path_smul00400.kgml:
path_smul00400.kgml: --- 15.24 seconds ---

path_smul00401.kgml: Novobiocin biosynthesis
path_smul00401.kgml: Initialization took 0.05 seconds
path_smul00401.kgml: (not found)
path_smul00401.kgml: --- 0.09 seconds ---

path_smul00410.kgml: beta-Alanine metabolism
path_smul00410.kgml: Initialization took 0.05 seconds
path_smul00410.kgml: (not found)
path_smul00410.kgml: --- 0.09 seconds ---

path_smul00430.kgml: Taurine and hypotaurine metabolism
path_smul00430.kgml: Initialization took 0.05 seconds
path_smul00430.kgml:
path_smul00430.kgml: Found a trail of span 2 without skipping any vertex
path_smul00430.kgml: 58 -> 36
path_smul00430.kgml: R00315 -> R00230
path_smul00430.kgml: smul:SMUL_1484 -> smul:SMUL_1483
path_smul00430.kgml: {2.7.2.1, 2.7.2.15} -> 2.3.1.8
path_smul00430.kgml:
path_smul00430.kgml: --- 0.12 seconds ---

path_smul00440.kgml: Phosphonate and phosphinate metabolism
path_smul00440.kgml: Initialization took 0.05 seconds
path_smul00440.kgml:
path_smul00440.kgml: Found a trail of span 2 without skipping any vertex
path_smul00440.kgml: 111 -> 67
path_smul00440.kgml: R04152 -> R00747
path_smul00440.kgml: smul:SMUL_2960 -> smul:SMUL_2959
path_smul00440.kgml: 2.6.1.37 -> 3.11.1.1
path_smul00440.kgml:
path_smul00440.kgml: --- 0.14 seconds ---

path_smul00450.kgml: Selenocompound metabolism
path_smul00450.kgml: Initialization took 0.05 seconds
path_smul00450.kgml: (not found)
path_smul00450.kgml: --- 0.09 seconds ---

path_smul00460.kgml: Cyanoamino acid metabolism
path_smul00460.kgml: Initialization took 0.05 seconds
path_smul00460.kgml: (not found)
path_smul00460.kgml: --- 0.09 seconds ---

path_smul00471.kgml: D-Glutamine and D-glutamate metabolism
path_smul00471.kgml: Initialization took 0.05 seconds
path_smul00471.kgml: (not found)
path_smul00471.kgml: --- 0.07 seconds ---

path_smul00472.kgml: D-Arginine and D-ornithine metabolism
path_smul00472.kgml: Initialization took 0.04 seconds
path_smul00472.kgml: (not found)
path_smul00472.kgml: --- 0.09 seconds ---

path_smul00473.kgml: D-Alanine metabolism
path_smul00473.kgml: Initialization took 0.04 seconds
path_smul00473.kgml: (not found)
path_smul00473.kgml: --- 0.09 seconds ---

path_smul00480.kgml: Glutathione metabolism
path_smul00480.kgml: Initialization took 0.05 seconds
path_smul00480.kgml: (not found)
path_smul00480.kgml: --- 0.08 seconds ---

path_smul00500.kgml: Starch and sucrose metabolism
path_smul00500.kgml: Initialization took 0.05 seconds
path_smul00500.kgml: (not found)
path_smul00500.kgml: --- 0.09 seconds ---

path_smul00520.kgml: Amino sugar and nucleotide sugar metabolism
path_smul00520.kgml: Initialization took 0.05 seconds
path_smul00520.kgml:
path_smul00520.kgml: Found a trail of span 3 without skipping any vertex
path_smul00520.kgml: 159 -> 162 -> 165
path_smul00520.kgml: R09842 -> R09834 -> R09841
path_smul00520.kgml: smul:SMUL_3177 -> smul:SMUL_3175 -> smul:SMUL_3176
path_smul00520.kgml: 2.3.1.202 -> 3.6.1.57 -> 2.5.1.97
path_smul00520.kgml:
path_smul00520.kgml: Found a trail of span 2 without skipping any vertex
path_smul00520.kgml: 203 -> 244
path_smul00520.kgml: R00885 -> R00888
path_smul00520.kgml: smul:SMUL_2483 -> smul:SMUL_2482
path_smul00520.kgml: 2.7.7.13 -> 4.2.1.47
path_smul00520.kgml:
path_smul00520.kgml: Found a trail of span 2 without skipping any vertex
path_smul00520.kgml: 239 -> 284
path_smul00520.kgml: R00956 -> R02426
path_smul00520.kgml: smul:SMUL_2479 -> smul:SMUL_2478
path_smul00520.kgml: 2.7.7.33 -> 4.2.1.45
path_smul00520.kgml:
path_smul00520.kgml: Found a trail of span 2 containing skipped vertices
path_smul00520.kgml: 159 -> [162] -> 165
path_smul00520.kgml: R09842 -> [R09834] -> R09841
path_smul00520.kgml: smul:SMUL_3177 -> [smul:SMUL_3175] -> smul:SMUL_3176
path_smul00520.kgml: 2.3.1.202 -> [3.6.1.57] -> 2.5.1.97
path_smul00520.kgml:
path_smul00520.kgml: Found a trail of span 2 without skipping any vertex
path_smul00520.kgml: 153 -> 157
path_smul00520.kgml: R09697 -> R09825
path_smul00520.kgml: smul:SMUL_3172 -> smul:SMUL_3173
path_smul00520.kgml: 4.2.1.115 -> 2.6.1.92
path_smul00520.kgml:
path_smul00520.kgml: --- 0.42 seconds ---

path_smul00521.kgml: Streptomycin biosynthesis
path_smul00521.kgml: Initialization took 0.04 seconds
path_smul00521.kgml:
path_smul00521.kgml: --- 0.21 seconds ---

path_smul00523.kgml: Polyketide sugar unit biosynthesis
path_smul00523.kgml: Initialization took 0.05 seconds
path_smul00523.kgml:
path_smul00523.kgml: Found a trail of span 4 without skipping any vertex
path_smul00523.kgml: 27 -> 26 -> 63 -> 28
path_smul00523.kgml: R02328 -> R06513 -> R06514 -> R02777
path_smul00523.kgml: {smul:SMUL_2487, smul:SMUL_2566} -> {smul:SMUL_2486, smul:SMUL_2563} -> smul:SMUL_2565 -> smul:SMUL_2564
path_smul00523.kgml: 2.7.7.24 -> 4.2.1.46 -> 5.1.3.13 -> 1.1.1.133
path_smul00523.kgml:
path_smul00523.kgml: Found a trail of span 3 containing skipped vertices
path_smul00523.kgml: 27 -> [26] -> 63 -> 28
path_smul00523.kgml: R02328 -> [R06513] -> R06514 -> R02777
path_smul00523.kgml: {smul:SMUL_2487, smul:SMUL_2566} -> [{smul:SMUL_2486, smul:SMUL_2563}] -> smul:SMUL_2565 -> smul:SMUL_2564
path_smul00523.kgml: 2.7.7.24 -> [4.2.1.46] -> 5.1.3.13 -> 1.1.1.133
path_smul00523.kgml:
path_smul00523.kgml: --- 0.22 seconds ---

path_smul00525.kgml: Acarbose and validamycin biosynthesis
path_smul00525.kgml: Initialization took 0.05 seconds
path_smul00525.kgml:
path_smul00525.kgml: Found a trail of span 2 without skipping any vertex
path_smul00525.kgml: 58 -> 59
path_smul00525.kgml: R02328 -> R06513
path_smul00525.kgml: {smul:SMUL_2487, smul:SMUL_2566} -> {smul:SMUL_2486, smul:SMUL_2563}
path_smul00525.kgml: 2.7.7.24 -> 4.2.1.46
path_smul00525.kgml:
path_smul00525.kgml: --- 0.14 seconds ---

path_smul00540.kgml: Lipopolysaccharide biosynthesis
path_smul00540.kgml: Initialization took 0.05 seconds
path_smul00540.kgml:
path_smul00540.kgml: Found a trail of span 4 without skipping any vertex
path_smul00540.kgml: 71 -> 73 -> 72 -> 74
path_smul00540.kgml: R05645 -> R05646 -> R05647 -> R05644
path_smul00540.kgml: smul:SMUL_2497 -> smul:SMUL_2498 -> smul:SMUL_2499 -> smul:SMUL_2498
path_smul00540.kgml: 5.3.1.28 -> 2.7.1.167 -> 3.1.3.82 -> 2.7.7.70
path_smul00540.kgml:
path_smul00540.kgml: Found a trail of span 3 containing skipped vertices
path_smul00540.kgml: 71 -> 73 -> [72] -> 74
path_smul00540.kgml: R05645 -> R05646 -> [R05647] -> R05644
path_smul00540.kgml: smul:SMUL_2497 -> smul:SMUL_2498 -> [smul:SMUL_2499] -> smul:SMUL_2498
path_smul00540.kgml: 5.3.1.28 -> 2.7.1.167 -> [3.1.3.82] -> 2.7.7.70
path_smul00540.kgml:
path_smul00540.kgml: Found a trail of span 3 containing skipped vertices
path_smul00540.kgml: 71 -> [73] -> 72 -> 74
path_smul00540.kgml: R05645 -> [R05646] -> R05647 -> R05644
path_smul00540.kgml: smul:SMUL_2497 -> [smul:SMUL_2498] -> smul:SMUL_2499 -> smul:SMUL_2498
path_smul00540.kgml: 5.3.1.28 -> [2.7.1.167] -> 3.1.3.82 -> 2.7.7.70
path_smul00540.kgml:
path_smul00540.kgml: Found a trail of span 2 containing skipped vertices
path_smul00540.kgml: 71 -> [73 -> 72] -> 74
path_smul00540.kgml: R05645 -> [R05646 -> R05647] -> R05644
path_smul00540.kgml: smul:SMUL_2497 -> [smul:SMUL_2498 -> smul:SMUL_2499] -> smul:SMUL_2498
path_smul00540.kgml: 5.3.1.28 -> [2.7.1.167 -> 3.1.3.82] -> 2.7.7.70
path_smul00540.kgml:
path_smul00540.kgml: --- 0.32 seconds ---

path_smul00550.kgml: Peptidoglycan biosynthesis
path_smul00550.kgml: Initialization took 0.05 seconds
path_smul00550.kgml:
path_smul00550.kgml: Found a trail of span 2 containing skipped vertices
path_smul00550.kgml: 32 -> [34 -> 23] -> 35
path_smul00550.kgml: R02783 -> [R02788 -> R04617] -> R05630
path_smul00550.kgml: smul:SMUL_2531 -> [smul:SMUL_2674 -> smul:SMUL_1482] -> smul:SMUL_2530
path_smul00550.kgml: 6.3.2.9 -> [6.3.2.13 -> 6.3.2.10] -> 2.7.8.13
path_smul00550.kgml:
path_smul00550.kgml: --- 0.11 seconds ---

path_smul00561.kgml: Glycerolipid metabolism
path_smul00561.kgml: Initialization took 0.05 seconds
path_smul00561.kgml: (not found)
path_smul00561.kgml: --- 0.09 seconds ---

path_smul00562.kgml: Inositol phosphate metabolism
path_smul00562.kgml: Initialization took 0.05 seconds
path_smul00562.kgml: (not found)
path_smul00562.kgml: --- 0.09 seconds ---

path_smul00564.kgml: Glycerophospholipid metabolism
path_smul00564.kgml: Initialization took 0.05 seconds
path_smul00564.kgml:
path_smul00564.kgml: Found a trail of span 2 without skipping any vertex
path_smul00564.kgml: 103 -> 135
path_smul00564.kgml: R01800 -> R02055
path_smul00564.kgml: smul:SMUL_2456 -> {smul:SMUL_0963, smul:SMUL_2457}
path_smul00564.kgml: 2.7.8.8 -> 4.1.1.65
path_smul00564.kgml:
path_smul00564.kgml: --- 0.17 seconds ---

path_smul00565.kgml: Ether lipid metabolism
path_smul00565.kgml: Initialization took 0.03 seconds
path_smul00565.kgml: (not found)
path_smul00565.kgml: --- 0.06 seconds ---

path_smul00590.kgml: Arachidonic acid metabolism
path_smul00590.kgml: Initialization took 0.05 seconds
path_smul00590.kgml: (not found)
path_smul00590.kgml: --- 0.07 seconds ---

path_smul00592.kgml: alpha-Linolenic acid metabolism
path_smul00592.kgml: Initialization took 0.04 seconds
path_smul00592.kgml: (not found)
path_smul00592.kgml: --- 0.07 seconds ---

path_smul00620.kgml: Pyruvate metabolism
path_smul00620.kgml: Initialization took 0.13 seconds
path_smul00620.kgml:
path_smul00620.kgml: Found a trail of span 3 without skipping any vertex
path_smul00620.kgml: 79 -> 62 -> 78
path_smul00620.kgml: R00344 -> R00341 -> R00217
path_smul00620.kgml: {smul:SMUL_0789, smul:SMUL_2577} -> smul:SMUL_0791 -> {smul:SMUL_0788, smul:SMUL_0790}
path_smul00620.kgml: 6.4.1.1 -> 4.1.1.49 -> {1.1.1.38, 1.1.1.40, 4.1.1.112}
path_smul00620.kgml:
path_smul00620.kgml: Found a trail of span 2 without skipping any vertex
path_smul00620.kgml: 97 -> 129
path_smul00620.kgml: R00230 -> R00315
path_smul00620.kgml: smul:SMUL_1483 -> smul:SMUL_1484
path_smul00620.kgml: 2.3.1.8 -> {2.7.2.1, 2.7.2.15}
path_smul00620.kgml:
path_smul00620.kgml: --- 1.78 seconds ---

path_smul00625.kgml: Chloroalkane and chloroalkene degradation
path_smul00625.kgml: Initialization took 0.05 seconds
path_smul00625.kgml:
path_smul00625.kgml: Found a trail of span 2 without skipping any vertex
path_smul00625.kgml: 28 -> 27
path_smul00625.kgml: R05499 -> R05500
path_smul00625.kgml: {smul:SMUL_1531, smul:SMUL_1532} -> {smul:SMUL_1531, smul:SMUL_1532}
path_smul00625.kgml: 1.21.99.5 -> 1.21.99.5
path_smul00625.kgml:
path_smul00625.kgml: Found a trail of span 2 without skipping any vertex
path_smul00625.kgml: 28 -> 26
path_smul00625.kgml: R05499 -> R05501
path_smul00625.kgml: {smul:SMUL_1531, smul:SMUL_1532} -> {smul:SMUL_1531, smul:SMUL_1532}
path_smul00625.kgml: 1.21.99.5 -> 1.21.99.5
path_smul00625.kgml:
path_smul00625.kgml: --- 0.14 seconds ---

path_smul00627.kgml: Aminobenzoate degradation
path_smul00627.kgml: Initialization took 0.05 seconds
path_smul00627.kgml: (not found)
path_smul00627.kgml: --- 0.07 seconds ---

path_smul00630.kgml: Glyoxylate and dicarboxylate metabolism
path_smul00630.kgml: Initialization took 0.05 seconds
path_smul00630.kgml: (not found)
path_smul00630.kgml: --- 0.13 seconds ---

path_smul00640.kgml: Propanoate metabolism
path_smul00640.kgml: Initialization took 0.05 seconds
path_smul00640.kgml:
path_smul00640.kgml: Found a trail of span 5 containing skipped vertices
path_smul00640.kgml: 105 -> 63 -> 64 -> [63 -> 105] -> 102 -> [111] -> 114
path_smul00640.kgml: R00931 -> R00926 -> R01354 -> [R00926 -> R00931] -> R04424 -> [R04425] -> R00409
path_smul00640.kgml: smul:SMUL_2197 -> smul:SMUL_2195 -> smul:SMUL_2195 -> [smul:SMUL_2195 -> smul:SMUL_2197] -> smul:SMUL_2198 -> [smul:SMUL_1600] -> smul:SMUL_2196
path_smul00640.kgml: 2.3.3.5 -> {6.2.1.1, 6.2.1.17} -> {6.2.1.1, 6.2.1.17} -> [{6.2.1.1, 6.2.1.17} -> 2.3.3.5] -> 4.2.1.79 -> [4.2.1.99] -> 4.1.3.30
path_smul00640.kgml:
path_smul00640.kgml: Found a trail of span 4 containing skipped vertices
path_smul00640.kgml: 63 -> 64 -> [63] -> 105 -> [102 -> 111] -> 114
path_smul00640.kgml: R00926 -> R01354 -> [R00926] -> R00931 -> [R04424 -> R04425] -> R00409
path_smul00640.kgml: smul:SMUL_2195 -> smul:SMUL_2195 -> [smul:SMUL_2195] -> smul:SMUL_2197 -> [smul:SMUL_2198 -> smul:SMUL_1600] -> smul:SMUL_2196
path_smul00640.kgml: {6.2.1.1, 6.2.1.17} -> {6.2.1.1, 6.2.1.17} -> [{6.2.1.1, 6.2.1.17}] -> 2.3.3.5 -> [4.2.1.79 -> 4.2.1.99] -> 4.1.3.30
path_smul00640.kgml:
path_smul00640.kgml: Found a trail of span 2 without skipping any vertex
path_smul00640.kgml: 52 -> 68
path_smul00640.kgml: R00921 -> R01353
path_smul00640.kgml: smul:SMUL_1483 -> smul:SMUL_1484
path_smul00640.kgml: {2.3.1.222, 2.3.1.8} -> {2.7.2.1, 2.7.2.15}
path_smul00640.kgml:
path_smul00640.kgml: --- 0.41 seconds ---

path_smul00650.kgml: Butanoate metabolism
path_smul00650.kgml: Initialization took 0.03 seconds
path_smul00650.kgml: (not found)
path_smul00650.kgml: --- 0.06 seconds ---

path_smul00660.kgml: C5-Branched dibasic acid metabolism
path_smul00660.kgml: Initialization took 0.05 seconds
path_smul00660.kgml:
path_smul00660.kgml: Found a trail of span 3 without skipping any vertex
path_smul00660.kgml: 31 -> 96 -> 97
path_smul00660.kgml: R03896 -> R03898 -> R00994
path_smul00660.kgml: {smul:SMUL_0019, smul:SMUL_2157, smul:SMUL_3228} -> {smul:SMUL_0019, smul:SMUL_2157, smul:SMUL_3228} -> smul:SMUL_2156
path_smul00660.kgml: 4.2.1.35 -> 4.2.1.35 -> 1.1.1.85
path_smul00660.kgml:
path_smul00660.kgml: --- 0.16 seconds ---

path_smul00670.kgml: One carbon pool by folate
path_smul00670.kgml: Initialization took 0.04 seconds
path_smul00670.kgml: (not found)
path_smul00670.kgml: --- 0.17 seconds ---

path_smul00680.kgml: Methane metabolism
path_smul00680.kgml: Initialization took 0.05 seconds
path_smul00680.kgml:
path_smul00680.kgml: Found a trail of span 2 without skipping any vertex
path_smul00680.kgml: 203 -> 204
path_smul00680.kgml: R00315 -> R00230
path_smul00680.kgml: smul:SMUL_1484 -> smul:SMUL_1483
path_smul00680.kgml: {2.7.2.1, 2.7.2.15} -> 2.3.1.8
path_smul00680.kgml:
path_smul00680.kgml: --- 0.12 seconds ---

path_smul00730.kgml: Thiamine metabolism
path_smul00730.kgml: Initialization took 0.05 seconds
path_smul00730.kgml: (not found)
path_smul00730.kgml: --- 0.09 seconds ---

path_smul00740.kgml: Riboflavin metabolism
path_smul00740.kgml: Initialization took 0.04 seconds
path_smul00740.kgml:
path_smul00740.kgml: Found a trail of span 2 without skipping any vertex
path_smul00740.kgml: 32 -> 41
path_smul00740.kgml: R07281 -> R04457
path_smul00740.kgml: {smul:SMUL_0365, smul:SMUL_1181, smul:SMUL_1528} -> {smul:SMUL_1529, smul:SMUL_2444}
path_smul00740.kgml: 4.1.99.12 -> 2.5.1.78
path_smul00740.kgml:
path_smul00740.kgml: --- 0.12 seconds ---

path_smul00750.kgml: Vitamin B6 metabolism
path_smul00750.kgml: Initialization took 0.04 seconds
path_smul00750.kgml: (not found)
path_smul00750.kgml: --- 0.07 seconds ---

path_smul00760.kgml: Nicotinate and nicotinamide metabolism
path_smul00760.kgml: Initialization took 0.04 seconds
path_smul00760.kgml:
path_smul00760.kgml: Found a trail of span 2 without skipping any vertex
path_smul00760.kgml: 72 -> 73
path_smul00760.kgml: R04292 -> R03348
path_smul00760.kgml: smul:SMUL_0317 -> smul:SMUL_0318
path_smul00760.kgml: 2.5.1.72 -> 2.4.2.19
path_smul00760.kgml:
path_smul00760.kgml: --- 0.19 seconds ---

path_smul00770.kgml: Pantothenate and CoA biosynthesis
path_smul00770.kgml: Initialization took 0.03 seconds
path_smul00770.kgml: (not found)
path_smul00770.kgml: --- 0.11 seconds ---

path_smul00780.kgml: Biotin metabolism
path_smul00780.kgml: Initialization took 0.05 seconds
path_smul00780.kgml: (not found)
path_smul00780.kgml: --- 0.09 seconds ---

path_smul00790.kgml: Folate biosynthesis
path_smul00790.kgml: Initialization took 0.05 seconds
path_smul00790.kgml:
path_smul00790.kgml: Found a trail of span 2 containing skipped vertices
path_smul00790.kgml: 94 -> [118] -> 122
path_smul00790.kgml: R09395 -> [R09726] -> R09735
path_smul00790.kgml: smul:SMUL_2992 -> [smul:SMUL_1916] -> {smul:SMUL_1664, smul:SMUL_2991}
path_smul00790.kgml: 2.8.1.12 -> [2.7.7.75] -> 2.10.1.1
path_smul00790.kgml:
path_smul00790.kgml: Found a trail of span 2 without skipping any vertex
path_smul00790.kgml: 102 -> 103
path_smul00790.kgml: R10002 -> R09978
path_smul00790.kgml: smul:SMUL_2609 -> smul:SMUL_2608
path_smul00790.kgml: 4.3.99.3 -> 6.3.4.20
path_smul00790.kgml:
path_smul00790.kgml: Found a trail of span 2 without skipping any vertex
path_smul00790.kgml: 65 -> 66
path_smul00790.kgml: R01716 -> R05553
path_smul00790.kgml: smul:SMUL_2277 -> smul:SMUL_2276
path_smul00790.kgml: 2.6.1.85 -> 4.1.3.38
path_smul00790.kgml:
path_smul00790.kgml: --- 0.27 seconds ---

path_smul00791.kgml: Atrazine degradation
path_smul00791.kgml: Initialization took 0.03 seconds
path_smul00791.kgml:
path_smul00791.kgml: Found a trail of span 2 without skipping any vertex
path_smul00791.kgml: 70 -> 41
path_smul00791.kgml: R00774 -> R00005
path_smul00791.kgml: smul:SMUL_2950 -> {smul:SMUL_2948, smul:SMUL_2949}
path_smul00791.kgml: 6.3.4.6 -> 3.5.1.54
path_smul00791.kgml:
path_smul00791.kgml: --- 0.10 seconds ---

path_smul00860.kgml: Porphyrin and chlorophyll metabolism
path_smul00860.kgml: Initialization took 0.05 seconds
path_smul00860.kgml:
path_smul00860.kgml: Found a trail of span 4 containing skipped vertices
path_smul00860.kgml: 319 -> [286] -> 288 -> 287 -> 298
path_smul00860.kgml: R07773 -> [R05812] -> R07774 -> R07775 -> R05814
path_smul00860.kgml: smul:SMUL_1556 -> [smul:SMUL_1564] -> smul:SMUL_1558 -> smul:SMUL_1557 -> smul:SMUL_1555
path_smul00860.kgml: 2.1.1.195 -> [1.3.1.106] -> 2.1.1.196 -> 2.1.1.289 -> 5.4.99.60
path_smul00860.kgml:
path_smul00860.kgml: Found a trail of span 3 containing skipped vertices
path_smul00860.kgml: 302 -> [315] -> 305 -> 308
path_smul00860.kgml: R05225 -> [R07302] -> {R05221, R06558} -> R05222
path_smul00860.kgml: smul:SMUL_1546 -> [smul:SMUL_1543] -> smul:SMUL_1545 -> smul:SMUL_1545
path_smul00860.kgml: 6.3.5.10 -> [6.3.1.10] -> {2.7.1.156, 2.7.1.156} -> 2.7.7.62
path_smul00860.kgml:
path_smul00860.kgml: Found a trail of span 3 without skipping any vertex
path_smul00860.kgml: 284 -> 285 -> 318
path_smul00860.kgml: R05809 -> R05810 -> R07772
path_smul00860.kgml: smul:SMUL_1562 -> smul:SMUL_1560 -> smul:SMUL_1561
path_smul00860.kgml: 2.1.1.131 -> 2.1.1.271 -> 3.7.1.12
path_smul00860.kgml:
path_smul00860.kgml: Found a trail of span 3 containing skipped vertices
path_smul00860.kgml: 319 -> [286 -> 288] -> 287 -> 298
path_smul00860.kgml: R07773 -> [R05812 -> R07774] -> R07775 -> R05814
path_smul00860.kgml: smul:SMUL_1556 -> [smul:SMUL_1564 -> smul:SMUL_1558] -> smul:SMUL_1557 -> smul:SMUL_1555
path_smul00860.kgml: 2.1.1.195 -> [1.3.1.106 -> 2.1.1.196] -> 2.1.1.289 -> 5.4.99.60
path_smul00860.kgml:
path_smul00860.kgml: Found a trail of span 2 containing skipped vertices
path_smul00860.kgml: 302 -> [316] -> 308
path_smul00860.kgml: R05225 -> [R06529] -> R05222
path_smul00860.kgml: smul:SMUL_1546 -> [smul:SMUL_1543] -> smul:SMUL_1545
path_smul00860.kgml: 6.3.5.10 -> [6.3.1.10] -> 2.7.7.62
path_smul00860.kgml:
path_smul00860.kgml: Found a trail of span 2 containing skipped vertices
path_smul00860.kgml: 284 -> [285] -> 318
path_smul00860.kgml: R05809 -> [R05810] -> R07772
path_smul00860.kgml: smul:SMUL_1562 -> [smul:SMUL_1560] -> smul:SMUL_1561
path_smul00860.kgml: 2.1.1.131 -> [2.1.1.271] -> 3.7.1.12
path_smul00860.kgml:
path_smul00860.kgml: Found a trail of span 2 without skipping any vertex
path_smul00860.kgml: 311 -> 310
path_smul00860.kgml: R04594 -> R05223
path_smul00860.kgml: smul:SMUL_1550 -> smul:SMUL_1549
path_smul00860.kgml: 3.1.3.73 -> 2.7.8.26
path_smul00860.kgml:
path_smul00860.kgml: --- 0.99 seconds ---

path_smul00900.kgml: Terpenoid backbone biosynthesis
path_smul00900.kgml: Initialization took 0.05 seconds
path_smul00900.kgml: (not found)
path_smul00900.kgml: --- 0.12 seconds ---

path_smul00910.kgml: Nitrogen metabolism
path_smul00910.kgml: Initialization took 0.05 seconds
path_smul00910.kgml: (not found)
path_smul00910.kgml: --- 0.09 seconds ---

path_smul00920.kgml: Sulfur metabolism
path_smul00920.kgml: Initialization took 0.05 seconds
path_smul00920.kgml:
path_smul00920.kgml: Found a trail of span 3 without skipping any vertex
path_smul00920.kgml: 160 -> 159 -> 150
path_smul00920.kgml: R00529 -> R00509 -> R02021
path_smul00920.kgml: {smul:SMUL_3087, smul:SMUL_3088} -> smul:SMUL_3088 -> smul:SMUL_3086
path_smul00920.kgml: 2.7.7.4 -> 2.7.1.25 -> 1.8.4.8
path_smul00920.kgml:
path_smul00920.kgml: Found a trail of span 3 without skipping any vertex
path_smul00920.kgml: 42 -> 39 -> 48
path_smul00920.kgml: R00529 -> R00509 -> R02021
path_smul00920.kgml: {smul:SMUL_2405, smul:SMUL_3087, smul:SMUL_3088} -> smul:SMUL_3088 -> smul:SMUL_3086
path_smul00920.kgml: 2.7.7.4 -> 2.7.1.25 -> 1.8.4.8
path_smul00920.kgml:
path_smul00920.kgml: Found a trail of span 2 containing skipped vertices
path_smul00920.kgml: 160 -> [159] -> 150
path_smul00920.kgml: R00529 -> [R00509] -> R02021
path_smul00920.kgml: {smul:SMUL_3087, smul:SMUL_3088} -> [smul:SMUL_3088] -> smul:SMUL_3086
path_smul00920.kgml: 2.7.7.4 -> [2.7.1.25] -> 1.8.4.8
path_smul00920.kgml:
path_smul00920.kgml: --- 0.27 seconds ---

path_smul00970.kgml: Aminoacyl-tRNA biosynthesis
path_smul00970.kgml: Initialization took 0.05 seconds
path_smul00970.kgml: (not found)
path_smul00970.kgml: --- 0.09 seconds ---

path_smul01040.kgml: Biosynthesis of unsaturated fatty acids
path_smul01040.kgml: Initialization took 0.05 seconds
path_smul01040.kgml: (not found)
path_smul01040.kgml: --- 0.08 seconds ---

path_smul01054.kgml: Nonribosomal peptide structures
path_smul01054.kgml: Initialization took 0.05 seconds
path_smul01054.kgml: (not found)
path_smul01054.kgml: --- 0.07 seconds ---

--- 41.81 seconds ---
