# Supplementary material for: CoMetGeNe: mining conserved neighborhood patterns in metabolic and genomic contexts
Source: BMC Bioinformatics. 2019 Jan 10;20:19. doi: 10.1186/s12859-018-2542-2 (PMC6327494; doi:10.1186/s12859-018-2542-2)
Supplement: Supplementary file 14 — Trail finding results for completely assembled representative bacterial genomes present in NCBI Genomes. Of the 1,545 fully assembled representative bacterial genomes in NCBI, corresponding entries have been identified in KEGG for 1,467 species, for which trail finding has been performed for all combinations of gap parameters δG and δD ranging from 0 to 3. This additional file is available from https://doi.org/10.6084/m9.figshare.7288769. (GZ 178,532 kb) [file 12859_2018_2542_MOESM14_ESM.gz › results/scv_dG3_dD3.hnet]

--- delta_G = 3, delta_D = 3 ---

path_scv00020.kgml: Citrate cycle (TCA cycle)
path_scv00020.kgml: Initialization took 0.99 seconds
path_scv00020.kgml:
path_scv00020.kgml: Found a trail of span 4 containing skipped vertices
path_scv00020.kgml: 80 -> 82 -> [80 -> 77] -> 75 -> 77
path_scv00020.kgml: R07618 -> R02569 -> [R07618 -> R03270] -> R00014 -> R03270
path_scv00020.kgml: {scv:A4G25_01770, scv:A4G25_04105} -> scv:A4G25_04110 -> [{scv:A4G25_01770, scv:A4G25_04105} -> {scv:A4G25_04115, scv:A4G25_04120}] -> {scv:A4G25_04115, scv:A4G25_04120} -> {scv:A4G25_04115, scv:A4G25_04120}
path_scv00020.kgml: 1.8.1.4 -> 2.3.1.12 -> [1.8.1.4 -> 1.2.4.1] -> {1.2.4.1, 2.2.1.6, 4.1.1.1} -> 1.2.4.1
path_scv00020.kgml:
path_scv00020.kgml: Found a trail of span 3 containing skipped vertices
path_scv00020.kgml: 34 -> 36 -> [39 -> 40] -> 41
path_scv00020.kgml: R00268 -> R01899 -> [R01900 -> R01325] -> R00351
path_scv00020.kgml: scv:A4G25_01005 -> scv:A4G25_01005 -> [scv:A4G25_02515 -> scv:A4G25_02515] -> scv:A4G25_01000
path_scv00020.kgml: 1.1.1.42 -> 1.1.1.42 -> [4.2.1.3 -> 4.2.1.3] -> {2.3.3.1, 2.3.3.16, 2.3.3.3}
path_scv00020.kgml:
path_scv00020.kgml: Found a trail of span 3 containing skipped vertices
path_scv00020.kgml: 30 -> 31 -> [103] -> 29
path_scv00020.kgml: R03316 -> R02570 -> [R01197] -> R00621
path_scv00020.kgml: scv:A4G25_02190 -> scv:A4G25_02195 -> [{scv:A4G25_02775, scv:A4G25_02780}] -> scv:A4G25_02190
path_scv00020.kgml: 1.2.4.2 -> 2.3.1.61 -> [{1.2.7.11, 1.2.7.3}] -> 1.2.4.2
path_scv00020.kgml:
path_scv00020.kgml: --- 14.87 seconds ---

path_scv00030.kgml: Pentose phosphate pathway
path_scv00030.kgml: Initialization took 1.43 seconds
path_scv00030.kgml:
path_scv00030.kgml: Found a trail of span 3 containing skipped vertices
path_scv00030.kgml: 40 -> [42 -> 46] -> 45 -> [46] -> 42
path_scv00030.kgml: R02750 -> [R01066 -> R01641] -> R01051 -> [R01641] -> R01066
path_scv00030.kgml: {scv:A4G25_08165, scv:A4G25_11945} -> [scv:A4G25_11965 -> scv:A4G25_02550] -> {scv:A4G25_08165, scv:A4G25_11945} -> [scv:A4G25_02550] -> scv:A4G25_11965
path_scv00030.kgml: 2.7.1.15 -> [4.1.2.4 -> 2.2.1.1] -> 2.7.1.15 -> [2.2.1.1] -> 4.1.2.4
path_scv00030.kgml: Skipped genes: scv:A4G25_11950, scv:A4G25_11955
path_scv00030.kgml:
path_scv00030.kgml: Found a trail of span 2 without skipping any vertex
path_scv00030.kgml: 135 -> 137
path_scv00030.kgml: R05338 -> R09780
path_scv00030.kgml: scv:A4G25_06550 -> scv:A4G25_06555
path_scv00030.kgml: 4.1.2.43 -> 5.3.1.27
path_scv00030.kgml:
path_scv00030.kgml: --- 2.91 seconds ---

path_scv00040.kgml: Pentose and glucuronate interconversions
path_scv00040.kgml: Initialization took 0.13 seconds
path_scv00040.kgml:
path_scv00040.kgml: Found a trail of span 2 without skipping any vertex
path_scv00040.kgml: 212 -> 77
path_scv00040.kgml: R01525 -> R02921
path_scv00040.kgml: scv:A4G25_09300 -> scv:A4G25_09295
path_scv00040.kgml: {1.1.1.137, 1.1.1.405} -> 2.7.7.40
path_scv00040.kgml:
path_scv00040.kgml: --- 0.21 seconds ---

path_scv00051.kgml: Fructose and mannose metabolism
path_scv00051.kgml: Initialization took 0.68 seconds
path_scv00051.kgml:
path_scv00051.kgml: Found a trail of span 2 containing skipped vertices
path_scv00051.kgml: 67 -> 77
path_scv00051.kgml: R02704 -> R02703
path_scv00051.kgml: {scv:A4G25_11865, scv:A4G25_11875} -> scv:A4G25_11860
path_scv00051.kgml: 2.7.1.197 -> 1.1.1.17
path_scv00051.kgml: Skipped genes: scv:A4G25_11870
path_scv00051.kgml:
path_scv00051.kgml: Found a trail of span 2 containing skipped vertices
path_scv00051.kgml: 87 -> 86
path_scv00051.kgml: R05820 -> R05607
path_scv00051.kgml: {scv:A4G25_08550, scv:A4G25_08555, scv:A4G25_08560} -> scv:A4G25_08575
path_scv00051.kgml: 2.7.1.198 -> 1.1.1.140
path_scv00051.kgml: Skipped genes: scv:A4G25_08570, scv:A4G25_08565
path_scv00051.kgml:
path_scv00051.kgml: Found a trail of span 2 containing skipped vertices
path_scv00051.kgml: 54 -> [92 -> 105] -> 78
path_scv00051.kgml: R03232 -> [R02071 -> R04780] -> R01819
path_scv00051.kgml: {scv:A4G25_05940, scv:A4G25_07985} -> [scv:A4G25_05945 -> scv:A4G25_10325] -> {scv:A4G25_07990, scv:A4G25_11925}
path_scv00051.kgml: 2.7.1.202 -> [2.7.1.56 -> 3.1.3.11] -> 5.3.1.8
path_scv00051.kgml:
path_scv00051.kgml: --- 1.02 seconds ---

path_scv00052.kgml: Galactose metabolism
path_scv00052.kgml: Initialization took 0.88 seconds
path_scv00052.kgml:
path_scv00052.kgml: Found a trail of span 3 containing skipped vertices
path_scv00052.kgml: 171 -> [82] -> 79 -> 82
path_scv00052.kgml: R01092 -> [R00955] -> R00291 -> R00955
path_scv00052.kgml: scv:A4G25_11270 -> [scv:A4G25_11280] -> {scv:A4G25_09890, scv:A4G25_11275} -> scv:A4G25_11280
path_scv00052.kgml: 2.7.1.6 -> [2.7.7.12] -> 5.1.3.2 -> 2.7.7.12
path_scv00052.kgml:
path_scv00052.kgml: Found a trail of span 2 without skipping any vertex
path_scv00052.kgml: 100 -> 56
path_scv00052.kgml: R03240 -> R03236
path_scv00052.kgml: {scv:A4G25_04325, scv:A4G25_04330} -> scv:A4G25_04335
path_scv00052.kgml: 5.3.1.26 -> {2.7.1.11, 2.7.1.144, 2.7.1.56}
path_scv00052.kgml:
path_scv00052.kgml: --- 1.09 seconds ---

path_scv00061.kgml: Fatty acid biosynthesis
path_scv00061.kgml: Initialization took 0.84 seconds
path_scv00061.kgml:
path_scv00061.kgml: Found a trail of span 9 containing skipped vertices
path_scv00061.kgml: 147 -> [259] -> 142 -> [268 -> 136 -> 63] -> 130 -> [270 -> 125 -> 62] -> 119 -> [276 -> 114 -> 61] -> 108 -> [278 -> 103 -> 60] -> 97 -> [280 -> 92 -> 59] -> 86 -> [283 -> 81 -> 58] -> 75 -> [286 -> 70 -> 53] -> 54
path_scv00061.kgml: R01626 -> [R04355] -> R04533 -> [R04428 -> {R04429, R04430} -> R04952] -> R04953 -> [R04954 -> {R04955, R04956} -> R04957] -> R04536 -> [R04537 -> {R04958, R04959} -> R04960] -> R04534 -> [R04535 -> {R04961, R04962} -> R04963] -> R04964 -> [R04965 -> {R04724, R04725} -> R04726] -> R04566 -> [R04568 -> {R04966, R04967} -> R04968] -> R04543 -> [R04544 -> {R04969, R04970} -> R07762] -> R07763
path_scv00061.kgml: scv:A4G25_03120 -> [scv:A4G25_04995] -> {scv:A4G25_02835, scv:A4G25_03115, scv:A4G25_08100, scv:A4G25_08730, scv:A4G25_08765} -> [scv:A4G25_12160 -> scv:A4G25_04870 -> scv:A4G25_04995] -> {scv:A4G25_02835, scv:A4G25_03115, scv:A4G25_08100, scv:A4G25_08730, scv:A4G25_08765} -> [scv:A4G25_12160 -> scv:A4G25_04870 -> scv:A4G25_04995] -> {scv:A4G25_02835, scv:A4G25_03115, scv:A4G25_08100, scv:A4G25_08730, scv:A4G25_08765} -> [scv:A4G25_12160 -> scv:A4G25_04870 -> scv:A4G25_04995] -> {scv:A4G25_02835, scv:A4G25_03115, scv:A4G25_08100, scv:A4G25_08730, scv:A4G25_08765} -> [scv:A4G25_12160 -> scv:A4G25_04870 -> scv:A4G25_04995] -> {scv:A4G25_02835, scv:A4G25_03115, scv:A4G25_08100, scv:A4G25_08730, scv:A4G25_08765} -> [scv:A4G25_12160 -> scv:A4G25_04870 -> scv:A4G25_04995] -> {scv:A4G25_02835, scv:A4G25_03115, scv:A4G25_08100, scv:A4G25_08730, scv:A4G25_08765} -> [scv:A4G25_12160 -> scv:A4G25_04870 -> scv:A4G25_04995] -> {scv:A4G25_02835, scv:A4G25_03115, scv:A4G25_08100, scv:A4G25_08730, scv:A4G25_08765} -> [scv:A4G25_12160 -> scv:A4G25_04870 -> scv:A4G25_04995] -> {scv:A4G25_02835, scv:A4G25_03115, scv:A4G25_08100, scv:A4G25_08730, scv:A4G25_08765}
path_scv00061.kgml: {2.3.1.39, 2.3.1.85, 2.3.1.86} -> [{2.3.1.179, 2.3.1.41, 2.3.1.85, 2.3.1.86}] -> {1.1.1.100, 2.3.1.85, 2.3.1.86} -> [{2.3.1.85, 2.3.1.86, 4.2.1.59} -> {1.3.1.9, 1.3.1.10, 1.3.1.104, 1.3.1.39, 2.3.1.85, 2.3.1.86} -> {2.3.1.179, 2.3.1.41, 2.3.1.85, 2.3.1.86}] -> {1.1.1.100, 2.3.1.85, 2.3.1.86} -> [{2.3.1.85, 2.3.1.86, 4.2.1.59} -> {1.3.1.9, 1.3.1.10, 1.3.1.104, 1.3.1.39, 2.3.1.85, 2.3.1.86} -> {2.3.1.179, 2.3.1.41, 2.3.1.85, 2.3.1.86}] -> {1.1.1.100, 2.3.1.85, 2.3.1.86} -> [{2.3.1.85, 2.3.1.86, 4.2.1.59} -> {1.3.1.9, 1.3.1.10, 1.3.1.104, 1.3.1.39, 2.3.1.85, 2.3.1.86} -> {2.3.1.179, 2.3.1.41, 2.3.1.85, 2.3.1.86}] -> {1.1.1.100, 2.3.1.85, 2.3.1.86} -> [{2.3.1.85, 2.3.1.86, 4.2.1.59} -> {1.3.1.9, 1.3.1.10, 1.3.1.104, 1.3.1.39, 2.3.1.85, 2.3.1.86} -> {2.3.1.179, 2.3.1.41, 2.3.1.85, 2.3.1.86}] -> {1.1.1.100, 2.3.1.85, 2.3.1.86} -> [{2.3.1.85, 2.3.1.86, 4.2.1.59} -> {1.3.1.9, 1.3.1.10, 1.3.1.104, 1.3.1.39, 2.3.1.85, 2.3.1.86} -> {2.3.1.179, 2.3.1.41, 2.3.1.85, 2.3.1.86}] -> {1.1.1.100, 2.3.1.85, 2.3.1.86} -> [{2.3.1.85, 2.3.1.86, 4.2.1.59} -> {1.3.1.9, 1.3.1.10, 1.3.1.104, 1.3.1.39, 2.3.1.85, 2.3.1.86} -> {2.3.1.179, 2.3.1.41, 2.3.1.85, 2.3.1.86}] -> {1.1.1.100, 2.3.1.85, 2.3.1.86} -> [{2.3.1.85, 2.3.1.86, 4.2.1.59} -> {1.3.1.9, 1.3.1.10, 1.3.1.104, 1.3.1.39, 2.3.1.85, 2.3.1.86} -> {2.3.1.179, 2.3.1.199, 2.3.1.41}] -> 1.1.1.100
path_scv00061.kgml: Skipped genes: scv:A4G25_08760, scv:A4G25_08745
path_scv00061.kgml:
path_scv00061.kgml: Found a trail of span 8 containing skipped vertices
path_scv00061.kgml: 147 -> [63] -> 130 -> [270 -> 125 -> 62] -> 119 -> [276 -> 114 -> 61] -> 108 -> [278 -> 103 -> 60] -> 97 -> [280 -> 92 -> 59] -> 86 -> [283 -> 81 -> 58] -> 75 -> [286 -> 70 -> 53] -> 54
path_scv00061.kgml: R01626 -> [R04952] -> R04953 -> [R04954 -> {R04955, R04956} -> R04957] -> R04536 -> [R04537 -> {R04958, R04959} -> R04960] -> R04534 -> [R04535 -> {R04961, R04962} -> R04963] -> R04964 -> [R04965 -> {R04724, R04725} -> R04726] -> R04566 -> [R04568 -> {R04966, R04967} -> R04968] -> R04543 -> [R04544 -> {R04969, R04970} -> R07762] -> R07763
path_scv00061.kgml: scv:A4G25_03120 -> [scv:A4G25_04995] -> {scv:A4G25_02835, scv:A4G25_03115, scv:A4G25_08100, scv:A4G25_08730, scv:A4G25_08765} -> [scv:A4G25_12160 -> scv:A4G25_04870 -> scv:A4G25_04995] -> {scv:A4G25_02835, scv:A4G25_03115, scv:A4G25_08100, scv:A4G25_08730, scv:A4G25_08765} -> [scv:A4G25_12160 -> scv:A4G25_04870 -> scv:A4G25_04995] -> {scv:A4G25_02835, scv:A4G25_03115, scv:A4G25_08100, scv:A4G25_08730, scv:A4G25_08765} -> [scv:A4G25_12160 -> scv:A4G25_04870 -> scv:A4G25_04995] -> {scv:A4G25_02835, scv:A4G25_03115, scv:A4G25_08100, scv:A4G25_08730, scv:A4G25_08765} -> [scv:A4G25_12160 -> scv:A4G25_04870 -> scv:A4G25_04995] -> {scv:A4G25_02835, scv:A4G25_03115, scv:A4G25_08100, scv:A4G25_08730, scv:A4G25_08765} -> [scv:A4G25_12160 -> scv:A4G25_04870 -> scv:A4G25_04995] -> {scv:A4G25_02835, scv:A4G25_03115, scv:A4G25_08100, scv:A4G25_08730, scv:A4G25_08765} -> [scv:A4G25_12160 -> scv:A4G25_04870 -> scv:A4G25_04995] -> {scv:A4G25_02835, scv:A4G25_03115, scv:A4G25_08100, scv:A4G25_08730, scv:A4G25_08765}
path_scv00061.kgml: {2.3.1.39, 2.3.1.85, 2.3.1.86} -> [{2.3.1.179, 2.3.1.41, 2.3.1.85, 2.3.1.86}] -> {1.1.1.100, 2.3.1.85, 2.3.1.86} -> [{2.3.1.85, 2.3.1.86, 4.2.1.59} -> {1.3.1.9, 1.3.1.10, 1.3.1.104, 1.3.1.39, 2.3.1.85, 2.3.1.86} -> {2.3.1.179, 2.3.1.41, 2.3.1.85, 2.3.1.86}] -> {1.1.1.100, 2.3.1.85, 2.3.1.86} -> [{2.3.1.85, 2.3.1.86, 4.2.1.59} -> {1.3.1.9, 1.3.1.10, 1.3.1.104, 1.3.1.39, 2.3.1.85, 2.3.1.86} -> {2.3.1.179, 2.3.1.41, 2.3.1.85, 2.3.1.86}] -> {1.1.1.100, 2.3.1.85, 2.3.1.86} -> [{2.3.1.85, 2.3.1.86, 4.2.1.59} -> {1.3.1.9, 1.3.1.10, 1.3.1.104, 1.3.1.39, 2.3.1.85, 2.3.1.86} -> {2.3.1.179, 2.3.1.41, 2.3.1.85, 2.3.1.86}] -> {1.1.1.100, 2.3.1.85, 2.3.1.86} -> [{2.3.1.85, 2.3.1.86, 4.2.1.59} -> {1.3.1.9, 1.3.1.10, 1.3.1.104, 1.3.1.39, 2.3.1.85, 2.3.1.86} -> {2.3.1.179, 2.3.1.41, 2.3.1.85, 2.3.1.86}] -> {1.1.1.100, 2.3.1.85, 2.3.1.86} -> [{2.3.1.85, 2.3.1.86, 4.2.1.59} -> {1.3.1.9, 1.3.1.10, 1.3.1.104, 1.3.1.39, 2.3.1.85, 2.3.1.86} -> {2.3.1.179, 2.3.1.41, 2.3.1.85, 2.3.1.86}] -> {1.1.1.100, 2.3.1.85, 2.3.1.86} -> [{2.3.1.85, 2.3.1.86, 4.2.1.59} -> {1.3.1.9, 1.3.1.10, 1.3.1.104, 1.3.1.39, 2.3.1.85, 2.3.1.86} -> {2.3.1.179, 2.3.1.199, 2.3.1.41}] -> 1.1.1.100
path_scv00061.kgml: Skipped genes: scv:A4G25_08760, scv:A4G25_08745
path_scv00061.kgml:
path_scv00061.kgml: Found a trail of span 8 containing skipped vertices
path_scv00061.kgml: 262 -> [142 -> 268 -> 136] -> 63 -> [130 -> 270 -> 125] -> 62 -> [119 -> 276 -> 114] -> 61 -> [108 -> 278 -> 103] -> 60 -> [97 -> 280 -> 92] -> 59 -> [86 -> 283 -> 81] -> 58 -> [75 -> 286 -> 70] -> 53
path_scv00061.kgml: R10707 -> [R04533 -> R04428 -> {R04429, R04430}] -> R04952 -> [R04953 -> R04954 -> {R04955, R04956}] -> R04957 -> [R04536 -> R04537 -> {R04958, R04959}] -> R04960 -> [R04534 -> R04535 -> {R04961, R04962}] -> R04963 -> [R04964 -> R04965 -> {R04724, R04725}] -> R04726 -> [R04566 -> R04568 -> {R04966, R04967}] -> R04968 -> [R04543 -> R04544 -> {R04969, R04970}] -> R07762
path_scv00061.kgml: scv:A4G25_05000 -> [{scv:A4G25_02835, scv:A4G25_03115, scv:A4G25_08100, scv:A4G25_08730, scv:A4G25_08765} -> scv:A4G25_12160 -> scv:A4G25_04870] -> scv:A4G25_04995 -> [{scv:A4G25_02835, scv:A4G25_03115, scv:A4G25_08100, scv:A4G25_08730, scv:A4G25_08765} -> scv:A4G25_12160 -> scv:A4G25_04870] -> scv:A4G25_04995 -> [{scv:A4G25_02835, scv:A4G25_03115, scv:A4G25_08100, scv:A4G25_08730, scv:A4G25_08765} -> scv:A4G25_12160 -> scv:A4G25_04870] -> scv:A4G25_04995 -> [{scv:A4G25_02835, scv:A4G25_03115, scv:A4G25_08100, scv:A4G25_08730, scv:A4G25_08765} -> scv:A4G25_12160 -> scv:A4G25_04870] -> scv:A4G25_04995 -> [{scv:A4G25_02835, scv:A4G25_03115, scv:A4G25_08100, scv:A4G25_08730, scv:A4G25_08765} -> scv:A4G25_12160 -> scv:A4G25_04870] -> scv:A4G25_04995 -> [{scv:A4G25_02835, scv:A4G25_03115, scv:A4G25_08100, scv:A4G25_08730, scv:A4G25_08765} -> scv:A4G25_12160 -> scv:A4G25_04870] -> scv:A4G25_04995 -> [{scv:A4G25_02835, scv:A4G25_03115, scv:A4G25_08100, scv:A4G25_08730, scv:A4G25_08765} -> scv:A4G25_12160 -> scv:A4G25_04870] -> scv:A4G25_04995
path_scv00061.kgml: 2.3.1.180 -> [{1.1.1.100, 2.3.1.85, 2.3.1.86} -> {2.3.1.85, 2.3.1.86, 4.2.1.59} -> {1.3.1.9, 1.3.1.10, 1.3.1.104, 1.3.1.39, 2.3.1.85, 2.3.1.86}] -> {2.3.1.179, 2.3.1.41, 2.3.1.85, 2.3.1.86} -> [{1.1.1.100, 2.3.1.85, 2.3.1.86} -> {2.3.1.85, 2.3.1.86, 4.2.1.59} -> {1.3.1.9, 1.3.1.10, 1.3.1.104, 1.3.1.39, 2.3.1.85, 2.3.1.86}] -> {2.3.1.179, 2.3.1.41, 2.3.1.85, 2.3.1.86} -> [{1.1.1.100, 2.3.1.85, 2.3.1.86} -> {2.3.1.85, 2.3.1.86, 4.2.1.59} -> {1.3.1.9, 1.3.1.10, 1.3.1.104, 1.3.1.39, 2.3.1.85, 2.3.1.86}] -> {2.3.1.179, 2.3.1.41, 2.3.1.85, 2.3.1.86} -> [{1.1.1.100, 2.3.1.85, 2.3.1.86} -> {2.3.1.85, 2.3.1.86, 4.2.1.59} -> {1.3.1.9, 1.3.1.10, 1.3.1.104, 1.3.1.39, 2.3.1.85, 2.3.1.86}] -> {2.3.1.179, 2.3.1.41, 2.3.1.85, 2.3.1.86} -> [{1.1.1.100, 2.3.1.85, 2.3.1.86} -> {2.3.1.85, 2.3.1.86, 4.2.1.59} -> {1.3.1.9, 1.3.1.10, 1.3.1.104, 1.3.1.39, 2.3.1.85, 2.3.1.86}] -> {2.3.1.179, 2.3.1.41, 2.3.1.85, 2.3.1.86} -> [{1.1.1.100, 2.3.1.85, 2.3.1.86} -> {2.3.1.85, 2.3.1.86, 4.2.1.59} -> {1.3.1.9, 1.3.1.10, 1.3.1.104, 1.3.1.39, 2.3.1.85, 2.3.1.86}] -> {2.3.1.179, 2.3.1.41, 2.3.1.85, 2.3.1.86} -> [{1.1.1.100, 2.3.1.85, 2.3.1.86} -> {2.3.1.85, 2.3.1.86, 4.2.1.59} -> {1.3.1.9, 1.3.1.10, 1.3.1.104, 1.3.1.39, 2.3.1.85, 2.3.1.86}] -> {2.3.1.179, 2.3.1.199, 2.3.1.41}
path_scv00061.kgml:
path_scv00061.kgml: Found a trail of span 7 containing skipped vertices
path_scv00061.kgml: 147 -> [62] -> 119 -> [276 -> 114 -> 61] -> 108 -> [278 -> 103 -> 60] -> 97 -> [280 -> 92 -> 59] -> 86 -> [283 -> 81 -> 58] -> 75 -> [286 -> 70 -> 53] -> 54
path_scv00061.kgml: R01626 -> [R04957] -> R04536 -> [R04537 -> {R04958, R04959} -> R04960] -> R04534 -> [R04535 -> {R04961, R04962} -> R04963] -> R04964 -> [R04965 -> {R04724, R04725} -> R04726] -> R04566 -> [R04568 -> {R04966, R04967} -> R04968] -> R04543 -> [R04544 -> {R04969, R04970} -> R07762] -> R07763
path_scv00061.kgml: scv:A4G25_03120 -> [scv:A4G25_04995] -> {scv:A4G25_02835, scv:A4G25_03115, scv:A4G25_08100, scv:A4G25_08730, scv:A4G25_08765} -> [scv:A4G25_12160 -> scv:A4G25_04870 -> scv:A4G25_04995] -> {scv:A4G25_02835, scv:A4G25_03115, scv:A4G25_08100, scv:A4G25_08730, scv:A4G25_08765} -> [scv:A4G25_12160 -> scv:A4G25_04870 -> scv:A4G25_04995] -> {scv:A4G25_02835, scv:A4G25_03115, scv:A4G25_08100, scv:A4G25_08730, scv:A4G25_08765} -> [scv:A4G25_12160 -> scv:A4G25_04870 -> scv:A4G25_04995] -> {scv:A4G25_02835, scv:A4G25_03115, scv:A4G25_08100, scv:A4G25_08730, scv:A4G25_08765} -> [scv:A4G25_12160 -> scv:A4G25_04870 -> scv:A4G25_04995] -> {scv:A4G25_02835, scv:A4G25_03115, scv:A4G25_08100, scv:A4G25_08730, scv:A4G25_08765} -> [scv:A4G25_12160 -> scv:A4G25_04870 -> scv:A4G25_04995] -> {scv:A4G25_02835, scv:A4G25_03115, scv:A4G25_08100, scv:A4G25_08730, scv:A4G25_08765}
path_scv00061.kgml: {2.3.1.39, 2.3.1.85, 2.3.1.86} -> [{2.3.1.179, 2.3.1.41, 2.3.1.85, 2.3.1.86}] -> {1.1.1.100, 2.3.1.85, 2.3.1.86} -> [{2.3.1.85, 2.3.1.86, 4.2.1.59} -> {1.3.1.9, 1.3.1.10, 1.3.1.104, 1.3.1.39, 2.3.1.85, 2.3.1.86} -> {2.3.1.179, 2.3.1.41, 2.3.1.85, 2.3.1.86}] -> {1.1.1.100, 2.3.1.85, 2.3.1.86} -> [{2.3.1.85, 2.3.1.86, 4.2.1.59} -> {1.3.1.9, 1.3.1.10, 1.3.1.104, 1.3.1.39, 2.3.1.85, 2.3.1.86} -> {2.3.1.179, 2.3.1.41, 2.3.1.85, 2.3.1.86}] -> {1.1.1.100, 2.3.1.85, 2.3.1.86} -> [{2.3.1.85, 2.3.1.86, 4.2.1.59} -> {1.3.1.9, 1.3.1.10, 1.3.1.104, 1.3.1.39, 2.3.1.85, 2.3.1.86} -> {2.3.1.179, 2.3.1.41, 2.3.1.85, 2.3.1.86}] -> {1.1.1.100, 2.3.1.85, 2.3.1.86} -> [{2.3.1.85, 2.3.1.86, 4.2.1.59} -> {1.3.1.9, 1.3.1.10, 1.3.1.104, 1.3.1.39, 2.3.1.85, 2.3.1.86} -> {2.3.1.179, 2.3.1.41, 2.3.1.85, 2.3.1.86}] -> {1.1.1.100, 2.3.1.85, 2.3.1.86} -> [{2.3.1.85, 2.3.1.86, 4.2.1.59} -> {1.3.1.9, 1.3.1.10, 1.3.1.104, 1.3.1.39, 2.3.1.85, 2.3.1.86} -> {2.3.1.179, 2.3.1.199, 2.3.1.41}] -> 1.1.1.100
path_scv00061.kgml: Skipped genes: scv:A4G25_08760, scv:A4G25_08745
path_scv00061.kgml:
path_scv00061.kgml: Found a trail of span 6 containing skipped vertices
path_scv00061.kgml: 147 -> [61] -> 108 -> [278 -> 103 -> 60] -> 97 -> [280 -> 92 -> 59] -> 86 -> [283 -> 81 -> 58] -> 75 -> [286 -> 70 -> 53] -> 54
path_scv00061.kgml: R01626 -> [R04960] -> R04534 -> [R04535 -> {R04961, R04962} -> R04963] -> R04964 -> [R04965 -> {R04724, R04725} -> R04726] -> R04566 -> [R04568 -> {R04966, R04967} -> R04968] -> R04543 -> [R04544 -> {R04969, R04970} -> R07762] -> R07763
path_scv00061.kgml: scv:A4G25_03120 -> [scv:A4G25_04995] -> {scv:A4G25_02835, scv:A4G25_03115, scv:A4G25_08100, scv:A4G25_08730, scv:A4G25_08765} -> [scv:A4G25_12160 -> scv:A4G25_04870 -> scv:A4G25_04995] -> {scv:A4G25_02835, scv:A4G25_03115, scv:A4G25_08100, scv:A4G25_08730, scv:A4G25_08765} -> [scv:A4G25_12160 -> scv:A4G25_04870 -> scv:A4G25_04995] -> {scv:A4G25_02835, scv:A4G25_03115, scv:A4G25_08100, scv:A4G25_08730, scv:A4G25_08765} -> [scv:A4G25_12160 -> scv:A4G25_04870 -> scv:A4G25_04995] -> {scv:A4G25_02835, scv:A4G25_03115, scv:A4G25_08100, scv:A4G25_08730, scv:A4G25_08765} -> [scv:A4G25_12160 -> scv:A4G25_04870 -> scv:A4G25_04995] -> {scv:A4G25_02835, scv:A4G25_03115, scv:A4G25_08100, scv:A4G25_08730, scv:A4G25_08765}
path_scv00061.kgml: {2.3.1.39, 2.3.1.85, 2.3.1.86} -> [{2.3.1.179, 2.3.1.41, 2.3.1.85, 2.3.1.86}] -> {1.1.1.100, 2.3.1.85, 2.3.1.86} -> [{2.3.1.85, 2.3.1.86, 4.2.1.59} -> {1.3.1.9, 1.3.1.10, 1.3.1.104, 1.3.1.39, 2.3.1.85, 2.3.1.86} -> {2.3.1.179, 2.3.1.41, 2.3.1.85, 2.3.1.86}] -> {1.1.1.100, 2.3.1.85, 2.3.1.86} -> [{2.3.1.85, 2.3.1.86, 4.2.1.59} -> {1.3.1.9, 1.3.1.10, 1.3.1.104, 1.3.1.39, 2.3.1.85, 2.3.1.86} -> {2.3.1.179, 2.3.1.41, 2.3.1.85, 2.3.1.86}] -> {1.1.1.100, 2.3.1.85, 2.3.1.86} -> [{2.3.1.85, 2.3.1.86, 4.2.1.59} -> {1.3.1.9, 1.3.1.10, 1.3.1.104, 1.3.1.39, 2.3.1.85, 2.3.1.86} -> {2.3.1.179, 2.3.1.41, 2.3.1.85, 2.3.1.86}] -> {1.1.1.100, 2.3.1.85, 2.3.1.86} -> [{2.3.1.85, 2.3.1.86, 4.2.1.59} -> {1.3.1.9, 1.3.1.10, 1.3.1.104, 1.3.1.39, 2.3.1.85, 2.3.1.86} -> {2.3.1.179, 2.3.1.199, 2.3.1.41}] -> 1.1.1.100
path_scv00061.kgml: Skipped genes: scv:A4G25_08760, scv:A4G25_08745
path_scv00061.kgml:
path_scv00061.kgml: Found a trail of span 5 containing skipped vertices
path_scv00061.kgml: 147 -> [60] -> 97 -> [280 -> 92 -> 59] -> 86 -> [283 -> 81 -> 58] -> 75 -> [286 -> 70 -> 53] -> 54
path_scv00061.kgml: R01626 -> [R04963] -> R04964 -> [R04965 -> {R04724, R04725} -> R04726] -> R04566 -> [R04568 -> {R04966, R04967} -> R04968] -> R04543 -> [R04544 -> {R04969, R04970} -> R07762] -> R07763
path_scv00061.kgml: scv:A4G25_03120 -> [scv:A4G25_04995] -> {scv:A4G25_02835, scv:A4G25_03115, scv:A4G25_08100, scv:A4G25_08730, scv:A4G25_08765} -> [scv:A4G25_12160 -> scv:A4G25_04870 -> scv:A4G25_04995] -> {scv:A4G25_02835, scv:A4G25_03115, scv:A4G25_08100, scv:A4G25_08730, scv:A4G25_08765} -> [scv:A4G25_12160 -> scv:A4G25_04870 -> scv:A4G25_04995] -> {scv:A4G25_02835, scv:A4G25_03115, scv:A4G25_08100, scv:A4G25_08730, scv:A4G25_08765} -> [scv:A4G25_12160 -> scv:A4G25_04870 -> scv:A4G25_04995] -> {scv:A4G25_02835, scv:A4G25_03115, scv:A4G25_08100, scv:A4G25_08730, scv:A4G25_08765}
path_scv00061.kgml: {2.3.1.39, 2.3.1.85, 2.3.1.86} -> [{2.3.1.179, 2.3.1.41, 2.3.1.85, 2.3.1.86}] -> {1.1.1.100, 2.3.1.85, 2.3.1.86} -> [{2.3.1.85, 2.3.1.86, 4.2.1.59} -> {1.3.1.9, 1.3.1.10, 1.3.1.104, 1.3.1.39, 2.3.1.85, 2.3.1.86} -> {2.3.1.179, 2.3.1.41, 2.3.1.85, 2.3.1.86}] -> {1.1.1.100, 2.3.1.85, 2.3.1.86} -> [{2.3.1.85, 2.3.1.86, 4.2.1.59} -> {1.3.1.9, 1.3.1.10, 1.3.1.104, 1.3.1.39, 2.3.1.85, 2.3.1.86} -> {2.3.1.179, 2.3.1.41, 2.3.1.85, 2.3.1.86}] -> {1.1.1.100, 2.3.1.85, 2.3.1.86} -> [{2.3.1.85, 2.3.1.86, 4.2.1.59} -> {1.3.1.9, 1.3.1.10, 1.3.1.104, 1.3.1.39, 2.3.1.85, 2.3.1.86} -> {2.3.1.179, 2.3.1.199, 2.3.1.41}] -> 1.1.1.100
path_scv00061.kgml: Skipped genes: scv:A4G25_08760, scv:A4G25_08745
path_scv00061.kgml:
path_scv00061.kgml: Found a trail of span 4 containing skipped vertices
path_scv00061.kgml: 147 -> [59] -> 86 -> [283 -> 81 -> 58] -> 75 -> [286 -> 70 -> 53] -> 54
path_scv00061.kgml: R01626 -> [R04726] -> R04566 -> [R04568 -> {R04966, R04967} -> R04968] -> R04543 -> [R04544 -> {R04969, R04970} -> R07762] -> R07763
path_scv00061.kgml: scv:A4G25_03120 -> [scv:A4G25_04995] -> {scv:A4G25_02835, scv:A4G25_03115, scv:A4G25_08100, scv:A4G25_08730, scv:A4G25_08765} -> [scv:A4G25_12160 -> scv:A4G25_04870 -> scv:A4G25_04995] -> {scv:A4G25_02835, scv:A4G25_03115, scv:A4G25_08100, scv:A4G25_08730, scv:A4G25_08765} -> [scv:A4G25_12160 -> scv:A4G25_04870 -> scv:A4G25_04995] -> {scv:A4G25_02835, scv:A4G25_03115, scv:A4G25_08100, scv:A4G25_08730, scv:A4G25_08765}
path_scv00061.kgml: {2.3.1.39, 2.3.1.85, 2.3.1.86} -> [{2.3.1.179, 2.3.1.41, 2.3.1.85, 2.3.1.86}] -> {1.1.1.100, 2.3.1.85, 2.3.1.86} -> [{2.3.1.85, 2.3.1.86, 4.2.1.59} -> {1.3.1.9, 1.3.1.10, 1.3.1.104, 1.3.1.39, 2.3.1.85, 2.3.1.86} -> {2.3.1.179, 2.3.1.41, 2.3.1.85, 2.3.1.86}] -> {1.1.1.100, 2.3.1.85, 2.3.1.86} -> [{2.3.1.85, 2.3.1.86, 4.2.1.59} -> {1.3.1.9, 1.3.1.10, 1.3.1.104, 1.3.1.39, 2.3.1.85, 2.3.1.86} -> {2.3.1.179, 2.3.1.199, 2.3.1.41}] -> 1.1.1.100
path_scv00061.kgml: Skipped genes: scv:A4G25_08760, scv:A4G25_08745
path_scv00061.kgml:
path_scv00061.kgml: Found a trail of span 3 containing skipped vertices
path_scv00061.kgml: 147 -> [58] -> 75 -> [286 -> 70 -> 53] -> 54
path_scv00061.kgml: R01626 -> [R04968] -> R04543 -> [R04544 -> {R04969, R04970} -> R07762] -> R07763
path_scv00061.kgml: scv:A4G25_03120 -> [scv:A4G25_04995] -> {scv:A4G25_02835, scv:A4G25_03115, scv:A4G25_08100, scv:A4G25_08730, scv:A4G25_08765} -> [scv:A4G25_12160 -> scv:A4G25_04870 -> scv:A4G25_04995] -> {scv:A4G25_02835, scv:A4G25_03115, scv:A4G25_08100, scv:A4G25_08730, scv:A4G25_08765}
path_scv00061.kgml: {2.3.1.39, 2.3.1.85, 2.3.1.86} -> [{2.3.1.179, 2.3.1.41, 2.3.1.85, 2.3.1.86}] -> {1.1.1.100, 2.3.1.85, 2.3.1.86} -> [{2.3.1.85, 2.3.1.86, 4.2.1.59} -> {1.3.1.9, 1.3.1.10, 1.3.1.104, 1.3.1.39, 2.3.1.85, 2.3.1.86} -> {2.3.1.179, 2.3.1.199, 2.3.1.41}] -> 1.1.1.100
path_scv00061.kgml: Skipped genes: scv:A4G25_08760, scv:A4G25_08745
path_scv00061.kgml:
path_scv00061.kgml: Found a trail of span 2 containing skipped vertices
path_scv00061.kgml: 147 -> [53] -> 54
path_scv00061.kgml: R01626 -> [R07762] -> R07763
path_scv00061.kgml: scv:A4G25_03120 -> [scv:A4G25_04995] -> {scv:A4G25_02835, scv:A4G25_03115, scv:A4G25_08100, scv:A4G25_08730, scv:A4G25_08765}
path_scv00061.kgml: {2.3.1.39, 2.3.1.85, 2.3.1.86} -> [{2.3.1.179, 2.3.1.199, 2.3.1.41}] -> 1.1.1.100
path_scv00061.kgml:
path_scv00061.kgml: --- 3.44 seconds ---

path_scv00072.kgml: Synthesis and degradation of ketone bodies
path_scv00072.kgml: Initialization took 0.08 seconds
path_scv00072.kgml: (not found)
path_scv00072.kgml: --- 0.12 seconds ---

path_scv00121.kgml: Secondary bile acid biosynthesis
path_scv00121.kgml: Initialization took 0.05 seconds
path_scv00121.kgml: (not found)
path_scv00121.kgml: --- 0.09 seconds ---

path_scv00130.kgml: Ubiquinone and other terpenoid-quinone biosynthesis
path_scv00130.kgml: Initialization took 0.18 seconds
path_scv00130.kgml:
path_scv00130.kgml: Found a trail of span 4 containing skipped vertices
path_scv00130.kgml: 69 -> 61 -> 54 -> [60 -> 59] -> 58
path_scv00130.kgml: R01717 -> R08165 -> R08166 -> [R04031 -> R04030] -> R07263
path_scv00130.kgml: scv:A4G25_04675 -> scv:A4G25_04670 -> scv:A4G25_04665 -> [scv:A4G25_00560 -> scv:A4G25_00555] -> scv:A4G25_04660
path_scv00130.kgml: 5.4.4.2 -> 2.2.1.9 -> 4.2.99.20 -> [4.2.1.113 -> 6.2.1.26] -> 4.1.3.36
path_scv00130.kgml:
path_scv00130.kgml: Found a trail of span 3 containing skipped vertices
path_scv00130.kgml: 69 -> [61] -> 54 -> [60 -> 59] -> 58
path_scv00130.kgml: R01717 -> [R08165] -> R08166 -> [R04031 -> R04030] -> R07263
path_scv00130.kgml: scv:A4G25_04675 -> [scv:A4G25_04670] -> scv:A4G25_04665 -> [scv:A4G25_00560 -> scv:A4G25_00555] -> scv:A4G25_04660
path_scv00130.kgml: 5.4.4.2 -> [2.2.1.9] -> 4.2.99.20 -> [4.2.1.113 -> 6.2.1.26] -> 4.1.3.36
path_scv00130.kgml: Skipped genes: scv:A4G25_04670
path_scv00130.kgml:
path_scv00130.kgml: Found a trail of span 3 containing skipped vertices
path_scv00130.kgml: 69 -> 61 -> [54 -> 60 -> 59] -> 58
path_scv00130.kgml: R01717 -> R08165 -> [R08166 -> R04031 -> R04030] -> R07263
path_scv00130.kgml: scv:A4G25_04675 -> scv:A4G25_04670 -> [scv:A4G25_04665 -> scv:A4G25_00560 -> scv:A4G25_00555] -> scv:A4G25_04660
path_scv00130.kgml: 5.4.4.2 -> 2.2.1.9 -> [4.2.99.20 -> 4.2.1.113 -> 6.2.1.26] -> 4.1.3.36
path_scv00130.kgml: Skipped genes: scv:A4G25_04665
path_scv00130.kgml:
path_scv00130.kgml: Found a trail of span 2 without skipping any vertex
path_scv00130.kgml: 60 -> 59
path_scv00130.kgml: R04031 -> R04030
path_scv00130.kgml: scv:A4G25_00560 -> scv:A4G25_00555
path_scv00130.kgml: 4.2.1.113 -> 6.2.1.26
path_scv00130.kgml:
path_scv00130.kgml: --- 0.42 seconds ---

path_scv00190.kgml: Oxidative phosphorylation
path_scv00190.kgml: Initialization took 1.33 seconds
path_scv00190.kgml: (not found)
path_scv00190.kgml: --- 1.39 seconds ---

path_scv00220.kgml: Arginine biosynthesis
path_scv00220.kgml: Initialization took 0.48 seconds
path_scv00220.kgml:
path_scv00220.kgml: Found a trail of span 2 without skipping any vertex
path_scv00220.kgml: 42 -> 44
path_scv00220.kgml: R00150 -> R01398
path_scv00220.kgml: scv:A4G25_08910 -> {scv:A4G25_07715, scv:A4G25_08915}
path_scv00220.kgml: 2.7.2.2 -> 2.1.3.3
path_scv00220.kgml:
path_scv00220.kgml: Found a trail of span 2 without skipping any vertex
path_scv00220.kgml: 45 -> 47
path_scv00220.kgml: R01954 -> R01086
path_scv00220.kgml: scv:A4G25_05075 -> scv:A4G25_05080
path_scv00220.kgml: 6.3.4.5 -> 4.3.2.1
path_scv00220.kgml:
path_scv00220.kgml: --- 0.64 seconds ---

path_scv00230.kgml: Purine metabolism
path_scv00230.kgml: Initialization took 8.15 seconds
path_scv00230.kgml:
path_scv00230.kgml: Found a trail of span 10 containing skipped vertices
path_scv00230.kgml: 160 -> 162 -> 163 -> 260 -> 164 -> 427 -> [428] -> 167 -> 428 -> [167 -> 166] -> 165 -> 169
path_scv00230.kgml: R01072 -> R04144 -> R04325 -> R04463 -> R04208 -> R07404 -> [R07405] -> R04591 -> R07405 -> [R04591 -> R04559] -> R04560 -> R01127
path_scv00230.kgml: scv:A4G25_04235 -> scv:A4G25_04215 -> scv:A4G25_04225 -> {scv:A4G25_04240, scv:A4G25_04245} -> scv:A4G25_04230 -> scv:A4G25_04260 -> [scv:A4G25_04265] -> scv:A4G25_04255 -> scv:A4G25_04265 -> [scv:A4G25_04255 -> scv:A4G25_12650] -> scv:A4G25_04220 -> scv:A4G25_04220
path_scv00230.kgml: 2.4.2.14 -> 6.3.4.13 -> 2.1.2.2 -> 6.3.5.3 -> 6.3.3.1 -> 6.3.4.18 -> [5.4.99.18] -> 6.3.2.6 -> 5.4.99.18 -> [6.3.2.6 -> 4.3.2.2] -> 2.1.2.3 -> 3.5.4.10
path_scv00230.kgml: Skipped genes: scv:A4G25_04250
path_scv00230.kgml:
path_scv00230.kgml: Found a trail of span 9 containing skipped vertices
path_scv00230.kgml: 160 -> [162] -> 163 -> 260 -> 164 -> 427 -> 428 -> 167 -> [166] -> 165 -> 169
path_scv00230.kgml: R01072 -> [R04144] -> R04325 -> R04463 -> R04208 -> R07404 -> R07405 -> R04591 -> [R04559] -> R04560 -> R01127
path_scv00230.kgml: scv:A4G25_04235 -> [scv:A4G25_04215] -> scv:A4G25_04225 -> {scv:A4G25_04240, scv:A4G25_04245} -> scv:A4G25_04230 -> scv:A4G25_04260 -> scv:A4G25_04265 -> scv:A4G25_04255 -> [scv:A4G25_12650] -> scv:A4G25_04220 -> scv:A4G25_04220
path_scv00230.kgml: 2.4.2.14 -> [6.3.4.13] -> 2.1.2.2 -> 6.3.5.3 -> 6.3.3.1 -> 6.3.4.18 -> 5.4.99.18 -> 6.3.2.6 -> [4.3.2.2] -> 2.1.2.3 -> 3.5.4.10
path_scv00230.kgml: Skipped genes: scv:A4G25_04250
path_scv00230.kgml:
path_scv00230.kgml: Found a trail of span 9 containing skipped vertices
path_scv00230.kgml: 160 -> 162 -> 163 -> 260 -> 164 -> [427] -> 428 -> 167 -> [166] -> 165 -> 169
path_scv00230.kgml: R01072 -> R04144 -> R04325 -> R04463 -> R04208 -> [R07404] -> R07405 -> R04591 -> [R04559] -> R04560 -> R01127
path_scv00230.kgml: scv:A4G25_04235 -> scv:A4G25_04215 -> scv:A4G25_04225 -> {scv:A4G25_04240, scv:A4G25_04245} -> scv:A4G25_04230 -> [scv:A4G25_04260] -> scv:A4G25_04265 -> scv:A4G25_04255 -> [scv:A4G25_12650] -> scv:A4G25_04220 -> scv:A4G25_04220
path_scv00230.kgml: 2.4.2.14 -> 6.3.4.13 -> 2.1.2.2 -> 6.3.5.3 -> 6.3.3.1 -> [6.3.4.18] -> 5.4.99.18 -> 6.3.2.6 -> [4.3.2.2] -> 2.1.2.3 -> 3.5.4.10
path_scv00230.kgml: Skipped genes: scv:A4G25_04250, scv:A4G25_04260
path_scv00230.kgml:
path_scv00230.kgml: Found a trail of span 9 containing skipped vertices
path_scv00230.kgml: 160 -> 162 -> 163 -> 260 -> [164] -> 427 -> 428 -> 167 -> [166] -> 165 -> 169
path_scv00230.kgml: R01072 -> R04144 -> R04325 -> R04463 -> [R04208] -> R07404 -> R07405 -> R04591 -> [R04559] -> R04560 -> R01127
path_scv00230.kgml: scv:A4G25_04235 -> scv:A4G25_04215 -> scv:A4G25_04225 -> {scv:A4G25_04240, scv:A4G25_04245} -> [scv:A4G25_04230] -> scv:A4G25_04260 -> scv:A4G25_04265 -> scv:A4G25_04255 -> [scv:A4G25_12650] -> scv:A4G25_04220 -> scv:A4G25_04220
path_scv00230.kgml: 2.4.2.14 -> 6.3.4.13 -> 2.1.2.2 -> 6.3.5.3 -> [6.3.3.1] -> 6.3.4.18 -> 5.4.99.18 -> 6.3.2.6 -> [4.3.2.2] -> 2.1.2.3 -> 3.5.4.10
path_scv00230.kgml: Skipped genes: scv:A4G25_04250, scv:A4G25_04230
path_scv00230.kgml:
path_scv00230.kgml: Found a trail of span 9 containing skipped vertices
path_scv00230.kgml: 160 -> 162 -> 163 -> [260] -> 164 -> 427 -> [428] -> 167 -> 428 -> [167 -> 166] -> 165 -> 169
path_scv00230.kgml: R01072 -> R04144 -> R04325 -> [R04463] -> R04208 -> R07404 -> [R07405] -> R04591 -> R07405 -> [R04591 -> R04559] -> R04560 -> R01127
path_scv00230.kgml: scv:A4G25_04235 -> scv:A4G25_04215 -> scv:A4G25_04225 -> [{scv:A4G25_04240, scv:A4G25_04245}] -> scv:A4G25_04230 -> scv:A4G25_04260 -> [scv:A4G25_04265] -> scv:A4G25_04255 -> scv:A4G25_04265 -> [scv:A4G25_04255 -> scv:A4G25_12650] -> scv:A4G25_04220 -> scv:A4G25_04220
path_scv00230.kgml: 2.4.2.14 -> 6.3.4.13 -> 2.1.2.2 -> [6.3.5.3] -> 6.3.3.1 -> 6.3.4.18 -> [5.4.99.18] -> 6.3.2.6 -> 5.4.99.18 -> [6.3.2.6 -> 4.3.2.2] -> 2.1.2.3 -> 3.5.4.10
path_scv00230.kgml: Skipped genes: scv:A4G25_04250, scv:A4G25_04240, scv:A4G25_04245
path_scv00230.kgml:
path_scv00230.kgml: Found a trail of span 9 containing skipped vertices
path_scv00230.kgml: 160 -> 162 -> [163] -> 260 -> 164 -> 427 -> [428] -> 167 -> 428 -> [167 -> 166] -> 165 -> 169
path_scv00230.kgml: R01072 -> R04144 -> [R04325] -> R04463 -> R04208 -> R07404 -> [R07405] -> R04591 -> R07405 -> [R04591 -> R04559] -> R04560 -> R01127
path_scv00230.kgml: scv:A4G25_04235 -> scv:A4G25_04215 -> [scv:A4G25_04225] -> {scv:A4G25_04240, scv:A4G25_04245} -> scv:A4G25_04230 -> scv:A4G25_04260 -> [scv:A4G25_04265] -> scv:A4G25_04255 -> scv:A4G25_04265 -> [scv:A4G25_04255 -> scv:A4G25_12650] -> scv:A4G25_04220 -> scv:A4G25_04220
path_scv00230.kgml: 2.4.2.14 -> 6.3.4.13 -> [2.1.2.2] -> 6.3.5.3 -> 6.3.3.1 -> 6.3.4.18 -> [5.4.99.18] -> 6.3.2.6 -> 5.4.99.18 -> [6.3.2.6 -> 4.3.2.2] -> 2.1.2.3 -> 3.5.4.10
path_scv00230.kgml: Skipped genes: scv:A4G25_04250, scv:A4G25_04225
path_scv00230.kgml:
path_scv00230.kgml: Found a trail of span 9 containing skipped vertices
path_scv00230.kgml: 160 -> 162 -> 163 -> 260 -> 164 -> 427 -> [428] -> 167 -> 428 -> [167 -> 166 -> 165] -> 169
path_scv00230.kgml: R01072 -> R04144 -> R04325 -> R04463 -> R04208 -> R07404 -> [R07405] -> R04591 -> R07405 -> [R04591 -> R04559 -> R04560] -> R01127
path_scv00230.kgml: scv:A4G25_04235 -> scv:A4G25_04215 -> scv:A4G25_04225 -> {scv:A4G25_04240, scv:A4G25_04245} -> scv:A4G25_04230 -> scv:A4G25_04260 -> [scv:A4G25_04265] -> scv:A4G25_04255 -> scv:A4G25_04265 -> [scv:A4G25_04255 -> scv:A4G25_12650 -> scv:A4G25_04220] -> scv:A4G25_04220
path_scv00230.kgml: 2.4.2.14 -> 6.3.4.13 -> 2.1.2.2 -> 6.3.5.3 -> 6.3.3.1 -> 6.3.4.18 -> [5.4.99.18] -> 6.3.2.6 -> 5.4.99.18 -> [6.3.2.6 -> 4.3.2.2 -> 2.1.2.3] -> 3.5.4.10
path_scv00230.kgml: Skipped genes: scv:A4G25_04250
path_scv00230.kgml:
path_scv00230.kgml: Found a trail of span 8 containing skipped vertices
path_scv00230.kgml: 160 -> 162 -> 163 -> 260 -> 164 -> 427 -> [428 -> 167 -> 166] -> 165 -> 169
path_scv00230.kgml: R01072 -> R04144 -> R04325 -> R04463 -> R04208 -> R07404 -> [R07405 -> R04591 -> R04559] -> R04560 -> R01127
path_scv00230.kgml: scv:A4G25_04235 -> scv:A4G25_04215 -> scv:A4G25_04225 -> {scv:A4G25_04240, scv:A4G25_04245} -> scv:A4G25_04230 -> scv:A4G25_04260 -> [scv:A4G25_04265 -> scv:A4G25_04255 -> scv:A4G25_12650] -> scv:A4G25_04220 -> scv:A4G25_04220
path_scv00230.kgml: 2.4.2.14 -> 6.3.4.13 -> 2.1.2.2 -> 6.3.5.3 -> 6.3.3.1 -> 6.3.4.18 -> [5.4.99.18 -> 6.3.2.6 -> 4.3.2.2] -> 2.1.2.3 -> 3.5.4.10
path_scv00230.kgml: Skipped genes: scv:A4G25_04250, scv:A4G25_04255
path_scv00230.kgml:
path_scv00230.kgml: Found a trail of span 8 containing skipped vertices
path_scv00230.kgml: 160 -> [162 -> 163] -> 260 -> 164 -> 427 -> [428] -> 167 -> 428 -> [167 -> 166] -> 165 -> 169
path_scv00230.kgml: R01072 -> [R04144 -> R04325] -> R04463 -> R04208 -> R07404 -> [R07405] -> R04591 -> R07405 -> [R04591 -> R04559] -> R04560 -> R01127
path_scv00230.kgml: scv:A4G25_04235 -> [scv:A4G25_04215 -> scv:A4G25_04225] -> {scv:A4G25_04240, scv:A4G25_04245} -> scv:A4G25_04230 -> scv:A4G25_04260 -> [scv:A4G25_04265] -> scv:A4G25_04255 -> scv:A4G25_04265 -> [scv:A4G25_04255 -> scv:A4G25_12650] -> scv:A4G25_04220 -> scv:A4G25_04220
path_scv00230.kgml: 2.4.2.14 -> [6.3.4.13 -> 2.1.2.2] -> 6.3.5.3 -> 6.3.3.1 -> 6.3.4.18 -> [5.4.99.18] -> 6.3.2.6 -> 5.4.99.18 -> [6.3.2.6 -> 4.3.2.2] -> 2.1.2.3 -> 3.5.4.10
path_scv00230.kgml: Skipped genes: scv:A4G25_04250, scv:A4G25_04225
path_scv00230.kgml:
path_scv00230.kgml: Found a trail of span 8 containing skipped vertices
path_scv00230.kgml: 160 -> 162 -> 163 -> 260 -> [164 -> 427] -> 428 -> 167 -> [166] -> 165 -> 169
path_scv00230.kgml: R01072 -> R04144 -> R04325 -> R04463 -> [R04208 -> R07404] -> R07405 -> R04591 -> [R04559] -> R04560 -> R01127
path_scv00230.kgml: scv:A4G25_04235 -> scv:A4G25_04215 -> scv:A4G25_04225 -> {scv:A4G25_04240, scv:A4G25_04245} -> [scv:A4G25_04230 -> scv:A4G25_04260] -> scv:A4G25_04265 -> scv:A4G25_04255 -> [scv:A4G25_12650] -> scv:A4G25_04220 -> scv:A4G25_04220
path_scv00230.kgml: 2.4.2.14 -> 6.3.4.13 -> 2.1.2.2 -> 6.3.5.3 -> [6.3.3.1 -> 6.3.4.18] -> 5.4.99.18 -> 6.3.2.6 -> [4.3.2.2] -> 2.1.2.3 -> 3.5.4.10
path_scv00230.kgml: Skipped genes: scv:A4G25_04250, scv:A4G25_04260, scv:A4G25_04230
path_scv00230.kgml:
path_scv00230.kgml: Found a trail of span 8 containing skipped vertices
path_scv00230.kgml: 160 -> 162 -> 163 -> [260 -> 164] -> 427 -> [428] -> 167 -> 428 -> [167 -> 166] -> 165 -> 169
path_scv00230.kgml: R01072 -> R04144 -> R04325 -> [R04463 -> R04208] -> R07404 -> [R07405] -> R04591 -> R07405 -> [R04591 -> R04559] -> R04560 -> R01127
path_scv00230.kgml: scv:A4G25_04235 -> scv:A4G25_04215 -> scv:A4G25_04225 -> [{scv:A4G25_04240, scv:A4G25_04245} -> scv:A4G25_04230] -> scv:A4G25_04260 -> [scv:A4G25_04265] -> scv:A4G25_04255 -> scv:A4G25_04265 -> [scv:A4G25_04255 -> scv:A4G25_12650] -> scv:A4G25_04220 -> scv:A4G25_04220
path_scv00230.kgml: 2.4.2.14 -> 6.3.4.13 -> 2.1.2.2 -> [6.3.5.3 -> 6.3.3.1] -> 6.3.4.18 -> [5.4.99.18] -> 6.3.2.6 -> 5.4.99.18 -> [6.3.2.6 -> 4.3.2.2] -> 2.1.2.3 -> 3.5.4.10
path_scv00230.kgml: Skipped genes: scv:A4G25_04250, scv:A4G25_04240, scv:A4G25_04245, scv:A4G25_04230
path_scv00230.kgml:
path_scv00230.kgml: Found a trail of span 8 containing skipped vertices
path_scv00230.kgml: 160 -> 162 -> [163 -> 260] -> 164 -> 427 -> [428] -> 167 -> 428 -> [167 -> 166] -> 165 -> 169
path_scv00230.kgml: R01072 -> R04144 -> [R04325 -> R04463] -> R04208 -> R07404 -> [R07405] -> R04591 -> R07405 -> [R04591 -> R04559] -> R04560 -> R01127
path_scv00230.kgml: scv:A4G25_04235 -> scv:A4G25_04215 -> [scv:A4G25_04225 -> {scv:A4G25_04240, scv:A4G25_04245}] -> scv:A4G25_04230 -> scv:A4G25_04260 -> [scv:A4G25_04265] -> scv:A4G25_04255 -> scv:A4G25_04265 -> [scv:A4G25_04255 -> scv:A4G25_12650] -> scv:A4G25_04220 -> scv:A4G25_04220
path_scv00230.kgml: 2.4.2.14 -> 6.3.4.13 -> [2.1.2.2 -> 6.3.5.3] -> 6.3.3.1 -> 6.3.4.18 -> [5.4.99.18] -> 6.3.2.6 -> 5.4.99.18 -> [6.3.2.6 -> 4.3.2.2] -> 2.1.2.3 -> 3.5.4.10
path_scv00230.kgml: Skipped genes: scv:A4G25_04250, scv:A4G25_04240, scv:A4G25_04225, scv:A4G25_04245
path_scv00230.kgml:
path_scv00230.kgml: Found a trail of span 7 containing skipped vertices
path_scv00230.kgml: 160 -> [162 -> 163 -> 260] -> 164 -> 427 -> [428] -> 167 -> 428 -> [167 -> 166] -> 165 -> 169
path_scv00230.kgml: R01072 -> [R04144 -> R04325 -> R04463] -> R04208 -> R07404 -> [R07405] -> R04591 -> R07405 -> [R04591 -> R04559] -> R04560 -> R01127
path_scv00230.kgml: scv:A4G25_04235 -> [scv:A4G25_04215 -> scv:A4G25_04225 -> {scv:A4G25_04240, scv:A4G25_04245}] -> scv:A4G25_04230 -> scv:A4G25_04260 -> [scv:A4G25_04265] -> scv:A4G25_04255 -> scv:A4G25_04265 -> [scv:A4G25_04255 -> scv:A4G25_12650] -> scv:A4G25_04220 -> scv:A4G25_04220
path_scv00230.kgml: 2.4.2.14 -> [6.3.4.13 -> 2.1.2.2 -> 6.3.5.3] -> 6.3.3.1 -> 6.3.4.18 -> [5.4.99.18] -> 6.3.2.6 -> 5.4.99.18 -> [6.3.2.6 -> 4.3.2.2] -> 2.1.2.3 -> 3.5.4.10
path_scv00230.kgml: Skipped genes: scv:A4G25_04250, scv:A4G25_04240, scv:A4G25_04225, scv:A4G25_04245
path_scv00230.kgml:
path_scv00230.kgml: Found a trail of span 7 containing skipped vertices
path_scv00230.kgml: 160 -> 162 -> 163 -> [260 -> 164 -> 427] -> 428 -> 167 -> [166] -> 165 -> 169
path_scv00230.kgml: R01072 -> R04144 -> R04325 -> [R04463 -> R04208 -> R07404] -> R07405 -> R04591 -> [R04559] -> R04560 -> R01127
path_scv00230.kgml: scv:A4G25_04235 -> scv:A4G25_04215 -> scv:A4G25_04225 -> [{scv:A4G25_04240, scv:A4G25_04245} -> scv:A4G25_04230 -> scv:A4G25_04260] -> scv:A4G25_04265 -> scv:A4G25_04255 -> [scv:A4G25_12650] -> scv:A4G25_04220 -> scv:A4G25_04220
path_scv00230.kgml: 2.4.2.14 -> 6.3.4.13 -> 2.1.2.2 -> [6.3.5.3 -> 6.3.3.1 -> 6.3.4.18] -> 5.4.99.18 -> 6.3.2.6 -> [4.3.2.2] -> 2.1.2.3 -> 3.5.4.10
path_scv00230.kgml: Skipped genes: scv:A4G25_04250, scv:A4G25_04240, scv:A4G25_04245, scv:A4G25_04260, scv:A4G25_04230
path_scv00230.kgml:
path_scv00230.kgml: Found a trail of span 7 containing skipped vertices
path_scv00230.kgml: 160 -> 162 -> [163 -> 260 -> 164] -> 427 -> [428] -> 167 -> 428 -> [167 -> 166] -> 165 -> 169
path_scv00230.kgml: R01072 -> R04144 -> [R04325 -> R04463 -> R04208] -> R07404 -> [R07405] -> R04591 -> R07405 -> [R04591 -> R04559] -> R04560 -> R01127
path_scv00230.kgml: scv:A4G25_04235 -> scv:A4G25_04215 -> [scv:A4G25_04225 -> {scv:A4G25_04240, scv:A4G25_04245} -> scv:A4G25_04230] -> scv:A4G25_04260 -> [scv:A4G25_04265] -> scv:A4G25_04255 -> scv:A4G25_04265 -> [scv:A4G25_04255 -> scv:A4G25_12650] -> scv:A4G25_04220 -> scv:A4G25_04220
path_scv00230.kgml: 2.4.2.14 -> 6.3.4.13 -> [2.1.2.2 -> 6.3.5.3 -> 6.3.3.1] -> 6.3.4.18 -> [5.4.99.18] -> 6.3.2.6 -> 5.4.99.18 -> [6.3.2.6 -> 4.3.2.2] -> 2.1.2.3 -> 3.5.4.10
path_scv00230.kgml: Skipped genes: scv:A4G25_04250, scv:A4G25_04240, scv:A4G25_04225, scv:A4G25_04245, scv:A4G25_04230
path_scv00230.kgml:
path_scv00230.kgml: Found a trail of span 4 containing skipped vertices
path_scv00230.kgml: 206 -> [204 -> 205] -> 267 -> [206] -> 285 -> [204] -> 205
path_scv00230.kgml: {R01230, R01231} -> [R01134 -> R01130] -> R02142 -> [{R01230, R01231}] -> R01229 -> [R01134] -> R01130
path_scv00230.kgml: scv:A4G25_07525 -> [scv:A4G25_02575 -> scv:A4G25_07530] -> scv:A4G25_07540 -> [scv:A4G25_07525] -> scv:A4G25_07540 -> [scv:A4G25_02575] -> scv:A4G25_07530
path_scv00230.kgml: {6.3.5.2, 6.3.5.2} -> [1.7.1.7 -> 1.1.1.205] -> {2.4.2.22, 2.4.2.8} -> [{6.3.5.2, 6.3.5.2}] -> {2.4.2.22, 2.4.2.7, 2.4.2.8} -> [1.7.1.7] -> 1.1.1.205
path_scv00230.kgml: Skipped genes: scv:A4G25_07535
path_scv00230.kgml:
path_scv00230.kgml: Found a trail of span 3 containing skipped vertices
path_scv00230.kgml: 244 -> [300 -> 139] -> 239 -> [276 -> 221 -> 302] -> 220
path_scv00230.kgml: R00441 -> [R00430 -> R02019] -> R02090 -> [R01967 -> R01969 -> R01229] -> R00332
path_scv00230.kgml: {scv:A4G25_03250, scv:A4G25_06670, scv:A4G25_06675, scv:A4G25_11575, scv:A4G25_12010} -> [scv:A4G25_00990 -> {scv:A4G25_05775, scv:A4G25_05780}] -> scv:A4G25_03255 -> [scv:A4G25_06575 -> scv:A4G25_11960 -> scv:A4G25_01240] -> scv:A4G25_03255
path_scv00230.kgml: {2.7.7.48, 2.7.7.6} -> [2.7.1.40 -> 1.17.4.1] -> {2.7.4.12, 2.7.4.8} -> [2.7.1.113 -> {2.4.2.1, 2.4.2.4} -> {2.4.2.22, 2.4.2.7, 2.4.2.8}] -> 2.7.4.8
path_scv00230.kgml:
path_scv00230.kgml: Found a trail of span 2 containing skipped vertices
path_scv00230.kgml: 302 -> [220 -> 300] -> 245
path_scv00230.kgml: R01229 -> [R00332 -> R00430] -> R00429
path_scv00230.kgml: scv:A4G25_01240 -> [scv:A4G25_03255 -> scv:A4G25_00990] -> {scv:A4G25_01245, scv:A4G25_04895, scv:A4G25_10375}
path_scv00230.kgml: {2.4.2.22, 2.4.2.7, 2.4.2.8} -> [2.7.4.8 -> 2.7.1.40] -> 2.7.6.5
path_scv00230.kgml:
path_scv00230.kgml: Found a trail of span 2 without skipping any vertex
path_scv00230.kgml: 252 -> 253
path_scv00230.kgml: R00529 -> R00509
path_scv00230.kgml: scv:A4G25_07420 -> scv:A4G25_07415
path_scv00230.kgml: 2.7.7.4 -> 2.7.1.25
path_scv00230.kgml:
path_scv00230.kgml: --- 42.73 seconds ---

path_scv00240.kgml: Pyrimidine metabolism
path_scv00240.kgml: Initialization took 4.19 seconds
path_scv00240.kgml:
path_scv00240.kgml: Found a trail of span 7 containing skipped vertices
path_scv00240.kgml: 91 -> 97 -> 98 -> [99] -> 101 -> 99 -> [101] -> 178 -> 112
path_scv00240.kgml: R00575 -> R01397 -> R01993 -> [R01869] -> R01870 -> R01869 -> [R01870] -> R00965 -> R00966
path_scv00240.kgml: {scv:A4G25_03300, scv:A4G25_03305} -> scv:A4G25_03315 -> scv:A4G25_03310 -> [{scv:A4G25_03290, scv:A4G25_03295}] -> scv:A4G25_03280 -> {scv:A4G25_03290, scv:A4G25_03295} -> [scv:A4G25_03280] -> scv:A4G25_03285 -> {scv:A4G25_03325, scv:A4G25_12090}
path_scv00240.kgml: 6.3.5.5 -> 2.1.3.2 -> 3.5.2.3 -> [1.3.1.14] -> 2.4.2.10 -> 1.3.1.14 -> [2.4.2.10] -> 4.1.1.23 -> 2.4.2.9
path_scv00240.kgml: Skipped genes: scv:A4G25_03320
path_scv00240.kgml:
path_scv00240.kgml: Found a trail of span 6 containing skipped vertices
path_scv00240.kgml: 91 -> 97 -> 98 -> 99 -> 101 -> [178] -> 112
path_scv00240.kgml: R00575 -> R01397 -> R01993 -> R01869 -> R01870 -> [R00965] -> R00966
path_scv00240.kgml: {scv:A4G25_03300, scv:A4G25_03305} -> scv:A4G25_03315 -> scv:A4G25_03310 -> {scv:A4G25_03290, scv:A4G25_03295} -> scv:A4G25_03280 -> [scv:A4G25_03285] -> {scv:A4G25_03325, scv:A4G25_12090}
path_scv00240.kgml: 6.3.5.5 -> 2.1.3.2 -> 3.5.2.3 -> 1.3.1.14 -> 2.4.2.10 -> [4.1.1.23] -> 2.4.2.9
path_scv00240.kgml: Skipped genes: scv:A4G25_03320, scv:A4G25_03285
path_scv00240.kgml:
path_scv00240.kgml: Found a trail of span 6 containing skipped vertices
path_scv00240.kgml: 91 -> [97 -> 98] -> 99 -> 98 -> [99] -> 101 -> 178 -> 112
path_scv00240.kgml: R00575 -> [R01397 -> R01993] -> R01869 -> R01993 -> [R01869] -> R01870 -> R00965 -> R00966
path_scv00240.kgml: {scv:A4G25_03300, scv:A4G25_03305} -> [scv:A4G25_03315 -> scv:A4G25_03310] -> {scv:A4G25_03290, scv:A4G25_03295} -> scv:A4G25_03310 -> [{scv:A4G25_03290, scv:A4G25_03295}] -> scv:A4G25_03280 -> scv:A4G25_03285 -> {scv:A4G25_03325, scv:A4G25_12090}
path_scv00240.kgml: 6.3.5.5 -> [2.1.3.2 -> 3.5.2.3] -> 1.3.1.14 -> 3.5.2.3 -> [1.3.1.14] -> 2.4.2.10 -> 4.1.1.23 -> 2.4.2.9
path_scv00240.kgml: Skipped genes: scv:A4G25_03320, scv:A4G25_03315
path_scv00240.kgml:
path_scv00240.kgml: Found a trail of span 4 containing skipped vertices
path_scv00240.kgml: 91 -> 97 -> [98 -> 99 -> 101] -> 178 -> 112
path_scv00240.kgml: R00575 -> R01397 -> [R01993 -> R01869 -> R01870] -> R00965 -> R00966
path_scv00240.kgml: {scv:A4G25_03300, scv:A4G25_03305} -> scv:A4G25_03315 -> [scv:A4G25_03310 -> {scv:A4G25_03290, scv:A4G25_03295} -> scv:A4G25_03280] -> scv:A4G25_03285 -> {scv:A4G25_03325, scv:A4G25_12090}
path_scv00240.kgml: 6.3.5.5 -> 2.1.3.2 -> [3.5.2.3 -> 1.3.1.14 -> 2.4.2.10] -> 4.1.1.23 -> 2.4.2.9
path_scv00240.kgml: Skipped genes: scv:A4G25_03290, scv:A4G25_03295, scv:A4G25_03310, scv:A4G25_03320
path_scv00240.kgml:
path_scv00240.kgml: Found a trail of span 3 containing skipped vertices
path_scv00240.kgml: 103 -> [102 -> 104] -> 107 -> 121
path_scv00240.kgml: R00443 -> [R00438 -> R00156] -> {R00571, R00573} -> R00442
path_scv00240.kgml: {scv:A4G25_03250, scv:A4G25_06670, scv:A4G25_06675, scv:A4G25_11575, scv:A4G25_12010} -> [scv:A4G25_02865 -> scv:A4G25_01965] -> scv:A4G25_12015 -> {scv:A4G25_03250, scv:A4G25_06670, scv:A4G25_06675, scv:A4G25_11575, scv:A4G25_12010}
path_scv00240.kgml: {2.7.7.48, 2.7.7.52, 2.7.7.6} -> [2.7.7.8 -> 2.7.4.6] -> {6.3.4.2, 6.3.4.2} -> {2.7.7.48, 2.7.7.6}
path_scv00240.kgml:
path_scv00240.kgml: Found a trail of span 3 containing skipped vertices
path_scv00240.kgml: 150 -> [156] -> 161 -> [158] -> 157
path_scv00240.kgml: R02098 -> [R02101] -> R02094 -> [R02093] -> R00378
path_scv00240.kgml: scv:A4G25_07105 -> [scv:A4G25_02120] -> scv:A4G25_07105 -> [scv:A4G25_01965] -> {scv:A4G25_00015, scv:A4G25_00965, scv:A4G25_01020, scv:A4G25_02930, scv:A4G25_07095, scv:A4G25_07140, scv:A4G25_07825, scv:A4G25_12725}
path_scv00240.kgml: {2.7.4.4, 2.7.4.9} -> [2.1.1.45] -> {2.7.4.12, 2.7.4.9} -> [2.7.4.6] -> 2.7.7.7
path_scv00240.kgml: Skipped genes: scv:A4G25_07135, scv:A4G25_07130, scv:A4G25_07110
path_scv00240.kgml:
path_scv00240.kgml: Found a trail of span 2 containing skipped vertices
path_scv00240.kgml: 150 -> [156 -> 161 -> 158] -> 157
path_scv00240.kgml: R02098 -> [R02101 -> R02094 -> R02093] -> R00378
path_scv00240.kgml: scv:A4G25_07105 -> [scv:A4G25_02120 -> scv:A4G25_07105 -> scv:A4G25_01965] -> {scv:A4G25_00015, scv:A4G25_00965, scv:A4G25_01020, scv:A4G25_02930, scv:A4G25_07095, scv:A4G25_07140, scv:A4G25_07825, scv:A4G25_12725}
path_scv00240.kgml: {2.7.4.4, 2.7.4.9} -> [2.1.1.45 -> {2.7.4.12, 2.7.4.9} -> 2.7.4.6] -> 2.7.7.7
path_scv00240.kgml: Skipped genes: scv:A4G25_07135, scv:A4G25_07130, scv:A4G25_07110
path_scv00240.kgml:
path_scv00240.kgml: --- 9.34 seconds ---

path_scv00250.kgml: Alanine, aspartate and glutamate metabolism
path_scv00250.kgml: Initialization took 1.54 seconds
path_scv00250.kgml:
path_scv00250.kgml: Found a trail of span 2 containing skipped vertices
path_scv00250.kgml: 88 -> 134
path_scv00250.kgml: R01648 -> R00714
path_scv00250.kgml: {scv:A4G25_06260, scv:A4G25_08360} -> {scv:A4G25_08350, scv:A4G25_08410}
path_scv00250.kgml: 2.6.1.19 -> {1.2.1.16, 1.2.1.79}
path_scv00250.kgml: Skipped genes: scv:A4G25_08355
path_scv00250.kgml:
path_scv00250.kgml: Found a trail of span 2 containing skipped vertices
path_scv00250.kgml: 88 -> 76
path_scv00250.kgml: R01648 -> {R00713, R00714}
path_scv00250.kgml: {scv:A4G25_06260, scv:A4G25_08360} -> {scv:A4G25_08350, scv:A4G25_08410}
path_scv00250.kgml: 2.6.1.19 -> {1.2.1.16, 1.2.1.24, 1.2.1.16, 1.2.1.79}
path_scv00250.kgml: Skipped genes: scv:A4G25_08355
path_scv00250.kgml:
path_scv00250.kgml: Found a trail of span 2 containing skipped vertices
path_scv00250.kgml: 112 -> 83
path_scv00250.kgml: {R00707, R00708} -> R00243
path_scv00250.kgml: scv:A4G25_05100 -> scv:A4G25_05090
path_scv00250.kgml: {1.2.1.88, 1.2.1.88} -> {1.4.1.2, 1.4.1.3}
path_scv00250.kgml: Skipped genes: scv:A4G25_05095
path_scv00250.kgml:
path_scv00250.kgml: Found a trail of span 2 without skipping any vertex
path_scv00250.kgml: 48 -> 51
path_scv00250.kgml: R01954 -> R01086
path_scv00250.kgml: scv:A4G25_05075 -> scv:A4G25_05080
path_scv00250.kgml: 6.3.4.5 -> 4.3.2.1
path_scv00250.kgml:
path_scv00250.kgml: --- 1.85 seconds ---

path_scv00260.kgml: Glycine, serine and threonine metabolism
path_scv00260.kgml: Initialization took 2.59 seconds
path_scv00260.kgml:
path_scv00260.kgml: Found a trail of span 3 without skipping any vertex
path_scv00260.kgml: 103 -> 99 -> 87
path_scv00260.kgml: {R01773, R01775} -> R01771 -> R01466
path_scv00260.kgml: scv:A4G25_02615 -> scv:A4G25_02605 -> scv:A4G25_02610
path_scv00260.kgml: {1.1.1.3, 1.1.1.3} -> 2.7.1.39 -> 4.2.3.1
path_scv00260.kgml:
path_scv00260.kgml: Found a trail of span 2 containing skipped vertices
path_scv00260.kgml: 103 -> [99] -> 87
path_scv00260.kgml: {R01773, R01775} -> [R01771] -> R01466
path_scv00260.kgml: scv:A4G25_02615 -> [scv:A4G25_02605] -> scv:A4G25_02610
path_scv00260.kgml: {1.1.1.3, 1.1.1.3} -> [2.7.1.39] -> 4.2.3.1
path_scv00260.kgml:
path_scv00260.kgml: Found a trail of span 2 without skipping any vertex
path_scv00260.kgml: 76 -> 93
path_scv00260.kgml: R00480 -> R02291
path_scv00260.kgml: {scv:A4G25_02295, scv:A4G25_02620} -> scv:A4G25_02290
path_scv00260.kgml: 2.7.2.4 -> 1.2.1.11
path_scv00260.kgml:
path_scv00260.kgml: Found a trail of span 2 containing skipped vertices
path_scv00260.kgml: 110 -> [82] -> 101
path_scv00260.kgml: R04125 -> [R00945] -> R03425
path_scv00260.kgml: scv:A4G25_01670 -> [scv:A4G25_12085] -> {scv:A4G25_01675, scv:A4G25_01680}
path_scv00260.kgml: 2.1.2.10 -> [2.1.2.1] -> 1.4.4.2
path_scv00260.kgml:
path_scv00260.kgml: --- 3.05 seconds ---

path_scv00261.kgml: Monobactam biosynthesis
path_scv00261.kgml: Initialization took 0.13 seconds
path_scv00261.kgml:
path_scv00261.kgml: Found a trail of span 2 without skipping any vertex
path_scv00261.kgml: 97 -> 96
path_scv00261.kgml: R10147 -> {R04198, R04199}
path_scv00261.kgml: scv:A4G25_02285 -> scv:A4G25_02280
path_scv00261.kgml: 4.3.3.7 -> {1.17.1.8, 1.17.1.8}
path_scv00261.kgml:
path_scv00261.kgml: --- 0.22 seconds ---

path_scv00270.kgml: Cysteine and methionine metabolism
path_scv00270.kgml: Initialization took 1.48 seconds
path_scv00270.kgml:
path_scv00270.kgml: Found a trail of span 3 containing skipped vertices
path_scv00270.kgml: 185 -> 85 -> [89] -> 236
path_scv00270.kgml: R00782 -> R01001 -> [R01286] -> R10305
path_scv00270.kgml: scv:A4G25_07300 -> scv:A4G25_07300 -> [scv:A4G25_07755] -> scv:A4G25_07305
path_scv00270.kgml: {4.4.1.1, 4.4.1.13, 4.4.1.28} -> 4.4.1.1 -> [4.4.1.13] -> 2.5.1.134
path_scv00270.kgml:
path_scv00270.kgml: Found a trail of span 3 containing skipped vertices
path_scv00270.kgml: 89 -> [236 -> 85] -> 184 -> [85 -> 89] -> 90
path_scv00270.kgml: R01286 -> [R10305 -> R01001] -> R00782 -> [R01001 -> R01286] -> R04405
path_scv00270.kgml: scv:A4G25_07755 -> [scv:A4G25_07305 -> scv:A4G25_07300] -> scv:A4G25_07755 -> [scv:A4G25_07300 -> scv:A4G25_07755] -> scv:A4G25_07765
path_scv00270.kgml: 4.4.1.13 -> [2.5.1.134 -> 4.4.1.1] -> {4.4.1.1, 4.4.1.13, 4.4.1.28} -> [4.4.1.1 -> 4.4.1.13] -> 2.1.1.14
path_scv00270.kgml: Skipped genes: scv:A4G25_07760
path_scv00270.kgml:
path_scv00270.kgml: Found a trail of span 3 containing skipped vertices
path_scv00270.kgml: 184 -> [85] -> 89 -> 98
path_scv00270.kgml: R00782 -> [R01001] -> R01286 -> R00650
path_scv00270.kgml: scv:A4G25_07755 -> [scv:A4G25_07300] -> scv:A4G25_07755 -> scv:A4G25_07760
path_scv00270.kgml: {4.4.1.1, 4.4.1.13, 4.4.1.28} -> [4.4.1.1] -> 4.4.1.13 -> 2.1.1.10
path_scv00270.kgml:
path_scv00270.kgml: Found a trail of span 3 without skipping any vertex
path_scv00270.kgml: 197 -> 196 -> 204
path_scv00270.kgml: R01777 -> R01776 -> {R01287, R02026}
path_scv00270.kgml: scv:A4G25_02450 -> scv:A4G25_02450 -> scv:A4G25_02455
path_scv00270.kgml: 2.3.1.46 -> 2.3.1.31 -> 2.5.1.49
path_scv00270.kgml:
path_scv00270.kgml: Found a trail of span 2 containing skipped vertices
path_scv00270.kgml: 197 -> [196] -> 204
path_scv00270.kgml: R01777 -> [R01776] -> {R01287, R02026}
path_scv00270.kgml: scv:A4G25_02450 -> [scv:A4G25_02450] -> scv:A4G25_02455
path_scv00270.kgml: 2.3.1.46 -> [2.3.1.31] -> 2.5.1.49
path_scv00270.kgml:
path_scv00270.kgml: Found a trail of span 2 without skipping any vertex
path_scv00270.kgml: 217 -> 214
path_scv00270.kgml: R00480 -> R02291
path_scv00270.kgml: {scv:A4G25_02295, scv:A4G25_02620} -> scv:A4G25_02290
path_scv00270.kgml: 2.7.2.4 -> 1.2.1.11
path_scv00270.kgml:
path_scv00270.kgml: --- 2.52 seconds ---

path_scv00280.kgml: Valine, leucine and isoleucine degradation
path_scv00280.kgml: Initialization took 0.43 seconds
path_scv00280.kgml:
path_scv00280.kgml: Found a trail of span 4 containing skipped vertices
path_scv00280.kgml: 109 -> [69 -> 110] -> 68 -> [69] -> 110 -> [68] -> 69
path_scv00280.kgml: R07601 -> [R07602 -> R04097] -> R07618 -> [R07602] -> R04097 -> [R07618] -> R07602
path_scv00280.kgml: {scv:A4G25_01775, scv:A4G25_01780} -> [{scv:A4G25_01775, scv:A4G25_01780} -> scv:A4G25_01785] -> {scv:A4G25_01770, scv:A4G25_04105} -> [{scv:A4G25_01775, scv:A4G25_01780}] -> scv:A4G25_01785 -> [{scv:A4G25_01770, scv:A4G25_04105}] -> {scv:A4G25_01775, scv:A4G25_01780}
path_scv00280.kgml: 1.2.4.4 -> [1.2.4.4 -> 2.3.1.168] -> 1.8.1.4 -> [1.2.4.4] -> 2.3.1.168 -> [1.8.1.4] -> 1.2.4.4
path_scv00280.kgml:
path_scv00280.kgml: Found a trail of span 4 containing skipped vertices
path_scv00280.kgml: 91 -> 63 -> [108] -> 62 -> [63] -> 108
path_scv00280.kgml: R07599 -> R07600 -> [R02662] -> R07618 -> [R07600] -> R02662
path_scv00280.kgml: {scv:A4G25_01775, scv:A4G25_01780} -> {scv:A4G25_01775, scv:A4G25_01780} -> [scv:A4G25_01785] -> {scv:A4G25_01770, scv:A4G25_04105} -> [{scv:A4G25_01775, scv:A4G25_01780}] -> scv:A4G25_01785
path_scv00280.kgml: 1.2.4.4 -> 1.2.4.4 -> [2.3.1.168] -> 1.8.1.4 -> [1.2.4.4] -> 2.3.1.168
path_scv00280.kgml:
path_scv00280.kgml: Found a trail of span 4 containing skipped vertices
path_scv00280.kgml: 82 -> [53 -> 90] -> 54 -> 53 -> 90
path_scv00280.kgml: R07603 -> [R07604 -> R03174] -> R07618 -> R07604 -> R03174
path_scv00280.kgml: {scv:A4G25_01775, scv:A4G25_01780} -> [{scv:A4G25_01775, scv:A4G25_01780} -> scv:A4G25_01785] -> {scv:A4G25_01770, scv:A4G25_04105} -> {scv:A4G25_01775, scv:A4G25_01780} -> scv:A4G25_01785
path_scv00280.kgml: 1.2.4.4 -> [1.2.4.4 -> 2.3.1.168] -> 1.8.1.4 -> 1.2.4.4 -> 2.3.1.168
path_scv00280.kgml:
path_scv00280.kgml: --- 33.60 seconds ---

path_scv00281.kgml: Geraniol degradation
path_scv00281.kgml: Initialization took 0.05 seconds
path_scv00281.kgml: (not found)
path_scv00281.kgml: --- 0.09 seconds ---

path_scv00290.kgml: Valine, leucine and isoleucine biosynthesis
path_scv00290.kgml: Initialization took 0.13 seconds
path_scv00290.kgml:
path_scv00290.kgml: Found a trail of span 8 containing skipped vertices
path_scv00290.kgml: 79 -> [44] -> 46 -> 44 -> [46] -> 41 -> 38 -> [35] -> 37 -> 35 -> [37] -> 36
path_scv00290.kgml: R00226 -> [R05071] -> R04440 -> R05071 -> [R04440] -> R04441 -> R01213 -> [R03968] -> R04001 -> R03968 -> [R04001] -> R04426
path_scv00290.kgml: {scv:A4G25_12390, scv:A4G25_12395} -> [scv:A4G25_12385] -> scv:A4G25_12385 -> scv:A4G25_12385 -> [scv:A4G25_12385] -> scv:A4G25_12400 -> scv:A4G25_12380 -> [{scv:A4G25_12365, scv:A4G25_12370}] -> {scv:A4G25_12365, scv:A4G25_12370} -> {scv:A4G25_12365, scv:A4G25_12370} -> [{scv:A4G25_12365, scv:A4G25_12370}] -> scv:A4G25_12375
path_scv00290.kgml: 2.2.1.6 -> [{1.1.1.86, 5.4.99.3}] -> 1.1.1.86 -> {1.1.1.86, 5.4.99.3} -> [1.1.1.86] -> 4.2.1.9 -> 2.3.3.13 -> [4.2.1.33] -> 4.2.1.33 -> 4.2.1.33 -> [4.2.1.33] -> 1.1.1.85
path_scv00290.kgml:
path_scv00290.kgml: Found a trail of span 7 containing skipped vertices
path_scv00290.kgml: 79 -> [44] -> 46 -> 44 -> [46] -> 41 -> [38 -> 35] -> 37 -> 35 -> [37] -> 36
path_scv00290.kgml: R00226 -> [R05071] -> R04440 -> R05071 -> [R04440] -> R04441 -> [R01213 -> R03968] -> R04001 -> R03968 -> [R04001] -> R04426
path_scv00290.kgml: {scv:A4G25_12390, scv:A4G25_12395} -> [scv:A4G25_12385] -> scv:A4G25_12385 -> scv:A4G25_12385 -> [scv:A4G25_12385] -> scv:A4G25_12400 -> [scv:A4G25_12380 -> {scv:A4G25_12365, scv:A4G25_12370}] -> {scv:A4G25_12365, scv:A4G25_12370} -> {scv:A4G25_12365, scv:A4G25_12370} -> [{scv:A4G25_12365, scv:A4G25_12370}] -> scv:A4G25_12375
path_scv00290.kgml: 2.2.1.6 -> [{1.1.1.86, 5.4.99.3}] -> 1.1.1.86 -> {1.1.1.86, 5.4.99.3} -> [1.1.1.86] -> 4.2.1.9 -> [2.3.3.13 -> 4.2.1.33] -> 4.2.1.33 -> 4.2.1.33 -> [4.2.1.33] -> 1.1.1.85
path_scv00290.kgml: Skipped genes: scv:A4G25_12380
path_scv00290.kgml:
path_scv00290.kgml: Found a trail of span 7 containing skipped vertices
path_scv00290.kgml: 79 -> 44 -> 46 -> [41] -> 38 -> [35] -> 37 -> 35 -> [37] -> 36
path_scv00290.kgml: R00226 -> R05071 -> R04440 -> [R04441] -> R01213 -> [R03968] -> R04001 -> R03968 -> [R04001] -> R04426
path_scv00290.kgml: {scv:A4G25_12390, scv:A4G25_12395} -> scv:A4G25_12385 -> scv:A4G25_12385 -> [scv:A4G25_12400] -> scv:A4G25_12380 -> [{scv:A4G25_12365, scv:A4G25_12370}] -> {scv:A4G25_12365, scv:A4G25_12370} -> {scv:A4G25_12365, scv:A4G25_12370} -> [{scv:A4G25_12365, scv:A4G25_12370}] -> scv:A4G25_12375
path_scv00290.kgml: 2.2.1.6 -> {1.1.1.86, 5.4.99.3} -> 1.1.1.86 -> [4.2.1.9] -> 2.3.3.13 -> [4.2.1.33] -> 4.2.1.33 -> 4.2.1.33 -> [4.2.1.33] -> 1.1.1.85
path_scv00290.kgml:
path_scv00290.kgml: Found a trail of span 7 containing skipped vertices
path_scv00290.kgml: 78 -> 21 -> 22 -> 47 -> 42 -> 34 -> 45
path_scv00290.kgml: R03896 -> R03898 -> R00994 -> R08648 -> R05069 -> R05068 -> R05070
path_scv00290.kgml: {scv:A4G25_12365, scv:A4G25_12370} -> {scv:A4G25_12365, scv:A4G25_12370} -> scv:A4G25_12375 -> {scv:A4G25_12390, scv:A4G25_12395} -> scv:A4G25_12385 -> scv:A4G25_12385 -> scv:A4G25_12400
path_scv00290.kgml: 4.2.1.35 -> 4.2.1.35 -> 1.1.1.85 -> 2.2.1.6 -> {1.1.1.86, 5.4.99.3} -> 1.1.1.86 -> 4.2.1.9
path_scv00290.kgml: Skipped genes: scv:A4G25_12380
path_scv00290.kgml:
path_scv00290.kgml: Found a trail of span 6 containing skipped vertices
path_scv00290.kgml: 78 -> [21] -> 22 -> 47 -> 42 -> 34 -> 45
path_scv00290.kgml: R03896 -> [R03898] -> R00994 -> R08648 -> R05069 -> R05068 -> R05070
path_scv00290.kgml: {scv:A4G25_12365, scv:A4G25_12370} -> [{scv:A4G25_12365, scv:A4G25_12370}] -> scv:A4G25_12375 -> {scv:A4G25_12390, scv:A4G25_12395} -> scv:A4G25_12385 -> scv:A4G25_12385 -> scv:A4G25_12400
path_scv00290.kgml: 4.2.1.35 -> [4.2.1.35] -> 1.1.1.85 -> 2.2.1.6 -> {1.1.1.86, 5.4.99.3} -> 1.1.1.86 -> 4.2.1.9
path_scv00290.kgml: Skipped genes: scv:A4G25_12380
path_scv00290.kgml:
path_scv00290.kgml: Found a trail of span 6 containing skipped vertices
path_scv00290.kgml: 79 -> [44 -> 46] -> 41 -> 38 -> [35] -> 37 -> 35 -> [37] -> 36
path_scv00290.kgml: R00226 -> [R05071 -> R04440] -> R04441 -> R01213 -> [R03968] -> R04001 -> R03968 -> [R04001] -> R04426
path_scv00290.kgml: {scv:A4G25_12390, scv:A4G25_12395} -> [scv:A4G25_12385 -> scv:A4G25_12385] -> scv:A4G25_12400 -> scv:A4G25_12380 -> [{scv:A4G25_12365, scv:A4G25_12370}] -> {scv:A4G25_12365, scv:A4G25_12370} -> {scv:A4G25_12365, scv:A4G25_12370} -> [{scv:A4G25_12365, scv:A4G25_12370}] -> scv:A4G25_12375
path_scv00290.kgml: 2.2.1.6 -> [{1.1.1.86, 5.4.99.3} -> 1.1.1.86] -> 4.2.1.9 -> 2.3.3.13 -> [4.2.1.33] -> 4.2.1.33 -> 4.2.1.33 -> [4.2.1.33] -> 1.1.1.85
path_scv00290.kgml: Skipped genes: scv:A4G25_12385
path_scv00290.kgml:
path_scv00290.kgml: Found a trail of span 6 containing skipped vertices
path_scv00290.kgml: 79 -> 44 -> 46 -> [41 -> 38 -> 35] -> 37 -> 35 -> [37] -> 36
path_scv00290.kgml: R00226 -> R05071 -> R04440 -> [R04441 -> R01213 -> R03968] -> R04001 -> R03968 -> [R04001] -> R04426
path_scv00290.kgml: {scv:A4G25_12390, scv:A4G25_12395} -> scv:A4G25_12385 -> scv:A4G25_12385 -> [scv:A4G25_12400 -> scv:A4G25_12380 -> {scv:A4G25_12365, scv:A4G25_12370}] -> {scv:A4G25_12365, scv:A4G25_12370} -> {scv:A4G25_12365, scv:A4G25_12370} -> [{scv:A4G25_12365, scv:A4G25_12370}] -> scv:A4G25_12375
path_scv00290.kgml: 2.2.1.6 -> {1.1.1.86, 5.4.99.3} -> 1.1.1.86 -> [4.2.1.9 -> 2.3.3.13 -> 4.2.1.33] -> 4.2.1.33 -> 4.2.1.33 -> [4.2.1.33] -> 1.1.1.85
path_scv00290.kgml: Skipped genes: scv:A4G25_12380
path_scv00290.kgml:
path_scv00290.kgml: Found a trail of span 6 containing skipped vertices
path_scv00290.kgml: 78 -> 21 -> 22 -> [47] -> 42 -> 34 -> 45
path_scv00290.kgml: R03896 -> R03898 -> R00994 -> [R08648] -> R05069 -> R05068 -> R05070
path_scv00290.kgml: {scv:A4G25_12365, scv:A4G25_12370} -> {scv:A4G25_12365, scv:A4G25_12370} -> scv:A4G25_12375 -> [{scv:A4G25_12390, scv:A4G25_12395}] -> scv:A4G25_12385 -> scv:A4G25_12385 -> scv:A4G25_12400
path_scv00290.kgml: 4.2.1.35 -> 4.2.1.35 -> 1.1.1.85 -> [2.2.1.6] -> {1.1.1.86, 5.4.99.3} -> 1.1.1.86 -> 4.2.1.9
path_scv00290.kgml: Skipped genes: scv:A4G25_12380, scv:A4G25_12395, scv:A4G25_12390
path_scv00290.kgml:
path_scv00290.kgml: Found a trail of span 6 containing skipped vertices
path_scv00290.kgml: 78 -> 21 -> [22] -> 47 -> 42 -> 34 -> 45
path_scv00290.kgml: R03896 -> R03898 -> [R00994] -> R08648 -> R05069 -> R05068 -> R05070
path_scv00290.kgml: {scv:A4G25_12365, scv:A4G25_12370} -> {scv:A4G25_12365, scv:A4G25_12370} -> [scv:A4G25_12375] -> {scv:A4G25_12390, scv:A4G25_12395} -> scv:A4G25_12385 -> scv:A4G25_12385 -> scv:A4G25_12400
path_scv00290.kgml: 4.2.1.35 -> 4.2.1.35 -> [1.1.1.85] -> 2.2.1.6 -> {1.1.1.86, 5.4.99.3} -> 1.1.1.86 -> 4.2.1.9
path_scv00290.kgml: Skipped genes: scv:A4G25_12380, scv:A4G25_12375
path_scv00290.kgml:
path_scv00290.kgml: Found a trail of span 5 containing skipped vertices
path_scv00290.kgml: 78 -> [21 -> 22] -> 47 -> 42 -> 34 -> 45
path_scv00290.kgml: R03896 -> [R03898 -> R00994] -> R08648 -> R05069 -> R05068 -> R05070
path_scv00290.kgml: {scv:A4G25_12365, scv:A4G25_12370} -> [{scv:A4G25_12365, scv:A4G25_12370} -> scv:A4G25_12375] -> {scv:A4G25_12390, scv:A4G25_12395} -> scv:A4G25_12385 -> scv:A4G25_12385 -> scv:A4G25_12400
path_scv00290.kgml: 4.2.1.35 -> [4.2.1.35 -> 1.1.1.85] -> 2.2.1.6 -> {1.1.1.86, 5.4.99.3} -> 1.1.1.86 -> 4.2.1.9
path_scv00290.kgml: Skipped genes: scv:A4G25_12380, scv:A4G25_12375
path_scv00290.kgml:
path_scv00290.kgml: Found a trail of span 5 containing skipped vertices
path_scv00290.kgml: 79 -> [44 -> 46 -> 41] -> 38 -> [35] -> 37 -> 35 -> [37] -> 36
path_scv00290.kgml: R00226 -> [R05071 -> R04440 -> R04441] -> R01213 -> [R03968] -> R04001 -> R03968 -> [R04001] -> R04426
path_scv00290.kgml: {scv:A4G25_12390, scv:A4G25_12395} -> [scv:A4G25_12385 -> scv:A4G25_12385 -> scv:A4G25_12400] -> scv:A4G25_12380 -> [{scv:A4G25_12365, scv:A4G25_12370}] -> {scv:A4G25_12365, scv:A4G25_12370} -> {scv:A4G25_12365, scv:A4G25_12370} -> [{scv:A4G25_12365, scv:A4G25_12370}] -> scv:A4G25_12375
path_scv00290.kgml: 2.2.1.6 -> [{1.1.1.86, 5.4.99.3} -> 1.1.1.86 -> 4.2.1.9] -> 2.3.3.13 -> [4.2.1.33] -> 4.2.1.33 -> 4.2.1.33 -> [4.2.1.33] -> 1.1.1.85
path_scv00290.kgml: Skipped genes: scv:A4G25_12385
path_scv00290.kgml:
path_scv00290.kgml: Found a trail of span 5 containing skipped vertices
path_scv00290.kgml: 78 -> 21 -> 22 -> 47 -> [42 -> 34] -> 45
path_scv00290.kgml: R03896 -> R03898 -> R00994 -> R08648 -> [R05069 -> R05068] -> R05070
path_scv00290.kgml: {scv:A4G25_12365, scv:A4G25_12370} -> {scv:A4G25_12365, scv:A4G25_12370} -> scv:A4G25_12375 -> {scv:A4G25_12390, scv:A4G25_12395} -> [scv:A4G25_12385 -> scv:A4G25_12385] -> scv:A4G25_12400
path_scv00290.kgml: 4.2.1.35 -> 4.2.1.35 -> 1.1.1.85 -> 2.2.1.6 -> [{1.1.1.86, 5.4.99.3} -> 1.1.1.86] -> 4.2.1.9
path_scv00290.kgml: Skipped genes: scv:A4G25_12380, scv:A4G25_12385
path_scv00290.kgml:
path_scv00290.kgml: Found a trail of span 5 containing skipped vertices
path_scv00290.kgml: 78 -> 21 -> [22 -> 47] -> 42 -> 34 -> 45
path_scv00290.kgml: R03896 -> R03898 -> [R00994 -> R08648] -> R05069 -> R05068 -> R05070
path_scv00290.kgml: {scv:A4G25_12365, scv:A4G25_12370} -> {scv:A4G25_12365, scv:A4G25_12370} -> [scv:A4G25_12375 -> {scv:A4G25_12390, scv:A4G25_12395}] -> scv:A4G25_12385 -> scv:A4G25_12385 -> scv:A4G25_12400
path_scv00290.kgml: 4.2.1.35 -> 4.2.1.35 -> [1.1.1.85 -> 2.2.1.6] -> {1.1.1.86, 5.4.99.3} -> 1.1.1.86 -> 4.2.1.9
path_scv00290.kgml: Skipped genes: scv:A4G25_12380, scv:A4G25_12395, scv:A4G25_12375, scv:A4G25_12390
path_scv00290.kgml:
path_scv00290.kgml: Found a trail of span 4 containing skipped vertices
path_scv00290.kgml: 78 -> [21 -> 22 -> 47] -> 42 -> 34 -> 45
path_scv00290.kgml: R03896 -> [R03898 -> R00994 -> R08648] -> R05069 -> R05068 -> R05070
path_scv00290.kgml: {scv:A4G25_12365, scv:A4G25_12370} -> [{scv:A4G25_12365, scv:A4G25_12370} -> scv:A4G25_12375 -> {scv:A4G25_12390, scv:A4G25_12395}] -> scv:A4G25_12385 -> scv:A4G25_12385 -> scv:A4G25_12400
path_scv00290.kgml: 4.2.1.35 -> [4.2.1.35 -> 1.1.1.85 -> 2.2.1.6] -> {1.1.1.86, 5.4.99.3} -> 1.1.1.86 -> 4.2.1.9
path_scv00290.kgml: Skipped genes: scv:A4G25_12380, scv:A4G25_12395, scv:A4G25_12375, scv:A4G25_12390
path_scv00290.kgml:
path_scv00290.kgml: --- 4.10 seconds ---

path_scv00300.kgml: Lysine biosynthesis
path_scv00300.kgml: Initialization took 0.53 seconds
path_scv00300.kgml:
path_scv00300.kgml: Found a trail of span 5 without skipping any vertex
path_scv00300.kgml: 50 -> 51 -> 53 -> 54 -> 56
path_scv00300.kgml: R00480 -> R02291 -> R10147 -> {R04198, R04199} -> R04364
path_scv00300.kgml: {scv:A4G25_02295, scv:A4G25_02620} -> scv:A4G25_02290 -> scv:A4G25_02285 -> scv:A4G25_02280 -> scv:A4G25_02275
path_scv00300.kgml: 2.7.2.4 -> 1.2.1.11 -> 4.3.3.7 -> {1.17.1.8, 1.17.1.8} -> 2.3.1.89
path_scv00300.kgml:
path_scv00300.kgml: Found a trail of span 4 containing skipped vertices
path_scv00300.kgml: 50 -> 51 -> 53 -> [54] -> 56
path_scv00300.kgml: R00480 -> R02291 -> R10147 -> [{R04198, R04199}] -> R04364
path_scv00300.kgml: {scv:A4G25_02295, scv:A4G25_02620} -> scv:A4G25_02290 -> scv:A4G25_02285 -> [scv:A4G25_02280] -> scv:A4G25_02275
path_scv00300.kgml: 2.7.2.4 -> 1.2.1.11 -> 4.3.3.7 -> [{1.17.1.8, 1.17.1.8}] -> 2.3.1.89
path_scv00300.kgml: Skipped genes: scv:A4G25_02280
path_scv00300.kgml:
path_scv00300.kgml: Found a trail of span 4 containing skipped vertices
path_scv00300.kgml: 50 -> [51] -> 53 -> 54 -> 56
path_scv00300.kgml: R00480 -> [R02291] -> R10147 -> {R04198, R04199} -> R04364
path_scv00300.kgml: {scv:A4G25_02295, scv:A4G25_02620} -> [scv:A4G25_02290] -> scv:A4G25_02285 -> scv:A4G25_02280 -> scv:A4G25_02275
path_scv00300.kgml: 2.7.2.4 -> [1.2.1.11] -> 4.3.3.7 -> {1.17.1.8, 1.17.1.8} -> 2.3.1.89
path_scv00300.kgml: Skipped genes: scv:A4G25_02290
path_scv00300.kgml:
path_scv00300.kgml: Found a trail of span 4 containing skipped vertices
path_scv00300.kgml: 50 -> 51 -> [53] -> 54 -> 56
path_scv00300.kgml: R00480 -> R02291 -> [R10147] -> {R04198, R04199} -> R04364
path_scv00300.kgml: {scv:A4G25_02295, scv:A4G25_02620} -> scv:A4G25_02290 -> [scv:A4G25_02285] -> scv:A4G25_02280 -> scv:A4G25_02275
path_scv00300.kgml: 2.7.2.4 -> 1.2.1.11 -> [4.3.3.7] -> {1.17.1.8, 1.17.1.8} -> 2.3.1.89
path_scv00300.kgml: Skipped genes: scv:A4G25_02285
path_scv00300.kgml:
path_scv00300.kgml: Found a trail of span 3 containing skipped vertices
path_scv00300.kgml: 50 -> [51 -> 53] -> 54 -> 56
path_scv00300.kgml: R00480 -> [R02291 -> R10147] -> {R04198, R04199} -> R04364
path_scv00300.kgml: {scv:A4G25_02295, scv:A4G25_02620} -> [scv:A4G25_02290 -> scv:A4G25_02285] -> scv:A4G25_02280 -> scv:A4G25_02275
path_scv00300.kgml: 2.7.2.4 -> [1.2.1.11 -> 4.3.3.7] -> {1.17.1.8, 1.17.1.8} -> 2.3.1.89
path_scv00300.kgml: Skipped genes: scv:A4G25_02285, scv:A4G25_02290
path_scv00300.kgml:
path_scv00300.kgml: Found a trail of span 3 containing skipped vertices
path_scv00300.kgml: 50 -> 51 -> [53 -> 54] -> 56
path_scv00300.kgml: R00480 -> R02291 -> [R10147 -> {R04198, R04199}] -> R04364
path_scv00300.kgml: {scv:A4G25_02295, scv:A4G25_02620} -> scv:A4G25_02290 -> [scv:A4G25_02285 -> scv:A4G25_02280] -> scv:A4G25_02275
path_scv00300.kgml: 2.7.2.4 -> 1.2.1.11 -> [4.3.3.7 -> {1.17.1.8, 1.17.1.8}] -> 2.3.1.89
path_scv00300.kgml: Skipped genes: scv:A4G25_02285, scv:A4G25_02280
path_scv00300.kgml:
path_scv00300.kgml: Found a trail of span 2 containing skipped vertices
path_scv00300.kgml: 50 -> [51 -> 53 -> 54] -> 56
path_scv00300.kgml: R00480 -> [R02291 -> R10147 -> {R04198, R04199}] -> R04364
path_scv00300.kgml: {scv:A4G25_02295, scv:A4G25_02620} -> [scv:A4G25_02290 -> scv:A4G25_02285 -> scv:A4G25_02280] -> scv:A4G25_02275
path_scv00300.kgml: 2.7.2.4 -> [1.2.1.11 -> 4.3.3.7 -> {1.17.1.8, 1.17.1.8}] -> 2.3.1.89
path_scv00300.kgml: Skipped genes: scv:A4G25_02285, scv:A4G25_02290, scv:A4G25_02280
path_scv00300.kgml:
path_scv00300.kgml: --- 0.96 seconds ---

path_scv00310.kgml: Lysine degradation
path_scv00310.kgml: Initialization took 0.43 seconds
path_scv00310.kgml:
path_scv00310.kgml: Found a trail of span 2 without skipping any vertex
path_scv00310.kgml: 55 -> 73
path_scv00310.kgml: R01940 -> R02571
path_scv00310.kgml: scv:A4G25_02190 -> scv:A4G25_02195
path_scv00310.kgml: 1.2.4.2 -> 2.3.1.61
path_scv00310.kgml:
path_scv00310.kgml: --- 0.51 seconds ---

path_scv00330.kgml: Arginine and proline metabolism
path_scv00330.kgml: Initialization took 0.38 seconds
path_scv00330.kgml:
path_scv00330.kgml: Found a trail of span 3 without skipping any vertex
path_scv00330.kgml: 221 -> 215 -> 212
path_scv00330.kgml: {R00707, R00708} -> R00245 -> R00667
path_scv00330.kgml: scv:A4G25_05100 -> scv:A4G25_05100 -> scv:A4G25_05095
path_scv00330.kgml: {1.2.1.88, 1.2.1.88} -> 1.2.1.88 -> 2.6.1.13
path_scv00330.kgml:
path_scv00330.kgml: --- 0.51 seconds ---

path_scv00340.kgml: Histidine metabolism
path_scv00340.kgml: Initialization took 0.68 seconds
path_scv00340.kgml:
path_scv00340.kgml: Found a trail of span 3 without skipping any vertex
path_scv00340.kgml: 69 -> 63 -> 62
path_scv00340.kgml: R04558 -> R03457 -> R03243
path_scv00340.kgml: {scv:A4G25_04775, scv:A4G25_04785} -> scv:A4G25_04770 -> {scv:A4G25_04765, scv:A4G25_05820}
path_scv00340.kgml: 4.3.2.10 -> 4.2.1.19 -> 2.6.1.9
path_scv00340.kgml:
path_scv00340.kgml: Found a trail of span 3 containing skipped vertices
path_scv00340.kgml: 43 -> 42 -> 40
path_scv00340.kgml: R02914 -> R02288 -> R02285
path_scv00340.kgml: scv:A4G25_10990 -> scv:A4G25_10995 -> scv:A4G25_10975
path_scv00340.kgml: 4.2.1.49 -> 3.5.2.7 -> 3.5.3.8
path_scv00340.kgml: Skipped genes: scv:A4G25_10985
path_scv00340.kgml:
path_scv00340.kgml: Found a trail of span 2 containing skipped vertices
path_scv00340.kgml: 69 -> [63] -> 62
path_scv00340.kgml: R04558 -> [R03457] -> R03243
path_scv00340.kgml: {scv:A4G25_04775, scv:A4G25_04785} -> [scv:A4G25_04770] -> {scv:A4G25_04765, scv:A4G25_05820}
path_scv00340.kgml: 4.3.2.10 -> [4.2.1.19] -> 2.6.1.9
path_scv00340.kgml: Skipped genes: scv:A4G25_04770
path_scv00340.kgml:
path_scv00340.kgml: Found a trail of span 2 containing skipped vertices
path_scv00340.kgml: 43 -> [42] -> 40
path_scv00340.kgml: R02914 -> [R02288] -> R02285
path_scv00340.kgml: scv:A4G25_10990 -> [scv:A4G25_10995] -> scv:A4G25_10975
path_scv00340.kgml: 4.2.1.49 -> [3.5.2.7] -> 3.5.3.8
path_scv00340.kgml: Skipped genes: scv:A4G25_10985
path_scv00340.kgml:
path_scv00340.kgml: --- 0.95 seconds ---

path_scv00350.kgml: Tyrosine metabolism
path_scv00350.kgml: Initialization took 0.08 seconds
path_scv00350.kgml: (not found)
path_scv00350.kgml: --- 0.11 seconds ---

path_scv00360.kgml: Phenylalanine metabolism
path_scv00360.kgml: Initialization took 0.04 seconds
path_scv00360.kgml: (not found)
path_scv00360.kgml: --- 0.07 seconds ---

path_scv00361.kgml: Chlorocyclohexane and chlorobenzene degradation
path_scv00361.kgml: Initialization took 0.04 seconds
path_scv00361.kgml: (not found)
path_scv00361.kgml: --- 0.07 seconds ---

path_scv00362.kgml: Benzoate degradation
path_scv00362.kgml: Initialization took 0.18 seconds
path_scv00362.kgml:
path_scv00362.kgml: Found a trail of span 3 without skipping any vertex
path_scv00362.kgml: 238 -> 90 -> 237
path_scv00362.kgml: R05305 -> R05586 -> R02488
path_scv00362.kgml: scv:A4G25_08180 -> scv:A4G25_08175 -> scv:A4G25_08185
path_scv00362.kgml: {1.1.1.259, 1.1.1.35} -> 2.3.1.16 -> 1.3.8.6
path_scv00362.kgml:
path_scv00362.kgml: Found a trail of span 2 containing skipped vertices
path_scv00362.kgml: 238 -> [90] -> 237
path_scv00362.kgml: R05305 -> [R05586] -> R02488
path_scv00362.kgml: scv:A4G25_08180 -> [scv:A4G25_08175] -> scv:A4G25_08185
path_scv00362.kgml: {1.1.1.259, 1.1.1.35} -> [2.3.1.16] -> 1.3.8.6
path_scv00362.kgml:
path_scv00362.kgml: --- 0.32 seconds ---

path_scv00380.kgml: Tryptophan metabolism
path_scv00380.kgml: Initialization took 0.28 seconds
path_scv00380.kgml: (not found)
path_scv00380.kgml: --- 0.33 seconds ---

path_scv00401.kgml: Novobiocin biosynthesis
path_scv00401.kgml: Initialization took 0.08 seconds
path_scv00401.kgml: (not found)
path_scv00401.kgml: --- 0.12 seconds ---

path_scv00410.kgml: beta-Alanine metabolism
path_scv00410.kgml: Initialization took 0.18 seconds
path_scv00410.kgml:
path_scv00410.kgml: Found a trail of span 2 without skipping any vertex
path_scv00410.kgml: 54 -> 50
path_scv00410.kgml: R00489 -> R02473
path_scv00410.kgml: scv:A4G25_09845 -> scv:A4G25_09850
path_scv00410.kgml: {4.1.1.11, 4.1.1.15} -> 6.3.2.1
path_scv00410.kgml:
path_scv00410.kgml: --- 0.27 seconds ---

path_scv00430.kgml: Taurine and hypotaurine metabolism
path_scv00430.kgml: Initialization took 0.08 seconds
path_scv00430.kgml: (not found)
path_scv00430.kgml: --- 0.12 seconds ---

path_scv00440.kgml: Phosphonate and phosphinate metabolism
path_scv00440.kgml: Initialization took 0.05 seconds
path_scv00440.kgml: (not found)
path_scv00440.kgml: --- 0.09 seconds ---

path_scv00450.kgml: Selenocompound metabolism
path_scv00450.kgml: Initialization took 0.13 seconds
path_scv00450.kgml:
path_scv00450.kgml: Found a trail of span 2 containing skipped vertices
path_scv00450.kgml: 81 -> 82
path_scv00450.kgml: R04941 -> R09365
path_scv00450.kgml: scv:A4G25_07755 -> scv:A4G25_07765
path_scv00450.kgml: 4.4.1.13 -> {2.1.1.13, 2.1.1.14}
path_scv00450.kgml: Skipped genes: scv:A4G25_07760
path_scv00450.kgml:
path_scv00450.kgml: --- 0.22 seconds ---

path_scv00460.kgml: Cyanoamino acid metabolism
path_scv00460.kgml: Initialization took 0.13 seconds
path_scv00460.kgml: (not found)
path_scv00460.kgml: --- 0.18 seconds ---

path_scv00471.kgml: D-Glutamine and D-glutamate metabolism
path_scv00471.kgml: Initialization took 0.08 seconds
path_scv00471.kgml: (not found)
path_scv00471.kgml: --- 0.12 seconds ---

path_scv00472.kgml: D-Arginine and D-ornithine metabolism
path_scv00472.kgml: Initialization took 0.05 seconds
path_scv00472.kgml: (not found)
path_scv00472.kgml: --- 0.08 seconds ---

path_scv00473.kgml: D-Alanine metabolism
path_scv00473.kgml: Initialization took 0.13 seconds
path_scv00473.kgml: (not found)
path_scv00473.kgml: --- 0.15 seconds ---

path_scv00480.kgml: Glutathione metabolism
path_scv00480.kgml: Initialization took 0.07 seconds
path_scv00480.kgml: (not found)
path_scv00480.kgml: --- 0.10 seconds ---

path_scv00500.kgml: Starch and sucrose metabolism
path_scv00500.kgml: Initialization took 0.42 seconds
path_scv00500.kgml:
path_scv00500.kgml: Found a trail of span 2 without skipping any vertex
path_scv00500.kgml: 147 -> 125
path_scv00500.kgml: R02780 -> R00837
path_scv00500.kgml: {scv:A4G25_02145, scv:A4G25_07190} -> scv:A4G25_07185
path_scv00500.kgml: 2.7.1.201 -> {3.2.1.122, 3.2.1.93}
path_scv00500.kgml:
path_scv00500.kgml: --- 0.52 seconds ---

path_scv00511.kgml: Other glycan degradation
path_scv00511.kgml: Initialization took 0.04 seconds
path_scv00511.kgml: (not found)
path_scv00511.kgml: --- 0.09 seconds ---

path_scv00520.kgml: Amino sugar and nucleotide sugar metabolism
path_scv00520.kgml: Initialization took 1.29 seconds
path_scv00520.kgml:
path_scv00520.kgml: Found a trail of span 3 containing skipped vertices
path_scv00520.kgml: 200 -> [184] -> 186 -> 184
path_scv00520.kgml: R01092 -> [R00955] -> R00291 -> R00955
path_scv00520.kgml: scv:A4G25_11270 -> [scv:A4G25_11280] -> {scv:A4G25_09890, scv:A4G25_11275} -> scv:A4G25_11280
path_scv00520.kgml: 2.7.1.6 -> [2.7.7.12] -> 5.1.3.2 -> 2.7.7.12
path_scv00520.kgml:
path_scv00520.kgml: Found a trail of span 2 containing skipped vertices
path_scv00520.kgml: 52 -> [22] -> 20
path_scv00520.kgml: R02087 -> [R02059] -> R00765
path_scv00520.kgml: scv:A4G25_08270 -> [scv:A4G25_09875] -> {scv:A4G25_06545, scv:A4G25_08265}
path_scv00520.kgml: 5.1.3.9 -> [3.5.1.25] -> 3.5.99.6
path_scv00520.kgml:
path_scv00520.kgml: Found a trail of span 2 without skipping any vertex
path_scv00520.kgml: 28 -> 24
path_scv00520.kgml: R00768 -> R02060
path_scv00520.kgml: scv:A4G25_11880 -> scv:A4G25_11850
path_scv00520.kgml: 2.6.1.16 -> 5.4.2.10
path_scv00520.kgml:
path_scv00520.kgml: --- 1.80 seconds ---

path_scv00521.kgml: Streptomycin biosynthesis
path_scv00521.kgml: Initialization took 0.08 seconds
path_scv00521.kgml: (not found)
path_scv00521.kgml: --- 0.10 seconds ---

path_scv00550.kgml: Peptidoglycan biosynthesis
path_scv00550.kgml: Initialization took 1.28 seconds
path_scv00550.kgml:
path_scv00550.kgml: Found a trail of span 2 without skipping any vertex
path_scv00550.kgml: 30 -> 29
path_scv00550.kgml: R01150 -> R04573
path_scv00550.kgml: scv:A4G25_12255 -> {scv:A4G25_08065, scv:A4G25_12260}
path_scv00550.kgml: 6.3.2.4 -> 6.3.2.10
path_scv00550.kgml:
path_scv00550.kgml: Found a trail of span 2 without skipping any vertex
path_scv00550.kgml: 30 -> 23
path_scv00550.kgml: R01150 -> R04617
path_scv00550.kgml: scv:A4G25_12255 -> {scv:A4G25_08065, scv:A4G25_12260}
path_scv00550.kgml: 6.3.2.4 -> 6.3.2.10
path_scv00550.kgml:
path_scv00550.kgml: Found a trail of span 2 containing skipped vertices
path_scv00550.kgml: 32 -> [31 -> 29] -> 28
path_scv00550.kgml: R02783 -> [R02786 -> R04573] -> R05629
path_scv00550.kgml: scv:A4G25_03415 -> [scv:A4G25_04830 -> {scv:A4G25_08065, scv:A4G25_12260}] -> scv:A4G25_03420
path_scv00550.kgml: 6.3.2.9 -> [6.3.2.7 -> 6.3.2.10] -> 2.7.8.13
path_scv00550.kgml:
path_scv00550.kgml: Found a trail of span 2 without skipping any vertex
path_scv00550.kgml: 48 -> 50
path_scv00550.kgml: R08777 -> R08778
path_scv00550.kgml: scv:A4G25_02380 -> scv:A4G25_02375
path_scv00550.kgml: 2.3.2.17 -> 2.3.2.18
path_scv00550.kgml:
path_scv00550.kgml: Found a trail of span 2 containing skipped vertices
path_scv00550.kgml: 26 -> [35] -> 36
path_scv00550.kgml: R05627 -> [R05630] -> R05032
path_scv00550.kgml: {scv:A4G25_02170, scv:A4G25_06035} -> [scv:A4G25_03420] -> scv:A4G25_02165
path_scv00550.kgml: 3.6.1.27 -> [2.7.8.13] -> 2.4.1.227
path_scv00550.kgml:
path_scv00550.kgml: Found a trail of span 2 containing skipped vertices
path_scv00550.kgml: 26 -> [28] -> 27
path_scv00550.kgml: R05627 -> [R05629] -> R05662
path_scv00550.kgml: {scv:A4G25_02170, scv:A4G25_06035} -> [scv:A4G25_03420] -> scv:A4G25_02165
path_scv00550.kgml: 3.6.1.27 -> [2.7.8.13] -> 2.4.1.227
path_scv00550.kgml:
path_scv00550.kgml: --- 1.74 seconds ---

path_scv00561.kgml: Glycerolipid metabolism
path_scv00561.kgml: Initialization took 0.83 seconds
path_scv00561.kgml: (not found)
path_scv00561.kgml: --- 0.88 seconds ---

path_scv00562.kgml: Inositol phosphate metabolism
path_scv00562.kgml: Initialization took 0.05 seconds
path_scv00562.kgml: (not found)
path_scv00562.kgml: --- 0.09 seconds ---

path_scv00564.kgml: Glycerophospholipid metabolism
path_scv00564.kgml: Initialization took 0.54 seconds
path_scv00564.kgml: (not found)
path_scv00564.kgml: --- 0.59 seconds ---

path_scv00590.kgml: Arachidonic acid metabolism
path_scv00590.kgml: Initialization took 0.06 seconds
path_scv00590.kgml: (not found)
path_scv00590.kgml: --- 0.10 seconds ---

path_scv00592.kgml: alpha-Linolenic acid metabolism
path_scv00592.kgml: Initialization took 0.05 seconds
path_scv00592.kgml: (not found)
path_scv00592.kgml: --- 0.09 seconds ---

path_scv00620.kgml: Pyruvate metabolism
path_scv00620.kgml: Initialization took 3.24 seconds
path_scv00620.kgml:
path_scv00620.kgml: Found a trail of span 4 containing skipped vertices
path_scv00620.kgml: 123 -> 55 -> [124] -> 125 -> 124
path_scv00620.kgml: R00014 -> R03270 -> [R02569] -> R07618 -> R02569
path_scv00620.kgml: {scv:A4G25_04115, scv:A4G25_04120} -> {scv:A4G25_04115, scv:A4G25_04120} -> [scv:A4G25_04110] -> {scv:A4G25_01770, scv:A4G25_04105} -> scv:A4G25_04110
path_scv00620.kgml: {1.2.4.1, 2.2.1.6, 4.1.1.1} -> 1.2.4.1 -> [2.3.1.12] -> 1.8.1.4 -> 2.3.1.12
path_scv00620.kgml:
path_scv00620.kgml: Found a trail of span 3 containing skipped vertices
path_scv00620.kgml: 80 -> [63] -> 65 -> [82] -> 116
path_scv00620.kgml: R00214 -> [R00206] -> {R00200, R02320} -> [R00212] -> R00742
path_scv00620.kgml: scv:A4G25_00970 -> [scv:A4G25_11655] -> scv:A4G25_00990 -> [scv:A4G25_10040] -> {scv:A4G25_00975, scv:A4G25_00980, scv:A4G25_01715, scv:A4G25_01720, scv:A4G25_09935, scv:A4G25_09940}
path_scv00620.kgml: {1.1.1.38, 1.1.1.39} -> [2.7.9.1] -> {2.7.1.40, 2.7.1.40} -> [2.3.1.54] -> 6.4.1.2
path_scv00620.kgml: Skipped genes: scv:A4G25_00985
path_scv00620.kgml:
path_scv00620.kgml: Found a trail of span 2 containing skipped vertices
path_scv00620.kgml: 86 -> [80] -> 93
path_scv00620.kgml: R00342 -> [R00214] -> R00703
path_scv00620.kgml: scv:A4G25_05995 -> [scv:A4G25_00970] -> {scv:A4G25_00685, scv:A4G25_05965}
path_scv00620.kgml: {1.1.1.299, 1.1.1.37} -> [{1.1.1.38, 1.1.1.39}] -> 1.1.1.27
path_scv00620.kgml: Skipped genes: scv:A4G25_05990, scv:A4G25_05975
path_scv00620.kgml:
path_scv00620.kgml: --- 17.60 seconds ---

path_scv00622.kgml: Xylene degradation
path_scv00622.kgml: Initialization took 0.05 seconds
path_scv00622.kgml: (not found)
path_scv00622.kgml: --- 0.09 seconds ---

path_scv00625.kgml: Chloroalkane and chloroalkene degradation
path_scv00625.kgml: Initialization took 0.13 seconds
path_scv00625.kgml: (not found)
path_scv00625.kgml: --- 0.17 seconds ---

path_scv00626.kgml: Naphthalene degradation
path_scv00626.kgml: Initialization took 0.05 seconds
path_scv00626.kgml: (not found)
path_scv00626.kgml: --- 0.09 seconds ---

path_scv00630.kgml: Glyoxylate and dicarboxylate metabolism
path_scv00630.kgml: Initialization took 1.63 seconds
path_scv00630.kgml:
path_scv00630.kgml: Found a trail of span 2 without skipping any vertex
path_scv00630.kgml: 86 -> 104
path_scv00630.kgml: R00524 -> R00519
path_scv00630.kgml: scv:A4G25_09500 -> {scv:A4G25_09535, scv:A4G25_11115, scv:A4G25_12680}
path_scv00630.kgml: 3.5.1.49 -> 1.17.1.9
path_scv00630.kgml:
path_scv00630.kgml: --- 1.72 seconds ---

path_scv00640.kgml: Propanoate metabolism
path_scv00640.kgml: Initialization took 1.09 seconds
path_scv00640.kgml:
path_scv00640.kgml: Found a trail of span 4 containing skipped vertices
path_scv00640.kgml: 186 -> 188 -> [53] -> 187 -> [186 -> 188] -> 185
path_scv00640.kgml: R10997 -> R10998 -> [R06987] -> R10996 -> [R10997 -> R10998] -> R07618
path_scv00640.kgml: {scv:A4G25_01775, scv:A4G25_01780} -> scv:A4G25_01785 -> [scv:A4G25_10040] -> {scv:A4G25_01775, scv:A4G25_01780} -> [{scv:A4G25_01775, scv:A4G25_01780} -> scv:A4G25_01785] -> {scv:A4G25_01770, scv:A4G25_04105}
path_scv00640.kgml: 1.2.4.4 -> 2.3.1.168 -> [2.3.1.54] -> 1.2.4.4 -> [1.2.4.4 -> 2.3.1.168] -> 1.8.1.4
path_scv00640.kgml:
path_scv00640.kgml: --- 13.83 seconds ---

path_scv00650.kgml: Butanoate metabolism
path_scv00650.kgml: Initialization took 1.03 seconds
path_scv00650.kgml:
path_scv00650.kgml: Found a trail of span 2 containing skipped vertices
path_scv00650.kgml: 68 -> 157
path_scv00650.kgml: R01648 -> R00714
path_scv00650.kgml: {scv:A4G25_06260, scv:A4G25_08360} -> {scv:A4G25_08350, scv:A4G25_08410}
path_scv00650.kgml: 2.6.1.19 -> {1.2.1.16, 1.2.1.79}
path_scv00650.kgml: Skipped genes: scv:A4G25_08355
path_scv00650.kgml:
path_scv00650.kgml: Found a trail of span 2 containing skipped vertices
path_scv00650.kgml: 68 -> 78
path_scv00650.kgml: R01648 -> {R00713, R00714}
path_scv00650.kgml: {scv:A4G25_06260, scv:A4G25_08360} -> {scv:A4G25_08350, scv:A4G25_08410}
path_scv00650.kgml: 2.6.1.19 -> {1.2.1.16, 1.2.1.24, 1.2.1.16, 1.2.1.79}
path_scv00650.kgml: Skipped genes: scv:A4G25_08355
path_scv00650.kgml:
path_scv00650.kgml: Found a trail of span 2 without skipping any vertex
path_scv00650.kgml: 81 -> 73
path_scv00650.kgml: R01688 -> R01174
path_scv00650.kgml: scv:A4G25_01765 -> scv:A4G25_01760
path_scv00650.kgml: 2.7.2.7 -> 2.3.1.19
path_scv00650.kgml:
path_scv00650.kgml: --- 1.26 seconds ---

path_scv00660.kgml: C5-Branched dibasic acid metabolism
path_scv00660.kgml: Initialization took 0.19 seconds
path_scv00660.kgml:
path_scv00660.kgml: Found a trail of span 3 without skipping any vertex
path_scv00660.kgml: 31 -> 96 -> 97
path_scv00660.kgml: R03896 -> R03898 -> R00994
path_scv00660.kgml: {scv:A4G25_12365, scv:A4G25_12370} -> {scv:A4G25_12365, scv:A4G25_12370} -> scv:A4G25_12375
path_scv00660.kgml: 4.2.1.35 -> 4.2.1.35 -> 1.1.1.85
path_scv00660.kgml:
path_scv00660.kgml: --- 0.31 seconds ---

path_scv00670.kgml: One carbon pool by folate
path_scv00670.kgml: Initialization took 0.33 seconds
path_scv00670.kgml:
path_scv00670.kgml: Found a trail of span 4 containing skipped vertices
path_scv00670.kgml: 24 -> 23 -> 52 -> [24] -> 68
path_scv00670.kgml: {R02235, R02236} -> {R00936, R00939} -> R02101 -> [{R02235, R02236}] -> {R00937, R00940}
path_scv00670.kgml: scv:A4G25_02125 -> scv:A4G25_02125 -> scv:A4G25_02120 -> [scv:A4G25_02125] -> scv:A4G25_02125
path_scv00670.kgml: {1.5.1.3, 1.5.1.3} -> {1.5.1.3, 1.5.1.3} -> 2.1.1.45 -> [{1.5.1.3, 1.5.1.3}] -> {1.5.1.3, 1.5.1.3}
path_scv00670.kgml:
path_scv00670.kgml: Found a trail of span 3 containing skipped vertices
path_scv00670.kgml: 50 -> 51 -> [28] -> 20
path_scv00670.kgml: R04325 -> R04560 -> [R01655] -> R04326
path_scv00670.kgml: scv:A4G25_04225 -> scv:A4G25_04220 -> [scv:A4G25_04270] -> scv:A4G25_04225
path_scv00670.kgml: 2.1.2.2 -> 2.1.2.3 -> [3.5.4.9] -> 2.1.2.2
path_scv00670.kgml:
path_scv00670.kgml: --- 11.02 seconds ---

path_scv00680.kgml: Methane metabolism
path_scv00680.kgml: Initialization took 1.29 seconds
path_scv00680.kgml:
path_scv00680.kgml: Found a trail of span 2 without skipping any vertex
path_scv00680.kgml: 187 -> 183
path_scv00680.kgml: R05338 -> R05339
path_scv00680.kgml: scv:A4G25_06550 -> scv:A4G25_06555
path_scv00680.kgml: 4.1.2.43 -> 5.3.1.27
path_scv00680.kgml:
path_scv00680.kgml: Found a trail of span 2 without skipping any vertex
path_scv00680.kgml: 142 -> 293
path_scv00680.kgml: R00658 -> R01518
path_scv00680.kgml: scv:A4G25_05525 -> scv:A4G25_05530
path_scv00680.kgml: 4.2.1.11 -> {5.4.2.11, 5.4.2.12}
path_scv00680.kgml:
path_scv00680.kgml: --- 1.45 seconds ---

path_scv00740.kgml: Riboflavin metabolism
path_scv00740.kgml: Initialization took 0.18 seconds
path_scv00740.kgml:
path_scv00740.kgml: Found a trail of span 5 containing skipped vertices
path_scv00740.kgml: 38 -> 39 -> 40 -> [43 -> 41] -> 42 -> 41
path_scv00740.kgml: R00425 -> R03459 -> R03458 -> [R07280 -> R04457] -> R00066 -> R04457
path_scv00740.kgml: scv:A4G25_00665 -> scv:A4G25_00655 -> scv:A4G25_00655 -> [scv:A4G25_05025 -> scv:A4G25_00670] -> scv:A4G25_00660 -> scv:A4G25_00670
path_scv00740.kgml: 3.5.4.25 -> 3.5.4.26 -> 1.1.1.193 -> [3.1.3.104 -> 2.5.1.78] -> 2.5.1.9 -> 2.5.1.78
path_scv00740.kgml:
path_scv00740.kgml: Found a trail of span 4 containing skipped vertices
path_scv00740.kgml: 38 -> [39] -> 40 -> [43 -> 41] -> 42 -> 41
path_scv00740.kgml: R00425 -> [R03459] -> R03458 -> [R07280 -> R04457] -> R00066 -> R04457
path_scv00740.kgml: scv:A4G25_00665 -> [scv:A4G25_00655] -> scv:A4G25_00655 -> [scv:A4G25_05025 -> scv:A4G25_00670] -> scv:A4G25_00660 -> scv:A4G25_00670
path_scv00740.kgml: 3.5.4.25 -> [3.5.4.26] -> 1.1.1.193 -> [3.1.3.104 -> 2.5.1.78] -> 2.5.1.9 -> 2.5.1.78
path_scv00740.kgml:
path_scv00740.kgml: Found a trail of span 4 containing skipped vertices
path_scv00740.kgml: 38 -> 39 -> [40 -> 43 -> 41] -> 42 -> 41
path_scv00740.kgml: R00425 -> R03459 -> [R03458 -> R07280 -> R04457] -> R00066 -> R04457
path_scv00740.kgml: scv:A4G25_00665 -> scv:A4G25_00655 -> [scv:A4G25_00655 -> scv:A4G25_05025 -> scv:A4G25_00670] -> scv:A4G25_00660 -> scv:A4G25_00670
path_scv00740.kgml: 3.5.4.25 -> 3.5.4.26 -> [1.1.1.193 -> 3.1.3.104 -> 2.5.1.78] -> 2.5.1.9 -> 2.5.1.78
path_scv00740.kgml:
path_scv00740.kgml: Found a trail of span 3 containing skipped vertices
path_scv00740.kgml: 32 -> [41] -> 42 -> 41
path_scv00740.kgml: R07281 -> [R04457] -> R00066 -> R04457
path_scv00740.kgml: scv:A4G25_00665 -> [scv:A4G25_00670] -> scv:A4G25_00660 -> scv:A4G25_00670
path_scv00740.kgml: 4.1.99.12 -> [2.5.1.78] -> 2.5.1.9 -> 2.5.1.78
path_scv00740.kgml:
path_scv00740.kgml: Found a trail of span 3 containing skipped vertices
path_scv00740.kgml: 38 -> [39 -> 40 -> 43] -> 41 -> 42
path_scv00740.kgml: R00425 -> [R03459 -> R03458 -> R07280] -> R04457 -> R00066
path_scv00740.kgml: scv:A4G25_00665 -> [scv:A4G25_00655 -> scv:A4G25_00655 -> scv:A4G25_05025] -> scv:A4G25_00670 -> scv:A4G25_00660
path_scv00740.kgml: 3.5.4.25 -> [3.5.4.26 -> 1.1.1.193 -> 3.1.3.104] -> 2.5.1.78 -> 2.5.1.9
path_scv00740.kgml:
path_scv00740.kgml: --- 0.59 seconds ---

path_scv00750.kgml: Vitamin B6 metabolism
path_scv00750.kgml: Initialization took 0.08 seconds
path_scv00750.kgml: (not found)
path_scv00750.kgml: --- 0.12 seconds ---

path_scv00760.kgml: Nicotinate and nicotinamide metabolism
path_scv00760.kgml: Initialization took 0.43 seconds
path_scv00760.kgml:
path_scv00760.kgml: Found a trail of span 3 without skipping any vertex
path_scv00760.kgml: 71 -> 72 -> 73
path_scv00760.kgml: R00481 -> R04292 -> R03348
path_scv00760.kgml: scv:A4G25_00475 -> scv:A4G25_00465 -> scv:A4G25_00470
path_scv00760.kgml: 1.4.3.16 -> 2.5.1.72 -> 2.4.2.19
path_scv00760.kgml:
path_scv00760.kgml: Found a trail of span 2 containing skipped vertices
path_scv00760.kgml: 71 -> [72] -> 73
path_scv00760.kgml: R00481 -> [R04292] -> R03348
path_scv00760.kgml: scv:A4G25_00475 -> [scv:A4G25_00465] -> scv:A4G25_00470
path_scv00760.kgml: 1.4.3.16 -> [2.5.1.72] -> 2.4.2.19
path_scv00760.kgml:
path_scv00760.kgml: Found a trail of span 2 containing skipped vertices
path_scv00760.kgml: 88 -> [83] -> 86
path_scv00760.kgml: R01724 -> [R03005] -> R00189
path_scv00760.kgml: scv:A4G25_12635 -> [scv:A4G25_01390] -> scv:A4G25_12640
path_scv00760.kgml: 6.3.4.21 -> [{2.7.7.1, 2.7.7.18}] -> {6.3.1.5, 6.3.5.1}
path_scv00760.kgml:
path_scv00760.kgml: --- 0.64 seconds ---

path_scv00770.kgml: Pantothenate and CoA biosynthesis
path_scv00770.kgml: Initialization took 0.68 seconds
path_scv00770.kgml:
path_scv00770.kgml: Found a trail of span 3 without skipping any vertex
path_scv00770.kgml: 82 -> 81 -> 80
path_scv00770.kgml: R00006 -> R03051 -> R01209
path_scv00770.kgml: {scv:A4G25_12390, scv:A4G25_12395} -> scv:A4G25_12385 -> scv:A4G25_12400
path_scv00770.kgml: 2.2.1.6 -> 1.1.1.86 -> 4.2.1.9
path_scv00770.kgml:
path_scv00770.kgml: Found a trail of span 2 without skipping any vertex
path_scv00770.kgml: 93 -> 76
path_scv00770.kgml: R00489 -> R02473
path_scv00770.kgml: scv:A4G25_09845 -> scv:A4G25_09850
path_scv00770.kgml: {4.1.1.11, 4.1.1.15} -> 6.3.2.1
path_scv00770.kgml:
path_scv00770.kgml: Found a trail of span 2 containing skipped vertices
path_scv00770.kgml: 82 -> [81] -> 80
path_scv00770.kgml: R00006 -> [R03051] -> R01209
path_scv00770.kgml: {scv:A4G25_12390, scv:A4G25_12395} -> [scv:A4G25_12385] -> scv:A4G25_12400
path_scv00770.kgml: 2.2.1.6 -> [1.1.1.86] -> 4.2.1.9
path_scv00770.kgml:
path_scv00770.kgml: Found a trail of span 2 containing skipped vertices
path_scv00770.kgml: 78 -> [77] -> 76
path_scv00770.kgml: R01226 -> [R02472] -> R02473
path_scv00770.kgml: scv:A4G25_09855 -> [{scv:A4G25_08375, scv:A4G25_09695, scv:A4G25_09860}] -> scv:A4G25_09850
path_scv00770.kgml: 2.1.2.11 -> [1.1.1.169] -> 6.3.2.1
path_scv00770.kgml:
path_scv00770.kgml: --- 0.94 seconds ---

path_scv00780.kgml: Biotin metabolism
path_scv00780.kgml: Initialization took 0.43 seconds
path_scv00780.kgml:
path_scv00780.kgml: Found a trail of span 2 containing skipped vertices
path_scv00780.kgml: 53 -> [56 -> 59 -> 74] -> 67
path_scv00780.kgml: R10116 -> [R10117 -> R10118 -> R10119] -> R10120
path_scv00780.kgml: {scv:A4G25_02835, scv:A4G25_03115, scv:A4G25_08100, scv:A4G25_08730, scv:A4G25_08765} -> [scv:A4G25_12160 -> scv:A4G25_04870 -> scv:A4G25_04995] -> {scv:A4G25_02835, scv:A4G25_03115, scv:A4G25_08100, scv:A4G25_08730, scv:A4G25_08765}
path_scv00780.kgml: 1.1.1.100 -> [4.2.1.59 -> 1.3.1.10 -> {2.3.1.179, 2.3.1.41}] -> 1.1.1.100
path_scv00780.kgml: Skipped genes: scv:A4G25_08760, scv:A4G25_08745
path_scv00780.kgml:
path_scv00780.kgml: Found a trail of span 2 without skipping any vertex
path_scv00780.kgml: 32 -> 31
path_scv00780.kgml: R03231 -> R03182
path_scv00780.kgml: scv:A4G25_09065 -> scv:A4G25_09060
path_scv00780.kgml: 2.6.1.62 -> 6.3.3.3
path_scv00780.kgml:
path_scv00780.kgml: --- 0.59 seconds ---

path_scv00785.kgml: Lipoic acid metabolism
path_scv00785.kgml: Initialization took 0.08 seconds
path_scv00785.kgml: (not found)
path_scv00785.kgml: --- 0.12 seconds ---

path_scv00790.kgml: Folate biosynthesis
path_scv00790.kgml: Initialization took 0.98 seconds
path_scv00790.kgml:
path_scv00790.kgml: Found a trail of span 5 containing skipped vertices
path_scv00790.kgml: 93 -> [117] -> 94 -> 118 -> 122 -> 126
path_scv00790.kgml: R09394 -> [R11372] -> R09395 -> R09726 -> R09735 -> R11581
path_scv00790.kgml: scv:A4G25_11340 -> [scv:A4G25_11310] -> scv:A4G25_11325 -> scv:A4G25_11305 -> scv:A4G25_11315 -> scv:A4G25_11335
path_scv00790.kgml: 4.1.99.22 -> [4.6.1.17] -> 2.8.1.12 -> 2.7.7.75 -> 2.10.1.1 -> 2.7.7.77
path_scv00790.kgml: Skipped genes: scv:A4G25_11320, scv:A4G25_11330
path_scv00790.kgml:
path_scv00790.kgml: Found a trail of span 4 containing skipped vertices
path_scv00790.kgml: 93 -> [117] -> 94 -> [118] -> 122 -> 126
path_scv00790.kgml: R09394 -> [R11372] -> R09395 -> [R09726] -> R09735 -> R11581
path_scv00790.kgml: scv:A4G25_11340 -> [scv:A4G25_11310] -> scv:A4G25_11325 -> [scv:A4G25_11305] -> scv:A4G25_11315 -> scv:A4G25_11335
path_scv00790.kgml: 4.1.99.22 -> [4.6.1.17] -> 2.8.1.12 -> [2.7.7.75] -> 2.10.1.1 -> 2.7.7.77
path_scv00790.kgml: Skipped genes: scv:A4G25_11320, scv:A4G25_11330
path_scv00790.kgml:
path_scv00790.kgml: Found a trail of span 4 containing skipped vertices
path_scv00790.kgml: 93 -> [117 -> 94] -> 118 -> 122 -> 126
path_scv00790.kgml: R09394 -> [R11372 -> R09395] -> R09726 -> R09735 -> R11581
path_scv00790.kgml: scv:A4G25_11340 -> [scv:A4G25_11310 -> scv:A4G25_11325] -> scv:A4G25_11305 -> scv:A4G25_11315 -> scv:A4G25_11335
path_scv00790.kgml: 4.1.99.22 -> [4.6.1.17 -> 2.8.1.12] -> 2.7.7.75 -> 2.10.1.1 -> 2.7.7.77
path_scv00790.kgml: Skipped genes: scv:A4G25_11320, scv:A4G25_11330, scv:A4G25_11325
path_scv00790.kgml:
path_scv00790.kgml: Found a trail of span 4 containing skipped vertices
path_scv00790.kgml: 96 -> 102 -> 103 -> 104
path_scv00790.kgml: R09959 -> R10002 -> R09978 -> R07605
path_scv00790.kgml: scv:A4G25_05885 -> scv:A4G25_05890 -> scv:A4G25_05880 -> scv:A4G25_05795
path_scv00790.kgml: 4.1.2.50 -> 4.3.99.3 -> 6.3.4.20 -> 1.7.1.13
path_scv00790.kgml: Skipped genes: scv:A4G25_05800, scv:A4G25_05805
path_scv00790.kgml:
path_scv00790.kgml: Found a trail of span 4 without skipping any vertex
path_scv00790.kgml: 171 -> 75 -> 74 -> 72
path_scv00790.kgml: R11073 -> R03504 -> R03503 -> R03067
path_scv00790.kgml: scv:A4G25_06915 -> scv:A4G25_06915 -> scv:A4G25_06910 -> scv:A4G25_06920
path_scv00790.kgml: 5.1.99.8 -> 4.1.2.25 -> 2.7.6.3 -> 2.5.1.15
path_scv00790.kgml:
path_scv00790.kgml: Found a trail of span 4 containing skipped vertices
path_scv00790.kgml: 93 -> [117] -> 94 -> 118 -> [122] -> 126
path_scv00790.kgml: R09394 -> [R11372] -> R09395 -> R09726 -> [R09735] -> R11581
path_scv00790.kgml: scv:A4G25_11340 -> [scv:A4G25_11310] -> scv:A4G25_11325 -> scv:A4G25_11305 -> [scv:A4G25_11315] -> scv:A4G25_11335
path_scv00790.kgml: 4.1.99.22 -> [4.6.1.17] -> 2.8.1.12 -> 2.7.7.75 -> [2.10.1.1] -> 2.7.7.77
path_scv00790.kgml: Skipped genes: scv:A4G25_11320, scv:A4G25_11330, scv:A4G25_11315
path_scv00790.kgml:
path_scv00790.kgml: Found a trail of span 3 containing skipped vertices
path_scv00790.kgml: 96 -> [102] -> 103 -> 104
path_scv00790.kgml: R09959 -> [R10002] -> R09978 -> R07605
path_scv00790.kgml: scv:A4G25_05885 -> [scv:A4G25_05890] -> scv:A4G25_05880 -> scv:A4G25_05795
path_scv00790.kgml: 4.1.2.50 -> [4.3.99.3] -> 6.3.4.20 -> 1.7.1.13
path_scv00790.kgml: Skipped genes: scv:A4G25_05800, scv:A4G25_05805
path_scv00790.kgml:
path_scv00790.kgml: Found a trail of span 3 containing skipped vertices
path_scv00790.kgml: 93 -> [117] -> 94 -> [118 -> 122] -> 126
path_scv00790.kgml: R09394 -> [R11372] -> R09395 -> [R09726 -> R09735] -> R11581
path_scv00790.kgml: scv:A4G25_11340 -> [scv:A4G25_11310] -> scv:A4G25_11325 -> [scv:A4G25_11305 -> scv:A4G25_11315] -> scv:A4G25_11335
path_scv00790.kgml: 4.1.99.22 -> [4.6.1.17] -> 2.8.1.12 -> [2.7.7.75 -> 2.10.1.1] -> 2.7.7.77
path_scv00790.kgml: Skipped genes: scv:A4G25_11330
path_scv00790.kgml:
path_scv00790.kgml: Found a trail of span 3 containing skipped vertices
path_scv00790.kgml: 93 -> [117 -> 94 -> 118] -> 122 -> 126
path_scv00790.kgml: R09394 -> [R11372 -> R09395 -> R09726] -> R09735 -> R11581
path_scv00790.kgml: scv:A4G25_11340 -> [scv:A4G25_11310 -> scv:A4G25_11325 -> scv:A4G25_11305] -> scv:A4G25_11315 -> scv:A4G25_11335
path_scv00790.kgml: 4.1.99.22 -> [4.6.1.17 -> 2.8.1.12 -> 2.7.7.75] -> 2.10.1.1 -> 2.7.7.77
path_scv00790.kgml: Skipped genes: scv:A4G25_11320, scv:A4G25_11330, scv:A4G25_11325
path_scv00790.kgml:
path_scv00790.kgml: Found a trail of span 3 containing skipped vertices
path_scv00790.kgml: 96 -> 102 -> [103] -> 104
path_scv00790.kgml: R09959 -> R10002 -> [R09978] -> R07605
path_scv00790.kgml: scv:A4G25_05885 -> scv:A4G25_05890 -> [scv:A4G25_05880] -> scv:A4G25_05795
path_scv00790.kgml: 4.1.2.50 -> 4.3.99.3 -> [6.3.4.20] -> 1.7.1.13
path_scv00790.kgml: Skipped genes: scv:A4G25_05880, scv:A4G25_05800, scv:A4G25_05805
path_scv00790.kgml:
path_scv00790.kgml: Found a trail of span 3 containing skipped vertices
path_scv00790.kgml: 171 -> 75 -> [74] -> 72
path_scv00790.kgml: R11073 -> R03504 -> [R03503] -> R03067
path_scv00790.kgml: scv:A4G25_06915 -> scv:A4G25_06915 -> [scv:A4G25_06910] -> scv:A4G25_06920
path_scv00790.kgml: 5.1.99.8 -> 4.1.2.25 -> [2.7.6.3] -> 2.5.1.15
path_scv00790.kgml:
path_scv00790.kgml: Found a trail of span 3 without skipping any vertex
path_scv00790.kgml: 171 -> 75 -> 73
path_scv00790.kgml: R11073 -> R03504 -> R03066
path_scv00790.kgml: scv:A4G25_06915 -> scv:A4G25_06915 -> scv:A4G25_06920
path_scv00790.kgml: 5.1.99.8 -> 4.1.2.25 -> 2.5.1.15
path_scv00790.kgml:
path_scv00790.kgml: Found a trail of span 3 containing skipped vertices
path_scv00790.kgml: 171 -> [75] -> 74 -> 72
path_scv00790.kgml: R11073 -> [R03504] -> R03503 -> R03067
path_scv00790.kgml: scv:A4G25_06915 -> [scv:A4G25_06915] -> scv:A4G25_06910 -> scv:A4G25_06920
path_scv00790.kgml: 5.1.99.8 -> [4.1.2.25] -> 2.7.6.3 -> 2.5.1.15
path_scv00790.kgml:
path_scv00790.kgml: Found a trail of span 2 containing skipped vertices
path_scv00790.kgml: 96 -> [102 -> 103] -> 104
path_scv00790.kgml: R09959 -> [R10002 -> R09978] -> R07605
path_scv00790.kgml: scv:A4G25_05885 -> [scv:A4G25_05890 -> scv:A4G25_05880] -> scv:A4G25_05795
path_scv00790.kgml: 4.1.2.50 -> [4.3.99.3 -> 6.3.4.20] -> 1.7.1.13
path_scv00790.kgml: Skipped genes: scv:A4G25_05880, scv:A4G25_05800, scv:A4G25_05805
path_scv00790.kgml:
path_scv00790.kgml: Found a trail of span 2 containing skipped vertices
path_scv00790.kgml: 171 -> [75 -> 74] -> 72
path_scv00790.kgml: R11073 -> [R03504 -> R03503] -> R03067
path_scv00790.kgml: scv:A4G25_06915 -> [scv:A4G25_06915 -> scv:A4G25_06910] -> scv:A4G25_06920
path_scv00790.kgml: 5.1.99.8 -> [4.1.2.25 -> 2.7.6.3] -> 2.5.1.15
path_scv00790.kgml:
path_scv00790.kgml: Found a trail of span 2 containing skipped vertices
path_scv00790.kgml: 171 -> [75] -> 73
path_scv00790.kgml: R11073 -> [R03504] -> R03066
path_scv00790.kgml: scv:A4G25_06915 -> [scv:A4G25_06915] -> scv:A4G25_06920
path_scv00790.kgml: 5.1.99.8 -> [4.1.2.25] -> 2.5.1.15
path_scv00790.kgml:
path_scv00790.kgml: Found a trail of span 2 without skipping any vertex
path_scv00790.kgml: 65 -> 66
path_scv00790.kgml: R01716 -> R05553
path_scv00790.kgml: {scv:A4G25_05870, scv:A4G25_05875} -> scv:A4G25_05865
path_scv00790.kgml: 2.6.1.85 -> 4.1.3.38
path_scv00790.kgml:
path_scv00790.kgml: --- 2.74 seconds ---

path_scv00860.kgml: Porphyrin and chlorophyll metabolism
path_scv00860.kgml: Initialization took 0.79 seconds
path_scv00860.kgml:
path_scv00860.kgml: Found a trail of span 5 containing skipped vertices
path_scv00860.kgml: 278 -> 276 -> 274 -> 273 -> 270
path_scv00860.kgml: R04109 -> R02272 -> R00036 -> R00084 -> R03165
path_scv00860.kgml: scv:A4G25_01105 -> {scv:A4G25_00165, scv:A4G25_01130} -> scv:A4G25_01125 -> scv:A4G25_01115 -> scv:A4G25_01120
path_scv00860.kgml: 1.2.1.70 -> 5.4.3.8 -> 4.2.1.24 -> 2.5.1.61 -> 4.2.1.75
path_scv00860.kgml: Skipped genes: scv:A4G25_01110
path_scv00860.kgml:
path_scv00860.kgml: Found a trail of span 4 containing skipped vertices
path_scv00860.kgml: 278 -> [276] -> 274 -> 273 -> 270
path_scv00860.kgml: R04109 -> [R02272] -> R00036 -> R00084 -> R03165
path_scv00860.kgml: scv:A4G25_01105 -> [{scv:A4G25_00165, scv:A4G25_01130}] -> scv:A4G25_01125 -> scv:A4G25_01115 -> scv:A4G25_01120
path_scv00860.kgml: 1.2.1.70 -> [5.4.3.8] -> 4.2.1.24 -> 2.5.1.61 -> 4.2.1.75
path_scv00860.kgml: Skipped genes: scv:A4G25_01110
path_scv00860.kgml:
path_scv00860.kgml: Found a trail of span 4 containing skipped vertices
path_scv00860.kgml: 278 -> 276 -> 274 -> [273] -> 270
path_scv00860.kgml: R04109 -> R02272 -> R00036 -> [R00084] -> R03165
path_scv00860.kgml: scv:A4G25_01105 -> {scv:A4G25_00165, scv:A4G25_01130} -> scv:A4G25_01125 -> [scv:A4G25_01115] -> scv:A4G25_01120
path_scv00860.kgml: 1.2.1.70 -> 5.4.3.8 -> 4.2.1.24 -> [2.5.1.61] -> 4.2.1.75
path_scv00860.kgml: Skipped genes: scv:A4G25_01115, scv:A4G25_01110
path_scv00860.kgml:
path_scv00860.kgml: Found a trail of span 4 containing skipped vertices
path_scv00860.kgml: 269 -> 408 -> [412 -> 414 -> 417] -> 263 -> [417] -> 412
path_scv00860.kgml: R03197 -> R04178 -> [R11329 -> R11522 -> R10468] -> R00310 -> [R10468] -> R11329
path_scv00860.kgml: scv:A4G25_00445 -> scv:A4G25_00455 -> [scv:A4G25_00450 -> scv:A4G25_06475 -> {scv:A4G25_07625, scv:A4G25_11745}] -> scv:A4G25_00450 -> [{scv:A4G25_07625, scv:A4G25_11745}] -> scv:A4G25_00450
path_scv00860.kgml: 4.1.1.37 -> 1.3.3.15 -> [4.99.1.9 -> ? -> 1.14.99.48] -> 4.99.1.1 -> [1.14.99.48] -> 4.99.1.9
path_scv00860.kgml:
path_scv00860.kgml: Found a trail of span 4 containing skipped vertices
path_scv00860.kgml: 278 -> 276 -> [274] -> 273 -> 270
path_scv00860.kgml: R04109 -> R02272 -> [R00036] -> R00084 -> R03165
path_scv00860.kgml: scv:A4G25_01105 -> {scv:A4G25_00165, scv:A4G25_01130} -> [scv:A4G25_01125] -> scv:A4G25_01115 -> scv:A4G25_01120
path_scv00860.kgml: 1.2.1.70 -> 5.4.3.8 -> [4.2.1.24] -> 2.5.1.61 -> 4.2.1.75
path_scv00860.kgml: Skipped genes: scv:A4G25_01125, scv:A4G25_01110
path_scv00860.kgml:
path_scv00860.kgml: Found a trail of span 3 containing skipped vertices
path_scv00860.kgml: 269 -> [408] -> 412 -> [414 -> 417] -> 263
path_scv00860.kgml: R03197 -> [R04178] -> R11329 -> [R11522 -> R10468] -> R00310
path_scv00860.kgml: scv:A4G25_00445 -> [scv:A4G25_00455] -> scv:A4G25_00450 -> [scv:A4G25_06475 -> {scv:A4G25_07625, scv:A4G25_11745}] -> scv:A4G25_00450
path_scv00860.kgml: 4.1.1.37 -> [1.3.3.15] -> 4.99.1.9 -> [? -> 1.14.99.48] -> 4.99.1.1
path_scv00860.kgml:
path_scv00860.kgml: Found a trail of span 3 containing skipped vertices
path_scv00860.kgml: 268 -> 263 -> [417] -> 412
path_scv00860.kgml: R03222 -> R00310 -> [R10468] -> R11329
path_scv00860.kgml: scv:A4G25_00455 -> scv:A4G25_00450 -> [{scv:A4G25_07625, scv:A4G25_11745}] -> scv:A4G25_00450
path_scv00860.kgml: 1.3.3.4 -> 4.99.1.1 -> [1.14.99.48] -> 4.99.1.9
path_scv00860.kgml:
path_scv00860.kgml: Found a trail of span 3 containing skipped vertices
path_scv00860.kgml: 278 -> [276 -> 274] -> 273 -> 270
path_scv00860.kgml: R04109 -> [R02272 -> R00036] -> R00084 -> R03165
path_scv00860.kgml: scv:A4G25_01105 -> [{scv:A4G25_00165, scv:A4G25_01130} -> scv:A4G25_01125] -> scv:A4G25_01115 -> scv:A4G25_01120
path_scv00860.kgml: 1.2.1.70 -> [5.4.3.8 -> 4.2.1.24] -> 2.5.1.61 -> 4.2.1.75
path_scv00860.kgml: Skipped genes: scv:A4G25_01110
path_scv00860.kgml:
path_scv00860.kgml: Found a trail of span 3 containing skipped vertices
path_scv00860.kgml: 271 -> 281 -> 280
path_scv00860.kgml: R03194 -> R03947 -> R02864
path_scv00860.kgml: {scv:A4G25_07430, scv:A4G25_10665} -> scv:A4G25_10650 -> scv:A4G25_10650
path_scv00860.kgml: 2.1.1.107 -> 1.3.1.76 -> 4.99.1.4
path_scv00860.kgml: Skipped genes: scv:A4G25_10660, scv:A4G25_10655
path_scv00860.kgml:
path_scv00860.kgml: Found a trail of span 3 containing skipped vertices
path_scv00860.kgml: 278 -> 276 -> [274 -> 273] -> 270
path_scv00860.kgml: R04109 -> R02272 -> [R00036 -> R00084] -> R03165
path_scv00860.kgml: scv:A4G25_01105 -> {scv:A4G25_00165, scv:A4G25_01130} -> [scv:A4G25_01125 -> scv:A4G25_01115] -> scv:A4G25_01120
path_scv00860.kgml: 1.2.1.70 -> 5.4.3.8 -> [4.2.1.24 -> 2.5.1.61] -> 4.2.1.75
path_scv00860.kgml: Skipped genes: scv:A4G25_01125, scv:A4G25_01115, scv:A4G25_01110
path_scv00860.kgml:
path_scv00860.kgml: Found a trail of span 2 containing skipped vertices
path_scv00860.kgml: 278 -> [276 -> 274 -> 273] -> 270
path_scv00860.kgml: R04109 -> [R02272 -> R00036 -> R00084] -> R03165
path_scv00860.kgml: scv:A4G25_01105 -> [{scv:A4G25_00165, scv:A4G25_01130} -> scv:A4G25_01125 -> scv:A4G25_01115] -> scv:A4G25_01120
path_scv00860.kgml: 1.2.1.70 -> [5.4.3.8 -> 4.2.1.24 -> 2.5.1.61] -> 4.2.1.75
path_scv00860.kgml: Skipped genes: scv:A4G25_01115, scv:A4G25_01110
path_scv00860.kgml:
path_scv00860.kgml: Found a trail of span 2 containing skipped vertices
path_scv00860.kgml: 271 -> [281] -> 280
path_scv00860.kgml: R03194 -> [R03947] -> R02864
path_scv00860.kgml: {scv:A4G25_07430, scv:A4G25_10665} -> [scv:A4G25_10650] -> scv:A4G25_10650
path_scv00860.kgml: 2.1.1.107 -> [1.3.1.76] -> 4.99.1.4
path_scv00860.kgml: Skipped genes: scv:A4G25_10660, scv:A4G25_10655
path_scv00860.kgml:
path_scv00860.kgml: --- 1.72 seconds ---

path_scv00900.kgml: Terpenoid backbone biosynthesis
path_scv00900.kgml: Initialization took 0.38 seconds
path_scv00900.kgml:
path_scv00900.kgml: Found a trail of span 3 without skipping any vertex
path_scv00900.kgml: 70 -> 101 -> 100
path_scv00900.kgml: R02245 -> R03245 -> R01121
path_scv00900.kgml: scv:A4G25_06460 -> scv:A4G25_06450 -> scv:A4G25_06455
path_scv00900.kgml: 2.7.1.36 -> 2.7.4.2 -> 4.1.1.33
path_scv00900.kgml:
path_scv00900.kgml: Found a trail of span 2 containing skipped vertices
path_scv00900.kgml: 71 -> [72] -> 74
path_scv00900.kgml: R00238 -> [R01978] -> R02081
path_scv00900.kgml: scv:A4G25_10715 -> [scv:A4G25_10710] -> scv:A4G25_10720
path_scv00900.kgml: 2.3.1.9 -> [2.3.3.10] -> 1.1.1.88
path_scv00900.kgml:
path_scv00900.kgml: Found a trail of span 2 containing skipped vertices
path_scv00900.kgml: 70 -> [101] -> 100
path_scv00900.kgml: R02245 -> [R03245] -> R01121
path_scv00900.kgml: scv:A4G25_06460 -> [scv:A4G25_06450] -> scv:A4G25_06455
path_scv00900.kgml: 2.7.1.36 -> [2.7.4.2] -> 4.1.1.33
path_scv00900.kgml:
path_scv00900.kgml: --- 0.64 seconds ---

path_scv00906.kgml: Carotenoid biosynthesis
path_scv00906.kgml: Initialization took 0.08 seconds
path_scv00906.kgml: (not found)
path_scv00906.kgml: --- 0.13 seconds ---

path_scv00910.kgml: Nitrogen metabolism
path_scv00910.kgml: Initialization took 0.54 seconds
path_scv00910.kgml:
path_scv00910.kgml: Found a trail of span 3 containing skipped vertices
path_scv00910.kgml: 150 -> 25 -> 148
path_scv00910.kgml: R09497 -> R00798 -> R00787
path_scv00910.kgml: {scv:A4G25_10670, scv:A4G25_10675, scv:A4G25_10685} -> {scv:A4G25_10670, scv:A4G25_10675, scv:A4G25_10685} -> {scv:A4G25_10655, scv:A4G25_10660}
path_scv00910.kgml: 1.7.5.1 -> ? -> {1.7.1.15, 1.7.1.4}
path_scv00910.kgml: Skipped genes: scv:A4G25_10665, scv:A4G25_10680
path_scv00910.kgml:
path_scv00910.kgml: Found a trail of span 2 containing skipped vertices
path_scv00910.kgml: 102 -> 105
path_scv00910.kgml: {R09497, R00798} -> R00787
path_scv00910.kgml: {scv:A4G25_10670, scv:A4G25_10675, scv:A4G25_10685} -> {scv:A4G25_10655, scv:A4G25_10660}
path_scv00910.kgml: 1.7.5.1 -> {1.7.1.15, 1.7.1.4}
path_scv00910.kgml: Skipped genes: scv:A4G25_10665
path_scv00910.kgml:
path_scv00910.kgml: --- 0.76 seconds ---

path_scv00920.kgml: Sulfur metabolism
path_scv00920.kgml: Initialization took 0.28 seconds
path_scv00920.kgml:
path_scv00920.kgml: Found a trail of span 4 containing skipped vertices
path_scv00920.kgml: 39 -> [38] -> 42 -> [39] -> 48 -> 31
path_scv00920.kgml: R00509 -> [R00508] -> R00529 -> [R00509] -> R02021 -> R00858
path_scv00920.kgml: scv:A4G25_07415 -> [scv:A4G25_00960] -> scv:A4G25_07420 -> [scv:A4G25_07415] -> scv:A4G25_07445 -> {scv:A4G25_07435, scv:A4G25_07440}
path_scv00920.kgml: 2.7.1.25 -> [3.1.3.7] -> 2.7.7.4 -> [2.7.1.25] -> 1.8.4.8 -> 1.8.1.2
path_scv00920.kgml: Skipped genes: scv:A4G25_07430, scv:A4G25_07425
path_scv00920.kgml:
path_scv00920.kgml: Found a trail of span 3 containing skipped vertices
path_scv00920.kgml: 42 -> 39 -> [48] -> 31
path_scv00920.kgml: R00529 -> R00509 -> [R02021] -> R00858
path_scv00920.kgml: scv:A4G25_07420 -> scv:A4G25_07415 -> [scv:A4G25_07445] -> {scv:A4G25_07435, scv:A4G25_07440}
path_scv00920.kgml: 2.7.7.4 -> 2.7.1.25 -> [1.8.4.8] -> 1.8.1.2
path_scv00920.kgml: Skipped genes: scv:A4G25_07430, scv:A4G25_07425
path_scv00920.kgml:
path_scv00920.kgml: Found a trail of span 2 without skipping any vertex
path_scv00920.kgml: 158 -> 159
path_scv00920.kgml: R00529 -> R00509
path_scv00920.kgml: scv:A4G25_07420 -> scv:A4G25_07415
path_scv00920.kgml: 2.7.7.4 -> 2.7.1.25
path_scv00920.kgml:
path_scv00920.kgml: --- 0.52 seconds ---

path_scv00970.kgml: Aminoacyl-tRNA biosynthesis
path_scv00970.kgml: Initialization took 1.69 seconds
path_scv00970.kgml: (not found)
path_scv00970.kgml: --- 1.73 seconds ---

path_scv01040.kgml: Biosynthesis of unsaturated fatty acids
path_scv01040.kgml: Initialization took 0.13 seconds
path_scv01040.kgml: (not found)
path_scv01040.kgml: --- 0.17 seconds ---

--- 206.97 seconds ---
