# Supplementary material for: CoMetGeNe: mining conserved neighborhood patterns in metabolic and genomic contexts
Source: BMC Bioinformatics. 2019 Jan 10;20:19. doi: 10.1186/s12859-018-2542-2 (PMC6327494; doi:10.1186/s12859-018-2542-2)
Supplement: Supplementary file 14 — Trail finding results for completely assembled representative bacterial genomes present in NCBI Genomes. Of the 1,545 fully assembled representative bacterial genomes in NCBI, corresponding entries have been identified in KEGG for 1,467 species, for which trail finding has been performed for all combinations of gap parameters δG and δD ranging from 0 to 3. This additional file is available from https://doi.org/10.6084/m9.figshare.7288769. (GZ 178,532 kb) [file 12859_2018_2542_MOESM14_ESM.gz › results/bse_dG3_dD2.hnet]

--- delta_G = 3, delta_D = 2 ---

path_bse00020.kgml: Citrate cycle (TCA cycle)
path_bse00020.kgml: Initialization took 1.14 seconds
path_bse00020.kgml:
path_bse00020.kgml: Found a trail of span 4 containing skipped vertices
path_bse00020.kgml: 42 -> 41 -> [40 -> 39] -> 36 -> 34
path_bse00020.kgml: R00342 -> R00351 -> [R01325 -> R01900] -> R01899 -> R00268
path_bse00020.kgml: bse:Bsel_1355 -> bse:Bsel_1353 -> [bse:Bsel_1873 -> bse:Bsel_1873] -> bse:Bsel_1354 -> bse:Bsel_1354
path_bse00020.kgml: {1.1.1.299, 1.1.1.37} -> {2.3.3.1, 2.3.3.16, 2.3.3.3} -> [4.2.1.3 -> 4.2.1.3] -> 1.1.1.42 -> 1.1.1.42
path_bse00020.kgml:
path_bse00020.kgml: Found a trail of span 4 containing skipped vertices
path_bse00020.kgml: 80 -> 82 -> [101] -> 75 -> 77
path_bse00020.kgml: R07618 -> R02569 -> [R01196] -> R00014 -> R03270
path_bse00020.kgml: {bse:Bsel_1605, bse:Bsel_2254} -> {bse:Bsel_0600, bse:Bsel_1604} -> [{bse:Bsel_1899, bse:Bsel_1900}] -> {bse:Bsel_1602, bse:Bsel_1603} -> {bse:Bsel_1602, bse:Bsel_1603}
path_bse00020.kgml: 1.8.1.4 -> 2.3.1.12 -> [{1.2.7.1, 1.2.7.11}] -> {1.2.4.1, 2.2.1.6, 4.1.1.1} -> 1.2.4.1
path_bse00020.kgml:
path_bse00020.kgml: Found a trail of span 3 containing skipped vertices
path_bse00020.kgml: 30 -> 31 -> [103] -> 29
path_bse00020.kgml: R03316 -> R02570 -> [R01197] -> R00621
path_bse00020.kgml: bse:Bsel_2045 -> bse:Bsel_2044 -> [{bse:Bsel_1816, bse:Bsel_1817, bse:Bsel_2157, bse:Bsel_2158, bse:Bsel_2159, bse:Bsel_2160, bse:Bsel_2851, bse:Bsel_2852}] -> bse:Bsel_2045
path_bse00020.kgml: 1.2.4.2 -> 2.3.1.61 -> [{1.2.7.11, 1.2.7.3}] -> 1.2.4.2
path_bse00020.kgml:
path_bse00020.kgml: --- 6.18 seconds ---

path_bse00030.kgml: Pentose phosphate pathway
path_bse00030.kgml: Initialization took 0.59 seconds
path_bse00030.kgml:
path_bse00030.kgml: Found a trail of span 2 without skipping any vertex
path_bse00030.kgml: 60 -> 38
path_bse00030.kgml: R01541 -> R05605
path_bse00030.kgml: bse:Bsel_0458 -> bse:Bsel_0457
path_bse00030.kgml: {2.7.1.178, 2.7.1.45} -> {4.1.2.14, 4.1.2.55}
path_bse00030.kgml:
path_bse00030.kgml: --- 0.82 seconds ---

path_bse00040.kgml: Pentose and glucuronate interconversions
path_bse00040.kgml: Initialization took 0.24 seconds
path_bse00040.kgml:
path_bse00040.kgml: Found a trail of span 4 containing skipped vertices
path_bse00040.kgml: 73 -> [74 -> 75] -> 70 -> 68 -> [70] -> 75
path_bse00040.kgml: R01526 -> [R01529 -> R05850] -> R02439 -> R01761 -> [R02439] -> R05850
path_bse00040.kgml: bse:Bsel_0342 -> [bse:Bsel_1697 -> bse:Bsel_0341] -> bse:Bsel_0342 -> bse:Bsel_0343 -> [bse:Bsel_0342] -> bse:Bsel_0341
path_bse00040.kgml: {2.7.1.16, 2.7.1.47} -> [5.1.3.1 -> 5.1.3.4] -> 2.7.1.16 -> 5.3.1.4 -> [2.7.1.16] -> 5.1.3.4
path_bse00040.kgml:
path_bse00040.kgml: Found a trail of span 2 without skipping any vertex
path_bse00040.kgml: 80 -> 87
path_bse00040.kgml: R01639 -> R01432
path_bse00040.kgml: bse:Bsel_2825 -> bse:Bsel_2826
path_bse00040.kgml: 2.7.1.17 -> 5.3.1.5
path_bse00040.kgml:
path_bse00040.kgml: Found a trail of span 2 without skipping any vertex
path_bse00040.kgml: 125 -> 126
path_bse00040.kgml: R04383 -> R01542
path_bse00040.kgml: bse:Bsel_0460 -> bse:Bsel_0459
path_bse00040.kgml: 5.3.1.17 -> {1.1.1.125, 1.1.1.127}
path_bse00040.kgml:
path_bse00040.kgml: --- 0.85 seconds ---

path_bse00051.kgml: Fructose and mannose metabolism
path_bse00051.kgml: Initialization took 0.23 seconds
path_bse00051.kgml:
path_bse00051.kgml: Found a trail of span 2 without skipping any vertex
path_bse00051.kgml: 54 -> 92
path_bse00051.kgml: R03232 -> R02071
path_bse00051.kgml: bse:Bsel_0931 -> bse:Bsel_0930
path_bse00051.kgml: 2.7.1.202 -> 2.7.1.56
path_bse00051.kgml:
path_bse00051.kgml: --- 0.32 seconds ---

path_bse00052.kgml: Galactose metabolism
path_bse00052.kgml: Initialization took 0.28 seconds
path_bse00052.kgml:
path_bse00052.kgml: --- 0.70 seconds ---

path_bse00053.kgml: Ascorbate and aldarate metabolism
path_bse00053.kgml: Initialization took 0.08 seconds
path_bse00053.kgml: (not found)
path_bse00053.kgml: --- 0.12 seconds ---

path_bse00061.kgml: Fatty acid biosynthesis
path_bse00061.kgml: Initialization took 0.38 seconds
path_bse00061.kgml:
path_bse00061.kgml: Found a trail of span 2 containing skipped vertices
path_bse00061.kgml: 147 -> [61] -> 108
path_bse00061.kgml: R01626 -> [R04960] -> R04534
path_bse00061.kgml: bse:Bsel_1709 -> [bse:Bsel_1537] -> {bse:Bsel_1337, bse:Bsel_1710, bse:Bsel_1805, bse:Bsel_2617, bse:Bsel_2736, bse:Bsel_2808, bse:Bsel_2817}
path_bse00061.kgml: {2.3.1.39, 2.3.1.85, 2.3.1.86} -> [{2.3.1.179, 2.3.1.41, 2.3.1.85, 2.3.1.86}] -> {1.1.1.100, 2.3.1.85, 2.3.1.86}
path_bse00061.kgml:
path_bse00061.kgml: Found a trail of span 2 containing skipped vertices
path_bse00061.kgml: 147 -> [53] -> 54
path_bse00061.kgml: R01626 -> [R07762] -> R07763
path_bse00061.kgml: bse:Bsel_1709 -> [bse:Bsel_1537] -> {bse:Bsel_1337, bse:Bsel_1710, bse:Bsel_1805, bse:Bsel_2617, bse:Bsel_2736, bse:Bsel_2808, bse:Bsel_2817}
path_bse00061.kgml: {2.3.1.39, 2.3.1.85, 2.3.1.86} -> [{2.3.1.179, 2.3.1.199, 2.3.1.41}] -> 1.1.1.100
path_bse00061.kgml:
path_bse00061.kgml: Found a trail of span 2 containing skipped vertices
path_bse00061.kgml: 147 -> [60] -> 97
path_bse00061.kgml: R01626 -> [R04963] -> R04964
path_bse00061.kgml: bse:Bsel_1709 -> [bse:Bsel_1537] -> {bse:Bsel_1337, bse:Bsel_1710, bse:Bsel_1805, bse:Bsel_2617, bse:Bsel_2736, bse:Bsel_2808, bse:Bsel_2817}
path_bse00061.kgml: {2.3.1.39, 2.3.1.85, 2.3.1.86} -> [{2.3.1.179, 2.3.1.41, 2.3.1.85, 2.3.1.86}] -> {1.1.1.100, 2.3.1.85, 2.3.1.86}
path_bse00061.kgml:
path_bse00061.kgml: Found a trail of span 2 containing skipped vertices
path_bse00061.kgml: 147 -> [58] -> 75
path_bse00061.kgml: R01626 -> [R04968] -> R04543
path_bse00061.kgml: bse:Bsel_1709 -> [bse:Bsel_1537] -> {bse:Bsel_1337, bse:Bsel_1710, bse:Bsel_1805, bse:Bsel_2617, bse:Bsel_2736, bse:Bsel_2808, bse:Bsel_2817}
path_bse00061.kgml: {2.3.1.39, 2.3.1.85, 2.3.1.86} -> [{2.3.1.179, 2.3.1.41, 2.3.1.85, 2.3.1.86}] -> {1.1.1.100, 2.3.1.85, 2.3.1.86}
path_bse00061.kgml:
path_bse00061.kgml: Found a trail of span 2 containing skipped vertices
path_bse00061.kgml: 147 -> [259] -> 142
path_bse00061.kgml: R01626 -> [R04355] -> R04533
path_bse00061.kgml: bse:Bsel_1709 -> [bse:Bsel_1537] -> {bse:Bsel_1337, bse:Bsel_1710, bse:Bsel_1805, bse:Bsel_2617, bse:Bsel_2736, bse:Bsel_2808, bse:Bsel_2817}
path_bse00061.kgml: {2.3.1.39, 2.3.1.85, 2.3.1.86} -> [{2.3.1.179, 2.3.1.41, 2.3.1.85, 2.3.1.86}] -> {1.1.1.100, 2.3.1.85, 2.3.1.86}
path_bse00061.kgml:
path_bse00061.kgml: Found a trail of span 2 containing skipped vertices
path_bse00061.kgml: 147 -> [62] -> 119
path_bse00061.kgml: R01626 -> [R04957] -> R04536
path_bse00061.kgml: bse:Bsel_1709 -> [bse:Bsel_1537] -> {bse:Bsel_1337, bse:Bsel_1710, bse:Bsel_1805, bse:Bsel_2617, bse:Bsel_2736, bse:Bsel_2808, bse:Bsel_2817}
path_bse00061.kgml: {2.3.1.39, 2.3.1.85, 2.3.1.86} -> [{2.3.1.179, 2.3.1.41, 2.3.1.85, 2.3.1.86}] -> {1.1.1.100, 2.3.1.85, 2.3.1.86}
path_bse00061.kgml:
path_bse00061.kgml: Found a trail of span 2 containing skipped vertices
path_bse00061.kgml: 147 -> [59] -> 86
path_bse00061.kgml: R01626 -> [R04726] -> R04566
path_bse00061.kgml: bse:Bsel_1709 -> [bse:Bsel_1537] -> {bse:Bsel_1337, bse:Bsel_1710, bse:Bsel_1805, bse:Bsel_2617, bse:Bsel_2736, bse:Bsel_2808, bse:Bsel_2817}
path_bse00061.kgml: {2.3.1.39, 2.3.1.85, 2.3.1.86} -> [{2.3.1.179, 2.3.1.41, 2.3.1.85, 2.3.1.86}] -> {1.1.1.100, 2.3.1.85, 2.3.1.86}
path_bse00061.kgml:
path_bse00061.kgml: Found a trail of span 2 containing skipped vertices
path_bse00061.kgml: 147 -> [63] -> 130
path_bse00061.kgml: R01626 -> [R04952] -> R04953
path_bse00061.kgml: bse:Bsel_1709 -> [bse:Bsel_1537] -> {bse:Bsel_1337, bse:Bsel_1710, bse:Bsel_1805, bse:Bsel_2617, bse:Bsel_2736, bse:Bsel_2808, bse:Bsel_2817}
path_bse00061.kgml: {2.3.1.39, 2.3.1.85, 2.3.1.86} -> [{2.3.1.179, 2.3.1.41, 2.3.1.85, 2.3.1.86}] -> {1.1.1.100, 2.3.1.85, 2.3.1.86}
path_bse00061.kgml:
path_bse00061.kgml: --- 1.06 seconds ---

path_bse00130.kgml: Ubiquinone and other terpenoid-quinone biosynthesis
path_bse00130.kgml: Initialization took 0.18 seconds
path_bse00130.kgml:
path_bse00130.kgml: Found a trail of span 2 containing skipped vertices
path_bse00130.kgml: 190 -> [191] -> 192
path_bse00130.kgml: R08587 -> [R08588] -> R08589
path_bse00130.kgml: bse:Bsel_0478 -> [bse:Bsel_1367] -> bse:Bsel_0479
path_bse00130.kgml: 3.2.2.26 -> [1.21.98.1] -> ?
path_bse00130.kgml:
path_bse00130.kgml: --- 0.27 seconds ---

path_bse00190.kgml: Oxidative phosphorylation
path_bse00190.kgml: Initialization took 1.83 seconds
path_bse00190.kgml: (not found)
path_bse00190.kgml: --- 1.88 seconds ---

path_bse00220.kgml: Arginine biosynthesis
path_bse00220.kgml: Initialization took 0.33 seconds
path_bse00220.kgml:
path_bse00220.kgml: Found a trail of span 8 containing skipped vertices
path_bse00220.kgml: 49 -> 50 -> 51 -> 52 -> [55 -> 44] -> 45 -> [47 -> 48] -> 55 -> [44 -> 45] -> 47 -> [48] -> 44
path_bse00220.kgml: R00259 -> R02649 -> R03443 -> R02283 -> [R02282 -> R01398] -> R01954 -> [R01086 -> R00551] -> R02282 -> [R01398 -> R01954] -> R01086 -> [R00551] -> R01398
path_bse00220.kgml: bse:Bsel_1969 -> bse:Bsel_1968 -> bse:Bsel_1970 -> bse:Bsel_1967 -> [bse:Bsel_1969 -> bse:Bsel_1964] -> bse:Bsel_1963 -> [bse:Bsel_1962 -> bse:Bsel_0523] -> bse:Bsel_1969 -> [bse:Bsel_1964 -> bse:Bsel_1963] -> bse:Bsel_1962 -> [bse:Bsel_0523] -> bse:Bsel_1964
path_bse00220.kgml: 2.3.1.1 -> 2.7.2.8 -> 1.2.1.38 -> 2.6.1.11 -> [2.3.1.35 -> 2.1.3.3] -> 6.3.4.5 -> [4.3.2.1 -> 3.5.3.1] -> 2.3.1.35 -> [2.1.3.3 -> 6.3.4.5] -> 4.3.2.1 -> [3.5.3.1] -> 2.1.3.3
path_bse00220.kgml: Skipped genes: bse:Bsel_1965, bse:Bsel_1966
path_bse00220.kgml:
path_bse00220.kgml: Found a trail of span 7 containing skipped vertices
path_bse00220.kgml: 49 -> 50 -> [51] -> 52 -> [55 -> 44] -> 45 -> [47 -> 48] -> 55 -> [44 -> 45] -> 47 -> [48] -> 44
path_bse00220.kgml: R00259 -> R02649 -> [R03443] -> R02283 -> [R02282 -> R01398] -> R01954 -> [R01086 -> R00551] -> R02282 -> [R01398 -> R01954] -> R01086 -> [R00551] -> R01398
path_bse00220.kgml: bse:Bsel_1969 -> bse:Bsel_1968 -> [bse:Bsel_1970] -> bse:Bsel_1967 -> [bse:Bsel_1969 -> bse:Bsel_1964] -> bse:Bsel_1963 -> [bse:Bsel_1962 -> bse:Bsel_0523] -> bse:Bsel_1969 -> [bse:Bsel_1964 -> bse:Bsel_1963] -> bse:Bsel_1962 -> [bse:Bsel_0523] -> bse:Bsel_1964
path_bse00220.kgml: 2.3.1.1 -> 2.7.2.8 -> [1.2.1.38] -> 2.6.1.11 -> [2.3.1.35 -> 2.1.3.3] -> 6.3.4.5 -> [4.3.2.1 -> 3.5.3.1] -> 2.3.1.35 -> [2.1.3.3 -> 6.3.4.5] -> 4.3.2.1 -> [3.5.3.1] -> 2.1.3.3
path_bse00220.kgml: Skipped genes: bse:Bsel_1965, bse:Bsel_1966
path_bse00220.kgml:
path_bse00220.kgml: Found a trail of span 7 containing skipped vertices
path_bse00220.kgml: 49 -> 50 -> 51 -> [52] -> 55 -> [44 -> 45] -> 47 -> [48] -> 44 -> 45
path_bse00220.kgml: R00259 -> R02649 -> R03443 -> [R02283] -> R02282 -> [R01398 -> R01954] -> R01086 -> [R00551] -> R01398 -> R01954
path_bse00220.kgml: bse:Bsel_1969 -> bse:Bsel_1968 -> bse:Bsel_1970 -> [bse:Bsel_1967] -> bse:Bsel_1969 -> [bse:Bsel_1964 -> bse:Bsel_1963] -> bse:Bsel_1962 -> [bse:Bsel_0523] -> bse:Bsel_1964 -> bse:Bsel_1963
path_bse00220.kgml: 2.3.1.1 -> 2.7.2.8 -> 1.2.1.38 -> [2.6.1.11] -> 2.3.1.35 -> [2.1.3.3 -> 6.3.4.5] -> 4.3.2.1 -> [3.5.3.1] -> 2.1.3.3 -> 6.3.4.5
path_bse00220.kgml: Skipped genes: bse:Bsel_1965, bse:Bsel_1966, bse:Bsel_1967
path_bse00220.kgml:
path_bse00220.kgml: Found a trail of span 7 containing skipped vertices
path_bse00220.kgml: 49 -> [50] -> 51 -> 52 -> [55 -> 44] -> 45 -> [47 -> 48] -> 55 -> [44 -> 45] -> 47 -> [48] -> 44
path_bse00220.kgml: R00259 -> [R02649] -> R03443 -> R02283 -> [R02282 -> R01398] -> R01954 -> [R01086 -> R00551] -> R02282 -> [R01398 -> R01954] -> R01086 -> [R00551] -> R01398
path_bse00220.kgml: bse:Bsel_1969 -> [bse:Bsel_1968] -> bse:Bsel_1970 -> bse:Bsel_1967 -> [bse:Bsel_1969 -> bse:Bsel_1964] -> bse:Bsel_1963 -> [bse:Bsel_1962 -> bse:Bsel_0523] -> bse:Bsel_1969 -> [bse:Bsel_1964 -> bse:Bsel_1963] -> bse:Bsel_1962 -> [bse:Bsel_0523] -> bse:Bsel_1964
path_bse00220.kgml: 2.3.1.1 -> [2.7.2.8] -> 1.2.1.38 -> 2.6.1.11 -> [2.3.1.35 -> 2.1.3.3] -> 6.3.4.5 -> [4.3.2.1 -> 3.5.3.1] -> 2.3.1.35 -> [2.1.3.3 -> 6.3.4.5] -> 4.3.2.1 -> [3.5.3.1] -> 2.1.3.3
path_bse00220.kgml: Skipped genes: bse:Bsel_1968, bse:Bsel_1965, bse:Bsel_1966
path_bse00220.kgml:
path_bse00220.kgml: Found a trail of span 6 containing skipped vertices
path_bse00220.kgml: 49 -> 50 -> [51 -> 52] -> 55 -> [44 -> 45] -> 47 -> [48] -> 44 -> 45
path_bse00220.kgml: R00259 -> R02649 -> [R03443 -> R02283] -> R02282 -> [R01398 -> R01954] -> R01086 -> [R00551] -> R01398 -> R01954
path_bse00220.kgml: bse:Bsel_1969 -> bse:Bsel_1968 -> [bse:Bsel_1970 -> bse:Bsel_1967] -> bse:Bsel_1969 -> [bse:Bsel_1964 -> bse:Bsel_1963] -> bse:Bsel_1962 -> [bse:Bsel_0523] -> bse:Bsel_1964 -> bse:Bsel_1963
path_bse00220.kgml: 2.3.1.1 -> 2.7.2.8 -> [1.2.1.38 -> 2.6.1.11] -> 2.3.1.35 -> [2.1.3.3 -> 6.3.4.5] -> 4.3.2.1 -> [3.5.3.1] -> 2.1.3.3 -> 6.3.4.5
path_bse00220.kgml: Skipped genes: bse:Bsel_1965, bse:Bsel_1966, bse:Bsel_1967
path_bse00220.kgml:
path_bse00220.kgml: Found a trail of span 6 containing skipped vertices
path_bse00220.kgml: 49 -> [50 -> 51] -> 52 -> [55 -> 44] -> 45 -> [47 -> 48] -> 55 -> [44 -> 45] -> 47 -> [48] -> 44
path_bse00220.kgml: R00259 -> [R02649 -> R03443] -> R02283 -> [R02282 -> R01398] -> R01954 -> [R01086 -> R00551] -> R02282 -> [R01398 -> R01954] -> R01086 -> [R00551] -> R01398
path_bse00220.kgml: bse:Bsel_1969 -> [bse:Bsel_1968 -> bse:Bsel_1970] -> bse:Bsel_1967 -> [bse:Bsel_1969 -> bse:Bsel_1964] -> bse:Bsel_1963 -> [bse:Bsel_1962 -> bse:Bsel_0523] -> bse:Bsel_1969 -> [bse:Bsel_1964 -> bse:Bsel_1963] -> bse:Bsel_1962 -> [bse:Bsel_0523] -> bse:Bsel_1964
path_bse00220.kgml: 2.3.1.1 -> [2.7.2.8 -> 1.2.1.38] -> 2.6.1.11 -> [2.3.1.35 -> 2.1.3.3] -> 6.3.4.5 -> [4.3.2.1 -> 3.5.3.1] -> 2.3.1.35 -> [2.1.3.3 -> 6.3.4.5] -> 4.3.2.1 -> [3.5.3.1] -> 2.1.3.3
path_bse00220.kgml: Skipped genes: bse:Bsel_1968, bse:Bsel_1965, bse:Bsel_1966
path_bse00220.kgml:
path_bse00220.kgml: --- 21.29 seconds ---

path_bse00230.kgml: Purine metabolism
path_bse00230.kgml: Initialization took 6.06 seconds
path_bse00230.kgml:
path_bse00230.kgml: Found a trail of span 12 containing skipped vertices
path_bse00230.kgml: 160 -> 162 -> 163 -> 260 -> 164 -> 427 -> [428] -> 167 -> 428 -> [167] -> 166 -> 165 -> 169 -> [184] -> 183
path_bse00230.kgml: R01072 -> R04144 -> R04325 -> R04463 -> R04208 -> R07404 -> [R07405] -> R04591 -> R07405 -> [R04591] -> R04559 -> R04560 -> R01127 -> [R01135] -> R01083
path_bse00230.kgml: bse:Bsel_0695 -> bse:Bsel_0699 -> bse:Bsel_0697 -> {bse:Bsel_0692, bse:Bsel_0693, bse:Bsel_0694} -> bse:Bsel_0696 -> bse:Bsel_0689 -> [bse:Bsel_0688] -> bse:Bsel_0691 -> bse:Bsel_0688 -> [bse:Bsel_0691] -> bse:Bsel_0690 -> bse:Bsel_0698 -> bse:Bsel_0698 -> [bse:Bsel_3304] -> bse:Bsel_0690
path_bse00230.kgml: 2.4.2.14 -> 6.3.4.13 -> 2.1.2.2 -> 6.3.5.3 -> 6.3.3.1 -> 6.3.4.18 -> [5.4.99.18] -> 6.3.2.6 -> 5.4.99.18 -> [6.3.2.6] -> 4.3.2.2 -> 2.1.2.3 -> 3.5.4.10 -> [6.3.4.4] -> 4.3.2.2
path_bse00230.kgml:
path_bse00230.kgml: Found a trail of span 11 containing skipped vertices
path_bse00230.kgml: 160 -> [162] -> 163 -> 260 -> 164 -> 427 -> [428] -> 167 -> 428 -> [167] -> 166 -> 165 -> 169 -> [184] -> 183
path_bse00230.kgml: R01072 -> [R04144] -> R04325 -> R04463 -> R04208 -> R07404 -> [R07405] -> R04591 -> R07405 -> [R04591] -> R04559 -> R04560 -> R01127 -> [R01135] -> R01083
path_bse00230.kgml: bse:Bsel_0695 -> [bse:Bsel_0699] -> bse:Bsel_0697 -> {bse:Bsel_0692, bse:Bsel_0693, bse:Bsel_0694} -> bse:Bsel_0696 -> bse:Bsel_0689 -> [bse:Bsel_0688] -> bse:Bsel_0691 -> bse:Bsel_0688 -> [bse:Bsel_0691] -> bse:Bsel_0690 -> bse:Bsel_0698 -> bse:Bsel_0698 -> [bse:Bsel_3304] -> bse:Bsel_0690
path_bse00230.kgml: 2.4.2.14 -> [6.3.4.13] -> 2.1.2.2 -> 6.3.5.3 -> 6.3.3.1 -> 6.3.4.18 -> [5.4.99.18] -> 6.3.2.6 -> 5.4.99.18 -> [6.3.2.6] -> 4.3.2.2 -> 2.1.2.3 -> 3.5.4.10 -> [6.3.4.4] -> 4.3.2.2
path_bse00230.kgml:
path_bse00230.kgml: Found a trail of span 11 containing skipped vertices
path_bse00230.kgml: 160 -> 162 -> 163 -> 260 -> 164 -> 427 -> [428] -> 167 -> 428 -> [167] -> 166 -> [165] -> 169 -> [184] -> 183
path_bse00230.kgml: R01072 -> R04144 -> R04325 -> R04463 -> R04208 -> R07404 -> [R07405] -> R04591 -> R07405 -> [R04591] -> R04559 -> [R04560] -> R01127 -> [R01135] -> R01083
path_bse00230.kgml: bse:Bsel_0695 -> bse:Bsel_0699 -> bse:Bsel_0697 -> {bse:Bsel_0692, bse:Bsel_0693, bse:Bsel_0694} -> bse:Bsel_0696 -> bse:Bsel_0689 -> [bse:Bsel_0688] -> bse:Bsel_0691 -> bse:Bsel_0688 -> [bse:Bsel_0691] -> bse:Bsel_0690 -> [bse:Bsel_0698] -> bse:Bsel_0698 -> [bse:Bsel_3304] -> bse:Bsel_0690
path_bse00230.kgml: 2.4.2.14 -> 6.3.4.13 -> 2.1.2.2 -> 6.3.5.3 -> 6.3.3.1 -> 6.3.4.18 -> [5.4.99.18] -> 6.3.2.6 -> 5.4.99.18 -> [6.3.2.6] -> 4.3.2.2 -> [2.1.2.3] -> 3.5.4.10 -> [6.3.4.4] -> 4.3.2.2
path_bse00230.kgml:
path_bse00230.kgml: Found a trail of span 11 containing skipped vertices
path_bse00230.kgml: 160 -> 162 -> 163 -> 260 -> 164 -> [427] -> 428 -> 167 -> 166 -> 165 -> 169 -> [184] -> 183
path_bse00230.kgml: R01072 -> R04144 -> R04325 -> R04463 -> R04208 -> [R07404] -> R07405 -> R04591 -> R04559 -> R04560 -> R01127 -> [R01135] -> R01083
path_bse00230.kgml: bse:Bsel_0695 -> bse:Bsel_0699 -> bse:Bsel_0697 -> {bse:Bsel_0692, bse:Bsel_0693, bse:Bsel_0694} -> bse:Bsel_0696 -> [bse:Bsel_0689] -> bse:Bsel_0688 -> bse:Bsel_0691 -> bse:Bsel_0690 -> bse:Bsel_0698 -> bse:Bsel_0698 -> [bse:Bsel_3304] -> bse:Bsel_0690
path_bse00230.kgml: 2.4.2.14 -> 6.3.4.13 -> 2.1.2.2 -> 6.3.5.3 -> 6.3.3.1 -> [6.3.4.18] -> 5.4.99.18 -> 6.3.2.6 -> 4.3.2.2 -> 2.1.2.3 -> 3.5.4.10 -> [6.3.4.4] -> 4.3.2.2
path_bse00230.kgml: Skipped genes: bse:Bsel_0689
path_bse00230.kgml:
path_bse00230.kgml: Found a trail of span 11 containing skipped vertices
path_bse00230.kgml: 160 -> 162 -> 163 -> 260 -> [164] -> 427 -> [428] -> 167 -> 428 -> [167] -> 166 -> 165 -> 169 -> [184] -> 183
path_bse00230.kgml: R01072 -> R04144 -> R04325 -> R04463 -> [R04208] -> R07404 -> [R07405] -> R04591 -> R07405 -> [R04591] -> R04559 -> R04560 -> R01127 -> [R01135] -> R01083
path_bse00230.kgml: bse:Bsel_0695 -> bse:Bsel_0699 -> bse:Bsel_0697 -> {bse:Bsel_0692, bse:Bsel_0693, bse:Bsel_0694} -> [bse:Bsel_0696] -> bse:Bsel_0689 -> [bse:Bsel_0688] -> bse:Bsel_0691 -> bse:Bsel_0688 -> [bse:Bsel_0691] -> bse:Bsel_0690 -> bse:Bsel_0698 -> bse:Bsel_0698 -> [bse:Bsel_3304] -> bse:Bsel_0690
path_bse00230.kgml: 2.4.2.14 -> 6.3.4.13 -> 2.1.2.2 -> 6.3.5.3 -> [6.3.3.1] -> 6.3.4.18 -> [5.4.99.18] -> 6.3.2.6 -> 5.4.99.18 -> [6.3.2.6] -> 4.3.2.2 -> 2.1.2.3 -> 3.5.4.10 -> [6.3.4.4] -> 4.3.2.2
path_bse00230.kgml: Skipped genes: bse:Bsel_0696
path_bse00230.kgml:
path_bse00230.kgml: Found a trail of span 11 containing skipped vertices
path_bse00230.kgml: 160 -> 162 -> 163 -> [260] -> 164 -> 427 -> [428] -> 167 -> 428 -> [167] -> 166 -> 165 -> 169 -> [184] -> 183
path_bse00230.kgml: R01072 -> R04144 -> R04325 -> [R04463] -> R04208 -> R07404 -> [R07405] -> R04591 -> R07405 -> [R04591] -> R04559 -> R04560 -> R01127 -> [R01135] -> R01083
path_bse00230.kgml: bse:Bsel_0695 -> bse:Bsel_0699 -> bse:Bsel_0697 -> [{bse:Bsel_0692, bse:Bsel_0693, bse:Bsel_0694}] -> bse:Bsel_0696 -> bse:Bsel_0689 -> [bse:Bsel_0688] -> bse:Bsel_0691 -> bse:Bsel_0688 -> [bse:Bsel_0691] -> bse:Bsel_0690 -> bse:Bsel_0698 -> bse:Bsel_0698 -> [bse:Bsel_3304] -> bse:Bsel_0690
path_bse00230.kgml: 2.4.2.14 -> 6.3.4.13 -> 2.1.2.2 -> [6.3.5.3] -> 6.3.3.1 -> 6.3.4.18 -> [5.4.99.18] -> 6.3.2.6 -> 5.4.99.18 -> [6.3.2.6] -> 4.3.2.2 -> 2.1.2.3 -> 3.5.4.10 -> [6.3.4.4] -> 4.3.2.2
path_bse00230.kgml: Skipped genes: bse:Bsel_0694, bse:Bsel_0693, bse:Bsel_0692
path_bse00230.kgml:
path_bse00230.kgml: Found a trail of span 11 containing skipped vertices
path_bse00230.kgml: 160 -> 162 -> [163] -> 260 -> 164 -> 427 -> [428] -> 167 -> 428 -> [167] -> 166 -> 165 -> 169 -> [184] -> 183
path_bse00230.kgml: R01072 -> R04144 -> [R04325] -> R04463 -> R04208 -> R07404 -> [R07405] -> R04591 -> R07405 -> [R04591] -> R04559 -> R04560 -> R01127 -> [R01135] -> R01083
path_bse00230.kgml: bse:Bsel_0695 -> bse:Bsel_0699 -> [bse:Bsel_0697] -> {bse:Bsel_0692, bse:Bsel_0693, bse:Bsel_0694} -> bse:Bsel_0696 -> bse:Bsel_0689 -> [bse:Bsel_0688] -> bse:Bsel_0691 -> bse:Bsel_0688 -> [bse:Bsel_0691] -> bse:Bsel_0690 -> bse:Bsel_0698 -> bse:Bsel_0698 -> [bse:Bsel_3304] -> bse:Bsel_0690
path_bse00230.kgml: 2.4.2.14 -> 6.3.4.13 -> [2.1.2.2] -> 6.3.5.3 -> 6.3.3.1 -> 6.3.4.18 -> [5.4.99.18] -> 6.3.2.6 -> 5.4.99.18 -> [6.3.2.6] -> 4.3.2.2 -> 2.1.2.3 -> 3.5.4.10 -> [6.3.4.4] -> 4.3.2.2
path_bse00230.kgml: Skipped genes: bse:Bsel_0697
path_bse00230.kgml:
path_bse00230.kgml: Found a trail of span 11 containing skipped vertices
path_bse00230.kgml: 160 -> 162 -> 163 -> 260 -> 164 -> 427 -> [428] -> 167 -> 428 -> [167] -> 166 -> 165 -> [169 -> 184] -> 183
path_bse00230.kgml: R01072 -> R04144 -> R04325 -> R04463 -> R04208 -> R07404 -> [R07405] -> R04591 -> R07405 -> [R04591] -> R04559 -> R04560 -> [R01127 -> R01135] -> R01083
path_bse00230.kgml: bse:Bsel_0695 -> bse:Bsel_0699 -> bse:Bsel_0697 -> {bse:Bsel_0692, bse:Bsel_0693, bse:Bsel_0694} -> bse:Bsel_0696 -> bse:Bsel_0689 -> [bse:Bsel_0688] -> bse:Bsel_0691 -> bse:Bsel_0688 -> [bse:Bsel_0691] -> bse:Bsel_0690 -> bse:Bsel_0698 -> [bse:Bsel_0698 -> bse:Bsel_3304] -> bse:Bsel_0690
path_bse00230.kgml: 2.4.2.14 -> 6.3.4.13 -> 2.1.2.2 -> 6.3.5.3 -> 6.3.3.1 -> 6.3.4.18 -> [5.4.99.18] -> 6.3.2.6 -> 5.4.99.18 -> [6.3.2.6] -> 4.3.2.2 -> 2.1.2.3 -> [3.5.4.10 -> 6.3.4.4] -> 4.3.2.2
path_bse00230.kgml:
path_bse00230.kgml: Found a trail of span 10 containing skipped vertices
path_bse00230.kgml: 160 -> [162 -> 163] -> 260 -> 164 -> 427 -> [428] -> 167 -> 428 -> [167] -> 166 -> 165 -> 169 -> [184] -> 183
path_bse00230.kgml: R01072 -> [R04144 -> R04325] -> R04463 -> R04208 -> R07404 -> [R07405] -> R04591 -> R07405 -> [R04591] -> R04559 -> R04560 -> R01127 -> [R01135] -> R01083
path_bse00230.kgml: bse:Bsel_0695 -> [bse:Bsel_0699 -> bse:Bsel_0697] -> {bse:Bsel_0692, bse:Bsel_0693, bse:Bsel_0694} -> bse:Bsel_0696 -> bse:Bsel_0689 -> [bse:Bsel_0688] -> bse:Bsel_0691 -> bse:Bsel_0688 -> [bse:Bsel_0691] -> bse:Bsel_0690 -> bse:Bsel_0698 -> bse:Bsel_0698 -> [bse:Bsel_3304] -> bse:Bsel_0690
path_bse00230.kgml: 2.4.2.14 -> [6.3.4.13 -> 2.1.2.2] -> 6.3.5.3 -> 6.3.3.1 -> 6.3.4.18 -> [5.4.99.18] -> 6.3.2.6 -> 5.4.99.18 -> [6.3.2.6] -> 4.3.2.2 -> 2.1.2.3 -> 3.5.4.10 -> [6.3.4.4] -> 4.3.2.2
path_bse00230.kgml: Skipped genes: bse:Bsel_0697
path_bse00230.kgml:
path_bse00230.kgml: Found a trail of span 10 containing skipped vertices
path_bse00230.kgml: 160 -> 162 -> 163 -> 260 -> [164 -> 427] -> 428 -> 167 -> 166 -> 165 -> 169 -> [184] -> 183
path_bse00230.kgml: R01072 -> R04144 -> R04325 -> R04463 -> [R04208 -> R07404] -> R07405 -> R04591 -> R04559 -> R04560 -> R01127 -> [R01135] -> R01083
path_bse00230.kgml: bse:Bsel_0695 -> bse:Bsel_0699 -> bse:Bsel_0697 -> {bse:Bsel_0692, bse:Bsel_0693, bse:Bsel_0694} -> [bse:Bsel_0696 -> bse:Bsel_0689] -> bse:Bsel_0688 -> bse:Bsel_0691 -> bse:Bsel_0690 -> bse:Bsel_0698 -> bse:Bsel_0698 -> [bse:Bsel_3304] -> bse:Bsel_0690
path_bse00230.kgml: 2.4.2.14 -> 6.3.4.13 -> 2.1.2.2 -> 6.3.5.3 -> [6.3.3.1 -> 6.3.4.18] -> 5.4.99.18 -> 6.3.2.6 -> 4.3.2.2 -> 2.1.2.3 -> 3.5.4.10 -> [6.3.4.4] -> 4.3.2.2
path_bse00230.kgml: Skipped genes: bse:Bsel_0696, bse:Bsel_0689
path_bse00230.kgml:
path_bse00230.kgml: Found a trail of span 10 containing skipped vertices
path_bse00230.kgml: 160 -> 162 -> 163 -> [260 -> 164] -> 427 -> [428] -> 167 -> 428 -> [167] -> 166 -> 165 -> 169 -> [184] -> 183
path_bse00230.kgml: R01072 -> R04144 -> R04325 -> [R04463 -> R04208] -> R07404 -> [R07405] -> R04591 -> R07405 -> [R04591] -> R04559 -> R04560 -> R01127 -> [R01135] -> R01083
path_bse00230.kgml: bse:Bsel_0695 -> bse:Bsel_0699 -> bse:Bsel_0697 -> [{bse:Bsel_0692, bse:Bsel_0693, bse:Bsel_0694} -> bse:Bsel_0696] -> bse:Bsel_0689 -> [bse:Bsel_0688] -> bse:Bsel_0691 -> bse:Bsel_0688 -> [bse:Bsel_0691] -> bse:Bsel_0690 -> bse:Bsel_0698 -> bse:Bsel_0698 -> [bse:Bsel_3304] -> bse:Bsel_0690
path_bse00230.kgml: 2.4.2.14 -> 6.3.4.13 -> 2.1.2.2 -> [6.3.5.3 -> 6.3.3.1] -> 6.3.4.18 -> [5.4.99.18] -> 6.3.2.6 -> 5.4.99.18 -> [6.3.2.6] -> 4.3.2.2 -> 2.1.2.3 -> 3.5.4.10 -> [6.3.4.4] -> 4.3.2.2
path_bse00230.kgml: Skipped genes: bse:Bsel_0694, bse:Bsel_0696, bse:Bsel_0693, bse:Bsel_0692
path_bse00230.kgml:
path_bse00230.kgml: Found a trail of span 10 containing skipped vertices
path_bse00230.kgml: 160 -> 162 -> [163 -> 260] -> 164 -> 427 -> [428] -> 167 -> 428 -> [167] -> 166 -> 165 -> 169 -> [184] -> 183
path_bse00230.kgml: R01072 -> R04144 -> [R04325 -> R04463] -> R04208 -> R07404 -> [R07405] -> R04591 -> R07405 -> [R04591] -> R04559 -> R04560 -> R01127 -> [R01135] -> R01083
path_bse00230.kgml: bse:Bsel_0695 -> bse:Bsel_0699 -> [bse:Bsel_0697 -> {bse:Bsel_0692, bse:Bsel_0693, bse:Bsel_0694}] -> bse:Bsel_0696 -> bse:Bsel_0689 -> [bse:Bsel_0688] -> bse:Bsel_0691 -> bse:Bsel_0688 -> [bse:Bsel_0691] -> bse:Bsel_0690 -> bse:Bsel_0698 -> bse:Bsel_0698 -> [bse:Bsel_3304] -> bse:Bsel_0690
path_bse00230.kgml: 2.4.2.14 -> 6.3.4.13 -> [2.1.2.2 -> 6.3.5.3] -> 6.3.3.1 -> 6.3.4.18 -> [5.4.99.18] -> 6.3.2.6 -> 5.4.99.18 -> [6.3.2.6] -> 4.3.2.2 -> 2.1.2.3 -> 3.5.4.10 -> [6.3.4.4] -> 4.3.2.2
path_bse00230.kgml: Skipped genes: bse:Bsel_0694, bse:Bsel_0697, bse:Bsel_0693, bse:Bsel_0692
path_bse00230.kgml:
path_bse00230.kgml: Found a trail of span 5 containing skipped vertices
path_bse00230.kgml: 226 -> 232 -> 429 -> [225] -> 144 -> 441
path_bse00230.kgml: R02106 -> R06601 -> R06604 -> [R02425] -> R02423 -> R10908
path_bse00230.kgml: bse:Bsel_0582 -> bse:Bsel_0583 -> {bse:Bsel_0581, bse:Bsel_0582} -> [bse:Bsel_0574] -> {bse:Bsel_0584, bse:Bsel_0900} -> bse:Bsel_0585
path_bse00230.kgml: 1.7.3.3 -> 3.5.2.17 -> 4.1.1.97 -> [3.5.2.5] -> 3.5.3.9 -> 2.6.1.112
path_bse00230.kgml:
path_bse00230.kgml: Found a trail of span 4 containing skipped vertices
path_bse00230.kgml: 226 -> [232] -> 429 -> [225] -> 144 -> 441
path_bse00230.kgml: R02106 -> [R06601] -> R06604 -> [R02425] -> R02423 -> R10908
path_bse00230.kgml: bse:Bsel_0582 -> [bse:Bsel_0583] -> {bse:Bsel_0581, bse:Bsel_0582} -> [bse:Bsel_0574] -> {bse:Bsel_0584, bse:Bsel_0900} -> bse:Bsel_0585
path_bse00230.kgml: 1.7.3.3 -> [3.5.2.17] -> 4.1.1.97 -> [3.5.2.5] -> 3.5.3.9 -> 2.6.1.112
path_bse00230.kgml: Skipped genes: bse:Bsel_0583
path_bse00230.kgml:
path_bse00230.kgml: Found a trail of span 4 containing skipped vertices
path_bse00230.kgml: 226 -> 232 -> 429 -> [225 -> 144] -> 441
path_bse00230.kgml: R02106 -> R06601 -> R06604 -> [R02425 -> R02423] -> R10908
path_bse00230.kgml: bse:Bsel_0582 -> bse:Bsel_0583 -> {bse:Bsel_0581, bse:Bsel_0582} -> [bse:Bsel_0574 -> {bse:Bsel_0584, bse:Bsel_0900}] -> bse:Bsel_0585
path_bse00230.kgml: 1.7.3.3 -> 3.5.2.17 -> 4.1.1.97 -> [3.5.2.5 -> 3.5.3.9] -> 2.6.1.112
path_bse00230.kgml: Skipped genes: bse:Bsel_0584
path_bse00230.kgml:
path_bse00230.kgml: Found a trail of span 4 containing skipped vertices
path_bse00230.kgml: 226 -> 232 -> [429 -> 225] -> 144 -> 441
path_bse00230.kgml: R02106 -> R06601 -> [R06604 -> R02425] -> R02423 -> R10908
path_bse00230.kgml: bse:Bsel_0582 -> bse:Bsel_0583 -> [{bse:Bsel_0581, bse:Bsel_0582} -> bse:Bsel_0574] -> {bse:Bsel_0584, bse:Bsel_0900} -> bse:Bsel_0585
path_bse00230.kgml: 1.7.3.3 -> 3.5.2.17 -> [4.1.1.97 -> 3.5.2.5] -> 3.5.3.9 -> 2.6.1.112
path_bse00230.kgml:
path_bse00230.kgml: Found a trail of span 3 containing skipped vertices
path_bse00230.kgml: 220 -> [300] -> 244 -> [300 -> 139] -> 239
path_bse00230.kgml: R00332 -> [R00430] -> R00441 -> [R00430 -> R02019] -> R02090
path_bse00230.kgml: {bse:Bsel_1688, bse:Bsel_2822} -> [bse:Bsel_1350] -> {bse:Bsel_0106, bse:Bsel_0107, bse:Bsel_0142, bse:Bsel_1689, bse:Bsel_3185} -> [bse:Bsel_1350 -> {bse:Bsel_0305, bse:Bsel_0306, bse:Bsel_2283}] -> {bse:Bsel_1688, bse:Bsel_2822}
path_bse00230.kgml: 2.7.4.8 -> [2.7.1.40] -> {2.7.7.48, 2.7.7.6} -> [2.7.1.40 -> 1.17.4.1] -> {2.7.4.12, 2.7.4.8}
path_bse00230.kgml:
path_bse00230.kgml: Found a trail of span 3 containing skipped vertices
path_bse00230.kgml: 286 -> 211 -> [200] -> 214
path_bse00230.kgml: R02557 -> R01561 -> [R01244] -> R01863
path_bse00230.kgml: {bse:Bsel_2197, bse:Bsel_2198, bse:Bsel_2401} -> {bse:Bsel_2197, bse:Bsel_2198, bse:Bsel_2401} -> [{bse:Bsel_0715, bse:Bsel_2802}] -> {bse:Bsel_2197, bse:Bsel_2198, bse:Bsel_2401}
path_bse00230.kgml: 2.4.2.1 -> 2.4.2.1 -> [3.5.4.2] -> {2.4.2.1, 2.4.2.15}
path_bse00230.kgml:
path_bse00230.kgml: Found a trail of span 2 containing skipped vertices
path_bse00230.kgml: 282 -> 281
path_bse00230.kgml: R01054 -> R01057
path_bse00230.kgml: bse:Bsel_2202 -> bse:Bsel_2199
path_bse00230.kgml: {3.6.1.13, 3.6.1.21, 3.6.1.53} -> {5.4.2.2, 5.4.2.7}
path_bse00230.kgml: Skipped genes: bse:Bsel_2200, bse:Bsel_2201
path_bse00230.kgml:
path_bse00230.kgml: Found a trail of span 2 without skipping any vertex
path_bse00230.kgml: 243 -> 221
path_bse00230.kgml: R02147 -> R01969
path_bse00230.kgml: {bse:Bsel_2197, bse:Bsel_2198, bse:Bsel_2401} -> {bse:Bsel_2197, bse:Bsel_2198, bse:Bsel_2401}
path_bse00230.kgml: {2.4.2.1, 2.4.2.15} -> {2.4.2.1, 2.4.2.4}
path_bse00230.kgml:
path_bse00230.kgml: Found a trail of span 2 without skipping any vertex
path_bse00230.kgml: 192 -> 214
path_bse00230.kgml: R02748 -> R01863
path_bse00230.kgml: {bse:Bsel_2197, bse:Bsel_2198, bse:Bsel_2401} -> {bse:Bsel_2197, bse:Bsel_2198, bse:Bsel_2401}
path_bse00230.kgml: {2.4.2.1, 2.4.2.4} -> {2.4.2.1, 2.4.2.15}
path_bse00230.kgml:
path_bse00230.kgml: --- 21.07 seconds ---

path_bse00240.kgml: Pyrimidine metabolism
path_bse00240.kgml: Initialization took 3.34 seconds
path_bse00240.kgml:
path_bse00240.kgml: Found a trail of span 7 containing skipped vertices
path_bse00240.kgml: 91 -> 97 -> 98 -> [99] -> 101 -> 99 -> [101] -> 178 -> 112
path_bse00240.kgml: R00575 -> R01397 -> R01993 -> [R01869] -> R01870 -> R01869 -> [R01870] -> R00965 -> R00966
path_bse00240.kgml: {bse:Bsel_1675, bse:Bsel_1676, bse:Bsel_1965, bse:Bsel_1966} -> bse:Bsel_1673 -> bse:Bsel_1674 -> [{bse:Bsel_1677, bse:Bsel_1678}] -> bse:Bsel_1680 -> {bse:Bsel_1677, bse:Bsel_1678} -> [bse:Bsel_1680] -> bse:Bsel_1679 -> {bse:Bsel_1671, bse:Bsel_3162}
path_bse00240.kgml: 6.3.5.5 -> 2.1.3.2 -> 3.5.2.3 -> [1.3.1.14] -> 2.4.2.10 -> 1.3.1.14 -> [2.4.2.10] -> 4.1.1.23 -> 2.4.2.9
path_bse00240.kgml: Skipped genes: bse:Bsel_1672
path_bse00240.kgml:
path_bse00240.kgml: Found a trail of span 6 containing skipped vertices
path_bse00240.kgml: 91 -> [97 -> 98] -> 99 -> 98 -> [99] -> 101 -> 178 -> 112
path_bse00240.kgml: R00575 -> [R01397 -> R01993] -> R01869 -> R01993 -> [R01869] -> R01870 -> R00965 -> R00966
path_bse00240.kgml: {bse:Bsel_1675, bse:Bsel_1676, bse:Bsel_1965, bse:Bsel_1966} -> [bse:Bsel_1673 -> bse:Bsel_1674] -> {bse:Bsel_1677, bse:Bsel_1678} -> bse:Bsel_1674 -> [{bse:Bsel_1677, bse:Bsel_1678}] -> bse:Bsel_1680 -> bse:Bsel_1679 -> {bse:Bsel_1671, bse:Bsel_3162}
path_bse00240.kgml: 6.3.5.5 -> [2.1.3.2 -> 3.5.2.3] -> 1.3.1.14 -> 3.5.2.3 -> [1.3.1.14] -> 2.4.2.10 -> 4.1.1.23 -> 2.4.2.9
path_bse00240.kgml: Skipped genes: bse:Bsel_1672, bse:Bsel_1673
path_bse00240.kgml:
path_bse00240.kgml: Found a trail of span 6 containing skipped vertices
path_bse00240.kgml: 91 -> 97 -> [98 -> 99] -> 101 -> [99] -> 98 -> 99 -> [101 -> 178] -> 112
path_bse00240.kgml: R00575 -> R01397 -> [R01993 -> R01869] -> R01870 -> [R01869] -> R01993 -> R01869 -> [R01870 -> R00965] -> R00966
path_bse00240.kgml: {bse:Bsel_1675, bse:Bsel_1676, bse:Bsel_1965, bse:Bsel_1966} -> bse:Bsel_1673 -> [bse:Bsel_1674 -> {bse:Bsel_1677, bse:Bsel_1678}] -> bse:Bsel_1680 -> [{bse:Bsel_1677, bse:Bsel_1678}] -> bse:Bsel_1674 -> {bse:Bsel_1677, bse:Bsel_1678} -> [bse:Bsel_1680 -> bse:Bsel_1679] -> {bse:Bsel_1671, bse:Bsel_3162}
path_bse00240.kgml: 6.3.5.5 -> 2.1.3.2 -> [3.5.2.3 -> 1.3.1.14] -> 2.4.2.10 -> [1.3.1.14] -> 3.5.2.3 -> 1.3.1.14 -> [2.4.2.10 -> 4.1.1.23] -> 2.4.2.9
path_bse00240.kgml: Skipped genes: bse:Bsel_1679, bse:Bsel_1672
path_bse00240.kgml:
path_bse00240.kgml: Found a trail of span 3 containing skipped vertices
path_bse00240.kgml: 103 -> [102 -> 104] -> 107 -> 121
path_bse00240.kgml: R00443 -> [R00438 -> R00156] -> {R00571, R00573} -> R00442
path_bse00240.kgml: {bse:Bsel_0106, bse:Bsel_0107, bse:Bsel_0142, bse:Bsel_1689, bse:Bsel_3185} -> [bse:Bsel_1794 -> bse:Bsel_2131] -> bse:Bsel_3184 -> {bse:Bsel_0106, bse:Bsel_0107, bse:Bsel_0142, bse:Bsel_1689, bse:Bsel_3185}
path_bse00240.kgml: {2.7.7.48, 2.7.7.52, 2.7.7.6} -> [2.7.7.8 -> 2.7.4.6] -> {6.3.4.2, 6.3.4.2} -> {2.7.7.48, 2.7.7.6}
path_bse00240.kgml:
path_bse00240.kgml: Found a trail of span 3 containing skipped vertices
path_bse00240.kgml: 150 -> [156] -> 161 -> [158] -> 157
path_bse00240.kgml: R02098 -> [R02101] -> R02094 -> [R02093] -> R00378
path_bse00240.kgml: bse:Bsel_0034 -> [bse:Bsel_1162] -> bse:Bsel_0034 -> [bse:Bsel_2131] -> {bse:Bsel_0002, bse:Bsel_0023, bse:Bsel_0036, bse:Bsel_1344, bse:Bsel_1359, bse:Bsel_1783, bse:Bsel_1909, bse:Bsel_1937, bse:Bsel_2374}
path_bse00240.kgml: {2.7.4.4, 2.7.4.9} -> [2.1.1.45] -> {2.7.4.12, 2.7.4.9} -> [2.7.4.6] -> 2.7.7.7
path_bse00240.kgml: Skipped genes: bse:Bsel_0035
path_bse00240.kgml:
path_bse00240.kgml: --- 6.41 seconds ---

path_bse00250.kgml: Alanine, aspartate and glutamate metabolism
path_bse00250.kgml: Initialization took 1.09 seconds
path_bse00250.kgml:
path_bse00250.kgml: Found a trail of span 2 containing skipped vertices
path_bse00250.kgml: 31 -> 50
path_bse00250.kgml: R00485 -> R00490
path_bse00250.kgml: {bse:Bsel_0610, bse:Bsel_2152} -> {bse:Bsel_0612, bse:Bsel_1449}
path_bse00250.kgml: {3.5.1.1, 3.5.1.38, 3.5.5.4} -> 4.3.1.1
path_bse00250.kgml: Skipped genes: bse:Bsel_0611
path_bse00250.kgml:
path_bse00250.kgml: Found a trail of span 2 without skipping any vertex
path_bse00250.kgml: 48 -> 51
path_bse00250.kgml: R01954 -> R01086
path_bse00250.kgml: bse:Bsel_1963 -> bse:Bsel_1962
path_bse00250.kgml: 6.3.4.5 -> 4.3.2.1
path_bse00250.kgml:
path_bse00250.kgml: --- 1.30 seconds ---

path_bse00260.kgml: Glycine, serine and threonine metabolism
path_bse00260.kgml: Initialization took 1.49 seconds
path_bse00260.kgml:
path_bse00260.kgml: Found a trail of span 3 without skipping any vertex
path_bse00260.kgml: 56 -> 55 -> 54
path_bse00260.kgml: R06977 -> R06978 -> R06979
path_bse00260.kgml: bse:Bsel_1950 -> bse:Bsel_1949 -> bse:Bsel_1951
path_bse00260.kgml: 2.6.1.76 -> 2.3.1.178 -> 4.2.1.108
path_bse00260.kgml:
path_bse00260.kgml: Found a trail of span 3 without skipping any vertex
path_bse00260.kgml: 103 -> 99 -> 87
path_bse00260.kgml: {R01773, R01775} -> R01771 -> R01466
path_bse00260.kgml: bse:Bsel_3261 -> bse:Bsel_3263 -> bse:Bsel_3262
path_bse00260.kgml: {1.1.1.3, 1.1.1.3} -> 2.7.1.39 -> 4.2.3.1
path_bse00260.kgml:
path_bse00260.kgml: Found a trail of span 2 containing skipped vertices
path_bse00260.kgml: 56 -> [55] -> 54
path_bse00260.kgml: R06977 -> [R06978] -> R06979
path_bse00260.kgml: bse:Bsel_1950 -> [bse:Bsel_1949] -> bse:Bsel_1951
path_bse00260.kgml: 2.6.1.76 -> [2.3.1.178] -> 4.2.1.108
path_bse00260.kgml:
path_bse00260.kgml: Found a trail of span 2 containing skipped vertices
path_bse00260.kgml: 58 -> 60
path_bse00260.kgml: R01025 -> {R02565, R02566}
path_bse00260.kgml: bse:Bsel_0165 -> bse:Bsel_0170
path_bse00260.kgml: 1.1.99.1 -> {1.2.1.8, 1.2.1.8}
path_bse00260.kgml: Skipped genes: bse:Bsel_0167
path_bse00260.kgml:
path_bse00260.kgml: Found a trail of span 2 containing skipped vertices
path_bse00260.kgml: 92 -> [84] -> 89
path_bse00260.kgml: R00371 -> [R00751] -> R01465
path_bse00260.kgml: bse:Bsel_1819 -> [bse:Bsel_0752] -> bse:Bsel_1818
path_bse00260.kgml: 2.3.1.29 -> [{4.1.2.48, 4.1.2.5}] -> 1.1.1.103
path_bse00260.kgml:
path_bse00260.kgml: Found a trail of span 2 containing skipped vertices
path_bse00260.kgml: 103 -> [99] -> 87
path_bse00260.kgml: {R01773, R01775} -> [R01771] -> R01466
path_bse00260.kgml: bse:Bsel_3261 -> [bse:Bsel_3263] -> bse:Bsel_3262
path_bse00260.kgml: {1.1.1.3, 1.1.1.3} -> [2.7.1.39] -> 4.2.3.1
path_bse00260.kgml:
path_bse00260.kgml: Found a trail of span 2 without skipping any vertex
path_bse00260.kgml: 76 -> 93
path_bse00260.kgml: R00480 -> R02291
path_bse00260.kgml: {bse:Bsel_1399, bse:Bsel_1797, bse:Bsel_3267} -> bse:Bsel_1796
path_bse00260.kgml: 2.7.2.4 -> 1.2.1.11
path_bse00260.kgml:
path_bse00260.kgml: Found a trail of span 2 containing skipped vertices
path_bse00260.kgml: 110 -> [82] -> 101
path_bse00260.kgml: R04125 -> [R00945] -> R03425
path_bse00260.kgml: bse:Bsel_2287 -> [bse:Bsel_3163] -> {bse:Bsel_2285, bse:Bsel_2286}
path_bse00260.kgml: 2.1.2.10 -> [2.1.2.1] -> 1.4.4.2
path_bse00260.kgml:
path_bse00260.kgml: --- 2.21 seconds ---

path_bse00261.kgml: Monobactam biosynthesis
path_bse00261.kgml: Initialization took 0.13 seconds
path_bse00261.kgml: (not found)
path_bse00261.kgml: --- 0.19 seconds ---

path_bse00270.kgml: Cysteine and methionine metabolism
path_bse00270.kgml: Initialization took 1.64 seconds
path_bse00270.kgml:
path_bse00270.kgml: Found a trail of span 3 without skipping any vertex
path_bse00270.kgml: 202 -> 89 -> 88
path_bse00270.kgml: R03217 -> R01286 -> R00946
path_bse00270.kgml: bse:Bsel_0483 -> {bse:Bsel_0445, bse:Bsel_0484} -> bse:Bsel_0486
path_bse00270.kgml: 2.5.1.48 -> 4.4.1.13 -> 2.1.1.13
path_bse00270.kgml:
path_bse00270.kgml: Found a trail of span 3 without skipping any vertex
path_bse00270.kgml: 201 -> 89 -> 88
path_bse00270.kgml: R03260 -> R01286 -> R00946
path_bse00270.kgml: bse:Bsel_0483 -> {bse:Bsel_0445, bse:Bsel_0484} -> bse:Bsel_0486
path_bse00270.kgml: 2.5.1.48 -> 4.4.1.13 -> 2.1.1.13
path_bse00270.kgml:
path_bse00270.kgml: Found a trail of span 3 containing skipped vertices
path_bse00270.kgml: 211 -> 197 -> 196
path_bse00270.kgml: {R01773, R01775} -> R01777 -> R01776
path_bse00270.kgml: bse:Bsel_3261 -> bse:Bsel_3265 -> bse:Bsel_3265
path_bse00270.kgml: {1.1.1.3, 1.1.1.3} -> 2.3.1.46 -> 2.3.1.31
path_bse00270.kgml: Skipped genes: bse:Bsel_3263, bse:Bsel_3262
path_bse00270.kgml:
path_bse00270.kgml: Found a trail of span 2 containing skipped vertices
path_bse00270.kgml: 101 -> 88
path_bse00270.kgml: R01288 -> R00946
path_bse00270.kgml: bse:Bsel_0483 -> bse:Bsel_0486
path_bse00270.kgml: 2.5.1.48 -> 2.1.1.13
path_bse00270.kgml: Skipped genes: bse:Bsel_0484
path_bse00270.kgml:
path_bse00270.kgml: Found a trail of span 2 without skipping any vertex
path_bse00270.kgml: 76 -> 75
path_bse00270.kgml: R04143 -> R04420
path_bse00270.kgml: bse:Bsel_3121 -> bse:Bsel_3120
path_bse00270.kgml: 2.7.1.100 -> 5.3.1.23
path_bse00270.kgml:
path_bse00270.kgml: Found a trail of span 2 containing skipped vertices
path_bse00270.kgml: 202 -> [89] -> 88
path_bse00270.kgml: R03217 -> [R01286] -> R00946
path_bse00270.kgml: bse:Bsel_0483 -> [{bse:Bsel_0445, bse:Bsel_0484}] -> bse:Bsel_0486
path_bse00270.kgml: 2.5.1.48 -> [4.4.1.13] -> 2.1.1.13
path_bse00270.kgml: Skipped genes: bse:Bsel_0484
path_bse00270.kgml:
path_bse00270.kgml: Found a trail of span 2 containing skipped vertices
path_bse00270.kgml: 203 -> 88
path_bse00270.kgml: R02026 -> R00946
path_bse00270.kgml: bse:Bsel_0483 -> bse:Bsel_0486
path_bse00270.kgml: ? -> 2.1.1.13
path_bse00270.kgml: Skipped genes: bse:Bsel_0484
path_bse00270.kgml:
path_bse00270.kgml: Found a trail of span 2 containing skipped vertices
path_bse00270.kgml: 201 -> [89] -> 88
path_bse00270.kgml: R03260 -> [R01286] -> R00946
path_bse00270.kgml: bse:Bsel_0483 -> [{bse:Bsel_0445, bse:Bsel_0484}] -> bse:Bsel_0486
path_bse00270.kgml: 2.5.1.48 -> [4.4.1.13] -> 2.1.1.13
path_bse00270.kgml: Skipped genes: bse:Bsel_0484
path_bse00270.kgml:
path_bse00270.kgml: Found a trail of span 2 without skipping any vertex
path_bse00270.kgml: 217 -> 214
path_bse00270.kgml: R00480 -> R02291
path_bse00270.kgml: {bse:Bsel_1399, bse:Bsel_1797, bse:Bsel_3267} -> bse:Bsel_1796
path_bse00270.kgml: 2.7.2.4 -> 1.2.1.11
path_bse00270.kgml:
path_bse00270.kgml: --- 2.39 seconds ---

path_bse00280.kgml: Valine, leucine and isoleucine degradation
path_bse00280.kgml: Initialization took 0.23 seconds
path_bse00280.kgml:
path_bse00280.kgml: Found a trail of span 5 containing skipped vertices
path_bse00280.kgml: 83 -> 109 -> [69] -> 110 -> 68 -> 69
path_bse00280.kgml: R01088 -> R07601 -> [R07602] -> R04097 -> R07618 -> R07602
path_bse00280.kgml: bse:Bsel_2256 -> {bse:Bsel_2252, bse:Bsel_2253} -> [{bse:Bsel_2252, bse:Bsel_2253}] -> bse:Bsel_2251 -> {bse:Bsel_1605, bse:Bsel_2254} -> {bse:Bsel_2252, bse:Bsel_2253}
path_bse00280.kgml: 1.4.1.9 -> 1.2.4.4 -> [1.2.4.4] -> 2.3.1.168 -> 1.8.1.4 -> 1.2.4.4
path_bse00280.kgml: Skipped genes: bse:Bsel_2255
path_bse00280.kgml:
path_bse00280.kgml: Found a trail of span 4 containing skipped vertices
path_bse00280.kgml: 82 -> [53 -> 90] -> 54 -> 53 -> 90
path_bse00280.kgml: R07603 -> [R07604 -> R03174] -> R07618 -> R07604 -> R03174
path_bse00280.kgml: {bse:Bsel_2252, bse:Bsel_2253} -> [{bse:Bsel_2252, bse:Bsel_2253} -> bse:Bsel_2251] -> {bse:Bsel_1605, bse:Bsel_2254} -> {bse:Bsel_2252, bse:Bsel_2253} -> bse:Bsel_2251
path_bse00280.kgml: 1.2.4.4 -> [1.2.4.4 -> 2.3.1.168] -> 1.8.1.4 -> 1.2.4.4 -> 2.3.1.168
path_bse00280.kgml:
path_bse00280.kgml: Found a trail of span 4 containing skipped vertices
path_bse00280.kgml: 91 -> 63 -> [108] -> 62 -> [63] -> 108
path_bse00280.kgml: R07599 -> R07600 -> [R02662] -> R07618 -> [R07600] -> R02662
path_bse00280.kgml: {bse:Bsel_2252, bse:Bsel_2253} -> {bse:Bsel_2252, bse:Bsel_2253} -> [bse:Bsel_2251] -> {bse:Bsel_1605, bse:Bsel_2254} -> [{bse:Bsel_2252, bse:Bsel_2253}] -> bse:Bsel_2251
path_bse00280.kgml: 1.2.4.4 -> 1.2.4.4 -> [2.3.1.168] -> 1.8.1.4 -> [1.2.4.4] -> 2.3.1.168
path_bse00280.kgml:
path_bse00280.kgml: --- 16.56 seconds ---

path_bse00281.kgml: Geraniol degradation
path_bse00281.kgml: Initialization took 0.06 seconds
path_bse00281.kgml: (not found)
path_bse00281.kgml: --- 0.11 seconds ---

path_bse00290.kgml: Valine, leucine and isoleucine biosynthesis
path_bse00290.kgml: Initialization took 0.19 seconds
path_bse00290.kgml:
path_bse00290.kgml: Found a trail of span 7 containing skipped vertices
path_bse00290.kgml: 78 -> 21 -> 22 -> 47 -> [42] -> 34 -> 42 -> [34 -> 45] -> 31
path_bse00290.kgml: R03896 -> R03898 -> R00994 -> R08648 -> [R05069] -> R05068 -> R05069 -> [R05068 -> R05070] -> R02199
path_bse00290.kgml: {bse:Bsel_2533, bse:Bsel_2534} -> {bse:Bsel_2533, bse:Bsel_2534} -> bse:Bsel_2532 -> {bse:Bsel_2528, bse:Bsel_2529} -> [bse:Bsel_2530] -> bse:Bsel_2530 -> bse:Bsel_2530 -> [bse:Bsel_2530 -> bse:Bsel_1132] -> {bse:Bsel_1960, bse:Bsel_2527}
path_bse00290.kgml: 4.2.1.35 -> 4.2.1.35 -> 1.1.1.85 -> 2.2.1.6 -> [{1.1.1.86, 5.4.99.3}] -> 1.1.1.86 -> {1.1.1.86, 5.4.99.3} -> [1.1.1.86 -> 4.2.1.9] -> 2.6.1.42
path_bse00290.kgml: Skipped genes: bse:Bsel_2531
path_bse00290.kgml:
path_bse00290.kgml: Found a trail of span 7 containing skipped vertices
path_bse00290.kgml: 79 -> [44] -> 46 -> 44 -> [46 -> 41] -> 38 -> [35] -> 37 -> 36 -> [37] -> 35
path_bse00290.kgml: R00226 -> [R05071] -> R04440 -> R05071 -> [R04440 -> R04441] -> R01213 -> [R03968] -> R04001 -> R04426 -> [R04001] -> R03968
path_bse00290.kgml: {bse:Bsel_2528, bse:Bsel_2529} -> [bse:Bsel_2530] -> bse:Bsel_2530 -> bse:Bsel_2530 -> [bse:Bsel_2530 -> bse:Bsel_1132] -> bse:Bsel_2531 -> [{bse:Bsel_2533, bse:Bsel_2534}] -> {bse:Bsel_2533, bse:Bsel_2534} -> bse:Bsel_2532 -> [{bse:Bsel_2533, bse:Bsel_2534}] -> {bse:Bsel_2533, bse:Bsel_2534}
path_bse00290.kgml: 2.2.1.6 -> [{1.1.1.86, 5.4.99.3}] -> 1.1.1.86 -> {1.1.1.86, 5.4.99.3} -> [1.1.1.86 -> 4.2.1.9] -> 2.3.3.13 -> [4.2.1.33] -> 4.2.1.33 -> 1.1.1.85 -> [4.2.1.33] -> 4.2.1.33
path_bse00290.kgml:
path_bse00290.kgml: Found a trail of span 6 containing skipped vertices
path_bse00290.kgml: 78 -> [21] -> 22 -> 47 -> [42] -> 34 -> 42 -> [34 -> 45] -> 31
path_bse00290.kgml: R03896 -> [R03898] -> R00994 -> R08648 -> [R05069] -> R05068 -> R05069 -> [R05068 -> R05070] -> R02199
path_bse00290.kgml: {bse:Bsel_2533, bse:Bsel_2534} -> [{bse:Bsel_2533, bse:Bsel_2534}] -> bse:Bsel_2532 -> {bse:Bsel_2528, bse:Bsel_2529} -> [bse:Bsel_2530] -> bse:Bsel_2530 -> bse:Bsel_2530 -> [bse:Bsel_2530 -> bse:Bsel_1132] -> {bse:Bsel_1960, bse:Bsel_2527}
path_bse00290.kgml: 4.2.1.35 -> [4.2.1.35] -> 1.1.1.85 -> 2.2.1.6 -> [{1.1.1.86, 5.4.99.3}] -> 1.1.1.86 -> {1.1.1.86, 5.4.99.3} -> [1.1.1.86 -> 4.2.1.9] -> 2.6.1.42
path_bse00290.kgml: Skipped genes: bse:Bsel_2531
path_bse00290.kgml:
path_bse00290.kgml: Found a trail of span 6 containing skipped vertices
path_bse00290.kgml: 79 -> 44 -> 46 -> [41 -> 38] -> 35 -> 37 -> 36
path_bse00290.kgml: R00226 -> R05071 -> R04440 -> [R04441 -> R01213] -> R03968 -> R04001 -> R04426
path_bse00290.kgml: {bse:Bsel_2528, bse:Bsel_2529} -> bse:Bsel_2530 -> bse:Bsel_2530 -> [bse:Bsel_1132 -> bse:Bsel_2531] -> {bse:Bsel_2533, bse:Bsel_2534} -> {bse:Bsel_2533, bse:Bsel_2534} -> bse:Bsel_2532
path_bse00290.kgml: 2.2.1.6 -> {1.1.1.86, 5.4.99.3} -> 1.1.1.86 -> [4.2.1.9 -> 2.3.3.13] -> 4.2.1.33 -> 4.2.1.33 -> 1.1.1.85
path_bse00290.kgml: Skipped genes: bse:Bsel_2531
path_bse00290.kgml:
path_bse00290.kgml: Found a trail of span 6 containing skipped vertices
path_bse00290.kgml: 78 -> 21 -> 22 -> [47] -> 42 -> 34 -> [45] -> 31
path_bse00290.kgml: R03896 -> R03898 -> R00994 -> [R08648] -> R05069 -> R05068 -> [R05070] -> R02199
path_bse00290.kgml: {bse:Bsel_2533, bse:Bsel_2534} -> {bse:Bsel_2533, bse:Bsel_2534} -> bse:Bsel_2532 -> [{bse:Bsel_2528, bse:Bsel_2529}] -> bse:Bsel_2530 -> bse:Bsel_2530 -> [bse:Bsel_1132] -> {bse:Bsel_1960, bse:Bsel_2527}
path_bse00290.kgml: 4.2.1.35 -> 4.2.1.35 -> 1.1.1.85 -> [2.2.1.6] -> {1.1.1.86, 5.4.99.3} -> 1.1.1.86 -> [4.2.1.9] -> 2.6.1.42
path_bse00290.kgml: Skipped genes: bse:Bsel_2529, bse:Bsel_2528, bse:Bsel_2531
path_bse00290.kgml:
path_bse00290.kgml: Found a trail of span 6 containing skipped vertices
path_bse00290.kgml: 78 -> 21 -> [22] -> 47 -> [42] -> 34 -> 42 -> [34 -> 45] -> 31
path_bse00290.kgml: R03896 -> R03898 -> [R00994] -> R08648 -> [R05069] -> R05068 -> R05069 -> [R05068 -> R05070] -> R02199
path_bse00290.kgml: {bse:Bsel_2533, bse:Bsel_2534} -> {bse:Bsel_2533, bse:Bsel_2534} -> [bse:Bsel_2532] -> {bse:Bsel_2528, bse:Bsel_2529} -> [bse:Bsel_2530] -> bse:Bsel_2530 -> bse:Bsel_2530 -> [bse:Bsel_2530 -> bse:Bsel_1132] -> {bse:Bsel_1960, bse:Bsel_2527}
path_bse00290.kgml: 4.2.1.35 -> 4.2.1.35 -> [1.1.1.85] -> 2.2.1.6 -> [{1.1.1.86, 5.4.99.3}] -> 1.1.1.86 -> {1.1.1.86, 5.4.99.3} -> [1.1.1.86 -> 4.2.1.9] -> 2.6.1.42
path_bse00290.kgml: Skipped genes: bse:Bsel_2532, bse:Bsel_2531
path_bse00290.kgml:
path_bse00290.kgml: Found a trail of span 5 containing skipped vertices
path_bse00290.kgml: 78 -> [21 -> 22] -> 47 -> [42] -> 34 -> 42 -> [34 -> 45] -> 31
path_bse00290.kgml: R03896 -> [R03898 -> R00994] -> R08648 -> [R05069] -> R05068 -> R05069 -> [R05068 -> R05070] -> R02199
path_bse00290.kgml: {bse:Bsel_2533, bse:Bsel_2534} -> [{bse:Bsel_2533, bse:Bsel_2534} -> bse:Bsel_2532] -> {bse:Bsel_2528, bse:Bsel_2529} -> [bse:Bsel_2530] -> bse:Bsel_2530 -> bse:Bsel_2530 -> [bse:Bsel_2530 -> bse:Bsel_1132] -> {bse:Bsel_1960, bse:Bsel_2527}
path_bse00290.kgml: 4.2.1.35 -> [4.2.1.35 -> 1.1.1.85] -> 2.2.1.6 -> [{1.1.1.86, 5.4.99.3}] -> 1.1.1.86 -> {1.1.1.86, 5.4.99.3} -> [1.1.1.86 -> 4.2.1.9] -> 2.6.1.42
path_bse00290.kgml: Skipped genes: bse:Bsel_2532, bse:Bsel_2531
path_bse00290.kgml:
path_bse00290.kgml: Found a trail of span 5 containing skipped vertices
path_bse00290.kgml: 78 -> 21 -> [22 -> 47] -> 42 -> 34 -> [45] -> 31
path_bse00290.kgml: R03896 -> R03898 -> [R00994 -> R08648] -> R05069 -> R05068 -> [R05070] -> R02199
path_bse00290.kgml: {bse:Bsel_2533, bse:Bsel_2534} -> {bse:Bsel_2533, bse:Bsel_2534} -> [bse:Bsel_2532 -> {bse:Bsel_2528, bse:Bsel_2529}] -> bse:Bsel_2530 -> bse:Bsel_2530 -> [bse:Bsel_1132] -> {bse:Bsel_1960, bse:Bsel_2527}
path_bse00290.kgml: 4.2.1.35 -> 4.2.1.35 -> [1.1.1.85 -> 2.2.1.6] -> {1.1.1.86, 5.4.99.3} -> 1.1.1.86 -> [4.2.1.9] -> 2.6.1.42
path_bse00290.kgml: Skipped genes: bse:Bsel_2529, bse:Bsel_2528, bse:Bsel_2531, bse:Bsel_2532
path_bse00290.kgml:
path_bse00290.kgml: Found a trail of span 4 containing skipped vertices
path_bse00290.kgml: 79 -> 44 -> 46 -> [41] -> 40
path_bse00290.kgml: R00226 -> R05071 -> R04440 -> [R04441] -> R01214
path_bse00290.kgml: {bse:Bsel_2528, bse:Bsel_2529} -> bse:Bsel_2530 -> bse:Bsel_2530 -> [bse:Bsel_1132] -> {bse:Bsel_1960, bse:Bsel_2527}
path_bse00290.kgml: 2.2.1.6 -> {1.1.1.86, 5.4.99.3} -> 1.1.1.86 -> [4.2.1.9] -> {2.6.1.42, 2.6.1.6}
path_bse00290.kgml:
path_bse00290.kgml: --- 1.36 seconds ---

path_bse00300.kgml: Lysine biosynthesis
path_bse00300.kgml: Initialization took 0.34 seconds
path_bse00300.kgml:
path_bse00300.kgml: Found a trail of span 3 without skipping any vertex
path_bse00300.kgml: 50 -> 51 -> 53
path_bse00300.kgml: R00480 -> R02291 -> R10147
path_bse00300.kgml: {bse:Bsel_1399, bse:Bsel_1797, bse:Bsel_3267} -> bse:Bsel_1796 -> {bse:Bsel_1798, bse:Bsel_1988}
path_bse00300.kgml: 2.7.2.4 -> 1.2.1.11 -> 4.3.3.7
path_bse00300.kgml:
path_bse00300.kgml: Found a trail of span 2 without skipping any vertex
path_bse00300.kgml: 77 -> 46
path_bse00300.kgml: R02788 -> R04617
path_bse00300.kgml: bse:Bsel_1650 -> {bse:Bsel_1651, bse:Bsel_1850}
path_bse00300.kgml: 6.3.2.13 -> 6.3.2.10
path_bse00300.kgml:
path_bse00300.kgml: Found a trail of span 2 containing skipped vertices
path_bse00300.kgml: 50 -> [51] -> 53
path_bse00300.kgml: R00480 -> [R02291] -> R10147
path_bse00300.kgml: {bse:Bsel_1399, bse:Bsel_1797, bse:Bsel_3267} -> [bse:Bsel_1796] -> {bse:Bsel_1798, bse:Bsel_1988}
path_bse00300.kgml: 2.7.2.4 -> [1.2.1.11] -> 4.3.3.7
path_bse00300.kgml:
path_bse00300.kgml: Found a trail of span 2 containing skipped vertices
path_bse00300.kgml: 56 -> [58] -> 60
path_bse00300.kgml: R04364 -> [R04467] -> R02733
path_bse00300.kgml: bse:Bsel_1593 -> [bse:Bsel_2046] -> bse:Bsel_1594
path_bse00300.kgml: 2.3.1.89 -> [?] -> 3.5.1.47
path_bse00300.kgml:
path_bse00300.kgml: --- 0.64 seconds ---

path_bse00310.kgml: Lysine degradation
path_bse00310.kgml: Initialization took 0.09 seconds
path_bse00310.kgml:
path_bse00310.kgml: Found a trail of span 2 without skipping any vertex
path_bse00310.kgml: 55 -> 73
path_bse00310.kgml: R01940 -> R02571
path_bse00310.kgml: bse:Bsel_2045 -> bse:Bsel_2044
path_bse00310.kgml: 1.2.4.2 -> 2.3.1.61
path_bse00310.kgml:
path_bse00310.kgml: --- 0.18 seconds ---

path_bse00330.kgml: Arginine and proline metabolism
path_bse00330.kgml: Initialization took 0.63 seconds
path_bse00330.kgml:
path_bse00330.kgml: Found a trail of span 4 without skipping any vertex
path_bse00330.kgml: 222 -> 221 -> 215 -> 212
path_bse00330.kgml: R10507 -> {R00707, R00708} -> R00245 -> R00667
path_bse00330.kgml: bse:Bsel_0522 -> bse:Bsel_0520 -> bse:Bsel_0520 -> bse:Bsel_0521
path_bse00330.kgml: ? -> {1.2.1.88, 1.2.1.88} -> 1.2.1.88 -> 2.6.1.13
path_bse00330.kgml:
path_bse00330.kgml: Found a trail of span 3 containing skipped vertices
path_bse00330.kgml: 59 -> [212] -> 215 -> 212
path_bse00330.kgml: R00551 -> [R00667] -> R00245 -> R00667
path_bse00330.kgml: bse:Bsel_0523 -> [bse:Bsel_0521] -> bse:Bsel_0520 -> bse:Bsel_0521
path_bse00330.kgml: 3.5.3.1 -> [2.6.1.13] -> 1.2.1.88 -> 2.6.1.13
path_bse00330.kgml: Skipped genes: bse:Bsel_0522
path_bse00330.kgml:
path_bse00330.kgml: Found a trail of span 3 containing skipped vertices
path_bse00330.kgml: 222 -> [221] -> 215 -> 212
path_bse00330.kgml: R10507 -> [{R00707, R00708}] -> R00245 -> R00667
path_bse00330.kgml: bse:Bsel_0522 -> [bse:Bsel_0520] -> bse:Bsel_0520 -> bse:Bsel_0521
path_bse00330.kgml: ? -> [{1.2.1.88, 1.2.1.88}] -> 1.2.1.88 -> 2.6.1.13
path_bse00330.kgml:
path_bse00330.kgml: Found a trail of span 3 without skipping any vertex
path_bse00330.kgml: 149 -> 79 -> 142
path_bse00330.kgml: R01157 -> R01920 -> R02869
path_bse00330.kgml: {bse:Bsel_2476, bse:Bsel_3212} -> {bse:Bsel_3194, bse:Bsel_3213} -> {bse:Bsel_3194, bse:Bsel_3213}
path_bse00330.kgml: 3.5.3.11 -> 2.5.1.16 -> {2.5.1.16, 2.5.1.22}
path_bse00330.kgml:
path_bse00330.kgml: Found a trail of span 2 containing skipped vertices
path_bse00330.kgml: 149 -> [79] -> 142
path_bse00330.kgml: R01157 -> [R01920] -> R02869
path_bse00330.kgml: {bse:Bsel_2476, bse:Bsel_3212} -> [{bse:Bsel_3194, bse:Bsel_3213}] -> {bse:Bsel_3194, bse:Bsel_3213}
path_bse00330.kgml: 3.5.3.11 -> [2.5.1.16] -> {2.5.1.16, 2.5.1.22}
path_bse00330.kgml:
path_bse00330.kgml: Found a trail of span 2 without skipping any vertex
path_bse00330.kgml: 216 -> 217
path_bse00330.kgml: R00239 -> R03313
path_bse00330.kgml: bse:Bsel_1946 -> bse:Bsel_1947
path_bse00330.kgml: 2.7.2.11 -> 1.2.1.41
path_bse00330.kgml:
path_bse00330.kgml: --- 1.13 seconds ---

path_bse00332.kgml: Carbapenem biosynthesis
path_bse00332.kgml: Initialization took 0.05 seconds
path_bse00332.kgml:
path_bse00332.kgml: Found a trail of span 2 without skipping any vertex
path_bse00332.kgml: 5 -> 8
path_bse00332.kgml: R00239 -> R03313
path_bse00332.kgml: bse:Bsel_1946 -> bse:Bsel_1947
path_bse00332.kgml: 2.7.2.11 -> 1.2.1.41
path_bse00332.kgml:
path_bse00332.kgml: --- 0.14 seconds ---

path_bse00340.kgml: Histidine metabolism
path_bse00340.kgml: Initialization took 0.18 seconds
path_bse00340.kgml:
path_bse00340.kgml: Found a trail of span 8 containing skipped vertices
path_bse00340.kgml: 58 -> 67 -> 66 -> 65 -> 69 -> 63 -> [62 -> 61] -> 60 -> 59
path_bse00340.kgml: R01071 -> R04035 -> R04037 -> R04640 -> R04558 -> R03457 -> [R03243 -> R03013] -> R03012 -> R01163
path_bse00340.kgml: {bse:Bsel_1095, bse:Bsel_1096} -> bse:Bsel_1102 -> bse:Bsel_1102 -> bse:Bsel_1100 -> {bse:Bsel_1099, bse:Bsel_1101} -> bse:Bsel_1098 -> [bse:Bsel_2121 -> bse:Bsel_1325] -> bse:Bsel_1097 -> bse:Bsel_1097
path_bse00340.kgml: 2.4.2.17 -> 3.6.1.31 -> 3.5.4.19 -> 5.3.1.16 -> 4.3.2.10 -> 4.2.1.19 -> [2.6.1.9 -> 3.1.3.15] -> 1.1.1.23 -> 1.1.1.23
path_bse00340.kgml:
path_bse00340.kgml: Found a trail of span 7 containing skipped vertices
path_bse00340.kgml: 58 -> 67 -> [66] -> 65 -> 69 -> 63 -> [62 -> 61] -> 60 -> 59
path_bse00340.kgml: R01071 -> R04035 -> [R04037] -> R04640 -> R04558 -> R03457 -> [R03243 -> R03013] -> R03012 -> R01163
path_bse00340.kgml: {bse:Bsel_1095, bse:Bsel_1096} -> bse:Bsel_1102 -> [bse:Bsel_1102] -> bse:Bsel_1100 -> {bse:Bsel_1099, bse:Bsel_1101} -> bse:Bsel_1098 -> [bse:Bsel_2121 -> bse:Bsel_1325] -> bse:Bsel_1097 -> bse:Bsel_1097
path_bse00340.kgml: 2.4.2.17 -> 3.6.1.31 -> [3.5.4.19] -> 5.3.1.16 -> 4.3.2.10 -> 4.2.1.19 -> [2.6.1.9 -> 3.1.3.15] -> 1.1.1.23 -> 1.1.1.23
path_bse00340.kgml:
path_bse00340.kgml: Found a trail of span 7 containing skipped vertices
path_bse00340.kgml: 58 -> 67 -> 66 -> [65] -> 69 -> 63 -> [62 -> 61] -> 60 -> 59
path_bse00340.kgml: R01071 -> R04035 -> R04037 -> [R04640] -> R04558 -> R03457 -> [R03243 -> R03013] -> R03012 -> R01163
path_bse00340.kgml: {bse:Bsel_1095, bse:Bsel_1096} -> bse:Bsel_1102 -> bse:Bsel_1102 -> [bse:Bsel_1100] -> {bse:Bsel_1099, bse:Bsel_1101} -> bse:Bsel_1098 -> [bse:Bsel_2121 -> bse:Bsel_1325] -> bse:Bsel_1097 -> bse:Bsel_1097
path_bse00340.kgml: 2.4.2.17 -> 3.6.1.31 -> 3.5.4.19 -> [5.3.1.16] -> 4.3.2.10 -> 4.2.1.19 -> [2.6.1.9 -> 3.1.3.15] -> 1.1.1.23 -> 1.1.1.23
path_bse00340.kgml: Skipped genes: bse:Bsel_1100
path_bse00340.kgml:
path_bse00340.kgml: Found a trail of span 7 containing skipped vertices
path_bse00340.kgml: 58 -> 67 -> 66 -> 65 -> [69] -> 63 -> [62 -> 61] -> 60 -> 59
path_bse00340.kgml: R01071 -> R04035 -> R04037 -> R04640 -> [R04558] -> R03457 -> [R03243 -> R03013] -> R03012 -> R01163
path_bse00340.kgml: {bse:Bsel_1095, bse:Bsel_1096} -> bse:Bsel_1102 -> bse:Bsel_1102 -> bse:Bsel_1100 -> [{bse:Bsel_1099, bse:Bsel_1101}] -> bse:Bsel_1098 -> [bse:Bsel_2121 -> bse:Bsel_1325] -> bse:Bsel_1097 -> bse:Bsel_1097
path_bse00340.kgml: 2.4.2.17 -> 3.6.1.31 -> 3.5.4.19 -> 5.3.1.16 -> [4.3.2.10] -> 4.2.1.19 -> [2.6.1.9 -> 3.1.3.15] -> 1.1.1.23 -> 1.1.1.23
path_bse00340.kgml: Skipped genes: bse:Bsel_1099, bse:Bsel_1101
path_bse00340.kgml:
path_bse00340.kgml: Found a trail of span 7 containing skipped vertices
path_bse00340.kgml: 58 -> [67] -> 66 -> 65 -> 69 -> 63 -> [62 -> 61] -> 60 -> 59
path_bse00340.kgml: R01071 -> [R04035] -> R04037 -> R04640 -> R04558 -> R03457 -> [R03243 -> R03013] -> R03012 -> R01163
path_bse00340.kgml: {bse:Bsel_1095, bse:Bsel_1096} -> [bse:Bsel_1102] -> bse:Bsel_1102 -> bse:Bsel_1100 -> {bse:Bsel_1099, bse:Bsel_1101} -> bse:Bsel_1098 -> [bse:Bsel_2121 -> bse:Bsel_1325] -> bse:Bsel_1097 -> bse:Bsel_1097
path_bse00340.kgml: 2.4.2.17 -> [3.6.1.31] -> 3.5.4.19 -> 5.3.1.16 -> 4.3.2.10 -> 4.2.1.19 -> [2.6.1.9 -> 3.1.3.15] -> 1.1.1.23 -> 1.1.1.23
path_bse00340.kgml:
path_bse00340.kgml: Found a trail of span 6 containing skipped vertices
path_bse00340.kgml: 58 -> 67 -> [66 -> 65] -> 69 -> 63 -> [62 -> 61] -> 60 -> 59
path_bse00340.kgml: R01071 -> R04035 -> [R04037 -> R04640] -> R04558 -> R03457 -> [R03243 -> R03013] -> R03012 -> R01163
path_bse00340.kgml: {bse:Bsel_1095, bse:Bsel_1096} -> bse:Bsel_1102 -> [bse:Bsel_1102 -> bse:Bsel_1100] -> {bse:Bsel_1099, bse:Bsel_1101} -> bse:Bsel_1098 -> [bse:Bsel_2121 -> bse:Bsel_1325] -> bse:Bsel_1097 -> bse:Bsel_1097
path_bse00340.kgml: 2.4.2.17 -> 3.6.1.31 -> [3.5.4.19 -> 5.3.1.16] -> 4.3.2.10 -> 4.2.1.19 -> [2.6.1.9 -> 3.1.3.15] -> 1.1.1.23 -> 1.1.1.23
path_bse00340.kgml: Skipped genes: bse:Bsel_1100
path_bse00340.kgml:
path_bse00340.kgml: Found a trail of span 6 containing skipped vertices
path_bse00340.kgml: 58 -> 67 -> 66 -> [65 -> 69] -> 63 -> [62 -> 61] -> 60 -> 59
path_bse00340.kgml: R01071 -> R04035 -> R04037 -> [R04640 -> R04558] -> R03457 -> [R03243 -> R03013] -> R03012 -> R01163
path_bse00340.kgml: {bse:Bsel_1095, bse:Bsel_1096} -> bse:Bsel_1102 -> bse:Bsel_1102 -> [bse:Bsel_1100 -> {bse:Bsel_1099, bse:Bsel_1101}] -> bse:Bsel_1098 -> [bse:Bsel_2121 -> bse:Bsel_1325] -> bse:Bsel_1097 -> bse:Bsel_1097
path_bse00340.kgml: 2.4.2.17 -> 3.6.1.31 -> 3.5.4.19 -> [5.3.1.16 -> 4.3.2.10] -> 4.2.1.19 -> [2.6.1.9 -> 3.1.3.15] -> 1.1.1.23 -> 1.1.1.23
path_bse00340.kgml: Skipped genes: bse:Bsel_1099, bse:Bsel_1100, bse:Bsel_1101
path_bse00340.kgml:
path_bse00340.kgml: Found a trail of span 6 containing skipped vertices
path_bse00340.kgml: 58 -> [67 -> 66] -> 65 -> 69 -> 63 -> [62 -> 61] -> 60 -> 59
path_bse00340.kgml: R01071 -> [R04035 -> R04037] -> R04640 -> R04558 -> R03457 -> [R03243 -> R03013] -> R03012 -> R01163
path_bse00340.kgml: {bse:Bsel_1095, bse:Bsel_1096} -> [bse:Bsel_1102 -> bse:Bsel_1102] -> bse:Bsel_1100 -> {bse:Bsel_1099, bse:Bsel_1101} -> bse:Bsel_1098 -> [bse:Bsel_2121 -> bse:Bsel_1325] -> bse:Bsel_1097 -> bse:Bsel_1097
path_bse00340.kgml: 2.4.2.17 -> [3.6.1.31 -> 3.5.4.19] -> 5.3.1.16 -> 4.3.2.10 -> 4.2.1.19 -> [2.6.1.9 -> 3.1.3.15] -> 1.1.1.23 -> 1.1.1.23
path_bse00340.kgml:
path_bse00340.kgml: --- 0.66 seconds ---

path_bse00350.kgml: Tyrosine metabolism
path_bse00350.kgml: Initialization took 0.08 seconds
path_bse00350.kgml: (not found)
path_bse00350.kgml: --- 0.13 seconds ---

path_bse00360.kgml: Phenylalanine metabolism
path_bse00360.kgml: Initialization took 0.19 seconds
path_bse00360.kgml: (not found)
path_bse00360.kgml: --- 0.24 seconds ---

path_bse00362.kgml: Benzoate degradation
path_bse00362.kgml: Initialization took 0.14 seconds
path_bse00362.kgml:
path_bse00362.kgml: Found a trail of span 2 without skipping any vertex
path_bse00362.kgml: 238 -> 90
path_bse00362.kgml: R05305 -> R05586
path_bse00362.kgml: bse:Bsel_1140 -> bse:Bsel_1141
path_bse00362.kgml: {1.1.1.259, 1.1.1.35} -> 2.3.1.16
path_bse00362.kgml:
path_bse00362.kgml: Found a trail of span 2 without skipping any vertex
path_bse00362.kgml: 124 -> 127
path_bse00362.kgml: R01976 -> R00238
path_bse00362.kgml: bse:Bsel_3190 -> bse:Bsel_3191
path_bse00362.kgml: 1.1.1.157 -> 2.3.1.9
path_bse00362.kgml:
path_bse00362.kgml: --- 0.31 seconds ---

path_bse00380.kgml: Tryptophan metabolism
path_bse00380.kgml: Initialization took 0.13 seconds
path_bse00380.kgml: (not found)
path_bse00380.kgml: --- 0.17 seconds ---

path_bse00401.kgml: Novobiocin biosynthesis
path_bse00401.kgml: Initialization took 0.04 seconds
path_bse00401.kgml:
path_bse00401.kgml: Found a trail of span 2 without skipping any vertex
path_bse00401.kgml: 65 -> 63
path_bse00401.kgml: R01728 -> R00734
path_bse00401.kgml: bse:Bsel_2120 -> bse:Bsel_2121
path_bse00401.kgml: 1.3.1.12 -> {2.6.1.1, 2.6.1.5, 2.6.1.57, 2.6.1.9}
path_bse00401.kgml:
path_bse00401.kgml: --- 0.13 seconds ---

path_bse00410.kgml: beta-Alanine metabolism
path_bse00410.kgml: Initialization took 0.08 seconds
path_bse00410.kgml:
path_bse00410.kgml: Found a trail of span 2 without skipping any vertex
path_bse00410.kgml: 54 -> 50
path_bse00410.kgml: R00489 -> R02473
path_bse00410.kgml: bse:Bsel_2100 -> bse:Bsel_2101
path_bse00410.kgml: {4.1.1.11, 4.1.1.15} -> 6.3.2.1
path_bse00410.kgml:
path_bse00410.kgml: --- 0.17 seconds ---

path_bse00430.kgml: Taurine and hypotaurine metabolism
path_bse00430.kgml: Initialization took 0.13 seconds
path_bse00430.kgml: (not found)
path_bse00430.kgml: --- 0.17 seconds ---

path_bse00440.kgml: Phosphonate and phosphinate metabolism
path_bse00440.kgml: Initialization took 0.04 seconds
path_bse00440.kgml: (not found)
path_bse00440.kgml: --- 0.09 seconds ---

path_bse00450.kgml: Selenocompound metabolism
path_bse00450.kgml: Initialization took 0.18 seconds
path_bse00450.kgml:
path_bse00450.kgml: Found a trail of span 3 without skipping any vertex
path_bse00450.kgml: 59 -> 81 -> 82
path_bse00450.kgml: {R04944, R04946} -> R04941 -> R09365
path_bse00450.kgml: bse:Bsel_0483 -> {bse:Bsel_0445, bse:Bsel_0484} -> bse:Bsel_0486
path_bse00450.kgml: {2.5.1.48, 2.5.1.48} -> 4.4.1.13 -> {2.1.1.13, 2.1.1.14}
path_bse00450.kgml:
path_bse00450.kgml: Found a trail of span 2 containing skipped vertices
path_bse00450.kgml: 59 -> [81] -> 82
path_bse00450.kgml: {R04944, R04946} -> [R04941] -> R09365
path_bse00450.kgml: bse:Bsel_0483 -> [{bse:Bsel_0445, bse:Bsel_0484}] -> bse:Bsel_0486
path_bse00450.kgml: {2.5.1.48, 2.5.1.48} -> [4.4.1.13] -> {2.1.1.13, 2.1.1.14}
path_bse00450.kgml: Skipped genes: bse:Bsel_0484
path_bse00450.kgml:
path_bse00450.kgml: --- 0.32 seconds ---

path_bse00460.kgml: Cyanoamino acid metabolism
path_bse00460.kgml: Initialization took 0.14 seconds
path_bse00460.kgml: (not found)
path_bse00460.kgml: --- 0.19 seconds ---

path_bse00471.kgml: D-Glutamine and D-glutamate metabolism
path_bse00471.kgml: Initialization took 0.09 seconds
path_bse00471.kgml: (not found)
path_bse00471.kgml: --- 0.14 seconds ---

path_bse00472.kgml: D-Arginine and D-ornithine metabolism
path_bse00472.kgml: Initialization took 0.04 seconds
path_bse00472.kgml: (not found)
path_bse00472.kgml: --- 0.09 seconds ---

path_bse00473.kgml: D-Alanine metabolism
path_bse00473.kgml: Initialization took 0.08 seconds
path_bse00473.kgml: (not found)
path_bse00473.kgml: --- 0.12 seconds ---

path_bse00480.kgml: Glutathione metabolism
path_bse00480.kgml: Initialization took 0.13 seconds
path_bse00480.kgml: (not found)
path_bse00480.kgml: --- 0.17 seconds ---

path_bse00500.kgml: Starch and sucrose metabolism
path_bse00500.kgml: Initialization took 1.03 seconds
path_bse00500.kgml:
path_bse00500.kgml: Found a trail of span 4 without skipping any vertex
path_bse00500.kgml: 113 -> 137 -> 120 -> 133
path_bse00500.kgml: R00948 -> R02421 -> R02110 -> R02111
path_bse00500.kgml: {bse:Bsel_1251, bse:Bsel_1252} -> bse:Bsel_1250 -> bse:Bsel_1253 -> {bse:Bsel_1249, bse:Bsel_1254}
path_bse00500.kgml: 2.7.7.27 -> {2.4.1.21, 2.4.1.242} -> 2.4.1.18 -> 2.4.1.1
path_bse00500.kgml:
path_bse00500.kgml: Found a trail of span 2 without skipping any vertex
path_bse00500.kgml: 91 -> 88
path_bse00500.kgml: R00801 -> R00760
path_bse00500.kgml: bse:Bsel_3239 -> bse:Bsel_3240
path_bse00500.kgml: {3.2.1.10, 3.2.1.20, 3.2.1.26, 3.2.1.48} -> {2.7.1.1, 2.7.1.4}
path_bse00500.kgml:
path_bse00500.kgml: Found a trail of span 2 without skipping any vertex
path_bse00500.kgml: 128 -> 126
path_bse00500.kgml: R01555 -> R11310
path_bse00500.kgml: bse:Bsel_2056 -> bse:Bsel_2057
path_bse00500.kgml: 2.4.1.8 -> 5.4.2.6
path_bse00500.kgml:
path_bse00500.kgml: Found a trail of span 2 without skipping any vertex
path_bse00500.kgml: 233 -> 232
path_bse00500.kgml: R11172 -> R00839
path_bse00500.kgml: {bse:Bsel_0183, bse:Bsel_0184, bse:Bsel_0185} -> bse:Bsel_0182
path_bse00500.kgml: 2.7.1.205 -> 3.2.1.86
path_bse00500.kgml:
path_bse00500.kgml: Found a trail of span 2 without skipping any vertex
path_bse00500.kgml: 87 -> 88
path_bse00500.kgml: R03921 -> R00760
path_bse00500.kgml: bse:Bsel_3239 -> bse:Bsel_3240
path_bse00500.kgml: 3.2.1.26 -> {2.7.1.1, 2.7.1.4}
path_bse00500.kgml:
path_bse00500.kgml: --- 6.01 seconds ---

path_bse00511.kgml: Other glycan degradation
path_bse00511.kgml: Initialization took 0.04 seconds
path_bse00511.kgml: (not found)
path_bse00511.kgml: --- 0.09 seconds ---

path_bse00520.kgml: Amino sugar and nucleotide sugar metabolism
path_bse00520.kgml: Initialization took 1.23 seconds
path_bse00520.kgml:
path_bse00520.kgml: Found a trail of span 2 containing skipped vertices
path_bse00520.kgml: 188 -> 270
path_bse00520.kgml: R00286 -> R01385
path_bse00520.kgml: {bse:Bsel_3032, bse:Bsel_3035} -> bse:Bsel_3033
path_bse00520.kgml: 1.1.1.22 -> 5.1.3.6
path_bse00520.kgml: Skipped genes: bse:Bsel_3034
path_bse00520.kgml:
path_bse00520.kgml: Found a trail of span 2 containing skipped vertices
path_bse00520.kgml: 28 -> 24
path_bse00520.kgml: R00768 -> R02060
path_bse00520.kgml: bse:Bsel_0378 -> bse:Bsel_0374
path_bse00520.kgml: 2.6.1.16 -> 5.4.2.10
path_bse00520.kgml: Skipped genes: bse:Bsel_0376, bse:Bsel_0377, bse:Bsel_0375
path_bse00520.kgml:
path_bse00520.kgml: Found a trail of span 2 without skipping any vertex
path_bse00520.kgml: 22 -> 20
path_bse00520.kgml: R02059 -> R00765
path_bse00520.kgml: bse:Bsel_0179 -> bse:Bsel_0178
path_bse00520.kgml: 3.5.1.25 -> 3.5.99.6
path_bse00520.kgml:
path_bse00520.kgml: --- 1.74 seconds ---

path_bse00521.kgml: Streptomycin biosynthesis
path_bse00521.kgml: Initialization took 0.04 seconds
path_bse00521.kgml: (not found)
path_bse00521.kgml: --- 0.09 seconds ---

path_bse00550.kgml: Peptidoglycan biosynthesis
path_bse00550.kgml: Initialization took 0.78 seconds
path_bse00550.kgml:
path_bse00550.kgml: Found a trail of span 6 containing skipped vertices
path_bse00550.kgml: 59 -> [33] -> 32 -> 34 -> 23 -> 35 -> 36
path_bse00550.kgml: {R03191, R03192} -> [R03193] -> R02783 -> R02788 -> R04617 -> R05630 -> R05032
path_bse00550.kgml: bse:Bsel_1655 -> [bse:Bsel_1267] -> bse:Bsel_1653 -> bse:Bsel_1650 -> {bse:Bsel_1651, bse:Bsel_1850} -> bse:Bsel_1652 -> bse:Bsel_1654
path_bse00550.kgml: {1.3.1.98, 1.3.1.98} -> [6.3.2.8] -> 6.3.2.9 -> 6.3.2.13 -> 6.3.2.10 -> 2.7.8.13 -> 2.4.1.227
path_bse00550.kgml:
path_bse00550.kgml: Found a trail of span 5 containing skipped vertices
path_bse00550.kgml: 59 -> [33] -> 32 -> 34 -> [23] -> 35 -> 36
path_bse00550.kgml: {R03191, R03192} -> [R03193] -> R02783 -> R02788 -> [R04617] -> R05630 -> R05032
path_bse00550.kgml: bse:Bsel_1655 -> [bse:Bsel_1267] -> bse:Bsel_1653 -> bse:Bsel_1650 -> [{bse:Bsel_1651, bse:Bsel_1850}] -> bse:Bsel_1652 -> bse:Bsel_1654
path_bse00550.kgml: {1.3.1.98, 1.3.1.98} -> [6.3.2.8] -> 6.3.2.9 -> 6.3.2.13 -> [6.3.2.10] -> 2.7.8.13 -> 2.4.1.227
path_bse00550.kgml: Skipped genes: bse:Bsel_1651
path_bse00550.kgml:
path_bse00550.kgml: Found a trail of span 5 containing skipped vertices
path_bse00550.kgml: 59 -> [33] -> 32 -> [34] -> 23 -> 35 -> 36
path_bse00550.kgml: {R03191, R03192} -> [R03193] -> R02783 -> [R02788] -> R04617 -> R05630 -> R05032
path_bse00550.kgml: bse:Bsel_1655 -> [bse:Bsel_1267] -> bse:Bsel_1653 -> [bse:Bsel_1650] -> {bse:Bsel_1651, bse:Bsel_1850} -> bse:Bsel_1652 -> bse:Bsel_1654
path_bse00550.kgml: {1.3.1.98, 1.3.1.98} -> [6.3.2.8] -> 6.3.2.9 -> [6.3.2.13] -> 6.3.2.10 -> 2.7.8.13 -> 2.4.1.227
path_bse00550.kgml:
path_bse00550.kgml: Found a trail of span 5 containing skipped vertices
path_bse00550.kgml: 59 -> [33 -> 32] -> 34 -> 23 -> 35 -> 36
path_bse00550.kgml: {R03191, R03192} -> [R03193 -> R02783] -> R02788 -> R04617 -> R05630 -> R05032
path_bse00550.kgml: bse:Bsel_1655 -> [bse:Bsel_1267 -> bse:Bsel_1653] -> bse:Bsel_1650 -> {bse:Bsel_1651, bse:Bsel_1850} -> bse:Bsel_1652 -> bse:Bsel_1654
path_bse00550.kgml: {1.3.1.98, 1.3.1.98} -> [6.3.2.8 -> 6.3.2.9] -> 6.3.2.13 -> 6.3.2.10 -> 2.7.8.13 -> 2.4.1.227
path_bse00550.kgml: Skipped genes: bse:Bsel_1653
path_bse00550.kgml:
path_bse00550.kgml: Found a trail of span 5 containing skipped vertices
path_bse00550.kgml: 59 -> [33] -> 32 -> 34 -> 23 -> [35] -> 36
path_bse00550.kgml: {R03191, R03192} -> [R03193] -> R02783 -> R02788 -> R04617 -> [R05630] -> R05032
path_bse00550.kgml: bse:Bsel_1655 -> [bse:Bsel_1267] -> bse:Bsel_1653 -> bse:Bsel_1650 -> {bse:Bsel_1651, bse:Bsel_1850} -> [bse:Bsel_1652] -> bse:Bsel_1654
path_bse00550.kgml: {1.3.1.98, 1.3.1.98} -> [6.3.2.8] -> 6.3.2.9 -> 6.3.2.13 -> 6.3.2.10 -> [2.7.8.13] -> 2.4.1.227
path_bse00550.kgml: Skipped genes: bse:Bsel_1652
path_bse00550.kgml:
path_bse00550.kgml: Found a trail of span 4 containing skipped vertices
path_bse00550.kgml: 59 -> [33] -> 32 -> 34 -> [23 -> 35] -> 36
path_bse00550.kgml: {R03191, R03192} -> [R03193] -> R02783 -> R02788 -> [R04617 -> R05630] -> R05032
path_bse00550.kgml: bse:Bsel_1655 -> [bse:Bsel_1267] -> bse:Bsel_1653 -> bse:Bsel_1650 -> [{bse:Bsel_1651, bse:Bsel_1850} -> bse:Bsel_1652] -> bse:Bsel_1654
path_bse00550.kgml: {1.3.1.98, 1.3.1.98} -> [6.3.2.8] -> 6.3.2.9 -> 6.3.2.13 -> [6.3.2.10 -> 2.7.8.13] -> 2.4.1.227
path_bse00550.kgml: Skipped genes: bse:Bsel_1652, bse:Bsel_1651
path_bse00550.kgml:
path_bse00550.kgml: Found a trail of span 4 containing skipped vertices
path_bse00550.kgml: 59 -> [33] -> 32 -> [34 -> 23] -> 35 -> 36
path_bse00550.kgml: {R03191, R03192} -> [R03193] -> R02783 -> [R02788 -> R04617] -> R05630 -> R05032
path_bse00550.kgml: bse:Bsel_1655 -> [bse:Bsel_1267] -> bse:Bsel_1653 -> [bse:Bsel_1650 -> {bse:Bsel_1651, bse:Bsel_1850}] -> bse:Bsel_1652 -> bse:Bsel_1654
path_bse00550.kgml: {1.3.1.98, 1.3.1.98} -> [6.3.2.8] -> 6.3.2.9 -> [6.3.2.13 -> 6.3.2.10] -> 2.7.8.13 -> 2.4.1.227
path_bse00550.kgml:
path_bse00550.kgml: --- 1.56 seconds ---

path_bse00561.kgml: Glycerolipid metabolism
path_bse00561.kgml: Initialization took 0.23 seconds
path_bse00561.kgml:
path_bse00561.kgml: Found a trail of span 2 containing skipped vertices
path_bse00561.kgml: 49 -> 45
path_bse00561.kgml: R00851 -> R02241
path_bse00561.kgml: {bse:Bsel_1708, bse:Bsel_2143} -> {bse:Bsel_2147, bse:Bsel_2775}
path_bse00561.kgml: 2.3.1.15 -> 2.3.1.51
path_bse00561.kgml: Skipped genes: bse:Bsel_2146, bse:Bsel_2145, bse:Bsel_2144
path_bse00561.kgml:
path_bse00561.kgml: --- 0.32 seconds ---

path_bse00562.kgml: Inositol phosphate metabolism
path_bse00562.kgml: Initialization took 0.05 seconds
path_bse00562.kgml: (not found)
path_bse00562.kgml: --- 0.09 seconds ---

path_bse00564.kgml: Glycerophospholipid metabolism
path_bse00564.kgml: Initialization took 0.68 seconds
path_bse00564.kgml:
path_bse00564.kgml: Found a trail of span 3 containing skipped vertices
path_bse00564.kgml: 115 -> 113 -> 105
path_bse00564.kgml: {R00842, R00844} -> R00851 -> R02241
path_bse00564.kgml: bse:Bsel_2142 -> {bse:Bsel_1708, bse:Bsel_2143} -> {bse:Bsel_2147, bse:Bsel_2775}
path_bse00564.kgml: {1.1.1.8, 1.1.1.94, 1.1.1.94} -> 2.3.1.15 -> 2.3.1.51
path_bse00564.kgml: Skipped genes: bse:Bsel_2146, bse:Bsel_2145, bse:Bsel_2144
path_bse00564.kgml:
path_bse00564.kgml: --- 0.77 seconds ---

path_bse00590.kgml: Arachidonic acid metabolism
path_bse00590.kgml: Initialization took 0.05 seconds
path_bse00590.kgml: (not found)
path_bse00590.kgml: --- 0.09 seconds ---

path_bse00592.kgml: alpha-Linolenic acid metabolism
path_bse00592.kgml: Initialization took 0.05 seconds
path_bse00592.kgml: (not found)
path_bse00592.kgml: --- 0.11 seconds ---

path_bse00600.kgml: Sphingolipid metabolism
path_bse00600.kgml: Initialization took 0.05 seconds
path_bse00600.kgml: (not found)
path_bse00600.kgml: --- 0.09 seconds ---

path_bse00620.kgml: Pyruvate metabolism
path_bse00620.kgml: Initialization took 1.63 seconds
path_bse00620.kgml:
path_bse00620.kgml: Found a trail of span 4 containing skipped vertices
path_bse00620.kgml: 123 -> 55 -> [124] -> 125 -> 124
path_bse00620.kgml: R00014 -> R03270 -> [R02569] -> R07618 -> R02569
path_bse00620.kgml: {bse:Bsel_1602, bse:Bsel_1603} -> {bse:Bsel_1602, bse:Bsel_1603} -> [{bse:Bsel_0600, bse:Bsel_1604}] -> {bse:Bsel_1605, bse:Bsel_2254} -> {bse:Bsel_0600, bse:Bsel_1604}
path_bse00620.kgml: {1.2.4.1, 2.2.1.6, 4.1.1.1} -> 1.2.4.1 -> [2.3.1.12] -> 1.8.1.4 -> 2.3.1.12
path_bse00620.kgml:
path_bse00620.kgml: Found a trail of span 3 containing skipped vertices
path_bse00620.kgml: 65 -> 80 -> [179] -> 116
path_bse00620.kgml: {R00200, R02320} -> R00214 -> [R01196] -> R00742
path_bse00620.kgml: bse:Bsel_1350 -> bse:Bsel_1345 -> [{bse:Bsel_1816, bse:Bsel_1817, bse:Bsel_2158, bse:Bsel_2159, bse:Bsel_2851, bse:Bsel_2852}] -> {bse:Bsel_1347, bse:Bsel_1348, bse:Bsel_2272, bse:Bsel_2273}
path_bse00620.kgml: {2.7.1.40, 2.7.1.40} -> {1.1.1.38, 1.1.1.39} -> [{1.2.7.1, 1.2.7.11}] -> 6.4.1.2
path_bse00620.kgml: Skipped genes: bse:Bsel_1349, bse:Bsel_1346
path_bse00620.kgml:
path_bse00620.kgml: --- 6.99 seconds ---

path_bse00622.kgml: Xylene degradation
path_bse00622.kgml: Initialization took 0.06 seconds
path_bse00622.kgml: (not found)
path_bse00622.kgml: --- 0.11 seconds ---

path_bse00625.kgml: Chloroalkane and chloroalkene degradation
path_bse00625.kgml: Initialization took 0.06 seconds
path_bse00625.kgml: (not found)
path_bse00625.kgml: --- 0.11 seconds ---

path_bse00626.kgml: Naphthalene degradation
path_bse00626.kgml: Initialization took 0.09 seconds
path_bse00626.kgml: (not found)
path_bse00626.kgml: --- 0.15 seconds ---

path_bse00627.kgml: Aminobenzoate degradation
path_bse00627.kgml: Initialization took 0.14 seconds
path_bse00627.kgml: (not found)
path_bse00627.kgml: --- 0.20 seconds ---

path_bse00630.kgml: Glyoxylate and dicarboxylate metabolism
path_bse00630.kgml: Initialization took 0.74 seconds
path_bse00630.kgml:
path_bse00630.kgml: Found a trail of span 2 without skipping any vertex
path_bse00630.kgml: 83 -> 116
path_bse00630.kgml: R00479 -> R00472
path_bse00630.kgml: bse:Bsel_1570 -> bse:Bsel_1569
path_bse00630.kgml: 4.1.3.1 -> 2.3.3.9
path_bse00630.kgml:
path_bse00630.kgml: Found a trail of span 2 containing skipped vertices
path_bse00630.kgml: 124 -> 107
path_bse00630.kgml: R00342 -> R00351
path_bse00630.kgml: bse:Bsel_1355 -> bse:Bsel_1353
path_bse00630.kgml: {1.1.1.299, 1.1.1.37} -> {2.3.3.1, 2.3.3.16, 2.3.3.3}
path_bse00630.kgml: Skipped genes: bse:Bsel_1354
path_bse00630.kgml:
path_bse00630.kgml: --- 0.92 seconds ---

path_bse00640.kgml: Propanoate metabolism
path_bse00640.kgml: Initialization took 0.64 seconds
path_bse00640.kgml:
path_bse00640.kgml: Found a trail of span 4 containing skipped vertices
path_bse00640.kgml: 186 -> 188 -> [71] -> 187 -> [186 -> 188] -> 185
path_bse00640.kgml: R10997 -> R10998 -> [R01199] -> R10996 -> [R10997 -> R10998] -> R07618
path_bse00640.kgml: {bse:Bsel_2252, bse:Bsel_2253} -> bse:Bsel_2251 -> [{bse:Bsel_1899, bse:Bsel_1900}] -> {bse:Bsel_2252, bse:Bsel_2253} -> [{bse:Bsel_2252, bse:Bsel_2253} -> bse:Bsel_2251] -> {bse:Bsel_1605, bse:Bsel_2254}
path_bse00640.kgml: 1.2.4.4 -> 2.3.1.168 -> [1.2.7.1] -> 1.2.4.4 -> [1.2.4.4 -> 2.3.1.168] -> 1.8.1.4
path_bse00640.kgml:
path_bse00640.kgml: --- 5.29 seconds ---

path_bse00643.kgml: Styrene degradation
path_bse00643.kgml: Initialization took 0.14 seconds
path_bse00643.kgml: (not found)
path_bse00643.kgml: --- 0.19 seconds ---

path_bse00650.kgml: Butanoate metabolism
path_bse00650.kgml: Initialization took 0.89 seconds
path_bse00650.kgml:
path_bse00650.kgml: Found a trail of span 2 containing skipped vertices
path_bse00650.kgml: 81 -> 73
path_bse00650.kgml: R01688 -> R01174
path_bse00650.kgml: bse:Bsel_2255 -> bse:Bsel_2257
path_bse00650.kgml: 2.7.2.7 -> 2.3.1.19
path_bse00650.kgml: Skipped genes: bse:Bsel_2256
path_bse00650.kgml:
path_bse00650.kgml: Found a trail of span 2 without skipping any vertex
path_bse00650.kgml: 57 -> 58
path_bse00650.kgml: R00238 -> R01976
path_bse00650.kgml: bse:Bsel_3191 -> bse:Bsel_3190
path_bse00650.kgml: 2.3.1.9 -> 1.1.1.157
path_bse00650.kgml:
path_bse00650.kgml: --- 1.09 seconds ---

path_bse00660.kgml: C5-Branched dibasic acid metabolism
path_bse00660.kgml: Initialization took 0.09 seconds
path_bse00660.kgml:
path_bse00660.kgml: Found a trail of span 3 without skipping any vertex
path_bse00660.kgml: 31 -> 96 -> 97
path_bse00660.kgml: R03896 -> R03898 -> R00994
path_bse00660.kgml: {bse:Bsel_2533, bse:Bsel_2534} -> {bse:Bsel_2533, bse:Bsel_2534} -> bse:Bsel_2532
path_bse00660.kgml: 4.2.1.35 -> 4.2.1.35 -> 1.1.1.85
path_bse00660.kgml:
path_bse00660.kgml: --- 0.22 seconds ---

path_bse00670.kgml: One carbon pool by folate
path_bse00670.kgml: Initialization took 0.19 seconds
path_bse00670.kgml:
path_bse00670.kgml: Found a trail of span 4 containing skipped vertices
path_bse00670.kgml: 24 -> 23 -> 52 -> [24] -> 68
path_bse00670.kgml: {R02235, R02236} -> {R00936, R00939} -> R02101 -> [{R02235, R02236}] -> {R00937, R00940}
path_bse00670.kgml: bse:Bsel_1163 -> bse:Bsel_1163 -> bse:Bsel_1162 -> [bse:Bsel_1163] -> bse:Bsel_1163
path_bse00670.kgml: {1.5.1.3, 1.5.1.3} -> {1.5.1.3, 1.5.1.3} -> 2.1.1.45 -> [{1.5.1.3, 1.5.1.3}] -> {1.5.1.3, 1.5.1.3}
path_bse00670.kgml:
path_bse00670.kgml: Found a trail of span 3 containing skipped vertices
path_bse00670.kgml: 50 -> 51 -> [28] -> 20
path_bse00670.kgml: R04325 -> R04560 -> [R01655] -> R04326
path_bse00670.kgml: bse:Bsel_0697 -> bse:Bsel_0698 -> [bse:Bsel_2269] -> bse:Bsel_0697
path_bse00670.kgml: 2.1.2.2 -> 2.1.2.3 -> [3.5.4.9] -> 2.1.2.2
path_bse00670.kgml:
path_bse00670.kgml: --- 5.56 seconds ---

path_bse00680.kgml: Methane metabolism
path_bse00680.kgml: Initialization took 0.58 seconds
path_bse00680.kgml:
path_bse00680.kgml: Found a trail of span 2 without skipping any vertex
path_bse00680.kgml: 142 -> 293
path_bse00680.kgml: R00658 -> R01518
path_bse00680.kgml: bse:Bsel_1117 -> bse:Bsel_1116
path_bse00680.kgml: 4.2.1.11 -> {5.4.2.11, 5.4.2.12}
path_bse00680.kgml:
path_bse00680.kgml: --- 0.68 seconds ---

path_bse00730.kgml: Thiamine metabolism
path_bse00730.kgml: Initialization took 0.29 seconds
path_bse00730.kgml:
path_bse00730.kgml: Found a trail of span 5 containing skipped vertices
path_bse00730.kgml: 76 -> 75 -> 97 -> [66 -> 68] -> 74 -> 93
path_bse00730.kgml: R03471 -> R04509 -> R10712 -> [R02135 -> R02133] -> R04448 -> R03223
path_bse00730.kgml: bse:Bsel_1043 -> bse:Bsel_1043 -> bse:Bsel_1042 -> [bse:Bsel_1696 -> bse:Bsel_2597] -> bse:Bsel_1044 -> bse:Bsel_1042
path_bse00730.kgml: 2.7.1.49 -> 2.7.4.7 -> 2.5.1.3 -> [{3.1.3.1, 3.1.3.100, 3.1.3.2} -> 3.5.99.2] -> 2.7.1.50 -> 2.5.1.3
path_bse00730.kgml:
path_bse00730.kgml: Found a trail of span 3 containing skipped vertices
path_bse00730.kgml: 70 -> 69 -> 89
path_bse00730.kgml: R07463 -> R10247 -> R09977
path_bse00730.kgml: bse:Bsel_2692 -> bse:Bsel_2690 -> bse:Bsel_2693
path_bse00730.kgml: 1.4.3.19 -> 2.8.1.10 -> 5.3.99.10
path_bse00730.kgml: Skipped genes: bse:Bsel_2691
path_bse00730.kgml:
path_bse00730.kgml: Found a trail of span 3 containing skipped vertices
path_bse00730.kgml: 66 -> 64 -> 114
path_bse00730.kgml: R02135 -> R00619 -> R00615
path_bse00730.kgml: bse:Bsel_1696 -> bse:Bsel_1699 -> bse:Bsel_1696
path_bse00730.kgml: {3.1.3.1, 3.1.3.100, 3.1.3.2} -> 2.7.6.2 -> 3.6.1.15
path_bse00730.kgml: Skipped genes: bse:Bsel_1698, bse:Bsel_1697
path_bse00730.kgml:
path_bse00730.kgml: Found a trail of span 2 containing skipped vertices
path_bse00730.kgml: 70 -> [69] -> 89
path_bse00730.kgml: R07463 -> [R10247] -> R09977
path_bse00730.kgml: bse:Bsel_2692 -> [bse:Bsel_2690] -> bse:Bsel_2693
path_bse00730.kgml: 1.4.3.19 -> [2.8.1.10] -> 5.3.99.10
path_bse00730.kgml:
path_bse00730.kgml: --- 0.79 seconds ---

path_bse00740.kgml: Riboflavin metabolism
path_bse00740.kgml: Initialization took 0.09 seconds
path_bse00740.kgml:
path_bse00740.kgml: Found a trail of span 5 containing skipped vertices
path_bse00740.kgml: 38 -> 39 -> 40 -> [43 -> 41] -> 42 -> 41
path_bse00740.kgml: R00425 -> R03459 -> R03458 -> [R07280 -> R04457] -> R00066 -> R04457
path_bse00740.kgml: bse:Bsel_2188 -> bse:Bsel_2190 -> bse:Bsel_2190 -> [{bse:Bsel_1521, bse:Bsel_1924} -> bse:Bsel_2187] -> bse:Bsel_2189 -> bse:Bsel_2187
path_bse00740.kgml: 3.5.4.25 -> 3.5.4.26 -> 1.1.1.193 -> [3.1.3.104 -> 2.5.1.78] -> 2.5.1.9 -> 2.5.1.78
path_bse00740.kgml:
path_bse00740.kgml: Found a trail of span 4 containing skipped vertices
path_bse00740.kgml: 38 -> [39] -> 40 -> [43 -> 41] -> 42 -> 41
path_bse00740.kgml: R00425 -> [R03459] -> R03458 -> [R07280 -> R04457] -> R00066 -> R04457
path_bse00740.kgml: bse:Bsel_2188 -> [bse:Bsel_2190] -> bse:Bsel_2190 -> [{bse:Bsel_1521, bse:Bsel_1924} -> bse:Bsel_2187] -> bse:Bsel_2189 -> bse:Bsel_2187
path_bse00740.kgml: 3.5.4.25 -> [3.5.4.26] -> 1.1.1.193 -> [3.1.3.104 -> 2.5.1.78] -> 2.5.1.9 -> 2.5.1.78
path_bse00740.kgml:
path_bse00740.kgml: Found a trail of span 4 containing skipped vertices
path_bse00740.kgml: 38 -> 39 -> [40 -> 43] -> 41 -> 42
path_bse00740.kgml: R00425 -> R03459 -> [R03458 -> R07280] -> R04457 -> R00066
path_bse00740.kgml: bse:Bsel_2188 -> bse:Bsel_2190 -> [bse:Bsel_2190 -> {bse:Bsel_1521, bse:Bsel_1924}] -> bse:Bsel_2187 -> bse:Bsel_2189
path_bse00740.kgml: 3.5.4.25 -> 3.5.4.26 -> [1.1.1.193 -> 3.1.3.104] -> 2.5.1.78 -> 2.5.1.9
path_bse00740.kgml:
path_bse00740.kgml: Found a trail of span 3 containing skipped vertices
path_bse00740.kgml: 32 -> [41] -> 42 -> 41
path_bse00740.kgml: R07281 -> [R04457] -> R00066 -> R04457
path_bse00740.kgml: bse:Bsel_2188 -> [bse:Bsel_2187] -> bse:Bsel_2189 -> bse:Bsel_2187
path_bse00740.kgml: 4.1.99.12 -> [2.5.1.78] -> 2.5.1.9 -> 2.5.1.78
path_bse00740.kgml:
path_bse00740.kgml: --- 0.35 seconds ---

path_bse00750.kgml: Vitamin B6 metabolism
path_bse00750.kgml: Initialization took 0.09 seconds
path_bse00750.kgml: (not found)
path_bse00750.kgml: --- 0.14 seconds ---

path_bse00760.kgml: Nicotinate and nicotinamide metabolism
path_bse00760.kgml: Initialization took 0.19 seconds
path_bse00760.kgml: (not found)
path_bse00760.kgml: --- 0.27 seconds ---

path_bse00770.kgml: Pantothenate and CoA biosynthesis
path_bse00770.kgml: Initialization took 0.38 seconds
path_bse00770.kgml:
path_bse00770.kgml: Found a trail of span 3 containing skipped vertices
path_bse00770.kgml: 82 -> 81 -> [80] -> 85
path_bse00770.kgml: R00006 -> R03051 -> [R01209] -> R01214
path_bse00770.kgml: {bse:Bsel_2528, bse:Bsel_2529} -> bse:Bsel_2530 -> [bse:Bsel_1132] -> {bse:Bsel_1960, bse:Bsel_2527}
path_bse00770.kgml: 2.2.1.6 -> 1.1.1.86 -> [4.2.1.9] -> {2.6.1.42, 2.6.1.6}
path_bse00770.kgml:
path_bse00770.kgml: Found a trail of span 2 without skipping any vertex
path_bse00770.kgml: 93 -> 76
path_bse00770.kgml: R00489 -> R02473
path_bse00770.kgml: bse:Bsel_2100 -> bse:Bsel_2101
path_bse00770.kgml: {4.1.1.11, 4.1.1.15} -> 6.3.2.1
path_bse00770.kgml:
path_bse00770.kgml: Found a trail of span 2 containing skipped vertices
path_bse00770.kgml: 82 -> [81 -> 80] -> 85
path_bse00770.kgml: R00006 -> [R03051 -> R01209] -> R01214
path_bse00770.kgml: {bse:Bsel_2528, bse:Bsel_2529} -> [bse:Bsel_2530 -> bse:Bsel_1132] -> {bse:Bsel_1960, bse:Bsel_2527}
path_bse00770.kgml: 2.2.1.6 -> [1.1.1.86 -> 4.2.1.9] -> {2.6.1.42, 2.6.1.6}
path_bse00770.kgml:
path_bse00770.kgml: Found a trail of span 2 containing skipped vertices
path_bse00770.kgml: 78 -> [77] -> 76
path_bse00770.kgml: R01226 -> [R02472] -> R02473
path_bse00770.kgml: bse:Bsel_2102 -> [bse:Bsel_1642] -> bse:Bsel_2101
path_bse00770.kgml: 2.1.2.11 -> [1.1.1.169] -> 6.3.2.1
path_bse00770.kgml:
path_bse00770.kgml: --- 0.64 seconds ---

path_bse00780.kgml: Biotin metabolism
path_bse00780.kgml: Initialization took 0.19 seconds
path_bse00780.kgml: (not found)
path_bse00780.kgml: --- 0.24 seconds ---

path_bse00790.kgml: Folate biosynthesis
path_bse00790.kgml: Initialization took 0.74 seconds
path_bse00790.kgml:
path_bse00790.kgml: Found a trail of span 4 without skipping any vertex
path_bse00790.kgml: 171 -> 75 -> 74 -> 72
path_bse00790.kgml: R11073 -> R03504 -> R03503 -> R03067
path_bse00790.kgml: bse:Bsel_0074 -> bse:Bsel_0074 -> bse:Bsel_0075 -> bse:Bsel_0073
path_bse00790.kgml: 5.1.99.8 -> 4.1.2.25 -> 2.7.6.3 -> 2.5.1.15
path_bse00790.kgml:
path_bse00790.kgml: Found a trail of span 3 without skipping any vertex
path_bse00790.kgml: 96 -> 102 -> 103
path_bse00790.kgml: R09959 -> R10002 -> R09978
path_bse00790.kgml: bse:Bsel_2636 -> bse:Bsel_2635 -> bse:Bsel_2637
path_bse00790.kgml: 4.1.2.50 -> 4.3.99.3 -> 6.3.4.20
path_bse00790.kgml:
path_bse00790.kgml: Found a trail of span 3 containing skipped vertices
path_bse00790.kgml: 171 -> 75 -> [74] -> 72
path_bse00790.kgml: R11073 -> R03504 -> [R03503] -> R03067
path_bse00790.kgml: bse:Bsel_0074 -> bse:Bsel_0074 -> [bse:Bsel_0075] -> bse:Bsel_0073
path_bse00790.kgml: 5.1.99.8 -> 4.1.2.25 -> [2.7.6.3] -> 2.5.1.15
path_bse00790.kgml:
path_bse00790.kgml: Found a trail of span 3 without skipping any vertex
path_bse00790.kgml: 171 -> 75 -> 73
path_bse00790.kgml: R11073 -> R03504 -> R03066
path_bse00790.kgml: bse:Bsel_0074 -> bse:Bsel_0074 -> bse:Bsel_0073
path_bse00790.kgml: 5.1.99.8 -> 4.1.2.25 -> 2.5.1.15
path_bse00790.kgml:
path_bse00790.kgml: Found a trail of span 3 containing skipped vertices
path_bse00790.kgml: 171 -> [75] -> 74 -> 72
path_bse00790.kgml: R11073 -> [R03504] -> R03503 -> R03067
path_bse00790.kgml: bse:Bsel_0074 -> [bse:Bsel_0074] -> bse:Bsel_0075 -> bse:Bsel_0073
path_bse00790.kgml: 5.1.99.8 -> [4.1.2.25] -> 2.7.6.3 -> 2.5.1.15
path_bse00790.kgml:
path_bse00790.kgml: Found a trail of span 3 without skipping any vertex
path_bse00790.kgml: 65 -> 66 -> 72
path_bse00790.kgml: R01716 -> R05553 -> R03067
path_bse00790.kgml: {bse:Bsel_0070, bse:Bsel_0071} -> bse:Bsel_0072 -> bse:Bsel_0073
path_bse00790.kgml: 2.6.1.85 -> 4.1.3.38 -> 2.5.1.15
path_bse00790.kgml:
path_bse00790.kgml: Found a trail of span 3 without skipping any vertex
path_bse00790.kgml: 65 -> 66 -> 73
path_bse00790.kgml: R01716 -> R05553 -> R03066
path_bse00790.kgml: {bse:Bsel_0070, bse:Bsel_0071} -> bse:Bsel_0072 -> bse:Bsel_0073
path_bse00790.kgml: 2.6.1.85 -> 4.1.3.38 -> 2.5.1.15
path_bse00790.kgml:
path_bse00790.kgml: Found a trail of span 2 containing skipped vertices
path_bse00790.kgml: 96 -> [102] -> 103
path_bse00790.kgml: R09959 -> [R10002] -> R09978
path_bse00790.kgml: bse:Bsel_2636 -> [bse:Bsel_2635] -> bse:Bsel_2637
path_bse00790.kgml: 4.1.2.50 -> [4.3.99.3] -> 6.3.4.20
path_bse00790.kgml:
path_bse00790.kgml: Found a trail of span 2 containing skipped vertices
path_bse00790.kgml: 171 -> [75 -> 74] -> 72
path_bse00790.kgml: R11073 -> [R03504 -> R03503] -> R03067
path_bse00790.kgml: bse:Bsel_0074 -> [bse:Bsel_0074 -> bse:Bsel_0075] -> bse:Bsel_0073
path_bse00790.kgml: 5.1.99.8 -> [4.1.2.25 -> 2.7.6.3] -> 2.5.1.15
path_bse00790.kgml:
path_bse00790.kgml: Found a trail of span 2 containing skipped vertices
path_bse00790.kgml: 171 -> [75] -> 73
path_bse00790.kgml: R11073 -> [R03504] -> R03066
path_bse00790.kgml: bse:Bsel_0074 -> [bse:Bsel_0074] -> bse:Bsel_0073
path_bse00790.kgml: 5.1.99.8 -> [4.1.2.25] -> 2.5.1.15
path_bse00790.kgml:
path_bse00790.kgml: Found a trail of span 2 containing skipped vertices
path_bse00790.kgml: 65 -> [66] -> 72
path_bse00790.kgml: R01716 -> [R05553] -> R03067
path_bse00790.kgml: {bse:Bsel_0070, bse:Bsel_0071} -> [bse:Bsel_0072] -> bse:Bsel_0073
path_bse00790.kgml: 2.6.1.85 -> [4.1.3.38] -> 2.5.1.15
path_bse00790.kgml: Skipped genes: bse:Bsel_0072
path_bse00790.kgml:
path_bse00790.kgml: Found a trail of span 2 containing skipped vertices
path_bse00790.kgml: 65 -> [66] -> 73
path_bse00790.kgml: R01716 -> [R05553] -> R03066
path_bse00790.kgml: {bse:Bsel_0070, bse:Bsel_0071} -> [bse:Bsel_0072] -> bse:Bsel_0073
path_bse00790.kgml: 2.6.1.85 -> [4.1.3.38] -> 2.5.1.15
path_bse00790.kgml: Skipped genes: bse:Bsel_0072
path_bse00790.kgml:
path_bse00790.kgml: --- 1.78 seconds ---

path_bse00860.kgml: Porphyrin and chlorophyll metabolism
path_bse00860.kgml: Initialization took 0.34 seconds
path_bse00860.kgml:
path_bse00860.kgml: Found a trail of span 5 containing skipped vertices
path_bse00860.kgml: 278 -> 276 -> 274 -> 273 -> 270
path_bse00860.kgml: R04109 -> R02272 -> R00036 -> R00084 -> R03165
path_bse00860.kgml: bse:Bsel_1419 -> {bse:Bsel_1424, bse:Bsel_2722} -> bse:Bsel_1423 -> bse:Bsel_1421 -> bse:Bsel_1422
path_bse00860.kgml: 1.2.1.70 -> 5.4.3.8 -> 4.2.1.24 -> 2.5.1.61 -> 4.2.1.75
path_bse00860.kgml: Skipped genes: bse:Bsel_1420
path_bse00860.kgml:
path_bse00860.kgml: Found a trail of span 4 containing skipped vertices
path_bse00860.kgml: 278 -> [276] -> 274 -> 273 -> 270
path_bse00860.kgml: R04109 -> [R02272] -> R00036 -> R00084 -> R03165
path_bse00860.kgml: bse:Bsel_1419 -> [{bse:Bsel_1424, bse:Bsel_2722}] -> bse:Bsel_1423 -> bse:Bsel_1421 -> bse:Bsel_1422
path_bse00860.kgml: 1.2.1.70 -> [5.4.3.8] -> 4.2.1.24 -> 2.5.1.61 -> 4.2.1.75
path_bse00860.kgml: Skipped genes: bse:Bsel_1420
path_bse00860.kgml:
path_bse00860.kgml: Found a trail of span 4 containing skipped vertices
path_bse00860.kgml: 278 -> 276 -> 274 -> [273] -> 270
path_bse00860.kgml: R04109 -> R02272 -> R00036 -> [R00084] -> R03165
path_bse00860.kgml: bse:Bsel_1419 -> {bse:Bsel_1424, bse:Bsel_2722} -> bse:Bsel_1423 -> [bse:Bsel_1421] -> bse:Bsel_1422
path_bse00860.kgml: 1.2.1.70 -> 5.4.3.8 -> 4.2.1.24 -> [2.5.1.61] -> 4.2.1.75
path_bse00860.kgml: Skipped genes: bse:Bsel_1421, bse:Bsel_1420
path_bse00860.kgml:
path_bse00860.kgml: Found a trail of span 4 containing skipped vertices
path_bse00860.kgml: 278 -> 276 -> [274] -> 273 -> 270
path_bse00860.kgml: R04109 -> R02272 -> [R00036] -> R00084 -> R03165
path_bse00860.kgml: bse:Bsel_1419 -> {bse:Bsel_1424, bse:Bsel_2722} -> [bse:Bsel_1423] -> bse:Bsel_1421 -> bse:Bsel_1422
path_bse00860.kgml: 1.2.1.70 -> 5.4.3.8 -> [4.2.1.24] -> 2.5.1.61 -> 4.2.1.75
path_bse00860.kgml: Skipped genes: bse:Bsel_1420, bse:Bsel_1423
path_bse00860.kgml:
path_bse00860.kgml: Found a trail of span 4 containing skipped vertices
path_bse00860.kgml: 269 -> 408 -> 412 -> [414 -> 417] -> 263 -> [417] -> 412
path_bse00860.kgml: R03197 -> R04178 -> R11329 -> [R11522 -> R10468] -> R00310 -> [R10468] -> R11329
path_bse00860.kgml: bse:Bsel_2479 -> bse:Bsel_2477 -> bse:Bsel_2478 -> [bse:Bsel_3224 -> bse:Bsel_2560] -> bse:Bsel_2478 -> [bse:Bsel_2560] -> bse:Bsel_2478
path_bse00860.kgml: 4.1.1.37 -> 1.3.3.15 -> 4.99.1.9 -> [? -> 1.14.99.48] -> 4.99.1.1 -> [1.14.99.48] -> 4.99.1.9
path_bse00860.kgml:
path_bse00860.kgml: Found a trail of span 3 containing skipped vertices
path_bse00860.kgml: 268 -> 263 -> [417] -> 412
path_bse00860.kgml: R03222 -> R00310 -> [R10468] -> R11329
path_bse00860.kgml: bse:Bsel_2477 -> bse:Bsel_2478 -> [bse:Bsel_2560] -> bse:Bsel_2478
path_bse00860.kgml: 1.3.3.4 -> 4.99.1.1 -> [1.14.99.48] -> 4.99.1.9
path_bse00860.kgml:
path_bse00860.kgml: Found a trail of span 3 containing skipped vertices
path_bse00860.kgml: 269 -> [408] -> 412 -> [414 -> 417] -> 263
path_bse00860.kgml: R03197 -> [R04178] -> R11329 -> [R11522 -> R10468] -> R00310
path_bse00860.kgml: bse:Bsel_2479 -> [bse:Bsel_2477] -> bse:Bsel_2478 -> [bse:Bsel_3224 -> bse:Bsel_2560] -> bse:Bsel_2478
path_bse00860.kgml: 4.1.1.37 -> [1.3.3.15] -> 4.99.1.9 -> [? -> 1.14.99.48] -> 4.99.1.1
path_bse00860.kgml:
path_bse00860.kgml: Found a trail of span 3 containing skipped vertices
path_bse00860.kgml: 278 -> [276 -> 274] -> 273 -> 270
path_bse00860.kgml: R04109 -> [R02272 -> R00036] -> R00084 -> R03165
path_bse00860.kgml: bse:Bsel_1419 -> [{bse:Bsel_1424, bse:Bsel_2722} -> bse:Bsel_1423] -> bse:Bsel_1421 -> bse:Bsel_1422
path_bse00860.kgml: 1.2.1.70 -> [5.4.3.8 -> 4.2.1.24] -> 2.5.1.61 -> 4.2.1.75
path_bse00860.kgml: Skipped genes: bse:Bsel_1420
path_bse00860.kgml:
path_bse00860.kgml: Found a trail of span 3 containing skipped vertices
path_bse00860.kgml: 278 -> 276 -> [274 -> 273] -> 270
path_bse00860.kgml: R04109 -> R02272 -> [R00036 -> R00084] -> R03165
path_bse00860.kgml: bse:Bsel_1419 -> {bse:Bsel_1424, bse:Bsel_2722} -> [bse:Bsel_1423 -> bse:Bsel_1421] -> bse:Bsel_1422
path_bse00860.kgml: 1.2.1.70 -> 5.4.3.8 -> [4.2.1.24 -> 2.5.1.61] -> 4.2.1.75
path_bse00860.kgml: Skipped genes: bse:Bsel_1421, bse:Bsel_1420, bse:Bsel_1423
path_bse00860.kgml:
path_bse00860.kgml: --- 0.91 seconds ---

path_bse00900.kgml: Terpenoid backbone biosynthesis
path_bse00900.kgml: Initialization took 0.28 seconds
path_bse00900.kgml:
path_bse00900.kgml: Found a trail of span 2 containing skipped vertices
path_bse00900.kgml: 66 -> [67] -> 68
path_bse00900.kgml: R05633 -> [R05634] -> R05637
path_bse00900.kgml: bse:Bsel_0087 -> [bse:Bsel_0049] -> bse:Bsel_0088
path_bse00900.kgml: 2.7.7.60 -> [2.7.1.148] -> 4.6.1.12
path_bse00900.kgml:
path_bse00900.kgml: --- 0.40 seconds ---

path_bse00906.kgml: Carotenoid biosynthesis
path_bse00906.kgml: Initialization took 0.05 seconds
path_bse00906.kgml: (not found)
path_bse00906.kgml: --- 0.09 seconds ---

path_bse00910.kgml: Nitrogen metabolism
path_bse00910.kgml: Initialization took 0.44 seconds
path_bse00910.kgml:
path_bse00910.kgml: Found a trail of span 2 containing skipped vertices
path_bse00910.kgml: 150 -> 25
path_bse00910.kgml: R09497 -> R00798
path_bse00910.kgml: {bse:Bsel_1292, bse:Bsel_1293, bse:Bsel_1295} -> {bse:Bsel_1292, bse:Bsel_1293, bse:Bsel_1295}
path_bse00910.kgml: 1.7.5.1 -> ?
path_bse00910.kgml: Skipped genes: bse:Bsel_1294
path_bse00910.kgml:
path_bse00910.kgml: --- 0.56 seconds ---

path_bse00920.kgml: Sulfur metabolism
path_bse00920.kgml: Initialization took 0.38 seconds
path_bse00920.kgml: (not found)
path_bse00920.kgml: --- 0.42 seconds ---

path_bse00970.kgml: Aminoacyl-tRNA biosynthesis
path_bse00970.kgml: Initialization took 1.03 seconds
path_bse00970.kgml: (not found)
path_bse00970.kgml: --- 1.08 seconds ---

path_bse01040.kgml: Biosynthesis of unsaturated fatty acids
path_bse01040.kgml: Initialization took 0.13 seconds
path_bse01040.kgml: (not found)
path_bse01040.kgml: --- 0.18 seconds ---

path_bse01054.kgml: Nonribosomal peptide structures
path_bse01054.kgml: Initialization took 0.05 seconds
path_bse01054.kgml: (not found)
path_bse01054.kgml: --- 0.11 seconds ---

--- 149.53 seconds ---
