# Supplementary material for: CoMetGeNe: mining conserved neighborhood patterns in metabolic and genomic contexts
Source: BMC Bioinformatics. 2019 Jan 10;20:19. doi: 10.1186/s12859-018-2542-2 (PMC6327494; doi:10.1186/s12859-018-2542-2)
Supplement: Supplementary file 14 — Trail finding results for completely assembled representative bacterial genomes present in NCBI Genomes. Of the 1,545 fully assembled representative bacterial genomes in NCBI, corresponding entries have been identified in KEGG for 1,467 species, for which trail finding has been performed for all combinations of gap parameters δG and δD ranging from 0 to 3. This additional file is available from https://doi.org/10.6084/m9.figshare.7288769. (GZ 178,532 kb) [file 12859_2018_2542_MOESM14_ESM.gz › results/sio_dG1_dD2.hnet]

--- delta_G = 1, delta_D = 2 ---

path_sio00010.kgml: Glycolysis / Gluconeogenesis
path_sio00010.kgml: Initialization took 1.48 seconds
path_sio00010.kgml:
path_sio00010.kgml: Found a trail of span 4 containing skipped vertices
path_sio00010.kgml: 75 -> 49 -> 50 -> [124] -> 48
path_sio00010.kgml: R07618 -> R03270 -> R02569 -> [R01196] -> R00014
path_sio00010.kgml: sio:DW64_03780 -> {sio:DW64_03765, sio:DW64_03770} -> sio:DW64_03775 -> [sio:DW64_01160] -> {sio:DW64_03765, sio:DW64_03770}
path_sio00010.kgml: 1.8.1.4 -> 1.2.4.1 -> 2.3.1.12 -> [{1.2.7.1, 1.2.7.11}] -> {1.2.4.1, 2.2.1.6, 4.1.1.1}
path_sio00010.kgml:
path_sio00010.kgml: Found a trail of span 2 containing skipped vertices
path_sio00010.kgml: 76 -> 57
path_sio00010.kgml: R01512 -> R01061
path_sio00010.kgml: sio:DW64_08980 -> sio:DW64_08995
path_sio00010.kgml: 2.7.2.3 -> {1.2.1.12, 1.2.1.59}
path_sio00010.kgml: Skipped genes: sio:DW64_08985
path_sio00010.kgml:
path_sio00010.kgml: --- 13.88 seconds ---

path_sio00020.kgml: Citrate cycle (TCA cycle)
path_sio00020.kgml: Initialization took 0.09 seconds
path_sio00020.kgml:
path_sio00020.kgml: Found a trail of span 4 containing skipped vertices
path_sio00020.kgml: 80 -> 82 -> [101] -> 75 -> 77
path_sio00020.kgml: R07618 -> R02569 -> [R01196] -> R00014 -> R03270
path_sio00020.kgml: sio:DW64_03780 -> sio:DW64_03775 -> [sio:DW64_01160] -> {sio:DW64_03765, sio:DW64_03770} -> {sio:DW64_03765, sio:DW64_03770}
path_sio00020.kgml: 1.8.1.4 -> 2.3.1.12 -> [{1.2.7.1, 1.2.7.11}] -> {1.2.4.1, 2.2.1.6, 4.1.1.1} -> 1.2.4.1
path_sio00020.kgml:
path_sio00020.kgml: --- 10.74 seconds ---

path_sio00030.kgml: Pentose phosphate pathway
path_sio00030.kgml: Initialization took 0.93 seconds
path_sio00030.kgml:
path_sio00030.kgml: Found a trail of span 3 containing skipped vertices
path_sio00030.kgml: 44 -> [46 -> 42] -> 41 -> [42 -> 46] -> 47
path_sio00030.kgml: R01057 -> [R01641 -> R01066] -> R02749 -> [R01066 -> R01641] -> R01056
path_sio00030.kgml: sio:DW64_03975 -> [{sio:DW64_07895, sio:DW64_09795, sio:DW64_09800} -> sio:DW64_04490] -> sio:DW64_03975 -> [sio:DW64_04490 -> {sio:DW64_07895, sio:DW64_09795, sio:DW64_09800}] -> sio:DW64_03970
path_sio00030.kgml: {5.4.2.2, 5.4.2.7} -> [2.2.1.1 -> 4.1.2.4] -> 5.4.2.7 -> [4.1.2.4 -> 2.2.1.1] -> 5.3.1.6
path_sio00030.kgml:
path_sio00030.kgml: Found a trail of span 3 without skipping any vertex
path_sio00030.kgml: 77 -> 46 -> 49
path_sio00030.kgml: R01827 -> R01641 -> R01830
path_sio00030.kgml: sio:DW64_07900 -> {sio:DW64_07895, sio:DW64_09795, sio:DW64_09800} -> {sio:DW64_07895, sio:DW64_09795, sio:DW64_09800}
path_sio00030.kgml: 2.2.1.2 -> 2.2.1.1 -> 2.2.1.1
path_sio00030.kgml:
path_sio00030.kgml: Found a trail of span 2 containing skipped vertices
path_sio00030.kgml: 60 -> 38
path_sio00030.kgml: R01541 -> R05605
path_sio00030.kgml: {sio:DW64_00990, sio:DW64_03200} -> {sio:DW64_00985, sio:DW64_03210}
path_sio00030.kgml: {2.7.1.178, 2.7.1.45} -> {4.1.2.14, 4.1.2.55}
path_sio00030.kgml: Skipped genes: sio:DW64_03205
path_sio00030.kgml:
path_sio00030.kgml: --- 1.79 seconds ---

path_sio00040.kgml: Pentose and glucuronate interconversions
path_sio00040.kgml: Initialization took 0.18 seconds
path_sio00040.kgml:
path_sio00040.kgml: Found a trail of span 3 containing skipped vertices
path_sio00040.kgml: 64 -> [78] -> 75 -> 78
path_sio00040.kgml: R07125 -> [R03244] -> R05850 -> R03244
path_sio00040.kgml: sio:DW64_09595 -> [sio:DW64_09590] -> sio:DW64_09585 -> sio:DW64_09590
path_sio00040.kgml: 4.1.1.85 -> [5.1.3.22] -> 5.1.3.4 -> 5.1.3.22
path_sio00040.kgml:
path_sio00040.kgml: --- 0.30 seconds ---

path_sio00051.kgml: Fructose and mannose metabolism
path_sio00051.kgml: Initialization took 0.73 seconds
path_sio00051.kgml:
path_sio00051.kgml: Found a trail of span 2 without skipping any vertex
path_sio00051.kgml: 67 -> 77
path_sio00051.kgml: R02704 -> R02703
path_sio00051.kgml: {sio:DW64_04250, sio:DW64_04260} -> sio:DW64_04265
path_sio00051.kgml: 2.7.1.197 -> 1.1.1.17
path_sio00051.kgml:
path_sio00051.kgml: Found a trail of span 2 without skipping any vertex
path_sio00051.kgml: 74 -> 78
path_sio00051.kgml: R00867 -> R01819
path_sio00051.kgml: sio:DW64_08450 -> sio:DW64_08445
path_sio00051.kgml: {2.7.1.1, 2.7.1.4} -> 5.3.1.8
path_sio00051.kgml:
path_sio00051.kgml: Found a trail of span 2 without skipping any vertex
path_sio00051.kgml: 54 -> 92
path_sio00051.kgml: R03232 -> R02071
path_sio00051.kgml: sio:DW64_05405 -> sio:DW64_05410
path_sio00051.kgml: 2.7.1.202 -> 2.7.1.56
path_sio00051.kgml:
path_sio00051.kgml: --- 0.99 seconds ---

path_sio00052.kgml: Galactose metabolism
path_sio00052.kgml: Initialization took 0.54 seconds
path_sio00052.kgml:
path_sio00052.kgml: Found a trail of span 3 without skipping any vertex
path_sio00052.kgml: 171 -> 82 -> 79
path_sio00052.kgml: R01092 -> R00955 -> R00291
path_sio00052.kgml: sio:DW64_01410 -> sio:DW64_01415 -> sio:DW64_01420
path_sio00052.kgml: 2.7.1.6 -> 2.7.7.12 -> 5.1.3.2
path_sio00052.kgml:
path_sio00052.kgml: --- 0.72 seconds ---

path_sio00053.kgml: Ascorbate and aldarate metabolism
path_sio00053.kgml: Initialization took 0.09 seconds
path_sio00053.kgml:
path_sio00053.kgml: Found a trail of span 4 containing skipped vertices
path_sio00053.kgml: 138 -> [139] -> 166 -> 167 -> 165
path_sio00053.kgml: R07671 -> [R07677] -> R07125 -> R03244 -> R05850
path_sio00053.kgml: {sio:DW64_09600, sio:DW64_09605, sio:DW64_09610, sio:DW64_09805, sio:DW64_09810} -> [sio:DW64_09535] -> sio:DW64_09595 -> sio:DW64_09590 -> sio:DW64_09585
path_sio00053.kgml: 2.7.1.194 -> [?] -> 4.1.1.85 -> 5.1.3.22 -> 5.1.3.4
path_sio00053.kgml:
path_sio00053.kgml: Found a trail of span 3 containing skipped vertices
path_sio00053.kgml: 138 -> [139] -> 166 -> [167] -> 165
path_sio00053.kgml: R07671 -> [R07677] -> R07125 -> [R03244] -> R05850
path_sio00053.kgml: {sio:DW64_09600, sio:DW64_09605, sio:DW64_09610, sio:DW64_09805, sio:DW64_09810} -> [sio:DW64_09535] -> sio:DW64_09595 -> [sio:DW64_09590] -> sio:DW64_09585
path_sio00053.kgml: 2.7.1.194 -> [?] -> 4.1.1.85 -> [5.1.3.22] -> 5.1.3.4
path_sio00053.kgml: Skipped genes: sio:DW64_09590
path_sio00053.kgml:
path_sio00053.kgml: Found a trail of span 3 containing skipped vertices
path_sio00053.kgml: 138 -> [139 -> 166] -> 167 -> 165
path_sio00053.kgml: R07671 -> [R07677 -> R07125] -> R03244 -> R05850
path_sio00053.kgml: {sio:DW64_09600, sio:DW64_09605, sio:DW64_09610, sio:DW64_09805, sio:DW64_09810} -> [sio:DW64_09535 -> sio:DW64_09595] -> sio:DW64_09590 -> sio:DW64_09585
path_sio00053.kgml: 2.7.1.194 -> [? -> 4.1.1.85] -> 5.1.3.22 -> 5.1.3.4
path_sio00053.kgml: Skipped genes: sio:DW64_09595
path_sio00053.kgml:
path_sio00053.kgml: --- 0.31 seconds ---

path_sio00130.kgml: Ubiquinone and other terpenoid-quinone biosynthesis
path_sio00130.kgml: Initialization took 0.05 seconds
path_sio00130.kgml: (not found)
path_sio00130.kgml: --- 0.09 seconds ---

path_sio00190.kgml: Oxidative phosphorylation
path_sio00190.kgml: Initialization took 0.23 seconds
path_sio00190.kgml: (not found)
path_sio00190.kgml: --- 0.28 seconds ---

path_sio00220.kgml: Arginine biosynthesis
path_sio00220.kgml: Initialization took 0.18 seconds
path_sio00220.kgml:
path_sio00220.kgml: Found a trail of span 2 without skipping any vertex
path_sio00220.kgml: 45 -> 47
path_sio00220.kgml: R01954 -> R01086
path_sio00220.kgml: sio:DW64_09235 -> sio:DW64_09230
path_sio00220.kgml: 6.3.4.5 -> 4.3.2.1
path_sio00220.kgml:
path_sio00220.kgml: --- 0.31 seconds ---

path_sio00230.kgml: Purine metabolism
path_sio00230.kgml: Initialization took 3.19 seconds
path_sio00230.kgml:
path_sio00230.kgml: Found a trail of span 4 containing skipped vertices
path_sio00230.kgml: 286 -> 211 -> [286 -> 191] -> 192 -> 214
path_sio00230.kgml: R02557 -> R01561 -> [R02557 -> R02556] -> R02748 -> R01863
path_sio00230.kgml: {sio:DW64_03985, sio:DW64_03990} -> {sio:DW64_03985, sio:DW64_03990} -> [{sio:DW64_03985, sio:DW64_03990} -> sio:DW64_06030] -> {sio:DW64_03985, sio:DW64_03990} -> {sio:DW64_03985, sio:DW64_03990}
path_sio00230.kgml: 2.4.2.1 -> 2.4.2.1 -> [2.4.2.1 -> 3.5.4.4] -> {2.4.2.1, 2.4.2.4} -> {2.4.2.1, 2.4.2.15}
path_sio00230.kgml:
path_sio00230.kgml: Found a trail of span 3 containing skipped vertices
path_sio00230.kgml: 220 -> [300] -> 244 -> [300 -> 139] -> 239
path_sio00230.kgml: R00332 -> [R00430] -> R00441 -> [R00430 -> R02019] -> R02090
path_sio00230.kgml: sio:DW64_07755 -> [sio:DW64_04235] -> {sio:DW64_00515, sio:DW64_00720, sio:DW64_00725, sio:DW64_01925, sio:DW64_07750} -> [sio:DW64_04235 -> sio:DW64_03105] -> sio:DW64_07755
path_sio00230.kgml: 2.7.4.8 -> [2.7.1.40] -> {2.7.7.48, 2.7.7.6} -> [2.7.1.40 -> 1.17.4.1] -> {2.7.4.12, 2.7.4.8}
path_sio00230.kgml:
path_sio00230.kgml: Found a trail of span 3 containing skipped vertices
path_sio00230.kgml: 300 -> [139] -> 301 -> 247
path_sio00230.kgml: R00430 -> [R02019] -> R01858 -> R00376
path_sio00230.kgml: sio:DW64_04235 -> [sio:DW64_03105] -> sio:DW64_04235 -> {sio:DW64_00010, sio:DW64_01465, sio:DW64_02985, sio:DW64_03165, sio:DW64_04225, sio:DW64_07155, sio:DW64_08885, sio:DW64_09510}
path_sio00230.kgml: 2.7.1.40 -> [1.17.4.1] -> 2.7.1.40 -> 2.7.7.7
path_sio00230.kgml: Skipped genes: sio:DW64_04230
path_sio00230.kgml:
path_sio00230.kgml: Found a trail of span 3 containing skipped vertices
path_sio00230.kgml: 285 -> 204 -> [205] -> 267
path_sio00230.kgml: R01229 -> R01134 -> [R01130] -> R02142
path_sio00230.kgml: sio:DW64_04975 -> sio:DW64_04980 -> [sio:DW64_10170] -> sio:DW64_04975
path_sio00230.kgml: {2.4.2.22, 2.4.2.7, 2.4.2.8} -> 1.7.1.7 -> [1.1.1.205] -> {2.4.2.22, 2.4.2.8}
path_sio00230.kgml:
path_sio00230.kgml: Found a trail of span 3 containing skipped vertices
path_sio00230.kgml: 313 -> [445] -> 175 -> 312
path_sio00230.kgml: R00200 -> [R11634] -> R00375 -> R01138
path_sio00230.kgml: sio:DW64_04235 -> [sio:DW64_09860] -> {sio:DW64_00010, sio:DW64_01465, sio:DW64_02985, sio:DW64_03165, sio:DW64_04225, sio:DW64_07155, sio:DW64_08885, sio:DW64_09510} -> sio:DW64_04235
path_sio00230.kgml: 2.7.1.40 -> [1.1.98.6] -> 2.7.7.7 -> 2.7.1.40
path_sio00230.kgml: Skipped genes: sio:DW64_04230
path_sio00230.kgml:
path_sio00230.kgml: Found a trail of span 3 containing skipped vertices
path_sio00230.kgml: 286 -> 211 -> [197] -> 214
path_sio00230.kgml: R02557 -> R01561 -> [R01560] -> R01863
path_sio00230.kgml: {sio:DW64_03985, sio:DW64_03990} -> {sio:DW64_03985, sio:DW64_03990} -> [sio:DW64_06030] -> {sio:DW64_03985, sio:DW64_03990}
path_sio00230.kgml: 2.4.2.1 -> 2.4.2.1 -> [3.5.4.4] -> {2.4.2.1, 2.4.2.15}
path_sio00230.kgml:
path_sio00230.kgml: Found a trail of span 2 without skipping any vertex
path_sio00230.kgml: 243 -> 221
path_sio00230.kgml: R02147 -> R01969
path_sio00230.kgml: {sio:DW64_03985, sio:DW64_03990} -> {sio:DW64_03985, sio:DW64_03990}
path_sio00230.kgml: {2.4.2.1, 2.4.2.15} -> {2.4.2.1, 2.4.2.4}
path_sio00230.kgml:
path_sio00230.kgml: --- 8.58 seconds ---

path_sio00240.kgml: Pyrimidine metabolism
path_sio00240.kgml: Initialization took 2.84 seconds
path_sio00240.kgml:
path_sio00240.kgml: Found a trail of span 3 containing skipped vertices
path_sio00240.kgml: 103 -> [102 -> 104] -> 107 -> 121
path_sio00240.kgml: R00443 -> [R00438 -> R00156] -> {R00571, R00573} -> R00442
path_sio00240.kgml: {sio:DW64_00515, sio:DW64_00720, sio:DW64_00725, sio:DW64_01925, sio:DW64_07750} -> [sio:DW64_01500 -> sio:DW64_03885] -> sio:DW64_01930 -> {sio:DW64_00515, sio:DW64_00720, sio:DW64_00725, sio:DW64_01925, sio:DW64_07750}
path_sio00240.kgml: {2.7.7.48, 2.7.7.52, 2.7.7.6} -> [2.7.7.8 -> 2.7.4.6] -> {6.3.4.2, 6.3.4.2} -> {2.7.7.48, 2.7.7.6}
path_sio00240.kgml:
path_sio00240.kgml: Found a trail of span 3 containing skipped vertices
path_sio00240.kgml: 131 -> 129 -> [113 -> 112] -> 153
path_sio00240.kgml: R02296 -> R01878 -> [{R00964, R00967, R00968, R00970, R01549, R01880, R02097, R02327, R02332} -> R00966] -> R02484
path_sio00240.kgml: sio:DW64_04485 -> sio:DW64_04495 -> [{sio:DW64_01195, sio:DW64_03150} -> {sio:DW64_05485, sio:DW64_07215}] -> sio:DW64_04485
path_sio00240.kgml: 2.4.2.2 -> 3.5.4.5 -> [{2.7.1.213, 2.7.1.48, 2.7.1.48, 2.7.1.48, 2.7.1.48, 2.7.1.48, 2.7.1.48, 2.7.1.48, 2.7.1.48, 2.7.1.48} -> 2.4.2.9] -> {2.4.2.1, 2.4.2.2, 2.4.2.3, 2.4.2.4}
path_sio00240.kgml: Skipped genes: sio:DW64_04490
path_sio00240.kgml:
path_sio00240.kgml: Found a trail of span 3 containing skipped vertices
path_sio00240.kgml: 150 -> [156] -> 161 -> [158] -> 157
path_sio00240.kgml: R02098 -> [R02101] -> R02094 -> [R02093] -> R00378
path_sio00240.kgml: sio:DW64_07160 -> [sio:DW64_05280] -> sio:DW64_07160 -> [sio:DW64_03885] -> {sio:DW64_00010, sio:DW64_01465, sio:DW64_02985, sio:DW64_03165, sio:DW64_04225, sio:DW64_07155, sio:DW64_08885, sio:DW64_09510}
path_sio00240.kgml: {2.7.4.4, 2.7.4.9} -> [2.1.1.45] -> {2.7.4.12, 2.7.4.9} -> [2.7.4.6] -> 2.7.7.7
path_sio00240.kgml:
path_sio00240.kgml: Found a trail of span 2 without skipping any vertex
path_sio00240.kgml: 101 -> 178
path_sio00240.kgml: R01870 -> R00965
path_sio00240.kgml: sio:DW64_04095 -> sio:DW64_04090
path_sio00240.kgml: 2.4.2.10 -> 4.1.1.23
path_sio00240.kgml:
path_sio00240.kgml: Found a trail of span 2 containing skipped vertices
path_sio00240.kgml: 152 -> 153
path_sio00240.kgml: R02485 -> R02484
path_sio00240.kgml: sio:DW64_04495 -> sio:DW64_04485
path_sio00240.kgml: 3.5.4.5 -> {2.4.2.1, 2.4.2.2, 2.4.2.3, 2.4.2.4}
path_sio00240.kgml: Skipped genes: sio:DW64_04490
path_sio00240.kgml:
path_sio00240.kgml: --- 4.39 seconds ---

path_sio00250.kgml: Alanine, aspartate and glutamate metabolism
path_sio00250.kgml: Initialization took 0.38 seconds
path_sio00250.kgml:
path_sio00250.kgml: Found a trail of span 2 without skipping any vertex
path_sio00250.kgml: 48 -> 51
path_sio00250.kgml: R01954 -> R01086
path_sio00250.kgml: sio:DW64_09235 -> sio:DW64_09230
path_sio00250.kgml: 6.3.4.5 -> 4.3.2.1
path_sio00250.kgml:
path_sio00250.kgml: --- 0.46 seconds ---

path_sio00260.kgml: Glycine, serine and threonine metabolism
path_sio00260.kgml: Initialization took 0.39 seconds
path_sio00260.kgml:
path_sio00260.kgml: Found a trail of span 2 containing skipped vertices
path_sio00260.kgml: 78 -> 70
path_sio00260.kgml: R04173 -> R01513
path_sio00260.kgml: sio:DW64_07130 -> sio:DW64_07120
path_sio00260.kgml: 2.6.1.52 -> 1.1.1.95
path_sio00260.kgml: Skipped genes: sio:DW64_07125
path_sio00260.kgml:
path_sio00260.kgml: Found a trail of span 2 without skipping any vertex
path_sio00260.kgml: 103 -> 99
path_sio00260.kgml: {R01773, R01775} -> R01771
path_sio00260.kgml: sio:DW64_05205 -> sio:DW64_05200
path_sio00260.kgml: {1.1.1.3, 1.1.1.3} -> 2.7.1.39
path_sio00260.kgml:
path_sio00260.kgml: --- 0.56 seconds ---

path_sio00261.kgml: Monobactam biosynthesis
path_sio00261.kgml: Initialization took 0.05 seconds
path_sio00261.kgml: (not found)
path_sio00261.kgml: --- 0.07 seconds ---

path_sio00270.kgml: Cysteine and methionine metabolism
path_sio00270.kgml: Initialization took 0.53 seconds
path_sio00270.kgml: (not found)
path_sio00270.kgml: --- 0.58 seconds ---

path_sio00280.kgml: Valine, leucine and isoleucine degradation
path_sio00280.kgml: Initialization took 0.06 seconds
path_sio00280.kgml: (not found)
path_sio00280.kgml: --- 0.10 seconds ---

path_sio00281.kgml: Geraniol degradation
path_sio00281.kgml: Initialization took 0.04 seconds
path_sio00281.kgml: (not found)
path_sio00281.kgml: --- 0.09 seconds ---

path_sio00290.kgml: Valine, leucine and isoleucine biosynthesis
path_sio00290.kgml: Initialization took 0.05 seconds
path_sio00290.kgml: (not found)
path_sio00290.kgml: --- 0.09 seconds ---

path_sio00300.kgml: Lysine biosynthesis
path_sio00300.kgml: Initialization took 0.29 seconds
path_sio00300.kgml:
path_sio00300.kgml: Found a trail of span 2 without skipping any vertex
path_sio00300.kgml: 51 -> 53
path_sio00300.kgml: R02291 -> R10147
path_sio00300.kgml: sio:DW64_04560 -> sio:DW64_04565
path_sio00300.kgml: 1.2.1.11 -> 4.3.3.7
path_sio00300.kgml:
path_sio00300.kgml: --- 0.38 seconds ---

path_sio00310.kgml: Lysine degradation
path_sio00310.kgml: Initialization took 0.05 seconds
path_sio00310.kgml: (not found)
path_sio00310.kgml: --- 0.09 seconds ---

path_sio00330.kgml: Arginine and proline metabolism
path_sio00330.kgml: Initialization took 0.08 seconds
path_sio00330.kgml:
path_sio00330.kgml: Found a trail of span 2 without skipping any vertex
path_sio00330.kgml: 216 -> 217
path_sio00330.kgml: R00239 -> R03313
path_sio00330.kgml: sio:DW64_07880 -> sio:DW64_07875
path_sio00330.kgml: 2.7.2.11 -> 1.2.1.41
path_sio00330.kgml:
path_sio00330.kgml: --- 0.17 seconds ---

path_sio00332.kgml: Carbapenem biosynthesis
path_sio00332.kgml: Initialization took 0.05 seconds
path_sio00332.kgml:
path_sio00332.kgml: Found a trail of span 2 without skipping any vertex
path_sio00332.kgml: 5 -> 8
path_sio00332.kgml: R00239 -> R03313
path_sio00332.kgml: sio:DW64_07880 -> sio:DW64_07875
path_sio00332.kgml: 2.7.2.11 -> 1.2.1.41
path_sio00332.kgml:
path_sio00332.kgml: --- 0.14 seconds ---

path_sio00340.kgml: Histidine metabolism
path_sio00340.kgml: Initialization took 0.08 seconds
path_sio00340.kgml:
path_sio00340.kgml: Found a trail of span 2 containing skipped vertices
path_sio00340.kgml: 43 -> [42] -> 41
path_sio00340.kgml: R02914 -> [R02288] -> R02287
path_sio00340.kgml: sio:DW64_06340 -> [sio:DW64_06345] -> sio:DW64_06335
path_sio00340.kgml: 4.2.1.49 -> [3.5.2.7] -> 2.1.2.5
path_sio00340.kgml:
path_sio00340.kgml: --- 0.17 seconds ---

path_sio00350.kgml: Tyrosine metabolism
path_sio00350.kgml: Initialization took 0.08 seconds
path_sio00350.kgml: (not found)
path_sio00350.kgml: --- 0.13 seconds ---

path_sio00360.kgml: Phenylalanine metabolism
path_sio00360.kgml: Initialization took 0.08 seconds
path_sio00360.kgml: (not found)
path_sio00360.kgml: --- 0.11 seconds ---

path_sio00362.kgml: Benzoate degradation
path_sio00362.kgml: Initialization took 0.08 seconds
path_sio00362.kgml:
path_sio00362.kgml: Found a trail of span 3 containing skipped vertices
path_sio00362.kgml: 238 -> 90 -> 237
path_sio00362.kgml: R05305 -> R05586 -> R02488
path_sio00362.kgml: sio:DW64_03380 -> sio:DW64_03385 -> sio:DW64_03370
path_sio00362.kgml: {1.1.1.259, 1.1.1.35} -> 2.3.1.16 -> 1.3.8.6
path_sio00362.kgml: Skipped genes: sio:DW64_03375
path_sio00362.kgml:
path_sio00362.kgml: Found a trail of span 2 containing skipped vertices
path_sio00362.kgml: 238 -> [90] -> 237
path_sio00362.kgml: R05305 -> [R05586] -> R02488
path_sio00362.kgml: sio:DW64_03380 -> [sio:DW64_03385] -> sio:DW64_03370
path_sio00362.kgml: {1.1.1.259, 1.1.1.35} -> [2.3.1.16] -> 1.3.8.6
path_sio00362.kgml: Skipped genes: sio:DW64_03375
path_sio00362.kgml:
path_sio00362.kgml: --- 0.21 seconds ---

path_sio00380.kgml: Tryptophan metabolism
path_sio00380.kgml: Initialization took 0.05 seconds
path_sio00380.kgml: (not found)
path_sio00380.kgml: --- 0.09 seconds ---

path_sio00400.kgml: Phenylalanine, tyrosine and tryptophan biosynthesis
path_sio00400.kgml: Initialization took 0.23 seconds
path_sio00400.kgml:
path_sio00400.kgml: Found a trail of span 2 without skipping any vertex
path_sio00400.kgml: 75 -> 74
path_sio00400.kgml: R02412 -> R03460
path_sio00400.kgml: sio:DW64_03270 -> sio:DW64_03265
path_sio00400.kgml: 2.7.1.71 -> 2.5.1.19
path_sio00400.kgml:
path_sio00400.kgml: Found a trail of span 2 without skipping any vertex
path_sio00400.kgml: 10 -> 79
path_sio00400.kgml: R01826 -> R03083
path_sio00400.kgml: sio:DW64_07290 -> sio:DW64_07285
path_sio00400.kgml: 2.5.1.54 -> 4.2.3.4
path_sio00400.kgml:
path_sio00400.kgml: --- 0.38 seconds ---

path_sio00430.kgml: Taurine and hypotaurine metabolism
path_sio00430.kgml: Initialization took 0.05 seconds
path_sio00430.kgml: (not found)
path_sio00430.kgml: --- 0.09 seconds ---

path_sio00440.kgml: Phosphonate and phosphinate metabolism
path_sio00440.kgml: Initialization took 0.05 seconds
path_sio00440.kgml: (not found)
path_sio00440.kgml: --- 0.09 seconds ---

path_sio00450.kgml: Selenocompound metabolism
path_sio00450.kgml: Initialization took 0.08 seconds
path_sio00450.kgml: (not found)
path_sio00450.kgml: --- 0.12 seconds ---

path_sio00460.kgml: Cyanoamino acid metabolism
path_sio00460.kgml: Initialization took 0.08 seconds
path_sio00460.kgml: (not found)
path_sio00460.kgml: --- 0.13 seconds ---

path_sio00471.kgml: D-Glutamine and D-glutamate metabolism
path_sio00471.kgml: Initialization took 0.05 seconds
path_sio00471.kgml: (not found)
path_sio00471.kgml: --- 0.09 seconds ---

path_sio00473.kgml: D-Alanine metabolism
path_sio00473.kgml: Initialization took 0.08 seconds
path_sio00473.kgml: (not found)
path_sio00473.kgml: --- 0.12 seconds ---

path_sio00480.kgml: Glutathione metabolism
path_sio00480.kgml: Initialization took 0.08 seconds
path_sio00480.kgml: (not found)
path_sio00480.kgml: --- 0.13 seconds ---

path_sio00500.kgml: Starch and sucrose metabolism
path_sio00500.kgml: Initialization took 1.44 seconds
path_sio00500.kgml:
path_sio00500.kgml: Found a trail of span 3 without skipping any vertex
path_sio00500.kgml: 113 -> 137 -> 120
path_sio00500.kgml: R00948 -> R02421 -> R02110
path_sio00500.kgml: {sio:DW64_05870, sio:DW64_05875} -> sio:DW64_05865 -> sio:DW64_05880
path_sio00500.kgml: 2.7.7.27 -> {2.4.1.21, 2.4.1.242} -> 2.4.1.18
path_sio00500.kgml:
path_sio00500.kgml: Found a trail of span 2 containing skipped vertices
path_sio00500.kgml: 98 -> [87] -> 88
path_sio00500.kgml: R00811 -> [R03921] -> R00760
path_sio00500.kgml: {sio:DW64_08455, sio:DW64_09295} -> [sio:DW64_08460] -> sio:DW64_08450
path_sio00500.kgml: 2.7.1.211 -> [3.2.1.26] -> {2.7.1.1, 2.7.1.4}
path_sio00500.kgml:
path_sio00500.kgml: Found a trail of span 2 without skipping any vertex
path_sio00500.kgml: 148 -> 198
path_sio00500.kgml: R04111 -> R10486
path_sio00500.kgml: sio:DW64_01335 -> sio:DW64_01340
path_sio00500.kgml: 2.7.1.208 -> 3.1.3.90
path_sio00500.kgml:
path_sio00500.kgml: Found a trail of span 2 containing skipped vertices
path_sio00500.kgml: 134 -> [120] -> 133
path_sio00500.kgml: R05196 -> [R02110] -> R02111
path_sio00500.kgml: sio:DW64_03575 -> [sio:DW64_05880] -> {sio:DW64_03575, sio:DW64_03580}
path_sio00500.kgml: 2.4.1.25 -> [2.4.1.18] -> 2.4.1.1
path_sio00500.kgml:
path_sio00500.kgml: --- 1.89 seconds ---

path_sio00511.kgml: Other glycan degradation
path_sio00511.kgml: Initialization took 0.13 seconds
path_sio00511.kgml: (not found)
path_sio00511.kgml: --- 0.17 seconds ---

path_sio00520.kgml: Amino sugar and nucleotide sugar metabolism
path_sio00520.kgml: Initialization took 2.09 seconds
path_sio00520.kgml:
path_sio00520.kgml: Found a trail of span 3 containing skipped vertices
path_sio00520.kgml: 200 -> [184] -> 186 -> 184
path_sio00520.kgml: R01092 -> [R00955] -> R00291 -> R00955
path_sio00520.kgml: sio:DW64_01410 -> [sio:DW64_01415] -> sio:DW64_01420 -> sio:DW64_01415
path_sio00520.kgml: 2.7.1.6 -> [2.7.7.12] -> 5.1.3.2 -> 2.7.7.12
path_sio00520.kgml:
path_sio00520.kgml: Found a trail of span 2 without skipping any vertex
path_sio00520.kgml: 80 -> 193
path_sio00520.kgml: R03920 -> R01819
path_sio00520.kgml: sio:DW64_08450 -> sio:DW64_08445
path_sio00520.kgml: {2.7.1.1, 2.7.1.4} -> 5.3.1.8
path_sio00520.kgml:
path_sio00520.kgml: --- 2.44 seconds ---

path_sio00521.kgml: Streptomycin biosynthesis
path_sio00521.kgml: Initialization took 0.13 seconds
path_sio00521.kgml:
path_sio00521.kgml: Found a trail of span 3 without skipping any vertex
path_sio00521.kgml: 44 -> 43 -> 42
path_sio00521.kgml: R02328 -> R06513 -> R06514
path_sio00521.kgml: sio:DW64_03680 -> sio:DW64_03690 -> sio:DW64_03685
path_sio00521.kgml: 2.7.7.24 -> 4.2.1.46 -> 5.1.3.13
path_sio00521.kgml:
path_sio00521.kgml: Found a trail of span 2 containing skipped vertices
path_sio00521.kgml: 44 -> [43] -> 42
path_sio00521.kgml: R02328 -> [R06513] -> R06514
path_sio00521.kgml: sio:DW64_03680 -> [sio:DW64_03690] -> sio:DW64_03685
path_sio00521.kgml: 2.7.7.24 -> [4.2.1.46] -> 5.1.3.13
path_sio00521.kgml:
path_sio00521.kgml: --- 0.27 seconds ---

path_sio00523.kgml: Polyketide sugar unit biosynthesis
path_sio00523.kgml: Initialization took 0.08 seconds
path_sio00523.kgml:
path_sio00523.kgml: Found a trail of span 3 without skipping any vertex
path_sio00523.kgml: 27 -> 26 -> 63
path_sio00523.kgml: R02328 -> R06513 -> R06514
path_sio00523.kgml: sio:DW64_03680 -> sio:DW64_03690 -> sio:DW64_03685
path_sio00523.kgml: 2.7.7.24 -> 4.2.1.46 -> 5.1.3.13
path_sio00523.kgml:
path_sio00523.kgml: Found a trail of span 2 containing skipped vertices
path_sio00523.kgml: 27 -> [26] -> 63
path_sio00523.kgml: R02328 -> [R06513] -> R06514
path_sio00523.kgml: sio:DW64_03680 -> [sio:DW64_03690] -> sio:DW64_03685
path_sio00523.kgml: 2.7.7.24 -> [4.2.1.46] -> 5.1.3.13
path_sio00523.kgml:
path_sio00523.kgml: --- 0.21 seconds ---

path_sio00525.kgml: Acarbose and validamycin biosynthesis
path_sio00525.kgml: Initialization took 0.05 seconds
path_sio00525.kgml:
path_sio00525.kgml: Found a trail of span 2 containing skipped vertices
path_sio00525.kgml: 58 -> 59
path_sio00525.kgml: R02328 -> R06513
path_sio00525.kgml: sio:DW64_03680 -> sio:DW64_03690
path_sio00525.kgml: 2.7.7.24 -> 4.2.1.46
path_sio00525.kgml: Skipped genes: sio:DW64_03685
path_sio00525.kgml:
path_sio00525.kgml: --- 0.12 seconds ---

path_sio00550.kgml: Peptidoglycan biosynthesis
path_sio00550.kgml: Initialization took 1.23 seconds
path_sio00550.kgml:
path_sio00550.kgml: Found a trail of span 2 without skipping any vertex
path_sio00550.kgml: 30 -> 29
path_sio00550.kgml: R01150 -> R04573
path_sio00550.kgml: sio:DW64_02905 -> sio:DW64_02910
path_sio00550.kgml: 6.3.2.4 -> 6.3.2.10
path_sio00550.kgml:
path_sio00550.kgml: Found a trail of span 2 without skipping any vertex
path_sio00550.kgml: 30 -> 23
path_sio00550.kgml: R01150 -> R04617
path_sio00550.kgml: sio:DW64_02905 -> sio:DW64_02910
path_sio00550.kgml: 6.3.2.4 -> 6.3.2.10
path_sio00550.kgml:
path_sio00550.kgml: Found a trail of span 2 without skipping any vertex
path_sio00550.kgml: 61 -> 53
path_sio00550.kgml: R08779 -> R08780
path_sio00550.kgml: {sio:DW64_00640, sio:DW64_06190} -> sio:DW64_06195
path_sio00550.kgml: 2.3.2.10 -> ?
path_sio00550.kgml:
path_sio00550.kgml: --- 1.52 seconds ---

path_sio00561.kgml: Glycerolipid metabolism
path_sio00561.kgml: Initialization took 0.43 seconds
path_sio00561.kgml:
path_sio00561.kgml: Found a trail of span 2 without skipping any vertex
path_sio00561.kgml: 41 -> 69
path_sio00561.kgml: R10850 -> R05164
path_sio00561.kgml: sio:DW64_06710 -> sio:DW64_06715
path_sio00561.kgml: 2.4.1.337 -> 2.4.1.208
path_sio00561.kgml:
path_sio00561.kgml: --- 0.51 seconds ---

path_sio00562.kgml: Inositol phosphate metabolism
path_sio00562.kgml: Initialization took 0.05 seconds
path_sio00562.kgml: (not found)
path_sio00562.kgml: --- 0.09 seconds ---

path_sio00564.kgml: Glycerophospholipid metabolism
path_sio00564.kgml: Initialization took 0.28 seconds
path_sio00564.kgml: (not found)
path_sio00564.kgml: --- 0.33 seconds ---

path_sio00590.kgml: Arachidonic acid metabolism
path_sio00590.kgml: Initialization took 0.05 seconds
path_sio00590.kgml: (not found)
path_sio00590.kgml: --- 0.09 seconds ---

path_sio00592.kgml: alpha-Linolenic acid metabolism
path_sio00592.kgml: Initialization took 0.05 seconds
path_sio00592.kgml: (not found)
path_sio00592.kgml: --- 0.09 seconds ---

path_sio00600.kgml: Sphingolipid metabolism
path_sio00600.kgml: Initialization took 0.08 seconds
path_sio00600.kgml: (not found)
path_sio00600.kgml: --- 0.12 seconds ---

path_sio00620.kgml: Pyruvate metabolism
path_sio00620.kgml: Initialization took 1.94 seconds
path_sio00620.kgml:
path_sio00620.kgml: Found a trail of span 4 containing skipped vertices
path_sio00620.kgml: 123 -> 55 -> [124] -> 125 -> 124
path_sio00620.kgml: R00014 -> R03270 -> [R02569] -> R07618 -> R02569
path_sio00620.kgml: {sio:DW64_03765, sio:DW64_03770} -> {sio:DW64_03765, sio:DW64_03770} -> [sio:DW64_03775] -> sio:DW64_03780 -> sio:DW64_03775
path_sio00620.kgml: {1.2.4.1, 2.2.1.6, 4.1.1.1} -> 1.2.4.1 -> [2.3.1.12] -> 1.8.1.4 -> 2.3.1.12
path_sio00620.kgml:
path_sio00620.kgml: --- 13.23 seconds ---

path_sio00625.kgml: Chloroalkane and chloroalkene degradation
path_sio00625.kgml: Initialization took 0.05 seconds
path_sio00625.kgml: (not found)
path_sio00625.kgml: --- 0.09 seconds ---

path_sio00626.kgml: Naphthalene degradation
path_sio00626.kgml: Initialization took 0.05 seconds
path_sio00626.kgml: (not found)
path_sio00626.kgml: --- 0.07 seconds ---

path_sio00627.kgml: Aminobenzoate degradation
path_sio00627.kgml: Initialization took 0.04 seconds
path_sio00627.kgml: (not found)
path_sio00627.kgml: --- 0.07 seconds ---

path_sio00630.kgml: Glyoxylate and dicarboxylate metabolism
path_sio00630.kgml: Initialization took 0.13 seconds
path_sio00630.kgml: (not found)
path_sio00630.kgml: --- 0.17 seconds ---

path_sio00640.kgml: Propanoate metabolism
path_sio00640.kgml: Initialization took 0.28 seconds
path_sio00640.kgml: (not found)
path_sio00640.kgml: --- 0.33 seconds ---

path_sio00643.kgml: Styrene degradation
path_sio00643.kgml: Initialization took 0.05 seconds
path_sio00643.kgml: (not found)
path_sio00643.kgml: --- 0.07 seconds ---

path_sio00650.kgml: Butanoate metabolism
path_sio00650.kgml: Initialization took 0.18 seconds
path_sio00650.kgml: (not found)
path_sio00650.kgml: --- 0.22 seconds ---

path_sio00670.kgml: One carbon pool by folate
path_sio00670.kgml: Initialization took 0.23 seconds
path_sio00670.kgml:
path_sio00670.kgml: Found a trail of span 4 containing skipped vertices
path_sio00670.kgml: 25 -> [18] -> 21 -> 18 -> 49
path_sio00670.kgml: R03189 -> [R02287] -> R02302 -> R02287 -> R00943
path_sio00670.kgml: sio:DW64_06335 -> [sio:DW64_06335] -> sio:DW64_06330 -> sio:DW64_06335 -> {sio:DW64_04550, sio:DW64_06325}
path_sio00670.kgml: 2.1.2.5 -> [2.1.2.5] -> 4.3.1.4 -> 2.1.2.5 -> 6.3.4.3
path_sio00670.kgml:
path_sio00670.kgml: Found a trail of span 4 containing skipped vertices
path_sio00670.kgml: 24 -> 23 -> 52 -> [24] -> 68
path_sio00670.kgml: {R02235, R02236} -> {R00936, R00939} -> R02101 -> [{R02235, R02236}] -> {R00937, R00940}
path_sio00670.kgml: sio:DW64_05275 -> sio:DW64_05275 -> sio:DW64_05280 -> [sio:DW64_05275] -> sio:DW64_05275
path_sio00670.kgml: {1.5.1.3, 1.5.1.3} -> {1.5.1.3, 1.5.1.3} -> 2.1.1.45 -> [{1.5.1.3, 1.5.1.3}] -> {1.5.1.3, 1.5.1.3}
path_sio00670.kgml:
path_sio00670.kgml: --- 14.39 seconds ---

path_sio00680.kgml: Methane metabolism
path_sio00680.kgml: Initialization took 0.33 seconds
path_sio00680.kgml:
path_sio00680.kgml: Found a trail of span 2 containing skipped vertices
path_sio00680.kgml: 148 -> 151
path_sio00680.kgml: R01513 -> R04173
path_sio00680.kgml: sio:DW64_07120 -> sio:DW64_07130
path_sio00680.kgml: 1.1.1.95 -> 2.6.1.52
path_sio00680.kgml: Skipped genes: sio:DW64_07125
path_sio00680.kgml:
path_sio00680.kgml: --- 0.42 seconds ---

path_sio00730.kgml: Thiamine metabolism
path_sio00730.kgml: Initialization took 0.13 seconds
path_sio00730.kgml:
path_sio00730.kgml: Found a trail of span 3 containing skipped vertices
path_sio00730.kgml: 66 -> 64 -> 114
path_sio00730.kgml: R02135 -> R00619 -> R00615
path_sio00730.kgml: sio:DW64_09045 -> sio:DW64_09035 -> sio:DW64_09045
path_sio00730.kgml: {3.1.3.1, 3.1.3.100, 3.1.3.2} -> 2.7.6.2 -> 3.6.1.15
path_sio00730.kgml: Skipped genes: sio:DW64_09040
path_sio00730.kgml:
path_sio00730.kgml: Found a trail of span 2 without skipping any vertex
path_sio00730.kgml: 72 -> 71
path_sio00730.kgml: R07460 -> R07461
path_sio00730.kgml: {sio:DW64_05040, sio:DW64_05560} -> sio:DW64_05555
path_sio00730.kgml: 2.8.1.7 -> {2.8.1.11, 2.8.1.4}
path_sio00730.kgml:
path_sio00730.kgml: --- 0.30 seconds ---

path_sio00740.kgml: Riboflavin metabolism
path_sio00740.kgml: Initialization took 0.05 seconds
path_sio00740.kgml: (not found)
path_sio00740.kgml: --- 0.09 seconds ---

path_sio00750.kgml: Vitamin B6 metabolism
path_sio00750.kgml: Initialization took 0.08 seconds
path_sio00750.kgml: (not found)
path_sio00750.kgml: --- 0.12 seconds ---

path_sio00760.kgml: Nicotinate and nicotinamide metabolism
path_sio00760.kgml: Initialization took 0.18 seconds
path_sio00760.kgml: (not found)
path_sio00760.kgml: --- 0.22 seconds ---

path_sio00770.kgml: Pantothenate and CoA biosynthesis
path_sio00770.kgml: Initialization took 0.18 seconds
path_sio00770.kgml:
path_sio00770.kgml: Found a trail of span 2 without skipping any vertex
path_sio00770.kgml: 70 -> 67
path_sio00770.kgml: R04231 -> R03269
path_sio00770.kgml: sio:DW64_04540 -> sio:DW64_04535
path_sio00770.kgml: 6.3.2.5 -> 4.1.1.36
path_sio00770.kgml:
path_sio00770.kgml: --- 0.25 seconds ---

path_sio00780.kgml: Biotin metabolism
path_sio00780.kgml: Initialization took 0.13 seconds
path_sio00780.kgml:
path_sio00780.kgml: Found a trail of span 3 containing skipped vertices
path_sio00780.kgml: 74 -> 67 -> 70
path_sio00780.kgml: R10119 -> R10120 -> R10121
path_sio00780.kgml: sio:DW64_08185 -> {sio:DW64_06995, sio:DW64_08190} -> sio:DW64_08175
path_sio00780.kgml: {2.3.1.179, 2.3.1.41} -> 1.1.1.100 -> 4.2.1.59
path_sio00780.kgml: Skipped genes: sio:DW64_08180
path_sio00780.kgml:
path_sio00780.kgml: Found a trail of span 3 containing skipped vertices
path_sio00780.kgml: 95 -> 53 -> 56
path_sio00780.kgml: R10115 -> R10116 -> R10117
path_sio00780.kgml: sio:DW64_08185 -> {sio:DW64_06995, sio:DW64_08190} -> sio:DW64_08175
path_sio00780.kgml: {2.3.1.179, 2.3.1.41} -> 1.1.1.100 -> 4.2.1.59
path_sio00780.kgml: Skipped genes: sio:DW64_08180
path_sio00780.kgml:
path_sio00780.kgml: Found a trail of span 2 containing skipped vertices
path_sio00780.kgml: 95 -> [53] -> 56
path_sio00780.kgml: R10115 -> [R10116] -> R10117
path_sio00780.kgml: sio:DW64_08185 -> [{sio:DW64_06995, sio:DW64_08190}] -> sio:DW64_08175
path_sio00780.kgml: {2.3.1.179, 2.3.1.41} -> [1.1.1.100] -> 4.2.1.59
path_sio00780.kgml: Skipped genes: sio:DW64_08180
path_sio00780.kgml:
path_sio00780.kgml: Found a trail of span 2 containing skipped vertices
path_sio00780.kgml: 74 -> [67] -> 70
path_sio00780.kgml: R10119 -> [R10120] -> R10121
path_sio00780.kgml: sio:DW64_08185 -> [{sio:DW64_06995, sio:DW64_08190}] -> sio:DW64_08175
path_sio00780.kgml: {2.3.1.179, 2.3.1.41} -> [1.1.1.100] -> 4.2.1.59
path_sio00780.kgml: Skipped genes: sio:DW64_08180
path_sio00780.kgml:
path_sio00780.kgml: --- 0.38 seconds ---

path_sio00790.kgml: Folate biosynthesis
path_sio00790.kgml: Initialization took 0.13 seconds
path_sio00790.kgml:
path_sio00790.kgml: Found a trail of span 7 containing skipped vertices
path_sio00790.kgml: 171 -> 75 -> 74 -> 72 -> 83 -> [69] -> 68 -> 67
path_sio00790.kgml: R11073 -> R03504 -> R03503 -> R03067 -> R02237 -> [{R00936, R00939}] -> R00942 -> R04241
path_sio00790.kgml: sio:DW64_05180 -> sio:DW64_05180 -> sio:DW64_05175 -> sio:DW64_05185 -> {sio:DW64_05195, sio:DW64_06305} -> [sio:DW64_05275] -> {sio:DW64_05195, sio:DW64_06305} -> {sio:DW64_05195, sio:DW64_06305}
path_sio00790.kgml: 5.1.99.8 -> 4.1.2.25 -> 2.7.6.3 -> 2.5.1.15 -> {6.3.2.12, 6.3.2.17} -> [{1.5.1.3, 1.5.1.3}] -> 6.3.2.17 -> 6.3.2.17
path_sio00790.kgml: Skipped genes: sio:DW64_05190
path_sio00790.kgml:
path_sio00790.kgml: Found a trail of span 7 containing skipped vertices
path_sio00790.kgml: 171 -> 75 -> 74 -> 72 -> 71 -> [69 -> 68] -> 67 -> 68
path_sio00790.kgml: R11073 -> R03504 -> R03503 -> R03067 -> R02237 -> [{R00936, R00939} -> R00942] -> R04241 -> R00942
path_sio00790.kgml: sio:DW64_05180 -> sio:DW64_05180 -> sio:DW64_05175 -> sio:DW64_05185 -> {sio:DW64_05195, sio:DW64_06305} -> [sio:DW64_05275 -> {sio:DW64_05195, sio:DW64_06305}] -> {sio:DW64_05195, sio:DW64_06305} -> {sio:DW64_05195, sio:DW64_06305}
path_sio00790.kgml: 5.1.99.8 -> 4.1.2.25 -> 2.7.6.3 -> 2.5.1.15 -> {6.3.2.12, 6.3.2.17} -> [{1.5.1.3, 1.5.1.3} -> 6.3.2.17] -> 6.3.2.17 -> 6.3.2.17
path_sio00790.kgml: Skipped genes: sio:DW64_05190
path_sio00790.kgml:
path_sio00790.kgml: Found a trail of span 6 containing skipped vertices
path_sio00790.kgml: 171 -> 75 -> 74 -> 72 -> [83 -> 69] -> 68 -> 67
path_sio00790.kgml: R11073 -> R03504 -> R03503 -> R03067 -> [R02237 -> {R00936, R00939}] -> R00942 -> R04241
path_sio00790.kgml: sio:DW64_05180 -> sio:DW64_05180 -> sio:DW64_05175 -> sio:DW64_05185 -> [{sio:DW64_05195, sio:DW64_06305} -> sio:DW64_05275] -> {sio:DW64_05195, sio:DW64_06305} -> {sio:DW64_05195, sio:DW64_06305}
path_sio00790.kgml: 5.1.99.8 -> 4.1.2.25 -> 2.7.6.3 -> 2.5.1.15 -> [{6.3.2.12, 6.3.2.17} -> {1.5.1.3, 1.5.1.3}] -> 6.3.2.17 -> 6.3.2.17
path_sio00790.kgml: Skipped genes: sio:DW64_05190
path_sio00790.kgml:
path_sio00790.kgml: Found a trail of span 6 containing skipped vertices
path_sio00790.kgml: 171 -> [75] -> 74 -> 72 -> 83 -> [69] -> 68 -> 67
path_sio00790.kgml: R11073 -> [R03504] -> R03503 -> R03067 -> R02237 -> [{R00936, R00939}] -> R00942 -> R04241
path_sio00790.kgml: sio:DW64_05180 -> [sio:DW64_05180] -> sio:DW64_05175 -> sio:DW64_05185 -> {sio:DW64_05195, sio:DW64_06305} -> [sio:DW64_05275] -> {sio:DW64_05195, sio:DW64_06305} -> {sio:DW64_05195, sio:DW64_06305}
path_sio00790.kgml: 5.1.99.8 -> [4.1.2.25] -> 2.7.6.3 -> 2.5.1.15 -> {6.3.2.12, 6.3.2.17} -> [{1.5.1.3, 1.5.1.3}] -> 6.3.2.17 -> 6.3.2.17
path_sio00790.kgml: Skipped genes: sio:DW64_05190
path_sio00790.kgml:
path_sio00790.kgml: Found a trail of span 6 containing skipped vertices
path_sio00790.kgml: 171 -> 75 -> 73 -> 71 -> [69 -> 68] -> 67 -> 68
path_sio00790.kgml: R11073 -> R03504 -> R03066 -> R02237 -> [{R00936, R00939} -> R00942] -> R04241 -> R00942
path_sio00790.kgml: sio:DW64_05180 -> sio:DW64_05180 -> sio:DW64_05185 -> {sio:DW64_05195, sio:DW64_06305} -> [sio:DW64_05275 -> {sio:DW64_05195, sio:DW64_06305}] -> {sio:DW64_05195, sio:DW64_06305} -> {sio:DW64_05195, sio:DW64_06305}
path_sio00790.kgml: 5.1.99.8 -> 4.1.2.25 -> 2.5.1.15 -> {6.3.2.12, 6.3.2.17} -> [{1.5.1.3, 1.5.1.3} -> 6.3.2.17] -> 6.3.2.17 -> 6.3.2.17
path_sio00790.kgml: Skipped genes: sio:DW64_05190
path_sio00790.kgml:
path_sio00790.kgml: Found a trail of span 6 containing skipped vertices
path_sio00790.kgml: 171 -> 75 -> [74] -> 72 -> 71 -> [69 -> 68] -> 67 -> 68
path_sio00790.kgml: R11073 -> R03504 -> [R03503] -> R03067 -> R02237 -> [{R00936, R00939} -> R00942] -> R04241 -> R00942
path_sio00790.kgml: sio:DW64_05180 -> sio:DW64_05180 -> [sio:DW64_05175] -> sio:DW64_05185 -> {sio:DW64_05195, sio:DW64_06305} -> [sio:DW64_05275 -> {sio:DW64_05195, sio:DW64_06305}] -> {sio:DW64_05195, sio:DW64_06305} -> {sio:DW64_05195, sio:DW64_06305}
path_sio00790.kgml: 5.1.99.8 -> 4.1.2.25 -> [2.7.6.3] -> 2.5.1.15 -> {6.3.2.12, 6.3.2.17} -> [{1.5.1.3, 1.5.1.3} -> 6.3.2.17] -> 6.3.2.17 -> 6.3.2.17
path_sio00790.kgml: Skipped genes: sio:DW64_05190
path_sio00790.kgml:
path_sio00790.kgml: Found a trail of span 6 containing skipped vertices
path_sio00790.kgml: 171 -> 75 -> 73 -> 83 -> [69] -> 68 -> 67
path_sio00790.kgml: R11073 -> R03504 -> R03066 -> R02237 -> [{R00936, R00939}] -> R00942 -> R04241
path_sio00790.kgml: sio:DW64_05180 -> sio:DW64_05180 -> sio:DW64_05185 -> {sio:DW64_05195, sio:DW64_06305} -> [sio:DW64_05275] -> {sio:DW64_05195, sio:DW64_06305} -> {sio:DW64_05195, sio:DW64_06305}
path_sio00790.kgml: 5.1.99.8 -> 4.1.2.25 -> 2.5.1.15 -> {6.3.2.12, 6.3.2.17} -> [{1.5.1.3, 1.5.1.3}] -> 6.3.2.17 -> 6.3.2.17
path_sio00790.kgml: Skipped genes: sio:DW64_05190
path_sio00790.kgml:
path_sio00790.kgml: Found a trail of span 5 containing skipped vertices
path_sio00790.kgml: 171 -> [75 -> 74] -> 72 -> 83 -> [69] -> 68 -> 67
path_sio00790.kgml: R11073 -> [R03504 -> R03503] -> R03067 -> R02237 -> [{R00936, R00939}] -> R00942 -> R04241
path_sio00790.kgml: sio:DW64_05180 -> [sio:DW64_05180 -> sio:DW64_05175] -> sio:DW64_05185 -> {sio:DW64_05195, sio:DW64_06305} -> [sio:DW64_05275] -> {sio:DW64_05195, sio:DW64_06305} -> {sio:DW64_05195, sio:DW64_06305}
path_sio00790.kgml: 5.1.99.8 -> [4.1.2.25 -> 2.7.6.3] -> 2.5.1.15 -> {6.3.2.12, 6.3.2.17} -> [{1.5.1.3, 1.5.1.3}] -> 6.3.2.17 -> 6.3.2.17
path_sio00790.kgml: Skipped genes: sio:DW64_05190
path_sio00790.kgml:
path_sio00790.kgml: Found a trail of span 5 containing skipped vertices
path_sio00790.kgml: 171 -> [75] -> 73 -> 83 -> [69] -> 68 -> 67
path_sio00790.kgml: R11073 -> [R03504] -> R03066 -> R02237 -> [{R00936, R00939}] -> R00942 -> R04241
path_sio00790.kgml: sio:DW64_05180 -> [sio:DW64_05180] -> sio:DW64_05185 -> {sio:DW64_05195, sio:DW64_06305} -> [sio:DW64_05275] -> {sio:DW64_05195, sio:DW64_06305} -> {sio:DW64_05195, sio:DW64_06305}
path_sio00790.kgml: 5.1.99.8 -> [4.1.2.25] -> 2.5.1.15 -> {6.3.2.12, 6.3.2.17} -> [{1.5.1.3, 1.5.1.3}] -> 6.3.2.17 -> 6.3.2.17
path_sio00790.kgml: Skipped genes: sio:DW64_05190
path_sio00790.kgml:
path_sio00790.kgml: Found a trail of span 5 containing skipped vertices
path_sio00790.kgml: 171 -> 75 -> 73 -> [83 -> 69] -> 68 -> 67
path_sio00790.kgml: R11073 -> R03504 -> R03066 -> [R02237 -> {R00936, R00939}] -> R00942 -> R04241
path_sio00790.kgml: sio:DW64_05180 -> sio:DW64_05180 -> sio:DW64_05185 -> [{sio:DW64_05195, sio:DW64_06305} -> sio:DW64_05275] -> {sio:DW64_05195, sio:DW64_06305} -> {sio:DW64_05195, sio:DW64_06305}
path_sio00790.kgml: 5.1.99.8 -> 4.1.2.25 -> 2.5.1.15 -> [{6.3.2.12, 6.3.2.17} -> {1.5.1.3, 1.5.1.3}] -> 6.3.2.17 -> 6.3.2.17
path_sio00790.kgml: Skipped genes: sio:DW64_05190
path_sio00790.kgml:
path_sio00790.kgml: --- 1.31 seconds ---

path_sio00900.kgml: Terpenoid backbone biosynthesis
path_sio00900.kgml: Initialization took 0.28 seconds
path_sio00900.kgml:
path_sio00900.kgml: Found a trail of span 4 without skipping any vertex
path_sio00900.kgml: 70 -> 101 -> 100 -> 98
path_sio00900.kgml: R02245 -> R03245 -> R01121 -> R01123
path_sio00900.kgml: sio:DW64_05310 -> sio:DW64_05300 -> sio:DW64_05305 -> sio:DW64_05295
path_sio00900.kgml: 2.7.1.36 -> 2.7.4.2 -> 4.1.1.33 -> 5.3.3.2
path_sio00900.kgml:
path_sio00900.kgml: Found a trail of span 3 containing skipped vertices
path_sio00900.kgml: 70 -> 101 -> [100] -> 98
path_sio00900.kgml: R02245 -> R03245 -> [R01121] -> R01123
path_sio00900.kgml: sio:DW64_05310 -> sio:DW64_05300 -> [sio:DW64_05305] -> sio:DW64_05295
path_sio00900.kgml: 2.7.1.36 -> 2.7.4.2 -> [4.1.1.33] -> 5.3.3.2
path_sio00900.kgml: Skipped genes: sio:DW64_05305
path_sio00900.kgml:
path_sio00900.kgml: Found a trail of span 3 containing skipped vertices
path_sio00900.kgml: 70 -> [101] -> 100 -> 98
path_sio00900.kgml: R02245 -> [R03245] -> R01121 -> R01123
path_sio00900.kgml: sio:DW64_05310 -> [sio:DW64_05300] -> sio:DW64_05305 -> sio:DW64_05295
path_sio00900.kgml: 2.7.1.36 -> [2.7.4.2] -> 4.1.1.33 -> 5.3.3.2
path_sio00900.kgml: Skipped genes: sio:DW64_05300
path_sio00900.kgml:
path_sio00900.kgml: Found a trail of span 2 without skipping any vertex
path_sio00900.kgml: 72 -> 74
path_sio00900.kgml: R01978 -> R02081
path_sio00900.kgml: sio:DW64_05285 -> sio:DW64_05290
path_sio00900.kgml: 2.3.3.10 -> 1.1.1.88
path_sio00900.kgml:
path_sio00900.kgml: --- 0.58 seconds ---

path_sio00910.kgml: Nitrogen metabolism
path_sio00910.kgml: Initialization took 0.13 seconds
path_sio00910.kgml: (not found)
path_sio00910.kgml: --- 0.17 seconds ---

path_sio00920.kgml: Sulfur metabolism
path_sio00920.kgml: Initialization took 0.08 seconds
path_sio00920.kgml: (not found)
path_sio00920.kgml: --- 0.12 seconds ---

path_sio00970.kgml: Aminoacyl-tRNA biosynthesis
path_sio00970.kgml: Initialization took 1.28 seconds
path_sio00970.kgml: (not found)
path_sio00970.kgml: --- 1.33 seconds ---

path_sio01040.kgml: Biosynthesis of unsaturated fatty acids
path_sio01040.kgml: Initialization took 0.05 seconds
path_sio01040.kgml: (not found)
path_sio01040.kgml: --- 0.07 seconds ---

--- 100.88 seconds ---
