# Supplementary material for: CoMetGeNe: mining conserved neighborhood patterns in metabolic and genomic contexts
Source: BMC Bioinformatics. 2019 Jan 10;20:19. doi: 10.1186/s12859-018-2542-2 (PMC6327494; doi:10.1186/s12859-018-2542-2)
Supplement: Supplementary file 14 — Trail finding results for completely assembled representative bacterial genomes present in NCBI Genomes. Of the 1,545 fully assembled representative bacterial genomes in NCBI, corresponding entries have been identified in KEGG for 1,467 species, for which trail finding has been performed for all combinations of gap parameters δG and δD ranging from 0 to 3. This additional file is available from https://doi.org/10.6084/m9.figshare.7288769. (GZ 178,532 kb) [file 12859_2018_2542_MOESM14_ESM.gz › results/smir_dG2_dD1.hnet]

--- delta_G = 2, delta_D = 1 ---

path_smir00010.kgml: Glycolysis / Gluconeogenesis
path_smir00010.kgml: Initialization took 0.38 seconds
path_smir00010.kgml:
path_smir00010.kgml: Found a trail of span 4 containing skipped vertices
path_smir00010.kgml: 75 -> 50 -> [75] -> 49 -> 48
path_smir00010.kgml: R07618 -> R02569 -> [R07618] -> R03270 -> R00014
path_smir00010.kgml: smir:SMM_0328 -> {smir:SMM_0072, smir:SMM_0327} -> [smir:SMM_0328] -> {smir:SMM_0325, smir:SMM_0326} -> {smir:SMM_0325, smir:SMM_0326}
path_smir00010.kgml: 1.8.1.4 -> 2.3.1.12 -> [1.8.1.4] -> 1.2.4.1 -> {1.2.4.1, 2.2.1.6, 4.1.1.1}
path_smir00010.kgml:
path_smir00010.kgml: --- 1.56 seconds ---

path_smir00020.kgml: Citrate cycle (TCA cycle)
path_smir00020.kgml: Initialization took 0.04 seconds
path_smir00020.kgml:
path_smir00020.kgml: Found a trail of span 4 containing skipped vertices
path_smir00020.kgml: 80 -> 82 -> [80] -> 77 -> 75
path_smir00020.kgml: R07618 -> R02569 -> [R07618] -> R03270 -> R00014
path_smir00020.kgml: smir:SMM_0328 -> {smir:SMM_0072, smir:SMM_0327} -> [smir:SMM_0328] -> {smir:SMM_0325, smir:SMM_0326} -> {smir:SMM_0325, smir:SMM_0326}
path_smir00020.kgml: 1.8.1.4 -> 2.3.1.12 -> [1.8.1.4] -> 1.2.4.1 -> {1.2.4.1, 2.2.1.6, 4.1.1.1}
path_smir00020.kgml:
path_smir00020.kgml: --- 0.87 seconds ---

path_smir00030.kgml: Pentose phosphate pathway
path_smir00030.kgml: Initialization took 0.23 seconds
path_smir00030.kgml:
path_smir00030.kgml: Found a trail of span 2 without skipping any vertex
path_smir00030.kgml: 47 -> 43
path_smir00030.kgml: R01056 -> R01049
path_smir00030.kgml: smir:SMM_1030 -> smir:SMM_1027
path_smir00030.kgml: 5.3.1.6 -> 2.7.6.1
path_smir00030.kgml:
path_smir00030.kgml: Found a trail of span 2 containing skipped vertices
path_smir00030.kgml: 60 -> 38
path_smir00030.kgml: R01541 -> R05605
path_smir00030.kgml: smir:SMM_0221 -> smir:SMM_0223
path_smir00030.kgml: {2.7.1.178, 2.7.1.45} -> {4.1.2.14, 4.1.2.55}
path_smir00030.kgml: Skipped genes: smir:SMM_0222
path_smir00030.kgml:
path_smir00030.kgml: --- 0.50 seconds ---

path_smir00040.kgml: Pentose and glucuronate interconversions
path_smir00040.kgml: Initialization took 0.05 seconds
path_smir00040.kgml: (not found)
path_smir00040.kgml: --- 0.09 seconds ---

path_smir00051.kgml: Fructose and mannose metabolism
path_smir00051.kgml: Initialization took 0.13 seconds
path_smir00051.kgml: (not found)
path_smir00051.kgml: --- 0.17 seconds ---

path_smir00052.kgml: Galactose metabolism
path_smir00052.kgml: Initialization took 0.05 seconds
path_smir00052.kgml: (not found)
path_smir00052.kgml: --- 0.09 seconds ---

path_smir00053.kgml: Ascorbate and aldarate metabolism
path_smir00053.kgml: Initialization took 0.05 seconds
path_smir00053.kgml: (not found)
path_smir00053.kgml: --- 0.09 seconds ---

path_smir00190.kgml: Oxidative phosphorylation
path_smir00190.kgml: Initialization took 0.13 seconds
path_smir00190.kgml: (not found)
path_smir00190.kgml: --- 0.16 seconds ---

path_smir00220.kgml: Arginine biosynthesis
path_smir00220.kgml: Initialization took 0.05 seconds
path_smir00220.kgml:
path_smir00220.kgml: Found a trail of span 3 containing skipped vertices
path_smir00220.kgml: 42 -> 44 -> 59
path_smir00220.kgml: R00150 -> R01398 -> R00552
path_smir00220.kgml: smir:SMM_0173 -> smir:SMM_0171 -> smir:SMM_0170
path_smir00220.kgml: 2.7.2.2 -> 2.1.3.3 -> 3.5.3.6
path_smir00220.kgml: Skipped genes: smir:SMM_0172
path_smir00220.kgml:
path_smir00220.kgml: Found a trail of span 2 containing skipped vertices
path_smir00220.kgml: 42 -> [44] -> 59
path_smir00220.kgml: R00150 -> [R01398] -> R00552
path_smir00220.kgml: smir:SMM_0173 -> [smir:SMM_0171] -> smir:SMM_0170
path_smir00220.kgml: 2.7.2.2 -> [2.1.3.3] -> 3.5.3.6
path_smir00220.kgml: Skipped genes: smir:SMM_0171, smir:SMM_0172
path_smir00220.kgml:
path_smir00220.kgml: --- 0.16 seconds ---

path_smir00230.kgml: Purine metabolism
path_smir00230.kgml: Initialization took 0.89 seconds
path_smir00230.kgml:
path_smir00230.kgml: Found a trail of span 4 containing skipped vertices
path_smir00230.kgml: 206 -> 219 -> [204] -> 209 -> [205] -> 216
path_smir00230.kgml: {R01230, R01231} -> R01229 -> [R01134] -> R01132 -> [R01130] -> R02142
path_smir00230.kgml: smir:SMM_0987 -> {smir:SMM_0926, smir:SMM_0988} -> [smir:SMM_0768] -> {smir:SMM_0926, smir:SMM_0988} -> [smir:SMM_1201] -> {smir:SMM_0926, smir:SMM_0988}
path_smir00230.kgml: {6.3.5.2, 6.3.5.2} -> {2.4.2.22, 2.4.2.7, 2.4.2.8} -> [1.7.1.7] -> 2.4.2.8 -> [1.1.1.205] -> {2.4.2.22, 2.4.2.8}
path_smir00230.kgml:
path_smir00230.kgml: Found a trail of span 2 without skipping any vertex
path_smir00230.kgml: 184 -> 183
path_smir00230.kgml: R01135 -> R01083
path_smir00230.kgml: smir:SMM_0232 -> smir:SMM_0233
path_smir00230.kgml: 6.3.4.4 -> 4.3.2.2
path_smir00230.kgml:
path_smir00230.kgml: --- 1.79 seconds ---

path_smir00240.kgml: Pyrimidine metabolism
path_smir00240.kgml: Initialization took 0.78 seconds
path_smir00240.kgml:
path_smir00240.kgml: Found a trail of span 2 without skipping any vertex
path_smir00240.kgml: 107 -> 121
path_smir00240.kgml: {R00571, R00573} -> R00442
path_smir00240.kgml: smir:SMM_0218 -> {smir:SMM_0060, smir:SMM_0061, smir:SMM_0217, smir:SMM_0298}
path_smir00240.kgml: {6.3.4.2, 6.3.4.2} -> {2.7.7.48, 2.7.7.6}
path_smir00240.kgml:
path_smir00240.kgml: Found a trail of span 2 containing skipped vertices
path_smir00240.kgml: 153 -> [151] -> 156
path_smir00240.kgml: R02484 -> [R02099] -> R02101
path_smir00240.kgml: smir:SMM_0431 -> [smir:SMM_0045] -> smir:SMM_0428
path_smir00240.kgml: {2.4.2.1, 2.4.2.2, 2.4.2.3, 2.4.2.4} -> [2.7.1.21] -> 2.1.1.45
path_smir00240.kgml: Skipped genes: smir:SMM_0430, smir:SMM_0429
path_smir00240.kgml:
path_smir00240.kgml: --- 1.06 seconds ---

path_smir00250.kgml: Alanine, aspartate and glutamate metabolism
path_smir00250.kgml: Initialization took 0.05 seconds
path_smir00250.kgml:
path_smir00250.kgml: Found a trail of span 2 without skipping any vertex
path_smir00250.kgml: 49 -> 52
path_smir00250.kgml: R01135 -> R01083
path_smir00250.kgml: smir:SMM_0232 -> smir:SMM_0233
path_smir00250.kgml: 6.3.4.4 -> 4.3.2.2
path_smir00250.kgml:
path_smir00250.kgml: --- 0.14 seconds ---

path_smir00260.kgml: Glycine, serine and threonine metabolism
path_smir00260.kgml: Initialization took 0.08 seconds
path_smir00260.kgml: (not found)
path_smir00260.kgml: --- 0.13 seconds ---

path_smir00270.kgml: Cysteine and methionine metabolism
path_smir00270.kgml: Initialization took 0.13 seconds
path_smir00270.kgml: (not found)
path_smir00270.kgml: --- 0.18 seconds ---

path_smir00280.kgml: Valine, leucine and isoleucine degradation
path_smir00280.kgml: Initialization took 0.05 seconds
path_smir00280.kgml: (not found)
path_smir00280.kgml: --- 0.09 seconds ---

path_smir00290.kgml: Valine, leucine and isoleucine biosynthesis
path_smir00290.kgml: Initialization took 0.05 seconds
path_smir00290.kgml: (not found)
path_smir00290.kgml: --- 0.09 seconds ---

path_smir00430.kgml: Taurine and hypotaurine metabolism
path_smir00430.kgml: Initialization took 0.05 seconds
path_smir00430.kgml:
path_smir00430.kgml: Found a trail of span 2 without skipping any vertex
path_smir00430.kgml: 58 -> 36
path_smir00430.kgml: R00315 -> R00230
path_smir00430.kgml: smir:SMM_0939 -> smir:SMM_0940
path_smir00430.kgml: {2.7.2.1, 2.7.2.15} -> 2.3.1.8
path_smir00430.kgml:
path_smir00430.kgml: --- 0.14 seconds ---

path_smir00450.kgml: Selenocompound metabolism
path_smir00450.kgml: Initialization took 0.13 seconds
path_smir00450.kgml: (not found)
path_smir00450.kgml: --- 0.17 seconds ---

path_smir00460.kgml: Cyanoamino acid metabolism
path_smir00460.kgml: Initialization took 0.05 seconds
path_smir00460.kgml: (not found)
path_smir00460.kgml: --- 0.09 seconds ---

path_smir00480.kgml: Glutathione metabolism
path_smir00480.kgml: Initialization took 0.05 seconds
path_smir00480.kgml: (not found)
path_smir00480.kgml: --- 0.09 seconds ---

path_smir00500.kgml: Starch and sucrose metabolism
path_smir00500.kgml: Initialization took 0.08 seconds
path_smir00500.kgml: (not found)
path_smir00500.kgml: --- 0.13 seconds ---

path_smir00520.kgml: Amino sugar and nucleotide sugar metabolism
path_smir00520.kgml: Initialization took 0.14 seconds
path_smir00520.kgml: (not found)
path_smir00520.kgml: --- 0.18 seconds ---

path_smir00561.kgml: Glycerolipid metabolism
path_smir00561.kgml: Initialization took 0.08 seconds
path_smir00561.kgml: (not found)
path_smir00561.kgml: --- 0.12 seconds ---

path_smir00562.kgml: Inositol phosphate metabolism
path_smir00562.kgml: Initialization took 0.05 seconds
path_smir00562.kgml: (not found)
path_smir00562.kgml: --- 0.09 seconds ---

path_smir00564.kgml: Glycerophospholipid metabolism
path_smir00564.kgml: Initialization took 0.13 seconds
path_smir00564.kgml:
path_smir00564.kgml: Found a trail of span 2 containing skipped vertices
path_smir00564.kgml: 113 -> [105] -> 128
path_smir00564.kgml: R00851 -> [R02241] -> R01799
path_smir00564.kgml: {smir:SMM_0163, smir:SMM_0569, smir:SMM_0827} -> [smir:SMM_0430] -> smir:SMM_0825
path_smir00564.kgml: 2.3.1.15 -> [2.3.1.51] -> 2.7.7.41
path_smir00564.kgml: Skipped genes: smir:SMM_0826
path_smir00564.kgml:
path_smir00564.kgml: --- 0.22 seconds ---

path_smir00620.kgml: Pyruvate metabolism
path_smir00620.kgml: Initialization took 0.13 seconds
path_smir00620.kgml:
path_smir00620.kgml: Found a trail of span 4 containing skipped vertices
path_smir00620.kgml: 123 -> 55 -> [124] -> 125 -> 124
path_smir00620.kgml: R00014 -> R03270 -> [R02569] -> R07618 -> R02569
path_smir00620.kgml: {smir:SMM_0325, smir:SMM_0326} -> {smir:SMM_0325, smir:SMM_0326} -> [{smir:SMM_0072, smir:SMM_0327}] -> smir:SMM_0328 -> {smir:SMM_0072, smir:SMM_0327}
path_smir00620.kgml: {1.2.4.1, 2.2.1.6, 4.1.1.1} -> 1.2.4.1 -> [2.3.1.12] -> 1.8.1.4 -> 2.3.1.12
path_smir00620.kgml:
path_smir00620.kgml: Found a trail of span 2 without skipping any vertex
path_smir00620.kgml: 97 -> 129
path_smir00620.kgml: R00230 -> R00315
path_smir00620.kgml: smir:SMM_0940 -> smir:SMM_0939
path_smir00620.kgml: 2.3.1.8 -> {2.7.2.1, 2.7.2.15}
path_smir00620.kgml:
path_smir00620.kgml: --- 0.95 seconds ---

path_smir00630.kgml: Glyoxylate and dicarboxylate metabolism
path_smir00630.kgml: Initialization took 0.05 seconds
path_smir00630.kgml: (not found)
path_smir00630.kgml: --- 0.09 seconds ---

path_smir00640.kgml: Propanoate metabolism
path_smir00640.kgml: Initialization took 0.05 seconds
path_smir00640.kgml:
path_smir00640.kgml: Found a trail of span 2 without skipping any vertex
path_smir00640.kgml: 52 -> 68
path_smir00640.kgml: R00921 -> R01353
path_smir00640.kgml: smir:SMM_0940 -> smir:SMM_0939
path_smir00640.kgml: {2.3.1.222, 2.3.1.8} -> {2.7.2.1, 2.7.2.15}
path_smir00640.kgml:
path_smir00640.kgml: --- 0.15 seconds ---

path_smir00650.kgml: Butanoate metabolism
path_smir00650.kgml: Initialization took 0.05 seconds
path_smir00650.kgml:
path_smir00650.kgml: Found a trail of span 2 without skipping any vertex
path_smir00650.kgml: 151 -> 86
path_smir00650.kgml: R00226 -> R02948
path_smir00650.kgml: smir:SMM_1169 -> smir:SMM_1168
path_smir00650.kgml: 2.2.1.6 -> 4.1.1.5
path_smir00650.kgml:
path_smir00650.kgml: --- 0.14 seconds ---

path_smir00660.kgml: C5-Branched dibasic acid metabolism
path_smir00660.kgml: Initialization took 0.05 seconds
path_smir00660.kgml:
path_smir00660.kgml: Found a trail of span 2 without skipping any vertex
path_smir00660.kgml: 44 -> 45
path_smir00660.kgml: R00226 -> R02948
path_smir00660.kgml: smir:SMM_1169 -> smir:SMM_1168
path_smir00660.kgml: 2.2.1.6 -> 4.1.1.5
path_smir00660.kgml:
path_smir00660.kgml: --- 0.13 seconds ---

path_smir00670.kgml: One carbon pool by folate
path_smir00670.kgml: Initialization took 0.13 seconds
path_smir00670.kgml:
path_smir00670.kgml: Found a trail of span 4 containing skipped vertices
path_smir00670.kgml: 24 -> 23 -> 52 -> [24] -> 68
path_smir00670.kgml: {R02235, R02236} -> {R00936, R00939} -> R02101 -> [{R02235, R02236}] -> {R00937, R00940}
path_smir00670.kgml: smir:SMM_0429 -> smir:SMM_0429 -> smir:SMM_0428 -> [smir:SMM_0429] -> smir:SMM_0429
path_smir00670.kgml: {1.5.1.3, 1.5.1.3} -> {1.5.1.3, 1.5.1.3} -> 2.1.1.45 -> [{1.5.1.3, 1.5.1.3}] -> {1.5.1.3, 1.5.1.3}
path_smir00670.kgml:
path_smir00670.kgml: --- 12.37 seconds ---

path_smir00680.kgml: Methane metabolism
path_smir00680.kgml: Initialization took 0.13 seconds
path_smir00680.kgml:
path_smir00680.kgml: Found a trail of span 2 without skipping any vertex
path_smir00680.kgml: 203 -> 204
path_smir00680.kgml: R00315 -> R00230
path_smir00680.kgml: smir:SMM_0939 -> smir:SMM_0940
path_smir00680.kgml: {2.7.2.1, 2.7.2.15} -> 2.3.1.8
path_smir00680.kgml:
path_smir00680.kgml: --- 0.22 seconds ---

path_smir00730.kgml: Thiamine metabolism
path_smir00730.kgml: Initialization took 0.09 seconds
path_smir00730.kgml:
path_smir00730.kgml: Found a trail of span 3 containing skipped vertices
path_smir00730.kgml: 66 -> 64 -> 114
path_smir00730.kgml: R02135 -> R00619 -> R00615
path_smir00730.kgml: smir:SMM_0963 -> smir:SMM_0961 -> smir:SMM_0963
path_smir00730.kgml: {3.1.3.1, 3.1.3.100, 3.1.3.2} -> 2.7.6.2 -> 3.6.1.15
path_smir00730.kgml: Skipped genes: smir:SMM_0962
path_smir00730.kgml:
path_smir00730.kgml: --- 0.20 seconds ---

path_smir00740.kgml: Riboflavin metabolism
path_smir00740.kgml: Initialization took 0.05 seconds
path_smir00740.kgml: (not found)
path_smir00740.kgml: --- 0.08 seconds ---

path_smir00760.kgml: Nicotinate and nicotinamide metabolism
path_smir00760.kgml: Initialization took 0.13 seconds
path_smir00760.kgml: (not found)
path_smir00760.kgml: --- 0.18 seconds ---

path_smir00770.kgml: Pantothenate and CoA biosynthesis
path_smir00770.kgml: Initialization took 0.08 seconds
path_smir00770.kgml:
path_smir00770.kgml: Found a trail of span 3 without skipping any vertex
path_smir00770.kgml: 71 -> 70 -> 67
path_smir00770.kgml: R03018 -> R04231 -> R03269
path_smir00770.kgml: smir:SMM_0748 -> smir:SMM_0749 -> smir:SMM_0749
path_smir00770.kgml: 2.7.1.33 -> 6.3.2.5 -> 4.1.1.36
path_smir00770.kgml:
path_smir00770.kgml: Found a trail of span 2 without skipping any vertex
path_smir00770.kgml: 69 -> 67
path_smir00770.kgml: R04391 -> R03269
path_smir00770.kgml: smir:SMM_0748 -> smir:SMM_0749
path_smir00770.kgml: 2.7.1.33 -> 4.1.1.36
path_smir00770.kgml:
path_smir00770.kgml: Found a trail of span 2 containing skipped vertices
path_smir00770.kgml: 71 -> [70] -> 67
path_smir00770.kgml: R03018 -> [R04231] -> R03269
path_smir00770.kgml: smir:SMM_0748 -> [smir:SMM_0749] -> smir:SMM_0749
path_smir00770.kgml: 2.7.1.33 -> [6.3.2.5] -> 4.1.1.36
path_smir00770.kgml:
path_smir00770.kgml: --- 0.27 seconds ---

path_smir00790.kgml: Folate biosynthesis
path_smir00790.kgml: Initialization took 0.08 seconds
path_smir00790.kgml: (not found)
path_smir00790.kgml: --- 0.13 seconds ---

path_smir00860.kgml: Porphyrin and chlorophyll metabolism
path_smir00860.kgml: Initialization took 0.05 seconds
path_smir00860.kgml: (not found)
path_smir00860.kgml: --- 0.10 seconds ---

path_smir00900.kgml: Terpenoid backbone biosynthesis
path_smir00900.kgml: Initialization took 0.13 seconds
path_smir00900.kgml: (not found)
path_smir00900.kgml: --- 0.17 seconds ---

path_smir00970.kgml: Aminoacyl-tRNA biosynthesis
path_smir00970.kgml: Initialization took 0.74 seconds
path_smir00970.kgml: (not found)
path_smir00970.kgml: --- 0.78 seconds ---

--- 36.64 seconds ---
