# Supplementary material for: CoMetGeNe: mining conserved neighborhood patterns in metabolic and genomic contexts
Source: BMC Bioinformatics. 2019 Jan 10;20:19. doi: 10.1186/s12859-018-2542-2 (PMC6327494; doi:10.1186/s12859-018-2542-2)
Supplement: Supplementary file 14 — Trail finding results for completely assembled representative bacterial genomes present in NCBI Genomes. Of the 1,545 fully assembled representative bacterial genomes in NCBI, corresponding entries have been identified in KEGG for 1,467 species, for which trail finding has been performed for all combinations of gap parameters δG and δD ranging from 0 to 3. This additional file is available from https://doi.org/10.6084/m9.figshare.7288769. (GZ 178,532 kb) [file 12859_2018_2542_MOESM14_ESM.gz › results/ssil_dG1_dD0.hnet]

--- delta_G = 1, delta_D = 0 ---

path_ssil00010.kgml: Glycolysis / Gluconeogenesis
path_ssil00010.kgml: Initialization took 4.00 seconds
path_ssil00010.kgml:
path_ssil00010.kgml: Found a trail of span 5 without skipping any vertex
path_ssil00010.kgml: 58 -> 57 -> 76 -> 137 -> 55
path_ssil00010.kgml: R01015 -> R01061 -> R01512 -> R01518 -> R00658
path_ssil00010.kgml: ssil:SOLI23_14830 -> {ssil:SOLI23_12280, ssil:SOLI23_14840} -> ssil:SOLI23_14835 -> ssil:SOLI23_14825 -> ssil:SOLI23_14820
path_ssil00010.kgml: 5.3.1.1 -> {1.2.1.12, 1.2.1.59} -> 2.7.2.3 -> {5.4.2.11, 5.4.2.12} -> 4.2.1.11
path_ssil00010.kgml:
path_ssil00010.kgml: Found a trail of span 4 without skipping any vertex
path_ssil00010.kgml: 48 -> 49 -> 50 -> 75
path_ssil00010.kgml: R00014 -> R03270 -> R02569 -> R07618
path_ssil00010.kgml: {ssil:SOLI23_02795, ssil:SOLI23_02800} -> {ssil:SOLI23_02795, ssil:SOLI23_02800} -> ssil:SOLI23_02805 -> {ssil:SOLI23_02810, ssil:SOLI23_05145, ssil:SOLI23_10215}
path_ssil00010.kgml: {1.2.4.1, 2.2.1.6, 4.1.1.1} -> 1.2.4.1 -> 2.3.1.12 -> 1.8.1.4
path_ssil00010.kgml:
path_ssil00010.kgml: --- 4.52 seconds ---

path_ssil00020.kgml: Citrate cycle (TCA cycle)
path_ssil00020.kgml: Initialization took 2.79 seconds
path_ssil00020.kgml:
path_ssil00020.kgml: Found a trail of span 4 without skipping any vertex
path_ssil00020.kgml: 82 -> 80 -> 77 -> 75
path_ssil00020.kgml: R02569 -> R07618 -> R03270 -> R00014
path_ssil00020.kgml: ssil:SOLI23_02805 -> {ssil:SOLI23_02810, ssil:SOLI23_05145, ssil:SOLI23_10215} -> {ssil:SOLI23_02795, ssil:SOLI23_02800} -> {ssil:SOLI23_02795, ssil:SOLI23_02800}
path_ssil00020.kgml: 2.3.1.12 -> 1.8.1.4 -> 1.2.4.1 -> {1.2.4.1, 2.2.1.6, 4.1.1.1}
path_ssil00020.kgml:
path_ssil00020.kgml: Found a trail of span 3 without skipping any vertex
path_ssil00020.kgml: 29 -> 30 -> 31
path_ssil00020.kgml: R00621 -> R03316 -> R02570
path_ssil00020.kgml: ssil:SOLI23_08185 -> ssil:SOLI23_08185 -> ssil:SOLI23_08180
path_ssil00020.kgml: 1.2.4.2 -> 1.2.4.2 -> 2.3.1.61
path_ssil00020.kgml:
path_ssil00020.kgml: Found a trail of span 2 containing skipped vertices
path_ssil00020.kgml: 41 -> 42
path_ssil00020.kgml: R00351 -> R00342
path_ssil00020.kgml: ssil:SOLI23_12350 -> ssil:SOLI23_12340
path_ssil00020.kgml: {2.3.3.1, 2.3.3.16, 2.3.3.3} -> {1.1.1.299, 1.1.1.37}
path_ssil00020.kgml: Skipped genes: ssil:SOLI23_12345
path_ssil00020.kgml:
path_ssil00020.kgml: --- 3.31 seconds ---

path_ssil00030.kgml: Pentose phosphate pathway
path_ssil00030.kgml: Initialization took 1.33 seconds
path_ssil00030.kgml:
path_ssil00030.kgml: Found a trail of span 3 containing skipped vertices
path_ssil00030.kgml: 52 -> 77 -> 50
path_ssil00030.kgml: R04780 -> R01827 -> R01070
path_ssil00030.kgml: ssil:SOLI23_01460 -> ssil:SOLI23_01450 -> ssil:SOLI23_01445
path_ssil00030.kgml: 3.1.3.11 -> 2.2.1.2 -> 4.1.2.13
path_ssil00030.kgml: Skipped genes: ssil:SOLI23_01455
path_ssil00030.kgml:
path_ssil00030.kgml: Found a trail of span 2 without skipping any vertex
path_ssil00030.kgml: 60 -> 38
path_ssil00030.kgml: R01541 -> R05605
path_ssil00030.kgml: {ssil:SOLI23_06890, ssil:SOLI23_15895} -> {ssil:SOLI23_06895, ssil:SOLI23_15890}
path_ssil00030.kgml: {2.7.1.178, 2.7.1.45} -> {4.1.2.14, 4.1.2.55}
path_ssil00030.kgml:
path_ssil00030.kgml: --- 1.60 seconds ---

path_ssil00040.kgml: Pentose and glucuronate interconversions
path_ssil00040.kgml: Initialization took 0.38 seconds
path_ssil00040.kgml:
path_ssil00040.kgml: Found a trail of span 3 without skipping any vertex
path_ssil00040.kgml: 106 -> 107 -> 105
path_ssil00040.kgml: R01983 -> R02555 -> R01540
path_ssil00040.kgml: ssil:SOLI23_03440 -> ssil:SOLI23_03445 -> ssil:SOLI23_03450
path_ssil00040.kgml: 5.3.1.12 -> 1.1.1.58 -> 4.2.1.7
path_ssil00040.kgml:
path_ssil00040.kgml: Found a trail of span 2 without skipping any vertex
path_ssil00040.kgml: 125 -> 126
path_ssil00040.kgml: R04383 -> R01542
path_ssil00040.kgml: ssil:SOLI23_06870 -> ssil:SOLI23_06875
path_ssil00040.kgml: 5.3.1.17 -> {1.1.1.125, 1.1.1.127}
path_ssil00040.kgml:
path_ssil00040.kgml: --- 0.55 seconds ---

path_ssil00051.kgml: Fructose and mannose metabolism
path_ssil00051.kgml: Initialization took 0.24 seconds
path_ssil00051.kgml: (not found)
path_ssil00051.kgml: --- 0.28 seconds ---

path_ssil00052.kgml: Galactose metabolism
path_ssil00052.kgml: Initialization took 0.18 seconds
path_ssil00052.kgml: (not found)
path_ssil00052.kgml: --- 0.23 seconds ---

path_ssil00061.kgml: Fatty acid biosynthesis
path_ssil00061.kgml: Initialization took 3.10 seconds
path_ssil00061.kgml:
path_ssil00061.kgml: --- 3.86 seconds ---

path_ssil00072.kgml: Synthesis and degradation of ketone bodies
path_ssil00072.kgml: Initialization took 0.97 seconds
path_ssil00072.kgml:
path_ssil00072.kgml: Found a trail of span 2 containing skipped vertices
path_ssil00072.kgml: 15 -> 18
path_ssil00072.kgml: R01361 -> R00410
path_ssil00072.kgml: {ssil:SOLI23_06385, ssil:SOLI23_14325} -> {ssil:SOLI23_00685, ssil:SOLI23_00690, ssil:SOLI23_06395, ssil:SOLI23_06400, ssil:SOLI23_14085, ssil:SOLI23_14090}
path_ssil00072.kgml: 1.1.1.30 -> 2.8.3.5
path_ssil00072.kgml: Skipped genes: ssil:SOLI23_06390
path_ssil00072.kgml:
path_ssil00072.kgml: --- 1.06 seconds ---

path_ssil00100.kgml: Steroid biosynthesis
path_ssil00100.kgml: Initialization took 0.08 seconds
path_ssil00100.kgml: (not found)
path_ssil00100.kgml: --- 0.14 seconds ---

path_ssil00130.kgml: Ubiquinone and other terpenoid-quinone biosynthesis
path_ssil00130.kgml: Initialization took 0.43 seconds
path_ssil00130.kgml:
path_ssil00130.kgml: Found a trail of span 3 without skipping any vertex
path_ssil00130.kgml: 69 -> 61 -> 54
path_ssil00130.kgml: R01717 -> R08165 -> R08166
path_ssil00130.kgml: {ssil:SOLI23_12800, ssil:SOLI23_13880} -> ssil:SOLI23_12795 -> ssil:SOLI23_12790
path_ssil00130.kgml: 5.4.4.2 -> 2.2.1.9 -> 4.2.99.20
path_ssil00130.kgml:
path_ssil00130.kgml: Found a trail of span 2 without skipping any vertex
path_ssil00130.kgml: 59 -> 58
path_ssil00130.kgml: R04030 -> R07263
path_ssil00130.kgml: ssil:SOLI23_12780 -> ssil:SOLI23_12785
path_ssil00130.kgml: 6.2.1.26 -> 4.1.3.36
path_ssil00130.kgml:
path_ssil00130.kgml: --- 0.56 seconds ---

path_ssil00190.kgml: Oxidative phosphorylation
path_ssil00190.kgml: Initialization took 4.35 seconds
path_ssil00190.kgml: (not found)
path_ssil00190.kgml: --- 4.39 seconds ---

path_ssil00220.kgml: Arginine biosynthesis
path_ssil00220.kgml: Initialization took 0.93 seconds
path_ssil00220.kgml:
path_ssil00220.kgml: Found a trail of span 5 without skipping any vertex
path_ssil00220.kgml: 49 -> 50 -> 51 -> 52 -> 55
path_ssil00220.kgml: R00259 -> R02649 -> R03443 -> R02283 -> R02282
path_ssil00220.kgml: ssil:SOLI23_12530 -> ssil:SOLI23_12525 -> ssil:SOLI23_12535 -> ssil:SOLI23_12520 -> ssil:SOLI23_12530
path_ssil00220.kgml: 2.3.1.1 -> 2.7.2.8 -> 1.2.1.38 -> 2.6.1.11 -> 2.3.1.35
path_ssil00220.kgml:
path_ssil00220.kgml: Found a trail of span 2 without skipping any vertex
path_ssil00220.kgml: 45 -> 47
path_ssil00220.kgml: R01954 -> R01086
path_ssil00220.kgml: ssil:SOLI23_06920 -> {ssil:SOLI23_06925, ssil:SOLI23_19010}
path_ssil00220.kgml: 6.3.4.5 -> 4.3.2.1
path_ssil00220.kgml:
path_ssil00220.kgml: --- 1.09 seconds ---

path_ssil00230.kgml: Purine metabolism
path_ssil00230.kgml: Initialization took 11.72 seconds
path_ssil00230.kgml:
path_ssil00230.kgml: Found a trail of span 11 without skipping any vertex
path_ssil00230.kgml: 160 -> 162 -> 163 -> 260 -> 164 -> 427 -> 428 -> 167 -> 166 -> 165 -> 169
path_ssil00230.kgml: R01072 -> R04144 -> R04325 -> R04463 -> R04208 -> R07404 -> R07405 -> R04591 -> R04559 -> R04560 -> R01127
path_ssil00230.kgml: ssil:SOLI23_16350 -> ssil:SOLI23_16330 -> ssil:SOLI23_16340 -> {ssil:SOLI23_16355, ssil:SOLI23_16360, ssil:SOLI23_16365} -> ssil:SOLI23_16345 -> ssil:SOLI23_16380 -> ssil:SOLI23_16385 -> {ssil:SOLI23_05400, ssil:SOLI23_16370} -> ssil:SOLI23_16375 -> ssil:SOLI23_16335 -> ssil:SOLI23_16335
path_ssil00230.kgml: 2.4.2.14 -> 6.3.4.13 -> 2.1.2.2 -> 6.3.5.3 -> 6.3.3.1 -> 6.3.4.18 -> 5.4.99.18 -> 6.3.2.6 -> 4.3.2.2 -> 2.1.2.3 -> 3.5.4.10
path_ssil00230.kgml:
path_ssil00230.kgml: Found a trail of span 9 containing skipped vertices
path_ssil00230.kgml: 160 -> 162 -> 163 -> 260 -> 164 -> 427 -> 428 -> 167 -> 166 -> 167
path_ssil00230.kgml: R01072 -> R04144 -> R04325 -> R04463 -> R04208 -> R07404 -> R07405 -> R04591 -> R04559 -> R04591
path_ssil00230.kgml: ssil:SOLI23_16350 -> ssil:SOLI23_16330 -> ssil:SOLI23_16340 -> {ssil:SOLI23_16355, ssil:SOLI23_16360, ssil:SOLI23_16365} -> ssil:SOLI23_16345 -> ssil:SOLI23_16380 -> ssil:SOLI23_16385 -> {ssil:SOLI23_05400, ssil:SOLI23_16370} -> ssil:SOLI23_16375 -> {ssil:SOLI23_05400, ssil:SOLI23_16370}
path_ssil00230.kgml: 2.4.2.14 -> 6.3.4.13 -> 2.1.2.2 -> 6.3.5.3 -> 6.3.3.1 -> 6.3.4.18 -> 5.4.99.18 -> 6.3.2.6 -> 4.3.2.2 -> 6.3.2.6
path_ssil00230.kgml: Skipped genes: ssil:SOLI23_16335
path_ssil00230.kgml:
path_ssil00230.kgml: --- 14.30 seconds ---

path_ssil00240.kgml: Pyrimidine metabolism
path_ssil00240.kgml: Initialization took 10.06 seconds
path_ssil00240.kgml:
path_ssil00240.kgml: Found a trail of span 7 containing skipped vertices
path_ssil00240.kgml: 91 -> 97 -> 98 -> 99 -> 101 -> 178 -> 112
path_ssil00240.kgml: R00575 -> R01397 -> R01993 -> R01869 -> R01870 -> R00965 -> R00966
path_ssil00240.kgml: {ssil:SOLI23_03210, ssil:SOLI23_03215, ssil:SOLI23_04045} -> ssil:SOLI23_03200 -> ssil:SOLI23_03205 -> {ssil:SOLI23_03220, ssil:SOLI23_03225} -> ssil:SOLI23_03235 -> {ssil:SOLI23_03230, ssil:SOLI23_09060} -> {ssil:SOLI23_01535, ssil:SOLI23_03190}
path_ssil00240.kgml: 6.3.5.5 -> 2.1.3.2 -> 3.5.2.3 -> 1.3.1.14 -> 2.4.2.10 -> 4.1.1.23 -> 2.4.2.9
path_ssil00240.kgml: Skipped genes: ssil:SOLI23_03195
path_ssil00240.kgml:
path_ssil00240.kgml: Found a trail of span 5 containing skipped vertices
path_ssil00240.kgml: 91 -> 97 -> 98 -> 99 -> 101 -> 99
path_ssil00240.kgml: R00575 -> R01397 -> R01993 -> R01869 -> R01870 -> R01869
path_ssil00240.kgml: {ssil:SOLI23_03210, ssil:SOLI23_03215, ssil:SOLI23_04045} -> ssil:SOLI23_03200 -> ssil:SOLI23_03205 -> {ssil:SOLI23_03220, ssil:SOLI23_03225} -> ssil:SOLI23_03235 -> {ssil:SOLI23_03220, ssil:SOLI23_03225}
path_ssil00240.kgml: 6.3.5.5 -> 2.1.3.2 -> 3.5.2.3 -> 1.3.1.14 -> 2.4.2.10 -> 1.3.1.14
path_ssil00240.kgml: Skipped genes: ssil:SOLI23_03230
path_ssil00240.kgml:
path_ssil00240.kgml: Found a trail of span 2 without skipping any vertex
path_ssil00240.kgml: 107 -> 121
path_ssil00240.kgml: {R00571, R00573} -> R00442
path_ssil00240.kgml: ssil:SOLI23_01430 -> {ssil:SOLI23_01425, ssil:SOLI23_03280, ssil:SOLI23_17570, ssil:SOLI23_17775, ssil:SOLI23_17780}
path_ssil00240.kgml: {6.3.4.2, 6.3.4.2} -> {2.7.7.48, 2.7.7.6}
path_ssil00240.kgml:
path_ssil00240.kgml: Found a trail of span 2 without skipping any vertex
path_ssil00240.kgml: 169 -> 172
path_ssil00240.kgml: R11026 -> R03055
path_ssil00240.kgml: {ssil:SOLI23_14900, ssil:SOLI23_14905} -> ssil:SOLI23_14910
path_ssil00240.kgml: 1.3.1.1 -> 3.5.2.2
path_ssil00240.kgml:
path_ssil00240.kgml: Found a trail of span 2 without skipping any vertex
path_ssil00240.kgml: 119 -> 117
path_ssil00240.kgml: R02269 -> R00977
path_ssil00240.kgml: ssil:SOLI23_14910 -> {ssil:SOLI23_14900, ssil:SOLI23_14905}
path_ssil00240.kgml: 3.5.2.2 -> 1.3.1.1
path_ssil00240.kgml:
path_ssil00240.kgml: --- 11.31 seconds ---

path_ssil00250.kgml: Alanine, aspartate and glutamate metabolism
path_ssil00250.kgml: Initialization took 2.69 seconds
path_ssil00250.kgml:
path_ssil00250.kgml: Found a trail of span 2 without skipping any vertex
path_ssil00250.kgml: 48 -> 51
path_ssil00250.kgml: R01954 -> R01086
path_ssil00250.kgml: ssil:SOLI23_06920 -> {ssil:SOLI23_06925, ssil:SOLI23_19010}
path_ssil00250.kgml: 6.3.4.5 -> 4.3.2.1
path_ssil00250.kgml:
path_ssil00250.kgml: --- 2.81 seconds ---

path_ssil00260.kgml: Glycine, serine and threonine metabolism
path_ssil00260.kgml: Initialization took 3.05 seconds
path_ssil00260.kgml:
path_ssil00260.kgml: Found a trail of span 2 containing skipped vertices
path_ssil00260.kgml: 70 -> 78
path_ssil00260.kgml: R01513 -> R04173
path_ssil00260.kgml: ssil:SOLI23_15235 -> ssil:SOLI23_15205
path_ssil00260.kgml: 1.1.1.95 -> 2.6.1.52
path_ssil00260.kgml: Skipped genes: ssil:SOLI23_15215
path_ssil00260.kgml:
path_ssil00260.kgml: Found a trail of span 2 without skipping any vertex
path_ssil00260.kgml: 99 -> 87
path_ssil00260.kgml: R01771 -> R01466
path_ssil00260.kgml: ssil:SOLI23_16910 -> ssil:SOLI23_16905
path_ssil00260.kgml: 2.7.1.39 -> 4.2.3.1
path_ssil00260.kgml:
path_ssil00260.kgml: Found a trail of span 2 without skipping any vertex
path_ssil00260.kgml: 101 -> 110
path_ssil00260.kgml: R03425 -> R04125
path_ssil00260.kgml: {ssil:SOLI23_10590, ssil:SOLI23_10595} -> ssil:SOLI23_10600
path_ssil00260.kgml: 1.4.4.2 -> 2.1.2.10
path_ssil00260.kgml:
path_ssil00260.kgml: --- 3.29 seconds ---

path_ssil00261.kgml: Monobactam biosynthesis
path_ssil00261.kgml: Initialization took 0.18 seconds
path_ssil00261.kgml: (not found)
path_ssil00261.kgml: --- 0.21 seconds ---

path_ssil00270.kgml: Cysteine and methionine metabolism
path_ssil00270.kgml: Initialization took 2.79 seconds
path_ssil00270.kgml:
path_ssil00270.kgml: Found a trail of span 2 without skipping any vertex
path_ssil00270.kgml: 202 -> 89
path_ssil00270.kgml: R03217 -> R01286
path_ssil00270.kgml: ssil:SOLI23_08535 -> {ssil:SOLI23_08540, ssil:SOLI23_13085}
path_ssil00270.kgml: 2.5.1.48 -> 4.4.1.13
path_ssil00270.kgml:
path_ssil00270.kgml: Found a trail of span 2 without skipping any vertex
path_ssil00270.kgml: 201 -> 89
path_ssil00270.kgml: R03260 -> R01286
path_ssil00270.kgml: ssil:SOLI23_08535 -> {ssil:SOLI23_08540, ssil:SOLI23_13085}
path_ssil00270.kgml: 2.5.1.48 -> 4.4.1.13
path_ssil00270.kgml:
path_ssil00270.kgml: --- 2.99 seconds ---

path_ssil00280.kgml: Valine, leucine and isoleucine degradation
path_ssil00280.kgml: Initialization took 3.99 seconds
path_ssil00280.kgml:
path_ssil00280.kgml: Found a trail of span 5 without skipping any vertex
path_ssil00280.kgml: 83 -> 109 -> 69 -> 110 -> 68
path_ssil00280.kgml: R01088 -> R07601 -> R07602 -> R04097 -> R07618
path_ssil00280.kgml: ssil:SOLI23_10220 -> {ssil:SOLI23_10205, ssil:SOLI23_10210} -> {ssil:SOLI23_10205, ssil:SOLI23_10210} -> ssil:SOLI23_10200 -> {ssil:SOLI23_02810, ssil:SOLI23_05145, ssil:SOLI23_10215}
path_ssil00280.kgml: 1.4.1.9 -> 1.2.4.4 -> 1.2.4.4 -> 2.3.1.168 -> 1.8.1.4
path_ssil00280.kgml:
path_ssil00280.kgml: Found a trail of span 4 without skipping any vertex
path_ssil00280.kgml: 82 -> 53 -> 90 -> 54
path_ssil00280.kgml: R07603 -> R07604 -> R03174 -> R07618
path_ssil00280.kgml: {ssil:SOLI23_10205, ssil:SOLI23_10210} -> {ssil:SOLI23_10205, ssil:SOLI23_10210} -> ssil:SOLI23_10200 -> {ssil:SOLI23_02810, ssil:SOLI23_05145, ssil:SOLI23_10215}
path_ssil00280.kgml: 1.2.4.4 -> 1.2.4.4 -> 2.3.1.168 -> 1.8.1.4
path_ssil00280.kgml:
path_ssil00280.kgml: Found a trail of span 4 without skipping any vertex
path_ssil00280.kgml: 91 -> 63 -> 108 -> 62
path_ssil00280.kgml: R07599 -> R07600 -> R02662 -> R07618
path_ssil00280.kgml: {ssil:SOLI23_10205, ssil:SOLI23_10210} -> {ssil:SOLI23_10205, ssil:SOLI23_10210} -> ssil:SOLI23_10200 -> {ssil:SOLI23_02810, ssil:SOLI23_05145, ssil:SOLI23_10215}
path_ssil00280.kgml: 1.2.4.4 -> 1.2.4.4 -> 2.3.1.168 -> 1.8.1.4
path_ssil00280.kgml:
path_ssil00280.kgml: Found a trail of span 2 without skipping any vertex
path_ssil00280.kgml: 96 -> 95
path_ssil00280.kgml: R01859 -> R02765
path_ssil00280.kgml: ssil:SOLI23_10165 -> ssil:SOLI23_10170
path_ssil00280.kgml: 6.4.1.3 -> 5.1.99.1
path_ssil00280.kgml:
path_ssil00280.kgml: Found a trail of span 2 containing skipped vertices
path_ssil00280.kgml: 86 -> 72
path_ssil00280.kgml: R00927 -> R00238
path_ssil00280.kgml: {ssil:SOLI23_05450, ssil:SOLI23_13320} -> {ssil:SOLI23_01395, ssil:SOLI23_04575, ssil:SOLI23_05460, ssil:SOLI23_09585, ssil:SOLI23_13785, ssil:SOLI23_15745}
path_ssil00280.kgml: {2.3.1.16, 2.3.1.9} -> 2.3.1.9
path_ssil00280.kgml: Skipped genes: ssil:SOLI23_05455
path_ssil00280.kgml:
path_ssil00280.kgml: --- 4.74 seconds ---

path_ssil00281.kgml: Geraniol degradation
path_ssil00281.kgml: Initialization took 0.08 seconds
path_ssil00281.kgml: (not found)
path_ssil00281.kgml: --- 0.11 seconds ---

path_ssil00290.kgml: Valine, leucine and isoleucine biosynthesis
path_ssil00290.kgml: Initialization took 0.53 seconds
path_ssil00290.kgml:
path_ssil00290.kgml: Found a trail of span 8 without skipping any vertex
path_ssil00290.kgml: 79 -> 44 -> 46 -> 41 -> 38 -> 35 -> 37 -> 36
path_ssil00290.kgml: R00226 -> R05071 -> R04440 -> R04441 -> R01213 -> R03968 -> R04001 -> R04426
path_ssil00290.kgml: {ssil:SOLI23_06630, ssil:SOLI23_08500, ssil:SOLI23_08505} -> ssil:SOLI23_08495 -> ssil:SOLI23_08495 -> ssil:SOLI23_08510 -> {ssil:SOLI23_07465, ssil:SOLI23_08490} -> {ssil:SOLI23_08475, ssil:SOLI23_08480} -> {ssil:SOLI23_08475, ssil:SOLI23_08480} -> ssil:SOLI23_08485
path_ssil00290.kgml: 2.2.1.6 -> {1.1.1.86, 5.4.99.3} -> 1.1.1.86 -> 4.2.1.9 -> 2.3.3.13 -> 4.2.1.33 -> 4.2.1.33 -> 1.1.1.85
path_ssil00290.kgml:
path_ssil00290.kgml: Found a trail of span 7 containing skipped vertices
path_ssil00290.kgml: 78 -> 21 -> 22 -> 47 -> 42 -> 34 -> 45
path_ssil00290.kgml: R03896 -> R03898 -> R00994 -> R08648 -> R05069 -> R05068 -> R05070
path_ssil00290.kgml: {ssil:SOLI23_08475, ssil:SOLI23_08480} -> {ssil:SOLI23_08475, ssil:SOLI23_08480} -> ssil:SOLI23_08485 -> {ssil:SOLI23_06630, ssil:SOLI23_08500, ssil:SOLI23_08505} -> ssil:SOLI23_08495 -> ssil:SOLI23_08495 -> ssil:SOLI23_08510
path_ssil00290.kgml: 4.2.1.35 -> 4.2.1.35 -> 1.1.1.85 -> 2.2.1.6 -> {1.1.1.86, 5.4.99.3} -> 1.1.1.86 -> 4.2.1.9
path_ssil00290.kgml: Skipped genes: ssil:SOLI23_08490
path_ssil00290.kgml:
path_ssil00290.kgml: Found a trail of span 6 containing skipped vertices
path_ssil00290.kgml: 78 -> 21 -> 22 -> 47 -> 42 -> 34 -> 42
path_ssil00290.kgml: R03896 -> R03898 -> R00994 -> R08648 -> R05069 -> R05068 -> R05069
path_ssil00290.kgml: {ssil:SOLI23_08475, ssil:SOLI23_08480} -> {ssil:SOLI23_08475, ssil:SOLI23_08480} -> ssil:SOLI23_08485 -> {ssil:SOLI23_06630, ssil:SOLI23_08500, ssil:SOLI23_08505} -> ssil:SOLI23_08495 -> ssil:SOLI23_08495 -> ssil:SOLI23_08495
path_ssil00290.kgml: 4.2.1.35 -> 4.2.1.35 -> 1.1.1.85 -> 2.2.1.6 -> {1.1.1.86, 5.4.99.3} -> 1.1.1.86 -> {1.1.1.86, 5.4.99.3}
path_ssil00290.kgml: Skipped genes: ssil:SOLI23_08490
path_ssil00290.kgml:
path_ssil00290.kgml: Found a trail of span 3 without skipping any vertex
path_ssil00290.kgml: 79 -> 44 -> 46 -> 44
path_ssil00290.kgml: R00226 -> R05071 -> R04440 -> R05071
path_ssil00290.kgml: {ssil:SOLI23_06630, ssil:SOLI23_08500, ssil:SOLI23_08505} -> ssil:SOLI23_08495 -> ssil:SOLI23_08495 -> ssil:SOLI23_08495
path_ssil00290.kgml: 2.2.1.6 -> {1.1.1.86, 5.4.99.3} -> 1.1.1.86 -> {1.1.1.86, 5.4.99.3}
path_ssil00290.kgml:
path_ssil00290.kgml: --- 1.10 seconds ---

path_ssil00300.kgml: Lysine biosynthesis
path_ssil00300.kgml: Initialization took 1.13 seconds
path_ssil00300.kgml:
path_ssil00300.kgml: Found a trail of span 2 without skipping any vertex
path_ssil00300.kgml: 51 -> 53
path_ssil00300.kgml: R02291 -> R10147
path_ssil00300.kgml: ssil:SOLI23_03880 -> ssil:SOLI23_03885
path_ssil00300.kgml: 1.2.1.11 -> 4.3.3.7
path_ssil00300.kgml:
path_ssil00300.kgml: --- 1.22 seconds ---

path_ssil00310.kgml: Lysine degradation
path_ssil00310.kgml: Initialization took 0.73 seconds
path_ssil00310.kgml:
path_ssil00310.kgml: Found a trail of span 2 without skipping any vertex
path_ssil00310.kgml: 55 -> 73
path_ssil00310.kgml: R01940 -> R02571
path_ssil00310.kgml: ssil:SOLI23_08185 -> ssil:SOLI23_08180
path_ssil00310.kgml: 1.2.4.2 -> 2.3.1.61
path_ssil00310.kgml:
path_ssil00310.kgml: --- 0.82 seconds ---

path_ssil00311.kgml: Penicillin and cephalosporin biosynthesis
path_ssil00311.kgml: Initialization took 0.08 seconds
path_ssil00311.kgml: (not found)
path_ssil00311.kgml: --- 0.12 seconds ---

path_ssil00330.kgml: Arginine and proline metabolism
path_ssil00330.kgml: Initialization took 2.49 seconds
path_ssil00330.kgml:
path_ssil00330.kgml: Found a trail of span 2 without skipping any vertex
path_ssil00330.kgml: 216 -> 217
path_ssil00330.kgml: R00239 -> R03313
path_ssil00330.kgml: ssil:SOLI23_05650 -> ssil:SOLI23_05645
path_ssil00330.kgml: 2.7.2.11 -> 1.2.1.41
path_ssil00330.kgml:
path_ssil00330.kgml: --- 2.61 seconds ---

path_ssil00332.kgml: Carbapenem biosynthesis
path_ssil00332.kgml: Initialization took 0.05 seconds
path_ssil00332.kgml:
path_ssil00332.kgml: Found a trail of span 2 without skipping any vertex
path_ssil00332.kgml: 5 -> 8
path_ssil00332.kgml: R00239 -> R03313
path_ssil00332.kgml: ssil:SOLI23_05650 -> ssil:SOLI23_05645
path_ssil00332.kgml: 2.7.2.11 -> 1.2.1.41
path_ssil00332.kgml:
path_ssil00332.kgml: --- 0.14 seconds ---

path_ssil00340.kgml: Histidine metabolism
path_ssil00340.kgml: Initialization took 1.14 seconds
path_ssil00340.kgml:
path_ssil00340.kgml: Found a trail of span 3 without skipping any vertex
path_ssil00340.kgml: 43 -> 42 -> 40
path_ssil00340.kgml: R02914 -> R02288 -> R02285
path_ssil00340.kgml: ssil:SOLI23_19680 -> ssil:SOLI23_19685 -> ssil:SOLI23_19690
path_ssil00340.kgml: 4.2.1.49 -> 3.5.2.7 -> 3.5.3.8
path_ssil00340.kgml:
path_ssil00340.kgml: Found a trail of span 2 without skipping any vertex
path_ssil00340.kgml: 69 -> 63
path_ssil00340.kgml: R04558 -> R03457
path_ssil00340.kgml: {ssil:SOLI23_15010, ssil:SOLI23_15015} -> ssil:SOLI23_15020
path_ssil00340.kgml: 4.3.2.10 -> 4.2.1.19
path_ssil00340.kgml:
path_ssil00340.kgml: --- 1.30 seconds ---

path_ssil00350.kgml: Tyrosine metabolism
path_ssil00350.kgml: Initialization took 0.38 seconds
path_ssil00350.kgml: (not found)
path_ssil00350.kgml: --- 0.43 seconds ---

path_ssil00360.kgml: Phenylalanine metabolism
path_ssil00360.kgml: Initialization took 0.68 seconds
path_ssil00360.kgml:
path_ssil00360.kgml: Found a trail of span 2 without skipping any vertex
path_ssil00360.kgml: 250 -> 55
path_ssil00360.kgml: R00228 -> R00750
path_ssil00360.kgml: ssil:SOLI23_18500 -> {ssil:SOLI23_18505, ssil:SOLI23_19605}
path_ssil00360.kgml: 1.2.1.10 -> 4.1.3.39
path_ssil00360.kgml:
path_ssil00360.kgml: --- 0.77 seconds ---

path_ssil00361.kgml: Chlorocyclohexane and chlorobenzene degradation
path_ssil00361.kgml: Initialization took 0.18 seconds
path_ssil00361.kgml: (not found)
path_ssil00361.kgml: --- 0.23 seconds ---

path_ssil00362.kgml: Benzoate degradation
path_ssil00362.kgml: Initialization took 2.24 seconds
path_ssil00362.kgml:
path_ssil00362.kgml: Found a trail of span 3 without skipping any vertex
path_ssil00362.kgml: 180 -> 179 -> 208
path_ssil00362.kgml: R02601 -> R00750 -> R00228
path_ssil00362.kgml: {ssil:SOLI23_18520, ssil:SOLI23_19595} -> {ssil:SOLI23_18505, ssil:SOLI23_19605} -> {ssil:SOLI23_18500, ssil:SOLI23_19600}
path_ssil00362.kgml: 4.2.1.80 -> 4.1.3.39 -> 1.2.1.10
path_ssil00362.kgml:
path_ssil00362.kgml: Found a trail of span 2 without skipping any vertex
path_ssil00362.kgml: 124 -> 127
path_ssil00362.kgml: R01976 -> R00238
path_ssil00362.kgml: {ssil:SOLI23_01400, ssil:SOLI23_08565, ssil:SOLI23_13790} -> {ssil:SOLI23_01395, ssil:SOLI23_04575, ssil:SOLI23_05460, ssil:SOLI23_09585, ssil:SOLI23_13785, ssil:SOLI23_15745}
path_ssil00362.kgml: 1.1.1.157 -> 2.3.1.9
path_ssil00362.kgml:
path_ssil00362.kgml: Found a trail of span 2 without skipping any vertex
path_ssil00362.kgml: 178 -> 181
path_ssil00362.kgml: R00816 -> R02604
path_ssil00362.kgml: {ssil:SOLI23_15335, ssil:SOLI23_18485, ssil:SOLI23_19560, ssil:SOLI23_19630} -> ssil:SOLI23_18480
path_ssil00362.kgml: 1.13.11.2 -> 3.7.1.9
path_ssil00362.kgml:
path_ssil00362.kgml: Found a trail of span 2 without skipping any vertex
path_ssil00362.kgml: 238 -> 90
path_ssil00362.kgml: R05305 -> R05586
path_ssil00362.kgml: ssil:SOLI23_13325 -> {ssil:SOLI23_05450, ssil:SOLI23_13320}
path_ssil00362.kgml: {1.1.1.259, 1.1.1.35} -> 2.3.1.16
path_ssil00362.kgml:
path_ssil00362.kgml: --- 2.48 seconds ---

path_ssil00380.kgml: Tryptophan metabolism
path_ssil00380.kgml: Initialization took 1.03 seconds
path_ssil00380.kgml:
path_ssil00380.kgml: Found a trail of span 3 containing skipped vertices
path_ssil00380.kgml: 109 -> 104 -> 107
path_ssil00380.kgml: R00678 -> R03936 -> R00988
path_ssil00380.kgml: ssil:SOLI23_10490 -> ssil:SOLI23_10495 -> ssil:SOLI23_10480
path_ssil00380.kgml: {1.13.11.11, 1.13.11.52} -> 3.7.1.3 -> 3.5.1.9
path_ssil00380.kgml: Skipped genes: ssil:SOLI23_10485
path_ssil00380.kgml:
path_ssil00380.kgml: Found a trail of span 3 containing skipped vertices
path_ssil00380.kgml: 109 -> 94 -> 106
path_ssil00380.kgml: R00678 -> R01959 -> R00987
path_ssil00380.kgml: ssil:SOLI23_10490 -> ssil:SOLI23_10480 -> ssil:SOLI23_10495
path_ssil00380.kgml: {1.13.11.11, 1.13.11.52} -> 3.5.1.9 -> 3.7.1.3
path_ssil00380.kgml: Skipped genes: ssil:SOLI23_10485
path_ssil00380.kgml:
path_ssil00380.kgml: --- 1.17 seconds ---

path_ssil00400.kgml: Phenylalanine, tyrosine and tryptophan biosynthesis
path_ssil00400.kgml: Initialization took 1.58 seconds
path_ssil00400.kgml:
path_ssil00400.kgml: Found a trail of span 7 without skipping any vertex
path_ssil00400.kgml: 57 -> 56 -> 55 -> 54 -> 52 -> 53 -> 51
path_ssil00400.kgml: {R00985, R00986} -> R01073 -> R03509 -> R03508 -> R02340 -> R00674 -> R02722
path_ssil00400.kgml: {ssil:SOLI23_01190, ssil:SOLI23_10705, ssil:SOLI23_10710} -> ssil:SOLI23_01185 -> ssil:SOLI23_01175 -> ssil:SOLI23_01180 -> ssil:SOLI23_01165 -> ssil:SOLI23_01170 -> {ssil:SOLI23_01165, ssil:SOLI23_01170}
path_ssil00400.kgml: {4.1.3.27, 4.1.3.27} -> 2.4.2.18 -> 5.3.1.24 -> 4.1.1.48 -> {4.1.2.8, 4.2.1.20} -> {4.2.1.122, 4.2.1.20} -> 4.2.1.20
path_ssil00400.kgml:
path_ssil00400.kgml: Found a trail of span 2 without skipping any vertex
path_ssil00400.kgml: 77 -> 76
path_ssil00400.kgml: R03084 -> R02413
path_ssil00400.kgml: ssil:SOLI23_02500 -> {ssil:SOLI23_02495, ssil:SOLI23_11150}
path_ssil00400.kgml: 4.2.1.10 -> {1.1.1.25, 1.1.1.282}
path_ssil00400.kgml:
path_ssil00400.kgml: --- 2.74 seconds ---

path_ssil00401.kgml: Novobiocin biosynthesis
path_ssil00401.kgml: Initialization took 0.04 seconds
path_ssil00401.kgml:
path_ssil00401.kgml: Found a trail of span 2 without skipping any vertex
path_ssil00401.kgml: 65 -> 63
path_ssil00401.kgml: R01728 -> R00734
path_ssil00401.kgml: ssil:SOLI23_05045 -> ssil:SOLI23_05040
path_ssil00401.kgml: 1.3.1.12 -> {2.6.1.1, 2.6.1.5, 2.6.1.57, 2.6.1.9}
path_ssil00401.kgml:
path_ssil00401.kgml: --- 0.13 seconds ---

path_ssil00410.kgml: beta-Alanine metabolism
path_ssil00410.kgml: Initialization took 0.38 seconds
path_ssil00410.kgml:
path_ssil00410.kgml: Found a trail of span 2 without skipping any vertex
path_ssil00410.kgml: 65 -> 63
path_ssil00410.kgml: R00977 -> R02269
path_ssil00410.kgml: {ssil:SOLI23_14900, ssil:SOLI23_14905} -> ssil:SOLI23_14910
path_ssil00410.kgml: 1.3.1.1 -> 3.5.2.2
path_ssil00410.kgml:
path_ssil00410.kgml: Found a trail of span 2 without skipping any vertex
path_ssil00410.kgml: 54 -> 50
path_ssil00410.kgml: R00489 -> R02473
path_ssil00410.kgml: ssil:SOLI23_05135 -> ssil:SOLI23_05130
path_ssil00410.kgml: {4.1.1.11, 4.1.1.15} -> 6.3.2.1
path_ssil00410.kgml:
path_ssil00410.kgml: --- 0.51 seconds ---

path_ssil00430.kgml: Taurine and hypotaurine metabolism
path_ssil00430.kgml: Initialization took 0.09 seconds
path_ssil00430.kgml: (not found)
path_ssil00430.kgml: --- 0.13 seconds ---

path_ssil00440.kgml: Phosphonate and phosphinate metabolism
path_ssil00440.kgml: Initialization took 0.08 seconds
path_ssil00440.kgml: (not found)
path_ssil00440.kgml: --- 0.12 seconds ---

path_ssil00450.kgml: Selenocompound metabolism
path_ssil00450.kgml: Initialization took 0.43 seconds
path_ssil00450.kgml:
path_ssil00450.kgml: Found a trail of span 2 without skipping any vertex
path_ssil00450.kgml: 59 -> 81
path_ssil00450.kgml: {R04944, R04946} -> R04941
path_ssil00450.kgml: ssil:SOLI23_08535 -> {ssil:SOLI23_08540, ssil:SOLI23_13085}
path_ssil00450.kgml: {2.5.1.48, 2.5.1.48} -> 4.4.1.13
path_ssil00450.kgml:
path_ssil00450.kgml: --- 0.52 seconds ---

path_ssil00460.kgml: Cyanoamino acid metabolism
path_ssil00460.kgml: Initialization took 0.08 seconds
path_ssil00460.kgml: (not found)
path_ssil00460.kgml: --- 0.12 seconds ---

path_ssil00471.kgml: D-Glutamine and D-glutamate metabolism
path_ssil00471.kgml: Initialization took 0.13 seconds
path_ssil00471.kgml: (not found)
path_ssil00471.kgml: --- 0.16 seconds ---

path_ssil00472.kgml: D-Arginine and D-ornithine metabolism
path_ssil00472.kgml: Initialization took 0.04 seconds
path_ssil00472.kgml: (not found)
path_ssil00472.kgml: --- 0.07 seconds ---

path_ssil00473.kgml: D-Alanine metabolism
path_ssil00473.kgml: Initialization took 0.08 seconds
path_ssil00473.kgml: (not found)
path_ssil00473.kgml: --- 0.12 seconds ---

path_ssil00480.kgml: Glutathione metabolism
path_ssil00480.kgml: Initialization took 0.13 seconds
path_ssil00480.kgml: (not found)
path_ssil00480.kgml: --- 0.17 seconds ---

path_ssil00500.kgml: Starch and sucrose metabolism
path_ssil00500.kgml: Initialization took 0.19 seconds
path_ssil00500.kgml: (not found)
path_ssil00500.kgml: --- 0.24 seconds ---

path_ssil00520.kgml: Amino sugar and nucleotide sugar metabolism
path_ssil00520.kgml: Initialization took 1.19 seconds
path_ssil00520.kgml:
path_ssil00520.kgml: Found a trail of span 2 containing skipped vertices
path_ssil00520.kgml: 28 -> 24
path_ssil00520.kgml: R00768 -> R02060
path_ssil00520.kgml: ssil:SOLI23_17395 -> ssil:SOLI23_17405
path_ssil00520.kgml: 2.6.1.16 -> 5.4.2.10
path_ssil00520.kgml: Skipped genes: ssil:SOLI23_17400
path_ssil00520.kgml:
path_ssil00520.kgml: --- 1.30 seconds ---

path_ssil00521.kgml: Streptomycin biosynthesis
path_ssil00521.kgml: Initialization took 0.08 seconds
path_ssil00521.kgml: (not found)
path_ssil00521.kgml: --- 0.12 seconds ---

path_ssil00540.kgml: Lipopolysaccharide biosynthesis
path_ssil00540.kgml: Initialization took 0.05 seconds
path_ssil00540.kgml: (not found)
path_ssil00540.kgml: --- 0.09 seconds ---

path_ssil00550.kgml: Peptidoglycan biosynthesis
path_ssil00550.kgml: Initialization took 3.44 seconds
path_ssil00550.kgml:
path_ssil00550.kgml: Found a trail of span 2 without skipping any vertex
path_ssil00550.kgml: 30 -> 23
path_ssil00550.kgml: R01150 -> R04617
path_ssil00550.kgml: ssil:SOLI23_16775 -> ssil:SOLI23_16770
path_ssil00550.kgml: 6.3.2.4 -> 6.3.2.10
path_ssil00550.kgml:
path_ssil00550.kgml: Found a trail of span 2 without skipping any vertex
path_ssil00550.kgml: 30 -> 29
path_ssil00550.kgml: R01150 -> R04573
path_ssil00550.kgml: ssil:SOLI23_16775 -> ssil:SOLI23_16770
path_ssil00550.kgml: 6.3.2.4 -> 6.3.2.10
path_ssil00550.kgml:
path_ssil00550.kgml: --- 3.61 seconds ---

path_ssil00561.kgml: Glycerolipid metabolism
path_ssil00561.kgml: Initialization took 0.74 seconds
path_ssil00561.kgml: (not found)
path_ssil00561.kgml: --- 0.78 seconds ---

path_ssil00562.kgml: Inositol phosphate metabolism
path_ssil00562.kgml: Initialization took 0.08 seconds
path_ssil00562.kgml: (not found)
path_ssil00562.kgml: --- 0.12 seconds ---

path_ssil00564.kgml: Glycerophospholipid metabolism
path_ssil00564.kgml: Initialization took 1.38 seconds
path_ssil00564.kgml: (not found)
path_ssil00564.kgml: --- 1.44 seconds ---

path_ssil00590.kgml: Arachidonic acid metabolism
path_ssil00590.kgml: Initialization took 0.05 seconds
path_ssil00590.kgml: (not found)
path_ssil00590.kgml: --- 0.09 seconds ---

path_ssil00592.kgml: alpha-Linolenic acid metabolism
path_ssil00592.kgml: Initialization took 0.08 seconds
path_ssil00592.kgml: (not found)
path_ssil00592.kgml: --- 0.12 seconds ---

path_ssil00620.kgml: Pyruvate metabolism
path_ssil00620.kgml: Initialization took 7.40 seconds
path_ssil00620.kgml:
path_ssil00620.kgml: Found a trail of span 4 without skipping any vertex
path_ssil00620.kgml: 123 -> 55 -> 124 -> 125
path_ssil00620.kgml: R00014 -> R03270 -> R02569 -> R07618
path_ssil00620.kgml: {ssil:SOLI23_02795, ssil:SOLI23_02800} -> {ssil:SOLI23_02795, ssil:SOLI23_02800} -> ssil:SOLI23_02805 -> {ssil:SOLI23_02810, ssil:SOLI23_05145, ssil:SOLI23_10215}
path_ssil00620.kgml: {1.2.4.1, 2.2.1.6, 4.1.1.1} -> 1.2.4.1 -> 2.3.1.12 -> 1.8.1.4
path_ssil00620.kgml:
path_ssil00620.kgml: --- 7.77 seconds ---

path_ssil00621.kgml: Dioxin degradation
path_ssil00621.kgml: Initialization took 0.13 seconds
path_ssil00621.kgml:
path_ssil00621.kgml: Found a trail of span 3 without skipping any vertex
path_ssil00621.kgml: 97 -> 13 -> 108
path_ssil00621.kgml: R02601 -> R00750 -> R00228
path_ssil00621.kgml: {ssil:SOLI23_18520, ssil:SOLI23_19595} -> {ssil:SOLI23_18505, ssil:SOLI23_19605} -> {ssil:SOLI23_18500, ssil:SOLI23_19600}
path_ssil00621.kgml: 4.2.1.80 -> 4.1.3.39 -> 1.2.1.10
path_ssil00621.kgml:
path_ssil00621.kgml: --- 0.24 seconds ---

path_ssil00622.kgml: Xylene degradation
path_ssil00622.kgml: Initialization took 0.49 seconds
path_ssil00622.kgml:
path_ssil00622.kgml: Found a trail of span 3 without skipping any vertex
path_ssil00622.kgml: 93 -> 96 -> 117
path_ssil00622.kgml: R02601 -> R00750 -> R00228
path_ssil00622.kgml: {ssil:SOLI23_18520, ssil:SOLI23_19595} -> {ssil:SOLI23_18505, ssil:SOLI23_19605} -> {ssil:SOLI23_18500, ssil:SOLI23_19600}
path_ssil00622.kgml: 4.2.1.80 -> 4.1.3.39 -> 1.2.1.10
path_ssil00622.kgml:
path_ssil00622.kgml: Found a trail of span 2 without skipping any vertex
path_ssil00622.kgml: 87 -> 90
path_ssil00622.kgml: R05295 -> R05865
path_ssil00622.kgml: {ssil:SOLI23_15335, ssil:SOLI23_18485, ssil:SOLI23_19560, ssil:SOLI23_19630} -> ssil:SOLI23_18480
path_ssil00622.kgml: 1.13.11.2 -> 3.7.1.9
path_ssil00622.kgml:
path_ssil00622.kgml: --- 0.60 seconds ---

path_ssil00625.kgml: Chloroalkane and chloroalkene degradation
path_ssil00625.kgml: Initialization took 0.28 seconds
path_ssil00625.kgml: (not found)
path_ssil00625.kgml: --- 0.32 seconds ---

path_ssil00626.kgml: Naphthalene degradation
path_ssil00626.kgml: Initialization took 0.08 seconds
path_ssil00626.kgml: (not found)
path_ssil00626.kgml: --- 0.11 seconds ---

path_ssil00627.kgml: Aminobenzoate degradation
path_ssil00627.kgml: Initialization took 0.04 seconds
path_ssil00627.kgml: (not found)
path_ssil00627.kgml: --- 0.07 seconds ---

path_ssil00630.kgml: Glyoxylate and dicarboxylate metabolism
path_ssil00630.kgml: Initialization took 4.89 seconds
path_ssil00630.kgml:
path_ssil00630.kgml: Found a trail of span 2 containing skipped vertices
path_ssil00630.kgml: 124 -> 107
path_ssil00630.kgml: R00342 -> R00351
path_ssil00630.kgml: ssil:SOLI23_12340 -> ssil:SOLI23_12350
path_ssil00630.kgml: {1.1.1.299, 1.1.1.37} -> {2.3.3.1, 2.3.3.16, 2.3.3.3}
path_ssil00630.kgml: Skipped genes: ssil:SOLI23_12345
path_ssil00630.kgml:
path_ssil00630.kgml: Found a trail of span 2 without skipping any vertex
path_ssil00630.kgml: 204 -> 203
path_ssil00630.kgml: R01859 -> R02765
path_ssil00630.kgml: ssil:SOLI23_10165 -> ssil:SOLI23_10170
path_ssil00630.kgml: 6.4.1.3 -> 5.1.99.1
path_ssil00630.kgml:
path_ssil00630.kgml: --- 5.07 seconds ---

path_ssil00640.kgml: Propanoate metabolism
path_ssil00640.kgml: Initialization took 2.59 seconds
path_ssil00640.kgml:
path_ssil00640.kgml: Found a trail of span 4 without skipping any vertex
path_ssil00640.kgml: 188 -> 185 -> 186 -> 187
path_ssil00640.kgml: R10998 -> R07618 -> R10997 -> R10996
path_ssil00640.kgml: ssil:SOLI23_10200 -> {ssil:SOLI23_02810, ssil:SOLI23_05145, ssil:SOLI23_10215} -> {ssil:SOLI23_10205, ssil:SOLI23_10210} -> {ssil:SOLI23_10205, ssil:SOLI23_10210}
path_ssil00640.kgml: 2.3.1.168 -> 1.8.1.4 -> 1.2.4.4 -> 1.2.4.4
path_ssil00640.kgml:
path_ssil00640.kgml: Found a trail of span 2 without skipping any vertex
path_ssil00640.kgml: 59 -> 58
path_ssil00640.kgml: R01859 -> R02765
path_ssil00640.kgml: ssil:SOLI23_10165 -> ssil:SOLI23_10170
path_ssil00640.kgml: 6.4.1.3 -> 5.1.99.1
path_ssil00640.kgml:
path_ssil00640.kgml: --- 2.82 seconds ---

path_ssil00643.kgml: Styrene degradation
path_ssil00643.kgml: Initialization took 0.13 seconds
path_ssil00643.kgml:
path_ssil00643.kgml: Found a trail of span 2 without skipping any vertex
path_ssil00643.kgml: 65 -> 68
path_ssil00643.kgml: R05404 -> R05362
path_ssil00643.kgml: {ssil:SOLI23_15335, ssil:SOLI23_18485, ssil:SOLI23_19560, ssil:SOLI23_19630} -> ssil:SOLI23_18480
path_ssil00643.kgml: 1.13.11.2 -> 3.7.1.9
path_ssil00643.kgml:
path_ssil00643.kgml: --- 0.22 seconds ---

path_ssil00650.kgml: Butanoate metabolism
path_ssil00650.kgml: Initialization took 4.59 seconds
path_ssil00650.kgml:
path_ssil00650.kgml: Found a trail of span 3 without skipping any vertex
path_ssil00650.kgml: 64 -> 58 -> 57
path_ssil00650.kgml: R03026 -> R01976 -> R00238
path_ssil00650.kgml: ssil:SOLI23_13795 -> {ssil:SOLI23_01400, ssil:SOLI23_08565, ssil:SOLI23_13790} -> {ssil:SOLI23_01395, ssil:SOLI23_04575, ssil:SOLI23_05460, ssil:SOLI23_09585, ssil:SOLI23_13785, ssil:SOLI23_15745}
path_ssil00650.kgml: 4.2.1.17 -> 1.1.1.157 -> 2.3.1.9
path_ssil00650.kgml:
path_ssil00650.kgml: Found a trail of span 2 containing skipped vertices
path_ssil00650.kgml: 53 -> 51
path_ssil00650.kgml: R00410 -> R01361
path_ssil00650.kgml: {ssil:SOLI23_00685, ssil:SOLI23_00690, ssil:SOLI23_06395, ssil:SOLI23_06400, ssil:SOLI23_14085, ssil:SOLI23_14090} -> {ssil:SOLI23_06385, ssil:SOLI23_14325}
path_ssil00650.kgml: 2.8.3.5 -> 1.1.1.30
path_ssil00650.kgml: Skipped genes: ssil:SOLI23_06390
path_ssil00650.kgml:
path_ssil00650.kgml: --- 4.81 seconds ---

path_ssil00660.kgml: C5-Branched dibasic acid metabolism
path_ssil00660.kgml: Initialization took 0.18 seconds
path_ssil00660.kgml:
path_ssil00660.kgml: Found a trail of span 3 without skipping any vertex
path_ssil00660.kgml: 31 -> 96 -> 97
path_ssil00660.kgml: R03896 -> R03898 -> R00994
path_ssil00660.kgml: {ssil:SOLI23_08475, ssil:SOLI23_08480} -> {ssil:SOLI23_08475, ssil:SOLI23_08480} -> ssil:SOLI23_08485
path_ssil00660.kgml: 4.2.1.35 -> 4.2.1.35 -> 1.1.1.85
path_ssil00660.kgml:
path_ssil00660.kgml: --- 0.27 seconds ---

path_ssil00670.kgml: One carbon pool by folate
path_ssil00670.kgml: Initialization took 0.58 seconds
path_ssil00670.kgml:
path_ssil00670.kgml: Found a trail of span 4 without skipping any vertex
path_ssil00670.kgml: 68 -> 23 -> 24 -> 52
path_ssil00670.kgml: {R00937, R00940} -> {R00936, R00939} -> {R02235, R02236} -> R02101
path_ssil00670.kgml: ssil:SOLI23_08295 -> ssil:SOLI23_08295 -> ssil:SOLI23_08295 -> ssil:SOLI23_08300
path_ssil00670.kgml: {1.5.1.3, 1.5.1.3} -> {1.5.1.3, 1.5.1.3} -> {1.5.1.3, 1.5.1.3} -> 2.1.1.45
path_ssil00670.kgml:
path_ssil00670.kgml: Found a trail of span 3 without skipping any vertex
path_ssil00670.kgml: 20 -> 51 -> 50
path_ssil00670.kgml: R04326 -> R04560 -> R04325
path_ssil00670.kgml: ssil:SOLI23_16340 -> ssil:SOLI23_16335 -> ssil:SOLI23_16340
path_ssil00670.kgml: 2.1.2.2 -> 2.1.2.3 -> 2.1.2.2
path_ssil00670.kgml:
path_ssil00670.kgml: Found a trail of span 2 without skipping any vertex
path_ssil00670.kgml: 26 -> 54
path_ssil00670.kgml: {R01224, R07168} -> R00946
path_ssil00670.kgml: ssil:SOLI23_16530 -> ssil:SOLI23_16525
path_ssil00670.kgml: {1.5.1.20, 1.5.1.20} -> 2.1.1.13
path_ssil00670.kgml:
path_ssil00670.kgml: --- 1.10 seconds ---

path_ssil00680.kgml: Methane metabolism
path_ssil00680.kgml: Initialization took 0.79 seconds
path_ssil00680.kgml:
path_ssil00680.kgml: Found a trail of span 2 containing skipped vertices
path_ssil00680.kgml: 148 -> 151
path_ssil00680.kgml: R01513 -> R04173
path_ssil00680.kgml: ssil:SOLI23_15235 -> ssil:SOLI23_15205
path_ssil00680.kgml: 1.1.1.95 -> 2.6.1.52
path_ssil00680.kgml: Skipped genes: ssil:SOLI23_15215
path_ssil00680.kgml:
path_ssil00680.kgml: Found a trail of span 2 without skipping any vertex
path_ssil00680.kgml: 142 -> 293
path_ssil00680.kgml: R00658 -> R01518
path_ssil00680.kgml: ssil:SOLI23_14820 -> ssil:SOLI23_14825
path_ssil00680.kgml: 4.2.1.11 -> {5.4.2.11, 5.4.2.12}
path_ssil00680.kgml:
path_ssil00680.kgml: --- 0.94 seconds ---

path_ssil00730.kgml: Thiamine metabolism
path_ssil00730.kgml: Initialization took 0.62 seconds
path_ssil00730.kgml:
path_ssil00730.kgml: Found a trail of span 4 containing skipped vertices
path_ssil00730.kgml: 110 -> 76 -> 75 -> 97
path_ssil00730.kgml: R09993 -> R03471 -> R04509 -> R10712
path_ssil00730.kgml: ssil:SOLI23_11710 -> ssil:SOLI23_11700 -> ssil:SOLI23_11700 -> ssil:SOLI23_11695
path_ssil00730.kgml: 3.5.99.2 -> 2.7.1.49 -> 2.7.4.7 -> 2.5.1.3
path_ssil00730.kgml: Skipped genes: ssil:SOLI23_11705
path_ssil00730.kgml:
path_ssil00730.kgml: Found a trail of span 4 containing skipped vertices
path_ssil00730.kgml: 68 -> 76 -> 75 -> 93
path_ssil00730.kgml: R02133 -> R03471 -> R04509 -> R03223
path_ssil00730.kgml: ssil:SOLI23_11710 -> ssil:SOLI23_11700 -> ssil:SOLI23_11700 -> ssil:SOLI23_11695
path_ssil00730.kgml: 3.5.99.2 -> 2.7.1.49 -> 2.7.4.7 -> 2.5.1.3
path_ssil00730.kgml: Skipped genes: ssil:SOLI23_11705
path_ssil00730.kgml:
path_ssil00730.kgml: Found a trail of span 4 containing skipped vertices
path_ssil00730.kgml: 68 -> 76 -> 75 -> 97
path_ssil00730.kgml: R02133 -> R03471 -> R04509 -> R10712
path_ssil00730.kgml: ssil:SOLI23_11710 -> ssil:SOLI23_11700 -> ssil:SOLI23_11700 -> ssil:SOLI23_11695
path_ssil00730.kgml: 3.5.99.2 -> 2.7.1.49 -> 2.7.4.7 -> 2.5.1.3
path_ssil00730.kgml: Skipped genes: ssil:SOLI23_11705
path_ssil00730.kgml:
path_ssil00730.kgml: Found a trail of span 3 containing skipped vertices
path_ssil00730.kgml: 66 -> 64 -> 114
path_ssil00730.kgml: R02135 -> R00619 -> R00615
path_ssil00730.kgml: {ssil:SOLI23_03325, ssil:SOLI23_08340} -> ssil:SOLI23_03335 -> {ssil:SOLI23_03325, ssil:SOLI23_08340}
path_ssil00730.kgml: {3.1.3.1, 3.1.3.100, 3.1.3.2} -> 2.7.6.2 -> 3.6.1.15
path_ssil00730.kgml: Skipped genes: ssil:SOLI23_03330
path_ssil00730.kgml:
path_ssil00730.kgml: Found a trail of span 3 containing skipped vertices
path_ssil00730.kgml: 68 -> 74 -> 93
path_ssil00730.kgml: R02133 -> R04448 -> R03223
path_ssil00730.kgml: ssil:SOLI23_11710 -> ssil:SOLI23_11705 -> ssil:SOLI23_11695
path_ssil00730.kgml: 3.5.99.2 -> 2.7.1.50 -> 2.5.1.3
path_ssil00730.kgml: Skipped genes: ssil:SOLI23_11700
path_ssil00730.kgml:
path_ssil00730.kgml: Found a trail of span 2 without skipping any vertex
path_ssil00730.kgml: 72 -> 71
path_ssil00730.kgml: R07460 -> R07461
path_ssil00730.kgml: {ssil:SOLI23_10735, ssil:SOLI23_12470, ssil:SOLI23_14720} -> ssil:SOLI23_12465
path_ssil00730.kgml: 2.8.1.7 -> {2.8.1.11, 2.8.1.4}
path_ssil00730.kgml:
path_ssil00730.kgml: --- 1.02 seconds ---

path_ssil00740.kgml: Riboflavin metabolism
path_ssil00740.kgml: Initialization took 0.68 seconds
path_ssil00740.kgml:
path_ssil00740.kgml: Found a trail of span 3 without skipping any vertex
path_ssil00740.kgml: 32 -> 41 -> 42
path_ssil00740.kgml: R07281 -> R04457 -> R00066
path_ssil00740.kgml: ssil:SOLI23_08690 -> ssil:SOLI23_08685 -> ssil:SOLI23_08695
path_ssil00740.kgml: 4.1.99.12 -> 2.5.1.78 -> 2.5.1.9
path_ssil00740.kgml:
path_ssil00740.kgml: Found a trail of span 3 without skipping any vertex
path_ssil00740.kgml: 38 -> 39 -> 40
path_ssil00740.kgml: R00425 -> R03459 -> R03458
path_ssil00740.kgml: {ssil:SOLI23_07600, ssil:SOLI23_08690} -> ssil:SOLI23_07605 -> ssil:SOLI23_07605
path_ssil00740.kgml: 3.5.4.25 -> 3.5.4.26 -> 1.1.1.193
path_ssil00740.kgml:
path_ssil00740.kgml: --- 0.85 seconds ---

path_ssil00750.kgml: Vitamin B6 metabolism
path_ssil00750.kgml: Initialization took 0.13 seconds
path_ssil00750.kgml: (not found)
path_ssil00750.kgml: --- 0.17 seconds ---

path_ssil00760.kgml: Nicotinate and nicotinamide metabolism
path_ssil00760.kgml: Initialization took 0.38 seconds
path_ssil00760.kgml: (not found)
path_ssil00760.kgml: --- 0.43 seconds ---

path_ssil00770.kgml: Pantothenate and CoA biosynthesis
path_ssil00770.kgml: Initialization took 1.29 seconds
path_ssil00770.kgml:
path_ssil00770.kgml: Found a trail of span 3 without skipping any vertex
path_ssil00770.kgml: 82 -> 81 -> 80
path_ssil00770.kgml: R00006 -> R03051 -> R01209
path_ssil00770.kgml: {ssil:SOLI23_06630, ssil:SOLI23_08500, ssil:SOLI23_08505} -> ssil:SOLI23_08495 -> ssil:SOLI23_08510
path_ssil00770.kgml: 2.2.1.6 -> 1.1.1.86 -> 4.2.1.9
path_ssil00770.kgml:
path_ssil00770.kgml: Found a trail of span 2 without skipping any vertex
path_ssil00770.kgml: 93 -> 76
path_ssil00770.kgml: R00489 -> R02473
path_ssil00770.kgml: ssil:SOLI23_05135 -> ssil:SOLI23_05130
path_ssil00770.kgml: {4.1.1.11, 4.1.1.15} -> 6.3.2.1
path_ssil00770.kgml:
path_ssil00770.kgml: Found a trail of span 2 without skipping any vertex
path_ssil00770.kgml: 75 -> 73
path_ssil00770.kgml: R00977 -> R02269
path_ssil00770.kgml: {ssil:SOLI23_14900, ssil:SOLI23_14905} -> ssil:SOLI23_14910
path_ssil00770.kgml: 1.3.1.1 -> 3.5.2.2
path_ssil00770.kgml:
path_ssil00770.kgml: --- 1.48 seconds ---

path_ssil00780.kgml: Biotin metabolism
path_ssil00780.kgml: Initialization took 0.78 seconds
path_ssil00780.kgml: (not found)
path_ssil00780.kgml: --- 0.80 seconds ---

path_ssil00785.kgml: Lipoic acid metabolism
path_ssil00785.kgml: Initialization took 0.08 seconds
path_ssil00785.kgml: (not found)
path_ssil00785.kgml: --- 0.12 seconds ---

path_ssil00790.kgml: Folate biosynthesis
path_ssil00790.kgml: Initialization took 0.58 seconds
path_ssil00790.kgml:
path_ssil00790.kgml: Found a trail of span 4 without skipping any vertex
path_ssil00790.kgml: 171 -> 75 -> 74 -> 72
path_ssil00790.kgml: R11073 -> R03504 -> R03503 -> R03067
path_ssil00790.kgml: ssil:SOLI23_18865 -> ssil:SOLI23_18865 -> ssil:SOLI23_18870 -> ssil:SOLI23_18860
path_ssil00790.kgml: 5.1.99.8 -> 4.1.2.25 -> 2.7.6.3 -> 2.5.1.15
path_ssil00790.kgml:
path_ssil00790.kgml: Found a trail of span 3 without skipping any vertex
path_ssil00790.kgml: 171 -> 75 -> 73
path_ssil00790.kgml: R11073 -> R03504 -> R03066
path_ssil00790.kgml: ssil:SOLI23_18865 -> ssil:SOLI23_18865 -> ssil:SOLI23_18860
path_ssil00790.kgml: 5.1.99.8 -> 4.1.2.25 -> 2.5.1.15
path_ssil00790.kgml:
path_ssil00790.kgml: Found a trail of span 3 without skipping any vertex
path_ssil00790.kgml: 65 -> 66 -> 72
path_ssil00790.kgml: R01716 -> R05553 -> R03067
path_ssil00790.kgml: {ssil:SOLI23_18845, ssil:SOLI23_18850} -> ssil:SOLI23_18855 -> ssil:SOLI23_18860
path_ssil00790.kgml: 2.6.1.85 -> 4.1.3.38 -> 2.5.1.15
path_ssil00790.kgml:
path_ssil00790.kgml: Found a trail of span 3 without skipping any vertex
path_ssil00790.kgml: 65 -> 66 -> 73
path_ssil00790.kgml: R01716 -> R05553 -> R03066
path_ssil00790.kgml: {ssil:SOLI23_18845, ssil:SOLI23_18850} -> ssil:SOLI23_18855 -> ssil:SOLI23_18860
path_ssil00790.kgml: 2.6.1.85 -> 4.1.3.38 -> 2.5.1.15
path_ssil00790.kgml:
path_ssil00790.kgml: Found a trail of span 2 without skipping any vertex
path_ssil00790.kgml: 67 -> 68
path_ssil00790.kgml: R04241 -> R00942
path_ssil00790.kgml: {ssil:SOLI23_11470, ssil:SOLI23_11475} -> {ssil:SOLI23_11470, ssil:SOLI23_11475}
path_ssil00790.kgml: 6.3.2.17 -> 6.3.2.17
path_ssil00790.kgml:
path_ssil00790.kgml: --- 0.96 seconds ---

path_ssil00860.kgml: Porphyrin and chlorophyll metabolism
path_ssil00860.kgml: Initialization took 5.06 seconds
path_ssil00860.kgml:
path_ssil00860.kgml: Found a trail of span 5 containing skipped vertices
path_ssil00860.kgml: 278 -> 276 -> 274 -> 273 -> 270
path_ssil00860.kgml: R04109 -> R02272 -> R00036 -> R00084 -> R03165
path_ssil00860.kgml: ssil:SOLI23_11520 -> {ssil:SOLI23_11495, ssil:SOLI23_15500} -> ssil:SOLI23_11500 -> ssil:SOLI23_11510 -> ssil:SOLI23_11505
path_ssil00860.kgml: 1.2.1.70 -> 5.4.3.8 -> 4.2.1.24 -> 2.5.1.61 -> 4.2.1.75
path_ssil00860.kgml: Skipped genes: ssil:SOLI23_11515
path_ssil00860.kgml:
path_ssil00860.kgml: Found a trail of span 3 without skipping any vertex
path_ssil00860.kgml: 269 -> 408 -> 412
path_ssil00860.kgml: R03197 -> R04178 -> R11329
path_ssil00860.kgml: ssil:SOLI23_15140 -> {ssil:SOLI23_15130, ssil:SOLI23_16535} -> ssil:SOLI23_15135
path_ssil00860.kgml: 4.1.1.37 -> 1.3.3.15 -> 4.99.1.9
path_ssil00860.kgml:
path_ssil00860.kgml: Found a trail of span 3 without skipping any vertex
path_ssil00860.kgml: 305 -> 308 -> 310
path_ssil00860.kgml: {R05221, R06558} -> R05222 -> R05223
path_ssil00860.kgml: ssil:SOLI23_04460 -> ssil:SOLI23_04460 -> ssil:SOLI23_04465
path_ssil00860.kgml: {2.7.1.156, 2.7.1.156} -> 2.7.7.62 -> 2.7.8.26
path_ssil00860.kgml:
path_ssil00860.kgml: Found a trail of span 3 without skipping any vertex
path_ssil00860.kgml: 271 -> 281 -> 280
path_ssil00860.kgml: R03194 -> R03947 -> R02864
path_ssil00860.kgml: {ssil:SOLI23_06270, ssil:SOLI23_11905} -> {ssil:SOLI23_06265, ssil:SOLI23_11880} -> {ssil:SOLI23_06265, ssil:SOLI23_11880, ssil:SOLI23_11900}
path_ssil00860.kgml: 2.1.1.107 -> 1.3.1.76 -> 4.99.1.4
path_ssil00860.kgml:
path_ssil00860.kgml: Found a trail of span 3 containing skipped vertices
path_ssil00860.kgml: 294 -> 317 -> 295
path_ssil00860.kgml: R05150 -> R05149 -> R05177
path_ssil00860.kgml: ssil:SOLI23_06225 -> ssil:SOLI23_06240 -> ssil:SOLI23_06230
path_ssil00860.kgml: 1.3.1.54 -> 2.1.1.132 -> 5.4.99.61
path_ssil00860.kgml: Skipped genes: ssil:SOLI23_06235
path_ssil00860.kgml:
path_ssil00860.kgml: Found a trail of span 2 without skipping any vertex
path_ssil00860.kgml: 268 -> 263
path_ssil00860.kgml: R03222 -> R00310
path_ssil00860.kgml: {ssil:SOLI23_15130, ssil:SOLI23_16535} -> ssil:SOLI23_15135
path_ssil00860.kgml: 1.3.3.4 -> 4.99.1.1
path_ssil00860.kgml:
path_ssil00860.kgml: Found a trail of span 2 without skipping any vertex
path_ssil00860.kgml: 301 -> 302
path_ssil00860.kgml: R05220 -> R05225
path_ssil00860.kgml: {ssil:SOLI23_01385, ssil:SOLI23_06280} -> ssil:SOLI23_06285
path_ssil00860.kgml: 2.5.1.17 -> 6.3.5.10
path_ssil00860.kgml:
path_ssil00860.kgml: Found a trail of span 2 without skipping any vertex
path_ssil00860.kgml: 309 -> 316
path_ssil00860.kgml: R06530 -> R06529
path_ssil00860.kgml: ssil:SOLI23_06325 -> ssil:SOLI23_06320
path_ssil00860.kgml: 4.1.1.81 -> 6.3.1.10
path_ssil00860.kgml:
path_ssil00860.kgml: Found a trail of span 2 without skipping any vertex
path_ssil00860.kgml: 311 -> 310
path_ssil00860.kgml: R04594 -> R05223
path_ssil00860.kgml: ssil:SOLI23_04470 -> ssil:SOLI23_04465
path_ssil00860.kgml: 3.1.3.73 -> 2.7.8.26
path_ssil00860.kgml:
path_ssil00860.kgml: --- 6.74 seconds ---

path_ssil00900.kgml: Terpenoid backbone biosynthesis
path_ssil00900.kgml: Initialization took 1.08 seconds
path_ssil00900.kgml: (not found)
path_ssil00900.kgml: --- 1.12 seconds ---

path_ssil00906.kgml: Carotenoid biosynthesis
path_ssil00906.kgml: Initialization took 0.08 seconds
path_ssil00906.kgml:
path_ssil00906.kgml: Found a trail of span 3 without skipping any vertex
path_ssil00906.kgml: 97 -> 108 -> 98
path_ssil00906.kgml: R07654 -> R07655 -> R07656
path_ssil00906.kgml: ssil:SOLI23_19230 -> ssil:SOLI23_19235 -> ssil:SOLI23_19240
path_ssil00906.kgml: 1.14.99.44 -> ? -> ?
path_ssil00906.kgml:
path_ssil00906.kgml: --- 0.19 seconds ---

path_ssil00909.kgml: Sesquiterpenoid and triterpenoid biosynthesis
path_ssil00909.kgml: Initialization took 0.04 seconds
path_ssil00909.kgml: (not found)
path_ssil00909.kgml: --- 0.09 seconds ---

path_ssil00910.kgml: Nitrogen metabolism
path_ssil00910.kgml: Initialization took 0.43 seconds
path_ssil00910.kgml: (not found)
path_ssil00910.kgml: --- 0.48 seconds ---

path_ssil00920.kgml: Sulfur metabolism
path_ssil00920.kgml: Initialization took 1.34 seconds
path_ssil00920.kgml:
path_ssil00920.kgml: Found a trail of span 2 containing skipped vertices
path_ssil00920.kgml: 55 -> 57
path_ssil00920.kgml: R10203 -> R10206
path_ssil00920.kgml: {ssil:SOLI23_00935, ssil:SOLI23_08570, ssil:SOLI23_13720} -> {ssil:SOLI23_00935, ssil:SOLI23_08570, ssil:SOLI23_08580, ssil:SOLI23_13720}
path_ssil00920.kgml: 1.14.14.35 -> {1.14.14.34, 1.14.14.5}
path_ssil00920.kgml: Skipped genes: ssil:SOLI23_08575
path_ssil00920.kgml:
path_ssil00920.kgml: --- 1.43 seconds ---

path_ssil00970.kgml: Aminoacyl-tRNA biosynthesis
path_ssil00970.kgml: Initialization took 3.19 seconds
path_ssil00970.kgml: (not found)
path_ssil00970.kgml: --- 3.23 seconds ---

path_ssil01040.kgml: Biosynthesis of unsaturated fatty acids
path_ssil01040.kgml: Initialization took 0.38 seconds
path_ssil01040.kgml: (not found)
path_ssil01040.kgml: --- 0.43 seconds ---

path_ssil01053.kgml: Biosynthesis of siderophore group nonribosomal peptides
path_ssil01053.kgml: Initialization took 0.13 seconds
path_ssil01053.kgml:
path_ssil01053.kgml: Found a trail of span 4 without skipping any vertex
path_ssil01053.kgml: 20 -> 43 -> 18 -> 64
path_ssil01053.kgml: R01717 -> R03037 -> R01505 -> R07644
path_ssil01053.kgml: {ssil:SOLI23_12800, ssil:SOLI23_13880} -> ssil:SOLI23_13875 -> ssil:SOLI23_13885 -> {ssil:SOLI23_13840, ssil:SOLI23_13875}
path_ssil01053.kgml: 5.4.4.2 -> 3.3.2.1 -> 1.3.1.28 -> 6.3.2.14
path_ssil01053.kgml:
path_ssil01053.kgml: --- 0.25 seconds ---

--- 142.07 seconds ---
