# Supplementary material for: CoMetGeNe: mining conserved neighborhood patterns in metabolic and genomic contexts
Source: BMC Bioinformatics. 2019 Jan 10;20:19. doi: 10.1186/s12859-018-2542-2 (PMC6327494; doi:10.1186/s12859-018-2542-2)
Supplement: Supplementary file 14 — Trail finding results for completely assembled representative bacterial genomes present in NCBI Genomes. Of the 1,545 fully assembled representative bacterial genomes in NCBI, corresponding entries have been identified in KEGG for 1,467 species, for which trail finding has been performed for all combinations of gap parameters δG and δD ranging from 0 to 3. This additional file is available from https://doi.org/10.6084/m9.figshare.7288769. (GZ 178,532 kb) [file 12859_2018_2542_MOESM14_ESM.gz › results/rdp_dG3_dD2.hnet]

--- delta_G = 3, delta_D = 2 ---

path_rdp00010.kgml: Glycolysis / Gluconeogenesis
path_rdp00010.kgml: Initialization took 3.19 seconds
path_rdp00010.kgml:
path_rdp00010.kgml: Found a trail of span 4 containing skipped vertices
path_rdp00010.kgml: 75 -> 49 -> 50 -> [75 -> 49] -> 48
path_rdp00010.kgml: R07618 -> R03270 -> R02569 -> [R07618 -> R03270] -> R00014
path_rdp00010.kgml: {rdp:RD2015_1337, rdp:RD2015_1475} -> rdp:RD2015_1335 -> rdp:RD2015_1336 -> [{rdp:RD2015_1337, rdp:RD2015_1475} -> rdp:RD2015_1335] -> rdp:RD2015_1335
path_rdp00010.kgml: 1.8.1.4 -> 1.2.4.1 -> 2.3.1.12 -> [1.8.1.4 -> 1.2.4.1] -> {1.2.4.1, 2.2.1.6, 4.1.1.1}
path_rdp00010.kgml:
path_rdp00010.kgml: Found a trail of span 3 containing skipped vertices
path_rdp00010.kgml: 14 -> [57] -> 76 -> [56 -> 55] -> 53
path_rdp00010.kgml: R01070 -> [R01061] -> R01512 -> [R01518 -> R00658] -> R00200
path_rdp00010.kgml: rdp:RD2015_618 -> [rdp:RD2015_4531] -> rdp:RD2015_613 -> [rdp:RD2015_4113 -> rdp:RD2015_2836] -> rdp:RD2015_616
path_rdp00010.kgml: 4.1.2.13 -> [{1.2.1.12, 1.2.1.59}] -> 2.7.2.3 -> [{5.4.2.11, 5.4.2.12} -> 4.2.1.11] -> 2.7.1.40
path_rdp00010.kgml: Skipped genes: rdp:RD2015_615
path_rdp00010.kgml:
path_rdp00010.kgml: --- 15.65 seconds ---

path_rdp00020.kgml: Citrate cycle (TCA cycle)
path_rdp00020.kgml: Initialization took 2.43 seconds
path_rdp00020.kgml:
path_rdp00020.kgml: Found a trail of span 4 containing skipped vertices
path_rdp00020.kgml: 80 -> 82 -> [80 -> 77] -> 75 -> 77
path_rdp00020.kgml: R07618 -> R02569 -> [R07618 -> R03270] -> R00014 -> R03270
path_rdp00020.kgml: {rdp:RD2015_1337, rdp:RD2015_1475} -> rdp:RD2015_1336 -> [{rdp:RD2015_1337, rdp:RD2015_1475} -> rdp:RD2015_1335] -> rdp:RD2015_1335 -> rdp:RD2015_1335
path_rdp00020.kgml: 1.8.1.4 -> 2.3.1.12 -> [1.8.1.4 -> 1.2.4.1] -> {1.2.4.1, 2.2.1.6, 4.1.1.1} -> 1.2.4.1
path_rdp00020.kgml:
path_rdp00020.kgml: Found a trail of span 4 containing skipped vertices
path_rdp00020.kgml: 30 -> 31 -> 28 -> [30] -> 29
path_rdp00020.kgml: R03316 -> R02570 -> R07618 -> [R03316] -> R00621
path_rdp00020.kgml: {rdp:RD2015_1467, rdp:RD2015_1473, rdp:RD2015_776} -> rdp:RD2015_1474 -> {rdp:RD2015_1337, rdp:RD2015_1475} -> [{rdp:RD2015_1467, rdp:RD2015_1473, rdp:RD2015_776}] -> {rdp:RD2015_1467, rdp:RD2015_1473, rdp:RD2015_776}
path_rdp00020.kgml: 1.2.4.2 -> 2.3.1.61 -> 1.8.1.4 -> [1.2.4.2] -> 1.2.4.2
path_rdp00020.kgml: Skipped genes: rdp:RD2015_1469, rdp:RD2015_1468
path_rdp00020.kgml:
path_rdp00020.kgml: Found a trail of span 2 containing skipped vertices
path_rdp00020.kgml: 41 -> [42 -> 38] -> 92
path_rdp00020.kgml: R00351 -> [R00342 -> R01082] -> R02164
path_rdp00020.kgml: rdp:RD2015_2753 -> [rdp:RD2015_2760 -> {rdp:RD2015_1973, rdp:RD2015_684, rdp:RD2015_897}] -> {rdp:RD2015_2755, rdp:RD2015_2756, rdp:RD2015_2757, rdp:RD2015_2758}
path_rdp00020.kgml: {2.3.3.1, 2.3.3.16, 2.3.3.3} -> [{1.1.1.299, 1.1.1.37} -> 4.2.1.2] -> {1.3.5.1, 1.3.5.4}
path_rdp00020.kgml: Skipped genes: rdp:RD2015_2754
path_rdp00020.kgml:
path_rdp00020.kgml: --- 25.21 seconds ---

path_rdp00030.kgml: Pentose phosphate pathway
path_rdp00030.kgml: Initialization took 1.53 seconds
path_rdp00030.kgml:
path_rdp00030.kgml: Found a trail of span 3 containing skipped vertices
path_rdp00030.kgml: 53 -> 77 -> [53] -> 37
path_rdp00030.kgml: R02740 -> R01827 -> [R02740] -> R02739
path_rdp00030.kgml: rdp:RD2015_994 -> rdp:RD2015_993 -> [rdp:RD2015_994] -> rdp:RD2015_994
path_rdp00030.kgml: 5.3.1.9 -> 2.2.1.2 -> [5.3.1.9] -> {5.1.3.15, 5.3.1.9}
path_rdp00030.kgml:
path_rdp00030.kgml: Found a trail of span 2 without skipping any vertex
path_rdp00030.kgml: 61 -> 38
path_rdp00030.kgml: R02036 -> R05605
path_rdp00030.kgml: rdp:RD2015_2382 -> rdp:RD2015_2383
path_rdp00030.kgml: 4.2.1.12 -> {4.1.2.14, 4.1.2.55}
path_rdp00030.kgml:
path_rdp00030.kgml: --- 1.91 seconds ---

path_rdp00040.kgml: Pentose and glucuronate interconversions
path_rdp00040.kgml: Initialization took 0.72 seconds
path_rdp00040.kgml:
path_rdp00040.kgml: Found a trail of span 2 without skipping any vertex
path_rdp00040.kgml: 80 -> 87
path_rdp00040.kgml: R01639 -> R01432
path_rdp00040.kgml: {rdp:RD2015_2442, rdp:RD2015_2606} -> rdp:RD2015_2607
path_rdp00040.kgml: 2.7.1.17 -> 5.3.1.5
path_rdp00040.kgml:
path_rdp00040.kgml: Found a trail of span 2 without skipping any vertex
path_rdp00040.kgml: 125 -> 126
path_rdp00040.kgml: R04383 -> R01542
path_rdp00040.kgml: rdp:RD2015_2572 -> rdp:RD2015_2571
path_rdp00040.kgml: 5.3.1.17 -> {1.1.1.125, 1.1.1.127}
path_rdp00040.kgml:
path_rdp00040.kgml: Found a trail of span 2 without skipping any vertex
path_rdp00040.kgml: 123 -> 124
path_rdp00040.kgml: R02361 -> R04382
path_rdp00040.kgml: {rdp:RD2015_1078, rdp:RD2015_2328, rdp:RD2015_2525, rdp:RD2015_2565} -> rdp:RD2015_2566
path_rdp00040.kgml: {4.2.2.2, 4.2.2.9} -> 4.2.2.6
path_rdp00040.kgml:
path_rdp00040.kgml: --- 0.90 seconds ---

path_rdp00051.kgml: Fructose and mannose metabolism
path_rdp00051.kgml: Initialization took 0.58 seconds
path_rdp00051.kgml:
path_rdp00051.kgml: Found a trail of span 2 containing skipped vertices
path_rdp00051.kgml: 62 -> 74
path_rdp00051.kgml: R00868 -> R00867
path_rdp00051.kgml: rdp:RD2015_1535 -> {rdp:RD2015_1537, rdp:RD2015_3057, rdp:RD2015_3436}
path_rdp00051.kgml: {1.1.1.11, 1.1.1.67} -> {2.7.1.1, 2.7.1.4}
path_rdp00051.kgml: Skipped genes: rdp:RD2015_1536
path_rdp00051.kgml:
path_rdp00051.kgml: --- 0.70 seconds ---

path_rdp00052.kgml: Galactose metabolism
path_rdp00052.kgml: Initialization took 0.83 seconds
path_rdp00052.kgml:
path_rdp00052.kgml: Found a trail of span 3 containing skipped vertices
path_rdp00052.kgml: 94 -> [172] -> 171 -> 82
path_rdp00052.kgml: R01105 -> [R10619] -> R01092 -> R00955
path_rdp00052.kgml: rdp:RD2015_2681 -> [{rdp:RD2015_2632, rdp:RD2015_2675}] -> rdp:RD2015_2683 -> rdp:RD2015_2682
path_rdp00052.kgml: 3.2.1.23 -> [5.1.3.3] -> 2.7.1.6 -> 2.7.7.12
path_rdp00052.kgml:
path_rdp00052.kgml: Found a trail of span 2 containing skipped vertices
path_rdp00052.kgml: 94 -> [172 -> 171] -> 82
path_rdp00052.kgml: R01105 -> [R10619 -> R01092] -> R00955
path_rdp00052.kgml: rdp:RD2015_2681 -> [{rdp:RD2015_2632, rdp:RD2015_2675} -> rdp:RD2015_2683] -> rdp:RD2015_2682
path_rdp00052.kgml: 3.2.1.23 -> [5.1.3.3 -> 2.7.1.6] -> 2.7.7.12
path_rdp00052.kgml:
path_rdp00052.kgml: --- 1.05 seconds ---

path_rdp00053.kgml: Ascorbate and aldarate metabolism
path_rdp00053.kgml: Initialization took 0.48 seconds
path_rdp00053.kgml:
path_rdp00053.kgml: Found a trail of span 4 containing skipped vertices
path_rdp00053.kgml: 89 -> 91 -> 90 -> 99
path_rdp00053.kgml: R03277 -> R02754 -> R02752 -> R08056
path_rdp00053.kgml: rdp:RD2015_3969 -> rdp:RD2015_3969 -> rdp:RD2015_3971 -> rdp:RD2015_3971
path_rdp00053.kgml: 4.1.2.20 -> 4.1.2.20 -> 4.2.1.40 -> 4.2.1.40
path_rdp00053.kgml: Skipped genes: rdp:RD2015_3970
path_rdp00053.kgml:
path_rdp00053.kgml: --- 11.99 seconds ---

path_rdp00061.kgml: Fatty acid biosynthesis
path_rdp00061.kgml: Initialization took 1.09 seconds
path_rdp00061.kgml:
path_rdp00061.kgml: Found a trail of span 14 containing skipped vertices
path_rdp00061.kgml: 147 -> [133] -> 130 -> [270 -> 125] -> 62 -> 119 -> [276 -> 114] -> 61 -> 108 -> [278 -> 103] -> 60 -> 97 -> [280 -> 92] -> 59 -> 86 -> [283 -> 81] -> 58 -> 75 -> [286 -> 70] -> 53 -> 54
path_rdp00061.kgml: R01626 -> [R04952] -> R04953 -> [R04954 -> {R04955, R04956}] -> R04957 -> R04536 -> [R04537 -> {R04958, R04959}] -> R04960 -> R04534 -> [R04535 -> {R04961, R04962}] -> R04963 -> R04964 -> [R04965 -> {R04724, R04725}] -> R04726 -> R04566 -> [R04568 -> {R04966, R04967}] -> R04968 -> R04543 -> [R04544 -> {R04969, R04970}] -> R07762 -> R07763
path_rdp00061.kgml: {rdp:RD2015_3339, rdp:RD2015_4024} -> [{rdp:RD2015_2652, rdp:RD2015_863}] -> {rdp:RD2015_2690, rdp:RD2015_3602, rdp:RD2015_4023} -> [rdp:RD2015_1517 -> rdp:RD2015_2913] -> {rdp:RD2015_4021, rdp:RD2015_802} -> {rdp:RD2015_2690, rdp:RD2015_3602, rdp:RD2015_4023} -> [rdp:RD2015_1517 -> rdp:RD2015_2913] -> {rdp:RD2015_4021, rdp:RD2015_802} -> {rdp:RD2015_2690, rdp:RD2015_3602, rdp:RD2015_4023} -> [rdp:RD2015_1517 -> rdp:RD2015_2913] -> {rdp:RD2015_4021, rdp:RD2015_802} -> {rdp:RD2015_2690, rdp:RD2015_3602, rdp:RD2015_4023} -> [rdp:RD2015_1517 -> rdp:RD2015_2913] -> {rdp:RD2015_4021, rdp:RD2015_802} -> {rdp:RD2015_2690, rdp:RD2015_3602, rdp:RD2015_4023} -> [rdp:RD2015_1517 -> rdp:RD2015_2913] -> {rdp:RD2015_4021, rdp:RD2015_802} -> {rdp:RD2015_2690, rdp:RD2015_3602, rdp:RD2015_4023} -> [rdp:RD2015_1517 -> rdp:RD2015_2913] -> {rdp:RD2015_4021, rdp:RD2015_802} -> {rdp:RD2015_2690, rdp:RD2015_3602, rdp:RD2015_4023}
path_rdp00061.kgml: {2.3.1.39, 2.3.1.85, 2.3.1.86} -> [{2.3.1.179, 2.3.1.41, 2.3.1.85, 2.3.1.86}] -> {1.1.1.100, 2.3.1.85, 2.3.1.86} -> [{2.3.1.85, 2.3.1.86, 4.2.1.59} -> {1.3.1.9, 1.3.1.10, 1.3.1.104, 1.3.1.39, 2.3.1.85, 2.3.1.86}] -> {2.3.1.179, 2.3.1.41, 2.3.1.85, 2.3.1.86} -> {1.1.1.100, 2.3.1.85, 2.3.1.86} -> [{2.3.1.85, 2.3.1.86, 4.2.1.59} -> {1.3.1.9, 1.3.1.10, 1.3.1.104, 1.3.1.39, 2.3.1.85, 2.3.1.86}] -> {2.3.1.179, 2.3.1.41, 2.3.1.85, 2.3.1.86} -> {1.1.1.100, 2.3.1.85, 2.3.1.86} -> [{2.3.1.85, 2.3.1.86, 4.2.1.59} -> {1.3.1.9, 1.3.1.10, 1.3.1.104, 1.3.1.39, 2.3.1.85, 2.3.1.86}] -> {2.3.1.179, 2.3.1.41, 2.3.1.85, 2.3.1.86} -> {1.1.1.100, 2.3.1.85, 2.3.1.86} -> [{2.3.1.85, 2.3.1.86, 4.2.1.59} -> {1.3.1.9, 1.3.1.10, 1.3.1.104, 1.3.1.39, 2.3.1.85, 2.3.1.86}] -> {2.3.1.179, 2.3.1.41, 2.3.1.85, 2.3.1.86} -> {1.1.1.100, 2.3.1.85, 2.3.1.86} -> [{2.3.1.85, 2.3.1.86, 4.2.1.59} -> {1.3.1.9, 1.3.1.10, 1.3.1.104, 1.3.1.39, 2.3.1.85, 2.3.1.86}] -> {2.3.1.179, 2.3.1.41, 2.3.1.85, 2.3.1.86} -> {1.1.1.100, 2.3.1.85, 2.3.1.86} -> [{2.3.1.85, 2.3.1.86, 4.2.1.59} -> {1.3.1.9, 1.3.1.10, 1.3.1.104, 1.3.1.39, 2.3.1.85, 2.3.1.86}] -> {2.3.1.179, 2.3.1.199, 2.3.1.41} -> 1.1.1.100
path_rdp00061.kgml: Skipped genes: rdp:RD2015_4022
path_rdp00061.kgml:
path_rdp00061.kgml: Found a trail of span 13 containing skipped vertices
path_rdp00061.kgml: 147 -> 62 -> 119 -> [276 -> 114] -> 61 -> 108 -> [278 -> 103] -> 60 -> 97 -> [280 -> 92] -> 59 -> 86 -> [283 -> 81] -> 58 -> 75 -> [286 -> 70] -> 53 -> 54
path_rdp00061.kgml: R01626 -> R04957 -> R04536 -> [R04537 -> {R04958, R04959}] -> R04960 -> R04534 -> [R04535 -> {R04961, R04962}] -> R04963 -> R04964 -> [R04965 -> {R04724, R04725}] -> R04726 -> R04566 -> [R04568 -> {R04966, R04967}] -> R04968 -> R04543 -> [R04544 -> {R04969, R04970}] -> R07762 -> R07763
path_rdp00061.kgml: {rdp:RD2015_3339, rdp:RD2015_4024} -> {rdp:RD2015_4021, rdp:RD2015_802} -> {rdp:RD2015_2690, rdp:RD2015_3602, rdp:RD2015_4023} -> [rdp:RD2015_1517 -> rdp:RD2015_2913] -> {rdp:RD2015_4021, rdp:RD2015_802} -> {rdp:RD2015_2690, rdp:RD2015_3602, rdp:RD2015_4023} -> [rdp:RD2015_1517 -> rdp:RD2015_2913] -> {rdp:RD2015_4021, rdp:RD2015_802} -> {rdp:RD2015_2690, rdp:RD2015_3602, rdp:RD2015_4023} -> [rdp:RD2015_1517 -> rdp:RD2015_2913] -> {rdp:RD2015_4021, rdp:RD2015_802} -> {rdp:RD2015_2690, rdp:RD2015_3602, rdp:RD2015_4023} -> [rdp:RD2015_1517 -> rdp:RD2015_2913] -> {rdp:RD2015_4021, rdp:RD2015_802} -> {rdp:RD2015_2690, rdp:RD2015_3602, rdp:RD2015_4023} -> [rdp:RD2015_1517 -> rdp:RD2015_2913] -> {rdp:RD2015_4021, rdp:RD2015_802} -> {rdp:RD2015_2690, rdp:RD2015_3602, rdp:RD2015_4023}
path_rdp00061.kgml: {2.3.1.39, 2.3.1.85, 2.3.1.86} -> {2.3.1.179, 2.3.1.41, 2.3.1.85, 2.3.1.86} -> {1.1.1.100, 2.3.1.85, 2.3.1.86} -> [{2.3.1.85, 2.3.1.86, 4.2.1.59} -> {1.3.1.9, 1.3.1.10, 1.3.1.104, 1.3.1.39, 2.3.1.85, 2.3.1.86}] -> {2.3.1.179, 2.3.1.41, 2.3.1.85, 2.3.1.86} -> {1.1.1.100, 2.3.1.85, 2.3.1.86} -> [{2.3.1.85, 2.3.1.86, 4.2.1.59} -> {1.3.1.9, 1.3.1.10, 1.3.1.104, 1.3.1.39, 2.3.1.85, 2.3.1.86}] -> {2.3.1.179, 2.3.1.41, 2.3.1.85, 2.3.1.86} -> {1.1.1.100, 2.3.1.85, 2.3.1.86} -> [{2.3.1.85, 2.3.1.86, 4.2.1.59} -> {1.3.1.9, 1.3.1.10, 1.3.1.104, 1.3.1.39, 2.3.1.85, 2.3.1.86}] -> {2.3.1.179, 2.3.1.41, 2.3.1.85, 2.3.1.86} -> {1.1.1.100, 2.3.1.85, 2.3.1.86} -> [{2.3.1.85, 2.3.1.86, 4.2.1.59} -> {1.3.1.9, 1.3.1.10, 1.3.1.104, 1.3.1.39, 2.3.1.85, 2.3.1.86}] -> {2.3.1.179, 2.3.1.41, 2.3.1.85, 2.3.1.86} -> {1.1.1.100, 2.3.1.85, 2.3.1.86} -> [{2.3.1.85, 2.3.1.86, 4.2.1.59} -> {1.3.1.9, 1.3.1.10, 1.3.1.104, 1.3.1.39, 2.3.1.85, 2.3.1.86}] -> {2.3.1.179, 2.3.1.199, 2.3.1.41} -> 1.1.1.100
path_rdp00061.kgml: Skipped genes: rdp:RD2015_4022
path_rdp00061.kgml:
path_rdp00061.kgml: Found a trail of span 12 containing skipped vertices
path_rdp00061.kgml: 147 -> [122] -> 119 -> [276 -> 114] -> 61 -> 108 -> [278 -> 103] -> 60 -> 97 -> [280 -> 92] -> 59 -> 86 -> [283 -> 81] -> 58 -> 75 -> [286 -> 70] -> 53 -> 54
path_rdp00061.kgml: R01626 -> [R04957] -> R04536 -> [R04537 -> {R04958, R04959}] -> R04960 -> R04534 -> [R04535 -> {R04961, R04962}] -> R04963 -> R04964 -> [R04965 -> {R04724, R04725}] -> R04726 -> R04566 -> [R04568 -> {R04966, R04967}] -> R04968 -> R04543 -> [R04544 -> {R04969, R04970}] -> R07762 -> R07763
path_rdp00061.kgml: {rdp:RD2015_3339, rdp:RD2015_4024} -> [{rdp:RD2015_2652, rdp:RD2015_863}] -> {rdp:RD2015_2690, rdp:RD2015_3602, rdp:RD2015_4023} -> [rdp:RD2015_1517 -> rdp:RD2015_2913] -> {rdp:RD2015_4021, rdp:RD2015_802} -> {rdp:RD2015_2690, rdp:RD2015_3602, rdp:RD2015_4023} -> [rdp:RD2015_1517 -> rdp:RD2015_2913] -> {rdp:RD2015_4021, rdp:RD2015_802} -> {rdp:RD2015_2690, rdp:RD2015_3602, rdp:RD2015_4023} -> [rdp:RD2015_1517 -> rdp:RD2015_2913] -> {rdp:RD2015_4021, rdp:RD2015_802} -> {rdp:RD2015_2690, rdp:RD2015_3602, rdp:RD2015_4023} -> [rdp:RD2015_1517 -> rdp:RD2015_2913] -> {rdp:RD2015_4021, rdp:RD2015_802} -> {rdp:RD2015_2690, rdp:RD2015_3602, rdp:RD2015_4023} -> [rdp:RD2015_1517 -> rdp:RD2015_2913] -> {rdp:RD2015_4021, rdp:RD2015_802} -> {rdp:RD2015_2690, rdp:RD2015_3602, rdp:RD2015_4023}
path_rdp00061.kgml: {2.3.1.39, 2.3.1.85, 2.3.1.86} -> [{2.3.1.179, 2.3.1.41, 2.3.1.85, 2.3.1.86}] -> {1.1.1.100, 2.3.1.85, 2.3.1.86} -> [{2.3.1.85, 2.3.1.86, 4.2.1.59} -> {1.3.1.9, 1.3.1.10, 1.3.1.104, 1.3.1.39, 2.3.1.85, 2.3.1.86}] -> {2.3.1.179, 2.3.1.41, 2.3.1.85, 2.3.1.86} -> {1.1.1.100, 2.3.1.85, 2.3.1.86} -> [{2.3.1.85, 2.3.1.86, 4.2.1.59} -> {1.3.1.9, 1.3.1.10, 1.3.1.104, 1.3.1.39, 2.3.1.85, 2.3.1.86}] -> {2.3.1.179, 2.3.1.41, 2.3.1.85, 2.3.1.86} -> {1.1.1.100, 2.3.1.85, 2.3.1.86} -> [{2.3.1.85, 2.3.1.86, 4.2.1.59} -> {1.3.1.9, 1.3.1.10, 1.3.1.104, 1.3.1.39, 2.3.1.85, 2.3.1.86}] -> {2.3.1.179, 2.3.1.41, 2.3.1.85, 2.3.1.86} -> {1.1.1.100, 2.3.1.85, 2.3.1.86} -> [{2.3.1.85, 2.3.1.86, 4.2.1.59} -> {1.3.1.9, 1.3.1.10, 1.3.1.104, 1.3.1.39, 2.3.1.85, 2.3.1.86}] -> {2.3.1.179, 2.3.1.41, 2.3.1.85, 2.3.1.86} -> {1.1.1.100, 2.3.1.85, 2.3.1.86} -> [{2.3.1.85, 2.3.1.86, 4.2.1.59} -> {1.3.1.9, 1.3.1.10, 1.3.1.104, 1.3.1.39, 2.3.1.85, 2.3.1.86}] -> {2.3.1.179, 2.3.1.199, 2.3.1.41} -> 1.1.1.100
path_rdp00061.kgml: Skipped genes: rdp:RD2015_4022
path_rdp00061.kgml:
path_rdp00061.kgml: Found a trail of span 11 containing skipped vertices
path_rdp00061.kgml: 147 -> 61 -> 108 -> [278 -> 103] -> 60 -> 97 -> [280 -> 92] -> 59 -> 86 -> [283 -> 81] -> 58 -> 75 -> [286 -> 70] -> 53 -> 54
path_rdp00061.kgml: R01626 -> R04960 -> R04534 -> [R04535 -> {R04961, R04962}] -> R04963 -> R04964 -> [R04965 -> {R04724, R04725}] -> R04726 -> R04566 -> [R04568 -> {R04966, R04967}] -> R04968 -> R04543 -> [R04544 -> {R04969, R04970}] -> R07762 -> R07763
path_rdp00061.kgml: {rdp:RD2015_3339, rdp:RD2015_4024} -> {rdp:RD2015_4021, rdp:RD2015_802} -> {rdp:RD2015_2690, rdp:RD2015_3602, rdp:RD2015_4023} -> [rdp:RD2015_1517 -> rdp:RD2015_2913] -> {rdp:RD2015_4021, rdp:RD2015_802} -> {rdp:RD2015_2690, rdp:RD2015_3602, rdp:RD2015_4023} -> [rdp:RD2015_1517 -> rdp:RD2015_2913] -> {rdp:RD2015_4021, rdp:RD2015_802} -> {rdp:RD2015_2690, rdp:RD2015_3602, rdp:RD2015_4023} -> [rdp:RD2015_1517 -> rdp:RD2015_2913] -> {rdp:RD2015_4021, rdp:RD2015_802} -> {rdp:RD2015_2690, rdp:RD2015_3602, rdp:RD2015_4023} -> [rdp:RD2015_1517 -> rdp:RD2015_2913] -> {rdp:RD2015_4021, rdp:RD2015_802} -> {rdp:RD2015_2690, rdp:RD2015_3602, rdp:RD2015_4023}
path_rdp00061.kgml: {2.3.1.39, 2.3.1.85, 2.3.1.86} -> {2.3.1.179, 2.3.1.41, 2.3.1.85, 2.3.1.86} -> {1.1.1.100, 2.3.1.85, 2.3.1.86} -> [{2.3.1.85, 2.3.1.86, 4.2.1.59} -> {1.3.1.9, 1.3.1.10, 1.3.1.104, 1.3.1.39, 2.3.1.85, 2.3.1.86}] -> {2.3.1.179, 2.3.1.41, 2.3.1.85, 2.3.1.86} -> {1.1.1.100, 2.3.1.85, 2.3.1.86} -> [{2.3.1.85, 2.3.1.86, 4.2.1.59} -> {1.3.1.9, 1.3.1.10, 1.3.1.104, 1.3.1.39, 2.3.1.85, 2.3.1.86}] -> {2.3.1.179, 2.3.1.41, 2.3.1.85, 2.3.1.86} -> {1.1.1.100, 2.3.1.85, 2.3.1.86} -> [{2.3.1.85, 2.3.1.86, 4.2.1.59} -> {1.3.1.9, 1.3.1.10, 1.3.1.104, 1.3.1.39, 2.3.1.85, 2.3.1.86}] -> {2.3.1.179, 2.3.1.41, 2.3.1.85, 2.3.1.86} -> {1.1.1.100, 2.3.1.85, 2.3.1.86} -> [{2.3.1.85, 2.3.1.86, 4.2.1.59} -> {1.3.1.9, 1.3.1.10, 1.3.1.104, 1.3.1.39, 2.3.1.85, 2.3.1.86}] -> {2.3.1.179, 2.3.1.199, 2.3.1.41} -> 1.1.1.100
path_rdp00061.kgml: Skipped genes: rdp:RD2015_4022
path_rdp00061.kgml:
path_rdp00061.kgml: Found a trail of span 10 containing skipped vertices
path_rdp00061.kgml: 147 -> [61] -> 108 -> [278 -> 103] -> 60 -> 97 -> [280 -> 92] -> 59 -> 86 -> [283 -> 81] -> 58 -> 75 -> [286 -> 70] -> 53 -> 54
path_rdp00061.kgml: R01626 -> [R04960] -> R04534 -> [R04535 -> {R04961, R04962}] -> R04963 -> R04964 -> [R04965 -> {R04724, R04725}] -> R04726 -> R04566 -> [R04568 -> {R04966, R04967}] -> R04968 -> R04543 -> [R04544 -> {R04969, R04970}] -> R07762 -> R07763
path_rdp00061.kgml: {rdp:RD2015_3339, rdp:RD2015_4024} -> [{rdp:RD2015_4021, rdp:RD2015_802}] -> {rdp:RD2015_2690, rdp:RD2015_3602, rdp:RD2015_4023} -> [rdp:RD2015_1517 -> rdp:RD2015_2913] -> {rdp:RD2015_4021, rdp:RD2015_802} -> {rdp:RD2015_2690, rdp:RD2015_3602, rdp:RD2015_4023} -> [rdp:RD2015_1517 -> rdp:RD2015_2913] -> {rdp:RD2015_4021, rdp:RD2015_802} -> {rdp:RD2015_2690, rdp:RD2015_3602, rdp:RD2015_4023} -> [rdp:RD2015_1517 -> rdp:RD2015_2913] -> {rdp:RD2015_4021, rdp:RD2015_802} -> {rdp:RD2015_2690, rdp:RD2015_3602, rdp:RD2015_4023} -> [rdp:RD2015_1517 -> rdp:RD2015_2913] -> {rdp:RD2015_4021, rdp:RD2015_802} -> {rdp:RD2015_2690, rdp:RD2015_3602, rdp:RD2015_4023}
path_rdp00061.kgml: {2.3.1.39, 2.3.1.85, 2.3.1.86} -> [{2.3.1.179, 2.3.1.41, 2.3.1.85, 2.3.1.86}] -> {1.1.1.100, 2.3.1.85, 2.3.1.86} -> [{2.3.1.85, 2.3.1.86, 4.2.1.59} -> {1.3.1.9, 1.3.1.10, 1.3.1.104, 1.3.1.39, 2.3.1.85, 2.3.1.86}] -> {2.3.1.179, 2.3.1.41, 2.3.1.85, 2.3.1.86} -> {1.1.1.100, 2.3.1.85, 2.3.1.86} -> [{2.3.1.85, 2.3.1.86, 4.2.1.59} -> {1.3.1.9, 1.3.1.10, 1.3.1.104, 1.3.1.39, 2.3.1.85, 2.3.1.86}] -> {2.3.1.179, 2.3.1.41, 2.3.1.85, 2.3.1.86} -> {1.1.1.100, 2.3.1.85, 2.3.1.86} -> [{2.3.1.85, 2.3.1.86, 4.2.1.59} -> {1.3.1.9, 1.3.1.10, 1.3.1.104, 1.3.1.39, 2.3.1.85, 2.3.1.86}] -> {2.3.1.179, 2.3.1.41, 2.3.1.85, 2.3.1.86} -> {1.1.1.100, 2.3.1.85, 2.3.1.86} -> [{2.3.1.85, 2.3.1.86, 4.2.1.59} -> {1.3.1.9, 1.3.1.10, 1.3.1.104, 1.3.1.39, 2.3.1.85, 2.3.1.86}] -> {2.3.1.179, 2.3.1.199, 2.3.1.41} -> 1.1.1.100
path_rdp00061.kgml: Skipped genes: rdp:RD2015_4022
path_rdp00061.kgml:
path_rdp00061.kgml: Found a trail of span 9 containing skipped vertices
path_rdp00061.kgml: 147 -> 60 -> 97 -> [280 -> 92] -> 59 -> 86 -> [283 -> 81] -> 58 -> 75 -> [286 -> 70] -> 53 -> 54
path_rdp00061.kgml: R01626 -> R04963 -> R04964 -> [R04965 -> {R04724, R04725}] -> R04726 -> R04566 -> [R04568 -> {R04966, R04967}] -> R04968 -> R04543 -> [R04544 -> {R04969, R04970}] -> R07762 -> R07763
path_rdp00061.kgml: {rdp:RD2015_3339, rdp:RD2015_4024} -> {rdp:RD2015_4021, rdp:RD2015_802} -> {rdp:RD2015_2690, rdp:RD2015_3602, rdp:RD2015_4023} -> [rdp:RD2015_1517 -> rdp:RD2015_2913] -> {rdp:RD2015_4021, rdp:RD2015_802} -> {rdp:RD2015_2690, rdp:RD2015_3602, rdp:RD2015_4023} -> [rdp:RD2015_1517 -> rdp:RD2015_2913] -> {rdp:RD2015_4021, rdp:RD2015_802} -> {rdp:RD2015_2690, rdp:RD2015_3602, rdp:RD2015_4023} -> [rdp:RD2015_1517 -> rdp:RD2015_2913] -> {rdp:RD2015_4021, rdp:RD2015_802} -> {rdp:RD2015_2690, rdp:RD2015_3602, rdp:RD2015_4023}
path_rdp00061.kgml: {2.3.1.39, 2.3.1.85, 2.3.1.86} -> {2.3.1.179, 2.3.1.41, 2.3.1.85, 2.3.1.86} -> {1.1.1.100, 2.3.1.85, 2.3.1.86} -> [{2.3.1.85, 2.3.1.86, 4.2.1.59} -> {1.3.1.9, 1.3.1.10, 1.3.1.104, 1.3.1.39, 2.3.1.85, 2.3.1.86}] -> {2.3.1.179, 2.3.1.41, 2.3.1.85, 2.3.1.86} -> {1.1.1.100, 2.3.1.85, 2.3.1.86} -> [{2.3.1.85, 2.3.1.86, 4.2.1.59} -> {1.3.1.9, 1.3.1.10, 1.3.1.104, 1.3.1.39, 2.3.1.85, 2.3.1.86}] -> {2.3.1.179, 2.3.1.41, 2.3.1.85, 2.3.1.86} -> {1.1.1.100, 2.3.1.85, 2.3.1.86} -> [{2.3.1.85, 2.3.1.86, 4.2.1.59} -> {1.3.1.9, 1.3.1.10, 1.3.1.104, 1.3.1.39, 2.3.1.85, 2.3.1.86}] -> {2.3.1.179, 2.3.1.199, 2.3.1.41} -> 1.1.1.100
path_rdp00061.kgml: Skipped genes: rdp:RD2015_4022
path_rdp00061.kgml:
path_rdp00061.kgml: Found a trail of span 8 containing skipped vertices
path_rdp00061.kgml: 147 -> [60] -> 97 -> [280 -> 92] -> 59 -> 86 -> [283 -> 81] -> 58 -> 75 -> [286 -> 70] -> 53 -> 54
path_rdp00061.kgml: R01626 -> [R04963] -> R04964 -> [R04965 -> {R04724, R04725}] -> R04726 -> R04566 -> [R04568 -> {R04966, R04967}] -> R04968 -> R04543 -> [R04544 -> {R04969, R04970}] -> R07762 -> R07763
path_rdp00061.kgml: {rdp:RD2015_3339, rdp:RD2015_4024} -> [{rdp:RD2015_4021, rdp:RD2015_802}] -> {rdp:RD2015_2690, rdp:RD2015_3602, rdp:RD2015_4023} -> [rdp:RD2015_1517 -> rdp:RD2015_2913] -> {rdp:RD2015_4021, rdp:RD2015_802} -> {rdp:RD2015_2690, rdp:RD2015_3602, rdp:RD2015_4023} -> [rdp:RD2015_1517 -> rdp:RD2015_2913] -> {rdp:RD2015_4021, rdp:RD2015_802} -> {rdp:RD2015_2690, rdp:RD2015_3602, rdp:RD2015_4023} -> [rdp:RD2015_1517 -> rdp:RD2015_2913] -> {rdp:RD2015_4021, rdp:RD2015_802} -> {rdp:RD2015_2690, rdp:RD2015_3602, rdp:RD2015_4023}
path_rdp00061.kgml: {2.3.1.39, 2.3.1.85, 2.3.1.86} -> [{2.3.1.179, 2.3.1.41, 2.3.1.85, 2.3.1.86}] -> {1.1.1.100, 2.3.1.85, 2.3.1.86} -> [{2.3.1.85, 2.3.1.86, 4.2.1.59} -> {1.3.1.9, 1.3.1.10, 1.3.1.104, 1.3.1.39, 2.3.1.85, 2.3.1.86}] -> {2.3.1.179, 2.3.1.41, 2.3.1.85, 2.3.1.86} -> {1.1.1.100, 2.3.1.85, 2.3.1.86} -> [{2.3.1.85, 2.3.1.86, 4.2.1.59} -> {1.3.1.9, 1.3.1.10, 1.3.1.104, 1.3.1.39, 2.3.1.85, 2.3.1.86}] -> {2.3.1.179, 2.3.1.41, 2.3.1.85, 2.3.1.86} -> {1.1.1.100, 2.3.1.85, 2.3.1.86} -> [{2.3.1.85, 2.3.1.86, 4.2.1.59} -> {1.3.1.9, 1.3.1.10, 1.3.1.104, 1.3.1.39, 2.3.1.85, 2.3.1.86}] -> {2.3.1.179, 2.3.1.199, 2.3.1.41} -> 1.1.1.100
path_rdp00061.kgml: Skipped genes: rdp:RD2015_4022
path_rdp00061.kgml:
path_rdp00061.kgml: Found a trail of span 7 containing skipped vertices
path_rdp00061.kgml: 147 -> 59 -> 86 -> [283 -> 81] -> 58 -> 75 -> [286 -> 70] -> 53 -> 54
path_rdp00061.kgml: R01626 -> R04726 -> R04566 -> [R04568 -> {R04966, R04967}] -> R04968 -> R04543 -> [R04544 -> {R04969, R04970}] -> R07762 -> R07763
path_rdp00061.kgml: {rdp:RD2015_3339, rdp:RD2015_4024} -> {rdp:RD2015_4021, rdp:RD2015_802} -> {rdp:RD2015_2690, rdp:RD2015_3602, rdp:RD2015_4023} -> [rdp:RD2015_1517 -> rdp:RD2015_2913] -> {rdp:RD2015_4021, rdp:RD2015_802} -> {rdp:RD2015_2690, rdp:RD2015_3602, rdp:RD2015_4023} -> [rdp:RD2015_1517 -> rdp:RD2015_2913] -> {rdp:RD2015_4021, rdp:RD2015_802} -> {rdp:RD2015_2690, rdp:RD2015_3602, rdp:RD2015_4023}
path_rdp00061.kgml: {2.3.1.39, 2.3.1.85, 2.3.1.86} -> {2.3.1.179, 2.3.1.41, 2.3.1.85, 2.3.1.86} -> {1.1.1.100, 2.3.1.85, 2.3.1.86} -> [{2.3.1.85, 2.3.1.86, 4.2.1.59} -> {1.3.1.9, 1.3.1.10, 1.3.1.104, 1.3.1.39, 2.3.1.85, 2.3.1.86}] -> {2.3.1.179, 2.3.1.41, 2.3.1.85, 2.3.1.86} -> {1.1.1.100, 2.3.1.85, 2.3.1.86} -> [{2.3.1.85, 2.3.1.86, 4.2.1.59} -> {1.3.1.9, 1.3.1.10, 1.3.1.104, 1.3.1.39, 2.3.1.85, 2.3.1.86}] -> {2.3.1.179, 2.3.1.199, 2.3.1.41} -> 1.1.1.100
path_rdp00061.kgml: Skipped genes: rdp:RD2015_4022
path_rdp00061.kgml:
path_rdp00061.kgml: Found a trail of span 6 containing skipped vertices
path_rdp00061.kgml: 147 -> [89] -> 86 -> [283 -> 81] -> 58 -> 75 -> [286 -> 70] -> 53 -> 54
path_rdp00061.kgml: R01626 -> [R04726] -> R04566 -> [R04568 -> {R04966, R04967}] -> R04968 -> R04543 -> [R04544 -> {R04969, R04970}] -> R07762 -> R07763
path_rdp00061.kgml: {rdp:RD2015_3339, rdp:RD2015_4024} -> [{rdp:RD2015_2652, rdp:RD2015_863}] -> {rdp:RD2015_2690, rdp:RD2015_3602, rdp:RD2015_4023} -> [rdp:RD2015_1517 -> rdp:RD2015_2913] -> {rdp:RD2015_4021, rdp:RD2015_802} -> {rdp:RD2015_2690, rdp:RD2015_3602, rdp:RD2015_4023} -> [rdp:RD2015_1517 -> rdp:RD2015_2913] -> {rdp:RD2015_4021, rdp:RD2015_802} -> {rdp:RD2015_2690, rdp:RD2015_3602, rdp:RD2015_4023}
path_rdp00061.kgml: {2.3.1.39, 2.3.1.85, 2.3.1.86} -> [{2.3.1.179, 2.3.1.41, 2.3.1.85, 2.3.1.86}] -> {1.1.1.100, 2.3.1.85, 2.3.1.86} -> [{2.3.1.85, 2.3.1.86, 4.2.1.59} -> {1.3.1.9, 1.3.1.10, 1.3.1.104, 1.3.1.39, 2.3.1.85, 2.3.1.86}] -> {2.3.1.179, 2.3.1.41, 2.3.1.85, 2.3.1.86} -> {1.1.1.100, 2.3.1.85, 2.3.1.86} -> [{2.3.1.85, 2.3.1.86, 4.2.1.59} -> {1.3.1.9, 1.3.1.10, 1.3.1.104, 1.3.1.39, 2.3.1.85, 2.3.1.86}] -> {2.3.1.179, 2.3.1.199, 2.3.1.41} -> 1.1.1.100
path_rdp00061.kgml: Skipped genes: rdp:RD2015_4022
path_rdp00061.kgml:
path_rdp00061.kgml: Found a trail of span 5 containing skipped vertices
path_rdp00061.kgml: 147 -> 58 -> 75 -> [286 -> 70] -> 53 -> 54
path_rdp00061.kgml: R01626 -> R04968 -> R04543 -> [R04544 -> {R04969, R04970}] -> R07762 -> R07763
path_rdp00061.kgml: {rdp:RD2015_3339, rdp:RD2015_4024} -> {rdp:RD2015_4021, rdp:RD2015_802} -> {rdp:RD2015_2690, rdp:RD2015_3602, rdp:RD2015_4023} -> [rdp:RD2015_1517 -> rdp:RD2015_2913] -> {rdp:RD2015_4021, rdp:RD2015_802} -> {rdp:RD2015_2690, rdp:RD2015_3602, rdp:RD2015_4023}
path_rdp00061.kgml: {2.3.1.39, 2.3.1.85, 2.3.1.86} -> {2.3.1.179, 2.3.1.41, 2.3.1.85, 2.3.1.86} -> {1.1.1.100, 2.3.1.85, 2.3.1.86} -> [{2.3.1.85, 2.3.1.86, 4.2.1.59} -> {1.3.1.9, 1.3.1.10, 1.3.1.104, 1.3.1.39, 2.3.1.85, 2.3.1.86}] -> {2.3.1.179, 2.3.1.199, 2.3.1.41} -> 1.1.1.100
path_rdp00061.kgml: Skipped genes: rdp:RD2015_4022
path_rdp00061.kgml:
path_rdp00061.kgml: Found a trail of span 4 containing skipped vertices
path_rdp00061.kgml: 147 -> [78] -> 75 -> [286 -> 70] -> 53 -> 54
path_rdp00061.kgml: R01626 -> [R04968] -> R04543 -> [R04544 -> {R04969, R04970}] -> R07762 -> R07763
path_rdp00061.kgml: {rdp:RD2015_3339, rdp:RD2015_4024} -> [{rdp:RD2015_2652, rdp:RD2015_863}] -> {rdp:RD2015_2690, rdp:RD2015_3602, rdp:RD2015_4023} -> [rdp:RD2015_1517 -> rdp:RD2015_2913] -> {rdp:RD2015_4021, rdp:RD2015_802} -> {rdp:RD2015_2690, rdp:RD2015_3602, rdp:RD2015_4023}
path_rdp00061.kgml: {2.3.1.39, 2.3.1.85, 2.3.1.86} -> [{2.3.1.179, 2.3.1.41, 2.3.1.85, 2.3.1.86}] -> {1.1.1.100, 2.3.1.85, 2.3.1.86} -> [{2.3.1.85, 2.3.1.86, 4.2.1.59} -> {1.3.1.9, 1.3.1.10, 1.3.1.104, 1.3.1.39, 2.3.1.85, 2.3.1.86}] -> {2.3.1.179, 2.3.1.199, 2.3.1.41} -> 1.1.1.100
path_rdp00061.kgml: Skipped genes: rdp:RD2015_4022
path_rdp00061.kgml:
path_rdp00061.kgml: Found a trail of span 3 containing skipped vertices
path_rdp00061.kgml: 147 -> 53 -> 54
path_rdp00061.kgml: R01626 -> R07762 -> R07763
path_rdp00061.kgml: {rdp:RD2015_3339, rdp:RD2015_4024} -> {rdp:RD2015_4021, rdp:RD2015_802} -> {rdp:RD2015_2690, rdp:RD2015_3602, rdp:RD2015_4023}
path_rdp00061.kgml: {2.3.1.39, 2.3.1.85, 2.3.1.86} -> {2.3.1.179, 2.3.1.199, 2.3.1.41} -> 1.1.1.100
path_rdp00061.kgml: Skipped genes: rdp:RD2015_4022
path_rdp00061.kgml:
path_rdp00061.kgml: Found a trail of span 2 containing skipped vertices
path_rdp00061.kgml: 147 -> [256] -> 54
path_rdp00061.kgml: R01626 -> [R07762] -> R07763
path_rdp00061.kgml: {rdp:RD2015_3339, rdp:RD2015_4024} -> [{rdp:RD2015_2652, rdp:RD2015_863}] -> {rdp:RD2015_2690, rdp:RD2015_3602, rdp:RD2015_4023}
path_rdp00061.kgml: {2.3.1.39, 2.3.1.85, 2.3.1.86} -> [{2.3.1.179, 2.3.1.199, 2.3.1.41}] -> 1.1.1.100
path_rdp00061.kgml:
path_rdp00061.kgml: --- 146.53 seconds ---

path_rdp00072.kgml: Synthesis and degradation of ketone bodies
path_rdp00072.kgml: Initialization took 0.43 seconds
path_rdp00072.kgml:
path_rdp00072.kgml: Found a trail of span 2 without skipping any vertex
path_rdp00072.kgml: 15 -> 13
path_rdp00072.kgml: R01361 -> R01366
path_rdp00072.kgml: {rdp:RD2015_2871, rdp:RD2015_3390} -> rdp:RD2015_2872
path_rdp00072.kgml: 1.1.1.30 -> 4.1.1.4
path_rdp00072.kgml:
path_rdp00072.kgml: --- 0.55 seconds ---

path_rdp00130.kgml: Ubiquinone and other terpenoid-quinone biosynthesis
path_rdp00130.kgml: Initialization took 0.53 seconds
path_rdp00130.kgml: (not found)
path_rdp00130.kgml: --- 0.58 seconds ---

path_rdp00190.kgml: Oxidative phosphorylation
path_rdp00190.kgml: Initialization took 10.70 seconds
path_rdp00190.kgml: (not found)
path_rdp00190.kgml: --- 10.75 seconds ---

path_rdp00220.kgml: Arginine biosynthesis
path_rdp00220.kgml: Initialization took 1.38 seconds
path_rdp00220.kgml:
path_rdp00220.kgml: Found a trail of span 2 containing skipped vertices
path_rdp00220.kgml: 52 -> [55] -> 44
path_rdp00220.kgml: R02283 -> [R02282] -> R01398
path_rdp00220.kgml: rdp:RD2015_3638 -> [rdp:RD2015_1308] -> rdp:RD2015_3639
path_rdp00220.kgml: 2.6.1.11 -> [2.3.1.35] -> 2.1.3.3
path_rdp00220.kgml:
path_rdp00220.kgml: --- 1.50 seconds ---

path_rdp00230.kgml: Purine metabolism
path_rdp00230.kgml: Initialization took 23.44 seconds
path_rdp00230.kgml:
path_rdp00230.kgml: Found a trail of span 5 containing skipped vertices
path_rdp00230.kgml: 244 -> 245 -> [234] -> 233 -> 220 -> [139] -> 239
path_rdp00230.kgml: R00441 -> R00429 -> [R03409] -> R00336 -> R00332 -> [R02019] -> R02090
path_rdp00230.kgml: {rdp:RD2015_3714, rdp:RD2015_545, rdp:RD2015_546, rdp:RD2015_581} -> {rdp:RD2015_3388, rdp:RD2015_3715} -> [rdp:RD2015_1640] -> rdp:RD2015_3715 -> rdp:RD2015_3713 -> [{rdp:RD2015_4157, rdp:RD2015_4158, rdp:RD2015_4309}] -> rdp:RD2015_3713
path_rdp00230.kgml: {2.7.7.48, 2.7.7.6} -> 2.7.6.5 -> [{3.6.1.11, 3.6.1.40}] -> 3.1.7.2 -> 2.7.4.8 -> [1.17.4.1] -> {2.7.4.12, 2.7.4.8}
path_rdp00230.kgml:
path_rdp00230.kgml: Found a trail of span 3 containing skipped vertices
path_rdp00230.kgml: 272 -> 271 -> [243 -> 302] -> 204
path_rdp00230.kgml: R05135 -> R02148 -> [R02147 -> R01229] -> R01134
path_rdp00230.kgml: rdp:RD2015_2773 -> rdp:RD2015_2773 -> [rdp:RD2015_1899 -> rdp:RD2015_4840] -> rdp:RD2015_2780
path_rdp00230.kgml: 3.1.4.16 -> 3.1.3.6 -> [{2.4.2.1, 2.4.2.15} -> {2.4.2.22, 2.4.2.7, 2.4.2.8}] -> 1.7.1.7
path_rdp00230.kgml: Skipped genes: rdp:RD2015_2778
path_rdp00230.kgml:
path_rdp00230.kgml: Found a trail of span 3 containing skipped vertices
path_rdp00230.kgml: 427 -> 428 -> 167
path_rdp00230.kgml: R07404 -> R07405 -> R04591
path_rdp00230.kgml: rdp:RD2015_633 -> rdp:RD2015_632 -> rdp:RD2015_620
path_rdp00230.kgml: 6.3.4.18 -> 5.4.99.18 -> 6.3.2.6
path_rdp00230.kgml: Skipped genes: rdp:RD2015_629, rdp:RD2015_621
path_rdp00230.kgml:
path_rdp00230.kgml: Found a trail of span 2 containing skipped vertices
path_rdp00230.kgml: 206 -> [204] -> 205
path_rdp00230.kgml: {R01230, R01231} -> [R01134] -> R01130
path_rdp00230.kgml: rdp:RD2015_3356 -> [rdp:RD2015_2780] -> rdp:RD2015_3358
path_rdp00230.kgml: {6.3.5.2, 6.3.5.2} -> [1.7.1.7] -> 1.1.1.205
path_rdp00230.kgml: Skipped genes: rdp:RD2015_3357
path_rdp00230.kgml:
path_rdp00230.kgml: Found a trail of span 2 containing skipped vertices
path_rdp00230.kgml: 173 -> [313 -> 182] -> 193
path_rdp00230.kgml: R00435 -> [R00200 -> R00127] -> R00182
path_rdp00230.kgml: {rdp:RD2015_3714, rdp:RD2015_545, rdp:RD2015_546, rdp:RD2015_581} -> [rdp:RD2015_616 -> rdp:RD2015_3314] -> {rdp:RD2015_3704, rdp:RD2015_3802}
path_rdp00230.kgml: {2.7.7.19, 2.7.7.48, 2.7.7.6} -> [2.7.1.40 -> 2.7.4.3] -> 3.2.2.4
path_rdp00230.kgml: Skipped genes: rdp:RD2015_3713, rdp:RD2015_3712, rdp:RD2015_3706
path_rdp00230.kgml:
path_rdp00230.kgml: Found a trail of span 2 without skipping any vertex
path_rdp00230.kgml: 258 -> 259
path_rdp00230.kgml: R01768 -> R02103
path_rdp00230.kgml: {rdp:RD2015_2707, rdp:RD2015_2708, rdp:RD2015_2709, rdp:RD2015_3963, rdp:RD2015_3964, rdp:RD2015_841, rdp:RD2015_842, rdp:RD2015_843} -> {rdp:RD2015_2707, rdp:RD2015_2708, rdp:RD2015_2709, rdp:RD2015_3963, rdp:RD2015_3964, rdp:RD2015_841, rdp:RD2015_842, rdp:RD2015_843}
path_rdp00230.kgml: 1.17.1.4 -> 1.17.1.4
path_rdp00230.kgml:
path_rdp00230.kgml: --- 36.62 seconds ---

path_rdp00240.kgml: Pyrimidine metabolism
path_rdp00240.kgml: Initialization took 11.45 seconds
path_rdp00240.kgml:
path_rdp00240.kgml: Found a trail of span 3 containing skipped vertices
path_rdp00240.kgml: 150 -> [156] -> 161 -> [158] -> 157
path_rdp00240.kgml: R02098 -> [R02101] -> R02094 -> [R02093] -> R00378
path_rdp00240.kgml: rdp:RD2015_3155 -> [rdp:RD2015_2401] -> rdp:RD2015_3155 -> [rdp:RD2015_1485] -> {rdp:RD2015_1673, rdp:RD2015_1846, rdp:RD2015_2194, rdp:RD2015_2262, rdp:RD2015_2955, rdp:RD2015_3, rdp:RD2015_3154, rdp:RD2015_3748, rdp:RD2015_4572, rdp:RD2015_94}
path_rdp00240.kgml: {2.7.4.4, 2.7.4.9} -> [2.1.1.45] -> {2.7.4.12, 2.7.4.9} -> [2.7.4.6] -> 2.7.7.7
path_rdp00240.kgml:
path_rdp00240.kgml: Found a trail of span 2 containing skipped vertices
path_rdp00240.kgml: 103 -> [122 -> 124] -> 121
path_rdp00240.kgml: R00443 -> [R00440 -> R00570] -> R00442
path_rdp00240.kgml: {rdp:RD2015_3714, rdp:RD2015_545, rdp:RD2015_546, rdp:RD2015_581} -> [rdp:RD2015_3012 -> rdp:RD2015_1485] -> {rdp:RD2015_3714, rdp:RD2015_545, rdp:RD2015_546, rdp:RD2015_581}
path_rdp00240.kgml: {2.7.7.48, 2.7.7.52, 2.7.7.6} -> [2.7.7.8 -> 2.7.4.6] -> {2.7.7.48, 2.7.7.6}
path_rdp00240.kgml:
path_rdp00240.kgml: Found a trail of span 2 without skipping any vertex
path_rdp00240.kgml: 97 -> 98
path_rdp00240.kgml: R01397 -> R01993
path_rdp00240.kgml: rdp:RD2015_4117 -> {rdp:RD2015_1205, rdp:RD2015_4116}
path_rdp00240.kgml: 2.1.3.2 -> 3.5.2.3
path_rdp00240.kgml:
path_rdp00240.kgml: Found a trail of span 2 containing skipped vertices
path_rdp00240.kgml: 300 -> [156 -> 163] -> 166
path_rdp00240.kgml: R02100 -> [R02101 -> R01569] -> R01570
path_rdp00240.kgml: rdp:RD2015_1904 -> [rdp:RD2015_2401 -> {rdp:RD2015_2122, rdp:RD2015_2840, rdp:RD2015_941}] -> rdp:RD2015_1901
path_rdp00240.kgml: 3.6.1.23 -> [2.1.1.45 -> {3.1.3.35, 3.1.3.5, 3.1.3.89}] -> {2.4.2.2, 2.4.2.4}
path_rdp00240.kgml: Skipped genes: rdp:RD2015_1902, rdp:RD2015_1903
path_rdp00240.kgml:
path_rdp00240.kgml: Found a trail of span 2 containing skipped vertices
path_rdp00240.kgml: 300 -> [278] -> 155
path_rdp00240.kgml: R02100 -> [R02102] -> R02484
path_rdp00240.kgml: rdp:RD2015_1904 -> [{rdp:RD2015_2122, rdp:RD2015_2840, rdp:RD2015_941}] -> rdp:RD2015_1901
path_rdp00240.kgml: 3.6.1.23 -> [{3.1.3.5, 3.1.3.89}] -> {2.4.2.1, 2.4.2.2, 2.4.2.3, 2.4.2.4}
path_rdp00240.kgml: Skipped genes: rdp:RD2015_1902, rdp:RD2015_1903
path_rdp00240.kgml:
path_rdp00240.kgml: Found a trail of span 2 without skipping any vertex
path_rdp00240.kgml: 177 -> 176
path_rdp00240.kgml: R03315 -> R01055
path_rdp00240.kgml: rdp:RD2015_513 -> rdp:RD2015_512
path_rdp00240.kgml: 2.7.1.83 -> 4.2.1.70
path_rdp00240.kgml:
path_rdp00240.kgml: Found a trail of span 2 without skipping any vertex
path_rdp00240.kgml: 152 -> 154
path_rdp00240.kgml: R02485 -> R02484
path_rdp00240.kgml: rdp:RD2015_1898 -> rdp:RD2015_1899
path_rdp00240.kgml: 3.5.4.5 -> {2.4.2.1, 2.4.2.2, 2.4.2.3, 2.4.2.4}
path_rdp00240.kgml:
path_rdp00240.kgml: Found a trail of span 2 containing skipped vertices
path_rdp00240.kgml: 152 -> 155
path_rdp00240.kgml: R02485 -> R02484
path_rdp00240.kgml: rdp:RD2015_1898 -> rdp:RD2015_1901
path_rdp00240.kgml: 3.5.4.5 -> {2.4.2.1, 2.4.2.2, 2.4.2.3, 2.4.2.4}
path_rdp00240.kgml: Skipped genes: rdp:RD2015_1900, rdp:RD2015_1899
path_rdp00240.kgml:
path_rdp00240.kgml: --- 13.15 seconds ---

path_rdp00250.kgml: Alanine, aspartate and glutamate metabolism
path_rdp00250.kgml: Initialization took 2.69 seconds
path_rdp00250.kgml: (not found)
path_rdp00250.kgml: --- 2.76 seconds ---

path_rdp00260.kgml: Glycine, serine and threonine metabolism
path_rdp00260.kgml: Initialization took 4.54 seconds
path_rdp00260.kgml:
path_rdp00260.kgml: Found a trail of span 3 containing skipped vertices
path_rdp00260.kgml: 110 -> [82] -> 101 -> [110 -> 82] -> 95
path_rdp00260.kgml: R04125 -> [R00945] -> R03425 -> [R04125 -> R00945] -> R00220
path_rdp00260.kgml: rdp:RD2015_2964 -> [rdp:RD2015_2369] -> rdp:RD2015_2966 -> [rdp:RD2015_2964 -> rdp:RD2015_2369] -> {rdp:RD2015_2967, rdp:RD2015_4289}
path_rdp00260.kgml: 2.1.2.10 -> [2.1.2.1] -> 1.4.4.2 -> [2.1.2.10 -> 2.1.2.1] -> {4.3.1.17, 4.3.1.19}
path_rdp00260.kgml: Skipped genes: rdp:RD2015_2965
path_rdp00260.kgml:
path_rdp00260.kgml: Found a trail of span 2 containing skipped vertices
path_rdp00260.kgml: 103 -> [99] -> 87
path_rdp00260.kgml: {R01773, R01775} -> [R01771] -> R01466
path_rdp00260.kgml: rdp:RD2015_3031 -> [rdp:RD2015_1671] -> rdp:RD2015_3030
path_rdp00260.kgml: {1.1.1.3, 1.1.1.3} -> [2.7.1.39] -> 4.2.3.1
path_rdp00260.kgml:
path_rdp00260.kgml: Found a trail of span 2 without skipping any vertex
path_rdp00260.kgml: 73 -> 74
path_rdp00260.kgml: R01290 -> R01001
path_rdp00260.kgml: rdp:RD2015_67 -> rdp:RD2015_66
path_rdp00260.kgml: 4.2.1.22 -> 4.4.1.1
path_rdp00260.kgml:
path_rdp00260.kgml: Found a trail of span 2 without skipping any vertex
path_rdp00260.kgml: 180 -> 74
path_rdp00260.kgml: R00891 -> R01001
path_rdp00260.kgml: rdp:RD2015_67 -> rdp:RD2015_66
path_rdp00260.kgml: 4.2.1.22 -> 4.4.1.1
path_rdp00260.kgml:
path_rdp00260.kgml: --- 5.14 seconds ---

path_rdp00261.kgml: Monobactam biosynthesis
path_rdp00261.kgml: Initialization took 0.23 seconds
path_rdp00261.kgml: (not found)
path_rdp00261.kgml: --- 0.25 seconds ---

path_rdp00270.kgml: Cysteine and methionine metabolism
path_rdp00270.kgml: Initialization took 5.49 seconds
path_rdp00270.kgml:
path_rdp00270.kgml: Found a trail of span 3 containing skipped vertices
path_rdp00270.kgml: 85 -> [89] -> 87 -> [85] -> 185
path_rdp00270.kgml: R01001 -> [R01286] -> R01290 -> [R01001] -> R00782
path_rdp00270.kgml: rdp:RD2015_66 -> [rdp:RD2015_3363] -> rdp:RD2015_67 -> [rdp:RD2015_66] -> rdp:RD2015_66
path_rdp00270.kgml: 4.4.1.1 -> [4.4.1.13] -> 4.2.1.22 -> [4.4.1.1] -> {4.4.1.1, 4.4.1.13, 4.4.1.28}
path_rdp00270.kgml:
path_rdp00270.kgml: Found a trail of span 2 containing skipped vertices
path_rdp00270.kgml: 247 -> 250
path_rdp00270.kgml: R10993 -> R10994
path_rdp00270.kgml: {rdp:RD2015_395, rdp:RD2015_872} -> rdp:RD2015_401
path_rdp00270.kgml: 6.3.2.2 -> 6.3.2.3
path_rdp00270.kgml: Skipped genes: rdp:RD2015_400, rdp:RD2015_399
path_rdp00270.kgml:
path_rdp00270.kgml: --- 5.94 seconds ---

path_rdp00280.kgml: Valine, leucine and isoleucine degradation
path_rdp00280.kgml: Initialization took 3.90 seconds
path_rdp00280.kgml:
path_rdp00280.kgml: Found a trail of span 2 containing skipped vertices
path_rdp00280.kgml: 79 -> [78] -> 77
path_rdp00280.kgml: R04138 -> [R02085] -> R01360
path_rdp00280.kgml: {rdp:RD2015_4339, rdp:RD2015_4347} -> [{rdp:RD2015_4344, rdp:RD2015_4473}] -> rdp:RD2015_4338
path_rdp00280.kgml: 6.4.1.4 -> [4.2.1.18] -> 4.1.3.4
path_rdp00280.kgml:
path_rdp00280.kgml: --- 4.12 seconds ---

path_rdp00281.kgml: Geraniol degradation
path_rdp00281.kgml: Initialization took 0.13 seconds
path_rdp00281.kgml: (not found)
path_rdp00281.kgml: --- 0.18 seconds ---

path_rdp00290.kgml: Valine, leucine and isoleucine biosynthesis
path_rdp00290.kgml: Initialization took 0.89 seconds
path_rdp00290.kgml:
path_rdp00290.kgml: Found a trail of span 4 containing skipped vertices
path_rdp00290.kgml: 79 -> 44 -> 46 -> [41] -> 38
path_rdp00290.kgml: R00226 -> R05071 -> R04440 -> [R04441] -> R01213
path_rdp00290.kgml: {rdp:RD2015_1439, rdp:RD2015_1440, rdp:RD2015_3404} -> rdp:RD2015_1441 -> rdp:RD2015_1441 -> [rdp:RD2015_3580] -> {rdp:RD2015_1443, rdp:RD2015_1444}
path_rdp00290.kgml: 2.2.1.6 -> {1.1.1.86, 5.4.99.3} -> 1.1.1.86 -> [4.2.1.9] -> 2.3.3.13
path_rdp00290.kgml: Skipped genes: rdp:RD2015_1442
path_rdp00290.kgml:
path_rdp00290.kgml: Found a trail of span 3 without skipping any vertex
path_rdp00290.kgml: 78 -> 21 -> 22
path_rdp00290.kgml: R03896 -> R03898 -> R00994
path_rdp00290.kgml: {rdp:RD2015_2291, rdp:RD2015_2292} -> {rdp:RD2015_2291, rdp:RD2015_2292} -> rdp:RD2015_2293
path_rdp00290.kgml: 4.2.1.35 -> 4.2.1.35 -> 1.1.1.85
path_rdp00290.kgml:
path_rdp00290.kgml: Found a trail of span 3 containing skipped vertices
path_rdp00290.kgml: 47 -> [42] -> 34 -> 42
path_rdp00290.kgml: R08648 -> [R05069] -> R05068 -> R05069
path_rdp00290.kgml: {rdp:RD2015_1439, rdp:RD2015_1440, rdp:RD2015_3404} -> [rdp:RD2015_1441] -> rdp:RD2015_1441 -> rdp:RD2015_1441
path_rdp00290.kgml: 2.2.1.6 -> [{1.1.1.86, 5.4.99.3}] -> 1.1.1.86 -> {1.1.1.86, 5.4.99.3}
path_rdp00290.kgml:
path_rdp00290.kgml: Found a trail of span 3 without skipping any vertex
path_rdp00290.kgml: 36 -> 37 -> 35
path_rdp00290.kgml: R04426 -> R04001 -> R03968
path_rdp00290.kgml: rdp:RD2015_2293 -> {rdp:RD2015_2291, rdp:RD2015_2292} -> {rdp:RD2015_2291, rdp:RD2015_2292}
path_rdp00290.kgml: 1.1.1.85 -> 4.2.1.33 -> 4.2.1.33
path_rdp00290.kgml:
path_rdp00290.kgml: Found a trail of span 2 containing skipped vertices
path_rdp00290.kgml: 78 -> [21] -> 22
path_rdp00290.kgml: R03896 -> [R03898] -> R00994
path_rdp00290.kgml: {rdp:RD2015_2291, rdp:RD2015_2292} -> [{rdp:RD2015_2291, rdp:RD2015_2292}] -> rdp:RD2015_2293
path_rdp00290.kgml: 4.2.1.35 -> [4.2.1.35] -> 1.1.1.85
path_rdp00290.kgml:
path_rdp00290.kgml: --- 1.64 seconds ---

path_rdp00300.kgml: Lysine biosynthesis
path_rdp00300.kgml: Initialization took 1.08 seconds
path_rdp00300.kgml:
path_rdp00300.kgml: Found a trail of span 3 containing skipped vertices
path_rdp00300.kgml: 57 -> 59 -> 61
path_rdp00300.kgml: R04365 -> R04475 -> R02734
path_rdp00300.kgml: rdp:RD2015_2315 -> {rdp:RD2015_2316, rdp:RD2015_3638} -> rdp:RD2015_2313
path_rdp00300.kgml: 2.3.1.117 -> 2.6.1.17 -> 3.5.1.18
path_rdp00300.kgml: Skipped genes: rdp:RD2015_2314
path_rdp00300.kgml:
path_rdp00300.kgml: Found a trail of span 2 without skipping any vertex
path_rdp00300.kgml: 77 -> 46
path_rdp00300.kgml: R02788 -> R04617
path_rdp00300.kgml: rdp:RD2015_1221 -> rdp:RD2015_1222
path_rdp00300.kgml: 6.3.2.13 -> 6.3.2.10
path_rdp00300.kgml:
path_rdp00300.kgml: Found a trail of span 2 containing skipped vertices
path_rdp00300.kgml: 57 -> [59] -> 61
path_rdp00300.kgml: R04365 -> [R04475] -> R02734
path_rdp00300.kgml: rdp:RD2015_2315 -> [{rdp:RD2015_2316, rdp:RD2015_3638}] -> rdp:RD2015_2313
path_rdp00300.kgml: 2.3.1.117 -> [2.6.1.17] -> 3.5.1.18
path_rdp00300.kgml: Skipped genes: rdp:RD2015_2314
path_rdp00300.kgml:
path_rdp00300.kgml: --- 1.29 seconds ---

path_rdp00310.kgml: Lysine degradation
path_rdp00310.kgml: Initialization took 0.83 seconds
path_rdp00310.kgml:
path_rdp00310.kgml: Found a trail of span 2 containing skipped vertices
path_rdp00310.kgml: 55 -> 73
path_rdp00310.kgml: R01940 -> R02571
path_rdp00310.kgml: {rdp:RD2015_1467, rdp:RD2015_1473, rdp:RD2015_776} -> rdp:RD2015_1474
path_rdp00310.kgml: 1.2.4.2 -> 2.3.1.61
path_rdp00310.kgml: Skipped genes: rdp:RD2015_1469, rdp:RD2015_1468
path_rdp00310.kgml:
path_rdp00310.kgml: --- 0.92 seconds ---

path_rdp00330.kgml: Arginine and proline metabolism
path_rdp00330.kgml: Initialization took 1.68 seconds
path_rdp00330.kgml:
path_rdp00330.kgml: Found a trail of span 4 without skipping any vertex
path_rdp00330.kgml: 214 -> 213 -> 221 -> 215
path_rdp00330.kgml: R01253 -> {R01248, R01251} -> {R00707, R00708} -> R00245
path_rdp00330.kgml: rdp:RD2015_133 -> rdp:RD2015_134 -> rdp:RD2015_133 -> rdp:RD2015_133
path_rdp00330.kgml: 1.5.5.2 -> {1.5.1.2, 1.5.1.2} -> {1.2.1.88, 1.2.1.88} -> 1.2.1.88
path_rdp00330.kgml:
path_rdp00330.kgml: Found a trail of span 3 containing skipped vertices
path_rdp00330.kgml: 213 -> 214 -> [221] -> 215
path_rdp00330.kgml: {R01248, R01251} -> R01253 -> [{R00707, R00708}] -> R00245
path_rdp00330.kgml: rdp:RD2015_134 -> rdp:RD2015_133 -> [rdp:RD2015_133] -> rdp:RD2015_133
path_rdp00330.kgml: {1.5.1.2, 1.5.1.2} -> 1.5.5.2 -> [{1.2.1.88, 1.2.1.88}] -> 1.2.1.88
path_rdp00330.kgml:
path_rdp00330.kgml: --- 1.95 seconds ---

path_rdp00332.kgml: Carbapenem biosynthesis
path_rdp00332.kgml: Initialization took 0.08 seconds
path_rdp00332.kgml: (not found)
path_rdp00332.kgml: --- 0.11 seconds ---

path_rdp00340.kgml: Histidine metabolism
path_rdp00340.kgml: Initialization took 0.98 seconds
path_rdp00340.kgml:
path_rdp00340.kgml: Found a trail of span 4 without skipping any vertex
path_rdp00340.kgml: 65 -> 69 -> 63 -> 62
path_rdp00340.kgml: R04640 -> R04558 -> R03457 -> R03243
path_rdp00340.kgml: rdp:RD2015_4185 -> {rdp:RD2015_4184, rdp:RD2015_4186} -> rdp:RD2015_4187 -> {rdp:RD2015_1085, rdp:RD2015_4188}
path_rdp00340.kgml: 5.3.1.16 -> 4.3.2.10 -> 4.2.1.19 -> 2.6.1.9
path_rdp00340.kgml:
path_rdp00340.kgml: Found a trail of span 3 containing skipped vertices
path_rdp00340.kgml: 65 -> 69 -> [63] -> 62
path_rdp00340.kgml: R04640 -> R04558 -> [R03457] -> R03243
path_rdp00340.kgml: rdp:RD2015_4185 -> {rdp:RD2015_4184, rdp:RD2015_4186} -> [rdp:RD2015_4187] -> {rdp:RD2015_1085, rdp:RD2015_4188}
path_rdp00340.kgml: 5.3.1.16 -> 4.3.2.10 -> [4.2.1.19] -> 2.6.1.9
path_rdp00340.kgml: Skipped genes: rdp:RD2015_4187
path_rdp00340.kgml:
path_rdp00340.kgml: Found a trail of span 3 containing skipped vertices
path_rdp00340.kgml: 65 -> [69] -> 63 -> 62
path_rdp00340.kgml: R04640 -> [R04558] -> R03457 -> R03243
path_rdp00340.kgml: rdp:RD2015_4185 -> [{rdp:RD2015_4184, rdp:RD2015_4186}] -> rdp:RD2015_4187 -> {rdp:RD2015_1085, rdp:RD2015_4188}
path_rdp00340.kgml: 5.3.1.16 -> [4.3.2.10] -> 4.2.1.19 -> 2.6.1.9
path_rdp00340.kgml: Skipped genes: rdp:RD2015_4186
path_rdp00340.kgml:
path_rdp00340.kgml: Found a trail of span 2 without skipping any vertex
path_rdp00340.kgml: 67 -> 66
path_rdp00340.kgml: R04035 -> R04037
path_rdp00340.kgml: rdp:RD2015_1284 -> rdp:RD2015_1283
path_rdp00340.kgml: 3.6.1.31 -> 3.5.4.19
path_rdp00340.kgml:
path_rdp00340.kgml: Found a trail of span 2 containing skipped vertices
path_rdp00340.kgml: 65 -> [69 -> 63] -> 62
path_rdp00340.kgml: R04640 -> [R04558 -> R03457] -> R03243
path_rdp00340.kgml: rdp:RD2015_4185 -> [{rdp:RD2015_4184, rdp:RD2015_4186} -> rdp:RD2015_4187] -> {rdp:RD2015_1085, rdp:RD2015_4188}
path_rdp00340.kgml: 5.3.1.16 -> [4.3.2.10 -> 4.2.1.19] -> 2.6.1.9
path_rdp00340.kgml: Skipped genes: rdp:RD2015_4187, rdp:RD2015_4186
path_rdp00340.kgml:
path_rdp00340.kgml: Found a trail of span 2 containing skipped vertices
path_rdp00340.kgml: 42 -> 38
path_rdp00340.kgml: R02288 -> R02286
path_rdp00340.kgml: rdp:RD2015_3813 -> rdp:RD2015_3811
path_rdp00340.kgml: 3.5.2.7 -> 3.5.3.13
path_rdp00340.kgml: Skipped genes: rdp:RD2015_3812
path_rdp00340.kgml:
path_rdp00340.kgml: Found a trail of span 2 without skipping any vertex
path_rdp00340.kgml: 44 -> 43
path_rdp00340.kgml: R01168 -> R02914
path_rdp00340.kgml: rdp:RD2015_3817 -> rdp:RD2015_3816
path_rdp00340.kgml: 4.3.1.3 -> 4.2.1.49
path_rdp00340.kgml:
path_rdp00340.kgml: --- 1.41 seconds ---

path_rdp00350.kgml: Tyrosine metabolism
path_rdp00350.kgml: Initialization took 1.06 seconds
path_rdp00350.kgml: (not found)
path_rdp00350.kgml: --- 1.10 seconds ---

path_rdp00360.kgml: Phenylalanine metabolism
path_rdp00360.kgml: Initialization took 2.99 seconds
path_rdp00360.kgml:
path_rdp00360.kgml: Found a trail of span 7 containing skipped vertices
path_rdp00360.kgml: 59 -> 247 -> [59] -> 225 -> 228 -> 231 -> 234 -> 237
path_rdp00360.kgml: R02539 -> R09840 -> [R02539] -> R09838 -> R09837 -> R09836 -> R09820 -> R09839
path_rdp00360.kgml: {rdp:RD2015_3433, rdp:RD2015_4333} -> rdp:RD2015_3434 -> [{rdp:RD2015_3433, rdp:RD2015_4333}] -> {rdp:RD2015_3428, rdp:RD2015_3429, rdp:RD2015_3430, rdp:RD2015_3431, rdp:RD2015_3432} -> rdp:RD2015_3435 -> rdp:RD2015_3425 -> rdp:RD2015_3425 -> rdp:RD2015_3435
path_rdp00360.kgml: 6.2.1.30 -> ? -> [6.2.1.30] -> 1.14.13.149 -> 5.3.3.18 -> 3.3.2.12 -> 1.2.1.91 -> 2.3.1.223
path_rdp00360.kgml: Skipped genes: rdp:RD2015_3427, rdp:RD2015_3426
path_rdp00360.kgml:
path_rdp00360.kgml: Found a trail of span 6 containing skipped vertices
path_rdp00360.kgml: 247 -> 59 -> 225 -> 228 -> 231 -> [234] -> 237
path_rdp00360.kgml: R09840 -> R02539 -> R09838 -> R09837 -> R09836 -> [R09820] -> R09839
path_rdp00360.kgml: rdp:RD2015_3434 -> {rdp:RD2015_3433, rdp:RD2015_4333} -> {rdp:RD2015_3428, rdp:RD2015_3429, rdp:RD2015_3430, rdp:RD2015_3431, rdp:RD2015_3432} -> rdp:RD2015_3435 -> rdp:RD2015_3425 -> [rdp:RD2015_3425] -> rdp:RD2015_3435
path_rdp00360.kgml: ? -> 6.2.1.30 -> 1.14.13.149 -> 5.3.3.18 -> 3.3.2.12 -> [1.2.1.91] -> 2.3.1.223
path_rdp00360.kgml: Skipped genes: rdp:RD2015_3427, rdp:RD2015_3426
path_rdp00360.kgml:
path_rdp00360.kgml: Found a trail of span 6 containing skipped vertices
path_rdp00360.kgml: 247 -> 59 -> 225 -> [228] -> 231 -> 234 -> 237
path_rdp00360.kgml: R09840 -> R02539 -> R09838 -> [R09837] -> R09836 -> R09820 -> R09839
path_rdp00360.kgml: rdp:RD2015_3434 -> {rdp:RD2015_3433, rdp:RD2015_4333} -> {rdp:RD2015_3428, rdp:RD2015_3429, rdp:RD2015_3430, rdp:RD2015_3431, rdp:RD2015_3432} -> [rdp:RD2015_3435] -> rdp:RD2015_3425 -> rdp:RD2015_3425 -> rdp:RD2015_3435
path_rdp00360.kgml: ? -> 6.2.1.30 -> 1.14.13.149 -> [5.3.3.18] -> 3.3.2.12 -> 1.2.1.91 -> 2.3.1.223
path_rdp00360.kgml: Skipped genes: rdp:RD2015_3427, rdp:RD2015_3426
path_rdp00360.kgml:
path_rdp00360.kgml: Found a trail of span 6 containing skipped vertices
path_rdp00360.kgml: 59 -> 247 -> [59] -> 225 -> 228 -> [231] -> 234 -> 237
path_rdp00360.kgml: R02539 -> R09840 -> [R02539] -> R09838 -> R09837 -> [R09836] -> R09820 -> R09839
path_rdp00360.kgml: {rdp:RD2015_3433, rdp:RD2015_4333} -> rdp:RD2015_3434 -> [{rdp:RD2015_3433, rdp:RD2015_4333}] -> {rdp:RD2015_3428, rdp:RD2015_3429, rdp:RD2015_3430, rdp:RD2015_3431, rdp:RD2015_3432} -> rdp:RD2015_3435 -> [rdp:RD2015_3425] -> rdp:RD2015_3425 -> rdp:RD2015_3435
path_rdp00360.kgml: 6.2.1.30 -> ? -> [6.2.1.30] -> 1.14.13.149 -> 5.3.3.18 -> [3.3.2.12] -> 1.2.1.91 -> 2.3.1.223
path_rdp00360.kgml: Skipped genes: rdp:RD2015_3427, rdp:RD2015_3426
path_rdp00360.kgml:
path_rdp00360.kgml: Found a trail of span 5 containing skipped vertices
path_rdp00360.kgml: 247 -> 59 -> 225 -> [228 -> 231] -> 234 -> 237
path_rdp00360.kgml: R09840 -> R02539 -> R09838 -> [R09837 -> R09836] -> R09820 -> R09839
path_rdp00360.kgml: rdp:RD2015_3434 -> {rdp:RD2015_3433, rdp:RD2015_4333} -> {rdp:RD2015_3428, rdp:RD2015_3429, rdp:RD2015_3430, rdp:RD2015_3431, rdp:RD2015_3432} -> [rdp:RD2015_3435 -> rdp:RD2015_3425] -> rdp:RD2015_3425 -> rdp:RD2015_3435
path_rdp00360.kgml: ? -> 6.2.1.30 -> 1.14.13.149 -> [5.3.3.18 -> 3.3.2.12] -> 1.2.1.91 -> 2.3.1.223
path_rdp00360.kgml: Skipped genes: rdp:RD2015_3427, rdp:RD2015_3426
path_rdp00360.kgml:
path_rdp00360.kgml: Found a trail of span 5 containing skipped vertices
path_rdp00360.kgml: 247 -> 59 -> 225 -> 228 -> [231 -> 234] -> 237
path_rdp00360.kgml: R09840 -> R02539 -> R09838 -> R09837 -> [R09836 -> R09820] -> R09839
path_rdp00360.kgml: rdp:RD2015_3434 -> {rdp:RD2015_3433, rdp:RD2015_4333} -> {rdp:RD2015_3428, rdp:RD2015_3429, rdp:RD2015_3430, rdp:RD2015_3431, rdp:RD2015_3432} -> rdp:RD2015_3435 -> [rdp:RD2015_3425 -> rdp:RD2015_3425] -> rdp:RD2015_3435
path_rdp00360.kgml: ? -> 6.2.1.30 -> 1.14.13.149 -> 5.3.3.18 -> [3.3.2.12 -> 1.2.1.91] -> 2.3.1.223
path_rdp00360.kgml:
path_rdp00360.kgml: Found a trail of span 4 containing skipped vertices
path_rdp00360.kgml: 247 -> 59 -> [225] -> 228 -> [231 -> 234] -> 237
path_rdp00360.kgml: R09840 -> R02539 -> [R09838] -> R09837 -> [R09836 -> R09820] -> R09839
path_rdp00360.kgml: rdp:RD2015_3434 -> {rdp:RD2015_3433, rdp:RD2015_4333} -> [{rdp:RD2015_3428, rdp:RD2015_3429, rdp:RD2015_3430, rdp:RD2015_3431, rdp:RD2015_3432}] -> rdp:RD2015_3435 -> [rdp:RD2015_3425 -> rdp:RD2015_3425] -> rdp:RD2015_3435
path_rdp00360.kgml: ? -> 6.2.1.30 -> [1.14.13.149] -> 5.3.3.18 -> [3.3.2.12 -> 1.2.1.91] -> 2.3.1.223
path_rdp00360.kgml:
path_rdp00360.kgml: Found a trail of span 2 containing skipped vertices
path_rdp00360.kgml: 77 -> [83] -> 84
path_rdp00360.kgml: R00694 -> [R01582] -> R01374
path_rdp00360.kgml: {rdp:RD2015_2004, rdp:RD2015_262} -> [rdp:RD2015_4451] -> {rdp:RD2015_1505, rdp:RD2015_205, rdp:RD2015_263}
path_rdp00360.kgml: {2.6.1.1, 2.6.1.5, 2.6.1.57, 2.6.1.9} -> [2.6.1.21] -> 1.4.5.1
path_rdp00360.kgml:
path_rdp00360.kgml: --- 3.87 seconds ---

path_rdp00361.kgml: Chlorocyclohexane and chlorobenzene degradation
path_rdp00361.kgml: Initialization took 0.18 seconds
path_rdp00361.kgml: (not found)
path_rdp00361.kgml: --- 0.23 seconds ---

path_rdp00362.kgml: Benzoate degradation
path_rdp00362.kgml: Initialization took 0.88 seconds
path_rdp00362.kgml:
path_rdp00362.kgml: Found a trail of span 2 without skipping any vertex
path_rdp00362.kgml: 238 -> 90
path_rdp00362.kgml: R05305 -> R05586
path_rdp00362.kgml: {rdp:RD2015_1192, rdp:RD2015_1392} -> rdp:RD2015_1193
path_rdp00362.kgml: {1.1.1.259, 1.1.1.35} -> 2.3.1.16
path_rdp00362.kgml:
path_rdp00362.kgml: --- 0.97 seconds ---

path_rdp00364.kgml: Fluorobenzoate degradation
path_rdp00364.kgml: Initialization took 0.08 seconds
path_rdp00364.kgml: (not found)
path_rdp00364.kgml: --- 0.12 seconds ---

path_rdp00380.kgml: Tryptophan metabolism
path_rdp00380.kgml: Initialization took 1.29 seconds
path_rdp00380.kgml:
path_rdp00380.kgml: Found a trail of span 3 without skipping any vertex
path_rdp00380.kgml: 109 -> 104 -> 107
path_rdp00380.kgml: R00678 -> R03936 -> R00988
path_rdp00380.kgml: rdp:RD2015_3679 -> rdp:RD2015_3678 -> rdp:RD2015_3677
path_rdp00380.kgml: {1.13.11.11, 1.13.11.52} -> 3.7.1.3 -> 3.5.1.9
path_rdp00380.kgml:
path_rdp00380.kgml: Found a trail of span 3 without skipping any vertex
path_rdp00380.kgml: 109 -> 94 -> 106
path_rdp00380.kgml: R00678 -> R01959 -> R00987
path_rdp00380.kgml: rdp:RD2015_3679 -> rdp:RD2015_3677 -> rdp:RD2015_3678
path_rdp00380.kgml: {1.13.11.11, 1.13.11.52} -> 3.5.1.9 -> 3.7.1.3
path_rdp00380.kgml:
path_rdp00380.kgml: Found a trail of span 2 containing skipped vertices
path_rdp00380.kgml: 109 -> [104] -> 107
path_rdp00380.kgml: R00678 -> [R03936] -> R00988
path_rdp00380.kgml: rdp:RD2015_3679 -> [rdp:RD2015_3678] -> rdp:RD2015_3677
path_rdp00380.kgml: {1.13.11.11, 1.13.11.52} -> [3.7.1.3] -> 3.5.1.9
path_rdp00380.kgml: Skipped genes: rdp:RD2015_3678
path_rdp00380.kgml:
path_rdp00380.kgml: Found a trail of span 2 containing skipped vertices
path_rdp00380.kgml: 109 -> [94] -> 106
path_rdp00380.kgml: R00678 -> [R01959] -> R00987
path_rdp00380.kgml: rdp:RD2015_3679 -> [rdp:RD2015_3677] -> rdp:RD2015_3678
path_rdp00380.kgml: {1.13.11.11, 1.13.11.52} -> [3.5.1.9] -> 3.7.1.3
path_rdp00380.kgml:
path_rdp00380.kgml: --- 1.59 seconds ---

path_rdp00400.kgml: Phenylalanine, tyrosine and tryptophan biosynthesis
path_rdp00400.kgml: Initialization took 2.39 seconds
path_rdp00400.kgml:
path_rdp00400.kgml: Found a trail of span 5 containing skipped vertices
path_rdp00400.kgml: 74 -> [50 -> 58] -> 60 -> 58 -> 69 -> [65] -> 67
path_rdp00400.kgml: R03460 -> [R01714 -> R01715] -> R01373 -> R01715 -> R01728 -> [R01731] -> R00691
path_rdp00400.kgml: rdp:RD2015_1860 -> [rdp:RD2015_2979 -> rdp:RD2015_1862] -> rdp:RD2015_1862 -> rdp:RD2015_1862 -> rdp:RD2015_1861 -> [{rdp:RD2015_2004, rdp:RD2015_262}] -> rdp:RD2015_1862
path_rdp00400.kgml: 2.5.1.19 -> [4.2.3.5 -> 5.4.99.5] -> {4.2.1.51, 4.2.1.91} -> 5.4.99.5 -> 1.3.1.12 -> [{2.6.1.57, 2.6.1.78}] -> {4.2.1.51, 4.2.1.91}
path_rdp00400.kgml:
path_rdp00400.kgml: Found a trail of span 4 containing skipped vertices
path_rdp00400.kgml: 52 -> 51 -> [54] -> 55 -> [54 -> 52] -> 53
path_rdp00400.kgml: R02340 -> R02722 -> [R03508] -> R03509 -> [R03508 -> R02340] -> R00674
path_rdp00400.kgml: rdp:RD2015_2299 -> {rdp:RD2015_2298, rdp:RD2015_2299} -> [rdp:RD2015_527] -> rdp:RD2015_2297 -> [rdp:RD2015_527 -> rdp:RD2015_2299] -> rdp:RD2015_2298
path_rdp00400.kgml: {4.1.2.8, 4.2.1.20} -> 4.2.1.20 -> [4.1.1.48] -> 5.3.1.24 -> [4.1.1.48 -> {4.1.2.8, 4.2.1.20}] -> {4.2.1.122, 4.2.1.20}
path_rdp00400.kgml:
path_rdp00400.kgml: Found a trail of span 3 containing skipped vertices
path_rdp00400.kgml: 57 -> [56 -> 55] -> 54 -> [55] -> 56
path_rdp00400.kgml: {R00985, R00986} -> [R01073 -> R03509] -> R03508 -> [R03509] -> R01073
path_rdp00400.kgml: {rdp:RD2015_523, rdp:RD2015_524} -> [rdp:RD2015_526 -> rdp:RD2015_2297] -> rdp:RD2015_527 -> [rdp:RD2015_2297] -> rdp:RD2015_526
path_rdp00400.kgml: {4.1.3.27, 4.1.3.27} -> [2.4.2.18 -> 5.3.1.24] -> 4.1.1.48 -> [5.3.1.24] -> 2.4.2.18
path_rdp00400.kgml: Skipped genes: rdp:RD2015_525
path_rdp00400.kgml:
path_rdp00400.kgml: Found a trail of span 2 containing skipped vertices
path_rdp00400.kgml: 79 -> [77 -> 76] -> 75
path_rdp00400.kgml: R03083 -> [R03084 -> R02413] -> R02412
path_rdp00400.kgml: rdp:RD2015_974 -> [rdp:RD2015_4151 -> rdp:RD2015_4147] -> rdp:RD2015_973
path_rdp00400.kgml: 4.2.3.4 -> [4.2.1.10 -> {1.1.1.25, 1.1.1.282}] -> 2.7.1.71
path_rdp00400.kgml:
path_rdp00400.kgml: Found a trail of span 2 containing skipped vertices
path_rdp00400.kgml: 77 -> 76
path_rdp00400.kgml: R03084 -> R02413
path_rdp00400.kgml: rdp:RD2015_4151 -> rdp:RD2015_4147
path_rdp00400.kgml: 4.2.1.10 -> {1.1.1.25, 1.1.1.282}
path_rdp00400.kgml: Skipped genes: rdp:RD2015_4150, rdp:RD2015_4149, rdp:RD2015_4148
path_rdp00400.kgml:
path_rdp00400.kgml: --- 33.97 seconds ---

path_rdp00401.kgml: Novobiocin biosynthesis
path_rdp00401.kgml: Initialization took 0.23 seconds
path_rdp00401.kgml: (not found)
path_rdp00401.kgml: --- 0.26 seconds ---

path_rdp00405.kgml: Phenazine biosynthesis
path_rdp00405.kgml: Initialization took 0.09 seconds
path_rdp00405.kgml: (not found)
path_rdp00405.kgml: --- 0.13 seconds ---

path_rdp00410.kgml: beta-Alanine metabolism
path_rdp00410.kgml: Initialization took 0.38 seconds
path_rdp00410.kgml: (not found)
path_rdp00410.kgml: --- 0.42 seconds ---

path_rdp00430.kgml: Taurine and hypotaurine metabolism
path_rdp00430.kgml: Initialization took 0.18 seconds
path_rdp00430.kgml: (not found)
path_rdp00430.kgml: --- 0.24 seconds ---

path_rdp00440.kgml: Phosphonate and phosphinate metabolism
path_rdp00440.kgml: Initialization took 0.13 seconds
path_rdp00440.kgml: (not found)
path_rdp00440.kgml: --- 0.18 seconds ---

path_rdp00450.kgml: Selenocompound metabolism
path_rdp00450.kgml: Initialization took 0.58 seconds
path_rdp00450.kgml: (not found)
path_rdp00450.kgml: --- 0.62 seconds ---

path_rdp00460.kgml: Cyanoamino acid metabolism
path_rdp00460.kgml: Initialization took 0.19 seconds
path_rdp00460.kgml: (not found)
path_rdp00460.kgml: --- 0.22 seconds ---

path_rdp00471.kgml: D-Glutamine and D-glutamate metabolism
path_rdp00471.kgml: Initialization took 0.12 seconds
path_rdp00471.kgml:
path_rdp00471.kgml: Found a trail of span 2 containing skipped vertices
path_rdp00471.kgml: 19 -> 20
path_rdp00471.kgml: R03193 -> R02783
path_rdp00471.kgml: rdp:RD2015_1227 -> rdp:RD2015_1224
path_rdp00471.kgml: 6.3.2.8 -> 6.3.2.9
path_rdp00471.kgml: Skipped genes: rdp:RD2015_1225, rdp:RD2015_1226
path_rdp00471.kgml:
path_rdp00471.kgml: --- 0.21 seconds ---

path_rdp00472.kgml: D-Arginine and D-ornithine metabolism
path_rdp00472.kgml: Initialization took 0.04 seconds
path_rdp00472.kgml: (not found)
path_rdp00472.kgml: --- 0.09 seconds ---

path_rdp00473.kgml: D-Alanine metabolism
path_rdp00473.kgml: Initialization took 0.07 seconds
path_rdp00473.kgml: (not found)
path_rdp00473.kgml: --- 0.12 seconds ---

path_rdp00480.kgml: Glutathione metabolism
path_rdp00480.kgml: Initialization took 2.94 seconds
path_rdp00480.kgml:
path_rdp00480.kgml: Found a trail of span 2 containing skipped vertices
path_rdp00480.kgml: 49 -> 48
path_rdp00480.kgml: R00894 -> R00497
path_rdp00480.kgml: {rdp:RD2015_395, rdp:RD2015_4526, rdp:RD2015_872} -> rdp:RD2015_401
path_rdp00480.kgml: 6.3.2.2 -> 6.3.2.3
path_rdp00480.kgml: Skipped genes: rdp:RD2015_400, rdp:RD2015_399
path_rdp00480.kgml:
path_rdp00480.kgml: --- 3.12 seconds ---

path_rdp00500.kgml: Starch and sucrose metabolism
path_rdp00500.kgml: Initialization took 2.64 seconds
path_rdp00500.kgml:
path_rdp00500.kgml: Found a trail of span 4 containing skipped vertices
path_rdp00500.kgml: 120 -> 203 -> [130] -> 134 -> [120] -> 133
path_rdp00500.kgml: R02110 -> R11261 -> [R11262] -> R05196 -> [R02110] -> R02111
path_rdp00500.kgml: rdp:RD2015_3660 -> rdp:RD2015_3659 -> [{rdp:RD2015_3651, rdp:RD2015_699}] -> rdp:RD2015_3658 -> [rdp:RD2015_3660] -> {rdp:RD2015_3658, rdp:RD2015_3661}
path_rdp00500.kgml: 2.4.1.18 -> 3.2.1.68 -> [{3.2.1.1, 3.2.1.133, 3.2.1.2}] -> 2.4.1.25 -> [2.4.1.18] -> 2.4.1.1
path_rdp00500.kgml:
path_rdp00500.kgml: Found a trail of span 2 without skipping any vertex
path_rdp00500.kgml: 111 -> 121
path_rdp00500.kgml: R02737 -> R02778
path_rdp00500.kgml: rdp:RD2015_2067 -> rdp:RD2015_2066
path_rdp00500.kgml: 2.4.1.15 -> 3.1.3.12
path_rdp00500.kgml:
path_rdp00500.kgml: Found a trail of span 2 without skipping any vertex
path_rdp00500.kgml: 95 -> 226
path_rdp00500.kgml: R11307 -> R11308
path_rdp00500.kgml: {rdp:RD2015_2615, rdp:RD2015_3374, rdp:RD2015_3542, rdp:RD2015_747, rdp:RD2015_749} -> {rdp:RD2015_2615, rdp:RD2015_3374, rdp:RD2015_3542, rdp:RD2015_747, rdp:RD2015_749}
path_rdp00500.kgml: 3.2.1.4 -> {3.2.1.4, 3.2.1.91}
path_rdp00500.kgml:
path_rdp00500.kgml: --- 2.98 seconds ---

path_rdp00520.kgml: Amino sugar and nucleotide sugar metabolism
path_rdp00520.kgml: Initialization took 10.17 seconds
path_rdp00520.kgml:
path_rdp00520.kgml: Found a trail of span 3 without skipping any vertex
path_rdp00520.kgml: 141 -> 144 -> 147
path_rdp00520.kgml: R10140 -> R10141 -> R10100
path_rdp00520.kgml: rdp:RD2015_4065 -> rdp:RD2015_4063 -> rdp:RD2015_4064
path_rdp00520.kgml: 1.1.1.335 -> 2.6.1.98 -> 2.3.1.201
path_rdp00520.kgml:
path_rdp00520.kgml: Found a trail of span 3 without skipping any vertex
path_rdp00520.kgml: 239 -> 284 -> 311
path_rdp00520.kgml: R00956 -> R02426 -> {R03391, R03392}
path_rdp00520.kgml: rdp:RD2015_4037 -> rdp:RD2015_4038 -> {rdp:RD2015_2795, rdp:RD2015_4036, rdp:RD2015_4039}
path_rdp00520.kgml: 2.7.7.33 -> 4.2.1.45 -> {1.17.1.1, 1.17.1.1}
path_rdp00520.kgml:
path_rdp00520.kgml: Found a trail of span 2 containing skipped vertices
path_rdp00520.kgml: 141 -> [144] -> 147
path_rdp00520.kgml: R10140 -> [R10141] -> R10100
path_rdp00520.kgml: rdp:RD2015_4065 -> [rdp:RD2015_4063] -> rdp:RD2015_4064
path_rdp00520.kgml: 1.1.1.335 -> [2.6.1.98] -> 2.3.1.201
path_rdp00520.kgml:
path_rdp00520.kgml: Found a trail of span 2 without skipping any vertex
path_rdp00520.kgml: 200 -> 184
path_rdp00520.kgml: R01092 -> R00955
path_rdp00520.kgml: rdp:RD2015_2683 -> rdp:RD2015_2682
path_rdp00520.kgml: 2.7.1.6 -> 2.7.7.12
path_rdp00520.kgml:
path_rdp00520.kgml: Found a trail of span 2 without skipping any vertex
path_rdp00520.kgml: 188 -> 270
path_rdp00520.kgml: R00286 -> R01385
path_rdp00520.kgml: rdp:RD2015_3865 -> rdp:RD2015_3866
path_rdp00520.kgml: 1.1.1.22 -> 5.1.3.6
path_rdp00520.kgml:
path_rdp00520.kgml: Found a trail of span 2 containing skipped vertices
path_rdp00520.kgml: 239 -> [284] -> 311
path_rdp00520.kgml: R00956 -> [R02426] -> {R03391, R03392}
path_rdp00520.kgml: rdp:RD2015_4037 -> [rdp:RD2015_4038] -> {rdp:RD2015_2795, rdp:RD2015_4036, rdp:RD2015_4039}
path_rdp00520.kgml: 2.7.7.33 -> [4.2.1.45] -> {1.17.1.1, 1.17.1.1}
path_rdp00520.kgml: Skipped genes: rdp:RD2015_4038
path_rdp00520.kgml:
path_rdp00520.kgml: --- 10.85 seconds ---

path_rdp00521.kgml: Streptomycin biosynthesis
path_rdp00521.kgml: Initialization took 0.13 seconds
path_rdp00521.kgml:
path_rdp00521.kgml: Found a trail of span 4 without skipping any vertex
path_rdp00521.kgml: 44 -> 43 -> 42 -> 24
path_rdp00521.kgml: R02328 -> R06513 -> R06514 -> R02777
path_rdp00521.kgml: rdp:RD2015_3861 -> rdp:RD2015_3859 -> {rdp:RD2015_3862, rdp:RD2015_4040} -> rdp:RD2015_3860
path_rdp00521.kgml: 2.7.7.24 -> 4.2.1.46 -> 5.1.3.13 -> 1.1.1.133
path_rdp00521.kgml:
path_rdp00521.kgml: Found a trail of span 3 containing skipped vertices
path_rdp00521.kgml: 44 -> 43 -> [42] -> 24
path_rdp00521.kgml: R02328 -> R06513 -> [R06514] -> R02777
path_rdp00521.kgml: rdp:RD2015_3861 -> rdp:RD2015_3859 -> [{rdp:RD2015_3862, rdp:RD2015_4040}] -> rdp:RD2015_3860
path_rdp00521.kgml: 2.7.7.24 -> 4.2.1.46 -> [5.1.3.13] -> 1.1.1.133
path_rdp00521.kgml:
path_rdp00521.kgml: Found a trail of span 3 containing skipped vertices
path_rdp00521.kgml: 44 -> [43] -> 42 -> 24
path_rdp00521.kgml: R02328 -> [R06513] -> R06514 -> R02777
path_rdp00521.kgml: rdp:RD2015_3861 -> [rdp:RD2015_3859] -> {rdp:RD2015_3862, rdp:RD2015_4040} -> rdp:RD2015_3860
path_rdp00521.kgml: 2.7.7.24 -> [4.2.1.46] -> 5.1.3.13 -> 1.1.1.133
path_rdp00521.kgml:
path_rdp00521.kgml: Found a trail of span 2 containing skipped vertices
path_rdp00521.kgml: 44 -> [43 -> 42] -> 24
path_rdp00521.kgml: R02328 -> [R06513 -> R06514] -> R02777
path_rdp00521.kgml: rdp:RD2015_3861 -> [rdp:RD2015_3859 -> {rdp:RD2015_3862, rdp:RD2015_4040}] -> rdp:RD2015_3860
path_rdp00521.kgml: 2.7.7.24 -> [4.2.1.46 -> 5.1.3.13] -> 1.1.1.133
path_rdp00521.kgml:
path_rdp00521.kgml: --- 0.42 seconds ---

path_rdp00523.kgml: Polyketide sugar unit biosynthesis
path_rdp00523.kgml: Initialization took 0.08 seconds
path_rdp00523.kgml:
path_rdp00523.kgml: Found a trail of span 4 without skipping any vertex
path_rdp00523.kgml: 27 -> 26 -> 63 -> 28
path_rdp00523.kgml: R02328 -> R06513 -> R06514 -> R02777
path_rdp00523.kgml: rdp:RD2015_3861 -> rdp:RD2015_3859 -> {rdp:RD2015_3862, rdp:RD2015_4040} -> rdp:RD2015_3860
path_rdp00523.kgml: 2.7.7.24 -> 4.2.1.46 -> 5.1.3.13 -> 1.1.1.133
path_rdp00523.kgml:
path_rdp00523.kgml: Found a trail of span 3 containing skipped vertices
path_rdp00523.kgml: 27 -> 26 -> [63] -> 28
path_rdp00523.kgml: R02328 -> R06513 -> [R06514] -> R02777
path_rdp00523.kgml: rdp:RD2015_3861 -> rdp:RD2015_3859 -> [{rdp:RD2015_3862, rdp:RD2015_4040}] -> rdp:RD2015_3860
path_rdp00523.kgml: 2.7.7.24 -> 4.2.1.46 -> [5.1.3.13] -> 1.1.1.133
path_rdp00523.kgml:
path_rdp00523.kgml: Found a trail of span 2 containing skipped vertices
path_rdp00523.kgml: 27 -> [26 -> 63] -> 28
path_rdp00523.kgml: R02328 -> [R06513 -> R06514] -> R02777
path_rdp00523.kgml: rdp:RD2015_3861 -> [rdp:RD2015_3859 -> {rdp:RD2015_3862, rdp:RD2015_4040}] -> rdp:RD2015_3860
path_rdp00523.kgml: 2.7.7.24 -> [4.2.1.46 -> 5.1.3.13] -> 1.1.1.133
path_rdp00523.kgml:
path_rdp00523.kgml: --- 0.36 seconds ---

path_rdp00525.kgml: Acarbose and validamycin biosynthesis
path_rdp00525.kgml: Initialization took 0.05 seconds
path_rdp00525.kgml:
path_rdp00525.kgml: Found a trail of span 2 containing skipped vertices
path_rdp00525.kgml: 58 -> 59
path_rdp00525.kgml: R02328 -> R06513
path_rdp00525.kgml: rdp:RD2015_3861 -> rdp:RD2015_3859
path_rdp00525.kgml: 2.7.7.24 -> 4.2.1.46
path_rdp00525.kgml: Skipped genes: rdp:RD2015_3860
path_rdp00525.kgml:
path_rdp00525.kgml: --- 0.14 seconds ---

path_rdp00540.kgml: Lipopolysaccharide biosynthesis
path_rdp00540.kgml: Initialization took 3.96 seconds
path_rdp00540.kgml:
path_rdp00540.kgml: Found a trail of span 4 without skipping any vertex
path_rdp00540.kgml: 71 -> 73 -> 72 -> 74
path_rdp00540.kgml: R05645 -> R05646 -> R05647 -> R05644
path_rdp00540.kgml: {rdp:RD2015_2041, rdp:RD2015_4053, rdp:RD2015_721, rdp:RD2015_923} -> {rdp:RD2015_2042, rdp:RD2015_722} -> {rdp:RD2015_4383, rdp:RD2015_724} -> {rdp:RD2015_2043, rdp:RD2015_723}
path_rdp00540.kgml: 5.3.1.28 -> 2.7.1.167 -> 3.1.3.82 -> 2.7.7.70
path_rdp00540.kgml:
path_rdp00540.kgml: Found a trail of span 3 containing skipped vertices
path_rdp00540.kgml: 71 -> [73] -> 72 -> 74
path_rdp00540.kgml: R05645 -> [R05646] -> R05647 -> R05644
path_rdp00540.kgml: {rdp:RD2015_2041, rdp:RD2015_4053, rdp:RD2015_721, rdp:RD2015_923} -> [{rdp:RD2015_2042, rdp:RD2015_722}] -> {rdp:RD2015_4383, rdp:RD2015_724} -> {rdp:RD2015_2043, rdp:RD2015_723}
path_rdp00540.kgml: 5.3.1.28 -> [2.7.1.167] -> 3.1.3.82 -> 2.7.7.70
path_rdp00540.kgml: Skipped genes: rdp:RD2015_722
path_rdp00540.kgml:
path_rdp00540.kgml: Found a trail of span 3 containing skipped vertices
path_rdp00540.kgml: 71 -> 73 -> [72] -> 74
path_rdp00540.kgml: R05645 -> R05646 -> [R05647] -> R05644
path_rdp00540.kgml: {rdp:RD2015_2041, rdp:RD2015_4053, rdp:RD2015_721, rdp:RD2015_923} -> {rdp:RD2015_2042, rdp:RD2015_722} -> [{rdp:RD2015_4383, rdp:RD2015_724}] -> {rdp:RD2015_2043, rdp:RD2015_723}
path_rdp00540.kgml: 5.3.1.28 -> 2.7.1.167 -> [3.1.3.82] -> 2.7.7.70
path_rdp00540.kgml:
path_rdp00540.kgml: Found a trail of span 3 containing skipped vertices
path_rdp00540.kgml: 90 -> [89] -> 88 -> 53
path_rdp00540.kgml: R04567 -> [R04587] -> R04550 -> R04606
path_rdp00540.kgml: rdp:RD2015_1518 -> [rdp:RD2015_1233] -> rdp:RD2015_1516 -> rdp:RD2015_1519
path_rdp00540.kgml: 2.3.1.129 -> [3.5.1.108] -> 2.3.1.191 -> 2.4.1.182
path_rdp00540.kgml: Skipped genes: rdp:RD2015_1517
path_rdp00540.kgml:
path_rdp00540.kgml: Found a trail of span 2 containing skipped vertices
path_rdp00540.kgml: 131 -> [87] -> 44
path_rdp00540.kgml: R01530 -> [R03254] -> R03350
path_rdp00540.kgml: rdp:RD2015_4828 -> [rdp:RD2015_3864] -> rdp:RD2015_4827
path_rdp00540.kgml: 5.3.1.13 -> [2.5.1.55] -> 3.1.3.45
path_rdp00540.kgml:
path_rdp00540.kgml: Found a trail of span 2 containing skipped vertices
path_rdp00540.kgml: 90 -> [89 -> 88] -> 53
path_rdp00540.kgml: R04567 -> [R04587 -> R04550] -> R04606
path_rdp00540.kgml: rdp:RD2015_1518 -> [rdp:RD2015_1233 -> rdp:RD2015_1516] -> rdp:RD2015_1519
path_rdp00540.kgml: 2.3.1.129 -> [3.5.1.108 -> 2.3.1.191] -> 2.4.1.182
path_rdp00540.kgml:
path_rdp00540.kgml: Found a trail of span 2 containing skipped vertices
path_rdp00540.kgml: 127 -> [117] -> 121
path_rdp00540.kgml: R09769 -> [R09770] -> R09771
path_rdp00540.kgml: {rdp:RD2015_2041, rdp:RD2015_4053, rdp:RD2015_721, rdp:RD2015_923} -> [rdp:RD2015_4052] -> {rdp:RD2015_4383, rdp:RD2015_724}
path_rdp00540.kgml: 5.3.1.28 -> [2.7.1.168] -> 3.1.3.83
path_rdp00540.kgml: Skipped genes: rdp:RD2015_722, rdp:RD2015_723
path_rdp00540.kgml:
path_rdp00540.kgml: Found a trail of span 2 containing skipped vertices
path_rdp00540.kgml: 71 -> [73 -> 72] -> 74
path_rdp00540.kgml: R05645 -> [R05646 -> R05647] -> R05644
path_rdp00540.kgml: {rdp:RD2015_2041, rdp:RD2015_4053, rdp:RD2015_721, rdp:RD2015_923} -> [{rdp:RD2015_2042, rdp:RD2015_722} -> {rdp:RD2015_4383, rdp:RD2015_724}] -> {rdp:RD2015_2043, rdp:RD2015_723}
path_rdp00540.kgml: 5.3.1.28 -> [2.7.1.167 -> 3.1.3.82] -> 2.7.7.70
path_rdp00540.kgml: Skipped genes: rdp:RD2015_722
path_rdp00540.kgml:
path_rdp00540.kgml: --- 4.64 seconds ---

path_rdp00550.kgml: Peptidoglycan biosynthesis
path_rdp00550.kgml: Initialization took 1.43 seconds
path_rdp00550.kgml:
path_rdp00550.kgml: Found a trail of span 6 containing skipped vertices
path_rdp00550.kgml: 33 -> 32 -> 34 -> 23 -> 35 -> 36
path_rdp00550.kgml: R03193 -> R02783 -> R02788 -> R04617 -> R05630 -> R05032
path_rdp00550.kgml: rdp:RD2015_1227 -> rdp:RD2015_1224 -> rdp:RD2015_1221 -> rdp:RD2015_1222 -> rdp:RD2015_1223 -> rdp:RD2015_1226
path_rdp00550.kgml: 6.3.2.8 -> 6.3.2.9 -> 6.3.2.13 -> 6.3.2.10 -> 2.7.8.13 -> 2.4.1.227
path_rdp00550.kgml: Skipped genes: rdp:RD2015_1225
path_rdp00550.kgml:
path_rdp00550.kgml: Found a trail of span 5 containing skipped vertices
path_rdp00550.kgml: 33 -> 32 -> 34 -> [23] -> 35 -> 36
path_rdp00550.kgml: R03193 -> R02783 -> R02788 -> [R04617] -> R05630 -> R05032
path_rdp00550.kgml: rdp:RD2015_1227 -> rdp:RD2015_1224 -> rdp:RD2015_1221 -> [rdp:RD2015_1222] -> rdp:RD2015_1223 -> rdp:RD2015_1226
path_rdp00550.kgml: 6.3.2.8 -> 6.3.2.9 -> 6.3.2.13 -> [6.3.2.10] -> 2.7.8.13 -> 2.4.1.227
path_rdp00550.kgml: Skipped genes: rdp:RD2015_1225, rdp:RD2015_1222
path_rdp00550.kgml:
path_rdp00550.kgml: Found a trail of span 5 containing skipped vertices
path_rdp00550.kgml: 33 -> 32 -> [34] -> 23 -> 35 -> 36
path_rdp00550.kgml: R03193 -> R02783 -> [R02788] -> R04617 -> R05630 -> R05032
path_rdp00550.kgml: rdp:RD2015_1227 -> rdp:RD2015_1224 -> [rdp:RD2015_1221] -> rdp:RD2015_1222 -> rdp:RD2015_1223 -> rdp:RD2015_1226
path_rdp00550.kgml: 6.3.2.8 -> 6.3.2.9 -> [6.3.2.13] -> 6.3.2.10 -> 2.7.8.13 -> 2.4.1.227
path_rdp00550.kgml: Skipped genes: rdp:RD2015_1225
path_rdp00550.kgml:
path_rdp00550.kgml: Found a trail of span 5 containing skipped vertices
path_rdp00550.kgml: 33 -> [32] -> 34 -> 23 -> 35 -> 36
path_rdp00550.kgml: R03193 -> [R02783] -> R02788 -> R04617 -> R05630 -> R05032
path_rdp00550.kgml: rdp:RD2015_1227 -> [rdp:RD2015_1224] -> rdp:RD2015_1221 -> rdp:RD2015_1222 -> rdp:RD2015_1223 -> rdp:RD2015_1226
path_rdp00550.kgml: 6.3.2.8 -> [6.3.2.9] -> 6.3.2.13 -> 6.3.2.10 -> 2.7.8.13 -> 2.4.1.227
path_rdp00550.kgml: Skipped genes: rdp:RD2015_1225, rdp:RD2015_1224
path_rdp00550.kgml:
path_rdp00550.kgml: Found a trail of span 5 containing skipped vertices
path_rdp00550.kgml: 33 -> 32 -> 34 -> 23 -> [35] -> 36
path_rdp00550.kgml: R03193 -> R02783 -> R02788 -> R04617 -> [R05630] -> R05032
path_rdp00550.kgml: rdp:RD2015_1227 -> rdp:RD2015_1224 -> rdp:RD2015_1221 -> rdp:RD2015_1222 -> [rdp:RD2015_1223] -> rdp:RD2015_1226
path_rdp00550.kgml: 6.3.2.8 -> 6.3.2.9 -> 6.3.2.13 -> 6.3.2.10 -> [2.7.8.13] -> 2.4.1.227
path_rdp00550.kgml: Skipped genes: rdp:RD2015_1225, rdp:RD2015_1223
path_rdp00550.kgml:
path_rdp00550.kgml: Found a trail of span 4 containing skipped vertices
path_rdp00550.kgml: 33 -> 32 -> 34 -> [23 -> 35] -> 36
path_rdp00550.kgml: R03193 -> R02783 -> R02788 -> [R04617 -> R05630] -> R05032
path_rdp00550.kgml: rdp:RD2015_1227 -> rdp:RD2015_1224 -> rdp:RD2015_1221 -> [rdp:RD2015_1222 -> rdp:RD2015_1223] -> rdp:RD2015_1226
path_rdp00550.kgml: 6.3.2.8 -> 6.3.2.9 -> 6.3.2.13 -> [6.3.2.10 -> 2.7.8.13] -> 2.4.1.227
path_rdp00550.kgml: Skipped genes: rdp:RD2015_1225, rdp:RD2015_1223, rdp:RD2015_1222
path_rdp00550.kgml:
path_rdp00550.kgml: Found a trail of span 4 containing skipped vertices
path_rdp00550.kgml: 30 -> 23 -> 35 -> 36
path_rdp00550.kgml: R01150 -> R04617 -> R05630 -> R05032
path_rdp00550.kgml: rdp:RD2015_1228 -> rdp:RD2015_1222 -> rdp:RD2015_1223 -> rdp:RD2015_1226
path_rdp00550.kgml: 6.3.2.4 -> 6.3.2.10 -> 2.7.8.13 -> 2.4.1.227
path_rdp00550.kgml: Skipped genes: rdp:RD2015_1225, rdp:RD2015_1224, rdp:RD2015_1227
path_rdp00550.kgml:
path_rdp00550.kgml: Found a trail of span 4 containing skipped vertices
path_rdp00550.kgml: 33 -> 32 -> [34 -> 23] -> 35 -> 36
path_rdp00550.kgml: R03193 -> R02783 -> [R02788 -> R04617] -> R05630 -> R05032
path_rdp00550.kgml: rdp:RD2015_1227 -> rdp:RD2015_1224 -> [rdp:RD2015_1221 -> rdp:RD2015_1222] -> rdp:RD2015_1223 -> rdp:RD2015_1226
path_rdp00550.kgml: 6.3.2.8 -> 6.3.2.9 -> [6.3.2.13 -> 6.3.2.10] -> 2.7.8.13 -> 2.4.1.227
path_rdp00550.kgml: Skipped genes: rdp:RD2015_1225
path_rdp00550.kgml:
path_rdp00550.kgml: Found a trail of span 4 containing skipped vertices
path_rdp00550.kgml: 33 -> [32 -> 34] -> 23 -> 35 -> 36
path_rdp00550.kgml: R03193 -> [R02783 -> R02788] -> R04617 -> R05630 -> R05032
path_rdp00550.kgml: rdp:RD2015_1227 -> [rdp:RD2015_1224 -> rdp:RD2015_1221] -> rdp:RD2015_1222 -> rdp:RD2015_1223 -> rdp:RD2015_1226
path_rdp00550.kgml: 6.3.2.8 -> [6.3.2.9 -> 6.3.2.13] -> 6.3.2.10 -> 2.7.8.13 -> 2.4.1.227
path_rdp00550.kgml: Skipped genes: rdp:RD2015_1225, rdp:RD2015_1224
path_rdp00550.kgml:
path_rdp00550.kgml: Found a trail of span 4 containing skipped vertices
path_rdp00550.kgml: 30 -> 29 -> 28 -> 27
path_rdp00550.kgml: R01150 -> R04573 -> R05629 -> R05662
path_rdp00550.kgml: rdp:RD2015_1228 -> rdp:RD2015_1222 -> rdp:RD2015_1223 -> rdp:RD2015_1226
path_rdp00550.kgml: 6.3.2.4 -> 6.3.2.10 -> 2.7.8.13 -> 2.4.1.227
path_rdp00550.kgml: Skipped genes: rdp:RD2015_1225, rdp:RD2015_1224, rdp:RD2015_1227
path_rdp00550.kgml:
path_rdp00550.kgml: Found a trail of span 3 containing skipped vertices
path_rdp00550.kgml: 30 -> [23] -> 35 -> 36
path_rdp00550.kgml: R01150 -> [R04617] -> R05630 -> R05032
path_rdp00550.kgml: rdp:RD2015_1228 -> [rdp:RD2015_1222] -> rdp:RD2015_1223 -> rdp:RD2015_1226
path_rdp00550.kgml: 6.3.2.4 -> [6.3.2.10] -> 2.7.8.13 -> 2.4.1.227
path_rdp00550.kgml: Skipped genes: rdp:RD2015_1225, rdp:RD2015_1224, rdp:RD2015_1227
path_rdp00550.kgml:
path_rdp00550.kgml: Found a trail of span 3 containing skipped vertices
path_rdp00550.kgml: 30 -> [29] -> 28 -> 27
path_rdp00550.kgml: R01150 -> [R04573] -> R05629 -> R05662
path_rdp00550.kgml: rdp:RD2015_1228 -> [rdp:RD2015_1222] -> rdp:RD2015_1223 -> rdp:RD2015_1226
path_rdp00550.kgml: 6.3.2.4 -> [6.3.2.10] -> 2.7.8.13 -> 2.4.1.227
path_rdp00550.kgml: Skipped genes: rdp:RD2015_1225, rdp:RD2015_1224, rdp:RD2015_1227
path_rdp00550.kgml:
path_rdp00550.kgml: Found a trail of span 3 containing skipped vertices
path_rdp00550.kgml: 30 -> 29 -> [28] -> 27
path_rdp00550.kgml: R01150 -> R04573 -> [R05629] -> R05662
path_rdp00550.kgml: rdp:RD2015_1228 -> rdp:RD2015_1222 -> [rdp:RD2015_1223] -> rdp:RD2015_1226
path_rdp00550.kgml: 6.3.2.4 -> 6.3.2.10 -> [2.7.8.13] -> 2.4.1.227
path_rdp00550.kgml: Skipped genes: rdp:RD2015_1225, rdp:RD2015_1224, rdp:RD2015_1227, rdp:RD2015_1223
path_rdp00550.kgml:
path_rdp00550.kgml: Found a trail of span 2 containing skipped vertices
path_rdp00550.kgml: 30 -> [23 -> 35] -> 36
path_rdp00550.kgml: R01150 -> [R04617 -> R05630] -> R05032
path_rdp00550.kgml: rdp:RD2015_1228 -> [rdp:RD2015_1222 -> rdp:RD2015_1223] -> rdp:RD2015_1226
path_rdp00550.kgml: 6.3.2.4 -> [6.3.2.10 -> 2.7.8.13] -> 2.4.1.227
path_rdp00550.kgml: Skipped genes: rdp:RD2015_1227
path_rdp00550.kgml:
path_rdp00550.kgml: Found a trail of span 2 containing skipped vertices
path_rdp00550.kgml: 30 -> [29 -> 28] -> 27
path_rdp00550.kgml: R01150 -> [R04573 -> R05629] -> R05662
path_rdp00550.kgml: rdp:RD2015_1228 -> [rdp:RD2015_1222 -> rdp:RD2015_1223] -> rdp:RD2015_1226
path_rdp00550.kgml: 6.3.2.4 -> [6.3.2.10 -> 2.7.8.13] -> 2.4.1.227
path_rdp00550.kgml: Skipped genes: rdp:RD2015_1227
path_rdp00550.kgml:
path_rdp00550.kgml: --- 2.67 seconds ---

path_rdp00561.kgml: Glycerolipid metabolism
path_rdp00561.kgml: Initialization took 0.48 seconds
path_rdp00561.kgml: (not found)
path_rdp00561.kgml: --- 0.53 seconds ---

path_rdp00562.kgml: Inositol phosphate metabolism
path_rdp00562.kgml: Initialization took 0.23 seconds
path_rdp00562.kgml: (not found)
path_rdp00562.kgml: --- 0.27 seconds ---

path_rdp00564.kgml: Glycerophospholipid metabolism
path_rdp00564.kgml: Initialization took 3.05 seconds
path_rdp00564.kgml: (not found)
path_rdp00564.kgml: --- 3.12 seconds ---

path_rdp00565.kgml: Ether lipid metabolism
path_rdp00565.kgml: Initialization took 0.08 seconds
path_rdp00565.kgml: (not found)
path_rdp00565.kgml: --- 0.11 seconds ---

path_rdp00590.kgml: Arachidonic acid metabolism
path_rdp00590.kgml: Initialization took 0.13 seconds
path_rdp00590.kgml: (not found)
path_rdp00590.kgml: --- 0.18 seconds ---

path_rdp00592.kgml: alpha-Linolenic acid metabolism
path_rdp00592.kgml: Initialization took 0.08 seconds
path_rdp00592.kgml: (not found)
path_rdp00592.kgml: --- 0.12 seconds ---

path_rdp00600.kgml: Sphingolipid metabolism
path_rdp00600.kgml: Initialization took 0.08 seconds
path_rdp00600.kgml: (not found)
path_rdp00600.kgml: --- 0.12 seconds ---

path_rdp00620.kgml: Pyruvate metabolism
path_rdp00620.kgml: Initialization took 7.19 seconds
path_rdp00620.kgml:
path_rdp00620.kgml: Found a trail of span 4 containing skipped vertices
path_rdp00620.kgml: 123 -> 55 -> [124] -> 125 -> 124
path_rdp00620.kgml: R00014 -> R03270 -> [R02569] -> R07618 -> R02569
path_rdp00620.kgml: rdp:RD2015_1335 -> rdp:RD2015_1335 -> [rdp:RD2015_1336] -> {rdp:RD2015_1337, rdp:RD2015_1475} -> rdp:RD2015_1336
path_rdp00620.kgml: {1.2.4.1, 2.2.1.6, 4.1.1.1} -> 1.2.4.1 -> [2.3.1.12] -> 1.8.1.4 -> 2.3.1.12
path_rdp00620.kgml:
path_rdp00620.kgml: Found a trail of span 2 containing skipped vertices
path_rdp00620.kgml: 92 -> [64] -> 59
path_rdp00620.kgml: R00196 -> [R00199] -> R00345
path_rdp00620.kgml: rdp:RD2015_3729 -> [rdp:RD2015_1523] -> rdp:RD2015_3722
path_rdp00620.kgml: 1.1.2.3 -> [2.7.9.2] -> 4.1.1.31
path_rdp00620.kgml: Skipped genes: rdp:RD2015_3726, rdp:RD2015_3727, rdp:RD2015_3725
path_rdp00620.kgml:
path_rdp00620.kgml: Found a trail of span 2 containing skipped vertices
path_rdp00620.kgml: 83 -> [64] -> 65
path_rdp00620.kgml: R00216 -> [R00199] -> {R00200, R02320}
path_rdp00620.kgml: {rdp:RD2015_4580, rdp:RD2015_615} -> [rdp:RD2015_1523] -> rdp:RD2015_616
path_rdp00620.kgml: 1.1.1.40 -> [2.7.9.2] -> {2.7.1.40, 2.7.1.40}
path_rdp00620.kgml:
path_rdp00620.kgml: --- 20.70 seconds ---

path_rdp00623.kgml: Toluene degradation
path_rdp00623.kgml: Initialization took 0.13 seconds
path_rdp00623.kgml: (not found)
path_rdp00623.kgml: --- 0.17 seconds ---

path_rdp00625.kgml: Chloroalkane and chloroalkene degradation
path_rdp00625.kgml: Initialization took 0.18 seconds
path_rdp00625.kgml: (not found)
path_rdp00625.kgml: --- 0.22 seconds ---

path_rdp00626.kgml: Naphthalene degradation
path_rdp00626.kgml: Initialization took 0.08 seconds
path_rdp00626.kgml: (not found)
path_rdp00626.kgml: --- 0.12 seconds ---

path_rdp00627.kgml: Aminobenzoate degradation
path_rdp00627.kgml: Initialization took 0.13 seconds
path_rdp00627.kgml: (not found)
path_rdp00627.kgml: --- 0.17 seconds ---

path_rdp00630.kgml: Glyoxylate and dicarboxylate metabolism
path_rdp00630.kgml: Initialization took 5.96 seconds
path_rdp00630.kgml:
path_rdp00630.kgml: Found a trail of span 2 without skipping any vertex
path_rdp00630.kgml: 194 -> 195
path_rdp00630.kgml: R00238 -> R01977
path_rdp00630.kgml: {rdp:RD2015_1346, rdp:RD2015_1393, rdp:RD2015_829} -> rdp:RD2015_1347
path_rdp00630.kgml: 2.3.1.9 -> 1.1.1.36
path_rdp00630.kgml:
path_rdp00630.kgml: --- 6.13 seconds ---

path_rdp00633.kgml: Nitrotoluene degradation
path_rdp00633.kgml: Initialization took 0.08 seconds
path_rdp00633.kgml: (not found)
path_rdp00633.kgml: --- 0.10 seconds ---

path_rdp00640.kgml: Propanoate metabolism
path_rdp00640.kgml: Initialization took 3.84 seconds
path_rdp00640.kgml: (not found)
path_rdp00640.kgml: --- 3.92 seconds ---

path_rdp00643.kgml: Styrene degradation
path_rdp00643.kgml: Initialization took 0.08 seconds
path_rdp00643.kgml: (not found)
path_rdp00643.kgml: --- 0.11 seconds ---

path_rdp00650.kgml: Butanoate metabolism
path_rdp00650.kgml: Initialization took 2.28 seconds
path_rdp00650.kgml:
path_rdp00650.kgml: --- 13.07 seconds ---

path_rdp00660.kgml: C5-Branched dibasic acid metabolism
path_rdp00660.kgml: Initialization took 0.28 seconds
path_rdp00660.kgml:
path_rdp00660.kgml: Found a trail of span 3 without skipping any vertex
path_rdp00660.kgml: 31 -> 96 -> 97
path_rdp00660.kgml: R03896 -> R03898 -> R00994
path_rdp00660.kgml: {rdp:RD2015_2291, rdp:RD2015_2292} -> {rdp:RD2015_2291, rdp:RD2015_2292} -> rdp:RD2015_2293
path_rdp00660.kgml: 4.2.1.35 -> 4.2.1.35 -> 1.1.1.85
path_rdp00660.kgml:
path_rdp00660.kgml: --- 0.40 seconds ---

path_rdp00670.kgml: One carbon pool by folate
path_rdp00670.kgml: Initialization took 0.78 seconds
path_rdp00670.kgml:
path_rdp00670.kgml: Found a trail of span 4 containing skipped vertices
path_rdp00670.kgml: 24 -> 23 -> 52 -> [24] -> 68
path_rdp00670.kgml: {R02235, R02236} -> {R00936, R00939} -> R02101 -> [{R02235, R02236}] -> {R00937, R00940}
path_rdp00670.kgml: rdp:RD2015_2394 -> rdp:RD2015_2394 -> rdp:RD2015_2401 -> [rdp:RD2015_2394] -> rdp:RD2015_2394
path_rdp00670.kgml: {1.5.1.3, 1.5.1.3} -> {1.5.1.3, 1.5.1.3} -> 2.1.1.45 -> [{1.5.1.3, 1.5.1.3}] -> {1.5.1.3, 1.5.1.3}
path_rdp00670.kgml: Skipped genes: rdp:RD2015_2400, rdp:RD2015_2398, rdp:RD2015_2399
path_rdp00670.kgml:
path_rdp00670.kgml: --- 14.78 seconds ---

path_rdp00680.kgml: Methane metabolism
path_rdp00680.kgml: Initialization took 2.96 seconds
path_rdp00680.kgml: (not found)
path_rdp00680.kgml: --- 3.00 seconds ---

path_rdp00730.kgml: Thiamine metabolism
path_rdp00730.kgml: Initialization took 0.54 seconds
path_rdp00730.kgml:
path_rdp00730.kgml: Found a trail of span 3 containing skipped vertices
path_rdp00730.kgml: 94 -> 75 -> 97
path_rdp00730.kgml: R03472 -> R04509 -> R10712
path_rdp00730.kgml: rdp:RD2015_4362 -> {rdp:RD2015_4132, rdp:RD2015_4366} -> rdp:RD2015_4366
path_rdp00730.kgml: 4.1.99.17 -> 2.7.4.7 -> 2.5.1.3
path_rdp00730.kgml: Skipped genes: rdp:RD2015_4363, rdp:RD2015_4365, rdp:RD2015_4364
path_rdp00730.kgml:
path_rdp00730.kgml: Found a trail of span 3 containing skipped vertices
path_rdp00730.kgml: 94 -> 75 -> 93
path_rdp00730.kgml: R03472 -> R04509 -> R03223
path_rdp00730.kgml: rdp:RD2015_4362 -> {rdp:RD2015_4132, rdp:RD2015_4366} -> rdp:RD2015_4366
path_rdp00730.kgml: 4.1.99.17 -> 2.7.4.7 -> 2.5.1.3
path_rdp00730.kgml: Skipped genes: rdp:RD2015_4363, rdp:RD2015_4365, rdp:RD2015_4364
path_rdp00730.kgml:
path_rdp00730.kgml: Found a trail of span 2 containing skipped vertices
path_rdp00730.kgml: 94 -> [75] -> 97
path_rdp00730.kgml: R03472 -> [R04509] -> R10712
path_rdp00730.kgml: rdp:RD2015_4362 -> [{rdp:RD2015_4132, rdp:RD2015_4366}] -> rdp:RD2015_4366
path_rdp00730.kgml: 4.1.99.17 -> [2.7.4.7] -> 2.5.1.3
path_rdp00730.kgml: Skipped genes: rdp:RD2015_4363, rdp:RD2015_4365, rdp:RD2015_4364
path_rdp00730.kgml:
path_rdp00730.kgml: Found a trail of span 2 containing skipped vertices
path_rdp00730.kgml: 94 -> [75] -> 93
path_rdp00730.kgml: R03472 -> [R04509] -> R03223
path_rdp00730.kgml: rdp:RD2015_4362 -> [{rdp:RD2015_4132, rdp:RD2015_4366}] -> rdp:RD2015_4366
path_rdp00730.kgml: 4.1.99.17 -> [2.7.4.7] -> 2.5.1.3
path_rdp00730.kgml: Skipped genes: rdp:RD2015_4363, rdp:RD2015_4365, rdp:RD2015_4364
path_rdp00730.kgml:
path_rdp00730.kgml: Found a trail of span 2 containing skipped vertices
path_rdp00730.kgml: 70 -> 69
path_rdp00730.kgml: R07463 -> R10247
path_rdp00730.kgml: rdp:RD2015_4363 -> rdp:RD2015_4365
path_rdp00730.kgml: 1.4.3.19 -> 2.8.1.10
path_rdp00730.kgml: Skipped genes: rdp:RD2015_4364
path_rdp00730.kgml:
path_rdp00730.kgml: --- 0.89 seconds ---

path_rdp00740.kgml: Riboflavin metabolism
path_rdp00740.kgml: Initialization took 0.28 seconds
path_rdp00740.kgml:
path_rdp00740.kgml: Found a trail of span 4 containing skipped vertices
path_rdp00740.kgml: 38 -> 39 -> 40 -> [43] -> 41
path_rdp00740.kgml: R00425 -> R03459 -> R03458 -> [R07280] -> R04457
path_rdp00740.kgml: {rdp:RD2015_2358, rdp:RD2015_4728} -> rdp:RD2015_2359 -> rdp:RD2015_2359 -> [rdp:RD2015_3952] -> {rdp:RD2015_2357, rdp:RD2015_3332}
path_rdp00740.kgml: 3.5.4.25 -> 3.5.4.26 -> 1.1.1.193 -> [3.1.3.104] -> 2.5.1.78
path_rdp00740.kgml:
path_rdp00740.kgml: Found a trail of span 3 containing skipped vertices
path_rdp00740.kgml: 38 -> [39] -> 40 -> [43] -> 41
path_rdp00740.kgml: R00425 -> [R03459] -> R03458 -> [R07280] -> R04457
path_rdp00740.kgml: {rdp:RD2015_2358, rdp:RD2015_4728} -> [rdp:RD2015_2359] -> rdp:RD2015_2359 -> [rdp:RD2015_3952] -> {rdp:RD2015_2357, rdp:RD2015_3332}
path_rdp00740.kgml: 3.5.4.25 -> [3.5.4.26] -> 1.1.1.193 -> [3.1.3.104] -> 2.5.1.78
path_rdp00740.kgml:
path_rdp00740.kgml: Found a trail of span 3 containing skipped vertices
path_rdp00740.kgml: 38 -> 39 -> [40 -> 43] -> 41
path_rdp00740.kgml: R00425 -> R03459 -> [R03458 -> R07280] -> R04457
path_rdp00740.kgml: {rdp:RD2015_2358, rdp:RD2015_4728} -> rdp:RD2015_2359 -> [rdp:RD2015_2359 -> rdp:RD2015_3952] -> {rdp:RD2015_2357, rdp:RD2015_3332}
path_rdp00740.kgml: 3.5.4.25 -> 3.5.4.26 -> [1.1.1.193 -> 3.1.3.104] -> 2.5.1.78
path_rdp00740.kgml:
path_rdp00740.kgml: Found a trail of span 2 without skipping any vertex
path_rdp00740.kgml: 32 -> 41
path_rdp00740.kgml: R07281 -> R04457
path_rdp00740.kgml: rdp:RD2015_2358 -> {rdp:RD2015_2357, rdp:RD2015_3332}
path_rdp00740.kgml: 4.1.99.12 -> 2.5.1.78
path_rdp00740.kgml:
path_rdp00740.kgml: --- 0.52 seconds ---

path_rdp00750.kgml: Vitamin B6 metabolism
path_rdp00750.kgml: Initialization took 0.23 seconds
path_rdp00750.kgml: (not found)
path_rdp00750.kgml: --- 0.27 seconds ---

path_rdp00760.kgml: Nicotinate and nicotinamide metabolism
path_rdp00760.kgml: Initialization took 1.34 seconds
path_rdp00760.kgml: (not found)
path_rdp00760.kgml: --- 1.48 seconds ---

path_rdp00770.kgml: Pantothenate and CoA biosynthesis
path_rdp00770.kgml: Initialization took 0.88 seconds
path_rdp00770.kgml:
path_rdp00770.kgml: Found a trail of span 2 without skipping any vertex
path_rdp00770.kgml: 82 -> 81
path_rdp00770.kgml: R00006 -> R03051
path_rdp00770.kgml: {rdp:RD2015_1439, rdp:RD2015_1440, rdp:RD2015_3404} -> rdp:RD2015_1441
path_rdp00770.kgml: 2.2.1.6 -> 1.1.1.86
path_rdp00770.kgml:
path_rdp00770.kgml: Found a trail of span 2 containing skipped vertices
path_rdp00770.kgml: 78 -> [77] -> 76
path_rdp00770.kgml: R01226 -> [R02472] -> R02473
path_rdp00770.kgml: rdp:RD2015_155 -> [{rdp:RD2015_1408, rdp:RD2015_3804}] -> rdp:RD2015_156
path_rdp00770.kgml: 2.1.2.11 -> [1.1.1.169] -> 6.3.2.1
path_rdp00770.kgml:
path_rdp00770.kgml: --- 1.04 seconds ---

path_rdp00780.kgml: Biotin metabolism
path_rdp00780.kgml: Initialization took 1.08 seconds
path_rdp00780.kgml:
path_rdp00780.kgml: Found a trail of span 4 without skipping any vertex
path_rdp00780.kgml: 34 -> 32 -> 31 -> 30
path_rdp00780.kgml: R03210 -> R03231 -> R03182 -> R01078
path_rdp00780.kgml: rdp:RD2015_4342 -> rdp:RD2015_4343 -> rdp:RD2015_4341 -> rdp:RD2015_4340
path_rdp00780.kgml: 2.3.1.47 -> 2.6.1.62 -> 6.3.3.3 -> 2.8.1.6
path_rdp00780.kgml:
path_rdp00780.kgml: Found a trail of span 4 containing skipped vertices
path_rdp00780.kgml: 95 -> 53 -> [56 -> 59] -> 74 -> 67
path_rdp00780.kgml: R10115 -> R10116 -> [R10117 -> R10118] -> R10119 -> R10120
path_rdp00780.kgml: {rdp:RD2015_4021, rdp:RD2015_802} -> {rdp:RD2015_2690, rdp:RD2015_3602, rdp:RD2015_4023} -> [rdp:RD2015_1517 -> rdp:RD2015_2913] -> {rdp:RD2015_4021, rdp:RD2015_802} -> {rdp:RD2015_2690, rdp:RD2015_3602, rdp:RD2015_4023}
path_rdp00780.kgml: {2.3.1.179, 2.3.1.41} -> 1.1.1.100 -> [4.2.1.59 -> 1.3.1.10] -> {2.3.1.179, 2.3.1.41} -> 1.1.1.100
path_rdp00780.kgml: Skipped genes: rdp:RD2015_4022
path_rdp00780.kgml:
path_rdp00780.kgml: Found a trail of span 4 without skipping any vertex
path_rdp00780.kgml: 45 -> 32 -> 31 -> 30
path_rdp00780.kgml: R10124 -> R03231 -> R03182 -> R01078
path_rdp00780.kgml: rdp:RD2015_4342 -> rdp:RD2015_4343 -> rdp:RD2015_4341 -> rdp:RD2015_4340
path_rdp00780.kgml: 2.3.1.47 -> 2.6.1.62 -> 6.3.3.3 -> 2.8.1.6
path_rdp00780.kgml:
path_rdp00780.kgml: Found a trail of span 3 containing skipped vertices
path_rdp00780.kgml: 34 -> [32] -> 31 -> 30
path_rdp00780.kgml: R03210 -> [R03231] -> R03182 -> R01078
path_rdp00780.kgml: rdp:RD2015_4342 -> [rdp:RD2015_4343] -> rdp:RD2015_4341 -> rdp:RD2015_4340
path_rdp00780.kgml: 2.3.1.47 -> [2.6.1.62] -> 6.3.3.3 -> 2.8.1.6
path_rdp00780.kgml:
path_rdp00780.kgml: Found a trail of span 3 containing skipped vertices
path_rdp00780.kgml: 45 -> [32] -> 31 -> 30
path_rdp00780.kgml: R10124 -> [R03231] -> R03182 -> R01078
path_rdp00780.kgml: rdp:RD2015_4342 -> [rdp:RD2015_4343] -> rdp:RD2015_4341 -> rdp:RD2015_4340
path_rdp00780.kgml: 2.3.1.47 -> [2.6.1.62] -> 6.3.3.3 -> 2.8.1.6
path_rdp00780.kgml:
path_rdp00780.kgml: Found a trail of span 3 containing skipped vertices
path_rdp00780.kgml: 45 -> 32 -> [31] -> 30
path_rdp00780.kgml: R10124 -> R03231 -> [R03182] -> R01078
path_rdp00780.kgml: rdp:RD2015_4342 -> rdp:RD2015_4343 -> [rdp:RD2015_4341] -> rdp:RD2015_4340
path_rdp00780.kgml: 2.3.1.47 -> 2.6.1.62 -> [6.3.3.3] -> 2.8.1.6
path_rdp00780.kgml: Skipped genes: rdp:RD2015_4341
path_rdp00780.kgml:
path_rdp00780.kgml: Found a trail of span 2 containing skipped vertices
path_rdp00780.kgml: 34 -> [32 -> 31] -> 30
path_rdp00780.kgml: R03210 -> [R03231 -> R03182] -> R01078
path_rdp00780.kgml: rdp:RD2015_4342 -> [rdp:RD2015_4343 -> rdp:RD2015_4341] -> rdp:RD2015_4340
path_rdp00780.kgml: 2.3.1.47 -> [2.6.1.62 -> 6.3.3.3] -> 2.8.1.6
path_rdp00780.kgml: Skipped genes: rdp:RD2015_4341
path_rdp00780.kgml:
path_rdp00780.kgml: Found a trail of span 2 containing skipped vertices
path_rdp00780.kgml: 45 -> [32 -> 31] -> 30
path_rdp00780.kgml: R10124 -> [R03231 -> R03182] -> R01078
path_rdp00780.kgml: rdp:RD2015_4342 -> [rdp:RD2015_4343 -> rdp:RD2015_4341] -> rdp:RD2015_4340
path_rdp00780.kgml: 2.3.1.47 -> [2.6.1.62 -> 6.3.3.3] -> 2.8.1.6
path_rdp00780.kgml: Skipped genes: rdp:RD2015_4341
path_rdp00780.kgml:
path_rdp00780.kgml: --- 1.67 seconds ---

path_rdp00785.kgml: Lipoic acid metabolism
path_rdp00785.kgml: Initialization took 0.08 seconds
path_rdp00785.kgml:
path_rdp00785.kgml: Found a trail of span 2 without skipping any vertex
path_rdp00785.kgml: 5 -> 6
path_rdp00785.kgml: R07768 -> R07769
path_rdp00785.kgml: rdp:RD2015_4447 -> rdp:RD2015_4448
path_rdp00785.kgml: 2.8.1.8 -> 2.3.1.181
path_rdp00785.kgml:
path_rdp00785.kgml: Found a trail of span 2 without skipping any vertex
path_rdp00785.kgml: 11 -> 10
path_rdp00785.kgml: R07766 -> R07767
path_rdp00785.kgml: rdp:RD2015_4448 -> rdp:RD2015_4447
path_rdp00785.kgml: 2.3.1.181 -> 2.8.1.8
path_rdp00785.kgml:
path_rdp00785.kgml: --- 0.21 seconds ---

path_rdp00790.kgml: Folate biosynthesis
path_rdp00790.kgml: Initialization took 3.49 seconds
path_rdp00790.kgml:
path_rdp00790.kgml: Found a trail of span 2 without skipping any vertex
path_rdp00790.kgml: 96 -> 102
path_rdp00790.kgml: R09959 -> R10002
path_rdp00790.kgml: rdp:RD2015_91 -> rdp:RD2015_92
path_rdp00790.kgml: 4.1.2.50 -> 4.3.99.3
path_rdp00790.kgml:
path_rdp00790.kgml: --- 3.66 seconds ---

path_rdp00860.kgml: Porphyrin and chlorophyll metabolism
path_rdp00860.kgml: Initialization took 11.81 seconds
path_rdp00860.kgml:
path_rdp00860.kgml: Found a trail of span 4 containing skipped vertices
path_rdp00860.kgml: 284 -> 285 -> 318 -> 319
path_rdp00860.kgml: R05809 -> R05810 -> R07772 -> R07773
path_rdp00860.kgml: rdp:RD2015_731 -> rdp:RD2015_739 -> {rdp:RD2015_732, rdp:RD2015_733} -> rdp:RD2015_736
path_rdp00860.kgml: 2.1.1.131 -> 2.1.1.271 -> 3.7.1.12 -> 2.1.1.195
path_rdp00860.kgml: Skipped genes: rdp:RD2015_738, rdp:RD2015_737, rdp:RD2015_735, rdp:RD2015_734
path_rdp00860.kgml:
path_rdp00860.kgml: Found a trail of span 3 containing skipped vertices
path_rdp00860.kgml: 41 -> 259 -> [351] -> 359
path_rdp00860.kgml: R06896 -> R06282 -> [R09053] -> R09054
path_rdp00860.kgml: rdp:RD2015_1031 -> {rdp:RD2015_1011, rdp:RD2015_1013, rdp:RD2015_1014} -> [{rdp:RD2015_1037, rdp:RD2015_1038, rdp:RD2015_1039}] -> rdp:RD2015_1015
path_rdp00860.kgml: 1.3.1.75 -> 1.3.7.7 -> [1.3.7.15] -> 4.2.1.165
path_rdp00860.kgml: Skipped genes: rdp:RD2015_1026
path_rdp00860.kgml:
path_rdp00860.kgml: Found a trail of span 3 containing skipped vertices
path_rdp00860.kgml: 301 -> 302 -> 315
path_rdp00860.kgml: R05220 -> R05225 -> R07302
path_rdp00860.kgml: {rdp:RD2015_101, rdp:RD2015_1087} -> rdp:RD2015_1084 -> {rdp:RD2015_1086, rdp:RD2015_3618}
path_rdp00860.kgml: 2.5.1.17 -> 6.3.5.10 -> 6.3.1.10
path_rdp00860.kgml: Skipped genes: rdp:RD2015_1085
path_rdp00860.kgml:
path_rdp00860.kgml: Found a trail of span 3 containing skipped vertices
path_rdp00860.kgml: 301 -> 302 -> 316
path_rdp00860.kgml: R05220 -> R05225 -> R06529
path_rdp00860.kgml: {rdp:RD2015_101, rdp:RD2015_1087} -> rdp:RD2015_1084 -> {rdp:RD2015_1086, rdp:RD2015_3618}
path_rdp00860.kgml: 2.5.1.17 -> 6.3.5.10 -> 6.3.1.10
path_rdp00860.kgml: Skipped genes: rdp:RD2015_1085
path_rdp00860.kgml:
path_rdp00860.kgml: Found a trail of span 3 containing skipped vertices
path_rdp00860.kgml: 284 -> [285] -> 318 -> 319
path_rdp00860.kgml: R05809 -> [R05810] -> R07772 -> R07773
path_rdp00860.kgml: rdp:RD2015_731 -> [rdp:RD2015_739] -> {rdp:RD2015_732, rdp:RD2015_733} -> rdp:RD2015_736
path_rdp00860.kgml: 2.1.1.131 -> [2.1.1.271] -> 3.7.1.12 -> 2.1.1.195
path_rdp00860.kgml: Skipped genes: rdp:RD2015_735, rdp:RD2015_734
path_rdp00860.kgml:
path_rdp00860.kgml: Found a trail of span 3 containing skipped vertices
path_rdp00860.kgml: 41 -> 259 -> 353
path_rdp00860.kgml: R06896 -> R06282 -> R09059
path_rdp00860.kgml: rdp:RD2015_1031 -> {rdp:RD2015_1011, rdp:RD2015_1013, rdp:RD2015_1014} -> rdp:RD2015_1015
path_rdp00860.kgml: 1.3.1.75 -> 1.3.7.7 -> 4.2.1.165
path_rdp00860.kgml: Skipped genes: rdp:RD2015_1026
path_rdp00860.kgml:
path_rdp00860.kgml: Found a trail of span 3 without skipping any vertex
path_rdp00860.kgml: 273 -> 270 -> 271
path_rdp00860.kgml: R00084 -> R03165 -> R03194
path_rdp00860.kgml: rdp:RD2015_3721 -> rdp:RD2015_3720 -> {rdp:RD2015_3719, rdp:RD2015_3720, rdp:RD2015_3913, rdp:RD2015_4399, rdp:RD2015_729}
path_rdp00860.kgml: 2.5.1.61 -> 4.2.1.75 -> 2.1.1.107
path_rdp00860.kgml:
path_rdp00860.kgml: Found a trail of span 2 without skipping any vertex
path_rdp00860.kgml: 358 -> 361
path_rdp00860.kgml: R09060 -> R09055
path_rdp00860.kgml: {rdp:RD2015_1037, rdp:RD2015_1038, rdp:RD2015_1039} -> rdp:RD2015_1036
path_rdp00860.kgml: 1.3.7.15 -> 1.1.1.396
path_rdp00860.kgml:
path_rdp00860.kgml: Found a trail of span 2 containing skipped vertices
path_rdp00860.kgml: 267 -> 266
path_rdp00860.kgml: R03877 -> R04237
path_rdp00860.kgml: {rdp:RD2015_1012, rdp:RD2015_1024, rdp:RD2015_1025} -> rdp:RD2015_1010
path_rdp00860.kgml: 6.6.1.1 -> 2.1.1.11
path_rdp00860.kgml: Skipped genes: rdp:RD2015_1011
path_rdp00860.kgml:
path_rdp00860.kgml: Found a trail of span 2 containing skipped vertices
path_rdp00860.kgml: 351 -> [359] -> 361
path_rdp00860.kgml: R09053 -> [R09054] -> R09055
path_rdp00860.kgml: {rdp:RD2015_1037, rdp:RD2015_1038, rdp:RD2015_1039} -> [rdp:RD2015_1015] -> rdp:RD2015_1036
path_rdp00860.kgml: 1.3.7.15 -> [4.2.1.165] -> 1.1.1.396
path_rdp00860.kgml:
path_rdp00860.kgml: Found a trail of span 2 containing skipped vertices
path_rdp00860.kgml: 378 -> 393
path_rdp00860.kgml: R11514 -> R11226
path_rdp00860.kgml: rdp:RD2015_1018 -> rdp:RD2015_1020
path_rdp00860.kgml: 2.5.1.133 -> 1.3.1.111
path_rdp00860.kgml: Skipped genes: rdp:RD2015_1019
path_rdp00860.kgml:
path_rdp00860.kgml: Found a trail of span 2 containing skipped vertices
path_rdp00860.kgml: 258 -> [351] -> 359
path_rdp00860.kgml: R06272 -> [R09053] -> R09054
path_rdp00860.kgml: rdp:RD2015_1031 -> [{rdp:RD2015_1037, rdp:RD2015_1038, rdp:RD2015_1039}] -> rdp:RD2015_1015
path_rdp00860.kgml: 1.3.1.75 -> [1.3.7.15] -> 4.2.1.165
path_rdp00860.kgml: Skipped genes: rdp:RD2015_1026
path_rdp00860.kgml:
path_rdp00860.kgml: Found a trail of span 2 containing skipped vertices
path_rdp00860.kgml: 258 -> 353
path_rdp00860.kgml: R06272 -> R09059
path_rdp00860.kgml: rdp:RD2015_1031 -> rdp:RD2015_1015
path_rdp00860.kgml: 1.3.1.75 -> 4.2.1.165
path_rdp00860.kgml: Skipped genes: rdp:RD2015_1026
path_rdp00860.kgml:
path_rdp00860.kgml: Found a trail of span 2 containing skipped vertices
path_rdp00860.kgml: 388 -> 394
path_rdp00860.kgml: R11517 -> R11518
path_rdp00860.kgml: rdp:RD2015_1018 -> rdp:RD2015_1020
path_rdp00860.kgml: 2.5.1.133 -> 1.3.1.111
path_rdp00860.kgml: Skipped genes: rdp:RD2015_1019
path_rdp00860.kgml:
path_rdp00860.kgml: Found a trail of span 2 without skipping any vertex
path_rdp00860.kgml: 262 -> 314
path_rdp00860.kgml: R07411 -> R07412
path_rdp00860.kgml: rdp:RD2015_4092 -> rdp:RD2015_4093
path_rdp00860.kgml: 2.5.1.141 -> ?
path_rdp00860.kgml:
path_rdp00860.kgml: Found a trail of span 2 containing skipped vertices
path_rdp00860.kgml: 301 -> [302] -> 315
path_rdp00860.kgml: R05220 -> [R05225] -> R07302
path_rdp00860.kgml: {rdp:RD2015_101, rdp:RD2015_1087} -> [rdp:RD2015_1084] -> {rdp:RD2015_1086, rdp:RD2015_3618}
path_rdp00860.kgml: 2.5.1.17 -> [6.3.5.10] -> 6.3.1.10
path_rdp00860.kgml:
path_rdp00860.kgml: Found a trail of span 2 containing skipped vertices
path_rdp00860.kgml: 301 -> [302] -> 316
path_rdp00860.kgml: R05220 -> [R05225] -> R06529
path_rdp00860.kgml: {rdp:RD2015_101, rdp:RD2015_1087} -> [rdp:RD2015_1084] -> {rdp:RD2015_1086, rdp:RD2015_3618}
path_rdp00860.kgml: 2.5.1.17 -> [6.3.5.10] -> 6.3.1.10
path_rdp00860.kgml:
path_rdp00860.kgml: Found a trail of span 2 containing skipped vertices
path_rdp00860.kgml: 285 -> [318] -> 319
path_rdp00860.kgml: R05810 -> [R07772] -> R07773
path_rdp00860.kgml: rdp:RD2015_739 -> [{rdp:RD2015_732, rdp:RD2015_733}] -> rdp:RD2015_736
path_rdp00860.kgml: 2.1.1.271 -> [3.7.1.12] -> 2.1.1.195
path_rdp00860.kgml: Skipped genes: rdp:RD2015_738, rdp:RD2015_737
path_rdp00860.kgml:
path_rdp00860.kgml: Found a trail of span 2 containing skipped vertices
path_rdp00860.kgml: 282 -> 283
path_rdp00860.kgml: R05807 -> R05808
path_rdp00860.kgml: {rdp:RD2015_2258, rdp:RD2015_738} -> rdp:RD2015_734
path_rdp00860.kgml: 4.99.1.3 -> 2.1.1.151
path_rdp00860.kgml: Skipped genes: rdp:RD2015_737, rdp:RD2015_736, rdp:RD2015_735
path_rdp00860.kgml:
path_rdp00860.kgml: Found a trail of span 2 containing skipped vertices
path_rdp00860.kgml: 41 -> [259 -> 351] -> 359
path_rdp00860.kgml: R06896 -> [R06282 -> R09053] -> R09054
path_rdp00860.kgml: rdp:RD2015_1031 -> [{rdp:RD2015_1011, rdp:RD2015_1013, rdp:RD2015_1014} -> {rdp:RD2015_1037, rdp:RD2015_1038, rdp:RD2015_1039}] -> rdp:RD2015_1015
path_rdp00860.kgml: 1.3.1.75 -> [1.3.7.7 -> 1.3.7.15] -> 4.2.1.165
path_rdp00860.kgml: Skipped genes: rdp:RD2015_1026
path_rdp00860.kgml:
path_rdp00860.kgml: Found a trail of span 2 containing skipped vertices
path_rdp00860.kgml: 41 -> [259] -> 353
path_rdp00860.kgml: R06896 -> [R06282] -> R09059
path_rdp00860.kgml: rdp:RD2015_1031 -> [{rdp:RD2015_1011, rdp:RD2015_1013, rdp:RD2015_1014}] -> rdp:RD2015_1015
path_rdp00860.kgml: 1.3.1.75 -> [1.3.7.7] -> 4.2.1.165
path_rdp00860.kgml: Skipped genes: rdp:RD2015_1026
path_rdp00860.kgml:
path_rdp00860.kgml: Found a trail of span 2 containing skipped vertices
path_rdp00860.kgml: 273 -> [270] -> 271
path_rdp00860.kgml: R00084 -> [R03165] -> R03194
path_rdp00860.kgml: rdp:RD2015_3721 -> [rdp:RD2015_3720] -> {rdp:RD2015_3719, rdp:RD2015_3720, rdp:RD2015_3913, rdp:RD2015_4399, rdp:RD2015_729}
path_rdp00860.kgml: 2.5.1.61 -> [4.2.1.75] -> 2.1.1.107
path_rdp00860.kgml:
path_rdp00860.kgml: Found a trail of span 2 containing skipped vertices
path_rdp00860.kgml: 317 -> 295
path_rdp00860.kgml: R05149 -> R05177
path_rdp00860.kgml: rdp:RD2015_735 -> rdp:RD2015_737
path_rdp00860.kgml: 2.1.1.132 -> 5.4.99.61
path_rdp00860.kgml: Skipped genes: rdp:RD2015_736
path_rdp00860.kgml:
path_rdp00860.kgml: Found a trail of span 2 without skipping any vertex
path_rdp00860.kgml: 311 -> 310
path_rdp00860.kgml: R04594 -> R05223
path_rdp00860.kgml: rdp:RD2015_4180 -> rdp:RD2015_4179
path_rdp00860.kgml: 3.1.3.73 -> 2.7.8.26
path_rdp00860.kgml:
path_rdp00860.kgml: --- 15.93 seconds ---

path_rdp00900.kgml: Terpenoid backbone biosynthesis
path_rdp00900.kgml: Initialization took 0.88 seconds
path_rdp00900.kgml:
path_rdp00900.kgml: Found a trail of span 2 containing skipped vertices
path_rdp00900.kgml: 66 -> [67] -> 68
path_rdp00900.kgml: R05633 -> [R05634] -> R05637
path_rdp00900.kgml: rdp:RD2015_3396 -> [rdp:RD2015_1098] -> rdp:RD2015_3394
path_rdp00900.kgml: 2.7.7.60 -> [2.7.1.148] -> 4.6.1.12
path_rdp00900.kgml: Skipped genes: rdp:RD2015_3395
path_rdp00900.kgml:
path_rdp00900.kgml: --- 1.00 seconds ---

path_rdp00903.kgml: Limonene and pinene degradation
path_rdp00903.kgml: Initialization took 0.08 seconds
path_rdp00903.kgml: (not found)
path_rdp00903.kgml: --- 0.12 seconds ---

path_rdp00906.kgml: Carotenoid biosynthesis
path_rdp00906.kgml: Initialization took 0.18 seconds
path_rdp00906.kgml:
path_rdp00906.kgml: Found a trail of span 4 containing skipped vertices
path_rdp00906.kgml: 206 -> 203 -> [200] -> 205 -> 201
path_rdp00906.kgml: R07519 -> R07520 -> [R07521] -> R07522 -> R07523
path_rdp00906.kgml: rdp:RD2015_1032 -> rdp:RD2015_1033 -> [rdp:RD2015_1035] -> rdp:RD2015_1032 -> rdp:RD2015_1033
path_rdp00906.kgml: 4.2.1.131 -> 1.3.99.27 -> [2.1.1.210] -> 4.2.1.131 -> 1.3.99.27
path_rdp00906.kgml:
path_rdp00906.kgml: Found a trail of span 3 containing skipped vertices
path_rdp00906.kgml: 206 -> [203 -> 200] -> 205 -> 201
path_rdp00906.kgml: R07519 -> [R07520 -> R07521] -> R07522 -> R07523
path_rdp00906.kgml: rdp:RD2015_1032 -> [rdp:RD2015_1033 -> rdp:RD2015_1035] -> rdp:RD2015_1032 -> rdp:RD2015_1033
path_rdp00906.kgml: 4.2.1.131 -> [1.3.99.27 -> 2.1.1.210] -> 4.2.1.131 -> 1.3.99.27
path_rdp00906.kgml:
path_rdp00906.kgml: Found a trail of span 3 containing skipped vertices
path_rdp00906.kgml: 206 -> 203 -> [200 -> 205] -> 201
path_rdp00906.kgml: R07519 -> R07520 -> [R07521 -> R07522] -> R07523
path_rdp00906.kgml: rdp:RD2015_1032 -> rdp:RD2015_1033 -> [rdp:RD2015_1035 -> rdp:RD2015_1032] -> rdp:RD2015_1033
path_rdp00906.kgml: 4.2.1.131 -> 1.3.99.27 -> [2.1.1.210 -> 4.2.1.131] -> 1.3.99.27
path_rdp00906.kgml:
path_rdp00906.kgml: Found a trail of span 3 containing skipped vertices
path_rdp00906.kgml: 211 -> 202 -> [196] -> 209
path_rdp00906.kgml: R07532 -> R07534 -> [R07535] -> R07536
path_rdp00906.kgml: rdp:RD2015_1032 -> rdp:RD2015_1033 -> [rdp:RD2015_1035] -> rdp:RD2015_1032
path_rdp00906.kgml: 4.2.1.131 -> 1.3.99.27 -> [2.1.1.210] -> 4.2.1.131
path_rdp00906.kgml:
path_rdp00906.kgml: --- 0.70 seconds ---

path_rdp00910.kgml: Nitrogen metabolism
path_rdp00910.kgml: Initialization took 0.93 seconds
path_rdp00910.kgml:
path_rdp00910.kgml: Found a trail of span 2 without skipping any vertex
path_rdp00910.kgml: 25 -> 148
path_rdp00910.kgml: R00798 -> R00787
path_rdp00910.kgml: rdp:RD2015_4400 -> {rdp:RD2015_4401, rdp:RD2015_4402}
path_rdp00910.kgml: ? -> {1.7.1.15, 1.7.1.4}
path_rdp00910.kgml:
path_rdp00910.kgml: --- 1.02 seconds ---

path_rdp00920.kgml: Sulfur metabolism
path_rdp00920.kgml: Initialization took 4.15 seconds
path_rdp00920.kgml:
path_rdp00920.kgml: Found a trail of span 2 containing skipped vertices
path_rdp00920.kgml: 48 -> 31
path_rdp00920.kgml: R02021 -> R00858
path_rdp00920.kgml: rdp:RD2015_3910 -> {rdp:RD2015_3908, rdp:RD2015_4679}
path_rdp00920.kgml: 1.8.4.8 -> 1.8.1.2
path_rdp00920.kgml: Skipped genes: rdp:RD2015_3909
path_rdp00920.kgml:
path_rdp00920.kgml: --- 4.27 seconds ---

path_rdp00970.kgml: Aminoacyl-tRNA biosynthesis
path_rdp00970.kgml: Initialization took 4.25 seconds
path_rdp00970.kgml: (not found)
path_rdp00970.kgml: --- 4.30 seconds ---

path_rdp01040.kgml: Biosynthesis of unsaturated fatty acids
path_rdp01040.kgml: Initialization took 0.23 seconds
path_rdp01040.kgml: (not found)
path_rdp01040.kgml: --- 0.26 seconds ---

--- 480.07 seconds ---
