# Supplementary material for: CoMetGeNe: mining conserved neighborhood patterns in metabolic and genomic contexts
Source: BMC Bioinformatics. 2019 Jan 10;20:19. doi: 10.1186/s12859-018-2542-2 (PMC6327494; doi:10.1186/s12859-018-2542-2)
Supplement: Supplementary file 14 — Trail finding results for completely assembled representative bacterial genomes present in NCBI Genomes. Of the 1,545 fully assembled representative bacterial genomes in NCBI, corresponding entries have been identified in KEGG for 1,467 species, for which trail finding has been performed for all combinations of gap parameters δG and δD ranging from 0 to 3. This additional file is available from https://doi.org/10.6084/m9.figshare.7288769. (GZ 178,532 kb) [file 12859_2018_2542_MOESM14_ESM.gz › results/sscu_dG3_dD3.hnet]

--- delta_G = 3, delta_D = 3 ---

path_sscu00020.kgml: Citrate cycle (TCA cycle)
path_sscu00020.kgml: Initialization took 1.03 seconds
path_sscu00020.kgml:
path_sscu00020.kgml: Found a trail of span 4 containing skipped vertices
path_sscu00020.kgml: 80 -> 82 -> [80 -> 77] -> 75 -> 77
path_sscu00020.kgml: R07618 -> R02569 -> [R07618 -> R03270] -> R00014 -> R03270
path_sscu00020.kgml: {sscu:CEP64_05750, sscu:CEP64_08015} -> sscu:CEP64_08020 -> [{sscu:CEP64_05750, sscu:CEP64_08015} -> {sscu:CEP64_08025, sscu:CEP64_08030}] -> {sscu:CEP64_08025, sscu:CEP64_08030} -> {sscu:CEP64_08025, sscu:CEP64_08030}
path_sscu00020.kgml: 1.8.1.4 -> 2.3.1.12 -> [1.8.1.4 -> 1.2.4.1] -> {1.2.4.1, 2.2.1.6, 4.1.1.1} -> 1.2.4.1
path_sscu00020.kgml:
path_sscu00020.kgml: Found a trail of span 4 containing skipped vertices
path_sscu00020.kgml: 41 -> 42 -> [41 -> 40 -> 39] -> 36 -> 34
path_sscu00020.kgml: R00351 -> R00342 -> [R00351 -> R01325 -> R01900] -> R01899 -> R00268
path_sscu00020.kgml: sscu:CEP64_04825 -> sscu:CEP64_04835 -> [sscu:CEP64_04825 -> sscu:CEP64_06605 -> sscu:CEP64_06605] -> sscu:CEP64_04830 -> sscu:CEP64_04830
path_sscu00020.kgml: {2.3.3.1, 2.3.3.16, 2.3.3.3} -> {1.1.1.299, 1.1.1.37} -> [{2.3.3.1, 2.3.3.16, 2.3.3.3} -> 4.2.1.3 -> 4.2.1.3] -> 1.1.1.42 -> 1.1.1.42
path_sscu00020.kgml:
path_sscu00020.kgml: Found a trail of span 3 containing skipped vertices
path_sscu00020.kgml: 30 -> 31 -> [103] -> 29
path_sscu00020.kgml: R03316 -> R02570 -> [R01197] -> R00621
path_sscu00020.kgml: sscu:CEP64_06240 -> sscu:CEP64_06245 -> [{sscu:CEP64_06905, sscu:CEP64_06910}] -> sscu:CEP64_06240
path_sscu00020.kgml: 1.2.4.2 -> 2.3.1.61 -> [{1.2.7.11, 1.2.7.3}] -> 1.2.4.2
path_sscu00020.kgml:
path_sscu00020.kgml: --- 14.37 seconds ---

path_sscu00030.kgml: Pentose phosphate pathway
path_sscu00030.kgml: Initialization took 2.03 seconds
path_sscu00030.kgml:
path_sscu00030.kgml: Found a trail of span 3 containing skipped vertices
path_sscu00030.kgml: 41 -> 42 -> [46] -> 44
path_sscu00030.kgml: R02749 -> R01066 -> [R01641] -> R01057
path_sscu00030.kgml: sscu:CEP64_02640 -> sscu:CEP64_02630 -> [sscu:CEP64_06655] -> sscu:CEP64_02640
path_sscu00030.kgml: 5.4.2.7 -> 4.1.2.4 -> [2.2.1.1] -> {5.4.2.2, 5.4.2.7}
path_sscu00030.kgml: Skipped genes: sscu:CEP64_02635
path_sscu00030.kgml:
path_sscu00030.kgml: Found a trail of span 2 without skipping any vertex
path_sscu00030.kgml: 135 -> 137
path_sscu00030.kgml: R05338 -> R09780
path_sscu00030.kgml: sscu:CEP64_01020 -> sscu:CEP64_01025
path_sscu00030.kgml: 4.1.2.43 -> 5.3.1.27
path_sscu00030.kgml:
path_sscu00030.kgml: Found a trail of span 2 without skipping any vertex
path_sscu00030.kgml: 60 -> 38
path_sscu00030.kgml: R01541 -> R05605
path_sscu00030.kgml: {sscu:CEP64_08210, sscu:CEP64_09135, sscu:CEP64_11090} -> {sscu:CEP64_09130, sscu:CEP64_11095}
path_sscu00030.kgml: {2.7.1.178, 2.7.1.45} -> {4.1.2.14, 4.1.2.55}
path_sscu00030.kgml:
path_sscu00030.kgml: --- 3.61 seconds ---

path_sscu00040.kgml: Pentose and glucuronate interconversions
path_sscu00040.kgml: Initialization took 0.38 seconds
path_sscu00040.kgml:
path_sscu00040.kgml: Found a trail of span 2 containing skipped vertices
path_sscu00040.kgml: 211 -> 199
path_sscu00040.kgml: R11624 -> R10848
path_sscu00040.kgml: sscu:CEP64_11065 -> sscu:CEP64_11085
path_sscu00040.kgml: 5.1.2.7 -> 1.1.1.380
path_sscu00040.kgml: Skipped genes: sscu:CEP64_11080, sscu:CEP64_11070, sscu:CEP64_11075
path_sscu00040.kgml:
path_sscu00040.kgml: --- 0.46 seconds ---

path_sscu00051.kgml: Fructose and mannose metabolism
path_sscu00051.kgml: Initialization took 1.93 seconds
path_sscu00051.kgml:
path_sscu00051.kgml: Found a trail of span 2 containing skipped vertices
path_sscu00051.kgml: 67 -> 77
path_sscu00051.kgml: R02704 -> R02703
path_sscu00051.kgml: {sscu:CEP64_11220, sscu:CEP64_11230} -> sscu:CEP64_11235
path_sscu00051.kgml: 2.7.1.197 -> 1.1.1.17
path_sscu00051.kgml: Skipped genes: sscu:CEP64_11225
path_sscu00051.kgml:
path_sscu00051.kgml: Found a trail of span 2 containing skipped vertices
path_sscu00051.kgml: 87 -> 86
path_sscu00051.kgml: R05820 -> R05607
path_sscu00051.kgml: {sscu:CEP64_10430, sscu:CEP64_10435, sscu:CEP64_10440} -> sscu:CEP64_10455
path_sscu00051.kgml: 2.7.1.198 -> 1.1.1.140
path_sscu00051.kgml: Skipped genes: sscu:CEP64_10450, sscu:CEP64_10445
path_sscu00051.kgml:
path_sscu00051.kgml: Found a trail of span 2 without skipping any vertex
path_sscu00051.kgml: 54 -> 92
path_sscu00051.kgml: R03232 -> R02071
path_sscu00051.kgml: {sscu:CEP64_00145, sscu:CEP64_09930, sscu:CEP64_11035, sscu:CEP64_11040, sscu:CEP64_11045} -> sscu:CEP64_09935
path_sscu00051.kgml: 2.7.1.202 -> 2.7.1.56
path_sscu00051.kgml:
path_sscu00051.kgml: --- 2.19 seconds ---

path_sscu00052.kgml: Galactose metabolism
path_sscu00052.kgml: Initialization took 0.93 seconds
path_sscu00052.kgml:
path_sscu00052.kgml: Found a trail of span 3 without skipping any vertex
path_sscu00052.kgml: 79 -> 80 -> 77
path_sscu00052.kgml: R00291 -> R00289 -> R00959
path_sscu00052.kgml: sscu:CEP64_10595 -> sscu:CEP64_10610 -> sscu:CEP64_10605
path_sscu00052.kgml: 5.1.3.2 -> {2.7.7.64, 2.7.7.9} -> {5.4.2.2, 5.4.2.5}
path_sscu00052.kgml:
path_sscu00052.kgml: Found a trail of span 3 containing skipped vertices
path_sscu00052.kgml: 100 -> [57] -> 58 -> 56
path_sscu00052.kgml: R03240 -> [{R03236, R03237, R03238, R03239}] -> R01069 -> R03236
path_sscu00052.kgml: {sscu:CEP64_06385, sscu:CEP64_06390} -> [sscu:CEP64_04810] -> {sscu:CEP64_00655, sscu:CEP64_06375} -> {sscu:CEP64_00650, sscu:CEP64_06380}
path_sscu00052.kgml: 5.3.1.26 -> [{2.7.1.11, 2.7.1.144, 2.7.1.56, 2.7.1.11, 2.7.1.11, 2.7.1.11}] -> 4.1.2.40 -> {2.7.1.11, 2.7.1.144, 2.7.1.56}
path_sscu00052.kgml:
path_sscu00052.kgml: Found a trail of span 2 without skipping any vertex
path_sscu00052.kgml: 67 -> 60
path_sscu00052.kgml: R04393 -> R03256
path_sscu00052.kgml: {sscu:CEP64_06360, sscu:CEP64_06365} -> sscu:CEP64_06370
path_sscu00052.kgml: 2.7.1.207 -> 3.2.1.85
path_sscu00052.kgml:
path_sscu00052.kgml: --- 1.24 seconds ---

path_sscu00053.kgml: Ascorbate and aldarate metabolism
path_sscu00053.kgml: Initialization took 0.28 seconds
path_sscu00053.kgml: (not found)
path_sscu00053.kgml: --- 0.32 seconds ---

path_sscu00061.kgml: Fatty acid biosynthesis
path_sscu00061.kgml: Initialization took 0.59 seconds
path_sscu00061.kgml:
path_sscu00061.kgml: Found a trail of span 9 containing skipped vertices
path_sscu00061.kgml: 147 -> [259] -> 142 -> [268 -> 136 -> 63] -> 130 -> [270 -> 125 -> 62] -> 119 -> [276 -> 114 -> 61] -> 108 -> [278 -> 103 -> 60] -> 97 -> [280 -> 92 -> 59] -> 86 -> [283 -> 81 -> 58] -> 75 -> [286 -> 70 -> 53] -> 54
path_sscu00061.kgml: R01626 -> [R04355] -> R04533 -> [R04428 -> {R04429, R04430} -> R04952] -> R04953 -> [R04954 -> {R04955, R04956} -> R04957] -> R04536 -> [R04537 -> {R04958, R04959} -> R04960] -> R04534 -> [R04535 -> {R04961, R04962} -> R04963] -> R04964 -> [R04965 -> {R04724, R04725} -> R04726] -> R04566 -> [R04568 -> {R04966, R04967} -> R04968] -> R04543 -> [R04544 -> {R04969, R04970} -> R07762] -> R07763
path_sscu00061.kgml: sscu:CEP64_07365 -> [sscu:CEP64_08775] -> {sscu:CEP64_00135, sscu:CEP64_01355, sscu:CEP64_07050, sscu:CEP64_07360} -> [sscu:CEP64_02890 -> sscu:CEP64_08655 -> sscu:CEP64_08775] -> {sscu:CEP64_00135, sscu:CEP64_01355, sscu:CEP64_07050, sscu:CEP64_07360} -> [sscu:CEP64_02890 -> sscu:CEP64_08655 -> sscu:CEP64_08775] -> {sscu:CEP64_00135, sscu:CEP64_01355, sscu:CEP64_07050, sscu:CEP64_07360} -> [sscu:CEP64_02890 -> sscu:CEP64_08655 -> sscu:CEP64_08775] -> {sscu:CEP64_00135, sscu:CEP64_01355, sscu:CEP64_07050, sscu:CEP64_07360} -> [sscu:CEP64_02890 -> sscu:CEP64_08655 -> sscu:CEP64_08775] -> {sscu:CEP64_00135, sscu:CEP64_01355, sscu:CEP64_07050, sscu:CEP64_07360} -> [sscu:CEP64_02890 -> sscu:CEP64_08655 -> sscu:CEP64_08775] -> {sscu:CEP64_00135, sscu:CEP64_01355, sscu:CEP64_07050, sscu:CEP64_07360} -> [sscu:CEP64_02890 -> sscu:CEP64_08655 -> sscu:CEP64_08775] -> {sscu:CEP64_00135, sscu:CEP64_01355, sscu:CEP64_07050, sscu:CEP64_07360} -> [sscu:CEP64_02890 -> sscu:CEP64_08655 -> sscu:CEP64_08775] -> {sscu:CEP64_00135, sscu:CEP64_01355, sscu:CEP64_07050, sscu:CEP64_07360}
path_sscu00061.kgml: {2.3.1.39, 2.3.1.85, 2.3.1.86} -> [{2.3.1.179, 2.3.1.41, 2.3.1.85, 2.3.1.86}] -> {1.1.1.100, 2.3.1.85, 2.3.1.86} -> [{2.3.1.85, 2.3.1.86, 4.2.1.59} -> {1.3.1.9, 1.3.1.10, 1.3.1.104, 1.3.1.39, 2.3.1.85, 2.3.1.86} -> {2.3.1.179, 2.3.1.41, 2.3.1.85, 2.3.1.86}] -> {1.1.1.100, 2.3.1.85, 2.3.1.86} -> [{2.3.1.85, 2.3.1.86, 4.2.1.59} -> {1.3.1.9, 1.3.1.10, 1.3.1.104, 1.3.1.39, 2.3.1.85, 2.3.1.86} -> {2.3.1.179, 2.3.1.41, 2.3.1.85, 2.3.1.86}] -> {1.1.1.100, 2.3.1.85, 2.3.1.86} -> [{2.3.1.85, 2.3.1.86, 4.2.1.59} -> {1.3.1.9, 1.3.1.10, 1.3.1.104, 1.3.1.39, 2.3.1.85, 2.3.1.86} -> {2.3.1.179, 2.3.1.41, 2.3.1.85, 2.3.1.86}] -> {1.1.1.100, 2.3.1.85, 2.3.1.86} -> [{2.3.1.85, 2.3.1.86, 4.2.1.59} -> {1.3.1.9, 1.3.1.10, 1.3.1.104, 1.3.1.39, 2.3.1.85, 2.3.1.86} -> {2.3.1.179, 2.3.1.41, 2.3.1.85, 2.3.1.86}] -> {1.1.1.100, 2.3.1.85, 2.3.1.86} -> [{2.3.1.85, 2.3.1.86, 4.2.1.59} -> {1.3.1.9, 1.3.1.10, 1.3.1.104, 1.3.1.39, 2.3.1.85, 2.3.1.86} -> {2.3.1.179, 2.3.1.41, 2.3.1.85, 2.3.1.86}] -> {1.1.1.100, 2.3.1.85, 2.3.1.86} -> [{2.3.1.85, 2.3.1.86, 4.2.1.59} -> {1.3.1.9, 1.3.1.10, 1.3.1.104, 1.3.1.39, 2.3.1.85, 2.3.1.86} -> {2.3.1.179, 2.3.1.41, 2.3.1.85, 2.3.1.86}] -> {1.1.1.100, 2.3.1.85, 2.3.1.86} -> [{2.3.1.85, 2.3.1.86, 4.2.1.59} -> {1.3.1.9, 1.3.1.10, 1.3.1.104, 1.3.1.39, 2.3.1.85, 2.3.1.86} -> {2.3.1.179, 2.3.1.199, 2.3.1.41}] -> 1.1.1.100
path_sscu00061.kgml:
path_sscu00061.kgml: Found a trail of span 8 containing skipped vertices
path_sscu00061.kgml: 147 -> [63] -> 130 -> [270 -> 125 -> 62] -> 119 -> [276 -> 114 -> 61] -> 108 -> [278 -> 103 -> 60] -> 97 -> [280 -> 92 -> 59] -> 86 -> [283 -> 81 -> 58] -> 75 -> [286 -> 70 -> 53] -> 54
path_sscu00061.kgml: R01626 -> [R04952] -> R04953 -> [R04954 -> {R04955, R04956} -> R04957] -> R04536 -> [R04537 -> {R04958, R04959} -> R04960] -> R04534 -> [R04535 -> {R04961, R04962} -> R04963] -> R04964 -> [R04965 -> {R04724, R04725} -> R04726] -> R04566 -> [R04568 -> {R04966, R04967} -> R04968] -> R04543 -> [R04544 -> {R04969, R04970} -> R07762] -> R07763
path_sscu00061.kgml: sscu:CEP64_07365 -> [sscu:CEP64_08775] -> {sscu:CEP64_00135, sscu:CEP64_01355, sscu:CEP64_07050, sscu:CEP64_07360} -> [sscu:CEP64_02890 -> sscu:CEP64_08655 -> sscu:CEP64_08775] -> {sscu:CEP64_00135, sscu:CEP64_01355, sscu:CEP64_07050, sscu:CEP64_07360} -> [sscu:CEP64_02890 -> sscu:CEP64_08655 -> sscu:CEP64_08775] -> {sscu:CEP64_00135, sscu:CEP64_01355, sscu:CEP64_07050, sscu:CEP64_07360} -> [sscu:CEP64_02890 -> sscu:CEP64_08655 -> sscu:CEP64_08775] -> {sscu:CEP64_00135, sscu:CEP64_01355, sscu:CEP64_07050, sscu:CEP64_07360} -> [sscu:CEP64_02890 -> sscu:CEP64_08655 -> sscu:CEP64_08775] -> {sscu:CEP64_00135, sscu:CEP64_01355, sscu:CEP64_07050, sscu:CEP64_07360} -> [sscu:CEP64_02890 -> sscu:CEP64_08655 -> sscu:CEP64_08775] -> {sscu:CEP64_00135, sscu:CEP64_01355, sscu:CEP64_07050, sscu:CEP64_07360} -> [sscu:CEP64_02890 -> sscu:CEP64_08655 -> sscu:CEP64_08775] -> {sscu:CEP64_00135, sscu:CEP64_01355, sscu:CEP64_07050, sscu:CEP64_07360}
path_sscu00061.kgml: {2.3.1.39, 2.3.1.85, 2.3.1.86} -> [{2.3.1.179, 2.3.1.41, 2.3.1.85, 2.3.1.86}] -> {1.1.1.100, 2.3.1.85, 2.3.1.86} -> [{2.3.1.85, 2.3.1.86, 4.2.1.59} -> {1.3.1.9, 1.3.1.10, 1.3.1.104, 1.3.1.39, 2.3.1.85, 2.3.1.86} -> {2.3.1.179, 2.3.1.41, 2.3.1.85, 2.3.1.86}] -> {1.1.1.100, 2.3.1.85, 2.3.1.86} -> [{2.3.1.85, 2.3.1.86, 4.2.1.59} -> {1.3.1.9, 1.3.1.10, 1.3.1.104, 1.3.1.39, 2.3.1.85, 2.3.1.86} -> {2.3.1.179, 2.3.1.41, 2.3.1.85, 2.3.1.86}] -> {1.1.1.100, 2.3.1.85, 2.3.1.86} -> [{2.3.1.85, 2.3.1.86, 4.2.1.59} -> {1.3.1.9, 1.3.1.10, 1.3.1.104, 1.3.1.39, 2.3.1.85, 2.3.1.86} -> {2.3.1.179, 2.3.1.41, 2.3.1.85, 2.3.1.86}] -> {1.1.1.100, 2.3.1.85, 2.3.1.86} -> [{2.3.1.85, 2.3.1.86, 4.2.1.59} -> {1.3.1.9, 1.3.1.10, 1.3.1.104, 1.3.1.39, 2.3.1.85, 2.3.1.86} -> {2.3.1.179, 2.3.1.41, 2.3.1.85, 2.3.1.86}] -> {1.1.1.100, 2.3.1.85, 2.3.1.86} -> [{2.3.1.85, 2.3.1.86, 4.2.1.59} -> {1.3.1.9, 1.3.1.10, 1.3.1.104, 1.3.1.39, 2.3.1.85, 2.3.1.86} -> {2.3.1.179, 2.3.1.41, 2.3.1.85, 2.3.1.86}] -> {1.1.1.100, 2.3.1.85, 2.3.1.86} -> [{2.3.1.85, 2.3.1.86, 4.2.1.59} -> {1.3.1.9, 1.3.1.10, 1.3.1.104, 1.3.1.39, 2.3.1.85, 2.3.1.86} -> {2.3.1.179, 2.3.1.199, 2.3.1.41}] -> 1.1.1.100
path_sscu00061.kgml:
path_sscu00061.kgml: Found a trail of span 8 containing skipped vertices
path_sscu00061.kgml: 262 -> [142 -> 268 -> 136] -> 63 -> [130 -> 270 -> 125] -> 62 -> [119 -> 276 -> 114] -> 61 -> [108 -> 278 -> 103] -> 60 -> [97 -> 280 -> 92] -> 59 -> [86 -> 283 -> 81] -> 58 -> [75 -> 286 -> 70] -> 53
path_sscu00061.kgml: R10707 -> [R04533 -> R04428 -> {R04429, R04430}] -> R04952 -> [R04953 -> R04954 -> {R04955, R04956}] -> R04957 -> [R04536 -> R04537 -> {R04958, R04959}] -> R04960 -> [R04534 -> R04535 -> {R04961, R04962}] -> R04963 -> [R04964 -> R04965 -> {R04724, R04725}] -> R04726 -> [R04566 -> R04568 -> {R04966, R04967}] -> R04968 -> [R04543 -> R04544 -> {R04969, R04970}] -> R07762
path_sscu00061.kgml: sscu:CEP64_08780 -> [{sscu:CEP64_00135, sscu:CEP64_01355, sscu:CEP64_07050, sscu:CEP64_07360} -> sscu:CEP64_02890 -> sscu:CEP64_08655] -> sscu:CEP64_08775 -> [{sscu:CEP64_00135, sscu:CEP64_01355, sscu:CEP64_07050, sscu:CEP64_07360} -> sscu:CEP64_02890 -> sscu:CEP64_08655] -> sscu:CEP64_08775 -> [{sscu:CEP64_00135, sscu:CEP64_01355, sscu:CEP64_07050, sscu:CEP64_07360} -> sscu:CEP64_02890 -> sscu:CEP64_08655] -> sscu:CEP64_08775 -> [{sscu:CEP64_00135, sscu:CEP64_01355, sscu:CEP64_07050, sscu:CEP64_07360} -> sscu:CEP64_02890 -> sscu:CEP64_08655] -> sscu:CEP64_08775 -> [{sscu:CEP64_00135, sscu:CEP64_01355, sscu:CEP64_07050, sscu:CEP64_07360} -> sscu:CEP64_02890 -> sscu:CEP64_08655] -> sscu:CEP64_08775 -> [{sscu:CEP64_00135, sscu:CEP64_01355, sscu:CEP64_07050, sscu:CEP64_07360} -> sscu:CEP64_02890 -> sscu:CEP64_08655] -> sscu:CEP64_08775 -> [{sscu:CEP64_00135, sscu:CEP64_01355, sscu:CEP64_07050, sscu:CEP64_07360} -> sscu:CEP64_02890 -> sscu:CEP64_08655] -> sscu:CEP64_08775
path_sscu00061.kgml: 2.3.1.180 -> [{1.1.1.100, 2.3.1.85, 2.3.1.86} -> {2.3.1.85, 2.3.1.86, 4.2.1.59} -> {1.3.1.9, 1.3.1.10, 1.3.1.104, 1.3.1.39, 2.3.1.85, 2.3.1.86}] -> {2.3.1.179, 2.3.1.41, 2.3.1.85, 2.3.1.86} -> [{1.1.1.100, 2.3.1.85, 2.3.1.86} -> {2.3.1.85, 2.3.1.86, 4.2.1.59} -> {1.3.1.9, 1.3.1.10, 1.3.1.104, 1.3.1.39, 2.3.1.85, 2.3.1.86}] -> {2.3.1.179, 2.3.1.41, 2.3.1.85, 2.3.1.86} -> [{1.1.1.100, 2.3.1.85, 2.3.1.86} -> {2.3.1.85, 2.3.1.86, 4.2.1.59} -> {1.3.1.9, 1.3.1.10, 1.3.1.104, 1.3.1.39, 2.3.1.85, 2.3.1.86}] -> {2.3.1.179, 2.3.1.41, 2.3.1.85, 2.3.1.86} -> [{1.1.1.100, 2.3.1.85, 2.3.1.86} -> {2.3.1.85, 2.3.1.86, 4.2.1.59} -> {1.3.1.9, 1.3.1.10, 1.3.1.104, 1.3.1.39, 2.3.1.85, 2.3.1.86}] -> {2.3.1.179, 2.3.1.41, 2.3.1.85, 2.3.1.86} -> [{1.1.1.100, 2.3.1.85, 2.3.1.86} -> {2.3.1.85, 2.3.1.86, 4.2.1.59} -> {1.3.1.9, 1.3.1.10, 1.3.1.104, 1.3.1.39, 2.3.1.85, 2.3.1.86}] -> {2.3.1.179, 2.3.1.41, 2.3.1.85, 2.3.1.86} -> [{1.1.1.100, 2.3.1.85, 2.3.1.86} -> {2.3.1.85, 2.3.1.86, 4.2.1.59} -> {1.3.1.9, 1.3.1.10, 1.3.1.104, 1.3.1.39, 2.3.1.85, 2.3.1.86}] -> {2.3.1.179, 2.3.1.41, 2.3.1.85, 2.3.1.86} -> [{1.1.1.100, 2.3.1.85, 2.3.1.86} -> {2.3.1.85, 2.3.1.86, 4.2.1.59} -> {1.3.1.9, 1.3.1.10, 1.3.1.104, 1.3.1.39, 2.3.1.85, 2.3.1.86}] -> {2.3.1.179, 2.3.1.199, 2.3.1.41}
path_sscu00061.kgml:
path_sscu00061.kgml: Found a trail of span 7 containing skipped vertices
path_sscu00061.kgml: 147 -> [62] -> 119 -> [276 -> 114 -> 61] -> 108 -> [278 -> 103 -> 60] -> 97 -> [280 -> 92 -> 59] -> 86 -> [283 -> 81 -> 58] -> 75 -> [286 -> 70 -> 53] -> 54
path_sscu00061.kgml: R01626 -> [R04957] -> R04536 -> [R04537 -> {R04958, R04959} -> R04960] -> R04534 -> [R04535 -> {R04961, R04962} -> R04963] -> R04964 -> [R04965 -> {R04724, R04725} -> R04726] -> R04566 -> [R04568 -> {R04966, R04967} -> R04968] -> R04543 -> [R04544 -> {R04969, R04970} -> R07762] -> R07763
path_sscu00061.kgml: sscu:CEP64_07365 -> [sscu:CEP64_08775] -> {sscu:CEP64_00135, sscu:CEP64_01355, sscu:CEP64_07050, sscu:CEP64_07360} -> [sscu:CEP64_02890 -> sscu:CEP64_08655 -> sscu:CEP64_08775] -> {sscu:CEP64_00135, sscu:CEP64_01355, sscu:CEP64_07050, sscu:CEP64_07360} -> [sscu:CEP64_02890 -> sscu:CEP64_08655 -> sscu:CEP64_08775] -> {sscu:CEP64_00135, sscu:CEP64_01355, sscu:CEP64_07050, sscu:CEP64_07360} -> [sscu:CEP64_02890 -> sscu:CEP64_08655 -> sscu:CEP64_08775] -> {sscu:CEP64_00135, sscu:CEP64_01355, sscu:CEP64_07050, sscu:CEP64_07360} -> [sscu:CEP64_02890 -> sscu:CEP64_08655 -> sscu:CEP64_08775] -> {sscu:CEP64_00135, sscu:CEP64_01355, sscu:CEP64_07050, sscu:CEP64_07360} -> [sscu:CEP64_02890 -> sscu:CEP64_08655 -> sscu:CEP64_08775] -> {sscu:CEP64_00135, sscu:CEP64_01355, sscu:CEP64_07050, sscu:CEP64_07360}
path_sscu00061.kgml: {2.3.1.39, 2.3.1.85, 2.3.1.86} -> [{2.3.1.179, 2.3.1.41, 2.3.1.85, 2.3.1.86}] -> {1.1.1.100, 2.3.1.85, 2.3.1.86} -> [{2.3.1.85, 2.3.1.86, 4.2.1.59} -> {1.3.1.9, 1.3.1.10, 1.3.1.104, 1.3.1.39, 2.3.1.85, 2.3.1.86} -> {2.3.1.179, 2.3.1.41, 2.3.1.85, 2.3.1.86}] -> {1.1.1.100, 2.3.1.85, 2.3.1.86} -> [{2.3.1.85, 2.3.1.86, 4.2.1.59} -> {1.3.1.9, 1.3.1.10, 1.3.1.104, 1.3.1.39, 2.3.1.85, 2.3.1.86} -> {2.3.1.179, 2.3.1.41, 2.3.1.85, 2.3.1.86}] -> {1.1.1.100, 2.3.1.85, 2.3.1.86} -> [{2.3.1.85, 2.3.1.86, 4.2.1.59} -> {1.3.1.9, 1.3.1.10, 1.3.1.104, 1.3.1.39, 2.3.1.85, 2.3.1.86} -> {2.3.1.179, 2.3.1.41, 2.3.1.85, 2.3.1.86}] -> {1.1.1.100, 2.3.1.85, 2.3.1.86} -> [{2.3.1.85, 2.3.1.86, 4.2.1.59} -> {1.3.1.9, 1.3.1.10, 1.3.1.104, 1.3.1.39, 2.3.1.85, 2.3.1.86} -> {2.3.1.179, 2.3.1.41, 2.3.1.85, 2.3.1.86}] -> {1.1.1.100, 2.3.1.85, 2.3.1.86} -> [{2.3.1.85, 2.3.1.86, 4.2.1.59} -> {1.3.1.9, 1.3.1.10, 1.3.1.104, 1.3.1.39, 2.3.1.85, 2.3.1.86} -> {2.3.1.179, 2.3.1.199, 2.3.1.41}] -> 1.1.1.100
path_sscu00061.kgml:
path_sscu00061.kgml: Found a trail of span 6 containing skipped vertices
path_sscu00061.kgml: 147 -> [61] -> 108 -> [278 -> 103 -> 60] -> 97 -> [280 -> 92 -> 59] -> 86 -> [283 -> 81 -> 58] -> 75 -> [286 -> 70 -> 53] -> 54
path_sscu00061.kgml: R01626 -> [R04960] -> R04534 -> [R04535 -> {R04961, R04962} -> R04963] -> R04964 -> [R04965 -> {R04724, R04725} -> R04726] -> R04566 -> [R04568 -> {R04966, R04967} -> R04968] -> R04543 -> [R04544 -> {R04969, R04970} -> R07762] -> R07763
path_sscu00061.kgml: sscu:CEP64_07365 -> [sscu:CEP64_08775] -> {sscu:CEP64_00135, sscu:CEP64_01355, sscu:CEP64_07050, sscu:CEP64_07360} -> [sscu:CEP64_02890 -> sscu:CEP64_08655 -> sscu:CEP64_08775] -> {sscu:CEP64_00135, sscu:CEP64_01355, sscu:CEP64_07050, sscu:CEP64_07360} -> [sscu:CEP64_02890 -> sscu:CEP64_08655 -> sscu:CEP64_08775] -> {sscu:CEP64_00135, sscu:CEP64_01355, sscu:CEP64_07050, sscu:CEP64_07360} -> [sscu:CEP64_02890 -> sscu:CEP64_08655 -> sscu:CEP64_08775] -> {sscu:CEP64_00135, sscu:CEP64_01355, sscu:CEP64_07050, sscu:CEP64_07360} -> [sscu:CEP64_02890 -> sscu:CEP64_08655 -> sscu:CEP64_08775] -> {sscu:CEP64_00135, sscu:CEP64_01355, sscu:CEP64_07050, sscu:CEP64_07360}
path_sscu00061.kgml: {2.3.1.39, 2.3.1.85, 2.3.1.86} -> [{2.3.1.179, 2.3.1.41, 2.3.1.85, 2.3.1.86}] -> {1.1.1.100, 2.3.1.85, 2.3.1.86} -> [{2.3.1.85, 2.3.1.86, 4.2.1.59} -> {1.3.1.9, 1.3.1.10, 1.3.1.104, 1.3.1.39, 2.3.1.85, 2.3.1.86} -> {2.3.1.179, 2.3.1.41, 2.3.1.85, 2.3.1.86}] -> {1.1.1.100, 2.3.1.85, 2.3.1.86} -> [{2.3.1.85, 2.3.1.86, 4.2.1.59} -> {1.3.1.9, 1.3.1.10, 1.3.1.104, 1.3.1.39, 2.3.1.85, 2.3.1.86} -> {2.3.1.179, 2.3.1.41, 2.3.1.85, 2.3.1.86}] -> {1.1.1.100, 2.3.1.85, 2.3.1.86} -> [{2.3.1.85, 2.3.1.86, 4.2.1.59} -> {1.3.1.9, 1.3.1.10, 1.3.1.104, 1.3.1.39, 2.3.1.85, 2.3.1.86} -> {2.3.1.179, 2.3.1.41, 2.3.1.85, 2.3.1.86}] -> {1.1.1.100, 2.3.1.85, 2.3.1.86} -> [{2.3.1.85, 2.3.1.86, 4.2.1.59} -> {1.3.1.9, 1.3.1.10, 1.3.1.104, 1.3.1.39, 2.3.1.85, 2.3.1.86} -> {2.3.1.179, 2.3.1.199, 2.3.1.41}] -> 1.1.1.100
path_sscu00061.kgml:
path_sscu00061.kgml: Found a trail of span 5 containing skipped vertices
path_sscu00061.kgml: 147 -> [60] -> 97 -> [280 -> 92 -> 59] -> 86 -> [283 -> 81 -> 58] -> 75 -> [286 -> 70 -> 53] -> 54
path_sscu00061.kgml: R01626 -> [R04963] -> R04964 -> [R04965 -> {R04724, R04725} -> R04726] -> R04566 -> [R04568 -> {R04966, R04967} -> R04968] -> R04543 -> [R04544 -> {R04969, R04970} -> R07762] -> R07763
path_sscu00061.kgml: sscu:CEP64_07365 -> [sscu:CEP64_08775] -> {sscu:CEP64_00135, sscu:CEP64_01355, sscu:CEP64_07050, sscu:CEP64_07360} -> [sscu:CEP64_02890 -> sscu:CEP64_08655 -> sscu:CEP64_08775] -> {sscu:CEP64_00135, sscu:CEP64_01355, sscu:CEP64_07050, sscu:CEP64_07360} -> [sscu:CEP64_02890 -> sscu:CEP64_08655 -> sscu:CEP64_08775] -> {sscu:CEP64_00135, sscu:CEP64_01355, sscu:CEP64_07050, sscu:CEP64_07360} -> [sscu:CEP64_02890 -> sscu:CEP64_08655 -> sscu:CEP64_08775] -> {sscu:CEP64_00135, sscu:CEP64_01355, sscu:CEP64_07050, sscu:CEP64_07360}
path_sscu00061.kgml: {2.3.1.39, 2.3.1.85, 2.3.1.86} -> [{2.3.1.179, 2.3.1.41, 2.3.1.85, 2.3.1.86}] -> {1.1.1.100, 2.3.1.85, 2.3.1.86} -> [{2.3.1.85, 2.3.1.86, 4.2.1.59} -> {1.3.1.9, 1.3.1.10, 1.3.1.104, 1.3.1.39, 2.3.1.85, 2.3.1.86} -> {2.3.1.179, 2.3.1.41, 2.3.1.85, 2.3.1.86}] -> {1.1.1.100, 2.3.1.85, 2.3.1.86} -> [{2.3.1.85, 2.3.1.86, 4.2.1.59} -> {1.3.1.9, 1.3.1.10, 1.3.1.104, 1.3.1.39, 2.3.1.85, 2.3.1.86} -> {2.3.1.179, 2.3.1.41, 2.3.1.85, 2.3.1.86}] -> {1.1.1.100, 2.3.1.85, 2.3.1.86} -> [{2.3.1.85, 2.3.1.86, 4.2.1.59} -> {1.3.1.9, 1.3.1.10, 1.3.1.104, 1.3.1.39, 2.3.1.85, 2.3.1.86} -> {2.3.1.179, 2.3.1.199, 2.3.1.41}] -> 1.1.1.100
path_sscu00061.kgml:
path_sscu00061.kgml: Found a trail of span 4 containing skipped vertices
path_sscu00061.kgml: 147 -> [59] -> 86 -> [283 -> 81 -> 58] -> 75 -> [286 -> 70 -> 53] -> 54
path_sscu00061.kgml: R01626 -> [R04726] -> R04566 -> [R04568 -> {R04966, R04967} -> R04968] -> R04543 -> [R04544 -> {R04969, R04970} -> R07762] -> R07763
path_sscu00061.kgml: sscu:CEP64_07365 -> [sscu:CEP64_08775] -> {sscu:CEP64_00135, sscu:CEP64_01355, sscu:CEP64_07050, sscu:CEP64_07360} -> [sscu:CEP64_02890 -> sscu:CEP64_08655 -> sscu:CEP64_08775] -> {sscu:CEP64_00135, sscu:CEP64_01355, sscu:CEP64_07050, sscu:CEP64_07360} -> [sscu:CEP64_02890 -> sscu:CEP64_08655 -> sscu:CEP64_08775] -> {sscu:CEP64_00135, sscu:CEP64_01355, sscu:CEP64_07050, sscu:CEP64_07360}
path_sscu00061.kgml: {2.3.1.39, 2.3.1.85, 2.3.1.86} -> [{2.3.1.179, 2.3.1.41, 2.3.1.85, 2.3.1.86}] -> {1.1.1.100, 2.3.1.85, 2.3.1.86} -> [{2.3.1.85, 2.3.1.86, 4.2.1.59} -> {1.3.1.9, 1.3.1.10, 1.3.1.104, 1.3.1.39, 2.3.1.85, 2.3.1.86} -> {2.3.1.179, 2.3.1.41, 2.3.1.85, 2.3.1.86}] -> {1.1.1.100, 2.3.1.85, 2.3.1.86} -> [{2.3.1.85, 2.3.1.86, 4.2.1.59} -> {1.3.1.9, 1.3.1.10, 1.3.1.104, 1.3.1.39, 2.3.1.85, 2.3.1.86} -> {2.3.1.179, 2.3.1.199, 2.3.1.41}] -> 1.1.1.100
path_sscu00061.kgml:
path_sscu00061.kgml: Found a trail of span 3 containing skipped vertices
path_sscu00061.kgml: 147 -> [58] -> 75 -> [286 -> 70 -> 53] -> 54
path_sscu00061.kgml: R01626 -> [R04968] -> R04543 -> [R04544 -> {R04969, R04970} -> R07762] -> R07763
path_sscu00061.kgml: sscu:CEP64_07365 -> [sscu:CEP64_08775] -> {sscu:CEP64_00135, sscu:CEP64_01355, sscu:CEP64_07050, sscu:CEP64_07360} -> [sscu:CEP64_02890 -> sscu:CEP64_08655 -> sscu:CEP64_08775] -> {sscu:CEP64_00135, sscu:CEP64_01355, sscu:CEP64_07050, sscu:CEP64_07360}
path_sscu00061.kgml: {2.3.1.39, 2.3.1.85, 2.3.1.86} -> [{2.3.1.179, 2.3.1.41, 2.3.1.85, 2.3.1.86}] -> {1.1.1.100, 2.3.1.85, 2.3.1.86} -> [{2.3.1.85, 2.3.1.86, 4.2.1.59} -> {1.3.1.9, 1.3.1.10, 1.3.1.104, 1.3.1.39, 2.3.1.85, 2.3.1.86} -> {2.3.1.179, 2.3.1.199, 2.3.1.41}] -> 1.1.1.100
path_sscu00061.kgml:
path_sscu00061.kgml: Found a trail of span 2 containing skipped vertices
path_sscu00061.kgml: 147 -> [53] -> 54
path_sscu00061.kgml: R01626 -> [R07762] -> R07763
path_sscu00061.kgml: sscu:CEP64_07365 -> [sscu:CEP64_08775] -> {sscu:CEP64_00135, sscu:CEP64_01355, sscu:CEP64_07050, sscu:CEP64_07360}
path_sscu00061.kgml: {2.3.1.39, 2.3.1.85, 2.3.1.86} -> [{2.3.1.179, 2.3.1.199, 2.3.1.41}] -> 1.1.1.100
path_sscu00061.kgml:
path_sscu00061.kgml: --- 2.88 seconds ---

path_sscu00072.kgml: Synthesis and degradation of ketone bodies
path_sscu00072.kgml: Initialization took 0.13 seconds
path_sscu00072.kgml: (not found)
path_sscu00072.kgml: --- 0.17 seconds ---

path_sscu00130.kgml: Ubiquinone and other terpenoid-quinone biosynthesis
path_sscu00130.kgml: Initialization took 0.19 seconds
path_sscu00130.kgml:
path_sscu00130.kgml: Found a trail of span 4 containing skipped vertices
path_sscu00130.kgml: 69 -> 61 -> 54 -> [60 -> 59] -> 58
path_sscu00130.kgml: R01717 -> R08165 -> R08166 -> [R04031 -> R04030] -> R07263
path_sscu00130.kgml: sscu:CEP64_08470 -> sscu:CEP64_08465 -> sscu:CEP64_08460 -> [sscu:CEP64_04235 -> sscu:CEP64_04230] -> sscu:CEP64_08455
path_sscu00130.kgml: 5.4.4.2 -> 2.2.1.9 -> 4.2.99.20 -> [4.2.1.113 -> 6.2.1.26] -> 4.1.3.36
path_sscu00130.kgml:
path_sscu00130.kgml: Found a trail of span 3 containing skipped vertices
path_sscu00130.kgml: 69 -> [61] -> 54 -> [60 -> 59] -> 58
path_sscu00130.kgml: R01717 -> [R08165] -> R08166 -> [R04031 -> R04030] -> R07263
path_sscu00130.kgml: sscu:CEP64_08470 -> [sscu:CEP64_08465] -> sscu:CEP64_08460 -> [sscu:CEP64_04235 -> sscu:CEP64_04230] -> sscu:CEP64_08455
path_sscu00130.kgml: 5.4.4.2 -> [2.2.1.9] -> 4.2.99.20 -> [4.2.1.113 -> 6.2.1.26] -> 4.1.3.36
path_sscu00130.kgml: Skipped genes: sscu:CEP64_08465
path_sscu00130.kgml:
path_sscu00130.kgml: Found a trail of span 3 containing skipped vertices
path_sscu00130.kgml: 69 -> 61 -> [54 -> 60 -> 59] -> 58
path_sscu00130.kgml: R01717 -> R08165 -> [R08166 -> R04031 -> R04030] -> R07263
path_sscu00130.kgml: sscu:CEP64_08470 -> sscu:CEP64_08465 -> [sscu:CEP64_08460 -> sscu:CEP64_04235 -> sscu:CEP64_04230] -> sscu:CEP64_08455
path_sscu00130.kgml: 5.4.4.2 -> 2.2.1.9 -> [4.2.99.20 -> 4.2.1.113 -> 6.2.1.26] -> 4.1.3.36
path_sscu00130.kgml: Skipped genes: sscu:CEP64_08460
path_sscu00130.kgml:
path_sscu00130.kgml: Found a trail of span 2 without skipping any vertex
path_sscu00130.kgml: 60 -> 59
path_sscu00130.kgml: R04031 -> R04030
path_sscu00130.kgml: sscu:CEP64_04235 -> sscu:CEP64_04230
path_sscu00130.kgml: 4.2.1.113 -> 6.2.1.26
path_sscu00130.kgml:
path_sscu00130.kgml: --- 0.44 seconds ---

path_sscu00190.kgml: Oxidative phosphorylation
path_sscu00190.kgml: Initialization took 2.24 seconds
path_sscu00190.kgml: (not found)
path_sscu00190.kgml: --- 2.28 seconds ---

path_sscu00220.kgml: Arginine biosynthesis
path_sscu00220.kgml: Initialization took 0.48 seconds
path_sscu00220.kgml:
path_sscu00220.kgml: Found a trail of span 3 without skipping any vertex
path_sscu00220.kgml: 49 -> 50 -> 51
path_sscu00220.kgml: R00259 -> R02649 -> R03443
path_sscu00220.kgml: sscu:CEP64_03995 -> sscu:CEP64_04000 -> sscu:CEP64_03990
path_sscu00220.kgml: 2.3.1.1 -> 2.7.2.8 -> 1.2.1.38
path_sscu00220.kgml:
path_sscu00220.kgml: Found a trail of span 2 without skipping any vertex
path_sscu00220.kgml: 45 -> 47
path_sscu00220.kgml: R01954 -> R01086
path_sscu00220.kgml: sscu:CEP64_08880 -> sscu:CEP64_08885
path_sscu00220.kgml: 6.3.4.5 -> 4.3.2.1
path_sscu00220.kgml:
path_sscu00220.kgml: Found a trail of span 2 containing skipped vertices
path_sscu00220.kgml: 49 -> [50] -> 51
path_sscu00220.kgml: R00259 -> [R02649] -> R03443
path_sscu00220.kgml: sscu:CEP64_03995 -> [sscu:CEP64_04000] -> sscu:CEP64_03990
path_sscu00220.kgml: 2.3.1.1 -> [2.7.2.8] -> 1.2.1.38
path_sscu00220.kgml:
path_sscu00220.kgml: --- 0.73 seconds ---

path_sscu00230.kgml: Purine metabolism
path_sscu00230.kgml: Initialization took 9.31 seconds
path_sscu00230.kgml:
path_sscu00230.kgml: Found a trail of span 10 containing skipped vertices
path_sscu00230.kgml: 160 -> 162 -> 163 -> 260 -> 164 -> 427 -> [428] -> 167 -> 428 -> [167 -> 166] -> 165 -> 169
path_sscu00230.kgml: R01072 -> R04144 -> R04325 -> R04463 -> R04208 -> R07404 -> [R07405] -> R04591 -> R07405 -> [R04591 -> R04559] -> R04560 -> R01127
path_sscu00230.kgml: sscu:CEP64_08160 -> sscu:CEP64_08140 -> sscu:CEP64_08150 -> {sscu:CEP64_08165, sscu:CEP64_08170} -> sscu:CEP64_08155 -> sscu:CEP64_08185 -> [sscu:CEP64_08190] -> sscu:CEP64_08180 -> sscu:CEP64_08190 -> [sscu:CEP64_08180 -> sscu:CEP64_03495] -> sscu:CEP64_08145 -> sscu:CEP64_08145
path_sscu00230.kgml: 2.4.2.14 -> 6.3.4.13 -> 2.1.2.2 -> 6.3.5.3 -> 6.3.3.1 -> 6.3.4.18 -> [5.4.99.18] -> 6.3.2.6 -> 5.4.99.18 -> [6.3.2.6 -> 4.3.2.2] -> 2.1.2.3 -> 3.5.4.10
path_sscu00230.kgml: Skipped genes: sscu:CEP64_08175
path_sscu00230.kgml:
path_sscu00230.kgml: Found a trail of span 9 containing skipped vertices
path_sscu00230.kgml: 160 -> [162] -> 163 -> 260 -> 164 -> 427 -> 428 -> 167 -> [166] -> 165 -> 169
path_sscu00230.kgml: R01072 -> [R04144] -> R04325 -> R04463 -> R04208 -> R07404 -> R07405 -> R04591 -> [R04559] -> R04560 -> R01127
path_sscu00230.kgml: sscu:CEP64_08160 -> [sscu:CEP64_08140] -> sscu:CEP64_08150 -> {sscu:CEP64_08165, sscu:CEP64_08170} -> sscu:CEP64_08155 -> sscu:CEP64_08185 -> sscu:CEP64_08190 -> sscu:CEP64_08180 -> [sscu:CEP64_03495] -> sscu:CEP64_08145 -> sscu:CEP64_08145
path_sscu00230.kgml: 2.4.2.14 -> [6.3.4.13] -> 2.1.2.2 -> 6.3.5.3 -> 6.3.3.1 -> 6.3.4.18 -> 5.4.99.18 -> 6.3.2.6 -> [4.3.2.2] -> 2.1.2.3 -> 3.5.4.10
path_sscu00230.kgml: Skipped genes: sscu:CEP64_08175
path_sscu00230.kgml:
path_sscu00230.kgml: Found a trail of span 9 containing skipped vertices
path_sscu00230.kgml: 160 -> 162 -> 163 -> 260 -> 164 -> [427] -> 428 -> 167 -> [166] -> 165 -> 169
path_sscu00230.kgml: R01072 -> R04144 -> R04325 -> R04463 -> R04208 -> [R07404] -> R07405 -> R04591 -> [R04559] -> R04560 -> R01127
path_sscu00230.kgml: sscu:CEP64_08160 -> sscu:CEP64_08140 -> sscu:CEP64_08150 -> {sscu:CEP64_08165, sscu:CEP64_08170} -> sscu:CEP64_08155 -> [sscu:CEP64_08185] -> sscu:CEP64_08190 -> sscu:CEP64_08180 -> [sscu:CEP64_03495] -> sscu:CEP64_08145 -> sscu:CEP64_08145
path_sscu00230.kgml: 2.4.2.14 -> 6.3.4.13 -> 2.1.2.2 -> 6.3.5.3 -> 6.3.3.1 -> [6.3.4.18] -> 5.4.99.18 -> 6.3.2.6 -> [4.3.2.2] -> 2.1.2.3 -> 3.5.4.10
path_sscu00230.kgml: Skipped genes: sscu:CEP64_08175, sscu:CEP64_08185
path_sscu00230.kgml:
path_sscu00230.kgml: Found a trail of span 9 containing skipped vertices
path_sscu00230.kgml: 160 -> 162 -> 163 -> 260 -> [164] -> 427 -> 428 -> 167 -> [166] -> 165 -> 169
path_sscu00230.kgml: R01072 -> R04144 -> R04325 -> R04463 -> [R04208] -> R07404 -> R07405 -> R04591 -> [R04559] -> R04560 -> R01127
path_sscu00230.kgml: sscu:CEP64_08160 -> sscu:CEP64_08140 -> sscu:CEP64_08150 -> {sscu:CEP64_08165, sscu:CEP64_08170} -> [sscu:CEP64_08155] -> sscu:CEP64_08185 -> sscu:CEP64_08190 -> sscu:CEP64_08180 -> [sscu:CEP64_03495] -> sscu:CEP64_08145 -> sscu:CEP64_08145
path_sscu00230.kgml: 2.4.2.14 -> 6.3.4.13 -> 2.1.2.2 -> 6.3.5.3 -> [6.3.3.1] -> 6.3.4.18 -> 5.4.99.18 -> 6.3.2.6 -> [4.3.2.2] -> 2.1.2.3 -> 3.5.4.10
path_sscu00230.kgml: Skipped genes: sscu:CEP64_08155, sscu:CEP64_08175
path_sscu00230.kgml:
path_sscu00230.kgml: Found a trail of span 9 containing skipped vertices
path_sscu00230.kgml: 160 -> 162 -> 163 -> [260] -> 164 -> 427 -> [428] -> 167 -> 428 -> [167 -> 166] -> 165 -> 169
path_sscu00230.kgml: R01072 -> R04144 -> R04325 -> [R04463] -> R04208 -> R07404 -> [R07405] -> R04591 -> R07405 -> [R04591 -> R04559] -> R04560 -> R01127
path_sscu00230.kgml: sscu:CEP64_08160 -> sscu:CEP64_08140 -> sscu:CEP64_08150 -> [{sscu:CEP64_08165, sscu:CEP64_08170}] -> sscu:CEP64_08155 -> sscu:CEP64_08185 -> [sscu:CEP64_08190] -> sscu:CEP64_08180 -> sscu:CEP64_08190 -> [sscu:CEP64_08180 -> sscu:CEP64_03495] -> sscu:CEP64_08145 -> sscu:CEP64_08145
path_sscu00230.kgml: 2.4.2.14 -> 6.3.4.13 -> 2.1.2.2 -> [6.3.5.3] -> 6.3.3.1 -> 6.3.4.18 -> [5.4.99.18] -> 6.3.2.6 -> 5.4.99.18 -> [6.3.2.6 -> 4.3.2.2] -> 2.1.2.3 -> 3.5.4.10
path_sscu00230.kgml: Skipped genes: sscu:CEP64_08165, sscu:CEP64_08175, sscu:CEP64_08170
path_sscu00230.kgml:
path_sscu00230.kgml: Found a trail of span 9 containing skipped vertices
path_sscu00230.kgml: 160 -> 162 -> [163] -> 260 -> 164 -> 427 -> [428] -> 167 -> 428 -> [167 -> 166] -> 165 -> 169
path_sscu00230.kgml: R01072 -> R04144 -> [R04325] -> R04463 -> R04208 -> R07404 -> [R07405] -> R04591 -> R07405 -> [R04591 -> R04559] -> R04560 -> R01127
path_sscu00230.kgml: sscu:CEP64_08160 -> sscu:CEP64_08140 -> [sscu:CEP64_08150] -> {sscu:CEP64_08165, sscu:CEP64_08170} -> sscu:CEP64_08155 -> sscu:CEP64_08185 -> [sscu:CEP64_08190] -> sscu:CEP64_08180 -> sscu:CEP64_08190 -> [sscu:CEP64_08180 -> sscu:CEP64_03495] -> sscu:CEP64_08145 -> sscu:CEP64_08145
path_sscu00230.kgml: 2.4.2.14 -> 6.3.4.13 -> [2.1.2.2] -> 6.3.5.3 -> 6.3.3.1 -> 6.3.4.18 -> [5.4.99.18] -> 6.3.2.6 -> 5.4.99.18 -> [6.3.2.6 -> 4.3.2.2] -> 2.1.2.3 -> 3.5.4.10
path_sscu00230.kgml: Skipped genes: sscu:CEP64_08175, sscu:CEP64_08150
path_sscu00230.kgml:
path_sscu00230.kgml: Found a trail of span 9 containing skipped vertices
path_sscu00230.kgml: 160 -> 162 -> 163 -> 260 -> 164 -> 427 -> [428] -> 167 -> 428 -> [167 -> 166 -> 165] -> 169
path_sscu00230.kgml: R01072 -> R04144 -> R04325 -> R04463 -> R04208 -> R07404 -> [R07405] -> R04591 -> R07405 -> [R04591 -> R04559 -> R04560] -> R01127
path_sscu00230.kgml: sscu:CEP64_08160 -> sscu:CEP64_08140 -> sscu:CEP64_08150 -> {sscu:CEP64_08165, sscu:CEP64_08170} -> sscu:CEP64_08155 -> sscu:CEP64_08185 -> [sscu:CEP64_08190] -> sscu:CEP64_08180 -> sscu:CEP64_08190 -> [sscu:CEP64_08180 -> sscu:CEP64_03495 -> sscu:CEP64_08145] -> sscu:CEP64_08145
path_sscu00230.kgml: 2.4.2.14 -> 6.3.4.13 -> 2.1.2.2 -> 6.3.5.3 -> 6.3.3.1 -> 6.3.4.18 -> [5.4.99.18] -> 6.3.2.6 -> 5.4.99.18 -> [6.3.2.6 -> 4.3.2.2 -> 2.1.2.3] -> 3.5.4.10
path_sscu00230.kgml: Skipped genes: sscu:CEP64_08175
path_sscu00230.kgml:
path_sscu00230.kgml: Found a trail of span 8 containing skipped vertices
path_sscu00230.kgml: 160 -> 162 -> 163 -> 260 -> 164 -> 427 -> [428 -> 167 -> 166] -> 165 -> 169
path_sscu00230.kgml: R01072 -> R04144 -> R04325 -> R04463 -> R04208 -> R07404 -> [R07405 -> R04591 -> R04559] -> R04560 -> R01127
path_sscu00230.kgml: sscu:CEP64_08160 -> sscu:CEP64_08140 -> sscu:CEP64_08150 -> {sscu:CEP64_08165, sscu:CEP64_08170} -> sscu:CEP64_08155 -> sscu:CEP64_08185 -> [sscu:CEP64_08190 -> sscu:CEP64_08180 -> sscu:CEP64_03495] -> sscu:CEP64_08145 -> sscu:CEP64_08145
path_sscu00230.kgml: 2.4.2.14 -> 6.3.4.13 -> 2.1.2.2 -> 6.3.5.3 -> 6.3.3.1 -> 6.3.4.18 -> [5.4.99.18 -> 6.3.2.6 -> 4.3.2.2] -> 2.1.2.3 -> 3.5.4.10
path_sscu00230.kgml: Skipped genes: sscu:CEP64_08175, sscu:CEP64_08180
path_sscu00230.kgml:
path_sscu00230.kgml: Found a trail of span 8 containing skipped vertices
path_sscu00230.kgml: 160 -> [162 -> 163] -> 260 -> 164 -> 427 -> [428] -> 167 -> 428 -> [167 -> 166] -> 165 -> 169
path_sscu00230.kgml: R01072 -> [R04144 -> R04325] -> R04463 -> R04208 -> R07404 -> [R07405] -> R04591 -> R07405 -> [R04591 -> R04559] -> R04560 -> R01127
path_sscu00230.kgml: sscu:CEP64_08160 -> [sscu:CEP64_08140 -> sscu:CEP64_08150] -> {sscu:CEP64_08165, sscu:CEP64_08170} -> sscu:CEP64_08155 -> sscu:CEP64_08185 -> [sscu:CEP64_08190] -> sscu:CEP64_08180 -> sscu:CEP64_08190 -> [sscu:CEP64_08180 -> sscu:CEP64_03495] -> sscu:CEP64_08145 -> sscu:CEP64_08145
path_sscu00230.kgml: 2.4.2.14 -> [6.3.4.13 -> 2.1.2.2] -> 6.3.5.3 -> 6.3.3.1 -> 6.3.4.18 -> [5.4.99.18] -> 6.3.2.6 -> 5.4.99.18 -> [6.3.2.6 -> 4.3.2.2] -> 2.1.2.3 -> 3.5.4.10
path_sscu00230.kgml: Skipped genes: sscu:CEP64_08175, sscu:CEP64_08150
path_sscu00230.kgml:
path_sscu00230.kgml: Found a trail of span 8 containing skipped vertices
path_sscu00230.kgml: 160 -> 162 -> 163 -> 260 -> [164 -> 427] -> 428 -> 167 -> [166] -> 165 -> 169
path_sscu00230.kgml: R01072 -> R04144 -> R04325 -> R04463 -> [R04208 -> R07404] -> R07405 -> R04591 -> [R04559] -> R04560 -> R01127
path_sscu00230.kgml: sscu:CEP64_08160 -> sscu:CEP64_08140 -> sscu:CEP64_08150 -> {sscu:CEP64_08165, sscu:CEP64_08170} -> [sscu:CEP64_08155 -> sscu:CEP64_08185] -> sscu:CEP64_08190 -> sscu:CEP64_08180 -> [sscu:CEP64_03495] -> sscu:CEP64_08145 -> sscu:CEP64_08145
path_sscu00230.kgml: 2.4.2.14 -> 6.3.4.13 -> 2.1.2.2 -> 6.3.5.3 -> [6.3.3.1 -> 6.3.4.18] -> 5.4.99.18 -> 6.3.2.6 -> [4.3.2.2] -> 2.1.2.3 -> 3.5.4.10
path_sscu00230.kgml: Skipped genes: sscu:CEP64_08155, sscu:CEP64_08175, sscu:CEP64_08185
path_sscu00230.kgml:
path_sscu00230.kgml: Found a trail of span 8 containing skipped vertices
path_sscu00230.kgml: 160 -> 162 -> 163 -> [260 -> 164] -> 427 -> [428] -> 167 -> 428 -> [167 -> 166] -> 165 -> 169
path_sscu00230.kgml: R01072 -> R04144 -> R04325 -> [R04463 -> R04208] -> R07404 -> [R07405] -> R04591 -> R07405 -> [R04591 -> R04559] -> R04560 -> R01127
path_sscu00230.kgml: sscu:CEP64_08160 -> sscu:CEP64_08140 -> sscu:CEP64_08150 -> [{sscu:CEP64_08165, sscu:CEP64_08170} -> sscu:CEP64_08155] -> sscu:CEP64_08185 -> [sscu:CEP64_08190] -> sscu:CEP64_08180 -> sscu:CEP64_08190 -> [sscu:CEP64_08180 -> sscu:CEP64_03495] -> sscu:CEP64_08145 -> sscu:CEP64_08145
path_sscu00230.kgml: 2.4.2.14 -> 6.3.4.13 -> 2.1.2.2 -> [6.3.5.3 -> 6.3.3.1] -> 6.3.4.18 -> [5.4.99.18] -> 6.3.2.6 -> 5.4.99.18 -> [6.3.2.6 -> 4.3.2.2] -> 2.1.2.3 -> 3.5.4.10
path_sscu00230.kgml: Skipped genes: sscu:CEP64_08155, sscu:CEP64_08165, sscu:CEP64_08175, sscu:CEP64_08170
path_sscu00230.kgml:
path_sscu00230.kgml: Found a trail of span 8 containing skipped vertices
path_sscu00230.kgml: 160 -> 162 -> [163 -> 260] -> 164 -> 427 -> [428] -> 167 -> 428 -> [167 -> 166] -> 165 -> 169
path_sscu00230.kgml: R01072 -> R04144 -> [R04325 -> R04463] -> R04208 -> R07404 -> [R07405] -> R04591 -> R07405 -> [R04591 -> R04559] -> R04560 -> R01127
path_sscu00230.kgml: sscu:CEP64_08160 -> sscu:CEP64_08140 -> [sscu:CEP64_08150 -> {sscu:CEP64_08165, sscu:CEP64_08170}] -> sscu:CEP64_08155 -> sscu:CEP64_08185 -> [sscu:CEP64_08190] -> sscu:CEP64_08180 -> sscu:CEP64_08190 -> [sscu:CEP64_08180 -> sscu:CEP64_03495] -> sscu:CEP64_08145 -> sscu:CEP64_08145
path_sscu00230.kgml: 2.4.2.14 -> 6.3.4.13 -> [2.1.2.2 -> 6.3.5.3] -> 6.3.3.1 -> 6.3.4.18 -> [5.4.99.18] -> 6.3.2.6 -> 5.4.99.18 -> [6.3.2.6 -> 4.3.2.2] -> 2.1.2.3 -> 3.5.4.10
path_sscu00230.kgml: Skipped genes: sscu:CEP64_08165, sscu:CEP64_08175, sscu:CEP64_08150, sscu:CEP64_08170
path_sscu00230.kgml:
path_sscu00230.kgml: Found a trail of span 7 containing skipped vertices
path_sscu00230.kgml: 160 -> [162 -> 163 -> 260] -> 164 -> 427 -> [428] -> 167 -> 428 -> [167 -> 166] -> 165 -> 169
path_sscu00230.kgml: R01072 -> [R04144 -> R04325 -> R04463] -> R04208 -> R07404 -> [R07405] -> R04591 -> R07405 -> [R04591 -> R04559] -> R04560 -> R01127
path_sscu00230.kgml: sscu:CEP64_08160 -> [sscu:CEP64_08140 -> sscu:CEP64_08150 -> {sscu:CEP64_08165, sscu:CEP64_08170}] -> sscu:CEP64_08155 -> sscu:CEP64_08185 -> [sscu:CEP64_08190] -> sscu:CEP64_08180 -> sscu:CEP64_08190 -> [sscu:CEP64_08180 -> sscu:CEP64_03495] -> sscu:CEP64_08145 -> sscu:CEP64_08145
path_sscu00230.kgml: 2.4.2.14 -> [6.3.4.13 -> 2.1.2.2 -> 6.3.5.3] -> 6.3.3.1 -> 6.3.4.18 -> [5.4.99.18] -> 6.3.2.6 -> 5.4.99.18 -> [6.3.2.6 -> 4.3.2.2] -> 2.1.2.3 -> 3.5.4.10
path_sscu00230.kgml: Skipped genes: sscu:CEP64_08165, sscu:CEP64_08175, sscu:CEP64_08150, sscu:CEP64_08170
path_sscu00230.kgml:
path_sscu00230.kgml: Found a trail of span 7 containing skipped vertices
path_sscu00230.kgml: 160 -> 162 -> 163 -> [260 -> 164 -> 427] -> 428 -> 167 -> [166] -> 165 -> 169
path_sscu00230.kgml: R01072 -> R04144 -> R04325 -> [R04463 -> R04208 -> R07404] -> R07405 -> R04591 -> [R04559] -> R04560 -> R01127
path_sscu00230.kgml: sscu:CEP64_08160 -> sscu:CEP64_08140 -> sscu:CEP64_08150 -> [{sscu:CEP64_08165, sscu:CEP64_08170} -> sscu:CEP64_08155 -> sscu:CEP64_08185] -> sscu:CEP64_08190 -> sscu:CEP64_08180 -> [sscu:CEP64_03495] -> sscu:CEP64_08145 -> sscu:CEP64_08145
path_sscu00230.kgml: 2.4.2.14 -> 6.3.4.13 -> 2.1.2.2 -> [6.3.5.3 -> 6.3.3.1 -> 6.3.4.18] -> 5.4.99.18 -> 6.3.2.6 -> [4.3.2.2] -> 2.1.2.3 -> 3.5.4.10
path_sscu00230.kgml: Skipped genes: sscu:CEP64_08155, sscu:CEP64_08165, sscu:CEP64_08175, sscu:CEP64_08185, sscu:CEP64_08170
path_sscu00230.kgml:
path_sscu00230.kgml: Found a trail of span 7 containing skipped vertices
path_sscu00230.kgml: 160 -> 162 -> [163 -> 260 -> 164] -> 427 -> [428] -> 167 -> 428 -> [167 -> 166] -> 165 -> 169
path_sscu00230.kgml: R01072 -> R04144 -> [R04325 -> R04463 -> R04208] -> R07404 -> [R07405] -> R04591 -> R07405 -> [R04591 -> R04559] -> R04560 -> R01127
path_sscu00230.kgml: sscu:CEP64_08160 -> sscu:CEP64_08140 -> [sscu:CEP64_08150 -> {sscu:CEP64_08165, sscu:CEP64_08170} -> sscu:CEP64_08155] -> sscu:CEP64_08185 -> [sscu:CEP64_08190] -> sscu:CEP64_08180 -> sscu:CEP64_08190 -> [sscu:CEP64_08180 -> sscu:CEP64_03495] -> sscu:CEP64_08145 -> sscu:CEP64_08145
path_sscu00230.kgml: 2.4.2.14 -> 6.3.4.13 -> [2.1.2.2 -> 6.3.5.3 -> 6.3.3.1] -> 6.3.4.18 -> [5.4.99.18] -> 6.3.2.6 -> 5.4.99.18 -> [6.3.2.6 -> 4.3.2.2] -> 2.1.2.3 -> 3.5.4.10
path_sscu00230.kgml: Skipped genes: sscu:CEP64_08155, sscu:CEP64_08165, sscu:CEP64_08175, sscu:CEP64_08150, sscu:CEP64_08170
path_sscu00230.kgml:
path_sscu00230.kgml: Found a trail of span 4 without skipping any vertex
path_sscu00230.kgml: 225 -> 144 -> 143 -> 436
path_sscu00230.kgml: R02425 -> R02423 -> R05554 -> R02935
path_sscu00230.kgml: sscu:CEP64_13200 -> sscu:CEP64_13215 -> sscu:CEP64_13220 -> {sscu:CEP64_13225, sscu:CEP64_13230}
path_sscu00230.kgml: 3.5.2.5 -> 3.5.3.9 -> 3.5.3.26 -> {1.1.1.154, 1.1.1.350}
path_sscu00230.kgml:
path_sscu00230.kgml: Found a trail of span 4 containing skipped vertices
path_sscu00230.kgml: 206 -> [204 -> 205] -> 267 -> [206] -> 285 -> [204] -> 205
path_sscu00230.kgml: {R01230, R01231} -> [R01134 -> R01130] -> R02142 -> [{R01230, R01231}] -> R01229 -> [R01134] -> R01130
path_sscu00230.kgml: sscu:CEP64_12240 -> [sscu:CEP64_06680 -> sscu:CEP64_12245] -> sscu:CEP64_12255 -> [sscu:CEP64_12240] -> sscu:CEP64_12255 -> [sscu:CEP64_06680] -> sscu:CEP64_12245
path_sscu00230.kgml: {6.3.5.2, 6.3.5.2} -> [1.7.1.7 -> 1.1.1.205] -> {2.4.2.22, 2.4.2.8} -> [{6.3.5.2, 6.3.5.2}] -> {2.4.2.22, 2.4.2.7, 2.4.2.8} -> [1.7.1.7] -> 1.1.1.205
path_sscu00230.kgml: Skipped genes: sscu:CEP64_12250
path_sscu00230.kgml:
path_sscu00230.kgml: Found a trail of span 3 containing skipped vertices
path_sscu00230.kgml: 225 -> [144] -> 143 -> 436
path_sscu00230.kgml: R02425 -> [R02423] -> R05554 -> R02935
path_sscu00230.kgml: sscu:CEP64_13200 -> [sscu:CEP64_13215] -> sscu:CEP64_13220 -> {sscu:CEP64_13225, sscu:CEP64_13230}
path_sscu00230.kgml: 3.5.2.5 -> [3.5.3.9] -> 3.5.3.26 -> {1.1.1.154, 1.1.1.350}
path_sscu00230.kgml: Skipped genes: sscu:CEP64_13215
path_sscu00230.kgml:
path_sscu00230.kgml: Found a trail of span 3 containing skipped vertices
path_sscu00230.kgml: 225 -> 144 -> [143] -> 436
path_sscu00230.kgml: R02425 -> R02423 -> [R05554] -> R02935
path_sscu00230.kgml: sscu:CEP64_13200 -> sscu:CEP64_13215 -> [sscu:CEP64_13220] -> {sscu:CEP64_13225, sscu:CEP64_13230}
path_sscu00230.kgml: 3.5.2.5 -> 3.5.3.9 -> [3.5.3.26] -> {1.1.1.154, 1.1.1.350}
path_sscu00230.kgml: Skipped genes: sscu:CEP64_13220
path_sscu00230.kgml:
path_sscu00230.kgml: Found a trail of span 3 containing skipped vertices
path_sscu00230.kgml: 244 -> [300 -> 139] -> 239 -> [276 -> 221 -> 302] -> 220
path_sscu00230.kgml: R00441 -> [R00430 -> R02019] -> R02090 -> [R01967 -> R01969 -> R01229] -> R00332
path_sscu00230.kgml: {sscu:CEP64_02390, sscu:CEP64_02730, sscu:CEP64_07500, sscu:CEP64_11565, sscu:CEP64_11570} -> [sscu:CEP64_04815 -> {sscu:CEP64_09765, sscu:CEP64_09770}] -> sscu:CEP64_07505 -> [sscu:CEP64_11480 -> sscu:CEP64_02620 -> sscu:CEP64_05090] -> sscu:CEP64_07505
path_sscu00230.kgml: {2.7.7.48, 2.7.7.6} -> [2.7.1.40 -> 1.17.4.1] -> {2.7.4.12, 2.7.4.8} -> [2.7.1.113 -> {2.4.2.1, 2.4.2.4} -> {2.4.2.22, 2.4.2.7, 2.4.2.8}] -> 2.7.4.8
path_sscu00230.kgml:
path_sscu00230.kgml: Found a trail of span 2 containing skipped vertices
path_sscu00230.kgml: 225 -> [144 -> 143] -> 436
path_sscu00230.kgml: R02425 -> [R02423 -> R05554] -> R02935
path_sscu00230.kgml: sscu:CEP64_13200 -> [sscu:CEP64_13215 -> sscu:CEP64_13220] -> {sscu:CEP64_13225, sscu:CEP64_13230}
path_sscu00230.kgml: 3.5.2.5 -> [3.5.3.9 -> 3.5.3.26] -> {1.1.1.154, 1.1.1.350}
path_sscu00230.kgml: Skipped genes: sscu:CEP64_13220, sscu:CEP64_13215
path_sscu00230.kgml:
path_sscu00230.kgml: Found a trail of span 2 containing skipped vertices
path_sscu00230.kgml: 302 -> [220 -> 300] -> 245
path_sscu00230.kgml: R01229 -> [R00332 -> R00430] -> R00429
path_sscu00230.kgml: sscu:CEP64_05090 -> [sscu:CEP64_07505 -> sscu:CEP64_04815] -> {sscu:CEP64_05095, sscu:CEP64_08680, sscu:CEP64_10785}
path_sscu00230.kgml: {2.4.2.22, 2.4.2.7, 2.4.2.8} -> [2.7.4.8 -> 2.7.1.40] -> 2.7.6.5
path_sscu00230.kgml:
path_sscu00230.kgml: Found a trail of span 2 without skipping any vertex
path_sscu00230.kgml: 252 -> 253
path_sscu00230.kgml: R00529 -> R00509
path_sscu00230.kgml: sscu:CEP64_00345 -> sscu:CEP64_00350
path_sscu00230.kgml: 2.7.7.4 -> 2.7.1.25
path_sscu00230.kgml:
path_sscu00230.kgml: --- 54.96 seconds ---

path_sscu00240.kgml: Pyrimidine metabolism
path_sscu00240.kgml: Initialization took 4.84 seconds
path_sscu00240.kgml:
path_sscu00240.kgml: Found a trail of span 7 containing skipped vertices
path_sscu00240.kgml: 91 -> 97 -> 98 -> [99] -> 101 -> 99 -> [101] -> 178 -> 112
path_sscu00240.kgml: R00575 -> R01397 -> R01993 -> [R01869] -> R01870 -> R01869 -> [R01870] -> R00965 -> R00966
path_sscu00240.kgml: {sscu:CEP64_07550, sscu:CEP64_07555} -> sscu:CEP64_07565 -> {sscu:CEP64_07560, sscu:CEP64_08225} -> [{sscu:CEP64_07540, sscu:CEP64_07545}] -> sscu:CEP64_07530 -> {sscu:CEP64_07540, sscu:CEP64_07545} -> [sscu:CEP64_07530] -> sscu:CEP64_07535 -> {sscu:CEP64_02820, sscu:CEP64_07575}
path_sscu00240.kgml: 6.3.5.5 -> 2.1.3.2 -> 3.5.2.3 -> [1.3.1.14] -> 2.4.2.10 -> 1.3.1.14 -> [2.4.2.10] -> 4.1.1.23 -> 2.4.2.9
path_sscu00240.kgml: Skipped genes: sscu:CEP64_07570
path_sscu00240.kgml:
path_sscu00240.kgml: Found a trail of span 6 containing skipped vertices
path_sscu00240.kgml: 91 -> [97 -> 98] -> 99 -> 98 -> [99] -> 101 -> 178 -> 112
path_sscu00240.kgml: R00575 -> [R01397 -> R01993] -> R01869 -> R01993 -> [R01869] -> R01870 -> R00965 -> R00966
path_sscu00240.kgml: {sscu:CEP64_07550, sscu:CEP64_07555} -> [sscu:CEP64_07565 -> {sscu:CEP64_07560, sscu:CEP64_08225}] -> {sscu:CEP64_07540, sscu:CEP64_07545} -> {sscu:CEP64_07560, sscu:CEP64_08225} -> [{sscu:CEP64_07540, sscu:CEP64_07545}] -> sscu:CEP64_07530 -> sscu:CEP64_07535 -> {sscu:CEP64_02820, sscu:CEP64_07575}
path_sscu00240.kgml: 6.3.5.5 -> [2.1.3.2 -> 3.5.2.3] -> 1.3.1.14 -> 3.5.2.3 -> [1.3.1.14] -> 2.4.2.10 -> 4.1.1.23 -> 2.4.2.9
path_sscu00240.kgml: Skipped genes: sscu:CEP64_07565, sscu:CEP64_07570
path_sscu00240.kgml:
path_sscu00240.kgml: Found a trail of span 6 containing skipped vertices
path_sscu00240.kgml: 91 -> 97 -> [98 -> 99] -> 101 -> [99] -> 98 -> 99 -> [101 -> 178] -> 112
path_sscu00240.kgml: R00575 -> R01397 -> [R01993 -> R01869] -> R01870 -> [R01869] -> R01993 -> R01869 -> [R01870 -> R00965] -> R00966
path_sscu00240.kgml: {sscu:CEP64_07550, sscu:CEP64_07555} -> sscu:CEP64_07565 -> [{sscu:CEP64_07560, sscu:CEP64_08225} -> {sscu:CEP64_07540, sscu:CEP64_07545}] -> sscu:CEP64_07530 -> [{sscu:CEP64_07540, sscu:CEP64_07545}] -> {sscu:CEP64_07560, sscu:CEP64_08225} -> {sscu:CEP64_07540, sscu:CEP64_07545} -> [sscu:CEP64_07530 -> sscu:CEP64_07535] -> {sscu:CEP64_02820, sscu:CEP64_07575}
path_sscu00240.kgml: 6.3.5.5 -> 2.1.3.2 -> [3.5.2.3 -> 1.3.1.14] -> 2.4.2.10 -> [1.3.1.14] -> 3.5.2.3 -> 1.3.1.14 -> [2.4.2.10 -> 4.1.1.23] -> 2.4.2.9
path_sscu00240.kgml: Skipped genes: sscu:CEP64_07570, sscu:CEP64_07535
path_sscu00240.kgml:
path_sscu00240.kgml: Found a trail of span 4 containing skipped vertices
path_sscu00240.kgml: 91 -> 97 -> [98 -> 99 -> 101] -> 178 -> 112
path_sscu00240.kgml: R00575 -> R01397 -> [R01993 -> R01869 -> R01870] -> R00965 -> R00966
path_sscu00240.kgml: {sscu:CEP64_07550, sscu:CEP64_07555} -> sscu:CEP64_07565 -> [{sscu:CEP64_07560, sscu:CEP64_08225} -> {sscu:CEP64_07540, sscu:CEP64_07545} -> sscu:CEP64_07530] -> sscu:CEP64_07535 -> {sscu:CEP64_02820, sscu:CEP64_07575}
path_sscu00240.kgml: 6.3.5.5 -> 2.1.3.2 -> [3.5.2.3 -> 1.3.1.14 -> 2.4.2.10] -> 4.1.1.23 -> 2.4.2.9
path_sscu00240.kgml: Skipped genes: sscu:CEP64_07545, sscu:CEP64_07570, sscu:CEP64_07560, sscu:CEP64_07540
path_sscu00240.kgml:
path_sscu00240.kgml: Found a trail of span 3 containing skipped vertices
path_sscu00240.kgml: 103 -> [102 -> 104] -> 107 -> 121
path_sscu00240.kgml: R00443 -> [R00438 -> R00156] -> {R00571, R00573} -> R00442
path_sscu00240.kgml: {sscu:CEP64_02390, sscu:CEP64_02730, sscu:CEP64_07500, sscu:CEP64_11565, sscu:CEP64_11570} -> [sscu:CEP64_07085 -> sscu:CEP64_05970] -> sscu:CEP64_02735 -> {sscu:CEP64_02390, sscu:CEP64_02730, sscu:CEP64_07500, sscu:CEP64_11565, sscu:CEP64_11570}
path_sscu00240.kgml: {2.7.7.48, 2.7.7.52, 2.7.7.6} -> [2.7.7.8 -> 2.7.4.6] -> {6.3.4.2, 6.3.4.2} -> {2.7.7.48, 2.7.7.6}
path_sscu00240.kgml:
path_sscu00240.kgml: Found a trail of span 2 containing skipped vertices
path_sscu00240.kgml: 147 -> [156 -> 161 -> 158] -> 157
path_sscu00240.kgml: R01663 -> [R02101 -> R02094 -> R02093] -> R00378
path_sscu00240.kgml: sscu:CEP64_05305 -> [sscu:CEP64_06165 -> sscu:CEP64_11975 -> sscu:CEP64_05970] -> {sscu:CEP64_03590, sscu:CEP64_04785, sscu:CEP64_04850, sscu:CEP64_05320, sscu:CEP64_07180, sscu:CEP64_11965, sscu:CEP64_12020, sscu:CEP64_12530}
path_sscu00240.kgml: 3.5.4.12 -> [2.1.1.45 -> {2.7.4.12, 2.7.4.9} -> 2.7.4.6] -> 2.7.7.7
path_sscu00240.kgml: Skipped genes: sscu:CEP64_05310
path_sscu00240.kgml:
path_sscu00240.kgml: --- 10.10 seconds ---

path_sscu00250.kgml: Alanine, aspartate and glutamate metabolism
path_sscu00250.kgml: Initialization took 1.73 seconds
path_sscu00250.kgml:
path_sscu00250.kgml: Found a trail of span 2 containing skipped vertices
path_sscu00250.kgml: 88 -> 134
path_sscu00250.kgml: R01648 -> R00714
path_sscu00250.kgml: sscu:CEP64_10965 -> {sscu:CEP64_04275, sscu:CEP64_10955}
path_sscu00250.kgml: 2.6.1.19 -> {1.2.1.16, 1.2.1.79}
path_sscu00250.kgml: Skipped genes: sscu:CEP64_10960
path_sscu00250.kgml:
path_sscu00250.kgml: Found a trail of span 2 containing skipped vertices
path_sscu00250.kgml: 88 -> 76
path_sscu00250.kgml: R01648 -> {R00713, R00714}
path_sscu00250.kgml: sscu:CEP64_10965 -> {sscu:CEP64_04275, sscu:CEP64_10955}
path_sscu00250.kgml: 2.6.1.19 -> {1.2.1.16, 1.2.1.24, 1.2.1.16, 1.2.1.79}
path_sscu00250.kgml: Skipped genes: sscu:CEP64_10960
path_sscu00250.kgml:
path_sscu00250.kgml: Found a trail of span 2 containing skipped vertices
path_sscu00250.kgml: 112 -> 83
path_sscu00250.kgml: {R00707, R00708} -> R00243
path_sscu00250.kgml: {sscu:CEP64_01100, sscu:CEP64_08900} -> {sscu:CEP64_00120, sscu:CEP64_08890}
path_sscu00250.kgml: {1.2.1.88, 1.2.1.88} -> {1.4.1.2, 1.4.1.3}
path_sscu00250.kgml: Skipped genes: sscu:CEP64_08895
path_sscu00250.kgml:
path_sscu00250.kgml: Found a trail of span 2 without skipping any vertex
path_sscu00250.kgml: 48 -> 51
path_sscu00250.kgml: R01954 -> R01086
path_sscu00250.kgml: sscu:CEP64_08880 -> sscu:CEP64_08885
path_sscu00250.kgml: 6.3.4.5 -> 4.3.2.1
path_sscu00250.kgml:
path_sscu00250.kgml: --- 2.04 seconds ---

path_sscu00260.kgml: Glycine, serine and threonine metabolism
path_sscu00260.kgml: Initialization took 2.44 seconds
path_sscu00260.kgml:
path_sscu00260.kgml: Found a trail of span 3 without skipping any vertex
path_sscu00260.kgml: 103 -> 99 -> 87
path_sscu00260.kgml: {R01773, R01775} -> R01771 -> R01466
path_sscu00260.kgml: sscu:CEP64_06725 -> sscu:CEP64_06715 -> sscu:CEP64_06720
path_sscu00260.kgml: {1.1.1.3, 1.1.1.3} -> 2.7.1.39 -> 4.2.3.1
path_sscu00260.kgml:
path_sscu00260.kgml: Found a trail of span 2 containing skipped vertices
path_sscu00260.kgml: 103 -> [99] -> 87
path_sscu00260.kgml: {R01773, R01775} -> [R01771] -> R01466
path_sscu00260.kgml: sscu:CEP64_06725 -> [sscu:CEP64_06715] -> sscu:CEP64_06720
path_sscu00260.kgml: {1.1.1.3, 1.1.1.3} -> [2.7.1.39] -> 4.2.3.1
path_sscu00260.kgml:
path_sscu00260.kgml: Found a trail of span 2 without skipping any vertex
path_sscu00260.kgml: 76 -> 93
path_sscu00260.kgml: R00480 -> R02291
path_sscu00260.kgml: {sscu:CEP64_06340, sscu:CEP64_06730} -> sscu:CEP64_06335
path_sscu00260.kgml: 2.7.2.4 -> 1.2.1.11
path_sscu00260.kgml:
path_sscu00260.kgml: Found a trail of span 2 containing skipped vertices
path_sscu00260.kgml: 110 -> [82] -> 101
path_sscu00260.kgml: R04125 -> [R00945] -> R03425
path_sscu00260.kgml: sscu:CEP64_05630 -> [sscu:CEP64_02815] -> {sscu:CEP64_05635, sscu:CEP64_05640}
path_sscu00260.kgml: 2.1.2.10 -> [2.1.2.1] -> 1.4.4.2
path_sscu00260.kgml:
path_sscu00260.kgml: --- 2.79 seconds ---

path_sscu00261.kgml: Monobactam biosynthesis
path_sscu00261.kgml: Initialization took 0.18 seconds
path_sscu00261.kgml:
path_sscu00261.kgml: Found a trail of span 2 without skipping any vertex
path_sscu00261.kgml: 97 -> 96
path_sscu00261.kgml: R10147 -> {R04198, R04199}
path_sscu00261.kgml: {sscu:CEP64_01050, sscu:CEP64_06330, sscu:CEP64_13290} -> sscu:CEP64_06325
path_sscu00261.kgml: 4.3.3.7 -> {1.17.1.8, 1.17.1.8}
path_sscu00261.kgml:
path_sscu00261.kgml: --- 0.27 seconds ---

path_sscu00270.kgml: Cysteine and methionine metabolism
path_sscu00270.kgml: Initialization took 2.00 seconds
path_sscu00270.kgml:
path_sscu00270.kgml: Found a trail of span 4 containing skipped vertices
path_sscu00270.kgml: 203 -> [236 -> 85] -> 184 -> [85] -> 89 -> 98
path_sscu00270.kgml: R02026 -> [R10305 -> R01001] -> R00782 -> [R01001] -> R01286 -> R00650
path_sscu00270.kgml: sscu:CEP64_12460 -> [sscu:CEP64_10515 -> sscu:CEP64_10520] -> {sscu:CEP64_04515, sscu:CEP64_07110, sscu:CEP64_12465} -> [sscu:CEP64_10520] -> {sscu:CEP64_04515, sscu:CEP64_07110, sscu:CEP64_12465} -> {sscu:CEP64_01095, sscu:CEP64_12470}
path_sscu00270.kgml: ? -> [2.5.1.134 -> 4.4.1.1] -> {4.4.1.1, 4.4.1.13, 4.4.1.28} -> [4.4.1.1] -> 4.4.1.13 -> 2.1.1.10
path_sscu00270.kgml:
path_sscu00270.kgml: Found a trail of span 4 containing skipped vertices
path_sscu00270.kgml: 203 -> [236] -> 89 -> [236 -> 85] -> 184 -> [85 -> 89] -> 90
path_sscu00270.kgml: R02026 -> [R10305] -> R01286 -> [R10305 -> R01001] -> R00782 -> [R01001 -> R01286] -> R04405
path_sscu00270.kgml: sscu:CEP64_12460 -> [sscu:CEP64_10515] -> {sscu:CEP64_04515, sscu:CEP64_07110, sscu:CEP64_12465} -> [sscu:CEP64_10515 -> sscu:CEP64_10520] -> {sscu:CEP64_04515, sscu:CEP64_07110, sscu:CEP64_12465} -> [sscu:CEP64_10520 -> {sscu:CEP64_04515, sscu:CEP64_07110, sscu:CEP64_12465}] -> sscu:CEP64_12475
path_sscu00270.kgml: ? -> [2.5.1.134] -> 4.4.1.13 -> [2.5.1.134 -> 4.4.1.1] -> {4.4.1.1, 4.4.1.13, 4.4.1.28} -> [4.4.1.1 -> 4.4.1.13] -> 2.1.1.14
path_sscu00270.kgml: Skipped genes: sscu:CEP64_12470
path_sscu00270.kgml:
path_sscu00270.kgml: Found a trail of span 4 containing skipped vertices
path_sscu00270.kgml: 201 -> 89 -> [236 -> 85] -> 184 -> [85 -> 89] -> 98
path_sscu00270.kgml: R03260 -> R01286 -> [R10305 -> R01001] -> R00782 -> [R01001 -> R01286] -> R00650
path_sscu00270.kgml: sscu:CEP64_12460 -> {sscu:CEP64_04515, sscu:CEP64_07110, sscu:CEP64_12465} -> [sscu:CEP64_10515 -> sscu:CEP64_10520] -> {sscu:CEP64_04515, sscu:CEP64_07110, sscu:CEP64_12465} -> [sscu:CEP64_10520 -> {sscu:CEP64_04515, sscu:CEP64_07110, sscu:CEP64_12465}] -> {sscu:CEP64_01095, sscu:CEP64_12470}
path_sscu00270.kgml: 2.5.1.48 -> 4.4.1.13 -> [2.5.1.134 -> 4.4.1.1] -> {4.4.1.1, 4.4.1.13, 4.4.1.28} -> [4.4.1.1 -> 4.4.1.13] -> 2.1.1.10
path_sscu00270.kgml:
path_sscu00270.kgml: Found a trail of span 4 containing skipped vertices
path_sscu00270.kgml: 206 -> [85] -> 184 -> [85] -> 89 -> 98
path_sscu00270.kgml: R00999 -> [R01001] -> R00782 -> [R01001] -> R01286 -> R00650
path_sscu00270.kgml: sscu:CEP64_12460 -> [sscu:CEP64_10520] -> {sscu:CEP64_04515, sscu:CEP64_07110, sscu:CEP64_12465} -> [sscu:CEP64_10520] -> {sscu:CEP64_04515, sscu:CEP64_07110, sscu:CEP64_12465} -> {sscu:CEP64_01095, sscu:CEP64_12470}
path_sscu00270.kgml: 2.5.1.48 -> [4.4.1.1] -> {4.4.1.1, 4.4.1.13, 4.4.1.28} -> [4.4.1.1] -> 4.4.1.13 -> 2.1.1.10
path_sscu00270.kgml:
path_sscu00270.kgml: Found a trail of span 4 containing skipped vertices
path_sscu00270.kgml: 206 -> [85] -> 89 -> [236 -> 85] -> 184 -> [85 -> 89] -> 90
path_sscu00270.kgml: R00999 -> [R01001] -> R01286 -> [R10305 -> R01001] -> R00782 -> [R01001 -> R01286] -> R04405
path_sscu00270.kgml: sscu:CEP64_12460 -> [sscu:CEP64_10520] -> {sscu:CEP64_04515, sscu:CEP64_07110, sscu:CEP64_12465} -> [sscu:CEP64_10515 -> sscu:CEP64_10520] -> {sscu:CEP64_04515, sscu:CEP64_07110, sscu:CEP64_12465} -> [sscu:CEP64_10520 -> {sscu:CEP64_04515, sscu:CEP64_07110, sscu:CEP64_12465}] -> sscu:CEP64_12475
path_sscu00270.kgml: 2.5.1.48 -> [4.4.1.1] -> 4.4.1.13 -> [2.5.1.134 -> 4.4.1.1] -> {4.4.1.1, 4.4.1.13, 4.4.1.28} -> [4.4.1.1 -> 4.4.1.13] -> 2.1.1.14
path_sscu00270.kgml: Skipped genes: sscu:CEP64_12470
path_sscu00270.kgml:
path_sscu00270.kgml: Found a trail of span 4 containing skipped vertices
path_sscu00270.kgml: 101 -> [236] -> 89 -> [236 -> 85] -> 184 -> [85 -> 89] -> 90
path_sscu00270.kgml: R01288 -> [R10305] -> R01286 -> [R10305 -> R01001] -> R00782 -> [R01001 -> R01286] -> R04405
path_sscu00270.kgml: sscu:CEP64_12460 -> [sscu:CEP64_10515] -> {sscu:CEP64_04515, sscu:CEP64_07110, sscu:CEP64_12465} -> [sscu:CEP64_10515 -> sscu:CEP64_10520] -> {sscu:CEP64_04515, sscu:CEP64_07110, sscu:CEP64_12465} -> [sscu:CEP64_10520 -> {sscu:CEP64_04515, sscu:CEP64_07110, sscu:CEP64_12465}] -> sscu:CEP64_12475
path_sscu00270.kgml: 2.5.1.48 -> [2.5.1.134] -> 4.4.1.13 -> [2.5.1.134 -> 4.4.1.1] -> {4.4.1.1, 4.4.1.13, 4.4.1.28} -> [4.4.1.1 -> 4.4.1.13] -> 2.1.1.14
path_sscu00270.kgml: Skipped genes: sscu:CEP64_12470
path_sscu00270.kgml:
path_sscu00270.kgml: Found a trail of span 4 containing skipped vertices
path_sscu00270.kgml: 202 -> [85] -> 184 -> [85] -> 89 -> 90
path_sscu00270.kgml: R03217 -> [R01001] -> R00782 -> [R01001] -> R01286 -> R04405
path_sscu00270.kgml: sscu:CEP64_12460 -> [sscu:CEP64_10520] -> {sscu:CEP64_04515, sscu:CEP64_07110, sscu:CEP64_12465} -> [sscu:CEP64_10520] -> {sscu:CEP64_04515, sscu:CEP64_07110, sscu:CEP64_12465} -> sscu:CEP64_12475
path_sscu00270.kgml: 2.5.1.48 -> [4.4.1.1] -> {4.4.1.1, 4.4.1.13, 4.4.1.28} -> [4.4.1.1] -> 4.4.1.13 -> 2.1.1.14
path_sscu00270.kgml: Skipped genes: sscu:CEP64_12470
path_sscu00270.kgml:
path_sscu00270.kgml: Found a trail of span 4 containing skipped vertices
path_sscu00270.kgml: 101 -> [236] -> 89 -> [236 -> 85] -> 184 -> [85 -> 89] -> 98
path_sscu00270.kgml: R01288 -> [R10305] -> R01286 -> [R10305 -> R01001] -> R00782 -> [R01001 -> R01286] -> R00650
path_sscu00270.kgml: sscu:CEP64_12460 -> [sscu:CEP64_10515] -> {sscu:CEP64_04515, sscu:CEP64_07110, sscu:CEP64_12465} -> [sscu:CEP64_10515 -> sscu:CEP64_10520] -> {sscu:CEP64_04515, sscu:CEP64_07110, sscu:CEP64_12465} -> [sscu:CEP64_10520 -> {sscu:CEP64_04515, sscu:CEP64_07110, sscu:CEP64_12465}] -> {sscu:CEP64_01095, sscu:CEP64_12470}
path_sscu00270.kgml: 2.5.1.48 -> [2.5.1.134] -> 4.4.1.13 -> [2.5.1.134 -> 4.4.1.1] -> {4.4.1.1, 4.4.1.13, 4.4.1.28} -> [4.4.1.1 -> 4.4.1.13] -> 2.1.1.10
path_sscu00270.kgml:
path_sscu00270.kgml: Found a trail of span 4 containing skipped vertices
path_sscu00270.kgml: 202 -> [85] -> 184 -> [85] -> 89 -> 98
path_sscu00270.kgml: R03217 -> [R01001] -> R00782 -> [R01001] -> R01286 -> R00650
path_sscu00270.kgml: sscu:CEP64_12460 -> [sscu:CEP64_10520] -> {sscu:CEP64_04515, sscu:CEP64_07110, sscu:CEP64_12465} -> [sscu:CEP64_10520] -> {sscu:CEP64_04515, sscu:CEP64_07110, sscu:CEP64_12465} -> {sscu:CEP64_01095, sscu:CEP64_12470}
path_sscu00270.kgml: 2.5.1.48 -> [4.4.1.1] -> {4.4.1.1, 4.4.1.13, 4.4.1.28} -> [4.4.1.1] -> 4.4.1.13 -> 2.1.1.10
path_sscu00270.kgml:
path_sscu00270.kgml: Found a trail of span 3 containing skipped vertices
path_sscu00270.kgml: 185 -> 85 -> [89] -> 236
path_sscu00270.kgml: R00782 -> R01001 -> [R01286] -> R10305
path_sscu00270.kgml: sscu:CEP64_10520 -> sscu:CEP64_10520 -> [{sscu:CEP64_04515, sscu:CEP64_07110, sscu:CEP64_12465}] -> sscu:CEP64_10515
path_sscu00270.kgml: {4.4.1.1, 4.4.1.13, 4.4.1.28} -> 4.4.1.1 -> [4.4.1.13] -> 2.5.1.134
path_sscu00270.kgml:
path_sscu00270.kgml: Found a trail of span 2 containing skipped vertices
path_sscu00270.kgml: 202 -> [89] -> 90
path_sscu00270.kgml: R03217 -> [R01286] -> R04405
path_sscu00270.kgml: sscu:CEP64_12460 -> [{sscu:CEP64_04515, sscu:CEP64_07110, sscu:CEP64_12465}] -> sscu:CEP64_12475
path_sscu00270.kgml: 2.5.1.48 -> [4.4.1.13] -> 2.1.1.14
path_sscu00270.kgml: Skipped genes: sscu:CEP64_12470, sscu:CEP64_12465
path_sscu00270.kgml:
path_sscu00270.kgml: Found a trail of span 2 containing skipped vertices
path_sscu00270.kgml: 202 -> [89] -> 98
path_sscu00270.kgml: R03217 -> [R01286] -> R00650
path_sscu00270.kgml: sscu:CEP64_12460 -> [{sscu:CEP64_04515, sscu:CEP64_07110, sscu:CEP64_12465}] -> {sscu:CEP64_01095, sscu:CEP64_12470}
path_sscu00270.kgml: 2.5.1.48 -> [4.4.1.13] -> 2.1.1.10
path_sscu00270.kgml: Skipped genes: sscu:CEP64_12465
path_sscu00270.kgml:
path_sscu00270.kgml: Found a trail of span 2 containing skipped vertices
path_sscu00270.kgml: 203 -> 90
path_sscu00270.kgml: R02026 -> R04405
path_sscu00270.kgml: sscu:CEP64_12460 -> sscu:CEP64_12475
path_sscu00270.kgml: ? -> 2.1.1.14
path_sscu00270.kgml: Skipped genes: sscu:CEP64_12470, sscu:CEP64_12465
path_sscu00270.kgml:
path_sscu00270.kgml: Found a trail of span 2 containing skipped vertices
path_sscu00270.kgml: 203 -> 98
path_sscu00270.kgml: R02026 -> R00650
path_sscu00270.kgml: sscu:CEP64_12460 -> {sscu:CEP64_01095, sscu:CEP64_12470}
path_sscu00270.kgml: ? -> 2.1.1.10
path_sscu00270.kgml: Skipped genes: sscu:CEP64_12465
path_sscu00270.kgml:
path_sscu00270.kgml: Found a trail of span 2 containing skipped vertices
path_sscu00270.kgml: 201 -> [89] -> 90
path_sscu00270.kgml: R03260 -> [R01286] -> R04405
path_sscu00270.kgml: sscu:CEP64_12460 -> [{sscu:CEP64_04515, sscu:CEP64_07110, sscu:CEP64_12465}] -> sscu:CEP64_12475
path_sscu00270.kgml: 2.5.1.48 -> [4.4.1.13] -> 2.1.1.14
path_sscu00270.kgml: Skipped genes: sscu:CEP64_12470, sscu:CEP64_12465
path_sscu00270.kgml:
path_sscu00270.kgml: Found a trail of span 2 containing skipped vertices
path_sscu00270.kgml: 201 -> [89] -> 98
path_sscu00270.kgml: R03260 -> [R01286] -> R00650
path_sscu00270.kgml: sscu:CEP64_12460 -> [{sscu:CEP64_04515, sscu:CEP64_07110, sscu:CEP64_12465}] -> {sscu:CEP64_01095, sscu:CEP64_12470}
path_sscu00270.kgml: 2.5.1.48 -> [4.4.1.13] -> 2.1.1.10
path_sscu00270.kgml: Skipped genes: sscu:CEP64_12465
path_sscu00270.kgml:
path_sscu00270.kgml: Found a trail of span 2 containing skipped vertices
path_sscu00270.kgml: 206 -> [85 -> 89] -> 90
path_sscu00270.kgml: R00999 -> [R01001 -> R01286] -> R04405
path_sscu00270.kgml: sscu:CEP64_12460 -> [sscu:CEP64_10520 -> {sscu:CEP64_04515, sscu:CEP64_07110, sscu:CEP64_12465}] -> sscu:CEP64_12475
path_sscu00270.kgml: 2.5.1.48 -> [4.4.1.1 -> 4.4.1.13] -> 2.1.1.14
path_sscu00270.kgml: Skipped genes: sscu:CEP64_12470, sscu:CEP64_12465
path_sscu00270.kgml:
path_sscu00270.kgml: Found a trail of span 2 containing skipped vertices
path_sscu00270.kgml: 206 -> [85 -> 89] -> 98
path_sscu00270.kgml: R00999 -> [R01001 -> R01286] -> R00650
path_sscu00270.kgml: sscu:CEP64_12460 -> [sscu:CEP64_10520 -> {sscu:CEP64_04515, sscu:CEP64_07110, sscu:CEP64_12465}] -> {sscu:CEP64_01095, sscu:CEP64_12470}
path_sscu00270.kgml: 2.5.1.48 -> [4.4.1.1 -> 4.4.1.13] -> 2.1.1.10
path_sscu00270.kgml: Skipped genes: sscu:CEP64_12465
path_sscu00270.kgml:
path_sscu00270.kgml: Found a trail of span 2 containing skipped vertices
path_sscu00270.kgml: 101 -> 90
path_sscu00270.kgml: R01288 -> R04405
path_sscu00270.kgml: sscu:CEP64_12460 -> sscu:CEP64_12475
path_sscu00270.kgml: 2.5.1.48 -> 2.1.1.14
path_sscu00270.kgml: Skipped genes: sscu:CEP64_12470, sscu:CEP64_12465
path_sscu00270.kgml:
path_sscu00270.kgml: Found a trail of span 2 containing skipped vertices
path_sscu00270.kgml: 101 -> 98
path_sscu00270.kgml: R01288 -> R00650
path_sscu00270.kgml: sscu:CEP64_12460 -> {sscu:CEP64_01095, sscu:CEP64_12470}
path_sscu00270.kgml: 2.5.1.48 -> 2.1.1.10
path_sscu00270.kgml: Skipped genes: sscu:CEP64_12465
path_sscu00270.kgml:
path_sscu00270.kgml: Found a trail of span 2 without skipping any vertex
path_sscu00270.kgml: 217 -> 214
path_sscu00270.kgml: R00480 -> R02291
path_sscu00270.kgml: {sscu:CEP64_06340, sscu:CEP64_06730} -> sscu:CEP64_06335
path_sscu00270.kgml: 2.7.2.4 -> 1.2.1.11
path_sscu00270.kgml:
path_sscu00270.kgml: --- 4.27 seconds ---

path_sscu00280.kgml: Valine, leucine and isoleucine degradation
path_sscu00280.kgml: Initialization took 0.88 seconds
path_sscu00280.kgml:
path_sscu00280.kgml: Found a trail of span 5 containing skipped vertices
path_sscu00280.kgml: 83 -> 109 -> [69] -> 110 -> 68 -> 69
path_sscu00280.kgml: R01088 -> R07601 -> [R07602] -> R04097 -> R07618 -> R07602
path_sscu00280.kgml: sscu:CEP64_05740 -> {sscu:CEP64_05755, sscu:CEP64_05760} -> [{sscu:CEP64_05755, sscu:CEP64_05760}] -> sscu:CEP64_05765 -> {sscu:CEP64_05750, sscu:CEP64_08015} -> {sscu:CEP64_05755, sscu:CEP64_05760}
path_sscu00280.kgml: 1.4.1.9 -> 1.2.4.4 -> [1.2.4.4] -> 2.3.1.168 -> 1.8.1.4 -> 1.2.4.4
path_sscu00280.kgml: Skipped genes: sscu:CEP64_05745
path_sscu00280.kgml:
path_sscu00280.kgml: Found a trail of span 4 containing skipped vertices
path_sscu00280.kgml: 82 -> [53 -> 90] -> 54 -> 53 -> 90
path_sscu00280.kgml: R07603 -> [R07604 -> R03174] -> R07618 -> R07604 -> R03174
path_sscu00280.kgml: {sscu:CEP64_05755, sscu:CEP64_05760} -> [{sscu:CEP64_05755, sscu:CEP64_05760} -> sscu:CEP64_05765] -> {sscu:CEP64_05750, sscu:CEP64_08015} -> {sscu:CEP64_05755, sscu:CEP64_05760} -> sscu:CEP64_05765
path_sscu00280.kgml: 1.2.4.4 -> [1.2.4.4 -> 2.3.1.168] -> 1.8.1.4 -> 1.2.4.4 -> 2.3.1.168
path_sscu00280.kgml:
path_sscu00280.kgml: Found a trail of span 4 containing skipped vertices
path_sscu00280.kgml: 91 -> 63 -> [108] -> 62 -> [63] -> 108
path_sscu00280.kgml: R07599 -> R07600 -> [R02662] -> R07618 -> [R07600] -> R02662
path_sscu00280.kgml: {sscu:CEP64_05755, sscu:CEP64_05760} -> {sscu:CEP64_05755, sscu:CEP64_05760} -> [sscu:CEP64_05765] -> {sscu:CEP64_05750, sscu:CEP64_08015} -> [{sscu:CEP64_05755, sscu:CEP64_05760}] -> sscu:CEP64_05765
path_sscu00280.kgml: 1.2.4.4 -> 1.2.4.4 -> [2.3.1.168] -> 1.8.1.4 -> [1.2.4.4] -> 2.3.1.168
path_sscu00280.kgml:
path_sscu00280.kgml: --- 46.69 seconds ---

path_sscu00281.kgml: Geraniol degradation
path_sscu00281.kgml: Initialization took 0.05 seconds
path_sscu00281.kgml: (not found)
path_sscu00281.kgml: --- 0.09 seconds ---

path_sscu00290.kgml: Valine, leucine and isoleucine biosynthesis
path_sscu00290.kgml: Initialization took 0.28 seconds
path_sscu00290.kgml:
path_sscu00290.kgml: Found a trail of span 8 containing skipped vertices
path_sscu00290.kgml: 79 -> [44] -> 46 -> 44 -> [46] -> 41 -> 38 -> [35] -> 37 -> 36 -> [37] -> 35
path_sscu00290.kgml: R00226 -> [R05071] -> R04440 -> R05071 -> [R04440] -> R04441 -> R01213 -> [R03968] -> R04001 -> R04426 -> [R04001] -> R03968
path_sscu00290.kgml: {sscu:CEP64_03090, sscu:CEP64_03095} -> [sscu:CEP64_03085] -> sscu:CEP64_03085 -> sscu:CEP64_03085 -> [sscu:CEP64_03085] -> sscu:CEP64_03100 -> sscu:CEP64_03080 -> [{sscu:CEP64_03065, sscu:CEP64_03070}] -> {sscu:CEP64_03065, sscu:CEP64_03070} -> sscu:CEP64_03075 -> [{sscu:CEP64_03065, sscu:CEP64_03070}] -> {sscu:CEP64_03065, sscu:CEP64_03070}
path_sscu00290.kgml: 2.2.1.6 -> [{1.1.1.86, 5.4.99.3}] -> 1.1.1.86 -> {1.1.1.86, 5.4.99.3} -> [1.1.1.86] -> 4.2.1.9 -> 2.3.3.13 -> [4.2.1.33] -> 4.2.1.33 -> 1.1.1.85 -> [4.2.1.33] -> 4.2.1.33
path_sscu00290.kgml:
path_sscu00290.kgml: Found a trail of span 7 containing skipped vertices
path_sscu00290.kgml: 79 -> [44] -> 46 -> 44 -> [46] -> 41 -> [38 -> 35] -> 37 -> 35 -> [37] -> 36
path_sscu00290.kgml: R00226 -> [R05071] -> R04440 -> R05071 -> [R04440] -> R04441 -> [R01213 -> R03968] -> R04001 -> R03968 -> [R04001] -> R04426
path_sscu00290.kgml: {sscu:CEP64_03090, sscu:CEP64_03095} -> [sscu:CEP64_03085] -> sscu:CEP64_03085 -> sscu:CEP64_03085 -> [sscu:CEP64_03085] -> sscu:CEP64_03100 -> [sscu:CEP64_03080 -> {sscu:CEP64_03065, sscu:CEP64_03070}] -> {sscu:CEP64_03065, sscu:CEP64_03070} -> {sscu:CEP64_03065, sscu:CEP64_03070} -> [{sscu:CEP64_03065, sscu:CEP64_03070}] -> sscu:CEP64_03075
path_sscu00290.kgml: 2.2.1.6 -> [{1.1.1.86, 5.4.99.3}] -> 1.1.1.86 -> {1.1.1.86, 5.4.99.3} -> [1.1.1.86] -> 4.2.1.9 -> [2.3.3.13 -> 4.2.1.33] -> 4.2.1.33 -> 4.2.1.33 -> [4.2.1.33] -> 1.1.1.85
path_sscu00290.kgml: Skipped genes: sscu:CEP64_03080
path_sscu00290.kgml:
path_sscu00290.kgml: Found a trail of span 7 containing skipped vertices
path_sscu00290.kgml: 79 -> 44 -> 46 -> [41] -> 38 -> [35] -> 37 -> 35 -> [37] -> 36
path_sscu00290.kgml: R00226 -> R05071 -> R04440 -> [R04441] -> R01213 -> [R03968] -> R04001 -> R03968 -> [R04001] -> R04426
path_sscu00290.kgml: {sscu:CEP64_03090, sscu:CEP64_03095} -> sscu:CEP64_03085 -> sscu:CEP64_03085 -> [sscu:CEP64_03100] -> sscu:CEP64_03080 -> [{sscu:CEP64_03065, sscu:CEP64_03070}] -> {sscu:CEP64_03065, sscu:CEP64_03070} -> {sscu:CEP64_03065, sscu:CEP64_03070} -> [{sscu:CEP64_03065, sscu:CEP64_03070}] -> sscu:CEP64_03075
path_sscu00290.kgml: 2.2.1.6 -> {1.1.1.86, 5.4.99.3} -> 1.1.1.86 -> [4.2.1.9] -> 2.3.3.13 -> [4.2.1.33] -> 4.2.1.33 -> 4.2.1.33 -> [4.2.1.33] -> 1.1.1.85
path_sscu00290.kgml:
path_sscu00290.kgml: Found a trail of span 7 containing skipped vertices
path_sscu00290.kgml: 78 -> 21 -> 22 -> 47 -> 42 -> 34 -> 45
path_sscu00290.kgml: R03896 -> R03898 -> R00994 -> R08648 -> R05069 -> R05068 -> R05070
path_sscu00290.kgml: {sscu:CEP64_03065, sscu:CEP64_03070} -> {sscu:CEP64_03065, sscu:CEP64_03070} -> sscu:CEP64_03075 -> {sscu:CEP64_03090, sscu:CEP64_03095} -> sscu:CEP64_03085 -> sscu:CEP64_03085 -> sscu:CEP64_03100
path_sscu00290.kgml: 4.2.1.35 -> 4.2.1.35 -> 1.1.1.85 -> 2.2.1.6 -> {1.1.1.86, 5.4.99.3} -> 1.1.1.86 -> 4.2.1.9
path_sscu00290.kgml: Skipped genes: sscu:CEP64_03080
path_sscu00290.kgml:
path_sscu00290.kgml: Found a trail of span 6 containing skipped vertices
path_sscu00290.kgml: 78 -> [21] -> 22 -> 47 -> 42 -> 34 -> 45
path_sscu00290.kgml: R03896 -> [R03898] -> R00994 -> R08648 -> R05069 -> R05068 -> R05070
path_sscu00290.kgml: {sscu:CEP64_03065, sscu:CEP64_03070} -> [{sscu:CEP64_03065, sscu:CEP64_03070}] -> sscu:CEP64_03075 -> {sscu:CEP64_03090, sscu:CEP64_03095} -> sscu:CEP64_03085 -> sscu:CEP64_03085 -> sscu:CEP64_03100
path_sscu00290.kgml: 4.2.1.35 -> [4.2.1.35] -> 1.1.1.85 -> 2.2.1.6 -> {1.1.1.86, 5.4.99.3} -> 1.1.1.86 -> 4.2.1.9
path_sscu00290.kgml: Skipped genes: sscu:CEP64_03080
path_sscu00290.kgml:
path_sscu00290.kgml: Found a trail of span 6 containing skipped vertices
path_sscu00290.kgml: 79 -> [44 -> 46] -> 41 -> 38 -> [35] -> 37 -> 35 -> [37] -> 36
path_sscu00290.kgml: R00226 -> [R05071 -> R04440] -> R04441 -> R01213 -> [R03968] -> R04001 -> R03968 -> [R04001] -> R04426
path_sscu00290.kgml: {sscu:CEP64_03090, sscu:CEP64_03095} -> [sscu:CEP64_03085 -> sscu:CEP64_03085] -> sscu:CEP64_03100 -> sscu:CEP64_03080 -> [{sscu:CEP64_03065, sscu:CEP64_03070}] -> {sscu:CEP64_03065, sscu:CEP64_03070} -> {sscu:CEP64_03065, sscu:CEP64_03070} -> [{sscu:CEP64_03065, sscu:CEP64_03070}] -> sscu:CEP64_03075
path_sscu00290.kgml: 2.2.1.6 -> [{1.1.1.86, 5.4.99.3} -> 1.1.1.86] -> 4.2.1.9 -> 2.3.3.13 -> [4.2.1.33] -> 4.2.1.33 -> 4.2.1.33 -> [4.2.1.33] -> 1.1.1.85
path_sscu00290.kgml: Skipped genes: sscu:CEP64_03085
path_sscu00290.kgml:
path_sscu00290.kgml: Found a trail of span 6 containing skipped vertices
path_sscu00290.kgml: 79 -> 44 -> 46 -> [41 -> 38 -> 35] -> 37 -> 35 -> [37] -> 36
path_sscu00290.kgml: R00226 -> R05071 -> R04440 -> [R04441 -> R01213 -> R03968] -> R04001 -> R03968 -> [R04001] -> R04426
path_sscu00290.kgml: {sscu:CEP64_03090, sscu:CEP64_03095} -> sscu:CEP64_03085 -> sscu:CEP64_03085 -> [sscu:CEP64_03100 -> sscu:CEP64_03080 -> {sscu:CEP64_03065, sscu:CEP64_03070}] -> {sscu:CEP64_03065, sscu:CEP64_03070} -> {sscu:CEP64_03065, sscu:CEP64_03070} -> [{sscu:CEP64_03065, sscu:CEP64_03070}] -> sscu:CEP64_03075
path_sscu00290.kgml: 2.2.1.6 -> {1.1.1.86, 5.4.99.3} -> 1.1.1.86 -> [4.2.1.9 -> 2.3.3.13 -> 4.2.1.33] -> 4.2.1.33 -> 4.2.1.33 -> [4.2.1.33] -> 1.1.1.85
path_sscu00290.kgml: Skipped genes: sscu:CEP64_03080
path_sscu00290.kgml:
path_sscu00290.kgml: Found a trail of span 6 containing skipped vertices
path_sscu00290.kgml: 78 -> 21 -> 22 -> [47] -> 42 -> 34 -> 45
path_sscu00290.kgml: R03896 -> R03898 -> R00994 -> [R08648] -> R05069 -> R05068 -> R05070
path_sscu00290.kgml: {sscu:CEP64_03065, sscu:CEP64_03070} -> {sscu:CEP64_03065, sscu:CEP64_03070} -> sscu:CEP64_03075 -> [{sscu:CEP64_03090, sscu:CEP64_03095}] -> sscu:CEP64_03085 -> sscu:CEP64_03085 -> sscu:CEP64_03100
path_sscu00290.kgml: 4.2.1.35 -> 4.2.1.35 -> 1.1.1.85 -> [2.2.1.6] -> {1.1.1.86, 5.4.99.3} -> 1.1.1.86 -> 4.2.1.9
path_sscu00290.kgml: Skipped genes: sscu:CEP64_03095, sscu:CEP64_03080, sscu:CEP64_03090
path_sscu00290.kgml:
path_sscu00290.kgml: Found a trail of span 6 containing skipped vertices
path_sscu00290.kgml: 78 -> 21 -> [22] -> 47 -> 42 -> 34 -> 45
path_sscu00290.kgml: R03896 -> R03898 -> [R00994] -> R08648 -> R05069 -> R05068 -> R05070
path_sscu00290.kgml: {sscu:CEP64_03065, sscu:CEP64_03070} -> {sscu:CEP64_03065, sscu:CEP64_03070} -> [sscu:CEP64_03075] -> {sscu:CEP64_03090, sscu:CEP64_03095} -> sscu:CEP64_03085 -> sscu:CEP64_03085 -> sscu:CEP64_03100
path_sscu00290.kgml: 4.2.1.35 -> 4.2.1.35 -> [1.1.1.85] -> 2.2.1.6 -> {1.1.1.86, 5.4.99.3} -> 1.1.1.86 -> 4.2.1.9
path_sscu00290.kgml: Skipped genes: sscu:CEP64_03080, sscu:CEP64_03075
path_sscu00290.kgml:
path_sscu00290.kgml: Found a trail of span 5 containing skipped vertices
path_sscu00290.kgml: 78 -> [21 -> 22] -> 47 -> 42 -> 34 -> 45
path_sscu00290.kgml: R03896 -> [R03898 -> R00994] -> R08648 -> R05069 -> R05068 -> R05070
path_sscu00290.kgml: {sscu:CEP64_03065, sscu:CEP64_03070} -> [{sscu:CEP64_03065, sscu:CEP64_03070} -> sscu:CEP64_03075] -> {sscu:CEP64_03090, sscu:CEP64_03095} -> sscu:CEP64_03085 -> sscu:CEP64_03085 -> sscu:CEP64_03100
path_sscu00290.kgml: 4.2.1.35 -> [4.2.1.35 -> 1.1.1.85] -> 2.2.1.6 -> {1.1.1.86, 5.4.99.3} -> 1.1.1.86 -> 4.2.1.9
path_sscu00290.kgml: Skipped genes: sscu:CEP64_03080, sscu:CEP64_03075
path_sscu00290.kgml:
path_sscu00290.kgml: Found a trail of span 5 containing skipped vertices
path_sscu00290.kgml: 79 -> [44 -> 46 -> 41] -> 38 -> [35] -> 37 -> 35 -> [37] -> 36
path_sscu00290.kgml: R00226 -> [R05071 -> R04440 -> R04441] -> R01213 -> [R03968] -> R04001 -> R03968 -> [R04001] -> R04426
path_sscu00290.kgml: {sscu:CEP64_03090, sscu:CEP64_03095} -> [sscu:CEP64_03085 -> sscu:CEP64_03085 -> sscu:CEP64_03100] -> sscu:CEP64_03080 -> [{sscu:CEP64_03065, sscu:CEP64_03070}] -> {sscu:CEP64_03065, sscu:CEP64_03070} -> {sscu:CEP64_03065, sscu:CEP64_03070} -> [{sscu:CEP64_03065, sscu:CEP64_03070}] -> sscu:CEP64_03075
path_sscu00290.kgml: 2.2.1.6 -> [{1.1.1.86, 5.4.99.3} -> 1.1.1.86 -> 4.2.1.9] -> 2.3.3.13 -> [4.2.1.33] -> 4.2.1.33 -> 4.2.1.33 -> [4.2.1.33] -> 1.1.1.85
path_sscu00290.kgml: Skipped genes: sscu:CEP64_03085
path_sscu00290.kgml:
path_sscu00290.kgml: Found a trail of span 5 containing skipped vertices
path_sscu00290.kgml: 78 -> 21 -> 22 -> 47 -> [42 -> 34] -> 45
path_sscu00290.kgml: R03896 -> R03898 -> R00994 -> R08648 -> [R05069 -> R05068] -> R05070
path_sscu00290.kgml: {sscu:CEP64_03065, sscu:CEP64_03070} -> {sscu:CEP64_03065, sscu:CEP64_03070} -> sscu:CEP64_03075 -> {sscu:CEP64_03090, sscu:CEP64_03095} -> [sscu:CEP64_03085 -> sscu:CEP64_03085] -> sscu:CEP64_03100
path_sscu00290.kgml: 4.2.1.35 -> 4.2.1.35 -> 1.1.1.85 -> 2.2.1.6 -> [{1.1.1.86, 5.4.99.3} -> 1.1.1.86] -> 4.2.1.9
path_sscu00290.kgml: Skipped genes: sscu:CEP64_03080, sscu:CEP64_03085
path_sscu00290.kgml:
path_sscu00290.kgml: Found a trail of span 5 containing skipped vertices
path_sscu00290.kgml: 78 -> 21 -> [22 -> 47] -> 42 -> 34 -> 45
path_sscu00290.kgml: R03896 -> R03898 -> [R00994 -> R08648] -> R05069 -> R05068 -> R05070
path_sscu00290.kgml: {sscu:CEP64_03065, sscu:CEP64_03070} -> {sscu:CEP64_03065, sscu:CEP64_03070} -> [sscu:CEP64_03075 -> {sscu:CEP64_03090, sscu:CEP64_03095}] -> sscu:CEP64_03085 -> sscu:CEP64_03085 -> sscu:CEP64_03100
path_sscu00290.kgml: 4.2.1.35 -> 4.2.1.35 -> [1.1.1.85 -> 2.2.1.6] -> {1.1.1.86, 5.4.99.3} -> 1.1.1.86 -> 4.2.1.9
path_sscu00290.kgml: Skipped genes: sscu:CEP64_03095, sscu:CEP64_03080, sscu:CEP64_03090, sscu:CEP64_03075
path_sscu00290.kgml:
path_sscu00290.kgml: Found a trail of span 4 containing skipped vertices
path_sscu00290.kgml: 78 -> [21 -> 22 -> 47] -> 42 -> 34 -> 45
path_sscu00290.kgml: R03896 -> [R03898 -> R00994 -> R08648] -> R05069 -> R05068 -> R05070
path_sscu00290.kgml: {sscu:CEP64_03065, sscu:CEP64_03070} -> [{sscu:CEP64_03065, sscu:CEP64_03070} -> sscu:CEP64_03075 -> {sscu:CEP64_03090, sscu:CEP64_03095}] -> sscu:CEP64_03085 -> sscu:CEP64_03085 -> sscu:CEP64_03100
path_sscu00290.kgml: 4.2.1.35 -> [4.2.1.35 -> 1.1.1.85 -> 2.2.1.6] -> {1.1.1.86, 5.4.99.3} -> 1.1.1.86 -> 4.2.1.9
path_sscu00290.kgml: Skipped genes: sscu:CEP64_03095, sscu:CEP64_03080, sscu:CEP64_03090, sscu:CEP64_03075
path_sscu00290.kgml:
path_sscu00290.kgml: --- 4.23 seconds ---

path_sscu00300.kgml: Lysine biosynthesis
path_sscu00300.kgml: Initialization took 0.48 seconds
path_sscu00300.kgml:
path_sscu00300.kgml: Found a trail of span 5 without skipping any vertex
path_sscu00300.kgml: 50 -> 51 -> 53 -> 54 -> 56
path_sscu00300.kgml: R00480 -> R02291 -> R10147 -> {R04198, R04199} -> R04364
path_sscu00300.kgml: {sscu:CEP64_06340, sscu:CEP64_06730} -> sscu:CEP64_06335 -> {sscu:CEP64_01050, sscu:CEP64_06330, sscu:CEP64_13290} -> sscu:CEP64_06325 -> sscu:CEP64_06320
path_sscu00300.kgml: 2.7.2.4 -> 1.2.1.11 -> 4.3.3.7 -> {1.17.1.8, 1.17.1.8} -> 2.3.1.89
path_sscu00300.kgml:
path_sscu00300.kgml: Found a trail of span 4 containing skipped vertices
path_sscu00300.kgml: 50 -> 51 -> 53 -> [54] -> 56
path_sscu00300.kgml: R00480 -> R02291 -> R10147 -> [{R04198, R04199}] -> R04364
path_sscu00300.kgml: {sscu:CEP64_06340, sscu:CEP64_06730} -> sscu:CEP64_06335 -> {sscu:CEP64_01050, sscu:CEP64_06330, sscu:CEP64_13290} -> [sscu:CEP64_06325] -> sscu:CEP64_06320
path_sscu00300.kgml: 2.7.2.4 -> 1.2.1.11 -> 4.3.3.7 -> [{1.17.1.8, 1.17.1.8}] -> 2.3.1.89
path_sscu00300.kgml: Skipped genes: sscu:CEP64_06325
path_sscu00300.kgml:
path_sscu00300.kgml: Found a trail of span 4 containing skipped vertices
path_sscu00300.kgml: 50 -> [51] -> 53 -> 54 -> 56
path_sscu00300.kgml: R00480 -> [R02291] -> R10147 -> {R04198, R04199} -> R04364
path_sscu00300.kgml: {sscu:CEP64_06340, sscu:CEP64_06730} -> [sscu:CEP64_06335] -> {sscu:CEP64_01050, sscu:CEP64_06330, sscu:CEP64_13290} -> sscu:CEP64_06325 -> sscu:CEP64_06320
path_sscu00300.kgml: 2.7.2.4 -> [1.2.1.11] -> 4.3.3.7 -> {1.17.1.8, 1.17.1.8} -> 2.3.1.89
path_sscu00300.kgml: Skipped genes: sscu:CEP64_06335
path_sscu00300.kgml:
path_sscu00300.kgml: Found a trail of span 4 containing skipped vertices
path_sscu00300.kgml: 50 -> 51 -> [53] -> 54 -> 56
path_sscu00300.kgml: R00480 -> R02291 -> [R10147] -> {R04198, R04199} -> R04364
path_sscu00300.kgml: {sscu:CEP64_06340, sscu:CEP64_06730} -> sscu:CEP64_06335 -> [{sscu:CEP64_01050, sscu:CEP64_06330, sscu:CEP64_13290}] -> sscu:CEP64_06325 -> sscu:CEP64_06320
path_sscu00300.kgml: 2.7.2.4 -> 1.2.1.11 -> [4.3.3.7] -> {1.17.1.8, 1.17.1.8} -> 2.3.1.89
path_sscu00300.kgml: Skipped genes: sscu:CEP64_06330
path_sscu00300.kgml:
path_sscu00300.kgml: Found a trail of span 3 containing skipped vertices
path_sscu00300.kgml: 50 -> [51 -> 53] -> 54 -> 56
path_sscu00300.kgml: R00480 -> [R02291 -> R10147] -> {R04198, R04199} -> R04364
path_sscu00300.kgml: {sscu:CEP64_06340, sscu:CEP64_06730} -> [sscu:CEP64_06335 -> {sscu:CEP64_01050, sscu:CEP64_06330, sscu:CEP64_13290}] -> sscu:CEP64_06325 -> sscu:CEP64_06320
path_sscu00300.kgml: 2.7.2.4 -> [1.2.1.11 -> 4.3.3.7] -> {1.17.1.8, 1.17.1.8} -> 2.3.1.89
path_sscu00300.kgml: Skipped genes: sscu:CEP64_06335, sscu:CEP64_06330
path_sscu00300.kgml:
path_sscu00300.kgml: Found a trail of span 3 containing skipped vertices
path_sscu00300.kgml: 50 -> 51 -> [53 -> 54] -> 56
path_sscu00300.kgml: R00480 -> R02291 -> [R10147 -> {R04198, R04199}] -> R04364
path_sscu00300.kgml: {sscu:CEP64_06340, sscu:CEP64_06730} -> sscu:CEP64_06335 -> [{sscu:CEP64_01050, sscu:CEP64_06330, sscu:CEP64_13290} -> sscu:CEP64_06325] -> sscu:CEP64_06320
path_sscu00300.kgml: 2.7.2.4 -> 1.2.1.11 -> [4.3.3.7 -> {1.17.1.8, 1.17.1.8}] -> 2.3.1.89
path_sscu00300.kgml: Skipped genes: sscu:CEP64_06325, sscu:CEP64_06330
path_sscu00300.kgml:
path_sscu00300.kgml: Found a trail of span 2 containing skipped vertices
path_sscu00300.kgml: 50 -> [51 -> 53 -> 54] -> 56
path_sscu00300.kgml: R00480 -> [R02291 -> R10147 -> {R04198, R04199}] -> R04364
path_sscu00300.kgml: {sscu:CEP64_06340, sscu:CEP64_06730} -> [sscu:CEP64_06335 -> {sscu:CEP64_01050, sscu:CEP64_06330, sscu:CEP64_13290} -> sscu:CEP64_06325] -> sscu:CEP64_06320
path_sscu00300.kgml: 2.7.2.4 -> [1.2.1.11 -> 4.3.3.7 -> {1.17.1.8, 1.17.1.8}] -> 2.3.1.89
path_sscu00300.kgml: Skipped genes: sscu:CEP64_06325, sscu:CEP64_06335, sscu:CEP64_06330
path_sscu00300.kgml:
path_sscu00300.kgml: --- 0.87 seconds ---

path_sscu00310.kgml: Lysine degradation
path_sscu00310.kgml: Initialization took 0.22 seconds
path_sscu00310.kgml:
path_sscu00310.kgml: Found a trail of span 2 without skipping any vertex
path_sscu00310.kgml: 55 -> 73
path_sscu00310.kgml: R01940 -> R02571
path_sscu00310.kgml: sscu:CEP64_06240 -> sscu:CEP64_06245
path_sscu00310.kgml: 1.2.4.2 -> 2.3.1.61
path_sscu00310.kgml:
path_sscu00310.kgml: --- 0.31 seconds ---

path_sscu00330.kgml: Arginine and proline metabolism
path_sscu00330.kgml: Initialization took 0.63 seconds
path_sscu00330.kgml:
path_sscu00330.kgml: Found a trail of span 3 without skipping any vertex
path_sscu00330.kgml: 221 -> 215 -> 212
path_sscu00330.kgml: {R00707, R00708} -> R00245 -> R00667
path_sscu00330.kgml: {sscu:CEP64_01100, sscu:CEP64_08900} -> {sscu:CEP64_01100, sscu:CEP64_08900} -> {sscu:CEP64_08895, sscu:CEP64_12125}
path_sscu00330.kgml: {1.2.1.88, 1.2.1.88} -> 1.2.1.88 -> 2.6.1.13
path_sscu00330.kgml:
path_sscu00330.kgml: --- 0.76 seconds ---

path_sscu00340.kgml: Histidine metabolism
path_sscu00340.kgml: Initialization took 0.53 seconds
path_sscu00340.kgml:
path_sscu00340.kgml: Found a trail of span 7 containing skipped vertices
path_sscu00340.kgml: 58 -> 67 -> 66 -> 65 -> 69 -> 63 -> 62
path_sscu00340.kgml: R01071 -> R04035 -> R04037 -> R04640 -> R04558 -> R03457 -> R03243
path_sscu00340.kgml: sscu:CEP64_03460 -> sscu:CEP64_03425 -> sscu:CEP64_03425 -> sscu:CEP64_03435 -> {sscu:CEP64_03430, sscu:CEP64_03440} -> sscu:CEP64_03445 -> {sscu:CEP64_03450, sscu:CEP64_09805}
path_sscu00340.kgml: 2.4.2.17 -> 3.6.1.31 -> 3.5.4.19 -> 5.3.1.16 -> 4.3.2.10 -> 4.2.1.19 -> 2.6.1.9
path_sscu00340.kgml: Skipped genes: sscu:CEP64_03455
path_sscu00340.kgml:
path_sscu00340.kgml: Found a trail of span 6 containing skipped vertices
path_sscu00340.kgml: 58 -> 67 -> 66 -> 65 -> 69 -> [63] -> 62
path_sscu00340.kgml: R01071 -> R04035 -> R04037 -> R04640 -> R04558 -> [R03457] -> R03243
path_sscu00340.kgml: sscu:CEP64_03460 -> sscu:CEP64_03425 -> sscu:CEP64_03425 -> sscu:CEP64_03435 -> {sscu:CEP64_03430, sscu:CEP64_03440} -> [sscu:CEP64_03445] -> {sscu:CEP64_03450, sscu:CEP64_09805}
path_sscu00340.kgml: 2.4.2.17 -> 3.6.1.31 -> 3.5.4.19 -> 5.3.1.16 -> 4.3.2.10 -> [4.2.1.19] -> 2.6.1.9
path_sscu00340.kgml: Skipped genes: sscu:CEP64_03455, sscu:CEP64_03445
path_sscu00340.kgml:
path_sscu00340.kgml: Found a trail of span 6 containing skipped vertices
path_sscu00340.kgml: 58 -> 67 -> [66] -> 65 -> 69 -> 63 -> 62
path_sscu00340.kgml: R01071 -> R04035 -> [R04037] -> R04640 -> R04558 -> R03457 -> R03243
path_sscu00340.kgml: sscu:CEP64_03460 -> sscu:CEP64_03425 -> [sscu:CEP64_03425] -> sscu:CEP64_03435 -> {sscu:CEP64_03430, sscu:CEP64_03440} -> sscu:CEP64_03445 -> {sscu:CEP64_03450, sscu:CEP64_09805}
path_sscu00340.kgml: 2.4.2.17 -> 3.6.1.31 -> [3.5.4.19] -> 5.3.1.16 -> 4.3.2.10 -> 4.2.1.19 -> 2.6.1.9
path_sscu00340.kgml: Skipped genes: sscu:CEP64_03455
path_sscu00340.kgml:
path_sscu00340.kgml: Found a trail of span 6 containing skipped vertices
path_sscu00340.kgml: 58 -> 67 -> 66 -> [65] -> 69 -> 63 -> 62
path_sscu00340.kgml: R01071 -> R04035 -> R04037 -> [R04640] -> R04558 -> R03457 -> R03243
path_sscu00340.kgml: sscu:CEP64_03460 -> sscu:CEP64_03425 -> sscu:CEP64_03425 -> [sscu:CEP64_03435] -> {sscu:CEP64_03430, sscu:CEP64_03440} -> sscu:CEP64_03445 -> {sscu:CEP64_03450, sscu:CEP64_09805}
path_sscu00340.kgml: 2.4.2.17 -> 3.6.1.31 -> 3.5.4.19 -> [5.3.1.16] -> 4.3.2.10 -> 4.2.1.19 -> 2.6.1.9
path_sscu00340.kgml: Skipped genes: sscu:CEP64_03455, sscu:CEP64_03435
path_sscu00340.kgml:
path_sscu00340.kgml: Found a trail of span 6 containing skipped vertices
path_sscu00340.kgml: 58 -> 67 -> 66 -> 65 -> [69] -> 63 -> 62
path_sscu00340.kgml: R01071 -> R04035 -> R04037 -> R04640 -> [R04558] -> R03457 -> R03243
path_sscu00340.kgml: sscu:CEP64_03460 -> sscu:CEP64_03425 -> sscu:CEP64_03425 -> sscu:CEP64_03435 -> [{sscu:CEP64_03430, sscu:CEP64_03440}] -> sscu:CEP64_03445 -> {sscu:CEP64_03450, sscu:CEP64_09805}
path_sscu00340.kgml: 2.4.2.17 -> 3.6.1.31 -> 3.5.4.19 -> 5.3.1.16 -> [4.3.2.10] -> 4.2.1.19 -> 2.6.1.9
path_sscu00340.kgml: Skipped genes: sscu:CEP64_03455, sscu:CEP64_03440, sscu:CEP64_03430
path_sscu00340.kgml:
path_sscu00340.kgml: Found a trail of span 6 containing skipped vertices
path_sscu00340.kgml: 58 -> [67] -> 66 -> 65 -> 69 -> 63 -> 62
path_sscu00340.kgml: R01071 -> [R04035] -> R04037 -> R04640 -> R04558 -> R03457 -> R03243
path_sscu00340.kgml: sscu:CEP64_03460 -> [sscu:CEP64_03425] -> sscu:CEP64_03425 -> sscu:CEP64_03435 -> {sscu:CEP64_03430, sscu:CEP64_03440} -> sscu:CEP64_03445 -> {sscu:CEP64_03450, sscu:CEP64_09805}
path_sscu00340.kgml: 2.4.2.17 -> [3.6.1.31] -> 3.5.4.19 -> 5.3.1.16 -> 4.3.2.10 -> 4.2.1.19 -> 2.6.1.9
path_sscu00340.kgml: Skipped genes: sscu:CEP64_03455
path_sscu00340.kgml:
path_sscu00340.kgml: Found a trail of span 5 containing skipped vertices
path_sscu00340.kgml: 58 -> 67 -> [66 -> 65] -> 69 -> 63 -> 62
path_sscu00340.kgml: R01071 -> R04035 -> [R04037 -> R04640] -> R04558 -> R03457 -> R03243
path_sscu00340.kgml: sscu:CEP64_03460 -> sscu:CEP64_03425 -> [sscu:CEP64_03425 -> sscu:CEP64_03435] -> {sscu:CEP64_03430, sscu:CEP64_03440} -> sscu:CEP64_03445 -> {sscu:CEP64_03450, sscu:CEP64_09805}
path_sscu00340.kgml: 2.4.2.17 -> 3.6.1.31 -> [3.5.4.19 -> 5.3.1.16] -> 4.3.2.10 -> 4.2.1.19 -> 2.6.1.9
path_sscu00340.kgml: Skipped genes: sscu:CEP64_03455, sscu:CEP64_03435
path_sscu00340.kgml:
path_sscu00340.kgml: Found a trail of span 5 containing skipped vertices
path_sscu00340.kgml: 58 -> 67 -> 66 -> [65 -> 69] -> 63 -> 62
path_sscu00340.kgml: R01071 -> R04035 -> R04037 -> [R04640 -> R04558] -> R03457 -> R03243
path_sscu00340.kgml: sscu:CEP64_03460 -> sscu:CEP64_03425 -> sscu:CEP64_03425 -> [sscu:CEP64_03435 -> {sscu:CEP64_03430, sscu:CEP64_03440}] -> sscu:CEP64_03445 -> {sscu:CEP64_03450, sscu:CEP64_09805}
path_sscu00340.kgml: 2.4.2.17 -> 3.6.1.31 -> 3.5.4.19 -> [5.3.1.16 -> 4.3.2.10] -> 4.2.1.19 -> 2.6.1.9
path_sscu00340.kgml: Skipped genes: sscu:CEP64_03455, sscu:CEP64_03440, sscu:CEP64_03430, sscu:CEP64_03435
path_sscu00340.kgml:
path_sscu00340.kgml: Found a trail of span 5 containing skipped vertices
path_sscu00340.kgml: 58 -> 67 -> 66 -> 65 -> [69 -> 63] -> 62
path_sscu00340.kgml: R01071 -> R04035 -> R04037 -> R04640 -> [R04558 -> R03457] -> R03243
path_sscu00340.kgml: sscu:CEP64_03460 -> sscu:CEP64_03425 -> sscu:CEP64_03425 -> sscu:CEP64_03435 -> [{sscu:CEP64_03430, sscu:CEP64_03440} -> sscu:CEP64_03445] -> {sscu:CEP64_03450, sscu:CEP64_09805}
path_sscu00340.kgml: 2.4.2.17 -> 3.6.1.31 -> 3.5.4.19 -> 5.3.1.16 -> [4.3.2.10 -> 4.2.1.19] -> 2.6.1.9
path_sscu00340.kgml: Skipped genes: sscu:CEP64_03455, sscu:CEP64_03440, sscu:CEP64_03430, sscu:CEP64_03445
path_sscu00340.kgml:
path_sscu00340.kgml: Found a trail of span 5 containing skipped vertices
path_sscu00340.kgml: 58 -> [67 -> 66] -> 65 -> 69 -> 63 -> 62
path_sscu00340.kgml: R01071 -> [R04035 -> R04037] -> R04640 -> R04558 -> R03457 -> R03243
path_sscu00340.kgml: sscu:CEP64_03460 -> [sscu:CEP64_03425 -> sscu:CEP64_03425] -> sscu:CEP64_03435 -> {sscu:CEP64_03430, sscu:CEP64_03440} -> sscu:CEP64_03445 -> {sscu:CEP64_03450, sscu:CEP64_09805}
path_sscu00340.kgml: 2.4.2.17 -> [3.6.1.31 -> 3.5.4.19] -> 5.3.1.16 -> 4.3.2.10 -> 4.2.1.19 -> 2.6.1.9
path_sscu00340.kgml: Skipped genes: sscu:CEP64_03455
path_sscu00340.kgml:
path_sscu00340.kgml: Found a trail of span 4 containing skipped vertices
path_sscu00340.kgml: 58 -> 67 -> [66 -> 65 -> 69] -> 63 -> 62
path_sscu00340.kgml: R01071 -> R04035 -> [R04037 -> R04640 -> R04558] -> R03457 -> R03243
path_sscu00340.kgml: sscu:CEP64_03460 -> sscu:CEP64_03425 -> [sscu:CEP64_03425 -> sscu:CEP64_03435 -> {sscu:CEP64_03430, sscu:CEP64_03440}] -> sscu:CEP64_03445 -> {sscu:CEP64_03450, sscu:CEP64_09805}
path_sscu00340.kgml: 2.4.2.17 -> 3.6.1.31 -> [3.5.4.19 -> 5.3.1.16 -> 4.3.2.10] -> 4.2.1.19 -> 2.6.1.9
path_sscu00340.kgml: Skipped genes: sscu:CEP64_03455, sscu:CEP64_03440, sscu:CEP64_03430, sscu:CEP64_03435
path_sscu00340.kgml:
path_sscu00340.kgml: Found a trail of span 4 containing skipped vertices
path_sscu00340.kgml: 58 -> [67 -> 66 -> 65] -> 69 -> 63 -> 62
path_sscu00340.kgml: R01071 -> [R04035 -> R04037 -> R04640] -> R04558 -> R03457 -> R03243
path_sscu00340.kgml: sscu:CEP64_03460 -> [sscu:CEP64_03425 -> sscu:CEP64_03425 -> sscu:CEP64_03435] -> {sscu:CEP64_03430, sscu:CEP64_03440} -> sscu:CEP64_03445 -> {sscu:CEP64_03450, sscu:CEP64_09805}
path_sscu00340.kgml: 2.4.2.17 -> [3.6.1.31 -> 3.5.4.19 -> 5.3.1.16] -> 4.3.2.10 -> 4.2.1.19 -> 2.6.1.9
path_sscu00340.kgml: Skipped genes: sscu:CEP64_03455, sscu:CEP64_03435
path_sscu00340.kgml:
path_sscu00340.kgml: Found a trail of span 3 containing skipped vertices
path_sscu00340.kgml: 44 -> 43 -> 42
path_sscu00340.kgml: R01168 -> R02914 -> R02288
path_sscu00340.kgml: sscu:CEP64_12590 -> sscu:CEP64_12600 -> sscu:CEP64_12605
path_sscu00340.kgml: 4.3.1.3 -> 4.2.1.49 -> 3.5.2.7
path_sscu00340.kgml: Skipped genes: sscu:CEP64_12595
path_sscu00340.kgml:
path_sscu00340.kgml: Found a trail of span 2 containing skipped vertices
path_sscu00340.kgml: 44 -> [43] -> 42
path_sscu00340.kgml: R01168 -> [R02914] -> R02288
path_sscu00340.kgml: sscu:CEP64_12590 -> [sscu:CEP64_12600] -> sscu:CEP64_12605
path_sscu00340.kgml: 4.3.1.3 -> [4.2.1.49] -> 3.5.2.7
path_sscu00340.kgml: Skipped genes: sscu:CEP64_12600, sscu:CEP64_12595
path_sscu00340.kgml:
path_sscu00340.kgml: --- 1.20 seconds ---

path_sscu00350.kgml: Tyrosine metabolism
path_sscu00350.kgml: Initialization took 0.13 seconds
path_sscu00350.kgml: (not found)
path_sscu00350.kgml: --- 0.18 seconds ---

path_sscu00360.kgml: Phenylalanine metabolism
path_sscu00360.kgml: Initialization took 0.08 seconds
path_sscu00360.kgml: (not found)
path_sscu00360.kgml: --- 0.12 seconds ---

path_sscu00361.kgml: Chlorocyclohexane and chlorobenzene degradation
path_sscu00361.kgml: Initialization took 0.05 seconds
path_sscu00361.kgml: (not found)
path_sscu00361.kgml: --- 0.10 seconds ---

path_sscu00362.kgml: Benzoate degradation
path_sscu00362.kgml: Initialization took 0.29 seconds
path_sscu00362.kgml:
path_sscu00362.kgml: Found a trail of span 3 without skipping any vertex
path_sscu00362.kgml: 238 -> 90 -> 237
path_sscu00362.kgml: R05305 -> R05586 -> R02488
path_sscu00362.kgml: sscu:CEP64_00195 -> sscu:CEP64_00200 -> sscu:CEP64_00190
path_sscu00362.kgml: {1.1.1.259, 1.1.1.35} -> 2.3.1.16 -> 1.3.8.6
path_sscu00362.kgml:
path_sscu00362.kgml: Found a trail of span 2 containing skipped vertices
path_sscu00362.kgml: 238 -> [90] -> 237
path_sscu00362.kgml: R05305 -> [R05586] -> R02488
path_sscu00362.kgml: sscu:CEP64_00195 -> [sscu:CEP64_00200] -> sscu:CEP64_00190
path_sscu00362.kgml: {1.1.1.259, 1.1.1.35} -> [2.3.1.16] -> 1.3.8.6
path_sscu00362.kgml:
path_sscu00362.kgml: --- 0.42 seconds ---

path_sscu00380.kgml: Tryptophan metabolism
path_sscu00380.kgml: Initialization took 0.33 seconds
path_sscu00380.kgml:
path_sscu00380.kgml: Found a trail of span 2 containing skipped vertices
path_sscu00380.kgml: 109 -> [104] -> 107
path_sscu00380.kgml: R00678 -> [R03936] -> R00988
path_sscu00380.kgml: sscu:CEP64_00820 -> [sscu:CEP64_00855] -> sscu:CEP64_00815
path_sscu00380.kgml: {1.13.11.11, 1.13.11.52} -> [3.7.1.3] -> 3.5.1.9
path_sscu00380.kgml:
path_sscu00380.kgml: Found a trail of span 2 without skipping any vertex
path_sscu00380.kgml: 109 -> 94
path_sscu00380.kgml: R00678 -> R01959
path_sscu00380.kgml: sscu:CEP64_00820 -> sscu:CEP64_00815
path_sscu00380.kgml: {1.13.11.11, 1.13.11.52} -> 3.5.1.9
path_sscu00380.kgml:
path_sscu00380.kgml: --- 0.47 seconds ---

path_sscu00401.kgml: Novobiocin biosynthesis
path_sscu00401.kgml: Initialization took 0.08 seconds
path_sscu00401.kgml: (not found)
path_sscu00401.kgml: --- 0.12 seconds ---

path_sscu00410.kgml: beta-Alanine metabolism
path_sscu00410.kgml: Initialization took 0.19 seconds
path_sscu00410.kgml: (not found)
path_sscu00410.kgml: --- 0.23 seconds ---

path_sscu00430.kgml: Taurine and hypotaurine metabolism
path_sscu00430.kgml: Initialization took 0.13 seconds
path_sscu00430.kgml: (not found)
path_sscu00430.kgml: --- 0.18 seconds ---

path_sscu00440.kgml: Phosphonate and phosphinate metabolism
path_sscu00440.kgml: Initialization took 0.05 seconds
path_sscu00440.kgml: (not found)
path_sscu00440.kgml: --- 0.09 seconds ---

path_sscu00450.kgml: Selenocompound metabolism
path_sscu00450.kgml: Initialization took 0.33 seconds
path_sscu00450.kgml:
path_sscu00450.kgml: Found a trail of span 3 containing skipped vertices
path_sscu00450.kgml: 59 -> 81 -> 82
path_sscu00450.kgml: {R04944, R04946} -> R04941 -> R09365
path_sscu00450.kgml: sscu:CEP64_12460 -> {sscu:CEP64_04515, sscu:CEP64_07110, sscu:CEP64_12465} -> sscu:CEP64_12475
path_sscu00450.kgml: {2.5.1.48, 2.5.1.48} -> 4.4.1.13 -> {2.1.1.13, 2.1.1.14}
path_sscu00450.kgml: Skipped genes: sscu:CEP64_12470
path_sscu00450.kgml:
path_sscu00450.kgml: Found a trail of span 2 containing skipped vertices
path_sscu00450.kgml: 59 -> [81] -> 82
path_sscu00450.kgml: {R04944, R04946} -> [R04941] -> R09365
path_sscu00450.kgml: sscu:CEP64_12460 -> [{sscu:CEP64_04515, sscu:CEP64_07110, sscu:CEP64_12465}] -> sscu:CEP64_12475
path_sscu00450.kgml: {2.5.1.48, 2.5.1.48} -> [4.4.1.13] -> {2.1.1.13, 2.1.1.14}
path_sscu00450.kgml: Skipped genes: sscu:CEP64_12470, sscu:CEP64_12465
path_sscu00450.kgml:
path_sscu00450.kgml: --- 0.46 seconds ---

path_sscu00460.kgml: Cyanoamino acid metabolism
path_sscu00460.kgml: Initialization took 0.05 seconds
path_sscu00460.kgml: (not found)
path_sscu00460.kgml: --- 0.07 seconds ---

path_sscu00471.kgml: D-Glutamine and D-glutamate metabolism
path_sscu00471.kgml: Initialization took 0.08 seconds
path_sscu00471.kgml: (not found)
path_sscu00471.kgml: --- 0.13 seconds ---

path_sscu00472.kgml: D-Arginine and D-ornithine metabolism
path_sscu00472.kgml: Initialization took 0.04 seconds
path_sscu00472.kgml: (not found)
path_sscu00472.kgml: --- 0.09 seconds ---

path_sscu00473.kgml: D-Alanine metabolism
path_sscu00473.kgml: Initialization took 0.13 seconds
path_sscu00473.kgml: (not found)
path_sscu00473.kgml: --- 0.17 seconds ---

path_sscu00480.kgml: Glutathione metabolism
path_sscu00480.kgml: Initialization took 0.13 seconds
path_sscu00480.kgml: (not found)
path_sscu00480.kgml: --- 0.17 seconds ---

path_sscu00500.kgml: Starch and sucrose metabolism
path_sscu00500.kgml: Initialization took 2.13 seconds
path_sscu00500.kgml:
path_sscu00500.kgml: Found a trail of span 2 containing skipped vertices
path_sscu00500.kgml: 233 -> 232
path_sscu00500.kgml: R11172 -> R00839
path_sscu00500.kgml: {sscu:CEP64_01730, sscu:CEP64_01740, sscu:CEP64_01745, sscu:CEP64_10325, sscu:CEP64_10335, sscu:CEP64_10345, sscu:CEP64_10925, sscu:CEP64_10930, sscu:CEP64_10935} -> {sscu:CEP64_00885, sscu:CEP64_10350, sscu:CEP64_10620, sscu:CEP64_10740, sscu:CEP64_10745, sscu:CEP64_10920, sscu:CEP64_13145}
path_sscu00500.kgml: 2.7.1.205 -> 3.2.1.86
path_sscu00500.kgml: Skipped genes: sscu:CEP64_10340
path_sscu00500.kgml:
path_sscu00500.kgml: Found a trail of span 2 without skipping any vertex
path_sscu00500.kgml: 114 -> 110
path_sscu00500.kgml: R08639 -> R00289
path_sscu00500.kgml: sscu:CEP64_10605 -> sscu:CEP64_10610
path_sscu00500.kgml: {5.4.2.2, 5.4.2.5} -> {2.7.7.64, 2.7.7.9}
path_sscu00500.kgml:
path_sscu00500.kgml: Found a trail of span 2 without skipping any vertex
path_sscu00500.kgml: 148 -> 127
path_sscu00500.kgml: R04111 -> R00838
path_sscu00500.kgml: {sscu:CEP64_06200, sscu:CEP64_07115, sscu:CEP64_10795, sscu:CEP64_11435} -> sscu:CEP64_10790
path_sscu00500.kgml: 2.7.1.208 -> 3.2.1.122
path_sscu00500.kgml:
path_sscu00500.kgml: Found a trail of span 2 without skipping any vertex
path_sscu00500.kgml: 147 -> 125
path_sscu00500.kgml: R02780 -> R00837
path_sscu00500.kgml: {sscu:CEP64_06200, sscu:CEP64_12045} -> sscu:CEP64_12040
path_sscu00500.kgml: 2.7.1.201 -> {3.2.1.122, 3.2.1.93}
path_sscu00500.kgml:
path_sscu00500.kgml: --- 2.43 seconds ---

path_sscu00520.kgml: Amino sugar and nucleotide sugar metabolism
path_sscu00520.kgml: Initialization took 2.09 seconds
path_sscu00520.kgml:
path_sscu00520.kgml: Found a trail of span 3 containing skipped vertices
path_sscu00520.kgml: 274 -> 186 -> [274] -> 196
path_sscu00520.kgml: R00289 -> R00291 -> [R00289] -> R00959
path_sscu00520.kgml: sscu:CEP64_10610 -> sscu:CEP64_10595 -> [sscu:CEP64_10610] -> sscu:CEP64_10605
path_sscu00520.kgml: {2.7.7.64, 2.7.7.9} -> 5.1.3.2 -> [{2.7.7.64, 2.7.7.9}] -> {5.4.2.2, 5.4.2.5}
path_sscu00520.kgml:
path_sscu00520.kgml: Found a trail of span 2 containing skipped vertices
path_sscu00520.kgml: 52 -> [22] -> 20
path_sscu00520.kgml: R02087 -> [R02059] -> R00765
path_sscu00520.kgml: sscu:CEP64_11430 -> [sscu:CEP64_04015] -> sscu:CEP64_11425
path_sscu00520.kgml: 5.1.3.9 -> [3.5.1.25] -> 3.5.99.6
path_sscu00520.kgml:
path_sscu00520.kgml: Found a trail of span 2 containing skipped vertices
path_sscu00520.kgml: 282 -> [261 -> 28] -> 20
path_sscu00520.kgml: R02738 -> [R02740 -> R00768] -> R00765
path_sscu00520.kgml: {sscu:CEP64_06200, sscu:CEP64_06560, sscu:CEP64_07115, sscu:CEP64_11435} -> [sscu:CEP64_08875 -> sscu:CEP64_01505] -> sscu:CEP64_11425
path_sscu00520.kgml: 2.7.1.199 -> [5.3.1.9 -> 2.6.1.16] -> 3.5.99.6
path_sscu00520.kgml: Skipped genes: sscu:CEP64_11430
path_sscu00520.kgml:
path_sscu00520.kgml: Found a trail of span 2 without skipping any vertex
path_sscu00520.kgml: 28 -> 24
path_sscu00520.kgml: R00768 -> R02060
path_sscu00520.kgml: sscu:CEP64_01505 -> sscu:CEP64_01500
path_sscu00520.kgml: 2.6.1.16 -> 5.4.2.10
path_sscu00520.kgml:
path_sscu00520.kgml: --- 2.76 seconds ---

path_sscu00521.kgml: Streptomycin biosynthesis
path_sscu00521.kgml: Initialization took 0.13 seconds
path_sscu00521.kgml: (not found)
path_sscu00521.kgml: --- 0.17 seconds ---

path_sscu00550.kgml: Peptidoglycan biosynthesis
path_sscu00550.kgml: Initialization took 1.98 seconds
path_sscu00550.kgml:
path_sscu00550.kgml: Found a trail of span 2 without skipping any vertex
path_sscu00550.kgml: 30 -> 29
path_sscu00550.kgml: R01150 -> R04573
path_sscu00550.kgml: sscu:CEP64_02950 -> sscu:CEP64_02955
path_sscu00550.kgml: 6.3.2.4 -> 6.3.2.10
path_sscu00550.kgml:
path_sscu00550.kgml: Found a trail of span 2 without skipping any vertex
path_sscu00550.kgml: 30 -> 23
path_sscu00550.kgml: R01150 -> R04617
path_sscu00550.kgml: sscu:CEP64_02950 -> sscu:CEP64_02955
path_sscu00550.kgml: 6.3.2.4 -> 6.3.2.10
path_sscu00550.kgml:
path_sscu00550.kgml: Found a trail of span 2 containing skipped vertices
path_sscu00550.kgml: 32 -> [34 -> 23] -> 35
path_sscu00550.kgml: R02783 -> [R02788 -> R04617] -> R05630
path_sscu00550.kgml: sscu:CEP64_07650 -> [sscu:CEP64_12860 -> sscu:CEP64_02955] -> sscu:CEP64_07655
path_sscu00550.kgml: 6.3.2.9 -> [6.3.2.13 -> 6.3.2.10] -> 2.7.8.13
path_sscu00550.kgml:
path_sscu00550.kgml: Found a trail of span 2 containing skipped vertices
path_sscu00550.kgml: 32 -> [31 -> 29] -> 28
path_sscu00550.kgml: R02783 -> [R02786 -> R04573] -> R05629
path_sscu00550.kgml: sscu:CEP64_07650 -> [sscu:CEP64_08610 -> sscu:CEP64_02955] -> sscu:CEP64_07655
path_sscu00550.kgml: 6.3.2.9 -> [6.3.2.7 -> 6.3.2.10] -> 2.7.8.13
path_sscu00550.kgml:
path_sscu00550.kgml: Found a trail of span 2 without skipping any vertex
path_sscu00550.kgml: 48 -> 50
path_sscu00550.kgml: R08777 -> R08778
path_sscu00550.kgml: sscu:CEP64_06430 -> sscu:CEP64_06425
path_sscu00550.kgml: 2.3.2.17 -> 2.3.2.18
path_sscu00550.kgml:
path_sscu00550.kgml: Found a trail of span 2 containing skipped vertices
path_sscu00550.kgml: 26 -> [35] -> 36
path_sscu00550.kgml: R05627 -> [R05630] -> R05032
path_sscu00550.kgml: {sscu:CEP64_01700, sscu:CEP64_06225, sscu:CEP64_09975} -> [sscu:CEP64_07655] -> sscu:CEP64_06220
path_sscu00550.kgml: 3.6.1.27 -> [2.7.8.13] -> 2.4.1.227
path_sscu00550.kgml:
path_sscu00550.kgml: Found a trail of span 2 containing skipped vertices
path_sscu00550.kgml: 26 -> [28] -> 27
path_sscu00550.kgml: R05627 -> [R05629] -> R05662
path_sscu00550.kgml: {sscu:CEP64_01700, sscu:CEP64_06225, sscu:CEP64_09975} -> [sscu:CEP64_07655] -> sscu:CEP64_06220
path_sscu00550.kgml: 3.6.1.27 -> [2.7.8.13] -> 2.4.1.227
path_sscu00550.kgml:
path_sscu00550.kgml: --- 2.57 seconds ---

path_sscu00561.kgml: Glycerolipid metabolism
path_sscu00561.kgml: Initialization took 0.83 seconds
path_sscu00561.kgml: (not found)
path_sscu00561.kgml: --- 0.88 seconds ---

path_sscu00562.kgml: Inositol phosphate metabolism
path_sscu00562.kgml: Initialization took 0.23 seconds
path_sscu00562.kgml:
path_sscu00562.kgml: Found a trail of span 7 containing skipped vertices
path_sscu00562.kgml: 82 -> 83 -> 114 -> 115 -> 117 -> 127 -> 128
path_sscu00562.kgml: R01183 -> R02782 -> R08603 -> R08503 -> R05661 -> R05378 -> {R00705, R00706}
path_sscu00562.kgml: {sscu:CEP64_10825, sscu:CEP64_10840} -> sscu:CEP64_10835 -> sscu:CEP64_10845 -> sscu:CEP64_10855 -> sscu:CEP64_10850 -> sscu:CEP64_10820 -> sscu:CEP64_10860
path_sscu00562.kgml: 1.1.1.18 -> 4.2.1.44 -> 3.7.1.22 -> 5.3.1.30 -> 2.7.1.92 -> 4.1.2.29 -> {1.2.1.18, 1.2.1.27, 1.2.1.18}
path_sscu00562.kgml: Skipped genes: sscu:CEP64_10830
path_sscu00562.kgml:
path_sscu00562.kgml: Found a trail of span 6 containing skipped vertices
path_sscu00562.kgml: 82 -> 83 -> 114 -> 115 -> 117 -> [127] -> 128
path_sscu00562.kgml: R01183 -> R02782 -> R08603 -> R08503 -> R05661 -> [R05378] -> {R00705, R00706}
path_sscu00562.kgml: {sscu:CEP64_10825, sscu:CEP64_10840} -> sscu:CEP64_10835 -> sscu:CEP64_10845 -> sscu:CEP64_10855 -> sscu:CEP64_10850 -> [sscu:CEP64_10820] -> sscu:CEP64_10860
path_sscu00562.kgml: 1.1.1.18 -> 4.2.1.44 -> 3.7.1.22 -> 5.3.1.30 -> 2.7.1.92 -> [4.1.2.29] -> {1.2.1.18, 1.2.1.27, 1.2.1.18}
path_sscu00562.kgml: Skipped genes: sscu:CEP64_10830
path_sscu00562.kgml:
path_sscu00562.kgml: Found a trail of span 6 containing skipped vertices
path_sscu00562.kgml: 83 -> 82 -> [83] -> 114 -> [115] -> 117 -> 127 -> 128
path_sscu00562.kgml: R02782 -> R01183 -> [R02782] -> R08603 -> [R08503] -> R05661 -> R05378 -> {R00705, R00706}
path_sscu00562.kgml: sscu:CEP64_10835 -> {sscu:CEP64_10825, sscu:CEP64_10840} -> [sscu:CEP64_10835] -> sscu:CEP64_10845 -> [sscu:CEP64_10855] -> sscu:CEP64_10850 -> sscu:CEP64_10820 -> sscu:CEP64_10860
path_sscu00562.kgml: 4.2.1.44 -> 1.1.1.18 -> [4.2.1.44] -> 3.7.1.22 -> [5.3.1.30] -> 2.7.1.92 -> 4.1.2.29 -> {1.2.1.18, 1.2.1.27, 1.2.1.18}
path_sscu00562.kgml: Skipped genes: sscu:CEP64_10855, sscu:CEP64_10830
path_sscu00562.kgml:
path_sscu00562.kgml: Found a trail of span 6 containing skipped vertices
path_sscu00562.kgml: 83 -> 82 -> [83] -> 114 -> 115 -> [117] -> 127 -> 128
path_sscu00562.kgml: R02782 -> R01183 -> [R02782] -> R08603 -> R08503 -> [R05661] -> R05378 -> {R00705, R00706}
path_sscu00562.kgml: sscu:CEP64_10835 -> {sscu:CEP64_10825, sscu:CEP64_10840} -> [sscu:CEP64_10835] -> sscu:CEP64_10845 -> sscu:CEP64_10855 -> [sscu:CEP64_10850] -> sscu:CEP64_10820 -> sscu:CEP64_10860
path_sscu00562.kgml: 4.2.1.44 -> 1.1.1.18 -> [4.2.1.44] -> 3.7.1.22 -> 5.3.1.30 -> [2.7.1.92] -> 4.1.2.29 -> {1.2.1.18, 1.2.1.27, 1.2.1.18}
path_sscu00562.kgml: Skipped genes: sscu:CEP64_10830, sscu:CEP64_10850
path_sscu00562.kgml:
path_sscu00562.kgml: Found a trail of span 6 containing skipped vertices
path_sscu00562.kgml: 82 -> 83 -> [114] -> 115 -> 117 -> 127 -> 128
path_sscu00562.kgml: R01183 -> R02782 -> [R08603] -> R08503 -> R05661 -> R05378 -> {R00705, R00706}
path_sscu00562.kgml: {sscu:CEP64_10825, sscu:CEP64_10840} -> sscu:CEP64_10835 -> [sscu:CEP64_10845] -> sscu:CEP64_10855 -> sscu:CEP64_10850 -> sscu:CEP64_10820 -> sscu:CEP64_10860
path_sscu00562.kgml: 1.1.1.18 -> 4.2.1.44 -> [3.7.1.22] -> 5.3.1.30 -> 2.7.1.92 -> 4.1.2.29 -> {1.2.1.18, 1.2.1.27, 1.2.1.18}
path_sscu00562.kgml: Skipped genes: sscu:CEP64_10830, sscu:CEP64_10845
path_sscu00562.kgml:
path_sscu00562.kgml: Found a trail of span 5 containing skipped vertices
path_sscu00562.kgml: 82 -> 83 -> 114 -> [115 -> 117] -> 127 -> 128
path_sscu00562.kgml: R01183 -> R02782 -> R08603 -> [R08503 -> R05661] -> R05378 -> {R00705, R00706}
path_sscu00562.kgml: {sscu:CEP64_10825, sscu:CEP64_10840} -> sscu:CEP64_10835 -> sscu:CEP64_10845 -> [sscu:CEP64_10855 -> sscu:CEP64_10850] -> sscu:CEP64_10820 -> sscu:CEP64_10860
path_sscu00562.kgml: 1.1.1.18 -> 4.2.1.44 -> 3.7.1.22 -> [5.3.1.30 -> 2.7.1.92] -> 4.1.2.29 -> {1.2.1.18, 1.2.1.27, 1.2.1.18}
path_sscu00562.kgml: Skipped genes: sscu:CEP64_10855, sscu:CEP64_10830, sscu:CEP64_10850
path_sscu00562.kgml:
path_sscu00562.kgml: Found a trail of span 5 containing skipped vertices
path_sscu00562.kgml: 82 -> 83 -> 114 -> 115 -> [117 -> 127] -> 128
path_sscu00562.kgml: R01183 -> R02782 -> R08603 -> R08503 -> [R05661 -> R05378] -> {R00705, R00706}
path_sscu00562.kgml: {sscu:CEP64_10825, sscu:CEP64_10840} -> sscu:CEP64_10835 -> sscu:CEP64_10845 -> sscu:CEP64_10855 -> [sscu:CEP64_10850 -> sscu:CEP64_10820] -> sscu:CEP64_10860
path_sscu00562.kgml: 1.1.1.18 -> 4.2.1.44 -> 3.7.1.22 -> 5.3.1.30 -> [2.7.1.92 -> 4.1.2.29] -> {1.2.1.18, 1.2.1.27, 1.2.1.18}
path_sscu00562.kgml: Skipped genes: sscu:CEP64_10830, sscu:CEP64_10850
path_sscu00562.kgml:
path_sscu00562.kgml: Found a trail of span 5 containing skipped vertices
path_sscu00562.kgml: 82 -> 83 -> [114 -> 115] -> 117 -> 127 -> 128
path_sscu00562.kgml: R01183 -> R02782 -> [R08603 -> R08503] -> R05661 -> R05378 -> {R00705, R00706}
path_sscu00562.kgml: {sscu:CEP64_10825, sscu:CEP64_10840} -> sscu:CEP64_10835 -> [sscu:CEP64_10845 -> sscu:CEP64_10855] -> sscu:CEP64_10850 -> sscu:CEP64_10820 -> sscu:CEP64_10860
path_sscu00562.kgml: 1.1.1.18 -> 4.2.1.44 -> [3.7.1.22 -> 5.3.1.30] -> 2.7.1.92 -> 4.1.2.29 -> {1.2.1.18, 1.2.1.27, 1.2.1.18}
path_sscu00562.kgml: Skipped genes: sscu:CEP64_10855, sscu:CEP64_10830, sscu:CEP64_10845
path_sscu00562.kgml:
path_sscu00562.kgml: Found a trail of span 4 containing skipped vertices
path_sscu00562.kgml: 83 -> 82 -> [83] -> 114 -> [115 -> 117 -> 127] -> 128
path_sscu00562.kgml: R02782 -> R01183 -> [R02782] -> R08603 -> [R08503 -> R05661 -> R05378] -> {R00705, R00706}
path_sscu00562.kgml: sscu:CEP64_10835 -> {sscu:CEP64_10825, sscu:CEP64_10840} -> [sscu:CEP64_10835] -> sscu:CEP64_10845 -> [sscu:CEP64_10855 -> sscu:CEP64_10850 -> sscu:CEP64_10820] -> sscu:CEP64_10860
path_sscu00562.kgml: 4.2.1.44 -> 1.1.1.18 -> [4.2.1.44] -> 3.7.1.22 -> [5.3.1.30 -> 2.7.1.92 -> 4.1.2.29] -> {1.2.1.18, 1.2.1.27, 1.2.1.18}
path_sscu00562.kgml: Skipped genes: sscu:CEP64_10855, sscu:CEP64_10830, sscu:CEP64_10850
path_sscu00562.kgml:
path_sscu00562.kgml: Found a trail of span 4 containing skipped vertices
path_sscu00562.kgml: 82 -> 83 -> [114 -> 115 -> 117] -> 127 -> 128
path_sscu00562.kgml: R01183 -> R02782 -> [R08603 -> R08503 -> R05661] -> R05378 -> {R00705, R00706}
path_sscu00562.kgml: {sscu:CEP64_10825, sscu:CEP64_10840} -> sscu:CEP64_10835 -> [sscu:CEP64_10845 -> sscu:CEP64_10855 -> sscu:CEP64_10850] -> sscu:CEP64_10820 -> sscu:CEP64_10860
path_sscu00562.kgml: 1.1.1.18 -> 4.2.1.44 -> [3.7.1.22 -> 5.3.1.30 -> 2.7.1.92] -> 4.1.2.29 -> {1.2.1.18, 1.2.1.27, 1.2.1.18}
path_sscu00562.kgml: Skipped genes: sscu:CEP64_10855, sscu:CEP64_10830, sscu:CEP64_10850, sscu:CEP64_10845
path_sscu00562.kgml:
path_sscu00562.kgml: --- 1.15 seconds ---

path_sscu00564.kgml: Glycerophospholipid metabolism
path_sscu00564.kgml: Initialization took 0.58 seconds
path_sscu00564.kgml:
path_sscu00564.kgml: Found a trail of span 2 without skipping any vertex
path_sscu00564.kgml: 128 -> 146
path_sscu00564.kgml: R01799 -> R01801
path_sscu00564.kgml: {sscu:CEP64_02705, sscu:CEP64_07200} -> {sscu:CEP64_02700, sscu:CEP64_07035}
path_sscu00564.kgml: 2.7.7.41 -> 2.7.8.5
path_sscu00564.kgml:
path_sscu00564.kgml: --- 0.67 seconds ---

path_sscu00590.kgml: Arachidonic acid metabolism
path_sscu00590.kgml: Initialization took 0.08 seconds
path_sscu00590.kgml: (not found)
path_sscu00590.kgml: --- 0.12 seconds ---

path_sscu00592.kgml: alpha-Linolenic acid metabolism
path_sscu00592.kgml: Initialization took 0.05 seconds
path_sscu00592.kgml: (not found)
path_sscu00592.kgml: --- 0.09 seconds ---

path_sscu00620.kgml: Pyruvate metabolism
path_sscu00620.kgml: Initialization took 3.49 seconds
path_sscu00620.kgml:
path_sscu00620.kgml: Found a trail of span 4 containing skipped vertices
path_sscu00620.kgml: 123 -> 55 -> [124] -> 125 -> 124
path_sscu00620.kgml: R00014 -> R03270 -> [R02569] -> R07618 -> R02569
path_sscu00620.kgml: {sscu:CEP64_08025, sscu:CEP64_08030} -> {sscu:CEP64_08025, sscu:CEP64_08030} -> [sscu:CEP64_08020] -> {sscu:CEP64_05750, sscu:CEP64_08015} -> sscu:CEP64_08020
path_sscu00620.kgml: {1.2.4.1, 2.2.1.6, 4.1.1.1} -> 1.2.4.1 -> [2.3.1.12] -> 1.8.1.4 -> 2.3.1.12
path_sscu00620.kgml:
path_sscu00620.kgml: Found a trail of span 4 containing skipped vertices
path_sscu00620.kgml: 80 -> [88 -> 62] -> 65 -> [80] -> 86 -> [80 -> 179] -> 116
path_sscu00620.kgml: R00214 -> [R01257 -> R00341] -> {R00200, R02320} -> [R00214] -> R00342 -> [R00214 -> R01196] -> R00742
path_sscu00620.kgml: {sscu:CEP64_04790, sscu:CEP64_13440} -> [{sscu:CEP64_00175, sscu:CEP64_06520} -> sscu:CEP64_04260] -> sscu:CEP64_04815 -> [{sscu:CEP64_04790, sscu:CEP64_13440}] -> sscu:CEP64_04835 -> [{sscu:CEP64_04790, sscu:CEP64_13440} -> {sscu:CEP64_06905, sscu:CEP64_06910}] -> {sscu:CEP64_04800, sscu:CEP64_04805, sscu:CEP64_05235, sscu:CEP64_05240, sscu:CEP64_05675, sscu:CEP64_05680}
path_sscu00620.kgml: {1.1.1.38, 1.1.1.39} -> [1.1.5.4 -> 4.1.1.49] -> {2.7.1.40, 2.7.1.40} -> [{1.1.1.38, 1.1.1.39}] -> {1.1.1.299, 1.1.1.37} -> [{1.1.1.38, 1.1.1.39} -> {1.2.7.1, 1.2.7.11}] -> 6.4.1.2
path_sscu00620.kgml: Skipped genes: sscu:CEP64_04810, sscu:CEP64_04795, sscu:CEP64_04825, sscu:CEP64_04830
path_sscu00620.kgml:
path_sscu00620.kgml: --- 17.51 seconds ---

path_sscu00622.kgml: Xylene degradation
path_sscu00622.kgml: Initialization took 0.08 seconds
path_sscu00622.kgml: (not found)
path_sscu00622.kgml: --- 0.12 seconds ---

path_sscu00625.kgml: Chloroalkane and chloroalkene degradation
path_sscu00625.kgml: Initialization took 0.13 seconds
path_sscu00625.kgml: (not found)
path_sscu00625.kgml: --- 0.18 seconds ---

path_sscu00630.kgml: Glyoxylate and dicarboxylate metabolism
path_sscu00630.kgml: Initialization took 2.24 seconds
path_sscu00630.kgml:
path_sscu00630.kgml: Found a trail of span 2 containing skipped vertices
path_sscu00630.kgml: 124 -> 107
path_sscu00630.kgml: R00342 -> R00351
path_sscu00630.kgml: sscu:CEP64_04835 -> sscu:CEP64_04825
path_sscu00630.kgml: {1.1.1.299, 1.1.1.37} -> {2.3.3.1, 2.3.3.16, 2.3.3.3}
path_sscu00630.kgml: Skipped genes: sscu:CEP64_04830
path_sscu00630.kgml:
path_sscu00630.kgml: --- 2.36 seconds ---

path_sscu00640.kgml: Propanoate metabolism
path_sscu00640.kgml: Initialization took 1.08 seconds
path_sscu00640.kgml:
path_sscu00640.kgml: Found a trail of span 4 containing skipped vertices
path_sscu00640.kgml: 186 -> 188 -> [185 -> 186] -> 187 -> [186 -> 188] -> 185
path_sscu00640.kgml: R10997 -> R10998 -> [R07618 -> R10997] -> R10996 -> [R10997 -> R10998] -> R07618
path_sscu00640.kgml: {sscu:CEP64_05755, sscu:CEP64_05760} -> sscu:CEP64_05765 -> [{sscu:CEP64_05750, sscu:CEP64_08015} -> {sscu:CEP64_05755, sscu:CEP64_05760}] -> {sscu:CEP64_05755, sscu:CEP64_05760} -> [{sscu:CEP64_05755, sscu:CEP64_05760} -> sscu:CEP64_05765] -> {sscu:CEP64_05750, sscu:CEP64_08015}
path_sscu00640.kgml: 1.2.4.4 -> 2.3.1.168 -> [1.8.1.4 -> 1.2.4.4] -> 1.2.4.4 -> [1.2.4.4 -> 2.3.1.168] -> 1.8.1.4
path_sscu00640.kgml:
path_sscu00640.kgml: --- 12.73 seconds ---

path_sscu00650.kgml: Butanoate metabolism
path_sscu00650.kgml: Initialization took 0.88 seconds
path_sscu00650.kgml:
path_sscu00650.kgml: Found a trail of span 2 containing skipped vertices
path_sscu00650.kgml: 81 -> 73
path_sscu00650.kgml: R01688 -> R01174
path_sscu00650.kgml: sscu:CEP64_05745 -> sscu:CEP64_05735
path_sscu00650.kgml: 2.7.2.7 -> 2.3.1.19
path_sscu00650.kgml: Skipped genes: sscu:CEP64_05740
path_sscu00650.kgml:
path_sscu00650.kgml: Found a trail of span 2 containing skipped vertices
path_sscu00650.kgml: 68 -> 157
path_sscu00650.kgml: R01648 -> R00714
path_sscu00650.kgml: sscu:CEP64_10965 -> {sscu:CEP64_04275, sscu:CEP64_10955}
path_sscu00650.kgml: 2.6.1.19 -> {1.2.1.16, 1.2.1.79}
path_sscu00650.kgml: Skipped genes: sscu:CEP64_10960
path_sscu00650.kgml:
path_sscu00650.kgml: Found a trail of span 2 containing skipped vertices
path_sscu00650.kgml: 68 -> 78
path_sscu00650.kgml: R01648 -> {R00713, R00714}
path_sscu00650.kgml: sscu:CEP64_10965 -> {sscu:CEP64_04275, sscu:CEP64_10955}
path_sscu00650.kgml: 2.6.1.19 -> {1.2.1.16, 1.2.1.24, 1.2.1.16, 1.2.1.79}
path_sscu00650.kgml: Skipped genes: sscu:CEP64_10960
path_sscu00650.kgml:
path_sscu00650.kgml: --- 1.14 seconds ---

path_sscu00660.kgml: C5-Branched dibasic acid metabolism
path_sscu00660.kgml: Initialization took 0.13 seconds
path_sscu00660.kgml:
path_sscu00660.kgml: Found a trail of span 3 without skipping any vertex
path_sscu00660.kgml: 31 -> 96 -> 97
path_sscu00660.kgml: R03896 -> R03898 -> R00994
path_sscu00660.kgml: {sscu:CEP64_03065, sscu:CEP64_03070} -> {sscu:CEP64_03065, sscu:CEP64_03070} -> sscu:CEP64_03075
path_sscu00660.kgml: 4.2.1.35 -> 4.2.1.35 -> 1.1.1.85
path_sscu00660.kgml:
path_sscu00660.kgml: --- 0.26 seconds ---

path_sscu00670.kgml: One carbon pool by folate
path_sscu00670.kgml: Initialization took 0.38 seconds
path_sscu00670.kgml:
path_sscu00670.kgml: Found a trail of span 4 containing skipped vertices
path_sscu00670.kgml: 24 -> 23 -> 52 -> [24] -> 68
path_sscu00670.kgml: {R02235, R02236} -> {R00936, R00939} -> R02101 -> [{R02235, R02236}] -> {R00937, R00940}
path_sscu00670.kgml: sscu:CEP64_06170 -> sscu:CEP64_06170 -> sscu:CEP64_06165 -> [sscu:CEP64_06170] -> sscu:CEP64_06170
path_sscu00670.kgml: {1.5.1.3, 1.5.1.3} -> {1.5.1.3, 1.5.1.3} -> 2.1.1.45 -> [{1.5.1.3, 1.5.1.3}] -> {1.5.1.3, 1.5.1.3}
path_sscu00670.kgml:
path_sscu00670.kgml: Found a trail of span 3 containing skipped vertices
path_sscu00670.kgml: 50 -> 51 -> [28] -> 20
path_sscu00670.kgml: R04325 -> R04560 -> [R01655] -> R04326
path_sscu00670.kgml: sscu:CEP64_08150 -> sscu:CEP64_08145 -> [sscu:CEP64_08195] -> sscu:CEP64_08150
path_sscu00670.kgml: 2.1.2.2 -> 2.1.2.3 -> [3.5.4.9] -> 2.1.2.2
path_sscu00670.kgml:
path_sscu00670.kgml: --- 12.83 seconds ---

path_sscu00680.kgml: Methane metabolism
path_sscu00680.kgml: Initialization took 1.04 seconds
path_sscu00680.kgml:
path_sscu00680.kgml: Found a trail of span 2 without skipping any vertex
path_sscu00680.kgml: 187 -> 183
path_sscu00680.kgml: R05338 -> R05339
path_sscu00680.kgml: sscu:CEP64_01020 -> sscu:CEP64_01025
path_sscu00680.kgml: 4.1.2.43 -> 5.3.1.27
path_sscu00680.kgml:
path_sscu00680.kgml: Found a trail of span 2 without skipping any vertex
path_sscu00680.kgml: 142 -> 293
path_sscu00680.kgml: R00658 -> R01518
path_sscu00680.kgml: sscu:CEP64_09525 -> sscu:CEP64_09530
path_sscu00680.kgml: 4.2.1.11 -> {5.4.2.11, 5.4.2.12}
path_sscu00680.kgml:
path_sscu00680.kgml: --- 1.21 seconds ---

path_sscu00730.kgml: Thiamine metabolism
path_sscu00730.kgml: Initialization took 0.53 seconds
path_sscu00730.kgml:
path_sscu00730.kgml: Found a trail of span 5 containing skipped vertices
path_sscu00730.kgml: 76 -> 75 -> 97 -> [66 -> 68] -> 74 -> 93
path_sscu00730.kgml: R03471 -> R04509 -> R10712 -> [R02135 -> R02133] -> R04448 -> R03223
path_sscu00730.kgml: sscu:CEP64_02910 -> sscu:CEP64_02910 -> sscu:CEP64_02920 -> [{sscu:CEP64_03210, sscu:CEP64_07425} -> sscu:CEP64_00705] -> sscu:CEP64_02915 -> sscu:CEP64_02920
path_sscu00730.kgml: 2.7.1.49 -> 2.7.4.7 -> 2.5.1.3 -> [{3.1.3.1, 3.1.3.100, 3.1.3.2} -> 3.5.99.2] -> 2.7.1.50 -> 2.5.1.3
path_sscu00730.kgml:
path_sscu00730.kgml: Found a trail of span 3 containing skipped vertices
path_sscu00730.kgml: 70 -> 69 -> 89
path_sscu00730.kgml: R07463 -> R10247 -> R09977
path_sscu00730.kgml: sscu:CEP64_00950 -> sscu:CEP64_00940 -> sscu:CEP64_00955
path_sscu00730.kgml: 1.4.3.19 -> 2.8.1.10 -> 5.3.99.10
path_sscu00730.kgml: Skipped genes: sscu:CEP64_00945
path_sscu00730.kgml:
path_sscu00730.kgml: Found a trail of span 3 containing skipped vertices
path_sscu00730.kgml: 66 -> 64 -> 114
path_sscu00730.kgml: R02135 -> R00619 -> R00615
path_sscu00730.kgml: {sscu:CEP64_03210, sscu:CEP64_07425} -> sscu:CEP64_07415 -> {sscu:CEP64_03210, sscu:CEP64_07425}
path_sscu00730.kgml: {3.1.3.1, 3.1.3.100, 3.1.3.2} -> 2.7.6.2 -> 3.6.1.15
path_sscu00730.kgml: Skipped genes: sscu:CEP64_07420
path_sscu00730.kgml:
path_sscu00730.kgml: Found a trail of span 2 containing skipped vertices
path_sscu00730.kgml: 70 -> [69] -> 89
path_sscu00730.kgml: R07463 -> [R10247] -> R09977
path_sscu00730.kgml: sscu:CEP64_00950 -> [sscu:CEP64_00940] -> sscu:CEP64_00955
path_sscu00730.kgml: 1.4.3.19 -> [2.8.1.10] -> 5.3.99.10
path_sscu00730.kgml:
path_sscu00730.kgml: Found a trail of span 2 without skipping any vertex
path_sscu00730.kgml: 72 -> 71
path_sscu00730.kgml: R07460 -> R07461
path_sscu00730.kgml: {sscu:CEP64_00020, sscu:CEP64_04695, sscu:CEP64_05155} -> sscu:CEP64_04700
path_sscu00730.kgml: 2.8.1.7 -> {2.8.1.11, 2.8.1.4}
path_sscu00730.kgml:
path_sscu00730.kgml: --- 155.32 seconds ---

path_sscu00740.kgml: Riboflavin metabolism
path_sscu00740.kgml: Initialization took 0.23 seconds
path_sscu00740.kgml:
path_sscu00740.kgml: Found a trail of span 5 containing skipped vertices
path_sscu00740.kgml: 38 -> 39 -> 40 -> [43 -> 41] -> 42 -> 41
path_sscu00740.kgml: R00425 -> R03459 -> R03458 -> [R07280 -> R04457] -> R00066 -> R04457
path_sscu00740.kgml: sscu:CEP64_04405 -> sscu:CEP64_04395 -> sscu:CEP64_04395 -> [sscu:CEP64_08810 -> sscu:CEP64_04410] -> sscu:CEP64_04400 -> sscu:CEP64_04410
path_sscu00740.kgml: 3.5.4.25 -> 3.5.4.26 -> 1.1.1.193 -> [3.1.3.104 -> 2.5.1.78] -> 2.5.1.9 -> 2.5.1.78
path_sscu00740.kgml:
path_sscu00740.kgml: Found a trail of span 4 containing skipped vertices
path_sscu00740.kgml: 38 -> [39] -> 40 -> [43 -> 41] -> 42 -> 41
path_sscu00740.kgml: R00425 -> [R03459] -> R03458 -> [R07280 -> R04457] -> R00066 -> R04457
path_sscu00740.kgml: sscu:CEP64_04405 -> [sscu:CEP64_04395] -> sscu:CEP64_04395 -> [sscu:CEP64_08810 -> sscu:CEP64_04410] -> sscu:CEP64_04400 -> sscu:CEP64_04410
path_sscu00740.kgml: 3.5.4.25 -> [3.5.4.26] -> 1.1.1.193 -> [3.1.3.104 -> 2.5.1.78] -> 2.5.1.9 -> 2.5.1.78
path_sscu00740.kgml:
path_sscu00740.kgml: Found a trail of span 4 containing skipped vertices
path_sscu00740.kgml: 38 -> 39 -> [40 -> 43 -> 41] -> 42 -> 41
path_sscu00740.kgml: R00425 -> R03459 -> [R03458 -> R07280 -> R04457] -> R00066 -> R04457
path_sscu00740.kgml: sscu:CEP64_04405 -> sscu:CEP64_04395 -> [sscu:CEP64_04395 -> sscu:CEP64_08810 -> sscu:CEP64_04410] -> sscu:CEP64_04400 -> sscu:CEP64_04410
path_sscu00740.kgml: 3.5.4.25 -> 3.5.4.26 -> [1.1.1.193 -> 3.1.3.104 -> 2.5.1.78] -> 2.5.1.9 -> 2.5.1.78
path_sscu00740.kgml:
path_sscu00740.kgml: Found a trail of span 3 containing skipped vertices
path_sscu00740.kgml: 32 -> [41] -> 42 -> 41
path_sscu00740.kgml: R07281 -> [R04457] -> R00066 -> R04457
path_sscu00740.kgml: sscu:CEP64_04405 -> [sscu:CEP64_04410] -> sscu:CEP64_04400 -> sscu:CEP64_04410
path_sscu00740.kgml: 4.1.99.12 -> [2.5.1.78] -> 2.5.1.9 -> 2.5.1.78
path_sscu00740.kgml:
path_sscu00740.kgml: Found a trail of span 3 containing skipped vertices
path_sscu00740.kgml: 38 -> [39 -> 40 -> 43] -> 41 -> 42
path_sscu00740.kgml: R00425 -> [R03459 -> R03458 -> R07280] -> R04457 -> R00066
path_sscu00740.kgml: sscu:CEP64_04405 -> [sscu:CEP64_04395 -> sscu:CEP64_04395 -> sscu:CEP64_08810] -> sscu:CEP64_04410 -> sscu:CEP64_04400
path_sscu00740.kgml: 3.5.4.25 -> [3.5.4.26 -> 1.1.1.193 -> 3.1.3.104] -> 2.5.1.78 -> 2.5.1.9
path_sscu00740.kgml:
path_sscu00740.kgml: --- 0.61 seconds ---

path_sscu00750.kgml: Vitamin B6 metabolism
path_sscu00750.kgml: Initialization took 0.09 seconds
path_sscu00750.kgml: (not found)
path_sscu00750.kgml: --- 0.13 seconds ---

path_sscu00760.kgml: Nicotinate and nicotinamide metabolism
path_sscu00760.kgml: Initialization took 0.48 seconds
path_sscu00760.kgml:
path_sscu00760.kgml: Found a trail of span 3 without skipping any vertex
path_sscu00760.kgml: 71 -> 72 -> 73
path_sscu00760.kgml: R00481 -> R04292 -> R03348
path_sscu00760.kgml: sscu:CEP64_00015 -> sscu:CEP64_00005 -> sscu:CEP64_00010
path_sscu00760.kgml: 1.4.3.16 -> 2.5.1.72 -> 2.4.2.19
path_sscu00760.kgml:
path_sscu00760.kgml: Found a trail of span 2 containing skipped vertices
path_sscu00760.kgml: 71 -> [72] -> 73
path_sscu00760.kgml: R00481 -> [R04292] -> R03348
path_sscu00760.kgml: sscu:CEP64_00015 -> [sscu:CEP64_00005] -> sscu:CEP64_00010
path_sscu00760.kgml: 1.4.3.16 -> [2.5.1.72] -> 2.4.2.19
path_sscu00760.kgml:
path_sscu00760.kgml: Found a trail of span 2 containing skipped vertices
path_sscu00760.kgml: 88 -> [83] -> 86
path_sscu00760.kgml: R01724 -> [R03005] -> R00189
path_sscu00760.kgml: sscu:CEP64_03475 -> [sscu:CEP64_05280] -> sscu:CEP64_03480
path_sscu00760.kgml: 6.3.4.21 -> [{2.7.7.1, 2.7.7.18}] -> {6.3.1.5, 6.3.5.1}
path_sscu00760.kgml:
path_sscu00760.kgml: --- 0.75 seconds ---

path_sscu00770.kgml: Pantothenate and CoA biosynthesis
path_sscu00770.kgml: Initialization took 0.78 seconds
path_sscu00770.kgml:
path_sscu00770.kgml: Found a trail of span 3 without skipping any vertex
path_sscu00770.kgml: 82 -> 81 -> 80
path_sscu00770.kgml: R00006 -> R03051 -> R01209
path_sscu00770.kgml: {sscu:CEP64_03090, sscu:CEP64_03095} -> sscu:CEP64_03085 -> sscu:CEP64_03100
path_sscu00770.kgml: 2.2.1.6 -> 1.1.1.86 -> 4.2.1.9
path_sscu00770.kgml:
path_sscu00770.kgml: Found a trail of span 2 containing skipped vertices
path_sscu00770.kgml: 82 -> [81] -> 80
path_sscu00770.kgml: R00006 -> [R03051] -> R01209
path_sscu00770.kgml: {sscu:CEP64_03090, sscu:CEP64_03095} -> [sscu:CEP64_03085] -> sscu:CEP64_03100
path_sscu00770.kgml: 2.2.1.6 -> [1.1.1.86] -> 4.2.1.9
path_sscu00770.kgml:
path_sscu00770.kgml: Found a trail of span 2 containing skipped vertices
path_sscu00770.kgml: 78 -> [77] -> 76
path_sscu00770.kgml: R01226 -> [R02472] -> R02473
path_sscu00770.kgml: sscu:CEP64_10630 -> [sscu:CEP64_10635] -> sscu:CEP64_10625
path_sscu00770.kgml: 2.1.2.11 -> [1.1.1.169] -> 6.3.2.1
path_sscu00770.kgml:
path_sscu00770.kgml: --- 1.06 seconds ---

path_sscu00780.kgml: Biotin metabolism
path_sscu00780.kgml: Initialization took 0.24 seconds
path_sscu00780.kgml: (not found)
path_sscu00780.kgml: --- 0.28 seconds ---

path_sscu00785.kgml: Lipoic acid metabolism
path_sscu00785.kgml: Initialization took 0.04 seconds
path_sscu00785.kgml: (not found)
path_sscu00785.kgml: --- 0.09 seconds ---

path_sscu00790.kgml: Folate biosynthesis
path_sscu00790.kgml: Initialization took 0.94 seconds
path_sscu00790.kgml:
path_sscu00790.kgml: Found a trail of span 5 containing skipped vertices
path_sscu00790.kgml: 93 -> [117] -> 94 -> 118 -> 122 -> 126
path_sscu00790.kgml: R09394 -> [R11372] -> R09395 -> R09726 -> R09735 -> R11581
path_sscu00790.kgml: sscu:CEP64_02165 -> [sscu:CEP64_02135] -> sscu:CEP64_02150 -> sscu:CEP64_02130 -> sscu:CEP64_02140 -> sscu:CEP64_02160
path_sscu00790.kgml: 4.1.99.22 -> [4.6.1.17] -> 2.8.1.12 -> 2.7.7.75 -> 2.10.1.1 -> 2.7.7.77
path_sscu00790.kgml: Skipped genes: sscu:CEP64_02145, sscu:CEP64_02155
path_sscu00790.kgml:
path_sscu00790.kgml: Found a trail of span 4 containing skipped vertices
path_sscu00790.kgml: 93 -> [117] -> 94 -> [118] -> 122 -> 126
path_sscu00790.kgml: R09394 -> [R11372] -> R09395 -> [R09726] -> R09735 -> R11581
path_sscu00790.kgml: sscu:CEP64_02165 -> [sscu:CEP64_02135] -> sscu:CEP64_02150 -> [sscu:CEP64_02130] -> sscu:CEP64_02140 -> sscu:CEP64_02160
path_sscu00790.kgml: 4.1.99.22 -> [4.6.1.17] -> 2.8.1.12 -> [2.7.7.75] -> 2.10.1.1 -> 2.7.7.77
path_sscu00790.kgml: Skipped genes: sscu:CEP64_02145, sscu:CEP64_02155
path_sscu00790.kgml:
path_sscu00790.kgml: Found a trail of span 4 containing skipped vertices
path_sscu00790.kgml: 93 -> [117 -> 94] -> 118 -> 122 -> 126
path_sscu00790.kgml: R09394 -> [R11372 -> R09395] -> R09726 -> R09735 -> R11581
path_sscu00790.kgml: sscu:CEP64_02165 -> [sscu:CEP64_02135 -> sscu:CEP64_02150] -> sscu:CEP64_02130 -> sscu:CEP64_02140 -> sscu:CEP64_02160
path_sscu00790.kgml: 4.1.99.22 -> [4.6.1.17 -> 2.8.1.12] -> 2.7.7.75 -> 2.10.1.1 -> 2.7.7.77
path_sscu00790.kgml: Skipped genes: sscu:CEP64_02150, sscu:CEP64_02145, sscu:CEP64_02155
path_sscu00790.kgml:
path_sscu00790.kgml: Found a trail of span 4 containing skipped vertices
path_sscu00790.kgml: 96 -> 102 -> 103 -> 104
path_sscu00790.kgml: R09959 -> R10002 -> R09978 -> R07605
path_sscu00790.kgml: sscu:CEP64_09870 -> sscu:CEP64_09875 -> sscu:CEP64_09865 -> sscu:CEP64_09785
path_sscu00790.kgml: 4.1.2.50 -> 4.3.99.3 -> 6.3.4.20 -> 1.7.1.13
path_sscu00790.kgml: Skipped genes: sscu:CEP64_09790, sscu:CEP64_09795, sscu:CEP64_09830
path_sscu00790.kgml:
path_sscu00790.kgml: Found a trail of span 4 without skipping any vertex
path_sscu00790.kgml: 171 -> 75 -> 74 -> 72
path_sscu00790.kgml: R11073 -> R03504 -> R03503 -> R03067
path_sscu00790.kgml: sscu:CEP64_11805 -> sscu:CEP64_11805 -> sscu:CEP64_11800 -> sscu:CEP64_11810
path_sscu00790.kgml: 5.1.99.8 -> 4.1.2.25 -> 2.7.6.3 -> 2.5.1.15
path_sscu00790.kgml:
path_sscu00790.kgml: Found a trail of span 4 containing skipped vertices
path_sscu00790.kgml: 93 -> [117] -> 94 -> 118 -> [122] -> 126
path_sscu00790.kgml: R09394 -> [R11372] -> R09395 -> R09726 -> [R09735] -> R11581
path_sscu00790.kgml: sscu:CEP64_02165 -> [sscu:CEP64_02135] -> sscu:CEP64_02150 -> sscu:CEP64_02130 -> [sscu:CEP64_02140] -> sscu:CEP64_02160
path_sscu00790.kgml: 4.1.99.22 -> [4.6.1.17] -> 2.8.1.12 -> 2.7.7.75 -> [2.10.1.1] -> 2.7.7.77
path_sscu00790.kgml: Skipped genes: sscu:CEP64_02140, sscu:CEP64_02145, sscu:CEP64_02155
path_sscu00790.kgml:
path_sscu00790.kgml: Found a trail of span 3 containing skipped vertices
path_sscu00790.kgml: 96 -> [102] -> 103 -> 104
path_sscu00790.kgml: R09959 -> [R10002] -> R09978 -> R07605
path_sscu00790.kgml: sscu:CEP64_09870 -> [sscu:CEP64_09875] -> sscu:CEP64_09865 -> sscu:CEP64_09785
path_sscu00790.kgml: 4.1.2.50 -> [4.3.99.3] -> 6.3.4.20 -> 1.7.1.13
path_sscu00790.kgml: Skipped genes: sscu:CEP64_09790, sscu:CEP64_09795, sscu:CEP64_09830
path_sscu00790.kgml:
path_sscu00790.kgml: Found a trail of span 3 containing skipped vertices
path_sscu00790.kgml: 93 -> [117] -> 94 -> [118 -> 122] -> 126
path_sscu00790.kgml: R09394 -> [R11372] -> R09395 -> [R09726 -> R09735] -> R11581
path_sscu00790.kgml: sscu:CEP64_02165 -> [sscu:CEP64_02135] -> sscu:CEP64_02150 -> [sscu:CEP64_02130 -> sscu:CEP64_02140] -> sscu:CEP64_02160
path_sscu00790.kgml: 4.1.99.22 -> [4.6.1.17] -> 2.8.1.12 -> [2.7.7.75 -> 2.10.1.1] -> 2.7.7.77
path_sscu00790.kgml: Skipped genes: sscu:CEP64_02155
path_sscu00790.kgml:
path_sscu00790.kgml: Found a trail of span 3 containing skipped vertices
path_sscu00790.kgml: 93 -> [117 -> 94 -> 118] -> 122 -> 126
path_sscu00790.kgml: R09394 -> [R11372 -> R09395 -> R09726] -> R09735 -> R11581
path_sscu00790.kgml: sscu:CEP64_02165 -> [sscu:CEP64_02135 -> sscu:CEP64_02150 -> sscu:CEP64_02130] -> sscu:CEP64_02140 -> sscu:CEP64_02160
path_sscu00790.kgml: 4.1.99.22 -> [4.6.1.17 -> 2.8.1.12 -> 2.7.7.75] -> 2.10.1.1 -> 2.7.7.77
path_sscu00790.kgml: Skipped genes: sscu:CEP64_02150, sscu:CEP64_02145, sscu:CEP64_02155
path_sscu00790.kgml:
path_sscu00790.kgml: Found a trail of span 3 containing skipped vertices
path_sscu00790.kgml: 171 -> 75 -> [74] -> 72
path_sscu00790.kgml: R11073 -> R03504 -> [R03503] -> R03067
path_sscu00790.kgml: sscu:CEP64_11805 -> sscu:CEP64_11805 -> [sscu:CEP64_11800] -> sscu:CEP64_11810
path_sscu00790.kgml: 5.1.99.8 -> 4.1.2.25 -> [2.7.6.3] -> 2.5.1.15
path_sscu00790.kgml:
path_sscu00790.kgml: Found a trail of span 3 without skipping any vertex
path_sscu00790.kgml: 171 -> 75 -> 73
path_sscu00790.kgml: R11073 -> R03504 -> R03066
path_sscu00790.kgml: sscu:CEP64_11805 -> sscu:CEP64_11805 -> sscu:CEP64_11810
path_sscu00790.kgml: 5.1.99.8 -> 4.1.2.25 -> 2.5.1.15
path_sscu00790.kgml:
path_sscu00790.kgml: Found a trail of span 3 containing skipped vertices
path_sscu00790.kgml: 171 -> [75] -> 74 -> 72
path_sscu00790.kgml: R11073 -> [R03504] -> R03503 -> R03067
path_sscu00790.kgml: sscu:CEP64_11805 -> [sscu:CEP64_11805] -> sscu:CEP64_11800 -> sscu:CEP64_11810
path_sscu00790.kgml: 5.1.99.8 -> [4.1.2.25] -> 2.7.6.3 -> 2.5.1.15
path_sscu00790.kgml:
path_sscu00790.kgml: Found a trail of span 2 containing skipped vertices
path_sscu00790.kgml: 171 -> [75 -> 74] -> 72
path_sscu00790.kgml: R11073 -> [R03504 -> R03503] -> R03067
path_sscu00790.kgml: sscu:CEP64_11805 -> [sscu:CEP64_11805 -> sscu:CEP64_11800] -> sscu:CEP64_11810
path_sscu00790.kgml: 5.1.99.8 -> [4.1.2.25 -> 2.7.6.3] -> 2.5.1.15
path_sscu00790.kgml:
path_sscu00790.kgml: Found a trail of span 2 containing skipped vertices
path_sscu00790.kgml: 171 -> [75] -> 73
path_sscu00790.kgml: R11073 -> [R03504] -> R03066
path_sscu00790.kgml: sscu:CEP64_11805 -> [sscu:CEP64_11805] -> sscu:CEP64_11810
path_sscu00790.kgml: 5.1.99.8 -> [4.1.2.25] -> 2.5.1.15
path_sscu00790.kgml:
path_sscu00790.kgml: Found a trail of span 2 without skipping any vertex
path_sscu00790.kgml: 65 -> 66
path_sscu00790.kgml: R01716 -> R05553
path_sscu00790.kgml: {sscu:CEP64_09855, sscu:CEP64_09860} -> sscu:CEP64_09855
path_sscu00790.kgml: 2.6.1.85 -> 4.1.3.38
path_sscu00790.kgml:
path_sscu00790.kgml: --- 2.44 seconds ---

path_sscu00860.kgml: Porphyrin and chlorophyll metabolism
path_sscu00860.kgml: Initialization took 0.99 seconds
path_sscu00860.kgml:
path_sscu00860.kgml: Found a trail of span 5 containing skipped vertices
path_sscu00860.kgml: 278 -> 276 -> 274 -> 273 -> 270
path_sscu00860.kgml: R04109 -> R02272 -> R00036 -> R00084 -> R03165
path_sscu00860.kgml: sscu:CEP64_04935 -> {sscu:CEP64_03765, sscu:CEP64_04960} -> sscu:CEP64_04955 -> sscu:CEP64_04945 -> sscu:CEP64_04950
path_sscu00860.kgml: 1.2.1.70 -> 5.4.3.8 -> 4.2.1.24 -> 2.5.1.61 -> 4.2.1.75
path_sscu00860.kgml: Skipped genes: sscu:CEP64_04940
path_sscu00860.kgml:
path_sscu00860.kgml: Found a trail of span 4 containing skipped vertices
path_sscu00860.kgml: 278 -> [276] -> 274 -> 273 -> 270
path_sscu00860.kgml: R04109 -> [R02272] -> R00036 -> R00084 -> R03165
path_sscu00860.kgml: sscu:CEP64_04935 -> [{sscu:CEP64_03765, sscu:CEP64_04960}] -> sscu:CEP64_04955 -> sscu:CEP64_04945 -> sscu:CEP64_04950
path_sscu00860.kgml: 1.2.1.70 -> [5.4.3.8] -> 4.2.1.24 -> 2.5.1.61 -> 4.2.1.75
path_sscu00860.kgml: Skipped genes: sscu:CEP64_04940
path_sscu00860.kgml:
path_sscu00860.kgml: Found a trail of span 4 containing skipped vertices
path_sscu00860.kgml: 278 -> 276 -> 274 -> [273] -> 270
path_sscu00860.kgml: R04109 -> R02272 -> R00036 -> [R00084] -> R03165
path_sscu00860.kgml: sscu:CEP64_04935 -> {sscu:CEP64_03765, sscu:CEP64_04960} -> sscu:CEP64_04955 -> [sscu:CEP64_04945] -> sscu:CEP64_04950
path_sscu00860.kgml: 1.2.1.70 -> 5.4.3.8 -> 4.2.1.24 -> [2.5.1.61] -> 4.2.1.75
path_sscu00860.kgml: Skipped genes: sscu:CEP64_04945, sscu:CEP64_04940
path_sscu00860.kgml:
path_sscu00860.kgml: Found a trail of span 4 containing skipped vertices
path_sscu00860.kgml: 269 -> 408 -> [412 -> 414 -> 417] -> 263 -> [417] -> 412
path_sscu00860.kgml: R03197 -> R04178 -> [R11329 -> R11522 -> R10468] -> R00310 -> [R10468] -> R11329
path_sscu00860.kgml: sscu:CEP64_04135 -> sscu:CEP64_04145 -> [sscu:CEP64_04140 -> sscu:CEP64_11385 -> {sscu:CEP64_00990, sscu:CEP64_01350}] -> sscu:CEP64_04140 -> [{sscu:CEP64_00990, sscu:CEP64_01350}] -> sscu:CEP64_04140
path_sscu00860.kgml: 4.1.1.37 -> 1.3.3.15 -> [4.99.1.9 -> ? -> 1.14.99.48] -> 4.99.1.1 -> [1.14.99.48] -> 4.99.1.9
path_sscu00860.kgml:
path_sscu00860.kgml: Found a trail of span 4 containing skipped vertices
path_sscu00860.kgml: 278 -> 276 -> [274] -> 273 -> 270
path_sscu00860.kgml: R04109 -> R02272 -> [R00036] -> R00084 -> R03165
path_sscu00860.kgml: sscu:CEP64_04935 -> {sscu:CEP64_03765, sscu:CEP64_04960} -> [sscu:CEP64_04955] -> sscu:CEP64_04945 -> sscu:CEP64_04950
path_sscu00860.kgml: 1.2.1.70 -> 5.4.3.8 -> [4.2.1.24] -> 2.5.1.61 -> 4.2.1.75
path_sscu00860.kgml: Skipped genes: sscu:CEP64_04955, sscu:CEP64_04940
path_sscu00860.kgml:
path_sscu00860.kgml: Found a trail of span 3 containing skipped vertices
path_sscu00860.kgml: 269 -> [408] -> 412 -> [414 -> 417] -> 263
path_sscu00860.kgml: R03197 -> [R04178] -> R11329 -> [R11522 -> R10468] -> R00310
path_sscu00860.kgml: sscu:CEP64_04135 -> [sscu:CEP64_04145] -> sscu:CEP64_04140 -> [sscu:CEP64_11385 -> {sscu:CEP64_00990, sscu:CEP64_01350}] -> sscu:CEP64_04140
path_sscu00860.kgml: 4.1.1.37 -> [1.3.3.15] -> 4.99.1.9 -> [? -> 1.14.99.48] -> 4.99.1.1
path_sscu00860.kgml:
path_sscu00860.kgml: Found a trail of span 3 containing skipped vertices
path_sscu00860.kgml: 268 -> 263 -> [417] -> 412
path_sscu00860.kgml: R03222 -> R00310 -> [R10468] -> R11329
path_sscu00860.kgml: sscu:CEP64_04145 -> sscu:CEP64_04140 -> [{sscu:CEP64_00990, sscu:CEP64_01350}] -> sscu:CEP64_04140
path_sscu00860.kgml: 1.3.3.4 -> 4.99.1.1 -> [1.14.99.48] -> 4.99.1.9
path_sscu00860.kgml:
path_sscu00860.kgml: Found a trail of span 3 containing skipped vertices
path_sscu00860.kgml: 278 -> [276 -> 274] -> 273 -> 270
path_sscu00860.kgml: R04109 -> [R02272 -> R00036] -> R00084 -> R03165
path_sscu00860.kgml: sscu:CEP64_04935 -> [{sscu:CEP64_03765, sscu:CEP64_04960} -> sscu:CEP64_04955] -> sscu:CEP64_04945 -> sscu:CEP64_04950
path_sscu00860.kgml: 1.2.1.70 -> [5.4.3.8 -> 4.2.1.24] -> 2.5.1.61 -> 4.2.1.75
path_sscu00860.kgml: Skipped genes: sscu:CEP64_04940
path_sscu00860.kgml:
path_sscu00860.kgml: Found a trail of span 3 containing skipped vertices
path_sscu00860.kgml: 271 -> 281 -> 280
path_sscu00860.kgml: R03194 -> R03947 -> R02864
path_sscu00860.kgml: {sscu:CEP64_00325, sscu:CEP64_13105} -> {sscu:CEP64_00335, sscu:CEP64_13120} -> {sscu:CEP64_00330, sscu:CEP64_00335, sscu:CEP64_13120}
path_sscu00860.kgml: 2.1.1.107 -> 1.3.1.76 -> 4.99.1.4
path_sscu00860.kgml: Skipped genes: sscu:CEP64_13115, sscu:CEP64_13110
path_sscu00860.kgml:
path_sscu00860.kgml: Found a trail of span 3 containing skipped vertices
path_sscu00860.kgml: 278 -> 276 -> [274 -> 273] -> 270
path_sscu00860.kgml: R04109 -> R02272 -> [R00036 -> R00084] -> R03165
path_sscu00860.kgml: sscu:CEP64_04935 -> {sscu:CEP64_03765, sscu:CEP64_04960} -> [sscu:CEP64_04955 -> sscu:CEP64_04945] -> sscu:CEP64_04950
path_sscu00860.kgml: 1.2.1.70 -> 5.4.3.8 -> [4.2.1.24 -> 2.5.1.61] -> 4.2.1.75
path_sscu00860.kgml: Skipped genes: sscu:CEP64_04945, sscu:CEP64_04955, sscu:CEP64_04940
path_sscu00860.kgml:
path_sscu00860.kgml: Found a trail of span 2 containing skipped vertices
path_sscu00860.kgml: 278 -> [276 -> 274 -> 273] -> 270
path_sscu00860.kgml: R04109 -> [R02272 -> R00036 -> R00084] -> R03165
path_sscu00860.kgml: sscu:CEP64_04935 -> [{sscu:CEP64_03765, sscu:CEP64_04960} -> sscu:CEP64_04955 -> sscu:CEP64_04945] -> sscu:CEP64_04950
path_sscu00860.kgml: 1.2.1.70 -> [5.4.3.8 -> 4.2.1.24 -> 2.5.1.61] -> 4.2.1.75
path_sscu00860.kgml: Skipped genes: sscu:CEP64_04945, sscu:CEP64_04940
path_sscu00860.kgml:
path_sscu00860.kgml: Found a trail of span 2 containing skipped vertices
path_sscu00860.kgml: 271 -> [281] -> 280
path_sscu00860.kgml: R03194 -> [R03947] -> R02864
path_sscu00860.kgml: {sscu:CEP64_00325, sscu:CEP64_13105} -> [{sscu:CEP64_00335, sscu:CEP64_13120}] -> {sscu:CEP64_00330, sscu:CEP64_00335, sscu:CEP64_13120}
path_sscu00860.kgml: 2.1.1.107 -> [1.3.1.76] -> 4.99.1.4
path_sscu00860.kgml: Skipped genes: sscu:CEP64_13115, sscu:CEP64_13110
path_sscu00860.kgml:
path_sscu00860.kgml: --- 1.81 seconds ---

path_sscu00900.kgml: Terpenoid backbone biosynthesis
path_sscu00900.kgml: Initialization took 0.78 seconds
path_sscu00900.kgml:
path_sscu00900.kgml: Found a trail of span 4 containing skipped vertices
path_sscu00900.kgml: 70 -> 101 -> 100 -> 98
path_sscu00900.kgml: R02245 -> R03245 -> R01121 -> R01123
path_sscu00900.kgml: sscu:CEP64_00100 -> sscu:CEP64_00090 -> sscu:CEP64_00095 -> sscu:CEP64_00110
path_sscu00900.kgml: 2.7.1.36 -> 2.7.4.2 -> 4.1.1.33 -> 5.3.3.2
path_sscu00900.kgml: Skipped genes: sscu:CEP64_00105
path_sscu00900.kgml:
path_sscu00900.kgml: Found a trail of span 3 containing skipped vertices
path_sscu00900.kgml: 70 -> 101 -> [100] -> 98
path_sscu00900.kgml: R02245 -> R03245 -> [R01121] -> R01123
path_sscu00900.kgml: sscu:CEP64_00100 -> sscu:CEP64_00090 -> [sscu:CEP64_00095] -> sscu:CEP64_00110
path_sscu00900.kgml: 2.7.1.36 -> 2.7.4.2 -> [4.1.1.33] -> 5.3.3.2
path_sscu00900.kgml: Skipped genes: sscu:CEP64_00095, sscu:CEP64_00105
path_sscu00900.kgml:
path_sscu00900.kgml: Found a trail of span 3 containing skipped vertices
path_sscu00900.kgml: 70 -> [101] -> 100 -> 98
path_sscu00900.kgml: R02245 -> [R03245] -> R01121 -> R01123
path_sscu00900.kgml: sscu:CEP64_00100 -> [sscu:CEP64_00090] -> sscu:CEP64_00095 -> sscu:CEP64_00110
path_sscu00900.kgml: 2.7.1.36 -> [2.7.4.2] -> 4.1.1.33 -> 5.3.3.2
path_sscu00900.kgml: Skipped genes: sscu:CEP64_00105
path_sscu00900.kgml:
path_sscu00900.kgml: Found a trail of span 2 containing skipped vertices
path_sscu00900.kgml: 69 -> 97
path_sscu00900.kgml: R08689 -> R08210
path_sscu00900.kgml: sscu:CEP64_05505 -> sscu:CEP64_05470
path_sscu00900.kgml: 1.17.7.1 -> 1.17.7.4
path_sscu00900.kgml: Skipped genes: sscu:CEP64_05500
path_sscu00900.kgml:
path_sscu00900.kgml: Found a trail of span 2 containing skipped vertices
path_sscu00900.kgml: 69 -> 99
path_sscu00900.kgml: R08689 -> R05884
path_sscu00900.kgml: sscu:CEP64_05505 -> sscu:CEP64_05470
path_sscu00900.kgml: 1.17.7.1 -> 1.17.7.4
path_sscu00900.kgml: Skipped genes: sscu:CEP64_05500
path_sscu00900.kgml:
path_sscu00900.kgml: Found a trail of span 2 containing skipped vertices
path_sscu00900.kgml: 165 -> 97
path_sscu00900.kgml: R10859 -> R08210
path_sscu00900.kgml: sscu:CEP64_05505 -> sscu:CEP64_05470
path_sscu00900.kgml: 1.17.7.3 -> 1.17.7.4
path_sscu00900.kgml: Skipped genes: sscu:CEP64_05500
path_sscu00900.kgml:
path_sscu00900.kgml: Found a trail of span 2 containing skipped vertices
path_sscu00900.kgml: 165 -> 99
path_sscu00900.kgml: R10859 -> R05884
path_sscu00900.kgml: sscu:CEP64_05505 -> sscu:CEP64_05470
path_sscu00900.kgml: 1.17.7.3 -> 1.17.7.4
path_sscu00900.kgml: Skipped genes: sscu:CEP64_05500
path_sscu00900.kgml:
path_sscu00900.kgml: Found a trail of span 2 containing skipped vertices
path_sscu00900.kgml: 70 -> [101 -> 100] -> 98
path_sscu00900.kgml: R02245 -> [R03245 -> R01121] -> R01123
path_sscu00900.kgml: sscu:CEP64_00100 -> [sscu:CEP64_00090 -> sscu:CEP64_00095] -> sscu:CEP64_00110
path_sscu00900.kgml: 2.7.1.36 -> [2.7.4.2 -> 4.1.1.33] -> 5.3.3.2
path_sscu00900.kgml: Skipped genes: sscu:CEP64_00105
path_sscu00900.kgml:
path_sscu00900.kgml: Found a trail of span 2 containing skipped vertices
path_sscu00900.kgml: 71 -> [72] -> 74
path_sscu00900.kgml: R00238 -> [R01978] -> R02081
path_sscu00900.kgml: {sscu:CEP64_08400, sscu:CEP64_13565} -> [sscu:CEP64_13570] -> sscu:CEP64_13560
path_sscu00900.kgml: 2.3.1.9 -> [2.3.3.10] -> 1.1.1.88
path_sscu00900.kgml:
path_sscu00900.kgml: Found a trail of span 2 containing skipped vertices
path_sscu00900.kgml: 66 -> [67] -> 68
path_sscu00900.kgml: R05633 -> [R05634] -> R05637
path_sscu00900.kgml: sscu:CEP64_11655 -> [sscu:CEP64_11905] -> sscu:CEP64_11650
path_sscu00900.kgml: 2.7.7.60 -> [2.7.1.148] -> 4.6.1.12
path_sscu00900.kgml:
path_sscu00900.kgml: --- 1.56 seconds ---

path_sscu00906.kgml: Carotenoid biosynthesis
path_sscu00906.kgml: Initialization took 0.06 seconds
path_sscu00906.kgml:
path_sscu00906.kgml: Found a trail of span 6 without skipping any vertex
path_sscu00906.kgml: 339 -> 110 -> 109 -> 97 -> 108 -> 98
path_sscu00906.kgml: R00702 -> R09793 -> R07653 -> R07654 -> R07655 -> R07656
path_sscu00906.kgml: sscu:CEP64_13170 -> sscu:CEP64_13170 -> sscu:CEP64_13175 -> sscu:CEP64_13160 -> sscu:CEP64_13165 -> sscu:CEP64_13155
path_sscu00906.kgml: {2.5.1.103, 2.5.1.21, 2.5.1.96} -> 2.5.1.96 -> 1.3.8.2 -> 1.14.99.44 -> ? -> ?
path_sscu00906.kgml:
path_sscu00906.kgml: Found a trail of span 5 containing skipped vertices
path_sscu00906.kgml: 339 -> 110 -> 109 -> 97 -> [108] -> 98
path_sscu00906.kgml: R00702 -> R09793 -> R07653 -> R07654 -> [R07655] -> R07656
path_sscu00906.kgml: sscu:CEP64_13170 -> sscu:CEP64_13170 -> sscu:CEP64_13175 -> sscu:CEP64_13160 -> [sscu:CEP64_13165] -> sscu:CEP64_13155
path_sscu00906.kgml: {2.5.1.103, 2.5.1.21, 2.5.1.96} -> 2.5.1.96 -> 1.3.8.2 -> 1.14.99.44 -> [?] -> ?
path_sscu00906.kgml: Skipped genes: sscu:CEP64_13165
path_sscu00906.kgml:
path_sscu00906.kgml: Found a trail of span 5 containing skipped vertices
path_sscu00906.kgml: 339 -> 110 -> [109] -> 97 -> 108 -> 98
path_sscu00906.kgml: R00702 -> R09793 -> [R07653] -> R07654 -> R07655 -> R07656
path_sscu00906.kgml: sscu:CEP64_13170 -> sscu:CEP64_13170 -> [sscu:CEP64_13175] -> sscu:CEP64_13160 -> sscu:CEP64_13165 -> sscu:CEP64_13155
path_sscu00906.kgml: {2.5.1.103, 2.5.1.21, 2.5.1.96} -> 2.5.1.96 -> [1.3.8.2] -> 1.14.99.44 -> ? -> ?
path_sscu00906.kgml:
path_sscu00906.kgml: Found a trail of span 5 containing skipped vertices
path_sscu00906.kgml: 339 -> 110 -> 109 -> [97] -> 108 -> 98
path_sscu00906.kgml: R00702 -> R09793 -> R07653 -> [R07654] -> R07655 -> R07656
path_sscu00906.kgml: sscu:CEP64_13170 -> sscu:CEP64_13170 -> sscu:CEP64_13175 -> [sscu:CEP64_13160] -> sscu:CEP64_13165 -> sscu:CEP64_13155
path_sscu00906.kgml: {2.5.1.103, 2.5.1.21, 2.5.1.96} -> 2.5.1.96 -> 1.3.8.2 -> [1.14.99.44] -> ? -> ?
path_sscu00906.kgml: Skipped genes: sscu:CEP64_13160
path_sscu00906.kgml:
path_sscu00906.kgml: Found a trail of span 5 containing skipped vertices
path_sscu00906.kgml: 339 -> 110 -> 109 -> 330 -> 331
path_sscu00906.kgml: R00702 -> R09793 -> R07653 -> R09746 -> R09671
path_sscu00906.kgml: sscu:CEP64_13170 -> sscu:CEP64_13170 -> sscu:CEP64_13175 -> sscu:CEP64_13175 -> sscu:CEP64_13160
path_sscu00906.kgml: {2.5.1.103, 2.5.1.21, 2.5.1.96} -> 2.5.1.96 -> 1.3.8.2 -> 1.3.8.2 -> 1.14.99.44
path_sscu00906.kgml: Skipped genes: sscu:CEP64_13165
path_sscu00906.kgml:
path_sscu00906.kgml: Found a trail of span 5 containing skipped vertices
path_sscu00906.kgml: 339 -> [110] -> 109 -> 97 -> 108 -> 98
path_sscu00906.kgml: R00702 -> [R09793] -> R07653 -> R07654 -> R07655 -> R07656
path_sscu00906.kgml: sscu:CEP64_13170 -> [sscu:CEP64_13170] -> sscu:CEP64_13175 -> sscu:CEP64_13160 -> sscu:CEP64_13165 -> sscu:CEP64_13155
path_sscu00906.kgml: {2.5.1.103, 2.5.1.21, 2.5.1.96} -> [2.5.1.96] -> 1.3.8.2 -> 1.14.99.44 -> ? -> ?
path_sscu00906.kgml:
path_sscu00906.kgml: Found a trail of span 4 containing skipped vertices
path_sscu00906.kgml: 339 -> 110 -> [109 -> 97] -> 108 -> 98
path_sscu00906.kgml: R00702 -> R09793 -> [R07653 -> R07654] -> R07655 -> R07656
path_sscu00906.kgml: sscu:CEP64_13170 -> sscu:CEP64_13170 -> [sscu:CEP64_13175 -> sscu:CEP64_13160] -> sscu:CEP64_13165 -> sscu:CEP64_13155
path_sscu00906.kgml: {2.5.1.103, 2.5.1.21, 2.5.1.96} -> 2.5.1.96 -> [1.3.8.2 -> 1.14.99.44] -> ? -> ?
path_sscu00906.kgml: Skipped genes: sscu:CEP64_13160
path_sscu00906.kgml:
path_sscu00906.kgml: Found a trail of span 4 containing skipped vertices
path_sscu00906.kgml: 339 -> 110 -> [109] -> 330 -> 331
path_sscu00906.kgml: R00702 -> R09793 -> [R07653] -> R09746 -> R09671
path_sscu00906.kgml: sscu:CEP64_13170 -> sscu:CEP64_13170 -> [sscu:CEP64_13175] -> sscu:CEP64_13175 -> sscu:CEP64_13160
path_sscu00906.kgml: {2.5.1.103, 2.5.1.21, 2.5.1.96} -> 2.5.1.96 -> [1.3.8.2] -> 1.3.8.2 -> 1.14.99.44
path_sscu00906.kgml: Skipped genes: sscu:CEP64_13165
path_sscu00906.kgml:
path_sscu00906.kgml: Found a trail of span 4 containing skipped vertices
path_sscu00906.kgml: 339 -> 110 -> 109 -> [330] -> 331
path_sscu00906.kgml: R00702 -> R09793 -> R07653 -> [R09746] -> R09671
path_sscu00906.kgml: sscu:CEP64_13170 -> sscu:CEP64_13170 -> sscu:CEP64_13175 -> [sscu:CEP64_13175] -> sscu:CEP64_13160
path_sscu00906.kgml: {2.5.1.103, 2.5.1.21, 2.5.1.96} -> 2.5.1.96 -> 1.3.8.2 -> [1.3.8.2] -> 1.14.99.44
path_sscu00906.kgml: Skipped genes: sscu:CEP64_13165
path_sscu00906.kgml:
path_sscu00906.kgml: Found a trail of span 4 containing skipped vertices
path_sscu00906.kgml: 339 -> 110 -> 109 -> [97 -> 108] -> 98
path_sscu00906.kgml: R00702 -> R09793 -> R07653 -> [R07654 -> R07655] -> R07656
path_sscu00906.kgml: sscu:CEP64_13170 -> sscu:CEP64_13170 -> sscu:CEP64_13175 -> [sscu:CEP64_13160 -> sscu:CEP64_13165] -> sscu:CEP64_13155
path_sscu00906.kgml: {2.5.1.103, 2.5.1.21, 2.5.1.96} -> 2.5.1.96 -> 1.3.8.2 -> [1.14.99.44 -> ?] -> ?
path_sscu00906.kgml: Skipped genes: sscu:CEP64_13160, sscu:CEP64_13165
path_sscu00906.kgml:
path_sscu00906.kgml: Found a trail of span 4 containing skipped vertices
path_sscu00906.kgml: 339 -> [110 -> 109] -> 97 -> 108 -> 98
path_sscu00906.kgml: R00702 -> [R09793 -> R07653] -> R07654 -> R07655 -> R07656
path_sscu00906.kgml: sscu:CEP64_13170 -> [sscu:CEP64_13170 -> sscu:CEP64_13175] -> sscu:CEP64_13160 -> sscu:CEP64_13165 -> sscu:CEP64_13155
path_sscu00906.kgml: {2.5.1.103, 2.5.1.21, 2.5.1.96} -> [2.5.1.96 -> 1.3.8.2] -> 1.14.99.44 -> ? -> ?
path_sscu00906.kgml:
path_sscu00906.kgml: Found a trail of span 3 containing skipped vertices
path_sscu00906.kgml: 339 -> 110 -> [109 -> 97 -> 108] -> 98
path_sscu00906.kgml: R00702 -> R09793 -> [R07653 -> R07654 -> R07655] -> R07656
path_sscu00906.kgml: sscu:CEP64_13170 -> sscu:CEP64_13170 -> [sscu:CEP64_13175 -> sscu:CEP64_13160 -> sscu:CEP64_13165] -> sscu:CEP64_13155
path_sscu00906.kgml: {2.5.1.103, 2.5.1.21, 2.5.1.96} -> 2.5.1.96 -> [1.3.8.2 -> 1.14.99.44 -> ?] -> ?
path_sscu00906.kgml: Skipped genes: sscu:CEP64_13160, sscu:CEP64_13165
path_sscu00906.kgml:
path_sscu00906.kgml: Found a trail of span 3 containing skipped vertices
path_sscu00906.kgml: 339 -> 110 -> [109 -> 330] -> 331
path_sscu00906.kgml: R00702 -> R09793 -> [R07653 -> R09746] -> R09671
path_sscu00906.kgml: sscu:CEP64_13170 -> sscu:CEP64_13170 -> [sscu:CEP64_13175 -> sscu:CEP64_13175] -> sscu:CEP64_13160
path_sscu00906.kgml: {2.5.1.103, 2.5.1.21, 2.5.1.96} -> 2.5.1.96 -> [1.3.8.2 -> 1.3.8.2] -> 1.14.99.44
path_sscu00906.kgml: Skipped genes: sscu:CEP64_13165
path_sscu00906.kgml:
path_sscu00906.kgml: Found a trail of span 3 containing skipped vertices
path_sscu00906.kgml: 339 -> [110 -> 109 -> 97] -> 108 -> 98
path_sscu00906.kgml: R00702 -> [R09793 -> R07653 -> R07654] -> R07655 -> R07656
path_sscu00906.kgml: sscu:CEP64_13170 -> [sscu:CEP64_13170 -> sscu:CEP64_13175 -> sscu:CEP64_13160] -> sscu:CEP64_13165 -> sscu:CEP64_13155
path_sscu00906.kgml: {2.5.1.103, 2.5.1.21, 2.5.1.96} -> [2.5.1.96 -> 1.3.8.2 -> 1.14.99.44] -> ? -> ?
path_sscu00906.kgml: Skipped genes: sscu:CEP64_13160
path_sscu00906.kgml:
path_sscu00906.kgml: Found a trail of span 3 containing skipped vertices
path_sscu00906.kgml: 339 -> [110 -> 109] -> 330 -> 331
path_sscu00906.kgml: R00702 -> [R09793 -> R07653] -> R09746 -> R09671
path_sscu00906.kgml: sscu:CEP64_13170 -> [sscu:CEP64_13170 -> sscu:CEP64_13175] -> sscu:CEP64_13175 -> sscu:CEP64_13160
path_sscu00906.kgml: {2.5.1.103, 2.5.1.21, 2.5.1.96} -> [2.5.1.96 -> 1.3.8.2] -> 1.3.8.2 -> 1.14.99.44
path_sscu00906.kgml: Skipped genes: sscu:CEP64_13165
path_sscu00906.kgml:
path_sscu00906.kgml: Found a trail of span 2 containing skipped vertices
path_sscu00906.kgml: 339 -> [110 -> 109 -> 330] -> 331
path_sscu00906.kgml: R00702 -> [R09793 -> R07653 -> R09746] -> R09671
path_sscu00906.kgml: sscu:CEP64_13170 -> [sscu:CEP64_13170 -> sscu:CEP64_13175 -> sscu:CEP64_13175] -> sscu:CEP64_13160
path_sscu00906.kgml: {2.5.1.103, 2.5.1.21, 2.5.1.96} -> [2.5.1.96 -> 1.3.8.2 -> 1.3.8.2] -> 1.14.99.44
path_sscu00906.kgml: Skipped genes: sscu:CEP64_13165
path_sscu00906.kgml:
path_sscu00906.kgml: --- 0.98 seconds ---

path_sscu00910.kgml: Nitrogen metabolism
path_sscu00910.kgml: Initialization took 0.48 seconds
path_sscu00910.kgml:
path_sscu00910.kgml: Found a trail of span 2 containing skipped vertices
path_sscu00910.kgml: 150 -> 25
path_sscu00910.kgml: R09497 -> R00798
path_sscu00910.kgml: {sscu:CEP64_02085, sscu:CEP64_02090, sscu:CEP64_02100} -> {sscu:CEP64_02085, sscu:CEP64_02090, sscu:CEP64_02100}
path_sscu00910.kgml: 1.7.5.1 -> ?
path_sscu00910.kgml: Skipped genes: sscu:CEP64_02095
path_sscu00910.kgml:
path_sscu00910.kgml: --- 0.60 seconds ---

path_sscu00920.kgml: Sulfur metabolism
path_sscu00920.kgml: Initialization took 0.38 seconds
path_sscu00920.kgml:
path_sscu00920.kgml: Found a trail of span 2 without skipping any vertex
path_sscu00920.kgml: 42 -> 39
path_sscu00920.kgml: R00529 -> R00509
path_sscu00920.kgml: sscu:CEP64_00345 -> sscu:CEP64_00350
path_sscu00920.kgml: 2.7.7.4 -> 2.7.1.25
path_sscu00920.kgml:
path_sscu00920.kgml: Found a trail of span 2 without skipping any vertex
path_sscu00920.kgml: 158 -> 159
path_sscu00920.kgml: R00529 -> R00509
path_sscu00920.kgml: sscu:CEP64_00345 -> sscu:CEP64_00350
path_sscu00920.kgml: 2.7.7.4 -> 2.7.1.25
path_sscu00920.kgml:
path_sscu00920.kgml: Found a trail of span 2 without skipping any vertex
path_sscu00920.kgml: 48 -> 31
path_sscu00920.kgml: R02021 -> R00858
path_sscu00920.kgml: sscu:CEP64_00310 -> {sscu:CEP64_00315, sscu:CEP64_00320}
path_sscu00920.kgml: 1.8.4.8 -> 1.8.1.2
path_sscu00920.kgml:
path_sscu00920.kgml: --- 0.59 seconds ---

path_sscu00970.kgml: Aminoacyl-tRNA biosynthesis
path_sscu00970.kgml: Initialization took 1.68 seconds
path_sscu00970.kgml: (not found)
path_sscu00970.kgml: --- 1.73 seconds ---

path_sscu01040.kgml: Biosynthesis of unsaturated fatty acids
path_sscu01040.kgml: Initialization took 0.08 seconds
path_sscu01040.kgml: (not found)
path_sscu01040.kgml: --- 0.13 seconds ---

--- 399.53 seconds ---
