# Supplementary material for: CoMetGeNe: mining conserved neighborhood patterns in metabolic and genomic contexts
Source: BMC Bioinformatics. 2019 Jan 10;20:19. doi: 10.1186/s12859-018-2542-2 (PMC6327494; doi:10.1186/s12859-018-2542-2)
Supplement: Supplementary file 14 — Trail finding results for completely assembled representative bacterial genomes present in NCBI Genomes. Of the 1,545 fully assembled representative bacterial genomes in NCBI, corresponding entries have been identified in KEGG for 1,467 species, for which trail finding has been performed for all combinations of gap parameters δG and δD ranging from 0 to 3. This additional file is available from https://doi.org/10.6084/m9.figshare.7288769. (GZ 178,532 kb) [file 12859_2018_2542_MOESM14_ESM.gz › results/aym_dG3_dD2.hnet]

--- delta_G = 3, delta_D = 2 ---

path_aym00010.kgml: Glycolysis / Gluconeogenesis
path_aym00010.kgml: Initialization took 2.38 seconds
path_aym00010.kgml:
path_aym00010.kgml: Found a trail of span 3 containing skipped vertices
path_aym00010.kgml: 76 -> [57] -> 58 -> 57
path_aym00010.kgml: R01512 -> [R01061] -> R01015 -> R01061
path_aym00010.kgml: aym:YM304_21680 -> [{aym:YM304_06820, aym:YM304_21670}] -> aym:YM304_21690 -> {aym:YM304_06820, aym:YM304_21670}
path_aym00010.kgml: 2.7.2.3 -> [{1.2.1.12, 1.2.1.59}] -> 5.3.1.1 -> {1.2.1.12, 1.2.1.59}
path_aym00010.kgml:
path_aym00010.kgml: Found a trail of span 3 containing skipped vertices
path_aym00010.kgml: 70 -> [62] -> 146 -> 59
path_aym00010.kgml: R01786 -> [R02740] -> R02073 -> R04779
path_aym00010.kgml: {aym:YM304_19170, aym:YM304_19340, aym:YM304_36430} -> [aym:YM304_30670] -> aym:YM304_19230 -> {aym:YM304_19230, aym:YM304_32100}
path_aym00010.kgml: {2.7.1.1, 2.7.1.2} -> [5.3.1.9] -> 2.7.1.90 -> 2.7.1.11
path_aym00010.kgml: Skipped genes: aym:YM304_19300, aym:YM304_19290
path_aym00010.kgml:
path_aym00010.kgml: Found a trail of span 3 containing skipped vertices
path_aym00010.kgml: 66 -> [64] -> 146 -> 59
path_aym00010.kgml: R01600 -> [R03321] -> R02073 -> R04779
path_aym00010.kgml: {aym:YM304_19170, aym:YM304_19340, aym:YM304_36430} -> [aym:YM304_30670] -> aym:YM304_19230 -> {aym:YM304_19230, aym:YM304_32100}
path_aym00010.kgml: {2.7.1.1, 2.7.1.2} -> [5.3.1.9] -> 2.7.1.90 -> 2.7.1.11
path_aym00010.kgml: Skipped genes: aym:YM304_19300, aym:YM304_19290
path_aym00010.kgml:
path_aym00010.kgml: --- 2.80 seconds ---

path_aym00020.kgml: Citrate cycle (TCA cycle)
path_aym00020.kgml: Initialization took 1.03 seconds
path_aym00020.kgml:
path_aym00020.kgml: Found a trail of span 2 without skipping any vertex
path_aym00020.kgml: 28 -> 31
path_aym00020.kgml: R07618 -> R02570
path_aym00020.kgml: {aym:YM304_28810, aym:YM304_29660} -> aym:YM304_29650
path_aym00020.kgml: 1.8.1.4 -> 2.3.1.61
path_aym00020.kgml:
path_aym00020.kgml: --- 1.38 seconds ---

path_aym00030.kgml: Pentose phosphate pathway
path_aym00030.kgml: Initialization took 0.63 seconds
path_aym00030.kgml:
path_aym00030.kgml: Found a trail of span 3 without skipping any vertex
path_aym00030.kgml: 77 -> 46 -> 49
path_aym00030.kgml: R01827 -> R01641 -> R01830
path_aym00030.kgml: aym:YM304_26290 -> {aym:YM304_26280, aym:YM304_31760, aym:YM304_31770} -> {aym:YM304_26280, aym:YM304_31760, aym:YM304_31770}
path_aym00030.kgml: 2.2.1.2 -> 2.2.1.1 -> 2.2.1.1
path_aym00030.kgml:
path_aym00030.kgml: --- 0.90 seconds ---

path_aym00040.kgml: Pentose and glucuronate interconversions
path_aym00040.kgml: Initialization took 0.33 seconds
path_aym00040.kgml:
path_aym00040.kgml: Found a trail of span 4 containing skipped vertices
path_aym00040.kgml: 75 -> 70 -> [75 -> 74] -> 73 -> [74] -> 80
path_aym00040.kgml: R05850 -> R02439 -> [R05850 -> R01529] -> R01526 -> [R01529] -> R01639
path_aym00040.kgml: aym:YM304_40170 -> aym:YM304_40190 -> [aym:YM304_40170 -> aym:YM304_23000] -> aym:YM304_40190 -> [aym:YM304_23000] -> {aym:YM304_20100, aym:YM304_27970, aym:YM304_28000, aym:YM304_40130}
path_aym00040.kgml: 5.1.3.4 -> 2.7.1.16 -> [5.1.3.4 -> 5.1.3.1] -> {2.7.1.16, 2.7.1.47} -> [5.1.3.1] -> 2.7.1.17
path_aym00040.kgml: Skipped genes: aym:YM304_40150, aym:YM304_40140, aym:YM304_40180
path_aym00040.kgml:
path_aym00040.kgml: --- 4.92 seconds ---

path_aym00051.kgml: Fructose and mannose metabolism
path_aym00051.kgml: Initialization took 0.53 seconds
path_aym00051.kgml:
path_aym00051.kgml: Found a trail of span 2 containing skipped vertices
path_aym00051.kgml: 84 -> 83
path_aym00051.kgml: R00885 -> R00888
path_aym00051.kgml: aym:YM304_28630 -> {aym:YM304_28590, aym:YM304_30230}
path_aym00051.kgml: 2.7.7.13 -> 4.2.1.47
path_aym00051.kgml: Skipped genes: aym:YM304_28620
path_aym00051.kgml:
path_aym00051.kgml: --- 0.65 seconds ---

path_aym00052.kgml: Galactose metabolism
path_aym00052.kgml: Initialization took 0.63 seconds
path_aym00052.kgml: (not found)
path_aym00052.kgml: --- 0.68 seconds ---

path_aym00053.kgml: Ascorbate and aldarate metabolism
path_aym00053.kgml: Initialization took 0.13 seconds
path_aym00053.kgml: (not found)
path_aym00053.kgml: --- 0.17 seconds ---

path_aym00061.kgml: Fatty acid biosynthesis
path_aym00061.kgml: Initialization took 1.03 seconds
path_aym00061.kgml:
path_aym00061.kgml: Found a trail of span 17 containing skipped vertices
path_aym00061.kgml: 147 -> 259 -> 142 -> [268 -> 51] -> 63 -> 130 -> [270 -> 125] -> 62 -> 119 -> [276 -> 22] -> 61 -> 108 -> [278 -> 21] -> 60 -> 97 -> [280 -> 92] -> 59 -> 86 -> [283 -> 19] -> 58 -> 75 -> [286 -> 18] -> 53 -> 54
path_aym00061.kgml: R01626 -> R04355 -> R04533 -> [R04428 -> R04429] -> R04952 -> R04953 -> [R04954 -> {R04955, R04956}] -> R04957 -> R04536 -> [R04537 -> R04958] -> R04960 -> R04534 -> [R04535 -> R04961] -> R04963 -> R04964 -> [R04965 -> {R04724, R04725}] -> R04726 -> R04566 -> [R04568 -> R04966] -> R04968 -> R04543 -> [R04544 -> R04969] -> R07762 -> R07763
path_aym00061.kgml: aym:YM304_21340 -> aym:YM304_21300 -> {aym:YM304_01780, aym:YM304_08480, aym:YM304_16980, aym:YM304_17120, aym:YM304_17170, aym:YM304_21320, aym:YM304_24710, aym:YM304_33340, aym:YM304_35350, aym:YM304_41850} -> [aym:YM304_21280 -> aym:YM304_21870] -> aym:YM304_21300 -> {aym:YM304_01780, aym:YM304_08480, aym:YM304_16980, aym:YM304_17120, aym:YM304_17170, aym:YM304_21320, aym:YM304_24710, aym:YM304_33340, aym:YM304_35350, aym:YM304_41850} -> [aym:YM304_21280 -> aym:YM304_19680] -> aym:YM304_21300 -> {aym:YM304_01780, aym:YM304_08480, aym:YM304_16980, aym:YM304_17120, aym:YM304_17170, aym:YM304_21320, aym:YM304_24710, aym:YM304_33340, aym:YM304_35350, aym:YM304_41850} -> [aym:YM304_21280 -> aym:YM304_21870] -> aym:YM304_21300 -> {aym:YM304_01780, aym:YM304_08480, aym:YM304_16980, aym:YM304_17120, aym:YM304_17170, aym:YM304_21320, aym:YM304_24710, aym:YM304_33340, aym:YM304_35350, aym:YM304_41850} -> [aym:YM304_21280 -> aym:YM304_21870] -> aym:YM304_21300 -> {aym:YM304_01780, aym:YM304_08480, aym:YM304_16980, aym:YM304_17120, aym:YM304_17170, aym:YM304_21320, aym:YM304_24710, aym:YM304_33340, aym:YM304_35350, aym:YM304_41850} -> [aym:YM304_21280 -> aym:YM304_19680] -> aym:YM304_21300 -> {aym:YM304_01780, aym:YM304_08480, aym:YM304_16980, aym:YM304_17120, aym:YM304_17170, aym:YM304_21320, aym:YM304_24710, aym:YM304_33340, aym:YM304_35350, aym:YM304_41850} -> [aym:YM304_21280 -> aym:YM304_21870] -> aym:YM304_21300 -> {aym:YM304_01780, aym:YM304_08480, aym:YM304_16980, aym:YM304_17120, aym:YM304_17170, aym:YM304_21320, aym:YM304_24710, aym:YM304_33340, aym:YM304_35350, aym:YM304_41850} -> [aym:YM304_21280 -> aym:YM304_21870] -> aym:YM304_21300 -> {aym:YM304_01780, aym:YM304_08480, aym:YM304_16980, aym:YM304_17120, aym:YM304_17170, aym:YM304_21320, aym:YM304_24710, aym:YM304_33340, aym:YM304_35350, aym:YM304_41850}
path_aym00061.kgml: {2.3.1.39, 2.3.1.85, 2.3.1.86} -> {2.3.1.179, 2.3.1.41, 2.3.1.85, 2.3.1.86} -> {1.1.1.100, 2.3.1.85, 2.3.1.86} -> [{2.3.1.85, 2.3.1.86, 4.2.1.59} -> 1.3.1.9] -> {2.3.1.179, 2.3.1.41, 2.3.1.85, 2.3.1.86} -> {1.1.1.100, 2.3.1.85, 2.3.1.86} -> [{2.3.1.85, 2.3.1.86, 4.2.1.59} -> {1.3.1.9, 1.3.1.10, 1.3.1.104, 1.3.1.39, 2.3.1.85, 2.3.1.86}] -> {2.3.1.179, 2.3.1.41, 2.3.1.85, 2.3.1.86} -> {1.1.1.100, 2.3.1.85, 2.3.1.86} -> [{2.3.1.85, 2.3.1.86, 4.2.1.59} -> 1.3.1.9] -> {2.3.1.179, 2.3.1.41, 2.3.1.85, 2.3.1.86} -> {1.1.1.100, 2.3.1.85, 2.3.1.86} -> [{2.3.1.85, 2.3.1.86, 4.2.1.59} -> 1.3.1.9] -> {2.3.1.179, 2.3.1.41, 2.3.1.85, 2.3.1.86} -> {1.1.1.100, 2.3.1.85, 2.3.1.86} -> [{2.3.1.85, 2.3.1.86, 4.2.1.59} -> {1.3.1.9, 1.3.1.10, 1.3.1.104, 1.3.1.39, 2.3.1.85, 2.3.1.86}] -> {2.3.1.179, 2.3.1.41, 2.3.1.85, 2.3.1.86} -> {1.1.1.100, 2.3.1.85, 2.3.1.86} -> [{2.3.1.85, 2.3.1.86, 4.2.1.59} -> 1.3.1.9] -> {2.3.1.179, 2.3.1.41, 2.3.1.85, 2.3.1.86} -> {1.1.1.100, 2.3.1.85, 2.3.1.86} -> [{2.3.1.85, 2.3.1.86, 4.2.1.59} -> 1.3.1.9] -> {2.3.1.179, 2.3.1.199, 2.3.1.41} -> 1.1.1.100
path_aym00061.kgml: Skipped genes: aym:YM304_21310, aym:YM304_21330
path_aym00061.kgml:
path_aym00061.kgml: Found a trail of span 17 containing skipped vertices
path_aym00061.kgml: 147 -> 262 -> 142 -> [268 -> 51] -> 63 -> 130 -> [270 -> 125] -> 62 -> 119 -> [276 -> 22] -> 61 -> 108 -> [278 -> 21] -> 60 -> 97 -> [280 -> 92] -> 59 -> 86 -> [283 -> 19] -> 58 -> 75 -> [286 -> 18] -> 53 -> 54
path_aym00061.kgml: R01626 -> R10707 -> R04533 -> [R04428 -> R04429] -> R04952 -> R04953 -> [R04954 -> {R04955, R04956}] -> R04957 -> R04536 -> [R04537 -> R04958] -> R04960 -> R04534 -> [R04535 -> R04961] -> R04963 -> R04964 -> [R04965 -> {R04724, R04725}] -> R04726 -> R04566 -> [R04568 -> R04966] -> R04968 -> R04543 -> [R04544 -> R04969] -> R07762 -> R07763
path_aym00061.kgml: aym:YM304_21340 -> aym:YM304_21330 -> {aym:YM304_01780, aym:YM304_08480, aym:YM304_16980, aym:YM304_17120, aym:YM304_17170, aym:YM304_21320, aym:YM304_24710, aym:YM304_33340, aym:YM304_35350, aym:YM304_41850} -> [aym:YM304_21280 -> aym:YM304_21870] -> aym:YM304_21300 -> {aym:YM304_01780, aym:YM304_08480, aym:YM304_16980, aym:YM304_17120, aym:YM304_17170, aym:YM304_21320, aym:YM304_24710, aym:YM304_33340, aym:YM304_35350, aym:YM304_41850} -> [aym:YM304_21280 -> aym:YM304_19680] -> aym:YM304_21300 -> {aym:YM304_01780, aym:YM304_08480, aym:YM304_16980, aym:YM304_17120, aym:YM304_17170, aym:YM304_21320, aym:YM304_24710, aym:YM304_33340, aym:YM304_35350, aym:YM304_41850} -> [aym:YM304_21280 -> aym:YM304_21870] -> aym:YM304_21300 -> {aym:YM304_01780, aym:YM304_08480, aym:YM304_16980, aym:YM304_17120, aym:YM304_17170, aym:YM304_21320, aym:YM304_24710, aym:YM304_33340, aym:YM304_35350, aym:YM304_41850} -> [aym:YM304_21280 -> aym:YM304_21870] -> aym:YM304_21300 -> {aym:YM304_01780, aym:YM304_08480, aym:YM304_16980, aym:YM304_17120, aym:YM304_17170, aym:YM304_21320, aym:YM304_24710, aym:YM304_33340, aym:YM304_35350, aym:YM304_41850} -> [aym:YM304_21280 -> aym:YM304_19680] -> aym:YM304_21300 -> {aym:YM304_01780, aym:YM304_08480, aym:YM304_16980, aym:YM304_17120, aym:YM304_17170, aym:YM304_21320, aym:YM304_24710, aym:YM304_33340, aym:YM304_35350, aym:YM304_41850} -> [aym:YM304_21280 -> aym:YM304_21870] -> aym:YM304_21300 -> {aym:YM304_01780, aym:YM304_08480, aym:YM304_16980, aym:YM304_17120, aym:YM304_17170, aym:YM304_21320, aym:YM304_24710, aym:YM304_33340, aym:YM304_35350, aym:YM304_41850} -> [aym:YM304_21280 -> aym:YM304_21870] -> aym:YM304_21300 -> {aym:YM304_01780, aym:YM304_08480, aym:YM304_16980, aym:YM304_17120, aym:YM304_17170, aym:YM304_21320, aym:YM304_24710, aym:YM304_33340, aym:YM304_35350, aym:YM304_41850}
path_aym00061.kgml: {2.3.1.39, 2.3.1.85, 2.3.1.86} -> 2.3.1.180 -> {1.1.1.100, 2.3.1.85, 2.3.1.86} -> [{2.3.1.85, 2.3.1.86, 4.2.1.59} -> 1.3.1.9] -> {2.3.1.179, 2.3.1.41, 2.3.1.85, 2.3.1.86} -> {1.1.1.100, 2.3.1.85, 2.3.1.86} -> [{2.3.1.85, 2.3.1.86, 4.2.1.59} -> {1.3.1.9, 1.3.1.10, 1.3.1.104, 1.3.1.39, 2.3.1.85, 2.3.1.86}] -> {2.3.1.179, 2.3.1.41, 2.3.1.85, 2.3.1.86} -> {1.1.1.100, 2.3.1.85, 2.3.1.86} -> [{2.3.1.85, 2.3.1.86, 4.2.1.59} -> 1.3.1.9] -> {2.3.1.179, 2.3.1.41, 2.3.1.85, 2.3.1.86} -> {1.1.1.100, 2.3.1.85, 2.3.1.86} -> [{2.3.1.85, 2.3.1.86, 4.2.1.59} -> 1.3.1.9] -> {2.3.1.179, 2.3.1.41, 2.3.1.85, 2.3.1.86} -> {1.1.1.100, 2.3.1.85, 2.3.1.86} -> [{2.3.1.85, 2.3.1.86, 4.2.1.59} -> {1.3.1.9, 1.3.1.10, 1.3.1.104, 1.3.1.39, 2.3.1.85, 2.3.1.86}] -> {2.3.1.179, 2.3.1.41, 2.3.1.85, 2.3.1.86} -> {1.1.1.100, 2.3.1.85, 2.3.1.86} -> [{2.3.1.85, 2.3.1.86, 4.2.1.59} -> 1.3.1.9] -> {2.3.1.179, 2.3.1.41, 2.3.1.85, 2.3.1.86} -> {1.1.1.100, 2.3.1.85, 2.3.1.86} -> [{2.3.1.85, 2.3.1.86, 4.2.1.59} -> 1.3.1.9] -> {2.3.1.179, 2.3.1.199, 2.3.1.41} -> 1.1.1.100
path_aym00061.kgml: Skipped genes: aym:YM304_21310
path_aym00061.kgml:
path_aym00061.kgml: Found a trail of span 16 containing skipped vertices
path_aym00061.kgml: 147 -> [262] -> 142 -> [268 -> 51] -> 63 -> 130 -> [270 -> 125] -> 62 -> 119 -> [276 -> 22] -> 61 -> 108 -> [278 -> 21] -> 60 -> 97 -> [280 -> 92] -> 59 -> 86 -> [283 -> 19] -> 58 -> 75 -> [286 -> 18] -> 53 -> 54
path_aym00061.kgml: R01626 -> [R10707] -> R04533 -> [R04428 -> R04429] -> R04952 -> R04953 -> [R04954 -> {R04955, R04956}] -> R04957 -> R04536 -> [R04537 -> R04958] -> R04960 -> R04534 -> [R04535 -> R04961] -> R04963 -> R04964 -> [R04965 -> {R04724, R04725}] -> R04726 -> R04566 -> [R04568 -> R04966] -> R04968 -> R04543 -> [R04544 -> R04969] -> R07762 -> R07763
path_aym00061.kgml: aym:YM304_21340 -> [aym:YM304_21330] -> {aym:YM304_01780, aym:YM304_08480, aym:YM304_16980, aym:YM304_17120, aym:YM304_17170, aym:YM304_21320, aym:YM304_24710, aym:YM304_33340, aym:YM304_35350, aym:YM304_41850} -> [aym:YM304_21280 -> aym:YM304_21870] -> aym:YM304_21300 -> {aym:YM304_01780, aym:YM304_08480, aym:YM304_16980, aym:YM304_17120, aym:YM304_17170, aym:YM304_21320, aym:YM304_24710, aym:YM304_33340, aym:YM304_35350, aym:YM304_41850} -> [aym:YM304_21280 -> aym:YM304_19680] -> aym:YM304_21300 -> {aym:YM304_01780, aym:YM304_08480, aym:YM304_16980, aym:YM304_17120, aym:YM304_17170, aym:YM304_21320, aym:YM304_24710, aym:YM304_33340, aym:YM304_35350, aym:YM304_41850} -> [aym:YM304_21280 -> aym:YM304_21870] -> aym:YM304_21300 -> {aym:YM304_01780, aym:YM304_08480, aym:YM304_16980, aym:YM304_17120, aym:YM304_17170, aym:YM304_21320, aym:YM304_24710, aym:YM304_33340, aym:YM304_35350, aym:YM304_41850} -> [aym:YM304_21280 -> aym:YM304_21870] -> aym:YM304_21300 -> {aym:YM304_01780, aym:YM304_08480, aym:YM304_16980, aym:YM304_17120, aym:YM304_17170, aym:YM304_21320, aym:YM304_24710, aym:YM304_33340, aym:YM304_35350, aym:YM304_41850} -> [aym:YM304_21280 -> aym:YM304_19680] -> aym:YM304_21300 -> {aym:YM304_01780, aym:YM304_08480, aym:YM304_16980, aym:YM304_17120, aym:YM304_17170, aym:YM304_21320, aym:YM304_24710, aym:YM304_33340, aym:YM304_35350, aym:YM304_41850} -> [aym:YM304_21280 -> aym:YM304_21870] -> aym:YM304_21300 -> {aym:YM304_01780, aym:YM304_08480, aym:YM304_16980, aym:YM304_17120, aym:YM304_17170, aym:YM304_21320, aym:YM304_24710, aym:YM304_33340, aym:YM304_35350, aym:YM304_41850} -> [aym:YM304_21280 -> aym:YM304_21870] -> aym:YM304_21300 -> {aym:YM304_01780, aym:YM304_08480, aym:YM304_16980, aym:YM304_17120, aym:YM304_17170, aym:YM304_21320, aym:YM304_24710, aym:YM304_33340, aym:YM304_35350, aym:YM304_41850}
path_aym00061.kgml: {2.3.1.39, 2.3.1.85, 2.3.1.86} -> [2.3.1.180] -> {1.1.1.100, 2.3.1.85, 2.3.1.86} -> [{2.3.1.85, 2.3.1.86, 4.2.1.59} -> 1.3.1.9] -> {2.3.1.179, 2.3.1.41, 2.3.1.85, 2.3.1.86} -> {1.1.1.100, 2.3.1.85, 2.3.1.86} -> [{2.3.1.85, 2.3.1.86, 4.2.1.59} -> {1.3.1.9, 1.3.1.10, 1.3.1.104, 1.3.1.39, 2.3.1.85, 2.3.1.86}] -> {2.3.1.179, 2.3.1.41, 2.3.1.85, 2.3.1.86} -> {1.1.1.100, 2.3.1.85, 2.3.1.86} -> [{2.3.1.85, 2.3.1.86, 4.2.1.59} -> 1.3.1.9] -> {2.3.1.179, 2.3.1.41, 2.3.1.85, 2.3.1.86} -> {1.1.1.100, 2.3.1.85, 2.3.1.86} -> [{2.3.1.85, 2.3.1.86, 4.2.1.59} -> 1.3.1.9] -> {2.3.1.179, 2.3.1.41, 2.3.1.85, 2.3.1.86} -> {1.1.1.100, 2.3.1.85, 2.3.1.86} -> [{2.3.1.85, 2.3.1.86, 4.2.1.59} -> {1.3.1.9, 1.3.1.10, 1.3.1.104, 1.3.1.39, 2.3.1.85, 2.3.1.86}] -> {2.3.1.179, 2.3.1.41, 2.3.1.85, 2.3.1.86} -> {1.1.1.100, 2.3.1.85, 2.3.1.86} -> [{2.3.1.85, 2.3.1.86, 4.2.1.59} -> 1.3.1.9] -> {2.3.1.179, 2.3.1.41, 2.3.1.85, 2.3.1.86} -> {1.1.1.100, 2.3.1.85, 2.3.1.86} -> [{2.3.1.85, 2.3.1.86, 4.2.1.59} -> 1.3.1.9] -> {2.3.1.179, 2.3.1.199, 2.3.1.41} -> 1.1.1.100
path_aym00061.kgml: Skipped genes: aym:YM304_21310, aym:YM304_21330
path_aym00061.kgml:
path_aym00061.kgml: Found a trail of span 15 containing skipped vertices
path_aym00061.kgml: 147 -> 63 -> 130 -> [270 -> 125] -> 62 -> 119 -> [276 -> 22] -> 61 -> 108 -> [278 -> 21] -> 60 -> 97 -> [280 -> 92] -> 59 -> 86 -> [283 -> 19] -> 58 -> 75 -> [286 -> 18] -> 53 -> 54
path_aym00061.kgml: R01626 -> R04952 -> R04953 -> [R04954 -> {R04955, R04956}] -> R04957 -> R04536 -> [R04537 -> R04958] -> R04960 -> R04534 -> [R04535 -> R04961] -> R04963 -> R04964 -> [R04965 -> {R04724, R04725}] -> R04726 -> R04566 -> [R04568 -> R04966] -> R04968 -> R04543 -> [R04544 -> R04969] -> R07762 -> R07763
path_aym00061.kgml: aym:YM304_21340 -> aym:YM304_21300 -> {aym:YM304_01780, aym:YM304_08480, aym:YM304_16980, aym:YM304_17120, aym:YM304_17170, aym:YM304_21320, aym:YM304_24710, aym:YM304_33340, aym:YM304_35350, aym:YM304_41850} -> [aym:YM304_21280 -> aym:YM304_19680] -> aym:YM304_21300 -> {aym:YM304_01780, aym:YM304_08480, aym:YM304_16980, aym:YM304_17120, aym:YM304_17170, aym:YM304_21320, aym:YM304_24710, aym:YM304_33340, aym:YM304_35350, aym:YM304_41850} -> [aym:YM304_21280 -> aym:YM304_21870] -> aym:YM304_21300 -> {aym:YM304_01780, aym:YM304_08480, aym:YM304_16980, aym:YM304_17120, aym:YM304_17170, aym:YM304_21320, aym:YM304_24710, aym:YM304_33340, aym:YM304_35350, aym:YM304_41850} -> [aym:YM304_21280 -> aym:YM304_21870] -> aym:YM304_21300 -> {aym:YM304_01780, aym:YM304_08480, aym:YM304_16980, aym:YM304_17120, aym:YM304_17170, aym:YM304_21320, aym:YM304_24710, aym:YM304_33340, aym:YM304_35350, aym:YM304_41850} -> [aym:YM304_21280 -> aym:YM304_19680] -> aym:YM304_21300 -> {aym:YM304_01780, aym:YM304_08480, aym:YM304_16980, aym:YM304_17120, aym:YM304_17170, aym:YM304_21320, aym:YM304_24710, aym:YM304_33340, aym:YM304_35350, aym:YM304_41850} -> [aym:YM304_21280 -> aym:YM304_21870] -> aym:YM304_21300 -> {aym:YM304_01780, aym:YM304_08480, aym:YM304_16980, aym:YM304_17120, aym:YM304_17170, aym:YM304_21320, aym:YM304_24710, aym:YM304_33340, aym:YM304_35350, aym:YM304_41850} -> [aym:YM304_21280 -> aym:YM304_21870] -> aym:YM304_21300 -> {aym:YM304_01780, aym:YM304_08480, aym:YM304_16980, aym:YM304_17120, aym:YM304_17170, aym:YM304_21320, aym:YM304_24710, aym:YM304_33340, aym:YM304_35350, aym:YM304_41850}
path_aym00061.kgml: {2.3.1.39, 2.3.1.85, 2.3.1.86} -> {2.3.1.179, 2.3.1.41, 2.3.1.85, 2.3.1.86} -> {1.1.1.100, 2.3.1.85, 2.3.1.86} -> [{2.3.1.85, 2.3.1.86, 4.2.1.59} -> {1.3.1.9, 1.3.1.10, 1.3.1.104, 1.3.1.39, 2.3.1.85, 2.3.1.86}] -> {2.3.1.179, 2.3.1.41, 2.3.1.85, 2.3.1.86} -> {1.1.1.100, 2.3.1.85, 2.3.1.86} -> [{2.3.1.85, 2.3.1.86, 4.2.1.59} -> 1.3.1.9] -> {2.3.1.179, 2.3.1.41, 2.3.1.85, 2.3.1.86} -> {1.1.1.100, 2.3.1.85, 2.3.1.86} -> [{2.3.1.85, 2.3.1.86, 4.2.1.59} -> 1.3.1.9] -> {2.3.1.179, 2.3.1.41, 2.3.1.85, 2.3.1.86} -> {1.1.1.100, 2.3.1.85, 2.3.1.86} -> [{2.3.1.85, 2.3.1.86, 4.2.1.59} -> {1.3.1.9, 1.3.1.10, 1.3.1.104, 1.3.1.39, 2.3.1.85, 2.3.1.86}] -> {2.3.1.179, 2.3.1.41, 2.3.1.85, 2.3.1.86} -> {1.1.1.100, 2.3.1.85, 2.3.1.86} -> [{2.3.1.85, 2.3.1.86, 4.2.1.59} -> 1.3.1.9] -> {2.3.1.179, 2.3.1.41, 2.3.1.85, 2.3.1.86} -> {1.1.1.100, 2.3.1.85, 2.3.1.86} -> [{2.3.1.85, 2.3.1.86, 4.2.1.59} -> 1.3.1.9] -> {2.3.1.179, 2.3.1.199, 2.3.1.41} -> 1.1.1.100
path_aym00061.kgml: Skipped genes: aym:YM304_21310, aym:YM304_21330
path_aym00061.kgml:
path_aym00061.kgml: Found a trail of span 14 containing skipped vertices
path_aym00061.kgml: 147 -> [63] -> 130 -> [270 -> 125] -> 62 -> 119 -> [276 -> 22] -> 61 -> 108 -> [278 -> 21] -> 60 -> 97 -> [280 -> 92] -> 59 -> 86 -> [283 -> 19] -> 58 -> 75 -> [286 -> 18] -> 53 -> 54
path_aym00061.kgml: R01626 -> [R04952] -> R04953 -> [R04954 -> {R04955, R04956}] -> R04957 -> R04536 -> [R04537 -> R04958] -> R04960 -> R04534 -> [R04535 -> R04961] -> R04963 -> R04964 -> [R04965 -> {R04724, R04725}] -> R04726 -> R04566 -> [R04568 -> R04966] -> R04968 -> R04543 -> [R04544 -> R04969] -> R07762 -> R07763
path_aym00061.kgml: aym:YM304_21340 -> [aym:YM304_21300] -> {aym:YM304_01780, aym:YM304_08480, aym:YM304_16980, aym:YM304_17120, aym:YM304_17170, aym:YM304_21320, aym:YM304_24710, aym:YM304_33340, aym:YM304_35350, aym:YM304_41850} -> [aym:YM304_21280 -> aym:YM304_19680] -> aym:YM304_21300 -> {aym:YM304_01780, aym:YM304_08480, aym:YM304_16980, aym:YM304_17120, aym:YM304_17170, aym:YM304_21320, aym:YM304_24710, aym:YM304_33340, aym:YM304_35350, aym:YM304_41850} -> [aym:YM304_21280 -> aym:YM304_21870] -> aym:YM304_21300 -> {aym:YM304_01780, aym:YM304_08480, aym:YM304_16980, aym:YM304_17120, aym:YM304_17170, aym:YM304_21320, aym:YM304_24710, aym:YM304_33340, aym:YM304_35350, aym:YM304_41850} -> [aym:YM304_21280 -> aym:YM304_21870] -> aym:YM304_21300 -> {aym:YM304_01780, aym:YM304_08480, aym:YM304_16980, aym:YM304_17120, aym:YM304_17170, aym:YM304_21320, aym:YM304_24710, aym:YM304_33340, aym:YM304_35350, aym:YM304_41850} -> [aym:YM304_21280 -> aym:YM304_19680] -> aym:YM304_21300 -> {aym:YM304_01780, aym:YM304_08480, aym:YM304_16980, aym:YM304_17120, aym:YM304_17170, aym:YM304_21320, aym:YM304_24710, aym:YM304_33340, aym:YM304_35350, aym:YM304_41850} -> [aym:YM304_21280 -> aym:YM304_21870] -> aym:YM304_21300 -> {aym:YM304_01780, aym:YM304_08480, aym:YM304_16980, aym:YM304_17120, aym:YM304_17170, aym:YM304_21320, aym:YM304_24710, aym:YM304_33340, aym:YM304_35350, aym:YM304_41850} -> [aym:YM304_21280 -> aym:YM304_21870] -> aym:YM304_21300 -> {aym:YM304_01780, aym:YM304_08480, aym:YM304_16980, aym:YM304_17120, aym:YM304_17170, aym:YM304_21320, aym:YM304_24710, aym:YM304_33340, aym:YM304_35350, aym:YM304_41850}
path_aym00061.kgml: {2.3.1.39, 2.3.1.85, 2.3.1.86} -> [{2.3.1.179, 2.3.1.41, 2.3.1.85, 2.3.1.86}] -> {1.1.1.100, 2.3.1.85, 2.3.1.86} -> [{2.3.1.85, 2.3.1.86, 4.2.1.59} -> {1.3.1.9, 1.3.1.10, 1.3.1.104, 1.3.1.39, 2.3.1.85, 2.3.1.86}] -> {2.3.1.179, 2.3.1.41, 2.3.1.85, 2.3.1.86} -> {1.1.1.100, 2.3.1.85, 2.3.1.86} -> [{2.3.1.85, 2.3.1.86, 4.2.1.59} -> 1.3.1.9] -> {2.3.1.179, 2.3.1.41, 2.3.1.85, 2.3.1.86} -> {1.1.1.100, 2.3.1.85, 2.3.1.86} -> [{2.3.1.85, 2.3.1.86, 4.2.1.59} -> 1.3.1.9] -> {2.3.1.179, 2.3.1.41, 2.3.1.85, 2.3.1.86} -> {1.1.1.100, 2.3.1.85, 2.3.1.86} -> [{2.3.1.85, 2.3.1.86, 4.2.1.59} -> {1.3.1.9, 1.3.1.10, 1.3.1.104, 1.3.1.39, 2.3.1.85, 2.3.1.86}] -> {2.3.1.179, 2.3.1.41, 2.3.1.85, 2.3.1.86} -> {1.1.1.100, 2.3.1.85, 2.3.1.86} -> [{2.3.1.85, 2.3.1.86, 4.2.1.59} -> 1.3.1.9] -> {2.3.1.179, 2.3.1.41, 2.3.1.85, 2.3.1.86} -> {1.1.1.100, 2.3.1.85, 2.3.1.86} -> [{2.3.1.85, 2.3.1.86, 4.2.1.59} -> 1.3.1.9] -> {2.3.1.179, 2.3.1.199, 2.3.1.41} -> 1.1.1.100
path_aym00061.kgml: Skipped genes: aym:YM304_21310, aym:YM304_21330
path_aym00061.kgml:
path_aym00061.kgml: Found a trail of span 13 containing skipped vertices
path_aym00061.kgml: 147 -> 62 -> 119 -> [276 -> 22] -> 61 -> 108 -> [278 -> 21] -> 60 -> 97 -> [280 -> 92] -> 59 -> 86 -> [283 -> 19] -> 58 -> 75 -> [286 -> 18] -> 53 -> 54
path_aym00061.kgml: R01626 -> R04957 -> R04536 -> [R04537 -> R04958] -> R04960 -> R04534 -> [R04535 -> R04961] -> R04963 -> R04964 -> [R04965 -> {R04724, R04725}] -> R04726 -> R04566 -> [R04568 -> R04966] -> R04968 -> R04543 -> [R04544 -> R04969] -> R07762 -> R07763
path_aym00061.kgml: aym:YM304_21340 -> aym:YM304_21300 -> {aym:YM304_01780, aym:YM304_08480, aym:YM304_16980, aym:YM304_17120, aym:YM304_17170, aym:YM304_21320, aym:YM304_24710, aym:YM304_33340, aym:YM304_35350, aym:YM304_41850} -> [aym:YM304_21280 -> aym:YM304_21870] -> aym:YM304_21300 -> {aym:YM304_01780, aym:YM304_08480, aym:YM304_16980, aym:YM304_17120, aym:YM304_17170, aym:YM304_21320, aym:YM304_24710, aym:YM304_33340, aym:YM304_35350, aym:YM304_41850} -> [aym:YM304_21280 -> aym:YM304_21870] -> aym:YM304_21300 -> {aym:YM304_01780, aym:YM304_08480, aym:YM304_16980, aym:YM304_17120, aym:YM304_17170, aym:YM304_21320, aym:YM304_24710, aym:YM304_33340, aym:YM304_35350, aym:YM304_41850} -> [aym:YM304_21280 -> aym:YM304_19680] -> aym:YM304_21300 -> {aym:YM304_01780, aym:YM304_08480, aym:YM304_16980, aym:YM304_17120, aym:YM304_17170, aym:YM304_21320, aym:YM304_24710, aym:YM304_33340, aym:YM304_35350, aym:YM304_41850} -> [aym:YM304_21280 -> aym:YM304_21870] -> aym:YM304_21300 -> {aym:YM304_01780, aym:YM304_08480, aym:YM304_16980, aym:YM304_17120, aym:YM304_17170, aym:YM304_21320, aym:YM304_24710, aym:YM304_33340, aym:YM304_35350, aym:YM304_41850} -> [aym:YM304_21280 -> aym:YM304_21870] -> aym:YM304_21300 -> {aym:YM304_01780, aym:YM304_08480, aym:YM304_16980, aym:YM304_17120, aym:YM304_17170, aym:YM304_21320, aym:YM304_24710, aym:YM304_33340, aym:YM304_35350, aym:YM304_41850}
path_aym00061.kgml: {2.3.1.39, 2.3.1.85, 2.3.1.86} -> {2.3.1.179, 2.3.1.41, 2.3.1.85, 2.3.1.86} -> {1.1.1.100, 2.3.1.85, 2.3.1.86} -> [{2.3.1.85, 2.3.1.86, 4.2.1.59} -> 1.3.1.9] -> {2.3.1.179, 2.3.1.41, 2.3.1.85, 2.3.1.86} -> {1.1.1.100, 2.3.1.85, 2.3.1.86} -> [{2.3.1.85, 2.3.1.86, 4.2.1.59} -> 1.3.1.9] -> {2.3.1.179, 2.3.1.41, 2.3.1.85, 2.3.1.86} -> {1.1.1.100, 2.3.1.85, 2.3.1.86} -> [{2.3.1.85, 2.3.1.86, 4.2.1.59} -> {1.3.1.9, 1.3.1.10, 1.3.1.104, 1.3.1.39, 2.3.1.85, 2.3.1.86}] -> {2.3.1.179, 2.3.1.41, 2.3.1.85, 2.3.1.86} -> {1.1.1.100, 2.3.1.85, 2.3.1.86} -> [{2.3.1.85, 2.3.1.86, 4.2.1.59} -> 1.3.1.9] -> {2.3.1.179, 2.3.1.41, 2.3.1.85, 2.3.1.86} -> {1.1.1.100, 2.3.1.85, 2.3.1.86} -> [{2.3.1.85, 2.3.1.86, 4.2.1.59} -> 1.3.1.9] -> {2.3.1.179, 2.3.1.199, 2.3.1.41} -> 1.1.1.100
path_aym00061.kgml: Skipped genes: aym:YM304_21310, aym:YM304_21330
path_aym00061.kgml:
path_aym00061.kgml: Found a trail of span 12 containing skipped vertices
path_aym00061.kgml: 147 -> [62] -> 119 -> [276 -> 22] -> 61 -> 108 -> [278 -> 21] -> 60 -> 97 -> [280 -> 92] -> 59 -> 86 -> [283 -> 19] -> 58 -> 75 -> [286 -> 18] -> 53 -> 54
path_aym00061.kgml: R01626 -> [R04957] -> R04536 -> [R04537 -> R04958] -> R04960 -> R04534 -> [R04535 -> R04961] -> R04963 -> R04964 -> [R04965 -> {R04724, R04725}] -> R04726 -> R04566 -> [R04568 -> R04966] -> R04968 -> R04543 -> [R04544 -> R04969] -> R07762 -> R07763
path_aym00061.kgml: aym:YM304_21340 -> [aym:YM304_21300] -> {aym:YM304_01780, aym:YM304_08480, aym:YM304_16980, aym:YM304_17120, aym:YM304_17170, aym:YM304_21320, aym:YM304_24710, aym:YM304_33340, aym:YM304_35350, aym:YM304_41850} -> [aym:YM304_21280 -> aym:YM304_21870] -> aym:YM304_21300 -> {aym:YM304_01780, aym:YM304_08480, aym:YM304_16980, aym:YM304_17120, aym:YM304_17170, aym:YM304_21320, aym:YM304_24710, aym:YM304_33340, aym:YM304_35350, aym:YM304_41850} -> [aym:YM304_21280 -> aym:YM304_21870] -> aym:YM304_21300 -> {aym:YM304_01780, aym:YM304_08480, aym:YM304_16980, aym:YM304_17120, aym:YM304_17170, aym:YM304_21320, aym:YM304_24710, aym:YM304_33340, aym:YM304_35350, aym:YM304_41850} -> [aym:YM304_21280 -> aym:YM304_19680] -> aym:YM304_21300 -> {aym:YM304_01780, aym:YM304_08480, aym:YM304_16980, aym:YM304_17120, aym:YM304_17170, aym:YM304_21320, aym:YM304_24710, aym:YM304_33340, aym:YM304_35350, aym:YM304_41850} -> [aym:YM304_21280 -> aym:YM304_21870] -> aym:YM304_21300 -> {aym:YM304_01780, aym:YM304_08480, aym:YM304_16980, aym:YM304_17120, aym:YM304_17170, aym:YM304_21320, aym:YM304_24710, aym:YM304_33340, aym:YM304_35350, aym:YM304_41850} -> [aym:YM304_21280 -> aym:YM304_21870] -> aym:YM304_21300 -> {aym:YM304_01780, aym:YM304_08480, aym:YM304_16980, aym:YM304_17120, aym:YM304_17170, aym:YM304_21320, aym:YM304_24710, aym:YM304_33340, aym:YM304_35350, aym:YM304_41850}
path_aym00061.kgml: {2.3.1.39, 2.3.1.85, 2.3.1.86} -> [{2.3.1.179, 2.3.1.41, 2.3.1.85, 2.3.1.86}] -> {1.1.1.100, 2.3.1.85, 2.3.1.86} -> [{2.3.1.85, 2.3.1.86, 4.2.1.59} -> 1.3.1.9] -> {2.3.1.179, 2.3.1.41, 2.3.1.85, 2.3.1.86} -> {1.1.1.100, 2.3.1.85, 2.3.1.86} -> [{2.3.1.85, 2.3.1.86, 4.2.1.59} -> 1.3.1.9] -> {2.3.1.179, 2.3.1.41, 2.3.1.85, 2.3.1.86} -> {1.1.1.100, 2.3.1.85, 2.3.1.86} -> [{2.3.1.85, 2.3.1.86, 4.2.1.59} -> {1.3.1.9, 1.3.1.10, 1.3.1.104, 1.3.1.39, 2.3.1.85, 2.3.1.86}] -> {2.3.1.179, 2.3.1.41, 2.3.1.85, 2.3.1.86} -> {1.1.1.100, 2.3.1.85, 2.3.1.86} -> [{2.3.1.85, 2.3.1.86, 4.2.1.59} -> 1.3.1.9] -> {2.3.1.179, 2.3.1.41, 2.3.1.85, 2.3.1.86} -> {1.1.1.100, 2.3.1.85, 2.3.1.86} -> [{2.3.1.85, 2.3.1.86, 4.2.1.59} -> 1.3.1.9] -> {2.3.1.179, 2.3.1.199, 2.3.1.41} -> 1.1.1.100
path_aym00061.kgml: Skipped genes: aym:YM304_21310, aym:YM304_21330
path_aym00061.kgml:
path_aym00061.kgml: Found a trail of span 11 containing skipped vertices
path_aym00061.kgml: 147 -> 61 -> 108 -> [278 -> 21] -> 60 -> 97 -> [280 -> 92] -> 59 -> 86 -> [283 -> 19] -> 58 -> 75 -> [286 -> 18] -> 53 -> 54
path_aym00061.kgml: R01626 -> R04960 -> R04534 -> [R04535 -> R04961] -> R04963 -> R04964 -> [R04965 -> {R04724, R04725}] -> R04726 -> R04566 -> [R04568 -> R04966] -> R04968 -> R04543 -> [R04544 -> R04969] -> R07762 -> R07763
path_aym00061.kgml: aym:YM304_21340 -> aym:YM304_21300 -> {aym:YM304_01780, aym:YM304_08480, aym:YM304_16980, aym:YM304_17120, aym:YM304_17170, aym:YM304_21320, aym:YM304_24710, aym:YM304_33340, aym:YM304_35350, aym:YM304_41850} -> [aym:YM304_21280 -> aym:YM304_21870] -> aym:YM304_21300 -> {aym:YM304_01780, aym:YM304_08480, aym:YM304_16980, aym:YM304_17120, aym:YM304_17170, aym:YM304_21320, aym:YM304_24710, aym:YM304_33340, aym:YM304_35350, aym:YM304_41850} -> [aym:YM304_21280 -> aym:YM304_19680] -> aym:YM304_21300 -> {aym:YM304_01780, aym:YM304_08480, aym:YM304_16980, aym:YM304_17120, aym:YM304_17170, aym:YM304_21320, aym:YM304_24710, aym:YM304_33340, aym:YM304_35350, aym:YM304_41850} -> [aym:YM304_21280 -> aym:YM304_21870] -> aym:YM304_21300 -> {aym:YM304_01780, aym:YM304_08480, aym:YM304_16980, aym:YM304_17120, aym:YM304_17170, aym:YM304_21320, aym:YM304_24710, aym:YM304_33340, aym:YM304_35350, aym:YM304_41850} -> [aym:YM304_21280 -> aym:YM304_21870] -> aym:YM304_21300 -> {aym:YM304_01780, aym:YM304_08480, aym:YM304_16980, aym:YM304_17120, aym:YM304_17170, aym:YM304_21320, aym:YM304_24710, aym:YM304_33340, aym:YM304_35350, aym:YM304_41850}
path_aym00061.kgml: {2.3.1.39, 2.3.1.85, 2.3.1.86} -> {2.3.1.179, 2.3.1.41, 2.3.1.85, 2.3.1.86} -> {1.1.1.100, 2.3.1.85, 2.3.1.86} -> [{2.3.1.85, 2.3.1.86, 4.2.1.59} -> 1.3.1.9] -> {2.3.1.179, 2.3.1.41, 2.3.1.85, 2.3.1.86} -> {1.1.1.100, 2.3.1.85, 2.3.1.86} -> [{2.3.1.85, 2.3.1.86, 4.2.1.59} -> {1.3.1.9, 1.3.1.10, 1.3.1.104, 1.3.1.39, 2.3.1.85, 2.3.1.86}] -> {2.3.1.179, 2.3.1.41, 2.3.1.85, 2.3.1.86} -> {1.1.1.100, 2.3.1.85, 2.3.1.86} -> [{2.3.1.85, 2.3.1.86, 4.2.1.59} -> 1.3.1.9] -> {2.3.1.179, 2.3.1.41, 2.3.1.85, 2.3.1.86} -> {1.1.1.100, 2.3.1.85, 2.3.1.86} -> [{2.3.1.85, 2.3.1.86, 4.2.1.59} -> 1.3.1.9] -> {2.3.1.179, 2.3.1.199, 2.3.1.41} -> 1.1.1.100
path_aym00061.kgml: Skipped genes: aym:YM304_21310, aym:YM304_21330
path_aym00061.kgml:
path_aym00061.kgml: Found a trail of span 10 containing skipped vertices
path_aym00061.kgml: 147 -> [61] -> 108 -> [278 -> 21] -> 60 -> 97 -> [280 -> 92] -> 59 -> 86 -> [283 -> 19] -> 58 -> 75 -> [286 -> 18] -> 53 -> 54
path_aym00061.kgml: R01626 -> [R04960] -> R04534 -> [R04535 -> R04961] -> R04963 -> R04964 -> [R04965 -> {R04724, R04725}] -> R04726 -> R04566 -> [R04568 -> R04966] -> R04968 -> R04543 -> [R04544 -> R04969] -> R07762 -> R07763
path_aym00061.kgml: aym:YM304_21340 -> [aym:YM304_21300] -> {aym:YM304_01780, aym:YM304_08480, aym:YM304_16980, aym:YM304_17120, aym:YM304_17170, aym:YM304_21320, aym:YM304_24710, aym:YM304_33340, aym:YM304_35350, aym:YM304_41850} -> [aym:YM304_21280 -> aym:YM304_21870] -> aym:YM304_21300 -> {aym:YM304_01780, aym:YM304_08480, aym:YM304_16980, aym:YM304_17120, aym:YM304_17170, aym:YM304_21320, aym:YM304_24710, aym:YM304_33340, aym:YM304_35350, aym:YM304_41850} -> [aym:YM304_21280 -> aym:YM304_19680] -> aym:YM304_21300 -> {aym:YM304_01780, aym:YM304_08480, aym:YM304_16980, aym:YM304_17120, aym:YM304_17170, aym:YM304_21320, aym:YM304_24710, aym:YM304_33340, aym:YM304_35350, aym:YM304_41850} -> [aym:YM304_21280 -> aym:YM304_21870] -> aym:YM304_21300 -> {aym:YM304_01780, aym:YM304_08480, aym:YM304_16980, aym:YM304_17120, aym:YM304_17170, aym:YM304_21320, aym:YM304_24710, aym:YM304_33340, aym:YM304_35350, aym:YM304_41850} -> [aym:YM304_21280 -> aym:YM304_21870] -> aym:YM304_21300 -> {aym:YM304_01780, aym:YM304_08480, aym:YM304_16980, aym:YM304_17120, aym:YM304_17170, aym:YM304_21320, aym:YM304_24710, aym:YM304_33340, aym:YM304_35350, aym:YM304_41850}
path_aym00061.kgml: {2.3.1.39, 2.3.1.85, 2.3.1.86} -> [{2.3.1.179, 2.3.1.41, 2.3.1.85, 2.3.1.86}] -> {1.1.1.100, 2.3.1.85, 2.3.1.86} -> [{2.3.1.85, 2.3.1.86, 4.2.1.59} -> 1.3.1.9] -> {2.3.1.179, 2.3.1.41, 2.3.1.85, 2.3.1.86} -> {1.1.1.100, 2.3.1.85, 2.3.1.86} -> [{2.3.1.85, 2.3.1.86, 4.2.1.59} -> {1.3.1.9, 1.3.1.10, 1.3.1.104, 1.3.1.39, 2.3.1.85, 2.3.1.86}] -> {2.3.1.179, 2.3.1.41, 2.3.1.85, 2.3.1.86} -> {1.1.1.100, 2.3.1.85, 2.3.1.86} -> [{2.3.1.85, 2.3.1.86, 4.2.1.59} -> 1.3.1.9] -> {2.3.1.179, 2.3.1.41, 2.3.1.85, 2.3.1.86} -> {1.1.1.100, 2.3.1.85, 2.3.1.86} -> [{2.3.1.85, 2.3.1.86, 4.2.1.59} -> 1.3.1.9] -> {2.3.1.179, 2.3.1.199, 2.3.1.41} -> 1.1.1.100
path_aym00061.kgml: Skipped genes: aym:YM304_21310, aym:YM304_21330
path_aym00061.kgml:
path_aym00061.kgml: Found a trail of span 9 containing skipped vertices
path_aym00061.kgml: 147 -> 60 -> 97 -> [280 -> 92] -> 59 -> 86 -> [283 -> 19] -> 58 -> 75 -> [286 -> 18] -> 53 -> 54
path_aym00061.kgml: R01626 -> R04963 -> R04964 -> [R04965 -> {R04724, R04725}] -> R04726 -> R04566 -> [R04568 -> R04966] -> R04968 -> R04543 -> [R04544 -> R04969] -> R07762 -> R07763
path_aym00061.kgml: aym:YM304_21340 -> aym:YM304_21300 -> {aym:YM304_01780, aym:YM304_08480, aym:YM304_16980, aym:YM304_17120, aym:YM304_17170, aym:YM304_21320, aym:YM304_24710, aym:YM304_33340, aym:YM304_35350, aym:YM304_41850} -> [aym:YM304_21280 -> aym:YM304_19680] -> aym:YM304_21300 -> {aym:YM304_01780, aym:YM304_08480, aym:YM304_16980, aym:YM304_17120, aym:YM304_17170, aym:YM304_21320, aym:YM304_24710, aym:YM304_33340, aym:YM304_35350, aym:YM304_41850} -> [aym:YM304_21280 -> aym:YM304_21870] -> aym:YM304_21300 -> {aym:YM304_01780, aym:YM304_08480, aym:YM304_16980, aym:YM304_17120, aym:YM304_17170, aym:YM304_21320, aym:YM304_24710, aym:YM304_33340, aym:YM304_35350, aym:YM304_41850} -> [aym:YM304_21280 -> aym:YM304_21870] -> aym:YM304_21300 -> {aym:YM304_01780, aym:YM304_08480, aym:YM304_16980, aym:YM304_17120, aym:YM304_17170, aym:YM304_21320, aym:YM304_24710, aym:YM304_33340, aym:YM304_35350, aym:YM304_41850}
path_aym00061.kgml: {2.3.1.39, 2.3.1.85, 2.3.1.86} -> {2.3.1.179, 2.3.1.41, 2.3.1.85, 2.3.1.86} -> {1.1.1.100, 2.3.1.85, 2.3.1.86} -> [{2.3.1.85, 2.3.1.86, 4.2.1.59} -> {1.3.1.9, 1.3.1.10, 1.3.1.104, 1.3.1.39, 2.3.1.85, 2.3.1.86}] -> {2.3.1.179, 2.3.1.41, 2.3.1.85, 2.3.1.86} -> {1.1.1.100, 2.3.1.85, 2.3.1.86} -> [{2.3.1.85, 2.3.1.86, 4.2.1.59} -> 1.3.1.9] -> {2.3.1.179, 2.3.1.41, 2.3.1.85, 2.3.1.86} -> {1.1.1.100, 2.3.1.85, 2.3.1.86} -> [{2.3.1.85, 2.3.1.86, 4.2.1.59} -> 1.3.1.9] -> {2.3.1.179, 2.3.1.199, 2.3.1.41} -> 1.1.1.100
path_aym00061.kgml: Skipped genes: aym:YM304_21310, aym:YM304_21330
path_aym00061.kgml:
path_aym00061.kgml: Found a trail of span 8 containing skipped vertices
path_aym00061.kgml: 147 -> [60] -> 97 -> [280 -> 92] -> 59 -> 86 -> [283 -> 19] -> 58 -> 75 -> [286 -> 18] -> 53 -> 54
path_aym00061.kgml: R01626 -> [R04963] -> R04964 -> [R04965 -> {R04724, R04725}] -> R04726 -> R04566 -> [R04568 -> R04966] -> R04968 -> R04543 -> [R04544 -> R04969] -> R07762 -> R07763
path_aym00061.kgml: aym:YM304_21340 -> [aym:YM304_21300] -> {aym:YM304_01780, aym:YM304_08480, aym:YM304_16980, aym:YM304_17120, aym:YM304_17170, aym:YM304_21320, aym:YM304_24710, aym:YM304_33340, aym:YM304_35350, aym:YM304_41850} -> [aym:YM304_21280 -> aym:YM304_19680] -> aym:YM304_21300 -> {aym:YM304_01780, aym:YM304_08480, aym:YM304_16980, aym:YM304_17120, aym:YM304_17170, aym:YM304_21320, aym:YM304_24710, aym:YM304_33340, aym:YM304_35350, aym:YM304_41850} -> [aym:YM304_21280 -> aym:YM304_21870] -> aym:YM304_21300 -> {aym:YM304_01780, aym:YM304_08480, aym:YM304_16980, aym:YM304_17120, aym:YM304_17170, aym:YM304_21320, aym:YM304_24710, aym:YM304_33340, aym:YM304_35350, aym:YM304_41850} -> [aym:YM304_21280 -> aym:YM304_21870] -> aym:YM304_21300 -> {aym:YM304_01780, aym:YM304_08480, aym:YM304_16980, aym:YM304_17120, aym:YM304_17170, aym:YM304_21320, aym:YM304_24710, aym:YM304_33340, aym:YM304_35350, aym:YM304_41850}
path_aym00061.kgml: {2.3.1.39, 2.3.1.85, 2.3.1.86} -> [{2.3.1.179, 2.3.1.41, 2.3.1.85, 2.3.1.86}] -> {1.1.1.100, 2.3.1.85, 2.3.1.86} -> [{2.3.1.85, 2.3.1.86, 4.2.1.59} -> {1.3.1.9, 1.3.1.10, 1.3.1.104, 1.3.1.39, 2.3.1.85, 2.3.1.86}] -> {2.3.1.179, 2.3.1.41, 2.3.1.85, 2.3.1.86} -> {1.1.1.100, 2.3.1.85, 2.3.1.86} -> [{2.3.1.85, 2.3.1.86, 4.2.1.59} -> 1.3.1.9] -> {2.3.1.179, 2.3.1.41, 2.3.1.85, 2.3.1.86} -> {1.1.1.100, 2.3.1.85, 2.3.1.86} -> [{2.3.1.85, 2.3.1.86, 4.2.1.59} -> 1.3.1.9] -> {2.3.1.179, 2.3.1.199, 2.3.1.41} -> 1.1.1.100
path_aym00061.kgml: Skipped genes: aym:YM304_21310, aym:YM304_21330
path_aym00061.kgml:
path_aym00061.kgml: Found a trail of span 7 containing skipped vertices
path_aym00061.kgml: 147 -> 59 -> 86 -> [283 -> 19] -> 58 -> 75 -> [286 -> 18] -> 53 -> 54
path_aym00061.kgml: R01626 -> R04726 -> R04566 -> [R04568 -> R04966] -> R04968 -> R04543 -> [R04544 -> R04969] -> R07762 -> R07763
path_aym00061.kgml: aym:YM304_21340 -> aym:YM304_21300 -> {aym:YM304_01780, aym:YM304_08480, aym:YM304_16980, aym:YM304_17120, aym:YM304_17170, aym:YM304_21320, aym:YM304_24710, aym:YM304_33340, aym:YM304_35350, aym:YM304_41850} -> [aym:YM304_21280 -> aym:YM304_21870] -> aym:YM304_21300 -> {aym:YM304_01780, aym:YM304_08480, aym:YM304_16980, aym:YM304_17120, aym:YM304_17170, aym:YM304_21320, aym:YM304_24710, aym:YM304_33340, aym:YM304_35350, aym:YM304_41850} -> [aym:YM304_21280 -> aym:YM304_21870] -> aym:YM304_21300 -> {aym:YM304_01780, aym:YM304_08480, aym:YM304_16980, aym:YM304_17120, aym:YM304_17170, aym:YM304_21320, aym:YM304_24710, aym:YM304_33340, aym:YM304_35350, aym:YM304_41850}
path_aym00061.kgml: {2.3.1.39, 2.3.1.85, 2.3.1.86} -> {2.3.1.179, 2.3.1.41, 2.3.1.85, 2.3.1.86} -> {1.1.1.100, 2.3.1.85, 2.3.1.86} -> [{2.3.1.85, 2.3.1.86, 4.2.1.59} -> 1.3.1.9] -> {2.3.1.179, 2.3.1.41, 2.3.1.85, 2.3.1.86} -> {1.1.1.100, 2.3.1.85, 2.3.1.86} -> [{2.3.1.85, 2.3.1.86, 4.2.1.59} -> 1.3.1.9] -> {2.3.1.179, 2.3.1.199, 2.3.1.41} -> 1.1.1.100
path_aym00061.kgml: Skipped genes: aym:YM304_21310, aym:YM304_21330
path_aym00061.kgml:
path_aym00061.kgml: Found a trail of span 6 containing skipped vertices
path_aym00061.kgml: 147 -> [59] -> 86 -> [283 -> 19] -> 58 -> 75 -> [286 -> 18] -> 53 -> 54
path_aym00061.kgml: R01626 -> [R04726] -> R04566 -> [R04568 -> R04966] -> R04968 -> R04543 -> [R04544 -> R04969] -> R07762 -> R07763
path_aym00061.kgml: aym:YM304_21340 -> [aym:YM304_21300] -> {aym:YM304_01780, aym:YM304_08480, aym:YM304_16980, aym:YM304_17120, aym:YM304_17170, aym:YM304_21320, aym:YM304_24710, aym:YM304_33340, aym:YM304_35350, aym:YM304_41850} -> [aym:YM304_21280 -> aym:YM304_21870] -> aym:YM304_21300 -> {aym:YM304_01780, aym:YM304_08480, aym:YM304_16980, aym:YM304_17120, aym:YM304_17170, aym:YM304_21320, aym:YM304_24710, aym:YM304_33340, aym:YM304_35350, aym:YM304_41850} -> [aym:YM304_21280 -> aym:YM304_21870] -> aym:YM304_21300 -> {aym:YM304_01780, aym:YM304_08480, aym:YM304_16980, aym:YM304_17120, aym:YM304_17170, aym:YM304_21320, aym:YM304_24710, aym:YM304_33340, aym:YM304_35350, aym:YM304_41850}
path_aym00061.kgml: {2.3.1.39, 2.3.1.85, 2.3.1.86} -> [{2.3.1.179, 2.3.1.41, 2.3.1.85, 2.3.1.86}] -> {1.1.1.100, 2.3.1.85, 2.3.1.86} -> [{2.3.1.85, 2.3.1.86, 4.2.1.59} -> 1.3.1.9] -> {2.3.1.179, 2.3.1.41, 2.3.1.85, 2.3.1.86} -> {1.1.1.100, 2.3.1.85, 2.3.1.86} -> [{2.3.1.85, 2.3.1.86, 4.2.1.59} -> 1.3.1.9] -> {2.3.1.179, 2.3.1.199, 2.3.1.41} -> 1.1.1.100
path_aym00061.kgml: Skipped genes: aym:YM304_21310, aym:YM304_21330
path_aym00061.kgml:
path_aym00061.kgml: Found a trail of span 5 containing skipped vertices
path_aym00061.kgml: 147 -> 58 -> 75 -> [286 -> 18] -> 53 -> 54
path_aym00061.kgml: R01626 -> R04968 -> R04543 -> [R04544 -> R04969] -> R07762 -> R07763
path_aym00061.kgml: aym:YM304_21340 -> aym:YM304_21300 -> {aym:YM304_01780, aym:YM304_08480, aym:YM304_16980, aym:YM304_17120, aym:YM304_17170, aym:YM304_21320, aym:YM304_24710, aym:YM304_33340, aym:YM304_35350, aym:YM304_41850} -> [aym:YM304_21280 -> aym:YM304_21870] -> aym:YM304_21300 -> {aym:YM304_01780, aym:YM304_08480, aym:YM304_16980, aym:YM304_17120, aym:YM304_17170, aym:YM304_21320, aym:YM304_24710, aym:YM304_33340, aym:YM304_35350, aym:YM304_41850}
path_aym00061.kgml: {2.3.1.39, 2.3.1.85, 2.3.1.86} -> {2.3.1.179, 2.3.1.41, 2.3.1.85, 2.3.1.86} -> {1.1.1.100, 2.3.1.85, 2.3.1.86} -> [{2.3.1.85, 2.3.1.86, 4.2.1.59} -> 1.3.1.9] -> {2.3.1.179, 2.3.1.199, 2.3.1.41} -> 1.1.1.100
path_aym00061.kgml: Skipped genes: aym:YM304_21310, aym:YM304_21330
path_aym00061.kgml:
path_aym00061.kgml: Found a trail of span 4 containing skipped vertices
path_aym00061.kgml: 147 -> [58] -> 75 -> [286 -> 18] -> 53 -> 54
path_aym00061.kgml: R01626 -> [R04968] -> R04543 -> [R04544 -> R04969] -> R07762 -> R07763
path_aym00061.kgml: aym:YM304_21340 -> [aym:YM304_21300] -> {aym:YM304_01780, aym:YM304_08480, aym:YM304_16980, aym:YM304_17120, aym:YM304_17170, aym:YM304_21320, aym:YM304_24710, aym:YM304_33340, aym:YM304_35350, aym:YM304_41850} -> [aym:YM304_21280 -> aym:YM304_21870] -> aym:YM304_21300 -> {aym:YM304_01780, aym:YM304_08480, aym:YM304_16980, aym:YM304_17120, aym:YM304_17170, aym:YM304_21320, aym:YM304_24710, aym:YM304_33340, aym:YM304_35350, aym:YM304_41850}
path_aym00061.kgml: {2.3.1.39, 2.3.1.85, 2.3.1.86} -> [{2.3.1.179, 2.3.1.41, 2.3.1.85, 2.3.1.86}] -> {1.1.1.100, 2.3.1.85, 2.3.1.86} -> [{2.3.1.85, 2.3.1.86, 4.2.1.59} -> 1.3.1.9] -> {2.3.1.179, 2.3.1.199, 2.3.1.41} -> 1.1.1.100
path_aym00061.kgml: Skipped genes: aym:YM304_21310, aym:YM304_21330
path_aym00061.kgml:
path_aym00061.kgml: Found a trail of span 3 containing skipped vertices
path_aym00061.kgml: 147 -> 53 -> 54
path_aym00061.kgml: R01626 -> R07762 -> R07763
path_aym00061.kgml: aym:YM304_21340 -> aym:YM304_21300 -> {aym:YM304_01780, aym:YM304_08480, aym:YM304_16980, aym:YM304_17120, aym:YM304_17170, aym:YM304_21320, aym:YM304_24710, aym:YM304_33340, aym:YM304_35350, aym:YM304_41850}
path_aym00061.kgml: {2.3.1.39, 2.3.1.85, 2.3.1.86} -> {2.3.1.179, 2.3.1.199, 2.3.1.41} -> 1.1.1.100
path_aym00061.kgml: Skipped genes: aym:YM304_21310, aym:YM304_21330
path_aym00061.kgml:
path_aym00061.kgml: Found a trail of span 2 containing skipped vertices
path_aym00061.kgml: 147 -> [53] -> 54
path_aym00061.kgml: R01626 -> [R07762] -> R07763
path_aym00061.kgml: aym:YM304_21340 -> [aym:YM304_21300] -> {aym:YM304_01780, aym:YM304_08480, aym:YM304_16980, aym:YM304_17120, aym:YM304_17170, aym:YM304_21320, aym:YM304_24710, aym:YM304_33340, aym:YM304_35350, aym:YM304_41850}
path_aym00061.kgml: {2.3.1.39, 2.3.1.85, 2.3.1.86} -> [{2.3.1.179, 2.3.1.199, 2.3.1.41}] -> 1.1.1.100
path_aym00061.kgml: Skipped genes: aym:YM304_21330
path_aym00061.kgml:
path_aym00061.kgml: --- 3.67 seconds ---

path_aym00071.kgml: Fatty acid degradation
path_aym00071.kgml: Initialization took 1.78 seconds
path_aym00071.kgml: Aborted (analysis takes longer than 300 seconds)

path_aym00072.kgml: Synthesis and degradation of ketone bodies
path_aym00072.kgml: Initialization took 0.19 seconds
path_aym00072.kgml: (not found)
path_aym00072.kgml: --- 0.24 seconds ---

path_aym00121.kgml: Secondary bile acid biosynthesis
path_aym00121.kgml: Initialization took 0.06 seconds
path_aym00121.kgml: (not found)
path_aym00121.kgml: --- 0.11 seconds ---

path_aym00130.kgml: Ubiquinone and other terpenoid-quinone biosynthesis
path_aym00130.kgml: Initialization took 0.19 seconds
path_aym00130.kgml:
path_aym00130.kgml: Found a trail of span 3 containing skipped vertices
path_aym00130.kgml: 69 -> [61] -> 54 -> [60] -> 59
path_aym00130.kgml: R01717 -> [R08165] -> R08166 -> [R04031] -> R04030
path_aym00130.kgml: aym:YM304_24020 -> [aym:YM304_24010] -> aym:YM304_23990 -> [aym:YM304_12670] -> aym:YM304_23970
path_aym00130.kgml: 5.4.4.2 -> [2.2.1.9] -> 4.2.99.20 -> [4.2.1.113] -> 6.2.1.26
path_aym00130.kgml: Skipped genes: aym:YM304_24000
path_aym00130.kgml:
path_aym00130.kgml: --- 0.28 seconds ---

path_aym00190.kgml: Oxidative phosphorylation
path_aym00190.kgml: Initialization took 3.54 seconds
path_aym00190.kgml: (not found)
path_aym00190.kgml: --- 3.60 seconds ---

path_aym00220.kgml: Arginine biosynthesis
path_aym00220.kgml: Initialization took 0.54 seconds
path_aym00220.kgml:
path_aym00220.kgml: Found a trail of span 5 containing skipped vertices
path_aym00220.kgml: 50 -> 51 -> 52 -> [55] -> 44 -> [45] -> 47
path_aym00220.kgml: R02649 -> R03443 -> R02283 -> [R02282] -> R01398 -> [R01954] -> R01086
path_aym00220.kgml: aym:YM304_20800 -> aym:YM304_20790 -> aym:YM304_20810 -> [aym:YM304_29730] -> aym:YM304_20820 -> [aym:YM304_30830] -> aym:YM304_20840
path_aym00220.kgml: 2.7.2.8 -> 1.2.1.38 -> 2.6.1.11 -> [2.3.1.35] -> 2.1.3.3 -> [6.3.4.5] -> 4.3.2.1
path_aym00220.kgml: Skipped genes: aym:YM304_20830
path_aym00220.kgml:
path_aym00220.kgml: Found a trail of span 4 containing skipped vertices
path_aym00220.kgml: 50 -> [51] -> 52 -> [55] -> 44 -> [45] -> 47
path_aym00220.kgml: R02649 -> [R03443] -> R02283 -> [R02282] -> R01398 -> [R01954] -> R01086
path_aym00220.kgml: aym:YM304_20800 -> [aym:YM304_20790] -> aym:YM304_20810 -> [aym:YM304_29730] -> aym:YM304_20820 -> [aym:YM304_30830] -> aym:YM304_20840
path_aym00220.kgml: 2.7.2.8 -> [1.2.1.38] -> 2.6.1.11 -> [2.3.1.35] -> 2.1.3.3 -> [6.3.4.5] -> 4.3.2.1
path_aym00220.kgml: Skipped genes: aym:YM304_20830
path_aym00220.kgml:
path_aym00220.kgml: Found a trail of span 4 containing skipped vertices
path_aym00220.kgml: 50 -> 51 -> [52 -> 55] -> 44 -> [45] -> 47
path_aym00220.kgml: R02649 -> R03443 -> [R02283 -> R02282] -> R01398 -> [R01954] -> R01086
path_aym00220.kgml: aym:YM304_20800 -> aym:YM304_20790 -> [aym:YM304_20810 -> aym:YM304_29730] -> aym:YM304_20820 -> [aym:YM304_30830] -> aym:YM304_20840
path_aym00220.kgml: 2.7.2.8 -> 1.2.1.38 -> [2.6.1.11 -> 2.3.1.35] -> 2.1.3.3 -> [6.3.4.5] -> 4.3.2.1
path_aym00220.kgml: Skipped genes: aym:YM304_20810, aym:YM304_20830
path_aym00220.kgml:
path_aym00220.kgml: Found a trail of span 2 without skipping any vertex
path_aym00220.kgml: 40 -> 63
path_aym00220.kgml: R00256 -> R00248
path_aym00220.kgml: aym:YM304_31950 -> aym:YM304_31980
path_aym00220.kgml: {1.4.1.13, 1.4.7.1, 3.5.1.2, 3.5.1.38, 4.3.2.10, 4.3.3.6, 6.3.4.2, 6.3.5.2, 6.3.5.4, 6.3.5.5} -> {1.4.1.13, 1.4.1.3, 1.4.1.4}
path_aym00220.kgml:
path_aym00220.kgml: --- 0.80 seconds ---

path_aym00230.kgml: Purine metabolism
path_aym00230.kgml: Initialization took 5.60 seconds
path_aym00230.kgml:
path_aym00230.kgml: Found a trail of span 6 containing skipped vertices
path_aym00230.kgml: 160 -> 162 -> 163 -> 260 -> 164 -> [427 -> 428] -> 167
path_aym00230.kgml: R01072 -> R04144 -> R04325 -> R04463 -> R04208 -> [R07404 -> R07405] -> R04591
path_aym00230.kgml: aym:YM304_23690 -> aym:YM304_23680 -> aym:YM304_23660 -> {aym:YM304_23710, aym:YM304_23720} -> aym:YM304_23680 -> [aym:YM304_41820 -> aym:YM304_41830] -> aym:YM304_23700
path_aym00230.kgml: 2.4.2.14 -> 6.3.4.13 -> 2.1.2.2 -> 6.3.5.3 -> 6.3.3.1 -> [6.3.4.18 -> 5.4.99.18] -> 6.3.2.6
path_aym00230.kgml: Skipped genes: aym:YM304_23670
path_aym00230.kgml:
path_aym00230.kgml: Found a trail of span 5 containing skipped vertices
path_aym00230.kgml: 160 -> [162] -> 163 -> 260 -> 164 -> [427 -> 428] -> 167
path_aym00230.kgml: R01072 -> [R04144] -> R04325 -> R04463 -> R04208 -> [R07404 -> R07405] -> R04591
path_aym00230.kgml: aym:YM304_23690 -> [aym:YM304_23680] -> aym:YM304_23660 -> {aym:YM304_23710, aym:YM304_23720} -> aym:YM304_23680 -> [aym:YM304_41820 -> aym:YM304_41830] -> aym:YM304_23700
path_aym00230.kgml: 2.4.2.14 -> [6.3.4.13] -> 2.1.2.2 -> 6.3.5.3 -> 6.3.3.1 -> [6.3.4.18 -> 5.4.99.18] -> 6.3.2.6
path_aym00230.kgml: Skipped genes: aym:YM304_23670
path_aym00230.kgml:
path_aym00230.kgml: Found a trail of span 5 containing skipped vertices
path_aym00230.kgml: 160 -> 162 -> 163 -> [260] -> 164 -> [427 -> 428] -> 167
path_aym00230.kgml: R01072 -> R04144 -> R04325 -> [R04463] -> R04208 -> [R07404 -> R07405] -> R04591
path_aym00230.kgml: aym:YM304_23690 -> aym:YM304_23680 -> aym:YM304_23660 -> [{aym:YM304_23710, aym:YM304_23720}] -> aym:YM304_23680 -> [aym:YM304_41820 -> aym:YM304_41830] -> aym:YM304_23700
path_aym00230.kgml: 2.4.2.14 -> 6.3.4.13 -> 2.1.2.2 -> [6.3.5.3] -> 6.3.3.1 -> [6.3.4.18 -> 5.4.99.18] -> 6.3.2.6
path_aym00230.kgml: Skipped genes: aym:YM304_23670
path_aym00230.kgml:
path_aym00230.kgml: Found a trail of span 5 containing skipped vertices
path_aym00230.kgml: 160 -> 162 -> [163] -> 260 -> 164 -> [427 -> 428] -> 167
path_aym00230.kgml: R01072 -> R04144 -> [R04325] -> R04463 -> R04208 -> [R07404 -> R07405] -> R04591
path_aym00230.kgml: aym:YM304_23690 -> aym:YM304_23680 -> [aym:YM304_23660] -> {aym:YM304_23710, aym:YM304_23720} -> aym:YM304_23680 -> [aym:YM304_41820 -> aym:YM304_41830] -> aym:YM304_23700
path_aym00230.kgml: 2.4.2.14 -> 6.3.4.13 -> [2.1.2.2] -> 6.3.5.3 -> 6.3.3.1 -> [6.3.4.18 -> 5.4.99.18] -> 6.3.2.6
path_aym00230.kgml:
path_aym00230.kgml: Found a trail of span 4 containing skipped vertices
path_aym00230.kgml: 160 -> [162 -> 163] -> 260 -> 164 -> [427 -> 428] -> 167
path_aym00230.kgml: R01072 -> [R04144 -> R04325] -> R04463 -> R04208 -> [R07404 -> R07405] -> R04591
path_aym00230.kgml: aym:YM304_23690 -> [aym:YM304_23680 -> aym:YM304_23660] -> {aym:YM304_23710, aym:YM304_23720} -> aym:YM304_23680 -> [aym:YM304_41820 -> aym:YM304_41830] -> aym:YM304_23700
path_aym00230.kgml: 2.4.2.14 -> [6.3.4.13 -> 2.1.2.2] -> 6.3.5.3 -> 6.3.3.1 -> [6.3.4.18 -> 5.4.99.18] -> 6.3.2.6
path_aym00230.kgml:
path_aym00230.kgml: Found a trail of span 4 containing skipped vertices
path_aym00230.kgml: 160 -> 162 -> [163 -> 260] -> 164 -> [427 -> 428] -> 167
path_aym00230.kgml: R01072 -> R04144 -> [R04325 -> R04463] -> R04208 -> [R07404 -> R07405] -> R04591
path_aym00230.kgml: aym:YM304_23690 -> aym:YM304_23680 -> [aym:YM304_23660 -> {aym:YM304_23710, aym:YM304_23720}] -> aym:YM304_23680 -> [aym:YM304_41820 -> aym:YM304_41830] -> aym:YM304_23700
path_aym00230.kgml: 2.4.2.14 -> 6.3.4.13 -> [2.1.2.2 -> 6.3.5.3] -> 6.3.3.1 -> [6.3.4.18 -> 5.4.99.18] -> 6.3.2.6
path_aym00230.kgml:
path_aym00230.kgml: Found a trail of span 3 containing skipped vertices
path_aym00230.kgml: 220 -> [300] -> 244 -> [300 -> 139] -> 239
path_aym00230.kgml: R00332 -> [R00430] -> R00441 -> [R00430 -> R02019] -> R02090
path_aym00230.kgml: aym:YM304_20490 -> [{aym:YM304_20190, aym:YM304_30560}] -> {aym:YM304_08000, aym:YM304_08010, aym:YM304_08750, aym:YM304_20500} -> [{aym:YM304_20190, aym:YM304_30560} -> {aym:YM304_14180, aym:YM304_14190}] -> aym:YM304_20490
path_aym00230.kgml: 2.7.4.8 -> [2.7.1.40] -> {2.7.7.48, 2.7.7.6} -> [2.7.1.40 -> 1.17.4.1] -> {2.7.4.12, 2.7.4.8}
path_aym00230.kgml:
path_aym00230.kgml: Found a trail of span 3 containing skipped vertices
path_aym00230.kgml: 205 -> [206 -> 220] -> 300 -> [139] -> 301
path_aym00230.kgml: R01130 -> [{R01230, R01231} -> R00332] -> R00430 -> [R02019] -> R01858
path_aym00230.kgml: {aym:YM304_20140, aym:YM304_23650} -> [{aym:YM304_13170, aym:YM304_35250} -> aym:YM304_20490] -> {aym:YM304_20190, aym:YM304_30560} -> [{aym:YM304_14180, aym:YM304_14190}] -> {aym:YM304_20190, aym:YM304_30560}
path_aym00230.kgml: 1.1.1.205 -> [{6.3.5.2, 6.3.5.2} -> 2.7.4.8] -> 2.7.1.40 -> [1.17.4.1] -> 2.7.1.40
path_aym00230.kgml: Skipped genes: aym:YM304_20150, aym:YM304_20160
path_aym00230.kgml:
path_aym00230.kgml: Found a trail of span 3 containing skipped vertices
path_aym00230.kgml: 166 -> [165 -> 169] -> 184 -> 183
path_aym00230.kgml: R04559 -> [R04560 -> R01127] -> R01135 -> R01083
path_aym00230.kgml: aym:YM304_38920 -> [aym:YM304_07240 -> aym:YM304_07240] -> aym:YM304_38930 -> aym:YM304_38920
path_aym00230.kgml: 4.3.2.2 -> [2.1.2.3 -> 3.5.4.10] -> 6.3.4.4 -> 4.3.2.2
path_aym00230.kgml:
path_aym00230.kgml: Found a trail of span 2 without skipping any vertex
path_aym00230.kgml: 427 -> 428
path_aym00230.kgml: R07404 -> R07405
path_aym00230.kgml: aym:YM304_41820 -> aym:YM304_41830
path_aym00230.kgml: 6.3.4.18 -> 5.4.99.18
path_aym00230.kgml:
path_aym00230.kgml: Found a trail of span 2 containing skipped vertices
path_aym00230.kgml: 302 -> [220 -> 300] -> 245
path_aym00230.kgml: R01229 -> [R00332 -> R00430] -> R00429
path_aym00230.kgml: aym:YM304_19950 -> [aym:YM304_20490 -> {aym:YM304_20190, aym:YM304_30560}] -> aym:YM304_19960
path_aym00230.kgml: {2.4.2.22, 2.4.2.7, 2.4.2.8} -> [2.7.4.8 -> 2.7.1.40] -> 2.7.6.5
path_aym00230.kgml:
path_aym00230.kgml: Found a trail of span 2 containing skipped vertices
path_aym00230.kgml: 206 -> [302] -> 222
path_aym00230.kgml: {R01230, R01231} -> [R01229] -> R01676
path_aym00230.kgml: {aym:YM304_13170, aym:YM304_35250} -> [aym:YM304_19950] -> aym:YM304_13240
path_aym00230.kgml: {6.3.5.2, 6.3.5.2} -> [{2.4.2.22, 2.4.2.7, 2.4.2.8}] -> 3.5.4.3
path_aym00230.kgml: Skipped genes: aym:YM304_13200, aym:YM304_13190, aym:YM304_13180
path_aym00230.kgml:
path_aym00230.kgml: Found a trail of span 2 without skipping any vertex
path_aym00230.kgml: 252 -> 253
path_aym00230.kgml: R00529 -> R00509
path_aym00230.kgml: {aym:YM304_32870, aym:YM304_32880} -> aym:YM304_32870
path_aym00230.kgml: 2.7.7.4 -> 2.7.1.25
path_aym00230.kgml:
path_aym00230.kgml: Found a trail of span 2 containing skipped vertices
path_aym00230.kgml: 193 -> [188 -> 182] -> 180
path_aym00230.kgml: R00182 -> [R00190 -> R00127] -> R02017
path_aym00230.kgml: {aym:YM304_14150, aym:YM304_26310} -> [aym:YM304_19950 -> aym:YM304_08460] -> {aym:YM304_14180, aym:YM304_14190}
path_aym00230.kgml: 3.2.2.4 -> [{2.4.2.7, 2.4.2.8} -> 2.7.4.3] -> 1.17.4.1
path_aym00230.kgml: Skipped genes: aym:YM304_14160, aym:YM304_14170
path_aym00230.kgml:
path_aym00230.kgml: --- 8.80 seconds ---

path_aym00240.kgml: Pyrimidine metabolism
path_aym00240.kgml: Initialization took 3.79 seconds
path_aym00240.kgml:
path_aym00240.kgml: Found a trail of span 7 containing skipped vertices
path_aym00240.kgml: 91 -> 97 -> 98 -> 99 -> [101 -> 178] -> 112 -> [87 -> 104] -> 103 -> [122 -> 124] -> 121
path_aym00240.kgml: R00575 -> R01397 -> R01993 -> R01869 -> [R01870 -> R00965] -> R00966 -> [R00158 -> R00156] -> R00443 -> [R00440 -> R00570] -> R00442
path_aym00240.kgml: {aym:YM304_20450, aym:YM304_20460} -> aym:YM304_20430 -> aym:YM304_20440 -> aym:YM304_20470 -> [aym:YM304_38880 -> aym:YM304_12710] -> {aym:YM304_11150, aym:YM304_20420} -> [aym:YM304_27470 -> aym:YM304_18350] -> {aym:YM304_08000, aym:YM304_08010, aym:YM304_08750, aym:YM304_20500} -> [aym:YM304_16080 -> aym:YM304_18350] -> {aym:YM304_08000, aym:YM304_08010, aym:YM304_08750, aym:YM304_20500}
path_aym00240.kgml: 6.3.5.5 -> 2.1.3.2 -> 3.5.2.3 -> 1.3.1.14 -> [2.4.2.10 -> 4.1.1.23] -> 2.4.2.9 -> [{2.7.4.14, 2.7.4.22, 2.7.4.4} -> 2.7.4.6] -> {2.7.7.48, 2.7.7.52, 2.7.7.6} -> [2.7.7.8 -> 2.7.4.6] -> {2.7.7.48, 2.7.7.6}
path_aym00240.kgml: Skipped genes: aym:YM304_20480, aym:YM304_20490
path_aym00240.kgml:
path_aym00240.kgml: Found a trail of span 6 containing skipped vertices
path_aym00240.kgml: 91 -> [97 -> 98] -> 99 -> 98 -> 99 -> [101 -> 178] -> 112 -> [87 -> 104] -> 103 -> [122 -> 124] -> 121
path_aym00240.kgml: R00575 -> [R01397 -> R01993] -> R01869 -> R01993 -> R01869 -> [R01870 -> R00965] -> R00966 -> [R00158 -> R00156] -> R00443 -> [R00440 -> R00570] -> R00442
path_aym00240.kgml: {aym:YM304_20450, aym:YM304_20460} -> [aym:YM304_20430 -> aym:YM304_20440] -> aym:YM304_20470 -> aym:YM304_20440 -> aym:YM304_20470 -> [aym:YM304_38880 -> aym:YM304_12710] -> {aym:YM304_11150, aym:YM304_20420} -> [aym:YM304_27470 -> aym:YM304_18350] -> {aym:YM304_08000, aym:YM304_08010, aym:YM304_08750, aym:YM304_20500} -> [aym:YM304_16080 -> aym:YM304_18350] -> {aym:YM304_08000, aym:YM304_08010, aym:YM304_08750, aym:YM304_20500}
path_aym00240.kgml: 6.3.5.5 -> [2.1.3.2 -> 3.5.2.3] -> 1.3.1.14 -> 3.5.2.3 -> 1.3.1.14 -> [2.4.2.10 -> 4.1.1.23] -> 2.4.2.9 -> [{2.7.4.14, 2.7.4.22, 2.7.4.4} -> 2.7.4.6] -> {2.7.7.48, 2.7.7.52, 2.7.7.6} -> [2.7.7.8 -> 2.7.4.6] -> {2.7.7.48, 2.7.7.6}
path_aym00240.kgml: Skipped genes: aym:YM304_20430, aym:YM304_20480, aym:YM304_20490
path_aym00240.kgml:
path_aym00240.kgml: Found a trail of span 2 containing skipped vertices
path_aym00240.kgml: 161 -> [158] -> 157
path_aym00240.kgml: R02094 -> [R02093] -> R00378
path_aym00240.kgml: aym:YM304_03470 -> [aym:YM304_18350] -> {aym:YM304_00020, aym:YM304_03460, aym:YM304_09700, aym:YM304_14860, aym:YM304_19090, aym:YM304_19620, aym:YM304_21030, aym:YM304_21380, aym:YM304_37160}
path_aym00240.kgml: {2.7.4.12, 2.7.4.9} -> [2.7.4.6] -> 2.7.7.7
path_aym00240.kgml:
path_aym00240.kgml: Found a trail of span 2 without skipping any vertex
path_aym00240.kgml: 172 -> 173
path_aym00240.kgml: R03055 -> R04666
path_aym00240.kgml: aym:YM304_14030 -> {aym:YM304_01600, aym:YM304_14020}
path_aym00240.kgml: 3.5.2.2 -> 3.5.1.6
path_aym00240.kgml:
path_aym00240.kgml: Found a trail of span 2 without skipping any vertex
path_aym00240.kgml: 119 -> 120
path_aym00240.kgml: R02269 -> R00905
path_aym00240.kgml: aym:YM304_14030 -> {aym:YM304_01600, aym:YM304_14020}
path_aym00240.kgml: 3.5.2.2 -> 3.5.1.6
path_aym00240.kgml:
path_aym00240.kgml: Found a trail of span 2 without skipping any vertex
path_aym00240.kgml: 177 -> 176
path_aym00240.kgml: R03315 -> R01055
path_aym00240.kgml: aym:YM304_40320 -> aym:YM304_40310
path_aym00240.kgml: 2.7.1.83 -> 4.2.1.70
path_aym00240.kgml:
path_aym00240.kgml: --- 5.63 seconds ---

path_aym00250.kgml: Alanine, aspartate and glutamate metabolism
path_aym00250.kgml: Initialization took 1.23 seconds
path_aym00250.kgml:
path_aym00250.kgml: Found a trail of span 2 without skipping any vertex
path_aym00250.kgml: 96 -> 85
path_aym00250.kgml: R00256 -> R00248
path_aym00250.kgml: aym:YM304_31950 -> aym:YM304_31980
path_aym00250.kgml: {1.4.1.13, 1.4.7.1, 3.5.1.2, 3.5.1.38, 4.3.2.10, 4.3.3.6, 6.3.4.2, 6.3.5.2, 6.3.5.4, 6.3.5.5} -> {1.4.1.13, 1.4.1.3, 1.4.1.4}
path_aym00250.kgml:
path_aym00250.kgml: Found a trail of span 2 without skipping any vertex
path_aym00250.kgml: 49 -> 52
path_aym00250.kgml: R01135 -> R01083
path_aym00250.kgml: aym:YM304_38930 -> aym:YM304_38920
path_aym00250.kgml: 6.3.4.4 -> 4.3.2.2
path_aym00250.kgml:
path_aym00250.kgml: --- 1.43 seconds ---

path_aym00260.kgml: Glycine, serine and threonine metabolism
path_aym00260.kgml: Initialization took 2.04 seconds
path_aym00260.kgml:
path_aym00260.kgml: Found a trail of span 3 containing skipped vertices
path_aym00260.kgml: 128 -> 84 -> [101] -> 110
path_aym00260.kgml: R06171 -> R00751 -> [R03425] -> R04125
path_aym00260.kgml: aym:YM304_25830 -> aym:YM304_25830 -> [aym:YM304_25760] -> {aym:YM304_06350, aym:YM304_25740}
path_aym00260.kgml: {4.1.2.48, 4.1.2.49} -> {4.1.2.48, 4.1.2.5} -> [1.4.4.2] -> 2.1.2.10
path_aym00260.kgml: Skipped genes: aym:YM304_25780, aym:YM304_25790, aym:YM304_25810
path_aym00260.kgml:
path_aym00260.kgml: Found a trail of span 2 containing skipped vertices
path_aym00260.kgml: 103 -> [99] -> 87
path_aym00260.kgml: {R01773, R01775} -> [R01771] -> R01466
path_aym00260.kgml: aym:YM304_10340 -> [{aym:YM304_19080, aym:YM304_28950}] -> aym:YM304_10350
path_aym00260.kgml: {1.1.1.3, 1.1.1.3} -> [2.7.1.39] -> 4.2.3.1
path_aym00260.kgml:
path_aym00260.kgml: --- 2.46 seconds ---

path_aym00261.kgml: Monobactam biosynthesis
path_aym00261.kgml: Initialization took 0.14 seconds
path_aym00261.kgml: (not found)
path_aym00261.kgml: --- 0.22 seconds ---

path_aym00270.kgml: Cysteine and methionine metabolism
path_aym00270.kgml: Initialization took 1.10 seconds
path_aym00270.kgml:
path_aym00270.kgml: Found a trail of span 2 without skipping any vertex
path_aym00270.kgml: 120 -> 71
path_aym00270.kgml: R07395 -> R07364
path_aym00270.kgml: aym:YM304_28020 -> aym:YM304_28010
path_aym00270.kgml: 3.1.3.77 -> 1.13.11.54
path_aym00270.kgml:
path_aym00270.kgml: Found a trail of span 2 without skipping any vertex
path_aym00270.kgml: 120 -> 72
path_aym00270.kgml: R07395 -> R07363
path_aym00270.kgml: aym:YM304_28020 -> aym:YM304_28010
path_aym00270.kgml: 3.1.3.77 -> 1.13.11.53
path_aym00270.kgml:
path_aym00270.kgml: Found a trail of span 2 containing skipped vertices
path_aym00270.kgml: 202 -> [89] -> 87
path_aym00270.kgml: R03217 -> [R01286] -> R01290
path_aym00270.kgml: aym:YM304_15000 -> [aym:YM304_39660] -> aym:YM304_15010
path_aym00270.kgml: 2.5.1.48 -> [4.4.1.13] -> 4.2.1.22
path_aym00270.kgml:
path_aym00270.kgml: Found a trail of span 2 without skipping any vertex
path_aym00270.kgml: 203 -> 87
path_aym00270.kgml: R02026 -> R01290
path_aym00270.kgml: aym:YM304_15000 -> aym:YM304_15010
path_aym00270.kgml: ? -> 4.2.1.22
path_aym00270.kgml:
path_aym00270.kgml: Found a trail of span 2 containing skipped vertices
path_aym00270.kgml: 201 -> [89] -> 87
path_aym00270.kgml: R03260 -> [R01286] -> R01290
path_aym00270.kgml: aym:YM304_15000 -> [aym:YM304_39660] -> aym:YM304_15010
path_aym00270.kgml: 2.5.1.48 -> [4.4.1.13] -> 4.2.1.22
path_aym00270.kgml:
path_aym00270.kgml: Found a trail of span 2 without skipping any vertex
path_aym00270.kgml: 101 -> 87
path_aym00270.kgml: R01288 -> R01290
path_aym00270.kgml: aym:YM304_15000 -> aym:YM304_15010
path_aym00270.kgml: 2.5.1.48 -> 4.2.1.22
path_aym00270.kgml:
path_aym00270.kgml: --- 1.63 seconds ---

path_aym00280.kgml: Valine, leucine and isoleucine degradation
path_aym00280.kgml: Initialization took 2.84 seconds
path_aym00280.kgml:
path_aym00280.kgml: Found a trail of span 3 containing skipped vertices
path_aym00280.kgml: 90 -> [54 -> 53] -> 82 -> 53
path_aym00280.kgml: R03174 -> [R07618 -> R07604] -> R07603 -> R07604
path_aym00280.kgml: aym:YM304_17920 -> [{aym:YM304_28810, aym:YM304_29660} -> {aym:YM304_17900, aym:YM304_17910, aym:YM304_38990}] -> {aym:YM304_17900, aym:YM304_17910, aym:YM304_38990} -> {aym:YM304_17900, aym:YM304_17910, aym:YM304_38990}
path_aym00280.kgml: 2.3.1.168 -> [1.8.1.4 -> 1.2.4.4] -> 1.2.4.4 -> 1.2.4.4
path_aym00280.kgml:
path_aym00280.kgml: Found a trail of span 3 containing skipped vertices
path_aym00280.kgml: 110 -> [68] -> 69 -> 109
path_aym00280.kgml: R04097 -> [R07618] -> R07602 -> R07601
path_aym00280.kgml: aym:YM304_17920 -> [{aym:YM304_28810, aym:YM304_29660}] -> {aym:YM304_17900, aym:YM304_17910, aym:YM304_38990} -> {aym:YM304_17900, aym:YM304_17910, aym:YM304_38990}
path_aym00280.kgml: 2.3.1.168 -> [1.8.1.4] -> 1.2.4.4 -> 1.2.4.4
path_aym00280.kgml:
path_aym00280.kgml: Found a trail of span 3 without skipping any vertex
path_aym00280.kgml: 91 -> 63 -> 108
path_aym00280.kgml: R07599 -> R07600 -> R02662
path_aym00280.kgml: {aym:YM304_17900, aym:YM304_17910, aym:YM304_38990} -> {aym:YM304_17900, aym:YM304_17910, aym:YM304_38990} -> aym:YM304_17920
path_aym00280.kgml: 1.2.4.4 -> 1.2.4.4 -> 2.3.1.168
path_aym00280.kgml:
path_aym00280.kgml: --- 3.28 seconds ---

path_aym00281.kgml: Geraniol degradation
path_aym00281.kgml: Initialization took 0.44 seconds
path_aym00281.kgml: (not found)
path_aym00281.kgml: --- 0.50 seconds ---

path_aym00290.kgml: Valine, leucine and isoleucine biosynthesis
path_aym00290.kgml: Initialization took 0.29 seconds
path_aym00290.kgml:
path_aym00290.kgml: Found a trail of span 3 containing skipped vertices
path_aym00290.kgml: 79 -> [44] -> 46 -> 44
path_aym00290.kgml: R00226 -> [R05071] -> R04440 -> R05071
path_aym00290.kgml: {aym:YM304_11430, aym:YM304_11440} -> [aym:YM304_11450] -> aym:YM304_11450 -> aym:YM304_11450
path_aym00290.kgml: 2.2.1.6 -> [{1.1.1.86, 5.4.99.3}] -> 1.1.1.86 -> {1.1.1.86, 5.4.99.3}
path_aym00290.kgml:
path_aym00290.kgml: Found a trail of span 3 without skipping any vertex
path_aym00290.kgml: 47 -> 42 -> 34
path_aym00290.kgml: R08648 -> R05069 -> R05068
path_aym00290.kgml: {aym:YM304_11430, aym:YM304_11440} -> aym:YM304_11450 -> aym:YM304_11450
path_aym00290.kgml: 2.2.1.6 -> {1.1.1.86, 5.4.99.3} -> 1.1.1.86
path_aym00290.kgml:
path_aym00290.kgml: Found a trail of span 2 without skipping any vertex
path_aym00290.kgml: 78 -> 21
path_aym00290.kgml: R03896 -> R03898
path_aym00290.kgml: {aym:YM304_12850, aym:YM304_12860} -> {aym:YM304_12850, aym:YM304_12860}
path_aym00290.kgml: 4.2.1.35 -> 4.2.1.35
path_aym00290.kgml:
path_aym00290.kgml: --- 0.75 seconds ---

path_aym00300.kgml: Lysine biosynthesis
path_aym00300.kgml: Initialization took 0.33 seconds
path_aym00300.kgml: (not found)
path_aym00300.kgml: --- 0.38 seconds ---

path_aym00310.kgml: Lysine degradation
path_aym00310.kgml: Initialization took 1.09 seconds
path_aym00310.kgml: (not found)
path_aym00310.kgml: --- 1.15 seconds ---

path_aym00330.kgml: Arginine and proline metabolism
path_aym00330.kgml: Initialization took 0.98 seconds
path_aym00330.kgml:
path_aym00330.kgml: Found a trail of span 2 containing skipped vertices
path_aym00330.kgml: 148 -> 149
path_aym00330.kgml: R00566 -> R01157
path_aym00330.kgml: aym:YM304_25640 -> aym:YM304_25610
path_aym00330.kgml: 4.1.1.19 -> 3.5.3.11
path_aym00330.kgml: Skipped genes: aym:YM304_25630, aym:YM304_25620
path_aym00330.kgml:
path_aym00330.kgml: --- 1.09 seconds ---

path_aym00332.kgml: Carbapenem biosynthesis
path_aym00332.kgml: Initialization took 0.04 seconds
path_aym00332.kgml: (not found)
path_aym00332.kgml: --- 0.09 seconds ---

path_aym00340.kgml: Histidine metabolism
path_aym00340.kgml: Initialization took 0.23 seconds
path_aym00340.kgml:
path_aym00340.kgml: Found a trail of span 5 containing skipped vertices
path_aym00340.kgml: 66 -> 65 -> 69 -> 63 -> 62
path_aym00340.kgml: R04037 -> R04640 -> R04558 -> R03457 -> R03243
path_aym00340.kgml: aym:YM304_22700 -> aym:YM304_22640 -> {aym:YM304_22630, aym:YM304_22650} -> aym:YM304_22620 -> {aym:YM304_13070, aym:YM304_22610}
path_aym00340.kgml: 3.5.4.19 -> 5.3.1.16 -> 4.3.2.10 -> 4.2.1.19 -> 2.6.1.9
path_aym00340.kgml: Skipped genes: aym:YM304_22660, aym:YM304_22670, aym:YM304_22690
path_aym00340.kgml:
path_aym00340.kgml: Found a trail of span 4 containing skipped vertices
path_aym00340.kgml: 66 -> 65 -> 69 -> [63] -> 62
path_aym00340.kgml: R04037 -> R04640 -> R04558 -> [R03457] -> R03243
path_aym00340.kgml: aym:YM304_22700 -> aym:YM304_22640 -> {aym:YM304_22630, aym:YM304_22650} -> [aym:YM304_22620] -> {aym:YM304_13070, aym:YM304_22610}
path_aym00340.kgml: 3.5.4.19 -> 5.3.1.16 -> 4.3.2.10 -> [4.2.1.19] -> 2.6.1.9
path_aym00340.kgml: Skipped genes: aym:YM304_22660, aym:YM304_22670, aym:YM304_22620, aym:YM304_22690
path_aym00340.kgml:
path_aym00340.kgml: Found a trail of span 4 containing skipped vertices
path_aym00340.kgml: 66 -> [65] -> 69 -> 63 -> 62
path_aym00340.kgml: R04037 -> [R04640] -> R04558 -> R03457 -> R03243
path_aym00340.kgml: aym:YM304_22700 -> [aym:YM304_22640] -> {aym:YM304_22630, aym:YM304_22650} -> aym:YM304_22620 -> {aym:YM304_13070, aym:YM304_22610}
path_aym00340.kgml: 3.5.4.19 -> [5.3.1.16] -> 4.3.2.10 -> 4.2.1.19 -> 2.6.1.9
path_aym00340.kgml: Skipped genes: aym:YM304_22640, aym:YM304_22660, aym:YM304_22670, aym:YM304_22690
path_aym00340.kgml:
path_aym00340.kgml: Found a trail of span 3 containing skipped vertices
path_aym00340.kgml: 65 -> [69] -> 63 -> 62
path_aym00340.kgml: R04640 -> [R04558] -> R03457 -> R03243
path_aym00340.kgml: aym:YM304_22640 -> [{aym:YM304_22630, aym:YM304_22650}] -> aym:YM304_22620 -> {aym:YM304_13070, aym:YM304_22610}
path_aym00340.kgml: 5.3.1.16 -> [4.3.2.10] -> 4.2.1.19 -> 2.6.1.9
path_aym00340.kgml: Skipped genes: aym:YM304_22630
path_aym00340.kgml:
path_aym00340.kgml: Found a trail of span 2 containing skipped vertices
path_aym00340.kgml: 65 -> [69 -> 63] -> 62
path_aym00340.kgml: R04640 -> [R04558 -> R03457] -> R03243
path_aym00340.kgml: aym:YM304_22640 -> [{aym:YM304_22630, aym:YM304_22650} -> aym:YM304_22620] -> {aym:YM304_13070, aym:YM304_22610}
path_aym00340.kgml: 5.3.1.16 -> [4.3.2.10 -> 4.2.1.19] -> 2.6.1.9
path_aym00340.kgml: Skipped genes: aym:YM304_22630, aym:YM304_22620
path_aym00340.kgml:
path_aym00340.kgml: --- 0.62 seconds ---

path_aym00350.kgml: Tyrosine metabolism
path_aym00350.kgml: Initialization took 0.33 seconds
path_aym00350.kgml: (not found)
path_aym00350.kgml: --- 0.39 seconds ---

path_aym00360.kgml: Phenylalanine metabolism
path_aym00360.kgml: Initialization took 1.99 seconds
path_aym00360.kgml: (not found)
path_aym00360.kgml: --- 2.03 seconds ---

path_aym00361.kgml: Chlorocyclohexane and chlorobenzene degradation
path_aym00361.kgml: Initialization took 0.13 seconds
path_aym00361.kgml: (not found)
path_aym00361.kgml: --- 0.17 seconds ---

path_aym00362.kgml: Benzoate degradation
path_aym00362.kgml: Initialization took 1.33 seconds
path_aym00362.kgml: (not found)
path_aym00362.kgml: --- 1.38 seconds ---

path_aym00364.kgml: Fluorobenzoate degradation
path_aym00364.kgml: Initialization took 0.08 seconds
path_aym00364.kgml: (not found)
path_aym00364.kgml: --- 0.13 seconds ---

path_aym00380.kgml: Tryptophan metabolism
path_aym00380.kgml: Initialization took 1.54 seconds
path_aym00380.kgml: (not found)
path_aym00380.kgml: --- 1.58 seconds ---

path_aym00401.kgml: Novobiocin biosynthesis
path_aym00401.kgml: Initialization took 0.09 seconds
path_aym00401.kgml: (not found)
path_aym00401.kgml: --- 0.14 seconds ---

path_aym00405.kgml: Phenazine biosynthesis
path_aym00405.kgml: Initialization took 0.08 seconds
path_aym00405.kgml: (not found)
path_aym00405.kgml: --- 0.13 seconds ---

path_aym00410.kgml: beta-Alanine metabolism
path_aym00410.kgml: Initialization took 0.84 seconds
path_aym00410.kgml:
path_aym00410.kgml: Found a trail of span 4 containing skipped vertices
path_aym00410.kgml: 63 -> [62] -> 49 -> 62 -> [49] -> 45
path_aym00410.kgml: R02269 -> [R00905] -> R00908 -> R00905 -> [R00908] -> {R00705, R00706}
path_aym00410.kgml: aym:YM304_14030 -> [aym:YM304_14020] -> {aym:YM304_02020, aym:YM304_14010} -> aym:YM304_14020 -> [{aym:YM304_02020, aym:YM304_14010}] -> aym:YM304_14040
path_aym00410.kgml: 3.5.2.2 -> [3.5.1.6] -> {2.6.1.19, 2.6.1.55} -> 3.5.1.6 -> [{2.6.1.19, 2.6.1.55}] -> {1.2.1.18, 1.2.1.27, 1.2.1.18}
path_aym00410.kgml:
path_aym00410.kgml: --- 0.98 seconds ---

path_aym00430.kgml: Taurine and hypotaurine metabolism
path_aym00430.kgml: Initialization took 0.13 seconds
path_aym00430.kgml: (not found)
path_aym00430.kgml: --- 0.18 seconds ---

path_aym00440.kgml: Phosphonate and phosphinate metabolism
path_aym00440.kgml: Initialization took 0.14 seconds
path_aym00440.kgml:
path_aym00440.kgml: Found a trail of span 2 containing skipped vertices
path_aym00440.kgml: 64 -> 65
path_aym00440.kgml: R00661 -> R04053
path_aym00440.kgml: aym:YM304_30130 -> aym:YM304_30160
path_aym00440.kgml: 5.4.2.9 -> 4.1.1.82
path_aym00440.kgml: Skipped genes: aym:YM304_30140, aym:YM304_30150
path_aym00440.kgml:
path_aym00440.kgml: --- 0.23 seconds ---

path_aym00450.kgml: Selenocompound metabolism
path_aym00450.kgml: Initialization took 0.28 seconds
path_aym00450.kgml: (not found)
path_aym00450.kgml: --- 0.32 seconds ---

path_aym00460.kgml: Cyanoamino acid metabolism
path_aym00460.kgml: Initialization took 0.09 seconds
path_aym00460.kgml: (not found)
path_aym00460.kgml: --- 0.14 seconds ---

path_aym00471.kgml: D-Glutamine and D-glutamate metabolism
path_aym00471.kgml: Initialization took 0.09 seconds
path_aym00471.kgml:
path_aym00471.kgml: Found a trail of span 2 containing skipped vertices
path_aym00471.kgml: 19 -> 20
path_aym00471.kgml: R03193 -> R02783
path_aym00471.kgml: aym:YM304_19470 -> aym:YM304_19440
path_aym00471.kgml: 6.3.2.8 -> 6.3.2.9
path_aym00471.kgml: Skipped genes: aym:YM304_19460, aym:YM304_19450
path_aym00471.kgml:
path_aym00471.kgml: --- 0.19 seconds ---

path_aym00473.kgml: D-Alanine metabolism
path_aym00473.kgml: Initialization took 0.05 seconds
path_aym00473.kgml: (not found)
path_aym00473.kgml: --- 0.11 seconds ---

path_aym00480.kgml: Glutathione metabolism
path_aym00480.kgml: Initialization took 0.14 seconds
path_aym00480.kgml: (not found)
path_aym00480.kgml: --- 0.19 seconds ---

path_aym00500.kgml: Starch and sucrose metabolism
path_aym00500.kgml: Initialization took 0.79 seconds
path_aym00500.kgml:
path_aym00500.kgml: Found a trail of span 2 containing skipped vertices
path_aym00500.kgml: 142 -> 91
path_aym00500.kgml: R00803 -> R00801
path_aym00500.kgml: aym:YM304_32550 -> aym:YM304_32530
path_aym00500.kgml: 2.4.1.7 -> {3.2.1.10, 3.2.1.20, 3.2.1.26, 3.2.1.48}
path_aym00500.kgml: Skipped genes: aym:YM304_32540
path_aym00500.kgml:
path_aym00500.kgml: Found a trail of span 2 containing skipped vertices
path_aym00500.kgml: 112 -> [120] -> 133
path_aym00500.kgml: R00292 -> [R02110] -> R02111
path_aym00500.kgml: aym:YM304_10820 -> [aym:YM304_10830] -> aym:YM304_10810
path_aym00500.kgml: {2.4.1.11, 2.4.1.242} -> [2.4.1.18] -> 2.4.1.1
path_aym00500.kgml:
path_aym00500.kgml: Found a trail of span 2 without skipping any vertex
path_aym00500.kgml: 113 -> 137
path_aym00500.kgml: R00948 -> R02421
path_aym00500.kgml: aym:YM304_18920 -> aym:YM304_18910
path_aym00500.kgml: 2.7.7.27 -> {2.4.1.21, 2.4.1.242}
path_aym00500.kgml:
path_aym00500.kgml: Found a trail of span 2 without skipping any vertex
path_aym00500.kgml: 111 -> 121
path_aym00500.kgml: R02737 -> R02778
path_aym00500.kgml: aym:YM304_14990 -> aym:YM304_14980
path_aym00500.kgml: 2.4.1.15 -> 3.1.3.12
path_aym00500.kgml:
path_aym00500.kgml: --- 1.14 seconds ---

path_aym00511.kgml: Other glycan degradation
path_aym00511.kgml: Initialization took 0.08 seconds
path_aym00511.kgml: (not found)
path_aym00511.kgml: --- 0.14 seconds ---

path_aym00520.kgml: Amino sugar and nucleotide sugar metabolism
path_aym00520.kgml: Initialization took 1.89 seconds
path_aym00520.kgml:
path_aym00520.kgml: Found a trail of span 2 containing skipped vertices
path_aym00520.kgml: 203 -> 244
path_aym00520.kgml: R00885 -> R00888
path_aym00520.kgml: aym:YM304_28630 -> {aym:YM304_28590, aym:YM304_30230}
path_aym00520.kgml: 2.7.7.13 -> 4.2.1.47
path_aym00520.kgml: Skipped genes: aym:YM304_28620
path_aym00520.kgml:
path_aym00520.kgml: Found a trail of span 2 containing skipped vertices
path_aym00520.kgml: 28 -> 24
path_aym00520.kgml: R00768 -> R02060
path_aym00520.kgml: aym:YM304_08840 -> aym:YM304_08820
path_aym00520.kgml: 2.6.1.16 -> 5.4.2.10
path_aym00520.kgml: Skipped genes: aym:YM304_08830
path_aym00520.kgml:
path_aym00520.kgml: --- 2.09 seconds ---

path_aym00521.kgml: Streptomycin biosynthesis
path_aym00521.kgml: Initialization took 0.29 seconds
path_aym00521.kgml:
path_aym00521.kgml: Found a trail of span 3 without skipping any vertex
path_aym00521.kgml: 44 -> 43 -> 42
path_aym00521.kgml: R02328 -> R06513 -> R06514
path_aym00521.kgml: aym:YM304_28710 -> {aym:YM304_22060, aym:YM304_28720} -> aym:YM304_28730
path_aym00521.kgml: 2.7.7.24 -> 4.2.1.46 -> 5.1.3.13
path_aym00521.kgml:
path_aym00521.kgml: Found a trail of span 2 containing skipped vertices
path_aym00521.kgml: 44 -> [43] -> 42
path_aym00521.kgml: R02328 -> [R06513] -> R06514
path_aym00521.kgml: aym:YM304_28710 -> [{aym:YM304_22060, aym:YM304_28720}] -> aym:YM304_28730
path_aym00521.kgml: 2.7.7.24 -> [4.2.1.46] -> 5.1.3.13
path_aym00521.kgml: Skipped genes: aym:YM304_28720
path_aym00521.kgml:
path_aym00521.kgml: --- 0.46 seconds ---

path_aym00523.kgml: Polyketide sugar unit biosynthesis
path_aym00523.kgml: Initialization took 0.14 seconds
path_aym00523.kgml:
path_aym00523.kgml: Found a trail of span 3 without skipping any vertex
path_aym00523.kgml: 27 -> 26 -> 63
path_aym00523.kgml: R02328 -> R06513 -> R06514
path_aym00523.kgml: aym:YM304_28710 -> {aym:YM304_22060, aym:YM304_28720} -> aym:YM304_28730
path_aym00523.kgml: 2.7.7.24 -> 4.2.1.46 -> 5.1.3.13
path_aym00523.kgml:
path_aym00523.kgml: Found a trail of span 2 containing skipped vertices
path_aym00523.kgml: 27 -> [26] -> 63
path_aym00523.kgml: R02328 -> [R06513] -> R06514
path_aym00523.kgml: aym:YM304_28710 -> [{aym:YM304_22060, aym:YM304_28720}] -> aym:YM304_28730
path_aym00523.kgml: 2.7.7.24 -> [4.2.1.46] -> 5.1.3.13
path_aym00523.kgml: Skipped genes: aym:YM304_28720
path_aym00523.kgml:
path_aym00523.kgml: --- 0.28 seconds ---

path_aym00525.kgml: Acarbose and validamycin biosynthesis
path_aym00525.kgml: Initialization took 0.09 seconds
path_aym00525.kgml:
path_aym00525.kgml: Found a trail of span 2 without skipping any vertex
path_aym00525.kgml: 58 -> 59
path_aym00525.kgml: R02328 -> R06513
path_aym00525.kgml: aym:YM304_28710 -> {aym:YM304_22060, aym:YM304_28720}
path_aym00525.kgml: 2.7.7.24 -> 4.2.1.46
path_aym00525.kgml:
path_aym00525.kgml: --- 0.18 seconds ---

path_aym00550.kgml: Peptidoglycan biosynthesis
path_aym00550.kgml: Initialization took 0.33 seconds
path_aym00550.kgml:
path_aym00550.kgml: Found a trail of span 6 containing skipped vertices
path_aym00550.kgml: 59 -> 33 -> 32 -> 34 -> [23] -> 35 -> 36
path_aym00550.kgml: {R03191, R03192} -> R03193 -> R02783 -> R02788 -> [R04617] -> R05630 -> R05032
path_aym00550.kgml: aym:YM304_19480 -> aym:YM304_19470 -> aym:YM304_19440 -> aym:YM304_19420 -> [aym:YM304_22300] -> aym:YM304_19430 -> aym:YM304_19460
path_aym00550.kgml: {1.3.1.98, 1.3.1.98} -> 6.3.2.8 -> 6.3.2.9 -> 6.3.2.13 -> [6.3.2.10] -> 2.7.8.13 -> 2.4.1.227
path_aym00550.kgml: Skipped genes: aym:YM304_19450
path_aym00550.kgml:
path_aym00550.kgml: Found a trail of span 5 containing skipped vertices
path_aym00550.kgml: 59 -> 33 -> 32 -> 34 -> [23 -> 35] -> 36
path_aym00550.kgml: {R03191, R03192} -> R03193 -> R02783 -> R02788 -> [R04617 -> R05630] -> R05032
path_aym00550.kgml: aym:YM304_19480 -> aym:YM304_19470 -> aym:YM304_19440 -> aym:YM304_19420 -> [aym:YM304_22300 -> aym:YM304_19430] -> aym:YM304_19460
path_aym00550.kgml: {1.3.1.98, 1.3.1.98} -> 6.3.2.8 -> 6.3.2.9 -> 6.3.2.13 -> [6.3.2.10 -> 2.7.8.13] -> 2.4.1.227
path_aym00550.kgml: Skipped genes: aym:YM304_19430, aym:YM304_19450
path_aym00550.kgml:
path_aym00550.kgml: Found a trail of span 5 containing skipped vertices
path_aym00550.kgml: 59 -> 33 -> 32 -> [34 -> 23] -> 35 -> 36
path_aym00550.kgml: {R03191, R03192} -> R03193 -> R02783 -> [R02788 -> R04617] -> R05630 -> R05032
path_aym00550.kgml: aym:YM304_19480 -> aym:YM304_19470 -> aym:YM304_19440 -> [aym:YM304_19420 -> aym:YM304_22300] -> aym:YM304_19430 -> aym:YM304_19460
path_aym00550.kgml: {1.3.1.98, 1.3.1.98} -> 6.3.2.8 -> 6.3.2.9 -> [6.3.2.13 -> 6.3.2.10] -> 2.7.8.13 -> 2.4.1.227
path_aym00550.kgml: Skipped genes: aym:YM304_19450
path_aym00550.kgml:
path_aym00550.kgml: Found a trail of span 5 containing skipped vertices
path_aym00550.kgml: 59 -> 33 -> [32] -> 34 -> [23] -> 35 -> 36
path_aym00550.kgml: {R03191, R03192} -> R03193 -> [R02783] -> R02788 -> [R04617] -> R05630 -> R05032
path_aym00550.kgml: aym:YM304_19480 -> aym:YM304_19470 -> [aym:YM304_19440] -> aym:YM304_19420 -> [aym:YM304_22300] -> aym:YM304_19430 -> aym:YM304_19460
path_aym00550.kgml: {1.3.1.98, 1.3.1.98} -> 6.3.2.8 -> [6.3.2.9] -> 6.3.2.13 -> [6.3.2.10] -> 2.7.8.13 -> 2.4.1.227
path_aym00550.kgml: Skipped genes: aym:YM304_19440, aym:YM304_19450
path_aym00550.kgml:
path_aym00550.kgml: Found a trail of span 5 containing skipped vertices
path_aym00550.kgml: 59 -> [33] -> 32 -> 34 -> [23] -> 35 -> 36
path_aym00550.kgml: {R03191, R03192} -> [R03193] -> R02783 -> R02788 -> [R04617] -> R05630 -> R05032
path_aym00550.kgml: aym:YM304_19480 -> [aym:YM304_19470] -> aym:YM304_19440 -> aym:YM304_19420 -> [aym:YM304_22300] -> aym:YM304_19430 -> aym:YM304_19460
path_aym00550.kgml: {1.3.1.98, 1.3.1.98} -> [6.3.2.8] -> 6.3.2.9 -> 6.3.2.13 -> [6.3.2.10] -> 2.7.8.13 -> 2.4.1.227
path_aym00550.kgml: Skipped genes: aym:YM304_19450, aym:YM304_19470
path_aym00550.kgml:
path_aym00550.kgml: Found a trail of span 4 containing skipped vertices
path_aym00550.kgml: 59 -> [33 -> 32] -> 34 -> [23] -> 35 -> 36
path_aym00550.kgml: {R03191, R03192} -> [R03193 -> R02783] -> R02788 -> [R04617] -> R05630 -> R05032
path_aym00550.kgml: aym:YM304_19480 -> [aym:YM304_19470 -> aym:YM304_19440] -> aym:YM304_19420 -> [aym:YM304_22300] -> aym:YM304_19430 -> aym:YM304_19460
path_aym00550.kgml: {1.3.1.98, 1.3.1.98} -> [6.3.2.8 -> 6.3.2.9] -> 6.3.2.13 -> [6.3.2.10] -> 2.7.8.13 -> 2.4.1.227
path_aym00550.kgml: Skipped genes: aym:YM304_19440, aym:YM304_19450, aym:YM304_19470
path_aym00550.kgml:
path_aym00550.kgml: Found a trail of span 2 containing skipped vertices
path_aym00550.kgml: 28 -> 27
path_aym00550.kgml: R05629 -> R05662
path_aym00550.kgml: aym:YM304_19430 -> aym:YM304_19460
path_aym00550.kgml: 2.7.8.13 -> 2.4.1.227
path_aym00550.kgml: Skipped genes: aym:YM304_19440, aym:YM304_19450
path_aym00550.kgml:
path_aym00550.kgml: --- 0.79 seconds ---

path_aym00561.kgml: Glycerolipid metabolism
path_aym00561.kgml: Initialization took 0.74 seconds
path_aym00561.kgml: (not found)
path_aym00561.kgml: --- 0.79 seconds ---

path_aym00562.kgml: Inositol phosphate metabolism
path_aym00562.kgml: Initialization took 0.14 seconds
path_aym00562.kgml: (not found)
path_aym00562.kgml: --- 0.19 seconds ---

path_aym00564.kgml: Glycerophospholipid metabolism
path_aym00564.kgml: Initialization took 0.79 seconds
path_aym00564.kgml:
path_aym00564.kgml: Found a trail of span 2 containing skipped vertices
path_aym00564.kgml: 105 -> [128] -> 146
path_aym00564.kgml: R02241 -> [R01799] -> R01801
path_aym00564.kgml: {aym:YM304_09210, aym:YM304_19710, aym:YM304_20160, aym:YM304_31050} -> [aym:YM304_27450] -> {aym:YM304_16510, aym:YM304_19750}
path_aym00564.kgml: 2.3.1.51 -> [2.7.7.41] -> 2.7.8.5
path_aym00564.kgml: Skipped genes: aym:YM304_19720, aym:YM304_19740, aym:YM304_19730
path_aym00564.kgml:
path_aym00564.kgml: --- 0.90 seconds ---

path_aym00590.kgml: Arachidonic acid metabolism
path_aym00590.kgml: Initialization took 0.06 seconds
path_aym00590.kgml: (not found)
path_aym00590.kgml: --- 0.10 seconds ---

path_aym00592.kgml: alpha-Linolenic acid metabolism
path_aym00592.kgml: Initialization took 0.08 seconds
path_aym00592.kgml: (not found)
path_aym00592.kgml: --- 0.12 seconds ---

path_aym00600.kgml: Sphingolipid metabolism
path_aym00600.kgml: Initialization took 0.08 seconds
path_aym00600.kgml: (not found)
path_aym00600.kgml: --- 0.13 seconds ---

path_aym00620.kgml: Pyruvate metabolism
path_aym00620.kgml: Initialization took 1.99 seconds
path_aym00620.kgml: (not found)
path_aym00620.kgml: --- 2.12 seconds ---

path_aym00622.kgml: Xylene degradation
path_aym00622.kgml: Initialization took 0.08 seconds
path_aym00622.kgml: (not found)
path_aym00622.kgml: --- 0.13 seconds ---

path_aym00623.kgml: Toluene degradation
path_aym00623.kgml: Initialization took 0.08 seconds
path_aym00623.kgml: (not found)
path_aym00623.kgml: --- 0.13 seconds ---

path_aym00625.kgml: Chloroalkane and chloroalkene degradation
path_aym00625.kgml: Initialization took 0.14 seconds
path_aym00625.kgml: (not found)
path_aym00625.kgml: --- 0.18 seconds ---

path_aym00626.kgml: Naphthalene degradation
path_aym00626.kgml: Initialization took 0.05 seconds
path_aym00626.kgml: (not found)
path_aym00626.kgml: --- 0.09 seconds ---

path_aym00627.kgml: Aminobenzoate degradation
path_aym00627.kgml: Initialization took 0.39 seconds
path_aym00627.kgml: (not found)
path_aym00627.kgml: --- 0.43 seconds ---

path_aym00630.kgml: Glyoxylate and dicarboxylate metabolism
path_aym00630.kgml: Initialization took 2.48 seconds
path_aym00630.kgml: (not found)
path_aym00630.kgml: --- 2.57 seconds ---

path_aym00640.kgml: Propanoate metabolism
path_aym00640.kgml: Initialization took 2.33 seconds
path_aym00640.kgml:
path_aym00640.kgml: Found a trail of span 3 containing skipped vertices
path_aym00640.kgml: 186 -> 188 -> [185 -> 186] -> 187
path_aym00640.kgml: R10997 -> R10998 -> [R07618 -> R10997] -> R10996
path_aym00640.kgml: {aym:YM304_17900, aym:YM304_17910, aym:YM304_38990} -> aym:YM304_17920 -> [{aym:YM304_28810, aym:YM304_29660} -> {aym:YM304_17900, aym:YM304_17910, aym:YM304_38990}] -> {aym:YM304_17900, aym:YM304_17910, aym:YM304_38990}
path_aym00640.kgml: 1.2.4.4 -> 2.3.1.168 -> [1.8.1.4 -> 1.2.4.4] -> 1.2.4.4
path_aym00640.kgml:
path_aym00640.kgml: Found a trail of span 2 without skipping any vertex
path_aym00640.kgml: 112 -> 104
path_aym00640.kgml: R00405 -> R00833
path_aym00640.kgml: {aym:YM304_36090, aym:YM304_36100} -> {aym:YM304_16690, aym:YM304_28970, aym:YM304_30600, aym:YM304_36110}
path_aym00640.kgml: 6.2.1.5 -> 5.4.99.2
path_aym00640.kgml:
path_aym00640.kgml: Found a trail of span 2 containing skipped vertices
path_aym00640.kgml: 22 -> 12
path_aym00640.kgml: R00908 -> {R00705, R00706}
path_aym00640.kgml: {aym:YM304_02020, aym:YM304_14010} -> aym:YM304_14040
path_aym00640.kgml: {2.6.1.19, 2.6.1.55} -> {1.2.1.18, 1.2.1.27, 1.2.1.18}
path_aym00640.kgml: Skipped genes: aym:YM304_14020, aym:YM304_14030
path_aym00640.kgml:
path_aym00640.kgml: --- 2.63 seconds ---

path_aym00643.kgml: Styrene degradation
path_aym00643.kgml: Initialization took 0.09 seconds
path_aym00643.kgml: (not found)
path_aym00643.kgml: --- 0.14 seconds ---

path_aym00650.kgml: Butanoate metabolism
path_aym00650.kgml: Initialization took 2.29 seconds
path_aym00650.kgml:
path_aym00650.kgml: Found a trail of span 2 containing skipped vertices
path_aym00650.kgml: 59 -> 64
path_aym00650.kgml: R01975 -> R03026
path_aym00650.kgml: aym:YM304_38840 -> {aym:YM304_00960, aym:YM304_09570, aym:YM304_11240, aym:YM304_12250, aym:YM304_17110, aym:YM304_22660, aym:YM304_25910, aym:YM304_30720, aym:YM304_33510, aym:YM304_36910, aym:YM304_38770}
path_aym00650.kgml: 1.1.1.35 -> 4.2.1.17
path_aym00650.kgml: Skipped genes: aym:YM304_38800, aym:YM304_38830, aym:YM304_38790
path_aym00650.kgml:
path_aym00650.kgml: --- 2.43 seconds ---

path_aym00660.kgml: C5-Branched dibasic acid metabolism
path_aym00660.kgml: Initialization took 0.14 seconds
path_aym00660.kgml:
path_aym00660.kgml: Found a trail of span 2 without skipping any vertex
path_aym00660.kgml: 31 -> 96
path_aym00660.kgml: R03896 -> R03898
path_aym00660.kgml: {aym:YM304_12850, aym:YM304_12860} -> {aym:YM304_12850, aym:YM304_12860}
path_aym00660.kgml: 4.2.1.35 -> 4.2.1.35
path_aym00660.kgml:
path_aym00660.kgml: --- 0.25 seconds ---

path_aym00670.kgml: One carbon pool by folate
path_aym00670.kgml: Initialization took 0.34 seconds
path_aym00670.kgml:
path_aym00670.kgml: Found a trail of span 3 containing skipped vertices
path_aym00670.kgml: 41 -> 28 -> 29
path_aym00670.kgml: R02301 -> R01655 -> R01220
path_aym00670.kgml: aym:YM304_33600 -> aym:YM304_33540 -> aym:YM304_33540
path_aym00670.kgml: 6.3.3.2 -> 3.5.4.9 -> 1.5.1.5
path_aym00670.kgml: Skipped genes: aym:YM304_33580, aym:YM304_33560, aym:YM304_33590
path_aym00670.kgml:
path_aym00670.kgml: Found a trail of span 2 containing skipped vertices
path_aym00670.kgml: 51 -> [61] -> 26
path_aym00670.kgml: R04560 -> [R00945] -> {R01224, R07168}
path_aym00670.kgml: aym:YM304_07240 -> [aym:YM304_10550] -> aym:YM304_07250
path_aym00670.kgml: 2.1.2.3 -> [2.1.2.1] -> {1.5.1.20, 1.5.1.20}
path_aym00670.kgml:
path_aym00670.kgml: --- 0.63 seconds ---

path_aym00680.kgml: Methane metabolism
path_aym00680.kgml: Initialization took 1.29 seconds
path_aym00680.kgml: (not found)
path_aym00680.kgml: --- 1.34 seconds ---

path_aym00730.kgml: Thiamine metabolism
path_aym00730.kgml: Initialization took 0.09 seconds
path_aym00730.kgml: (not found)
path_aym00730.kgml: --- 0.14 seconds ---

path_aym00740.kgml: Riboflavin metabolism
path_aym00740.kgml: Initialization took 0.09 seconds
path_aym00740.kgml: (not found)
path_aym00740.kgml: --- 0.14 seconds ---

path_aym00750.kgml: Vitamin B6 metabolism
path_aym00750.kgml: Initialization took 0.09 seconds
path_aym00750.kgml: (not found)
path_aym00750.kgml: --- 0.14 seconds ---

path_aym00760.kgml: Nicotinate and nicotinamide metabolism
path_aym00760.kgml: Initialization took 0.54 seconds
path_aym00760.kgml:
path_aym00760.kgml: Found a trail of span 3 without skipping any vertex
path_aym00760.kgml: 71 -> 72 -> 73
path_aym00760.kgml: R00481 -> R04292 -> R03348
path_aym00760.kgml: aym:YM304_12920 -> aym:YM304_12910 -> aym:YM304_12930
path_aym00760.kgml: 1.4.3.16 -> 2.5.1.72 -> 2.4.2.19
path_aym00760.kgml:
path_aym00760.kgml: Found a trail of span 2 containing skipped vertices
path_aym00760.kgml: 71 -> [72] -> 73
path_aym00760.kgml: R00481 -> [R04292] -> R03348
path_aym00760.kgml: aym:YM304_12920 -> [aym:YM304_12910] -> aym:YM304_12930
path_aym00760.kgml: 1.4.3.16 -> [2.5.1.72] -> 2.4.2.19
path_aym00760.kgml:
path_aym00760.kgml: Found a trail of span 2 without skipping any vertex
path_aym00760.kgml: 89 -> 88
path_aym00760.kgml: R01268 -> R01724
path_aym00760.kgml: aym:YM304_39330 -> aym:YM304_39340
path_aym00760.kgml: 3.5.1.19 -> 6.3.4.21
path_aym00760.kgml:
path_aym00760.kgml: --- 0.80 seconds ---

path_aym00770.kgml: Pantothenate and CoA biosynthesis
path_aym00770.kgml: Initialization took 0.28 seconds
path_aym00770.kgml:
path_aym00770.kgml: Found a trail of span 2 without skipping any vertex
path_aym00770.kgml: 82 -> 81
path_aym00770.kgml: R00006 -> R03051
path_aym00770.kgml: {aym:YM304_11430, aym:YM304_11440} -> aym:YM304_11450
path_aym00770.kgml: 2.2.1.6 -> 1.1.1.86
path_aym00770.kgml:
path_aym00770.kgml: Found a trail of span 2 without skipping any vertex
path_aym00770.kgml: 73 -> 72
path_aym00770.kgml: R02269 -> R00905
path_aym00770.kgml: aym:YM304_14030 -> aym:YM304_14020
path_aym00770.kgml: 3.5.2.2 -> 3.5.1.6
path_aym00770.kgml:
path_aym00770.kgml: --- 0.41 seconds ---

path_aym00780.kgml: Biotin metabolism
path_aym00780.kgml: Initialization took 0.33 seconds
path_aym00780.kgml:
path_aym00780.kgml: Found a trail of span 4 containing skipped vertices
path_aym00780.kgml: 95 -> 53 -> [56 -> 59] -> 74 -> 67
path_aym00780.kgml: R10115 -> R10116 -> [R10117 -> R10118] -> R10119 -> R10120
path_aym00780.kgml: aym:YM304_21300 -> {aym:YM304_01780, aym:YM304_08480, aym:YM304_16980, aym:YM304_17120, aym:YM304_17170, aym:YM304_21320, aym:YM304_24710, aym:YM304_33340, aym:YM304_35350, aym:YM304_41850} -> [aym:YM304_21280 -> aym:YM304_19680] -> aym:YM304_21300 -> {aym:YM304_01780, aym:YM304_08480, aym:YM304_16980, aym:YM304_17120, aym:YM304_17170, aym:YM304_21320, aym:YM304_24710, aym:YM304_33340, aym:YM304_35350, aym:YM304_41850}
path_aym00780.kgml: {2.3.1.179, 2.3.1.41} -> 1.1.1.100 -> [4.2.1.59 -> 1.3.1.10] -> {2.3.1.179, 2.3.1.41} -> 1.1.1.100
path_aym00780.kgml: Skipped genes: aym:YM304_21310
path_aym00780.kgml:
path_aym00780.kgml: --- 0.42 seconds ---

path_aym00785.kgml: Lipoic acid metabolism
path_aym00785.kgml: Initialization took 0.04 seconds
path_aym00785.kgml: (not found)
path_aym00785.kgml: --- 0.09 seconds ---

path_aym00790.kgml: Folate biosynthesis
path_aym00790.kgml: Initialization took 0.28 seconds
path_aym00790.kgml:
path_aym00790.kgml: Found a trail of span 2 containing skipped vertices
path_aym00790.kgml: 93 -> 117
path_aym00790.kgml: R09394 -> R11372
path_aym00790.kgml: aym:YM304_11040 -> aym:YM304_11080
path_aym00790.kgml: 4.1.99.22 -> 4.6.1.17
path_aym00790.kgml: Skipped genes: aym:YM304_11060, aym:YM304_11050
path_aym00790.kgml:
path_aym00790.kgml: --- 0.37 seconds ---

path_aym00860.kgml: Porphyrin and chlorophyll metabolism
path_aym00860.kgml: Initialization took 1.24 seconds
path_aym00860.kgml:
path_aym00860.kgml: Found a trail of span 5 containing skipped vertices
path_aym00860.kgml: 278 -> 276 -> 274 -> 273 -> 270
path_aym00860.kgml: R04109 -> R02272 -> R00036 -> R00084 -> R03165
path_aym00860.kgml: aym:YM304_37850 -> {aym:YM304_37790, aym:YM304_41640} -> aym:YM304_37800 -> aym:YM304_37840 -> aym:YM304_37830
path_aym00860.kgml: 1.2.1.70 -> 5.4.3.8 -> 4.2.1.24 -> 2.5.1.61 -> 4.2.1.75
path_aym00860.kgml: Skipped genes: aym:YM304_37820
path_aym00860.kgml:
path_aym00860.kgml: Found a trail of span 4 containing skipped vertices
path_aym00860.kgml: 304 -> 305 -> 308 -> 310
path_aym00860.kgml: R07268 -> {R05221, R06558} -> R05222 -> R05223
path_aym00860.kgml: aym:YM304_11590 -> aym:YM304_11580 -> aym:YM304_11580 -> aym:YM304_11560
path_aym00860.kgml: 2.5.1.17 -> {2.7.1.156, 2.7.1.156} -> 2.7.7.62 -> 2.7.8.26
path_aym00860.kgml: Skipped genes: aym:YM304_11570
path_aym00860.kgml:
path_aym00860.kgml: Found a trail of span 4 containing skipped vertices
path_aym00860.kgml: 301 -> [302 -> 315] -> 305 -> 308 -> 310
path_aym00860.kgml: R05220 -> [R05225 -> R07302] -> {R05221, R06558} -> R05222 -> R05223
path_aym00860.kgml: aym:YM304_11590 -> [aym:YM304_11650 -> aym:YM304_11640] -> aym:YM304_11580 -> aym:YM304_11580 -> aym:YM304_11560
path_aym00860.kgml: 2.5.1.17 -> [6.3.5.10 -> 6.3.1.10] -> {2.7.1.156, 2.7.1.156} -> 2.7.7.62 -> 2.7.8.26
path_aym00860.kgml: Skipped genes: aym:YM304_11570
path_aym00860.kgml:
path_aym00860.kgml: Found a trail of span 4 containing skipped vertices
path_aym00860.kgml: 278 -> [276] -> 274 -> 273 -> 270
path_aym00860.kgml: R04109 -> [R02272] -> R00036 -> R00084 -> R03165
path_aym00860.kgml: aym:YM304_37850 -> [{aym:YM304_37790, aym:YM304_41640}] -> aym:YM304_37800 -> aym:YM304_37840 -> aym:YM304_37830
path_aym00860.kgml: 1.2.1.70 -> [5.4.3.8] -> 4.2.1.24 -> 2.5.1.61 -> 4.2.1.75
path_aym00860.kgml: Skipped genes: aym:YM304_37820
path_aym00860.kgml:
path_aym00860.kgml: Found a trail of span 4 containing skipped vertices
path_aym00860.kgml: 278 -> 276 -> [274] -> 273 -> 270
path_aym00860.kgml: R04109 -> R02272 -> [R00036] -> R00084 -> R03165
path_aym00860.kgml: aym:YM304_37850 -> {aym:YM304_37790, aym:YM304_41640} -> [aym:YM304_37800] -> aym:YM304_37840 -> aym:YM304_37830
path_aym00860.kgml: 1.2.1.70 -> 5.4.3.8 -> [4.2.1.24] -> 2.5.1.61 -> 4.2.1.75
path_aym00860.kgml: Skipped genes: aym:YM304_37800, aym:YM304_37820
path_aym00860.kgml:
path_aym00860.kgml: Found a trail of span 4 containing skipped vertices
path_aym00860.kgml: 278 -> 276 -> 274 -> [273] -> 270
path_aym00860.kgml: R04109 -> R02272 -> R00036 -> [R00084] -> R03165
path_aym00860.kgml: aym:YM304_37850 -> {aym:YM304_37790, aym:YM304_41640} -> aym:YM304_37800 -> [aym:YM304_37840] -> aym:YM304_37830
path_aym00860.kgml: 1.2.1.70 -> 5.4.3.8 -> 4.2.1.24 -> [2.5.1.61] -> 4.2.1.75
path_aym00860.kgml: Skipped genes: aym:YM304_37820, aym:YM304_37840
path_aym00860.kgml:
path_aym00860.kgml: Found a trail of span 3 containing skipped vertices
path_aym00860.kgml: 304 -> 305 -> [308] -> 310
path_aym00860.kgml: R07268 -> {R05221, R06558} -> [R05222] -> R05223
path_aym00860.kgml: aym:YM304_11590 -> aym:YM304_11580 -> [aym:YM304_11580] -> aym:YM304_11560
path_aym00860.kgml: 2.5.1.17 -> {2.7.1.156, 2.7.1.156} -> [2.7.7.62] -> 2.7.8.26
path_aym00860.kgml: Skipped genes: aym:YM304_11570
path_aym00860.kgml:
path_aym00860.kgml: Found a trail of span 3 containing skipped vertices
path_aym00860.kgml: 304 -> [305] -> 308 -> 310
path_aym00860.kgml: R07268 -> [{R05221, R06558}] -> R05222 -> R05223
path_aym00860.kgml: aym:YM304_11590 -> [aym:YM304_11580] -> aym:YM304_11580 -> aym:YM304_11560
path_aym00860.kgml: 2.5.1.17 -> [{2.7.1.156, 2.7.1.156}] -> 2.7.7.62 -> 2.7.8.26
path_aym00860.kgml: Skipped genes: aym:YM304_11570
path_aym00860.kgml:
path_aym00860.kgml: Found a trail of span 3 containing skipped vertices
path_aym00860.kgml: 301 -> [302 -> 316] -> 308 -> 310
path_aym00860.kgml: R05220 -> [R05225 -> R06529] -> R05222 -> R05223
path_aym00860.kgml: aym:YM304_11590 -> [aym:YM304_11650 -> aym:YM304_11640] -> aym:YM304_11580 -> aym:YM304_11560
path_aym00860.kgml: 2.5.1.17 -> [6.3.5.10 -> 6.3.1.10] -> 2.7.7.62 -> 2.7.8.26
path_aym00860.kgml: Skipped genes: aym:YM304_11570
path_aym00860.kgml:
path_aym00860.kgml: Found a trail of span 3 containing skipped vertices
path_aym00860.kgml: 278 -> [276 -> 274] -> 273 -> 270
path_aym00860.kgml: R04109 -> [R02272 -> R00036] -> R00084 -> R03165
path_aym00860.kgml: aym:YM304_37850 -> [{aym:YM304_37790, aym:YM304_41640} -> aym:YM304_37800] -> aym:YM304_37840 -> aym:YM304_37830
path_aym00860.kgml: 1.2.1.70 -> [5.4.3.8 -> 4.2.1.24] -> 2.5.1.61 -> 4.2.1.75
path_aym00860.kgml:
path_aym00860.kgml: Found a trail of span 3 containing skipped vertices
path_aym00860.kgml: 278 -> 276 -> [274 -> 273] -> 270
path_aym00860.kgml: R04109 -> R02272 -> [R00036 -> R00084] -> R03165
path_aym00860.kgml: aym:YM304_37850 -> {aym:YM304_37790, aym:YM304_41640} -> [aym:YM304_37800 -> aym:YM304_37840] -> aym:YM304_37830
path_aym00860.kgml: 1.2.1.70 -> 5.4.3.8 -> [4.2.1.24 -> 2.5.1.61] -> 4.2.1.75
path_aym00860.kgml: Skipped genes: aym:YM304_37800, aym:YM304_37820, aym:YM304_37840
path_aym00860.kgml:
path_aym00860.kgml: Found a trail of span 2 without skipping any vertex
path_aym00860.kgml: 269 -> 408
path_aym00860.kgml: R03197 -> R04178
path_aym00860.kgml: aym:YM304_09350 -> aym:YM304_09340
path_aym00860.kgml: 4.1.1.37 -> 1.3.3.15
path_aym00860.kgml:
path_aym00860.kgml: Found a trail of span 2 containing skipped vertices
path_aym00860.kgml: 304 -> [305 -> 308] -> 310
path_aym00860.kgml: R07268 -> [{R05221, R06558} -> R05222] -> R05223
path_aym00860.kgml: aym:YM304_11590 -> [aym:YM304_11580 -> aym:YM304_11580] -> aym:YM304_11560
path_aym00860.kgml: 2.5.1.17 -> [{2.7.1.156, 2.7.1.156} -> 2.7.7.62] -> 2.7.8.26
path_aym00860.kgml: Skipped genes: aym:YM304_11570, aym:YM304_11580
path_aym00860.kgml:
path_aym00860.kgml: Found a trail of span 2 without skipping any vertex
path_aym00860.kgml: 302 -> 315
path_aym00860.kgml: R05225 -> R07302
path_aym00860.kgml: aym:YM304_11650 -> aym:YM304_11640
path_aym00860.kgml: 6.3.5.10 -> 6.3.1.10
path_aym00860.kgml:
path_aym00860.kgml: Found a trail of span 2 without skipping any vertex
path_aym00860.kgml: 302 -> 316
path_aym00860.kgml: R05225 -> R06529
path_aym00860.kgml: aym:YM304_11650 -> aym:YM304_11640
path_aym00860.kgml: 6.3.5.10 -> 6.3.1.10
path_aym00860.kgml:
path_aym00860.kgml: Found a trail of span 2 without skipping any vertex
path_aym00860.kgml: 309 -> 316
path_aym00860.kgml: R06530 -> R06529
path_aym00860.kgml: aym:YM304_11630 -> aym:YM304_11640
path_aym00860.kgml: 4.1.1.81 -> 6.3.1.10
path_aym00860.kgml:
path_aym00860.kgml: Found a trail of span 2 containing skipped vertices
path_aym00860.kgml: 312 -> [311] -> 310
path_aym00860.kgml: R04148 -> [R04594] -> R05223
path_aym00860.kgml: aym:YM304_11570 -> [aym:YM304_18980] -> aym:YM304_11560
path_aym00860.kgml: 2.4.2.21 -> [3.1.3.73] -> 2.7.8.26
path_aym00860.kgml:
path_aym00860.kgml: --- 2.37 seconds ---

path_aym00900.kgml: Terpenoid backbone biosynthesis
path_aym00900.kgml: Initialization took 0.58 seconds
path_aym00900.kgml:
path_aym00900.kgml: Found a trail of span 2 containing skipped vertices
path_aym00900.kgml: 66 -> [67] -> 68
path_aym00900.kgml: R05633 -> [R05634] -> R05637
path_aym00900.kgml: aym:YM304_04650 -> [aym:YM304_33060] -> aym:YM304_04660
path_aym00900.kgml: 2.7.7.60 -> [2.7.1.148] -> 4.6.1.12
path_aym00900.kgml:
path_aym00900.kgml: --- 0.68 seconds ---

path_aym00903.kgml: Limonene and pinene degradation
path_aym00903.kgml: Initialization took 0.43 seconds
path_aym00903.kgml: (not found)
path_aym00903.kgml: --- 0.47 seconds ---

path_aym00906.kgml: Carotenoid biosynthesis
path_aym00906.kgml: Initialization took 0.08 seconds
path_aym00906.kgml: (not found)
path_aym00906.kgml: --- 0.13 seconds ---

path_aym00910.kgml: Nitrogen metabolism
path_aym00910.kgml: Initialization took 0.18 seconds
path_aym00910.kgml: (not found)
path_aym00910.kgml: --- 0.22 seconds ---

path_aym00920.kgml: Sulfur metabolism
path_aym00920.kgml: Initialization took 0.49 seconds
path_aym00920.kgml:
path_aym00920.kgml: Found a trail of span 3 without skipping any vertex
path_aym00920.kgml: 42 -> 39 -> 38
path_aym00920.kgml: R00529 -> R00509 -> R00508
path_aym00920.kgml: {aym:YM304_32870, aym:YM304_32880} -> aym:YM304_32870 -> {aym:YM304_27260, aym:YM304_32890}
path_aym00920.kgml: 2.7.7.4 -> 2.7.1.25 -> 3.1.3.7
path_aym00920.kgml:
path_aym00920.kgml: Found a trail of span 2 without skipping any vertex
path_aym00920.kgml: 160 -> 159
path_aym00920.kgml: R00529 -> R00509
path_aym00920.kgml: {aym:YM304_32870, aym:YM304_32880} -> aym:YM304_32870
path_aym00920.kgml: 2.7.7.4 -> 2.7.1.25
path_aym00920.kgml:
path_aym00920.kgml: Found a trail of span 2 without skipping any vertex
path_aym00920.kgml: 48 -> 29
path_aym00920.kgml: R02021 -> R00859
path_aym00920.kgml: aym:YM304_35070 -> aym:YM304_35080
path_aym00920.kgml: 1.8.4.8 -> 1.8.7.1
path_aym00920.kgml:
path_aym00920.kgml: Found a trail of span 2 without skipping any vertex
path_aym00920.kgml: 150 -> 149
path_aym00920.kgml: R02021 -> R00859
path_aym00920.kgml: aym:YM304_35070 -> aym:YM304_35080
path_aym00920.kgml: 1.8.4.8 -> 1.8.7.1
path_aym00920.kgml:
path_aym00920.kgml: --- 0.75 seconds ---

path_aym00930.kgml: Caprolactam degradation
path_aym00930.kgml: Initialization took 0.33 seconds
path_aym00930.kgml: (not found)
path_aym00930.kgml: --- 0.39 seconds ---

path_aym00970.kgml: Aminoacyl-tRNA biosynthesis
path_aym00970.kgml: Initialization took 1.08 seconds
path_aym00970.kgml: (not found)
path_aym00970.kgml: --- 1.14 seconds ---

path_aym00984.kgml: Steroid degradation
path_aym00984.kgml: Initialization took 0.05 seconds
path_aym00984.kgml: (not found)
path_aym00984.kgml: --- 0.11 seconds ---

path_aym01040.kgml: Biosynthesis of unsaturated fatty acids
path_aym01040.kgml: Initialization took 0.39 seconds
path_aym01040.kgml: (not found)
path_aym01040.kgml: --- 0.45 seconds ---

path_aym01051.kgml: Biosynthesis of ansamycins
path_aym01051.kgml: Initialization took 0.09 seconds
path_aym01051.kgml: (not found)
path_aym01051.kgml: --- 0.14 seconds ---

--- 408.62 seconds ---
