# Supplementary material for: CoMetGeNe: mining conserved neighborhood patterns in metabolic and genomic contexts
Source: BMC Bioinformatics. 2019 Jan 10;20:19. doi: 10.1186/s12859-018-2542-2 (PMC6327494; doi:10.1186/s12859-018-2542-2)
Supplement: Supplementary file 14 — Trail finding results for completely assembled representative bacterial genomes present in NCBI Genomes. Of the 1,545 fully assembled representative bacterial genomes in NCBI, corresponding entries have been identified in KEGG for 1,467 species, for which trail finding has been performed for all combinations of gap parameters δG and δD ranging from 0 to 3. This additional file is available from https://doi.org/10.6084/m9.figshare.7288769. (GZ 178,532 kb) [file 12859_2018_2542_MOESM14_ESM.gz › results/ecly_dG1_dD0.hnet]

--- delta_G = 1, delta_D = 0 ---

path_ecly00010.kgml: Glycolysis / Gluconeogenesis
path_ecly00010.kgml: Initialization took 19.86 seconds
path_ecly00010.kgml:
path_ecly00010.kgml: Found a trail of span 4 without skipping any vertex
path_ecly00010.kgml: 48 -> 49 -> 50 -> 75
path_ecly00010.kgml: R00014 -> R03270 -> R02569 -> R07618
path_ecly00010.kgml: ecly:LI62_04300 -> ecly:LI62_04300 -> ecly:LI62_04305 -> ecly:LI62_04310
path_ecly00010.kgml: {1.2.4.1, 2.2.1.6, 4.1.1.1} -> 1.2.4.1 -> 2.3.1.12 -> 1.8.1.4
path_ecly00010.kgml:
path_ecly00010.kgml: Found a trail of span 3 without skipping any vertex
path_ecly00010.kgml: 62 -> 67 -> 64
path_ecly00010.kgml: R02740 -> R02739 -> R03321
path_ecly00010.kgml: {ecly:LI62_01860, ecly:LI62_03900, ecly:LI62_03905} -> {ecly:LI62_01860, ecly:LI62_03900, ecly:LI62_03905} -> {ecly:LI62_01860, ecly:LI62_03900, ecly:LI62_03905}
path_ecly00010.kgml: 5.3.1.9 -> {5.1.3.15, 5.3.1.9} -> 5.3.1.9
path_ecly00010.kgml:
path_ecly00010.kgml: Found a trail of span 2 without skipping any vertex
path_ecly00010.kgml: 79 -> 81
path_ecly00010.kgml: R05132 -> R05133
path_ecly00010.kgml: {ecly:LI62_17310, ecly:LI62_19135} -> {ecly:LI62_00515, ecly:LI62_05310, ecly:LI62_07690, ecly:LI62_09845, ecly:LI62_17560, ecly:LI62_19140, ecly:LI62_19955}
path_ecly00010.kgml: ? -> 3.2.1.86
path_ecly00010.kgml:
path_ecly00010.kgml: Found a trail of span 2 without skipping any vertex
path_ecly00010.kgml: 80 -> 82
path_ecly00010.kgml: R04394 -> R05134
path_ecly00010.kgml: {ecly:LI62_17310, ecly:LI62_19135} -> {ecly:LI62_00515, ecly:LI62_05310, ecly:LI62_07690, ecly:LI62_09845, ecly:LI62_17560, ecly:LI62_19140, ecly:LI62_19955}
path_ecly00010.kgml: ? -> 3.2.1.86
path_ecly00010.kgml:
path_ecly00010.kgml: --- 21.34 seconds ---

path_ecly00020.kgml: Citrate cycle (TCA cycle)
path_ecly00020.kgml: Initialization took 4.52 seconds
path_ecly00020.kgml:
path_ecly00020.kgml: Found a trail of span 5 without skipping any vertex
path_ecly00020.kgml: 29 -> 30 -> 31 -> 32 -> 92 -> 95
path_ecly00020.kgml: R00621 -> R03316 -> R02570 -> R00405 -> R02164 -> R02164
path_ecly00020.kgml: ecly:LI62_07155 -> ecly:LI62_07155 -> ecly:LI62_07160 -> {ecly:LI62_07165, ecly:LI62_07170} -> {ecly:LI62_07135, ecly:LI62_07140, ecly:LI62_07145, ecly:LI62_07150} -> {ecly:LI62_02465, ecly:LI62_02470, ecly:LI62_02475, ecly:LI62_02480, ecly:LI62_07135, ecly:LI62_07140, ecly:LI62_07145, ecly:LI62_07150, ecly:LI62_15555}
path_ecly00020.kgml: 1.2.4.2 -> 1.2.4.2 -> 2.3.1.61 -> 6.2.1.5 -> {1.3.5.1, 1.3.5.4} -> {1.3.5.1, 1.3.5.4}
path_ecly00020.kgml:
path_ecly00020.kgml: Found a trail of span 5 without skipping any vertex
path_ecly00020.kgml: 29 -> 30 -> 31 -> 32 -> 95
path_ecly00020.kgml: R00621 -> R03316 -> R02570 -> R00405 -> R02164
path_ecly00020.kgml: ecly:LI62_07155 -> ecly:LI62_07155 -> ecly:LI62_07160 -> {ecly:LI62_07165, ecly:LI62_07170} -> {ecly:LI62_02465, ecly:LI62_02470, ecly:LI62_02475, ecly:LI62_02480, ecly:LI62_07135, ecly:LI62_07140, ecly:LI62_07145, ecly:LI62_07150, ecly:LI62_15555}
path_ecly00020.kgml: 1.2.4.2 -> 1.2.4.2 -> 2.3.1.61 -> 6.2.1.5 -> {1.3.5.1, 1.3.5.4}
path_ecly00020.kgml:
path_ecly00020.kgml: Found a trail of span 5 without skipping any vertex
path_ecly00020.kgml: 29 -> 30 -> 31 -> 32 -> 92 -> 32 -> 31
path_ecly00020.kgml: R00621 -> R03316 -> R02570 -> R00405 -> R02164 -> R00405 -> R02570
path_ecly00020.kgml: ecly:LI62_07155 -> ecly:LI62_07155 -> ecly:LI62_07160 -> {ecly:LI62_07165, ecly:LI62_07170} -> {ecly:LI62_07135, ecly:LI62_07140, ecly:LI62_07145, ecly:LI62_07150} -> {ecly:LI62_07165, ecly:LI62_07170} -> ecly:LI62_07160
path_ecly00020.kgml: 1.2.4.2 -> 1.2.4.2 -> 2.3.1.61 -> 6.2.1.5 -> {1.3.5.1, 1.3.5.4} -> 6.2.1.5 -> 2.3.1.61
path_ecly00020.kgml:
path_ecly00020.kgml: Found a trail of span 4 without skipping any vertex
path_ecly00020.kgml: 82 -> 80 -> 77 -> 75
path_ecly00020.kgml: R02569 -> R07618 -> R03270 -> R00014
path_ecly00020.kgml: ecly:LI62_04305 -> ecly:LI62_04310 -> ecly:LI62_04300 -> ecly:LI62_04300
path_ecly00020.kgml: 2.3.1.12 -> 1.8.1.4 -> 1.2.4.1 -> {1.2.4.1, 2.2.1.6, 4.1.1.1}
path_ecly00020.kgml:
path_ecly00020.kgml: --- 5.78 seconds ---

path_ecly00030.kgml: Pentose phosphate pathway
path_ecly00030.kgml: Initialization took 9.73 seconds
path_ecly00030.kgml:
path_ecly00030.kgml: Found a trail of span 3 without skipping any vertex
path_ecly00030.kgml: 77 -> 46 -> 49
path_ecly00030.kgml: R01827 -> R01641 -> R01830
path_ecly00030.kgml: {ecly:LI62_03825, ecly:LI62_17380} -> {ecly:LI62_16905, ecly:LI62_16910, ecly:LI62_17385, ecly:LI62_20080} -> {ecly:LI62_16905, ecly:LI62_16910, ecly:LI62_17385, ecly:LI62_20080}
path_ecly00030.kgml: 2.2.1.2 -> 2.2.1.1 -> 2.2.1.1
path_ecly00030.kgml:
path_ecly00030.kgml: Found a trail of span 2 without skipping any vertex
path_ecly00030.kgml: 53 -> 37
path_ecly00030.kgml: R02740 -> R02739
path_ecly00030.kgml: {ecly:LI62_01860, ecly:LI62_03900, ecly:LI62_03905} -> {ecly:LI62_01860, ecly:LI62_03900, ecly:LI62_03905}
path_ecly00030.kgml: 5.3.1.9 -> {5.1.3.15, 5.3.1.9}
path_ecly00030.kgml:
path_ecly00030.kgml: Found a trail of span 2 containing skipped vertices
path_ecly00030.kgml: 41 -> 42
path_ecly00030.kgml: R02749 -> R01066
path_ecly00030.kgml: ecly:LI62_03705 -> ecly:LI62_03695
path_ecly00030.kgml: 5.4.2.7 -> 4.1.2.4
path_ecly00030.kgml: Skipped genes: ecly:LI62_03700
path_ecly00030.kgml:
path_ecly00030.kgml: Found a trail of span 2 without skipping any vertex
path_ecly00030.kgml: 61 -> 38
path_ecly00030.kgml: R02036 -> R05605
path_ecly00030.kgml: ecly:LI62_14945 -> ecly:LI62_14940
path_ecly00030.kgml: 4.2.1.12 -> {4.1.2.14, 4.1.2.55}
path_ecly00030.kgml:
path_ecly00030.kgml: --- 10.96 seconds ---

path_ecly00040.kgml: Pentose and glucuronate interconversions
path_ecly00040.kgml: Initialization took 11.68 seconds
path_ecly00040.kgml:
path_ecly00040.kgml: Found a trail of span 2 without skipping any vertex
path_ecly00040.kgml: 125 -> 126
path_ecly00040.kgml: R04383 -> R01542
path_ecly00040.kgml: ecly:LI62_19730 -> {ecly:LI62_09875, ecly:LI62_19725}
path_ecly00040.kgml: 5.3.1.17 -> {1.1.1.125, 1.1.1.127}
path_ecly00040.kgml:
path_ecly00040.kgml: Found a trail of span 2 containing skipped vertices
path_ecly00040.kgml: 127 -> 128
path_ecly00040.kgml: R01902 -> R01785
path_ecly00040.kgml: ecly:LI62_24420 -> ecly:LI62_24430
path_ecly00040.kgml: 2.7.1.5 -> 4.1.2.19
path_ecly00040.kgml: Skipped genes: ecly:LI62_24425
path_ecly00040.kgml:
path_ecly00040.kgml: Found a trail of span 2 without skipping any vertex
path_ecly00040.kgml: 72 -> 71
path_ecly00040.kgml: R01526 -> R01895
path_ecly00040.kgml: ecly:LI62_16130 -> ecly:LI62_16125
path_ecly00040.kgml: {2.7.1.16, 2.7.1.47} -> 1.1.1.56
path_ecly00040.kgml:
path_ecly00040.kgml: Found a trail of span 2 without skipping any vertex
path_ecly00040.kgml: 82 -> 83
path_ecly00040.kgml: R01782 -> R02429
path_ecly00040.kgml: ecly:LI62_03025 -> ecly:LI62_03030
path_ecly00040.kgml: 4.1.2.28 -> 4.2.1.82
path_ecly00040.kgml:
path_ecly00040.kgml: --- 15.82 seconds ---

path_ecly00051.kgml: Fructose and mannose metabolism
path_ecly00051.kgml: Initialization took 12.52 seconds
path_ecly00051.kgml:
path_ecly00051.kgml: Found a trail of span 3 without skipping any vertex
path_ecly00051.kgml: 98 -> 99 -> 101
path_ecly00051.kgml: R02437 -> R03014 -> R02263
path_ecly00051.kgml: ecly:LI62_24425 -> ecly:LI62_24420 -> ecly:LI62_24430
path_ecly00051.kgml: 5.3.1.14 -> 2.7.1.5 -> 4.1.2.19
path_ecly00051.kgml:
path_ecly00051.kgml: Found a trail of span 2 without skipping any vertex
path_ecly00051.kgml: 54 -> 92
path_ecly00051.kgml: R03232 -> R02071
path_ecly00051.kgml: {ecly:LI62_02935, ecly:LI62_16465, ecly:LI62_16475} -> ecly:LI62_16470
path_ecly00051.kgml: 2.7.1.202 -> 2.7.1.56
path_ecly00051.kgml:
path_ecly00051.kgml: Found a trail of span 2 without skipping any vertex
path_ecly00051.kgml: 79 -> 84
path_ecly00051.kgml: R01818 -> R00885
path_ecly00051.kgml: ecly:LI62_15915 -> ecly:LI62_15920
path_ecly00051.kgml: 5.4.2.8 -> 2.7.7.13
path_ecly00051.kgml:
path_ecly00051.kgml: Found a trail of span 2 without skipping any vertex
path_ecly00051.kgml: 168 -> 166
path_ecly00051.kgml: R03163 -> R03241
path_ecly00051.kgml: ecly:LI62_05370 -> ecly:LI62_05375
path_ecly00051.kgml: {5.3.1.25, 5.3.1.3} -> 2.7.1.51
path_ecly00051.kgml:
path_ecly00051.kgml: Found a trail of span 2 without skipping any vertex
path_ecly00051.kgml: 87 -> 86
path_ecly00051.kgml: R05820 -> R05607
path_ecly00051.kgml: {ecly:LI62_19065, ecly:LI62_19070, ecly:LI62_19075} -> ecly:LI62_19080
path_ecly00051.kgml: 2.7.1.198 -> 1.1.1.140
path_ecly00051.kgml:
path_ecly00051.kgml: Found a trail of span 2 without skipping any vertex
path_ecly00051.kgml: 83 -> 82
path_ecly00051.kgml: R00888 -> R05692
path_ecly00051.kgml: ecly:LI62_15940 -> ecly:LI62_15935
path_ecly00051.kgml: 4.2.1.47 -> 1.1.1.271
path_ecly00051.kgml:
path_ecly00051.kgml: Found a trail of span 2 without skipping any vertex
path_ecly00051.kgml: 67 -> 77
path_ecly00051.kgml: R02704 -> R02703
path_ecly00051.kgml: ecly:LI62_23990 -> ecly:LI62_23995
path_ecly00051.kgml: 2.7.1.197 -> 1.1.1.17
path_ecly00051.kgml:
path_ecly00051.kgml: --- 13.64 seconds ---

path_ecly00052.kgml: Galactose metabolism
path_ecly00052.kgml: Initialization took 5.22 seconds
path_ecly00052.kgml:
path_ecly00052.kgml: Found a trail of span 4 without skipping any vertex
path_ecly00052.kgml: 172 -> 171 -> 82 -> 79
path_ecly00052.kgml: R10619 -> R01092 -> R00955 -> R00291
path_ecly00052.kgml: ecly:LI62_07300 -> ecly:LI62_07305 -> ecly:LI62_07310 -> ecly:LI62_07315
path_ecly00052.kgml: 5.1.3.3 -> 2.7.1.6 -> 2.7.7.12 -> 5.1.3.2
path_ecly00052.kgml:
path_ecly00052.kgml: Found a trail of span 3 without skipping any vertex
path_ecly00052.kgml: 84 -> 83 -> 59
path_ecly00052.kgml: R03033 -> R03387 -> R01064
path_ecly00052.kgml: ecly:LI62_00335 -> ecly:LI62_00325 -> ecly:LI62_00330
path_ecly00052.kgml: {4.2.1.140, 4.2.1.6} -> {2.7.1.178, 2.7.1.58} -> {4.1.2.21, 4.1.2.55}
path_ecly00052.kgml:
path_ecly00052.kgml: Found a trail of span 2 without skipping any vertex
path_ecly00052.kgml: 101 -> 102
path_ecly00052.kgml: R08366 -> R05168
path_ecly00052.kgml: {ecly:LI62_21715, ecly:LI62_21720, ecly:LI62_21725, ecly:LI62_21730} -> ecly:LI62_21735
path_ecly00052.kgml: ? -> 3.5.1.25
path_ecly00052.kgml:
path_ecly00052.kgml: --- 5.92 seconds ---

path_ecly00053.kgml: Ascorbate and aldarate metabolism
path_ecly00053.kgml: Initialization took 2.90 seconds
path_ecly00053.kgml:
path_ecly00053.kgml: Found a trail of span 4 without skipping any vertex
path_ecly00053.kgml: 133 -> 166 -> 167 -> 165
path_ecly00053.kgml: R07127 -> R07125 -> R03244 -> R05850
path_ecly00053.kgml: ecly:LI62_23925 -> {ecly:LI62_02660, ecly:LI62_23930} -> {ecly:LI62_02665, ecly:LI62_23935} -> {ecly:LI62_02670, ecly:LI62_04030, ecly:LI62_23940}
path_ecly00053.kgml: 2.7.1.53 -> 4.1.1.85 -> 5.1.3.22 -> 5.1.3.4
path_ecly00053.kgml:
path_ecly00053.kgml: --- 3.14 seconds ---

path_ecly00061.kgml: Fatty acid biosynthesis
path_ecly00061.kgml: Initialization took 1.57 seconds
path_ecly00061.kgml:
path_ecly00061.kgml: Found a trail of span 3 containing skipped vertices
path_ecly00061.kgml: 147 -> 53 -> 54
path_ecly00061.kgml: R01626 -> R07762 -> R07763
path_ecly00061.kgml: ecly:LI62_09050 -> {ecly:LI62_09065, ecly:LI62_23380} -> {ecly:LI62_09055, ecly:LI62_23375}
path_ecly00061.kgml: {2.3.1.39, 2.3.1.85, 2.3.1.86} -> {2.3.1.179, 2.3.1.199, 2.3.1.41} -> 1.1.1.100
path_ecly00061.kgml: Skipped genes: ecly:LI62_09060
path_ecly00061.kgml:
path_ecly00061.kgml: Found a trail of span 3 containing skipped vertices
path_ecly00061.kgml: 147 -> 259 -> 142
path_ecly00061.kgml: R01626 -> R04355 -> R04533
path_ecly00061.kgml: ecly:LI62_09050 -> {ecly:LI62_09065, ecly:LI62_23380} -> {ecly:LI62_09055, ecly:LI62_23375}
path_ecly00061.kgml: {2.3.1.39, 2.3.1.85, 2.3.1.86} -> {2.3.1.179, 2.3.1.41, 2.3.1.85, 2.3.1.86} -> {1.1.1.100, 2.3.1.85, 2.3.1.86}
path_ecly00061.kgml: Skipped genes: ecly:LI62_09060
path_ecly00061.kgml:
path_ecly00061.kgml: Found a trail of span 3 without skipping any vertex
path_ecly00061.kgml: 147 -> 262 -> 142
path_ecly00061.kgml: R01626 -> R10707 -> R04533
path_ecly00061.kgml: ecly:LI62_09050 -> ecly:LI62_09045 -> {ecly:LI62_09055, ecly:LI62_23375}
path_ecly00061.kgml: {2.3.1.39, 2.3.1.85, 2.3.1.86} -> 2.3.1.180 -> {1.1.1.100, 2.3.1.85, 2.3.1.86}
path_ecly00061.kgml:
path_ecly00061.kgml: Found a trail of span 3 containing skipped vertices
path_ecly00061.kgml: 147 -> 58 -> 75
path_ecly00061.kgml: R01626 -> R04968 -> R04543
path_ecly00061.kgml: ecly:LI62_09050 -> {ecly:LI62_09065, ecly:LI62_23380} -> {ecly:LI62_09055, ecly:LI62_23375}
path_ecly00061.kgml: {2.3.1.39, 2.3.1.85, 2.3.1.86} -> {2.3.1.179, 2.3.1.41, 2.3.1.85, 2.3.1.86} -> {1.1.1.100, 2.3.1.85, 2.3.1.86}
path_ecly00061.kgml: Skipped genes: ecly:LI62_09060
path_ecly00061.kgml:
path_ecly00061.kgml: Found a trail of span 3 containing skipped vertices
path_ecly00061.kgml: 147 -> 59 -> 86
path_ecly00061.kgml: R01626 -> R04726 -> R04566
path_ecly00061.kgml: ecly:LI62_09050 -> {ecly:LI62_09065, ecly:LI62_23380} -> {ecly:LI62_09055, ecly:LI62_23375}
path_ecly00061.kgml: {2.3.1.39, 2.3.1.85, 2.3.1.86} -> {2.3.1.179, 2.3.1.41, 2.3.1.85, 2.3.1.86} -> {1.1.1.100, 2.3.1.85, 2.3.1.86}
path_ecly00061.kgml: Skipped genes: ecly:LI62_09060
path_ecly00061.kgml:
path_ecly00061.kgml: Found a trail of span 3 containing skipped vertices
path_ecly00061.kgml: 147 -> 63 -> 130
path_ecly00061.kgml: R01626 -> R04952 -> R04953
path_ecly00061.kgml: ecly:LI62_09050 -> {ecly:LI62_09065, ecly:LI62_23380} -> {ecly:LI62_09055, ecly:LI62_23375}
path_ecly00061.kgml: {2.3.1.39, 2.3.1.85, 2.3.1.86} -> {2.3.1.179, 2.3.1.41, 2.3.1.85, 2.3.1.86} -> {1.1.1.100, 2.3.1.85, 2.3.1.86}
path_ecly00061.kgml: Skipped genes: ecly:LI62_09060
path_ecly00061.kgml:
path_ecly00061.kgml: Found a trail of span 3 containing skipped vertices
path_ecly00061.kgml: 147 -> 62 -> 119
path_ecly00061.kgml: R01626 -> R04957 -> R04536
path_ecly00061.kgml: ecly:LI62_09050 -> {ecly:LI62_09065, ecly:LI62_23380} -> {ecly:LI62_09055, ecly:LI62_23375}
path_ecly00061.kgml: {2.3.1.39, 2.3.1.85, 2.3.1.86} -> {2.3.1.179, 2.3.1.41, 2.3.1.85, 2.3.1.86} -> {1.1.1.100, 2.3.1.85, 2.3.1.86}
path_ecly00061.kgml: Skipped genes: ecly:LI62_09060
path_ecly00061.kgml:
path_ecly00061.kgml: Found a trail of span 3 containing skipped vertices
path_ecly00061.kgml: 147 -> 61 -> 108
path_ecly00061.kgml: R01626 -> R04960 -> R04534
path_ecly00061.kgml: ecly:LI62_09050 -> {ecly:LI62_09065, ecly:LI62_23380} -> {ecly:LI62_09055, ecly:LI62_23375}
path_ecly00061.kgml: {2.3.1.39, 2.3.1.85, 2.3.1.86} -> {2.3.1.179, 2.3.1.41, 2.3.1.85, 2.3.1.86} -> {1.1.1.100, 2.3.1.85, 2.3.1.86}
path_ecly00061.kgml: Skipped genes: ecly:LI62_09060
path_ecly00061.kgml:
path_ecly00061.kgml: Found a trail of span 3 containing skipped vertices
path_ecly00061.kgml: 147 -> 60 -> 97
path_ecly00061.kgml: R01626 -> R04963 -> R04964
path_ecly00061.kgml: ecly:LI62_09050 -> {ecly:LI62_09065, ecly:LI62_23380} -> {ecly:LI62_09055, ecly:LI62_23375}
path_ecly00061.kgml: {2.3.1.39, 2.3.1.85, 2.3.1.86} -> {2.3.1.179, 2.3.1.41, 2.3.1.85, 2.3.1.86} -> {1.1.1.100, 2.3.1.85, 2.3.1.86}
path_ecly00061.kgml: Skipped genes: ecly:LI62_09060
path_ecly00061.kgml:
path_ecly00061.kgml: --- 10.70 seconds ---

path_ecly00130.kgml: Ubiquinone and other terpenoid-quinone biosynthesis
path_ecly00130.kgml: Initialization took 2.86 seconds
path_ecly00130.kgml:
path_ecly00130.kgml: Found a trail of span 6 without skipping any vertex
path_ecly00130.kgml: 69 -> 61 -> 54 -> 60 -> 59 -> 58
path_ecly00130.kgml: R01717 -> R08165 -> R08166 -> R04031 -> R04030 -> R07263
path_ecly00130.kgml: {ecly:LI62_06580, ecly:LI62_16770} -> ecly:LI62_16765 -> ecly:LI62_16760 -> ecly:LI62_16750 -> ecly:LI62_16745 -> ecly:LI62_16755
path_ecly00130.kgml: 5.4.4.2 -> 2.2.1.9 -> 4.2.99.20 -> 4.2.1.113 -> 6.2.1.26 -> 4.1.3.36
path_ecly00130.kgml:
path_ecly00130.kgml: --- 3.21 seconds ---

path_ecly00190.kgml: Oxidative phosphorylation
path_ecly00190.kgml: Initialization took 14.44 seconds
path_ecly00190.kgml: (not found)
path_ecly00190.kgml: --- 14.54 seconds ---

path_ecly00220.kgml: Arginine biosynthesis
path_ecly00220.kgml: Initialization took 2.30 seconds
path_ecly00220.kgml:
path_ecly00220.kgml: Found a trail of span 3 without skipping any vertex
path_ecly00220.kgml: 42 -> 44 -> 59
path_ecly00220.kgml: R00150 -> R01398 -> R00552
path_ecly00220.kgml: {ecly:LI62_03010, ecly:LI62_18850} -> {ecly:LI62_03005, ecly:LI62_03060} -> ecly:LI62_03015
path_ecly00220.kgml: 2.7.2.2 -> 2.1.3.3 -> 3.5.3.6
path_ecly00220.kgml:
path_ecly00220.kgml: Found a trail of span 2 without skipping any vertex
path_ecly00220.kgml: 50 -> 51
path_ecly00220.kgml: R02649 -> R03443
path_ecly00220.kgml: ecly:LI62_24180 -> ecly:LI62_24185
path_ecly00220.kgml: 2.7.2.8 -> 1.2.1.38
path_ecly00220.kgml:
path_ecly00220.kgml: --- 2.66 seconds ---

path_ecly00230.kgml: Purine metabolism
path_ecly00230.kgml: Initialization took 42.60 seconds
path_ecly00230.kgml:
path_ecly00230.kgml: Found a trail of span 2 without skipping any vertex
path_ecly00230.kgml: 205 -> 206
path_ecly00230.kgml: R01130 -> {R01230, R01231}
path_ecly00230.kgml: ecly:LI62_17895 -> ecly:LI62_17890
path_ecly00230.kgml: 1.1.1.205 -> {6.3.5.2, 6.3.5.2}
path_ecly00230.kgml:
path_ecly00230.kgml: Found a trail of span 2 without skipping any vertex
path_ecly00230.kgml: 252 -> 253
path_ecly00230.kgml: R00529 -> R00509
path_ecly00230.kgml: {ecly:LI62_19320, ecly:LI62_19325} -> ecly:LI62_19315
path_ecly00230.kgml: 2.7.7.4 -> 2.7.1.25
path_ecly00230.kgml:
path_ecly00230.kgml: Found a trail of span 2 without skipping any vertex
path_ecly00230.kgml: 244 -> 245
path_ecly00230.kgml: R00441 -> R00429
path_ecly00230.kgml: {ecly:LI62_00970, ecly:LI62_01680, ecly:LI62_01685, ecly:LI62_22515} -> {ecly:LI62_00965, ecly:LI62_19410}
path_ecly00230.kgml: {2.7.7.48, 2.7.7.6} -> 2.7.6.5
path_ecly00230.kgml:
path_ecly00230.kgml: Found a trail of span 2 without skipping any vertex
path_ecly00230.kgml: 427 -> 428
path_ecly00230.kgml: R07404 -> R07405
path_ecly00230.kgml: ecly:LI62_05785 -> ecly:LI62_05790
path_ecly00230.kgml: 6.3.4.18 -> 5.4.99.18
path_ecly00230.kgml:
path_ecly00230.kgml: Found a trail of span 2 without skipping any vertex
path_ecly00230.kgml: 196 -> 195
path_ecly00230.kgml: R01126 -> R01131
path_ecly00230.kgml: {ecly:LI62_03655, ecly:LI62_05700, ecly:LI62_19285, ecly:LI62_22950} -> ecly:LI62_05685
path_ecly00230.kgml: {3.1.3.5, 3.1.3.99} -> 2.7.1.73
path_ecly00230.kgml:
path_ecly00230.kgml: Found a trail of span 2 containing skipped vertices
path_ecly00230.kgml: 220 -> 233
path_ecly00230.kgml: R00332 -> R00336
path_ecly00230.kgml: ecly:LI62_00975 -> ecly:LI62_00965
path_ecly00230.kgml: 2.7.4.8 -> 3.1.7.2
path_ecly00230.kgml: Skipped genes: ecly:LI62_00970
path_ecly00230.kgml:
path_ecly00230.kgml: Found a trail of span 2 without skipping any vertex
path_ecly00230.kgml: 217 -> 213
path_ecly00230.kgml: R01228 -> R01227
path_ecly00230.kgml: ecly:LI62_05685 -> {ecly:LI62_03655, ecly:LI62_05700, ecly:LI62_19285, ecly:LI62_22950}
path_ecly00230.kgml: 2.7.1.73 -> 3.1.3.5
path_ecly00230.kgml:
path_ecly00230.kgml: --- 49.91 seconds ---

path_ecly00240.kgml: Pyrimidine metabolism
path_ecly00240.kgml: Initialization took 26.43 seconds
path_ecly00240.kgml:
path_ecly00240.kgml: Found a trail of span 5 without skipping any vertex
path_ecly00240.kgml: 259 -> 260 -> 268 -> 271 -> 272
path_ecly00240.kgml: R09936 -> R09947 -> R09982 -> R09983 -> R09289
path_ecly00240.kgml: {ecly:LI62_08655, ecly:LI62_08680} -> ecly:LI62_08675 -> ecly:LI62_08670 -> ecly:LI62_08665 -> ecly:LI62_08660
path_ecly00240.kgml: 1.14.99.46 -> 3.5.1.110 -> ? -> ? -> 1.1.1.298
path_ecly00240.kgml:
path_ecly00240.kgml: Found a trail of span 3 containing skipped vertices
path_ecly00240.kgml: 276 -> 271 -> 272
path_ecly00240.kgml: R09980 -> R09983 -> R09289
path_ecly00240.kgml: ecly:LI62_08675 -> ecly:LI62_08665 -> ecly:LI62_08660
path_ecly00240.kgml: 3.5.1.110 -> ? -> 1.1.1.298
path_ecly00240.kgml: Skipped genes: ecly:LI62_08670
path_ecly00240.kgml:
path_ecly00240.kgml: Found a trail of span 2 without skipping any vertex
path_ecly00240.kgml: 107 -> 299
path_ecly00240.kgml: {R00571, R00573} -> R00515
path_ecly00240.kgml: ecly:LI62_19400 -> ecly:LI62_19405
path_ecly00240.kgml: {6.3.4.2, 6.3.4.2} -> {3.6.1.65, 3.6.1.8, 3.6.1.9}
path_ecly00240.kgml:
path_ecly00240.kgml: --- 28.74 seconds ---

path_ecly00250.kgml: Alanine, aspartate and glutamate metabolism
path_ecly00250.kgml: Initialization took 4.92 seconds
path_ecly00250.kgml: (not found)
path_ecly00250.kgml: --- 5.01 seconds ---

path_ecly00260.kgml: Glycine, serine and threonine metabolism
path_ecly00260.kgml: Initialization took 11.01 seconds
path_ecly00260.kgml:
path_ecly00260.kgml: Found a trail of span 3 without skipping any vertex
path_ecly00260.kgml: 103 -> 99 -> 87
path_ecly00260.kgml: {R01773, R01775} -> R01771 -> R01466
path_ecly00260.kgml: {ecly:LI62_03795, ecly:LI62_24220} -> ecly:LI62_03800 -> ecly:LI62_03805
path_ecly00260.kgml: {1.1.1.3, 1.1.1.3} -> 2.7.1.39 -> 4.2.3.1
path_ecly00260.kgml:
path_ecly00260.kgml: Found a trail of span 2 without skipping any vertex
path_ecly00260.kgml: 56 -> 186
path_ecly00260.kgml: R06977 -> R07650
path_ecly00260.kgml: ecly:LI62_16250 -> ecly:LI62_16255
path_ecly00260.kgml: 2.6.1.76 -> 4.1.1.86
path_ecly00260.kgml:
path_ecly00260.kgml: Found a trail of span 2 without skipping any vertex
path_ecly00260.kgml: 58 -> 60
path_ecly00260.kgml: R01025 -> {R02565, R02566}
path_ecly00260.kgml: ecly:LI62_06480 -> {ecly:LI62_06485, ecly:LI62_20100}
path_ecly00260.kgml: 1.1.99.1 -> {1.2.1.8, 1.2.1.8}
path_ecly00260.kgml:
path_ecly00260.kgml: Found a trail of span 2 without skipping any vertex
path_ecly00260.kgml: 73 -> 74
path_ecly00260.kgml: R01290 -> R01001
path_ecly00260.kgml: ecly:LI62_10175 -> ecly:LI62_10170
path_ecly00260.kgml: 4.2.1.22 -> 4.4.1.1
path_ecly00260.kgml:
path_ecly00260.kgml: Found a trail of span 2 without skipping any vertex
path_ecly00260.kgml: 180 -> 74
path_ecly00260.kgml: R00891 -> R01001
path_ecly00260.kgml: ecly:LI62_10175 -> ecly:LI62_10170
path_ecly00260.kgml: 4.2.1.22 -> 4.4.1.1
path_ecly00260.kgml:
path_ecly00260.kgml: Found a trail of span 2 containing skipped vertices
path_ecly00260.kgml: 101 -> 110
path_ecly00260.kgml: R03425 -> R04125
path_ecly00260.kgml: ecly:LI62_19985 -> ecly:LI62_19995
path_ecly00260.kgml: 1.4.4.2 -> 2.1.2.10
path_ecly00260.kgml: Skipped genes: ecly:LI62_19990
path_ecly00260.kgml:
path_ecly00260.kgml: Found a trail of span 2 without skipping any vertex
path_ecly00260.kgml: 89 -> 92
path_ecly00260.kgml: R01465 -> R00371
path_ecly00260.kgml: ecly:LI62_01150 -> ecly:LI62_01145
path_ecly00260.kgml: 1.1.1.103 -> 2.3.1.29
path_ecly00260.kgml:
path_ecly00260.kgml: --- 12.33 seconds ---

path_ecly00261.kgml: Monobactam biosynthesis
path_ecly00261.kgml: Initialization took 0.51 seconds
path_ecly00261.kgml: (not found)
path_ecly00261.kgml: --- 0.61 seconds ---

path_ecly00270.kgml: Cysteine and methionine metabolism
path_ecly00270.kgml: Initialization took 13.85 seconds
path_ecly00270.kgml:
path_ecly00270.kgml: Found a trail of span 3 without skipping any vertex
path_ecly00270.kgml: 74 -> 120 -> 71
path_ecly00270.kgml: R07392 -> R07395 -> R07364
path_ecly00270.kgml: ecly:LI62_06670 -> ecly:LI62_06665 -> ecly:LI62_06660
path_ecly00270.kgml: 4.2.1.109 -> 3.1.3.77 -> 1.13.11.54
path_ecly00270.kgml:
path_ecly00270.kgml: Found a trail of span 3 without skipping any vertex
path_ecly00270.kgml: 74 -> 120 -> 72
path_ecly00270.kgml: R07392 -> R07395 -> R07363
path_ecly00270.kgml: ecly:LI62_06670 -> ecly:LI62_06665 -> ecly:LI62_06660
path_ecly00270.kgml: 4.2.1.109 -> 3.1.3.77 -> 1.13.11.53
path_ecly00270.kgml:
path_ecly00270.kgml: Found a trail of span 3 without skipping any vertex
path_ecly00270.kgml: 87 -> 85 -> 185
path_ecly00270.kgml: R01290 -> R01001 -> R00782
path_ecly00270.kgml: ecly:LI62_10175 -> ecly:LI62_10170 -> ecly:LI62_10170
path_ecly00270.kgml: 4.2.1.22 -> 4.4.1.1 -> {4.4.1.1, 4.4.1.13, 4.4.1.28}
path_ecly00270.kgml:
path_ecly00270.kgml: Found a trail of span 2 without skipping any vertex
path_ecly00270.kgml: 81 -> 80
path_ecly00270.kgml: R00178 -> R01920
path_ecly00270.kgml: ecly:LI62_04335 -> ecly:LI62_04340
path_ecly00270.kgml: 4.1.1.50 -> 2.5.1.16
path_ecly00270.kgml:
path_ecly00270.kgml: --- 14.98 seconds ---

path_ecly00280.kgml: Valine, leucine and isoleucine degradation
path_ecly00280.kgml: Initialization took 0.49 seconds
path_ecly00280.kgml:
path_ecly00280.kgml: Found a trail of span 3 without skipping any vertex
path_ecly00280.kgml: 88 -> 101 -> 86
path_ecly00280.kgml: R04204 -> R04203 -> R00927
path_ecly00280.kgml: {ecly:LI62_11065, ecly:LI62_17105, ecly:LI62_23820} -> {ecly:LI62_17105, ecly:LI62_23820} -> {ecly:LI62_17110, ecly:LI62_23825}
path_ecly00280.kgml: 4.2.1.17 -> {1.1.1.178, 1.1.1.35} -> {2.3.1.16, 2.3.1.9}
path_ecly00280.kgml:
path_ecly00280.kgml: --- 0.69 seconds ---

path_ecly00281.kgml: Geraniol degradation
path_ecly00281.kgml: Initialization took 0.25 seconds
path_ecly00281.kgml:
path_ecly00281.kgml: Found a trail of span 3 without skipping any vertex
path_ecly00281.kgml: 29 -> 22 -> 21
path_ecly00281.kgml: R08093 -> R08094 -> R08095
path_ecly00281.kgml: {ecly:LI62_11065, ecly:LI62_17105, ecly:LI62_23820} -> {ecly:LI62_17105, ecly:LI62_23820} -> {ecly:LI62_17110, ecly:LI62_23825}
path_ecly00281.kgml: 4.2.1.17 -> 1.1.1.35 -> 2.3.1.16
path_ecly00281.kgml:
path_ecly00281.kgml: --- 0.47 seconds ---

path_ecly00290.kgml: Valine, leucine and isoleucine biosynthesis
path_ecly00290.kgml: Initialization took 3.16 seconds
path_ecly00290.kgml:
path_ecly00290.kgml: Found a trail of span 6 without skipping any vertex
path_ecly00290.kgml: 23 -> 47 -> 42 -> 34 -> 45 -> 31
path_ecly00290.kgml: R00996 -> R08648 -> R05069 -> R05068 -> R05070 -> R02199
path_ecly00290.kgml: {ecly:LI62_21675, ecly:LI62_24065} -> {ecly:LI62_00440, ecly:LI62_00445, ecly:LI62_04115, ecly:LI62_04120, ecly:LI62_06435, ecly:LI62_20095, ecly:LI62_24080, ecly:LI62_24085} -> ecly:LI62_24055 -> ecly:LI62_24055 -> ecly:LI62_24070 -> ecly:LI62_24075
path_ecly00290.kgml: 4.3.1.19 -> 2.2.1.6 -> {1.1.1.86, 5.4.99.3} -> 1.1.1.86 -> 4.2.1.9 -> 2.6.1.42
path_ecly00290.kgml:
path_ecly00290.kgml: Found a trail of span 5 containing skipped vertices
path_ecly00290.kgml: 79 -> 44 -> 46 -> 41 -> 40
path_ecly00290.kgml: R00226 -> R05071 -> R04440 -> R04441 -> R01214
path_ecly00290.kgml: {ecly:LI62_00440, ecly:LI62_00445, ecly:LI62_04115, ecly:LI62_04120, ecly:LI62_06435, ecly:LI62_20095, ecly:LI62_24080, ecly:LI62_24085} -> ecly:LI62_24055 -> ecly:LI62_24055 -> ecly:LI62_24070 -> ecly:LI62_24075
path_ecly00290.kgml: 2.2.1.6 -> {1.1.1.86, 5.4.99.3} -> 1.1.1.86 -> 4.2.1.9 -> {2.6.1.42, 2.6.1.6}
path_ecly00290.kgml: Skipped genes: ecly:LI62_24065
path_ecly00290.kgml:
path_ecly00290.kgml: Found a trail of span 4 containing skipped vertices
path_ecly00290.kgml: 46 -> 44 -> 46 -> 41 -> 40
path_ecly00290.kgml: R04440 -> R05071 -> R04440 -> R04441 -> R01214
path_ecly00290.kgml: ecly:LI62_24055 -> ecly:LI62_24055 -> ecly:LI62_24055 -> ecly:LI62_24070 -> ecly:LI62_24075
path_ecly00290.kgml: 1.1.1.86 -> {1.1.1.86, 5.4.99.3} -> 1.1.1.86 -> 4.2.1.9 -> {2.6.1.42, 2.6.1.6}
path_ecly00290.kgml: Skipped genes: ecly:LI62_24065
path_ecly00290.kgml:
path_ecly00290.kgml: Found a trail of span 4 containing skipped vertices
path_ecly00290.kgml: 34 -> 42 -> 34 -> 45 -> 31
path_ecly00290.kgml: R05068 -> R05069 -> R05068 -> R05070 -> R02199
path_ecly00290.kgml: ecly:LI62_24055 -> ecly:LI62_24055 -> ecly:LI62_24055 -> ecly:LI62_24070 -> ecly:LI62_24075
path_ecly00290.kgml: 1.1.1.86 -> {1.1.1.86, 5.4.99.3} -> 1.1.1.86 -> 4.2.1.9 -> 2.6.1.42
path_ecly00290.kgml: Skipped genes: ecly:LI62_24065
path_ecly00290.kgml:
path_ecly00290.kgml: Found a trail of span 4 without skipping any vertex
path_ecly00290.kgml: 38 -> 35 -> 37 -> 36
path_ecly00290.kgml: R01213 -> R03968 -> R04001 -> R04426
path_ecly00290.kgml: {ecly:LI62_04105, ecly:LI62_18965} -> {ecly:LI62_04090, ecly:LI62_04095} -> {ecly:LI62_04090, ecly:LI62_04095} -> ecly:LI62_04100
path_ecly00290.kgml: 2.3.3.13 -> 4.2.1.33 -> 4.2.1.33 -> 1.1.1.85
path_ecly00290.kgml:
path_ecly00290.kgml: Found a trail of span 3 without skipping any vertex
path_ecly00290.kgml: 78 -> 21 -> 22
path_ecly00290.kgml: R03896 -> R03898 -> R00994
path_ecly00290.kgml: {ecly:LI62_04090, ecly:LI62_04095} -> {ecly:LI62_04090, ecly:LI62_04095} -> ecly:LI62_04100
path_ecly00290.kgml: 4.2.1.35 -> 4.2.1.35 -> 1.1.1.85
path_ecly00290.kgml:
path_ecly00290.kgml: --- 4.22 seconds ---

path_ecly00300.kgml: Lysine biosynthesis
path_ecly00300.kgml: Initialization took 1.24 seconds
path_ecly00300.kgml:
path_ecly00300.kgml: Found a trail of span 2 without skipping any vertex
path_ecly00300.kgml: 77 -> 46
path_ecly00300.kgml: R02788 -> R04617
path_ecly00300.kgml: ecly:LI62_04150 -> ecly:LI62_04155
path_ecly00300.kgml: 6.3.2.13 -> 6.3.2.10
path_ecly00300.kgml:
path_ecly00300.kgml: --- 1.50 seconds ---

path_ecly00310.kgml: Lysine degradation
path_ecly00310.kgml: Initialization took 1.01 seconds
path_ecly00310.kgml:
path_ecly00310.kgml: Found a trail of span 3 without skipping any vertex
path_ecly00310.kgml: 160 -> 159 -> 165
path_ecly00310.kgml: R03168 -> R10090 -> R10091
path_ecly00310.kgml: ecly:LI62_15610 -> ecly:LI62_15605 -> ecly:LI62_15615
path_ecly00310.kgml: 2.3.1.102 -> 6.3.2.38 -> 6.3.2.39
path_ecly00310.kgml:
path_ecly00310.kgml: Found a trail of span 2 without skipping any vertex
path_ecly00310.kgml: 55 -> 73
path_ecly00310.kgml: R01940 -> R02571
path_ecly00310.kgml: ecly:LI62_07155 -> ecly:LI62_07160
path_ecly00310.kgml: 1.2.4.2 -> 2.3.1.61
path_ecly00310.kgml:
path_ecly00310.kgml: --- 1.37 seconds ---

path_ecly00330.kgml: Arginine and proline metabolism
path_ecly00330.kgml: Initialization took 2.62 seconds
path_ecly00330.kgml:
path_ecly00330.kgml: Found a trail of span 5 without skipping any vertex
path_ecly00330.kgml: 193 -> 198 -> 199 -> 200 -> 201
path_ecly00330.kgml: R00832 -> R04189 -> R04217 -> R05049 -> R00411
path_ecly00330.kgml: ecly:LI62_09780 -> ecly:LI62_09790 -> ecly:LI62_09775 -> ecly:LI62_09785 -> ecly:LI62_09795
path_ecly00330.kgml: 2.3.1.109 -> 3.5.3.23 -> 2.6.1.81 -> 1.2.1.71 -> 3.5.1.96
path_ecly00330.kgml:
path_ecly00330.kgml: Found a trail of span 3 without skipping any vertex
path_ecly00330.kgml: 80 -> 79 -> 142
path_ecly00330.kgml: R00178 -> R01920 -> R02869
path_ecly00330.kgml: ecly:LI62_04335 -> ecly:LI62_04340 -> ecly:LI62_04340
path_ecly00330.kgml: 4.1.1.50 -> 2.5.1.16 -> {2.5.1.16, 2.5.1.22}
path_ecly00330.kgml:
path_ecly00330.kgml: Found a trail of span 2 without skipping any vertex
path_ecly00330.kgml: 148 -> 149
path_ecly00330.kgml: R00566 -> R01157
path_ecly00330.kgml: ecly:LI62_20175 -> ecly:LI62_20170
path_ecly00330.kgml: 4.1.1.19 -> 3.5.3.11
path_ecly00330.kgml:
path_ecly00330.kgml: Found a trail of span 2 without skipping any vertex
path_ecly00330.kgml: 80 -> 142
path_ecly00330.kgml: R00178 -> R02869
path_ecly00330.kgml: ecly:LI62_04335 -> ecly:LI62_04340
path_ecly00330.kgml: 4.1.1.50 -> {2.5.1.16, 2.5.1.22}
path_ecly00330.kgml:
path_ecly00330.kgml: Found a trail of span 2 without skipping any vertex
path_ecly00330.kgml: 216 -> 217
path_ecly00330.kgml: R00239 -> R03313
path_ecly00330.kgml: ecly:LI62_04955 -> ecly:LI62_04960
path_ecly00330.kgml: 2.7.2.11 -> 1.2.1.41
path_ecly00330.kgml:
path_ecly00330.kgml: --- 3.39 seconds ---

path_ecly00332.kgml: Carbapenem biosynthesis
path_ecly00332.kgml: Initialization took 0.11 seconds
path_ecly00332.kgml:
path_ecly00332.kgml: Found a trail of span 2 without skipping any vertex
path_ecly00332.kgml: 5 -> 8
path_ecly00332.kgml: R00239 -> R03313
path_ecly00332.kgml: ecly:LI62_04955 -> ecly:LI62_04960
path_ecly00332.kgml: 2.7.2.11 -> 1.2.1.41
path_ecly00332.kgml:
path_ecly00332.kgml: --- 0.31 seconds ---

path_ecly00340.kgml: Histidine metabolism
path_ecly00340.kgml: Initialization took 0.72 seconds
path_ecly00340.kgml:
path_ecly00340.kgml: Found a trail of span 10 without skipping any vertex
path_ecly00340.kgml: 58 -> 67 -> 66 -> 65 -> 69 -> 63 -> 62 -> 61 -> 60 -> 59
path_ecly00340.kgml: R01071 -> R04035 -> R04037 -> R04640 -> R04558 -> R03457 -> R03243 -> R03013 -> R03012 -> R01163
path_ecly00340.kgml: ecly:LI62_15760 -> ecly:LI62_15795 -> ecly:LI62_15795 -> ecly:LI62_15785 -> {ecly:LI62_15780, ecly:LI62_15790} -> ecly:LI62_15775 -> ecly:LI62_15770 -> ecly:LI62_15775 -> ecly:LI62_15765 -> ecly:LI62_15765
path_ecly00340.kgml: 2.4.2.17 -> 3.6.1.31 -> 3.5.4.19 -> 5.3.1.16 -> 4.3.2.10 -> 4.2.1.19 -> 2.6.1.9 -> 3.1.3.15 -> 1.1.1.23 -> 1.1.1.23
path_ecly00340.kgml:
path_ecly00340.kgml: Found a trail of span 4 containing skipped vertices
path_ecly00340.kgml: 44 -> 43 -> 42 -> 40
path_ecly00340.kgml: R01168 -> R02914 -> R02288 -> R02285
path_ecly00340.kgml: ecly:LI62_07385 -> ecly:LI62_07380 -> ecly:LI62_07365 -> ecly:LI62_07370
path_ecly00340.kgml: 4.3.1.3 -> 4.2.1.49 -> 3.5.2.7 -> 3.5.3.8
path_ecly00340.kgml: Skipped genes: ecly:LI62_07375
path_ecly00340.kgml:
path_ecly00340.kgml: --- 1.32 seconds ---

path_ecly00350.kgml: Tyrosine metabolism
path_ecly00350.kgml: Initialization took 2.27 seconds
path_ecly00350.kgml:
path_ecly00350.kgml: Found a trail of span 7 without skipping any vertex
path_ecly00350.kgml: 64 -> 93 -> 86 -> 87 -> 102 -> 106 -> 89
path_ecly00350.kgml: R03303 -> R04418 -> R04379 -> R04380 -> R04134 -> R04132 -> R01647
path_ecly00350.kgml: ecly:LI62_03520 -> ecly:LI62_03525 -> ecly:LI62_03515 -> ecly:LI62_03530 -> ecly:LI62_03530 -> ecly:LI62_03510 -> {ecly:LI62_03505, ecly:LI62_18790}
path_ecly00350.kgml: 1.13.11.15 -> {1.1.1.312, 1.2.1.60} -> 5.3.3.10 -> 4.1.1.68 -> ? -> ? -> 4.1.2.52
path_ecly00350.kgml:
path_ecly00350.kgml: Found a trail of span 7 without skipping any vertex
path_ecly00350.kgml: 64 -> 93 -> 86 -> 87 -> 102 -> 88 -> 89
path_ecly00350.kgml: R03303 -> R04418 -> R04379 -> R04380 -> R04134 -> R06897 -> R01647
path_ecly00350.kgml: ecly:LI62_03520 -> ecly:LI62_03525 -> ecly:LI62_03515 -> ecly:LI62_03530 -> ecly:LI62_03530 -> ecly:LI62_03510 -> {ecly:LI62_03505, ecly:LI62_18790}
path_ecly00350.kgml: 1.13.11.15 -> {1.1.1.312, 1.2.1.60} -> 5.3.3.10 -> 4.1.1.68 -> ? -> ? -> 4.1.2.52
path_ecly00350.kgml:
path_ecly00350.kgml: Found a trail of span 6 without skipping any vertex
path_ecly00350.kgml: 64 -> 93 -> 86 -> 87 -> 88 -> 89
path_ecly00350.kgml: R03303 -> R04418 -> R04379 -> R04380 -> R06897 -> R01647
path_ecly00350.kgml: ecly:LI62_03520 -> ecly:LI62_03525 -> ecly:LI62_03515 -> ecly:LI62_03530 -> ecly:LI62_03510 -> {ecly:LI62_03505, ecly:LI62_18790}
path_ecly00350.kgml: 1.13.11.15 -> {1.1.1.312, 1.2.1.60} -> 5.3.3.10 -> 4.1.1.68 -> ? -> 4.1.2.52
path_ecly00350.kgml:
path_ecly00350.kgml: --- 3.00 seconds ---

path_ecly00360.kgml: Phenylalanine metabolism
path_ecly00360.kgml: Initialization took 2.27 seconds
path_ecly00360.kgml:
path_ecly00360.kgml: Found a trail of span 4 containing skipped vertices
path_ecly00360.kgml: 237 -> 239 -> 241 -> 244
path_ecly00360.kgml: R09839 -> R06942 -> R06941 -> R00829
path_ecly00360.kgml: {ecly:LI62_11070, ecly:LI62_11085} -> ecly:LI62_11065 -> ecly:LI62_11075 -> ecly:LI62_11085
path_ecly00360.kgml: 2.3.1.223 -> 4.2.1.17 -> {1.1.1.157, 1.1.1.35} -> {2.3.1.16, 2.3.1.174}
path_ecly00360.kgml: Skipped genes: ecly:LI62_11080
path_ecly00360.kgml:
path_ecly00360.kgml: --- 2.85 seconds ---

path_ecly00361.kgml: Chlorocyclohexane and chlorobenzene degradation
path_ecly00361.kgml: Initialization took 0.11 seconds
path_ecly00361.kgml: (not found)
path_ecly00361.kgml: --- 0.22 seconds ---

path_ecly00362.kgml: Benzoate degradation
path_ecly00362.kgml: Initialization took 0.35 seconds
path_ecly00362.kgml:
path_ecly00362.kgml: Found a trail of span 2 without skipping any vertex
path_ecly00362.kgml: 238 -> 90
path_ecly00362.kgml: R05305 -> R05586
path_ecly00362.kgml: {ecly:LI62_17105, ecly:LI62_23820} -> {ecly:LI62_17110, ecly:LI62_23825}
path_ecly00362.kgml: {1.1.1.259, 1.1.1.35} -> 2.3.1.16
path_ecly00362.kgml:
path_ecly00362.kgml: Found a trail of span 2 containing skipped vertices
path_ecly00362.kgml: 121 -> 124
path_ecly00362.kgml: R03026 -> R01976
path_ecly00362.kgml: {ecly:LI62_11065, ecly:LI62_17105, ecly:LI62_23820} -> ecly:LI62_11075
path_ecly00362.kgml: 4.2.1.17 -> 1.1.1.157
path_ecly00362.kgml: Skipped genes: ecly:LI62_11070
path_ecly00362.kgml:
path_ecly00362.kgml: --- 0.66 seconds ---

path_ecly00364.kgml: Fluorobenzoate degradation
path_ecly00364.kgml: Initialization took 0.08 seconds
path_ecly00364.kgml: (not found)
path_ecly00364.kgml: --- 0.19 seconds ---

path_ecly00380.kgml: Tryptophan metabolism
path_ecly00380.kgml: Initialization took 0.45 seconds
path_ecly00380.kgml: (not found)
path_ecly00380.kgml: --- 0.55 seconds ---

path_ecly00400.kgml: Phenylalanine, tyrosine and tryptophan biosynthesis
path_ecly00400.kgml: Initialization took 2.92 seconds
path_ecly00400.kgml:
path_ecly00400.kgml: Found a trail of span 7 without skipping any vertex
path_ecly00400.kgml: 57 -> 56 -> 55 -> 54 -> 52 -> 53 -> 51
path_ecly00400.kgml: {R00985, R00986} -> R01073 -> R03509 -> R03508 -> R02340 -> R00674 -> R02722
path_ecly00400.kgml: {ecly:LI62_14080, ecly:LI62_14085} -> ecly:LI62_14085 -> ecly:LI62_14090 -> ecly:LI62_14090 -> ecly:LI62_14100 -> ecly:LI62_14095 -> {ecly:LI62_14095, ecly:LI62_14100}
path_ecly00400.kgml: {4.1.3.27, 4.1.3.27} -> 2.4.2.18 -> 5.3.1.24 -> 4.1.1.48 -> {4.1.2.8, 4.2.1.20} -> {4.2.1.122, 4.2.1.20} -> 4.2.1.20
path_ecly00400.kgml:
path_ecly00400.kgml: --- 3.78 seconds ---

path_ecly00401.kgml: Novobiocin biosynthesis
path_ecly00401.kgml: Initialization took 0.21 seconds
path_ecly00401.kgml: (not found)
path_ecly00401.kgml: --- 0.32 seconds ---

path_ecly00410.kgml: beta-Alanine metabolism
path_ecly00410.kgml: Initialization took 0.66 seconds
path_ecly00410.kgml:
path_ecly00410.kgml: Found a trail of span 2 without skipping any vertex
path_ecly00410.kgml: 54 -> 50
path_ecly00410.kgml: R00489 -> R02473
path_ecly00410.kgml: ecly:LI62_04425 -> ecly:LI62_04430
path_ecly00410.kgml: {4.1.1.11, 4.1.1.15} -> 6.3.2.1
path_ecly00410.kgml:
path_ecly00410.kgml: --- 0.82 seconds ---

path_ecly00430.kgml: Taurine and hypotaurine metabolism
path_ecly00430.kgml: Initialization took 0.30 seconds
path_ecly00430.kgml:
path_ecly00430.kgml: Found a trail of span 2 without skipping any vertex
path_ecly00430.kgml: 36 -> 58
path_ecly00430.kgml: R00230 -> R00315
path_ecly00430.kgml: ecly:LI62_16900 -> ecly:LI62_16895
path_ecly00430.kgml: 2.3.1.8 -> {2.7.2.1, 2.7.2.15}
path_ecly00430.kgml:
path_ecly00430.kgml: --- 0.50 seconds ---

path_ecly00440.kgml: Phosphonate and phosphinate metabolism
path_ecly00440.kgml: Initialization took 0.52 seconds
path_ecly00440.kgml:
path_ecly00440.kgml: Found a trail of span 3 without skipping any vertex
path_ecly00440.kgml: 124 -> 127 -> 130
path_ecly00440.kgml: R10185 -> R10186 -> R10204
path_ecly00440.kgml: {ecly:LI62_02230, ecly:LI62_02245, ecly:LI62_02250, ecly:LI62_02255} -> ecly:LI62_02225 -> ecly:LI62_02240
path_ecly00440.kgml: 2.7.8.37 -> 3.6.1.63 -> 4.7.1.1
path_ecly00440.kgml:
path_ecly00440.kgml: --- 0.65 seconds ---

path_ecly00450.kgml: Selenocompound metabolism
path_ecly00450.kgml: Initialization took 2.14 seconds
path_ecly00450.kgml: (not found)
path_ecly00450.kgml: --- 2.25 seconds ---

path_ecly00460.kgml: Cyanoamino acid metabolism
path_ecly00460.kgml: Initialization took 0.51 seconds
path_ecly00460.kgml: (not found)
path_ecly00460.kgml: --- 0.58 seconds ---

path_ecly00471.kgml: D-Glutamine and D-glutamate metabolism
path_ecly00471.kgml: Initialization took 0.13 seconds
path_ecly00471.kgml: (not found)
path_ecly00471.kgml: --- 0.19 seconds ---

path_ecly00473.kgml: D-Alanine metabolism
path_ecly00473.kgml: Initialization took 0.19 seconds
path_ecly00473.kgml: (not found)
path_ecly00473.kgml: --- 0.29 seconds ---

path_ecly00480.kgml: Glutathione metabolism
path_ecly00480.kgml: Initialization took 3.97 seconds
path_ecly00480.kgml: (not found)
path_ecly00480.kgml: --- 4.17 seconds ---

path_ecly00500.kgml: Starch and sucrose metabolism
path_ecly00500.kgml: Initialization took 31.26 seconds
path_ecly00500.kgml:
path_ecly00500.kgml: Found a trail of span 3 without skipping any vertex
path_ecly00500.kgml: 203 -> 206 -> 205
path_ecly00500.kgml: R11261 -> R01824 -> R11256
path_ecly00500.kgml: ecly:LI62_13075 -> ecly:LI62_13080 -> ecly:LI62_13085
path_ecly00500.kgml: 3.2.1.68 -> 5.4.99.15 -> 3.2.1.141
path_ecly00500.kgml:
path_ecly00500.kgml: Found a trail of span 3 containing skipped vertices
path_ecly00500.kgml: 98 -> 87 -> 88
path_ecly00500.kgml: R00811 -> R03921 -> R00760
path_ecly00500.kgml: {ecly:LI62_13170, ecly:LI62_18160} -> ecly:LI62_13165 -> {ecly:LI62_05145, ecly:LI62_13180}
path_ecly00500.kgml: 2.7.1.211 -> 3.2.1.26 -> {2.7.1.1, 2.7.1.4}
path_ecly00500.kgml: Skipped genes: ecly:LI62_13175
path_ecly00500.kgml:
path_ecly00500.kgml: Found a trail of span 2 without skipping any vertex
path_ecly00500.kgml: 111 -> 121
path_ecly00500.kgml: R02737 -> R02778
path_ecly00500.kgml: ecly:LI62_15180 -> ecly:LI62_15185
path_ecly00500.kgml: 2.4.1.15 -> 3.1.3.12
path_ecly00500.kgml:
path_ecly00500.kgml: Found a trail of span 2 without skipping any vertex
path_ecly00500.kgml: 148 -> 127
path_ecly00500.kgml: R04111 -> R00838
path_ecly00500.kgml: {ecly:LI62_00375, ecly:LI62_10495, ecly:LI62_17310, ecly:LI62_18000, ecly:LI62_19385, ecly:LI62_21750} -> {ecly:LI62_00380, ecly:LI62_18005}
path_ecly00500.kgml: 2.7.1.208 -> 3.2.1.122
path_ecly00500.kgml:
path_ecly00500.kgml: Found a trail of span 2 without skipping any vertex
path_ecly00500.kgml: 147 -> 125
path_ecly00500.kgml: R02780 -> R00837
path_ecly00500.kgml: {ecly:LI62_02955, ecly:LI62_17310} -> ecly:LI62_02950
path_ecly00500.kgml: 2.7.1.201 -> {3.2.1.122, 3.2.1.93}
path_ecly00500.kgml:
path_ecly00500.kgml: Found a trail of span 2 without skipping any vertex
path_ecly00500.kgml: 233 -> 232
path_ecly00500.kgml: R11172 -> R00839
path_ecly00500.kgml: {ecly:LI62_00510, ecly:LI62_00520, ecly:LI62_00525, ecly:LI62_01690, ecly:LI62_01695, ecly:LI62_03605, ecly:LI62_05315, ecly:LI62_07695, ecly:LI62_09825, ecly:LI62_09830, ecly:LI62_09835, ecly:LI62_17530, ecly:LI62_19665} -> {ecly:LI62_00515, ecly:LI62_05310, ecly:LI62_07690, ecly:LI62_09845, ecly:LI62_17560, ecly:LI62_19140, ecly:LI62_19955}
path_ecly00500.kgml: 2.7.1.205 -> 3.2.1.86
path_ecly00500.kgml:
path_ecly00500.kgml: --- 32.83 seconds ---

path_ecly00511.kgml: Other glycan degradation
path_ecly00511.kgml: Initialization took 0.25 seconds
path_ecly00511.kgml: (not found)
path_ecly00511.kgml: --- 0.36 seconds ---

path_ecly00520.kgml: Amino sugar and nucleotide sugar metabolism
path_ecly00520.kgml: Initialization took 23.73 seconds
path_ecly00520.kgml:
path_ecly00520.kgml: Found a trail of span 5 without skipping any vertex
path_ecly00520.kgml: 308 -> 210 -> 212 -> 214 -> 409
path_ecly00520.kgml: R07658 -> R07659 -> R07660 -> R07661 -> R07662
path_ecly00520.kgml: ecly:LI62_23410 -> ecly:LI62_23420 -> ecly:LI62_23410 -> ecly:LI62_23415 -> ecly:LI62_23405
path_ecly00520.kgml: 1.1.1.305 -> 2.6.1.87 -> 2.1.2.13 -> 2.4.2.53 -> ?
path_ecly00520.kgml:
path_ecly00520.kgml: Found a trail of span 3 without skipping any vertex
path_ecly00520.kgml: 200 -> 184 -> 186
path_ecly00520.kgml: R01092 -> R00955 -> R00291
path_ecly00520.kgml: ecly:LI62_07305 -> ecly:LI62_07310 -> ecly:LI62_07315
path_ecly00520.kgml: 2.7.1.6 -> 2.7.7.12 -> 5.1.3.2
path_ecly00520.kgml:
path_ecly00520.kgml: Found a trail of span 2 containing skipped vertices
path_ecly00520.kgml: 75 -> 13
path_ecly00520.kgml: R01811 -> R02705
path_ecly00520.kgml: ecly:LI62_22180 -> ecly:LI62_22170
path_ecly00520.kgml: 4.1.3.3 -> 2.7.1.60
path_ecly00520.kgml: Skipped genes: ecly:LI62_22175
path_ecly00520.kgml:
path_ecly00520.kgml: Found a trail of span 2 without skipping any vertex
path_ecly00520.kgml: 244 -> 246
path_ecly00520.kgml: R00888 -> R05692
path_ecly00520.kgml: ecly:LI62_15940 -> ecly:LI62_15935
path_ecly00520.kgml: 4.2.1.47 -> 1.1.1.271
path_ecly00520.kgml:
path_ecly00520.kgml: Found a trail of span 2 without skipping any vertex
path_ecly00520.kgml: 194 -> 203
path_ecly00520.kgml: R01818 -> R00885
path_ecly00520.kgml: ecly:LI62_15915 -> ecly:LI62_15920
path_ecly00520.kgml: 5.4.2.8 -> 2.7.7.13
path_ecly00520.kgml:
path_ecly00520.kgml: Found a trail of span 2 without skipping any vertex
path_ecly00520.kgml: 41 -> 42
path_ecly00520.kgml: R00420 -> R03317
path_ecly00520.kgml: ecly:LI62_01250 -> ecly:LI62_01255
path_ecly00520.kgml: 5.1.3.14 -> 1.1.1.336
path_ecly00520.kgml:
path_ecly00520.kgml: Found a trail of span 2 without skipping any vertex
path_ecly00520.kgml: 22 -> 20
path_ecly00520.kgml: R02059 -> R00765
path_ecly00520.kgml: ecly:LI62_06995 -> ecly:LI62_07000
path_ecly00520.kgml: 3.5.1.25 -> 3.5.99.6
path_ecly00520.kgml:
path_ecly00520.kgml: --- 25.60 seconds ---

path_ecly00521.kgml: Streptomycin biosynthesis
path_ecly00521.kgml: Initialization took 0.32 seconds
path_ecly00521.kgml:
path_ecly00521.kgml: Found a trail of span 2 containing skipped vertices
path_ecly00521.kgml: 44 -> 43
path_ecly00521.kgml: R02328 -> R06513
path_ecly00521.kgml: ecly:LI62_15870 -> ecly:LI62_15880
path_ecly00521.kgml: 2.7.7.24 -> 4.2.1.46
path_ecly00521.kgml: Skipped genes: ecly:LI62_15875
path_ecly00521.kgml:
path_ecly00521.kgml: --- 0.52 seconds ---

path_ecly00523.kgml: Polyketide sugar unit biosynthesis
path_ecly00523.kgml: Initialization took 0.10 seconds
path_ecly00523.kgml:
path_ecly00523.kgml: Found a trail of span 2 containing skipped vertices
path_ecly00523.kgml: 27 -> 26
path_ecly00523.kgml: R02328 -> R06513
path_ecly00523.kgml: ecly:LI62_15870 -> ecly:LI62_15880
path_ecly00523.kgml: 2.7.7.24 -> 4.2.1.46
path_ecly00523.kgml: Skipped genes: ecly:LI62_15875
path_ecly00523.kgml:
path_ecly00523.kgml: --- 0.30 seconds ---

path_ecly00525.kgml: Acarbose and validamycin biosynthesis
path_ecly00525.kgml: Initialization took 0.10 seconds
path_ecly00525.kgml:
path_ecly00525.kgml: Found a trail of span 2 containing skipped vertices
path_ecly00525.kgml: 58 -> 59
path_ecly00525.kgml: R02328 -> R06513
path_ecly00525.kgml: ecly:LI62_15870 -> ecly:LI62_15880
path_ecly00525.kgml: 2.7.7.24 -> 4.2.1.46
path_ecly00525.kgml: Skipped genes: ecly:LI62_15875
path_ecly00525.kgml:
path_ecly00525.kgml: --- 0.35 seconds ---

path_ecly00540.kgml: Lipopolysaccharide biosynthesis
path_ecly00540.kgml: Initialization took 3.88 seconds
path_ecly00540.kgml: (not found)
path_ecly00540.kgml: --- 4.00 seconds ---

path_ecly00550.kgml: Peptidoglycan biosynthesis
path_ecly00550.kgml: Initialization took 3.58 seconds
path_ecly00550.kgml:
path_ecly00550.kgml: Found a trail of span 6 containing skipped vertices
path_ecly00550.kgml: 33 -> 32 -> 34 -> 23 -> 35 -> 36
path_ecly00550.kgml: R03193 -> R02783 -> R02788 -> R04617 -> R05630 -> R05032
path_ecly00550.kgml: ecly:LI62_04180 -> ecly:LI62_04165 -> ecly:LI62_04150 -> ecly:LI62_04155 -> ecly:LI62_04160 -> ecly:LI62_04175
path_ecly00550.kgml: 6.3.2.8 -> 6.3.2.9 -> 6.3.2.13 -> 6.3.2.10 -> 2.7.8.13 -> 2.4.1.227
path_ecly00550.kgml: Skipped genes: ecly:LI62_04170
path_ecly00550.kgml:
path_ecly00550.kgml: Found a trail of span 2 without skipping any vertex
path_ecly00550.kgml: 29 -> 28
path_ecly00550.kgml: R04573 -> R05629
path_ecly00550.kgml: ecly:LI62_04155 -> ecly:LI62_04160
path_ecly00550.kgml: 6.3.2.10 -> 2.7.8.13
path_ecly00550.kgml:
path_ecly00550.kgml: --- 4.14 seconds ---

path_ecly00561.kgml: Glycerolipid metabolism
path_ecly00561.kgml: Initialization took 0.91 seconds
path_ecly00561.kgml: (not found)
path_ecly00561.kgml: --- 1.01 seconds ---

path_ecly00562.kgml: Inositol phosphate metabolism
path_ecly00562.kgml: Initialization took 0.11 seconds
path_ecly00562.kgml: (not found)
path_ecly00562.kgml: --- 0.22 seconds ---

path_ecly00564.kgml: Glycerophospholipid metabolism
path_ecly00564.kgml: Initialization took 4.23 seconds
path_ecly00564.kgml: (not found)
path_ecly00564.kgml: --- 4.38 seconds ---

path_ecly00565.kgml: Ether lipid metabolism
path_ecly00565.kgml: Initialization took 0.10 seconds
path_ecly00565.kgml: (not found)
path_ecly00565.kgml: --- 0.20 seconds ---

path_ecly00590.kgml: Arachidonic acid metabolism
path_ecly00590.kgml: Initialization took 0.15 seconds
path_ecly00590.kgml: (not found)
path_ecly00590.kgml: --- 0.22 seconds ---

path_ecly00592.kgml: alpha-Linolenic acid metabolism
path_ecly00592.kgml: Initialization took 0.19 seconds
path_ecly00592.kgml: (not found)
path_ecly00592.kgml: --- 0.28 seconds ---

path_ecly00600.kgml: Sphingolipid metabolism
path_ecly00600.kgml: Initialization took 0.10 seconds
path_ecly00600.kgml: (not found)
path_ecly00600.kgml: --- 0.21 seconds ---

path_ecly00620.kgml: Pyruvate metabolism
path_ecly00620.kgml: Initialization took 15.49 seconds
path_ecly00620.kgml:
path_ecly00620.kgml: Found a trail of span 4 without skipping any vertex
path_ecly00620.kgml: 123 -> 55 -> 124 -> 125
path_ecly00620.kgml: R00014 -> R03270 -> R02569 -> R07618
path_ecly00620.kgml: ecly:LI62_04300 -> ecly:LI62_04300 -> ecly:LI62_04305 -> ecly:LI62_04310
path_ecly00620.kgml: {1.2.4.1, 2.2.1.6, 4.1.1.1} -> 1.2.4.1 -> 2.3.1.12 -> 1.8.1.4
path_ecly00620.kgml:
path_ecly00620.kgml: Found a trail of span 2 without skipping any vertex
path_ecly00620.kgml: 97 -> 129
path_ecly00620.kgml: R00230 -> R00315
path_ecly00620.kgml: ecly:LI62_16900 -> ecly:LI62_16895
path_ecly00620.kgml: 2.3.1.8 -> {2.7.2.1, 2.7.2.15}
path_ecly00620.kgml:
path_ecly00620.kgml: --- 17.05 seconds ---

path_ecly00623.kgml: Toluene degradation
path_ecly00623.kgml: Initialization took 0.10 seconds
path_ecly00623.kgml: (not found)
path_ecly00623.kgml: --- 0.21 seconds ---

path_ecly00625.kgml: Chloroalkane and chloroalkene degradation
path_ecly00625.kgml: Initialization took 0.22 seconds
path_ecly00625.kgml: (not found)
path_ecly00625.kgml: --- 0.32 seconds ---

path_ecly00626.kgml: Naphthalene degradation
path_ecly00626.kgml: Initialization took 0.21 seconds
path_ecly00626.kgml: (not found)
path_ecly00626.kgml: --- 0.31 seconds ---

path_ecly00627.kgml: Aminobenzoate degradation
path_ecly00627.kgml: Initialization took 0.27 seconds
path_ecly00627.kgml: (not found)
path_ecly00627.kgml: --- 0.37 seconds ---

path_ecly00630.kgml: Glyoxylate and dicarboxylate metabolism
path_ecly00630.kgml: Initialization took 5.63 seconds
path_ecly00630.kgml:
path_ecly00630.kgml: Found a trail of span 2 without skipping any vertex
path_ecly00630.kgml: 83 -> 116
path_ecly00630.kgml: R00479 -> R00472
path_ecly00630.kgml: ecly:LI62_01805 -> ecly:LI62_01800
path_ecly00630.kgml: 4.1.3.1 -> 2.3.3.9
path_ecly00630.kgml:
path_ecly00630.kgml: Found a trail of span 2 without skipping any vertex
path_ecly00630.kgml: 114 -> 247
path_ecly00630.kgml: {R01745, R01747} -> R08572
path_ecly00630.kgml: ecly:LI62_21690 -> {ecly:LI62_19425, ecly:LI62_21685}
path_ecly00630.kgml: {1.1.1.60, 1.1.1.60} -> 2.7.1.165
path_ecly00630.kgml:
path_ecly00630.kgml: --- 6.00 seconds ---

path_ecly00633.kgml: Nitrotoluene degradation
path_ecly00633.kgml: Initialization took 0.15 seconds
path_ecly00633.kgml: (not found)
path_ecly00633.kgml: --- 0.25 seconds ---

path_ecly00640.kgml: Propanoate metabolism
path_ecly00640.kgml: Initialization took 5.21 seconds
path_ecly00640.kgml:
path_ecly00640.kgml: Found a trail of span 2 without skipping any vertex
path_ecly00640.kgml: 52 -> 68
path_ecly00640.kgml: R00921 -> R01353
path_ecly00640.kgml: ecly:LI62_16900 -> ecly:LI62_16895
path_ecly00640.kgml: {2.3.1.222, 2.3.1.8} -> {2.7.2.1, 2.7.2.15}
path_ecly00640.kgml:
path_ecly00640.kgml: --- 5.48 seconds ---

path_ecly00650.kgml: Butanoate metabolism
path_ecly00650.kgml: Initialization took 7.39 seconds
path_ecly00650.kgml:
path_ecly00650.kgml: Found a trail of span 3 without skipping any vertex
path_ecly00650.kgml: 151 -> 86 -> 163
path_ecly00650.kgml: R00226 -> R02948 -> R10505
path_ecly00650.kgml: {ecly:LI62_00440, ecly:LI62_00445, ecly:LI62_04115, ecly:LI62_04120, ecly:LI62_06435, ecly:LI62_20095, ecly:LI62_24080, ecly:LI62_24085} -> ecly:LI62_06430 -> ecly:LI62_06440
path_ecly00650.kgml: 2.2.1.6 -> 4.1.1.5 -> ?
path_ecly00650.kgml:
path_ecly00650.kgml: Found a trail of span 2 containing skipped vertices
path_ecly00650.kgml: 64 -> 58
path_ecly00650.kgml: R03026 -> R01976
path_ecly00650.kgml: {ecly:LI62_11065, ecly:LI62_17105, ecly:LI62_23820} -> ecly:LI62_11075
path_ecly00650.kgml: 4.2.1.17 -> 1.1.1.157
path_ecly00650.kgml: Skipped genes: ecly:LI62_11070
path_ecly00650.kgml:
path_ecly00650.kgml: --- 7.85 seconds ---

path_ecly00660.kgml: C5-Branched dibasic acid metabolism
path_ecly00660.kgml: Initialization took 1.16 seconds
path_ecly00660.kgml:
path_ecly00660.kgml: Found a trail of span 3 without skipping any vertex
path_ecly00660.kgml: 31 -> 96 -> 97
path_ecly00660.kgml: R03896 -> R03898 -> R00994
path_ecly00660.kgml: {ecly:LI62_04090, ecly:LI62_04095} -> {ecly:LI62_04090, ecly:LI62_04095} -> ecly:LI62_04100
path_ecly00660.kgml: 4.2.1.35 -> 4.2.1.35 -> 1.1.1.85
path_ecly00660.kgml:
path_ecly00660.kgml: Found a trail of span 2 without skipping any vertex
path_ecly00660.kgml: 44 -> 45
path_ecly00660.kgml: R00226 -> R02948
path_ecly00660.kgml: {ecly:LI62_00440, ecly:LI62_00445, ecly:LI62_04115, ecly:LI62_04120, ecly:LI62_06435, ecly:LI62_20095, ecly:LI62_24080, ecly:LI62_24085} -> ecly:LI62_06430
path_ecly00660.kgml: 2.2.1.6 -> 4.1.1.5
path_ecly00660.kgml:
path_ecly00660.kgml: --- 1.52 seconds ---

path_ecly00670.kgml: One carbon pool by folate
path_ecly00670.kgml: Initialization took 1.56 seconds
path_ecly00670.kgml: (not found)
path_ecly00670.kgml: --- 1.86 seconds ---

path_ecly00680.kgml: Methane metabolism
path_ecly00680.kgml: Initialization took 6.07 seconds
path_ecly00680.kgml:
path_ecly00680.kgml: Found a trail of span 2 containing skipped vertices
path_ecly00680.kgml: 103 -> 102
path_ecly00680.kgml: R06983 -> R00527
path_ecly00680.kgml: {ecly:LI62_11320, ecly:LI62_21010} -> {ecly:LI62_16435, ecly:LI62_21020}
path_ecly00680.kgml: 1.1.1.284 -> 3.1.2.12
path_ecly00680.kgml: Skipped genes: ecly:LI62_21015
path_ecly00680.kgml:
path_ecly00680.kgml: Found a trail of span 2 without skipping any vertex
path_ecly00680.kgml: 203 -> 204
path_ecly00680.kgml: R00315 -> R00230
path_ecly00680.kgml: ecly:LI62_16895 -> ecly:LI62_16900
path_ecly00680.kgml: {2.7.2.1, 2.7.2.15} -> 2.3.1.8
path_ecly00680.kgml:
path_ecly00680.kgml: --- 6.36 seconds ---

path_ecly00730.kgml: Thiamine metabolism
path_ecly00730.kgml: Initialization took 1.25 seconds
path_ecly00730.kgml:
path_ecly00730.kgml: Found a trail of span 2 without skipping any vertex
path_ecly00730.kgml: 91 -> 69
path_ecly00730.kgml: R10246 -> R10247
path_ecly00730.kgml: ecly:LI62_01705 -> ecly:LI62_01710
path_ecly00730.kgml: 4.1.99.19 -> 2.8.1.10
path_ecly00730.kgml:
path_ecly00730.kgml: --- 1.50 seconds ---

path_ecly00740.kgml: Riboflavin metabolism
path_ecly00740.kgml: Initialization took 1.01 seconds
path_ecly00740.kgml: (not found)
path_ecly00740.kgml: --- 1.11 seconds ---

path_ecly00750.kgml: Vitamin B6 metabolism
path_ecly00750.kgml: Initialization took 0.65 seconds
path_ecly00750.kgml:
path_ecly00750.kgml: Found a trail of span 4 containing skipped vertices
path_ecly00750.kgml: 19 -> 93 -> 80 -> 90
path_ecly00750.kgml: R01710 -> R01711 -> R01909 -> R00278
path_ecly00750.kgml: ecly:LI62_10405 -> ecly:LI62_10405 -> {ecly:LI62_10415, ecly:LI62_17315} -> ecly:LI62_10405
path_ecly00750.kgml: 1.4.3.5 -> {1.1.3.12, 1.4.3.5} -> 2.7.1.35 -> 1.4.3.5
path_ecly00750.kgml: Skipped genes: ecly:LI62_10410
path_ecly00750.kgml:
path_ecly00750.kgml: Found a trail of span 4 containing skipped vertices
path_ecly00750.kgml: 93 -> 19 -> 78 -> 76
path_ecly00750.kgml: R01711 -> R01710 -> R02493 -> R00277
path_ecly00750.kgml: ecly:LI62_10405 -> ecly:LI62_10405 -> {ecly:LI62_10415, ecly:LI62_17315} -> ecly:LI62_10405
path_ecly00750.kgml: {1.1.3.12, 1.4.3.5} -> 1.4.3.5 -> 2.7.1.35 -> 1.4.3.5
path_ecly00750.kgml: Skipped genes: ecly:LI62_10410
path_ecly00750.kgml:
path_ecly00750.kgml: Found a trail of span 3 containing skipped vertices
path_ecly00750.kgml: 93 -> 19 -> 82
path_ecly00750.kgml: R01711 -> R01710 -> R00174
path_ecly00750.kgml: ecly:LI62_10405 -> ecly:LI62_10405 -> {ecly:LI62_10415, ecly:LI62_17315}
path_ecly00750.kgml: {1.1.3.12, 1.4.3.5} -> 1.4.3.5 -> 2.7.1.35
path_ecly00750.kgml: Skipped genes: ecly:LI62_10410
path_ecly00750.kgml:
path_ecly00750.kgml: --- 1.23 seconds ---

path_ecly00760.kgml: Nicotinate and nicotinamide metabolism
path_ecly00760.kgml: Initialization took 4.17 seconds
path_ecly00760.kgml: (not found)
path_ecly00760.kgml: --- 4.42 seconds ---

path_ecly00770.kgml: Pantothenate and CoA biosynthesis
path_ecly00770.kgml: Initialization took 4.67 seconds
path_ecly00770.kgml:
path_ecly00770.kgml: Found a trail of span 4 containing skipped vertices
path_ecly00770.kgml: 82 -> 81 -> 80 -> 85
path_ecly00770.kgml: R00006 -> R03051 -> R01209 -> R01214
path_ecly00770.kgml: {ecly:LI62_00440, ecly:LI62_00445, ecly:LI62_04115, ecly:LI62_04120, ecly:LI62_06435, ecly:LI62_20095, ecly:LI62_24080, ecly:LI62_24085} -> ecly:LI62_24055 -> ecly:LI62_24070 -> ecly:LI62_24075
path_ecly00770.kgml: 2.2.1.6 -> 1.1.1.86 -> 4.2.1.9 -> {2.6.1.42, 2.6.1.6}
path_ecly00770.kgml: Skipped genes: ecly:LI62_24065
path_ecly00770.kgml:
path_ecly00770.kgml: Found a trail of span 3 without skipping any vertex
path_ecly00770.kgml: 70 -> 67 -> 87
path_ecly00770.kgml: R04231 -> R03269 -> R03035
path_ecly00770.kgml: ecly:LI62_01050 -> ecly:LI62_01050 -> ecly:LI62_01075
path_ecly00770.kgml: 6.3.2.5 -> 4.1.1.36 -> 2.7.7.3
path_ecly00770.kgml:
path_ecly00770.kgml: Found a trail of span 2 without skipping any vertex
path_ecly00770.kgml: 93 -> 76
path_ecly00770.kgml: R00489 -> R02473
path_ecly00770.kgml: ecly:LI62_04425 -> ecly:LI62_04430
path_ecly00770.kgml: {4.1.1.11, 4.1.1.15} -> 6.3.2.1
path_ecly00770.kgml:
path_ecly00770.kgml: --- 5.17 seconds ---

path_ecly00780.kgml: Biotin metabolism
path_ecly00780.kgml: Initialization took 1.96 seconds
path_ecly00780.kgml:
path_ecly00780.kgml: Found a trail of span 2 containing skipped vertices
path_ecly00780.kgml: 94 -> 53
path_ecly00780.kgml: R10115 -> R10116
path_ecly00780.kgml: {ecly:LI62_17055, ecly:LI62_23365} -> {ecly:LI62_09055, ecly:LI62_23375}
path_ecly00780.kgml: {2.3.1.179, 2.3.1.41} -> 1.1.1.100
path_ecly00780.kgml: Skipped genes: ecly:LI62_23370
path_ecly00780.kgml:
path_ecly00780.kgml: Found a trail of span 2 containing skipped vertices
path_ecly00780.kgml: 95 -> 53
path_ecly00780.kgml: R10115 -> R10116
path_ecly00780.kgml: {ecly:LI62_09065, ecly:LI62_23380} -> {ecly:LI62_09055, ecly:LI62_23375}
path_ecly00780.kgml: {2.3.1.179, 2.3.1.41} -> 1.1.1.100
path_ecly00780.kgml: Skipped genes: ecly:LI62_09060
path_ecly00780.kgml:
path_ecly00780.kgml: Found a trail of span 2 containing skipped vertices
path_ecly00780.kgml: 64 -> 67
path_ecly00780.kgml: R10119 -> R10120
path_ecly00780.kgml: {ecly:LI62_17055, ecly:LI62_23365} -> {ecly:LI62_09055, ecly:LI62_23375}
path_ecly00780.kgml: {2.3.1.179, 2.3.1.41} -> 1.1.1.100
path_ecly00780.kgml: Skipped genes: ecly:LI62_23370
path_ecly00780.kgml:
path_ecly00780.kgml: Found a trail of span 2 containing skipped vertices
path_ecly00780.kgml: 74 -> 67
path_ecly00780.kgml: R10119 -> R10120
path_ecly00780.kgml: {ecly:LI62_09065, ecly:LI62_23380} -> {ecly:LI62_09055, ecly:LI62_23375}
path_ecly00780.kgml: {2.3.1.179, 2.3.1.41} -> 1.1.1.100
path_ecly00780.kgml: Skipped genes: ecly:LI62_09060
path_ecly00780.kgml:
path_ecly00780.kgml: --- 2.58 seconds ---

path_ecly00785.kgml: Lipoic acid metabolism
path_ecly00785.kgml: Initialization took 0.10 seconds
path_ecly00785.kgml:
path_ecly00785.kgml: Found a trail of span 2 containing skipped vertices
path_ecly00785.kgml: 5 -> 6
path_ecly00785.kgml: R07768 -> R07769
path_ecly00785.kgml: ecly:LI62_06815 -> ecly:LI62_06825
path_ecly00785.kgml: 2.8.1.8 -> 2.3.1.181
path_ecly00785.kgml: Skipped genes: ecly:LI62_06820
path_ecly00785.kgml:
path_ecly00785.kgml: Found a trail of span 2 containing skipped vertices
path_ecly00785.kgml: 11 -> 10
path_ecly00785.kgml: R07766 -> R07767
path_ecly00785.kgml: ecly:LI62_06825 -> ecly:LI62_06815
path_ecly00785.kgml: 2.3.1.181 -> 2.8.1.8
path_ecly00785.kgml: Skipped genes: ecly:LI62_06820
path_ecly00785.kgml:
path_ecly00785.kgml: --- 0.40 seconds ---

path_ecly00790.kgml: Folate biosynthesis
path_ecly00790.kgml: Initialization took 4.53 seconds
path_ecly00790.kgml:
path_ecly00790.kgml: Found a trail of span 4 containing skipped vertices
path_ecly00790.kgml: 93 -> 117 -> 94 -> 118
path_ecly00790.kgml: R09394 -> R11372 -> R09395 -> R09726
path_ecly00790.kgml: ecly:LI62_07435 -> ecly:LI62_07445 -> ecly:LI62_07455 -> {ecly:LI62_03830, ecly:LI62_07440}
path_ecly00790.kgml: 4.1.99.22 -> 4.6.1.17 -> 2.8.1.12 -> 2.7.7.75
path_ecly00790.kgml: Skipped genes: ecly:LI62_07450
path_ecly00790.kgml:
path_ecly00790.kgml: --- 4.89 seconds ---

path_ecly00860.kgml: Porphyrin and chlorophyll metabolism
path_ecly00860.kgml: Initialization took 2.67 seconds
path_ecly00860.kgml:
path_ecly00860.kgml: Found a trail of span 3 without skipping any vertex
path_ecly00860.kgml: 273 -> 270 -> 271
path_ecly00860.kgml: R00084 -> R03165 -> R03194
path_ecly00860.kgml: ecly:LI62_01330 -> ecly:LI62_01325 -> {ecly:LI62_01320, ecly:LI62_19330, ecly:LI62_22855}
path_ecly00860.kgml: 2.5.1.61 -> 4.2.1.75 -> 2.1.1.107
path_ecly00860.kgml:
path_ecly00860.kgml: --- 2.93 seconds ---

path_ecly00900.kgml: Terpenoid backbone biosynthesis
path_ecly00900.kgml: Initialization took 1.07 seconds
path_ecly00900.kgml: (not found)
path_ecly00900.kgml: --- 1.22 seconds ---

path_ecly00903.kgml: Limonene and pinene degradation
path_ecly00903.kgml: Initialization took 0.11 seconds
path_ecly00903.kgml: (not found)
path_ecly00903.kgml: --- 0.20 seconds ---

path_ecly00910.kgml: Nitrogen metabolism
path_ecly00910.kgml: Initialization took 3.42 seconds
path_ecly00910.kgml:
path_ecly00910.kgml: --- 3.67 seconds ---

path_ecly00920.kgml: Sulfur metabolism
path_ecly00920.kgml: Initialization took 7.69 seconds
path_ecly00920.kgml:
path_ecly00920.kgml: Found a trail of span 4 containing skipped vertices
path_ecly00920.kgml: 42 -> 39 -> 48 -> 31
path_ecly00920.kgml: R00529 -> R00509 -> R02021 -> R00858
path_ecly00920.kgml: {ecly:LI62_19320, ecly:LI62_19325} -> ecly:LI62_19315 -> ecly:LI62_19340 -> {ecly:LI62_19345, ecly:LI62_19350}
path_ecly00920.kgml: 2.7.7.4 -> 2.7.1.25 -> 1.8.4.8 -> 1.8.1.2
path_ecly00920.kgml: Skipped genes: ecly:LI62_19330
path_ecly00920.kgml:
path_ecly00920.kgml: Found a trail of span 3 containing skipped vertices
path_ecly00920.kgml: 160 -> 159 -> 150
path_ecly00920.kgml: R00529 -> R00509 -> R02021
path_ecly00920.kgml: {ecly:LI62_19320, ecly:LI62_19325} -> ecly:LI62_19315 -> ecly:LI62_19340
path_ecly00920.kgml: 2.7.7.4 -> 2.7.1.25 -> 1.8.4.8
path_ecly00920.kgml: Skipped genes: ecly:LI62_19330
path_ecly00920.kgml:
path_ecly00920.kgml: Found a trail of span 2 containing skipped vertices
path_ecly00920.kgml: 55 -> 57
path_ecly00920.kgml: R10203 -> R10206
path_ecly00920.kgml: ecly:LI62_08400 -> {ecly:LI62_08390, ecly:LI62_08400}
path_ecly00920.kgml: 1.14.14.35 -> {1.14.14.34, 1.14.14.5}
path_ecly00920.kgml: Skipped genes: ecly:LI62_08395
path_ecly00920.kgml:
path_ecly00920.kgml: --- 8.23 seconds ---

path_ecly00930.kgml: Caprolactam degradation
path_ecly00930.kgml: Initialization took 0.15 seconds
path_ecly00930.kgml: (not found)
path_ecly00930.kgml: --- 0.24 seconds ---

path_ecly00970.kgml: Aminoacyl-tRNA biosynthesis
path_ecly00970.kgml: Initialization took 4.83 seconds
path_ecly00970.kgml: (not found)
path_ecly00970.kgml: --- 4.93 seconds ---

path_ecly01040.kgml: Biosynthesis of unsaturated fatty acids
path_ecly01040.kgml: Initialization took 0.36 seconds
path_ecly01040.kgml: (not found)
path_ecly01040.kgml: --- 0.45 seconds ---

path_ecly01053.kgml: Biosynthesis of siderophore group nonribosomal peptides
path_ecly01053.kgml: Initialization took 0.25 seconds
path_ecly01053.kgml:
path_ecly01053.kgml: Found a trail of span 4 containing skipped vertices
path_ecly01053.kgml: 20 -> 43 -> 18 -> 64
path_ecly01053.kgml: R01717 -> R03037 -> R01505 -> R07644
path_ecly01053.kgml: {ecly:LI62_06580, ecly:LI62_16770} -> ecly:LI62_06590 -> ecly:LI62_06595 -> {ecly:LI62_06530, ecly:LI62_06550, ecly:LI62_06585, ecly:LI62_06590}
path_ecly01053.kgml: 5.4.4.2 -> 3.3.2.1 -> 1.3.1.28 -> 6.3.2.14
path_ecly01053.kgml: Skipped genes: ecly:LI62_06570
path_ecly01053.kgml:
path_ecly01053.kgml: --- 0.46 seconds ---

--- 461.47 seconds ---
