# Supplementary material for: CoMetGeNe: mining conserved neighborhood patterns in metabolic and genomic contexts
Source: BMC Bioinformatics. 2019 Jan 10;20:19. doi: 10.1186/s12859-018-2542-2 (PMC6327494; doi:10.1186/s12859-018-2542-2)
Supplement: Supplementary file 14 — Trail finding results for completely assembled representative bacterial genomes present in NCBI Genomes. Of the 1,545 fully assembled representative bacterial genomes in NCBI, corresponding entries have been identified in KEGG for 1,467 species, for which trail finding has been performed for all combinations of gap parameters δG and δD ranging from 0 to 3. This additional file is available from https://doi.org/10.6084/m9.figshare.7288769. (GZ 178,532 kb) [file 12859_2018_2542_MOESM14_ESM.gz › results/mau_dG1_dD2.hnet]

--- delta_G = 1, delta_D = 2 ---

path_mau00010.kgml: Glycolysis / Gluconeogenesis
path_mau00010.kgml: Initialization took 5.38 seconds
path_mau00010.kgml:
path_mau00010.kgml: Found a trail of span 3 containing skipped vertices
path_mau00010.kgml: 76 -> [57] -> 58 -> 57
path_mau00010.kgml: R01512 -> [R01061] -> R01015 -> R01061
path_mau00010.kgml: mau:Micau_4336 -> [mau:Micau_4337] -> mau:Micau_4335 -> mau:Micau_4337
path_mau00010.kgml: 2.7.2.3 -> [{1.2.1.12, 1.2.1.59}] -> 5.3.1.1 -> {1.2.1.12, 1.2.1.59}
path_mau00010.kgml:
path_mau00010.kgml: Found a trail of span 3 without skipping any vertex
path_mau00010.kgml: 48 -> 49 -> 50
path_mau00010.kgml: R00014 -> R03270 -> R02569
path_mau00010.kgml: {mau:Micau_0148, mau:Micau_0149, mau:Micau_1271, mau:Micau_2649, mau:Micau_3445, mau:Micau_3446, mau:Micau_3478, mau:Micau_3479, mau:Micau_4703, mau:Micau_5079} -> {mau:Micau_0148, mau:Micau_0149, mau:Micau_1271, mau:Micau_2649, mau:Micau_3445, mau:Micau_3446, mau:Micau_3478, mau:Micau_3479, mau:Micau_4703, mau:Micau_5079} -> {mau:Micau_0147, mau:Micau_3444, mau:Micau_5080}
path_mau00010.kgml: {1.2.4.1, 2.2.1.6, 4.1.1.1} -> 1.2.4.1 -> 2.3.1.12
path_mau00010.kgml:
path_mau00010.kgml: --- 5.86 seconds ---

path_mau00020.kgml: Citrate cycle (TCA cycle)
path_mau00020.kgml: Initialization took 3.58 seconds
path_mau00020.kgml:
path_mau00020.kgml: Found a trail of span 3 containing skipped vertices
path_mau00020.kgml: 82 -> [80 -> 77] -> 75 -> 77
path_mau00020.kgml: R02569 -> [R07618 -> R03270] -> R00014 -> R03270
path_mau00020.kgml: {mau:Micau_0147, mau:Micau_3444, mau:Micau_5080} -> [{mau:Micau_0818, mau:Micau_4602} -> {mau:Micau_0148, mau:Micau_0149, mau:Micau_1271, mau:Micau_2649, mau:Micau_3445, mau:Micau_3446, mau:Micau_3478, mau:Micau_3479, mau:Micau_4703, mau:Micau_5079}] -> {mau:Micau_0148, mau:Micau_0149, mau:Micau_1271, mau:Micau_2649, mau:Micau_3445, mau:Micau_3446, mau:Micau_3478, mau:Micau_3479, mau:Micau_4703, mau:Micau_5079} -> {mau:Micau_0148, mau:Micau_0149, mau:Micau_1271, mau:Micau_2649, mau:Micau_3445, mau:Micau_3446, mau:Micau_3478, mau:Micau_3479, mau:Micau_4703, mau:Micau_5079}
path_mau00020.kgml: 2.3.1.12 -> [1.8.1.4 -> 1.2.4.1] -> {1.2.4.1, 2.2.1.6, 4.1.1.1} -> 1.2.4.1
path_mau00020.kgml:
path_mau00020.kgml: Found a trail of span 2 without skipping any vertex
path_mau00020.kgml: 28 -> 31
path_mau00020.kgml: R07618 -> R02570
path_mau00020.kgml: {mau:Micau_0818, mau:Micau_4602} -> mau:Micau_4603
path_mau00020.kgml: 1.8.1.4 -> 2.3.1.61
path_mau00020.kgml:
path_mau00020.kgml: --- 4.01 seconds ---

path_mau00040.kgml: Pentose and glucuronate interconversions
path_mau00040.kgml: Initialization took 0.63 seconds
path_mau00040.kgml:
path_mau00040.kgml: Found a trail of span 3 containing skipped vertices
path_mau00040.kgml: 75 -> 70 -> [75 -> 74] -> 73
path_mau00040.kgml: R05850 -> R02439 -> [R05850 -> R01529] -> R01526
path_mau00040.kgml: mau:Micau_3678 -> mau:Micau_3679 -> [mau:Micau_3678 -> mau:Micau_2354] -> mau:Micau_3679
path_mau00040.kgml: 5.1.3.4 -> 2.7.1.16 -> [5.1.3.4 -> 5.1.3.1] -> {2.7.1.16, 2.7.1.47}
path_mau00040.kgml:
path_mau00040.kgml: Found a trail of span 2 without skipping any vertex
path_mau00040.kgml: 80 -> 87
path_mau00040.kgml: R01639 -> R01432
path_mau00040.kgml: mau:Micau_5047 -> mau:Micau_5048
path_mau00040.kgml: 2.7.1.17 -> 5.3.1.5
path_mau00040.kgml:
path_mau00040.kgml: Found a trail of span 2 containing skipped vertices
path_mau00040.kgml: 102 -> 103
path_mau00040.kgml: R01482 -> R02454
path_mau00040.kgml: mau:Micau_3548 -> mau:Micau_3550
path_mau00040.kgml: 5.3.1.12 -> 1.1.1.57
path_mau00040.kgml: Skipped genes: mau:Micau_3549
path_mau00040.kgml:
path_mau00040.kgml: --- 0.83 seconds ---

path_mau00051.kgml: Fructose and mannose metabolism
path_mau00051.kgml: Initialization took 0.58 seconds
path_mau00051.kgml: (not found)
path_mau00051.kgml: --- 0.65 seconds ---

path_mau00052.kgml: Galactose metabolism
path_mau00052.kgml: Initialization took 1.28 seconds
path_mau00052.kgml:
path_mau00052.kgml: Found a trail of span 2 containing skipped vertices
path_mau00052.kgml: 171 -> [82] -> 79
path_mau00052.kgml: R01092 -> [R00955] -> R00291
path_mau00052.kgml: mau:Micau_0759 -> [mau:Micau_5380] -> {mau:Micau_0760, mau:Micau_2117, mau:Micau_5653}
path_mau00052.kgml: 2.7.1.6 -> [2.7.7.12] -> 5.1.3.2
path_mau00052.kgml:
path_mau00052.kgml: --- 1.38 seconds ---

path_mau00053.kgml: Ascorbate and aldarate metabolism
path_mau00053.kgml: Initialization took 0.04 seconds
path_mau00053.kgml: (not found)
path_mau00053.kgml: --- 0.07 seconds ---

path_mau00061.kgml: Fatty acid biosynthesis
path_mau00061.kgml: Initialization took 2.28 seconds
path_mau00061.kgml:
path_mau00061.kgml: Found a trail of span 2 containing skipped vertices
path_mau00061.kgml: 92 -> [59] -> 86
path_mau00061.kgml: {R04724, R04725} -> [R04726] -> R04566
path_mau00061.kgml: mau:Micau_4240 -> [{mau:Micau_3483, mau:Micau_3725, mau:Micau_4715}] -> {mau:Micau_0205, mau:Micau_0679, mau:Micau_2702, mau:Micau_4241, mau:Micau_4300, mau:Micau_5082, mau:Micau_5181, mau:Micau_5347}
path_mau00061.kgml: {1.3.1.9, 1.3.1.10, 1.3.1.104, 1.3.1.39, 2.3.1.85, 2.3.1.86} -> [{2.3.1.179, 2.3.1.41, 2.3.1.85, 2.3.1.86}] -> {1.1.1.100, 2.3.1.85, 2.3.1.86}
path_mau00061.kgml:
path_mau00061.kgml: Found a trail of span 2 containing skipped vertices
path_mau00061.kgml: 103 -> [60] -> 97
path_mau00061.kgml: {R04961, R04962} -> [R04963] -> R04964
path_mau00061.kgml: mau:Micau_4240 -> [{mau:Micau_3483, mau:Micau_3725, mau:Micau_4715}] -> {mau:Micau_0205, mau:Micau_0679, mau:Micau_2702, mau:Micau_4241, mau:Micau_4300, mau:Micau_5082, mau:Micau_5181, mau:Micau_5347}
path_mau00061.kgml: {1.3.1.9, 1.3.1.10, 1.3.1.104, 1.3.1.39, 2.3.1.85, 2.3.1.86} -> [{2.3.1.179, 2.3.1.41, 2.3.1.85, 2.3.1.86}] -> {1.1.1.100, 2.3.1.85, 2.3.1.86}
path_mau00061.kgml:
path_mau00061.kgml: Found a trail of span 2 containing skipped vertices
path_mau00061.kgml: 70 -> [53] -> 54
path_mau00061.kgml: {R04969, R04970} -> [R07762] -> R07763
path_mau00061.kgml: mau:Micau_4240 -> [{mau:Micau_3483, mau:Micau_3725, mau:Micau_4715}] -> {mau:Micau_0205, mau:Micau_0679, mau:Micau_2702, mau:Micau_4241, mau:Micau_4300, mau:Micau_5082, mau:Micau_5181, mau:Micau_5347}
path_mau00061.kgml: {1.3.1.9, 1.3.1.10, 1.3.1.104, 1.3.1.39, 2.3.1.85, 2.3.1.86} -> [{2.3.1.179, 2.3.1.199, 2.3.1.41}] -> 1.1.1.100
path_mau00061.kgml:
path_mau00061.kgml: Found a trail of span 2 containing skipped vertices
path_mau00061.kgml: 125 -> [62] -> 119
path_mau00061.kgml: {R04955, R04956} -> [R04957] -> R04536
path_mau00061.kgml: mau:Micau_4240 -> [{mau:Micau_3483, mau:Micau_3725, mau:Micau_4715}] -> {mau:Micau_0205, mau:Micau_0679, mau:Micau_2702, mau:Micau_4241, mau:Micau_4300, mau:Micau_5082, mau:Micau_5181, mau:Micau_5347}
path_mau00061.kgml: {1.3.1.9, 1.3.1.10, 1.3.1.104, 1.3.1.39, 2.3.1.85, 2.3.1.86} -> [{2.3.1.179, 2.3.1.41, 2.3.1.85, 2.3.1.86}] -> {1.1.1.100, 2.3.1.85, 2.3.1.86}
path_mau00061.kgml:
path_mau00061.kgml: Found a trail of span 2 without skipping any vertex
path_mau00061.kgml: 147 -> 262
path_mau00061.kgml: R01626 -> R10707
path_mau00061.kgml: mau:Micau_4712 -> {mau:Micau_2647, mau:Micau_3709, mau:Micau_3858, mau:Micau_3861, mau:Micau_4713}
path_mau00061.kgml: {2.3.1.39, 2.3.1.85, 2.3.1.86} -> 2.3.1.180
path_mau00061.kgml:
path_mau00061.kgml: Found a trail of span 2 containing skipped vertices
path_mau00061.kgml: 81 -> [58] -> 75
path_mau00061.kgml: {R04966, R04967} -> [R04968] -> R04543
path_mau00061.kgml: mau:Micau_4240 -> [{mau:Micau_3483, mau:Micau_3725, mau:Micau_4715}] -> {mau:Micau_0205, mau:Micau_0679, mau:Micau_2702, mau:Micau_4241, mau:Micau_4300, mau:Micau_5082, mau:Micau_5181, mau:Micau_5347}
path_mau00061.kgml: {1.3.1.9, 1.3.1.10, 1.3.1.104, 1.3.1.39, 2.3.1.85, 2.3.1.86} -> [{2.3.1.179, 2.3.1.41, 2.3.1.85, 2.3.1.86}] -> {1.1.1.100, 2.3.1.85, 2.3.1.86}
path_mau00061.kgml:
path_mau00061.kgml: Found a trail of span 2 containing skipped vertices
path_mau00061.kgml: 136 -> [63] -> 130
path_mau00061.kgml: {R04429, R04430} -> [R04952] -> R04953
path_mau00061.kgml: mau:Micau_4240 -> [{mau:Micau_3483, mau:Micau_3725, mau:Micau_4715}] -> {mau:Micau_0205, mau:Micau_0679, mau:Micau_2702, mau:Micau_4241, mau:Micau_4300, mau:Micau_5082, mau:Micau_5181, mau:Micau_5347}
path_mau00061.kgml: {1.3.1.9, 1.3.1.10, 1.3.1.104, 1.3.1.39, 2.3.1.85, 2.3.1.86} -> [{2.3.1.179, 2.3.1.41, 2.3.1.85, 2.3.1.86}] -> {1.1.1.100, 2.3.1.85, 2.3.1.86}
path_mau00061.kgml:
path_mau00061.kgml: Found a trail of span 2 containing skipped vertices
path_mau00061.kgml: 114 -> [61] -> 108
path_mau00061.kgml: {R04958, R04959} -> [R04960] -> R04534
path_mau00061.kgml: mau:Micau_4240 -> [{mau:Micau_3483, mau:Micau_3725, mau:Micau_4715}] -> {mau:Micau_0205, mau:Micau_0679, mau:Micau_2702, mau:Micau_4241, mau:Micau_4300, mau:Micau_5082, mau:Micau_5181, mau:Micau_5347}
path_mau00061.kgml: {1.3.1.9, 1.3.1.10, 1.3.1.104, 1.3.1.39, 2.3.1.85, 2.3.1.86} -> [{2.3.1.179, 2.3.1.41, 2.3.1.85, 2.3.1.86}] -> {1.1.1.100, 2.3.1.85, 2.3.1.86}
path_mau00061.kgml:
path_mau00061.kgml: --- 2.72 seconds ---

path_mau00072.kgml: Synthesis and degradation of ketone bodies
path_mau00072.kgml: Initialization took 0.22 seconds
path_mau00072.kgml: (not found)
path_mau00072.kgml: --- 0.25 seconds ---

path_mau00130.kgml: Ubiquinone and other terpenoid-quinone biosynthesis
path_mau00130.kgml: Initialization took 0.83 seconds
path_mau00130.kgml:
path_mau00130.kgml: Found a trail of span 2 containing skipped vertices
path_mau00130.kgml: 190 -> [191] -> 192
path_mau00130.kgml: R08587 -> [R08588] -> R08589
path_mau00130.kgml: mau:Micau_0503 -> [mau:Micau_0389] -> mau:Micau_0500
path_mau00130.kgml: 3.2.2.26 -> [1.21.98.1] -> ?
path_mau00130.kgml: Skipped genes: mau:Micau_0501
path_mau00130.kgml:
path_mau00130.kgml: --- 0.90 seconds ---

path_mau00190.kgml: Oxidative phosphorylation
path_mau00190.kgml: Initialization took 8.14 seconds
path_mau00190.kgml: (not found)
path_mau00190.kgml: --- 8.17 seconds ---

path_mau00220.kgml: Arginine biosynthesis
path_mau00220.kgml: Initialization took 1.23 seconds
path_mau00220.kgml:
path_mau00220.kgml: Found a trail of span 8 containing skipped vertices
path_mau00220.kgml: 49 -> 50 -> 51 -> 52 -> [55 -> 44] -> 45 -> [47 -> 48] -> 55 -> [44 -> 45] -> 47 -> [48] -> 44
path_mau00220.kgml: R00259 -> R02649 -> R03443 -> R02283 -> [R02282 -> R01398] -> R01954 -> [R01086 -> R00551] -> R02282 -> [R01398 -> R01954] -> R01086 -> [R00551] -> R01398
path_mau00220.kgml: {mau:Micau_0893, mau:Micau_2372} -> mau:Micau_2373 -> mau:Micau_2371 -> mau:Micau_2374 -> [mau:Micau_2372 -> mau:Micau_2375] -> {mau:Micau_2377, mau:Micau_4225} -> [{mau:Micau_2378, mau:Micau_3784} -> {mau:Micau_3046, mau:Micau_5071}] -> mau:Micau_2372 -> [mau:Micau_2375 -> {mau:Micau_2377, mau:Micau_4225}] -> {mau:Micau_2378, mau:Micau_3784} -> [{mau:Micau_3046, mau:Micau_5071}] -> mau:Micau_2375
path_mau00220.kgml: 2.3.1.1 -> 2.7.2.8 -> 1.2.1.38 -> 2.6.1.11 -> [2.3.1.35 -> 2.1.3.3] -> 6.3.4.5 -> [4.3.2.1 -> 3.5.3.1] -> 2.3.1.35 -> [2.1.3.3 -> 6.3.4.5] -> 4.3.2.1 -> [3.5.3.1] -> 2.1.3.3
path_mau00220.kgml: Skipped genes: mau:Micau_2376
path_mau00220.kgml:
path_mau00220.kgml: Found a trail of span 7 containing skipped vertices
path_mau00220.kgml: 49 -> 50 -> [51] -> 52 -> [55 -> 44] -> 45 -> [47 -> 48] -> 55 -> [44 -> 45] -> 47 -> [48] -> 44
path_mau00220.kgml: R00259 -> R02649 -> [R03443] -> R02283 -> [R02282 -> R01398] -> R01954 -> [R01086 -> R00551] -> R02282 -> [R01398 -> R01954] -> R01086 -> [R00551] -> R01398
path_mau00220.kgml: {mau:Micau_0893, mau:Micau_2372} -> mau:Micau_2373 -> [mau:Micau_2371] -> mau:Micau_2374 -> [mau:Micau_2372 -> mau:Micau_2375] -> {mau:Micau_2377, mau:Micau_4225} -> [{mau:Micau_2378, mau:Micau_3784} -> {mau:Micau_3046, mau:Micau_5071}] -> mau:Micau_2372 -> [mau:Micau_2375 -> {mau:Micau_2377, mau:Micau_4225}] -> {mau:Micau_2378, mau:Micau_3784} -> [{mau:Micau_3046, mau:Micau_5071}] -> mau:Micau_2375
path_mau00220.kgml: 2.3.1.1 -> 2.7.2.8 -> [1.2.1.38] -> 2.6.1.11 -> [2.3.1.35 -> 2.1.3.3] -> 6.3.4.5 -> [4.3.2.1 -> 3.5.3.1] -> 2.3.1.35 -> [2.1.3.3 -> 6.3.4.5] -> 4.3.2.1 -> [3.5.3.1] -> 2.1.3.3
path_mau00220.kgml: Skipped genes: mau:Micau_2376
path_mau00220.kgml:
path_mau00220.kgml: Found a trail of span 7 containing skipped vertices
path_mau00220.kgml: 49 -> 50 -> 51 -> [52] -> 55 -> [44 -> 45] -> 47 -> [48] -> 44 -> 45
path_mau00220.kgml: R00259 -> R02649 -> R03443 -> [R02283] -> R02282 -> [R01398 -> R01954] -> R01086 -> [R00551] -> R01398 -> R01954
path_mau00220.kgml: {mau:Micau_0893, mau:Micau_2372} -> mau:Micau_2373 -> mau:Micau_2371 -> [mau:Micau_2374] -> mau:Micau_2372 -> [mau:Micau_2375 -> {mau:Micau_2377, mau:Micau_4225}] -> {mau:Micau_2378, mau:Micau_3784} -> [{mau:Micau_3046, mau:Micau_5071}] -> mau:Micau_2375 -> {mau:Micau_2377, mau:Micau_4225}
path_mau00220.kgml: 2.3.1.1 -> 2.7.2.8 -> 1.2.1.38 -> [2.6.1.11] -> 2.3.1.35 -> [2.1.3.3 -> 6.3.4.5] -> 4.3.2.1 -> [3.5.3.1] -> 2.1.3.3 -> 6.3.4.5
path_mau00220.kgml: Skipped genes: mau:Micau_2376, mau:Micau_2374
path_mau00220.kgml:
path_mau00220.kgml: Found a trail of span 7 containing skipped vertices
path_mau00220.kgml: 49 -> [50] -> 51 -> 52 -> [55 -> 44] -> 45 -> [47 -> 48] -> 55 -> [44 -> 45] -> 47 -> [48] -> 44
path_mau00220.kgml: R00259 -> [R02649] -> R03443 -> R02283 -> [R02282 -> R01398] -> R01954 -> [R01086 -> R00551] -> R02282 -> [R01398 -> R01954] -> R01086 -> [R00551] -> R01398
path_mau00220.kgml: {mau:Micau_0893, mau:Micau_2372} -> [mau:Micau_2373] -> mau:Micau_2371 -> mau:Micau_2374 -> [mau:Micau_2372 -> mau:Micau_2375] -> {mau:Micau_2377, mau:Micau_4225} -> [{mau:Micau_2378, mau:Micau_3784} -> {mau:Micau_3046, mau:Micau_5071}] -> mau:Micau_2372 -> [mau:Micau_2375 -> {mau:Micau_2377, mau:Micau_4225}] -> {mau:Micau_2378, mau:Micau_3784} -> [{mau:Micau_3046, mau:Micau_5071}] -> mau:Micau_2375
path_mau00220.kgml: 2.3.1.1 -> [2.7.2.8] -> 1.2.1.38 -> 2.6.1.11 -> [2.3.1.35 -> 2.1.3.3] -> 6.3.4.5 -> [4.3.2.1 -> 3.5.3.1] -> 2.3.1.35 -> [2.1.3.3 -> 6.3.4.5] -> 4.3.2.1 -> [3.5.3.1] -> 2.1.3.3
path_mau00220.kgml: Skipped genes: mau:Micau_2376, mau:Micau_2373
path_mau00220.kgml:
path_mau00220.kgml: Found a trail of span 6 containing skipped vertices
path_mau00220.kgml: 49 -> 50 -> [51 -> 52] -> 55 -> [44 -> 45] -> 47 -> [48] -> 44 -> 45
path_mau00220.kgml: R00259 -> R02649 -> [R03443 -> R02283] -> R02282 -> [R01398 -> R01954] -> R01086 -> [R00551] -> R01398 -> R01954
path_mau00220.kgml: {mau:Micau_0893, mau:Micau_2372} -> mau:Micau_2373 -> [mau:Micau_2371 -> mau:Micau_2374] -> mau:Micau_2372 -> [mau:Micau_2375 -> {mau:Micau_2377, mau:Micau_4225}] -> {mau:Micau_2378, mau:Micau_3784} -> [{mau:Micau_3046, mau:Micau_5071}] -> mau:Micau_2375 -> {mau:Micau_2377, mau:Micau_4225}
path_mau00220.kgml: 2.3.1.1 -> 2.7.2.8 -> [1.2.1.38 -> 2.6.1.11] -> 2.3.1.35 -> [2.1.3.3 -> 6.3.4.5] -> 4.3.2.1 -> [3.5.3.1] -> 2.1.3.3 -> 6.3.4.5
path_mau00220.kgml: Skipped genes: mau:Micau_2376, mau:Micau_2374
path_mau00220.kgml:
path_mau00220.kgml: Found a trail of span 6 containing skipped vertices
path_mau00220.kgml: 49 -> [50 -> 51] -> 52 -> [55 -> 44] -> 45 -> [47 -> 48] -> 55 -> [44 -> 45] -> 47 -> [48] -> 44
path_mau00220.kgml: R00259 -> [R02649 -> R03443] -> R02283 -> [R02282 -> R01398] -> R01954 -> [R01086 -> R00551] -> R02282 -> [R01398 -> R01954] -> R01086 -> [R00551] -> R01398
path_mau00220.kgml: {mau:Micau_0893, mau:Micau_2372} -> [mau:Micau_2373 -> mau:Micau_2371] -> mau:Micau_2374 -> [mau:Micau_2372 -> mau:Micau_2375] -> {mau:Micau_2377, mau:Micau_4225} -> [{mau:Micau_2378, mau:Micau_3784} -> {mau:Micau_3046, mau:Micau_5071}] -> mau:Micau_2372 -> [mau:Micau_2375 -> {mau:Micau_2377, mau:Micau_4225}] -> {mau:Micau_2378, mau:Micau_3784} -> [{mau:Micau_3046, mau:Micau_5071}] -> mau:Micau_2375
path_mau00220.kgml: 2.3.1.1 -> [2.7.2.8 -> 1.2.1.38] -> 2.6.1.11 -> [2.3.1.35 -> 2.1.3.3] -> 6.3.4.5 -> [4.3.2.1 -> 3.5.3.1] -> 2.3.1.35 -> [2.1.3.3 -> 6.3.4.5] -> 4.3.2.1 -> [3.5.3.1] -> 2.1.3.3
path_mau00220.kgml: Skipped genes: mau:Micau_2376, mau:Micau_2373
path_mau00220.kgml:
path_mau00220.kgml: --- 34.18 seconds ---

path_mau00230.kgml: Purine metabolism
path_mau00230.kgml: Initialization took 15.11 seconds
path_mau00230.kgml:
path_mau00230.kgml: Found a trail of span 3 containing skipped vertices
path_mau00230.kgml: 160 -> [162 -> 163] -> 260 -> 164
path_mau00230.kgml: R01072 -> [R04144 -> R04325] -> R04463 -> R04208
path_mau00230.kgml: mau:Micau_0217 -> [mau:Micau_0193 -> mau:Micau_5392] -> {mau:Micau_0212, mau:Micau_0213, mau:Micau_0214} -> mau:Micau_0218
path_mau00230.kgml: 2.4.2.14 -> [6.3.4.13 -> 2.1.2.2] -> 6.3.5.3 -> 6.3.3.1
path_mau00230.kgml: Skipped genes: mau:Micau_0215
path_mau00230.kgml:
path_mau00230.kgml: Found a trail of span 3 containing skipped vertices
path_mau00230.kgml: 220 -> [300] -> 244 -> [300 -> 139] -> 239
path_mau00230.kgml: R00332 -> [R00430] -> R00441 -> [R00430 -> R02019] -> R02090
path_mau00230.kgml: mau:Micau_2341 -> [mau:Micau_4402] -> {mau:Micau_2342, mau:Micau_5497, mau:Micau_5535, mau:Micau_5536} -> [mau:Micau_4402 -> {mau:Micau_1556, mau:Micau_2625, mau:Micau_2626}] -> mau:Micau_2341
path_mau00230.kgml: 2.7.4.8 -> [2.7.1.40] -> {2.7.7.48, 2.7.7.6} -> [2.7.1.40 -> 1.17.4.1] -> {2.7.4.12, 2.7.4.8}
path_mau00230.kgml:
path_mau00230.kgml: Found a trail of span 3 containing skipped vertices
path_mau00230.kgml: 430 -> [188 -> 286] -> 190 -> [286 -> 188] -> 186
path_mau00230.kgml: R00191 -> [R00190 -> R02557] -> R02088 -> [R02557 -> R00190] -> R00183
path_mau00230.kgml: mau:Micau_5936 -> [{mau:Micau_0131, mau:Micau_2294} -> mau:Micau_5961] -> {mau:Micau_2023, mau:Micau_5934} -> [mau:Micau_5961 -> {mau:Micau_0131, mau:Micau_2294}] -> {mau:Micau_2023, mau:Micau_5934}
path_mau00230.kgml: {3.1.4.17, 3.1.4.53} -> [{2.4.2.7, 2.4.2.8} -> 2.4.2.1] -> {3.1.3.5, 3.1.3.89} -> [2.4.2.1 -> {2.4.2.7, 2.4.2.8}] -> 3.1.3.5
path_mau00230.kgml: Skipped genes: mau:Micau_5935
path_mau00230.kgml:
path_mau00230.kgml: Found a trail of span 2 without skipping any vertex
path_mau00230.kgml: 427 -> 428
path_mau00230.kgml: R07404 -> R07405
path_mau00230.kgml: mau:Micau_0937 -> mau:Micau_0938
path_mau00230.kgml: 6.3.4.18 -> 5.4.99.18
path_mau00230.kgml:
path_mau00230.kgml: Found a trail of span 2 without skipping any vertex
path_mau00230.kgml: 252 -> 253
path_mau00230.kgml: R00529 -> R00509
path_mau00230.kgml: {mau:Micau_0757, mau:Micau_0758, mau:Micau_5378} -> mau:Micau_0758
path_mau00230.kgml: 2.7.7.4 -> 2.7.1.25
path_mau00230.kgml:
path_mau00230.kgml: --- 19.50 seconds ---

path_mau00240.kgml: Pyrimidine metabolism
path_mau00240.kgml: Initialization took 6.95 seconds
path_mau00240.kgml:
path_mau00240.kgml: Found a trail of span 6 containing skipped vertices
path_mau00240.kgml: 91 -> 97 -> 98 -> 174 -> [101] -> 178 -> 112
path_mau00240.kgml: R00575 -> R01397 -> R01993 -> R01868 -> [R01870] -> R00965 -> R00966
path_mau00240.kgml: {mau:Micau_2334, mau:Micau_2335} -> mau:Micau_2332 -> mau:Micau_2333 -> mau:Micau_2337 -> [mau:Micau_0177] -> mau:Micau_2339 -> {mau:Micau_0806, mau:Micau_2331}
path_mau00240.kgml: 6.3.5.5 -> 2.1.3.2 -> 3.5.2.3 -> 1.3.5.2 -> [2.4.2.10] -> 4.1.1.23 -> 2.4.2.9
path_mau00240.kgml: Skipped genes: mau:Micau_2338, mau:Micau_2336
path_mau00240.kgml:
path_mau00240.kgml: Found a trail of span 5 containing skipped vertices
path_mau00240.kgml: 91 -> [97] -> 98 -> 174 -> [101] -> 178 -> 112
path_mau00240.kgml: R00575 -> [R01397] -> R01993 -> R01868 -> [R01870] -> R00965 -> R00966
path_mau00240.kgml: {mau:Micau_2334, mau:Micau_2335} -> [mau:Micau_2332] -> mau:Micau_2333 -> mau:Micau_2337 -> [mau:Micau_0177] -> mau:Micau_2339 -> {mau:Micau_0806, mau:Micau_2331}
path_mau00240.kgml: 6.3.5.5 -> [2.1.3.2] -> 3.5.2.3 -> 1.3.5.2 -> [2.4.2.10] -> 4.1.1.23 -> 2.4.2.9
path_mau00240.kgml: Skipped genes: mau:Micau_2332, mau:Micau_2338, mau:Micau_2336
path_mau00240.kgml:
path_mau00240.kgml: Found a trail of span 5 containing skipped vertices
path_mau00240.kgml: 91 -> 97 -> 98 -> 174 -> [101 -> 178] -> 112
path_mau00240.kgml: R00575 -> R01397 -> R01993 -> R01868 -> [R01870 -> R00965] -> R00966
path_mau00240.kgml: {mau:Micau_2334, mau:Micau_2335} -> mau:Micau_2332 -> mau:Micau_2333 -> mau:Micau_2337 -> [mau:Micau_0177 -> mau:Micau_2339] -> {mau:Micau_0806, mau:Micau_2331}
path_mau00240.kgml: 6.3.5.5 -> 2.1.3.2 -> 3.5.2.3 -> 1.3.5.2 -> [2.4.2.10 -> 4.1.1.23] -> 2.4.2.9
path_mau00240.kgml: Skipped genes: mau:Micau_2336
path_mau00240.kgml:
path_mau00240.kgml: Found a trail of span 3 containing skipped vertices
path_mau00240.kgml: 150 -> [89] -> 161 -> [158] -> 157
path_mau00240.kgml: R02098 -> [R06613] -> R02094 -> [R02093] -> R00378
path_mau00240.kgml: {mau:Micau_0453, mau:Micau_5034} -> [mau:Micau_1492] -> {mau:Micau_0453, mau:Micau_5034} -> [mau:Micau_4900] -> {mau:Micau_0002, mau:Micau_0454, mau:Micau_2273, mau:Micau_4123, mau:Micau_4204, mau:Micau_4382, mau:Micau_4557, mau:Micau_4867, mau:Micau_5952}
path_mau00240.kgml: {2.7.4.4, 2.7.4.9} -> [2.1.1.148] -> {2.7.4.12, 2.7.4.9} -> [2.7.4.6] -> 2.7.7.7
path_mau00240.kgml:
path_mau00240.kgml: Found a trail of span 2 containing skipped vertices
path_mau00240.kgml: 121 -> [102 -> 104] -> 103
path_mau00240.kgml: R00442 -> [R00438 -> R00156] -> R00443
path_mau00240.kgml: {mau:Micau_2342, mau:Micau_5497, mau:Micau_5535, mau:Micau_5536} -> [mau:Micau_1483 -> mau:Micau_4900] -> {mau:Micau_2342, mau:Micau_5497, mau:Micau_5535, mau:Micau_5536}
path_mau00240.kgml: {2.7.7.48, 2.7.7.6} -> [2.7.7.8 -> 2.7.4.6] -> {2.7.7.48, 2.7.7.52, 2.7.7.6}
path_mau00240.kgml:
path_mau00240.kgml: Found a trail of span 2 without skipping any vertex
path_mau00240.kgml: 152 -> 155
path_mau00240.kgml: R02485 -> R02484
path_mau00240.kgml: {mau:Micau_0778, mau:Micau_2157} -> mau:Micau_0779
path_mau00240.kgml: 3.5.4.5 -> {2.4.2.1, 2.4.2.2, 2.4.2.3, 2.4.2.4}
path_mau00240.kgml:
path_mau00240.kgml: --- 9.07 seconds ---

path_mau00250.kgml: Alanine, aspartate and glutamate metabolism
path_mau00250.kgml: Initialization took 3.39 seconds
path_mau00250.kgml:
path_mau00250.kgml: Found a trail of span 2 without skipping any vertex
path_mau00250.kgml: 48 -> 51
path_mau00250.kgml: R01954 -> R01086
path_mau00250.kgml: {mau:Micau_2377, mau:Micau_4225} -> {mau:Micau_2378, mau:Micau_3784}
path_mau00250.kgml: 6.3.4.5 -> 4.3.2.1
path_mau00250.kgml:
path_mau00250.kgml: --- 3.48 seconds ---

path_mau00253.kgml: Tetracycline biosynthesis
path_mau00253.kgml: Initialization took 0.08 seconds
path_mau00253.kgml: (not found)
path_mau00253.kgml: --- 0.12 seconds ---

path_mau00260.kgml: Glycine, serine and threonine metabolism
path_mau00260.kgml: Initialization took 3.64 seconds
path_mau00260.kgml:
path_mau00260.kgml: Found a trail of span 2 containing skipped vertices
path_mau00260.kgml: 103 -> [99] -> 87
path_mau00260.kgml: {R01773, R01775} -> [R01771] -> R01466
path_mau00260.kgml: mau:Micau_5158 -> [{mau:Micau_5153, mau:Micau_5348}] -> {mau:Micau_1143, mau:Micau_5157, mau:Micau_5756}
path_mau00260.kgml: {1.1.1.3, 1.1.1.3} -> [2.7.1.39] -> 4.2.3.1
path_mau00260.kgml:
path_mau00260.kgml: Found a trail of span 2 without skipping any vertex
path_mau00260.kgml: 76 -> 93
path_mau00260.kgml: R00480 -> R02291
path_mau00260.kgml: mau:Micau_5939 -> {mau:Micau_5015, mau:Micau_5938}
path_mau00260.kgml: 2.7.2.4 -> 1.2.1.11
path_mau00260.kgml:
path_mau00260.kgml: --- 3.86 seconds ---

path_mau00261.kgml: Monobactam biosynthesis
path_mau00261.kgml: Initialization took 0.53 seconds
path_mau00261.kgml:
path_mau00261.kgml: Found a trail of span 2 containing skipped vertices
path_mau00261.kgml: 15 -> [11] -> 14
path_mau00261.kgml: R06626 -> [R06632] -> R06633
path_mau00261.kgml: mau:Micau_3467 -> [mau:Micau_3482] -> mau:Micau_3468
path_mau00261.kgml: 2.6.1.103 -> [1.13.11.46] -> 1.1.3.46
path_mau00261.kgml:
path_mau00261.kgml: --- 0.60 seconds ---

path_mau00270.kgml: Cysteine and methionine metabolism
path_mau00270.kgml: Initialization took 2.08 seconds
path_mau00270.kgml:
path_mau00270.kgml: Found a trail of span 2 containing skipped vertices
path_mau00270.kgml: 202 -> [89] -> 87
path_mau00270.kgml: R03217 -> [R01286] -> R01290
path_mau00270.kgml: mau:Micau_0926 -> [mau:Micau_3081] -> mau:Micau_0918
path_mau00270.kgml: 2.5.1.48 -> [4.4.1.13] -> 4.2.1.22
path_mau00270.kgml:
path_mau00270.kgml: Found a trail of span 2 without skipping any vertex
path_mau00270.kgml: 203 -> 87
path_mau00270.kgml: R02026 -> R01290
path_mau00270.kgml: mau:Micau_0926 -> mau:Micau_0918
path_mau00270.kgml: ? -> 4.2.1.22
path_mau00270.kgml:
path_mau00270.kgml: Found a trail of span 2 containing skipped vertices
path_mau00270.kgml: 201 -> [89] -> 87
path_mau00270.kgml: R03260 -> [R01286] -> R01290
path_mau00270.kgml: mau:Micau_0926 -> [mau:Micau_3081] -> mau:Micau_0918
path_mau00270.kgml: 2.5.1.48 -> [4.4.1.13] -> 4.2.1.22
path_mau00270.kgml:
path_mau00270.kgml: Found a trail of span 2 containing skipped vertices
path_mau00270.kgml: 206 -> [85 -> 89] -> 87
path_mau00270.kgml: R00999 -> [R01001 -> R01286] -> R01290
path_mau00270.kgml: mau:Micau_0926 -> [mau:Micau_1338 -> mau:Micau_3081] -> mau:Micau_0918
path_mau00270.kgml: 2.5.1.48 -> [4.4.1.1 -> 4.4.1.13] -> 4.2.1.22
path_mau00270.kgml:
path_mau00270.kgml: Found a trail of span 2 without skipping any vertex
path_mau00270.kgml: 101 -> 87
path_mau00270.kgml: R01288 -> R01290
path_mau00270.kgml: mau:Micau_0926 -> mau:Micau_0918
path_mau00270.kgml: 2.5.1.48 -> 4.2.1.22
path_mau00270.kgml:
path_mau00270.kgml: Found a trail of span 2 without skipping any vertex
path_mau00270.kgml: 217 -> 214
path_mau00270.kgml: R00480 -> R02291
path_mau00270.kgml: mau:Micau_5939 -> {mau:Micau_5015, mau:Micau_5938}
path_mau00270.kgml: 2.7.2.4 -> 1.2.1.11
path_mau00270.kgml:
path_mau00270.kgml: --- 2.47 seconds ---

path_mau00280.kgml: Valine, leucine and isoleucine degradation
path_mau00280.kgml: Initialization took 3.63 seconds
path_mau00280.kgml:
path_mau00280.kgml: Found a trail of span 3 containing skipped vertices
path_mau00280.kgml: 88 -> 101 -> [86] -> 72
path_mau00280.kgml: R04204 -> R04203 -> [R00927] -> R00238
path_mau00280.kgml: {mau:Micau_0249, mau:Micau_2142, mau:Micau_3782} -> mau:Micau_2142 -> [{mau:Micau_1622, mau:Micau_6167}] -> {mau:Micau_0206, mau:Micau_0914, mau:Micau_2141, mau:Micau_3776, mau:Micau_5099}
path_mau00280.kgml: 4.2.1.17 -> {1.1.1.178, 1.1.1.35} -> [{2.3.1.16, 2.3.1.9}] -> 2.3.1.9
path_mau00280.kgml:
path_mau00280.kgml: Found a trail of span 2 containing skipped vertices
path_mau00280.kgml: 88 -> [101 -> 86] -> 72
path_mau00280.kgml: R04204 -> [R04203 -> R00927] -> R00238
path_mau00280.kgml: {mau:Micau_0249, mau:Micau_2142, mau:Micau_3782} -> [mau:Micau_2142 -> {mau:Micau_1622, mau:Micau_6167}] -> {mau:Micau_0206, mau:Micau_0914, mau:Micau_2141, mau:Micau_3776, mau:Micau_5099}
path_mau00280.kgml: 4.2.1.17 -> [{1.1.1.178, 1.1.1.35} -> {2.3.1.16, 2.3.1.9}] -> 2.3.1.9
path_mau00280.kgml:
path_mau00280.kgml: --- 3.85 seconds ---

path_mau00281.kgml: Geraniol degradation
path_mau00281.kgml: Initialization took 0.27 seconds
path_mau00281.kgml: (not found)
path_mau00281.kgml: --- 0.32 seconds ---

path_mau00290.kgml: Valine, leucine and isoleucine biosynthesis
path_mau00290.kgml: Initialization took 0.48 seconds
path_mau00290.kgml:
path_mau00290.kgml: Found a trail of span 5 containing skipped vertices
path_mau00290.kgml: 22 -> 47 -> [42] -> 34 -> 42 -> [34 -> 45] -> 31
path_mau00290.kgml: R00994 -> R08648 -> [R05069] -> R05068 -> R05069 -> [R05068 -> R05070] -> R02199
path_mau00290.kgml: {mau:Micau_1308, mau:Micau_5090} -> {mau:Micau_1247, mau:Micau_1301, mau:Micau_1303} -> [mau:Micau_1304] -> mau:Micau_1304 -> mau:Micau_1304 -> [mau:Micau_1304 -> mau:Micau_1299] -> mau:Micau_1309
path_mau00290.kgml: 1.1.1.85 -> 2.2.1.6 -> [{1.1.1.86, 5.4.99.3}] -> 1.1.1.86 -> {1.1.1.86, 5.4.99.3} -> [1.1.1.86 -> 4.2.1.9] -> 2.6.1.42
path_mau00290.kgml: Skipped genes: mau:Micau_1305
path_mau00290.kgml:
path_mau00290.kgml: Found a trail of span 5 containing skipped vertices
path_mau00290.kgml: 79 -> [44] -> 46 -> 44 -> [46 -> 41] -> 38 -> [35 -> 37] -> 36
path_mau00290.kgml: R00226 -> [R05071] -> R04440 -> R05071 -> [R04440 -> R04441] -> R01213 -> [R03968 -> R04001] -> R04426
path_mau00290.kgml: {mau:Micau_1247, mau:Micau_1301, mau:Micau_1303} -> [mau:Micau_1304] -> mau:Micau_1304 -> mau:Micau_1304 -> [mau:Micau_1304 -> mau:Micau_1299] -> {mau:Micau_1314, mau:Micau_5941} -> [{mau:Micau_1329, mau:Micau_1330} -> {mau:Micau_1329, mau:Micau_1330}] -> {mau:Micau_1308, mau:Micau_5090}
path_mau00290.kgml: 2.2.1.6 -> [{1.1.1.86, 5.4.99.3}] -> 1.1.1.86 -> {1.1.1.86, 5.4.99.3} -> [1.1.1.86 -> 4.2.1.9] -> 2.3.3.13 -> [4.2.1.33 -> 4.2.1.33] -> 1.1.1.85
path_mau00290.kgml: Skipped genes: mau:Micau_1305, mau:Micau_1309
path_mau00290.kgml:
path_mau00290.kgml: Found a trail of span 4 containing skipped vertices
path_mau00290.kgml: 22 -> [47] -> 42 -> 34 -> [45] -> 31
path_mau00290.kgml: R00994 -> [R08648] -> R05069 -> R05068 -> [R05070] -> R02199
path_mau00290.kgml: {mau:Micau_1308, mau:Micau_5090} -> [{mau:Micau_1247, mau:Micau_1301, mau:Micau_1303}] -> mau:Micau_1304 -> mau:Micau_1304 -> [mau:Micau_1299] -> mau:Micau_1309
path_mau00290.kgml: 1.1.1.85 -> [2.2.1.6] -> {1.1.1.86, 5.4.99.3} -> 1.1.1.86 -> [4.2.1.9] -> 2.6.1.42
path_mau00290.kgml: Skipped genes: mau:Micau_1305
path_mau00290.kgml:
path_mau00290.kgml: Found a trail of span 2 without skipping any vertex
path_mau00290.kgml: 78 -> 21
path_mau00290.kgml: R03896 -> R03898
path_mau00290.kgml: {mau:Micau_1329, mau:Micau_1330} -> {mau:Micau_1329, mau:Micau_1330}
path_mau00290.kgml: 4.2.1.35 -> 4.2.1.35
path_mau00290.kgml:
path_mau00290.kgml: Found a trail of span 2 without skipping any vertex
path_mau00290.kgml: 35 -> 37
path_mau00290.kgml: R03968 -> R04001
path_mau00290.kgml: {mau:Micau_1329, mau:Micau_1330} -> {mau:Micau_1329, mau:Micau_1330}
path_mau00290.kgml: 4.2.1.33 -> 4.2.1.33
path_mau00290.kgml:
path_mau00290.kgml: --- 0.83 seconds ---

path_mau00300.kgml: Lysine biosynthesis
path_mau00300.kgml: Initialization took 0.93 seconds
path_mau00300.kgml:
path_mau00300.kgml: Found a trail of span 2 without skipping any vertex
path_mau00300.kgml: 77 -> 46
path_mau00300.kgml: R02788 -> R04617
path_mau00300.kgml: mau:Micau_4477 -> mau:Micau_4476
path_mau00300.kgml: 6.3.2.13 -> 6.3.2.10
path_mau00300.kgml:
path_mau00300.kgml: Found a trail of span 2 without skipping any vertex
path_mau00300.kgml: 50 -> 51
path_mau00300.kgml: R00480 -> R02291
path_mau00300.kgml: mau:Micau_5939 -> {mau:Micau_5015, mau:Micau_5938}
path_mau00300.kgml: 2.7.2.4 -> 1.2.1.11
path_mau00300.kgml:
path_mau00300.kgml: --- 1.02 seconds ---

path_mau00310.kgml: Lysine degradation
path_mau00310.kgml: Initialization took 1.18 seconds
path_mau00310.kgml:
path_mau00310.kgml: Found a trail of span 3 without skipping any vertex
path_mau00310.kgml: 44 -> 45 -> 56
path_mau00310.kgml: R03026 -> R01975 -> R00238
path_mau00310.kgml: {mau:Micau_0249, mau:Micau_2142, mau:Micau_3782} -> mau:Micau_2142 -> {mau:Micau_0206, mau:Micau_0914, mau:Micau_2141, mau:Micau_3776, mau:Micau_5099}
path_mau00310.kgml: 4.2.1.17 -> 1.1.1.35 -> 2.3.1.9
path_mau00310.kgml:
path_mau00310.kgml: Found a trail of span 2 containing skipped vertices
path_mau00310.kgml: 101 -> 102
path_mau00310.kgml: R03275 -> R03349
path_mau00310.kgml: {mau:Micau_3122, mau:Micau_3123} -> mau:Micau_3120
path_mau00310.kgml: 5.4.3.3 -> 1.4.1.11
path_mau00310.kgml: Skipped genes: mau:Micau_3121
path_mau00310.kgml:
path_mau00310.kgml: Found a trail of span 2 containing skipped vertices
path_mau00310.kgml: 44 -> [45] -> 56
path_mau00310.kgml: R03026 -> [R01975] -> R00238
path_mau00310.kgml: {mau:Micau_0249, mau:Micau_2142, mau:Micau_3782} -> [mau:Micau_2142] -> {mau:Micau_0206, mau:Micau_0914, mau:Micau_2141, mau:Micau_3776, mau:Micau_5099}
path_mau00310.kgml: 4.2.1.17 -> [1.1.1.35] -> 2.3.1.9
path_mau00310.kgml:
path_mau00310.kgml: --- 1.32 seconds ---

path_mau00311.kgml: Penicillin and cephalosporin biosynthesis
path_mau00311.kgml: Initialization took 0.27 seconds
path_mau00311.kgml: (not found)
path_mau00311.kgml: --- 0.30 seconds ---

path_mau00330.kgml: Arginine and proline metabolism
path_mau00330.kgml: Initialization took 1.48 seconds
path_mau00330.kgml:
path_mau00330.kgml: Found a trail of span 2 without skipping any vertex
path_mau00330.kgml: 216 -> 217
path_mau00330.kgml: R00239 -> R03313
path_mau00330.kgml: mau:Micau_5578 -> mau:Micau_5579
path_mau00330.kgml: 2.7.2.11 -> 1.2.1.41
path_mau00330.kgml:
path_mau00330.kgml: --- 1.60 seconds ---

path_mau00332.kgml: Carbapenem biosynthesis
path_mau00332.kgml: Initialization took 0.04 seconds
path_mau00332.kgml:
path_mau00332.kgml: Found a trail of span 2 without skipping any vertex
path_mau00332.kgml: 5 -> 8
path_mau00332.kgml: R00239 -> R03313
path_mau00332.kgml: mau:Micau_5578 -> mau:Micau_5579
path_mau00332.kgml: 2.7.2.11 -> 1.2.1.41
path_mau00332.kgml:
path_mau00332.kgml: --- 0.11 seconds ---

path_mau00340.kgml: Histidine metabolism
path_mau00340.kgml: Initialization took 1.13 seconds
path_mau00340.kgml:
path_mau00340.kgml: Found a trail of span 6 containing skipped vertices
path_mau00340.kgml: 65 -> 69 -> 63 -> 62 -> [61] -> 60 -> 59
path_mau00340.kgml: R04640 -> R04558 -> R03457 -> R03243 -> [R03013] -> R03012 -> R01163
path_mau00340.kgml: mau:Micau_4449 -> {mau:Micau_4444, mau:Micau_4451} -> mau:Micau_4453 -> {mau:Micau_4454, mau:Micau_4960, mau:Micau_5822} -> [mau:Micau_5261] -> mau:Micau_4455 -> mau:Micau_4455
path_mau00340.kgml: 5.3.1.16 -> 4.3.2.10 -> 4.2.1.19 -> 2.6.1.9 -> [3.1.3.15] -> 1.1.1.23 -> 1.1.1.23
path_mau00340.kgml: Skipped genes: mau:Micau_4450, mau:Micau_4452
path_mau00340.kgml:
path_mau00340.kgml: Found a trail of span 5 containing skipped vertices
path_mau00340.kgml: 65 -> 69 -> 63 -> [62 -> 61] -> 60 -> 59
path_mau00340.kgml: R04640 -> R04558 -> R03457 -> [R03243 -> R03013] -> R03012 -> R01163
path_mau00340.kgml: mau:Micau_4449 -> {mau:Micau_4444, mau:Micau_4451} -> mau:Micau_4453 -> [{mau:Micau_4454, mau:Micau_4960, mau:Micau_5822} -> mau:Micau_5261] -> mau:Micau_4455 -> mau:Micau_4455
path_mau00340.kgml: 5.3.1.16 -> 4.3.2.10 -> 4.2.1.19 -> [2.6.1.9 -> 3.1.3.15] -> 1.1.1.23 -> 1.1.1.23
path_mau00340.kgml: Skipped genes: mau:Micau_4450, mau:Micau_4452, mau:Micau_4454
path_mau00340.kgml:
path_mau00340.kgml: Found a trail of span 5 containing skipped vertices
path_mau00340.kgml: 65 -> 69 -> 63 -> 62 -> [61 -> 60] -> 59
path_mau00340.kgml: R04640 -> R04558 -> R03457 -> R03243 -> [R03013 -> R03012] -> R01163
path_mau00340.kgml: mau:Micau_4449 -> {mau:Micau_4444, mau:Micau_4451} -> mau:Micau_4453 -> {mau:Micau_4454, mau:Micau_4960, mau:Micau_5822} -> [mau:Micau_5261 -> mau:Micau_4455] -> mau:Micau_4455
path_mau00340.kgml: 5.3.1.16 -> 4.3.2.10 -> 4.2.1.19 -> 2.6.1.9 -> [3.1.3.15 -> 1.1.1.23] -> 1.1.1.23
path_mau00340.kgml: Skipped genes: mau:Micau_4450, mau:Micau_4452
path_mau00340.kgml:
path_mau00340.kgml: Found a trail of span 3 without skipping any vertex
path_mau00340.kgml: 141 -> 142 -> 145
path_mau00340.kgml: R01169 -> R11013 -> R11021
path_mau00340.kgml: mau:Micau_3408 -> mau:Micau_3410 -> mau:Micau_3409
path_mau00340.kgml: 2.1.1.44 -> 1.14.99.50 -> 3.5.1.118
path_mau00340.kgml:
path_mau00340.kgml: Found a trail of span 2 containing skipped vertices
path_mau00340.kgml: 44 -> [43] -> 42
path_mau00340.kgml: R01168 -> [R02914] -> R02288
path_mau00340.kgml: mau:Micau_1162 -> [mau:Micau_1166] -> mau:Micau_1163
path_mau00340.kgml: 4.3.1.3 -> [4.2.1.49] -> 3.5.2.7
path_mau00340.kgml:
path_mau00340.kgml: Found a trail of span 2 containing skipped vertices
path_mau00340.kgml: 141 -> [142] -> 145
path_mau00340.kgml: R01169 -> [R11013] -> R11021
path_mau00340.kgml: mau:Micau_3408 -> [mau:Micau_3410] -> mau:Micau_3409
path_mau00340.kgml: 2.1.1.44 -> [1.14.99.50] -> 3.5.1.118
path_mau00340.kgml:
path_mau00340.kgml: Found a trail of span 2 without skipping any vertex
path_mau00340.kgml: 58 -> 67
path_mau00340.kgml: R01071 -> R04035
path_mau00340.kgml: mau:Micau_2362 -> mau:Micau_2361
path_mau00340.kgml: 2.4.2.17 -> 3.6.1.31
path_mau00340.kgml:
path_mau00340.kgml: --- 1.53 seconds ---

path_mau00350.kgml: Tyrosine metabolism
path_mau00350.kgml: Initialization took 0.69 seconds
path_mau00350.kgml:
path_mau00350.kgml: Found a trail of span 2 containing skipped vertices
path_mau00350.kgml: 104 -> [68] -> 63
path_mau00350.kgml: R00734 -> [R02521] -> R02519
path_mau00350.kgml: {mau:Micau_4454, mau:Micau_4960, mau:Micau_5822} -> [mau:Micau_5819] -> mau:Micau_5828
path_mau00350.kgml: {2.6.1.1, 2.6.1.5, 2.6.1.57, 2.6.1.9} -> [1.13.11.27] -> 1.13.11.5
path_mau00350.kgml:
path_mau00350.kgml: --- 0.77 seconds ---

path_mau00360.kgml: Phenylalanine metabolism
path_mau00360.kgml: Initialization took 3.29 seconds
path_mau00360.kgml:
path_mau00360.kgml: Found a trail of span 2 without skipping any vertex
path_mau00360.kgml: 59 -> 247
path_mau00360.kgml: R02539 -> R09840
path_mau00360.kgml: {mau:Micau_2586, mau:Micau_2682, mau:Micau_3516, mau:Micau_3775} -> mau:Micau_3515
path_mau00360.kgml: 6.2.1.30 -> ?
path_mau00360.kgml:
path_mau00360.kgml: Found a trail of span 2 without skipping any vertex
path_mau00360.kgml: 250 -> 55
path_mau00360.kgml: R00228 -> R00750
path_mau00360.kgml: mau:Micau_4939 -> mau:Micau_4938
path_mau00360.kgml: 1.2.1.10 -> 4.1.3.39
path_mau00360.kgml:
path_mau00360.kgml: --- 3.44 seconds ---

path_mau00361.kgml: Chlorocyclohexane and chlorobenzene degradation
path_mau00361.kgml: Initialization took 0.05 seconds
path_mau00361.kgml: (not found)
path_mau00361.kgml: --- 0.07 seconds ---

path_mau00362.kgml: Benzoate degradation
path_mau00362.kgml: Initialization took 1.29 seconds
path_mau00362.kgml:
path_mau00362.kgml: Found a trail of span 4 without skipping any vertex
path_mau00362.kgml: 192 -> 180 -> 179 -> 208
path_mau00362.kgml: R02602 -> R02601 -> R00750 -> R00228
path_mau00362.kgml: mau:Micau_4937 -> mau:Micau_4940 -> mau:Micau_4938 -> mau:Micau_4939
path_mau00362.kgml: 4.1.1.77 -> 4.2.1.80 -> 4.1.3.39 -> 1.2.1.10
path_mau00362.kgml:
path_mau00362.kgml: Found a trail of span 3 containing skipped vertices
path_mau00362.kgml: 192 -> 180 -> [179] -> 208
path_mau00362.kgml: R02602 -> R02601 -> [R00750] -> R00228
path_mau00362.kgml: mau:Micau_4937 -> mau:Micau_4940 -> [mau:Micau_4938] -> mau:Micau_4939
path_mau00362.kgml: 4.1.1.77 -> 4.2.1.80 -> [4.1.3.39] -> 1.2.1.10
path_mau00362.kgml: Skipped genes: mau:Micau_4938
path_mau00362.kgml:
path_mau00362.kgml: Found a trail of span 3 containing skipped vertices
path_mau00362.kgml: 238 -> [90 -> 237] -> 121 -> [124] -> 127
path_mau00362.kgml: R05305 -> [R05586 -> R02488] -> R03026 -> [R01976] -> R00238
path_mau00362.kgml: mau:Micau_2142 -> [{mau:Micau_1622, mau:Micau_6167} -> mau:Micau_0521] -> {mau:Micau_0249, mau:Micau_2142, mau:Micau_3782} -> [{mau:Micau_0228, mau:Micau_3777, mau:Micau_5109, mau:Micau_5123}] -> {mau:Micau_0206, mau:Micau_0914, mau:Micau_2141, mau:Micau_3776, mau:Micau_5099}
path_mau00362.kgml: {1.1.1.259, 1.1.1.35} -> [2.3.1.16 -> 1.3.8.6] -> 4.2.1.17 -> [1.1.1.157] -> 2.3.1.9
path_mau00362.kgml:
path_mau00362.kgml: Found a trail of span 3 containing skipped vertices
path_mau00362.kgml: 192 -> [180] -> 179 -> 208
path_mau00362.kgml: R02602 -> [R02601] -> R00750 -> R00228
path_mau00362.kgml: mau:Micau_4937 -> [mau:Micau_4940] -> mau:Micau_4938 -> mau:Micau_4939
path_mau00362.kgml: 4.1.1.77 -> [4.2.1.80] -> 4.1.3.39 -> 1.2.1.10
path_mau00362.kgml:
path_mau00362.kgml: Found a trail of span 2 containing skipped vertices
path_mau00362.kgml: 192 -> [180 -> 179] -> 208
path_mau00362.kgml: R02602 -> [R02601 -> R00750] -> R00228
path_mau00362.kgml: mau:Micau_4937 -> [mau:Micau_4940 -> mau:Micau_4938] -> mau:Micau_4939
path_mau00362.kgml: 4.1.1.77 -> [4.2.1.80 -> 4.1.3.39] -> 1.2.1.10
path_mau00362.kgml: Skipped genes: mau:Micau_4938
path_mau00362.kgml:
path_mau00362.kgml: --- 1.53 seconds ---

path_mau00364.kgml: Fluorobenzoate degradation
path_mau00364.kgml: Initialization took 0.05 seconds
path_mau00364.kgml: (not found)
path_mau00364.kgml: --- 0.08 seconds ---

path_mau00380.kgml: Tryptophan metabolism
path_mau00380.kgml: Initialization took 1.43 seconds
path_mau00380.kgml:
path_mau00380.kgml: Found a trail of span 3 containing skipped vertices
path_mau00380.kgml: 103 -> 102 -> [101] -> 152
path_mau00380.kgml: R02665 -> R04323 -> [R03889] -> R03887
path_mau00380.kgml: mau:Micau_4935 -> mau:Micau_4934 -> [mau:Micau_4941] -> mau:Micau_4936
path_mau00380.kgml: 1.13.11.6 -> 4.1.1.45 -> [1.2.1.32] -> 3.5.99.5
path_mau00380.kgml:
path_mau00380.kgml: Found a trail of span 3 containing skipped vertices
path_mau00380.kgml: 105 -> 108 -> [103 -> 102] -> 101
path_mau00380.kgml: R01960 -> R02668 -> [R02665 -> R04323] -> R03889
path_mau00380.kgml: mau:Micau_4942 -> mau:Micau_4943 -> [mau:Micau_4935 -> mau:Micau_4934] -> mau:Micau_4941
path_mau00380.kgml: 1.14.13.9 -> 3.7.1.3 -> [1.13.11.6 -> 4.1.1.45] -> 1.2.1.32
path_mau00380.kgml:
path_mau00380.kgml: Found a trail of span 3 without skipping any vertex
path_mau00380.kgml: 98 -> 31 -> 97
path_mau00380.kgml: R03026 -> R01975 -> R00238
path_mau00380.kgml: {mau:Micau_0249, mau:Micau_2142, mau:Micau_3782} -> mau:Micau_2142 -> {mau:Micau_0206, mau:Micau_0914, mau:Micau_2141, mau:Micau_3776, mau:Micau_5099}
path_mau00380.kgml: 4.2.1.17 -> 1.1.1.35 -> 2.3.1.9
path_mau00380.kgml:
path_mau00380.kgml: Found a trail of span 2 containing skipped vertices
path_mau00380.kgml: 103 -> [102 -> 101] -> 152
path_mau00380.kgml: R02665 -> [R04323 -> R03889] -> R03887
path_mau00380.kgml: mau:Micau_4935 -> [mau:Micau_4934 -> mau:Micau_4941] -> mau:Micau_4936
path_mau00380.kgml: 1.13.11.6 -> [4.1.1.45 -> 1.2.1.32] -> 3.5.99.5
path_mau00380.kgml:
path_mau00380.kgml: Found a trail of span 2 without skipping any vertex
path_mau00380.kgml: 109 -> 104
path_mau00380.kgml: R00678 -> R03936
path_mau00380.kgml: mau:Micau_4944 -> mau:Micau_4943
path_mau00380.kgml: {1.13.11.11, 1.13.11.52} -> 3.7.1.3
path_mau00380.kgml:
path_mau00380.kgml: Found a trail of span 2 containing skipped vertices
path_mau00380.kgml: 98 -> [31] -> 97
path_mau00380.kgml: R03026 -> [R01975] -> R00238
path_mau00380.kgml: {mau:Micau_0249, mau:Micau_2142, mau:Micau_3782} -> [mau:Micau_2142] -> {mau:Micau_0206, mau:Micau_0914, mau:Micau_2141, mau:Micau_3776, mau:Micau_5099}
path_mau00380.kgml: 4.2.1.17 -> [1.1.1.35] -> 2.3.1.9
path_mau00380.kgml:
path_mau00380.kgml: --- 1.71 seconds ---

path_mau00400.kgml: Phenylalanine, tyrosine and tryptophan biosynthesis
path_mau00400.kgml: Initialization took 1.34 seconds
path_mau00400.kgml:
path_mau00400.kgml: Found a trail of span 5 containing skipped vertices
path_mau00400.kgml: 79 -> 77 -> 76 -> 75 -> [74] -> 50
path_mau00400.kgml: R03083 -> R03084 -> R02413 -> R02412 -> [R03460] -> R01714
path_mau00400.kgml: mau:Micau_2326 -> mau:Micau_2327 -> mau:Micau_2321 -> mau:Micau_2323 -> [mau:Micau_5259] -> mau:Micau_2322
path_mau00400.kgml: 4.2.3.4 -> 4.2.1.10 -> {1.1.1.25, 1.1.1.282} -> 2.7.1.71 -> [2.5.1.19] -> 4.2.3.5
path_mau00400.kgml:
path_mau00400.kgml: Found a trail of span 5 containing skipped vertices
path_mau00400.kgml: 57 -> [56 -> 55] -> 54 -> 51 -> [52] -> 53 -> [51] -> 52
path_mau00400.kgml: {R00985, R00986} -> [R01073 -> R03509] -> R03508 -> R02722 -> [R02340] -> R00674 -> [R02722] -> R02340
path_mau00400.kgml: {mau:Micau_2589, mau:Micau_4427} -> [mau:Micau_4569 -> mau:Micau_4449] -> mau:Micau_4424 -> {mau:Micau_2580, mau:Micau_4422, mau:Micau_4423} -> [mau:Micau_4422] -> {mau:Micau_2580, mau:Micau_4423} -> [{mau:Micau_2580, mau:Micau_4422, mau:Micau_4423}] -> mau:Micau_4422
path_mau00400.kgml: {4.1.3.27, 4.1.3.27} -> [2.4.2.18 -> 5.3.1.24] -> 4.1.1.48 -> 4.2.1.20 -> [{4.1.2.8, 4.2.1.20}] -> {4.2.1.122, 4.2.1.20} -> [4.2.1.20] -> {4.1.2.8, 4.2.1.20}
path_mau00400.kgml: Skipped genes: mau:Micau_4426
path_mau00400.kgml:
path_mau00400.kgml: Found a trail of span 4 containing skipped vertices
path_mau00400.kgml: 79 -> 77 -> 76 -> [75 -> 74] -> 50
path_mau00400.kgml: R03083 -> R03084 -> R02413 -> [R02412 -> R03460] -> R01714
path_mau00400.kgml: mau:Micau_2326 -> mau:Micau_2327 -> mau:Micau_2321 -> [mau:Micau_2323 -> mau:Micau_5259] -> mau:Micau_2322
path_mau00400.kgml: 4.2.3.4 -> 4.2.1.10 -> {1.1.1.25, 1.1.1.282} -> [2.7.1.71 -> 2.5.1.19] -> 4.2.3.5
path_mau00400.kgml: Skipped genes: mau:Micau_2323
path_mau00400.kgml:
path_mau00400.kgml: Found a trail of span 3 containing skipped vertices
path_mau00400.kgml: 79 -> [77 -> 76] -> 75 -> [74] -> 50
path_mau00400.kgml: R03083 -> [R03084 -> R02413] -> R02412 -> [R03460] -> R01714
path_mau00400.kgml: mau:Micau_2326 -> [mau:Micau_2327 -> mau:Micau_2321] -> mau:Micau_2323 -> [mau:Micau_5259] -> mau:Micau_2322
path_mau00400.kgml: 4.2.3.4 -> [4.2.1.10 -> {1.1.1.25, 1.1.1.282}] -> 2.7.1.71 -> [2.5.1.19] -> 4.2.3.5
path_mau00400.kgml:
path_mau00400.kgml: --- 5.01 seconds ---

path_mau00401.kgml: Novobiocin biosynthesis
path_mau00401.kgml: Initialization took 0.08 seconds
path_mau00401.kgml: (not found)
path_mau00401.kgml: --- 0.12 seconds ---

path_mau00405.kgml: Phenazine biosynthesis
path_mau00405.kgml: Initialization took 0.08 seconds
path_mau00405.kgml: (not found)
path_mau00405.kgml: --- 0.11 seconds ---

path_mau00410.kgml: beta-Alanine metabolism
path_mau00410.kgml: Initialization took 0.78 seconds
path_mau00410.kgml:
path_mau00410.kgml: Found a trail of span 2 without skipping any vertex
path_mau00410.kgml: 54 -> 50
path_mau00410.kgml: R00489 -> R02473
path_mau00410.kgml: mau:Micau_5857 -> mau:Micau_5858
path_mau00410.kgml: {4.1.1.11, 4.1.1.15} -> 6.3.2.1
path_mau00410.kgml:
path_mau00410.kgml: Found a trail of span 2 without skipping any vertex
path_mau00410.kgml: 48 -> 45
path_mau00410.kgml: R00908 -> {R00705, R00706}
path_mau00410.kgml: mau:Micau_5077 -> mau:Micau_5076
path_mau00410.kgml: {2.6.1.19, 2.6.1.55} -> {1.2.1.18, 1.2.1.27, 1.2.1.18}
path_mau00410.kgml:
path_mau00410.kgml: --- 0.90 seconds ---

path_mau00430.kgml: Taurine and hypotaurine metabolism
path_mau00430.kgml: Initialization took 0.18 seconds
path_mau00430.kgml:
path_mau00430.kgml: Found a trail of span 2 without skipping any vertex
path_mau00430.kgml: 36 -> 58
path_mau00430.kgml: R00230 -> R00315
path_mau00430.kgml: mau:Micau_5226 -> mau:Micau_5227
path_mau00430.kgml: 2.3.1.8 -> {2.7.2.1, 2.7.2.15}
path_mau00430.kgml:
path_mau00430.kgml: --- 0.26 seconds ---

path_mau00440.kgml: Phosphonate and phosphinate metabolism
path_mau00440.kgml: Initialization took 0.03 seconds
path_mau00440.kgml: (not found)
path_mau00440.kgml: --- 0.05 seconds ---

path_mau00450.kgml: Selenocompound metabolism
path_mau00450.kgml: Initialization took 0.73 seconds
path_mau00450.kgml: (not found)
path_mau00450.kgml: --- 0.78 seconds ---

path_mau00460.kgml: Cyanoamino acid metabolism
path_mau00460.kgml: Initialization took 0.38 seconds
path_mau00460.kgml: (not found)
path_mau00460.kgml: --- 0.42 seconds ---

path_mau00471.kgml: D-Glutamine and D-glutamate metabolism
path_mau00471.kgml: Initialization took 0.05 seconds
path_mau00471.kgml: (not found)
path_mau00471.kgml: --- 0.07 seconds ---

path_mau00472.kgml: D-Arginine and D-ornithine metabolism
path_mau00472.kgml: Initialization took 0.03 seconds
path_mau00472.kgml: (not found)
path_mau00472.kgml: --- 0.07 seconds ---

path_mau00473.kgml: D-Alanine metabolism
path_mau00473.kgml: Initialization took 0.08 seconds
path_mau00473.kgml: (not found)
path_mau00473.kgml: --- 0.12 seconds ---

path_mau00480.kgml: Glutathione metabolism
path_mau00480.kgml: Initialization took 0.63 seconds
path_mau00480.kgml: (not found)
path_mau00480.kgml: --- 0.69 seconds ---

path_mau00500.kgml: Starch and sucrose metabolism
path_mau00500.kgml: Initialization took 5.44 seconds
path_mau00500.kgml:
path_mau00500.kgml: Found a trail of span 3 without skipping any vertex
path_mau00500.kgml: 203 -> 206 -> 205
path_mau00500.kgml: R11261 -> R01824 -> R11256
path_mau00500.kgml: mau:Micau_2849 -> mau:Micau_2850 -> mau:Micau_2851
path_mau00500.kgml: 3.2.1.68 -> 5.4.99.15 -> 3.2.1.141
path_mau00500.kgml:
path_mau00500.kgml: Found a trail of span 3 containing skipped vertices
path_mau00500.kgml: 246 -> 194 -> 120
path_mau00500.kgml: R11530 -> R09994 -> R02110
path_mau00500.kgml: mau:Micau_2109 -> mau:Micau_2107 -> mau:Micau_2106
path_mau00500.kgml: 2.4.1.342 -> 2.4.99.16 -> 2.4.1.18
path_mau00500.kgml: Skipped genes: mau:Micau_2108
path_mau00500.kgml:
path_mau00500.kgml: Found a trail of span 2 without skipping any vertex
path_mau00500.kgml: 114 -> 113
path_mau00500.kgml: R08639 -> R00948
path_mau00500.kgml: mau:Micau_2111 -> mau:Micau_2110
path_mau00500.kgml: {5.4.2.2, 5.4.2.5} -> 2.7.7.27
path_mau00500.kgml:
path_mau00500.kgml: Found a trail of span 2 containing skipped vertices
path_mau00500.kgml: 203 -> [206] -> 205
path_mau00500.kgml: R11261 -> [R01824] -> R11256
path_mau00500.kgml: mau:Micau_2849 -> [mau:Micau_2850] -> mau:Micau_2851
path_mau00500.kgml: 3.2.1.68 -> [5.4.99.15] -> 3.2.1.141
path_mau00500.kgml: Skipped genes: mau:Micau_2850
path_mau00500.kgml:
path_mau00500.kgml: --- 5.78 seconds ---

path_mau00511.kgml: Other glycan degradation
path_mau00511.kgml: Initialization took 0.08 seconds
path_mau00511.kgml: (not found)
path_mau00511.kgml: --- 0.11 seconds ---

path_mau00520.kgml: Amino sugar and nucleotide sugar metabolism
path_mau00520.kgml: Initialization took 5.19 seconds
path_mau00520.kgml:
path_mau00520.kgml: Found a trail of span 2 containing skipped vertices
path_mau00520.kgml: 200 -> [184] -> 186
path_mau00520.kgml: R01092 -> [R00955] -> R00291
path_mau00520.kgml: mau:Micau_0759 -> [mau:Micau_5380] -> {mau:Micau_0760, mau:Micau_2117, mau:Micau_5653}
path_mau00520.kgml: 2.7.1.6 -> [2.7.7.12] -> 5.1.3.2
path_mau00520.kgml:
path_mau00520.kgml: Found a trail of span 2 without skipping any vertex
path_mau00520.kgml: 28 -> 24
path_mau00520.kgml: R00768 -> R02060
path_mau00520.kgml: {mau:Micau_5247, mau:Micau_5453} -> mau:Micau_5457
path_mau00520.kgml: 2.6.1.16 -> 5.4.2.10
path_mau00520.kgml:
path_mau00520.kgml: Found a trail of span 2 without skipping any vertex
path_mau00520.kgml: 232 -> 287
path_mau00520.kgml: R00959 -> R00948
path_mau00520.kgml: mau:Micau_2111 -> mau:Micau_2110
path_mau00520.kgml: {5.4.2.2, 5.4.2.5} -> 2.7.7.27
path_mau00520.kgml:
path_mau00520.kgml: --- 5.48 seconds ---

path_mau00521.kgml: Streptomycin biosynthesis
path_mau00521.kgml: Initialization took 1.23 seconds
path_mau00521.kgml:
path_mau00521.kgml: Found a trail of span 2 containing skipped vertices
path_mau00521.kgml: 43 -> [42] -> 24
path_mau00521.kgml: R06513 -> [R06514] -> R02777
path_mau00521.kgml: {mau:Micau_1179, mau:Micau_4025, mau:Micau_6209} -> [mau:Micau_1177] -> {mau:Micau_1180, mau:Micau_2306}
path_mau00521.kgml: 4.2.1.46 -> [5.1.3.13] -> 1.1.1.133
path_mau00521.kgml:
path_mau00521.kgml: Found a trail of span 2 containing skipped vertices
path_mau00521.kgml: 44 -> [43] -> 42
path_mau00521.kgml: R02328 -> [R06513] -> R06514
path_mau00521.kgml: {mau:Micau_1178, mau:Micau_4024} -> [{mau:Micau_1179, mau:Micau_4025, mau:Micau_6209}] -> mau:Micau_1177
path_mau00521.kgml: 2.7.7.24 -> [4.2.1.46] -> 5.1.3.13
path_mau00521.kgml:
path_mau00521.kgml: --- 1.37 seconds ---

path_mau00523.kgml: Polyketide sugar unit biosynthesis
path_mau00523.kgml: Initialization took 0.68 seconds
path_mau00523.kgml:
path_mau00523.kgml: Found a trail of span 2 containing skipped vertices
path_mau00523.kgml: 23 -> 72
path_mau00523.kgml: R05518 -> R05526
path_mau00523.kgml: mau:Micau_3987 -> mau:Micau_3990
path_mau00523.kgml: 4.2.1.159 -> 1.1.1.384
path_mau00523.kgml: Skipped genes: mau:Micau_3988
path_mau00523.kgml:
path_mau00523.kgml: Found a trail of span 2 without skipping any vertex
path_mau00523.kgml: 23 -> 123
path_mau00523.kgml: R05518 -> R06631
path_mau00523.kgml: mau:Micau_3987 -> mau:Micau_3988
path_mau00523.kgml: 4.2.1.159 -> ?
path_mau00523.kgml:
path_mau00523.kgml: Found a trail of span 2 containing skipped vertices
path_mau00523.kgml: 27 -> [26] -> 63
path_mau00523.kgml: R02328 -> [R06513] -> R06514
path_mau00523.kgml: {mau:Micau_1178, mau:Micau_4024} -> [{mau:Micau_1179, mau:Micau_4025, mau:Micau_6209}] -> mau:Micau_1177
path_mau00523.kgml: 2.7.7.24 -> [4.2.1.46] -> 5.1.3.13
path_mau00523.kgml:
path_mau00523.kgml: Found a trail of span 2 containing skipped vertices
path_mau00523.kgml: 26 -> [63] -> 28
path_mau00523.kgml: R06513 -> [R06514] -> R02777
path_mau00523.kgml: {mau:Micau_1179, mau:Micau_4025, mau:Micau_6209} -> [mau:Micau_1177] -> {mau:Micau_1180, mau:Micau_2306}
path_mau00523.kgml: 4.2.1.46 -> [5.1.3.13] -> 1.1.1.133
path_mau00523.kgml:
path_mau00523.kgml: --- 0.87 seconds ---

path_mau00525.kgml: Acarbose and validamycin biosynthesis
path_mau00525.kgml: Initialization took 0.13 seconds
path_mau00525.kgml: (not found)
path_mau00525.kgml: --- 0.18 seconds ---

path_mau00540.kgml: Lipopolysaccharide biosynthesis
path_mau00540.kgml: Initialization took 0.04 seconds
path_mau00540.kgml:
path_mau00540.kgml: Found a trail of span 2 without skipping any vertex
path_mau00540.kgml: 71 -> 73
path_mau00540.kgml: R05645 -> R05646
path_mau00540.kgml: mau:Micau_2223 -> mau:Micau_2224
path_mau00540.kgml: 5.3.1.28 -> 2.7.1.167
path_mau00540.kgml:
path_mau00540.kgml: --- 0.12 seconds ---

path_mau00550.kgml: Peptidoglycan biosynthesis
path_mau00550.kgml: Initialization took 1.44 seconds
path_mau00550.kgml:
path_mau00550.kgml: Found a trail of span 5 containing skipped vertices
path_mau00550.kgml: 33 -> [32] -> 34 -> 23 -> 35 -> 36
path_mau00550.kgml: R03193 -> [R02783] -> R02788 -> R04617 -> R05630 -> R05032
path_mau00550.kgml: mau:Micau_4472 -> [mau:Micau_4222] -> mau:Micau_4477 -> mau:Micau_4476 -> {mau:Micau_1927, mau:Micau_4475} -> mau:Micau_4473
path_mau00550.kgml: 6.3.2.8 -> [6.3.2.9] -> 6.3.2.13 -> 6.3.2.10 -> 2.7.8.13 -> 2.4.1.227
path_mau00550.kgml: Skipped genes: mau:Micau_4474
path_mau00550.kgml:
path_mau00550.kgml: Found a trail of span 4 containing skipped vertices
path_mau00550.kgml: 33 -> [32] -> 34 -> [23] -> 35 -> 36
path_mau00550.kgml: R03193 -> [R02783] -> R02788 -> [R04617] -> R05630 -> R05032
path_mau00550.kgml: mau:Micau_4472 -> [mau:Micau_4222] -> mau:Micau_4477 -> [mau:Micau_4476] -> {mau:Micau_1927, mau:Micau_4475} -> mau:Micau_4473
path_mau00550.kgml: 6.3.2.8 -> [6.3.2.9] -> 6.3.2.13 -> [6.3.2.10] -> 2.7.8.13 -> 2.4.1.227
path_mau00550.kgml: Skipped genes: mau:Micau_4476, mau:Micau_4474
path_mau00550.kgml:
path_mau00550.kgml: Found a trail of span 4 containing skipped vertices
path_mau00550.kgml: 33 -> [32 -> 34] -> 23 -> 35 -> 36
path_mau00550.kgml: R03193 -> [R02783 -> R02788] -> R04617 -> R05630 -> R05032
path_mau00550.kgml: mau:Micau_4472 -> [mau:Micau_4222 -> mau:Micau_4477] -> mau:Micau_4476 -> {mau:Micau_1927, mau:Micau_4475} -> mau:Micau_4473
path_mau00550.kgml: 6.3.2.8 -> [6.3.2.9 -> 6.3.2.13] -> 6.3.2.10 -> 2.7.8.13 -> 2.4.1.227
path_mau00550.kgml: Skipped genes: mau:Micau_4474
path_mau00550.kgml:
path_mau00550.kgml: Found a trail of span 3 containing skipped vertices
path_mau00550.kgml: 29 -> 28 -> 27
path_mau00550.kgml: R04573 -> R05629 -> R05662
path_mau00550.kgml: mau:Micau_4476 -> {mau:Micau_1927, mau:Micau_4475} -> mau:Micau_4473
path_mau00550.kgml: 6.3.2.10 -> 2.7.8.13 -> 2.4.1.227
path_mau00550.kgml: Skipped genes: mau:Micau_4474
path_mau00550.kgml:
path_mau00550.kgml: --- 1.71 seconds ---

path_mau00561.kgml: Glycerolipid metabolism
path_mau00561.kgml: Initialization took 0.23 seconds
path_mau00561.kgml: (not found)
path_mau00561.kgml: --- 0.28 seconds ---

path_mau00562.kgml: Inositol phosphate metabolism
path_mau00562.kgml: Initialization took 0.23 seconds
path_mau00562.kgml: (not found)
path_mau00562.kgml: --- 0.27 seconds ---

path_mau00564.kgml: Glycerophospholipid metabolism
path_mau00564.kgml: Initialization took 1.09 seconds
path_mau00564.kgml: (not found)
path_mau00564.kgml: --- 1.13 seconds ---

path_mau00590.kgml: Arachidonic acid metabolism
path_mau00590.kgml: Initialization took 0.03 seconds
path_mau00590.kgml: (not found)
path_mau00590.kgml: --- 0.05 seconds ---

path_mau00592.kgml: alpha-Linolenic acid metabolism
path_mau00592.kgml: Initialization took 0.08 seconds
path_mau00592.kgml: (not found)
path_mau00592.kgml: --- 0.10 seconds ---

path_mau00600.kgml: Sphingolipid metabolism
path_mau00600.kgml: Initialization took 0.13 seconds
path_mau00600.kgml: (not found)
path_mau00600.kgml: --- 0.17 seconds ---

path_mau00620.kgml: Pyruvate metabolism
path_mau00620.kgml: Initialization took 7.44 seconds
path_mau00620.kgml:
path_mau00620.kgml: Found a trail of span 3 without skipping any vertex
path_mau00620.kgml: 123 -> 55 -> 124
path_mau00620.kgml: R00014 -> R03270 -> R02569
path_mau00620.kgml: {mau:Micau_0148, mau:Micau_0149, mau:Micau_1271, mau:Micau_2649, mau:Micau_3445, mau:Micau_3446, mau:Micau_3478, mau:Micau_3479, mau:Micau_4703, mau:Micau_5079} -> {mau:Micau_0148, mau:Micau_0149, mau:Micau_1271, mau:Micau_2649, mau:Micau_3445, mau:Micau_3446, mau:Micau_3478, mau:Micau_3479, mau:Micau_4703, mau:Micau_5079} -> {mau:Micau_0147, mau:Micau_3444, mau:Micau_5080}
path_mau00620.kgml: {1.2.4.1, 2.2.1.6, 4.1.1.1} -> 1.2.4.1 -> 2.3.1.12
path_mau00620.kgml:
path_mau00620.kgml: Found a trail of span 2 without skipping any vertex
path_mau00620.kgml: 97 -> 129
path_mau00620.kgml: R00230 -> R00315
path_mau00620.kgml: mau:Micau_5226 -> mau:Micau_5227
path_mau00620.kgml: 2.3.1.8 -> {2.7.2.1, 2.7.2.15}
path_mau00620.kgml:
path_mau00620.kgml: --- 8.23 seconds ---

path_mau00621.kgml: Dioxin degradation
path_mau00621.kgml: Initialization took 0.04 seconds
path_mau00621.kgml:
path_mau00621.kgml: Found a trail of span 4 without skipping any vertex
path_mau00621.kgml: 115 -> 97 -> 13 -> 108
path_mau00621.kgml: R02602 -> R02601 -> R00750 -> R00228
path_mau00621.kgml: mau:Micau_4937 -> mau:Micau_4940 -> mau:Micau_4938 -> mau:Micau_4939
path_mau00621.kgml: 4.1.1.77 -> 4.2.1.80 -> 4.1.3.39 -> 1.2.1.10
path_mau00621.kgml:
path_mau00621.kgml: Found a trail of span 3 containing skipped vertices
path_mau00621.kgml: 115 -> 97 -> [13] -> 108
path_mau00621.kgml: R02602 -> R02601 -> [R00750] -> R00228
path_mau00621.kgml: mau:Micau_4937 -> mau:Micau_4940 -> [mau:Micau_4938] -> mau:Micau_4939
path_mau00621.kgml: 4.1.1.77 -> 4.2.1.80 -> [4.1.3.39] -> 1.2.1.10
path_mau00621.kgml: Skipped genes: mau:Micau_4938
path_mau00621.kgml:
path_mau00621.kgml: Found a trail of span 3 containing skipped vertices
path_mau00621.kgml: 115 -> [97] -> 13 -> 108
path_mau00621.kgml: R02602 -> [R02601] -> R00750 -> R00228
path_mau00621.kgml: mau:Micau_4937 -> [mau:Micau_4940] -> mau:Micau_4938 -> mau:Micau_4939
path_mau00621.kgml: 4.1.1.77 -> [4.2.1.80] -> 4.1.3.39 -> 1.2.1.10
path_mau00621.kgml:
path_mau00621.kgml: Found a trail of span 2 containing skipped vertices
path_mau00621.kgml: 115 -> [97 -> 13] -> 108
path_mau00621.kgml: R02602 -> [R02601 -> R00750] -> R00228
path_mau00621.kgml: mau:Micau_4937 -> [mau:Micau_4940 -> mau:Micau_4938] -> mau:Micau_4939
path_mau00621.kgml: 4.1.1.77 -> [4.2.1.80 -> 4.1.3.39] -> 1.2.1.10
path_mau00621.kgml: Skipped genes: mau:Micau_4938
path_mau00621.kgml:
path_mau00621.kgml: --- 0.26 seconds ---

path_mau00622.kgml: Xylene degradation
path_mau00622.kgml: Initialization took 0.05 seconds
path_mau00622.kgml:
path_mau00622.kgml: Found a trail of span 3 without skipping any vertex
path_mau00622.kgml: 93 -> 96 -> 117
path_mau00622.kgml: R02601 -> R00750 -> R00228
path_mau00622.kgml: mau:Micau_4940 -> mau:Micau_4938 -> mau:Micau_4939
path_mau00622.kgml: 4.2.1.80 -> 4.1.3.39 -> 1.2.1.10
path_mau00622.kgml:
path_mau00622.kgml: Found a trail of span 2 containing skipped vertices
path_mau00622.kgml: 93 -> [96] -> 117
path_mau00622.kgml: R02601 -> [R00750] -> R00228
path_mau00622.kgml: mau:Micau_4940 -> [mau:Micau_4938] -> mau:Micau_4939
path_mau00622.kgml: 4.2.1.80 -> [4.1.3.39] -> 1.2.1.10
path_mau00622.kgml:
path_mau00622.kgml: --- 0.17 seconds ---

path_mau00623.kgml: Toluene degradation
path_mau00623.kgml: Initialization took 0.05 seconds
path_mau00623.kgml: (not found)
path_mau00623.kgml: --- 0.09 seconds ---

path_mau00625.kgml: Chloroalkane and chloroalkene degradation
path_mau00625.kgml: Initialization took 0.13 seconds
path_mau00625.kgml: (not found)
path_mau00625.kgml: --- 0.17 seconds ---

path_mau00626.kgml: Naphthalene degradation
path_mau00626.kgml: Initialization took 0.08 seconds
path_mau00626.kgml: (not found)
path_mau00626.kgml: --- 0.12 seconds ---

path_mau00627.kgml: Aminobenzoate degradation
path_mau00627.kgml: Initialization took 0.18 seconds
path_mau00627.kgml: (not found)
path_mau00627.kgml: --- 0.24 seconds ---

path_mau00630.kgml: Glyoxylate and dicarboxylate metabolism
path_mau00630.kgml: Initialization took 5.14 seconds
path_mau00630.kgml: (not found)
path_mau00630.kgml: --- 5.19 seconds ---

path_mau00640.kgml: Propanoate metabolism
path_mau00640.kgml: Initialization took 4.34 seconds
path_mau00640.kgml:
path_mau00640.kgml: Found a trail of span 2 containing skipped vertices
path_mau00640.kgml: 99 -> 59
path_mau00640.kgml: R04432 -> R01859
path_mau00640.kgml: {mau:Micau_0196, mau:Micau_1667, mau:Micau_2615, mau:Micau_5910} -> {mau:Micau_0830, mau:Micau_0849, mau:Micau_5912}
path_mau00640.kgml: 1.3.8.7 -> 6.4.1.3
path_mau00640.kgml: Skipped genes: mau:Micau_5911
path_mau00640.kgml:
path_mau00640.kgml: Found a trail of span 2 without skipping any vertex
path_mau00640.kgml: 52 -> 68
path_mau00640.kgml: R00921 -> R01353
path_mau00640.kgml: mau:Micau_5226 -> mau:Micau_5227
path_mau00640.kgml: {2.3.1.222, 2.3.1.8} -> {2.7.2.1, 2.7.2.15}
path_mau00640.kgml:
path_mau00640.kgml: Found a trail of span 2 without skipping any vertex
path_mau00640.kgml: 112 -> 104
path_mau00640.kgml: R00405 -> R00833
path_mau00640.kgml: {mau:Micau_5397, mau:Micau_5398} -> {mau:Micau_0810, mau:Micau_5073, mau:Micau_5399}
path_mau00640.kgml: 6.2.1.5 -> 5.4.99.2
path_mau00640.kgml:
path_mau00640.kgml: --- 4.62 seconds ---

path_mau00643.kgml: Styrene degradation
path_mau00643.kgml: Initialization took 0.18 seconds
path_mau00643.kgml: (not found)
path_mau00643.kgml: --- 0.21 seconds ---

path_mau00660.kgml: C5-Branched dibasic acid metabolism
path_mau00660.kgml: Initialization took 0.28 seconds
path_mau00660.kgml:
path_mau00660.kgml: Found a trail of span 2 without skipping any vertex
path_mau00660.kgml: 31 -> 96
path_mau00660.kgml: R03896 -> R03898
path_mau00660.kgml: {mau:Micau_1329, mau:Micau_1330} -> {mau:Micau_1329, mau:Micau_1330}
path_mau00660.kgml: 4.2.1.35 -> 4.2.1.35
path_mau00660.kgml:
path_mau00660.kgml: --- 0.34 seconds ---

path_mau00680.kgml: Methane metabolism
path_mau00680.kgml: Initialization took 1.78 seconds
path_mau00680.kgml:
path_mau00680.kgml: Found a trail of span 3 without skipping any vertex
path_mau00680.kgml: 229 -> 235 -> 237
path_mau00680.kgml: R09398 -> R09399 -> R09400
path_mau00680.kgml: mau:Micau_0952 -> mau:Micau_0951 -> mau:Micau_0951
path_mau00680.kgml: 2.7.8.28 -> 6.3.2.31 -> 6.3.2.34
path_mau00680.kgml:
path_mau00680.kgml: Found a trail of span 2 containing skipped vertices
path_mau00680.kgml: 229 -> [235] -> 237
path_mau00680.kgml: R09398 -> [R09399] -> R09400
path_mau00680.kgml: mau:Micau_0952 -> [mau:Micau_0951] -> mau:Micau_0951
path_mau00680.kgml: 2.7.8.28 -> [6.3.2.31] -> 6.3.2.34
path_mau00680.kgml:
path_mau00680.kgml: Found a trail of span 2 without skipping any vertex
path_mau00680.kgml: 203 -> 204
path_mau00680.kgml: R00315 -> R00230
path_mau00680.kgml: mau:Micau_5227 -> mau:Micau_5226
path_mau00680.kgml: {2.7.2.1, 2.7.2.15} -> 2.3.1.8
path_mau00680.kgml:
path_mau00680.kgml: --- 1.97 seconds ---

path_mau00730.kgml: Thiamine metabolism
path_mau00730.kgml: Initialization took 0.44 seconds
path_mau00730.kgml:
path_mau00730.kgml: Found a trail of span 2 without skipping any vertex
path_mau00730.kgml: 94 -> 75
path_mau00730.kgml: R03472 -> R04509
path_mau00730.kgml: mau:Micau_5482 -> mau:Micau_5483
path_mau00730.kgml: 4.1.99.17 -> 2.7.4.7
path_mau00730.kgml:
path_mau00730.kgml: Found a trail of span 2 containing skipped vertices
path_mau00730.kgml: 70 -> 69
path_mau00730.kgml: R07463 -> R10247
path_mau00730.kgml: mau:Micau_5487 -> mau:Micau_5485
path_mau00730.kgml: 1.4.3.19 -> 2.8.1.10
path_mau00730.kgml: Skipped genes: mau:Micau_5486
path_mau00730.kgml:
path_mau00730.kgml: --- 0.55 seconds ---

path_mau00740.kgml: Riboflavin metabolism
path_mau00740.kgml: Initialization took 0.22 seconds
path_mau00740.kgml:
path_mau00740.kgml: Found a trail of span 5 containing skipped vertices
path_mau00740.kgml: 38 -> 39 -> 40 -> [43 -> 41] -> 42 -> 41
path_mau00740.kgml: R00425 -> R03459 -> R03458 -> [R07280 -> R04457] -> R00066 -> R04457
path_mau00740.kgml: {mau:Micau_2359, mau:Micau_3610} -> mau:Micau_2356 -> {mau:Micau_2356, mau:Micau_3609} -> [mau:Micau_5810 -> mau:Micau_2360] -> mau:Micau_2357 -> mau:Micau_2360
path_mau00740.kgml: 3.5.4.25 -> 3.5.4.26 -> 1.1.1.193 -> [3.1.3.104 -> 2.5.1.78] -> 2.5.1.9 -> 2.5.1.78
path_mau00740.kgml: Skipped genes: mau:Micau_2358
path_mau00740.kgml:
path_mau00740.kgml: Found a trail of span 4 containing skipped vertices
path_mau00740.kgml: 38 -> [39] -> 40 -> [43 -> 41] -> 42 -> 41
path_mau00740.kgml: R00425 -> [R03459] -> R03458 -> [R07280 -> R04457] -> R00066 -> R04457
path_mau00740.kgml: {mau:Micau_2359, mau:Micau_3610} -> [mau:Micau_2356] -> {mau:Micau_2356, mau:Micau_3609} -> [mau:Micau_5810 -> mau:Micau_2360] -> mau:Micau_2357 -> mau:Micau_2360
path_mau00740.kgml: 3.5.4.25 -> [3.5.4.26] -> 1.1.1.193 -> [3.1.3.104 -> 2.5.1.78] -> 2.5.1.9 -> 2.5.1.78
path_mau00740.kgml: Skipped genes: mau:Micau_2358
path_mau00740.kgml:
path_mau00740.kgml: Found a trail of span 4 containing skipped vertices
path_mau00740.kgml: 38 -> 39 -> [40 -> 43] -> 41 -> 42
path_mau00740.kgml: R00425 -> R03459 -> [R03458 -> R07280] -> R04457 -> R00066
path_mau00740.kgml: {mau:Micau_2359, mau:Micau_3610} -> mau:Micau_2356 -> [{mau:Micau_2356, mau:Micau_3609} -> mau:Micau_5810] -> mau:Micau_2360 -> mau:Micau_2357
path_mau00740.kgml: 3.5.4.25 -> 3.5.4.26 -> [1.1.1.193 -> 3.1.3.104] -> 2.5.1.78 -> 2.5.1.9
path_mau00740.kgml: Skipped genes: mau:Micau_2358
path_mau00740.kgml:
path_mau00740.kgml: Found a trail of span 3 containing skipped vertices
path_mau00740.kgml: 32 -> [41] -> 42 -> 41
path_mau00740.kgml: R07281 -> [R04457] -> R00066 -> R04457
path_mau00740.kgml: mau:Micau_2359 -> [mau:Micau_2360] -> mau:Micau_2357 -> mau:Micau_2360
path_mau00740.kgml: 4.1.99.12 -> [2.5.1.78] -> 2.5.1.9 -> 2.5.1.78
path_mau00740.kgml: Skipped genes: mau:Micau_2358
path_mau00740.kgml:
path_mau00740.kgml: --- 0.53 seconds ---

path_mau00750.kgml: Vitamin B6 metabolism
path_mau00750.kgml: Initialization took 0.43 seconds
path_mau00750.kgml: (not found)
path_mau00750.kgml: --- 0.47 seconds ---

path_mau00760.kgml: Nicotinate and nicotinamide metabolism
path_mau00760.kgml: Initialization took 1.23 seconds
path_mau00760.kgml:
path_mau00760.kgml: Found a trail of span 2 containing skipped vertices
path_mau00760.kgml: 71 -> [72] -> 73
path_mau00760.kgml: R00481 -> [R04292] -> R03348
path_mau00760.kgml: mau:Micau_5855 -> [mau:Micau_4579] -> mau:Micau_5854
path_mau00760.kgml: 1.4.3.16 -> [2.5.1.72] -> 2.4.2.19
path_mau00760.kgml:
path_mau00760.kgml: Found a trail of span 2 without skipping any vertex
path_mau00760.kgml: 89 -> 88
path_mau00760.kgml: R01268 -> R01724
path_mau00760.kgml: mau:Micau_1150 -> mau:Micau_1151
path_mau00760.kgml: 3.5.1.19 -> 6.3.4.21
path_mau00760.kgml:
path_mau00760.kgml: --- 1.46 seconds ---

path_mau00770.kgml: Pantothenate and CoA biosynthesis
path_mau00770.kgml: Initialization took 0.68 seconds
path_mau00770.kgml:
path_mau00770.kgml: Found a trail of span 2 without skipping any vertex
path_mau00770.kgml: 93 -> 76
path_mau00770.kgml: R00489 -> R02473
path_mau00770.kgml: mau:Micau_5857 -> mau:Micau_5858
path_mau00770.kgml: {4.1.1.11, 4.1.1.15} -> 6.3.2.1
path_mau00770.kgml:
path_mau00770.kgml: Found a trail of span 2 without skipping any vertex
path_mau00770.kgml: 82 -> 81
path_mau00770.kgml: R00006 -> R03051
path_mau00770.kgml: {mau:Micau_1247, mau:Micau_1301, mau:Micau_1303} -> mau:Micau_1304
path_mau00770.kgml: 2.2.1.6 -> 1.1.1.86
path_mau00770.kgml:
path_mau00770.kgml: --- 0.83 seconds ---

path_mau00780.kgml: Biotin metabolism
path_mau00780.kgml: Initialization took 1.03 seconds
path_mau00780.kgml:
path_mau00780.kgml: Found a trail of span 2 containing skipped vertices
path_mau00780.kgml: 34 -> [32] -> 31
path_mau00780.kgml: R03210 -> [R03231] -> R03182
path_mau00780.kgml: mau:Micau_1678 -> [{mau:Micau_2338, mau:Micau_3885}] -> mau:Micau_1679
path_mau00780.kgml: 2.3.1.47 -> [2.6.1.62] -> 6.3.3.3
path_mau00780.kgml:
path_mau00780.kgml: Found a trail of span 2 containing skipped vertices
path_mau00780.kgml: 45 -> [32] -> 31
path_mau00780.kgml: R10124 -> [R03231] -> R03182
path_mau00780.kgml: mau:Micau_1678 -> [{mau:Micau_2338, mau:Micau_3885}] -> mau:Micau_1679
path_mau00780.kgml: 2.3.1.47 -> [2.6.1.62] -> 6.3.3.3
path_mau00780.kgml:
path_mau00780.kgml: Found a trail of span 2 containing skipped vertices
path_mau00780.kgml: 59 -> [74] -> 67
path_mau00780.kgml: R10118 -> [R10119] -> R10120
path_mau00780.kgml: mau:Micau_4240 -> [{mau:Micau_3483, mau:Micau_3725, mau:Micau_4715}] -> {mau:Micau_0205, mau:Micau_0679, mau:Micau_2702, mau:Micau_4241, mau:Micau_4300, mau:Micau_5082, mau:Micau_5181, mau:Micau_5347}
path_mau00780.kgml: 1.3.1.10 -> [{2.3.1.179, 2.3.1.41}] -> 1.1.1.100
path_mau00780.kgml:
path_mau00780.kgml: --- 1.20 seconds ---

path_mau00785.kgml: Lipoic acid metabolism
path_mau00785.kgml: Initialization took 0.04 seconds
path_mau00785.kgml:
path_mau00785.kgml: Found a trail of span 2 containing skipped vertices
path_mau00785.kgml: 5 -> 6
path_mau00785.kgml: R07768 -> R07769
path_mau00785.kgml: mau:Micau_4615 -> mau:Micau_4612
path_mau00785.kgml: 2.8.1.8 -> 2.3.1.181
path_mau00785.kgml: Skipped genes: mau:Micau_4613
path_mau00785.kgml:
path_mau00785.kgml: Found a trail of span 2 containing skipped vertices
path_mau00785.kgml: 11 -> 10
path_mau00785.kgml: R07766 -> R07767
path_mau00785.kgml: mau:Micau_4612 -> mau:Micau_4615
path_mau00785.kgml: 2.3.1.181 -> 2.8.1.8
path_mau00785.kgml: Skipped genes: mau:Micau_4613
path_mau00785.kgml:
path_mau00785.kgml: --- 0.18 seconds ---

path_mau00790.kgml: Folate biosynthesis
path_mau00790.kgml: Initialization took 1.54 seconds
path_mau00790.kgml:
path_mau00790.kgml: Found a trail of span 8 containing skipped vertices
path_mau00790.kgml: 180 -> 81 -> 80 -> 79 -> [85] -> 171 -> 75 -> 74 -> 72
path_mau00790.kgml: R00428 -> R05046 -> R05048 -> R04639 -> [R04620] -> R11073 -> R03504 -> R03503 -> R03067
path_mau00790.kgml: mau:Micau_5884 -> mau:Micau_5884 -> mau:Micau_5884 -> mau:Micau_5884 -> [{mau:Micau_4701, mau:Micau_4898}] -> mau:Micau_5872 -> mau:Micau_5872 -> mau:Micau_5871 -> {mau:Micau_0655, mau:Micau_5873}
path_mau00790.kgml: 3.5.4.16 -> 3.5.4.16 -> 3.5.4.16 -> 3.5.4.16 -> [3.1.3.1] -> 5.1.99.8 -> 4.1.2.25 -> 2.7.6.3 -> 2.5.1.15
path_mau00790.kgml: Skipped genes: mau:Micau_5881
path_mau00790.kgml:
path_mau00790.kgml: Found a trail of span 7 containing skipped vertices
path_mau00790.kgml: 180 -> 81 -> 80 -> 79 -> [85] -> 171 -> 75 -> [74] -> 72
path_mau00790.kgml: R00428 -> R05046 -> R05048 -> R04639 -> [R04620] -> R11073 -> R03504 -> [R03503] -> R03067
path_mau00790.kgml: mau:Micau_5884 -> mau:Micau_5884 -> mau:Micau_5884 -> mau:Micau_5884 -> [{mau:Micau_4701, mau:Micau_4898}] -> mau:Micau_5872 -> mau:Micau_5872 -> [mau:Micau_5871] -> {mau:Micau_0655, mau:Micau_5873}
path_mau00790.kgml: 3.5.4.16 -> 3.5.4.16 -> 3.5.4.16 -> 3.5.4.16 -> [3.1.3.1] -> 5.1.99.8 -> 4.1.2.25 -> [2.7.6.3] -> 2.5.1.15
path_mau00790.kgml: Skipped genes: mau:Micau_5881
path_mau00790.kgml:
path_mau00790.kgml: Found a trail of span 7 containing skipped vertices
path_mau00790.kgml: 180 -> 81 -> 80 -> 79 -> [85] -> 171 -> 75 -> 73
path_mau00790.kgml: R00428 -> R05046 -> R05048 -> R04639 -> [R04620] -> R11073 -> R03504 -> R03066
path_mau00790.kgml: mau:Micau_5884 -> mau:Micau_5884 -> mau:Micau_5884 -> mau:Micau_5884 -> [{mau:Micau_4701, mau:Micau_4898}] -> mau:Micau_5872 -> mau:Micau_5872 -> {mau:Micau_0655, mau:Micau_5873}
path_mau00790.kgml: 3.5.4.16 -> 3.5.4.16 -> 3.5.4.16 -> 3.5.4.16 -> [3.1.3.1] -> 5.1.99.8 -> 4.1.2.25 -> 2.5.1.15
path_mau00790.kgml: Skipped genes: mau:Micau_5881
path_mau00790.kgml:
path_mau00790.kgml: Found a trail of span 7 containing skipped vertices
path_mau00790.kgml: 180 -> 81 -> 80 -> 79 -> [85] -> 75 -> 74 -> 72
path_mau00790.kgml: R00428 -> R05046 -> R05048 -> R04639 -> [R04620] -> R03504 -> R03503 -> R03067
path_mau00790.kgml: mau:Micau_5884 -> mau:Micau_5884 -> mau:Micau_5884 -> mau:Micau_5884 -> [{mau:Micau_4701, mau:Micau_4898}] -> mau:Micau_5872 -> mau:Micau_5871 -> {mau:Micau_0655, mau:Micau_5873}
path_mau00790.kgml: 3.5.4.16 -> 3.5.4.16 -> 3.5.4.16 -> 3.5.4.16 -> [3.1.3.1] -> 4.1.2.25 -> 2.7.6.3 -> 2.5.1.15
path_mau00790.kgml: Skipped genes: mau:Micau_5881
path_mau00790.kgml:
path_mau00790.kgml: Found a trail of span 7 containing skipped vertices
path_mau00790.kgml: 180 -> [81] -> 80 -> 79 -> [85] -> 171 -> 75 -> 74 -> 72
path_mau00790.kgml: R00428 -> [R05046] -> R05048 -> R04639 -> [R04620] -> R11073 -> R03504 -> R03503 -> R03067
path_mau00790.kgml: mau:Micau_5884 -> [mau:Micau_5884] -> mau:Micau_5884 -> mau:Micau_5884 -> [{mau:Micau_4701, mau:Micau_4898}] -> mau:Micau_5872 -> mau:Micau_5872 -> mau:Micau_5871 -> {mau:Micau_0655, mau:Micau_5873}
path_mau00790.kgml: 3.5.4.16 -> [3.5.4.16] -> 3.5.4.16 -> 3.5.4.16 -> [3.1.3.1] -> 5.1.99.8 -> 4.1.2.25 -> 2.7.6.3 -> 2.5.1.15
path_mau00790.kgml: Skipped genes: mau:Micau_5881
path_mau00790.kgml:
path_mau00790.kgml: Found a trail of span 7 containing skipped vertices
path_mau00790.kgml: 180 -> 81 -> 80 -> 79 -> [85] -> 171 -> [75] -> 74 -> 72
path_mau00790.kgml: R00428 -> R05046 -> R05048 -> R04639 -> [R04620] -> R11073 -> [R03504] -> R03503 -> R03067
path_mau00790.kgml: mau:Micau_5884 -> mau:Micau_5884 -> mau:Micau_5884 -> mau:Micau_5884 -> [{mau:Micau_4701, mau:Micau_4898}] -> mau:Micau_5872 -> [mau:Micau_5872] -> mau:Micau_5871 -> {mau:Micau_0655, mau:Micau_5873}
path_mau00790.kgml: 3.5.4.16 -> 3.5.4.16 -> 3.5.4.16 -> 3.5.4.16 -> [3.1.3.1] -> 5.1.99.8 -> [4.1.2.25] -> 2.7.6.3 -> 2.5.1.15
path_mau00790.kgml: Skipped genes: mau:Micau_5881
path_mau00790.kgml:
path_mau00790.kgml: Found a trail of span 7 containing skipped vertices
path_mau00790.kgml: 180 -> 81 -> [80] -> 79 -> [85] -> 171 -> 75 -> 74 -> 72
path_mau00790.kgml: R00428 -> R05046 -> [R05048] -> R04639 -> [R04620] -> R11073 -> R03504 -> R03503 -> R03067
path_mau00790.kgml: mau:Micau_5884 -> mau:Micau_5884 -> [mau:Micau_5884] -> mau:Micau_5884 -> [{mau:Micau_4701, mau:Micau_4898}] -> mau:Micau_5872 -> mau:Micau_5872 -> mau:Micau_5871 -> {mau:Micau_0655, mau:Micau_5873}
path_mau00790.kgml: 3.5.4.16 -> 3.5.4.16 -> [3.5.4.16] -> 3.5.4.16 -> [3.1.3.1] -> 5.1.99.8 -> 4.1.2.25 -> 2.7.6.3 -> 2.5.1.15
path_mau00790.kgml: Skipped genes: mau:Micau_5881
path_mau00790.kgml:
path_mau00790.kgml: Found a trail of span 7 containing skipped vertices
path_mau00790.kgml: 180 -> 81 -> 80 -> [79 -> 85] -> 171 -> 75 -> 74 -> 72
path_mau00790.kgml: R00428 -> R05046 -> R05048 -> [R04639 -> R04620] -> R11073 -> R03504 -> R03503 -> R03067
path_mau00790.kgml: mau:Micau_5884 -> mau:Micau_5884 -> mau:Micau_5884 -> [mau:Micau_5884 -> {mau:Micau_4701, mau:Micau_4898}] -> mau:Micau_5872 -> mau:Micau_5872 -> mau:Micau_5871 -> {mau:Micau_0655, mau:Micau_5873}
path_mau00790.kgml: 3.5.4.16 -> 3.5.4.16 -> 3.5.4.16 -> [3.5.4.16 -> 3.1.3.1] -> 5.1.99.8 -> 4.1.2.25 -> 2.7.6.3 -> 2.5.1.15
path_mau00790.kgml: Skipped genes: mau:Micau_5881
path_mau00790.kgml:
path_mau00790.kgml: Found a trail of span 6 containing skipped vertices
path_mau00790.kgml: 180 -> 81 -> 80 -> 79 -> [85 -> 75] -> 74 -> 72
path_mau00790.kgml: R00428 -> R05046 -> R05048 -> R04639 -> [R04620 -> R03504] -> R03503 -> R03067
path_mau00790.kgml: mau:Micau_5884 -> mau:Micau_5884 -> mau:Micau_5884 -> mau:Micau_5884 -> [{mau:Micau_4701, mau:Micau_4898} -> mau:Micau_5872] -> mau:Micau_5871 -> {mau:Micau_0655, mau:Micau_5873}
path_mau00790.kgml: 3.5.4.16 -> 3.5.4.16 -> 3.5.4.16 -> 3.5.4.16 -> [3.1.3.1 -> 4.1.2.25] -> 2.7.6.3 -> 2.5.1.15
path_mau00790.kgml: Skipped genes: mau:Micau_5881, mau:Micau_5872
path_mau00790.kgml:
path_mau00790.kgml: Found a trail of span 6 containing skipped vertices
path_mau00790.kgml: 180 -> [81 -> 80] -> 79 -> [85] -> 171 -> 75 -> 74 -> 72
path_mau00790.kgml: R00428 -> [R05046 -> R05048] -> R04639 -> [R04620] -> R11073 -> R03504 -> R03503 -> R03067
path_mau00790.kgml: mau:Micau_5884 -> [mau:Micau_5884 -> mau:Micau_5884] -> mau:Micau_5884 -> [{mau:Micau_4701, mau:Micau_4898}] -> mau:Micau_5872 -> mau:Micau_5872 -> mau:Micau_5871 -> {mau:Micau_0655, mau:Micau_5873}
path_mau00790.kgml: 3.5.4.16 -> [3.5.4.16 -> 3.5.4.16] -> 3.5.4.16 -> [3.1.3.1] -> 5.1.99.8 -> 4.1.2.25 -> 2.7.6.3 -> 2.5.1.15
path_mau00790.kgml: Skipped genes: mau:Micau_5881
path_mau00790.kgml:
path_mau00790.kgml: Found a trail of span 6 containing skipped vertices
path_mau00790.kgml: 180 -> 81 -> 80 -> 79 -> [85] -> 171 -> [75 -> 74] -> 72
path_mau00790.kgml: R00428 -> R05046 -> R05048 -> R04639 -> [R04620] -> R11073 -> [R03504 -> R03503] -> R03067
path_mau00790.kgml: mau:Micau_5884 -> mau:Micau_5884 -> mau:Micau_5884 -> mau:Micau_5884 -> [{mau:Micau_4701, mau:Micau_4898}] -> mau:Micau_5872 -> [mau:Micau_5872 -> mau:Micau_5871] -> {mau:Micau_0655, mau:Micau_5873}
path_mau00790.kgml: 3.5.4.16 -> 3.5.4.16 -> 3.5.4.16 -> 3.5.4.16 -> [3.1.3.1] -> 5.1.99.8 -> [4.1.2.25 -> 2.7.6.3] -> 2.5.1.15
path_mau00790.kgml: Skipped genes: mau:Micau_5881
path_mau00790.kgml:
path_mau00790.kgml: Found a trail of span 6 containing skipped vertices
path_mau00790.kgml: 180 -> 81 -> 80 -> 79 -> [85] -> 171 -> [75] -> 73
path_mau00790.kgml: R00428 -> R05046 -> R05048 -> R04639 -> [R04620] -> R11073 -> [R03504] -> R03066
path_mau00790.kgml: mau:Micau_5884 -> mau:Micau_5884 -> mau:Micau_5884 -> mau:Micau_5884 -> [{mau:Micau_4701, mau:Micau_4898}] -> mau:Micau_5872 -> [mau:Micau_5872] -> {mau:Micau_0655, mau:Micau_5873}
path_mau00790.kgml: 3.5.4.16 -> 3.5.4.16 -> 3.5.4.16 -> 3.5.4.16 -> [3.1.3.1] -> 5.1.99.8 -> [4.1.2.25] -> 2.5.1.15
path_mau00790.kgml: Skipped genes: mau:Micau_5881
path_mau00790.kgml:
path_mau00790.kgml: Found a trail of span 6 containing skipped vertices
path_mau00790.kgml: 180 -> 81 -> 80 -> [79 -> 85] -> 75 -> 74 -> 72
path_mau00790.kgml: R00428 -> R05046 -> R05048 -> [R04639 -> R04620] -> R03504 -> R03503 -> R03067
path_mau00790.kgml: mau:Micau_5884 -> mau:Micau_5884 -> mau:Micau_5884 -> [mau:Micau_5884 -> {mau:Micau_4701, mau:Micau_4898}] -> mau:Micau_5872 -> mau:Micau_5871 -> {mau:Micau_0655, mau:Micau_5873}
path_mau00790.kgml: 3.5.4.16 -> 3.5.4.16 -> 3.5.4.16 -> [3.5.4.16 -> 3.1.3.1] -> 4.1.2.25 -> 2.7.6.3 -> 2.5.1.15
path_mau00790.kgml: Skipped genes: mau:Micau_5881
path_mau00790.kgml:
path_mau00790.kgml: Found a trail of span 5 containing skipped vertices
path_mau00790.kgml: 180 -> 81 -> 80 -> 79 -> [85 -> 75] -> 73
path_mau00790.kgml: R00428 -> R05046 -> R05048 -> R04639 -> [R04620 -> R03504] -> R03066
path_mau00790.kgml: mau:Micau_5884 -> mau:Micau_5884 -> mau:Micau_5884 -> mau:Micau_5884 -> [{mau:Micau_4701, mau:Micau_4898} -> mau:Micau_5872] -> {mau:Micau_0655, mau:Micau_5873}
path_mau00790.kgml: 3.5.4.16 -> 3.5.4.16 -> 3.5.4.16 -> 3.5.4.16 -> [3.1.3.1 -> 4.1.2.25] -> 2.5.1.15
path_mau00790.kgml: Skipped genes: mau:Micau_5881
path_mau00790.kgml:
path_mau00790.kgml: --- 2.79 seconds ---

path_mau00860.kgml: Porphyrin and chlorophyll metabolism
path_mau00860.kgml: Initialization took 1.34 seconds
path_mau00860.kgml:
path_mau00860.kgml: Found a trail of span 5 containing skipped vertices
path_mau00860.kgml: 278 -> [276] -> 274 -> 273 -> 270 -> 271
path_mau00860.kgml: R04109 -> [R02272] -> R00036 -> R00084 -> R03165 -> R03194
path_mau00860.kgml: mau:Micau_5642 -> [mau:Micau_0335] -> mau:Micau_5639 -> mau:Micau_5641 -> {mau:Micau_5470, mau:Micau_5640} -> {mau:Micau_4958, mau:Micau_5640}
path_mau00860.kgml: 1.2.1.70 -> [5.4.3.8] -> 4.2.1.24 -> 2.5.1.61 -> 4.2.1.75 -> 2.1.1.107
path_mau00860.kgml:
path_mau00860.kgml: Found a trail of span 4 containing skipped vertices
path_mau00860.kgml: 278 -> [276 -> 274] -> 273 -> 270 -> 271
path_mau00860.kgml: R04109 -> [R02272 -> R00036] -> R00084 -> R03165 -> R03194
path_mau00860.kgml: mau:Micau_5642 -> [mau:Micau_0335 -> mau:Micau_5639] -> mau:Micau_5641 -> {mau:Micau_5470, mau:Micau_5640} -> {mau:Micau_4958, mau:Micau_5640}
path_mau00860.kgml: 1.2.1.70 -> [5.4.3.8 -> 4.2.1.24] -> 2.5.1.61 -> 4.2.1.75 -> 2.1.1.107
path_mau00860.kgml:
path_mau00860.kgml: Found a trail of span 4 containing skipped vertices
path_mau00860.kgml: 278 -> [276] -> 274 -> [273] -> 270 -> 271
path_mau00860.kgml: R04109 -> [R02272] -> R00036 -> [R00084] -> R03165 -> R03194
path_mau00860.kgml: mau:Micau_5642 -> [mau:Micau_0335] -> mau:Micau_5639 -> [mau:Micau_5641] -> {mau:Micau_5470, mau:Micau_5640} -> {mau:Micau_4958, mau:Micau_5640}
path_mau00860.kgml: 1.2.1.70 -> [5.4.3.8] -> 4.2.1.24 -> [2.5.1.61] -> 4.2.1.75 -> 2.1.1.107
path_mau00860.kgml: Skipped genes: mau:Micau_5641
path_mau00860.kgml:
path_mau00860.kgml: Found a trail of span 4 containing skipped vertices
path_mau00860.kgml: 278 -> [276] -> 274 -> 273 -> [270] -> 271
path_mau00860.kgml: R04109 -> [R02272] -> R00036 -> R00084 -> [R03165] -> R03194
path_mau00860.kgml: mau:Micau_5642 -> [mau:Micau_0335] -> mau:Micau_5639 -> mau:Micau_5641 -> [{mau:Micau_5470, mau:Micau_5640}] -> {mau:Micau_4958, mau:Micau_5640}
path_mau00860.kgml: 1.2.1.70 -> [5.4.3.8] -> 4.2.1.24 -> 2.5.1.61 -> [4.2.1.75] -> 2.1.1.107
path_mau00860.kgml:
path_mau00860.kgml: Found a trail of span 3 containing skipped vertices
path_mau00860.kgml: 278 -> [276] -> 274 -> [273 -> 270] -> 271
path_mau00860.kgml: R04109 -> [R02272] -> R00036 -> [R00084 -> R03165] -> R03194
path_mau00860.kgml: mau:Micau_5642 -> [mau:Micau_0335] -> mau:Micau_5639 -> [mau:Micau_5641 -> {mau:Micau_5470, mau:Micau_5640}] -> {mau:Micau_4958, mau:Micau_5640}
path_mau00860.kgml: 1.2.1.70 -> [5.4.3.8] -> 4.2.1.24 -> [2.5.1.61 -> 4.2.1.75] -> 2.1.1.107
path_mau00860.kgml: Skipped genes: mau:Micau_5641
path_mau00860.kgml:
path_mau00860.kgml: Found a trail of span 2 without skipping any vertex
path_mau00860.kgml: 269 -> 408
path_mau00860.kgml: R03197 -> R04178
path_mau00860.kgml: mau:Micau_1627 -> mau:Micau_1628
path_mau00860.kgml: 4.1.1.37 -> 1.3.3.15
path_mau00860.kgml:
path_mau00860.kgml: Found a trail of span 2 without skipping any vertex
path_mau00860.kgml: 302 -> 315
path_mau00860.kgml: R05225 -> R07302
path_mau00860.kgml: mau:Micau_4971 -> mau:Micau_4972
path_mau00860.kgml: 6.3.5.10 -> 6.3.1.10
path_mau00860.kgml:
path_mau00860.kgml: Found a trail of span 2 without skipping any vertex
path_mau00860.kgml: 302 -> 316
path_mau00860.kgml: R05225 -> R06529
path_mau00860.kgml: mau:Micau_4971 -> mau:Micau_4972
path_mau00860.kgml: 6.3.5.10 -> 6.3.1.10
path_mau00860.kgml:
path_mau00860.kgml: --- 1.99 seconds ---

path_mau00900.kgml: Terpenoid backbone biosynthesis
path_mau00900.kgml: Initialization took 1.44 seconds
path_mau00900.kgml:
path_mau00900.kgml: Found a trail of span 4 containing skipped vertices
path_mau00900.kgml: 98 -> 103 -> 105 -> 116
path_mau00900.kgml: R01123 -> R01658 -> R02003 -> R02061
path_mau00900.kgml: mau:Micau_0242 -> {mau:Micau_0244, mau:Micau_2680, mau:Micau_4507, mau:Micau_4778} -> {mau:Micau_0244, mau:Micau_2680, mau:Micau_4507, mau:Micau_4778} -> {mau:Micau_0244, mau:Micau_2680, mau:Micau_4507, mau:Micau_4778}
path_mau00900.kgml: 5.3.3.2 -> 2.5.1.1 -> 2.5.1.10 -> 2.5.1.29
path_mau00900.kgml: Skipped genes: mau:Micau_0243
path_mau00900.kgml:
path_mau00900.kgml: Found a trail of span 3 containing skipped vertices
path_mau00900.kgml: 98 -> 103 -> [105] -> 116
path_mau00900.kgml: R01123 -> R01658 -> [R02003] -> R02061
path_mau00900.kgml: mau:Micau_0242 -> {mau:Micau_0244, mau:Micau_2680, mau:Micau_4507, mau:Micau_4778} -> [{mau:Micau_0244, mau:Micau_2680, mau:Micau_4507, mau:Micau_4778}] -> {mau:Micau_0244, mau:Micau_2680, mau:Micau_4507, mau:Micau_4778}
path_mau00900.kgml: 5.3.3.2 -> 2.5.1.1 -> [2.5.1.10] -> 2.5.1.29
path_mau00900.kgml: Skipped genes: mau:Micau_0243
path_mau00900.kgml:
path_mau00900.kgml: Found a trail of span 3 containing skipped vertices
path_mau00900.kgml: 98 -> 105 -> 116
path_mau00900.kgml: R01123 -> R02003 -> R02061
path_mau00900.kgml: mau:Micau_0242 -> {mau:Micau_0244, mau:Micau_2680, mau:Micau_4507, mau:Micau_4778} -> {mau:Micau_0244, mau:Micau_2680, mau:Micau_4507, mau:Micau_4778}
path_mau00900.kgml: 5.3.3.2 -> 2.5.1.10 -> 2.5.1.29
path_mau00900.kgml: Skipped genes: mau:Micau_0243
path_mau00900.kgml:
path_mau00900.kgml: Found a trail of span 2 containing skipped vertices
path_mau00900.kgml: 98 -> 116
path_mau00900.kgml: R01123 -> R02061
path_mau00900.kgml: mau:Micau_0242 -> {mau:Micau_0244, mau:Micau_2680, mau:Micau_4507, mau:Micau_4778}
path_mau00900.kgml: 5.3.3.2 -> 2.5.1.29
path_mau00900.kgml: Skipped genes: mau:Micau_0243
path_mau00900.kgml:
path_mau00900.kgml: Found a trail of span 2 containing skipped vertices
path_mau00900.kgml: 66 -> [67] -> 68
path_mau00900.kgml: R05633 -> [R05634] -> R05637
path_mau00900.kgml: mau:Micau_5834 -> [mau:Micau_0745] -> mau:Micau_5833
path_mau00900.kgml: 2.7.7.60 -> [2.7.1.148] -> 4.6.1.12
path_mau00900.kgml:
path_mau00900.kgml: --- 1.80 seconds ---

path_mau00903.kgml: Limonene and pinene degradation
path_mau00903.kgml: Initialization took 0.09 seconds
path_mau00903.kgml: (not found)
path_mau00903.kgml: --- 0.14 seconds ---

path_mau00906.kgml: Carotenoid biosynthesis
path_mau00906.kgml: Initialization took 0.14 seconds
path_mau00906.kgml: (not found)
path_mau00906.kgml: --- 0.22 seconds ---

path_mau00909.kgml: Sesquiterpenoid and triterpenoid biosynthesis
path_mau00909.kgml: Initialization took 0.05 seconds
path_mau00909.kgml: (not found)
path_mau00909.kgml: --- 0.08 seconds ---

path_mau00910.kgml: Nitrogen metabolism
path_mau00910.kgml: Initialization took 1.19 seconds
path_mau00910.kgml:
path_mau00910.kgml: --- 1.31 seconds ---

path_mau00920.kgml: Sulfur metabolism
path_mau00920.kgml: Initialization took 1.38 seconds
path_mau00920.kgml:
path_mau00920.kgml: Found a trail of span 3 without skipping any vertex
path_mau00920.kgml: 42 -> 39 -> 38
path_mau00920.kgml: R00529 -> R00509 -> R00508
path_mau00920.kgml: {mau:Micau_0757, mau:Micau_0758, mau:Micau_5378} -> mau:Micau_0758 -> {mau:Micau_0756, mau:Micau_1474, mau:Micau_6174}
path_mau00920.kgml: 2.7.7.4 -> 2.7.1.25 -> 3.1.3.7
path_mau00920.kgml:
path_mau00920.kgml: Found a trail of span 2 without skipping any vertex
path_mau00920.kgml: 160 -> 159
path_mau00920.kgml: R00529 -> R00509
path_mau00920.kgml: {mau:Micau_0757, mau:Micau_0758} -> mau:Micau_0758
path_mau00920.kgml: 2.7.7.4 -> 2.7.1.25
path_mau00920.kgml:
path_mau00920.kgml: Found a trail of span 2 containing skipped vertices
path_mau00920.kgml: 48 -> 29
path_mau00920.kgml: R02021 -> R00859
path_mau00920.kgml: mau:Micau_5242 -> mau:Micau_5244
path_mau00920.kgml: 1.8.4.8 -> 1.8.7.1
path_mau00920.kgml: Skipped genes: mau:Micau_5243
path_mau00920.kgml:
path_mau00920.kgml: Found a trail of span 2 containing skipped vertices
path_mau00920.kgml: 150 -> 149
path_mau00920.kgml: R02021 -> R00859
path_mau00920.kgml: mau:Micau_5242 -> mau:Micau_5244
path_mau00920.kgml: 1.8.4.8 -> 1.8.7.1
path_mau00920.kgml: Skipped genes: mau:Micau_5243
path_mau00920.kgml:
path_mau00920.kgml: --- 1.61 seconds ---

path_mau00930.kgml: Caprolactam degradation
path_mau00930.kgml: Initialization took 0.07 seconds
path_mau00930.kgml: (not found)
path_mau00930.kgml: --- 0.10 seconds ---

path_mau00970.kgml: Aminoacyl-tRNA biosynthesis
path_mau00970.kgml: Initialization took 3.08 seconds
path_mau00970.kgml: (not found)
path_mau00970.kgml: --- 3.13 seconds ---

path_mau01040.kgml: Biosynthesis of unsaturated fatty acids
path_mau01040.kgml: Initialization took 0.63 seconds
path_mau01040.kgml: (not found)
path_mau01040.kgml: --- 0.65 seconds ---

path_mau01051.kgml: Biosynthesis of ansamycins
path_mau01051.kgml: Initialization took 0.43 seconds
path_mau01051.kgml:
path_mau01051.kgml: Found a trail of span 3 without skipping any vertex
path_mau01051.kgml: 70 -> 71 -> 73
path_mau01051.kgml: R06594 -> R06586 -> R06587
path_mau01051.kgml: mau:Micau_2449 -> mau:Micau_2448 -> {mau:Micau_2450, mau:Micau_2482}
path_mau01051.kgml: ? -> ? -> ?
path_mau01051.kgml:
path_mau01051.kgml: Found a trail of span 2 containing skipped vertices
path_mau01051.kgml: 70 -> [71] -> 73
path_mau01051.kgml: R06594 -> [R06586] -> R06587
path_mau01051.kgml: mau:Micau_2449 -> [mau:Micau_2448] -> {mau:Micau_2450, mau:Micau_2482}
path_mau01051.kgml: ? -> [?] -> ?
path_mau01051.kgml:
path_mau01051.kgml: --- 0.52 seconds ---

path_mau01055.kgml: Biosynthesis of vancomycin group antibiotics
path_mau01055.kgml: Initialization took 0.32 seconds
path_mau01055.kgml:
path_mau01055.kgml: Found a trail of span 2 without skipping any vertex
path_mau01055.kgml: 64 -> 68
path_mau01055.kgml: R06633 -> R06626
path_mau01055.kgml: mau:Micau_3468 -> mau:Micau_3467
path_mau01055.kgml: 1.1.3.46 -> 2.6.1.103
path_mau01055.kgml:
path_mau01055.kgml: Found a trail of span 2 without skipping any vertex
path_mau01055.kgml: 56 -> 55
path_mau01055.kgml: R05518 -> R06631
path_mau01055.kgml: mau:Micau_3987 -> mau:Micau_3988
path_mau01055.kgml: 4.2.1.159 -> ?
path_mau01055.kgml:
path_mau01055.kgml: --- 0.45 seconds ---

path_mau01056.kgml: Biosynthesis of type II polyketide backbone
path_mau01056.kgml: Initialization took 0.08 seconds
path_mau01056.kgml:
path_mau01056.kgml: Found a trail of span 2 without skipping any vertex
path_mau01056.kgml: 31 -> 30
path_mau01056.kgml: R09262 -> R09265
path_mau01056.kgml: mau:Micau_4010 -> mau:Micau_4011
path_mau01056.kgml: ? -> ?
path_mau01056.kgml:
path_mau01056.kgml: --- 0.18 seconds ---

path_mau01057.kgml: Biosynthesis of type II polyketide products
path_mau01057.kgml: Initialization took 0.13 seconds
path_mau01057.kgml:
path_mau01057.kgml: Found a trail of span 2 without skipping any vertex
path_mau01057.kgml: 69 -> 68
path_mau01057.kgml: R06680 -> R06681
path_mau01057.kgml: mau:Micau_3998 -> mau:Micau_3999
path_mau01057.kgml: 2.1.1.288 -> 5.5.1.23
path_mau01057.kgml:
path_mau01057.kgml: Found a trail of span 2 without skipping any vertex
path_mau01057.kgml: 132 -> 110
path_mau01057.kgml: R06675 -> R09328
path_mau01057.kgml: mau:Micau_3998 -> mau:Micau_3999
path_mau01057.kgml: ? -> 5.5.1.26
path_mau01057.kgml:
path_mau01057.kgml: Found a trail of span 2 without skipping any vertex
path_mau01057.kgml: 132 -> 159
path_mau01057.kgml: R06675 -> R06676
path_mau01057.kgml: mau:Micau_3998 -> mau:Micau_3999
path_mau01057.kgml: ? -> 5.5.1.23
path_mau01057.kgml:
path_mau01057.kgml: --- 0.29 seconds ---

path_mau01059.kgml: Biosynthesis of enediyne antibiotics
path_mau01059.kgml: Initialization took 0.18 seconds
path_mau01059.kgml:
path_mau01059.kgml: Found a trail of span 2 without skipping any vertex
path_mau01059.kgml: 41 -> 112
path_mau01059.kgml: R11435 -> R11436
path_mau01059.kgml: mau:Micau_2514 -> mau:Micau_2515
path_mau01059.kgml: ? -> ?
path_mau01059.kgml:
path_mau01059.kgml: --- 0.27 seconds ---

--- 201.00 seconds ---
