# Supplementary material for: CoMetGeNe: mining conserved neighborhood patterns in metabolic and genomic contexts
Source: BMC Bioinformatics. 2019 Jan 10;20:19. doi: 10.1186/s12859-018-2542-2 (PMC6327494; doi:10.1186/s12859-018-2542-2)
Supplement: Supplementary file 14 — Trail finding results for completely assembled representative bacterial genomes present in NCBI Genomes. Of the 1,545 fully assembled representative bacterial genomes in NCBI, corresponding entries have been identified in KEGG for 1,467 species, for which trail finding has been performed for all combinations of gap parameters δG and δD ranging from 0 to 3. This additional file is available from https://doi.org/10.6084/m9.figshare.7288769. (GZ 178,532 kb) [file 12859_2018_2542_MOESM14_ESM.gz › results/mfq_dG1_dD2.hnet]

--- delta_G = 1, delta_D = 2 ---

path_mfq00010.kgml: Glycolysis / Gluconeogenesis
path_mfq00010.kgml: Initialization took 0.14 seconds
path_mfq00010.kgml:
path_mfq00010.kgml: Found a trail of span 2 without skipping any vertex
path_mfq00010.kgml: 75 -> 50
path_mfq00010.kgml: R07618 -> R02569
path_mfq00010.kgml: mfq:MYF_00890 -> mfq:MYF_00895
path_mfq00010.kgml: 1.8.1.4 -> 2.3.1.12
path_mfq00010.kgml:
path_mfq00010.kgml: Found a trail of span 2 without skipping any vertex
path_mfq00010.kgml: 49 -> 48
path_mfq00010.kgml: R03270 -> R00014
path_mfq00010.kgml: {mfq:MYF_00635, mfq:MYF_00640} -> {mfq:MYF_00635, mfq:MYF_00640}
path_mfq00010.kgml: 1.2.4.1 -> {1.2.4.1, 2.2.1.6, 4.1.1.1}
path_mfq00010.kgml:
path_mfq00010.kgml: --- 0.31 seconds ---

path_mfq00020.kgml: Citrate cycle (TCA cycle)
path_mfq00020.kgml: Initialization took 0.05 seconds
path_mfq00020.kgml:
path_mfq00020.kgml: Found a trail of span 2 without skipping any vertex
path_mfq00020.kgml: 80 -> 82
path_mfq00020.kgml: R07618 -> R02569
path_mfq00020.kgml: mfq:MYF_00890 -> mfq:MYF_00895
path_mfq00020.kgml: 1.8.1.4 -> 2.3.1.12
path_mfq00020.kgml:
path_mfq00020.kgml: Found a trail of span 2 without skipping any vertex
path_mfq00020.kgml: 75 -> 77
path_mfq00020.kgml: R00014 -> R03270
path_mfq00020.kgml: {mfq:MYF_00635, mfq:MYF_00640} -> {mfq:MYF_00635, mfq:MYF_00640}
path_mfq00020.kgml: {1.2.4.1, 2.2.1.6, 4.1.1.1} -> 1.2.4.1
path_mfq00020.kgml:
path_mfq00020.kgml: --- 0.17 seconds ---

path_mfq00030.kgml: Pentose phosphate pathway
path_mfq00030.kgml: Initialization took 0.08 seconds
path_mfq00030.kgml: (not found)
path_mfq00030.kgml: --- 0.22 seconds ---

path_mfq00040.kgml: Pentose and glucuronate interconversions
path_mfq00040.kgml: Initialization took 0.05 seconds
path_mfq00040.kgml:
path_mfq00040.kgml: Found a trail of span 3 containing skipped vertices
path_mfq00040.kgml: 64 -> [78] -> 75 -> 78
path_mfq00040.kgml: R07125 -> [R03244] -> R05850 -> R03244
path_mfq00040.kgml: mfq:MYF_01725 -> [mfq:MYF_01730] -> mfq:MYF_01735 -> mfq:MYF_01730
path_mfq00040.kgml: 4.1.1.85 -> [5.1.3.22] -> 5.1.3.4 -> 5.1.3.22
path_mfq00040.kgml:
path_mfq00040.kgml: --- 0.14 seconds ---

path_mfq00051.kgml: Fructose and mannose metabolism
path_mfq00051.kgml: Initialization took 0.08 seconds
path_mfq00051.kgml:
path_mfq00051.kgml: Found a trail of span 2 without skipping any vertex
path_mfq00051.kgml: 67 -> 77
path_mfq00051.kgml: R02704 -> R02703
path_mfq00051.kgml: {mfq:MYF_02635, mfq:MYF_02645} -> mfq:MYF_02640
path_mfq00051.kgml: 2.7.1.197 -> 1.1.1.17
path_mfq00051.kgml:
path_mfq00051.kgml: --- 0.16 seconds ---

path_mfq00052.kgml: Galactose metabolism
path_mfq00052.kgml: Initialization took 0.04 seconds
path_mfq00052.kgml: (not found)
path_mfq00052.kgml: --- 0.07 seconds ---

path_mfq00053.kgml: Ascorbate and aldarate metabolism
path_mfq00053.kgml: Initialization took 0.05 seconds
path_mfq00053.kgml:
path_mfq00053.kgml: Found a trail of span 3 without skipping any vertex
path_mfq00053.kgml: 166 -> 167 -> 165
path_mfq00053.kgml: R07125 -> R03244 -> R05850
path_mfq00053.kgml: mfq:MYF_01725 -> mfq:MYF_01730 -> mfq:MYF_01735
path_mfq00053.kgml: 4.1.1.85 -> 5.1.3.22 -> 5.1.3.4
path_mfq00053.kgml:
path_mfq00053.kgml: Found a trail of span 2 containing skipped vertices
path_mfq00053.kgml: 166 -> [167] -> 165
path_mfq00053.kgml: R07125 -> [R03244] -> R05850
path_mfq00053.kgml: mfq:MYF_01725 -> [mfq:MYF_01730] -> mfq:MYF_01735
path_mfq00053.kgml: 4.1.1.85 -> [5.1.3.22] -> 5.1.3.4
path_mfq00053.kgml: Skipped genes: mfq:MYF_01730
path_mfq00053.kgml:
path_mfq00053.kgml: --- 0.17 seconds ---

path_mfq00190.kgml: Oxidative phosphorylation
path_mfq00190.kgml: Initialization took 0.08 seconds
path_mfq00190.kgml: (not found)
path_mfq00190.kgml: --- 0.11 seconds ---

path_mfq00230.kgml: Purine metabolism
path_mfq00230.kgml: Initialization took 0.18 seconds
path_mfq00230.kgml: (not found)
path_mfq00230.kgml: --- 0.25 seconds ---

path_mfq00240.kgml: Pyrimidine metabolism
path_mfq00240.kgml: Initialization took 0.18 seconds
path_mfq00240.kgml: (not found)
path_mfq00240.kgml: --- 0.26 seconds ---

path_mfq00260.kgml: Glycine, serine and threonine metabolism
path_mfq00260.kgml: Initialization took 0.05 seconds
path_mfq00260.kgml: (not found)
path_mfq00260.kgml: --- 0.10 seconds ---

path_mfq00270.kgml: Cysteine and methionine metabolism
path_mfq00270.kgml: Initialization took 0.05 seconds
path_mfq00270.kgml: (not found)
path_mfq00270.kgml: --- 0.09 seconds ---

path_mfq00280.kgml: Valine, leucine and isoleucine degradation
path_mfq00280.kgml: Initialization took 0.04 seconds
path_mfq00280.kgml: (not found)
path_mfq00280.kgml: --- 0.07 seconds ---

path_mfq00430.kgml: Taurine and hypotaurine metabolism
path_mfq00430.kgml: Initialization took 0.03 seconds
path_mfq00430.kgml:
path_mfq00430.kgml: Found a trail of span 2 without skipping any vertex
path_mfq00430.kgml: 36 -> 58
path_mfq00430.kgml: R00230 -> R00315
path_mfq00430.kgml: mfq:MYF_00880 -> mfq:MYF_00885
path_mfq00430.kgml: 2.3.1.8 -> {2.7.2.1, 2.7.2.15}
path_mfq00430.kgml:
path_mfq00430.kgml: --- 0.14 seconds ---

path_mfq00450.kgml: Selenocompound metabolism
path_mfq00450.kgml: Initialization took 0.05 seconds
path_mfq00450.kgml: (not found)
path_mfq00450.kgml: --- 0.09 seconds ---

path_mfq00480.kgml: Glutathione metabolism
path_mfq00480.kgml: Initialization took 0.04 seconds
path_mfq00480.kgml: (not found)
path_mfq00480.kgml: --- 0.07 seconds ---

path_mfq00500.kgml: Starch and sucrose metabolism
path_mfq00500.kgml: Initialization took 0.05 seconds
path_mfq00500.kgml: (not found)
path_mfq00500.kgml: --- 0.09 seconds ---

path_mfq00520.kgml: Amino sugar and nucleotide sugar metabolism
path_mfq00520.kgml: Initialization took 0.05 seconds
path_mfq00520.kgml:
path_mfq00520.kgml: Found a trail of span 2 containing skipped vertices
path_mfq00520.kgml: 86 -> [22] -> 20
path_mfq00520.kgml: R05199 -> [R02059] -> R00765
path_mfq00520.kgml: mfq:MYF_02765 -> [mfq:MYF_02755] -> mfq:MYF_02770
path_mfq00520.kgml: 2.7.1.193 -> [3.5.1.25] -> 3.5.99.6
path_mfq00520.kgml:
path_mfq00520.kgml: --- 0.14 seconds ---

path_mfq00561.kgml: Glycerolipid metabolism
path_mfq00561.kgml: Initialization took 0.04 seconds
path_mfq00561.kgml: (not found)
path_mfq00561.kgml: --- 0.07 seconds ---

path_mfq00564.kgml: Glycerophospholipid metabolism
path_mfq00564.kgml: Initialization took 0.05 seconds
path_mfq00564.kgml: (not found)
path_mfq00564.kgml: --- 0.09 seconds ---

path_mfq00620.kgml: Pyruvate metabolism
path_mfq00620.kgml: Initialization took 0.08 seconds
path_mfq00620.kgml:
path_mfq00620.kgml: Found a trail of span 2 without skipping any vertex
path_mfq00620.kgml: 97 -> 129
path_mfq00620.kgml: R00230 -> R00315
path_mfq00620.kgml: mfq:MYF_00880 -> mfq:MYF_00885
path_mfq00620.kgml: 2.3.1.8 -> {2.7.2.1, 2.7.2.15}
path_mfq00620.kgml:
path_mfq00620.kgml: Found a trail of span 2 without skipping any vertex
path_mfq00620.kgml: 124 -> 125
path_mfq00620.kgml: R02569 -> R07618
path_mfq00620.kgml: mfq:MYF_00895 -> mfq:MYF_00890
path_mfq00620.kgml: 2.3.1.12 -> 1.8.1.4
path_mfq00620.kgml:
path_mfq00620.kgml: Found a trail of span 2 without skipping any vertex
path_mfq00620.kgml: 123 -> 55
path_mfq00620.kgml: R00014 -> R03270
path_mfq00620.kgml: {mfq:MYF_00635, mfq:MYF_00640} -> {mfq:MYF_00635, mfq:MYF_00640}
path_mfq00620.kgml: {1.2.4.1, 2.2.1.6, 4.1.1.1} -> 1.2.4.1
path_mfq00620.kgml:
path_mfq00620.kgml: --- 0.27 seconds ---

path_mfq00630.kgml: Glyoxylate and dicarboxylate metabolism
path_mfq00630.kgml: Initialization took 0.03 seconds
path_mfq00630.kgml: (not found)
path_mfq00630.kgml: --- 0.05 seconds ---

path_mfq00640.kgml: Propanoate metabolism
path_mfq00640.kgml: Initialization took 0.04 seconds
path_mfq00640.kgml:
path_mfq00640.kgml: Found a trail of span 2 without skipping any vertex
path_mfq00640.kgml: 52 -> 68
path_mfq00640.kgml: R00921 -> R01353
path_mfq00640.kgml: mfq:MYF_00880 -> mfq:MYF_00885
path_mfq00640.kgml: {2.3.1.222, 2.3.1.8} -> {2.7.2.1, 2.7.2.15}
path_mfq00640.kgml:
path_mfq00640.kgml: --- 0.11 seconds ---

path_mfq00680.kgml: Methane metabolism
path_mfq00680.kgml: Initialization took 0.08 seconds
path_mfq00680.kgml:
path_mfq00680.kgml: Found a trail of span 2 without skipping any vertex
path_mfq00680.kgml: 203 -> 204
path_mfq00680.kgml: R00315 -> R00230
path_mfq00680.kgml: mfq:MYF_00885 -> mfq:MYF_00880
path_mfq00680.kgml: {2.7.2.1, 2.7.2.15} -> 2.3.1.8
path_mfq00680.kgml:
path_mfq00680.kgml: --- 0.14 seconds ---

path_mfq00730.kgml: Thiamine metabolism
path_mfq00730.kgml: Initialization took 0.03 seconds
path_mfq00730.kgml: (not found)
path_mfq00730.kgml: --- 0.05 seconds ---

path_mfq00740.kgml: Riboflavin metabolism
path_mfq00740.kgml: Initialization took 0.03 seconds
path_mfq00740.kgml: (not found)
path_mfq00740.kgml: --- 0.05 seconds ---

path_mfq00760.kgml: Nicotinate and nicotinamide metabolism
path_mfq00760.kgml: Initialization took 0.04 seconds
path_mfq00760.kgml: (not found)
path_mfq00760.kgml: --- 0.09 seconds ---

path_mfq00970.kgml: Aminoacyl-tRNA biosynthesis
path_mfq00970.kgml: Initialization took 0.23 seconds
path_mfq00970.kgml: (not found)
path_mfq00970.kgml: --- 0.26 seconds ---

--- 19.42 seconds ---
