# Supplementary material for: CoMetGeNe: mining conserved neighborhood patterns in metabolic and genomic contexts
Source: BMC Bioinformatics. 2019 Jan 10;20:19. doi: 10.1186/s12859-018-2542-2 (PMC6327494; doi:10.1186/s12859-018-2542-2)
Supplement: Supplementary file 14 — Trail finding results for completely assembled representative bacterial genomes present in NCBI Genomes. Of the 1,545 fully assembled representative bacterial genomes in NCBI, corresponding entries have been identified in KEGG for 1,467 species, for which trail finding has been performed for all combinations of gap parameters δG and δD ranging from 0 to 3. This additional file is available from https://doi.org/10.6084/m9.figshare.7288769. (GZ 178,532 kb) [file 12859_2018_2542_MOESM14_ESM.gz › results/mpe_dG0_dD2.hnet]

--- delta_G = 0, delta_D = 2 ---

path_mpe00010.kgml: Glycolysis / Gluconeogenesis
path_mpe00010.kgml: Initialization took 0.10 seconds
path_mpe00010.kgml:
path_mpe00010.kgml: Found a trail of span 4 containing skipped vertices
path_mpe00010.kgml: 75 -> 49 -> 50 -> [75 -> 49] -> 48
path_mpe00010.kgml: R07618 -> R03270 -> R02569 -> [R07618 -> R03270] -> R00014
path_mpe00010.kgml: mpe:MYPE5110 -> {mpe:MYPE5080, mpe:MYPE5090} -> mpe:MYPE5100 -> [mpe:MYPE5110 -> {mpe:MYPE5080, mpe:MYPE5090}] -> {mpe:MYPE5080, mpe:MYPE5090}
path_mpe00010.kgml: 1.8.1.4 -> 1.2.4.1 -> 2.3.1.12 -> [1.8.1.4 -> 1.2.4.1] -> {1.2.4.1, 2.2.1.6, 4.1.1.1}
path_mpe00010.kgml:
path_mpe00010.kgml: Found a trail of span 3 containing skipped vertices
path_mpe00010.kgml: 137 -> [76 -> 57] -> 58 -> [122 -> 137] -> 55
path_mpe00010.kgml: R01518 -> [R01512 -> R01061] -> R01015 -> [R01058 -> R01518] -> R00658
path_mpe00010.kgml: mpe:MYPE3740 -> [mpe:MYPE8160 -> mpe:MYPE8170] -> mpe:MYPE3730 -> [mpe:MYPE4710 -> mpe:MYPE3740] -> mpe:MYPE3750
path_mpe00010.kgml: {5.4.2.11, 5.4.2.12} -> [2.7.2.3 -> {1.2.1.12, 1.2.1.59}] -> 5.3.1.1 -> [{1.2.1.9, 1.2.1.90} -> {5.4.2.11, 5.4.2.12}] -> 4.2.1.11
path_mpe00010.kgml:
path_mpe00010.kgml: Found a trail of span 2 containing skipped vertices
path_mpe00010.kgml: 79 -> [81 -> 64] -> 59
path_mpe00010.kgml: R05132 -> [R05133 -> R03321] -> R04779
path_mpe00010.kgml: {mpe:MYPE1340, mpe:MYPE1730, mpe:MYPE5910} -> [{mpe:MYPE4550, mpe:MYPE4560} -> mpe:MYPE4690] -> mpe:MYPE5920
path_mpe00010.kgml: ? -> [3.2.1.86 -> 5.3.1.9] -> 2.7.1.11
path_mpe00010.kgml:
path_mpe00010.kgml: Found a trail of span 2 without skipping any vertex
path_mpe00010.kgml: 76 -> 57
path_mpe00010.kgml: R01512 -> R01061
path_mpe00010.kgml: mpe:MYPE8160 -> mpe:MYPE8170
path_mpe00010.kgml: 2.7.2.3 -> {1.2.1.12, 1.2.1.59}
path_mpe00010.kgml:
path_mpe00010.kgml: Found a trail of span 2 containing skipped vertices
path_mpe00010.kgml: 80 -> [82 -> 64] -> 59
path_mpe00010.kgml: R04394 -> [R05134 -> R03321] -> R04779
path_mpe00010.kgml: {mpe:MYPE1340, mpe:MYPE1730, mpe:MYPE5910} -> [{mpe:MYPE4550, mpe:MYPE4560} -> mpe:MYPE4690] -> mpe:MYPE5920
path_mpe00010.kgml: ? -> [3.2.1.86 -> 5.3.1.9] -> 2.7.1.11
path_mpe00010.kgml:
path_mpe00010.kgml: Found a trail of span 2 containing skipped vertices
path_mpe00010.kgml: 61 -> [62] -> 59
path_mpe00010.kgml: R02738 -> [R02740] -> R04779
path_mpe00010.kgml: {mpe:MYPE1340, mpe:MYPE1730, mpe:MYPE5910} -> [mpe:MYPE4690] -> mpe:MYPE5920
path_mpe00010.kgml: 2.7.1.199 -> [5.3.1.9] -> 2.7.1.11
path_mpe00010.kgml:
path_mpe00010.kgml: --- 16.81 seconds ---

path_mpe00020.kgml: Citrate cycle (TCA cycle)
path_mpe00020.kgml: Initialization took 0.07 seconds
path_mpe00020.kgml:
path_mpe00020.kgml: Found a trail of span 4 containing skipped vertices
path_mpe00020.kgml: 80 -> 82 -> [80 -> 77] -> 75 -> 77
path_mpe00020.kgml: R07618 -> R02569 -> [R07618 -> R03270] -> R00014 -> R03270
path_mpe00020.kgml: mpe:MYPE5110 -> mpe:MYPE5100 -> [mpe:MYPE5110 -> {mpe:MYPE5080, mpe:MYPE5090}] -> {mpe:MYPE5080, mpe:MYPE5090} -> {mpe:MYPE5080, mpe:MYPE5090}
path_mpe00020.kgml: 1.8.1.4 -> 2.3.1.12 -> [1.8.1.4 -> 1.2.4.1] -> {1.2.4.1, 2.2.1.6, 4.1.1.1} -> 1.2.4.1
path_mpe00020.kgml:
path_mpe00020.kgml: --- 11.03 seconds ---

path_mpe00030.kgml: Pentose phosphate pathway
path_mpe00030.kgml: Initialization took 0.10 seconds
path_mpe00030.kgml: (not found)
path_mpe00030.kgml: --- 0.24 seconds ---

path_mpe00040.kgml: Pentose and glucuronate interconversions
path_mpe00040.kgml: Initialization took 0.05 seconds
path_mpe00040.kgml:
path_mpe00040.kgml: Found a trail of span 3 containing skipped vertices
path_mpe00040.kgml: 64 -> [78] -> 75 -> 78
path_mpe00040.kgml: R07125 -> [R03244] -> R05850 -> R03244
path_mpe00040.kgml: mpe:MYPE7180 -> [mpe:MYPE7170] -> mpe:MYPE7160 -> mpe:MYPE7170
path_mpe00040.kgml: 4.1.1.85 -> [5.1.3.22] -> 5.1.3.4 -> 5.1.3.22
path_mpe00040.kgml:
path_mpe00040.kgml: --- 0.16 seconds ---

path_mpe00051.kgml: Fructose and mannose metabolism
path_mpe00051.kgml: Initialization took 0.10 seconds
path_mpe00051.kgml:
path_mpe00051.kgml: Found a trail of span 2 without skipping any vertex
path_mpe00051.kgml: 54 -> 92
path_mpe00051.kgml: R03232 -> R02071
path_mpe00051.kgml: {mpe:MYPE7670, mpe:MYPE7760} -> mpe:MYPE7750
path_mpe00051.kgml: 2.7.1.202 -> 2.7.1.56
path_mpe00051.kgml:
path_mpe00051.kgml: --- 0.26 seconds ---

path_mpe00052.kgml: Galactose metabolism
path_mpe00052.kgml: Initialization took 0.09 seconds
path_mpe00052.kgml: (not found)
path_mpe00052.kgml: --- 0.18 seconds ---

path_mpe00053.kgml: Ascorbate and aldarate metabolism
path_mpe00053.kgml: Initialization took 0.09 seconds
path_mpe00053.kgml:
path_mpe00053.kgml: Found a trail of span 3 without skipping any vertex
path_mpe00053.kgml: 166 -> 167 -> 165
path_mpe00053.kgml: R07125 -> R03244 -> R05850
path_mpe00053.kgml: mpe:MYPE7180 -> mpe:MYPE7170 -> mpe:MYPE7160
path_mpe00053.kgml: 4.1.1.85 -> 5.1.3.22 -> 5.1.3.4
path_mpe00053.kgml:
path_mpe00053.kgml: --- 0.29 seconds ---

path_mpe00190.kgml: Oxidative phosphorylation
path_mpe00190.kgml: Initialization took 0.10 seconds
path_mpe00190.kgml: (not found)
path_mpe00190.kgml: --- 0.24 seconds ---

path_mpe00220.kgml: Arginine biosynthesis
path_mpe00220.kgml: Initialization took 0.09 seconds
path_mpe00220.kgml:
path_mpe00220.kgml: Found a trail of span 3 without skipping any vertex
path_mpe00220.kgml: 42 -> 44 -> 59
path_mpe00220.kgml: R00150 -> R01398 -> R00552
path_mpe00220.kgml: mpe:MYPE6100 -> mpe:MYPE6090 -> mpe:MYPE6080
path_mpe00220.kgml: 2.7.2.2 -> 2.1.3.3 -> 3.5.3.6
path_mpe00220.kgml:
path_mpe00220.kgml: --- 0.29 seconds ---

path_mpe00230.kgml: Purine metabolism
path_mpe00230.kgml: Initialization took 0.10 seconds
path_mpe00230.kgml:
path_mpe00230.kgml: Found a trail of span 3 containing skipped vertices
path_mpe00230.kgml: 244 -> 300 -> [139] -> 301
path_mpe00230.kgml: R00441 -> R00430 -> [R02019] -> R01858
path_mpe00230.kgml: {mpe:MYPE10350, mpe:MYPE790, mpe:MYPE800, mpe:MYPE9920} -> mpe:MYPE780 -> [{mpe:MYPE850, mpe:MYPE870}] -> mpe:MYPE780
path_mpe00230.kgml: {2.7.7.48, 2.7.7.6} -> 2.7.1.40 -> [1.17.4.1] -> 2.7.1.40
path_mpe00230.kgml:
path_mpe00230.kgml: Found a trail of span 3 without skipping any vertex
path_mpe00230.kgml: 209 -> 184 -> 183
path_mpe00230.kgml: R01132 -> R01135 -> R01083
path_mpe00230.kgml: {mpe:MYPE10260, mpe:MYPE5810} -> mpe:MYPE5830 -> mpe:MYPE5820
path_mpe00230.kgml: 2.4.2.8 -> 6.3.4.4 -> 4.3.2.2
path_mpe00230.kgml:
path_mpe00230.kgml: Found a trail of span 3 containing skipped vertices
path_mpe00230.kgml: 173 -> 313 -> [445] -> 312
path_mpe00230.kgml: R00435 -> R00200 -> [R11634] -> R01138
path_mpe00230.kgml: {mpe:MYPE10350, mpe:MYPE790, mpe:MYPE800, mpe:MYPE9920} -> mpe:MYPE780 -> [mpe:MYPE4960] -> mpe:MYPE780
path_mpe00230.kgml: {2.7.7.19, 2.7.7.48, 2.7.7.6} -> 2.7.1.40 -> [1.1.98.6] -> 2.7.1.40
path_mpe00230.kgml:
path_mpe00230.kgml: Found a trail of span 2 containing skipped vertices
path_mpe00230.kgml: 209 -> [184] -> 183
path_mpe00230.kgml: R01132 -> [R01135] -> R01083
path_mpe00230.kgml: {mpe:MYPE10260, mpe:MYPE5810} -> [mpe:MYPE5830] -> mpe:MYPE5820
path_mpe00230.kgml: 2.4.2.8 -> [6.3.4.4] -> 4.3.2.2
path_mpe00230.kgml:
path_mpe00230.kgml: --- 1.92 seconds ---

path_mpe00240.kgml: Pyrimidine metabolism
path_mpe00240.kgml: Initialization took 0.10 seconds
path_mpe00240.kgml:
path_mpe00240.kgml: Found a trail of span 4 containing skipped vertices
path_mpe00240.kgml: 97 -> 98 -> 99 -> [101 -> 178] -> 112
path_mpe00240.kgml: R01397 -> R01993 -> R01869 -> [R01870 -> R00965] -> R00966
path_mpe00240.kgml: mpe:MYPE7890 -> mpe:MYPE7880 -> {mpe:MYPE7860, mpe:MYPE7870} -> [mpe:MYPE7840 -> mpe:MYPE7850] -> {mpe:MYPE10300, mpe:MYPE7900}
path_mpe00240.kgml: 2.1.3.2 -> 3.5.2.3 -> 1.3.1.14 -> [2.4.2.10 -> 4.1.1.23] -> 2.4.2.9
path_mpe00240.kgml:
path_mpe00240.kgml: Found a trail of span 2 without skipping any vertex
path_mpe00240.kgml: 152 -> 155
path_mpe00240.kgml: R02485 -> R02484
path_mpe00240.kgml: mpe:MYPE1060 -> mpe:MYPE1050
path_mpe00240.kgml: 3.5.4.5 -> {2.4.2.1, 2.4.2.2, 2.4.2.3, 2.4.2.4}
path_mpe00240.kgml:
path_mpe00240.kgml: --- 1.80 seconds ---

path_mpe00250.kgml: Alanine, aspartate and glutamate metabolism
path_mpe00250.kgml: Initialization took 0.07 seconds
path_mpe00250.kgml:
path_mpe00250.kgml: Found a trail of span 2 without skipping any vertex
path_mpe00250.kgml: 49 -> 52
path_mpe00250.kgml: R01135 -> R01083
path_mpe00250.kgml: mpe:MYPE5830 -> mpe:MYPE5820
path_mpe00250.kgml: 6.3.4.4 -> 4.3.2.2
path_mpe00250.kgml:
path_mpe00250.kgml: --- 0.26 seconds ---

path_mpe00260.kgml: Glycine, serine and threonine metabolism
path_mpe00260.kgml: Initialization took 0.10 seconds
path_mpe00260.kgml: (not found)
path_mpe00260.kgml: --- 0.19 seconds ---

path_mpe00270.kgml: Cysteine and methionine metabolism
path_mpe00270.kgml: Initialization took 0.10 seconds
path_mpe00270.kgml: (not found)
path_mpe00270.kgml: --- 0.19 seconds ---

path_mpe00280.kgml: Valine, leucine and isoleucine degradation
path_mpe00280.kgml: Initialization took 0.10 seconds
path_mpe00280.kgml: (not found)
path_mpe00280.kgml: --- 0.19 seconds ---

path_mpe00330.kgml: Arginine and proline metabolism
path_mpe00330.kgml: Initialization took 0.10 seconds
path_mpe00330.kgml: (not found)
path_mpe00330.kgml: --- 0.19 seconds ---

path_mpe00380.kgml: Tryptophan metabolism
path_mpe00380.kgml: Initialization took 0.07 seconds
path_mpe00380.kgml: (not found)
path_mpe00380.kgml: --- 0.11 seconds ---

path_mpe00430.kgml: Taurine and hypotaurine metabolism
path_mpe00430.kgml: Initialization took 0.05 seconds
path_mpe00430.kgml: (not found)
path_mpe00430.kgml: --- 0.10 seconds ---

path_mpe00450.kgml: Selenocompound metabolism
path_mpe00450.kgml: Initialization took 0.05 seconds
path_mpe00450.kgml: (not found)
path_mpe00450.kgml: --- 0.10 seconds ---

path_mpe00460.kgml: Cyanoamino acid metabolism
path_mpe00460.kgml: Initialization took 0.05 seconds
path_mpe00460.kgml: (not found)
path_mpe00460.kgml: --- 0.10 seconds ---

path_mpe00480.kgml: Glutathione metabolism
path_mpe00480.kgml: Initialization took 0.05 seconds
path_mpe00480.kgml: (not found)
path_mpe00480.kgml: --- 0.10 seconds ---

path_mpe00500.kgml: Starch and sucrose metabolism
path_mpe00500.kgml: Initialization took 0.09 seconds
path_mpe00500.kgml:
path_mpe00500.kgml: Found a trail of span 2 without skipping any vertex
path_mpe00500.kgml: 98 -> 87
path_mpe00500.kgml: R00811 -> R03921
path_mpe00500.kgml: mpe:MYPE9680 -> mpe:MYPE9690
path_mpe00500.kgml: 2.7.1.211 -> 3.2.1.26
path_mpe00500.kgml:
path_mpe00500.kgml: --- 0.19 seconds ---

path_mpe00520.kgml: Amino sugar and nucleotide sugar metabolism
path_mpe00520.kgml: Initialization took 0.10 seconds
path_mpe00520.kgml:
path_mpe00520.kgml: Found a trail of span 3 without skipping any vertex
path_mpe00520.kgml: 52 -> 22 -> 20
path_mpe00520.kgml: R02087 -> R02059 -> R00765
path_mpe00520.kgml: mpe:MYPE1740 -> mpe:MYPE1750 -> mpe:MYPE1760
path_mpe00520.kgml: 5.1.3.9 -> 3.5.1.25 -> 3.5.99.6
path_mpe00520.kgml:
path_mpe00520.kgml: --- 0.29 seconds ---

path_mpe00561.kgml: Glycerolipid metabolism
path_mpe00561.kgml: Initialization took 0.10 seconds
path_mpe00561.kgml: (not found)
path_mpe00561.kgml: --- 0.19 seconds ---

path_mpe00564.kgml: Glycerophospholipid metabolism
path_mpe00564.kgml: Initialization took 0.10 seconds
path_mpe00564.kgml: (not found)
path_mpe00564.kgml: --- 0.19 seconds ---

path_mpe00590.kgml: Arachidonic acid metabolism
path_mpe00590.kgml: Initialization took 0.08 seconds
path_mpe00590.kgml: (not found)
path_mpe00590.kgml: --- 0.18 seconds ---

path_mpe00620.kgml: Pyruvate metabolism
path_mpe00620.kgml: Initialization took 0.10 seconds
path_mpe00620.kgml:
path_mpe00620.kgml: Found a trail of span 4 containing skipped vertices
path_mpe00620.kgml: 123 -> 55 -> [124] -> 125 -> 124
path_mpe00620.kgml: R00014 -> R03270 -> [R02569] -> R07618 -> R02569
path_mpe00620.kgml: {mpe:MYPE5080, mpe:MYPE5090} -> {mpe:MYPE5080, mpe:MYPE5090} -> [mpe:MYPE5100] -> mpe:MYPE5110 -> mpe:MYPE5100
path_mpe00620.kgml: {1.2.4.1, 2.2.1.6, 4.1.1.1} -> 1.2.4.1 -> [2.3.1.12] -> 1.8.1.4 -> 2.3.1.12
path_mpe00620.kgml:
path_mpe00620.kgml: --- 14.27 seconds ---

path_mpe00625.kgml: Chloroalkane and chloroalkene degradation
path_mpe00625.kgml: Initialization took 0.10 seconds
path_mpe00625.kgml: (not found)
path_mpe00625.kgml: --- 0.18 seconds ---

path_mpe00630.kgml: Glyoxylate and dicarboxylate metabolism
path_mpe00630.kgml: Initialization took 0.09 seconds
path_mpe00630.kgml: (not found)
path_mpe00630.kgml: --- 0.18 seconds ---

path_mpe00640.kgml: Propanoate metabolism
path_mpe00640.kgml: Initialization took 0.10 seconds
path_mpe00640.kgml: (not found)
path_mpe00640.kgml: --- 0.19 seconds ---

path_mpe00650.kgml: Butanoate metabolism
path_mpe00650.kgml: Initialization took 0.11 seconds
path_mpe00650.kgml: (not found)
path_mpe00650.kgml: --- 0.17 seconds ---

path_mpe00680.kgml: Methane metabolism
path_mpe00680.kgml: Initialization took 0.10 seconds
path_mpe00680.kgml:
path_mpe00680.kgml: Found a trail of span 2 without skipping any vertex
path_mpe00680.kgml: 142 -> 293
path_mpe00680.kgml: R00658 -> R01518
path_mpe00680.kgml: mpe:MYPE3750 -> mpe:MYPE3740
path_mpe00680.kgml: 4.2.1.11 -> {5.4.2.11, 5.4.2.12}
path_mpe00680.kgml:
path_mpe00680.kgml: --- 0.28 seconds ---

path_mpe00730.kgml: Thiamine metabolism
path_mpe00730.kgml: Initialization took 0.09 seconds
path_mpe00730.kgml: (not found)
path_mpe00730.kgml: --- 0.19 seconds ---

path_mpe00740.kgml: Riboflavin metabolism
path_mpe00740.kgml: Initialization took 0.09 seconds
path_mpe00740.kgml: (not found)
path_mpe00740.kgml: --- 0.19 seconds ---

path_mpe00760.kgml: Nicotinate and nicotinamide metabolism
path_mpe00760.kgml: Initialization took 0.10 seconds
path_mpe00760.kgml: (not found)
path_mpe00760.kgml: --- 0.25 seconds ---

path_mpe00770.kgml: Pantothenate and CoA biosynthesis
path_mpe00770.kgml: Initialization took 0.12 seconds
path_mpe00770.kgml: (not found)
path_mpe00770.kgml: --- 0.16 seconds ---

path_mpe00790.kgml: Folate biosynthesis
path_mpe00790.kgml: Initialization took 0.05 seconds
path_mpe00790.kgml: (not found)
path_mpe00790.kgml: --- 0.14 seconds ---

path_mpe00900.kgml: Terpenoid backbone biosynthesis
path_mpe00900.kgml: Initialization took 0.10 seconds
path_mpe00900.kgml: (not found)
path_mpe00900.kgml: --- 0.16 seconds ---

path_mpe00970.kgml: Aminoacyl-tRNA biosynthesis
path_mpe00970.kgml: Initialization took 0.06 seconds
path_mpe00970.kgml: (not found)
path_mpe00970.kgml: --- 0.11 seconds ---

--- 88.60 seconds ---
