# Supplementary material for: CoMetGeNe: mining conserved neighborhood patterns in metabolic and genomic contexts
Source: BMC Bioinformatics. 2019 Jan 10;20:19. doi: 10.1186/s12859-018-2542-2 (PMC6327494; doi:10.1186/s12859-018-2542-2)
Supplement: Supplementary file 14 — Trail finding results for completely assembled representative bacterial genomes present in NCBI Genomes. Of the 1,545 fully assembled representative bacterial genomes in NCBI, corresponding entries have been identified in KEGG for 1,467 species, for which trail finding has been performed for all combinations of gap parameters δG and δD ranging from 0 to 3. This additional file is available from https://doi.org/10.6084/m9.figshare.7288769. (GZ 178,532 kb) [file 12859_2018_2542_MOESM14_ESM.gz › results/cle_dG0_dD2.hnet]

--- delta_G = 0, delta_D = 2 ---

path_cle00010.kgml: Glycolysis / Gluconeogenesis
path_cle00010.kgml: Initialization took 0.18 seconds
path_cle00010.kgml:
path_cle00010.kgml: Found a trail of span 4 containing skipped vertices
path_cle00010.kgml: 76 -> [57] -> 58 -> [122] -> 137 -> [76] -> 57
path_cle00010.kgml: R01512 -> [R01061] -> R01015 -> [R01058] -> R01518 -> [R01512] -> R01061
path_cle00010.kgml: cle:Clole_2834 -> [cle:Clole_2835] -> cle:Clole_2833 -> [cle:Clole_3958] -> {cle:Clole_1611, cle:Clole_2832} -> [cle:Clole_2834] -> cle:Clole_2835
path_cle00010.kgml: 2.7.2.3 -> [{1.2.1.12, 1.2.1.59}] -> 5.3.1.1 -> [{1.2.1.9, 1.2.1.90}] -> {5.4.2.11, 5.4.2.12} -> [2.7.2.3] -> {1.2.1.12, 1.2.1.59}
path_cle00010.kgml:
path_cle00010.kgml: --- 26.26 seconds ---

path_cle00020.kgml: Citrate cycle (TCA cycle)
path_cle00020.kgml: Initialization took 0.16 seconds
path_cle00020.kgml:
path_cle00020.kgml: Found a trail of span 2 containing skipped vertices
path_cle00020.kgml: 104 -> [40 -> 39] -> 35
path_cle00020.kgml: R00351 -> [R01325 -> R01900] -> R00709
path_cle00020.kgml: cle:Clole_1325 -> [cle:Clole_3688 -> cle:Clole_3688] -> cle:Clole_1326
path_cle00020.kgml: {2.3.3.1, 2.3.3.16, 2.3.3.3} -> [4.2.1.3 -> 4.2.1.3] -> {1.1.1.286, 1.1.1.41}
path_cle00020.kgml:
path_cle00020.kgml: --- 0.50 seconds ---

path_cle00030.kgml: Pentose phosphate pathway
path_cle00030.kgml: Initialization took 0.19 seconds
path_cle00030.kgml:
path_cle00030.kgml: Found a trail of span 3 without skipping any vertex
path_cle00030.kgml: 77 -> 46 -> 49
path_cle00030.kgml: R01827 -> R01641 -> R01830
path_cle00030.kgml: cle:Clole_0568 -> {cle:Clole_0569, cle:Clole_3482} -> {cle:Clole_0569, cle:Clole_3482}
path_cle00030.kgml: 2.2.1.2 -> 2.2.1.1 -> 2.2.1.1
path_cle00030.kgml:
path_cle00030.kgml: Found a trail of span 2 without skipping any vertex
path_cle00030.kgml: 60 -> 38
path_cle00030.kgml: R01541 -> R05605
path_cle00030.kgml: {cle:Clole_3855, cle:Clole_3856} -> cle:Clole_3857
path_cle00030.kgml: {2.7.1.178, 2.7.1.45} -> {4.1.2.14, 4.1.2.55}
path_cle00030.kgml:
path_cle00030.kgml: --- 2.58 seconds ---

path_cle00040.kgml: Pentose and glucuronate interconversions
path_cle00040.kgml: Initialization took 0.19 seconds
path_cle00040.kgml:
path_cle00040.kgml: Found a trail of span 4 containing skipped vertices
path_cle00040.kgml: 107 -> 105 -> [126] -> 125 -> 126
path_cle00040.kgml: R02555 -> R01540 -> [R01542] -> R04383 -> R01542
path_cle00040.kgml: cle:Clole_1216 -> cle:Clole_1217 -> [{cle:Clole_1218, cle:Clole_4233}] -> cle:Clole_1219 -> {cle:Clole_1218, cle:Clole_4233}
path_cle00040.kgml: 1.1.1.58 -> 4.2.1.7 -> [{1.1.1.125, 1.1.1.127}] -> 5.3.1.17 -> {1.1.1.125, 1.1.1.127}
path_cle00040.kgml:
path_cle00040.kgml: Found a trail of span 2 without skipping any vertex
path_cle00040.kgml: 104 -> 103
path_cle00040.kgml: R05606 -> R02454
path_cle00040.kgml: cle:Clole_0560 -> cle:Clole_0561
path_cle00040.kgml: 4.2.1.8 -> 1.1.1.57
path_cle00040.kgml:
path_cle00040.kgml: Found a trail of span 2 without skipping any vertex
path_cle00040.kgml: 80 -> 87
path_cle00040.kgml: R01639 -> R01432
path_cle00040.kgml: cle:Clole_0025 -> cle:Clole_0026
path_cle00040.kgml: 2.7.1.17 -> 5.3.1.5
path_cle00040.kgml:
path_cle00040.kgml: --- 1.11 seconds ---

path_cle00051.kgml: Fructose and mannose metabolism
path_cle00051.kgml: Initialization took 0.17 seconds
path_cle00051.kgml:
path_cle00051.kgml: Found a trail of span 3 without skipping any vertex
path_cle00051.kgml: 84 -> 83 -> 150
path_cle00051.kgml: R00885 -> R00888 -> {R03397, R03399}
path_cle00051.kgml: cle:Clole_3817 -> cle:Clole_3816 -> cle:Clole_3815
path_cle00051.kgml: 2.7.7.13 -> 4.2.1.47 -> {1.1.1.187, 1.1.1.281, 1.1.1.187, 1.1.1.281}
path_cle00051.kgml:
path_cle00051.kgml: Found a trail of span 2 without skipping any vertex
path_cle00051.kgml: 54 -> 92
path_cle00051.kgml: R03232 -> R02071
path_cle00051.kgml: cle:Clole_3844 -> cle:Clole_3843
path_cle00051.kgml: 2.7.1.202 -> 2.7.1.56
path_cle00051.kgml:
path_cle00051.kgml: --- 0.85 seconds ---

path_cle00052.kgml: Galactose metabolism
path_cle00052.kgml: Initialization took 0.17 seconds
path_cle00052.kgml:
path_cle00052.kgml: Found a trail of span 4 without skipping any vertex
path_cle00052.kgml: 72 -> 69 -> 71 -> 70
path_cle00052.kgml: R01194 -> R01104 -> R02926 -> R01329
path_cle00052.kgml: {cle:Clole_3326, cle:Clole_3366, cle:Clole_3367} -> {cle:Clole_3326, cle:Clole_3366, cle:Clole_3367} -> {cle:Clole_3326, cle:Clole_3366, cle:Clole_3367} -> {cle:Clole_3326, cle:Clole_3366, cle:Clole_3367}
path_cle00052.kgml: 3.2.1.22 -> 3.2.1.22 -> 3.2.1.22 -> 3.2.1.22
path_cle00052.kgml:
path_cle00052.kgml: Found a trail of span 3 containing skipped vertices
path_cle00052.kgml: 171 -> [82] -> 79 -> 82
path_cle00052.kgml: R01092 -> [R00955] -> R00291 -> R00955
path_cle00052.kgml: cle:Clole_2967 -> [{cle:Clole_2066, cle:Clole_2969}] -> cle:Clole_2968 -> {cle:Clole_2066, cle:Clole_2969}
path_cle00052.kgml: 2.7.1.6 -> [2.7.7.12] -> 5.1.3.2 -> 2.7.7.12
path_cle00052.kgml:
path_cle00052.kgml: Found a trail of span 2 without skipping any vertex
path_cle00052.kgml: 55 -> 65
path_cle00052.kgml: R03634 -> R01103
path_cle00052.kgml: {cle:Clole_3326, cle:Clole_3366, cle:Clole_3367} -> {cle:Clole_3326, cle:Clole_3366, cle:Clole_3367}
path_cle00052.kgml: 3.2.1.22 -> 3.2.1.22
path_cle00052.kgml:
path_cle00052.kgml: Found a trail of span 2 containing skipped vertices
path_cle00052.kgml: 55 -> [66] -> 111
path_cle00052.kgml: R03634 -> [R02410] -> R01101
path_cle00052.kgml: {cle:Clole_3326, cle:Clole_3366, cle:Clole_3367} -> [cle:Clole_0042] -> {cle:Clole_3326, cle:Clole_3366, cle:Clole_3367}
path_cle00052.kgml: 3.2.1.22 -> [3.2.1.26] -> 3.2.1.22
path_cle00052.kgml:
path_cle00052.kgml: Found a trail of span 2 without skipping any vertex
path_cle00052.kgml: 61 -> 111
path_cle00052.kgml: R05549 -> R01101
path_cle00052.kgml: {cle:Clole_3326, cle:Clole_3366, cle:Clole_3367} -> {cle:Clole_3326, cle:Clole_3366, cle:Clole_3367}
path_cle00052.kgml: 3.2.1.22 -> 3.2.1.22
path_cle00052.kgml:
path_cle00052.kgml: --- 25.48 seconds ---

path_cle00053.kgml: Ascorbate and aldarate metabolism
path_cle00053.kgml: Initialization took 0.16 seconds
path_cle00053.kgml: (not found)
path_cle00053.kgml: --- 0.28 seconds ---

path_cle00071.kgml: Fatty acid degradation
path_cle00071.kgml: Initialization took 0.13 seconds
path_cle00071.kgml: (not found)
path_cle00071.kgml: --- 0.30 seconds ---

path_cle00121.kgml: Secondary bile acid biosynthesis
path_cle00121.kgml: Initialization took 0.16 seconds
path_cle00121.kgml: (not found)
path_cle00121.kgml: --- 0.35 seconds ---

path_cle00130.kgml: Ubiquinone and other terpenoid-quinone biosynthesis
path_cle00130.kgml: Initialization took 0.14 seconds
path_cle00130.kgml: (not found)
path_cle00130.kgml: --- 0.31 seconds ---

path_cle00190.kgml: Oxidative phosphorylation
path_cle00190.kgml: Initialization took 0.12 seconds
path_cle00190.kgml: (not found)
path_cle00190.kgml: --- 0.22 seconds ---

path_cle00220.kgml: Arginine biosynthesis
path_cle00220.kgml: Initialization took 0.11 seconds
path_cle00220.kgml:
path_cle00220.kgml: Found a trail of span 4 containing skipped vertices
path_cle00220.kgml: 49 -> 50 -> [51] -> 52 -> 55
path_cle00220.kgml: R00259 -> R02649 -> [R03443] -> R02283 -> R02282
path_cle00220.kgml: cle:Clole_1391 -> cle:Clole_1392 -> [cle:Clole_3850] -> cle:Clole_1393 -> cle:Clole_1391
path_cle00220.kgml: 2.3.1.1 -> 2.7.2.8 -> [1.2.1.38] -> 2.6.1.11 -> 2.3.1.35
path_cle00220.kgml:
path_cle00220.kgml: Found a trail of span 3 containing skipped vertices
path_cle00220.kgml: 49 -> 50 -> [51 -> 52] -> 55
path_cle00220.kgml: R00259 -> R02649 -> [R03443 -> R02283] -> R02282
path_cle00220.kgml: cle:Clole_1391 -> cle:Clole_1392 -> [cle:Clole_3850 -> cle:Clole_1393] -> cle:Clole_1391
path_cle00220.kgml: 2.3.1.1 -> 2.7.2.8 -> [1.2.1.38 -> 2.6.1.11] -> 2.3.1.35
path_cle00220.kgml:
path_cle00220.kgml: Found a trail of span 2 without skipping any vertex
path_cle00220.kgml: 56 -> 57
path_cle00220.kgml: R00774 -> R00005
path_cle00220.kgml: cle:Clole_0431 -> cle:Clole_0432
path_cle00220.kgml: 6.3.4.6 -> 3.5.1.54
path_cle00220.kgml:
path_cle00220.kgml: Found a trail of span 2 without skipping any vertex
path_cle00220.kgml: 45 -> 47
path_cle00220.kgml: R01954 -> R01086
path_cle00220.kgml: cle:Clole_2472 -> cle:Clole_2473
path_cle00220.kgml: 6.3.4.5 -> 4.3.2.1
path_cle00220.kgml:
path_cle00220.kgml: --- 0.85 seconds ---

path_cle00230.kgml: Purine metabolism
path_cle00230.kgml: Initialization took 0.19 seconds
path_cle00230.kgml:
path_cle00230.kgml: Found a trail of span 7 containing skipped vertices
path_cle00230.kgml: 160 -> 162 -> 163 -> 260 -> 164 -> [427] -> 428 -> 167
path_cle00230.kgml: R01072 -> R04144 -> R04325 -> R04463 -> R04208 -> [R07404] -> R07405 -> R04591
path_cle00230.kgml: {cle:Clole_1468, cle:Clole_1571} -> cle:Clole_1471 -> cle:Clole_1470 -> cle:Clole_1465 -> cle:Clole_1469 -> [cle:Clole_3489] -> {cle:Clole_1466, cle:Clole_3961} -> cle:Clole_1467
path_cle00230.kgml: 2.4.2.14 -> 6.3.4.13 -> 2.1.2.2 -> 6.3.5.3 -> 6.3.3.1 -> [6.3.4.18] -> 5.4.99.18 -> 6.3.2.6
path_cle00230.kgml:
path_cle00230.kgml: Found a trail of span 6 containing skipped vertices
path_cle00230.kgml: 160 -> [162] -> 163 -> 260 -> 164 -> [427] -> 428 -> 167
path_cle00230.kgml: R01072 -> [R04144] -> R04325 -> R04463 -> R04208 -> [R07404] -> R07405 -> R04591
path_cle00230.kgml: {cle:Clole_1468, cle:Clole_1571} -> [cle:Clole_1471] -> cle:Clole_1470 -> cle:Clole_1465 -> cle:Clole_1469 -> [cle:Clole_3489] -> {cle:Clole_1466, cle:Clole_3961} -> cle:Clole_1467
path_cle00230.kgml: 2.4.2.14 -> [6.3.4.13] -> 2.1.2.2 -> 6.3.5.3 -> 6.3.3.1 -> [6.3.4.18] -> 5.4.99.18 -> 6.3.2.6
path_cle00230.kgml:
path_cle00230.kgml: Found a trail of span 6 containing skipped vertices
path_cle00230.kgml: 160 -> 162 -> 163 -> [260] -> 164 -> [427] -> 428 -> 167
path_cle00230.kgml: R01072 -> R04144 -> R04325 -> [R04463] -> R04208 -> [R07404] -> R07405 -> R04591
path_cle00230.kgml: {cle:Clole_1468, cle:Clole_1571} -> cle:Clole_1471 -> cle:Clole_1470 -> [cle:Clole_1465] -> cle:Clole_1469 -> [cle:Clole_3489] -> {cle:Clole_1466, cle:Clole_3961} -> cle:Clole_1467
path_cle00230.kgml: 2.4.2.14 -> 6.3.4.13 -> 2.1.2.2 -> [6.3.5.3] -> 6.3.3.1 -> [6.3.4.18] -> 5.4.99.18 -> 6.3.2.6
path_cle00230.kgml:
path_cle00230.kgml: Found a trail of span 5 containing skipped vertices
path_cle00230.kgml: 160 -> [162 -> 163] -> 260 -> 164 -> [427] -> 428 -> 167
path_cle00230.kgml: R01072 -> [R04144 -> R04325] -> R04463 -> R04208 -> [R07404] -> R07405 -> R04591
path_cle00230.kgml: {cle:Clole_1468, cle:Clole_1571} -> [cle:Clole_1471 -> cle:Clole_1470] -> cle:Clole_1465 -> cle:Clole_1469 -> [cle:Clole_3489] -> {cle:Clole_1466, cle:Clole_3961} -> cle:Clole_1467
path_cle00230.kgml: 2.4.2.14 -> [6.3.4.13 -> 2.1.2.2] -> 6.3.5.3 -> 6.3.3.1 -> [6.3.4.18] -> 5.4.99.18 -> 6.3.2.6
path_cle00230.kgml:
path_cle00230.kgml: Found a trail of span 4 containing skipped vertices
path_cle00230.kgml: 160 -> [162 -> 163] -> 260 -> [164 -> 427] -> 428 -> 167
path_cle00230.kgml: R01072 -> [R04144 -> R04325] -> R04463 -> [R04208 -> R07404] -> R07405 -> R04591
path_cle00230.kgml: {cle:Clole_1468, cle:Clole_1571} -> [cle:Clole_1471 -> cle:Clole_1470] -> cle:Clole_1465 -> [cle:Clole_1469 -> cle:Clole_3489] -> {cle:Clole_1466, cle:Clole_3961} -> cle:Clole_1467
path_cle00230.kgml: 2.4.2.14 -> [6.3.4.13 -> 2.1.2.2] -> 6.3.5.3 -> [6.3.3.1 -> 6.3.4.18] -> 5.4.99.18 -> 6.3.2.6
path_cle00230.kgml:
path_cle00230.kgml: Found a trail of span 2 containing skipped vertices
path_cle00230.kgml: 302 -> [220 -> 300] -> 245
path_cle00230.kgml: R01229 -> [R00332 -> R00430] -> R00429
path_cle00230.kgml: cle:Clole_2545 -> [cle:Clole_1770 -> {cle:Clole_1021, cle:Clole_2251, cle:Clole_2583}] -> {cle:Clole_2544, cle:Clole_2883}
path_cle00230.kgml: {2.4.2.22, 2.4.2.7, 2.4.2.8} -> [2.7.4.8 -> 2.7.1.40] -> 2.7.6.5
path_cle00230.kgml:
path_cle00230.kgml: Found a trail of span 2 without skipping any vertex
path_cle00230.kgml: 205 -> 206
path_cle00230.kgml: R01130 -> {R01230, R01231}
path_cle00230.kgml: {cle:Clole_3329, cle:Clole_4236} -> cle:Clole_3328
path_cle00230.kgml: 1.1.1.205 -> {6.3.5.2, 6.3.5.2}
path_cle00230.kgml:
path_cle00230.kgml: Found a trail of span 2 without skipping any vertex
path_cle00230.kgml: 252 -> 253
path_cle00230.kgml: R00529 -> R00509
path_cle00230.kgml: {cle:Clole_0051, cle:Clole_0052} -> {cle:Clole_0052, cle:Clole_3579}
path_cle00230.kgml: 2.7.7.4 -> 2.7.1.25
path_cle00230.kgml:
path_cle00230.kgml: --- 12.11 seconds ---

path_cle00240.kgml: Pyrimidine metabolism
path_cle00240.kgml: Initialization took 0.20 seconds
path_cle00240.kgml:
path_cle00240.kgml: Found a trail of span 3 without skipping any vertex
path_cle00240.kgml: 169 -> 172 -> 173
path_cle00240.kgml: R11026 -> R03055 -> R04666
path_cle00240.kgml: cle:Clole_0545 -> cle:Clole_0544 -> cle:Clole_0546
path_cle00240.kgml: 1.3.1.1 -> 3.5.2.2 -> 3.5.1.6
path_cle00240.kgml:
path_cle00240.kgml: Found a trail of span 3 containing skipped vertices
path_cle00240.kgml: 119 -> 117 -> [119] -> 120
path_cle00240.kgml: R02269 -> R00977 -> [R02269] -> R00905
path_cle00240.kgml: cle:Clole_0544 -> cle:Clole_0545 -> [cle:Clole_0544] -> cle:Clole_0546
path_cle00240.kgml: 3.5.2.2 -> 1.3.1.1 -> [3.5.2.2] -> 3.5.1.6
path_cle00240.kgml:
path_cle00240.kgml: Found a trail of span 2 containing skipped vertices
path_cle00240.kgml: 121 -> [102 -> 104] -> 103
path_cle00240.kgml: R00442 -> [R00438 -> R00156] -> R00443
path_cle00240.kgml: {cle:Clole_3517, cle:Clole_3555, cle:Clole_3556} -> [cle:Clole_2409 -> cle:Clole_0441] -> {cle:Clole_3517, cle:Clole_3555, cle:Clole_3556}
path_cle00240.kgml: {2.7.7.48, 2.7.7.6} -> [2.7.7.8 -> 2.7.4.6] -> {2.7.7.48, 2.7.7.52, 2.7.7.6}
path_cle00240.kgml:
path_cle00240.kgml: Found a trail of span 2 without skipping any vertex
path_cle00240.kgml: 303 -> 300
path_cle00240.kgml: R11635 -> R02100
path_cle00240.kgml: {cle:Clole_1692, cle:Clole_2017, cle:Clole_2020} -> cle:Clole_2019
path_cle00240.kgml: 1.1.98.6 -> 3.6.1.23
path_cle00240.kgml:
path_cle00240.kgml: --- 12.49 seconds ---

path_cle00250.kgml: Alanine, aspartate and glutamate metabolism
path_cle00250.kgml: Initialization took 0.15 seconds
path_cle00250.kgml:
path_cle00250.kgml: Found a trail of span 2 without skipping any vertex
path_cle00250.kgml: 48 -> 51
path_cle00250.kgml: R01954 -> R01086
path_cle00250.kgml: cle:Clole_2472 -> cle:Clole_2473
path_cle00250.kgml: 6.3.4.5 -> 4.3.2.1
path_cle00250.kgml:
path_cle00250.kgml: --- 0.59 seconds ---

path_cle00260.kgml: Glycine, serine and threonine metabolism
path_cle00260.kgml: Initialization took 0.18 seconds
path_cle00260.kgml:
path_cle00260.kgml: Found a trail of span 2 without skipping any vertex
path_cle00260.kgml: 70 -> 78
path_cle00260.kgml: R01513 -> R04173
path_cle00260.kgml: cle:Clole_2083 -> cle:Clole_2082
path_cle00260.kgml: 1.1.1.95 -> 2.6.1.52
path_cle00260.kgml:
path_cle00260.kgml: Found a trail of span 2 containing skipped vertices
path_cle00260.kgml: 76 -> [93 -> 103] -> 99
path_cle00260.kgml: R00480 -> [R02291 -> {R01773, R01775}] -> R01771
path_cle00260.kgml: {cle:Clole_1612, cle:Clole_2153} -> [{cle:Clole_0587, cle:Clole_4226} -> cle:Clole_1610] -> cle:Clole_1613
path_cle00260.kgml: 2.7.2.4 -> [1.2.1.11 -> {1.1.1.3, 1.1.1.3}] -> 2.7.1.39
path_cle00260.kgml:
path_cle00260.kgml: --- 0.70 seconds ---

path_cle00261.kgml: Monobactam biosynthesis
path_cle00261.kgml: Initialization took 0.12 seconds
path_cle00261.kgml:
path_cle00261.kgml: Found a trail of span 2 without skipping any vertex
path_cle00261.kgml: 97 -> 96
path_cle00261.kgml: R10147 -> {R04198, R04199}
path_cle00261.kgml: {cle:Clole_2633, cle:Clole_2955} -> cle:Clole_2956
path_cle00261.kgml: 4.3.3.7 -> {1.17.1.8, 1.17.1.8}
path_cle00261.kgml:
path_cle00261.kgml: --- 0.37 seconds ---

path_cle00270.kgml: Cysteine and methionine metabolism
path_cle00270.kgml: Initialization took 0.17 seconds
path_cle00270.kgml:
path_cle00270.kgml: Found a trail of span 2 without skipping any vertex
path_cle00270.kgml: 123 -> 184
path_cle00270.kgml: R00897 -> R00782
path_cle00270.kgml: {cle:Clole_1686, cle:Clole_4171} -> {cle:Clole_0470, cle:Clole_4170}
path_cle00270.kgml: {2.5.1.47, 2.5.1.65} -> {4.4.1.1, 4.4.1.13, 4.4.1.28}
path_cle00270.kgml:
path_cle00270.kgml: Found a trail of span 2 without skipping any vertex
path_cle00270.kgml: 81 -> 80
path_cle00270.kgml: R00178 -> R01920
path_cle00270.kgml: cle:Clole_1385 -> {cle:Clole_1384, cle:Clole_1552}
path_cle00270.kgml: 4.1.1.50 -> 2.5.1.16
path_cle00270.kgml:
path_cle00270.kgml: --- 0.89 seconds ---

path_cle00280.kgml: Valine, leucine and isoleucine degradation
path_cle00280.kgml: Initialization took 0.17 seconds
path_cle00280.kgml: (not found)
path_cle00280.kgml: --- 0.36 seconds ---

path_cle00290.kgml: Valine, leucine and isoleucine biosynthesis
path_cle00290.kgml: Initialization took 0.20 seconds
path_cle00290.kgml:
path_cle00290.kgml: Found a trail of span 4 containing skipped vertices
path_cle00290.kgml: 22 -> 47 -> [42 -> 34] -> 45 -> 31
path_cle00290.kgml: R00994 -> R08648 -> [R05069 -> R05068] -> R05070 -> R02199
path_cle00290.kgml: cle:Clole_2850 -> {cle:Clole_1708, cle:Clole_2847, cle:Clole_2858, cle:Clole_2859} -> [cle:Clole_2857 -> cle:Clole_2857] -> cle:Clole_2848 -> cle:Clole_2849
path_cle00290.kgml: 1.1.1.85 -> 2.2.1.6 -> [{1.1.1.86, 5.4.99.3} -> 1.1.1.86] -> 4.2.1.9 -> 2.6.1.42
path_cle00290.kgml:
path_cle00290.kgml: Found a trail of span 4 containing skipped vertices
path_cle00290.kgml: 79 -> 44 -> 46 -> [41] -> 38
path_cle00290.kgml: R00226 -> R05071 -> R04440 -> [R04441] -> R01213
path_cle00290.kgml: {cle:Clole_1708, cle:Clole_2847, cle:Clole_2858, cle:Clole_2859} -> cle:Clole_2857 -> cle:Clole_2857 -> [cle:Clole_2848] -> {cle:Clole_0110, cle:Clole_2855, cle:Clole_2856}
path_cle00290.kgml: 2.2.1.6 -> {1.1.1.86, 5.4.99.3} -> 1.1.1.86 -> [4.2.1.9] -> 2.3.3.13
path_cle00290.kgml:
path_cle00290.kgml: Found a trail of span 3 containing skipped vertices
path_cle00290.kgml: 79 -> [44 -> 46] -> 41 -> 40
path_cle00290.kgml: R00226 -> [R05071 -> R04440] -> R04441 -> R01214
path_cle00290.kgml: {cle:Clole_1708, cle:Clole_2847, cle:Clole_2858, cle:Clole_2859} -> [cle:Clole_2857 -> cle:Clole_2857] -> cle:Clole_2848 -> cle:Clole_2849
path_cle00290.kgml: 2.2.1.6 -> [{1.1.1.86, 5.4.99.3} -> 1.1.1.86] -> 4.2.1.9 -> {2.6.1.42, 2.6.1.6}
path_cle00290.kgml:
path_cle00290.kgml: --- 2.36 seconds ---

path_cle00300.kgml: Lysine biosynthesis
path_cle00300.kgml: Initialization took 0.17 seconds
path_cle00300.kgml:
path_cle00300.kgml: Found a trail of span 2 without skipping any vertex
path_cle00300.kgml: 62 -> 34
path_cle00300.kgml: R02735 -> R07613
path_cle00300.kgml: cle:Clole_4247 -> {cle:Clole_2032, cle:Clole_4248}
path_cle00300.kgml: 5.1.1.7 -> 2.6.1.83
path_cle00300.kgml:
path_cle00300.kgml: Found a trail of span 2 without skipping any vertex
path_cle00300.kgml: 77 -> 46
path_cle00300.kgml: R02788 -> R04617
path_cle00300.kgml: {cle:Clole_1573, cle:Clole_2334} -> cle:Clole_2333
path_cle00300.kgml: 6.3.2.13 -> 6.3.2.10
path_cle00300.kgml:
path_cle00300.kgml: Found a trail of span 2 without skipping any vertex
path_cle00300.kgml: 53 -> 54
path_cle00300.kgml: R10147 -> {R04198, R04199}
path_cle00300.kgml: {cle:Clole_2633, cle:Clole_2955} -> cle:Clole_2956
path_cle00300.kgml: 4.3.3.7 -> {1.17.1.8, 1.17.1.8}
path_cle00300.kgml:
path_cle00300.kgml: --- 0.96 seconds ---

path_cle00310.kgml: Lysine degradation
path_cle00310.kgml: Initialization took 0.21 seconds
path_cle00310.kgml: (not found)
path_cle00310.kgml: --- 0.37 seconds ---

path_cle00330.kgml: Arginine and proline metabolism
path_cle00330.kgml: Initialization took 0.13 seconds
path_cle00330.kgml:
path_cle00330.kgml: Found a trail of span 3 without skipping any vertex
path_cle00330.kgml: 80 -> 79 -> 142
path_cle00330.kgml: R00178 -> R01920 -> R02869
path_cle00330.kgml: cle:Clole_1385 -> {cle:Clole_1384, cle:Clole_1552} -> {cle:Clole_1384, cle:Clole_1552}
path_cle00330.kgml: 4.1.1.50 -> 2.5.1.16 -> {2.5.1.16, 2.5.1.22}
path_cle00330.kgml:
path_cle00330.kgml: Found a trail of span 3 without skipping any vertex
path_cle00330.kgml: 149 -> 79 -> 142
path_cle00330.kgml: R01157 -> R01920 -> R02869
path_cle00330.kgml: cle:Clole_1383 -> {cle:Clole_1384, cle:Clole_1552} -> {cle:Clole_1384, cle:Clole_1552}
path_cle00330.kgml: 3.5.3.11 -> 2.5.1.16 -> {2.5.1.16, 2.5.1.22}
path_cle00330.kgml:
path_cle00330.kgml: Found a trail of span 2 without skipping any vertex
path_cle00330.kgml: 80 -> 142
path_cle00330.kgml: R00178 -> R02869
path_cle00330.kgml: cle:Clole_1385 -> {cle:Clole_1384, cle:Clole_1552}
path_cle00330.kgml: 4.1.1.50 -> {2.5.1.16, 2.5.1.22}
path_cle00330.kgml:
path_cle00330.kgml: Found a trail of span 2 containing skipped vertices
path_cle00330.kgml: 149 -> [79] -> 142
path_cle00330.kgml: R01157 -> [R01920] -> R02869
path_cle00330.kgml: cle:Clole_1383 -> [{cle:Clole_1384, cle:Clole_1552}] -> {cle:Clole_1384, cle:Clole_1552}
path_cle00330.kgml: 3.5.3.11 -> [2.5.1.16] -> {2.5.1.16, 2.5.1.22}
path_cle00330.kgml:
path_cle00330.kgml: --- 0.94 seconds ---

path_cle00332.kgml: Carbapenem biosynthesis
path_cle00332.kgml: Initialization took 0.13 seconds
path_cle00332.kgml: (not found)
path_cle00332.kgml: --- 0.24 seconds ---

path_cle00340.kgml: Histidine metabolism
path_cle00340.kgml: Initialization took 0.12 seconds
path_cle00340.kgml:
path_cle00340.kgml: Found a trail of span 3 containing skipped vertices
path_cle00340.kgml: 62 -> [61] -> 60 -> 59
path_cle00340.kgml: R03243 -> [R03013] -> R03012 -> R01163
path_cle00340.kgml: cle:Clole_2488 -> [cle:Clole_2976] -> cle:Clole_2489 -> cle:Clole_2489
path_cle00340.kgml: 2.6.1.9 -> [3.1.3.15] -> 1.1.1.23 -> 1.1.1.23
path_cle00340.kgml:
path_cle00340.kgml: Found a trail of span 2 containing skipped vertices
path_cle00340.kgml: 62 -> [61 -> 60] -> 59
path_cle00340.kgml: R03243 -> [R03013 -> R03012] -> R01163
path_cle00340.kgml: cle:Clole_2488 -> [cle:Clole_2976 -> cle:Clole_2489] -> cle:Clole_2489
path_cle00340.kgml: 2.6.1.9 -> [3.1.3.15 -> 1.1.1.23] -> 1.1.1.23
path_cle00340.kgml:
path_cle00340.kgml: --- 1.37 seconds ---

path_cle00350.kgml: Tyrosine metabolism
path_cle00350.kgml: Initialization took 0.24 seconds
path_cle00350.kgml: (not found)
path_cle00350.kgml: --- 0.37 seconds ---

path_cle00360.kgml: Phenylalanine metabolism
path_cle00360.kgml: Initialization took 0.25 seconds
path_cle00360.kgml: (not found)
path_cle00360.kgml: --- 0.37 seconds ---

path_cle00380.kgml: Tryptophan metabolism
path_cle00380.kgml: Initialization took 0.18 seconds
path_cle00380.kgml: (not found)
path_cle00380.kgml: --- 0.30 seconds ---

path_cle00401.kgml: Novobiocin biosynthesis
path_cle00401.kgml: Initialization took 0.20 seconds
path_cle00401.kgml: (not found)
path_cle00401.kgml: --- 0.33 seconds ---

path_cle00410.kgml: beta-Alanine metabolism
path_cle00410.kgml: Initialization took 0.21 seconds
path_cle00410.kgml:
path_cle00410.kgml: Found a trail of span 2 without skipping any vertex
path_cle00410.kgml: 65 -> 63
path_cle00410.kgml: R00977 -> R02269
path_cle00410.kgml: cle:Clole_0545 -> cle:Clole_0544
path_cle00410.kgml: 1.3.1.1 -> 3.5.2.2
path_cle00410.kgml:
path_cle00410.kgml: --- 0.50 seconds ---

path_cle00430.kgml: Taurine and hypotaurine metabolism
path_cle00430.kgml: Initialization took 0.18 seconds
path_cle00430.kgml:
path_cle00430.kgml: Found a trail of span 2 without skipping any vertex
path_cle00430.kgml: 36 -> 58
path_cle00430.kgml: R00230 -> R00315
path_cle00430.kgml: cle:Clole_2316 -> cle:Clole_2315
path_cle00430.kgml: 2.3.1.8 -> {2.7.2.1, 2.7.2.15}
path_cle00430.kgml:
path_cle00430.kgml: --- 0.42 seconds ---

path_cle00440.kgml: Phosphonate and phosphinate metabolism
path_cle00440.kgml: Initialization took 0.16 seconds
path_cle00440.kgml: (not found)
path_cle00440.kgml: --- 0.28 seconds ---

path_cle00450.kgml: Selenocompound metabolism
path_cle00450.kgml: Initialization took 0.12 seconds
path_cle00450.kgml: (not found)
path_cle00450.kgml: --- 0.24 seconds ---

path_cle00460.kgml: Cyanoamino acid metabolism
path_cle00460.kgml: Initialization took 0.12 seconds
path_cle00460.kgml: (not found)
path_cle00460.kgml: --- 0.23 seconds ---

path_cle00471.kgml: D-Glutamine and D-glutamate metabolism
path_cle00471.kgml: Initialization took 0.15 seconds
path_cle00471.kgml: (not found)
path_cle00471.kgml: --- 0.27 seconds ---

path_cle00473.kgml: D-Alanine metabolism
path_cle00473.kgml: Initialization took 0.17 seconds
path_cle00473.kgml: (not found)
path_cle00473.kgml: --- 0.27 seconds ---

path_cle00480.kgml: Glutathione metabolism
path_cle00480.kgml: Initialization took 0.16 seconds
path_cle00480.kgml: (not found)
path_cle00480.kgml: --- 0.27 seconds ---

path_cle00500.kgml: Starch and sucrose metabolism
path_cle00500.kgml: Initialization took 0.18 seconds
path_cle00500.kgml:
path_cle00500.kgml: Found a trail of span 3 without skipping any vertex
path_cle00500.kgml: 148 -> 198 -> 132
path_cle00500.kgml: R04111 -> R10486 -> R00028
path_cle00500.kgml: cle:Clole_0765 -> cle:Clole_0766 -> {cle:Clole_0482, cle:Clole_0764}
path_cle00500.kgml: 2.7.1.208 -> 3.1.3.90 -> 3.2.1.20
path_cle00500.kgml:
path_cle00500.kgml: Found a trail of span 2 without skipping any vertex
path_cle00500.kgml: 98 -> 87
path_cle00500.kgml: R00811 -> R03921
path_cle00500.kgml: cle:Clole_0041 -> cle:Clole_0042
path_cle00500.kgml: 2.7.1.211 -> 3.2.1.26
path_cle00500.kgml:
path_cle00500.kgml: Found a trail of span 2 containing skipped vertices
path_cle00500.kgml: 148 -> [198] -> 132
path_cle00500.kgml: R04111 -> [R10486] -> R00028
path_cle00500.kgml: cle:Clole_0765 -> [cle:Clole_0766] -> {cle:Clole_0482, cle:Clole_0764}
path_cle00500.kgml: 2.7.1.208 -> [3.1.3.90] -> 3.2.1.20
path_cle00500.kgml:
path_cle00500.kgml: Found a trail of span 2 containing skipped vertices
path_cle00500.kgml: 142 -> [91] -> 88
path_cle00500.kgml: R00803 -> [R00801] -> R00760
path_cle00500.kgml: cle:Clole_0212 -> [cle:Clole_0042] -> {cle:Clole_0213, cle:Clole_3356}
path_cle00500.kgml: 2.4.1.7 -> [{3.2.1.10, 3.2.1.20, 3.2.1.26, 3.2.1.48}] -> {2.7.1.1, 2.7.1.4}
path_cle00500.kgml:
path_cle00500.kgml: Found a trail of span 2 containing skipped vertices
path_cle00500.kgml: 134 -> [120] -> 133
path_cle00500.kgml: R05196 -> [R02110] -> R02111
path_cle00500.kgml: cle:Clole_3838 -> [cle:Clole_2476] -> {cle:Clole_2943, cle:Clole_3679, cle:Clole_3837, cle:Clole_3838}
path_cle00500.kgml: 2.4.1.25 -> [2.4.1.18] -> 2.4.1.1
path_cle00500.kgml:
path_cle00500.kgml: Found a trail of span 2 without skipping any vertex
path_cle00500.kgml: 147 -> 125
path_cle00500.kgml: R02780 -> R00837
path_cle00500.kgml: cle:Clole_3451 -> cle:Clole_3450
path_cle00500.kgml: 2.7.1.201 -> {3.2.1.122, 3.2.1.93}
path_cle00500.kgml:
path_cle00500.kgml: --- 2.87 seconds ---

path_cle00511.kgml: Other glycan degradation
path_cle00511.kgml: Initialization took 0.12 seconds
path_cle00511.kgml: (not found)
path_cle00511.kgml: --- 0.23 seconds ---

path_cle00514.kgml: Other types of O-glycan biosynthesis
path_cle00514.kgml: Initialization took 0.13 seconds
path_cle00514.kgml: (not found)
path_cle00514.kgml: --- 0.24 seconds ---

path_cle00515.kgml: Mannose type O-glycan biosynthesis
path_cle00515.kgml: Initialization took 0.16 seconds
path_cle00515.kgml: (not found)
path_cle00515.kgml: --- 0.30 seconds ---

path_cle00520.kgml: Amino sugar and nucleotide sugar metabolism
path_cle00520.kgml: Initialization took 0.20 seconds
path_cle00520.kgml:
path_cle00520.kgml: Found a trail of span 3 without skipping any vertex
path_cle00520.kgml: 203 -> 244 -> 273
path_cle00520.kgml: R00885 -> R00888 -> {R03397, R03399}
path_cle00520.kgml: cle:Clole_3817 -> cle:Clole_3816 -> cle:Clole_3815
path_cle00520.kgml: 2.7.7.13 -> 4.2.1.47 -> {1.1.1.187, 1.1.1.281, 1.1.1.187, 1.1.1.281}
path_cle00520.kgml:
path_cle00520.kgml: Found a trail of span 3 containing skipped vertices
path_cle00520.kgml: 200 -> [184] -> 186 -> 184
path_cle00520.kgml: R01092 -> [R00955] -> R00291 -> R00955
path_cle00520.kgml: cle:Clole_2967 -> [{cle:Clole_2066, cle:Clole_2969}] -> cle:Clole_2968 -> {cle:Clole_2066, cle:Clole_2969}
path_cle00520.kgml: 2.7.1.6 -> [2.7.7.12] -> 5.1.3.2 -> 2.7.7.12
path_cle00520.kgml:
path_cle00520.kgml: Found a trail of span 3 without skipping any vertex
path_cle00520.kgml: 239 -> 284 -> 311
path_cle00520.kgml: R00956 -> R02426 -> {R03391, R03392}
path_cle00520.kgml: cle:Clole_1706 -> cle:Clole_1707 -> cle:Clole_1705
path_cle00520.kgml: 2.7.7.33 -> 4.2.1.45 -> {1.17.1.1, 1.17.1.1}
path_cle00520.kgml:
path_cle00520.kgml: Found a trail of span 3 without skipping any vertex
path_cle00520.kgml: 393 -> 394 -> 395
path_cle00520.kgml: R10187 -> R10304 -> R10182
path_cle00520.kgml: cle:Clole_3571 -> cle:Clole_3572 -> cle:Clole_3570
path_cle00520.kgml: 3.2.1.184 -> 2.5.1.101 -> 2.7.7.82
path_cle00520.kgml:
path_cle00520.kgml: Found a trail of span 2 containing skipped vertices
path_cle00520.kgml: 239 -> [284] -> 311
path_cle00520.kgml: R00956 -> [R02426] -> {R03391, R03392}
path_cle00520.kgml: cle:Clole_1706 -> [cle:Clole_1707] -> cle:Clole_1705
path_cle00520.kgml: 2.7.7.33 -> [4.2.1.45] -> {1.17.1.1, 1.17.1.1}
path_cle00520.kgml:
path_cle00520.kgml: Found a trail of span 2 containing skipped vertices
path_cle00520.kgml: 393 -> [394] -> 395
path_cle00520.kgml: R10187 -> [R10304] -> R10182
path_cle00520.kgml: cle:Clole_3571 -> [cle:Clole_3572] -> cle:Clole_3570
path_cle00520.kgml: 3.2.1.184 -> [2.5.1.101] -> 2.7.7.82
path_cle00520.kgml:
path_cle00520.kgml: --- 2.53 seconds ---

path_cle00521.kgml: Streptomycin biosynthesis
path_cle00521.kgml: Initialization took 0.17 seconds
path_cle00521.kgml:
path_cle00521.kgml: Found a trail of span 2 without skipping any vertex
path_cle00521.kgml: 44 -> 43
path_cle00521.kgml: R02328 -> R06513
path_cle00521.kgml: cle:Clole_3798 -> cle:Clole_3797
path_cle00521.kgml: 2.7.7.24 -> 4.2.1.46
path_cle00521.kgml:
path_cle00521.kgml: --- 0.49 seconds ---

path_cle00523.kgml: Polyketide sugar unit biosynthesis
path_cle00523.kgml: Initialization took 0.18 seconds
path_cle00523.kgml:
path_cle00523.kgml: Found a trail of span 2 without skipping any vertex
path_cle00523.kgml: 27 -> 26
path_cle00523.kgml: R02328 -> R06513
path_cle00523.kgml: cle:Clole_3798 -> cle:Clole_3797
path_cle00523.kgml: 2.7.7.24 -> 4.2.1.46
path_cle00523.kgml:
path_cle00523.kgml: --- 0.52 seconds ---

path_cle00525.kgml: Acarbose and validamycin biosynthesis
path_cle00525.kgml: Initialization took 0.14 seconds
path_cle00525.kgml:
path_cle00525.kgml: Found a trail of span 2 without skipping any vertex
path_cle00525.kgml: 58 -> 59
path_cle00525.kgml: R02328 -> R06513
path_cle00525.kgml: cle:Clole_3798 -> cle:Clole_3797
path_cle00525.kgml: 2.7.7.24 -> 4.2.1.46
path_cle00525.kgml:
path_cle00525.kgml: --- 0.43 seconds ---

path_cle00550.kgml: Peptidoglycan biosynthesis
path_cle00550.kgml: Initialization took 0.18 seconds
path_cle00550.kgml:
path_cle00550.kgml: Found a trail of span 4 without skipping any vertex
path_cle00550.kgml: 32 -> 34 -> 23 -> 35
path_cle00550.kgml: R02783 -> R02788 -> R04617 -> R05630
path_cle00550.kgml: cle:Clole_2331 -> {cle:Clole_1573, cle:Clole_2334} -> cle:Clole_2333 -> cle:Clole_2332
path_cle00550.kgml: 6.3.2.9 -> 6.3.2.13 -> 6.3.2.10 -> 2.7.8.13
path_cle00550.kgml:
path_cle00550.kgml: Found a trail of span 3 containing skipped vertices
path_cle00550.kgml: 32 -> [34] -> 23 -> 35
path_cle00550.kgml: R02783 -> [R02788] -> R04617 -> R05630
path_cle00550.kgml: cle:Clole_2331 -> [{cle:Clole_1573, cle:Clole_2334}] -> cle:Clole_2333 -> cle:Clole_2332
path_cle00550.kgml: 6.3.2.9 -> [6.3.2.13] -> 6.3.2.10 -> 2.7.8.13
path_cle00550.kgml:
path_cle00550.kgml: Found a trail of span 2 containing skipped vertices
path_cle00550.kgml: 32 -> [34 -> 23] -> 35
path_cle00550.kgml: R02783 -> [R02788 -> R04617] -> R05630
path_cle00550.kgml: cle:Clole_2331 -> [{cle:Clole_1573, cle:Clole_2334} -> cle:Clole_2333] -> cle:Clole_2332
path_cle00550.kgml: 6.3.2.9 -> [6.3.2.13 -> 6.3.2.10] -> 2.7.8.13
path_cle00550.kgml:
path_cle00550.kgml: Found a trail of span 2 without skipping any vertex
path_cle00550.kgml: 29 -> 28
path_cle00550.kgml: R04573 -> R05629
path_cle00550.kgml: cle:Clole_2333 -> cle:Clole_2332
path_cle00550.kgml: 6.3.2.10 -> 2.7.8.13
path_cle00550.kgml:
path_cle00550.kgml: --- 1.46 seconds ---

path_cle00561.kgml: Glycerolipid metabolism
path_cle00561.kgml: Initialization took 0.15 seconds
path_cle00561.kgml: (not found)
path_cle00561.kgml: --- 0.28 seconds ---

path_cle00564.kgml: Glycerophospholipid metabolism
path_cle00564.kgml: Initialization took 0.24 seconds
path_cle00564.kgml:
path_cle00564.kgml: Found a trail of span 2 without skipping any vertex
path_cle00564.kgml: 115 -> 113
path_cle00564.kgml: {R00842, R00844} -> R00851
path_cle00564.kgml: cle:Clole_2289 -> {cle:Clole_1988, cle:Clole_2290, cle:Clole_2312}
path_cle00564.kgml: {1.1.1.8, 1.1.1.94, 1.1.1.94} -> 2.3.1.15
path_cle00564.kgml:
path_cle00564.kgml: --- 0.56 seconds ---

path_cle00600.kgml: Sphingolipid metabolism
path_cle00600.kgml: Initialization took 0.16 seconds
path_cle00600.kgml: (not found)
path_cle00600.kgml: --- 0.29 seconds ---

path_cle00620.kgml: Pyruvate metabolism
path_cle00620.kgml: Initialization took 0.18 seconds
path_cle00620.kgml:
path_cle00620.kgml: Found a trail of span 2 without skipping any vertex
path_cle00620.kgml: 97 -> 129
path_cle00620.kgml: R00230 -> R00315
path_cle00620.kgml: cle:Clole_2316 -> cle:Clole_2315
path_cle00620.kgml: 2.3.1.8 -> {2.7.2.1, 2.7.2.15}
path_cle00620.kgml:
path_cle00620.kgml: --- 2.08 seconds ---

path_cle00625.kgml: Chloroalkane and chloroalkene degradation
path_cle00625.kgml: Initialization took 0.16 seconds
path_cle00625.kgml: (not found)
path_cle00625.kgml: --- 0.32 seconds ---

path_cle00626.kgml: Naphthalene degradation
path_cle00626.kgml: Initialization took 0.18 seconds
path_cle00626.kgml: (not found)
path_cle00626.kgml: --- 0.34 seconds ---

path_cle00630.kgml: Glyoxylate and dicarboxylate metabolism
path_cle00630.kgml: Initialization took 0.20 seconds
path_cle00630.kgml: (not found)
path_cle00630.kgml: --- 0.35 seconds ---

path_cle00640.kgml: Propanoate metabolism
path_cle00640.kgml: Initialization took 0.13 seconds
path_cle00640.kgml:
path_cle00640.kgml: Found a trail of span 2 without skipping any vertex
path_cle00640.kgml: 52 -> 68
path_cle00640.kgml: R00921 -> R01353
path_cle00640.kgml: cle:Clole_2316 -> cle:Clole_2315
path_cle00640.kgml: {2.3.1.222, 2.3.1.8} -> {2.7.2.1, 2.7.2.15}
path_cle00640.kgml:
path_cle00640.kgml: --- 0.39 seconds ---

path_cle00650.kgml: Butanoate metabolism
path_cle00650.kgml: Initialization took 0.21 seconds
path_cle00650.kgml: (not found)
path_cle00650.kgml: --- 0.38 seconds ---

path_cle00660.kgml: C5-Branched dibasic acid metabolism
path_cle00660.kgml: Initialization took 0.12 seconds
path_cle00660.kgml: (not found)
path_cle00660.kgml: --- 0.29 seconds ---

path_cle00670.kgml: One carbon pool by folate
path_cle00670.kgml: Initialization took 0.17 seconds
path_cle00670.kgml:
path_cle00670.kgml: Found a trail of span 3 containing skipped vertices
path_cle00670.kgml: 29 -> 28 -> [20] -> 49
path_cle00670.kgml: R01220 -> R01655 -> [R04326] -> R00943
path_cle00670.kgml: cle:Clole_2158 -> cle:Clole_2158 -> [cle:Clole_1470] -> cle:Clole_2157
path_cle00670.kgml: 1.5.1.5 -> 3.5.4.9 -> [2.1.2.2] -> 6.3.4.3
path_cle00670.kgml:
path_cle00670.kgml: --- 1.42 seconds ---

path_cle00680.kgml: Methane metabolism
path_cle00680.kgml: Initialization took 0.18 seconds
path_cle00680.kgml:
path_cle00680.kgml: Found a trail of span 2 without skipping any vertex
path_cle00680.kgml: 148 -> 151
path_cle00680.kgml: R01513 -> R04173
path_cle00680.kgml: cle:Clole_2083 -> cle:Clole_2082
path_cle00680.kgml: 1.1.1.95 -> 2.6.1.52
path_cle00680.kgml:
path_cle00680.kgml: Found a trail of span 2 without skipping any vertex
path_cle00680.kgml: 203 -> 204
path_cle00680.kgml: R00315 -> R00230
path_cle00680.kgml: cle:Clole_2315 -> cle:Clole_2316
path_cle00680.kgml: {2.7.2.1, 2.7.2.15} -> 2.3.1.8
path_cle00680.kgml:
path_cle00680.kgml: --- 0.72 seconds ---

path_cle00730.kgml: Thiamine metabolism
path_cle00730.kgml: Initialization took 0.18 seconds
path_cle00730.kgml:
path_cle00730.kgml: Found a trail of span 3 without skipping any vertex
path_cle00730.kgml: 76 -> 75 -> 93
path_cle00730.kgml: R03471 -> R04509 -> R03223
path_cle00730.kgml: cle:Clole_3146 -> cle:Clole_3146 -> cle:Clole_3147
path_cle00730.kgml: 2.7.1.49 -> 2.7.4.7 -> 2.5.1.3
path_cle00730.kgml:
path_cle00730.kgml: Found a trail of span 3 without skipping any vertex
path_cle00730.kgml: 76 -> 75 -> 97
path_cle00730.kgml: R03471 -> R04509 -> R10712
path_cle00730.kgml: cle:Clole_3146 -> cle:Clole_3146 -> cle:Clole_3147
path_cle00730.kgml: 2.7.1.49 -> 2.7.4.7 -> 2.5.1.3
path_cle00730.kgml:
path_cle00730.kgml: Found a trail of span 2 without skipping any vertex
path_cle00730.kgml: 72 -> 71
path_cle00730.kgml: R07460 -> R07461
path_cle00730.kgml: {cle:Clole_2135, cle:Clole_2254, cle:Clole_2841} -> cle:Clole_2136
path_cle00730.kgml: 2.8.1.7 -> {2.8.1.11, 2.8.1.4}
path_cle00730.kgml:
path_cle00730.kgml: Found a trail of span 2 without skipping any vertex
path_cle00730.kgml: 74 -> 93
path_cle00730.kgml: R04448 -> R03223
path_cle00730.kgml: cle:Clole_3148 -> cle:Clole_3147
path_cle00730.kgml: 2.7.1.50 -> 2.5.1.3
path_cle00730.kgml:
path_cle00730.kgml: Found a trail of span 2 containing skipped vertices
path_cle00730.kgml: 76 -> [75] -> 97
path_cle00730.kgml: R03471 -> [R04509] -> R10712
path_cle00730.kgml: cle:Clole_3146 -> [cle:Clole_3146] -> cle:Clole_3147
path_cle00730.kgml: 2.7.1.49 -> [2.7.4.7] -> 2.5.1.3
path_cle00730.kgml:
path_cle00730.kgml: Found a trail of span 2 containing skipped vertices
path_cle00730.kgml: 76 -> [75] -> 93
path_cle00730.kgml: R03471 -> [R04509] -> R03223
path_cle00730.kgml: cle:Clole_3146 -> [cle:Clole_3146] -> cle:Clole_3147
path_cle00730.kgml: 2.7.1.49 -> [2.7.4.7] -> 2.5.1.3
path_cle00730.kgml:
path_cle00730.kgml: --- 1.58 seconds ---

path_cle00740.kgml: Riboflavin metabolism
path_cle00740.kgml: Initialization took 0.23 seconds
path_cle00740.kgml:
path_cle00740.kgml: Found a trail of span 3 containing skipped vertices
path_cle00740.kgml: 32 -> [41] -> 42 -> 41
path_cle00740.kgml: R07281 -> [R04457] -> R00066 -> R04457
path_cle00740.kgml: cle:Clole_2715 -> [cle:Clole_2714] -> cle:Clole_2716 -> cle:Clole_2714
path_cle00740.kgml: 4.1.99.12 -> [2.5.1.78] -> 2.5.1.9 -> 2.5.1.78
path_cle00740.kgml:
path_cle00740.kgml: --- 0.53 seconds ---

path_cle00750.kgml: Vitamin B6 metabolism
path_cle00750.kgml: Initialization took 0.16 seconds
path_cle00750.kgml: (not found)
path_cle00750.kgml: --- 0.29 seconds ---

path_cle00760.kgml: Nicotinate and nicotinamide metabolism
path_cle00760.kgml: Initialization took 0.14 seconds
path_cle00760.kgml:
path_cle00760.kgml: Found a trail of span 3 without skipping any vertex
path_cle00760.kgml: 71 -> 72 -> 73
path_cle00760.kgml: R00481 -> R04292 -> R03348
path_cle00760.kgml: cle:Clole_1592 -> cle:Clole_1591 -> cle:Clole_1593
path_cle00760.kgml: 1.4.3.16 -> 2.5.1.72 -> 2.4.2.19
path_cle00760.kgml:
path_cle00760.kgml: Found a trail of span 2 containing skipped vertices
path_cle00760.kgml: 85 -> [91] -> 100
path_cle00760.kgml: R00257 -> [R00103] -> R01271
path_cle00760.kgml: {cle:Clole_1543, cle:Clole_2237} -> [cle:Clole_3231] -> cle:Clole_1542
path_cle00760.kgml: 6.3.5.1 -> [{3.6.1.22, 3.6.1.9}] -> 2.4.2.12
path_cle00760.kgml:
path_cle00760.kgml: Found a trail of span 2 containing skipped vertices
path_cle00760.kgml: 71 -> [72] -> 73
path_cle00760.kgml: R00481 -> [R04292] -> R03348
path_cle00760.kgml: cle:Clole_1592 -> [cle:Clole_1591] -> cle:Clole_1593
path_cle00760.kgml: 1.4.3.16 -> [2.5.1.72] -> 2.4.2.19
path_cle00760.kgml:
path_cle00760.kgml: --- 0.75 seconds ---

path_cle00770.kgml: Pantothenate and CoA biosynthesis
path_cle00770.kgml: Initialization took 0.12 seconds
path_cle00770.kgml:
path_cle00770.kgml: Found a trail of span 3 containing skipped vertices
path_cle00770.kgml: 82 -> [81] -> 80 -> 85
path_cle00770.kgml: R00006 -> [R03051] -> R01209 -> R01214
path_cle00770.kgml: {cle:Clole_1708, cle:Clole_2847, cle:Clole_2858, cle:Clole_2859} -> [cle:Clole_2857] -> cle:Clole_2848 -> cle:Clole_2849
path_cle00770.kgml: 2.2.1.6 -> [1.1.1.86] -> 4.2.1.9 -> {2.6.1.42, 2.6.1.6}
path_cle00770.kgml:
path_cle00770.kgml: Found a trail of span 3 without skipping any vertex
path_cle00770.kgml: 71 -> 70 -> 67
path_cle00770.kgml: R03018 -> R04231 -> R03269
path_cle00770.kgml: cle:Clole_3377 -> cle:Clole_3378 -> cle:Clole_3378
path_cle00770.kgml: 2.7.1.33 -> 6.3.2.5 -> 4.1.1.36
path_cle00770.kgml:
path_cle00770.kgml: Found a trail of span 2 without skipping any vertex
path_cle00770.kgml: 69 -> 67
path_cle00770.kgml: R04391 -> R03269
path_cle00770.kgml: cle:Clole_3377 -> cle:Clole_3378
path_cle00770.kgml: 2.7.1.33 -> 4.1.1.36
path_cle00770.kgml:
path_cle00770.kgml: Found a trail of span 2 containing skipped vertices
path_cle00770.kgml: 71 -> [70] -> 67
path_cle00770.kgml: R03018 -> [R04231] -> R03269
path_cle00770.kgml: cle:Clole_3377 -> [cle:Clole_3378] -> cle:Clole_3378
path_cle00770.kgml: 2.7.1.33 -> [6.3.2.5] -> 4.1.1.36
path_cle00770.kgml:
path_cle00770.kgml: Found a trail of span 2 without skipping any vertex
path_cle00770.kgml: 75 -> 73
path_cle00770.kgml: R00977 -> R02269
path_cle00770.kgml: cle:Clole_0545 -> cle:Clole_0544
path_cle00770.kgml: 1.3.1.1 -> 3.5.2.2
path_cle00770.kgml:
path_cle00770.kgml: --- 1.60 seconds ---

path_cle00780.kgml: Biotin metabolism
path_cle00780.kgml: Initialization took 0.18 seconds
path_cle00780.kgml:
path_cle00780.kgml: Found a trail of span 2 without skipping any vertex
path_cle00780.kgml: 95 -> 53
path_cle00780.kgml: R10115 -> R10116
path_cle00780.kgml: cle:Clole_3050 -> {cle:Clole_3051, cle:Clole_3507}
path_cle00780.kgml: {2.3.1.179, 2.3.1.41} -> 1.1.1.100
path_cle00780.kgml:
path_cle00780.kgml: Found a trail of span 2 without skipping any vertex
path_cle00780.kgml: 74 -> 67
path_cle00780.kgml: R10119 -> R10120
path_cle00780.kgml: cle:Clole_3050 -> {cle:Clole_3051, cle:Clole_3507}
path_cle00780.kgml: {2.3.1.179, 2.3.1.41} -> 1.1.1.100
path_cle00780.kgml:
path_cle00780.kgml: --- 0.69 seconds ---

path_cle00790.kgml: Folate biosynthesis
path_cle00790.kgml: Initialization took 0.20 seconds
path_cle00790.kgml: (not found)
path_cle00790.kgml: --- 0.38 seconds ---

path_cle00791.kgml: Atrazine degradation
path_cle00791.kgml: Initialization took 0.20 seconds
path_cle00791.kgml:
path_cle00791.kgml: Found a trail of span 2 without skipping any vertex
path_cle00791.kgml: 70 -> 41
path_cle00791.kgml: R00774 -> R00005
path_cle00791.kgml: cle:Clole_0431 -> cle:Clole_0432
path_cle00791.kgml: 6.3.4.6 -> 3.5.1.54
path_cle00791.kgml:
path_cle00791.kgml: --- 0.55 seconds ---

path_cle00860.kgml: Porphyrin and chlorophyll metabolism
path_cle00860.kgml: Initialization took 0.24 seconds
path_cle00860.kgml:
path_cle00860.kgml: Found a trail of span 7 containing skipped vertices
path_cle00860.kgml: 278 -> 276 -> 274 -> 273 -> 270 -> 271 -> [281] -> 282
path_cle00860.kgml: R04109 -> R02272 -> R00036 -> R00084 -> R03165 -> R03194 -> [R03947] -> R05807
path_cle00860.kgml: cle:Clole_3657 -> cle:Clole_3653 -> cle:Clole_3654 -> cle:Clole_3656 -> cle:Clole_3655 -> cle:Clole_3655 -> [cle:Clole_1808] -> cle:Clole_3658
path_cle00860.kgml: 1.2.1.70 -> 5.4.3.8 -> 4.2.1.24 -> 2.5.1.61 -> 4.2.1.75 -> 2.1.1.107 -> [1.3.1.76] -> 4.99.1.3
path_cle00860.kgml:
path_cle00860.kgml: Found a trail of span 6 containing skipped vertices
path_cle00860.kgml: 278 -> [276] -> 274 -> 273 -> 270 -> 271 -> [281] -> 282
path_cle00860.kgml: R04109 -> [R02272] -> R00036 -> R00084 -> R03165 -> R03194 -> [R03947] -> R05807
path_cle00860.kgml: cle:Clole_3657 -> [cle:Clole_3653] -> cle:Clole_3654 -> cle:Clole_3656 -> cle:Clole_3655 -> cle:Clole_3655 -> [cle:Clole_1808] -> cle:Clole_3658
path_cle00860.kgml: 1.2.1.70 -> [5.4.3.8] -> 4.2.1.24 -> 2.5.1.61 -> 4.2.1.75 -> 2.1.1.107 -> [1.3.1.76] -> 4.99.1.3
path_cle00860.kgml:
path_cle00860.kgml: Found a trail of span 6 containing skipped vertices
path_cle00860.kgml: 278 -> 276 -> 274 -> 273 -> [270] -> 271 -> [281] -> 282
path_cle00860.kgml: R04109 -> R02272 -> R00036 -> R00084 -> [R03165] -> R03194 -> [R03947] -> R05807
path_cle00860.kgml: cle:Clole_3657 -> cle:Clole_3653 -> cle:Clole_3654 -> cle:Clole_3656 -> [cle:Clole_3655] -> cle:Clole_3655 -> [cle:Clole_1808] -> cle:Clole_3658
path_cle00860.kgml: 1.2.1.70 -> 5.4.3.8 -> 4.2.1.24 -> 2.5.1.61 -> [4.2.1.75] -> 2.1.1.107 -> [1.3.1.76] -> 4.99.1.3
path_cle00860.kgml:
path_cle00860.kgml: Found a trail of span 6 containing skipped vertices
path_cle00860.kgml: 278 -> 276 -> 274 -> 273 -> 270 -> [271 -> 281] -> 282
path_cle00860.kgml: R04109 -> R02272 -> R00036 -> R00084 -> R03165 -> [R03194 -> R03947] -> R05807
path_cle00860.kgml: cle:Clole_3657 -> cle:Clole_3653 -> cle:Clole_3654 -> cle:Clole_3656 -> cle:Clole_3655 -> [cle:Clole_3655 -> cle:Clole_1808] -> cle:Clole_3658
path_cle00860.kgml: 1.2.1.70 -> 5.4.3.8 -> 4.2.1.24 -> 2.5.1.61 -> 4.2.1.75 -> [2.1.1.107 -> 1.3.1.76] -> 4.99.1.3
path_cle00860.kgml:
path_cle00860.kgml: Found a trail of span 5 containing skipped vertices
path_cle00860.kgml: 278 -> [276 -> 274] -> 273 -> 270 -> 271 -> [281] -> 282
path_cle00860.kgml: R04109 -> [R02272 -> R00036] -> R00084 -> R03165 -> R03194 -> [R03947] -> R05807
path_cle00860.kgml: cle:Clole_3657 -> [cle:Clole_3653 -> cle:Clole_3654] -> cle:Clole_3656 -> cle:Clole_3655 -> cle:Clole_3655 -> [cle:Clole_1808] -> cle:Clole_3658
path_cle00860.kgml: 1.2.1.70 -> [5.4.3.8 -> 4.2.1.24] -> 2.5.1.61 -> 4.2.1.75 -> 2.1.1.107 -> [1.3.1.76] -> 4.99.1.3
path_cle00860.kgml:
path_cle00860.kgml: Found a trail of span 4 containing skipped vertices
path_cle00860.kgml: 276 -> 274 -> [273] -> 270 -> 271
path_cle00860.kgml: R02272 -> R00036 -> [R00084] -> R03165 -> R03194
path_cle00860.kgml: cle:Clole_3653 -> cle:Clole_3654 -> [cle:Clole_3656] -> cle:Clole_3655 -> cle:Clole_3655
path_cle00860.kgml: 5.4.3.8 -> 4.2.1.24 -> [2.5.1.61] -> 4.2.1.75 -> 2.1.1.107
path_cle00860.kgml:
path_cle00860.kgml: Found a trail of span 3 without skipping any vertex
path_cle00860.kgml: 305 -> 308 -> 310
path_cle00860.kgml: {R05221, R06558} -> R05222 -> R05223
path_cle00860.kgml: cle:Clole_3417 -> cle:Clole_3417 -> cle:Clole_3416
path_cle00860.kgml: {2.7.1.156, 2.7.1.156} -> 2.7.7.62 -> 2.7.8.26
path_cle00860.kgml:
path_cle00860.kgml: Found a trail of span 3 containing skipped vertices
path_cle00860.kgml: 276 -> 274 -> [273 -> 270] -> 271
path_cle00860.kgml: R02272 -> R00036 -> [R00084 -> R03165] -> R03194
path_cle00860.kgml: cle:Clole_3653 -> cle:Clole_3654 -> [cle:Clole_3656 -> cle:Clole_3655] -> cle:Clole_3655
path_cle00860.kgml: 5.4.3.8 -> 4.2.1.24 -> [2.5.1.61 -> 4.2.1.75] -> 2.1.1.107
path_cle00860.kgml:
path_cle00860.kgml: Found a trail of span 2 containing skipped vertices
path_cle00860.kgml: 305 -> [308] -> 310
path_cle00860.kgml: {R05221, R06558} -> [R05222] -> R05223
path_cle00860.kgml: cle:Clole_3417 -> [cle:Clole_3417] -> cle:Clole_3416
path_cle00860.kgml: {2.7.1.156, 2.7.1.156} -> [2.7.7.62] -> 2.7.8.26
path_cle00860.kgml:
path_cle00860.kgml: Found a trail of span 2 without skipping any vertex
path_cle00860.kgml: 309 -> 316
path_cle00860.kgml: R06530 -> R06529
path_cle00860.kgml: cle:Clole_3422 -> cle:Clole_3423
path_cle00860.kgml: 4.1.1.81 -> 6.3.1.10
path_cle00860.kgml:
path_cle00860.kgml: --- 3.43 seconds ---

path_cle00900.kgml: Terpenoid backbone biosynthesis
path_cle00900.kgml: Initialization took 0.23 seconds
path_cle00900.kgml: (not found)
path_cle00900.kgml: --- 0.51 seconds ---

path_cle00906.kgml: Carotenoid biosynthesis
path_cle00906.kgml: Initialization took 0.19 seconds
path_cle00906.kgml: (not found)
path_cle00906.kgml: --- 0.38 seconds ---

path_cle00910.kgml: Nitrogen metabolism
path_cle00910.kgml: Initialization took 0.21 seconds
path_cle00910.kgml: (not found)
path_cle00910.kgml: --- 0.42 seconds ---

path_cle00920.kgml: Sulfur metabolism
path_cle00920.kgml: Initialization took 0.19 seconds
path_cle00920.kgml:
path_cle00920.kgml: Found a trail of span 3 without skipping any vertex
path_cle00920.kgml: 42 -> 49 -> 39
path_cle00920.kgml: R00529 -> R08553 -> R00509
path_cle00920.kgml: {cle:Clole_0051, cle:Clole_0052} -> {cle:Clole_0049, cle:Clole_0050} -> {cle:Clole_0052, cle:Clole_3579}
path_cle00920.kgml: 2.7.7.4 -> 1.8.99.2 -> 2.7.1.25
path_cle00920.kgml:
path_cle00920.kgml: Found a trail of span 2 without skipping any vertex
path_cle00920.kgml: 160 -> 159
path_cle00920.kgml: R00529 -> R00509
path_cle00920.kgml: {cle:Clole_0051, cle:Clole_0052} -> {cle:Clole_0052, cle:Clole_3579}
path_cle00920.kgml: 2.7.7.4 -> 2.7.1.25
path_cle00920.kgml:
path_cle00920.kgml: --- 0.68 seconds ---

path_cle00970.kgml: Aminoacyl-tRNA biosynthesis
path_cle00970.kgml: Initialization took 0.14 seconds
path_cle00970.kgml: (not found)
path_cle00970.kgml: --- 0.28 seconds ---

path_cle01040.kgml: Biosynthesis of unsaturated fatty acids
path_cle01040.kgml: Initialization took 0.18 seconds
path_cle01040.kgml: (not found)
path_cle01040.kgml: --- 0.35 seconds ---

path_cle01054.kgml: Nonribosomal peptide structures
path_cle01054.kgml: Initialization took 0.18 seconds
path_cle01054.kgml: (not found)
path_cle01054.kgml: --- 0.34 seconds ---

--- 187.26 seconds ---
