# Supplementary material for: CoMetGeNe: mining conserved neighborhood patterns in metabolic and genomic contexts
Source: BMC Bioinformatics. 2019 Jan 10;20:19. doi: 10.1186/s12859-018-2542-2 (PMC6327494; doi:10.1186/s12859-018-2542-2)
Supplement: Supplementary file 14 — Trail finding results for completely assembled representative bacterial genomes present in NCBI Genomes. Of the 1,545 fully assembled representative bacterial genomes in NCBI, corresponding entries have been identified in KEGG for 1,467 species, for which trail finding has been performed for all combinations of gap parameters δG and δD ranging from 0 to 3. This additional file is available from https://doi.org/10.6084/m9.figshare.7288769. (GZ 178,532 kb) [file 12859_2018_2542_MOESM14_ESM.gz › results/smag_dG2_dD2.hnet]

--- delta_G = 2, delta_D = 2 ---

path_smag00010.kgml: Glycolysis / Gluconeogenesis
path_smag00010.kgml: Initialization took 3.44 seconds
path_smag00010.kgml:
path_smag00010.kgml: Found a trail of span 3 containing skipped vertices
path_smag00010.kgml: 76 -> [57] -> 14 -> 57
path_smag00010.kgml: R01512 -> [R01061] -> R01070 -> R01061
path_smag00010.kgml: smag:AN936_09365 -> [smag:AN936_09370] -> smag:AN936_09355 -> smag:AN936_09370
path_smag00010.kgml: 2.7.2.3 -> [{1.2.1.12, 1.2.1.59}] -> 4.1.2.13 -> {1.2.1.12, 1.2.1.59}
path_smag00010.kgml: Skipped genes: smag:AN936_09360
path_smag00010.kgml:
path_smag00010.kgml: Found a trail of span 3 containing skipped vertices
path_smag00010.kgml: 55 -> [53] -> 48 -> 49
path_smag00010.kgml: R00658 -> [R00200] -> R00014 -> R03270
path_smag00010.kgml: {smag:AN936_10185, smag:AN936_12165} -> [smag:AN936_03535] -> {smag:AN936_10165, smag:AN936_10170} -> {smag:AN936_10165, smag:AN936_10170}
path_smag00010.kgml: 4.2.1.11 -> [2.7.1.40] -> {1.2.4.1, 2.2.1.6, 4.1.1.1} -> 1.2.4.1
path_smag00010.kgml: Skipped genes: smag:AN936_10175
path_smag00010.kgml:
path_smag00010.kgml: Found a trail of span 2 without skipping any vertex
path_smag00010.kgml: 75 -> 50
path_smag00010.kgml: R07618 -> R02569
path_smag00010.kgml: {smag:AN936_01355, smag:AN936_07940} -> smag:AN936_07930
path_smag00010.kgml: 1.8.1.4 -> 2.3.1.12
path_smag00010.kgml:
path_smag00010.kgml: --- 3.93 seconds ---

path_smag00030.kgml: Pentose phosphate pathway
path_smag00030.kgml: Initialization took 1.23 seconds
path_smag00030.kgml:
path_smag00030.kgml: Found a trail of span 2 without skipping any vertex
path_smag00030.kgml: 61 -> 38
path_smag00030.kgml: R02036 -> R05605
path_smag00030.kgml: smag:AN936_15755 -> smag:AN936_15750
path_smag00030.kgml: 4.2.1.12 -> {4.1.2.14, 4.1.2.55}
path_smag00030.kgml:
path_smag00030.kgml: --- 1.42 seconds ---

path_smag00040.kgml: Pentose and glucuronate interconversions
path_smag00040.kgml: Initialization took 0.64 seconds
path_smag00040.kgml:
path_smag00040.kgml: Found a trail of span 2 without skipping any vertex
path_smag00040.kgml: 102 -> 103
path_smag00040.kgml: R01482 -> R02454
path_smag00040.kgml: smag:AN936_19350 -> smag:AN936_19345
path_smag00040.kgml: 5.3.1.12 -> 1.1.1.57
path_smag00040.kgml:
path_smag00040.kgml: Found a trail of span 2 without skipping any vertex
path_smag00040.kgml: 125 -> 126
path_smag00040.kgml: R04383 -> R01542
path_smag00040.kgml: smag:AN936_19390 -> smag:AN936_19385
path_smag00040.kgml: 5.3.1.17 -> {1.1.1.125, 1.1.1.127}
path_smag00040.kgml:
path_smag00040.kgml: --- 0.80 seconds ---

path_smag00051.kgml: Fructose and mannose metabolism
path_smag00051.kgml: Initialization took 0.64 seconds
path_smag00051.kgml: (not found)
path_smag00051.kgml: --- 0.68 seconds ---

path_smag00052.kgml: Galactose metabolism
path_smag00052.kgml: Initialization took 0.18 seconds
path_smag00052.kgml: (not found)
path_smag00052.kgml: --- 0.23 seconds ---

path_smag00053.kgml: Ascorbate and aldarate metabolism
path_smag00053.kgml: Initialization took 0.49 seconds
path_smag00053.kgml: (not found)
path_smag00053.kgml: --- 0.53 seconds ---

path_smag00061.kgml: Fatty acid biosynthesis
path_smag00061.kgml: Initialization took 2.15 seconds
path_smag00061.kgml:
path_smag00061.kgml: Found a trail of span 2 containing skipped vertices
path_smag00061.kgml: 147 -> [61] -> 108
path_smag00061.kgml: R01626 -> [R04960] -> R04534
path_smag00061.kgml: smag:AN936_12710 -> [smag:AN936_13490] -> {smag:AN936_02015, smag:AN936_04400, smag:AN936_08210, smag:AN936_08215, smag:AN936_12705, smag:AN936_16250, smag:AN936_17955}
path_smag00061.kgml: {2.3.1.39, 2.3.1.85, 2.3.1.86} -> [{2.3.1.179, 2.3.1.41, 2.3.1.85, 2.3.1.86}] -> {1.1.1.100, 2.3.1.85, 2.3.1.86}
path_smag00061.kgml:
path_smag00061.kgml: Found a trail of span 2 containing skipped vertices
path_smag00061.kgml: 147 -> [53] -> 54
path_smag00061.kgml: R01626 -> [R07762] -> R07763
path_smag00061.kgml: smag:AN936_12710 -> [smag:AN936_13490] -> {smag:AN936_02015, smag:AN936_04400, smag:AN936_08210, smag:AN936_08215, smag:AN936_12705, smag:AN936_16250, smag:AN936_17955}
path_smag00061.kgml: {2.3.1.39, 2.3.1.85, 2.3.1.86} -> [{2.3.1.179, 2.3.1.199, 2.3.1.41}] -> 1.1.1.100
path_smag00061.kgml:
path_smag00061.kgml: Found a trail of span 2 containing skipped vertices
path_smag00061.kgml: 147 -> [60] -> 97
path_smag00061.kgml: R01626 -> [R04963] -> R04964
path_smag00061.kgml: smag:AN936_12710 -> [smag:AN936_13490] -> {smag:AN936_02015, smag:AN936_04400, smag:AN936_08210, smag:AN936_08215, smag:AN936_12705, smag:AN936_16250, smag:AN936_17955}
path_smag00061.kgml: {2.3.1.39, 2.3.1.85, 2.3.1.86} -> [{2.3.1.179, 2.3.1.41, 2.3.1.85, 2.3.1.86}] -> {1.1.1.100, 2.3.1.85, 2.3.1.86}
path_smag00061.kgml:
path_smag00061.kgml: Found a trail of span 2 containing skipped vertices
path_smag00061.kgml: 147 -> [58] -> 75
path_smag00061.kgml: R01626 -> [R04968] -> R04543
path_smag00061.kgml: smag:AN936_12710 -> [smag:AN936_13490] -> {smag:AN936_02015, smag:AN936_04400, smag:AN936_08210, smag:AN936_08215, smag:AN936_12705, smag:AN936_16250, smag:AN936_17955}
path_smag00061.kgml: {2.3.1.39, 2.3.1.85, 2.3.1.86} -> [{2.3.1.179, 2.3.1.41, 2.3.1.85, 2.3.1.86}] -> {1.1.1.100, 2.3.1.85, 2.3.1.86}
path_smag00061.kgml:
path_smag00061.kgml: Found a trail of span 2 containing skipped vertices
path_smag00061.kgml: 147 -> [262] -> 142
path_smag00061.kgml: R01626 -> [R10707] -> R04533
path_smag00061.kgml: smag:AN936_12710 -> [{smag:AN936_10565, smag:AN936_10880}] -> {smag:AN936_02015, smag:AN936_04400, smag:AN936_08210, smag:AN936_08215, smag:AN936_12705, smag:AN936_16250, smag:AN936_17955}
path_smag00061.kgml: {2.3.1.39, 2.3.1.85, 2.3.1.86} -> [2.3.1.180] -> {1.1.1.100, 2.3.1.85, 2.3.1.86}
path_smag00061.kgml:
path_smag00061.kgml: Found a trail of span 2 containing skipped vertices
path_smag00061.kgml: 147 -> [62] -> 119
path_smag00061.kgml: R01626 -> [R04957] -> R04536
path_smag00061.kgml: smag:AN936_12710 -> [smag:AN936_13490] -> {smag:AN936_02015, smag:AN936_04400, smag:AN936_08210, smag:AN936_08215, smag:AN936_12705, smag:AN936_16250, smag:AN936_17955}
path_smag00061.kgml: {2.3.1.39, 2.3.1.85, 2.3.1.86} -> [{2.3.1.179, 2.3.1.41, 2.3.1.85, 2.3.1.86}] -> {1.1.1.100, 2.3.1.85, 2.3.1.86}
path_smag00061.kgml:
path_smag00061.kgml: Found a trail of span 2 containing skipped vertices
path_smag00061.kgml: 147 -> [59] -> 86
path_smag00061.kgml: R01626 -> [R04726] -> R04566
path_smag00061.kgml: smag:AN936_12710 -> [smag:AN936_13490] -> {smag:AN936_02015, smag:AN936_04400, smag:AN936_08210, smag:AN936_08215, smag:AN936_12705, smag:AN936_16250, smag:AN936_17955}
path_smag00061.kgml: {2.3.1.39, 2.3.1.85, 2.3.1.86} -> [{2.3.1.179, 2.3.1.41, 2.3.1.85, 2.3.1.86}] -> {1.1.1.100, 2.3.1.85, 2.3.1.86}
path_smag00061.kgml:
path_smag00061.kgml: Found a trail of span 2 containing skipped vertices
path_smag00061.kgml: 147 -> [63] -> 130
path_smag00061.kgml: R01626 -> [R04952] -> R04953
path_smag00061.kgml: smag:AN936_12710 -> [smag:AN936_13490] -> {smag:AN936_02015, smag:AN936_04400, smag:AN936_08210, smag:AN936_08215, smag:AN936_12705, smag:AN936_16250, smag:AN936_17955}
path_smag00061.kgml: {2.3.1.39, 2.3.1.85, 2.3.1.86} -> [{2.3.1.179, 2.3.1.41, 2.3.1.85, 2.3.1.86}] -> {1.1.1.100, 2.3.1.85, 2.3.1.86}
path_smag00061.kgml:
path_smag00061.kgml: --- 3.59 seconds ---

path_smag00071.kgml: Fatty acid degradation
path_smag00071.kgml: Initialization took 4.84 seconds
path_smag00071.kgml:
path_smag00071.kgml: Found a trail of span 2 without skipping any vertex
path_smag00071.kgml: 195 -> 48
path_smag00071.kgml: R00238 -> R01177
path_smag00071.kgml: {smag:AN936_00480, smag:AN936_01130, smag:AN936_02065, smag:AN936_02115, smag:AN936_06920, smag:AN936_07995, smag:AN936_12010, smag:AN936_12015, smag:AN936_15200, smag:AN936_15700, smag:AN936_15835, smag:AN936_15980} -> {smag:AN936_00480, smag:AN936_01130, smag:AN936_02065, smag:AN936_02115, smag:AN936_06920, smag:AN936_07995, smag:AN936_12010, smag:AN936_12015, smag:AN936_15200, smag:AN936_15700, smag:AN936_15835, smag:AN936_15980}
path_smag00071.kgml: 2.3.1.9 -> {2.3.1.16, 2.3.1.9}
path_smag00071.kgml:
path_smag00071.kgml: --- 5.01 seconds ---

path_smag00072.kgml: Synthesis and degradation of ketone bodies
path_smag00072.kgml: Initialization took 1.18 seconds
path_smag00072.kgml: (not found)
path_smag00072.kgml: --- 1.20 seconds ---

path_smag00130.kgml: Ubiquinone and other terpenoid-quinone biosynthesis
path_smag00130.kgml: Initialization took 0.17 seconds
path_smag00130.kgml: (not found)
path_smag00130.kgml: --- 0.22 seconds ---

path_smag00190.kgml: Oxidative phosphorylation
path_smag00190.kgml: Initialization took 7.45 seconds
path_smag00190.kgml: (not found)
path_smag00190.kgml: --- 7.49 seconds ---

path_smag00220.kgml: Arginine biosynthesis
path_smag00220.kgml: Initialization took 0.82 seconds
path_smag00220.kgml:
path_smag00220.kgml: Found a trail of span 2 containing skipped vertices
path_smag00220.kgml: 52 -> [55] -> 44
path_smag00220.kgml: R02283 -> [R02282] -> R01398
path_smag00220.kgml: smag:AN936_09620 -> [smag:AN936_16315] -> smag:AN936_09615
path_smag00220.kgml: 2.6.1.11 -> [2.3.1.35] -> 2.1.3.3
path_smag00220.kgml:
path_smag00220.kgml: Found a trail of span 2 containing skipped vertices
path_smag00220.kgml: 41 -> [40 -> 61] -> 49
path_smag00220.kgml: R00253 -> [R00256 -> R00243] -> R00259
path_smag00220.kgml: {smag:AN936_07190, smag:AN936_07205, smag:AN936_16340} -> [smag:AN936_21475 -> smag:AN936_17665] -> smag:AN936_16315
path_smag00220.kgml: 6.3.1.2 -> [{1.4.1.13, 1.4.7.1, 3.5.1.2, 3.5.1.38, 4.3.2.10, 4.3.3.6, 6.3.4.2, 6.3.5.2, 6.3.5.4, 6.3.5.5} -> {1.4.1.2, 1.4.1.3}] -> 2.3.1.1
path_smag00220.kgml: Skipped genes: smag:AN936_16325, smag:AN936_16320
path_smag00220.kgml:
path_smag00220.kgml: --- 1.00 seconds ---

path_smag00230.kgml: Purine metabolism
path_smag00230.kgml: Initialization took 16.39 seconds
path_smag00230.kgml:
path_smag00230.kgml: Found a trail of span 3 containing skipped vertices
path_smag00230.kgml: 178 -> [180] -> 179 -> 175
path_smag00230.kgml: R00124 -> [R02017] -> R01137 -> R00375
path_smag00230.kgml: smag:AN936_11935 -> [{smag:AN936_00885, smag:AN936_00895}] -> smag:AN936_11935 -> {smag:AN936_07560, smag:AN936_08950, smag:AN936_10280, smag:AN936_11940, smag:AN936_13820, smag:AN936_15485, smag:AN936_20545, smag:AN936_21110}
path_smag00230.kgml: 2.7.4.6 -> [1.17.4.1] -> 2.7.4.6 -> 2.7.7.7
path_smag00230.kgml:
path_smag00230.kgml: Found a trail of span 3 containing skipped vertices
path_smag00230.kgml: 238 -> [139 -> 301] -> 247 -> 240
path_smag00230.kgml: R00330 -> [R02019 -> R01858] -> R00376 -> R01857
path_smag00230.kgml: smag:AN936_11935 -> [{smag:AN936_00885, smag:AN936_00895} -> smag:AN936_03535] -> {smag:AN936_07560, smag:AN936_08950, smag:AN936_10280, smag:AN936_11940, smag:AN936_13820, smag:AN936_15485, smag:AN936_20545, smag:AN936_21110} -> smag:AN936_11935
path_smag00230.kgml: 2.7.4.6 -> [1.17.4.1 -> 2.7.1.40] -> 2.7.7.7 -> 2.7.4.6
path_smag00230.kgml:
path_smag00230.kgml: Found a trail of span 2 without skipping any vertex
path_smag00230.kgml: 427 -> 428
path_smag00230.kgml: R07404 -> R07405
path_smag00230.kgml: smag:AN936_17855 -> smag:AN936_17850
path_smag00230.kgml: 6.3.4.18 -> 5.4.99.18
path_smag00230.kgml:
path_smag00230.kgml: Found a trail of span 2 containing skipped vertices
path_smag00230.kgml: 206 -> 302
path_smag00230.kgml: {R01230, R01231} -> R01229
path_smag00230.kgml: {smag:AN936_09520, smag:AN936_15175} -> smag:AN936_09545
path_smag00230.kgml: {6.3.5.2, 6.3.5.2} -> {2.4.2.22, 2.4.2.7, 2.4.2.8}
path_smag00230.kgml: Skipped genes: smag:AN936_09535, smag:AN936_09540
path_smag00230.kgml:
path_smag00230.kgml: Found a trail of span 2 containing skipped vertices
path_smag00230.kgml: 163 -> [260] -> 164
path_smag00230.kgml: R04325 -> [R04463] -> R04208
path_smag00230.kgml: {smag:AN936_11920, smag:AN936_15470} -> [{smag:AN936_00575, smag:AN936_00580, smag:AN936_01535}] -> smag:AN936_11915
path_smag00230.kgml: 2.1.2.2 -> [6.3.5.3] -> 6.3.3.1
path_smag00230.kgml:
path_smag00230.kgml: Found a trail of span 2 without skipping any vertex
path_smag00230.kgml: 258 -> 259
path_smag00230.kgml: R01768 -> R02103
path_smag00230.kgml: {smag:AN936_03310, smag:AN936_03315, smag:AN936_03320} -> {smag:AN936_03310, smag:AN936_03315, smag:AN936_03320}
path_smag00230.kgml: 1.17.1.4 -> 1.17.1.4
path_smag00230.kgml:
path_smag00230.kgml: Found a trail of span 2 without skipping any vertex
path_smag00230.kgml: 252 -> 253
path_smag00230.kgml: R00529 -> R00509
path_smag00230.kgml: {smag:AN936_08610, smag:AN936_08615, smag:AN936_15435, smag:AN936_15440} -> {smag:AN936_08615, smag:AN936_15435}
path_smag00230.kgml: 2.7.7.4 -> 2.7.1.25
path_smag00230.kgml:
path_smag00230.kgml: --- 19.45 seconds ---

path_smag00240.kgml: Pyrimidine metabolism
path_smag00240.kgml: Initialization took 6.86 seconds
path_smag00240.kgml:
path_smag00240.kgml: Found a trail of span 4 containing skipped vertices
path_smag00240.kgml: 104 -> [107] -> 124 -> [138] -> 139 -> 141
path_smag00240.kgml: R00156 -> [{R00571, R00573}] -> R00570 -> [R02024] -> R02326 -> R00377
path_smag00240.kgml: smag:AN936_11935 -> [smag:AN936_07530] -> smag:AN936_11935 -> [{smag:AN936_00885, smag:AN936_00895}] -> smag:AN936_11935 -> {smag:AN936_07560, smag:AN936_08950, smag:AN936_10280, smag:AN936_11940, smag:AN936_13820, smag:AN936_15485, smag:AN936_20545, smag:AN936_21110}
path_smag00240.kgml: 2.7.4.6 -> [{6.3.4.2, 6.3.4.2}] -> 2.7.4.6 -> [1.17.4.1] -> 2.7.4.6 -> 2.7.7.7
path_smag00240.kgml:
path_smag00240.kgml: Found a trail of span 3 containing skipped vertices
path_smag00240.kgml: 104 -> [107] -> 124 -> [138 -> 139] -> 141
path_smag00240.kgml: R00156 -> [{R00571, R00573}] -> R00570 -> [R02024 -> R02326] -> R00377
path_smag00240.kgml: smag:AN936_11935 -> [smag:AN936_07530] -> smag:AN936_11935 -> [{smag:AN936_00885, smag:AN936_00895} -> smag:AN936_11935] -> {smag:AN936_07560, smag:AN936_08950, smag:AN936_10280, smag:AN936_11940, smag:AN936_13820, smag:AN936_15485, smag:AN936_20545, smag:AN936_21110}
path_smag00240.kgml: 2.7.4.6 -> [{6.3.4.2, 6.3.4.2}] -> 2.7.4.6 -> [1.17.4.1 -> 2.7.4.6] -> 2.7.7.7
path_smag00240.kgml:
path_smag00240.kgml: Found a trail of span 2 without skipping any vertex
path_smag00240.kgml: 97 -> 98
path_smag00240.kgml: R01397 -> R01993
path_smag00240.kgml: smag:AN936_04810 -> {smag:AN936_04805, smag:AN936_10770}
path_smag00240.kgml: 2.1.3.2 -> 3.5.2.3
path_smag00240.kgml:
path_smag00240.kgml: Found a trail of span 2 containing skipped vertices
path_smag00240.kgml: 121 -> [102 -> 104] -> 103
path_smag00240.kgml: R00442 -> [R00438 -> R00156] -> R00443
path_smag00240.kgml: {smag:AN936_10700, smag:AN936_12345, smag:AN936_12350, smag:AN936_17150} -> [smag:AN936_17450 -> smag:AN936_11935] -> {smag:AN936_10700, smag:AN936_12345, smag:AN936_12350, smag:AN936_17150}
path_smag00240.kgml: {2.7.7.48, 2.7.7.6} -> [2.7.7.8 -> 2.7.4.6] -> {2.7.7.48, 2.7.7.52, 2.7.7.6}
path_smag00240.kgml:
path_smag00240.kgml: --- 9.64 seconds ---

path_smag00250.kgml: Alanine, aspartate and glutamate metabolism
path_smag00250.kgml: Initialization took 3.54 seconds
path_smag00250.kgml:
path_smag00250.kgml: Found a trail of span 2 without skipping any vertex
path_smag00250.kgml: 85 -> 112
path_smag00250.kgml: R00248 -> {R00707, R00708}
path_smag00250.kgml: smag:AN936_18810 -> smag:AN936_18820
path_smag00250.kgml: {1.4.1.13, 1.4.1.3, 1.4.1.4} -> {1.2.1.88, 1.2.1.88}
path_smag00250.kgml:
path_smag00250.kgml: --- 3.71 seconds ---

path_smag00260.kgml: Glycine, serine and threonine metabolism
path_smag00260.kgml: Initialization took 5.74 seconds
path_smag00260.kgml:
path_smag00260.kgml: Found a trail of span 5 containing skipped vertices
path_smag00260.kgml: 76 -> [93] -> 56 -> 55 -> 54 -> 49
path_smag00260.kgml: R00480 -> [R02291] -> R06977 -> R06978 -> R06979 -> R08050
path_smag00260.kgml: {smag:AN936_05680, smag:AN936_13970} -> [smag:AN936_16380] -> smag:AN936_05695 -> smag:AN936_05700 -> smag:AN936_05690 -> {smag:AN936_03180, smag:AN936_05685}
path_smag00260.kgml: 2.7.2.4 -> [1.2.1.11] -> 2.6.1.76 -> 2.3.1.178 -> 4.2.1.108 -> 1.14.11.55
path_smag00260.kgml:
path_smag00260.kgml: Found a trail of span 4 containing skipped vertices
path_smag00260.kgml: 76 -> [93] -> 56 -> [55] -> 54 -> 49
path_smag00260.kgml: R00480 -> [R02291] -> R06977 -> [R06978] -> R06979 -> R08050
path_smag00260.kgml: {smag:AN936_05680, smag:AN936_13970} -> [smag:AN936_16380] -> smag:AN936_05695 -> [smag:AN936_05700] -> smag:AN936_05690 -> {smag:AN936_03180, smag:AN936_05685}
path_smag00260.kgml: 2.7.2.4 -> [1.2.1.11] -> 2.6.1.76 -> [2.3.1.178] -> 4.2.1.108 -> 1.14.11.55
path_smag00260.kgml:
path_smag00260.kgml: Found a trail of span 4 containing skipped vertices
path_smag00260.kgml: 76 -> [93] -> 56 -> 55 -> [54] -> 49
path_smag00260.kgml: R00480 -> [R02291] -> R06977 -> R06978 -> [R06979] -> R08050
path_smag00260.kgml: {smag:AN936_05680, smag:AN936_13970} -> [smag:AN936_16380] -> smag:AN936_05695 -> smag:AN936_05700 -> [smag:AN936_05690] -> {smag:AN936_03180, smag:AN936_05685}
path_smag00260.kgml: 2.7.2.4 -> [1.2.1.11] -> 2.6.1.76 -> 2.3.1.178 -> [4.2.1.108] -> 1.14.11.55
path_smag00260.kgml: Skipped genes: smag:AN936_05690
path_smag00260.kgml:
path_smag00260.kgml: Found a trail of span 4 containing skipped vertices
path_smag00260.kgml: 76 -> [93 -> 56] -> 55 -> 54 -> 49
path_smag00260.kgml: R00480 -> [R02291 -> R06977] -> R06978 -> R06979 -> R08050
path_smag00260.kgml: {smag:AN936_05680, smag:AN936_13970} -> [smag:AN936_16380 -> smag:AN936_05695] -> smag:AN936_05700 -> smag:AN936_05690 -> {smag:AN936_03180, smag:AN936_05685}
path_smag00260.kgml: 2.7.2.4 -> [1.2.1.11 -> 2.6.1.76] -> 2.3.1.178 -> 4.2.1.108 -> 1.14.11.55
path_smag00260.kgml: Skipped genes: smag:AN936_05695
path_smag00260.kgml:
path_smag00260.kgml: Found a trail of span 3 containing skipped vertices
path_smag00260.kgml: 76 -> [93] -> 56 -> [55 -> 54] -> 49
path_smag00260.kgml: R00480 -> [R02291] -> R06977 -> [R06978 -> R06979] -> R08050
path_smag00260.kgml: {smag:AN936_05680, smag:AN936_13970} -> [smag:AN936_16380] -> smag:AN936_05695 -> [smag:AN936_05700 -> smag:AN936_05690] -> {smag:AN936_03180, smag:AN936_05685}
path_smag00260.kgml: 2.7.2.4 -> [1.2.1.11] -> 2.6.1.76 -> [2.3.1.178 -> 4.2.1.108] -> 1.14.11.55
path_smag00260.kgml: Skipped genes: smag:AN936_05690
path_smag00260.kgml:
path_smag00260.kgml: Found a trail of span 2 without skipping any vertex
path_smag00260.kgml: 78 -> 70
path_smag00260.kgml: R04173 -> R01513
path_smag00260.kgml: smag:AN936_15535 -> smag:AN936_15540
path_smag00260.kgml: 2.6.1.52 -> 1.1.1.95
path_smag00260.kgml:
path_smag00260.kgml: Found a trail of span 2 containing skipped vertices
path_smag00260.kgml: 110 -> [82] -> 101
path_smag00260.kgml: R04125 -> [R00945] -> R03425
path_smag00260.kgml: smag:AN936_12570 -> [{smag:AN936_03185, smag:AN936_10320}] -> {smag:AN936_12550, smag:AN936_12555}
path_smag00260.kgml: 2.1.2.10 -> [2.1.2.1] -> 1.4.4.2
path_smag00260.kgml: Skipped genes: smag:AN936_12560, smag:AN936_12565
path_smag00260.kgml:
path_smag00260.kgml: --- 6.60 seconds ---

path_smag00261.kgml: Monobactam biosynthesis
path_smag00261.kgml: Initialization took 0.38 seconds
path_smag00261.kgml: (not found)
path_smag00261.kgml: --- 0.42 seconds ---

path_smag00270.kgml: Cysteine and methionine metabolism
path_smag00270.kgml: Initialization took 4.60 seconds
path_smag00270.kgml:
path_smag00270.kgml: Found a trail of span 2 containing skipped vertices
path_smag00270.kgml: 184 -> [189] -> 188
path_smag00270.kgml: R00782 -> [R00896] -> R03105
path_smag00270.kgml: {smag:AN936_00255, smag:AN936_18205} -> [smag:AN936_16960] -> smag:AN936_00250
path_smag00270.kgml: {4.4.1.1, 4.4.1.13, 4.4.1.28} -> [2.6.1.1] -> 2.8.1.2
path_smag00270.kgml:
path_smag00270.kgml: --- 4.82 seconds ---

path_smag00280.kgml: Valine, leucine and isoleucine degradation
path_smag00280.kgml: Initialization took 9.86 seconds
path_smag00280.kgml:
path_smag00280.kgml: Found a trail of span 3 containing skipped vertices
path_smag00280.kgml: 96 -> 95 -> 94
path_smag00280.kgml: R01859 -> R02765 -> R00833
path_smag00280.kgml: {smag:AN936_07805, smag:AN936_07850} -> smag:AN936_07815 -> smag:AN936_07820
path_smag00280.kgml: 6.4.1.3 -> 5.1.99.1 -> 5.4.99.2
path_smag00280.kgml: Skipped genes: smag:AN936_07810
path_smag00280.kgml:
path_smag00280.kgml: Found a trail of span 3 containing skipped vertices
path_smag00280.kgml: 90 -> [54 -> 53] -> 82 -> 53
path_smag00280.kgml: R03174 -> [R07618 -> R07604] -> R07603 -> R07604
path_smag00280.kgml: smag:AN936_09430 -> [{smag:AN936_01355, smag:AN936_07940} -> {smag:AN936_09435, smag:AN936_09440, smag:AN936_21540}] -> {smag:AN936_09435, smag:AN936_09440, smag:AN936_21540} -> {smag:AN936_09435, smag:AN936_09440, smag:AN936_21540}
path_smag00280.kgml: 2.3.1.168 -> [1.8.1.4 -> 1.2.4.4] -> 1.2.4.4 -> 1.2.4.4
path_smag00280.kgml:
path_smag00280.kgml: Found a trail of span 3 containing skipped vertices
path_smag00280.kgml: 110 -> [68] -> 69 -> 109
path_smag00280.kgml: R04097 -> [R07618] -> R07602 -> R07601
path_smag00280.kgml: smag:AN936_09430 -> [{smag:AN936_01355, smag:AN936_07940}] -> {smag:AN936_09435, smag:AN936_09440, smag:AN936_21540} -> {smag:AN936_09435, smag:AN936_09440, smag:AN936_21540}
path_smag00280.kgml: 2.3.1.168 -> [1.8.1.4] -> 1.2.4.4 -> 1.2.4.4
path_smag00280.kgml:
path_smag00280.kgml: Found a trail of span 3 without skipping any vertex
path_smag00280.kgml: 91 -> 63 -> 108
path_smag00280.kgml: R07599 -> R07600 -> R02662
path_smag00280.kgml: {smag:AN936_09435, smag:AN936_09440, smag:AN936_21540} -> {smag:AN936_09435, smag:AN936_09440, smag:AN936_21540} -> smag:AN936_09430
path_smag00280.kgml: 1.2.4.4 -> 1.2.4.4 -> 2.3.1.168
path_smag00280.kgml:
path_smag00280.kgml: Found a trail of span 2 containing skipped vertices
path_smag00280.kgml: 81 -> 79
path_smag00280.kgml: R04095 -> R04138
path_smag00280.kgml: smag:AN936_08600 -> {smag:AN936_08570, smag:AN936_08580}
path_smag00280.kgml: {1.3.8.4, 1.3.8.7} -> 6.4.1.4
path_smag00280.kgml: Skipped genes: smag:AN936_08590, smag:AN936_08595
path_smag00280.kgml:
path_smag00280.kgml: --- 11.06 seconds ---

path_smag00281.kgml: Geraniol degradation
path_smag00281.kgml: Initialization took 0.18 seconds
path_smag00281.kgml: (not found)
path_smag00281.kgml: --- 0.21 seconds ---

path_smag00290.kgml: Valine, leucine and isoleucine biosynthesis
path_smag00290.kgml: Initialization took 1.28 seconds
path_smag00290.kgml:
path_smag00290.kgml: Found a trail of span 3 without skipping any vertex
path_smag00290.kgml: 47 -> 42 -> 34
path_smag00290.kgml: R08648 -> R05069 -> R05068
path_smag00290.kgml: {smag:AN936_00660, smag:AN936_11430, smag:AN936_11435, smag:AN936_15145} -> smag:AN936_11440 -> smag:AN936_11440
path_smag00290.kgml: 2.2.1.6 -> {1.1.1.86, 5.4.99.3} -> 1.1.1.86
path_smag00290.kgml:
path_smag00290.kgml: Found a trail of span 3 containing skipped vertices
path_smag00290.kgml: 79 -> [44] -> 46 -> 44
path_smag00290.kgml: R00226 -> [R05071] -> R04440 -> R05071
path_smag00290.kgml: {smag:AN936_00660, smag:AN936_11430, smag:AN936_11435, smag:AN936_15145} -> [smag:AN936_11440] -> smag:AN936_11440 -> smag:AN936_11440
path_smag00290.kgml: 2.2.1.6 -> [{1.1.1.86, 5.4.99.3}] -> 1.1.1.86 -> {1.1.1.86, 5.4.99.3}
path_smag00290.kgml:
path_smag00290.kgml: Found a trail of span 2 without skipping any vertex
path_smag00290.kgml: 78 -> 21
path_smag00290.kgml: R03896 -> R03898
path_smag00290.kgml: {smag:AN936_12380, smag:AN936_12385, smag:AN936_14070, smag:AN936_14075, smag:AN936_16190, smag:AN936_16195} -> {smag:AN936_12380, smag:AN936_12385, smag:AN936_14070, smag:AN936_14075, smag:AN936_16190, smag:AN936_16195}
path_smag00290.kgml: 4.2.1.35 -> 4.2.1.35
path_smag00290.kgml:
path_smag00290.kgml: Found a trail of span 2 without skipping any vertex
path_smag00290.kgml: 35 -> 37
path_smag00290.kgml: R03968 -> R04001
path_smag00290.kgml: {smag:AN936_12380, smag:AN936_12385, smag:AN936_14070, smag:AN936_14075, smag:AN936_16190, smag:AN936_16195} -> {smag:AN936_12380, smag:AN936_12385, smag:AN936_14070, smag:AN936_14075, smag:AN936_16190, smag:AN936_16195}
path_smag00290.kgml: 4.2.1.33 -> 4.2.1.33
path_smag00290.kgml:
path_smag00290.kgml: --- 1.64 seconds ---

path_smag00300.kgml: Lysine biosynthesis
path_smag00300.kgml: Initialization took 0.98 seconds
path_smag00300.kgml:
path_smag00300.kgml: Found a trail of span 2 without skipping any vertex
path_smag00300.kgml: 77 -> 46
path_smag00300.kgml: R02788 -> R04617
path_smag00300.kgml: smag:AN936_12655 -> smag:AN936_12650
path_smag00300.kgml: 6.3.2.13 -> 6.3.2.10
path_smag00300.kgml:
path_smag00300.kgml: --- 1.10 seconds ---

path_smag00310.kgml: Lysine degradation
path_smag00310.kgml: Initialization took 3.95 seconds
path_smag00310.kgml:
path_smag00310.kgml: Found a trail of span 2 without skipping any vertex
path_smag00310.kgml: 55 -> 73
path_smag00310.kgml: R01940 -> R02571
path_smag00310.kgml: smag:AN936_01340 -> smag:AN936_01345
path_smag00310.kgml: 1.2.4.2 -> 2.3.1.61
path_smag00310.kgml:
path_smag00310.kgml: --- 3.99 seconds ---

path_smag00311.kgml: Penicillin and cephalosporin biosynthesis
path_smag00311.kgml: Initialization took 0.07 seconds
path_smag00311.kgml: (not found)
path_smag00311.kgml: --- 0.12 seconds ---

path_smag00330.kgml: Arginine and proline metabolism
path_smag00330.kgml: Initialization took 3.04 seconds
path_smag00330.kgml:
path_smag00330.kgml: Found a trail of span 2 without skipping any vertex
path_smag00330.kgml: 193 -> 198
path_smag00330.kgml: R00832 -> R04189
path_smag00330.kgml: smag:AN936_04380 -> smag:AN936_04385
path_smag00330.kgml: 2.3.1.109 -> 3.5.3.23
path_smag00330.kgml:
path_smag00330.kgml: Found a trail of span 2 without skipping any vertex
path_smag00330.kgml: 150 -> 151
path_smag00330.kgml: R01416 -> R01152
path_smag00330.kgml: smag:AN936_10360 -> smag:AN936_10365
path_smag00330.kgml: 3.5.3.12 -> 3.5.1.53
path_smag00330.kgml:
path_smag00330.kgml: --- 3.26 seconds ---

path_smag00332.kgml: Carbapenem biosynthesis
path_smag00332.kgml: Initialization took 0.08 seconds
path_smag00332.kgml: (not found)
path_smag00332.kgml: --- 0.13 seconds ---

path_smag00340.kgml: Histidine metabolism
path_smag00340.kgml: Initialization took 1.64 seconds
path_smag00340.kgml:
path_smag00340.kgml: Found a trail of span 4 without skipping any vertex
path_smag00340.kgml: 44 -> 43 -> 42 -> 40
path_smag00340.kgml: R01168 -> R02914 -> R02288 -> R02285
path_smag00340.kgml: smag:AN936_12495 -> smag:AN936_12505 -> smag:AN936_12490 -> smag:AN936_12500
path_smag00340.kgml: 4.3.1.3 -> 4.2.1.49 -> 3.5.2.7 -> 3.5.3.8
path_smag00340.kgml:
path_smag00340.kgml: Found a trail of span 3 without skipping any vertex
path_smag00340.kgml: 65 -> 69 -> 63
path_smag00340.kgml: R04640 -> R04558 -> R03457
path_smag00340.kgml: smag:AN936_00535 -> {smag:AN936_00530, smag:AN936_00540} -> smag:AN936_00525
path_smag00340.kgml: 5.3.1.16 -> 4.3.2.10 -> 4.2.1.19
path_smag00340.kgml:
path_smag00340.kgml: Found a trail of span 3 containing skipped vertices
path_smag00340.kgml: 44 -> 43 -> [42] -> 40
path_smag00340.kgml: R01168 -> R02914 -> [R02288] -> R02285
path_smag00340.kgml: smag:AN936_12495 -> smag:AN936_12505 -> [smag:AN936_12490] -> smag:AN936_12500
path_smag00340.kgml: 4.3.1.3 -> 4.2.1.49 -> [3.5.2.7] -> 3.5.3.8
path_smag00340.kgml:
path_smag00340.kgml: Found a trail of span 3 containing skipped vertices
path_smag00340.kgml: 44 -> [43] -> 42 -> 40
path_smag00340.kgml: R01168 -> [R02914] -> R02288 -> R02285
path_smag00340.kgml: smag:AN936_12495 -> [smag:AN936_12505] -> smag:AN936_12490 -> smag:AN936_12500
path_smag00340.kgml: 4.3.1.3 -> [4.2.1.49] -> 3.5.2.7 -> 3.5.3.8
path_smag00340.kgml:
path_smag00340.kgml: Found a trail of span 2 containing skipped vertices
path_smag00340.kgml: 65 -> [69] -> 63
path_smag00340.kgml: R04640 -> [R04558] -> R03457
path_smag00340.kgml: smag:AN936_00535 -> [{smag:AN936_00530, smag:AN936_00540}] -> smag:AN936_00525
path_smag00340.kgml: 5.3.1.16 -> [4.3.2.10] -> 4.2.1.19
path_smag00340.kgml: Skipped genes: smag:AN936_00530
path_smag00340.kgml:
path_smag00340.kgml: Found a trail of span 2 containing skipped vertices
path_smag00340.kgml: 44 -> [43 -> 42] -> 40
path_smag00340.kgml: R01168 -> [R02914 -> R02288] -> R02285
path_smag00340.kgml: smag:AN936_12495 -> [smag:AN936_12505 -> smag:AN936_12490] -> smag:AN936_12500
path_smag00340.kgml: 4.3.1.3 -> [4.2.1.49 -> 3.5.2.7] -> 3.5.3.8
path_smag00340.kgml:
path_smag00340.kgml: --- 2.06 seconds ---

path_smag00350.kgml: Tyrosine metabolism
path_smag00350.kgml: Initialization took 0.84 seconds
path_smag00350.kgml: (not found)
path_smag00350.kgml: --- 0.86 seconds ---

path_smag00360.kgml: Phenylalanine metabolism
path_smag00360.kgml: Initialization took 3.38 seconds
path_smag00360.kgml:
path_smag00360.kgml: Found a trail of span 2 without skipping any vertex
path_smag00360.kgml: 250 -> 55
path_smag00360.kgml: R00228 -> R00750
path_smag00360.kgml: smag:AN936_00760 -> smag:AN936_00765
path_smag00360.kgml: 1.2.1.10 -> 4.1.3.39
path_smag00360.kgml:
path_smag00360.kgml: Found a trail of span 2 without skipping any vertex
path_smag00360.kgml: 77 -> 162
path_smag00360.kgml: R00694 -> R01795
path_smag00360.kgml: smag:AN936_02925 -> {smag:AN936_02920, smag:AN936_11280, smag:AN936_17370}
path_smag00360.kgml: {2.6.1.1, 2.6.1.5, 2.6.1.57, 2.6.1.9} -> 1.14.16.1
path_smag00360.kgml:
path_smag00360.kgml: --- 3.55 seconds ---

path_smag00361.kgml: Chlorocyclohexane and chlorobenzene degradation
path_smag00361.kgml: Initialization took 0.18 seconds
path_smag00361.kgml: (not found)
path_smag00361.kgml: --- 0.23 seconds ---

path_smag00362.kgml: Benzoate degradation
path_smag00362.kgml: Initialization took 4.51 seconds
path_smag00362.kgml:
path_smag00362.kgml: Found a trail of span 5 containing skipped vertices
path_smag00362.kgml: 191 -> [189] -> 192 -> 180 -> 179 -> 208
path_smag00362.kgml: R02762 -> [R03966] -> R02602 -> R02601 -> R00750 -> R00228
path_smag00362.kgml: smag:AN936_00735 -> [{smag:AN936_13180, smag:AN936_22220}] -> smag:AN936_00740 -> {smag:AN936_00755, smag:AN936_19360} -> smag:AN936_00765 -> smag:AN936_00760
path_smag00362.kgml: 1.2.1.85 -> [5.3.2.6] -> 4.1.1.77 -> 4.2.1.80 -> 4.1.3.39 -> 1.2.1.10
path_smag00362.kgml: Skipped genes: smag:AN936_00745, smag:AN936_00750
path_smag00362.kgml:
path_smag00362.kgml: Found a trail of span 4 containing skipped vertices
path_smag00362.kgml: 191 -> [189] -> 192 -> 180 -> [179] -> 208
path_smag00362.kgml: R02762 -> [R03966] -> R02602 -> R02601 -> [R00750] -> R00228
path_smag00362.kgml: smag:AN936_00735 -> [{smag:AN936_13180, smag:AN936_22220}] -> smag:AN936_00740 -> {smag:AN936_00755, smag:AN936_19360} -> [smag:AN936_00765] -> smag:AN936_00760
path_smag00362.kgml: 1.2.1.85 -> [5.3.2.6] -> 4.1.1.77 -> 4.2.1.80 -> [4.1.3.39] -> 1.2.1.10
path_smag00362.kgml: Skipped genes: smag:AN936_00745, smag:AN936_00750
path_smag00362.kgml:
path_smag00362.kgml: --- 4.73 seconds ---

path_smag00364.kgml: Fluorobenzoate degradation
path_smag00364.kgml: Initialization took 0.13 seconds
path_smag00364.kgml: (not found)
path_smag00364.kgml: --- 0.17 seconds ---

path_smag00380.kgml: Tryptophan metabolism
path_smag00380.kgml: Initialization took 3.91 seconds
path_smag00380.kgml:
path_smag00380.kgml: Found a trail of span 3 containing skipped vertices
path_smag00380.kgml: 103 -> [102] -> 101 -> 152
path_smag00380.kgml: R02665 -> [R04323] -> R03889 -> R03887
path_smag00380.kgml: smag:AN936_00750 -> [smag:AN936_00685] -> smag:AN936_00735 -> smag:AN936_00745
path_smag00380.kgml: 1.13.11.6 -> [4.1.1.45] -> 1.2.1.32 -> 3.5.99.5
path_smag00380.kgml: Skipped genes: smag:AN936_00740
path_smag00380.kgml:
path_smag00380.kgml: Found a trail of span 3 without skipping any vertex
path_smag00380.kgml: 109 -> 104 -> 107
path_smag00380.kgml: R00678 -> R03936 -> R00988
path_smag00380.kgml: smag:AN936_11275 -> {smag:AN936_00670, smag:AN936_11265} -> smag:AN936_11270
path_smag00380.kgml: {1.13.11.11, 1.13.11.52} -> 3.7.1.3 -> 3.5.1.9
path_smag00380.kgml:
path_smag00380.kgml: Found a trail of span 3 without skipping any vertex
path_smag00380.kgml: 109 -> 94 -> 106
path_smag00380.kgml: R00678 -> R01959 -> R00987
path_smag00380.kgml: smag:AN936_11275 -> smag:AN936_11270 -> {smag:AN936_00670, smag:AN936_11265}
path_smag00380.kgml: {1.13.11.11, 1.13.11.52} -> 3.5.1.9 -> 3.7.1.3
path_smag00380.kgml:
path_smag00380.kgml: Found a trail of span 2 containing skipped vertices
path_smag00380.kgml: 103 -> [102 -> 101] -> 152
path_smag00380.kgml: R02665 -> [R04323 -> R03889] -> R03887
path_smag00380.kgml: smag:AN936_00750 -> [smag:AN936_00685 -> smag:AN936_00735] -> smag:AN936_00745
path_smag00380.kgml: 1.13.11.6 -> [4.1.1.45 -> 1.2.1.32] -> 3.5.99.5
path_smag00380.kgml:
path_smag00380.kgml: Found a trail of span 2 containing skipped vertices
path_smag00380.kgml: 109 -> [104] -> 107
path_smag00380.kgml: R00678 -> [R03936] -> R00988
path_smag00380.kgml: smag:AN936_11275 -> [{smag:AN936_00670, smag:AN936_11265}] -> smag:AN936_11270
path_smag00380.kgml: {1.13.11.11, 1.13.11.52} -> [3.7.1.3] -> 3.5.1.9
path_smag00380.kgml:
path_smag00380.kgml: Found a trail of span 2 containing skipped vertices
path_smag00380.kgml: 109 -> [94] -> 106
path_smag00380.kgml: R00678 -> [R01959] -> R00987
path_smag00380.kgml: smag:AN936_11275 -> [smag:AN936_11270] -> {smag:AN936_00670, smag:AN936_11265}
path_smag00380.kgml: {1.13.11.11, 1.13.11.52} -> [3.5.1.9] -> 3.7.1.3
path_smag00380.kgml: Skipped genes: smag:AN936_11270
path_smag00380.kgml:
path_smag00380.kgml: Found a trail of span 2 containing skipped vertices
path_smag00380.kgml: 108 -> [103] -> 102
path_smag00380.kgml: R02668 -> [R02665] -> R04323
path_smag00380.kgml: {smag:AN936_00670, smag:AN936_11265} -> [smag:AN936_00750] -> smag:AN936_00685
path_smag00380.kgml: 3.7.1.3 -> [1.13.11.6] -> 4.1.1.45
path_smag00380.kgml: Skipped genes: smag:AN936_00675
path_smag00380.kgml:
path_smag00380.kgml: --- 4.42 seconds ---

path_smag00400.kgml: Phenylalanine, tyrosine and tryptophan biosynthesis
path_smag00400.kgml: Initialization took 2.04 seconds
path_smag00400.kgml:
path_smag00400.kgml: Found a trail of span 4 containing skipped vertices
path_smag00400.kgml: 52 -> 51 -> [54] -> 55 -> [54 -> 52] -> 53
path_smag00400.kgml: R02340 -> R02722 -> [R03508] -> R03509 -> [R03508 -> R02340] -> R00674
path_smag00400.kgml: smag:AN936_08760 -> {smag:AN936_08760, smag:AN936_08770} -> [smag:AN936_07495] -> smag:AN936_08775 -> [smag:AN936_07495 -> smag:AN936_08760] -> smag:AN936_08770
path_smag00400.kgml: {4.1.2.8, 4.2.1.20} -> 4.2.1.20 -> [4.1.1.48] -> 5.3.1.24 -> [4.1.1.48 -> {4.1.2.8, 4.2.1.20}] -> {4.2.1.122, 4.2.1.20}
path_smag00400.kgml: Skipped genes: smag:AN936_08765
path_smag00400.kgml:
path_smag00400.kgml: Found a trail of span 4 containing skipped vertices
path_smag00400.kgml: 80 -> [69] -> 65 -> [67] -> 63 -> 71
path_smag00400.kgml: R00734 -> [R01728] -> R01731 -> [R00691] -> R00694 -> R01795
path_smag00400.kgml: smag:AN936_02925 -> [smag:AN936_20265] -> smag:AN936_02925 -> [smag:AN936_15510] -> smag:AN936_02925 -> {smag:AN936_02920, smag:AN936_11280, smag:AN936_17370}
path_smag00400.kgml: {2.6.1.1, 2.6.1.5, 2.6.1.57, 2.6.1.9} -> [1.3.1.12] -> {2.6.1.57, 2.6.1.78} -> [{4.2.1.51, 4.2.1.91}] -> {2.6.1.1, 2.6.1.5, 2.6.1.57, 2.6.1.9} -> 1.14.16.1
path_smag00400.kgml:
path_smag00400.kgml: Found a trail of span 4 containing skipped vertices
path_smag00400.kgml: 88 -> [60 -> 65] -> 70 -> [83] -> 69 -> 89
path_smag00400.kgml: R00694 -> [R01373 -> R01731] -> R00732 -> [R00734] -> R01728 -> R00734
path_smag00400.kgml: smag:AN936_20270 -> [smag:AN936_15510 -> smag:AN936_02925] -> smag:AN936_20265 -> [smag:AN936_16960] -> smag:AN936_20265 -> smag:AN936_20270
path_smag00400.kgml: {2.6.1.1, 2.6.1.5, 2.6.1.57, 2.6.1.9} -> [{4.2.1.51, 4.2.1.91} -> {2.6.1.57, 2.6.1.78}] -> {1.3.1.43, 1.3.1.79} -> [{2.6.1.1, 2.6.1.5, 2.6.1.57, 2.6.1.9}] -> 1.3.1.12 -> {2.6.1.1, 2.6.1.5, 2.6.1.57, 2.6.1.9}
path_smag00400.kgml:
path_smag00400.kgml: Found a trail of span 3 containing skipped vertices
path_smag00400.kgml: 57 -> [56 -> 55] -> 54 -> [55] -> 56
path_smag00400.kgml: {R00985, R00986} -> [R01073 -> R03509] -> R03508 -> [R03509] -> R01073
path_smag00400.kgml: {smag:AN936_07505, smag:AN936_07510} -> [smag:AN936_07500 -> smag:AN936_08775] -> smag:AN936_07495 -> [smag:AN936_08775] -> smag:AN936_07500
path_smag00400.kgml: {4.1.3.27, 4.1.3.27} -> [2.4.2.18 -> 5.3.1.24] -> 4.1.1.48 -> [5.3.1.24] -> 2.4.2.18
path_smag00400.kgml:
path_smag00400.kgml: Found a trail of span 2 containing skipped vertices
path_smag00400.kgml: 79 -> [77 -> 76] -> 75
path_smag00400.kgml: R03083 -> [R03084 -> R02413] -> R02412
path_smag00400.kgml: smag:AN936_15945 -> [smag:AN936_12205 -> smag:AN936_20535] -> smag:AN936_15940
path_smag00400.kgml: 4.2.3.4 -> [4.2.1.10 -> {1.1.1.25, 1.1.1.282}] -> 2.7.1.71
path_smag00400.kgml:
path_smag00400.kgml: --- 18.78 seconds ---

path_smag00401.kgml: Novobiocin biosynthesis
path_smag00401.kgml: Initialization took 0.07 seconds
path_smag00401.kgml:
path_smag00401.kgml: Found a trail of span 2 without skipping any vertex
path_smag00401.kgml: 65 -> 63
path_smag00401.kgml: R01728 -> R00734
path_smag00401.kgml: smag:AN936_20265 -> smag:AN936_20270
path_smag00401.kgml: 1.3.1.12 -> {2.6.1.1, 2.6.1.5, 2.6.1.57, 2.6.1.9}
path_smag00401.kgml:
path_smag00401.kgml: Found a trail of span 2 without skipping any vertex
path_smag00401.kgml: 64 -> 63
path_smag00401.kgml: R01728 -> R00734
path_smag00401.kgml: smag:AN936_20265 -> smag:AN936_20270
path_smag00401.kgml: 1.3.1.12 -> {2.6.1.1, 2.6.1.5, 2.6.1.57, 2.6.1.9}
path_smag00401.kgml:
path_smag00401.kgml: --- 0.21 seconds ---

path_smag00410.kgml: beta-Alanine metabolism
path_smag00410.kgml: Initialization took 0.88 seconds
path_smag00410.kgml: (not found)
path_smag00410.kgml: --- 0.92 seconds ---

path_smag00430.kgml: Taurine and hypotaurine metabolism
path_smag00430.kgml: Initialization took 0.73 seconds
path_smag00430.kgml: (not found)
path_smag00430.kgml: --- 0.77 seconds ---

path_smag00450.kgml: Selenocompound metabolism
path_smag00450.kgml: Initialization took 0.88 seconds
path_smag00450.kgml: (not found)
path_smag00450.kgml: --- 0.91 seconds ---

path_smag00460.kgml: Cyanoamino acid metabolism
path_smag00460.kgml: Initialization took 0.89 seconds
path_smag00460.kgml:
path_smag00460.kgml: Found a trail of span 2 without skipping any vertex
path_smag00460.kgml: 151 -> 147
path_smag00460.kgml: R02985 -> R02558
path_smag00460.kgml: {smag:AN936_10580, smag:AN936_11130, smag:AN936_14710, smag:AN936_14740, smag:AN936_14745, smag:AN936_21560} -> {smag:AN936_10580, smag:AN936_11130, smag:AN936_14710, smag:AN936_14740, smag:AN936_14745, smag:AN936_21560}
path_smag00460.kgml: {3.2.1.117, 3.2.1.21} -> {3.2.1.118, 3.2.1.21}
path_smag00460.kgml:
path_smag00460.kgml: --- 0.98 seconds ---

path_smag00471.kgml: D-Glutamine and D-glutamate metabolism
path_smag00471.kgml: Initialization took 0.18 seconds
path_smag00471.kgml:
path_smag00471.kgml: Found a trail of span 2 containing skipped vertices
path_smag00471.kgml: 19 -> 20
path_smag00471.kgml: R03193 -> R02783
path_smag00471.kgml: {smag:AN936_12625, smag:AN936_12720} -> smag:AN936_12640
path_smag00471.kgml: 6.3.2.8 -> 6.3.2.9
path_smag00471.kgml: Skipped genes: smag:AN936_12635, smag:AN936_12630
path_smag00471.kgml:
path_smag00471.kgml: --- 0.27 seconds ---

path_smag00472.kgml: D-Arginine and D-ornithine metabolism
path_smag00472.kgml: Initialization took 0.08 seconds
path_smag00472.kgml: (not found)
path_smag00472.kgml: --- 0.11 seconds ---

path_smag00473.kgml: D-Alanine metabolism
path_smag00473.kgml: Initialization took 0.09 seconds
path_smag00473.kgml: (not found)
path_smag00473.kgml: --- 0.14 seconds ---

path_smag00480.kgml: Glutathione metabolism
path_smag00480.kgml: Initialization took 4.19 seconds
path_smag00480.kgml:
path_smag00480.kgml: Found a trail of span 2 containing skipped vertices
path_smag00480.kgml: 54 -> [51 -> 48] -> 50
path_smag00480.kgml: R01262 -> [R00899 -> R00497] -> R00494
path_smag00480.kgml: {smag:AN936_01915, smag:AN936_03885, smag:AN936_03905, smag:AN936_05775, smag:AN936_05800, smag:AN936_05955, smag:AN936_14925} -> [smag:AN936_03730 -> smag:AN936_13565] -> {smag:AN936_01915, smag:AN936_03885, smag:AN936_03905, smag:AN936_05775, smag:AN936_05800, smag:AN936_05955, smag:AN936_14925}
path_smag00480.kgml: 2.3.2.2 -> [{3.4.11.1, 3.4.11.2, 3.4.11.23} -> 6.3.2.3] -> 3.4.19.13
path_smag00480.kgml: Skipped genes: smag:AN936_05780
path_smag00480.kgml:
path_smag00480.kgml: --- 4.41 seconds ---

path_smag00500.kgml: Starch and sucrose metabolism
path_smag00500.kgml: Initialization took 0.90 seconds
path_smag00500.kgml:
path_smag00500.kgml: Found a trail of span 2 without skipping any vertex
path_smag00500.kgml: 82 -> 83
path_smag00500.kgml: R02887 -> R00306
path_smag00500.kgml: {smag:AN936_10580, smag:AN936_11130, smag:AN936_14710, smag:AN936_14740, smag:AN936_14745, smag:AN936_21560} -> {smag:AN936_10580, smag:AN936_11130, smag:AN936_14710, smag:AN936_14740, smag:AN936_14745, smag:AN936_21560}
path_smag00500.kgml: {3.2.1.21, 3.2.1.74} -> {3.2.1.21, 3.2.1.74}
path_smag00500.kgml:
path_smag00500.kgml: --- 0.99 seconds ---

path_smag00520.kgml: Amino sugar and nucleotide sugar metabolism
path_smag00520.kgml: Initialization took 2.85 seconds
path_smag00520.kgml:
path_smag00520.kgml: Found a trail of span 2 without skipping any vertex
path_smag00520.kgml: 420 -> 422
path_smag00520.kgml: R11024 -> R11025
path_smag00520.kgml: smag:AN936_16290 -> smag:AN936_16295
path_smag00520.kgml: 2.7.1.221 -> 2.7.7.99
path_smag00520.kgml:
path_smag00520.kgml: Found a trail of span 2 containing skipped vertices
path_smag00520.kgml: 186 -> [188] -> 270
path_smag00520.kgml: R00291 -> [R00286] -> R01385
path_smag00520.kgml: {smag:AN936_10895, smag:AN936_18580} -> [smag:AN936_19055] -> smag:AN936_18570
path_smag00520.kgml: 5.1.3.2 -> [1.1.1.22] -> 5.1.3.6
path_smag00520.kgml: Skipped genes: smag:AN936_18575
path_smag00520.kgml:
path_smag00520.kgml: Found a trail of span 2 without skipping any vertex
path_smag00520.kgml: 41 -> 42
path_smag00520.kgml: R00420 -> R03317
path_smag00520.kgml: {smag:AN936_18590, smag:AN936_18670} -> smag:AN936_18675
path_smag00520.kgml: 5.1.3.14 -> 1.1.1.336
path_smag00520.kgml:
path_smag00520.kgml: --- 3.12 seconds ---

path_smag00521.kgml: Streptomycin biosynthesis
path_smag00521.kgml: Initialization took 0.15 seconds
path_smag00521.kgml:
path_smag00521.kgml: Found a trail of span 2 without skipping any vertex
path_smag00521.kgml: 21 -> 55
path_smag00521.kgml: R01187 -> R01183
path_smag00521.kgml: {smag:AN936_09315, smag:AN936_11330, smag:AN936_17165} -> smag:AN936_11380
path_smag00521.kgml: 3.1.3.25 -> 1.1.1.18
path_smag00521.kgml:
path_smag00521.kgml: --- 0.24 seconds ---

path_smag00550.kgml: Peptidoglycan biosynthesis
path_smag00550.kgml: Initialization took 1.78 seconds
path_smag00550.kgml:
path_smag00550.kgml: Found a trail of span 7 containing skipped vertices
path_smag00550.kgml: 59 -> 33 -> 32 -> 34 -> 23 -> 35 -> 36
path_smag00550.kgml: {R03191, R03192} -> R03193 -> R02783 -> R02788 -> R04617 -> R05630 -> R05032
path_smag00550.kgml: smag:AN936_12620 -> {smag:AN936_12625, smag:AN936_12720} -> smag:AN936_12640 -> smag:AN936_12655 -> smag:AN936_12650 -> smag:AN936_12645 -> smag:AN936_12630
path_smag00550.kgml: {1.3.1.98, 1.3.1.98} -> 6.3.2.8 -> 6.3.2.9 -> 6.3.2.13 -> 6.3.2.10 -> 2.7.8.13 -> 2.4.1.227
path_smag00550.kgml: Skipped genes: smag:AN936_12635
path_smag00550.kgml:
path_smag00550.kgml: Found a trail of span 6 containing skipped vertices
path_smag00550.kgml: 59 -> 33 -> 32 -> 34 -> [23] -> 35 -> 36
path_smag00550.kgml: {R03191, R03192} -> R03193 -> R02783 -> R02788 -> [R04617] -> R05630 -> R05032
path_smag00550.kgml: smag:AN936_12620 -> {smag:AN936_12625, smag:AN936_12720} -> smag:AN936_12640 -> smag:AN936_12655 -> [smag:AN936_12650] -> smag:AN936_12645 -> smag:AN936_12630
path_smag00550.kgml: {1.3.1.98, 1.3.1.98} -> 6.3.2.8 -> 6.3.2.9 -> 6.3.2.13 -> [6.3.2.10] -> 2.7.8.13 -> 2.4.1.227
path_smag00550.kgml: Skipped genes: smag:AN936_12635, smag:AN936_12650
path_smag00550.kgml:
path_smag00550.kgml: Found a trail of span 6 containing skipped vertices
path_smag00550.kgml: 59 -> 33 -> 32 -> [34] -> 23 -> 35 -> 36
path_smag00550.kgml: {R03191, R03192} -> R03193 -> R02783 -> [R02788] -> R04617 -> R05630 -> R05032
path_smag00550.kgml: smag:AN936_12620 -> {smag:AN936_12625, smag:AN936_12720} -> smag:AN936_12640 -> [smag:AN936_12655] -> smag:AN936_12650 -> smag:AN936_12645 -> smag:AN936_12630
path_smag00550.kgml: {1.3.1.98, 1.3.1.98} -> 6.3.2.8 -> 6.3.2.9 -> [6.3.2.13] -> 6.3.2.10 -> 2.7.8.13 -> 2.4.1.227
path_smag00550.kgml: Skipped genes: smag:AN936_12635
path_smag00550.kgml:
path_smag00550.kgml: Found a trail of span 6 containing skipped vertices
path_smag00550.kgml: 59 -> 33 -> [32] -> 34 -> 23 -> 35 -> 36
path_smag00550.kgml: {R03191, R03192} -> R03193 -> [R02783] -> R02788 -> R04617 -> R05630 -> R05032
path_smag00550.kgml: smag:AN936_12620 -> {smag:AN936_12625, smag:AN936_12720} -> [smag:AN936_12640] -> smag:AN936_12655 -> smag:AN936_12650 -> smag:AN936_12645 -> smag:AN936_12630
path_smag00550.kgml: {1.3.1.98, 1.3.1.98} -> 6.3.2.8 -> [6.3.2.9] -> 6.3.2.13 -> 6.3.2.10 -> 2.7.8.13 -> 2.4.1.227
path_smag00550.kgml: Skipped genes: smag:AN936_12635, smag:AN936_12640
path_smag00550.kgml:
path_smag00550.kgml: Found a trail of span 6 containing skipped vertices
path_smag00550.kgml: 59 -> [33] -> 32 -> 34 -> 23 -> 35 -> 36
path_smag00550.kgml: {R03191, R03192} -> [R03193] -> R02783 -> R02788 -> R04617 -> R05630 -> R05032
path_smag00550.kgml: smag:AN936_12620 -> [{smag:AN936_12625, smag:AN936_12720}] -> smag:AN936_12640 -> smag:AN936_12655 -> smag:AN936_12650 -> smag:AN936_12645 -> smag:AN936_12630
path_smag00550.kgml: {1.3.1.98, 1.3.1.98} -> [6.3.2.8] -> 6.3.2.9 -> 6.3.2.13 -> 6.3.2.10 -> 2.7.8.13 -> 2.4.1.227
path_smag00550.kgml: Skipped genes: smag:AN936_12635, smag:AN936_12625
path_smag00550.kgml:
path_smag00550.kgml: Found a trail of span 6 containing skipped vertices
path_smag00550.kgml: 59 -> 33 -> 32 -> 34 -> 23 -> [35] -> 36
path_smag00550.kgml: {R03191, R03192} -> R03193 -> R02783 -> R02788 -> R04617 -> [R05630] -> R05032
path_smag00550.kgml: smag:AN936_12620 -> {smag:AN936_12625, smag:AN936_12720} -> smag:AN936_12640 -> smag:AN936_12655 -> smag:AN936_12650 -> [smag:AN936_12645] -> smag:AN936_12630
path_smag00550.kgml: {1.3.1.98, 1.3.1.98} -> 6.3.2.8 -> 6.3.2.9 -> 6.3.2.13 -> 6.3.2.10 -> [2.7.8.13] -> 2.4.1.227
path_smag00550.kgml: Skipped genes: smag:AN936_12645, smag:AN936_12635
path_smag00550.kgml:
path_smag00550.kgml: Found a trail of span 5 containing skipped vertices
path_smag00550.kgml: 59 -> 33 -> 32 -> 34 -> [23 -> 35] -> 36
path_smag00550.kgml: {R03191, R03192} -> R03193 -> R02783 -> R02788 -> [R04617 -> R05630] -> R05032
path_smag00550.kgml: smag:AN936_12620 -> {smag:AN936_12625, smag:AN936_12720} -> smag:AN936_12640 -> smag:AN936_12655 -> [smag:AN936_12650 -> smag:AN936_12645] -> smag:AN936_12630
path_smag00550.kgml: {1.3.1.98, 1.3.1.98} -> 6.3.2.8 -> 6.3.2.9 -> 6.3.2.13 -> [6.3.2.10 -> 2.7.8.13] -> 2.4.1.227
path_smag00550.kgml: Skipped genes: smag:AN936_12645, smag:AN936_12635, smag:AN936_12650
path_smag00550.kgml:
path_smag00550.kgml: Found a trail of span 5 containing skipped vertices
path_smag00550.kgml: 59 -> 33 -> 32 -> [34 -> 23] -> 35 -> 36
path_smag00550.kgml: {R03191, R03192} -> R03193 -> R02783 -> [R02788 -> R04617] -> R05630 -> R05032
path_smag00550.kgml: smag:AN936_12620 -> {smag:AN936_12625, smag:AN936_12720} -> smag:AN936_12640 -> [smag:AN936_12655 -> smag:AN936_12650] -> smag:AN936_12645 -> smag:AN936_12630
path_smag00550.kgml: {1.3.1.98, 1.3.1.98} -> 6.3.2.8 -> 6.3.2.9 -> [6.3.2.13 -> 6.3.2.10] -> 2.7.8.13 -> 2.4.1.227
path_smag00550.kgml: Skipped genes: smag:AN936_12635
path_smag00550.kgml:
path_smag00550.kgml: Found a trail of span 5 containing skipped vertices
path_smag00550.kgml: 59 -> 33 -> [32 -> 34] -> 23 -> 35 -> 36
path_smag00550.kgml: {R03191, R03192} -> R03193 -> [R02783 -> R02788] -> R04617 -> R05630 -> R05032
path_smag00550.kgml: smag:AN936_12620 -> {smag:AN936_12625, smag:AN936_12720} -> [smag:AN936_12640 -> smag:AN936_12655] -> smag:AN936_12650 -> smag:AN936_12645 -> smag:AN936_12630
path_smag00550.kgml: {1.3.1.98, 1.3.1.98} -> 6.3.2.8 -> [6.3.2.9 -> 6.3.2.13] -> 6.3.2.10 -> 2.7.8.13 -> 2.4.1.227
path_smag00550.kgml: Skipped genes: smag:AN936_12635, smag:AN936_12640
path_smag00550.kgml:
path_smag00550.kgml: Found a trail of span 5 containing skipped vertices
path_smag00550.kgml: 59 -> [33 -> 32] -> 34 -> 23 -> 35 -> 36
path_smag00550.kgml: {R03191, R03192} -> [R03193 -> R02783] -> R02788 -> R04617 -> R05630 -> R05032
path_smag00550.kgml: smag:AN936_12620 -> [{smag:AN936_12625, smag:AN936_12720} -> smag:AN936_12640] -> smag:AN936_12655 -> smag:AN936_12650 -> smag:AN936_12645 -> smag:AN936_12630
path_smag00550.kgml: {1.3.1.98, 1.3.1.98} -> [6.3.2.8 -> 6.3.2.9] -> 6.3.2.13 -> 6.3.2.10 -> 2.7.8.13 -> 2.4.1.227
path_smag00550.kgml: Skipped genes: smag:AN936_12635, smag:AN936_12625, smag:AN936_12640
path_smag00550.kgml:
path_smag00550.kgml: Found a trail of span 4 containing skipped vertices
path_smag00550.kgml: 30 -> 23 -> 35 -> 36
path_smag00550.kgml: R01150 -> R04617 -> R05630 -> R05032
path_smag00550.kgml: {smag:AN936_04730, smag:AN936_12615} -> smag:AN936_12650 -> smag:AN936_12645 -> smag:AN936_12630
path_smag00550.kgml: 6.3.2.4 -> 6.3.2.10 -> 2.7.8.13 -> 2.4.1.227
path_smag00550.kgml: Skipped genes: smag:AN936_12620, smag:AN936_12635, smag:AN936_12625, smag:AN936_12640
path_smag00550.kgml:
path_smag00550.kgml: Found a trail of span 4 containing skipped vertices
path_smag00550.kgml: 30 -> 29 -> 28 -> 27
path_smag00550.kgml: R01150 -> R04573 -> R05629 -> R05662
path_smag00550.kgml: {smag:AN936_04730, smag:AN936_12615} -> smag:AN936_12650 -> smag:AN936_12645 -> smag:AN936_12630
path_smag00550.kgml: 6.3.2.4 -> 6.3.2.10 -> 2.7.8.13 -> 2.4.1.227
path_smag00550.kgml: Skipped genes: smag:AN936_12620, smag:AN936_12635, smag:AN936_12625, smag:AN936_12640
path_smag00550.kgml:
path_smag00550.kgml: Found a trail of span 3 containing skipped vertices
path_smag00550.kgml: 30 -> [23] -> 35 -> 36
path_smag00550.kgml: R01150 -> [R04617] -> R05630 -> R05032
path_smag00550.kgml: {smag:AN936_04730, smag:AN936_12615} -> [smag:AN936_12650] -> smag:AN936_12645 -> smag:AN936_12630
path_smag00550.kgml: 6.3.2.4 -> [6.3.2.10] -> 2.7.8.13 -> 2.4.1.227
path_smag00550.kgml: Skipped genes: smag:AN936_12620, smag:AN936_12635, smag:AN936_12625, smag:AN936_12640
path_smag00550.kgml:
path_smag00550.kgml: Found a trail of span 3 containing skipped vertices
path_smag00550.kgml: 30 -> [29] -> 28 -> 27
path_smag00550.kgml: R01150 -> [R04573] -> R05629 -> R05662
path_smag00550.kgml: {smag:AN936_04730, smag:AN936_12615} -> [smag:AN936_12650] -> smag:AN936_12645 -> smag:AN936_12630
path_smag00550.kgml: 6.3.2.4 -> [6.3.2.10] -> 2.7.8.13 -> 2.4.1.227
path_smag00550.kgml: Skipped genes: smag:AN936_12620, smag:AN936_12635, smag:AN936_12625, smag:AN936_12640
path_smag00550.kgml:
path_smag00550.kgml: Found a trail of span 2 containing skipped vertices
path_smag00550.kgml: 30 -> [23 -> 35] -> 36
path_smag00550.kgml: R01150 -> [R04617 -> R05630] -> R05032
path_smag00550.kgml: {smag:AN936_04730, smag:AN936_12615} -> [smag:AN936_12650 -> smag:AN936_12645] -> smag:AN936_12630
path_smag00550.kgml: 6.3.2.4 -> [6.3.2.10 -> 2.7.8.13] -> 2.4.1.227
path_smag00550.kgml: Skipped genes: smag:AN936_12620, smag:AN936_12625
path_smag00550.kgml:
path_smag00550.kgml: Found a trail of span 2 containing skipped vertices
path_smag00550.kgml: 30 -> [29 -> 28] -> 27
path_smag00550.kgml: R01150 -> [R04573 -> R05629] -> R05662
path_smag00550.kgml: {smag:AN936_04730, smag:AN936_12615} -> [smag:AN936_12650 -> smag:AN936_12645] -> smag:AN936_12630
path_smag00550.kgml: 6.3.2.4 -> [6.3.2.10 -> 2.7.8.13] -> 2.4.1.227
path_smag00550.kgml: Skipped genes: smag:AN936_12620, smag:AN936_12625
path_smag00550.kgml:
path_smag00550.kgml: --- 3.17 seconds ---

path_smag00561.kgml: Glycerolipid metabolism
path_smag00561.kgml: Initialization took 0.73 seconds
path_smag00561.kgml: (not found)
path_smag00561.kgml: --- 0.78 seconds ---

path_smag00562.kgml: Inositol phosphate metabolism
path_smag00562.kgml: Initialization took 0.68 seconds
path_smag00562.kgml:
path_smag00562.kgml: Found a trail of span 4 without skipping any vertex
path_smag00562.kgml: 83 -> 114 -> 115 -> 117
path_smag00562.kgml: R02782 -> R08603 -> R08503 -> R05661
path_smag00562.kgml: smag:AN936_11360 -> smag:AN936_11365 -> smag:AN936_11355 -> smag:AN936_11370
path_smag00562.kgml: 4.2.1.44 -> 3.7.1.22 -> 5.3.1.30 -> 2.7.1.92
path_smag00562.kgml:
path_smag00562.kgml: Found a trail of span 3 containing skipped vertices
path_smag00562.kgml: 83 -> [114] -> 115 -> 117
path_smag00562.kgml: R02782 -> [R08603] -> R08503 -> R05661
path_smag00562.kgml: smag:AN936_11360 -> [smag:AN936_11365] -> smag:AN936_11355 -> smag:AN936_11370
path_smag00562.kgml: 4.2.1.44 -> [3.7.1.22] -> 5.3.1.30 -> 2.7.1.92
path_smag00562.kgml: Skipped genes: smag:AN936_11365
path_smag00562.kgml:
path_smag00562.kgml: Found a trail of span 3 containing skipped vertices
path_smag00562.kgml: 83 -> 114 -> [115] -> 117
path_smag00562.kgml: R02782 -> R08603 -> [R08503] -> R05661
path_smag00562.kgml: smag:AN936_11360 -> smag:AN936_11365 -> [smag:AN936_11355] -> smag:AN936_11370
path_smag00562.kgml: 4.2.1.44 -> 3.7.1.22 -> [5.3.1.30] -> 2.7.1.92
path_smag00562.kgml:
path_smag00562.kgml: Found a trail of span 2 containing skipped vertices
path_smag00562.kgml: 83 -> [114 -> 115] -> 117
path_smag00562.kgml: R02782 -> [R08603 -> R08503] -> R05661
path_smag00562.kgml: smag:AN936_11360 -> [smag:AN936_11365 -> smag:AN936_11355] -> smag:AN936_11370
path_smag00562.kgml: 4.2.1.44 -> [3.7.1.22 -> 5.3.1.30] -> 2.7.1.92
path_smag00562.kgml: Skipped genes: smag:AN936_11365
path_smag00562.kgml:
path_smag00562.kgml: Found a trail of span 2 without skipping any vertex
path_smag00562.kgml: 65 -> 82
path_smag00562.kgml: R01187 -> R01183
path_smag00562.kgml: {smag:AN936_09315, smag:AN936_11330, smag:AN936_17165} -> smag:AN936_11380
path_smag00562.kgml: 3.1.3.25 -> 1.1.1.18
path_smag00562.kgml:
path_smag00562.kgml: Found a trail of span 2 without skipping any vertex
path_smag00562.kgml: 64 -> 82
path_smag00562.kgml: R01186 -> R01183
path_smag00562.kgml: {smag:AN936_09315, smag:AN936_11330, smag:AN936_17165} -> smag:AN936_11380
path_smag00562.kgml: 3.1.3.25 -> 1.1.1.18
path_smag00562.kgml:
path_smag00562.kgml: Found a trail of span 2 without skipping any vertex
path_smag00562.kgml: 75 -> 82
path_smag00562.kgml: R01185 -> R01183
path_smag00562.kgml: {smag:AN936_09315, smag:AN936_11330, smag:AN936_17165} -> smag:AN936_11380
path_smag00562.kgml: 3.1.3.25 -> 1.1.1.18
path_smag00562.kgml:
path_smag00562.kgml: --- 1.11 seconds ---

path_smag00564.kgml: Glycerophospholipid metabolism
path_smag00564.kgml: Initialization took 1.33 seconds
path_smag00564.kgml:
path_smag00564.kgml: Found a trail of span 2 without skipping any vertex
path_smag00564.kgml: 103 -> 135
path_smag00564.kgml: R01800 -> R02055
path_smag00564.kgml: smag:AN936_04250 -> smag:AN936_04245
path_smag00564.kgml: 2.7.8.8 -> 4.1.1.65
path_smag00564.kgml:
path_smag00564.kgml: Found a trail of span 2 without skipping any vertex
path_smag00564.kgml: 219 -> 221
path_smag00564.kgml: R09072 -> R09073
path_smag00564.kgml: smag:AN936_07700 -> smag:AN936_07705
path_smag00564.kgml: ? -> ?
path_smag00564.kgml:
path_smag00564.kgml: --- 1.50 seconds ---

path_smag00590.kgml: Arachidonic acid metabolism
path_smag00590.kgml: Initialization took 0.04 seconds
path_smag00590.kgml: (not found)
path_smag00590.kgml: --- 0.07 seconds ---

path_smag00620.kgml: Pyruvate metabolism
path_smag00620.kgml: Initialization took 12.35 seconds
path_smag00620.kgml:
path_smag00620.kgml: Found a trail of span 3 without skipping any vertex
path_smag00620.kgml: 103 -> 98 -> 109
path_smag00620.kgml: R00316 -> R00236 -> R00238
path_smag00620.kgml: smag:AN936_15985 -> smag:AN936_15985 -> {smag:AN936_00480, smag:AN936_01130, smag:AN936_02065, smag:AN936_02115, smag:AN936_06920, smag:AN936_07995, smag:AN936_12010, smag:AN936_12015, smag:AN936_15200, smag:AN936_15700, smag:AN936_15835, smag:AN936_15980}
path_smag00620.kgml: 6.2.1.1 -> 6.2.1.1 -> 2.3.1.9
path_smag00620.kgml:
path_smag00620.kgml: Found a trail of span 2 containing skipped vertices
path_smag00620.kgml: 92 -> [179 -> 107] -> 104
path_smag00620.kgml: R00196 -> [R01196 -> R00228] -> R00710
path_smag00620.kgml: {smag:AN936_01660, smag:AN936_06505, smag:AN936_13280, smag:AN936_18125} -> [{smag:AN936_08490, smag:AN936_08495} -> smag:AN936_00760] -> {smag:AN936_08315, smag:AN936_12780, smag:AN936_13240, smag:AN936_13265, smag:AN936_16320}
path_smag00620.kgml: 1.1.2.3 -> [{1.2.7.1, 1.2.7.11} -> 1.2.1.10] -> {1.2.1.3, 1.2.1.5}
path_smag00620.kgml: Skipped genes: smag:AN936_13275, smag:AN936_13270
path_smag00620.kgml:
path_smag00620.kgml: Found a trail of span 2 containing skipped vertices
path_smag00620.kgml: 70 -> 74
path_smag00620.kgml: R02530 -> R01736
path_smag00620.kgml: smag:AN936_14900 -> {smag:AN936_10740, smag:AN936_14910}
path_smag00620.kgml: 4.4.1.5 -> 3.1.2.6
path_smag00620.kgml: Skipped genes: smag:AN936_14905
path_smag00620.kgml:
path_smag00620.kgml: Found a trail of span 2 without skipping any vertex
path_smag00620.kgml: 124 -> 125
path_smag00620.kgml: R02569 -> R07618
path_smag00620.kgml: smag:AN936_07930 -> {smag:AN936_01355, smag:AN936_07940}
path_smag00620.kgml: 2.3.1.12 -> 1.8.1.4
path_smag00620.kgml:
path_smag00620.kgml: Found a trail of span 2 without skipping any vertex
path_smag00620.kgml: 123 -> 55
path_smag00620.kgml: R00014 -> R03270
path_smag00620.kgml: {smag:AN936_10165, smag:AN936_10170} -> {smag:AN936_10165, smag:AN936_10170}
path_smag00620.kgml: {1.2.4.1, 2.2.1.6, 4.1.1.1} -> 1.2.4.1
path_smag00620.kgml:
path_smag00620.kgml: --- 13.76 seconds ---

path_smag00621.kgml: Dioxin degradation
path_smag00621.kgml: Initialization took 0.18 seconds
path_smag00621.kgml:
path_smag00621.kgml: Found a trail of span 4 containing skipped vertices
path_smag00621.kgml: 115 -> 97 -> 13 -> 108
path_smag00621.kgml: R02602 -> R02601 -> R00750 -> R00228
path_smag00621.kgml: smag:AN936_00740 -> {smag:AN936_00755, smag:AN936_19360} -> smag:AN936_00765 -> smag:AN936_00760
path_smag00621.kgml: 4.1.1.77 -> 4.2.1.80 -> 4.1.3.39 -> 1.2.1.10
path_smag00621.kgml: Skipped genes: smag:AN936_00745, smag:AN936_00750
path_smag00621.kgml:
path_smag00621.kgml: Found a trail of span 3 containing skipped vertices
path_smag00621.kgml: 115 -> 97 -> [13] -> 108
path_smag00621.kgml: R02602 -> R02601 -> [R00750] -> R00228
path_smag00621.kgml: smag:AN936_00740 -> {smag:AN936_00755, smag:AN936_19360} -> [smag:AN936_00765] -> smag:AN936_00760
path_smag00621.kgml: 4.1.1.77 -> 4.2.1.80 -> [4.1.3.39] -> 1.2.1.10
path_smag00621.kgml: Skipped genes: smag:AN936_00745, smag:AN936_00750
path_smag00621.kgml:
path_smag00621.kgml: --- 0.31 seconds ---

path_smag00622.kgml: Xylene degradation
path_smag00622.kgml: Initialization took 0.58 seconds
path_smag00622.kgml:
path_smag00622.kgml: Found a trail of span 3 without skipping any vertex
path_smag00622.kgml: 93 -> 96 -> 117
path_smag00622.kgml: R02601 -> R00750 -> R00228
path_smag00622.kgml: {smag:AN936_00755, smag:AN936_19360} -> smag:AN936_00765 -> smag:AN936_00760
path_smag00622.kgml: 4.2.1.80 -> 4.1.3.39 -> 1.2.1.10
path_smag00622.kgml:
path_smag00622.kgml: Found a trail of span 2 containing skipped vertices
path_smag00622.kgml: 93 -> [96] -> 117
path_smag00622.kgml: R02601 -> [R00750] -> R00228
path_smag00622.kgml: {smag:AN936_00755, smag:AN936_19360} -> [smag:AN936_00765] -> smag:AN936_00760
path_smag00622.kgml: 4.2.1.80 -> [4.1.3.39] -> 1.2.1.10
path_smag00622.kgml:
path_smag00622.kgml: Found a trail of span 2 containing skipped vertices
path_smag00622.kgml: 109 -> [112] -> 114
path_smag00622.kgml: R05353 -> [R05389] -> R05374
path_smag00622.kgml: smag:AN936_00735 -> [{smag:AN936_13180, smag:AN936_22220}] -> smag:AN936_00740
path_smag00622.kgml: 1.2.1.85 -> [5.3.2.6] -> 4.1.1.77
path_smag00622.kgml:
path_smag00622.kgml: --- 0.80 seconds ---

path_smag00623.kgml: Toluene degradation
path_smag00623.kgml: Initialization took 0.19 seconds
path_smag00623.kgml: (not found)
path_smag00623.kgml: --- 0.24 seconds ---

path_smag00625.kgml: Chloroalkane and chloroalkene degradation
path_smag00625.kgml: Initialization took 0.58 seconds
path_smag00625.kgml: (not found)
path_smag00625.kgml: --- 0.63 seconds ---

path_smag00626.kgml: Naphthalene degradation
path_smag00626.kgml: Initialization took 0.13 seconds
path_smag00626.kgml: (not found)
path_smag00626.kgml: --- 0.17 seconds ---

path_smag00627.kgml: Aminobenzoate degradation
path_smag00627.kgml: Initialization took 0.18 seconds
path_smag00627.kgml: (not found)
path_smag00627.kgml: --- 0.22 seconds ---

path_smag00630.kgml: Glyoxylate and dicarboxylate metabolism
path_smag00630.kgml: Initialization took 8.55 seconds
path_smag00630.kgml:
path_smag00630.kgml: Found a trail of span 3 containing skipped vertices
path_smag00630.kgml: 204 -> 203 -> 205
path_smag00630.kgml: R01859 -> R02765 -> R00833
path_smag00630.kgml: {smag:AN936_07805, smag:AN936_07850} -> smag:AN936_07815 -> smag:AN936_07820
path_smag00630.kgml: 6.4.1.3 -> 5.1.99.1 -> 5.4.99.2
path_smag00630.kgml: Skipped genes: smag:AN936_07810
path_smag00630.kgml:
path_smag00630.kgml: Found a trail of span 2 containing skipped vertices
path_smag00630.kgml: 204 -> [203] -> 205
path_smag00630.kgml: R01859 -> [R02765] -> R00833
path_smag00630.kgml: {smag:AN936_07805, smag:AN936_07850} -> [smag:AN936_07815] -> smag:AN936_07820
path_smag00630.kgml: 6.4.1.3 -> [5.1.99.1] -> 5.4.99.2
path_smag00630.kgml: Skipped genes: smag:AN936_07815, smag:AN936_07810
path_smag00630.kgml:
path_smag00630.kgml: Found a trail of span 2 without skipping any vertex
path_smag00630.kgml: 252 -> 194
path_smag00630.kgml: R00235 -> R00238
path_smag00630.kgml: smag:AN936_15985 -> {smag:AN936_00480, smag:AN936_01130, smag:AN936_02065, smag:AN936_02115, smag:AN936_06920, smag:AN936_07995, smag:AN936_12010, smag:AN936_12015, smag:AN936_15200, smag:AN936_15700, smag:AN936_15835, smag:AN936_15980}
path_smag00630.kgml: 6.2.1.1 -> 2.3.1.9
path_smag00630.kgml:
path_smag00630.kgml: --- 8.86 seconds ---

path_smag00640.kgml: Propanoate metabolism
path_smag00640.kgml: Initialization took 8.70 seconds
path_smag00640.kgml:
path_smag00640.kgml: Found a trail of span 3 containing skipped vertices
path_smag00640.kgml: 59 -> [58] -> 104 -> 58
path_smag00640.kgml: R01859 -> [R02765] -> R00833 -> R02765
path_smag00640.kgml: {smag:AN936_07805, smag:AN936_07850} -> [smag:AN936_07815] -> smag:AN936_07820 -> smag:AN936_07815
path_smag00640.kgml: 6.4.1.3 -> [5.1.99.1] -> 5.4.99.2 -> 5.1.99.1
path_smag00640.kgml: Skipped genes: smag:AN936_07810
path_smag00640.kgml:
path_smag00640.kgml: Found a trail of span 3 containing skipped vertices
path_smag00640.kgml: 186 -> 188 -> [185 -> 186] -> 187
path_smag00640.kgml: R10997 -> R10998 -> [R07618 -> R10997] -> R10996
path_smag00640.kgml: {smag:AN936_09435, smag:AN936_09440, smag:AN936_21540} -> smag:AN936_09430 -> [{smag:AN936_01355, smag:AN936_07940} -> {smag:AN936_09435, smag:AN936_09440, smag:AN936_21540}] -> {smag:AN936_09435, smag:AN936_09440, smag:AN936_21540}
path_smag00640.kgml: 1.2.4.4 -> 2.3.1.168 -> [1.8.1.4 -> 1.2.4.4] -> 1.2.4.4
path_smag00640.kgml:
path_smag00640.kgml: Found a trail of span 3 containing skipped vertices
path_smag00640.kgml: 105 -> 195 -> 197
path_smag00640.kgml: R00931 -> R11263 -> R11264
path_smag00640.kgml: smag:AN936_11310 -> smag:AN936_11295 -> smag:AN936_11300
path_smag00640.kgml: 2.3.3.5 -> 4.2.1.117 -> ?
path_smag00640.kgml: Skipped genes: smag:AN936_11305
path_smag00640.kgml:
path_smag00640.kgml: Found a trail of span 2 containing skipped vertices
path_smag00640.kgml: 105 -> [195] -> 197
path_smag00640.kgml: R00931 -> [R11263] -> R11264
path_smag00640.kgml: smag:AN936_11310 -> [smag:AN936_11295] -> smag:AN936_11300
path_smag00640.kgml: 2.3.3.5 -> [4.2.1.117] -> ?
path_smag00640.kgml: Skipped genes: smag:AN936_11305
path_smag00640.kgml:
path_smag00640.kgml: --- 9.27 seconds ---

path_smag00643.kgml: Styrene degradation
path_smag00643.kgml: Initialization took 0.07 seconds
path_smag00643.kgml: (not found)
path_smag00643.kgml: --- 0.09 seconds ---

path_smag00650.kgml: Butanoate metabolism
path_smag00650.kgml: Initialization took 7.90 seconds
path_smag00650.kgml: (not found)
path_smag00650.kgml: --- 8.07 seconds ---

path_smag00660.kgml: C5-Branched dibasic acid metabolism
path_smag00660.kgml: Initialization took 0.63 seconds
path_smag00660.kgml:
path_smag00660.kgml: Found a trail of span 2 without skipping any vertex
path_smag00660.kgml: 31 -> 96
path_smag00660.kgml: R03896 -> R03898
path_smag00660.kgml: {smag:AN936_12380, smag:AN936_12385, smag:AN936_14070, smag:AN936_14075, smag:AN936_16190, smag:AN936_16195} -> {smag:AN936_12380, smag:AN936_12385, smag:AN936_14070, smag:AN936_14075, smag:AN936_16190, smag:AN936_16195}
path_smag00660.kgml: 4.2.1.35 -> 4.2.1.35
path_smag00660.kgml:
path_smag00660.kgml: --- 0.75 seconds ---

path_smag00670.kgml: One carbon pool by folate
path_smag00670.kgml: Initialization took 1.63 seconds
path_smag00670.kgml:
path_smag00670.kgml: Found a trail of span 2 containing skipped vertices
path_smag00670.kgml: 54 -> [61] -> 26
path_smag00670.kgml: R00946 -> [R00945] -> {R01224, R07168}
path_smag00670.kgml: {smag:AN936_06145, smag:AN936_06155} -> [{smag:AN936_03185, smag:AN936_10320}] -> smag:AN936_06140
path_smag00670.kgml: 2.1.1.13 -> [2.1.2.1] -> {1.5.1.20, 1.5.1.20}
path_smag00670.kgml: Skipped genes: smag:AN936_06150
path_smag00670.kgml:
path_smag00670.kgml: --- 2.12 seconds ---

path_smag00680.kgml: Methane metabolism
path_smag00680.kgml: Initialization took 2.50 seconds
path_smag00680.kgml:
path_smag00680.kgml: Found a trail of span 2 without skipping any vertex
path_smag00680.kgml: 148 -> 151
path_smag00680.kgml: R01513 -> R04173
path_smag00680.kgml: smag:AN936_15540 -> smag:AN936_15535
path_smag00680.kgml: 1.1.1.95 -> 2.6.1.52
path_smag00680.kgml:
path_smag00680.kgml: --- 2.59 seconds ---

path_smag00730.kgml: Thiamine metabolism
path_smag00730.kgml: Initialization took 0.43 seconds
path_smag00730.kgml: (not found)
path_smag00730.kgml: --- 0.47 seconds ---

path_smag00740.kgml: Riboflavin metabolism
path_smag00740.kgml: Initialization took 0.24 seconds
path_smag00740.kgml:
path_smag00740.kgml: Found a trail of span 2 without skipping any vertex
path_smag00740.kgml: 32 -> 41
path_smag00740.kgml: R07281 -> R04457
path_smag00740.kgml: smag:AN936_21020 -> smag:AN936_21015
path_smag00740.kgml: 4.1.99.12 -> 2.5.1.78
path_smag00740.kgml:
path_smag00740.kgml: --- 0.33 seconds ---

path_smag00750.kgml: Vitamin B6 metabolism
path_smag00750.kgml: Initialization took 0.18 seconds
path_smag00750.kgml: (not found)
path_smag00750.kgml: --- 0.22 seconds ---

path_smag00760.kgml: Nicotinate and nicotinamide metabolism
path_smag00760.kgml: Initialization took 1.68 seconds
path_smag00760.kgml:
path_smag00760.kgml: Found a trail of span 3 containing skipped vertices
path_smag00760.kgml: 87 -> [83] -> 79 -> [83 -> 86] -> 92
path_smag00760.kgml: R02322 -> [R03005] -> R03004 -> [R03005 -> R00189] -> R00103
path_smag00760.kgml: smag:AN936_08880 -> [smag:AN936_17215] -> smag:AN936_08925 -> [smag:AN936_17215 -> smag:AN936_20850] -> smag:AN936_08925
path_smag00760.kgml: 3.5.1.42 -> [{2.7.7.1, 2.7.7.18}] -> {3.6.1.22, 3.6.1.9} -> [{2.7.7.1, 2.7.7.18} -> {6.3.1.5, 6.3.5.1}] -> {3.6.1.22, 3.6.1.9}
path_smag00760.kgml: Skipped genes: smag:AN936_08885
path_smag00760.kgml:
path_smag00760.kgml: --- 1.90 seconds ---

path_smag00770.kgml: Pantothenate and CoA biosynthesis
path_smag00770.kgml: Initialization took 1.03 seconds
path_smag00770.kgml:
path_smag00770.kgml: Found a trail of span 2 without skipping any vertex
path_smag00770.kgml: 82 -> 81
path_smag00770.kgml: R00006 -> R03051
path_smag00770.kgml: {smag:AN936_00660, smag:AN936_11430, smag:AN936_11435, smag:AN936_15145} -> smag:AN936_11440
path_smag00770.kgml: 2.2.1.6 -> 1.1.1.86
path_smag00770.kgml:
path_smag00770.kgml: --- 1.16 seconds ---

path_smag00780.kgml: Biotin metabolism
path_smag00780.kgml: Initialization took 1.09 seconds
path_smag00780.kgml:
path_smag00780.kgml: Found a trail of span 3 without skipping any vertex
path_smag00780.kgml: 34 -> 32 -> 31
path_smag00780.kgml: R03210 -> R03231 -> R03182
path_smag00780.kgml: {smag:AN936_06075, smag:AN936_11450} -> smag:AN936_11460 -> smag:AN936_11455
path_smag00780.kgml: 2.3.1.47 -> 2.6.1.62 -> 6.3.3.3
path_smag00780.kgml:
path_smag00780.kgml: Found a trail of span 3 without skipping any vertex
path_smag00780.kgml: 45 -> 32 -> 31
path_smag00780.kgml: R10124 -> R03231 -> R03182
path_smag00780.kgml: {smag:AN936_06075, smag:AN936_11450} -> smag:AN936_11460 -> smag:AN936_11455
path_smag00780.kgml: 2.3.1.47 -> 2.6.1.62 -> 6.3.3.3
path_smag00780.kgml:
path_smag00780.kgml: Found a trail of span 2 containing skipped vertices
path_smag00780.kgml: 34 -> [32] -> 31
path_smag00780.kgml: R03210 -> [R03231] -> R03182
path_smag00780.kgml: {smag:AN936_06075, smag:AN936_11450} -> [smag:AN936_11460] -> smag:AN936_11455
path_smag00780.kgml: 2.3.1.47 -> [2.6.1.62] -> 6.3.3.3
path_smag00780.kgml:
path_smag00780.kgml: Found a trail of span 2 containing skipped vertices
path_smag00780.kgml: 45 -> [32] -> 31
path_smag00780.kgml: R10124 -> [R03231] -> R03182
path_smag00780.kgml: {smag:AN936_06075, smag:AN936_11450} -> [smag:AN936_11460] -> smag:AN936_11455
path_smag00780.kgml: 2.3.1.47 -> [2.6.1.62] -> 6.3.3.3
path_smag00780.kgml:
path_smag00780.kgml: --- 1.41 seconds ---

path_smag00785.kgml: Lipoic acid metabolism
path_smag00785.kgml: Initialization took 0.08 seconds
path_smag00785.kgml: (not found)
path_smag00785.kgml: --- 0.12 seconds ---

path_smag00790.kgml: Folate biosynthesis
path_smag00790.kgml: Initialization took 2.89 seconds
path_smag00790.kgml:
path_smag00790.kgml: Found a trail of span 2 without skipping any vertex
path_smag00790.kgml: 102 -> 103
path_smag00790.kgml: R10002 -> R09978
path_smag00790.kgml: smag:AN936_09595 -> smag:AN936_09600
path_smag00790.kgml: 4.3.99.3 -> 6.3.4.20
path_smag00790.kgml:
path_smag00790.kgml: Found a trail of span 2 containing skipped vertices
path_smag00790.kgml: 117 -> [94 -> 118] -> 122
path_smag00790.kgml: R11372 -> [R09395 -> R09726] -> R09735
path_smag00790.kgml: smag:AN936_07490 -> [smag:AN936_07390 -> smag:AN936_07575] -> {smag:AN936_06735, smag:AN936_07485}
path_smag00790.kgml: 4.6.1.17 -> [2.8.1.12 -> 2.7.7.75] -> 2.10.1.1
path_smag00790.kgml:
path_smag00790.kgml: --- 3.21 seconds ---

path_smag00860.kgml: Porphyrin and chlorophyll metabolism
path_smag00860.kgml: Initialization took 2.14 seconds
path_smag00860.kgml:
path_smag00860.kgml: Found a trail of span 2 without skipping any vertex
path_smag00860.kgml: 273 -> 270
path_smag00860.kgml: R00084 -> R03165
path_smag00860.kgml: smag:AN936_20345 -> smag:AN936_20340
path_smag00860.kgml: 2.5.1.61 -> 4.2.1.75
path_smag00860.kgml:
path_smag00860.kgml: --- 2.24 seconds ---

path_smag00900.kgml: Terpenoid backbone biosynthesis
path_smag00900.kgml: Initialization took 2.28 seconds
path_smag00900.kgml: (not found)
path_smag00900.kgml: --- 2.36 seconds ---

path_smag00903.kgml: Limonene and pinene degradation
path_smag00903.kgml: Initialization took 0.48 seconds
path_smag00903.kgml: (not found)
path_smag00903.kgml: --- 0.53 seconds ---

path_smag00906.kgml: Carotenoid biosynthesis
path_smag00906.kgml: Initialization took 0.13 seconds
path_smag00906.kgml:
path_smag00906.kgml: Found a trail of span 5 without skipping any vertex
path_smag00906.kgml: 358 -> 360 -> 362 -> 245 -> 244
path_smag00906.kgml: R04787 -> R04798 -> R04800 -> R05341 -> R03824
path_smag00906.kgml: smag:AN936_02665 -> smag:AN936_02665 -> smag:AN936_02665 -> smag:AN936_02660 -> smag:AN936_02660
path_smag00906.kgml: {1.3.5.5, 1.3.99.28, 1.3.99.29, 1.3.99.30, 1.3.99.31} -> {1.3.5.6, 1.3.99.26, 1.3.99.28, 1.3.99.30, 1.3.99.31} -> {1.3.5.6, 1.3.99.26, 1.3.99.30, 1.3.99.31} -> 5.5.1.19 -> 5.5.1.19
path_smag00906.kgml:
path_smag00906.kgml: Found a trail of span 5 without skipping any vertex
path_smag00906.kgml: 358 -> 367 -> 365 -> 245 -> 244
path_smag00906.kgml: R04787 -> R04798 -> R04800 -> R05341 -> R03824
path_smag00906.kgml: smag:AN936_02665 -> smag:AN936_02665 -> smag:AN936_02665 -> smag:AN936_02660 -> smag:AN936_02660
path_smag00906.kgml: {1.3.5.5, 1.3.99.28, 1.3.99.29, 1.3.99.30, 1.3.99.31} -> {1.3.5.6, 1.3.99.26, 1.3.99.28, 1.3.99.30, 1.3.99.31} -> {1.3.5.6, 1.3.99.26, 1.3.99.30, 1.3.99.31} -> 5.5.1.19 -> 5.5.1.19
path_smag00906.kgml:
path_smag00906.kgml: Found a trail of span 5 without skipping any vertex
path_smag00906.kgml: 358 -> 322 -> 362 -> 245 -> 244
path_smag00906.kgml: R04787 -> R04798 -> R04800 -> R05341 -> R03824
path_smag00906.kgml: smag:AN936_02665 -> smag:AN936_02665 -> smag:AN936_02665 -> smag:AN936_02660 -> smag:AN936_02660
path_smag00906.kgml: {1.3.5.5, 1.3.99.28, 1.3.99.29, 1.3.99.30, 1.3.99.31} -> {1.3.5.6, 1.3.99.26, 1.3.99.28, 1.3.99.30, 1.3.99.31} -> {1.3.5.6, 1.3.99.26, 1.3.99.30, 1.3.99.31} -> 5.5.1.19 -> 5.5.1.19
path_smag00906.kgml:
path_smag00906.kgml: Found a trail of span 5 without skipping any vertex
path_smag00906.kgml: 366 -> 360 -> 362 -> 245 -> 244
path_smag00906.kgml: R04787 -> R04798 -> R04800 -> R05341 -> R03824
path_smag00906.kgml: smag:AN936_02665 -> smag:AN936_02665 -> smag:AN936_02665 -> smag:AN936_02660 -> smag:AN936_02660
path_smag00906.kgml: {1.3.5.5, 1.3.99.28, 1.3.99.29, 1.3.99.30, 1.3.99.31} -> {1.3.5.6, 1.3.99.26, 1.3.99.28, 1.3.99.30, 1.3.99.31} -> {1.3.5.6, 1.3.99.26, 1.3.99.30, 1.3.99.31} -> 5.5.1.19 -> 5.5.1.19
path_smag00906.kgml:
path_smag00906.kgml: Found a trail of span 5 without skipping any vertex
path_smag00906.kgml: 364 -> 360 -> 365 -> 245 -> 244
path_smag00906.kgml: R04787 -> R04798 -> R04800 -> R05341 -> R03824
path_smag00906.kgml: smag:AN936_02665 -> smag:AN936_02665 -> smag:AN936_02665 -> smag:AN936_02660 -> smag:AN936_02660
path_smag00906.kgml: {1.3.5.5, 1.3.99.28, 1.3.99.29, 1.3.99.30, 1.3.99.31} -> {1.3.5.6, 1.3.99.26, 1.3.99.28, 1.3.99.30, 1.3.99.31} -> {1.3.5.6, 1.3.99.26, 1.3.99.30, 1.3.99.31} -> 5.5.1.19 -> 5.5.1.19
path_smag00906.kgml:
path_smag00906.kgml: Found a trail of span 5 without skipping any vertex
path_smag00906.kgml: 364 -> 360 -> 362 -> 245 -> 244
path_smag00906.kgml: R04787 -> R04798 -> R04800 -> R05341 -> R03824
path_smag00906.kgml: smag:AN936_02665 -> smag:AN936_02665 -> smag:AN936_02665 -> smag:AN936_02660 -> smag:AN936_02660
path_smag00906.kgml: {1.3.5.5, 1.3.99.28, 1.3.99.29, 1.3.99.30, 1.3.99.31} -> {1.3.5.6, 1.3.99.26, 1.3.99.28, 1.3.99.30, 1.3.99.31} -> {1.3.5.6, 1.3.99.26, 1.3.99.30, 1.3.99.31} -> 5.5.1.19 -> 5.5.1.19
path_smag00906.kgml:
path_smag00906.kgml: Found a trail of span 5 without skipping any vertex
path_smag00906.kgml: 364 -> 367 -> 365 -> 245 -> 244
path_smag00906.kgml: R04787 -> R04798 -> R04800 -> R05341 -> R03824
path_smag00906.kgml: smag:AN936_02665 -> smag:AN936_02665 -> smag:AN936_02665 -> smag:AN936_02660 -> smag:AN936_02660
path_smag00906.kgml: {1.3.5.5, 1.3.99.28, 1.3.99.29, 1.3.99.30, 1.3.99.31} -> {1.3.5.6, 1.3.99.26, 1.3.99.28, 1.3.99.30, 1.3.99.31} -> {1.3.5.6, 1.3.99.26, 1.3.99.30, 1.3.99.31} -> 5.5.1.19 -> 5.5.1.19
path_smag00906.kgml:
path_smag00906.kgml: Found a trail of span 5 without skipping any vertex
path_smag00906.kgml: 364 -> 322 -> 365 -> 245 -> 244
path_smag00906.kgml: R04787 -> R04798 -> R04800 -> R05341 -> R03824
path_smag00906.kgml: smag:AN936_02665 -> smag:AN936_02665 -> smag:AN936_02665 -> smag:AN936_02660 -> smag:AN936_02660
path_smag00906.kgml: {1.3.5.5, 1.3.99.28, 1.3.99.29, 1.3.99.30, 1.3.99.31} -> {1.3.5.6, 1.3.99.26, 1.3.99.28, 1.3.99.30, 1.3.99.31} -> {1.3.5.6, 1.3.99.26, 1.3.99.30, 1.3.99.31} -> 5.5.1.19 -> 5.5.1.19
path_smag00906.kgml:
path_smag00906.kgml: Found a trail of span 5 without skipping any vertex
path_smag00906.kgml: 366 -> 367 -> 362 -> 245 -> 244
path_smag00906.kgml: R04787 -> R04798 -> R04800 -> R05341 -> R03824
path_smag00906.kgml: smag:AN936_02665 -> smag:AN936_02665 -> smag:AN936_02665 -> smag:AN936_02660 -> smag:AN936_02660
path_smag00906.kgml: {1.3.5.5, 1.3.99.28, 1.3.99.29, 1.3.99.30, 1.3.99.31} -> {1.3.5.6, 1.3.99.26, 1.3.99.28, 1.3.99.30, 1.3.99.31} -> {1.3.5.6, 1.3.99.26, 1.3.99.30, 1.3.99.31} -> 5.5.1.19 -> 5.5.1.19
path_smag00906.kgml:
path_smag00906.kgml: Found a trail of span 5 without skipping any vertex
path_smag00906.kgml: 366 -> 360 -> 365 -> 245 -> 244
path_smag00906.kgml: R04787 -> R04798 -> R04800 -> R05341 -> R03824
path_smag00906.kgml: smag:AN936_02665 -> smag:AN936_02665 -> smag:AN936_02665 -> smag:AN936_02660 -> smag:AN936_02660
path_smag00906.kgml: {1.3.5.5, 1.3.99.28, 1.3.99.29, 1.3.99.30, 1.3.99.31} -> {1.3.5.6, 1.3.99.26, 1.3.99.28, 1.3.99.30, 1.3.99.31} -> {1.3.5.6, 1.3.99.26, 1.3.99.30, 1.3.99.31} -> 5.5.1.19 -> 5.5.1.19
path_smag00906.kgml:
path_smag00906.kgml: Found a trail of span 5 without skipping any vertex
path_smag00906.kgml: 366 -> 367 -> 365 -> 245 -> 244
path_smag00906.kgml: R04787 -> R04798 -> R04800 -> R05341 -> R03824
path_smag00906.kgml: smag:AN936_02665 -> smag:AN936_02665 -> smag:AN936_02665 -> smag:AN936_02660 -> smag:AN936_02660
path_smag00906.kgml: {1.3.5.5, 1.3.99.28, 1.3.99.29, 1.3.99.30, 1.3.99.31} -> {1.3.5.6, 1.3.99.26, 1.3.99.28, 1.3.99.30, 1.3.99.31} -> {1.3.5.6, 1.3.99.26, 1.3.99.30, 1.3.99.31} -> 5.5.1.19 -> 5.5.1.19
path_smag00906.kgml:
path_smag00906.kgml: Found a trail of span 5 without skipping any vertex
path_smag00906.kgml: 366 -> 322 -> 362 -> 245 -> 244
path_smag00906.kgml: R04787 -> R04798 -> R04800 -> R05341 -> R03824
path_smag00906.kgml: smag:AN936_02665 -> smag:AN936_02665 -> smag:AN936_02665 -> smag:AN936_02660 -> smag:AN936_02660
path_smag00906.kgml: {1.3.5.5, 1.3.99.28, 1.3.99.29, 1.3.99.30, 1.3.99.31} -> {1.3.5.6, 1.3.99.26, 1.3.99.28, 1.3.99.30, 1.3.99.31} -> {1.3.5.6, 1.3.99.26, 1.3.99.30, 1.3.99.31} -> 5.5.1.19 -> 5.5.1.19
path_smag00906.kgml:
path_smag00906.kgml: Found a trail of span 5 without skipping any vertex
path_smag00906.kgml: 366 -> 322 -> 365 -> 245 -> 244
path_smag00906.kgml: R04787 -> R04798 -> R04800 -> R05341 -> R03824
path_smag00906.kgml: smag:AN936_02665 -> smag:AN936_02665 -> smag:AN936_02665 -> smag:AN936_02660 -> smag:AN936_02660
path_smag00906.kgml: {1.3.5.5, 1.3.99.28, 1.3.99.29, 1.3.99.30, 1.3.99.31} -> {1.3.5.6, 1.3.99.26, 1.3.99.28, 1.3.99.30, 1.3.99.31} -> {1.3.5.6, 1.3.99.26, 1.3.99.30, 1.3.99.31} -> 5.5.1.19 -> 5.5.1.19
path_smag00906.kgml:
path_smag00906.kgml: Found a trail of span 4 containing skipped vertices
path_smag00906.kgml: 358 -> [322] -> 362 -> 245 -> 244
path_smag00906.kgml: R04787 -> [R04798] -> R04800 -> R05341 -> R03824
path_smag00906.kgml: smag:AN936_02665 -> [smag:AN936_02665] -> smag:AN936_02665 -> smag:AN936_02660 -> smag:AN936_02660
path_smag00906.kgml: {1.3.5.5, 1.3.99.28, 1.3.99.29, 1.3.99.30, 1.3.99.31} -> [{1.3.5.6, 1.3.99.26, 1.3.99.28, 1.3.99.30, 1.3.99.31}] -> {1.3.5.6, 1.3.99.26, 1.3.99.30, 1.3.99.31} -> 5.5.1.19 -> 5.5.1.19
path_smag00906.kgml:
path_smag00906.kgml: Found a trail of span 4 containing skipped vertices
path_smag00906.kgml: 358 -> [322] -> 365 -> 245 -> 244
path_smag00906.kgml: R04787 -> [R04798] -> R04800 -> R05341 -> R03824
path_smag00906.kgml: smag:AN936_02665 -> [smag:AN936_02665] -> smag:AN936_02665 -> smag:AN936_02660 -> smag:AN936_02660
path_smag00906.kgml: {1.3.5.5, 1.3.99.28, 1.3.99.29, 1.3.99.30, 1.3.99.31} -> [{1.3.5.6, 1.3.99.26, 1.3.99.28, 1.3.99.30, 1.3.99.31}] -> {1.3.5.6, 1.3.99.26, 1.3.99.30, 1.3.99.31} -> 5.5.1.19 -> 5.5.1.19
path_smag00906.kgml:
path_smag00906.kgml: Found a trail of span 4 without skipping any vertex
path_smag00906.kgml: 366 -> 360 -> 93 -> 92
path_smag00906.kgml: R04787 -> R04798 -> R04801 -> R07856
path_smag00906.kgml: smag:AN936_02665 -> smag:AN936_02665 -> smag:AN936_02660 -> smag:AN936_02660
path_smag00906.kgml: {1.3.5.5, 1.3.99.28, 1.3.99.29, 1.3.99.30, 1.3.99.31} -> {1.3.5.6, 1.3.99.26, 1.3.99.28, 1.3.99.30, 1.3.99.31} -> 5.5.1.19 -> 5.5.1.19
path_smag00906.kgml:
path_smag00906.kgml: Found a trail of span 4 containing skipped vertices
path_smag00906.kgml: 366 -> 360 -> [365] -> 245 -> 244
path_smag00906.kgml: R04787 -> R04798 -> [R04800] -> R05341 -> R03824
path_smag00906.kgml: smag:AN936_02665 -> smag:AN936_02665 -> [smag:AN936_02665] -> smag:AN936_02660 -> smag:AN936_02660
path_smag00906.kgml: {1.3.5.5, 1.3.99.28, 1.3.99.29, 1.3.99.30, 1.3.99.31} -> {1.3.5.6, 1.3.99.26, 1.3.99.28, 1.3.99.30, 1.3.99.31} -> [{1.3.5.6, 1.3.99.26, 1.3.99.30, 1.3.99.31}] -> 5.5.1.19 -> 5.5.1.19
path_smag00906.kgml:
path_smag00906.kgml: Found a trail of span 4 containing skipped vertices
path_smag00906.kgml: 366 -> 360 -> 362 -> [245] -> 244
path_smag00906.kgml: R04787 -> R04798 -> R04800 -> [R05341] -> R03824
path_smag00906.kgml: smag:AN936_02665 -> smag:AN936_02665 -> smag:AN936_02665 -> [smag:AN936_02660] -> smag:AN936_02660
path_smag00906.kgml: {1.3.5.5, 1.3.99.28, 1.3.99.29, 1.3.99.30, 1.3.99.31} -> {1.3.5.6, 1.3.99.26, 1.3.99.28, 1.3.99.30, 1.3.99.31} -> {1.3.5.6, 1.3.99.26, 1.3.99.30, 1.3.99.31} -> [5.5.1.19] -> 5.5.1.19
path_smag00906.kgml:
path_smag00906.kgml: Found a trail of span 4 containing skipped vertices
path_smag00906.kgml: 366 -> 360 -> 365 -> [245] -> 244
path_smag00906.kgml: R04787 -> R04798 -> R04800 -> [R05341] -> R03824
path_smag00906.kgml: smag:AN936_02665 -> smag:AN936_02665 -> smag:AN936_02665 -> [smag:AN936_02660] -> smag:AN936_02660
path_smag00906.kgml: {1.3.5.5, 1.3.99.28, 1.3.99.29, 1.3.99.30, 1.3.99.31} -> {1.3.5.6, 1.3.99.26, 1.3.99.28, 1.3.99.30, 1.3.99.31} -> {1.3.5.6, 1.3.99.26, 1.3.99.30, 1.3.99.31} -> [5.5.1.19] -> 5.5.1.19
path_smag00906.kgml:
path_smag00906.kgml: Found a trail of span 4 containing skipped vertices
path_smag00906.kgml: 364 -> [322] -> 362 -> 245 -> 244
path_smag00906.kgml: R04787 -> [R04798] -> R04800 -> R05341 -> R03824
path_smag00906.kgml: smag:AN936_02665 -> [smag:AN936_02665] -> smag:AN936_02665 -> smag:AN936_02660 -> smag:AN936_02660
path_smag00906.kgml: {1.3.5.5, 1.3.99.28, 1.3.99.29, 1.3.99.30, 1.3.99.31} -> [{1.3.5.6, 1.3.99.26, 1.3.99.28, 1.3.99.30, 1.3.99.31}] -> {1.3.5.6, 1.3.99.26, 1.3.99.30, 1.3.99.31} -> 5.5.1.19 -> 5.5.1.19
path_smag00906.kgml:
path_smag00906.kgml: Found a trail of span 4 containing skipped vertices
path_smag00906.kgml: 364 -> [322] -> 365 -> 245 -> 244
path_smag00906.kgml: R04787 -> [R04798] -> R04800 -> R05341 -> R03824
path_smag00906.kgml: smag:AN936_02665 -> [smag:AN936_02665] -> smag:AN936_02665 -> smag:AN936_02660 -> smag:AN936_02660
path_smag00906.kgml: {1.3.5.5, 1.3.99.28, 1.3.99.29, 1.3.99.30, 1.3.99.31} -> [{1.3.5.6, 1.3.99.26, 1.3.99.28, 1.3.99.30, 1.3.99.31}] -> {1.3.5.6, 1.3.99.26, 1.3.99.30, 1.3.99.31} -> 5.5.1.19 -> 5.5.1.19
path_smag00906.kgml:
path_smag00906.kgml: Found a trail of span 4 without skipping any vertex
path_smag00906.kgml: 366 -> 367 -> 93 -> 92
path_smag00906.kgml: R04787 -> R04798 -> R04801 -> R07856
path_smag00906.kgml: smag:AN936_02665 -> smag:AN936_02665 -> smag:AN936_02660 -> smag:AN936_02660
path_smag00906.kgml: {1.3.5.5, 1.3.99.28, 1.3.99.29, 1.3.99.30, 1.3.99.31} -> {1.3.5.6, 1.3.99.26, 1.3.99.28, 1.3.99.30, 1.3.99.31} -> 5.5.1.19 -> 5.5.1.19
path_smag00906.kgml:
path_smag00906.kgml: Found a trail of span 4 containing skipped vertices
path_smag00906.kgml: 366 -> 367 -> [365] -> 245 -> 244
path_smag00906.kgml: R04787 -> R04798 -> [R04800] -> R05341 -> R03824
path_smag00906.kgml: smag:AN936_02665 -> smag:AN936_02665 -> [smag:AN936_02665] -> smag:AN936_02660 -> smag:AN936_02660
path_smag00906.kgml: {1.3.5.5, 1.3.99.28, 1.3.99.29, 1.3.99.30, 1.3.99.31} -> {1.3.5.6, 1.3.99.26, 1.3.99.28, 1.3.99.30, 1.3.99.31} -> [{1.3.5.6, 1.3.99.26, 1.3.99.30, 1.3.99.31}] -> 5.5.1.19 -> 5.5.1.19
path_smag00906.kgml:
path_smag00906.kgml: Found a trail of span 4 containing skipped vertices
path_smag00906.kgml: 366 -> [322] -> 362 -> 245 -> 244
path_smag00906.kgml: R04787 -> [R04798] -> R04800 -> R05341 -> R03824
path_smag00906.kgml: smag:AN936_02665 -> [smag:AN936_02665] -> smag:AN936_02665 -> smag:AN936_02660 -> smag:AN936_02660
path_smag00906.kgml: {1.3.5.5, 1.3.99.28, 1.3.99.29, 1.3.99.30, 1.3.99.31} -> [{1.3.5.6, 1.3.99.26, 1.3.99.28, 1.3.99.30, 1.3.99.31}] -> {1.3.5.6, 1.3.99.26, 1.3.99.30, 1.3.99.31} -> 5.5.1.19 -> 5.5.1.19
path_smag00906.kgml:
path_smag00906.kgml: Found a trail of span 4 containing skipped vertices
path_smag00906.kgml: 366 -> [322] -> 365 -> 245 -> 244
path_smag00906.kgml: R04787 -> [R04798] -> R04800 -> R05341 -> R03824
path_smag00906.kgml: smag:AN936_02665 -> [smag:AN936_02665] -> smag:AN936_02665 -> smag:AN936_02660 -> smag:AN936_02660
path_smag00906.kgml: {1.3.5.5, 1.3.99.28, 1.3.99.29, 1.3.99.30, 1.3.99.31} -> [{1.3.5.6, 1.3.99.26, 1.3.99.28, 1.3.99.30, 1.3.99.31}] -> {1.3.5.6, 1.3.99.26, 1.3.99.30, 1.3.99.31} -> 5.5.1.19 -> 5.5.1.19
path_smag00906.kgml:
path_smag00906.kgml: Found a trail of span 4 without skipping any vertex
path_smag00906.kgml: 366 -> 322 -> 93 -> 92
path_smag00906.kgml: R04787 -> R04798 -> R04801 -> R07856
path_smag00906.kgml: smag:AN936_02665 -> smag:AN936_02665 -> smag:AN936_02660 -> smag:AN936_02660
path_smag00906.kgml: {1.3.5.5, 1.3.99.28, 1.3.99.29, 1.3.99.30, 1.3.99.31} -> {1.3.5.6, 1.3.99.26, 1.3.99.28, 1.3.99.30, 1.3.99.31} -> 5.5.1.19 -> 5.5.1.19
path_smag00906.kgml:
path_smag00906.kgml: Found a trail of span 4 containing skipped vertices
path_smag00906.kgml: 366 -> 322 -> [365] -> 245 -> 244
path_smag00906.kgml: R04787 -> R04798 -> [R04800] -> R05341 -> R03824
path_smag00906.kgml: smag:AN936_02665 -> smag:AN936_02665 -> [smag:AN936_02665] -> smag:AN936_02660 -> smag:AN936_02660
path_smag00906.kgml: {1.3.5.5, 1.3.99.28, 1.3.99.29, 1.3.99.30, 1.3.99.31} -> {1.3.5.6, 1.3.99.26, 1.3.99.28, 1.3.99.30, 1.3.99.31} -> [{1.3.5.6, 1.3.99.26, 1.3.99.30, 1.3.99.31}] -> 5.5.1.19 -> 5.5.1.19
path_smag00906.kgml:
path_smag00906.kgml: Found a trail of span 4 without skipping any vertex
path_smag00906.kgml: 364 -> 360 -> 93 -> 92
path_smag00906.kgml: R04787 -> R04798 -> R04801 -> R07856
path_smag00906.kgml: smag:AN936_02665 -> smag:AN936_02665 -> smag:AN936_02660 -> smag:AN936_02660
path_smag00906.kgml: {1.3.5.5, 1.3.99.28, 1.3.99.29, 1.3.99.30, 1.3.99.31} -> {1.3.5.6, 1.3.99.26, 1.3.99.28, 1.3.99.30, 1.3.99.31} -> 5.5.1.19 -> 5.5.1.19
path_smag00906.kgml:
path_smag00906.kgml: Found a trail of span 3 containing skipped vertices
path_smag00906.kgml: 358 -> [322] -> 93 -> 92
path_smag00906.kgml: R04787 -> [R04798] -> R04801 -> R07856
path_smag00906.kgml: smag:AN936_02665 -> [smag:AN936_02665] -> smag:AN936_02660 -> smag:AN936_02660
path_smag00906.kgml: {1.3.5.5, 1.3.99.28, 1.3.99.29, 1.3.99.30, 1.3.99.31} -> [{1.3.5.6, 1.3.99.26, 1.3.99.28, 1.3.99.30, 1.3.99.31}] -> 5.5.1.19 -> 5.5.1.19
path_smag00906.kgml:
path_smag00906.kgml: Found a trail of span 3 containing skipped vertices
path_smag00906.kgml: 358 -> [322 -> 365] -> 245 -> 244
path_smag00906.kgml: R04787 -> [R04798 -> R04800] -> R05341 -> R03824
path_smag00906.kgml: smag:AN936_02665 -> [smag:AN936_02665 -> smag:AN936_02665] -> smag:AN936_02660 -> smag:AN936_02660
path_smag00906.kgml: {1.3.5.5, 1.3.99.28, 1.3.99.29, 1.3.99.30, 1.3.99.31} -> [{1.3.5.6, 1.3.99.26, 1.3.99.28, 1.3.99.30, 1.3.99.31} -> {1.3.5.6, 1.3.99.26, 1.3.99.30, 1.3.99.31}] -> 5.5.1.19 -> 5.5.1.19
path_smag00906.kgml:
path_smag00906.kgml: Found a trail of span 3 containing skipped vertices
path_smag00906.kgml: 366 -> 360 -> [93] -> 92
path_smag00906.kgml: R04787 -> R04798 -> [R04801] -> R07856
path_smag00906.kgml: smag:AN936_02665 -> smag:AN936_02665 -> [smag:AN936_02660] -> smag:AN936_02660
path_smag00906.kgml: {1.3.5.5, 1.3.99.28, 1.3.99.29, 1.3.99.30, 1.3.99.31} -> {1.3.5.6, 1.3.99.26, 1.3.99.28, 1.3.99.30, 1.3.99.31} -> [5.5.1.19] -> 5.5.1.19
path_smag00906.kgml:
path_smag00906.kgml: Found a trail of span 3 containing skipped vertices
path_smag00906.kgml: 366 -> 360 -> [365 -> 245] -> 244
path_smag00906.kgml: R04787 -> R04798 -> [R04800 -> R05341] -> R03824
path_smag00906.kgml: smag:AN936_02665 -> smag:AN936_02665 -> [smag:AN936_02665 -> smag:AN936_02660] -> smag:AN936_02660
path_smag00906.kgml: {1.3.5.5, 1.3.99.28, 1.3.99.29, 1.3.99.30, 1.3.99.31} -> {1.3.5.6, 1.3.99.26, 1.3.99.28, 1.3.99.30, 1.3.99.31} -> [{1.3.5.6, 1.3.99.26, 1.3.99.30, 1.3.99.31} -> 5.5.1.19] -> 5.5.1.19
path_smag00906.kgml:
path_smag00906.kgml: Found a trail of span 3 containing skipped vertices
path_smag00906.kgml: 364 -> [322] -> 93 -> 92
path_smag00906.kgml: R04787 -> [R04798] -> R04801 -> R07856
path_smag00906.kgml: smag:AN936_02665 -> [smag:AN936_02665] -> smag:AN936_02660 -> smag:AN936_02660
path_smag00906.kgml: {1.3.5.5, 1.3.99.28, 1.3.99.29, 1.3.99.30, 1.3.99.31} -> [{1.3.5.6, 1.3.99.26, 1.3.99.28, 1.3.99.30, 1.3.99.31}] -> 5.5.1.19 -> 5.5.1.19
path_smag00906.kgml:
path_smag00906.kgml: Found a trail of span 3 containing skipped vertices
path_smag00906.kgml: 364 -> [322 -> 365] -> 245 -> 244
path_smag00906.kgml: R04787 -> [R04798 -> R04800] -> R05341 -> R03824
path_smag00906.kgml: smag:AN936_02665 -> [smag:AN936_02665 -> smag:AN936_02665] -> smag:AN936_02660 -> smag:AN936_02660
path_smag00906.kgml: {1.3.5.5, 1.3.99.28, 1.3.99.29, 1.3.99.30, 1.3.99.31} -> [{1.3.5.6, 1.3.99.26, 1.3.99.28, 1.3.99.30, 1.3.99.31} -> {1.3.5.6, 1.3.99.26, 1.3.99.30, 1.3.99.31}] -> 5.5.1.19 -> 5.5.1.19
path_smag00906.kgml:
path_smag00906.kgml: Found a trail of span 3 containing skipped vertices
path_smag00906.kgml: 366 -> 367 -> [93] -> 92
path_smag00906.kgml: R04787 -> R04798 -> [R04801] -> R07856
path_smag00906.kgml: smag:AN936_02665 -> smag:AN936_02665 -> [smag:AN936_02660] -> smag:AN936_02660
path_smag00906.kgml: {1.3.5.5, 1.3.99.28, 1.3.99.29, 1.3.99.30, 1.3.99.31} -> {1.3.5.6, 1.3.99.26, 1.3.99.28, 1.3.99.30, 1.3.99.31} -> [5.5.1.19] -> 5.5.1.19
path_smag00906.kgml:
path_smag00906.kgml: Found a trail of span 3 containing skipped vertices
path_smag00906.kgml: 366 -> 367 -> [365 -> 245] -> 244
path_smag00906.kgml: R04787 -> R04798 -> [R04800 -> R05341] -> R03824
path_smag00906.kgml: smag:AN936_02665 -> smag:AN936_02665 -> [smag:AN936_02665 -> smag:AN936_02660] -> smag:AN936_02660
path_smag00906.kgml: {1.3.5.5, 1.3.99.28, 1.3.99.29, 1.3.99.30, 1.3.99.31} -> {1.3.5.6, 1.3.99.26, 1.3.99.28, 1.3.99.30, 1.3.99.31} -> [{1.3.5.6, 1.3.99.26, 1.3.99.30, 1.3.99.31} -> 5.5.1.19] -> 5.5.1.19
path_smag00906.kgml:
path_smag00906.kgml: Found a trail of span 3 containing skipped vertices
path_smag00906.kgml: 366 -> [322] -> 93 -> 92
path_smag00906.kgml: R04787 -> [R04798] -> R04801 -> R07856
path_smag00906.kgml: smag:AN936_02665 -> [smag:AN936_02665] -> smag:AN936_02660 -> smag:AN936_02660
path_smag00906.kgml: {1.3.5.5, 1.3.99.28, 1.3.99.29, 1.3.99.30, 1.3.99.31} -> [{1.3.5.6, 1.3.99.26, 1.3.99.28, 1.3.99.30, 1.3.99.31}] -> 5.5.1.19 -> 5.5.1.19
path_smag00906.kgml:
path_smag00906.kgml: Found a trail of span 3 containing skipped vertices
path_smag00906.kgml: 366 -> [322 -> 365] -> 245 -> 244
path_smag00906.kgml: R04787 -> [R04798 -> R04800] -> R05341 -> R03824
path_smag00906.kgml: smag:AN936_02665 -> [smag:AN936_02665 -> smag:AN936_02665] -> smag:AN936_02660 -> smag:AN936_02660
path_smag00906.kgml: {1.3.5.5, 1.3.99.28, 1.3.99.29, 1.3.99.30, 1.3.99.31} -> [{1.3.5.6, 1.3.99.26, 1.3.99.28, 1.3.99.30, 1.3.99.31} -> {1.3.5.6, 1.3.99.26, 1.3.99.30, 1.3.99.31}] -> 5.5.1.19 -> 5.5.1.19
path_smag00906.kgml:
path_smag00906.kgml: Found a trail of span 3 containing skipped vertices
path_smag00906.kgml: 366 -> 322 -> [93] -> 92
path_smag00906.kgml: R04787 -> R04798 -> [R04801] -> R07856
path_smag00906.kgml: smag:AN936_02665 -> smag:AN936_02665 -> [smag:AN936_02660] -> smag:AN936_02660
path_smag00906.kgml: {1.3.5.5, 1.3.99.28, 1.3.99.29, 1.3.99.30, 1.3.99.31} -> {1.3.5.6, 1.3.99.26, 1.3.99.28, 1.3.99.30, 1.3.99.31} -> [5.5.1.19] -> 5.5.1.19
path_smag00906.kgml:
path_smag00906.kgml: Found a trail of span 3 containing skipped vertices
path_smag00906.kgml: 364 -> 322 -> [365 -> 245] -> 244
path_smag00906.kgml: R04787 -> R04798 -> [R04800 -> R05341] -> R03824
path_smag00906.kgml: smag:AN936_02665 -> smag:AN936_02665 -> [smag:AN936_02665 -> smag:AN936_02660] -> smag:AN936_02660
path_smag00906.kgml: {1.3.5.5, 1.3.99.28, 1.3.99.29, 1.3.99.30, 1.3.99.31} -> {1.3.5.6, 1.3.99.26, 1.3.99.28, 1.3.99.30, 1.3.99.31} -> [{1.3.5.6, 1.3.99.26, 1.3.99.30, 1.3.99.31} -> 5.5.1.19] -> 5.5.1.19
path_smag00906.kgml:
path_smag00906.kgml: Found a trail of span 2 containing skipped vertices
path_smag00906.kgml: 358 -> [322 -> 93] -> 92
path_smag00906.kgml: R04787 -> [R04798 -> R04801] -> R07856
path_smag00906.kgml: smag:AN936_02665 -> [smag:AN936_02665 -> smag:AN936_02660] -> smag:AN936_02660
path_smag00906.kgml: {1.3.5.5, 1.3.99.28, 1.3.99.29, 1.3.99.30, 1.3.99.31} -> [{1.3.5.6, 1.3.99.26, 1.3.99.28, 1.3.99.30, 1.3.99.31} -> 5.5.1.19] -> 5.5.1.19
path_smag00906.kgml:
path_smag00906.kgml: Found a trail of span 2 containing skipped vertices
path_smag00906.kgml: 364 -> [322 -> 93] -> 92
path_smag00906.kgml: R04787 -> [R04798 -> R04801] -> R07856
path_smag00906.kgml: smag:AN936_02665 -> [smag:AN936_02665 -> smag:AN936_02660] -> smag:AN936_02660
path_smag00906.kgml: {1.3.5.5, 1.3.99.28, 1.3.99.29, 1.3.99.30, 1.3.99.31} -> [{1.3.5.6, 1.3.99.26, 1.3.99.28, 1.3.99.30, 1.3.99.31} -> 5.5.1.19] -> 5.5.1.19
path_smag00906.kgml:
path_smag00906.kgml: Found a trail of span 2 containing skipped vertices
path_smag00906.kgml: 366 -> [322 -> 93] -> 92
path_smag00906.kgml: R04787 -> [R04798 -> R04801] -> R07856
path_smag00906.kgml: smag:AN936_02665 -> [smag:AN936_02665 -> smag:AN936_02660] -> smag:AN936_02660
path_smag00906.kgml: {1.3.5.5, 1.3.99.28, 1.3.99.29, 1.3.99.30, 1.3.99.31} -> [{1.3.5.6, 1.3.99.26, 1.3.99.28, 1.3.99.30, 1.3.99.31} -> 5.5.1.19] -> 5.5.1.19
path_smag00906.kgml:
path_smag00906.kgml: --- 3.94 seconds ---

path_smag00910.kgml: Nitrogen metabolism
path_smag00910.kgml: Initialization took 0.88 seconds
path_smag00910.kgml:
path_smag00910.kgml: Found a trail of span 2 without skipping any vertex
path_smag00910.kgml: 25 -> 148
path_smag00910.kgml: R00798 -> R00787
path_smag00910.kgml: smag:AN936_06745 -> {smag:AN936_06750, smag:AN936_06755}
path_smag00910.kgml: ? -> {1.7.1.15, 1.7.1.4}
path_smag00910.kgml:
path_smag00910.kgml: --- 0.97 seconds ---

path_smag00920.kgml: Sulfur metabolism
path_smag00920.kgml: Initialization took 1.73 seconds
path_smag00920.kgml:
path_smag00920.kgml: Found a trail of span 3 without skipping any vertex
path_smag00920.kgml: 42 -> 39 -> 38
path_smag00920.kgml: R00529 -> R00509 -> R00508
path_smag00920.kgml: {smag:AN936_08610, smag:AN936_08615, smag:AN936_15435, smag:AN936_15440} -> {smag:AN936_08615, smag:AN936_15435} -> {smag:AN936_08620, smag:AN936_15430}
path_smag00920.kgml: 2.7.7.4 -> 2.7.1.25 -> 3.1.3.7
path_smag00920.kgml:
path_smag00920.kgml: Found a trail of span 2 without skipping any vertex
path_smag00920.kgml: 160 -> 159
path_smag00920.kgml: R00529 -> R00509
path_smag00920.kgml: {smag:AN936_08610, smag:AN936_08615, smag:AN936_15435, smag:AN936_15440} -> {smag:AN936_08615, smag:AN936_15435}
path_smag00920.kgml: 2.7.7.4 -> 2.7.1.25
path_smag00920.kgml:
path_smag00920.kgml: Found a trail of span 2 containing skipped vertices
path_smag00920.kgml: 48 -> 31
path_smag00920.kgml: R02021 -> R00858
path_smag00920.kgml: smag:AN936_06850 -> smag:AN936_06860
path_smag00920.kgml: 1.8.4.8 -> 1.8.1.2
path_smag00920.kgml: Skipped genes: smag:AN936_06855
path_smag00920.kgml:
path_smag00920.kgml: --- 1.99 seconds ---

path_smag00930.kgml: Caprolactam degradation
path_smag00930.kgml: Initialization took 0.43 seconds
path_smag00930.kgml: (not found)
path_smag00930.kgml: --- 0.46 seconds ---

path_smag00970.kgml: Aminoacyl-tRNA biosynthesis
path_smag00970.kgml: Initialization took 2.64 seconds
path_smag00970.kgml: (not found)
path_smag00970.kgml: --- 2.69 seconds ---

path_smag01040.kgml: Biosynthesis of unsaturated fatty acids
path_smag01040.kgml: Initialization took 0.38 seconds
path_smag01040.kgml: (not found)
path_smag01040.kgml: --- 0.43 seconds ---

path_smag01054.kgml: Nonribosomal peptide structures
path_smag01054.kgml: Initialization took 0.06 seconds
path_smag01054.kgml: (not found)
path_smag01054.kgml: --- 0.11 seconds ---

--- 229.47 seconds ---
