# Supplementary material for: CoMetGeNe: mining conserved neighborhood patterns in metabolic and genomic contexts
Source: BMC Bioinformatics. 2019 Jan 10;20:19. doi: 10.1186/s12859-018-2542-2 (PMC6327494; doi:10.1186/s12859-018-2542-2)
Supplement: Supplementary file 14 — Trail finding results for completely assembled representative bacterial genomes present in NCBI Genomes. Of the 1,545 fully assembled representative bacterial genomes in NCBI, corresponding entries have been identified in KEGG for 1,467 species, for which trail finding has been performed for all combinations of gap parameters δG and δD ranging from 0 to 3. This additional file is available from https://doi.org/10.6084/m9.figshare.7288769. (GZ 178,532 kb) [file 12859_2018_2542_MOESM14_ESM.gz › results/lmoi_dG1_dD2.hnet]

--- delta_G = 1, delta_D = 2 ---

path_lmoi00010.kgml: Glycolysis / Gluconeogenesis
path_lmoi00010.kgml: Initialization took 2.83 seconds
path_lmoi00010.kgml:
path_lmoi00010.kgml: Found a trail of span 3 containing skipped vertices
path_lmoi00010.kgml: 76 -> [57] -> 58 -> 57
path_lmoi00010.kgml: R01512 -> [R01061] -> R01015 -> R01061
path_lmoi00010.kgml: lmoi:VV02_14555 -> [lmoi:VV02_14550] -> lmoi:VV02_14560 -> lmoi:VV02_14550
path_lmoi00010.kgml: 2.7.2.3 -> [{1.2.1.12, 1.2.1.59}] -> 5.3.1.1 -> {1.2.1.12, 1.2.1.59}
path_lmoi00010.kgml:
path_lmoi00010.kgml: Found a trail of span 3 without skipping any vertex
path_lmoi00010.kgml: 48 -> 49 -> 50
path_lmoi00010.kgml: R00014 -> R03270 -> R02569
path_lmoi00010.kgml: {lmoi:VV02_04905, lmoi:VV02_04910, lmoi:VV02_13345, lmoi:VV02_25220, lmoi:VV02_25225} -> {lmoi:VV02_04905, lmoi:VV02_04910, lmoi:VV02_13345, lmoi:VV02_25220, lmoi:VV02_25225} -> {lmoi:VV02_04900, lmoi:VV02_25215}
path_lmoi00010.kgml: {1.2.4.1, 2.2.1.6, 4.1.1.1} -> 1.2.4.1 -> 2.3.1.12
path_lmoi00010.kgml:
path_lmoi00010.kgml: Found a trail of span 2 containing skipped vertices
path_lmoi00010.kgml: 70 -> [62 -> 146] -> 14
path_lmoi00010.kgml: R01786 -> [R02740 -> R02073] -> R01070
path_lmoi00010.kgml: {lmoi:VV02_02355, lmoi:VV02_16890, lmoi:VV02_16895} -> [lmoi:VV02_14590 -> lmoi:VV02_03655] -> {lmoi:VV02_02345, lmoi:VV02_06210}
path_lmoi00010.kgml: {2.7.1.1, 2.7.1.2} -> [5.3.1.9 -> 2.7.1.90] -> 4.1.2.13
path_lmoi00010.kgml: Skipped genes: lmoi:VV02_02350
path_lmoi00010.kgml:
path_lmoi00010.kgml: Found a trail of span 2 containing skipped vertices
path_lmoi00010.kgml: 66 -> [64 -> 146] -> 14
path_lmoi00010.kgml: R01600 -> [R03321 -> R02073] -> R01070
path_lmoi00010.kgml: {lmoi:VV02_02355, lmoi:VV02_16890, lmoi:VV02_16895} -> [lmoi:VV02_14590 -> lmoi:VV02_03655] -> {lmoi:VV02_02345, lmoi:VV02_06210}
path_lmoi00010.kgml: {2.7.1.1, 2.7.1.2} -> [5.3.1.9 -> 2.7.1.90] -> 4.1.2.13
path_lmoi00010.kgml: Skipped genes: lmoi:VV02_02350
path_lmoi00010.kgml:
path_lmoi00010.kgml: --- 3.46 seconds ---

path_lmoi00020.kgml: Citrate cycle (TCA cycle)
path_lmoi00020.kgml: Initialization took 2.08 seconds
path_lmoi00020.kgml:
path_lmoi00020.kgml: Found a trail of span 3 containing skipped vertices
path_lmoi00020.kgml: 82 -> [80 -> 77] -> 75 -> 77
path_lmoi00020.kgml: R02569 -> [R07618 -> R03270] -> R00014 -> R03270
path_lmoi00020.kgml: {lmoi:VV02_04900, lmoi:VV02_25215} -> [{lmoi:VV02_10270, lmoi:VV02_13565, lmoi:VV02_17155} -> {lmoi:VV02_04905, lmoi:VV02_04910, lmoi:VV02_13345, lmoi:VV02_25220, lmoi:VV02_25225}] -> {lmoi:VV02_04905, lmoi:VV02_04910, lmoi:VV02_13345, lmoi:VV02_25220, lmoi:VV02_25225} -> {lmoi:VV02_04905, lmoi:VV02_04910, lmoi:VV02_13345, lmoi:VV02_25220, lmoi:VV02_25225}
path_lmoi00020.kgml: 2.3.1.12 -> [1.8.1.4 -> 1.2.4.1] -> {1.2.4.1, 2.2.1.6, 4.1.1.1} -> 1.2.4.1
path_lmoi00020.kgml:
path_lmoi00020.kgml: Found a trail of span 2 without skipping any vertex
path_lmoi00020.kgml: 28 -> 31
path_lmoi00020.kgml: R07618 -> R02570
path_lmoi00020.kgml: {lmoi:VV02_10270, lmoi:VV02_13565, lmoi:VV02_17155} -> lmoi:VV02_17160
path_lmoi00020.kgml: 1.8.1.4 -> 2.3.1.61
path_lmoi00020.kgml:
path_lmoi00020.kgml: --- 2.55 seconds ---

path_lmoi00040.kgml: Pentose and glucuronate interconversions
path_lmoi00040.kgml: Initialization took 0.28 seconds
path_lmoi00040.kgml:
path_lmoi00040.kgml: Found a trail of span 2 containing skipped vertices
path_lmoi00040.kgml: 80 -> 195
path_lmoi00040.kgml: R01639 -> R01896
path_lmoi00040.kgml: {lmoi:VV02_12675, lmoi:VV02_13615} -> lmoi:VV02_13605
path_lmoi00040.kgml: 2.7.1.17 -> {1.1.1.14, 1.1.1.9}
path_lmoi00040.kgml: Skipped genes: lmoi:VV02_13610
path_lmoi00040.kgml:
path_lmoi00040.kgml: --- 0.34 seconds ---

path_lmoi00051.kgml: Fructose and mannose metabolism
path_lmoi00051.kgml: Initialization took 0.78 seconds
path_lmoi00051.kgml:
path_lmoi00051.kgml: Found a trail of span 2 containing skipped vertices
path_lmoi00051.kgml: 74 -> [88] -> 105
path_lmoi00051.kgml: R00867 -> [R04779] -> R04780
path_lmoi00051.kgml: lmoi:VV02_20765 -> [lmoi:VV02_03655] -> lmoi:VV02_20760
path_lmoi00051.kgml: {2.7.1.1, 2.7.1.4} -> [2.7.1.11] -> 3.1.3.11
path_lmoi00051.kgml:
path_lmoi00051.kgml: Found a trail of span 2 without skipping any vertex
path_lmoi00051.kgml: 192 -> 196
path_lmoi00051.kgml: R08926 -> R10689
path_lmoi00051.kgml: lmoi:VV02_06950 -> lmoi:VV02_06955
path_lmoi00051.kgml: 1.1.1.122 -> ?
path_lmoi00051.kgml:
path_lmoi00051.kgml: Found a trail of span 2 without skipping any vertex
path_lmoi00051.kgml: 58 -> 63
path_lmoi00051.kgml: R00875 -> R00868
path_lmoi00051.kgml: lmoi:VV02_13605 -> lmoi:VV02_13600
path_lmoi00051.kgml: {1.1.1.14, 1.1.1.15} -> {1.1.1.11, 1.1.1.67}
path_lmoi00051.kgml:
path_lmoi00051.kgml: --- 0.98 seconds ---

path_lmoi00052.kgml: Galactose metabolism
path_lmoi00052.kgml: Initialization took 0.98 seconds
path_lmoi00052.kgml:
path_lmoi00052.kgml: Found a trail of span 2 without skipping any vertex
path_lmoi00052.kgml: 171 -> 82
path_lmoi00052.kgml: R01092 -> R00955
path_lmoi00052.kgml: lmoi:VV02_25500 -> lmoi:VV02_25495
path_lmoi00052.kgml: 2.7.1.6 -> 2.7.7.12
path_lmoi00052.kgml:
path_lmoi00052.kgml: --- 1.09 seconds ---

path_lmoi00053.kgml: Ascorbate and aldarate metabolism
path_lmoi00053.kgml: Initialization took 0.08 seconds
path_lmoi00053.kgml: (not found)
path_lmoi00053.kgml: --- 0.12 seconds ---

path_lmoi00061.kgml: Fatty acid biosynthesis
path_lmoi00061.kgml: Initialization took 0.74 seconds
path_lmoi00061.kgml:
path_lmoi00061.kgml: Found a trail of span 2 containing skipped vertices
path_lmoi00061.kgml: 92 -> [59] -> 86
path_lmoi00061.kgml: {R04724, R04725} -> [R04726] -> R04566
path_lmoi00061.kgml: lmoi:VV02_14755 -> [lmoi:VV02_13290] -> {lmoi:VV02_10610, lmoi:VV02_14750, lmoi:VV02_15760, lmoi:VV02_21640, lmoi:VV02_21760}
path_lmoi00061.kgml: {1.3.1.9, 1.3.1.10, 1.3.1.104, 1.3.1.39, 2.3.1.85, 2.3.1.86} -> [{2.3.1.179, 2.3.1.41, 2.3.1.85, 2.3.1.86}] -> {1.1.1.100, 2.3.1.85, 2.3.1.86}
path_lmoi00061.kgml:
path_lmoi00061.kgml: Found a trail of span 2 containing skipped vertices
path_lmoi00061.kgml: 103 -> [60] -> 97
path_lmoi00061.kgml: {R04961, R04962} -> [R04963] -> R04964
path_lmoi00061.kgml: lmoi:VV02_14755 -> [lmoi:VV02_13290] -> {lmoi:VV02_10610, lmoi:VV02_14750, lmoi:VV02_15760, lmoi:VV02_21640, lmoi:VV02_21760}
path_lmoi00061.kgml: {1.3.1.9, 1.3.1.10, 1.3.1.104, 1.3.1.39, 2.3.1.85, 2.3.1.86} -> [{2.3.1.179, 2.3.1.41, 2.3.1.85, 2.3.1.86}] -> {1.1.1.100, 2.3.1.85, 2.3.1.86}
path_lmoi00061.kgml:
path_lmoi00061.kgml: Found a trail of span 2 containing skipped vertices
path_lmoi00061.kgml: 70 -> [53] -> 54
path_lmoi00061.kgml: {R04969, R04970} -> [R07762] -> R07763
path_lmoi00061.kgml: lmoi:VV02_14755 -> [lmoi:VV02_13290] -> {lmoi:VV02_10610, lmoi:VV02_14750, lmoi:VV02_15760, lmoi:VV02_21640, lmoi:VV02_21760}
path_lmoi00061.kgml: {1.3.1.9, 1.3.1.10, 1.3.1.104, 1.3.1.39, 2.3.1.85, 2.3.1.86} -> [{2.3.1.179, 2.3.1.199, 2.3.1.41}] -> 1.1.1.100
path_lmoi00061.kgml:
path_lmoi00061.kgml: Found a trail of span 2 containing skipped vertices
path_lmoi00061.kgml: 125 -> [62] -> 119
path_lmoi00061.kgml: {R04955, R04956} -> [R04957] -> R04536
path_lmoi00061.kgml: lmoi:VV02_14755 -> [lmoi:VV02_13290] -> {lmoi:VV02_10610, lmoi:VV02_14750, lmoi:VV02_15760, lmoi:VV02_21640, lmoi:VV02_21760}
path_lmoi00061.kgml: {1.3.1.9, 1.3.1.10, 1.3.1.104, 1.3.1.39, 2.3.1.85, 2.3.1.86} -> [{2.3.1.179, 2.3.1.41, 2.3.1.85, 2.3.1.86}] -> {1.1.1.100, 2.3.1.85, 2.3.1.86}
path_lmoi00061.kgml:
path_lmoi00061.kgml: Found a trail of span 2 without skipping any vertex
path_lmoi00061.kgml: 147 -> 262
path_lmoi00061.kgml: R01626 -> R10707
path_lmoi00061.kgml: lmoi:VV02_13305 -> {lmoi:VV02_05860, lmoi:VV02_13300}
path_lmoi00061.kgml: {2.3.1.39, 2.3.1.85, 2.3.1.86} -> 2.3.1.180
path_lmoi00061.kgml:
path_lmoi00061.kgml: Found a trail of span 2 containing skipped vertices
path_lmoi00061.kgml: 81 -> [58] -> 75
path_lmoi00061.kgml: {R04966, R04967} -> [R04968] -> R04543
path_lmoi00061.kgml: lmoi:VV02_14755 -> [lmoi:VV02_13290] -> {lmoi:VV02_10610, lmoi:VV02_14750, lmoi:VV02_15760, lmoi:VV02_21640, lmoi:VV02_21760}
path_lmoi00061.kgml: {1.3.1.9, 1.3.1.10, 1.3.1.104, 1.3.1.39, 2.3.1.85, 2.3.1.86} -> [{2.3.1.179, 2.3.1.41, 2.3.1.85, 2.3.1.86}] -> {1.1.1.100, 2.3.1.85, 2.3.1.86}
path_lmoi00061.kgml:
path_lmoi00061.kgml: Found a trail of span 2 containing skipped vertices
path_lmoi00061.kgml: 136 -> [63] -> 130
path_lmoi00061.kgml: {R04429, R04430} -> [R04952] -> R04953
path_lmoi00061.kgml: lmoi:VV02_14755 -> [lmoi:VV02_13290] -> {lmoi:VV02_10610, lmoi:VV02_14750, lmoi:VV02_15760, lmoi:VV02_21640, lmoi:VV02_21760}
path_lmoi00061.kgml: {1.3.1.9, 1.3.1.10, 1.3.1.104, 1.3.1.39, 2.3.1.85, 2.3.1.86} -> [{2.3.1.179, 2.3.1.41, 2.3.1.85, 2.3.1.86}] -> {1.1.1.100, 2.3.1.85, 2.3.1.86}
path_lmoi00061.kgml:
path_lmoi00061.kgml: Found a trail of span 2 containing skipped vertices
path_lmoi00061.kgml: 114 -> [61] -> 108
path_lmoi00061.kgml: {R04958, R04959} -> [R04960] -> R04534
path_lmoi00061.kgml: lmoi:VV02_14755 -> [lmoi:VV02_13290] -> {lmoi:VV02_10610, lmoi:VV02_14750, lmoi:VV02_15760, lmoi:VV02_21640, lmoi:VV02_21760}
path_lmoi00061.kgml: {1.3.1.9, 1.3.1.10, 1.3.1.104, 1.3.1.39, 2.3.1.85, 2.3.1.86} -> [{2.3.1.179, 2.3.1.41, 2.3.1.85, 2.3.1.86}] -> {1.1.1.100, 2.3.1.85, 2.3.1.86}
path_lmoi00061.kgml:
path_lmoi00061.kgml: Found a trail of span 2 containing skipped vertices
path_lmoi00061.kgml: 153 -> [147] -> 259
path_lmoi00061.kgml: R00742 -> [R01626] -> R04355
path_lmoi00061.kgml: {lmoi:VV02_05805, lmoi:VV02_10300, lmoi:VV02_13285} -> [lmoi:VV02_13305] -> lmoi:VV02_13290
path_lmoi00061.kgml: 6.4.1.2 -> [{2.3.1.39, 2.3.1.85, 2.3.1.86}] -> {2.3.1.179, 2.3.1.41, 2.3.1.85, 2.3.1.86}
path_lmoi00061.kgml:
path_lmoi00061.kgml: Found a trail of span 2 containing skipped vertices
path_lmoi00061.kgml: 153 -> [147] -> 62
path_lmoi00061.kgml: R00742 -> [R01626] -> R04957
path_lmoi00061.kgml: {lmoi:VV02_05805, lmoi:VV02_10300, lmoi:VV02_13285} -> [lmoi:VV02_13305] -> lmoi:VV02_13290
path_lmoi00061.kgml: 6.4.1.2 -> [{2.3.1.39, 2.3.1.85, 2.3.1.86}] -> {2.3.1.179, 2.3.1.41, 2.3.1.85, 2.3.1.86}
path_lmoi00061.kgml:
path_lmoi00061.kgml: Found a trail of span 2 containing skipped vertices
path_lmoi00061.kgml: 153 -> [147] -> 60
path_lmoi00061.kgml: R00742 -> [R01626] -> R04963
path_lmoi00061.kgml: {lmoi:VV02_05805, lmoi:VV02_10300, lmoi:VV02_13285} -> [lmoi:VV02_13305] -> lmoi:VV02_13290
path_lmoi00061.kgml: 6.4.1.2 -> [{2.3.1.39, 2.3.1.85, 2.3.1.86}] -> {2.3.1.179, 2.3.1.41, 2.3.1.85, 2.3.1.86}
path_lmoi00061.kgml:
path_lmoi00061.kgml: Found a trail of span 2 containing skipped vertices
path_lmoi00061.kgml: 153 -> [147] -> 53
path_lmoi00061.kgml: R00742 -> [R01626] -> R07762
path_lmoi00061.kgml: {lmoi:VV02_05805, lmoi:VV02_10300, lmoi:VV02_13285} -> [lmoi:VV02_13305] -> lmoi:VV02_13290
path_lmoi00061.kgml: 6.4.1.2 -> [{2.3.1.39, 2.3.1.85, 2.3.1.86}] -> {2.3.1.179, 2.3.1.199, 2.3.1.41}
path_lmoi00061.kgml:
path_lmoi00061.kgml: Found a trail of span 2 containing skipped vertices
path_lmoi00061.kgml: 153 -> [147] -> 63
path_lmoi00061.kgml: R00742 -> [R01626] -> R04952
path_lmoi00061.kgml: {lmoi:VV02_05805, lmoi:VV02_10300, lmoi:VV02_13285} -> [lmoi:VV02_13305] -> lmoi:VV02_13290
path_lmoi00061.kgml: 6.4.1.2 -> [{2.3.1.39, 2.3.1.85, 2.3.1.86}] -> {2.3.1.179, 2.3.1.41, 2.3.1.85, 2.3.1.86}
path_lmoi00061.kgml:
path_lmoi00061.kgml: Found a trail of span 2 containing skipped vertices
path_lmoi00061.kgml: 153 -> [147] -> 61
path_lmoi00061.kgml: R00742 -> [R01626] -> R04960
path_lmoi00061.kgml: {lmoi:VV02_05805, lmoi:VV02_10300, lmoi:VV02_13285} -> [lmoi:VV02_13305] -> lmoi:VV02_13290
path_lmoi00061.kgml: 6.4.1.2 -> [{2.3.1.39, 2.3.1.85, 2.3.1.86}] -> {2.3.1.179, 2.3.1.41, 2.3.1.85, 2.3.1.86}
path_lmoi00061.kgml:
path_lmoi00061.kgml: Found a trail of span 2 containing skipped vertices
path_lmoi00061.kgml: 153 -> [147] -> 58
path_lmoi00061.kgml: R00742 -> [R01626] -> R04968
path_lmoi00061.kgml: {lmoi:VV02_05805, lmoi:VV02_10300, lmoi:VV02_13285} -> [lmoi:VV02_13305] -> lmoi:VV02_13290
path_lmoi00061.kgml: 6.4.1.2 -> [{2.3.1.39, 2.3.1.85, 2.3.1.86}] -> {2.3.1.179, 2.3.1.41, 2.3.1.85, 2.3.1.86}
path_lmoi00061.kgml:
path_lmoi00061.kgml: Found a trail of span 2 containing skipped vertices
path_lmoi00061.kgml: 153 -> [147] -> 59
path_lmoi00061.kgml: R00742 -> [R01626] -> R04726
path_lmoi00061.kgml: {lmoi:VV02_05805, lmoi:VV02_10300, lmoi:VV02_13285} -> [lmoi:VV02_13305] -> lmoi:VV02_13290
path_lmoi00061.kgml: 6.4.1.2 -> [{2.3.1.39, 2.3.1.85, 2.3.1.86}] -> {2.3.1.179, 2.3.1.41, 2.3.1.85, 2.3.1.86}
path_lmoi00061.kgml:
path_lmoi00061.kgml: --- 1.64 seconds ---

path_lmoi00072.kgml: Synthesis and degradation of ketone bodies
path_lmoi00072.kgml: Initialization took 0.17 seconds
path_lmoi00072.kgml: (not found)
path_lmoi00072.kgml: --- 0.22 seconds ---

path_lmoi00130.kgml: Ubiquinone and other terpenoid-quinone biosynthesis
path_lmoi00130.kgml: Initialization took 0.28 seconds
path_lmoi00130.kgml:
path_lmoi00130.kgml: Found a trail of span 2 containing skipped vertices
path_lmoi00130.kgml: 59 -> 58
path_lmoi00130.kgml: R04030 -> R07263
path_lmoi00130.kgml: lmoi:VV02_22475 -> lmoi:VV02_22450
path_lmoi00130.kgml: 6.2.1.26 -> 4.1.3.36
path_lmoi00130.kgml: Skipped genes: lmoi:VV02_22460
path_lmoi00130.kgml:
path_lmoi00130.kgml: --- 0.34 seconds ---

path_lmoi00190.kgml: Oxidative phosphorylation
path_lmoi00190.kgml: Initialization took 3.98 seconds
path_lmoi00190.kgml: (not found)
path_lmoi00190.kgml: --- 4.01 seconds ---

path_lmoi00220.kgml: Arginine biosynthesis
path_lmoi00220.kgml: Initialization took 0.58 seconds
path_lmoi00220.kgml:
path_lmoi00220.kgml: Found a trail of span 7 containing skipped vertices
path_lmoi00220.kgml: 49 -> 50 -> 51 -> 52 -> 55 -> 44 -> [45] -> 47
path_lmoi00220.kgml: R00259 -> R02649 -> R03443 -> R02283 -> R02282 -> R01398 -> [R01954] -> R01086
path_lmoi00220.kgml: {lmoi:VV02_13700, lmoi:VV02_22835} -> lmoi:VV02_13705 -> lmoi:VV02_13695 -> lmoi:VV02_13710 -> lmoi:VV02_13700 -> lmoi:VV02_13715 -> [lmoi:VV02_13830] -> lmoi:VV02_13725
path_lmoi00220.kgml: 2.3.1.1 -> 2.7.2.8 -> 1.2.1.38 -> 2.6.1.11 -> 2.3.1.35 -> 2.1.3.3 -> [6.3.4.5] -> 4.3.2.1
path_lmoi00220.kgml: Skipped genes: lmoi:VV02_13720
path_lmoi00220.kgml:
path_lmoi00220.kgml: Found a trail of span 6 containing skipped vertices
path_lmoi00220.kgml: 49 -> 50 -> 51 -> 52 -> [55] -> 44 -> [45] -> 47
path_lmoi00220.kgml: R00259 -> R02649 -> R03443 -> R02283 -> [R02282] -> R01398 -> [R01954] -> R01086
path_lmoi00220.kgml: {lmoi:VV02_13700, lmoi:VV02_22835} -> lmoi:VV02_13705 -> lmoi:VV02_13695 -> lmoi:VV02_13710 -> [lmoi:VV02_13700] -> lmoi:VV02_13715 -> [lmoi:VV02_13830] -> lmoi:VV02_13725
path_lmoi00220.kgml: 2.3.1.1 -> 2.7.2.8 -> 1.2.1.38 -> 2.6.1.11 -> [2.3.1.35] -> 2.1.3.3 -> [6.3.4.5] -> 4.3.2.1
path_lmoi00220.kgml: Skipped genes: lmoi:VV02_13720
path_lmoi00220.kgml:
path_lmoi00220.kgml: Found a trail of span 6 containing skipped vertices
path_lmoi00220.kgml: 49 -> 50 -> [51] -> 52 -> 55 -> 44 -> [45] -> 47
path_lmoi00220.kgml: R00259 -> R02649 -> [R03443] -> R02283 -> R02282 -> R01398 -> [R01954] -> R01086
path_lmoi00220.kgml: {lmoi:VV02_13700, lmoi:VV02_22835} -> lmoi:VV02_13705 -> [lmoi:VV02_13695] -> lmoi:VV02_13710 -> lmoi:VV02_13700 -> lmoi:VV02_13715 -> [lmoi:VV02_13830] -> lmoi:VV02_13725
path_lmoi00220.kgml: 2.3.1.1 -> 2.7.2.8 -> [1.2.1.38] -> 2.6.1.11 -> 2.3.1.35 -> 2.1.3.3 -> [6.3.4.5] -> 4.3.2.1
path_lmoi00220.kgml: Skipped genes: lmoi:VV02_13720
path_lmoi00220.kgml:
path_lmoi00220.kgml: Found a trail of span 6 containing skipped vertices
path_lmoi00220.kgml: 49 -> 50 -> 51 -> [52] -> 55 -> 44 -> [45] -> 47
path_lmoi00220.kgml: R00259 -> R02649 -> R03443 -> [R02283] -> R02282 -> R01398 -> [R01954] -> R01086
path_lmoi00220.kgml: {lmoi:VV02_13700, lmoi:VV02_22835} -> lmoi:VV02_13705 -> lmoi:VV02_13695 -> [lmoi:VV02_13710] -> lmoi:VV02_13700 -> lmoi:VV02_13715 -> [lmoi:VV02_13830] -> lmoi:VV02_13725
path_lmoi00220.kgml: 2.3.1.1 -> 2.7.2.8 -> 1.2.1.38 -> [2.6.1.11] -> 2.3.1.35 -> 2.1.3.3 -> [6.3.4.5] -> 4.3.2.1
path_lmoi00220.kgml: Skipped genes: lmoi:VV02_13720, lmoi:VV02_13710
path_lmoi00220.kgml:
path_lmoi00220.kgml: Found a trail of span 6 containing skipped vertices
path_lmoi00220.kgml: 49 -> [50] -> 51 -> 52 -> 55 -> 44 -> [45] -> 47
path_lmoi00220.kgml: R00259 -> [R02649] -> R03443 -> R02283 -> R02282 -> R01398 -> [R01954] -> R01086
path_lmoi00220.kgml: {lmoi:VV02_13700, lmoi:VV02_22835} -> [lmoi:VV02_13705] -> lmoi:VV02_13695 -> lmoi:VV02_13710 -> lmoi:VV02_13700 -> lmoi:VV02_13715 -> [lmoi:VV02_13830] -> lmoi:VV02_13725
path_lmoi00220.kgml: 2.3.1.1 -> [2.7.2.8] -> 1.2.1.38 -> 2.6.1.11 -> 2.3.1.35 -> 2.1.3.3 -> [6.3.4.5] -> 4.3.2.1
path_lmoi00220.kgml: Skipped genes: lmoi:VV02_13720, lmoi:VV02_13705
path_lmoi00220.kgml:
path_lmoi00220.kgml: Found a trail of span 5 containing skipped vertices
path_lmoi00220.kgml: 49 -> 50 -> [51 -> 52] -> 55 -> 44 -> [45] -> 47
path_lmoi00220.kgml: R00259 -> R02649 -> [R03443 -> R02283] -> R02282 -> R01398 -> [R01954] -> R01086
path_lmoi00220.kgml: {lmoi:VV02_13700, lmoi:VV02_22835} -> lmoi:VV02_13705 -> [lmoi:VV02_13695 -> lmoi:VV02_13710] -> lmoi:VV02_13700 -> lmoi:VV02_13715 -> [lmoi:VV02_13830] -> lmoi:VV02_13725
path_lmoi00220.kgml: 2.3.1.1 -> 2.7.2.8 -> [1.2.1.38 -> 2.6.1.11] -> 2.3.1.35 -> 2.1.3.3 -> [6.3.4.5] -> 4.3.2.1
path_lmoi00220.kgml: Skipped genes: lmoi:VV02_13720, lmoi:VV02_13710
path_lmoi00220.kgml:
path_lmoi00220.kgml: Found a trail of span 5 containing skipped vertices
path_lmoi00220.kgml: 49 -> 50 -> 51 -> [52 -> 55] -> 44 -> [45] -> 47
path_lmoi00220.kgml: R00259 -> R02649 -> R03443 -> [R02283 -> R02282] -> R01398 -> [R01954] -> R01086
path_lmoi00220.kgml: {lmoi:VV02_13700, lmoi:VV02_22835} -> lmoi:VV02_13705 -> lmoi:VV02_13695 -> [lmoi:VV02_13710 -> lmoi:VV02_13700] -> lmoi:VV02_13715 -> [lmoi:VV02_13830] -> lmoi:VV02_13725
path_lmoi00220.kgml: 2.3.1.1 -> 2.7.2.8 -> 1.2.1.38 -> [2.6.1.11 -> 2.3.1.35] -> 2.1.3.3 -> [6.3.4.5] -> 4.3.2.1
path_lmoi00220.kgml: Skipped genes: lmoi:VV02_13720, lmoi:VV02_13710
path_lmoi00220.kgml:
path_lmoi00220.kgml: Found a trail of span 5 containing skipped vertices
path_lmoi00220.kgml: 49 -> [50 -> 51] -> 52 -> 55 -> 44 -> [45] -> 47
path_lmoi00220.kgml: R00259 -> [R02649 -> R03443] -> R02283 -> R02282 -> R01398 -> [R01954] -> R01086
path_lmoi00220.kgml: {lmoi:VV02_13700, lmoi:VV02_22835} -> [lmoi:VV02_13705 -> lmoi:VV02_13695] -> lmoi:VV02_13710 -> lmoi:VV02_13700 -> lmoi:VV02_13715 -> [lmoi:VV02_13830] -> lmoi:VV02_13725
path_lmoi00220.kgml: 2.3.1.1 -> [2.7.2.8 -> 1.2.1.38] -> 2.6.1.11 -> 2.3.1.35 -> 2.1.3.3 -> [6.3.4.5] -> 4.3.2.1
path_lmoi00220.kgml: Skipped genes: lmoi:VV02_13720, lmoi:VV02_13705
path_lmoi00220.kgml:
path_lmoi00220.kgml: --- 0.96 seconds ---

path_lmoi00230.kgml: Purine metabolism
path_lmoi00230.kgml: Initialization took 12.24 seconds
path_lmoi00230.kgml:
path_lmoi00230.kgml: Found a trail of span 3 containing skipped vertices
path_lmoi00230.kgml: 236 -> 238 -> [139] -> 240
path_lmoi00230.kgml: R00439 -> R00330 -> [R02019] -> R01857
path_lmoi00230.kgml: lmoi:VV02_18335 -> lmoi:VV02_18375 -> [{lmoi:VV02_04465, lmoi:VV02_04470, lmoi:VV02_17710}] -> lmoi:VV02_18375
path_lmoi00230.kgml: 2.7.7.8 -> 2.7.4.6 -> [1.17.4.1] -> 2.7.4.6
path_lmoi00230.kgml: Skipped genes: lmoi:VV02_18340
path_lmoi00230.kgml:
path_lmoi00230.kgml: Found a trail of span 3 without skipping any vertex
path_lmoi00230.kgml: 226 -> 232 -> 429
path_lmoi00230.kgml: R02106 -> R06601 -> R06604
path_lmoi00230.kgml: lmoi:VV02_25695 -> lmoi:VV02_25700 -> lmoi:VV02_25705
path_lmoi00230.kgml: 1.7.3.3 -> 3.5.2.17 -> 4.1.1.97
path_lmoi00230.kgml:
path_lmoi00230.kgml: Found a trail of span 3 containing skipped vertices
path_lmoi00230.kgml: 178 -> 170 -> [180] -> 179
path_lmoi00230.kgml: R00124 -> R00437 -> [R02017] -> R01137
path_lmoi00230.kgml: lmoi:VV02_18375 -> lmoi:VV02_18335 -> [{lmoi:VV02_04465, lmoi:VV02_04470, lmoi:VV02_17710}] -> lmoi:VV02_18375
path_lmoi00230.kgml: 2.7.4.6 -> 2.7.7.8 -> [1.17.4.1] -> 2.7.4.6
path_lmoi00230.kgml: Skipped genes: lmoi:VV02_18340
path_lmoi00230.kgml:
path_lmoi00230.kgml: Found a trail of span 3 containing skipped vertices
path_lmoi00230.kgml: 220 -> [300] -> 244 -> [300 -> 139] -> 239
path_lmoi00230.kgml: R00332 -> [R00430] -> R00441 -> [R00430 -> R02019] -> R02090
path_lmoi00230.kgml: lmoi:VV02_14040 -> [lmoi:VV02_14250] -> {lmoi:VV02_14045, lmoi:VV02_21005, lmoi:VV02_21425, lmoi:VV02_21430} -> [lmoi:VV02_14250 -> {lmoi:VV02_04465, lmoi:VV02_04470, lmoi:VV02_17710}] -> lmoi:VV02_14040
path_lmoi00230.kgml: 2.7.4.8 -> [2.7.1.40] -> {2.7.7.48, 2.7.7.6} -> [2.7.1.40 -> 1.17.4.1] -> {2.7.4.12, 2.7.4.8}
path_lmoi00230.kgml:
path_lmoi00230.kgml: Found a trail of span 2 containing skipped vertices
path_lmoi00230.kgml: 226 -> [232] -> 429
path_lmoi00230.kgml: R02106 -> [R06601] -> R06604
path_lmoi00230.kgml: lmoi:VV02_25695 -> [lmoi:VV02_25700] -> lmoi:VV02_25705
path_lmoi00230.kgml: 1.7.3.3 -> [3.5.2.17] -> 4.1.1.97
path_lmoi00230.kgml: Skipped genes: lmoi:VV02_25700
path_lmoi00230.kgml:
path_lmoi00230.kgml: Found a trail of span 2 without skipping any vertex
path_lmoi00230.kgml: 252 -> 253
path_lmoi00230.kgml: R00529 -> R00509
path_lmoi00230.kgml: {lmoi:VV02_12365, lmoi:VV02_12370} -> lmoi:VV02_12360
path_lmoi00230.kgml: 2.7.7.4 -> 2.7.1.25
path_lmoi00230.kgml:
path_lmoi00230.kgml: Found a trail of span 2 without skipping any vertex
path_lmoi00230.kgml: 258 -> 259
path_lmoi00230.kgml: R01768 -> R02103
path_lmoi00230.kgml: {lmoi:VV02_14900, lmoi:VV02_14905} -> {lmoi:VV02_14900, lmoi:VV02_14905}
path_lmoi00230.kgml: 1.17.1.4 -> 1.17.1.4
path_lmoi00230.kgml:
path_lmoi00230.kgml: Found a trail of span 2 containing skipped vertices
path_lmoi00230.kgml: 302 -> [220 -> 300] -> 245
path_lmoi00230.kgml: R01229 -> [R00332 -> R00430] -> R00429
path_lmoi00230.kgml: lmoi:VV02_15185 -> [lmoi:VV02_14040 -> lmoi:VV02_14250] -> {lmoi:VV02_00420, lmoi:VV02_15190}
path_lmoi00230.kgml: {2.4.2.22, 2.4.2.7, 2.4.2.8} -> [2.7.4.8 -> 2.7.1.40] -> 2.7.6.5
path_lmoi00230.kgml:
path_lmoi00230.kgml: Found a trail of span 2 without skipping any vertex
path_lmoi00230.kgml: 427 -> 428
path_lmoi00230.kgml: R07404 -> R07405
path_lmoi00230.kgml: lmoi:VV02_10455 -> lmoi:VV02_10460
path_lmoi00230.kgml: 6.3.4.18 -> 5.4.99.18
path_lmoi00230.kgml:
path_lmoi00230.kgml: --- 18.59 seconds ---

path_lmoi00240.kgml: Pyrimidine metabolism
path_lmoi00240.kgml: Initialization took 4.78 seconds
path_lmoi00240.kgml:
path_lmoi00240.kgml: Found a trail of span 6 containing skipped vertices
path_lmoi00240.kgml: 104 -> [102] -> 122 -> 102 -> [122] -> 124 -> [138] -> 139 -> [140] -> 148
path_lmoi00240.kgml: R00156 -> [R00438] -> R00440 -> R00438 -> [R00440] -> R00570 -> [R02024] -> R02326 -> [R02325] -> R02331
path_lmoi00240.kgml: lmoi:VV02_18375 -> [lmoi:VV02_18335] -> lmoi:VV02_18335 -> lmoi:VV02_18335 -> [lmoi:VV02_18335] -> lmoi:VV02_18375 -> [{lmoi:VV02_04465, lmoi:VV02_04470, lmoi:VV02_17710}] -> lmoi:VV02_18375 -> [lmoi:VV02_24885] -> lmoi:VV02_18375
path_lmoi00240.kgml: 2.7.4.6 -> [2.7.7.8] -> 2.7.7.8 -> 2.7.7.8 -> [2.7.7.8] -> 2.7.4.6 -> [1.17.4.1] -> 2.7.4.6 -> [3.5.4.13] -> 2.7.4.6
path_lmoi00240.kgml: Skipped genes: lmoi:VV02_18340
path_lmoi00240.kgml:
path_lmoi00240.kgml: Found a trail of span 5 containing skipped vertices
path_lmoi00240.kgml: 91 -> 97 -> 98 -> [174 -> 101] -> 178 -> 112
path_lmoi00240.kgml: R00575 -> R01397 -> R01993 -> [R01868 -> R01870] -> R00965 -> R00966
path_lmoi00240.kgml: {lmoi:VV02_14005, lmoi:VV02_14010} -> lmoi:VV02_13995 -> lmoi:VV02_14000 -> [lmoi:VV02_10045 -> {lmoi:VV02_00215, lmoi:VV02_06035}] -> lmoi:VV02_14015 -> {lmoi:VV02_13990, lmoi:VV02_24445}
path_lmoi00240.kgml: 6.3.5.5 -> 2.1.3.2 -> 3.5.2.3 -> [1.3.5.2 -> 2.4.2.10] -> 4.1.1.23 -> 2.4.2.9
path_lmoi00240.kgml:
path_lmoi00240.kgml: Found a trail of span 4 containing skipped vertices
path_lmoi00240.kgml: 91 -> [97] -> 98 -> [174 -> 101] -> 178 -> 112
path_lmoi00240.kgml: R00575 -> [R01397] -> R01993 -> [R01868 -> R01870] -> R00965 -> R00966
path_lmoi00240.kgml: {lmoi:VV02_14005, lmoi:VV02_14010} -> [lmoi:VV02_13995] -> lmoi:VV02_14000 -> [lmoi:VV02_10045 -> {lmoi:VV02_00215, lmoi:VV02_06035}] -> lmoi:VV02_14015 -> {lmoi:VV02_13990, lmoi:VV02_24445}
path_lmoi00240.kgml: 6.3.5.5 -> [2.1.3.2] -> 3.5.2.3 -> [1.3.5.2 -> 2.4.2.10] -> 4.1.1.23 -> 2.4.2.9
path_lmoi00240.kgml: Skipped genes: lmoi:VV02_13995
path_lmoi00240.kgml:
path_lmoi00240.kgml: Found a trail of span 3 containing skipped vertices
path_lmoi00240.kgml: 150 -> [156] -> 161 -> [158] -> 157
path_lmoi00240.kgml: R02098 -> [R02101] -> R02094 -> [R02093] -> R00378
path_lmoi00240.kgml: lmoi:VV02_23320 -> [lmoi:VV02_18245] -> lmoi:VV02_23320 -> [lmoi:VV02_18375] -> {lmoi:VV02_02405, lmoi:VV02_14315, lmoi:VV02_16935, lmoi:VV02_17315, lmoi:VV02_17480, lmoi:VV02_17770, lmoi:VV02_23315, lmoi:VV02_23845}
path_lmoi00240.kgml: {2.7.4.4, 2.7.4.9} -> [2.1.1.45] -> {2.7.4.12, 2.7.4.9} -> [2.7.4.6] -> 2.7.7.7
path_lmoi00240.kgml:
path_lmoi00240.kgml: Found a trail of span 2 containing skipped vertices
path_lmoi00240.kgml: 121 -> [102 -> 104] -> 103
path_lmoi00240.kgml: R00442 -> [R00438 -> R00156] -> R00443
path_lmoi00240.kgml: {lmoi:VV02_14045, lmoi:VV02_21005, lmoi:VV02_21425, lmoi:VV02_21430} -> [lmoi:VV02_18335 -> lmoi:VV02_18375] -> {lmoi:VV02_14045, lmoi:VV02_21005, lmoi:VV02_21425, lmoi:VV02_21430}
path_lmoi00240.kgml: {2.7.7.48, 2.7.7.6} -> [2.7.7.8 -> 2.7.4.6] -> {2.7.7.48, 2.7.7.52, 2.7.7.6}
path_lmoi00240.kgml:
path_lmoi00240.kgml: Found a trail of span 2 containing skipped vertices
path_lmoi00240.kgml: 172 -> 173
path_lmoi00240.kgml: R03055 -> R04666
path_lmoi00240.kgml: lmoi:VV02_18445 -> {lmoi:VV02_04860, lmoi:VV02_18435}
path_lmoi00240.kgml: 3.5.2.2 -> 3.5.1.6
path_lmoi00240.kgml: Skipped genes: lmoi:VV02_18440
path_lmoi00240.kgml:
path_lmoi00240.kgml: Found a trail of span 2 containing skipped vertices
path_lmoi00240.kgml: 119 -> 120
path_lmoi00240.kgml: R02269 -> R00905
path_lmoi00240.kgml: lmoi:VV02_18445 -> {lmoi:VV02_04860, lmoi:VV02_18435}
path_lmoi00240.kgml: 3.5.2.2 -> 3.5.1.6
path_lmoi00240.kgml: Skipped genes: lmoi:VV02_18440
path_lmoi00240.kgml:
path_lmoi00240.kgml: Found a trail of span 2 without skipping any vertex
path_lmoi00240.kgml: 177 -> 176
path_lmoi00240.kgml: R03315 -> R01055
path_lmoi00240.kgml: lmoi:VV02_16075 -> lmoi:VV02_16070
path_lmoi00240.kgml: 2.7.1.83 -> 4.2.1.70
path_lmoi00240.kgml:
path_lmoi00240.kgml: Found a trail of span 2 without skipping any vertex
path_lmoi00240.kgml: 152 -> 155
path_lmoi00240.kgml: R02485 -> R02484
path_lmoi00240.kgml: lmoi:VV02_10085 -> lmoi:VV02_10100
path_lmoi00240.kgml: 3.5.4.5 -> {2.4.2.1, 2.4.2.2, 2.4.2.3, 2.4.2.4}
path_lmoi00240.kgml:
path_lmoi00240.kgml: --- 20.24 seconds ---

path_lmoi00250.kgml: Alanine, aspartate and glutamate metabolism
path_lmoi00250.kgml: Initialization took 2.19 seconds
path_lmoi00250.kgml:
path_lmoi00250.kgml: Found a trail of span 2 without skipping any vertex
path_lmoi00250.kgml: 112 -> 83
path_lmoi00250.kgml: {R00707, R00708} -> R00243
path_lmoi00250.kgml: lmoi:VV02_10870 -> lmoi:VV02_10885
path_lmoi00250.kgml: {1.2.1.88, 1.2.1.88} -> {1.4.1.2, 1.4.1.3}
path_lmoi00250.kgml:
path_lmoi00250.kgml: --- 2.30 seconds ---

path_lmoi00253.kgml: Tetracycline biosynthesis
path_lmoi00253.kgml: Initialization took 0.03 seconds
path_lmoi00253.kgml:
path_lmoi00253.kgml: Found a trail of span 2 without skipping any vertex
path_lmoi00253.kgml: 56 -> 5
path_lmoi00253.kgml: R11516 -> R06642
path_lmoi00253.kgml: {lmoi:VV02_05815, lmoi:VV02_05820, lmoi:VV02_05825} -> lmoi:VV02_05830
path_lmoi00253.kgml: 2.3.1.260 -> ?
path_lmoi00253.kgml:
path_lmoi00253.kgml: --- 0.10 seconds ---

path_lmoi00260.kgml: Glycine, serine and threonine metabolism
path_lmoi00260.kgml: Initialization took 2.63 seconds
path_lmoi00260.kgml:
path_lmoi00260.kgml: Found a trail of span 4 without skipping any vertex
path_lmoi00260.kgml: 56 -> 55 -> 54 -> 49
path_lmoi00260.kgml: R06977 -> R06978 -> R06979 -> R08050
path_lmoi00260.kgml: lmoi:VV02_20570 -> lmoi:VV02_20565 -> lmoi:VV02_20575 -> lmoi:VV02_20580
path_lmoi00260.kgml: 2.6.1.76 -> 2.3.1.178 -> 4.2.1.108 -> 1.14.11.55
path_lmoi00260.kgml:
path_lmoi00260.kgml: Found a trail of span 3 containing skipped vertices
path_lmoi00260.kgml: 56 -> [55] -> 54 -> 49
path_lmoi00260.kgml: R06977 -> [R06978] -> R06979 -> R08050
path_lmoi00260.kgml: lmoi:VV02_20570 -> [lmoi:VV02_20565] -> lmoi:VV02_20575 -> lmoi:VV02_20580
path_lmoi00260.kgml: 2.6.1.76 -> [2.3.1.178] -> 4.2.1.108 -> 1.14.11.55
path_lmoi00260.kgml:
path_lmoi00260.kgml: Found a trail of span 3 containing skipped vertices
path_lmoi00260.kgml: 56 -> 55 -> [54] -> 49
path_lmoi00260.kgml: R06977 -> R06978 -> [R06979] -> R08050
path_lmoi00260.kgml: lmoi:VV02_20570 -> lmoi:VV02_20565 -> [lmoi:VV02_20575] -> lmoi:VV02_20580
path_lmoi00260.kgml: 2.6.1.76 -> 2.3.1.178 -> [4.2.1.108] -> 1.14.11.55
path_lmoi00260.kgml: Skipped genes: lmoi:VV02_20575
path_lmoi00260.kgml:
path_lmoi00260.kgml: Found a trail of span 3 without skipping any vertex
path_lmoi00260.kgml: 103 -> 99 -> 87
path_lmoi00260.kgml: {R01773, R01775} -> R01771 -> R01466
path_lmoi00260.kgml: lmoi:VV02_19635 -> lmoi:VV02_19625 -> lmoi:VV02_19630
path_lmoi00260.kgml: {1.1.1.3, 1.1.1.3} -> 2.7.1.39 -> 4.2.3.1
path_lmoi00260.kgml:
path_lmoi00260.kgml: Found a trail of span 2 containing skipped vertices
path_lmoi00260.kgml: 56 -> [55 -> 54] -> 49
path_lmoi00260.kgml: R06977 -> [R06978 -> R06979] -> R08050
path_lmoi00260.kgml: lmoi:VV02_20570 -> [lmoi:VV02_20565 -> lmoi:VV02_20575] -> lmoi:VV02_20580
path_lmoi00260.kgml: 2.6.1.76 -> [2.3.1.178 -> 4.2.1.108] -> 1.14.11.55
path_lmoi00260.kgml: Skipped genes: lmoi:VV02_20575
path_lmoi00260.kgml:
path_lmoi00260.kgml: Found a trail of span 2 containing skipped vertices
path_lmoi00260.kgml: 92 -> [84] -> 89
path_lmoi00260.kgml: R00371 -> [R00751] -> R01465
path_lmoi00260.kgml: lmoi:VV02_18765 -> [lmoi:VV02_07890] -> lmoi:VV02_18760
path_lmoi00260.kgml: 2.3.1.29 -> [{4.1.2.48, 4.1.2.5}] -> 1.1.1.103
path_lmoi00260.kgml:
path_lmoi00260.kgml: Found a trail of span 2 containing skipped vertices
path_lmoi00260.kgml: 103 -> [99] -> 87
path_lmoi00260.kgml: {R01773, R01775} -> [R01771] -> R01466
path_lmoi00260.kgml: lmoi:VV02_19635 -> [lmoi:VV02_19625] -> lmoi:VV02_19630
path_lmoi00260.kgml: {1.1.1.3, 1.1.1.3} -> [2.7.1.39] -> 4.2.3.1
path_lmoi00260.kgml:
path_lmoi00260.kgml: Found a trail of span 2 without skipping any vertex
path_lmoi00260.kgml: 76 -> 93
path_lmoi00260.kgml: R00480 -> R02291
path_lmoi00260.kgml: lmoi:VV02_23815 -> {lmoi:VV02_23805, lmoi:VV02_23810}
path_lmoi00260.kgml: 2.7.2.4 -> 1.2.1.11
path_lmoi00260.kgml:
path_lmoi00260.kgml: --- 3.17 seconds ---

path_lmoi00261.kgml: Monobactam biosynthesis
path_lmoi00261.kgml: Initialization took 0.18 seconds
path_lmoi00261.kgml: (not found)
path_lmoi00261.kgml: --- 0.21 seconds ---

path_lmoi00270.kgml: Cysteine and methionine metabolism
path_lmoi00270.kgml: Initialization took 2.43 seconds
path_lmoi00270.kgml:
path_lmoi00270.kgml: Found a trail of span 2 without skipping any vertex
path_lmoi00270.kgml: 124 -> 123
path_lmoi00270.kgml: R00586 -> R00897
path_lmoi00270.kgml: lmoi:VV02_24755 -> {lmoi:VV02_00960, lmoi:VV02_13425, lmoi:VV02_24760}
path_lmoi00270.kgml: 2.3.1.30 -> {2.5.1.47, 2.5.1.65}
path_lmoi00270.kgml:
path_lmoi00270.kgml: Found a trail of span 2 without skipping any vertex
path_lmoi00270.kgml: 217 -> 214
path_lmoi00270.kgml: R00480 -> R02291
path_lmoi00270.kgml: lmoi:VV02_23815 -> {lmoi:VV02_23805, lmoi:VV02_23810}
path_lmoi00270.kgml: 2.7.2.4 -> 1.2.1.11
path_lmoi00270.kgml:
path_lmoi00270.kgml: --- 2.61 seconds ---

path_lmoi00280.kgml: Valine, leucine and isoleucine degradation
path_lmoi00280.kgml: Initialization took 2.98 seconds
path_lmoi00280.kgml:
path_lmoi00280.kgml: Found a trail of span 4 containing skipped vertices
path_lmoi00280.kgml: 117 -> 88 -> 101 -> [86] -> 72
path_lmoi00280.kgml: R03172 -> R04204 -> R04203 -> [R00927] -> R00238
path_lmoi00280.kgml: {lmoi:VV02_00095, lmoi:VV02_12750, lmoi:VV02_22045} -> {lmoi:VV02_00015, lmoi:VV02_00105, lmoi:VV02_05135, lmoi:VV02_05385, lmoi:VV02_25845} -> lmoi:VV02_00105 -> [lmoi:VV02_16280] -> {lmoi:VV02_00110, lmoi:VV02_08990, lmoi:VV02_19370, lmoi:VV02_21645}
path_lmoi00280.kgml: {1.3.8.1, 1.3.8.7, 1.3.99.12} -> 4.2.1.17 -> {1.1.1.178, 1.1.1.35} -> [{2.3.1.16, 2.3.1.9}] -> 2.3.1.9
path_lmoi00280.kgml: Skipped genes: lmoi:VV02_00100
path_lmoi00280.kgml:
path_lmoi00280.kgml: Found a trail of span 3 containing skipped vertices
path_lmoi00280.kgml: 117 -> 88 -> [101 -> 86] -> 72
path_lmoi00280.kgml: R03172 -> R04204 -> [R04203 -> R00927] -> R00238
path_lmoi00280.kgml: {lmoi:VV02_00095, lmoi:VV02_12750, lmoi:VV02_22045} -> {lmoi:VV02_00015, lmoi:VV02_00105, lmoi:VV02_05135, lmoi:VV02_05385, lmoi:VV02_25845} -> [lmoi:VV02_00105 -> lmoi:VV02_16280] -> {lmoi:VV02_00110, lmoi:VV02_08990, lmoi:VV02_19370, lmoi:VV02_21645}
path_lmoi00280.kgml: {1.3.8.1, 1.3.8.7, 1.3.99.12} -> 4.2.1.17 -> [{1.1.1.178, 1.1.1.35} -> {2.3.1.16, 2.3.1.9}] -> 2.3.1.9
path_lmoi00280.kgml: Skipped genes: lmoi:VV02_00100
path_lmoi00280.kgml:
path_lmoi00280.kgml: Found a trail of span 3 containing skipped vertices
path_lmoi00280.kgml: 117 -> [88] -> 101 -> [86] -> 72
path_lmoi00280.kgml: R03172 -> [R04204] -> R04203 -> [R00927] -> R00238
path_lmoi00280.kgml: {lmoi:VV02_00095, lmoi:VV02_12750, lmoi:VV02_22045} -> [{lmoi:VV02_00015, lmoi:VV02_00105, lmoi:VV02_05135, lmoi:VV02_05385, lmoi:VV02_25845}] -> lmoi:VV02_00105 -> [lmoi:VV02_16280] -> {lmoi:VV02_00110, lmoi:VV02_08990, lmoi:VV02_19370, lmoi:VV02_21645}
path_lmoi00280.kgml: {1.3.8.1, 1.3.8.7, 1.3.99.12} -> [4.2.1.17] -> {1.1.1.178, 1.1.1.35} -> [{2.3.1.16, 2.3.1.9}] -> 2.3.1.9
path_lmoi00280.kgml: Skipped genes: lmoi:VV02_00100
path_lmoi00280.kgml:
path_lmoi00280.kgml: Found a trail of span 2 containing skipped vertices
path_lmoi00280.kgml: 106 -> 105
path_lmoi00280.kgml: R02661 -> R04224
path_lmoi00280.kgml: {lmoi:VV02_00095, lmoi:VV02_12750, lmoi:VV02_22045} -> {lmoi:VV02_00015, lmoi:VV02_00105, lmoi:VV02_05135, lmoi:VV02_05385, lmoi:VV02_25845}
path_lmoi00280.kgml: {1.3.8.1, 1.3.8.7, 1.3.99.12} -> 4.2.1.17
path_lmoi00280.kgml: Skipped genes: lmoi:VV02_00100
path_lmoi00280.kgml:
path_lmoi00280.kgml: Found a trail of span 2 containing skipped vertices
path_lmoi00280.kgml: 116 -> 80
path_lmoi00280.kgml: R04095 -> R04137
path_lmoi00280.kgml: {lmoi:VV02_00095, lmoi:VV02_12750, lmoi:VV02_22045} -> {lmoi:VV02_00015, lmoi:VV02_00105, lmoi:VV02_05135, lmoi:VV02_05385, lmoi:VV02_25845}
path_lmoi00280.kgml: {1.3.8.4, 1.3.8.7} -> 4.2.1.17
path_lmoi00280.kgml: Skipped genes: lmoi:VV02_00100
path_lmoi00280.kgml:
path_lmoi00280.kgml: --- 3.37 seconds ---

path_lmoi00281.kgml: Geraniol degradation
path_lmoi00281.kgml: Initialization took 0.22 seconds
path_lmoi00281.kgml: (not found)
path_lmoi00281.kgml: --- 0.27 seconds ---

path_lmoi00290.kgml: Valine, leucine and isoleucine biosynthesis
path_lmoi00290.kgml: Initialization took 0.38 seconds
path_lmoi00290.kgml:
path_lmoi00290.kgml: Found a trail of span 3 containing skipped vertices
path_lmoi00290.kgml: 79 -> [44] -> 46 -> 44
path_lmoi00290.kgml: R00226 -> [R05071] -> R04440 -> R05071
path_lmoi00290.kgml: {lmoi:VV02_18960, lmoi:VV02_18965} -> [lmoi:VV02_18955] -> lmoi:VV02_18955 -> lmoi:VV02_18955
path_lmoi00290.kgml: 2.2.1.6 -> [{1.1.1.86, 5.4.99.3}] -> 1.1.1.86 -> {1.1.1.86, 5.4.99.3}
path_lmoi00290.kgml:
path_lmoi00290.kgml: Found a trail of span 3 without skipping any vertex
path_lmoi00290.kgml: 47 -> 42 -> 34
path_lmoi00290.kgml: R08648 -> R05069 -> R05068
path_lmoi00290.kgml: {lmoi:VV02_18960, lmoi:VV02_18965} -> lmoi:VV02_18955 -> lmoi:VV02_18955
path_lmoi00290.kgml: 2.2.1.6 -> {1.1.1.86, 5.4.99.3} -> 1.1.1.86
path_lmoi00290.kgml:
path_lmoi00290.kgml: Found a trail of span 2 without skipping any vertex
path_lmoi00290.kgml: 78 -> 21
path_lmoi00290.kgml: R03896 -> R03898
path_lmoi00290.kgml: {lmoi:VV02_11515, lmoi:VV02_11520} -> {lmoi:VV02_11515, lmoi:VV02_11520}
path_lmoi00290.kgml: 4.2.1.35 -> 4.2.1.35
path_lmoi00290.kgml:
path_lmoi00290.kgml: Found a trail of span 2 without skipping any vertex
path_lmoi00290.kgml: 35 -> 37
path_lmoi00290.kgml: R03968 -> R04001
path_lmoi00290.kgml: {lmoi:VV02_11515, lmoi:VV02_11520} -> {lmoi:VV02_11515, lmoi:VV02_11520}
path_lmoi00290.kgml: 4.2.1.33 -> 4.2.1.33
path_lmoi00290.kgml:
path_lmoi00290.kgml: --- 0.61 seconds ---

path_lmoi00300.kgml: Lysine biosynthesis
path_lmoi00300.kgml: Initialization took 0.83 seconds
path_lmoi00300.kgml:
path_lmoi00300.kgml: Found a trail of span 2 without skipping any vertex
path_lmoi00300.kgml: 50 -> 51
path_lmoi00300.kgml: R00480 -> R02291
path_lmoi00300.kgml: lmoi:VV02_23815 -> {lmoi:VV02_23805, lmoi:VV02_23810}
path_lmoi00300.kgml: 2.7.2.4 -> 1.2.1.11
path_lmoi00300.kgml:
path_lmoi00300.kgml: --- 0.90 seconds ---

path_lmoi00310.kgml: Lysine degradation
path_lmoi00310.kgml: Initialization took 0.98 seconds
path_lmoi00310.kgml:
path_lmoi00310.kgml: Found a trail of span 3 without skipping any vertex
path_lmoi00310.kgml: 44 -> 45 -> 56
path_lmoi00310.kgml: R03026 -> R01975 -> R00238
path_lmoi00310.kgml: {lmoi:VV02_00015, lmoi:VV02_00105, lmoi:VV02_05135, lmoi:VV02_05385, lmoi:VV02_25845} -> lmoi:VV02_00105 -> {lmoi:VV02_00110, lmoi:VV02_08990, lmoi:VV02_19370, lmoi:VV02_21645}
path_lmoi00310.kgml: 4.2.1.17 -> 1.1.1.35 -> 2.3.1.9
path_lmoi00310.kgml:
path_lmoi00310.kgml: Found a trail of span 2 containing skipped vertices
path_lmoi00310.kgml: 44 -> [45] -> 56
path_lmoi00310.kgml: R03026 -> [R01975] -> R00238
path_lmoi00310.kgml: {lmoi:VV02_00015, lmoi:VV02_00105, lmoi:VV02_05135, lmoi:VV02_05385, lmoi:VV02_25845} -> [lmoi:VV02_00105] -> {lmoi:VV02_00110, lmoi:VV02_08990, lmoi:VV02_19370, lmoi:VV02_21645}
path_lmoi00310.kgml: 4.2.1.17 -> [1.1.1.35] -> 2.3.1.9
path_lmoi00310.kgml:
path_lmoi00310.kgml: --- 1.07 seconds ---

path_lmoi00311.kgml: Penicillin and cephalosporin biosynthesis
path_lmoi00311.kgml: Initialization took 0.08 seconds
path_lmoi00311.kgml: (not found)
path_lmoi00311.kgml: --- 0.11 seconds ---

path_lmoi00330.kgml: Arginine and proline metabolism
path_lmoi00330.kgml: Initialization took 0.58 seconds
path_lmoi00330.kgml:
path_lmoi00330.kgml: Found a trail of span 2 containing skipped vertices
path_lmoi00330.kgml: 216 -> 217
path_lmoi00330.kgml: R00239 -> R03313
path_lmoi00330.kgml: lmoi:VV02_12540 -> lmoi:VV02_12550
path_lmoi00330.kgml: 2.7.2.11 -> 1.2.1.41
path_lmoi00330.kgml: Skipped genes: lmoi:VV02_12545
path_lmoi00330.kgml:
path_lmoi00330.kgml: Found a trail of span 2 without skipping any vertex
path_lmoi00330.kgml: 213 -> 222
path_lmoi00330.kgml: {R01248, R01251} -> R10507
path_lmoi00330.kgml: lmoi:VV02_22595 -> lmoi:VV02_22600
path_lmoi00330.kgml: {1.5.1.2, 1.5.1.2} -> ?
path_lmoi00330.kgml:
path_lmoi00330.kgml: Found a trail of span 2 without skipping any vertex
path_lmoi00330.kgml: 150 -> 151
path_lmoi00330.kgml: R01416 -> R01152
path_lmoi00330.kgml: lmoi:VV02_18005 -> lmoi:VV02_18000
path_lmoi00330.kgml: 3.5.3.12 -> 3.5.1.53
path_lmoi00330.kgml:
path_lmoi00330.kgml: --- 0.79 seconds ---

path_lmoi00332.kgml: Carbapenem biosynthesis
path_lmoi00332.kgml: Initialization took 0.05 seconds
path_lmoi00332.kgml:
path_lmoi00332.kgml: Found a trail of span 2 containing skipped vertices
path_lmoi00332.kgml: 5 -> 8
path_lmoi00332.kgml: R00239 -> R03313
path_lmoi00332.kgml: lmoi:VV02_12540 -> lmoi:VV02_12550
path_lmoi00332.kgml: 2.7.2.11 -> 1.2.1.41
path_lmoi00332.kgml: Skipped genes: lmoi:VV02_12545
path_lmoi00332.kgml:
path_lmoi00332.kgml: --- 0.12 seconds ---

path_lmoi00340.kgml: Histidine metabolism
path_lmoi00340.kgml: Initialization took 0.68 seconds
path_lmoi00340.kgml:
path_lmoi00340.kgml: Found a trail of span 4 containing skipped vertices
path_lmoi00340.kgml: 141 -> 142 -> 145 -> 148
path_lmoi00340.kgml: R01169 -> R11013 -> R11021 -> R11023
path_lmoi00340.kgml: lmoi:VV02_12415 -> lmoi:VV02_12405 -> lmoi:VV02_12410 -> lmoi:VV02_12395
path_lmoi00340.kgml: 2.1.1.44 -> 1.14.99.50 -> 3.5.1.118 -> 4.4.1.36
path_lmoi00340.kgml: Skipped genes: lmoi:VV02_12400
path_lmoi00340.kgml:
path_lmoi00340.kgml: Found a trail of span 3 containing skipped vertices
path_lmoi00340.kgml: 141 -> 142 -> [145] -> 148
path_lmoi00340.kgml: R01169 -> R11013 -> [R11021] -> R11023
path_lmoi00340.kgml: lmoi:VV02_12415 -> lmoi:VV02_12405 -> [lmoi:VV02_12410] -> lmoi:VV02_12395
path_lmoi00340.kgml: 2.1.1.44 -> 1.14.99.50 -> [3.5.1.118] -> 4.4.1.36
path_lmoi00340.kgml: Skipped genes: lmoi:VV02_12410, lmoi:VV02_12400
path_lmoi00340.kgml:
path_lmoi00340.kgml: Found a trail of span 2 containing skipped vertices
path_lmoi00340.kgml: 44 -> 43
path_lmoi00340.kgml: R01168 -> R02914
path_lmoi00340.kgml: lmoi:VV02_04815 -> lmoi:VV02_04825
path_lmoi00340.kgml: 4.3.1.3 -> 4.2.1.49
path_lmoi00340.kgml: Skipped genes: lmoi:VV02_04820
path_lmoi00340.kgml:
path_lmoi00340.kgml: Found a trail of span 2 containing skipped vertices
path_lmoi00340.kgml: 141 -> [142] -> 145
path_lmoi00340.kgml: R01169 -> [R11013] -> R11021
path_lmoi00340.kgml: lmoi:VV02_12415 -> [lmoi:VV02_12405] -> lmoi:VV02_12410
path_lmoi00340.kgml: 2.1.1.44 -> [1.14.99.50] -> 3.5.1.118
path_lmoi00340.kgml:
path_lmoi00340.kgml: --- 1.27 seconds ---

path_lmoi00350.kgml: Tyrosine metabolism
path_lmoi00350.kgml: Initialization took 0.39 seconds
path_lmoi00350.kgml: (not found)
path_lmoi00350.kgml: --- 0.44 seconds ---

path_lmoi00360.kgml: Phenylalanine metabolism
path_lmoi00360.kgml: Initialization took 1.44 seconds
path_lmoi00360.kgml:
path_lmoi00360.kgml: Found a trail of span 2 without skipping any vertex
path_lmoi00360.kgml: 59 -> 247
path_lmoi00360.kgml: R02539 -> R09840
path_lmoi00360.kgml: lmoi:VV02_25305 -> lmoi:VV02_25300
path_lmoi00360.kgml: 6.2.1.30 -> ?
path_lmoi00360.kgml:
path_lmoi00360.kgml: --- 1.52 seconds ---

path_lmoi00361.kgml: Chlorocyclohexane and chlorobenzene degradation
path_lmoi00361.kgml: Initialization took 0.05 seconds
path_lmoi00361.kgml: (not found)
path_lmoi00361.kgml: --- 0.09 seconds ---

path_lmoi00362.kgml: Benzoate degradation
path_lmoi00362.kgml: Initialization took 0.84 seconds
path_lmoi00362.kgml:
path_lmoi00362.kgml: Found a trail of span 3 containing skipped vertices
path_lmoi00362.kgml: 238 -> [90 -> 237] -> 121 -> [124] -> 127
path_lmoi00362.kgml: R05305 -> [R05586 -> R02488] -> R03026 -> [R01976] -> R00238
path_lmoi00362.kgml: lmoi:VV02_00105 -> [lmoi:VV02_16280 -> {lmoi:VV02_03860, lmoi:VV02_19955}] -> {lmoi:VV02_00015, lmoi:VV02_00105, lmoi:VV02_05135, lmoi:VV02_05385, lmoi:VV02_25845} -> [{lmoi:VV02_19415, lmoi:VV02_25295}] -> {lmoi:VV02_00110, lmoi:VV02_08990, lmoi:VV02_19370, lmoi:VV02_21645}
path_lmoi00362.kgml: {1.1.1.259, 1.1.1.35} -> [2.3.1.16 -> 1.3.8.6] -> 4.2.1.17 -> [1.1.1.157] -> 2.3.1.9
path_lmoi00362.kgml:
path_lmoi00362.kgml: --- 0.94 seconds ---

path_lmoi00364.kgml: Fluorobenzoate degradation
path_lmoi00364.kgml: Initialization took 0.05 seconds
path_lmoi00364.kgml: (not found)
path_lmoi00364.kgml: --- 0.10 seconds ---

path_lmoi00380.kgml: Tryptophan metabolism
path_lmoi00380.kgml: Initialization took 0.79 seconds
path_lmoi00380.kgml:
path_lmoi00380.kgml: Found a trail of span 3 without skipping any vertex
path_lmoi00380.kgml: 98 -> 31 -> 97
path_lmoi00380.kgml: R03026 -> R01975 -> R00238
path_lmoi00380.kgml: {lmoi:VV02_00015, lmoi:VV02_00105, lmoi:VV02_05135, lmoi:VV02_05385, lmoi:VV02_25845} -> lmoi:VV02_00105 -> {lmoi:VV02_00110, lmoi:VV02_08990, lmoi:VV02_19370, lmoi:VV02_21645}
path_lmoi00380.kgml: 4.2.1.17 -> 1.1.1.35 -> 2.3.1.9
path_lmoi00380.kgml:
path_lmoi00380.kgml: Found a trail of span 2 containing skipped vertices
path_lmoi00380.kgml: 98 -> [31] -> 97
path_lmoi00380.kgml: R03026 -> [R01975] -> R00238
path_lmoi00380.kgml: {lmoi:VV02_00015, lmoi:VV02_00105, lmoi:VV02_05135, lmoi:VV02_05385, lmoi:VV02_25845} -> [lmoi:VV02_00105] -> {lmoi:VV02_00110, lmoi:VV02_08990, lmoi:VV02_19370, lmoi:VV02_21645}
path_lmoi00380.kgml: 4.2.1.17 -> [1.1.1.35] -> 2.3.1.9
path_lmoi00380.kgml:
path_lmoi00380.kgml: --- 0.91 seconds ---

path_lmoi00400.kgml: Phenylalanine, tyrosine and tryptophan biosynthesis
path_lmoi00400.kgml: Initialization took 0.74 seconds
path_lmoi00400.kgml:
path_lmoi00400.kgml: Found a trail of span 4 containing skipped vertices
path_lmoi00400.kgml: 52 -> 51 -> 54 -> [52] -> 53
path_lmoi00400.kgml: R02340 -> R02722 -> R03508 -> [R02340] -> R00674
path_lmoi00400.kgml: lmoi:VV02_14220 -> {lmoi:VV02_14215, lmoi:VV02_14220} -> lmoi:VV02_14210 -> [lmoi:VV02_14220] -> lmoi:VV02_14215
path_lmoi00400.kgml: {4.1.2.8, 4.2.1.20} -> 4.2.1.20 -> 4.1.1.48 -> [{4.1.2.8, 4.2.1.20}] -> {4.2.1.122, 4.2.1.20}
path_lmoi00400.kgml:
path_lmoi00400.kgml: Found a trail of span 4 containing skipped vertices
path_lmoi00400.kgml: 79 -> [77] -> 76 -> 75 -> [74] -> 50
path_lmoi00400.kgml: R03083 -> [R03084] -> R02413 -> R02412 -> [R03460] -> R01714
path_lmoi00400.kgml: lmoi:VV02_13945 -> [lmoi:VV02_25070] -> lmoi:VV02_13930 -> lmoi:VV02_13940 -> [lmoi:VV02_19880] -> lmoi:VV02_13935
path_lmoi00400.kgml: 4.2.3.4 -> [4.2.1.10] -> {1.1.1.25, 1.1.1.282} -> 2.7.1.71 -> [2.5.1.19] -> 4.2.3.5
path_lmoi00400.kgml:
path_lmoi00400.kgml: Found a trail of span 3 containing skipped vertices
path_lmoi00400.kgml: 79 -> [77 -> 76] -> 75 -> [74] -> 50
path_lmoi00400.kgml: R03083 -> [R03084 -> R02413] -> R02412 -> [R03460] -> R01714
path_lmoi00400.kgml: lmoi:VV02_13945 -> [lmoi:VV02_25070 -> lmoi:VV02_13930] -> lmoi:VV02_13940 -> [lmoi:VV02_19880] -> lmoi:VV02_13935
path_lmoi00400.kgml: 4.2.3.4 -> [4.2.1.10 -> {1.1.1.25, 1.1.1.282}] -> 2.7.1.71 -> [2.5.1.19] -> 4.2.3.5
path_lmoi00400.kgml:
path_lmoi00400.kgml: Found a trail of span 3 containing skipped vertices
path_lmoi00400.kgml: 79 -> [77] -> 76 -> [75 -> 74] -> 50
path_lmoi00400.kgml: R03083 -> [R03084] -> R02413 -> [R02412 -> R03460] -> R01714
path_lmoi00400.kgml: lmoi:VV02_13945 -> [lmoi:VV02_25070] -> lmoi:VV02_13930 -> [lmoi:VV02_13940 -> lmoi:VV02_19880] -> lmoi:VV02_13935
path_lmoi00400.kgml: 4.2.3.4 -> [4.2.1.10] -> {1.1.1.25, 1.1.1.282} -> [2.7.1.71 -> 2.5.1.19] -> 4.2.3.5
path_lmoi00400.kgml: Skipped genes: lmoi:VV02_13940
path_lmoi00400.kgml:
path_lmoi00400.kgml: --- 7.07 seconds ---

path_lmoi00401.kgml: Novobiocin biosynthesis
path_lmoi00401.kgml: Initialization took 0.04 seconds
path_lmoi00401.kgml: (not found)
path_lmoi00401.kgml: --- 0.07 seconds ---

path_lmoi00405.kgml: Phenazine biosynthesis
path_lmoi00405.kgml: Initialization took 0.04 seconds
path_lmoi00405.kgml: (not found)
path_lmoi00405.kgml: --- 0.07 seconds ---

path_lmoi00410.kgml: beta-Alanine metabolism
path_lmoi00410.kgml: Initialization took 0.68 seconds
path_lmoi00410.kgml:
path_lmoi00410.kgml: Found a trail of span 4 containing skipped vertices
path_lmoi00410.kgml: 63 -> [62] -> 48 -> 62 -> [48] -> 45
path_lmoi00410.kgml: R02269 -> [R00905] -> R00908 -> R00905 -> [R00908] -> {R00705, R00706}
path_lmoi00410.kgml: lmoi:VV02_18445 -> [lmoi:VV02_18435] -> lmoi:VV02_18470 -> lmoi:VV02_18435 -> [lmoi:VV02_18470] -> lmoi:VV02_18455
path_lmoi00410.kgml: 3.5.2.2 -> [3.5.1.6] -> {2.6.1.19, 2.6.1.55} -> 3.5.1.6 -> [{2.6.1.19, 2.6.1.55}] -> {1.2.1.18, 1.2.1.27, 1.2.1.18}
path_lmoi00410.kgml: Skipped genes: lmoi:VV02_18440, lmoi:VV02_18450, lmoi:VV02_18465
path_lmoi00410.kgml:
path_lmoi00410.kgml: Found a trail of span 2 containing skipped vertices
path_lmoi00410.kgml: 38 -> 39
path_lmoi00410.kgml: R00924 -> R03045
path_lmoi00410.kgml: {lmoi:VV02_00095, lmoi:VV02_12750, lmoi:VV02_22045} -> {lmoi:VV02_00015, lmoi:VV02_00105, lmoi:VV02_05135, lmoi:VV02_05385, lmoi:VV02_25845}
path_lmoi00410.kgml: 1.3.8.7 -> {4.2.1.116, 4.2.1.17}
path_lmoi00410.kgml: Skipped genes: lmoi:VV02_00100
path_lmoi00410.kgml:
path_lmoi00410.kgml: --- 0.85 seconds ---

path_lmoi00430.kgml: Taurine and hypotaurine metabolism
path_lmoi00430.kgml: Initialization took 0.17 seconds
path_lmoi00430.kgml:
path_lmoi00430.kgml: Found a trail of span 2 without skipping any vertex
path_lmoi00430.kgml: 36 -> 58
path_lmoi00430.kgml: R00230 -> R00315
path_lmoi00430.kgml: lmoi:VV02_25110 -> lmoi:VV02_25105
path_lmoi00430.kgml: 2.3.1.8 -> {2.7.2.1, 2.7.2.15}
path_lmoi00430.kgml:
path_lmoi00430.kgml: --- 0.25 seconds ---

path_lmoi00440.kgml: Phosphonate and phosphinate metabolism
path_lmoi00440.kgml: Initialization took 0.04 seconds
path_lmoi00440.kgml: (not found)
path_lmoi00440.kgml: --- 0.08 seconds ---

path_lmoi00450.kgml: Selenocompound metabolism
path_lmoi00450.kgml: Initialization took 0.27 seconds
path_lmoi00450.kgml: (not found)
path_lmoi00450.kgml: --- 0.31 seconds ---

path_lmoi00460.kgml: Cyanoamino acid metabolism
path_lmoi00460.kgml: Initialization took 0.23 seconds
path_lmoi00460.kgml:
path_lmoi00460.kgml: Found a trail of span 2 containing skipped vertices
path_lmoi00460.kgml: 151 -> 147
path_lmoi00460.kgml: R02985 -> R02558
path_lmoi00460.kgml: {lmoi:VV02_00310, lmoi:VV02_05725, lmoi:VV02_05735, lmoi:VV02_19170} -> {lmoi:VV02_00310, lmoi:VV02_05725, lmoi:VV02_05735, lmoi:VV02_19170}
path_lmoi00460.kgml: {3.2.1.117, 3.2.1.21} -> {3.2.1.118, 3.2.1.21}
path_lmoi00460.kgml: Skipped genes: lmoi:VV02_05730
path_lmoi00460.kgml:
path_lmoi00460.kgml: --- 0.31 seconds ---

path_lmoi00471.kgml: D-Glutamine and D-glutamate metabolism
path_lmoi00471.kgml: Initialization took 0.08 seconds
path_lmoi00471.kgml: (not found)
path_lmoi00471.kgml: --- 0.12 seconds ---

path_lmoi00473.kgml: D-Alanine metabolism
path_lmoi00473.kgml: Initialization took 0.05 seconds
path_lmoi00473.kgml: (not found)
path_lmoi00473.kgml: --- 0.08 seconds ---

path_lmoi00480.kgml: Glutathione metabolism
path_lmoi00480.kgml: Initialization took 0.58 seconds
path_lmoi00480.kgml: (not found)
path_lmoi00480.kgml: --- 0.63 seconds ---

path_lmoi00500.kgml: Starch and sucrose metabolism
path_lmoi00500.kgml: Initialization took 2.29 seconds
path_lmoi00500.kgml:
path_lmoi00500.kgml: Found a trail of span 2 containing skipped vertices
path_lmoi00500.kgml: 114 -> [246] -> 194
path_lmoi00500.kgml: R08639 -> [R11530] -> R09994
path_lmoi00500.kgml: lmoi:VV02_19270 -> [lmoi:VV02_14790] -> lmoi:VV02_19255
path_lmoi00500.kgml: {5.4.2.2, 5.4.2.5} -> [2.4.1.342] -> 2.4.99.16
path_lmoi00500.kgml: Skipped genes: lmoi:VV02_19260
path_lmoi00500.kgml:
path_lmoi00500.kgml: Found a trail of span 2 without skipping any vertex
path_lmoi00500.kgml: 206 -> 205
path_lmoi00500.kgml: R01824 -> R11256
path_lmoi00500.kgml: lmoi:VV02_07100 -> lmoi:VV02_07105
path_lmoi00500.kgml: 5.4.99.15 -> 3.2.1.141
path_lmoi00500.kgml:
path_lmoi00500.kgml: Found a trail of span 2 containing skipped vertices
path_lmoi00500.kgml: 82 -> 83
path_lmoi00500.kgml: R02887 -> R00306
path_lmoi00500.kgml: {lmoi:VV02_00310, lmoi:VV02_05725, lmoi:VV02_05735, lmoi:VV02_19170} -> {lmoi:VV02_00310, lmoi:VV02_05725, lmoi:VV02_05735, lmoi:VV02_19170}
path_lmoi00500.kgml: {3.2.1.21, 3.2.1.74} -> {3.2.1.21, 3.2.1.74}
path_lmoi00500.kgml: Skipped genes: lmoi:VV02_05730
path_lmoi00500.kgml:
path_lmoi00500.kgml: Found a trail of span 2 without skipping any vertex
path_lmoi00500.kgml: 111 -> 121
path_lmoi00500.kgml: R02737 -> R02778
path_lmoi00500.kgml: lmoi:VV02_07440 -> lmoi:VV02_07435
path_lmoi00500.kgml: 2.4.1.15 -> 3.1.3.12
path_lmoi00500.kgml:
path_lmoi00500.kgml: --- 2.56 seconds ---

path_lmoi00511.kgml: Other glycan degradation
path_lmoi00511.kgml: Initialization took 0.28 seconds
path_lmoi00511.kgml: (not found)
path_lmoi00511.kgml: --- 0.32 seconds ---

path_lmoi00514.kgml: Other types of O-glycan biosynthesis
path_lmoi00514.kgml: Initialization took 0.03 seconds
path_lmoi00514.kgml: (not found)
path_lmoi00514.kgml: --- 0.06 seconds ---

path_lmoi00515.kgml: Mannose type O-glycan biosynthesis
path_lmoi00515.kgml: Initialization took 0.03 seconds
path_lmoi00515.kgml: (not found)
path_lmoi00515.kgml: --- 0.06 seconds ---

path_lmoi00520.kgml: Amino sugar and nucleotide sugar metabolism
path_lmoi00520.kgml: Initialization took 4.04 seconds
path_lmoi00520.kgml:
path_lmoi00520.kgml: Found a trail of span 2 without skipping any vertex
path_lmoi00520.kgml: 200 -> 184
path_lmoi00520.kgml: R01092 -> R00955
path_lmoi00520.kgml: lmoi:VV02_25500 -> lmoi:VV02_25495
path_lmoi00520.kgml: 2.7.1.6 -> 2.7.7.12
path_lmoi00520.kgml:
path_lmoi00520.kgml: --- 4.21 seconds ---

path_lmoi00521.kgml: Streptomycin biosynthesis
path_lmoi00521.kgml: Initialization took 0.38 seconds
path_lmoi00521.kgml:
path_lmoi00521.kgml: Found a trail of span 2 containing skipped vertices
path_lmoi00521.kgml: 43 -> [42] -> 24
path_lmoi00521.kgml: R06513 -> [R06514] -> R02777
path_lmoi00521.kgml: {lmoi:VV02_14435, lmoi:VV02_21405} -> [lmoi:VV02_21395] -> lmoi:VV02_21410
path_lmoi00521.kgml: 4.2.1.46 -> [5.1.3.13] -> 1.1.1.133
path_lmoi00521.kgml:
path_lmoi00521.kgml: Found a trail of span 2 containing skipped vertices
path_lmoi00521.kgml: 44 -> [43] -> 42
path_lmoi00521.kgml: R02328 -> [R06513] -> R06514
path_lmoi00521.kgml: lmoi:VV02_21400 -> [{lmoi:VV02_14435, lmoi:VV02_21405}] -> lmoi:VV02_21395
path_lmoi00521.kgml: 2.7.7.24 -> [4.2.1.46] -> 5.1.3.13
path_lmoi00521.kgml:
path_lmoi00521.kgml: --- 0.50 seconds ---

path_lmoi00523.kgml: Polyketide sugar unit biosynthesis
path_lmoi00523.kgml: Initialization took 0.13 seconds
path_lmoi00523.kgml:
path_lmoi00523.kgml: Found a trail of span 2 containing skipped vertices
path_lmoi00523.kgml: 26 -> [63] -> 28
path_lmoi00523.kgml: R06513 -> [R06514] -> R02777
path_lmoi00523.kgml: {lmoi:VV02_14435, lmoi:VV02_21405} -> [lmoi:VV02_21395] -> lmoi:VV02_21410
path_lmoi00523.kgml: 4.2.1.46 -> [5.1.3.13] -> 1.1.1.133
path_lmoi00523.kgml:
path_lmoi00523.kgml: Found a trail of span 2 containing skipped vertices
path_lmoi00523.kgml: 27 -> [26] -> 63
path_lmoi00523.kgml: R02328 -> [R06513] -> R06514
path_lmoi00523.kgml: lmoi:VV02_21400 -> [{lmoi:VV02_14435, lmoi:VV02_21405}] -> lmoi:VV02_21395
path_lmoi00523.kgml: 2.7.7.24 -> [4.2.1.46] -> 5.1.3.13
path_lmoi00523.kgml:
path_lmoi00523.kgml: --- 0.25 seconds ---

path_lmoi00525.kgml: Acarbose and validamycin biosynthesis
path_lmoi00525.kgml: Initialization took 0.05 seconds
path_lmoi00525.kgml: (not found)
path_lmoi00525.kgml: --- 0.08 seconds ---

path_lmoi00540.kgml: Lipopolysaccharide biosynthesis
path_lmoi00540.kgml: Initialization took 0.03 seconds
path_lmoi00540.kgml:
path_lmoi00540.kgml: Found a trail of span 2 without skipping any vertex
path_lmoi00540.kgml: 127 -> 117
path_lmoi00540.kgml: R09769 -> R09770
path_lmoi00540.kgml: lmoi:VV02_14420 -> lmoi:VV02_14415
path_lmoi00540.kgml: 5.3.1.28 -> 2.7.1.168
path_lmoi00540.kgml:
path_lmoi00540.kgml: --- 0.10 seconds ---

path_lmoi00550.kgml: Peptidoglycan biosynthesis
path_lmoi00550.kgml: Initialization took 0.53 seconds
path_lmoi00550.kgml:
path_lmoi00550.kgml: Found a trail of span 5 containing skipped vertices
path_lmoi00550.kgml: 33 -> 32 -> [34] -> 23 -> 35 -> 36
path_lmoi00550.kgml: R03193 -> R02783 -> [R02788] -> R04617 -> R05630 -> R05032
path_lmoi00550.kgml: lmoi:VV02_17370 -> lmoi:VV02_17385 -> [{lmoi:VV02_00030, lmoi:VV02_25860}] -> lmoi:VV02_17395 -> {lmoi:VV02_17390, lmoi:VV02_21220} -> lmoi:VV02_17375
path_lmoi00550.kgml: 6.3.2.8 -> 6.3.2.9 -> [6.3.2.13] -> 6.3.2.10 -> 2.7.8.13 -> 2.4.1.227
path_lmoi00550.kgml: Skipped genes: lmoi:VV02_17380
path_lmoi00550.kgml:
path_lmoi00550.kgml: Found a trail of span 4 containing skipped vertices
path_lmoi00550.kgml: 33 -> 32 -> [34 -> 23] -> 35 -> 36
path_lmoi00550.kgml: R03193 -> R02783 -> [R02788 -> R04617] -> R05630 -> R05032
path_lmoi00550.kgml: lmoi:VV02_17370 -> lmoi:VV02_17385 -> [{lmoi:VV02_00030, lmoi:VV02_25860} -> lmoi:VV02_17395] -> {lmoi:VV02_17390, lmoi:VV02_21220} -> lmoi:VV02_17375
path_lmoi00550.kgml: 6.3.2.8 -> 6.3.2.9 -> [6.3.2.13 -> 6.3.2.10] -> 2.7.8.13 -> 2.4.1.227
path_lmoi00550.kgml: Skipped genes: lmoi:VV02_17380
path_lmoi00550.kgml:
path_lmoi00550.kgml: Found a trail of span 4 containing skipped vertices
path_lmoi00550.kgml: 33 -> 32 -> [34] -> 23 -> [35] -> 36
path_lmoi00550.kgml: R03193 -> R02783 -> [R02788] -> R04617 -> [R05630] -> R05032
path_lmoi00550.kgml: lmoi:VV02_17370 -> lmoi:VV02_17385 -> [{lmoi:VV02_00030, lmoi:VV02_25860}] -> lmoi:VV02_17395 -> [{lmoi:VV02_17390, lmoi:VV02_21220}] -> lmoi:VV02_17375
path_lmoi00550.kgml: 6.3.2.8 -> 6.3.2.9 -> [6.3.2.13] -> 6.3.2.10 -> [2.7.8.13] -> 2.4.1.227
path_lmoi00550.kgml: Skipped genes: lmoi:VV02_17380, lmoi:VV02_17390
path_lmoi00550.kgml:
path_lmoi00550.kgml: Found a trail of span 2 without skipping any vertex
path_lmoi00550.kgml: 29 -> 28
path_lmoi00550.kgml: R04573 -> R05629
path_lmoi00550.kgml: lmoi:VV02_17395 -> {lmoi:VV02_17390, lmoi:VV02_21220}
path_lmoi00550.kgml: 6.3.2.10 -> 2.7.8.13
path_lmoi00550.kgml:
path_lmoi00550.kgml: --- 0.79 seconds ---

path_lmoi00561.kgml: Glycerolipid metabolism
path_lmoi00561.kgml: Initialization took 0.78 seconds
path_lmoi00561.kgml: (not found)
path_lmoi00561.kgml: --- 0.83 seconds ---

path_lmoi00562.kgml: Inositol phosphate metabolism
path_lmoi00562.kgml: Initialization took 0.28 seconds
path_lmoi00562.kgml:
path_lmoi00562.kgml: Found a trail of span 5 containing skipped vertices
path_lmoi00562.kgml: 82 -> 83 -> 114 -> 115 -> 117
path_lmoi00562.kgml: R01183 -> R02782 -> R08603 -> R08503 -> R05661
path_lmoi00562.kgml: lmoi:VV02_10200 -> lmoi:VV02_10205 -> lmoi:VV02_10225 -> lmoi:VV02_10220 -> lmoi:VV02_10210
path_lmoi00562.kgml: 1.1.1.18 -> 4.2.1.44 -> 3.7.1.22 -> 5.3.1.30 -> 2.7.1.92
path_lmoi00562.kgml: Skipped genes: lmoi:VV02_10215
path_lmoi00562.kgml:
path_lmoi00562.kgml: Found a trail of span 4 containing skipped vertices
path_lmoi00562.kgml: 83 -> 82 -> [83 -> 114] -> 115 -> 117
path_lmoi00562.kgml: R02782 -> R01183 -> [R02782 -> R08603] -> R08503 -> R05661
path_lmoi00562.kgml: lmoi:VV02_10205 -> lmoi:VV02_10200 -> [lmoi:VV02_10205 -> lmoi:VV02_10225] -> lmoi:VV02_10220 -> lmoi:VV02_10210
path_lmoi00562.kgml: 4.2.1.44 -> 1.1.1.18 -> [4.2.1.44 -> 3.7.1.22] -> 5.3.1.30 -> 2.7.1.92
path_lmoi00562.kgml: Skipped genes: lmoi:VV02_10215
path_lmoi00562.kgml:
path_lmoi00562.kgml: Found a trail of span 3 containing skipped vertices
path_lmoi00562.kgml: 82 -> 83 -> [114 -> 115] -> 117
path_lmoi00562.kgml: R01183 -> R02782 -> [R08603 -> R08503] -> R05661
path_lmoi00562.kgml: lmoi:VV02_10200 -> lmoi:VV02_10205 -> [lmoi:VV02_10225 -> lmoi:VV02_10220] -> lmoi:VV02_10210
path_lmoi00562.kgml: 1.1.1.18 -> 4.2.1.44 -> [3.7.1.22 -> 5.3.1.30] -> 2.7.1.92
path_lmoi00562.kgml:
path_lmoi00562.kgml: --- 0.48 seconds ---

path_lmoi00564.kgml: Glycerophospholipid metabolism
path_lmoi00564.kgml: Initialization took 0.68 seconds
path_lmoi00564.kgml:
path_lmoi00564.kgml: Found a trail of span 2 containing skipped vertices
path_lmoi00564.kgml: 115 -> 113
path_lmoi00564.kgml: {R00842, R00844} -> R00851
path_lmoi00564.kgml: {lmoi:VV02_11545, lmoi:VV02_24990} -> lmoi:VV02_24980
path_lmoi00564.kgml: {1.1.1.8, 1.1.1.94, 1.1.1.94} -> 2.3.1.15
path_lmoi00564.kgml: Skipped genes: lmoi:VV02_24985
path_lmoi00564.kgml:
path_lmoi00564.kgml: --- 0.75 seconds ---

path_lmoi00565.kgml: Ether lipid metabolism
path_lmoi00565.kgml: Initialization took 0.04 seconds
path_lmoi00565.kgml: (not found)
path_lmoi00565.kgml: --- 0.07 seconds ---

path_lmoi00590.kgml: Arachidonic acid metabolism
path_lmoi00590.kgml: Initialization took 0.04 seconds
path_lmoi00590.kgml: (not found)
path_lmoi00590.kgml: --- 0.07 seconds ---

path_lmoi00592.kgml: alpha-Linolenic acid metabolism
path_lmoi00592.kgml: Initialization took 0.04 seconds
path_lmoi00592.kgml: (not found)
path_lmoi00592.kgml: --- 0.07 seconds ---

path_lmoi00600.kgml: Sphingolipid metabolism
path_lmoi00600.kgml: Initialization took 0.13 seconds
path_lmoi00600.kgml: (not found)
path_lmoi00600.kgml: --- 0.17 seconds ---

path_lmoi00620.kgml: Pyruvate metabolism
path_lmoi00620.kgml: Initialization took 3.94 seconds
path_lmoi00620.kgml:
path_lmoi00620.kgml: Found a trail of span 3 without skipping any vertex
path_lmoi00620.kgml: 123 -> 55 -> 124
path_lmoi00620.kgml: R00014 -> R03270 -> R02569
path_lmoi00620.kgml: {lmoi:VV02_04905, lmoi:VV02_04910, lmoi:VV02_13345, lmoi:VV02_25220, lmoi:VV02_25225} -> {lmoi:VV02_04905, lmoi:VV02_04910, lmoi:VV02_13345, lmoi:VV02_25220, lmoi:VV02_25225} -> {lmoi:VV02_04900, lmoi:VV02_25215}
path_lmoi00620.kgml: {1.2.4.1, 2.2.1.6, 4.1.1.1} -> 1.2.4.1 -> 2.3.1.12
path_lmoi00620.kgml:
path_lmoi00620.kgml: Found a trail of span 2 without skipping any vertex
path_lmoi00620.kgml: 97 -> 129
path_lmoi00620.kgml: R00230 -> R00315
path_lmoi00620.kgml: lmoi:VV02_25110 -> lmoi:VV02_25105
path_lmoi00620.kgml: 2.3.1.8 -> {2.7.2.1, 2.7.2.15}
path_lmoi00620.kgml:
path_lmoi00620.kgml: --- 4.72 seconds ---

path_lmoi00623.kgml: Toluene degradation
path_lmoi00623.kgml: Initialization took 0.03 seconds
path_lmoi00623.kgml: (not found)
path_lmoi00623.kgml: --- 0.07 seconds ---

path_lmoi00625.kgml: Chloroalkane and chloroalkene degradation
path_lmoi00625.kgml: Initialization took 0.05 seconds
path_lmoi00625.kgml: (not found)
path_lmoi00625.kgml: --- 0.08 seconds ---

path_lmoi00627.kgml: Aminobenzoate degradation
path_lmoi00627.kgml: Initialization took 0.13 seconds
path_lmoi00627.kgml: (not found)
path_lmoi00627.kgml: --- 0.17 seconds ---

path_lmoi00630.kgml: Glyoxylate and dicarboxylate metabolism
path_lmoi00630.kgml: Initialization took 3.19 seconds
path_lmoi00630.kgml:
path_lmoi00630.kgml: Found a trail of span 2 without skipping any vertex
path_lmoi00630.kgml: 95 -> 116
path_lmoi00630.kgml: R00475 -> R00472
path_lmoi00630.kgml: {lmoi:VV02_12770, lmoi:VV02_12775, lmoi:VV02_12780, lmoi:VV02_18430} -> {lmoi:VV02_11805, lmoi:VV02_12785}
path_lmoi00630.kgml: 1.1.3.15 -> 2.3.3.9
path_lmoi00630.kgml:
path_lmoi00630.kgml: Found a trail of span 2 without skipping any vertex
path_lmoi00630.kgml: 83 -> 116
path_lmoi00630.kgml: R00479 -> R00472
path_lmoi00630.kgml: lmoi:VV02_11810 -> {lmoi:VV02_11805, lmoi:VV02_12785}
path_lmoi00630.kgml: 4.1.3.1 -> 2.3.3.9
path_lmoi00630.kgml:
path_lmoi00630.kgml: --- 3.34 seconds ---

path_lmoi00633.kgml: Nitrotoluene degradation
path_lmoi00633.kgml: Initialization took 0.03 seconds
path_lmoi00633.kgml: (not found)
path_lmoi00633.kgml: --- 0.05 seconds ---

path_lmoi00640.kgml: Propanoate metabolism
path_lmoi00640.kgml: Initialization took 2.58 seconds
path_lmoi00640.kgml:
path_lmoi00640.kgml: Found a trail of span 2 without skipping any vertex
path_lmoi00640.kgml: 52 -> 68
path_lmoi00640.kgml: R00921 -> R01353
path_lmoi00640.kgml: lmoi:VV02_25110 -> lmoi:VV02_25105
path_lmoi00640.kgml: {2.3.1.222, 2.3.1.8} -> {2.7.2.1, 2.7.2.15}
path_lmoi00640.kgml:
path_lmoi00640.kgml: Found a trail of span 2 containing skipped vertices
path_lmoi00640.kgml: 112 -> 104
path_lmoi00640.kgml: R00405 -> R00833
path_lmoi00640.kgml: {lmoi:VV02_09765, lmoi:VV02_09770} -> {lmoi:VV02_09755, lmoi:VV02_13015, lmoi:VV02_13020, lmoi:VV02_19330}
path_lmoi00640.kgml: 6.2.1.5 -> 5.4.99.2
path_lmoi00640.kgml: Skipped genes: lmoi:VV02_09760
path_lmoi00640.kgml:
path_lmoi00640.kgml: --- 2.80 seconds ---

path_lmoi00643.kgml: Styrene degradation
path_lmoi00643.kgml: Initialization took 0.05 seconds
path_lmoi00643.kgml: (not found)
path_lmoi00643.kgml: --- 0.08 seconds ---

path_lmoi00650.kgml: Butanoate metabolism
path_lmoi00650.kgml: Initialization took 2.39 seconds
path_lmoi00650.kgml:
path_lmoi00650.kgml: Found a trail of span 4 containing skipped vertices
path_lmoi00650.kgml: 59 -> 57 -> [59] -> 61 -> 64
path_lmoi00650.kgml: R01975 -> R00238 -> [R01975] -> R03276 -> R03026
path_lmoi00650.kgml: lmoi:VV02_00105 -> {lmoi:VV02_00110, lmoi:VV02_08990, lmoi:VV02_19370, lmoi:VV02_21645} -> [lmoi:VV02_00105] -> lmoi:VV02_00105 -> {lmoi:VV02_00015, lmoi:VV02_00105, lmoi:VV02_05135, lmoi:VV02_05385, lmoi:VV02_25845}
path_lmoi00650.kgml: 1.1.1.35 -> 2.3.1.9 -> [1.1.1.35] -> 5.1.2.3 -> 4.2.1.17
path_lmoi00650.kgml:
path_lmoi00650.kgml: --- 8.46 seconds ---

path_lmoi00660.kgml: C5-Branched dibasic acid metabolism
path_lmoi00660.kgml: Initialization took 0.13 seconds
path_lmoi00660.kgml:
path_lmoi00660.kgml: Found a trail of span 2 without skipping any vertex
path_lmoi00660.kgml: 31 -> 96
path_lmoi00660.kgml: R03896 -> R03898
path_lmoi00660.kgml: {lmoi:VV02_11515, lmoi:VV02_11520} -> {lmoi:VV02_11515, lmoi:VV02_11520}
path_lmoi00660.kgml: 4.2.1.35 -> 4.2.1.35
path_lmoi00660.kgml:
path_lmoi00660.kgml: --- 0.22 seconds ---

path_lmoi00670.kgml: One carbon pool by folate
path_lmoi00670.kgml: Initialization took 0.23 seconds
path_lmoi00670.kgml:
path_lmoi00670.kgml: Found a trail of span 3 containing skipped vertices
path_lmoi00670.kgml: 50 -> 51 -> [28] -> 20
path_lmoi00670.kgml: R04325 -> R04560 -> [R01655] -> R04326
path_lmoi00670.kgml: lmoi:VV02_09785 -> lmoi:VV02_09790 -> [lmoi:VV02_09825] -> lmoi:VV02_09785
path_lmoi00670.kgml: 2.1.2.2 -> 2.1.2.3 -> [3.5.4.9] -> 2.1.2.2
path_lmoi00670.kgml:
path_lmoi00670.kgml: --- 0.45 seconds ---

path_lmoi00680.kgml: Methane metabolism
path_lmoi00680.kgml: Initialization took 0.99 seconds
path_lmoi00680.kgml:
path_lmoi00680.kgml: Found a trail of span 3 without skipping any vertex
path_lmoi00680.kgml: 229 -> 235 -> 237
path_lmoi00680.kgml: R09398 -> R09399 -> R09400
path_lmoi00680.kgml: lmoi:VV02_10695 -> lmoi:VV02_10690 -> lmoi:VV02_10690
path_lmoi00680.kgml: 2.7.8.28 -> 6.3.2.31 -> 6.3.2.34
path_lmoi00680.kgml:
path_lmoi00680.kgml: Found a trail of span 2 containing skipped vertices
path_lmoi00680.kgml: 229 -> [235] -> 237
path_lmoi00680.kgml: R09398 -> [R09399] -> R09400
path_lmoi00680.kgml: lmoi:VV02_10695 -> [lmoi:VV02_10690] -> lmoi:VV02_10690
path_lmoi00680.kgml: 2.7.8.28 -> [6.3.2.31] -> 6.3.2.34
path_lmoi00680.kgml:
path_lmoi00680.kgml: Found a trail of span 2 without skipping any vertex
path_lmoi00680.kgml: 203 -> 204
path_lmoi00680.kgml: R00315 -> R00230
path_lmoi00680.kgml: lmoi:VV02_25105 -> lmoi:VV02_25110
path_lmoi00680.kgml: {2.7.2.1, 2.7.2.15} -> 2.3.1.8
path_lmoi00680.kgml:
path_lmoi00680.kgml: --- 1.17 seconds ---

path_lmoi00730.kgml: Thiamine metabolism
path_lmoi00730.kgml: Initialization took 0.58 seconds
path_lmoi00730.kgml:
path_lmoi00730.kgml: Found a trail of span 3 without skipping any vertex
path_lmoi00730.kgml: 76 -> 75 -> 93
path_lmoi00730.kgml: R03471 -> R04509 -> R03223
path_lmoi00730.kgml: lmoi:VV02_01185 -> lmoi:VV02_01185 -> {lmoi:VV02_01180, lmoi:VV02_16000}
path_lmoi00730.kgml: 2.7.1.49 -> 2.7.4.7 -> 2.5.1.3
path_lmoi00730.kgml:
path_lmoi00730.kgml: Found a trail of span 3 without skipping any vertex
path_lmoi00730.kgml: 76 -> 75 -> 97
path_lmoi00730.kgml: R03471 -> R04509 -> R10712
path_lmoi00730.kgml: lmoi:VV02_01185 -> lmoi:VV02_01185 -> {lmoi:VV02_01180, lmoi:VV02_16000}
path_lmoi00730.kgml: 2.7.1.49 -> 2.7.4.7 -> 2.5.1.3
path_lmoi00730.kgml:
path_lmoi00730.kgml: Found a trail of span 2 containing skipped vertices
path_lmoi00730.kgml: 94 -> [75] -> 97
path_lmoi00730.kgml: R03472 -> [R04509] -> R10712
path_lmoi00730.kgml: lmoi:VV02_16005 -> [lmoi:VV02_01185] -> {lmoi:VV02_01180, lmoi:VV02_16000}
path_lmoi00730.kgml: 4.1.99.17 -> [2.7.4.7] -> 2.5.1.3
path_lmoi00730.kgml:
path_lmoi00730.kgml: Found a trail of span 2 containing skipped vertices
path_lmoi00730.kgml: 94 -> [75] -> 93
path_lmoi00730.kgml: R03472 -> [R04509] -> R03223
path_lmoi00730.kgml: lmoi:VV02_16005 -> [lmoi:VV02_01185] -> {lmoi:VV02_01180, lmoi:VV02_16000}
path_lmoi00730.kgml: 4.1.99.17 -> [2.7.4.7] -> 2.5.1.3
path_lmoi00730.kgml:
path_lmoi00730.kgml: Found a trail of span 2 containing skipped vertices
path_lmoi00730.kgml: 70 -> 69
path_lmoi00730.kgml: R07463 -> R10247
path_lmoi00730.kgml: lmoi:VV02_15985 -> lmoi:VV02_15995
path_lmoi00730.kgml: 1.4.3.19 -> 2.8.1.10
path_lmoi00730.kgml: Skipped genes: lmoi:VV02_15990
path_lmoi00730.kgml:
path_lmoi00730.kgml: Found a trail of span 2 containing skipped vertices
path_lmoi00730.kgml: 76 -> [75] -> 97
path_lmoi00730.kgml: R03471 -> [R04509] -> R10712
path_lmoi00730.kgml: lmoi:VV02_01185 -> [lmoi:VV02_01185] -> {lmoi:VV02_01180, lmoi:VV02_16000}
path_lmoi00730.kgml: 2.7.1.49 -> [2.7.4.7] -> 2.5.1.3
path_lmoi00730.kgml:
path_lmoi00730.kgml: Found a trail of span 2 containing skipped vertices
path_lmoi00730.kgml: 76 -> [75] -> 93
path_lmoi00730.kgml: R03471 -> [R04509] -> R03223
path_lmoi00730.kgml: lmoi:VV02_01185 -> [lmoi:VV02_01185] -> {lmoi:VV02_01180, lmoi:VV02_16000}
path_lmoi00730.kgml: 2.7.1.49 -> [2.7.4.7] -> 2.5.1.3
path_lmoi00730.kgml:
path_lmoi00730.kgml: --- 1.00 seconds ---

path_lmoi00740.kgml: Riboflavin metabolism
path_lmoi00740.kgml: Initialization took 0.13 seconds
path_lmoi00740.kgml:
path_lmoi00740.kgml: Found a trail of span 3 containing skipped vertices
path_lmoi00740.kgml: 32 -> [41] -> 42 -> 41
path_lmoi00740.kgml: R07281 -> [R04457] -> R00066 -> R04457
path_lmoi00740.kgml: lmoi:VV02_14110 -> [lmoi:VV02_14115] -> lmoi:VV02_14100 -> lmoi:VV02_14115
path_lmoi00740.kgml: 4.1.99.12 -> [2.5.1.78] -> 2.5.1.9 -> 2.5.1.78
path_lmoi00740.kgml: Skipped genes: lmoi:VV02_14105
path_lmoi00740.kgml:
path_lmoi00740.kgml: --- 0.22 seconds ---

path_lmoi00750.kgml: Vitamin B6 metabolism
path_lmoi00750.kgml: Initialization took 0.13 seconds
path_lmoi00750.kgml: (not found)
path_lmoi00750.kgml: --- 0.18 seconds ---

path_lmoi00760.kgml: Nicotinate and nicotinamide metabolism
path_lmoi00760.kgml: Initialization took 0.78 seconds
path_lmoi00760.kgml:
path_lmoi00760.kgml: Found a trail of span 3 without skipping any vertex
path_lmoi00760.kgml: 71 -> 72 -> 73
path_lmoi00760.kgml: R00481 -> R04292 -> R03348
path_lmoi00760.kgml: lmoi:VV02_19725 -> lmoi:VV02_19720 -> lmoi:VV02_19730
path_lmoi00760.kgml: 1.4.3.16 -> 2.5.1.72 -> 2.4.2.19
path_lmoi00760.kgml:
path_lmoi00760.kgml: Found a trail of span 2 containing skipped vertices
path_lmoi00760.kgml: 71 -> [72] -> 73
path_lmoi00760.kgml: R00481 -> [R04292] -> R03348
path_lmoi00760.kgml: lmoi:VV02_19725 -> [lmoi:VV02_19720] -> lmoi:VV02_19730
path_lmoi00760.kgml: 1.4.3.16 -> [2.5.1.72] -> 2.4.2.19
path_lmoi00760.kgml:
path_lmoi00760.kgml: Found a trail of span 2 containing skipped vertices
path_lmoi00760.kgml: 89 -> 88
path_lmoi00760.kgml: R01268 -> R01724
path_lmoi00760.kgml: lmoi:VV02_11410 -> lmoi:VV02_11445
path_lmoi00760.kgml: 3.5.1.19 -> 6.3.4.21
path_lmoi00760.kgml: Skipped genes: lmoi:VV02_11435
path_lmoi00760.kgml:
path_lmoi00760.kgml: --- 1.07 seconds ---

path_lmoi00770.kgml: Pantothenate and CoA biosynthesis
path_lmoi00770.kgml: Initialization took 0.68 seconds
path_lmoi00770.kgml:
path_lmoi00770.kgml: Found a trail of span 2 without skipping any vertex
path_lmoi00770.kgml: 82 -> 81
path_lmoi00770.kgml: R00006 -> R03051
path_lmoi00770.kgml: {lmoi:VV02_18960, lmoi:VV02_18965} -> lmoi:VV02_18955
path_lmoi00770.kgml: 2.2.1.6 -> 1.1.1.86
path_lmoi00770.kgml:
path_lmoi00770.kgml: Found a trail of span 2 containing skipped vertices
path_lmoi00770.kgml: 73 -> 72
path_lmoi00770.kgml: R02269 -> R00905
path_lmoi00770.kgml: lmoi:VV02_18445 -> lmoi:VV02_18435
path_lmoi00770.kgml: 3.5.2.2 -> 3.5.1.6
path_lmoi00770.kgml: Skipped genes: lmoi:VV02_18440
path_lmoi00770.kgml:
path_lmoi00770.kgml: Found a trail of span 2 containing skipped vertices
path_lmoi00770.kgml: 78 -> [77] -> 76
path_lmoi00770.kgml: R01226 -> [R02472] -> R02473
path_lmoi00770.kgml: lmoi:VV02_01095 -> [lmoi:VV02_18870] -> lmoi:VV02_01100
path_lmoi00770.kgml: 2.1.2.11 -> [1.1.1.169] -> 6.3.2.1
path_lmoi00770.kgml:
path_lmoi00770.kgml: --- 0.86 seconds ---

path_lmoi00780.kgml: Biotin metabolism
path_lmoi00780.kgml: Initialization took 0.33 seconds
path_lmoi00780.kgml:
path_lmoi00780.kgml: Found a trail of span 2 without skipping any vertex
path_lmoi00780.kgml: 32 -> 31
path_lmoi00780.kgml: R03231 -> R03182
path_lmoi00780.kgml: lmoi:VV02_02325 -> lmoi:VV02_02315
path_lmoi00780.kgml: 2.6.1.62 -> 6.3.3.3
path_lmoi00780.kgml:
path_lmoi00780.kgml: Found a trail of span 2 containing skipped vertices
path_lmoi00780.kgml: 59 -> [74] -> 67
path_lmoi00780.kgml: R10118 -> [R10119] -> R10120
path_lmoi00780.kgml: lmoi:VV02_14755 -> [lmoi:VV02_13290] -> {lmoi:VV02_10610, lmoi:VV02_14750, lmoi:VV02_15760, lmoi:VV02_21640, lmoi:VV02_21760}
path_lmoi00780.kgml: 1.3.1.10 -> [{2.3.1.179, 2.3.1.41}] -> 1.1.1.100
path_lmoi00780.kgml:
path_lmoi00780.kgml: --- 0.45 seconds ---

path_lmoi00785.kgml: Lipoic acid metabolism
path_lmoi00785.kgml: Initialization took 0.05 seconds
path_lmoi00785.kgml:
path_lmoi00785.kgml: Found a trail of span 2 without skipping any vertex
path_lmoi00785.kgml: 5 -> 6
path_lmoi00785.kgml: R07768 -> R07769
path_lmoi00785.kgml: lmoi:VV02_17205 -> lmoi:VV02_17200
path_lmoi00785.kgml: 2.8.1.8 -> 2.3.1.181
path_lmoi00785.kgml:
path_lmoi00785.kgml: Found a trail of span 2 without skipping any vertex
path_lmoi00785.kgml: 11 -> 10
path_lmoi00785.kgml: R07766 -> R07767
path_lmoi00785.kgml: lmoi:VV02_17200 -> lmoi:VV02_17205
path_lmoi00785.kgml: 2.3.1.181 -> 2.8.1.8
path_lmoi00785.kgml:
path_lmoi00785.kgml: --- 0.16 seconds ---

path_lmoi00790.kgml: Folate biosynthesis
path_lmoi00790.kgml: Initialization took 0.93 seconds
path_lmoi00790.kgml:
path_lmoi00790.kgml: Found a trail of span 7 containing skipped vertices
path_lmoi00790.kgml: 180 -> 81 -> 80 -> 79 -> [85] -> 75 -> 74 -> 72
path_lmoi00790.kgml: R00428 -> R05046 -> R05048 -> R04639 -> [R04620] -> R03504 -> R03503 -> R03067
path_lmoi00790.kgml: lmoi:VV02_23145 -> lmoi:VV02_23145 -> lmoi:VV02_23145 -> lmoi:VV02_23145 -> [{lmoi:VV02_03165, lmoi:VV02_04630, lmoi:VV02_15145, lmoi:VV02_17680, lmoi:VV02_17830}] -> lmoi:VV02_23135 -> lmoi:VV02_23135 -> {lmoi:VV02_12200, lmoi:VV02_23140}
path_lmoi00790.kgml: 3.5.4.16 -> 3.5.4.16 -> 3.5.4.16 -> 3.5.4.16 -> [3.1.3.1] -> 4.1.2.25 -> 2.7.6.3 -> 2.5.1.15
path_lmoi00790.kgml:
path_lmoi00790.kgml: Found a trail of span 6 containing skipped vertices
path_lmoi00790.kgml: 180 -> 81 -> 80 -> 79 -> [85 -> 75] -> 74 -> 72
path_lmoi00790.kgml: R00428 -> R05046 -> R05048 -> R04639 -> [R04620 -> R03504] -> R03503 -> R03067
path_lmoi00790.kgml: lmoi:VV02_23145 -> lmoi:VV02_23145 -> lmoi:VV02_23145 -> lmoi:VV02_23145 -> [{lmoi:VV02_03165, lmoi:VV02_04630, lmoi:VV02_15145, lmoi:VV02_17680, lmoi:VV02_17830} -> lmoi:VV02_23135] -> lmoi:VV02_23135 -> {lmoi:VV02_12200, lmoi:VV02_23140}
path_lmoi00790.kgml: 3.5.4.16 -> 3.5.4.16 -> 3.5.4.16 -> 3.5.4.16 -> [3.1.3.1 -> 4.1.2.25] -> 2.7.6.3 -> 2.5.1.15
path_lmoi00790.kgml:
path_lmoi00790.kgml: Found a trail of span 6 containing skipped vertices
path_lmoi00790.kgml: 180 -> 81 -> [80] -> 79 -> [85] -> 75 -> 74 -> 72
path_lmoi00790.kgml: R00428 -> R05046 -> [R05048] -> R04639 -> [R04620] -> R03504 -> R03503 -> R03067
path_lmoi00790.kgml: lmoi:VV02_23145 -> lmoi:VV02_23145 -> [lmoi:VV02_23145] -> lmoi:VV02_23145 -> [{lmoi:VV02_03165, lmoi:VV02_04630, lmoi:VV02_15145, lmoi:VV02_17680, lmoi:VV02_17830}] -> lmoi:VV02_23135 -> lmoi:VV02_23135 -> {lmoi:VV02_12200, lmoi:VV02_23140}
path_lmoi00790.kgml: 3.5.4.16 -> 3.5.4.16 -> [3.5.4.16] -> 3.5.4.16 -> [3.1.3.1] -> 4.1.2.25 -> 2.7.6.3 -> 2.5.1.15
path_lmoi00790.kgml:
path_lmoi00790.kgml: Found a trail of span 6 containing skipped vertices
path_lmoi00790.kgml: 180 -> [81] -> 80 -> 79 -> [85] -> 75 -> 74 -> 72
path_lmoi00790.kgml: R00428 -> [R05046] -> R05048 -> R04639 -> [R04620] -> R03504 -> R03503 -> R03067
path_lmoi00790.kgml: lmoi:VV02_23145 -> [lmoi:VV02_23145] -> lmoi:VV02_23145 -> lmoi:VV02_23145 -> [{lmoi:VV02_03165, lmoi:VV02_04630, lmoi:VV02_15145, lmoi:VV02_17680, lmoi:VV02_17830}] -> lmoi:VV02_23135 -> lmoi:VV02_23135 -> {lmoi:VV02_12200, lmoi:VV02_23140}
path_lmoi00790.kgml: 3.5.4.16 -> [3.5.4.16] -> 3.5.4.16 -> 3.5.4.16 -> [3.1.3.1] -> 4.1.2.25 -> 2.7.6.3 -> 2.5.1.15
path_lmoi00790.kgml:
path_lmoi00790.kgml: Found a trail of span 6 containing skipped vertices
path_lmoi00790.kgml: 180 -> 81 -> 80 -> [79 -> 85] -> 75 -> 74 -> 72
path_lmoi00790.kgml: R00428 -> R05046 -> R05048 -> [R04639 -> R04620] -> R03504 -> R03503 -> R03067
path_lmoi00790.kgml: lmoi:VV02_23145 -> lmoi:VV02_23145 -> lmoi:VV02_23145 -> [lmoi:VV02_23145 -> {lmoi:VV02_03165, lmoi:VV02_04630, lmoi:VV02_15145, lmoi:VV02_17680, lmoi:VV02_17830}] -> lmoi:VV02_23135 -> lmoi:VV02_23135 -> {lmoi:VV02_12200, lmoi:VV02_23140}
path_lmoi00790.kgml: 3.5.4.16 -> 3.5.4.16 -> 3.5.4.16 -> [3.5.4.16 -> 3.1.3.1] -> 4.1.2.25 -> 2.7.6.3 -> 2.5.1.15
path_lmoi00790.kgml:
path_lmoi00790.kgml: Found a trail of span 6 containing skipped vertices
path_lmoi00790.kgml: 180 -> 81 -> 80 -> 79 -> [85] -> 75 -> [74] -> 72
path_lmoi00790.kgml: R00428 -> R05046 -> R05048 -> R04639 -> [R04620] -> R03504 -> [R03503] -> R03067
path_lmoi00790.kgml: lmoi:VV02_23145 -> lmoi:VV02_23145 -> lmoi:VV02_23145 -> lmoi:VV02_23145 -> [{lmoi:VV02_03165, lmoi:VV02_04630, lmoi:VV02_15145, lmoi:VV02_17680, lmoi:VV02_17830}] -> lmoi:VV02_23135 -> [lmoi:VV02_23135] -> {lmoi:VV02_12200, lmoi:VV02_23140}
path_lmoi00790.kgml: 3.5.4.16 -> 3.5.4.16 -> 3.5.4.16 -> 3.5.4.16 -> [3.1.3.1] -> 4.1.2.25 -> [2.7.6.3] -> 2.5.1.15
path_lmoi00790.kgml:
path_lmoi00790.kgml: Found a trail of span 6 containing skipped vertices
path_lmoi00790.kgml: 180 -> 81 -> 80 -> 79 -> [85] -> 75 -> 73
path_lmoi00790.kgml: R00428 -> R05046 -> R05048 -> R04639 -> [R04620] -> R03504 -> R03066
path_lmoi00790.kgml: lmoi:VV02_23145 -> lmoi:VV02_23145 -> lmoi:VV02_23145 -> lmoi:VV02_23145 -> [{lmoi:VV02_03165, lmoi:VV02_04630, lmoi:VV02_15145, lmoi:VV02_17680, lmoi:VV02_17830}] -> lmoi:VV02_23135 -> {lmoi:VV02_12200, lmoi:VV02_23140}
path_lmoi00790.kgml: 3.5.4.16 -> 3.5.4.16 -> 3.5.4.16 -> 3.5.4.16 -> [3.1.3.1] -> 4.1.2.25 -> 2.5.1.15
path_lmoi00790.kgml:
path_lmoi00790.kgml: Found a trail of span 5 containing skipped vertices
path_lmoi00790.kgml: 180 -> 81 -> 80 -> 79 -> [85 -> 75] -> 73
path_lmoi00790.kgml: R00428 -> R05046 -> R05048 -> R04639 -> [R04620 -> R03504] -> R03066
path_lmoi00790.kgml: lmoi:VV02_23145 -> lmoi:VV02_23145 -> lmoi:VV02_23145 -> lmoi:VV02_23145 -> [{lmoi:VV02_03165, lmoi:VV02_04630, lmoi:VV02_15145, lmoi:VV02_17680, lmoi:VV02_17830} -> lmoi:VV02_23135] -> {lmoi:VV02_12200, lmoi:VV02_23140}
path_lmoi00790.kgml: 3.5.4.16 -> 3.5.4.16 -> 3.5.4.16 -> 3.5.4.16 -> [3.1.3.1 -> 4.1.2.25] -> 2.5.1.15
path_lmoi00790.kgml:
path_lmoi00790.kgml: Found a trail of span 5 containing skipped vertices
path_lmoi00790.kgml: 180 -> [81 -> 80] -> 79 -> [85] -> 75 -> 74 -> 72
path_lmoi00790.kgml: R00428 -> [R05046 -> R05048] -> R04639 -> [R04620] -> R03504 -> R03503 -> R03067
path_lmoi00790.kgml: lmoi:VV02_23145 -> [lmoi:VV02_23145 -> lmoi:VV02_23145] -> lmoi:VV02_23145 -> [{lmoi:VV02_03165, lmoi:VV02_04630, lmoi:VV02_15145, lmoi:VV02_17680, lmoi:VV02_17830}] -> lmoi:VV02_23135 -> lmoi:VV02_23135 -> {lmoi:VV02_12200, lmoi:VV02_23140}
path_lmoi00790.kgml: 3.5.4.16 -> [3.5.4.16 -> 3.5.4.16] -> 3.5.4.16 -> [3.1.3.1] -> 4.1.2.25 -> 2.7.6.3 -> 2.5.1.15
path_lmoi00790.kgml:
path_lmoi00790.kgml: --- 1.44 seconds ---

path_lmoi00860.kgml: Porphyrin and chlorophyll metabolism
path_lmoi00860.kgml: Initialization took 1.94 seconds
path_lmoi00860.kgml:
path_lmoi00860.kgml: Found a trail of span 5 containing skipped vertices
path_lmoi00860.kgml: 292 -> 293 -> 294 -> 317 -> [295 -> 296] -> 297
path_lmoi00860.kgml: R05181 -> R05219 -> R05150 -> R05149 -> [R05177 -> R05224] -> R05227
path_lmoi00860.kgml: lmoi:VV02_21315 -> lmoi:VV02_21350 -> lmoi:VV02_21265 -> lmoi:VV02_21310 -> [lmoi:VV02_21335 -> lmoi:VV02_21295] -> lmoi:VV02_21345
path_lmoi00860.kgml: 2.1.1.133 -> 2.1.1.152 -> 1.3.1.54 -> 2.1.1.132 -> [5.4.99.61 -> 6.3.5.9] -> 6.6.1.2
path_lmoi00860.kgml: Skipped genes: lmoi:VV02_21325
path_lmoi00860.kgml:
path_lmoi00860.kgml: Found a trail of span 4 containing skipped vertices
path_lmoi00860.kgml: 292 -> 293 -> [294] -> 317 -> [295 -> 296] -> 297
path_lmoi00860.kgml: R05181 -> R05219 -> [R05150] -> R05149 -> [R05177 -> R05224] -> R05227
path_lmoi00860.kgml: lmoi:VV02_21315 -> lmoi:VV02_21350 -> [lmoi:VV02_21265] -> lmoi:VV02_21310 -> [lmoi:VV02_21335 -> lmoi:VV02_21295] -> lmoi:VV02_21345
path_lmoi00860.kgml: 2.1.1.133 -> 2.1.1.152 -> [1.3.1.54] -> 2.1.1.132 -> [5.4.99.61 -> 6.3.5.9] -> 6.6.1.2
path_lmoi00860.kgml: Skipped genes: lmoi:VV02_21325
path_lmoi00860.kgml:
path_lmoi00860.kgml: Found a trail of span 4 containing skipped vertices
path_lmoi00860.kgml: 292 -> [293] -> 294 -> 317 -> [295 -> 296] -> 297
path_lmoi00860.kgml: R05181 -> [R05219] -> R05150 -> R05149 -> [R05177 -> R05224] -> R05227
path_lmoi00860.kgml: lmoi:VV02_21315 -> [lmoi:VV02_21350] -> lmoi:VV02_21265 -> lmoi:VV02_21310 -> [lmoi:VV02_21335 -> lmoi:VV02_21295] -> lmoi:VV02_21345
path_lmoi00860.kgml: 2.1.1.133 -> [2.1.1.152] -> 1.3.1.54 -> 2.1.1.132 -> [5.4.99.61 -> 6.3.5.9] -> 6.6.1.2
path_lmoi00860.kgml: Skipped genes: lmoi:VV02_21325
path_lmoi00860.kgml:
path_lmoi00860.kgml: Found a trail of span 4 without skipping any vertex
path_lmoi00860.kgml: 270 -> 271 -> 281 -> 280
path_lmoi00860.kgml: R03165 -> R03194 -> R03947 -> R02864
path_lmoi00860.kgml: {lmoi:VV02_06100, lmoi:VV02_22545} -> {lmoi:VV02_06095, lmoi:VV02_22545} -> lmoi:VV02_06095 -> lmoi:VV02_06095
path_lmoi00860.kgml: 4.2.1.75 -> 2.1.1.107 -> 1.3.1.76 -> 4.99.1.4
path_lmoi00860.kgml:
path_lmoi00860.kgml: Found a trail of span 3 containing skipped vertices
path_lmoi00860.kgml: 292 -> [293 -> 294] -> 317 -> [295 -> 296] -> 297
path_lmoi00860.kgml: R05181 -> [R05219 -> R05150] -> R05149 -> [R05177 -> R05224] -> R05227
path_lmoi00860.kgml: lmoi:VV02_21315 -> [lmoi:VV02_21350 -> lmoi:VV02_21265] -> lmoi:VV02_21310 -> [lmoi:VV02_21335 -> lmoi:VV02_21295] -> lmoi:VV02_21345
path_lmoi00860.kgml: 2.1.1.133 -> [2.1.1.152 -> 1.3.1.54] -> 2.1.1.132 -> [5.4.99.61 -> 6.3.5.9] -> 6.6.1.2
path_lmoi00860.kgml: Skipped genes: lmoi:VV02_21325
path_lmoi00860.kgml:
path_lmoi00860.kgml: Found a trail of span 3 without skipping any vertex
path_lmoi00860.kgml: 305 -> 308 -> 310
path_lmoi00860.kgml: {R05221, R06558} -> R05222 -> R05223
path_lmoi00860.kgml: lmoi:VV02_17130 -> lmoi:VV02_17130 -> lmoi:VV02_17135
path_lmoi00860.kgml: {2.7.1.156, 2.7.1.156} -> 2.7.7.62 -> 2.7.8.26
path_lmoi00860.kgml:
path_lmoi00860.kgml: Found a trail of span 3 containing skipped vertices
path_lmoi00860.kgml: 289 -> 290 -> 291
path_lmoi00860.kgml: R03948 -> R05217 -> R05180
path_lmoi00860.kgml: lmoi:VV02_21330 -> lmoi:VV02_21340 -> lmoi:VV02_21330
path_lmoi00860.kgml: 2.1.1.130 -> 1.14.13.83 -> 2.1.1.131
path_lmoi00860.kgml: Skipped genes: lmoi:VV02_21335
path_lmoi00860.kgml:
path_lmoi00860.kgml: Found a trail of span 3 containing skipped vertices
path_lmoi00860.kgml: 270 -> 271 -> [281] -> 280
path_lmoi00860.kgml: R03165 -> R03194 -> [R03947] -> R02864
path_lmoi00860.kgml: {lmoi:VV02_06100, lmoi:VV02_22545} -> {lmoi:VV02_06095, lmoi:VV02_22545} -> [lmoi:VV02_06095] -> lmoi:VV02_06095
path_lmoi00860.kgml: 4.2.1.75 -> 2.1.1.107 -> [1.3.1.76] -> 4.99.1.4
path_lmoi00860.kgml:
path_lmoi00860.kgml: Found a trail of span 3 containing skipped vertices
path_lmoi00860.kgml: 270 -> [271] -> 281 -> 280
path_lmoi00860.kgml: R03165 -> [R03194] -> R03947 -> R02864
path_lmoi00860.kgml: {lmoi:VV02_06100, lmoi:VV02_22545} -> [{lmoi:VV02_06095, lmoi:VV02_22545}] -> lmoi:VV02_06095 -> lmoi:VV02_06095
path_lmoi00860.kgml: 4.2.1.75 -> [2.1.1.107] -> 1.3.1.76 -> 4.99.1.4
path_lmoi00860.kgml:
path_lmoi00860.kgml: Found a trail of span 2 containing skipped vertices
path_lmoi00860.kgml: 269 -> 408
path_lmoi00860.kgml: R03197 -> R04178
path_lmoi00860.kgml: lmoi:VV02_16260 -> lmoi:VV02_16230
path_lmoi00860.kgml: 4.1.1.37 -> 1.3.3.15
path_lmoi00860.kgml: Skipped genes: lmoi:VV02_16250
path_lmoi00860.kgml:
path_lmoi00860.kgml: Found a trail of span 2 containing skipped vertices
path_lmoi00860.kgml: 305 -> [308] -> 310
path_lmoi00860.kgml: {R05221, R06558} -> [R05222] -> R05223
path_lmoi00860.kgml: lmoi:VV02_17130 -> [lmoi:VV02_17130] -> lmoi:VV02_17135
path_lmoi00860.kgml: {2.7.1.156, 2.7.1.156} -> [2.7.7.62] -> 2.7.8.26
path_lmoi00860.kgml:
path_lmoi00860.kgml: Found a trail of span 2 containing skipped vertices
path_lmoi00860.kgml: 278 -> [276] -> 274
path_lmoi00860.kgml: R04109 -> [R02272] -> R00036
path_lmoi00860.kgml: lmoi:VV02_22555 -> [lmoi:VV02_22520] -> lmoi:VV02_22540
path_lmoi00860.kgml: 1.2.1.70 -> [5.4.3.8] -> 4.2.1.24
path_lmoi00860.kgml: Skipped genes: lmoi:VV02_22545
path_lmoi00860.kgml:
path_lmoi00860.kgml: Found a trail of span 2 containing skipped vertices
path_lmoi00860.kgml: 270 -> [271 -> 281] -> 280
path_lmoi00860.kgml: R03165 -> [R03194 -> R03947] -> R02864
path_lmoi00860.kgml: {lmoi:VV02_06100, lmoi:VV02_22545} -> [{lmoi:VV02_06095, lmoi:VV02_22545} -> lmoi:VV02_06095] -> lmoi:VV02_06095
path_lmoi00860.kgml: 4.2.1.75 -> [2.1.1.107 -> 1.3.1.76] -> 4.99.1.4
path_lmoi00860.kgml:
path_lmoi00860.kgml: --- 2.97 seconds ---

path_lmoi00900.kgml: Terpenoid backbone biosynthesis
path_lmoi00900.kgml: Initialization took 0.53 seconds
path_lmoi00900.kgml: (not found)
path_lmoi00900.kgml: --- 0.58 seconds ---

path_lmoi00903.kgml: Limonene and pinene degradation
path_lmoi00903.kgml: Initialization took 0.18 seconds
path_lmoi00903.kgml: (not found)
path_lmoi00903.kgml: --- 0.22 seconds ---

path_lmoi00906.kgml: Carotenoid biosynthesis
path_lmoi00906.kgml: Initialization took 0.04 seconds
path_lmoi00906.kgml: (not found)
path_lmoi00906.kgml: --- 0.09 seconds ---

path_lmoi00910.kgml: Nitrogen metabolism
path_lmoi00910.kgml: Initialization took 0.38 seconds
path_lmoi00910.kgml:
path_lmoi00910.kgml: Found a trail of span 2 without skipping any vertex
path_lmoi00910.kgml: 25 -> 148
path_lmoi00910.kgml: R00798 -> R00787
path_lmoi00910.kgml: lmoi:VV02_06075 -> {lmoi:VV02_06085, lmoi:VV02_06090}
path_lmoi00910.kgml: ? -> {1.7.1.15, 1.7.1.4}
path_lmoi00910.kgml:
path_lmoi00910.kgml: --- 0.47 seconds ---

path_lmoi00920.kgml: Sulfur metabolism
path_lmoi00920.kgml: Initialization took 1.08 seconds
path_lmoi00920.kgml:
path_lmoi00920.kgml: Found a trail of span 4 without skipping any vertex
path_lmoi00920.kgml: 42 -> 39 -> 48 -> 29
path_lmoi00920.kgml: R00529 -> R00509 -> R02021 -> R00859
path_lmoi00920.kgml: {lmoi:VV02_12365, lmoi:VV02_12370} -> lmoi:VV02_12360 -> lmoi:VV02_12355 -> lmoi:VV02_12350
path_lmoi00920.kgml: 2.7.7.4 -> 2.7.1.25 -> 1.8.4.8 -> 1.8.7.1
path_lmoi00920.kgml:
path_lmoi00920.kgml: Found a trail of span 4 without skipping any vertex
path_lmoi00920.kgml: 160 -> 159 -> 150 -> 149
path_lmoi00920.kgml: R00529 -> R00509 -> R02021 -> R00859
path_lmoi00920.kgml: {lmoi:VV02_12365, lmoi:VV02_12370} -> lmoi:VV02_12360 -> lmoi:VV02_12355 -> lmoi:VV02_12350
path_lmoi00920.kgml: 2.7.7.4 -> 2.7.1.25 -> 1.8.4.8 -> 1.8.7.1
path_lmoi00920.kgml:
path_lmoi00920.kgml: Found a trail of span 3 containing skipped vertices
path_lmoi00920.kgml: 160 -> [159] -> 150 -> 149
path_lmoi00920.kgml: R00529 -> [R00509] -> R02021 -> R00859
path_lmoi00920.kgml: {lmoi:VV02_12365, lmoi:VV02_12370} -> [lmoi:VV02_12360] -> lmoi:VV02_12355 -> lmoi:VV02_12350
path_lmoi00920.kgml: 2.7.7.4 -> [2.7.1.25] -> 1.8.4.8 -> 1.8.7.1
path_lmoi00920.kgml: Skipped genes: lmoi:VV02_12360
path_lmoi00920.kgml:
path_lmoi00920.kgml: Found a trail of span 3 containing skipped vertices
path_lmoi00920.kgml: 160 -> 159 -> [150] -> 149
path_lmoi00920.kgml: R00529 -> R00509 -> [R02021] -> R00859
path_lmoi00920.kgml: {lmoi:VV02_12365, lmoi:VV02_12370} -> lmoi:VV02_12360 -> [lmoi:VV02_12355] -> lmoi:VV02_12350
path_lmoi00920.kgml: 2.7.7.4 -> 2.7.1.25 -> [1.8.4.8] -> 1.8.7.1
path_lmoi00920.kgml: Skipped genes: lmoi:VV02_12355
path_lmoi00920.kgml:
path_lmoi00920.kgml: Found a trail of span 3 containing skipped vertices
path_lmoi00920.kgml: 42 -> [39] -> 48 -> 29
path_lmoi00920.kgml: R00529 -> [R00509] -> R02021 -> R00859
path_lmoi00920.kgml: {lmoi:VV02_12365, lmoi:VV02_12370} -> [lmoi:VV02_12360] -> lmoi:VV02_12355 -> lmoi:VV02_12350
path_lmoi00920.kgml: 2.7.7.4 -> [2.7.1.25] -> 1.8.4.8 -> 1.8.7.1
path_lmoi00920.kgml: Skipped genes: lmoi:VV02_12360
path_lmoi00920.kgml:
path_lmoi00920.kgml: Found a trail of span 3 containing skipped vertices
path_lmoi00920.kgml: 42 -> 39 -> [48] -> 29
path_lmoi00920.kgml: R00529 -> R00509 -> [R02021] -> R00859
path_lmoi00920.kgml: {lmoi:VV02_12365, lmoi:VV02_12370} -> lmoi:VV02_12360 -> [lmoi:VV02_12355] -> lmoi:VV02_12350
path_lmoi00920.kgml: 2.7.7.4 -> 2.7.1.25 -> [1.8.4.8] -> 1.8.7.1
path_lmoi00920.kgml: Skipped genes: lmoi:VV02_12355
path_lmoi00920.kgml:
path_lmoi00920.kgml: Found a trail of span 2 without skipping any vertex
path_lmoi00920.kgml: 109 -> 103
path_lmoi00920.kgml: R00586 -> R00897
path_lmoi00920.kgml: lmoi:VV02_24755 -> {lmoi:VV02_00960, lmoi:VV02_13425, lmoi:VV02_24760}
path_lmoi00920.kgml: 2.3.1.30 -> {2.5.1.47, 2.5.1.65}
path_lmoi00920.kgml:
path_lmoi00920.kgml: --- 1.38 seconds ---

path_lmoi00930.kgml: Caprolactam degradation
path_lmoi00930.kgml: Initialization took 0.28 seconds
path_lmoi00930.kgml: (not found)
path_lmoi00930.kgml: --- 0.32 seconds ---

path_lmoi00970.kgml: Aminoacyl-tRNA biosynthesis
path_lmoi00970.kgml: Initialization took 1.58 seconds
path_lmoi00970.kgml: (not found)
path_lmoi00970.kgml: --- 1.61 seconds ---

path_lmoi00984.kgml: Steroid degradation
path_lmoi00984.kgml: Initialization took 0.05 seconds
path_lmoi00984.kgml: (not found)
path_lmoi00984.kgml: --- 0.08 seconds ---

path_lmoi01040.kgml: Biosynthesis of unsaturated fatty acids
path_lmoi01040.kgml: Initialization took 0.43 seconds
path_lmoi01040.kgml: (not found)
path_lmoi01040.kgml: --- 0.47 seconds ---

path_lmoi01054.kgml: Nonribosomal peptide structures
path_lmoi01054.kgml: Initialization took 0.05 seconds
path_lmoi01054.kgml: (not found)
path_lmoi01054.kgml: --- 0.08 seconds ---

path_lmoi01055.kgml: Biosynthesis of vancomycin group antibiotics
path_lmoi01055.kgml: Initialization took 0.08 seconds
path_lmoi01055.kgml: (not found)
path_lmoi01055.kgml: --- 0.12 seconds ---

path_lmoi01056.kgml: Biosynthesis of type II polyketide backbone
path_lmoi01056.kgml: Initialization took 0.03 seconds
path_lmoi01056.kgml:
path_lmoi01056.kgml: Found a trail of span 2 without skipping any vertex
path_lmoi01056.kgml: 31 -> 30
path_lmoi01056.kgml: R09262 -> R09265
path_lmoi01056.kgml: lmoi:VV02_05830 -> lmoi:VV02_05835
path_lmoi01056.kgml: ? -> ?
path_lmoi01056.kgml:
path_lmoi01056.kgml: --- 0.10 seconds ---

--- 147.72 seconds ---
