# Supplementary material for: CoMetGeNe: mining conserved neighborhood patterns in metabolic and genomic contexts
Source: BMC Bioinformatics. 2019 Jan 10;20:19. doi: 10.1186/s12859-018-2542-2 (PMC6327494; doi:10.1186/s12859-018-2542-2)
Supplement: Supplementary file 14 — Trail finding results for completely assembled representative bacterial genomes present in NCBI Genomes. Of the 1,545 fully assembled representative bacterial genomes in NCBI, corresponding entries have been identified in KEGG for 1,467 species, for which trail finding has been performed for all combinations of gap parameters δG and δD ranging from 0 to 3. This additional file is available from https://doi.org/10.6084/m9.figshare.7288769. (GZ 178,532 kb) [file 12859_2018_2542_MOESM14_ESM.gz › results/eel_dG2_dD1.hnet]

--- delta_G = 2, delta_D = 1 ---

path_eel00010.kgml: Glycolysis / Gluconeogenesis
path_eel00010.kgml: Initialization took 0.53 seconds
path_eel00010.kgml:
path_eel00010.kgml: Found a trail of span 4 containing skipped vertices
path_eel00010.kgml: 76 -> [57] -> 58 -> 57 -> [76] -> 137
path_eel00010.kgml: R01512 -> [R01061] -> R01015 -> R01061 -> [R01512] -> R01518
path_eel00010.kgml: eel:EUBELI_01189 -> [eel:EUBELI_01190] -> eel:EUBELI_01188 -> eel:EUBELI_01190 -> [eel:EUBELI_01189] -> eel:EUBELI_01187
path_eel00010.kgml: 2.7.2.3 -> [{1.2.1.12, 1.2.1.59}] -> 5.3.1.1 -> {1.2.1.12, 1.2.1.59} -> [2.7.2.3] -> {5.4.2.11, 5.4.2.12}
path_eel00010.kgml:
path_eel00010.kgml: --- 1.26 seconds ---

path_eel00020.kgml: Citrate cycle (TCA cycle)
path_eel00020.kgml: Initialization took 0.13 seconds
path_eel00020.kgml: (not found)
path_eel00020.kgml: --- 0.18 seconds ---

path_eel00030.kgml: Pentose phosphate pathway
path_eel00030.kgml: Initialization took 0.58 seconds
path_eel00030.kgml: (not found)
path_eel00030.kgml: --- 0.76 seconds ---

path_eel00040.kgml: Pentose and glucuronate interconversions
path_eel00040.kgml: Initialization took 0.23 seconds
path_eel00040.kgml:
path_eel00040.kgml: Found a trail of span 3 containing skipped vertices
path_eel00040.kgml: 67 -> [102] -> 103 -> 104
path_eel00040.kgml: R01478 -> [R01482] -> R02454 -> R05606
path_eel00040.kgml: eel:EUBELI_20590 -> [eel:EUBELI_00905] -> eel:EUBELI_20594 -> eel:EUBELI_20595
path_eel00040.kgml: 3.2.1.31 -> [5.3.1.12] -> 1.1.1.57 -> 4.2.1.8
path_eel00040.kgml: Skipped genes: eel:EUBELI_20591, eel:EUBELI_20593
path_eel00040.kgml:
path_eel00040.kgml: Found a trail of span 2 without skipping any vertex
path_eel00040.kgml: 107 -> 105
path_eel00040.kgml: R02555 -> R01540
path_eel00040.kgml: eel:EUBELI_00907 -> eel:EUBELI_00908
path_eel00040.kgml: 1.1.1.58 -> 4.2.1.7
path_eel00040.kgml:
path_eel00040.kgml: Found a trail of span 2 containing skipped vertices
path_eel00040.kgml: 127 -> 128
path_eel00040.kgml: R01902 -> R01785
path_eel00040.kgml: eel:EUBELI_20224 -> eel:EUBELI_20222
path_eel00040.kgml: 2.7.1.5 -> 4.1.2.19
path_eel00040.kgml: Skipped genes: eel:EUBELI_20223
path_eel00040.kgml:
path_eel00040.kgml: --- 0.46 seconds ---

path_eel00051.kgml: Fructose and mannose metabolism
path_eel00051.kgml: Initialization took 0.23 seconds
path_eel00051.kgml:
path_eel00051.kgml: Found a trail of span 3 without skipping any vertex
path_eel00051.kgml: 98 -> 99 -> 101
path_eel00051.kgml: R02437 -> R03014 -> R02263
path_eel00051.kgml: eel:EUBELI_20223 -> eel:EUBELI_20224 -> eel:EUBELI_20222
path_eel00051.kgml: 5.3.1.14 -> 2.7.1.5 -> 4.1.2.19
path_eel00051.kgml:
path_eel00051.kgml: Found a trail of span 2 containing skipped vertices
path_eel00051.kgml: 98 -> [99] -> 101
path_eel00051.kgml: R02437 -> [R03014] -> R02263
path_eel00051.kgml: eel:EUBELI_20223 -> [eel:EUBELI_20224] -> eel:EUBELI_20222
path_eel00051.kgml: 5.3.1.14 -> [2.7.1.5] -> 4.1.2.19
path_eel00051.kgml:
path_eel00051.kgml: Found a trail of span 2 without skipping any vertex
path_eel00051.kgml: 54 -> 92
path_eel00051.kgml: R03232 -> R02071
path_eel00051.kgml: eel:EUBELI_20517 -> eel:EUBELI_20518
path_eel00051.kgml: 2.7.1.202 -> 2.7.1.56
path_eel00051.kgml:
path_eel00051.kgml: --- 0.46 seconds ---

path_eel00052.kgml: Galactose metabolism
path_eel00052.kgml: Initialization took 0.18 seconds
path_eel00052.kgml:
path_eel00052.kgml: Found a trail of span 3 containing skipped vertices
path_eel00052.kgml: 76 -> [172] -> 171 -> 82
path_eel00052.kgml: R01678 -> [R10619] -> R01092 -> R00955
path_eel00052.kgml: eel:EUBELI_01848 -> [eel:EUBELI_20527] -> eel:EUBELI_01846 -> eel:EUBELI_01845
path_eel00052.kgml: {3.2.1.108, 3.2.1.23} -> [5.1.3.3] -> 2.7.1.6 -> 2.7.7.12
path_eel00052.kgml: Skipped genes: eel:EUBELI_01847
path_eel00052.kgml:
path_eel00052.kgml: Found a trail of span 3 containing skipped vertices
path_eel00052.kgml: 94 -> [172] -> 171 -> 82
path_eel00052.kgml: R01105 -> [R10619] -> R01092 -> R00955
path_eel00052.kgml: eel:EUBELI_01848 -> [eel:EUBELI_20527] -> eel:EUBELI_01846 -> eel:EUBELI_01845
path_eel00052.kgml: 3.2.1.23 -> [5.1.3.3] -> 2.7.1.6 -> 2.7.7.12
path_eel00052.kgml: Skipped genes: eel:EUBELI_01847
path_eel00052.kgml:
path_eel00052.kgml: --- 0.36 seconds ---

path_eel00061.kgml: Fatty acid biosynthesis
path_eel00061.kgml: Initialization took 0.28 seconds
path_eel00061.kgml: Aborted (analysis takes longer than 300 seconds)

path_eel00071.kgml: Fatty acid degradation
path_eel00071.kgml: Initialization took 0.09 seconds
path_eel00071.kgml: (not found)
path_eel00071.kgml: --- 0.14 seconds ---

path_eel00121.kgml: Secondary bile acid biosynthesis
path_eel00121.kgml: Initialization took 0.06 seconds
path_eel00121.kgml: (not found)
path_eel00121.kgml: --- 0.13 seconds ---

path_eel00190.kgml: Oxidative phosphorylation
path_eel00190.kgml: Initialization took 0.45 seconds
path_eel00190.kgml: (not found)
path_eel00190.kgml: --- 0.51 seconds ---

path_eel00220.kgml: Arginine biosynthesis
path_eel00220.kgml: Initialization took 0.25 seconds
path_eel00220.kgml:
path_eel00220.kgml: Found a trail of span 5 without skipping any vertex
path_eel00220.kgml: 49 -> 50 -> 51 -> 52 -> 55
path_eel00220.kgml: R00259 -> R02649 -> R03443 -> R02283 -> R02282
path_eel00220.kgml: eel:EUBELI_00594 -> eel:EUBELI_00595 -> eel:EUBELI_00593 -> eel:EUBELI_00596 -> eel:EUBELI_00594
path_eel00220.kgml: 2.3.1.1 -> 2.7.2.8 -> 1.2.1.38 -> 2.6.1.11 -> 2.3.1.35
path_eel00220.kgml:
path_eel00220.kgml: Found a trail of span 4 containing skipped vertices
path_eel00220.kgml: 49 -> 50 -> [51] -> 52 -> 55
path_eel00220.kgml: R00259 -> R02649 -> [R03443] -> R02283 -> R02282
path_eel00220.kgml: eel:EUBELI_00594 -> eel:EUBELI_00595 -> [eel:EUBELI_00593] -> eel:EUBELI_00596 -> eel:EUBELI_00594
path_eel00220.kgml: 2.3.1.1 -> 2.7.2.8 -> [1.2.1.38] -> 2.6.1.11 -> 2.3.1.35
path_eel00220.kgml:
path_eel00220.kgml: Found a trail of span 4 containing skipped vertices
path_eel00220.kgml: 49 -> 50 -> 51 -> [52] -> 55
path_eel00220.kgml: R00259 -> R02649 -> R03443 -> [R02283] -> R02282
path_eel00220.kgml: eel:EUBELI_00594 -> eel:EUBELI_00595 -> eel:EUBELI_00593 -> [eel:EUBELI_00596] -> eel:EUBELI_00594
path_eel00220.kgml: 2.3.1.1 -> 2.7.2.8 -> 1.2.1.38 -> [2.6.1.11] -> 2.3.1.35
path_eel00220.kgml:
path_eel00220.kgml: Found a trail of span 4 containing skipped vertices
path_eel00220.kgml: 49 -> [50] -> 51 -> 52 -> 55
path_eel00220.kgml: R00259 -> [R02649] -> R03443 -> R02283 -> R02282
path_eel00220.kgml: eel:EUBELI_00594 -> [eel:EUBELI_00595] -> eel:EUBELI_00593 -> eel:EUBELI_00596 -> eel:EUBELI_00594
path_eel00220.kgml: 2.3.1.1 -> [2.7.2.8] -> 1.2.1.38 -> 2.6.1.11 -> 2.3.1.35
path_eel00220.kgml: Skipped genes: eel:EUBELI_00595
path_eel00220.kgml:
path_eel00220.kgml: --- 0.59 seconds ---

path_eel00230.kgml: Purine metabolism
path_eel00230.kgml: Initialization took 2.41 seconds
path_eel00230.kgml:
path_eel00230.kgml: Found a trail of span 5 containing skipped vertices
path_eel00230.kgml: 211 -> 188 -> 286 -> [191] -> 192 -> 214
path_eel00230.kgml: R01561 -> R00190 -> R02557 -> [R02556] -> R02748 -> R01863
path_eel00230.kgml: eel:EUBELI_00963 -> eel:EUBELI_00962 -> eel:EUBELI_00963 -> [eel:EUBELI_20502] -> eel:EUBELI_00963 -> eel:EUBELI_00963
path_eel00230.kgml: 2.4.2.1 -> {2.4.2.7, 2.4.2.8} -> 2.4.2.1 -> [3.5.4.4] -> {2.4.2.1, 2.4.2.4} -> {2.4.2.1, 2.4.2.15}
path_eel00230.kgml:
path_eel00230.kgml: Found a trail of span 4 containing skipped vertices
path_eel00230.kgml: 188 -> 286 -> 211 -> [197] -> 214
path_eel00230.kgml: R00190 -> R02557 -> R01561 -> [R01560] -> R01863
path_eel00230.kgml: eel:EUBELI_00962 -> eel:EUBELI_00963 -> eel:EUBELI_00963 -> [eel:EUBELI_20502] -> eel:EUBELI_00963
path_eel00230.kgml: {2.4.2.7, 2.4.2.8} -> 2.4.2.1 -> 2.4.2.1 -> [3.5.4.4] -> {2.4.2.1, 2.4.2.15}
path_eel00230.kgml:
path_eel00230.kgml: Found a trail of span 3 without skipping any vertex
path_eel00230.kgml: 302 -> 243 -> 221
path_eel00230.kgml: R01229 -> R02147 -> R01969
path_eel00230.kgml: eel:EUBELI_00962 -> eel:EUBELI_00963 -> eel:EUBELI_00963
path_eel00230.kgml: {2.4.2.22, 2.4.2.7, 2.4.2.8} -> {2.4.2.1, 2.4.2.15} -> {2.4.2.1, 2.4.2.4}
path_eel00230.kgml:
path_eel00230.kgml: Found a trail of span 3 containing skipped vertices
path_eel00230.kgml: 162 -> 163 -> [260] -> 164
path_eel00230.kgml: R04144 -> R04325 -> [R04463] -> R04208
path_eel00230.kgml: eel:EUBELI_00551 -> eel:EUBELI_00550 -> [eel:EUBELI_00567] -> eel:EUBELI_00549
path_eel00230.kgml: 6.3.4.13 -> 2.1.2.2 -> [6.3.5.3] -> 6.3.3.1
path_eel00230.kgml:
path_eel00230.kgml: Found a trail of span 2 containing skipped vertices
path_eel00230.kgml: 282 -> 281
path_eel00230.kgml: R01054 -> R01057
path_eel00230.kgml: {eel:EUBELI_01116, eel:EUBELI_01462} -> eel:EUBELI_01113
path_eel00230.kgml: {3.6.1.13, 3.6.1.21, 3.6.1.53} -> {5.4.2.2, 5.4.2.7}
path_eel00230.kgml: Skipped genes: eel:EUBELI_01115
path_eel00230.kgml:
path_eel00230.kgml: --- 4.16 seconds ---

path_eel00240.kgml: Pyrimidine metabolism
path_eel00240.kgml: Initialization took 1.25 seconds
path_eel00240.kgml:
path_eel00240.kgml: Found a trail of span 3 containing skipped vertices
path_eel00240.kgml: 99 -> 98 -> 99 -> [101] -> 178
path_eel00240.kgml: R01869 -> R01993 -> R01869 -> [R01870] -> R00965
path_eel00240.kgml: {eel:EUBELI_00533, eel:EUBELI_00534} -> {eel:EUBELI_00531, eel:EUBELI_20060} -> {eel:EUBELI_00533, eel:EUBELI_00534} -> [eel:EUBELI_00543] -> eel:EUBELI_00532
path_eel00240.kgml: 1.3.1.14 -> 3.5.2.3 -> 1.3.1.14 -> [2.4.2.10] -> 4.1.1.23
path_eel00240.kgml:
path_eel00240.kgml: --- 1.45 seconds ---

path_eel00250.kgml: Alanine, aspartate and glutamate metabolism
path_eel00250.kgml: Initialization took 0.50 seconds
path_eel00250.kgml: (not found)
path_eel00250.kgml: --- 0.56 seconds ---

path_eel00260.kgml: Glycine, serine and threonine metabolism
path_eel00260.kgml: Initialization took 0.25 seconds
path_eel00260.kgml:
path_eel00260.kgml: Found a trail of span 2 without skipping any vertex
path_eel00260.kgml: 78 -> 70
path_eel00260.kgml: R04173 -> R01513
path_eel00260.kgml: eel:EUBELI_00764 -> eel:EUBELI_00765
path_eel00260.kgml: 2.6.1.52 -> 1.1.1.95
path_eel00260.kgml:
path_eel00260.kgml: Found a trail of span 2 containing skipped vertices
path_eel00260.kgml: 76 -> [93] -> 103
path_eel00260.kgml: R00480 -> [R02291] -> {R01773, R01775}
path_eel00260.kgml: eel:EUBELI_00371 -> [eel:EUBELI_01248] -> {eel:EUBELI_00370, eel:EUBELI_01437}
path_eel00260.kgml: 2.7.2.4 -> [1.2.1.11] -> {1.1.1.3, 1.1.1.3}
path_eel00260.kgml:
path_eel00260.kgml: --- 0.46 seconds ---

path_eel00261.kgml: Monobactam biosynthesis
path_eel00261.kgml: Initialization took 0.09 seconds
path_eel00261.kgml:
path_eel00261.kgml: Found a trail of span 2 without skipping any vertex
path_eel00261.kgml: 97 -> 96
path_eel00261.kgml: R10147 -> {R04198, R04199}
path_eel00261.kgml: eel:EUBELI_01589 -> eel:EUBELI_01588
path_eel00261.kgml: 4.3.3.7 -> {1.17.1.8, 1.17.1.8}
path_eel00261.kgml:
path_eel00261.kgml: --- 0.21 seconds ---

path_eel00270.kgml: Cysteine and methionine metabolism
path_eel00270.kgml: Initialization took 0.70 seconds
path_eel00270.kgml:
path_eel00270.kgml: Found a trail of span 2 containing skipped vertices
path_eel00270.kgml: 217 -> [214] -> 211
path_eel00270.kgml: R00480 -> [R02291] -> {R01773, R01775}
path_eel00270.kgml: eel:EUBELI_00371 -> [eel:EUBELI_01248] -> {eel:EUBELI_00370, eel:EUBELI_01437}
path_eel00270.kgml: 2.7.2.4 -> [1.2.1.11] -> {1.1.1.3, 1.1.1.3}
path_eel00270.kgml:
path_eel00270.kgml: --- 0.85 seconds ---

path_eel00280.kgml: Valine, leucine and isoleucine degradation
path_eel00280.kgml: Initialization took 0.06 seconds
path_eel00280.kgml: (not found)
path_eel00280.kgml: --- 0.12 seconds ---

path_eel00290.kgml: Valine, leucine and isoleucine biosynthesis
path_eel00290.kgml: Initialization took 0.19 seconds
path_eel00290.kgml:
path_eel00290.kgml: Found a trail of span 2 without skipping any vertex
path_eel00290.kgml: 78 -> 21
path_eel00290.kgml: R03896 -> R03898
path_eel00290.kgml: {eel:EUBELI_01366, eel:EUBELI_01367, eel:EUBELI_01368} -> {eel:EUBELI_01366, eel:EUBELI_01367, eel:EUBELI_01368}
path_eel00290.kgml: 4.2.1.35 -> 4.2.1.35
path_eel00290.kgml:
path_eel00290.kgml: Found a trail of span 2 without skipping any vertex
path_eel00290.kgml: 35 -> 37
path_eel00290.kgml: R03968 -> R04001
path_eel00290.kgml: {eel:EUBELI_01366, eel:EUBELI_01367, eel:EUBELI_01368} -> {eel:EUBELI_01366, eel:EUBELI_01367, eel:EUBELI_01368}
path_eel00290.kgml: 4.2.1.33 -> 4.2.1.33
path_eel00290.kgml:
path_eel00290.kgml: --- 0.63 seconds ---

path_eel00300.kgml: Lysine biosynthesis
path_eel00300.kgml: Initialization took 0.24 seconds
path_eel00300.kgml:
path_eel00300.kgml: Found a trail of span 2 without skipping any vertex
path_eel00300.kgml: 53 -> 54
path_eel00300.kgml: R10147 -> {R04198, R04199}
path_eel00300.kgml: eel:EUBELI_01589 -> eel:EUBELI_01588
path_eel00300.kgml: 4.3.3.7 -> {1.17.1.8, 1.17.1.8}
path_eel00300.kgml:
path_eel00300.kgml: Found a trail of span 2 containing skipped vertices
path_eel00300.kgml: 50 -> [51] -> 52
path_eel00300.kgml: R00480 -> [R02291] -> {R01773, R01775}
path_eel00300.kgml: eel:EUBELI_00371 -> [eel:EUBELI_01248] -> {eel:EUBELI_00370, eel:EUBELI_01437}
path_eel00300.kgml: 2.7.2.4 -> [1.2.1.11] -> {1.1.1.3, 1.1.1.3}
path_eel00300.kgml:
path_eel00300.kgml: --- 0.41 seconds ---

path_eel00310.kgml: Lysine degradation
path_eel00310.kgml: Initialization took 0.05 seconds
path_eel00310.kgml: (not found)
path_eel00310.kgml: --- 0.10 seconds ---

path_eel00330.kgml: Arginine and proline metabolism
path_eel00330.kgml: Initialization took 0.15 seconds
path_eel00330.kgml:
path_eel00330.kgml: Found a trail of span 4 containing skipped vertices
path_eel00330.kgml: 150 -> 151 -> 79 -> 142
path_eel00330.kgml: R01416 -> R01152 -> R01920 -> R02869
path_eel00330.kgml: eel:EUBELI_01422 -> eel:EUBELI_01421 -> eel:EUBELI_01425 -> eel:EUBELI_01425
path_eel00330.kgml: 3.5.3.12 -> 3.5.1.53 -> 2.5.1.16 -> {2.5.1.16, 2.5.1.22}
path_eel00330.kgml: Skipped genes: eel:EUBELI_01423, eel:EUBELI_01424
path_eel00330.kgml:
path_eel00330.kgml: Found a trail of span 3 containing skipped vertices
path_eel00330.kgml: 150 -> [151] -> 79 -> 142
path_eel00330.kgml: R01416 -> [R01152] -> R01920 -> R02869
path_eel00330.kgml: eel:EUBELI_01422 -> [eel:EUBELI_01421] -> eel:EUBELI_01425 -> eel:EUBELI_01425
path_eel00330.kgml: 3.5.3.12 -> [3.5.1.53] -> 2.5.1.16 -> {2.5.1.16, 2.5.1.22}
path_eel00330.kgml: Skipped genes: eel:EUBELI_01423, eel:EUBELI_01424
path_eel00330.kgml:
path_eel00330.kgml: Found a trail of span 3 containing skipped vertices
path_eel00330.kgml: 150 -> 151 -> [79] -> 142
path_eel00330.kgml: R01416 -> R01152 -> [R01920] -> R02869
path_eel00330.kgml: eel:EUBELI_01422 -> eel:EUBELI_01421 -> [eel:EUBELI_01425] -> eel:EUBELI_01425
path_eel00330.kgml: 3.5.3.12 -> 3.5.1.53 -> [2.5.1.16] -> {2.5.1.16, 2.5.1.22}
path_eel00330.kgml: Skipped genes: eel:EUBELI_01423, eel:EUBELI_01424
path_eel00330.kgml:
path_eel00330.kgml: Found a trail of span 2 containing skipped vertices
path_eel00330.kgml: 132 -> 142
path_eel00330.kgml: R09081 -> R02869
path_eel00330.kgml: eel:EUBELI_01423 -> eel:EUBELI_01425
path_eel00330.kgml: 4.1.1.96 -> {2.5.1.16, 2.5.1.22}
path_eel00330.kgml: Skipped genes: eel:EUBELI_01424
path_eel00330.kgml:
path_eel00330.kgml: --- 0.48 seconds ---

path_eel00332.kgml: Carbapenem biosynthesis
path_eel00332.kgml: Initialization took 0.06 seconds
path_eel00332.kgml: (not found)
path_eel00332.kgml: --- 0.12 seconds ---

path_eel00340.kgml: Histidine metabolism
path_eel00340.kgml: Initialization took 0.14 seconds
path_eel00340.kgml:
path_eel00340.kgml: Found a trail of span 2 containing skipped vertices
path_eel00340.kgml: 65 -> [69] -> 63
path_eel00340.kgml: R04640 -> [R04558] -> R03457
path_eel00340.kgml: eel:EUBELI_01020 -> [{eel:EUBELI_00885, eel:EUBELI_00886}] -> eel:EUBELI_01021
path_eel00340.kgml: 5.3.1.16 -> [4.3.2.10] -> 4.2.1.19
path_eel00340.kgml:
path_eel00340.kgml: --- 0.27 seconds ---

path_eel00350.kgml: Tyrosine metabolism
path_eel00350.kgml: Initialization took 0.10 seconds
path_eel00350.kgml: (not found)
path_eel00350.kgml: --- 0.16 seconds ---

path_eel00360.kgml: Phenylalanine metabolism
path_eel00360.kgml: Initialization took 0.10 seconds
path_eel00360.kgml: (not found)
path_eel00360.kgml: --- 0.16 seconds ---

path_eel00362.kgml: Benzoate degradation
path_eel00362.kgml: Initialization took 0.06 seconds
path_eel00362.kgml: (not found)
path_eel00362.kgml: --- 0.13 seconds ---

path_eel00380.kgml: Tryptophan metabolism
path_eel00380.kgml: Initialization took 0.06 seconds
path_eel00380.kgml: (not found)
path_eel00380.kgml: --- 0.13 seconds ---

path_eel00400.kgml: Phenylalanine, tyrosine and tryptophan biosynthesis
path_eel00400.kgml: Initialization took 0.40 seconds
path_eel00400.kgml: Aborted (analysis takes longer than 300 seconds)

path_eel00401.kgml: Novobiocin biosynthesis
path_eel00401.kgml: Initialization took 0.06 seconds
path_eel00401.kgml: (not found)
path_eel00401.kgml: --- 0.11 seconds ---

path_eel00410.kgml: beta-Alanine metabolism
path_eel00410.kgml: Initialization took 0.05 seconds
path_eel00410.kgml: (not found)
path_eel00410.kgml: --- 0.10 seconds ---

path_eel00430.kgml: Taurine and hypotaurine metabolism
path_eel00430.kgml: Initialization took 0.05 seconds
path_eel00430.kgml:
path_eel00430.kgml: Found a trail of span 2 without skipping any vertex
path_eel00430.kgml: 58 -> 36
path_eel00430.kgml: R00315 -> R00230
path_eel00430.kgml: eel:EUBELI_01064 -> eel:EUBELI_01065
path_eel00430.kgml: {2.7.2.1, 2.7.2.15} -> 2.3.1.8
path_eel00430.kgml:
path_eel00430.kgml: --- 0.15 seconds ---

path_eel00440.kgml: Phosphonate and phosphinate metabolism
path_eel00440.kgml: Initialization took 0.06 seconds
path_eel00440.kgml: (not found)
path_eel00440.kgml: --- 0.12 seconds ---

path_eel00450.kgml: Selenocompound metabolism
path_eel00450.kgml: Initialization took 0.14 seconds
path_eel00450.kgml: (not found)
path_eel00450.kgml: --- 0.20 seconds ---

path_eel00460.kgml: Cyanoamino acid metabolism
path_eel00460.kgml: Initialization took 0.06 seconds
path_eel00460.kgml: (not found)
path_eel00460.kgml: --- 0.12 seconds ---

path_eel00471.kgml: D-Glutamine and D-glutamate metabolism
path_eel00471.kgml: Initialization took 0.09 seconds
path_eel00471.kgml: (not found)
path_eel00471.kgml: --- 0.15 seconds ---

path_eel00473.kgml: D-Alanine metabolism
path_eel00473.kgml: Initialization took 0.06 seconds
path_eel00473.kgml: (not found)
path_eel00473.kgml: --- 0.12 seconds ---

path_eel00480.kgml: Glutathione metabolism
path_eel00480.kgml: Initialization took 0.09 seconds
path_eel00480.kgml: (not found)
path_eel00480.kgml: --- 0.16 seconds ---

path_eel00500.kgml: Starch and sucrose metabolism
path_eel00500.kgml: Initialization took 0.25 seconds
path_eel00500.kgml:
path_eel00500.kgml: Found a trail of span 2 without skipping any vertex
path_eel00500.kgml: 82 -> 229
path_eel00500.kgml: R02887 -> R00952
path_eel00500.kgml: eel:EUBELI_20533 -> eel:EUBELI_20532
path_eel00500.kgml: {3.2.1.21, 3.2.1.74} -> 2.4.1.20
path_eel00500.kgml:
path_eel00500.kgml: --- 0.39 seconds ---

path_eel00511.kgml: Other glycan degradation
path_eel00511.kgml: Initialization took 0.06 seconds
path_eel00511.kgml: (not found)
path_eel00511.kgml: --- 0.12 seconds ---

path_eel00520.kgml: Amino sugar and nucleotide sugar metabolism
path_eel00520.kgml: Initialization took 0.38 seconds
path_eel00520.kgml:
path_eel00520.kgml: Found a trail of span 3 containing skipped vertices
path_eel00520.kgml: 86 -> 22 -> 20
path_eel00520.kgml: R05199 -> R02059 -> R00765
path_eel00520.kgml: eel:EUBELI_20078 -> eel:EUBELI_20080 -> eel:EUBELI_20081
path_eel00520.kgml: 2.7.1.193 -> 3.5.1.25 -> 3.5.99.6
path_eel00520.kgml: Skipped genes: eel:EUBELI_20079
path_eel00520.kgml:
path_eel00520.kgml: Found a trail of span 2 containing skipped vertices
path_eel00520.kgml: 86 -> [22] -> 20
path_eel00520.kgml: R05199 -> [R02059] -> R00765
path_eel00520.kgml: eel:EUBELI_20078 -> [eel:EUBELI_20080] -> eel:EUBELI_20081
path_eel00520.kgml: 2.7.1.193 -> [3.5.1.25] -> 3.5.99.6
path_eel00520.kgml: Skipped genes: eel:EUBELI_20080, eel:EUBELI_20079
path_eel00520.kgml:
path_eel00520.kgml: Found a trail of span 2 without skipping any vertex
path_eel00520.kgml: 200 -> 184
path_eel00520.kgml: R01092 -> R00955
path_eel00520.kgml: eel:EUBELI_01846 -> eel:EUBELI_01845
path_eel00520.kgml: 2.7.1.6 -> 2.7.7.12
path_eel00520.kgml:
path_eel00520.kgml: --- 0.61 seconds ---

path_eel00521.kgml: Streptomycin biosynthesis
path_eel00521.kgml: Initialization took 0.09 seconds
path_eel00521.kgml:
path_eel00521.kgml: Found a trail of span 4 without skipping any vertex
path_eel00521.kgml: 44 -> 43 -> 42 -> 24
path_eel00521.kgml: R02328 -> R06513 -> R06514 -> R02777
path_eel00521.kgml: eel:EUBELI_00087 -> eel:EUBELI_00086 -> eel:EUBELI_00084 -> eel:EUBELI_00085
path_eel00521.kgml: 2.7.7.24 -> 4.2.1.46 -> 5.1.3.13 -> 1.1.1.133
path_eel00521.kgml:
path_eel00521.kgml: Found a trail of span 3 containing skipped vertices
path_eel00521.kgml: 44 -> 43 -> [42] -> 24
path_eel00521.kgml: R02328 -> R06513 -> [R06514] -> R02777
path_eel00521.kgml: eel:EUBELI_00087 -> eel:EUBELI_00086 -> [eel:EUBELI_00084] -> eel:EUBELI_00085
path_eel00521.kgml: 2.7.7.24 -> 4.2.1.46 -> [5.1.3.13] -> 1.1.1.133
path_eel00521.kgml:
path_eel00521.kgml: Found a trail of span 3 containing skipped vertices
path_eel00521.kgml: 44 -> [43] -> 42 -> 24
path_eel00521.kgml: R02328 -> [R06513] -> R06514 -> R02777
path_eel00521.kgml: eel:EUBELI_00087 -> [eel:EUBELI_00086] -> eel:EUBELI_00084 -> eel:EUBELI_00085
path_eel00521.kgml: 2.7.7.24 -> [4.2.1.46] -> 5.1.3.13 -> 1.1.1.133
path_eel00521.kgml: Skipped genes: eel:EUBELI_00086
path_eel00521.kgml:
path_eel00521.kgml: --- 0.30 seconds ---

path_eel00523.kgml: Polyketide sugar unit biosynthesis
path_eel00523.kgml: Initialization took 0.06 seconds
path_eel00523.kgml:
path_eel00523.kgml: Found a trail of span 4 without skipping any vertex
path_eel00523.kgml: 27 -> 26 -> 63 -> 28
path_eel00523.kgml: R02328 -> R06513 -> R06514 -> R02777
path_eel00523.kgml: eel:EUBELI_00087 -> eel:EUBELI_00086 -> eel:EUBELI_00084 -> eel:EUBELI_00085
path_eel00523.kgml: 2.7.7.24 -> 4.2.1.46 -> 5.1.3.13 -> 1.1.1.133
path_eel00523.kgml:
path_eel00523.kgml: Found a trail of span 3 containing skipped vertices
path_eel00523.kgml: 27 -> 26 -> [63] -> 28
path_eel00523.kgml: R02328 -> R06513 -> [R06514] -> R02777
path_eel00523.kgml: eel:EUBELI_00087 -> eel:EUBELI_00086 -> [eel:EUBELI_00084] -> eel:EUBELI_00085
path_eel00523.kgml: 2.7.7.24 -> 4.2.1.46 -> [5.1.3.13] -> 1.1.1.133
path_eel00523.kgml:
path_eel00523.kgml: Found a trail of span 3 containing skipped vertices
path_eel00523.kgml: 27 -> [26] -> 63 -> 28
path_eel00523.kgml: R02328 -> [R06513] -> R06514 -> R02777
path_eel00523.kgml: eel:EUBELI_00087 -> [eel:EUBELI_00086] -> eel:EUBELI_00084 -> eel:EUBELI_00085
path_eel00523.kgml: 2.7.7.24 -> [4.2.1.46] -> 5.1.3.13 -> 1.1.1.133
path_eel00523.kgml: Skipped genes: eel:EUBELI_00086
path_eel00523.kgml:
path_eel00523.kgml: --- 0.30 seconds ---

path_eel00525.kgml: Acarbose and validamycin biosynthesis
path_eel00525.kgml: Initialization took 0.06 seconds
path_eel00525.kgml:
path_eel00525.kgml: Found a trail of span 2 without skipping any vertex
path_eel00525.kgml: 58 -> 59
path_eel00525.kgml: R02328 -> R06513
path_eel00525.kgml: eel:EUBELI_00087 -> eel:EUBELI_00086
path_eel00525.kgml: 2.7.7.24 -> 4.2.1.46
path_eel00525.kgml:
path_eel00525.kgml: --- 0.18 seconds ---

path_eel00550.kgml: Peptidoglycan biosynthesis
path_eel00550.kgml: Initialization took 0.34 seconds
path_eel00550.kgml:
path_eel00550.kgml: Found a trail of span 2 containing skipped vertices
path_eel00550.kgml: 30 -> 23
path_eel00550.kgml: R01150 -> R04617
path_eel00550.kgml: eel:EUBELI_00604 -> eel:EUBELI_00606
path_eel00550.kgml: 6.3.2.4 -> 6.3.2.10
path_eel00550.kgml: Skipped genes: eel:EUBELI_00605
path_eel00550.kgml:
path_eel00550.kgml: Found a trail of span 2 containing skipped vertices
path_eel00550.kgml: 30 -> 29
path_eel00550.kgml: R01150 -> R04573
path_eel00550.kgml: eel:EUBELI_00604 -> eel:EUBELI_00606
path_eel00550.kgml: 6.3.2.4 -> 6.3.2.10
path_eel00550.kgml: Skipped genes: eel:EUBELI_00605
path_eel00550.kgml:
path_eel00550.kgml: --- 0.56 seconds ---

path_eel00561.kgml: Glycerolipid metabolism
path_eel00561.kgml: Initialization took 0.14 seconds
path_eel00561.kgml: (not found)
path_eel00561.kgml: --- 0.20 seconds ---

path_eel00562.kgml: Inositol phosphate metabolism
path_eel00562.kgml: Initialization took 0.06 seconds
path_eel00562.kgml: (not found)
path_eel00562.kgml: --- 0.12 seconds ---

path_eel00564.kgml: Glycerophospholipid metabolism
path_eel00564.kgml: Initialization took 0.20 seconds
path_eel00564.kgml:
path_eel00564.kgml: Found a trail of span 2 without skipping any vertex
path_eel00564.kgml: 115 -> 113
path_eel00564.kgml: {R00842, R00844} -> R00851
path_eel00564.kgml: eel:EUBELI_01038 -> {eel:EUBELI_01039, eel:EUBELI_01061, eel:EUBELI_20274}
path_eel00564.kgml: {1.1.1.8, 1.1.1.94, 1.1.1.94} -> 2.3.1.15
path_eel00564.kgml:
path_eel00564.kgml: --- 0.32 seconds ---

path_eel00620.kgml: Pyruvate metabolism
path_eel00620.kgml: Initialization took 0.60 seconds
path_eel00620.kgml:
path_eel00620.kgml: Found a trail of span 2 without skipping any vertex
path_eel00620.kgml: 97 -> 129
path_eel00620.kgml: R00230 -> R00315
path_eel00620.kgml: eel:EUBELI_01065 -> eel:EUBELI_01064
path_eel00620.kgml: 2.3.1.8 -> {2.7.2.1, 2.7.2.15}
path_eel00620.kgml:
path_eel00620.kgml: --- 0.83 seconds ---

path_eel00625.kgml: Chloroalkane and chloroalkene degradation
path_eel00625.kgml: Initialization took 0.09 seconds
path_eel00625.kgml: (not found)
path_eel00625.kgml: --- 0.14 seconds ---

path_eel00626.kgml: Naphthalene degradation
path_eel00626.kgml: Initialization took 0.05 seconds
path_eel00626.kgml: (not found)
path_eel00626.kgml: --- 0.10 seconds ---

path_eel00630.kgml: Glyoxylate and dicarboxylate metabolism
path_eel00630.kgml: Initialization took 0.23 seconds
path_eel00630.kgml:
path_eel00630.kgml: Found a trail of span 2 without skipping any vertex
path_eel00630.kgml: 114 -> 247
path_eel00630.kgml: {R01745, R01747} -> R08572
path_eel00630.kgml: eel:EUBELI_01262 -> eel:EUBELI_01261
path_eel00630.kgml: {1.1.1.60, 1.1.1.60} -> 2.7.1.165
path_eel00630.kgml:
path_eel00630.kgml: --- 0.34 seconds ---

path_eel00640.kgml: Propanoate metabolism
path_eel00640.kgml: Initialization took 0.19 seconds
path_eel00640.kgml:
path_eel00640.kgml: Found a trail of span 2 without skipping any vertex
path_eel00640.kgml: 52 -> 68
path_eel00640.kgml: R00921 -> R01353
path_eel00640.kgml: eel:EUBELI_01065 -> eel:EUBELI_01064
path_eel00640.kgml: {2.3.1.222, 2.3.1.8} -> {2.7.2.1, 2.7.2.15}
path_eel00640.kgml:
path_eel00640.kgml: --- 0.31 seconds ---

path_eel00650.kgml: Butanoate metabolism
path_eel00650.kgml: Initialization took 0.09 seconds
path_eel00650.kgml: (not found)
path_eel00650.kgml: --- 0.16 seconds ---

path_eel00660.kgml: C5-Branched dibasic acid metabolism
path_eel00660.kgml: Initialization took 0.09 seconds
path_eel00660.kgml:
path_eel00660.kgml: Found a trail of span 2 without skipping any vertex
path_eel00660.kgml: 31 -> 96
path_eel00660.kgml: R03896 -> R03898
path_eel00660.kgml: {eel:EUBELI_01366, eel:EUBELI_01367, eel:EUBELI_01368} -> {eel:EUBELI_01366, eel:EUBELI_01367, eel:EUBELI_01368}
path_eel00660.kgml: 4.2.1.35 -> 4.2.1.35
path_eel00660.kgml:
path_eel00660.kgml: --- 0.22 seconds ---

path_eel00670.kgml: One carbon pool by folate
path_eel00670.kgml: Initialization took 0.24 seconds
path_eel00670.kgml: (not found)
path_eel00670.kgml: --- 0.42 seconds ---

path_eel00680.kgml: Methane metabolism
path_eel00680.kgml: Initialization took 0.30 seconds
path_eel00680.kgml:
path_eel00680.kgml: Found a trail of span 2 without skipping any vertex
path_eel00680.kgml: 148 -> 151
path_eel00680.kgml: R01513 -> R04173
path_eel00680.kgml: eel:EUBELI_00765 -> eel:EUBELI_00764
path_eel00680.kgml: 1.1.1.95 -> 2.6.1.52
path_eel00680.kgml:
path_eel00680.kgml: Found a trail of span 2 without skipping any vertex
path_eel00680.kgml: 203 -> 204
path_eel00680.kgml: R00315 -> R00230
path_eel00680.kgml: eel:EUBELI_01064 -> eel:EUBELI_01065
path_eel00680.kgml: {2.7.2.1, 2.7.2.15} -> 2.3.1.8
path_eel00680.kgml:
path_eel00680.kgml: --- 0.51 seconds ---

path_eel00730.kgml: Thiamine metabolism
path_eel00730.kgml: Initialization took 0.24 seconds
path_eel00730.kgml:
path_eel00730.kgml: Found a trail of span 2 without skipping any vertex
path_eel00730.kgml: 91 -> 69
path_eel00730.kgml: R10246 -> R10247
path_eel00730.kgml: eel:EUBELI_00478 -> eel:EUBELI_00477
path_eel00730.kgml: 4.1.99.19 -> 2.8.1.10
path_eel00730.kgml:
path_eel00730.kgml: Found a trail of span 2 without skipping any vertex
path_eel00730.kgml: 72 -> 71
path_eel00730.kgml: R07460 -> R07461
path_eel00730.kgml: {eel:EUBELI_01161, eel:EUBELI_01194, eel:EUBELI_20369} -> eel:EUBELI_01160
path_eel00730.kgml: 2.8.1.7 -> {2.8.1.11, 2.8.1.4}
path_eel00730.kgml:
path_eel00730.kgml: --- 0.46 seconds ---

path_eel00740.kgml: Riboflavin metabolism
path_eel00740.kgml: Initialization took 0.09 seconds
path_eel00740.kgml:
path_eel00740.kgml: Found a trail of span 3 containing skipped vertices
path_eel00740.kgml: 32 -> [41] -> 42 -> 41
path_eel00740.kgml: R07281 -> [R04457] -> R00066 -> R04457
path_eel00740.kgml: eel:EUBELI_20112 -> [eel:EUBELI_20111] -> eel:EUBELI_20113 -> eel:EUBELI_20111
path_eel00740.kgml: 4.1.99.12 -> [2.5.1.78] -> 2.5.1.9 -> 2.5.1.78
path_eel00740.kgml:
path_eel00740.kgml: Found a trail of span 3 containing skipped vertices
path_eel00740.kgml: 38 -> 39 -> 40
path_eel00740.kgml: R00425 -> R03459 -> R03458
path_eel00740.kgml: eel:EUBELI_20112 -> eel:EUBELI_20114 -> eel:EUBELI_20114
path_eel00740.kgml: 3.5.4.25 -> 3.5.4.26 -> 1.1.1.193
path_eel00740.kgml: Skipped genes: eel:EUBELI_20113
path_eel00740.kgml:
path_eel00740.kgml: Found a trail of span 2 containing skipped vertices
path_eel00740.kgml: 38 -> [39] -> 40
path_eel00740.kgml: R00425 -> [R03459] -> R03458
path_eel00740.kgml: eel:EUBELI_20112 -> [eel:EUBELI_20114] -> eel:EUBELI_20114
path_eel00740.kgml: 3.5.4.25 -> [3.5.4.26] -> 1.1.1.193
path_eel00740.kgml: Skipped genes: eel:EUBELI_20113
path_eel00740.kgml:
path_eel00740.kgml: --- 0.37 seconds ---

path_eel00750.kgml: Vitamin B6 metabolism
path_eel00750.kgml: Initialization took 0.09 seconds
path_eel00750.kgml: (not found)
path_eel00750.kgml: --- 0.16 seconds ---

path_eel00760.kgml: Nicotinate and nicotinamide metabolism
path_eel00760.kgml: Initialization took 0.18 seconds
path_eel00760.kgml:
path_eel00760.kgml: Found a trail of span 3 without skipping any vertex
path_eel00760.kgml: 71 -> 72 -> 73
path_eel00760.kgml: R00481 -> R04292 -> R03348
path_eel00760.kgml: eel:EUBELI_01430 -> eel:EUBELI_01431 -> eel:EUBELI_01429
path_eel00760.kgml: 1.4.3.16 -> 2.5.1.72 -> 2.4.2.19
path_eel00760.kgml:
path_eel00760.kgml: Found a trail of span 2 containing skipped vertices
path_eel00760.kgml: 71 -> [72] -> 73
path_eel00760.kgml: R00481 -> [R04292] -> R03348
path_eel00760.kgml: eel:EUBELI_01430 -> [eel:EUBELI_01431] -> eel:EUBELI_01429
path_eel00760.kgml: 1.4.3.16 -> [2.5.1.72] -> 2.4.2.19
path_eel00760.kgml:
path_eel00760.kgml: --- 0.36 seconds ---

path_eel00770.kgml: Pantothenate and CoA biosynthesis
path_eel00770.kgml: Initialization took 0.18 seconds
path_eel00770.kgml:
path_eel00770.kgml: Found a trail of span 3 without skipping any vertex
path_eel00770.kgml: 71 -> 70 -> 67
path_eel00770.kgml: R03018 -> R04231 -> R03269
path_eel00770.kgml: eel:EUBELI_01157 -> eel:EUBELI_01156 -> eel:EUBELI_01156
path_eel00770.kgml: 2.7.1.33 -> 6.3.2.5 -> 4.1.1.36
path_eel00770.kgml:
path_eel00770.kgml: Found a trail of span 2 without skipping any vertex
path_eel00770.kgml: 69 -> 67
path_eel00770.kgml: R04391 -> R03269
path_eel00770.kgml: eel:EUBELI_01157 -> eel:EUBELI_01156
path_eel00770.kgml: 2.7.1.33 -> 4.1.1.36
path_eel00770.kgml:
path_eel00770.kgml: Found a trail of span 2 containing skipped vertices
path_eel00770.kgml: 82 -> [81] -> 80
path_eel00770.kgml: R00006 -> [R03051] -> R01209
path_eel00770.kgml: {eel:EUBELI_00763, eel:EUBELI_01374} -> [eel:EUBELI_01373] -> {eel:EUBELI_00762, eel:EUBELI_20203}
path_eel00770.kgml: 2.2.1.6 -> [1.1.1.86] -> 4.2.1.9
path_eel00770.kgml:
path_eel00770.kgml: Found a trail of span 2 containing skipped vertices
path_eel00770.kgml: 71 -> [70] -> 67
path_eel00770.kgml: R03018 -> [R04231] -> R03269
path_eel00770.kgml: eel:EUBELI_01157 -> [eel:EUBELI_01156] -> eel:EUBELI_01156
path_eel00770.kgml: 2.7.1.33 -> [6.3.2.5] -> 4.1.1.36
path_eel00770.kgml:
path_eel00770.kgml: --- 0.54 seconds ---

path_eel00780.kgml: Biotin metabolism
path_eel00780.kgml: Initialization took 0.14 seconds
path_eel00780.kgml:
path_eel00780.kgml: Found a trail of span 3 without skipping any vertex
path_eel00780.kgml: 95 -> 53 -> 56
path_eel00780.kgml: R10115 -> R10116 -> R10117
path_eel00780.kgml: {eel:EUBELI_01719, eel:EUBELI_20281} -> {eel:EUBELI_00362, eel:EUBELI_01720, eel:EUBELI_20280} -> {eel:EUBELI_01718, eel:EUBELI_20279}
path_eel00780.kgml: {2.3.1.179, 2.3.1.41} -> 1.1.1.100 -> 4.2.1.59
path_eel00780.kgml:
path_eel00780.kgml: Found a trail of span 3 without skipping any vertex
path_eel00780.kgml: 74 -> 67 -> 70
path_eel00780.kgml: R10119 -> R10120 -> R10121
path_eel00780.kgml: {eel:EUBELI_01719, eel:EUBELI_20281} -> {eel:EUBELI_00362, eel:EUBELI_01720, eel:EUBELI_20280} -> {eel:EUBELI_01718, eel:EUBELI_20279}
path_eel00780.kgml: {2.3.1.179, 2.3.1.41} -> 1.1.1.100 -> 4.2.1.59
path_eel00780.kgml:
path_eel00780.kgml: Found a trail of span 2 containing skipped vertices
path_eel00780.kgml: 95 -> [53] -> 56
path_eel00780.kgml: R10115 -> [R10116] -> R10117
path_eel00780.kgml: {eel:EUBELI_01719, eel:EUBELI_20281} -> [{eel:EUBELI_00362, eel:EUBELI_01720, eel:EUBELI_20280}] -> {eel:EUBELI_01718, eel:EUBELI_20279}
path_eel00780.kgml: {2.3.1.179, 2.3.1.41} -> [1.1.1.100] -> 4.2.1.59
path_eel00780.kgml: Skipped genes: eel:EUBELI_20280
path_eel00780.kgml:
path_eel00780.kgml: Found a trail of span 2 containing skipped vertices
path_eel00780.kgml: 74 -> [67] -> 70
path_eel00780.kgml: R10119 -> [R10120] -> R10121
path_eel00780.kgml: {eel:EUBELI_01719, eel:EUBELI_20281} -> [{eel:EUBELI_00362, eel:EUBELI_01720, eel:EUBELI_20280}] -> {eel:EUBELI_01718, eel:EUBELI_20279}
path_eel00780.kgml: {2.3.1.179, 2.3.1.41} -> [1.1.1.100] -> 4.2.1.59
path_eel00780.kgml: Skipped genes: eel:EUBELI_20280
path_eel00780.kgml:
path_eel00780.kgml: --- 0.47 seconds ---

path_eel00790.kgml: Folate biosynthesis
path_eel00790.kgml: Initialization took 0.15 seconds
path_eel00790.kgml:
path_eel00790.kgml: Found a trail of span 8 without skipping any vertex
path_eel00790.kgml: 180 -> 81 -> 80 -> 79 -> 96 -> 102 -> 103 -> 104
path_eel00790.kgml: R00428 -> R05046 -> R05048 -> R04639 -> R09959 -> R10002 -> R09978 -> R07605
path_eel00790.kgml: eel:EUBELI_20137 -> eel:EUBELI_20137 -> eel:EUBELI_20137 -> eel:EUBELI_20137 -> {eel:EUBELI_20139, eel:EUBELI_20445} -> eel:EUBELI_20138 -> eel:EUBELI_20136 -> eel:EUBELI_20135
path_eel00790.kgml: 3.5.4.16 -> 3.5.4.16 -> 3.5.4.16 -> 3.5.4.16 -> 4.1.2.50 -> 4.3.99.3 -> 6.3.4.20 -> 1.7.1.13
path_eel00790.kgml:
path_eel00790.kgml: Found a trail of span 7 containing skipped vertices
path_eel00790.kgml: 180 -> 81 -> 80 -> 79 -> 96 -> [102] -> 103 -> 104
path_eel00790.kgml: R00428 -> R05046 -> R05048 -> R04639 -> R09959 -> [R10002] -> R09978 -> R07605
path_eel00790.kgml: eel:EUBELI_20137 -> eel:EUBELI_20137 -> eel:EUBELI_20137 -> eel:EUBELI_20137 -> {eel:EUBELI_20139, eel:EUBELI_20445} -> [eel:EUBELI_20138] -> eel:EUBELI_20136 -> eel:EUBELI_20135
path_eel00790.kgml: 3.5.4.16 -> 3.5.4.16 -> 3.5.4.16 -> 3.5.4.16 -> 4.1.2.50 -> [4.3.99.3] -> 6.3.4.20 -> 1.7.1.13
path_eel00790.kgml: Skipped genes: eel:EUBELI_20138
path_eel00790.kgml:
path_eel00790.kgml: Found a trail of span 7 containing skipped vertices
path_eel00790.kgml: 180 -> 81 -> 80 -> [79] -> 96 -> 102 -> 103 -> 104
path_eel00790.kgml: R00428 -> R05046 -> R05048 -> [R04639] -> R09959 -> R10002 -> R09978 -> R07605
path_eel00790.kgml: eel:EUBELI_20137 -> eel:EUBELI_20137 -> eel:EUBELI_20137 -> [eel:EUBELI_20137] -> {eel:EUBELI_20139, eel:EUBELI_20445} -> eel:EUBELI_20138 -> eel:EUBELI_20136 -> eel:EUBELI_20135
path_eel00790.kgml: 3.5.4.16 -> 3.5.4.16 -> 3.5.4.16 -> [3.5.4.16] -> 4.1.2.50 -> 4.3.99.3 -> 6.3.4.20 -> 1.7.1.13
path_eel00790.kgml:
path_eel00790.kgml: Found a trail of span 7 containing skipped vertices
path_eel00790.kgml: 180 -> 81 -> 80 -> 79 -> 96 -> 102 -> [103] -> 104
path_eel00790.kgml: R00428 -> R05046 -> R05048 -> R04639 -> R09959 -> R10002 -> [R09978] -> R07605
path_eel00790.kgml: eel:EUBELI_20137 -> eel:EUBELI_20137 -> eel:EUBELI_20137 -> eel:EUBELI_20137 -> {eel:EUBELI_20139, eel:EUBELI_20445} -> eel:EUBELI_20138 -> [eel:EUBELI_20136] -> eel:EUBELI_20135
path_eel00790.kgml: 3.5.4.16 -> 3.5.4.16 -> 3.5.4.16 -> 3.5.4.16 -> 4.1.2.50 -> 4.3.99.3 -> [6.3.4.20] -> 1.7.1.13
path_eel00790.kgml: Skipped genes: eel:EUBELI_20136
path_eel00790.kgml:
path_eel00790.kgml: Found a trail of span 7 containing skipped vertices
path_eel00790.kgml: 180 -> 81 -> 80 -> 79 -> [96] -> 102 -> 103 -> 104
path_eel00790.kgml: R00428 -> R05046 -> R05048 -> R04639 -> [R09959] -> R10002 -> R09978 -> R07605
path_eel00790.kgml: eel:EUBELI_20137 -> eel:EUBELI_20137 -> eel:EUBELI_20137 -> eel:EUBELI_20137 -> [{eel:EUBELI_20139, eel:EUBELI_20445}] -> eel:EUBELI_20138 -> eel:EUBELI_20136 -> eel:EUBELI_20135
path_eel00790.kgml: 3.5.4.16 -> 3.5.4.16 -> 3.5.4.16 -> 3.5.4.16 -> [4.1.2.50] -> 4.3.99.3 -> 6.3.4.20 -> 1.7.1.13
path_eel00790.kgml:
path_eel00790.kgml: Found a trail of span 7 containing skipped vertices
path_eel00790.kgml: 180 -> [81] -> 80 -> 79 -> 96 -> 102 -> 103 -> 104
path_eel00790.kgml: R00428 -> [R05046] -> R05048 -> R04639 -> R09959 -> R10002 -> R09978 -> R07605
path_eel00790.kgml: eel:EUBELI_20137 -> [eel:EUBELI_20137] -> eel:EUBELI_20137 -> eel:EUBELI_20137 -> {eel:EUBELI_20139, eel:EUBELI_20445} -> eel:EUBELI_20138 -> eel:EUBELI_20136 -> eel:EUBELI_20135
path_eel00790.kgml: 3.5.4.16 -> [3.5.4.16] -> 3.5.4.16 -> 3.5.4.16 -> 4.1.2.50 -> 4.3.99.3 -> 6.3.4.20 -> 1.7.1.13
path_eel00790.kgml:
path_eel00790.kgml: Found a trail of span 7 containing skipped vertices
path_eel00790.kgml: 180 -> 81 -> [80] -> 79 -> 96 -> 102 -> 103 -> 104
path_eel00790.kgml: R00428 -> R05046 -> [R05048] -> R04639 -> R09959 -> R10002 -> R09978 -> R07605
path_eel00790.kgml: eel:EUBELI_20137 -> eel:EUBELI_20137 -> [eel:EUBELI_20137] -> eel:EUBELI_20137 -> {eel:EUBELI_20139, eel:EUBELI_20445} -> eel:EUBELI_20138 -> eel:EUBELI_20136 -> eel:EUBELI_20135
path_eel00790.kgml: 3.5.4.16 -> 3.5.4.16 -> [3.5.4.16] -> 3.5.4.16 -> 4.1.2.50 -> 4.3.99.3 -> 6.3.4.20 -> 1.7.1.13
path_eel00790.kgml:
path_eel00790.kgml: Found a trail of span 5 containing skipped vertices
path_eel00790.kgml: 180 -> 81 -> 80 -> 79 -> 86
path_eel00790.kgml: R00428 -> R05046 -> R05048 -> R04639 -> R04286
path_eel00790.kgml: eel:EUBELI_20137 -> eel:EUBELI_20137 -> eel:EUBELI_20137 -> eel:EUBELI_20137 -> {eel:EUBELI_20139, eel:EUBELI_20445}
path_eel00790.kgml: 3.5.4.16 -> 3.5.4.16 -> 3.5.4.16 -> 3.5.4.16 -> 4.2.3.12
path_eel00790.kgml: Skipped genes: eel:EUBELI_20138
path_eel00790.kgml:
path_eel00790.kgml: Found a trail of span 4 containing skipped vertices
path_eel00790.kgml: 180 -> 81 -> 80 -> [79] -> 86
path_eel00790.kgml: R00428 -> R05046 -> R05048 -> [R04639] -> R04286
path_eel00790.kgml: eel:EUBELI_20137 -> eel:EUBELI_20137 -> eel:EUBELI_20137 -> [eel:EUBELI_20137] -> {eel:EUBELI_20139, eel:EUBELI_20445}
path_eel00790.kgml: 3.5.4.16 -> 3.5.4.16 -> 3.5.4.16 -> [3.5.4.16] -> 4.2.3.12
path_eel00790.kgml: Skipped genes: eel:EUBELI_20138
path_eel00790.kgml:
path_eel00790.kgml: --- 0.96 seconds ---

path_eel00860.kgml: Porphyrin and chlorophyll metabolism
path_eel00860.kgml: Initialization took 0.30 seconds
path_eel00860.kgml:
path_eel00860.kgml: Found a trail of span 5 without skipping any vertex
path_eel00860.kgml: 278 -> 276 -> 274 -> 273 -> 270
path_eel00860.kgml: R04109 -> R02272 -> R00036 -> R00084 -> R03165
path_eel00860.kgml: eel:EUBELI_00747 -> eel:EUBELI_00746 -> eel:EUBELI_00745 -> eel:EUBELI_00748 -> eel:EUBELI_00749
path_eel00860.kgml: 1.2.1.70 -> 5.4.3.8 -> 4.2.1.24 -> 2.5.1.61 -> 4.2.1.75
path_eel00860.kgml:
path_eel00860.kgml: Found a trail of span 5 containing skipped vertices
path_eel00860.kgml: 302 -> 315 -> 305 -> 308 -> 310
path_eel00860.kgml: R05225 -> R07302 -> {R05221, R06558} -> R05222 -> R05223
path_eel00860.kgml: eel:EUBELI_20173 -> eel:EUBELI_20175 -> eel:EUBELI_20179 -> eel:EUBELI_20179 -> eel:EUBELI_20178
path_eel00860.kgml: 6.3.5.10 -> 6.3.1.10 -> {2.7.1.156, 2.7.1.156} -> 2.7.7.62 -> 2.7.8.26
path_eel00860.kgml: Skipped genes: eel:EUBELI_20177, eel:EUBELI_20176, eel:EUBELI_20174
path_eel00860.kgml:
path_eel00860.kgml: Found a trail of span 5 without skipping any vertex
path_eel00860.kgml: 284 -> 285 -> 318 -> 319 -> 286
path_eel00860.kgml: R05809 -> R05810 -> R07772 -> R07773 -> R05812
path_eel00860.kgml: eel:EUBELI_20183 -> eel:EUBELI_20185 -> eel:EUBELI_20184 -> eel:EUBELI_20186 -> eel:EUBELI_20182
path_eel00860.kgml: 2.1.1.131 -> 2.1.1.271 -> 3.7.1.12 -> 2.1.1.195 -> 1.3.1.106
path_eel00860.kgml:
path_eel00860.kgml: Found a trail of span 4 containing skipped vertices
path_eel00860.kgml: 302 -> 315 -> 305 -> [308] -> 310
path_eel00860.kgml: R05225 -> R07302 -> {R05221, R06558} -> [R05222] -> R05223
path_eel00860.kgml: eel:EUBELI_20173 -> eel:EUBELI_20175 -> eel:EUBELI_20179 -> [eel:EUBELI_20179] -> eel:EUBELI_20178
path_eel00860.kgml: 6.3.5.10 -> 6.3.1.10 -> {2.7.1.156, 2.7.1.156} -> [2.7.7.62] -> 2.7.8.26
path_eel00860.kgml: Skipped genes: eel:EUBELI_20177, eel:EUBELI_20176, eel:EUBELI_20174
path_eel00860.kgml:
path_eel00860.kgml: Found a trail of span 4 containing skipped vertices
path_eel00860.kgml: 284 -> [285] -> 318 -> 319 -> 286
path_eel00860.kgml: R05809 -> [R05810] -> R07772 -> R07773 -> R05812
path_eel00860.kgml: eel:EUBELI_20183 -> [eel:EUBELI_20185] -> eel:EUBELI_20184 -> eel:EUBELI_20186 -> eel:EUBELI_20182
path_eel00860.kgml: 2.1.1.131 -> [2.1.1.271] -> 3.7.1.12 -> 2.1.1.195 -> 1.3.1.106
path_eel00860.kgml: Skipped genes: eel:EUBELI_20185
path_eel00860.kgml:
path_eel00860.kgml: Found a trail of span 4 containing skipped vertices
path_eel00860.kgml: 284 -> 285 -> [318] -> 319 -> 286
path_eel00860.kgml: R05809 -> R05810 -> [R07772] -> R07773 -> R05812
path_eel00860.kgml: eel:EUBELI_20183 -> eel:EUBELI_20185 -> [eel:EUBELI_20184] -> eel:EUBELI_20186 -> eel:EUBELI_20182
path_eel00860.kgml: 2.1.1.131 -> 2.1.1.271 -> [3.7.1.12] -> 2.1.1.195 -> 1.3.1.106
path_eel00860.kgml: Skipped genes: eel:EUBELI_20184
path_eel00860.kgml:
path_eel00860.kgml: Found a trail of span 4 containing skipped vertices
path_eel00860.kgml: 278 -> [276] -> 274 -> 273 -> 270
path_eel00860.kgml: R04109 -> [R02272] -> R00036 -> R00084 -> R03165
path_eel00860.kgml: eel:EUBELI_00747 -> [eel:EUBELI_00746] -> eel:EUBELI_00745 -> eel:EUBELI_00748 -> eel:EUBELI_00749
path_eel00860.kgml: 1.2.1.70 -> [5.4.3.8] -> 4.2.1.24 -> 2.5.1.61 -> 4.2.1.75
path_eel00860.kgml: Skipped genes: eel:EUBELI_00746
path_eel00860.kgml:
path_eel00860.kgml: Found a trail of span 4 containing skipped vertices
path_eel00860.kgml: 278 -> 276 -> [274] -> 273 -> 270
path_eel00860.kgml: R04109 -> R02272 -> [R00036] -> R00084 -> R03165
path_eel00860.kgml: eel:EUBELI_00747 -> eel:EUBELI_00746 -> [eel:EUBELI_00745] -> eel:EUBELI_00748 -> eel:EUBELI_00749
path_eel00860.kgml: 1.2.1.70 -> 5.4.3.8 -> [4.2.1.24] -> 2.5.1.61 -> 4.2.1.75
path_eel00860.kgml:
path_eel00860.kgml: Found a trail of span 4 containing skipped vertices
path_eel00860.kgml: 278 -> 276 -> 274 -> [273] -> 270
path_eel00860.kgml: R04109 -> R02272 -> R00036 -> [R00084] -> R03165
path_eel00860.kgml: eel:EUBELI_00747 -> eel:EUBELI_00746 -> eel:EUBELI_00745 -> [eel:EUBELI_00748] -> eel:EUBELI_00749
path_eel00860.kgml: 1.2.1.70 -> 5.4.3.8 -> 4.2.1.24 -> [2.5.1.61] -> 4.2.1.75
path_eel00860.kgml: Skipped genes: eel:EUBELI_00748
path_eel00860.kgml:
path_eel00860.kgml: Found a trail of span 4 containing skipped vertices
path_eel00860.kgml: 302 -> 315 -> [305] -> 308 -> 310
path_eel00860.kgml: R05225 -> R07302 -> [{R05221, R06558}] -> R05222 -> R05223
path_eel00860.kgml: eel:EUBELI_20173 -> eel:EUBELI_20175 -> [eel:EUBELI_20179] -> eel:EUBELI_20179 -> eel:EUBELI_20178
path_eel00860.kgml: 6.3.5.10 -> 6.3.1.10 -> [{2.7.1.156, 2.7.1.156}] -> 2.7.7.62 -> 2.7.8.26
path_eel00860.kgml: Skipped genes: eel:EUBELI_20177, eel:EUBELI_20176, eel:EUBELI_20174
path_eel00860.kgml:
path_eel00860.kgml: Found a trail of span 4 containing skipped vertices
path_eel00860.kgml: 302 -> 316 -> 308 -> 310
path_eel00860.kgml: R05225 -> R06529 -> R05222 -> R05223
path_eel00860.kgml: eel:EUBELI_20173 -> eel:EUBELI_20175 -> eel:EUBELI_20179 -> eel:EUBELI_20178
path_eel00860.kgml: 6.3.5.10 -> 6.3.1.10 -> 2.7.7.62 -> 2.7.8.26
path_eel00860.kgml: Skipped genes: eel:EUBELI_20177, eel:EUBELI_20176, eel:EUBELI_20174
path_eel00860.kgml:
path_eel00860.kgml: Found a trail of span 4 containing skipped vertices
path_eel00860.kgml: 284 -> 285 -> 318 -> [319] -> 286
path_eel00860.kgml: R05809 -> R05810 -> R07772 -> [R07773] -> R05812
path_eel00860.kgml: eel:EUBELI_20183 -> eel:EUBELI_20185 -> eel:EUBELI_20184 -> [eel:EUBELI_20186] -> eel:EUBELI_20182
path_eel00860.kgml: 2.1.1.131 -> 2.1.1.271 -> 3.7.1.12 -> [2.1.1.195] -> 1.3.1.106
path_eel00860.kgml:
path_eel00860.kgml: Found a trail of span 3 containing skipped vertices
path_eel00860.kgml: 302 -> 316 -> [308] -> 310
path_eel00860.kgml: R05225 -> R06529 -> [R05222] -> R05223
path_eel00860.kgml: eel:EUBELI_20173 -> eel:EUBELI_20175 -> [eel:EUBELI_20179] -> eel:EUBELI_20178
path_eel00860.kgml: 6.3.5.10 -> 6.3.1.10 -> [2.7.7.62] -> 2.7.8.26
path_eel00860.kgml: Skipped genes: eel:EUBELI_20177, eel:EUBELI_20176, eel:EUBELI_20174
path_eel00860.kgml:
path_eel00860.kgml: Found a trail of span 3 containing skipped vertices
path_eel00860.kgml: 294 -> 317 -> [295] -> 296
path_eel00860.kgml: R05150 -> R05149 -> [R05177] -> R05224
path_eel00860.kgml: eel:EUBELI_20182 -> eel:EUBELI_20181 -> [eel:EUBELI_20187] -> eel:EUBELI_20180
path_eel00860.kgml: 1.3.1.54 -> 2.1.1.132 -> [5.4.99.61] -> 6.3.5.9
path_eel00860.kgml:
path_eel00860.kgml: Found a trail of span 2 containing skipped vertices
path_eel00860.kgml: 291 -> 292
path_eel00860.kgml: R05180 -> R05181
path_eel00860.kgml: eel:EUBELI_20183 -> eel:EUBELI_20185
path_eel00860.kgml: 2.1.1.131 -> 2.1.1.133
path_eel00860.kgml: Skipped genes: eel:EUBELI_20184
path_eel00860.kgml:
path_eel00860.kgml: Found a trail of span 2 containing skipped vertices
path_eel00860.kgml: 311 -> 310
path_eel00860.kgml: R04594 -> R05223
path_eel00860.kgml: eel:EUBELI_20176 -> eel:EUBELI_20178
path_eel00860.kgml: 3.1.3.73 -> 2.7.8.26
path_eel00860.kgml: Skipped genes: eel:EUBELI_20177
path_eel00860.kgml:
path_eel00860.kgml: --- 1.86 seconds ---

path_eel00900.kgml: Terpenoid backbone biosynthesis
path_eel00900.kgml: Initialization took 0.19 seconds
path_eel00900.kgml: (not found)
path_eel00900.kgml: --- 0.26 seconds ---

path_eel00910.kgml: Nitrogen metabolism
path_eel00910.kgml: Initialization took 0.14 seconds
path_eel00910.kgml: (not found)
path_eel00910.kgml: --- 0.20 seconds ---

path_eel00920.kgml: Sulfur metabolism
path_eel00920.kgml: Initialization took 0.19 seconds
path_eel00920.kgml:
path_eel00920.kgml: Found a trail of span 2 without skipping any vertex
path_eel00920.kgml: 49 -> 42
path_eel00920.kgml: R08553 -> R00529
path_eel00920.kgml: {eel:EUBELI_01895, eel:EUBELI_01896} -> {eel:EUBELI_01893, eel:EUBELI_01894}
path_eel00920.kgml: 1.8.99.2 -> 2.7.7.4
path_eel00920.kgml:
path_eel00920.kgml: --- 0.32 seconds ---

path_eel00970.kgml: Aminoacyl-tRNA biosynthesis
path_eel00970.kgml: Initialization took 0.60 seconds
path_eel00970.kgml: (not found)
path_eel00970.kgml: --- 0.66 seconds ---

path_eel01040.kgml: Biosynthesis of unsaturated fatty acids
path_eel01040.kgml: Initialization took 0.09 seconds
path_eel01040.kgml: (not found)
path_eel01040.kgml: --- 0.14 seconds ---

--- 654.06 seconds ---
