# Supplementary material for: CoMetGeNe: mining conserved neighborhood patterns in metabolic and genomic contexts
Source: BMC Bioinformatics. 2019 Jan 10;20:19. doi: 10.1186/s12859-018-2542-2 (PMC6327494; doi:10.1186/s12859-018-2542-2)
Supplement: Supplementary file 14 — Trail finding results for completely assembled representative bacterial genomes present in NCBI Genomes. Of the 1,545 fully assembled representative bacterial genomes in NCBI, corresponding entries have been identified in KEGG for 1,467 species, for which trail finding has been performed for all combinations of gap parameters δG and δD ranging from 0 to 3. This additional file is available from https://doi.org/10.6084/m9.figshare.7288769. (GZ 178,532 kb) [file 12859_2018_2542_MOESM14_ESM.gz › results/bcy_dG2_dD2.hnet]

--- delta_G = 2, delta_D = 2 ---

path_bcy00010.kgml: Glycolysis / Gluconeogenesis
path_bcy00010.kgml: Initialization took 2.34 seconds
path_bcy00010.kgml: Aborted (analysis takes longer than 300 seconds)

path_bcy00020.kgml: Citrate cycle (TCA cycle)
path_bcy00020.kgml: Initialization took 1.19 seconds
path_bcy00020.kgml:
path_bcy00020.kgml: Found a trail of span 4 containing skipped vertices
path_bcy00020.kgml: 80 -> 82 -> [80 -> 77] -> 75 -> 77
path_bcy00020.kgml: R07618 -> R02569 -> [R07618 -> R03270] -> R00014 -> R03270
path_bcy00020.kgml: {bcy:Bcer98_2671, bcy:Bcer98_2857} -> bcy:Bcer98_2672 -> [{bcy:Bcer98_2671, bcy:Bcer98_2857} -> {bcy:Bcer98_2673, bcy:Bcer98_2674}] -> {bcy:Bcer98_2673, bcy:Bcer98_2674} -> {bcy:Bcer98_2673, bcy:Bcer98_2674}
path_bcy00020.kgml: 1.8.1.4 -> 2.3.1.12 -> [1.8.1.4 -> 1.2.4.1] -> {1.2.4.1, 2.2.1.6, 4.1.1.1} -> 1.2.4.1
path_bcy00020.kgml:
path_bcy00020.kgml: Found a trail of span 4 containing skipped vertices
path_bcy00020.kgml: 42 -> 41 -> [40 -> 39] -> 36 -> 34
path_bcy00020.kgml: R00342 -> R00351 -> [R01325 -> R01900] -> R01899 -> R00268
path_bcy00020.kgml: bcy:Bcer98_3276 -> {bcy:Bcer98_1724, bcy:Bcer98_3278} -> [bcy:Bcer98_2264 -> bcy:Bcer98_2264] -> bcy:Bcer98_3277 -> bcy:Bcer98_3277
path_bcy00020.kgml: {1.1.1.299, 1.1.1.37} -> {2.3.3.1, 2.3.3.16, 2.3.3.3} -> [4.2.1.3 -> 4.2.1.3] -> 1.1.1.42 -> 1.1.1.42
path_bcy00020.kgml:
path_bcy00020.kgml: Found a trail of span 3 containing skipped vertices
path_bcy00020.kgml: 30 -> 31 -> [103] -> 29
path_bcy00020.kgml: R03316 -> R02570 -> [R01197] -> R00621
path_bcy00020.kgml: bcy:Bcer98_0961 -> bcy:Bcer98_0960 -> [{bcy:Bcer98_2425, bcy:Bcer98_2426}] -> bcy:Bcer98_0961
path_bcy00020.kgml: 1.2.4.2 -> 2.3.1.61 -> [{1.2.7.11, 1.2.7.3}] -> 1.2.4.2
path_bcy00020.kgml:
path_bcy00020.kgml: --- 7.62 seconds ---

path_bcy00030.kgml: Pentose phosphate pathway
path_bcy00030.kgml: Initialization took 1.04 seconds
path_bcy00030.kgml:
path_bcy00030.kgml: Found a trail of span 2 containing skipped vertices
path_bcy00030.kgml: 50 -> 52
path_bcy00030.kgml: R01070 -> R04780
path_bcy00030.kgml: bcy:Bcer98_3856 -> {bcy:Bcer98_3560, bcy:Bcer98_3854}
path_bcy00030.kgml: 4.1.2.13 -> 3.1.3.11
path_bcy00030.kgml: Skipped genes: bcy:Bcer98_3855
path_bcy00030.kgml:
path_bcy00030.kgml: Found a trail of span 2 containing skipped vertices
path_bcy00030.kgml: 62 -> 156
path_bcy00030.kgml: R01737 -> R10221
path_bcy00030.kgml: bcy:Bcer98_1663 -> bcy:Bcer98_1665
path_bcy00030.kgml: 2.7.1.12 -> {1.1.1.343, 1.1.1.351}
path_bcy00030.kgml: Skipped genes: bcy:Bcer98_1664
path_bcy00030.kgml:
path_bcy00030.kgml: Found a trail of span 2 containing skipped vertices
path_bcy00030.kgml: 62 -> 56
path_bcy00030.kgml: R01737 -> R01528
path_bcy00030.kgml: bcy:Bcer98_1663 -> bcy:Bcer98_1665
path_bcy00030.kgml: 2.7.1.12 -> {1.1.1.351, 1.1.1.44}
path_bcy00030.kgml: Skipped genes: bcy:Bcer98_1664
path_bcy00030.kgml:
path_bcy00030.kgml: --- 1.62 seconds ---

path_bcy00040.kgml: Pentose and glucuronate interconversions
path_bcy00040.kgml: Initialization took 0.09 seconds
path_bcy00040.kgml: (not found)
path_bcy00040.kgml: --- 0.14 seconds ---

path_bcy00051.kgml: Fructose and mannose metabolism
path_bcy00051.kgml: Initialization took 0.33 seconds
path_bcy00051.kgml:
path_bcy00051.kgml: Found a trail of span 3 containing skipped vertices
path_bcy00051.kgml: 94 -> [92] -> 105 -> [88] -> 96
path_bcy00051.kgml: R02568 -> [R02071] -> R04780 -> [R04779] -> R01070
path_bcy00051.kgml: bcy:Bcer98_3856 -> [bcy:Bcer98_2395] -> {bcy:Bcer98_3560, bcy:Bcer98_3854} -> [bcy:Bcer98_3283] -> bcy:Bcer98_3856
path_bcy00051.kgml: 4.1.2.13 -> [2.7.1.56] -> 3.1.3.11 -> [2.7.1.11] -> 4.1.2.13
path_bcy00051.kgml: Skipped genes: bcy:Bcer98_3855
path_bcy00051.kgml:
path_bcy00051.kgml: Found a trail of span 2 containing skipped vertices
path_bcy00051.kgml: 54 -> [92 -> 105] -> 78
path_bcy00051.kgml: R03232 -> [R02071 -> R04780] -> R01819
path_bcy00051.kgml: {bcy:Bcer98_1170, bcy:Bcer98_2394} -> [bcy:Bcer98_2395 -> {bcy:Bcer98_3560, bcy:Bcer98_3854}] -> bcy:Bcer98_1171
path_bcy00051.kgml: 2.7.1.202 -> [2.7.1.56 -> 3.1.3.11] -> 5.3.1.8
path_bcy00051.kgml:
path_bcy00051.kgml: --- 0.61 seconds ---

path_bcy00052.kgml: Galactose metabolism
path_bcy00052.kgml: Initialization took 0.23 seconds
path_bcy00052.kgml:
path_bcy00052.kgml: Found a trail of span 2 without skipping any vertex
path_bcy00052.kgml: 80 -> 77
path_bcy00052.kgml: R00289 -> R00959
path_bcy00052.kgml: {bcy:Bcer98_2075, bcy:Bcer98_3529} -> bcy:Bcer98_3530
path_bcy00052.kgml: {2.7.7.64, 2.7.7.9} -> {5.4.2.2, 5.4.2.5}
path_bcy00052.kgml:
path_bcy00052.kgml: --- 0.36 seconds ---

path_bcy00053.kgml: Ascorbate and aldarate metabolism
path_bcy00053.kgml: Initialization took 0.13 seconds
path_bcy00053.kgml: (not found)
path_bcy00053.kgml: --- 0.18 seconds ---

path_bcy00061.kgml: Fatty acid biosynthesis
path_bcy00061.kgml: Initialization took 1.14 seconds
path_bcy00061.kgml:
path_bcy00061.kgml: Found a trail of span 2 containing skipped vertices
path_bcy00061.kgml: 147 -> [61] -> 108
path_bcy00061.kgml: R01626 -> [R04960] -> R04534
path_bcy00061.kgml: bcy:Bcer98_2504 -> [bcy:Bcer98_0891] -> {bcy:Bcer98_1494, bcy:Bcer98_1545, bcy:Bcer98_2437, bcy:Bcer98_2503, bcy:Bcer98_3300}
path_bcy00061.kgml: {2.3.1.39, 2.3.1.85, 2.3.1.86} -> [{2.3.1.179, 2.3.1.41, 2.3.1.85, 2.3.1.86}] -> {1.1.1.100, 2.3.1.85, 2.3.1.86}
path_bcy00061.kgml:
path_bcy00061.kgml: Found a trail of span 2 containing skipped vertices
path_bcy00061.kgml: 147 -> [53] -> 54
path_bcy00061.kgml: R01626 -> [R07762] -> R07763
path_bcy00061.kgml: bcy:Bcer98_2504 -> [bcy:Bcer98_0891] -> {bcy:Bcer98_1494, bcy:Bcer98_1545, bcy:Bcer98_2437, bcy:Bcer98_2503, bcy:Bcer98_3300}
path_bcy00061.kgml: {2.3.1.39, 2.3.1.85, 2.3.1.86} -> [{2.3.1.179, 2.3.1.199, 2.3.1.41}] -> 1.1.1.100
path_bcy00061.kgml:
path_bcy00061.kgml: Found a trail of span 2 containing skipped vertices
path_bcy00061.kgml: 147 -> [60] -> 97
path_bcy00061.kgml: R01626 -> [R04963] -> R04964
path_bcy00061.kgml: bcy:Bcer98_2504 -> [bcy:Bcer98_0891] -> {bcy:Bcer98_1494, bcy:Bcer98_1545, bcy:Bcer98_2437, bcy:Bcer98_2503, bcy:Bcer98_3300}
path_bcy00061.kgml: {2.3.1.39, 2.3.1.85, 2.3.1.86} -> [{2.3.1.179, 2.3.1.41, 2.3.1.85, 2.3.1.86}] -> {1.1.1.100, 2.3.1.85, 2.3.1.86}
path_bcy00061.kgml:
path_bcy00061.kgml: Found a trail of span 2 containing skipped vertices
path_bcy00061.kgml: 147 -> [58] -> 75
path_bcy00061.kgml: R01626 -> [R04968] -> R04543
path_bcy00061.kgml: bcy:Bcer98_2504 -> [bcy:Bcer98_0891] -> {bcy:Bcer98_1494, bcy:Bcer98_1545, bcy:Bcer98_2437, bcy:Bcer98_2503, bcy:Bcer98_3300}
path_bcy00061.kgml: {2.3.1.39, 2.3.1.85, 2.3.1.86} -> [{2.3.1.179, 2.3.1.41, 2.3.1.85, 2.3.1.86}] -> {1.1.1.100, 2.3.1.85, 2.3.1.86}
path_bcy00061.kgml:
path_bcy00061.kgml: Found a trail of span 2 containing skipped vertices
path_bcy00061.kgml: 147 -> [259] -> 142
path_bcy00061.kgml: R01626 -> [R04355] -> R04533
path_bcy00061.kgml: bcy:Bcer98_2504 -> [bcy:Bcer98_0891] -> {bcy:Bcer98_1494, bcy:Bcer98_1545, bcy:Bcer98_2437, bcy:Bcer98_2503, bcy:Bcer98_3300}
path_bcy00061.kgml: {2.3.1.39, 2.3.1.85, 2.3.1.86} -> [{2.3.1.179, 2.3.1.41, 2.3.1.85, 2.3.1.86}] -> {1.1.1.100, 2.3.1.85, 2.3.1.86}
path_bcy00061.kgml:
path_bcy00061.kgml: Found a trail of span 2 containing skipped vertices
path_bcy00061.kgml: 147 -> [62] -> 119
path_bcy00061.kgml: R01626 -> [R04957] -> R04536
path_bcy00061.kgml: bcy:Bcer98_2504 -> [bcy:Bcer98_0891] -> {bcy:Bcer98_1494, bcy:Bcer98_1545, bcy:Bcer98_2437, bcy:Bcer98_2503, bcy:Bcer98_3300}
path_bcy00061.kgml: {2.3.1.39, 2.3.1.85, 2.3.1.86} -> [{2.3.1.179, 2.3.1.41, 2.3.1.85, 2.3.1.86}] -> {1.1.1.100, 2.3.1.85, 2.3.1.86}
path_bcy00061.kgml:
path_bcy00061.kgml: Found a trail of span 2 containing skipped vertices
path_bcy00061.kgml: 147 -> [59] -> 86
path_bcy00061.kgml: R01626 -> [R04726] -> R04566
path_bcy00061.kgml: bcy:Bcer98_2504 -> [bcy:Bcer98_0891] -> {bcy:Bcer98_1494, bcy:Bcer98_1545, bcy:Bcer98_2437, bcy:Bcer98_2503, bcy:Bcer98_3300}
path_bcy00061.kgml: {2.3.1.39, 2.3.1.85, 2.3.1.86} -> [{2.3.1.179, 2.3.1.41, 2.3.1.85, 2.3.1.86}] -> {1.1.1.100, 2.3.1.85, 2.3.1.86}
path_bcy00061.kgml:
path_bcy00061.kgml: Found a trail of span 2 containing skipped vertices
path_bcy00061.kgml: 147 -> [63] -> 130
path_bcy00061.kgml: R01626 -> [R04952] -> R04953
path_bcy00061.kgml: bcy:Bcer98_2504 -> [bcy:Bcer98_0891] -> {bcy:Bcer98_1494, bcy:Bcer98_1545, bcy:Bcer98_2437, bcy:Bcer98_2503, bcy:Bcer98_3300}
path_bcy00061.kgml: {2.3.1.39, 2.3.1.85, 2.3.1.86} -> [{2.3.1.179, 2.3.1.41, 2.3.1.85, 2.3.1.86}] -> {1.1.1.100, 2.3.1.85, 2.3.1.86}
path_bcy00061.kgml:
path_bcy00061.kgml: --- 1.92 seconds ---

path_bcy00072.kgml: Synthesis and degradation of ketone bodies
path_bcy00072.kgml: Initialization took 0.08 seconds
path_bcy00072.kgml: (not found)
path_bcy00072.kgml: --- 0.13 seconds ---

path_bcy00130.kgml: Ubiquinone and other terpenoid-quinone biosynthesis
path_bcy00130.kgml: Initialization took 0.23 seconds
path_bcy00130.kgml:
path_bcy00130.kgml: Found a trail of span 6 without skipping any vertex
path_bcy00130.kgml: 69 -> 61 -> 54 -> 60 -> 59 -> 58
path_bcy00130.kgml: R01717 -> R08165 -> R08166 -> R04031 -> R04030 -> R07263
path_bcy00130.kgml: {bcy:Bcer98_1755, bcy:Bcer98_3494} -> bcy:Bcer98_3493 -> bcy:Bcer98_3492 -> bcy:Bcer98_3489 -> bcy:Bcer98_3490 -> bcy:Bcer98_3491
path_bcy00130.kgml: 5.4.4.2 -> 2.2.1.9 -> 4.2.99.20 -> 4.2.1.113 -> 6.2.1.26 -> 4.1.3.36
path_bcy00130.kgml:
path_bcy00130.kgml: Found a trail of span 5 containing skipped vertices
path_bcy00130.kgml: 69 -> [61] -> 54 -> 60 -> 59 -> 58
path_bcy00130.kgml: R01717 -> [R08165] -> R08166 -> R04031 -> R04030 -> R07263
path_bcy00130.kgml: {bcy:Bcer98_1755, bcy:Bcer98_3494} -> [bcy:Bcer98_3493] -> bcy:Bcer98_3492 -> bcy:Bcer98_3489 -> bcy:Bcer98_3490 -> bcy:Bcer98_3491
path_bcy00130.kgml: 5.4.4.2 -> [2.2.1.9] -> 4.2.99.20 -> 4.2.1.113 -> 6.2.1.26 -> 4.1.3.36
path_bcy00130.kgml: Skipped genes: bcy:Bcer98_3493
path_bcy00130.kgml:
path_bcy00130.kgml: Found a trail of span 5 containing skipped vertices
path_bcy00130.kgml: 69 -> 61 -> [54] -> 60 -> 59 -> 58
path_bcy00130.kgml: R01717 -> R08165 -> [R08166] -> R04031 -> R04030 -> R07263
path_bcy00130.kgml: {bcy:Bcer98_1755, bcy:Bcer98_3494} -> bcy:Bcer98_3493 -> [bcy:Bcer98_3492] -> bcy:Bcer98_3489 -> bcy:Bcer98_3490 -> bcy:Bcer98_3491
path_bcy00130.kgml: 5.4.4.2 -> 2.2.1.9 -> [4.2.99.20] -> 4.2.1.113 -> 6.2.1.26 -> 4.1.3.36
path_bcy00130.kgml: Skipped genes: bcy:Bcer98_3492
path_bcy00130.kgml:
path_bcy00130.kgml: Found a trail of span 5 containing skipped vertices
path_bcy00130.kgml: 69 -> 61 -> 54 -> 60 -> [59] -> 58
path_bcy00130.kgml: R01717 -> R08165 -> R08166 -> R04031 -> [R04030] -> R07263
path_bcy00130.kgml: {bcy:Bcer98_1755, bcy:Bcer98_3494} -> bcy:Bcer98_3493 -> bcy:Bcer98_3492 -> bcy:Bcer98_3489 -> [bcy:Bcer98_3490] -> bcy:Bcer98_3491
path_bcy00130.kgml: 5.4.4.2 -> 2.2.1.9 -> 4.2.99.20 -> 4.2.1.113 -> [6.2.1.26] -> 4.1.3.36
path_bcy00130.kgml: Skipped genes: bcy:Bcer98_3490
path_bcy00130.kgml:
path_bcy00130.kgml: Found a trail of span 5 containing skipped vertices
path_bcy00130.kgml: 69 -> 61 -> 54 -> [60] -> 59 -> 58
path_bcy00130.kgml: R01717 -> R08165 -> R08166 -> [R04031] -> R04030 -> R07263
path_bcy00130.kgml: {bcy:Bcer98_1755, bcy:Bcer98_3494} -> bcy:Bcer98_3493 -> bcy:Bcer98_3492 -> [bcy:Bcer98_3489] -> bcy:Bcer98_3490 -> bcy:Bcer98_3491
path_bcy00130.kgml: 5.4.4.2 -> 2.2.1.9 -> 4.2.99.20 -> [4.2.1.113] -> 6.2.1.26 -> 4.1.3.36
path_bcy00130.kgml:
path_bcy00130.kgml: Found a trail of span 4 containing skipped vertices
path_bcy00130.kgml: 69 -> [61 -> 54] -> 60 -> 59 -> 58
path_bcy00130.kgml: R01717 -> [R08165 -> R08166] -> R04031 -> R04030 -> R07263
path_bcy00130.kgml: {bcy:Bcer98_1755, bcy:Bcer98_3494} -> [bcy:Bcer98_3493 -> bcy:Bcer98_3492] -> bcy:Bcer98_3489 -> bcy:Bcer98_3490 -> bcy:Bcer98_3491
path_bcy00130.kgml: 5.4.4.2 -> [2.2.1.9 -> 4.2.99.20] -> 4.2.1.113 -> 6.2.1.26 -> 4.1.3.36
path_bcy00130.kgml: Skipped genes: bcy:Bcer98_3493, bcy:Bcer98_3492
path_bcy00130.kgml:
path_bcy00130.kgml: Found a trail of span 4 containing skipped vertices
path_bcy00130.kgml: 69 -> 61 -> [54 -> 60] -> 59 -> 58
path_bcy00130.kgml: R01717 -> R08165 -> [R08166 -> R04031] -> R04030 -> R07263
path_bcy00130.kgml: {bcy:Bcer98_1755, bcy:Bcer98_3494} -> bcy:Bcer98_3493 -> [bcy:Bcer98_3492 -> bcy:Bcer98_3489] -> bcy:Bcer98_3490 -> bcy:Bcer98_3491
path_bcy00130.kgml: 5.4.4.2 -> 2.2.1.9 -> [4.2.99.20 -> 4.2.1.113] -> 6.2.1.26 -> 4.1.3.36
path_bcy00130.kgml: Skipped genes: bcy:Bcer98_3492
path_bcy00130.kgml:
path_bcy00130.kgml: Found a trail of span 4 containing skipped vertices
path_bcy00130.kgml: 69 -> 61 -> 54 -> [60 -> 59] -> 58
path_bcy00130.kgml: R01717 -> R08165 -> R08166 -> [R04031 -> R04030] -> R07263
path_bcy00130.kgml: {bcy:Bcer98_1755, bcy:Bcer98_3494} -> bcy:Bcer98_3493 -> bcy:Bcer98_3492 -> [bcy:Bcer98_3489 -> bcy:Bcer98_3490] -> bcy:Bcer98_3491
path_bcy00130.kgml: 5.4.4.2 -> 2.2.1.9 -> 4.2.99.20 -> [4.2.1.113 -> 6.2.1.26] -> 4.1.3.36
path_bcy00130.kgml:
path_bcy00130.kgml: --- 0.76 seconds ---

path_bcy00190.kgml: Oxidative phosphorylation
path_bcy00190.kgml: Initialization took 5.19 seconds
path_bcy00190.kgml: (not found)
path_bcy00190.kgml: --- 5.26 seconds ---

path_bcy00220.kgml: Arginine biosynthesis
path_bcy00220.kgml: Initialization took 0.80 seconds
path_bcy00220.kgml:
path_bcy00220.kgml: Found a trail of span 2 without skipping any vertex
path_bcy00220.kgml: 45 -> 47
path_bcy00220.kgml: R01954 -> R01086
path_bcy00220.kgml: bcy:Bcer98_3306 -> {bcy:Bcer98_2224, bcy:Bcer98_3305}
path_bcy00220.kgml: 6.3.4.5 -> 4.3.2.1
path_bcy00220.kgml:
path_bcy00220.kgml: --- 2.02 seconds ---

path_bcy00230.kgml: Purine metabolism
path_bcy00230.kgml: Initialization took 9.01 seconds
path_bcy00230.kgml:
path_bcy00230.kgml: Found a trail of span 12 containing skipped vertices
path_bcy00230.kgml: 160 -> 162 -> 163 -> 260 -> 164 -> 427 -> [428] -> 167 -> 428 -> [167] -> 166 -> 165 -> 169 -> [184] -> 183
path_bcy00230.kgml: R01072 -> R04144 -> R04325 -> R04463 -> R04208 -> R07404 -> [R07405] -> R04591 -> R07405 -> [R04591] -> R04559 -> R04560 -> R01127 -> [R01135] -> R01083
path_bcy00230.kgml: bcy:Bcer98_0274 -> bcy:Bcer98_0278 -> bcy:Bcer98_0276 -> {bcy:Bcer98_0271, bcy:Bcer98_0272, bcy:Bcer98_0273} -> bcy:Bcer98_0275 -> bcy:Bcer98_0268 -> [bcy:Bcer98_0267] -> bcy:Bcer98_0270 -> bcy:Bcer98_0267 -> [bcy:Bcer98_0270] -> bcy:Bcer98_0269 -> bcy:Bcer98_0277 -> bcy:Bcer98_0277 -> [bcy:Bcer98_4007] -> bcy:Bcer98_0269
path_bcy00230.kgml: 2.4.2.14 -> 6.3.4.13 -> 2.1.2.2 -> 6.3.5.3 -> 6.3.3.1 -> 6.3.4.18 -> [5.4.99.18] -> 6.3.2.6 -> 5.4.99.18 -> [6.3.2.6] -> 4.3.2.2 -> 2.1.2.3 -> 3.5.4.10 -> [6.3.4.4] -> 4.3.2.2
path_bcy00230.kgml:
path_bcy00230.kgml: Found a trail of span 11 containing skipped vertices
path_bcy00230.kgml: 160 -> [162] -> 163 -> 260 -> 164 -> 427 -> [428] -> 167 -> 428 -> [167] -> 166 -> 165 -> 169 -> [184] -> 183
path_bcy00230.kgml: R01072 -> [R04144] -> R04325 -> R04463 -> R04208 -> R07404 -> [R07405] -> R04591 -> R07405 -> [R04591] -> R04559 -> R04560 -> R01127 -> [R01135] -> R01083
path_bcy00230.kgml: bcy:Bcer98_0274 -> [bcy:Bcer98_0278] -> bcy:Bcer98_0276 -> {bcy:Bcer98_0271, bcy:Bcer98_0272, bcy:Bcer98_0273} -> bcy:Bcer98_0275 -> bcy:Bcer98_0268 -> [bcy:Bcer98_0267] -> bcy:Bcer98_0270 -> bcy:Bcer98_0267 -> [bcy:Bcer98_0270] -> bcy:Bcer98_0269 -> bcy:Bcer98_0277 -> bcy:Bcer98_0277 -> [bcy:Bcer98_4007] -> bcy:Bcer98_0269
path_bcy00230.kgml: 2.4.2.14 -> [6.3.4.13] -> 2.1.2.2 -> 6.3.5.3 -> 6.3.3.1 -> 6.3.4.18 -> [5.4.99.18] -> 6.3.2.6 -> 5.4.99.18 -> [6.3.2.6] -> 4.3.2.2 -> 2.1.2.3 -> 3.5.4.10 -> [6.3.4.4] -> 4.3.2.2
path_bcy00230.kgml:
path_bcy00230.kgml: Found a trail of span 11 containing skipped vertices
path_bcy00230.kgml: 160 -> 162 -> 163 -> 260 -> 164 -> 427 -> [428] -> 167 -> 428 -> [167] -> 166 -> [165] -> 169 -> [184] -> 183
path_bcy00230.kgml: R01072 -> R04144 -> R04325 -> R04463 -> R04208 -> R07404 -> [R07405] -> R04591 -> R07405 -> [R04591] -> R04559 -> [R04560] -> R01127 -> [R01135] -> R01083
path_bcy00230.kgml: bcy:Bcer98_0274 -> bcy:Bcer98_0278 -> bcy:Bcer98_0276 -> {bcy:Bcer98_0271, bcy:Bcer98_0272, bcy:Bcer98_0273} -> bcy:Bcer98_0275 -> bcy:Bcer98_0268 -> [bcy:Bcer98_0267] -> bcy:Bcer98_0270 -> bcy:Bcer98_0267 -> [bcy:Bcer98_0270] -> bcy:Bcer98_0269 -> [bcy:Bcer98_0277] -> bcy:Bcer98_0277 -> [bcy:Bcer98_4007] -> bcy:Bcer98_0269
path_bcy00230.kgml: 2.4.2.14 -> 6.3.4.13 -> 2.1.2.2 -> 6.3.5.3 -> 6.3.3.1 -> 6.3.4.18 -> [5.4.99.18] -> 6.3.2.6 -> 5.4.99.18 -> [6.3.2.6] -> 4.3.2.2 -> [2.1.2.3] -> 3.5.4.10 -> [6.3.4.4] -> 4.3.2.2
path_bcy00230.kgml:
path_bcy00230.kgml: Found a trail of span 11 containing skipped vertices
path_bcy00230.kgml: 160 -> 162 -> 163 -> 260 -> 164 -> 427 -> [428 -> 167] -> 166 -> [167] -> 428 -> 167 -> [166] -> 165 -> [169 -> 184] -> 183
path_bcy00230.kgml: R01072 -> R04144 -> R04325 -> R04463 -> R04208 -> R07404 -> [R07405 -> R04591] -> R04559 -> [R04591] -> R07405 -> R04591 -> [R04559] -> R04560 -> [R01127 -> R01135] -> R01083
path_bcy00230.kgml: bcy:Bcer98_0274 -> bcy:Bcer98_0278 -> bcy:Bcer98_0276 -> {bcy:Bcer98_0271, bcy:Bcer98_0272, bcy:Bcer98_0273} -> bcy:Bcer98_0275 -> bcy:Bcer98_0268 -> [bcy:Bcer98_0267 -> bcy:Bcer98_0270] -> bcy:Bcer98_0269 -> [bcy:Bcer98_0270] -> bcy:Bcer98_0267 -> bcy:Bcer98_0270 -> [bcy:Bcer98_0269] -> bcy:Bcer98_0277 -> [bcy:Bcer98_0277 -> bcy:Bcer98_4007] -> bcy:Bcer98_0269
path_bcy00230.kgml: 2.4.2.14 -> 6.3.4.13 -> 2.1.2.2 -> 6.3.5.3 -> 6.3.3.1 -> 6.3.4.18 -> [5.4.99.18 -> 6.3.2.6] -> 4.3.2.2 -> [6.3.2.6] -> 5.4.99.18 -> 6.3.2.6 -> [4.3.2.2] -> 2.1.2.3 -> [3.5.4.10 -> 6.3.4.4] -> 4.3.2.2
path_bcy00230.kgml:
path_bcy00230.kgml: Found a trail of span 11 containing skipped vertices
path_bcy00230.kgml: 160 -> 162 -> 163 -> 260 -> 164 -> [427] -> 428 -> 167 -> 166 -> 165 -> 169 -> [184] -> 183
path_bcy00230.kgml: R01072 -> R04144 -> R04325 -> R04463 -> R04208 -> [R07404] -> R07405 -> R04591 -> R04559 -> R04560 -> R01127 -> [R01135] -> R01083
path_bcy00230.kgml: bcy:Bcer98_0274 -> bcy:Bcer98_0278 -> bcy:Bcer98_0276 -> {bcy:Bcer98_0271, bcy:Bcer98_0272, bcy:Bcer98_0273} -> bcy:Bcer98_0275 -> [bcy:Bcer98_0268] -> bcy:Bcer98_0267 -> bcy:Bcer98_0270 -> bcy:Bcer98_0269 -> bcy:Bcer98_0277 -> bcy:Bcer98_0277 -> [bcy:Bcer98_4007] -> bcy:Bcer98_0269
path_bcy00230.kgml: 2.4.2.14 -> 6.3.4.13 -> 2.1.2.2 -> 6.3.5.3 -> 6.3.3.1 -> [6.3.4.18] -> 5.4.99.18 -> 6.3.2.6 -> 4.3.2.2 -> 2.1.2.3 -> 3.5.4.10 -> [6.3.4.4] -> 4.3.2.2
path_bcy00230.kgml: Skipped genes: bcy:Bcer98_0268
path_bcy00230.kgml:
path_bcy00230.kgml: Found a trail of span 11 containing skipped vertices
path_bcy00230.kgml: 160 -> 162 -> 163 -> 260 -> [164] -> 427 -> [428] -> 167 -> 428 -> [167] -> 166 -> 165 -> 169 -> [184] -> 183
path_bcy00230.kgml: R01072 -> R04144 -> R04325 -> R04463 -> [R04208] -> R07404 -> [R07405] -> R04591 -> R07405 -> [R04591] -> R04559 -> R04560 -> R01127 -> [R01135] -> R01083
path_bcy00230.kgml: bcy:Bcer98_0274 -> bcy:Bcer98_0278 -> bcy:Bcer98_0276 -> {bcy:Bcer98_0271, bcy:Bcer98_0272, bcy:Bcer98_0273} -> [bcy:Bcer98_0275] -> bcy:Bcer98_0268 -> [bcy:Bcer98_0267] -> bcy:Bcer98_0270 -> bcy:Bcer98_0267 -> [bcy:Bcer98_0270] -> bcy:Bcer98_0269 -> bcy:Bcer98_0277 -> bcy:Bcer98_0277 -> [bcy:Bcer98_4007] -> bcy:Bcer98_0269
path_bcy00230.kgml: 2.4.2.14 -> 6.3.4.13 -> 2.1.2.2 -> 6.3.5.3 -> [6.3.3.1] -> 6.3.4.18 -> [5.4.99.18] -> 6.3.2.6 -> 5.4.99.18 -> [6.3.2.6] -> 4.3.2.2 -> 2.1.2.3 -> 3.5.4.10 -> [6.3.4.4] -> 4.3.2.2
path_bcy00230.kgml: Skipped genes: bcy:Bcer98_0275
path_bcy00230.kgml:
path_bcy00230.kgml: Found a trail of span 11 containing skipped vertices
path_bcy00230.kgml: 160 -> 162 -> [163] -> 260 -> 164 -> 427 -> [428] -> 167 -> 428 -> [167] -> 166 -> 165 -> 169 -> [184] -> 183
path_bcy00230.kgml: R01072 -> R04144 -> [R04325] -> R04463 -> R04208 -> R07404 -> [R07405] -> R04591 -> R07405 -> [R04591] -> R04559 -> R04560 -> R01127 -> [R01135] -> R01083
path_bcy00230.kgml: bcy:Bcer98_0274 -> bcy:Bcer98_0278 -> [bcy:Bcer98_0276] -> {bcy:Bcer98_0271, bcy:Bcer98_0272, bcy:Bcer98_0273} -> bcy:Bcer98_0275 -> bcy:Bcer98_0268 -> [bcy:Bcer98_0267] -> bcy:Bcer98_0270 -> bcy:Bcer98_0267 -> [bcy:Bcer98_0270] -> bcy:Bcer98_0269 -> bcy:Bcer98_0277 -> bcy:Bcer98_0277 -> [bcy:Bcer98_4007] -> bcy:Bcer98_0269
path_bcy00230.kgml: 2.4.2.14 -> 6.3.4.13 -> [2.1.2.2] -> 6.3.5.3 -> 6.3.3.1 -> 6.3.4.18 -> [5.4.99.18] -> 6.3.2.6 -> 5.4.99.18 -> [6.3.2.6] -> 4.3.2.2 -> 2.1.2.3 -> 3.5.4.10 -> [6.3.4.4] -> 4.3.2.2
path_bcy00230.kgml: Skipped genes: bcy:Bcer98_0276
path_bcy00230.kgml:
path_bcy00230.kgml: Found a trail of span 10 containing skipped vertices
path_bcy00230.kgml: 160 -> [162 -> 163] -> 260 -> 164 -> 427 -> [428] -> 167 -> 428 -> [167] -> 166 -> 165 -> 169 -> [184] -> 183
path_bcy00230.kgml: R01072 -> [R04144 -> R04325] -> R04463 -> R04208 -> R07404 -> [R07405] -> R04591 -> R07405 -> [R04591] -> R04559 -> R04560 -> R01127 -> [R01135] -> R01083
path_bcy00230.kgml: bcy:Bcer98_0274 -> [bcy:Bcer98_0278 -> bcy:Bcer98_0276] -> {bcy:Bcer98_0271, bcy:Bcer98_0272, bcy:Bcer98_0273} -> bcy:Bcer98_0275 -> bcy:Bcer98_0268 -> [bcy:Bcer98_0267] -> bcy:Bcer98_0270 -> bcy:Bcer98_0267 -> [bcy:Bcer98_0270] -> bcy:Bcer98_0269 -> bcy:Bcer98_0277 -> bcy:Bcer98_0277 -> [bcy:Bcer98_4007] -> bcy:Bcer98_0269
path_bcy00230.kgml: 2.4.2.14 -> [6.3.4.13 -> 2.1.2.2] -> 6.3.5.3 -> 6.3.3.1 -> 6.3.4.18 -> [5.4.99.18] -> 6.3.2.6 -> 5.4.99.18 -> [6.3.2.6] -> 4.3.2.2 -> 2.1.2.3 -> 3.5.4.10 -> [6.3.4.4] -> 4.3.2.2
path_bcy00230.kgml: Skipped genes: bcy:Bcer98_0276
path_bcy00230.kgml:
path_bcy00230.kgml: Found a trail of span 10 containing skipped vertices
path_bcy00230.kgml: 160 -> 162 -> 163 -> 260 -> [164 -> 427] -> 428 -> 167 -> 166 -> 165 -> 169 -> [184] -> 183
path_bcy00230.kgml: R01072 -> R04144 -> R04325 -> R04463 -> [R04208 -> R07404] -> R07405 -> R04591 -> R04559 -> R04560 -> R01127 -> [R01135] -> R01083
path_bcy00230.kgml: bcy:Bcer98_0274 -> bcy:Bcer98_0278 -> bcy:Bcer98_0276 -> {bcy:Bcer98_0271, bcy:Bcer98_0272, bcy:Bcer98_0273} -> [bcy:Bcer98_0275 -> bcy:Bcer98_0268] -> bcy:Bcer98_0267 -> bcy:Bcer98_0270 -> bcy:Bcer98_0269 -> bcy:Bcer98_0277 -> bcy:Bcer98_0277 -> [bcy:Bcer98_4007] -> bcy:Bcer98_0269
path_bcy00230.kgml: 2.4.2.14 -> 6.3.4.13 -> 2.1.2.2 -> 6.3.5.3 -> [6.3.3.1 -> 6.3.4.18] -> 5.4.99.18 -> 6.3.2.6 -> 4.3.2.2 -> 2.1.2.3 -> 3.5.4.10 -> [6.3.4.4] -> 4.3.2.2
path_bcy00230.kgml: Skipped genes: bcy:Bcer98_0268, bcy:Bcer98_0275
path_bcy00230.kgml:
path_bcy00230.kgml: Found a trail of span 4 containing skipped vertices
path_bcy00230.kgml: 160 -> 162 -> 163 -> [260] -> 164
path_bcy00230.kgml: R01072 -> R04144 -> R04325 -> [R04463] -> R04208
path_bcy00230.kgml: bcy:Bcer98_0274 -> bcy:Bcer98_0278 -> bcy:Bcer98_0276 -> [{bcy:Bcer98_0271, bcy:Bcer98_0272, bcy:Bcer98_0273}] -> bcy:Bcer98_0275
path_bcy00230.kgml: 2.4.2.14 -> 6.3.4.13 -> 2.1.2.2 -> [6.3.5.3] -> 6.3.3.1
path_bcy00230.kgml: Skipped genes: bcy:Bcer98_0277
path_bcy00230.kgml:
path_bcy00230.kgml: Found a trail of span 3 containing skipped vertices
path_bcy00230.kgml: 244 -> [300] -> 220 -> [139] -> 239
path_bcy00230.kgml: R00441 -> [R00430] -> R00332 -> [R02019] -> R02090
path_bcy00230.kgml: {bcy:Bcer98_0097, bcy:Bcer98_0131, bcy:Bcer98_2522, bcy:Bcer98_3860} -> [bcy:Bcer98_3282] -> bcy:Bcer98_2523 -> [{bcy:Bcer98_1074, bcy:Bcer98_1075, bcy:Bcer98_1076}] -> bcy:Bcer98_2523
path_bcy00230.kgml: {2.7.7.48, 2.7.7.6} -> [2.7.1.40] -> 2.7.4.8 -> [1.17.4.1] -> {2.7.4.12, 2.7.4.8}
path_bcy00230.kgml:
path_bcy00230.kgml: Found a trail of span 3 containing skipped vertices
path_bcy00230.kgml: 160 -> 162 -> [163 -> 260] -> 164
path_bcy00230.kgml: R01072 -> R04144 -> [R04325 -> R04463] -> R04208
path_bcy00230.kgml: bcy:Bcer98_0274 -> bcy:Bcer98_0278 -> [bcy:Bcer98_0276 -> {bcy:Bcer98_0271, bcy:Bcer98_0272, bcy:Bcer98_0273}] -> bcy:Bcer98_0275
path_bcy00230.kgml: 2.4.2.14 -> 6.3.4.13 -> [2.1.2.2 -> 6.3.5.3] -> 6.3.3.1
path_bcy00230.kgml: Skipped genes: bcy:Bcer98_0276, bcy:Bcer98_0277
path_bcy00230.kgml:
path_bcy00230.kgml: Found a trail of span 2 containing skipped vertices
path_bcy00230.kgml: 302 -> [220 -> 300] -> 245
path_bcy00230.kgml: R01229 -> [R00332 -> R00430] -> R00429
path_bcy00230.kgml: bcy:Bcer98_3124 -> [bcy:Bcer98_2523 -> bcy:Bcer98_3282] -> {bcy:Bcer98_0914, bcy:Bcer98_3068, bcy:Bcer98_3123}
path_bcy00230.kgml: {2.4.2.22, 2.4.2.7, 2.4.2.8} -> [2.7.4.8 -> 2.7.1.40] -> 2.7.6.5
path_bcy00230.kgml:
path_bcy00230.kgml: Found a trail of span 2 without skipping any vertex
path_bcy00230.kgml: 252 -> 253
path_bcy00230.kgml: R00529 -> R00509
path_bcy00230.kgml: bcy:Bcer98_1144 -> bcy:Bcer98_1145
path_bcy00230.kgml: 2.7.7.4 -> 2.7.1.25
path_bcy00230.kgml:
path_bcy00230.kgml: --- 27.28 seconds ---

path_bcy00240.kgml: Pyrimidine metabolism
path_bcy00240.kgml: Initialization took 4.35 seconds
path_bcy00240.kgml:
path_bcy00240.kgml: Found a trail of span 7 containing skipped vertices
path_bcy00240.kgml: 91 -> 97 -> 98 -> [99] -> 101 -> 99 -> [101] -> 178 -> 112
path_bcy00240.kgml: R00575 -> R01397 -> R01993 -> [R01869] -> R01870 -> R01869 -> [R01870] -> R00965 -> R00966
path_bcy00240.kgml: {bcy:Bcer98_2535, bcy:Bcer98_2536} -> bcy:Bcer98_2538 -> bcy:Bcer98_2537 -> [{bcy:Bcer98_2533, bcy:Bcer98_2534}] -> bcy:Bcer98_2531 -> {bcy:Bcer98_2533, bcy:Bcer98_2534} -> [bcy:Bcer98_2531] -> bcy:Bcer98_2532 -> {bcy:Bcer98_2540, bcy:Bcer98_3834}
path_bcy00240.kgml: 6.3.5.5 -> 2.1.3.2 -> 3.5.2.3 -> [1.3.1.14] -> 2.4.2.10 -> 1.3.1.14 -> [2.4.2.10] -> 4.1.1.23 -> 2.4.2.9
path_bcy00240.kgml: Skipped genes: bcy:Bcer98_2539
path_bcy00240.kgml:
path_bcy00240.kgml: Found a trail of span 6 containing skipped vertices
path_bcy00240.kgml: 91 -> [97 -> 98] -> 99 -> 98 -> [99] -> 101 -> 178 -> 112
path_bcy00240.kgml: R00575 -> [R01397 -> R01993] -> R01869 -> R01993 -> [R01869] -> R01870 -> R00965 -> R00966
path_bcy00240.kgml: {bcy:Bcer98_2535, bcy:Bcer98_2536} -> [bcy:Bcer98_2538 -> bcy:Bcer98_2537] -> {bcy:Bcer98_2533, bcy:Bcer98_2534} -> bcy:Bcer98_2537 -> [{bcy:Bcer98_2533, bcy:Bcer98_2534}] -> bcy:Bcer98_2531 -> bcy:Bcer98_2532 -> {bcy:Bcer98_2540, bcy:Bcer98_3834}
path_bcy00240.kgml: 6.3.5.5 -> [2.1.3.2 -> 3.5.2.3] -> 1.3.1.14 -> 3.5.2.3 -> [1.3.1.14] -> 2.4.2.10 -> 4.1.1.23 -> 2.4.2.9
path_bcy00240.kgml: Skipped genes: bcy:Bcer98_2539, bcy:Bcer98_2538
path_bcy00240.kgml:
path_bcy00240.kgml: Found a trail of span 6 containing skipped vertices
path_bcy00240.kgml: 91 -> 97 -> [98 -> 99] -> 101 -> [99] -> 98 -> 99 -> [101 -> 178] -> 112
path_bcy00240.kgml: R00575 -> R01397 -> [R01993 -> R01869] -> R01870 -> [R01869] -> R01993 -> R01869 -> [R01870 -> R00965] -> R00966
path_bcy00240.kgml: {bcy:Bcer98_2535, bcy:Bcer98_2536} -> bcy:Bcer98_2538 -> [bcy:Bcer98_2537 -> {bcy:Bcer98_2533, bcy:Bcer98_2534}] -> bcy:Bcer98_2531 -> [{bcy:Bcer98_2533, bcy:Bcer98_2534}] -> bcy:Bcer98_2537 -> {bcy:Bcer98_2533, bcy:Bcer98_2534} -> [bcy:Bcer98_2531 -> bcy:Bcer98_2532] -> {bcy:Bcer98_2540, bcy:Bcer98_3834}
path_bcy00240.kgml: 6.3.5.5 -> 2.1.3.2 -> [3.5.2.3 -> 1.3.1.14] -> 2.4.2.10 -> [1.3.1.14] -> 3.5.2.3 -> 1.3.1.14 -> [2.4.2.10 -> 4.1.1.23] -> 2.4.2.9
path_bcy00240.kgml: Skipped genes: bcy:Bcer98_2532, bcy:Bcer98_2539
path_bcy00240.kgml:
path_bcy00240.kgml: Found a trail of span 3 containing skipped vertices
path_bcy00240.kgml: 103 -> [102 -> 104] -> 107 -> 121
path_bcy00240.kgml: R00443 -> [R00438 -> R00156] -> {R00571, R00573} -> R00442
path_bcy00240.kgml: {bcy:Bcer98_0097, bcy:Bcer98_0131, bcy:Bcer98_2522, bcy:Bcer98_3860} -> [bcy:Bcer98_2459 -> bcy:Bcer98_1238] -> bcy:Bcer98_3859 -> {bcy:Bcer98_0097, bcy:Bcer98_0131, bcy:Bcer98_2522, bcy:Bcer98_3860}
path_bcy00240.kgml: {2.7.7.48, 2.7.7.52, 2.7.7.6} -> [2.7.7.8 -> 2.7.4.6] -> {6.3.4.2, 6.3.4.2} -> {2.7.7.48, 2.7.7.6}
path_bcy00240.kgml:
path_bcy00240.kgml: --- 8.31 seconds ---

path_bcy00250.kgml: Alanine, aspartate and glutamate metabolism
path_bcy00250.kgml: Initialization took 2.14 seconds
path_bcy00250.kgml:
path_bcy00250.kgml: Found a trail of span 2 without skipping any vertex
path_bcy00250.kgml: 48 -> 51
path_bcy00250.kgml: R01954 -> R01086
path_bcy00250.kgml: bcy:Bcer98_3306 -> {bcy:Bcer98_2224, bcy:Bcer98_3305}
path_bcy00250.kgml: 6.3.4.5 -> 4.3.2.1
path_bcy00250.kgml:
path_bcy00250.kgml: Found a trail of span 2 containing skipped vertices
path_bcy00250.kgml: 88 -> 134
path_bcy00250.kgml: R01648 -> R00714
path_bcy00250.kgml: bcy:Bcer98_0303 -> bcy:Bcer98_0306
path_bcy00250.kgml: 2.6.1.19 -> {1.2.1.16, 1.2.1.79}
path_bcy00250.kgml: Skipped genes: bcy:Bcer98_0304, bcy:Bcer98_0305
path_bcy00250.kgml:
path_bcy00250.kgml: Found a trail of span 2 containing skipped vertices
path_bcy00250.kgml: 88 -> 76
path_bcy00250.kgml: R01648 -> {R00713, R00714}
path_bcy00250.kgml: bcy:Bcer98_0303 -> bcy:Bcer98_0306
path_bcy00250.kgml: 2.6.1.19 -> {1.2.1.16, 1.2.1.24, 1.2.1.16, 1.2.1.79}
path_bcy00250.kgml: Skipped genes: bcy:Bcer98_0304, bcy:Bcer98_0305
path_bcy00250.kgml:
path_bcy00250.kgml: --- 2.47 seconds ---

path_bcy00260.kgml: Glycine, serine and threonine metabolism
path_bcy00260.kgml: Initialization took 1.70 seconds
path_bcy00260.kgml:
path_bcy00260.kgml: Found a trail of span 3 without skipping any vertex
path_bcy00260.kgml: 103 -> 99 -> 87
path_bcy00260.kgml: {R01773, R01775} -> R01771 -> R01466
path_bcy00260.kgml: {bcy:Bcer98_1496, bcy:Bcer98_3923} -> bcy:Bcer98_1498 -> bcy:Bcer98_1497
path_bcy00260.kgml: {1.1.1.3, 1.1.1.3} -> 2.7.1.39 -> 4.2.3.1
path_bcy00260.kgml:
path_bcy00260.kgml: Found a trail of span 2 without skipping any vertex
path_bcy00260.kgml: 78 -> 70
path_bcy00260.kgml: R04173 -> R01513
path_bcy00260.kgml: bcy:Bcer98_2086 -> bcy:Bcer98_2085
path_bcy00260.kgml: 2.6.1.52 -> 1.1.1.95
path_bcy00260.kgml:
path_bcy00260.kgml: Found a trail of span 2 without skipping any vertex
path_bcy00260.kgml: 165 -> 60
path_bcy00260.kgml: {R08557, R08558} -> {R02565, R02566}
path_bcy00260.kgml: bcy:Bcer98_1477 -> bcy:Bcer98_1476
path_bcy00260.kgml: {1.1.1.1, 1.1.1.1} -> {1.2.1.8, 1.2.1.8}
path_bcy00260.kgml:
path_bcy00260.kgml: Found a trail of span 2 without skipping any vertex
path_bcy00260.kgml: 76 -> 93
path_bcy00260.kgml: R00480 -> R02291
path_bcy00260.kgml: {bcy:Bcer98_1430, bcy:Bcer98_2452} -> bcy:Bcer98_2453
path_bcy00260.kgml: 2.7.2.4 -> 1.2.1.11
path_bcy00260.kgml:
path_bcy00260.kgml: Found a trail of span 2 containing skipped vertices
path_bcy00260.kgml: 103 -> [99] -> 87
path_bcy00260.kgml: {R01773, R01775} -> [R01771] -> R01466
path_bcy00260.kgml: {bcy:Bcer98_1496, bcy:Bcer98_3923} -> [bcy:Bcer98_1498] -> bcy:Bcer98_1497
path_bcy00260.kgml: {1.1.1.3, 1.1.1.3} -> [2.7.1.39] -> 4.2.3.1
path_bcy00260.kgml:
path_bcy00260.kgml: Found a trail of span 2 containing skipped vertices
path_bcy00260.kgml: 110 -> [82] -> 101
path_bcy00260.kgml: R04125 -> [R00945] -> R03425
path_bcy00260.kgml: bcy:Bcer98_2915 -> [bcy:Bcer98_3835] -> {bcy:Bcer98_2913, bcy:Bcer98_2914}
path_bcy00260.kgml: 2.1.2.10 -> [2.1.2.1] -> 1.4.4.2
path_bcy00260.kgml:
path_bcy00260.kgml: --- 2.26 seconds ---

path_bcy00261.kgml: Monobactam biosynthesis
path_bcy00261.kgml: Initialization took 0.19 seconds
path_bcy00261.kgml: (not found)
path_bcy00261.kgml: --- 0.24 seconds ---

path_bcy00270.kgml: Cysteine and methionine metabolism
path_bcy00270.kgml: Initialization took 3.96 seconds
path_bcy00270.kgml:
path_bcy00270.kgml: Found a trail of span 5 without skipping any vertex
path_bcy00270.kgml: 74 -> 73 -> 70 -> 71 -> 58
path_bcy00270.kgml: R07392 -> R07393 -> R07394 -> R07364 -> R07396
path_bcy00270.kgml: bcy:Bcer98_2737 -> bcy:Bcer98_2735 -> bcy:Bcer98_2736 -> bcy:Bcer98_2738 -> bcy:Bcer98_2734
path_bcy00270.kgml: 4.2.1.109 -> {3.1.3.77, 5.3.2.5} -> {3.1.3.77, 3.1.3.87} -> 1.13.11.54 -> {2.6.1.5, 2.6.1.57}
path_bcy00270.kgml:
path_bcy00270.kgml: Found a trail of span 5 containing skipped vertices
path_bcy00270.kgml: 237 -> 100 -> [99 -> 236] -> 85 -> [89] -> 236 -> [85] -> 185
path_bcy00270.kgml: R10404 -> R00194 -> [R01291 -> R10305] -> R01001 -> [R01286] -> R10305 -> [R01001] -> R00782
path_bcy00270.kgml: bcy:Bcer98_3087 -> {bcy:Bcer98_1818, bcy:Bcer98_3086} -> [bcy:Bcer98_3461 -> bcy:Bcer98_3085] -> bcy:Bcer98_3084 -> [{bcy:Bcer98_2986, bcy:Bcer98_3517}] -> bcy:Bcer98_3085 -> [bcy:Bcer98_3084] -> bcy:Bcer98_3084
path_bcy00270.kgml: ? -> 3.2.2.9 -> [4.4.1.21 -> 2.5.1.134] -> 4.4.1.1 -> [4.4.1.13] -> 2.5.1.134 -> [4.4.1.1] -> {4.4.1.1, 4.4.1.13, 4.4.1.28}
path_bcy00270.kgml:
path_bcy00270.kgml: Found a trail of span 4 containing skipped vertices
path_bcy00270.kgml: 74 -> 73 -> [70] -> 71 -> 58
path_bcy00270.kgml: R07392 -> R07393 -> [R07394] -> R07364 -> R07396
path_bcy00270.kgml: bcy:Bcer98_2737 -> bcy:Bcer98_2735 -> [bcy:Bcer98_2736] -> bcy:Bcer98_2738 -> bcy:Bcer98_2734
path_bcy00270.kgml: 4.2.1.109 -> {3.1.3.77, 5.3.2.5} -> [{3.1.3.77, 3.1.3.87}] -> 1.13.11.54 -> {2.6.1.5, 2.6.1.57}
path_bcy00270.kgml: Skipped genes: bcy:Bcer98_2736
path_bcy00270.kgml:
path_bcy00270.kgml: Found a trail of span 4 without skipping any vertex
path_bcy00270.kgml: 74 -> 73 -> 70 -> 72
path_bcy00270.kgml: R07392 -> R07393 -> R07394 -> R07363
path_bcy00270.kgml: bcy:Bcer98_2737 -> bcy:Bcer98_2735 -> bcy:Bcer98_2736 -> bcy:Bcer98_2738
path_bcy00270.kgml: 4.2.1.109 -> {3.1.3.77, 5.3.2.5} -> {3.1.3.77, 3.1.3.87} -> 1.13.11.53
path_bcy00270.kgml:
path_bcy00270.kgml: Found a trail of span 4 containing skipped vertices
path_bcy00270.kgml: 74 -> 73 -> 70 -> [71] -> 58
path_bcy00270.kgml: R07392 -> R07393 -> R07394 -> [R07364] -> R07396
path_bcy00270.kgml: bcy:Bcer98_2737 -> bcy:Bcer98_2735 -> bcy:Bcer98_2736 -> [bcy:Bcer98_2738] -> bcy:Bcer98_2734
path_bcy00270.kgml: 4.2.1.109 -> {3.1.3.77, 5.3.2.5} -> {3.1.3.77, 3.1.3.87} -> [1.13.11.54] -> {2.6.1.5, 2.6.1.57}
path_bcy00270.kgml:
path_bcy00270.kgml: Found a trail of span 4 containing skipped vertices
path_bcy00270.kgml: 74 -> [73] -> 70 -> 71 -> 58
path_bcy00270.kgml: R07392 -> [R07393] -> R07394 -> R07364 -> R07396
path_bcy00270.kgml: bcy:Bcer98_2737 -> [bcy:Bcer98_2735] -> bcy:Bcer98_2736 -> bcy:Bcer98_2738 -> bcy:Bcer98_2734
path_bcy00270.kgml: 4.2.1.109 -> [{3.1.3.77, 5.3.2.5}] -> {3.1.3.77, 3.1.3.87} -> 1.13.11.54 -> {2.6.1.5, 2.6.1.57}
path_bcy00270.kgml: Skipped genes: bcy:Bcer98_2735
path_bcy00270.kgml:
path_bcy00270.kgml: Found a trail of span 4 containing skipped vertices
path_bcy00270.kgml: 237 -> [100 -> 99] -> 236 -> 85 -> 185
path_bcy00270.kgml: R10404 -> [R00194 -> R01291] -> R10305 -> R01001 -> R00782
path_bcy00270.kgml: bcy:Bcer98_3087 -> [{bcy:Bcer98_1818, bcy:Bcer98_3086} -> bcy:Bcer98_3461] -> bcy:Bcer98_3085 -> bcy:Bcer98_3084 -> bcy:Bcer98_3084
path_bcy00270.kgml: ? -> [3.2.2.9 -> 4.4.1.21] -> 2.5.1.134 -> 4.4.1.1 -> {4.4.1.1, 4.4.1.13, 4.4.1.28}
path_bcy00270.kgml: Skipped genes: bcy:Bcer98_3086
path_bcy00270.kgml:
path_bcy00270.kgml: Found a trail of span 4 without skipping any vertex
path_bcy00270.kgml: 211 -> 197 -> 196 -> 204
path_bcy00270.kgml: {R01773, R01775} -> R01777 -> R01776 -> {R01287, R02026}
path_bcy00270.kgml: {bcy:Bcer98_1496, bcy:Bcer98_3923} -> {bcy:Bcer98_3407, bcy:Bcer98_3924} -> {bcy:Bcer98_3407, bcy:Bcer98_3924} -> bcy:Bcer98_3925
path_bcy00270.kgml: {1.1.1.3, 1.1.1.3} -> 2.3.1.46 -> 2.3.1.31 -> 2.5.1.49
path_bcy00270.kgml:
path_bcy00270.kgml: Found a trail of span 3 containing skipped vertices
path_bcy00270.kgml: 74 -> 73 -> [70] -> 72
path_bcy00270.kgml: R07392 -> R07393 -> [R07394] -> R07363
path_bcy00270.kgml: bcy:Bcer98_2737 -> bcy:Bcer98_2735 -> [bcy:Bcer98_2736] -> bcy:Bcer98_2738
path_bcy00270.kgml: 4.2.1.109 -> {3.1.3.77, 5.3.2.5} -> [{3.1.3.77, 3.1.3.87}] -> 1.13.11.53
path_bcy00270.kgml: Skipped genes: bcy:Bcer98_2736
path_bcy00270.kgml:
path_bcy00270.kgml: Found a trail of span 3 containing skipped vertices
path_bcy00270.kgml: 74 -> 73 -> [70 -> 71] -> 58
path_bcy00270.kgml: R07392 -> R07393 -> [R07394 -> R07364] -> R07396
path_bcy00270.kgml: bcy:Bcer98_2737 -> bcy:Bcer98_2735 -> [bcy:Bcer98_2736 -> bcy:Bcer98_2738] -> bcy:Bcer98_2734
path_bcy00270.kgml: 4.2.1.109 -> {3.1.3.77, 5.3.2.5} -> [{3.1.3.77, 3.1.3.87} -> 1.13.11.54] -> {2.6.1.5, 2.6.1.57}
path_bcy00270.kgml: Skipped genes: bcy:Bcer98_2736
path_bcy00270.kgml:
path_bcy00270.kgml: Found a trail of span 3 containing skipped vertices
path_bcy00270.kgml: 101 -> [236] -> 89 -> [236 -> 85] -> 184
path_bcy00270.kgml: R01288 -> [R10305] -> R01286 -> [R10305 -> R01001] -> R00782
path_bcy00270.kgml: bcy:Bcer98_2985 -> [bcy:Bcer98_3085] -> {bcy:Bcer98_2986, bcy:Bcer98_3517} -> [bcy:Bcer98_3085 -> bcy:Bcer98_3084] -> {bcy:Bcer98_2986, bcy:Bcer98_3517}
path_bcy00270.kgml: 2.5.1.48 -> [2.5.1.134] -> 4.4.1.13 -> [2.5.1.134 -> 4.4.1.1] -> {4.4.1.1, 4.4.1.13, 4.4.1.28}
path_bcy00270.kgml:
path_bcy00270.kgml: Found a trail of span 3 containing skipped vertices
path_bcy00270.kgml: 74 -> [73 -> 70] -> 71 -> 58
path_bcy00270.kgml: R07392 -> [R07393 -> R07394] -> R07364 -> R07396
path_bcy00270.kgml: bcy:Bcer98_2737 -> [bcy:Bcer98_2735 -> bcy:Bcer98_2736] -> bcy:Bcer98_2738 -> bcy:Bcer98_2734
path_bcy00270.kgml: 4.2.1.109 -> [{3.1.3.77, 5.3.2.5} -> {3.1.3.77, 3.1.3.87}] -> 1.13.11.54 -> {2.6.1.5, 2.6.1.57}
path_bcy00270.kgml: Skipped genes: bcy:Bcer98_2735, bcy:Bcer98_2736
path_bcy00270.kgml:
path_bcy00270.kgml: Found a trail of span 3 containing skipped vertices
path_bcy00270.kgml: 206 -> [85] -> 89 -> [236 -> 85] -> 184
path_bcy00270.kgml: R00999 -> [R01001] -> R01286 -> [R10305 -> R01001] -> R00782
path_bcy00270.kgml: bcy:Bcer98_2985 -> [bcy:Bcer98_3084] -> {bcy:Bcer98_2986, bcy:Bcer98_3517} -> [bcy:Bcer98_3085 -> bcy:Bcer98_3084] -> {bcy:Bcer98_2986, bcy:Bcer98_3517}
path_bcy00270.kgml: 2.5.1.48 -> [4.4.1.1] -> 4.4.1.13 -> [2.5.1.134 -> 4.4.1.1] -> {4.4.1.1, 4.4.1.13, 4.4.1.28}
path_bcy00270.kgml:
path_bcy00270.kgml: Found a trail of span 3 containing skipped vertices
path_bcy00270.kgml: 202 -> 89 -> [236 -> 85] -> 184
path_bcy00270.kgml: R03217 -> R01286 -> [R10305 -> R01001] -> R00782
path_bcy00270.kgml: bcy:Bcer98_2985 -> {bcy:Bcer98_2986, bcy:Bcer98_3517} -> [bcy:Bcer98_3085 -> bcy:Bcer98_3084] -> {bcy:Bcer98_2986, bcy:Bcer98_3517}
path_bcy00270.kgml: 2.5.1.48 -> 4.4.1.13 -> [2.5.1.134 -> 4.4.1.1] -> {4.4.1.1, 4.4.1.13, 4.4.1.28}
path_bcy00270.kgml:
path_bcy00270.kgml: Found a trail of span 3 containing skipped vertices
path_bcy00270.kgml: 201 -> [85] -> 184 -> [85] -> 89
path_bcy00270.kgml: R03260 -> [R01001] -> R00782 -> [R01001] -> R01286
path_bcy00270.kgml: bcy:Bcer98_2985 -> [bcy:Bcer98_3084] -> {bcy:Bcer98_2986, bcy:Bcer98_3517} -> [bcy:Bcer98_3084] -> {bcy:Bcer98_2986, bcy:Bcer98_3517}
path_bcy00270.kgml: 2.5.1.48 -> [4.4.1.1] -> {4.4.1.1, 4.4.1.13, 4.4.1.28} -> [4.4.1.1] -> 4.4.1.13
path_bcy00270.kgml:
path_bcy00270.kgml: Found a trail of span 3 containing skipped vertices
path_bcy00270.kgml: 203 -> [236] -> 89 -> [236 -> 85] -> 184
path_bcy00270.kgml: R02026 -> [R10305] -> R01286 -> [R10305 -> R01001] -> R00782
path_bcy00270.kgml: bcy:Bcer98_2985 -> [bcy:Bcer98_3085] -> {bcy:Bcer98_2986, bcy:Bcer98_3517} -> [bcy:Bcer98_3085 -> bcy:Bcer98_3084] -> {bcy:Bcer98_2986, bcy:Bcer98_3517}
path_bcy00270.kgml: ? -> [2.5.1.134] -> 4.4.1.13 -> [2.5.1.134 -> 4.4.1.1] -> {4.4.1.1, 4.4.1.13, 4.4.1.28}
path_bcy00270.kgml:
path_bcy00270.kgml: Found a trail of span 3 containing skipped vertices
path_bcy00270.kgml: 197 -> 211 -> [196] -> 204
path_bcy00270.kgml: R01777 -> {R01773, R01775} -> [R01776] -> {R01287, R02026}
path_bcy00270.kgml: {bcy:Bcer98_3407, bcy:Bcer98_3924} -> {bcy:Bcer98_1496, bcy:Bcer98_3923} -> [{bcy:Bcer98_3407, bcy:Bcer98_3924}] -> bcy:Bcer98_3925
path_bcy00270.kgml: 2.3.1.46 -> {1.1.1.3, 1.1.1.3} -> [2.3.1.31] -> 2.5.1.49
path_bcy00270.kgml:
path_bcy00270.kgml: Found a trail of span 2 without skipping any vertex
path_bcy00270.kgml: 76 -> 75
path_bcy00270.kgml: R04143 -> R04420
path_bcy00270.kgml: bcy:Bcer98_2732 -> bcy:Bcer98_2731
path_bcy00270.kgml: 2.7.1.100 -> 5.3.1.23
path_bcy00270.kgml:
path_bcy00270.kgml: Found a trail of span 2 containing skipped vertices
path_bcy00270.kgml: 74 -> [73 -> 70] -> 72
path_bcy00270.kgml: R07392 -> [R07393 -> R07394] -> R07363
path_bcy00270.kgml: bcy:Bcer98_2737 -> [bcy:Bcer98_2735 -> bcy:Bcer98_2736] -> bcy:Bcer98_2738
path_bcy00270.kgml: 4.2.1.109 -> [{3.1.3.77, 5.3.2.5} -> {3.1.3.77, 3.1.3.87}] -> 1.13.11.53
path_bcy00270.kgml:
path_bcy00270.kgml: Found a trail of span 2 without skipping any vertex
path_bcy00270.kgml: 217 -> 214
path_bcy00270.kgml: R00480 -> R02291
path_bcy00270.kgml: {bcy:Bcer98_1430, bcy:Bcer98_2452} -> bcy:Bcer98_2453
path_bcy00270.kgml: 2.7.2.4 -> 1.2.1.11
path_bcy00270.kgml:
path_bcy00270.kgml: --- 8.21 seconds ---

path_bcy00280.kgml: Valine, leucine and isoleucine degradation
path_bcy00280.kgml: Initialization took 0.43 seconds
path_bcy00280.kgml:
path_bcy00280.kgml: Found a trail of span 5 containing skipped vertices
path_bcy00280.kgml: 83 -> 109 -> [69] -> 110 -> 68 -> 69
path_bcy00280.kgml: R01088 -> R07601 -> [R07602] -> R04097 -> R07618 -> R07602
path_bcy00280.kgml: bcy:Bcer98_2859 -> {bcy:Bcer98_2855, bcy:Bcer98_2856} -> [{bcy:Bcer98_2855, bcy:Bcer98_2856}] -> bcy:Bcer98_2854 -> {bcy:Bcer98_2671, bcy:Bcer98_2857} -> {bcy:Bcer98_2855, bcy:Bcer98_2856}
path_bcy00280.kgml: 1.4.1.9 -> 1.2.4.4 -> [1.2.4.4] -> 2.3.1.168 -> 1.8.1.4 -> 1.2.4.4
path_bcy00280.kgml: Skipped genes: bcy:Bcer98_2858
path_bcy00280.kgml:
path_bcy00280.kgml: Found a trail of span 4 containing skipped vertices
path_bcy00280.kgml: 82 -> [53 -> 90] -> 54 -> 53 -> 90
path_bcy00280.kgml: R07603 -> [R07604 -> R03174] -> R07618 -> R07604 -> R03174
path_bcy00280.kgml: {bcy:Bcer98_2855, bcy:Bcer98_2856} -> [{bcy:Bcer98_2855, bcy:Bcer98_2856} -> bcy:Bcer98_2854] -> {bcy:Bcer98_2671, bcy:Bcer98_2857} -> {bcy:Bcer98_2855, bcy:Bcer98_2856} -> bcy:Bcer98_2854
path_bcy00280.kgml: 1.2.4.4 -> [1.2.4.4 -> 2.3.1.168] -> 1.8.1.4 -> 1.2.4.4 -> 2.3.1.168
path_bcy00280.kgml:
path_bcy00280.kgml: Found a trail of span 4 containing skipped vertices
path_bcy00280.kgml: 91 -> 63 -> [108] -> 62 -> [63] -> 108
path_bcy00280.kgml: R07599 -> R07600 -> [R02662] -> R07618 -> [R07600] -> R02662
path_bcy00280.kgml: {bcy:Bcer98_2855, bcy:Bcer98_2856} -> {bcy:Bcer98_2855, bcy:Bcer98_2856} -> [bcy:Bcer98_2854] -> {bcy:Bcer98_2671, bcy:Bcer98_2857} -> [{bcy:Bcer98_2855, bcy:Bcer98_2856}] -> bcy:Bcer98_2854
path_bcy00280.kgml: 1.2.4.4 -> 1.2.4.4 -> [2.3.1.168] -> 1.8.1.4 -> [1.2.4.4] -> 2.3.1.168
path_bcy00280.kgml:
path_bcy00280.kgml: --- 22.23 seconds ---

path_bcy00281.kgml: Geraniol degradation
path_bcy00281.kgml: Initialization took 0.08 seconds
path_bcy00281.kgml: (not found)
path_bcy00281.kgml: --- 0.13 seconds ---

path_bcy00290.kgml: Valine, leucine and isoleucine biosynthesis
path_bcy00290.kgml: Initialization took 0.18 seconds
path_bcy00290.kgml:
path_bcy00290.kgml: Found a trail of span 7 containing skipped vertices
path_bcy00290.kgml: 79 -> [44] -> 46 -> 44 -> [46 -> 41] -> 38 -> [35] -> 37 -> 36 -> [37] -> 35
path_bcy00290.kgml: R00226 -> [R05071] -> R04440 -> R05071 -> [R04440 -> R04441] -> R01213 -> [R03968] -> R04001 -> R04426 -> [R04001] -> R03968
path_bcy00290.kgml: {bcy:Bcer98_1120, bcy:Bcer98_1121} -> [bcy:Bcer98_1122] -> bcy:Bcer98_1122 -> bcy:Bcer98_1122 -> [bcy:Bcer98_1122 -> bcy:Bcer98_1446] -> bcy:Bcer98_1123 -> [{bcy:Bcer98_1125, bcy:Bcer98_1126}] -> {bcy:Bcer98_1125, bcy:Bcer98_1126} -> bcy:Bcer98_1124 -> [{bcy:Bcer98_1125, bcy:Bcer98_1126}] -> {bcy:Bcer98_1125, bcy:Bcer98_1126}
path_bcy00290.kgml: 2.2.1.6 -> [{1.1.1.86, 5.4.99.3}] -> 1.1.1.86 -> {1.1.1.86, 5.4.99.3} -> [1.1.1.86 -> 4.2.1.9] -> 2.3.3.13 -> [4.2.1.33] -> 4.2.1.33 -> 1.1.1.85 -> [4.2.1.33] -> 4.2.1.33
path_bcy00290.kgml:
path_bcy00290.kgml: Found a trail of span 6 containing skipped vertices
path_bcy00290.kgml: 79 -> 44 -> 46 -> [41 -> 38] -> 35 -> 37 -> 36
path_bcy00290.kgml: R00226 -> R05071 -> R04440 -> [R04441 -> R01213] -> R03968 -> R04001 -> R04426
path_bcy00290.kgml: {bcy:Bcer98_1120, bcy:Bcer98_1121} -> bcy:Bcer98_1122 -> bcy:Bcer98_1122 -> [bcy:Bcer98_1446 -> bcy:Bcer98_1123] -> {bcy:Bcer98_1125, bcy:Bcer98_1126} -> {bcy:Bcer98_1125, bcy:Bcer98_1126} -> bcy:Bcer98_1124
path_bcy00290.kgml: 2.2.1.6 -> {1.1.1.86, 5.4.99.3} -> 1.1.1.86 -> [4.2.1.9 -> 2.3.3.13] -> 4.2.1.33 -> 4.2.1.33 -> 1.1.1.85
path_bcy00290.kgml: Skipped genes: bcy:Bcer98_1123
path_bcy00290.kgml:
path_bcy00290.kgml: Found a trail of span 6 containing skipped vertices
path_bcy00290.kgml: 78 -> 21 -> 22 -> 47 -> 42 -> 34
path_bcy00290.kgml: R03896 -> R03898 -> R00994 -> R08648 -> R05069 -> R05068
path_bcy00290.kgml: {bcy:Bcer98_1125, bcy:Bcer98_1126} -> {bcy:Bcer98_1125, bcy:Bcer98_1126} -> bcy:Bcer98_1124 -> {bcy:Bcer98_1120, bcy:Bcer98_1121} -> bcy:Bcer98_1122 -> bcy:Bcer98_1122
path_bcy00290.kgml: 4.2.1.35 -> 4.2.1.35 -> 1.1.1.85 -> 2.2.1.6 -> {1.1.1.86, 5.4.99.3} -> 1.1.1.86
path_bcy00290.kgml: Skipped genes: bcy:Bcer98_1123
path_bcy00290.kgml:
path_bcy00290.kgml: Found a trail of span 5 containing skipped vertices
path_bcy00290.kgml: 78 -> [21] -> 22 -> 47 -> 42 -> 34
path_bcy00290.kgml: R03896 -> [R03898] -> R00994 -> R08648 -> R05069 -> R05068
path_bcy00290.kgml: {bcy:Bcer98_1125, bcy:Bcer98_1126} -> [{bcy:Bcer98_1125, bcy:Bcer98_1126}] -> bcy:Bcer98_1124 -> {bcy:Bcer98_1120, bcy:Bcer98_1121} -> bcy:Bcer98_1122 -> bcy:Bcer98_1122
path_bcy00290.kgml: 4.2.1.35 -> [4.2.1.35] -> 1.1.1.85 -> 2.2.1.6 -> {1.1.1.86, 5.4.99.3} -> 1.1.1.86
path_bcy00290.kgml: Skipped genes: bcy:Bcer98_1123
path_bcy00290.kgml:
path_bcy00290.kgml: Found a trail of span 5 containing skipped vertices
path_bcy00290.kgml: 78 -> 21 -> 22 -> [47] -> 42 -> 34
path_bcy00290.kgml: R03896 -> R03898 -> R00994 -> [R08648] -> R05069 -> R05068
path_bcy00290.kgml: {bcy:Bcer98_1125, bcy:Bcer98_1126} -> {bcy:Bcer98_1125, bcy:Bcer98_1126} -> bcy:Bcer98_1124 -> [{bcy:Bcer98_1120, bcy:Bcer98_1121}] -> bcy:Bcer98_1122 -> bcy:Bcer98_1122
path_bcy00290.kgml: 4.2.1.35 -> 4.2.1.35 -> 1.1.1.85 -> [2.2.1.6] -> {1.1.1.86, 5.4.99.3} -> 1.1.1.86
path_bcy00290.kgml: Skipped genes: bcy:Bcer98_1123
path_bcy00290.kgml:
path_bcy00290.kgml: Found a trail of span 5 containing skipped vertices
path_bcy00290.kgml: 78 -> 21 -> [22] -> 47 -> 42 -> 34
path_bcy00290.kgml: R03896 -> R03898 -> [R00994] -> R08648 -> R05069 -> R05068
path_bcy00290.kgml: {bcy:Bcer98_1125, bcy:Bcer98_1126} -> {bcy:Bcer98_1125, bcy:Bcer98_1126} -> [bcy:Bcer98_1124] -> {bcy:Bcer98_1120, bcy:Bcer98_1121} -> bcy:Bcer98_1122 -> bcy:Bcer98_1122
path_bcy00290.kgml: 4.2.1.35 -> 4.2.1.35 -> [1.1.1.85] -> 2.2.1.6 -> {1.1.1.86, 5.4.99.3} -> 1.1.1.86
path_bcy00290.kgml: Skipped genes: bcy:Bcer98_1124, bcy:Bcer98_1123
path_bcy00290.kgml:
path_bcy00290.kgml: Found a trail of span 4 containing skipped vertices
path_bcy00290.kgml: 78 -> [21 -> 22] -> 47 -> 42 -> 34
path_bcy00290.kgml: R03896 -> [R03898 -> R00994] -> R08648 -> R05069 -> R05068
path_bcy00290.kgml: {bcy:Bcer98_1125, bcy:Bcer98_1126} -> [{bcy:Bcer98_1125, bcy:Bcer98_1126} -> bcy:Bcer98_1124] -> {bcy:Bcer98_1120, bcy:Bcer98_1121} -> bcy:Bcer98_1122 -> bcy:Bcer98_1122
path_bcy00290.kgml: 4.2.1.35 -> [4.2.1.35 -> 1.1.1.85] -> 2.2.1.6 -> {1.1.1.86, 5.4.99.3} -> 1.1.1.86
path_bcy00290.kgml: Skipped genes: bcy:Bcer98_1124, bcy:Bcer98_1123
path_bcy00290.kgml:
path_bcy00290.kgml: Found a trail of span 4 containing skipped vertices
path_bcy00290.kgml: 78 -> 21 -> [22 -> 47] -> 42 -> 34
path_bcy00290.kgml: R03896 -> R03898 -> [R00994 -> R08648] -> R05069 -> R05068
path_bcy00290.kgml: {bcy:Bcer98_1125, bcy:Bcer98_1126} -> {bcy:Bcer98_1125, bcy:Bcer98_1126} -> [bcy:Bcer98_1124 -> {bcy:Bcer98_1120, bcy:Bcer98_1121}] -> bcy:Bcer98_1122 -> bcy:Bcer98_1122
path_bcy00290.kgml: 4.2.1.35 -> 4.2.1.35 -> [1.1.1.85 -> 2.2.1.6] -> {1.1.1.86, 5.4.99.3} -> 1.1.1.86
path_bcy00290.kgml: Skipped genes: bcy:Bcer98_1124, bcy:Bcer98_1123
path_bcy00290.kgml:
path_bcy00290.kgml: Found a trail of span 2 containing skipped vertices
path_bcy00290.kgml: 41 -> 40
path_bcy00290.kgml: R04441 -> R01214
path_bcy00290.kgml: bcy:Bcer98_1446 -> bcy:Bcer98_1444
path_bcy00290.kgml: 4.2.1.9 -> {2.6.1.42, 2.6.1.6}
path_bcy00290.kgml: Skipped genes: bcy:Bcer98_1445
path_bcy00290.kgml:
path_bcy00290.kgml: Found a trail of span 2 containing skipped vertices
path_bcy00290.kgml: 45 -> 31
path_bcy00290.kgml: R05070 -> R02199
path_bcy00290.kgml: bcy:Bcer98_1446 -> bcy:Bcer98_1444
path_bcy00290.kgml: 4.2.1.9 -> 2.6.1.42
path_bcy00290.kgml: Skipped genes: bcy:Bcer98_1445
path_bcy00290.kgml:
path_bcy00290.kgml: --- 1.64 seconds ---

path_bcy00300.kgml: Lysine biosynthesis
path_bcy00300.kgml: Initialization took 0.78 seconds
path_bcy00300.kgml:
path_bcy00300.kgml: Found a trail of span 3 without skipping any vertex
path_bcy00300.kgml: 50 -> 51 -> 53
path_bcy00300.kgml: R00480 -> R02291 -> R10147
path_bcy00300.kgml: {bcy:Bcer98_1430, bcy:Bcer98_2452} -> bcy:Bcer98_2453 -> {bcy:Bcer98_0964, bcy:Bcer98_2451}
path_bcy00300.kgml: 2.7.2.4 -> 1.2.1.11 -> 4.3.3.7
path_bcy00300.kgml:
path_bcy00300.kgml: Found a trail of span 2 containing skipped vertices
path_bcy00300.kgml: 50 -> [51] -> 53
path_bcy00300.kgml: R00480 -> [R02291] -> R10147
path_bcy00300.kgml: {bcy:Bcer98_1430, bcy:Bcer98_2452} -> [bcy:Bcer98_2453] -> {bcy:Bcer98_0964, bcy:Bcer98_2451}
path_bcy00300.kgml: 2.7.2.4 -> [1.2.1.11] -> 4.3.3.7
path_bcy00300.kgml:
path_bcy00300.kgml: Found a trail of span 2 containing skipped vertices
path_bcy00300.kgml: 56 -> [58] -> 60
path_bcy00300.kgml: R04364 -> [R04467] -> R02733
path_bcy00300.kgml: bcy:Bcer98_2683 -> [bcy:Bcer98_2710] -> bcy:Bcer98_2682
path_bcy00300.kgml: 2.3.1.89 -> [?] -> 3.5.1.47
path_bcy00300.kgml:
path_bcy00300.kgml: --- 1.09 seconds ---

path_bcy00310.kgml: Lysine degradation
path_bcy00310.kgml: Initialization took 0.40 seconds
path_bcy00310.kgml:
path_bcy00310.kgml: Found a trail of span 2 without skipping any vertex
path_bcy00310.kgml: 55 -> 73
path_bcy00310.kgml: R01940 -> R02571
path_bcy00310.kgml: bcy:Bcer98_0961 -> bcy:Bcer98_0960
path_bcy00310.kgml: 1.2.4.2 -> 2.3.1.61
path_bcy00310.kgml:
path_bcy00310.kgml: --- 0.50 seconds ---

path_bcy00330.kgml: Arginine and proline metabolism
path_bcy00330.kgml: Initialization took 0.90 seconds
path_bcy00330.kgml:
path_bcy00330.kgml: Found a trail of span 3 without skipping any vertex
path_bcy00330.kgml: 149 -> 79 -> 142
path_bcy00330.kgml: R01157 -> R01920 -> R02869
path_bcy00330.kgml: bcy:Bcer98_3883 -> bcy:Bcer98_3884 -> bcy:Bcer98_3884
path_bcy00330.kgml: 3.5.3.11 -> 2.5.1.16 -> {2.5.1.16, 2.5.1.22}
path_bcy00330.kgml:
path_bcy00330.kgml: Found a trail of span 2 containing skipped vertices
path_bcy00330.kgml: 149 -> [79] -> 142
path_bcy00330.kgml: R01157 -> [R01920] -> R02869
path_bcy00330.kgml: bcy:Bcer98_3883 -> [bcy:Bcer98_3884] -> bcy:Bcer98_3884
path_bcy00330.kgml: 3.5.3.11 -> [2.5.1.16] -> {2.5.1.16, 2.5.1.22}
path_bcy00330.kgml:
path_bcy00330.kgml: --- 1.12 seconds ---

path_bcy00340.kgml: Histidine metabolism
path_bcy00340.kgml: Initialization took 0.35 seconds
path_bcy00340.kgml:
path_bcy00340.kgml: Found a trail of span 6 containing skipped vertices
path_bcy00340.kgml: 58 -> 67 -> 66 -> 65 -> 69 -> 63
path_bcy00340.kgml: R01071 -> R04035 -> R04037 -> R04640 -> R04558 -> R03457
path_bcy00340.kgml: bcy:Bcer98_1128 -> bcy:Bcer98_1135 -> bcy:Bcer98_1134 -> bcy:Bcer98_1132 -> {bcy:Bcer98_1131, bcy:Bcer98_1133} -> bcy:Bcer98_1130
path_bcy00340.kgml: 2.4.2.17 -> 3.6.1.31 -> 3.5.4.19 -> 5.3.1.16 -> 4.3.2.10 -> 4.2.1.19
path_bcy00340.kgml: Skipped genes: bcy:Bcer98_1129
path_bcy00340.kgml:
path_bcy00340.kgml: Found a trail of span 5 containing skipped vertices
path_bcy00340.kgml: 58 -> 67 -> [66] -> 65 -> 69 -> 63
path_bcy00340.kgml: R01071 -> R04035 -> [R04037] -> R04640 -> R04558 -> R03457
path_bcy00340.kgml: bcy:Bcer98_1128 -> bcy:Bcer98_1135 -> [bcy:Bcer98_1134] -> bcy:Bcer98_1132 -> {bcy:Bcer98_1131, bcy:Bcer98_1133} -> bcy:Bcer98_1130
path_bcy00340.kgml: 2.4.2.17 -> 3.6.1.31 -> [3.5.4.19] -> 5.3.1.16 -> 4.3.2.10 -> 4.2.1.19
path_bcy00340.kgml: Skipped genes: bcy:Bcer98_1129, bcy:Bcer98_1134
path_bcy00340.kgml:
path_bcy00340.kgml: Found a trail of span 5 containing skipped vertices
path_bcy00340.kgml: 58 -> 67 -> 66 -> [65] -> 69 -> 63
path_bcy00340.kgml: R01071 -> R04035 -> R04037 -> [R04640] -> R04558 -> R03457
path_bcy00340.kgml: bcy:Bcer98_1128 -> bcy:Bcer98_1135 -> bcy:Bcer98_1134 -> [bcy:Bcer98_1132] -> {bcy:Bcer98_1131, bcy:Bcer98_1133} -> bcy:Bcer98_1130
path_bcy00340.kgml: 2.4.2.17 -> 3.6.1.31 -> 3.5.4.19 -> [5.3.1.16] -> 4.3.2.10 -> 4.2.1.19
path_bcy00340.kgml: Skipped genes: bcy:Bcer98_1132, bcy:Bcer98_1129
path_bcy00340.kgml:
path_bcy00340.kgml: Found a trail of span 5 containing skipped vertices
path_bcy00340.kgml: 58 -> 67 -> 66 -> 65 -> [69] -> 63
path_bcy00340.kgml: R01071 -> R04035 -> R04037 -> R04640 -> [R04558] -> R03457
path_bcy00340.kgml: bcy:Bcer98_1128 -> bcy:Bcer98_1135 -> bcy:Bcer98_1134 -> bcy:Bcer98_1132 -> [{bcy:Bcer98_1131, bcy:Bcer98_1133}] -> bcy:Bcer98_1130
path_bcy00340.kgml: 2.4.2.17 -> 3.6.1.31 -> 3.5.4.19 -> 5.3.1.16 -> [4.3.2.10] -> 4.2.1.19
path_bcy00340.kgml: Skipped genes: bcy:Bcer98_1133, bcy:Bcer98_1131, bcy:Bcer98_1129
path_bcy00340.kgml:
path_bcy00340.kgml: Found a trail of span 5 containing skipped vertices
path_bcy00340.kgml: 58 -> [67] -> 66 -> 65 -> 69 -> 63
path_bcy00340.kgml: R01071 -> [R04035] -> R04037 -> R04640 -> R04558 -> R03457
path_bcy00340.kgml: bcy:Bcer98_1128 -> [bcy:Bcer98_1135] -> bcy:Bcer98_1134 -> bcy:Bcer98_1132 -> {bcy:Bcer98_1131, bcy:Bcer98_1133} -> bcy:Bcer98_1130
path_bcy00340.kgml: 2.4.2.17 -> [3.6.1.31] -> 3.5.4.19 -> 5.3.1.16 -> 4.3.2.10 -> 4.2.1.19
path_bcy00340.kgml: Skipped genes: bcy:Bcer98_1129
path_bcy00340.kgml:
path_bcy00340.kgml: Found a trail of span 4 containing skipped vertices
path_bcy00340.kgml: 58 -> 67 -> [66 -> 65] -> 69 -> 63
path_bcy00340.kgml: R01071 -> R04035 -> [R04037 -> R04640] -> R04558 -> R03457
path_bcy00340.kgml: bcy:Bcer98_1128 -> bcy:Bcer98_1135 -> [bcy:Bcer98_1134 -> bcy:Bcer98_1132] -> {bcy:Bcer98_1131, bcy:Bcer98_1133} -> bcy:Bcer98_1130
path_bcy00340.kgml: 2.4.2.17 -> 3.6.1.31 -> [3.5.4.19 -> 5.3.1.16] -> 4.3.2.10 -> 4.2.1.19
path_bcy00340.kgml: Skipped genes: bcy:Bcer98_1132, bcy:Bcer98_1129, bcy:Bcer98_1134
path_bcy00340.kgml:
path_bcy00340.kgml: Found a trail of span 4 without skipping any vertex
path_bcy00340.kgml: 44 -> 43 -> 42 -> 40
path_bcy00340.kgml: R01168 -> R02914 -> R02288 -> R02285
path_bcy00340.kgml: bcy:Bcer98_2312 -> bcy:Bcer98_2311 -> bcy:Bcer98_2310 -> bcy:Bcer98_2309
path_bcy00340.kgml: 4.3.1.3 -> 4.2.1.49 -> 3.5.2.7 -> 3.5.3.8
path_bcy00340.kgml:
path_bcy00340.kgml: Found a trail of span 4 containing skipped vertices
path_bcy00340.kgml: 58 -> [67 -> 66] -> 65 -> 69 -> 63
path_bcy00340.kgml: R01071 -> [R04035 -> R04037] -> R04640 -> R04558 -> R03457
path_bcy00340.kgml: bcy:Bcer98_1128 -> [bcy:Bcer98_1135 -> bcy:Bcer98_1134] -> bcy:Bcer98_1132 -> {bcy:Bcer98_1131, bcy:Bcer98_1133} -> bcy:Bcer98_1130
path_bcy00340.kgml: 2.4.2.17 -> [3.6.1.31 -> 3.5.4.19] -> 5.3.1.16 -> 4.3.2.10 -> 4.2.1.19
path_bcy00340.kgml: Skipped genes: bcy:Bcer98_1129
path_bcy00340.kgml:
path_bcy00340.kgml: Found a trail of span 3 containing skipped vertices
path_bcy00340.kgml: 44 -> 43 -> [42] -> 40
path_bcy00340.kgml: R01168 -> R02914 -> [R02288] -> R02285
path_bcy00340.kgml: bcy:Bcer98_2312 -> bcy:Bcer98_2311 -> [bcy:Bcer98_2310] -> bcy:Bcer98_2309
path_bcy00340.kgml: 4.3.1.3 -> 4.2.1.49 -> [3.5.2.7] -> 3.5.3.8
path_bcy00340.kgml: Skipped genes: bcy:Bcer98_2310
path_bcy00340.kgml:
path_bcy00340.kgml: Found a trail of span 3 containing skipped vertices
path_bcy00340.kgml: 44 -> [43] -> 42 -> 40
path_bcy00340.kgml: R01168 -> [R02914] -> R02288 -> R02285
path_bcy00340.kgml: bcy:Bcer98_2312 -> [bcy:Bcer98_2311] -> bcy:Bcer98_2310 -> bcy:Bcer98_2309
path_bcy00340.kgml: 4.3.1.3 -> [4.2.1.49] -> 3.5.2.7 -> 3.5.3.8
path_bcy00340.kgml: Skipped genes: bcy:Bcer98_2311
path_bcy00340.kgml:
path_bcy00340.kgml: Found a trail of span 2 containing skipped vertices
path_bcy00340.kgml: 44 -> [43 -> 42] -> 40
path_bcy00340.kgml: R01168 -> [R02914 -> R02288] -> R02285
path_bcy00340.kgml: bcy:Bcer98_2312 -> [bcy:Bcer98_2311 -> bcy:Bcer98_2310] -> bcy:Bcer98_2309
path_bcy00340.kgml: 4.3.1.3 -> [4.2.1.49 -> 3.5.2.7] -> 3.5.3.8
path_bcy00340.kgml: Skipped genes: bcy:Bcer98_2311, bcy:Bcer98_2310
path_bcy00340.kgml:
path_bcy00340.kgml: --- 1.22 seconds ---

path_bcy00350.kgml: Tyrosine metabolism
path_bcy00350.kgml: Initialization took 0.20 seconds
path_bcy00350.kgml:
path_bcy00350.kgml: Found a trail of span 3 without skipping any vertex
path_bcy00350.kgml: 86 -> 87 -> 102
path_bcy00350.kgml: R04379 -> R04380 -> R04134
path_bcy00350.kgml: bcy:Bcer98_0973 -> {bcy:Bcer98_0971, bcy:Bcer98_0972} -> {bcy:Bcer98_0971, bcy:Bcer98_0972}
path_bcy00350.kgml: 5.3.3.10 -> 4.1.1.68 -> ?
path_bcy00350.kgml:
path_bcy00350.kgml: Found a trail of span 2 containing skipped vertices
path_bcy00350.kgml: 86 -> [87] -> 102
path_bcy00350.kgml: R04379 -> [R04380] -> R04134
path_bcy00350.kgml: bcy:Bcer98_0973 -> [{bcy:Bcer98_0971, bcy:Bcer98_0972}] -> {bcy:Bcer98_0971, bcy:Bcer98_0972}
path_bcy00350.kgml: 5.3.3.10 -> [4.1.1.68] -> ?
path_bcy00350.kgml:
path_bcy00350.kgml: Found a trail of span 2 containing skipped vertices
path_bcy00350.kgml: 68 -> 63
path_bcy00350.kgml: R02521 -> R02519
path_bcy00350.kgml: bcy:Bcer98_0228 -> bcy:Bcer98_0230
path_bcy00350.kgml: 1.13.11.27 -> 1.13.11.5
path_bcy00350.kgml: Skipped genes: bcy:Bcer98_0229
path_bcy00350.kgml:
path_bcy00350.kgml: --- 0.47 seconds ---

path_bcy00360.kgml: Phenylalanine metabolism
path_bcy00360.kgml: Initialization took 0.20 seconds
path_bcy00360.kgml: (not found)
path_bcy00360.kgml: --- 0.26 seconds ---

path_bcy00362.kgml: Benzoate degradation
path_bcy00362.kgml: Initialization took 0.20 seconds
path_bcy00362.kgml:
path_bcy00362.kgml: Found a trail of span 2 without skipping any vertex
path_bcy00362.kgml: 124 -> 127
path_bcy00362.kgml: R01976 -> R00238
path_bcy00362.kgml: bcy:Bcer98_3864 -> {bcy:Bcer98_2722, bcy:Bcer98_3865}
path_bcy00362.kgml: 1.1.1.157 -> 2.3.1.9
path_bcy00362.kgml:
path_bcy00362.kgml: Found a trail of span 2 without skipping any vertex
path_bcy00362.kgml: 238 -> 90
path_bcy00362.kgml: R05305 -> R05586
path_bcy00362.kgml: bcy:Bcer98_3597 -> bcy:Bcer98_3596
path_bcy00362.kgml: {1.1.1.259, 1.1.1.35} -> 2.3.1.16
path_bcy00362.kgml:
path_bcy00362.kgml: --- 0.38 seconds ---

path_bcy00380.kgml: Tryptophan metabolism
path_bcy00380.kgml: Initialization took 0.25 seconds
path_bcy00380.kgml:
path_bcy00380.kgml: Found a trail of span 3 without skipping any vertex
path_bcy00380.kgml: 109 -> 104 -> 107
path_bcy00380.kgml: R00678 -> R03936 -> R00988
path_bcy00380.kgml: bcy:Bcer98_1901 -> bcy:Bcer98_1903 -> bcy:Bcer98_1902
path_bcy00380.kgml: {1.13.11.11, 1.13.11.52} -> 3.7.1.3 -> 3.5.1.9
path_bcy00380.kgml:
path_bcy00380.kgml: Found a trail of span 3 without skipping any vertex
path_bcy00380.kgml: 109 -> 94 -> 106
path_bcy00380.kgml: R00678 -> R01959 -> R00987
path_bcy00380.kgml: bcy:Bcer98_1901 -> bcy:Bcer98_1902 -> bcy:Bcer98_1903
path_bcy00380.kgml: {1.13.11.11, 1.13.11.52} -> 3.5.1.9 -> 3.7.1.3
path_bcy00380.kgml:
path_bcy00380.kgml: Found a trail of span 2 containing skipped vertices
path_bcy00380.kgml: 109 -> [104] -> 107
path_bcy00380.kgml: R00678 -> [R03936] -> R00988
path_bcy00380.kgml: bcy:Bcer98_1901 -> [bcy:Bcer98_1903] -> bcy:Bcer98_1902
path_bcy00380.kgml: {1.13.11.11, 1.13.11.52} -> [3.7.1.3] -> 3.5.1.9
path_bcy00380.kgml:
path_bcy00380.kgml: Found a trail of span 2 containing skipped vertices
path_bcy00380.kgml: 109 -> [94] -> 106
path_bcy00380.kgml: R00678 -> [R01959] -> R00987
path_bcy00380.kgml: bcy:Bcer98_1901 -> [bcy:Bcer98_1902] -> bcy:Bcer98_1903
path_bcy00380.kgml: {1.13.11.11, 1.13.11.52} -> [3.5.1.9] -> 3.7.1.3
path_bcy00380.kgml: Skipped genes: bcy:Bcer98_1902
path_bcy00380.kgml:
path_bcy00380.kgml: --- 0.58 seconds ---

path_bcy00400.kgml: Phenylalanine, tyrosine and tryptophan biosynthesis
path_bcy00400.kgml: Initialization took 0.30 seconds
path_bcy00400.kgml:
path_bcy00400.kgml: Found a trail of span 4 containing skipped vertices
path_bcy00400.kgml: 74 -> 50 -> [58 -> 60] -> 88 -> [71] -> 89
path_bcy00400.kgml: R03460 -> R01714 -> [R01715 -> R01373] -> R00694 -> [R01795] -> R00734
path_bcy00400.kgml: bcy:Bcer98_1242 -> bcy:Bcer98_1239 -> [{bcy:Bcer98_2014, bcy:Bcer98_3343} -> bcy:Bcer98_3149] -> bcy:Bcer98_1241 -> [bcy:Bcer98_3076] -> bcy:Bcer98_1241
path_bcy00400.kgml: 2.5.1.19 -> 4.2.3.5 -> [5.4.99.5 -> {4.2.1.51, 4.2.1.91}] -> {2.6.1.1, 2.6.1.5, 2.6.1.57, 2.6.1.9} -> [1.14.16.1] -> {2.6.1.1, 2.6.1.5, 2.6.1.57, 2.6.1.9}
path_bcy00400.kgml: Skipped genes: bcy:Bcer98_1240
path_bcy00400.kgml:
path_bcy00400.kgml: --- 0.44 seconds ---

path_bcy00401.kgml: Novobiocin biosynthesis
path_bcy00401.kgml: Initialization took 0.05 seconds
path_bcy00401.kgml: (not found)
path_bcy00401.kgml: --- 0.13 seconds ---

path_bcy00410.kgml: beta-Alanine metabolism
path_bcy00410.kgml: Initialization took 0.18 seconds
path_bcy00410.kgml:
path_bcy00410.kgml: Found a trail of span 2 without skipping any vertex
path_bcy00410.kgml: 54 -> 50
path_bcy00410.kgml: R00489 -> R02473
path_bcy00410.kgml: bcy:Bcer98_1264 -> bcy:Bcer98_1263
path_bcy00410.kgml: {4.1.1.11, 4.1.1.15} -> 6.3.2.1
path_bcy00410.kgml:
path_bcy00410.kgml: --- 0.29 seconds ---

path_bcy00430.kgml: Taurine and hypotaurine metabolism
path_bcy00430.kgml: Initialization took 0.13 seconds
path_bcy00430.kgml: (not found)
path_bcy00430.kgml: --- 0.18 seconds ---

path_bcy00440.kgml: Phosphonate and phosphinate metabolism
path_bcy00440.kgml: Initialization took 0.05 seconds
path_bcy00440.kgml:
path_bcy00440.kgml: Found a trail of span 2 without skipping any vertex
path_bcy00440.kgml: 111 -> 67
path_bcy00440.kgml: R04152 -> R00747
path_bcy00440.kgml: bcy:Bcer98_1052 -> bcy:Bcer98_1051
path_bcy00440.kgml: 2.6.1.37 -> 3.11.1.1
path_bcy00440.kgml:
path_bcy00440.kgml: --- 0.14 seconds ---

path_bcy00450.kgml: Selenocompound metabolism
path_bcy00450.kgml: Initialization took 0.28 seconds
path_bcy00450.kgml:
path_bcy00450.kgml: Found a trail of span 2 without skipping any vertex
path_bcy00450.kgml: 59 -> 81
path_bcy00450.kgml: {R04944, R04946} -> R04941
path_bcy00450.kgml: bcy:Bcer98_2985 -> {bcy:Bcer98_2986, bcy:Bcer98_3517}
path_bcy00450.kgml: {2.5.1.48, 2.5.1.48} -> 4.4.1.13
path_bcy00450.kgml:
path_bcy00450.kgml: --- 0.38 seconds ---

path_bcy00460.kgml: Cyanoamino acid metabolism
path_bcy00460.kgml: Initialization took 0.08 seconds
path_bcy00460.kgml: (not found)
path_bcy00460.kgml: --- 0.13 seconds ---

path_bcy00471.kgml: D-Glutamine and D-glutamate metabolism
path_bcy00471.kgml: Initialization took 0.08 seconds
path_bcy00471.kgml: (not found)
path_bcy00471.kgml: --- 0.13 seconds ---

path_bcy00472.kgml: D-Arginine and D-ornithine metabolism
path_bcy00472.kgml: Initialization took 0.05 seconds
path_bcy00472.kgml: (not found)
path_bcy00472.kgml: --- 0.10 seconds ---

path_bcy00473.kgml: D-Alanine metabolism
path_bcy00473.kgml: Initialization took 0.18 seconds
path_bcy00473.kgml: (not found)
path_bcy00473.kgml: --- 0.23 seconds ---

path_bcy00480.kgml: Glutathione metabolism
path_bcy00480.kgml: Initialization took 0.13 seconds
path_bcy00480.kgml: (not found)
path_bcy00480.kgml: --- 0.18 seconds ---

path_bcy00500.kgml: Starch and sucrose metabolism
path_bcy00500.kgml: Initialization took 1.18 seconds
path_bcy00500.kgml:
path_bcy00500.kgml: Found a trail of span 5 containing skipped vertices
path_bcy00500.kgml: 113 -> 137 -> 120 -> 133 -> [114] -> 119
path_bcy00500.kgml: R00948 -> R02421 -> R02110 -> R02111 -> [R08639] -> R00771
path_bcy00500.kgml: {bcy:Bcer98_3502, bcy:Bcer98_3503} -> bcy:Bcer98_3501 -> bcy:Bcer98_3504 -> {bcy:Bcer98_3365, bcy:Bcer98_3500} -> [bcy:Bcer98_3530] -> bcy:Bcer98_3509
path_bcy00500.kgml: 2.7.7.27 -> {2.4.1.21, 2.4.1.242} -> 2.4.1.18 -> 2.4.1.1 -> [{5.4.2.2, 5.4.2.5}] -> 5.3.1.9
path_bcy00500.kgml: Skipped genes: bcy:Bcer98_3505, bcy:Bcer98_3508
path_bcy00500.kgml:
path_bcy00500.kgml: Found a trail of span 3 without skipping any vertex
path_bcy00500.kgml: 148 -> 198 -> 132
path_bcy00500.kgml: R04111 -> R10486 -> R00028
path_bcy00500.kgml: {bcy:Bcer98_0355, bcy:Bcer98_3841} -> bcy:Bcer98_0356 -> bcy:Bcer98_0354
path_bcy00500.kgml: 2.7.1.208 -> 3.1.3.90 -> 3.2.1.20
path_bcy00500.kgml:
path_bcy00500.kgml: Found a trail of span 2 without skipping any vertex
path_bcy00500.kgml: 114 -> 110
path_bcy00500.kgml: R08639 -> R00289
path_bcy00500.kgml: bcy:Bcer98_3530 -> {bcy:Bcer98_2075, bcy:Bcer98_3529}
path_bcy00500.kgml: {5.4.2.2, 5.4.2.5} -> {2.7.7.64, 2.7.7.9}
path_bcy00500.kgml:
path_bcy00500.kgml: Found a trail of span 2 containing skipped vertices
path_bcy00500.kgml: 148 -> [198] -> 132
path_bcy00500.kgml: R04111 -> [R10486] -> R00028
path_bcy00500.kgml: {bcy:Bcer98_0355, bcy:Bcer98_3841} -> [bcy:Bcer98_0356] -> bcy:Bcer98_0354
path_bcy00500.kgml: 2.7.1.208 -> [3.1.3.90] -> 3.2.1.20
path_bcy00500.kgml:
path_bcy00500.kgml: Found a trail of span 2 without skipping any vertex
path_bcy00500.kgml: 233 -> 232
path_bcy00500.kgml: R11172 -> R00839
path_bcy00500.kgml: {bcy:Bcer98_1789, bcy:Bcer98_1790, bcy:Bcer98_3752, bcy:Bcer98_3753, bcy:Bcer98_3754, bcy:Bcer98_3755} -> {bcy:Bcer98_0785, bcy:Bcer98_3751}
path_bcy00500.kgml: 2.7.1.205 -> 3.2.1.86
path_bcy00500.kgml:
path_bcy00500.kgml: --- 195.90 seconds ---

path_bcy00520.kgml: Amino sugar and nucleotide sugar metabolism
path_bcy00520.kgml: Initialization took 1.79 seconds
path_bcy00520.kgml:
path_bcy00520.kgml: Found a trail of span 2 containing skipped vertices
path_bcy00520.kgml: 282 -> [261 -> 28] -> 20
path_bcy00520.kgml: R02738 -> [R02740 -> R00768] -> R00765
path_bcy00520.kgml: {bcy:Bcer98_2749, bcy:Bcer98_3841} -> [bcy:Bcer98_3509 -> bcy:Bcer98_0152] -> bcy:Bcer98_2753
path_bcy00520.kgml: 2.7.1.199 -> [5.3.1.9 -> 2.6.1.16] -> 3.5.99.6
path_bcy00520.kgml: Skipped genes: bcy:Bcer98_2752, bcy:Bcer98_2750
path_bcy00520.kgml:
path_bcy00520.kgml: Found a trail of span 2 without skipping any vertex
path_bcy00520.kgml: 28 -> 24
path_bcy00520.kgml: R00768 -> R02060
path_bcy00520.kgml: bcy:Bcer98_0152 -> bcy:Bcer98_0150
path_bcy00520.kgml: 2.6.1.16 -> 5.4.2.10
path_bcy00520.kgml:
path_bcy00520.kgml: Found a trail of span 2 without skipping any vertex
path_bcy00520.kgml: 22 -> 20
path_bcy00520.kgml: R02059 -> R00765
path_bcy00520.kgml: bcy:Bcer98_2754 -> bcy:Bcer98_2753
path_bcy00520.kgml: 3.5.1.25 -> 3.5.99.6
path_bcy00520.kgml:
path_bcy00520.kgml: Found a trail of span 2 without skipping any vertex
path_bcy00520.kgml: 239 -> 284
path_bcy00520.kgml: R00956 -> R02426
path_bcy00520.kgml: bcy:Bcer98_0778 -> bcy:Bcer98_0777
path_bcy00520.kgml: 2.7.7.33 -> 4.2.1.45
path_bcy00520.kgml:
path_bcy00520.kgml: Found a trail of span 2 without skipping any vertex
path_bcy00520.kgml: 196 -> 274
path_bcy00520.kgml: R00959 -> R00289
path_bcy00520.kgml: bcy:Bcer98_3530 -> {bcy:Bcer98_2075, bcy:Bcer98_3529}
path_bcy00520.kgml: {5.4.2.2, 5.4.2.5} -> {2.7.7.64, 2.7.7.9}
path_bcy00520.kgml:
path_bcy00520.kgml: --- 2.33 seconds ---

path_bcy00521.kgml: Streptomycin biosynthesis
path_bcy00521.kgml: Initialization took 0.13 seconds
path_bcy00521.kgml:
path_bcy00521.kgml: Found a trail of span 4 without skipping any vertex
path_bcy00521.kgml: 44 -> 43 -> 42 -> 24
path_bcy00521.kgml: R02328 -> R06513 -> R06514 -> R02777
path_bcy00521.kgml: bcy:Bcer98_0937 -> bcy:Bcer98_0939 -> bcy:Bcer98_0938 -> bcy:Bcer98_0940
path_bcy00521.kgml: 2.7.7.24 -> 4.2.1.46 -> 5.1.3.13 -> 1.1.1.133
path_bcy00521.kgml:
path_bcy00521.kgml: Found a trail of span 3 containing skipped vertices
path_bcy00521.kgml: 44 -> 43 -> [42] -> 24
path_bcy00521.kgml: R02328 -> R06513 -> [R06514] -> R02777
path_bcy00521.kgml: bcy:Bcer98_0937 -> bcy:Bcer98_0939 -> [bcy:Bcer98_0938] -> bcy:Bcer98_0940
path_bcy00521.kgml: 2.7.7.24 -> 4.2.1.46 -> [5.1.3.13] -> 1.1.1.133
path_bcy00521.kgml: Skipped genes: bcy:Bcer98_0938
path_bcy00521.kgml:
path_bcy00521.kgml: Found a trail of span 3 containing skipped vertices
path_bcy00521.kgml: 44 -> [43] -> 42 -> 24
path_bcy00521.kgml: R02328 -> [R06513] -> R06514 -> R02777
path_bcy00521.kgml: bcy:Bcer98_0937 -> [bcy:Bcer98_0939] -> bcy:Bcer98_0938 -> bcy:Bcer98_0940
path_bcy00521.kgml: 2.7.7.24 -> [4.2.1.46] -> 5.1.3.13 -> 1.1.1.133
path_bcy00521.kgml: Skipped genes: bcy:Bcer98_0939
path_bcy00521.kgml:
path_bcy00521.kgml: Found a trail of span 2 containing skipped vertices
path_bcy00521.kgml: 44 -> [43 -> 42] -> 24
path_bcy00521.kgml: R02328 -> [R06513 -> R06514] -> R02777
path_bcy00521.kgml: bcy:Bcer98_0937 -> [bcy:Bcer98_0939 -> bcy:Bcer98_0938] -> bcy:Bcer98_0940
path_bcy00521.kgml: 2.7.7.24 -> [4.2.1.46 -> 5.1.3.13] -> 1.1.1.133
path_bcy00521.kgml: Skipped genes: bcy:Bcer98_0939, bcy:Bcer98_0938
path_bcy00521.kgml:
path_bcy00521.kgml: --- 0.40 seconds ---

path_bcy00523.kgml: Polyketide sugar unit biosynthesis
path_bcy00523.kgml: Initialization took 0.05 seconds
path_bcy00523.kgml:
path_bcy00523.kgml: Found a trail of span 4 without skipping any vertex
path_bcy00523.kgml: 27 -> 26 -> 63 -> 28
path_bcy00523.kgml: R02328 -> R06513 -> R06514 -> R02777
path_bcy00523.kgml: bcy:Bcer98_0937 -> bcy:Bcer98_0939 -> bcy:Bcer98_0938 -> bcy:Bcer98_0940
path_bcy00523.kgml: 2.7.7.24 -> 4.2.1.46 -> 5.1.3.13 -> 1.1.1.133
path_bcy00523.kgml:
path_bcy00523.kgml: Found a trail of span 3 containing skipped vertices
path_bcy00523.kgml: 27 -> 26 -> [63] -> 28
path_bcy00523.kgml: R02328 -> R06513 -> [R06514] -> R02777
path_bcy00523.kgml: bcy:Bcer98_0937 -> bcy:Bcer98_0939 -> [bcy:Bcer98_0938] -> bcy:Bcer98_0940
path_bcy00523.kgml: 2.7.7.24 -> 4.2.1.46 -> [5.1.3.13] -> 1.1.1.133
path_bcy00523.kgml: Skipped genes: bcy:Bcer98_0938
path_bcy00523.kgml:
path_bcy00523.kgml: Found a trail of span 3 containing skipped vertices
path_bcy00523.kgml: 27 -> [26] -> 63 -> 28
path_bcy00523.kgml: R02328 -> [R06513] -> R06514 -> R02777
path_bcy00523.kgml: bcy:Bcer98_0937 -> [bcy:Bcer98_0939] -> bcy:Bcer98_0938 -> bcy:Bcer98_0940
path_bcy00523.kgml: 2.7.7.24 -> [4.2.1.46] -> 5.1.3.13 -> 1.1.1.133
path_bcy00523.kgml: Skipped genes: bcy:Bcer98_0939
path_bcy00523.kgml:
path_bcy00523.kgml: Found a trail of span 2 containing skipped vertices
path_bcy00523.kgml: 27 -> [26 -> 63] -> 28
path_bcy00523.kgml: R02328 -> [R06513 -> R06514] -> R02777
path_bcy00523.kgml: bcy:Bcer98_0937 -> [bcy:Bcer98_0939 -> bcy:Bcer98_0938] -> bcy:Bcer98_0940
path_bcy00523.kgml: 2.7.7.24 -> [4.2.1.46 -> 5.1.3.13] -> 1.1.1.133
path_bcy00523.kgml: Skipped genes: bcy:Bcer98_0939, bcy:Bcer98_0938
path_bcy00523.kgml:
path_bcy00523.kgml: --- 0.29 seconds ---

path_bcy00525.kgml: Acarbose and validamycin biosynthesis
path_bcy00525.kgml: Initialization took 0.08 seconds
path_bcy00525.kgml:
path_bcy00525.kgml: Found a trail of span 2 containing skipped vertices
path_bcy00525.kgml: 58 -> 59
path_bcy00525.kgml: R02328 -> R06513
path_bcy00525.kgml: bcy:Bcer98_0937 -> bcy:Bcer98_0939
path_bcy00525.kgml: 2.7.7.24 -> 4.2.1.46
path_bcy00525.kgml: Skipped genes: bcy:Bcer98_0938
path_bcy00525.kgml:
path_bcy00525.kgml: --- 0.18 seconds ---

path_bcy00550.kgml: Peptidoglycan biosynthesis
path_bcy00550.kgml: Initialization took 1.88 seconds
path_bcy00550.kgml:
path_bcy00550.kgml: Found a trail of span 5 containing skipped vertices
path_bcy00550.kgml: 59 -> [33] -> 32 -> 34 -> [23] -> 35 -> 36
path_bcy00550.kgml: {R03191, R03192} -> [R03193] -> R02783 -> R02788 -> [R04617] -> R05630 -> R05032
path_bcy00550.kgml: {bcy:Bcer98_2559, bcy:Bcer98_3647} -> [bcy:Bcer98_3349] -> bcy:Bcer98_2562 -> bcy:Bcer98_2564 -> [bcy:Bcer98_0233] -> bcy:Bcer98_2563 -> bcy:Bcer98_2560
path_bcy00550.kgml: {1.3.1.98, 1.3.1.98} -> [6.3.2.8] -> 6.3.2.9 -> 6.3.2.13 -> [6.3.2.10] -> 2.7.8.13 -> 2.4.1.227
path_bcy00550.kgml: Skipped genes: bcy:Bcer98_2561
path_bcy00550.kgml:
path_bcy00550.kgml: Found a trail of span 4 containing skipped vertices
path_bcy00550.kgml: 59 -> [33] -> 32 -> 34 -> [23 -> 35] -> 36
path_bcy00550.kgml: {R03191, R03192} -> [R03193] -> R02783 -> R02788 -> [R04617 -> R05630] -> R05032
path_bcy00550.kgml: {bcy:Bcer98_2559, bcy:Bcer98_3647} -> [bcy:Bcer98_3349] -> bcy:Bcer98_2562 -> bcy:Bcer98_2564 -> [bcy:Bcer98_0233 -> bcy:Bcer98_2563] -> bcy:Bcer98_2560
path_bcy00550.kgml: {1.3.1.98, 1.3.1.98} -> [6.3.2.8] -> 6.3.2.9 -> 6.3.2.13 -> [6.3.2.10 -> 2.7.8.13] -> 2.4.1.227
path_bcy00550.kgml: Skipped genes: bcy:Bcer98_2561, bcy:Bcer98_2563
path_bcy00550.kgml:
path_bcy00550.kgml: Found a trail of span 4 containing skipped vertices
path_bcy00550.kgml: 59 -> [33] -> 32 -> [34 -> 23] -> 35 -> 36
path_bcy00550.kgml: {R03191, R03192} -> [R03193] -> R02783 -> [R02788 -> R04617] -> R05630 -> R05032
path_bcy00550.kgml: {bcy:Bcer98_2559, bcy:Bcer98_3647} -> [bcy:Bcer98_3349] -> bcy:Bcer98_2562 -> [bcy:Bcer98_2564 -> bcy:Bcer98_0233] -> bcy:Bcer98_2563 -> bcy:Bcer98_2560
path_bcy00550.kgml: {1.3.1.98, 1.3.1.98} -> [6.3.2.8] -> 6.3.2.9 -> [6.3.2.13 -> 6.3.2.10] -> 2.7.8.13 -> 2.4.1.227
path_bcy00550.kgml: Skipped genes: bcy:Bcer98_2561
path_bcy00550.kgml:
path_bcy00550.kgml: Found a trail of span 4 containing skipped vertices
path_bcy00550.kgml: 59 -> [33 -> 32] -> 34 -> [23] -> 35 -> 36
path_bcy00550.kgml: {R03191, R03192} -> [R03193 -> R02783] -> R02788 -> [R04617] -> R05630 -> R05032
path_bcy00550.kgml: {bcy:Bcer98_2559, bcy:Bcer98_3647} -> [bcy:Bcer98_3349 -> bcy:Bcer98_2562] -> bcy:Bcer98_2564 -> [bcy:Bcer98_0233] -> bcy:Bcer98_2563 -> bcy:Bcer98_2560
path_bcy00550.kgml: {1.3.1.98, 1.3.1.98} -> [6.3.2.8 -> 6.3.2.9] -> 6.3.2.13 -> [6.3.2.10] -> 2.7.8.13 -> 2.4.1.227
path_bcy00550.kgml: Skipped genes: bcy:Bcer98_2561, bcy:Bcer98_2562
path_bcy00550.kgml:
path_bcy00550.kgml: Found a trail of span 2 without skipping any vertex
path_bcy00550.kgml: 30 -> 29
path_bcy00550.kgml: R01150 -> R04573
path_bcy00550.kgml: bcy:Bcer98_0232 -> bcy:Bcer98_0233
path_bcy00550.kgml: 6.3.2.4 -> 6.3.2.10
path_bcy00550.kgml:
path_bcy00550.kgml: Found a trail of span 2 without skipping any vertex
path_bcy00550.kgml: 30 -> 23
path_bcy00550.kgml: R01150 -> R04617
path_bcy00550.kgml: bcy:Bcer98_0232 -> bcy:Bcer98_0233
path_bcy00550.kgml: 6.3.2.4 -> 6.3.2.10
path_bcy00550.kgml:
path_bcy00550.kgml: Found a trail of span 2 containing skipped vertices
path_bcy00550.kgml: 28 -> 27
path_bcy00550.kgml: R05629 -> R05662
path_bcy00550.kgml: bcy:Bcer98_2563 -> bcy:Bcer98_2560
path_bcy00550.kgml: 2.7.8.13 -> 2.4.1.227
path_bcy00550.kgml: Skipped genes: bcy:Bcer98_2561, bcy:Bcer98_2562
path_bcy00550.kgml:
path_bcy00550.kgml: --- 2.56 seconds ---

path_bcy00561.kgml: Glycerolipid metabolism
path_bcy00561.kgml: Initialization took 0.45 seconds
path_bcy00561.kgml: (not found)
path_bcy00561.kgml: --- 0.49 seconds ---

path_bcy00562.kgml: Inositol phosphate metabolism
path_bcy00562.kgml: Initialization took 0.14 seconds
path_bcy00562.kgml: (not found)
path_bcy00562.kgml: --- 0.19 seconds ---

path_bcy00564.kgml: Glycerophospholipid metabolism
path_bcy00564.kgml: Initialization took 1.08 seconds
path_bcy00564.kgml: (not found)
path_bcy00564.kgml: --- 1.15 seconds ---

path_bcy00590.kgml: Arachidonic acid metabolism
path_bcy00590.kgml: Initialization took 0.05 seconds
path_bcy00590.kgml: (not found)
path_bcy00590.kgml: --- 0.10 seconds ---

path_bcy00592.kgml: alpha-Linolenic acid metabolism
path_bcy00592.kgml: Initialization took 0.05 seconds
path_bcy00592.kgml: (not found)
path_bcy00592.kgml: --- 0.10 seconds ---

path_bcy00620.kgml: Pyruvate metabolism
path_bcy00620.kgml: Initialization took 3.34 seconds
path_bcy00620.kgml:
path_bcy00620.kgml: Found a trail of span 4 containing skipped vertices
path_bcy00620.kgml: 123 -> 55 -> [124] -> 125 -> 124
path_bcy00620.kgml: R00014 -> R03270 -> [R02569] -> R07618 -> R02569
path_bcy00620.kgml: {bcy:Bcer98_2673, bcy:Bcer98_2674} -> {bcy:Bcer98_2673, bcy:Bcer98_2674} -> [bcy:Bcer98_2672] -> {bcy:Bcer98_2671, bcy:Bcer98_2857} -> bcy:Bcer98_2672
path_bcy00620.kgml: {1.2.4.1, 2.2.1.6, 4.1.1.1} -> 1.2.4.1 -> [2.3.1.12] -> 1.8.1.4 -> 2.3.1.12
path_bcy00620.kgml:
path_bcy00620.kgml: Found a trail of span 3 containing skipped vertices
path_bcy00620.kgml: 80 -> [88 -> 62] -> 65 -> [82] -> 116
path_bcy00620.kgml: R00214 -> [R01257 -> R00341] -> {R00200, R02320} -> [R00212] -> R00742
path_bcy00620.kgml: {bcy:Bcer98_0499, bcy:Bcer98_3287} -> [bcy:Bcer98_2135 -> bcy:Bcer98_3438] -> bcy:Bcer98_3282 -> [bcy:Bcer98_0431] -> {bcy:Bcer98_1803, bcy:Bcer98_1804, bcy:Bcer98_2877, bcy:Bcer98_2878, bcy:Bcer98_3284, bcy:Bcer98_3285}
path_bcy00620.kgml: {1.1.1.38, 1.1.1.39} -> [1.1.5.4 -> 4.1.1.49] -> {2.7.1.40, 2.7.1.40} -> [2.3.1.54] -> 6.4.1.2
path_bcy00620.kgml: Skipped genes: bcy:Bcer98_3283, bcy:Bcer98_3286
path_bcy00620.kgml:
path_bcy00620.kgml: --- 10.65 seconds ---

path_bcy00622.kgml: Xylene degradation
path_bcy00622.kgml: Initialization took 0.05 seconds
path_bcy00622.kgml: (not found)
path_bcy00622.kgml: --- 0.10 seconds ---

path_bcy00625.kgml: Chloroalkane and chloroalkene degradation
path_bcy00625.kgml: Initialization took 0.08 seconds
path_bcy00625.kgml: (not found)
path_bcy00625.kgml: --- 0.13 seconds ---

path_bcy00626.kgml: Naphthalene degradation
path_bcy00626.kgml: Initialization took 0.05 seconds
path_bcy00626.kgml: (not found)
path_bcy00626.kgml: --- 0.10 seconds ---

path_bcy00627.kgml: Aminobenzoate degradation
path_bcy00627.kgml: Initialization took 0.08 seconds
path_bcy00627.kgml: (not found)
path_bcy00627.kgml: --- 0.13 seconds ---

path_bcy00630.kgml: Glyoxylate and dicarboxylate metabolism
path_bcy00630.kgml: Initialization took 1.79 seconds
path_bcy00630.kgml:
path_bcy00630.kgml: Found a trail of span 2 containing skipped vertices
path_bcy00630.kgml: 124 -> 107
path_bcy00630.kgml: R00342 -> R00351
path_bcy00630.kgml: bcy:Bcer98_3276 -> {bcy:Bcer98_1724, bcy:Bcer98_3278}
path_bcy00630.kgml: {1.1.1.299, 1.1.1.37} -> {2.3.3.1, 2.3.3.16, 2.3.3.3}
path_bcy00630.kgml: Skipped genes: bcy:Bcer98_3277
path_bcy00630.kgml:
path_bcy00630.kgml: Found a trail of span 2 without skipping any vertex
path_bcy00630.kgml: 83 -> 116
path_bcy00630.kgml: R00479 -> R00472
path_bcy00630.kgml: bcy:Bcer98_0854 -> bcy:Bcer98_0853
path_bcy00630.kgml: 4.1.3.1 -> 2.3.3.9
path_bcy00630.kgml:
path_bcy00630.kgml: --- 2.01 seconds ---

path_bcy00640.kgml: Propanoate metabolism
path_bcy00640.kgml: Initialization took 1.74 seconds
path_bcy00640.kgml:
path_bcy00640.kgml: Found a trail of span 4 containing skipped vertices
path_bcy00640.kgml: 186 -> 188 -> [53] -> 187 -> [186 -> 188] -> 185
path_bcy00640.kgml: R10997 -> R10998 -> [R06987] -> R10996 -> [R10997 -> R10998] -> R07618
path_bcy00640.kgml: {bcy:Bcer98_2855, bcy:Bcer98_2856} -> bcy:Bcer98_2854 -> [bcy:Bcer98_0431] -> {bcy:Bcer98_2855, bcy:Bcer98_2856} -> [{bcy:Bcer98_2855, bcy:Bcer98_2856} -> bcy:Bcer98_2854] -> {bcy:Bcer98_2671, bcy:Bcer98_2857}
path_bcy00640.kgml: 1.2.4.4 -> 2.3.1.168 -> [2.3.1.54] -> 1.2.4.4 -> [1.2.4.4 -> 2.3.1.168] -> 1.8.1.4
path_bcy00640.kgml:
path_bcy00640.kgml: --- 7.94 seconds ---

path_bcy00643.kgml: Styrene degradation
path_bcy00643.kgml: Initialization took 0.05 seconds
path_bcy00643.kgml: (not found)
path_bcy00643.kgml: --- 0.10 seconds ---

path_bcy00650.kgml: Butanoate metabolism
path_bcy00650.kgml: Initialization took 1.03 seconds
path_bcy00650.kgml:
path_bcy00650.kgml: Found a trail of span 2 without skipping any vertex
path_bcy00650.kgml: 57 -> 58
path_bcy00650.kgml: R00238 -> R01976
path_bcy00650.kgml: {bcy:Bcer98_2722, bcy:Bcer98_3865} -> bcy:Bcer98_3864
path_bcy00650.kgml: 2.3.1.9 -> 1.1.1.157
path_bcy00650.kgml:
path_bcy00650.kgml: Found a trail of span 2 containing skipped vertices
path_bcy00650.kgml: 81 -> 73
path_bcy00650.kgml: R01688 -> R01174
path_bcy00650.kgml: bcy:Bcer98_2858 -> bcy:Bcer98_2860
path_bcy00650.kgml: 2.7.2.7 -> 2.3.1.19
path_bcy00650.kgml: Skipped genes: bcy:Bcer98_2859
path_bcy00650.kgml:
path_bcy00650.kgml: Found a trail of span 2 without skipping any vertex
path_bcy00650.kgml: 62 -> 60
path_bcy00650.kgml: R04254 -> R01977
path_bcy00650.kgml: bcy:Bcer98_1044 -> bcy:Bcer98_1043
path_bcy00650.kgml: ? -> 1.1.1.36
path_bcy00650.kgml:
path_bcy00650.kgml: Found a trail of span 2 containing skipped vertices
path_bcy00650.kgml: 68 -> 157
path_bcy00650.kgml: R01648 -> R00714
path_bcy00650.kgml: bcy:Bcer98_0303 -> bcy:Bcer98_0306
path_bcy00650.kgml: 2.6.1.19 -> {1.2.1.16, 1.2.1.79}
path_bcy00650.kgml: Skipped genes: bcy:Bcer98_0304, bcy:Bcer98_0305
path_bcy00650.kgml:
path_bcy00650.kgml: Found a trail of span 2 containing skipped vertices
path_bcy00650.kgml: 68 -> 78
path_bcy00650.kgml: R01648 -> {R00713, R00714}
path_bcy00650.kgml: bcy:Bcer98_0303 -> bcy:Bcer98_0306
path_bcy00650.kgml: 2.6.1.19 -> {1.2.1.16, 1.2.1.24, 1.2.1.16, 1.2.1.79}
path_bcy00650.kgml: Skipped genes: bcy:Bcer98_0304, bcy:Bcer98_0305
path_bcy00650.kgml:
path_bcy00650.kgml: --- 1.40 seconds ---

path_bcy00660.kgml: C5-Branched dibasic acid metabolism
path_bcy00660.kgml: Initialization took 0.13 seconds
path_bcy00660.kgml:
path_bcy00660.kgml: Found a trail of span 3 without skipping any vertex
path_bcy00660.kgml: 31 -> 96 -> 97
path_bcy00660.kgml: R03896 -> R03898 -> R00994
path_bcy00660.kgml: {bcy:Bcer98_1125, bcy:Bcer98_1126} -> {bcy:Bcer98_1125, bcy:Bcer98_1126} -> bcy:Bcer98_1124
path_bcy00660.kgml: 4.2.1.35 -> 4.2.1.35 -> 1.1.1.85
path_bcy00660.kgml:
path_bcy00660.kgml: --- 0.26 seconds ---

path_bcy00670.kgml: One carbon pool by folate
path_bcy00670.kgml: Initialization took 0.28 seconds
path_bcy00670.kgml:
path_bcy00670.kgml: Found a trail of span 4 containing skipped vertices
path_bcy00670.kgml: 24 -> 23 -> 52 -> [24] -> 68
path_bcy00670.kgml: {R02235, R02236} -> {R00936, R00939} -> R02101 -> [{R02235, R02236}] -> {R00937, R00940}
path_bcy00670.kgml: bcy:Bcer98_1640 -> bcy:Bcer98_1640 -> bcy:Bcer98_1639 -> [bcy:Bcer98_1640] -> bcy:Bcer98_1640
path_bcy00670.kgml: {1.5.1.3, 1.5.1.3} -> {1.5.1.3, 1.5.1.3} -> 2.1.1.45 -> [{1.5.1.3, 1.5.1.3}] -> {1.5.1.3, 1.5.1.3}
path_bcy00670.kgml:
path_bcy00670.kgml: Found a trail of span 3 containing skipped vertices
path_bcy00670.kgml: 50 -> 51 -> [28] -> 20
path_bcy00670.kgml: R04325 -> R04560 -> [R01655] -> R04326
path_bcy00670.kgml: bcy:Bcer98_0276 -> bcy:Bcer98_0277 -> [bcy:Bcer98_2874] -> bcy:Bcer98_0276
path_bcy00670.kgml: 2.1.2.2 -> 2.1.2.3 -> [3.5.4.9] -> 2.1.2.2
path_bcy00670.kgml:
path_bcy00670.kgml: Found a trail of span 2 containing skipped vertices
path_bcy00670.kgml: 54 -> [61] -> 26
path_bcy00670.kgml: R00946 -> [R00945] -> {R01224, R07168}
path_bcy00670.kgml: bcy:Bcer98_2983 -> [bcy:Bcer98_3835] -> bcy:Bcer98_2984
path_bcy00670.kgml: 2.1.1.13 -> [2.1.2.1] -> {1.5.1.20, 1.5.1.20}
path_bcy00670.kgml:
path_bcy00670.kgml: --- 8.02 seconds ---

path_bcy00680.kgml: Methane metabolism
path_bcy00680.kgml: Initialization took 0.74 seconds
path_bcy00680.kgml:
path_bcy00680.kgml: Found a trail of span 2 without skipping any vertex
path_bcy00680.kgml: 148 -> 151
path_bcy00680.kgml: R01513 -> R04173
path_bcy00680.kgml: bcy:Bcer98_2085 -> bcy:Bcer98_2086
path_bcy00680.kgml: 1.1.1.95 -> 2.6.1.52
path_bcy00680.kgml:
path_bcy00680.kgml: Found a trail of span 2 containing skipped vertices
path_bcy00680.kgml: 194 -> 181
path_bcy00680.kgml: R01068 -> R00762
path_bcy00680.kgml: bcy:Bcer98_3856 -> {bcy:Bcer98_3560, bcy:Bcer98_3854}
path_bcy00680.kgml: 4.1.2.13 -> 3.1.3.11
path_bcy00680.kgml: Skipped genes: bcy:Bcer98_3855
path_bcy00680.kgml:
path_bcy00680.kgml: Found a trail of span 2 without skipping any vertex
path_bcy00680.kgml: 142 -> 293
path_bcy00680.kgml: R00658 -> R01518
path_bcy00680.kgml: bcy:Bcer98_3678 -> bcy:Bcer98_3679
path_bcy00680.kgml: 4.2.1.11 -> {5.4.2.11, 5.4.2.12}
path_bcy00680.kgml:
path_bcy00680.kgml: --- 0.96 seconds ---

path_bcy00730.kgml: Thiamine metabolism
path_bcy00730.kgml: Initialization took 0.68 seconds
path_bcy00730.kgml:
path_bcy00730.kgml: Found a trail of span 3 containing skipped vertices
path_bcy00730.kgml: 70 -> 69 -> 89
path_bcy00730.kgml: R07463 -> R10247 -> R09977
path_bcy00730.kgml: bcy:Bcer98_0617 -> bcy:Bcer98_0619 -> bcy:Bcer98_0616
path_bcy00730.kgml: 1.4.3.19 -> 2.8.1.10 -> 5.3.99.10
path_bcy00730.kgml: Skipped genes: bcy:Bcer98_0618
path_bcy00730.kgml:
path_bcy00730.kgml: Found a trail of span 3 containing skipped vertices
path_bcy00730.kgml: 97 -> [103 -> 68] -> 74 -> 93
path_bcy00730.kgml: R10712 -> [R02135 -> R02133] -> R04448 -> R03223
path_bcy00730.kgml: bcy:Bcer98_0364 -> [bcy:Bcer98_3069 -> {bcy:Bcer98_0612, bcy:Bcer98_1892}] -> bcy:Bcer98_0363 -> bcy:Bcer98_0364
path_bcy00730.kgml: 2.5.1.3 -> [{3.1.3.1, 3.1.3.100, 3.1.3.2} -> 3.5.99.2] -> 2.7.1.50 -> 2.5.1.3
path_bcy00730.kgml:
path_bcy00730.kgml: Found a trail of span 3 containing skipped vertices
path_bcy00730.kgml: 66 -> 64 -> 114
path_bcy00730.kgml: R02135 -> R00619 -> R00615
path_bcy00730.kgml: bcy:Bcer98_2513 -> bcy:Bcer98_2511 -> bcy:Bcer98_2513
path_bcy00730.kgml: {3.1.3.1, 3.1.3.100, 3.1.3.2} -> 2.7.6.2 -> 3.6.1.15
path_bcy00730.kgml: Skipped genes: bcy:Bcer98_2512
path_bcy00730.kgml:
path_bcy00730.kgml: Found a trail of span 2 containing skipped vertices
path_bcy00730.kgml: 70 -> [69] -> 89
path_bcy00730.kgml: R07463 -> [R10247] -> R09977
path_bcy00730.kgml: bcy:Bcer98_0617 -> [bcy:Bcer98_0619] -> bcy:Bcer98_0616
path_bcy00730.kgml: 1.4.3.19 -> [2.8.1.10] -> 5.3.99.10
path_bcy00730.kgml:
path_bcy00730.kgml: Found a trail of span 2 without skipping any vertex
path_bcy00730.kgml: 72 -> 71
path_bcy00730.kgml: R07460 -> R07461
path_bcy00730.kgml: {bcy:Bcer98_3109, bcy:Bcer98_3146, bcy:Bcer98_3320} -> bcy:Bcer98_3319
path_bcy00730.kgml: 2.8.1.7 -> {2.8.1.11, 2.8.1.4}
path_bcy00730.kgml:
path_bcy00730.kgml: --- 1.16 seconds ---

path_bcy00740.kgml: Riboflavin metabolism
path_bcy00740.kgml: Initialization took 0.13 seconds
path_bcy00740.kgml:
path_bcy00740.kgml: Found a trail of span 5 containing skipped vertices
path_bcy00740.kgml: 38 -> 39 -> 40 -> [43 -> 41] -> 42 -> 41
path_bcy00740.kgml: R00425 -> R03459 -> R03458 -> [R07280 -> R04457] -> R00066 -> R04457
path_bcy00740.kgml: bcy:Bcer98_2810 -> bcy:Bcer98_2808 -> bcy:Bcer98_2808 -> [bcy:Bcer98_0883 -> bcy:Bcer98_2811] -> bcy:Bcer98_2809 -> bcy:Bcer98_2811
path_bcy00740.kgml: 3.5.4.25 -> 3.5.4.26 -> 1.1.1.193 -> [3.1.3.104 -> 2.5.1.78] -> 2.5.1.9 -> 2.5.1.78
path_bcy00740.kgml:
path_bcy00740.kgml: Found a trail of span 4 containing skipped vertices
path_bcy00740.kgml: 38 -> [39] -> 40 -> [43 -> 41] -> 42 -> 41
path_bcy00740.kgml: R00425 -> [R03459] -> R03458 -> [R07280 -> R04457] -> R00066 -> R04457
path_bcy00740.kgml: bcy:Bcer98_2810 -> [bcy:Bcer98_2808] -> bcy:Bcer98_2808 -> [bcy:Bcer98_0883 -> bcy:Bcer98_2811] -> bcy:Bcer98_2809 -> bcy:Bcer98_2811
path_bcy00740.kgml: 3.5.4.25 -> [3.5.4.26] -> 1.1.1.193 -> [3.1.3.104 -> 2.5.1.78] -> 2.5.1.9 -> 2.5.1.78
path_bcy00740.kgml:
path_bcy00740.kgml: Found a trail of span 4 containing skipped vertices
path_bcy00740.kgml: 38 -> 39 -> [40 -> 43] -> 41 -> 42
path_bcy00740.kgml: R00425 -> R03459 -> [R03458 -> R07280] -> R04457 -> R00066
path_bcy00740.kgml: bcy:Bcer98_2810 -> bcy:Bcer98_2808 -> [bcy:Bcer98_2808 -> bcy:Bcer98_0883] -> bcy:Bcer98_2811 -> bcy:Bcer98_2809
path_bcy00740.kgml: 3.5.4.25 -> 3.5.4.26 -> [1.1.1.193 -> 3.1.3.104] -> 2.5.1.78 -> 2.5.1.9
path_bcy00740.kgml:
path_bcy00740.kgml: Found a trail of span 3 containing skipped vertices
path_bcy00740.kgml: 32 -> [41] -> 42 -> 41
path_bcy00740.kgml: R07281 -> [R04457] -> R00066 -> R04457
path_bcy00740.kgml: bcy:Bcer98_2810 -> [bcy:Bcer98_2811] -> bcy:Bcer98_2809 -> bcy:Bcer98_2811
path_bcy00740.kgml: 4.1.99.12 -> [2.5.1.78] -> 2.5.1.9 -> 2.5.1.78
path_bcy00740.kgml:
path_bcy00740.kgml: --- 0.46 seconds ---

path_bcy00750.kgml: Vitamin B6 metabolism
path_bcy00750.kgml: Initialization took 0.13 seconds
path_bcy00750.kgml: (not found)
path_bcy00750.kgml: --- 0.18 seconds ---

path_bcy00760.kgml: Nicotinate and nicotinamide metabolism
path_bcy00760.kgml: Initialization took 0.68 seconds
path_bcy00760.kgml:
path_bcy00760.kgml: Found a trail of span 3 without skipping any vertex
path_bcy00760.kgml: 71 -> 72 -> 73
path_bcy00760.kgml: R00481 -> R04292 -> R03348
path_bcy00760.kgml: bcy:Bcer98_3145 -> bcy:Bcer98_3143 -> bcy:Bcer98_3144
path_bcy00760.kgml: 1.4.3.16 -> 2.5.1.72 -> 2.4.2.19
path_bcy00760.kgml:
path_bcy00760.kgml: Found a trail of span 2 containing skipped vertices
path_bcy00760.kgml: 71 -> [72] -> 73
path_bcy00760.kgml: R00481 -> [R04292] -> R03348
path_bcy00760.kgml: bcy:Bcer98_3145 -> [bcy:Bcer98_3143] -> bcy:Bcer98_3144
path_bcy00760.kgml: 1.4.3.16 -> [2.5.1.72] -> 2.4.2.19
path_bcy00760.kgml:
path_bcy00760.kgml: --- 0.86 seconds ---

path_bcy00770.kgml: Pantothenate and CoA biosynthesis
path_bcy00770.kgml: Initialization took 0.73 seconds
path_bcy00770.kgml:
path_bcy00770.kgml: Found a trail of span 2 without skipping any vertex
path_bcy00770.kgml: 93 -> 76
path_bcy00770.kgml: R00489 -> R02473
path_bcy00770.kgml: bcy:Bcer98_1264 -> bcy:Bcer98_1263
path_bcy00770.kgml: {4.1.1.11, 4.1.1.15} -> 6.3.2.1
path_bcy00770.kgml:
path_bcy00770.kgml: Found a trail of span 2 containing skipped vertices
path_bcy00770.kgml: 80 -> 85
path_bcy00770.kgml: R01209 -> R01214
path_bcy00770.kgml: bcy:Bcer98_1446 -> bcy:Bcer98_1444
path_bcy00770.kgml: 4.2.1.9 -> {2.6.1.42, 2.6.1.6}
path_bcy00770.kgml: Skipped genes: bcy:Bcer98_1445
path_bcy00770.kgml:
path_bcy00770.kgml: Found a trail of span 2 without skipping any vertex
path_bcy00770.kgml: 82 -> 81
path_bcy00770.kgml: R00006 -> R03051
path_bcy00770.kgml: {bcy:Bcer98_1120, bcy:Bcer98_1121} -> bcy:Bcer98_1122
path_bcy00770.kgml: 2.2.1.6 -> 1.1.1.86
path_bcy00770.kgml:
path_bcy00770.kgml: Found a trail of span 2 containing skipped vertices
path_bcy00770.kgml: 78 -> [77] -> 76
path_bcy00770.kgml: R01226 -> [R02472] -> R02473
path_bcy00770.kgml: bcy:Bcer98_1262 -> [bcy:Bcer98_2570] -> bcy:Bcer98_1263
path_bcy00770.kgml: 2.1.2.11 -> [1.1.1.169] -> 6.3.2.1
path_bcy00770.kgml:
path_bcy00770.kgml: --- 1.01 seconds ---

path_bcy00780.kgml: Biotin metabolism
path_bcy00780.kgml: Initialization took 0.43 seconds
path_bcy00780.kgml:
path_bcy00780.kgml: Found a trail of span 5 containing skipped vertices
path_bcy00780.kgml: 42 -> 45 -> 32 -> 31 -> 30
path_bcy00780.kgml: R09725 -> R10124 -> R03231 -> R03182 -> R01078
path_bcy00780.kgml: bcy:Bcer98_2815 -> bcy:Bcer98_2816 -> bcy:Bcer98_2818 -> bcy:Bcer98_2817 -> bcy:Bcer98_2813
path_bcy00780.kgml: 3.1.1.85 -> 2.3.1.47 -> 2.6.1.62 -> 6.3.3.3 -> 2.8.1.6
path_bcy00780.kgml: Skipped genes: bcy:Bcer98_2814
path_bcy00780.kgml:
path_bcy00780.kgml: Found a trail of span 4 containing skipped vertices
path_bcy00780.kgml: 34 -> 32 -> 31 -> 30
path_bcy00780.kgml: R03210 -> R03231 -> R03182 -> R01078
path_bcy00780.kgml: bcy:Bcer98_2816 -> bcy:Bcer98_2818 -> bcy:Bcer98_2817 -> bcy:Bcer98_2813
path_bcy00780.kgml: 2.3.1.47 -> 2.6.1.62 -> 6.3.3.3 -> 2.8.1.6
path_bcy00780.kgml: Skipped genes: bcy:Bcer98_2814, bcy:Bcer98_2815
path_bcy00780.kgml:
path_bcy00780.kgml: Found a trail of span 4 containing skipped vertices
path_bcy00780.kgml: 42 -> [45] -> 32 -> 31 -> 30
path_bcy00780.kgml: R09725 -> [R10124] -> R03231 -> R03182 -> R01078
path_bcy00780.kgml: bcy:Bcer98_2815 -> [bcy:Bcer98_2816] -> bcy:Bcer98_2818 -> bcy:Bcer98_2817 -> bcy:Bcer98_2813
path_bcy00780.kgml: 3.1.1.85 -> [2.3.1.47] -> 2.6.1.62 -> 6.3.3.3 -> 2.8.1.6
path_bcy00780.kgml: Skipped genes: bcy:Bcer98_2814, bcy:Bcer98_2816
path_bcy00780.kgml:
path_bcy00780.kgml: Found a trail of span 4 containing skipped vertices
path_bcy00780.kgml: 42 -> 45 -> [32] -> 31 -> 30
path_bcy00780.kgml: R09725 -> R10124 -> [R03231] -> R03182 -> R01078
path_bcy00780.kgml: bcy:Bcer98_2815 -> bcy:Bcer98_2816 -> [bcy:Bcer98_2818] -> bcy:Bcer98_2817 -> bcy:Bcer98_2813
path_bcy00780.kgml: 3.1.1.85 -> 2.3.1.47 -> [2.6.1.62] -> 6.3.3.3 -> 2.8.1.6
path_bcy00780.kgml: Skipped genes: bcy:Bcer98_2814
path_bcy00780.kgml:
path_bcy00780.kgml: Found a trail of span 4 containing skipped vertices
path_bcy00780.kgml: 42 -> 45 -> 32 -> [31] -> 30
path_bcy00780.kgml: R09725 -> R10124 -> R03231 -> [R03182] -> R01078
path_bcy00780.kgml: bcy:Bcer98_2815 -> bcy:Bcer98_2816 -> bcy:Bcer98_2818 -> [bcy:Bcer98_2817] -> bcy:Bcer98_2813
path_bcy00780.kgml: 3.1.1.85 -> 2.3.1.47 -> 2.6.1.62 -> [6.3.3.3] -> 2.8.1.6
path_bcy00780.kgml: Skipped genes: bcy:Bcer98_2814, bcy:Bcer98_2817
path_bcy00780.kgml:
path_bcy00780.kgml: Found a trail of span 3 containing skipped vertices
path_bcy00780.kgml: 34 -> [32] -> 31 -> 30
path_bcy00780.kgml: R03210 -> [R03231] -> R03182 -> R01078
path_bcy00780.kgml: bcy:Bcer98_2816 -> [bcy:Bcer98_2818] -> bcy:Bcer98_2817 -> bcy:Bcer98_2813
path_bcy00780.kgml: 2.3.1.47 -> [2.6.1.62] -> 6.3.3.3 -> 2.8.1.6
path_bcy00780.kgml: Skipped genes: bcy:Bcer98_2814, bcy:Bcer98_2815
path_bcy00780.kgml:
path_bcy00780.kgml: Found a trail of span 3 containing skipped vertices
path_bcy00780.kgml: 42 -> [45 -> 32] -> 31 -> 30
path_bcy00780.kgml: R09725 -> [R10124 -> R03231] -> R03182 -> R01078
path_bcy00780.kgml: bcy:Bcer98_2815 -> [bcy:Bcer98_2816 -> bcy:Bcer98_2818] -> bcy:Bcer98_2817 -> bcy:Bcer98_2813
path_bcy00780.kgml: 3.1.1.85 -> [2.3.1.47 -> 2.6.1.62] -> 6.3.3.3 -> 2.8.1.6
path_bcy00780.kgml: Skipped genes: bcy:Bcer98_2814, bcy:Bcer98_2816
path_bcy00780.kgml:
path_bcy00780.kgml: Found a trail of span 3 containing skipped vertices
path_bcy00780.kgml: 42 -> 45 -> [32 -> 31] -> 30
path_bcy00780.kgml: R09725 -> R10124 -> [R03231 -> R03182] -> R01078
path_bcy00780.kgml: bcy:Bcer98_2815 -> bcy:Bcer98_2816 -> [bcy:Bcer98_2818 -> bcy:Bcer98_2817] -> bcy:Bcer98_2813
path_bcy00780.kgml: 3.1.1.85 -> 2.3.1.47 -> [2.6.1.62 -> 6.3.3.3] -> 2.8.1.6
path_bcy00780.kgml: Skipped genes: bcy:Bcer98_2814
path_bcy00780.kgml:
path_bcy00780.kgml: Found a trail of span 2 containing skipped vertices
path_bcy00780.kgml: 34 -> [32 -> 31] -> 30
path_bcy00780.kgml: R03210 -> [R03231 -> R03182] -> R01078
path_bcy00780.kgml: bcy:Bcer98_2816 -> [bcy:Bcer98_2818 -> bcy:Bcer98_2817] -> bcy:Bcer98_2813
path_bcy00780.kgml: 2.3.1.47 -> [2.6.1.62 -> 6.3.3.3] -> 2.8.1.6
path_bcy00780.kgml: Skipped genes: bcy:Bcer98_2814, bcy:Bcer98_2815
path_bcy00780.kgml:
path_bcy00780.kgml: --- 1.04 seconds ---

path_bcy00785.kgml: Lipoic acid metabolism
path_bcy00785.kgml: Initialization took 0.08 seconds
path_bcy00785.kgml: (not found)
path_bcy00785.kgml: --- 0.13 seconds ---

path_bcy00790.kgml: Folate biosynthesis
path_bcy00790.kgml: Initialization took 1.03 seconds
path_bcy00790.kgml:
path_bcy00790.kgml: Found a trail of span 4 without skipping any vertex
path_bcy00790.kgml: 96 -> 102 -> 103 -> 104
path_bcy00790.kgml: R09959 -> R10002 -> R09978 -> R07605
path_bcy00790.kgml: bcy:Bcer98_1065 -> bcy:Bcer98_1066 -> bcy:Bcer98_1064 -> bcy:Bcer98_1067
path_bcy00790.kgml: 4.1.2.50 -> 4.3.99.3 -> 6.3.4.20 -> 1.7.1.13
path_bcy00790.kgml:
path_bcy00790.kgml: Found a trail of span 4 without skipping any vertex
path_bcy00790.kgml: 171 -> 75 -> 74 -> 72
path_bcy00790.kgml: R11073 -> R03504 -> R03503 -> R03067
path_bcy00790.kgml: bcy:Bcer98_0068 -> bcy:Bcer98_0068 -> bcy:Bcer98_0069 -> bcy:Bcer98_0067
path_bcy00790.kgml: 5.1.99.8 -> 4.1.2.25 -> 2.7.6.3 -> 2.5.1.15
path_bcy00790.kgml:
path_bcy00790.kgml: Found a trail of span 3 containing skipped vertices
path_bcy00790.kgml: 96 -> [102] -> 103 -> 104
path_bcy00790.kgml: R09959 -> [R10002] -> R09978 -> R07605
path_bcy00790.kgml: bcy:Bcer98_1065 -> [bcy:Bcer98_1066] -> bcy:Bcer98_1064 -> bcy:Bcer98_1067
path_bcy00790.kgml: 4.1.2.50 -> [4.3.99.3] -> 6.3.4.20 -> 1.7.1.13
path_bcy00790.kgml: Skipped genes: bcy:Bcer98_1066
path_bcy00790.kgml:
path_bcy00790.kgml: Found a trail of span 3 containing skipped vertices
path_bcy00790.kgml: 96 -> 102 -> [103] -> 104
path_bcy00790.kgml: R09959 -> R10002 -> [R09978] -> R07605
path_bcy00790.kgml: bcy:Bcer98_1065 -> bcy:Bcer98_1066 -> [bcy:Bcer98_1064] -> bcy:Bcer98_1067
path_bcy00790.kgml: 4.1.2.50 -> 4.3.99.3 -> [6.3.4.20] -> 1.7.1.13
path_bcy00790.kgml:
path_bcy00790.kgml: Found a trail of span 3 containing skipped vertices
path_bcy00790.kgml: 171 -> 75 -> [74] -> 72
path_bcy00790.kgml: R11073 -> R03504 -> [R03503] -> R03067
path_bcy00790.kgml: bcy:Bcer98_0068 -> bcy:Bcer98_0068 -> [bcy:Bcer98_0069] -> bcy:Bcer98_0067
path_bcy00790.kgml: 5.1.99.8 -> 4.1.2.25 -> [2.7.6.3] -> 2.5.1.15
path_bcy00790.kgml:
path_bcy00790.kgml: Found a trail of span 3 without skipping any vertex
path_bcy00790.kgml: 171 -> 75 -> 73
path_bcy00790.kgml: R11073 -> R03504 -> R03066
path_bcy00790.kgml: bcy:Bcer98_0068 -> bcy:Bcer98_0068 -> bcy:Bcer98_0067
path_bcy00790.kgml: 5.1.99.8 -> 4.1.2.25 -> 2.5.1.15
path_bcy00790.kgml:
path_bcy00790.kgml: Found a trail of span 3 containing skipped vertices
path_bcy00790.kgml: 93 -> [117] -> 94 -> [118] -> 122
path_bcy00790.kgml: R09394 -> [R11372] -> R09395 -> [R09726] -> R09735
path_bcy00790.kgml: bcy:Bcer98_3397 -> [bcy:Bcer98_3395] -> bcy:Bcer98_3392 -> [bcy:Bcer98_3434] -> bcy:Bcer98_3394
path_bcy00790.kgml: 4.1.99.22 -> [4.6.1.17] -> 2.8.1.12 -> [2.7.7.75] -> 2.10.1.1
path_bcy00790.kgml: Skipped genes: bcy:Bcer98_3393, bcy:Bcer98_3396
path_bcy00790.kgml:
path_bcy00790.kgml: Found a trail of span 3 containing skipped vertices
path_bcy00790.kgml: 171 -> [75] -> 74 -> 72
path_bcy00790.kgml: R11073 -> [R03504] -> R03503 -> R03067
path_bcy00790.kgml: bcy:Bcer98_0068 -> [bcy:Bcer98_0068] -> bcy:Bcer98_0069 -> bcy:Bcer98_0067
path_bcy00790.kgml: 5.1.99.8 -> [4.1.2.25] -> 2.7.6.3 -> 2.5.1.15
path_bcy00790.kgml:
path_bcy00790.kgml: Found a trail of span 3 without skipping any vertex
path_bcy00790.kgml: 65 -> 66 -> 72
path_bcy00790.kgml: R01716 -> R05553 -> R03067
path_bcy00790.kgml: {bcy:Bcer98_0064, bcy:Bcer98_0065} -> bcy:Bcer98_0066 -> bcy:Bcer98_0067
path_bcy00790.kgml: 2.6.1.85 -> 4.1.3.38 -> 2.5.1.15
path_bcy00790.kgml:
path_bcy00790.kgml: Found a trail of span 3 without skipping any vertex
path_bcy00790.kgml: 65 -> 66 -> 73
path_bcy00790.kgml: R01716 -> R05553 -> R03066
path_bcy00790.kgml: {bcy:Bcer98_0064, bcy:Bcer98_0065} -> bcy:Bcer98_0066 -> bcy:Bcer98_0067
path_bcy00790.kgml: 2.6.1.85 -> 4.1.3.38 -> 2.5.1.15
path_bcy00790.kgml:
path_bcy00790.kgml: Found a trail of span 2 containing skipped vertices
path_bcy00790.kgml: 96 -> [102 -> 103] -> 104
path_bcy00790.kgml: R09959 -> [R10002 -> R09978] -> R07605
path_bcy00790.kgml: bcy:Bcer98_1065 -> [bcy:Bcer98_1066 -> bcy:Bcer98_1064] -> bcy:Bcer98_1067
path_bcy00790.kgml: 4.1.2.50 -> [4.3.99.3 -> 6.3.4.20] -> 1.7.1.13
path_bcy00790.kgml: Skipped genes: bcy:Bcer98_1066
path_bcy00790.kgml:
path_bcy00790.kgml: Found a trail of span 2 without skipping any vertex
path_bcy00790.kgml: 161 -> 136
path_bcy00790.kgml: R07211 -> R04734
path_bcy00790.kgml: bcy:Bcer98_3076 -> bcy:Bcer98_3077
path_bcy00790.kgml: 1.14.16.1 -> 4.2.1.96
path_bcy00790.kgml:
path_bcy00790.kgml: Found a trail of span 2 containing skipped vertices
path_bcy00790.kgml: 171 -> [75 -> 74] -> 72
path_bcy00790.kgml: R11073 -> [R03504 -> R03503] -> R03067
path_bcy00790.kgml: bcy:Bcer98_0068 -> [bcy:Bcer98_0068 -> bcy:Bcer98_0069] -> bcy:Bcer98_0067
path_bcy00790.kgml: 5.1.99.8 -> [4.1.2.25 -> 2.7.6.3] -> 2.5.1.15
path_bcy00790.kgml:
path_bcy00790.kgml: Found a trail of span 2 containing skipped vertices
path_bcy00790.kgml: 171 -> [75] -> 73
path_bcy00790.kgml: R11073 -> [R03504] -> R03066
path_bcy00790.kgml: bcy:Bcer98_0068 -> [bcy:Bcer98_0068] -> bcy:Bcer98_0067
path_bcy00790.kgml: 5.1.99.8 -> [4.1.2.25] -> 2.5.1.15
path_bcy00790.kgml:
path_bcy00790.kgml: Found a trail of span 2 containing skipped vertices
path_bcy00790.kgml: 118 -> [122] -> 126
path_bcy00790.kgml: R09726 -> [R09735] -> R11581
path_bcy00790.kgml: bcy:Bcer98_3434 -> [bcy:Bcer98_3394] -> bcy:Bcer98_3433
path_bcy00790.kgml: 2.7.7.75 -> [2.10.1.1] -> 2.7.7.77
path_bcy00790.kgml:
path_bcy00790.kgml: Found a trail of span 2 containing skipped vertices
path_bcy00790.kgml: 65 -> [66] -> 72
path_bcy00790.kgml: R01716 -> [R05553] -> R03067
path_bcy00790.kgml: {bcy:Bcer98_0064, bcy:Bcer98_0065} -> [bcy:Bcer98_0066] -> bcy:Bcer98_0067
path_bcy00790.kgml: 2.6.1.85 -> [4.1.3.38] -> 2.5.1.15
path_bcy00790.kgml: Skipped genes: bcy:Bcer98_0066
path_bcy00790.kgml:
path_bcy00790.kgml: Found a trail of span 2 containing skipped vertices
path_bcy00790.kgml: 65 -> [66] -> 73
path_bcy00790.kgml: R01716 -> [R05553] -> R03066
path_bcy00790.kgml: {bcy:Bcer98_0064, bcy:Bcer98_0065} -> [bcy:Bcer98_0066] -> bcy:Bcer98_0067
path_bcy00790.kgml: 2.6.1.85 -> [4.1.3.38] -> 2.5.1.15
path_bcy00790.kgml: Skipped genes: bcy:Bcer98_0066
path_bcy00790.kgml:
path_bcy00790.kgml: --- 2.56 seconds ---

path_bcy00860.kgml: Porphyrin and chlorophyll metabolism
path_bcy00860.kgml: Initialization took 0.94 seconds
path_bcy00860.kgml:
path_bcy00860.kgml: Found a trail of span 4 containing skipped vertices
path_bcy00860.kgml: 269 -> 408 -> 412 -> [414 -> 417] -> 263 -> [417] -> 412
path_bcy00860.kgml: R03197 -> R04178 -> R11329 -> [R11522 -> R10468] -> R00310 -> [R10468] -> R11329
path_bcy00860.kgml: bcy:Bcer98_0824 -> {bcy:Bcer98_0826, bcy:Bcer98_1774} -> {bcy:Bcer98_0825, bcy:Bcer98_0873} -> [bcy:Bcer98_3909 -> bcy:Bcer98_2029] -> {bcy:Bcer98_0825, bcy:Bcer98_0873} -> [bcy:Bcer98_2029] -> {bcy:Bcer98_0825, bcy:Bcer98_0873}
path_bcy00860.kgml: 4.1.1.37 -> 1.3.3.15 -> 4.99.1.9 -> [? -> 1.14.99.48] -> 4.99.1.1 -> [1.14.99.48] -> 4.99.1.9
path_bcy00860.kgml:
path_bcy00860.kgml: Found a trail of span 3 containing skipped vertices
path_bcy00860.kgml: 269 -> [408] -> 412 -> [414 -> 417] -> 263
path_bcy00860.kgml: R03197 -> [R04178] -> R11329 -> [R11522 -> R10468] -> R00310
path_bcy00860.kgml: bcy:Bcer98_0824 -> [{bcy:Bcer98_0826, bcy:Bcer98_1774}] -> {bcy:Bcer98_0825, bcy:Bcer98_0873} -> [bcy:Bcer98_3909 -> bcy:Bcer98_2029] -> {bcy:Bcer98_0825, bcy:Bcer98_0873}
path_bcy00860.kgml: 4.1.1.37 -> [1.3.3.15] -> 4.99.1.9 -> [? -> 1.14.99.48] -> 4.99.1.1
path_bcy00860.kgml:
path_bcy00860.kgml: Found a trail of span 3 containing skipped vertices
path_bcy00860.kgml: 268 -> 263 -> [417] -> 412
path_bcy00860.kgml: R03222 -> R00310 -> [R10468] -> R11329
path_bcy00860.kgml: {bcy:Bcer98_0826, bcy:Bcer98_1774} -> {bcy:Bcer98_0825, bcy:Bcer98_0873} -> [bcy:Bcer98_2029] -> {bcy:Bcer98_0825, bcy:Bcer98_0873}
path_bcy00860.kgml: 1.3.3.4 -> 4.99.1.1 -> [1.14.99.48] -> 4.99.1.9
path_bcy00860.kgml:
path_bcy00860.kgml: --- 2.12 seconds ---

path_bcy00900.kgml: Terpenoid backbone biosynthesis
path_bcy00900.kgml: Initialization took 0.53 seconds
path_bcy00900.kgml:
path_bcy00900.kgml: Found a trail of span 2 containing skipped vertices
path_bcy00900.kgml: 165 -> 97
path_bcy00900.kgml: R10859 -> R08210
path_bcy00900.kgml: bcy:Bcer98_3006 -> bcy:Bcer98_3015
path_bcy00900.kgml: 1.17.7.3 -> 1.17.7.4
path_bcy00900.kgml: Skipped genes: bcy:Bcer98_3011, bcy:Bcer98_3014
path_bcy00900.kgml:
path_bcy00900.kgml: Found a trail of span 2 containing skipped vertices
path_bcy00900.kgml: 165 -> 99
path_bcy00900.kgml: R10859 -> R05884
path_bcy00900.kgml: bcy:Bcer98_3006 -> bcy:Bcer98_3015
path_bcy00900.kgml: 1.17.7.3 -> 1.17.7.4
path_bcy00900.kgml: Skipped genes: bcy:Bcer98_3011, bcy:Bcer98_3014
path_bcy00900.kgml:
path_bcy00900.kgml: Found a trail of span 2 containing skipped vertices
path_bcy00900.kgml: 69 -> 97
path_bcy00900.kgml: R08689 -> R08210
path_bcy00900.kgml: bcy:Bcer98_3006 -> bcy:Bcer98_3015
path_bcy00900.kgml: 1.17.7.1 -> 1.17.7.4
path_bcy00900.kgml: Skipped genes: bcy:Bcer98_3011, bcy:Bcer98_3014
path_bcy00900.kgml:
path_bcy00900.kgml: Found a trail of span 2 containing skipped vertices
path_bcy00900.kgml: 69 -> 99
path_bcy00900.kgml: R08689 -> R05884
path_bcy00900.kgml: bcy:Bcer98_3006 -> bcy:Bcer98_3015
path_bcy00900.kgml: 1.17.7.1 -> 1.17.7.4
path_bcy00900.kgml: Skipped genes: bcy:Bcer98_3011, bcy:Bcer98_3014
path_bcy00900.kgml:
path_bcy00900.kgml: Found a trail of span 2 containing skipped vertices
path_bcy00900.kgml: 66 -> [67] -> 68
path_bcy00900.kgml: R05633 -> [R05634] -> R05637
path_bcy00900.kgml: bcy:Bcer98_0080 -> [bcy:Bcer98_0040] -> bcy:Bcer98_0081
path_bcy00900.kgml: 2.7.7.60 -> [2.7.1.148] -> 4.6.1.12
path_bcy00900.kgml:
path_bcy00900.kgml: --- 0.91 seconds ---

path_bcy00910.kgml: Nitrogen metabolism
path_bcy00910.kgml: Initialization took 0.48 seconds
path_bcy00910.kgml:
path_bcy00910.kgml: Found a trail of span 2 containing skipped vertices
path_bcy00910.kgml: 25 -> 150
path_bcy00910.kgml: R00798 -> R09497
path_bcy00910.kgml: {bcy:Bcer98_3399, bcy:Bcer98_3400, bcy:Bcer98_3402} -> {bcy:Bcer98_3399, bcy:Bcer98_3400, bcy:Bcer98_3402}
path_bcy00910.kgml: ? -> 1.7.5.1
path_bcy00910.kgml: Skipped genes: bcy:Bcer98_3401
path_bcy00910.kgml:
path_bcy00910.kgml: --- 0.61 seconds ---

path_bcy00920.kgml: Sulfur metabolism
path_bcy00920.kgml: Initialization took 0.63 seconds
path_bcy00920.kgml:
path_bcy00920.kgml: Found a trail of span 3 without skipping any vertex
path_bcy00920.kgml: 158 -> 159 -> 150
path_bcy00920.kgml: R00529 -> R00509 -> R02021
path_bcy00920.kgml: bcy:Bcer98_1144 -> bcy:Bcer98_1145 -> bcy:Bcer98_1143
path_bcy00920.kgml: 2.7.7.4 -> 2.7.1.25 -> 1.8.4.8
path_bcy00920.kgml:
path_bcy00920.kgml: Found a trail of span 3 containing skipped vertices
path_bcy00920.kgml: 39 -> [38] -> 42 -> [39] -> 48
path_bcy00920.kgml: R00509 -> [R00508] -> R00529 -> [R00509] -> R02021
path_bcy00920.kgml: bcy:Bcer98_1145 -> [bcy:Bcer98_3291] -> bcy:Bcer98_1144 -> [bcy:Bcer98_1145] -> bcy:Bcer98_1143
path_bcy00920.kgml: 2.7.1.25 -> [3.1.3.7] -> 2.7.7.4 -> [2.7.1.25] -> 1.8.4.8
path_bcy00920.kgml:
path_bcy00920.kgml: Found a trail of span 2 containing skipped vertices
path_bcy00920.kgml: 158 -> [159] -> 150
path_bcy00920.kgml: R00529 -> [R00509] -> R02021
path_bcy00920.kgml: bcy:Bcer98_1144 -> [bcy:Bcer98_1145] -> bcy:Bcer98_1143
path_bcy00920.kgml: 2.7.7.4 -> [2.7.1.25] -> 1.8.4.8
path_bcy00920.kgml:
path_bcy00920.kgml: --- 0.95 seconds ---

path_bcy00970.kgml: Aminoacyl-tRNA biosynthesis
path_bcy00970.kgml: Initialization took 1.90 seconds
path_bcy00970.kgml: (not found)
path_bcy00970.kgml: --- 1.96 seconds ---

path_bcy01040.kgml: Biosynthesis of unsaturated fatty acids
path_bcy01040.kgml: Initialization took 0.15 seconds
path_bcy01040.kgml: (not found)
path_bcy01040.kgml: --- 0.21 seconds ---

path_bcy01053.kgml: Biosynthesis of siderophore group nonribosomal peptides
path_bcy01053.kgml: Initialization took 0.09 seconds
path_bcy01053.kgml:
path_bcy01053.kgml: Found a trail of span 4 without skipping any vertex
path_bcy01053.kgml: 20 -> 43 -> 18 -> 64
path_bcy01053.kgml: R01717 -> R03037 -> R01505 -> R07644
path_bcy01053.kgml: {bcy:Bcer98_1755, bcy:Bcer98_3494} -> bcy:Bcer98_1757 -> bcy:Bcer98_1754 -> {bcy:Bcer98_1756, bcy:Bcer98_1757}
path_bcy01053.kgml: 5.4.4.2 -> 3.3.2.1 -> 1.3.1.28 -> 6.3.2.14
path_bcy01053.kgml:
path_bcy01053.kgml: Found a trail of span 3 containing skipped vertices
path_bcy01053.kgml: 20 -> 43 -> [18] -> 64
path_bcy01053.kgml: R01717 -> R03037 -> [R01505] -> R07644
path_bcy01053.kgml: {bcy:Bcer98_1755, bcy:Bcer98_3494} -> bcy:Bcer98_1757 -> [bcy:Bcer98_1754] -> {bcy:Bcer98_1756, bcy:Bcer98_1757}
path_bcy01053.kgml: 5.4.4.2 -> 3.3.2.1 -> [1.3.1.28] -> 6.3.2.14
path_bcy01053.kgml:
path_bcy01053.kgml: Found a trail of span 3 containing skipped vertices
path_bcy01053.kgml: 20 -> [43] -> 18 -> 64
path_bcy01053.kgml: R01717 -> [R03037] -> R01505 -> R07644
path_bcy01053.kgml: {bcy:Bcer98_1755, bcy:Bcer98_3494} -> [bcy:Bcer98_1757] -> bcy:Bcer98_1754 -> {bcy:Bcer98_1756, bcy:Bcer98_1757}
path_bcy01053.kgml: 5.4.4.2 -> [3.3.2.1] -> 1.3.1.28 -> 6.3.2.14
path_bcy01053.kgml:
path_bcy01053.kgml: Found a trail of span 2 containing skipped vertices
path_bcy01053.kgml: 20 -> [43 -> 18] -> 64
path_bcy01053.kgml: R01717 -> [R03037 -> R01505] -> R07644
path_bcy01053.kgml: {bcy:Bcer98_1755, bcy:Bcer98_3494} -> [bcy:Bcer98_1757 -> bcy:Bcer98_1754] -> {bcy:Bcer98_1756, bcy:Bcer98_1757}
path_bcy01053.kgml: 5.4.4.2 -> [3.3.2.1 -> 1.3.1.28] -> 6.3.2.14
path_bcy01053.kgml:
path_bcy01053.kgml: --- 0.40 seconds ---

path_bcy01054.kgml: Nonribosomal peptide structures
path_bcy01054.kgml: Initialization took 0.06 seconds
path_bcy01054.kgml: (not found)
path_bcy01054.kgml: --- 0.11 seconds ---

--- 678.80 seconds ---
