# Supplementary material for: CoMetGeNe: mining conserved neighborhood patterns in metabolic and genomic contexts
Source: BMC Bioinformatics. 2019 Jan 10;20:19. doi: 10.1186/s12859-018-2542-2 (PMC6327494; doi:10.1186/s12859-018-2542-2)
Supplement: Supplementary file 14 — Trail finding results for completely assembled representative bacterial genomes present in NCBI Genomes. Of the 1,545 fully assembled representative bacterial genomes in NCBI, corresponding entries have been identified in KEGG for 1,467 species, for which trail finding has been performed for all combinations of gap parameters δG and δD ranging from 0 to 3. This additional file is available from https://doi.org/10.6084/m9.figshare.7288769. (GZ 178,532 kb) [file 12859_2018_2542_MOESM14_ESM.gz › results/mmr_dG3_dD0.hnet]

--- delta_G = 3, delta_D = 0 ---

path_mmr00010.kgml: Glycolysis / Gluconeogenesis
path_mmr00010.kgml: Initialization took 0.64 seconds
path_mmr00010.kgml:
path_mmr00010.kgml: Found a trail of span 4 containing skipped vertices
path_mmr00010.kgml: 48 -> 49 -> 50 -> 75
path_mmr00010.kgml: R00014 -> R03270 -> R02569 -> R07618
path_mmr00010.kgml: {mmr:Mmar10_1415, mmr:Mmar10_1418} -> {mmr:Mmar10_1415, mmr:Mmar10_1418} -> mmr:Mmar10_1420 -> {mmr:Mmar10_0709, mmr:Mmar10_1425, mmr:Mmar10_2813}
path_mmr00010.kgml: {1.2.4.1, 2.2.1.6, 4.1.1.1} -> 1.2.4.1 -> 2.3.1.12 -> 1.8.1.4
path_mmr00010.kgml: Skipped genes: mmr:Mmar10_1416, mmr:Mmar10_1417, mmr:Mmar10_1424, mmr:Mmar10_1421, mmr:Mmar10_1419
path_mmr00010.kgml:
path_mmr00010.kgml: Found a trail of span 3 without skipping any vertex
path_mmr00010.kgml: 76 -> 57 -> 14
path_mmr00010.kgml: R01512 -> R01061 -> R01070
path_mmr00010.kgml: mmr:Mmar10_2596 -> mmr:Mmar10_2597 -> mmr:Mmar10_2595
path_mmr00010.kgml: 2.7.2.3 -> {1.2.1.12, 1.2.1.59} -> 4.1.2.13
path_mmr00010.kgml:
path_mmr00010.kgml: --- 0.89 seconds ---

path_mmr00020.kgml: Citrate cycle (TCA cycle)
path_mmr00020.kgml: Initialization took 0.59 seconds
path_mmr00020.kgml:
path_mmr00020.kgml: Found a trail of span 5 containing skipped vertices
path_mmr00020.kgml: 32 -> 31 -> 28 -> 30 -> 29
path_mmr00020.kgml: R00405 -> R02570 -> R07618 -> R03316 -> R00621
path_mmr00020.kgml: {mmr:Mmar10_2818, mmr:Mmar10_2819} -> mmr:Mmar10_2816 -> {mmr:Mmar10_0709, mmr:Mmar10_1425, mmr:Mmar10_2813} -> mmr:Mmar10_2817 -> mmr:Mmar10_2817
path_mmr00020.kgml: 6.2.1.5 -> 2.3.1.61 -> 1.8.1.4 -> 1.2.4.2 -> 1.2.4.2
path_mmr00020.kgml: Skipped genes: mmr:Mmar10_2815, mmr:Mmar10_2814
path_mmr00020.kgml:
path_mmr00020.kgml: Found a trail of span 4 containing skipped vertices
path_mmr00020.kgml: 82 -> 80 -> 77 -> 75
path_mmr00020.kgml: R02569 -> R07618 -> R03270 -> R00014
path_mmr00020.kgml: mmr:Mmar10_1420 -> {mmr:Mmar10_0709, mmr:Mmar10_1425, mmr:Mmar10_2813} -> {mmr:Mmar10_1415, mmr:Mmar10_1418} -> {mmr:Mmar10_1415, mmr:Mmar10_1418}
path_mmr00020.kgml: 2.3.1.12 -> 1.8.1.4 -> 1.2.4.1 -> {1.2.4.1, 2.2.1.6, 4.1.1.1}
path_mmr00020.kgml: Skipped genes: mmr:Mmar10_1416, mmr:Mmar10_1417, mmr:Mmar10_1424, mmr:Mmar10_1421, mmr:Mmar10_1419
path_mmr00020.kgml:
path_mmr00020.kgml: --- 0.94 seconds ---

path_mmr00030.kgml: Pentose phosphate pathway
path_mmr00030.kgml: Initialization took 0.44 seconds
path_mmr00030.kgml:
path_mmr00030.kgml: Found a trail of span 4 without skipping any vertex
path_mmr00030.kgml: 37 -> 53 -> 49 -> 46
path_mmr00030.kgml: R02739 -> R02740 -> R01830 -> R01641
path_mmr00030.kgml: mmr:Mmar10_2431 -> mmr:Mmar10_2431 -> mmr:Mmar10_2430 -> mmr:Mmar10_2430
path_mmr00030.kgml: {5.1.3.15, 5.3.1.9} -> 5.3.1.9 -> 2.2.1.1 -> 2.2.1.1
path_mmr00030.kgml:
path_mmr00030.kgml: Found a trail of span 3 without skipping any vertex
path_mmr00030.kgml: 157 -> 57 -> 61
path_mmr00030.kgml: {R02736, R10907} -> R02035 -> R02036
path_mmr00030.kgml: mmr:Mmar10_2642 -> mmr:Mmar10_2641 -> mmr:Mmar10_2640
path_mmr00030.kgml: {1.1.1.363, 1.1.1.49, 1.1.1.363, 1.1.1.388} -> 3.1.1.31 -> 4.2.1.12
path_mmr00030.kgml:
path_mmr00030.kgml: Found a trail of span 3 without skipping any vertex
path_mmr00030.kgml: 58 -> 57 -> 61
path_mmr00030.kgml: R02736 -> R02035 -> R02036
path_mmr00030.kgml: mmr:Mmar10_2642 -> mmr:Mmar10_2641 -> mmr:Mmar10_2640
path_mmr00030.kgml: {1.1.1.363, 1.1.1.49} -> 3.1.1.31 -> 4.2.1.12
path_mmr00030.kgml:
path_mmr00030.kgml: Found a trail of span 2 containing skipped vertices
path_mmr00030.kgml: 64 -> 62
path_mmr00030.kgml: R01519 -> R01737
path_mmr00030.kgml: mmr:Mmar10_2728 -> mmr:Mmar10_2730
path_mmr00030.kgml: 3.1.1.17 -> 2.7.1.12
path_mmr00030.kgml: Skipped genes: mmr:Mmar10_2729
path_mmr00030.kgml:
path_mmr00030.kgml: --- 0.79 seconds ---

path_mmr00040.kgml: Pentose and glucuronate interconversions
path_mmr00040.kgml: Initialization took 0.14 seconds
path_mmr00040.kgml: (not found)
path_mmr00040.kgml: --- 0.19 seconds ---

path_mmr00051.kgml: Fructose and mannose metabolism
path_mmr00051.kgml: Initialization took 0.14 seconds
path_mmr00051.kgml: (not found)
path_mmr00051.kgml: --- 0.19 seconds ---

path_mmr00052.kgml: Galactose metabolism
path_mmr00052.kgml: Initialization took 0.09 seconds
path_mmr00052.kgml: (not found)
path_mmr00052.kgml: --- 0.15 seconds ---

path_mmr00053.kgml: Ascorbate and aldarate metabolism
path_mmr00053.kgml: Initialization took 0.06 seconds
path_mmr00053.kgml: (not found)
path_mmr00053.kgml: --- 0.12 seconds ---

path_mmr00061.kgml: Fatty acid biosynthesis
path_mmr00061.kgml: Initialization took 0.29 seconds
path_mmr00061.kgml:
path_mmr00061.kgml: Found a trail of span 4 without skipping any vertex
path_mmr00061.kgml: 293 -> 277 -> 103 -> 100
path_mmr00061.kgml: R07639 -> R04535 -> {R04961, R04962} -> R04963
path_mmr00061.kgml: mmr:Mmar10_3060 -> mmr:Mmar10_3060 -> mmr:Mmar10_3058 -> mmr:Mmar10_3059
path_mmr00061.kgml: 5.3.3.14 -> {2.3.1.85, 2.3.1.86, 4.2.1.59} -> {1.3.1.9, 1.3.1.10, 1.3.1.104, 1.3.1.39, 2.3.1.85, 2.3.1.86} -> {2.3.1.179, 2.3.1.41, 2.3.1.85, 2.3.1.86}
path_mmr00061.kgml:
path_mmr00061.kgml: Found a trail of span 3 without skipping any vertex
path_mmr00061.kgml: 275 -> 114 -> 111
path_mmr00061.kgml: R04537 -> {R04958, R04959} -> R04960
path_mmr00061.kgml: mmr:Mmar10_3060 -> mmr:Mmar10_3058 -> mmr:Mmar10_3059
path_mmr00061.kgml: {2.3.1.85, 2.3.1.86, 4.2.1.59} -> {1.3.1.9, 1.3.1.10, 1.3.1.104, 1.3.1.39, 2.3.1.85, 2.3.1.86} -> {2.3.1.179, 2.3.1.41, 2.3.1.85, 2.3.1.86}
path_mmr00061.kgml:
path_mmr00061.kgml: Found a trail of span 3 without skipping any vertex
path_mmr00061.kgml: 125 -> 269 -> 125 -> 122
path_mmr00061.kgml: {R04955, R04956} -> R04954 -> {R04955, R04956} -> R04957
path_mmr00061.kgml: mmr:Mmar10_3058 -> mmr:Mmar10_3060 -> mmr:Mmar10_3058 -> mmr:Mmar10_3059
path_mmr00061.kgml: {1.3.1.9, 1.3.1.10, 1.3.1.104, 1.3.1.39, 2.3.1.85, 2.3.1.86} -> {2.3.1.85, 2.3.1.86, 4.2.1.59} -> {1.3.1.9, 1.3.1.10, 1.3.1.104, 1.3.1.39, 2.3.1.85, 2.3.1.86} -> {2.3.1.179, 2.3.1.41, 2.3.1.85, 2.3.1.86}
path_mmr00061.kgml:
path_mmr00061.kgml: Found a trail of span 3 containing skipped vertices
path_mmr00061.kgml: 147 -> 259 -> 142
path_mmr00061.kgml: R01626 -> R04355 -> R04533
path_mmr00061.kgml: mmr:Mmar10_1213 -> mmr:Mmar10_1217 -> mmr:Mmar10_1215
path_mmr00061.kgml: {2.3.1.39, 2.3.1.85, 2.3.1.86} -> {2.3.1.179, 2.3.1.41, 2.3.1.85, 2.3.1.86} -> {1.1.1.100, 2.3.1.85, 2.3.1.86}
path_mmr00061.kgml: Skipped genes: mmr:Mmar10_1214, mmr:Mmar10_1216
path_mmr00061.kgml:
path_mmr00061.kgml: Found a trail of span 3 containing skipped vertices
path_mmr00061.kgml: 147 -> 53 -> 54
path_mmr00061.kgml: R01626 -> R07762 -> R07763
path_mmr00061.kgml: mmr:Mmar10_1213 -> mmr:Mmar10_1217 -> mmr:Mmar10_1215
path_mmr00061.kgml: {2.3.1.39, 2.3.1.85, 2.3.1.86} -> {2.3.1.179, 2.3.1.199, 2.3.1.41} -> 1.1.1.100
path_mmr00061.kgml: Skipped genes: mmr:Mmar10_1214, mmr:Mmar10_1216
path_mmr00061.kgml:
path_mmr00061.kgml: Found a trail of span 3 containing skipped vertices
path_mmr00061.kgml: 147 -> 58 -> 75
path_mmr00061.kgml: R01626 -> R04968 -> R04543
path_mmr00061.kgml: mmr:Mmar10_1213 -> mmr:Mmar10_1217 -> mmr:Mmar10_1215
path_mmr00061.kgml: {2.3.1.39, 2.3.1.85, 2.3.1.86} -> {2.3.1.179, 2.3.1.41, 2.3.1.85, 2.3.1.86} -> {1.1.1.100, 2.3.1.85, 2.3.1.86}
path_mmr00061.kgml: Skipped genes: mmr:Mmar10_1214, mmr:Mmar10_1216
path_mmr00061.kgml:
path_mmr00061.kgml: Found a trail of span 3 containing skipped vertices
path_mmr00061.kgml: 147 -> 59 -> 86
path_mmr00061.kgml: R01626 -> R04726 -> R04566
path_mmr00061.kgml: mmr:Mmar10_1213 -> mmr:Mmar10_1217 -> mmr:Mmar10_1215
path_mmr00061.kgml: {2.3.1.39, 2.3.1.85, 2.3.1.86} -> {2.3.1.179, 2.3.1.41, 2.3.1.85, 2.3.1.86} -> {1.1.1.100, 2.3.1.85, 2.3.1.86}
path_mmr00061.kgml: Skipped genes: mmr:Mmar10_1214, mmr:Mmar10_1216
path_mmr00061.kgml:
path_mmr00061.kgml: Found a trail of span 3 without skipping any vertex
path_mmr00061.kgml: 285 -> 70 -> 256
path_mmr00061.kgml: R04544 -> {R04969, R04970} -> R07762
path_mmr00061.kgml: mmr:Mmar10_3060 -> mmr:Mmar10_3058 -> mmr:Mmar10_3059
path_mmr00061.kgml: {2.3.1.85, 2.3.1.86, 4.2.1.59} -> {1.3.1.9, 1.3.1.10, 1.3.1.104, 1.3.1.39, 2.3.1.85, 2.3.1.86} -> {2.3.1.179, 2.3.1.199, 2.3.1.41}
path_mmr00061.kgml:
path_mmr00061.kgml: Found a trail of span 3 without skipping any vertex
path_mmr00061.kgml: 81 -> 282 -> 81 -> 78
path_mmr00061.kgml: {R04966, R04967} -> R04568 -> {R04966, R04967} -> R04968
path_mmr00061.kgml: mmr:Mmar10_3058 -> mmr:Mmar10_3060 -> mmr:Mmar10_3058 -> mmr:Mmar10_3059
path_mmr00061.kgml: {1.3.1.9, 1.3.1.10, 1.3.1.104, 1.3.1.39, 2.3.1.85, 2.3.1.86} -> {2.3.1.85, 2.3.1.86, 4.2.1.59} -> {1.3.1.9, 1.3.1.10, 1.3.1.104, 1.3.1.39, 2.3.1.85, 2.3.1.86} -> {2.3.1.179, 2.3.1.41, 2.3.1.85, 2.3.1.86}
path_mmr00061.kgml:
path_mmr00061.kgml: Found a trail of span 3 without skipping any vertex
path_mmr00061.kgml: 279 -> 92 -> 89
path_mmr00061.kgml: R04965 -> {R04724, R04725} -> R04726
path_mmr00061.kgml: mmr:Mmar10_3060 -> mmr:Mmar10_3058 -> mmr:Mmar10_3059
path_mmr00061.kgml: {2.3.1.85, 2.3.1.86, 4.2.1.59} -> {1.3.1.9, 1.3.1.10, 1.3.1.104, 1.3.1.39, 2.3.1.85, 2.3.1.86} -> {2.3.1.179, 2.3.1.41, 2.3.1.85, 2.3.1.86}
path_mmr00061.kgml:
path_mmr00061.kgml: Found a trail of span 3 without skipping any vertex
path_mmr00061.kgml: 139 -> 136 -> 133
path_mmr00061.kgml: R04428 -> {R04429, R04430} -> R04952
path_mmr00061.kgml: mmr:Mmar10_3060 -> mmr:Mmar10_3058 -> mmr:Mmar10_3059
path_mmr00061.kgml: {2.3.1.85, 2.3.1.86, 4.2.1.59} -> {1.3.1.9, 1.3.1.10, 1.3.1.104, 1.3.1.39, 2.3.1.85, 2.3.1.86} -> {2.3.1.179, 2.3.1.41, 2.3.1.85, 2.3.1.86}
path_mmr00061.kgml:
path_mmr00061.kgml: Found a trail of span 3 containing skipped vertices
path_mmr00061.kgml: 147 -> 63 -> 130
path_mmr00061.kgml: R01626 -> R04952 -> R04953
path_mmr00061.kgml: mmr:Mmar10_1213 -> mmr:Mmar10_1217 -> mmr:Mmar10_1215
path_mmr00061.kgml: {2.3.1.39, 2.3.1.85, 2.3.1.86} -> {2.3.1.179, 2.3.1.41, 2.3.1.85, 2.3.1.86} -> {1.1.1.100, 2.3.1.85, 2.3.1.86}
path_mmr00061.kgml: Skipped genes: mmr:Mmar10_1214, mmr:Mmar10_1216
path_mmr00061.kgml:
path_mmr00061.kgml: Found a trail of span 3 containing skipped vertices
path_mmr00061.kgml: 147 -> 62 -> 119
path_mmr00061.kgml: R01626 -> R04957 -> R04536
path_mmr00061.kgml: mmr:Mmar10_1213 -> mmr:Mmar10_1217 -> mmr:Mmar10_1215
path_mmr00061.kgml: {2.3.1.39, 2.3.1.85, 2.3.1.86} -> {2.3.1.179, 2.3.1.41, 2.3.1.85, 2.3.1.86} -> {1.1.1.100, 2.3.1.85, 2.3.1.86}
path_mmr00061.kgml: Skipped genes: mmr:Mmar10_1214, mmr:Mmar10_1216
path_mmr00061.kgml:
path_mmr00061.kgml: Found a trail of span 3 containing skipped vertices
path_mmr00061.kgml: 147 -> 61 -> 108
path_mmr00061.kgml: R01626 -> R04960 -> R04534
path_mmr00061.kgml: mmr:Mmar10_1213 -> mmr:Mmar10_1217 -> mmr:Mmar10_1215
path_mmr00061.kgml: {2.3.1.39, 2.3.1.85, 2.3.1.86} -> {2.3.1.179, 2.3.1.41, 2.3.1.85, 2.3.1.86} -> {1.1.1.100, 2.3.1.85, 2.3.1.86}
path_mmr00061.kgml: Skipped genes: mmr:Mmar10_1214, mmr:Mmar10_1216
path_mmr00061.kgml:
path_mmr00061.kgml: Found a trail of span 3 containing skipped vertices
path_mmr00061.kgml: 147 -> 60 -> 97
path_mmr00061.kgml: R01626 -> R04963 -> R04964
path_mmr00061.kgml: mmr:Mmar10_1213 -> mmr:Mmar10_1217 -> mmr:Mmar10_1215
path_mmr00061.kgml: {2.3.1.39, 2.3.1.85, 2.3.1.86} -> {2.3.1.179, 2.3.1.41, 2.3.1.85, 2.3.1.86} -> {1.1.1.100, 2.3.1.85, 2.3.1.86}
path_mmr00061.kgml: Skipped genes: mmr:Mmar10_1214, mmr:Mmar10_1216
path_mmr00061.kgml:
path_mmr00061.kgml: --- 3.52 seconds ---

path_mmr00071.kgml: Fatty acid degradation
path_mmr00071.kgml: Initialization took 0.44 seconds
path_mmr00071.kgml:
path_mmr00071.kgml: Found a trail of span 8 containing skipped vertices
path_mmr00071.kgml: 53 -> 51 -> 50 -> 48 -> 44 -> 42 -> 41 -> 195 -> 48
path_mmr00071.kgml: R04751 -> R04749 -> R04748 -> R01177 -> R01175 -> R03026 -> R01975 -> R00238 -> R01177
path_mmr00071.kgml: {mmr:Mmar10_0539, mmr:Mmar10_1651, mmr:Mmar10_1653, mmr:Mmar10_1654, mmr:Mmar10_2691} -> {mmr:Mmar10_0543, mmr:Mmar10_1543, mmr:Mmar10_3078} -> {mmr:Mmar10_0543, mmr:Mmar10_2653} -> {mmr:Mmar10_0542, mmr:Mmar10_0697, mmr:Mmar10_2663, mmr:Mmar10_2665} -> {mmr:Mmar10_0539, mmr:Mmar10_1651, mmr:Mmar10_1653, mmr:Mmar10_1654, mmr:Mmar10_2691} -> {mmr:Mmar10_0543, mmr:Mmar10_1543, mmr:Mmar10_3078} -> {mmr:Mmar10_0543, mmr:Mmar10_2653} -> {mmr:Mmar10_0542, mmr:Mmar10_0697, mmr:Mmar10_2663, mmr:Mmar10_2665} -> {mmr:Mmar10_0542, mmr:Mmar10_0697, mmr:Mmar10_2663, mmr:Mmar10_2665}
path_mmr00071.kgml: {1.3.3.6, 1.3.8.1, 1.3.8.7, 1.3.8.8} -> {4.2.1.17, 4.2.1.74} -> {1.1.1.211, 1.1.1.35} -> {2.3.1.16, 2.3.1.9} -> {1.3.3.6, 1.3.8.1, 1.3.8.7} -> 4.2.1.17 -> 1.1.1.35 -> 2.3.1.9 -> {2.3.1.16, 2.3.1.9}
path_mmr00071.kgml: Skipped genes: mmr:Mmar10_0541, mmr:Mmar10_0540, mmr:Mmar10_1652
path_mmr00071.kgml:
path_mmr00071.kgml: Found a trail of span 3 containing skipped vertices
path_mmr00071.kgml: 77 -> 76 -> 75
path_mmr00071.kgml: R03857 -> R04170 -> R04741
path_mmr00071.kgml: {mmr:Mmar10_0539, mmr:Mmar10_1651, mmr:Mmar10_1653, mmr:Mmar10_1654, mmr:Mmar10_2691} -> {mmr:Mmar10_0543, mmr:Mmar10_1543, mmr:Mmar10_3078} -> {mmr:Mmar10_0543, mmr:Mmar10_2653}
path_mmr00071.kgml: {1.3.3.6, 1.3.8.7, 1.3.8.8} -> {4.2.1.17, 4.2.1.74} -> {1.1.1.211, 1.1.1.35}
path_mmr00071.kgml: Skipped genes: mmr:Mmar10_0542, mmr:Mmar10_0541, mmr:Mmar10_0540
path_mmr00071.kgml:
path_mmr00071.kgml: Found a trail of span 3 containing skipped vertices
path_mmr00071.kgml: 91 -> 90 -> 92 -> 90
path_mmr00071.kgml: R03990 -> R04740 -> R04739 -> R04740
path_mmr00071.kgml: {mmr:Mmar10_0539, mmr:Mmar10_1651, mmr:Mmar10_1653, mmr:Mmar10_1654, mmr:Mmar10_2691} -> {mmr:Mmar10_0543, mmr:Mmar10_1543, mmr:Mmar10_3078} -> {mmr:Mmar10_0543, mmr:Mmar10_2653} -> {mmr:Mmar10_0543, mmr:Mmar10_1543, mmr:Mmar10_3078}
path_mmr00071.kgml: {1.3.3.6, 1.3.8.7, 1.3.8.8, 1.3.8.9} -> {4.2.1.17, 4.2.1.74} -> {1.1.1.211, 1.1.1.35} -> {4.2.1.17, 4.2.1.74}
path_mmr00071.kgml: Skipped genes: mmr:Mmar10_0542, mmr:Mmar10_0541, mmr:Mmar10_0540
path_mmr00071.kgml:
path_mmr00071.kgml: Found a trail of span 3 containing skipped vertices
path_mmr00071.kgml: 67 -> 66 -> 65 -> 66
path_mmr00071.kgml: R04754 -> R04744 -> R04743 -> R04744
path_mmr00071.kgml: {mmr:Mmar10_0539, mmr:Mmar10_1651, mmr:Mmar10_1653, mmr:Mmar10_1654, mmr:Mmar10_2691} -> {mmr:Mmar10_0543, mmr:Mmar10_1543, mmr:Mmar10_3078} -> {mmr:Mmar10_0543, mmr:Mmar10_2653} -> {mmr:Mmar10_0543, mmr:Mmar10_1543, mmr:Mmar10_3078}
path_mmr00071.kgml: {1.3.3.6, 1.3.8.7, 1.3.8.8} -> {4.2.1.17, 4.2.1.74} -> {1.1.1.211, 1.1.1.35} -> {4.2.1.17, 4.2.1.74}
path_mmr00071.kgml: Skipped genes: mmr:Mmar10_0542, mmr:Mmar10_0541, mmr:Mmar10_0540
path_mmr00071.kgml:
path_mmr00071.kgml: Found a trail of span 3 containing skipped vertices
path_mmr00071.kgml: 103 -> 102 -> 101
path_mmr00071.kgml: R01279 -> R04738 -> R04737
path_mmr00071.kgml: {mmr:Mmar10_0539, mmr:Mmar10_1651, mmr:Mmar10_1653, mmr:Mmar10_1654, mmr:Mmar10_2691} -> {mmr:Mmar10_0543, mmr:Mmar10_1543, mmr:Mmar10_3078} -> {mmr:Mmar10_0543, mmr:Mmar10_2653}
path_mmr00071.kgml: {1.3.3.6, 1.3.8.7, 1.3.8.8, 1.3.8.9} -> {4.2.1.17, 4.2.1.74} -> {1.1.1.211, 1.1.1.35}
path_mmr00071.kgml: Skipped genes: mmr:Mmar10_0542, mmr:Mmar10_0541, mmr:Mmar10_0540
path_mmr00071.kgml:
path_mmr00071.kgml: Found a trail of span 3 containing skipped vertices
path_mmr00071.kgml: 60 -> 59 -> 58
path_mmr00071.kgml: R03777 -> R04746 -> R04745
path_mmr00071.kgml: {mmr:Mmar10_0539, mmr:Mmar10_1651, mmr:Mmar10_1653, mmr:Mmar10_1654, mmr:Mmar10_2691} -> {mmr:Mmar10_0543, mmr:Mmar10_1543, mmr:Mmar10_3078} -> {mmr:Mmar10_0543, mmr:Mmar10_2653}
path_mmr00071.kgml: {1.3.3.6, 1.3.8.7, 1.3.8.8} -> {4.2.1.17, 4.2.1.74} -> {1.1.1.211, 1.1.1.35}
path_mmr00071.kgml: Skipped genes: mmr:Mmar10_0542, mmr:Mmar10_0541, mmr:Mmar10_0540
path_mmr00071.kgml:
path_mmr00071.kgml: --- 1.33 seconds ---

path_mmr00072.kgml: Synthesis and degradation of ketone bodies
path_mmr00072.kgml: Initialization took 0.14 seconds
path_mmr00072.kgml: (not found)
path_mmr00072.kgml: --- 0.20 seconds ---

path_mmr00130.kgml: Ubiquinone and other terpenoid-quinone biosynthesis
path_mmr00130.kgml: Initialization took 0.14 seconds
path_mmr00130.kgml: (not found)
path_mmr00130.kgml: --- 0.20 seconds ---

path_mmr00190.kgml: Oxidative phosphorylation
path_mmr00190.kgml: Initialization took 2.00 seconds
path_mmr00190.kgml: (not found)
path_mmr00190.kgml: --- 2.04 seconds ---

path_mmr00220.kgml: Arginine biosynthesis
path_mmr00220.kgml: Initialization took 0.19 seconds
path_mmr00220.kgml:
path_mmr00220.kgml: Found a trail of span 3 without skipping any vertex
path_mmr00220.kgml: 49 -> 50 -> 51
path_mmr00220.kgml: R00259 -> R02649 -> R03443
path_mmr00220.kgml: mmr:Mmar10_0365 -> mmr:Mmar10_0365 -> mmr:Mmar10_0366
path_mmr00220.kgml: 2.3.1.1 -> 2.7.2.8 -> 1.2.1.38
path_mmr00220.kgml:
path_mmr00220.kgml: --- 0.30 seconds ---

path_mmr00230.kgml: Purine metabolism
path_mmr00230.kgml: Initialization took 2.99 seconds
path_mmr00230.kgml:
path_mmr00230.kgml: Found a trail of span 3 containing skipped vertices
path_mmr00230.kgml: 247 -> 240 -> 239
path_mmr00230.kgml: R00376 -> R01857 -> R02090
path_mmr00230.kgml: {mmr:Mmar10_0002, mmr:Mmar10_0016, mmr:Mmar10_0435, mmr:Mmar10_1228, mmr:Mmar10_1378, mmr:Mmar10_1453, mmr:Mmar10_2959, mmr:Mmar10_2978} -> mmr:Mmar10_1234 -> mmr:Mmar10_1220
path_mmr00230.kgml: 2.7.7.7 -> 2.7.4.6 -> {2.7.4.12, 2.7.4.8}
path_mmr00230.kgml: Skipped genes: mmr:Mmar10_1229, mmr:Mmar10_1227, mmr:Mmar10_1230
path_mmr00230.kgml:
path_mmr00230.kgml: Found a trail of span 2 without skipping any vertex
path_mmr00230.kgml: 427 -> 428
path_mmr00230.kgml: R07404 -> R07405
path_mmr00230.kgml: mmr:Mmar10_2566 -> mmr:Mmar10_2567
path_mmr00230.kgml: 6.3.4.18 -> 5.4.99.18
path_mmr00230.kgml:
path_mmr00230.kgml: Found a trail of span 2 containing skipped vertices
path_mmr00230.kgml: 167 -> 166
path_mmr00230.kgml: R04591 -> R04559
path_mmr00230.kgml: mmr:Mmar10_1032 -> mmr:Mmar10_1036
path_mmr00230.kgml: 6.3.2.6 -> 4.3.2.2
path_mmr00230.kgml: Skipped genes: mmr:Mmar10_1034, mmr:Mmar10_1035
path_mmr00230.kgml:
path_mmr00230.kgml: Found a trail of span 2 without skipping any vertex
path_mmr00230.kgml: 244 -> 245
path_mmr00230.kgml: R00441 -> R00429
path_mmr00230.kgml: {mmr:Mmar10_1576, mmr:Mmar10_1771, mmr:Mmar10_1801, mmr:Mmar10_1802} -> mmr:Mmar10_1575
path_mmr00230.kgml: {2.7.7.48, 2.7.7.6} -> 2.7.6.5
path_mmr00230.kgml:
path_mmr00230.kgml: Found a trail of span 2 containing skipped vertices
path_mmr00230.kgml: 175 -> 179
path_mmr00230.kgml: R00375 -> R01137
path_mmr00230.kgml: {mmr:Mmar10_0002, mmr:Mmar10_0016, mmr:Mmar10_0435, mmr:Mmar10_1228, mmr:Mmar10_1378, mmr:Mmar10_1453, mmr:Mmar10_2959, mmr:Mmar10_2978} -> mmr:Mmar10_1234
path_mmr00230.kgml: 2.7.7.7 -> 2.7.4.6
path_mmr00230.kgml: Skipped genes: mmr:Mmar10_1229, mmr:Mmar10_1230
path_mmr00230.kgml:
path_mmr00230.kgml: Found a trail of span 2 without skipping any vertex
path_mmr00230.kgml: 252 -> 253
path_mmr00230.kgml: R00529 -> R00509
path_mmr00230.kgml: {mmr:Mmar10_2450, mmr:Mmar10_2451} -> mmr:Mmar10_2450
path_mmr00230.kgml: 2.7.7.4 -> 2.7.1.25
path_mmr00230.kgml:
path_mmr00230.kgml: --- 3.80 seconds ---

path_mmr00240.kgml: Pyrimidine metabolism
path_mmr00240.kgml: Initialization took 1.95 seconds
path_mmr00240.kgml:
path_mmr00240.kgml: Found a trail of span 2 without skipping any vertex
path_mmr00240.kgml: 97 -> 98
path_mmr00240.kgml: R01397 -> R01993
path_mmr00240.kgml: mmr:Mmar10_1713 -> {mmr:Mmar10_0814, mmr:Mmar10_1714}
path_mmr00240.kgml: 2.1.3.2 -> 3.5.2.3
path_mmr00240.kgml:
path_mmr00240.kgml: Found a trail of span 2 containing skipped vertices
path_mmr00240.kgml: 139 -> 141
path_mmr00240.kgml: R02326 -> R00377
path_mmr00240.kgml: mmr:Mmar10_1234 -> {mmr:Mmar10_0002, mmr:Mmar10_0016, mmr:Mmar10_0435, mmr:Mmar10_1228, mmr:Mmar10_1378, mmr:Mmar10_1453, mmr:Mmar10_2959, mmr:Mmar10_2978}
path_mmr00240.kgml: 2.7.4.6 -> 2.7.7.7
path_mmr00240.kgml: Skipped genes: mmr:Mmar10_1229, mmr:Mmar10_1230
path_mmr00240.kgml:
path_mmr00240.kgml: --- 2.52 seconds ---

path_mmr00250.kgml: Alanine, aspartate and glutamate metabolism
path_mmr00250.kgml: Initialization took 0.54 seconds
path_mmr00250.kgml: (not found)
path_mmr00250.kgml: --- 0.60 seconds ---

path_mmr00260.kgml: Glycine, serine and threonine metabolism
path_mmr00260.kgml: Initialization took 1.09 seconds
path_mmr00260.kgml:
path_mmr00260.kgml: Found a trail of span 2 containing skipped vertices
path_mmr00260.kgml: 101 -> 110
path_mmr00260.kgml: R03425 -> R04125
path_mmr00260.kgml: {mmr:Mmar10_2208, mmr:Mmar10_2209} -> mmr:Mmar10_2211
path_mmr00260.kgml: 1.4.4.2 -> 2.1.2.10
path_mmr00260.kgml: Skipped genes: mmr:Mmar10_2210
path_mmr00260.kgml:
path_mmr00260.kgml: Found a trail of span 2 without skipping any vertex
path_mmr00260.kgml: 99 -> 87
path_mmr00260.kgml: R01771 -> R01466
path_mmr00260.kgml: mmr:Mmar10_1097 -> {mmr:Mmar10_1039, mmr:Mmar10_1096}
path_mmr00260.kgml: 2.7.1.39 -> 4.2.3.1
path_mmr00260.kgml:
path_mmr00260.kgml: Found a trail of span 2 containing skipped vertices
path_mmr00260.kgml: 82 -> 102
path_mmr00260.kgml: R00945 -> R00830
path_mmr00260.kgml: mmr:Mmar10_1537 -> mmr:Mmar10_1540
path_mmr00260.kgml: 2.1.2.1 -> 2.3.1.37
path_mmr00260.kgml: Skipped genes: mmr:Mmar10_1539
path_mmr00260.kgml:
path_mmr00260.kgml: Found a trail of span 2 containing skipped vertices
path_mmr00260.kgml: 89 -> 92
path_mmr00260.kgml: R01465 -> R00371
path_mmr00260.kgml: mmr:Mmar10_1594 -> mmr:Mmar10_1598
path_mmr00260.kgml: 1.1.1.103 -> 2.3.1.29
path_mmr00260.kgml: Skipped genes: mmr:Mmar10_1597, mmr:Mmar10_1596, mmr:Mmar10_1595
path_mmr00260.kgml:
path_mmr00260.kgml: --- 1.42 seconds ---

path_mmr00261.kgml: Monobactam biosynthesis
path_mmr00261.kgml: Initialization took 0.14 seconds
path_mmr00261.kgml: (not found)
path_mmr00261.kgml: --- 0.20 seconds ---

path_mmr00270.kgml: Cysteine and methionine metabolism
path_mmr00270.kgml: Initialization took 0.88 seconds
path_mmr00270.kgml:
path_mmr00270.kgml: Found a trail of span 4 without skipping any vertex
path_mmr00270.kgml: 197 -> 211 -> 196 -> 202
path_mmr00270.kgml: R01777 -> {R01773, R01775} -> R01776 -> R03217
path_mmr00270.kgml: mmr:Mmar10_2619 -> mmr:Mmar10_2618 -> mmr:Mmar10_2619 -> {mmr:Mmar10_1549, mmr:Mmar10_1859, mmr:Mmar10_2620}
path_mmr00270.kgml: 2.3.1.46 -> {1.1.1.3, 1.1.1.3} -> 2.3.1.31 -> 2.5.1.48
path_mmr00270.kgml:
path_mmr00270.kgml: Found a trail of span 4 without skipping any vertex
path_mmr00270.kgml: 211 -> 197 -> 196 -> 203
path_mmr00270.kgml: {R01773, R01775} -> R01777 -> R01776 -> R02026
path_mmr00270.kgml: mmr:Mmar10_2618 -> mmr:Mmar10_2619 -> mmr:Mmar10_2619 -> {mmr:Mmar10_1549, mmr:Mmar10_1859, mmr:Mmar10_2620}
path_mmr00270.kgml: {1.1.1.3, 1.1.1.3} -> 2.3.1.46 -> 2.3.1.31 -> ?
path_mmr00270.kgml:
path_mmr00270.kgml: Found a trail of span 3 without skipping any vertex
path_mmr00270.kgml: 211 -> 197 -> 101
path_mmr00270.kgml: {R01773, R01775} -> R01777 -> R01288
path_mmr00270.kgml: mmr:Mmar10_2618 -> mmr:Mmar10_2619 -> {mmr:Mmar10_1549, mmr:Mmar10_1859, mmr:Mmar10_2620}
path_mmr00270.kgml: {1.1.1.3, 1.1.1.3} -> 2.3.1.46 -> 2.5.1.48
path_mmr00270.kgml:
path_mmr00270.kgml: Found a trail of span 3 without skipping any vertex
path_mmr00270.kgml: 211 -> 197 -> 206
path_mmr00270.kgml: {R01773, R01775} -> R01777 -> R00999
path_mmr00270.kgml: mmr:Mmar10_2618 -> mmr:Mmar10_2619 -> {mmr:Mmar10_1549, mmr:Mmar10_1859, mmr:Mmar10_2620}
path_mmr00270.kgml: {1.1.1.3, 1.1.1.3} -> 2.3.1.46 -> 2.5.1.48
path_mmr00270.kgml:
path_mmr00270.kgml: Found a trail of span 3 without skipping any vertex
path_mmr00270.kgml: 211 -> 197 -> 201
path_mmr00270.kgml: {R01773, R01775} -> R01777 -> R03260
path_mmr00270.kgml: mmr:Mmar10_2618 -> mmr:Mmar10_2619 -> {mmr:Mmar10_1549, mmr:Mmar10_1859, mmr:Mmar10_2620}
path_mmr00270.kgml: {1.1.1.3, 1.1.1.3} -> 2.3.1.46 -> 2.5.1.48
path_mmr00270.kgml:
path_mmr00270.kgml: Found a trail of span 2 containing skipped vertices
path_mmr00270.kgml: 123 -> 184
path_mmr00270.kgml: R00897 -> R00782
path_mmr00270.kgml: {mmr:Mmar10_0343, mmr:Mmar10_1493, mmr:Mmar10_3067} -> mmr:Mmar10_1495
path_mmr00270.kgml: {2.5.1.47, 2.5.1.65} -> {4.4.1.1, 4.4.1.13, 4.4.1.28}
path_mmr00270.kgml: Skipped genes: mmr:Mmar10_1494
path_mmr00270.kgml:
path_mmr00270.kgml: Found a trail of span 2 without skipping any vertex
path_mmr00270.kgml: 188 -> 184
path_mmr00270.kgml: R03105 -> R00782
path_mmr00270.kgml: mmr:Mmar10_1494 -> mmr:Mmar10_1495
path_mmr00270.kgml: 2.8.1.2 -> {4.4.1.1, 4.4.1.13, 4.4.1.28}
path_mmr00270.kgml:
path_mmr00270.kgml: --- 1.50 seconds ---

path_mmr00280.kgml: Valine, leucine and isoleucine degradation
path_mmr00280.kgml: Initialization took 1.24 seconds
path_mmr00280.kgml:
path_mmr00280.kgml: Found a trail of span 4 containing skipped vertices
path_mmr00280.kgml: 82 -> 53 -> 90 -> 54
path_mmr00280.kgml: R07603 -> R07604 -> R03174 -> R07618
path_mmr00280.kgml: {mmr:Mmar10_0704, mmr:Mmar10_0705} -> {mmr:Mmar10_0704, mmr:Mmar10_0705} -> mmr:Mmar10_0706 -> {mmr:Mmar10_0709, mmr:Mmar10_1425, mmr:Mmar10_2813}
path_mmr00280.kgml: 1.2.4.4 -> 1.2.4.4 -> 2.3.1.168 -> 1.8.1.4
path_mmr00280.kgml: Skipped genes: mmr:Mmar10_0707, mmr:Mmar10_0708
path_mmr00280.kgml:
path_mmr00280.kgml: Found a trail of span 4 containing skipped vertices
path_mmr00280.kgml: 91 -> 63 -> 108 -> 62
path_mmr00280.kgml: R07599 -> R07600 -> R02662 -> R07618
path_mmr00280.kgml: {mmr:Mmar10_0704, mmr:Mmar10_0705} -> {mmr:Mmar10_0704, mmr:Mmar10_0705} -> mmr:Mmar10_0706 -> {mmr:Mmar10_0709, mmr:Mmar10_1425, mmr:Mmar10_2813}
path_mmr00280.kgml: 1.2.4.4 -> 1.2.4.4 -> 2.3.1.168 -> 1.8.1.4
path_mmr00280.kgml: Skipped genes: mmr:Mmar10_0707, mmr:Mmar10_0708
path_mmr00280.kgml:
path_mmr00280.kgml: Found a trail of span 4 containing skipped vertices
path_mmr00280.kgml: 110 -> 68 -> 69 -> 109
path_mmr00280.kgml: R04097 -> R07618 -> R07602 -> R07601
path_mmr00280.kgml: mmr:Mmar10_0706 -> {mmr:Mmar10_0709, mmr:Mmar10_1425, mmr:Mmar10_2813} -> {mmr:Mmar10_0704, mmr:Mmar10_0705} -> {mmr:Mmar10_0704, mmr:Mmar10_0705}
path_mmr00280.kgml: 2.3.1.168 -> 1.8.1.4 -> 1.2.4.4 -> 1.2.4.4
path_mmr00280.kgml: Skipped genes: mmr:Mmar10_0707, mmr:Mmar10_0708
path_mmr00280.kgml:
path_mmr00280.kgml: Found a trail of span 3 containing skipped vertices
path_mmr00280.kgml: 117 -> 88 -> 101
path_mmr00280.kgml: R03172 -> R04204 -> R04203
path_mmr00280.kgml: {mmr:Mmar10_0539, mmr:Mmar10_1651, mmr:Mmar10_1653, mmr:Mmar10_1654, mmr:Mmar10_2691} -> {mmr:Mmar10_0543, mmr:Mmar10_1543, mmr:Mmar10_3078} -> mmr:Mmar10_0543
path_mmr00280.kgml: {1.3.8.1, 1.3.8.7, 1.3.99.12} -> 4.2.1.17 -> {1.1.1.178, 1.1.1.35}
path_mmr00280.kgml: Skipped genes: mmr:Mmar10_0542, mmr:Mmar10_0541, mmr:Mmar10_0540
path_mmr00280.kgml:
path_mmr00280.kgml: Found a trail of span 2 containing skipped vertices
path_mmr00280.kgml: 116 -> 80
path_mmr00280.kgml: R04095 -> R04137
path_mmr00280.kgml: {mmr:Mmar10_0539, mmr:Mmar10_1651, mmr:Mmar10_1653, mmr:Mmar10_1654, mmr:Mmar10_2691} -> {mmr:Mmar10_0543, mmr:Mmar10_1543, mmr:Mmar10_3078}
path_mmr00280.kgml: {1.3.8.4, 1.3.8.7} -> 4.2.1.17
path_mmr00280.kgml: Skipped genes: mmr:Mmar10_0542, mmr:Mmar10_0541, mmr:Mmar10_0540
path_mmr00280.kgml:
path_mmr00280.kgml: Found a trail of span 2 containing skipped vertices
path_mmr00280.kgml: 106 -> 105
path_mmr00280.kgml: R02661 -> R04224
path_mmr00280.kgml: {mmr:Mmar10_0539, mmr:Mmar10_1651, mmr:Mmar10_1653, mmr:Mmar10_1654, mmr:Mmar10_2691} -> {mmr:Mmar10_0543, mmr:Mmar10_1543, mmr:Mmar10_3078}
path_mmr00280.kgml: {1.3.8.1, 1.3.8.7, 1.3.99.12} -> 4.2.1.17
path_mmr00280.kgml: Skipped genes: mmr:Mmar10_0542, mmr:Mmar10_0541, mmr:Mmar10_0540
path_mmr00280.kgml:
path_mmr00280.kgml: Found a trail of span 2 containing skipped vertices
path_mmr00280.kgml: 81 -> 79
path_mmr00280.kgml: R04095 -> R04138
path_mmr00280.kgml: mmr:Mmar10_1739 -> mmr:Mmar10_1734
path_mmr00280.kgml: {1.3.8.4, 1.3.8.7} -> 6.4.1.4
path_mmr00280.kgml: Skipped genes: mmr:Mmar10_1738
path_mmr00280.kgml:
path_mmr00280.kgml: --- 2.11 seconds ---

path_mmr00281.kgml: Geraniol degradation
path_mmr00281.kgml: Initialization took 0.09 seconds
path_mmr00281.kgml: (not found)
path_mmr00281.kgml: --- 0.14 seconds ---

path_mmr00290.kgml: Valine, leucine and isoleucine biosynthesis
path_mmr00290.kgml: Initialization took 0.19 seconds
path_mmr00290.kgml:
path_mmr00290.kgml: Found a trail of span 8 containing skipped vertices
path_mmr00290.kgml: 78 -> 21 -> 22 -> 47 -> 42 -> 34 -> 45 -> 31
path_mmr00290.kgml: R03896 -> R03898 -> R00994 -> R08648 -> R05069 -> R05068 -> R05070 -> R02199
path_mmr00290.kgml: {mmr:Mmar10_0284, mmr:Mmar10_0285} -> {mmr:Mmar10_0284, mmr:Mmar10_0285} -> mmr:Mmar10_0283 -> mmr:Mmar10_0289 -> {mmr:Mmar10_0290, mmr:Mmar10_2020} -> {mmr:Mmar10_0290, mmr:Mmar10_2020} -> mmr:Mmar10_0291 -> mmr:Mmar10_0286
path_mmr00290.kgml: 4.2.1.35 -> 4.2.1.35 -> 1.1.1.85 -> 2.2.1.6 -> {1.1.1.86, 5.4.99.3} -> 1.1.1.86 -> 4.2.1.9 -> 2.6.1.42
path_mmr00290.kgml: Skipped genes: mmr:Mmar10_0288, mmr:Mmar10_0287
path_mmr00290.kgml:
path_mmr00290.kgml: Found a trail of span 6 containing skipped vertices
path_mmr00290.kgml: 78 -> 21 -> 22 -> 47 -> 42 -> 34 -> 42
path_mmr00290.kgml: R03896 -> R03898 -> R00994 -> R08648 -> R05069 -> R05068 -> R05069
path_mmr00290.kgml: {mmr:Mmar10_0284, mmr:Mmar10_0285} -> {mmr:Mmar10_0284, mmr:Mmar10_0285} -> mmr:Mmar10_0283 -> mmr:Mmar10_0289 -> {mmr:Mmar10_0290, mmr:Mmar10_2020} -> {mmr:Mmar10_0290, mmr:Mmar10_2020} -> {mmr:Mmar10_0290, mmr:Mmar10_2020}
path_mmr00290.kgml: 4.2.1.35 -> 4.2.1.35 -> 1.1.1.85 -> 2.2.1.6 -> {1.1.1.86, 5.4.99.3} -> 1.1.1.86 -> {1.1.1.86, 5.4.99.3}
path_mmr00290.kgml: Skipped genes: mmr:Mmar10_0288, mmr:Mmar10_0286, mmr:Mmar10_0287
path_mmr00290.kgml:
path_mmr00290.kgml: Found a trail of span 5 containing skipped vertices
path_mmr00290.kgml: 79 -> 44 -> 46 -> 41 -> 40
path_mmr00290.kgml: R00226 -> R05071 -> R04440 -> R04441 -> R01214
path_mmr00290.kgml: mmr:Mmar10_0289 -> {mmr:Mmar10_0290, mmr:Mmar10_2020} -> {mmr:Mmar10_0290, mmr:Mmar10_2020} -> mmr:Mmar10_0291 -> mmr:Mmar10_0286
path_mmr00290.kgml: 2.2.1.6 -> {1.1.1.86, 5.4.99.3} -> 1.1.1.86 -> 4.2.1.9 -> {2.6.1.42, 2.6.1.6}
path_mmr00290.kgml: Skipped genes: mmr:Mmar10_0288, mmr:Mmar10_0287
path_mmr00290.kgml:
path_mmr00290.kgml: Found a trail of span 4 containing skipped vertices
path_mmr00290.kgml: 46 -> 44 -> 46 -> 41 -> 40
path_mmr00290.kgml: R04440 -> R05071 -> R04440 -> R04441 -> R01214
path_mmr00290.kgml: {mmr:Mmar10_0290, mmr:Mmar10_2020} -> {mmr:Mmar10_0290, mmr:Mmar10_2020} -> {mmr:Mmar10_0290, mmr:Mmar10_2020} -> mmr:Mmar10_0291 -> mmr:Mmar10_0286
path_mmr00290.kgml: 1.1.1.86 -> {1.1.1.86, 5.4.99.3} -> 1.1.1.86 -> 4.2.1.9 -> {2.6.1.42, 2.6.1.6}
path_mmr00290.kgml: Skipped genes: mmr:Mmar10_0288, mmr:Mmar10_0289, mmr:Mmar10_0287
path_mmr00290.kgml:
path_mmr00290.kgml: Found a trail of span 3 without skipping any vertex
path_mmr00290.kgml: 35 -> 37 -> 36
path_mmr00290.kgml: R03968 -> R04001 -> R04426
path_mmr00290.kgml: {mmr:Mmar10_0284, mmr:Mmar10_0285} -> {mmr:Mmar10_0284, mmr:Mmar10_0285} -> mmr:Mmar10_0283
path_mmr00290.kgml: 4.2.1.33 -> 4.2.1.33 -> 1.1.1.85
path_mmr00290.kgml:
path_mmr00290.kgml: --- 0.63 seconds ---

path_mmr00300.kgml: Lysine biosynthesis
path_mmr00300.kgml: Initialization took 0.23 seconds
path_mmr00300.kgml:
path_mmr00300.kgml: Found a trail of span 2 without skipping any vertex
path_mmr00300.kgml: 77 -> 46
path_mmr00300.kgml: R02788 -> R04617
path_mmr00300.kgml: mmr:Mmar10_2083 -> mmr:Mmar10_2082
path_mmr00300.kgml: 6.3.2.13 -> 6.3.2.10
path_mmr00300.kgml:
path_mmr00300.kgml: --- 0.34 seconds ---

path_mmr00310.kgml: Lysine degradation
path_mmr00310.kgml: Initialization took 0.24 seconds
path_mmr00310.kgml:
path_mmr00310.kgml: Found a trail of span 3 without skipping any vertex
path_mmr00310.kgml: 44 -> 45 -> 56
path_mmr00310.kgml: R03026 -> R01975 -> R00238
path_mmr00310.kgml: {mmr:Mmar10_0543, mmr:Mmar10_1543, mmr:Mmar10_3078} -> mmr:Mmar10_0543 -> {mmr:Mmar10_0542, mmr:Mmar10_0697, mmr:Mmar10_2663, mmr:Mmar10_2665}
path_mmr00310.kgml: 4.2.1.17 -> 1.1.1.35 -> 2.3.1.9
path_mmr00310.kgml:
path_mmr00310.kgml: Found a trail of span 2 without skipping any vertex
path_mmr00310.kgml: 55 -> 73
path_mmr00310.kgml: R01940 -> R02571
path_mmr00310.kgml: mmr:Mmar10_2817 -> mmr:Mmar10_2816
path_mmr00310.kgml: 1.2.4.2 -> 2.3.1.61
path_mmr00310.kgml:
path_mmr00310.kgml: --- 0.39 seconds ---

path_mmr00330.kgml: Arginine and proline metabolism
path_mmr00330.kgml: Initialization took 0.44 seconds
path_mmr00330.kgml:
path_mmr00330.kgml: Found a trail of span 2 containing skipped vertices
path_mmr00330.kgml: 193 -> 198
path_mmr00330.kgml: R00832 -> R04189
path_mmr00330.kgml: mmr:Mmar10_1857 -> mmr:Mmar10_1855
path_mmr00330.kgml: 2.3.1.109 -> 3.5.3.23
path_mmr00330.kgml: Skipped genes: mmr:Mmar10_1856
path_mmr00330.kgml:
path_mmr00330.kgml: Found a trail of span 2 containing skipped vertices
path_mmr00330.kgml: 150 -> 151
path_mmr00330.kgml: R01416 -> R01152
path_mmr00330.kgml: mmr:Mmar10_0369 -> mmr:Mmar10_0371
path_mmr00330.kgml: 3.5.3.12 -> 3.5.1.53
path_mmr00330.kgml: Skipped genes: mmr:Mmar10_0370
path_mmr00330.kgml:
path_mmr00330.kgml: --- 0.58 seconds ---

path_mmr00332.kgml: Carbapenem biosynthesis
path_mmr00332.kgml: Initialization took 0.08 seconds
path_mmr00332.kgml: (not found)
path_mmr00332.kgml: --- 0.13 seconds ---

path_mmr00340.kgml: Histidine metabolism
path_mmr00340.kgml: Initialization took 0.14 seconds
path_mmr00340.kgml:
path_mmr00340.kgml: Found a trail of span 5 containing skipped vertices
path_mmr00340.kgml: 58 -> 67 -> 66 -> 65 -> 69
path_mmr00340.kgml: R01071 -> R04035 -> R04037 -> R04640 -> R04558
path_mmr00340.kgml: mmr:Mmar10_1615 -> mmr:Mmar10_1610 -> mmr:Mmar10_1610 -> mmr:Mmar10_1612 -> {mmr:Mmar10_1611, mmr:Mmar10_1613}
path_mmr00340.kgml: 2.4.2.17 -> 3.6.1.31 -> 3.5.4.19 -> 5.3.1.16 -> 4.3.2.10
path_mmr00340.kgml: Skipped genes: mmr:Mmar10_1614
path_mmr00340.kgml:
path_mmr00340.kgml: Found a trail of span 3 containing skipped vertices
path_mmr00340.kgml: 44 -> 43 -> 42
path_mmr00340.kgml: R01168 -> R02914 -> R02288
path_mmr00340.kgml: mmr:Mmar10_1603 -> mmr:Mmar10_1601 -> mmr:Mmar10_1604
path_mmr00340.kgml: 4.3.1.3 -> 4.2.1.49 -> 3.5.2.7
path_mmr00340.kgml: Skipped genes: mmr:Mmar10_1602
path_mmr00340.kgml:
path_mmr00340.kgml: --- 0.32 seconds ---

path_mmr00350.kgml: Tyrosine metabolism
path_mmr00350.kgml: Initialization took 0.19 seconds
path_mmr00350.kgml:
path_mmr00350.kgml: Found a trail of span 2 without skipping any vertex
path_mmr00350.kgml: 57 -> 280
path_mmr00350.kgml: R03868 -> R01085
path_mmr00350.kgml: mmr:Mmar10_1997 -> mmr:Mmar10_1996
path_mmr00350.kgml: {5.2.1.2, 5.2.1.4} -> {3.7.1.20, 3.7.1.5}
path_mmr00350.kgml:
path_mmr00350.kgml: --- 0.30 seconds ---

path_mmr00360.kgml: Phenylalanine metabolism
path_mmr00360.kgml: Initialization took 0.29 seconds
path_mmr00360.kgml: (not found)
path_mmr00360.kgml: --- 0.35 seconds ---

path_mmr00361.kgml: Chlorocyclohexane and chlorobenzene degradation
path_mmr00361.kgml: Initialization took 0.06 seconds
path_mmr00361.kgml: (not found)
path_mmr00361.kgml: --- 0.10 seconds ---

path_mmr00362.kgml: Benzoate degradation
path_mmr00362.kgml: Initialization took 0.19 seconds
path_mmr00362.kgml: (not found)
path_mmr00362.kgml: --- 0.24 seconds ---

path_mmr00364.kgml: Fluorobenzoate degradation
path_mmr00364.kgml: Initialization took 0.06 seconds
path_mmr00364.kgml: (not found)
path_mmr00364.kgml: --- 0.11 seconds ---

path_mmr00380.kgml: Tryptophan metabolism
path_mmr00380.kgml: Initialization took 0.39 seconds
path_mmr00380.kgml:
path_mmr00380.kgml: Found a trail of span 3 without skipping any vertex
path_mmr00380.kgml: 109 -> 104 -> 107
path_mmr00380.kgml: R00678 -> R03936 -> R00988
path_mmr00380.kgml: mmr:Mmar10_1469 -> mmr:Mmar10_1471 -> mmr:Mmar10_1470
path_mmr00380.kgml: {1.13.11.11, 1.13.11.52} -> 3.7.1.3 -> 3.5.1.9
path_mmr00380.kgml:
path_mmr00380.kgml: Found a trail of span 3 without skipping any vertex
path_mmr00380.kgml: 98 -> 31 -> 97
path_mmr00380.kgml: R03026 -> R01975 -> R00238
path_mmr00380.kgml: {mmr:Mmar10_0543, mmr:Mmar10_1543, mmr:Mmar10_3078} -> mmr:Mmar10_0543 -> {mmr:Mmar10_0542, mmr:Mmar10_0697, mmr:Mmar10_2663, mmr:Mmar10_2665}
path_mmr00380.kgml: 4.2.1.17 -> 1.1.1.35 -> 2.3.1.9
path_mmr00380.kgml:
path_mmr00380.kgml: Found a trail of span 3 without skipping any vertex
path_mmr00380.kgml: 109 -> 94 -> 106
path_mmr00380.kgml: R00678 -> R01959 -> R00987
path_mmr00380.kgml: mmr:Mmar10_1469 -> mmr:Mmar10_1470 -> mmr:Mmar10_1471
path_mmr00380.kgml: {1.13.11.11, 1.13.11.52} -> 3.5.1.9 -> 3.7.1.3
path_mmr00380.kgml:
path_mmr00380.kgml: --- 0.64 seconds ---

path_mmr00400.kgml: Phenylalanine, tyrosine and tryptophan biosynthesis
path_mmr00400.kgml: Initialization took 0.44 seconds
path_mmr00400.kgml:
path_mmr00400.kgml: Found a trail of span 3 containing skipped vertices
path_mmr00400.kgml: 53 -> 51 -> 52
path_mmr00400.kgml: R00674 -> R02722 -> R02340
path_mmr00400.kgml: mmr:Mmar10_0093 -> {mmr:Mmar10_0090, mmr:Mmar10_0093} -> mmr:Mmar10_0090
path_mmr00400.kgml: {4.2.1.122, 4.2.1.20} -> 4.2.1.20 -> {4.1.2.8, 4.2.1.20}
path_mmr00400.kgml: Skipped genes: mmr:Mmar10_0091, mmr:Mmar10_0092
path_mmr00400.kgml:
path_mmr00400.kgml: Found a trail of span 2 without skipping any vertex
path_mmr00400.kgml: 57 -> 56
path_mmr00400.kgml: {R00985, R00986} -> R01073
path_mmr00400.kgml: {mmr:Mmar10_1401, mmr:Mmar10_1403} -> mmr:Mmar10_1400
path_mmr00400.kgml: {4.1.3.27, 4.1.3.27} -> 2.4.2.18
path_mmr00400.kgml:
path_mmr00400.kgml: --- 0.67 seconds ---

path_mmr00401.kgml: Novobiocin biosynthesis
path_mmr00401.kgml: Initialization took 0.05 seconds
path_mmr00401.kgml: (not found)
path_mmr00401.kgml: --- 0.09 seconds ---

path_mmr00405.kgml: Phenazine biosynthesis
path_mmr00405.kgml: Initialization took 0.08 seconds
path_mmr00405.kgml: (not found)
path_mmr00405.kgml: --- 0.12 seconds ---

path_mmr00410.kgml: beta-Alanine metabolism
path_mmr00410.kgml: Initialization took 0.18 seconds
path_mmr00410.kgml:
path_mmr00410.kgml: Found a trail of span 2 containing skipped vertices
path_mmr00410.kgml: 38 -> 39
path_mmr00410.kgml: R00924 -> R03045
path_mmr00410.kgml: {mmr:Mmar10_0539, mmr:Mmar10_1651, mmr:Mmar10_1653, mmr:Mmar10_1654, mmr:Mmar10_2691} -> {mmr:Mmar10_0543, mmr:Mmar10_1543, mmr:Mmar10_3078}
path_mmr00410.kgml: 1.3.8.7 -> {4.2.1.116, 4.2.1.17}
path_mmr00410.kgml: Skipped genes: mmr:Mmar10_0542, mmr:Mmar10_0541, mmr:Mmar10_0540
path_mmr00410.kgml:
path_mmr00410.kgml: --- 0.29 seconds ---

path_mmr00430.kgml: Taurine and hypotaurine metabolism
path_mmr00430.kgml: Initialization took 0.09 seconds
path_mmr00430.kgml: (not found)
path_mmr00430.kgml: --- 0.14 seconds ---

path_mmr00440.kgml: Phosphonate and phosphinate metabolism
path_mmr00440.kgml: Initialization took 0.06 seconds
path_mmr00440.kgml: (not found)
path_mmr00440.kgml: --- 0.11 seconds ---

path_mmr00450.kgml: Selenocompound metabolism
path_mmr00450.kgml: Initialization took 0.19 seconds
path_mmr00450.kgml: (not found)
path_mmr00450.kgml: --- 0.23 seconds ---

path_mmr00460.kgml: Cyanoamino acid metabolism
path_mmr00460.kgml: Initialization took 0.14 seconds
path_mmr00460.kgml: (not found)
path_mmr00460.kgml: --- 0.20 seconds ---

path_mmr00471.kgml: D-Glutamine and D-glutamate metabolism
path_mmr00471.kgml: Initialization took 0.05 seconds
path_mmr00471.kgml:
path_mmr00471.kgml: Found a trail of span 2 containing skipped vertices
path_mmr00471.kgml: 19 -> 20
path_mmr00471.kgml: R03193 -> R02783
path_mmr00471.kgml: mmr:Mmar10_2077 -> mmr:Mmar10_2080
path_mmr00471.kgml: 6.3.2.8 -> 6.3.2.9
path_mmr00471.kgml: Skipped genes: mmr:Mmar10_2079, mmr:Mmar10_2078
path_mmr00471.kgml:
path_mmr00471.kgml: --- 0.14 seconds ---

path_mmr00472.kgml: D-Arginine and D-ornithine metabolism
path_mmr00472.kgml: Initialization took 0.05 seconds
path_mmr00472.kgml: (not found)
path_mmr00472.kgml: --- 0.10 seconds ---

path_mmr00473.kgml: D-Alanine metabolism
path_mmr00473.kgml: Initialization took 0.06 seconds
path_mmr00473.kgml: (not found)
path_mmr00473.kgml: --- 0.11 seconds ---

path_mmr00480.kgml: Glutathione metabolism
path_mmr00480.kgml: Initialization took 0.39 seconds
path_mmr00480.kgml: (not found)
path_mmr00480.kgml: --- 0.44 seconds ---

path_mmr00500.kgml: Starch and sucrose metabolism
path_mmr00500.kgml: Initialization took 0.24 seconds
path_mmr00500.kgml:
path_mmr00500.kgml: Found a trail of span 3 without skipping any vertex
path_mmr00500.kgml: 95 -> 226 -> 83
path_mmr00500.kgml: R11307 -> R11308 -> R00306
path_mmr00500.kgml: mmr:Mmar10_2725 -> mmr:Mmar10_2725 -> {mmr:Mmar10_0249, mmr:Mmar10_2726, mmr:Mmar10_2729}
path_mmr00500.kgml: 3.2.1.4 -> {3.2.1.4, 3.2.1.91} -> {3.2.1.21, 3.2.1.74}
path_mmr00500.kgml:
path_mmr00500.kgml: Found a trail of span 3 without skipping any vertex
path_mmr00500.kgml: 95 -> 82 -> 83
path_mmr00500.kgml: R11307 -> R02887 -> R00306
path_mmr00500.kgml: mmr:Mmar10_2725 -> {mmr:Mmar10_0249, mmr:Mmar10_2726, mmr:Mmar10_2729} -> {mmr:Mmar10_0249, mmr:Mmar10_2726, mmr:Mmar10_2729}
path_mmr00500.kgml: 3.2.1.4 -> {3.2.1.21, 3.2.1.74} -> {3.2.1.21, 3.2.1.74}
path_mmr00500.kgml:
path_mmr00500.kgml: Found a trail of span 2 without skipping any vertex
path_mmr00500.kgml: 111 -> 121
path_mmr00500.kgml: R02737 -> R02778
path_mmr00500.kgml: mmr:Mmar10_1020 -> mmr:Mmar10_1019
path_mmr00500.kgml: 2.4.1.15 -> 3.1.3.12
path_mmr00500.kgml:
path_mmr00500.kgml: --- 0.45 seconds ---

path_mmr00520.kgml: Amino sugar and nucleotide sugar metabolism
path_mmr00520.kgml: Initialization took 0.54 seconds
path_mmr00520.kgml:
path_mmr00520.kgml: Found a trail of span 2 containing skipped vertices
path_mmr00520.kgml: 188 -> 270
path_mmr00520.kgml: R00286 -> R01385
path_mmr00520.kgml: mmr:Mmar10_2489 -> mmr:Mmar10_2492
path_mmr00520.kgml: 1.1.1.22 -> 5.1.3.6
path_mmr00520.kgml: Skipped genes: mmr:Mmar10_2490
path_mmr00520.kgml:
path_mmr00520.kgml: Found a trail of span 2 without skipping any vertex
path_mmr00520.kgml: 420 -> 422
path_mmr00520.kgml: R11024 -> R11025
path_mmr00520.kgml: mmr:Mmar10_0083 -> mmr:Mmar10_0084
path_mmr00520.kgml: 2.7.1.221 -> 2.7.7.99
path_mmr00520.kgml:
path_mmr00520.kgml: --- 0.70 seconds ---

path_mmr00521.kgml: Streptomycin biosynthesis
path_mmr00521.kgml: Initialization took 0.09 seconds
path_mmr00521.kgml:
path_mmr00521.kgml: Found a trail of span 3 without skipping any vertex
path_mmr00521.kgml: 43 -> 42 -> 24
path_mmr00521.kgml: R06513 -> R06514 -> R02777
path_mmr00521.kgml: mmr:Mmar10_2456 -> mmr:Mmar10_2457 -> mmr:Mmar10_2455
path_mmr00521.kgml: 4.2.1.46 -> 5.1.3.13 -> 1.1.1.133
path_mmr00521.kgml:
path_mmr00521.kgml: --- 0.20 seconds ---

path_mmr00523.kgml: Polyketide sugar unit biosynthesis
path_mmr00523.kgml: Initialization took 0.09 seconds
path_mmr00523.kgml:
path_mmr00523.kgml: Found a trail of span 3 without skipping any vertex
path_mmr00523.kgml: 26 -> 63 -> 28
path_mmr00523.kgml: R06513 -> R06514 -> R02777
path_mmr00523.kgml: mmr:Mmar10_2456 -> mmr:Mmar10_2457 -> mmr:Mmar10_2455
path_mmr00523.kgml: 4.2.1.46 -> 5.1.3.13 -> 1.1.1.133
path_mmr00523.kgml:
path_mmr00523.kgml: --- 0.20 seconds ---

path_mmr00525.kgml: Acarbose and validamycin biosynthesis
path_mmr00525.kgml: Initialization took 0.05 seconds
path_mmr00525.kgml: (not found)
path_mmr00525.kgml: --- 0.10 seconds ---

path_mmr00540.kgml: Lipopolysaccharide biosynthesis
path_mmr00540.kgml: Initialization took 0.19 seconds
path_mmr00540.kgml:
path_mmr00540.kgml: Found a trail of span 4 without skipping any vertex
path_mmr00540.kgml: 45 -> 80 -> 79 -> 75
path_mmr00540.kgml: R04657 -> R04658 -> R05074 -> R05146
path_mmr00540.kgml: mmr:Mmar10_0632 -> mmr:Mmar10_0633 -> mmr:Mmar10_0633 -> mmr:Mmar10_0631
path_mmr00540.kgml: 2.7.1.130 -> 2.4.99.12 -> 2.4.99.13 -> 2.3.1.241
path_mmr00540.kgml:
path_mmr00540.kgml: Found a trail of span 2 containing skipped vertices
path_mmr00540.kgml: 88 -> 53
path_mmr00540.kgml: R04550 -> R04606
path_mmr00540.kgml: mmr:Mmar10_1390 -> mmr:Mmar10_1394
path_mmr00540.kgml: 2.3.1.191 -> 2.4.1.182
path_mmr00540.kgml: Skipped genes: mmr:Mmar10_1391, mmr:Mmar10_1393, mmr:Mmar10_1392
path_mmr00540.kgml:
path_mmr00540.kgml: --- 0.33 seconds ---

path_mmr00550.kgml: Peptidoglycan biosynthesis
path_mmr00550.kgml: Initialization took 0.34 seconds
path_mmr00550.kgml:
path_mmr00550.kgml: Found a trail of span 7 containing skipped vertices
path_mmr00550.kgml: 59 -> 33 -> 32 -> 34 -> 23 -> 35 -> 36
path_mmr00550.kgml: {R03191, R03192} -> R03193 -> R02783 -> R02788 -> R04617 -> R05630 -> R05032
path_mmr00550.kgml: mmr:Mmar10_2076 -> mmr:Mmar10_2077 -> mmr:Mmar10_2080 -> mmr:Mmar10_2083 -> mmr:Mmar10_2082 -> mmr:Mmar10_2081 -> mmr:Mmar10_2078
path_mmr00550.kgml: {1.3.1.98, 1.3.1.98} -> 6.3.2.8 -> 6.3.2.9 -> 6.3.2.13 -> 6.3.2.10 -> 2.7.8.13 -> 2.4.1.227
path_mmr00550.kgml: Skipped genes: mmr:Mmar10_2079
path_mmr00550.kgml:
path_mmr00550.kgml: Found a trail of span 4 containing skipped vertices
path_mmr00550.kgml: 30 -> 23 -> 35 -> 36
path_mmr00550.kgml: R01150 -> R04617 -> R05630 -> R05032
path_mmr00550.kgml: mmr:Mmar10_2074 -> mmr:Mmar10_2082 -> mmr:Mmar10_2081 -> mmr:Mmar10_2078
path_mmr00550.kgml: 6.3.2.4 -> 6.3.2.10 -> 2.7.8.13 -> 2.4.1.227
path_mmr00550.kgml: Skipped genes: mmr:Mmar10_2080, mmr:Mmar10_2079, mmr:Mmar10_2075, mmr:Mmar10_2077, mmr:Mmar10_2076
path_mmr00550.kgml:
path_mmr00550.kgml: Found a trail of span 4 containing skipped vertices
path_mmr00550.kgml: 30 -> 29 -> 28 -> 27
path_mmr00550.kgml: R01150 -> R04573 -> R05629 -> R05662
path_mmr00550.kgml: mmr:Mmar10_2074 -> mmr:Mmar10_2082 -> mmr:Mmar10_2081 -> mmr:Mmar10_2078
path_mmr00550.kgml: 6.3.2.4 -> 6.3.2.10 -> 2.7.8.13 -> 2.4.1.227
path_mmr00550.kgml: Skipped genes: mmr:Mmar10_2080, mmr:Mmar10_2079, mmr:Mmar10_2075, mmr:Mmar10_2077, mmr:Mmar10_2076
path_mmr00550.kgml:
path_mmr00550.kgml: --- 0.62 seconds ---

path_mmr00561.kgml: Glycerolipid metabolism
path_mmr00561.kgml: Initialization took 0.08 seconds
path_mmr00561.kgml: (not found)
path_mmr00561.kgml: --- 0.16 seconds ---

path_mmr00562.kgml: Inositol phosphate metabolism
path_mmr00562.kgml: Initialization took 0.09 seconds
path_mmr00562.kgml: (not found)
path_mmr00562.kgml: --- 0.14 seconds ---

path_mmr00564.kgml: Glycerophospholipid metabolism
path_mmr00564.kgml: Initialization took 0.14 seconds
path_mmr00564.kgml: (not found)
path_mmr00564.kgml: --- 0.20 seconds ---

path_mmr00620.kgml: Pyruvate metabolism
path_mmr00620.kgml: Initialization took 0.99 seconds
path_mmr00620.kgml:
path_mmr00620.kgml: Found a trail of span 4 containing skipped vertices
path_mmr00620.kgml: 123 -> 55 -> 124 -> 125
path_mmr00620.kgml: R00014 -> R03270 -> R02569 -> R07618
path_mmr00620.kgml: {mmr:Mmar10_1415, mmr:Mmar10_1418} -> {mmr:Mmar10_1415, mmr:Mmar10_1418} -> mmr:Mmar10_1420 -> {mmr:Mmar10_0709, mmr:Mmar10_1425, mmr:Mmar10_2813}
path_mmr00620.kgml: {1.2.4.1, 2.2.1.6, 4.1.1.1} -> 1.2.4.1 -> 2.3.1.12 -> 1.8.1.4
path_mmr00620.kgml: Skipped genes: mmr:Mmar10_1416, mmr:Mmar10_1417, mmr:Mmar10_1424, mmr:Mmar10_1421, mmr:Mmar10_1419
path_mmr00620.kgml:
path_mmr00620.kgml: --- 1.13 seconds ---

path_mmr00623.kgml: Toluene degradation
path_mmr00623.kgml: Initialization took 0.06 seconds
path_mmr00623.kgml: (not found)
path_mmr00623.kgml: --- 0.11 seconds ---

path_mmr00625.kgml: Chloroalkane and chloroalkene degradation
path_mmr00625.kgml: Initialization took 0.06 seconds
path_mmr00625.kgml: (not found)
path_mmr00625.kgml: --- 0.11 seconds ---

path_mmr00626.kgml: Naphthalene degradation
path_mmr00626.kgml: Initialization took 0.06 seconds
path_mmr00626.kgml: (not found)
path_mmr00626.kgml: --- 0.11 seconds ---

path_mmr00627.kgml: Aminobenzoate degradation
path_mmr00627.kgml: Initialization took 0.08 seconds
path_mmr00627.kgml: (not found)
path_mmr00627.kgml: --- 0.14 seconds ---

path_mmr00630.kgml: Glyoxylate and dicarboxylate metabolism
path_mmr00630.kgml: Initialization took 1.23 seconds
path_mmr00630.kgml:
path_mmr00630.kgml: Found a trail of span 2 without skipping any vertex
path_mmr00630.kgml: 83 -> 116
path_mmr00630.kgml: R00479 -> R00472
path_mmr00630.kgml: mmr:Mmar10_1625 -> mmr:Mmar10_1624
path_mmr00630.kgml: 4.1.3.1 -> 2.3.3.9
path_mmr00630.kgml:
path_mmr00630.kgml: --- 1.34 seconds ---

path_mmr00640.kgml: Propanoate metabolism
path_mmr00640.kgml: Initialization took 1.28 seconds
path_mmr00640.kgml:
path_mmr00640.kgml: Found a trail of span 4 containing skipped vertices
path_mmr00640.kgml: 188 -> 185 -> 186 -> 187
path_mmr00640.kgml: R10998 -> R07618 -> R10997 -> R10996
path_mmr00640.kgml: mmr:Mmar10_0706 -> {mmr:Mmar10_0709, mmr:Mmar10_1425, mmr:Mmar10_2813} -> {mmr:Mmar10_0704, mmr:Mmar10_0705} -> {mmr:Mmar10_0704, mmr:Mmar10_0705}
path_mmr00640.kgml: 2.3.1.168 -> 1.8.1.4 -> 1.2.4.4 -> 1.2.4.4
path_mmr00640.kgml: Skipped genes: mmr:Mmar10_0707, mmr:Mmar10_0708
path_mmr00640.kgml:
path_mmr00640.kgml: Found a trail of span 2 containing skipped vertices
path_mmr00640.kgml: 78 -> 99
path_mmr00640.kgml: R03045 -> R04432
path_mmr00640.kgml: {mmr:Mmar10_0543, mmr:Mmar10_1543, mmr:Mmar10_3078} -> {mmr:Mmar10_0539, mmr:Mmar10_1651, mmr:Mmar10_1653, mmr:Mmar10_1654, mmr:Mmar10_2691}
path_mmr00640.kgml: {4.2.1.116, 4.2.1.17} -> 1.3.8.7
path_mmr00640.kgml: Skipped genes: mmr:Mmar10_0542, mmr:Mmar10_0541, mmr:Mmar10_0540
path_mmr00640.kgml:
path_mmr00640.kgml: --- 1.48 seconds ---

path_mmr00643.kgml: Styrene degradation
path_mmr00643.kgml: Initialization took 0.04 seconds
path_mmr00643.kgml: (not found)
path_mmr00643.kgml: --- 0.12 seconds ---

path_mmr00650.kgml: Butanoate metabolism
path_mmr00650.kgml: Initialization took 0.68 seconds
path_mmr00650.kgml:
path_mmr00650.kgml: Found a trail of span 4 without skipping any vertex
path_mmr00650.kgml: 57 -> 59 -> 61 -> 64
path_mmr00650.kgml: R00238 -> R01975 -> R03276 -> R03026
path_mmr00650.kgml: {mmr:Mmar10_0542, mmr:Mmar10_0697, mmr:Mmar10_2663, mmr:Mmar10_2665} -> {mmr:Mmar10_0543, mmr:Mmar10_2653} -> mmr:Mmar10_0543 -> {mmr:Mmar10_0543, mmr:Mmar10_1543, mmr:Mmar10_3078}
path_mmr00650.kgml: 2.3.1.9 -> 1.1.1.35 -> 5.1.2.3 -> 4.2.1.17
path_mmr00650.kgml:
path_mmr00650.kgml: --- 0.87 seconds ---

path_mmr00660.kgml: C5-Branched dibasic acid metabolism
path_mmr00660.kgml: Initialization took 0.14 seconds
path_mmr00660.kgml:
path_mmr00660.kgml: Found a trail of span 3 without skipping any vertex
path_mmr00660.kgml: 31 -> 96 -> 97
path_mmr00660.kgml: R03896 -> R03898 -> R00994
path_mmr00660.kgml: {mmr:Mmar10_0284, mmr:Mmar10_0285} -> {mmr:Mmar10_0284, mmr:Mmar10_0285} -> mmr:Mmar10_0283
path_mmr00660.kgml: 4.2.1.35 -> 4.2.1.35 -> 1.1.1.85
path_mmr00660.kgml:
path_mmr00660.kgml: --- 0.23 seconds ---

path_mmr00670.kgml: One carbon pool by folate
path_mmr00670.kgml: Initialization took 0.23 seconds
path_mmr00670.kgml:
path_mmr00670.kgml: Found a trail of span 4 containing skipped vertices
path_mmr00670.kgml: 68 -> 23 -> 24 -> 52
path_mmr00670.kgml: {R00937, R00940} -> {R00936, R00939} -> {R02235, R02236} -> R02101
path_mmr00670.kgml: mmr:Mmar10_2025 -> mmr:Mmar10_2025 -> mmr:Mmar10_2025 -> mmr:Mmar10_2027
path_mmr00670.kgml: {1.5.1.3, 1.5.1.3} -> {1.5.1.3, 1.5.1.3} -> {1.5.1.3, 1.5.1.3} -> 2.1.1.45
path_mmr00670.kgml: Skipped genes: mmr:Mmar10_2026
path_mmr00670.kgml:
path_mmr00670.kgml: Found a trail of span 2 without skipping any vertex
path_mmr00670.kgml: 26 -> 54
path_mmr00670.kgml: {R01224, R07168} -> R00946
path_mmr00670.kgml: mmr:Mmar10_2438 -> {mmr:Mmar10_2436, mmr:Mmar10_2437}
path_mmr00670.kgml: {1.5.1.20, 1.5.1.20} -> 2.1.1.13
path_mmr00670.kgml:
path_mmr00670.kgml: --- 0.52 seconds ---

path_mmr00680.kgml: Methane metabolism
path_mmr00680.kgml: Initialization took 0.33 seconds
path_mmr00680.kgml:
path_mmr00680.kgml: Found a trail of span 2 containing skipped vertices
path_mmr00680.kgml: 103 -> 102
path_mmr00680.kgml: R06983 -> R00527
path_mmr00680.kgml: mmr:Mmar10_0803 -> mmr:Mmar10_0807
path_mmr00680.kgml: 1.1.1.284 -> 3.1.2.12
path_mmr00680.kgml: Skipped genes: mmr:Mmar10_0806, mmr:Mmar10_0804, mmr:Mmar10_0805
path_mmr00680.kgml:
path_mmr00680.kgml: --- 0.42 seconds ---

path_mmr00730.kgml: Thiamine metabolism
path_mmr00730.kgml: Initialization took 0.13 seconds
path_mmr00730.kgml: (not found)
path_mmr00730.kgml: --- 0.17 seconds ---

path_mmr00740.kgml: Riboflavin metabolism
path_mmr00740.kgml: Initialization took 0.08 seconds
path_mmr00740.kgml:
path_mmr00740.kgml: Found a trail of span 3 without skipping any vertex
path_mmr00740.kgml: 32 -> 41 -> 42
path_mmr00740.kgml: R07281 -> R04457 -> R00066
path_mmr00740.kgml: mmr:Mmar10_1533 -> mmr:Mmar10_1532 -> mmr:Mmar10_1534
path_mmr00740.kgml: 4.1.99.12 -> 2.5.1.78 -> 2.5.1.9
path_mmr00740.kgml:
path_mmr00740.kgml: --- 0.17 seconds ---

path_mmr00750.kgml: Vitamin B6 metabolism
path_mmr00750.kgml: Initialization took 0.13 seconds
path_mmr00750.kgml: (not found)
path_mmr00750.kgml: --- 0.17 seconds ---

path_mmr00760.kgml: Nicotinate and nicotinamide metabolism
path_mmr00760.kgml: Initialization took 0.28 seconds
path_mmr00760.kgml:
path_mmr00760.kgml: Found a trail of span 3 without skipping any vertex
path_mmr00760.kgml: 71 -> 72 -> 73
path_mmr00760.kgml: R00481 -> R04292 -> R03348
path_mmr00760.kgml: mmr:Mmar10_0790 -> mmr:Mmar10_0791 -> mmr:Mmar10_0789
path_mmr00760.kgml: 1.4.3.16 -> 2.5.1.72 -> 2.4.2.19
path_mmr00760.kgml:
path_mmr00760.kgml: Found a trail of span 2 containing skipped vertices
path_mmr00760.kgml: 92 -> 87
path_mmr00760.kgml: R00103 -> R02322
path_mmr00760.kgml: mmr:Mmar10_1450 -> mmr:Mmar10_1438
path_mmr00760.kgml: {3.6.1.22, 3.6.1.9} -> 3.5.1.42
path_mmr00760.kgml: Skipped genes: mmr:Mmar10_1439
path_mmr00760.kgml:
path_mmr00760.kgml: --- 0.46 seconds ---

path_mmr00770.kgml: Pantothenate and CoA biosynthesis
path_mmr00770.kgml: Initialization took 0.28 seconds
path_mmr00770.kgml:
path_mmr00770.kgml: Found a trail of span 4 containing skipped vertices
path_mmr00770.kgml: 82 -> 81 -> 80 -> 85
path_mmr00770.kgml: R00006 -> R03051 -> R01209 -> R01214
path_mmr00770.kgml: mmr:Mmar10_0289 -> {mmr:Mmar10_0290, mmr:Mmar10_2020} -> mmr:Mmar10_0291 -> mmr:Mmar10_0286
path_mmr00770.kgml: 2.2.1.6 -> 1.1.1.86 -> 4.2.1.9 -> {2.6.1.42, 2.6.1.6}
path_mmr00770.kgml: Skipped genes: mmr:Mmar10_0288, mmr:Mmar10_0287
path_mmr00770.kgml:
path_mmr00770.kgml: --- 0.42 seconds ---

path_mmr00780.kgml: Biotin metabolism
path_mmr00780.kgml: Initialization took 0.18 seconds
path_mmr00780.kgml:
path_mmr00780.kgml: Found a trail of span 2 containing skipped vertices
path_mmr00780.kgml: 95 -> 53
path_mmr00780.kgml: R10115 -> R10116
path_mmr00780.kgml: mmr:Mmar10_1217 -> mmr:Mmar10_1215
path_mmr00780.kgml: {2.3.1.179, 2.3.1.41} -> 1.1.1.100
path_mmr00780.kgml: Skipped genes: mmr:Mmar10_1216
path_mmr00780.kgml:
path_mmr00780.kgml: Found a trail of span 2 containing skipped vertices
path_mmr00780.kgml: 74 -> 67
path_mmr00780.kgml: R10119 -> R10120
path_mmr00780.kgml: mmr:Mmar10_1217 -> mmr:Mmar10_1215
path_mmr00780.kgml: {2.3.1.179, 2.3.1.41} -> 1.1.1.100
path_mmr00780.kgml: Skipped genes: mmr:Mmar10_1216
path_mmr00780.kgml:
path_mmr00780.kgml: Found a trail of span 2 without skipping any vertex
path_mmr00780.kgml: 59 -> 64
path_mmr00780.kgml: R10118 -> R10119
path_mmr00780.kgml: mmr:Mmar10_3058 -> mmr:Mmar10_3059
path_mmr00780.kgml: 1.3.1.10 -> {2.3.1.179, 2.3.1.41}
path_mmr00780.kgml:
path_mmr00780.kgml: --- 0.39 seconds ---

path_mmr00785.kgml: Lipoic acid metabolism
path_mmr00785.kgml: Initialization took 0.04 seconds
path_mmr00785.kgml: (not found)
path_mmr00785.kgml: --- 0.09 seconds ---

path_mmr00790.kgml: Folate biosynthesis
path_mmr00790.kgml: Initialization took 0.53 seconds
path_mmr00790.kgml:
path_mmr00790.kgml: Found a trail of span 6 containing skipped vertices
path_mmr00790.kgml: 93 -> 117 -> 94 -> 118 -> 122 -> 126
path_mmr00790.kgml: R09394 -> R11372 -> R09395 -> R09726 -> R09735 -> R11581
path_mmr00790.kgml: mmr:Mmar10_2711 -> mmr:Mmar10_2715 -> mmr:Mmar10_2713 -> mmr:Mmar10_2714 -> mmr:Mmar10_2716 -> mmr:Mmar10_2710
path_mmr00790.kgml: 4.1.99.22 -> 4.6.1.17 -> 2.8.1.12 -> 2.7.7.75 -> 2.10.1.1 -> 2.7.7.77
path_mmr00790.kgml: Skipped genes: mmr:Mmar10_2712
path_mmr00790.kgml:
path_mmr00790.kgml: Found a trail of span 2 without skipping any vertex
path_mmr00790.kgml: 102 -> 103
path_mmr00790.kgml: R10002 -> R09978
path_mmr00790.kgml: mmr:Mmar10_0718 -> mmr:Mmar10_0717
path_mmr00790.kgml: 4.3.99.3 -> 6.3.4.20
path_mmr00790.kgml:
path_mmr00790.kgml: --- 0.75 seconds ---

path_mmr00860.kgml: Porphyrin and chlorophyll metabolism
path_mmr00860.kgml: Initialization took 0.38 seconds
path_mmr00860.kgml:
path_mmr00860.kgml: Found a trail of span 2 without skipping any vertex
path_mmr00860.kgml: 273 -> 270
path_mmr00860.kgml: R00084 -> R03165
path_mmr00860.kgml: mmr:Mmar10_0040 -> mmr:Mmar10_0041
path_mmr00860.kgml: 2.5.1.61 -> 4.2.1.75
path_mmr00860.kgml:
path_mmr00860.kgml: --- 0.49 seconds ---

path_mmr00900.kgml: Terpenoid backbone biosynthesis
path_mmr00900.kgml: Initialization took 0.24 seconds
path_mmr00900.kgml: (not found)
path_mmr00900.kgml: --- 0.29 seconds ---

path_mmr00903.kgml: Limonene and pinene degradation
path_mmr00903.kgml: Initialization took 0.08 seconds
path_mmr00903.kgml: (not found)
path_mmr00903.kgml: --- 0.13 seconds ---

path_mmr00910.kgml: Nitrogen metabolism
path_mmr00910.kgml: Initialization took 0.23 seconds
path_mmr00910.kgml:
path_mmr00910.kgml: Found a trail of span 2 containing skipped vertices
path_mmr00910.kgml: 150 -> 25
path_mmr00910.kgml: R09497 -> R00798
path_mmr00910.kgml: {mmr:Mmar10_2703, mmr:Mmar10_2705, mmr:Mmar10_2706} -> {mmr:Mmar10_2703, mmr:Mmar10_2705, mmr:Mmar10_2706}
path_mmr00910.kgml: 1.7.5.1 -> ?
path_mmr00910.kgml: Skipped genes: mmr:Mmar10_2704
path_mmr00910.kgml:
path_mmr00910.kgml: --- 0.37 seconds ---

path_mmr00920.kgml: Sulfur metabolism
path_mmr00920.kgml: Initialization took 0.34 seconds
path_mmr00920.kgml:
path_mmr00920.kgml: Found a trail of span 2 without skipping any vertex
path_mmr00920.kgml: 160 -> 159
path_mmr00920.kgml: R00529 -> R00509
path_mmr00920.kgml: {mmr:Mmar10_2450, mmr:Mmar10_2451} -> mmr:Mmar10_2450
path_mmr00920.kgml: 2.7.7.4 -> 2.7.1.25
path_mmr00920.kgml:
path_mmr00920.kgml: Found a trail of span 2 without skipping any vertex
path_mmr00920.kgml: 125 -> 121
path_mmr00920.kgml: R01777 -> R01288
path_mmr00920.kgml: mmr:Mmar10_2619 -> {mmr:Mmar10_1549, mmr:Mmar10_1859, mmr:Mmar10_2620}
path_mmr00920.kgml: 2.3.1.46 -> 2.5.1.48
path_mmr00920.kgml:
path_mmr00920.kgml: Found a trail of span 2 without skipping any vertex
path_mmr00920.kgml: 42 -> 39
path_mmr00920.kgml: R00529 -> R00509
path_mmr00920.kgml: {mmr:Mmar10_2450, mmr:Mmar10_2451} -> mmr:Mmar10_2450
path_mmr00920.kgml: 2.7.7.4 -> 2.7.1.25
path_mmr00920.kgml:
path_mmr00920.kgml: --- 0.65 seconds ---

path_mmr00930.kgml: Caprolactam degradation
path_mmr00930.kgml: Initialization took 0.14 seconds
path_mmr00930.kgml: (not found)
path_mmr00930.kgml: --- 0.19 seconds ---

path_mmr00970.kgml: Aminoacyl-tRNA biosynthesis
path_mmr00970.kgml: Initialization took 0.73 seconds
path_mmr00970.kgml: (not found)
path_mmr00970.kgml: --- 0.78 seconds ---

path_mmr01040.kgml: Biosynthesis of unsaturated fatty acids
path_mmr01040.kgml: Initialization took 0.09 seconds
path_mmr01040.kgml: (not found)
path_mmr01040.kgml: --- 0.14 seconds ---

path_mmr01055.kgml: Biosynthesis of vancomycin group antibiotics
path_mmr01055.kgml: Initialization took 0.08 seconds
path_mmr01055.kgml: (not found)
path_mmr01055.kgml: --- 0.13 seconds ---

--- 66.41 seconds ---
