# Supplementary material for: CoMetGeNe: mining conserved neighborhood patterns in metabolic and genomic contexts
Source: BMC Bioinformatics. 2019 Jan 10;20:19. doi: 10.1186/s12859-018-2542-2 (PMC6327494; doi:10.1186/s12859-018-2542-2)
Supplement: Supplementary file 14 — Trail finding results for completely assembled representative bacterial genomes present in NCBI Genomes. Of the 1,545 fully assembled representative bacterial genomes in NCBI, corresponding entries have been identified in KEGG for 1,467 species, for which trail finding has been performed for all combinations of gap parameters δG and δD ranging from 0 to 3. This additional file is available from https://doi.org/10.6084/m9.figshare.7288769. (GZ 178,532 kb) [file 12859_2018_2542_MOESM14_ESM.gz › results/dol_dG3_dD3.hnet]

--- delta_G = 3, delta_D = 3 ---

path_dol00010.kgml: Glycolysis / Gluconeogenesis
path_dol00010.kgml: Initialization took 1.19 seconds
path_dol00010.kgml:
path_dol00010.kgml: Found a trail of span 2 without skipping any vertex
path_dol00010.kgml: 57 -> 58
path_dol00010.kgml: R01061 -> R01015
path_dol00010.kgml: {dol:Dole_0222, dol:Dole_0500} -> dol:Dole_0499
path_dol00010.kgml: {1.2.1.12, 1.2.1.59} -> 5.3.1.1
path_dol00010.kgml:
path_dol00010.kgml: --- 1.39 seconds ---

path_dol00020.kgml: Citrate cycle (TCA cycle)
path_dol00020.kgml: Initialization took 0.69 seconds
path_dol00020.kgml:
path_dol00020.kgml: Found a trail of span 2 containing skipped vertices
path_dol00020.kgml: 41 -> [101] -> 102
path_dol00020.kgml: R00351 -> [R01196] -> R01196
path_dol00020.kgml: {dol:Dole_0026, dol:Dole_1063} -> [{dol:Dole_1391, dol:Dole_1392, dol:Dole_1393, dol:Dole_1394, dol:Dole_1453}] -> {dol:Dole_1065, dol:Dole_1066, dol:Dole_3020, dol:Dole_3021}
path_dol00020.kgml: {2.3.3.1, 2.3.3.16, 2.3.3.3} -> [{1.2.7.1, 1.2.7.11}] -> {1.2.7.1, 1.2.7.11}
path_dol00020.kgml:
path_dol00020.kgml: --- 0.88 seconds ---

path_dol00030.kgml: Pentose phosphate pathway
path_dol00030.kgml: Initialization took 0.44 seconds
path_dol00030.kgml:
path_dol00030.kgml: Found a trail of span 2 without skipping any vertex
path_dol00030.kgml: 49 -> 46
path_dol00030.kgml: R01830 -> R01641
path_dol00030.kgml: {dol:Dole_0367, dol:Dole_1130, dol:Dole_1131} -> {dol:Dole_0367, dol:Dole_1130, dol:Dole_1131}
path_dol00030.kgml: 2.2.1.1 -> 2.2.1.1
path_dol00030.kgml:
path_dol00030.kgml: --- 0.61 seconds ---

path_dol00040.kgml: Pentose and glucuronate interconversions
path_dol00040.kgml: Initialization took 0.05 seconds
path_dol00040.kgml: (not found)
path_dol00040.kgml: --- 0.10 seconds ---

path_dol00051.kgml: Fructose and mannose metabolism
path_dol00051.kgml: Initialization took 0.29 seconds
path_dol00051.kgml:
path_dol00051.kgml: Found a trail of span 2 without skipping any vertex
path_dol00051.kgml: 83 -> 82
path_dol00051.kgml: R00888 -> R05692
path_dol00051.kgml: {dol:Dole_1281, dol:Dole_1968} -> dol:Dole_1282
path_dol00051.kgml: 4.2.1.47 -> 1.1.1.271
path_dol00051.kgml:
path_dol00051.kgml: Found a trail of span 2 containing skipped vertices
path_dol00051.kgml: 72 -> [78 -> 88 -> 96] -> 93
path_dol00051.kgml: R02630 -> [R01819 -> R04779 -> R01070] -> R01015
path_dol00051.kgml: dol:Dole_0502 -> [dol:Dole_2015 -> {dol:Dole_0860, dol:Dole_2111} -> {dol:Dole_1952, dol:Dole_3187}] -> dol:Dole_0499
path_dol00051.kgml: 2.7.1.191 -> [5.3.1.8 -> 2.7.1.11 -> 4.1.2.13] -> 5.3.1.1
path_dol00051.kgml: Skipped genes: dol:Dole_0500, dol:Dole_0501
path_dol00051.kgml:
path_dol00051.kgml: --- 0.46 seconds ---

path_dol00052.kgml: Galactose metabolism
path_dol00052.kgml: Initialization took 0.09 seconds
path_dol00052.kgml: (not found)
path_dol00052.kgml: --- 0.15 seconds ---

path_dol00061.kgml: Fatty acid biosynthesis
path_dol00061.kgml: Initialization took 0.19 seconds
path_dol00061.kgml: (not found)
path_dol00061.kgml: --- 0.24 seconds ---

path_dol00130.kgml: Ubiquinone and other terpenoid-quinone biosynthesis
path_dol00130.kgml: Initialization took 0.24 seconds
path_dol00130.kgml:
path_dol00130.kgml: Found a trail of span 2 containing skipped vertices
path_dol00130.kgml: 190 -> [191] -> 192
path_dol00130.kgml: R08587 -> [R08588] -> R08589
path_dol00130.kgml: dol:Dole_1278 -> [dol:Dole_1272] -> dol:Dole_1277
path_dol00130.kgml: 3.2.2.26 -> [1.21.98.1] -> ?
path_dol00130.kgml:
path_dol00130.kgml: Found a trail of span 2 containing skipped vertices
path_dol00130.kgml: 194 -> 195
path_dol00130.kgml: R10666 -> R10667
path_dol00130.kgml: dol:Dole_1276 -> dol:Dole_1271
path_dol00130.kgml: 4.2.1.151 -> 2.5.1.120
path_dol00130.kgml: Skipped genes: dol:Dole_1272, dol:Dole_1275
path_dol00130.kgml:
path_dol00130.kgml: --- 0.38 seconds ---

path_dol00190.kgml: Oxidative phosphorylation
path_dol00190.kgml: Initialization took 0.59 seconds
path_dol00190.kgml: (not found)
path_dol00190.kgml: --- 0.63 seconds ---

path_dol00220.kgml: Arginine biosynthesis
path_dol00220.kgml: Initialization took 0.24 seconds
path_dol00220.kgml:
path_dol00220.kgml: Found a trail of span 5 containing skipped vertices
path_dol00220.kgml: 50 -> [51] -> 52 -> [55] -> 44 -> 45 -> 47
path_dol00220.kgml: R02649 -> [R03443] -> R02283 -> [R02282] -> R01398 -> R01954 -> R01086
path_dol00220.kgml: dol:Dole_2494 -> [dol:Dole_2034] -> dol:Dole_2493 -> [dol:Dole_0059] -> dol:Dole_2492 -> dol:Dole_2491 -> dol:Dole_2490
path_dol00220.kgml: 2.7.2.8 -> [1.2.1.38] -> 2.6.1.11 -> [2.3.1.35] -> 2.1.3.3 -> 6.3.4.5 -> 4.3.2.1
path_dol00220.kgml:
path_dol00220.kgml: Found a trail of span 4 containing skipped vertices
path_dol00220.kgml: 50 -> [51] -> 52 -> [55 -> 44] -> 45 -> 47
path_dol00220.kgml: R02649 -> [R03443] -> R02283 -> [R02282 -> R01398] -> R01954 -> R01086
path_dol00220.kgml: dol:Dole_2494 -> [dol:Dole_2034] -> dol:Dole_2493 -> [dol:Dole_0059 -> dol:Dole_2492] -> dol:Dole_2491 -> dol:Dole_2490
path_dol00220.kgml: 2.7.2.8 -> [1.2.1.38] -> 2.6.1.11 -> [2.3.1.35 -> 2.1.3.3] -> 6.3.4.5 -> 4.3.2.1
path_dol00220.kgml: Skipped genes: dol:Dole_2492
path_dol00220.kgml:
path_dol00220.kgml: Found a trail of span 4 containing skipped vertices
path_dol00220.kgml: 50 -> [51 -> 52 -> 55] -> 44 -> 45 -> 47
path_dol00220.kgml: R02649 -> [R03443 -> R02283 -> R02282] -> R01398 -> R01954 -> R01086
path_dol00220.kgml: dol:Dole_2494 -> [dol:Dole_2034 -> dol:Dole_2493 -> dol:Dole_0059] -> dol:Dole_2492 -> dol:Dole_2491 -> dol:Dole_2490
path_dol00220.kgml: 2.7.2.8 -> [1.2.1.38 -> 2.6.1.11 -> 2.3.1.35] -> 2.1.3.3 -> 6.3.4.5 -> 4.3.2.1
path_dol00220.kgml: Skipped genes: dol:Dole_2493
path_dol00220.kgml:
path_dol00220.kgml: Found a trail of span 4 containing skipped vertices
path_dol00220.kgml: 50 -> [51] -> 52 -> [55] -> 44 -> [45] -> 47
path_dol00220.kgml: R02649 -> [R03443] -> R02283 -> [R02282] -> R01398 -> [R01954] -> R01086
path_dol00220.kgml: dol:Dole_2494 -> [dol:Dole_2034] -> dol:Dole_2493 -> [dol:Dole_0059] -> dol:Dole_2492 -> [dol:Dole_2491] -> dol:Dole_2490
path_dol00220.kgml: 2.7.2.8 -> [1.2.1.38] -> 2.6.1.11 -> [2.3.1.35] -> 2.1.3.3 -> [6.3.4.5] -> 4.3.2.1
path_dol00220.kgml: Skipped genes: dol:Dole_2491
path_dol00220.kgml:
path_dol00220.kgml: Found a trail of span 3 containing skipped vertices
path_dol00220.kgml: 50 -> [51] -> 52 -> [55 -> 44 -> 45] -> 47
path_dol00220.kgml: R02649 -> [R03443] -> R02283 -> [R02282 -> R01398 -> R01954] -> R01086
path_dol00220.kgml: dol:Dole_2494 -> [dol:Dole_2034] -> dol:Dole_2493 -> [dol:Dole_0059 -> dol:Dole_2492 -> dol:Dole_2491] -> dol:Dole_2490
path_dol00220.kgml: 2.7.2.8 -> [1.2.1.38] -> 2.6.1.11 -> [2.3.1.35 -> 2.1.3.3 -> 6.3.4.5] -> 4.3.2.1
path_dol00220.kgml: Skipped genes: dol:Dole_2492, dol:Dole_2491
path_dol00220.kgml:
path_dol00220.kgml: --- 0.57 seconds ---

path_dol00230.kgml: Purine metabolism
path_dol00230.kgml: Initialization took 3.19 seconds
path_dol00230.kgml:
path_dol00230.kgml: Found a trail of span 2 containing skipped vertices
path_dol00230.kgml: 445 -> 175
path_dol00230.kgml: R11634 -> R00375
path_dol00230.kgml: dol:Dole_2570 -> {dol:Dole_0094, dol:Dole_0261, dol:Dole_0542, dol:Dole_1188, dol:Dole_1885, dol:Dole_2573, dol:Dole_3206}
path_dol00230.kgml: 1.1.98.6 -> 2.7.7.7
path_dol00230.kgml: Skipped genes: dol:Dole_2571
path_dol00230.kgml:
path_dol00230.kgml: --- 3.79 seconds ---

path_dol00240.kgml: Pyrimidine metabolism
path_dol00240.kgml: Initialization took 1.48 seconds
path_dol00240.kgml:
path_dol00240.kgml: Found a trail of span 3 containing skipped vertices
path_dol00240.kgml: 102 -> 122 -> [102 -> 104 -> 303] -> 300
path_dol00240.kgml: R00438 -> R00440 -> [R00438 -> R00156 -> R11635] -> R02100
path_dol00240.kgml: dol:Dole_3029 -> dol:Dole_3029 -> [dol:Dole_3029 -> dol:Dole_2625 -> dol:Dole_2570] -> dol:Dole_3028
path_dol00240.kgml: 2.7.7.8 -> 2.7.7.8 -> [2.7.7.8 -> 2.7.4.6 -> 1.1.98.6] -> 3.6.1.23
path_dol00240.kgml:
path_dol00240.kgml: Found a trail of span 3 containing skipped vertices
path_dol00240.kgml: 178 -> [87 -> 104 -> 107] -> 304 -> 141
path_dol00240.kgml: R00965 -> [R00158 -> R00156 -> {R00571, R00573}] -> R11636 -> R00377
path_dol00240.kgml: dol:Dole_2568 -> [dol:Dole_0476 -> dol:Dole_2625 -> dol:Dole_0341] -> dol:Dole_2570 -> {dol:Dole_0094, dol:Dole_0261, dol:Dole_0542, dol:Dole_1188, dol:Dole_1885, dol:Dole_2573, dol:Dole_3206}
path_dol00240.kgml: 4.1.1.23 -> [{2.7.4.14, 2.7.4.22, 2.7.4.4} -> 2.7.4.6 -> {6.3.4.2, 6.3.4.2}] -> 1.1.98.6 -> 2.7.7.7
path_dol00240.kgml: Skipped genes: dol:Dole_2571, dol:Dole_2569
path_dol00240.kgml:
path_dol00240.kgml: Found a trail of span 3 containing skipped vertices
path_dol00240.kgml: 150 -> [156] -> 161 -> 163
path_dol00240.kgml: R02098 -> [R02101] -> R02094 -> R01569
path_dol00240.kgml: dol:Dole_1165 -> [dol:Dole_1745] -> dol:Dole_1165 -> dol:Dole_1163
path_dol00240.kgml: {2.7.4.4, 2.7.4.9} -> [2.1.1.45] -> {2.7.4.12, 2.7.4.9} -> {3.1.3.35, 3.1.3.5, 3.1.3.89}
path_dol00240.kgml: Skipped genes: dol:Dole_1164
path_dol00240.kgml:
path_dol00240.kgml: Found a trail of span 2 without skipping any vertex
path_dol00240.kgml: 97 -> 98
path_dol00240.kgml: R01397 -> R01993
path_dol00240.kgml: dol:Dole_0514 -> dol:Dole_0515
path_dol00240.kgml: 2.1.3.2 -> 3.5.2.3
path_dol00240.kgml:
path_dol00240.kgml: Found a trail of span 2 containing skipped vertices
path_dol00240.kgml: 121 -> [102 -> 104] -> 103
path_dol00240.kgml: R00442 -> [R00438 -> R00156] -> R00443
path_dol00240.kgml: {dol:Dole_0702, dol:Dole_0703, dol:Dole_0733, dol:Dole_2222} -> [dol:Dole_3029 -> dol:Dole_2625] -> {dol:Dole_0702, dol:Dole_0703, dol:Dole_0733, dol:Dole_2222}
path_dol00240.kgml: {2.7.7.48, 2.7.7.6} -> [2.7.7.8 -> 2.7.4.6] -> {2.7.7.48, 2.7.7.52, 2.7.7.6}
path_dol00240.kgml:
path_dol00240.kgml: Found a trail of span 2 containing skipped vertices
path_dol00240.kgml: 178 -> [87 -> 104] -> 303
path_dol00240.kgml: R00965 -> [R00158 -> R00156] -> R11635
path_dol00240.kgml: dol:Dole_2568 -> [dol:Dole_0476 -> dol:Dole_2625] -> dol:Dole_2570
path_dol00240.kgml: 4.1.1.23 -> [{2.7.4.14, 2.7.4.22, 2.7.4.4} -> 2.7.4.6] -> 1.1.98.6
path_dol00240.kgml: Skipped genes: dol:Dole_2569
path_dol00240.kgml:
path_dol00240.kgml: Found a trail of span 2 containing skipped vertices
path_dol00240.kgml: 150 -> [156] -> 163
path_dol00240.kgml: R02098 -> [R02101] -> R01569
path_dol00240.kgml: dol:Dole_1165 -> [dol:Dole_1745] -> dol:Dole_1163
path_dol00240.kgml: {2.7.4.4, 2.7.4.9} -> [2.1.1.45] -> {3.1.3.35, 3.1.3.5, 3.1.3.89}
path_dol00240.kgml: Skipped genes: dol:Dole_1164
path_dol00240.kgml:
path_dol00240.kgml: Found a trail of span 2 containing skipped vertices
path_dol00240.kgml: 150 -> 278
path_dol00240.kgml: R02098 -> R02102
path_dol00240.kgml: dol:Dole_1165 -> dol:Dole_1163
path_dol00240.kgml: {2.7.4.4, 2.7.4.9} -> {3.1.3.5, 3.1.3.89}
path_dol00240.kgml: Skipped genes: dol:Dole_1164
path_dol00240.kgml:
path_dol00240.kgml: --- 2.41 seconds ---

path_dol00250.kgml: Alanine, aspartate and glutamate metabolism
path_dol00250.kgml: Initialization took 0.68 seconds
path_dol00250.kgml:
path_dol00250.kgml: Found a trail of span 2 containing skipped vertices
path_dol00250.kgml: 80 -> 93
path_dol00250.kgml: R00114 -> R00253
path_dol00250.kgml: {dol:Dole_0317, dol:Dole_2275} -> {dol:Dole_2272, dol:Dole_2273}
path_dol00250.kgml: 1.4.1.13 -> 6.3.1.2
path_dol00250.kgml: Skipped genes: dol:Dole_2274
path_dol00250.kgml:
path_dol00250.kgml: Found a trail of span 2 without skipping any vertex
path_dol00250.kgml: 48 -> 51
path_dol00250.kgml: R01954 -> R01086
path_dol00250.kgml: dol:Dole_2491 -> dol:Dole_2490
path_dol00250.kgml: 6.3.4.5 -> 4.3.2.1
path_dol00250.kgml:
path_dol00250.kgml: --- 0.84 seconds ---

path_dol00260.kgml: Glycine, serine and threonine metabolism
path_dol00260.kgml: Initialization took 0.53 seconds
path_dol00260.kgml:
path_dol00260.kgml: Found a trail of span 4 containing skipped vertices
path_dol00260.kgml: 76 -> [93] -> 56 -> 55 -> 54
path_dol00260.kgml: R00480 -> [R02291] -> R06977 -> R06978 -> R06979
path_dol00260.kgml: {dol:Dole_0773, dol:Dole_0959} -> [dol:Dole_2220] -> dol:Dole_0961 -> dol:Dole_0962 -> dol:Dole_0960
path_dol00260.kgml: 2.7.2.4 -> [1.2.1.11] -> 2.6.1.76 -> 2.3.1.178 -> 4.2.1.108
path_dol00260.kgml:
path_dol00260.kgml: Found a trail of span 3 containing skipped vertices
path_dol00260.kgml: 76 -> [93 -> 56] -> 55 -> 54
path_dol00260.kgml: R00480 -> [R02291 -> R06977] -> R06978 -> R06979
path_dol00260.kgml: {dol:Dole_0773, dol:Dole_0959} -> [dol:Dole_2220 -> dol:Dole_0961] -> dol:Dole_0962 -> dol:Dole_0960
path_dol00260.kgml: 2.7.2.4 -> [1.2.1.11 -> 2.6.1.76] -> 2.3.1.178 -> 4.2.1.108
path_dol00260.kgml: Skipped genes: dol:Dole_0961
path_dol00260.kgml:
path_dol00260.kgml: Found a trail of span 3 containing skipped vertices
path_dol00260.kgml: 76 -> [93] -> 56 -> [55] -> 54
path_dol00260.kgml: R00480 -> [R02291] -> R06977 -> [R06978] -> R06979
path_dol00260.kgml: {dol:Dole_0773, dol:Dole_0959} -> [dol:Dole_2220] -> dol:Dole_0961 -> [dol:Dole_0962] -> dol:Dole_0960
path_dol00260.kgml: 2.7.2.4 -> [1.2.1.11] -> 2.6.1.76 -> [2.3.1.178] -> 4.2.1.108
path_dol00260.kgml:
path_dol00260.kgml: Found a trail of span 2 without skipping any vertex
path_dol00260.kgml: 103 -> 99
path_dol00260.kgml: {R01773, R01775} -> R01771
path_dol00260.kgml: dol:Dole_0291 -> dol:Dole_0290
path_dol00260.kgml: {1.1.1.3, 1.1.1.3} -> 2.7.1.39
path_dol00260.kgml:
path_dol00260.kgml: Found a trail of span 2 containing skipped vertices
path_dol00260.kgml: 76 -> [93 -> 56 -> 55] -> 54
path_dol00260.kgml: R00480 -> [R02291 -> R06977 -> R06978] -> R06979
path_dol00260.kgml: {dol:Dole_0773, dol:Dole_0959} -> [dol:Dole_2220 -> dol:Dole_0961 -> dol:Dole_0962] -> dol:Dole_0960
path_dol00260.kgml: 2.7.2.4 -> [1.2.1.11 -> 2.6.1.76 -> 2.3.1.178] -> 4.2.1.108
path_dol00260.kgml:
path_dol00260.kgml: --- 0.83 seconds ---

path_dol00261.kgml: Monobactam biosynthesis
path_dol00261.kgml: Initialization took 0.08 seconds
path_dol00261.kgml: (not found)
path_dol00261.kgml: --- 0.13 seconds ---

path_dol00270.kgml: Cysteine and methionine metabolism
path_dol00270.kgml: Initialization took 0.43 seconds
path_dol00270.kgml:
path_dol00270.kgml: Found a trail of span 3 without skipping any vertex
path_dol00270.kgml: 197 -> 196 -> 204
path_dol00270.kgml: R01777 -> R01776 -> {R01287, R02026}
path_dol00270.kgml: dol:Dole_0752 -> dol:Dole_0752 -> dol:Dole_0753
path_dol00270.kgml: 2.3.1.46 -> 2.3.1.31 -> 2.5.1.49
path_dol00270.kgml:
path_dol00270.kgml: Found a trail of span 2 containing skipped vertices
path_dol00270.kgml: 197 -> [196] -> 204
path_dol00270.kgml: R01777 -> [R01776] -> {R01287, R02026}
path_dol00270.kgml: dol:Dole_0752 -> [dol:Dole_0752] -> dol:Dole_0753
path_dol00270.kgml: 2.3.1.46 -> [2.3.1.31] -> 2.5.1.49
path_dol00270.kgml:
path_dol00270.kgml: --- 0.63 seconds ---

path_dol00280.kgml: Valine, leucine and isoleucine degradation
path_dol00280.kgml: Initialization took 0.43 seconds
path_dol00280.kgml: (not found)
path_dol00280.kgml: --- 0.49 seconds ---

path_dol00281.kgml: Geraniol degradation
path_dol00281.kgml: Initialization took 0.09 seconds
path_dol00281.kgml: (not found)
path_dol00281.kgml: --- 0.14 seconds ---

path_dol00290.kgml: Valine, leucine and isoleucine biosynthesis
path_dol00290.kgml: Initialization took 0.13 seconds
path_dol00290.kgml:
path_dol00290.kgml: Found a trail of span 5 containing skipped vertices
path_dol00290.kgml: 79 -> [44] -> 46 -> 44 -> [46] -> 41 -> 38
path_dol00290.kgml: R00226 -> [R05071] -> R04440 -> R05071 -> [R04440] -> R04441 -> R01213
path_dol00290.kgml: {dol:Dole_1326, dol:Dole_2037, dol:Dole_2038} -> [dol:Dole_2039] -> dol:Dole_2039 -> dol:Dole_2039 -> [dol:Dole_2039] -> dol:Dole_2036 -> {dol:Dole_2040, dol:Dole_2041}
path_dol00290.kgml: 2.2.1.6 -> [{1.1.1.86, 5.4.99.3}] -> 1.1.1.86 -> {1.1.1.86, 5.4.99.3} -> [1.1.1.86] -> 4.2.1.9 -> 2.3.3.13
path_dol00290.kgml:
path_dol00290.kgml: Found a trail of span 4 containing skipped vertices
path_dol00290.kgml: 79 -> 44 -> 46 -> [41] -> 38
path_dol00290.kgml: R00226 -> R05071 -> R04440 -> [R04441] -> R01213
path_dol00290.kgml: {dol:Dole_1326, dol:Dole_2037, dol:Dole_2038} -> dol:Dole_2039 -> dol:Dole_2039 -> [dol:Dole_2036] -> {dol:Dole_2040, dol:Dole_2041}
path_dol00290.kgml: 2.2.1.6 -> {1.1.1.86, 5.4.99.3} -> 1.1.1.86 -> [4.2.1.9] -> 2.3.3.13
path_dol00290.kgml:
path_dol00290.kgml: Found a trail of span 4 containing skipped vertices
path_dol00290.kgml: 47 -> [42] -> 34 -> 42 -> [34] -> 45
path_dol00290.kgml: R08648 -> [R05069] -> R05068 -> R05069 -> [R05068] -> R05070
path_dol00290.kgml: {dol:Dole_1326, dol:Dole_2037, dol:Dole_2038} -> [dol:Dole_2039] -> dol:Dole_2039 -> dol:Dole_2039 -> [dol:Dole_2039] -> dol:Dole_2036
path_dol00290.kgml: 2.2.1.6 -> [{1.1.1.86, 5.4.99.3}] -> 1.1.1.86 -> {1.1.1.86, 5.4.99.3} -> [1.1.1.86] -> 4.2.1.9
path_dol00290.kgml:
path_dol00290.kgml: Found a trail of span 3 containing skipped vertices
path_dol00290.kgml: 79 -> [44 -> 46] -> 41 -> 38
path_dol00290.kgml: R00226 -> [R05071 -> R04440] -> R04441 -> R01213
path_dol00290.kgml: {dol:Dole_1326, dol:Dole_2037, dol:Dole_2038} -> [dol:Dole_2039 -> dol:Dole_2039] -> dol:Dole_2036 -> {dol:Dole_2040, dol:Dole_2041}
path_dol00290.kgml: 2.2.1.6 -> [{1.1.1.86, 5.4.99.3} -> 1.1.1.86] -> 4.2.1.9 -> 2.3.3.13
path_dol00290.kgml: Skipped genes: dol:Dole_2039
path_dol00290.kgml:
path_dol00290.kgml: Found a trail of span 2 without skipping any vertex
path_dol00290.kgml: 78 -> 21
path_dol00290.kgml: R03896 -> R03898
path_dol00290.kgml: {dol:Dole_3158, dol:Dole_3159} -> {dol:Dole_3158, dol:Dole_3159}
path_dol00290.kgml: 4.2.1.35 -> 4.2.1.35
path_dol00290.kgml:
path_dol00290.kgml: Found a trail of span 2 containing skipped vertices
path_dol00290.kgml: 79 -> [44 -> 46 -> 41] -> 38
path_dol00290.kgml: R00226 -> [R05071 -> R04440 -> R04441] -> R01213
path_dol00290.kgml: {dol:Dole_1326, dol:Dole_2037, dol:Dole_2038} -> [dol:Dole_2039 -> dol:Dole_2039 -> dol:Dole_2036] -> {dol:Dole_2040, dol:Dole_2041}
path_dol00290.kgml: 2.2.1.6 -> [{1.1.1.86, 5.4.99.3} -> 1.1.1.86 -> 4.2.1.9] -> 2.3.3.13
path_dol00290.kgml: Skipped genes: dol:Dole_2039
path_dol00290.kgml:
path_dol00290.kgml: Found a trail of span 2 containing skipped vertices
path_dol00290.kgml: 47 -> [42 -> 34] -> 45
path_dol00290.kgml: R08648 -> [R05069 -> R05068] -> R05070
path_dol00290.kgml: {dol:Dole_1326, dol:Dole_2037, dol:Dole_2038} -> [dol:Dole_2039 -> dol:Dole_2039] -> dol:Dole_2036
path_dol00290.kgml: 2.2.1.6 -> [{1.1.1.86, 5.4.99.3} -> 1.1.1.86] -> 4.2.1.9
path_dol00290.kgml:
path_dol00290.kgml: Found a trail of span 2 without skipping any vertex
path_dol00290.kgml: 35 -> 37
path_dol00290.kgml: R03968 -> R04001
path_dol00290.kgml: {dol:Dole_3158, dol:Dole_3159} -> {dol:Dole_3158, dol:Dole_3159}
path_dol00290.kgml: 4.2.1.33 -> 4.2.1.33
path_dol00290.kgml:
path_dol00290.kgml: --- 0.74 seconds ---

path_dol00300.kgml: Lysine biosynthesis
path_dol00300.kgml: Initialization took 0.24 seconds
path_dol00300.kgml:
path_dol00300.kgml: Found a trail of span 2 without skipping any vertex
path_dol00300.kgml: 77 -> 46
path_dol00300.kgml: R02788 -> R04617
path_dol00300.kgml: dol:Dole_2792 -> dol:Dole_2791
path_dol00300.kgml: 6.3.2.13 -> 6.3.2.10
path_dol00300.kgml:
path_dol00300.kgml: --- 0.35 seconds ---

path_dol00310.kgml: Lysine degradation
path_dol00310.kgml: Initialization took 0.19 seconds
path_dol00310.kgml: (not found)
path_dol00310.kgml: --- 0.24 seconds ---

path_dol00330.kgml: Arginine and proline metabolism
path_dol00330.kgml: Initialization took 0.19 seconds
path_dol00330.kgml:
path_dol00330.kgml: Found a trail of span 2 without skipping any vertex
path_dol00330.kgml: 216 -> 217
path_dol00330.kgml: R00239 -> R03313
path_dol00330.kgml: dol:Dole_0089 -> dol:Dole_0090
path_dol00330.kgml: 2.7.2.11 -> 1.2.1.41
path_dol00330.kgml:
path_dol00330.kgml: --- 0.30 seconds ---

path_dol00332.kgml: Carbapenem biosynthesis
path_dol00332.kgml: Initialization took 0.08 seconds
path_dol00332.kgml:
path_dol00332.kgml: Found a trail of span 2 without skipping any vertex
path_dol00332.kgml: 5 -> 8
path_dol00332.kgml: R00239 -> R03313
path_dol00332.kgml: dol:Dole_0089 -> dol:Dole_0090
path_dol00332.kgml: 2.7.2.11 -> 1.2.1.41
path_dol00332.kgml:
path_dol00332.kgml: --- 0.19 seconds ---

path_dol00340.kgml: Histidine metabolism
path_dol00340.kgml: Initialization took 0.19 seconds
path_dol00340.kgml:
path_dol00340.kgml: Found a trail of span 2 containing skipped vertices
path_dol00340.kgml: 65 -> [69] -> 63
path_dol00340.kgml: R04640 -> [R04558] -> R03457
path_dol00340.kgml: dol:Dole_2154 -> [{dol:Dole_0782, dol:Dole_0783, dol:Dole_2351}] -> dol:Dole_2155
path_dol00340.kgml: 5.3.1.16 -> [4.3.2.10] -> 4.2.1.19
path_dol00340.kgml:
path_dol00340.kgml: --- 0.28 seconds ---

path_dol00350.kgml: Tyrosine metabolism
path_dol00350.kgml: Initialization took 0.08 seconds
path_dol00350.kgml: (not found)
path_dol00350.kgml: --- 0.13 seconds ---

path_dol00360.kgml: Phenylalanine metabolism
path_dol00360.kgml: Initialization took 0.49 seconds
path_dol00360.kgml: (not found)
path_dol00360.kgml: --- 0.54 seconds ---

path_dol00362.kgml: Benzoate degradation
path_dol00362.kgml: Initialization took 0.34 seconds
path_dol00362.kgml:
path_dol00362.kgml: Found a trail of span 2 without skipping any vertex
path_dol00362.kgml: 238 -> 90
path_dol00362.kgml: R05305 -> R05586
path_dol00362.kgml: dol:Dole_0155 -> {dol:Dole_0156, dol:Dole_0224}
path_dol00362.kgml: {1.1.1.259, 1.1.1.35} -> 2.3.1.16
path_dol00362.kgml:
path_dol00362.kgml: --- 0.45 seconds ---

path_dol00380.kgml: Tryptophan metabolism
path_dol00380.kgml: Initialization took 0.28 seconds
path_dol00380.kgml: (not found)
path_dol00380.kgml: --- 0.32 seconds ---

path_dol00401.kgml: Novobiocin biosynthesis
path_dol00401.kgml: Initialization took 0.09 seconds
path_dol00401.kgml: (not found)
path_dol00401.kgml: --- 0.13 seconds ---

path_dol00410.kgml: beta-Alanine metabolism
path_dol00410.kgml: Initialization took 0.13 seconds
path_dol00410.kgml: (not found)
path_dol00410.kgml: --- 0.19 seconds ---

path_dol00430.kgml: Taurine and hypotaurine metabolism
path_dol00430.kgml: Initialization took 0.08 seconds
path_dol00430.kgml: (not found)
path_dol00430.kgml: --- 0.13 seconds ---

path_dol00450.kgml: Selenocompound metabolism
path_dol00450.kgml: Initialization took 0.18 seconds
path_dol00450.kgml: (not found)
path_dol00450.kgml: --- 0.22 seconds ---

path_dol00471.kgml: D-Glutamine and D-glutamate metabolism
path_dol00471.kgml: Initialization took 0.08 seconds
path_dol00471.kgml:
path_dol00471.kgml: Found a trail of span 2 containing skipped vertices
path_dol00471.kgml: 19 -> 20
path_dol00471.kgml: R03193 -> R02783
path_dol00471.kgml: dol:Dole_2786 -> dol:Dole_2789
path_dol00471.kgml: 6.3.2.8 -> 6.3.2.9
path_dol00471.kgml: Skipped genes: dol:Dole_2787, dol:Dole_2788
path_dol00471.kgml:
path_dol00471.kgml: --- 0.18 seconds ---

path_dol00473.kgml: D-Alanine metabolism
path_dol00473.kgml: Initialization took 0.09 seconds
path_dol00473.kgml: (not found)
path_dol00473.kgml: --- 0.14 seconds ---

path_dol00480.kgml: Glutathione metabolism
path_dol00480.kgml: Initialization took 0.05 seconds
path_dol00480.kgml: (not found)
path_dol00480.kgml: --- 0.09 seconds ---

path_dol00500.kgml: Starch and sucrose metabolism
path_dol00500.kgml: Initialization took 0.18 seconds
path_dol00500.kgml:
path_dol00500.kgml: Found a trail of span 3 without skipping any vertex
path_dol00500.kgml: 137 -> 120 -> 133
path_dol00500.kgml: R02421 -> R02110 -> R02111
path_dol00500.kgml: dol:Dole_0848 -> dol:Dole_0847 -> {dol:Dole_0849, dol:Dole_1322}
path_dol00500.kgml: {2.4.1.21, 2.4.1.242} -> 2.4.1.18 -> 2.4.1.1
path_dol00500.kgml:
path_dol00500.kgml: Found a trail of span 2 containing skipped vertices
path_dol00500.kgml: 137 -> [120] -> 133
path_dol00500.kgml: R02421 -> [R02110] -> R02111
path_dol00500.kgml: dol:Dole_0848 -> [dol:Dole_0847] -> {dol:Dole_0849, dol:Dole_1322}
path_dol00500.kgml: {2.4.1.21, 2.4.1.242} -> [2.4.1.18] -> 2.4.1.1
path_dol00500.kgml:
path_dol00500.kgml: Found a trail of span 2 containing skipped vertices
path_dol00500.kgml: 88 -> [119 -> 114] -> 142
path_dol00500.kgml: R00760 -> [R00771 -> R08639] -> R00803
path_dol00500.kgml: dol:Dole_0649 -> [dol:Dole_1849 -> dol:Dole_1175] -> dol:Dole_0651
path_dol00500.kgml: {2.7.1.1, 2.7.1.4} -> [5.3.1.9 -> {5.4.2.2, 5.4.2.5}] -> 2.4.1.7
path_dol00500.kgml: Skipped genes: dol:Dole_0650
path_dol00500.kgml:
path_dol00500.kgml: --- 0.43 seconds ---

path_dol00520.kgml: Amino sugar and nucleotide sugar metabolism
path_dol00520.kgml: Initialization took 1.03 seconds
path_dol00520.kgml:
path_dol00520.kgml: Found a trail of span 3 containing skipped vertices
path_dol00520.kgml: 59 -> 141 -> [144] -> 147
path_dol00520.kgml: R00421 -> R10140 -> [R10141] -> R10100
path_dol00520.kgml: {dol:Dole_1818, dol:Dole_2167} -> dol:Dole_1819 -> [dol:Dole_1837] -> dol:Dole_1820
path_dol00520.kgml: 1.1.1.136 -> 1.1.1.335 -> [2.6.1.98] -> 2.3.1.201
path_dol00520.kgml:
path_dol00520.kgml: Found a trail of span 2 containing skipped vertices
path_dol00520.kgml: 59 -> [141 -> 144] -> 147
path_dol00520.kgml: R00421 -> [R10140 -> R10141] -> R10100
path_dol00520.kgml: {dol:Dole_1818, dol:Dole_2167} -> [dol:Dole_1819 -> dol:Dole_1837] -> dol:Dole_1820
path_dol00520.kgml: 1.1.1.136 -> [1.1.1.335 -> 2.6.1.98] -> 2.3.1.201
path_dol00520.kgml: Skipped genes: dol:Dole_1819
path_dol00520.kgml:
path_dol00520.kgml: Found a trail of span 2 without skipping any vertex
path_dol00520.kgml: 244 -> 246
path_dol00520.kgml: R00888 -> R05692
path_dol00520.kgml: {dol:Dole_1281, dol:Dole_1968} -> dol:Dole_1282
path_dol00520.kgml: 4.2.1.47 -> 1.1.1.271
path_dol00520.kgml:
path_dol00520.kgml: Found a trail of span 2 without skipping any vertex
path_dol00520.kgml: 188 -> 190
path_dol00520.kgml: R00286 -> R01384
path_dol00520.kgml: dol:Dole_1279 -> dol:Dole_1280
path_dol00520.kgml: 1.1.1.22 -> 4.1.1.35
path_dol00520.kgml:
path_dol00520.kgml: Found a trail of span 2 without skipping any vertex
path_dol00520.kgml: 239 -> 284
path_dol00520.kgml: R00956 -> R02426
path_dol00520.kgml: dol:Dole_1959 -> dol:Dole_1960
path_dol00520.kgml: 2.7.7.33 -> 4.2.1.45
path_dol00520.kgml:
path_dol00520.kgml: --- 1.41 seconds ---

path_dol00521.kgml: Streptomycin biosynthesis
path_dol00521.kgml: Initialization took 0.13 seconds
path_dol00521.kgml:
path_dol00521.kgml: Found a trail of span 3 without skipping any vertex
path_dol00521.kgml: 44 -> 43 -> 42
path_dol00521.kgml: R02328 -> R06513 -> R06514
path_dol00521.kgml: {dol:Dole_0521, dol:Dole_1011} -> dol:Dole_1010 -> {dol:Dole_1012, dol:Dole_1961}
path_dol00521.kgml: 2.7.7.24 -> 4.2.1.46 -> 5.1.3.13
path_dol00521.kgml:
path_dol00521.kgml: Found a trail of span 2 containing skipped vertices
path_dol00521.kgml: 44 -> [43] -> 42
path_dol00521.kgml: R02328 -> [R06513] -> R06514
path_dol00521.kgml: {dol:Dole_0521, dol:Dole_1011} -> [dol:Dole_1010] -> {dol:Dole_1012, dol:Dole_1961}
path_dol00521.kgml: 2.7.7.24 -> [4.2.1.46] -> 5.1.3.13
path_dol00521.kgml:
path_dol00521.kgml: --- 0.29 seconds ---

path_dol00523.kgml: Polyketide sugar unit biosynthesis
path_dol00523.kgml: Initialization took 0.14 seconds
path_dol00523.kgml:
path_dol00523.kgml: --- 0.33 seconds ---

path_dol00525.kgml: Acarbose and validamycin biosynthesis
path_dol00525.kgml: Initialization took 0.09 seconds
path_dol00525.kgml:
path_dol00525.kgml: Found a trail of span 2 without skipping any vertex
path_dol00525.kgml: 58 -> 59
path_dol00525.kgml: R02328 -> R06513
path_dol00525.kgml: {dol:Dole_0521, dol:Dole_1011} -> dol:Dole_1010
path_dol00525.kgml: 2.7.7.24 -> 4.2.1.46
path_dol00525.kgml:
path_dol00525.kgml: --- 0.19 seconds ---

path_dol00540.kgml: Lipopolysaccharide biosynthesis
path_dol00540.kgml: Initialization took 0.23 seconds
path_dol00540.kgml:
path_dol00540.kgml: Found a trail of span 3 containing skipped vertices
path_dol00540.kgml: 90 -> [89] -> 88 -> 53
path_dol00540.kgml: R04567 -> [R04587] -> R04550 -> R04606
path_dol00540.kgml: dol:Dole_2840 -> [dol:Dole_2736] -> dol:Dole_2842 -> dol:Dole_2837
path_dol00540.kgml: 2.3.1.129 -> [3.5.1.108] -> 2.3.1.191 -> 2.4.1.182
path_dol00540.kgml: Skipped genes: dol:Dole_2838, dol:Dole_2839, dol:Dole_2841
path_dol00540.kgml:
path_dol00540.kgml: Found a trail of span 2 without skipping any vertex
path_dol00540.kgml: 87 -> 44
path_dol00540.kgml: R03254 -> R03350
path_dol00540.kgml: dol:Dole_0511 -> dol:Dole_0510
path_dol00540.kgml: 2.5.1.55 -> 3.1.3.45
path_dol00540.kgml:
path_dol00540.kgml: Found a trail of span 2 containing skipped vertices
path_dol00540.kgml: 90 -> [89 -> 88] -> 53
path_dol00540.kgml: R04567 -> [R04587 -> R04550] -> R04606
path_dol00540.kgml: dol:Dole_2840 -> [dol:Dole_2736 -> dol:Dole_2842] -> dol:Dole_2837
path_dol00540.kgml: 2.3.1.129 -> [3.5.1.108 -> 2.3.1.191] -> 2.4.1.182
path_dol00540.kgml: Skipped genes: dol:Dole_2838, dol:Dole_2839
path_dol00540.kgml:
path_dol00540.kgml: --- 0.46 seconds ---

path_dol00550.kgml: Peptidoglycan biosynthesis
path_dol00550.kgml: Initialization took 0.33 seconds
path_dol00550.kgml:
path_dol00550.kgml: Found a trail of span 7 containing skipped vertices
path_dol00550.kgml: 59 -> 33 -> 32 -> 34 -> 23 -> 35 -> 36
path_dol00550.kgml: {R03191, R03192} -> R03193 -> R02783 -> R02788 -> R04617 -> R05630 -> R05032
path_dol00550.kgml: dol:Dole_2785 -> dol:Dole_2786 -> dol:Dole_2789 -> dol:Dole_2792 -> dol:Dole_2791 -> dol:Dole_2790 -> dol:Dole_2787
path_dol00550.kgml: {1.3.1.98, 1.3.1.98} -> 6.3.2.8 -> 6.3.2.9 -> 6.3.2.13 -> 6.3.2.10 -> 2.7.8.13 -> 2.4.1.227
path_dol00550.kgml: Skipped genes: dol:Dole_2788
path_dol00550.kgml:
path_dol00550.kgml: Found a trail of span 6 containing skipped vertices
path_dol00550.kgml: 59 -> 33 -> 32 -> 34 -> [23] -> 35 -> 36
path_dol00550.kgml: {R03191, R03192} -> R03193 -> R02783 -> R02788 -> [R04617] -> R05630 -> R05032
path_dol00550.kgml: dol:Dole_2785 -> dol:Dole_2786 -> dol:Dole_2789 -> dol:Dole_2792 -> [dol:Dole_2791] -> dol:Dole_2790 -> dol:Dole_2787
path_dol00550.kgml: {1.3.1.98, 1.3.1.98} -> 6.3.2.8 -> 6.3.2.9 -> 6.3.2.13 -> [6.3.2.10] -> 2.7.8.13 -> 2.4.1.227
path_dol00550.kgml: Skipped genes: dol:Dole_2791, dol:Dole_2788
path_dol00550.kgml:
path_dol00550.kgml: Found a trail of span 6 containing skipped vertices
path_dol00550.kgml: 59 -> 33 -> 32 -> [34] -> 23 -> 35 -> 36
path_dol00550.kgml: {R03191, R03192} -> R03193 -> R02783 -> [R02788] -> R04617 -> R05630 -> R05032
path_dol00550.kgml: dol:Dole_2785 -> dol:Dole_2786 -> dol:Dole_2789 -> [dol:Dole_2792] -> dol:Dole_2791 -> dol:Dole_2790 -> dol:Dole_2787
path_dol00550.kgml: {1.3.1.98, 1.3.1.98} -> 6.3.2.8 -> 6.3.2.9 -> [6.3.2.13] -> 6.3.2.10 -> 2.7.8.13 -> 2.4.1.227
path_dol00550.kgml: Skipped genes: dol:Dole_2788
path_dol00550.kgml:
path_dol00550.kgml: Found a trail of span 6 containing skipped vertices
path_dol00550.kgml: 59 -> 33 -> [32] -> 34 -> 23 -> 35 -> 36
path_dol00550.kgml: {R03191, R03192} -> R03193 -> [R02783] -> R02788 -> R04617 -> R05630 -> R05032
path_dol00550.kgml: dol:Dole_2785 -> dol:Dole_2786 -> [dol:Dole_2789] -> dol:Dole_2792 -> dol:Dole_2791 -> dol:Dole_2790 -> dol:Dole_2787
path_dol00550.kgml: {1.3.1.98, 1.3.1.98} -> 6.3.2.8 -> [6.3.2.9] -> 6.3.2.13 -> 6.3.2.10 -> 2.7.8.13 -> 2.4.1.227
path_dol00550.kgml: Skipped genes: dol:Dole_2788, dol:Dole_2789
path_dol00550.kgml:
path_dol00550.kgml: Found a trail of span 6 containing skipped vertices
path_dol00550.kgml: 59 -> 33 -> 32 -> 34 -> 23 -> [35] -> 36
path_dol00550.kgml: {R03191, R03192} -> R03193 -> R02783 -> R02788 -> R04617 -> [R05630] -> R05032
path_dol00550.kgml: dol:Dole_2785 -> dol:Dole_2786 -> dol:Dole_2789 -> dol:Dole_2792 -> dol:Dole_2791 -> [dol:Dole_2790] -> dol:Dole_2787
path_dol00550.kgml: {1.3.1.98, 1.3.1.98} -> 6.3.2.8 -> 6.3.2.9 -> 6.3.2.13 -> 6.3.2.10 -> [2.7.8.13] -> 2.4.1.227
path_dol00550.kgml: Skipped genes: dol:Dole_2790, dol:Dole_2788
path_dol00550.kgml:
path_dol00550.kgml: Found a trail of span 6 containing skipped vertices
path_dol00550.kgml: 59 -> [33] -> 32 -> 34 -> 23 -> 35 -> 36
path_dol00550.kgml: {R03191, R03192} -> [R03193] -> R02783 -> R02788 -> R04617 -> R05630 -> R05032
path_dol00550.kgml: dol:Dole_2785 -> [dol:Dole_2786] -> dol:Dole_2789 -> dol:Dole_2792 -> dol:Dole_2791 -> dol:Dole_2790 -> dol:Dole_2787
path_dol00550.kgml: {1.3.1.98, 1.3.1.98} -> [6.3.2.8] -> 6.3.2.9 -> 6.3.2.13 -> 6.3.2.10 -> 2.7.8.13 -> 2.4.1.227
path_dol00550.kgml: Skipped genes: dol:Dole_2786, dol:Dole_2788
path_dol00550.kgml:
path_dol00550.kgml: Found a trail of span 5 containing skipped vertices
path_dol00550.kgml: 59 -> 33 -> 32 -> 34 -> [23 -> 35] -> 36
path_dol00550.kgml: {R03191, R03192} -> R03193 -> R02783 -> R02788 -> [R04617 -> R05630] -> R05032
path_dol00550.kgml: dol:Dole_2785 -> dol:Dole_2786 -> dol:Dole_2789 -> dol:Dole_2792 -> [dol:Dole_2791 -> dol:Dole_2790] -> dol:Dole_2787
path_dol00550.kgml: {1.3.1.98, 1.3.1.98} -> 6.3.2.8 -> 6.3.2.9 -> 6.3.2.13 -> [6.3.2.10 -> 2.7.8.13] -> 2.4.1.227
path_dol00550.kgml: Skipped genes: dol:Dole_2791, dol:Dole_2790, dol:Dole_2788
path_dol00550.kgml:
path_dol00550.kgml: Found a trail of span 5 containing skipped vertices
path_dol00550.kgml: 59 -> 33 -> 32 -> [34 -> 23] -> 35 -> 36
path_dol00550.kgml: {R03191, R03192} -> R03193 -> R02783 -> [R02788 -> R04617] -> R05630 -> R05032
path_dol00550.kgml: dol:Dole_2785 -> dol:Dole_2786 -> dol:Dole_2789 -> [dol:Dole_2792 -> dol:Dole_2791] -> dol:Dole_2790 -> dol:Dole_2787
path_dol00550.kgml: {1.3.1.98, 1.3.1.98} -> 6.3.2.8 -> 6.3.2.9 -> [6.3.2.13 -> 6.3.2.10] -> 2.7.8.13 -> 2.4.1.227
path_dol00550.kgml: Skipped genes: dol:Dole_2788
path_dol00550.kgml:
path_dol00550.kgml: Found a trail of span 5 containing skipped vertices
path_dol00550.kgml: 59 -> 33 -> [32 -> 34] -> 23 -> 35 -> 36
path_dol00550.kgml: {R03191, R03192} -> R03193 -> [R02783 -> R02788] -> R04617 -> R05630 -> R05032
path_dol00550.kgml: dol:Dole_2785 -> dol:Dole_2786 -> [dol:Dole_2789 -> dol:Dole_2792] -> dol:Dole_2791 -> dol:Dole_2790 -> dol:Dole_2787
path_dol00550.kgml: {1.3.1.98, 1.3.1.98} -> 6.3.2.8 -> [6.3.2.9 -> 6.3.2.13] -> 6.3.2.10 -> 2.7.8.13 -> 2.4.1.227
path_dol00550.kgml: Skipped genes: dol:Dole_2788, dol:Dole_2789
path_dol00550.kgml:
path_dol00550.kgml: Found a trail of span 5 containing skipped vertices
path_dol00550.kgml: 59 -> [33 -> 32] -> 34 -> 23 -> 35 -> 36
path_dol00550.kgml: {R03191, R03192} -> [R03193 -> R02783] -> R02788 -> R04617 -> R05630 -> R05032
path_dol00550.kgml: dol:Dole_2785 -> [dol:Dole_2786 -> dol:Dole_2789] -> dol:Dole_2792 -> dol:Dole_2791 -> dol:Dole_2790 -> dol:Dole_2787
path_dol00550.kgml: {1.3.1.98, 1.3.1.98} -> [6.3.2.8 -> 6.3.2.9] -> 6.3.2.13 -> 6.3.2.10 -> 2.7.8.13 -> 2.4.1.227
path_dol00550.kgml: Skipped genes: dol:Dole_2786, dol:Dole_2788, dol:Dole_2789
path_dol00550.kgml:
path_dol00550.kgml: Found a trail of span 4 containing skipped vertices
path_dol00550.kgml: 59 -> 33 -> 32 -> [34 -> 23 -> 35] -> 36
path_dol00550.kgml: {R03191, R03192} -> R03193 -> R02783 -> [R02788 -> R04617 -> R05630] -> R05032
path_dol00550.kgml: dol:Dole_2785 -> dol:Dole_2786 -> dol:Dole_2789 -> [dol:Dole_2792 -> dol:Dole_2791 -> dol:Dole_2790] -> dol:Dole_2787
path_dol00550.kgml: {1.3.1.98, 1.3.1.98} -> 6.3.2.8 -> 6.3.2.9 -> [6.3.2.13 -> 6.3.2.10 -> 2.7.8.13] -> 2.4.1.227
path_dol00550.kgml: Skipped genes: dol:Dole_2788
path_dol00550.kgml:
path_dol00550.kgml: Found a trail of span 4 containing skipped vertices
path_dol00550.kgml: 59 -> 33 -> [32 -> 34 -> 23] -> 35 -> 36
path_dol00550.kgml: {R03191, R03192} -> R03193 -> [R02783 -> R02788 -> R04617] -> R05630 -> R05032
path_dol00550.kgml: dol:Dole_2785 -> dol:Dole_2786 -> [dol:Dole_2789 -> dol:Dole_2792 -> dol:Dole_2791] -> dol:Dole_2790 -> dol:Dole_2787
path_dol00550.kgml: {1.3.1.98, 1.3.1.98} -> 6.3.2.8 -> [6.3.2.9 -> 6.3.2.13 -> 6.3.2.10] -> 2.7.8.13 -> 2.4.1.227
path_dol00550.kgml: Skipped genes: dol:Dole_2788, dol:Dole_2789
path_dol00550.kgml:
path_dol00550.kgml: Found a trail of span 4 containing skipped vertices
path_dol00550.kgml: 59 -> [33 -> 32 -> 34] -> 23 -> 35 -> 36
path_dol00550.kgml: {R03191, R03192} -> [R03193 -> R02783 -> R02788] -> R04617 -> R05630 -> R05032
path_dol00550.kgml: dol:Dole_2785 -> [dol:Dole_2786 -> dol:Dole_2789 -> dol:Dole_2792] -> dol:Dole_2791 -> dol:Dole_2790 -> dol:Dole_2787
path_dol00550.kgml: {1.3.1.98, 1.3.1.98} -> [6.3.2.8 -> 6.3.2.9 -> 6.3.2.13] -> 6.3.2.10 -> 2.7.8.13 -> 2.4.1.227
path_dol00550.kgml: Skipped genes: dol:Dole_2786, dol:Dole_2788, dol:Dole_2789
path_dol00550.kgml:
path_dol00550.kgml: Found a trail of span 3 containing skipped vertices
path_dol00550.kgml: 29 -> 28 -> 27
path_dol00550.kgml: R04573 -> R05629 -> R05662
path_dol00550.kgml: dol:Dole_2791 -> dol:Dole_2790 -> dol:Dole_2787
path_dol00550.kgml: 6.3.2.10 -> 2.7.8.13 -> 2.4.1.227
path_dol00550.kgml: Skipped genes: dol:Dole_2788, dol:Dole_2789
path_dol00550.kgml:
path_dol00550.kgml: Found a trail of span 2 containing skipped vertices
path_dol00550.kgml: 29 -> [28] -> 27
path_dol00550.kgml: R04573 -> [R05629] -> R05662
path_dol00550.kgml: dol:Dole_2791 -> [dol:Dole_2790] -> dol:Dole_2787
path_dol00550.kgml: 6.3.2.10 -> [2.7.8.13] -> 2.4.1.227
path_dol00550.kgml: Skipped genes: dol:Dole_2790, dol:Dole_2788, dol:Dole_2789
path_dol00550.kgml:
path_dol00550.kgml: --- 1.38 seconds ---

path_dol00561.kgml: Glycerolipid metabolism
path_dol00561.kgml: Initialization took 0.18 seconds
path_dol00561.kgml: (not found)
path_dol00561.kgml: --- 0.22 seconds ---

path_dol00562.kgml: Inositol phosphate metabolism
path_dol00562.kgml: Initialization took 0.05 seconds
path_dol00562.kgml: (not found)
path_dol00562.kgml: --- 0.09 seconds ---

path_dol00564.kgml: Glycerophospholipid metabolism
path_dol00564.kgml: Initialization took 0.49 seconds
path_dol00564.kgml:
path_dol00564.kgml: Found a trail of span 2 without skipping any vertex
path_dol00564.kgml: 103 -> 135
path_dol00564.kgml: R01800 -> R02055
path_dol00564.kgml: {dol:Dole_2218, dol:Dole_2245} -> dol:Dole_2217
path_dol00564.kgml: 2.7.8.8 -> 4.1.1.65
path_dol00564.kgml:
path_dol00564.kgml: --- 0.61 seconds ---

path_dol00592.kgml: alpha-Linolenic acid metabolism
path_dol00592.kgml: Initialization took 0.06 seconds
path_dol00592.kgml: (not found)
path_dol00592.kgml: --- 0.11 seconds ---

path_dol00620.kgml: Pyruvate metabolism
path_dol00620.kgml: Initialization took 1.68 seconds
path_dol00620.kgml:
path_dol00620.kgml: Found a trail of span 2 containing skipped vertices
path_dol00620.kgml: 98 -> 103
path_dol00620.kgml: R00236 -> R00316
path_dol00620.kgml: {dol:Dole_1973, dol:Dole_1975} -> {dol:Dole_1973, dol:Dole_1975}
path_dol00620.kgml: 6.2.1.1 -> 6.2.1.1
path_dol00620.kgml: Skipped genes: dol:Dole_1974
path_dol00620.kgml:
path_dol00620.kgml: --- 1.90 seconds ---

path_dol00625.kgml: Chloroalkane and chloroalkene degradation
path_dol00625.kgml: Initialization took 0.05 seconds
path_dol00625.kgml: (not found)
path_dol00625.kgml: --- 0.10 seconds ---

path_dol00626.kgml: Naphthalene degradation
path_dol00626.kgml: Initialization took 0.06 seconds
path_dol00626.kgml: (not found)
path_dol00626.kgml: --- 0.10 seconds ---

path_dol00627.kgml: Aminobenzoate degradation
path_dol00627.kgml: Initialization took 0.14 seconds
path_dol00627.kgml: (not found)
path_dol00627.kgml: --- 0.20 seconds ---

path_dol00630.kgml: Glyoxylate and dicarboxylate metabolism
path_dol00630.kgml: Initialization took 0.64 seconds
path_dol00630.kgml: (not found)
path_dol00630.kgml: --- 0.68 seconds ---

path_dol00633.kgml: Nitrotoluene degradation
path_dol00633.kgml: Initialization took 0.14 seconds
path_dol00633.kgml: (not found)
path_dol00633.kgml: --- 0.19 seconds ---

path_dol00640.kgml: Propanoate metabolism
path_dol00640.kgml: Initialization took 0.89 seconds
path_dol00640.kgml:
path_dol00640.kgml: Found a trail of span 2 containing skipped vertices
path_dol00640.kgml: 67 -> 66
path_dol00640.kgml: R01354 -> R00926
path_dol00640.kgml: {dol:Dole_1973, dol:Dole_1975} -> {dol:Dole_1973, dol:Dole_1975}
path_dol00640.kgml: {6.2.1.1, 6.2.1.17} -> {6.2.1.1, 6.2.1.17}
path_dol00640.kgml: Skipped genes: dol:Dole_1974
path_dol00640.kgml:
path_dol00640.kgml: --- 1.01 seconds ---

path_dol00643.kgml: Styrene degradation
path_dol00643.kgml: Initialization took 0.04 seconds
path_dol00643.kgml: (not found)
path_dol00643.kgml: --- 0.09 seconds ---

path_dol00650.kgml: Butanoate metabolism
path_dol00650.kgml: Initialization took 1.38 seconds
path_dol00650.kgml: (not found)
path_dol00650.kgml: --- 1.46 seconds ---

path_dol00660.kgml: C5-Branched dibasic acid metabolism
path_dol00660.kgml: Initialization took 0.13 seconds
path_dol00660.kgml:
path_dol00660.kgml: Found a trail of span 2 without skipping any vertex
path_dol00660.kgml: 31 -> 96
path_dol00660.kgml: R03896 -> R03898
path_dol00660.kgml: {dol:Dole_3158, dol:Dole_3159} -> {dol:Dole_3158, dol:Dole_3159}
path_dol00660.kgml: 4.2.1.35 -> 4.2.1.35
path_dol00660.kgml:
path_dol00660.kgml: --- 0.22 seconds ---

path_dol00670.kgml: One carbon pool by folate
path_dol00670.kgml: Initialization took 0.23 seconds
path_dol00670.kgml: (not found)
path_dol00670.kgml: --- 0.30 seconds ---

path_dol00680.kgml: Methane metabolism
path_dol00680.kgml: Initialization took 1.43 seconds
path_dol00680.kgml:
path_dol00680.kgml: Found a trail of span 2 containing skipped vertices
path_dol00680.kgml: 44 -> 43
path_dol00680.kgml: R09096 -> R07157
path_dol00680.kgml: dol:Dole_3183 -> {dol:Dole_1461, dol:Dole_3185}
path_dol00680.kgml: ? -> 1.2.7.4
path_dol00680.kgml: Skipped genes: dol:Dole_3184
path_dol00680.kgml:
path_dol00680.kgml: --- 1.55 seconds ---

path_dol00730.kgml: Thiamine metabolism
path_dol00730.kgml: Initialization took 0.13 seconds
path_dol00730.kgml: (not found)
path_dol00730.kgml: --- 0.17 seconds ---

path_dol00740.kgml: Riboflavin metabolism
path_dol00740.kgml: Initialization took 0.04 seconds
path_dol00740.kgml:
path_dol00740.kgml: Found a trail of span 3 containing skipped vertices
path_dol00740.kgml: 32 -> [41] -> 42 -> 41
path_dol00740.kgml: R07281 -> [R04457] -> R00066 -> R04457
path_dol00740.kgml: dol:Dole_2077 -> [dol:Dole_2076] -> dol:Dole_2078 -> dol:Dole_2076
path_dol00740.kgml: 4.1.99.12 -> [2.5.1.78] -> 2.5.1.9 -> 2.5.1.78
path_dol00740.kgml:
path_dol00740.kgml: Found a trail of span 3 containing skipped vertices
path_dol00740.kgml: 38 -> 39 -> 40
path_dol00740.kgml: R00425 -> R03459 -> R03458
path_dol00740.kgml: dol:Dole_2077 -> dol:Dole_2079 -> dol:Dole_2079
path_dol00740.kgml: 3.5.4.25 -> 3.5.4.26 -> 1.1.1.193
path_dol00740.kgml: Skipped genes: dol:Dole_2078
path_dol00740.kgml:
path_dol00740.kgml: Found a trail of span 2 containing skipped vertices
path_dol00740.kgml: 38 -> [39] -> 40
path_dol00740.kgml: R00425 -> [R03459] -> R03458
path_dol00740.kgml: dol:Dole_2077 -> [dol:Dole_2079] -> dol:Dole_2079
path_dol00740.kgml: 3.5.4.25 -> [3.5.4.26] -> 1.1.1.193
path_dol00740.kgml: Skipped genes: dol:Dole_2078
path_dol00740.kgml:
path_dol00740.kgml: --- 0.23 seconds ---

path_dol00750.kgml: Vitamin B6 metabolism
path_dol00750.kgml: Initialization took 0.08 seconds
path_dol00750.kgml: (not found)
path_dol00750.kgml: --- 0.12 seconds ---

path_dol00760.kgml: Nicotinate and nicotinamide metabolism
path_dol00760.kgml: Initialization took 0.13 seconds
path_dol00760.kgml: (not found)
path_dol00760.kgml: --- 0.17 seconds ---

path_dol00770.kgml: Pantothenate and CoA biosynthesis
path_dol00770.kgml: Initialization took 0.28 seconds
path_dol00770.kgml:
path_dol00770.kgml: Found a trail of span 3 without skipping any vertex
path_dol00770.kgml: 82 -> 81 -> 80
path_dol00770.kgml: R00006 -> R03051 -> R01209
path_dol00770.kgml: {dol:Dole_1326, dol:Dole_2037, dol:Dole_2038} -> dol:Dole_2039 -> dol:Dole_2036
path_dol00770.kgml: 2.2.1.6 -> 1.1.1.86 -> 4.2.1.9
path_dol00770.kgml:
path_dol00770.kgml: Found a trail of span 2 containing skipped vertices
path_dol00770.kgml: 82 -> [81] -> 80
path_dol00770.kgml: R00006 -> [R03051] -> R01209
path_dol00770.kgml: {dol:Dole_1326, dol:Dole_2037, dol:Dole_2038} -> [dol:Dole_2039] -> dol:Dole_2036
path_dol00770.kgml: 2.2.1.6 -> [1.1.1.86] -> 4.2.1.9
path_dol00770.kgml:
path_dol00770.kgml: --- 0.44 seconds ---

path_dol00780.kgml: Biotin metabolism
path_dol00780.kgml: Initialization took 0.13 seconds
path_dol00780.kgml:
path_dol00780.kgml: Found a trail of span 4 without skipping any vertex
path_dol00780.kgml: 34 -> 32 -> 31 -> 30
path_dol00780.kgml: R03210 -> R03231 -> R03182 -> R01078
path_dol00780.kgml: dol:Dole_0680 -> dol:Dole_0679 -> dol:Dole_0681 -> {dol:Dole_0682, dol:Dole_3188}
path_dol00780.kgml: 2.3.1.47 -> 2.6.1.62 -> 6.3.3.3 -> 2.8.1.6
path_dol00780.kgml:
path_dol00780.kgml: Found a trail of span 4 without skipping any vertex
path_dol00780.kgml: 45 -> 32 -> 31 -> 30
path_dol00780.kgml: R10124 -> R03231 -> R03182 -> R01078
path_dol00780.kgml: dol:Dole_0680 -> dol:Dole_0679 -> dol:Dole_0681 -> {dol:Dole_0682, dol:Dole_3188}
path_dol00780.kgml: 2.3.1.47 -> 2.6.1.62 -> 6.3.3.3 -> 2.8.1.6
path_dol00780.kgml:
path_dol00780.kgml: Found a trail of span 3 containing skipped vertices
path_dol00780.kgml: 34 -> [32] -> 31 -> 30
path_dol00780.kgml: R03210 -> [R03231] -> R03182 -> R01078
path_dol00780.kgml: dol:Dole_0680 -> [dol:Dole_0679] -> dol:Dole_0681 -> {dol:Dole_0682, dol:Dole_3188}
path_dol00780.kgml: 2.3.1.47 -> [2.6.1.62] -> 6.3.3.3 -> 2.8.1.6
path_dol00780.kgml:
path_dol00780.kgml: Found a trail of span 3 containing skipped vertices
path_dol00780.kgml: 45 -> [32] -> 31 -> 30
path_dol00780.kgml: R10124 -> [R03231] -> R03182 -> R01078
path_dol00780.kgml: dol:Dole_0680 -> [dol:Dole_0679] -> dol:Dole_0681 -> {dol:Dole_0682, dol:Dole_3188}
path_dol00780.kgml: 2.3.1.47 -> [2.6.1.62] -> 6.3.3.3 -> 2.8.1.6
path_dol00780.kgml:
path_dol00780.kgml: Found a trail of span 3 containing skipped vertices
path_dol00780.kgml: 45 -> 32 -> [31] -> 30
path_dol00780.kgml: R10124 -> R03231 -> [R03182] -> R01078
path_dol00780.kgml: dol:Dole_0680 -> dol:Dole_0679 -> [dol:Dole_0681] -> {dol:Dole_0682, dol:Dole_3188}
path_dol00780.kgml: 2.3.1.47 -> 2.6.1.62 -> [6.3.3.3] -> 2.8.1.6
path_dol00780.kgml: Skipped genes: dol:Dole_0681
path_dol00780.kgml:
path_dol00780.kgml: Found a trail of span 2 containing skipped vertices
path_dol00780.kgml: 34 -> [32 -> 31] -> 30
path_dol00780.kgml: R03210 -> [R03231 -> R03182] -> R01078
path_dol00780.kgml: dol:Dole_0680 -> [dol:Dole_0679 -> dol:Dole_0681] -> {dol:Dole_0682, dol:Dole_3188}
path_dol00780.kgml: 2.3.1.47 -> [2.6.1.62 -> 6.3.3.3] -> 2.8.1.6
path_dol00780.kgml: Skipped genes: dol:Dole_0681
path_dol00780.kgml:
path_dol00780.kgml: Found a trail of span 2 containing skipped vertices
path_dol00780.kgml: 45 -> [32 -> 31] -> 30
path_dol00780.kgml: R10124 -> [R03231 -> R03182] -> R01078
path_dol00780.kgml: dol:Dole_0680 -> [dol:Dole_0679 -> dol:Dole_0681] -> {dol:Dole_0682, dol:Dole_3188}
path_dol00780.kgml: 2.3.1.47 -> [2.6.1.62 -> 6.3.3.3] -> 2.8.1.6
path_dol00780.kgml: Skipped genes: dol:Dole_0681
path_dol00780.kgml:
path_dol00780.kgml: --- 0.54 seconds ---

path_dol00790.kgml: Folate biosynthesis
path_dol00790.kgml: Initialization took 0.78 seconds
path_dol00790.kgml:
path_dol00790.kgml: Found a trail of span 3 containing skipped vertices
path_dol00790.kgml: 117 -> 94 -> [118 -> 122] -> 126
path_dol00790.kgml: R11372 -> R09395 -> [R09726 -> R09735] -> R11581
path_dol00790.kgml: dol:Dole_3173 -> dol:Dole_3174 -> [dol:Dole_3196 -> {dol:Dole_0063, dol:Dole_0202, dol:Dole_0683, dol:Dole_0684}] -> dol:Dole_3175
path_dol00790.kgml: 4.6.1.17 -> 2.8.1.12 -> [2.7.7.75 -> 2.10.1.1] -> 2.7.7.77
path_dol00790.kgml:
path_dol00790.kgml: Found a trail of span 2 without skipping any vertex
path_dol00790.kgml: 102 -> 103
path_dol00790.kgml: R10002 -> R09978
path_dol00790.kgml: dol:Dole_0497 -> dol:Dole_0496
path_dol00790.kgml: 4.3.99.3 -> 6.3.4.20
path_dol00790.kgml:
path_dol00790.kgml: Found a trail of span 2 containing skipped vertices
path_dol00790.kgml: 117 -> [94 -> 118 -> 122] -> 126
path_dol00790.kgml: R11372 -> [R09395 -> R09726 -> R09735] -> R11581
path_dol00790.kgml: dol:Dole_3173 -> [dol:Dole_3174 -> dol:Dole_3196 -> {dol:Dole_0063, dol:Dole_0202, dol:Dole_0683, dol:Dole_0684}] -> dol:Dole_3175
path_dol00790.kgml: 4.6.1.17 -> [2.8.1.12 -> 2.7.7.75 -> 2.10.1.1] -> 2.7.7.77
path_dol00790.kgml: Skipped genes: dol:Dole_3174
path_dol00790.kgml:
path_dol00790.kgml: --- 1.03 seconds ---

path_dol00860.kgml: Porphyrin and chlorophyll metabolism
path_dol00860.kgml: Initialization took 0.44 seconds
path_dol00860.kgml:
path_dol00860.kgml: Found a trail of span 5 containing skipped vertices
path_dol00860.kgml: 301 -> [302] -> 315 -> 305 -> 308 -> 310
path_dol00860.kgml: R05220 -> [R05225] -> R07302 -> {R05221, R06558} -> R05222 -> R05223
path_dol00860.kgml: dol:Dole_1228 -> [dol:Dole_1734] -> dol:Dole_1233 -> dol:Dole_1229 -> dol:Dole_1229 -> dol:Dole_1230
path_dol00860.kgml: 2.5.1.17 -> [6.3.5.10] -> 6.3.1.10 -> {2.7.1.156, 2.7.1.156} -> 2.7.7.62 -> 2.7.8.26
path_dol00860.kgml: Skipped genes: dol:Dole_1232, dol:Dole_1231
path_dol00860.kgml:
path_dol00860.kgml: Found a trail of span 4 containing skipped vertices
path_dol00860.kgml: 301 -> [302] -> 315 -> 305 -> [308] -> 310
path_dol00860.kgml: R05220 -> [R05225] -> R07302 -> {R05221, R06558} -> [R05222] -> R05223
path_dol00860.kgml: dol:Dole_1228 -> [dol:Dole_1734] -> dol:Dole_1233 -> dol:Dole_1229 -> [dol:Dole_1229] -> dol:Dole_1230
path_dol00860.kgml: 2.5.1.17 -> [6.3.5.10] -> 6.3.1.10 -> {2.7.1.156, 2.7.1.156} -> [2.7.7.62] -> 2.7.8.26
path_dol00860.kgml: Skipped genes: dol:Dole_1232, dol:Dole_1231
path_dol00860.kgml:
path_dol00860.kgml: Found a trail of span 4 without skipping any vertex
path_dol00860.kgml: 304 -> 305 -> 308 -> 310
path_dol00860.kgml: R07268 -> {R05221, R06558} -> R05222 -> R05223
path_dol00860.kgml: dol:Dole_1228 -> dol:Dole_1229 -> dol:Dole_1229 -> dol:Dole_1230
path_dol00860.kgml: 2.5.1.17 -> {2.7.1.156, 2.7.1.156} -> 2.7.7.62 -> 2.7.8.26
path_dol00860.kgml:
path_dol00860.kgml: Found a trail of span 4 containing skipped vertices
path_dol00860.kgml: 301 -> [302 -> 315] -> 305 -> 308 -> 310
path_dol00860.kgml: R05220 -> [R05225 -> R07302] -> {R05221, R06558} -> R05222 -> R05223
path_dol00860.kgml: dol:Dole_1228 -> [dol:Dole_1734 -> dol:Dole_1233] -> dol:Dole_1229 -> dol:Dole_1229 -> dol:Dole_1230
path_dol00860.kgml: 2.5.1.17 -> [6.3.5.10 -> 6.3.1.10] -> {2.7.1.156, 2.7.1.156} -> 2.7.7.62 -> 2.7.8.26
path_dol00860.kgml:
path_dol00860.kgml: Found a trail of span 4 containing skipped vertices
path_dol00860.kgml: 301 -> [302] -> 315 -> [305] -> 308 -> 310
path_dol00860.kgml: R05220 -> [R05225] -> R07302 -> [{R05221, R06558}] -> R05222 -> R05223
path_dol00860.kgml: dol:Dole_1228 -> [dol:Dole_1734] -> dol:Dole_1233 -> [dol:Dole_1229] -> dol:Dole_1229 -> dol:Dole_1230
path_dol00860.kgml: 2.5.1.17 -> [6.3.5.10] -> 6.3.1.10 -> [{2.7.1.156, 2.7.1.156}] -> 2.7.7.62 -> 2.7.8.26
path_dol00860.kgml: Skipped genes: dol:Dole_1232, dol:Dole_1231
path_dol00860.kgml:
path_dol00860.kgml: Found a trail of span 4 containing skipped vertices
path_dol00860.kgml: 301 -> [302] -> 316 -> 308 -> 310
path_dol00860.kgml: R05220 -> [R05225] -> R06529 -> R05222 -> R05223
path_dol00860.kgml: dol:Dole_1228 -> [dol:Dole_1734] -> dol:Dole_1233 -> dol:Dole_1229 -> dol:Dole_1230
path_dol00860.kgml: 2.5.1.17 -> [6.3.5.10] -> 6.3.1.10 -> 2.7.7.62 -> 2.7.8.26
path_dol00860.kgml: Skipped genes: dol:Dole_1232, dol:Dole_1231
path_dol00860.kgml:
path_dol00860.kgml: Found a trail of span 3 containing skipped vertices
path_dol00860.kgml: 304 -> [305] -> 308 -> 310
path_dol00860.kgml: R07268 -> [{R05221, R06558}] -> R05222 -> R05223
path_dol00860.kgml: dol:Dole_1228 -> [dol:Dole_1229] -> dol:Dole_1229 -> dol:Dole_1230
path_dol00860.kgml: 2.5.1.17 -> [{2.7.1.156, 2.7.1.156}] -> 2.7.7.62 -> 2.7.8.26
path_dol00860.kgml:
path_dol00860.kgml: Found a trail of span 3 containing skipped vertices
path_dol00860.kgml: 301 -> [302 -> 316] -> 308 -> 310
path_dol00860.kgml: R05220 -> [R05225 -> R06529] -> R05222 -> R05223
path_dol00860.kgml: dol:Dole_1228 -> [dol:Dole_1734 -> dol:Dole_1233] -> dol:Dole_1229 -> dol:Dole_1230
path_dol00860.kgml: 2.5.1.17 -> [6.3.5.10 -> 6.3.1.10] -> 2.7.7.62 -> 2.7.8.26
path_dol00860.kgml:
path_dol00860.kgml: Found a trail of span 3 containing skipped vertices
path_dol00860.kgml: 301 -> [302] -> 315 -> [305 -> 308] -> 310
path_dol00860.kgml: R05220 -> [R05225] -> R07302 -> [{R05221, R06558} -> R05222] -> R05223
path_dol00860.kgml: dol:Dole_1228 -> [dol:Dole_1734] -> dol:Dole_1233 -> [dol:Dole_1229 -> dol:Dole_1229] -> dol:Dole_1230
path_dol00860.kgml: 2.5.1.17 -> [6.3.5.10] -> 6.3.1.10 -> [{2.7.1.156, 2.7.1.156} -> 2.7.7.62] -> 2.7.8.26
path_dol00860.kgml: Skipped genes: dol:Dole_1229, dol:Dole_1232, dol:Dole_1231
path_dol00860.kgml:
path_dol00860.kgml: Found a trail of span 3 containing skipped vertices
path_dol00860.kgml: 301 -> [302] -> 316 -> [308] -> 310
path_dol00860.kgml: R05220 -> [R05225] -> R06529 -> [R05222] -> R05223
path_dol00860.kgml: dol:Dole_1228 -> [dol:Dole_1734] -> dol:Dole_1233 -> [dol:Dole_1229] -> dol:Dole_1230
path_dol00860.kgml: 2.5.1.17 -> [6.3.5.10] -> 6.3.1.10 -> [2.7.7.62] -> 2.7.8.26
path_dol00860.kgml: Skipped genes: dol:Dole_1229, dol:Dole_1232, dol:Dole_1231
path_dol00860.kgml:
path_dol00860.kgml: Found a trail of span 2 containing skipped vertices
path_dol00860.kgml: 304 -> [305 -> 308] -> 310
path_dol00860.kgml: R07268 -> [{R05221, R06558} -> R05222] -> R05223
path_dol00860.kgml: dol:Dole_1228 -> [dol:Dole_1229 -> dol:Dole_1229] -> dol:Dole_1230
path_dol00860.kgml: 2.5.1.17 -> [{2.7.1.156, 2.7.1.156} -> 2.7.7.62] -> 2.7.8.26
path_dol00860.kgml: Skipped genes: dol:Dole_1229
path_dol00860.kgml:
path_dol00860.kgml: Found a trail of span 2 containing skipped vertices
path_dol00860.kgml: 301 -> [302 -> 316 -> 308] -> 310
path_dol00860.kgml: R05220 -> [R05225 -> R06529 -> R05222] -> R05223
path_dol00860.kgml: dol:Dole_1228 -> [dol:Dole_1734 -> dol:Dole_1233 -> dol:Dole_1229] -> dol:Dole_1230
path_dol00860.kgml: 2.5.1.17 -> [6.3.5.10 -> 6.3.1.10 -> 2.7.7.62] -> 2.7.8.26
path_dol00860.kgml: Skipped genes: dol:Dole_1229
path_dol00860.kgml:
path_dol00860.kgml: Found a trail of span 2 containing skipped vertices
path_dol00860.kgml: 447 -> 444
path_dol00860.kgml: R12001 -> R12002
path_dol00860.kgml: dol:Dole_1225 -> dol:Dole_1223
path_dol00860.kgml: ? -> ?
path_dol00860.kgml: Skipped genes: dol:Dole_1224
path_dol00860.kgml:
path_dol00860.kgml: --- 1.25 seconds ---

path_dol00900.kgml: Terpenoid backbone biosynthesis
path_dol00900.kgml: Initialization took 0.49 seconds
path_dol00900.kgml: (not found)
path_dol00900.kgml: --- 0.57 seconds ---

path_dol00903.kgml: Limonene and pinene degradation
path_dol00903.kgml: Initialization took 0.09 seconds
path_dol00903.kgml: (not found)
path_dol00903.kgml: --- 0.14 seconds ---

path_dol00910.kgml: Nitrogen metabolism
path_dol00910.kgml: Initialization took 0.14 seconds
path_dol00910.kgml:
path_dol00910.kgml: Found a trail of span 2 containing skipped vertices
path_dol00910.kgml: 81 -> [88] -> 77
path_dol00910.kgml: R00114 -> [R00248] -> R00253
path_dol00910.kgml: {dol:Dole_0317, dol:Dole_2275} -> [dol:Dole_1647] -> {dol:Dole_2272, dol:Dole_2273}
path_dol00910.kgml: 1.4.1.13 -> [{1.4.1.13, 1.4.1.3, 1.4.1.4}] -> 6.3.1.2
path_dol00910.kgml: Skipped genes: dol:Dole_2274
path_dol00910.kgml:
path_dol00910.kgml: --- 0.26 seconds ---

path_dol00920.kgml: Sulfur metabolism
path_dol00920.kgml: Initialization took 0.23 seconds
path_dol00920.kgml: (not found)
path_dol00920.kgml: --- 0.28 seconds ---

path_dol00970.kgml: Aminoacyl-tRNA biosynthesis
path_dol00970.kgml: Initialization took 1.09 seconds
path_dol00970.kgml: (not found)
path_dol00970.kgml: --- 1.14 seconds ---

path_dol01040.kgml: Biosynthesis of unsaturated fatty acids
path_dol01040.kgml: Initialization took 0.09 seconds
path_dol01040.kgml: (not found)
path_dol01040.kgml: --- 0.13 seconds ---

--- 58.87 seconds ---
