# Supplementary material for: CoMetGeNe: mining conserved neighborhood patterns in metabolic and genomic contexts
Source: BMC Bioinformatics. 2019 Jan 10;20:19. doi: 10.1186/s12859-018-2542-2 (PMC6327494; doi:10.1186/s12859-018-2542-2)
Supplement: Supplementary file 14 — Trail finding results for completely assembled representative bacterial genomes present in NCBI Genomes. Of the 1,545 fully assembled representative bacterial genomes in NCBI, corresponding entries have been identified in KEGG for 1,467 species, for which trail finding has been performed for all combinations of gap parameters δG and δD ranging from 0 to 3. This additional file is available from https://doi.org/10.6084/m9.figshare.7288769. (GZ 178,532 kb) [file 12859_2018_2542_MOESM14_ESM.gz › results/bbrd_dG2_dD0.hnet]

--- delta_G = 2, delta_D = 0 ---

path_bbrd00010.kgml: Glycolysis / Gluconeogenesis
path_bbrd00010.kgml: Initialization took 0.64 seconds
path_bbrd00010.kgml: (not found)
path_bbrd00010.kgml: --- 0.74 seconds ---

path_bbrd00020.kgml: Citrate cycle (TCA cycle)
path_bbrd00020.kgml: Initialization took 0.15 seconds
path_bbrd00020.kgml: (not found)
path_bbrd00020.kgml: --- 0.21 seconds ---

path_bbrd00030.kgml: Pentose phosphate pathway
path_bbrd00030.kgml: Initialization took 0.35 seconds
path_bbrd00030.kgml:
path_bbrd00030.kgml: Found a trail of span 3 without skipping any vertex
path_bbrd00030.kgml: 77 -> 46 -> 49
path_bbrd00030.kgml: R01827 -> R01641 -> R01830
path_bbrd00030.kgml: bbrd:BBBR_0952 -> bbrd:BBBR_0953 -> bbrd:BBBR_0953
path_bbrd00030.kgml: 2.2.1.2 -> 2.2.1.1 -> 2.2.1.1
path_bbrd00030.kgml:
path_bbrd00030.kgml: Found a trail of span 2 containing skipped vertices
path_bbrd00030.kgml: 157 -> 57
path_bbrd00030.kgml: {R02736, R10907} -> R02035
path_bbrd00030.kgml: bbrd:BBBR_0188 -> bbrd:BBBR_0186
path_bbrd00030.kgml: {1.1.1.363, 1.1.1.49, 1.1.1.363, 1.1.1.388} -> 3.1.1.31
path_bbrd00030.kgml: Skipped genes: bbrd:BBBR_0187
path_bbrd00030.kgml:
path_bbrd00030.kgml: Found a trail of span 2 containing skipped vertices
path_bbrd00030.kgml: 58 -> 57
path_bbrd00030.kgml: R02736 -> R02035
path_bbrd00030.kgml: bbrd:BBBR_0188 -> bbrd:BBBR_0186
path_bbrd00030.kgml: {1.1.1.363, 1.1.1.49} -> 3.1.1.31
path_bbrd00030.kgml: Skipped genes: bbrd:BBBR_0187
path_bbrd00030.kgml:
path_bbrd00030.kgml: --- 0.73 seconds ---

path_bbrd00040.kgml: Pentose and glucuronate interconversions
path_bbrd00040.kgml: Initialization took 0.13 seconds
path_bbrd00040.kgml: (not found)
path_bbrd00040.kgml: --- 0.19 seconds ---

path_bbrd00051.kgml: Fructose and mannose metabolism
path_bbrd00051.kgml: Initialization took 0.18 seconds
path_bbrd00051.kgml:
path_bbrd00051.kgml: Found a trail of span 3 containing skipped vertices
path_bbrd00051.kgml: 192 -> 196 -> 199
path_bbrd00051.kgml: R08926 -> R10689 -> R03688
path_bbrd00051.kgml: {bbrd:BBBR_1352, bbrd:BBBR_1744} -> bbrd:BBBR_1742 -> {bbrd:BBBR_1353, bbrd:BBBR_1745}
path_bbrd00051.kgml: 1.1.1.122 -> ? -> 4.2.1.68
path_bbrd00051.kgml: Skipped genes: bbrd:BBBR_1743
path_bbrd00051.kgml:
path_bbrd00051.kgml: --- 0.31 seconds ---

path_bbrd00052.kgml: Galactose metabolism
path_bbrd00052.kgml: Initialization took 0.63 seconds
path_bbrd00052.kgml:
path_bbrd00052.kgml: Found a trail of span 2 without skipping any vertex
path_bbrd00052.kgml: 171 -> 82
path_bbrd00052.kgml: R01092 -> R00955
path_bbrd00052.kgml: bbrd:BBBR_0415 -> {bbrd:BBBR_0414, bbrd:BBBR_1883}
path_bbrd00052.kgml: 2.7.1.6 -> 2.7.7.12
path_bbrd00052.kgml:
path_bbrd00052.kgml: --- 0.78 seconds ---

path_bbrd00053.kgml: Ascorbate and aldarate metabolism
path_bbrd00053.kgml: Initialization took 0.06 seconds
path_bbrd00053.kgml: (not found)
path_bbrd00053.kgml: --- 0.12 seconds ---

path_bbrd00061.kgml: Fatty acid biosynthesis
path_bbrd00061.kgml: Initialization took 0.13 seconds
path_bbrd00061.kgml:
path_bbrd00061.kgml: Found a trail of span 35 containing skipped vertices
path_bbrd00061.kgml: 153 -> 260 -> 150 -> 222 -> 229 -> 236 -> 243 -> 223 -> 230 -> 237 -> 244 -> 224 -> 231 -> 238 -> 245 -> 225 -> 232 -> 239 -> 246 -> 226 -> 235 -> 240 -> 247 -> 227 -> 233 -> 241 -> 248 -> 228 -> 234 -> 242 -> 249 -> 250 -> 251 -> 252 -> 253
path_bbrd00061.kgml: R00742 -> R01626 -> R01624 -> R04355 -> R04533 -> R04428 -> R04429 -> R04952 -> R04953 -> R04954 -> R04955 -> R04957 -> R04536 -> R04537 -> R04958 -> R04960 -> R04534 -> R04535 -> R04961 -> R04963 -> R04964 -> R04965 -> R04724 -> R04726 -> R04566 -> R04568 -> R04966 -> R04968 -> R04543 -> R04544 -> R04969 -> R07762 -> R07763 -> R07764 -> R07765
path_bbrd00061.kgml: bbrd:BBBR_1722 -> bbrd:BBBR_1720 -> bbrd:BBBR_1720 -> bbrd:BBBR_1720 -> bbrd:BBBR_1720 -> bbrd:BBBR_1720 -> bbrd:BBBR_1720 -> bbrd:BBBR_1720 -> bbrd:BBBR_1720 -> bbrd:BBBR_1720 -> bbrd:BBBR_1720 -> bbrd:BBBR_1720 -> bbrd:BBBR_1720 -> bbrd:BBBR_1720 -> bbrd:BBBR_1720 -> bbrd:BBBR_1720 -> bbrd:BBBR_1720 -> bbrd:BBBR_1720 -> bbrd:BBBR_1720 -> bbrd:BBBR_1720 -> bbrd:BBBR_1720 -> bbrd:BBBR_1720 -> bbrd:BBBR_1720 -> bbrd:BBBR_1720 -> bbrd:BBBR_1720 -> bbrd:BBBR_1720 -> bbrd:BBBR_1720 -> bbrd:BBBR_1720 -> bbrd:BBBR_1720 -> bbrd:BBBR_1720 -> bbrd:BBBR_1720 -> bbrd:BBBR_1720 -> bbrd:BBBR_1720 -> bbrd:BBBR_1720 -> bbrd:BBBR_1720
path_bbrd00061.kgml: 6.4.1.2 -> {2.3.1.39, 2.3.1.85, 2.3.1.86} -> {2.3.1.38, 2.3.1.85, 2.3.1.86} -> {2.3.1.179, 2.3.1.41, 2.3.1.85, 2.3.1.86} -> {1.1.1.100, 2.3.1.85, 2.3.1.86} -> {2.3.1.85, 2.3.1.86, 4.2.1.59} -> 1.3.1.9 -> {2.3.1.179, 2.3.1.41, 2.3.1.85, 2.3.1.86} -> {1.1.1.100, 2.3.1.85, 2.3.1.86} -> {2.3.1.85, 2.3.1.86, 4.2.1.59} -> 1.3.1.9 -> {2.3.1.179, 2.3.1.41, 2.3.1.85, 2.3.1.86} -> {1.1.1.100, 2.3.1.85, 2.3.1.86} -> {2.3.1.85, 2.3.1.86, 4.2.1.59} -> 1.3.1.9 -> {2.3.1.179, 2.3.1.41, 2.3.1.85, 2.3.1.86} -> {1.1.1.100, 2.3.1.85, 2.3.1.86} -> {2.3.1.85, 2.3.1.86, 4.2.1.59} -> 1.3.1.9 -> {2.3.1.179, 2.3.1.41, 2.3.1.85, 2.3.1.86} -> {1.1.1.100, 2.3.1.85, 2.3.1.86} -> {2.3.1.85, 2.3.1.86, 4.2.1.59} -> 1.3.1.9 -> {2.3.1.179, 2.3.1.41, 2.3.1.85, 2.3.1.86} -> {1.1.1.100, 2.3.1.85, 2.3.1.86} -> {2.3.1.85, 2.3.1.86, 4.2.1.59} -> 1.3.1.9 -> {2.3.1.179, 2.3.1.41, 2.3.1.85, 2.3.1.86} -> {1.1.1.100, 2.3.1.85, 2.3.1.86} -> {2.3.1.85, 2.3.1.86, 4.2.1.59} -> 1.3.1.9 -> {2.3.1.179, 2.3.1.199, 2.3.1.41} -> 1.1.1.100 -> ? -> 1.3.1.9
path_bbrd00061.kgml: Skipped genes: bbrd:BBBR_1721
path_bbrd00061.kgml:
path_bbrd00061.kgml: Found a trail of span 34 containing skipped vertices
path_bbrd00061.kgml: 153 -> 260 -> 222 -> 229 -> 236 -> 243 -> 223 -> 230 -> 237 -> 244 -> 224 -> 231 -> 238 -> 245 -> 225 -> 232 -> 239 -> 246 -> 226 -> 235 -> 240 -> 247 -> 227 -> 233 -> 241 -> 248 -> 228 -> 234 -> 242 -> 249 -> 250 -> 251 -> 252 -> 253
path_bbrd00061.kgml: R00742 -> R01626 -> R04355 -> R04533 -> R04428 -> R04429 -> R04952 -> R04953 -> R04954 -> R04955 -> R04957 -> R04536 -> R04537 -> R04958 -> R04960 -> R04534 -> R04535 -> R04961 -> R04963 -> R04964 -> R04965 -> R04724 -> R04726 -> R04566 -> R04568 -> R04966 -> R04968 -> R04543 -> R04544 -> R04969 -> R07762 -> R07763 -> R07764 -> R07765
path_bbrd00061.kgml: bbrd:BBBR_1722 -> bbrd:BBBR_1720 -> bbrd:BBBR_1720 -> bbrd:BBBR_1720 -> bbrd:BBBR_1720 -> bbrd:BBBR_1720 -> bbrd:BBBR_1720 -> bbrd:BBBR_1720 -> bbrd:BBBR_1720 -> bbrd:BBBR_1720 -> bbrd:BBBR_1720 -> bbrd:BBBR_1720 -> bbrd:BBBR_1720 -> bbrd:BBBR_1720 -> bbrd:BBBR_1720 -> bbrd:BBBR_1720 -> bbrd:BBBR_1720 -> bbrd:BBBR_1720 -> bbrd:BBBR_1720 -> bbrd:BBBR_1720 -> bbrd:BBBR_1720 -> bbrd:BBBR_1720 -> bbrd:BBBR_1720 -> bbrd:BBBR_1720 -> bbrd:BBBR_1720 -> bbrd:BBBR_1720 -> bbrd:BBBR_1720 -> bbrd:BBBR_1720 -> bbrd:BBBR_1720 -> bbrd:BBBR_1720 -> bbrd:BBBR_1720 -> bbrd:BBBR_1720 -> bbrd:BBBR_1720 -> bbrd:BBBR_1720
path_bbrd00061.kgml: 6.4.1.2 -> {2.3.1.39, 2.3.1.85, 2.3.1.86} -> {2.3.1.179, 2.3.1.41, 2.3.1.85, 2.3.1.86} -> {1.1.1.100, 2.3.1.85, 2.3.1.86} -> {2.3.1.85, 2.3.1.86, 4.2.1.59} -> 1.3.1.9 -> {2.3.1.179, 2.3.1.41, 2.3.1.85, 2.3.1.86} -> {1.1.1.100, 2.3.1.85, 2.3.1.86} -> {2.3.1.85, 2.3.1.86, 4.2.1.59} -> 1.3.1.9 -> {2.3.1.179, 2.3.1.41, 2.3.1.85, 2.3.1.86} -> {1.1.1.100, 2.3.1.85, 2.3.1.86} -> {2.3.1.85, 2.3.1.86, 4.2.1.59} -> 1.3.1.9 -> {2.3.1.179, 2.3.1.41, 2.3.1.85, 2.3.1.86} -> {1.1.1.100, 2.3.1.85, 2.3.1.86} -> {2.3.1.85, 2.3.1.86, 4.2.1.59} -> 1.3.1.9 -> {2.3.1.179, 2.3.1.41, 2.3.1.85, 2.3.1.86} -> {1.1.1.100, 2.3.1.85, 2.3.1.86} -> {2.3.1.85, 2.3.1.86, 4.2.1.59} -> 1.3.1.9 -> {2.3.1.179, 2.3.1.41, 2.3.1.85, 2.3.1.86} -> {1.1.1.100, 2.3.1.85, 2.3.1.86} -> {2.3.1.85, 2.3.1.86, 4.2.1.59} -> 1.3.1.9 -> {2.3.1.179, 2.3.1.41, 2.3.1.85, 2.3.1.86} -> {1.1.1.100, 2.3.1.85, 2.3.1.86} -> {2.3.1.85, 2.3.1.86, 4.2.1.59} -> 1.3.1.9 -> {2.3.1.179, 2.3.1.199, 2.3.1.41} -> 1.1.1.100 -> ? -> 1.3.1.9
path_bbrd00061.kgml: Skipped genes: bbrd:BBBR_1721
path_bbrd00061.kgml:
path_bbrd00061.kgml: Found a trail of span 32 containing skipped vertices
path_bbrd00061.kgml: 260 -> 153 -> 150 -> 222 -> 229 -> 236 -> 243 -> 223 -> 230 -> 237 -> 244 -> 224 -> 231 -> 238 -> 245 -> 225 -> 232 -> 239 -> 246 -> 226 -> 235 -> 240 -> 247 -> 227 -> 233 -> 241 -> 248 -> 228 -> 234 -> 242 -> 249 -> 255
path_bbrd00061.kgml: R01626 -> R00742 -> R01624 -> R04355 -> R04533 -> R04428 -> R04429 -> R04952 -> R04953 -> R04954 -> R04955 -> R04957 -> R04536 -> R04537 -> R04958 -> R04960 -> R04534 -> R04535 -> R04961 -> R04963 -> R04964 -> R04965 -> R04724 -> R04726 -> R04566 -> R04568 -> R04966 -> R04968 -> R04543 -> R04544 -> R04969 -> R10700
path_bbrd00061.kgml: bbrd:BBBR_1720 -> bbrd:BBBR_1722 -> bbrd:BBBR_1720 -> bbrd:BBBR_1720 -> bbrd:BBBR_1720 -> bbrd:BBBR_1720 -> bbrd:BBBR_1720 -> bbrd:BBBR_1720 -> bbrd:BBBR_1720 -> bbrd:BBBR_1720 -> bbrd:BBBR_1720 -> bbrd:BBBR_1720 -> bbrd:BBBR_1720 -> bbrd:BBBR_1720 -> bbrd:BBBR_1720 -> bbrd:BBBR_1720 -> bbrd:BBBR_1720 -> bbrd:BBBR_1720 -> bbrd:BBBR_1720 -> bbrd:BBBR_1720 -> bbrd:BBBR_1720 -> bbrd:BBBR_1720 -> bbrd:BBBR_1720 -> bbrd:BBBR_1720 -> bbrd:BBBR_1720 -> bbrd:BBBR_1720 -> bbrd:BBBR_1720 -> bbrd:BBBR_1720 -> bbrd:BBBR_1720 -> bbrd:BBBR_1720 -> bbrd:BBBR_1720 -> bbrd:BBBR_1720
path_bbrd00061.kgml: {2.3.1.39, 2.3.1.85, 2.3.1.86} -> 6.4.1.2 -> {2.3.1.38, 2.3.1.85, 2.3.1.86} -> {2.3.1.179, 2.3.1.41, 2.3.1.85, 2.3.1.86} -> {1.1.1.100, 2.3.1.85, 2.3.1.86} -> {2.3.1.85, 2.3.1.86, 4.2.1.59} -> 1.3.1.9 -> {2.3.1.179, 2.3.1.41, 2.3.1.85, 2.3.1.86} -> {1.1.1.100, 2.3.1.85, 2.3.1.86} -> {2.3.1.85, 2.3.1.86, 4.2.1.59} -> 1.3.1.9 -> {2.3.1.179, 2.3.1.41, 2.3.1.85, 2.3.1.86} -> {1.1.1.100, 2.3.1.85, 2.3.1.86} -> {2.3.1.85, 2.3.1.86, 4.2.1.59} -> 1.3.1.9 -> {2.3.1.179, 2.3.1.41, 2.3.1.85, 2.3.1.86} -> {1.1.1.100, 2.3.1.85, 2.3.1.86} -> {2.3.1.85, 2.3.1.86, 4.2.1.59} -> 1.3.1.9 -> {2.3.1.179, 2.3.1.41, 2.3.1.85, 2.3.1.86} -> {1.1.1.100, 2.3.1.85, 2.3.1.86} -> {2.3.1.85, 2.3.1.86, 4.2.1.59} -> 1.3.1.9 -> {2.3.1.179, 2.3.1.41, 2.3.1.85, 2.3.1.86} -> {1.1.1.100, 2.3.1.85, 2.3.1.86} -> {2.3.1.85, 2.3.1.86, 4.2.1.59} -> 1.3.1.9 -> {2.3.1.179, 2.3.1.41, 2.3.1.85, 2.3.1.86} -> {1.1.1.100, 2.3.1.85, 2.3.1.86} -> {2.3.1.85, 2.3.1.86, 4.2.1.59} -> 1.3.1.9 -> 2.3.1.86
path_bbrd00061.kgml: Skipped genes: bbrd:BBBR_1721
path_bbrd00061.kgml:
path_bbrd00061.kgml: Found a trail of span 31 containing skipped vertices
path_bbrd00061.kgml: 153 -> 260 -> 150 -> 222 -> 229 -> 236 -> 243 -> 223 -> 230 -> 237 -> 244 -> 224 -> 231 -> 238 -> 245 -> 225 -> 232 -> 239 -> 246 -> 226 -> 235 -> 240 -> 247 -> 227 -> 233 -> 241 -> 248 -> 228 -> 234 -> 242 -> 249 -> 242 -> 234
path_bbrd00061.kgml: R00742 -> R01626 -> R01624 -> R04355 -> R04533 -> R04428 -> R04429 -> R04952 -> R04953 -> R04954 -> R04955 -> R04957 -> R04536 -> R04537 -> R04958 -> R04960 -> R04534 -> R04535 -> R04961 -> R04963 -> R04964 -> R04965 -> R04724 -> R04726 -> R04566 -> R04568 -> R04966 -> R04968 -> R04543 -> R04544 -> R04969 -> R04544 -> R04543
path_bbrd00061.kgml: bbrd:BBBR_1722 -> bbrd:BBBR_1720 -> bbrd:BBBR_1720 -> bbrd:BBBR_1720 -> bbrd:BBBR_1720 -> bbrd:BBBR_1720 -> bbrd:BBBR_1720 -> bbrd:BBBR_1720 -> bbrd:BBBR_1720 -> bbrd:BBBR_1720 -> bbrd:BBBR_1720 -> bbrd:BBBR_1720 -> bbrd:BBBR_1720 -> bbrd:BBBR_1720 -> bbrd:BBBR_1720 -> bbrd:BBBR_1720 -> bbrd:BBBR_1720 -> bbrd:BBBR_1720 -> bbrd:BBBR_1720 -> bbrd:BBBR_1720 -> bbrd:BBBR_1720 -> bbrd:BBBR_1720 -> bbrd:BBBR_1720 -> bbrd:BBBR_1720 -> bbrd:BBBR_1720 -> bbrd:BBBR_1720 -> bbrd:BBBR_1720 -> bbrd:BBBR_1720 -> bbrd:BBBR_1720 -> bbrd:BBBR_1720 -> bbrd:BBBR_1720 -> bbrd:BBBR_1720 -> bbrd:BBBR_1720
path_bbrd00061.kgml: 6.4.1.2 -> {2.3.1.39, 2.3.1.85, 2.3.1.86} -> {2.3.1.38, 2.3.1.85, 2.3.1.86} -> {2.3.1.179, 2.3.1.41, 2.3.1.85, 2.3.1.86} -> {1.1.1.100, 2.3.1.85, 2.3.1.86} -> {2.3.1.85, 2.3.1.86, 4.2.1.59} -> 1.3.1.9 -> {2.3.1.179, 2.3.1.41, 2.3.1.85, 2.3.1.86} -> {1.1.1.100, 2.3.1.85, 2.3.1.86} -> {2.3.1.85, 2.3.1.86, 4.2.1.59} -> 1.3.1.9 -> {2.3.1.179, 2.3.1.41, 2.3.1.85, 2.3.1.86} -> {1.1.1.100, 2.3.1.85, 2.3.1.86} -> {2.3.1.85, 2.3.1.86, 4.2.1.59} -> 1.3.1.9 -> {2.3.1.179, 2.3.1.41, 2.3.1.85, 2.3.1.86} -> {1.1.1.100, 2.3.1.85, 2.3.1.86} -> {2.3.1.85, 2.3.1.86, 4.2.1.59} -> 1.3.1.9 -> {2.3.1.179, 2.3.1.41, 2.3.1.85, 2.3.1.86} -> {1.1.1.100, 2.3.1.85, 2.3.1.86} -> {2.3.1.85, 2.3.1.86, 4.2.1.59} -> 1.3.1.9 -> {2.3.1.179, 2.3.1.41, 2.3.1.85, 2.3.1.86} -> {1.1.1.100, 2.3.1.85, 2.3.1.86} -> {2.3.1.85, 2.3.1.86, 4.2.1.59} -> 1.3.1.9 -> {2.3.1.179, 2.3.1.41, 2.3.1.85, 2.3.1.86} -> {1.1.1.100, 2.3.1.85, 2.3.1.86} -> {2.3.1.85, 2.3.1.86, 4.2.1.59} -> 1.3.1.9 -> {2.3.1.85, 2.3.1.86, 4.2.1.59} -> {1.1.1.100, 2.3.1.85, 2.3.1.86}
path_bbrd00061.kgml: Skipped genes: bbrd:BBBR_1721
path_bbrd00061.kgml:
path_bbrd00061.kgml: Found a trail of span 30 containing skipped vertices
path_bbrd00061.kgml: 153 -> 260 -> 223 -> 230 -> 237 -> 244 -> 224 -> 231 -> 238 -> 245 -> 225 -> 232 -> 239 -> 246 -> 226 -> 235 -> 240 -> 247 -> 227 -> 233 -> 241 -> 248 -> 228 -> 234 -> 242 -> 249 -> 250 -> 251 -> 252 -> 253
path_bbrd00061.kgml: R00742 -> R01626 -> R04952 -> R04953 -> R04954 -> R04955 -> R04957 -> R04536 -> R04537 -> R04958 -> R04960 -> R04534 -> R04535 -> R04961 -> R04963 -> R04964 -> R04965 -> R04724 -> R04726 -> R04566 -> R04568 -> R04966 -> R04968 -> R04543 -> R04544 -> R04969 -> R07762 -> R07763 -> R07764 -> R07765
path_bbrd00061.kgml: bbrd:BBBR_1722 -> bbrd:BBBR_1720 -> bbrd:BBBR_1720 -> bbrd:BBBR_1720 -> bbrd:BBBR_1720 -> bbrd:BBBR_1720 -> bbrd:BBBR_1720 -> bbrd:BBBR_1720 -> bbrd:BBBR_1720 -> bbrd:BBBR_1720 -> bbrd:BBBR_1720 -> bbrd:BBBR_1720 -> bbrd:BBBR_1720 -> bbrd:BBBR_1720 -> bbrd:BBBR_1720 -> bbrd:BBBR_1720 -> bbrd:BBBR_1720 -> bbrd:BBBR_1720 -> bbrd:BBBR_1720 -> bbrd:BBBR_1720 -> bbrd:BBBR_1720 -> bbrd:BBBR_1720 -> bbrd:BBBR_1720 -> bbrd:BBBR_1720 -> bbrd:BBBR_1720 -> bbrd:BBBR_1720 -> bbrd:BBBR_1720 -> bbrd:BBBR_1720 -> bbrd:BBBR_1720 -> bbrd:BBBR_1720
path_bbrd00061.kgml: 6.4.1.2 -> {2.3.1.39, 2.3.1.85, 2.3.1.86} -> {2.3.1.179, 2.3.1.41, 2.3.1.85, 2.3.1.86} -> {1.1.1.100, 2.3.1.85, 2.3.1.86} -> {2.3.1.85, 2.3.1.86, 4.2.1.59} -> 1.3.1.9 -> {2.3.1.179, 2.3.1.41, 2.3.1.85, 2.3.1.86} -> {1.1.1.100, 2.3.1.85, 2.3.1.86} -> {2.3.1.85, 2.3.1.86, 4.2.1.59} -> 1.3.1.9 -> {2.3.1.179, 2.3.1.41, 2.3.1.85, 2.3.1.86} -> {1.1.1.100, 2.3.1.85, 2.3.1.86} -> {2.3.1.85, 2.3.1.86, 4.2.1.59} -> 1.3.1.9 -> {2.3.1.179, 2.3.1.41, 2.3.1.85, 2.3.1.86} -> {1.1.1.100, 2.3.1.85, 2.3.1.86} -> {2.3.1.85, 2.3.1.86, 4.2.1.59} -> 1.3.1.9 -> {2.3.1.179, 2.3.1.41, 2.3.1.85, 2.3.1.86} -> {1.1.1.100, 2.3.1.85, 2.3.1.86} -> {2.3.1.85, 2.3.1.86, 4.2.1.59} -> 1.3.1.9 -> {2.3.1.179, 2.3.1.41, 2.3.1.85, 2.3.1.86} -> {1.1.1.100, 2.3.1.85, 2.3.1.86} -> {2.3.1.85, 2.3.1.86, 4.2.1.59} -> 1.3.1.9 -> {2.3.1.179, 2.3.1.199, 2.3.1.41} -> 1.1.1.100 -> ? -> 1.3.1.9
path_bbrd00061.kgml: Skipped genes: bbrd:BBBR_1721
path_bbrd00061.kgml:
path_bbrd00061.kgml: Found a trail of span 27 containing skipped vertices
path_bbrd00061.kgml: 153 -> 260 -> 150 -> 222 -> 229 -> 236 -> 243 -> 223 -> 230 -> 237 -> 244 -> 224 -> 231 -> 238 -> 245 -> 225 -> 232 -> 239 -> 246 -> 226 -> 235 -> 240 -> 247 -> 227 -> 233 -> 241 -> 248 -> 241
path_bbrd00061.kgml: R00742 -> R01626 -> R01624 -> R04355 -> R04533 -> R04428 -> R04429 -> R04952 -> R04953 -> R04954 -> R04955 -> R04957 -> R04536 -> R04537 -> R04958 -> R04960 -> R04534 -> R04535 -> R04961 -> R04963 -> R04964 -> R04965 -> R04724 -> R04726 -> R04566 -> R04568 -> R04966 -> R04568
path_bbrd00061.kgml: bbrd:BBBR_1722 -> bbrd:BBBR_1720 -> bbrd:BBBR_1720 -> bbrd:BBBR_1720 -> bbrd:BBBR_1720 -> bbrd:BBBR_1720 -> bbrd:BBBR_1720 -> bbrd:BBBR_1720 -> bbrd:BBBR_1720 -> bbrd:BBBR_1720 -> bbrd:BBBR_1720 -> bbrd:BBBR_1720 -> bbrd:BBBR_1720 -> bbrd:BBBR_1720 -> bbrd:BBBR_1720 -> bbrd:BBBR_1720 -> bbrd:BBBR_1720 -> bbrd:BBBR_1720 -> bbrd:BBBR_1720 -> bbrd:BBBR_1720 -> bbrd:BBBR_1720 -> bbrd:BBBR_1720 -> bbrd:BBBR_1720 -> bbrd:BBBR_1720 -> bbrd:BBBR_1720 -> bbrd:BBBR_1720 -> bbrd:BBBR_1720 -> bbrd:BBBR_1720
path_bbrd00061.kgml: 6.4.1.2 -> {2.3.1.39, 2.3.1.85, 2.3.1.86} -> {2.3.1.38, 2.3.1.85, 2.3.1.86} -> {2.3.1.179, 2.3.1.41, 2.3.1.85, 2.3.1.86} -> {1.1.1.100, 2.3.1.85, 2.3.1.86} -> {2.3.1.85, 2.3.1.86, 4.2.1.59} -> 1.3.1.9 -> {2.3.1.179, 2.3.1.41, 2.3.1.85, 2.3.1.86} -> {1.1.1.100, 2.3.1.85, 2.3.1.86} -> {2.3.1.85, 2.3.1.86, 4.2.1.59} -> 1.3.1.9 -> {2.3.1.179, 2.3.1.41, 2.3.1.85, 2.3.1.86} -> {1.1.1.100, 2.3.1.85, 2.3.1.86} -> {2.3.1.85, 2.3.1.86, 4.2.1.59} -> 1.3.1.9 -> {2.3.1.179, 2.3.1.41, 2.3.1.85, 2.3.1.86} -> {1.1.1.100, 2.3.1.85, 2.3.1.86} -> {2.3.1.85, 2.3.1.86, 4.2.1.59} -> 1.3.1.9 -> {2.3.1.179, 2.3.1.41, 2.3.1.85, 2.3.1.86} -> {1.1.1.100, 2.3.1.85, 2.3.1.86} -> {2.3.1.85, 2.3.1.86, 4.2.1.59} -> 1.3.1.9 -> {2.3.1.179, 2.3.1.41, 2.3.1.85, 2.3.1.86} -> {1.1.1.100, 2.3.1.85, 2.3.1.86} -> {2.3.1.85, 2.3.1.86, 4.2.1.59} -> 1.3.1.9 -> {2.3.1.85, 2.3.1.86, 4.2.1.59}
path_bbrd00061.kgml: Skipped genes: bbrd:BBBR_1721
path_bbrd00061.kgml:
path_bbrd00061.kgml: Found a trail of span 26 containing skipped vertices
path_bbrd00061.kgml: 153 -> 260 -> 224 -> 231 -> 238 -> 245 -> 225 -> 232 -> 239 -> 246 -> 226 -> 235 -> 240 -> 247 -> 227 -> 233 -> 241 -> 248 -> 228 -> 234 -> 242 -> 249 -> 250 -> 251 -> 252 -> 253
path_bbrd00061.kgml: R00742 -> R01626 -> R04957 -> R04536 -> R04537 -> R04958 -> R04960 -> R04534 -> R04535 -> R04961 -> R04963 -> R04964 -> R04965 -> R04724 -> R04726 -> R04566 -> R04568 -> R04966 -> R04968 -> R04543 -> R04544 -> R04969 -> R07762 -> R07763 -> R07764 -> R07765
path_bbrd00061.kgml: bbrd:BBBR_1722 -> bbrd:BBBR_1720 -> bbrd:BBBR_1720 -> bbrd:BBBR_1720 -> bbrd:BBBR_1720 -> bbrd:BBBR_1720 -> bbrd:BBBR_1720 -> bbrd:BBBR_1720 -> bbrd:BBBR_1720 -> bbrd:BBBR_1720 -> bbrd:BBBR_1720 -> bbrd:BBBR_1720 -> bbrd:BBBR_1720 -> bbrd:BBBR_1720 -> bbrd:BBBR_1720 -> bbrd:BBBR_1720 -> bbrd:BBBR_1720 -> bbrd:BBBR_1720 -> bbrd:BBBR_1720 -> bbrd:BBBR_1720 -> bbrd:BBBR_1720 -> bbrd:BBBR_1720 -> bbrd:BBBR_1720 -> bbrd:BBBR_1720 -> bbrd:BBBR_1720 -> bbrd:BBBR_1720
path_bbrd00061.kgml: 6.4.1.2 -> {2.3.1.39, 2.3.1.85, 2.3.1.86} -> {2.3.1.179, 2.3.1.41, 2.3.1.85, 2.3.1.86} -> {1.1.1.100, 2.3.1.85, 2.3.1.86} -> {2.3.1.85, 2.3.1.86, 4.2.1.59} -> 1.3.1.9 -> {2.3.1.179, 2.3.1.41, 2.3.1.85, 2.3.1.86} -> {1.1.1.100, 2.3.1.85, 2.3.1.86} -> {2.3.1.85, 2.3.1.86, 4.2.1.59} -> 1.3.1.9 -> {2.3.1.179, 2.3.1.41, 2.3.1.85, 2.3.1.86} -> {1.1.1.100, 2.3.1.85, 2.3.1.86} -> {2.3.1.85, 2.3.1.86, 4.2.1.59} -> 1.3.1.9 -> {2.3.1.179, 2.3.1.41, 2.3.1.85, 2.3.1.86} -> {1.1.1.100, 2.3.1.85, 2.3.1.86} -> {2.3.1.85, 2.3.1.86, 4.2.1.59} -> 1.3.1.9 -> {2.3.1.179, 2.3.1.41, 2.3.1.85, 2.3.1.86} -> {1.1.1.100, 2.3.1.85, 2.3.1.86} -> {2.3.1.85, 2.3.1.86, 4.2.1.59} -> 1.3.1.9 -> {2.3.1.179, 2.3.1.199, 2.3.1.41} -> 1.1.1.100 -> ? -> 1.3.1.9
path_bbrd00061.kgml: Skipped genes: bbrd:BBBR_1721
path_bbrd00061.kgml:
path_bbrd00061.kgml: Found a trail of span 23 containing skipped vertices
path_bbrd00061.kgml: 153 -> 260 -> 150 -> 222 -> 229 -> 236 -> 243 -> 223 -> 230 -> 237 -> 244 -> 224 -> 231 -> 238 -> 245 -> 225 -> 232 -> 239 -> 246 -> 226 -> 235 -> 240 -> 247 -> 240
path_bbrd00061.kgml: R00742 -> R01626 -> R01624 -> R04355 -> R04533 -> R04428 -> R04429 -> R04952 -> R04953 -> R04954 -> R04955 -> R04957 -> R04536 -> R04537 -> R04958 -> R04960 -> R04534 -> R04535 -> R04961 -> R04963 -> R04964 -> R04965 -> R04724 -> R04965
path_bbrd00061.kgml: bbrd:BBBR_1722 -> bbrd:BBBR_1720 -> bbrd:BBBR_1720 -> bbrd:BBBR_1720 -> bbrd:BBBR_1720 -> bbrd:BBBR_1720 -> bbrd:BBBR_1720 -> bbrd:BBBR_1720 -> bbrd:BBBR_1720 -> bbrd:BBBR_1720 -> bbrd:BBBR_1720 -> bbrd:BBBR_1720 -> bbrd:BBBR_1720 -> bbrd:BBBR_1720 -> bbrd:BBBR_1720 -> bbrd:BBBR_1720 -> bbrd:BBBR_1720 -> bbrd:BBBR_1720 -> bbrd:BBBR_1720 -> bbrd:BBBR_1720 -> bbrd:BBBR_1720 -> bbrd:BBBR_1720 -> bbrd:BBBR_1720 -> bbrd:BBBR_1720
path_bbrd00061.kgml: 6.4.1.2 -> {2.3.1.39, 2.3.1.85, 2.3.1.86} -> {2.3.1.38, 2.3.1.85, 2.3.1.86} -> {2.3.1.179, 2.3.1.41, 2.3.1.85, 2.3.1.86} -> {1.1.1.100, 2.3.1.85, 2.3.1.86} -> {2.3.1.85, 2.3.1.86, 4.2.1.59} -> 1.3.1.9 -> {2.3.1.179, 2.3.1.41, 2.3.1.85, 2.3.1.86} -> {1.1.1.100, 2.3.1.85, 2.3.1.86} -> {2.3.1.85, 2.3.1.86, 4.2.1.59} -> 1.3.1.9 -> {2.3.1.179, 2.3.1.41, 2.3.1.85, 2.3.1.86} -> {1.1.1.100, 2.3.1.85, 2.3.1.86} -> {2.3.1.85, 2.3.1.86, 4.2.1.59} -> 1.3.1.9 -> {2.3.1.179, 2.3.1.41, 2.3.1.85, 2.3.1.86} -> {1.1.1.100, 2.3.1.85, 2.3.1.86} -> {2.3.1.85, 2.3.1.86, 4.2.1.59} -> 1.3.1.9 -> {2.3.1.179, 2.3.1.41, 2.3.1.85, 2.3.1.86} -> {1.1.1.100, 2.3.1.85, 2.3.1.86} -> {2.3.1.85, 2.3.1.86, 4.2.1.59} -> 1.3.1.9 -> {2.3.1.85, 2.3.1.86, 4.2.1.59}
path_bbrd00061.kgml: Skipped genes: bbrd:BBBR_1721
path_bbrd00061.kgml:
path_bbrd00061.kgml: Found a trail of span 22 containing skipped vertices
path_bbrd00061.kgml: 153 -> 260 -> 225 -> 232 -> 239 -> 246 -> 226 -> 235 -> 240 -> 247 -> 227 -> 233 -> 241 -> 248 -> 228 -> 234 -> 242 -> 249 -> 250 -> 251 -> 252 -> 253
path_bbrd00061.kgml: R00742 -> R01626 -> R04960 -> R04534 -> R04535 -> R04961 -> R04963 -> R04964 -> R04965 -> R04724 -> R04726 -> R04566 -> R04568 -> R04966 -> R04968 -> R04543 -> R04544 -> R04969 -> R07762 -> R07763 -> R07764 -> R07765
path_bbrd00061.kgml: bbrd:BBBR_1722 -> bbrd:BBBR_1720 -> bbrd:BBBR_1720 -> bbrd:BBBR_1720 -> bbrd:BBBR_1720 -> bbrd:BBBR_1720 -> bbrd:BBBR_1720 -> bbrd:BBBR_1720 -> bbrd:BBBR_1720 -> bbrd:BBBR_1720 -> bbrd:BBBR_1720 -> bbrd:BBBR_1720 -> bbrd:BBBR_1720 -> bbrd:BBBR_1720 -> bbrd:BBBR_1720 -> bbrd:BBBR_1720 -> bbrd:BBBR_1720 -> bbrd:BBBR_1720 -> bbrd:BBBR_1720 -> bbrd:BBBR_1720 -> bbrd:BBBR_1720 -> bbrd:BBBR_1720
path_bbrd00061.kgml: 6.4.1.2 -> {2.3.1.39, 2.3.1.85, 2.3.1.86} -> {2.3.1.179, 2.3.1.41, 2.3.1.85, 2.3.1.86} -> {1.1.1.100, 2.3.1.85, 2.3.1.86} -> {2.3.1.85, 2.3.1.86, 4.2.1.59} -> 1.3.1.9 -> {2.3.1.179, 2.3.1.41, 2.3.1.85, 2.3.1.86} -> {1.1.1.100, 2.3.1.85, 2.3.1.86} -> {2.3.1.85, 2.3.1.86, 4.2.1.59} -> 1.3.1.9 -> {2.3.1.179, 2.3.1.41, 2.3.1.85, 2.3.1.86} -> {1.1.1.100, 2.3.1.85, 2.3.1.86} -> {2.3.1.85, 2.3.1.86, 4.2.1.59} -> 1.3.1.9 -> {2.3.1.179, 2.3.1.41, 2.3.1.85, 2.3.1.86} -> {1.1.1.100, 2.3.1.85, 2.3.1.86} -> {2.3.1.85, 2.3.1.86, 4.2.1.59} -> 1.3.1.9 -> {2.3.1.179, 2.3.1.199, 2.3.1.41} -> 1.1.1.100 -> ? -> 1.3.1.9
path_bbrd00061.kgml: Skipped genes: bbrd:BBBR_1721
path_bbrd00061.kgml:
path_bbrd00061.kgml: Found a trail of span 19 containing skipped vertices
path_bbrd00061.kgml: 153 -> 260 -> 150 -> 222 -> 229 -> 236 -> 243 -> 223 -> 230 -> 237 -> 244 -> 224 -> 231 -> 238 -> 245 -> 225 -> 232 -> 239 -> 246 -> 239 -> 232
path_bbrd00061.kgml: R00742 -> R01626 -> R01624 -> R04355 -> R04533 -> R04428 -> R04429 -> R04952 -> R04953 -> R04954 -> R04955 -> R04957 -> R04536 -> R04537 -> R04958 -> R04960 -> R04534 -> R04535 -> R04961 -> R04535 -> R04534
path_bbrd00061.kgml: bbrd:BBBR_1722 -> bbrd:BBBR_1720 -> bbrd:BBBR_1720 -> bbrd:BBBR_1720 -> bbrd:BBBR_1720 -> bbrd:BBBR_1720 -> bbrd:BBBR_1720 -> bbrd:BBBR_1720 -> bbrd:BBBR_1720 -> bbrd:BBBR_1720 -> bbrd:BBBR_1720 -> bbrd:BBBR_1720 -> bbrd:BBBR_1720 -> bbrd:BBBR_1720 -> bbrd:BBBR_1720 -> bbrd:BBBR_1720 -> bbrd:BBBR_1720 -> bbrd:BBBR_1720 -> bbrd:BBBR_1720 -> bbrd:BBBR_1720 -> bbrd:BBBR_1720
path_bbrd00061.kgml: 6.4.1.2 -> {2.3.1.39, 2.3.1.85, 2.3.1.86} -> {2.3.1.38, 2.3.1.85, 2.3.1.86} -> {2.3.1.179, 2.3.1.41, 2.3.1.85, 2.3.1.86} -> {1.1.1.100, 2.3.1.85, 2.3.1.86} -> {2.3.1.85, 2.3.1.86, 4.2.1.59} -> 1.3.1.9 -> {2.3.1.179, 2.3.1.41, 2.3.1.85, 2.3.1.86} -> {1.1.1.100, 2.3.1.85, 2.3.1.86} -> {2.3.1.85, 2.3.1.86, 4.2.1.59} -> 1.3.1.9 -> {2.3.1.179, 2.3.1.41, 2.3.1.85, 2.3.1.86} -> {1.1.1.100, 2.3.1.85, 2.3.1.86} -> {2.3.1.85, 2.3.1.86, 4.2.1.59} -> 1.3.1.9 -> {2.3.1.179, 2.3.1.41, 2.3.1.85, 2.3.1.86} -> {1.1.1.100, 2.3.1.85, 2.3.1.86} -> {2.3.1.85, 2.3.1.86, 4.2.1.59} -> 1.3.1.9 -> {2.3.1.85, 2.3.1.86, 4.2.1.59} -> {1.1.1.100, 2.3.1.85, 2.3.1.86}
path_bbrd00061.kgml: Skipped genes: bbrd:BBBR_1721
path_bbrd00061.kgml:
path_bbrd00061.kgml: Found a trail of span 18 containing skipped vertices
path_bbrd00061.kgml: 153 -> 260 -> 226 -> 235 -> 240 -> 247 -> 227 -> 233 -> 241 -> 248 -> 228 -> 234 -> 242 -> 249 -> 250 -> 251 -> 252 -> 253
path_bbrd00061.kgml: R00742 -> R01626 -> R04963 -> R04964 -> R04965 -> R04724 -> R04726 -> R04566 -> R04568 -> R04966 -> R04968 -> R04543 -> R04544 -> R04969 -> R07762 -> R07763 -> R07764 -> R07765
path_bbrd00061.kgml: bbrd:BBBR_1722 -> bbrd:BBBR_1720 -> bbrd:BBBR_1720 -> bbrd:BBBR_1720 -> bbrd:BBBR_1720 -> bbrd:BBBR_1720 -> bbrd:BBBR_1720 -> bbrd:BBBR_1720 -> bbrd:BBBR_1720 -> bbrd:BBBR_1720 -> bbrd:BBBR_1720 -> bbrd:BBBR_1720 -> bbrd:BBBR_1720 -> bbrd:BBBR_1720 -> bbrd:BBBR_1720 -> bbrd:BBBR_1720 -> bbrd:BBBR_1720 -> bbrd:BBBR_1720
path_bbrd00061.kgml: 6.4.1.2 -> {2.3.1.39, 2.3.1.85, 2.3.1.86} -> {2.3.1.179, 2.3.1.41, 2.3.1.85, 2.3.1.86} -> {1.1.1.100, 2.3.1.85, 2.3.1.86} -> {2.3.1.85, 2.3.1.86, 4.2.1.59} -> 1.3.1.9 -> {2.3.1.179, 2.3.1.41, 2.3.1.85, 2.3.1.86} -> {1.1.1.100, 2.3.1.85, 2.3.1.86} -> {2.3.1.85, 2.3.1.86, 4.2.1.59} -> 1.3.1.9 -> {2.3.1.179, 2.3.1.41, 2.3.1.85, 2.3.1.86} -> {1.1.1.100, 2.3.1.85, 2.3.1.86} -> {2.3.1.85, 2.3.1.86, 4.2.1.59} -> 1.3.1.9 -> {2.3.1.179, 2.3.1.199, 2.3.1.41} -> 1.1.1.100 -> ? -> 1.3.1.9
path_bbrd00061.kgml: Skipped genes: bbrd:BBBR_1721
path_bbrd00061.kgml:
path_bbrd00061.kgml: Found a trail of span 15 containing skipped vertices
path_bbrd00061.kgml: 153 -> 260 -> 150 -> 222 -> 229 -> 236 -> 243 -> 223 -> 230 -> 237 -> 244 -> 224 -> 231 -> 238 -> 245 -> 238 -> 231
path_bbrd00061.kgml: R00742 -> R01626 -> R01624 -> R04355 -> R04533 -> R04428 -> R04429 -> R04952 -> R04953 -> R04954 -> R04955 -> R04957 -> R04536 -> R04537 -> R04958 -> R04537 -> R04536
path_bbrd00061.kgml: bbrd:BBBR_1722 -> bbrd:BBBR_1720 -> bbrd:BBBR_1720 -> bbrd:BBBR_1720 -> bbrd:BBBR_1720 -> bbrd:BBBR_1720 -> bbrd:BBBR_1720 -> bbrd:BBBR_1720 -> bbrd:BBBR_1720 -> bbrd:BBBR_1720 -> bbrd:BBBR_1720 -> bbrd:BBBR_1720 -> bbrd:BBBR_1720 -> bbrd:BBBR_1720 -> bbrd:BBBR_1720 -> bbrd:BBBR_1720 -> bbrd:BBBR_1720
path_bbrd00061.kgml: 6.4.1.2 -> {2.3.1.39, 2.3.1.85, 2.3.1.86} -> {2.3.1.38, 2.3.1.85, 2.3.1.86} -> {2.3.1.179, 2.3.1.41, 2.3.1.85, 2.3.1.86} -> {1.1.1.100, 2.3.1.85, 2.3.1.86} -> {2.3.1.85, 2.3.1.86, 4.2.1.59} -> 1.3.1.9 -> {2.3.1.179, 2.3.1.41, 2.3.1.85, 2.3.1.86} -> {1.1.1.100, 2.3.1.85, 2.3.1.86} -> {2.3.1.85, 2.3.1.86, 4.2.1.59} -> 1.3.1.9 -> {2.3.1.179, 2.3.1.41, 2.3.1.85, 2.3.1.86} -> {1.1.1.100, 2.3.1.85, 2.3.1.86} -> {2.3.1.85, 2.3.1.86, 4.2.1.59} -> 1.3.1.9 -> {2.3.1.85, 2.3.1.86, 4.2.1.59} -> {1.1.1.100, 2.3.1.85, 2.3.1.86}
path_bbrd00061.kgml: Skipped genes: bbrd:BBBR_1721
path_bbrd00061.kgml:
path_bbrd00061.kgml: Found a trail of span 14 containing skipped vertices
path_bbrd00061.kgml: 153 -> 260 -> 227 -> 233 -> 241 -> 248 -> 228 -> 234 -> 242 -> 249 -> 250 -> 251 -> 252 -> 253
path_bbrd00061.kgml: R00742 -> R01626 -> R04726 -> R04566 -> R04568 -> R04966 -> R04968 -> R04543 -> R04544 -> R04969 -> R07762 -> R07763 -> R07764 -> R07765
path_bbrd00061.kgml: bbrd:BBBR_1722 -> bbrd:BBBR_1720 -> bbrd:BBBR_1720 -> bbrd:BBBR_1720 -> bbrd:BBBR_1720 -> bbrd:BBBR_1720 -> bbrd:BBBR_1720 -> bbrd:BBBR_1720 -> bbrd:BBBR_1720 -> bbrd:BBBR_1720 -> bbrd:BBBR_1720 -> bbrd:BBBR_1720 -> bbrd:BBBR_1720 -> bbrd:BBBR_1720
path_bbrd00061.kgml: 6.4.1.2 -> {2.3.1.39, 2.3.1.85, 2.3.1.86} -> {2.3.1.179, 2.3.1.41, 2.3.1.85, 2.3.1.86} -> {1.1.1.100, 2.3.1.85, 2.3.1.86} -> {2.3.1.85, 2.3.1.86, 4.2.1.59} -> 1.3.1.9 -> {2.3.1.179, 2.3.1.41, 2.3.1.85, 2.3.1.86} -> {1.1.1.100, 2.3.1.85, 2.3.1.86} -> {2.3.1.85, 2.3.1.86, 4.2.1.59} -> 1.3.1.9 -> {2.3.1.179, 2.3.1.199, 2.3.1.41} -> 1.1.1.100 -> ? -> 1.3.1.9
path_bbrd00061.kgml: Skipped genes: bbrd:BBBR_1721
path_bbrd00061.kgml:
path_bbrd00061.kgml: Found a trail of span 11 containing skipped vertices
path_bbrd00061.kgml: 153 -> 260 -> 150 -> 222 -> 229 -> 236 -> 243 -> 223 -> 230 -> 237 -> 244 -> 237 -> 230
path_bbrd00061.kgml: R00742 -> R01626 -> R01624 -> R04355 -> R04533 -> R04428 -> R04429 -> R04952 -> R04953 -> R04954 -> R04955 -> R04954 -> R04953
path_bbrd00061.kgml: bbrd:BBBR_1722 -> bbrd:BBBR_1720 -> bbrd:BBBR_1720 -> bbrd:BBBR_1720 -> bbrd:BBBR_1720 -> bbrd:BBBR_1720 -> bbrd:BBBR_1720 -> bbrd:BBBR_1720 -> bbrd:BBBR_1720 -> bbrd:BBBR_1720 -> bbrd:BBBR_1720 -> bbrd:BBBR_1720 -> bbrd:BBBR_1720
path_bbrd00061.kgml: 6.4.1.2 -> {2.3.1.39, 2.3.1.85, 2.3.1.86} -> {2.3.1.38, 2.3.1.85, 2.3.1.86} -> {2.3.1.179, 2.3.1.41, 2.3.1.85, 2.3.1.86} -> {1.1.1.100, 2.3.1.85, 2.3.1.86} -> {2.3.1.85, 2.3.1.86, 4.2.1.59} -> 1.3.1.9 -> {2.3.1.179, 2.3.1.41, 2.3.1.85, 2.3.1.86} -> {1.1.1.100, 2.3.1.85, 2.3.1.86} -> {2.3.1.85, 2.3.1.86, 4.2.1.59} -> 1.3.1.9 -> {2.3.1.85, 2.3.1.86, 4.2.1.59} -> {1.1.1.100, 2.3.1.85, 2.3.1.86}
path_bbrd00061.kgml: Skipped genes: bbrd:BBBR_1721
path_bbrd00061.kgml:
path_bbrd00061.kgml: Found a trail of span 10 containing skipped vertices
path_bbrd00061.kgml: 153 -> 260 -> 228 -> 234 -> 242 -> 249 -> 250 -> 251 -> 252 -> 253
path_bbrd00061.kgml: R00742 -> R01626 -> R04968 -> R04543 -> R04544 -> R04969 -> R07762 -> R07763 -> R07764 -> R07765
path_bbrd00061.kgml: bbrd:BBBR_1722 -> bbrd:BBBR_1720 -> bbrd:BBBR_1720 -> bbrd:BBBR_1720 -> bbrd:BBBR_1720 -> bbrd:BBBR_1720 -> bbrd:BBBR_1720 -> bbrd:BBBR_1720 -> bbrd:BBBR_1720 -> bbrd:BBBR_1720
path_bbrd00061.kgml: 6.4.1.2 -> {2.3.1.39, 2.3.1.85, 2.3.1.86} -> {2.3.1.179, 2.3.1.41, 2.3.1.85, 2.3.1.86} -> {1.1.1.100, 2.3.1.85, 2.3.1.86} -> {2.3.1.85, 2.3.1.86, 4.2.1.59} -> 1.3.1.9 -> {2.3.1.179, 2.3.1.199, 2.3.1.41} -> 1.1.1.100 -> ? -> 1.3.1.9
path_bbrd00061.kgml: Skipped genes: bbrd:BBBR_1721
path_bbrd00061.kgml:
path_bbrd00061.kgml: Found a trail of span 7 containing skipped vertices
path_bbrd00061.kgml: 153 -> 260 -> 150 -> 222 -> 229 -> 236 -> 243 -> 236
path_bbrd00061.kgml: R00742 -> R01626 -> R01624 -> R04355 -> R04533 -> R04428 -> R04429 -> R04428
path_bbrd00061.kgml: bbrd:BBBR_1722 -> bbrd:BBBR_1720 -> bbrd:BBBR_1720 -> bbrd:BBBR_1720 -> bbrd:BBBR_1720 -> bbrd:BBBR_1720 -> bbrd:BBBR_1720 -> bbrd:BBBR_1720
path_bbrd00061.kgml: 6.4.1.2 -> {2.3.1.39, 2.3.1.85, 2.3.1.86} -> {2.3.1.38, 2.3.1.85, 2.3.1.86} -> {2.3.1.179, 2.3.1.41, 2.3.1.85, 2.3.1.86} -> {1.1.1.100, 2.3.1.85, 2.3.1.86} -> {2.3.1.85, 2.3.1.86, 4.2.1.59} -> 1.3.1.9 -> {2.3.1.85, 2.3.1.86, 4.2.1.59}
path_bbrd00061.kgml: Skipped genes: bbrd:BBBR_1721
path_bbrd00061.kgml:
path_bbrd00061.kgml: Found a trail of span 6 containing skipped vertices
path_bbrd00061.kgml: 153 -> 260 -> 250 -> 251 -> 252 -> 253
path_bbrd00061.kgml: R00742 -> R01626 -> R07762 -> R07763 -> R07764 -> R07765
path_bbrd00061.kgml: bbrd:BBBR_1722 -> bbrd:BBBR_1720 -> bbrd:BBBR_1720 -> bbrd:BBBR_1720 -> bbrd:BBBR_1720 -> bbrd:BBBR_1720
path_bbrd00061.kgml: 6.4.1.2 -> {2.3.1.39, 2.3.1.85, 2.3.1.86} -> {2.3.1.179, 2.3.1.199, 2.3.1.41} -> 1.1.1.100 -> ? -> 1.3.1.9
path_bbrd00061.kgml: Skipped genes: bbrd:BBBR_1721
path_bbrd00061.kgml:
path_bbrd00061.kgml: --- 7.71 seconds ---

path_bbrd00071.kgml: Fatty acid degradation
path_bbrd00071.kgml: Initialization took 0.08 seconds
path_bbrd00071.kgml: (not found)
path_bbrd00071.kgml: --- 0.13 seconds ---

path_bbrd00121.kgml: Secondary bile acid biosynthesis
path_bbrd00121.kgml: Initialization took 0.05 seconds
path_bbrd00121.kgml: (not found)
path_bbrd00121.kgml: --- 0.10 seconds ---

path_bbrd00130.kgml: Ubiquinone and other terpenoid-quinone biosynthesis
path_bbrd00130.kgml: Initialization took 0.05 seconds
path_bbrd00130.kgml: (not found)
path_bbrd00130.kgml: --- 0.10 seconds ---

path_bbrd00190.kgml: Oxidative phosphorylation
path_bbrd00190.kgml: Initialization took 0.19 seconds
path_bbrd00190.kgml: (not found)
path_bbrd00190.kgml: --- 0.24 seconds ---

path_bbrd00220.kgml: Arginine biosynthesis
path_bbrd00220.kgml: Initialization took 0.18 seconds
path_bbrd00220.kgml:
path_bbrd00220.kgml: Found a trail of span 8 containing skipped vertices
path_bbrd00220.kgml: 49 -> 50 -> 51 -> 52 -> 55 -> 44 -> 45 -> 47
path_bbrd00220.kgml: R00259 -> R02649 -> R03443 -> R02283 -> R02282 -> R01398 -> R01954 -> R01086
path_bbrd00220.kgml: bbrd:BBBR_0631 -> bbrd:BBBR_0632 -> bbrd:BBBR_0630 -> bbrd:BBBR_0633 -> bbrd:BBBR_0631 -> bbrd:BBBR_0634 -> bbrd:BBBR_0636 -> bbrd:BBBR_0641
path_bbrd00220.kgml: 2.3.1.1 -> 2.7.2.8 -> 1.2.1.38 -> 2.6.1.11 -> 2.3.1.35 -> 2.1.3.3 -> 6.3.4.5 -> 4.3.2.1
path_bbrd00220.kgml: Skipped genes: bbrd:BBBR_0635
path_bbrd00220.kgml:
path_bbrd00220.kgml: --- 0.40 seconds ---

path_bbrd00230.kgml: Purine metabolism
path_bbrd00230.kgml: Initialization took 2.79 seconds
path_bbrd00230.kgml:
path_bbrd00230.kgml: Found a trail of span 2 without skipping any vertex
path_bbrd00230.kgml: 427 -> 428
path_bbrd00230.kgml: R07404 -> R07405
path_bbrd00230.kgml: bbrd:BBBR_0495 -> bbrd:BBBR_0494
path_bbrd00230.kgml: 6.3.4.18 -> 5.4.99.18
path_bbrd00230.kgml:
path_bbrd00230.kgml: Found a trail of span 2 containing skipped vertices
path_bbrd00230.kgml: 160 -> 162
path_bbrd00230.kgml: R01072 -> R04144
path_bbrd00230.kgml: bbrd:BBBR_0514 -> bbrd:BBBR_0512
path_bbrd00230.kgml: 2.4.2.14 -> 6.3.4.13
path_bbrd00230.kgml: Skipped genes: bbrd:BBBR_0513
path_bbrd00230.kgml:
path_bbrd00230.kgml: Found a trail of span 2 containing skipped vertices
path_bbrd00230.kgml: 301 -> 247
path_bbrd00230.kgml: R01858 -> R00376
path_bbrd00230.kgml: bbrd:BBBR_0709 -> {bbrd:BBBR_0002, bbrd:BBBR_0003, bbrd:BBBR_0126, bbrd:BBBR_0156, bbrd:BBBR_0582, bbrd:BBBR_0712, bbrd:BBBR_1082, bbrd:BBBR_1357}
path_bbrd00230.kgml: 2.7.1.40 -> 2.7.7.7
path_bbrd00230.kgml: Skipped genes: bbrd:BBBR_0711
path_bbrd00230.kgml:
path_bbrd00230.kgml: Found a trail of span 2 containing skipped vertices
path_bbrd00230.kgml: 163 -> 260
path_bbrd00230.kgml: R04325 -> R04463
path_bbrd00230.kgml: bbrd:BBBR_0528 -> bbrd:BBBR_0526
path_bbrd00230.kgml: 2.1.2.2 -> 6.3.5.3
path_bbrd00230.kgml: Skipped genes: bbrd:BBBR_0527
path_bbrd00230.kgml:
path_bbrd00230.kgml: Found a trail of span 2 containing skipped vertices
path_bbrd00230.kgml: 312 -> 175
path_bbrd00230.kgml: R01138 -> R00375
path_bbrd00230.kgml: bbrd:BBBR_0709 -> {bbrd:BBBR_0002, bbrd:BBBR_0003, bbrd:BBBR_0126, bbrd:BBBR_0156, bbrd:BBBR_0582, bbrd:BBBR_0712, bbrd:BBBR_1082, bbrd:BBBR_1357}
path_bbrd00230.kgml: 2.7.1.40 -> 2.7.7.7
path_bbrd00230.kgml: Skipped genes: bbrd:BBBR_0711
path_bbrd00230.kgml:
path_bbrd00230.kgml: --- 3.49 seconds ---

path_bbrd00240.kgml: Pyrimidine metabolism
path_bbrd00240.kgml: Initialization took 1.44 seconds
path_bbrd00240.kgml:
path_bbrd00240.kgml: Found a trail of span 4 without skipping any vertex
path_bbrd00240.kgml: 99 -> 98 -> 99 -> 101 -> 178
path_bbrd00240.kgml: R01869 -> R01993 -> R01869 -> R01870 -> R00965
path_bbrd00240.kgml: {bbrd:BBBR_0925, bbrd:BBBR_0926} -> bbrd:BBBR_0923 -> {bbrd:BBBR_0925, bbrd:BBBR_0926} -> bbrd:BBBR_0927 -> {bbrd:BBBR_0580, bbrd:BBBR_0924}
path_bbrd00240.kgml: 1.3.1.14 -> 3.5.2.3 -> 1.3.1.14 -> 2.4.2.10 -> 4.1.1.23
path_bbrd00240.kgml:
path_bbrd00240.kgml: Found a trail of span 4 containing skipped vertices
path_bbrd00240.kgml: 97 -> 98 -> 99 -> 101 -> 99
path_bbrd00240.kgml: R01397 -> R01993 -> R01869 -> R01870 -> R01869
path_bbrd00240.kgml: {bbrd:BBBR_0921, bbrd:BBBR_0922} -> bbrd:BBBR_0923 -> {bbrd:BBBR_0925, bbrd:BBBR_0926} -> bbrd:BBBR_0927 -> {bbrd:BBBR_0925, bbrd:BBBR_0926}
path_bbrd00240.kgml: 2.1.3.2 -> 3.5.2.3 -> 1.3.1.14 -> 2.4.2.10 -> 1.3.1.14
path_bbrd00240.kgml: Skipped genes: bbrd:BBBR_0924
path_bbrd00240.kgml:
path_bbrd00240.kgml: --- 1.76 seconds ---

path_bbrd00250.kgml: Alanine, aspartate and glutamate metabolism
path_bbrd00250.kgml: Initialization took 0.39 seconds
path_bbrd00250.kgml:
path_bbrd00250.kgml: Found a trail of span 2 without skipping any vertex
path_bbrd00250.kgml: 48 -> 51
path_bbrd00250.kgml: R01954 -> R01086
path_bbrd00250.kgml: bbrd:BBBR_0636 -> bbrd:BBBR_0641
path_bbrd00250.kgml: 6.3.4.5 -> 4.3.2.1
path_bbrd00250.kgml:
path_bbrd00250.kgml: --- 0.48 seconds ---

path_bbrd00260.kgml: Glycine, serine and threonine metabolism
path_bbrd00260.kgml: Initialization took 0.48 seconds
path_bbrd00260.kgml:
path_bbrd00260.kgml: Found a trail of span 2 without skipping any vertex
path_bbrd00260.kgml: 103 -> 99
path_bbrd00260.kgml: {R01773, R01775} -> R01771
path_bbrd00260.kgml: bbrd:BBBR_1753 -> bbrd:BBBR_1752
path_bbrd00260.kgml: {1.1.1.3, 1.1.1.3} -> 2.7.1.39
path_bbrd00260.kgml:
path_bbrd00260.kgml: --- 0.58 seconds ---

path_bbrd00261.kgml: Monobactam biosynthesis
path_bbrd00261.kgml: Initialization took 0.08 seconds
path_bbrd00261.kgml:
path_bbrd00261.kgml: Found a trail of span 2 without skipping any vertex
path_bbrd00261.kgml: 97 -> 96
path_bbrd00261.kgml: R10147 -> {R04198, R04199}
path_bbrd00261.kgml: {bbrd:BBBR_0144, bbrd:BBBR_0432} -> bbrd:BBBR_0431
path_bbrd00261.kgml: 4.3.3.7 -> {1.17.1.8, 1.17.1.8}
path_bbrd00261.kgml:
path_bbrd00261.kgml: --- 0.18 seconds ---

path_bbrd00270.kgml: Cysteine and methionine metabolism
path_bbrd00270.kgml: Initialization took 0.48 seconds
path_bbrd00270.kgml:
path_bbrd00270.kgml: Found a trail of span 2 containing skipped vertices
path_bbrd00270.kgml: 99 -> 87
path_bbrd00270.kgml: R01291 -> R01290
path_bbrd00270.kgml: bbrd:BBBR_0465 -> bbrd:BBBR_0462
path_bbrd00270.kgml: 4.4.1.21 -> 4.2.1.22
path_bbrd00270.kgml: Skipped genes: bbrd:BBBR_0463, bbrd:BBBR_0464
path_bbrd00270.kgml:
path_bbrd00270.kgml: Found a trail of span 2 without skipping any vertex
path_bbrd00270.kgml: 203 -> 87
path_bbrd00270.kgml: R02026 -> R01290
path_bbrd00270.kgml: bbrd:BBBR_0463 -> bbrd:BBBR_0462
path_bbrd00270.kgml: ? -> 4.2.1.22
path_bbrd00270.kgml:
path_bbrd00270.kgml: Found a trail of span 2 without skipping any vertex
path_bbrd00270.kgml: 101 -> 87
path_bbrd00270.kgml: R01288 -> R01290
path_bbrd00270.kgml: bbrd:BBBR_0463 -> bbrd:BBBR_0462
path_bbrd00270.kgml: 2.5.1.48 -> 4.2.1.22
path_bbrd00270.kgml:
path_bbrd00270.kgml: --- 0.76 seconds ---

path_bbrd00280.kgml: Valine, leucine and isoleucine degradation
path_bbrd00280.kgml: Initialization took 0.08 seconds
path_bbrd00280.kgml: (not found)
path_bbrd00280.kgml: --- 0.13 seconds ---

path_bbrd00290.kgml: Valine, leucine and isoleucine biosynthesis
path_bbrd00290.kgml: Initialization took 0.23 seconds
path_bbrd00290.kgml:
path_bbrd00290.kgml: Found a trail of span 2 without skipping any vertex
path_bbrd00290.kgml: 78 -> 21
path_bbrd00290.kgml: R03896 -> R03898
path_bbrd00290.kgml: {bbrd:BBBR_1770, bbrd:BBBR_1771} -> {bbrd:BBBR_1770, bbrd:BBBR_1771}
path_bbrd00290.kgml: 4.2.1.35 -> 4.2.1.35
path_bbrd00290.kgml:
path_bbrd00290.kgml: Found a trail of span 2 without skipping any vertex
path_bbrd00290.kgml: 44 -> 46
path_bbrd00290.kgml: R05071 -> R04440
path_bbrd00290.kgml: {bbrd:BBBR_0092, bbrd:BBBR_0094} -> {bbrd:BBBR_0092, bbrd:BBBR_0094}
path_bbrd00290.kgml: {1.1.1.86, 5.4.99.3} -> 1.1.1.86
path_bbrd00290.kgml:
path_bbrd00290.kgml: Found a trail of span 2 without skipping any vertex
path_bbrd00290.kgml: 34 -> 42
path_bbrd00290.kgml: R05068 -> R05069
path_bbrd00290.kgml: {bbrd:BBBR_0092, bbrd:BBBR_0094} -> {bbrd:BBBR_0092, bbrd:BBBR_0094}
path_bbrd00290.kgml: 1.1.1.86 -> {1.1.1.86, 5.4.99.3}
path_bbrd00290.kgml:
path_bbrd00290.kgml: Found a trail of span 2 without skipping any vertex
path_bbrd00290.kgml: 35 -> 37
path_bbrd00290.kgml: R03968 -> R04001
path_bbrd00290.kgml: {bbrd:BBBR_1770, bbrd:BBBR_1771} -> {bbrd:BBBR_1770, bbrd:BBBR_1771}
path_bbrd00290.kgml: 4.2.1.33 -> 4.2.1.33
path_bbrd00290.kgml:
path_bbrd00290.kgml: --- 0.56 seconds ---

path_bbrd00300.kgml: Lysine biosynthesis
path_bbrd00300.kgml: Initialization took 0.28 seconds
path_bbrd00300.kgml:
path_bbrd00300.kgml: Found a trail of span 2 without skipping any vertex
path_bbrd00300.kgml: 53 -> 54
path_bbrd00300.kgml: R10147 -> {R04198, R04199}
path_bbrd00300.kgml: {bbrd:BBBR_0144, bbrd:BBBR_0432} -> bbrd:BBBR_0431
path_bbrd00300.kgml: 4.3.3.7 -> {1.17.1.8, 1.17.1.8}
path_bbrd00300.kgml:
path_bbrd00300.kgml: --- 0.38 seconds ---

path_bbrd00311.kgml: Penicillin and cephalosporin biosynthesis
path_bbrd00311.kgml: Initialization took 0.05 seconds
path_bbrd00311.kgml: (not found)
path_bbrd00311.kgml: --- 0.10 seconds ---

path_bbrd00330.kgml: Arginine and proline metabolism
path_bbrd00330.kgml: Initialization took 0.13 seconds
path_bbrd00330.kgml: (not found)
path_bbrd00330.kgml: --- 0.18 seconds ---

path_bbrd00332.kgml: Carbapenem biosynthesis
path_bbrd00332.kgml: Initialization took 0.05 seconds
path_bbrd00332.kgml: (not found)
path_bbrd00332.kgml: --- 0.10 seconds ---

path_bbrd00340.kgml: Histidine metabolism
path_bbrd00340.kgml: Initialization took 0.13 seconds
path_bbrd00340.kgml:
path_bbrd00340.kgml: Found a trail of span 2 without skipping any vertex
path_bbrd00340.kgml: 58 -> 67
path_bbrd00340.kgml: R01071 -> R04035
path_bbrd00340.kgml: bbrd:BBBR_0989 -> bbrd:BBBR_0990
path_bbrd00340.kgml: 2.4.2.17 -> 3.6.1.31
path_bbrd00340.kgml:
path_bbrd00340.kgml: --- 0.32 seconds ---

path_bbrd00350.kgml: Tyrosine metabolism
path_bbrd00350.kgml: Initialization took 0.08 seconds
path_bbrd00350.kgml: (not found)
path_bbrd00350.kgml: --- 0.13 seconds ---

path_bbrd00360.kgml: Phenylalanine metabolism
path_bbrd00360.kgml: Initialization took 0.08 seconds
path_bbrd00360.kgml: (not found)
path_bbrd00360.kgml: --- 0.13 seconds ---

path_bbrd00362.kgml: Benzoate degradation
path_bbrd00362.kgml: Initialization took 0.05 seconds
path_bbrd00362.kgml: (not found)
path_bbrd00362.kgml: --- 0.10 seconds ---

path_bbrd00380.kgml: Tryptophan metabolism
path_bbrd00380.kgml: Initialization took 0.05 seconds
path_bbrd00380.kgml: (not found)
path_bbrd00380.kgml: --- 0.10 seconds ---

path_bbrd00400.kgml: Phenylalanine, tyrosine and tryptophan biosynthesis
path_bbrd00400.kgml: Initialization took 0.33 seconds
path_bbrd00400.kgml:
path_bbrd00400.kgml: Found a trail of span 3 without skipping any vertex
path_bbrd00400.kgml: 53 -> 51 -> 52
path_bbrd00400.kgml: R00674 -> R02722 -> R02340
path_bbrd00400.kgml: bbrd:BBBR_0994 -> {bbrd:BBBR_0993, bbrd:BBBR_0994} -> bbrd:BBBR_0993
path_bbrd00400.kgml: {4.2.1.122, 4.2.1.20} -> 4.2.1.20 -> {4.1.2.8, 4.2.1.20}
path_bbrd00400.kgml:
path_bbrd00400.kgml: Found a trail of span 3 without skipping any vertex
path_bbrd00400.kgml: 69 -> 60 -> 58
path_bbrd00400.kgml: R01728 -> R01373 -> R01715
path_bbrd00400.kgml: bbrd:BBBR_1209 -> bbrd:BBBR_1210 -> {bbrd:BBBR_0248, bbrd:BBBR_1210}
path_bbrd00400.kgml: 1.3.1.12 -> {4.2.1.51, 4.2.1.91} -> 5.4.99.5
path_bbrd00400.kgml:
path_bbrd00400.kgml: Found a trail of span 2 without skipping any vertex
path_bbrd00400.kgml: 79 -> 77
path_bbrd00400.kgml: R03083 -> R03084
path_bbrd00400.kgml: bbrd:BBBR_0864 -> bbrd:BBBR_0865
path_bbrd00400.kgml: 4.2.3.4 -> 4.2.1.10
path_bbrd00400.kgml:
path_bbrd00400.kgml: --- 0.66 seconds ---

path_bbrd00401.kgml: Novobiocin biosynthesis
path_bbrd00401.kgml: Initialization took 0.05 seconds
path_bbrd00401.kgml: (not found)
path_bbrd00401.kgml: --- 0.10 seconds ---

path_bbrd00430.kgml: Taurine and hypotaurine metabolism
path_bbrd00430.kgml: Initialization took 0.05 seconds
path_bbrd00430.kgml:
path_bbrd00430.kgml: Found a trail of span 2 without skipping any vertex
path_bbrd00430.kgml: 58 -> 36
path_bbrd00430.kgml: R00315 -> R00230
path_bbrd00430.kgml: bbrd:BBBR_0723 -> bbrd:BBBR_0724
path_bbrd00430.kgml: {2.7.2.1, 2.7.2.15} -> 2.3.1.8
path_bbrd00430.kgml:
path_bbrd00430.kgml: --- 0.15 seconds ---

path_bbrd00440.kgml: Phosphonate and phosphinate metabolism
path_bbrd00440.kgml: Initialization took 0.05 seconds
path_bbrd00440.kgml: (not found)
path_bbrd00440.kgml: --- 0.10 seconds ---

path_bbrd00450.kgml: Selenocompound metabolism
path_bbrd00450.kgml: Initialization took 0.13 seconds
path_bbrd00450.kgml: (not found)
path_bbrd00450.kgml: --- 0.18 seconds ---

path_bbrd00460.kgml: Cyanoamino acid metabolism
path_bbrd00460.kgml: Initialization took 0.08 seconds
path_bbrd00460.kgml:
path_bbrd00460.kgml: Found a trail of span 2 containing skipped vertices
path_bbrd00460.kgml: 151 -> 147
path_bbrd00460.kgml: R02985 -> R02558
path_bbrd00460.kgml: {bbrd:BBBR_1474, bbrd:BBBR_1479, bbrd:BBBR_1660, bbrd:BBBR_1906, bbrd:BBBR_1910} -> {bbrd:BBBR_1474, bbrd:BBBR_1479, bbrd:BBBR_1660, bbrd:BBBR_1906, bbrd:BBBR_1910}
path_bbrd00460.kgml: {3.2.1.117, 3.2.1.21} -> {3.2.1.118, 3.2.1.21}
path_bbrd00460.kgml: Skipped genes: bbrd:BBBR_1908, bbrd:BBBR_1907
path_bbrd00460.kgml:
path_bbrd00460.kgml: --- 0.18 seconds ---

path_bbrd00471.kgml: D-Glutamine and D-glutamate metabolism
path_bbrd00471.kgml: Initialization took 0.08 seconds
path_bbrd00471.kgml:
path_bbrd00471.kgml: Found a trail of span 2 containing skipped vertices
path_bbrd00471.kgml: 19 -> 20
path_bbrd00471.kgml: R03193 -> R02783
path_bbrd00471.kgml: bbrd:BBBR_1317 -> bbrd:BBBR_1320
path_bbrd00471.kgml: 6.3.2.8 -> 6.3.2.9
path_bbrd00471.kgml: Skipped genes: bbrd:BBBR_1318, bbrd:BBBR_1319
path_bbrd00471.kgml:
path_bbrd00471.kgml: --- 0.19 seconds ---

path_bbrd00473.kgml: D-Alanine metabolism
path_bbrd00473.kgml: Initialization took 0.05 seconds
path_bbrd00473.kgml: (not found)
path_bbrd00473.kgml: --- 0.10 seconds ---

path_bbrd00480.kgml: Glutathione metabolism
path_bbrd00480.kgml: Initialization took 0.13 seconds
path_bbrd00480.kgml: (not found)
path_bbrd00480.kgml: --- 0.19 seconds ---

path_bbrd00500.kgml: Starch and sucrose metabolism
path_bbrd00500.kgml: Initialization took 0.95 seconds
path_bbrd00500.kgml:
path_bbrd00500.kgml: Found a trail of span 3 containing skipped vertices
path_bbrd00500.kgml: 130 -> 149 -> 132
path_bbrd00500.kgml: R11262 -> R01557 -> R00028
path_bbrd00500.kgml: bbrd:BBBR_0101 -> bbrd:BBBR_0101 -> bbrd:BBBR_0095
path_bbrd00500.kgml: {3.2.1.1, 3.2.1.133, 3.2.1.2} -> 5.4.99.16 -> 3.2.1.20
path_bbrd00500.kgml: Skipped genes: bbrd:BBBR_0100, bbrd:BBBR_0096
path_bbrd00500.kgml:
path_bbrd00500.kgml: Found a trail of span 3 without skipping any vertex
path_bbrd00500.kgml: 238 -> 149 -> 134
path_bbrd00500.kgml: R02112 -> R01557 -> R05196
path_bbrd00500.kgml: bbrd:BBBR_0101 -> bbrd:BBBR_0101 -> {bbrd:BBBR_0100, bbrd:BBBR_1655}
path_bbrd00500.kgml: {3.2.1.1, 3.2.1.133, 3.2.1.2} -> 5.4.99.16 -> 2.4.1.25
path_bbrd00500.kgml:
path_bbrd00500.kgml: Found a trail of span 3 without skipping any vertex
path_bbrd00500.kgml: 130 -> 149 -> 134
path_bbrd00500.kgml: R11262 -> R01557 -> R05196
path_bbrd00500.kgml: bbrd:BBBR_0101 -> bbrd:BBBR_0101 -> {bbrd:BBBR_0100, bbrd:BBBR_1655}
path_bbrd00500.kgml: {3.2.1.1, 3.2.1.133, 3.2.1.2} -> 5.4.99.16 -> 2.4.1.25
path_bbrd00500.kgml:
path_bbrd00500.kgml: Found a trail of span 2 containing skipped vertices
path_bbrd00500.kgml: 82 -> 83
path_bbrd00500.kgml: R02887 -> R00306
path_bbrd00500.kgml: {bbrd:BBBR_1474, bbrd:BBBR_1479, bbrd:BBBR_1660, bbrd:BBBR_1906, bbrd:BBBR_1910} -> {bbrd:BBBR_1474, bbrd:BBBR_1479, bbrd:BBBR_1660, bbrd:BBBR_1906, bbrd:BBBR_1910}
path_bbrd00500.kgml: {3.2.1.21, 3.2.1.74} -> {3.2.1.21, 3.2.1.74}
path_bbrd00500.kgml: Skipped genes: bbrd:BBBR_1908, bbrd:BBBR_1907
path_bbrd00500.kgml:
path_bbrd00500.kgml: Found a trail of span 2 without skipping any vertex
path_bbrd00500.kgml: 238 -> 134
path_bbrd00500.kgml: R02112 -> R05196
path_bbrd00500.kgml: bbrd:BBBR_0101 -> {bbrd:BBBR_0100, bbrd:BBBR_1655}
path_bbrd00500.kgml: {3.2.1.1, 3.2.1.133, 3.2.1.2} -> 2.4.1.25
path_bbrd00500.kgml:
path_bbrd00500.kgml: Found a trail of span 2 containing skipped vertices
path_bbrd00500.kgml: 238 -> 132
path_bbrd00500.kgml: R02112 -> R00028
path_bbrd00500.kgml: bbrd:BBBR_0101 -> bbrd:BBBR_0095
path_bbrd00500.kgml: {3.2.1.1, 3.2.1.133, 3.2.1.2} -> 3.2.1.20
path_bbrd00500.kgml: Skipped genes: bbrd:BBBR_0100, bbrd:BBBR_0096
path_bbrd00500.kgml:
path_bbrd00500.kgml: Found a trail of span 2 without skipping any vertex
path_bbrd00500.kgml: 130 -> 134
path_bbrd00500.kgml: R11262 -> R05196
path_bbrd00500.kgml: bbrd:BBBR_0101 -> {bbrd:BBBR_0100, bbrd:BBBR_1655}
path_bbrd00500.kgml: {3.2.1.1, 3.2.1.133, 3.2.1.2} -> 2.4.1.25
path_bbrd00500.kgml:
path_bbrd00500.kgml: Found a trail of span 2 containing skipped vertices
path_bbrd00500.kgml: 130 -> 132
path_bbrd00500.kgml: R11262 -> R00028
path_bbrd00500.kgml: bbrd:BBBR_0101 -> bbrd:BBBR_0095
path_bbrd00500.kgml: {3.2.1.1, 3.2.1.133, 3.2.1.2} -> 3.2.1.20
path_bbrd00500.kgml: Skipped genes: bbrd:BBBR_0100, bbrd:BBBR_0096
path_bbrd00500.kgml:
path_bbrd00500.kgml: --- 1.53 seconds ---

path_bbrd00511.kgml: Other glycan degradation
path_bbrd00511.kgml: Initialization took 0.08 seconds
path_bbrd00511.kgml: (not found)
path_bbrd00511.kgml: --- 0.13 seconds ---

path_bbrd00520.kgml: Amino sugar and nucleotide sugar metabolism
path_bbrd00520.kgml: Initialization took 0.99 seconds
path_bbrd00520.kgml:
path_bbrd00520.kgml: Found a trail of span 2 without skipping any vertex
path_bbrd00520.kgml: 200 -> 184
path_bbrd00520.kgml: R01092 -> R00955
path_bbrd00520.kgml: bbrd:BBBR_0415 -> {bbrd:BBBR_0414, bbrd:BBBR_1883}
path_bbrd00520.kgml: 2.7.1.6 -> 2.7.7.12
path_bbrd00520.kgml:
path_bbrd00520.kgml: Found a trail of span 2 without skipping any vertex
path_bbrd00520.kgml: 22 -> 20
path_bbrd00520.kgml: R02059 -> R00765
path_bbrd00520.kgml: {bbrd:BBBR_0806, bbrd:BBBR_1246} -> {bbrd:BBBR_0145, bbrd:BBBR_0807, bbrd:BBBR_1247}
path_bbrd00520.kgml: 3.5.1.25 -> 3.5.99.6
path_bbrd00520.kgml:
path_bbrd00520.kgml: --- 1.17 seconds ---

path_bbrd00521.kgml: Streptomycin biosynthesis
path_bbrd00521.kgml: Initialization took 0.08 seconds
path_bbrd00521.kgml:
path_bbrd00521.kgml: Found a trail of span 4 without skipping any vertex
path_bbrd00521.kgml: 44 -> 43 -> 42 -> 24
path_bbrd00521.kgml: R02328 -> R06513 -> R06514 -> R02777
path_bbrd00521.kgml: bbrd:BBBR_1811 -> bbrd:BBBR_1813 -> bbrd:BBBR_1812 -> bbrd:BBBR_1812
path_bbrd00521.kgml: 2.7.7.24 -> 4.2.1.46 -> 5.1.3.13 -> 1.1.1.133
path_bbrd00521.kgml:
path_bbrd00521.kgml: --- 0.18 seconds ---

path_bbrd00523.kgml: Polyketide sugar unit biosynthesis
path_bbrd00523.kgml: Initialization took 0.05 seconds
path_bbrd00523.kgml:
path_bbrd00523.kgml: Found a trail of span 4 without skipping any vertex
path_bbrd00523.kgml: 27 -> 26 -> 63 -> 28
path_bbrd00523.kgml: R02328 -> R06513 -> R06514 -> R02777
path_bbrd00523.kgml: bbrd:BBBR_1811 -> bbrd:BBBR_1813 -> bbrd:BBBR_1812 -> bbrd:BBBR_1812
path_bbrd00523.kgml: 2.7.7.24 -> 4.2.1.46 -> 5.1.3.13 -> 1.1.1.133
path_bbrd00523.kgml:
path_bbrd00523.kgml: --- 0.15 seconds ---

path_bbrd00525.kgml: Acarbose and validamycin biosynthesis
path_bbrd00525.kgml: Initialization took 0.05 seconds
path_bbrd00525.kgml:
path_bbrd00525.kgml: Found a trail of span 2 containing skipped vertices
path_bbrd00525.kgml: 58 -> 59
path_bbrd00525.kgml: R02328 -> R06513
path_bbrd00525.kgml: bbrd:BBBR_1811 -> bbrd:BBBR_1813
path_bbrd00525.kgml: 2.7.7.24 -> 4.2.1.46
path_bbrd00525.kgml: Skipped genes: bbrd:BBBR_1812
path_bbrd00525.kgml:
path_bbrd00525.kgml: --- 0.15 seconds ---

path_bbrd00550.kgml: Peptidoglycan biosynthesis
path_bbrd00550.kgml: Initialization took 0.23 seconds
path_bbrd00550.kgml:
path_bbrd00550.kgml: Found a trail of span 3 containing skipped vertices
path_bbrd00550.kgml: 29 -> 28 -> 27
path_bbrd00550.kgml: R04573 -> R05629 -> R05662
path_bbrd00550.kgml: bbrd:BBBR_1322 -> bbrd:BBBR_1321 -> bbrd:BBBR_1318
path_bbrd00550.kgml: 6.3.2.10 -> 2.7.8.13 -> 2.4.1.227
path_bbrd00550.kgml: Skipped genes: bbrd:BBBR_1319, bbrd:BBBR_1320
path_bbrd00550.kgml:
path_bbrd00550.kgml: Found a trail of span 3 containing skipped vertices
path_bbrd00550.kgml: 23 -> 35 -> 36
path_bbrd00550.kgml: R04617 -> R05630 -> R05032
path_bbrd00550.kgml: bbrd:BBBR_1322 -> bbrd:BBBR_1321 -> bbrd:BBBR_1318
path_bbrd00550.kgml: 6.3.2.10 -> 2.7.8.13 -> 2.4.1.227
path_bbrd00550.kgml: Skipped genes: bbrd:BBBR_1319, bbrd:BBBR_1320
path_bbrd00550.kgml:
path_bbrd00550.kgml: Found a trail of span 2 containing skipped vertices
path_bbrd00550.kgml: 33 -> 32
path_bbrd00550.kgml: R03193 -> R02783
path_bbrd00550.kgml: bbrd:BBBR_1317 -> bbrd:BBBR_1320
path_bbrd00550.kgml: 6.3.2.8 -> 6.3.2.9
path_bbrd00550.kgml: Skipped genes: bbrd:BBBR_1318, bbrd:BBBR_1319
path_bbrd00550.kgml:
path_bbrd00550.kgml: --- 0.46 seconds ---

path_bbrd00561.kgml: Glycerolipid metabolism
path_bbrd00561.kgml: Initialization took 0.08 seconds
path_bbrd00561.kgml: (not found)
path_bbrd00561.kgml: --- 0.13 seconds ---

path_bbrd00562.kgml: Inositol phosphate metabolism
path_bbrd00562.kgml: Initialization took 0.05 seconds
path_bbrd00562.kgml: (not found)
path_bbrd00562.kgml: --- 0.10 seconds ---

path_bbrd00564.kgml: Glycerophospholipid metabolism
path_bbrd00564.kgml: Initialization took 0.08 seconds
path_bbrd00564.kgml: (not found)
path_bbrd00564.kgml: --- 0.13 seconds ---

path_bbrd00600.kgml: Sphingolipid metabolism
path_bbrd00600.kgml: Initialization took 0.08 seconds
path_bbrd00600.kgml: (not found)
path_bbrd00600.kgml: --- 0.13 seconds ---

path_bbrd00620.kgml: Pyruvate metabolism
path_bbrd00620.kgml: Initialization took 0.23 seconds
path_bbrd00620.kgml:
path_bbrd00620.kgml: Found a trail of span 2 without skipping any vertex
path_bbrd00620.kgml: 97 -> 129
path_bbrd00620.kgml: R00230 -> R00315
path_bbrd00620.kgml: bbrd:BBBR_0724 -> bbrd:BBBR_0723
path_bbrd00620.kgml: 2.3.1.8 -> {2.7.2.1, 2.7.2.15}
path_bbrd00620.kgml:
path_bbrd00620.kgml: --- 0.37 seconds ---

path_bbrd00625.kgml: Chloroalkane and chloroalkene degradation
path_bbrd00625.kgml: Initialization took 0.05 seconds
path_bbrd00625.kgml: (not found)
path_bbrd00625.kgml: --- 0.10 seconds ---

path_bbrd00626.kgml: Naphthalene degradation
path_bbrd00626.kgml: Initialization took 0.05 seconds
path_bbrd00626.kgml: (not found)
path_bbrd00626.kgml: --- 0.10 seconds ---

path_bbrd00630.kgml: Glyoxylate and dicarboxylate metabolism
path_bbrd00630.kgml: Initialization took 0.19 seconds
path_bbrd00630.kgml: (not found)
path_bbrd00630.kgml: --- 0.24 seconds ---

path_bbrd00640.kgml: Propanoate metabolism
path_bbrd00640.kgml: Initialization took 0.18 seconds
path_bbrd00640.kgml:
path_bbrd00640.kgml: Found a trail of span 2 without skipping any vertex
path_bbrd00640.kgml: 52 -> 68
path_bbrd00640.kgml: R00921 -> R01353
path_bbrd00640.kgml: bbrd:BBBR_0724 -> bbrd:BBBR_0723
path_bbrd00640.kgml: {2.3.1.222, 2.3.1.8} -> {2.7.2.1, 2.7.2.15}
path_bbrd00640.kgml:
path_bbrd00640.kgml: --- 0.28 seconds ---

path_bbrd00650.kgml: Butanoate metabolism
path_bbrd00650.kgml: Initialization took 0.13 seconds
path_bbrd00650.kgml: (not found)
path_bbrd00650.kgml: --- 0.19 seconds ---

path_bbrd00660.kgml: C5-Branched dibasic acid metabolism
path_bbrd00660.kgml: Initialization took 0.13 seconds
path_bbrd00660.kgml:
path_bbrd00660.kgml: Found a trail of span 2 without skipping any vertex
path_bbrd00660.kgml: 31 -> 96
path_bbrd00660.kgml: R03896 -> R03898
path_bbrd00660.kgml: {bbrd:BBBR_1770, bbrd:BBBR_1771} -> {bbrd:BBBR_1770, bbrd:BBBR_1771}
path_bbrd00660.kgml: 4.2.1.35 -> 4.2.1.35
path_bbrd00660.kgml:
path_bbrd00660.kgml: --- 0.23 seconds ---

path_bbrd00670.kgml: One carbon pool by folate
path_bbrd00670.kgml: Initialization took 0.13 seconds
path_bbrd00670.kgml:
path_bbrd00670.kgml: Found a trail of span 4 without skipping any vertex
path_bbrd00670.kgml: 68 -> 23 -> 24 -> 52
path_bbrd00670.kgml: {R00937, R00940} -> {R00936, R00939} -> {R02235, R02236} -> R02101
path_bbrd00670.kgml: bbrd:BBBR_1562 -> bbrd:BBBR_1562 -> bbrd:BBBR_1562 -> bbrd:BBBR_1563
path_bbrd00670.kgml: {1.5.1.3, 1.5.1.3} -> {1.5.1.3, 1.5.1.3} -> {1.5.1.3, 1.5.1.3} -> 2.1.1.45
path_bbrd00670.kgml:
path_bbrd00670.kgml: --- 0.36 seconds ---

path_bbrd00680.kgml: Methane metabolism
path_bbrd00680.kgml: Initialization took 0.18 seconds
path_bbrd00680.kgml:
path_bbrd00680.kgml: Found a trail of span 2 without skipping any vertex
path_bbrd00680.kgml: 203 -> 204
path_bbrd00680.kgml: R00315 -> R00230
path_bbrd00680.kgml: bbrd:BBBR_0723 -> bbrd:BBBR_0724
path_bbrd00680.kgml: {2.7.2.1, 2.7.2.15} -> 2.3.1.8
path_bbrd00680.kgml:
path_bbrd00680.kgml: --- 0.28 seconds ---

path_bbrd00730.kgml: Thiamine metabolism
path_bbrd00730.kgml: Initialization took 0.13 seconds
path_bbrd00730.kgml:
path_bbrd00730.kgml: Found a trail of span 2 without skipping any vertex
path_bbrd00730.kgml: 94 -> 75
path_bbrd00730.kgml: R03472 -> R04509
path_bbrd00730.kgml: bbrd:BBBR_1368 -> bbrd:BBBR_1370
path_bbrd00730.kgml: 4.1.99.17 -> 2.7.4.7
path_bbrd00730.kgml:
path_bbrd00730.kgml: --- 0.23 seconds ---

path_bbrd00740.kgml: Riboflavin metabolism
path_bbrd00740.kgml: Initialization took 0.05 seconds
path_bbrd00740.kgml: (not found)
path_bbrd00740.kgml: --- 0.10 seconds ---

path_bbrd00750.kgml: Vitamin B6 metabolism
path_bbrd00750.kgml: Initialization took 0.08 seconds
path_bbrd00750.kgml: (not found)
path_bbrd00750.kgml: --- 0.13 seconds ---

path_bbrd00760.kgml: Nicotinate and nicotinamide metabolism
path_bbrd00760.kgml: Initialization took 0.23 seconds
path_bbrd00760.kgml:
path_bbrd00760.kgml: Found a trail of span 3 without skipping any vertex
path_bbrd00760.kgml: 71 -> 72 -> 73
path_bbrd00760.kgml: R00481 -> R04292 -> R03348
path_bbrd00760.kgml: bbrd:BBBR_1219 -> bbrd:BBBR_1220 -> bbrd:BBBR_1218
path_bbrd00760.kgml: 1.4.3.16 -> 2.5.1.72 -> 2.4.2.19
path_bbrd00760.kgml:
path_bbrd00760.kgml: --- 0.36 seconds ---

path_bbrd00770.kgml: Pantothenate and CoA biosynthesis
path_bbrd00770.kgml: Initialization took 0.18 seconds
path_bbrd00770.kgml: (not found)
path_bbrd00770.kgml: --- 0.23 seconds ---

path_bbrd00780.kgml: Biotin metabolism
path_bbrd00780.kgml: Initialization took 0.05 seconds
path_bbrd00780.kgml: (not found)
path_bbrd00780.kgml: --- 0.10 seconds ---

path_bbrd00790.kgml: Folate biosynthesis
path_bbrd00790.kgml: Initialization took 0.14 seconds
path_bbrd00790.kgml:
path_bbrd00790.kgml: Found a trail of span 3 without skipping any vertex
path_bbrd00790.kgml: 75 -> 74 -> 72
path_bbrd00790.kgml: R03504 -> R03503 -> R03067
path_bbrd00790.kgml: bbrd:BBBR_1531 -> bbrd:BBBR_1531 -> bbrd:BBBR_1532
path_bbrd00790.kgml: 4.1.2.25 -> 2.7.6.3 -> 2.5.1.15
path_bbrd00790.kgml:
path_bbrd00790.kgml: Found a trail of span 2 without skipping any vertex
path_bbrd00790.kgml: 75 -> 73
path_bbrd00790.kgml: R03504 -> R03066
path_bbrd00790.kgml: bbrd:BBBR_1531 -> bbrd:BBBR_1532
path_bbrd00790.kgml: 4.1.2.25 -> 2.5.1.15
path_bbrd00790.kgml:
path_bbrd00790.kgml: --- 0.32 seconds ---

path_bbrd00900.kgml: Terpenoid backbone biosynthesis
path_bbrd00900.kgml: Initialization took 0.18 seconds
path_bbrd00900.kgml: (not found)
path_bbrd00900.kgml: --- 0.23 seconds ---

path_bbrd00910.kgml: Nitrogen metabolism
path_bbrd00910.kgml: Initialization took 0.13 seconds
path_bbrd00910.kgml: (not found)
path_bbrd00910.kgml: --- 0.19 seconds ---

path_bbrd00920.kgml: Sulfur metabolism
path_bbrd00920.kgml: Initialization took 0.09 seconds
path_bbrd00920.kgml: (not found)
path_bbrd00920.kgml: --- 0.14 seconds ---

path_bbrd00970.kgml: Aminoacyl-tRNA biosynthesis
path_bbrd00970.kgml: Initialization took 0.94 seconds
path_bbrd00970.kgml: (not found)
path_bbrd00970.kgml: --- 1.00 seconds ---

path_bbrd01040.kgml: Biosynthesis of unsaturated fatty acids
path_bbrd01040.kgml: Initialization took 0.10 seconds
path_bbrd01040.kgml: (not found)
path_bbrd01040.kgml: --- 0.17 seconds ---

--- 57.13 seconds ---
