# Supplementary material for: CoMetGeNe: mining conserved neighborhood patterns in metabolic and genomic contexts
Source: BMC Bioinformatics. 2019 Jan 10;20:19. doi: 10.1186/s12859-018-2542-2 (PMC6327494; doi:10.1186/s12859-018-2542-2)
Supplement: Supplementary file 14 — Trail finding results for completely assembled representative bacterial genomes present in NCBI Genomes. Of the 1,545 fully assembled representative bacterial genomes in NCBI, corresponding entries have been identified in KEGG for 1,467 species, for which trail finding has been performed for all combinations of gap parameters δG and δD ranging from 0 to 3. This additional file is available from https://doi.org/10.6084/m9.figshare.7288769. (GZ 178,532 kb) [file 12859_2018_2542_MOESM14_ESM.gz › results/abg_dG1_dD3.hnet]

--- delta_G = 1, delta_D = 3 ---

path_abg00010.kgml: Glycolysis / Gluconeogenesis
path_abg00010.kgml: Initialization took 0.89 seconds
path_abg00010.kgml:
path_abg00010.kgml: Found a trail of span 4 containing skipped vertices
path_abg00010.kgml: 75 -> 49 -> 50 -> [124] -> 48
path_abg00010.kgml: R07618 -> R03270 -> R02569 -> [R01196] -> R00014
path_abg00010.kgml: {abg:Asbog_00396, abg:Asbog_01245} -> {abg:Asbog_01242, abg:Asbog_01243} -> abg:Asbog_01244 -> [abg:Asbog_02373] -> {abg:Asbog_01242, abg:Asbog_01243}
path_abg00010.kgml: 1.8.1.4 -> 1.2.4.1 -> 2.3.1.12 -> [{1.2.7.1, 1.2.7.11}] -> {1.2.4.1, 2.2.1.6, 4.1.1.1}
path_abg00010.kgml:
path_abg00010.kgml: Found a trail of span 2 without skipping any vertex
path_abg00010.kgml: 76 -> 57
path_abg00010.kgml: R01512 -> R01061
path_abg00010.kgml: abg:Asbog_02453 -> abg:Asbog_02452
path_abg00010.kgml: 2.7.2.3 -> {1.2.1.12, 1.2.1.59}
path_abg00010.kgml:
path_abg00010.kgml: --- 7.14 seconds ---

path_abg00020.kgml: Citrate cycle (TCA cycle)
path_abg00020.kgml: Initialization took 0.38 seconds
path_abg00020.kgml:
path_abg00020.kgml: Found a trail of span 4 containing skipped vertices
path_abg00020.kgml: 80 -> 82 -> [101] -> 75 -> 77
path_abg00020.kgml: R07618 -> R02569 -> [R01196] -> R00014 -> R03270
path_abg00020.kgml: {abg:Asbog_00396, abg:Asbog_01245} -> abg:Asbog_01244 -> [abg:Asbog_02373] -> {abg:Asbog_01242, abg:Asbog_01243} -> {abg:Asbog_01242, abg:Asbog_01243}
path_abg00020.kgml: 1.8.1.4 -> 2.3.1.12 -> [{1.2.7.1, 1.2.7.11}] -> {1.2.4.1, 2.2.1.6, 4.1.1.1} -> 1.2.4.1
path_abg00020.kgml:
path_abg00020.kgml: Found a trail of span 2 without skipping any vertex
path_abg00020.kgml: 28 -> 31
path_abg00020.kgml: R07618 -> R02570
path_abg00020.kgml: {abg:Asbog_00396, abg:Asbog_01245} -> abg:Asbog_00395
path_abg00020.kgml: 1.8.1.4 -> 2.3.1.61
path_abg00020.kgml:
path_abg00020.kgml: --- 6.64 seconds ---

path_abg00040.kgml: Pentose and glucuronate interconversions
path_abg00040.kgml: Initialization took 0.18 seconds
path_abg00040.kgml: (not found)
path_abg00040.kgml: --- 0.24 seconds ---

path_abg00051.kgml: Fructose and mannose metabolism
path_abg00051.kgml: Initialization took 0.49 seconds
path_abg00051.kgml:
path_abg00051.kgml: Found a trail of span 3 containing skipped vertices
path_abg00051.kgml: 96 -> [93 -> 94] -> 95 -> [93] -> 94
path_abg00051.kgml: R01070 -> [R01015 -> R02568] -> R01059 -> [R01015] -> R02568
path_abg00051.kgml: {abg:Asbog_00688, abg:Asbog_02238, abg:Asbog_02781} -> [abg:Asbog_01236 -> {abg:Asbog_00688, abg:Asbog_02238, abg:Asbog_02781}] -> abg:Asbog_00691 -> [abg:Asbog_01236] -> {abg:Asbog_00688, abg:Asbog_02238, abg:Asbog_02781}
path_abg00051.kgml: 4.1.2.13 -> [5.3.1.1 -> 4.1.2.13] -> 2.7.1.28 -> [5.3.1.1] -> 4.1.2.13
path_abg00051.kgml:
path_abg00051.kgml: Found a trail of span 3 without skipping any vertex
path_abg00051.kgml: 78 -> 79 -> 84
path_abg00051.kgml: R01819 -> R01818 -> R00885
path_abg00051.kgml: abg:Asbog_00273 -> {abg:Asbog_00274, abg:Asbog_01153} -> abg:Asbog_00273
path_abg00051.kgml: 5.3.1.8 -> 5.4.2.8 -> 2.7.7.13
path_abg00051.kgml:
path_abg00051.kgml: --- 0.72 seconds ---

path_abg00052.kgml: Galactose metabolism
path_abg00052.kgml: Initialization took 0.23 seconds
path_abg00052.kgml:
path_abg00052.kgml: Found a trail of span 2 without skipping any vertex
path_abg00052.kgml: 96 -> 179
path_abg00052.kgml: R02927 -> R11623
path_abg00052.kgml: abg:Asbog_02666 -> abg:Asbog_02665
path_abg00052.kgml: 2.7.1.101 -> 5.1.3.40
path_abg00052.kgml:
path_abg00052.kgml: --- 0.32 seconds ---

path_abg00053.kgml: Ascorbate and aldarate metabolism
path_abg00053.kgml: Initialization took 0.08 seconds
path_abg00053.kgml: (not found)
path_abg00053.kgml: --- 0.12 seconds ---

path_abg00061.kgml: Fatty acid biosynthesis
path_abg00061.kgml: Initialization took 0.24 seconds
path_abg00061.kgml:
path_abg00061.kgml: Found a trail of span 17 containing skipped vertices
path_abg00061.kgml: 147 -> 259 -> 142 -> [268 -> 51] -> 63 -> 130 -> [270 -> 125] -> 62 -> 119 -> [276 -> 22] -> 61 -> 108 -> [278 -> 21] -> 60 -> 97 -> [280 -> 92] -> 59 -> 86 -> [283 -> 19] -> 58 -> 75 -> [286 -> 18] -> 53 -> 54
path_abg00061.kgml: R01626 -> R04355 -> R04533 -> [R04428 -> R04429] -> R04952 -> R04953 -> [R04954 -> {R04955, R04956}] -> R04957 -> R04536 -> [R04537 -> R04958] -> R04960 -> R04534 -> [R04535 -> R04961] -> R04963 -> R04964 -> [R04965 -> {R04724, R04725}] -> R04726 -> R04566 -> [R04568 -> R04966] -> R04968 -> R04543 -> [R04544 -> R04969] -> R07762 -> R07763
path_abg00061.kgml: abg:Asbog_00929 -> abg:Asbog_00932 -> {abg:Asbog_00590, abg:Asbog_00930} -> [abg:Asbog_01882 -> abg:Asbog_01162] -> abg:Asbog_00932 -> {abg:Asbog_00590, abg:Asbog_00930} -> [abg:Asbog_01882 -> abg:Asbog_01673] -> abg:Asbog_00932 -> {abg:Asbog_00590, abg:Asbog_00930} -> [abg:Asbog_01882 -> abg:Asbog_01162] -> abg:Asbog_00932 -> {abg:Asbog_00590, abg:Asbog_00930} -> [abg:Asbog_01882 -> abg:Asbog_01162] -> abg:Asbog_00932 -> {abg:Asbog_00590, abg:Asbog_00930} -> [abg:Asbog_01882 -> abg:Asbog_01673] -> abg:Asbog_00932 -> {abg:Asbog_00590, abg:Asbog_00930} -> [abg:Asbog_01882 -> abg:Asbog_01162] -> abg:Asbog_00932 -> {abg:Asbog_00590, abg:Asbog_00930} -> [abg:Asbog_01882 -> abg:Asbog_01162] -> abg:Asbog_00932 -> {abg:Asbog_00590, abg:Asbog_00930}
path_abg00061.kgml: {2.3.1.39, 2.3.1.85, 2.3.1.86} -> {2.3.1.179, 2.3.1.41, 2.3.1.85, 2.3.1.86} -> {1.1.1.100, 2.3.1.85, 2.3.1.86} -> [{2.3.1.85, 2.3.1.86, 4.2.1.59} -> 1.3.1.9] -> {2.3.1.179, 2.3.1.41, 2.3.1.85, 2.3.1.86} -> {1.1.1.100, 2.3.1.85, 2.3.1.86} -> [{2.3.1.85, 2.3.1.86, 4.2.1.59} -> {1.3.1.9, 1.3.1.10, 1.3.1.104, 1.3.1.39, 2.3.1.85, 2.3.1.86}] -> {2.3.1.179, 2.3.1.41, 2.3.1.85, 2.3.1.86} -> {1.1.1.100, 2.3.1.85, 2.3.1.86} -> [{2.3.1.85, 2.3.1.86, 4.2.1.59} -> 1.3.1.9] -> {2.3.1.179, 2.3.1.41, 2.3.1.85, 2.3.1.86} -> {1.1.1.100, 2.3.1.85, 2.3.1.86} -> [{2.3.1.85, 2.3.1.86, 4.2.1.59} -> 1.3.1.9] -> {2.3.1.179, 2.3.1.41, 2.3.1.85, 2.3.1.86} -> {1.1.1.100, 2.3.1.85, 2.3.1.86} -> [{2.3.1.85, 2.3.1.86, 4.2.1.59} -> {1.3.1.9, 1.3.1.10, 1.3.1.104, 1.3.1.39, 2.3.1.85, 2.3.1.86}] -> {2.3.1.179, 2.3.1.41, 2.3.1.85, 2.3.1.86} -> {1.1.1.100, 2.3.1.85, 2.3.1.86} -> [{2.3.1.85, 2.3.1.86, 4.2.1.59} -> 1.3.1.9] -> {2.3.1.179, 2.3.1.41, 2.3.1.85, 2.3.1.86} -> {1.1.1.100, 2.3.1.85, 2.3.1.86} -> [{2.3.1.85, 2.3.1.86, 4.2.1.59} -> 1.3.1.9] -> {2.3.1.179, 2.3.1.199, 2.3.1.41} -> 1.1.1.100
path_abg00061.kgml: Skipped genes: abg:Asbog_00931
path_abg00061.kgml:
path_abg00061.kgml: Found a trail of span 16 containing skipped vertices
path_abg00061.kgml: 147 -> 259 -> 142 -> [268 -> 51] -> 63 -> 130 -> [270 -> 125 -> 62] -> 119 -> [276 -> 22] -> 61 -> 108 -> [278 -> 21] -> 60 -> 97 -> [280 -> 92] -> 59 -> 86 -> [283 -> 19] -> 58 -> 75 -> [286 -> 18] -> 53 -> 54
path_abg00061.kgml: R01626 -> R04355 -> R04533 -> [R04428 -> R04429] -> R04952 -> R04953 -> [R04954 -> {R04955, R04956} -> R04957] -> R04536 -> [R04537 -> R04958] -> R04960 -> R04534 -> [R04535 -> R04961] -> R04963 -> R04964 -> [R04965 -> {R04724, R04725}] -> R04726 -> R04566 -> [R04568 -> R04966] -> R04968 -> R04543 -> [R04544 -> R04969] -> R07762 -> R07763
path_abg00061.kgml: abg:Asbog_00929 -> abg:Asbog_00932 -> {abg:Asbog_00590, abg:Asbog_00930} -> [abg:Asbog_01882 -> abg:Asbog_01162] -> abg:Asbog_00932 -> {abg:Asbog_00590, abg:Asbog_00930} -> [abg:Asbog_01882 -> abg:Asbog_01673 -> abg:Asbog_00932] -> {abg:Asbog_00590, abg:Asbog_00930} -> [abg:Asbog_01882 -> abg:Asbog_01162] -> abg:Asbog_00932 -> {abg:Asbog_00590, abg:Asbog_00930} -> [abg:Asbog_01882 -> abg:Asbog_01162] -> abg:Asbog_00932 -> {abg:Asbog_00590, abg:Asbog_00930} -> [abg:Asbog_01882 -> abg:Asbog_01673] -> abg:Asbog_00932 -> {abg:Asbog_00590, abg:Asbog_00930} -> [abg:Asbog_01882 -> abg:Asbog_01162] -> abg:Asbog_00932 -> {abg:Asbog_00590, abg:Asbog_00930} -> [abg:Asbog_01882 -> abg:Asbog_01162] -> abg:Asbog_00932 -> {abg:Asbog_00590, abg:Asbog_00930}
path_abg00061.kgml: {2.3.1.39, 2.3.1.85, 2.3.1.86} -> {2.3.1.179, 2.3.1.41, 2.3.1.85, 2.3.1.86} -> {1.1.1.100, 2.3.1.85, 2.3.1.86} -> [{2.3.1.85, 2.3.1.86, 4.2.1.59} -> 1.3.1.9] -> {2.3.1.179, 2.3.1.41, 2.3.1.85, 2.3.1.86} -> {1.1.1.100, 2.3.1.85, 2.3.1.86} -> [{2.3.1.85, 2.3.1.86, 4.2.1.59} -> {1.3.1.9, 1.3.1.10, 1.3.1.104, 1.3.1.39, 2.3.1.85, 2.3.1.86} -> {2.3.1.179, 2.3.1.41, 2.3.1.85, 2.3.1.86}] -> {1.1.1.100, 2.3.1.85, 2.3.1.86} -> [{2.3.1.85, 2.3.1.86, 4.2.1.59} -> 1.3.1.9] -> {2.3.1.179, 2.3.1.41, 2.3.1.85, 2.3.1.86} -> {1.1.1.100, 2.3.1.85, 2.3.1.86} -> [{2.3.1.85, 2.3.1.86, 4.2.1.59} -> 1.3.1.9] -> {2.3.1.179, 2.3.1.41, 2.3.1.85, 2.3.1.86} -> {1.1.1.100, 2.3.1.85, 2.3.1.86} -> [{2.3.1.85, 2.3.1.86, 4.2.1.59} -> {1.3.1.9, 1.3.1.10, 1.3.1.104, 1.3.1.39, 2.3.1.85, 2.3.1.86}] -> {2.3.1.179, 2.3.1.41, 2.3.1.85, 2.3.1.86} -> {1.1.1.100, 2.3.1.85, 2.3.1.86} -> [{2.3.1.85, 2.3.1.86, 4.2.1.59} -> 1.3.1.9] -> {2.3.1.179, 2.3.1.41, 2.3.1.85, 2.3.1.86} -> {1.1.1.100, 2.3.1.85, 2.3.1.86} -> [{2.3.1.85, 2.3.1.86, 4.2.1.59} -> 1.3.1.9] -> {2.3.1.179, 2.3.1.199, 2.3.1.41} -> 1.1.1.100
path_abg00061.kgml: Skipped genes: abg:Asbog_00931
path_abg00061.kgml:
path_abg00061.kgml: Found a trail of span 16 containing skipped vertices
path_abg00061.kgml: 147 -> 259 -> 142 -> [268 -> 51] -> 63 -> 130 -> [270 -> 125] -> 62 -> 119 -> [276 -> 22] -> 61 -> 108 -> [278 -> 103 -> 60] -> 97 -> [280 -> 92] -> 59 -> 86 -> [283 -> 19] -> 58 -> 75 -> [286 -> 18] -> 53 -> 54
path_abg00061.kgml: R01626 -> R04355 -> R04533 -> [R04428 -> R04429] -> R04952 -> R04953 -> [R04954 -> {R04955, R04956}] -> R04957 -> R04536 -> [R04537 -> R04958] -> R04960 -> R04534 -> [R04535 -> {R04961, R04962} -> R04963] -> R04964 -> [R04965 -> {R04724, R04725}] -> R04726 -> R04566 -> [R04568 -> R04966] -> R04968 -> R04543 -> [R04544 -> R04969] -> R07762 -> R07763
path_abg00061.kgml: abg:Asbog_00929 -> abg:Asbog_00932 -> {abg:Asbog_00590, abg:Asbog_00930} -> [abg:Asbog_01882 -> abg:Asbog_01162] -> abg:Asbog_00932 -> {abg:Asbog_00590, abg:Asbog_00930} -> [abg:Asbog_01882 -> abg:Asbog_01673] -> abg:Asbog_00932 -> {abg:Asbog_00590, abg:Asbog_00930} -> [abg:Asbog_01882 -> abg:Asbog_01162] -> abg:Asbog_00932 -> {abg:Asbog_00590, abg:Asbog_00930} -> [abg:Asbog_01882 -> abg:Asbog_01673 -> abg:Asbog_00932] -> {abg:Asbog_00590, abg:Asbog_00930} -> [abg:Asbog_01882 -> abg:Asbog_01673] -> abg:Asbog_00932 -> {abg:Asbog_00590, abg:Asbog_00930} -> [abg:Asbog_01882 -> abg:Asbog_01162] -> abg:Asbog_00932 -> {abg:Asbog_00590, abg:Asbog_00930} -> [abg:Asbog_01882 -> abg:Asbog_01162] -> abg:Asbog_00932 -> {abg:Asbog_00590, abg:Asbog_00930}
path_abg00061.kgml: {2.3.1.39, 2.3.1.85, 2.3.1.86} -> {2.3.1.179, 2.3.1.41, 2.3.1.85, 2.3.1.86} -> {1.1.1.100, 2.3.1.85, 2.3.1.86} -> [{2.3.1.85, 2.3.1.86, 4.2.1.59} -> 1.3.1.9] -> {2.3.1.179, 2.3.1.41, 2.3.1.85, 2.3.1.86} -> {1.1.1.100, 2.3.1.85, 2.3.1.86} -> [{2.3.1.85, 2.3.1.86, 4.2.1.59} -> {1.3.1.9, 1.3.1.10, 1.3.1.104, 1.3.1.39, 2.3.1.85, 2.3.1.86}] -> {2.3.1.179, 2.3.1.41, 2.3.1.85, 2.3.1.86} -> {1.1.1.100, 2.3.1.85, 2.3.1.86} -> [{2.3.1.85, 2.3.1.86, 4.2.1.59} -> 1.3.1.9] -> {2.3.1.179, 2.3.1.41, 2.3.1.85, 2.3.1.86} -> {1.1.1.100, 2.3.1.85, 2.3.1.86} -> [{2.3.1.85, 2.3.1.86, 4.2.1.59} -> {1.3.1.9, 1.3.1.10, 1.3.1.104, 1.3.1.39, 2.3.1.85, 2.3.1.86} -> {2.3.1.179, 2.3.1.41, 2.3.1.85, 2.3.1.86}] -> {1.1.1.100, 2.3.1.85, 2.3.1.86} -> [{2.3.1.85, 2.3.1.86, 4.2.1.59} -> {1.3.1.9, 1.3.1.10, 1.3.1.104, 1.3.1.39, 2.3.1.85, 2.3.1.86}] -> {2.3.1.179, 2.3.1.41, 2.3.1.85, 2.3.1.86} -> {1.1.1.100, 2.3.1.85, 2.3.1.86} -> [{2.3.1.85, 2.3.1.86, 4.2.1.59} -> 1.3.1.9] -> {2.3.1.179, 2.3.1.41, 2.3.1.85, 2.3.1.86} -> {1.1.1.100, 2.3.1.85, 2.3.1.86} -> [{2.3.1.85, 2.3.1.86, 4.2.1.59} -> 1.3.1.9] -> {2.3.1.179, 2.3.1.199, 2.3.1.41} -> 1.1.1.100
path_abg00061.kgml: Skipped genes: abg:Asbog_00931
path_abg00061.kgml:
path_abg00061.kgml: Found a trail of span 16 containing skipped vertices
path_abg00061.kgml: 147 -> 259 -> 142 -> [268 -> 51] -> 63 -> 130 -> [270 -> 125] -> 62 -> 119 -> [276 -> 22] -> 61 -> 108 -> [278 -> 21] -> 60 -> 97 -> [280 -> 92] -> 59 -> 86 -> [283 -> 19] -> 58 -> [75 -> 286 -> 18] -> 53 -> 54
path_abg00061.kgml: R01626 -> R04355 -> R04533 -> [R04428 -> R04429] -> R04952 -> R04953 -> [R04954 -> {R04955, R04956}] -> R04957 -> R04536 -> [R04537 -> R04958] -> R04960 -> R04534 -> [R04535 -> R04961] -> R04963 -> R04964 -> [R04965 -> {R04724, R04725}] -> R04726 -> R04566 -> [R04568 -> R04966] -> R04968 -> [R04543 -> R04544 -> R04969] -> R07762 -> R07763
path_abg00061.kgml: abg:Asbog_00929 -> abg:Asbog_00932 -> {abg:Asbog_00590, abg:Asbog_00930} -> [abg:Asbog_01882 -> abg:Asbog_01162] -> abg:Asbog_00932 -> {abg:Asbog_00590, abg:Asbog_00930} -> [abg:Asbog_01882 -> abg:Asbog_01673] -> abg:Asbog_00932 -> {abg:Asbog_00590, abg:Asbog_00930} -> [abg:Asbog_01882 -> abg:Asbog_01162] -> abg:Asbog_00932 -> {abg:Asbog_00590, abg:Asbog_00930} -> [abg:Asbog_01882 -> abg:Asbog_01162] -> abg:Asbog_00932 -> {abg:Asbog_00590, abg:Asbog_00930} -> [abg:Asbog_01882 -> abg:Asbog_01673] -> abg:Asbog_00932 -> {abg:Asbog_00590, abg:Asbog_00930} -> [abg:Asbog_01882 -> abg:Asbog_01162] -> abg:Asbog_00932 -> [{abg:Asbog_00590, abg:Asbog_00930} -> abg:Asbog_01882 -> abg:Asbog_01162] -> abg:Asbog_00932 -> {abg:Asbog_00590, abg:Asbog_00930}
path_abg00061.kgml: {2.3.1.39, 2.3.1.85, 2.3.1.86} -> {2.3.1.179, 2.3.1.41, 2.3.1.85, 2.3.1.86} -> {1.1.1.100, 2.3.1.85, 2.3.1.86} -> [{2.3.1.85, 2.3.1.86, 4.2.1.59} -> 1.3.1.9] -> {2.3.1.179, 2.3.1.41, 2.3.1.85, 2.3.1.86} -> {1.1.1.100, 2.3.1.85, 2.3.1.86} -> [{2.3.1.85, 2.3.1.86, 4.2.1.59} -> {1.3.1.9, 1.3.1.10, 1.3.1.104, 1.3.1.39, 2.3.1.85, 2.3.1.86}] -> {2.3.1.179, 2.3.1.41, 2.3.1.85, 2.3.1.86} -> {1.1.1.100, 2.3.1.85, 2.3.1.86} -> [{2.3.1.85, 2.3.1.86, 4.2.1.59} -> 1.3.1.9] -> {2.3.1.179, 2.3.1.41, 2.3.1.85, 2.3.1.86} -> {1.1.1.100, 2.3.1.85, 2.3.1.86} -> [{2.3.1.85, 2.3.1.86, 4.2.1.59} -> 1.3.1.9] -> {2.3.1.179, 2.3.1.41, 2.3.1.85, 2.3.1.86} -> {1.1.1.100, 2.3.1.85, 2.3.1.86} -> [{2.3.1.85, 2.3.1.86, 4.2.1.59} -> {1.3.1.9, 1.3.1.10, 1.3.1.104, 1.3.1.39, 2.3.1.85, 2.3.1.86}] -> {2.3.1.179, 2.3.1.41, 2.3.1.85, 2.3.1.86} -> {1.1.1.100, 2.3.1.85, 2.3.1.86} -> [{2.3.1.85, 2.3.1.86, 4.2.1.59} -> 1.3.1.9] -> {2.3.1.179, 2.3.1.41, 2.3.1.85, 2.3.1.86} -> [{1.1.1.100, 2.3.1.85, 2.3.1.86} -> {2.3.1.85, 2.3.1.86, 4.2.1.59} -> 1.3.1.9] -> {2.3.1.179, 2.3.1.199, 2.3.1.41} -> 1.1.1.100
path_abg00061.kgml: Skipped genes: abg:Asbog_00931
path_abg00061.kgml:
path_abg00061.kgml: Found a trail of span 16 containing skipped vertices
path_abg00061.kgml: 147 -> 259 -> 142 -> [268 -> 51] -> 63 -> 130 -> [270 -> 125] -> 62 -> 119 -> [276 -> 22] -> 61 -> 108 -> [278 -> 21] -> 60 -> 97 -> [280 -> 92] -> 59 -> [86 -> 283 -> 19] -> 58 -> 75 -> [286 -> 18] -> 53 -> 54
path_abg00061.kgml: R01626 -> R04355 -> R04533 -> [R04428 -> R04429] -> R04952 -> R04953 -> [R04954 -> {R04955, R04956}] -> R04957 -> R04536 -> [R04537 -> R04958] -> R04960 -> R04534 -> [R04535 -> R04961] -> R04963 -> R04964 -> [R04965 -> {R04724, R04725}] -> R04726 -> [R04566 -> R04568 -> R04966] -> R04968 -> R04543 -> [R04544 -> R04969] -> R07762 -> R07763
path_abg00061.kgml: abg:Asbog_00929 -> abg:Asbog_00932 -> {abg:Asbog_00590, abg:Asbog_00930} -> [abg:Asbog_01882 -> abg:Asbog_01162] -> abg:Asbog_00932 -> {abg:Asbog_00590, abg:Asbog_00930} -> [abg:Asbog_01882 -> abg:Asbog_01673] -> abg:Asbog_00932 -> {abg:Asbog_00590, abg:Asbog_00930} -> [abg:Asbog_01882 -> abg:Asbog_01162] -> abg:Asbog_00932 -> {abg:Asbog_00590, abg:Asbog_00930} -> [abg:Asbog_01882 -> abg:Asbog_01162] -> abg:Asbog_00932 -> {abg:Asbog_00590, abg:Asbog_00930} -> [abg:Asbog_01882 -> abg:Asbog_01673] -> abg:Asbog_00932 -> [{abg:Asbog_00590, abg:Asbog_00930} -> abg:Asbog_01882 -> abg:Asbog_01162] -> abg:Asbog_00932 -> {abg:Asbog_00590, abg:Asbog_00930} -> [abg:Asbog_01882 -> abg:Asbog_01162] -> abg:Asbog_00932 -> {abg:Asbog_00590, abg:Asbog_00930}
path_abg00061.kgml: {2.3.1.39, 2.3.1.85, 2.3.1.86} -> {2.3.1.179, 2.3.1.41, 2.3.1.85, 2.3.1.86} -> {1.1.1.100, 2.3.1.85, 2.3.1.86} -> [{2.3.1.85, 2.3.1.86, 4.2.1.59} -> 1.3.1.9] -> {2.3.1.179, 2.3.1.41, 2.3.1.85, 2.3.1.86} -> {1.1.1.100, 2.3.1.85, 2.3.1.86} -> [{2.3.1.85, 2.3.1.86, 4.2.1.59} -> {1.3.1.9, 1.3.1.10, 1.3.1.104, 1.3.1.39, 2.3.1.85, 2.3.1.86}] -> {2.3.1.179, 2.3.1.41, 2.3.1.85, 2.3.1.86} -> {1.1.1.100, 2.3.1.85, 2.3.1.86} -> [{2.3.1.85, 2.3.1.86, 4.2.1.59} -> 1.3.1.9] -> {2.3.1.179, 2.3.1.41, 2.3.1.85, 2.3.1.86} -> {1.1.1.100, 2.3.1.85, 2.3.1.86} -> [{2.3.1.85, 2.3.1.86, 4.2.1.59} -> 1.3.1.9] -> {2.3.1.179, 2.3.1.41, 2.3.1.85, 2.3.1.86} -> {1.1.1.100, 2.3.1.85, 2.3.1.86} -> [{2.3.1.85, 2.3.1.86, 4.2.1.59} -> {1.3.1.9, 1.3.1.10, 1.3.1.104, 1.3.1.39, 2.3.1.85, 2.3.1.86}] -> {2.3.1.179, 2.3.1.41, 2.3.1.85, 2.3.1.86} -> [{1.1.1.100, 2.3.1.85, 2.3.1.86} -> {2.3.1.85, 2.3.1.86, 4.2.1.59} -> 1.3.1.9] -> {2.3.1.179, 2.3.1.41, 2.3.1.85, 2.3.1.86} -> {1.1.1.100, 2.3.1.85, 2.3.1.86} -> [{2.3.1.85, 2.3.1.86, 4.2.1.59} -> 1.3.1.9] -> {2.3.1.179, 2.3.1.199, 2.3.1.41} -> 1.1.1.100
path_abg00061.kgml: Skipped genes: abg:Asbog_00931
path_abg00061.kgml:
path_abg00061.kgml: Found a trail of span 16 containing skipped vertices
path_abg00061.kgml: 147 -> 259 -> 142 -> [268 -> 51] -> 63 -> 130 -> [270 -> 125] -> 62 -> 119 -> [276 -> 22] -> 61 -> 108 -> [278 -> 21] -> 60 -> 97 -> [280 -> 92 -> 59] -> 86 -> [283 -> 19] -> 58 -> 75 -> [286 -> 18] -> 53 -> 54
path_abg00061.kgml: R01626 -> R04355 -> R04533 -> [R04428 -> R04429] -> R04952 -> R04953 -> [R04954 -> {R04955, R04956}] -> R04957 -> R04536 -> [R04537 -> R04958] -> R04960 -> R04534 -> [R04535 -> R04961] -> R04963 -> R04964 -> [R04965 -> {R04724, R04725} -> R04726] -> R04566 -> [R04568 -> R04966] -> R04968 -> R04543 -> [R04544 -> R04969] -> R07762 -> R07763
path_abg00061.kgml: abg:Asbog_00929 -> abg:Asbog_00932 -> {abg:Asbog_00590, abg:Asbog_00930} -> [abg:Asbog_01882 -> abg:Asbog_01162] -> abg:Asbog_00932 -> {abg:Asbog_00590, abg:Asbog_00930} -> [abg:Asbog_01882 -> abg:Asbog_01673] -> abg:Asbog_00932 -> {abg:Asbog_00590, abg:Asbog_00930} -> [abg:Asbog_01882 -> abg:Asbog_01162] -> abg:Asbog_00932 -> {abg:Asbog_00590, abg:Asbog_00930} -> [abg:Asbog_01882 -> abg:Asbog_01162] -> abg:Asbog_00932 -> {abg:Asbog_00590, abg:Asbog_00930} -> [abg:Asbog_01882 -> abg:Asbog_01673 -> abg:Asbog_00932] -> {abg:Asbog_00590, abg:Asbog_00930} -> [abg:Asbog_01882 -> abg:Asbog_01162] -> abg:Asbog_00932 -> {abg:Asbog_00590, abg:Asbog_00930} -> [abg:Asbog_01882 -> abg:Asbog_01162] -> abg:Asbog_00932 -> {abg:Asbog_00590, abg:Asbog_00930}
path_abg00061.kgml: {2.3.1.39, 2.3.1.85, 2.3.1.86} -> {2.3.1.179, 2.3.1.41, 2.3.1.85, 2.3.1.86} -> {1.1.1.100, 2.3.1.85, 2.3.1.86} -> [{2.3.1.85, 2.3.1.86, 4.2.1.59} -> 1.3.1.9] -> {2.3.1.179, 2.3.1.41, 2.3.1.85, 2.3.1.86} -> {1.1.1.100, 2.3.1.85, 2.3.1.86} -> [{2.3.1.85, 2.3.1.86, 4.2.1.59} -> {1.3.1.9, 1.3.1.10, 1.3.1.104, 1.3.1.39, 2.3.1.85, 2.3.1.86}] -> {2.3.1.179, 2.3.1.41, 2.3.1.85, 2.3.1.86} -> {1.1.1.100, 2.3.1.85, 2.3.1.86} -> [{2.3.1.85, 2.3.1.86, 4.2.1.59} -> 1.3.1.9] -> {2.3.1.179, 2.3.1.41, 2.3.1.85, 2.3.1.86} -> {1.1.1.100, 2.3.1.85, 2.3.1.86} -> [{2.3.1.85, 2.3.1.86, 4.2.1.59} -> 1.3.1.9] -> {2.3.1.179, 2.3.1.41, 2.3.1.85, 2.3.1.86} -> {1.1.1.100, 2.3.1.85, 2.3.1.86} -> [{2.3.1.85, 2.3.1.86, 4.2.1.59} -> {1.3.1.9, 1.3.1.10, 1.3.1.104, 1.3.1.39, 2.3.1.85, 2.3.1.86} -> {2.3.1.179, 2.3.1.41, 2.3.1.85, 2.3.1.86}] -> {1.1.1.100, 2.3.1.85, 2.3.1.86} -> [{2.3.1.85, 2.3.1.86, 4.2.1.59} -> 1.3.1.9] -> {2.3.1.179, 2.3.1.41, 2.3.1.85, 2.3.1.86} -> {1.1.1.100, 2.3.1.85, 2.3.1.86} -> [{2.3.1.85, 2.3.1.86, 4.2.1.59} -> 1.3.1.9] -> {2.3.1.179, 2.3.1.199, 2.3.1.41} -> 1.1.1.100
path_abg00061.kgml: Skipped genes: abg:Asbog_00931
path_abg00061.kgml:
path_abg00061.kgml: Found a trail of span 16 containing skipped vertices
path_abg00061.kgml: 147 -> 259 -> 142 -> [268 -> 51] -> 63 -> 130 -> [270 -> 125] -> 62 -> 119 -> [276 -> 22] -> 61 -> 108 -> [278 -> 21] -> 60 -> 97 -> [280 -> 92] -> 59 -> 86 -> [283 -> 19] -> 58 -> 75 -> [286 -> 18 -> 53] -> 54
path_abg00061.kgml: R01626 -> R04355 -> R04533 -> [R04428 -> R04429] -> R04952 -> R04953 -> [R04954 -> {R04955, R04956}] -> R04957 -> R04536 -> [R04537 -> R04958] -> R04960 -> R04534 -> [R04535 -> R04961] -> R04963 -> R04964 -> [R04965 -> {R04724, R04725}] -> R04726 -> R04566 -> [R04568 -> R04966] -> R04968 -> R04543 -> [R04544 -> R04969 -> R07762] -> R07763
path_abg00061.kgml: abg:Asbog_00929 -> abg:Asbog_00932 -> {abg:Asbog_00590, abg:Asbog_00930} -> [abg:Asbog_01882 -> abg:Asbog_01162] -> abg:Asbog_00932 -> {abg:Asbog_00590, abg:Asbog_00930} -> [abg:Asbog_01882 -> abg:Asbog_01673] -> abg:Asbog_00932 -> {abg:Asbog_00590, abg:Asbog_00930} -> [abg:Asbog_01882 -> abg:Asbog_01162] -> abg:Asbog_00932 -> {abg:Asbog_00590, abg:Asbog_00930} -> [abg:Asbog_01882 -> abg:Asbog_01162] -> abg:Asbog_00932 -> {abg:Asbog_00590, abg:Asbog_00930} -> [abg:Asbog_01882 -> abg:Asbog_01673] -> abg:Asbog_00932 -> {abg:Asbog_00590, abg:Asbog_00930} -> [abg:Asbog_01882 -> abg:Asbog_01162] -> abg:Asbog_00932 -> {abg:Asbog_00590, abg:Asbog_00930} -> [abg:Asbog_01882 -> abg:Asbog_01162 -> abg:Asbog_00932] -> {abg:Asbog_00590, abg:Asbog_00930}
path_abg00061.kgml: {2.3.1.39, 2.3.1.85, 2.3.1.86} -> {2.3.1.179, 2.3.1.41, 2.3.1.85, 2.3.1.86} -> {1.1.1.100, 2.3.1.85, 2.3.1.86} -> [{2.3.1.85, 2.3.1.86, 4.2.1.59} -> 1.3.1.9] -> {2.3.1.179, 2.3.1.41, 2.3.1.85, 2.3.1.86} -> {1.1.1.100, 2.3.1.85, 2.3.1.86} -> [{2.3.1.85, 2.3.1.86, 4.2.1.59} -> {1.3.1.9, 1.3.1.10, 1.3.1.104, 1.3.1.39, 2.3.1.85, 2.3.1.86}] -> {2.3.1.179, 2.3.1.41, 2.3.1.85, 2.3.1.86} -> {1.1.1.100, 2.3.1.85, 2.3.1.86} -> [{2.3.1.85, 2.3.1.86, 4.2.1.59} -> 1.3.1.9] -> {2.3.1.179, 2.3.1.41, 2.3.1.85, 2.3.1.86} -> {1.1.1.100, 2.3.1.85, 2.3.1.86} -> [{2.3.1.85, 2.3.1.86, 4.2.1.59} -> 1.3.1.9] -> {2.3.1.179, 2.3.1.41, 2.3.1.85, 2.3.1.86} -> {1.1.1.100, 2.3.1.85, 2.3.1.86} -> [{2.3.1.85, 2.3.1.86, 4.2.1.59} -> {1.3.1.9, 1.3.1.10, 1.3.1.104, 1.3.1.39, 2.3.1.85, 2.3.1.86}] -> {2.3.1.179, 2.3.1.41, 2.3.1.85, 2.3.1.86} -> {1.1.1.100, 2.3.1.85, 2.3.1.86} -> [{2.3.1.85, 2.3.1.86, 4.2.1.59} -> 1.3.1.9] -> {2.3.1.179, 2.3.1.41, 2.3.1.85, 2.3.1.86} -> {1.1.1.100, 2.3.1.85, 2.3.1.86} -> [{2.3.1.85, 2.3.1.86, 4.2.1.59} -> 1.3.1.9 -> {2.3.1.179, 2.3.1.199, 2.3.1.41}] -> 1.1.1.100
path_abg00061.kgml: Skipped genes: abg:Asbog_00931
path_abg00061.kgml:
path_abg00061.kgml: Found a trail of span 16 containing skipped vertices
path_abg00061.kgml: 147 -> 259 -> 142 -> [268 -> 51 -> 63] -> 130 -> [270 -> 125] -> 62 -> 119 -> [276 -> 22] -> 61 -> 108 -> [278 -> 21] -> 60 -> 97 -> [280 -> 92] -> 59 -> 86 -> [283 -> 19] -> 58 -> 75 -> [286 -> 18] -> 53 -> 54
path_abg00061.kgml: R01626 -> R04355 -> R04533 -> [R04428 -> R04429 -> R04952] -> R04953 -> [R04954 -> {R04955, R04956}] -> R04957 -> R04536 -> [R04537 -> R04958] -> R04960 -> R04534 -> [R04535 -> R04961] -> R04963 -> R04964 -> [R04965 -> {R04724, R04725}] -> R04726 -> R04566 -> [R04568 -> R04966] -> R04968 -> R04543 -> [R04544 -> R04969] -> R07762 -> R07763
path_abg00061.kgml: abg:Asbog_00929 -> abg:Asbog_00932 -> {abg:Asbog_00590, abg:Asbog_00930} -> [abg:Asbog_01882 -> abg:Asbog_01162 -> abg:Asbog_00932] -> {abg:Asbog_00590, abg:Asbog_00930} -> [abg:Asbog_01882 -> abg:Asbog_01673] -> abg:Asbog_00932 -> {abg:Asbog_00590, abg:Asbog_00930} -> [abg:Asbog_01882 -> abg:Asbog_01162] -> abg:Asbog_00932 -> {abg:Asbog_00590, abg:Asbog_00930} -> [abg:Asbog_01882 -> abg:Asbog_01162] -> abg:Asbog_00932 -> {abg:Asbog_00590, abg:Asbog_00930} -> [abg:Asbog_01882 -> abg:Asbog_01673] -> abg:Asbog_00932 -> {abg:Asbog_00590, abg:Asbog_00930} -> [abg:Asbog_01882 -> abg:Asbog_01162] -> abg:Asbog_00932 -> {abg:Asbog_00590, abg:Asbog_00930} -> [abg:Asbog_01882 -> abg:Asbog_01162] -> abg:Asbog_00932 -> {abg:Asbog_00590, abg:Asbog_00930}
path_abg00061.kgml: {2.3.1.39, 2.3.1.85, 2.3.1.86} -> {2.3.1.179, 2.3.1.41, 2.3.1.85, 2.3.1.86} -> {1.1.1.100, 2.3.1.85, 2.3.1.86} -> [{2.3.1.85, 2.3.1.86, 4.2.1.59} -> 1.3.1.9 -> {2.3.1.179, 2.3.1.41, 2.3.1.85, 2.3.1.86}] -> {1.1.1.100, 2.3.1.85, 2.3.1.86} -> [{2.3.1.85, 2.3.1.86, 4.2.1.59} -> {1.3.1.9, 1.3.1.10, 1.3.1.104, 1.3.1.39, 2.3.1.85, 2.3.1.86}] -> {2.3.1.179, 2.3.1.41, 2.3.1.85, 2.3.1.86} -> {1.1.1.100, 2.3.1.85, 2.3.1.86} -> [{2.3.1.85, 2.3.1.86, 4.2.1.59} -> 1.3.1.9] -> {2.3.1.179, 2.3.1.41, 2.3.1.85, 2.3.1.86} -> {1.1.1.100, 2.3.1.85, 2.3.1.86} -> [{2.3.1.85, 2.3.1.86, 4.2.1.59} -> 1.3.1.9] -> {2.3.1.179, 2.3.1.41, 2.3.1.85, 2.3.1.86} -> {1.1.1.100, 2.3.1.85, 2.3.1.86} -> [{2.3.1.85, 2.3.1.86, 4.2.1.59} -> {1.3.1.9, 1.3.1.10, 1.3.1.104, 1.3.1.39, 2.3.1.85, 2.3.1.86}] -> {2.3.1.179, 2.3.1.41, 2.3.1.85, 2.3.1.86} -> {1.1.1.100, 2.3.1.85, 2.3.1.86} -> [{2.3.1.85, 2.3.1.86, 4.2.1.59} -> 1.3.1.9] -> {2.3.1.179, 2.3.1.41, 2.3.1.85, 2.3.1.86} -> {1.1.1.100, 2.3.1.85, 2.3.1.86} -> [{2.3.1.85, 2.3.1.86, 4.2.1.59} -> 1.3.1.9] -> {2.3.1.179, 2.3.1.199, 2.3.1.41} -> 1.1.1.100
path_abg00061.kgml: Skipped genes: abg:Asbog_00931
path_abg00061.kgml:
path_abg00061.kgml: Found a trail of span 16 containing skipped vertices
path_abg00061.kgml: 147 -> [262] -> 142 -> [268 -> 51] -> 63 -> 130 -> [270 -> 125] -> 62 -> 119 -> [276 -> 22] -> 61 -> 108 -> [278 -> 21] -> 60 -> 97 -> [280 -> 92] -> 59 -> 86 -> [283 -> 19] -> 58 -> 75 -> [286 -> 18] -> 53 -> 54
path_abg00061.kgml: R01626 -> [R10707] -> R04533 -> [R04428 -> R04429] -> R04952 -> R04953 -> [R04954 -> {R04955, R04956}] -> R04957 -> R04536 -> [R04537 -> R04958] -> R04960 -> R04534 -> [R04535 -> R04961] -> R04963 -> R04964 -> [R04965 -> {R04724, R04725}] -> R04726 -> R04566 -> [R04568 -> R04966] -> R04968 -> R04543 -> [R04544 -> R04969] -> R07762 -> R07763
path_abg00061.kgml: abg:Asbog_00929 -> [abg:Asbog_01069] -> {abg:Asbog_00590, abg:Asbog_00930} -> [abg:Asbog_01882 -> abg:Asbog_01162] -> abg:Asbog_00932 -> {abg:Asbog_00590, abg:Asbog_00930} -> [abg:Asbog_01882 -> abg:Asbog_01673] -> abg:Asbog_00932 -> {abg:Asbog_00590, abg:Asbog_00930} -> [abg:Asbog_01882 -> abg:Asbog_01162] -> abg:Asbog_00932 -> {abg:Asbog_00590, abg:Asbog_00930} -> [abg:Asbog_01882 -> abg:Asbog_01162] -> abg:Asbog_00932 -> {abg:Asbog_00590, abg:Asbog_00930} -> [abg:Asbog_01882 -> abg:Asbog_01673] -> abg:Asbog_00932 -> {abg:Asbog_00590, abg:Asbog_00930} -> [abg:Asbog_01882 -> abg:Asbog_01162] -> abg:Asbog_00932 -> {abg:Asbog_00590, abg:Asbog_00930} -> [abg:Asbog_01882 -> abg:Asbog_01162] -> abg:Asbog_00932 -> {abg:Asbog_00590, abg:Asbog_00930}
path_abg00061.kgml: {2.3.1.39, 2.3.1.85, 2.3.1.86} -> [2.3.1.180] -> {1.1.1.100, 2.3.1.85, 2.3.1.86} -> [{2.3.1.85, 2.3.1.86, 4.2.1.59} -> 1.3.1.9] -> {2.3.1.179, 2.3.1.41, 2.3.1.85, 2.3.1.86} -> {1.1.1.100, 2.3.1.85, 2.3.1.86} -> [{2.3.1.85, 2.3.1.86, 4.2.1.59} -> {1.3.1.9, 1.3.1.10, 1.3.1.104, 1.3.1.39, 2.3.1.85, 2.3.1.86}] -> {2.3.1.179, 2.3.1.41, 2.3.1.85, 2.3.1.86} -> {1.1.1.100, 2.3.1.85, 2.3.1.86} -> [{2.3.1.85, 2.3.1.86, 4.2.1.59} -> 1.3.1.9] -> {2.3.1.179, 2.3.1.41, 2.3.1.85, 2.3.1.86} -> {1.1.1.100, 2.3.1.85, 2.3.1.86} -> [{2.3.1.85, 2.3.1.86, 4.2.1.59} -> 1.3.1.9] -> {2.3.1.179, 2.3.1.41, 2.3.1.85, 2.3.1.86} -> {1.1.1.100, 2.3.1.85, 2.3.1.86} -> [{2.3.1.85, 2.3.1.86, 4.2.1.59} -> {1.3.1.9, 1.3.1.10, 1.3.1.104, 1.3.1.39, 2.3.1.85, 2.3.1.86}] -> {2.3.1.179, 2.3.1.41, 2.3.1.85, 2.3.1.86} -> {1.1.1.100, 2.3.1.85, 2.3.1.86} -> [{2.3.1.85, 2.3.1.86, 4.2.1.59} -> 1.3.1.9] -> {2.3.1.179, 2.3.1.41, 2.3.1.85, 2.3.1.86} -> {1.1.1.100, 2.3.1.85, 2.3.1.86} -> [{2.3.1.85, 2.3.1.86, 4.2.1.59} -> 1.3.1.9] -> {2.3.1.179, 2.3.1.199, 2.3.1.41} -> 1.1.1.100
path_abg00061.kgml: Skipped genes: abg:Asbog_00931
path_abg00061.kgml:
path_abg00061.kgml: Found a trail of span 16 containing skipped vertices
path_abg00061.kgml: 147 -> 259 -> 142 -> [268 -> 51] -> 63 -> 130 -> [270 -> 125] -> 62 -> 119 -> [276 -> 22] -> 61 -> 108 -> [278 -> 21] -> 60 -> 97 -> [280 -> 92] -> 59 -> 86 -> [283 -> 19 -> 58] -> 75 -> [286 -> 18] -> 53 -> 54
path_abg00061.kgml: R01626 -> R04355 -> R04533 -> [R04428 -> R04429] -> R04952 -> R04953 -> [R04954 -> {R04955, R04956}] -> R04957 -> R04536 -> [R04537 -> R04958] -> R04960 -> R04534 -> [R04535 -> R04961] -> R04963 -> R04964 -> [R04965 -> {R04724, R04725}] -> R04726 -> R04566 -> [R04568 -> R04966 -> R04968] -> R04543 -> [R04544 -> R04969] -> R07762 -> R07763
path_abg00061.kgml: abg:Asbog_00929 -> abg:Asbog_00932 -> {abg:Asbog_00590, abg:Asbog_00930} -> [abg:Asbog_01882 -> abg:Asbog_01162] -> abg:Asbog_00932 -> {abg:Asbog_00590, abg:Asbog_00930} -> [abg:Asbog_01882 -> abg:Asbog_01673] -> abg:Asbog_00932 -> {abg:Asbog_00590, abg:Asbog_00930} -> [abg:Asbog_01882 -> abg:Asbog_01162] -> abg:Asbog_00932 -> {abg:Asbog_00590, abg:Asbog_00930} -> [abg:Asbog_01882 -> abg:Asbog_01162] -> abg:Asbog_00932 -> {abg:Asbog_00590, abg:Asbog_00930} -> [abg:Asbog_01882 -> abg:Asbog_01673] -> abg:Asbog_00932 -> {abg:Asbog_00590, abg:Asbog_00930} -> [abg:Asbog_01882 -> abg:Asbog_01162 -> abg:Asbog_00932] -> {abg:Asbog_00590, abg:Asbog_00930} -> [abg:Asbog_01882 -> abg:Asbog_01162] -> abg:Asbog_00932 -> {abg:Asbog_00590, abg:Asbog_00930}
path_abg00061.kgml: {2.3.1.39, 2.3.1.85, 2.3.1.86} -> {2.3.1.179, 2.3.1.41, 2.3.1.85, 2.3.1.86} -> {1.1.1.100, 2.3.1.85, 2.3.1.86} -> [{2.3.1.85, 2.3.1.86, 4.2.1.59} -> 1.3.1.9] -> {2.3.1.179, 2.3.1.41, 2.3.1.85, 2.3.1.86} -> {1.1.1.100, 2.3.1.85, 2.3.1.86} -> [{2.3.1.85, 2.3.1.86, 4.2.1.59} -> {1.3.1.9, 1.3.1.10, 1.3.1.104, 1.3.1.39, 2.3.1.85, 2.3.1.86}] -> {2.3.1.179, 2.3.1.41, 2.3.1.85, 2.3.1.86} -> {1.1.1.100, 2.3.1.85, 2.3.1.86} -> [{2.3.1.85, 2.3.1.86, 4.2.1.59} -> 1.3.1.9] -> {2.3.1.179, 2.3.1.41, 2.3.1.85, 2.3.1.86} -> {1.1.1.100, 2.3.1.85, 2.3.1.86} -> [{2.3.1.85, 2.3.1.86, 4.2.1.59} -> 1.3.1.9] -> {2.3.1.179, 2.3.1.41, 2.3.1.85, 2.3.1.86} -> {1.1.1.100, 2.3.1.85, 2.3.1.86} -> [{2.3.1.85, 2.3.1.86, 4.2.1.59} -> {1.3.1.9, 1.3.1.10, 1.3.1.104, 1.3.1.39, 2.3.1.85, 2.3.1.86}] -> {2.3.1.179, 2.3.1.41, 2.3.1.85, 2.3.1.86} -> {1.1.1.100, 2.3.1.85, 2.3.1.86} -> [{2.3.1.85, 2.3.1.86, 4.2.1.59} -> 1.3.1.9 -> {2.3.1.179, 2.3.1.41, 2.3.1.85, 2.3.1.86}] -> {1.1.1.100, 2.3.1.85, 2.3.1.86} -> [{2.3.1.85, 2.3.1.86, 4.2.1.59} -> 1.3.1.9] -> {2.3.1.179, 2.3.1.199, 2.3.1.41} -> 1.1.1.100
path_abg00061.kgml: Skipped genes: abg:Asbog_00931
path_abg00061.kgml:
path_abg00061.kgml: Found a trail of span 16 containing skipped vertices
path_abg00061.kgml: 147 -> 259 -> [142 -> 268 -> 51] -> 63 -> 130 -> [270 -> 125] -> 62 -> 119 -> [276 -> 22] -> 61 -> 108 -> [278 -> 21] -> 60 -> 97 -> [280 -> 92] -> 59 -> 86 -> [283 -> 19] -> 58 -> 75 -> [286 -> 18] -> 53 -> 54
path_abg00061.kgml: R01626 -> R04355 -> [R04533 -> R04428 -> R04429] -> R04952 -> R04953 -> [R04954 -> {R04955, R04956}] -> R04957 -> R04536 -> [R04537 -> R04958] -> R04960 -> R04534 -> [R04535 -> R04961] -> R04963 -> R04964 -> [R04965 -> {R04724, R04725}] -> R04726 -> R04566 -> [R04568 -> R04966] -> R04968 -> R04543 -> [R04544 -> R04969] -> R07762 -> R07763
path_abg00061.kgml: abg:Asbog_00929 -> abg:Asbog_00932 -> [{abg:Asbog_00590, abg:Asbog_00930} -> abg:Asbog_01882 -> abg:Asbog_01162] -> abg:Asbog_00932 -> {abg:Asbog_00590, abg:Asbog_00930} -> [abg:Asbog_01882 -> abg:Asbog_01673] -> abg:Asbog_00932 -> {abg:Asbog_00590, abg:Asbog_00930} -> [abg:Asbog_01882 -> abg:Asbog_01162] -> abg:Asbog_00932 -> {abg:Asbog_00590, abg:Asbog_00930} -> [abg:Asbog_01882 -> abg:Asbog_01162] -> abg:Asbog_00932 -> {abg:Asbog_00590, abg:Asbog_00930} -> [abg:Asbog_01882 -> abg:Asbog_01673] -> abg:Asbog_00932 -> {abg:Asbog_00590, abg:Asbog_00930} -> [abg:Asbog_01882 -> abg:Asbog_01162] -> abg:Asbog_00932 -> {abg:Asbog_00590, abg:Asbog_00930} -> [abg:Asbog_01882 -> abg:Asbog_01162] -> abg:Asbog_00932 -> {abg:Asbog_00590, abg:Asbog_00930}
path_abg00061.kgml: {2.3.1.39, 2.3.1.85, 2.3.1.86} -> {2.3.1.179, 2.3.1.41, 2.3.1.85, 2.3.1.86} -> [{1.1.1.100, 2.3.1.85, 2.3.1.86} -> {2.3.1.85, 2.3.1.86, 4.2.1.59} -> 1.3.1.9] -> {2.3.1.179, 2.3.1.41, 2.3.1.85, 2.3.1.86} -> {1.1.1.100, 2.3.1.85, 2.3.1.86} -> [{2.3.1.85, 2.3.1.86, 4.2.1.59} -> {1.3.1.9, 1.3.1.10, 1.3.1.104, 1.3.1.39, 2.3.1.85, 2.3.1.86}] -> {2.3.1.179, 2.3.1.41, 2.3.1.85, 2.3.1.86} -> {1.1.1.100, 2.3.1.85, 2.3.1.86} -> [{2.3.1.85, 2.3.1.86, 4.2.1.59} -> 1.3.1.9] -> {2.3.1.179, 2.3.1.41, 2.3.1.85, 2.3.1.86} -> {1.1.1.100, 2.3.1.85, 2.3.1.86} -> [{2.3.1.85, 2.3.1.86, 4.2.1.59} -> 1.3.1.9] -> {2.3.1.179, 2.3.1.41, 2.3.1.85, 2.3.1.86} -> {1.1.1.100, 2.3.1.85, 2.3.1.86} -> [{2.3.1.85, 2.3.1.86, 4.2.1.59} -> {1.3.1.9, 1.3.1.10, 1.3.1.104, 1.3.1.39, 2.3.1.85, 2.3.1.86}] -> {2.3.1.179, 2.3.1.41, 2.3.1.85, 2.3.1.86} -> {1.1.1.100, 2.3.1.85, 2.3.1.86} -> [{2.3.1.85, 2.3.1.86, 4.2.1.59} -> 1.3.1.9] -> {2.3.1.179, 2.3.1.41, 2.3.1.85, 2.3.1.86} -> {1.1.1.100, 2.3.1.85, 2.3.1.86} -> [{2.3.1.85, 2.3.1.86, 4.2.1.59} -> 1.3.1.9] -> {2.3.1.179, 2.3.1.199, 2.3.1.41} -> 1.1.1.100
path_abg00061.kgml: Skipped genes: abg:Asbog_00931
path_abg00061.kgml:
path_abg00061.kgml: Found a trail of span 16 containing skipped vertices
path_abg00061.kgml: 147 -> 259 -> 142 -> [268 -> 51] -> 63 -> 130 -> [270 -> 125] -> 62 -> 119 -> [276 -> 114 -> 61] -> 108 -> [278 -> 21] -> 60 -> 97 -> [280 -> 92] -> 59 -> 86 -> [283 -> 19] -> 58 -> 75 -> [286 -> 18] -> 53 -> 54
path_abg00061.kgml: R01626 -> R04355 -> R04533 -> [R04428 -> R04429] -> R04952 -> R04953 -> [R04954 -> {R04955, R04956}] -> R04957 -> R04536 -> [R04537 -> {R04958, R04959} -> R04960] -> R04534 -> [R04535 -> R04961] -> R04963 -> R04964 -> [R04965 -> {R04724, R04725}] -> R04726 -> R04566 -> [R04568 -> R04966] -> R04968 -> R04543 -> [R04544 -> R04969] -> R07762 -> R07763
path_abg00061.kgml: abg:Asbog_00929 -> abg:Asbog_00932 -> {abg:Asbog_00590, abg:Asbog_00930} -> [abg:Asbog_01882 -> abg:Asbog_01162] -> abg:Asbog_00932 -> {abg:Asbog_00590, abg:Asbog_00930} -> [abg:Asbog_01882 -> abg:Asbog_01673] -> abg:Asbog_00932 -> {abg:Asbog_00590, abg:Asbog_00930} -> [abg:Asbog_01882 -> abg:Asbog_01673 -> abg:Asbog_00932] -> {abg:Asbog_00590, abg:Asbog_00930} -> [abg:Asbog_01882 -> abg:Asbog_01162] -> abg:Asbog_00932 -> {abg:Asbog_00590, abg:Asbog_00930} -> [abg:Asbog_01882 -> abg:Asbog_01673] -> abg:Asbog_00932 -> {abg:Asbog_00590, abg:Asbog_00930} -> [abg:Asbog_01882 -> abg:Asbog_01162] -> abg:Asbog_00932 -> {abg:Asbog_00590, abg:Asbog_00930} -> [abg:Asbog_01882 -> abg:Asbog_01162] -> abg:Asbog_00932 -> {abg:Asbog_00590, abg:Asbog_00930}
path_abg00061.kgml: {2.3.1.39, 2.3.1.85, 2.3.1.86} -> {2.3.1.179, 2.3.1.41, 2.3.1.85, 2.3.1.86} -> {1.1.1.100, 2.3.1.85, 2.3.1.86} -> [{2.3.1.85, 2.3.1.86, 4.2.1.59} -> 1.3.1.9] -> {2.3.1.179, 2.3.1.41, 2.3.1.85, 2.3.1.86} -> {1.1.1.100, 2.3.1.85, 2.3.1.86} -> [{2.3.1.85, 2.3.1.86, 4.2.1.59} -> {1.3.1.9, 1.3.1.10, 1.3.1.104, 1.3.1.39, 2.3.1.85, 2.3.1.86}] -> {2.3.1.179, 2.3.1.41, 2.3.1.85, 2.3.1.86} -> {1.1.1.100, 2.3.1.85, 2.3.1.86} -> [{2.3.1.85, 2.3.1.86, 4.2.1.59} -> {1.3.1.9, 1.3.1.10, 1.3.1.104, 1.3.1.39, 2.3.1.85, 2.3.1.86} -> {2.3.1.179, 2.3.1.41, 2.3.1.85, 2.3.1.86}] -> {1.1.1.100, 2.3.1.85, 2.3.1.86} -> [{2.3.1.85, 2.3.1.86, 4.2.1.59} -> 1.3.1.9] -> {2.3.1.179, 2.3.1.41, 2.3.1.85, 2.3.1.86} -> {1.1.1.100, 2.3.1.85, 2.3.1.86} -> [{2.3.1.85, 2.3.1.86, 4.2.1.59} -> {1.3.1.9, 1.3.1.10, 1.3.1.104, 1.3.1.39, 2.3.1.85, 2.3.1.86}] -> {2.3.1.179, 2.3.1.41, 2.3.1.85, 2.3.1.86} -> {1.1.1.100, 2.3.1.85, 2.3.1.86} -> [{2.3.1.85, 2.3.1.86, 4.2.1.59} -> 1.3.1.9] -> {2.3.1.179, 2.3.1.41, 2.3.1.85, 2.3.1.86} -> {1.1.1.100, 2.3.1.85, 2.3.1.86} -> [{2.3.1.85, 2.3.1.86, 4.2.1.59} -> 1.3.1.9] -> {2.3.1.179, 2.3.1.199, 2.3.1.41} -> 1.1.1.100
path_abg00061.kgml: Skipped genes: abg:Asbog_00931
path_abg00061.kgml:
path_abg00061.kgml: Found a trail of span 16 containing skipped vertices
path_abg00061.kgml: 147 -> 259 -> 142 -> [268 -> 51] -> 63 -> [130 -> 270 -> 125] -> 62 -> 119 -> [276 -> 22] -> 61 -> 108 -> [278 -> 21] -> 60 -> 97 -> [280 -> 92] -> 59 -> 86 -> [283 -> 19] -> 58 -> 75 -> [286 -> 18] -> 53 -> 54
path_abg00061.kgml: R01626 -> R04355 -> R04533 -> [R04428 -> R04429] -> R04952 -> [R04953 -> R04954 -> {R04955, R04956}] -> R04957 -> R04536 -> [R04537 -> R04958] -> R04960 -> R04534 -> [R04535 -> R04961] -> R04963 -> R04964 -> [R04965 -> {R04724, R04725}] -> R04726 -> R04566 -> [R04568 -> R04966] -> R04968 -> R04543 -> [R04544 -> R04969] -> R07762 -> R07763
path_abg00061.kgml: abg:Asbog_00929 -> abg:Asbog_00932 -> {abg:Asbog_00590, abg:Asbog_00930} -> [abg:Asbog_01882 -> abg:Asbog_01162] -> abg:Asbog_00932 -> [{abg:Asbog_00590, abg:Asbog_00930} -> abg:Asbog_01882 -> abg:Asbog_01673] -> abg:Asbog_00932 -> {abg:Asbog_00590, abg:Asbog_00930} -> [abg:Asbog_01882 -> abg:Asbog_01162] -> abg:Asbog_00932 -> {abg:Asbog_00590, abg:Asbog_00930} -> [abg:Asbog_01882 -> abg:Asbog_01162] -> abg:Asbog_00932 -> {abg:Asbog_00590, abg:Asbog_00930} -> [abg:Asbog_01882 -> abg:Asbog_01673] -> abg:Asbog_00932 -> {abg:Asbog_00590, abg:Asbog_00930} -> [abg:Asbog_01882 -> abg:Asbog_01162] -> abg:Asbog_00932 -> {abg:Asbog_00590, abg:Asbog_00930} -> [abg:Asbog_01882 -> abg:Asbog_01162] -> abg:Asbog_00932 -> {abg:Asbog_00590, abg:Asbog_00930}
path_abg00061.kgml: {2.3.1.39, 2.3.1.85, 2.3.1.86} -> {2.3.1.179, 2.3.1.41, 2.3.1.85, 2.3.1.86} -> {1.1.1.100, 2.3.1.85, 2.3.1.86} -> [{2.3.1.85, 2.3.1.86, 4.2.1.59} -> 1.3.1.9] -> {2.3.1.179, 2.3.1.41, 2.3.1.85, 2.3.1.86} -> [{1.1.1.100, 2.3.1.85, 2.3.1.86} -> {2.3.1.85, 2.3.1.86, 4.2.1.59} -> {1.3.1.9, 1.3.1.10, 1.3.1.104, 1.3.1.39, 2.3.1.85, 2.3.1.86}] -> {2.3.1.179, 2.3.1.41, 2.3.1.85, 2.3.1.86} -> {1.1.1.100, 2.3.1.85, 2.3.1.86} -> [{2.3.1.85, 2.3.1.86, 4.2.1.59} -> 1.3.1.9] -> {2.3.1.179, 2.3.1.41, 2.3.1.85, 2.3.1.86} -> {1.1.1.100, 2.3.1.85, 2.3.1.86} -> [{2.3.1.85, 2.3.1.86, 4.2.1.59} -> 1.3.1.9] -> {2.3.1.179, 2.3.1.41, 2.3.1.85, 2.3.1.86} -> {1.1.1.100, 2.3.1.85, 2.3.1.86} -> [{2.3.1.85, 2.3.1.86, 4.2.1.59} -> {1.3.1.9, 1.3.1.10, 1.3.1.104, 1.3.1.39, 2.3.1.85, 2.3.1.86}] -> {2.3.1.179, 2.3.1.41, 2.3.1.85, 2.3.1.86} -> {1.1.1.100, 2.3.1.85, 2.3.1.86} -> [{2.3.1.85, 2.3.1.86, 4.2.1.59} -> 1.3.1.9] -> {2.3.1.179, 2.3.1.41, 2.3.1.85, 2.3.1.86} -> {1.1.1.100, 2.3.1.85, 2.3.1.86} -> [{2.3.1.85, 2.3.1.86, 4.2.1.59} -> 1.3.1.9] -> {2.3.1.179, 2.3.1.199, 2.3.1.41} -> 1.1.1.100
path_abg00061.kgml: Skipped genes: abg:Asbog_00931
path_abg00061.kgml:
path_abg00061.kgml: Found a trail of span 16 containing skipped vertices
path_abg00061.kgml: 147 -> 259 -> 142 -> [268 -> 51] -> 63 -> 130 -> [270 -> 125] -> 62 -> [119 -> 276 -> 22] -> 61 -> 108 -> [278 -> 21] -> 60 -> 97 -> [280 -> 92] -> 59 -> 86 -> [283 -> 19] -> 58 -> 75 -> [286 -> 18] -> 53 -> 54
path_abg00061.kgml: R01626 -> R04355 -> R04533 -> [R04428 -> R04429] -> R04952 -> R04953 -> [R04954 -> {R04955, R04956}] -> R04957 -> [R04536 -> R04537 -> R04958] -> R04960 -> R04534 -> [R04535 -> R04961] -> R04963 -> R04964 -> [R04965 -> {R04724, R04725}] -> R04726 -> R04566 -> [R04568 -> R04966] -> R04968 -> R04543 -> [R04544 -> R04969] -> R07762 -> R07763
path_abg00061.kgml: abg:Asbog_00929 -> abg:Asbog_00932 -> {abg:Asbog_00590, abg:Asbog_00930} -> [abg:Asbog_01882 -> abg:Asbog_01162] -> abg:Asbog_00932 -> {abg:Asbog_00590, abg:Asbog_00930} -> [abg:Asbog_01882 -> abg:Asbog_01673] -> abg:Asbog_00932 -> [{abg:Asbog_00590, abg:Asbog_00930} -> abg:Asbog_01882 -> abg:Asbog_01162] -> abg:Asbog_00932 -> {abg:Asbog_00590, abg:Asbog_00930} -> [abg:Asbog_01882 -> abg:Asbog_01162] -> abg:Asbog_00932 -> {abg:Asbog_00590, abg:Asbog_00930} -> [abg:Asbog_01882 -> abg:Asbog_01673] -> abg:Asbog_00932 -> {abg:Asbog_00590, abg:Asbog_00930} -> [abg:Asbog_01882 -> abg:Asbog_01162] -> abg:Asbog_00932 -> {abg:Asbog_00590, abg:Asbog_00930} -> [abg:Asbog_01882 -> abg:Asbog_01162] -> abg:Asbog_00932 -> {abg:Asbog_00590, abg:Asbog_00930}
path_abg00061.kgml: {2.3.1.39, 2.3.1.85, 2.3.1.86} -> {2.3.1.179, 2.3.1.41, 2.3.1.85, 2.3.1.86} -> {1.1.1.100, 2.3.1.85, 2.3.1.86} -> [{2.3.1.85, 2.3.1.86, 4.2.1.59} -> 1.3.1.9] -> {2.3.1.179, 2.3.1.41, 2.3.1.85, 2.3.1.86} -> {1.1.1.100, 2.3.1.85, 2.3.1.86} -> [{2.3.1.85, 2.3.1.86, 4.2.1.59} -> {1.3.1.9, 1.3.1.10, 1.3.1.104, 1.3.1.39, 2.3.1.85, 2.3.1.86}] -> {2.3.1.179, 2.3.1.41, 2.3.1.85, 2.3.1.86} -> [{1.1.1.100, 2.3.1.85, 2.3.1.86} -> {2.3.1.85, 2.3.1.86, 4.2.1.59} -> 1.3.1.9] -> {2.3.1.179, 2.3.1.41, 2.3.1.85, 2.3.1.86} -> {1.1.1.100, 2.3.1.85, 2.3.1.86} -> [{2.3.1.85, 2.3.1.86, 4.2.1.59} -> 1.3.1.9] -> {2.3.1.179, 2.3.1.41, 2.3.1.85, 2.3.1.86} -> {1.1.1.100, 2.3.1.85, 2.3.1.86} -> [{2.3.1.85, 2.3.1.86, 4.2.1.59} -> {1.3.1.9, 1.3.1.10, 1.3.1.104, 1.3.1.39, 2.3.1.85, 2.3.1.86}] -> {2.3.1.179, 2.3.1.41, 2.3.1.85, 2.3.1.86} -> {1.1.1.100, 2.3.1.85, 2.3.1.86} -> [{2.3.1.85, 2.3.1.86, 4.2.1.59} -> 1.3.1.9] -> {2.3.1.179, 2.3.1.41, 2.3.1.85, 2.3.1.86} -> {1.1.1.100, 2.3.1.85, 2.3.1.86} -> [{2.3.1.85, 2.3.1.86, 4.2.1.59} -> 1.3.1.9] -> {2.3.1.179, 2.3.1.199, 2.3.1.41} -> 1.1.1.100
path_abg00061.kgml: Skipped genes: abg:Asbog_00931
path_abg00061.kgml:
path_abg00061.kgml: Found a trail of span 16 containing skipped vertices
path_abg00061.kgml: 147 -> 259 -> 142 -> [268 -> 51] -> 63 -> 130 -> [270 -> 125] -> 62 -> 119 -> [276 -> 22] -> 61 -> [108 -> 278 -> 21] -> 60 -> 97 -> [280 -> 92] -> 59 -> 86 -> [283 -> 19] -> 58 -> 75 -> [286 -> 18] -> 53 -> 54
path_abg00061.kgml: R01626 -> R04355 -> R04533 -> [R04428 -> R04429] -> R04952 -> R04953 -> [R04954 -> {R04955, R04956}] -> R04957 -> R04536 -> [R04537 -> R04958] -> R04960 -> [R04534 -> R04535 -> R04961] -> R04963 -> R04964 -> [R04965 -> {R04724, R04725}] -> R04726 -> R04566 -> [R04568 -> R04966] -> R04968 -> R04543 -> [R04544 -> R04969] -> R07762 -> R07763
path_abg00061.kgml: abg:Asbog_00929 -> abg:Asbog_00932 -> {abg:Asbog_00590, abg:Asbog_00930} -> [abg:Asbog_01882 -> abg:Asbog_01162] -> abg:Asbog_00932 -> {abg:Asbog_00590, abg:Asbog_00930} -> [abg:Asbog_01882 -> abg:Asbog_01673] -> abg:Asbog_00932 -> {abg:Asbog_00590, abg:Asbog_00930} -> [abg:Asbog_01882 -> abg:Asbog_01162] -> abg:Asbog_00932 -> [{abg:Asbog_00590, abg:Asbog_00930} -> abg:Asbog_01882 -> abg:Asbog_01162] -> abg:Asbog_00932 -> {abg:Asbog_00590, abg:Asbog_00930} -> [abg:Asbog_01882 -> abg:Asbog_01673] -> abg:Asbog_00932 -> {abg:Asbog_00590, abg:Asbog_00930} -> [abg:Asbog_01882 -> abg:Asbog_01162] -> abg:Asbog_00932 -> {abg:Asbog_00590, abg:Asbog_00930} -> [abg:Asbog_01882 -> abg:Asbog_01162] -> abg:Asbog_00932 -> {abg:Asbog_00590, abg:Asbog_00930}
path_abg00061.kgml: {2.3.1.39, 2.3.1.85, 2.3.1.86} -> {2.3.1.179, 2.3.1.41, 2.3.1.85, 2.3.1.86} -> {1.1.1.100, 2.3.1.85, 2.3.1.86} -> [{2.3.1.85, 2.3.1.86, 4.2.1.59} -> 1.3.1.9] -> {2.3.1.179, 2.3.1.41, 2.3.1.85, 2.3.1.86} -> {1.1.1.100, 2.3.1.85, 2.3.1.86} -> [{2.3.1.85, 2.3.1.86, 4.2.1.59} -> {1.3.1.9, 1.3.1.10, 1.3.1.104, 1.3.1.39, 2.3.1.85, 2.3.1.86}] -> {2.3.1.179, 2.3.1.41, 2.3.1.85, 2.3.1.86} -> {1.1.1.100, 2.3.1.85, 2.3.1.86} -> [{2.3.1.85, 2.3.1.86, 4.2.1.59} -> 1.3.1.9] -> {2.3.1.179, 2.3.1.41, 2.3.1.85, 2.3.1.86} -> [{1.1.1.100, 2.3.1.85, 2.3.1.86} -> {2.3.1.85, 2.3.1.86, 4.2.1.59} -> 1.3.1.9] -> {2.3.1.179, 2.3.1.41, 2.3.1.85, 2.3.1.86} -> {1.1.1.100, 2.3.1.85, 2.3.1.86} -> [{2.3.1.85, 2.3.1.86, 4.2.1.59} -> {1.3.1.9, 1.3.1.10, 1.3.1.104, 1.3.1.39, 2.3.1.85, 2.3.1.86}] -> {2.3.1.179, 2.3.1.41, 2.3.1.85, 2.3.1.86} -> {1.1.1.100, 2.3.1.85, 2.3.1.86} -> [{2.3.1.85, 2.3.1.86, 4.2.1.59} -> 1.3.1.9] -> {2.3.1.179, 2.3.1.41, 2.3.1.85, 2.3.1.86} -> {1.1.1.100, 2.3.1.85, 2.3.1.86} -> [{2.3.1.85, 2.3.1.86, 4.2.1.59} -> 1.3.1.9] -> {2.3.1.179, 2.3.1.199, 2.3.1.41} -> 1.1.1.100
path_abg00061.kgml: Skipped genes: abg:Asbog_00931
path_abg00061.kgml:
path_abg00061.kgml: Found a trail of span 16 containing skipped vertices
path_abg00061.kgml: 147 -> 259 -> 142 -> [268 -> 51] -> 63 -> 130 -> [270 -> 125] -> 62 -> 119 -> [276 -> 22] -> 61 -> 108 -> [278 -> 21] -> 60 -> [97 -> 280 -> 92] -> 59 -> 86 -> [283 -> 19] -> 58 -> 75 -> [286 -> 18] -> 53 -> 54
path_abg00061.kgml: R01626 -> R04355 -> R04533 -> [R04428 -> R04429] -> R04952 -> R04953 -> [R04954 -> {R04955, R04956}] -> R04957 -> R04536 -> [R04537 -> R04958] -> R04960 -> R04534 -> [R04535 -> R04961] -> R04963 -> [R04964 -> R04965 -> {R04724, R04725}] -> R04726 -> R04566 -> [R04568 -> R04966] -> R04968 -> R04543 -> [R04544 -> R04969] -> R07762 -> R07763
path_abg00061.kgml: abg:Asbog_00929 -> abg:Asbog_00932 -> {abg:Asbog_00590, abg:Asbog_00930} -> [abg:Asbog_01882 -> abg:Asbog_01162] -> abg:Asbog_00932 -> {abg:Asbog_00590, abg:Asbog_00930} -> [abg:Asbog_01882 -> abg:Asbog_01673] -> abg:Asbog_00932 -> {abg:Asbog_00590, abg:Asbog_00930} -> [abg:Asbog_01882 -> abg:Asbog_01162] -> abg:Asbog_00932 -> {abg:Asbog_00590, abg:Asbog_00930} -> [abg:Asbog_01882 -> abg:Asbog_01162] -> abg:Asbog_00932 -> [{abg:Asbog_00590, abg:Asbog_00930} -> abg:Asbog_01882 -> abg:Asbog_01673] -> abg:Asbog_00932 -> {abg:Asbog_00590, abg:Asbog_00930} -> [abg:Asbog_01882 -> abg:Asbog_01162] -> abg:Asbog_00932 -> {abg:Asbog_00590, abg:Asbog_00930} -> [abg:Asbog_01882 -> abg:Asbog_01162] -> abg:Asbog_00932 -> {abg:Asbog_00590, abg:Asbog_00930}
path_abg00061.kgml: {2.3.1.39, 2.3.1.85, 2.3.1.86} -> {2.3.1.179, 2.3.1.41, 2.3.1.85, 2.3.1.86} -> {1.1.1.100, 2.3.1.85, 2.3.1.86} -> [{2.3.1.85, 2.3.1.86, 4.2.1.59} -> 1.3.1.9] -> {2.3.1.179, 2.3.1.41, 2.3.1.85, 2.3.1.86} -> {1.1.1.100, 2.3.1.85, 2.3.1.86} -> [{2.3.1.85, 2.3.1.86, 4.2.1.59} -> {1.3.1.9, 1.3.1.10, 1.3.1.104, 1.3.1.39, 2.3.1.85, 2.3.1.86}] -> {2.3.1.179, 2.3.1.41, 2.3.1.85, 2.3.1.86} -> {1.1.1.100, 2.3.1.85, 2.3.1.86} -> [{2.3.1.85, 2.3.1.86, 4.2.1.59} -> 1.3.1.9] -> {2.3.1.179, 2.3.1.41, 2.3.1.85, 2.3.1.86} -> {1.1.1.100, 2.3.1.85, 2.3.1.86} -> [{2.3.1.85, 2.3.1.86, 4.2.1.59} -> 1.3.1.9] -> {2.3.1.179, 2.3.1.41, 2.3.1.85, 2.3.1.86} -> [{1.1.1.100, 2.3.1.85, 2.3.1.86} -> {2.3.1.85, 2.3.1.86, 4.2.1.59} -> {1.3.1.9, 1.3.1.10, 1.3.1.104, 1.3.1.39, 2.3.1.85, 2.3.1.86}] -> {2.3.1.179, 2.3.1.41, 2.3.1.85, 2.3.1.86} -> {1.1.1.100, 2.3.1.85, 2.3.1.86} -> [{2.3.1.85, 2.3.1.86, 4.2.1.59} -> 1.3.1.9] -> {2.3.1.179, 2.3.1.41, 2.3.1.85, 2.3.1.86} -> {1.1.1.100, 2.3.1.85, 2.3.1.86} -> [{2.3.1.85, 2.3.1.86, 4.2.1.59} -> 1.3.1.9] -> {2.3.1.179, 2.3.1.199, 2.3.1.41} -> 1.1.1.100
path_abg00061.kgml: Skipped genes: abg:Asbog_00931
path_abg00061.kgml:
path_abg00061.kgml: Found a trail of span 15 containing skipped vertices
path_abg00061.kgml: 147 -> 63 -> 130 -> [270 -> 125] -> 62 -> 119 -> [276 -> 22] -> 61 -> 108 -> [278 -> 21] -> 60 -> 97 -> [280 -> 92] -> 59 -> 86 -> [283 -> 19] -> 58 -> 75 -> [286 -> 18] -> 53 -> 54
path_abg00061.kgml: R01626 -> R04952 -> R04953 -> [R04954 -> {R04955, R04956}] -> R04957 -> R04536 -> [R04537 -> R04958] -> R04960 -> R04534 -> [R04535 -> R04961] -> R04963 -> R04964 -> [R04965 -> {R04724, R04725}] -> R04726 -> R04566 -> [R04568 -> R04966] -> R04968 -> R04543 -> [R04544 -> R04969] -> R07762 -> R07763
path_abg00061.kgml: abg:Asbog_00929 -> abg:Asbog_00932 -> {abg:Asbog_00590, abg:Asbog_00930} -> [abg:Asbog_01882 -> abg:Asbog_01673] -> abg:Asbog_00932 -> {abg:Asbog_00590, abg:Asbog_00930} -> [abg:Asbog_01882 -> abg:Asbog_01162] -> abg:Asbog_00932 -> {abg:Asbog_00590, abg:Asbog_00930} -> [abg:Asbog_01882 -> abg:Asbog_01162] -> abg:Asbog_00932 -> {abg:Asbog_00590, abg:Asbog_00930} -> [abg:Asbog_01882 -> abg:Asbog_01673] -> abg:Asbog_00932 -> {abg:Asbog_00590, abg:Asbog_00930} -> [abg:Asbog_01882 -> abg:Asbog_01162] -> abg:Asbog_00932 -> {abg:Asbog_00590, abg:Asbog_00930} -> [abg:Asbog_01882 -> abg:Asbog_01162] -> abg:Asbog_00932 -> {abg:Asbog_00590, abg:Asbog_00930}
path_abg00061.kgml: {2.3.1.39, 2.3.1.85, 2.3.1.86} -> {2.3.1.179, 2.3.1.41, 2.3.1.85, 2.3.1.86} -> {1.1.1.100, 2.3.1.85, 2.3.1.86} -> [{2.3.1.85, 2.3.1.86, 4.2.1.59} -> {1.3.1.9, 1.3.1.10, 1.3.1.104, 1.3.1.39, 2.3.1.85, 2.3.1.86}] -> {2.3.1.179, 2.3.1.41, 2.3.1.85, 2.3.1.86} -> {1.1.1.100, 2.3.1.85, 2.3.1.86} -> [{2.3.1.85, 2.3.1.86, 4.2.1.59} -> 1.3.1.9] -> {2.3.1.179, 2.3.1.41, 2.3.1.85, 2.3.1.86} -> {1.1.1.100, 2.3.1.85, 2.3.1.86} -> [{2.3.1.85, 2.3.1.86, 4.2.1.59} -> 1.3.1.9] -> {2.3.1.179, 2.3.1.41, 2.3.1.85, 2.3.1.86} -> {1.1.1.100, 2.3.1.85, 2.3.1.86} -> [{2.3.1.85, 2.3.1.86, 4.2.1.59} -> {1.3.1.9, 1.3.1.10, 1.3.1.104, 1.3.1.39, 2.3.1.85, 2.3.1.86}] -> {2.3.1.179, 2.3.1.41, 2.3.1.85, 2.3.1.86} -> {1.1.1.100, 2.3.1.85, 2.3.1.86} -> [{2.3.1.85, 2.3.1.86, 4.2.1.59} -> 1.3.1.9] -> {2.3.1.179, 2.3.1.41, 2.3.1.85, 2.3.1.86} -> {1.1.1.100, 2.3.1.85, 2.3.1.86} -> [{2.3.1.85, 2.3.1.86, 4.2.1.59} -> 1.3.1.9] -> {2.3.1.179, 2.3.1.199, 2.3.1.41} -> 1.1.1.100
path_abg00061.kgml: Skipped genes: abg:Asbog_00931
path_abg00061.kgml:
path_abg00061.kgml: Found a trail of span 14 containing skipped vertices
path_abg00061.kgml: 147 -> [63] -> 130 -> [270 -> 125] -> 62 -> 119 -> [276 -> 22] -> 61 -> 108 -> [278 -> 21] -> 60 -> 97 -> [280 -> 92] -> 59 -> 86 -> [283 -> 19] -> 58 -> 75 -> [286 -> 18] -> 53 -> 54
path_abg00061.kgml: R01626 -> [R04952] -> R04953 -> [R04954 -> {R04955, R04956}] -> R04957 -> R04536 -> [R04537 -> R04958] -> R04960 -> R04534 -> [R04535 -> R04961] -> R04963 -> R04964 -> [R04965 -> {R04724, R04725}] -> R04726 -> R04566 -> [R04568 -> R04966] -> R04968 -> R04543 -> [R04544 -> R04969] -> R07762 -> R07763
path_abg00061.kgml: abg:Asbog_00929 -> [abg:Asbog_00932] -> {abg:Asbog_00590, abg:Asbog_00930} -> [abg:Asbog_01882 -> abg:Asbog_01673] -> abg:Asbog_00932 -> {abg:Asbog_00590, abg:Asbog_00930} -> [abg:Asbog_01882 -> abg:Asbog_01162] -> abg:Asbog_00932 -> {abg:Asbog_00590, abg:Asbog_00930} -> [abg:Asbog_01882 -> abg:Asbog_01162] -> abg:Asbog_00932 -> {abg:Asbog_00590, abg:Asbog_00930} -> [abg:Asbog_01882 -> abg:Asbog_01673] -> abg:Asbog_00932 -> {abg:Asbog_00590, abg:Asbog_00930} -> [abg:Asbog_01882 -> abg:Asbog_01162] -> abg:Asbog_00932 -> {abg:Asbog_00590, abg:Asbog_00930} -> [abg:Asbog_01882 -> abg:Asbog_01162] -> abg:Asbog_00932 -> {abg:Asbog_00590, abg:Asbog_00930}
path_abg00061.kgml: {2.3.1.39, 2.3.1.85, 2.3.1.86} -> [{2.3.1.179, 2.3.1.41, 2.3.1.85, 2.3.1.86}] -> {1.1.1.100, 2.3.1.85, 2.3.1.86} -> [{2.3.1.85, 2.3.1.86, 4.2.1.59} -> {1.3.1.9, 1.3.1.10, 1.3.1.104, 1.3.1.39, 2.3.1.85, 2.3.1.86}] -> {2.3.1.179, 2.3.1.41, 2.3.1.85, 2.3.1.86} -> {1.1.1.100, 2.3.1.85, 2.3.1.86} -> [{2.3.1.85, 2.3.1.86, 4.2.1.59} -> 1.3.1.9] -> {2.3.1.179, 2.3.1.41, 2.3.1.85, 2.3.1.86} -> {1.1.1.100, 2.3.1.85, 2.3.1.86} -> [{2.3.1.85, 2.3.1.86, 4.2.1.59} -> 1.3.1.9] -> {2.3.1.179, 2.3.1.41, 2.3.1.85, 2.3.1.86} -> {1.1.1.100, 2.3.1.85, 2.3.1.86} -> [{2.3.1.85, 2.3.1.86, 4.2.1.59} -> {1.3.1.9, 1.3.1.10, 1.3.1.104, 1.3.1.39, 2.3.1.85, 2.3.1.86}] -> {2.3.1.179, 2.3.1.41, 2.3.1.85, 2.3.1.86} -> {1.1.1.100, 2.3.1.85, 2.3.1.86} -> [{2.3.1.85, 2.3.1.86, 4.2.1.59} -> 1.3.1.9] -> {2.3.1.179, 2.3.1.41, 2.3.1.85, 2.3.1.86} -> {1.1.1.100, 2.3.1.85, 2.3.1.86} -> [{2.3.1.85, 2.3.1.86, 4.2.1.59} -> 1.3.1.9] -> {2.3.1.179, 2.3.1.199, 2.3.1.41} -> 1.1.1.100
path_abg00061.kgml: Skipped genes: abg:Asbog_00931
path_abg00061.kgml:
path_abg00061.kgml: Found a trail of span 13 containing skipped vertices
path_abg00061.kgml: 147 -> 62 -> 119 -> [276 -> 22] -> 61 -> 108 -> [278 -> 21] -> 60 -> 97 -> [280 -> 92] -> 59 -> 86 -> [283 -> 19] -> 58 -> 75 -> [286 -> 18] -> 53 -> 54
path_abg00061.kgml: R01626 -> R04957 -> R04536 -> [R04537 -> R04958] -> R04960 -> R04534 -> [R04535 -> R04961] -> R04963 -> R04964 -> [R04965 -> {R04724, R04725}] -> R04726 -> R04566 -> [R04568 -> R04966] -> R04968 -> R04543 -> [R04544 -> R04969] -> R07762 -> R07763
path_abg00061.kgml: abg:Asbog_00929 -> abg:Asbog_00932 -> {abg:Asbog_00590, abg:Asbog_00930} -> [abg:Asbog_01882 -> abg:Asbog_01162] -> abg:Asbog_00932 -> {abg:Asbog_00590, abg:Asbog_00930} -> [abg:Asbog_01882 -> abg:Asbog_01162] -> abg:Asbog_00932 -> {abg:Asbog_00590, abg:Asbog_00930} -> [abg:Asbog_01882 -> abg:Asbog_01673] -> abg:Asbog_00932 -> {abg:Asbog_00590, abg:Asbog_00930} -> [abg:Asbog_01882 -> abg:Asbog_01162] -> abg:Asbog_00932 -> {abg:Asbog_00590, abg:Asbog_00930} -> [abg:Asbog_01882 -> abg:Asbog_01162] -> abg:Asbog_00932 -> {abg:Asbog_00590, abg:Asbog_00930}
path_abg00061.kgml: {2.3.1.39, 2.3.1.85, 2.3.1.86} -> {2.3.1.179, 2.3.1.41, 2.3.1.85, 2.3.1.86} -> {1.1.1.100, 2.3.1.85, 2.3.1.86} -> [{2.3.1.85, 2.3.1.86, 4.2.1.59} -> 1.3.1.9] -> {2.3.1.179, 2.3.1.41, 2.3.1.85, 2.3.1.86} -> {1.1.1.100, 2.3.1.85, 2.3.1.86} -> [{2.3.1.85, 2.3.1.86, 4.2.1.59} -> 1.3.1.9] -> {2.3.1.179, 2.3.1.41, 2.3.1.85, 2.3.1.86} -> {1.1.1.100, 2.3.1.85, 2.3.1.86} -> [{2.3.1.85, 2.3.1.86, 4.2.1.59} -> {1.3.1.9, 1.3.1.10, 1.3.1.104, 1.3.1.39, 2.3.1.85, 2.3.1.86}] -> {2.3.1.179, 2.3.1.41, 2.3.1.85, 2.3.1.86} -> {1.1.1.100, 2.3.1.85, 2.3.1.86} -> [{2.3.1.85, 2.3.1.86, 4.2.1.59} -> 1.3.1.9] -> {2.3.1.179, 2.3.1.41, 2.3.1.85, 2.3.1.86} -> {1.1.1.100, 2.3.1.85, 2.3.1.86} -> [{2.3.1.85, 2.3.1.86, 4.2.1.59} -> 1.3.1.9] -> {2.3.1.179, 2.3.1.199, 2.3.1.41} -> 1.1.1.100
path_abg00061.kgml: Skipped genes: abg:Asbog_00931
path_abg00061.kgml:
path_abg00061.kgml: Found a trail of span 12 containing skipped vertices
path_abg00061.kgml: 147 -> [62] -> 119 -> [276 -> 22] -> 61 -> 108 -> [278 -> 21] -> 60 -> 97 -> [280 -> 92] -> 59 -> 86 -> [283 -> 19] -> 58 -> 75 -> [286 -> 18] -> 53 -> 54
path_abg00061.kgml: R01626 -> [R04957] -> R04536 -> [R04537 -> R04958] -> R04960 -> R04534 -> [R04535 -> R04961] -> R04963 -> R04964 -> [R04965 -> {R04724, R04725}] -> R04726 -> R04566 -> [R04568 -> R04966] -> R04968 -> R04543 -> [R04544 -> R04969] -> R07762 -> R07763
path_abg00061.kgml: abg:Asbog_00929 -> [abg:Asbog_00932] -> {abg:Asbog_00590, abg:Asbog_00930} -> [abg:Asbog_01882 -> abg:Asbog_01162] -> abg:Asbog_00932 -> {abg:Asbog_00590, abg:Asbog_00930} -> [abg:Asbog_01882 -> abg:Asbog_01162] -> abg:Asbog_00932 -> {abg:Asbog_00590, abg:Asbog_00930} -> [abg:Asbog_01882 -> abg:Asbog_01673] -> abg:Asbog_00932 -> {abg:Asbog_00590, abg:Asbog_00930} -> [abg:Asbog_01882 -> abg:Asbog_01162] -> abg:Asbog_00932 -> {abg:Asbog_00590, abg:Asbog_00930} -> [abg:Asbog_01882 -> abg:Asbog_01162] -> abg:Asbog_00932 -> {abg:Asbog_00590, abg:Asbog_00930}
path_abg00061.kgml: {2.3.1.39, 2.3.1.85, 2.3.1.86} -> [{2.3.1.179, 2.3.1.41, 2.3.1.85, 2.3.1.86}] -> {1.1.1.100, 2.3.1.85, 2.3.1.86} -> [{2.3.1.85, 2.3.1.86, 4.2.1.59} -> 1.3.1.9] -> {2.3.1.179, 2.3.1.41, 2.3.1.85, 2.3.1.86} -> {1.1.1.100, 2.3.1.85, 2.3.1.86} -> [{2.3.1.85, 2.3.1.86, 4.2.1.59} -> 1.3.1.9] -> {2.3.1.179, 2.3.1.41, 2.3.1.85, 2.3.1.86} -> {1.1.1.100, 2.3.1.85, 2.3.1.86} -> [{2.3.1.85, 2.3.1.86, 4.2.1.59} -> {1.3.1.9, 1.3.1.10, 1.3.1.104, 1.3.1.39, 2.3.1.85, 2.3.1.86}] -> {2.3.1.179, 2.3.1.41, 2.3.1.85, 2.3.1.86} -> {1.1.1.100, 2.3.1.85, 2.3.1.86} -> [{2.3.1.85, 2.3.1.86, 4.2.1.59} -> 1.3.1.9] -> {2.3.1.179, 2.3.1.41, 2.3.1.85, 2.3.1.86} -> {1.1.1.100, 2.3.1.85, 2.3.1.86} -> [{2.3.1.85, 2.3.1.86, 4.2.1.59} -> 1.3.1.9] -> {2.3.1.179, 2.3.1.199, 2.3.1.41} -> 1.1.1.100
path_abg00061.kgml: Skipped genes: abg:Asbog_00931
path_abg00061.kgml:
path_abg00061.kgml: Found a trail of span 11 containing skipped vertices
path_abg00061.kgml: 147 -> 61 -> 108 -> [278 -> 21] -> 60 -> 97 -> [280 -> 92] -> 59 -> 86 -> [283 -> 19] -> 58 -> 75 -> [286 -> 18] -> 53 -> 54
path_abg00061.kgml: R01626 -> R04960 -> R04534 -> [R04535 -> R04961] -> R04963 -> R04964 -> [R04965 -> {R04724, R04725}] -> R04726 -> R04566 -> [R04568 -> R04966] -> R04968 -> R04543 -> [R04544 -> R04969] -> R07762 -> R07763
path_abg00061.kgml: abg:Asbog_00929 -> abg:Asbog_00932 -> {abg:Asbog_00590, abg:Asbog_00930} -> [abg:Asbog_01882 -> abg:Asbog_01162] -> abg:Asbog_00932 -> {abg:Asbog_00590, abg:Asbog_00930} -> [abg:Asbog_01882 -> abg:Asbog_01673] -> abg:Asbog_00932 -> {abg:Asbog_00590, abg:Asbog_00930} -> [abg:Asbog_01882 -> abg:Asbog_01162] -> abg:Asbog_00932 -> {abg:Asbog_00590, abg:Asbog_00930} -> [abg:Asbog_01882 -> abg:Asbog_01162] -> abg:Asbog_00932 -> {abg:Asbog_00590, abg:Asbog_00930}
path_abg00061.kgml: {2.3.1.39, 2.3.1.85, 2.3.1.86} -> {2.3.1.179, 2.3.1.41, 2.3.1.85, 2.3.1.86} -> {1.1.1.100, 2.3.1.85, 2.3.1.86} -> [{2.3.1.85, 2.3.1.86, 4.2.1.59} -> 1.3.1.9] -> {2.3.1.179, 2.3.1.41, 2.3.1.85, 2.3.1.86} -> {1.1.1.100, 2.3.1.85, 2.3.1.86} -> [{2.3.1.85, 2.3.1.86, 4.2.1.59} -> {1.3.1.9, 1.3.1.10, 1.3.1.104, 1.3.1.39, 2.3.1.85, 2.3.1.86}] -> {2.3.1.179, 2.3.1.41, 2.3.1.85, 2.3.1.86} -> {1.1.1.100, 2.3.1.85, 2.3.1.86} -> [{2.3.1.85, 2.3.1.86, 4.2.1.59} -> 1.3.1.9] -> {2.3.1.179, 2.3.1.41, 2.3.1.85, 2.3.1.86} -> {1.1.1.100, 2.3.1.85, 2.3.1.86} -> [{2.3.1.85, 2.3.1.86, 4.2.1.59} -> 1.3.1.9] -> {2.3.1.179, 2.3.1.199, 2.3.1.41} -> 1.1.1.100
path_abg00061.kgml: Skipped genes: abg:Asbog_00931
path_abg00061.kgml:
path_abg00061.kgml: Found a trail of span 10 containing skipped vertices
path_abg00061.kgml: 147 -> [61] -> 108 -> [278 -> 21] -> 60 -> 97 -> [280 -> 92] -> 59 -> 86 -> [283 -> 19] -> 58 -> 75 -> [286 -> 18] -> 53 -> 54
path_abg00061.kgml: R01626 -> [R04960] -> R04534 -> [R04535 -> R04961] -> R04963 -> R04964 -> [R04965 -> {R04724, R04725}] -> R04726 -> R04566 -> [R04568 -> R04966] -> R04968 -> R04543 -> [R04544 -> R04969] -> R07762 -> R07763
path_abg00061.kgml: abg:Asbog_00929 -> [abg:Asbog_00932] -> {abg:Asbog_00590, abg:Asbog_00930} -> [abg:Asbog_01882 -> abg:Asbog_01162] -> abg:Asbog_00932 -> {abg:Asbog_00590, abg:Asbog_00930} -> [abg:Asbog_01882 -> abg:Asbog_01673] -> abg:Asbog_00932 -> {abg:Asbog_00590, abg:Asbog_00930} -> [abg:Asbog_01882 -> abg:Asbog_01162] -> abg:Asbog_00932 -> {abg:Asbog_00590, abg:Asbog_00930} -> [abg:Asbog_01882 -> abg:Asbog_01162] -> abg:Asbog_00932 -> {abg:Asbog_00590, abg:Asbog_00930}
path_abg00061.kgml: {2.3.1.39, 2.3.1.85, 2.3.1.86} -> [{2.3.1.179, 2.3.1.41, 2.3.1.85, 2.3.1.86}] -> {1.1.1.100, 2.3.1.85, 2.3.1.86} -> [{2.3.1.85, 2.3.1.86, 4.2.1.59} -> 1.3.1.9] -> {2.3.1.179, 2.3.1.41, 2.3.1.85, 2.3.1.86} -> {1.1.1.100, 2.3.1.85, 2.3.1.86} -> [{2.3.1.85, 2.3.1.86, 4.2.1.59} -> {1.3.1.9, 1.3.1.10, 1.3.1.104, 1.3.1.39, 2.3.1.85, 2.3.1.86}] -> {2.3.1.179, 2.3.1.41, 2.3.1.85, 2.3.1.86} -> {1.1.1.100, 2.3.1.85, 2.3.1.86} -> [{2.3.1.85, 2.3.1.86, 4.2.1.59} -> 1.3.1.9] -> {2.3.1.179, 2.3.1.41, 2.3.1.85, 2.3.1.86} -> {1.1.1.100, 2.3.1.85, 2.3.1.86} -> [{2.3.1.85, 2.3.1.86, 4.2.1.59} -> 1.3.1.9] -> {2.3.1.179, 2.3.1.199, 2.3.1.41} -> 1.1.1.100
path_abg00061.kgml: Skipped genes: abg:Asbog_00931
path_abg00061.kgml:
path_abg00061.kgml: Found a trail of span 9 containing skipped vertices
path_abg00061.kgml: 147 -> 60 -> 97 -> [280 -> 92] -> 59 -> 86 -> [283 -> 19] -> 58 -> 75 -> [286 -> 18] -> 53 -> 54
path_abg00061.kgml: R01626 -> R04963 -> R04964 -> [R04965 -> {R04724, R04725}] -> R04726 -> R04566 -> [R04568 -> R04966] -> R04968 -> R04543 -> [R04544 -> R04969] -> R07762 -> R07763
path_abg00061.kgml: abg:Asbog_00929 -> abg:Asbog_00932 -> {abg:Asbog_00590, abg:Asbog_00930} -> [abg:Asbog_01882 -> abg:Asbog_01673] -> abg:Asbog_00932 -> {abg:Asbog_00590, abg:Asbog_00930} -> [abg:Asbog_01882 -> abg:Asbog_01162] -> abg:Asbog_00932 -> {abg:Asbog_00590, abg:Asbog_00930} -> [abg:Asbog_01882 -> abg:Asbog_01162] -> abg:Asbog_00932 -> {abg:Asbog_00590, abg:Asbog_00930}
path_abg00061.kgml: {2.3.1.39, 2.3.1.85, 2.3.1.86} -> {2.3.1.179, 2.3.1.41, 2.3.1.85, 2.3.1.86} -> {1.1.1.100, 2.3.1.85, 2.3.1.86} -> [{2.3.1.85, 2.3.1.86, 4.2.1.59} -> {1.3.1.9, 1.3.1.10, 1.3.1.104, 1.3.1.39, 2.3.1.85, 2.3.1.86}] -> {2.3.1.179, 2.3.1.41, 2.3.1.85, 2.3.1.86} -> {1.1.1.100, 2.3.1.85, 2.3.1.86} -> [{2.3.1.85, 2.3.1.86, 4.2.1.59} -> 1.3.1.9] -> {2.3.1.179, 2.3.1.41, 2.3.1.85, 2.3.1.86} -> {1.1.1.100, 2.3.1.85, 2.3.1.86} -> [{2.3.1.85, 2.3.1.86, 4.2.1.59} -> 1.3.1.9] -> {2.3.1.179, 2.3.1.199, 2.3.1.41} -> 1.1.1.100
path_abg00061.kgml: Skipped genes: abg:Asbog_00931
path_abg00061.kgml:
path_abg00061.kgml: Found a trail of span 8 containing skipped vertices
path_abg00061.kgml: 147 -> [60] -> 97 -> [280 -> 92] -> 59 -> 86 -> [283 -> 19] -> 58 -> 75 -> [286 -> 18] -> 53 -> 54
path_abg00061.kgml: R01626 -> [R04963] -> R04964 -> [R04965 -> {R04724, R04725}] -> R04726 -> R04566 -> [R04568 -> R04966] -> R04968 -> R04543 -> [R04544 -> R04969] -> R07762 -> R07763
path_abg00061.kgml: abg:Asbog_00929 -> [abg:Asbog_00932] -> {abg:Asbog_00590, abg:Asbog_00930} -> [abg:Asbog_01882 -> abg:Asbog_01673] -> abg:Asbog_00932 -> {abg:Asbog_00590, abg:Asbog_00930} -> [abg:Asbog_01882 -> abg:Asbog_01162] -> abg:Asbog_00932 -> {abg:Asbog_00590, abg:Asbog_00930} -> [abg:Asbog_01882 -> abg:Asbog_01162] -> abg:Asbog_00932 -> {abg:Asbog_00590, abg:Asbog_00930}
path_abg00061.kgml: {2.3.1.39, 2.3.1.85, 2.3.1.86} -> [{2.3.1.179, 2.3.1.41, 2.3.1.85, 2.3.1.86}] -> {1.1.1.100, 2.3.1.85, 2.3.1.86} -> [{2.3.1.85, 2.3.1.86, 4.2.1.59} -> {1.3.1.9, 1.3.1.10, 1.3.1.104, 1.3.1.39, 2.3.1.85, 2.3.1.86}] -> {2.3.1.179, 2.3.1.41, 2.3.1.85, 2.3.1.86} -> {1.1.1.100, 2.3.1.85, 2.3.1.86} -> [{2.3.1.85, 2.3.1.86, 4.2.1.59} -> 1.3.1.9] -> {2.3.1.179, 2.3.1.41, 2.3.1.85, 2.3.1.86} -> {1.1.1.100, 2.3.1.85, 2.3.1.86} -> [{2.3.1.85, 2.3.1.86, 4.2.1.59} -> 1.3.1.9] -> {2.3.1.179, 2.3.1.199, 2.3.1.41} -> 1.1.1.100
path_abg00061.kgml: Skipped genes: abg:Asbog_00931
path_abg00061.kgml:
path_abg00061.kgml: Found a trail of span 7 containing skipped vertices
path_abg00061.kgml: 147 -> 59 -> 86 -> [283 -> 19] -> 58 -> 75 -> [286 -> 18] -> 53 -> 54
path_abg00061.kgml: R01626 -> R04726 -> R04566 -> [R04568 -> R04966] -> R04968 -> R04543 -> [R04544 -> R04969] -> R07762 -> R07763
path_abg00061.kgml: abg:Asbog_00929 -> abg:Asbog_00932 -> {abg:Asbog_00590, abg:Asbog_00930} -> [abg:Asbog_01882 -> abg:Asbog_01162] -> abg:Asbog_00932 -> {abg:Asbog_00590, abg:Asbog_00930} -> [abg:Asbog_01882 -> abg:Asbog_01162] -> abg:Asbog_00932 -> {abg:Asbog_00590, abg:Asbog_00930}
path_abg00061.kgml: {2.3.1.39, 2.3.1.85, 2.3.1.86} -> {2.3.1.179, 2.3.1.41, 2.3.1.85, 2.3.1.86} -> {1.1.1.100, 2.3.1.85, 2.3.1.86} -> [{2.3.1.85, 2.3.1.86, 4.2.1.59} -> 1.3.1.9] -> {2.3.1.179, 2.3.1.41, 2.3.1.85, 2.3.1.86} -> {1.1.1.100, 2.3.1.85, 2.3.1.86} -> [{2.3.1.85, 2.3.1.86, 4.2.1.59} -> 1.3.1.9] -> {2.3.1.179, 2.3.1.199, 2.3.1.41} -> 1.1.1.100
path_abg00061.kgml: Skipped genes: abg:Asbog_00931
path_abg00061.kgml:
path_abg00061.kgml: Found a trail of span 6 containing skipped vertices
path_abg00061.kgml: 147 -> [59] -> 86 -> [283 -> 19] -> 58 -> 75 -> [286 -> 18] -> 53 -> 54
path_abg00061.kgml: R01626 -> [R04726] -> R04566 -> [R04568 -> R04966] -> R04968 -> R04543 -> [R04544 -> R04969] -> R07762 -> R07763
path_abg00061.kgml: abg:Asbog_00929 -> [abg:Asbog_00932] -> {abg:Asbog_00590, abg:Asbog_00930} -> [abg:Asbog_01882 -> abg:Asbog_01162] -> abg:Asbog_00932 -> {abg:Asbog_00590, abg:Asbog_00930} -> [abg:Asbog_01882 -> abg:Asbog_01162] -> abg:Asbog_00932 -> {abg:Asbog_00590, abg:Asbog_00930}
path_abg00061.kgml: {2.3.1.39, 2.3.1.85, 2.3.1.86} -> [{2.3.1.179, 2.3.1.41, 2.3.1.85, 2.3.1.86}] -> {1.1.1.100, 2.3.1.85, 2.3.1.86} -> [{2.3.1.85, 2.3.1.86, 4.2.1.59} -> 1.3.1.9] -> {2.3.1.179, 2.3.1.41, 2.3.1.85, 2.3.1.86} -> {1.1.1.100, 2.3.1.85, 2.3.1.86} -> [{2.3.1.85, 2.3.1.86, 4.2.1.59} -> 1.3.1.9] -> {2.3.1.179, 2.3.1.199, 2.3.1.41} -> 1.1.1.100
path_abg00061.kgml: Skipped genes: abg:Asbog_00931
path_abg00061.kgml:
path_abg00061.kgml: Found a trail of span 5 containing skipped vertices
path_abg00061.kgml: 147 -> 58 -> 75 -> [286 -> 18] -> 53 -> 54
path_abg00061.kgml: R01626 -> R04968 -> R04543 -> [R04544 -> R04969] -> R07762 -> R07763
path_abg00061.kgml: abg:Asbog_00929 -> abg:Asbog_00932 -> {abg:Asbog_00590, abg:Asbog_00930} -> [abg:Asbog_01882 -> abg:Asbog_01162] -> abg:Asbog_00932 -> {abg:Asbog_00590, abg:Asbog_00930}
path_abg00061.kgml: {2.3.1.39, 2.3.1.85, 2.3.1.86} -> {2.3.1.179, 2.3.1.41, 2.3.1.85, 2.3.1.86} -> {1.1.1.100, 2.3.1.85, 2.3.1.86} -> [{2.3.1.85, 2.3.1.86, 4.2.1.59} -> 1.3.1.9] -> {2.3.1.179, 2.3.1.199, 2.3.1.41} -> 1.1.1.100
path_abg00061.kgml: Skipped genes: abg:Asbog_00931
path_abg00061.kgml:
path_abg00061.kgml: Found a trail of span 4 containing skipped vertices
path_abg00061.kgml: 147 -> [58] -> 75 -> [286 -> 18] -> 53 -> 54
path_abg00061.kgml: R01626 -> [R04968] -> R04543 -> [R04544 -> R04969] -> R07762 -> R07763
path_abg00061.kgml: abg:Asbog_00929 -> [abg:Asbog_00932] -> {abg:Asbog_00590, abg:Asbog_00930} -> [abg:Asbog_01882 -> abg:Asbog_01162] -> abg:Asbog_00932 -> {abg:Asbog_00590, abg:Asbog_00930}
path_abg00061.kgml: {2.3.1.39, 2.3.1.85, 2.3.1.86} -> [{2.3.1.179, 2.3.1.41, 2.3.1.85, 2.3.1.86}] -> {1.1.1.100, 2.3.1.85, 2.3.1.86} -> [{2.3.1.85, 2.3.1.86, 4.2.1.59} -> 1.3.1.9] -> {2.3.1.179, 2.3.1.199, 2.3.1.41} -> 1.1.1.100
path_abg00061.kgml: Skipped genes: abg:Asbog_00931
path_abg00061.kgml:
path_abg00061.kgml: Found a trail of span 3 containing skipped vertices
path_abg00061.kgml: 147 -> 53 -> 54
path_abg00061.kgml: R01626 -> R07762 -> R07763
path_abg00061.kgml: abg:Asbog_00929 -> abg:Asbog_00932 -> {abg:Asbog_00590, abg:Asbog_00930}
path_abg00061.kgml: {2.3.1.39, 2.3.1.85, 2.3.1.86} -> {2.3.1.179, 2.3.1.199, 2.3.1.41} -> 1.1.1.100
path_abg00061.kgml: Skipped genes: abg:Asbog_00931
path_abg00061.kgml:
path_abg00061.kgml: Found a trail of span 2 containing skipped vertices
path_abg00061.kgml: 147 -> [53] -> 54
path_abg00061.kgml: R01626 -> [R07762] -> R07763
path_abg00061.kgml: abg:Asbog_00929 -> [abg:Asbog_00932] -> {abg:Asbog_00590, abg:Asbog_00930}
path_abg00061.kgml: {2.3.1.39, 2.3.1.85, 2.3.1.86} -> [{2.3.1.179, 2.3.1.199, 2.3.1.41}] -> 1.1.1.100
path_abg00061.kgml:
path_abg00061.kgml: --- 59.72 seconds ---

path_abg00130.kgml: Ubiquinone and other terpenoid-quinone biosynthesis
path_abg00130.kgml: Initialization took 0.04 seconds
path_abg00130.kgml: (not found)
path_abg00130.kgml: --- 0.07 seconds ---

path_abg00190.kgml: Oxidative phosphorylation
path_abg00190.kgml: Initialization took 2.18 seconds
path_abg00190.kgml: (not found)
path_abg00190.kgml: --- 2.21 seconds ---

path_abg00220.kgml: Arginine biosynthesis
path_abg00220.kgml: Initialization took 0.23 seconds
path_abg00220.kgml:
path_abg00220.kgml: Found a trail of span 2 containing skipped vertices
path_abg00220.kgml: 52 -> [55] -> 44
path_abg00220.kgml: R02283 -> [R02282] -> R01398
path_abg00220.kgml: abg:Asbog_02519 -> [abg:Asbog_01957] -> abg:Asbog_02520
path_abg00220.kgml: 2.6.1.11 -> [2.3.1.35] -> 2.1.3.3
path_abg00220.kgml:
path_abg00220.kgml: --- 0.32 seconds ---

path_abg00230.kgml: Purine metabolism
path_abg00230.kgml: Initialization took 4.74 seconds
path_abg00230.kgml:
path_abg00230.kgml: Found a trail of span 4 containing skipped vertices
path_abg00230.kgml: 260 -> [164 -> 427 -> 428] -> 167 -> 166 -> [165 -> 169 -> 184] -> 183
path_abg00230.kgml: R04463 -> [R04208 -> R07404 -> R07405] -> R04591 -> R04559 -> [R04560 -> R01127 -> R01135] -> R01083
path_abg00230.kgml: {abg:Asbog_01595, abg:Asbog_01596, abg:Asbog_01598} -> [abg:Asbog_01738 -> abg:Asbog_01453 -> abg:Asbog_01452] -> abg:Asbog_01599 -> abg:Asbog_01601 -> [abg:Asbog_01307 -> abg:Asbog_01307 -> abg:Asbog_00606] -> abg:Asbog_01601
path_abg00230.kgml: 6.3.5.3 -> [6.3.3.1 -> 6.3.4.18 -> 5.4.99.18] -> 6.3.2.6 -> 4.3.2.2 -> [2.1.2.3 -> 3.5.4.10 -> 6.3.4.4] -> 4.3.2.2
path_abg00230.kgml: Skipped genes: abg:Asbog_01600
path_abg00230.kgml:
path_abg00230.kgml: Found a trail of span 3 containing skipped vertices
path_abg00230.kgml: 166 -> 167 -> 166 -> [165 -> 169 -> 184] -> 183
path_abg00230.kgml: R04559 -> R04591 -> R04559 -> [R04560 -> R01127 -> R01135] -> R01083
path_abg00230.kgml: abg:Asbog_01601 -> abg:Asbog_01599 -> abg:Asbog_01601 -> [abg:Asbog_01307 -> abg:Asbog_01307 -> abg:Asbog_00606] -> abg:Asbog_01601
path_abg00230.kgml: 4.3.2.2 -> 6.3.2.6 -> 4.3.2.2 -> [2.1.2.3 -> 3.5.4.10 -> 6.3.4.4] -> 4.3.2.2
path_abg00230.kgml: Skipped genes: abg:Asbog_01600
path_abg00230.kgml:
path_abg00230.kgml: Found a trail of span 2 without skipping any vertex
path_abg00230.kgml: 427 -> 428
path_abg00230.kgml: R07404 -> R07405
path_abg00230.kgml: abg:Asbog_01453 -> abg:Asbog_01452
path_abg00230.kgml: 6.3.4.18 -> 5.4.99.18
path_abg00230.kgml:
path_abg00230.kgml: Found a trail of span 2 without skipping any vertex
path_abg00230.kgml: 244 -> 245
path_abg00230.kgml: R00441 -> R00429
path_abg00230.kgml: {abg:Asbog_00726, abg:Asbog_00727, abg:Asbog_00756, abg:Asbog_01897} -> abg:Asbog_01896
path_abg00230.kgml: {2.7.7.48, 2.7.7.6} -> 2.7.6.5
path_abg00230.kgml:
path_abg00230.kgml: Found a trail of span 2 without skipping any vertex
path_abg00230.kgml: 144 -> 441
path_abg00230.kgml: R02423 -> R10908
path_abg00230.kgml: abg:Asbog_02826 -> abg:Asbog_02827
path_abg00230.kgml: 3.5.3.9 -> 2.6.1.112
path_abg00230.kgml:
path_abg00230.kgml: Found a trail of span 2 containing skipped vertices
path_abg00230.kgml: 163 -> [260] -> 164
path_abg00230.kgml: R04325 -> [R04463] -> R04208
path_abg00230.kgml: abg:Asbog_01739 -> [{abg:Asbog_01595, abg:Asbog_01596, abg:Asbog_01598}] -> abg:Asbog_01738
path_abg00230.kgml: 2.1.2.2 -> [6.3.5.3] -> 6.3.3.1
path_abg00230.kgml:
path_abg00230.kgml: Found a trail of span 2 without skipping any vertex
path_abg00230.kgml: 232 -> 429
path_abg00230.kgml: R06601 -> R06604
path_abg00230.kgml: abg:Asbog_01721 -> abg:Asbog_01722
path_abg00230.kgml: 3.5.2.17 -> 4.1.1.97
path_abg00230.kgml:
path_abg00230.kgml: Found a trail of span 2 without skipping any vertex
path_abg00230.kgml: 258 -> 259
path_abg00230.kgml: R01768 -> R02103
path_abg00230.kgml: {abg:Asbog_02127, abg:Asbog_02128} -> {abg:Asbog_02127, abg:Asbog_02128}
path_abg00230.kgml: 1.17.1.4 -> 1.17.1.4
path_abg00230.kgml:
path_abg00230.kgml: Found a trail of span 2 without skipping any vertex
path_abg00230.kgml: 252 -> 253
path_abg00230.kgml: R00529 -> R00509
path_abg00230.kgml: {abg:Asbog_02141, abg:Asbog_02142} -> abg:Asbog_02141
path_abg00230.kgml: 2.7.7.4 -> 2.7.1.25
path_abg00230.kgml:
path_abg00230.kgml: --- 8.80 seconds ---

path_abg00240.kgml: Pyrimidine metabolism
path_abg00240.kgml: Initialization took 2.53 seconds
path_abg00240.kgml:
path_abg00240.kgml: Found a trail of span 3 containing skipped vertices
path_abg00240.kgml: 169 -> 172 -> 173
path_abg00240.kgml: R11026 -> R03055 -> R04666
path_abg00240.kgml: {abg:Asbog_00105, abg:Asbog_00106} -> abg:Asbog_00101 -> abg:Asbog_00104
path_abg00240.kgml: 1.3.1.1 -> 3.5.2.2 -> 3.5.1.6
path_abg00240.kgml: Skipped genes: abg:Asbog_00103
path_abg00240.kgml:
path_abg00240.kgml: Found a trail of span 3 containing skipped vertices
path_abg00240.kgml: 119 -> 117 -> [119] -> 120
path_abg00240.kgml: R02269 -> R00977 -> [R02269] -> R00905
path_abg00240.kgml: abg:Asbog_00101 -> {abg:Asbog_00105, abg:Asbog_00106} -> [abg:Asbog_00101] -> abg:Asbog_00104
path_abg00240.kgml: 3.5.2.2 -> 1.3.1.1 -> [3.5.2.2] -> 3.5.1.6
path_abg00240.kgml: Skipped genes: abg:Asbog_00103
path_abg00240.kgml:
path_abg00240.kgml: Found a trail of span 3 containing skipped vertices
path_abg00240.kgml: 150 -> [89] -> 161 -> [158] -> 157
path_abg00240.kgml: R02098 -> [R06613] -> R02094 -> [R02093] -> R00378
path_abg00240.kgml: abg:Asbog_01330 -> [abg:Asbog_00660] -> abg:Asbog_01330 -> [abg:Asbog_01748] -> {abg:Asbog_00700, abg:Asbog_00825, abg:Asbog_01114, abg:Asbog_01213, abg:Asbog_01329, abg:Asbog_01700, abg:Asbog_02033, abg:Asbog_02430}
path_abg00240.kgml: {2.7.4.4, 2.7.4.9} -> [2.1.1.148] -> {2.7.4.12, 2.7.4.9} -> [2.7.4.6] -> 2.7.7.7
path_abg00240.kgml:
path_abg00240.kgml: Found a trail of span 2 without skipping any vertex
path_abg00240.kgml: 97 -> 98
path_abg00240.kgml: R01397 -> R01993
path_abg00240.kgml: abg:Asbog_02489 -> {abg:Asbog_01696, abg:Asbog_02490}
path_abg00240.kgml: 2.1.3.2 -> 3.5.2.3
path_abg00240.kgml:
path_abg00240.kgml: Found a trail of span 2 containing skipped vertices
path_abg00240.kgml: 121 -> [102 -> 104] -> 103
path_abg00240.kgml: R00442 -> [R00438 -> R00156] -> R00443
path_abg00240.kgml: {abg:Asbog_00726, abg:Asbog_00727, abg:Asbog_00756, abg:Asbog_01897} -> [abg:Asbog_02076 -> abg:Asbog_01748] -> {abg:Asbog_00726, abg:Asbog_00727, abg:Asbog_00756, abg:Asbog_01897}
path_abg00240.kgml: {2.7.7.48, 2.7.7.6} -> [2.7.7.8 -> 2.7.4.6] -> {2.7.7.48, 2.7.7.52, 2.7.7.6}
path_abg00240.kgml:
path_abg00240.kgml: Found a trail of span 2 containing skipped vertices
path_abg00240.kgml: 150 -> [89 -> 161 -> 158] -> 157
path_abg00240.kgml: R02098 -> [R06613 -> R02094 -> R02093] -> R00378
path_abg00240.kgml: abg:Asbog_01330 -> [abg:Asbog_00660 -> abg:Asbog_01330 -> abg:Asbog_01748] -> {abg:Asbog_00700, abg:Asbog_00825, abg:Asbog_01114, abg:Asbog_01213, abg:Asbog_01329, abg:Asbog_01700, abg:Asbog_02033, abg:Asbog_02430}
path_abg00240.kgml: {2.7.4.4, 2.7.4.9} -> [2.1.1.148 -> {2.7.4.12, 2.7.4.9} -> 2.7.4.6] -> 2.7.7.7
path_abg00240.kgml:
path_abg00240.kgml: --- 4.46 seconds ---

path_abg00250.kgml: Alanine, aspartate and glutamate metabolism
path_abg00250.kgml: Initialization took 0.84 seconds
path_abg00250.kgml: (not found)
path_abg00250.kgml: --- 0.89 seconds ---

path_abg00260.kgml: Glycine, serine and threonine metabolism
path_abg00260.kgml: Initialization took 1.04 seconds
path_abg00260.kgml:
path_abg00260.kgml: Found a trail of span 2 containing skipped vertices
path_abg00260.kgml: 110 -> [82] -> 101
path_abg00260.kgml: R04125 -> [R00945] -> R03425
path_abg00260.kgml: abg:Asbog_00497 -> [abg:Asbog_01588] -> abg:Asbog_00499
path_abg00260.kgml: 2.1.2.10 -> [2.1.2.1] -> 1.4.4.2
path_abg00260.kgml: Skipped genes: abg:Asbog_00498
path_abg00260.kgml:
path_abg00260.kgml: --- 1.25 seconds ---

path_abg00261.kgml: Monobactam biosynthesis
path_abg00261.kgml: Initialization took 0.08 seconds
path_abg00261.kgml: (not found)
path_abg00261.kgml: --- 0.11 seconds ---

path_abg00270.kgml: Cysteine and methionine metabolism
path_abg00270.kgml: Initialization took 1.29 seconds
path_abg00270.kgml:
path_abg00270.kgml: Found a trail of span 3 without skipping any vertex
path_abg00270.kgml: 74 -> 120 -> 71
path_abg00270.kgml: R07392 -> R07395 -> R07364
path_abg00270.kgml: abg:Asbog_02514 -> abg:Asbog_02512 -> abg:Asbog_02513
path_abg00270.kgml: 4.2.1.109 -> 3.1.3.77 -> 1.13.11.54
path_abg00270.kgml:
path_abg00270.kgml: Found a trail of span 3 without skipping any vertex
path_abg00270.kgml: 74 -> 120 -> 72
path_abg00270.kgml: R07392 -> R07395 -> R07363
path_abg00270.kgml: abg:Asbog_02514 -> abg:Asbog_02512 -> abg:Asbog_02513
path_abg00270.kgml: 4.2.1.109 -> 3.1.3.77 -> 1.13.11.53
path_abg00270.kgml:
path_abg00270.kgml: Found a trail of span 2 containing skipped vertices
path_abg00270.kgml: 74 -> [120] -> 71
path_abg00270.kgml: R07392 -> [R07395] -> R07364
path_abg00270.kgml: abg:Asbog_02514 -> [abg:Asbog_02512] -> abg:Asbog_02513
path_abg00270.kgml: 4.2.1.109 -> [3.1.3.77] -> 1.13.11.54
path_abg00270.kgml:
path_abg00270.kgml: Found a trail of span 2 containing skipped vertices
path_abg00270.kgml: 74 -> [120] -> 72
path_abg00270.kgml: R07392 -> [R07395] -> R07363
path_abg00270.kgml: abg:Asbog_02514 -> [abg:Asbog_02512] -> abg:Asbog_02513
path_abg00270.kgml: 4.2.1.109 -> [3.1.3.77] -> 1.13.11.53
path_abg00270.kgml:
path_abg00270.kgml: Found a trail of span 2 containing skipped vertices
path_abg00270.kgml: 184 -> [189] -> 188
path_abg00270.kgml: R00782 -> [R00896] -> R03105
path_abg00270.kgml: abg:Asbog_01127 -> [{abg:Asbog_00979, abg:Asbog_00980}] -> abg:Asbog_01126
path_abg00270.kgml: {4.4.1.1, 4.4.1.13, 4.4.1.28} -> [2.6.1.1] -> 2.8.1.2
path_abg00270.kgml:
path_abg00270.kgml: Found a trail of span 2 without skipping any vertex
path_abg00270.kgml: 81 -> 80
path_abg00270.kgml: R00178 -> R01920
path_abg00270.kgml: abg:Asbog_02783 -> abg:Asbog_02784
path_abg00270.kgml: 4.1.1.50 -> 2.5.1.16
path_abg00270.kgml:
path_abg00270.kgml: --- 1.72 seconds ---

path_abg00280.kgml: Valine, leucine and isoleucine degradation
path_abg00280.kgml: Initialization took 0.08 seconds
path_abg00280.kgml: (not found)
path_abg00280.kgml: --- 0.12 seconds ---

path_abg00290.kgml: Valine, leucine and isoleucine biosynthesis
path_abg00290.kgml: Initialization took 0.18 seconds
path_abg00290.kgml:
path_abg00290.kgml: Found a trail of span 3 containing skipped vertices
path_abg00290.kgml: 79 -> [44] -> 46 -> 44
path_abg00290.kgml: R00226 -> [R05071] -> R04440 -> R05071
path_abg00290.kgml: {abg:Asbog_00435, abg:Asbog_00436} -> [abg:Asbog_00437] -> abg:Asbog_00437 -> abg:Asbog_00437
path_abg00290.kgml: 2.2.1.6 -> [{1.1.1.86, 5.4.99.3}] -> 1.1.1.86 -> {1.1.1.86, 5.4.99.3}
path_abg00290.kgml:
path_abg00290.kgml: Found a trail of span 3 without skipping any vertex
path_abg00290.kgml: 47 -> 42 -> 34
path_abg00290.kgml: R08648 -> R05069 -> R05068
path_abg00290.kgml: {abg:Asbog_00435, abg:Asbog_00436} -> abg:Asbog_00437 -> abg:Asbog_00437
path_abg00290.kgml: 2.2.1.6 -> {1.1.1.86, 5.4.99.3} -> 1.1.1.86
path_abg00290.kgml:
path_abg00290.kgml: Found a trail of span 3 without skipping any vertex
path_abg00290.kgml: 36 -> 37 -> 35
path_abg00290.kgml: R04426 -> R04001 -> R03968
path_abg00290.kgml: abg:Asbog_00978 -> {abg:Asbog_00976, abg:Asbog_00977} -> {abg:Asbog_00976, abg:Asbog_00977}
path_abg00290.kgml: 1.1.1.85 -> 4.2.1.33 -> 4.2.1.33
path_abg00290.kgml:
path_abg00290.kgml: Found a trail of span 3 without skipping any vertex
path_abg00290.kgml: 78 -> 21 -> 22
path_abg00290.kgml: R03896 -> R03898 -> R00994
path_abg00290.kgml: {abg:Asbog_00976, abg:Asbog_00977} -> {abg:Asbog_00976, abg:Asbog_00977} -> abg:Asbog_00978
path_abg00290.kgml: 4.2.1.35 -> 4.2.1.35 -> 1.1.1.85
path_abg00290.kgml:
path_abg00290.kgml: Found a trail of span 2 containing skipped vertices
path_abg00290.kgml: 78 -> [21] -> 22
path_abg00290.kgml: R03896 -> [R03898] -> R00994
path_abg00290.kgml: {abg:Asbog_00976, abg:Asbog_00977} -> [{abg:Asbog_00976, abg:Asbog_00977}] -> abg:Asbog_00978
path_abg00290.kgml: 4.2.1.35 -> [4.2.1.35] -> 1.1.1.85
path_abg00290.kgml:
path_abg00290.kgml: --- 0.51 seconds ---

path_abg00300.kgml: Lysine biosynthesis
path_abg00300.kgml: Initialization took 0.22 seconds
path_abg00300.kgml:
path_abg00300.kgml: Found a trail of span 2 without skipping any vertex
path_abg00300.kgml: 77 -> 46
path_abg00300.kgml: R02788 -> R04617
path_abg00300.kgml: abg:Asbog_01026 -> abg:Asbog_01025
path_abg00300.kgml: 6.3.2.13 -> 6.3.2.10
path_abg00300.kgml:
path_abg00300.kgml: Found a trail of span 2 containing skipped vertices
path_abg00300.kgml: 57 -> [59] -> 61
path_abg00300.kgml: R04365 -> [R04475] -> R02734
path_abg00300.kgml: abg:Asbog_01870 -> [abg:Asbog_02519] -> abg:Asbog_01869
path_abg00300.kgml: 2.3.1.117 -> [2.6.1.17] -> 3.5.1.18
path_abg00300.kgml:
path_abg00300.kgml: --- 0.35 seconds ---

path_abg00310.kgml: Lysine degradation
path_abg00310.kgml: Initialization took 0.07 seconds
path_abg00310.kgml: (not found)
path_abg00310.kgml: --- 0.10 seconds ---

path_abg00311.kgml: Penicillin and cephalosporin biosynthesis
path_abg00311.kgml: Initialization took 0.04 seconds
path_abg00311.kgml: (not found)
path_abg00311.kgml: --- 0.07 seconds ---

path_abg00330.kgml: Arginine and proline metabolism
path_abg00330.kgml: Initialization took 0.18 seconds
path_abg00330.kgml:
path_abg00330.kgml: Found a trail of span 3 without skipping any vertex
path_abg00330.kgml: 80 -> 79 -> 142
path_abg00330.kgml: R00178 -> R01920 -> R02869
path_abg00330.kgml: abg:Asbog_02783 -> abg:Asbog_02784 -> abg:Asbog_02784
path_abg00330.kgml: 4.1.1.50 -> 2.5.1.16 -> {2.5.1.16, 2.5.1.22}
path_abg00330.kgml:
path_abg00330.kgml: Found a trail of span 2 without skipping any vertex
path_abg00330.kgml: 80 -> 142
path_abg00330.kgml: R00178 -> R02869
path_abg00330.kgml: abg:Asbog_02783 -> abg:Asbog_02784
path_abg00330.kgml: 4.1.1.50 -> {2.5.1.16, 2.5.1.22}
path_abg00330.kgml:
path_abg00330.kgml: --- 0.27 seconds ---

path_abg00332.kgml: Carbapenem biosynthesis
path_abg00332.kgml: Initialization took 0.04 seconds
path_abg00332.kgml: (not found)
path_abg00332.kgml: --- 0.07 seconds ---

path_abg00340.kgml: Histidine metabolism
path_abg00340.kgml: Initialization took 0.17 seconds
path_abg00340.kgml:
path_abg00340.kgml: Found a trail of span 4 containing skipped vertices
path_abg00340.kgml: 67 -> [66] -> 65 -> 69 -> 63
path_abg00340.kgml: R04035 -> [R04037] -> R04640 -> R04558 -> R03457
path_abg00340.kgml: abg:Asbog_01383 -> [abg:Asbog_00909] -> abg:Asbog_01381 -> {abg:Asbog_01380, abg:Asbog_01382} -> abg:Asbog_01378
path_abg00340.kgml: 3.6.1.31 -> [3.5.4.19] -> 5.3.1.16 -> 4.3.2.10 -> 4.2.1.19
path_abg00340.kgml: Skipped genes: abg:Asbog_01379
path_abg00340.kgml:
path_abg00340.kgml: --- 0.27 seconds ---

path_abg00350.kgml: Tyrosine metabolism
path_abg00350.kgml: Initialization took 0.13 seconds
path_abg00350.kgml: (not found)
path_abg00350.kgml: --- 0.15 seconds ---

path_abg00360.kgml: Phenylalanine metabolism
path_abg00360.kgml: Initialization took 0.18 seconds
path_abg00360.kgml: (not found)
path_abg00360.kgml: --- 0.20 seconds ---

path_abg00361.kgml: Chlorocyclohexane and chlorobenzene degradation
path_abg00361.kgml: Initialization took 0.04 seconds
path_abg00361.kgml: (not found)
path_abg00361.kgml: --- 0.07 seconds ---

path_abg00362.kgml: Benzoate degradation
path_abg00362.kgml: Initialization took 0.04 seconds
path_abg00362.kgml: (not found)
path_abg00362.kgml: --- 0.07 seconds ---

path_abg00364.kgml: Fluorobenzoate degradation
path_abg00364.kgml: Initialization took 0.04 seconds
path_abg00364.kgml: (not found)
path_abg00364.kgml: --- 0.07 seconds ---

path_abg00380.kgml: Tryptophan metabolism
path_abg00380.kgml: Initialization took 0.08 seconds
path_abg00380.kgml: (not found)
path_abg00380.kgml: --- 0.10 seconds ---

path_abg00400.kgml: Phenylalanine, tyrosine and tryptophan biosynthesis
path_abg00400.kgml: Initialization took 0.68 seconds
path_abg00400.kgml:
path_abg00400.kgml: Found a trail of span 4 containing skipped vertices
path_abg00400.kgml: 70 -> [83 -> 69 -> 60] -> 88 -> [60 -> 69] -> 89 -> 69
path_abg00400.kgml: R00732 -> [R00734 -> R01728 -> R01373] -> R00694 -> [R01373 -> R01728] -> R00734 -> R01728
path_abg00400.kgml: abg:Asbog_02603 -> [{abg:Asbog_00979, abg:Asbog_00980} -> abg:Asbog_02603 -> abg:Asbog_01132] -> {abg:Asbog_01933, abg:Asbog_02598} -> [abg:Asbog_01132 -> abg:Asbog_02603] -> {abg:Asbog_01933, abg:Asbog_02598} -> abg:Asbog_02603
path_abg00400.kgml: {1.3.1.43, 1.3.1.79} -> [{2.6.1.1, 2.6.1.5, 2.6.1.57, 2.6.1.9} -> 1.3.1.12 -> {4.2.1.51, 4.2.1.91}] -> {2.6.1.1, 2.6.1.5, 2.6.1.57, 2.6.1.9} -> [{4.2.1.51, 4.2.1.91} -> 1.3.1.12] -> {2.6.1.1, 2.6.1.5, 2.6.1.57, 2.6.1.9} -> 1.3.1.12
path_abg00400.kgml: Skipped genes: abg:Asbog_02602
path_abg00400.kgml:
path_abg00400.kgml: Found a trail of span 3 containing skipped vertices
path_abg00400.kgml: 52 -> 51 -> [52] -> 53
path_abg00400.kgml: R02340 -> R02722 -> [R02340] -> R00674
path_abg00400.kgml: abg:Asbog_02754 -> {abg:Asbog_02753, abg:Asbog_02754} -> [abg:Asbog_02754] -> abg:Asbog_02753
path_abg00400.kgml: {4.1.2.8, 4.2.1.20} -> 4.2.1.20 -> [{4.1.2.8, 4.2.1.20}] -> {4.2.1.122, 4.2.1.20}
path_abg00400.kgml:
path_abg00400.kgml: Found a trail of span 3 containing skipped vertices
path_abg00400.kgml: 57 -> [56 -> 55] -> 54 -> [55] -> 56
path_abg00400.kgml: {R00985, R00986} -> [R01073 -> R03509] -> R03508 -> [R03509] -> R01073
path_abg00400.kgml: {abg:Asbog_01238, abg:Asbog_01239} -> [abg:Asbog_01240 -> abg:Asbog_02621] -> abg:Asbog_01241 -> [abg:Asbog_02621] -> abg:Asbog_01240
path_abg00400.kgml: {4.1.3.27, 4.1.3.27} -> [2.4.2.18 -> 5.3.1.24] -> 4.1.1.48 -> [5.3.1.24] -> 2.4.2.18
path_abg00400.kgml:
path_abg00400.kgml: Found a trail of span 2 containing skipped vertices
path_abg00400.kgml: 82 -> [60 -> 69] -> 83
path_abg00400.kgml: R00694 -> [R01373 -> R01728] -> R00734
path_abg00400.kgml: {abg:Asbog_00979, abg:Asbog_00980} -> [abg:Asbog_01132 -> abg:Asbog_02603] -> {abg:Asbog_00979, abg:Asbog_00980}
path_abg00400.kgml: {2.6.1.1, 2.6.1.5, 2.6.1.57, 2.6.1.9} -> [{4.2.1.51, 4.2.1.91} -> 1.3.1.12] -> {2.6.1.1, 2.6.1.5, 2.6.1.57, 2.6.1.9}
path_abg00400.kgml:
path_abg00400.kgml: --- 1.30 seconds ---

path_abg00401.kgml: Novobiocin biosynthesis
path_abg00401.kgml: Initialization took 0.07 seconds
path_abg00401.kgml:
path_abg00401.kgml: Found a trail of span 2 containing skipped vertices
path_abg00401.kgml: 65 -> 63
path_abg00401.kgml: R01728 -> R00734
path_abg00401.kgml: abg:Asbog_02603 -> {abg:Asbog_01933, abg:Asbog_02598}
path_abg00401.kgml: 1.3.1.12 -> {2.6.1.1, 2.6.1.5, 2.6.1.57, 2.6.1.9}
path_abg00401.kgml: Skipped genes: abg:Asbog_02602
path_abg00401.kgml:
path_abg00401.kgml: Found a trail of span 2 containing skipped vertices
path_abg00401.kgml: 64 -> 63
path_abg00401.kgml: R01728 -> R00734
path_abg00401.kgml: abg:Asbog_02603 -> {abg:Asbog_01933, abg:Asbog_02598}
path_abg00401.kgml: 1.3.1.12 -> {2.6.1.1, 2.6.1.5, 2.6.1.57, 2.6.1.9}
path_abg00401.kgml: Skipped genes: abg:Asbog_02602
path_abg00401.kgml:
path_abg00401.kgml: --- 0.17 seconds ---

path_abg00410.kgml: beta-Alanine metabolism
path_abg00410.kgml: Initialization took 0.07 seconds
path_abg00410.kgml: (not found)
path_abg00410.kgml: --- 0.10 seconds ---

path_abg00430.kgml: Taurine and hypotaurine metabolism
path_abg00430.kgml: Initialization took 0.07 seconds
path_abg00430.kgml: (not found)
path_abg00430.kgml: --- 0.10 seconds ---

path_abg00440.kgml: Phosphonate and phosphinate metabolism
path_abg00440.kgml: Initialization took 0.04 seconds
path_abg00440.kgml: (not found)
path_abg00440.kgml: --- 0.07 seconds ---

path_abg00450.kgml: Selenocompound metabolism
path_abg00450.kgml: Initialization took 0.12 seconds
path_abg00450.kgml: (not found)
path_abg00450.kgml: --- 0.15 seconds ---

path_abg00460.kgml: Cyanoamino acid metabolism
path_abg00460.kgml: Initialization took 0.07 seconds
path_abg00460.kgml: (not found)
path_abg00460.kgml: --- 0.10 seconds ---

path_abg00471.kgml: D-Glutamine and D-glutamate metabolism
path_abg00471.kgml: Initialization took 0.04 seconds
path_abg00471.kgml: (not found)
path_abg00471.kgml: --- 0.07 seconds ---

path_abg00473.kgml: D-Alanine metabolism
path_abg00473.kgml: Initialization took 0.04 seconds
path_abg00473.kgml: (not found)
path_abg00473.kgml: --- 0.07 seconds ---

path_abg00480.kgml: Glutathione metabolism
path_abg00480.kgml: Initialization took 0.43 seconds
path_abg00480.kgml:
path_abg00480.kgml: Found a trail of span 2 containing skipped vertices
path_abg00480.kgml: 136 -> [87] -> 45
path_abg00480.kgml: R01528 -> [R00115] -> R02736
path_abg00480.kgml: abg:Asbog_01929 -> [abg:Asbog_00871] -> {abg:Asbog_01034, abg:Asbog_01928, abg:Asbog_02419}
path_abg00480.kgml: {1.1.1.351, 1.1.1.44} -> [1.8.1.7] -> {1.1.1.363, 1.1.1.49}
path_abg00480.kgml:
path_abg00480.kgml: --- 0.58 seconds ---

path_abg00500.kgml: Starch and sucrose metabolism
path_abg00500.kgml: Initialization took 0.63 seconds
path_abg00500.kgml:
path_abg00500.kgml: Found a trail of span 4 containing skipped vertices
path_abg00500.kgml: 137 -> 120 -> [203] -> 206 -> 205
path_abg00500.kgml: R02421 -> R02110 -> [R11261] -> R01824 -> R11256
path_abg00500.kgml: abg:Asbog_02199 -> abg:Asbog_02200 -> [abg:Asbog_02198] -> abg:Asbog_02202 -> abg:Asbog_02201
path_abg00500.kgml: {2.4.1.21, 2.4.1.242} -> 2.4.1.18 -> [3.2.1.68] -> 5.4.99.15 -> 3.2.1.141
path_abg00500.kgml:
path_abg00500.kgml: Found a trail of span 3 containing skipped vertices
path_abg00500.kgml: 137 -> 120 -> [203 -> 206] -> 205
path_abg00500.kgml: R02421 -> R02110 -> [R11261 -> R01824] -> R11256
path_abg00500.kgml: abg:Asbog_02199 -> abg:Asbog_02200 -> [abg:Asbog_02198 -> abg:Asbog_02202] -> abg:Asbog_02201
path_abg00500.kgml: {2.4.1.21, 2.4.1.242} -> 2.4.1.18 -> [3.2.1.68 -> 5.4.99.15] -> 3.2.1.141
path_abg00500.kgml:
path_abg00500.kgml: Found a trail of span 3 containing skipped vertices
path_abg00500.kgml: 137 -> [120 -> 203] -> 206 -> 205
path_abg00500.kgml: R02421 -> [R02110 -> R11261] -> R01824 -> R11256
path_abg00500.kgml: abg:Asbog_02199 -> [abg:Asbog_02200 -> abg:Asbog_02198] -> abg:Asbog_02202 -> abg:Asbog_02201
path_abg00500.kgml: {2.4.1.21, 2.4.1.242} -> [2.4.1.18 -> 3.2.1.68] -> 5.4.99.15 -> 3.2.1.141
path_abg00500.kgml: Skipped genes: abg:Asbog_02200
path_abg00500.kgml:
path_abg00500.kgml: Found a trail of span 2 without skipping any vertex
path_abg00500.kgml: 111 -> 121
path_abg00500.kgml: R02737 -> R02778
path_abg00500.kgml: abg:Asbog_02812 -> abg:Asbog_02811
path_abg00500.kgml: 2.4.1.15 -> 3.1.3.12
path_abg00500.kgml:
path_abg00500.kgml: Found a trail of span 2 containing skipped vertices
path_abg00500.kgml: 137 -> [120 -> 203 -> 206] -> 205
path_abg00500.kgml: R02421 -> [R02110 -> R11261 -> R01824] -> R11256
path_abg00500.kgml: abg:Asbog_02199 -> [abg:Asbog_02200 -> abg:Asbog_02198 -> abg:Asbog_02202] -> abg:Asbog_02201
path_abg00500.kgml: {2.4.1.21, 2.4.1.242} -> [2.4.1.18 -> 3.2.1.68 -> 5.4.99.15] -> 3.2.1.141
path_abg00500.kgml: Skipped genes: abg:Asbog_02200
path_abg00500.kgml:
path_abg00500.kgml: --- 0.92 seconds ---

path_abg00511.kgml: Other glycan degradation
path_abg00511.kgml: Initialization took 0.03 seconds
path_abg00511.kgml: (not found)
path_abg00511.kgml: --- 0.07 seconds ---

path_abg00520.kgml: Amino sugar and nucleotide sugar metabolism
path_abg00520.kgml: Initialization took 0.74 seconds
path_abg00520.kgml:
path_abg00520.kgml: Found a trail of span 3 containing skipped vertices
path_abg00520.kgml: 28 -> [24] -> 26 -> 9
path_abg00520.kgml: R00768 -> [R02060] -> R05332 -> R00416
path_abg00520.kgml: {abg:Asbog_01317, abg:Asbog_02182} -> [abg:Asbog_01941] -> abg:Asbog_01316 -> abg:Asbog_01316
path_abg00520.kgml: 2.6.1.16 -> [5.4.2.10] -> 2.3.1.157 -> 2.7.7.23
path_abg00520.kgml:
path_abg00520.kgml: Found a trail of span 2 containing skipped vertices
path_abg00520.kgml: 28 -> [24 -> 26] -> 9
path_abg00520.kgml: R00768 -> [R02060 -> R05332] -> R00416
path_abg00520.kgml: {abg:Asbog_01317, abg:Asbog_02182} -> [abg:Asbog_01941 -> abg:Asbog_01316] -> abg:Asbog_01316
path_abg00520.kgml: 2.6.1.16 -> [5.4.2.10 -> 2.3.1.157] -> 2.7.7.23
path_abg00520.kgml:
path_abg00520.kgml: Found a trail of span 2 containing skipped vertices
path_abg00520.kgml: 22 -> 20
path_abg00520.kgml: R02059 -> R00765
path_abg00520.kgml: abg:Asbog_02117 -> abg:Asbog_02112
path_abg00520.kgml: 3.5.1.25 -> 3.5.99.6
path_abg00520.kgml: Skipped genes: abg:Asbog_02116
path_abg00520.kgml:
path_abg00520.kgml: --- 1.70 seconds ---

path_abg00521.kgml: Streptomycin biosynthesis
path_abg00521.kgml: Initialization took 0.13 seconds
path_abg00521.kgml:
path_abg00521.kgml: Found a trail of span 4 without skipping any vertex
path_abg00521.kgml: 44 -> 43 -> 42 -> 24
path_abg00521.kgml: R02328 -> R06513 -> R06514 -> R02777
path_abg00521.kgml: abg:Asbog_00009 -> abg:Asbog_00008 -> abg:Asbog_00010 -> abg:Asbog_00011
path_abg00521.kgml: 2.7.7.24 -> 4.2.1.46 -> 5.1.3.13 -> 1.1.1.133
path_abg00521.kgml:
path_abg00521.kgml: Found a trail of span 3 containing skipped vertices
path_abg00521.kgml: 44 -> 43 -> [42] -> 24
path_abg00521.kgml: R02328 -> R06513 -> [R06514] -> R02777
path_abg00521.kgml: abg:Asbog_00009 -> abg:Asbog_00008 -> [abg:Asbog_00010] -> abg:Asbog_00011
path_abg00521.kgml: 2.7.7.24 -> 4.2.1.46 -> [5.1.3.13] -> 1.1.1.133
path_abg00521.kgml: Skipped genes: abg:Asbog_00010
path_abg00521.kgml:
path_abg00521.kgml: Found a trail of span 3 containing skipped vertices
path_abg00521.kgml: 44 -> [43] -> 42 -> 24
path_abg00521.kgml: R02328 -> [R06513] -> R06514 -> R02777
path_abg00521.kgml: abg:Asbog_00009 -> [abg:Asbog_00008] -> abg:Asbog_00010 -> abg:Asbog_00011
path_abg00521.kgml: 2.7.7.24 -> [4.2.1.46] -> 5.1.3.13 -> 1.1.1.133
path_abg00521.kgml:
path_abg00521.kgml: Found a trail of span 2 containing skipped vertices
path_abg00521.kgml: 44 -> [43 -> 42] -> 24
path_abg00521.kgml: R02328 -> [R06513 -> R06514] -> R02777
path_abg00521.kgml: abg:Asbog_00009 -> [abg:Asbog_00008 -> abg:Asbog_00010] -> abg:Asbog_00011
path_abg00521.kgml: 2.7.7.24 -> [4.2.1.46 -> 5.1.3.13] -> 1.1.1.133
path_abg00521.kgml: Skipped genes: abg:Asbog_00010
path_abg00521.kgml:
path_abg00521.kgml: --- 0.31 seconds ---

path_abg00523.kgml: Polyketide sugar unit biosynthesis
path_abg00523.kgml: Initialization took 0.03 seconds
path_abg00523.kgml:
path_abg00523.kgml: Found a trail of span 4 without skipping any vertex
path_abg00523.kgml: 27 -> 26 -> 63 -> 28
path_abg00523.kgml: R02328 -> R06513 -> R06514 -> R02777
path_abg00523.kgml: abg:Asbog_00009 -> abg:Asbog_00008 -> abg:Asbog_00010 -> abg:Asbog_00011
path_abg00523.kgml: 2.7.7.24 -> 4.2.1.46 -> 5.1.3.13 -> 1.1.1.133
path_abg00523.kgml:
path_abg00523.kgml: Found a trail of span 3 containing skipped vertices
path_abg00523.kgml: 27 -> 26 -> [63] -> 28
path_abg00523.kgml: R02328 -> R06513 -> [R06514] -> R02777
path_abg00523.kgml: abg:Asbog_00009 -> abg:Asbog_00008 -> [abg:Asbog_00010] -> abg:Asbog_00011
path_abg00523.kgml: 2.7.7.24 -> 4.2.1.46 -> [5.1.3.13] -> 1.1.1.133
path_abg00523.kgml: Skipped genes: abg:Asbog_00010
path_abg00523.kgml:
path_abg00523.kgml: Found a trail of span 3 containing skipped vertices
path_abg00523.kgml: 27 -> [26] -> 63 -> 28
path_abg00523.kgml: R02328 -> [R06513] -> R06514 -> R02777
path_abg00523.kgml: abg:Asbog_00009 -> [abg:Asbog_00008] -> abg:Asbog_00010 -> abg:Asbog_00011
path_abg00523.kgml: 2.7.7.24 -> [4.2.1.46] -> 5.1.3.13 -> 1.1.1.133
path_abg00523.kgml:
path_abg00523.kgml: Found a trail of span 2 containing skipped vertices
path_abg00523.kgml: 27 -> [26 -> 63] -> 28
path_abg00523.kgml: R02328 -> [R06513 -> R06514] -> R02777
path_abg00523.kgml: abg:Asbog_00009 -> [abg:Asbog_00008 -> abg:Asbog_00010] -> abg:Asbog_00011
path_abg00523.kgml: 2.7.7.24 -> [4.2.1.46 -> 5.1.3.13] -> 1.1.1.133
path_abg00523.kgml: Skipped genes: abg:Asbog_00010
path_abg00523.kgml:
path_abg00523.kgml: --- 0.20 seconds ---

path_abg00525.kgml: Acarbose and validamycin biosynthesis
path_abg00525.kgml: Initialization took 0.03 seconds
path_abg00525.kgml:
path_abg00525.kgml: Found a trail of span 2 without skipping any vertex
path_abg00525.kgml: 58 -> 59
path_abg00525.kgml: R02328 -> R06513
path_abg00525.kgml: abg:Asbog_00009 -> abg:Asbog_00008
path_abg00525.kgml: 2.7.7.24 -> 4.2.1.46
path_abg00525.kgml:
path_abg00525.kgml: --- 0.08 seconds ---

path_abg00540.kgml: Lipopolysaccharide biosynthesis
path_abg00540.kgml: Initialization took 0.22 seconds
path_abg00540.kgml:
path_abg00540.kgml: Found a trail of span 4 without skipping any vertex
path_abg00540.kgml: 45 -> 80 -> 79 -> 75
path_abg00540.kgml: R04657 -> R04658 -> R05074 -> R05146
path_abg00540.kgml: abg:Asbog_01677 -> abg:Asbog_01676 -> abg:Asbog_01676 -> abg:Asbog_01678
path_abg00540.kgml: 2.7.1.130 -> 2.4.99.12 -> 2.4.99.13 -> 2.3.1.241
path_abg00540.kgml:
path_abg00540.kgml: Found a trail of span 3 containing skipped vertices
path_abg00540.kgml: 45 -> 80 -> [79] -> 75
path_abg00540.kgml: R04657 -> R04658 -> [R05074] -> R05146
path_abg00540.kgml: abg:Asbog_01677 -> abg:Asbog_01676 -> [abg:Asbog_01676] -> abg:Asbog_01678
path_abg00540.kgml: 2.7.1.130 -> 2.4.99.12 -> [2.4.99.13] -> 2.3.1.241
path_abg00540.kgml:
path_abg00540.kgml: Found a trail of span 3 containing skipped vertices
path_abg00540.kgml: 45 -> [80] -> 79 -> 75
path_abg00540.kgml: R04657 -> [R04658] -> R05074 -> R05146
path_abg00540.kgml: abg:Asbog_01677 -> [abg:Asbog_01676] -> abg:Asbog_01676 -> abg:Asbog_01678
path_abg00540.kgml: 2.7.1.130 -> [2.4.99.12] -> 2.4.99.13 -> 2.3.1.241
path_abg00540.kgml:
path_abg00540.kgml: Found a trail of span 2 containing skipped vertices
path_abg00540.kgml: 90 -> [89] -> 88
path_abg00540.kgml: R04567 -> [R04587] -> R04550
path_abg00540.kgml: abg:Asbog_01881 -> [abg:Asbog_01014] -> abg:Asbog_01883
path_abg00540.kgml: 2.3.1.129 -> [3.5.1.108] -> 2.3.1.191
path_abg00540.kgml: Skipped genes: abg:Asbog_01882
path_abg00540.kgml:
path_abg00540.kgml: Found a trail of span 2 containing skipped vertices
path_abg00540.kgml: 45 -> [80 -> 79] -> 75
path_abg00540.kgml: R04657 -> [R04658 -> R05074] -> R05146
path_abg00540.kgml: abg:Asbog_01677 -> [abg:Asbog_01676 -> abg:Asbog_01676] -> abg:Asbog_01678
path_abg00540.kgml: 2.7.1.130 -> [2.4.99.12 -> 2.4.99.13] -> 2.3.1.241
path_abg00540.kgml:
path_abg00540.kgml: --- 0.43 seconds ---

path_abg00550.kgml: Peptidoglycan biosynthesis
path_abg00550.kgml: Initialization took 0.27 seconds
path_abg00550.kgml:
path_abg00550.kgml: Found a trail of span 7 containing skipped vertices
path_abg00550.kgml: 59 -> 33 -> 32 -> 34 -> 23 -> 35 -> 36
path_abg00550.kgml: {R03191, R03192} -> R03193 -> R02783 -> R02788 -> R04617 -> R05630 -> R05032
path_abg00550.kgml: abg:Asbog_01019 -> abg:Asbog_01020 -> abg:Asbog_01023 -> abg:Asbog_01026 -> abg:Asbog_01025 -> abg:Asbog_01024 -> abg:Asbog_01021
path_abg00550.kgml: {1.3.1.98, 1.3.1.98} -> 6.3.2.8 -> 6.3.2.9 -> 6.3.2.13 -> 6.3.2.10 -> 2.7.8.13 -> 2.4.1.227
path_abg00550.kgml: Skipped genes: abg:Asbog_01022
path_abg00550.kgml:
path_abg00550.kgml: Found a trail of span 6 containing skipped vertices
path_abg00550.kgml: 59 -> 33 -> 32 -> 34 -> [23] -> 35 -> 36
path_abg00550.kgml: {R03191, R03192} -> R03193 -> R02783 -> R02788 -> [R04617] -> R05630 -> R05032
path_abg00550.kgml: abg:Asbog_01019 -> abg:Asbog_01020 -> abg:Asbog_01023 -> abg:Asbog_01026 -> [abg:Asbog_01025] -> abg:Asbog_01024 -> abg:Asbog_01021
path_abg00550.kgml: {1.3.1.98, 1.3.1.98} -> 6.3.2.8 -> 6.3.2.9 -> 6.3.2.13 -> [6.3.2.10] -> 2.7.8.13 -> 2.4.1.227
path_abg00550.kgml: Skipped genes: abg:Asbog_01025, abg:Asbog_01022
path_abg00550.kgml:
path_abg00550.kgml: Found a trail of span 6 containing skipped vertices
path_abg00550.kgml: 59 -> 33 -> 32 -> [34] -> 23 -> 35 -> 36
path_abg00550.kgml: {R03191, R03192} -> R03193 -> R02783 -> [R02788] -> R04617 -> R05630 -> R05032
path_abg00550.kgml: abg:Asbog_01019 -> abg:Asbog_01020 -> abg:Asbog_01023 -> [abg:Asbog_01026] -> abg:Asbog_01025 -> abg:Asbog_01024 -> abg:Asbog_01021
path_abg00550.kgml: {1.3.1.98, 1.3.1.98} -> 6.3.2.8 -> 6.3.2.9 -> [6.3.2.13] -> 6.3.2.10 -> 2.7.8.13 -> 2.4.1.227
path_abg00550.kgml: Skipped genes: abg:Asbog_01022
path_abg00550.kgml:
path_abg00550.kgml: Found a trail of span 6 containing skipped vertices
path_abg00550.kgml: 59 -> [33] -> 32 -> 34 -> 23 -> 35 -> 36
path_abg00550.kgml: {R03191, R03192} -> [R03193] -> R02783 -> R02788 -> R04617 -> R05630 -> R05032
path_abg00550.kgml: abg:Asbog_01019 -> [abg:Asbog_01020] -> abg:Asbog_01023 -> abg:Asbog_01026 -> abg:Asbog_01025 -> abg:Asbog_01024 -> abg:Asbog_01021
path_abg00550.kgml: {1.3.1.98, 1.3.1.98} -> [6.3.2.8] -> 6.3.2.9 -> 6.3.2.13 -> 6.3.2.10 -> 2.7.8.13 -> 2.4.1.227
path_abg00550.kgml: Skipped genes: abg:Asbog_01020, abg:Asbog_01022
path_abg00550.kgml:
path_abg00550.kgml: Found a trail of span 6 containing skipped vertices
path_abg00550.kgml: 59 -> 33 -> 32 -> 34 -> 23 -> [35] -> 36
path_abg00550.kgml: {R03191, R03192} -> R03193 -> R02783 -> R02788 -> R04617 -> [R05630] -> R05032
path_abg00550.kgml: abg:Asbog_01019 -> abg:Asbog_01020 -> abg:Asbog_01023 -> abg:Asbog_01026 -> abg:Asbog_01025 -> [abg:Asbog_01024] -> abg:Asbog_01021
path_abg00550.kgml: {1.3.1.98, 1.3.1.98} -> 6.3.2.8 -> 6.3.2.9 -> 6.3.2.13 -> 6.3.2.10 -> [2.7.8.13] -> 2.4.1.227
path_abg00550.kgml: Skipped genes: abg:Asbog_01024, abg:Asbog_01022
path_abg00550.kgml:
path_abg00550.kgml: Found a trail of span 5 containing skipped vertices
path_abg00550.kgml: 59 -> 33 -> 32 -> [34 -> 23] -> 35 -> 36
path_abg00550.kgml: {R03191, R03192} -> R03193 -> R02783 -> [R02788 -> R04617] -> R05630 -> R05032
path_abg00550.kgml: abg:Asbog_01019 -> abg:Asbog_01020 -> abg:Asbog_01023 -> [abg:Asbog_01026 -> abg:Asbog_01025] -> abg:Asbog_01024 -> abg:Asbog_01021
path_abg00550.kgml: {1.3.1.98, 1.3.1.98} -> 6.3.2.8 -> 6.3.2.9 -> [6.3.2.13 -> 6.3.2.10] -> 2.7.8.13 -> 2.4.1.227
path_abg00550.kgml: Skipped genes: abg:Asbog_01022
path_abg00550.kgml:
path_abg00550.kgml: Found a trail of span 4 containing skipped vertices
path_abg00550.kgml: 59 -> 33 -> 32 -> [34 -> 23 -> 35] -> 36
path_abg00550.kgml: {R03191, R03192} -> R03193 -> R02783 -> [R02788 -> R04617 -> R05630] -> R05032
path_abg00550.kgml: abg:Asbog_01019 -> abg:Asbog_01020 -> abg:Asbog_01023 -> [abg:Asbog_01026 -> abg:Asbog_01025 -> abg:Asbog_01024] -> abg:Asbog_01021
path_abg00550.kgml: {1.3.1.98, 1.3.1.98} -> 6.3.2.8 -> 6.3.2.9 -> [6.3.2.13 -> 6.3.2.10 -> 2.7.8.13] -> 2.4.1.227
path_abg00550.kgml: Skipped genes: abg:Asbog_01022
path_abg00550.kgml:
path_abg00550.kgml: Found a trail of span 2 without skipping any vertex
path_abg00550.kgml: 29 -> 28
path_abg00550.kgml: R04573 -> R05629
path_abg00550.kgml: abg:Asbog_01025 -> abg:Asbog_01024
path_abg00550.kgml: 6.3.2.10 -> 2.7.8.13
path_abg00550.kgml:
path_abg00550.kgml: --- 0.81 seconds ---

path_abg00561.kgml: Glycerolipid metabolism
path_abg00561.kgml: Initialization took 0.07 seconds
path_abg00561.kgml: (not found)
path_abg00561.kgml: --- 0.10 seconds ---

path_abg00562.kgml: Inositol phosphate metabolism
path_abg00562.kgml: Initialization took 0.28 seconds
path_abg00562.kgml:
path_abg00562.kgml: Found a trail of span 5 without skipping any vertex
path_abg00562.kgml: 82 -> 83 -> 114 -> 115 -> 117
path_abg00562.kgml: R01183 -> R02782 -> R08603 -> R08503 -> R05661
path_abg00562.kgml: abg:Asbog_00339 -> {abg:Asbog_00337, abg:Asbog_00356} -> abg:Asbog_00336 -> abg:Asbog_00338 -> abg:Asbog_00335
path_abg00562.kgml: 1.1.1.18 -> 4.2.1.44 -> 3.7.1.22 -> 5.3.1.30 -> 2.7.1.92
path_abg00562.kgml:
path_abg00562.kgml: Found a trail of span 4 containing skipped vertices
path_abg00562.kgml: 82 -> 83 -> 114 -> [115] -> 117
path_abg00562.kgml: R01183 -> R02782 -> R08603 -> [R08503] -> R05661
path_abg00562.kgml: abg:Asbog_00339 -> {abg:Asbog_00337, abg:Asbog_00356} -> abg:Asbog_00336 -> [abg:Asbog_00338] -> abg:Asbog_00335
path_abg00562.kgml: 1.1.1.18 -> 4.2.1.44 -> 3.7.1.22 -> [5.3.1.30] -> 2.7.1.92
path_abg00562.kgml: Skipped genes: abg:Asbog_00338
path_abg00562.kgml:
path_abg00562.kgml: Found a trail of span 4 containing skipped vertices
path_abg00562.kgml: 83 -> 82 -> [83 -> 114] -> 115 -> 117
path_abg00562.kgml: R02782 -> R01183 -> [R02782 -> R08603] -> R08503 -> R05661
path_abg00562.kgml: {abg:Asbog_00337, abg:Asbog_00356} -> abg:Asbog_00339 -> [{abg:Asbog_00337, abg:Asbog_00356} -> abg:Asbog_00336] -> abg:Asbog_00338 -> abg:Asbog_00335
path_abg00562.kgml: 4.2.1.44 -> 1.1.1.18 -> [4.2.1.44 -> 3.7.1.22] -> 5.3.1.30 -> 2.7.1.92
path_abg00562.kgml: Skipped genes: abg:Asbog_00336
path_abg00562.kgml:
path_abg00562.kgml: Found a trail of span 3 containing skipped vertices
path_abg00562.kgml: 83 -> 82 -> [83 -> 114 -> 115] -> 117
path_abg00562.kgml: R02782 -> R01183 -> [R02782 -> R08603 -> R08503] -> R05661
path_abg00562.kgml: {abg:Asbog_00337, abg:Asbog_00356} -> abg:Asbog_00339 -> [{abg:Asbog_00337, abg:Asbog_00356} -> abg:Asbog_00336 -> abg:Asbog_00338] -> abg:Asbog_00335
path_abg00562.kgml: 4.2.1.44 -> 1.1.1.18 -> [4.2.1.44 -> 3.7.1.22 -> 5.3.1.30] -> 2.7.1.92
path_abg00562.kgml: Skipped genes: abg:Asbog_00338, abg:Asbog_00336
path_abg00562.kgml:
path_abg00562.kgml: --- 0.50 seconds ---

path_abg00564.kgml: Glycerophospholipid metabolism
path_abg00564.kgml: Initialization took 0.48 seconds
path_abg00564.kgml:
path_abg00564.kgml: Found a trail of span 2 without skipping any vertex
path_abg00564.kgml: 103 -> 135
path_abg00564.kgml: R01800 -> R02055
path_abg00564.kgml: abg:Asbog_00883 -> abg:Asbog_00884
path_abg00564.kgml: 2.7.8.8 -> 4.1.1.65
path_abg00564.kgml:
path_abg00564.kgml: --- 0.58 seconds ---

path_abg00590.kgml: Arachidonic acid metabolism
path_abg00590.kgml: Initialization took 0.03 seconds
path_abg00590.kgml: (not found)
path_abg00590.kgml: --- 0.05 seconds ---

path_abg00620.kgml: Pyruvate metabolism
path_abg00620.kgml: Initialization took 1.13 seconds
path_abg00620.kgml:
path_abg00620.kgml: Found a trail of span 4 containing skipped vertices
path_abg00620.kgml: 123 -> 55 -> [124] -> 125 -> 124
path_abg00620.kgml: R00014 -> R03270 -> [R02569] -> R07618 -> R02569
path_abg00620.kgml: {abg:Asbog_01242, abg:Asbog_01243} -> {abg:Asbog_01242, abg:Asbog_01243} -> [abg:Asbog_01244] -> {abg:Asbog_00396, abg:Asbog_01245} -> abg:Asbog_01244
path_abg00620.kgml: {1.2.4.1, 2.2.1.6, 4.1.1.1} -> 1.2.4.1 -> [2.3.1.12] -> 1.8.1.4 -> 2.3.1.12
path_abg00620.kgml:
path_abg00620.kgml: Found a trail of span 3 without skipping any vertex
path_abg00620.kgml: 177 -> 97 -> 85
path_abg00620.kgml: R10866 -> R00230 -> R01196
path_abg00620.kgml: abg:Asbog_02373 -> {abg:Asbog_01174, abg:Asbog_02372} -> abg:Asbog_02373
path_abg00620.kgml: ? -> 2.3.1.8 -> {1.2.7.1, 1.2.7.11}
path_abg00620.kgml:
path_abg00620.kgml: Found a trail of span 2 without skipping any vertex
path_abg00620.kgml: 174 -> 80
path_abg00620.kgml: R01082 -> R00214
path_abg00620.kgml: abg:Asbog_02103 -> abg:Asbog_02102
path_abg00620.kgml: 4.2.1.2 -> {1.1.1.38, 1.1.1.39}
path_abg00620.kgml:
path_abg00620.kgml: --- 7.81 seconds ---

path_abg00623.kgml: Toluene degradation
path_abg00623.kgml: Initialization took 0.05 seconds
path_abg00623.kgml: (not found)
path_abg00623.kgml: --- 0.08 seconds ---

path_abg00625.kgml: Chloroalkane and chloroalkene degradation
path_abg00625.kgml: Initialization took 0.05 seconds
path_abg00625.kgml: (not found)
path_abg00625.kgml: --- 0.08 seconds ---

path_abg00626.kgml: Naphthalene degradation
path_abg00626.kgml: Initialization took 0.05 seconds
path_abg00626.kgml: (not found)
path_abg00626.kgml: --- 0.08 seconds ---

path_abg00627.kgml: Aminobenzoate degradation
path_abg00627.kgml: Initialization took 0.04 seconds
path_abg00627.kgml: (not found)
path_abg00627.kgml: --- 0.07 seconds ---

path_abg00630.kgml: Glyoxylate and dicarboxylate metabolism
path_abg00630.kgml: Initialization took 0.58 seconds
path_abg00630.kgml: (not found)
path_abg00630.kgml: --- 0.63 seconds ---

path_abg00633.kgml: Nitrotoluene degradation
path_abg00633.kgml: Initialization took 0.03 seconds
path_abg00633.kgml: (not found)
path_abg00633.kgml: --- 0.07 seconds ---

path_abg00640.kgml: Propanoate metabolism
path_abg00640.kgml: Initialization took 0.18 seconds
path_abg00640.kgml: (not found)
path_abg00640.kgml: --- 0.20 seconds ---

path_abg00650.kgml: Butanoate metabolism
path_abg00650.kgml: Initialization took 0.23 seconds
path_abg00650.kgml: (not found)
path_abg00650.kgml: --- 0.27 seconds ---

path_abg00660.kgml: C5-Branched dibasic acid metabolism
path_abg00660.kgml: Initialization took 0.07 seconds
path_abg00660.kgml:
path_abg00660.kgml: Found a trail of span 3 without skipping any vertex
path_abg00660.kgml: 31 -> 96 -> 97
path_abg00660.kgml: R03896 -> R03898 -> R00994
path_abg00660.kgml: {abg:Asbog_00976, abg:Asbog_00977} -> {abg:Asbog_00976, abg:Asbog_00977} -> abg:Asbog_00978
path_abg00660.kgml: 4.2.1.35 -> 4.2.1.35 -> 1.1.1.85
path_abg00660.kgml:
path_abg00660.kgml: --- 0.17 seconds ---

path_abg00670.kgml: One carbon pool by folate
path_abg00670.kgml: Initialization took 0.22 seconds
path_abg00670.kgml:
path_abg00670.kgml: Found a trail of span 3 containing skipped vertices
path_abg00670.kgml: 28 -> [29] -> 26 -> [54 -> 60] -> 29
path_abg00670.kgml: R01655 -> [R01220] -> {R01224, R07168} -> [R00946 -> R06613] -> R01220
path_abg00670.kgml: abg:Asbog_00422 -> [abg:Asbog_00422] -> {abg:Asbog_00111, abg:Asbog_00421} -> [abg:Asbog_00619 -> abg:Asbog_00660] -> abg:Asbog_00422
path_abg00670.kgml: 3.5.4.9 -> [1.5.1.5] -> {1.5.1.20, 1.5.1.20} -> [2.1.1.13 -> 2.1.1.148] -> 1.5.1.5
path_abg00670.kgml:
path_abg00670.kgml: --- 0.47 seconds ---

path_abg00680.kgml: Methane metabolism
path_abg00680.kgml: Initialization took 0.38 seconds
path_abg00680.kgml:
path_abg00680.kgml: Found a trail of span 2 without skipping any vertex
path_abg00680.kgml: 103 -> 102
path_abg00680.kgml: R06983 -> R00527
path_abg00680.kgml: abg:Asbog_01643 -> abg:Asbog_01642
path_abg00680.kgml: 1.1.1.284 -> 3.1.2.12
path_abg00680.kgml:
path_abg00680.kgml: Found a trail of span 2 without skipping any vertex
path_abg00680.kgml: 196 -> 194
path_abg00680.kgml: R01011 -> R01068
path_abg00680.kgml: abg:Asbog_00691 -> {abg:Asbog_00688, abg:Asbog_02238, abg:Asbog_02781}
path_abg00680.kgml: 2.7.1.29 -> 4.1.2.13
path_abg00680.kgml:
path_abg00680.kgml: --- 0.47 seconds ---

path_abg00730.kgml: Thiamine metabolism
path_abg00730.kgml: Initialization took 0.17 seconds
path_abg00730.kgml:
path_abg00730.kgml: Found a trail of span 2 containing skipped vertices
path_abg00730.kgml: 70 -> 69
path_abg00730.kgml: R07463 -> R10247
path_abg00730.kgml: abg:Asbog_01318 -> abg:Asbog_01320
path_abg00730.kgml: 1.4.3.19 -> 2.8.1.10
path_abg00730.kgml: Skipped genes: abg:Asbog_01319
path_abg00730.kgml:
path_abg00730.kgml: --- 0.24 seconds ---

path_abg00740.kgml: Riboflavin metabolism
path_abg00740.kgml: Initialization took 0.12 seconds
path_abg00740.kgml:
path_abg00740.kgml: Found a trail of span 3 containing skipped vertices
path_abg00740.kgml: 32 -> [41] -> 42 -> 41
path_abg00740.kgml: R07281 -> [R04457] -> R00066 -> R04457
path_abg00740.kgml: abg:Asbog_00466 -> [abg:Asbog_00467] -> abg:Asbog_00465 -> abg:Asbog_00467
path_abg00740.kgml: 4.1.99.12 -> [2.5.1.78] -> 2.5.1.9 -> 2.5.1.78
path_abg00740.kgml:
path_abg00740.kgml: Found a trail of span 3 containing skipped vertices
path_abg00740.kgml: 38 -> 39 -> 40
path_abg00740.kgml: R00425 -> R03459 -> R03458
path_abg00740.kgml: abg:Asbog_00466 -> abg:Asbog_00464 -> abg:Asbog_00464
path_abg00740.kgml: 3.5.4.25 -> 3.5.4.26 -> 1.1.1.193
path_abg00740.kgml: Skipped genes: abg:Asbog_00465
path_abg00740.kgml:
path_abg00740.kgml: Found a trail of span 2 containing skipped vertices
path_abg00740.kgml: 38 -> [39] -> 40
path_abg00740.kgml: R00425 -> [R03459] -> R03458
path_abg00740.kgml: abg:Asbog_00466 -> [abg:Asbog_00464] -> abg:Asbog_00464
path_abg00740.kgml: 3.5.4.25 -> [3.5.4.26] -> 1.1.1.193
path_abg00740.kgml: Skipped genes: abg:Asbog_00465
path_abg00740.kgml:
path_abg00740.kgml: --- 0.28 seconds ---

path_abg00750.kgml: Vitamin B6 metabolism
path_abg00750.kgml: Initialization took 0.07 seconds
path_abg00750.kgml: (not found)
path_abg00750.kgml: --- 0.10 seconds ---

path_abg00760.kgml: Nicotinate and nicotinamide metabolism
path_abg00760.kgml: Initialization took 0.28 seconds
path_abg00760.kgml:
path_abg00760.kgml: Found a trail of span 3 without skipping any vertex
path_abg00760.kgml: 71 -> 72 -> 73
path_abg00760.kgml: R00481 -> R04292 -> R03348
path_abg00760.kgml: abg:Asbog_00797 -> abg:Asbog_00796 -> abg:Asbog_00798
path_abg00760.kgml: 1.4.3.16 -> 2.5.1.72 -> 2.4.2.19
path_abg00760.kgml:
path_abg00760.kgml: Found a trail of span 2 containing skipped vertices
path_abg00760.kgml: 71 -> [72] -> 73
path_abg00760.kgml: R00481 -> [R04292] -> R03348
path_abg00760.kgml: abg:Asbog_00797 -> [abg:Asbog_00796] -> abg:Asbog_00798
path_abg00760.kgml: 1.4.3.16 -> [2.5.1.72] -> 2.4.2.19
path_abg00760.kgml:
path_abg00760.kgml: --- 0.45 seconds ---

path_abg00770.kgml: Pantothenate and CoA biosynthesis
path_abg00770.kgml: Initialization took 0.37 seconds
path_abg00770.kgml:
path_abg00770.kgml: Found a trail of span 2 without skipping any vertex
path_abg00770.kgml: 82 -> 81
path_abg00770.kgml: R00006 -> R03051
path_abg00770.kgml: {abg:Asbog_00435, abg:Asbog_00436} -> abg:Asbog_00437
path_abg00770.kgml: 2.2.1.6 -> 1.1.1.86
path_abg00770.kgml:
path_abg00770.kgml: --- 0.46 seconds ---

path_abg00780.kgml: Biotin metabolism
path_abg00780.kgml: Initialization took 0.22 seconds
path_abg00780.kgml:
path_abg00780.kgml: Found a trail of span 4 containing skipped vertices
path_abg00780.kgml: 95 -> 53 -> [56 -> 59] -> 74 -> 67
path_abg00780.kgml: R10115 -> R10116 -> [R10117 -> R10118] -> R10119 -> R10120
path_abg00780.kgml: abg:Asbog_00932 -> {abg:Asbog_00590, abg:Asbog_00930} -> [abg:Asbog_01882 -> abg:Asbog_01673] -> abg:Asbog_00932 -> {abg:Asbog_00590, abg:Asbog_00930}
path_abg00780.kgml: {2.3.1.179, 2.3.1.41} -> 1.1.1.100 -> [4.2.1.59 -> 1.3.1.10] -> {2.3.1.179, 2.3.1.41} -> 1.1.1.100
path_abg00780.kgml: Skipped genes: abg:Asbog_00931
path_abg00780.kgml:
path_abg00780.kgml: Found a trail of span 3 containing skipped vertices
path_abg00780.kgml: 95 -> [53 -> 56 -> 59] -> 74 -> 67
path_abg00780.kgml: R10115 -> [R10116 -> R10117 -> R10118] -> R10119 -> R10120
path_abg00780.kgml: abg:Asbog_00932 -> [{abg:Asbog_00590, abg:Asbog_00930} -> abg:Asbog_01882 -> abg:Asbog_01673] -> abg:Asbog_00932 -> {abg:Asbog_00590, abg:Asbog_00930}
path_abg00780.kgml: {2.3.1.179, 2.3.1.41} -> [1.1.1.100 -> 4.2.1.59 -> 1.3.1.10] -> {2.3.1.179, 2.3.1.41} -> 1.1.1.100
path_abg00780.kgml: Skipped genes: abg:Asbog_00931
path_abg00780.kgml:
path_abg00780.kgml: Found a trail of span 3 containing skipped vertices
path_abg00780.kgml: 95 -> 53 -> [56 -> 59 -> 74] -> 67
path_abg00780.kgml: R10115 -> R10116 -> [R10117 -> R10118 -> R10119] -> R10120
path_abg00780.kgml: abg:Asbog_00932 -> {abg:Asbog_00590, abg:Asbog_00930} -> [abg:Asbog_01882 -> abg:Asbog_01673 -> abg:Asbog_00932] -> {abg:Asbog_00590, abg:Asbog_00930}
path_abg00780.kgml: {2.3.1.179, 2.3.1.41} -> 1.1.1.100 -> [4.2.1.59 -> 1.3.1.10 -> {2.3.1.179, 2.3.1.41}] -> 1.1.1.100
path_abg00780.kgml: Skipped genes: abg:Asbog_00931
path_abg00780.kgml:
path_abg00780.kgml: Found a trail of span 3 containing skipped vertices
path_abg00780.kgml: 42 -> 45 -> [32] -> 31
path_abg00780.kgml: R09725 -> R10124 -> [R03231] -> R03182
path_abg00780.kgml: abg:Asbog_00231 -> {abg:Asbog_00232, abg:Asbog_00946} -> [abg:Asbog_00239] -> abg:Asbog_00230
path_abg00780.kgml: 3.1.1.85 -> 2.3.1.47 -> [2.6.1.62] -> 6.3.3.3
path_abg00780.kgml:
path_abg00780.kgml: Found a trail of span 2 containing skipped vertices
path_abg00780.kgml: 34 -> [32] -> 31
path_abg00780.kgml: R03210 -> [R03231] -> R03182
path_abg00780.kgml: {abg:Asbog_00232, abg:Asbog_00946} -> [abg:Asbog_00239] -> abg:Asbog_00230
path_abg00780.kgml: 2.3.1.47 -> [2.6.1.62] -> 6.3.3.3
path_abg00780.kgml: Skipped genes: abg:Asbog_00231
path_abg00780.kgml:
path_abg00780.kgml: Found a trail of span 2 containing skipped vertices
path_abg00780.kgml: 42 -> [45 -> 32] -> 31
path_abg00780.kgml: R09725 -> [R10124 -> R03231] -> R03182
path_abg00780.kgml: abg:Asbog_00231 -> [{abg:Asbog_00232, abg:Asbog_00946} -> abg:Asbog_00239] -> abg:Asbog_00230
path_abg00780.kgml: 3.1.1.85 -> [2.3.1.47 -> 2.6.1.62] -> 6.3.3.3
path_abg00780.kgml:
path_abg00780.kgml: --- 0.50 seconds ---

path_abg00785.kgml: Lipoic acid metabolism
path_abg00785.kgml: Initialization took 0.04 seconds
path_abg00785.kgml: (not found)
path_abg00785.kgml: --- 0.07 seconds ---

path_abg00790.kgml: Folate biosynthesis
path_abg00790.kgml: Initialization took 0.38 seconds
path_abg00790.kgml:
path_abg00790.kgml: Found a trail of span 4 containing skipped vertices
path_abg00790.kgml: 93 -> 117 -> 94 -> [118] -> 122
path_abg00790.kgml: R09394 -> R11372 -> R09395 -> [R09726] -> R09735
path_abg00790.kgml: abg:Asbog_02424 -> abg:Asbog_02425 -> abg:Asbog_02427 -> [abg:Asbog_01285] -> abg:Asbog_02423
path_abg00790.kgml: 4.1.99.22 -> 4.6.1.17 -> 2.8.1.12 -> [2.7.7.75] -> 2.10.1.1
path_abg00790.kgml: Skipped genes: abg:Asbog_02426
path_abg00790.kgml:
path_abg00790.kgml: Found a trail of span 3 without skipping any vertex
path_abg00790.kgml: 96 -> 102 -> 103
path_abg00790.kgml: R09959 -> R10002 -> R09978
path_abg00790.kgml: abg:Asbog_00303 -> abg:Asbog_00305 -> abg:Asbog_00304
path_abg00790.kgml: 4.1.2.50 -> 4.3.99.3 -> 6.3.4.20
path_abg00790.kgml:
path_abg00790.kgml: Found a trail of span 3 without skipping any vertex
path_abg00790.kgml: 75 -> 74 -> 72
path_abg00790.kgml: R03504 -> R03503 -> R03067
path_abg00790.kgml: abg:Asbog_00294 -> abg:Asbog_00294 -> abg:Asbog_00293
path_abg00790.kgml: 4.1.2.25 -> 2.7.6.3 -> 2.5.1.15
path_abg00790.kgml:
path_abg00790.kgml: Found a trail of span 3 containing skipped vertices
path_abg00790.kgml: 93 -> 117 -> [94 -> 118] -> 122
path_abg00790.kgml: R09394 -> R11372 -> [R09395 -> R09726] -> R09735
path_abg00790.kgml: abg:Asbog_02424 -> abg:Asbog_02425 -> [abg:Asbog_02427 -> abg:Asbog_01285] -> abg:Asbog_02423
path_abg00790.kgml: 4.1.99.22 -> 4.6.1.17 -> [2.8.1.12 -> 2.7.7.75] -> 2.10.1.1
path_abg00790.kgml:
path_abg00790.kgml: Found a trail of span 2 containing skipped vertices
path_abg00790.kgml: 75 -> [74] -> 72
path_abg00790.kgml: R03504 -> [R03503] -> R03067
path_abg00790.kgml: abg:Asbog_00294 -> [abg:Asbog_00294] -> abg:Asbog_00293
path_abg00790.kgml: 4.1.2.25 -> [2.7.6.3] -> 2.5.1.15
path_abg00790.kgml:
path_abg00790.kgml: Found a trail of span 2 without skipping any vertex
path_abg00790.kgml: 75 -> 73
path_abg00790.kgml: R03504 -> R03066
path_abg00790.kgml: abg:Asbog_00294 -> abg:Asbog_00293
path_abg00790.kgml: 4.1.2.25 -> 2.5.1.15
path_abg00790.kgml:
path_abg00790.kgml: Found a trail of span 2 containing skipped vertices
path_abg00790.kgml: 96 -> [102] -> 103
path_abg00790.kgml: R09959 -> [R10002] -> R09978
path_abg00790.kgml: abg:Asbog_00303 -> [abg:Asbog_00305] -> abg:Asbog_00304
path_abg00790.kgml: 4.1.2.50 -> [4.3.99.3] -> 6.3.4.20
path_abg00790.kgml:
path_abg00790.kgml: Found a trail of span 2 containing skipped vertices
path_abg00790.kgml: 93 -> [117 -> 94 -> 118] -> 122
path_abg00790.kgml: R09394 -> [R11372 -> R09395 -> R09726] -> R09735
path_abg00790.kgml: abg:Asbog_02424 -> [abg:Asbog_02425 -> abg:Asbog_02427 -> abg:Asbog_01285] -> abg:Asbog_02423
path_abg00790.kgml: 4.1.99.22 -> [4.6.1.17 -> 2.8.1.12 -> 2.7.7.75] -> 2.10.1.1
path_abg00790.kgml:
path_abg00790.kgml: --- 0.81 seconds ---

path_abg00860.kgml: Porphyrin and chlorophyll metabolism
path_abg00860.kgml: Initialization took 1.83 seconds
path_abg00860.kgml:
path_abg00860.kgml: Found a trail of span 5 containing skipped vertices
path_abg00860.kgml: 301 -> 302 -> 315 -> 305 -> 308
path_abg00860.kgml: R05220 -> R05225 -> R07302 -> {R05221, R06558} -> R05222
path_abg00860.kgml: {abg:Asbog_00253, abg:Asbog_00986} -> abg:Asbog_00254 -> {abg:Asbog_00258, abg:Asbog_00259} -> abg:Asbog_00252 -> abg:Asbog_00252
path_abg00860.kgml: 2.5.1.17 -> 6.3.5.10 -> 6.3.1.10 -> {2.7.1.156, 2.7.1.156} -> 2.7.7.62
path_abg00860.kgml: Skipped genes: abg:Asbog_00256
path_abg00860.kgml:
path_abg00860.kgml: Found a trail of span 4 containing skipped vertices
path_abg00860.kgml: 301 -> 302 -> [315] -> 305 -> 308
path_abg00860.kgml: R05220 -> R05225 -> [R07302] -> {R05221, R06558} -> R05222
path_abg00860.kgml: {abg:Asbog_00253, abg:Asbog_00986} -> abg:Asbog_00254 -> [{abg:Asbog_00258, abg:Asbog_00259}] -> abg:Asbog_00252 -> abg:Asbog_00252
path_abg00860.kgml: 2.5.1.17 -> 6.3.5.10 -> [6.3.1.10] -> {2.7.1.156, 2.7.1.156} -> 2.7.7.62
path_abg00860.kgml:
path_abg00860.kgml: Found a trail of span 4 containing skipped vertices
path_abg00860.kgml: 277 -> [274 -> 273 -> 270] -> 271 -> 281 -> 280
path_abg00860.kgml: R00830 -> [R00036 -> R00084 -> R03165] -> R03194 -> R03947 -> R02864
path_abg00860.kgml: abg:Asbog_02148 -> [abg:Asbog_01590 -> {abg:Asbog_00133, abg:Asbog_01798} -> abg:Asbog_01799] -> abg:Asbog_02144 -> abg:Asbog_02144 -> abg:Asbog_02144
path_abg00860.kgml: 2.3.1.37 -> [4.2.1.24 -> 2.5.1.61 -> 4.2.1.75] -> 2.1.1.107 -> 1.3.1.76 -> 4.99.1.4
path_abg00860.kgml: Skipped genes: abg:Asbog_02147
path_abg00860.kgml:
path_abg00860.kgml: Found a trail of span 4 containing skipped vertices
path_abg00860.kgml: 301 -> 302 -> 315 -> [305] -> 308
path_abg00860.kgml: R05220 -> R05225 -> R07302 -> [{R05221, R06558}] -> R05222
path_abg00860.kgml: {abg:Asbog_00253, abg:Asbog_00986} -> abg:Asbog_00254 -> {abg:Asbog_00258, abg:Asbog_00259} -> [abg:Asbog_00252] -> abg:Asbog_00252
path_abg00860.kgml: 2.5.1.17 -> 6.3.5.10 -> 6.3.1.10 -> [{2.7.1.156, 2.7.1.156}] -> 2.7.7.62
path_abg00860.kgml: Skipped genes: abg:Asbog_00256
path_abg00860.kgml:
path_abg00860.kgml: Found a trail of span 4 containing skipped vertices
path_abg00860.kgml: 301 -> 302 -> 316 -> 308
path_abg00860.kgml: R05220 -> R05225 -> R06529 -> R05222
path_abg00860.kgml: {abg:Asbog_00253, abg:Asbog_00986} -> abg:Asbog_00254 -> {abg:Asbog_00258, abg:Asbog_00259} -> abg:Asbog_00252
path_abg00860.kgml: 2.5.1.17 -> 6.3.5.10 -> 6.3.1.10 -> 2.7.7.62
path_abg00860.kgml: Skipped genes: abg:Asbog_00256
path_abg00860.kgml:
path_abg00860.kgml: Found a trail of span 3 without skipping any vertex
path_abg00860.kgml: 304 -> 305 -> 308
path_abg00860.kgml: R07268 -> {R05221, R06558} -> R05222
path_abg00860.kgml: {abg:Asbog_00253, abg:Asbog_00986} -> abg:Asbog_00252 -> abg:Asbog_00252
path_abg00860.kgml: 2.5.1.17 -> {2.7.1.156, 2.7.1.156} -> 2.7.7.62
path_abg00860.kgml:
path_abg00860.kgml: Found a trail of span 3 containing skipped vertices
path_abg00860.kgml: 301 -> 302 -> [316] -> 308
path_abg00860.kgml: R05220 -> R05225 -> [R06529] -> R05222
path_abg00860.kgml: {abg:Asbog_00253, abg:Asbog_00986} -> abg:Asbog_00254 -> [{abg:Asbog_00258, abg:Asbog_00259}] -> abg:Asbog_00252
path_abg00860.kgml: 2.5.1.17 -> 6.3.5.10 -> [6.3.1.10] -> 2.7.7.62
path_abg00860.kgml:
path_abg00860.kgml: Found a trail of span 3 containing skipped vertices
path_abg00860.kgml: 284 -> 285 -> 318
path_abg00860.kgml: R05809 -> R05810 -> R07772
path_abg00860.kgml: abg:Asbog_02401 -> abg:Asbog_02397 -> abg:Asbog_02398
path_abg00860.kgml: 2.1.1.131 -> 2.1.1.271 -> 3.7.1.12
path_abg00860.kgml: Skipped genes: abg:Asbog_02399
path_abg00860.kgml:
path_abg00860.kgml: Found a trail of span 3 containing skipped vertices
path_abg00860.kgml: 301 -> [302 -> 315] -> 305 -> 308
path_abg00860.kgml: R05220 -> [R05225 -> R07302] -> {R05221, R06558} -> R05222
path_abg00860.kgml: {abg:Asbog_00253, abg:Asbog_00986} -> [abg:Asbog_00254 -> {abg:Asbog_00258, abg:Asbog_00259}] -> abg:Asbog_00252 -> abg:Asbog_00252
path_abg00860.kgml: 2.5.1.17 -> [6.3.5.10 -> 6.3.1.10] -> {2.7.1.156, 2.7.1.156} -> 2.7.7.62
path_abg00860.kgml:
path_abg00860.kgml: Found a trail of span 3 containing skipped vertices
path_abg00860.kgml: 289 -> 290 -> 291
path_abg00860.kgml: R03948 -> R05217 -> R05180
path_abg00860.kgml: abg:Asbog_02402 -> abg:Asbog_02404 -> abg:Asbog_02401
path_abg00860.kgml: 2.1.1.130 -> 1.14.13.83 -> 2.1.1.131
path_abg00860.kgml: Skipped genes: abg:Asbog_02403
path_abg00860.kgml:
path_abg00860.kgml: Found a trail of span 3 containing skipped vertices
path_abg00860.kgml: 277 -> [274 -> 273 -> 270] -> 271 -> [281] -> 280
path_abg00860.kgml: R00830 -> [R00036 -> R00084 -> R03165] -> R03194 -> [R03947] -> R02864
path_abg00860.kgml: abg:Asbog_02148 -> [abg:Asbog_01590 -> {abg:Asbog_00133, abg:Asbog_01798} -> abg:Asbog_01799] -> abg:Asbog_02144 -> [abg:Asbog_02144] -> abg:Asbog_02144
path_abg00860.kgml: 2.3.1.37 -> [4.2.1.24 -> 2.5.1.61 -> 4.2.1.75] -> 2.1.1.107 -> [1.3.1.76] -> 4.99.1.4
path_abg00860.kgml: Skipped genes: abg:Asbog_02147
path_abg00860.kgml:
path_abg00860.kgml: Found a trail of span 2 without skipping any vertex
path_abg00860.kgml: 296 -> 297
path_abg00860.kgml: R05224 -> R05227
path_abg00860.kgml: abg:Asbog_00564 -> {abg:Asbog_00563, abg:Asbog_01145, abg:Asbog_01146}
path_abg00860.kgml: 6.3.5.9 -> 6.6.1.2
path_abg00860.kgml:
path_abg00860.kgml: Found a trail of span 2 containing skipped vertices
path_abg00860.kgml: 304 -> [305] -> 308
path_abg00860.kgml: R07268 -> [{R05221, R06558}] -> R05222
path_abg00860.kgml: {abg:Asbog_00253, abg:Asbog_00986} -> [abg:Asbog_00252] -> abg:Asbog_00252
path_abg00860.kgml: 2.5.1.17 -> [{2.7.1.156, 2.7.1.156}] -> 2.7.7.62
path_abg00860.kgml:
path_abg00860.kgml: Found a trail of span 2 containing skipped vertices
path_abg00860.kgml: 284 -> [285] -> 318
path_abg00860.kgml: R05809 -> [R05810] -> R07772
path_abg00860.kgml: abg:Asbog_02401 -> [abg:Asbog_02397] -> abg:Asbog_02398
path_abg00860.kgml: 2.1.1.131 -> [2.1.1.271] -> 3.7.1.12
path_abg00860.kgml: Skipped genes: abg:Asbog_02399
path_abg00860.kgml:
path_abg00860.kgml: Found a trail of span 2 containing skipped vertices
path_abg00860.kgml: 301 -> [302 -> 316] -> 308
path_abg00860.kgml: R05220 -> [R05225 -> R06529] -> R05222
path_abg00860.kgml: {abg:Asbog_00253, abg:Asbog_00986} -> [abg:Asbog_00254 -> {abg:Asbog_00258, abg:Asbog_00259}] -> abg:Asbog_00252
path_abg00860.kgml: 2.5.1.17 -> [6.3.5.10 -> 6.3.1.10] -> 2.7.7.62
path_abg00860.kgml:
path_abg00860.kgml: Found a trail of span 2 containing skipped vertices
path_abg00860.kgml: 289 -> [290] -> 291
path_abg00860.kgml: R03948 -> [R05217] -> R05180
path_abg00860.kgml: abg:Asbog_02402 -> [abg:Asbog_02404] -> abg:Asbog_02401
path_abg00860.kgml: 2.1.1.130 -> [1.14.13.83] -> 2.1.1.131
path_abg00860.kgml:
path_abg00860.kgml: Found a trail of span 2 without skipping any vertex
path_abg00860.kgml: 273 -> 270
path_abg00860.kgml: R00084 -> R03165
path_abg00860.kgml: {abg:Asbog_00133, abg:Asbog_01798} -> abg:Asbog_01799
path_abg00860.kgml: 2.5.1.61 -> 4.2.1.75
path_abg00860.kgml:
path_abg00860.kgml: Found a trail of span 2 containing skipped vertices
path_abg00860.kgml: 312 -> [311] -> 310
path_abg00860.kgml: R04148 -> [R04594] -> R05223
path_abg00860.kgml: abg:Asbog_00251 -> [abg:Asbog_00565] -> abg:Asbog_00250
path_abg00860.kgml: 2.4.2.21 -> [3.1.3.73] -> 2.7.8.26
path_abg00860.kgml:
path_abg00860.kgml: --- 3.19 seconds ---

path_abg00900.kgml: Terpenoid backbone biosynthesis
path_abg00900.kgml: Initialization took 0.13 seconds
path_abg00900.kgml: (not found)
path_abg00900.kgml: --- 0.17 seconds ---

path_abg00906.kgml: Carotenoid biosynthesis
path_abg00906.kgml: Initialization took 0.03 seconds
path_abg00906.kgml: (not found)
path_abg00906.kgml: --- 0.07 seconds ---

path_abg00909.kgml: Sesquiterpenoid and triterpenoid biosynthesis
path_abg00909.kgml: Initialization took 0.03 seconds
path_abg00909.kgml: (not found)
path_abg00909.kgml: --- 0.05 seconds ---

path_abg00910.kgml: Nitrogen metabolism
path_abg00910.kgml: Initialization took 0.04 seconds
path_abg00910.kgml: (not found)
path_abg00910.kgml: --- 0.07 seconds ---

path_abg00920.kgml: Sulfur metabolism
path_abg00920.kgml: Initialization took 0.28 seconds
path_abg00920.kgml:
path_abg00920.kgml: Found a trail of span 4 containing skipped vertices
path_abg00920.kgml: 42 -> 39 -> 48 -> [31] -> 77
path_abg00920.kgml: R00529 -> R00509 -> R02021 -> [R00858] -> R10152
path_abg00920.kgml: {abg:Asbog_02141, abg:Asbog_02142} -> abg:Asbog_02141 -> abg:Asbog_02143 -> [abg:Asbog_01264] -> abg:Asbog_02136
path_abg00920.kgml: 2.7.7.4 -> 2.7.1.25 -> 1.8.4.8 -> [1.8.1.2] -> 1.8.5.4
path_abg00920.kgml: Skipped genes: abg:Asbog_02137
path_abg00920.kgml:
path_abg00920.kgml: Found a trail of span 3 without skipping any vertex
path_abg00920.kgml: 160 -> 159 -> 150
path_abg00920.kgml: R00529 -> R00509 -> R02021
path_abg00920.kgml: {abg:Asbog_02141, abg:Asbog_02142} -> abg:Asbog_02141 -> abg:Asbog_02143
path_abg00920.kgml: 2.7.7.4 -> 2.7.1.25 -> 1.8.4.8
path_abg00920.kgml:
path_abg00920.kgml: Found a trail of span 3 containing skipped vertices
path_abg00920.kgml: 42 -> 39 -> [48 -> 31] -> 77
path_abg00920.kgml: R00529 -> R00509 -> [R02021 -> R00858] -> R10152
path_abg00920.kgml: {abg:Asbog_02141, abg:Asbog_02142} -> abg:Asbog_02141 -> [abg:Asbog_02143 -> abg:Asbog_01264] -> abg:Asbog_02136
path_abg00920.kgml: 2.7.7.4 -> 2.7.1.25 -> [1.8.4.8 -> 1.8.1.2] -> 1.8.5.4
path_abg00920.kgml: Skipped genes: abg:Asbog_02137
path_abg00920.kgml:
path_abg00920.kgml: Found a trail of span 2 containing skipped vertices
path_abg00920.kgml: 160 -> [159] -> 150
path_abg00920.kgml: R00529 -> [R00509] -> R02021
path_abg00920.kgml: {abg:Asbog_02141, abg:Asbog_02142} -> [abg:Asbog_02141] -> abg:Asbog_02143
path_abg00920.kgml: 2.7.7.4 -> [2.7.1.25] -> 1.8.4.8
path_abg00920.kgml:
path_abg00920.kgml: --- 0.50 seconds ---

path_abg00970.kgml: Aminoacyl-tRNA biosynthesis
path_abg00970.kgml: Initialization took 0.88 seconds
path_abg00970.kgml: (not found)
path_abg00970.kgml: --- 0.90 seconds ---

path_abg01040.kgml: Biosynthesis of unsaturated fatty acids
path_abg01040.kgml: Initialization took 0.04 seconds
path_abg01040.kgml: (not found)
path_abg01040.kgml: --- 0.07 seconds ---

path_abg01053.kgml: Biosynthesis of siderophore group nonribosomal peptides
path_abg01053.kgml: Initialization took 0.03 seconds
path_abg01053.kgml: (not found)
path_abg01053.kgml: --- 0.05 seconds ---

path_abg01054.kgml: Nonribosomal peptide structures
path_abg01054.kgml: Initialization took 0.03 seconds
path_abg01054.kgml: (not found)
path_abg01054.kgml: --- 0.05 seconds ---

--- 141.16 seconds ---
