# Supplementary material for: CoMetGeNe: mining conserved neighborhood patterns in metabolic and genomic contexts
Source: BMC Bioinformatics. 2019 Jan 10;20:19. doi: 10.1186/s12859-018-2542-2 (PMC6327494; doi:10.1186/s12859-018-2542-2)
Supplement: Supplementary file 14 — Trail finding results for completely assembled representative bacterial genomes present in NCBI Genomes. Of the 1,545 fully assembled representative bacterial genomes in NCBI, corresponding entries have been identified in KEGG for 1,467 species, for which trail finding has been performed for all combinations of gap parameters δG and δD ranging from 0 to 3. This additional file is available from https://doi.org/10.6084/m9.figshare.7288769. (GZ 178,532 kb) [file 12859_2018_2542_MOESM14_ESM.gz › results/mso_dG1_dD3.hnet]

--- delta_G = 1, delta_D = 3 ---

path_mso00010.kgml: Glycolysis / Gluconeogenesis
path_mso00010.kgml: Initialization took 0.14 seconds
path_mso00010.kgml:
path_mso00010.kgml: Found a trail of span 4 containing skipped vertices
path_mso00010.kgml: 75 -> 49 -> 50 -> [75 -> 49] -> 48
path_mso00010.kgml: R07618 -> R03270 -> R02569 -> [R07618 -> R03270] -> R00014
path_mso00010.kgml: mso:VY93_01495 -> {mso:VY93_01480, mso:VY93_01485} -> mso:VY93_01490 -> [mso:VY93_01495 -> {mso:VY93_01480, mso:VY93_01485}] -> {mso:VY93_01480, mso:VY93_01485}
path_mso00010.kgml: 1.8.1.4 -> 1.2.4.1 -> 2.3.1.12 -> [1.8.1.4 -> 1.2.4.1] -> {1.2.4.1, 2.2.1.6, 4.1.1.1}
path_mso00010.kgml:
path_mso00010.kgml: --- 6.41 seconds ---

path_mso00020.kgml: Citrate cycle (TCA cycle)
path_mso00020.kgml: Initialization took 0.04 seconds
path_mso00020.kgml:
path_mso00020.kgml: Found a trail of span 4 containing skipped vertices
path_mso00020.kgml: 80 -> 82 -> [80 -> 77] -> 75 -> 77
path_mso00020.kgml: R07618 -> R02569 -> [R07618 -> R03270] -> R00014 -> R03270
path_mso00020.kgml: mso:VY93_01495 -> mso:VY93_01490 -> [mso:VY93_01495 -> {mso:VY93_01480, mso:VY93_01485}] -> {mso:VY93_01480, mso:VY93_01485} -> {mso:VY93_01480, mso:VY93_01485}
path_mso00020.kgml: 1.8.1.4 -> 2.3.1.12 -> [1.8.1.4 -> 1.2.4.1] -> {1.2.4.1, 2.2.1.6, 4.1.1.1} -> 1.2.4.1
path_mso00020.kgml:
path_mso00020.kgml: --- 6.16 seconds ---

path_mso00030.kgml: Pentose phosphate pathway
path_mso00030.kgml: Initialization took 0.08 seconds
path_mso00030.kgml: (not found)
path_mso00030.kgml: --- 0.20 seconds ---

path_mso00040.kgml: Pentose and glucuronate interconversions
path_mso00040.kgml: Initialization took 0.04 seconds
path_mso00040.kgml:
path_mso00040.kgml: Found a trail of span 3 containing skipped vertices
path_mso00040.kgml: 64 -> [78] -> 75 -> 78
path_mso00040.kgml: R07125 -> [R03244] -> R05850 -> R03244
path_mso00040.kgml: mso:VY93_00170 -> [mso:VY93_00175] -> mso:VY93_00180 -> mso:VY93_00175
path_mso00040.kgml: 4.1.1.85 -> [5.1.3.22] -> 5.1.3.4 -> 5.1.3.22
path_mso00040.kgml:
path_mso00040.kgml: --- 0.11 seconds ---

path_mso00051.kgml: Fructose and mannose metabolism
path_mso00051.kgml: Initialization took 0.04 seconds
path_mso00051.kgml: (not found)
path_mso00051.kgml: --- 0.09 seconds ---

path_mso00052.kgml: Galactose metabolism
path_mso00052.kgml: Initialization took 0.04 seconds
path_mso00052.kgml: (not found)
path_mso00052.kgml: --- 0.09 seconds ---

path_mso00053.kgml: Ascorbate and aldarate metabolism
path_mso00053.kgml: Initialization took 0.05 seconds
path_mso00053.kgml:
path_mso00053.kgml: Found a trail of span 3 without skipping any vertex
path_mso00053.kgml: 166 -> 167 -> 165
path_mso00053.kgml: R07125 -> R03244 -> R05850
path_mso00053.kgml: mso:VY93_00170 -> mso:VY93_00175 -> mso:VY93_00180
path_mso00053.kgml: 4.1.1.85 -> 5.1.3.22 -> 5.1.3.4
path_mso00053.kgml:
path_mso00053.kgml: Found a trail of span 2 containing skipped vertices
path_mso00053.kgml: 166 -> [167] -> 165
path_mso00053.kgml: R07125 -> [R03244] -> R05850
path_mso00053.kgml: mso:VY93_00170 -> [mso:VY93_00175] -> mso:VY93_00180
path_mso00053.kgml: 4.1.1.85 -> [5.1.3.22] -> 5.1.3.4
path_mso00053.kgml: Skipped genes: mso:VY93_00175
path_mso00053.kgml:
path_mso00053.kgml: --- 0.18 seconds ---

path_mso00190.kgml: Oxidative phosphorylation
path_mso00190.kgml: Initialization took 0.09 seconds
path_mso00190.kgml: (not found)
path_mso00190.kgml: --- 0.13 seconds ---

path_mso00230.kgml: Purine metabolism
path_mso00230.kgml: Initialization took 0.19 seconds
path_mso00230.kgml: (not found)
path_mso00230.kgml: --- 0.32 seconds ---

path_mso00240.kgml: Pyrimidine metabolism
path_mso00240.kgml: Initialization took 0.23 seconds
path_mso00240.kgml:
path_mso00240.kgml: Found a trail of span 2 containing skipped vertices
path_mso00240.kgml: 147 -> 156
path_mso00240.kgml: R01663 -> R02101
path_mso00240.kgml: mso:VY93_02140 -> mso:VY93_02150
path_mso00240.kgml: 3.5.4.12 -> 2.1.1.45
path_mso00240.kgml: Skipped genes: mso:VY93_02145
path_mso00240.kgml:
path_mso00240.kgml: --- 0.35 seconds ---

path_mso00260.kgml: Glycine, serine and threonine metabolism
path_mso00260.kgml: Initialization took 0.05 seconds
path_mso00260.kgml: (not found)
path_mso00260.kgml: --- 0.10 seconds ---

path_mso00270.kgml: Cysteine and methionine metabolism
path_mso00270.kgml: Initialization took 0.05 seconds
path_mso00270.kgml: (not found)
path_mso00270.kgml: --- 0.10 seconds ---

path_mso00280.kgml: Valine, leucine and isoleucine degradation
path_mso00280.kgml: Initialization took 0.05 seconds
path_mso00280.kgml: (not found)
path_mso00280.kgml: --- 0.09 seconds ---

path_mso00330.kgml: Arginine and proline metabolism
path_mso00330.kgml: Initialization took 0.04 seconds
path_mso00330.kgml: (not found)
path_mso00330.kgml: --- 0.06 seconds ---

path_mso00380.kgml: Tryptophan metabolism
path_mso00380.kgml: Initialization took 0.05 seconds
path_mso00380.kgml: (not found)
path_mso00380.kgml: --- 0.10 seconds ---

path_mso00430.kgml: Taurine and hypotaurine metabolism
path_mso00430.kgml: Initialization took 0.05 seconds
path_mso00430.kgml:
path_mso00430.kgml: Found a trail of span 2 without skipping any vertex
path_mso00430.kgml: 36 -> 58
path_mso00430.kgml: R00230 -> R00315
path_mso00430.kgml: mso:VY93_03555 -> mso:VY93_03550
path_mso00430.kgml: 2.3.1.8 -> {2.7.2.1, 2.7.2.15}
path_mso00430.kgml:
path_mso00430.kgml: --- 0.12 seconds ---

path_mso00450.kgml: Selenocompound metabolism
path_mso00450.kgml: Initialization took 0.05 seconds
path_mso00450.kgml: (not found)
path_mso00450.kgml: --- 0.10 seconds ---

path_mso00460.kgml: Cyanoamino acid metabolism
path_mso00460.kgml: Initialization took 0.05 seconds
path_mso00460.kgml: (not found)
path_mso00460.kgml: --- 0.09 seconds ---

path_mso00480.kgml: Glutathione metabolism
path_mso00480.kgml: Initialization took 0.05 seconds
path_mso00480.kgml: (not found)
path_mso00480.kgml: --- 0.09 seconds ---

path_mso00500.kgml: Starch and sucrose metabolism
path_mso00500.kgml: Initialization took 0.05 seconds
path_mso00500.kgml: (not found)
path_mso00500.kgml: --- 0.09 seconds ---

path_mso00520.kgml: Amino sugar and nucleotide sugar metabolism
path_mso00520.kgml: Initialization took 0.05 seconds
path_mso00520.kgml:
path_mso00520.kgml: Found a trail of span 3 containing skipped vertices
path_mso00520.kgml: 52 -> 22 -> 20
path_mso00520.kgml: R02087 -> R02059 -> R00765
path_mso00520.kgml: mso:VY93_01135 -> mso:VY93_01120 -> mso:VY93_01115
path_mso00520.kgml: 5.1.3.9 -> 3.5.1.25 -> 3.5.99.6
path_mso00520.kgml: Skipped genes: mso:VY93_01130
path_mso00520.kgml:
path_mso00520.kgml: --- 0.14 seconds ---

path_mso00561.kgml: Glycerolipid metabolism
path_mso00561.kgml: Initialization took 0.05 seconds
path_mso00561.kgml: (not found)
path_mso00561.kgml: --- 0.10 seconds ---

path_mso00564.kgml: Glycerophospholipid metabolism
path_mso00564.kgml: Initialization took 0.08 seconds
path_mso00564.kgml: (not found)
path_mso00564.kgml: --- 0.14 seconds ---

path_mso00620.kgml: Pyruvate metabolism
path_mso00620.kgml: Initialization took 0.08 seconds
path_mso00620.kgml:
path_mso00620.kgml: Found a trail of span 4 containing skipped vertices
path_mso00620.kgml: 123 -> 55 -> [124] -> 125 -> 124
path_mso00620.kgml: R00014 -> R03270 -> [R02569] -> R07618 -> R02569
path_mso00620.kgml: {mso:VY93_01480, mso:VY93_01485} -> {mso:VY93_01480, mso:VY93_01485} -> [mso:VY93_01490] -> mso:VY93_01495 -> mso:VY93_01490
path_mso00620.kgml: {1.2.4.1, 2.2.1.6, 4.1.1.1} -> 1.2.4.1 -> [2.3.1.12] -> 1.8.1.4 -> 2.3.1.12
path_mso00620.kgml:
path_mso00620.kgml: Found a trail of span 2 without skipping any vertex
path_mso00620.kgml: 97 -> 129
path_mso00620.kgml: R00230 -> R00315
path_mso00620.kgml: mso:VY93_03555 -> mso:VY93_03550
path_mso00620.kgml: 2.3.1.8 -> {2.7.2.1, 2.7.2.15}
path_mso00620.kgml:
path_mso00620.kgml: --- 6.35 seconds ---

path_mso00625.kgml: Chloroalkane and chloroalkene degradation
path_mso00625.kgml: Initialization took 0.03 seconds
path_mso00625.kgml: (not found)
path_mso00625.kgml: --- 0.06 seconds ---

path_mso00630.kgml: Glyoxylate and dicarboxylate metabolism
path_mso00630.kgml: Initialization took 0.04 seconds
path_mso00630.kgml: (not found)
path_mso00630.kgml: --- 0.07 seconds ---

path_mso00640.kgml: Propanoate metabolism
path_mso00640.kgml: Initialization took 0.05 seconds
path_mso00640.kgml:
path_mso00640.kgml: Found a trail of span 2 without skipping any vertex
path_mso00640.kgml: 52 -> 68
path_mso00640.kgml: R00921 -> R01353
path_mso00640.kgml: mso:VY93_03555 -> mso:VY93_03550
path_mso00640.kgml: {2.3.1.222, 2.3.1.8} -> {2.7.2.1, 2.7.2.15}
path_mso00640.kgml:
path_mso00640.kgml: --- 0.12 seconds ---

path_mso00660.kgml: C5-Branched dibasic acid metabolism
path_mso00660.kgml: Initialization took 0.04 seconds
path_mso00660.kgml:
path_mso00660.kgml: Found a trail of span 3 without skipping any vertex
path_mso00660.kgml: 41 -> 42 -> 43
path_mso00660.kgml: R02407 -> R02491 -> R00237
path_mso00660.kgml: mso:VY93_02920 -> mso:VY93_02915 -> mso:VY93_02910
path_mso00660.kgml: ? -> 4.2.1.56 -> 4.1.3.25
path_mso00660.kgml:
path_mso00660.kgml: --- 0.15 seconds ---

path_mso00670.kgml: One carbon pool by folate
path_mso00670.kgml: Initialization took 0.05 seconds
path_mso00670.kgml:
path_mso00670.kgml: Found a trail of span 4 containing skipped vertices
path_mso00670.kgml: 68 -> [61] -> 52 -> 23 -> 24
path_mso00670.kgml: {R00937, R00940} -> [R00945] -> R02101 -> {R00936, R00939} -> {R02235, R02236}
path_mso00670.kgml: mso:VY93_02145 -> [mso:VY93_01665] -> mso:VY93_02150 -> mso:VY93_02145 -> mso:VY93_02145
path_mso00670.kgml: {1.5.1.3, 1.5.1.3} -> [2.1.2.1] -> 2.1.1.45 -> {1.5.1.3, 1.5.1.3} -> {1.5.1.3, 1.5.1.3}
path_mso00670.kgml:
path_mso00670.kgml: Found a trail of span 3 containing skipped vertices
path_mso00670.kgml: 29 -> 28 -> [46] -> 61
path_mso00670.kgml: R01220 -> R01655 -> [R03940] -> R00945
path_mso00670.kgml: mso:VY93_01625 -> mso:VY93_01625 -> [mso:VY93_02855] -> mso:VY93_01665
path_mso00670.kgml: 1.5.1.5 -> 3.5.4.9 -> [2.1.2.9] -> 2.1.2.1
path_mso00670.kgml: Skipped genes: mso:VY93_01630
path_mso00670.kgml:
path_mso00670.kgml: --- 6.80 seconds ---

path_mso00680.kgml: Methane metabolism
path_mso00680.kgml: Initialization took 0.08 seconds
path_mso00680.kgml:
path_mso00680.kgml: Found a trail of span 2 without skipping any vertex
path_mso00680.kgml: 203 -> 204
path_mso00680.kgml: R00315 -> R00230
path_mso00680.kgml: mso:VY93_03550 -> mso:VY93_03555
path_mso00680.kgml: {2.7.2.1, 2.7.2.15} -> 2.3.1.8
path_mso00680.kgml:
path_mso00680.kgml: --- 0.15 seconds ---

path_mso00730.kgml: Thiamine metabolism
path_mso00730.kgml: Initialization took 0.05 seconds
path_mso00730.kgml: (not found)
path_mso00730.kgml: --- 0.09 seconds ---

path_mso00740.kgml: Riboflavin metabolism
path_mso00740.kgml: Initialization took 0.03 seconds
path_mso00740.kgml: (not found)
path_mso00740.kgml: --- 0.07 seconds ---

path_mso00760.kgml: Nicotinate and nicotinamide metabolism
path_mso00760.kgml: Initialization took 0.04 seconds
path_mso00760.kgml: (not found)
path_mso00760.kgml: --- 0.07 seconds ---

path_mso00770.kgml: Pantothenate and CoA biosynthesis
path_mso00770.kgml: Initialization took 0.05 seconds
path_mso00770.kgml:
path_mso00770.kgml: Found a trail of span 3 without skipping any vertex
path_mso00770.kgml: 71 -> 70 -> 67
path_mso00770.kgml: R03018 -> R04231 -> R03269
path_mso00770.kgml: mso:VY93_00030 -> mso:VY93_00035 -> mso:VY93_00035
path_mso00770.kgml: 2.7.1.33 -> 6.3.2.5 -> 4.1.1.36
path_mso00770.kgml:
path_mso00770.kgml: Found a trail of span 2 without skipping any vertex
path_mso00770.kgml: 69 -> 67
path_mso00770.kgml: R04391 -> R03269
path_mso00770.kgml: mso:VY93_00030 -> mso:VY93_00035
path_mso00770.kgml: 2.7.1.33 -> 4.1.1.36
path_mso00770.kgml:
path_mso00770.kgml: Found a trail of span 2 containing skipped vertices
path_mso00770.kgml: 71 -> [70] -> 67
path_mso00770.kgml: R03018 -> [R04231] -> R03269
path_mso00770.kgml: mso:VY93_00030 -> [mso:VY93_00035] -> mso:VY93_00035
path_mso00770.kgml: 2.7.1.33 -> [6.3.2.5] -> 4.1.1.36
path_mso00770.kgml:
path_mso00770.kgml: --- 0.20 seconds ---

path_mso00790.kgml: Folate biosynthesis
path_mso00790.kgml: Initialization took 0.04 seconds
path_mso00790.kgml: (not found)
path_mso00790.kgml: --- 0.07 seconds ---

path_mso00970.kgml: Aminoacyl-tRNA biosynthesis
path_mso00970.kgml: Initialization took 0.23 seconds
path_mso00970.kgml: (not found)
path_mso00970.kgml: --- 0.26 seconds ---

--- 46.77 seconds ---
