# Supplementary material for: CoMetGeNe: mining conserved neighborhood patterns in metabolic and genomic contexts
Source: BMC Bioinformatics. 2019 Jan 10;20:19. doi: 10.1186/s12859-018-2542-2 (PMC6327494; doi:10.1186/s12859-018-2542-2)
Supplement: Supplementary file 14 — Trail finding results for completely assembled representative bacterial genomes present in NCBI Genomes. Of the 1,545 fully assembled representative bacterial genomes in NCBI, corresponding entries have been identified in KEGG for 1,467 species, for which trail finding has been performed for all combinations of gap parameters δG and δD ranging from 0 to 3. This additional file is available from https://doi.org/10.6084/m9.figshare.7288769. (GZ 178,532 kb) [file 12859_2018_2542_MOESM14_ESM.gz › results/toc_dG0_dD1.hnet]

--- delta_G = 0, delta_D = 1 ---

path_toc00010.kgml: Glycolysis / Gluconeogenesis
path_toc00010.kgml: Initialization took 0.08 seconds
path_toc00010.kgml:
path_toc00010.kgml: Found a trail of span 4 containing skipped vertices
path_toc00010.kgml: 58 -> [57] -> 76 -> [137] -> 55 -> 137
path_toc00010.kgml: R01015 -> [R01061] -> R01512 -> [R01518] -> R00658 -> R01518
path_toc00010.kgml: toc:Toce_1852 -> [{toc:Toce_1855, toc:Toce_2092}] -> toc:Toce_1853 -> [toc:Toce_1851] -> toc:Toce_1850 -> toc:Toce_1851
path_toc00010.kgml: 5.3.1.1 -> [{1.2.1.12, 1.2.1.59}] -> 2.7.2.3 -> [{5.4.2.11, 5.4.2.12}] -> 4.2.1.11 -> {5.4.2.11, 5.4.2.12}
path_toc00010.kgml:
path_toc00010.kgml: Found a trail of span 2 without skipping any vertex
path_toc00010.kgml: 75 -> 50
path_toc00010.kgml: R07618 -> R02569
path_toc00010.kgml: {toc:Toce_0808, toc:Toce_1429, toc:Toce_2027} -> {toc:Toce_1430, toc:Toce_2028}
path_toc00010.kgml: 1.8.1.4 -> 2.3.1.12
path_toc00010.kgml:
path_toc00010.kgml: --- 0.70 seconds ---

path_toc00020.kgml: Citrate cycle (TCA cycle)
path_toc00020.kgml: Initialization took 0.05 seconds
path_toc00020.kgml:
path_toc00020.kgml: Found a trail of span 2 without skipping any vertex
path_toc00020.kgml: 80 -> 82
path_toc00020.kgml: R07618 -> R02569
path_toc00020.kgml: {toc:Toce_0808, toc:Toce_1429, toc:Toce_2027} -> {toc:Toce_1430, toc:Toce_2028}
path_toc00020.kgml: 1.8.1.4 -> 2.3.1.12
path_toc00020.kgml:
path_toc00020.kgml: --- 0.17 seconds ---

path_toc00030.kgml: Pentose phosphate pathway
path_toc00030.kgml: Initialization took 0.09 seconds
path_toc00030.kgml:
path_toc00030.kgml: Found a trail of span 2 without skipping any vertex
path_toc00030.kgml: 49 -> 46
path_toc00030.kgml: R01830 -> R01641
path_toc00030.kgml: {toc:Toce_1701, toc:Toce_1702} -> {toc:Toce_1701, toc:Toce_1702}
path_toc00030.kgml: 2.2.1.1 -> 2.2.1.1
path_toc00030.kgml:
path_toc00030.kgml: --- 0.37 seconds ---

path_toc00040.kgml: Pentose and glucuronate interconversions
path_toc00040.kgml: Initialization took 0.04 seconds
path_toc00040.kgml: (not found)
path_toc00040.kgml: --- 0.06 seconds ---

path_toc00051.kgml: Fructose and mannose metabolism
path_toc00051.kgml: Initialization took 0.04 seconds
path_toc00051.kgml:
path_toc00051.kgml: Found a trail of span 2 without skipping any vertex
path_toc00051.kgml: 83 -> 82
path_toc00051.kgml: R00888 -> R05692
path_toc00051.kgml: toc:Toce_0510 -> toc:Toce_0511
path_toc00051.kgml: 4.2.1.47 -> 1.1.1.271
path_toc00051.kgml:
path_toc00051.kgml: --- 0.16 seconds ---

path_toc00052.kgml: Galactose metabolism
path_toc00052.kgml: Initialization took 0.05 seconds
path_toc00052.kgml: (not found)
path_toc00052.kgml: --- 0.09 seconds ---

path_toc00061.kgml: Fatty acid biosynthesis
path_toc00061.kgml: Initialization took 0.08 seconds
path_toc00061.kgml:
path_toc00061.kgml: Found a trail of span 17 containing skipped vertices
path_toc00061.kgml: 147 -> [262] -> 142 -> [268] -> 51 -> [63] -> 130 -> [270] -> 23 -> [62] -> 119 -> [276] -> 22 -> [61] -> 108 -> [278] -> 21 -> [60] -> 97 -> [280] -> 20 -> [59] -> 86 -> [283] -> 19 -> [58] -> 75 -> [286] -> 18 -> [53] -> 54 -> [52] -> 257
path_toc00061.kgml: R01626 -> [R10707] -> R04533 -> [R04428] -> R04429 -> [R04952] -> R04953 -> [R04954] -> R04955 -> [R04957] -> R04536 -> [R04537] -> R04958 -> [R04960] -> R04534 -> [R04535] -> R04961 -> [R04963] -> R04964 -> [R04965] -> R04724 -> [R04726] -> R04566 -> [R04568] -> R04966 -> [R04968] -> R04543 -> [R04544] -> R04969 -> [R07762] -> R07763 -> [R07764] -> R07765
path_toc00061.kgml: toc:Toce_1056 -> [toc:Toce_1053] -> toc:Toce_1057 -> [toc:Toce_2008] -> toc:Toce_1055 -> [toc:Toce_1059] -> toc:Toce_1057 -> [toc:Toce_2008] -> toc:Toce_1055 -> [toc:Toce_1059] -> toc:Toce_1057 -> [toc:Toce_2008] -> toc:Toce_1055 -> [toc:Toce_1059] -> toc:Toce_1057 -> [toc:Toce_2008] -> toc:Toce_1055 -> [toc:Toce_1059] -> toc:Toce_1057 -> [toc:Toce_2008] -> toc:Toce_1055 -> [toc:Toce_1059] -> toc:Toce_1057 -> [toc:Toce_2008] -> toc:Toce_1055 -> [toc:Toce_1059] -> toc:Toce_1057 -> [toc:Toce_2008] -> toc:Toce_1055 -> [toc:Toce_1059] -> toc:Toce_1057 -> [toc:Toce_2008] -> toc:Toce_1055
path_toc00061.kgml: {2.3.1.39, 2.3.1.85, 2.3.1.86} -> [2.3.1.180] -> {1.1.1.100, 2.3.1.85, 2.3.1.86} -> [{2.3.1.85, 2.3.1.86, 4.2.1.59}] -> 1.3.1.9 -> [{2.3.1.179, 2.3.1.41, 2.3.1.85, 2.3.1.86}] -> {1.1.1.100, 2.3.1.85, 2.3.1.86} -> [{2.3.1.85, 2.3.1.86, 4.2.1.59}] -> 1.3.1.9 -> [{2.3.1.179, 2.3.1.41, 2.3.1.85, 2.3.1.86}] -> {1.1.1.100, 2.3.1.85, 2.3.1.86} -> [{2.3.1.85, 2.3.1.86, 4.2.1.59}] -> 1.3.1.9 -> [{2.3.1.179, 2.3.1.41, 2.3.1.85, 2.3.1.86}] -> {1.1.1.100, 2.3.1.85, 2.3.1.86} -> [{2.3.1.85, 2.3.1.86, 4.2.1.59}] -> 1.3.1.9 -> [{2.3.1.179, 2.3.1.41, 2.3.1.85, 2.3.1.86}] -> {1.1.1.100, 2.3.1.85, 2.3.1.86} -> [{2.3.1.85, 2.3.1.86, 4.2.1.59}] -> 1.3.1.9 -> [{2.3.1.179, 2.3.1.41, 2.3.1.85, 2.3.1.86}] -> {1.1.1.100, 2.3.1.85, 2.3.1.86} -> [{2.3.1.85, 2.3.1.86, 4.2.1.59}] -> 1.3.1.9 -> [{2.3.1.179, 2.3.1.41, 2.3.1.85, 2.3.1.86}] -> {1.1.1.100, 2.3.1.85, 2.3.1.86} -> [{2.3.1.85, 2.3.1.86, 4.2.1.59}] -> 1.3.1.9 -> [{2.3.1.179, 2.3.1.199, 2.3.1.41}] -> 1.1.1.100 -> [?] -> 1.3.1.9
path_toc00061.kgml:
path_toc00061.kgml: Found a trail of span 15 containing skipped vertices
path_toc00061.kgml: 147 -> [262] -> 142 -> [268] -> 51 -> [63] -> 130 -> [270] -> 23 -> [62] -> 119 -> [276] -> 22 -> [61] -> 108 -> [278] -> 21 -> [60] -> 97 -> [280] -> 20 -> [59] -> 86 -> [283] -> 19 -> [58] -> 75 -> [286] -> 18 -> [286] -> 75
path_toc00061.kgml: R01626 -> [R10707] -> R04533 -> [R04428] -> R04429 -> [R04952] -> R04953 -> [R04954] -> R04955 -> [R04957] -> R04536 -> [R04537] -> R04958 -> [R04960] -> R04534 -> [R04535] -> R04961 -> [R04963] -> R04964 -> [R04965] -> R04724 -> [R04726] -> R04566 -> [R04568] -> R04966 -> [R04968] -> R04543 -> [R04544] -> R04969 -> [R04544] -> R04543
path_toc00061.kgml: toc:Toce_1056 -> [toc:Toce_1053] -> toc:Toce_1057 -> [toc:Toce_2008] -> toc:Toce_1055 -> [toc:Toce_1059] -> toc:Toce_1057 -> [toc:Toce_2008] -> toc:Toce_1055 -> [toc:Toce_1059] -> toc:Toce_1057 -> [toc:Toce_2008] -> toc:Toce_1055 -> [toc:Toce_1059] -> toc:Toce_1057 -> [toc:Toce_2008] -> toc:Toce_1055 -> [toc:Toce_1059] -> toc:Toce_1057 -> [toc:Toce_2008] -> toc:Toce_1055 -> [toc:Toce_1059] -> toc:Toce_1057 -> [toc:Toce_2008] -> toc:Toce_1055 -> [toc:Toce_1059] -> toc:Toce_1057 -> [toc:Toce_2008] -> toc:Toce_1055 -> [toc:Toce_2008] -> toc:Toce_1057
path_toc00061.kgml: {2.3.1.39, 2.3.1.85, 2.3.1.86} -> [2.3.1.180] -> {1.1.1.100, 2.3.1.85, 2.3.1.86} -> [{2.3.1.85, 2.3.1.86, 4.2.1.59}] -> 1.3.1.9 -> [{2.3.1.179, 2.3.1.41, 2.3.1.85, 2.3.1.86}] -> {1.1.1.100, 2.3.1.85, 2.3.1.86} -> [{2.3.1.85, 2.3.1.86, 4.2.1.59}] -> 1.3.1.9 -> [{2.3.1.179, 2.3.1.41, 2.3.1.85, 2.3.1.86}] -> {1.1.1.100, 2.3.1.85, 2.3.1.86} -> [{2.3.1.85, 2.3.1.86, 4.2.1.59}] -> 1.3.1.9 -> [{2.3.1.179, 2.3.1.41, 2.3.1.85, 2.3.1.86}] -> {1.1.1.100, 2.3.1.85, 2.3.1.86} -> [{2.3.1.85, 2.3.1.86, 4.2.1.59}] -> 1.3.1.9 -> [{2.3.1.179, 2.3.1.41, 2.3.1.85, 2.3.1.86}] -> {1.1.1.100, 2.3.1.85, 2.3.1.86} -> [{2.3.1.85, 2.3.1.86, 4.2.1.59}] -> 1.3.1.9 -> [{2.3.1.179, 2.3.1.41, 2.3.1.85, 2.3.1.86}] -> {1.1.1.100, 2.3.1.85, 2.3.1.86} -> [{2.3.1.85, 2.3.1.86, 4.2.1.59}] -> 1.3.1.9 -> [{2.3.1.179, 2.3.1.41, 2.3.1.85, 2.3.1.86}] -> {1.1.1.100, 2.3.1.85, 2.3.1.86} -> [{2.3.1.85, 2.3.1.86, 4.2.1.59}] -> 1.3.1.9 -> [{2.3.1.85, 2.3.1.86, 4.2.1.59}] -> {1.1.1.100, 2.3.1.85, 2.3.1.86}
path_toc00061.kgml:
path_toc00061.kgml: Found a trail of span 15 containing skipped vertices
path_toc00061.kgml: 147 -> [63] -> 130 -> [270] -> 23 -> [62] -> 119 -> [276] -> 22 -> [61] -> 108 -> [278] -> 21 -> [60] -> 97 -> [280] -> 20 -> [59] -> 86 -> [283] -> 19 -> [58] -> 75 -> [286] -> 18 -> [53] -> 54 -> [52] -> 257
path_toc00061.kgml: R01626 -> [R04952] -> R04953 -> [R04954] -> R04955 -> [R04957] -> R04536 -> [R04537] -> R04958 -> [R04960] -> R04534 -> [R04535] -> R04961 -> [R04963] -> R04964 -> [R04965] -> R04724 -> [R04726] -> R04566 -> [R04568] -> R04966 -> [R04968] -> R04543 -> [R04544] -> R04969 -> [R07762] -> R07763 -> [R07764] -> R07765
path_toc00061.kgml: toc:Toce_1056 -> [toc:Toce_1059] -> toc:Toce_1057 -> [toc:Toce_2008] -> toc:Toce_1055 -> [toc:Toce_1059] -> toc:Toce_1057 -> [toc:Toce_2008] -> toc:Toce_1055 -> [toc:Toce_1059] -> toc:Toce_1057 -> [toc:Toce_2008] -> toc:Toce_1055 -> [toc:Toce_1059] -> toc:Toce_1057 -> [toc:Toce_2008] -> toc:Toce_1055 -> [toc:Toce_1059] -> toc:Toce_1057 -> [toc:Toce_2008] -> toc:Toce_1055 -> [toc:Toce_1059] -> toc:Toce_1057 -> [toc:Toce_2008] -> toc:Toce_1055 -> [toc:Toce_1059] -> toc:Toce_1057 -> [toc:Toce_2008] -> toc:Toce_1055
path_toc00061.kgml: {2.3.1.39, 2.3.1.85, 2.3.1.86} -> [{2.3.1.179, 2.3.1.41, 2.3.1.85, 2.3.1.86}] -> {1.1.1.100, 2.3.1.85, 2.3.1.86} -> [{2.3.1.85, 2.3.1.86, 4.2.1.59}] -> 1.3.1.9 -> [{2.3.1.179, 2.3.1.41, 2.3.1.85, 2.3.1.86}] -> {1.1.1.100, 2.3.1.85, 2.3.1.86} -> [{2.3.1.85, 2.3.1.86, 4.2.1.59}] -> 1.3.1.9 -> [{2.3.1.179, 2.3.1.41, 2.3.1.85, 2.3.1.86}] -> {1.1.1.100, 2.3.1.85, 2.3.1.86} -> [{2.3.1.85, 2.3.1.86, 4.2.1.59}] -> 1.3.1.9 -> [{2.3.1.179, 2.3.1.41, 2.3.1.85, 2.3.1.86}] -> {1.1.1.100, 2.3.1.85, 2.3.1.86} -> [{2.3.1.85, 2.3.1.86, 4.2.1.59}] -> 1.3.1.9 -> [{2.3.1.179, 2.3.1.41, 2.3.1.85, 2.3.1.86}] -> {1.1.1.100, 2.3.1.85, 2.3.1.86} -> [{2.3.1.85, 2.3.1.86, 4.2.1.59}] -> 1.3.1.9 -> [{2.3.1.179, 2.3.1.41, 2.3.1.85, 2.3.1.86}] -> {1.1.1.100, 2.3.1.85, 2.3.1.86} -> [{2.3.1.85, 2.3.1.86, 4.2.1.59}] -> 1.3.1.9 -> [{2.3.1.179, 2.3.1.199, 2.3.1.41}] -> 1.1.1.100 -> [?] -> 1.3.1.9
path_toc00061.kgml:
path_toc00061.kgml: Found a trail of span 13 containing skipped vertices
path_toc00061.kgml: 147 -> [262] -> 142 -> [268] -> 51 -> [63] -> 130 -> [270] -> 23 -> [62] -> 119 -> [276] -> 22 -> [61] -> 108 -> [278] -> 21 -> [60] -> 97 -> [280] -> 20 -> [59] -> 86 -> [283] -> 19 -> [283] -> 86
path_toc00061.kgml: R01626 -> [R10707] -> R04533 -> [R04428] -> R04429 -> [R04952] -> R04953 -> [R04954] -> R04955 -> [R04957] -> R04536 -> [R04537] -> R04958 -> [R04960] -> R04534 -> [R04535] -> R04961 -> [R04963] -> R04964 -> [R04965] -> R04724 -> [R04726] -> R04566 -> [R04568] -> R04966 -> [R04568] -> R04566
path_toc00061.kgml: toc:Toce_1056 -> [toc:Toce_1053] -> toc:Toce_1057 -> [toc:Toce_2008] -> toc:Toce_1055 -> [toc:Toce_1059] -> toc:Toce_1057 -> [toc:Toce_2008] -> toc:Toce_1055 -> [toc:Toce_1059] -> toc:Toce_1057 -> [toc:Toce_2008] -> toc:Toce_1055 -> [toc:Toce_1059] -> toc:Toce_1057 -> [toc:Toce_2008] -> toc:Toce_1055 -> [toc:Toce_1059] -> toc:Toce_1057 -> [toc:Toce_2008] -> toc:Toce_1055 -> [toc:Toce_1059] -> toc:Toce_1057 -> [toc:Toce_2008] -> toc:Toce_1055 -> [toc:Toce_2008] -> toc:Toce_1057
path_toc00061.kgml: {2.3.1.39, 2.3.1.85, 2.3.1.86} -> [2.3.1.180] -> {1.1.1.100, 2.3.1.85, 2.3.1.86} -> [{2.3.1.85, 2.3.1.86, 4.2.1.59}] -> 1.3.1.9 -> [{2.3.1.179, 2.3.1.41, 2.3.1.85, 2.3.1.86}] -> {1.1.1.100, 2.3.1.85, 2.3.1.86} -> [{2.3.1.85, 2.3.1.86, 4.2.1.59}] -> 1.3.1.9 -> [{2.3.1.179, 2.3.1.41, 2.3.1.85, 2.3.1.86}] -> {1.1.1.100, 2.3.1.85, 2.3.1.86} -> [{2.3.1.85, 2.3.1.86, 4.2.1.59}] -> 1.3.1.9 -> [{2.3.1.179, 2.3.1.41, 2.3.1.85, 2.3.1.86}] -> {1.1.1.100, 2.3.1.85, 2.3.1.86} -> [{2.3.1.85, 2.3.1.86, 4.2.1.59}] -> 1.3.1.9 -> [{2.3.1.179, 2.3.1.41, 2.3.1.85, 2.3.1.86}] -> {1.1.1.100, 2.3.1.85, 2.3.1.86} -> [{2.3.1.85, 2.3.1.86, 4.2.1.59}] -> 1.3.1.9 -> [{2.3.1.179, 2.3.1.41, 2.3.1.85, 2.3.1.86}] -> {1.1.1.100, 2.3.1.85, 2.3.1.86} -> [{2.3.1.85, 2.3.1.86, 4.2.1.59}] -> 1.3.1.9 -> [{2.3.1.85, 2.3.1.86, 4.2.1.59}] -> {1.1.1.100, 2.3.1.85, 2.3.1.86}
path_toc00061.kgml:
path_toc00061.kgml: Found a trail of span 13 containing skipped vertices
path_toc00061.kgml: 147 -> [62] -> 119 -> [276] -> 22 -> [61] -> 108 -> [278] -> 21 -> [60] -> 97 -> [280] -> 20 -> [59] -> 86 -> [283] -> 19 -> [58] -> 75 -> [286] -> 18 -> [53] -> 54 -> [52] -> 257
path_toc00061.kgml: R01626 -> [R04957] -> R04536 -> [R04537] -> R04958 -> [R04960] -> R04534 -> [R04535] -> R04961 -> [R04963] -> R04964 -> [R04965] -> R04724 -> [R04726] -> R04566 -> [R04568] -> R04966 -> [R04968] -> R04543 -> [R04544] -> R04969 -> [R07762] -> R07763 -> [R07764] -> R07765
path_toc00061.kgml: toc:Toce_1056 -> [toc:Toce_1059] -> toc:Toce_1057 -> [toc:Toce_2008] -> toc:Toce_1055 -> [toc:Toce_1059] -> toc:Toce_1057 -> [toc:Toce_2008] -> toc:Toce_1055 -> [toc:Toce_1059] -> toc:Toce_1057 -> [toc:Toce_2008] -> toc:Toce_1055 -> [toc:Toce_1059] -> toc:Toce_1057 -> [toc:Toce_2008] -> toc:Toce_1055 -> [toc:Toce_1059] -> toc:Toce_1057 -> [toc:Toce_2008] -> toc:Toce_1055 -> [toc:Toce_1059] -> toc:Toce_1057 -> [toc:Toce_2008] -> toc:Toce_1055
path_toc00061.kgml: {2.3.1.39, 2.3.1.85, 2.3.1.86} -> [{2.3.1.179, 2.3.1.41, 2.3.1.85, 2.3.1.86}] -> {1.1.1.100, 2.3.1.85, 2.3.1.86} -> [{2.3.1.85, 2.3.1.86, 4.2.1.59}] -> 1.3.1.9 -> [{2.3.1.179, 2.3.1.41, 2.3.1.85, 2.3.1.86}] -> {1.1.1.100, 2.3.1.85, 2.3.1.86} -> [{2.3.1.85, 2.3.1.86, 4.2.1.59}] -> 1.3.1.9 -> [{2.3.1.179, 2.3.1.41, 2.3.1.85, 2.3.1.86}] -> {1.1.1.100, 2.3.1.85, 2.3.1.86} -> [{2.3.1.85, 2.3.1.86, 4.2.1.59}] -> 1.3.1.9 -> [{2.3.1.179, 2.3.1.41, 2.3.1.85, 2.3.1.86}] -> {1.1.1.100, 2.3.1.85, 2.3.1.86} -> [{2.3.1.85, 2.3.1.86, 4.2.1.59}] -> 1.3.1.9 -> [{2.3.1.179, 2.3.1.41, 2.3.1.85, 2.3.1.86}] -> {1.1.1.100, 2.3.1.85, 2.3.1.86} -> [{2.3.1.85, 2.3.1.86, 4.2.1.59}] -> 1.3.1.9 -> [{2.3.1.179, 2.3.1.199, 2.3.1.41}] -> 1.1.1.100 -> [?] -> 1.3.1.9
path_toc00061.kgml:
path_toc00061.kgml: Found a trail of span 11 containing skipped vertices
path_toc00061.kgml: 147 -> [61] -> 108 -> [278] -> 21 -> [60] -> 97 -> [280] -> 20 -> [59] -> 86 -> [283] -> 19 -> [58] -> 75 -> [286] -> 18 -> [53] -> 54 -> [52] -> 257
path_toc00061.kgml: R01626 -> [R04960] -> R04534 -> [R04535] -> R04961 -> [R04963] -> R04964 -> [R04965] -> R04724 -> [R04726] -> R04566 -> [R04568] -> R04966 -> [R04968] -> R04543 -> [R04544] -> R04969 -> [R07762] -> R07763 -> [R07764] -> R07765
path_toc00061.kgml: toc:Toce_1056 -> [toc:Toce_1059] -> toc:Toce_1057 -> [toc:Toce_2008] -> toc:Toce_1055 -> [toc:Toce_1059] -> toc:Toce_1057 -> [toc:Toce_2008] -> toc:Toce_1055 -> [toc:Toce_1059] -> toc:Toce_1057 -> [toc:Toce_2008] -> toc:Toce_1055 -> [toc:Toce_1059] -> toc:Toce_1057 -> [toc:Toce_2008] -> toc:Toce_1055 -> [toc:Toce_1059] -> toc:Toce_1057 -> [toc:Toce_2008] -> toc:Toce_1055
path_toc00061.kgml: {2.3.1.39, 2.3.1.85, 2.3.1.86} -> [{2.3.1.179, 2.3.1.41, 2.3.1.85, 2.3.1.86}] -> {1.1.1.100, 2.3.1.85, 2.3.1.86} -> [{2.3.1.85, 2.3.1.86, 4.2.1.59}] -> 1.3.1.9 -> [{2.3.1.179, 2.3.1.41, 2.3.1.85, 2.3.1.86}] -> {1.1.1.100, 2.3.1.85, 2.3.1.86} -> [{2.3.1.85, 2.3.1.86, 4.2.1.59}] -> 1.3.1.9 -> [{2.3.1.179, 2.3.1.41, 2.3.1.85, 2.3.1.86}] -> {1.1.1.100, 2.3.1.85, 2.3.1.86} -> [{2.3.1.85, 2.3.1.86, 4.2.1.59}] -> 1.3.1.9 -> [{2.3.1.179, 2.3.1.41, 2.3.1.85, 2.3.1.86}] -> {1.1.1.100, 2.3.1.85, 2.3.1.86} -> [{2.3.1.85, 2.3.1.86, 4.2.1.59}] -> 1.3.1.9 -> [{2.3.1.179, 2.3.1.199, 2.3.1.41}] -> 1.1.1.100 -> [?] -> 1.3.1.9
path_toc00061.kgml:
path_toc00061.kgml: Found a trail of span 11 containing skipped vertices
path_toc00061.kgml: 147 -> [262] -> 142 -> [268] -> 51 -> [63] -> 130 -> [270] -> 23 -> [62] -> 119 -> [276] -> 22 -> [61] -> 108 -> [278] -> 21 -> [60] -> 97 -> [280] -> 20 -> [280] -> 97
path_toc00061.kgml: R01626 -> [R10707] -> R04533 -> [R04428] -> R04429 -> [R04952] -> R04953 -> [R04954] -> R04955 -> [R04957] -> R04536 -> [R04537] -> R04958 -> [R04960] -> R04534 -> [R04535] -> R04961 -> [R04963] -> R04964 -> [R04965] -> R04724 -> [R04965] -> R04964
path_toc00061.kgml: toc:Toce_1056 -> [toc:Toce_1053] -> toc:Toce_1057 -> [toc:Toce_2008] -> toc:Toce_1055 -> [toc:Toce_1059] -> toc:Toce_1057 -> [toc:Toce_2008] -> toc:Toce_1055 -> [toc:Toce_1059] -> toc:Toce_1057 -> [toc:Toce_2008] -> toc:Toce_1055 -> [toc:Toce_1059] -> toc:Toce_1057 -> [toc:Toce_2008] -> toc:Toce_1055 -> [toc:Toce_1059] -> toc:Toce_1057 -> [toc:Toce_2008] -> toc:Toce_1055 -> [toc:Toce_2008] -> toc:Toce_1057
path_toc00061.kgml: {2.3.1.39, 2.3.1.85, 2.3.1.86} -> [2.3.1.180] -> {1.1.1.100, 2.3.1.85, 2.3.1.86} -> [{2.3.1.85, 2.3.1.86, 4.2.1.59}] -> 1.3.1.9 -> [{2.3.1.179, 2.3.1.41, 2.3.1.85, 2.3.1.86}] -> {1.1.1.100, 2.3.1.85, 2.3.1.86} -> [{2.3.1.85, 2.3.1.86, 4.2.1.59}] -> 1.3.1.9 -> [{2.3.1.179, 2.3.1.41, 2.3.1.85, 2.3.1.86}] -> {1.1.1.100, 2.3.1.85, 2.3.1.86} -> [{2.3.1.85, 2.3.1.86, 4.2.1.59}] -> 1.3.1.9 -> [{2.3.1.179, 2.3.1.41, 2.3.1.85, 2.3.1.86}] -> {1.1.1.100, 2.3.1.85, 2.3.1.86} -> [{2.3.1.85, 2.3.1.86, 4.2.1.59}] -> 1.3.1.9 -> [{2.3.1.179, 2.3.1.41, 2.3.1.85, 2.3.1.86}] -> {1.1.1.100, 2.3.1.85, 2.3.1.86} -> [{2.3.1.85, 2.3.1.86, 4.2.1.59}] -> 1.3.1.9 -> [{2.3.1.85, 2.3.1.86, 4.2.1.59}] -> {1.1.1.100, 2.3.1.85, 2.3.1.86}
path_toc00061.kgml:
path_toc00061.kgml: Found a trail of span 9 containing skipped vertices
path_toc00061.kgml: 147 -> [60] -> 97 -> [280] -> 20 -> [59] -> 86 -> [283] -> 19 -> [58] -> 75 -> [286] -> 18 -> [53] -> 54 -> [52] -> 257
path_toc00061.kgml: R01626 -> [R04963] -> R04964 -> [R04965] -> R04724 -> [R04726] -> R04566 -> [R04568] -> R04966 -> [R04968] -> R04543 -> [R04544] -> R04969 -> [R07762] -> R07763 -> [R07764] -> R07765
path_toc00061.kgml: toc:Toce_1056 -> [toc:Toce_1059] -> toc:Toce_1057 -> [toc:Toce_2008] -> toc:Toce_1055 -> [toc:Toce_1059] -> toc:Toce_1057 -> [toc:Toce_2008] -> toc:Toce_1055 -> [toc:Toce_1059] -> toc:Toce_1057 -> [toc:Toce_2008] -> toc:Toce_1055 -> [toc:Toce_1059] -> toc:Toce_1057 -> [toc:Toce_2008] -> toc:Toce_1055
path_toc00061.kgml: {2.3.1.39, 2.3.1.85, 2.3.1.86} -> [{2.3.1.179, 2.3.1.41, 2.3.1.85, 2.3.1.86}] -> {1.1.1.100, 2.3.1.85, 2.3.1.86} -> [{2.3.1.85, 2.3.1.86, 4.2.1.59}] -> 1.3.1.9 -> [{2.3.1.179, 2.3.1.41, 2.3.1.85, 2.3.1.86}] -> {1.1.1.100, 2.3.1.85, 2.3.1.86} -> [{2.3.1.85, 2.3.1.86, 4.2.1.59}] -> 1.3.1.9 -> [{2.3.1.179, 2.3.1.41, 2.3.1.85, 2.3.1.86}] -> {1.1.1.100, 2.3.1.85, 2.3.1.86} -> [{2.3.1.85, 2.3.1.86, 4.2.1.59}] -> 1.3.1.9 -> [{2.3.1.179, 2.3.1.199, 2.3.1.41}] -> 1.1.1.100 -> [?] -> 1.3.1.9
path_toc00061.kgml:
path_toc00061.kgml: Found a trail of span 9 containing skipped vertices
path_toc00061.kgml: 147 -> [262] -> 142 -> [268] -> 51 -> [63] -> 130 -> [270] -> 23 -> [62] -> 119 -> [276] -> 22 -> [61] -> 108 -> [278] -> 21 -> [278] -> 108
path_toc00061.kgml: R01626 -> [R10707] -> R04533 -> [R04428] -> R04429 -> [R04952] -> R04953 -> [R04954] -> R04955 -> [R04957] -> R04536 -> [R04537] -> R04958 -> [R04960] -> R04534 -> [R04535] -> R04961 -> [R04535] -> R04534
path_toc00061.kgml: toc:Toce_1056 -> [toc:Toce_1053] -> toc:Toce_1057 -> [toc:Toce_2008] -> toc:Toce_1055 -> [toc:Toce_1059] -> toc:Toce_1057 -> [toc:Toce_2008] -> toc:Toce_1055 -> [toc:Toce_1059] -> toc:Toce_1057 -> [toc:Toce_2008] -> toc:Toce_1055 -> [toc:Toce_1059] -> toc:Toce_1057 -> [toc:Toce_2008] -> toc:Toce_1055 -> [toc:Toce_2008] -> toc:Toce_1057
path_toc00061.kgml: {2.3.1.39, 2.3.1.85, 2.3.1.86} -> [2.3.1.180] -> {1.1.1.100, 2.3.1.85, 2.3.1.86} -> [{2.3.1.85, 2.3.1.86, 4.2.1.59}] -> 1.3.1.9 -> [{2.3.1.179, 2.3.1.41, 2.3.1.85, 2.3.1.86}] -> {1.1.1.100, 2.3.1.85, 2.3.1.86} -> [{2.3.1.85, 2.3.1.86, 4.2.1.59}] -> 1.3.1.9 -> [{2.3.1.179, 2.3.1.41, 2.3.1.85, 2.3.1.86}] -> {1.1.1.100, 2.3.1.85, 2.3.1.86} -> [{2.3.1.85, 2.3.1.86, 4.2.1.59}] -> 1.3.1.9 -> [{2.3.1.179, 2.3.1.41, 2.3.1.85, 2.3.1.86}] -> {1.1.1.100, 2.3.1.85, 2.3.1.86} -> [{2.3.1.85, 2.3.1.86, 4.2.1.59}] -> 1.3.1.9 -> [{2.3.1.85, 2.3.1.86, 4.2.1.59}] -> {1.1.1.100, 2.3.1.85, 2.3.1.86}
path_toc00061.kgml:
path_toc00061.kgml: Found a trail of span 7 containing skipped vertices
path_toc00061.kgml: 147 -> [59] -> 86 -> [283] -> 19 -> [58] -> 75 -> [286] -> 18 -> [53] -> 54 -> [52] -> 257
path_toc00061.kgml: R01626 -> [R04726] -> R04566 -> [R04568] -> R04966 -> [R04968] -> R04543 -> [R04544] -> R04969 -> [R07762] -> R07763 -> [R07764] -> R07765
path_toc00061.kgml: toc:Toce_1056 -> [toc:Toce_1059] -> toc:Toce_1057 -> [toc:Toce_2008] -> toc:Toce_1055 -> [toc:Toce_1059] -> toc:Toce_1057 -> [toc:Toce_2008] -> toc:Toce_1055 -> [toc:Toce_1059] -> toc:Toce_1057 -> [toc:Toce_2008] -> toc:Toce_1055
path_toc00061.kgml: {2.3.1.39, 2.3.1.85, 2.3.1.86} -> [{2.3.1.179, 2.3.1.41, 2.3.1.85, 2.3.1.86}] -> {1.1.1.100, 2.3.1.85, 2.3.1.86} -> [{2.3.1.85, 2.3.1.86, 4.2.1.59}] -> 1.3.1.9 -> [{2.3.1.179, 2.3.1.41, 2.3.1.85, 2.3.1.86}] -> {1.1.1.100, 2.3.1.85, 2.3.1.86} -> [{2.3.1.85, 2.3.1.86, 4.2.1.59}] -> 1.3.1.9 -> [{2.3.1.179, 2.3.1.199, 2.3.1.41}] -> 1.1.1.100 -> [?] -> 1.3.1.9
path_toc00061.kgml:
path_toc00061.kgml: Found a trail of span 7 containing skipped vertices
path_toc00061.kgml: 147 -> [262] -> 142 -> [268] -> 51 -> [63] -> 130 -> [270] -> 23 -> [62] -> 119 -> [276] -> 22 -> [276] -> 119
path_toc00061.kgml: R01626 -> [R10707] -> R04533 -> [R04428] -> R04429 -> [R04952] -> R04953 -> [R04954] -> R04955 -> [R04957] -> R04536 -> [R04537] -> R04958 -> [R04537] -> R04536
path_toc00061.kgml: toc:Toce_1056 -> [toc:Toce_1053] -> toc:Toce_1057 -> [toc:Toce_2008] -> toc:Toce_1055 -> [toc:Toce_1059] -> toc:Toce_1057 -> [toc:Toce_2008] -> toc:Toce_1055 -> [toc:Toce_1059] -> toc:Toce_1057 -> [toc:Toce_2008] -> toc:Toce_1055 -> [toc:Toce_2008] -> toc:Toce_1057
path_toc00061.kgml: {2.3.1.39, 2.3.1.85, 2.3.1.86} -> [2.3.1.180] -> {1.1.1.100, 2.3.1.85, 2.3.1.86} -> [{2.3.1.85, 2.3.1.86, 4.2.1.59}] -> 1.3.1.9 -> [{2.3.1.179, 2.3.1.41, 2.3.1.85, 2.3.1.86}] -> {1.1.1.100, 2.3.1.85, 2.3.1.86} -> [{2.3.1.85, 2.3.1.86, 4.2.1.59}] -> 1.3.1.9 -> [{2.3.1.179, 2.3.1.41, 2.3.1.85, 2.3.1.86}] -> {1.1.1.100, 2.3.1.85, 2.3.1.86} -> [{2.3.1.85, 2.3.1.86, 4.2.1.59}] -> 1.3.1.9 -> [{2.3.1.85, 2.3.1.86, 4.2.1.59}] -> {1.1.1.100, 2.3.1.85, 2.3.1.86}
path_toc00061.kgml:
path_toc00061.kgml: Found a trail of span 5 containing skipped vertices
path_toc00061.kgml: 147 -> [58] -> 75 -> [286] -> 18 -> [53] -> 54 -> [52] -> 257
path_toc00061.kgml: R01626 -> [R04968] -> R04543 -> [R04544] -> R04969 -> [R07762] -> R07763 -> [R07764] -> R07765
path_toc00061.kgml: toc:Toce_1056 -> [toc:Toce_1059] -> toc:Toce_1057 -> [toc:Toce_2008] -> toc:Toce_1055 -> [toc:Toce_1059] -> toc:Toce_1057 -> [toc:Toce_2008] -> toc:Toce_1055
path_toc00061.kgml: {2.3.1.39, 2.3.1.85, 2.3.1.86} -> [{2.3.1.179, 2.3.1.41, 2.3.1.85, 2.3.1.86}] -> {1.1.1.100, 2.3.1.85, 2.3.1.86} -> [{2.3.1.85, 2.3.1.86, 4.2.1.59}] -> 1.3.1.9 -> [{2.3.1.179, 2.3.1.199, 2.3.1.41}] -> 1.1.1.100 -> [?] -> 1.3.1.9
path_toc00061.kgml:
path_toc00061.kgml: Found a trail of span 5 containing skipped vertices
path_toc00061.kgml: 147 -> [262] -> 142 -> [268] -> 51 -> [63] -> 130 -> [270] -> 23 -> [270] -> 130
path_toc00061.kgml: R01626 -> [R10707] -> R04533 -> [R04428] -> R04429 -> [R04952] -> R04953 -> [R04954] -> R04955 -> [R04954] -> R04953
path_toc00061.kgml: toc:Toce_1056 -> [toc:Toce_1053] -> toc:Toce_1057 -> [toc:Toce_2008] -> toc:Toce_1055 -> [toc:Toce_1059] -> toc:Toce_1057 -> [toc:Toce_2008] -> toc:Toce_1055 -> [toc:Toce_2008] -> toc:Toce_1057
path_toc00061.kgml: {2.3.1.39, 2.3.1.85, 2.3.1.86} -> [2.3.1.180] -> {1.1.1.100, 2.3.1.85, 2.3.1.86} -> [{2.3.1.85, 2.3.1.86, 4.2.1.59}] -> 1.3.1.9 -> [{2.3.1.179, 2.3.1.41, 2.3.1.85, 2.3.1.86}] -> {1.1.1.100, 2.3.1.85, 2.3.1.86} -> [{2.3.1.85, 2.3.1.86, 4.2.1.59}] -> 1.3.1.9 -> [{2.3.1.85, 2.3.1.86, 4.2.1.59}] -> {1.1.1.100, 2.3.1.85, 2.3.1.86}
path_toc00061.kgml:
path_toc00061.kgml: Found a trail of span 3 containing skipped vertices
path_toc00061.kgml: 147 -> [262] -> 142 -> [268] -> 51 -> [268] -> 142
path_toc00061.kgml: R01626 -> [R10707] -> R04533 -> [R04428] -> R04429 -> [R04428] -> R04533
path_toc00061.kgml: toc:Toce_1056 -> [toc:Toce_1053] -> toc:Toce_1057 -> [toc:Toce_2008] -> toc:Toce_1055 -> [toc:Toce_2008] -> toc:Toce_1057
path_toc00061.kgml: {2.3.1.39, 2.3.1.85, 2.3.1.86} -> [2.3.1.180] -> {1.1.1.100, 2.3.1.85, 2.3.1.86} -> [{2.3.1.85, 2.3.1.86, 4.2.1.59}] -> 1.3.1.9 -> [{2.3.1.85, 2.3.1.86, 4.2.1.59}] -> {1.1.1.100, 2.3.1.85, 2.3.1.86}
path_toc00061.kgml:
path_toc00061.kgml: Found a trail of span 3 containing skipped vertices
path_toc00061.kgml: 147 -> [53] -> 54 -> [52] -> 257
path_toc00061.kgml: R01626 -> [R07762] -> R07763 -> [R07764] -> R07765
path_toc00061.kgml: toc:Toce_1056 -> [toc:Toce_1059] -> toc:Toce_1057 -> [toc:Toce_2008] -> toc:Toce_1055
path_toc00061.kgml: {2.3.1.39, 2.3.1.85, 2.3.1.86} -> [{2.3.1.179, 2.3.1.199, 2.3.1.41}] -> 1.1.1.100 -> [?] -> 1.3.1.9
path_toc00061.kgml:
path_toc00061.kgml: --- 2.58 seconds ---

path_toc00130.kgml: Ubiquinone and other terpenoid-quinone biosynthesis
path_toc00130.kgml: Initialization took 0.05 seconds
path_toc00130.kgml: (not found)
path_toc00130.kgml: --- 0.09 seconds ---

path_toc00190.kgml: Oxidative phosphorylation
path_toc00190.kgml: Initialization took 0.05 seconds
path_toc00190.kgml: (not found)
path_toc00190.kgml: --- 0.09 seconds ---

path_toc00220.kgml: Arginine biosynthesis
path_toc00220.kgml: Initialization took 0.05 seconds
path_toc00220.kgml:
path_toc00220.kgml: Found a trail of span 2 without skipping any vertex
path_toc00220.kgml: 45 -> 47
path_toc00220.kgml: R01954 -> R01086
path_toc00220.kgml: toc:Toce_0156 -> toc:Toce_0157
path_toc00220.kgml: 6.3.4.5 -> 4.3.2.1
path_toc00220.kgml:
path_toc00220.kgml: --- 0.13 seconds ---

path_toc00230.kgml: Purine metabolism
path_toc00230.kgml: Initialization took 0.24 seconds
path_toc00230.kgml:
path_toc00230.kgml: Found a trail of span 4 containing skipped vertices
path_toc00230.kgml: 160 -> [162] -> 163 -> 260 -> 164
path_toc00230.kgml: R01072 -> [R04144] -> R04325 -> R04463 -> R04208
path_toc00230.kgml: toc:Toce_1501 -> [toc:Toce_1497] -> toc:Toce_1499 -> {toc:Toce_1502, toc:Toce_1503, toc:Toce_1504} -> toc:Toce_1500
path_toc00230.kgml: 2.4.2.14 -> [6.3.4.13] -> 2.1.2.2 -> 6.3.5.3 -> 6.3.3.1
path_toc00230.kgml:
path_toc00230.kgml: Found a trail of span 3 containing skipped vertices
path_toc00230.kgml: 244 -> [300] -> 220 -> [139] -> 239
path_toc00230.kgml: R00441 -> [R00430] -> R00332 -> [R02019] -> R02090
path_toc00230.kgml: {toc:Toce_0111, toc:Toce_0112, toc:Toce_0147, toc:Toce_1023} -> [toc:Toce_0871] -> toc:Toce_1022 -> [toc:Toce_2133] -> toc:Toce_1022
path_toc00230.kgml: {2.7.7.48, 2.7.7.6} -> [2.7.1.40] -> 2.7.4.8 -> [1.17.4.1] -> {2.7.4.12, 2.7.4.8}
path_toc00230.kgml:
path_toc00230.kgml: Found a trail of span 3 containing skipped vertices
path_toc00230.kgml: 160 -> [162] -> 163 -> [260] -> 164
path_toc00230.kgml: R01072 -> [R04144] -> R04325 -> [R04463] -> R04208
path_toc00230.kgml: toc:Toce_1501 -> [toc:Toce_1497] -> toc:Toce_1499 -> [{toc:Toce_1502, toc:Toce_1503, toc:Toce_1504}] -> toc:Toce_1500
path_toc00230.kgml: 2.4.2.14 -> [6.3.4.13] -> 2.1.2.2 -> [6.3.5.3] -> 6.3.3.1
path_toc00230.kgml:
path_toc00230.kgml: Found a trail of span 2 without skipping any vertex
path_toc00230.kgml: 167 -> 428
path_toc00230.kgml: R04591 -> R07405
path_toc00230.kgml: toc:Toce_1505 -> toc:Toce_1506
path_toc00230.kgml: 6.3.2.6 -> 5.4.99.18
path_toc00230.kgml:
path_toc00230.kgml: --- 3.29 seconds ---

path_toc00240.kgml: Pyrimidine metabolism
path_toc00240.kgml: Initialization took 0.13 seconds
path_toc00240.kgml:
path_toc00240.kgml: Found a trail of span 2 without skipping any vertex
path_toc00240.kgml: 131 -> 129
path_toc00240.kgml: R02296 -> R01878
path_toc00240.kgml: toc:Toce_0593 -> toc:Toce_0592
path_toc00240.kgml: 2.4.2.2 -> 3.5.4.5
path_toc00240.kgml:
path_toc00240.kgml: Found a trail of span 2 without skipping any vertex
path_toc00240.kgml: 152 -> 153
path_toc00240.kgml: R02485 -> R02484
path_toc00240.kgml: toc:Toce_0592 -> toc:Toce_0593
path_toc00240.kgml: 3.5.4.5 -> {2.4.2.1, 2.4.2.2, 2.4.2.3, 2.4.2.4}
path_toc00240.kgml:
path_toc00240.kgml: --- 0.76 seconds ---

path_toc00250.kgml: Alanine, aspartate and glutamate metabolism
path_toc00250.kgml: Initialization took 0.03 seconds
path_toc00250.kgml:
path_toc00250.kgml: Found a trail of span 2 containing skipped vertices
path_toc00250.kgml: 42 -> [49] -> 52
path_toc00250.kgml: R00355 -> [R01135] -> R01083
path_toc00250.kgml: toc:Toce_1173 -> [toc:Toce_2248] -> toc:Toce_1174
path_toc00250.kgml: 2.6.1.1 -> [6.3.4.4] -> 4.3.2.2
path_toc00250.kgml:
path_toc00250.kgml: Found a trail of span 2 without skipping any vertex
path_toc00250.kgml: 48 -> 51
path_toc00250.kgml: R01954 -> R01086
path_toc00250.kgml: toc:Toce_0156 -> toc:Toce_0157
path_toc00250.kgml: 6.3.4.5 -> 4.3.2.1
path_toc00250.kgml:
path_toc00250.kgml: --- 0.11 seconds ---

path_toc00260.kgml: Glycine, serine and threonine metabolism
path_toc00260.kgml: Initialization took 0.03 seconds
path_toc00260.kgml:
path_toc00260.kgml: Found a trail of span 2 without skipping any vertex
path_toc00260.kgml: 76 -> 93
path_toc00260.kgml: R00480 -> R02291
path_toc00260.kgml: toc:Toce_0625 -> toc:Toce_0624
path_toc00260.kgml: 2.7.2.4 -> 1.2.1.11
path_toc00260.kgml:
path_toc00260.kgml: --- 0.11 seconds ---

path_toc00261.kgml: Monobactam biosynthesis
path_toc00261.kgml: Initialization took 0.05 seconds
path_toc00261.kgml: (not found)
path_toc00261.kgml: --- 0.09 seconds ---

path_toc00270.kgml: Cysteine and methionine metabolism
path_toc00270.kgml: Initialization took 0.05 seconds
path_toc00270.kgml:
path_toc00270.kgml: Found a trail of span 3 without skipping any vertex
path_toc00270.kgml: 197 -> 196 -> 204
path_toc00270.kgml: R01777 -> R01776 -> {R01287, R02026}
path_toc00270.kgml: toc:Toce_1789 -> toc:Toce_1789 -> toc:Toce_1790
path_toc00270.kgml: 2.3.1.46 -> 2.3.1.31 -> 2.5.1.49
path_toc00270.kgml:
path_toc00270.kgml: Found a trail of span 2 without skipping any vertex
path_toc00270.kgml: 123 -> 184
path_toc00270.kgml: R00897 -> R00782
path_toc00270.kgml: {toc:Toce_0711, toc:Toce_0731} -> toc:Toce_0712
path_toc00270.kgml: {2.5.1.47, 2.5.1.65} -> {4.4.1.1, 4.4.1.13, 4.4.1.28}
path_toc00270.kgml:
path_toc00270.kgml: Found a trail of span 2 containing skipped vertices
path_toc00270.kgml: 197 -> [196] -> 204
path_toc00270.kgml: R01777 -> [R01776] -> {R01287, R02026}
path_toc00270.kgml: toc:Toce_1789 -> [toc:Toce_1789] -> toc:Toce_1790
path_toc00270.kgml: 2.3.1.46 -> [2.3.1.31] -> 2.5.1.49
path_toc00270.kgml:
path_toc00270.kgml: Found a trail of span 2 without skipping any vertex
path_toc00270.kgml: 217 -> 214
path_toc00270.kgml: R00480 -> R02291
path_toc00270.kgml: toc:Toce_0625 -> toc:Toce_0624
path_toc00270.kgml: 2.7.2.4 -> 1.2.1.11
path_toc00270.kgml:
path_toc00270.kgml: --- 0.40 seconds ---

path_toc00280.kgml: Valine, leucine and isoleucine degradation
path_toc00280.kgml: Initialization took 0.05 seconds
path_toc00280.kgml:
path_toc00280.kgml: Found a trail of span 2 without skipping any vertex
path_toc00280.kgml: 95 -> 94
path_toc00280.kgml: R02765 -> R00833
path_toc00280.kgml: {toc:Toce_1197, toc:Toce_1832} -> {toc:Toce_1199, toc:Toce_1200, toc:Toce_1833, toc:Toce_1834}
path_toc00280.kgml: 5.1.99.1 -> 5.4.99.2
path_toc00280.kgml:
path_toc00280.kgml: --- 0.13 seconds ---

path_toc00290.kgml: Valine, leucine and isoleucine biosynthesis
path_toc00290.kgml: Initialization took 0.05 seconds
path_toc00290.kgml: (not found)
path_toc00290.kgml: --- 0.09 seconds ---

path_toc00300.kgml: Lysine biosynthesis
path_toc00300.kgml: Initialization took 0.05 seconds
path_toc00300.kgml:
path_toc00300.kgml: Found a trail of span 2 without skipping any vertex
path_toc00300.kgml: 62 -> 34
path_toc00300.kgml: R02735 -> R07613
path_toc00300.kgml: toc:Toce_1018 -> toc:Toce_1019
path_toc00300.kgml: 5.1.1.7 -> 2.6.1.83
path_toc00300.kgml:
path_toc00300.kgml: Found a trail of span 2 without skipping any vertex
path_toc00300.kgml: 77 -> 46
path_toc00300.kgml: R02788 -> R04617
path_toc00300.kgml: toc:Toce_0947 -> toc:Toce_0948
path_toc00300.kgml: 6.3.2.13 -> 6.3.2.10
path_toc00300.kgml:
path_toc00300.kgml: Found a trail of span 2 without skipping any vertex
path_toc00300.kgml: 50 -> 51
path_toc00300.kgml: R00480 -> R02291
path_toc00300.kgml: toc:Toce_0625 -> toc:Toce_0624
path_toc00300.kgml: 2.7.2.4 -> 1.2.1.11
path_toc00300.kgml:
path_toc00300.kgml: --- 0.25 seconds ---

path_toc00310.kgml: Lysine degradation
path_toc00310.kgml: Initialization took 0.05 seconds
path_toc00310.kgml: (not found)
path_toc00310.kgml: --- 0.08 seconds ---

path_toc00330.kgml: Arginine and proline metabolism
path_toc00330.kgml: Initialization took 0.05 seconds
path_toc00330.kgml:
path_toc00330.kgml: Found a trail of span 3 without skipping any vertex
path_toc00330.kgml: 149 -> 79 -> 142
path_toc00330.kgml: R01157 -> R01920 -> R02869
path_toc00330.kgml: toc:Toce_1150 -> toc:Toce_1149 -> toc:Toce_1149
path_toc00330.kgml: 3.5.3.11 -> 2.5.1.16 -> {2.5.1.16, 2.5.1.22}
path_toc00330.kgml:
path_toc00330.kgml: Found a trail of span 2 containing skipped vertices
path_toc00330.kgml: 149 -> [79] -> 142
path_toc00330.kgml: R01157 -> [R01920] -> R02869
path_toc00330.kgml: toc:Toce_1150 -> [toc:Toce_1149] -> toc:Toce_1149
path_toc00330.kgml: 3.5.3.11 -> [2.5.1.16] -> {2.5.1.16, 2.5.1.22}
path_toc00330.kgml:
path_toc00330.kgml: --- 0.20 seconds ---

path_toc00340.kgml: Histidine metabolism
path_toc00340.kgml: Initialization took 0.05 seconds
path_toc00340.kgml:
path_toc00340.kgml: Found a trail of span 4 without skipping any vertex
path_toc00340.kgml: 44 -> 43 -> 42 -> 41
path_toc00340.kgml: R01168 -> R02914 -> R02288 -> R02287
path_toc00340.kgml: toc:Toce_1476 -> toc:Toce_1475 -> toc:Toce_1473 -> toc:Toce_1474
path_toc00340.kgml: 4.3.1.3 -> 4.2.1.49 -> 3.5.2.7 -> 2.1.2.5
path_toc00340.kgml:
path_toc00340.kgml: Found a trail of span 3 containing skipped vertices
path_toc00340.kgml: 44 -> 43 -> [42] -> 41
path_toc00340.kgml: R01168 -> R02914 -> [R02288] -> R02287
path_toc00340.kgml: toc:Toce_1476 -> toc:Toce_1475 -> [toc:Toce_1473] -> toc:Toce_1474
path_toc00340.kgml: 4.3.1.3 -> 4.2.1.49 -> [3.5.2.7] -> 2.1.2.5
path_toc00340.kgml:
path_toc00340.kgml: --- 0.16 seconds ---

path_toc00350.kgml: Tyrosine metabolism
path_toc00350.kgml: Initialization took 0.05 seconds
path_toc00350.kgml: (not found)
path_toc00350.kgml: --- 0.09 seconds ---

path_toc00360.kgml: Phenylalanine metabolism
path_toc00360.kgml: Initialization took 0.05 seconds
path_toc00360.kgml:
path_toc00360.kgml: Found a trail of span 2 without skipping any vertex
path_toc00360.kgml: 250 -> 55
path_toc00360.kgml: R00228 -> R00750
path_toc00360.kgml: toc:Toce_0377 -> toc:Toce_0378
path_toc00360.kgml: 1.2.1.10 -> 4.1.3.39
path_toc00360.kgml:
path_toc00360.kgml: --- 0.12 seconds ---

path_toc00362.kgml: Benzoate degradation
path_toc00362.kgml: Initialization took 0.05 seconds
path_toc00362.kgml:
path_toc00362.kgml: Found a trail of span 3 without skipping any vertex
path_toc00362.kgml: 180 -> 179 -> 208
path_toc00362.kgml: R02601 -> R00750 -> R00228
path_toc00362.kgml: toc:Toce_0376 -> toc:Toce_0378 -> toc:Toce_0377
path_toc00362.kgml: 4.2.1.80 -> 4.1.3.39 -> 1.2.1.10
path_toc00362.kgml:
path_toc00362.kgml: Found a trail of span 2 containing skipped vertices
path_toc00362.kgml: 180 -> [179] -> 208
path_toc00362.kgml: R02601 -> [R00750] -> R00228
path_toc00362.kgml: toc:Toce_0376 -> [toc:Toce_0378] -> toc:Toce_0377
path_toc00362.kgml: 4.2.1.80 -> [4.1.3.39] -> 1.2.1.10
path_toc00362.kgml:
path_toc00362.kgml: --- 0.18 seconds ---

path_toc00380.kgml: Tryptophan metabolism
path_toc00380.kgml: Initialization took 0.05 seconds
path_toc00380.kgml: (not found)
path_toc00380.kgml: --- 0.09 seconds ---

path_toc00400.kgml: Phenylalanine, tyrosine and tryptophan biosynthesis
path_toc00400.kgml: Initialization took 0.05 seconds
path_toc00400.kgml: (not found)
path_toc00400.kgml: --- 0.09 seconds ---

path_toc00401.kgml: Novobiocin biosynthesis
path_toc00401.kgml: Initialization took 0.05 seconds
path_toc00401.kgml: (not found)
path_toc00401.kgml: --- 0.09 seconds ---

path_toc00430.kgml: Taurine and hypotaurine metabolism
path_toc00430.kgml: Initialization took 0.04 seconds
path_toc00430.kgml:
path_toc00430.kgml: Found a trail of span 2 without skipping any vertex
path_toc00430.kgml: 58 -> 36
path_toc00430.kgml: R00315 -> R00230
path_toc00430.kgml: toc:Toce_1048 -> {toc:Toce_0555, toc:Toce_1047}
path_toc00430.kgml: {2.7.2.1, 2.7.2.15} -> 2.3.1.8
path_toc00430.kgml:
path_toc00430.kgml: --- 0.13 seconds ---

path_toc00440.kgml: Phosphonate and phosphinate metabolism
path_toc00440.kgml: Initialization took 0.05 seconds
path_toc00440.kgml: (not found)
path_toc00440.kgml: --- 0.09 seconds ---

path_toc00450.kgml: Selenocompound metabolism
path_toc00450.kgml: Initialization took 0.04 seconds
path_toc00450.kgml: (not found)
path_toc00450.kgml: --- 0.09 seconds ---

path_toc00460.kgml: Cyanoamino acid metabolism
path_toc00460.kgml: Initialization took 0.05 seconds
path_toc00460.kgml: (not found)
path_toc00460.kgml: --- 0.09 seconds ---

path_toc00471.kgml: D-Glutamine and D-glutamate metabolism
path_toc00471.kgml: Initialization took 0.04 seconds
path_toc00471.kgml: (not found)
path_toc00471.kgml: --- 0.09 seconds ---

path_toc00472.kgml: D-Arginine and D-ornithine metabolism
path_toc00472.kgml: Initialization took 0.04 seconds
path_toc00472.kgml: (not found)
path_toc00472.kgml: --- 0.09 seconds ---

path_toc00473.kgml: D-Alanine metabolism
path_toc00473.kgml: Initialization took 0.04 seconds
path_toc00473.kgml: (not found)
path_toc00473.kgml: --- 0.09 seconds ---

path_toc00480.kgml: Glutathione metabolism
path_toc00480.kgml: Initialization took 0.05 seconds
path_toc00480.kgml: (not found)
path_toc00480.kgml: --- 0.09 seconds ---

path_toc00500.kgml: Starch and sucrose metabolism
path_toc00500.kgml: Initialization took 0.05 seconds
path_toc00500.kgml:
path_toc00500.kgml: Found a trail of span 2 without skipping any vertex
path_toc00500.kgml: 124 -> 126
path_toc00500.kgml: R02727 -> R11310
path_toc00500.kgml: toc:Toce_1770 -> toc:Toce_1769
path_toc00500.kgml: 2.4.1.64 -> 5.4.2.6
path_toc00500.kgml:
path_toc00500.kgml: --- 0.13 seconds ---

path_toc00520.kgml: Amino sugar and nucleotide sugar metabolism
path_toc00520.kgml: Initialization took 0.08 seconds
path_toc00520.kgml:
path_toc00520.kgml: Found a trail of span 2 without skipping any vertex
path_toc00520.kgml: 244 -> 246
path_toc00520.kgml: R00888 -> R05692
path_toc00520.kgml: toc:Toce_0510 -> toc:Toce_0511
path_toc00520.kgml: 4.2.1.47 -> 1.1.1.271
path_toc00520.kgml:
path_toc00520.kgml: Found a trail of span 2 without skipping any vertex
path_toc00520.kgml: 28 -> 24
path_toc00520.kgml: R00768 -> R02060
path_toc00520.kgml: toc:Toce_1967 -> toc:Toce_1968
path_toc00520.kgml: 2.6.1.16 -> 5.4.2.10
path_toc00520.kgml:
path_toc00520.kgml: Found a trail of span 2 without skipping any vertex
path_toc00520.kgml: 22 -> 20
path_toc00520.kgml: R02059 -> R00765
path_toc00520.kgml: toc:Toce_0327 -> toc:Toce_0326
path_toc00520.kgml: 3.5.1.25 -> 3.5.99.6
path_toc00520.kgml:
path_toc00520.kgml: --- 0.39 seconds ---

path_toc00521.kgml: Streptomycin biosynthesis
path_toc00521.kgml: Initialization took 0.04 seconds
path_toc00521.kgml: (not found)
path_toc00521.kgml: --- 0.09 seconds ---

path_toc00550.kgml: Peptidoglycan biosynthesis
path_toc00550.kgml: Initialization took 0.05 seconds
path_toc00550.kgml:
path_toc00550.kgml: Found a trail of span 4 without skipping any vertex
path_toc00550.kgml: 32 -> 34 -> 23 -> 35
path_toc00550.kgml: R02783 -> R02788 -> R04617 -> R05630
path_toc00550.kgml: toc:Toce_0950 -> toc:Toce_0947 -> toc:Toce_0948 -> toc:Toce_0949
path_toc00550.kgml: 6.3.2.9 -> 6.3.2.13 -> 6.3.2.10 -> 2.7.8.13
path_toc00550.kgml:
path_toc00550.kgml: Found a trail of span 3 containing skipped vertices
path_toc00550.kgml: 32 -> [34] -> 23 -> 35
path_toc00550.kgml: R02783 -> [R02788] -> R04617 -> R05630
path_toc00550.kgml: toc:Toce_0950 -> [toc:Toce_0947] -> toc:Toce_0948 -> toc:Toce_0949
path_toc00550.kgml: 6.3.2.9 -> [6.3.2.13] -> 6.3.2.10 -> 2.7.8.13
path_toc00550.kgml:
path_toc00550.kgml: Found a trail of span 2 containing skipped vertices
path_toc00550.kgml: 58 -> [59] -> 33
path_toc00550.kgml: R00660 -> [{R03191, R03192}] -> R03193
path_toc00550.kgml: {toc:Toce_0954, toc:Toce_2016} -> [toc:Toce_0851] -> toc:Toce_0953
path_toc00550.kgml: 2.5.1.7 -> [{1.3.1.98, 1.3.1.98}] -> 6.3.2.8
path_toc00550.kgml:
path_toc00550.kgml: Found a trail of span 2 without skipping any vertex
path_toc00550.kgml: 29 -> 28
path_toc00550.kgml: R04573 -> R05629
path_toc00550.kgml: toc:Toce_0948 -> toc:Toce_0949
path_toc00550.kgml: 6.3.2.10 -> 2.7.8.13
path_toc00550.kgml:
path_toc00550.kgml: --- 0.39 seconds ---

path_toc00561.kgml: Glycerolipid metabolism
path_toc00561.kgml: Initialization took 0.05 seconds
path_toc00561.kgml: (not found)
path_toc00561.kgml: --- 0.09 seconds ---

path_toc00564.kgml: Glycerophospholipid metabolism
path_toc00564.kgml: Initialization took 0.05 seconds
path_toc00564.kgml: (not found)
path_toc00564.kgml: --- 0.09 seconds ---

path_toc00620.kgml: Pyruvate metabolism
path_toc00620.kgml: Initialization took 0.08 seconds
path_toc00620.kgml:
path_toc00620.kgml: Found a trail of span 3 without skipping any vertex
path_toc00620.kgml: 78 -> 80 -> 174
path_toc00620.kgml: R00217 -> R00214 -> R01082
path_toc00620.kgml: {toc:Toce_1193, toc:Toce_1527, toc:Toce_1828} -> toc:Toce_1827 -> {toc:Toce_1825, toc:Toce_1826}
path_toc00620.kgml: {1.1.1.38, 1.1.1.40, 4.1.1.112} -> {1.1.1.38, 1.1.1.39} -> 4.2.1.2
path_toc00620.kgml:
path_toc00620.kgml: Found a trail of span 2 without skipping any vertex
path_toc00620.kgml: 97 -> 129
path_toc00620.kgml: R00230 -> R00315
path_toc00620.kgml: {toc:Toce_0555, toc:Toce_1047} -> toc:Toce_1048
path_toc00620.kgml: 2.3.1.8 -> {2.7.2.1, 2.7.2.15}
path_toc00620.kgml:
path_toc00620.kgml: Found a trail of span 2 without skipping any vertex
path_toc00620.kgml: 124 -> 125
path_toc00620.kgml: R02569 -> R07618
path_toc00620.kgml: {toc:Toce_1430, toc:Toce_2028} -> {toc:Toce_0808, toc:Toce_1429, toc:Toce_2027}
path_toc00620.kgml: 2.3.1.12 -> 1.8.1.4
path_toc00620.kgml:
path_toc00620.kgml: --- 0.54 seconds ---

path_toc00621.kgml: Dioxin degradation
path_toc00621.kgml: Initialization took 0.05 seconds
path_toc00621.kgml:
path_toc00621.kgml: Found a trail of span 3 without skipping any vertex
path_toc00621.kgml: 97 -> 13 -> 108
path_toc00621.kgml: R02601 -> R00750 -> R00228
path_toc00621.kgml: toc:Toce_0376 -> toc:Toce_0378 -> toc:Toce_0377
path_toc00621.kgml: 4.2.1.80 -> 4.1.3.39 -> 1.2.1.10
path_toc00621.kgml:
path_toc00621.kgml: Found a trail of span 2 containing skipped vertices
path_toc00621.kgml: 97 -> [13] -> 108
path_toc00621.kgml: R02601 -> [R00750] -> R00228
path_toc00621.kgml: toc:Toce_0376 -> [toc:Toce_0378] -> toc:Toce_0377
path_toc00621.kgml: 4.2.1.80 -> [4.1.3.39] -> 1.2.1.10
path_toc00621.kgml:
path_toc00621.kgml: --- 0.15 seconds ---

path_toc00622.kgml: Xylene degradation
path_toc00622.kgml: Initialization took 0.02 seconds
path_toc00622.kgml:
path_toc00622.kgml: Found a trail of span 3 without skipping any vertex
path_toc00622.kgml: 93 -> 96 -> 117
path_toc00622.kgml: R02601 -> R00750 -> R00228
path_toc00622.kgml: toc:Toce_0376 -> toc:Toce_0378 -> toc:Toce_0377
path_toc00622.kgml: 4.2.1.80 -> 4.1.3.39 -> 1.2.1.10
path_toc00622.kgml:
path_toc00622.kgml: Found a trail of span 2 containing skipped vertices
path_toc00622.kgml: 93 -> [96] -> 117
path_toc00622.kgml: R02601 -> [R00750] -> R00228
path_toc00622.kgml: toc:Toce_0376 -> [toc:Toce_0378] -> toc:Toce_0377
path_toc00622.kgml: 4.2.1.80 -> [4.1.3.39] -> 1.2.1.10
path_toc00622.kgml:
path_toc00622.kgml: --- 0.09 seconds ---

path_toc00625.kgml: Chloroalkane and chloroalkene degradation
path_toc00625.kgml: Initialization took 0.02 seconds
path_toc00625.kgml: (not found)
path_toc00625.kgml: --- 0.07 seconds ---

path_toc00626.kgml: Naphthalene degradation
path_toc00626.kgml: Initialization took 0.05 seconds
path_toc00626.kgml: (not found)
path_toc00626.kgml: --- 0.09 seconds ---

path_toc00627.kgml: Aminobenzoate degradation
path_toc00627.kgml: Initialization took 0.05 seconds
path_toc00627.kgml: (not found)
path_toc00627.kgml: --- 0.09 seconds ---

path_toc00630.kgml: Glyoxylate and dicarboxylate metabolism
path_toc00630.kgml: Initialization took 0.05 seconds
path_toc00630.kgml:
path_toc00630.kgml: Found a trail of span 2 without skipping any vertex
path_toc00630.kgml: 203 -> 205
path_toc00630.kgml: R02765 -> R00833
path_toc00630.kgml: {toc:Toce_1197, toc:Toce_1832} -> {toc:Toce_1199, toc:Toce_1200, toc:Toce_1833, toc:Toce_1834}
path_toc00630.kgml: 5.1.99.1 -> 5.4.99.2
path_toc00630.kgml:
path_toc00630.kgml: --- 0.13 seconds ---

path_toc00633.kgml: Nitrotoluene degradation
path_toc00633.kgml: Initialization took 0.04 seconds
path_toc00633.kgml: (not found)
path_toc00633.kgml: --- 0.09 seconds ---

path_toc00640.kgml: Propanoate metabolism
path_toc00640.kgml: Initialization took 0.05 seconds
path_toc00640.kgml:
path_toc00640.kgml: Found a trail of span 2 without skipping any vertex
path_toc00640.kgml: 52 -> 68
path_toc00640.kgml: R00921 -> R01353
path_toc00640.kgml: {toc:Toce_0555, toc:Toce_1047} -> toc:Toce_1048
path_toc00640.kgml: {2.3.1.222, 2.3.1.8} -> {2.7.2.1, 2.7.2.15}
path_toc00640.kgml:
path_toc00640.kgml: Found a trail of span 2 without skipping any vertex
path_toc00640.kgml: 58 -> 104
path_toc00640.kgml: R02765 -> R00833
path_toc00640.kgml: {toc:Toce_1197, toc:Toce_1832} -> {toc:Toce_1199, toc:Toce_1200, toc:Toce_1833, toc:Toce_1834}
path_toc00640.kgml: 5.1.99.1 -> 5.4.99.2
path_toc00640.kgml:
path_toc00640.kgml: --- 0.21 seconds ---

path_toc00650.kgml: Butanoate metabolism
path_toc00650.kgml: Initialization took 0.05 seconds
path_toc00650.kgml:
path_toc00650.kgml: Found a trail of span 2 without skipping any vertex
path_toc00650.kgml: 81 -> 73
path_toc00650.kgml: R01688 -> R01174
path_toc00650.kgml: {toc:Toce_0832, toc:Toce_1566} -> {toc:Toce_0830, toc:Toce_1565}
path_toc00650.kgml: 2.7.2.7 -> 2.3.1.19
path_toc00650.kgml:
path_toc00650.kgml: --- 0.13 seconds ---

path_toc00670.kgml: One carbon pool by folate
path_toc00670.kgml: Initialization took 0.04 seconds
path_toc00670.kgml:
path_toc00670.kgml: Found a trail of span 3 containing skipped vertices
path_toc00670.kgml: 50 -> 51 -> [28] -> 20
path_toc00670.kgml: R04325 -> R04560 -> [R01655] -> R04326
path_toc00670.kgml: toc:Toce_1499 -> toc:Toce_1498 -> [toc:Toce_0805] -> toc:Toce_1499
path_toc00670.kgml: 2.1.2.2 -> 2.1.2.3 -> [3.5.4.9] -> 2.1.2.2
path_toc00670.kgml:
path_toc00670.kgml: Found a trail of span 2 containing skipped vertices
path_toc00670.kgml: 54 -> [60] -> 26
path_toc00670.kgml: R00946 -> [R06613] -> {R01224, R07168}
path_toc00670.kgml: {toc:Toce_0796, toc:Toce_1078, toc:Toce_1080} -> [toc:Toce_2112] -> toc:Toce_1081
path_toc00670.kgml: 2.1.1.13 -> [2.1.1.148] -> {1.5.1.20, 1.5.1.20}
path_toc00670.kgml:
path_toc00670.kgml: --- 0.46 seconds ---

path_toc00680.kgml: Methane metabolism
path_toc00680.kgml: Initialization took 0.05 seconds
path_toc00680.kgml:
path_toc00680.kgml: Found a trail of span 2 without skipping any vertex
path_toc00680.kgml: 142 -> 293
path_toc00680.kgml: R00658 -> R01518
path_toc00680.kgml: toc:Toce_1850 -> toc:Toce_1851
path_toc00680.kgml: 4.2.1.11 -> {5.4.2.11, 5.4.2.12}
path_toc00680.kgml:
path_toc00680.kgml: Found a trail of span 2 without skipping any vertex
path_toc00680.kgml: 203 -> 204
path_toc00680.kgml: R00315 -> R00230
path_toc00680.kgml: toc:Toce_1048 -> toc:Toce_1047
path_toc00680.kgml: {2.7.2.1, 2.7.2.15} -> 2.3.1.8
path_toc00680.kgml:
path_toc00680.kgml: --- 0.21 seconds ---

path_toc00720.kgml: Carbon fixation pathways in prokaryotes
path_toc00720.kgml: Initialization took 0.05 seconds
path_toc00720.kgml:
path_toc00720.kgml: Found a trail of span 2 without skipping any vertex
path_toc00720.kgml: 112 -> 111
path_toc00720.kgml: R00315 -> R00230
path_toc00720.kgml: toc:Toce_1048 -> {toc:Toce_0555, toc:Toce_1047}
path_toc00720.kgml: {2.7.2.1, 2.7.2.15} -> 2.3.1.8
path_toc00720.kgml:
path_toc00720.kgml: Found a trail of span 2 without skipping any vertex
path_toc00720.kgml: 89 -> 90
path_toc00720.kgml: R02765 -> R00833
path_toc00720.kgml: {toc:Toce_1197, toc:Toce_1832} -> {toc:Toce_1199, toc:Toce_1200, toc:Toce_1833, toc:Toce_1834}
path_toc00720.kgml: 5.1.99.1 -> 5.4.99.2
path_toc00720.kgml:
path_toc00720.kgml: --- 0.21 seconds ---

path_toc00730.kgml: Thiamine metabolism
path_toc00730.kgml: Initialization took 0.04 seconds
path_toc00730.kgml:
path_toc00730.kgml: Found a trail of span 3 without skipping any vertex
path_toc00730.kgml: 76 -> 75 -> 93
path_toc00730.kgml: R03471 -> R04509 -> R03223
path_toc00730.kgml: toc:Toce_0021 -> toc:Toce_0021 -> toc:Toce_0020
path_toc00730.kgml: 2.7.1.49 -> 2.7.4.7 -> 2.5.1.3
path_toc00730.kgml:
path_toc00730.kgml: Found a trail of span 3 without skipping any vertex
path_toc00730.kgml: 76 -> 75 -> 97
path_toc00730.kgml: R03471 -> R04509 -> R10712
path_toc00730.kgml: toc:Toce_0021 -> toc:Toce_0021 -> toc:Toce_0020
path_toc00730.kgml: 2.7.1.49 -> 2.7.4.7 -> 2.5.1.3
path_toc00730.kgml:
path_toc00730.kgml: Found a trail of span 2 without skipping any vertex
path_toc00730.kgml: 72 -> 71
path_toc00730.kgml: R07460 -> R07461
path_toc00730.kgml: {toc:Toce_1130, toc:Toce_1465} -> toc:Toce_1464
path_toc00730.kgml: 2.8.1.7 -> {2.8.1.11, 2.8.1.4}
path_toc00730.kgml:
path_toc00730.kgml: Found a trail of span 2 containing skipped vertices
path_toc00730.kgml: 76 -> [75] -> 97
path_toc00730.kgml: R03471 -> [R04509] -> R10712
path_toc00730.kgml: toc:Toce_0021 -> [toc:Toce_0021] -> toc:Toce_0020
path_toc00730.kgml: 2.7.1.49 -> [2.7.4.7] -> 2.5.1.3
path_toc00730.kgml:
path_toc00730.kgml: Found a trail of span 2 containing skipped vertices
path_toc00730.kgml: 76 -> [75] -> 93
path_toc00730.kgml: R03471 -> [R04509] -> R03223
path_toc00730.kgml: toc:Toce_0021 -> [toc:Toce_0021] -> toc:Toce_0020
path_toc00730.kgml: 2.7.1.49 -> [2.7.4.7] -> 2.5.1.3
path_toc00730.kgml:
path_toc00730.kgml: --- 0.33 seconds ---

path_toc00740.kgml: Riboflavin metabolism
path_toc00740.kgml: Initialization took 0.05 seconds
path_toc00740.kgml:
path_toc00740.kgml: Found a trail of span 3 containing skipped vertices
path_toc00740.kgml: 32 -> [41] -> 42 -> 41
path_toc00740.kgml: R07281 -> [R04457] -> R00066 -> R04457
path_toc00740.kgml: toc:Toce_1693 -> [toc:Toce_1692] -> toc:Toce_1694 -> toc:Toce_1692
path_toc00740.kgml: 4.1.99.12 -> [2.5.1.78] -> 2.5.1.9 -> 2.5.1.78
path_toc00740.kgml:
path_toc00740.kgml: --- 0.13 seconds ---

path_toc00760.kgml: Nicotinate and nicotinamide metabolism
path_toc00760.kgml: Initialization took 0.05 seconds
path_toc00760.kgml: (not found)
path_toc00760.kgml: --- 0.12 seconds ---

path_toc00770.kgml: Pantothenate and CoA biosynthesis
path_toc00770.kgml: Initialization took 0.05 seconds
path_toc00770.kgml: (not found)
path_toc00770.kgml: --- 0.09 seconds ---

path_toc00780.kgml: Biotin metabolism
path_toc00780.kgml: Initialization took 0.04 seconds
path_toc00780.kgml: (not found)
path_toc00780.kgml: --- 0.09 seconds ---

path_toc00785.kgml: Lipoic acid metabolism
path_toc00785.kgml: Initialization took 0.04 seconds
path_toc00785.kgml:
path_toc00785.kgml: Found a trail of span 2 without skipping any vertex
path_toc00785.kgml: 5 -> 6
path_toc00785.kgml: R07768 -> R07769
path_toc00785.kgml: toc:Toce_0611 -> toc:Toce_0610
path_toc00785.kgml: 2.8.1.8 -> 2.3.1.181
path_toc00785.kgml:
path_toc00785.kgml: Found a trail of span 2 without skipping any vertex
path_toc00785.kgml: 11 -> 10
path_toc00785.kgml: R07766 -> R07767
path_toc00785.kgml: toc:Toce_0610 -> toc:Toce_0611
path_toc00785.kgml: 2.3.1.181 -> 2.8.1.8
path_toc00785.kgml:
path_toc00785.kgml: --- 0.17 seconds ---

path_toc00790.kgml: Folate biosynthesis
path_toc00790.kgml: Initialization took 0.05 seconds
path_toc00790.kgml:
path_toc00790.kgml: Found a trail of span 5 without skipping any vertex
path_toc00790.kgml: 180 -> 81 -> 80 -> 79 -> 96
path_toc00790.kgml: R00428 -> R05046 -> R05048 -> R04639 -> R09959
path_toc00790.kgml: toc:Toce_0571 -> toc:Toce_0571 -> toc:Toce_0571 -> toc:Toce_0571 -> toc:Toce_0570
path_toc00790.kgml: 3.5.4.16 -> 3.5.4.16 -> 3.5.4.16 -> 3.5.4.16 -> 4.1.2.50
path_toc00790.kgml:
path_toc00790.kgml: Found a trail of span 5 without skipping any vertex
path_toc00790.kgml: 180 -> 81 -> 80 -> 79 -> 86
path_toc00790.kgml: R00428 -> R05046 -> R05048 -> R04639 -> R04286
path_toc00790.kgml: toc:Toce_0571 -> toc:Toce_0571 -> toc:Toce_0571 -> toc:Toce_0571 -> toc:Toce_0570
path_toc00790.kgml: 3.5.4.16 -> 3.5.4.16 -> 3.5.4.16 -> 3.5.4.16 -> 4.2.3.12
path_toc00790.kgml:
path_toc00790.kgml: Found a trail of span 4 containing skipped vertices
path_toc00790.kgml: 180 -> 81 -> [80] -> 79 -> 86
path_toc00790.kgml: R00428 -> R05046 -> [R05048] -> R04639 -> R04286
path_toc00790.kgml: toc:Toce_0571 -> toc:Toce_0571 -> [toc:Toce_0571] -> toc:Toce_0571 -> toc:Toce_0570
path_toc00790.kgml: 3.5.4.16 -> 3.5.4.16 -> [3.5.4.16] -> 3.5.4.16 -> 4.2.3.12
path_toc00790.kgml:
path_toc00790.kgml: Found a trail of span 4 containing skipped vertices
path_toc00790.kgml: 180 -> 81 -> 80 -> [79] -> 96
path_toc00790.kgml: R00428 -> R05046 -> R05048 -> [R04639] -> R09959
path_toc00790.kgml: toc:Toce_0571 -> toc:Toce_0571 -> toc:Toce_0571 -> [toc:Toce_0571] -> toc:Toce_0570
path_toc00790.kgml: 3.5.4.16 -> 3.5.4.16 -> 3.5.4.16 -> [3.5.4.16] -> 4.1.2.50
path_toc00790.kgml:
path_toc00790.kgml: Found a trail of span 4 containing skipped vertices
path_toc00790.kgml: 180 -> 81 -> 80 -> [79] -> 86
path_toc00790.kgml: R00428 -> R05046 -> R05048 -> [R04639] -> R04286
path_toc00790.kgml: toc:Toce_0571 -> toc:Toce_0571 -> toc:Toce_0571 -> [toc:Toce_0571] -> toc:Toce_0570
path_toc00790.kgml: 3.5.4.16 -> 3.5.4.16 -> 3.5.4.16 -> [3.5.4.16] -> 4.2.3.12
path_toc00790.kgml:
path_toc00790.kgml: Found a trail of span 4 containing skipped vertices
path_toc00790.kgml: 180 -> [81] -> 80 -> 79 -> 86
path_toc00790.kgml: R00428 -> [R05046] -> R05048 -> R04639 -> R04286
path_toc00790.kgml: toc:Toce_0571 -> [toc:Toce_0571] -> toc:Toce_0571 -> toc:Toce_0571 -> toc:Toce_0570
path_toc00790.kgml: 3.5.4.16 -> [3.5.4.16] -> 3.5.4.16 -> 3.5.4.16 -> 4.2.3.12
path_toc00790.kgml:
path_toc00790.kgml: Found a trail of span 2 without skipping any vertex
path_toc00790.kgml: 74 -> 72
path_toc00790.kgml: R03503 -> R03067
path_toc00790.kgml: toc:Toce_0573 -> toc:Toce_0572
path_toc00790.kgml: 2.7.6.3 -> 2.5.1.15
path_toc00790.kgml:
path_toc00790.kgml: Found a trail of span 2 without skipping any vertex
path_toc00790.kgml: 93 -> 117
path_toc00790.kgml: R09394 -> R11372
path_toc00790.kgml: toc:Toce_0274 -> toc:Toce_0275
path_toc00790.kgml: 4.1.99.22 -> 4.6.1.17
path_toc00790.kgml:
path_toc00790.kgml: --- 0.56 seconds ---

path_toc00860.kgml: Porphyrin and chlorophyll metabolism
path_toc00860.kgml: Initialization took 0.05 seconds
path_toc00860.kgml:
path_toc00860.kgml: Found a trail of span 6 without skipping any vertex
path_toc00860.kgml: 278 -> 276 -> 274 -> 273 -> 270 -> 271
path_toc00860.kgml: R04109 -> R02272 -> R00036 -> R00084 -> R03165 -> R03194
path_toc00860.kgml: toc:Toce_0319 -> toc:Toce_0323 -> toc:Toce_0322 -> toc:Toce_0320 -> toc:Toce_0321 -> toc:Toce_0321
path_toc00860.kgml: 1.2.1.70 -> 5.4.3.8 -> 4.2.1.24 -> 2.5.1.61 -> 4.2.1.75 -> 2.1.1.107
path_toc00860.kgml:
path_toc00860.kgml: Found a trail of span 5 containing skipped vertices
path_toc00860.kgml: 278 -> [276] -> 274 -> 273 -> 270 -> 271
path_toc00860.kgml: R04109 -> [R02272] -> R00036 -> R00084 -> R03165 -> R03194
path_toc00860.kgml: toc:Toce_0319 -> [toc:Toce_0323] -> toc:Toce_0322 -> toc:Toce_0320 -> toc:Toce_0321 -> toc:Toce_0321
path_toc00860.kgml: 1.2.1.70 -> [5.4.3.8] -> 4.2.1.24 -> 2.5.1.61 -> 4.2.1.75 -> 2.1.1.107
path_toc00860.kgml:
path_toc00860.kgml: Found a trail of span 5 containing skipped vertices
path_toc00860.kgml: 278 -> 276 -> 274 -> 273 -> [270] -> 271
path_toc00860.kgml: R04109 -> R02272 -> R00036 -> R00084 -> [R03165] -> R03194
path_toc00860.kgml: toc:Toce_0319 -> toc:Toce_0323 -> toc:Toce_0322 -> toc:Toce_0320 -> [toc:Toce_0321] -> toc:Toce_0321
path_toc00860.kgml: 1.2.1.70 -> 5.4.3.8 -> 4.2.1.24 -> 2.5.1.61 -> [4.2.1.75] -> 2.1.1.107
path_toc00860.kgml:
path_toc00860.kgml: Found a trail of span 5 without skipping any vertex
path_toc00860.kgml: 368 -> 309 -> 316 -> 308 -> 310
path_toc00860.kgml: R06531 -> R06530 -> R06529 -> R05222 -> R05223
path_toc00860.kgml: toc:Toce_1423 -> toc:Toce_1422 -> toc:Toce_1421 -> toc:Toce_1424 -> toc:Toce_1420
path_toc00860.kgml: 2.7.1.177 -> 4.1.1.81 -> 6.3.1.10 -> 2.7.7.62 -> 2.7.8.26
path_toc00860.kgml:
path_toc00860.kgml: Found a trail of span 4 containing skipped vertices
path_toc00860.kgml: 276 -> 274 -> [273] -> 270 -> 271
path_toc00860.kgml: R02272 -> R00036 -> [R00084] -> R03165 -> R03194
path_toc00860.kgml: toc:Toce_0323 -> toc:Toce_0322 -> [toc:Toce_0320] -> toc:Toce_0321 -> toc:Toce_0321
path_toc00860.kgml: 5.4.3.8 -> 4.2.1.24 -> [2.5.1.61] -> 4.2.1.75 -> 2.1.1.107
path_toc00860.kgml:
path_toc00860.kgml: Found a trail of span 4 containing skipped vertices
path_toc00860.kgml: 368 -> 309 -> 316 -> [308] -> 310
path_toc00860.kgml: R06531 -> R06530 -> R06529 -> [R05222] -> R05223
path_toc00860.kgml: toc:Toce_1423 -> toc:Toce_1422 -> toc:Toce_1421 -> [toc:Toce_1424] -> toc:Toce_1420
path_toc00860.kgml: 2.7.1.177 -> 4.1.1.81 -> 6.3.1.10 -> [2.7.7.62] -> 2.7.8.26
path_toc00860.kgml:
path_toc00860.kgml: Found a trail of span 4 containing skipped vertices
path_toc00860.kgml: 284 -> 285 -> 318 -> [319] -> 286
path_toc00860.kgml: R05809 -> R05810 -> R07772 -> [R07773] -> R05812
path_toc00860.kgml: toc:Toce_0317 -> toc:Toce_0315 -> toc:Toce_0316 -> [toc:Toce_0311] -> toc:Toce_0318
path_toc00860.kgml: 2.1.1.131 -> 2.1.1.271 -> 3.7.1.12 -> [2.1.1.195] -> 1.3.1.106
path_toc00860.kgml:
path_toc00860.kgml: Found a trail of span 4 containing skipped vertices
path_toc00860.kgml: 319 -> [286] -> 288 -> 287 -> 298
path_toc00860.kgml: R07773 -> [R05812] -> R07774 -> R07775 -> R05814
path_toc00860.kgml: toc:Toce_0311 -> [toc:Toce_0318] -> toc:Toce_0313 -> toc:Toce_0312 -> toc:Toce_0310
path_toc00860.kgml: 2.1.1.195 -> [1.3.1.106] -> 2.1.1.196 -> 2.1.1.289 -> 5.4.99.60
path_toc00860.kgml:
path_toc00860.kgml: Found a trail of span 3 containing skipped vertices
path_toc00860.kgml: 368 -> 309 -> [316] -> 308
path_toc00860.kgml: R06531 -> R06530 -> [R06529] -> R05222
path_toc00860.kgml: toc:Toce_1423 -> toc:Toce_1422 -> [toc:Toce_1421] -> toc:Toce_1424
path_toc00860.kgml: 2.7.1.177 -> 4.1.1.81 -> [6.3.1.10] -> 2.7.7.62
path_toc00860.kgml:
path_toc00860.kgml: Found a trail of span 3 containing skipped vertices
path_toc00860.kgml: 284 -> [285] -> 318 -> [319] -> 286
path_toc00860.kgml: R05809 -> [R05810] -> R07772 -> [R07773] -> R05812
path_toc00860.kgml: toc:Toce_0317 -> [toc:Toce_0315] -> toc:Toce_0316 -> [toc:Toce_0311] -> toc:Toce_0318
path_toc00860.kgml: 2.1.1.131 -> [2.1.1.271] -> 3.7.1.12 -> [2.1.1.195] -> 1.3.1.106
path_toc00860.kgml:
path_toc00860.kgml: Found a trail of span 2 without skipping any vertex
path_toc00860.kgml: 311 -> 310
path_toc00860.kgml: R04594 -> R05223
path_toc00860.kgml: toc:Toce_1419 -> toc:Toce_1420
path_toc00860.kgml: 3.1.3.73 -> 2.7.8.26
path_toc00860.kgml:
path_toc00860.kgml: --- 1.60 seconds ---

path_toc00900.kgml: Terpenoid backbone biosynthesis
path_toc00900.kgml: Initialization took 0.05 seconds
path_toc00900.kgml:
path_toc00900.kgml: Found a trail of span 2 containing skipped vertices
path_toc00900.kgml: 66 -> [67] -> 68
path_toc00900.kgml: R05633 -> [R05634] -> R05637
path_toc00900.kgml: toc:Toce_2118 -> [toc:Toce_0043] -> toc:Toce_2117
path_toc00900.kgml: 2.7.7.60 -> [2.7.1.148] -> 4.6.1.12
path_toc00900.kgml:
path_toc00900.kgml: Found a trail of span 2 without skipping any vertex
path_toc00900.kgml: 97 -> 98
path_toc00900.kgml: R08210 -> R01123
path_toc00900.kgml: toc:Toce_1156 -> toc:Toce_1157
path_toc00900.kgml: 1.17.7.4 -> 5.3.3.2
path_toc00900.kgml:
path_toc00900.kgml: Found a trail of span 2 without skipping any vertex
path_toc00900.kgml: 99 -> 98
path_toc00900.kgml: R05884 -> R01123
path_toc00900.kgml: toc:Toce_1156 -> toc:Toce_1157
path_toc00900.kgml: 1.17.7.4 -> 5.3.3.2
path_toc00900.kgml:
path_toc00900.kgml: --- 0.24 seconds ---

path_toc00910.kgml: Nitrogen metabolism
path_toc00910.kgml: Initialization took 0.05 seconds
path_toc00910.kgml: (not found)
path_toc00910.kgml: --- 0.09 seconds ---

path_toc00920.kgml: Sulfur metabolism
path_toc00920.kgml: Initialization took 0.05 seconds
path_toc00920.kgml: (not found)
path_toc00920.kgml: --- 0.08 seconds ---

path_toc00970.kgml: Aminoacyl-tRNA biosynthesis
path_toc00970.kgml: Initialization took 0.05 seconds
path_toc00970.kgml: (not found)
path_toc00970.kgml: --- 0.08 seconds ---

path_toc01040.kgml: Biosynthesis of unsaturated fatty acids
path_toc01040.kgml: Initialization took 0.05 seconds
path_toc01040.kgml: (not found)
path_toc01040.kgml: --- 0.09 seconds ---

--- 31.83 seconds ---
