# Supplementary material for: CoMetGeNe: mining conserved neighborhood patterns in metabolic and genomic contexts
Source: BMC Bioinformatics. 2019 Jan 10;20:19. doi: 10.1186/s12859-018-2542-2 (PMC6327494; doi:10.1186/s12859-018-2542-2)
Supplement: Supplementary file 14 — Trail finding results for completely assembled representative bacterial genomes present in NCBI Genomes. Of the 1,545 fully assembled representative bacterial genomes in NCBI, corresponding entries have been identified in KEGG for 1,467 species, for which trail finding has been performed for all combinations of gap parameters δG and δD ranging from 0 to 3. This additional file is available from https://doi.org/10.6084/m9.figshare.7288769. (GZ 178,532 kb) [file 12859_2018_2542_MOESM14_ESM.gz › results/aeq_dG3_dD0.hnet]

--- delta_G = 3, delta_D = 0 ---

path_aeq00010.kgml: Glycolysis / Gluconeogenesis
path_aeq00010.kgml: Initialization took 0.38 seconds
path_aeq00010.kgml:
path_aeq00010.kgml: Found a trail of span 4 without skipping any vertex
path_aeq00010.kgml: 58 -> 57 -> 76 -> 137
path_aeq00010.kgml: R01015 -> R01061 -> R01512 -> R01518
path_aeq00010.kgml: aeq:AEQU_0977 -> aeq:AEQU_0975 -> aeq:AEQU_0976 -> aeq:AEQU_0978
path_aeq00010.kgml: 5.3.1.1 -> {1.2.1.12, 1.2.1.59} -> 2.7.2.3 -> {5.4.2.11, 5.4.2.12}
path_aeq00010.kgml:
path_aeq00010.kgml: --- 0.52 seconds ---

path_aeq00020.kgml: Citrate cycle (TCA cycle)
path_aeq00020.kgml: Initialization took 0.93 seconds
path_aeq00020.kgml: (not found)
path_aeq00020.kgml: --- 1.01 seconds ---

path_aeq00030.kgml: Pentose phosphate pathway
path_aeq00030.kgml: Initialization took 0.13 seconds
path_aeq00030.kgml:
path_aeq00030.kgml: Found a trail of span 2 without skipping any vertex
path_aeq00030.kgml: 49 -> 46
path_aeq00030.kgml: R01830 -> R01641
path_aeq00030.kgml: {aeq:AEQU_1283, aeq:AEQU_1284} -> {aeq:AEQU_1283, aeq:AEQU_1284}
path_aeq00030.kgml: 2.2.1.1 -> 2.2.1.1
path_aeq00030.kgml:
path_aeq00030.kgml: --- 0.23 seconds ---

path_aeq00040.kgml: Pentose and glucuronate interconversions
path_aeq00040.kgml: Initialization took 0.10 seconds
path_aeq00040.kgml:
path_aeq00040.kgml: Found a trail of span 2 containing skipped vertices
path_aeq00040.kgml: 127 -> 128
path_aeq00040.kgml: R01902 -> R01785
path_aeq00040.kgml: aeq:AEQU_1928 -> aeq:AEQU_1926
path_aeq00040.kgml: 2.7.1.5 -> 4.1.2.19
path_aeq00040.kgml: Skipped genes: aeq:AEQU_1927
path_aeq00040.kgml:
path_aeq00040.kgml: --- 0.21 seconds ---

path_aeq00051.kgml: Fructose and mannose metabolism
path_aeq00051.kgml: Initialization took 0.08 seconds
path_aeq00051.kgml:
path_aeq00051.kgml: Found a trail of span 3 without skipping any vertex
path_aeq00051.kgml: 98 -> 99 -> 101
path_aeq00051.kgml: R02437 -> R03014 -> R02263
path_aeq00051.kgml: aeq:AEQU_1927 -> aeq:AEQU_1928 -> aeq:AEQU_1926
path_aeq00051.kgml: 5.3.1.14 -> 2.7.1.5 -> 4.1.2.19
path_aeq00051.kgml:
path_aeq00051.kgml: --- 0.18 seconds ---

path_aeq00052.kgml: Galactose metabolism
path_aeq00052.kgml: Initialization took 0.14 seconds
path_aeq00052.kgml:
path_aeq00052.kgml: Found a trail of span 2 without skipping any vertex
path_aeq00052.kgml: 171 -> 82
path_aeq00052.kgml: R01092 -> R00955
path_aeq00052.kgml: aeq:AEQU_1644 -> aeq:AEQU_1643
path_aeq00052.kgml: 2.7.1.6 -> 2.7.7.12
path_aeq00052.kgml:
path_aeq00052.kgml: --- 0.24 seconds ---

path_aeq00061.kgml: Fatty acid biosynthesis
path_aeq00061.kgml: Initialization took 0.14 seconds
path_aeq00061.kgml:
path_aeq00061.kgml: Found a trail of span 34 without skipping any vertex
path_aeq00061.kgml: 153 -> 147 -> 259 -> 142 -> 268 -> 51 -> 63 -> 130 -> 270 -> 23 -> 62 -> 119 -> 276 -> 22 -> 61 -> 108 -> 278 -> 21 -> 60 -> 97 -> 280 -> 20 -> 59 -> 86 -> 283 -> 19 -> 58 -> 75 -> 286 -> 18 -> 53 -> 54 -> 52 -> 257
path_aeq00061.kgml: R00742 -> R01626 -> R04355 -> R04533 -> R04428 -> R04429 -> R04952 -> R04953 -> R04954 -> R04955 -> R04957 -> R04536 -> R04537 -> R04958 -> R04960 -> R04534 -> R04535 -> R04961 -> R04963 -> R04964 -> R04965 -> R04724 -> R04726 -> R04566 -> R04568 -> R04966 -> R04968 -> R04543 -> R04544 -> R04969 -> R07762 -> R07763 -> R07764 -> R07765
path_aeq00061.kgml: {aeq:AEQU_0446, aeq:AEQU_0608} -> aeq:AEQU_0442 -> aeq:AEQU_0444 -> {aeq:AEQU_0443, aeq:AEQU_1713} -> aeq:AEQU_0445 -> aeq:AEQU_0441 -> aeq:AEQU_0444 -> {aeq:AEQU_0443, aeq:AEQU_1713} -> aeq:AEQU_0445 -> aeq:AEQU_0441 -> aeq:AEQU_0444 -> {aeq:AEQU_0443, aeq:AEQU_1713} -> aeq:AEQU_0445 -> aeq:AEQU_0441 -> aeq:AEQU_0444 -> {aeq:AEQU_0443, aeq:AEQU_1713} -> aeq:AEQU_0445 -> aeq:AEQU_0441 -> aeq:AEQU_0444 -> {aeq:AEQU_0443, aeq:AEQU_1713} -> aeq:AEQU_0445 -> aeq:AEQU_0441 -> aeq:AEQU_0444 -> {aeq:AEQU_0443, aeq:AEQU_1713} -> aeq:AEQU_0445 -> aeq:AEQU_0441 -> aeq:AEQU_0444 -> {aeq:AEQU_0443, aeq:AEQU_1713} -> aeq:AEQU_0445 -> aeq:AEQU_0441 -> aeq:AEQU_0444 -> {aeq:AEQU_0443, aeq:AEQU_1713} -> aeq:AEQU_0445 -> aeq:AEQU_0441
path_aeq00061.kgml: 6.4.1.2 -> {2.3.1.39, 2.3.1.85, 2.3.1.86} -> {2.3.1.179, 2.3.1.41, 2.3.1.85, 2.3.1.86} -> {1.1.1.100, 2.3.1.85, 2.3.1.86} -> {2.3.1.85, 2.3.1.86, 4.2.1.59} -> 1.3.1.9 -> {2.3.1.179, 2.3.1.41, 2.3.1.85, 2.3.1.86} -> {1.1.1.100, 2.3.1.85, 2.3.1.86} -> {2.3.1.85, 2.3.1.86, 4.2.1.59} -> 1.3.1.9 -> {2.3.1.179, 2.3.1.41, 2.3.1.85, 2.3.1.86} -> {1.1.1.100, 2.3.1.85, 2.3.1.86} -> {2.3.1.85, 2.3.1.86, 4.2.1.59} -> 1.3.1.9 -> {2.3.1.179, 2.3.1.41, 2.3.1.85, 2.3.1.86} -> {1.1.1.100, 2.3.1.85, 2.3.1.86} -> {2.3.1.85, 2.3.1.86, 4.2.1.59} -> 1.3.1.9 -> {2.3.1.179, 2.3.1.41, 2.3.1.85, 2.3.1.86} -> {1.1.1.100, 2.3.1.85, 2.3.1.86} -> {2.3.1.85, 2.3.1.86, 4.2.1.59} -> 1.3.1.9 -> {2.3.1.179, 2.3.1.41, 2.3.1.85, 2.3.1.86} -> {1.1.1.100, 2.3.1.85, 2.3.1.86} -> {2.3.1.85, 2.3.1.86, 4.2.1.59} -> 1.3.1.9 -> {2.3.1.179, 2.3.1.41, 2.3.1.85, 2.3.1.86} -> {1.1.1.100, 2.3.1.85, 2.3.1.86} -> {2.3.1.85, 2.3.1.86, 4.2.1.59} -> 1.3.1.9 -> {2.3.1.179, 2.3.1.199, 2.3.1.41} -> 1.1.1.100 -> ? -> 1.3.1.9
path_aeq00061.kgml:
path_aeq00061.kgml: Found a trail of span 31 containing skipped vertices
path_aeq00061.kgml: 268 -> 142 -> 268 -> 51 -> 63 -> 130 -> 270 -> 23 -> 62 -> 119 -> 276 -> 22 -> 61 -> 108 -> 278 -> 21 -> 60 -> 97 -> 280 -> 20 -> 59 -> 86 -> 283 -> 19 -> 58 -> 75 -> 286 -> 18 -> 53 -> 54 -> 52 -> 257
path_aeq00061.kgml: R04428 -> R04533 -> R04428 -> R04429 -> R04952 -> R04953 -> R04954 -> R04955 -> R04957 -> R04536 -> R04537 -> R04958 -> R04960 -> R04534 -> R04535 -> R04961 -> R04963 -> R04964 -> R04965 -> R04724 -> R04726 -> R04566 -> R04568 -> R04966 -> R04968 -> R04543 -> R04544 -> R04969 -> R07762 -> R07763 -> R07764 -> R07765
path_aeq00061.kgml: aeq:AEQU_0445 -> {aeq:AEQU_0443, aeq:AEQU_1713} -> aeq:AEQU_0445 -> aeq:AEQU_0441 -> aeq:AEQU_0444 -> {aeq:AEQU_0443, aeq:AEQU_1713} -> aeq:AEQU_0445 -> aeq:AEQU_0441 -> aeq:AEQU_0444 -> {aeq:AEQU_0443, aeq:AEQU_1713} -> aeq:AEQU_0445 -> aeq:AEQU_0441 -> aeq:AEQU_0444 -> {aeq:AEQU_0443, aeq:AEQU_1713} -> aeq:AEQU_0445 -> aeq:AEQU_0441 -> aeq:AEQU_0444 -> {aeq:AEQU_0443, aeq:AEQU_1713} -> aeq:AEQU_0445 -> aeq:AEQU_0441 -> aeq:AEQU_0444 -> {aeq:AEQU_0443, aeq:AEQU_1713} -> aeq:AEQU_0445 -> aeq:AEQU_0441 -> aeq:AEQU_0444 -> {aeq:AEQU_0443, aeq:AEQU_1713} -> aeq:AEQU_0445 -> aeq:AEQU_0441 -> aeq:AEQU_0444 -> {aeq:AEQU_0443, aeq:AEQU_1713} -> aeq:AEQU_0445 -> aeq:AEQU_0441
path_aeq00061.kgml: {2.3.1.85, 2.3.1.86, 4.2.1.59} -> {1.1.1.100, 2.3.1.85, 2.3.1.86} -> {2.3.1.85, 2.3.1.86, 4.2.1.59} -> 1.3.1.9 -> {2.3.1.179, 2.3.1.41, 2.3.1.85, 2.3.1.86} -> {1.1.1.100, 2.3.1.85, 2.3.1.86} -> {2.3.1.85, 2.3.1.86, 4.2.1.59} -> 1.3.1.9 -> {2.3.1.179, 2.3.1.41, 2.3.1.85, 2.3.1.86} -> {1.1.1.100, 2.3.1.85, 2.3.1.86} -> {2.3.1.85, 2.3.1.86, 4.2.1.59} -> 1.3.1.9 -> {2.3.1.179, 2.3.1.41, 2.3.1.85, 2.3.1.86} -> {1.1.1.100, 2.3.1.85, 2.3.1.86} -> {2.3.1.85, 2.3.1.86, 4.2.1.59} -> 1.3.1.9 -> {2.3.1.179, 2.3.1.41, 2.3.1.85, 2.3.1.86} -> {1.1.1.100, 2.3.1.85, 2.3.1.86} -> {2.3.1.85, 2.3.1.86, 4.2.1.59} -> 1.3.1.9 -> {2.3.1.179, 2.3.1.41, 2.3.1.85, 2.3.1.86} -> {1.1.1.100, 2.3.1.85, 2.3.1.86} -> {2.3.1.85, 2.3.1.86, 4.2.1.59} -> 1.3.1.9 -> {2.3.1.179, 2.3.1.41, 2.3.1.85, 2.3.1.86} -> {1.1.1.100, 2.3.1.85, 2.3.1.86} -> {2.3.1.85, 2.3.1.86, 4.2.1.59} -> 1.3.1.9 -> {2.3.1.179, 2.3.1.199, 2.3.1.41} -> 1.1.1.100 -> ? -> 1.3.1.9
path_aeq00061.kgml: Skipped genes: aeq:AEQU_0442
path_aeq00061.kgml:
path_aeq00061.kgml: Found a trail of span 30 without skipping any vertex
path_aeq00061.kgml: 153 -> 147 -> 63 -> 130 -> 270 -> 23 -> 62 -> 119 -> 276 -> 22 -> 61 -> 108 -> 278 -> 21 -> 60 -> 97 -> 280 -> 20 -> 59 -> 86 -> 283 -> 19 -> 58 -> 75 -> 286 -> 18 -> 53 -> 54 -> 52 -> 257
path_aeq00061.kgml: R00742 -> R01626 -> R04952 -> R04953 -> R04954 -> R04955 -> R04957 -> R04536 -> R04537 -> R04958 -> R04960 -> R04534 -> R04535 -> R04961 -> R04963 -> R04964 -> R04965 -> R04724 -> R04726 -> R04566 -> R04568 -> R04966 -> R04968 -> R04543 -> R04544 -> R04969 -> R07762 -> R07763 -> R07764 -> R07765
path_aeq00061.kgml: {aeq:AEQU_0446, aeq:AEQU_0608} -> aeq:AEQU_0442 -> aeq:AEQU_0444 -> {aeq:AEQU_0443, aeq:AEQU_1713} -> aeq:AEQU_0445 -> aeq:AEQU_0441 -> aeq:AEQU_0444 -> {aeq:AEQU_0443, aeq:AEQU_1713} -> aeq:AEQU_0445 -> aeq:AEQU_0441 -> aeq:AEQU_0444 -> {aeq:AEQU_0443, aeq:AEQU_1713} -> aeq:AEQU_0445 -> aeq:AEQU_0441 -> aeq:AEQU_0444 -> {aeq:AEQU_0443, aeq:AEQU_1713} -> aeq:AEQU_0445 -> aeq:AEQU_0441 -> aeq:AEQU_0444 -> {aeq:AEQU_0443, aeq:AEQU_1713} -> aeq:AEQU_0445 -> aeq:AEQU_0441 -> aeq:AEQU_0444 -> {aeq:AEQU_0443, aeq:AEQU_1713} -> aeq:AEQU_0445 -> aeq:AEQU_0441 -> aeq:AEQU_0444 -> {aeq:AEQU_0443, aeq:AEQU_1713} -> aeq:AEQU_0445 -> aeq:AEQU_0441
path_aeq00061.kgml: 6.4.1.2 -> {2.3.1.39, 2.3.1.85, 2.3.1.86} -> {2.3.1.179, 2.3.1.41, 2.3.1.85, 2.3.1.86} -> {1.1.1.100, 2.3.1.85, 2.3.1.86} -> {2.3.1.85, 2.3.1.86, 4.2.1.59} -> 1.3.1.9 -> {2.3.1.179, 2.3.1.41, 2.3.1.85, 2.3.1.86} -> {1.1.1.100, 2.3.1.85, 2.3.1.86} -> {2.3.1.85, 2.3.1.86, 4.2.1.59} -> 1.3.1.9 -> {2.3.1.179, 2.3.1.41, 2.3.1.85, 2.3.1.86} -> {1.1.1.100, 2.3.1.85, 2.3.1.86} -> {2.3.1.85, 2.3.1.86, 4.2.1.59} -> 1.3.1.9 -> {2.3.1.179, 2.3.1.41, 2.3.1.85, 2.3.1.86} -> {1.1.1.100, 2.3.1.85, 2.3.1.86} -> {2.3.1.85, 2.3.1.86, 4.2.1.59} -> 1.3.1.9 -> {2.3.1.179, 2.3.1.41, 2.3.1.85, 2.3.1.86} -> {1.1.1.100, 2.3.1.85, 2.3.1.86} -> {2.3.1.85, 2.3.1.86, 4.2.1.59} -> 1.3.1.9 -> {2.3.1.179, 2.3.1.41, 2.3.1.85, 2.3.1.86} -> {1.1.1.100, 2.3.1.85, 2.3.1.86} -> {2.3.1.85, 2.3.1.86, 4.2.1.59} -> 1.3.1.9 -> {2.3.1.179, 2.3.1.199, 2.3.1.41} -> 1.1.1.100 -> ? -> 1.3.1.9
path_aeq00061.kgml:
path_aeq00061.kgml: Found a trail of span 30 without skipping any vertex
path_aeq00061.kgml: 153 -> 147 -> 259 -> 142 -> 268 -> 51 -> 63 -> 130 -> 270 -> 23 -> 62 -> 119 -> 276 -> 22 -> 61 -> 108 -> 278 -> 21 -> 60 -> 97 -> 280 -> 20 -> 59 -> 86 -> 283 -> 19 -> 58 -> 75 -> 286 -> 18 -> 286 -> 75
path_aeq00061.kgml: R00742 -> R01626 -> R04355 -> R04533 -> R04428 -> R04429 -> R04952 -> R04953 -> R04954 -> R04955 -> R04957 -> R04536 -> R04537 -> R04958 -> R04960 -> R04534 -> R04535 -> R04961 -> R04963 -> R04964 -> R04965 -> R04724 -> R04726 -> R04566 -> R04568 -> R04966 -> R04968 -> R04543 -> R04544 -> R04969 -> R04544 -> R04543
path_aeq00061.kgml: {aeq:AEQU_0446, aeq:AEQU_0608} -> aeq:AEQU_0442 -> aeq:AEQU_0444 -> {aeq:AEQU_0443, aeq:AEQU_1713} -> aeq:AEQU_0445 -> aeq:AEQU_0441 -> aeq:AEQU_0444 -> {aeq:AEQU_0443, aeq:AEQU_1713} -> aeq:AEQU_0445 -> aeq:AEQU_0441 -> aeq:AEQU_0444 -> {aeq:AEQU_0443, aeq:AEQU_1713} -> aeq:AEQU_0445 -> aeq:AEQU_0441 -> aeq:AEQU_0444 -> {aeq:AEQU_0443, aeq:AEQU_1713} -> aeq:AEQU_0445 -> aeq:AEQU_0441 -> aeq:AEQU_0444 -> {aeq:AEQU_0443, aeq:AEQU_1713} -> aeq:AEQU_0445 -> aeq:AEQU_0441 -> aeq:AEQU_0444 -> {aeq:AEQU_0443, aeq:AEQU_1713} -> aeq:AEQU_0445 -> aeq:AEQU_0441 -> aeq:AEQU_0444 -> {aeq:AEQU_0443, aeq:AEQU_1713} -> aeq:AEQU_0445 -> aeq:AEQU_0441 -> aeq:AEQU_0445 -> {aeq:AEQU_0443, aeq:AEQU_1713}
path_aeq00061.kgml: 6.4.1.2 -> {2.3.1.39, 2.3.1.85, 2.3.1.86} -> {2.3.1.179, 2.3.1.41, 2.3.1.85, 2.3.1.86} -> {1.1.1.100, 2.3.1.85, 2.3.1.86} -> {2.3.1.85, 2.3.1.86, 4.2.1.59} -> 1.3.1.9 -> {2.3.1.179, 2.3.1.41, 2.3.1.85, 2.3.1.86} -> {1.1.1.100, 2.3.1.85, 2.3.1.86} -> {2.3.1.85, 2.3.1.86, 4.2.1.59} -> 1.3.1.9 -> {2.3.1.179, 2.3.1.41, 2.3.1.85, 2.3.1.86} -> {1.1.1.100, 2.3.1.85, 2.3.1.86} -> {2.3.1.85, 2.3.1.86, 4.2.1.59} -> 1.3.1.9 -> {2.3.1.179, 2.3.1.41, 2.3.1.85, 2.3.1.86} -> {1.1.1.100, 2.3.1.85, 2.3.1.86} -> {2.3.1.85, 2.3.1.86, 4.2.1.59} -> 1.3.1.9 -> {2.3.1.179, 2.3.1.41, 2.3.1.85, 2.3.1.86} -> {1.1.1.100, 2.3.1.85, 2.3.1.86} -> {2.3.1.85, 2.3.1.86, 4.2.1.59} -> 1.3.1.9 -> {2.3.1.179, 2.3.1.41, 2.3.1.85, 2.3.1.86} -> {1.1.1.100, 2.3.1.85, 2.3.1.86} -> {2.3.1.85, 2.3.1.86, 4.2.1.59} -> 1.3.1.9 -> {2.3.1.179, 2.3.1.41, 2.3.1.85, 2.3.1.86} -> {1.1.1.100, 2.3.1.85, 2.3.1.86} -> {2.3.1.85, 2.3.1.86, 4.2.1.59} -> 1.3.1.9 -> {2.3.1.85, 2.3.1.86, 4.2.1.59} -> {1.1.1.100, 2.3.1.85, 2.3.1.86}
path_aeq00061.kgml:
path_aeq00061.kgml: Found a trail of span 27 containing skipped vertices
path_aeq00061.kgml: 23 -> 270 -> 130 -> 270 -> 23 -> 62 -> 119 -> 276 -> 22 -> 61 -> 108 -> 278 -> 21 -> 60 -> 97 -> 280 -> 20 -> 59 -> 86 -> 283 -> 19 -> 58 -> 75 -> 286 -> 18 -> 53 -> 54 -> 52 -> 257
path_aeq00061.kgml: R04955 -> R04954 -> R04953 -> R04954 -> R04955 -> R04957 -> R04536 -> R04537 -> R04958 -> R04960 -> R04534 -> R04535 -> R04961 -> R04963 -> R04964 -> R04965 -> R04724 -> R04726 -> R04566 -> R04568 -> R04966 -> R04968 -> R04543 -> R04544 -> R04969 -> R07762 -> R07763 -> R07764 -> R07765
path_aeq00061.kgml: aeq:AEQU_0441 -> aeq:AEQU_0445 -> {aeq:AEQU_0443, aeq:AEQU_1713} -> aeq:AEQU_0445 -> aeq:AEQU_0441 -> aeq:AEQU_0444 -> {aeq:AEQU_0443, aeq:AEQU_1713} -> aeq:AEQU_0445 -> aeq:AEQU_0441 -> aeq:AEQU_0444 -> {aeq:AEQU_0443, aeq:AEQU_1713} -> aeq:AEQU_0445 -> aeq:AEQU_0441 -> aeq:AEQU_0444 -> {aeq:AEQU_0443, aeq:AEQU_1713} -> aeq:AEQU_0445 -> aeq:AEQU_0441 -> aeq:AEQU_0444 -> {aeq:AEQU_0443, aeq:AEQU_1713} -> aeq:AEQU_0445 -> aeq:AEQU_0441 -> aeq:AEQU_0444 -> {aeq:AEQU_0443, aeq:AEQU_1713} -> aeq:AEQU_0445 -> aeq:AEQU_0441 -> aeq:AEQU_0444 -> {aeq:AEQU_0443, aeq:AEQU_1713} -> aeq:AEQU_0445 -> aeq:AEQU_0441
path_aeq00061.kgml: 1.3.1.9 -> {2.3.1.85, 2.3.1.86, 4.2.1.59} -> {1.1.1.100, 2.3.1.85, 2.3.1.86} -> {2.3.1.85, 2.3.1.86, 4.2.1.59} -> 1.3.1.9 -> {2.3.1.179, 2.3.1.41, 2.3.1.85, 2.3.1.86} -> {1.1.1.100, 2.3.1.85, 2.3.1.86} -> {2.3.1.85, 2.3.1.86, 4.2.1.59} -> 1.3.1.9 -> {2.3.1.179, 2.3.1.41, 2.3.1.85, 2.3.1.86} -> {1.1.1.100, 2.3.1.85, 2.3.1.86} -> {2.3.1.85, 2.3.1.86, 4.2.1.59} -> 1.3.1.9 -> {2.3.1.179, 2.3.1.41, 2.3.1.85, 2.3.1.86} -> {1.1.1.100, 2.3.1.85, 2.3.1.86} -> {2.3.1.85, 2.3.1.86, 4.2.1.59} -> 1.3.1.9 -> {2.3.1.179, 2.3.1.41, 2.3.1.85, 2.3.1.86} -> {1.1.1.100, 2.3.1.85, 2.3.1.86} -> {2.3.1.85, 2.3.1.86, 4.2.1.59} -> 1.3.1.9 -> {2.3.1.179, 2.3.1.41, 2.3.1.85, 2.3.1.86} -> {1.1.1.100, 2.3.1.85, 2.3.1.86} -> {2.3.1.85, 2.3.1.86, 4.2.1.59} -> 1.3.1.9 -> {2.3.1.179, 2.3.1.199, 2.3.1.41} -> 1.1.1.100 -> ? -> 1.3.1.9
path_aeq00061.kgml: Skipped genes: aeq:AEQU_0442
path_aeq00061.kgml:
path_aeq00061.kgml: Found a trail of span 26 without skipping any vertex
path_aeq00061.kgml: 153 -> 147 -> 62 -> 119 -> 276 -> 22 -> 61 -> 108 -> 278 -> 21 -> 60 -> 97 -> 280 -> 20 -> 59 -> 86 -> 283 -> 19 -> 58 -> 75 -> 286 -> 18 -> 53 -> 54 -> 52 -> 257
path_aeq00061.kgml: R00742 -> R01626 -> R04957 -> R04536 -> R04537 -> R04958 -> R04960 -> R04534 -> R04535 -> R04961 -> R04963 -> R04964 -> R04965 -> R04724 -> R04726 -> R04566 -> R04568 -> R04966 -> R04968 -> R04543 -> R04544 -> R04969 -> R07762 -> R07763 -> R07764 -> R07765
path_aeq00061.kgml: {aeq:AEQU_0446, aeq:AEQU_0608} -> aeq:AEQU_0442 -> aeq:AEQU_0444 -> {aeq:AEQU_0443, aeq:AEQU_1713} -> aeq:AEQU_0445 -> aeq:AEQU_0441 -> aeq:AEQU_0444 -> {aeq:AEQU_0443, aeq:AEQU_1713} -> aeq:AEQU_0445 -> aeq:AEQU_0441 -> aeq:AEQU_0444 -> {aeq:AEQU_0443, aeq:AEQU_1713} -> aeq:AEQU_0445 -> aeq:AEQU_0441 -> aeq:AEQU_0444 -> {aeq:AEQU_0443, aeq:AEQU_1713} -> aeq:AEQU_0445 -> aeq:AEQU_0441 -> aeq:AEQU_0444 -> {aeq:AEQU_0443, aeq:AEQU_1713} -> aeq:AEQU_0445 -> aeq:AEQU_0441 -> aeq:AEQU_0444 -> {aeq:AEQU_0443, aeq:AEQU_1713} -> aeq:AEQU_0445 -> aeq:AEQU_0441
path_aeq00061.kgml: 6.4.1.2 -> {2.3.1.39, 2.3.1.85, 2.3.1.86} -> {2.3.1.179, 2.3.1.41, 2.3.1.85, 2.3.1.86} -> {1.1.1.100, 2.3.1.85, 2.3.1.86} -> {2.3.1.85, 2.3.1.86, 4.2.1.59} -> 1.3.1.9 -> {2.3.1.179, 2.3.1.41, 2.3.1.85, 2.3.1.86} -> {1.1.1.100, 2.3.1.85, 2.3.1.86} -> {2.3.1.85, 2.3.1.86, 4.2.1.59} -> 1.3.1.9 -> {2.3.1.179, 2.3.1.41, 2.3.1.85, 2.3.1.86} -> {1.1.1.100, 2.3.1.85, 2.3.1.86} -> {2.3.1.85, 2.3.1.86, 4.2.1.59} -> 1.3.1.9 -> {2.3.1.179, 2.3.1.41, 2.3.1.85, 2.3.1.86} -> {1.1.1.100, 2.3.1.85, 2.3.1.86} -> {2.3.1.85, 2.3.1.86, 4.2.1.59} -> 1.3.1.9 -> {2.3.1.179, 2.3.1.41, 2.3.1.85, 2.3.1.86} -> {1.1.1.100, 2.3.1.85, 2.3.1.86} -> {2.3.1.85, 2.3.1.86, 4.2.1.59} -> 1.3.1.9 -> {2.3.1.179, 2.3.1.199, 2.3.1.41} -> 1.1.1.100 -> ? -> 1.3.1.9
path_aeq00061.kgml:
path_aeq00061.kgml: Found a trail of span 26 without skipping any vertex
path_aeq00061.kgml: 153 -> 147 -> 259 -> 142 -> 268 -> 51 -> 63 -> 130 -> 270 -> 23 -> 62 -> 119 -> 276 -> 22 -> 61 -> 108 -> 278 -> 21 -> 60 -> 97 -> 280 -> 20 -> 59 -> 86 -> 283 -> 19 -> 283 -> 86
path_aeq00061.kgml: R00742 -> R01626 -> R04355 -> R04533 -> R04428 -> R04429 -> R04952 -> R04953 -> R04954 -> R04955 -> R04957 -> R04536 -> R04537 -> R04958 -> R04960 -> R04534 -> R04535 -> R04961 -> R04963 -> R04964 -> R04965 -> R04724 -> R04726 -> R04566 -> R04568 -> R04966 -> R04568 -> R04566
path_aeq00061.kgml: {aeq:AEQU_0446, aeq:AEQU_0608} -> aeq:AEQU_0442 -> aeq:AEQU_0444 -> {aeq:AEQU_0443, aeq:AEQU_1713} -> aeq:AEQU_0445 -> aeq:AEQU_0441 -> aeq:AEQU_0444 -> {aeq:AEQU_0443, aeq:AEQU_1713} -> aeq:AEQU_0445 -> aeq:AEQU_0441 -> aeq:AEQU_0444 -> {aeq:AEQU_0443, aeq:AEQU_1713} -> aeq:AEQU_0445 -> aeq:AEQU_0441 -> aeq:AEQU_0444 -> {aeq:AEQU_0443, aeq:AEQU_1713} -> aeq:AEQU_0445 -> aeq:AEQU_0441 -> aeq:AEQU_0444 -> {aeq:AEQU_0443, aeq:AEQU_1713} -> aeq:AEQU_0445 -> aeq:AEQU_0441 -> aeq:AEQU_0444 -> {aeq:AEQU_0443, aeq:AEQU_1713} -> aeq:AEQU_0445 -> aeq:AEQU_0441 -> aeq:AEQU_0445 -> {aeq:AEQU_0443, aeq:AEQU_1713}
path_aeq00061.kgml: 6.4.1.2 -> {2.3.1.39, 2.3.1.85, 2.3.1.86} -> {2.3.1.179, 2.3.1.41, 2.3.1.85, 2.3.1.86} -> {1.1.1.100, 2.3.1.85, 2.3.1.86} -> {2.3.1.85, 2.3.1.86, 4.2.1.59} -> 1.3.1.9 -> {2.3.1.179, 2.3.1.41, 2.3.1.85, 2.3.1.86} -> {1.1.1.100, 2.3.1.85, 2.3.1.86} -> {2.3.1.85, 2.3.1.86, 4.2.1.59} -> 1.3.1.9 -> {2.3.1.179, 2.3.1.41, 2.3.1.85, 2.3.1.86} -> {1.1.1.100, 2.3.1.85, 2.3.1.86} -> {2.3.1.85, 2.3.1.86, 4.2.1.59} -> 1.3.1.9 -> {2.3.1.179, 2.3.1.41, 2.3.1.85, 2.3.1.86} -> {1.1.1.100, 2.3.1.85, 2.3.1.86} -> {2.3.1.85, 2.3.1.86, 4.2.1.59} -> 1.3.1.9 -> {2.3.1.179, 2.3.1.41, 2.3.1.85, 2.3.1.86} -> {1.1.1.100, 2.3.1.85, 2.3.1.86} -> {2.3.1.85, 2.3.1.86, 4.2.1.59} -> 1.3.1.9 -> {2.3.1.179, 2.3.1.41, 2.3.1.85, 2.3.1.86} -> {1.1.1.100, 2.3.1.85, 2.3.1.86} -> {2.3.1.85, 2.3.1.86, 4.2.1.59} -> 1.3.1.9 -> {2.3.1.85, 2.3.1.86, 4.2.1.59} -> {1.1.1.100, 2.3.1.85, 2.3.1.86}
path_aeq00061.kgml:
path_aeq00061.kgml: Found a trail of span 23 containing skipped vertices
path_aeq00061.kgml: 276 -> 119 -> 276 -> 22 -> 61 -> 108 -> 278 -> 21 -> 60 -> 97 -> 280 -> 20 -> 59 -> 86 -> 283 -> 19 -> 58 -> 75 -> 286 -> 18 -> 53 -> 54 -> 52 -> 257
path_aeq00061.kgml: R04537 -> R04536 -> R04537 -> R04958 -> R04960 -> R04534 -> R04535 -> R04961 -> R04963 -> R04964 -> R04965 -> R04724 -> R04726 -> R04566 -> R04568 -> R04966 -> R04968 -> R04543 -> R04544 -> R04969 -> R07762 -> R07763 -> R07764 -> R07765
path_aeq00061.kgml: aeq:AEQU_0445 -> {aeq:AEQU_0443, aeq:AEQU_1713} -> aeq:AEQU_0445 -> aeq:AEQU_0441 -> aeq:AEQU_0444 -> {aeq:AEQU_0443, aeq:AEQU_1713} -> aeq:AEQU_0445 -> aeq:AEQU_0441 -> aeq:AEQU_0444 -> {aeq:AEQU_0443, aeq:AEQU_1713} -> aeq:AEQU_0445 -> aeq:AEQU_0441 -> aeq:AEQU_0444 -> {aeq:AEQU_0443, aeq:AEQU_1713} -> aeq:AEQU_0445 -> aeq:AEQU_0441 -> aeq:AEQU_0444 -> {aeq:AEQU_0443, aeq:AEQU_1713} -> aeq:AEQU_0445 -> aeq:AEQU_0441 -> aeq:AEQU_0444 -> {aeq:AEQU_0443, aeq:AEQU_1713} -> aeq:AEQU_0445 -> aeq:AEQU_0441
path_aeq00061.kgml: {2.3.1.85, 2.3.1.86, 4.2.1.59} -> {1.1.1.100, 2.3.1.85, 2.3.1.86} -> {2.3.1.85, 2.3.1.86, 4.2.1.59} -> 1.3.1.9 -> {2.3.1.179, 2.3.1.41, 2.3.1.85, 2.3.1.86} -> {1.1.1.100, 2.3.1.85, 2.3.1.86} -> {2.3.1.85, 2.3.1.86, 4.2.1.59} -> 1.3.1.9 -> {2.3.1.179, 2.3.1.41, 2.3.1.85, 2.3.1.86} -> {1.1.1.100, 2.3.1.85, 2.3.1.86} -> {2.3.1.85, 2.3.1.86, 4.2.1.59} -> 1.3.1.9 -> {2.3.1.179, 2.3.1.41, 2.3.1.85, 2.3.1.86} -> {1.1.1.100, 2.3.1.85, 2.3.1.86} -> {2.3.1.85, 2.3.1.86, 4.2.1.59} -> 1.3.1.9 -> {2.3.1.179, 2.3.1.41, 2.3.1.85, 2.3.1.86} -> {1.1.1.100, 2.3.1.85, 2.3.1.86} -> {2.3.1.85, 2.3.1.86, 4.2.1.59} -> 1.3.1.9 -> {2.3.1.179, 2.3.1.199, 2.3.1.41} -> 1.1.1.100 -> ? -> 1.3.1.9
path_aeq00061.kgml: Skipped genes: aeq:AEQU_0442
path_aeq00061.kgml:
path_aeq00061.kgml: Found a trail of span 22 without skipping any vertex
path_aeq00061.kgml: 153 -> 147 -> 61 -> 108 -> 278 -> 21 -> 60 -> 97 -> 280 -> 20 -> 59 -> 86 -> 283 -> 19 -> 58 -> 75 -> 286 -> 18 -> 53 -> 54 -> 52 -> 257
path_aeq00061.kgml: R00742 -> R01626 -> R04960 -> R04534 -> R04535 -> R04961 -> R04963 -> R04964 -> R04965 -> R04724 -> R04726 -> R04566 -> R04568 -> R04966 -> R04968 -> R04543 -> R04544 -> R04969 -> R07762 -> R07763 -> R07764 -> R07765
path_aeq00061.kgml: {aeq:AEQU_0446, aeq:AEQU_0608} -> aeq:AEQU_0442 -> aeq:AEQU_0444 -> {aeq:AEQU_0443, aeq:AEQU_1713} -> aeq:AEQU_0445 -> aeq:AEQU_0441 -> aeq:AEQU_0444 -> {aeq:AEQU_0443, aeq:AEQU_1713} -> aeq:AEQU_0445 -> aeq:AEQU_0441 -> aeq:AEQU_0444 -> {aeq:AEQU_0443, aeq:AEQU_1713} -> aeq:AEQU_0445 -> aeq:AEQU_0441 -> aeq:AEQU_0444 -> {aeq:AEQU_0443, aeq:AEQU_1713} -> aeq:AEQU_0445 -> aeq:AEQU_0441 -> aeq:AEQU_0444 -> {aeq:AEQU_0443, aeq:AEQU_1713} -> aeq:AEQU_0445 -> aeq:AEQU_0441
path_aeq00061.kgml: 6.4.1.2 -> {2.3.1.39, 2.3.1.85, 2.3.1.86} -> {2.3.1.179, 2.3.1.41, 2.3.1.85, 2.3.1.86} -> {1.1.1.100, 2.3.1.85, 2.3.1.86} -> {2.3.1.85, 2.3.1.86, 4.2.1.59} -> 1.3.1.9 -> {2.3.1.179, 2.3.1.41, 2.3.1.85, 2.3.1.86} -> {1.1.1.100, 2.3.1.85, 2.3.1.86} -> {2.3.1.85, 2.3.1.86, 4.2.1.59} -> 1.3.1.9 -> {2.3.1.179, 2.3.1.41, 2.3.1.85, 2.3.1.86} -> {1.1.1.100, 2.3.1.85, 2.3.1.86} -> {2.3.1.85, 2.3.1.86, 4.2.1.59} -> 1.3.1.9 -> {2.3.1.179, 2.3.1.41, 2.3.1.85, 2.3.1.86} -> {1.1.1.100, 2.3.1.85, 2.3.1.86} -> {2.3.1.85, 2.3.1.86, 4.2.1.59} -> 1.3.1.9 -> {2.3.1.179, 2.3.1.199, 2.3.1.41} -> 1.1.1.100 -> ? -> 1.3.1.9
path_aeq00061.kgml:
path_aeq00061.kgml: Found a trail of span 22 without skipping any vertex
path_aeq00061.kgml: 153 -> 147 -> 259 -> 142 -> 268 -> 51 -> 63 -> 130 -> 270 -> 23 -> 62 -> 119 -> 276 -> 22 -> 61 -> 108 -> 278 -> 21 -> 60 -> 97 -> 280 -> 20 -> 280
path_aeq00061.kgml: R00742 -> R01626 -> R04355 -> R04533 -> R04428 -> R04429 -> R04952 -> R04953 -> R04954 -> R04955 -> R04957 -> R04536 -> R04537 -> R04958 -> R04960 -> R04534 -> R04535 -> R04961 -> R04963 -> R04964 -> R04965 -> R04724 -> R04965
path_aeq00061.kgml: {aeq:AEQU_0446, aeq:AEQU_0608} -> aeq:AEQU_0442 -> aeq:AEQU_0444 -> {aeq:AEQU_0443, aeq:AEQU_1713} -> aeq:AEQU_0445 -> aeq:AEQU_0441 -> aeq:AEQU_0444 -> {aeq:AEQU_0443, aeq:AEQU_1713} -> aeq:AEQU_0445 -> aeq:AEQU_0441 -> aeq:AEQU_0444 -> {aeq:AEQU_0443, aeq:AEQU_1713} -> aeq:AEQU_0445 -> aeq:AEQU_0441 -> aeq:AEQU_0444 -> {aeq:AEQU_0443, aeq:AEQU_1713} -> aeq:AEQU_0445 -> aeq:AEQU_0441 -> aeq:AEQU_0444 -> {aeq:AEQU_0443, aeq:AEQU_1713} -> aeq:AEQU_0445 -> aeq:AEQU_0441 -> aeq:AEQU_0445
path_aeq00061.kgml: 6.4.1.2 -> {2.3.1.39, 2.3.1.85, 2.3.1.86} -> {2.3.1.179, 2.3.1.41, 2.3.1.85, 2.3.1.86} -> {1.1.1.100, 2.3.1.85, 2.3.1.86} -> {2.3.1.85, 2.3.1.86, 4.2.1.59} -> 1.3.1.9 -> {2.3.1.179, 2.3.1.41, 2.3.1.85, 2.3.1.86} -> {1.1.1.100, 2.3.1.85, 2.3.1.86} -> {2.3.1.85, 2.3.1.86, 4.2.1.59} -> 1.3.1.9 -> {2.3.1.179, 2.3.1.41, 2.3.1.85, 2.3.1.86} -> {1.1.1.100, 2.3.1.85, 2.3.1.86} -> {2.3.1.85, 2.3.1.86, 4.2.1.59} -> 1.3.1.9 -> {2.3.1.179, 2.3.1.41, 2.3.1.85, 2.3.1.86} -> {1.1.1.100, 2.3.1.85, 2.3.1.86} -> {2.3.1.85, 2.3.1.86, 4.2.1.59} -> 1.3.1.9 -> {2.3.1.179, 2.3.1.41, 2.3.1.85, 2.3.1.86} -> {1.1.1.100, 2.3.1.85, 2.3.1.86} -> {2.3.1.85, 2.3.1.86, 4.2.1.59} -> 1.3.1.9 -> {2.3.1.85, 2.3.1.86, 4.2.1.59}
path_aeq00061.kgml:
path_aeq00061.kgml: Found a trail of span 19 containing skipped vertices
path_aeq00061.kgml: 278 -> 108 -> 278 -> 21 -> 60 -> 97 -> 280 -> 20 -> 59 -> 86 -> 283 -> 19 -> 58 -> 75 -> 286 -> 18 -> 53 -> 54 -> 52 -> 257
path_aeq00061.kgml: R04535 -> R04534 -> R04535 -> R04961 -> R04963 -> R04964 -> R04965 -> R04724 -> R04726 -> R04566 -> R04568 -> R04966 -> R04968 -> R04543 -> R04544 -> R04969 -> R07762 -> R07763 -> R07764 -> R07765
path_aeq00061.kgml: aeq:AEQU_0445 -> {aeq:AEQU_0443, aeq:AEQU_1713} -> aeq:AEQU_0445 -> aeq:AEQU_0441 -> aeq:AEQU_0444 -> {aeq:AEQU_0443, aeq:AEQU_1713} -> aeq:AEQU_0445 -> aeq:AEQU_0441 -> aeq:AEQU_0444 -> {aeq:AEQU_0443, aeq:AEQU_1713} -> aeq:AEQU_0445 -> aeq:AEQU_0441 -> aeq:AEQU_0444 -> {aeq:AEQU_0443, aeq:AEQU_1713} -> aeq:AEQU_0445 -> aeq:AEQU_0441 -> aeq:AEQU_0444 -> {aeq:AEQU_0443, aeq:AEQU_1713} -> aeq:AEQU_0445 -> aeq:AEQU_0441
path_aeq00061.kgml: {2.3.1.85, 2.3.1.86, 4.2.1.59} -> {1.1.1.100, 2.3.1.85, 2.3.1.86} -> {2.3.1.85, 2.3.1.86, 4.2.1.59} -> 1.3.1.9 -> {2.3.1.179, 2.3.1.41, 2.3.1.85, 2.3.1.86} -> {1.1.1.100, 2.3.1.85, 2.3.1.86} -> {2.3.1.85, 2.3.1.86, 4.2.1.59} -> 1.3.1.9 -> {2.3.1.179, 2.3.1.41, 2.3.1.85, 2.3.1.86} -> {1.1.1.100, 2.3.1.85, 2.3.1.86} -> {2.3.1.85, 2.3.1.86, 4.2.1.59} -> 1.3.1.9 -> {2.3.1.179, 2.3.1.41, 2.3.1.85, 2.3.1.86} -> {1.1.1.100, 2.3.1.85, 2.3.1.86} -> {2.3.1.85, 2.3.1.86, 4.2.1.59} -> 1.3.1.9 -> {2.3.1.179, 2.3.1.199, 2.3.1.41} -> 1.1.1.100 -> ? -> 1.3.1.9
path_aeq00061.kgml: Skipped genes: aeq:AEQU_0442
path_aeq00061.kgml:
path_aeq00061.kgml: Found a trail of span 18 without skipping any vertex
path_aeq00061.kgml: 153 -> 147 -> 60 -> 97 -> 280 -> 20 -> 59 -> 86 -> 283 -> 19 -> 58 -> 75 -> 286 -> 18 -> 53 -> 54 -> 52 -> 257
path_aeq00061.kgml: R00742 -> R01626 -> R04963 -> R04964 -> R04965 -> R04724 -> R04726 -> R04566 -> R04568 -> R04966 -> R04968 -> R04543 -> R04544 -> R04969 -> R07762 -> R07763 -> R07764 -> R07765
path_aeq00061.kgml: {aeq:AEQU_0446, aeq:AEQU_0608} -> aeq:AEQU_0442 -> aeq:AEQU_0444 -> {aeq:AEQU_0443, aeq:AEQU_1713} -> aeq:AEQU_0445 -> aeq:AEQU_0441 -> aeq:AEQU_0444 -> {aeq:AEQU_0443, aeq:AEQU_1713} -> aeq:AEQU_0445 -> aeq:AEQU_0441 -> aeq:AEQU_0444 -> {aeq:AEQU_0443, aeq:AEQU_1713} -> aeq:AEQU_0445 -> aeq:AEQU_0441 -> aeq:AEQU_0444 -> {aeq:AEQU_0443, aeq:AEQU_1713} -> aeq:AEQU_0445 -> aeq:AEQU_0441
path_aeq00061.kgml: 6.4.1.2 -> {2.3.1.39, 2.3.1.85, 2.3.1.86} -> {2.3.1.179, 2.3.1.41, 2.3.1.85, 2.3.1.86} -> {1.1.1.100, 2.3.1.85, 2.3.1.86} -> {2.3.1.85, 2.3.1.86, 4.2.1.59} -> 1.3.1.9 -> {2.3.1.179, 2.3.1.41, 2.3.1.85, 2.3.1.86} -> {1.1.1.100, 2.3.1.85, 2.3.1.86} -> {2.3.1.85, 2.3.1.86, 4.2.1.59} -> 1.3.1.9 -> {2.3.1.179, 2.3.1.41, 2.3.1.85, 2.3.1.86} -> {1.1.1.100, 2.3.1.85, 2.3.1.86} -> {2.3.1.85, 2.3.1.86, 4.2.1.59} -> 1.3.1.9 -> {2.3.1.179, 2.3.1.199, 2.3.1.41} -> 1.1.1.100 -> ? -> 1.3.1.9
path_aeq00061.kgml:
path_aeq00061.kgml: Found a trail of span 14 without skipping any vertex
path_aeq00061.kgml: 153 -> 147 -> 59 -> 86 -> 283 -> 19 -> 58 -> 75 -> 286 -> 18 -> 53 -> 54 -> 52 -> 257
path_aeq00061.kgml: R00742 -> R01626 -> R04726 -> R04566 -> R04568 -> R04966 -> R04968 -> R04543 -> R04544 -> R04969 -> R07762 -> R07763 -> R07764 -> R07765
path_aeq00061.kgml: {aeq:AEQU_0446, aeq:AEQU_0608} -> aeq:AEQU_0442 -> aeq:AEQU_0444 -> {aeq:AEQU_0443, aeq:AEQU_1713} -> aeq:AEQU_0445 -> aeq:AEQU_0441 -> aeq:AEQU_0444 -> {aeq:AEQU_0443, aeq:AEQU_1713} -> aeq:AEQU_0445 -> aeq:AEQU_0441 -> aeq:AEQU_0444 -> {aeq:AEQU_0443, aeq:AEQU_1713} -> aeq:AEQU_0445 -> aeq:AEQU_0441
path_aeq00061.kgml: 6.4.1.2 -> {2.3.1.39, 2.3.1.85, 2.3.1.86} -> {2.3.1.179, 2.3.1.41, 2.3.1.85, 2.3.1.86} -> {1.1.1.100, 2.3.1.85, 2.3.1.86} -> {2.3.1.85, 2.3.1.86, 4.2.1.59} -> 1.3.1.9 -> {2.3.1.179, 2.3.1.41, 2.3.1.85, 2.3.1.86} -> {1.1.1.100, 2.3.1.85, 2.3.1.86} -> {2.3.1.85, 2.3.1.86, 4.2.1.59} -> 1.3.1.9 -> {2.3.1.179, 2.3.1.199, 2.3.1.41} -> 1.1.1.100 -> ? -> 1.3.1.9
path_aeq00061.kgml:
path_aeq00061.kgml: Found a trail of span 10 without skipping any vertex
path_aeq00061.kgml: 153 -> 147 -> 58 -> 75 -> 286 -> 18 -> 53 -> 54 -> 52 -> 257
path_aeq00061.kgml: R00742 -> R01626 -> R04968 -> R04543 -> R04544 -> R04969 -> R07762 -> R07763 -> R07764 -> R07765
path_aeq00061.kgml: {aeq:AEQU_0446, aeq:AEQU_0608} -> aeq:AEQU_0442 -> aeq:AEQU_0444 -> {aeq:AEQU_0443, aeq:AEQU_1713} -> aeq:AEQU_0445 -> aeq:AEQU_0441 -> aeq:AEQU_0444 -> {aeq:AEQU_0443, aeq:AEQU_1713} -> aeq:AEQU_0445 -> aeq:AEQU_0441
path_aeq00061.kgml: 6.4.1.2 -> {2.3.1.39, 2.3.1.85, 2.3.1.86} -> {2.3.1.179, 2.3.1.41, 2.3.1.85, 2.3.1.86} -> {1.1.1.100, 2.3.1.85, 2.3.1.86} -> {2.3.1.85, 2.3.1.86, 4.2.1.59} -> 1.3.1.9 -> {2.3.1.179, 2.3.1.199, 2.3.1.41} -> 1.1.1.100 -> ? -> 1.3.1.9
path_aeq00061.kgml:
path_aeq00061.kgml: Found a trail of span 6 without skipping any vertex
path_aeq00061.kgml: 153 -> 147 -> 53 -> 54 -> 52 -> 257
path_aeq00061.kgml: R00742 -> R01626 -> R07762 -> R07763 -> R07764 -> R07765
path_aeq00061.kgml: {aeq:AEQU_0446, aeq:AEQU_0608} -> aeq:AEQU_0442 -> aeq:AEQU_0444 -> {aeq:AEQU_0443, aeq:AEQU_1713} -> aeq:AEQU_0445 -> aeq:AEQU_0441
path_aeq00061.kgml: 6.4.1.2 -> {2.3.1.39, 2.3.1.85, 2.3.1.86} -> {2.3.1.179, 2.3.1.199, 2.3.1.41} -> 1.1.1.100 -> ? -> 1.3.1.9
path_aeq00061.kgml:
path_aeq00061.kgml: --- 8.69 seconds ---

path_aeq00121.kgml: Secondary bile acid biosynthesis
path_aeq00121.kgml: Initialization took 0.05 seconds
path_aeq00121.kgml: (not found)
path_aeq00121.kgml: --- 0.11 seconds ---

path_aeq00130.kgml: Ubiquinone and other terpenoid-quinone biosynthesis
path_aeq00130.kgml: Initialization took 0.13 seconds
path_aeq00130.kgml:
path_aeq00130.kgml: Found a trail of span 3 without skipping any vertex
path_aeq00130.kgml: 69 -> 61 -> 54
path_aeq00130.kgml: R01717 -> R08165 -> R08166
path_aeq00130.kgml: aeq:AEQU_2029 -> aeq:AEQU_2028 -> aeq:AEQU_2027
path_aeq00130.kgml: 5.4.4.2 -> 2.2.1.9 -> 4.2.99.20
path_aeq00130.kgml:
path_aeq00130.kgml: --- 0.22 seconds ---

path_aeq00190.kgml: Oxidative phosphorylation
path_aeq00190.kgml: Initialization took 0.74 seconds
path_aeq00190.kgml: (not found)
path_aeq00190.kgml: --- 0.79 seconds ---

path_aeq00220.kgml: Arginine biosynthesis
path_aeq00220.kgml: Initialization took 0.38 seconds
path_aeq00220.kgml:
path_aeq00220.kgml: Found a trail of span 5 without skipping any vertex
path_aeq00220.kgml: 49 -> 50 -> 51 -> 52 -> 55
path_aeq00220.kgml: R00259 -> R02649 -> R03443 -> R02283 -> R02282
path_aeq00220.kgml: aeq:AEQU_0286 -> aeq:AEQU_0287 -> aeq:AEQU_0285 -> aeq:AEQU_0288 -> aeq:AEQU_0286
path_aeq00220.kgml: 2.3.1.1 -> 2.7.2.8 -> 1.2.1.38 -> 2.6.1.11 -> 2.3.1.35
path_aeq00220.kgml:
path_aeq00220.kgml: Found a trail of span 3 without skipping any vertex
path_aeq00220.kgml: 42 -> 44 -> 59
path_aeq00220.kgml: R00150 -> R01398 -> R00552
path_aeq00220.kgml: {aeq:AEQU_0378, aeq:AEQU_1727} -> {aeq:AEQU_0377, aeq:AEQU_0502, aeq:AEQU_0782} -> {aeq:AEQU_0376, aeq:AEQU_0499, aeq:AEQU_0501, aeq:AEQU_0781, aeq:AEQU_1306}
path_aeq00220.kgml: 2.7.2.2 -> 2.1.3.3 -> 3.5.3.6
path_aeq00220.kgml:
path_aeq00220.kgml: Found a trail of span 2 without skipping any vertex
path_aeq00220.kgml: 45 -> 47
path_aeq00220.kgml: R01954 -> R01086
path_aeq00220.kgml: aeq:AEQU_0289 -> aeq:AEQU_0290
path_aeq00220.kgml: 6.3.4.5 -> 4.3.2.1
path_aeq00220.kgml:
path_aeq00220.kgml: --- 0.68 seconds ---

path_aeq00230.kgml: Purine metabolism
path_aeq00230.kgml: Initialization took 1.94 seconds
path_aeq00230.kgml: (not found)
path_aeq00230.kgml: --- 2.07 seconds ---

path_aeq00240.kgml: Pyrimidine metabolism
path_aeq00240.kgml: Initialization took 0.94 seconds
path_aeq00240.kgml:
path_aeq00240.kgml: Found a trail of span 2 without skipping any vertex
path_aeq00240.kgml: 97 -> 98
path_aeq00240.kgml: R01397 -> R01993
path_aeq00240.kgml: aeq:AEQU_1107 -> aeq:AEQU_1106
path_aeq00240.kgml: 2.1.3.2 -> 3.5.2.3
path_aeq00240.kgml:
path_aeq00240.kgml: --- 1.08 seconds ---

path_aeq00250.kgml: Alanine, aspartate and glutamate metabolism
path_aeq00250.kgml: Initialization took 0.39 seconds
path_aeq00250.kgml:
path_aeq00250.kgml: Found a trail of span 2 without skipping any vertex
path_aeq00250.kgml: 28 -> 33
path_aeq00250.kgml: R00578 -> R00491
path_aeq00250.kgml: aeq:AEQU_1455 -> aeq:AEQU_1454
path_aeq00250.kgml: 6.3.5.4 -> 5.1.1.13
path_aeq00250.kgml:
path_aeq00250.kgml: Found a trail of span 2 without skipping any vertex
path_aeq00250.kgml: 48 -> 51
path_aeq00250.kgml: R01954 -> R01086
path_aeq00250.kgml: aeq:AEQU_0289 -> aeq:AEQU_0290
path_aeq00250.kgml: 6.3.4.5 -> 4.3.2.1
path_aeq00250.kgml:
path_aeq00250.kgml: --- 0.60 seconds ---

path_aeq00260.kgml: Glycine, serine and threonine metabolism
path_aeq00260.kgml: Initialization took 0.29 seconds
path_aeq00260.kgml:
path_aeq00260.kgml: Found a trail of span 2 without skipping any vertex
path_aeq00260.kgml: 78 -> 70
path_aeq00260.kgml: R04173 -> R01513
path_aeq00260.kgml: aeq:AEQU_0926 -> {aeq:AEQU_0546, aeq:AEQU_0927, aeq:AEQU_1862}
path_aeq00260.kgml: 2.6.1.52 -> 1.1.1.95
path_aeq00260.kgml:
path_aeq00260.kgml: Found a trail of span 2 without skipping any vertex
path_aeq00260.kgml: 76 -> 93
path_aeq00260.kgml: R00480 -> R02291
path_aeq00260.kgml: aeq:AEQU_1518 -> aeq:AEQU_1517
path_aeq00260.kgml: 2.7.2.4 -> 1.2.1.11
path_aeq00260.kgml:
path_aeq00260.kgml: --- 0.47 seconds ---

path_aeq00261.kgml: Monobactam biosynthesis
path_aeq00261.kgml: Initialization took 0.09 seconds
path_aeq00261.kgml:
path_aeq00261.kgml: Found a trail of span 2 without skipping any vertex
path_aeq00261.kgml: 97 -> 96
path_aeq00261.kgml: R10147 -> {R04198, R04199}
path_aeq00261.kgml: aeq:AEQU_1068 -> aeq:AEQU_1069
path_aeq00261.kgml: 4.3.3.7 -> {1.17.1.8, 1.17.1.8}
path_aeq00261.kgml:
path_aeq00261.kgml: --- 0.21 seconds ---

path_aeq00270.kgml: Cysteine and methionine metabolism
path_aeq00270.kgml: Initialization took 0.68 seconds
path_aeq00270.kgml:
path_aeq00270.kgml: Found a trail of span 3 containing skipped vertices
path_aeq00270.kgml: 197 -> 196 -> 204
path_aeq00270.kgml: R01777 -> R01776 -> {R01287, R02026}
path_aeq00270.kgml: aeq:AEQU_1950 -> aeq:AEQU_1950 -> {aeq:AEQU_1951, aeq:AEQU_1955}
path_aeq00270.kgml: 2.3.1.46 -> 2.3.1.31 -> 2.5.1.49
path_aeq00270.kgml: Skipped genes: aeq:AEQU_1953
path_aeq00270.kgml:
path_aeq00270.kgml: Found a trail of span 2 without skipping any vertex
path_aeq00270.kgml: 217 -> 214
path_aeq00270.kgml: R00480 -> R02291
path_aeq00270.kgml: aeq:AEQU_1518 -> aeq:AEQU_1517
path_aeq00270.kgml: 2.7.2.4 -> 1.2.1.11
path_aeq00270.kgml:
path_aeq00270.kgml: --- 0.87 seconds ---

path_aeq00280.kgml: Valine, leucine and isoleucine degradation
path_aeq00280.kgml: Initialization took 0.08 seconds
path_aeq00280.kgml: (not found)
path_aeq00280.kgml: --- 0.13 seconds ---

path_aeq00290.kgml: Valine, leucine and isoleucine biosynthesis
path_aeq00290.kgml: Initialization took 0.13 seconds
path_aeq00290.kgml:
path_aeq00290.kgml: Found a trail of span 4 without skipping any vertex
path_aeq00290.kgml: 79 -> 44 -> 46 -> 41
path_aeq00290.kgml: R00226 -> R05071 -> R04440 -> R04441
path_aeq00290.kgml: {aeq:AEQU_1129, aeq:AEQU_1130} -> aeq:AEQU_1128 -> aeq:AEQU_1128 -> aeq:AEQU_1131
path_aeq00290.kgml: 2.2.1.6 -> {1.1.1.86, 5.4.99.3} -> 1.1.1.86 -> 4.2.1.9
path_aeq00290.kgml:
path_aeq00290.kgml: Found a trail of span 4 without skipping any vertex
path_aeq00290.kgml: 47 -> 42 -> 34 -> 45
path_aeq00290.kgml: R08648 -> R05069 -> R05068 -> R05070
path_aeq00290.kgml: {aeq:AEQU_1129, aeq:AEQU_1130} -> aeq:AEQU_1128 -> aeq:AEQU_1128 -> aeq:AEQU_1131
path_aeq00290.kgml: 2.2.1.6 -> {1.1.1.86, 5.4.99.3} -> 1.1.1.86 -> 4.2.1.9
path_aeq00290.kgml:
path_aeq00290.kgml: Found a trail of span 3 containing skipped vertices
path_aeq00290.kgml: 46 -> 44 -> 46 -> 41
path_aeq00290.kgml: R04440 -> R05071 -> R04440 -> R04441
path_aeq00290.kgml: aeq:AEQU_1128 -> aeq:AEQU_1128 -> aeq:AEQU_1128 -> aeq:AEQU_1131
path_aeq00290.kgml: 1.1.1.86 -> {1.1.1.86, 5.4.99.3} -> 1.1.1.86 -> 4.2.1.9
path_aeq00290.kgml: Skipped genes: aeq:AEQU_1130, aeq:AEQU_1129
path_aeq00290.kgml:
path_aeq00290.kgml: Found a trail of span 3 containing skipped vertices
path_aeq00290.kgml: 34 -> 42 -> 34 -> 45
path_aeq00290.kgml: R05068 -> R05069 -> R05068 -> R05070
path_aeq00290.kgml: aeq:AEQU_1128 -> aeq:AEQU_1128 -> aeq:AEQU_1128 -> aeq:AEQU_1131
path_aeq00290.kgml: 1.1.1.86 -> {1.1.1.86, 5.4.99.3} -> 1.1.1.86 -> 4.2.1.9
path_aeq00290.kgml: Skipped genes: aeq:AEQU_1130, aeq:AEQU_1129
path_aeq00290.kgml:
path_aeq00290.kgml: Found a trail of span 3 without skipping any vertex
path_aeq00290.kgml: 35 -> 37 -> 36
path_aeq00290.kgml: R03968 -> R04001 -> R04426
path_aeq00290.kgml: {aeq:AEQU_1786, aeq:AEQU_1787} -> {aeq:AEQU_1786, aeq:AEQU_1787} -> aeq:AEQU_1785
path_aeq00290.kgml: 4.2.1.33 -> 4.2.1.33 -> 1.1.1.85
path_aeq00290.kgml:
path_aeq00290.kgml: Found a trail of span 3 without skipping any vertex
path_aeq00290.kgml: 78 -> 21 -> 22
path_aeq00290.kgml: R03896 -> R03898 -> R00994
path_aeq00290.kgml: {aeq:AEQU_1786, aeq:AEQU_1787} -> {aeq:AEQU_1786, aeq:AEQU_1787} -> aeq:AEQU_1785
path_aeq00290.kgml: 4.2.1.35 -> 4.2.1.35 -> 1.1.1.85
path_aeq00290.kgml:
path_aeq00290.kgml: --- 0.53 seconds ---

path_aeq00300.kgml: Lysine biosynthesis
path_aeq00300.kgml: Initialization took 0.23 seconds
path_aeq00300.kgml:
path_aeq00300.kgml: Found a trail of span 2 without skipping any vertex
path_aeq00300.kgml: 77 -> 46
path_aeq00300.kgml: R02788 -> R04617
path_aeq00300.kgml: aeq:AEQU_1427 -> aeq:AEQU_1426
path_aeq00300.kgml: 6.3.2.13 -> 6.3.2.10
path_aeq00300.kgml:
path_aeq00300.kgml: Found a trail of span 2 without skipping any vertex
path_aeq00300.kgml: 53 -> 54
path_aeq00300.kgml: R10147 -> {R04198, R04199}
path_aeq00300.kgml: aeq:AEQU_1068 -> aeq:AEQU_1069
path_aeq00300.kgml: 4.3.3.7 -> {1.17.1.8, 1.17.1.8}
path_aeq00300.kgml:
path_aeq00300.kgml: Found a trail of span 2 without skipping any vertex
path_aeq00300.kgml: 50 -> 51
path_aeq00300.kgml: R00480 -> R02291
path_aeq00300.kgml: aeq:AEQU_1518 -> aeq:AEQU_1517
path_aeq00300.kgml: 2.7.2.4 -> 1.2.1.11
path_aeq00300.kgml:
path_aeq00300.kgml: --- 0.44 seconds ---

path_aeq00330.kgml: Arginine and proline metabolism
path_aeq00330.kgml: Initialization took 0.20 seconds
path_aeq00330.kgml:
path_aeq00330.kgml: Found a trail of span 2 without skipping any vertex
path_aeq00330.kgml: 216 -> 217
path_aeq00330.kgml: R00239 -> R03313
path_aeq00330.kgml: aeq:AEQU_1300 -> aeq:AEQU_1299
path_aeq00330.kgml: 2.7.2.11 -> 1.2.1.41
path_aeq00330.kgml:
path_aeq00330.kgml: --- 0.32 seconds ---

path_aeq00332.kgml: Carbapenem biosynthesis
path_aeq00332.kgml: Initialization took 0.06 seconds
path_aeq00332.kgml:
path_aeq00332.kgml: Found a trail of span 2 without skipping any vertex
path_aeq00332.kgml: 5 -> 8
path_aeq00332.kgml: R00239 -> R03313
path_aeq00332.kgml: aeq:AEQU_1300 -> aeq:AEQU_1299
path_aeq00332.kgml: 2.7.2.11 -> 1.2.1.41
path_aeq00332.kgml:
path_aeq00332.kgml: --- 0.16 seconds ---

path_aeq00340.kgml: Histidine metabolism
path_aeq00340.kgml: Initialization took 0.14 seconds
path_aeq00340.kgml:
path_aeq00340.kgml: Found a trail of span 6 containing skipped vertices
path_aeq00340.kgml: 67 -> 66 -> 65 -> 69 -> 63 -> 62
path_aeq00340.kgml: R04035 -> R04037 -> R04640 -> R04558 -> R03457 -> R03243
path_aeq00340.kgml: {aeq:AEQU_0226, aeq:AEQU_1330} -> aeq:AEQU_1330 -> aeq:AEQU_1336 -> {aeq:AEQU_1335, aeq:AEQU_1338} -> aeq:AEQU_1337 -> {aeq:AEQU_0678, aeq:AEQU_1339}
path_aeq00340.kgml: 3.6.1.31 -> 3.5.4.19 -> 5.3.1.16 -> 4.3.2.10 -> 4.2.1.19 -> 2.6.1.9
path_aeq00340.kgml: Skipped genes: aeq:AEQU_1331
path_aeq00340.kgml:
path_aeq00340.kgml: --- 0.28 seconds ---

path_aeq00350.kgml: Tyrosine metabolism
path_aeq00350.kgml: Initialization took 0.05 seconds
path_aeq00350.kgml: (not found)
path_aeq00350.kgml: --- 0.09 seconds ---

path_aeq00360.kgml: Phenylalanine metabolism
path_aeq00360.kgml: Initialization took 0.13 seconds
path_aeq00360.kgml: (not found)
path_aeq00360.kgml: --- 0.18 seconds ---

path_aeq00380.kgml: Tryptophan metabolism
path_aeq00380.kgml: Initialization took 0.08 seconds
path_aeq00380.kgml: (not found)
path_aeq00380.kgml: --- 0.14 seconds ---

path_aeq00400.kgml: Phenylalanine, tyrosine and tryptophan biosynthesis
path_aeq00400.kgml: Initialization took 0.18 seconds
path_aeq00400.kgml:
path_aeq00400.kgml: Found a trail of span 4 containing skipped vertices
path_aeq00400.kgml: 79 -> 77 -> 76 -> 75
path_aeq00400.kgml: R03083 -> R03084 -> R02413 -> R02412
path_aeq00400.kgml: aeq:AEQU_0592 -> aeq:AEQU_0593 -> aeq:AEQU_0588 -> {aeq:AEQU_0137, aeq:AEQU_0591}
path_aeq00400.kgml: 4.2.3.4 -> 4.2.1.10 -> {1.1.1.25, 1.1.1.282} -> 2.7.1.71
path_aeq00400.kgml: Skipped genes: aeq:AEQU_0590, aeq:AEQU_0589
path_aeq00400.kgml:
path_aeq00400.kgml: Found a trail of span 3 containing skipped vertices
path_aeq00400.kgml: 76 -> 77 -> 76 -> 75
path_aeq00400.kgml: R02413 -> R03084 -> R02413 -> R02412
path_aeq00400.kgml: aeq:AEQU_0588 -> aeq:AEQU_0593 -> aeq:AEQU_0588 -> {aeq:AEQU_0137, aeq:AEQU_0591}
path_aeq00400.kgml: {1.1.1.25, 1.1.1.282} -> 4.2.1.10 -> {1.1.1.25, 1.1.1.282} -> 2.7.1.71
path_aeq00400.kgml: Skipped genes: aeq:AEQU_0589, aeq:AEQU_0590, aeq:AEQU_0592
path_aeq00400.kgml:
path_aeq00400.kgml: --- 0.35 seconds ---

path_aeq00401.kgml: Novobiocin biosynthesis
path_aeq00401.kgml: Initialization took 0.08 seconds
path_aeq00401.kgml: (not found)
path_aeq00401.kgml: --- 0.12 seconds ---

path_aeq00410.kgml: beta-Alanine metabolism
path_aeq00410.kgml: Initialization took 0.05 seconds
path_aeq00410.kgml:
path_aeq00410.kgml: Found a trail of span 2 without skipping any vertex
path_aeq00410.kgml: 54 -> 50
path_aeq00410.kgml: R00489 -> R02473
path_aeq00410.kgml: aeq:AEQU_0810 -> aeq:AEQU_0809
path_aeq00410.kgml: {4.1.1.11, 4.1.1.15} -> 6.3.2.1
path_aeq00410.kgml:
path_aeq00410.kgml: --- 0.14 seconds ---

path_aeq00430.kgml: Taurine and hypotaurine metabolism
path_aeq00430.kgml: Initialization took 0.08 seconds
path_aeq00430.kgml: (not found)
path_aeq00430.kgml: --- 0.13 seconds ---

path_aeq00440.kgml: Phosphonate and phosphinate metabolism
path_aeq00440.kgml: Initialization took 0.08 seconds
path_aeq00440.kgml:
path_aeq00440.kgml: Found a trail of span 5 containing skipped vertices
path_aeq00440.kgml: 124 -> 127 -> 130 -> 138 -> 140
path_aeq00440.kgml: R10185 -> R10186 -> R10204 -> R10972 -> R10973
path_aeq00440.kgml: {aeq:AEQU_1670, aeq:AEQU_1674, aeq:AEQU_1675, aeq:AEQU_1676} -> aeq:AEQU_1671 -> aeq:AEQU_1673 -> aeq:AEQU_1669 -> aeq:AEQU_1669
path_aeq00440.kgml: 2.7.8.37 -> 3.6.1.63 -> 4.7.1.1 -> 3.1.4.57 -> 3.1.4.57
path_aeq00440.kgml: Skipped genes: aeq:AEQU_1672
path_aeq00440.kgml:
path_aeq00440.kgml: --- 0.21 seconds ---

path_aeq00450.kgml: Selenocompound metabolism
path_aeq00450.kgml: Initialization took 0.18 seconds
path_aeq00450.kgml: (not found)
path_aeq00450.kgml: --- 0.23 seconds ---

path_aeq00460.kgml: Cyanoamino acid metabolism
path_aeq00460.kgml: Initialization took 0.05 seconds
path_aeq00460.kgml: (not found)
path_aeq00460.kgml: --- 0.10 seconds ---

path_aeq00471.kgml: D-Glutamine and D-glutamate metabolism
path_aeq00471.kgml: Initialization took 0.08 seconds
path_aeq00471.kgml:
path_aeq00471.kgml: Found a trail of span 2 containing skipped vertices
path_aeq00471.kgml: 19 -> 20
path_aeq00471.kgml: R03193 -> R02783
path_aeq00471.kgml: aeq:AEQU_1421 -> aeq:AEQU_1424
path_aeq00471.kgml: 6.3.2.8 -> 6.3.2.9
path_aeq00471.kgml: Skipped genes: aeq:AEQU_1422, aeq:AEQU_1423
path_aeq00471.kgml:
path_aeq00471.kgml: --- 0.18 seconds ---

path_aeq00473.kgml: D-Alanine metabolism
path_aeq00473.kgml: Initialization took 0.08 seconds
path_aeq00473.kgml: (not found)
path_aeq00473.kgml: --- 0.13 seconds ---

path_aeq00480.kgml: Glutathione metabolism
path_aeq00480.kgml: Initialization took 0.08 seconds
path_aeq00480.kgml: (not found)
path_aeq00480.kgml: --- 0.13 seconds ---

path_aeq00500.kgml: Starch and sucrose metabolism
path_aeq00500.kgml: Initialization took 0.08 seconds
path_aeq00500.kgml: (not found)
path_aeq00500.kgml: --- 0.13 seconds ---

path_aeq00520.kgml: Amino sugar and nucleotide sugar metabolism
path_aeq00520.kgml: Initialization took 0.23 seconds
path_aeq00520.kgml:
path_aeq00520.kgml: Found a trail of span 2 without skipping any vertex
path_aeq00520.kgml: 200 -> 184
path_aeq00520.kgml: R01092 -> R00955
path_aeq00520.kgml: aeq:AEQU_1644 -> aeq:AEQU_1643
path_aeq00520.kgml: 2.7.1.6 -> 2.7.7.12
path_aeq00520.kgml:
path_aeq00520.kgml: --- 0.33 seconds ---

path_aeq00550.kgml: Peptidoglycan biosynthesis
path_aeq00550.kgml: Initialization took 0.28 seconds
path_aeq00550.kgml:
path_aeq00550.kgml: Found a trail of span 7 containing skipped vertices
path_aeq00550.kgml: 59 -> 33 -> 32 -> 34 -> 23 -> 35 -> 36
path_aeq00550.kgml: {R03191, R03192} -> R03193 -> R02783 -> R02788 -> R04617 -> R05630 -> R05032
path_aeq00550.kgml: {aeq:AEQU_1420, aeq:AEQU_2003} -> aeq:AEQU_1421 -> aeq:AEQU_1424 -> aeq:AEQU_1427 -> aeq:AEQU_1426 -> aeq:AEQU_1425 -> aeq:AEQU_1422
path_aeq00550.kgml: {1.3.1.98, 1.3.1.98} -> 6.3.2.8 -> 6.3.2.9 -> 6.3.2.13 -> 6.3.2.10 -> 2.7.8.13 -> 2.4.1.227
path_aeq00550.kgml: Skipped genes: aeq:AEQU_1423
path_aeq00550.kgml:
path_aeq00550.kgml: Found a trail of span 3 containing skipped vertices
path_aeq00550.kgml: 29 -> 28 -> 27
path_aeq00550.kgml: R04573 -> R05629 -> R05662
path_aeq00550.kgml: aeq:AEQU_1426 -> aeq:AEQU_1425 -> aeq:AEQU_1422
path_aeq00550.kgml: 6.3.2.10 -> 2.7.8.13 -> 2.4.1.227
path_aeq00550.kgml: Skipped genes: aeq:AEQU_1424, aeq:AEQU_1423
path_aeq00550.kgml:
path_aeq00550.kgml: --- 0.50 seconds ---

path_aeq00561.kgml: Glycerolipid metabolism
path_aeq00561.kgml: Initialization took 0.09 seconds
path_aeq00561.kgml:
path_aeq00561.kgml: Found a trail of span 2 containing skipped vertices
path_aeq00561.kgml: 49 -> 45
path_aeq00561.kgml: R00851 -> R02241
path_aeq00561.kgml: {aeq:AEQU_0821, aeq:AEQU_0841} -> aeq:AEQU_0817
path_aeq00561.kgml: 2.3.1.15 -> 2.3.1.51
path_aeq00561.kgml: Skipped genes: aeq:AEQU_0818, aeq:AEQU_0819, aeq:AEQU_0820
path_aeq00561.kgml:
path_aeq00561.kgml: --- 0.20 seconds ---

path_aeq00564.kgml: Glycerophospholipid metabolism
path_aeq00564.kgml: Initialization took 0.09 seconds
path_aeq00564.kgml:
path_aeq00564.kgml: Found a trail of span 3 containing skipped vertices
path_aeq00564.kgml: 115 -> 113 -> 105
path_aeq00564.kgml: {R00842, R00844} -> R00851 -> R02241
path_aeq00564.kgml: aeq:AEQU_0822 -> {aeq:AEQU_0821, aeq:AEQU_0841} -> aeq:AEQU_0817
path_aeq00564.kgml: {1.1.1.8, 1.1.1.94, 1.1.1.94} -> 2.3.1.15 -> 2.3.1.51
path_aeq00564.kgml: Skipped genes: aeq:AEQU_0818, aeq:AEQU_0819, aeq:AEQU_0820
path_aeq00564.kgml:
path_aeq00564.kgml: --- 0.19 seconds ---

path_aeq00620.kgml: Pyruvate metabolism
path_aeq00620.kgml: Initialization took 1.28 seconds
path_aeq00620.kgml:
path_aeq00620.kgml: Found a trail of span 3 containing skipped vertices
path_aeq00620.kgml: 179 -> 98 -> 103
path_aeq00620.kgml: R01196 -> R00236 -> R00316
path_aeq00620.kgml: {aeq:AEQU_1114, aeq:AEQU_1116} -> {aeq:AEQU_1111, aeq:AEQU_1118} -> {aeq:AEQU_1111, aeq:AEQU_1118}
path_aeq00620.kgml: {1.2.7.1, 1.2.7.11} -> 6.2.1.1 -> 6.2.1.1
path_aeq00620.kgml: Skipped genes: aeq:AEQU_1117, aeq:AEQU_1115
path_aeq00620.kgml:
path_aeq00620.kgml: --- 1.44 seconds ---

path_aeq00625.kgml: Chloroalkane and chloroalkene degradation
path_aeq00625.kgml: Initialization took 0.06 seconds
path_aeq00625.kgml: (not found)
path_aeq00625.kgml: --- 0.11 seconds ---

path_aeq00630.kgml: Glyoxylate and dicarboxylate metabolism
path_aeq00630.kgml: Initialization took 0.18 seconds
path_aeq00630.kgml: (not found)
path_aeq00630.kgml: --- 0.23 seconds ---

path_aeq00633.kgml: Nitrotoluene degradation
path_aeq00633.kgml: Initialization took 0.08 seconds
path_aeq00633.kgml: (not found)
path_aeq00633.kgml: --- 0.17 seconds ---

path_aeq00640.kgml: Propanoate metabolism
path_aeq00640.kgml: Initialization took 0.18 seconds
path_aeq00640.kgml: (not found)
path_aeq00640.kgml: --- 0.23 seconds ---

path_aeq00643.kgml: Styrene degradation
path_aeq00643.kgml: Initialization took 0.06 seconds
path_aeq00643.kgml: (not found)
path_aeq00643.kgml: --- 0.11 seconds ---

path_aeq00650.kgml: Butanoate metabolism
path_aeq00650.kgml: Initialization took 0.54 seconds
path_aeq00650.kgml: (not found)
path_aeq00650.kgml: --- 0.59 seconds ---

path_aeq00660.kgml: C5-Branched dibasic acid metabolism
path_aeq00660.kgml: Initialization took 0.09 seconds
path_aeq00660.kgml:
path_aeq00660.kgml: Found a trail of span 3 without skipping any vertex
path_aeq00660.kgml: 31 -> 96 -> 97
path_aeq00660.kgml: R03896 -> R03898 -> R00994
path_aeq00660.kgml: {aeq:AEQU_1786, aeq:AEQU_1787} -> {aeq:AEQU_1786, aeq:AEQU_1787} -> aeq:AEQU_1785
path_aeq00660.kgml: 4.2.1.35 -> 4.2.1.35 -> 1.1.1.85
path_aeq00660.kgml:
path_aeq00660.kgml: --- 0.18 seconds ---

path_aeq00670.kgml: One carbon pool by folate
path_aeq00670.kgml: Initialization took 0.13 seconds
path_aeq00670.kgml:
path_aeq00670.kgml: Found a trail of span 3 containing skipped vertices
path_aeq00670.kgml: 49 -> 28 -> 29
path_aeq00670.kgml: R00943 -> R01655 -> R01220
path_aeq00670.kgml: aeq:AEQU_1614 -> aeq:AEQU_1612 -> aeq:AEQU_1612
path_aeq00670.kgml: 6.3.4.3 -> 3.5.4.9 -> 1.5.1.5
path_aeq00670.kgml: Skipped genes: aeq:AEQU_1613
path_aeq00670.kgml:
path_aeq00670.kgml: Found a trail of span 3 containing skipped vertices
path_aeq00670.kgml: 20 -> 51 -> 50
path_aeq00670.kgml: R04326 -> R04560 -> R04325
path_aeq00670.kgml: aeq:AEQU_0252 -> aeq:AEQU_0255 -> aeq:AEQU_0252
path_aeq00670.kgml: 2.1.2.2 -> 2.1.2.3 -> 2.1.2.2
path_aeq00670.kgml: Skipped genes: aeq:AEQU_0253, aeq:AEQU_0254
path_aeq00670.kgml:
path_aeq00670.kgml: Found a trail of span 2 containing skipped vertices
path_aeq00670.kgml: 26 -> 54
path_aeq00670.kgml: {R01224, R07168} -> R00946
path_aeq00670.kgml: aeq:AEQU_0203 -> {aeq:AEQU_0205, aeq:AEQU_2216}
path_aeq00670.kgml: {1.5.1.20, 1.5.1.20} -> 2.1.1.13
path_aeq00670.kgml: Skipped genes: aeq:AEQU_0204
path_aeq00670.kgml:
path_aeq00670.kgml: --- 0.42 seconds ---

path_aeq00680.kgml: Methane metabolism
path_aeq00680.kgml: Initialization took 0.44 seconds
path_aeq00680.kgml:
path_aeq00680.kgml: Found a trail of span 2 without skipping any vertex
path_aeq00680.kgml: 148 -> 151
path_aeq00680.kgml: R01513 -> R04173
path_aeq00680.kgml: {aeq:AEQU_0546, aeq:AEQU_0927, aeq:AEQU_1862} -> aeq:AEQU_0926
path_aeq00680.kgml: 1.1.1.95 -> 2.6.1.52
path_aeq00680.kgml:
path_aeq00680.kgml: --- 0.59 seconds ---

path_aeq00730.kgml: Thiamine metabolism
path_aeq00730.kgml: Initialization took 0.24 seconds
path_aeq00730.kgml:
path_aeq00730.kgml: Found a trail of span 3 containing skipped vertices
path_aeq00730.kgml: 94 -> 75 -> 97
path_aeq00730.kgml: R03472 -> R04509 -> R10712
path_aeq00730.kgml: aeq:AEQU_1411 -> aeq:AEQU_1408 -> aeq:AEQU_1410
path_aeq00730.kgml: 4.1.99.17 -> 2.7.4.7 -> 2.5.1.3
path_aeq00730.kgml: Skipped genes: aeq:AEQU_1409
path_aeq00730.kgml:
path_aeq00730.kgml: Found a trail of span 3 containing skipped vertices
path_aeq00730.kgml: 76 -> 75 -> 93
path_aeq00730.kgml: R03471 -> R04509 -> R03223
path_aeq00730.kgml: aeq:AEQU_1408 -> aeq:AEQU_1408 -> aeq:AEQU_1410
path_aeq00730.kgml: 2.7.1.49 -> 2.7.4.7 -> 2.5.1.3
path_aeq00730.kgml: Skipped genes: aeq:AEQU_1409
path_aeq00730.kgml:
path_aeq00730.kgml: Found a trail of span 3 containing skipped vertices
path_aeq00730.kgml: 76 -> 75 -> 97
path_aeq00730.kgml: R03471 -> R04509 -> R10712
path_aeq00730.kgml: aeq:AEQU_1408 -> aeq:AEQU_1408 -> aeq:AEQU_1410
path_aeq00730.kgml: 2.7.1.49 -> 2.7.4.7 -> 2.5.1.3
path_aeq00730.kgml: Skipped genes: aeq:AEQU_1409
path_aeq00730.kgml:
path_aeq00730.kgml: --- 0.49 seconds ---

path_aeq00740.kgml: Riboflavin metabolism
path_aeq00740.kgml: Initialization took 0.09 seconds
path_aeq00740.kgml:
path_aeq00740.kgml: Found a trail of span 3 without skipping any vertex
path_aeq00740.kgml: 32 -> 41 -> 42
path_aeq00740.kgml: R07281 -> R04457 -> R00066
path_aeq00740.kgml: aeq:AEQU_0787 -> aeq:AEQU_0788 -> aeq:AEQU_0786
path_aeq00740.kgml: 4.1.99.12 -> 2.5.1.78 -> 2.5.1.9
path_aeq00740.kgml:
path_aeq00740.kgml: Found a trail of span 3 containing skipped vertices
path_aeq00740.kgml: 38 -> 39 -> 40
path_aeq00740.kgml: R00425 -> R03459 -> R03458
path_aeq00740.kgml: aeq:AEQU_0787 -> aeq:AEQU_0785 -> aeq:AEQU_0785
path_aeq00740.kgml: 3.5.4.25 -> 3.5.4.26 -> 1.1.1.193
path_aeq00740.kgml: Skipped genes: aeq:AEQU_0786
path_aeq00740.kgml:
path_aeq00740.kgml: --- 0.31 seconds ---

path_aeq00750.kgml: Vitamin B6 metabolism
path_aeq00750.kgml: Initialization took 0.08 seconds
path_aeq00750.kgml: (not found)
path_aeq00750.kgml: --- 0.15 seconds ---

path_aeq00760.kgml: Nicotinate and nicotinamide metabolism
path_aeq00760.kgml: Initialization took 0.15 seconds
path_aeq00760.kgml: (not found)
path_aeq00760.kgml: --- 0.19 seconds ---

path_aeq00770.kgml: Pantothenate and CoA biosynthesis
path_aeq00770.kgml: Initialization took 0.28 seconds
path_aeq00770.kgml:
path_aeq00770.kgml: Found a trail of span 3 without skipping any vertex
path_aeq00770.kgml: 82 -> 81 -> 80
path_aeq00770.kgml: R00006 -> R03051 -> R01209
path_aeq00770.kgml: {aeq:AEQU_1129, aeq:AEQU_1130} -> aeq:AEQU_1128 -> aeq:AEQU_1131
path_aeq00770.kgml: 2.2.1.6 -> 1.1.1.86 -> 4.2.1.9
path_aeq00770.kgml:
path_aeq00770.kgml: Found a trail of span 3 containing skipped vertices
path_aeq00770.kgml: 78 -> 77 -> 76
path_aeq00770.kgml: R01226 -> R02472 -> R02473
path_aeq00770.kgml: aeq:AEQU_0808 -> aeq:AEQU_0811 -> aeq:AEQU_0809
path_aeq00770.kgml: 2.1.2.11 -> 1.1.1.169 -> 6.3.2.1
path_aeq00770.kgml: Skipped genes: aeq:AEQU_0810
path_aeq00770.kgml:
path_aeq00770.kgml: Found a trail of span 2 without skipping any vertex
path_aeq00770.kgml: 93 -> 76
path_aeq00770.kgml: R00489 -> R02473
path_aeq00770.kgml: aeq:AEQU_0810 -> aeq:AEQU_0809
path_aeq00770.kgml: {4.1.1.11, 4.1.1.15} -> 6.3.2.1
path_aeq00770.kgml:
path_aeq00770.kgml: --- 0.52 seconds ---

path_aeq00780.kgml: Biotin metabolism
path_aeq00780.kgml: Initialization took 0.09 seconds
path_aeq00780.kgml:
path_aeq00780.kgml: Found a trail of span 3 without skipping any vertex
path_aeq00780.kgml: 95 -> 53 -> 56
path_aeq00780.kgml: R10115 -> R10116 -> R10117
path_aeq00780.kgml: aeq:AEQU_0444 -> {aeq:AEQU_0443, aeq:AEQU_1713} -> aeq:AEQU_0445
path_aeq00780.kgml: {2.3.1.179, 2.3.1.41} -> 1.1.1.100 -> 4.2.1.59
path_aeq00780.kgml:
path_aeq00780.kgml: Found a trail of span 3 without skipping any vertex
path_aeq00780.kgml: 74 -> 67 -> 70
path_aeq00780.kgml: R10119 -> R10120 -> R10121
path_aeq00780.kgml: aeq:AEQU_0444 -> {aeq:AEQU_0443, aeq:AEQU_1713} -> aeq:AEQU_0445
path_aeq00780.kgml: {2.3.1.179, 2.3.1.41} -> 1.1.1.100 -> 4.2.1.59
path_aeq00780.kgml:
path_aeq00780.kgml: --- 0.25 seconds ---

path_aeq00790.kgml: Folate biosynthesis
path_aeq00790.kgml: Initialization took 0.14 seconds
path_aeq00790.kgml:
path_aeq00790.kgml: Found a trail of span 4 without skipping any vertex
path_aeq00790.kgml: 96 -> 102 -> 103 -> 104
path_aeq00790.kgml: R09959 -> R10002 -> R09978 -> R07605
path_aeq00790.kgml: aeq:AEQU_1529 -> aeq:AEQU_1528 -> aeq:AEQU_1527 -> aeq:AEQU_1526
path_aeq00790.kgml: 4.1.2.50 -> 4.3.99.3 -> 6.3.4.20 -> 1.7.1.13
path_aeq00790.kgml:
path_aeq00790.kgml: Found a trail of span 2 without skipping any vertex
path_aeq00790.kgml: 93 -> 117
path_aeq00790.kgml: R09394 -> R11372
path_aeq00790.kgml: aeq:AEQU_1392 -> aeq:AEQU_1391
path_aeq00790.kgml: 4.1.99.22 -> 4.6.1.17
path_aeq00790.kgml:
path_aeq00790.kgml: --- 0.32 seconds ---

path_aeq00860.kgml: Porphyrin and chlorophyll metabolism
path_aeq00860.kgml: Initialization took 0.09 seconds
path_aeq00860.kgml: (not found)
path_aeq00860.kgml: --- 0.16 seconds ---

path_aeq00900.kgml: Terpenoid backbone biosynthesis
path_aeq00900.kgml: Initialization took 0.14 seconds
path_aeq00900.kgml: (not found)
path_aeq00900.kgml: --- 0.19 seconds ---

path_aeq00910.kgml: Nitrogen metabolism
path_aeq00910.kgml: Initialization took 0.19 seconds
path_aeq00910.kgml:
path_aeq00910.kgml: Found a trail of span 2 containing skipped vertices
path_aeq00910.kgml: 103 -> 104
path_aeq00910.kgml: R00798 -> R05712
path_aeq00910.kgml: {aeq:AEQU_0551, aeq:AEQU_0552} -> {aeq:AEQU_0555, aeq:AEQU_0772, aeq:AEQU_2124}
path_aeq00910.kgml: ? -> 1.7.2.2
path_aeq00910.kgml: Skipped genes: aeq:AEQU_0554, aeq:AEQU_0553
path_aeq00910.kgml:
path_aeq00910.kgml: Found a trail of span 2 containing skipped vertices
path_aeq00910.kgml: 25 -> 31
path_aeq00910.kgml: R00798 -> R05712
path_aeq00910.kgml: {aeq:AEQU_0551, aeq:AEQU_0552} -> {aeq:AEQU_0555, aeq:AEQU_0772, aeq:AEQU_2124}
path_aeq00910.kgml: ? -> 1.7.2.2
path_aeq00910.kgml: Skipped genes: aeq:AEQU_0554, aeq:AEQU_0553
path_aeq00910.kgml:
path_aeq00910.kgml: --- 0.34 seconds ---

path_aeq00920.kgml: Sulfur metabolism
path_aeq00920.kgml: Initialization took 1.31 seconds
path_aeq00920.kgml: (not found)
path_aeq00920.kgml: --- 1.35 seconds ---

path_aeq00970.kgml: Aminoacyl-tRNA biosynthesis
path_aeq00970.kgml: Initialization took 0.63 seconds
path_aeq00970.kgml: (not found)
path_aeq00970.kgml: --- 0.68 seconds ---

path_aeq01040.kgml: Biosynthesis of unsaturated fatty acids
path_aeq01040.kgml: Initialization took 0.08 seconds
path_aeq01040.kgml: (not found)
path_aeq01040.kgml: --- 0.13 seconds ---

path_aeq01053.kgml: Biosynthesis of siderophore group nonribosomal peptides
path_aeq01053.kgml: Initialization took 0.09 seconds
path_aeq01053.kgml: (not found)
path_aeq01053.kgml: --- 0.17 seconds ---

path_aeq01054.kgml: Nonribosomal peptide structures
path_aeq01054.kgml: Initialization took 0.06 seconds
path_aeq01054.kgml: (not found)
path_aeq01054.kgml: --- 0.11 seconds ---

--- 60.95 seconds ---
