# Supplementary material for: CoMetGeNe: mining conserved neighborhood patterns in metabolic and genomic contexts
Source: BMC Bioinformatics. 2019 Jan 10;20:19. doi: 10.1186/s12859-018-2542-2 (PMC6327494; doi:10.1186/s12859-018-2542-2)
Supplement: Supplementary file 14 — Trail finding results for completely assembled representative bacterial genomes present in NCBI Genomes. Of the 1,545 fully assembled representative bacterial genomes in NCBI, corresponding entries have been identified in KEGG for 1,467 species, for which trail finding has been performed for all combinations of gap parameters δG and δD ranging from 0 to 3. This additional file is available from https://doi.org/10.6084/m9.figshare.7288769. (GZ 178,532 kb) [file 12859_2018_2542_MOESM14_ESM.gz › results/elq_dG3_dD3.hnet]

--- delta_G = 3, delta_D = 3 ---

path_elq00010.kgml: Glycolysis / Gluconeogenesis
path_elq00010.kgml: Initialization took 0.75 seconds
path_elq00010.kgml:
path_elq00010.kgml: Found a trail of span 3 containing skipped vertices
path_elq00010.kgml: 76 -> [57] -> 14 -> 57
path_elq00010.kgml: R01512 -> [R01061] -> R01070 -> R01061
path_elq00010.kgml: elq:Ga0102493_112706 -> [elq:Ga0102493_112707] -> elq:Ga0102493_112702 -> elq:Ga0102493_112707
path_elq00010.kgml: 2.7.2.3 -> [{1.2.1.12, 1.2.1.59}] -> 4.1.2.13 -> {1.2.1.12, 1.2.1.59}
path_elq00010.kgml: Skipped genes: elq:Ga0102493_112703, elq:Ga0102493_112705, elq:Ga0102493_112704
path_elq00010.kgml:
path_elq00010.kgml: Found a trail of span 2 containing skipped vertices
path_elq00010.kgml: 75 -> 50
path_elq00010.kgml: R07618 -> R02569
path_elq00010.kgml: {elq:Ga0102493_112181, elq:Ga0102493_112514} -> {elq:Ga0102493_111515, elq:Ga0102493_112516}
path_elq00010.kgml: 1.8.1.4 -> 2.3.1.12
path_elq00010.kgml: Skipped genes: elq:Ga0102493_112515
path_elq00010.kgml:
path_elq00010.kgml: Found a trail of span 2 containing skipped vertices
path_elq00010.kgml: 49 -> 48
path_elq00010.kgml: R03270 -> R00014
path_elq00010.kgml: {elq:Ga0102493_112474, elq:Ga0102493_112479, elq:Ga0102493_112480} -> {elq:Ga0102493_112474, elq:Ga0102493_112479, elq:Ga0102493_112480}
path_elq00010.kgml: 1.2.4.1 -> {1.2.4.1, 2.2.1.6, 4.1.1.1}
path_elq00010.kgml: Skipped genes: elq:Ga0102493_112478
path_elq00010.kgml:
path_elq00010.kgml: Found a trail of span 2 without skipping any vertex
path_elq00010.kgml: 138 -> 46
path_elq00010.kgml: R00711 -> R00754
path_elq00010.kgml: elq:Ga0102493_111639 -> {elq:Ga0102493_111638, elq:Ga0102493_111698, elq:Ga0102493_111938}
path_elq00010.kgml: {1.2.1.4, 1.2.1.5} -> {1.1.1.1, 1.1.1.71}
path_elq00010.kgml:
path_elq00010.kgml: --- 1.16 seconds ---

path_elq00030.kgml: Pentose phosphate pathway
path_elq00030.kgml: Initialization took 0.24 seconds
path_elq00030.kgml:
path_elq00030.kgml: Found a trail of span 2 containing skipped vertices
path_elq00030.kgml: 52 -> [49 -> 46] -> 43
path_elq00030.kgml: R04780 -> [R01830 -> R01641] -> R01049
path_elq00030.kgml: elq:Ga0102493_111158 -> [elq:Ga0102493_112708 -> elq:Ga0102493_112708] -> elq:Ga0102493_111161
path_elq00030.kgml: 3.1.3.11 -> [2.2.1.1 -> 2.2.1.1] -> 2.7.6.1
path_elq00030.kgml: Skipped genes: elq:Ga0102493_111160, elq:Ga0102493_111159
path_elq00030.kgml:
path_elq00030.kgml: Found a trail of span 2 containing skipped vertices
path_elq00030.kgml: 157 -> [57] -> 61
path_elq00030.kgml: {R02736, R10907} -> [R02035] -> R02036
path_elq00030.kgml: elq:Ga0102493_11380 -> [elq:Ga0102493_111654] -> elq:Ga0102493_11381
path_elq00030.kgml: {1.1.1.363, 1.1.1.49, 1.1.1.363, 1.1.1.388} -> [3.1.1.31] -> 4.2.1.12
path_elq00030.kgml:
path_elq00030.kgml: Found a trail of span 2 containing skipped vertices
path_elq00030.kgml: 58 -> [57] -> 61
path_elq00030.kgml: R02736 -> [R02035] -> R02036
path_elq00030.kgml: elq:Ga0102493_11380 -> [elq:Ga0102493_111654] -> elq:Ga0102493_11381
path_elq00030.kgml: {1.1.1.363, 1.1.1.49} -> [3.1.1.31] -> 4.2.1.12
path_elq00030.kgml:
path_elq00030.kgml: --- 0.55 seconds ---

path_elq00040.kgml: Pentose and glucuronate interconversions
path_elq00040.kgml: Initialization took 0.06 seconds
path_elq00040.kgml: (not found)
path_elq00040.kgml: --- 0.11 seconds ---

path_elq00051.kgml: Fructose and mannose metabolism
path_elq00051.kgml: Initialization took 0.14 seconds
path_elq00051.kgml:
path_elq00051.kgml: Found a trail of span 2 containing skipped vertices
path_elq00051.kgml: 78 -> [79] -> 84
path_elq00051.kgml: R01819 -> [R01818] -> R00885
path_elq00051.kgml: elq:Ga0102493_11511 -> [elq:Ga0102493_111146] -> elq:Ga0102493_11512
path_elq00051.kgml: 5.3.1.8 -> [5.4.2.8] -> 2.7.7.13
path_elq00051.kgml:
path_elq00051.kgml: --- 0.27 seconds ---

path_elq00052.kgml: Galactose metabolism
path_elq00052.kgml: Initialization took 0.09 seconds
path_elq00052.kgml: (not found)
path_elq00052.kgml: --- 0.15 seconds ---

path_elq00061.kgml: Fatty acid biosynthesis
path_elq00061.kgml: Initialization took 0.49 seconds
path_elq00061.kgml:
path_elq00061.kgml: Found a trail of span 9 containing skipped vertices
path_elq00061.kgml: 147 -> [262] -> 142 -> [268 -> 51 -> 63] -> 130 -> [270 -> 125 -> 62] -> 119 -> [276 -> 114 -> 61] -> 108 -> [278 -> 103 -> 60] -> 97 -> [280 -> 92 -> 59] -> 86 -> [283 -> 19 -> 58] -> 75 -> [286 -> 18 -> 53] -> 54
path_elq00061.kgml: R01626 -> [R10707] -> R04533 -> [R04428 -> R04429 -> R04952] -> R04953 -> [R04954 -> {R04955, R04956} -> R04957] -> R04536 -> [R04537 -> {R04958, R04959} -> R04960] -> R04534 -> [R04535 -> {R04961, R04962} -> R04963] -> R04964 -> [R04965 -> {R04724, R04725} -> R04726] -> R04566 -> [R04568 -> R04966 -> R04968] -> R04543 -> [R04544 -> R04969 -> R07762] -> R07763
path_elq00061.kgml: elq:Ga0102493_112300 -> [elq:Ga0102493_112057] -> {elq:Ga0102493_111853, elq:Ga0102493_112099, elq:Ga0102493_112301, elq:Ga0102493_112851} -> [elq:Ga0102493_112905 -> elq:Ga0102493_111318 -> elq:Ga0102493_112866] -> {elq:Ga0102493_111853, elq:Ga0102493_112099, elq:Ga0102493_112301, elq:Ga0102493_112851} -> [elq:Ga0102493_112905 -> elq:Ga0102493_111024 -> elq:Ga0102493_112866] -> {elq:Ga0102493_111853, elq:Ga0102493_112099, elq:Ga0102493_112301, elq:Ga0102493_112851} -> [elq:Ga0102493_112905 -> elq:Ga0102493_111024 -> elq:Ga0102493_112866] -> {elq:Ga0102493_111853, elq:Ga0102493_112099, elq:Ga0102493_112301, elq:Ga0102493_112851} -> [elq:Ga0102493_112905 -> elq:Ga0102493_111024 -> elq:Ga0102493_112866] -> {elq:Ga0102493_111853, elq:Ga0102493_112099, elq:Ga0102493_112301, elq:Ga0102493_112851} -> [elq:Ga0102493_112905 -> elq:Ga0102493_111024 -> elq:Ga0102493_112866] -> {elq:Ga0102493_111853, elq:Ga0102493_112099, elq:Ga0102493_112301, elq:Ga0102493_112851} -> [elq:Ga0102493_112905 -> elq:Ga0102493_111318 -> elq:Ga0102493_112866] -> {elq:Ga0102493_111853, elq:Ga0102493_112099, elq:Ga0102493_112301, elq:Ga0102493_112851} -> [elq:Ga0102493_112905 -> elq:Ga0102493_111318 -> elq:Ga0102493_112866] -> {elq:Ga0102493_111853, elq:Ga0102493_112099, elq:Ga0102493_112301, elq:Ga0102493_112851}
path_elq00061.kgml: {2.3.1.39, 2.3.1.85, 2.3.1.86} -> [2.3.1.180] -> {1.1.1.100, 2.3.1.85, 2.3.1.86} -> [{2.3.1.85, 2.3.1.86, 4.2.1.59} -> 1.3.1.9 -> {2.3.1.179, 2.3.1.41, 2.3.1.85, 2.3.1.86}] -> {1.1.1.100, 2.3.1.85, 2.3.1.86} -> [{2.3.1.85, 2.3.1.86, 4.2.1.59} -> {1.3.1.9, 1.3.1.10, 1.3.1.104, 1.3.1.39, 2.3.1.85, 2.3.1.86} -> {2.3.1.179, 2.3.1.41, 2.3.1.85, 2.3.1.86}] -> {1.1.1.100, 2.3.1.85, 2.3.1.86} -> [{2.3.1.85, 2.3.1.86, 4.2.1.59} -> {1.3.1.9, 1.3.1.10, 1.3.1.104, 1.3.1.39, 2.3.1.85, 2.3.1.86} -> {2.3.1.179, 2.3.1.41, 2.3.1.85, 2.3.1.86}] -> {1.1.1.100, 2.3.1.85, 2.3.1.86} -> [{2.3.1.85, 2.3.1.86, 4.2.1.59} -> {1.3.1.9, 1.3.1.10, 1.3.1.104, 1.3.1.39, 2.3.1.85, 2.3.1.86} -> {2.3.1.179, 2.3.1.41, 2.3.1.85, 2.3.1.86}] -> {1.1.1.100, 2.3.1.85, 2.3.1.86} -> [{2.3.1.85, 2.3.1.86, 4.2.1.59} -> {1.3.1.9, 1.3.1.10, 1.3.1.104, 1.3.1.39, 2.3.1.85, 2.3.1.86} -> {2.3.1.179, 2.3.1.41, 2.3.1.85, 2.3.1.86}] -> {1.1.1.100, 2.3.1.85, 2.3.1.86} -> [{2.3.1.85, 2.3.1.86, 4.2.1.59} -> 1.3.1.9 -> {2.3.1.179, 2.3.1.41, 2.3.1.85, 2.3.1.86}] -> {1.1.1.100, 2.3.1.85, 2.3.1.86} -> [{2.3.1.85, 2.3.1.86, 4.2.1.59} -> 1.3.1.9 -> {2.3.1.179, 2.3.1.199, 2.3.1.41}] -> 1.1.1.100
path_elq00061.kgml:
path_elq00061.kgml: Found a trail of span 8 containing skipped vertices
path_elq00061.kgml: 147 -> [63] -> 130 -> [270 -> 125 -> 62] -> 119 -> [276 -> 114 -> 61] -> 108 -> [278 -> 103 -> 60] -> 97 -> [280 -> 92 -> 59] -> 86 -> [283 -> 19 -> 58] -> 75 -> [286 -> 18 -> 53] -> 54
path_elq00061.kgml: R01626 -> [R04952] -> R04953 -> [R04954 -> {R04955, R04956} -> R04957] -> R04536 -> [R04537 -> {R04958, R04959} -> R04960] -> R04534 -> [R04535 -> {R04961, R04962} -> R04963] -> R04964 -> [R04965 -> {R04724, R04725} -> R04726] -> R04566 -> [R04568 -> R04966 -> R04968] -> R04543 -> [R04544 -> R04969 -> R07762] -> R07763
path_elq00061.kgml: elq:Ga0102493_112300 -> [elq:Ga0102493_112866] -> {elq:Ga0102493_111853, elq:Ga0102493_112099, elq:Ga0102493_112301, elq:Ga0102493_112851} -> [elq:Ga0102493_112905 -> elq:Ga0102493_111024 -> elq:Ga0102493_112866] -> {elq:Ga0102493_111853, elq:Ga0102493_112099, elq:Ga0102493_112301, elq:Ga0102493_112851} -> [elq:Ga0102493_112905 -> elq:Ga0102493_111024 -> elq:Ga0102493_112866] -> {elq:Ga0102493_111853, elq:Ga0102493_112099, elq:Ga0102493_112301, elq:Ga0102493_112851} -> [elq:Ga0102493_112905 -> elq:Ga0102493_111024 -> elq:Ga0102493_112866] -> {elq:Ga0102493_111853, elq:Ga0102493_112099, elq:Ga0102493_112301, elq:Ga0102493_112851} -> [elq:Ga0102493_112905 -> elq:Ga0102493_111024 -> elq:Ga0102493_112866] -> {elq:Ga0102493_111853, elq:Ga0102493_112099, elq:Ga0102493_112301, elq:Ga0102493_112851} -> [elq:Ga0102493_112905 -> elq:Ga0102493_111318 -> elq:Ga0102493_112866] -> {elq:Ga0102493_111853, elq:Ga0102493_112099, elq:Ga0102493_112301, elq:Ga0102493_112851} -> [elq:Ga0102493_112905 -> elq:Ga0102493_111318 -> elq:Ga0102493_112866] -> {elq:Ga0102493_111853, elq:Ga0102493_112099, elq:Ga0102493_112301, elq:Ga0102493_112851}
path_elq00061.kgml: {2.3.1.39, 2.3.1.85, 2.3.1.86} -> [{2.3.1.179, 2.3.1.41, 2.3.1.85, 2.3.1.86}] -> {1.1.1.100, 2.3.1.85, 2.3.1.86} -> [{2.3.1.85, 2.3.1.86, 4.2.1.59} -> {1.3.1.9, 1.3.1.10, 1.3.1.104, 1.3.1.39, 2.3.1.85, 2.3.1.86} -> {2.3.1.179, 2.3.1.41, 2.3.1.85, 2.3.1.86}] -> {1.1.1.100, 2.3.1.85, 2.3.1.86} -> [{2.3.1.85, 2.3.1.86, 4.2.1.59} -> {1.3.1.9, 1.3.1.10, 1.3.1.104, 1.3.1.39, 2.3.1.85, 2.3.1.86} -> {2.3.1.179, 2.3.1.41, 2.3.1.85, 2.3.1.86}] -> {1.1.1.100, 2.3.1.85, 2.3.1.86} -> [{2.3.1.85, 2.3.1.86, 4.2.1.59} -> {1.3.1.9, 1.3.1.10, 1.3.1.104, 1.3.1.39, 2.3.1.85, 2.3.1.86} -> {2.3.1.179, 2.3.1.41, 2.3.1.85, 2.3.1.86}] -> {1.1.1.100, 2.3.1.85, 2.3.1.86} -> [{2.3.1.85, 2.3.1.86, 4.2.1.59} -> {1.3.1.9, 1.3.1.10, 1.3.1.104, 1.3.1.39, 2.3.1.85, 2.3.1.86} -> {2.3.1.179, 2.3.1.41, 2.3.1.85, 2.3.1.86}] -> {1.1.1.100, 2.3.1.85, 2.3.1.86} -> [{2.3.1.85, 2.3.1.86, 4.2.1.59} -> 1.3.1.9 -> {2.3.1.179, 2.3.1.41, 2.3.1.85, 2.3.1.86}] -> {1.1.1.100, 2.3.1.85, 2.3.1.86} -> [{2.3.1.85, 2.3.1.86, 4.2.1.59} -> 1.3.1.9 -> {2.3.1.179, 2.3.1.199, 2.3.1.41}] -> 1.1.1.100
path_elq00061.kgml:
path_elq00061.kgml: Found a trail of span 7 containing skipped vertices
path_elq00061.kgml: 147 -> [62] -> 119 -> [276 -> 114 -> 61] -> 108 -> [278 -> 103 -> 60] -> 97 -> [280 -> 92 -> 59] -> 86 -> [283 -> 19 -> 58] -> 75 -> [286 -> 18 -> 53] -> 54
path_elq00061.kgml: R01626 -> [R04957] -> R04536 -> [R04537 -> {R04958, R04959} -> R04960] -> R04534 -> [R04535 -> {R04961, R04962} -> R04963] -> R04964 -> [R04965 -> {R04724, R04725} -> R04726] -> R04566 -> [R04568 -> R04966 -> R04968] -> R04543 -> [R04544 -> R04969 -> R07762] -> R07763
path_elq00061.kgml: elq:Ga0102493_112300 -> [elq:Ga0102493_112866] -> {elq:Ga0102493_111853, elq:Ga0102493_112099, elq:Ga0102493_112301, elq:Ga0102493_112851} -> [elq:Ga0102493_112905 -> elq:Ga0102493_111024 -> elq:Ga0102493_112866] -> {elq:Ga0102493_111853, elq:Ga0102493_112099, elq:Ga0102493_112301, elq:Ga0102493_112851} -> [elq:Ga0102493_112905 -> elq:Ga0102493_111024 -> elq:Ga0102493_112866] -> {elq:Ga0102493_111853, elq:Ga0102493_112099, elq:Ga0102493_112301, elq:Ga0102493_112851} -> [elq:Ga0102493_112905 -> elq:Ga0102493_111024 -> elq:Ga0102493_112866] -> {elq:Ga0102493_111853, elq:Ga0102493_112099, elq:Ga0102493_112301, elq:Ga0102493_112851} -> [elq:Ga0102493_112905 -> elq:Ga0102493_111318 -> elq:Ga0102493_112866] -> {elq:Ga0102493_111853, elq:Ga0102493_112099, elq:Ga0102493_112301, elq:Ga0102493_112851} -> [elq:Ga0102493_112905 -> elq:Ga0102493_111318 -> elq:Ga0102493_112866] -> {elq:Ga0102493_111853, elq:Ga0102493_112099, elq:Ga0102493_112301, elq:Ga0102493_112851}
path_elq00061.kgml: {2.3.1.39, 2.3.1.85, 2.3.1.86} -> [{2.3.1.179, 2.3.1.41, 2.3.1.85, 2.3.1.86}] -> {1.1.1.100, 2.3.1.85, 2.3.1.86} -> [{2.3.1.85, 2.3.1.86, 4.2.1.59} -> {1.3.1.9, 1.3.1.10, 1.3.1.104, 1.3.1.39, 2.3.1.85, 2.3.1.86} -> {2.3.1.179, 2.3.1.41, 2.3.1.85, 2.3.1.86}] -> {1.1.1.100, 2.3.1.85, 2.3.1.86} -> [{2.3.1.85, 2.3.1.86, 4.2.1.59} -> {1.3.1.9, 1.3.1.10, 1.3.1.104, 1.3.1.39, 2.3.1.85, 2.3.1.86} -> {2.3.1.179, 2.3.1.41, 2.3.1.85, 2.3.1.86}] -> {1.1.1.100, 2.3.1.85, 2.3.1.86} -> [{2.3.1.85, 2.3.1.86, 4.2.1.59} -> {1.3.1.9, 1.3.1.10, 1.3.1.104, 1.3.1.39, 2.3.1.85, 2.3.1.86} -> {2.3.1.179, 2.3.1.41, 2.3.1.85, 2.3.1.86}] -> {1.1.1.100, 2.3.1.85, 2.3.1.86} -> [{2.3.1.85, 2.3.1.86, 4.2.1.59} -> 1.3.1.9 -> {2.3.1.179, 2.3.1.41, 2.3.1.85, 2.3.1.86}] -> {1.1.1.100, 2.3.1.85, 2.3.1.86} -> [{2.3.1.85, 2.3.1.86, 4.2.1.59} -> 1.3.1.9 -> {2.3.1.179, 2.3.1.199, 2.3.1.41}] -> 1.1.1.100
path_elq00061.kgml:
path_elq00061.kgml: Found a trail of span 6 containing skipped vertices
path_elq00061.kgml: 147 -> [61] -> 108 -> [278 -> 103 -> 60] -> 97 -> [280 -> 92 -> 59] -> 86 -> [283 -> 19 -> 58] -> 75 -> [286 -> 18 -> 53] -> 54
path_elq00061.kgml: R01626 -> [R04960] -> R04534 -> [R04535 -> {R04961, R04962} -> R04963] -> R04964 -> [R04965 -> {R04724, R04725} -> R04726] -> R04566 -> [R04568 -> R04966 -> R04968] -> R04543 -> [R04544 -> R04969 -> R07762] -> R07763
path_elq00061.kgml: elq:Ga0102493_112300 -> [elq:Ga0102493_112866] -> {elq:Ga0102493_111853, elq:Ga0102493_112099, elq:Ga0102493_112301, elq:Ga0102493_112851} -> [elq:Ga0102493_112905 -> elq:Ga0102493_111024 -> elq:Ga0102493_112866] -> {elq:Ga0102493_111853, elq:Ga0102493_112099, elq:Ga0102493_112301, elq:Ga0102493_112851} -> [elq:Ga0102493_112905 -> elq:Ga0102493_111024 -> elq:Ga0102493_112866] -> {elq:Ga0102493_111853, elq:Ga0102493_112099, elq:Ga0102493_112301, elq:Ga0102493_112851} -> [elq:Ga0102493_112905 -> elq:Ga0102493_111318 -> elq:Ga0102493_112866] -> {elq:Ga0102493_111853, elq:Ga0102493_112099, elq:Ga0102493_112301, elq:Ga0102493_112851} -> [elq:Ga0102493_112905 -> elq:Ga0102493_111318 -> elq:Ga0102493_112866] -> {elq:Ga0102493_111853, elq:Ga0102493_112099, elq:Ga0102493_112301, elq:Ga0102493_112851}
path_elq00061.kgml: {2.3.1.39, 2.3.1.85, 2.3.1.86} -> [{2.3.1.179, 2.3.1.41, 2.3.1.85, 2.3.1.86}] -> {1.1.1.100, 2.3.1.85, 2.3.1.86} -> [{2.3.1.85, 2.3.1.86, 4.2.1.59} -> {1.3.1.9, 1.3.1.10, 1.3.1.104, 1.3.1.39, 2.3.1.85, 2.3.1.86} -> {2.3.1.179, 2.3.1.41, 2.3.1.85, 2.3.1.86}] -> {1.1.1.100, 2.3.1.85, 2.3.1.86} -> [{2.3.1.85, 2.3.1.86, 4.2.1.59} -> {1.3.1.9, 1.3.1.10, 1.3.1.104, 1.3.1.39, 2.3.1.85, 2.3.1.86} -> {2.3.1.179, 2.3.1.41, 2.3.1.85, 2.3.1.86}] -> {1.1.1.100, 2.3.1.85, 2.3.1.86} -> [{2.3.1.85, 2.3.1.86, 4.2.1.59} -> 1.3.1.9 -> {2.3.1.179, 2.3.1.41, 2.3.1.85, 2.3.1.86}] -> {1.1.1.100, 2.3.1.85, 2.3.1.86} -> [{2.3.1.85, 2.3.1.86, 4.2.1.59} -> 1.3.1.9 -> {2.3.1.179, 2.3.1.199, 2.3.1.41}] -> 1.1.1.100
path_elq00061.kgml:
path_elq00061.kgml: Found a trail of span 5 containing skipped vertices
path_elq00061.kgml: 147 -> [60] -> 97 -> [280 -> 92 -> 59] -> 86 -> [283 -> 19 -> 58] -> 75 -> [286 -> 18 -> 53] -> 54
path_elq00061.kgml: R01626 -> [R04963] -> R04964 -> [R04965 -> {R04724, R04725} -> R04726] -> R04566 -> [R04568 -> R04966 -> R04968] -> R04543 -> [R04544 -> R04969 -> R07762] -> R07763
path_elq00061.kgml: elq:Ga0102493_112300 -> [elq:Ga0102493_112866] -> {elq:Ga0102493_111853, elq:Ga0102493_112099, elq:Ga0102493_112301, elq:Ga0102493_112851} -> [elq:Ga0102493_112905 -> elq:Ga0102493_111024 -> elq:Ga0102493_112866] -> {elq:Ga0102493_111853, elq:Ga0102493_112099, elq:Ga0102493_112301, elq:Ga0102493_112851} -> [elq:Ga0102493_112905 -> elq:Ga0102493_111318 -> elq:Ga0102493_112866] -> {elq:Ga0102493_111853, elq:Ga0102493_112099, elq:Ga0102493_112301, elq:Ga0102493_112851} -> [elq:Ga0102493_112905 -> elq:Ga0102493_111318 -> elq:Ga0102493_112866] -> {elq:Ga0102493_111853, elq:Ga0102493_112099, elq:Ga0102493_112301, elq:Ga0102493_112851}
path_elq00061.kgml: {2.3.1.39, 2.3.1.85, 2.3.1.86} -> [{2.3.1.179, 2.3.1.41, 2.3.1.85, 2.3.1.86}] -> {1.1.1.100, 2.3.1.85, 2.3.1.86} -> [{2.3.1.85, 2.3.1.86, 4.2.1.59} -> {1.3.1.9, 1.3.1.10, 1.3.1.104, 1.3.1.39, 2.3.1.85, 2.3.1.86} -> {2.3.1.179, 2.3.1.41, 2.3.1.85, 2.3.1.86}] -> {1.1.1.100, 2.3.1.85, 2.3.1.86} -> [{2.3.1.85, 2.3.1.86, 4.2.1.59} -> 1.3.1.9 -> {2.3.1.179, 2.3.1.41, 2.3.1.85, 2.3.1.86}] -> {1.1.1.100, 2.3.1.85, 2.3.1.86} -> [{2.3.1.85, 2.3.1.86, 4.2.1.59} -> 1.3.1.9 -> {2.3.1.179, 2.3.1.199, 2.3.1.41}] -> 1.1.1.100
path_elq00061.kgml:
path_elq00061.kgml: Found a trail of span 4 containing skipped vertices
path_elq00061.kgml: 147 -> [59] -> 86 -> [283 -> 19 -> 58] -> 75 -> [286 -> 18 -> 53] -> 54
path_elq00061.kgml: R01626 -> [R04726] -> R04566 -> [R04568 -> R04966 -> R04968] -> R04543 -> [R04544 -> R04969 -> R07762] -> R07763
path_elq00061.kgml: elq:Ga0102493_112300 -> [elq:Ga0102493_112866] -> {elq:Ga0102493_111853, elq:Ga0102493_112099, elq:Ga0102493_112301, elq:Ga0102493_112851} -> [elq:Ga0102493_112905 -> elq:Ga0102493_111318 -> elq:Ga0102493_112866] -> {elq:Ga0102493_111853, elq:Ga0102493_112099, elq:Ga0102493_112301, elq:Ga0102493_112851} -> [elq:Ga0102493_112905 -> elq:Ga0102493_111318 -> elq:Ga0102493_112866] -> {elq:Ga0102493_111853, elq:Ga0102493_112099, elq:Ga0102493_112301, elq:Ga0102493_112851}
path_elq00061.kgml: {2.3.1.39, 2.3.1.85, 2.3.1.86} -> [{2.3.1.179, 2.3.1.41, 2.3.1.85, 2.3.1.86}] -> {1.1.1.100, 2.3.1.85, 2.3.1.86} -> [{2.3.1.85, 2.3.1.86, 4.2.1.59} -> 1.3.1.9 -> {2.3.1.179, 2.3.1.41, 2.3.1.85, 2.3.1.86}] -> {1.1.1.100, 2.3.1.85, 2.3.1.86} -> [{2.3.1.85, 2.3.1.86, 4.2.1.59} -> 1.3.1.9 -> {2.3.1.179, 2.3.1.199, 2.3.1.41}] -> 1.1.1.100
path_elq00061.kgml:
path_elq00061.kgml: Found a trail of span 3 containing skipped vertices
path_elq00061.kgml: 147 -> [58] -> 75 -> [286 -> 18 -> 53] -> 54
path_elq00061.kgml: R01626 -> [R04968] -> R04543 -> [R04544 -> R04969 -> R07762] -> R07763
path_elq00061.kgml: elq:Ga0102493_112300 -> [elq:Ga0102493_112866] -> {elq:Ga0102493_111853, elq:Ga0102493_112099, elq:Ga0102493_112301, elq:Ga0102493_112851} -> [elq:Ga0102493_112905 -> elq:Ga0102493_111318 -> elq:Ga0102493_112866] -> {elq:Ga0102493_111853, elq:Ga0102493_112099, elq:Ga0102493_112301, elq:Ga0102493_112851}
path_elq00061.kgml: {2.3.1.39, 2.3.1.85, 2.3.1.86} -> [{2.3.1.179, 2.3.1.41, 2.3.1.85, 2.3.1.86}] -> {1.1.1.100, 2.3.1.85, 2.3.1.86} -> [{2.3.1.85, 2.3.1.86, 4.2.1.59} -> 1.3.1.9 -> {2.3.1.179, 2.3.1.199, 2.3.1.41}] -> 1.1.1.100
path_elq00061.kgml:
path_elq00061.kgml: Found a trail of span 2 containing skipped vertices
path_elq00061.kgml: 147 -> [53] -> 54
path_elq00061.kgml: R01626 -> [R07762] -> R07763
path_elq00061.kgml: elq:Ga0102493_112300 -> [elq:Ga0102493_112866] -> {elq:Ga0102493_111853, elq:Ga0102493_112099, elq:Ga0102493_112301, elq:Ga0102493_112851}
path_elq00061.kgml: {2.3.1.39, 2.3.1.85, 2.3.1.86} -> [{2.3.1.179, 2.3.1.199, 2.3.1.41}] -> 1.1.1.100
path_elq00061.kgml:
path_elq00061.kgml: --- 1.64 seconds ---

path_elq00071.kgml: Fatty acid degradation
path_elq00071.kgml: Initialization took 0.48 seconds
path_elq00071.kgml:
path_elq00071.kgml: Found a trail of span 2 without skipping any vertex
path_elq00071.kgml: 195 -> 48
path_elq00071.kgml: R00238 -> R01177
path_elq00071.kgml: {elq:Ga0102493_112408, elq:Ga0102493_11259, elq:Ga0102493_11478, elq:Ga0102493_11479, elq:Ga0102493_11761, elq:Ga0102493_11774} -> {elq:Ga0102493_112408, elq:Ga0102493_11259, elq:Ga0102493_11478, elq:Ga0102493_11479, elq:Ga0102493_11761, elq:Ga0102493_11774}
path_elq00071.kgml: 2.3.1.9 -> {2.3.1.16, 2.3.1.9}
path_elq00071.kgml:
path_elq00071.kgml: --- 0.57 seconds ---

path_elq00072.kgml: Synthesis and degradation of ketone bodies
path_elq00072.kgml: Initialization took 0.28 seconds
path_elq00072.kgml: (not found)
path_elq00072.kgml: --- 0.33 seconds ---

path_elq00121.kgml: Secondary bile acid biosynthesis
path_elq00121.kgml: Initialization took 0.06 seconds
path_elq00121.kgml: (not found)
path_elq00121.kgml: --- 0.12 seconds ---

path_elq00130.kgml: Ubiquinone and other terpenoid-quinone biosynthesis
path_elq00130.kgml: Initialization took 0.13 seconds
path_elq00130.kgml: (not found)
path_elq00130.kgml: --- 0.18 seconds ---

path_elq00190.kgml: Oxidative phosphorylation
path_elq00190.kgml: Initialization took 2.44 seconds
path_elq00190.kgml: (not found)
path_elq00190.kgml: --- 2.50 seconds ---

path_elq00220.kgml: Arginine biosynthesis
path_elq00220.kgml: Initialization took 0.19 seconds
path_elq00220.kgml:
path_elq00220.kgml: Found a trail of span 2 containing skipped vertices
path_elq00220.kgml: 52 -> [55] -> 44
path_elq00220.kgml: R02283 -> [R02282] -> R01398
path_elq00220.kgml: elq:Ga0102493_111185 -> [elq:Ga0102493_112725] -> elq:Ga0102493_111186
path_elq00220.kgml: 2.6.1.11 -> [2.3.1.35] -> 2.1.3.3
path_elq00220.kgml:
path_elq00220.kgml: --- 0.35 seconds ---

path_elq00230.kgml: Purine metabolism
path_elq00230.kgml: Initialization took 3.81 seconds
path_elq00230.kgml:
path_elq00230.kgml: Found a trail of span 3 containing skipped vertices
path_elq00230.kgml: 173 -> [313] -> 182 -> [180] -> 287
path_elq00230.kgml: R00435 -> [R00200] -> R00127 -> [R02017] -> R01547
path_elq00230.kgml: {elq:Ga0102493_111298, elq:Ga0102493_111299, elq:Ga0102493_111415, elq:Ga0102493_112174} -> [elq:Ga0102493_111303] -> elq:Ga0102493_112170 -> [{elq:Ga0102493_11650, elq:Ga0102493_11662}] -> elq:Ga0102493_112170
path_elq00230.kgml: {2.7.7.19, 2.7.7.48, 2.7.7.6} -> [2.7.1.40] -> 2.7.4.3 -> [1.17.4.1] -> {2.7.4.11, 2.7.4.3}
path_elq00230.kgml: Skipped genes: elq:Ga0102493_112172, elq:Ga0102493_112173, elq:Ga0102493_112171
path_elq00230.kgml:
path_elq00230.kgml: Found a trail of span 3 containing skipped vertices
path_elq00230.kgml: 178 -> [180] -> 179 -> 175
path_elq00230.kgml: R00124 -> [R02017] -> R01137 -> R00375
path_elq00230.kgml: elq:Ga0102493_112003 -> [{elq:Ga0102493_11650, elq:Ga0102493_11662}] -> elq:Ga0102493_112003 -> {elq:Ga0102493_111283, elq:Ga0102493_112001, elq:Ga0102493_112302, elq:Ga0102493_112354, elq:Ga0102493_112508, elq:Ga0102493_112937, elq:Ga0102493_11792, elq:Ga0102493_11933}
path_elq00230.kgml: 2.7.4.6 -> [1.17.4.1] -> 2.7.4.6 -> 2.7.7.7
path_elq00230.kgml: Skipped genes: elq:Ga0102493_112002
path_elq00230.kgml:
path_elq00230.kgml: Found a trail of span 3 containing skipped vertices
path_elq00230.kgml: 238 -> [139 -> 301] -> 247 -> 240
path_elq00230.kgml: R00330 -> [R02019 -> R01858] -> R00376 -> R01857
path_elq00230.kgml: elq:Ga0102493_112003 -> [{elq:Ga0102493_11650, elq:Ga0102493_11662} -> elq:Ga0102493_111303] -> {elq:Ga0102493_111283, elq:Ga0102493_112001, elq:Ga0102493_112302, elq:Ga0102493_112354, elq:Ga0102493_112508, elq:Ga0102493_112937, elq:Ga0102493_11792, elq:Ga0102493_11933} -> elq:Ga0102493_112003
path_elq00230.kgml: 2.7.4.6 -> [1.17.4.1 -> 2.7.1.40] -> 2.7.7.7 -> 2.7.4.6
path_elq00230.kgml: Skipped genes: elq:Ga0102493_112002
path_elq00230.kgml:
path_elq00230.kgml: Found a trail of span 2 without skipping any vertex
path_elq00230.kgml: 427 -> 428
path_elq00230.kgml: R07404 -> R07405
path_elq00230.kgml: elq:Ga0102493_111052 -> elq:Ga0102493_111053
path_elq00230.kgml: 6.3.4.18 -> 5.4.99.18
path_elq00230.kgml:
path_elq00230.kgml: Found a trail of span 2 containing skipped vertices
path_elq00230.kgml: 260 -> [164 -> 427 -> 428] -> 167
path_elq00230.kgml: R04463 -> [R04208 -> R07404 -> R07405] -> R04591
path_elq00230.kgml: {elq:Ga0102493_112643, elq:Ga0102493_113133, elq:Ga0102493_113134, elq:Ga0102493_115, elq:Ga0102493_116} -> [elq:Ga0102493_112006 -> elq:Ga0102493_111052 -> elq:Ga0102493_111053] -> elq:Ga0102493_113130
path_elq00230.kgml: 6.3.5.3 -> [6.3.3.1 -> 6.3.4.18 -> 5.4.99.18] -> 6.3.2.6
path_elq00230.kgml: Skipped genes: elq:Ga0102493_113131
path_elq00230.kgml:
path_elq00230.kgml: Found a trail of span 2 containing skipped vertices
path_elq00230.kgml: 163 -> [260] -> 164
path_elq00230.kgml: R04325 -> [R04463] -> R04208
path_elq00230.kgml: {elq:Ga0102493_111317, elq:Ga0102493_112005} -> [{elq:Ga0102493_112643, elq:Ga0102493_113133, elq:Ga0102493_113134, elq:Ga0102493_115, elq:Ga0102493_116}] -> elq:Ga0102493_112006
path_elq00230.kgml: 2.1.2.2 -> [6.3.5.3] -> 6.3.3.1
path_elq00230.kgml:
path_elq00230.kgml: Found a trail of span 2 without skipping any vertex
path_elq00230.kgml: 252 -> 253
path_elq00230.kgml: R00529 -> R00509
path_elq00230.kgml: {elq:Ga0102493_111136, elq:Ga0102493_111137} -> elq:Ga0102493_111136
path_elq00230.kgml: 2.7.7.4 -> 2.7.1.25
path_elq00230.kgml:
path_elq00230.kgml: --- 5.70 seconds ---

path_elq00240.kgml: Pyrimidine metabolism
path_elq00240.kgml: Initialization took 1.78 seconds
path_elq00240.kgml:
path_elq00240.kgml: Found a trail of span 4 containing skipped vertices
path_elq00240.kgml: 104 -> [107] -> 124 -> [138] -> 139 -> 141
path_elq00240.kgml: R00156 -> [{R00571, R00573}] -> R00570 -> [R02024] -> R02326 -> R00377
path_elq00240.kgml: elq:Ga0102493_112003 -> [elq:Ga0102493_112457] -> elq:Ga0102493_112003 -> [{elq:Ga0102493_11650, elq:Ga0102493_11662}] -> elq:Ga0102493_112003 -> {elq:Ga0102493_111283, elq:Ga0102493_112001, elq:Ga0102493_112302, elq:Ga0102493_112354, elq:Ga0102493_112508, elq:Ga0102493_112937, elq:Ga0102493_11792, elq:Ga0102493_11933}
path_elq00240.kgml: 2.7.4.6 -> [{6.3.4.2, 6.3.4.2}] -> 2.7.4.6 -> [1.17.4.1] -> 2.7.4.6 -> 2.7.7.7
path_elq00240.kgml: Skipped genes: elq:Ga0102493_112002
path_elq00240.kgml:
path_elq00240.kgml: Found a trail of span 3 containing skipped vertices
path_elq00240.kgml: 104 -> [107] -> 124 -> [138 -> 139] -> 141
path_elq00240.kgml: R00156 -> [{R00571, R00573}] -> R00570 -> [R02024 -> R02326] -> R00377
path_elq00240.kgml: elq:Ga0102493_112003 -> [elq:Ga0102493_112457] -> elq:Ga0102493_112003 -> [{elq:Ga0102493_11650, elq:Ga0102493_11662} -> elq:Ga0102493_112003] -> {elq:Ga0102493_111283, elq:Ga0102493_112001, elq:Ga0102493_112302, elq:Ga0102493_112354, elq:Ga0102493_112508, elq:Ga0102493_112937, elq:Ga0102493_11792, elq:Ga0102493_11933}
path_elq00240.kgml: 2.7.4.6 -> [{6.3.4.2, 6.3.4.2}] -> 2.7.4.6 -> [1.17.4.1 -> 2.7.4.6] -> 2.7.7.7
path_elq00240.kgml: Skipped genes: elq:Ga0102493_112002
path_elq00240.kgml:
path_elq00240.kgml: Found a trail of span 2 containing skipped vertices
path_elq00240.kgml: 121 -> [102 -> 104] -> 103
path_elq00240.kgml: R00442 -> [R00438 -> R00156] -> R00443
path_elq00240.kgml: {elq:Ga0102493_111298, elq:Ga0102493_111299, elq:Ga0102493_111415, elq:Ga0102493_112174} -> [elq:Ga0102493_111917 -> elq:Ga0102493_112003] -> {elq:Ga0102493_111298, elq:Ga0102493_111299, elq:Ga0102493_111415, elq:Ga0102493_112174}
path_elq00240.kgml: {2.7.7.48, 2.7.7.6} -> [2.7.7.8 -> 2.7.4.6] -> {2.7.7.48, 2.7.7.52, 2.7.7.6}
path_elq00240.kgml:
path_elq00240.kgml: Found a trail of span 2 without skipping any vertex
path_elq00240.kgml: 97 -> 98
path_elq00240.kgml: R01397 -> R01993
path_elq00240.kgml: elq:Ga0102493_11343 -> {elq:Ga0102493_113064, elq:Ga0102493_11342}
path_elq00240.kgml: 2.1.3.2 -> 3.5.2.3
path_elq00240.kgml:
path_elq00240.kgml: --- 3.77 seconds ---

path_elq00250.kgml: Alanine, aspartate and glutamate metabolism
path_elq00250.kgml: Initialization took 0.64 seconds
path_elq00250.kgml: (not found)
path_elq00250.kgml: --- 0.73 seconds ---

path_elq00260.kgml: Glycine, serine and threonine metabolism
path_elq00260.kgml: Initialization took 0.85 seconds
path_elq00260.kgml:
path_elq00260.kgml: Found a trail of span 2 without skipping any vertex
path_elq00260.kgml: 78 -> 70
path_elq00260.kgml: R04173 -> R01513
path_elq00260.kgml: elq:Ga0102493_11131 -> elq:Ga0102493_11130
path_elq00260.kgml: 2.6.1.52 -> 1.1.1.95
path_elq00260.kgml:
path_elq00260.kgml: Found a trail of span 2 containing skipped vertices
path_elq00260.kgml: 110 -> [82] -> 101
path_elq00260.kgml: R04125 -> [R00945] -> R03425
path_elq00260.kgml: elq:Ga0102493_111613 -> [elq:Ga0102493_112622] -> {elq:Ga0102493_111615, elq:Ga0102493_111616}
path_elq00260.kgml: 2.1.2.10 -> [2.1.2.1] -> 1.4.4.2
path_elq00260.kgml: Skipped genes: elq:Ga0102493_111614
path_elq00260.kgml:
path_elq00260.kgml: --- 1.10 seconds ---

path_elq00261.kgml: Monobactam biosynthesis
path_elq00261.kgml: Initialization took 0.09 seconds
path_elq00261.kgml: (not found)
path_elq00261.kgml: --- 0.14 seconds ---

path_elq00270.kgml: Cysteine and methionine metabolism
path_elq00270.kgml: Initialization took 0.73 seconds
path_elq00270.kgml:
path_elq00270.kgml: Found a trail of span 2 without skipping any vertex
path_elq00270.kgml: 188 -> 184
path_elq00270.kgml: R03105 -> R00782
path_elq00270.kgml: elq:Ga0102493_11171 -> elq:Ga0102493_11172
path_elq00270.kgml: 2.8.1.2 -> {4.4.1.1, 4.4.1.13, 4.4.1.28}
path_elq00270.kgml:
path_elq00270.kgml: --- 0.86 seconds ---

path_elq00280.kgml: Valine, leucine and isoleucine degradation
path_elq00280.kgml: Initialization took 1.23 seconds
path_elq00280.kgml:
path_elq00280.kgml: Found a trail of span 3 containing skipped vertices
path_elq00280.kgml: 96 -> 95 -> 94
path_elq00280.kgml: R01859 -> R02765 -> R00833
path_elq00280.kgml: {elq:Ga0102493_112755, elq:Ga0102493_112763} -> elq:Ga0102493_112761 -> elq:Ga0102493_112759
path_elq00280.kgml: 6.4.1.3 -> 5.1.99.1 -> 5.4.99.2
path_elq00280.kgml: Skipped genes: elq:Ga0102493_112756, elq:Ga0102493_112758, elq:Ga0102493_112757, elq:Ga0102493_112762, elq:Ga0102493_112760
path_elq00280.kgml:
path_elq00280.kgml: Found a trail of span 3 containing skipped vertices
path_elq00280.kgml: 90 -> [54 -> 53] -> 82 -> 53
path_elq00280.kgml: R03174 -> [R07618 -> R07604] -> R07603 -> R07604
path_elq00280.kgml: elq:Ga0102493_112715 -> [{elq:Ga0102493_112181, elq:Ga0102493_112514} -> {elq:Ga0102493_112716, elq:Ga0102493_112717}] -> {elq:Ga0102493_112716, elq:Ga0102493_112717} -> {elq:Ga0102493_112716, elq:Ga0102493_112717}
path_elq00280.kgml: 2.3.1.168 -> [1.8.1.4 -> 1.2.4.4] -> 1.2.4.4 -> 1.2.4.4
path_elq00280.kgml:
path_elq00280.kgml: Found a trail of span 3 containing skipped vertices
path_elq00280.kgml: 110 -> [68] -> 69 -> 109
path_elq00280.kgml: R04097 -> [R07618] -> R07602 -> R07601
path_elq00280.kgml: elq:Ga0102493_112715 -> [{elq:Ga0102493_112181, elq:Ga0102493_112514}] -> {elq:Ga0102493_112716, elq:Ga0102493_112717} -> {elq:Ga0102493_112716, elq:Ga0102493_112717}
path_elq00280.kgml: 2.3.1.168 -> [1.8.1.4] -> 1.2.4.4 -> 1.2.4.4
path_elq00280.kgml:
path_elq00280.kgml: Found a trail of span 3 without skipping any vertex
path_elq00280.kgml: 91 -> 63 -> 108
path_elq00280.kgml: R07599 -> R07600 -> R02662
path_elq00280.kgml: {elq:Ga0102493_112716, elq:Ga0102493_112717} -> {elq:Ga0102493_112716, elq:Ga0102493_112717} -> elq:Ga0102493_112715
path_elq00280.kgml: 1.2.4.4 -> 1.2.4.4 -> 2.3.1.168
path_elq00280.kgml:
path_elq00280.kgml: Found a trail of span 2 containing skipped vertices
path_elq00280.kgml: 81 -> 79
path_elq00280.kgml: R04095 -> R04138
path_elq00280.kgml: elq:Ga0102493_11717 -> {elq:Ga0102493_111659, elq:Ga0102493_11715}
path_elq00280.kgml: {1.3.8.4, 1.3.8.7} -> 6.4.1.4
path_elq00280.kgml: Skipped genes: elq:Ga0102493_11716
path_elq00280.kgml:
path_elq00280.kgml: --- 1.88 seconds ---

path_elq00281.kgml: Geraniol degradation
path_elq00281.kgml: Initialization took 0.14 seconds
path_elq00281.kgml: (not found)
path_elq00281.kgml: --- 0.20 seconds ---

path_elq00290.kgml: Valine, leucine and isoleucine biosynthesis
path_elq00290.kgml: Initialization took 0.34 seconds
path_elq00290.kgml:
path_elq00290.kgml: Found a trail of span 4 containing skipped vertices
path_elq00290.kgml: 79 -> 44 -> 46 -> [41] -> 38
path_elq00290.kgml: R00226 -> R05071 -> R04440 -> [R04441] -> R01213
path_elq00290.kgml: {elq:Ga0102493_112048, elq:Ga0102493_112650, elq:Ga0102493_112651, elq:Ga0102493_112881} -> elq:Ga0102493_112652 -> elq:Ga0102493_112652 -> [elq:Ga0102493_112369] -> elq:Ga0102493_112656
path_elq00290.kgml: 2.2.1.6 -> {1.1.1.86, 5.4.99.3} -> 1.1.1.86 -> [4.2.1.9] -> 2.3.3.13
path_elq00290.kgml: Skipped genes: elq:Ga0102493_112655, elq:Ga0102493_112654, elq:Ga0102493_112653
path_elq00290.kgml:
path_elq00290.kgml: Found a trail of span 3 without skipping any vertex
path_elq00290.kgml: 47 -> 42 -> 34
path_elq00290.kgml: R08648 -> R05069 -> R05068
path_elq00290.kgml: {elq:Ga0102493_112048, elq:Ga0102493_112650, elq:Ga0102493_112651, elq:Ga0102493_112881} -> elq:Ga0102493_112652 -> elq:Ga0102493_112652
path_elq00290.kgml: 2.2.1.6 -> {1.1.1.86, 5.4.99.3} -> 1.1.1.86
path_elq00290.kgml:
path_elq00290.kgml: Found a trail of span 2 containing skipped vertices
path_elq00290.kgml: 78 -> 21
path_elq00290.kgml: R03896 -> R03898
path_elq00290.kgml: {elq:Ga0102493_111883, elq:Ga0102493_111885, elq:Ga0102493_11635, elq:Ga0102493_11636} -> {elq:Ga0102493_111883, elq:Ga0102493_111885, elq:Ga0102493_11635, elq:Ga0102493_11636}
path_elq00290.kgml: 4.2.1.35 -> 4.2.1.35
path_elq00290.kgml: Skipped genes: elq:Ga0102493_111884
path_elq00290.kgml:
path_elq00290.kgml: Found a trail of span 2 containing skipped vertices
path_elq00290.kgml: 35 -> 37
path_elq00290.kgml: R03968 -> R04001
path_elq00290.kgml: {elq:Ga0102493_111883, elq:Ga0102493_111885, elq:Ga0102493_11635, elq:Ga0102493_11636} -> {elq:Ga0102493_111883, elq:Ga0102493_111885, elq:Ga0102493_11635, elq:Ga0102493_11636}
path_elq00290.kgml: 4.2.1.33 -> 4.2.1.33
path_elq00290.kgml: Skipped genes: elq:Ga0102493_111884
path_elq00290.kgml:
path_elq00290.kgml: --- 0.74 seconds ---

path_elq00300.kgml: Lysine biosynthesis
path_elq00300.kgml: Initialization took 0.28 seconds
path_elq00300.kgml:
path_elq00300.kgml: Found a trail of span 2 without skipping any vertex
path_elq00300.kgml: 77 -> 46
path_elq00300.kgml: R02788 -> R04617
path_elq00300.kgml: elq:Ga0102493_11200 -> elq:Ga0102493_11199
path_elq00300.kgml: 6.3.2.13 -> 6.3.2.10
path_elq00300.kgml:
path_elq00300.kgml: --- 0.41 seconds ---

path_elq00310.kgml: Lysine degradation
path_elq00310.kgml: Initialization took 0.38 seconds
path_elq00310.kgml:
path_elq00310.kgml: Found a trail of span 2 without skipping any vertex
path_elq00310.kgml: 55 -> 73
path_elq00310.kgml: R01940 -> R02571
path_elq00310.kgml: elq:Ga0102493_112184 -> elq:Ga0102493_112183
path_elq00310.kgml: 1.2.4.2 -> 2.3.1.61
path_elq00310.kgml:
path_elq00310.kgml: --- 0.47 seconds ---

path_elq00330.kgml: Arginine and proline metabolism
path_elq00330.kgml: Initialization took 0.55 seconds
path_elq00330.kgml:
path_elq00330.kgml: Found a trail of span 2 without skipping any vertex
path_elq00330.kgml: 193 -> 198
path_elq00330.kgml: R00832 -> R04189
path_elq00330.kgml: elq:Ga0102493_111991 -> elq:Ga0102493_111990
path_elq00330.kgml: 2.3.1.109 -> 3.5.3.23
path_elq00330.kgml:
path_elq00330.kgml: --- 0.73 seconds ---

path_elq00332.kgml: Carbapenem biosynthesis
path_elq00332.kgml: Initialization took 0.09 seconds
path_elq00332.kgml: (not found)
path_elq00332.kgml: --- 0.14 seconds ---

path_elq00340.kgml: Histidine metabolism
path_elq00340.kgml: Initialization took 0.18 seconds
path_elq00340.kgml:
path_elq00340.kgml: Found a trail of span 4 containing skipped vertices
path_elq00340.kgml: 67 -> [66] -> 65 -> 69 -> 63
path_elq00340.kgml: R04035 -> [R04037] -> R04640 -> R04558 -> R03457
path_elq00340.kgml: elq:Ga0102493_111713 -> [elq:Ga0102493_112571] -> elq:Ga0102493_111710 -> {elq:Ga0102493_111709, elq:Ga0102493_111712} -> elq:Ga0102493_111708
path_elq00340.kgml: 3.6.1.31 -> [3.5.4.19] -> 5.3.1.16 -> 4.3.2.10 -> 4.2.1.19
path_elq00340.kgml: Skipped genes: elq:Ga0102493_111711
path_elq00340.kgml:
path_elq00340.kgml: Found a trail of span 3 containing skipped vertices
path_elq00340.kgml: 67 -> [66 -> 65] -> 69 -> 63
path_elq00340.kgml: R04035 -> [R04037 -> R04640] -> R04558 -> R03457
path_elq00340.kgml: elq:Ga0102493_111713 -> [elq:Ga0102493_112571 -> elq:Ga0102493_111710] -> {elq:Ga0102493_111709, elq:Ga0102493_111712} -> elq:Ga0102493_111708
path_elq00340.kgml: 3.6.1.31 -> [3.5.4.19 -> 5.3.1.16] -> 4.3.2.10 -> 4.2.1.19
path_elq00340.kgml: Skipped genes: elq:Ga0102493_111711, elq:Ga0102493_111710
path_elq00340.kgml:
path_elq00340.kgml: Found a trail of span 3 containing skipped vertices
path_elq00340.kgml: 67 -> [66] -> 65 -> [69] -> 63
path_elq00340.kgml: R04035 -> [R04037] -> R04640 -> [R04558] -> R03457
path_elq00340.kgml: elq:Ga0102493_111713 -> [elq:Ga0102493_112571] -> elq:Ga0102493_111710 -> [{elq:Ga0102493_111709, elq:Ga0102493_111712}] -> elq:Ga0102493_111708
path_elq00340.kgml: 3.6.1.31 -> [3.5.4.19] -> 5.3.1.16 -> [4.3.2.10] -> 4.2.1.19
path_elq00340.kgml: Skipped genes: elq:Ga0102493_111709, elq:Ga0102493_111711, elq:Ga0102493_111712
path_elq00340.kgml:
path_elq00340.kgml: --- 0.44 seconds ---

path_elq00350.kgml: Tyrosine metabolism
path_elq00350.kgml: Initialization took 0.24 seconds
path_elq00350.kgml: (not found)
path_elq00350.kgml: --- 0.29 seconds ---

path_elq00360.kgml: Phenylalanine metabolism
path_elq00360.kgml: Initialization took 0.73 seconds
path_elq00360.kgml: (not found)
path_elq00360.kgml: --- 0.79 seconds ---

path_elq00361.kgml: Chlorocyclohexane and chlorobenzene degradation
path_elq00361.kgml: Initialization took 0.08 seconds
path_elq00361.kgml: (not found)
path_elq00361.kgml: --- 0.13 seconds ---

path_elq00362.kgml: Benzoate degradation
path_elq00362.kgml: Initialization took 0.28 seconds
path_elq00362.kgml:
path_elq00362.kgml: Found a trail of span 2 containing skipped vertices
path_elq00362.kgml: 121 -> [124] -> 127
path_elq00362.kgml: R03026 -> [R01976] -> R00238
path_elq00362.kgml: {elq:Ga0102493_111621, elq:Ga0102493_111622, elq:Ga0102493_112721, elq:Ga0102493_11480, elq:Ga0102493_11782} -> [elq:Ga0102493_111214] -> {elq:Ga0102493_112408, elq:Ga0102493_11259, elq:Ga0102493_11478, elq:Ga0102493_11479, elq:Ga0102493_11761, elq:Ga0102493_11774}
path_elq00362.kgml: 4.2.1.17 -> [1.1.1.157] -> 2.3.1.9
path_elq00362.kgml: Skipped genes: elq:Ga0102493_11775, elq:Ga0102493_11777, elq:Ga0102493_11776
path_elq00362.kgml:
path_elq00362.kgml: --- 0.37 seconds ---

path_elq00364.kgml: Fluorobenzoate degradation
path_elq00364.kgml: Initialization took 0.05 seconds
path_elq00364.kgml: (not found)
path_elq00364.kgml: --- 0.11 seconds ---

path_elq00380.kgml: Tryptophan metabolism
path_elq00380.kgml: Initialization took 0.58 seconds
path_elq00380.kgml:
path_elq00380.kgml: Found a trail of span 3 without skipping any vertex
path_elq00380.kgml: 109 -> 104 -> 107
path_elq00380.kgml: R00678 -> R03936 -> R00988
path_elq00380.kgml: elq:Ga0102493_111207 -> elq:Ga0102493_111209 -> elq:Ga0102493_111208
path_elq00380.kgml: {1.13.11.11, 1.13.11.52} -> 3.7.1.3 -> 3.5.1.9
path_elq00380.kgml:
path_elq00380.kgml: Found a trail of span 3 without skipping any vertex
path_elq00380.kgml: 109 -> 94 -> 106
path_elq00380.kgml: R00678 -> R01959 -> R00987
path_elq00380.kgml: elq:Ga0102493_111207 -> elq:Ga0102493_111208 -> elq:Ga0102493_111209
path_elq00380.kgml: {1.13.11.11, 1.13.11.52} -> 3.5.1.9 -> 3.7.1.3
path_elq00380.kgml:
path_elq00380.kgml: Found a trail of span 3 containing skipped vertices
path_elq00380.kgml: 109 -> 94 -> [105] -> 108
path_elq00380.kgml: R00678 -> R01959 -> [R01960] -> R02668
path_elq00380.kgml: elq:Ga0102493_111207 -> elq:Ga0102493_111208 -> [elq:Ga0102493_113015] -> elq:Ga0102493_111209
path_elq00380.kgml: {1.13.11.11, 1.13.11.52} -> 3.5.1.9 -> [1.14.13.9] -> 3.7.1.3
path_elq00380.kgml:
path_elq00380.kgml: Found a trail of span 2 containing skipped vertices
path_elq00380.kgml: 109 -> [104] -> 107
path_elq00380.kgml: R00678 -> [R03936] -> R00988
path_elq00380.kgml: elq:Ga0102493_111207 -> [elq:Ga0102493_111209] -> elq:Ga0102493_111208
path_elq00380.kgml: {1.13.11.11, 1.13.11.52} -> [3.7.1.3] -> 3.5.1.9
path_elq00380.kgml:
path_elq00380.kgml: Found a trail of span 2 containing skipped vertices
path_elq00380.kgml: 109 -> [94] -> 106
path_elq00380.kgml: R00678 -> [R01959] -> R00987
path_elq00380.kgml: elq:Ga0102493_111207 -> [elq:Ga0102493_111208] -> elq:Ga0102493_111209
path_elq00380.kgml: {1.13.11.11, 1.13.11.52} -> [3.5.1.9] -> 3.7.1.3
path_elq00380.kgml: Skipped genes: elq:Ga0102493_111208
path_elq00380.kgml:
path_elq00380.kgml: Found a trail of span 2 containing skipped vertices
path_elq00380.kgml: 109 -> [94 -> 105] -> 108
path_elq00380.kgml: R00678 -> [R01959 -> R01960] -> R02668
path_elq00380.kgml: elq:Ga0102493_111207 -> [elq:Ga0102493_111208 -> elq:Ga0102493_113015] -> elq:Ga0102493_111209
path_elq00380.kgml: {1.13.11.11, 1.13.11.52} -> [3.5.1.9 -> 1.14.13.9] -> 3.7.1.3
path_elq00380.kgml: Skipped genes: elq:Ga0102493_111208
path_elq00380.kgml:
path_elq00380.kgml: --- 0.96 seconds ---

path_elq00400.kgml: Phenylalanine, tyrosine and tryptophan biosynthesis
path_elq00400.kgml: Initialization took 0.54 seconds
path_elq00400.kgml:
path_elq00400.kgml: Found a trail of span 4 containing skipped vertices
path_elq00400.kgml: 52 -> 51 -> [54] -> 55 -> [54 -> 52] -> 53
path_elq00400.kgml: R02340 -> R02722 -> [R03508] -> R03509 -> [R03508 -> R02340] -> R00674
path_elq00400.kgml: elq:Ga0102493_112240 -> {elq:Ga0102493_112240, elq:Ga0102493_112241} -> [elq:Ga0102493_112448] -> elq:Ga0102493_112243 -> [elq:Ga0102493_112448 -> elq:Ga0102493_112240] -> elq:Ga0102493_112241
path_elq00400.kgml: {4.1.2.8, 4.2.1.20} -> 4.2.1.20 -> [4.1.1.48] -> 5.3.1.24 -> [4.1.1.48 -> {4.1.2.8, 4.2.1.20}] -> {4.2.1.122, 4.2.1.20}
path_elq00400.kgml:
path_elq00400.kgml: Found a trail of span 4 containing skipped vertices
path_elq00400.kgml: 88 -> [60 -> 65] -> 70 -> [80] -> 69 -> 89
path_elq00400.kgml: R00694 -> [R01373 -> R01731] -> R00732 -> [R00734] -> R01728 -> R00734
path_elq00400.kgml: {elq:Ga0102493_111932, elq:Ga0102493_11541} -> [elq:Ga0102493_111509 -> elq:Ga0102493_11450] -> elq:Ga0102493_11542 -> [elq:Ga0102493_11450] -> elq:Ga0102493_11542 -> {elq:Ga0102493_111932, elq:Ga0102493_11541}
path_elq00400.kgml: {2.6.1.1, 2.6.1.5, 2.6.1.57, 2.6.1.9} -> [{4.2.1.51, 4.2.1.91} -> {2.6.1.57, 2.6.1.78}] -> {1.3.1.43, 1.3.1.79} -> [{2.6.1.1, 2.6.1.5, 2.6.1.57, 2.6.1.9}] -> 1.3.1.12 -> {2.6.1.1, 2.6.1.5, 2.6.1.57, 2.6.1.9}
path_elq00400.kgml:
path_elq00400.kgml: Found a trail of span 3 containing skipped vertices
path_elq00400.kgml: 57 -> [56 -> 55] -> 54 -> [55] -> 56
path_elq00400.kgml: {R00985, R00986} -> [R01073 -> R03509] -> R03508 -> [R03509] -> R01073
path_elq00400.kgml: {elq:Ga0102493_112450, elq:Ga0102493_112453} -> [elq:Ga0102493_112449 -> elq:Ga0102493_112243] -> elq:Ga0102493_112448 -> [elq:Ga0102493_112243] -> elq:Ga0102493_112449
path_elq00400.kgml: {4.1.3.27, 4.1.3.27} -> [2.4.2.18 -> 5.3.1.24] -> 4.1.1.48 -> [5.3.1.24] -> 2.4.2.18
path_elq00400.kgml: Skipped genes: elq:Ga0102493_112451, elq:Ga0102493_112452
path_elq00400.kgml:
path_elq00400.kgml: Found a trail of span 2 containing skipped vertices
path_elq00400.kgml: 79 -> [77 -> 76] -> 75
path_elq00400.kgml: R03083 -> [R03084 -> R02413] -> R02412
path_elq00400.kgml: elq:Ga0102493_112752 -> [elq:Ga0102493_112968 -> elq:Ga0102493_11935] -> elq:Ga0102493_112751
path_elq00400.kgml: 4.2.3.4 -> [4.2.1.10 -> {1.1.1.25, 1.1.1.282}] -> 2.7.1.71
path_elq00400.kgml:
path_elq00400.kgml: --- 10.67 seconds ---

path_elq00401.kgml: Novobiocin biosynthesis
path_elq00401.kgml: Initialization took 0.09 seconds
path_elq00401.kgml:
path_elq00401.kgml: Found a trail of span 2 without skipping any vertex
path_elq00401.kgml: 65 -> 63
path_elq00401.kgml: R01728 -> R00734
path_elq00401.kgml: elq:Ga0102493_11542 -> {elq:Ga0102493_111932, elq:Ga0102493_11541}
path_elq00401.kgml: 1.3.1.12 -> {2.6.1.1, 2.6.1.5, 2.6.1.57, 2.6.1.9}
path_elq00401.kgml:
path_elq00401.kgml: Found a trail of span 2 without skipping any vertex
path_elq00401.kgml: 64 -> 63
path_elq00401.kgml: R01728 -> R00734
path_elq00401.kgml: elq:Ga0102493_11542 -> {elq:Ga0102493_111932, elq:Ga0102493_11541}
path_elq00401.kgml: 1.3.1.12 -> {2.6.1.1, 2.6.1.5, 2.6.1.57, 2.6.1.9}
path_elq00401.kgml:
path_elq00401.kgml: --- 0.24 seconds ---

path_elq00410.kgml: beta-Alanine metabolism
path_elq00410.kgml: Initialization took 0.13 seconds
path_elq00410.kgml: (not found)
path_elq00410.kgml: --- 0.18 seconds ---

path_elq00430.kgml: Taurine and hypotaurine metabolism
path_elq00430.kgml: Initialization took 0.08 seconds
path_elq00430.kgml: (not found)
path_elq00430.kgml: --- 0.13 seconds ---

path_elq00450.kgml: Selenocompound metabolism
path_elq00450.kgml: Initialization took 0.19 seconds
path_elq00450.kgml: (not found)
path_elq00450.kgml: --- 0.24 seconds ---

path_elq00460.kgml: Cyanoamino acid metabolism
path_elq00460.kgml: Initialization took 0.08 seconds
path_elq00460.kgml: (not found)
path_elq00460.kgml: --- 0.13 seconds ---

path_elq00471.kgml: D-Glutamine and D-glutamate metabolism
path_elq00471.kgml: Initialization took 0.08 seconds
path_elq00471.kgml:
path_elq00471.kgml: Found a trail of span 2 containing skipped vertices
path_elq00471.kgml: 19 -> 20
path_elq00471.kgml: R03193 -> R02783
path_elq00471.kgml: {elq:Ga0102493_11194, elq:Ga0102493_112298} -> elq:Ga0102493_11197
path_elq00471.kgml: 6.3.2.8 -> 6.3.2.9
path_elq00471.kgml: Skipped genes: elq:Ga0102493_11195, elq:Ga0102493_11196
path_elq00471.kgml:
path_elq00471.kgml: --- 0.19 seconds ---

path_elq00473.kgml: D-Alanine metabolism
path_elq00473.kgml: Initialization took 0.09 seconds
path_elq00473.kgml: (not found)
path_elq00473.kgml: --- 0.14 seconds ---

path_elq00480.kgml: Glutathione metabolism
path_elq00480.kgml: Initialization took 0.48 seconds
path_elq00480.kgml: (not found)
path_elq00480.kgml: --- 0.61 seconds ---

path_elq00500.kgml: Starch and sucrose metabolism
path_elq00500.kgml: Initialization took 0.08 seconds
path_elq00500.kgml:
path_elq00500.kgml: Found a trail of span 2 containing skipped vertices
path_elq00500.kgml: 111 -> 121
path_elq00500.kgml: R02737 -> R02778
path_elq00500.kgml: elq:Ga0102493_112802 -> elq:Ga0102493_112804
path_elq00500.kgml: 2.4.1.15 -> 3.1.3.12
path_elq00500.kgml: Skipped genes: elq:Ga0102493_112803
path_elq00500.kgml:
path_elq00500.kgml: --- 0.18 seconds ---

path_elq00514.kgml: Other types of O-glycan biosynthesis
path_elq00514.kgml: Initialization took 0.05 seconds
path_elq00514.kgml: (not found)
path_elq00514.kgml: --- 0.10 seconds ---

path_elq00515.kgml: Mannose type O-glycan biosynthesis
path_elq00515.kgml: Initialization took 0.05 seconds
path_elq00515.kgml: (not found)
path_elq00515.kgml: --- 0.10 seconds ---

path_elq00520.kgml: Amino sugar and nucleotide sugar metabolism
path_elq00520.kgml: Initialization took 0.64 seconds
path_elq00520.kgml:
path_elq00520.kgml: Found a trail of span 2 without skipping any vertex
path_elq00520.kgml: 420 -> 422
path_elq00520.kgml: R11024 -> R11025
path_elq00520.kgml: elq:Ga0102493_112731 -> elq:Ga0102493_112730
path_elq00520.kgml: 2.7.1.221 -> 2.7.7.99
path_elq00520.kgml:
path_elq00520.kgml: Found a trail of span 2 without skipping any vertex
path_elq00520.kgml: 41 -> 42
path_elq00520.kgml: R00420 -> R03317
path_elq00520.kgml: elq:Ga0102493_111402 -> elq:Ga0102493_111403
path_elq00520.kgml: 5.1.3.14 -> 1.1.1.336
path_elq00520.kgml:
path_elq00520.kgml: Found a trail of span 2 containing skipped vertices
path_elq00520.kgml: 193 -> [194] -> 203
path_elq00520.kgml: R01819 -> [R01818] -> R00885
path_elq00520.kgml: elq:Ga0102493_11511 -> [elq:Ga0102493_111146] -> elq:Ga0102493_11512
path_elq00520.kgml: 5.3.1.8 -> [5.4.2.8] -> 2.7.7.13
path_elq00520.kgml:
path_elq00520.kgml: --- 0.91 seconds ---

path_elq00521.kgml: Streptomycin biosynthesis
path_elq00521.kgml: Initialization took 0.13 seconds
path_elq00521.kgml:
path_elq00521.kgml: Found a trail of span 4 without skipping any vertex
path_elq00521.kgml: 44 -> 43 -> 42 -> 24
path_elq00521.kgml: R02328 -> R06513 -> R06514 -> R02777
path_elq00521.kgml: elq:Ga0102493_111398 -> elq:Ga0102493_111401 -> elq:Ga0102493_111399 -> elq:Ga0102493_111400
path_elq00521.kgml: 2.7.7.24 -> 4.2.1.46 -> 5.1.3.13 -> 1.1.1.133
path_elq00521.kgml:
path_elq00521.kgml: Found a trail of span 3 containing skipped vertices
path_elq00521.kgml: 44 -> 43 -> [42] -> 24
path_elq00521.kgml: R02328 -> R06513 -> [R06514] -> R02777
path_elq00521.kgml: elq:Ga0102493_111398 -> elq:Ga0102493_111401 -> [elq:Ga0102493_111399] -> elq:Ga0102493_111400
path_elq00521.kgml: 2.7.7.24 -> 4.2.1.46 -> [5.1.3.13] -> 1.1.1.133
path_elq00521.kgml: Skipped genes: elq:Ga0102493_111399
path_elq00521.kgml:
path_elq00521.kgml: Found a trail of span 3 containing skipped vertices
path_elq00521.kgml: 44 -> [43] -> 42 -> 24
path_elq00521.kgml: R02328 -> [R06513] -> R06514 -> R02777
path_elq00521.kgml: elq:Ga0102493_111398 -> [elq:Ga0102493_111401] -> elq:Ga0102493_111399 -> elq:Ga0102493_111400
path_elq00521.kgml: 2.7.7.24 -> [4.2.1.46] -> 5.1.3.13 -> 1.1.1.133
path_elq00521.kgml:
path_elq00521.kgml: Found a trail of span 2 containing skipped vertices
path_elq00521.kgml: 44 -> [43 -> 42] -> 24
path_elq00521.kgml: R02328 -> [R06513 -> R06514] -> R02777
path_elq00521.kgml: elq:Ga0102493_111398 -> [elq:Ga0102493_111401 -> elq:Ga0102493_111399] -> elq:Ga0102493_111400
path_elq00521.kgml: 2.7.7.24 -> [4.2.1.46 -> 5.1.3.13] -> 1.1.1.133
path_elq00521.kgml: Skipped genes: elq:Ga0102493_111399
path_elq00521.kgml:
path_elq00521.kgml: --- 0.36 seconds ---

path_elq00523.kgml: Polyketide sugar unit biosynthesis
path_elq00523.kgml: Initialization took 0.05 seconds
path_elq00523.kgml:
path_elq00523.kgml: Found a trail of span 4 without skipping any vertex
path_elq00523.kgml: 27 -> 26 -> 63 -> 28
path_elq00523.kgml: R02328 -> R06513 -> R06514 -> R02777
path_elq00523.kgml: elq:Ga0102493_111398 -> elq:Ga0102493_111401 -> elq:Ga0102493_111399 -> elq:Ga0102493_111400
path_elq00523.kgml: 2.7.7.24 -> 4.2.1.46 -> 5.1.3.13 -> 1.1.1.133
path_elq00523.kgml:
path_elq00523.kgml: Found a trail of span 3 containing skipped vertices
path_elq00523.kgml: 27 -> 26 -> [63] -> 28
path_elq00523.kgml: R02328 -> R06513 -> [R06514] -> R02777
path_elq00523.kgml: elq:Ga0102493_111398 -> elq:Ga0102493_111401 -> [elq:Ga0102493_111399] -> elq:Ga0102493_111400
path_elq00523.kgml: 2.7.7.24 -> 4.2.1.46 -> [5.1.3.13] -> 1.1.1.133
path_elq00523.kgml: Skipped genes: elq:Ga0102493_111399
path_elq00523.kgml:
path_elq00523.kgml: Found a trail of span 3 containing skipped vertices
path_elq00523.kgml: 27 -> [26] -> 63 -> 28
path_elq00523.kgml: R02328 -> [R06513] -> R06514 -> R02777
path_elq00523.kgml: elq:Ga0102493_111398 -> [elq:Ga0102493_111401] -> elq:Ga0102493_111399 -> elq:Ga0102493_111400
path_elq00523.kgml: 2.7.7.24 -> [4.2.1.46] -> 5.1.3.13 -> 1.1.1.133
path_elq00523.kgml:
path_elq00523.kgml: Found a trail of span 2 containing skipped vertices
path_elq00523.kgml: 27 -> [26 -> 63] -> 28
path_elq00523.kgml: R02328 -> [R06513 -> R06514] -> R02777
path_elq00523.kgml: elq:Ga0102493_111398 -> [elq:Ga0102493_111401 -> elq:Ga0102493_111399] -> elq:Ga0102493_111400
path_elq00523.kgml: 2.7.7.24 -> [4.2.1.46 -> 5.1.3.13] -> 1.1.1.133
path_elq00523.kgml: Skipped genes: elq:Ga0102493_111399
path_elq00523.kgml:
path_elq00523.kgml: --- 0.29 seconds ---

path_elq00525.kgml: Acarbose and validamycin biosynthesis
path_elq00525.kgml: Initialization took 0.05 seconds
path_elq00525.kgml:
path_elq00525.kgml: Found a trail of span 2 containing skipped vertices
path_elq00525.kgml: 58 -> 59
path_elq00525.kgml: R02328 -> R06513
path_elq00525.kgml: elq:Ga0102493_111398 -> elq:Ga0102493_111401
path_elq00525.kgml: 2.7.7.24 -> 4.2.1.46
path_elq00525.kgml: Skipped genes: elq:Ga0102493_111399, elq:Ga0102493_111400
path_elq00525.kgml:
path_elq00525.kgml: --- 0.16 seconds ---

path_elq00540.kgml: Lipopolysaccharide biosynthesis
path_elq00540.kgml: Initialization took 0.09 seconds
path_elq00540.kgml: (not found)
path_elq00540.kgml: --- 0.15 seconds ---

path_elq00550.kgml: Peptidoglycan biosynthesis
path_elq00550.kgml: Initialization took 0.48 seconds
path_elq00550.kgml:
path_elq00550.kgml: Found a trail of span 7 containing skipped vertices
path_elq00550.kgml: 59 -> 33 -> 32 -> 34 -> 23 -> 35 -> 36
path_elq00550.kgml: {R03191, R03192} -> R03193 -> R02783 -> R02788 -> R04617 -> R05630 -> R05032
path_elq00550.kgml: elq:Ga0102493_11193 -> {elq:Ga0102493_11194, elq:Ga0102493_112298} -> elq:Ga0102493_11197 -> elq:Ga0102493_11200 -> elq:Ga0102493_11199 -> elq:Ga0102493_11198 -> elq:Ga0102493_11195
path_elq00550.kgml: {1.3.1.98, 1.3.1.98} -> 6.3.2.8 -> 6.3.2.9 -> 6.3.2.13 -> 6.3.2.10 -> 2.7.8.13 -> 2.4.1.227
path_elq00550.kgml: Skipped genes: elq:Ga0102493_11196
path_elq00550.kgml:
path_elq00550.kgml: Found a trail of span 6 containing skipped vertices
path_elq00550.kgml: 59 -> 33 -> 32 -> 34 -> [23] -> 35 -> 36
path_elq00550.kgml: {R03191, R03192} -> R03193 -> R02783 -> R02788 -> [R04617] -> R05630 -> R05032
path_elq00550.kgml: elq:Ga0102493_11193 -> {elq:Ga0102493_11194, elq:Ga0102493_112298} -> elq:Ga0102493_11197 -> elq:Ga0102493_11200 -> [elq:Ga0102493_11199] -> elq:Ga0102493_11198 -> elq:Ga0102493_11195
path_elq00550.kgml: {1.3.1.98, 1.3.1.98} -> 6.3.2.8 -> 6.3.2.9 -> 6.3.2.13 -> [6.3.2.10] -> 2.7.8.13 -> 2.4.1.227
path_elq00550.kgml: Skipped genes: elq:Ga0102493_11199, elq:Ga0102493_11196
path_elq00550.kgml:
path_elq00550.kgml: Found a trail of span 6 containing skipped vertices
path_elq00550.kgml: 59 -> 33 -> 32 -> [34] -> 23 -> 35 -> 36
path_elq00550.kgml: {R03191, R03192} -> R03193 -> R02783 -> [R02788] -> R04617 -> R05630 -> R05032
path_elq00550.kgml: elq:Ga0102493_11193 -> {elq:Ga0102493_11194, elq:Ga0102493_112298} -> elq:Ga0102493_11197 -> [elq:Ga0102493_11200] -> elq:Ga0102493_11199 -> elq:Ga0102493_11198 -> elq:Ga0102493_11195
path_elq00550.kgml: {1.3.1.98, 1.3.1.98} -> 6.3.2.8 -> 6.3.2.9 -> [6.3.2.13] -> 6.3.2.10 -> 2.7.8.13 -> 2.4.1.227
path_elq00550.kgml: Skipped genes: elq:Ga0102493_11196
path_elq00550.kgml:
path_elq00550.kgml: Found a trail of span 6 containing skipped vertices
path_elq00550.kgml: 59 -> 33 -> [32] -> 34 -> 23 -> 35 -> 36
path_elq00550.kgml: {R03191, R03192} -> R03193 -> [R02783] -> R02788 -> R04617 -> R05630 -> R05032
path_elq00550.kgml: elq:Ga0102493_11193 -> {elq:Ga0102493_11194, elq:Ga0102493_112298} -> [elq:Ga0102493_11197] -> elq:Ga0102493_11200 -> elq:Ga0102493_11199 -> elq:Ga0102493_11198 -> elq:Ga0102493_11195
path_elq00550.kgml: {1.3.1.98, 1.3.1.98} -> 6.3.2.8 -> [6.3.2.9] -> 6.3.2.13 -> 6.3.2.10 -> 2.7.8.13 -> 2.4.1.227
path_elq00550.kgml: Skipped genes: elq:Ga0102493_11197, elq:Ga0102493_11196
path_elq00550.kgml:
path_elq00550.kgml: Found a trail of span 6 containing skipped vertices
path_elq00550.kgml: 59 -> [33] -> 32 -> 34 -> 23 -> 35 -> 36
path_elq00550.kgml: {R03191, R03192} -> [R03193] -> R02783 -> R02788 -> R04617 -> R05630 -> R05032
path_elq00550.kgml: elq:Ga0102493_11193 -> [{elq:Ga0102493_11194, elq:Ga0102493_112298}] -> elq:Ga0102493_11197 -> elq:Ga0102493_11200 -> elq:Ga0102493_11199 -> elq:Ga0102493_11198 -> elq:Ga0102493_11195
path_elq00550.kgml: {1.3.1.98, 1.3.1.98} -> [6.3.2.8] -> 6.3.2.9 -> 6.3.2.13 -> 6.3.2.10 -> 2.7.8.13 -> 2.4.1.227
path_elq00550.kgml: Skipped genes: elq:Ga0102493_11194, elq:Ga0102493_11196
path_elq00550.kgml:
path_elq00550.kgml: Found a trail of span 6 containing skipped vertices
path_elq00550.kgml: 59 -> 33 -> 32 -> 34 -> 23 -> [35] -> 36
path_elq00550.kgml: {R03191, R03192} -> R03193 -> R02783 -> R02788 -> R04617 -> [R05630] -> R05032
path_elq00550.kgml: elq:Ga0102493_11193 -> {elq:Ga0102493_11194, elq:Ga0102493_112298} -> elq:Ga0102493_11197 -> elq:Ga0102493_11200 -> elq:Ga0102493_11199 -> [elq:Ga0102493_11198] -> elq:Ga0102493_11195
path_elq00550.kgml: {1.3.1.98, 1.3.1.98} -> 6.3.2.8 -> 6.3.2.9 -> 6.3.2.13 -> 6.3.2.10 -> [2.7.8.13] -> 2.4.1.227
path_elq00550.kgml: Skipped genes: elq:Ga0102493_11198, elq:Ga0102493_11196
path_elq00550.kgml:
path_elq00550.kgml: Found a trail of span 5 containing skipped vertices
path_elq00550.kgml: 59 -> 33 -> 32 -> 34 -> [23 -> 35] -> 36
path_elq00550.kgml: {R03191, R03192} -> R03193 -> R02783 -> R02788 -> [R04617 -> R05630] -> R05032
path_elq00550.kgml: elq:Ga0102493_11193 -> {elq:Ga0102493_11194, elq:Ga0102493_112298} -> elq:Ga0102493_11197 -> elq:Ga0102493_11200 -> [elq:Ga0102493_11199 -> elq:Ga0102493_11198] -> elq:Ga0102493_11195
path_elq00550.kgml: {1.3.1.98, 1.3.1.98} -> 6.3.2.8 -> 6.3.2.9 -> 6.3.2.13 -> [6.3.2.10 -> 2.7.8.13] -> 2.4.1.227
path_elq00550.kgml: Skipped genes: elq:Ga0102493_11199, elq:Ga0102493_11198, elq:Ga0102493_11196
path_elq00550.kgml:
path_elq00550.kgml: Found a trail of span 5 containing skipped vertices
path_elq00550.kgml: 59 -> 33 -> 32 -> [34 -> 23] -> 35 -> 36
path_elq00550.kgml: {R03191, R03192} -> R03193 -> R02783 -> [R02788 -> R04617] -> R05630 -> R05032
path_elq00550.kgml: elq:Ga0102493_11193 -> {elq:Ga0102493_11194, elq:Ga0102493_112298} -> elq:Ga0102493_11197 -> [elq:Ga0102493_11200 -> elq:Ga0102493_11199] -> elq:Ga0102493_11198 -> elq:Ga0102493_11195
path_elq00550.kgml: {1.3.1.98, 1.3.1.98} -> 6.3.2.8 -> 6.3.2.9 -> [6.3.2.13 -> 6.3.2.10] -> 2.7.8.13 -> 2.4.1.227
path_elq00550.kgml: Skipped genes: elq:Ga0102493_11196
path_elq00550.kgml:
path_elq00550.kgml: Found a trail of span 5 containing skipped vertices
path_elq00550.kgml: 59 -> 33 -> [32 -> 34] -> 23 -> 35 -> 36
path_elq00550.kgml: {R03191, R03192} -> R03193 -> [R02783 -> R02788] -> R04617 -> R05630 -> R05032
path_elq00550.kgml: elq:Ga0102493_11193 -> {elq:Ga0102493_11194, elq:Ga0102493_112298} -> [elq:Ga0102493_11197 -> elq:Ga0102493_11200] -> elq:Ga0102493_11199 -> elq:Ga0102493_11198 -> elq:Ga0102493_11195
path_elq00550.kgml: {1.3.1.98, 1.3.1.98} -> 6.3.2.8 -> [6.3.2.9 -> 6.3.2.13] -> 6.3.2.10 -> 2.7.8.13 -> 2.4.1.227
path_elq00550.kgml: Skipped genes: elq:Ga0102493_11197, elq:Ga0102493_11196
path_elq00550.kgml:
path_elq00550.kgml: Found a trail of span 5 containing skipped vertices
path_elq00550.kgml: 59 -> [33 -> 32] -> 34 -> 23 -> 35 -> 36
path_elq00550.kgml: {R03191, R03192} -> [R03193 -> R02783] -> R02788 -> R04617 -> R05630 -> R05032
path_elq00550.kgml: elq:Ga0102493_11193 -> [{elq:Ga0102493_11194, elq:Ga0102493_112298} -> elq:Ga0102493_11197] -> elq:Ga0102493_11200 -> elq:Ga0102493_11199 -> elq:Ga0102493_11198 -> elq:Ga0102493_11195
path_elq00550.kgml: {1.3.1.98, 1.3.1.98} -> [6.3.2.8 -> 6.3.2.9] -> 6.3.2.13 -> 6.3.2.10 -> 2.7.8.13 -> 2.4.1.227
path_elq00550.kgml: Skipped genes: elq:Ga0102493_11194, elq:Ga0102493_11197, elq:Ga0102493_11196
path_elq00550.kgml:
path_elq00550.kgml: Found a trail of span 4 containing skipped vertices
path_elq00550.kgml: 30 -> 23 -> 35 -> 36
path_elq00550.kgml: R01150 -> R04617 -> R05630 -> R05032
path_elq00550.kgml: {elq:Ga0102493_11192, elq:Ga0102493_112394, elq:Ga0102493_112396} -> elq:Ga0102493_11199 -> elq:Ga0102493_11198 -> elq:Ga0102493_11195
path_elq00550.kgml: 6.3.2.4 -> 6.3.2.10 -> 2.7.8.13 -> 2.4.1.227
path_elq00550.kgml: Skipped genes: elq:Ga0102493_11193, elq:Ga0102493_11194, elq:Ga0102493_11197, elq:Ga0102493_11196
path_elq00550.kgml:
path_elq00550.kgml: Found a trail of span 4 containing skipped vertices
path_elq00550.kgml: 59 -> 33 -> 32 -> [34 -> 23 -> 35] -> 36
path_elq00550.kgml: {R03191, R03192} -> R03193 -> R02783 -> [R02788 -> R04617 -> R05630] -> R05032
path_elq00550.kgml: elq:Ga0102493_11193 -> {elq:Ga0102493_11194, elq:Ga0102493_112298} -> elq:Ga0102493_11197 -> [elq:Ga0102493_11200 -> elq:Ga0102493_11199 -> elq:Ga0102493_11198] -> elq:Ga0102493_11195
path_elq00550.kgml: {1.3.1.98, 1.3.1.98} -> 6.3.2.8 -> 6.3.2.9 -> [6.3.2.13 -> 6.3.2.10 -> 2.7.8.13] -> 2.4.1.227
path_elq00550.kgml: Skipped genes: elq:Ga0102493_11196
path_elq00550.kgml:
path_elq00550.kgml: Found a trail of span 4 containing skipped vertices
path_elq00550.kgml: 59 -> 33 -> [32 -> 34 -> 23] -> 35 -> 36
path_elq00550.kgml: {R03191, R03192} -> R03193 -> [R02783 -> R02788 -> R04617] -> R05630 -> R05032
path_elq00550.kgml: elq:Ga0102493_11193 -> {elq:Ga0102493_11194, elq:Ga0102493_112298} -> [elq:Ga0102493_11197 -> elq:Ga0102493_11200 -> elq:Ga0102493_11199] -> elq:Ga0102493_11198 -> elq:Ga0102493_11195
path_elq00550.kgml: {1.3.1.98, 1.3.1.98} -> 6.3.2.8 -> [6.3.2.9 -> 6.3.2.13 -> 6.3.2.10] -> 2.7.8.13 -> 2.4.1.227
path_elq00550.kgml: Skipped genes: elq:Ga0102493_11197, elq:Ga0102493_11196
path_elq00550.kgml:
path_elq00550.kgml: Found a trail of span 4 containing skipped vertices
path_elq00550.kgml: 59 -> [33 -> 32 -> 34] -> 23 -> 35 -> 36
path_elq00550.kgml: {R03191, R03192} -> [R03193 -> R02783 -> R02788] -> R04617 -> R05630 -> R05032
path_elq00550.kgml: elq:Ga0102493_11193 -> [{elq:Ga0102493_11194, elq:Ga0102493_112298} -> elq:Ga0102493_11197 -> elq:Ga0102493_11200] -> elq:Ga0102493_11199 -> elq:Ga0102493_11198 -> elq:Ga0102493_11195
path_elq00550.kgml: {1.3.1.98, 1.3.1.98} -> [6.3.2.8 -> 6.3.2.9 -> 6.3.2.13] -> 6.3.2.10 -> 2.7.8.13 -> 2.4.1.227
path_elq00550.kgml: Skipped genes: elq:Ga0102493_11194, elq:Ga0102493_11197, elq:Ga0102493_11196
path_elq00550.kgml:
path_elq00550.kgml: Found a trail of span 4 containing skipped vertices
path_elq00550.kgml: 30 -> 29 -> 28 -> 27
path_elq00550.kgml: R01150 -> R04573 -> R05629 -> R05662
path_elq00550.kgml: {elq:Ga0102493_11192, elq:Ga0102493_112394, elq:Ga0102493_112396} -> elq:Ga0102493_11199 -> elq:Ga0102493_11198 -> elq:Ga0102493_11195
path_elq00550.kgml: 6.3.2.4 -> 6.3.2.10 -> 2.7.8.13 -> 2.4.1.227
path_elq00550.kgml: Skipped genes: elq:Ga0102493_11193, elq:Ga0102493_11194, elq:Ga0102493_11197, elq:Ga0102493_11196
path_elq00550.kgml:
path_elq00550.kgml: Found a trail of span 3 containing skipped vertices
path_elq00550.kgml: 30 -> [23] -> 35 -> 36
path_elq00550.kgml: R01150 -> [R04617] -> R05630 -> R05032
path_elq00550.kgml: {elq:Ga0102493_11192, elq:Ga0102493_112394, elq:Ga0102493_112396} -> [elq:Ga0102493_11199] -> elq:Ga0102493_11198 -> elq:Ga0102493_11195
path_elq00550.kgml: 6.3.2.4 -> [6.3.2.10] -> 2.7.8.13 -> 2.4.1.227
path_elq00550.kgml: Skipped genes: elq:Ga0102493_11193, elq:Ga0102493_11194, elq:Ga0102493_11197, elq:Ga0102493_11196
path_elq00550.kgml:
path_elq00550.kgml: Found a trail of span 3 containing skipped vertices
path_elq00550.kgml: 30 -> [29] -> 28 -> 27
path_elq00550.kgml: R01150 -> [R04573] -> R05629 -> R05662
path_elq00550.kgml: {elq:Ga0102493_11192, elq:Ga0102493_112394, elq:Ga0102493_112396} -> [elq:Ga0102493_11199] -> elq:Ga0102493_11198 -> elq:Ga0102493_11195
path_elq00550.kgml: 6.3.2.4 -> [6.3.2.10] -> 2.7.8.13 -> 2.4.1.227
path_elq00550.kgml: Skipped genes: elq:Ga0102493_11193, elq:Ga0102493_11194, elq:Ga0102493_11197, elq:Ga0102493_11196
path_elq00550.kgml:
path_elq00550.kgml: Found a trail of span 3 containing skipped vertices
path_elq00550.kgml: 30 -> 29 -> [28] -> 27
path_elq00550.kgml: R01150 -> R04573 -> [R05629] -> R05662
path_elq00550.kgml: {elq:Ga0102493_11192, elq:Ga0102493_112394, elq:Ga0102493_112396} -> elq:Ga0102493_11199 -> [elq:Ga0102493_11198] -> elq:Ga0102493_11195
path_elq00550.kgml: 6.3.2.4 -> 6.3.2.10 -> [2.7.8.13] -> 2.4.1.227
path_elq00550.kgml: Skipped genes: elq:Ga0102493_11198, elq:Ga0102493_11193, elq:Ga0102493_11194, elq:Ga0102493_11197, elq:Ga0102493_11196
path_elq00550.kgml:
path_elq00550.kgml: Found a trail of span 2 containing skipped vertices
path_elq00550.kgml: 30 -> [23 -> 35] -> 36
path_elq00550.kgml: R01150 -> [R04617 -> R05630] -> R05032
path_elq00550.kgml: {elq:Ga0102493_11192, elq:Ga0102493_112394, elq:Ga0102493_112396} -> [elq:Ga0102493_11199 -> elq:Ga0102493_11198] -> elq:Ga0102493_11195
path_elq00550.kgml: 6.3.2.4 -> [6.3.2.10 -> 2.7.8.13] -> 2.4.1.227
path_elq00550.kgml: Skipped genes: elq:Ga0102493_11193, elq:Ga0102493_11194
path_elq00550.kgml:
path_elq00550.kgml: Found a trail of span 2 containing skipped vertices
path_elq00550.kgml: 30 -> [29 -> 28] -> 27
path_elq00550.kgml: R01150 -> [R04573 -> R05629] -> R05662
path_elq00550.kgml: {elq:Ga0102493_11192, elq:Ga0102493_112394, elq:Ga0102493_112396} -> [elq:Ga0102493_11199 -> elq:Ga0102493_11198] -> elq:Ga0102493_11195
path_elq00550.kgml: 6.3.2.4 -> [6.3.2.10 -> 2.7.8.13] -> 2.4.1.227
path_elq00550.kgml: Skipped genes: elq:Ga0102493_11193, elq:Ga0102493_11194
path_elq00550.kgml:
path_elq00550.kgml: --- 1.87 seconds ---

path_elq00561.kgml: Glycerolipid metabolism
path_elq00561.kgml: Initialization took 0.09 seconds
path_elq00561.kgml: (not found)
path_elq00561.kgml: --- 0.14 seconds ---

path_elq00562.kgml: Inositol phosphate metabolism
path_elq00562.kgml: Initialization took 0.08 seconds
path_elq00562.kgml: (not found)
path_elq00562.kgml: --- 0.13 seconds ---

path_elq00564.kgml: Glycerophospholipid metabolism
path_elq00564.kgml: Initialization took 0.38 seconds
path_elq00564.kgml:
path_elq00564.kgml: Found a trail of span 2 without skipping any vertex
path_elq00564.kgml: 103 -> 135
path_elq00564.kgml: R01800 -> R02055
path_elq00564.kgml: elq:Ga0102493_112917 -> elq:Ga0102493_112918
path_elq00564.kgml: 2.7.8.8 -> 4.1.1.65
path_elq00564.kgml:
path_elq00564.kgml: Found a trail of span 2 without skipping any vertex
path_elq00564.kgml: 219 -> 221
path_elq00564.kgml: R09072 -> R09073
path_elq00564.kgml: elq:Ga0102493_112795 -> elq:Ga0102493_112796
path_elq00564.kgml: ? -> ?
path_elq00564.kgml:
path_elq00564.kgml: --- 0.56 seconds ---

path_elq00590.kgml: Arachidonic acid metabolism
path_elq00590.kgml: Initialization took 0.08 seconds
path_elq00590.kgml: (not found)
path_elq00590.kgml: --- 0.13 seconds ---

path_elq00620.kgml: Pyruvate metabolism
path_elq00620.kgml: Initialization took 1.69 seconds
path_elq00620.kgml:
path_elq00620.kgml: Found a trail of span 2 containing skipped vertices
path_elq00620.kgml: 92 -> [123 -> 55 -> 124] -> 110
path_elq00620.kgml: R00196 -> [R00014 -> R03270 -> R02569] -> R01213
path_elq00620.kgml: elq:Ga0102493_112654 -> [{elq:Ga0102493_112474, elq:Ga0102493_112479, elq:Ga0102493_112480} -> {elq:Ga0102493_112474, elq:Ga0102493_112479, elq:Ga0102493_112480} -> {elq:Ga0102493_111515, elq:Ga0102493_112516}] -> elq:Ga0102493_112656
path_elq00620.kgml: 1.1.2.3 -> [{1.2.4.1, 2.2.1.6, 4.1.1.1} -> 1.2.4.1 -> 2.3.1.12] -> 2.3.3.13
path_elq00620.kgml: Skipped genes: elq:Ga0102493_112655
path_elq00620.kgml:
path_elq00620.kgml: Found a trail of span 2 containing skipped vertices
path_elq00620.kgml: 124 -> 125
path_elq00620.kgml: R02569 -> R07618
path_elq00620.kgml: {elq:Ga0102493_111515, elq:Ga0102493_112516} -> {elq:Ga0102493_112181, elq:Ga0102493_112514}
path_elq00620.kgml: 2.3.1.12 -> 1.8.1.4
path_elq00620.kgml: Skipped genes: elq:Ga0102493_112515
path_elq00620.kgml:
path_elq00620.kgml: Found a trail of span 2 containing skipped vertices
path_elq00620.kgml: 123 -> 55
path_elq00620.kgml: R00014 -> R03270
path_elq00620.kgml: {elq:Ga0102493_112474, elq:Ga0102493_112479, elq:Ga0102493_112480} -> {elq:Ga0102493_112474, elq:Ga0102493_112479, elq:Ga0102493_112480}
path_elq00620.kgml: {1.2.4.1, 2.2.1.6, 4.1.1.1} -> 1.2.4.1
path_elq00620.kgml: Skipped genes: elq:Ga0102493_112478
path_elq00620.kgml:
path_elq00620.kgml: --- 2.23 seconds ---

path_elq00622.kgml: Xylene degradation
path_elq00622.kgml: Initialization took 0.10 seconds
path_elq00622.kgml: (not found)
path_elq00622.kgml: --- 0.16 seconds ---

path_elq00623.kgml: Toluene degradation
path_elq00623.kgml: Initialization took 0.08 seconds
path_elq00623.kgml: (not found)
path_elq00623.kgml: --- 0.13 seconds ---

path_elq00624.kgml: Polycyclic aromatic hydrocarbon degradation
path_elq00624.kgml: Initialization took 0.08 seconds
path_elq00624.kgml: (not found)
path_elq00624.kgml: --- 0.13 seconds ---

path_elq00625.kgml: Chloroalkane and chloroalkene degradation
path_elq00625.kgml: Initialization took 0.08 seconds
path_elq00625.kgml: (not found)
path_elq00625.kgml: --- 0.13 seconds ---

path_elq00626.kgml: Naphthalene degradation
path_elq00626.kgml: Initialization took 0.08 seconds
path_elq00626.kgml: (not found)
path_elq00626.kgml: --- 0.13 seconds ---

path_elq00627.kgml: Aminobenzoate degradation
path_elq00627.kgml: Initialization took 0.18 seconds
path_elq00627.kgml: (not found)
path_elq00627.kgml: --- 0.23 seconds ---

path_elq00630.kgml: Glyoxylate and dicarboxylate metabolism
path_elq00630.kgml: Initialization took 1.33 seconds
path_elq00630.kgml:
path_elq00630.kgml: Found a trail of span 3 containing skipped vertices
path_elq00630.kgml: 204 -> 203 -> 205
path_elq00630.kgml: R01859 -> R02765 -> R00833
path_elq00630.kgml: {elq:Ga0102493_112755, elq:Ga0102493_112763} -> elq:Ga0102493_112761 -> elq:Ga0102493_112759
path_elq00630.kgml: 6.4.1.3 -> 5.1.99.1 -> 5.4.99.2
path_elq00630.kgml: Skipped genes: elq:Ga0102493_112756, elq:Ga0102493_112758, elq:Ga0102493_112757, elq:Ga0102493_112762, elq:Ga0102493_112760
path_elq00630.kgml:
path_elq00630.kgml: Found a trail of span 2 containing skipped vertices
path_elq00630.kgml: 204 -> [203] -> 205
path_elq00630.kgml: R01859 -> [R02765] -> R00833
path_elq00630.kgml: {elq:Ga0102493_112755, elq:Ga0102493_112763} -> [elq:Ga0102493_112761] -> elq:Ga0102493_112759
path_elq00630.kgml: 6.4.1.3 -> [5.1.99.1] -> 5.4.99.2
path_elq00630.kgml: Skipped genes: elq:Ga0102493_112758, elq:Ga0102493_112756, elq:Ga0102493_112757
path_elq00630.kgml:
path_elq00630.kgml: --- 1.51 seconds ---

path_elq00640.kgml: Propanoate metabolism
path_elq00640.kgml: Initialization took 1.25 seconds
path_elq00640.kgml:
path_elq00640.kgml: Found a trail of span 3 containing skipped vertices
path_elq00640.kgml: 186 -> 188 -> [185 -> 186] -> 187
path_elq00640.kgml: R10997 -> R10998 -> [R07618 -> R10997] -> R10996
path_elq00640.kgml: {elq:Ga0102493_112716, elq:Ga0102493_112717} -> elq:Ga0102493_112715 -> [{elq:Ga0102493_112181, elq:Ga0102493_112514} -> {elq:Ga0102493_112716, elq:Ga0102493_112717}] -> {elq:Ga0102493_112716, elq:Ga0102493_112717}
path_elq00640.kgml: 1.2.4.4 -> 2.3.1.168 -> [1.8.1.4 -> 1.2.4.4] -> 1.2.4.4
path_elq00640.kgml:
path_elq00640.kgml: Found a trail of span 3 containing skipped vertices
path_elq00640.kgml: 59 -> 58 -> 104
path_elq00640.kgml: R01859 -> R02765 -> R00833
path_elq00640.kgml: {elq:Ga0102493_112755, elq:Ga0102493_112763} -> elq:Ga0102493_112761 -> elq:Ga0102493_112759
path_elq00640.kgml: 6.4.1.3 -> 5.1.99.1 -> 5.4.99.2
path_elq00640.kgml: Skipped genes: elq:Ga0102493_112758, elq:Ga0102493_112760, elq:Ga0102493_112756, elq:Ga0102493_112762, elq:Ga0102493_112757
path_elq00640.kgml:
path_elq00640.kgml: --- 1.58 seconds ---

path_elq00643.kgml: Styrene degradation
path_elq00643.kgml: Initialization took 0.10 seconds
path_elq00643.kgml: (not found)
path_elq00643.kgml: --- 0.16 seconds ---

path_elq00650.kgml: Butanoate metabolism
path_elq00650.kgml: Initialization took 1.50 seconds
path_elq00650.kgml:
path_elq00650.kgml: --- 1.68 seconds ---

path_elq00660.kgml: C5-Branched dibasic acid metabolism
path_elq00660.kgml: Initialization took 0.28 seconds
path_elq00660.kgml:
path_elq00660.kgml: Found a trail of span 2 without skipping any vertex
path_elq00660.kgml: 42 -> 43
path_elq00660.kgml: R02491 -> R00237
path_elq00660.kgml: elq:Ga0102493_11612 -> elq:Ga0102493_11613
path_elq00660.kgml: 4.2.1.56 -> 4.1.3.25
path_elq00660.kgml:
path_elq00660.kgml: Found a trail of span 2 containing skipped vertices
path_elq00660.kgml: 31 -> 96
path_elq00660.kgml: R03896 -> R03898
path_elq00660.kgml: {elq:Ga0102493_111883, elq:Ga0102493_111885, elq:Ga0102493_11635, elq:Ga0102493_11636} -> {elq:Ga0102493_111883, elq:Ga0102493_111885, elq:Ga0102493_11635, elq:Ga0102493_11636}
path_elq00660.kgml: 4.2.1.35 -> 4.2.1.35
path_elq00660.kgml: Skipped genes: elq:Ga0102493_111884
path_elq00660.kgml:
path_elq00660.kgml: --- 0.54 seconds ---

path_elq00670.kgml: One carbon pool by folate
path_elq00670.kgml: Initialization took 0.40 seconds
path_elq00670.kgml:
path_elq00670.kgml: Found a trail of span 4 containing skipped vertices
path_elq00670.kgml: 42 -> [41 -> 29] -> 26 -> 54 -> 64
path_elq00670.kgml: R02300 -> [R02301 -> R01220] -> {R01224, R07168} -> R00946 -> R04125
path_elq00670.kgml: elq:Ga0102493_111613 -> [elq:Ga0102493_112712 -> elq:Ga0102493_11674] -> elq:Ga0102493_111609 -> {elq:Ga0102493_111610, elq:Ga0102493_111611} -> elq:Ga0102493_111613
path_elq00670.kgml: 2.1.2.10 -> [6.3.3.2 -> 1.5.1.5] -> {1.5.1.20, 1.5.1.20} -> 2.1.1.13 -> 2.1.2.10
path_elq00670.kgml:
path_elq00670.kgml: Found a trail of span 3 containing skipped vertices
path_elq00670.kgml: 50 -> 48 -> [50 -> 28] -> 20
path_elq00670.kgml: R04325 -> R00944 -> [R04325 -> R01655] -> R04326
path_elq00670.kgml: {elq:Ga0102493_111317, elq:Ga0102493_112005} -> elq:Ga0102493_111319 -> [{elq:Ga0102493_111317, elq:Ga0102493_112005} -> elq:Ga0102493_11674] -> {elq:Ga0102493_111317, elq:Ga0102493_112005}
path_elq00670.kgml: 2.1.2.2 -> 3.5.1.10 -> [2.1.2.2 -> 3.5.4.9] -> 2.1.2.2
path_elq00670.kgml: Skipped genes: elq:Ga0102493_111318
path_elq00670.kgml:
path_elq00670.kgml: --- 5.53 seconds ---

path_elq00680.kgml: Methane metabolism
path_elq00680.kgml: Initialization took 0.34 seconds
path_elq00680.kgml:
path_elq00680.kgml: Found a trail of span 2 without skipping any vertex
path_elq00680.kgml: 103 -> 102
path_elq00680.kgml: R06983 -> R00527
path_elq00680.kgml: {elq:Ga0102493_111698, elq:Ga0102493_111938} -> elq:Ga0102493_111939
path_elq00680.kgml: 1.1.1.284 -> 3.1.2.12
path_elq00680.kgml:
path_elq00680.kgml: Found a trail of span 2 without skipping any vertex
path_elq00680.kgml: 148 -> 151
path_elq00680.kgml: R01513 -> R04173
path_elq00680.kgml: elq:Ga0102493_11130 -> elq:Ga0102493_11131
path_elq00680.kgml: 1.1.1.95 -> 2.6.1.52
path_elq00680.kgml:
path_elq00680.kgml: --- 0.47 seconds ---

path_elq00730.kgml: Thiamine metabolism
path_elq00730.kgml: Initialization took 0.24 seconds
path_elq00730.kgml: (not found)
path_elq00730.kgml: --- 0.30 seconds ---

path_elq00740.kgml: Riboflavin metabolism
path_elq00740.kgml: Initialization took 0.09 seconds
path_elq00740.kgml:
path_elq00740.kgml: Found a trail of span 2 without skipping any vertex
path_elq00740.kgml: 32 -> 41
path_elq00740.kgml: R07281 -> R04457
path_elq00740.kgml: elq:Ga0102493_112599 -> elq:Ga0102493_112600
path_elq00740.kgml: 4.1.99.12 -> 2.5.1.78
path_elq00740.kgml:
path_elq00740.kgml: --- 0.20 seconds ---

path_elq00750.kgml: Vitamin B6 metabolism
path_elq00750.kgml: Initialization took 0.08 seconds
path_elq00750.kgml: (not found)
path_elq00750.kgml: --- 0.13 seconds ---

path_elq00760.kgml: Nicotinate and nicotinamide metabolism
path_elq00760.kgml: Initialization took 0.44 seconds
path_elq00760.kgml:
path_elq00760.kgml: Found a trail of span 3 containing skipped vertices
path_elq00760.kgml: 79 -> [83 -> 85] -> 92 -> 87
path_elq00760.kgml: R03004 -> [R03005 -> R00257] -> R00103 -> R02322
path_elq00760.kgml: elq:Ga0102493_112503 -> [elq:Ga0102493_11984 -> elq:Ga0102493_112107] -> elq:Ga0102493_112503 -> elq:Ga0102493_112494
path_elq00760.kgml: {3.6.1.22, 3.6.1.9} -> [{2.7.7.1, 2.7.7.18} -> 6.3.5.1] -> {3.6.1.22, 3.6.1.9} -> 3.5.1.42
path_elq00760.kgml: Skipped genes: elq:Ga0102493_112495
path_elq00760.kgml:
path_elq00760.kgml: --- 0.62 seconds ---

path_elq00770.kgml: Pantothenate and CoA biosynthesis
path_elq00770.kgml: Initialization took 0.29 seconds
path_elq00770.kgml:
path_elq00770.kgml: Found a trail of span 2 without skipping any vertex
path_elq00770.kgml: 82 -> 81
path_elq00770.kgml: R00006 -> R03051
path_elq00770.kgml: {elq:Ga0102493_112048, elq:Ga0102493_112650, elq:Ga0102493_112651, elq:Ga0102493_112881} -> elq:Ga0102493_112652
path_elq00770.kgml: 2.2.1.6 -> 1.1.1.86
path_elq00770.kgml:
path_elq00770.kgml: --- 0.39 seconds ---

path_elq00780.kgml: Biotin metabolism
path_elq00780.kgml: Initialization took 0.18 seconds
path_elq00780.kgml: (not found)
path_elq00780.kgml: --- 0.22 seconds ---

path_elq00785.kgml: Lipoic acid metabolism
path_elq00785.kgml: Initialization took 0.06 seconds
path_elq00785.kgml: (not found)
path_elq00785.kgml: --- 0.11 seconds ---

path_elq00790.kgml: Folate biosynthesis
path_elq00790.kgml: Initialization took 0.64 seconds
path_elq00790.kgml:
path_elq00790.kgml: Found a trail of span 2 containing skipped vertices
path_elq00790.kgml: 93 -> [117] -> 94
path_elq00790.kgml: R09394 -> [R11372] -> R09395
path_elq00790.kgml: elq:Ga0102493_113077 -> [elq:Ga0102493_112447] -> elq:Ga0102493_113075
path_elq00790.kgml: 4.1.99.22 -> [4.6.1.17] -> 2.8.1.12
path_elq00790.kgml: Skipped genes: elq:Ga0102493_113076
path_elq00790.kgml:
path_elq00790.kgml: Found a trail of span 2 containing skipped vertices
path_elq00790.kgml: 85 -> [75 -> 74] -> 72
path_elq00790.kgml: R04620 -> [R03504 -> R03503] -> R03067
path_elq00790.kgml: {elq:Ga0102493_1159, elq:Ga0102493_11752, elq:Ga0102493_11818} -> [elq:Ga0102493_113079 -> elq:Ga0102493_11521] -> elq:Ga0102493_1160
path_elq00790.kgml: 3.1.3.1 -> [4.1.2.25 -> 2.7.6.3] -> 2.5.1.15
path_elq00790.kgml:
path_elq00790.kgml: Found a trail of span 2 containing skipped vertices
path_elq00790.kgml: 85 -> [75] -> 73
path_elq00790.kgml: R04620 -> [R03504] -> R03066
path_elq00790.kgml: {elq:Ga0102493_1159, elq:Ga0102493_11752, elq:Ga0102493_11818} -> [elq:Ga0102493_113079] -> elq:Ga0102493_1160
path_elq00790.kgml: 3.1.3.1 -> [4.1.2.25] -> 2.5.1.15
path_elq00790.kgml:
path_elq00790.kgml: Found a trail of span 2 containing skipped vertices
path_elq00790.kgml: 117 -> [94 -> 118] -> 122
path_elq00790.kgml: R11372 -> [R09395 -> R09726] -> R09735
path_elq00790.kgml: elq:Ga0102493_112447 -> [elq:Ga0102493_113075 -> elq:Ga0102493_112363] -> elq:Ga0102493_112446
path_elq00790.kgml: 4.6.1.17 -> [2.8.1.12 -> 2.7.7.75] -> 2.10.1.1
path_elq00790.kgml:
path_elq00790.kgml: --- 0.96 seconds ---

path_elq00860.kgml: Porphyrin and chlorophyll metabolism
path_elq00860.kgml: Initialization took 1.33 seconds
path_elq00860.kgml:
path_elq00860.kgml: Found a trail of span 2 without skipping any vertex
path_elq00860.kgml: 358 -> 361
path_elq00860.kgml: R09060 -> R09055
path_elq00860.kgml: {elq:Ga0102493_111836, elq:Ga0102493_111837, elq:Ga0102493_111838} -> elq:Ga0102493_111839
path_elq00860.kgml: 1.3.7.15 -> 1.1.1.396
path_elq00860.kgml:
path_elq00860.kgml: Found a trail of span 2 containing skipped vertices
path_elq00860.kgml: 259 -> [351] -> 359
path_elq00860.kgml: R06282 -> [R09053] -> R09054
path_elq00860.kgml: {elq:Ga0102493_111820, elq:Ga0102493_111822, elq:Ga0102493_111823} -> [{elq:Ga0102493_111836, elq:Ga0102493_111837, elq:Ga0102493_111838}] -> elq:Ga0102493_111824
path_elq00860.kgml: 1.3.7.7 -> [1.3.7.15] -> 4.2.1.165
path_elq00860.kgml:
path_elq00860.kgml: Found a trail of span 2 without skipping any vertex
path_elq00860.kgml: 259 -> 353
path_elq00860.kgml: R06282 -> R09059
path_elq00860.kgml: {elq:Ga0102493_111820, elq:Ga0102493_111822, elq:Ga0102493_111823} -> elq:Ga0102493_111824
path_elq00860.kgml: 1.3.7.7 -> 4.2.1.165
path_elq00860.kgml:
path_elq00860.kgml: Found a trail of span 2 containing skipped vertices
path_elq00860.kgml: 378 -> 393
path_elq00860.kgml: R11514 -> R11226
path_elq00860.kgml: elq:Ga0102493_111827 -> elq:Ga0102493_111829
path_elq00860.kgml: 2.5.1.133 -> 1.3.1.111
path_elq00860.kgml: Skipped genes: elq:Ga0102493_111828
path_elq00860.kgml:
path_elq00860.kgml: Found a trail of span 2 containing skipped vertices
path_elq00860.kgml: 388 -> 394
path_elq00860.kgml: R11517 -> R11518
path_elq00860.kgml: elq:Ga0102493_111827 -> elq:Ga0102493_111829
path_elq00860.kgml: 2.5.1.133 -> 1.3.1.111
path_elq00860.kgml: Skipped genes: elq:Ga0102493_111828
path_elq00860.kgml:
path_elq00860.kgml: Found a trail of span 2 containing skipped vertices
path_elq00860.kgml: 267 -> 266
path_elq00860.kgml: R03877 -> R04237
path_elq00860.kgml: {elq:Ga0102493_111821, elq:Ga0102493_111845, elq:Ga0102493_111846} -> elq:Ga0102493_111819
path_elq00860.kgml: 6.6.1.1 -> 2.1.1.11
path_elq00860.kgml: Skipped genes: elq:Ga0102493_111820
path_elq00860.kgml:
path_elq00860.kgml: Found a trail of span 2 containing skipped vertices
path_elq00860.kgml: 351 -> [359] -> 361
path_elq00860.kgml: R09053 -> [R09054] -> R09055
path_elq00860.kgml: {elq:Ga0102493_111836, elq:Ga0102493_111837, elq:Ga0102493_111838} -> [elq:Ga0102493_111824] -> elq:Ga0102493_111839
path_elq00860.kgml: 1.3.7.15 -> [4.2.1.165] -> 1.1.1.396
path_elq00860.kgml:
path_elq00860.kgml: Found a trail of span 2 without skipping any vertex
path_elq00860.kgml: 273 -> 270
path_elq00860.kgml: R00084 -> R03165
path_elq00860.kgml: elq:Ga0102493_111950 -> elq:Ga0102493_111951
path_elq00860.kgml: 2.5.1.61 -> 4.2.1.75
path_elq00860.kgml:
path_elq00860.kgml: --- 1.93 seconds ---

path_elq00900.kgml: Terpenoid backbone biosynthesis
path_elq00900.kgml: Initialization took 0.34 seconds
path_elq00900.kgml: (not found)
path_elq00900.kgml: --- 0.40 seconds ---

path_elq00903.kgml: Limonene and pinene degradation
path_elq00903.kgml: Initialization took 0.14 seconds
path_elq00903.kgml: (not found)
path_elq00903.kgml: --- 0.20 seconds ---

path_elq00906.kgml: Carotenoid biosynthesis
path_elq00906.kgml: Initialization took 0.14 seconds
path_elq00906.kgml:
path_elq00906.kgml: Found a trail of span 5 without skipping any vertex
path_elq00906.kgml: 358 -> 360 -> 362 -> 245 -> 244
path_elq00906.kgml: R04787 -> R04798 -> R04800 -> R05341 -> R03824
path_elq00906.kgml: elq:Ga0102493_111663 -> elq:Ga0102493_111663 -> elq:Ga0102493_111663 -> elq:Ga0102493_111664 -> elq:Ga0102493_111664
path_elq00906.kgml: {1.3.5.5, 1.3.99.28, 1.3.99.29, 1.3.99.30, 1.3.99.31} -> {1.3.5.6, 1.3.99.26, 1.3.99.28, 1.3.99.30, 1.3.99.31} -> {1.3.5.6, 1.3.99.26, 1.3.99.30, 1.3.99.31} -> 5.5.1.19 -> 5.5.1.19
path_elq00906.kgml:
path_elq00906.kgml: Found a trail of span 5 without skipping any vertex
path_elq00906.kgml: 358 -> 367 -> 365 -> 245 -> 244
path_elq00906.kgml: R04787 -> R04798 -> R04800 -> R05341 -> R03824
path_elq00906.kgml: elq:Ga0102493_111663 -> elq:Ga0102493_111663 -> elq:Ga0102493_111663 -> elq:Ga0102493_111664 -> elq:Ga0102493_111664
path_elq00906.kgml: {1.3.5.5, 1.3.99.28, 1.3.99.29, 1.3.99.30, 1.3.99.31} -> {1.3.5.6, 1.3.99.26, 1.3.99.28, 1.3.99.30, 1.3.99.31} -> {1.3.5.6, 1.3.99.26, 1.3.99.30, 1.3.99.31} -> 5.5.1.19 -> 5.5.1.19
path_elq00906.kgml:
path_elq00906.kgml: Found a trail of span 5 without skipping any vertex
path_elq00906.kgml: 358 -> 322 -> 362 -> 245 -> 244
path_elq00906.kgml: R04787 -> R04798 -> R04800 -> R05341 -> R03824
path_elq00906.kgml: elq:Ga0102493_111663 -> elq:Ga0102493_111663 -> elq:Ga0102493_111663 -> elq:Ga0102493_111664 -> elq:Ga0102493_111664
path_elq00906.kgml: {1.3.5.5, 1.3.99.28, 1.3.99.29, 1.3.99.30, 1.3.99.31} -> {1.3.5.6, 1.3.99.26, 1.3.99.28, 1.3.99.30, 1.3.99.31} -> {1.3.5.6, 1.3.99.26, 1.3.99.30, 1.3.99.31} -> 5.5.1.19 -> 5.5.1.19
path_elq00906.kgml:
path_elq00906.kgml: Found a trail of span 5 without skipping any vertex
path_elq00906.kgml: 364 -> 360 -> 365 -> 245 -> 244
path_elq00906.kgml: R04787 -> R04798 -> R04800 -> R05341 -> R03824
path_elq00906.kgml: elq:Ga0102493_111663 -> elq:Ga0102493_111663 -> elq:Ga0102493_111663 -> elq:Ga0102493_111664 -> elq:Ga0102493_111664
path_elq00906.kgml: {1.3.5.5, 1.3.99.28, 1.3.99.29, 1.3.99.30, 1.3.99.31} -> {1.3.5.6, 1.3.99.26, 1.3.99.28, 1.3.99.30, 1.3.99.31} -> {1.3.5.6, 1.3.99.26, 1.3.99.30, 1.3.99.31} -> 5.5.1.19 -> 5.5.1.19
path_elq00906.kgml:
path_elq00906.kgml: Found a trail of span 5 without skipping any vertex
path_elq00906.kgml: 366 -> 360 -> 362 -> 245 -> 244
path_elq00906.kgml: R04787 -> R04798 -> R04800 -> R05341 -> R03824
path_elq00906.kgml: elq:Ga0102493_111663 -> elq:Ga0102493_111663 -> elq:Ga0102493_111663 -> elq:Ga0102493_111664 -> elq:Ga0102493_111664
path_elq00906.kgml: {1.3.5.5, 1.3.99.28, 1.3.99.29, 1.3.99.30, 1.3.99.31} -> {1.3.5.6, 1.3.99.26, 1.3.99.28, 1.3.99.30, 1.3.99.31} -> {1.3.5.6, 1.3.99.26, 1.3.99.30, 1.3.99.31} -> 5.5.1.19 -> 5.5.1.19
path_elq00906.kgml:
path_elq00906.kgml: Found a trail of span 5 without skipping any vertex
path_elq00906.kgml: 364 -> 360 -> 362 -> 245 -> 244
path_elq00906.kgml: R04787 -> R04798 -> R04800 -> R05341 -> R03824
path_elq00906.kgml: elq:Ga0102493_111663 -> elq:Ga0102493_111663 -> elq:Ga0102493_111663 -> elq:Ga0102493_111664 -> elq:Ga0102493_111664
path_elq00906.kgml: {1.3.5.5, 1.3.99.28, 1.3.99.29, 1.3.99.30, 1.3.99.31} -> {1.3.5.6, 1.3.99.26, 1.3.99.28, 1.3.99.30, 1.3.99.31} -> {1.3.5.6, 1.3.99.26, 1.3.99.30, 1.3.99.31} -> 5.5.1.19 -> 5.5.1.19
path_elq00906.kgml:
path_elq00906.kgml: Found a trail of span 5 without skipping any vertex
path_elq00906.kgml: 364 -> 367 -> 365 -> 245 -> 244
path_elq00906.kgml: R04787 -> R04798 -> R04800 -> R05341 -> R03824
path_elq00906.kgml: elq:Ga0102493_111663 -> elq:Ga0102493_111663 -> elq:Ga0102493_111663 -> elq:Ga0102493_111664 -> elq:Ga0102493_111664
path_elq00906.kgml: {1.3.5.5, 1.3.99.28, 1.3.99.29, 1.3.99.30, 1.3.99.31} -> {1.3.5.6, 1.3.99.26, 1.3.99.28, 1.3.99.30, 1.3.99.31} -> {1.3.5.6, 1.3.99.26, 1.3.99.30, 1.3.99.31} -> 5.5.1.19 -> 5.5.1.19
path_elq00906.kgml:
path_elq00906.kgml: Found a trail of span 5 without skipping any vertex
path_elq00906.kgml: 364 -> 322 -> 365 -> 245 -> 244
path_elq00906.kgml: R04787 -> R04798 -> R04800 -> R05341 -> R03824
path_elq00906.kgml: elq:Ga0102493_111663 -> elq:Ga0102493_111663 -> elq:Ga0102493_111663 -> elq:Ga0102493_111664 -> elq:Ga0102493_111664
path_elq00906.kgml: {1.3.5.5, 1.3.99.28, 1.3.99.29, 1.3.99.30, 1.3.99.31} -> {1.3.5.6, 1.3.99.26, 1.3.99.28, 1.3.99.30, 1.3.99.31} -> {1.3.5.6, 1.3.99.26, 1.3.99.30, 1.3.99.31} -> 5.5.1.19 -> 5.5.1.19
path_elq00906.kgml:
path_elq00906.kgml: Found a trail of span 5 without skipping any vertex
path_elq00906.kgml: 366 -> 367 -> 362 -> 245 -> 244
path_elq00906.kgml: R04787 -> R04798 -> R04800 -> R05341 -> R03824
path_elq00906.kgml: elq:Ga0102493_111663 -> elq:Ga0102493_111663 -> elq:Ga0102493_111663 -> elq:Ga0102493_111664 -> elq:Ga0102493_111664
path_elq00906.kgml: {1.3.5.5, 1.3.99.28, 1.3.99.29, 1.3.99.30, 1.3.99.31} -> {1.3.5.6, 1.3.99.26, 1.3.99.28, 1.3.99.30, 1.3.99.31} -> {1.3.5.6, 1.3.99.26, 1.3.99.30, 1.3.99.31} -> 5.5.1.19 -> 5.5.1.19
path_elq00906.kgml:
path_elq00906.kgml: Found a trail of span 5 without skipping any vertex
path_elq00906.kgml: 366 -> 360 -> 365 -> 245 -> 244
path_elq00906.kgml: R04787 -> R04798 -> R04800 -> R05341 -> R03824
path_elq00906.kgml: elq:Ga0102493_111663 -> elq:Ga0102493_111663 -> elq:Ga0102493_111663 -> elq:Ga0102493_111664 -> elq:Ga0102493_111664
path_elq00906.kgml: {1.3.5.5, 1.3.99.28, 1.3.99.29, 1.3.99.30, 1.3.99.31} -> {1.3.5.6, 1.3.99.26, 1.3.99.28, 1.3.99.30, 1.3.99.31} -> {1.3.5.6, 1.3.99.26, 1.3.99.30, 1.3.99.31} -> 5.5.1.19 -> 5.5.1.19
path_elq00906.kgml:
path_elq00906.kgml: Found a trail of span 5 without skipping any vertex
path_elq00906.kgml: 366 -> 367 -> 365 -> 245 -> 244
path_elq00906.kgml: R04787 -> R04798 -> R04800 -> R05341 -> R03824
path_elq00906.kgml: elq:Ga0102493_111663 -> elq:Ga0102493_111663 -> elq:Ga0102493_111663 -> elq:Ga0102493_111664 -> elq:Ga0102493_111664
path_elq00906.kgml: {1.3.5.5, 1.3.99.28, 1.3.99.29, 1.3.99.30, 1.3.99.31} -> {1.3.5.6, 1.3.99.26, 1.3.99.28, 1.3.99.30, 1.3.99.31} -> {1.3.5.6, 1.3.99.26, 1.3.99.30, 1.3.99.31} -> 5.5.1.19 -> 5.5.1.19
path_elq00906.kgml:
path_elq00906.kgml: Found a trail of span 5 without skipping any vertex
path_elq00906.kgml: 366 -> 322 -> 362 -> 245 -> 244
path_elq00906.kgml: R04787 -> R04798 -> R04800 -> R05341 -> R03824
path_elq00906.kgml: elq:Ga0102493_111663 -> elq:Ga0102493_111663 -> elq:Ga0102493_111663 -> elq:Ga0102493_111664 -> elq:Ga0102493_111664
path_elq00906.kgml: {1.3.5.5, 1.3.99.28, 1.3.99.29, 1.3.99.30, 1.3.99.31} -> {1.3.5.6, 1.3.99.26, 1.3.99.28, 1.3.99.30, 1.3.99.31} -> {1.3.5.6, 1.3.99.26, 1.3.99.30, 1.3.99.31} -> 5.5.1.19 -> 5.5.1.19
path_elq00906.kgml:
path_elq00906.kgml: Found a trail of span 5 without skipping any vertex
path_elq00906.kgml: 366 -> 322 -> 365 -> 245 -> 244
path_elq00906.kgml: R04787 -> R04798 -> R04800 -> R05341 -> R03824
path_elq00906.kgml: elq:Ga0102493_111663 -> elq:Ga0102493_111663 -> elq:Ga0102493_111663 -> elq:Ga0102493_111664 -> elq:Ga0102493_111664
path_elq00906.kgml: {1.3.5.5, 1.3.99.28, 1.3.99.29, 1.3.99.30, 1.3.99.31} -> {1.3.5.6, 1.3.99.26, 1.3.99.28, 1.3.99.30, 1.3.99.31} -> {1.3.5.6, 1.3.99.26, 1.3.99.30, 1.3.99.31} -> 5.5.1.19 -> 5.5.1.19
path_elq00906.kgml:
path_elq00906.kgml: Found a trail of span 4 containing skipped vertices
path_elq00906.kgml: 358 -> [322] -> 362 -> 245 -> 244
path_elq00906.kgml: R04787 -> [R04798] -> R04800 -> R05341 -> R03824
path_elq00906.kgml: elq:Ga0102493_111663 -> [elq:Ga0102493_111663] -> elq:Ga0102493_111663 -> elq:Ga0102493_111664 -> elq:Ga0102493_111664
path_elq00906.kgml: {1.3.5.5, 1.3.99.28, 1.3.99.29, 1.3.99.30, 1.3.99.31} -> [{1.3.5.6, 1.3.99.26, 1.3.99.28, 1.3.99.30, 1.3.99.31}] -> {1.3.5.6, 1.3.99.26, 1.3.99.30, 1.3.99.31} -> 5.5.1.19 -> 5.5.1.19
path_elq00906.kgml:
path_elq00906.kgml: Found a trail of span 4 containing skipped vertices
path_elq00906.kgml: 358 -> [322] -> 365 -> 245 -> 244
path_elq00906.kgml: R04787 -> [R04798] -> R04800 -> R05341 -> R03824
path_elq00906.kgml: elq:Ga0102493_111663 -> [elq:Ga0102493_111663] -> elq:Ga0102493_111663 -> elq:Ga0102493_111664 -> elq:Ga0102493_111664
path_elq00906.kgml: {1.3.5.5, 1.3.99.28, 1.3.99.29, 1.3.99.30, 1.3.99.31} -> [{1.3.5.6, 1.3.99.26, 1.3.99.28, 1.3.99.30, 1.3.99.31}] -> {1.3.5.6, 1.3.99.26, 1.3.99.30, 1.3.99.31} -> 5.5.1.19 -> 5.5.1.19
path_elq00906.kgml:
path_elq00906.kgml: Found a trail of span 4 without skipping any vertex
path_elq00906.kgml: 364 -> 360 -> 93 -> 92
path_elq00906.kgml: R04787 -> R04798 -> R04801 -> R07856
path_elq00906.kgml: elq:Ga0102493_111663 -> elq:Ga0102493_111663 -> elq:Ga0102493_111664 -> elq:Ga0102493_111664
path_elq00906.kgml: {1.3.5.5, 1.3.99.28, 1.3.99.29, 1.3.99.30, 1.3.99.31} -> {1.3.5.6, 1.3.99.26, 1.3.99.28, 1.3.99.30, 1.3.99.31} -> 5.5.1.19 -> 5.5.1.19
path_elq00906.kgml:
path_elq00906.kgml: Found a trail of span 4 containing skipped vertices
path_elq00906.kgml: 364 -> 360 -> 365 -> [245] -> 244
path_elq00906.kgml: R04787 -> R04798 -> R04800 -> [R05341] -> R03824
path_elq00906.kgml: elq:Ga0102493_111663 -> elq:Ga0102493_111663 -> elq:Ga0102493_111663 -> [elq:Ga0102493_111664] -> elq:Ga0102493_111664
path_elq00906.kgml: {1.3.5.5, 1.3.99.28, 1.3.99.29, 1.3.99.30, 1.3.99.31} -> {1.3.5.6, 1.3.99.26, 1.3.99.28, 1.3.99.30, 1.3.99.31} -> {1.3.5.6, 1.3.99.26, 1.3.99.30, 1.3.99.31} -> [5.5.1.19] -> 5.5.1.19
path_elq00906.kgml:
path_elq00906.kgml: Found a trail of span 4 without skipping any vertex
path_elq00906.kgml: 236 -> 221 -> 234 -> 223
path_elq00906.kgml: R05345 -> R07561 -> R07566 -> R07572
path_elq00906.kgml: elq:Ga0102493_111887 -> elq:Ga0102493_111888 -> elq:Ga0102493_111887 -> elq:Ga0102493_111888
path_elq00906.kgml: 1.14.99.63 -> 1.14.15.24 -> 1.14.99.64 -> 1.14.15.24
path_elq00906.kgml:
path_elq00906.kgml: Found a trail of span 4 without skipping any vertex
path_elq00906.kgml: 236 -> 226 -> 225 -> 230
path_elq00906.kgml: R05345 -> R07562 -> R07570 -> R07573
path_elq00906.kgml: elq:Ga0102493_111887 -> elq:Ga0102493_111888 -> elq:Ga0102493_111888 -> elq:Ga0102493_111887
path_elq00906.kgml: 1.14.99.63 -> 1.14.15.24 -> 1.14.15.24 -> 1.14.99.64
path_elq00906.kgml:
path_elq00906.kgml: Found a trail of span 4 without skipping any vertex
path_elq00906.kgml: 242 -> 241 -> 229 -> 230
path_elq00906.kgml: R07558 -> R07559 -> R07571 -> R07573
path_elq00906.kgml: elq:Ga0102493_111888 -> elq:Ga0102493_111888 -> elq:Ga0102493_111887 -> elq:Ga0102493_111887
path_elq00906.kgml: 1.14.15.24 -> 1.14.15.24 -> 1.14.99.64 -> 1.14.99.64
path_elq00906.kgml:
path_elq00906.kgml: Found a trail of span 4 containing skipped vertices
path_elq00906.kgml: 206 -> 203 -> [200] -> 205 -> 201
path_elq00906.kgml: R07519 -> R07520 -> [R07521] -> R07522 -> R07523
path_elq00906.kgml: elq:Ga0102493_111842 -> elq:Ga0102493_111841 -> [elq:Ga0102493_111840] -> elq:Ga0102493_111842 -> elq:Ga0102493_111841
path_elq00906.kgml: 4.2.1.131 -> 1.3.99.27 -> [2.1.1.210] -> 4.2.1.131 -> 1.3.99.27
path_elq00906.kgml:
path_elq00906.kgml: Found a trail of span 4 without skipping any vertex
path_elq00906.kgml: 366 -> 360 -> 93 -> 92
path_elq00906.kgml: R04787 -> R04798 -> R04801 -> R07856
path_elq00906.kgml: elq:Ga0102493_111663 -> elq:Ga0102493_111663 -> elq:Ga0102493_111664 -> elq:Ga0102493_111664
path_elq00906.kgml: {1.3.5.5, 1.3.99.28, 1.3.99.29, 1.3.99.30, 1.3.99.31} -> {1.3.5.6, 1.3.99.26, 1.3.99.28, 1.3.99.30, 1.3.99.31} -> 5.5.1.19 -> 5.5.1.19
path_elq00906.kgml:
path_elq00906.kgml: Found a trail of span 4 containing skipped vertices
path_elq00906.kgml: 366 -> 360 -> [365] -> 245 -> 244
path_elq00906.kgml: R04787 -> R04798 -> [R04800] -> R05341 -> R03824
path_elq00906.kgml: elq:Ga0102493_111663 -> elq:Ga0102493_111663 -> [elq:Ga0102493_111663] -> elq:Ga0102493_111664 -> elq:Ga0102493_111664
path_elq00906.kgml: {1.3.5.5, 1.3.99.28, 1.3.99.29, 1.3.99.30, 1.3.99.31} -> {1.3.5.6, 1.3.99.26, 1.3.99.28, 1.3.99.30, 1.3.99.31} -> [{1.3.5.6, 1.3.99.26, 1.3.99.30, 1.3.99.31}] -> 5.5.1.19 -> 5.5.1.19
path_elq00906.kgml:
path_elq00906.kgml: Found a trail of span 4 containing skipped vertices
path_elq00906.kgml: 364 -> 360 -> 362 -> [245] -> 244
path_elq00906.kgml: R04787 -> R04798 -> R04800 -> [R05341] -> R03824
path_elq00906.kgml: elq:Ga0102493_111663 -> elq:Ga0102493_111663 -> elq:Ga0102493_111663 -> [elq:Ga0102493_111664] -> elq:Ga0102493_111664
path_elq00906.kgml: {1.3.5.5, 1.3.99.28, 1.3.99.29, 1.3.99.30, 1.3.99.31} -> {1.3.5.6, 1.3.99.26, 1.3.99.28, 1.3.99.30, 1.3.99.31} -> {1.3.5.6, 1.3.99.26, 1.3.99.30, 1.3.99.31} -> [5.5.1.19] -> 5.5.1.19
path_elq00906.kgml:
path_elq00906.kgml: Found a trail of span 4 containing skipped vertices
path_elq00906.kgml: 364 -> [322] -> 362 -> 245 -> 244
path_elq00906.kgml: R04787 -> [R04798] -> R04800 -> R05341 -> R03824
path_elq00906.kgml: elq:Ga0102493_111663 -> [elq:Ga0102493_111663] -> elq:Ga0102493_111663 -> elq:Ga0102493_111664 -> elq:Ga0102493_111664
path_elq00906.kgml: {1.3.5.5, 1.3.99.28, 1.3.99.29, 1.3.99.30, 1.3.99.31} -> [{1.3.5.6, 1.3.99.26, 1.3.99.28, 1.3.99.30, 1.3.99.31}] -> {1.3.5.6, 1.3.99.26, 1.3.99.30, 1.3.99.31} -> 5.5.1.19 -> 5.5.1.19
path_elq00906.kgml:
path_elq00906.kgml: Found a trail of span 4 containing skipped vertices
path_elq00906.kgml: 364 -> [322] -> 365 -> 245 -> 244
path_elq00906.kgml: R04787 -> [R04798] -> R04800 -> R05341 -> R03824
path_elq00906.kgml: elq:Ga0102493_111663 -> [elq:Ga0102493_111663] -> elq:Ga0102493_111663 -> elq:Ga0102493_111664 -> elq:Ga0102493_111664
path_elq00906.kgml: {1.3.5.5, 1.3.99.28, 1.3.99.29, 1.3.99.30, 1.3.99.31} -> [{1.3.5.6, 1.3.99.26, 1.3.99.28, 1.3.99.30, 1.3.99.31}] -> {1.3.5.6, 1.3.99.26, 1.3.99.30, 1.3.99.31} -> 5.5.1.19 -> 5.5.1.19
path_elq00906.kgml:
path_elq00906.kgml: Found a trail of span 4 without skipping any vertex
path_elq00906.kgml: 366 -> 367 -> 93 -> 92
path_elq00906.kgml: R04787 -> R04798 -> R04801 -> R07856
path_elq00906.kgml: elq:Ga0102493_111663 -> elq:Ga0102493_111663 -> elq:Ga0102493_111664 -> elq:Ga0102493_111664
path_elq00906.kgml: {1.3.5.5, 1.3.99.28, 1.3.99.29, 1.3.99.30, 1.3.99.31} -> {1.3.5.6, 1.3.99.26, 1.3.99.28, 1.3.99.30, 1.3.99.31} -> 5.5.1.19 -> 5.5.1.19
path_elq00906.kgml:
path_elq00906.kgml: Found a trail of span 4 containing skipped vertices
path_elq00906.kgml: 366 -> 367 -> [365] -> 245 -> 244
path_elq00906.kgml: R04787 -> R04798 -> [R04800] -> R05341 -> R03824
path_elq00906.kgml: elq:Ga0102493_111663 -> elq:Ga0102493_111663 -> [elq:Ga0102493_111663] -> elq:Ga0102493_111664 -> elq:Ga0102493_111664
path_elq00906.kgml: {1.3.5.5, 1.3.99.28, 1.3.99.29, 1.3.99.30, 1.3.99.31} -> {1.3.5.6, 1.3.99.26, 1.3.99.28, 1.3.99.30, 1.3.99.31} -> [{1.3.5.6, 1.3.99.26, 1.3.99.30, 1.3.99.31}] -> 5.5.1.19 -> 5.5.1.19
path_elq00906.kgml:
path_elq00906.kgml: Found a trail of span 4 containing skipped vertices
path_elq00906.kgml: 366 -> [322] -> 362 -> 245 -> 244
path_elq00906.kgml: R04787 -> [R04798] -> R04800 -> R05341 -> R03824
path_elq00906.kgml: elq:Ga0102493_111663 -> [elq:Ga0102493_111663] -> elq:Ga0102493_111663 -> elq:Ga0102493_111664 -> elq:Ga0102493_111664
path_elq00906.kgml: {1.3.5.5, 1.3.99.28, 1.3.99.29, 1.3.99.30, 1.3.99.31} -> [{1.3.5.6, 1.3.99.26, 1.3.99.28, 1.3.99.30, 1.3.99.31}] -> {1.3.5.6, 1.3.99.26, 1.3.99.30, 1.3.99.31} -> 5.5.1.19 -> 5.5.1.19
path_elq00906.kgml:
path_elq00906.kgml: Found a trail of span 4 containing skipped vertices
path_elq00906.kgml: 366 -> [322] -> 365 -> 245 -> 244
path_elq00906.kgml: R04787 -> [R04798] -> R04800 -> R05341 -> R03824
path_elq00906.kgml: elq:Ga0102493_111663 -> [elq:Ga0102493_111663] -> elq:Ga0102493_111663 -> elq:Ga0102493_111664 -> elq:Ga0102493_111664
path_elq00906.kgml: {1.3.5.5, 1.3.99.28, 1.3.99.29, 1.3.99.30, 1.3.99.31} -> [{1.3.5.6, 1.3.99.26, 1.3.99.28, 1.3.99.30, 1.3.99.31}] -> {1.3.5.6, 1.3.99.26, 1.3.99.30, 1.3.99.31} -> 5.5.1.19 -> 5.5.1.19
path_elq00906.kgml:
path_elq00906.kgml: Found a trail of span 4 without skipping any vertex
path_elq00906.kgml: 366 -> 322 -> 93 -> 92
path_elq00906.kgml: R04787 -> R04798 -> R04801 -> R07856
path_elq00906.kgml: elq:Ga0102493_111663 -> elq:Ga0102493_111663 -> elq:Ga0102493_111664 -> elq:Ga0102493_111664
path_elq00906.kgml: {1.3.5.5, 1.3.99.28, 1.3.99.29, 1.3.99.30, 1.3.99.31} -> {1.3.5.6, 1.3.99.26, 1.3.99.28, 1.3.99.30, 1.3.99.31} -> 5.5.1.19 -> 5.5.1.19
path_elq00906.kgml:
path_elq00906.kgml: Found a trail of span 4 containing skipped vertices
path_elq00906.kgml: 366 -> 322 -> [365] -> 245 -> 244
path_elq00906.kgml: R04787 -> R04798 -> [R04800] -> R05341 -> R03824
path_elq00906.kgml: elq:Ga0102493_111663 -> elq:Ga0102493_111663 -> [elq:Ga0102493_111663] -> elq:Ga0102493_111664 -> elq:Ga0102493_111664
path_elq00906.kgml: {1.3.5.5, 1.3.99.28, 1.3.99.29, 1.3.99.30, 1.3.99.31} -> {1.3.5.6, 1.3.99.26, 1.3.99.28, 1.3.99.30, 1.3.99.31} -> [{1.3.5.6, 1.3.99.26, 1.3.99.30, 1.3.99.31}] -> 5.5.1.19 -> 5.5.1.19
path_elq00906.kgml:
path_elq00906.kgml: Found a trail of span 4 without skipping any vertex
path_elq00906.kgml: 242 -> 232 -> 233 -> 223
path_elq00906.kgml: R07558 -> R07565 -> R07567 -> R07572
path_elq00906.kgml: elq:Ga0102493_111888 -> elq:Ga0102493_111887 -> elq:Ga0102493_111887 -> elq:Ga0102493_111888
path_elq00906.kgml: 1.14.15.24 -> 1.14.99.64 -> 1.14.99.63 -> 1.14.15.24
path_elq00906.kgml:
path_elq00906.kgml: Found a trail of span 4 without skipping any vertex
path_elq00906.kgml: 242 -> 232 -> 225 -> 230
path_elq00906.kgml: R07558 -> R07565 -> R07570 -> R07573
path_elq00906.kgml: elq:Ga0102493_111888 -> elq:Ga0102493_111887 -> elq:Ga0102493_111888 -> elq:Ga0102493_111887
path_elq00906.kgml: 1.14.15.24 -> 1.14.99.64 -> 1.14.15.24 -> 1.14.99.64
path_elq00906.kgml:
path_elq00906.kgml: Found a trail of span 4 without skipping any vertex
path_elq00906.kgml: 242 -> 231 -> 224 -> 230
path_elq00906.kgml: R07558 -> R07564 -> R07569 -> R07573
path_elq00906.kgml: elq:Ga0102493_111888 -> elq:Ga0102493_111887 -> elq:Ga0102493_111888 -> elq:Ga0102493_111887
path_elq00906.kgml: 1.14.15.24 -> 1.14.99.63 -> 1.14.15.24 -> 1.14.99.64
path_elq00906.kgml:
path_elq00906.kgml: Found a trail of span 4 without skipping any vertex
path_elq00906.kgml: 236 -> 221 -> 224 -> 230
path_elq00906.kgml: R05345 -> R07561 -> R07569 -> R07573
path_elq00906.kgml: elq:Ga0102493_111887 -> elq:Ga0102493_111888 -> elq:Ga0102493_111888 -> elq:Ga0102493_111887
path_elq00906.kgml: 1.14.99.63 -> 1.14.15.24 -> 1.14.15.24 -> 1.14.99.64
path_elq00906.kgml:
path_elq00906.kgml: Found a trail of span 4 without skipping any vertex
path_elq00906.kgml: 236 -> 226 -> 233 -> 223
path_elq00906.kgml: R05345 -> R07562 -> R07567 -> R07572
path_elq00906.kgml: elq:Ga0102493_111887 -> elq:Ga0102493_111888 -> elq:Ga0102493_111887 -> elq:Ga0102493_111888
path_elq00906.kgml: 1.14.99.63 -> 1.14.15.24 -> 1.14.99.63 -> 1.14.15.24
path_elq00906.kgml:
path_elq00906.kgml: Found a trail of span 4 without skipping any vertex
path_elq00906.kgml: 236 -> 235 -> 222 -> 223
path_elq00906.kgml: R05345 -> R07563 -> R07568 -> R07572
path_elq00906.kgml: elq:Ga0102493_111887 -> elq:Ga0102493_111887 -> elq:Ga0102493_111888 -> elq:Ga0102493_111888
path_elq00906.kgml: 1.14.99.63 -> 1.14.99.63 -> 1.14.15.24 -> 1.14.15.24
path_elq00906.kgml:
path_elq00906.kgml: Found a trail of span 4 without skipping any vertex
path_elq00906.kgml: 242 -> 231 -> 234 -> 223
path_elq00906.kgml: R07558 -> R07564 -> R07566 -> R07572
path_elq00906.kgml: elq:Ga0102493_111888 -> elq:Ga0102493_111887 -> elq:Ga0102493_111887 -> elq:Ga0102493_111888
path_elq00906.kgml: 1.14.15.24 -> 1.14.99.63 -> 1.14.99.64 -> 1.14.15.24
path_elq00906.kgml:
path_elq00906.kgml: Found a trail of span 3 containing skipped vertices
path_elq00906.kgml: 358 -> [322] -> 93 -> 92
path_elq00906.kgml: R04787 -> [R04798] -> R04801 -> R07856
path_elq00906.kgml: elq:Ga0102493_111663 -> [elq:Ga0102493_111663] -> elq:Ga0102493_111664 -> elq:Ga0102493_111664
path_elq00906.kgml: {1.3.5.5, 1.3.99.28, 1.3.99.29, 1.3.99.30, 1.3.99.31} -> [{1.3.5.6, 1.3.99.26, 1.3.99.28, 1.3.99.30, 1.3.99.31}] -> 5.5.1.19 -> 5.5.1.19
path_elq00906.kgml:
path_elq00906.kgml: Found a trail of span 3 containing skipped vertices
path_elq00906.kgml: 358 -> [322 -> 365] -> 245 -> 244
path_elq00906.kgml: R04787 -> [R04798 -> R04800] -> R05341 -> R03824
path_elq00906.kgml: elq:Ga0102493_111663 -> [elq:Ga0102493_111663 -> elq:Ga0102493_111663] -> elq:Ga0102493_111664 -> elq:Ga0102493_111664
path_elq00906.kgml: {1.3.5.5, 1.3.99.28, 1.3.99.29, 1.3.99.30, 1.3.99.31} -> [{1.3.5.6, 1.3.99.26, 1.3.99.28, 1.3.99.30, 1.3.99.31} -> {1.3.5.6, 1.3.99.26, 1.3.99.30, 1.3.99.31}] -> 5.5.1.19 -> 5.5.1.19
path_elq00906.kgml:
path_elq00906.kgml: Found a trail of span 3 containing skipped vertices
path_elq00906.kgml: 236 -> 221 -> [224] -> 230
path_elq00906.kgml: R05345 -> R07561 -> [R07569] -> R07573
path_elq00906.kgml: elq:Ga0102493_111887 -> elq:Ga0102493_111888 -> [elq:Ga0102493_111888] -> elq:Ga0102493_111887
path_elq00906.kgml: 1.14.99.63 -> 1.14.15.24 -> [1.14.15.24] -> 1.14.99.64
path_elq00906.kgml:
path_elq00906.kgml: Found a trail of span 3 containing skipped vertices
path_elq00906.kgml: 236 -> 221 -> [234] -> 223
path_elq00906.kgml: R05345 -> R07561 -> [R07566] -> R07572
path_elq00906.kgml: elq:Ga0102493_111887 -> elq:Ga0102493_111888 -> [elq:Ga0102493_111887] -> elq:Ga0102493_111888
path_elq00906.kgml: 1.14.99.63 -> 1.14.15.24 -> [1.14.99.64] -> 1.14.15.24
path_elq00906.kgml:
path_elq00906.kgml: Found a trail of span 3 containing skipped vertices
path_elq00906.kgml: 236 -> 226 -> [225] -> 230
path_elq00906.kgml: R05345 -> R07562 -> [R07570] -> R07573
path_elq00906.kgml: elq:Ga0102493_111887 -> elq:Ga0102493_111888 -> [elq:Ga0102493_111888] -> elq:Ga0102493_111887
path_elq00906.kgml: 1.14.99.63 -> 1.14.15.24 -> [1.14.15.24] -> 1.14.99.64
path_elq00906.kgml:
path_elq00906.kgml: Found a trail of span 3 containing skipped vertices
path_elq00906.kgml: 236 -> 226 -> [233] -> 223
path_elq00906.kgml: R05345 -> R07562 -> [R07567] -> R07572
path_elq00906.kgml: elq:Ga0102493_111887 -> elq:Ga0102493_111888 -> [elq:Ga0102493_111887] -> elq:Ga0102493_111888
path_elq00906.kgml: 1.14.99.63 -> 1.14.15.24 -> [1.14.99.63] -> 1.14.15.24
path_elq00906.kgml:
path_elq00906.kgml: Found a trail of span 3 containing skipped vertices
path_elq00906.kgml: 242 -> [232] -> 233 -> 223
path_elq00906.kgml: R07558 -> [R07565] -> R07567 -> R07572
path_elq00906.kgml: elq:Ga0102493_111888 -> [elq:Ga0102493_111887] -> elq:Ga0102493_111887 -> elq:Ga0102493_111888
path_elq00906.kgml: 1.14.15.24 -> [1.14.99.64] -> 1.14.99.63 -> 1.14.15.24
path_elq00906.kgml:
path_elq00906.kgml: Found a trail of span 3 containing skipped vertices
path_elq00906.kgml: 242 -> [231] -> 224 -> 230
path_elq00906.kgml: R07558 -> [R07564] -> R07569 -> R07573
path_elq00906.kgml: elq:Ga0102493_111888 -> [elq:Ga0102493_111887] -> elq:Ga0102493_111888 -> elq:Ga0102493_111887
path_elq00906.kgml: 1.14.15.24 -> [1.14.99.63] -> 1.14.15.24 -> 1.14.99.64
path_elq00906.kgml:
path_elq00906.kgml: Found a trail of span 3 containing skipped vertices
path_elq00906.kgml: 242 -> [232] -> 225 -> 230
path_elq00906.kgml: R07558 -> [R07565] -> R07570 -> R07573
path_elq00906.kgml: elq:Ga0102493_111888 -> [elq:Ga0102493_111887] -> elq:Ga0102493_111888 -> elq:Ga0102493_111887
path_elq00906.kgml: 1.14.15.24 -> [1.14.99.64] -> 1.14.15.24 -> 1.14.99.64
path_elq00906.kgml:
path_elq00906.kgml: Found a trail of span 3 containing skipped vertices
path_elq00906.kgml: 242 -> [231] -> 234 -> 223
path_elq00906.kgml: R07558 -> [R07564] -> R07566 -> R07572
path_elq00906.kgml: elq:Ga0102493_111888 -> [elq:Ga0102493_111887] -> elq:Ga0102493_111887 -> elq:Ga0102493_111888
path_elq00906.kgml: 1.14.15.24 -> [1.14.99.63] -> 1.14.99.64 -> 1.14.15.24
path_elq00906.kgml:
path_elq00906.kgml: Found a trail of span 3 containing skipped vertices
path_elq00906.kgml: 242 -> [241] -> 229 -> 230
path_elq00906.kgml: R07558 -> [R07559] -> R07571 -> R07573
path_elq00906.kgml: elq:Ga0102493_111888 -> [elq:Ga0102493_111888] -> elq:Ga0102493_111887 -> elq:Ga0102493_111887
path_elq00906.kgml: 1.14.15.24 -> [1.14.15.24] -> 1.14.99.64 -> 1.14.99.64
path_elq00906.kgml:
path_elq00906.kgml: Found a trail of span 3 containing skipped vertices
path_elq00906.kgml: 242 -> 241 -> [229] -> 230
path_elq00906.kgml: R07558 -> R07559 -> [R07571] -> R07573
path_elq00906.kgml: elq:Ga0102493_111888 -> elq:Ga0102493_111888 -> [elq:Ga0102493_111887] -> elq:Ga0102493_111887
path_elq00906.kgml: 1.14.15.24 -> 1.14.15.24 -> [1.14.99.64] -> 1.14.99.64
path_elq00906.kgml:
path_elq00906.kgml: Found a trail of span 3 containing skipped vertices
path_elq00906.kgml: 206 -> [203 -> 200] -> 205 -> 201
path_elq00906.kgml: R07519 -> [R07520 -> R07521] -> R07522 -> R07523
path_elq00906.kgml: elq:Ga0102493_111842 -> [elq:Ga0102493_111841 -> elq:Ga0102493_111840] -> elq:Ga0102493_111842 -> elq:Ga0102493_111841
path_elq00906.kgml: 4.2.1.131 -> [1.3.99.27 -> 2.1.1.210] -> 4.2.1.131 -> 1.3.99.27
path_elq00906.kgml:
path_elq00906.kgml: Found a trail of span 3 containing skipped vertices
path_elq00906.kgml: 206 -> 203 -> [200 -> 205] -> 201
path_elq00906.kgml: R07519 -> R07520 -> [R07521 -> R07522] -> R07523
path_elq00906.kgml: elq:Ga0102493_111842 -> elq:Ga0102493_111841 -> [elq:Ga0102493_111840 -> elq:Ga0102493_111842] -> elq:Ga0102493_111841
path_elq00906.kgml: 4.2.1.131 -> 1.3.99.27 -> [2.1.1.210 -> 4.2.1.131] -> 1.3.99.27
path_elq00906.kgml:
path_elq00906.kgml: Found a trail of span 3 containing skipped vertices
path_elq00906.kgml: 366 -> 360 -> [93] -> 92
path_elq00906.kgml: R04787 -> R04798 -> [R04801] -> R07856
path_elq00906.kgml: elq:Ga0102493_111663 -> elq:Ga0102493_111663 -> [elq:Ga0102493_111664] -> elq:Ga0102493_111664
path_elq00906.kgml: {1.3.5.5, 1.3.99.28, 1.3.99.29, 1.3.99.30, 1.3.99.31} -> {1.3.5.6, 1.3.99.26, 1.3.99.28, 1.3.99.30, 1.3.99.31} -> [5.5.1.19] -> 5.5.1.19
path_elq00906.kgml:
path_elq00906.kgml: Found a trail of span 3 containing skipped vertices
path_elq00906.kgml: 366 -> 360 -> [365 -> 245] -> 244
path_elq00906.kgml: R04787 -> R04798 -> [R04800 -> R05341] -> R03824
path_elq00906.kgml: elq:Ga0102493_111663 -> elq:Ga0102493_111663 -> [elq:Ga0102493_111663 -> elq:Ga0102493_111664] -> elq:Ga0102493_111664
path_elq00906.kgml: {1.3.5.5, 1.3.99.28, 1.3.99.29, 1.3.99.30, 1.3.99.31} -> {1.3.5.6, 1.3.99.26, 1.3.99.28, 1.3.99.30, 1.3.99.31} -> [{1.3.5.6, 1.3.99.26, 1.3.99.30, 1.3.99.31} -> 5.5.1.19] -> 5.5.1.19
path_elq00906.kgml:
path_elq00906.kgml: Found a trail of span 3 containing skipped vertices
path_elq00906.kgml: 364 -> [322] -> 93 -> 92
path_elq00906.kgml: R04787 -> [R04798] -> R04801 -> R07856
path_elq00906.kgml: elq:Ga0102493_111663 -> [elq:Ga0102493_111663] -> elq:Ga0102493_111664 -> elq:Ga0102493_111664
path_elq00906.kgml: {1.3.5.5, 1.3.99.28, 1.3.99.29, 1.3.99.30, 1.3.99.31} -> [{1.3.5.6, 1.3.99.26, 1.3.99.28, 1.3.99.30, 1.3.99.31}] -> 5.5.1.19 -> 5.5.1.19
path_elq00906.kgml:
path_elq00906.kgml: Found a trail of span 3 containing skipped vertices
path_elq00906.kgml: 364 -> [322 -> 365] -> 245 -> 244
path_elq00906.kgml: R04787 -> [R04798 -> R04800] -> R05341 -> R03824
path_elq00906.kgml: elq:Ga0102493_111663 -> [elq:Ga0102493_111663 -> elq:Ga0102493_111663] -> elq:Ga0102493_111664 -> elq:Ga0102493_111664
path_elq00906.kgml: {1.3.5.5, 1.3.99.28, 1.3.99.29, 1.3.99.30, 1.3.99.31} -> [{1.3.5.6, 1.3.99.26, 1.3.99.28, 1.3.99.30, 1.3.99.31} -> {1.3.5.6, 1.3.99.26, 1.3.99.30, 1.3.99.31}] -> 5.5.1.19 -> 5.5.1.19
path_elq00906.kgml:
path_elq00906.kgml: Found a trail of span 3 containing skipped vertices
path_elq00906.kgml: 366 -> 367 -> [93] -> 92
path_elq00906.kgml: R04787 -> R04798 -> [R04801] -> R07856
path_elq00906.kgml: elq:Ga0102493_111663 -> elq:Ga0102493_111663 -> [elq:Ga0102493_111664] -> elq:Ga0102493_111664
path_elq00906.kgml: {1.3.5.5, 1.3.99.28, 1.3.99.29, 1.3.99.30, 1.3.99.31} -> {1.3.5.6, 1.3.99.26, 1.3.99.28, 1.3.99.30, 1.3.99.31} -> [5.5.1.19] -> 5.5.1.19
path_elq00906.kgml:
path_elq00906.kgml: Found a trail of span 3 containing skipped vertices
path_elq00906.kgml: 366 -> 367 -> [365 -> 245] -> 244
path_elq00906.kgml: R04787 -> R04798 -> [R04800 -> R05341] -> R03824
path_elq00906.kgml: elq:Ga0102493_111663 -> elq:Ga0102493_111663 -> [elq:Ga0102493_111663 -> elq:Ga0102493_111664] -> elq:Ga0102493_111664
path_elq00906.kgml: {1.3.5.5, 1.3.99.28, 1.3.99.29, 1.3.99.30, 1.3.99.31} -> {1.3.5.6, 1.3.99.26, 1.3.99.28, 1.3.99.30, 1.3.99.31} -> [{1.3.5.6, 1.3.99.26, 1.3.99.30, 1.3.99.31} -> 5.5.1.19] -> 5.5.1.19
path_elq00906.kgml:
path_elq00906.kgml: Found a trail of span 3 containing skipped vertices
path_elq00906.kgml: 366 -> [322] -> 93 -> 92
path_elq00906.kgml: R04787 -> [R04798] -> R04801 -> R07856
path_elq00906.kgml: elq:Ga0102493_111663 -> [elq:Ga0102493_111663] -> elq:Ga0102493_111664 -> elq:Ga0102493_111664
path_elq00906.kgml: {1.3.5.5, 1.3.99.28, 1.3.99.29, 1.3.99.30, 1.3.99.31} -> [{1.3.5.6, 1.3.99.26, 1.3.99.28, 1.3.99.30, 1.3.99.31}] -> 5.5.1.19 -> 5.5.1.19
path_elq00906.kgml:
path_elq00906.kgml: Found a trail of span 3 containing skipped vertices
path_elq00906.kgml: 366 -> [322 -> 365] -> 245 -> 244
path_elq00906.kgml: R04787 -> [R04798 -> R04800] -> R05341 -> R03824
path_elq00906.kgml: elq:Ga0102493_111663 -> [elq:Ga0102493_111663 -> elq:Ga0102493_111663] -> elq:Ga0102493_111664 -> elq:Ga0102493_111664
path_elq00906.kgml: {1.3.5.5, 1.3.99.28, 1.3.99.29, 1.3.99.30, 1.3.99.31} -> [{1.3.5.6, 1.3.99.26, 1.3.99.28, 1.3.99.30, 1.3.99.31} -> {1.3.5.6, 1.3.99.26, 1.3.99.30, 1.3.99.31}] -> 5.5.1.19 -> 5.5.1.19
path_elq00906.kgml:
path_elq00906.kgml: Found a trail of span 3 containing skipped vertices
path_elq00906.kgml: 366 -> 322 -> [93] -> 92
path_elq00906.kgml: R04787 -> R04798 -> [R04801] -> R07856
path_elq00906.kgml: elq:Ga0102493_111663 -> elq:Ga0102493_111663 -> [elq:Ga0102493_111664] -> elq:Ga0102493_111664
path_elq00906.kgml: {1.3.5.5, 1.3.99.28, 1.3.99.29, 1.3.99.30, 1.3.99.31} -> {1.3.5.6, 1.3.99.26, 1.3.99.28, 1.3.99.30, 1.3.99.31} -> [5.5.1.19] -> 5.5.1.19
path_elq00906.kgml:
path_elq00906.kgml: Found a trail of span 3 containing skipped vertices
path_elq00906.kgml: 366 -> 322 -> [365 -> 245] -> 244
path_elq00906.kgml: R04787 -> R04798 -> [R04800 -> R05341] -> R03824
path_elq00906.kgml: elq:Ga0102493_111663 -> elq:Ga0102493_111663 -> [elq:Ga0102493_111663 -> elq:Ga0102493_111664] -> elq:Ga0102493_111664
path_elq00906.kgml: {1.3.5.5, 1.3.99.28, 1.3.99.29, 1.3.99.30, 1.3.99.31} -> {1.3.5.6, 1.3.99.26, 1.3.99.28, 1.3.99.30, 1.3.99.31} -> [{1.3.5.6, 1.3.99.26, 1.3.99.30, 1.3.99.31} -> 5.5.1.19] -> 5.5.1.19
path_elq00906.kgml:
path_elq00906.kgml: Found a trail of span 3 containing skipped vertices
path_elq00906.kgml: 242 -> 232 -> [233] -> 223
path_elq00906.kgml: R07558 -> R07565 -> [R07567] -> R07572
path_elq00906.kgml: elq:Ga0102493_111888 -> elq:Ga0102493_111887 -> [elq:Ga0102493_111887] -> elq:Ga0102493_111888
path_elq00906.kgml: 1.14.15.24 -> 1.14.99.64 -> [1.14.99.63] -> 1.14.15.24
path_elq00906.kgml:
path_elq00906.kgml: Found a trail of span 3 containing skipped vertices
path_elq00906.kgml: 242 -> 232 -> [225] -> 230
path_elq00906.kgml: R07558 -> R07565 -> [R07570] -> R07573
path_elq00906.kgml: elq:Ga0102493_111888 -> elq:Ga0102493_111887 -> [elq:Ga0102493_111888] -> elq:Ga0102493_111887
path_elq00906.kgml: 1.14.15.24 -> 1.14.99.64 -> [1.14.15.24] -> 1.14.99.64
path_elq00906.kgml:
path_elq00906.kgml: Found a trail of span 3 containing skipped vertices
path_elq00906.kgml: 242 -> 231 -> [224] -> 230
path_elq00906.kgml: R07558 -> R07564 -> [R07569] -> R07573
path_elq00906.kgml: elq:Ga0102493_111888 -> elq:Ga0102493_111887 -> [elq:Ga0102493_111888] -> elq:Ga0102493_111887
path_elq00906.kgml: 1.14.15.24 -> 1.14.99.63 -> [1.14.15.24] -> 1.14.99.64
path_elq00906.kgml:
path_elq00906.kgml: Found a trail of span 3 containing skipped vertices
path_elq00906.kgml: 242 -> 231 -> [234] -> 223
path_elq00906.kgml: R07558 -> R07564 -> [R07566] -> R07572
path_elq00906.kgml: elq:Ga0102493_111888 -> elq:Ga0102493_111887 -> [elq:Ga0102493_111887] -> elq:Ga0102493_111888
path_elq00906.kgml: 1.14.15.24 -> 1.14.99.63 -> [1.14.99.64] -> 1.14.15.24
path_elq00906.kgml:
path_elq00906.kgml: Found a trail of span 3 containing skipped vertices
path_elq00906.kgml: 236 -> [226] -> 233 -> 223
path_elq00906.kgml: R05345 -> [R07562] -> R07567 -> R07572
path_elq00906.kgml: elq:Ga0102493_111887 -> [elq:Ga0102493_111888] -> elq:Ga0102493_111887 -> elq:Ga0102493_111888
path_elq00906.kgml: 1.14.99.63 -> [1.14.15.24] -> 1.14.99.63 -> 1.14.15.24
path_elq00906.kgml:
path_elq00906.kgml: Found a trail of span 3 containing skipped vertices
path_elq00906.kgml: 236 -> [235] -> 222 -> 223
path_elq00906.kgml: R05345 -> [R07563] -> R07568 -> R07572
path_elq00906.kgml: elq:Ga0102493_111887 -> [elq:Ga0102493_111887] -> elq:Ga0102493_111888 -> elq:Ga0102493_111888
path_elq00906.kgml: 1.14.99.63 -> [1.14.99.63] -> 1.14.15.24 -> 1.14.15.24
path_elq00906.kgml:
path_elq00906.kgml: Found a trail of span 3 containing skipped vertices
path_elq00906.kgml: 236 -> [221] -> 224 -> 230
path_elq00906.kgml: R05345 -> [R07561] -> R07569 -> R07573
path_elq00906.kgml: elq:Ga0102493_111887 -> [elq:Ga0102493_111888] -> elq:Ga0102493_111888 -> elq:Ga0102493_111887
path_elq00906.kgml: 1.14.99.63 -> [1.14.15.24] -> 1.14.15.24 -> 1.14.99.64
path_elq00906.kgml:
path_elq00906.kgml: Found a trail of span 3 containing skipped vertices
path_elq00906.kgml: 236 -> [226] -> 225 -> 230
path_elq00906.kgml: R05345 -> [R07562] -> R07570 -> R07573
path_elq00906.kgml: elq:Ga0102493_111887 -> [elq:Ga0102493_111888] -> elq:Ga0102493_111888 -> elq:Ga0102493_111887
path_elq00906.kgml: 1.14.99.63 -> [1.14.15.24] -> 1.14.15.24 -> 1.14.99.64
path_elq00906.kgml:
path_elq00906.kgml: Found a trail of span 3 containing skipped vertices
path_elq00906.kgml: 236 -> [221] -> 234 -> 223
path_elq00906.kgml: R05345 -> [R07561] -> R07566 -> R07572
path_elq00906.kgml: elq:Ga0102493_111887 -> [elq:Ga0102493_111888] -> elq:Ga0102493_111887 -> elq:Ga0102493_111888
path_elq00906.kgml: 1.14.99.63 -> [1.14.15.24] -> 1.14.99.64 -> 1.14.15.24
path_elq00906.kgml:
path_elq00906.kgml: Found a trail of span 3 containing skipped vertices
path_elq00906.kgml: 236 -> 235 -> [222] -> 223
path_elq00906.kgml: R05345 -> R07563 -> [R07568] -> R07572
path_elq00906.kgml: elq:Ga0102493_111887 -> elq:Ga0102493_111887 -> [elq:Ga0102493_111888] -> elq:Ga0102493_111888
path_elq00906.kgml: 1.14.99.63 -> 1.14.99.63 -> [1.14.15.24] -> 1.14.15.24
path_elq00906.kgml:
path_elq00906.kgml: Found a trail of span 3 containing skipped vertices
path_elq00906.kgml: 211 -> 202 -> [196] -> 209
path_elq00906.kgml: R07532 -> R07534 -> [R07535] -> R07536
path_elq00906.kgml: elq:Ga0102493_111842 -> elq:Ga0102493_111841 -> [elq:Ga0102493_111840] -> elq:Ga0102493_111842
path_elq00906.kgml: 4.2.1.131 -> 1.3.99.27 -> [2.1.1.210] -> 4.2.1.131
path_elq00906.kgml:
path_elq00906.kgml: Found a trail of span 2 containing skipped vertices
path_elq00906.kgml: 358 -> [322 -> 93] -> 92
path_elq00906.kgml: R04787 -> [R04798 -> R04801] -> R07856
path_elq00906.kgml: elq:Ga0102493_111663 -> [elq:Ga0102493_111663 -> elq:Ga0102493_111664] -> elq:Ga0102493_111664
path_elq00906.kgml: {1.3.5.5, 1.3.99.28, 1.3.99.29, 1.3.99.30, 1.3.99.31} -> [{1.3.5.6, 1.3.99.26, 1.3.99.28, 1.3.99.30, 1.3.99.31} -> 5.5.1.19] -> 5.5.1.19
path_elq00906.kgml:
path_elq00906.kgml: Found a trail of span 2 containing skipped vertices
path_elq00906.kgml: 358 -> [322 -> 365 -> 245] -> 244
path_elq00906.kgml: R04787 -> [R04798 -> R04800 -> R05341] -> R03824
path_elq00906.kgml: elq:Ga0102493_111663 -> [elq:Ga0102493_111663 -> elq:Ga0102493_111663 -> elq:Ga0102493_111664] -> elq:Ga0102493_111664
path_elq00906.kgml: {1.3.5.5, 1.3.99.28, 1.3.99.29, 1.3.99.30, 1.3.99.31} -> [{1.3.5.6, 1.3.99.26, 1.3.99.28, 1.3.99.30, 1.3.99.31} -> {1.3.5.6, 1.3.99.26, 1.3.99.30, 1.3.99.31} -> 5.5.1.19] -> 5.5.1.19
path_elq00906.kgml:
path_elq00906.kgml: Found a trail of span 2 containing skipped vertices
path_elq00906.kgml: 242 -> [241 -> 229] -> 230
path_elq00906.kgml: R07558 -> [R07559 -> R07571] -> R07573
path_elq00906.kgml: elq:Ga0102493_111888 -> [elq:Ga0102493_111888 -> elq:Ga0102493_111887] -> elq:Ga0102493_111887
path_elq00906.kgml: 1.14.15.24 -> [1.14.15.24 -> 1.14.99.64] -> 1.14.99.64
path_elq00906.kgml:
path_elq00906.kgml: Found a trail of span 2 containing skipped vertices
path_elq00906.kgml: 206 -> [203 -> 200 -> 205] -> 201
path_elq00906.kgml: R07519 -> [R07520 -> R07521 -> R07522] -> R07523
path_elq00906.kgml: elq:Ga0102493_111842 -> [elq:Ga0102493_111841 -> elq:Ga0102493_111840 -> elq:Ga0102493_111842] -> elq:Ga0102493_111841
path_elq00906.kgml: 4.2.1.131 -> [1.3.99.27 -> 2.1.1.210 -> 4.2.1.131] -> 1.3.99.27
path_elq00906.kgml:
path_elq00906.kgml: Found a trail of span 2 containing skipped vertices
path_elq00906.kgml: 364 -> [322 -> 93] -> 92
path_elq00906.kgml: R04787 -> [R04798 -> R04801] -> R07856
path_elq00906.kgml: elq:Ga0102493_111663 -> [elq:Ga0102493_111663 -> elq:Ga0102493_111664] -> elq:Ga0102493_111664
path_elq00906.kgml: {1.3.5.5, 1.3.99.28, 1.3.99.29, 1.3.99.30, 1.3.99.31} -> [{1.3.5.6, 1.3.99.26, 1.3.99.28, 1.3.99.30, 1.3.99.31} -> 5.5.1.19] -> 5.5.1.19
path_elq00906.kgml:
path_elq00906.kgml: Found a trail of span 2 containing skipped vertices
path_elq00906.kgml: 364 -> [322 -> 365 -> 245] -> 244
path_elq00906.kgml: R04787 -> [R04798 -> R04800 -> R05341] -> R03824
path_elq00906.kgml: elq:Ga0102493_111663 -> [elq:Ga0102493_111663 -> elq:Ga0102493_111663 -> elq:Ga0102493_111664] -> elq:Ga0102493_111664
path_elq00906.kgml: {1.3.5.5, 1.3.99.28, 1.3.99.29, 1.3.99.30, 1.3.99.31} -> [{1.3.5.6, 1.3.99.26, 1.3.99.28, 1.3.99.30, 1.3.99.31} -> {1.3.5.6, 1.3.99.26, 1.3.99.30, 1.3.99.31} -> 5.5.1.19] -> 5.5.1.19
path_elq00906.kgml:
path_elq00906.kgml: Found a trail of span 2 containing skipped vertices
path_elq00906.kgml: 366 -> [322 -> 93] -> 92
path_elq00906.kgml: R04787 -> [R04798 -> R04801] -> R07856
path_elq00906.kgml: elq:Ga0102493_111663 -> [elq:Ga0102493_111663 -> elq:Ga0102493_111664] -> elq:Ga0102493_111664
path_elq00906.kgml: {1.3.5.5, 1.3.99.28, 1.3.99.29, 1.3.99.30, 1.3.99.31} -> [{1.3.5.6, 1.3.99.26, 1.3.99.28, 1.3.99.30, 1.3.99.31} -> 5.5.1.19] -> 5.5.1.19
path_elq00906.kgml:
path_elq00906.kgml: Found a trail of span 2 containing skipped vertices
path_elq00906.kgml: 366 -> [322 -> 365 -> 245] -> 244
path_elq00906.kgml: R04787 -> [R04798 -> R04800 -> R05341] -> R03824
path_elq00906.kgml: elq:Ga0102493_111663 -> [elq:Ga0102493_111663 -> elq:Ga0102493_111663 -> elq:Ga0102493_111664] -> elq:Ga0102493_111664
path_elq00906.kgml: {1.3.5.5, 1.3.99.28, 1.3.99.29, 1.3.99.30, 1.3.99.31} -> [{1.3.5.6, 1.3.99.26, 1.3.99.28, 1.3.99.30, 1.3.99.31} -> {1.3.5.6, 1.3.99.26, 1.3.99.30, 1.3.99.31} -> 5.5.1.19] -> 5.5.1.19
path_elq00906.kgml:
path_elq00906.kgml: Found a trail of span 2 containing skipped vertices
path_elq00906.kgml: 236 -> [235 -> 222] -> 223
path_elq00906.kgml: R05345 -> [R07563 -> R07568] -> R07572
path_elq00906.kgml: elq:Ga0102493_111887 -> [elq:Ga0102493_111887 -> elq:Ga0102493_111888] -> elq:Ga0102493_111888
path_elq00906.kgml: 1.14.99.63 -> [1.14.99.63 -> 1.14.15.24] -> 1.14.15.24
path_elq00906.kgml:
path_elq00906.kgml: --- 10.48 seconds ---

path_elq00910.kgml: Nitrogen metabolism
path_elq00910.kgml: Initialization took 0.13 seconds
path_elq00910.kgml: (not found)
path_elq00910.kgml: --- 0.17 seconds ---

path_elq00920.kgml: Sulfur metabolism
path_elq00920.kgml: Initialization took 0.28 seconds
path_elq00920.kgml:
path_elq00920.kgml: Found a trail of span 3 without skipping any vertex
path_elq00920.kgml: 42 -> 39 -> 38
path_elq00920.kgml: R00529 -> R00509 -> R00508
path_elq00920.kgml: {elq:Ga0102493_111136, elq:Ga0102493_111137} -> elq:Ga0102493_111136 -> elq:Ga0102493_111135
path_elq00920.kgml: 2.7.7.4 -> 2.7.1.25 -> 3.1.3.7
path_elq00920.kgml:
path_elq00920.kgml: Found a trail of span 2 without skipping any vertex
path_elq00920.kgml: 160 -> 159
path_elq00920.kgml: R00529 -> R00509
path_elq00920.kgml: {elq:Ga0102493_111136, elq:Ga0102493_111137} -> elq:Ga0102493_111136
path_elq00920.kgml: 2.7.7.4 -> 2.7.1.25
path_elq00920.kgml:
path_elq00920.kgml: Found a trail of span 2 containing skipped vertices
path_elq00920.kgml: 48 -> 31
path_elq00920.kgml: R02021 -> R00858
path_elq00920.kgml: elq:Ga0102493_11178 -> elq:Ga0102493_11176
path_elq00920.kgml: 1.8.4.8 -> 1.8.1.2
path_elq00920.kgml: Skipped genes: elq:Ga0102493_11177
path_elq00920.kgml:
path_elq00920.kgml: --- 0.50 seconds ---

path_elq00930.kgml: Caprolactam degradation
path_elq00930.kgml: Initialization took 0.13 seconds
path_elq00930.kgml: (not found)
path_elq00930.kgml: --- 0.18 seconds ---

path_elq00970.kgml: Aminoacyl-tRNA biosynthesis
path_elq00970.kgml: Initialization took 0.93 seconds
path_elq00970.kgml: (not found)
path_elq00970.kgml: --- 0.98 seconds ---

path_elq00984.kgml: Steroid degradation
path_elq00984.kgml: Initialization took 0.05 seconds
path_elq00984.kgml: (not found)
path_elq00984.kgml: --- 0.09 seconds ---

path_elq01040.kgml: Biosynthesis of unsaturated fatty acids
path_elq01040.kgml: Initialization took 0.08 seconds
path_elq01040.kgml: (not found)
path_elq01040.kgml: --- 0.13 seconds ---

path_elq01054.kgml: Nonribosomal peptide structures
path_elq01054.kgml: Initialization took 0.05 seconds
path_elq01054.kgml: (not found)
path_elq01054.kgml: --- 0.09 seconds ---

--- 99.13 seconds ---
