# Supplementary material for: CoMetGeNe: mining conserved neighborhood patterns in metabolic and genomic contexts
Source: BMC Bioinformatics. 2019 Jan 10;20:19. doi: 10.1186/s12859-018-2542-2 (PMC6327494; doi:10.1186/s12859-018-2542-2)
Supplement: Supplementary file 14 — Trail finding results for completely assembled representative bacterial genomes present in NCBI Genomes. Of the 1,545 fully assembled representative bacterial genomes in NCBI, corresponding entries have been identified in KEGG for 1,467 species, for which trail finding has been performed for all combinations of gap parameters δG and δD ranging from 0 to 3. This additional file is available from https://doi.org/10.6084/m9.figshare.7288769. (GZ 178,532 kb) [file 12859_2018_2542_MOESM14_ESM.gz › results/mgm_dG1_dD3.hnet]

--- delta_G = 1, delta_D = 3 ---

path_mgm00010.kgml: Glycolysis / Gluconeogenesis
path_mgm00010.kgml: Initialization took 1.18 seconds
path_mgm00010.kgml:
path_mgm00010.kgml: Found a trail of span 2 containing skipped vertices
path_mgm00010.kgml: 76 -> [57] -> 58
path_mgm00010.kgml: R01512 -> [R01061] -> R01015
path_mgm00010.kgml: mgm:Mmc1_1886 -> [{mgm:Mmc1_0446, mgm:Mmc1_2399, mgm:Mmc1_2970}] -> mgm:Mmc1_1885
path_mgm00010.kgml: 2.7.2.3 -> [{1.2.1.12, 1.2.1.59}] -> 5.3.1.1
path_mgm00010.kgml:
path_mgm00010.kgml: --- 1.38 seconds ---

path_mgm00020.kgml: Citrate cycle (TCA cycle)
path_mgm00020.kgml: Initialization took 0.58 seconds
path_mgm00020.kgml:
path_mgm00020.kgml: Found a trail of span 4 containing skipped vertices
path_mgm00020.kgml: 30 -> 31 -> 28 -> [30] -> 29
path_mgm00020.kgml: R03316 -> R02570 -> R07618 -> [R03316] -> R00621
path_mgm00020.kgml: mgm:Mmc1_2395 -> mgm:Mmc1_2396 -> {mgm:Mmc1_1453, mgm:Mmc1_2397, mgm:Mmc1_3245} -> [mgm:Mmc1_2395] -> mgm:Mmc1_2395
path_mgm00020.kgml: 1.2.4.2 -> 2.3.1.61 -> 1.8.1.4 -> [1.2.4.2] -> 1.2.4.2
path_mgm00020.kgml:
path_mgm00020.kgml: Found a trail of span 2 without skipping any vertex
path_mgm00020.kgml: 99 -> 32
path_mgm00020.kgml: R01197 -> R00405
path_mgm00020.kgml: {mgm:Mmc1_1749, mgm:Mmc1_1750} -> {mgm:Mmc1_1747, mgm:Mmc1_1748}
path_mgm00020.kgml: {1.2.7.11, 1.2.7.3} -> 6.2.1.5
path_mgm00020.kgml:
path_mgm00020.kgml: --- 7.18 seconds ---

path_mgm00030.kgml: Pentose phosphate pathway
path_mgm00030.kgml: Initialization took 0.58 seconds
path_mgm00030.kgml:
path_mgm00030.kgml: Found a trail of span 2 without skipping any vertex
path_mgm00030.kgml: 49 -> 46
path_mgm00030.kgml: R01830 -> R01641
path_mgm00030.kgml: {mgm:Mmc1_0614, mgm:Mmc1_0615, mgm:Mmc1_1058, mgm:Mmc1_1059, mgm:Mmc1_3479} -> {mgm:Mmc1_0614, mgm:Mmc1_0615, mgm:Mmc1_1058, mgm:Mmc1_1059, mgm:Mmc1_3479}
path_mgm00030.kgml: 2.2.1.1 -> 2.2.1.1
path_mgm00030.kgml:
path_mgm00030.kgml: --- 0.80 seconds ---

path_mgm00040.kgml: Pentose and glucuronate interconversions
path_mgm00040.kgml: Initialization took 0.08 seconds
path_mgm00040.kgml:
path_mgm00040.kgml: Found a trail of span 2 containing skipped vertices
path_mgm00040.kgml: 96 -> 98
path_mgm00040.kgml: R00289 -> R00286
path_mgm00040.kgml: mgm:Mmc1_0335 -> mgm:Mmc1_0333
path_mgm00040.kgml: {2.7.7.64, 2.7.7.9} -> 1.1.1.22
path_mgm00040.kgml: Skipped genes: mgm:Mmc1_0334
path_mgm00040.kgml:
path_mgm00040.kgml: --- 0.14 seconds ---

path_mgm00051.kgml: Fructose and mannose metabolism
path_mgm00051.kgml: Initialization took 0.28 seconds
path_mgm00051.kgml: (not found)
path_mgm00051.kgml: --- 0.36 seconds ---

path_mgm00052.kgml: Galactose metabolism
path_mgm00052.kgml: Initialization took 0.13 seconds
path_mgm00052.kgml: (not found)
path_mgm00052.kgml: --- 0.17 seconds ---

path_mgm00061.kgml: Fatty acid biosynthesis
path_mgm00061.kgml: Initialization took 0.34 seconds
path_mgm00061.kgml:
path_mgm00061.kgml: Found a trail of span 17 containing skipped vertices
path_mgm00061.kgml: 147 -> 259 -> 142 -> [268 -> 51] -> 63 -> 130 -> [270 -> 125] -> 62 -> 119 -> [276 -> 22] -> 61 -> 108 -> [278 -> 21] -> 60 -> 97 -> [280 -> 92] -> 59 -> 86 -> [283 -> 19] -> 58 -> 75 -> [286 -> 18] -> 53 -> 54
path_mgm00061.kgml: R01626 -> R04355 -> R04533 -> [R04428 -> R04429] -> R04952 -> R04953 -> [R04954 -> {R04955, R04956}] -> R04957 -> R04536 -> [R04537 -> R04958] -> R04960 -> R04534 -> [R04535 -> R04961] -> R04963 -> R04964 -> [R04965 -> {R04724, R04725}] -> R04726 -> R04566 -> [R04568 -> R04966] -> R04968 -> R04543 -> [R04544 -> R04969] -> R07762 -> R07763
path_mgm00061.kgml: mgm:Mmc1_1875 -> mgm:Mmc1_1872 -> mgm:Mmc1_1874 -> [mgm:Mmc1_1850 -> mgm:Mmc1_3574] -> mgm:Mmc1_1872 -> mgm:Mmc1_1874 -> [mgm:Mmc1_1850 -> mgm:Mmc1_3620] -> mgm:Mmc1_1872 -> mgm:Mmc1_1874 -> [mgm:Mmc1_1850 -> mgm:Mmc1_3574] -> mgm:Mmc1_1872 -> mgm:Mmc1_1874 -> [mgm:Mmc1_1850 -> mgm:Mmc1_3574] -> mgm:Mmc1_1872 -> mgm:Mmc1_1874 -> [mgm:Mmc1_1850 -> mgm:Mmc1_3620] -> mgm:Mmc1_1872 -> mgm:Mmc1_1874 -> [mgm:Mmc1_1850 -> mgm:Mmc1_3574] -> mgm:Mmc1_1872 -> mgm:Mmc1_1874 -> [mgm:Mmc1_1850 -> mgm:Mmc1_3574] -> mgm:Mmc1_1872 -> mgm:Mmc1_1874
path_mgm00061.kgml: {2.3.1.39, 2.3.1.85, 2.3.1.86} -> {2.3.1.179, 2.3.1.41, 2.3.1.85, 2.3.1.86} -> {1.1.1.100, 2.3.1.85, 2.3.1.86} -> [{2.3.1.85, 2.3.1.86, 4.2.1.59} -> 1.3.1.9] -> {2.3.1.179, 2.3.1.41, 2.3.1.85, 2.3.1.86} -> {1.1.1.100, 2.3.1.85, 2.3.1.86} -> [{2.3.1.85, 2.3.1.86, 4.2.1.59} -> {1.3.1.9, 1.3.1.10, 1.3.1.104, 1.3.1.39, 2.3.1.85, 2.3.1.86}] -> {2.3.1.179, 2.3.1.41, 2.3.1.85, 2.3.1.86} -> {1.1.1.100, 2.3.1.85, 2.3.1.86} -> [{2.3.1.85, 2.3.1.86, 4.2.1.59} -> 1.3.1.9] -> {2.3.1.179, 2.3.1.41, 2.3.1.85, 2.3.1.86} -> {1.1.1.100, 2.3.1.85, 2.3.1.86} -> [{2.3.1.85, 2.3.1.86, 4.2.1.59} -> 1.3.1.9] -> {2.3.1.179, 2.3.1.41, 2.3.1.85, 2.3.1.86} -> {1.1.1.100, 2.3.1.85, 2.3.1.86} -> [{2.3.1.85, 2.3.1.86, 4.2.1.59} -> {1.3.1.9, 1.3.1.10, 1.3.1.104, 1.3.1.39, 2.3.1.85, 2.3.1.86}] -> {2.3.1.179, 2.3.1.41, 2.3.1.85, 2.3.1.86} -> {1.1.1.100, 2.3.1.85, 2.3.1.86} -> [{2.3.1.85, 2.3.1.86, 4.2.1.59} -> 1.3.1.9] -> {2.3.1.179, 2.3.1.41, 2.3.1.85, 2.3.1.86} -> {1.1.1.100, 2.3.1.85, 2.3.1.86} -> [{2.3.1.85, 2.3.1.86, 4.2.1.59} -> 1.3.1.9] -> {2.3.1.179, 2.3.1.199, 2.3.1.41} -> 1.1.1.100
path_mgm00061.kgml: Skipped genes: mgm:Mmc1_1873
path_mgm00061.kgml:
path_mgm00061.kgml: Found a trail of span 16 containing skipped vertices
path_mgm00061.kgml: 147 -> 259 -> 142 -> [268 -> 51] -> 63 -> 130 -> [270 -> 125 -> 62] -> 119 -> [276 -> 22] -> 61 -> 108 -> [278 -> 21] -> 60 -> 97 -> [280 -> 92] -> 59 -> 86 -> [283 -> 19] -> 58 -> 75 -> [286 -> 18] -> 53 -> 54
path_mgm00061.kgml: R01626 -> R04355 -> R04533 -> [R04428 -> R04429] -> R04952 -> R04953 -> [R04954 -> {R04955, R04956} -> R04957] -> R04536 -> [R04537 -> R04958] -> R04960 -> R04534 -> [R04535 -> R04961] -> R04963 -> R04964 -> [R04965 -> {R04724, R04725}] -> R04726 -> R04566 -> [R04568 -> R04966] -> R04968 -> R04543 -> [R04544 -> R04969] -> R07762 -> R07763
path_mgm00061.kgml: mgm:Mmc1_1875 -> mgm:Mmc1_1872 -> mgm:Mmc1_1874 -> [mgm:Mmc1_1850 -> mgm:Mmc1_3574] -> mgm:Mmc1_1872 -> mgm:Mmc1_1874 -> [mgm:Mmc1_1850 -> mgm:Mmc1_3620 -> mgm:Mmc1_1872] -> mgm:Mmc1_1874 -> [mgm:Mmc1_1850 -> mgm:Mmc1_3574] -> mgm:Mmc1_1872 -> mgm:Mmc1_1874 -> [mgm:Mmc1_1850 -> mgm:Mmc1_3574] -> mgm:Mmc1_1872 -> mgm:Mmc1_1874 -> [mgm:Mmc1_1850 -> mgm:Mmc1_3620] -> mgm:Mmc1_1872 -> mgm:Mmc1_1874 -> [mgm:Mmc1_1850 -> mgm:Mmc1_3574] -> mgm:Mmc1_1872 -> mgm:Mmc1_1874 -> [mgm:Mmc1_1850 -> mgm:Mmc1_3574] -> mgm:Mmc1_1872 -> mgm:Mmc1_1874
path_mgm00061.kgml: {2.3.1.39, 2.3.1.85, 2.3.1.86} -> {2.3.1.179, 2.3.1.41, 2.3.1.85, 2.3.1.86} -> {1.1.1.100, 2.3.1.85, 2.3.1.86} -> [{2.3.1.85, 2.3.1.86, 4.2.1.59} -> 1.3.1.9] -> {2.3.1.179, 2.3.1.41, 2.3.1.85, 2.3.1.86} -> {1.1.1.100, 2.3.1.85, 2.3.1.86} -> [{2.3.1.85, 2.3.1.86, 4.2.1.59} -> {1.3.1.9, 1.3.1.10, 1.3.1.104, 1.3.1.39, 2.3.1.85, 2.3.1.86} -> {2.3.1.179, 2.3.1.41, 2.3.1.85, 2.3.1.86}] -> {1.1.1.100, 2.3.1.85, 2.3.1.86} -> [{2.3.1.85, 2.3.1.86, 4.2.1.59} -> 1.3.1.9] -> {2.3.1.179, 2.3.1.41, 2.3.1.85, 2.3.1.86} -> {1.1.1.100, 2.3.1.85, 2.3.1.86} -> [{2.3.1.85, 2.3.1.86, 4.2.1.59} -> 1.3.1.9] -> {2.3.1.179, 2.3.1.41, 2.3.1.85, 2.3.1.86} -> {1.1.1.100, 2.3.1.85, 2.3.1.86} -> [{2.3.1.85, 2.3.1.86, 4.2.1.59} -> {1.3.1.9, 1.3.1.10, 1.3.1.104, 1.3.1.39, 2.3.1.85, 2.3.1.86}] -> {2.3.1.179, 2.3.1.41, 2.3.1.85, 2.3.1.86} -> {1.1.1.100, 2.3.1.85, 2.3.1.86} -> [{2.3.1.85, 2.3.1.86, 4.2.1.59} -> 1.3.1.9] -> {2.3.1.179, 2.3.1.41, 2.3.1.85, 2.3.1.86} -> {1.1.1.100, 2.3.1.85, 2.3.1.86} -> [{2.3.1.85, 2.3.1.86, 4.2.1.59} -> 1.3.1.9] -> {2.3.1.179, 2.3.1.199, 2.3.1.41} -> 1.1.1.100
path_mgm00061.kgml: Skipped genes: mgm:Mmc1_1873
path_mgm00061.kgml:
path_mgm00061.kgml: Found a trail of span 16 containing skipped vertices
path_mgm00061.kgml: 147 -> 259 -> 142 -> [268 -> 51] -> 63 -> 130 -> [270 -> 125] -> 62 -> 119 -> [276 -> 22] -> 61 -> 108 -> [278 -> 103 -> 60] -> 97 -> [280 -> 92] -> 59 -> 86 -> [283 -> 19] -> 58 -> 75 -> [286 -> 18] -> 53 -> 54
path_mgm00061.kgml: R01626 -> R04355 -> R04533 -> [R04428 -> R04429] -> R04952 -> R04953 -> [R04954 -> {R04955, R04956}] -> R04957 -> R04536 -> [R04537 -> R04958] -> R04960 -> R04534 -> [R04535 -> {R04961, R04962} -> R04963] -> R04964 -> [R04965 -> {R04724, R04725}] -> R04726 -> R04566 -> [R04568 -> R04966] -> R04968 -> R04543 -> [R04544 -> R04969] -> R07762 -> R07763
path_mgm00061.kgml: mgm:Mmc1_1875 -> mgm:Mmc1_1872 -> mgm:Mmc1_1874 -> [mgm:Mmc1_1850 -> mgm:Mmc1_3574] -> mgm:Mmc1_1872 -> mgm:Mmc1_1874 -> [mgm:Mmc1_1850 -> mgm:Mmc1_3620] -> mgm:Mmc1_1872 -> mgm:Mmc1_1874 -> [mgm:Mmc1_1850 -> mgm:Mmc1_3574] -> mgm:Mmc1_1872 -> mgm:Mmc1_1874 -> [mgm:Mmc1_1850 -> mgm:Mmc1_3620 -> mgm:Mmc1_1872] -> mgm:Mmc1_1874 -> [mgm:Mmc1_1850 -> mgm:Mmc1_3620] -> mgm:Mmc1_1872 -> mgm:Mmc1_1874 -> [mgm:Mmc1_1850 -> mgm:Mmc1_3574] -> mgm:Mmc1_1872 -> mgm:Mmc1_1874 -> [mgm:Mmc1_1850 -> mgm:Mmc1_3574] -> mgm:Mmc1_1872 -> mgm:Mmc1_1874
path_mgm00061.kgml: {2.3.1.39, 2.3.1.85, 2.3.1.86} -> {2.3.1.179, 2.3.1.41, 2.3.1.85, 2.3.1.86} -> {1.1.1.100, 2.3.1.85, 2.3.1.86} -> [{2.3.1.85, 2.3.1.86, 4.2.1.59} -> 1.3.1.9] -> {2.3.1.179, 2.3.1.41, 2.3.1.85, 2.3.1.86} -> {1.1.1.100, 2.3.1.85, 2.3.1.86} -> [{2.3.1.85, 2.3.1.86, 4.2.1.59} -> {1.3.1.9, 1.3.1.10, 1.3.1.104, 1.3.1.39, 2.3.1.85, 2.3.1.86}] -> {2.3.1.179, 2.3.1.41, 2.3.1.85, 2.3.1.86} -> {1.1.1.100, 2.3.1.85, 2.3.1.86} -> [{2.3.1.85, 2.3.1.86, 4.2.1.59} -> 1.3.1.9] -> {2.3.1.179, 2.3.1.41, 2.3.1.85, 2.3.1.86} -> {1.1.1.100, 2.3.1.85, 2.3.1.86} -> [{2.3.1.85, 2.3.1.86, 4.2.1.59} -> {1.3.1.9, 1.3.1.10, 1.3.1.104, 1.3.1.39, 2.3.1.85, 2.3.1.86} -> {2.3.1.179, 2.3.1.41, 2.3.1.85, 2.3.1.86}] -> {1.1.1.100, 2.3.1.85, 2.3.1.86} -> [{2.3.1.85, 2.3.1.86, 4.2.1.59} -> {1.3.1.9, 1.3.1.10, 1.3.1.104, 1.3.1.39, 2.3.1.85, 2.3.1.86}] -> {2.3.1.179, 2.3.1.41, 2.3.1.85, 2.3.1.86} -> {1.1.1.100, 2.3.1.85, 2.3.1.86} -> [{2.3.1.85, 2.3.1.86, 4.2.1.59} -> 1.3.1.9] -> {2.3.1.179, 2.3.1.41, 2.3.1.85, 2.3.1.86} -> {1.1.1.100, 2.3.1.85, 2.3.1.86} -> [{2.3.1.85, 2.3.1.86, 4.2.1.59} -> 1.3.1.9] -> {2.3.1.179, 2.3.1.199, 2.3.1.41} -> 1.1.1.100
path_mgm00061.kgml: Skipped genes: mgm:Mmc1_1873
path_mgm00061.kgml:
path_mgm00061.kgml: Found a trail of span 16 containing skipped vertices
path_mgm00061.kgml: 147 -> 259 -> 142 -> [268 -> 51] -> 63 -> 130 -> [270 -> 125] -> 62 -> 119 -> [276 -> 22] -> 61 -> 108 -> [278 -> 21] -> 60 -> 97 -> [280 -> 92] -> 59 -> 86 -> [283 -> 19] -> 58 -> [75 -> 286 -> 18] -> 53 -> 54
path_mgm00061.kgml: R01626 -> R04355 -> R04533 -> [R04428 -> R04429] -> R04952 -> R04953 -> [R04954 -> {R04955, R04956}] -> R04957 -> R04536 -> [R04537 -> R04958] -> R04960 -> R04534 -> [R04535 -> R04961] -> R04963 -> R04964 -> [R04965 -> {R04724, R04725}] -> R04726 -> R04566 -> [R04568 -> R04966] -> R04968 -> [R04543 -> R04544 -> R04969] -> R07762 -> R07763
path_mgm00061.kgml: mgm:Mmc1_1875 -> mgm:Mmc1_1872 -> mgm:Mmc1_1874 -> [mgm:Mmc1_1850 -> mgm:Mmc1_3574] -> mgm:Mmc1_1872 -> mgm:Mmc1_1874 -> [mgm:Mmc1_1850 -> mgm:Mmc1_3620] -> mgm:Mmc1_1872 -> mgm:Mmc1_1874 -> [mgm:Mmc1_1850 -> mgm:Mmc1_3574] -> mgm:Mmc1_1872 -> mgm:Mmc1_1874 -> [mgm:Mmc1_1850 -> mgm:Mmc1_3574] -> mgm:Mmc1_1872 -> mgm:Mmc1_1874 -> [mgm:Mmc1_1850 -> mgm:Mmc1_3620] -> mgm:Mmc1_1872 -> mgm:Mmc1_1874 -> [mgm:Mmc1_1850 -> mgm:Mmc1_3574] -> mgm:Mmc1_1872 -> [mgm:Mmc1_1874 -> mgm:Mmc1_1850 -> mgm:Mmc1_3574] -> mgm:Mmc1_1872 -> mgm:Mmc1_1874
path_mgm00061.kgml: {2.3.1.39, 2.3.1.85, 2.3.1.86} -> {2.3.1.179, 2.3.1.41, 2.3.1.85, 2.3.1.86} -> {1.1.1.100, 2.3.1.85, 2.3.1.86} -> [{2.3.1.85, 2.3.1.86, 4.2.1.59} -> 1.3.1.9] -> {2.3.1.179, 2.3.1.41, 2.3.1.85, 2.3.1.86} -> {1.1.1.100, 2.3.1.85, 2.3.1.86} -> [{2.3.1.85, 2.3.1.86, 4.2.1.59} -> {1.3.1.9, 1.3.1.10, 1.3.1.104, 1.3.1.39, 2.3.1.85, 2.3.1.86}] -> {2.3.1.179, 2.3.1.41, 2.3.1.85, 2.3.1.86} -> {1.1.1.100, 2.3.1.85, 2.3.1.86} -> [{2.3.1.85, 2.3.1.86, 4.2.1.59} -> 1.3.1.9] -> {2.3.1.179, 2.3.1.41, 2.3.1.85, 2.3.1.86} -> {1.1.1.100, 2.3.1.85, 2.3.1.86} -> [{2.3.1.85, 2.3.1.86, 4.2.1.59} -> 1.3.1.9] -> {2.3.1.179, 2.3.1.41, 2.3.1.85, 2.3.1.86} -> {1.1.1.100, 2.3.1.85, 2.3.1.86} -> [{2.3.1.85, 2.3.1.86, 4.2.1.59} -> {1.3.1.9, 1.3.1.10, 1.3.1.104, 1.3.1.39, 2.3.1.85, 2.3.1.86}] -> {2.3.1.179, 2.3.1.41, 2.3.1.85, 2.3.1.86} -> {1.1.1.100, 2.3.1.85, 2.3.1.86} -> [{2.3.1.85, 2.3.1.86, 4.2.1.59} -> 1.3.1.9] -> {2.3.1.179, 2.3.1.41, 2.3.1.85, 2.3.1.86} -> [{1.1.1.100, 2.3.1.85, 2.3.1.86} -> {2.3.1.85, 2.3.1.86, 4.2.1.59} -> 1.3.1.9] -> {2.3.1.179, 2.3.1.199, 2.3.1.41} -> 1.1.1.100
path_mgm00061.kgml: Skipped genes: mgm:Mmc1_1873
path_mgm00061.kgml:
path_mgm00061.kgml: Found a trail of span 16 containing skipped vertices
path_mgm00061.kgml: 147 -> 259 -> 142 -> [268 -> 51] -> 63 -> 130 -> [270 -> 125] -> 62 -> 119 -> [276 -> 22] -> 61 -> 108 -> [278 -> 21] -> 60 -> 97 -> [280 -> 92] -> 59 -> [86 -> 283 -> 19] -> 58 -> 75 -> [286 -> 18] -> 53 -> 54
path_mgm00061.kgml: R01626 -> R04355 -> R04533 -> [R04428 -> R04429] -> R04952 -> R04953 -> [R04954 -> {R04955, R04956}] -> R04957 -> R04536 -> [R04537 -> R04958] -> R04960 -> R04534 -> [R04535 -> R04961] -> R04963 -> R04964 -> [R04965 -> {R04724, R04725}] -> R04726 -> [R04566 -> R04568 -> R04966] -> R04968 -> R04543 -> [R04544 -> R04969] -> R07762 -> R07763
path_mgm00061.kgml: mgm:Mmc1_1875 -> mgm:Mmc1_1872 -> mgm:Mmc1_1874 -> [mgm:Mmc1_1850 -> mgm:Mmc1_3574] -> mgm:Mmc1_1872 -> mgm:Mmc1_1874 -> [mgm:Mmc1_1850 -> mgm:Mmc1_3620] -> mgm:Mmc1_1872 -> mgm:Mmc1_1874 -> [mgm:Mmc1_1850 -> mgm:Mmc1_3574] -> mgm:Mmc1_1872 -> mgm:Mmc1_1874 -> [mgm:Mmc1_1850 -> mgm:Mmc1_3574] -> mgm:Mmc1_1872 -> mgm:Mmc1_1874 -> [mgm:Mmc1_1850 -> mgm:Mmc1_3620] -> mgm:Mmc1_1872 -> [mgm:Mmc1_1874 -> mgm:Mmc1_1850 -> mgm:Mmc1_3574] -> mgm:Mmc1_1872 -> mgm:Mmc1_1874 -> [mgm:Mmc1_1850 -> mgm:Mmc1_3574] -> mgm:Mmc1_1872 -> mgm:Mmc1_1874
path_mgm00061.kgml: {2.3.1.39, 2.3.1.85, 2.3.1.86} -> {2.3.1.179, 2.3.1.41, 2.3.1.85, 2.3.1.86} -> {1.1.1.100, 2.3.1.85, 2.3.1.86} -> [{2.3.1.85, 2.3.1.86, 4.2.1.59} -> 1.3.1.9] -> {2.3.1.179, 2.3.1.41, 2.3.1.85, 2.3.1.86} -> {1.1.1.100, 2.3.1.85, 2.3.1.86} -> [{2.3.1.85, 2.3.1.86, 4.2.1.59} -> {1.3.1.9, 1.3.1.10, 1.3.1.104, 1.3.1.39, 2.3.1.85, 2.3.1.86}] -> {2.3.1.179, 2.3.1.41, 2.3.1.85, 2.3.1.86} -> {1.1.1.100, 2.3.1.85, 2.3.1.86} -> [{2.3.1.85, 2.3.1.86, 4.2.1.59} -> 1.3.1.9] -> {2.3.1.179, 2.3.1.41, 2.3.1.85, 2.3.1.86} -> {1.1.1.100, 2.3.1.85, 2.3.1.86} -> [{2.3.1.85, 2.3.1.86, 4.2.1.59} -> 1.3.1.9] -> {2.3.1.179, 2.3.1.41, 2.3.1.85, 2.3.1.86} -> {1.1.1.100, 2.3.1.85, 2.3.1.86} -> [{2.3.1.85, 2.3.1.86, 4.2.1.59} -> {1.3.1.9, 1.3.1.10, 1.3.1.104, 1.3.1.39, 2.3.1.85, 2.3.1.86}] -> {2.3.1.179, 2.3.1.41, 2.3.1.85, 2.3.1.86} -> [{1.1.1.100, 2.3.1.85, 2.3.1.86} -> {2.3.1.85, 2.3.1.86, 4.2.1.59} -> 1.3.1.9] -> {2.3.1.179, 2.3.1.41, 2.3.1.85, 2.3.1.86} -> {1.1.1.100, 2.3.1.85, 2.3.1.86} -> [{2.3.1.85, 2.3.1.86, 4.2.1.59} -> 1.3.1.9] -> {2.3.1.179, 2.3.1.199, 2.3.1.41} -> 1.1.1.100
path_mgm00061.kgml: Skipped genes: mgm:Mmc1_1873
path_mgm00061.kgml:
path_mgm00061.kgml: Found a trail of span 16 containing skipped vertices
path_mgm00061.kgml: 147 -> 259 -> 142 -> [268 -> 51] -> 63 -> 130 -> [270 -> 125] -> 62 -> 119 -> [276 -> 22] -> 61 -> 108 -> [278 -> 21] -> 60 -> 97 -> [280 -> 92 -> 59] -> 86 -> [283 -> 19] -> 58 -> 75 -> [286 -> 18] -> 53 -> 54
path_mgm00061.kgml: R01626 -> R04355 -> R04533 -> [R04428 -> R04429] -> R04952 -> R04953 -> [R04954 -> {R04955, R04956}] -> R04957 -> R04536 -> [R04537 -> R04958] -> R04960 -> R04534 -> [R04535 -> R04961] -> R04963 -> R04964 -> [R04965 -> {R04724, R04725} -> R04726] -> R04566 -> [R04568 -> R04966] -> R04968 -> R04543 -> [R04544 -> R04969] -> R07762 -> R07763
path_mgm00061.kgml: mgm:Mmc1_1875 -> mgm:Mmc1_1872 -> mgm:Mmc1_1874 -> [mgm:Mmc1_1850 -> mgm:Mmc1_3574] -> mgm:Mmc1_1872 -> mgm:Mmc1_1874 -> [mgm:Mmc1_1850 -> mgm:Mmc1_3620] -> mgm:Mmc1_1872 -> mgm:Mmc1_1874 -> [mgm:Mmc1_1850 -> mgm:Mmc1_3574] -> mgm:Mmc1_1872 -> mgm:Mmc1_1874 -> [mgm:Mmc1_1850 -> mgm:Mmc1_3574] -> mgm:Mmc1_1872 -> mgm:Mmc1_1874 -> [mgm:Mmc1_1850 -> mgm:Mmc1_3620 -> mgm:Mmc1_1872] -> mgm:Mmc1_1874 -> [mgm:Mmc1_1850 -> mgm:Mmc1_3574] -> mgm:Mmc1_1872 -> mgm:Mmc1_1874 -> [mgm:Mmc1_1850 -> mgm:Mmc1_3574] -> mgm:Mmc1_1872 -> mgm:Mmc1_1874
path_mgm00061.kgml: {2.3.1.39, 2.3.1.85, 2.3.1.86} -> {2.3.1.179, 2.3.1.41, 2.3.1.85, 2.3.1.86} -> {1.1.1.100, 2.3.1.85, 2.3.1.86} -> [{2.3.1.85, 2.3.1.86, 4.2.1.59} -> 1.3.1.9] -> {2.3.1.179, 2.3.1.41, 2.3.1.85, 2.3.1.86} -> {1.1.1.100, 2.3.1.85, 2.3.1.86} -> [{2.3.1.85, 2.3.1.86, 4.2.1.59} -> {1.3.1.9, 1.3.1.10, 1.3.1.104, 1.3.1.39, 2.3.1.85, 2.3.1.86}] -> {2.3.1.179, 2.3.1.41, 2.3.1.85, 2.3.1.86} -> {1.1.1.100, 2.3.1.85, 2.3.1.86} -> [{2.3.1.85, 2.3.1.86, 4.2.1.59} -> 1.3.1.9] -> {2.3.1.179, 2.3.1.41, 2.3.1.85, 2.3.1.86} -> {1.1.1.100, 2.3.1.85, 2.3.1.86} -> [{2.3.1.85, 2.3.1.86, 4.2.1.59} -> 1.3.1.9] -> {2.3.1.179, 2.3.1.41, 2.3.1.85, 2.3.1.86} -> {1.1.1.100, 2.3.1.85, 2.3.1.86} -> [{2.3.1.85, 2.3.1.86, 4.2.1.59} -> {1.3.1.9, 1.3.1.10, 1.3.1.104, 1.3.1.39, 2.3.1.85, 2.3.1.86} -> {2.3.1.179, 2.3.1.41, 2.3.1.85, 2.3.1.86}] -> {1.1.1.100, 2.3.1.85, 2.3.1.86} -> [{2.3.1.85, 2.3.1.86, 4.2.1.59} -> 1.3.1.9] -> {2.3.1.179, 2.3.1.41, 2.3.1.85, 2.3.1.86} -> {1.1.1.100, 2.3.1.85, 2.3.1.86} -> [{2.3.1.85, 2.3.1.86, 4.2.1.59} -> 1.3.1.9] -> {2.3.1.179, 2.3.1.199, 2.3.1.41} -> 1.1.1.100
path_mgm00061.kgml: Skipped genes: mgm:Mmc1_1873
path_mgm00061.kgml:
path_mgm00061.kgml: Found a trail of span 16 containing skipped vertices
path_mgm00061.kgml: 147 -> 259 -> 142 -> [268 -> 51] -> 63 -> 130 -> [270 -> 125] -> 62 -> 119 -> [276 -> 22] -> 61 -> 108 -> [278 -> 21] -> 60 -> 97 -> [280 -> 92] -> 59 -> 86 -> [283 -> 19] -> 58 -> 75 -> [286 -> 18 -> 53] -> 54
path_mgm00061.kgml: R01626 -> R04355 -> R04533 -> [R04428 -> R04429] -> R04952 -> R04953 -> [R04954 -> {R04955, R04956}] -> R04957 -> R04536 -> [R04537 -> R04958] -> R04960 -> R04534 -> [R04535 -> R04961] -> R04963 -> R04964 -> [R04965 -> {R04724, R04725}] -> R04726 -> R04566 -> [R04568 -> R04966] -> R04968 -> R04543 -> [R04544 -> R04969 -> R07762] -> R07763
path_mgm00061.kgml: mgm:Mmc1_1875 -> mgm:Mmc1_1872 -> mgm:Mmc1_1874 -> [mgm:Mmc1_1850 -> mgm:Mmc1_3574] -> mgm:Mmc1_1872 -> mgm:Mmc1_1874 -> [mgm:Mmc1_1850 -> mgm:Mmc1_3620] -> mgm:Mmc1_1872 -> mgm:Mmc1_1874 -> [mgm:Mmc1_1850 -> mgm:Mmc1_3574] -> mgm:Mmc1_1872 -> mgm:Mmc1_1874 -> [mgm:Mmc1_1850 -> mgm:Mmc1_3574] -> mgm:Mmc1_1872 -> mgm:Mmc1_1874 -> [mgm:Mmc1_1850 -> mgm:Mmc1_3620] -> mgm:Mmc1_1872 -> mgm:Mmc1_1874 -> [mgm:Mmc1_1850 -> mgm:Mmc1_3574] -> mgm:Mmc1_1872 -> mgm:Mmc1_1874 -> [mgm:Mmc1_1850 -> mgm:Mmc1_3574 -> mgm:Mmc1_1872] -> mgm:Mmc1_1874
path_mgm00061.kgml: {2.3.1.39, 2.3.1.85, 2.3.1.86} -> {2.3.1.179, 2.3.1.41, 2.3.1.85, 2.3.1.86} -> {1.1.1.100, 2.3.1.85, 2.3.1.86} -> [{2.3.1.85, 2.3.1.86, 4.2.1.59} -> 1.3.1.9] -> {2.3.1.179, 2.3.1.41, 2.3.1.85, 2.3.1.86} -> {1.1.1.100, 2.3.1.85, 2.3.1.86} -> [{2.3.1.85, 2.3.1.86, 4.2.1.59} -> {1.3.1.9, 1.3.1.10, 1.3.1.104, 1.3.1.39, 2.3.1.85, 2.3.1.86}] -> {2.3.1.179, 2.3.1.41, 2.3.1.85, 2.3.1.86} -> {1.1.1.100, 2.3.1.85, 2.3.1.86} -> [{2.3.1.85, 2.3.1.86, 4.2.1.59} -> 1.3.1.9] -> {2.3.1.179, 2.3.1.41, 2.3.1.85, 2.3.1.86} -> {1.1.1.100, 2.3.1.85, 2.3.1.86} -> [{2.3.1.85, 2.3.1.86, 4.2.1.59} -> 1.3.1.9] -> {2.3.1.179, 2.3.1.41, 2.3.1.85, 2.3.1.86} -> {1.1.1.100, 2.3.1.85, 2.3.1.86} -> [{2.3.1.85, 2.3.1.86, 4.2.1.59} -> {1.3.1.9, 1.3.1.10, 1.3.1.104, 1.3.1.39, 2.3.1.85, 2.3.1.86}] -> {2.3.1.179, 2.3.1.41, 2.3.1.85, 2.3.1.86} -> {1.1.1.100, 2.3.1.85, 2.3.1.86} -> [{2.3.1.85, 2.3.1.86, 4.2.1.59} -> 1.3.1.9] -> {2.3.1.179, 2.3.1.41, 2.3.1.85, 2.3.1.86} -> {1.1.1.100, 2.3.1.85, 2.3.1.86} -> [{2.3.1.85, 2.3.1.86, 4.2.1.59} -> 1.3.1.9 -> {2.3.1.179, 2.3.1.199, 2.3.1.41}] -> 1.1.1.100
path_mgm00061.kgml: Skipped genes: mgm:Mmc1_1873
path_mgm00061.kgml:
path_mgm00061.kgml: Found a trail of span 16 containing skipped vertices
path_mgm00061.kgml: 147 -> 259 -> 142 -> [268 -> 51 -> 63] -> 130 -> [270 -> 125] -> 62 -> 119 -> [276 -> 22] -> 61 -> 108 -> [278 -> 21] -> 60 -> 97 -> [280 -> 92] -> 59 -> 86 -> [283 -> 19] -> 58 -> 75 -> [286 -> 18] -> 53 -> 54
path_mgm00061.kgml: R01626 -> R04355 -> R04533 -> [R04428 -> R04429 -> R04952] -> R04953 -> [R04954 -> {R04955, R04956}] -> R04957 -> R04536 -> [R04537 -> R04958] -> R04960 -> R04534 -> [R04535 -> R04961] -> R04963 -> R04964 -> [R04965 -> {R04724, R04725}] -> R04726 -> R04566 -> [R04568 -> R04966] -> R04968 -> R04543 -> [R04544 -> R04969] -> R07762 -> R07763
path_mgm00061.kgml: mgm:Mmc1_1875 -> mgm:Mmc1_1872 -> mgm:Mmc1_1874 -> [mgm:Mmc1_1850 -> mgm:Mmc1_3574 -> mgm:Mmc1_1872] -> mgm:Mmc1_1874 -> [mgm:Mmc1_1850 -> mgm:Mmc1_3620] -> mgm:Mmc1_1872 -> mgm:Mmc1_1874 -> [mgm:Mmc1_1850 -> mgm:Mmc1_3574] -> mgm:Mmc1_1872 -> mgm:Mmc1_1874 -> [mgm:Mmc1_1850 -> mgm:Mmc1_3574] -> mgm:Mmc1_1872 -> mgm:Mmc1_1874 -> [mgm:Mmc1_1850 -> mgm:Mmc1_3620] -> mgm:Mmc1_1872 -> mgm:Mmc1_1874 -> [mgm:Mmc1_1850 -> mgm:Mmc1_3574] -> mgm:Mmc1_1872 -> mgm:Mmc1_1874 -> [mgm:Mmc1_1850 -> mgm:Mmc1_3574] -> mgm:Mmc1_1872 -> mgm:Mmc1_1874
path_mgm00061.kgml: {2.3.1.39, 2.3.1.85, 2.3.1.86} -> {2.3.1.179, 2.3.1.41, 2.3.1.85, 2.3.1.86} -> {1.1.1.100, 2.3.1.85, 2.3.1.86} -> [{2.3.1.85, 2.3.1.86, 4.2.1.59} -> 1.3.1.9 -> {2.3.1.179, 2.3.1.41, 2.3.1.85, 2.3.1.86}] -> {1.1.1.100, 2.3.1.85, 2.3.1.86} -> [{2.3.1.85, 2.3.1.86, 4.2.1.59} -> {1.3.1.9, 1.3.1.10, 1.3.1.104, 1.3.1.39, 2.3.1.85, 2.3.1.86}] -> {2.3.1.179, 2.3.1.41, 2.3.1.85, 2.3.1.86} -> {1.1.1.100, 2.3.1.85, 2.3.1.86} -> [{2.3.1.85, 2.3.1.86, 4.2.1.59} -> 1.3.1.9] -> {2.3.1.179, 2.3.1.41, 2.3.1.85, 2.3.1.86} -> {1.1.1.100, 2.3.1.85, 2.3.1.86} -> [{2.3.1.85, 2.3.1.86, 4.2.1.59} -> 1.3.1.9] -> {2.3.1.179, 2.3.1.41, 2.3.1.85, 2.3.1.86} -> {1.1.1.100, 2.3.1.85, 2.3.1.86} -> [{2.3.1.85, 2.3.1.86, 4.2.1.59} -> {1.3.1.9, 1.3.1.10, 1.3.1.104, 1.3.1.39, 2.3.1.85, 2.3.1.86}] -> {2.3.1.179, 2.3.1.41, 2.3.1.85, 2.3.1.86} -> {1.1.1.100, 2.3.1.85, 2.3.1.86} -> [{2.3.1.85, 2.3.1.86, 4.2.1.59} -> 1.3.1.9] -> {2.3.1.179, 2.3.1.41, 2.3.1.85, 2.3.1.86} -> {1.1.1.100, 2.3.1.85, 2.3.1.86} -> [{2.3.1.85, 2.3.1.86, 4.2.1.59} -> 1.3.1.9] -> {2.3.1.179, 2.3.1.199, 2.3.1.41} -> 1.1.1.100
path_mgm00061.kgml: Skipped genes: mgm:Mmc1_1873
path_mgm00061.kgml:
path_mgm00061.kgml: Found a trail of span 16 containing skipped vertices
path_mgm00061.kgml: 147 -> [262] -> 142 -> [268 -> 51] -> 63 -> 130 -> [270 -> 125] -> 62 -> 119 -> [276 -> 22] -> 61 -> 108 -> [278 -> 21] -> 60 -> 97 -> [280 -> 92] -> 59 -> 86 -> [283 -> 19] -> 58 -> 75 -> [286 -> 18] -> 53 -> 54
path_mgm00061.kgml: R01626 -> [R10707] -> R04533 -> [R04428 -> R04429] -> R04952 -> R04953 -> [R04954 -> {R04955, R04956}] -> R04957 -> R04536 -> [R04537 -> R04958] -> R04960 -> R04534 -> [R04535 -> R04961] -> R04963 -> R04964 -> [R04965 -> {R04724, R04725}] -> R04726 -> R04566 -> [R04568 -> R04966] -> R04968 -> R04543 -> [R04544 -> R04969] -> R07762 -> R07763
path_mgm00061.kgml: mgm:Mmc1_1875 -> [mgm:Mmc1_1645] -> mgm:Mmc1_1874 -> [mgm:Mmc1_1850 -> mgm:Mmc1_3574] -> mgm:Mmc1_1872 -> mgm:Mmc1_1874 -> [mgm:Mmc1_1850 -> mgm:Mmc1_3620] -> mgm:Mmc1_1872 -> mgm:Mmc1_1874 -> [mgm:Mmc1_1850 -> mgm:Mmc1_3574] -> mgm:Mmc1_1872 -> mgm:Mmc1_1874 -> [mgm:Mmc1_1850 -> mgm:Mmc1_3574] -> mgm:Mmc1_1872 -> mgm:Mmc1_1874 -> [mgm:Mmc1_1850 -> mgm:Mmc1_3620] -> mgm:Mmc1_1872 -> mgm:Mmc1_1874 -> [mgm:Mmc1_1850 -> mgm:Mmc1_3574] -> mgm:Mmc1_1872 -> mgm:Mmc1_1874 -> [mgm:Mmc1_1850 -> mgm:Mmc1_3574] -> mgm:Mmc1_1872 -> mgm:Mmc1_1874
path_mgm00061.kgml: {2.3.1.39, 2.3.1.85, 2.3.1.86} -> [2.3.1.180] -> {1.1.1.100, 2.3.1.85, 2.3.1.86} -> [{2.3.1.85, 2.3.1.86, 4.2.1.59} -> 1.3.1.9] -> {2.3.1.179, 2.3.1.41, 2.3.1.85, 2.3.1.86} -> {1.1.1.100, 2.3.1.85, 2.3.1.86} -> [{2.3.1.85, 2.3.1.86, 4.2.1.59} -> {1.3.1.9, 1.3.1.10, 1.3.1.104, 1.3.1.39, 2.3.1.85, 2.3.1.86}] -> {2.3.1.179, 2.3.1.41, 2.3.1.85, 2.3.1.86} -> {1.1.1.100, 2.3.1.85, 2.3.1.86} -> [{2.3.1.85, 2.3.1.86, 4.2.1.59} -> 1.3.1.9] -> {2.3.1.179, 2.3.1.41, 2.3.1.85, 2.3.1.86} -> {1.1.1.100, 2.3.1.85, 2.3.1.86} -> [{2.3.1.85, 2.3.1.86, 4.2.1.59} -> 1.3.1.9] -> {2.3.1.179, 2.3.1.41, 2.3.1.85, 2.3.1.86} -> {1.1.1.100, 2.3.1.85, 2.3.1.86} -> [{2.3.1.85, 2.3.1.86, 4.2.1.59} -> {1.3.1.9, 1.3.1.10, 1.3.1.104, 1.3.1.39, 2.3.1.85, 2.3.1.86}] -> {2.3.1.179, 2.3.1.41, 2.3.1.85, 2.3.1.86} -> {1.1.1.100, 2.3.1.85, 2.3.1.86} -> [{2.3.1.85, 2.3.1.86, 4.2.1.59} -> 1.3.1.9] -> {2.3.1.179, 2.3.1.41, 2.3.1.85, 2.3.1.86} -> {1.1.1.100, 2.3.1.85, 2.3.1.86} -> [{2.3.1.85, 2.3.1.86, 4.2.1.59} -> 1.3.1.9] -> {2.3.1.179, 2.3.1.199, 2.3.1.41} -> 1.1.1.100
path_mgm00061.kgml: Skipped genes: mgm:Mmc1_1873
path_mgm00061.kgml:
path_mgm00061.kgml: Found a trail of span 16 containing skipped vertices
path_mgm00061.kgml: 147 -> 259 -> 142 -> [268 -> 51] -> 63 -> 130 -> [270 -> 125] -> 62 -> 119 -> [276 -> 22] -> 61 -> 108 -> [278 -> 21] -> 60 -> 97 -> [280 -> 92] -> 59 -> 86 -> [283 -> 19 -> 58] -> 75 -> [286 -> 18] -> 53 -> 54
path_mgm00061.kgml: R01626 -> R04355 -> R04533 -> [R04428 -> R04429] -> R04952 -> R04953 -> [R04954 -> {R04955, R04956}] -> R04957 -> R04536 -> [R04537 -> R04958] -> R04960 -> R04534 -> [R04535 -> R04961] -> R04963 -> R04964 -> [R04965 -> {R04724, R04725}] -> R04726 -> R04566 -> [R04568 -> R04966 -> R04968] -> R04543 -> [R04544 -> R04969] -> R07762 -> R07763
path_mgm00061.kgml: mgm:Mmc1_1875 -> mgm:Mmc1_1872 -> mgm:Mmc1_1874 -> [mgm:Mmc1_1850 -> mgm:Mmc1_3574] -> mgm:Mmc1_1872 -> mgm:Mmc1_1874 -> [mgm:Mmc1_1850 -> mgm:Mmc1_3620] -> mgm:Mmc1_1872 -> mgm:Mmc1_1874 -> [mgm:Mmc1_1850 -> mgm:Mmc1_3574] -> mgm:Mmc1_1872 -> mgm:Mmc1_1874 -> [mgm:Mmc1_1850 -> mgm:Mmc1_3574] -> mgm:Mmc1_1872 -> mgm:Mmc1_1874 -> [mgm:Mmc1_1850 -> mgm:Mmc1_3620] -> mgm:Mmc1_1872 -> mgm:Mmc1_1874 -> [mgm:Mmc1_1850 -> mgm:Mmc1_3574 -> mgm:Mmc1_1872] -> mgm:Mmc1_1874 -> [mgm:Mmc1_1850 -> mgm:Mmc1_3574] -> mgm:Mmc1_1872 -> mgm:Mmc1_1874
path_mgm00061.kgml: {2.3.1.39, 2.3.1.85, 2.3.1.86} -> {2.3.1.179, 2.3.1.41, 2.3.1.85, 2.3.1.86} -> {1.1.1.100, 2.3.1.85, 2.3.1.86} -> [{2.3.1.85, 2.3.1.86, 4.2.1.59} -> 1.3.1.9] -> {2.3.1.179, 2.3.1.41, 2.3.1.85, 2.3.1.86} -> {1.1.1.100, 2.3.1.85, 2.3.1.86} -> [{2.3.1.85, 2.3.1.86, 4.2.1.59} -> {1.3.1.9, 1.3.1.10, 1.3.1.104, 1.3.1.39, 2.3.1.85, 2.3.1.86}] -> {2.3.1.179, 2.3.1.41, 2.3.1.85, 2.3.1.86} -> {1.1.1.100, 2.3.1.85, 2.3.1.86} -> [{2.3.1.85, 2.3.1.86, 4.2.1.59} -> 1.3.1.9] -> {2.3.1.179, 2.3.1.41, 2.3.1.85, 2.3.1.86} -> {1.1.1.100, 2.3.1.85, 2.3.1.86} -> [{2.3.1.85, 2.3.1.86, 4.2.1.59} -> 1.3.1.9] -> {2.3.1.179, 2.3.1.41, 2.3.1.85, 2.3.1.86} -> {1.1.1.100, 2.3.1.85, 2.3.1.86} -> [{2.3.1.85, 2.3.1.86, 4.2.1.59} -> {1.3.1.9, 1.3.1.10, 1.3.1.104, 1.3.1.39, 2.3.1.85, 2.3.1.86}] -> {2.3.1.179, 2.3.1.41, 2.3.1.85, 2.3.1.86} -> {1.1.1.100, 2.3.1.85, 2.3.1.86} -> [{2.3.1.85, 2.3.1.86, 4.2.1.59} -> 1.3.1.9 -> {2.3.1.179, 2.3.1.41, 2.3.1.85, 2.3.1.86}] -> {1.1.1.100, 2.3.1.85, 2.3.1.86} -> [{2.3.1.85, 2.3.1.86, 4.2.1.59} -> 1.3.1.9] -> {2.3.1.179, 2.3.1.199, 2.3.1.41} -> 1.1.1.100
path_mgm00061.kgml: Skipped genes: mgm:Mmc1_1873
path_mgm00061.kgml:
path_mgm00061.kgml: Found a trail of span 16 containing skipped vertices
path_mgm00061.kgml: 147 -> 259 -> [142 -> 268 -> 51] -> 63 -> 130 -> [270 -> 125] -> 62 -> 119 -> [276 -> 22] -> 61 -> 108 -> [278 -> 21] -> 60 -> 97 -> [280 -> 92] -> 59 -> 86 -> [283 -> 19] -> 58 -> 75 -> [286 -> 18] -> 53 -> 54
path_mgm00061.kgml: R01626 -> R04355 -> [R04533 -> R04428 -> R04429] -> R04952 -> R04953 -> [R04954 -> {R04955, R04956}] -> R04957 -> R04536 -> [R04537 -> R04958] -> R04960 -> R04534 -> [R04535 -> R04961] -> R04963 -> R04964 -> [R04965 -> {R04724, R04725}] -> R04726 -> R04566 -> [R04568 -> R04966] -> R04968 -> R04543 -> [R04544 -> R04969] -> R07762 -> R07763
path_mgm00061.kgml: mgm:Mmc1_1875 -> mgm:Mmc1_1872 -> [mgm:Mmc1_1874 -> mgm:Mmc1_1850 -> mgm:Mmc1_3574] -> mgm:Mmc1_1872 -> mgm:Mmc1_1874 -> [mgm:Mmc1_1850 -> mgm:Mmc1_3620] -> mgm:Mmc1_1872 -> mgm:Mmc1_1874 -> [mgm:Mmc1_1850 -> mgm:Mmc1_3574] -> mgm:Mmc1_1872 -> mgm:Mmc1_1874 -> [mgm:Mmc1_1850 -> mgm:Mmc1_3574] -> mgm:Mmc1_1872 -> mgm:Mmc1_1874 -> [mgm:Mmc1_1850 -> mgm:Mmc1_3620] -> mgm:Mmc1_1872 -> mgm:Mmc1_1874 -> [mgm:Mmc1_1850 -> mgm:Mmc1_3574] -> mgm:Mmc1_1872 -> mgm:Mmc1_1874 -> [mgm:Mmc1_1850 -> mgm:Mmc1_3574] -> mgm:Mmc1_1872 -> mgm:Mmc1_1874
path_mgm00061.kgml: {2.3.1.39, 2.3.1.85, 2.3.1.86} -> {2.3.1.179, 2.3.1.41, 2.3.1.85, 2.3.1.86} -> [{1.1.1.100, 2.3.1.85, 2.3.1.86} -> {2.3.1.85, 2.3.1.86, 4.2.1.59} -> 1.3.1.9] -> {2.3.1.179, 2.3.1.41, 2.3.1.85, 2.3.1.86} -> {1.1.1.100, 2.3.1.85, 2.3.1.86} -> [{2.3.1.85, 2.3.1.86, 4.2.1.59} -> {1.3.1.9, 1.3.1.10, 1.3.1.104, 1.3.1.39, 2.3.1.85, 2.3.1.86}] -> {2.3.1.179, 2.3.1.41, 2.3.1.85, 2.3.1.86} -> {1.1.1.100, 2.3.1.85, 2.3.1.86} -> [{2.3.1.85, 2.3.1.86, 4.2.1.59} -> 1.3.1.9] -> {2.3.1.179, 2.3.1.41, 2.3.1.85, 2.3.1.86} -> {1.1.1.100, 2.3.1.85, 2.3.1.86} -> [{2.3.1.85, 2.3.1.86, 4.2.1.59} -> 1.3.1.9] -> {2.3.1.179, 2.3.1.41, 2.3.1.85, 2.3.1.86} -> {1.1.1.100, 2.3.1.85, 2.3.1.86} -> [{2.3.1.85, 2.3.1.86, 4.2.1.59} -> {1.3.1.9, 1.3.1.10, 1.3.1.104, 1.3.1.39, 2.3.1.85, 2.3.1.86}] -> {2.3.1.179, 2.3.1.41, 2.3.1.85, 2.3.1.86} -> {1.1.1.100, 2.3.1.85, 2.3.1.86} -> [{2.3.1.85, 2.3.1.86, 4.2.1.59} -> 1.3.1.9] -> {2.3.1.179, 2.3.1.41, 2.3.1.85, 2.3.1.86} -> {1.1.1.100, 2.3.1.85, 2.3.1.86} -> [{2.3.1.85, 2.3.1.86, 4.2.1.59} -> 1.3.1.9] -> {2.3.1.179, 2.3.1.199, 2.3.1.41} -> 1.1.1.100
path_mgm00061.kgml: Skipped genes: mgm:Mmc1_1873
path_mgm00061.kgml:
path_mgm00061.kgml: Found a trail of span 16 containing skipped vertices
path_mgm00061.kgml: 147 -> 259 -> 142 -> [268 -> 51] -> 63 -> 130 -> [270 -> 125] -> 62 -> 119 -> [276 -> 114 -> 61] -> 108 -> [278 -> 21] -> 60 -> 97 -> [280 -> 92] -> 59 -> 86 -> [283 -> 19] -> 58 -> 75 -> [286 -> 18] -> 53 -> 54
path_mgm00061.kgml: R01626 -> R04355 -> R04533 -> [R04428 -> R04429] -> R04952 -> R04953 -> [R04954 -> {R04955, R04956}] -> R04957 -> R04536 -> [R04537 -> {R04958, R04959} -> R04960] -> R04534 -> [R04535 -> R04961] -> R04963 -> R04964 -> [R04965 -> {R04724, R04725}] -> R04726 -> R04566 -> [R04568 -> R04966] -> R04968 -> R04543 -> [R04544 -> R04969] -> R07762 -> R07763
path_mgm00061.kgml: mgm:Mmc1_1875 -> mgm:Mmc1_1872 -> mgm:Mmc1_1874 -> [mgm:Mmc1_1850 -> mgm:Mmc1_3574] -> mgm:Mmc1_1872 -> mgm:Mmc1_1874 -> [mgm:Mmc1_1850 -> mgm:Mmc1_3620] -> mgm:Mmc1_1872 -> mgm:Mmc1_1874 -> [mgm:Mmc1_1850 -> mgm:Mmc1_3620 -> mgm:Mmc1_1872] -> mgm:Mmc1_1874 -> [mgm:Mmc1_1850 -> mgm:Mmc1_3574] -> mgm:Mmc1_1872 -> mgm:Mmc1_1874 -> [mgm:Mmc1_1850 -> mgm:Mmc1_3620] -> mgm:Mmc1_1872 -> mgm:Mmc1_1874 -> [mgm:Mmc1_1850 -> mgm:Mmc1_3574] -> mgm:Mmc1_1872 -> mgm:Mmc1_1874 -> [mgm:Mmc1_1850 -> mgm:Mmc1_3574] -> mgm:Mmc1_1872 -> mgm:Mmc1_1874
path_mgm00061.kgml: {2.3.1.39, 2.3.1.85, 2.3.1.86} -> {2.3.1.179, 2.3.1.41, 2.3.1.85, 2.3.1.86} -> {1.1.1.100, 2.3.1.85, 2.3.1.86} -> [{2.3.1.85, 2.3.1.86, 4.2.1.59} -> 1.3.1.9] -> {2.3.1.179, 2.3.1.41, 2.3.1.85, 2.3.1.86} -> {1.1.1.100, 2.3.1.85, 2.3.1.86} -> [{2.3.1.85, 2.3.1.86, 4.2.1.59} -> {1.3.1.9, 1.3.1.10, 1.3.1.104, 1.3.1.39, 2.3.1.85, 2.3.1.86}] -> {2.3.1.179, 2.3.1.41, 2.3.1.85, 2.3.1.86} -> {1.1.1.100, 2.3.1.85, 2.3.1.86} -> [{2.3.1.85, 2.3.1.86, 4.2.1.59} -> {1.3.1.9, 1.3.1.10, 1.3.1.104, 1.3.1.39, 2.3.1.85, 2.3.1.86} -> {2.3.1.179, 2.3.1.41, 2.3.1.85, 2.3.1.86}] -> {1.1.1.100, 2.3.1.85, 2.3.1.86} -> [{2.3.1.85, 2.3.1.86, 4.2.1.59} -> 1.3.1.9] -> {2.3.1.179, 2.3.1.41, 2.3.1.85, 2.3.1.86} -> {1.1.1.100, 2.3.1.85, 2.3.1.86} -> [{2.3.1.85, 2.3.1.86, 4.2.1.59} -> {1.3.1.9, 1.3.1.10, 1.3.1.104, 1.3.1.39, 2.3.1.85, 2.3.1.86}] -> {2.3.1.179, 2.3.1.41, 2.3.1.85, 2.3.1.86} -> {1.1.1.100, 2.3.1.85, 2.3.1.86} -> [{2.3.1.85, 2.3.1.86, 4.2.1.59} -> 1.3.1.9] -> {2.3.1.179, 2.3.1.41, 2.3.1.85, 2.3.1.86} -> {1.1.1.100, 2.3.1.85, 2.3.1.86} -> [{2.3.1.85, 2.3.1.86, 4.2.1.59} -> 1.3.1.9] -> {2.3.1.179, 2.3.1.199, 2.3.1.41} -> 1.1.1.100
path_mgm00061.kgml: Skipped genes: mgm:Mmc1_1873
path_mgm00061.kgml:
path_mgm00061.kgml: Found a trail of span 16 containing skipped vertices
path_mgm00061.kgml: 147 -> 259 -> 142 -> [268 -> 51] -> 63 -> [130 -> 270 -> 125] -> 62 -> 119 -> [276 -> 22] -> 61 -> 108 -> [278 -> 21] -> 60 -> 97 -> [280 -> 92] -> 59 -> 86 -> [283 -> 19] -> 58 -> 75 -> [286 -> 18] -> 53 -> 54
path_mgm00061.kgml: R01626 -> R04355 -> R04533 -> [R04428 -> R04429] -> R04952 -> [R04953 -> R04954 -> {R04955, R04956}] -> R04957 -> R04536 -> [R04537 -> R04958] -> R04960 -> R04534 -> [R04535 -> R04961] -> R04963 -> R04964 -> [R04965 -> {R04724, R04725}] -> R04726 -> R04566 -> [R04568 -> R04966] -> R04968 -> R04543 -> [R04544 -> R04969] -> R07762 -> R07763
path_mgm00061.kgml: mgm:Mmc1_1875 -> mgm:Mmc1_1872 -> mgm:Mmc1_1874 -> [mgm:Mmc1_1850 -> mgm:Mmc1_3574] -> mgm:Mmc1_1872 -> [mgm:Mmc1_1874 -> mgm:Mmc1_1850 -> mgm:Mmc1_3620] -> mgm:Mmc1_1872 -> mgm:Mmc1_1874 -> [mgm:Mmc1_1850 -> mgm:Mmc1_3574] -> mgm:Mmc1_1872 -> mgm:Mmc1_1874 -> [mgm:Mmc1_1850 -> mgm:Mmc1_3574] -> mgm:Mmc1_1872 -> mgm:Mmc1_1874 -> [mgm:Mmc1_1850 -> mgm:Mmc1_3620] -> mgm:Mmc1_1872 -> mgm:Mmc1_1874 -> [mgm:Mmc1_1850 -> mgm:Mmc1_3574] -> mgm:Mmc1_1872 -> mgm:Mmc1_1874 -> [mgm:Mmc1_1850 -> mgm:Mmc1_3574] -> mgm:Mmc1_1872 -> mgm:Mmc1_1874
path_mgm00061.kgml: {2.3.1.39, 2.3.1.85, 2.3.1.86} -> {2.3.1.179, 2.3.1.41, 2.3.1.85, 2.3.1.86} -> {1.1.1.100, 2.3.1.85, 2.3.1.86} -> [{2.3.1.85, 2.3.1.86, 4.2.1.59} -> 1.3.1.9] -> {2.3.1.179, 2.3.1.41, 2.3.1.85, 2.3.1.86} -> [{1.1.1.100, 2.3.1.85, 2.3.1.86} -> {2.3.1.85, 2.3.1.86, 4.2.1.59} -> {1.3.1.9, 1.3.1.10, 1.3.1.104, 1.3.1.39, 2.3.1.85, 2.3.1.86}] -> {2.3.1.179, 2.3.1.41, 2.3.1.85, 2.3.1.86} -> {1.1.1.100, 2.3.1.85, 2.3.1.86} -> [{2.3.1.85, 2.3.1.86, 4.2.1.59} -> 1.3.1.9] -> {2.3.1.179, 2.3.1.41, 2.3.1.85, 2.3.1.86} -> {1.1.1.100, 2.3.1.85, 2.3.1.86} -> [{2.3.1.85, 2.3.1.86, 4.2.1.59} -> 1.3.1.9] -> {2.3.1.179, 2.3.1.41, 2.3.1.85, 2.3.1.86} -> {1.1.1.100, 2.3.1.85, 2.3.1.86} -> [{2.3.1.85, 2.3.1.86, 4.2.1.59} -> {1.3.1.9, 1.3.1.10, 1.3.1.104, 1.3.1.39, 2.3.1.85, 2.3.1.86}] -> {2.3.1.179, 2.3.1.41, 2.3.1.85, 2.3.1.86} -> {1.1.1.100, 2.3.1.85, 2.3.1.86} -> [{2.3.1.85, 2.3.1.86, 4.2.1.59} -> 1.3.1.9] -> {2.3.1.179, 2.3.1.41, 2.3.1.85, 2.3.1.86} -> {1.1.1.100, 2.3.1.85, 2.3.1.86} -> [{2.3.1.85, 2.3.1.86, 4.2.1.59} -> 1.3.1.9] -> {2.3.1.179, 2.3.1.199, 2.3.1.41} -> 1.1.1.100
path_mgm00061.kgml: Skipped genes: mgm:Mmc1_1873
path_mgm00061.kgml:
path_mgm00061.kgml: Found a trail of span 16 containing skipped vertices
path_mgm00061.kgml: 147 -> 259 -> 142 -> [268 -> 51] -> 63 -> 130 -> [270 -> 125] -> 62 -> [119 -> 276 -> 22] -> 61 -> 108 -> [278 -> 21] -> 60 -> 97 -> [280 -> 92] -> 59 -> 86 -> [283 -> 19] -> 58 -> 75 -> [286 -> 18] -> 53 -> 54
path_mgm00061.kgml: R01626 -> R04355 -> R04533 -> [R04428 -> R04429] -> R04952 -> R04953 -> [R04954 -> {R04955, R04956}] -> R04957 -> [R04536 -> R04537 -> R04958] -> R04960 -> R04534 -> [R04535 -> R04961] -> R04963 -> R04964 -> [R04965 -> {R04724, R04725}] -> R04726 -> R04566 -> [R04568 -> R04966] -> R04968 -> R04543 -> [R04544 -> R04969] -> R07762 -> R07763
path_mgm00061.kgml: mgm:Mmc1_1875 -> mgm:Mmc1_1872 -> mgm:Mmc1_1874 -> [mgm:Mmc1_1850 -> mgm:Mmc1_3574] -> mgm:Mmc1_1872 -> mgm:Mmc1_1874 -> [mgm:Mmc1_1850 -> mgm:Mmc1_3620] -> mgm:Mmc1_1872 -> [mgm:Mmc1_1874 -> mgm:Mmc1_1850 -> mgm:Mmc1_3574] -> mgm:Mmc1_1872 -> mgm:Mmc1_1874 -> [mgm:Mmc1_1850 -> mgm:Mmc1_3574] -> mgm:Mmc1_1872 -> mgm:Mmc1_1874 -> [mgm:Mmc1_1850 -> mgm:Mmc1_3620] -> mgm:Mmc1_1872 -> mgm:Mmc1_1874 -> [mgm:Mmc1_1850 -> mgm:Mmc1_3574] -> mgm:Mmc1_1872 -> mgm:Mmc1_1874 -> [mgm:Mmc1_1850 -> mgm:Mmc1_3574] -> mgm:Mmc1_1872 -> mgm:Mmc1_1874
path_mgm00061.kgml: {2.3.1.39, 2.3.1.85, 2.3.1.86} -> {2.3.1.179, 2.3.1.41, 2.3.1.85, 2.3.1.86} -> {1.1.1.100, 2.3.1.85, 2.3.1.86} -> [{2.3.1.85, 2.3.1.86, 4.2.1.59} -> 1.3.1.9] -> {2.3.1.179, 2.3.1.41, 2.3.1.85, 2.3.1.86} -> {1.1.1.100, 2.3.1.85, 2.3.1.86} -> [{2.3.1.85, 2.3.1.86, 4.2.1.59} -> {1.3.1.9, 1.3.1.10, 1.3.1.104, 1.3.1.39, 2.3.1.85, 2.3.1.86}] -> {2.3.1.179, 2.3.1.41, 2.3.1.85, 2.3.1.86} -> [{1.1.1.100, 2.3.1.85, 2.3.1.86} -> {2.3.1.85, 2.3.1.86, 4.2.1.59} -> 1.3.1.9] -> {2.3.1.179, 2.3.1.41, 2.3.1.85, 2.3.1.86} -> {1.1.1.100, 2.3.1.85, 2.3.1.86} -> [{2.3.1.85, 2.3.1.86, 4.2.1.59} -> 1.3.1.9] -> {2.3.1.179, 2.3.1.41, 2.3.1.85, 2.3.1.86} -> {1.1.1.100, 2.3.1.85, 2.3.1.86} -> [{2.3.1.85, 2.3.1.86, 4.2.1.59} -> {1.3.1.9, 1.3.1.10, 1.3.1.104, 1.3.1.39, 2.3.1.85, 2.3.1.86}] -> {2.3.1.179, 2.3.1.41, 2.3.1.85, 2.3.1.86} -> {1.1.1.100, 2.3.1.85, 2.3.1.86} -> [{2.3.1.85, 2.3.1.86, 4.2.1.59} -> 1.3.1.9] -> {2.3.1.179, 2.3.1.41, 2.3.1.85, 2.3.1.86} -> {1.1.1.100, 2.3.1.85, 2.3.1.86} -> [{2.3.1.85, 2.3.1.86, 4.2.1.59} -> 1.3.1.9] -> {2.3.1.179, 2.3.1.199, 2.3.1.41} -> 1.1.1.100
path_mgm00061.kgml: Skipped genes: mgm:Mmc1_1873
path_mgm00061.kgml:
path_mgm00061.kgml: Found a trail of span 16 containing skipped vertices
path_mgm00061.kgml: 147 -> 259 -> 142 -> [268 -> 51] -> 63 -> 130 -> [270 -> 125] -> 62 -> 119 -> [276 -> 22] -> 61 -> [108 -> 278 -> 21] -> 60 -> 97 -> [280 -> 92] -> 59 -> 86 -> [283 -> 19] -> 58 -> 75 -> [286 -> 18] -> 53 -> 54
path_mgm00061.kgml: R01626 -> R04355 -> R04533 -> [R04428 -> R04429] -> R04952 -> R04953 -> [R04954 -> {R04955, R04956}] -> R04957 -> R04536 -> [R04537 -> R04958] -> R04960 -> [R04534 -> R04535 -> R04961] -> R04963 -> R04964 -> [R04965 -> {R04724, R04725}] -> R04726 -> R04566 -> [R04568 -> R04966] -> R04968 -> R04543 -> [R04544 -> R04969] -> R07762 -> R07763
path_mgm00061.kgml: mgm:Mmc1_1875 -> mgm:Mmc1_1872 -> mgm:Mmc1_1874 -> [mgm:Mmc1_1850 -> mgm:Mmc1_3574] -> mgm:Mmc1_1872 -> mgm:Mmc1_1874 -> [mgm:Mmc1_1850 -> mgm:Mmc1_3620] -> mgm:Mmc1_1872 -> mgm:Mmc1_1874 -> [mgm:Mmc1_1850 -> mgm:Mmc1_3574] -> mgm:Mmc1_1872 -> [mgm:Mmc1_1874 -> mgm:Mmc1_1850 -> mgm:Mmc1_3574] -> mgm:Mmc1_1872 -> mgm:Mmc1_1874 -> [mgm:Mmc1_1850 -> mgm:Mmc1_3620] -> mgm:Mmc1_1872 -> mgm:Mmc1_1874 -> [mgm:Mmc1_1850 -> mgm:Mmc1_3574] -> mgm:Mmc1_1872 -> mgm:Mmc1_1874 -> [mgm:Mmc1_1850 -> mgm:Mmc1_3574] -> mgm:Mmc1_1872 -> mgm:Mmc1_1874
path_mgm00061.kgml: {2.3.1.39, 2.3.1.85, 2.3.1.86} -> {2.3.1.179, 2.3.1.41, 2.3.1.85, 2.3.1.86} -> {1.1.1.100, 2.3.1.85, 2.3.1.86} -> [{2.3.1.85, 2.3.1.86, 4.2.1.59} -> 1.3.1.9] -> {2.3.1.179, 2.3.1.41, 2.3.1.85, 2.3.1.86} -> {1.1.1.100, 2.3.1.85, 2.3.1.86} -> [{2.3.1.85, 2.3.1.86, 4.2.1.59} -> {1.3.1.9, 1.3.1.10, 1.3.1.104, 1.3.1.39, 2.3.1.85, 2.3.1.86}] -> {2.3.1.179, 2.3.1.41, 2.3.1.85, 2.3.1.86} -> {1.1.1.100, 2.3.1.85, 2.3.1.86} -> [{2.3.1.85, 2.3.1.86, 4.2.1.59} -> 1.3.1.9] -> {2.3.1.179, 2.3.1.41, 2.3.1.85, 2.3.1.86} -> [{1.1.1.100, 2.3.1.85, 2.3.1.86} -> {2.3.1.85, 2.3.1.86, 4.2.1.59} -> 1.3.1.9] -> {2.3.1.179, 2.3.1.41, 2.3.1.85, 2.3.1.86} -> {1.1.1.100, 2.3.1.85, 2.3.1.86} -> [{2.3.1.85, 2.3.1.86, 4.2.1.59} -> {1.3.1.9, 1.3.1.10, 1.3.1.104, 1.3.1.39, 2.3.1.85, 2.3.1.86}] -> {2.3.1.179, 2.3.1.41, 2.3.1.85, 2.3.1.86} -> {1.1.1.100, 2.3.1.85, 2.3.1.86} -> [{2.3.1.85, 2.3.1.86, 4.2.1.59} -> 1.3.1.9] -> {2.3.1.179, 2.3.1.41, 2.3.1.85, 2.3.1.86} -> {1.1.1.100, 2.3.1.85, 2.3.1.86} -> [{2.3.1.85, 2.3.1.86, 4.2.1.59} -> 1.3.1.9] -> {2.3.1.179, 2.3.1.199, 2.3.1.41} -> 1.1.1.100
path_mgm00061.kgml: Skipped genes: mgm:Mmc1_1873
path_mgm00061.kgml:
path_mgm00061.kgml: Found a trail of span 16 containing skipped vertices
path_mgm00061.kgml: 147 -> 259 -> 142 -> [268 -> 51] -> 63 -> 130 -> [270 -> 125] -> 62 -> 119 -> [276 -> 22] -> 61 -> 108 -> [278 -> 21] -> 60 -> [97 -> 280 -> 92] -> 59 -> 86 -> [283 -> 19] -> 58 -> 75 -> [286 -> 18] -> 53 -> 54
path_mgm00061.kgml: R01626 -> R04355 -> R04533 -> [R04428 -> R04429] -> R04952 -> R04953 -> [R04954 -> {R04955, R04956}] -> R04957 -> R04536 -> [R04537 -> R04958] -> R04960 -> R04534 -> [R04535 -> R04961] -> R04963 -> [R04964 -> R04965 -> {R04724, R04725}] -> R04726 -> R04566 -> [R04568 -> R04966] -> R04968 -> R04543 -> [R04544 -> R04969] -> R07762 -> R07763
path_mgm00061.kgml: mgm:Mmc1_1875 -> mgm:Mmc1_1872 -> mgm:Mmc1_1874 -> [mgm:Mmc1_1850 -> mgm:Mmc1_3574] -> mgm:Mmc1_1872 -> mgm:Mmc1_1874 -> [mgm:Mmc1_1850 -> mgm:Mmc1_3620] -> mgm:Mmc1_1872 -> mgm:Mmc1_1874 -> [mgm:Mmc1_1850 -> mgm:Mmc1_3574] -> mgm:Mmc1_1872 -> mgm:Mmc1_1874 -> [mgm:Mmc1_1850 -> mgm:Mmc1_3574] -> mgm:Mmc1_1872 -> [mgm:Mmc1_1874 -> mgm:Mmc1_1850 -> mgm:Mmc1_3620] -> mgm:Mmc1_1872 -> mgm:Mmc1_1874 -> [mgm:Mmc1_1850 -> mgm:Mmc1_3574] -> mgm:Mmc1_1872 -> mgm:Mmc1_1874 -> [mgm:Mmc1_1850 -> mgm:Mmc1_3574] -> mgm:Mmc1_1872 -> mgm:Mmc1_1874
path_mgm00061.kgml: {2.3.1.39, 2.3.1.85, 2.3.1.86} -> {2.3.1.179, 2.3.1.41, 2.3.1.85, 2.3.1.86} -> {1.1.1.100, 2.3.1.85, 2.3.1.86} -> [{2.3.1.85, 2.3.1.86, 4.2.1.59} -> 1.3.1.9] -> {2.3.1.179, 2.3.1.41, 2.3.1.85, 2.3.1.86} -> {1.1.1.100, 2.3.1.85, 2.3.1.86} -> [{2.3.1.85, 2.3.1.86, 4.2.1.59} -> {1.3.1.9, 1.3.1.10, 1.3.1.104, 1.3.1.39, 2.3.1.85, 2.3.1.86}] -> {2.3.1.179, 2.3.1.41, 2.3.1.85, 2.3.1.86} -> {1.1.1.100, 2.3.1.85, 2.3.1.86} -> [{2.3.1.85, 2.3.1.86, 4.2.1.59} -> 1.3.1.9] -> {2.3.1.179, 2.3.1.41, 2.3.1.85, 2.3.1.86} -> {1.1.1.100, 2.3.1.85, 2.3.1.86} -> [{2.3.1.85, 2.3.1.86, 4.2.1.59} -> 1.3.1.9] -> {2.3.1.179, 2.3.1.41, 2.3.1.85, 2.3.1.86} -> [{1.1.1.100, 2.3.1.85, 2.3.1.86} -> {2.3.1.85, 2.3.1.86, 4.2.1.59} -> {1.3.1.9, 1.3.1.10, 1.3.1.104, 1.3.1.39, 2.3.1.85, 2.3.1.86}] -> {2.3.1.179, 2.3.1.41, 2.3.1.85, 2.3.1.86} -> {1.1.1.100, 2.3.1.85, 2.3.1.86} -> [{2.3.1.85, 2.3.1.86, 4.2.1.59} -> 1.3.1.9] -> {2.3.1.179, 2.3.1.41, 2.3.1.85, 2.3.1.86} -> {1.1.1.100, 2.3.1.85, 2.3.1.86} -> [{2.3.1.85, 2.3.1.86, 4.2.1.59} -> 1.3.1.9] -> {2.3.1.179, 2.3.1.199, 2.3.1.41} -> 1.1.1.100
path_mgm00061.kgml: Skipped genes: mgm:Mmc1_1873
path_mgm00061.kgml:
path_mgm00061.kgml: Found a trail of span 15 containing skipped vertices
path_mgm00061.kgml: 147 -> 63 -> 130 -> [270 -> 125] -> 62 -> 119 -> [276 -> 22] -> 61 -> 108 -> [278 -> 21] -> 60 -> 97 -> [280 -> 92] -> 59 -> 86 -> [283 -> 19] -> 58 -> 75 -> [286 -> 18] -> 53 -> 54
path_mgm00061.kgml: R01626 -> R04952 -> R04953 -> [R04954 -> {R04955, R04956}] -> R04957 -> R04536 -> [R04537 -> R04958] -> R04960 -> R04534 -> [R04535 -> R04961] -> R04963 -> R04964 -> [R04965 -> {R04724, R04725}] -> R04726 -> R04566 -> [R04568 -> R04966] -> R04968 -> R04543 -> [R04544 -> R04969] -> R07762 -> R07763
path_mgm00061.kgml: mgm:Mmc1_1875 -> mgm:Mmc1_1872 -> mgm:Mmc1_1874 -> [mgm:Mmc1_1850 -> mgm:Mmc1_3620] -> mgm:Mmc1_1872 -> mgm:Mmc1_1874 -> [mgm:Mmc1_1850 -> mgm:Mmc1_3574] -> mgm:Mmc1_1872 -> mgm:Mmc1_1874 -> [mgm:Mmc1_1850 -> mgm:Mmc1_3574] -> mgm:Mmc1_1872 -> mgm:Mmc1_1874 -> [mgm:Mmc1_1850 -> mgm:Mmc1_3620] -> mgm:Mmc1_1872 -> mgm:Mmc1_1874 -> [mgm:Mmc1_1850 -> mgm:Mmc1_3574] -> mgm:Mmc1_1872 -> mgm:Mmc1_1874 -> [mgm:Mmc1_1850 -> mgm:Mmc1_3574] -> mgm:Mmc1_1872 -> mgm:Mmc1_1874
path_mgm00061.kgml: {2.3.1.39, 2.3.1.85, 2.3.1.86} -> {2.3.1.179, 2.3.1.41, 2.3.1.85, 2.3.1.86} -> {1.1.1.100, 2.3.1.85, 2.3.1.86} -> [{2.3.1.85, 2.3.1.86, 4.2.1.59} -> {1.3.1.9, 1.3.1.10, 1.3.1.104, 1.3.1.39, 2.3.1.85, 2.3.1.86}] -> {2.3.1.179, 2.3.1.41, 2.3.1.85, 2.3.1.86} -> {1.1.1.100, 2.3.1.85, 2.3.1.86} -> [{2.3.1.85, 2.3.1.86, 4.2.1.59} -> 1.3.1.9] -> {2.3.1.179, 2.3.1.41, 2.3.1.85, 2.3.1.86} -> {1.1.1.100, 2.3.1.85, 2.3.1.86} -> [{2.3.1.85, 2.3.1.86, 4.2.1.59} -> 1.3.1.9] -> {2.3.1.179, 2.3.1.41, 2.3.1.85, 2.3.1.86} -> {1.1.1.100, 2.3.1.85, 2.3.1.86} -> [{2.3.1.85, 2.3.1.86, 4.2.1.59} -> {1.3.1.9, 1.3.1.10, 1.3.1.104, 1.3.1.39, 2.3.1.85, 2.3.1.86}] -> {2.3.1.179, 2.3.1.41, 2.3.1.85, 2.3.1.86} -> {1.1.1.100, 2.3.1.85, 2.3.1.86} -> [{2.3.1.85, 2.3.1.86, 4.2.1.59} -> 1.3.1.9] -> {2.3.1.179, 2.3.1.41, 2.3.1.85, 2.3.1.86} -> {1.1.1.100, 2.3.1.85, 2.3.1.86} -> [{2.3.1.85, 2.3.1.86, 4.2.1.59} -> 1.3.1.9] -> {2.3.1.179, 2.3.1.199, 2.3.1.41} -> 1.1.1.100
path_mgm00061.kgml: Skipped genes: mgm:Mmc1_1873
path_mgm00061.kgml:
path_mgm00061.kgml: Found a trail of span 14 containing skipped vertices
path_mgm00061.kgml: 147 -> [63] -> 130 -> [270 -> 125] -> 62 -> 119 -> [276 -> 22] -> 61 -> 108 -> [278 -> 21] -> 60 -> 97 -> [280 -> 92] -> 59 -> 86 -> [283 -> 19] -> 58 -> 75 -> [286 -> 18] -> 53 -> 54
path_mgm00061.kgml: R01626 -> [R04952] -> R04953 -> [R04954 -> {R04955, R04956}] -> R04957 -> R04536 -> [R04537 -> R04958] -> R04960 -> R04534 -> [R04535 -> R04961] -> R04963 -> R04964 -> [R04965 -> {R04724, R04725}] -> R04726 -> R04566 -> [R04568 -> R04966] -> R04968 -> R04543 -> [R04544 -> R04969] -> R07762 -> R07763
path_mgm00061.kgml: mgm:Mmc1_1875 -> [mgm:Mmc1_1872] -> mgm:Mmc1_1874 -> [mgm:Mmc1_1850 -> mgm:Mmc1_3620] -> mgm:Mmc1_1872 -> mgm:Mmc1_1874 -> [mgm:Mmc1_1850 -> mgm:Mmc1_3574] -> mgm:Mmc1_1872 -> mgm:Mmc1_1874 -> [mgm:Mmc1_1850 -> mgm:Mmc1_3574] -> mgm:Mmc1_1872 -> mgm:Mmc1_1874 -> [mgm:Mmc1_1850 -> mgm:Mmc1_3620] -> mgm:Mmc1_1872 -> mgm:Mmc1_1874 -> [mgm:Mmc1_1850 -> mgm:Mmc1_3574] -> mgm:Mmc1_1872 -> mgm:Mmc1_1874 -> [mgm:Mmc1_1850 -> mgm:Mmc1_3574] -> mgm:Mmc1_1872 -> mgm:Mmc1_1874
path_mgm00061.kgml: {2.3.1.39, 2.3.1.85, 2.3.1.86} -> [{2.3.1.179, 2.3.1.41, 2.3.1.85, 2.3.1.86}] -> {1.1.1.100, 2.3.1.85, 2.3.1.86} -> [{2.3.1.85, 2.3.1.86, 4.2.1.59} -> {1.3.1.9, 1.3.1.10, 1.3.1.104, 1.3.1.39, 2.3.1.85, 2.3.1.86}] -> {2.3.1.179, 2.3.1.41, 2.3.1.85, 2.3.1.86} -> {1.1.1.100, 2.3.1.85, 2.3.1.86} -> [{2.3.1.85, 2.3.1.86, 4.2.1.59} -> 1.3.1.9] -> {2.3.1.179, 2.3.1.41, 2.3.1.85, 2.3.1.86} -> {1.1.1.100, 2.3.1.85, 2.3.1.86} -> [{2.3.1.85, 2.3.1.86, 4.2.1.59} -> 1.3.1.9] -> {2.3.1.179, 2.3.1.41, 2.3.1.85, 2.3.1.86} -> {1.1.1.100, 2.3.1.85, 2.3.1.86} -> [{2.3.1.85, 2.3.1.86, 4.2.1.59} -> {1.3.1.9, 1.3.1.10, 1.3.1.104, 1.3.1.39, 2.3.1.85, 2.3.1.86}] -> {2.3.1.179, 2.3.1.41, 2.3.1.85, 2.3.1.86} -> {1.1.1.100, 2.3.1.85, 2.3.1.86} -> [{2.3.1.85, 2.3.1.86, 4.2.1.59} -> 1.3.1.9] -> {2.3.1.179, 2.3.1.41, 2.3.1.85, 2.3.1.86} -> {1.1.1.100, 2.3.1.85, 2.3.1.86} -> [{2.3.1.85, 2.3.1.86, 4.2.1.59} -> 1.3.1.9] -> {2.3.1.179, 2.3.1.199, 2.3.1.41} -> 1.1.1.100
path_mgm00061.kgml: Skipped genes: mgm:Mmc1_1873
path_mgm00061.kgml:
path_mgm00061.kgml: Found a trail of span 13 containing skipped vertices
path_mgm00061.kgml: 147 -> 62 -> 119 -> [276 -> 22] -> 61 -> 108 -> [278 -> 21] -> 60 -> 97 -> [280 -> 92] -> 59 -> 86 -> [283 -> 19] -> 58 -> 75 -> [286 -> 18] -> 53 -> 54
path_mgm00061.kgml: R01626 -> R04957 -> R04536 -> [R04537 -> R04958] -> R04960 -> R04534 -> [R04535 -> R04961] -> R04963 -> R04964 -> [R04965 -> {R04724, R04725}] -> R04726 -> R04566 -> [R04568 -> R04966] -> R04968 -> R04543 -> [R04544 -> R04969] -> R07762 -> R07763
path_mgm00061.kgml: mgm:Mmc1_1875 -> mgm:Mmc1_1872 -> mgm:Mmc1_1874 -> [mgm:Mmc1_1850 -> mgm:Mmc1_3574] -> mgm:Mmc1_1872 -> mgm:Mmc1_1874 -> [mgm:Mmc1_1850 -> mgm:Mmc1_3574] -> mgm:Mmc1_1872 -> mgm:Mmc1_1874 -> [mgm:Mmc1_1850 -> mgm:Mmc1_3620] -> mgm:Mmc1_1872 -> mgm:Mmc1_1874 -> [mgm:Mmc1_1850 -> mgm:Mmc1_3574] -> mgm:Mmc1_1872 -> mgm:Mmc1_1874 -> [mgm:Mmc1_1850 -> mgm:Mmc1_3574] -> mgm:Mmc1_1872 -> mgm:Mmc1_1874
path_mgm00061.kgml: {2.3.1.39, 2.3.1.85, 2.3.1.86} -> {2.3.1.179, 2.3.1.41, 2.3.1.85, 2.3.1.86} -> {1.1.1.100, 2.3.1.85, 2.3.1.86} -> [{2.3.1.85, 2.3.1.86, 4.2.1.59} -> 1.3.1.9] -> {2.3.1.179, 2.3.1.41, 2.3.1.85, 2.3.1.86} -> {1.1.1.100, 2.3.1.85, 2.3.1.86} -> [{2.3.1.85, 2.3.1.86, 4.2.1.59} -> 1.3.1.9] -> {2.3.1.179, 2.3.1.41, 2.3.1.85, 2.3.1.86} -> {1.1.1.100, 2.3.1.85, 2.3.1.86} -> [{2.3.1.85, 2.3.1.86, 4.2.1.59} -> {1.3.1.9, 1.3.1.10, 1.3.1.104, 1.3.1.39, 2.3.1.85, 2.3.1.86}] -> {2.3.1.179, 2.3.1.41, 2.3.1.85, 2.3.1.86} -> {1.1.1.100, 2.3.1.85, 2.3.1.86} -> [{2.3.1.85, 2.3.1.86, 4.2.1.59} -> 1.3.1.9] -> {2.3.1.179, 2.3.1.41, 2.3.1.85, 2.3.1.86} -> {1.1.1.100, 2.3.1.85, 2.3.1.86} -> [{2.3.1.85, 2.3.1.86, 4.2.1.59} -> 1.3.1.9] -> {2.3.1.179, 2.3.1.199, 2.3.1.41} -> 1.1.1.100
path_mgm00061.kgml: Skipped genes: mgm:Mmc1_1873
path_mgm00061.kgml:
path_mgm00061.kgml: Found a trail of span 12 containing skipped vertices
path_mgm00061.kgml: 147 -> [62] -> 119 -> [276 -> 22] -> 61 -> 108 -> [278 -> 21] -> 60 -> 97 -> [280 -> 92] -> 59 -> 86 -> [283 -> 19] -> 58 -> 75 -> [286 -> 18] -> 53 -> 54
path_mgm00061.kgml: R01626 -> [R04957] -> R04536 -> [R04537 -> R04958] -> R04960 -> R04534 -> [R04535 -> R04961] -> R04963 -> R04964 -> [R04965 -> {R04724, R04725}] -> R04726 -> R04566 -> [R04568 -> R04966] -> R04968 -> R04543 -> [R04544 -> R04969] -> R07762 -> R07763
path_mgm00061.kgml: mgm:Mmc1_1875 -> [mgm:Mmc1_1872] -> mgm:Mmc1_1874 -> [mgm:Mmc1_1850 -> mgm:Mmc1_3574] -> mgm:Mmc1_1872 -> mgm:Mmc1_1874 -> [mgm:Mmc1_1850 -> mgm:Mmc1_3574] -> mgm:Mmc1_1872 -> mgm:Mmc1_1874 -> [mgm:Mmc1_1850 -> mgm:Mmc1_3620] -> mgm:Mmc1_1872 -> mgm:Mmc1_1874 -> [mgm:Mmc1_1850 -> mgm:Mmc1_3574] -> mgm:Mmc1_1872 -> mgm:Mmc1_1874 -> [mgm:Mmc1_1850 -> mgm:Mmc1_3574] -> mgm:Mmc1_1872 -> mgm:Mmc1_1874
path_mgm00061.kgml: {2.3.1.39, 2.3.1.85, 2.3.1.86} -> [{2.3.1.179, 2.3.1.41, 2.3.1.85, 2.3.1.86}] -> {1.1.1.100, 2.3.1.85, 2.3.1.86} -> [{2.3.1.85, 2.3.1.86, 4.2.1.59} -> 1.3.1.9] -> {2.3.1.179, 2.3.1.41, 2.3.1.85, 2.3.1.86} -> {1.1.1.100, 2.3.1.85, 2.3.1.86} -> [{2.3.1.85, 2.3.1.86, 4.2.1.59} -> 1.3.1.9] -> {2.3.1.179, 2.3.1.41, 2.3.1.85, 2.3.1.86} -> {1.1.1.100, 2.3.1.85, 2.3.1.86} -> [{2.3.1.85, 2.3.1.86, 4.2.1.59} -> {1.3.1.9, 1.3.1.10, 1.3.1.104, 1.3.1.39, 2.3.1.85, 2.3.1.86}] -> {2.3.1.179, 2.3.1.41, 2.3.1.85, 2.3.1.86} -> {1.1.1.100, 2.3.1.85, 2.3.1.86} -> [{2.3.1.85, 2.3.1.86, 4.2.1.59} -> 1.3.1.9] -> {2.3.1.179, 2.3.1.41, 2.3.1.85, 2.3.1.86} -> {1.1.1.100, 2.3.1.85, 2.3.1.86} -> [{2.3.1.85, 2.3.1.86, 4.2.1.59} -> 1.3.1.9] -> {2.3.1.179, 2.3.1.199, 2.3.1.41} -> 1.1.1.100
path_mgm00061.kgml: Skipped genes: mgm:Mmc1_1873
path_mgm00061.kgml:
path_mgm00061.kgml: Found a trail of span 11 containing skipped vertices
path_mgm00061.kgml: 147 -> 61 -> 108 -> [278 -> 21] -> 60 -> 97 -> [280 -> 92] -> 59 -> 86 -> [283 -> 19] -> 58 -> 75 -> [286 -> 18] -> 53 -> 54
path_mgm00061.kgml: R01626 -> R04960 -> R04534 -> [R04535 -> R04961] -> R04963 -> R04964 -> [R04965 -> {R04724, R04725}] -> R04726 -> R04566 -> [R04568 -> R04966] -> R04968 -> R04543 -> [R04544 -> R04969] -> R07762 -> R07763
path_mgm00061.kgml: mgm:Mmc1_1875 -> mgm:Mmc1_1872 -> mgm:Mmc1_1874 -> [mgm:Mmc1_1850 -> mgm:Mmc1_3574] -> mgm:Mmc1_1872 -> mgm:Mmc1_1874 -> [mgm:Mmc1_1850 -> mgm:Mmc1_3620] -> mgm:Mmc1_1872 -> mgm:Mmc1_1874 -> [mgm:Mmc1_1850 -> mgm:Mmc1_3574] -> mgm:Mmc1_1872 -> mgm:Mmc1_1874 -> [mgm:Mmc1_1850 -> mgm:Mmc1_3574] -> mgm:Mmc1_1872 -> mgm:Mmc1_1874
path_mgm00061.kgml: {2.3.1.39, 2.3.1.85, 2.3.1.86} -> {2.3.1.179, 2.3.1.41, 2.3.1.85, 2.3.1.86} -> {1.1.1.100, 2.3.1.85, 2.3.1.86} -> [{2.3.1.85, 2.3.1.86, 4.2.1.59} -> 1.3.1.9] -> {2.3.1.179, 2.3.1.41, 2.3.1.85, 2.3.1.86} -> {1.1.1.100, 2.3.1.85, 2.3.1.86} -> [{2.3.1.85, 2.3.1.86, 4.2.1.59} -> {1.3.1.9, 1.3.1.10, 1.3.1.104, 1.3.1.39, 2.3.1.85, 2.3.1.86}] -> {2.3.1.179, 2.3.1.41, 2.3.1.85, 2.3.1.86} -> {1.1.1.100, 2.3.1.85, 2.3.1.86} -> [{2.3.1.85, 2.3.1.86, 4.2.1.59} -> 1.3.1.9] -> {2.3.1.179, 2.3.1.41, 2.3.1.85, 2.3.1.86} -> {1.1.1.100, 2.3.1.85, 2.3.1.86} -> [{2.3.1.85, 2.3.1.86, 4.2.1.59} -> 1.3.1.9] -> {2.3.1.179, 2.3.1.199, 2.3.1.41} -> 1.1.1.100
path_mgm00061.kgml: Skipped genes: mgm:Mmc1_1873
path_mgm00061.kgml:
path_mgm00061.kgml: Found a trail of span 10 containing skipped vertices
path_mgm00061.kgml: 147 -> [61] -> 108 -> [278 -> 21] -> 60 -> 97 -> [280 -> 92] -> 59 -> 86 -> [283 -> 19] -> 58 -> 75 -> [286 -> 18] -> 53 -> 54
path_mgm00061.kgml: R01626 -> [R04960] -> R04534 -> [R04535 -> R04961] -> R04963 -> R04964 -> [R04965 -> {R04724, R04725}] -> R04726 -> R04566 -> [R04568 -> R04966] -> R04968 -> R04543 -> [R04544 -> R04969] -> R07762 -> R07763
path_mgm00061.kgml: mgm:Mmc1_1875 -> [mgm:Mmc1_1872] -> mgm:Mmc1_1874 -> [mgm:Mmc1_1850 -> mgm:Mmc1_3574] -> mgm:Mmc1_1872 -> mgm:Mmc1_1874 -> [mgm:Mmc1_1850 -> mgm:Mmc1_3620] -> mgm:Mmc1_1872 -> mgm:Mmc1_1874 -> [mgm:Mmc1_1850 -> mgm:Mmc1_3574] -> mgm:Mmc1_1872 -> mgm:Mmc1_1874 -> [mgm:Mmc1_1850 -> mgm:Mmc1_3574] -> mgm:Mmc1_1872 -> mgm:Mmc1_1874
path_mgm00061.kgml: {2.3.1.39, 2.3.1.85, 2.3.1.86} -> [{2.3.1.179, 2.3.1.41, 2.3.1.85, 2.3.1.86}] -> {1.1.1.100, 2.3.1.85, 2.3.1.86} -> [{2.3.1.85, 2.3.1.86, 4.2.1.59} -> 1.3.1.9] -> {2.3.1.179, 2.3.1.41, 2.3.1.85, 2.3.1.86} -> {1.1.1.100, 2.3.1.85, 2.3.1.86} -> [{2.3.1.85, 2.3.1.86, 4.2.1.59} -> {1.3.1.9, 1.3.1.10, 1.3.1.104, 1.3.1.39, 2.3.1.85, 2.3.1.86}] -> {2.3.1.179, 2.3.1.41, 2.3.1.85, 2.3.1.86} -> {1.1.1.100, 2.3.1.85, 2.3.1.86} -> [{2.3.1.85, 2.3.1.86, 4.2.1.59} -> 1.3.1.9] -> {2.3.1.179, 2.3.1.41, 2.3.1.85, 2.3.1.86} -> {1.1.1.100, 2.3.1.85, 2.3.1.86} -> [{2.3.1.85, 2.3.1.86, 4.2.1.59} -> 1.3.1.9] -> {2.3.1.179, 2.3.1.199, 2.3.1.41} -> 1.1.1.100
path_mgm00061.kgml: Skipped genes: mgm:Mmc1_1873
path_mgm00061.kgml:
path_mgm00061.kgml: Found a trail of span 9 containing skipped vertices
path_mgm00061.kgml: 147 -> 60 -> 97 -> [280 -> 92] -> 59 -> 86 -> [283 -> 19] -> 58 -> 75 -> [286 -> 18] -> 53 -> 54
path_mgm00061.kgml: R01626 -> R04963 -> R04964 -> [R04965 -> {R04724, R04725}] -> R04726 -> R04566 -> [R04568 -> R04966] -> R04968 -> R04543 -> [R04544 -> R04969] -> R07762 -> R07763
path_mgm00061.kgml: mgm:Mmc1_1875 -> mgm:Mmc1_1872 -> mgm:Mmc1_1874 -> [mgm:Mmc1_1850 -> mgm:Mmc1_3620] -> mgm:Mmc1_1872 -> mgm:Mmc1_1874 -> [mgm:Mmc1_1850 -> mgm:Mmc1_3574] -> mgm:Mmc1_1872 -> mgm:Mmc1_1874 -> [mgm:Mmc1_1850 -> mgm:Mmc1_3574] -> mgm:Mmc1_1872 -> mgm:Mmc1_1874
path_mgm00061.kgml: {2.3.1.39, 2.3.1.85, 2.3.1.86} -> {2.3.1.179, 2.3.1.41, 2.3.1.85, 2.3.1.86} -> {1.1.1.100, 2.3.1.85, 2.3.1.86} -> [{2.3.1.85, 2.3.1.86, 4.2.1.59} -> {1.3.1.9, 1.3.1.10, 1.3.1.104, 1.3.1.39, 2.3.1.85, 2.3.1.86}] -> {2.3.1.179, 2.3.1.41, 2.3.1.85, 2.3.1.86} -> {1.1.1.100, 2.3.1.85, 2.3.1.86} -> [{2.3.1.85, 2.3.1.86, 4.2.1.59} -> 1.3.1.9] -> {2.3.1.179, 2.3.1.41, 2.3.1.85, 2.3.1.86} -> {1.1.1.100, 2.3.1.85, 2.3.1.86} -> [{2.3.1.85, 2.3.1.86, 4.2.1.59} -> 1.3.1.9] -> {2.3.1.179, 2.3.1.199, 2.3.1.41} -> 1.1.1.100
path_mgm00061.kgml: Skipped genes: mgm:Mmc1_1873
path_mgm00061.kgml:
path_mgm00061.kgml: Found a trail of span 8 containing skipped vertices
path_mgm00061.kgml: 147 -> [60] -> 97 -> [280 -> 92] -> 59 -> 86 -> [283 -> 19] -> 58 -> 75 -> [286 -> 18] -> 53 -> 54
path_mgm00061.kgml: R01626 -> [R04963] -> R04964 -> [R04965 -> {R04724, R04725}] -> R04726 -> R04566 -> [R04568 -> R04966] -> R04968 -> R04543 -> [R04544 -> R04969] -> R07762 -> R07763
path_mgm00061.kgml: mgm:Mmc1_1875 -> [mgm:Mmc1_1872] -> mgm:Mmc1_1874 -> [mgm:Mmc1_1850 -> mgm:Mmc1_3620] -> mgm:Mmc1_1872 -> mgm:Mmc1_1874 -> [mgm:Mmc1_1850 -> mgm:Mmc1_3574] -> mgm:Mmc1_1872 -> mgm:Mmc1_1874 -> [mgm:Mmc1_1850 -> mgm:Mmc1_3574] -> mgm:Mmc1_1872 -> mgm:Mmc1_1874
path_mgm00061.kgml: {2.3.1.39, 2.3.1.85, 2.3.1.86} -> [{2.3.1.179, 2.3.1.41, 2.3.1.85, 2.3.1.86}] -> {1.1.1.100, 2.3.1.85, 2.3.1.86} -> [{2.3.1.85, 2.3.1.86, 4.2.1.59} -> {1.3.1.9, 1.3.1.10, 1.3.1.104, 1.3.1.39, 2.3.1.85, 2.3.1.86}] -> {2.3.1.179, 2.3.1.41, 2.3.1.85, 2.3.1.86} -> {1.1.1.100, 2.3.1.85, 2.3.1.86} -> [{2.3.1.85, 2.3.1.86, 4.2.1.59} -> 1.3.1.9] -> {2.3.1.179, 2.3.1.41, 2.3.1.85, 2.3.1.86} -> {1.1.1.100, 2.3.1.85, 2.3.1.86} -> [{2.3.1.85, 2.3.1.86, 4.2.1.59} -> 1.3.1.9] -> {2.3.1.179, 2.3.1.199, 2.3.1.41} -> 1.1.1.100
path_mgm00061.kgml: Skipped genes: mgm:Mmc1_1873
path_mgm00061.kgml:
path_mgm00061.kgml: Found a trail of span 7 containing skipped vertices
path_mgm00061.kgml: 147 -> 59 -> 86 -> [283 -> 19] -> 58 -> 75 -> [286 -> 18] -> 53 -> 54
path_mgm00061.kgml: R01626 -> R04726 -> R04566 -> [R04568 -> R04966] -> R04968 -> R04543 -> [R04544 -> R04969] -> R07762 -> R07763
path_mgm00061.kgml: mgm:Mmc1_1875 -> mgm:Mmc1_1872 -> mgm:Mmc1_1874 -> [mgm:Mmc1_1850 -> mgm:Mmc1_3574] -> mgm:Mmc1_1872 -> mgm:Mmc1_1874 -> [mgm:Mmc1_1850 -> mgm:Mmc1_3574] -> mgm:Mmc1_1872 -> mgm:Mmc1_1874
path_mgm00061.kgml: {2.3.1.39, 2.3.1.85, 2.3.1.86} -> {2.3.1.179, 2.3.1.41, 2.3.1.85, 2.3.1.86} -> {1.1.1.100, 2.3.1.85, 2.3.1.86} -> [{2.3.1.85, 2.3.1.86, 4.2.1.59} -> 1.3.1.9] -> {2.3.1.179, 2.3.1.41, 2.3.1.85, 2.3.1.86} -> {1.1.1.100, 2.3.1.85, 2.3.1.86} -> [{2.3.1.85, 2.3.1.86, 4.2.1.59} -> 1.3.1.9] -> {2.3.1.179, 2.3.1.199, 2.3.1.41} -> 1.1.1.100
path_mgm00061.kgml: Skipped genes: mgm:Mmc1_1873
path_mgm00061.kgml:
path_mgm00061.kgml: Found a trail of span 6 containing skipped vertices
path_mgm00061.kgml: 147 -> [59] -> 86 -> [283 -> 19] -> 58 -> 75 -> [286 -> 18] -> 53 -> 54
path_mgm00061.kgml: R01626 -> [R04726] -> R04566 -> [R04568 -> R04966] -> R04968 -> R04543 -> [R04544 -> R04969] -> R07762 -> R07763
path_mgm00061.kgml: mgm:Mmc1_1875 -> [mgm:Mmc1_1872] -> mgm:Mmc1_1874 -> [mgm:Mmc1_1850 -> mgm:Mmc1_3574] -> mgm:Mmc1_1872 -> mgm:Mmc1_1874 -> [mgm:Mmc1_1850 -> mgm:Mmc1_3574] -> mgm:Mmc1_1872 -> mgm:Mmc1_1874
path_mgm00061.kgml: {2.3.1.39, 2.3.1.85, 2.3.1.86} -> [{2.3.1.179, 2.3.1.41, 2.3.1.85, 2.3.1.86}] -> {1.1.1.100, 2.3.1.85, 2.3.1.86} -> [{2.3.1.85, 2.3.1.86, 4.2.1.59} -> 1.3.1.9] -> {2.3.1.179, 2.3.1.41, 2.3.1.85, 2.3.1.86} -> {1.1.1.100, 2.3.1.85, 2.3.1.86} -> [{2.3.1.85, 2.3.1.86, 4.2.1.59} -> 1.3.1.9] -> {2.3.1.179, 2.3.1.199, 2.3.1.41} -> 1.1.1.100
path_mgm00061.kgml: Skipped genes: mgm:Mmc1_1873
path_mgm00061.kgml:
path_mgm00061.kgml: Found a trail of span 5 containing skipped vertices
path_mgm00061.kgml: 147 -> 58 -> 75 -> [286 -> 18] -> 53 -> 54
path_mgm00061.kgml: R01626 -> R04968 -> R04543 -> [R04544 -> R04969] -> R07762 -> R07763
path_mgm00061.kgml: mgm:Mmc1_1875 -> mgm:Mmc1_1872 -> mgm:Mmc1_1874 -> [mgm:Mmc1_1850 -> mgm:Mmc1_3574] -> mgm:Mmc1_1872 -> mgm:Mmc1_1874
path_mgm00061.kgml: {2.3.1.39, 2.3.1.85, 2.3.1.86} -> {2.3.1.179, 2.3.1.41, 2.3.1.85, 2.3.1.86} -> {1.1.1.100, 2.3.1.85, 2.3.1.86} -> [{2.3.1.85, 2.3.1.86, 4.2.1.59} -> 1.3.1.9] -> {2.3.1.179, 2.3.1.199, 2.3.1.41} -> 1.1.1.100
path_mgm00061.kgml: Skipped genes: mgm:Mmc1_1873
path_mgm00061.kgml:
path_mgm00061.kgml: Found a trail of span 4 containing skipped vertices
path_mgm00061.kgml: 147 -> [58] -> 75 -> [286 -> 18] -> 53 -> 54
path_mgm00061.kgml: R01626 -> [R04968] -> R04543 -> [R04544 -> R04969] -> R07762 -> R07763
path_mgm00061.kgml: mgm:Mmc1_1875 -> [mgm:Mmc1_1872] -> mgm:Mmc1_1874 -> [mgm:Mmc1_1850 -> mgm:Mmc1_3574] -> mgm:Mmc1_1872 -> mgm:Mmc1_1874
path_mgm00061.kgml: {2.3.1.39, 2.3.1.85, 2.3.1.86} -> [{2.3.1.179, 2.3.1.41, 2.3.1.85, 2.3.1.86}] -> {1.1.1.100, 2.3.1.85, 2.3.1.86} -> [{2.3.1.85, 2.3.1.86, 4.2.1.59} -> 1.3.1.9] -> {2.3.1.179, 2.3.1.199, 2.3.1.41} -> 1.1.1.100
path_mgm00061.kgml: Skipped genes: mgm:Mmc1_1873
path_mgm00061.kgml:
path_mgm00061.kgml: Found a trail of span 3 containing skipped vertices
path_mgm00061.kgml: 147 -> 53 -> 54
path_mgm00061.kgml: R01626 -> R07762 -> R07763
path_mgm00061.kgml: mgm:Mmc1_1875 -> mgm:Mmc1_1872 -> mgm:Mmc1_1874
path_mgm00061.kgml: {2.3.1.39, 2.3.1.85, 2.3.1.86} -> {2.3.1.179, 2.3.1.199, 2.3.1.41} -> 1.1.1.100
path_mgm00061.kgml: Skipped genes: mgm:Mmc1_1873
path_mgm00061.kgml:
path_mgm00061.kgml: Found a trail of span 2 containing skipped vertices
path_mgm00061.kgml: 147 -> [53] -> 54
path_mgm00061.kgml: R01626 -> [R07762] -> R07763
path_mgm00061.kgml: mgm:Mmc1_1875 -> [mgm:Mmc1_1872] -> mgm:Mmc1_1874
path_mgm00061.kgml: {2.3.1.39, 2.3.1.85, 2.3.1.86} -> [{2.3.1.179, 2.3.1.199, 2.3.1.41}] -> 1.1.1.100
path_mgm00061.kgml:
path_mgm00061.kgml: --- 60.46 seconds ---

path_mgm00130.kgml: Ubiquinone and other terpenoid-quinone biosynthesis
path_mgm00130.kgml: Initialization took 0.13 seconds
path_mgm00130.kgml: (not found)
path_mgm00130.kgml: --- 0.15 seconds ---

path_mgm00190.kgml: Oxidative phosphorylation
path_mgm00190.kgml: Initialization took 2.98 seconds
path_mgm00190.kgml: (not found)
path_mgm00190.kgml: --- 3.01 seconds ---

path_mgm00220.kgml: Arginine biosynthesis
path_mgm00220.kgml: Initialization took 0.28 seconds
path_mgm00220.kgml:
path_mgm00220.kgml: Found a trail of span 2 without skipping any vertex
path_mgm00220.kgml: 45 -> 47
path_mgm00220.kgml: R01954 -> R01086
path_mgm00220.kgml: mgm:Mmc1_3742 -> mgm:Mmc1_3741
path_mgm00220.kgml: 6.3.4.5 -> 4.3.2.1
path_mgm00220.kgml:
path_mgm00220.kgml: --- 0.37 seconds ---

path_mgm00230.kgml: Purine metabolism
path_mgm00230.kgml: Initialization took 7.45 seconds
path_mgm00230.kgml:
path_mgm00230.kgml: Found a trail of span 4 containing skipped vertices
path_mgm00230.kgml: 220 -> [300] -> 245 -> [234 -> 233 -> 300] -> 244 -> [300 -> 139] -> 239
path_mgm00230.kgml: R00332 -> [R00430] -> R00429 -> [R03409 -> R00336 -> R00430] -> R00441 -> [R00430 -> R02019] -> R02090
path_mgm00230.kgml: mgm:Mmc1_0251 -> [{mgm:Mmc1_0728, mgm:Mmc1_1432}] -> {mgm:Mmc1_0253, mgm:Mmc1_2468} -> [mgm:Mmc1_0350 -> mgm:Mmc1_2468 -> {mgm:Mmc1_0728, mgm:Mmc1_1432}] -> {mgm:Mmc1_0252, mgm:Mmc1_0840, mgm:Mmc1_0841, mgm:Mmc1_0872} -> [{mgm:Mmc1_0728, mgm:Mmc1_1432} -> mgm:Mmc1_3489] -> mgm:Mmc1_0251
path_mgm00230.kgml: 2.7.4.8 -> [2.7.1.40] -> 2.7.6.5 -> [{3.6.1.11, 3.6.1.40} -> 3.1.7.2 -> 2.7.1.40] -> {2.7.7.48, 2.7.7.6} -> [2.7.1.40 -> 1.17.4.1] -> {2.7.4.12, 2.7.4.8}
path_mgm00230.kgml:
path_mgm00230.kgml: Found a trail of span 2 containing skipped vertices
path_mgm00230.kgml: 437 -> 206
path_mgm00230.kgml: R02720 -> {R01230, R01231}
path_mgm00230.kgml: mgm:Mmc1_3009 -> mgm:Mmc1_3014
path_mgm00230.kgml: 3.6.1.66 -> {6.3.5.2, 6.3.5.2}
path_mgm00230.kgml: Skipped genes: mgm:Mmc1_3013
path_mgm00230.kgml:
path_mgm00230.kgml: Found a trail of span 2 without skipping any vertex
path_mgm00230.kgml: 205 -> 206
path_mgm00230.kgml: R01130 -> {R01230, R01231}
path_mgm00230.kgml: mgm:Mmc1_3015 -> mgm:Mmc1_3014
path_mgm00230.kgml: 1.1.1.205 -> {6.3.5.2, 6.3.5.2}
path_mgm00230.kgml:
path_mgm00230.kgml: Found a trail of span 2 containing skipped vertices
path_mgm00230.kgml: 163 -> [260] -> 164
path_mgm00230.kgml: R04325 -> [R04463] -> R04208
path_mgm00230.kgml: mgm:Mmc1_2317 -> [mgm:Mmc1_0498] -> mgm:Mmc1_2316
path_mgm00230.kgml: 2.1.2.2 -> [6.3.5.3] -> 6.3.3.1
path_mgm00230.kgml:
path_mgm00230.kgml: Found a trail of span 2 without skipping any vertex
path_mgm00230.kgml: 252 -> 253
path_mgm00230.kgml: R00529 -> R00509
path_mgm00230.kgml: {mgm:Mmc1_1017, mgm:Mmc1_1018} -> mgm:Mmc1_1018
path_mgm00230.kgml: 2.7.7.4 -> 2.7.1.25
path_mgm00230.kgml:
path_mgm00230.kgml: --- 10.10 seconds ---

path_mgm00240.kgml: Pyrimidine metabolism
path_mgm00240.kgml: Initialization took 2.69 seconds
path_mgm00240.kgml:
path_mgm00240.kgml: Found a trail of span 3 containing skipped vertices
path_mgm00240.kgml: 97 -> 98 -> [99 -> 101 -> 178] -> 112
path_mgm00240.kgml: R01397 -> R01993 -> [R01869 -> R01870 -> R00965] -> R00966
path_mgm00240.kgml: mgm:Mmc1_0103 -> mgm:Mmc1_0102 -> [{mgm:Mmc1_0098, mgm:Mmc1_3426} -> mgm:Mmc1_3732 -> mgm:Mmc1_0514] -> mgm:Mmc1_0104
path_mgm00240.kgml: 2.1.3.2 -> 3.5.2.3 -> [1.3.1.14 -> 2.4.2.10 -> 4.1.1.23] -> 2.4.2.9
path_mgm00240.kgml:
path_mgm00240.kgml: Found a trail of span 3 containing skipped vertices
path_mgm00240.kgml: 150 -> [89] -> 161 -> [158] -> 157
path_mgm00240.kgml: R02098 -> [R06613] -> R02094 -> [R02093] -> R00378
path_mgm00240.kgml: mgm:Mmc1_1870 -> [mgm:Mmc1_0404] -> mgm:Mmc1_1870 -> [mgm:Mmc1_2992] -> {mgm:Mmc1_0002, mgm:Mmc1_0028, mgm:Mmc1_1044, mgm:Mmc1_1738, mgm:Mmc1_1869, mgm:Mmc1_2675, mgm:Mmc1_3229, mgm:Mmc1_3261, mgm:Mmc1_3379}
path_mgm00240.kgml: {2.7.4.4, 2.7.4.9} -> [2.1.1.148] -> {2.7.4.12, 2.7.4.9} -> [2.7.4.6] -> 2.7.7.7
path_mgm00240.kgml:
path_mgm00240.kgml: Found a trail of span 2 containing skipped vertices
path_mgm00240.kgml: 121 -> [102 -> 104] -> 103
path_mgm00240.kgml: R00442 -> [R00438 -> R00156] -> R00443
path_mgm00240.kgml: {mgm:Mmc1_0252, mgm:Mmc1_0840, mgm:Mmc1_0841, mgm:Mmc1_0872} -> [mgm:Mmc1_3722 -> mgm:Mmc1_2992] -> {mgm:Mmc1_0252, mgm:Mmc1_0840, mgm:Mmc1_0841, mgm:Mmc1_0872}
path_mgm00240.kgml: {2.7.7.48, 2.7.7.6} -> [2.7.7.8 -> 2.7.4.6] -> {2.7.7.48, 2.7.7.52, 2.7.7.6}
path_mgm00240.kgml:
path_mgm00240.kgml: Found a trail of span 2 containing skipped vertices
path_mgm00240.kgml: 150 -> [89 -> 161 -> 158] -> 157
path_mgm00240.kgml: R02098 -> [R06613 -> R02094 -> R02093] -> R00378
path_mgm00240.kgml: mgm:Mmc1_1870 -> [mgm:Mmc1_0404 -> mgm:Mmc1_1870 -> mgm:Mmc1_2992] -> {mgm:Mmc1_0002, mgm:Mmc1_0028, mgm:Mmc1_1044, mgm:Mmc1_1738, mgm:Mmc1_1869, mgm:Mmc1_2675, mgm:Mmc1_3229, mgm:Mmc1_3261, mgm:Mmc1_3379}
path_mgm00240.kgml: {2.7.4.4, 2.7.4.9} -> [2.1.1.148 -> {2.7.4.12, 2.7.4.9} -> 2.7.4.6] -> 2.7.7.7
path_mgm00240.kgml:
path_mgm00240.kgml: --- 3.73 seconds ---

path_mgm00250.kgml: Alanine, aspartate and glutamate metabolism
path_mgm00250.kgml: Initialization took 0.88 seconds
path_mgm00250.kgml:
path_mgm00250.kgml: Found a trail of span 2 without skipping any vertex
path_mgm00250.kgml: 48 -> 51
path_mgm00250.kgml: R01954 -> R01086
path_mgm00250.kgml: mgm:Mmc1_3742 -> mgm:Mmc1_3741
path_mgm00250.kgml: 6.3.4.5 -> 4.3.2.1
path_mgm00250.kgml:
path_mgm00250.kgml: --- 0.96 seconds ---

path_mgm00260.kgml: Glycine, serine and threonine metabolism
path_mgm00260.kgml: Initialization took 0.89 seconds
path_mgm00260.kgml:
path_mgm00260.kgml: Found a trail of span 2 without skipping any vertex
path_mgm00260.kgml: 78 -> 70
path_mgm00260.kgml: R04173 -> R01513
path_mgm00260.kgml: mgm:Mmc1_1422 -> mgm:Mmc1_1423
path_mgm00260.kgml: 2.6.1.52 -> 1.1.1.95
path_mgm00260.kgml:
path_mgm00260.kgml: Found a trail of span 2 containing skipped vertices
path_mgm00260.kgml: 110 -> [82] -> 101
path_mgm00260.kgml: R04125 -> [R00945] -> R03425
path_mgm00260.kgml: mgm:Mmc1_1559 -> [mgm:Mmc1_0169] -> {mgm:Mmc1_1560, mgm:Mmc1_1561}
path_mgm00260.kgml: 2.1.2.10 -> [2.1.2.1] -> 1.4.4.2
path_mgm00260.kgml:
path_mgm00260.kgml: --- 1.01 seconds ---

path_mgm00261.kgml: Monobactam biosynthesis
path_mgm00261.kgml: Initialization took 0.13 seconds
path_mgm00261.kgml: (not found)
path_mgm00261.kgml: --- 0.17 seconds ---

path_mgm00270.kgml: Cysteine and methionine metabolism
path_mgm00270.kgml: Initialization took 1.09 seconds
path_mgm00270.kgml:
path_mgm00270.kgml: Found a trail of span 2 containing skipped vertices
path_mgm00270.kgml: 93 -> [88] -> 92
path_mgm00270.kgml: R00192 -> [R00946] -> R00177
path_mgm00270.kgml: mgm:Mmc1_3331 -> [mgm:Mmc1_3690] -> mgm:Mmc1_3332
path_mgm00270.kgml: 3.3.1.1 -> [2.1.1.13] -> 2.5.1.6
path_mgm00270.kgml:
path_mgm00270.kgml: --- 1.20 seconds ---

path_mgm00280.kgml: Valine, leucine and isoleucine degradation
path_mgm00280.kgml: Initialization took 0.33 seconds
path_mgm00280.kgml:
path_mgm00280.kgml: Found a trail of span 3 containing skipped vertices
path_mgm00280.kgml: 96 -> 95 -> 94
path_mgm00280.kgml: R01859 -> R02765 -> R00833
path_mgm00280.kgml: {mgm:Mmc1_0385, mgm:Mmc1_0386} -> mgm:Mmc1_0384 -> mgm:Mmc1_0388
path_mgm00280.kgml: 6.4.1.3 -> 5.1.99.1 -> 5.4.99.2
path_mgm00280.kgml: Skipped genes: mgm:Mmc1_0387
path_mgm00280.kgml:
path_mgm00280.kgml: --- 0.45 seconds ---

path_mgm00281.kgml: Geraniol degradation
path_mgm00281.kgml: Initialization took 0.03 seconds
path_mgm00281.kgml: (not found)
path_mgm00281.kgml: --- 0.06 seconds ---

path_mgm00290.kgml: Valine, leucine and isoleucine biosynthesis
path_mgm00290.kgml: Initialization took 0.27 seconds
path_mgm00290.kgml:
path_mgm00290.kgml: Found a trail of span 3 containing skipped vertices
path_mgm00290.kgml: 79 -> [44] -> 46 -> 44
path_mgm00290.kgml: R00226 -> [R05071] -> R04440 -> R05071
path_mgm00290.kgml: {mgm:Mmc1_0898, mgm:Mmc1_0899} -> [mgm:Mmc1_0900] -> mgm:Mmc1_0900 -> mgm:Mmc1_0900
path_mgm00290.kgml: 2.2.1.6 -> [{1.1.1.86, 5.4.99.3}] -> 1.1.1.86 -> {1.1.1.86, 5.4.99.3}
path_mgm00290.kgml:
path_mgm00290.kgml: Found a trail of span 3 without skipping any vertex
path_mgm00290.kgml: 47 -> 42 -> 34
path_mgm00290.kgml: R08648 -> R05069 -> R05068
path_mgm00290.kgml: {mgm:Mmc1_0898, mgm:Mmc1_0899} -> mgm:Mmc1_0900 -> mgm:Mmc1_0900
path_mgm00290.kgml: 2.2.1.6 -> {1.1.1.86, 5.4.99.3} -> 1.1.1.86
path_mgm00290.kgml:
path_mgm00290.kgml: Found a trail of span 3 without skipping any vertex
path_mgm00290.kgml: 36 -> 37 -> 35
path_mgm00290.kgml: R04426 -> R04001 -> R03968
path_mgm00290.kgml: mgm:Mmc1_1781 -> {mgm:Mmc1_1779, mgm:Mmc1_1780} -> {mgm:Mmc1_1779, mgm:Mmc1_1780}
path_mgm00290.kgml: 1.1.1.85 -> 4.2.1.33 -> 4.2.1.33
path_mgm00290.kgml:
path_mgm00290.kgml: Found a trail of span 3 without skipping any vertex
path_mgm00290.kgml: 78 -> 21 -> 22
path_mgm00290.kgml: R03896 -> R03898 -> R00994
path_mgm00290.kgml: {mgm:Mmc1_1779, mgm:Mmc1_1780} -> {mgm:Mmc1_1779, mgm:Mmc1_1780} -> mgm:Mmc1_1781
path_mgm00290.kgml: 4.2.1.35 -> 4.2.1.35 -> 1.1.1.85
path_mgm00290.kgml:
path_mgm00290.kgml: Found a trail of span 2 containing skipped vertices
path_mgm00290.kgml: 78 -> [21] -> 22
path_mgm00290.kgml: R03896 -> [R03898] -> R00994
path_mgm00290.kgml: {mgm:Mmc1_1779, mgm:Mmc1_1780} -> [{mgm:Mmc1_1779, mgm:Mmc1_1780}] -> mgm:Mmc1_1781
path_mgm00290.kgml: 4.2.1.35 -> [4.2.1.35] -> 1.1.1.85
path_mgm00290.kgml:
path_mgm00290.kgml: --- 0.58 seconds ---

path_mgm00300.kgml: Lysine biosynthesis
path_mgm00300.kgml: Initialization took 0.48 seconds
path_mgm00300.kgml:
path_mgm00300.kgml: Found a trail of span 3 without skipping any vertex
path_mgm00300.kgml: 57 -> 59 -> 61
path_mgm00300.kgml: R04365 -> R04475 -> R02734
path_mgm00300.kgml: {mgm:Mmc1_0045, mgm:Mmc1_0521} -> {mgm:Mmc1_0044, mgm:Mmc1_3744} -> mgm:Mmc1_0046
path_mgm00300.kgml: 2.3.1.117 -> 2.6.1.17 -> 3.5.1.18
path_mgm00300.kgml:
path_mgm00300.kgml: Found a trail of span 2 without skipping any vertex
path_mgm00300.kgml: 62 -> 63
path_mgm00300.kgml: R02735 -> R00451
path_mgm00300.kgml: mgm:Mmc1_3739 -> mgm:Mmc1_3740
path_mgm00300.kgml: 5.1.1.7 -> 4.1.1.20
path_mgm00300.kgml:
path_mgm00300.kgml: Found a trail of span 2 without skipping any vertex
path_mgm00300.kgml: 77 -> 46
path_mgm00300.kgml: R02788 -> R04617
path_mgm00300.kgml: mgm:Mmc1_0758 -> mgm:Mmc1_0757
path_mgm00300.kgml: 6.3.2.13 -> 6.3.2.10
path_mgm00300.kgml:
path_mgm00300.kgml: Found a trail of span 2 containing skipped vertices
path_mgm00300.kgml: 57 -> [59] -> 61
path_mgm00300.kgml: R04365 -> [R04475] -> R02734
path_mgm00300.kgml: {mgm:Mmc1_0045, mgm:Mmc1_0521} -> [{mgm:Mmc1_0044, mgm:Mmc1_3744}] -> mgm:Mmc1_0046
path_mgm00300.kgml: 2.3.1.117 -> [2.6.1.17] -> 3.5.1.18
path_mgm00300.kgml:
path_mgm00300.kgml: --- 0.73 seconds ---

path_mgm00310.kgml: Lysine degradation
path_mgm00310.kgml: Initialization took 0.13 seconds
path_mgm00310.kgml:
path_mgm00310.kgml: Found a trail of span 3 without skipping any vertex
path_mgm00310.kgml: 44 -> 45 -> 56
path_mgm00310.kgml: R03026 -> R01975 -> R00238
path_mgm00310.kgml: mgm:Mmc1_3556 -> mgm:Mmc1_3556 -> {mgm:Mmc1_1165, mgm:Mmc1_3557}
path_mgm00310.kgml: 4.2.1.17 -> 1.1.1.35 -> 2.3.1.9
path_mgm00310.kgml:
path_mgm00310.kgml: Found a trail of span 2 containing skipped vertices
path_mgm00310.kgml: 44 -> [45] -> 56
path_mgm00310.kgml: R03026 -> [R01975] -> R00238
path_mgm00310.kgml: mgm:Mmc1_3556 -> [mgm:Mmc1_3556] -> {mgm:Mmc1_1165, mgm:Mmc1_3557}
path_mgm00310.kgml: 4.2.1.17 -> [1.1.1.35] -> 2.3.1.9
path_mgm00310.kgml:
path_mgm00310.kgml: Found a trail of span 2 without skipping any vertex
path_mgm00310.kgml: 55 -> 73
path_mgm00310.kgml: R01940 -> R02571
path_mgm00310.kgml: mgm:Mmc1_2395 -> mgm:Mmc1_2396
path_mgm00310.kgml: 1.2.4.2 -> 2.3.1.61
path_mgm00310.kgml:
path_mgm00310.kgml: --- 0.29 seconds ---

path_mgm00330.kgml: Arginine and proline metabolism
path_mgm00330.kgml: Initialization took 0.23 seconds
path_mgm00330.kgml:
path_mgm00330.kgml: Found a trail of span 2 without skipping any vertex
path_mgm00330.kgml: 216 -> 217
path_mgm00330.kgml: R00239 -> R03313
path_mgm00330.kgml: mgm:Mmc1_3349 -> mgm:Mmc1_3348
path_mgm00330.kgml: 2.7.2.11 -> 1.2.1.41
path_mgm00330.kgml:
path_mgm00330.kgml: --- 0.29 seconds ---

path_mgm00332.kgml: Carbapenem biosynthesis
path_mgm00332.kgml: Initialization took 0.03 seconds
path_mgm00332.kgml:
path_mgm00332.kgml: Found a trail of span 2 without skipping any vertex
path_mgm00332.kgml: 5 -> 8
path_mgm00332.kgml: R00239 -> R03313
path_mgm00332.kgml: mgm:Mmc1_3349 -> mgm:Mmc1_3348
path_mgm00332.kgml: 2.7.2.11 -> 1.2.1.41
path_mgm00332.kgml:
path_mgm00332.kgml: --- 0.10 seconds ---

path_mgm00340.kgml: Histidine metabolism
path_mgm00340.kgml: Initialization took 0.18 seconds
path_mgm00340.kgml:
path_mgm00340.kgml: --- 0.38 seconds ---

path_mgm00350.kgml: Tyrosine metabolism
path_mgm00350.kgml: Initialization took 0.05 seconds
path_mgm00350.kgml: (not found)
path_mgm00350.kgml: --- 0.09 seconds ---

path_mgm00360.kgml: Phenylalanine metabolism
path_mgm00360.kgml: Initialization took 0.05 seconds
path_mgm00360.kgml: (not found)
path_mgm00360.kgml: --- 0.09 seconds ---

path_mgm00362.kgml: Benzoate degradation
path_mgm00362.kgml: Initialization took 0.05 seconds
path_mgm00362.kgml: (not found)
path_mgm00362.kgml: --- 0.10 seconds ---

path_mgm00380.kgml: Tryptophan metabolism
path_mgm00380.kgml: Initialization took 0.08 seconds
path_mgm00380.kgml:
path_mgm00380.kgml: Found a trail of span 3 without skipping any vertex
path_mgm00380.kgml: 98 -> 31 -> 97
path_mgm00380.kgml: R03026 -> R01975 -> R00238
path_mgm00380.kgml: mgm:Mmc1_3556 -> mgm:Mmc1_3556 -> {mgm:Mmc1_1165, mgm:Mmc1_3557}
path_mgm00380.kgml: 4.2.1.17 -> 1.1.1.35 -> 2.3.1.9
path_mgm00380.kgml:
path_mgm00380.kgml: Found a trail of span 2 containing skipped vertices
path_mgm00380.kgml: 98 -> [31] -> 97
path_mgm00380.kgml: R03026 -> [R01975] -> R00238
path_mgm00380.kgml: mgm:Mmc1_3556 -> [mgm:Mmc1_3556] -> {mgm:Mmc1_1165, mgm:Mmc1_3557}
path_mgm00380.kgml: 4.2.1.17 -> [1.1.1.35] -> 2.3.1.9
path_mgm00380.kgml:
path_mgm00380.kgml: --- 0.17 seconds ---

path_mgm00400.kgml: Phenylalanine, tyrosine and tryptophan biosynthesis
path_mgm00400.kgml: Initialization took 0.74 seconds
path_mgm00400.kgml:
path_mgm00400.kgml: Found a trail of span 4 containing skipped vertices
path_mgm00400.kgml: 67 -> [82 -> 60] -> 58 -> 60 -> 69
path_mgm00400.kgml: R00691 -> [R00694 -> R01373] -> R01715 -> R01373 -> R01728
path_mgm00400.kgml: {mgm:Mmc1_0176, mgm:Mmc1_1881} -> [mgm:Mmc1_0698 -> {mgm:Mmc1_0176, mgm:Mmc1_1881}] -> mgm:Mmc1_0176 -> {mgm:Mmc1_0176, mgm:Mmc1_1881} -> mgm:Mmc1_0175
path_mgm00400.kgml: {4.2.1.51, 4.2.1.91} -> [{2.6.1.1, 2.6.1.5, 2.6.1.57, 2.6.1.9} -> {4.2.1.51, 4.2.1.91}] -> 5.4.99.5 -> {4.2.1.51, 4.2.1.91} -> 1.3.1.12
path_mgm00400.kgml:
path_mgm00400.kgml: Found a trail of span 4 containing skipped vertices
path_mgm00400.kgml: 74 -> [50 -> 58] -> 60 -> 58 -> 69
path_mgm00400.kgml: R03460 -> [R01714 -> R01715] -> R01373 -> R01715 -> R01728
path_mgm00400.kgml: mgm:Mmc1_0174 -> [mgm:Mmc1_3619 -> mgm:Mmc1_0176] -> {mgm:Mmc1_0176, mgm:Mmc1_1881} -> mgm:Mmc1_0176 -> mgm:Mmc1_0175
path_mgm00400.kgml: 2.5.1.19 -> [4.2.3.5 -> 5.4.99.5] -> {4.2.1.51, 4.2.1.91} -> 5.4.99.5 -> 1.3.1.12
path_mgm00400.kgml:
path_mgm00400.kgml: Found a trail of span 3 containing skipped vertices
path_mgm00400.kgml: 52 -> 51 -> [52] -> 53
path_mgm00400.kgml: R02340 -> R02722 -> [R02340] -> R00674
path_mgm00400.kgml: mgm:Mmc1_0338 -> {mgm:Mmc1_0337, mgm:Mmc1_0338, mgm:Mmc1_0346} -> [mgm:Mmc1_0338] -> {mgm:Mmc1_0337, mgm:Mmc1_0346}
path_mgm00400.kgml: {4.1.2.8, 4.2.1.20} -> 4.2.1.20 -> [{4.1.2.8, 4.2.1.20}] -> {4.2.1.122, 4.2.1.20}
path_mgm00400.kgml:
path_mgm00400.kgml: Found a trail of span 2 without skipping any vertex
path_mgm00400.kgml: 57 -> 56
path_mgm00400.kgml: {R00985, R00986} -> R01073
path_mgm00400.kgml: {mgm:Mmc1_1121, mgm:Mmc1_1122} -> mgm:Mmc1_1120
path_mgm00400.kgml: {4.1.3.27, 4.1.3.27} -> 2.4.2.18
path_mgm00400.kgml:
path_mgm00400.kgml: Found a trail of span 2 without skipping any vertex
path_mgm00400.kgml: 55 -> 54
path_mgm00400.kgml: R03509 -> R03508
path_mgm00400.kgml: mgm:Mmc1_2331 -> mgm:Mmc1_2332
path_mgm00400.kgml: 5.3.1.24 -> 4.1.1.48
path_mgm00400.kgml:
path_mgm00400.kgml: --- 1.37 seconds ---

path_mgm00401.kgml: Novobiocin biosynthesis
path_mgm00401.kgml: Initialization took 0.05 seconds
path_mgm00401.kgml: (not found)
path_mgm00401.kgml: --- 0.09 seconds ---

path_mgm00410.kgml: beta-Alanine metabolism
path_mgm00410.kgml: Initialization took 0.08 seconds
path_mgm00410.kgml: (not found)
path_mgm00410.kgml: --- 0.12 seconds ---

path_mgm00430.kgml: Taurine and hypotaurine metabolism
path_mgm00430.kgml: Initialization took 0.05 seconds
path_mgm00430.kgml: (not found)
path_mgm00430.kgml: --- 0.08 seconds ---

path_mgm00450.kgml: Selenocompound metabolism
path_mgm00450.kgml: Initialization took 0.13 seconds
path_mgm00450.kgml: (not found)
path_mgm00450.kgml: --- 0.17 seconds ---

path_mgm00471.kgml: D-Glutamine and D-glutamate metabolism
path_mgm00471.kgml: Initialization took 0.05 seconds
path_mgm00471.kgml: (not found)
path_mgm00471.kgml: --- 0.10 seconds ---

path_mgm00473.kgml: D-Alanine metabolism
path_mgm00473.kgml: Initialization took 0.05 seconds
path_mgm00473.kgml: (not found)
path_mgm00473.kgml: --- 0.08 seconds ---

path_mgm00480.kgml: Glutathione metabolism
path_mgm00480.kgml: Initialization took 0.18 seconds
path_mgm00480.kgml: (not found)
path_mgm00480.kgml: --- 0.23 seconds ---

path_mgm00500.kgml: Starch and sucrose metabolism
path_mgm00500.kgml: Initialization took 0.38 seconds
path_mgm00500.kgml:
path_mgm00500.kgml: --- 6.51 seconds ---

path_mgm00520.kgml: Amino sugar and nucleotide sugar metabolism
path_mgm00520.kgml: Initialization took 1.94 seconds
path_mgm00520.kgml:
path_mgm00520.kgml: Found a trail of span 4 containing skipped vertices
path_mgm00520.kgml: 194 -> [193 -> 261] -> 196 -> 274 -> 188
path_mgm00520.kgml: R01818 -> [R01819 -> R02740] -> R00959 -> R00289 -> R00286
path_mgm00520.kgml: mgm:Mmc1_0332 -> [mgm:Mmc1_0913 -> mgm:Mmc1_1935] -> {mgm:Mmc1_0332, mgm:Mmc1_3433} -> mgm:Mmc1_0335 -> mgm:Mmc1_0333
path_mgm00520.kgml: 5.4.2.8 -> [5.3.1.8 -> 5.3.1.9] -> {5.4.2.2, 5.4.2.5} -> {2.7.7.64, 2.7.7.9} -> 1.1.1.22
path_mgm00520.kgml: Skipped genes: mgm:Mmc1_0334
path_mgm00520.kgml:
path_mgm00520.kgml: Found a trail of span 3 containing skipped vertices
path_mgm00520.kgml: 28 -> [24] -> 26 -> 9
path_mgm00520.kgml: R00768 -> [R02060] -> R05332 -> R00416
path_mgm00520.kgml: mgm:Mmc1_3455 -> [mgm:Mmc1_0360] -> mgm:Mmc1_3456 -> mgm:Mmc1_3456
path_mgm00520.kgml: 2.6.1.16 -> [5.4.2.10] -> 2.3.1.157 -> 2.7.7.23
path_mgm00520.kgml:
path_mgm00520.kgml: Found a trail of span 2 containing skipped vertices
path_mgm00520.kgml: 28 -> [24 -> 26] -> 9
path_mgm00520.kgml: R00768 -> [R02060 -> R05332] -> R00416
path_mgm00520.kgml: mgm:Mmc1_3455 -> [mgm:Mmc1_0360 -> mgm:Mmc1_3456] -> mgm:Mmc1_3456
path_mgm00520.kgml: 2.6.1.16 -> [5.4.2.10 -> 2.3.1.157] -> 2.7.7.23
path_mgm00520.kgml:
path_mgm00520.kgml: --- 2.29 seconds ---

path_mgm00521.kgml: Streptomycin biosynthesis
path_mgm00521.kgml: Initialization took 0.22 seconds
path_mgm00521.kgml:
path_mgm00521.kgml: Found a trail of span 2 without skipping any vertex
path_mgm00521.kgml: 44 -> 43
path_mgm00521.kgml: R02328 -> R06513
path_mgm00521.kgml: mgm:Mmc1_1406 -> mgm:Mmc1_1405
path_mgm00521.kgml: 2.7.7.24 -> 4.2.1.46
path_mgm00521.kgml:
path_mgm00521.kgml: --- 0.29 seconds ---

path_mgm00523.kgml: Polyketide sugar unit biosynthesis
path_mgm00523.kgml: Initialization took 0.13 seconds
path_mgm00523.kgml:
path_mgm00523.kgml: Found a trail of span 2 without skipping any vertex
path_mgm00523.kgml: 27 -> 26
path_mgm00523.kgml: R02328 -> R06513
path_mgm00523.kgml: mgm:Mmc1_1406 -> mgm:Mmc1_1405
path_mgm00523.kgml: 2.7.7.24 -> 4.2.1.46
path_mgm00523.kgml:
path_mgm00523.kgml: --- 0.19 seconds ---

path_mgm00525.kgml: Acarbose and validamycin biosynthesis
path_mgm00525.kgml: Initialization took 0.03 seconds
path_mgm00525.kgml:
path_mgm00525.kgml: Found a trail of span 2 without skipping any vertex
path_mgm00525.kgml: 58 -> 59
path_mgm00525.kgml: R02328 -> R06513
path_mgm00525.kgml: mgm:Mmc1_1406 -> mgm:Mmc1_1405
path_mgm00525.kgml: 2.7.7.24 -> 4.2.1.46
path_mgm00525.kgml:
path_mgm00525.kgml: --- 0.08 seconds ---

path_mgm00540.kgml: Lipopolysaccharide biosynthesis
path_mgm00540.kgml: Initialization took 0.63 seconds
path_mgm00540.kgml:
path_mgm00540.kgml: Found a trail of span 4 without skipping any vertex
path_mgm00540.kgml: 73 -> 72 -> 74 -> 85
path_mgm00540.kgml: R05646 -> R05647 -> R05644 -> R05176
path_mgm00540.kgml: mgm:Mmc1_1554 -> mgm:Mmc1_1555 -> mgm:Mmc1_1554 -> mgm:Mmc1_1553
path_mgm00540.kgml: 2.7.1.167 -> 3.1.3.82 -> 2.7.7.70 -> 5.1.3.20
path_mgm00540.kgml:
path_mgm00540.kgml: Found a trail of span 3 containing skipped vertices
path_mgm00540.kgml: 73 -> 72 -> [74] -> 85
path_mgm00540.kgml: R05646 -> R05647 -> [R05644] -> R05176
path_mgm00540.kgml: mgm:Mmc1_1554 -> mgm:Mmc1_1555 -> [mgm:Mmc1_1554] -> mgm:Mmc1_1553
path_mgm00540.kgml: 2.7.1.167 -> 3.1.3.82 -> [2.7.7.70] -> 5.1.3.20
path_mgm00540.kgml:
path_mgm00540.kgml: Found a trail of span 3 containing skipped vertices
path_mgm00540.kgml: 73 -> [72] -> 74 -> 85
path_mgm00540.kgml: R05646 -> [R05647] -> R05644 -> R05176
path_mgm00540.kgml: mgm:Mmc1_1554 -> [mgm:Mmc1_1555] -> mgm:Mmc1_1554 -> mgm:Mmc1_1553
path_mgm00540.kgml: 2.7.1.167 -> [3.1.3.82] -> 2.7.7.70 -> 5.1.3.20
path_mgm00540.kgml:
path_mgm00540.kgml: Found a trail of span 3 without skipping any vertex
path_mgm00540.kgml: 45 -> 80 -> 79
path_mgm00540.kgml: R04657 -> R04658 -> R05074
path_mgm00540.kgml: mgm:Mmc1_0926 -> mgm:Mmc1_0927 -> mgm:Mmc1_0927
path_mgm00540.kgml: 2.7.1.130 -> 2.4.99.12 -> 2.4.99.13
path_mgm00540.kgml:
path_mgm00540.kgml: Found a trail of span 2 containing skipped vertices
path_mgm00540.kgml: 131 -> [87] -> 44
path_mgm00540.kgml: R01530 -> [R03254] -> R03350
path_mgm00540.kgml: mgm:Mmc1_3339 -> [mgm:Mmc1_1558] -> mgm:Mmc1_3338
path_mgm00540.kgml: 5.3.1.13 -> [2.5.1.55] -> 3.1.3.45
path_mgm00540.kgml:
path_mgm00540.kgml: Found a trail of span 2 containing skipped vertices
path_mgm00540.kgml: 73 -> [72 -> 74] -> 85
path_mgm00540.kgml: R05646 -> [R05647 -> R05644] -> R05176
path_mgm00540.kgml: mgm:Mmc1_1554 -> [mgm:Mmc1_1555 -> mgm:Mmc1_1554] -> mgm:Mmc1_1553
path_mgm00540.kgml: 2.7.1.167 -> [3.1.3.82 -> 2.7.7.70] -> 5.1.3.20
path_mgm00540.kgml:
path_mgm00540.kgml: Found a trail of span 2 containing skipped vertices
path_mgm00540.kgml: 45 -> [80] -> 79
path_mgm00540.kgml: R04657 -> [R04658] -> R05074
path_mgm00540.kgml: mgm:Mmc1_0926 -> [mgm:Mmc1_0927] -> mgm:Mmc1_0927
path_mgm00540.kgml: 2.7.1.130 -> [2.4.99.12] -> 2.4.99.13
path_mgm00540.kgml:
path_mgm00540.kgml: --- 0.98 seconds ---

path_mgm00550.kgml: Peptidoglycan biosynthesis
path_mgm00550.kgml: Initialization took 0.22 seconds
path_mgm00550.kgml:
path_mgm00550.kgml: Found a trail of span 7 containing skipped vertices
path_mgm00550.kgml: 59 -> 33 -> 32 -> 34 -> 23 -> 35 -> 36
path_mgm00550.kgml: {R03191, R03192} -> R03193 -> R02783 -> R02788 -> R04617 -> R05630 -> R05032
path_mgm00550.kgml: mgm:Mmc1_0751 -> mgm:Mmc1_0752 -> mgm:Mmc1_0755 -> mgm:Mmc1_0758 -> mgm:Mmc1_0757 -> mgm:Mmc1_0756 -> mgm:Mmc1_0753
path_mgm00550.kgml: {1.3.1.98, 1.3.1.98} -> 6.3.2.8 -> 6.3.2.9 -> 6.3.2.13 -> 6.3.2.10 -> 2.7.8.13 -> 2.4.1.227
path_mgm00550.kgml: Skipped genes: mgm:Mmc1_0754
path_mgm00550.kgml:
path_mgm00550.kgml: Found a trail of span 6 containing skipped vertices
path_mgm00550.kgml: 59 -> 33 -> 32 -> 34 -> [23] -> 35 -> 36
path_mgm00550.kgml: {R03191, R03192} -> R03193 -> R02783 -> R02788 -> [R04617] -> R05630 -> R05032
path_mgm00550.kgml: mgm:Mmc1_0751 -> mgm:Mmc1_0752 -> mgm:Mmc1_0755 -> mgm:Mmc1_0758 -> [mgm:Mmc1_0757] -> mgm:Mmc1_0756 -> mgm:Mmc1_0753
path_mgm00550.kgml: {1.3.1.98, 1.3.1.98} -> 6.3.2.8 -> 6.3.2.9 -> 6.3.2.13 -> [6.3.2.10] -> 2.7.8.13 -> 2.4.1.227
path_mgm00550.kgml: Skipped genes: mgm:Mmc1_0757, mgm:Mmc1_0754
path_mgm00550.kgml:
path_mgm00550.kgml: Found a trail of span 6 containing skipped vertices
path_mgm00550.kgml: 59 -> 33 -> 32 -> [34] -> 23 -> 35 -> 36
path_mgm00550.kgml: {R03191, R03192} -> R03193 -> R02783 -> [R02788] -> R04617 -> R05630 -> R05032
path_mgm00550.kgml: mgm:Mmc1_0751 -> mgm:Mmc1_0752 -> mgm:Mmc1_0755 -> [mgm:Mmc1_0758] -> mgm:Mmc1_0757 -> mgm:Mmc1_0756 -> mgm:Mmc1_0753
path_mgm00550.kgml: {1.3.1.98, 1.3.1.98} -> 6.3.2.8 -> 6.3.2.9 -> [6.3.2.13] -> 6.3.2.10 -> 2.7.8.13 -> 2.4.1.227
path_mgm00550.kgml: Skipped genes: mgm:Mmc1_0754
path_mgm00550.kgml:
path_mgm00550.kgml: Found a trail of span 6 containing skipped vertices
path_mgm00550.kgml: 59 -> [33] -> 32 -> 34 -> 23 -> 35 -> 36
path_mgm00550.kgml: {R03191, R03192} -> [R03193] -> R02783 -> R02788 -> R04617 -> R05630 -> R05032
path_mgm00550.kgml: mgm:Mmc1_0751 -> [mgm:Mmc1_0752] -> mgm:Mmc1_0755 -> mgm:Mmc1_0758 -> mgm:Mmc1_0757 -> mgm:Mmc1_0756 -> mgm:Mmc1_0753
path_mgm00550.kgml: {1.3.1.98, 1.3.1.98} -> [6.3.2.8] -> 6.3.2.9 -> 6.3.2.13 -> 6.3.2.10 -> 2.7.8.13 -> 2.4.1.227
path_mgm00550.kgml: Skipped genes: mgm:Mmc1_0752, mgm:Mmc1_0754
path_mgm00550.kgml:
path_mgm00550.kgml: Found a trail of span 6 containing skipped vertices
path_mgm00550.kgml: 59 -> 33 -> 32 -> 34 -> 23 -> [35] -> 36
path_mgm00550.kgml: {R03191, R03192} -> R03193 -> R02783 -> R02788 -> R04617 -> [R05630] -> R05032
path_mgm00550.kgml: mgm:Mmc1_0751 -> mgm:Mmc1_0752 -> mgm:Mmc1_0755 -> mgm:Mmc1_0758 -> mgm:Mmc1_0757 -> [mgm:Mmc1_0756] -> mgm:Mmc1_0753
path_mgm00550.kgml: {1.3.1.98, 1.3.1.98} -> 6.3.2.8 -> 6.3.2.9 -> 6.3.2.13 -> 6.3.2.10 -> [2.7.8.13] -> 2.4.1.227
path_mgm00550.kgml: Skipped genes: mgm:Mmc1_0756, mgm:Mmc1_0754
path_mgm00550.kgml:
path_mgm00550.kgml: Found a trail of span 5 containing skipped vertices
path_mgm00550.kgml: 59 -> 33 -> 32 -> [34 -> 23] -> 35 -> 36
path_mgm00550.kgml: {R03191, R03192} -> R03193 -> R02783 -> [R02788 -> R04617] -> R05630 -> R05032
path_mgm00550.kgml: mgm:Mmc1_0751 -> mgm:Mmc1_0752 -> mgm:Mmc1_0755 -> [mgm:Mmc1_0758 -> mgm:Mmc1_0757] -> mgm:Mmc1_0756 -> mgm:Mmc1_0753
path_mgm00550.kgml: {1.3.1.98, 1.3.1.98} -> 6.3.2.8 -> 6.3.2.9 -> [6.3.2.13 -> 6.3.2.10] -> 2.7.8.13 -> 2.4.1.227
path_mgm00550.kgml: Skipped genes: mgm:Mmc1_0754
path_mgm00550.kgml:
path_mgm00550.kgml: Found a trail of span 4 containing skipped vertices
path_mgm00550.kgml: 59 -> 33 -> 32 -> [34 -> 23 -> 35] -> 36
path_mgm00550.kgml: {R03191, R03192} -> R03193 -> R02783 -> [R02788 -> R04617 -> R05630] -> R05032
path_mgm00550.kgml: mgm:Mmc1_0751 -> mgm:Mmc1_0752 -> mgm:Mmc1_0755 -> [mgm:Mmc1_0758 -> mgm:Mmc1_0757 -> mgm:Mmc1_0756] -> mgm:Mmc1_0753
path_mgm00550.kgml: {1.3.1.98, 1.3.1.98} -> 6.3.2.8 -> 6.3.2.9 -> [6.3.2.13 -> 6.3.2.10 -> 2.7.8.13] -> 2.4.1.227
path_mgm00550.kgml: Skipped genes: mgm:Mmc1_0754
path_mgm00550.kgml:
path_mgm00550.kgml: Found a trail of span 2 without skipping any vertex
path_mgm00550.kgml: 29 -> 28
path_mgm00550.kgml: R04573 -> R05629
path_mgm00550.kgml: mgm:Mmc1_0757 -> mgm:Mmc1_0756
path_mgm00550.kgml: 6.3.2.10 -> 2.7.8.13
path_mgm00550.kgml:
path_mgm00550.kgml: --- 0.84 seconds ---

path_mgm00561.kgml: Glycerolipid metabolism
path_mgm00561.kgml: Initialization took 0.08 seconds
path_mgm00561.kgml: (not found)
path_mgm00561.kgml: --- 0.10 seconds ---

path_mgm00562.kgml: Inositol phosphate metabolism
path_mgm00562.kgml: Initialization took 0.04 seconds
path_mgm00562.kgml: (not found)
path_mgm00562.kgml: --- 0.07 seconds ---

path_mgm00564.kgml: Glycerophospholipid metabolism
path_mgm00564.kgml: Initialization took 0.33 seconds
path_mgm00564.kgml:
path_mgm00564.kgml: Found a trail of span 2 without skipping any vertex
path_mgm00564.kgml: 103 -> 135
path_mgm00564.kgml: R01800 -> R02055
path_mgm00564.kgml: mgm:Mmc1_0902 -> mgm:Mmc1_0901
path_mgm00564.kgml: 2.7.8.8 -> 4.1.1.65
path_mgm00564.kgml:
path_mgm00564.kgml: --- 0.39 seconds ---

path_mgm00620.kgml: Pyruvate metabolism
path_mgm00620.kgml: Initialization took 2.03 seconds
path_mgm00620.kgml: (not found)
path_mgm00620.kgml: --- 2.35 seconds ---

path_mgm00630.kgml: Glyoxylate and dicarboxylate metabolism
path_mgm00630.kgml: Initialization took 0.83 seconds
path_mgm00630.kgml:
path_mgm00630.kgml: Found a trail of span 3 containing skipped vertices
path_mgm00630.kgml: 204 -> 203 -> 205
path_mgm00630.kgml: R01859 -> R02765 -> R00833
path_mgm00630.kgml: {mgm:Mmc1_0385, mgm:Mmc1_0386} -> mgm:Mmc1_0384 -> mgm:Mmc1_0388
path_mgm00630.kgml: 6.4.1.3 -> 5.1.99.1 -> 5.4.99.2
path_mgm00630.kgml: Skipped genes: mgm:Mmc1_0387
path_mgm00630.kgml:
path_mgm00630.kgml: Found a trail of span 2 without skipping any vertex
path_mgm00630.kgml: 194 -> 195
path_mgm00630.kgml: R00238 -> R01977
path_mgm00630.kgml: {mgm:Mmc1_1165, mgm:Mmc1_3557} -> mgm:Mmc1_1166
path_mgm00630.kgml: 2.3.1.9 -> 1.1.1.36
path_mgm00630.kgml:
path_mgm00630.kgml: Found a trail of span 2 containing skipped vertices
path_mgm00630.kgml: 204 -> [203] -> 205
path_mgm00630.kgml: R01859 -> [R02765] -> R00833
path_mgm00630.kgml: {mgm:Mmc1_0385, mgm:Mmc1_0386} -> [mgm:Mmc1_0384] -> mgm:Mmc1_0388
path_mgm00630.kgml: 6.4.1.3 -> [5.1.99.1] -> 5.4.99.2
path_mgm00630.kgml: Skipped genes: mgm:Mmc1_0387
path_mgm00630.kgml:
path_mgm00630.kgml: --- 0.98 seconds ---

path_mgm00633.kgml: Nitrotoluene degradation
path_mgm00633.kgml: Initialization took 0.07 seconds
path_mgm00633.kgml: (not found)
path_mgm00633.kgml: --- 0.10 seconds ---

path_mgm00640.kgml: Propanoate metabolism
path_mgm00640.kgml: Initialization took 0.83 seconds
path_mgm00640.kgml:
path_mgm00640.kgml: Found a trail of span 5 containing skipped vertices
path_mgm00640.kgml: 63 -> 64 -> [63] -> 59 -> 58 -> 104
path_mgm00640.kgml: R00926 -> R01354 -> [R00926] -> R01859 -> R02765 -> R00833
path_mgm00640.kgml: mgm:Mmc1_0383 -> mgm:Mmc1_0383 -> [mgm:Mmc1_0383] -> {mgm:Mmc1_0385, mgm:Mmc1_0386} -> mgm:Mmc1_0384 -> mgm:Mmc1_0388
path_mgm00640.kgml: {6.2.1.1, 6.2.1.17} -> {6.2.1.1, 6.2.1.17} -> [{6.2.1.1, 6.2.1.17}] -> 6.4.1.3 -> 5.1.99.1 -> 5.4.99.2
path_mgm00640.kgml: Skipped genes: mgm:Mmc1_0387
path_mgm00640.kgml:
path_mgm00640.kgml: Found a trail of span 3 containing skipped vertices
path_mgm00640.kgml: 64 -> 63 -> [59] -> 58
path_mgm00640.kgml: R01354 -> R00926 -> [R01859] -> R02765
path_mgm00640.kgml: mgm:Mmc1_0383 -> mgm:Mmc1_0383 -> [{mgm:Mmc1_0385, mgm:Mmc1_0386}] -> mgm:Mmc1_0384
path_mgm00640.kgml: {6.2.1.1, 6.2.1.17} -> {6.2.1.1, 6.2.1.17} -> [6.4.1.3] -> 5.1.99.1
path_mgm00640.kgml:
path_mgm00640.kgml: --- 1.06 seconds ---

path_mgm00660.kgml: C5-Branched dibasic acid metabolism
path_mgm00660.kgml: Initialization took 0.07 seconds
path_mgm00660.kgml:
path_mgm00660.kgml: Found a trail of span 3 without skipping any vertex
path_mgm00660.kgml: 31 -> 96 -> 97
path_mgm00660.kgml: R03896 -> R03898 -> R00994
path_mgm00660.kgml: {mgm:Mmc1_1779, mgm:Mmc1_1780} -> {mgm:Mmc1_1779, mgm:Mmc1_1780} -> mgm:Mmc1_1781
path_mgm00660.kgml: 4.2.1.35 -> 4.2.1.35 -> 1.1.1.85
path_mgm00660.kgml:
path_mgm00660.kgml: --- 0.18 seconds ---

path_mgm00670.kgml: One carbon pool by folate
path_mgm00670.kgml: Initialization took 0.23 seconds
path_mgm00670.kgml: (not found)
path_mgm00670.kgml: --- 0.42 seconds ---

path_mgm00680.kgml: Methane metabolism
path_mgm00680.kgml: Initialization took 0.29 seconds
path_mgm00680.kgml:
path_mgm00680.kgml: Found a trail of span 2 without skipping any vertex
path_mgm00680.kgml: 148 -> 151
path_mgm00680.kgml: R01513 -> R04173
path_mgm00680.kgml: mgm:Mmc1_1423 -> mgm:Mmc1_1422
path_mgm00680.kgml: 1.1.1.95 -> 2.6.1.52
path_mgm00680.kgml:
path_mgm00680.kgml: --- 0.37 seconds ---

path_mgm00730.kgml: Thiamine metabolism
path_mgm00730.kgml: Initialization took 0.38 seconds
path_mgm00730.kgml: (not found)
path_mgm00730.kgml: --- 0.42 seconds ---

path_mgm00740.kgml: Riboflavin metabolism
path_mgm00740.kgml: Initialization took 0.07 seconds
path_mgm00740.kgml:
path_mgm00740.kgml: Found a trail of span 3 containing skipped vertices
path_mgm00740.kgml: 32 -> [41] -> 42 -> 41
path_mgm00740.kgml: R07281 -> [R04457] -> R00066 -> R04457
path_mgm00740.kgml: mgm:Mmc1_0166 -> [mgm:Mmc1_0165] -> mgm:Mmc1_0167 -> mgm:Mmc1_0165
path_mgm00740.kgml: 4.1.99.12 -> [2.5.1.78] -> 2.5.1.9 -> 2.5.1.78
path_mgm00740.kgml:
path_mgm00740.kgml: Found a trail of span 3 containing skipped vertices
path_mgm00740.kgml: 38 -> 39 -> 40
path_mgm00740.kgml: R00425 -> R03459 -> R03458
path_mgm00740.kgml: mgm:Mmc1_0166 -> mgm:Mmc1_0168 -> mgm:Mmc1_0168
path_mgm00740.kgml: 3.5.4.25 -> 3.5.4.26 -> 1.1.1.193
path_mgm00740.kgml: Skipped genes: mgm:Mmc1_0167
path_mgm00740.kgml:
path_mgm00740.kgml: Found a trail of span 2 containing skipped vertices
path_mgm00740.kgml: 38 -> [39] -> 40
path_mgm00740.kgml: R00425 -> [R03459] -> R03458
path_mgm00740.kgml: mgm:Mmc1_0166 -> [mgm:Mmc1_0168] -> mgm:Mmc1_0168
path_mgm00740.kgml: 3.5.4.25 -> [3.5.4.26] -> 1.1.1.193
path_mgm00740.kgml: Skipped genes: mgm:Mmc1_0167
path_mgm00740.kgml:
path_mgm00740.kgml: --- 0.29 seconds ---

path_mgm00750.kgml: Vitamin B6 metabolism
path_mgm00750.kgml: Initialization took 0.08 seconds
path_mgm00750.kgml: (not found)
path_mgm00750.kgml: --- 0.12 seconds ---

path_mgm00760.kgml: Nicotinate and nicotinamide metabolism
path_mgm00760.kgml: Initialization took 0.43 seconds
path_mgm00760.kgml:
path_mgm00760.kgml: Found a trail of span 2 without skipping any vertex
path_mgm00760.kgml: 89 -> 88
path_mgm00760.kgml: R01268 -> R01724
path_mgm00760.kgml: mgm:Mmc1_1211 -> mgm:Mmc1_1212
path_mgm00760.kgml: 3.5.1.19 -> 6.3.4.21
path_mgm00760.kgml:
path_mgm00760.kgml: --- 0.59 seconds ---

path_mgm00770.kgml: Pantothenate and CoA biosynthesis
path_mgm00770.kgml: Initialization took 0.38 seconds
path_mgm00770.kgml:
path_mgm00770.kgml: Found a trail of span 2 without skipping any vertex
path_mgm00770.kgml: 82 -> 81
path_mgm00770.kgml: R00006 -> R03051
path_mgm00770.kgml: {mgm:Mmc1_0898, mgm:Mmc1_0899} -> mgm:Mmc1_0900
path_mgm00770.kgml: 2.2.1.6 -> 1.1.1.86
path_mgm00770.kgml:
path_mgm00770.kgml: Found a trail of span 2 containing skipped vertices
path_mgm00770.kgml: 78 -> [77] -> 76
path_mgm00770.kgml: R01226 -> [R02472] -> R02473
path_mgm00770.kgml: mgm:Mmc1_0040 -> [mgm:Mmc1_0552] -> mgm:Mmc1_0039
path_mgm00770.kgml: 2.1.2.11 -> [1.1.1.169] -> 6.3.2.1
path_mgm00770.kgml:
path_mgm00770.kgml: --- 0.53 seconds ---

path_mgm00780.kgml: Biotin metabolism
path_mgm00780.kgml: Initialization took 0.22 seconds
path_mgm00780.kgml:
path_mgm00780.kgml: Found a trail of span 5 containing skipped vertices
path_mgm00780.kgml: 42 -> 45 -> 32 -> 31 -> 30
path_mgm00780.kgml: R09725 -> R10124 -> R03231 -> R03182 -> R01078
path_mgm00780.kgml: mgm:Mmc1_0032 -> mgm:Mmc1_0031 -> mgm:Mmc1_0037 -> mgm:Mmc1_0036 -> mgm:Mmc1_0034
path_mgm00780.kgml: 3.1.1.85 -> 2.3.1.47 -> 2.6.1.62 -> 6.3.3.3 -> 2.8.1.6
path_mgm00780.kgml: Skipped genes: mgm:Mmc1_0033, mgm:Mmc1_0035
path_mgm00780.kgml:
path_mgm00780.kgml: Found a trail of span 4 containing skipped vertices
path_mgm00780.kgml: 95 -> 53 -> [56 -> 59] -> 74 -> 67
path_mgm00780.kgml: R10115 -> R10116 -> [R10117 -> R10118] -> R10119 -> R10120
path_mgm00780.kgml: mgm:Mmc1_1872 -> mgm:Mmc1_1874 -> [mgm:Mmc1_1850 -> mgm:Mmc1_3620] -> mgm:Mmc1_1872 -> mgm:Mmc1_1874
path_mgm00780.kgml: {2.3.1.179, 2.3.1.41} -> 1.1.1.100 -> [4.2.1.59 -> 1.3.1.10] -> {2.3.1.179, 2.3.1.41} -> 1.1.1.100
path_mgm00780.kgml: Skipped genes: mgm:Mmc1_1873
path_mgm00780.kgml:
path_mgm00780.kgml: Found a trail of span 4 containing skipped vertices
path_mgm00780.kgml: 42 -> [45] -> 32 -> 31 -> 30
path_mgm00780.kgml: R09725 -> [R10124] -> R03231 -> R03182 -> R01078
path_mgm00780.kgml: mgm:Mmc1_0032 -> [mgm:Mmc1_0031] -> mgm:Mmc1_0037 -> mgm:Mmc1_0036 -> mgm:Mmc1_0034
path_mgm00780.kgml: 3.1.1.85 -> [2.3.1.47] -> 2.6.1.62 -> 6.3.3.3 -> 2.8.1.6
path_mgm00780.kgml: Skipped genes: mgm:Mmc1_0033, mgm:Mmc1_0035
path_mgm00780.kgml:
path_mgm00780.kgml: Found a trail of span 4 containing skipped vertices
path_mgm00780.kgml: 42 -> 45 -> [32] -> 31 -> 30
path_mgm00780.kgml: R09725 -> R10124 -> [R03231] -> R03182 -> R01078
path_mgm00780.kgml: mgm:Mmc1_0032 -> mgm:Mmc1_0031 -> [mgm:Mmc1_0037] -> mgm:Mmc1_0036 -> mgm:Mmc1_0034
path_mgm00780.kgml: 3.1.1.85 -> 2.3.1.47 -> [2.6.1.62] -> 6.3.3.3 -> 2.8.1.6
path_mgm00780.kgml: Skipped genes: mgm:Mmc1_0033, mgm:Mmc1_0035
path_mgm00780.kgml:
path_mgm00780.kgml: Found a trail of span 3 containing skipped vertices
path_mgm00780.kgml: 95 -> [53 -> 56 -> 59] -> 74 -> 67
path_mgm00780.kgml: R10115 -> [R10116 -> R10117 -> R10118] -> R10119 -> R10120
path_mgm00780.kgml: mgm:Mmc1_1872 -> [mgm:Mmc1_1874 -> mgm:Mmc1_1850 -> mgm:Mmc1_3620] -> mgm:Mmc1_1872 -> mgm:Mmc1_1874
path_mgm00780.kgml: {2.3.1.179, 2.3.1.41} -> [1.1.1.100 -> 4.2.1.59 -> 1.3.1.10] -> {2.3.1.179, 2.3.1.41} -> 1.1.1.100
path_mgm00780.kgml: Skipped genes: mgm:Mmc1_1873
path_mgm00780.kgml:
path_mgm00780.kgml: Found a trail of span 3 containing skipped vertices
path_mgm00780.kgml: 95 -> 53 -> [56 -> 59 -> 74] -> 67
path_mgm00780.kgml: R10115 -> R10116 -> [R10117 -> R10118 -> R10119] -> R10120
path_mgm00780.kgml: mgm:Mmc1_1872 -> mgm:Mmc1_1874 -> [mgm:Mmc1_1850 -> mgm:Mmc1_3620 -> mgm:Mmc1_1872] -> mgm:Mmc1_1874
path_mgm00780.kgml: {2.3.1.179, 2.3.1.41} -> 1.1.1.100 -> [4.2.1.59 -> 1.3.1.10 -> {2.3.1.179, 2.3.1.41}] -> 1.1.1.100
path_mgm00780.kgml: Skipped genes: mgm:Mmc1_1873
path_mgm00780.kgml:
path_mgm00780.kgml: Found a trail of span 3 containing skipped vertices
path_mgm00780.kgml: 42 -> [45 -> 32] -> 31 -> 30
path_mgm00780.kgml: R09725 -> [R10124 -> R03231] -> R03182 -> R01078
path_mgm00780.kgml: mgm:Mmc1_0032 -> [mgm:Mmc1_0031 -> mgm:Mmc1_0037] -> mgm:Mmc1_0036 -> mgm:Mmc1_0034
path_mgm00780.kgml: 3.1.1.85 -> [2.3.1.47 -> 2.6.1.62] -> 6.3.3.3 -> 2.8.1.6
path_mgm00780.kgml: Skipped genes: mgm:Mmc1_0033, mgm:Mmc1_0035
path_mgm00780.kgml:
path_mgm00780.kgml: Found a trail of span 3 containing skipped vertices
path_mgm00780.kgml: 42 -> 45 -> [32 -> 31] -> 30
path_mgm00780.kgml: R09725 -> R10124 -> [R03231 -> R03182] -> R01078
path_mgm00780.kgml: mgm:Mmc1_0032 -> mgm:Mmc1_0031 -> [mgm:Mmc1_0037 -> mgm:Mmc1_0036] -> mgm:Mmc1_0034
path_mgm00780.kgml: 3.1.1.85 -> 2.3.1.47 -> [2.6.1.62 -> 6.3.3.3] -> 2.8.1.6
path_mgm00780.kgml: Skipped genes: mgm:Mmc1_0033
path_mgm00780.kgml:
path_mgm00780.kgml: Found a trail of span 2 containing skipped vertices
path_mgm00780.kgml: 42 -> [45 -> 32 -> 31] -> 30
path_mgm00780.kgml: R09725 -> [R10124 -> R03231 -> R03182] -> R01078
path_mgm00780.kgml: mgm:Mmc1_0032 -> [mgm:Mmc1_0031 -> mgm:Mmc1_0037 -> mgm:Mmc1_0036] -> mgm:Mmc1_0034
path_mgm00780.kgml: 3.1.1.85 -> [2.3.1.47 -> 2.6.1.62 -> 6.3.3.3] -> 2.8.1.6
path_mgm00780.kgml: Skipped genes: mgm:Mmc1_0033
path_mgm00780.kgml:
path_mgm00780.kgml: --- 0.72 seconds ---

path_mgm00785.kgml: Lipoic acid metabolism
path_mgm00785.kgml: Initialization took 0.03 seconds
path_mgm00785.kgml:
path_mgm00785.kgml: Found a trail of span 2 without skipping any vertex
path_mgm00785.kgml: 5 -> 6
path_mgm00785.kgml: R07768 -> R07769
path_mgm00785.kgml: mgm:Mmc1_0527 -> mgm:Mmc1_0528
path_mgm00785.kgml: 2.8.1.8 -> 2.3.1.181
path_mgm00785.kgml:
path_mgm00785.kgml: Found a trail of span 2 without skipping any vertex
path_mgm00785.kgml: 11 -> 10
path_mgm00785.kgml: R07766 -> R07767
path_mgm00785.kgml: mgm:Mmc1_0528 -> mgm:Mmc1_0527
path_mgm00785.kgml: 2.3.1.181 -> 2.8.1.8
path_mgm00785.kgml:
path_mgm00785.kgml: --- 0.12 seconds ---

path_mgm00790.kgml: Folate biosynthesis
path_mgm00790.kgml: Initialization took 0.58 seconds
path_mgm00790.kgml:
path_mgm00790.kgml: Found a trail of span 3 without skipping any vertex
path_mgm00790.kgml: 171 -> 75 -> 74
path_mgm00790.kgml: R11073 -> R03504 -> R03503
path_mgm00790.kgml: mgm:Mmc1_0329 -> mgm:Mmc1_0329 -> {mgm:Mmc1_0041, mgm:Mmc1_0330}
path_mgm00790.kgml: 5.1.99.8 -> 4.1.2.25 -> 2.7.6.3
path_mgm00790.kgml:
path_mgm00790.kgml: Found a trail of span 3 containing skipped vertices
path_mgm00790.kgml: 93 -> 117 -> 94
path_mgm00790.kgml: R09394 -> R11372 -> R09395
path_mgm00790.kgml: mgm:Mmc1_1498 -> mgm:Mmc1_1497 -> mgm:Mmc1_1495
path_mgm00790.kgml: 4.1.99.22 -> 4.6.1.17 -> 2.8.1.12
path_mgm00790.kgml: Skipped genes: mgm:Mmc1_1496
path_mgm00790.kgml:
path_mgm00790.kgml: Found a trail of span 2 without skipping any vertex
path_mgm00790.kgml: 96 -> 102
path_mgm00790.kgml: R09959 -> R10002
path_mgm00790.kgml: mgm:Mmc1_0635 -> mgm:Mmc1_0634
path_mgm00790.kgml: 4.1.2.50 -> 4.3.99.3
path_mgm00790.kgml:
path_mgm00790.kgml: Found a trail of span 2 containing skipped vertices
path_mgm00790.kgml: 171 -> [75] -> 74
path_mgm00790.kgml: R11073 -> [R03504] -> R03503
path_mgm00790.kgml: mgm:Mmc1_0329 -> [mgm:Mmc1_0329] -> {mgm:Mmc1_0041, mgm:Mmc1_0330}
path_mgm00790.kgml: 5.1.99.8 -> [4.1.2.25] -> 2.7.6.3
path_mgm00790.kgml:
path_mgm00790.kgml: --- 0.81 seconds ---

path_mgm00860.kgml: Porphyrin and chlorophyll metabolism
path_mgm00860.kgml: Initialization took 1.58 seconds
path_mgm00860.kgml:
path_mgm00860.kgml: Found a trail of span 2 containing skipped vertices
path_mgm00860.kgml: 269 -> 408
path_mgm00860.kgml: R03197 -> R04178
path_mgm00860.kgml: mgm:Mmc1_0025 -> mgm:Mmc1_0027
path_mgm00860.kgml: 4.1.1.37 -> 1.3.3.15
path_mgm00860.kgml: Skipped genes: mgm:Mmc1_0026
path_mgm00860.kgml:
path_mgm00860.kgml: Found a trail of span 2 containing skipped vertices
path_mgm00860.kgml: 284 -> [285] -> 318
path_mgm00860.kgml: R05809 -> [R05810] -> R07772
path_mgm00860.kgml: mgm:Mmc1_3128 -> [mgm:Mmc1_3136] -> {mgm:Mmc1_3129, mgm:Mmc1_3130}
path_mgm00860.kgml: 2.1.1.131 -> [2.1.1.271] -> 3.7.1.12
path_mgm00860.kgml:
path_mgm00860.kgml: Found a trail of span 2 without skipping any vertex
path_mgm00860.kgml: 273 -> 270
path_mgm00860.kgml: R00084 -> R03165
path_mgm00860.kgml: mgm:Mmc1_0737 -> mgm:Mmc1_0736
path_mgm00860.kgml: 2.5.1.61 -> 4.2.1.75
path_mgm00860.kgml:
path_mgm00860.kgml: Found a trail of span 2 containing skipped vertices
path_mgm00860.kgml: 317 -> 295
path_mgm00860.kgml: R05149 -> R05177
path_mgm00860.kgml: mgm:Mmc1_3132 -> mgm:Mmc1_3134
path_mgm00860.kgml: 2.1.1.132 -> 5.4.99.61
path_mgm00860.kgml: Skipped genes: mgm:Mmc1_3133
path_mgm00860.kgml:
path_mgm00860.kgml: Found a trail of span 2 containing skipped vertices
path_mgm00860.kgml: 312 -> [311] -> 310
path_mgm00860.kgml: R04148 -> [R04594] -> R05223
path_mgm00860.kgml: mgm:Mmc1_3279 -> [mgm:Mmc1_0703] -> mgm:Mmc1_3278
path_mgm00860.kgml: 2.4.2.21 -> [3.1.3.73] -> 2.7.8.26
path_mgm00860.kgml:
path_mgm00860.kgml: --- 1.89 seconds ---

path_mgm00900.kgml: Terpenoid backbone biosynthesis
path_mgm00900.kgml: Initialization took 0.43 seconds
path_mgm00900.kgml:
path_mgm00900.kgml: Found a trail of span 2 containing skipped vertices
path_mgm00900.kgml: 66 -> [67] -> 68
path_mgm00900.kgml: R05633 -> [R05634] -> R05637
path_mgm00900.kgml: mgm:Mmc1_2672 -> [mgm:Mmc1_0819] -> mgm:Mmc1_2673
path_mgm00900.kgml: 2.7.7.60 -> [2.7.1.148] -> 4.6.1.12
path_mgm00900.kgml:
path_mgm00900.kgml: --- 0.54 seconds ---

path_mgm00903.kgml: Limonene and pinene degradation
path_mgm00903.kgml: Initialization took 0.03 seconds
path_mgm00903.kgml: (not found)
path_mgm00903.kgml: --- 0.05 seconds ---

path_mgm00906.kgml: Carotenoid biosynthesis
path_mgm00906.kgml: Initialization took 0.03 seconds
path_mgm00906.kgml: (not found)
path_mgm00906.kgml: --- 0.05 seconds ---

path_mgm00910.kgml: Nitrogen metabolism
path_mgm00910.kgml: Initialization took 0.28 seconds
path_mgm00910.kgml: (not found)
path_mgm00910.kgml: --- 0.32 seconds ---

path_mgm00920.kgml: Sulfur metabolism
path_mgm00920.kgml: Initialization took 1.23 seconds
path_mgm00920.kgml:
path_mgm00920.kgml: Found a trail of span 2 without skipping any vertex
path_mgm00920.kgml: 160 -> 159
path_mgm00920.kgml: R00529 -> R00509
path_mgm00920.kgml: {mgm:Mmc1_1017, mgm:Mmc1_1018} -> mgm:Mmc1_1018
path_mgm00920.kgml: 2.7.7.4 -> 2.7.1.25
path_mgm00920.kgml:
path_mgm00920.kgml: Found a trail of span 2 without skipping any vertex
path_mgm00920.kgml: 42 -> 39
path_mgm00920.kgml: R00529 -> R00509
path_mgm00920.kgml: {mgm:Mmc1_1017, mgm:Mmc1_1018} -> mgm:Mmc1_1018
path_mgm00920.kgml: 2.7.7.4 -> 2.7.1.25
path_mgm00920.kgml:
path_mgm00920.kgml: --- 1.35 seconds ---

path_mgm00930.kgml: Caprolactam degradation
path_mgm00930.kgml: Initialization took 0.03 seconds
path_mgm00930.kgml: (not found)
path_mgm00930.kgml: --- 0.05 seconds ---

path_mgm00970.kgml: Aminoacyl-tRNA biosynthesis
path_mgm00970.kgml: Initialization took 1.03 seconds
path_mgm00970.kgml: (not found)
path_mgm00970.kgml: --- 1.05 seconds ---

path_mgm01040.kgml: Biosynthesis of unsaturated fatty acids
path_mgm01040.kgml: Initialization took 0.04 seconds
path_mgm01040.kgml: (not found)
path_mgm01040.kgml: --- 0.07 seconds ---

--- 138.49 seconds ---
